# Supplementary material for: Comparative analysis of the root transcriptomes of cultivated sweetpotato (Ipomoea batatas [L.] Lam) and its wild ancestor (Ipomoea trifida [Kunth] G. Don)
Source: BMC Plant Biol. 2017 Jan 13;17:9. doi: 10.1186/s12870-016-0950-x (PMC5234144; doi:10.1186/s12870-016-0950-x)
Supplement: Additional file 2: — BLAST annotation and Gene Ontology (GO) classification of I. trifida contigs (Sp2). (ZIP 42.9 MB) [file 12870_2016_950_MOESM2_ESM.zip]

Archive with 3 entries (3 files):
- Add. file 2-3. BLAST & GO classification - It (Sp2) contigs.xlsx
- Add. file 2-2. BLAST & GO classification - It (Sp2) contigs.xlsx
- Add. file 2-1. BLAST & GO classification - It (Sp2) contigs.xlsx
