# Supplementary material for: Comparative analysis of the root transcriptomes of cultivated sweetpotato (Ipomoea batatas [L.] Lam) and its wild ancestor (Ipomoea trifida [Kunth] G. Don)
Source: BMC Plant Biol. 2017 Jan 13;17:9. doi: 10.1186/s12870-016-0950-x (PMC5234144; doi:10.1186/s12870-016-0950-x)
Supplement: Additional file 2: — BLAST annotation and Gene Ontology (GO) classification of I. trifida contigs (Sp2). (ZIP 42.9 MB) [file 12870_2016_950_MOESM2_ESM.zip › Add. file 2-3. BLAST & GO classification - It (Sp2) contigs.xlsx]

## Sheet: Sheet1
		Blastn results from Sweet potato gene index						Blastx results from nr blast		Blastx results from Arabidopsis (TAIR10) database				Blastx results from Casava (Phytozome) database		Blastx results from potato (Phytozome) database			Trinotate information								OrthoMCL		Information from PANTHER										Information from Arabidopsis GO Slim
ContigIDs	Lengths	Sweet potato geneid	Uniref Hit ID	Uniref Hit Description	Arabidopsis Hit ID	Arabidopsis Hit Description	Description	Hit ID	Hit Description	Arabidopsis_HitID	Arabidopsis_Hit_ShortDescription	Arabidopsis_Hit_CuratorSummary	Arabidopsis_Hit_Computational_description	Casava_HitID	Casava_Hit_Description	Potato_Hit_ID	Potato_Hit_Description	transcript_id	prot_id	TopBlastHit	Pfam	SignalP	TmHMM	eggnog	gene_ontology	prot_seq	OrthoMCL_paralogs	OrthoMCLorthologs	GeneID|Protein ID	Protein accession	PANTHER Subfamily ID	PANTHER family Name	PANTHER Subfamily name	PANTHER Molecular Function	PANTHER Biological Process	Cellular Components	Protein Class	Pathway	GO Cellular Component	GO Molecular function	GO Biological process
comp214268_c0_seq1	212	No hit in this database						gi|255965629|gb|ACU45117.1|	40s ribosomal protein s24e [Pfiesteria piscicida]	No hit in this database				No hit in this database		No hit in this database
comp214269_c0_seq1	239	No hit in this database						gi|171694910|ref|XP_001912379.1|	hypothetical protein [Podospora anserina S mat+]	No hit in this database				No hit in this database		No hit in this database
comp2142695_c0_seq1	278	No hit in this database						No hit in this database		No hit in this database				No hit in this database		No hit in this database
comp214271_c0_seq1	334	No hit in this database						gi|353242573|emb|CCA74205.1|	hypothetical protein PIIN_08158 [Piriformospora indica DSM 11827]	No hit in this database				No hit in this database		No hit in this database
comp214272_c0_seq1	326	No hit in this database						No hit in this database		No hit in this database				No hit in this database		No hit in this database
comp2142724_c0_seq1	338	No hit in this database						gi|340518702|gb|EGR48942.1|	predicted protein [Trichoderma reesei QM6a]	No hit in this database				No hit in this database		No hit in this database
comp214273_c0_seq1	233	No hit in this database						gi|296413266|ref|XP_002836335.1|	hypothetical protein [Tuber melanosporum Mel28]	No hit in this database				No hit in this database		No hit in this database
comp2142732_c0_seq1	311	No hit in this database						gi|317467399|gb|ADV29952.1|	MYB transcription factor MIXTA-like 8 protein [Mimulus guttatus]	No hit in this database				No hit in this database		No hit in this database
comp2142738_c0_seq1	225	No hit in this database						No hit in this database		No hit in this database				No hit in this database		No hit in this database
comp214274_c0_seq1	570	No hit in this database						gi|21623847|dbj|BAC00991.1|	transglutaminase [Physarum polycephalum]	No hit in this database				No hit in this database		No hit in this database
comp214275_c0_seq1	506	No hit in this database						gi|353240204|emb|CCA72084.1|	hypothetical protein PIIN_06020 [Piriformospora indica DSM 11827]	No hit in this database				No hit in this database		No hit in this database
comp214276_c0_seq1	246	No hit in this database						No hit in this database		No hit in this database				No hit in this database		No hit in this database
comp214277_c0_seq1	417	No hit in this database						gi|315139342|gb|ADT80829.1|	serine protease 59 [Mamestra configurata]	No hit in this database				No hit in this database		No hit in this database
comp214278_c0_seq1	297	No hit in this database						gi|400595617|gb|EJP63409.1|	tyrosinase precursor [Beauveria bassiana ARSEF 2860]	No hit in this database				No hit in this database		No hit in this database
comp2142786_c0_seq1	220	No hit in this database						No hit in this database		No hit in this database				No hit in this database		No hit in this database
comp214279_c0_seq1	366	No hit in this database						No hit in this database		No hit in this database				No hit in this database		No hit in this database
comp2142804_c0_seq1	262	No hit in this database						gi|353227541|emb|CCA78044.1|	hypothetical protein PIIN_01720 [Piriformospora indica DSM 11827]	No hit in this database				No hit in this database		No hit in this database
comp2142812_c0_seq1	409	No hit in this database						gi|325190858|emb|CCA25345.1|	AlNc14C292G10251 [Albugo laibachii Nc14]	No hit in this database				No hit in this database		No hit in this database
comp214282_c1_seq1	228	No hit in this database						gi|477530907|gb|ENH82632.1|	cysteinyl-trna synthetase [Colletotrichum orbiculare MAFF 240422]	No hit in this database				No hit in this database		No hit in this database
comp2142824_c0_seq1	235	No hit in this database						No hit in this database		No hit in this database				No hit in this database		No hit in this database
comp214283_c0_seq1	246	No hit in this database						No hit in this database		No hit in this database				No hit in this database		No hit in this database
comp2142874_c0_seq1	387	No hit in this database						gi|312072603|ref|XP_003139140.1|	hypothetical protein LOAG_03555 [Loa loa]	No hit in this database				No hit in this database		No hit in this database
comp2142893_c0_seq1	370	No hit in this database						No hit in this database		No hit in this database				No hit in this database		No hit in this database
comp214292_c0_seq1	362	No hit in this database						No hit in this database		No hit in this database				No hit in this database		No hit in this database
comp2142928_c0_seq1	393	No hit in this database						gi|302890405|ref|XP_003044087.1|	hypothetical protein NECHADRAFT_34678 [Nectria haematococca mpVI 77-13-4]	No hit in this database				No hit in this database		No hit in this database
comp214293_c0_seq1	382	No hit in this database						gi|353237119|emb|CCA69099.1|	hypothetical protein PIIN_02999 [Piriformospora indica DSM 11827]	No hit in this database				No hit in this database		No hit in this database
comp2142960_c0_seq1	206	No hit in this database						gi|393247410|gb|EJD54918.1|	hypothetical protein AURDEDRAFT_110315 [Auricularia delicata TFB-10046 SS5]	No hit in this database				No hit in this database		No hit in this database
comp214299_c1_seq1	401	No hit in this database						gi|302919706|ref|XP_003052919.1|	predicted protein [Nectria haematococca mpVI 77-13-4]	No hit in this database				No hit in this database		No hit in this database
comp214300_c0_seq1	532	No hit in this database						gi|322703846|gb|EFY95448.1|	WD domain-containing protein [Metarhizium anisopliae ARSEF 23]	No hit in this database				No hit in this database		No hit in this database
comp214303_c0_seq1	247	No hit in this database						No hit in this database		No hit in this database				No hit in this database		No hit in this database
comp2143036_c0_seq1	218	No hit in this database						No hit in this database		No hit in this database				No hit in this database		No hit in this database
comp214305_c0_seq1	259	No hit in this database						gi|353245613|emb|CCA76523.1|	hypothetical protein PIIN_10516 [Piriformospora indica DSM 11827]	No hit in this database				No hit in this database		No hit in this database
comp214305_c1_seq1	359	No hit in this database						gi|353245613|emb|CCA76523.1|	hypothetical protein PIIN_10516 [Piriformospora indica DSM 11827]	No hit in this database				No hit in this database		No hit in this database
comp214306_c0_seq1	366	No hit in this database						gi|353236595|emb|CCA68586.1|	hypothetical protein PIIN_02451 [Piriformospora indica DSM 11827]	No hit in this database				No hit in this database		No hit in this database
comp214310_c0_seq1	255	No hit in this database						gi|358057771|dbj|GAA96382.1|	hypothetical protein E5Q_03049 [Mixia osmundae IAM 14324]	No hit in this database				No hit in this database		No hit in this database
comp214310_c1_seq1	242	No hit in this database						No hit in this database		No hit in this database				No hit in this database		No hit in this database
comp214311_c0_seq1	332	No hit in this database						gi|301112398|ref|XP_002905278.1|	acylamino-acid-releasing enzyme [Phytophthora infestans T30-4]	No hit in this database				No hit in this database		No hit in this database
comp214312_c0_seq1	776	No hit in this database						gi|475662497|gb|EMT60293.1|	Putative helicase mug81 [Fusarium oxysporum f. sp. cubense race 4]	No hit in this database				No hit in this database		No hit in this database
comp214313_c0_seq1	921	No hit in this database						gi|475670135|gb|EMT67504.1|	Reticulocyte-binding protein 2 like protein a [Fusarium oxysporum f. sp. cubense race 4]	No hit in this database				No hit in this database		No hit in this database
comp214314_c0_seq1	323	No hit in this database						No hit in this database		No hit in this database				No hit in this database		No hit in this database
comp214315_c0_seq1	211	No hit in this database						No hit in this database		No hit in this database				No hit in this database		No hit in this database
comp2143151_c0_seq1	252	No hit in this database						No hit in this database		No hit in this database				No hit in this database		No hit in this database
comp214316_c0_seq1	258	No hit in this database						gi|470449603|ref|XP_004340296.1|	hypothetical protein ACA1_370300 [Acanthamoeba castellanii str. Neff]	No hit in this database				No hit in this database		No hit in this database
comp2143161_c0_seq1	219	No hit in this database						No hit in this database		No hit in this database				No hit in this database		No hit in this database
comp214317_c0_seq1	272	No hit in this database						No hit in this database		No hit in this database				No hit in this database		No hit in this database
comp2143195_c0_seq1	220	No hit in this database						No hit in this database		No hit in this database				No hit in this database		No hit in this database
comp2143201_c0_seq1	282	No hit in this database						No hit in this database		No hit in this database				No hit in this database		No hit in this database
comp214321_c0_seq1	247	No hit in this database						gi|353237290|emb|CCA69266.1|	hypothetical protein PIIN_03165 [Piriformospora indica DSM 11827]	No hit in this database				No hit in this database		No hit in this database
comp214323_c0_seq1	228	No hit in this database						No hit in this database		No hit in this database				No hit in this database		No hit in this database
comp2143267_c0_seq1	281	No hit in this database						gi|54300642|gb|AAV32835.1|	neuronal calcium sensor [Parascaris equorum]	No hit in this database				No hit in this database		No hit in this database
comp2143274_c0_seq1	500	No hit in this database						No hit in this database		No hit in this database				No hit in this database		No hit in this database
comp214328_c0_seq1	207	No hit in this database						No hit in this database		No hit in this database				No hit in this database		No hit in this database
comp214329_c0_seq1	216	No hit in this database						gi|341874684|gb|EGT30619.1|	hypothetical protein CAEBREN_06588 [Caenorhabditis brenneri]	No hit in this database				No hit in this database		No hit in this database
comp214330_c0_seq1	284	No hit in this database						gi|353240849|emb|CCA72698.1|	hypothetical protein PIIN_06635 [Piriformospora indica DSM 11827]	No hit in this database				No hit in this database		No hit in this database
comp214332_c0_seq1	223	No hit in this database						gi|405967050|gb|EKC32264.1|	Tektin-4 [Crassostrea gigas]	No hit in this database				No hit in this database		No hit in this database
comp2143344_c0_seq1	236	No hit in this database						No hit in this database		No hit in this database				No hit in this database		No hit in this database
comp214335_c0_seq1	414	No hit in this database						No hit in this database		No hit in this database				No hit in this database		No hit in this database
comp2143357_c0_seq1	226	No hit in this database						No hit in this database		No hit in this database				No hit in this database		No hit in this database
comp2143368_c0_seq1	213	No hit in this database						No hit in this database		No hit in this database				No hit in this database		No hit in this database
comp2143370_c0_seq1	248	No hit in this database						No hit in this database		No hit in this database				No hit in this database		No hit in this database
comp214341_c0_seq1	211	No hit in this database						No hit in this database		No hit in this database				No hit in this database		No hit in this database
comp214343_c0_seq1	919	No hit in this database						gi|171692161|ref|XP_001911005.1|	hypothetical protein [Podospora anserina S mat+]	No hit in this database				No hit in this database		No hit in this database
comp2143443_c0_seq1	216	No hit in this database						gi|477510182|gb|ENH63459.1|	Beta-1,2-xylosyltransferase 1 [Fusarium oxysporum f. sp. cubense race 1]	No hit in this database				No hit in this database		No hit in this database
comp2143463_c0_seq1	228	No hit in this database						No hit in this database		No hit in this database				No hit in this database		No hit in this database
comp2143466_c0_seq1	248	No hit in this database						No hit in this database		No hit in this database				No hit in this database		No hit in this database
comp214348_c0_seq1	422	No hit in this database						No hit in this database		No hit in this database				No hit in this database		No hit in this database
comp214349_c0_seq1	752	No hit in this database						gi|475675212|gb|EMT72287.1|	hypothetical protein FOC4_g10001738 [Fusarium oxysporum f. sp. cubense race 4]	No hit in this database				No hit in this database		No hit in this database											OG1_1412_p
comp214350_c0_seq1	677	No hit in this database						gi|268638344|ref|XP_645106.2|	reduced folate carrier family protein [Dictyostelium discoideum AX4]	No hit in this database				No hit in this database		No hit in this database
comp214351_c0_seq1	203	No hit in this database						No hit in this database		No hit in this database				No hit in this database		No hit in this database
comp214352_c0_seq1	328	No hit in this database						gi|290560934|ref|NP_001166711.1|	cuticular protein RR-1 motif 43 precursor [Bombyx mori]	No hit in this database				No hit in this database		No hit in this database
comp214353_c0_seq1	215	No hit in this database						No hit in this database		No hit in this database				No hit in this database		No hit in this database
comp2143530_c0_seq1	231	No hit in this database						No hit in this database		No hit in this database				No hit in this database		No hit in this database
comp2143541_c0_seq1	227	No hit in this database						gi|353244213|emb|CCA75645.1|	hypothetical protein PIIN_09636 [Piriformospora indica DSM 11827]	No hit in this database				No hit in this database		No hit in this database
comp214355_c0_seq1	241	No hit in this database						No hit in this database		No hit in this database				No hit in this database		No hit in this database
comp214358_c0_seq1	532	No hit in this database						No hit in this database		No hit in this database				No hit in this database		No hit in this database
comp214359_c0_seq1	216	No hit in this database						No hit in this database		No hit in this database				No hit in this database		No hit in this database
comp2143590_c0_seq1	331	No hit in this database						gi|296807811|ref|XP_002844244.1|	LysM domain-containing protein [Arthroderma otae CBS 113480]	No hit in this database				No hit in this database		No hit in this database
comp214360_c0_seq1	271	No hit in this database						No hit in this database		No hit in this database				No hit in this database		No hit in this database
comp2143618_c0_seq1	230	No hit in this database						gi|471186289|ref|XP_004182964.1|	actin binding protein, putative [Entamoeba invadens IP1]	No hit in this database				No hit in this database		No hit in this database
comp214363_c0_seq1	512	No hit in this database						gi|429860609|gb|ELA35339.1|	enoyl- hydratase isomerase family [Colletotrichum gloeosporioides Nara gc5]	No hit in this database				cassava4.1_032373m|PACid:17985431	HXXXD-type acyl-transferase family protein	PGSC0003DMP400012401|PACid:24388708	HXXXD-type acyl-transferase family protein
comp214368_c0_seq1	691	No hit in this database						gi|346323652|gb|EGX93250.1|	acid phosphatase (PhoG) [Cordyceps militaris CM01]	No hit in this database				No hit in this database		No hit in this database
comp214369_c0_seq1	1053	No hit in this database						gi|302925920|ref|XP_003054191.1|	predicted protein [Nectria haematococca mpVI 77-13-4]	No hit in this database				No hit in this database		No hit in this database											OG1_14608_p
comp214370_c0_seq1	281	No hit in this database						No hit in this database		No hit in this database				No hit in this database		No hit in this database
comp2143745_c0_seq1	301	No hit in this database						gi|389645957|ref|XP_003720610.1|	hypothetical protein MGG_03066 [Magnaporthe oryzae 70-15]	No hit in this database				No hit in this database		No hit in this database
comp2143748_c0_seq1	202	No hit in this database						No hit in this database		No hit in this database				No hit in this database		No hit in this database
comp214376_c0_seq1	420	No hit in this database						gi|353249205|emb|CCA77537.1|	hypothetical protein PIIN_11514 [Piriformospora indica DSM 11827]	No hit in this database				No hit in this database		No hit in this database
comp214377_c0_seq1	311	No hit in this database						gi|358390194|gb|EHK39600.1|	hypothetical protein TRIATDRAFT_302949 [Trichoderma atroviride IMI 206040]	No hit in this database				No hit in this database		No hit in this database
comp214377_c1_seq1	219	No hit in this database						No hit in this database		No hit in this database				No hit in this database		No hit in this database
comp2143779_c0_seq1	278	No hit in this database						No hit in this database		No hit in this database				No hit in this database		No hit in this database
comp214378_c0_seq1	265	No hit in this database						No hit in this database		No hit in this database				No hit in this database		No hit in this database
comp214381_c0_seq1	253	No hit in this database						gi|475664546|gb|EMT62341.1|	Adenylate cyclase [Fusarium oxysporum f. sp. cubense race 4]	No hit in this database				No hit in this database		No hit in this database
comp214382_c0_seq1	371	No hit in this database						gi|353242709|emb|CCA74328.1|	hypothetical protein PIIN_08281 [Piriformospora indica DSM 11827]	No hit in this database				No hit in this database		No hit in this database
comp2143821_c0_seq1	210	No hit in this database						gi|442319146|ref|YP_007359167.1|	hypothetical protein MYSTI_02156 [Myxococcus stipitatus DSM 14675]	No hit in this database				No hit in this database		No hit in this database
comp214383_c0_seq1	246	No hit in this database						gi|330918188|ref|XP_003298126.1|	hypothetical protein PTT_08732 [Pyrenophora teres f. teres 0-1]	No hit in this database				cassava4.1_027903m|PACid:17991421	bidirectional amino acid transporter 1	No hit in this database
comp214384_c0_seq1	225	No hit in this database						No hit in this database		No hit in this database				No hit in this database		No hit in this database
comp214387_c0_seq1	243	No hit in this database						No hit in this database		No hit in this database				No hit in this database		No hit in this database
comp2143876_c0_seq1	266	No hit in this database						gi|390364846|ref|XP_782971.3|	PREDICTED: gelsolin-like protein 2-like [Strongylocentrotus purpuratus]	No hit in this database				No hit in this database		No hit in this database
comp214391_c0_seq1	376	No hit in this database						No hit in this database		No hit in this database				No hit in this database		No hit in this database
comp214393_c0_seq1	205	No hit in this database						No hit in this database		No hit in this database				No hit in this database		No hit in this database
comp2143949_c0_seq1	305	No hit in this database						No hit in this database		No hit in this database				No hit in this database		No hit in this database
comp214395_c0_seq1	225	No hit in this database						No hit in this database		No hit in this database				No hit in this database		No hit in this database
comp2143953_c0_seq1	232	No hit in this database						No hit in this database		No hit in this database				No hit in this database		No hit in this database
comp214397_c0_seq1	297	No hit in this database						No hit in this database		No hit in this database				No hit in this database		No hit in this database
comp2143975_c0_seq1	256	No hit in this database						No hit in this database		No hit in this database				No hit in this database		No hit in this database
comp214402_c0_seq1	286	No hit in this database						gi|353237350|emb|CCA69325.1|	related to NOC2-Crucial for intranuclear movement of ribosomal precursor particles [Piriformospora indica DSM 11827]	No hit in this database				No hit in this database		No hit in this database
comp2144042_c0_seq1	241	No hit in this database						No hit in this database		No hit in this database				No hit in this database		No hit in this database
comp214406_c0_seq1	222	No hit in this database						gi|345482084|ref|XP_001607060.2|	PREDICTED: WD repeat and HMG-box DNA-binding protein 1-like isoform 1 [Nasonia vitripennis]	No hit in this database				No hit in this database		No hit in this database
comp214408_c0_seq1	386	No hit in this database						No hit in this database		No hit in this database				No hit in this database		No hit in this database
comp214410_c0_seq1	468	No hit in this database						No hit in this database		No hit in this database				No hit in this database		No hit in this database
comp2144142_c0_seq1	202	No hit in this database						No hit in this database		No hit in this database				No hit in this database		No hit in this database
comp214415_c0_seq1	250	No hit in this database						No hit in this database		No hit in this database				No hit in this database		No hit in this database
comp214418_c0_seq1	304	No hit in this database						gi|511003651|gb|EPB85045.1|	hypothetical protein HMPREF1544_08174 [Mucor circinelloides f. circinelloides 1006PhL]	No hit in this database				No hit in this database		No hit in this database
comp214420_c0_seq1	292	No hit in this database						gi|302920519|ref|XP_003053088.1|	hypothetical protein NECHADRAFT_99620 [Nectria haematococca mpVI 77-13-4]	No hit in this database				No hit in this database		No hit in this database
comp2144200_c0_seq1	250	No hit in this database						gi|477525433|gb|ENH77322.1|	srf-type transcription factor [Colletotrichum orbiculare MAFF 240422]	No hit in this database				No hit in this database		No hit in this database
comp214424_c0_seq1	213	No hit in this database						gi|262196283|ref|YP_003267492.1|	beta and gamma crystallin [Haliangium ochraceum DSM 14365]	No hit in this database				No hit in this database		No hit in this database
comp2144254_c0_seq1	321	No hit in this database						No hit in this database		No hit in this database				No hit in this database		No hit in this database
comp214427_c0_seq1	483	No hit in this database						No hit in this database		No hit in this database				No hit in this database		No hit in this database
comp214430_c0_seq1	213	No hit in this database						gi|353242318|emb|CCA73972.1|	hypothetical protein PIIN_07926, partial [Piriformospora indica DSM 11827]	No hit in this database				No hit in this database		No hit in this database
comp214431_c0_seq1	238	No hit in this database						gi|312077696|ref|XP_003141417.1|	hypothetical protein LOAG_05832 [Loa loa]	No hit in this database				No hit in this database		No hit in this database
comp214433_c0_seq2	351	No hit in this database						No hit in this database		No hit in this database				No hit in this database		No hit in this database
comp214434_c0_seq1	211	No hit in this database						No hit in this database		No hit in this database				No hit in this database		No hit in this database
comp2144345_c0_seq1	339	No hit in this database						No hit in this database		No hit in this database				No hit in this database		No hit in this database
comp2144356_c0_seq1	272	No hit in this database						No hit in this database		No hit in this database				No hit in this database		No hit in this database
comp214437_c0_seq1	224	No hit in this database						gi|340058986|emb|CCC53357.1|	hypothetical protein TVY486_1108410 [Trypanosoma vivax Y486]	No hit in this database				No hit in this database		No hit in this database
comp214438_c0_seq1	206	No hit in this database						No hit in this database		No hit in this database				No hit in this database		No hit in this database
comp214438_c1_seq1	202	No hit in this database						No hit in this database		No hit in this database				No hit in this database		PGSC0003DMP400009853|PACid:24389880	AT3G43850.1
comp214440_c0_seq1	247	No hit in this database						gi|348676210|gb|EGZ16028.1|	hypothetical protein PHYSODRAFT_263012 [Phytophthora sojae]	No hit in this database				No hit in this database		No hit in this database
comp214441_c0_seq1	657	No hit in this database						gi|367038403|ref|XP_003649582.1|	hypothetical protein THITE_2108211 [Thielavia terrestris NRRL 8126]	No hit in this database				No hit in this database		No hit in this database
comp2144414_c0_seq1	484	No hit in this database						gi|353245234|emb|CCA76280.1|	related to kinesin light chain [Piriformospora indica DSM 11827]	No hit in this database				No hit in this database		No hit in this database											OG1_3372_p
comp214446_c0_seq1	352	No hit in this database						No hit in this database		No hit in this database				No hit in this database		No hit in this database
comp214447_c0_seq1	323	No hit in this database						No hit in this database		No hit in this database				No hit in this database		No hit in this database
comp2144510_c0_seq1	207	No hit in this database						No hit in this database		No hit in this database				No hit in this database		No hit in this database
comp214453_c0_seq1	208	No hit in this database						gi|348665899|gb|EGZ05727.1|	hypothetical protein PHYSODRAFT_533387 [Phytophthora sojae]	No hit in this database				No hit in this database		No hit in this database
comp214455_c0_seq1	266	No hit in this database						gi|302905933|ref|XP_003049370.1|	hypothetical protein NECHADRAFT_94974 [Nectria haematococca mpVI 77-13-4]	No hit in this database				No hit in this database		No hit in this database
comp2144558_c0_seq1	253	No hit in this database						No hit in this database		No hit in this database				No hit in this database		No hit in this database
comp2144572_c0_seq1	287	No hit in this database						No hit in this database		No hit in this database				No hit in this database		No hit in this database
comp2144577_c0_seq1	348	No hit in this database						No hit in this database		No hit in this database				No hit in this database		No hit in this database
comp2144628_c0_seq1	280	No hit in this database						No hit in this database		No hit in this database				No hit in this database		No hit in this database
comp214465_c0_seq1	679	No hit in this database						No hit in this database		No hit in this database				No hit in this database		No hit in this database
comp214466_c0_seq1	298	No hit in this database						gi|475675257|gb|EMT72332.1|	Minor extracellular protease epr [Fusarium oxysporum f. sp. cubense race 4]	No hit in this database				No hit in this database		No hit in this database
comp214471_c0_seq1	217	No hit in this database						No hit in this database		No hit in this database				No hit in this database		No hit in this database
comp214472_c0_seq1	256	No hit in this database						gi|301105631|ref|XP_002901899.1|	conserved hypothetical protein [Phytophthora infestans T30-4]	No hit in this database				No hit in this database		No hit in this database
comp2144737_c0_seq1	337	No hit in this database						No hit in this database		No hit in this database				No hit in this database		No hit in this database
comp214474_c0_seq1	353	No hit in this database						No hit in this database		No hit in this database				No hit in this database		No hit in this database
comp2144769_c0_seq1	251	No hit in this database						gi|40950674|gb|AAB87720.3|	HSG protein [Rattus norvegicus]	No hit in this database				No hit in this database		No hit in this database
comp2144776_c0_seq1	332	No hit in this database						gi|475667048|gb|EMT64838.1|	hypothetical protein FOC4_g10007530 [Fusarium oxysporum f. sp. cubense race 4]	No hit in this database				No hit in this database		No hit in this database
comp2144797_c0_seq1	297	No hit in this database						gi|353240454|emb|CCA72323.1|	hypothetical protein PIIN_06257 [Piriformospora indica DSM 11827]	No hit in this database				No hit in this database		No hit in this database
comp214480_c0_seq1	433	No hit in this database						gi|302889471|ref|XP_003043621.1|	hypothetical protein NECHADRAFT_123442 [Nectria haematococca mpVI 77-13-4]	No hit in this database				No hit in this database		No hit in this database
comp2144800_c0_seq1	303	No hit in this database						gi|171680825|ref|XP_001905357.1|	hypothetical protein [Podospora anserina S mat+]	No hit in this database				No hit in this database		No hit in this database
comp214481_c0_seq1	204	No hit in this database						No hit in this database		No hit in this database				No hit in this database		No hit in this database
comp2144817_c0_seq1	223	No hit in this database						No hit in this database		No hit in this database				No hit in this database		No hit in this database
comp2144818_c0_seq1	238	No hit in this database						gi|393213364|gb|EJC98860.1|	hypothetical protein FOMMEDRAFT_23264 [Fomitiporia mediterranea MF3/22]	No hit in this database				No hit in this database		No hit in this database
comp214483_c0_seq1	221	No hit in this database						gi|470474650|ref|XP_004342094.1|	sodium/calcium exchanger protein [Acanthamoeba castellanii str. Neff]	No hit in this database				No hit in this database		No hit in this database
comp214486_c0_seq1	363	No hit in this database						No hit in this database		No hit in this database				No hit in this database		No hit in this database
comp2144866_c0_seq1	209	No hit in this database						No hit in this database		No hit in this database				No hit in this database		No hit in this database
comp2144867_c0_seq1	237	No hit in this database						No hit in this database		No hit in this database				No hit in this database		No hit in this database
comp214488_c0_seq1	498	No hit in this database						gi|342875724|gb|EGU77439.1|	hypothetical protein FOXB_12052 [Fusarium oxysporum Fo5176]	No hit in this database				cassava4.1_017480m|PACid:17975977	TATA binding protein associated factor 21kDa subunit	PGSC0003DMP400020339|PACid:24383114	TATA binding protein associated factor 21kDa subunit
comp214488_c1_seq1	205	No hit in this database						No hit in this database		No hit in this database				No hit in this database		No hit in this database
comp214489_c0_seq1	585	SPGI:CN19716	no hit		-No-Hit-	No Matching Hit found	---NA---	No hit in this database		No hit in this database				No hit in this database		No hit in this database
comp214490_c0_seq1	576	No hit in this database						No hit in this database		No hit in this database				No hit in this database		No hit in this database
comp2144943_c0_seq1	289	No hit in this database						No hit in this database		No hit in this database				No hit in this database		No hit in this database
comp214495_c0_seq1	457	No hit in this database						gi|353236588|emb|CCA68579.1|	hypothetical protein PIIN_02442 [Piriformospora indica DSM 11827]	No hit in this database				No hit in this database		No hit in this database
comp2144957_c0_seq1	234	No hit in this database						No hit in this database		No hit in this database				No hit in this database		No hit in this database
comp214496_c0_seq1	313	No hit in this database						No hit in this database		No hit in this database				No hit in this database		No hit in this database
comp2144982_c0_seq1	310	No hit in this database						gi|353235979|emb|CCA67983.1|	related to YND1-apyrase (NDPase/NTPase) [Piriformospora indica DSM 11827]	No hit in this database				No hit in this database		No hit in this database
comp21450_c0_seq1	230	No hit in this database						gi|341874277|gb|EGT30212.1|	hypothetical protein CAEBREN_20889 [Caenorhabditis brenneri]	No hit in this database				No hit in this database		No hit in this database
comp214501_c0_seq1	240	No hit in this database						No hit in this database		No hit in this database				No hit in this database		No hit in this database
comp214502_c0_seq1	385	No hit in this database						No hit in this database		No hit in this database				No hit in this database		No hit in this database
comp214504_c1_seq1	204	No hit in this database						gi|302917614|ref|XP_003052477.1|	predicted protein [Nectria haematococca mpVI 77-13-4]	No hit in this database				No hit in this database		No hit in this database
comp2145055_c0_seq1	243	No hit in this database						gi|477518638|gb|ENH70850.1|	hypothetical protein FOC1_g10003303 [Fusarium oxysporum f. sp. cubense race 1]	No hit in this database				No hit in this database		No hit in this database
comp214506_c0_seq1	584	No hit in this database						gi|358391724|gb|EHK41128.1|	hypothetical protein TRIATDRAFT_301803 [Trichoderma atroviride IMI 206040]	No hit in this database				No hit in this database		No hit in this database
comp214507_c0_seq1	236	No hit in this database						No hit in this database		No hit in this database				No hit in this database		No hit in this database
comp2145082_c0_seq1	288	No hit in this database						No hit in this database		No hit in this database				No hit in this database		No hit in this database
comp2145105_c0_seq1	263	No hit in this database						gi|353239813|emb|CCA71709.1|	related to arginine-tRNA-protein transferase [Piriformospora indica DSM 11827]	No hit in this database				No hit in this database		No hit in this database
comp214512_c0_seq1	390	No hit in this database						gi|322420110|ref|YP_004199333.1|	hypothetical protein GM18_2606 [Geobacter sp. M18]	No hit in this database				No hit in this database		No hit in this database
comp2145126_c0_seq1	260	No hit in this database						gi|302910631|ref|XP_003050330.1|	histone H3 methyltransferase complex protein [Nectria haematococca mpVI 77-13-4]	No hit in this database				No hit in this database		No hit in this database
comp214514_c0_seq1	343	No hit in this database						gi|342877564|gb|EGU79014.1|	hypothetical protein FOXB_10443 [Fusarium oxysporum Fo5176]	No hit in this database				No hit in this database		No hit in this database
comp2145152_c0_seq1	248	No hit in this database						No hit in this database		No hit in this database				No hit in this database		No hit in this database
comp214518_c0_seq1	282	No hit in this database						No hit in this database		No hit in this database				No hit in this database		No hit in this database
comp214520_c0_seq1	244	No hit in this database						gi|402073959|gb|EJT69511.1|	hypothetical protein GGTG_13130 [Gaeumannomyces graminis var. tritici R3-111a-1]	No hit in this database				No hit in this database		No hit in this database
comp2145220_c0_seq1	206	No hit in this database						gi|477537831|gb|ENH89269.1|	gdsl-like lipase acylhydrolase [Colletotrichum orbiculare MAFF 240422]	No hit in this database				No hit in this database		No hit in this database
comp214524_c1_seq1	271	No hit in this database						No hit in this database		No hit in this database				No hit in this database		No hit in this database
comp214525_c0_seq1	312	No hit in this database						gi|302917754|ref|XP_003052509.1|	hypothetical protein NECHADRAFT_91727 [Nectria haematococca mpVI 77-13-4]	No hit in this database				No hit in this database		No hit in this database
comp2145251_c0_seq1	332	No hit in this database						gi|302881961|ref|XP_003039891.1|	SWI/SNF complex protein [Nectria haematococca mpVI 77-13-4]	No hit in this database				No hit in this database		No hit in this database
comp214526_c0_seq1	329	No hit in this database						No hit in this database		No hit in this database				No hit in this database		No hit in this database
comp214527_c0_seq1	214	No hit in this database						No hit in this database		No hit in this database				No hit in this database		No hit in this database
comp214528_c0_seq1	393	No hit in this database						gi|342881845|gb|EGU82632.1|	hypothetical protein FOXB_06828 [Fusarium oxysporum Fo5176]	No hit in this database				No hit in this database		No hit in this database
comp2145297_c0_seq1	390	No hit in this database						No hit in this database		No hit in this database				No hit in this database		No hit in this database
comp214530_c0_seq1	312	No hit in this database						gi|171686306|ref|XP_001908094.1|	hypothetical protein [Podospora anserina S mat+]	No hit in this database				No hit in this database		No hit in this database
comp214533_c0_seq1	203	No hit in this database						gi|302891067|ref|XP_003044416.1|	hypothetical protein NECHADRAFT_45792 [Nectria haematococca mpVI 77-13-4]	No hit in this database				No hit in this database		No hit in this database
comp2145351_c0_seq1	292	No hit in this database						gi|348670799|gb|EGZ10620.1|	cellulase-8, endo-1,4-beta-glucanase [Phytophthora sojae]	No hit in this database				No hit in this database		No hit in this database
comp2145403_c0_seq1	276	No hit in this database						gi|470480768|ref|XP_004342512.1|	hypothetical protein ACA1_184710 [Acanthamoeba castellanii str. Neff]	No hit in this database				No hit in this database		No hit in this database
comp214542_c0_seq1	244	No hit in this database						No hit in this database		No hit in this database				No hit in this database		No hit in this database
comp214543_c0_seq1	491	No hit in this database						No hit in this database		No hit in this database				No hit in this database		No hit in this database
comp214543_c1_seq1	378	No hit in this database						gi|342886623|gb|EGU86397.1|	hypothetical protein FOXB_03084 [Fusarium oxysporum Fo5176]	No hit in this database				No hit in this database		No hit in this database											OG1_14797_p
comp214545_c0_seq1	391	No hit in this database						No hit in this database		No hit in this database				No hit in this database		No hit in this database
comp214547_c0_seq1	522	No hit in this database						gi|259485206|tpe|CBF82053.1|	TPA: conserved hypothetical protein [Aspergillus nidulans FGSC A4]	No hit in this database				No hit in this database		No hit in this database											OG1_9251_p
comp214547_c1_seq1	244	No hit in this database						gi|358371422|dbj|GAA88030.1|	ubiquitin conjugating enzyme [Aspergillus kawachii IFO 4308]	No hit in this database				No hit in this database		No hit in this database
comp214549_c0_seq1	333	No hit in this database						No hit in this database		No hit in this database				No hit in this database		No hit in this database
comp214550_c0_seq1	504	No hit in this database						No hit in this database		No hit in this database				No hit in this database		No hit in this database
comp214552_c0_seq1	391	No hit in this database						No hit in this database		No hit in this database				No hit in this database		No hit in this database
comp214552_c1_seq1	212	No hit in this database						No hit in this database		No hit in this database				No hit in this database		No hit in this database
comp214554_c0_seq1	380	No hit in this database						No hit in this database		No hit in this database				No hit in this database		No hit in this database
comp214554_c1_seq1	294	No hit in this database						No hit in this database		No hit in this database				No hit in this database		No hit in this database
comp214555_c0_seq1	461	No hit in this database						No hit in this database		No hit in this database				No hit in this database		No hit in this database
comp2145585_c0_seq1	343	No hit in this database						gi|302924275|ref|XP_003053852.1|	hypothetical protein NECHADRAFT_75415 [Nectria haematococca mpVI 77-13-4]	No hit in this database				No hit in this database		No hit in this database
comp2145587_c0_seq1	222	No hit in this database						gi|313224871|emb|CBY20663.1|	unnamed protein product [Oikopleura dioica]	No hit in this database				No hit in this database		No hit in this database
comp214559_c0_seq1	278	No hit in this database						No hit in this database		No hit in this database				No hit in this database		No hit in this database
comp214562_c0_seq1	238	No hit in this database						No hit in this database		No hit in this database				No hit in this database		No hit in this database
comp214563_c0_seq1	264	No hit in this database						No hit in this database		No hit in this database				No hit in this database		No hit in this database
comp214566_c0_seq1	235	No hit in this database						No hit in this database		No hit in this database				No hit in this database		No hit in this database
comp214567_c0_seq1	428	No hit in this database						No hit in this database		No hit in this database				No hit in this database		No hit in this database
comp214568_c0_seq1	513	No hit in this database						No hit in this database		No hit in this database				No hit in this database		No hit in this database
comp2145689_c0_seq1	287	No hit in this database						gi|134114301|ref|XP_774398.1|	hypothetical protein CNBG3790 [Cryptococcus neoformans var. neoformans B-3501A]	No hit in this database				No hit in this database		No hit in this database
comp214569_c0_seq1	219	No hit in this database						No hit in this database		No hit in this database				No hit in this database		No hit in this database
comp214573_c0_seq1	446	No hit in this database						No hit in this database		No hit in this database				No hit in this database		No hit in this database
comp214575_c0_seq1	282	No hit in this database						No hit in this database		No hit in this database				No hit in this database		No hit in this database
comp214580_c0_seq1	280	No hit in this database						gi|477532083|gb|ENH83742.1|	white collar 1 [Colletotrichum orbiculare MAFF 240422]	No hit in this database				No hit in this database		No hit in this database
comp214581_c0_seq1	240	No hit in this database						gi|342881246|gb|EGU82165.1|	hypothetical protein FOXB_07321 [Fusarium oxysporum Fo5176]	No hit in this database				No hit in this database		No hit in this database
comp2145822_c0_seq1	307	No hit in this database						gi|301122441|ref|XP_002908947.1|	conserved hypothetical protein [Phytophthora infestans T30-4]	No hit in this database				No hit in this database		No hit in this database
comp214583_c0_seq1	326	No hit in this database						gi|302911146|ref|XP_003050428.1|	predicted protein [Nectria haematococca mpVI 77-13-4]	No hit in this database				No hit in this database		No hit in this database
comp214586_c0_seq1	321	No hit in this database						gi|322710331|gb|EFZ01906.1|	hypothetical protein MAA_03135 [Metarhizium anisopliae ARSEF 23]	No hit in this database				No hit in this database		No hit in this database
comp214589_c0_seq1	232	No hit in this database						gi|342873458|gb|EGU75627.1|	hypothetical protein FOXB_13861 [Fusarium oxysporum Fo5176]	No hit in this database				No hit in this database		No hit in this database
comp214589_c1_seq1	243	No hit in this database						gi|342873458|gb|EGU75627.1|	hypothetical protein FOXB_13861 [Fusarium oxysporum Fo5176]	No hit in this database				No hit in this database		No hit in this database
comp214593_c0_seq1	241	No hit in this database						No hit in this database		No hit in this database				No hit in this database		No hit in this database
comp214594_c0_seq1	307	No hit in this database						No hit in this database		No hit in this database				No hit in this database		No hit in this database
comp214595_c1_seq1	224	No hit in this database						gi|477520467|gb|ENH72593.1|	L-aminoadipate-semialdehyde dehydrogenase large subunit [Fusarium oxysporum f. sp. cubense race 1]	No hit in this database				No hit in this database		No hit in this database
comp2145952_c0_seq1	235	No hit in this database						No hit in this database		No hit in this database				No hit in this database		No hit in this database
comp2145978_c0_seq1	238	No hit in this database						No hit in this database		No hit in this database				No hit in this database		No hit in this database
comp214599_c0_seq1	221	No hit in this database						No hit in this database		No hit in this database				No hit in this database		No hit in this database
comp214599_c1_seq1	206	No hit in this database						No hit in this database		No hit in this database				No hit in this database		No hit in this database
comp214600_c0_seq1	270	No hit in this database						No hit in this database		No hit in this database				No hit in this database		No hit in this database
comp214601_c0_seq1	342	No hit in this database						No hit in this database		No hit in this database				No hit in this database		No hit in this database
comp214608_c0_seq1	416	SPGI:CN20037	no hit		sp|Q9STL8-1|UFSP_ARATH	Isoform 1 of Probable Ufm1-specific protease OS=Arabidopsis thaliana GN=At3g48380	---NA---	No hit in this database		No hit in this database				No hit in this database		No hit in this database
comp214609_c0_seq1	218	No hit in this database						No hit in this database		No hit in this database				No hit in this database		No hit in this database
comp214610_c0_seq1	268	No hit in this database						No hit in this database		No hit in this database				No hit in this database		No hit in this database
comp214612_c0_seq1	202	No hit in this database						gi|308484209|ref|XP_003104305.1|	hypothetical protein CRE_25004 [Caenorhabditis remanei]	No hit in this database				No hit in this database		No hit in this database
comp214613_c0_seq1	249	No hit in this database						No hit in this database		No hit in this database				No hit in this database		No hit in this database
comp214616_c0_seq1	340	No hit in this database						gi|329351116|gb|AEB91350.1|	gag-pol polyprotein [Verticillium dahliae VdLs.17]	No hit in this database				No hit in this database		No hit in this database
comp214618_c0_seq1	751	No hit in this database						gi|367045002|ref|XP_003652881.1|	hypothetical protein THITE_34520 [Thielavia terrestris NRRL 8126]	No hit in this database				No hit in this database		No hit in this database
comp214619_c0_seq1	331	No hit in this database						gi|302883696|ref|XP_003040747.1|	glycosyltransferase family 48 [Nectria haematococca mpVI 77-13-4]	No hit in this database				No hit in this database		No hit in this database
comp214620_c0_seq1	454	No hit in this database						gi|353241743|emb|CCA73537.1|	hypothetical protein PIIN_07490 [Piriformospora indica DSM 11827]	No hit in this database				No hit in this database		No hit in this database
comp2146200_c0_seq1	226	No hit in this database						gi|302411972|ref|XP_003003819.1|	conserved hypothetical protein [Verticillium albo-atrum VaMs.102]	No hit in this database				No hit in this database		No hit in this database
comp2146210_c0_seq1	244	No hit in this database						No hit in this database		No hit in this database				No hit in this database		No hit in this database
comp214622_c0_seq1	287	No hit in this database						gi|342878828|gb|EGU80117.1|	hypothetical protein FOXB_09392 [Fusarium oxysporum Fo5176]	No hit in this database				No hit in this database		No hit in this database
comp214624_c0_seq1	340	No hit in this database						No hit in this database		No hit in this database				No hit in this database		No hit in this database
comp214626_c0_seq1	452	No hit in this database						gi|301112230|ref|XP_002905194.1|	conserved hypothetical protein [Phytophthora infestans T30-4]	No hit in this database				No hit in this database		No hit in this database
comp214627_c0_seq1	283	No hit in this database						gi|353227386|emb|CCA77896.1|	hypothetical protein PIIN_00540 [Piriformospora indica DSM 11827]	No hit in this database				No hit in this database		No hit in this database
comp214627_c1_seq1	267	No hit in this database						gi|353227386|emb|CCA77896.1|	hypothetical protein PIIN_00540 [Piriformospora indica DSM 11827]	No hit in this database				No hit in this database		No hit in this database
comp2146276_c0_seq1	263	No hit in this database						No hit in this database		No hit in this database				No hit in this database		No hit in this database
comp214628_c0_seq2	352	No hit in this database						gi|342878248|gb|EGU79603.1|	hypothetical protein FOXB_09886 [Fusarium oxysporum Fo5176]	No hit in this database				No hit in this database		No hit in this database
comp21463_c0_seq1	356	No hit in this database						gi|345563219|gb|EGX46222.1|	hypothetical protein AOL_s00110g46 [Arthrobotrys oligospora ATCC 24927]	No hit in this database				No hit in this database		No hit in this database
comp214630_c0_seq1	252	No hit in this database						No hit in this database		No hit in this database				No hit in this database		No hit in this database
comp214632_c0_seq1	266	No hit in this database						gi|353242198|emb|CCA73862.1|	hypothetical protein PIIN_07816 [Piriformospora indica DSM 11827]	No hit in this database				No hit in this database		No hit in this database
comp214633_c0_seq1	544	No hit in this database						No hit in this database		No hit in this database				No hit in this database		No hit in this database
comp2146339_c0_seq1	222	No hit in this database						No hit in this database		No hit in this database				No hit in this database		No hit in this database
comp214634_c0_seq1	210	No hit in this database						gi|330944511|ref|XP_003306385.1|	hypothetical protein PTT_19520 [Pyrenophora teres f. teres 0-1]	No hit in this database				No hit in this database		No hit in this database
comp2146354_c0_seq1	335	No hit in this database						gi|353242007|emb|CCA73782.1|	hypothetical protein PIIN_07736 [Piriformospora indica DSM 11827]	No hit in this database				No hit in this database		No hit in this database
comp214636_c0_seq1	245	No hit in this database						No hit in this database		No hit in this database				No hit in this database		No hit in this database
comp2146387_c0_seq1	240	No hit in this database						gi|342883536|gb|EGU83999.1|	hypothetical protein FOXB_05419 [Fusarium oxysporum Fo5176]	No hit in this database				No hit in this database		No hit in this database
comp214639_c0_seq1	210	No hit in this database						gi|353240580|emb|CCA72443.1|	probable cycloheximide-inducible protein CIP70 (cytochrome P450 family) [Piriformospora indica DSM 11827]	No hit in this database				No hit in this database		No hit in this database
comp2146402_c0_seq1	413	No hit in this database						gi|400596873|gb|EJP64629.1|	disulfide isomerase [Beauveria bassiana ARSEF 2860]	No hit in this database				No hit in this database		No hit in this database
comp214641_c0_seq1	274	No hit in this database						No hit in this database		No hit in this database				No hit in this database		No hit in this database
comp214642_c0_seq1	248	No hit in this database						No hit in this database		No hit in this database				No hit in this database		No hit in this database
comp2146429_c0_seq1	231	No hit in this database						No hit in this database		No hit in this database				No hit in this database		No hit in this database
comp214646_c0_seq1	368	No hit in this database						No hit in this database		No hit in this database				No hit in this database		No hit in this database
comp2146475_c0_seq1	251	No hit in this database						No hit in this database		No hit in this database				No hit in this database		No hit in this database
comp2146491_c0_seq1	491	No hit in this database						gi|348666878|gb|EGZ06704.1|	hypothetical protein PHYSODRAFT_439851 [Phytophthora sojae]	No hit in this database				No hit in this database		No hit in this database
comp214651_c0_seq1	365	No hit in this database						No hit in this database		No hit in this database				No hit in this database		No hit in this database
comp214657_c0_seq2	356	No hit in this database						gi|475676362|gb|EMT73396.1|	Beta-1,2-xylosyltransferase 1 [Fusarium oxysporum f. sp. cubense race 4]	No hit in this database				No hit in this database		No hit in this database
comp2146571_c0_seq1	338	No hit in this database						gi|477511438|gb|ENH64005.1|	Putative beta-glucosidase E [Fusarium oxysporum f. sp. cubense race 1]	No hit in this database				No hit in this database		No hit in this database
comp214659_c0_seq1	212	No hit in this database						No hit in this database		No hit in this database				No hit in this database		No hit in this database
comp2146625_c0_seq1	227	No hit in this database						No hit in this database		No hit in this database				No hit in this database		No hit in this database
comp214665_c0_seq1	679	No hit in this database						gi|477527214|gb|ENH79055.1|	bicyclomycin resistance [Colletotrichum orbiculare MAFF 240422]	No hit in this database				No hit in this database		No hit in this database
comp21467_c0_seq1	252	No hit in this database						gi|482806251|gb|EOA83324.1|	hypothetical protein SETTUDRAFT_94080 [Setosphaeria turcica Et28A]	No hit in this database				No hit in this database		No hit in this database
comp214670_c0_seq1	323	No hit in this database						gi|336469531|gb|EGO57693.1|	hypothetical protein NEUTE1DRAFT_122076 [Neurospora tetrasperma FGSC 2508]	No hit in this database				No hit in this database		No hit in this database
comp214671_c0_seq1	531	No hit in this database						No hit in this database		No hit in this database				No hit in this database		No hit in this database
comp2146724_c0_seq1	205	No hit in this database						No hit in this database		No hit in this database				No hit in this database		No hit in this database
comp214674_c0_seq1	273	No hit in this database						gi|353234917|emb|CCA66937.1|	related to MSP1 protein [Piriformospora indica DSM 11827]	No hit in this database				No hit in this database		No hit in this database
comp214675_c0_seq1	316	No hit in this database						No hit in this database		No hit in this database				No hit in this database		No hit in this database
comp214677_c0_seq1	266	No hit in this database						No hit in this database		No hit in this database				No hit in this database		No hit in this database
comp214678_c0_seq1	338	No hit in this database						gi|353239130|emb|CCA71053.1|	hypothetical protein PIIN_04988 [Piriformospora indica DSM 11827]	No hit in this database				No hit in this database		No hit in this database
comp21468_c0_seq1	262	No hit in this database						gi|408395053|gb|EKJ74240.1|	hypothetical protein FPSE_05537 [Fusarium pseudograminearum CS3096]	No hit in this database				No hit in this database		No hit in this database
comp214680_c0_seq1	1023	No hit in this database						No hit in this database		No hit in this database				No hit in this database		No hit in this database
comp2146818_c0_seq1	248	No hit in this database						gi|367020260|ref|XP_003659415.1|	hypothetical protein MYCTH_2028011, partial [Myceliophthora thermophila ATCC 42464]	No hit in this database				No hit in this database		No hit in this database
comp214683_c0_seq1	222	No hit in this database						No hit in this database		No hit in this database				No hit in this database		No hit in this database
comp214684_c0_seq1	220	No hit in this database						No hit in this database		No hit in this database				No hit in this database		No hit in this database
comp2146868_c0_seq1	261	No hit in this database						No hit in this database		No hit in this database				No hit in this database		No hit in this database
comp214688_c0_seq1	411	No hit in this database						No hit in this database		No hit in this database				No hit in this database		No hit in this database
comp214694_c0_seq1	203	No hit in this database						gi|342885536|gb|EGU85534.1|	hypothetical protein FOXB_04018 [Fusarium oxysporum Fo5176]	No hit in this database				cassava4.1_008399m|PACid:17990228	FAD-dependent oxidoreductase family protein	No hit in this database
comp214694_c1_seq1	358	No hit in this database						gi|500253992|gb|EON97639.1|	putative fad dependent oxidoreductase protein [Togninia minima UCRPA7]	No hit in this database				cassava4.1_008399m|PACid:17990228	FAD-dependent oxidoreductase family protein	PGSC0003DMP400026185|PACid:24405681	FAD-dependent oxidoreductase family protein
comp214697_c0_seq1	496	No hit in this database						gi|348685044|gb|EGZ24859.1|	hypothetical protein PHYSODRAFT_359351 [Phytophthora sojae]	No hit in this database				No hit in this database		No hit in this database
comp214701_c0_seq1	463	No hit in this database						gi|367054776|ref|XP_003657766.1|	hypothetical protein THITE_2123770 [Thielavia terrestris NRRL 8126]	No hit in this database				No hit in this database		PGSC0003DMP400033373|PACid:24411273	RNA-binding (RRM/RBD/RNP motifs) family protein
comp2147014_c0_seq1	251	No hit in this database						gi|451850618|gb|EMD63920.1|	hypothetical protein COCSADRAFT_182087 [Bipolaris sorokiniana ND90Pr]	No hit in this database				No hit in this database		No hit in this database
comp214702_c0_seq1	224	No hit in this database						gi|471564234|gb|EMR65224.1|	putative polyketide synthase protein [Eutypa lata UCREL1]	No hit in this database				No hit in this database		No hit in this database
comp214703_c0_seq1	224	No hit in this database						gi|268562120|ref|XP_002646609.1|	Hypothetical protein CBG20494 [Caenorhabditis briggsae]	No hit in this database				No hit in this database		No hit in this database
comp214705_c0_seq1	570	No hit in this database						gi|302923608|ref|XP_003053712.1|	predicted protein [Nectria haematococca mpVI 77-13-4]	No hit in this database				No hit in this database		No hit in this database
comp2147050_c0_seq1	288	No hit in this database						No hit in this database		No hit in this database				No hit in this database		No hit in this database
comp2147100_c0_seq1	201	No hit in this database						gi|171683667|ref|XP_001906776.1|	hypothetical protein [Podospora anserina S mat+]	No hit in this database				No hit in this database		No hit in this database
comp214712_c0_seq1	207	No hit in this database						No hit in this database		No hit in this database				No hit in this database		No hit in this database
comp2147127_c0_seq1	554	No hit in this database						No hit in this database		No hit in this database				No hit in this database		No hit in this database
comp2147142_c0_seq1	417	No hit in this database						gi|196007488|ref|XP_002113610.1|	hypothetical protein TRIADDRAFT_57212 [Trichoplax adhaerens]	No hit in this database				No hit in this database		No hit in this database
comp214719_c0_seq1	297	No hit in this database						gi|302914884|ref|XP_003051253.1|	glycosyltransferase family 62 [Nectria haematococca mpVI 77-13-4]	No hit in this database				No hit in this database		No hit in this database
comp214721_c0_seq1	279	No hit in this database						No hit in this database		No hit in this database				No hit in this database		No hit in this database
comp2147212_c0_seq1	806	No hit in this database						gi|353244357|emb|CCA75763.1|	hypothetical protein PIIN_09753 [Piriformospora indica DSM 11827]	No hit in this database				No hit in this database		No hit in this database
comp2147228_c0_seq1	212	No hit in this database						gi|308494587|ref|XP_003109482.1|	CRE-ASM-2 protein [Caenorhabditis remanei]	No hit in this database				No hit in this database		No hit in this database
comp214723_c0_seq1	233	No hit in this database						gi|402073820|gb|EJT69372.1|	hypothetical protein GGTG_12991 [Gaeumannomyces graminis var. tritici R3-111a-1]	No hit in this database				No hit in this database		No hit in this database
comp214724_c0_seq1	348	SPGI:SNFRFM4LP02SW0BE			-No-Hit-		---NA---	No hit in this database		No hit in this database				No hit in this database		No hit in this database
comp214725_c0_seq1	267	No hit in this database						No hit in this database		No hit in this database				No hit in this database		No hit in this database
comp2147251_c0_seq1	246	No hit in this database						No hit in this database		No hit in this database				No hit in this database		No hit in this database
comp2147265_c0_seq1	233	No hit in this database						gi|330827639|ref|XP_003291880.1|	hypothetical protein DICPUDRAFT_39723 [Dictyostelium purpureum]	No hit in this database				No hit in this database		No hit in this database
comp214728_c0_seq1	276	No hit in this database						gi|358397082|gb|EHK46457.1|	hypothetical protein TRIATDRAFT_282963 [Trichoderma atroviride IMI 206040]	No hit in this database				No hit in this database		No hit in this database
comp214730_c0_seq1	291	No hit in this database						No hit in this database		No hit in this database				No hit in this database		No hit in this database
comp214731_c0_seq1	343	No hit in this database						No hit in this database		No hit in this database				No hit in this database		No hit in this database
comp214733_c0_seq1	302	No hit in this database						gi|348679382|gb|EGZ19198.1|	hypothetical protein PHYSODRAFT_359708 [Phytophthora sojae]	No hit in this database				No hit in this database		No hit in this database
comp214733_c1_seq1	225	No hit in this database						gi|348679382|gb|EGZ19198.1|	hypothetical protein PHYSODRAFT_359708 [Phytophthora sojae]	No hit in this database				No hit in this database		No hit in this database
comp214736_c0_seq1	288	No hit in this database						gi|353243144|emb|CCA74719.1|	probable OSM1-fumarate reductase [Piriformospora indica DSM 11827]	No hit in this database				No hit in this database		No hit in this database
comp214738_c0_seq1	316	No hit in this database						No hit in this database		No hit in this database				No hit in this database		No hit in this database
comp214739_c0_seq1	308	No hit in this database						gi|346975017|gb|EGY18469.1|	hypothetical protein VDAG_08803 [Verticillium dahliae VdLs.17]	No hit in this database				No hit in this database		No hit in this database
comp2147409_c0_seq1	224	No hit in this database						gi|301121290|ref|XP_002908372.1|	negative elongation factor, putative [Phytophthora infestans T30-4]	No hit in this database				No hit in this database		No hit in this database
comp2147424_c0_seq1	233	No hit in this database						No hit in this database		No hit in this database				No hit in this database		No hit in this database
comp214743_c0_seq1	276	No hit in this database						gi|353236545|emb|CCA68537.1|	related to SEC8-protein transport protein [Piriformospora indica DSM 11827]	No hit in this database				No hit in this database		No hit in this database
comp2147433_c0_seq1	202	No hit in this database						gi|224085437|ref|XP_002307575.1|	predicted protein [Populus trichocarpa]	No hit in this database				cassava4.1_018838m|PACid:17986235	receptor-like protein kinase-related family protein	PGSC0003DMP400069041|PACid:24385066	receptor-like protein kinase-related family protein
comp214744_c0_seq1	1066	No hit in this database						gi|471564390|gb|EMR65331.1|	putative ww domain-containing protein [Eutypa lata UCREL1]	No hit in this database				No hit in this database		No hit in this database
comp214746_c0_seq1	248	No hit in this database						gi|353244309|emb|CCA75725.1|	hypothetical protein PIIN_09715 [Piriformospora indica DSM 11827]	No hit in this database				No hit in this database		No hit in this database
comp214747_c0_seq1	216	No hit in this database						No hit in this database		No hit in this database				No hit in this database		No hit in this database
comp2147484_c0_seq1	201	No hit in this database						gi|302892603|ref|XP_003045183.1|	hypothetical protein NECHADRAFT_43701 [Nectria haematococca mpVI 77-13-4]	No hit in this database				No hit in this database		No hit in this database
comp214750_c0_seq1	282	No hit in this database						No hit in this database		No hit in this database				No hit in this database		No hit in this database
comp214751_c0_seq1	292	No hit in this database						gi|408391686|gb|EKJ71055.1|	hypothetical protein FPSE_08719 [Fusarium pseudograminearum CS3096]	No hit in this database				No hit in this database		No hit in this database
comp214752_c0_seq1	213	No hit in this database						No hit in this database		No hit in this database				No hit in this database		No hit in this database
comp214753_c0_seq1	219	No hit in this database						No hit in this database		No hit in this database				No hit in this database		No hit in this database
comp214753_c1_seq1	727	No hit in this database						gi|388581667|gb|EIM21974.1|	hypothetical protein WALSEDRAFT_60110 [Wallemia sebi CBS 633.66]	No hit in this database				No hit in this database		No hit in this database
comp2147557_c0_seq1	341	No hit in this database						No hit in this database		No hit in this database				No hit in this database		No hit in this database
comp214758_c0_seq1	280	No hit in this database						No hit in this database		No hit in this database				No hit in this database		No hit in this database
comp214760_c0_seq1	253	No hit in this database						No hit in this database		No hit in this database				No hit in this database		PGSC0003DMP400051977|PACid:24410296	AT3G19870.1
comp2147615_c0_seq1	271	No hit in this database						No hit in this database		No hit in this database				No hit in this database		No hit in this database
comp214762_c0_seq1	201	No hit in this database						No hit in this database		No hit in this database				No hit in this database		No hit in this database
comp2147660_c0_seq1	354	No hit in this database						gi|326426478|gb|EGD72048.1|	hypothetical protein PTSG_00064 [Salpingoeca sp. ATCC 50818]	No hit in this database				No hit in this database		No hit in this database
comp2147672_c0_seq1	313	No hit in this database						No hit in this database		No hit in this database				No hit in this database		No hit in this database
comp214769_c0_seq1	437	No hit in this database						No hit in this database		No hit in this database				No hit in this database		No hit in this database
comp214770_c0_seq1	204	No hit in this database						No hit in this database		No hit in this database				No hit in this database		No hit in this database
comp2147701_c0_seq1	209	No hit in this database						gi|348688470|gb|EGZ28284.1|	hypothetical protein PHYSODRAFT_467675 [Phytophthora sojae]	No hit in this database				No hit in this database		No hit in this database
comp2147710_c0_seq1	272	SPGI:CN01824	no hit		tr|Q9LN14|Q9LN14_ARATH	T6D22.1 OS=Arabidopsis thaliana	translation elongation factor ef-1 alpha	No hit in this database		No hit in this database				No hit in this database		No hit in this database
comp2147712_c0_seq1	668	No hit in this database						gi|302415899|ref|XP_003005781.1|	conserved hypothetical protein [Verticillium albo-atrum VaMs.102]	No hit in this database				No hit in this database		No hit in this database
comp214772_c0_seq1	274	No hit in this database						No hit in this database		No hit in this database				No hit in this database		No hit in this database
comp214773_c0_seq1	213	No hit in this database						No hit in this database		No hit in this database				No hit in this database		No hit in this database
comp2147730_c0_seq1	212	No hit in this database						gi|475665742|gb|EMT63534.1|	hypothetical protein FOC4_g10013766 [Fusarium oxysporum f. sp. cubense race 4]	No hit in this database				No hit in this database		No hit in this database
comp214775_c0_seq1	729	SPGI:SNFRFM4LP02Q2JWU			-No-Hit-		---NA---	No hit in this database		No hit in this database				No hit in this database		No hit in this database
comp214777_c0_seq1	329	No hit in this database						gi|353238733|emb|CCA70670.1|	hypothetical protein PIIN_11855 [Piriformospora indica DSM 11827]	No hit in this database				No hit in this database		No hit in this database
comp2147783_c0_seq1	204	No hit in this database						No hit in this database		No hit in this database				No hit in this database		No hit in this database
comp21478_c0_seq1	234	No hit in this database						No hit in this database		No hit in this database				No hit in this database		No hit in this database
comp214780_c0_seq1	404	No hit in this database						gi|342883554|gb|EGU84017.1|	hypothetical protein FOXB_05437 [Fusarium oxysporum Fo5176]	No hit in this database				No hit in this database		No hit in this database
comp214782_c0_seq1	247	No hit in this database						gi|470491516|ref|XP_004345901.1|	RNA recognition motif domain containing protein [Acanthamoeba castellanii str. Neff]	No hit in this database				No hit in this database		No hit in this database
comp2147860_c0_seq1	217	No hit in this database						No hit in this database		No hit in this database				No hit in this database		No hit in this database
comp214787_c0_seq1	234	No hit in this database						No hit in this database		No hit in this database				No hit in this database		No hit in this database
comp2147886_c0_seq1	211	No hit in this database						gi|358254604|dbj|GAA55926.1|	neuroglian, partial [Clonorchis sinensis]	No hit in this database				No hit in this database		No hit in this database
comp214790_c0_seq1	288	No hit in this database						gi|301106346|ref|XP_002902256.1|	conserved hypothetical protein [Phytophthora infestans T30-4]	No hit in this database				No hit in this database		No hit in this database
comp214795_c0_seq1	242	No hit in this database						No hit in this database		No hit in this database				No hit in this database		No hit in this database
comp214795_c1_seq1	403	No hit in this database						No hit in this database		No hit in this database				No hit in this database		No hit in this database
comp2147956_c0_seq1	329	No hit in this database						No hit in this database		No hit in this database				No hit in this database		No hit in this database
comp214797_c0_seq1	247	No hit in this database						gi|242007451|ref|XP_002424553.1|	conserved hypothetical protein [Pediculus humanus corporis]	No hit in this database				No hit in this database		No hit in this database
comp214802_c0_seq1	542	No hit in this database						gi|475666463|gb|EMT64254.1|	Minor extracellular protease vpr [Fusarium oxysporum f. sp. cubense race 4]	No hit in this database				No hit in this database		No hit in this database
comp214804_c0_seq1	663	No hit in this database						gi|342875754|gb|EGU77468.1|	hypothetical protein FOXB_12019 [Fusarium oxysporum Fo5176]	No hit in this database				No hit in this database		No hit in this database											OG1_2019_p
comp2148053_c0_seq1	211	No hit in this database						gi|302407722|ref|XP_003001696.1|	serine/threonine-protein kinase MST20 [Verticillium albo-atrum VaMs.102]	No hit in this database				No hit in this database		No hit in this database
comp214806_c0_seq1	214	No hit in this database						gi|302918638|ref|XP_003052697.1|	hypothetical protein NECHADRAFT_99706 [Nectria haematococca mpVI 77-13-4]	No hit in this database				No hit in this database		No hit in this database
comp2148072_c0_seq1	282	No hit in this database						No hit in this database		No hit in this database				No hit in this database		No hit in this database
comp214808_c0_seq1	443	No hit in this database						gi|342877468|gb|EGU78924.1|	hypothetical protein FOXB_10582 [Fusarium oxysporum Fo5176]	No hit in this database				No hit in this database		No hit in this database
comp214808_c1_seq1	220	No hit in this database						gi|342877468|gb|EGU78924.1|	hypothetical protein FOXB_10582 [Fusarium oxysporum Fo5176]	No hit in this database				No hit in this database		No hit in this database
comp2148091_c0_seq1	246	No hit in this database						No hit in this database		No hit in this database				No hit in this database		No hit in this database
comp214810_c0_seq1	535	No hit in this database						gi|353244481|emb|CCA75864.1|	related to putative multidrug transporter [Piriformospora indica DSM 11827]	No hit in this database				No hit in this database		No hit in this database
comp2148141_c0_seq1	248	No hit in this database						No hit in this database		No hit in this database				No hit in this database		No hit in this database
comp214817_c0_seq1	307	No hit in this database						gi|342882087|gb|EGU82841.1|	hypothetical protein FOXB_06644 [Fusarium oxysporum Fo5176]	No hit in this database				No hit in this database		No hit in this database
comp214822_c0_seq1	697	No hit in this database						gi|358340451|dbj|GAA48339.1|	4-hydroxybutyrate coenzyme A transferase [Clonorchis sinensis]	No hit in this database				No hit in this database		No hit in this database
comp214825_c0_seq1	397	No hit in this database						No hit in this database		No hit in this database				No hit in this database		No hit in this database
comp214832_c0_seq1	207	No hit in this database						No hit in this database		No hit in this database				No hit in this database		No hit in this database
comp214833_c0_seq1	271	No hit in this database						gi|118373903|ref|XP_001020144.1|	hypothetical protein TTHERM_00663780 [Tetrahymena thermophila]	No hit in this database				No hit in this database		No hit in this database
comp2148341_c0_seq1	203	No hit in this database						gi|56754593|gb|AAW25484.1|	SJCHGC04324 protein [Schistosoma japonicum]	No hit in this database				No hit in this database		No hit in this database
comp214836_c0_seq1	282	No hit in this database						gi|326437511|gb|EGD83081.1|	hypothetical protein PTSG_03719 [Salpingoeca sp. ATCC 50818]	No hit in this database				No hit in this database		No hit in this database
comp214837_c0_seq1	265	No hit in this database						No hit in this database		No hit in this database				No hit in this database		No hit in this database
comp2148392_c0_seq1	371	No hit in this database						No hit in this database		No hit in this database				No hit in this database		No hit in this database
comp214841_c0_seq1	365	No hit in this database						No hit in this database		No hit in this database				No hit in this database		No hit in this database
comp214842_c0_seq1	240	No hit in this database						No hit in this database		No hit in this database				No hit in this database		No hit in this database
comp2148427_c0_seq1	221	No hit in this database						No hit in this database		No hit in this database				No hit in this database		No hit in this database
comp214843_c0_seq1	638	No hit in this database						gi|353238823|emb|CCA70757.1|	hypothetical protein PIIN_04692 [Piriformospora indica DSM 11827]	No hit in this database				No hit in this database		No hit in this database
comp2148439_c0_seq1	325	No hit in this database						gi|238483195|ref|XP_002372836.1|	acetoacetyl-CoA synthase [Aspergillus flavus NRRL3357]	No hit in this database				No hit in this database		No hit in this database
comp214844_c0_seq1	296	No hit in this database						gi|477514530|gb|ENH66908.1|	Cholesterol 7-alpha-monooxygenase [Fusarium oxysporum f. sp. cubense race 1]	No hit in this database				No hit in this database		No hit in this database
comp214848_c0_seq1	223	No hit in this database						No hit in this database		No hit in this database				No hit in this database		No hit in this database
comp214849_c0_seq1	419	No hit in this database						gi|148702950|gb|EDL34897.1|	carboxypeptidase B1 (tissue), isoform CRA_a [Mus musculus]	No hit in this database				No hit in this database		No hit in this database
comp21485_c0_seq1	234	No hit in this database						gi|339252612|ref|XP_003371529.1|	putative DB module [Trichinella spiralis]	No hit in this database				No hit in this database		No hit in this database
comp2148504_c0_seq1	230	No hit in this database						gi|475674557|gb|EMT71663.1|	2-(R)-hydroxypropyl-CoM dehydrogenase [Fusarium oxysporum f. sp. cubense race 4]	No hit in this database				No hit in this database		No hit in this database
comp214851_c0_seq1	232	No hit in this database						gi|353234635|emb|CCA66658.1|	hypothetical protein PIIN_00340 [Piriformospora indica DSM 11827]	No hit in this database				No hit in this database		No hit in this database
comp2148511_c0_seq1	342	No hit in this database						No hit in this database		No hit in this database				No hit in this database		No hit in this database
comp214853_c0_seq1	479	No hit in this database						No hit in this database		No hit in this database				No hit in this database		No hit in this database
comp2148542_c0_seq1	420	No hit in this database						gi|170587997|ref|XP_001898760.1|	MH2 domain containing protein [Brugia malayi]	No hit in this database				No hit in this database		No hit in this database
comp214856_c0_seq1	340	No hit in this database						No hit in this database		No hit in this database				No hit in this database		No hit in this database
comp214857_c0_seq1	205	No hit in this database						No hit in this database		No hit in this database				No hit in this database		No hit in this database
comp214858_c0_seq1	903	No hit in this database						gi|408387999|gb|EKJ67695.1|	hypothetical protein FPSE_12142 [Fusarium pseudograminearum CS3096]	No hit in this database				No hit in this database		No hit in this database
comp214859_c0_seq1	516	No hit in this database						gi|409082691|gb|EKM83049.1|	hypothetical protein AGABI1DRAFT_118444 [Agaricus bisporus var. burnettii JB137-S8]	No hit in this database				No hit in this database		No hit in this database
comp214862_c0_seq1	222	No hit in this database						gi|256076682|ref|XP_002574639.1|	hypothetical protein [Schistosoma mansoni]	No hit in this database				No hit in this database		No hit in this database
comp214869_c0_seq1	353	No hit in this database						gi|268569998|ref|XP_002640668.1|	C. briggsae CBR-UNC-54 protein [Caenorhabditis briggsae]	No hit in this database				No hit in this database		No hit in this database
comp214873_c0_seq1	274	No hit in this database						No hit in this database		No hit in this database				No hit in this database		No hit in this database
comp2148739_c0_seq1	240	No hit in this database						No hit in this database		No hit in this database				No hit in this database		No hit in this database
comp214876_c0_seq1	324	No hit in this database						No hit in this database		No hit in this database				No hit in this database		No hit in this database
comp214883_c0_seq1	456	No hit in this database						No hit in this database		No hit in this database				No hit in this database		No hit in this database
comp214884_c0_seq1	222	No hit in this database						No hit in this database		No hit in this database				No hit in this database		No hit in this database
comp2148841_c0_seq1	248	No hit in this database						No hit in this database		No hit in this database				No hit in this database		No hit in this database
comp214885_c0_seq1	259	No hit in this database						No hit in this database		No hit in this database				No hit in this database		No hit in this database
comp214886_c0_seq1	205	No hit in this database						No hit in this database		No hit in this database				No hit in this database		No hit in this database
comp214888_c0_seq1	227	No hit in this database						gi|46136271|ref|XP_389827.1|	hypothetical protein FG09651.1 [Fusarium graminearum PH-1]	No hit in this database				No hit in this database		No hit in this database
comp2148888_c0_seq1	208	No hit in this database						No hit in this database		No hit in this database				No hit in this database		No hit in this database
comp214889_c0_seq1	284	No hit in this database						gi|116208730|ref|XP_001230174.1|	hypothetical protein CHGG_03658 [Chaetomium globosum CBS 148.51]	No hit in this database				No hit in this database		No hit in this database
comp214890_c0_seq1	349	No hit in this database						gi|342884521|gb|EGU84731.1|	hypothetical protein FOXB_04742 [Fusarium oxysporum Fo5176]	No hit in this database				No hit in this database		No hit in this database
comp214891_c0_seq1	231	No hit in this database						No hit in this database		No hit in this database				No hit in this database		No hit in this database
comp214893_c0_seq1	222	No hit in this database						No hit in this database		No hit in this database				No hit in this database		No hit in this database
comp2148936_c0_seq1	225	No hit in this database						No hit in this database		No hit in this database				No hit in this database		No hit in this database
comp214896_c0_seq1	367	No hit in this database						No hit in this database		No hit in this database				No hit in this database		No hit in this database
comp2148962_c0_seq1	242	No hit in this database						gi|302887060|ref|XP_003042419.1|	hypothetical protein NECHADRAFT_51638 [Nectria haematococca mpVI 77-13-4]	No hit in this database				No hit in this database		No hit in this database
comp2148975_c0_seq1	237	No hit in this database						No hit in this database		No hit in this database				No hit in this database		No hit in this database
comp2148989_c0_seq1	225	No hit in this database						gi|471896394|emb|CCO31112.1|	alpha,alpha-trehalase [Rhizoctonia solani AG-1 IB]	No hit in this database				cassava4.1_015916m|PACid:17978714	trehalase 1	PGSC0003DMP400021682|PACid:24393298	trehalase 1
comp2148998_c0_seq1	216	No hit in this database						No hit in this database		No hit in this database				No hit in this database		No hit in this database
comp2149028_c0_seq1	206	No hit in this database						No hit in this database		No hit in this database				No hit in this database		No hit in this database
comp214903_c0_seq1	367	No hit in this database						No hit in this database		No hit in this database				No hit in this database		No hit in this database
comp214904_c0_seq1	366	No hit in this database						gi|302928064|ref|XP_003054627.1|	hypothetical protein NECHADRAFT_75542 [Nectria haematococca mpVI 77-13-4]	No hit in this database				No hit in this database		No hit in this database
comp214905_c0_seq1	262	No hit in this database						No hit in this database		No hit in this database				No hit in this database		No hit in this database
comp214906_c0_seq1	317	No hit in this database						gi|475666656|gb|EMT64446.1|	hypothetical protein FOC4_g10007119 [Fusarium oxysporum f. sp. cubense race 4]	No hit in this database				No hit in this database		No hit in this database
comp2149062_c0_seq1	255	No hit in this database						gi|475671026|gb|EMT68379.1|	Multidrug resistance protein fnx1 [Fusarium oxysporum f. sp. cubense race 4]	No hit in this database				No hit in this database		No hit in this database
comp214909_c0_seq1	257	No hit in this database						gi|342888080|gb|EGU87497.1|	hypothetical protein FOXB_02082 [Fusarium oxysporum Fo5176]	No hit in this database				No hit in this database		No hit in this database
comp2149109_c0_seq1	254	No hit in this database						gi|477536438|gb|ENH87911.1|	dienelactone hydrolase family protein [Colletotrichum orbiculare MAFF 240422]	No hit in this database				No hit in this database		No hit in this database
comp214911_c0_seq1	245	No hit in this database						No hit in this database		No hit in this database				No hit in this database		No hit in this database
comp2149126_c0_seq1	211	No hit in this database						gi|302406701|ref|XP_003001186.1|	mannan polymerase II complex ANP1 subunit [Verticillium albo-atrum VaMs.102]	No hit in this database				No hit in this database		No hit in this database
comp214913_c0_seq1	211	No hit in this database						No hit in this database		No hit in this database				No hit in this database		No hit in this database
comp214914_c0_seq1	395	No hit in this database						gi|475665766|gb|EMT63558.1|	hypothetical protein FOC4_g10013792 [Fusarium oxysporum f. sp. cubense race 4]	No hit in this database				No hit in this database		No hit in this database
comp214915_c0_seq1	253	No hit in this database						No hit in this database		No hit in this database				No hit in this database		No hit in this database
comp2149150_c0_seq1	254	No hit in this database						gi|495886472|ref|WP_008611051.1|	inosine monophosphate dehydrogenase [Joostella marina]	No hit in this database				No hit in this database		No hit in this database
comp2149151_c0_seq1	333	No hit in this database						gi|326436730|gb|EGD82300.1|	hypothetical protein PTSG_02968 [Salpingoeca sp. ATCC 50818]	No hit in this database				No hit in this database		No hit in this database
comp214918_c0_seq1	302	No hit in this database						No hit in this database		No hit in this database				No hit in this database		No hit in this database
comp214919_c0_seq1	369	No hit in this database						gi|353239612|emb|CCA71516.1|	hypothetical protein PIIN_05453 [Piriformospora indica DSM 11827]	No hit in this database				No hit in this database		No hit in this database
comp2149197_c0_seq1	263	No hit in this database						No hit in this database		No hit in this database				No hit in this database		No hit in this database
comp21492_c0_seq1	326	No hit in this database						gi|116205850|ref|XP_001228734.1|	conserved hypothetical protein [Chaetomium globosum CBS 148.51]	No hit in this database				No hit in this database		No hit in this database
comp2149201_c0_seq1	256	No hit in this database						gi|367039401|ref|XP_003650081.1|	hypothetical protein THITE_2126203 [Thielavia terrestris NRRL 8126]	No hit in this database				No hit in this database		No hit in this database
comp214921_c0_seq1	228	No hit in this database						gi|470526197|ref|XP_004356716.1|	chitinaselike domain containing protein [Acanthamoeba castellanii str. Neff]	No hit in this database				No hit in this database		No hit in this database
comp214922_c0_seq1	209	No hit in this database						No hit in this database		No hit in this database				No hit in this database		No hit in this database
comp2149221_c0_seq1	239	No hit in this database						gi|302916055|ref|XP_003051838.1|	predicted protein [Nectria haematococca mpVI 77-13-4]	No hit in this database				No hit in this database		No hit in this database
comp214923_c0_seq1	709	No hit in this database						gi|475677513|gb|EMT74515.1|	hypothetical protein FOC4_g10001022 [Fusarium oxysporum f. sp. cubense race 4]	No hit in this database				No hit in this database		No hit in this database
comp214923_c1_seq1	321	No hit in this database						gi|477519500|gb|ENH71673.1|	hypothetical protein FOC1_g10002537 [Fusarium oxysporum f. sp. cubense race 1]	No hit in this database				No hit in this database		No hit in this database
comp214925_c0_seq1	521	No hit in this database						gi|353239822|emb|CCA71717.1|	hypothetical protein PIIN_05652 [Piriformospora indica DSM 11827]	No hit in this database				No hit in this database		No hit in this database
comp214926_c0_seq1	203	No hit in this database						No hit in this database		No hit in this database				No hit in this database		No hit in this database
comp2149268_c0_seq1	252	No hit in this database						gi|342888637|gb|EGU87874.1|	hypothetical protein FOXB_01560 [Fusarium oxysporum Fo5176]	No hit in this database				No hit in this database		No hit in this database
comp214928_c0_seq1	377	No hit in this database						No hit in this database		No hit in this database				No hit in this database		No hit in this database
comp214929_c0_seq1	269	No hit in this database						gi|408391290|gb|EKJ70670.1|	hypothetical protein FPSE_09180 [Fusarium pseudograminearum CS3096]	No hit in this database				No hit in this database		No hit in this database
comp214929_c1_seq1	248	No hit in this database						gi|358398979|gb|EHK48330.1|	conserved hypothetical protein [Trichoderma atroviride IMI 206040]	No hit in this database				No hit in this database		No hit in this database
comp214930_c0_seq1	435	No hit in this database						gi|470479550|ref|YP_007640294.1|	fibro-slime family protein [Psychromonas sp. CNPT3]	No hit in this database				No hit in this database		No hit in this database
comp214933_c0_seq1	221	No hit in this database						No hit in this database		No hit in this database				No hit in this database		No hit in this database
comp2149347_c0_seq1	231	No hit in this database						No hit in this database		No hit in this database				No hit in this database		No hit in this database
comp214935_c0_seq1	364	No hit in this database						gi|353235862|emb|CCA67868.1|	hypothetical protein PIIN_01692 [Piriformospora indica DSM 11827]	No hit in this database				No hit in this database		No hit in this database
comp2149353_c0_seq1	289	No hit in this database						No hit in this database		No hit in this database				No hit in this database		No hit in this database
comp214937_c0_seq1	222	No hit in this database						No hit in this database		No hit in this database				No hit in this database		No hit in this database
comp214938_c0_seq1	376	No hit in this database						gi|336275210|ref|XP_003352358.1|	hypothetical protein SMAC_07799 [Sordaria macrospora k-hell]	No hit in this database				No hit in this database		No hit in this database
comp214942_c0_seq1	462	No hit in this database						gi|346977268|gb|EGY20720.1|	Usp domain-containing protein [Verticillium dahliae VdLs.17]	No hit in this database				No hit in this database		No hit in this database
comp2149420_c0_seq1	327	No hit in this database						No hit in this database		No hit in this database				No hit in this database		No hit in this database
comp2149429_c0_seq1	329	No hit in this database						No hit in this database		No hit in this database				No hit in this database		No hit in this database
comp214943_c0_seq1	245	No hit in this database						gi|477534877|gb|ENH86405.1|	sterol esterase precursor [Colletotrichum orbiculare MAFF 240422]	No hit in this database				No hit in this database		No hit in this database
comp214944_c0_seq1	335	No hit in this database						No hit in this database		No hit in this database				No hit in this database		No hit in this database
comp214950_c0_seq1	738	No hit in this database						No hit in this database		No hit in this database				No hit in this database		No hit in this database
comp214950_c1_seq1	208	No hit in this database						No hit in this database		No hit in this database				No hit in this database		No hit in this database
comp214952_c0_seq1	248	No hit in this database						No hit in this database		No hit in this database				No hit in this database		No hit in this database
comp2149520_c0_seq1	435	No hit in this database						No hit in this database		No hit in this database				No hit in this database		No hit in this database
comp2149525_c0_seq1	207	No hit in this database						No hit in this database		No hit in this database				No hit in this database		No hit in this database
comp214953_c0_seq1	524	No hit in this database						No hit in this database		No hit in this database				No hit in this database		No hit in this database
comp214956_c0_seq1	423	No hit in this database						gi|336276554|ref|XP_003353030.1|	hypothetical protein SMAC_03348 [Sordaria macrospora k-hell]	No hit in this database				No hit in this database		No hit in this database
comp214957_c0_seq1	366	No hit in this database						gi|477517695|gb|ENH69943.1|	tRNA pseudouridine synthase 1 [Fusarium oxysporum f. sp. cubense race 1]	No hit in this database				No hit in this database		No hit in this database
comp214958_c0_seq1	514	No hit in this database						No hit in this database		No hit in this database				No hit in this database		No hit in this database
comp214959_c0_seq1	222	No hit in this database						gi|336270224|ref|XP_003349871.1|	hypothetical protein SMAC_00762 [Sordaria macrospora k-hell]	No hit in this database				cassava4.1_025850m|PACid:17964362	aldehyde dehydrogenase 6B2	No hit in this database
comp214959_c1_seq1	340	No hit in this database						gi|367053449|ref|XP_003657103.1|	hypothetical protein THITE_2171424 [Thielavia terrestris NRRL 8126]	No hit in this database				No hit in this database		No hit in this database
comp214961_c0_seq1	264	No hit in this database						No hit in this database		No hit in this database				No hit in this database		No hit in this database
comp214965_c0_seq1	361	No hit in this database						No hit in this database		No hit in this database				No hit in this database		No hit in this database
comp214966_c0_seq1	846	No hit in this database						No hit in this database		No hit in this database				No hit in this database		No hit in this database
comp214967_c0_seq1	353	No hit in this database						No hit in this database		No hit in this database				No hit in this database		No hit in this database
comp214968_c0_seq1	213	No hit in this database						gi|485923511|gb|EOD48660.1|	putative phosphatidyl synthase protein [Neofusicoccum parvum UCRNP2]	No hit in this database				No hit in this database		No hit in this database
comp214969_c0_seq1	418	No hit in this database						gi|497194820|ref|WP_009509082.1|	glycoside hydrolase family 5 [Opitutaceae bacterium TAV5]	No hit in this database				No hit in this database		No hit in this database											OG1_11310_p
comp214969_c1_seq1	319	No hit in this database						No hit in this database		No hit in this database				No hit in this database		No hit in this database											OG1_11310_p
comp214970_c0_seq1	238	No hit in this database						No hit in this database		No hit in this database				No hit in this database		No hit in this database
comp214975_c0_seq1	438	No hit in this database						gi|353242858|emb|CCA74464.1|	hypothetical protein PIIN_08417 [Piriformospora indica DSM 11827]	No hit in this database				No hit in this database		No hit in this database
comp2149770_c0_seq1	269	No hit in this database						No hit in this database		No hit in this database				No hit in this database		No hit in this database
comp214979_c0_seq1	412	No hit in this database						gi|312069755|ref|XP_003137830.1|	hypothetical protein LOAG_02244 [Loa loa]	No hit in this database				No hit in this database		No hit in this database
comp21498_c0_seq1	207	No hit in this database						gi|301108175|ref|XP_002903169.1|	phosphoribosylaminoimidazole-succinocarboxamide synthase, putative [Phytophthora infestans T30-4]	No hit in this database				No hit in this database		No hit in this database
comp2149825_c0_seq1	221	No hit in this database						No hit in this database		No hit in this database				No hit in this database		No hit in this database
comp2149837_c0_seq1	325	No hit in this database						gi|345561690|gb|EGX44778.1|	hypothetical protein AOL_s00188g116 [Arthrobotrys oligospora ATCC 24927]	No hit in this database				No hit in this database		No hit in this database
comp214987_c0_seq1	270	No hit in this database						gi|353237920|emb|CCA69881.1|	hypothetical protein PIIN_03820 [Piriformospora indica DSM 11827]	No hit in this database				No hit in this database		No hit in this database
comp214990_c0_seq1	277	No hit in this database						gi|301117022|ref|XP_002906239.1|	conserved hypothetical protein [Phytophthora infestans T30-4]	No hit in this database				No hit in this database		No hit in this database
comp214991_c0_seq1	328	No hit in this database						No hit in this database		No hit in this database				No hit in this database		No hit in this database
comp214992_c0_seq1	217	No hit in this database						gi|402087107|gb|EJT82005.1|	hypothetical protein GGTG_01979 [Gaeumannomyces graminis var. tritici R3-111a-1]	No hit in this database				No hit in this database		No hit in this database
comp214994_c0_seq1	489	No hit in this database						gi|470531527|ref|XP_004358079.1|	Armadillo/betacatenin-like repeat domain containing protein [Acanthamoeba castellanii str. Neff]	No hit in this database				No hit in this database		No hit in this database
comp2149941_c0_seq1	223	No hit in this database						No hit in this database		No hit in this database				No hit in this database		No hit in this database
comp214999_c0_seq1	302	No hit in this database						gi|298706277|emb|CBJ29302.1|	zinc finger protein [Ectocarpus siliculosus]	No hit in this database				No hit in this database		No hit in this database
comp214999_c1_seq1	492	No hit in this database						gi|328851126|gb|EGG00284.1|	hypothetical protein MELLADRAFT_118092 [Melampsora larici-populina 98AG31]	No hit in this database				cassava4.1_026455m|PACid:17988384	zinc knuckle (CCHC-type) family protein	No hit in this database
comp215003_c0_seq1	265	No hit in this database						gi|291614443|ref|YP_003524600.1|	NADP oxidoreductase coenzyme F420-dependent [Sideroxydans lithotrophicus ES-1]	No hit in this database				No hit in this database		No hit in this database
comp215004_c0_seq1	233	No hit in this database						No hit in this database		No hit in this database				No hit in this database		No hit in this database
comp215005_c0_seq1	229	No hit in this database						gi|353245131|emb|CCA76207.1|	related to WD40-repeat protein (notchless protein) [Piriformospora indica DSM 11827]	No hit in this database				No hit in this database		No hit in this database
comp215008_c0_seq1	349	No hit in this database						No hit in this database		No hit in this database				No hit in this database		No hit in this database
comp2150104_c0_seq1	423	No hit in this database						gi|302902996|ref|XP_003048765.1|	predicted protein [Nectria haematococca mpVI 77-13-4]	No hit in this database				No hit in this database		No hit in this database
comp215012_c0_seq1	503	No hit in this database						gi|302926298|ref|XP_003054267.1|	predicted protein [Nectria haematococca mpVI 77-13-4]	No hit in this database				No hit in this database		No hit in this database
comp215013_c0_seq1	340	No hit in this database						gi|302908449|ref|XP_003049871.1|	hypothetical protein NECHADRAFT_74260 [Nectria haematococca mpVI 77-13-4]	No hit in this database				No hit in this database		No hit in this database
comp215015_c0_seq1	268	No hit in this database						gi|346975130|gb|EGY18582.1|	U-box domain containing protein [Verticillium dahliae VdLs.17]	No hit in this database				No hit in this database		No hit in this database
comp215016_c0_seq2	389	No hit in this database						No hit in this database		No hit in this database				No hit in this database		No hit in this database
comp215017_c0_seq1	296	No hit in this database						gi|374287319|ref|YP_005034404.1|	hypothetical protein BMS_0521 [Bacteriovorax marinus SJ]	No hit in this database				No hit in this database		No hit in this database
comp215017_c1_seq1	215	No hit in this database						gi|511009727|gb|EPB90962.1|	hypothetical protein HMPREF1544_02216 [Mucor circinelloides f. circinelloides 1006PhL]	No hit in this database				No hit in this database		No hit in this database
comp2150183_c0_seq1	311	No hit in this database						gi|341880330|gb|EGT36265.1|	hypothetical protein CAEBREN_05871 [Caenorhabditis brenneri]	No hit in this database				No hit in this database		No hit in this database
comp215020_c0_seq1	226	No hit in this database						gi|348672832|gb|EGZ12652.1|	hypothetical protein PHYSODRAFT_518079 [Phytophthora sojae]	No hit in this database				No hit in this database		No hit in this database
comp215022_c0_seq1	509	No hit in this database						gi|345565922|gb|EGX48869.1|	hypothetical protein AOL_s00079g90 [Arthrobotrys oligospora ATCC 24927]	No hit in this database				No hit in this database		No hit in this database
comp215022_c1_seq1	323	No hit in this database						gi|154303769|ref|XP_001552291.1|	hypothetical protein BC1G_08769 [Botryotinia fuckeliana B05.10]	No hit in this database				No hit in this database		No hit in this database
comp2150225_c0_seq1	240	No hit in this database						gi|405123385|gb|AFR98150.1|	alcohol dehydrogenase [Cryptococcus neoformans var. grubii H99]	No hit in this database				No hit in this database		No hit in this database
comp215024_c0_seq1	306	No hit in this database						No hit in this database		No hit in this database				No hit in this database		No hit in this database
comp215024_c1_seq1	286	No hit in this database						No hit in this database		No hit in this database				No hit in this database		No hit in this database
comp215025_c0_seq1	226	No hit in this database						No hit in this database		No hit in this database				No hit in this database		No hit in this database
comp2150258_c0_seq1	386	No hit in this database						No hit in this database		No hit in this database				No hit in this database		No hit in this database
comp2150309_c0_seq1	659	No hit in this database						No hit in this database		No hit in this database				No hit in this database		No hit in this database
comp2150336_c0_seq1	213	No hit in this database						No hit in this database		No hit in this database				No hit in this database		No hit in this database
comp215034_c0_seq1	229	No hit in this database						No hit in this database		No hit in this database				No hit in this database		No hit in this database
comp215035_c0_seq1	245	No hit in this database						gi|475676372|gb|EMT73406.1|	PXMP2/4 family protein 4 [Fusarium oxysporum f. sp. cubense race 4]	No hit in this database				No hit in this database		No hit in this database
comp215035_c1_seq1	218	No hit in this database						gi|477514756|gb|ENH67121.1|	PXMP2/4 family protein 4 [Fusarium oxysporum f. sp. cubense race 1]	No hit in this database				No hit in this database		No hit in this database
comp215038_c0_seq1	397	No hit in this database						gi|477515137|gb|ENH67493.1|	hypothetical protein FOC1_g10010770 [Fusarium oxysporum f. sp. cubense race 1]	No hit in this database				No hit in this database		No hit in this database
comp215039_c0_seq1	252	No hit in this database						gi|340959259|gb|EGS20440.1|	hypothetical protein CTHT_0022700 [Chaetomium thermophilum var. thermophilum DSM 1495]	No hit in this database				No hit in this database		No hit in this database
comp2150395_c0_seq1	295	No hit in this database						No hit in this database		No hit in this database				No hit in this database		No hit in this database
comp215044_c0_seq1	329	No hit in this database						No hit in this database		No hit in this database				No hit in this database		No hit in this database
comp215046_c0_seq1	237	SPGI:SNFRFM4LP02TNLIB	UniRef100_B9T5X5	Putative uncharacterized protein n=1 Tax=Ricinus communis RepID=B9T5X5_RICCO	tr|Q9C778|Q9C778_ARATH	Putative uncharacterized protein F11B9.14 OS=Arabidopsis thaliana GN=At3g11220	elongator component	No hit in this database		No hit in this database				No hit in this database		No hit in this database
comp215047_c0_seq1	241	No hit in this database						No hit in this database		No hit in this database				No hit in this database		No hit in this database
comp2150477_c0_seq1	212	No hit in this database						gi|308509846|ref|XP_003117106.1|	hypothetical protein CRE_01880 [Caenorhabditis remanei]	No hit in this database				No hit in this database		No hit in this database
comp215048_c0_seq1	356	No hit in this database						No hit in this database		No hit in this database				No hit in this database		No hit in this database
comp215049_c0_seq1	244	No hit in this database						No hit in this database		No hit in this database				No hit in this database		No hit in this database
comp21505_c0_seq1	287	No hit in this database						No hit in this database		No hit in this database				No hit in this database		No hit in this database
comp21505_c1_seq1	352	No hit in this database						gi|346970407|gb|EGY13859.1|	hypothetical protein VDAG_00541 [Verticillium dahliae VdLs.17]	No hit in this database				No hit in this database		No hit in this database
comp215052_c0_seq1	283	No hit in this database						No hit in this database		No hit in this database				No hit in this database		No hit in this database
comp215053_c0_seq1	270	No hit in this database						gi|326427769|gb|EGD73339.1|	hypothetical protein PTSG_12249 [Salpingoeca sp. ATCC 50818]	No hit in this database				No hit in this database		No hit in this database
comp215055_c0_seq1	265	No hit in this database						No hit in this database		No hit in this database				No hit in this database		No hit in this database
comp215057_c0_seq1	216	No hit in this database						gi|348684393|gb|EGZ24208.1|	hypothetical protein PHYSODRAFT_541798 [Phytophthora sojae]	No hit in this database				No hit in this database		No hit in this database
comp2150597_c0_seq1	255	No hit in this database						gi|477536219|gb|ENH87693.1|	alpha beta hydrolase fold family [Colletotrichum orbiculare MAFF 240422]	No hit in this database				No hit in this database		No hit in this database
comp215064_c0_seq1	248	No hit in this database						gi|353239516|emb|CCA71424.1|	hypothetical protein PIIN_05363 [Piriformospora indica DSM 11827]	No hit in this database				No hit in this database		No hit in this database
comp215066_c0_seq1	263	No hit in this database						No hit in this database		No hit in this database				No hit in this database		No hit in this database
comp215067_c0_seq1	207	No hit in this database						No hit in this database		No hit in this database				No hit in this database		No hit in this database
comp215068_c0_seq1	220	No hit in this database						No hit in this database		No hit in this database				No hit in this database		No hit in this database
comp215070_c0_seq1	289	No hit in this database						gi|403354667|gb|EJY76896.1|	Methylmalonyl-coenzyme A mutase [Oxytricha trifallax]	No hit in this database				No hit in this database		No hit in this database
comp2150706_c0_seq1	224	No hit in this database						gi|451846286|gb|EMD59596.1|	hypothetical protein COCSADRAFT_184845 [Bipolaris sorokiniana ND90Pr]	No hit in this database				No hit in this database		No hit in this database
comp215071_c0_seq1	462	No hit in this database						gi|504149574|ref|XP_004587190.1|	PREDICTED: major vault protein [Ochotona princeps]	No hit in this database				No hit in this database		No hit in this database											OG1_1060_p
comp2150716_c0_seq1	237	No hit in this database						No hit in this database		No hit in this database				No hit in this database		No hit in this database
comp2150717_c0_seq1	256	No hit in this database						No hit in this database		No hit in this database				No hit in this database		No hit in this database
comp2150718_c0_seq1	219	SPGI:SNFRFM4LP02RX417			-No-Hit-		---NA---	No hit in this database		No hit in this database				No hit in this database		No hit in this database
comp215073_c0_seq1	369	No hit in this database						gi|477516033|gb|ENH68314.1|	Translation initiation factor IF-2, mitochondrial [Fusarium oxysporum f. sp. cubense race 1]	No hit in this database				No hit in this database		No hit in this database
comp215074_c0_seq1	1303	No hit in this database						gi|353235337|emb|CCA67352.1|	hypothetical protein PIIN_01182 [Piriformospora indica DSM 11827]	No hit in this database				No hit in this database		No hit in this database
comp2150742_c0_seq1	254	No hit in this database						No hit in this database		No hit in this database				No hit in this database		No hit in this database
comp215075_c0_seq1	477	No hit in this database						No hit in this database		No hit in this database				No hit in this database		No hit in this database
comp215076_c0_seq1	266	No hit in this database						No hit in this database		No hit in this database				No hit in this database		No hit in this database
comp215078_c0_seq1	204	No hit in this database						No hit in this database		No hit in this database				No hit in this database		No hit in this database
comp215079_c0_seq1	275	No hit in this database						gi|402580980|gb|EJW74929.1|	hypothetical protein WUBG_14163, partial [Wuchereria bancrofti]	No hit in this database				No hit in this database		No hit in this database
comp215079_c1_seq1	379	No hit in this database						gi|402583246|gb|EJW77190.1|	U-box domain-containing protein, partial [Wuchereria bancrofti]	No hit in this database				No hit in this database		No hit in this database
comp21508_c0_seq1	247	No hit in this database						No hit in this database		No hit in this database				No hit in this database		No hit in this database
comp215085_c0_seq1	219	No hit in this database						No hit in this database		No hit in this database				No hit in this database		No hit in this database
comp215091_c0_seq1	310	No hit in this database						gi|171684893|ref|XP_001907388.1|	hypothetical protein [Podospora anserina S mat+]	No hit in this database				No hit in this database		No hit in this database
comp215091_c1_seq1	426	No hit in this database						No hit in this database		No hit in this database				No hit in this database		No hit in this database
comp2150922_c0_seq1	203	No hit in this database						No hit in this database		No hit in this database				No hit in this database		No hit in this database
comp2150949_c0_seq1	392	No hit in this database						gi|94968983|ref|YP_591031.1|	glycoside hydrolase [Candidatus Koribacter versatilis Ellin345]	No hit in this database				No hit in this database		No hit in this database
comp2150962_c0_seq1	296	No hit in this database						No hit in this database		No hit in this database				No hit in this database		No hit in this database
comp215098_c0_seq1	647	No hit in this database						gi|342880699|gb|EGU81725.1|	hypothetical protein FOXB_07775 [Fusarium oxysporum Fo5176]	No hit in this database				No hit in this database		No hit in this database
comp21510_c0_seq1	218	No hit in this database						gi|302917865|ref|XP_003052533.1|	hypothetical protein NECHADRAFT_35407 [Nectria haematococca mpVI 77-13-4]	No hit in this database				No hit in this database		No hit in this database
comp2151009_c0_seq1	278	No hit in this database						gi|485922905|gb|EOD48225.1|	putative mannan polymerase ii complex anp1 subunit protein [Neofusicoccum parvum UCRNP2]	No hit in this database				No hit in this database		No hit in this database
comp2151019_c0_seq1	309	No hit in this database						No hit in this database		No hit in this database				No hit in this database		No hit in this database
comp2151028_c0_seq1	218	No hit in this database						No hit in this database		No hit in this database				No hit in this database		No hit in this database
comp2151045_c0_seq1	543	No hit in this database						gi|358383750|gb|EHK21412.1|	hypothetical protein TRIVIDRAFT_70583 [Trichoderma virens Gv29-8]	No hit in this database				No hit in this database		No hit in this database
comp215105_c0_seq1	347	No hit in this database						gi|470484731|ref|XP_004344098.1|	Dual specificity protein kinase [Acanthamoeba castellanii str. Neff]	No hit in this database				No hit in this database		No hit in this database											OG1_7624_p
comp215107_c0_seq1	219	No hit in this database						No hit in this database		No hit in this database				No hit in this database		No hit in this database
comp215108_c0_seq1	519	No hit in this database						gi|443715072|gb|ELU07223.1|	hypothetical protein CAPTEDRAFT_190147 [Capitella teleta]	No hit in this database				No hit in this database		No hit in this database
comp215109_c0_seq1	535	No hit in this database						No hit in this database		No hit in this database				No hit in this database		No hit in this database
comp2151093_c0_seq1	228	No hit in this database						gi|348666525|gb|EGZ06352.1|	hypothetical protein PHYSODRAFT_566097 [Phytophthora sojae]	No hit in this database				No hit in this database		No hit in this database
comp215110_c0_seq1	231	No hit in this database						No hit in this database		No hit in this database				No hit in this database		No hit in this database
comp215116_c0_seq1	560	No hit in this database						No hit in this database		No hit in this database				No hit in this database		No hit in this database
comp2151204_c0_seq1	213	No hit in this database						No hit in this database		No hit in this database				No hit in this database		No hit in this database
comp215129_c0_seq1	205	No hit in this database						gi|291239915|ref|XP_002739863.1|	PREDICTED: mannose phosphate isomerase-like [Saccoglossus kowalevskii]	No hit in this database				No hit in this database		No hit in this database
comp2151299_c0_seq1	324	No hit in this database						No hit in this database		No hit in this database				No hit in this database		No hit in this database
comp2151328_c0_seq1	243	No hit in this database						No hit in this database		No hit in this database				No hit in this database		No hit in this database
comp215133_c0_seq1	323	No hit in this database						gi|72009103|ref|XP_783725.1|	PREDICTED: dynein light chain Tctex-type 1-like [Strongylocentrotus purpuratus]	No hit in this database				No hit in this database		No hit in this database
comp2151344_c0_seq1	336	No hit in this database						No hit in this database		No hit in this database				No hit in this database		No hit in this database
comp215138_c0_seq1	510	No hit in this database						gi|367050878|ref|XP_003655818.1|	hypothetical protein THITE_2119948 [Thielavia terrestris NRRL 8126]	No hit in this database				No hit in this database		No hit in this database
comp2151394_c0_seq1	209	No hit in this database						gi|116193511|ref|XP_001222568.1|	hypothetical protein CHGG_06473 [Chaetomium globosum CBS 148.51]	No hit in this database				No hit in this database		No hit in this database
comp215145_c0_seq1	264	No hit in this database						gi|353242985|emb|CCA74578.1|	hypothetical protein PIIN_08530 [Piriformospora indica DSM 11827]	No hit in this database				No hit in this database		No hit in this database
comp215146_c0_seq1	211	No hit in this database						gi|28629056|gb|AAO49459.1|AF487263_8	putative endo-exoxylanase [Leptosphaeria maculans]	No hit in this database				No hit in this database		No hit in this database
comp215146_c1_seq1	238	No hit in this database						gi|396464675|ref|XP_003836948.1|	hypothetical protein LEMA_P044840.1 [Leptosphaeria maculans JN3]	No hit in this database				No hit in this database		No hit in this database
comp2151464_c0_seq1	206	No hit in this database						gi|119897896|ref|YP_933109.1|	hippurate hydrolase [Azoarcus sp. BH72]	No hit in this database				No hit in this database		No hit in this database
comp215148_c0_seq1	454	No hit in this database						No hit in this database		No hit in this database				No hit in this database		No hit in this database
comp215149_c0_seq1	296	No hit in this database						No hit in this database		No hit in this database				No hit in this database		No hit in this database
comp215150_c0_seq1	466	No hit in this database						No hit in this database		No hit in this database				No hit in this database		No hit in this database
comp215164_c0_seq1	205	No hit in this database						gi|367018736|ref|XP_003658653.1|	glycosyltransferase family 62 protein [Myceliophthora thermophila ATCC 42464]	No hit in this database				No hit in this database		No hit in this database
comp215165_c0_seq1	616	No hit in this database						gi|302902872|ref|XP_003048738.1|	hypothetical protein NECHADRAFT_83729 [Nectria haematococca mpVI 77-13-4]	No hit in this database				No hit in this database		No hit in this database
comp2151654_c0_seq1	269	No hit in this database						No hit in this database		No hit in this database				No hit in this database		No hit in this database
comp2151683_c0_seq1	309	No hit in this database						No hit in this database		No hit in this database				No hit in this database		No hit in this database
comp2151686_c0_seq1	359	No hit in this database						gi|342874602|gb|EGU76598.1|	hypothetical protein FOXB_12897 [Fusarium oxysporum Fo5176]	No hit in this database				No hit in this database		No hit in this database
comp2151703_c0_seq1	312	No hit in this database						gi|353237986|emb|CCA69945.1|	related to homoserine O-acetyltransferase [Piriformospora indica DSM 11827]	No hit in this database				No hit in this database		No hit in this database
comp215173_c0_seq1	252	No hit in this database						No hit in this database		No hit in this database				No hit in this database		No hit in this database
comp215174_c0_seq1	243	No hit in this database						No hit in this database		No hit in this database				No hit in this database		No hit in this database
comp215174_c1_seq1	206	No hit in this database						No hit in this database		No hit in this database				No hit in this database		No hit in this database
comp215175_c0_seq1	503	No hit in this database						No hit in this database		No hit in this database				No hit in this database		No hit in this database
comp2151751_c0_seq1	274	No hit in this database						No hit in this database		No hit in this database				No hit in this database		No hit in this database
comp215178_c0_seq1	226	No hit in this database						No hit in this database		No hit in this database				No hit in this database		No hit in this database
comp2151785_c0_seq1	213	No hit in this database						No hit in this database		No hit in this database				No hit in this database		No hit in this database
comp2151794_c0_seq1	282	No hit in this database						gi|302910387|ref|XP_003050276.1|	hypothetical protein NECHADRAFT_96476 [Nectria haematococca mpVI 77-13-4]	No hit in this database				No hit in this database		No hit in this database
comp215181_c0_seq1	271	SPGI:CN21812	UniRef100_B2VRZ6	Putative uncharacterized protein n=1 Tax=Pyrenophora tritici-repentis Pt-1C-BFP RepID=B2VRZ6_PYRTR	-No-Hit-	No Matching Hit found	glucose-repressible gene protein	gi|189188658|ref|XP_001930668.1|	hypothetical protein PTRG_00335 [Pyrenophora tritici-repentis Pt-1C-BFP]	No hit in this database				No hit in this database		No hit in this database
comp215182_c0_seq1	250	No hit in this database						gi|348680974|gb|EGZ20790.1|	hypothetical protein PHYSODRAFT_350624 [Phytophthora sojae]	No hit in this database				No hit in this database		No hit in this database
comp215182_c1_seq1	428	No hit in this database						gi|422294454|gb|EKU21754.1|	delta 5 fatty acid desaturase [Nannochloropsis gaditana CCMP526]	No hit in this database				No hit in this database		No hit in this database											OG1_10830_p
comp2151847_c0_seq1	326	No hit in this database						gi|477523226|gb|ENH75259.1|	NEDD8-activating enzyme E1 regulatory subunit [Fusarium oxysporum f. sp. cubense race 1]	No hit in this database				No hit in this database		No hit in this database
comp215186_c0_seq1	330	No hit in this database						gi|367047067|ref|XP_003653913.1|	hypothetical protein THITE_2116464 [Thielavia terrestris NRRL 8126]	No hit in this database				No hit in this database		No hit in this database
comp2151869_c0_seq1	230	No hit in this database						gi|429853429|gb|ELA28503.1|	hypothetical protein CGGC5_10876 [Colletotrichum gloeosporioides Nara gc5]	No hit in this database				No hit in this database		No hit in this database
comp2151875_c0_seq1	257	No hit in this database						gi|116196930|ref|XP_001224277.1|	hypothetical protein CHGG_05063 [Chaetomium globosum CBS 148.51]	No hit in this database				cassava4.1_002651m|PACid:17986540	aldehyde dehydrogenase 6B2	No hit in this database
comp215189_c0_seq1	280	No hit in this database						gi|71408771|ref|XP_806769.1|	ATPase alpha subunit [Trypanosoma cruzi strain CL Brener]	No hit in this database				No hit in this database		No hit in this database
comp215193_c0_seq1	362	No hit in this database						No hit in this database		No hit in this database				No hit in this database		No hit in this database
comp215195_c0_seq1	226	No hit in this database						gi|475663982|gb|EMT61777.1|	Nucleolar protein 12 [Fusarium oxysporum f. sp. cubense race 4]	No hit in this database				No hit in this database		No hit in this database
comp2151959_c0_seq1	211	No hit in this database						gi|302924325|ref|XP_003053864.1|	hypothetical protein NECHADRAFT_65901 [Nectria haematococca mpVI 77-13-4]	No hit in this database				No hit in this database		No hit in this database
comp215196_c0_seq2	266	No hit in this database						gi|284434698|gb|ADB85398.1|	putative retrotransposon protein [Phyllostachys edulis]	No hit in this database				No hit in this database		No hit in this database
comp2151976_c0_seq1	266	No hit in this database						gi|301111310|ref|XP_002904734.1|	conserved hypothetical protein [Phytophthora infestans T30-4]	No hit in this database				No hit in this database		No hit in this database
comp215200_c0_seq2	487	No hit in this database						No hit in this database		No hit in this database				No hit in this database		No hit in this database
comp2152017_c0_seq1	333	No hit in this database						gi|339246569|ref|XP_003374918.1|	hypothetical protein Tsp_04105 [Trichinella spiralis]	No hit in this database				No hit in this database		No hit in this database
comp2152042_c0_seq1	229	No hit in this database						gi|353240085|emb|CCA71970.1|	hypothetical protein PIIN_05905 [Piriformospora indica DSM 11827]	No hit in this database				No hit in this database		No hit in this database
comp215205_c0_seq1	236	No hit in this database						No hit in this database		No hit in this database				No hit in this database		No hit in this database
comp2152058_c0_seq1	222	No hit in this database						gi|302918377|ref|XP_003052644.1|	hypothetical protein NECHADRAFT_35358 [Nectria haematococca mpVI 77-13-4]	No hit in this database				No hit in this database		No hit in this database
comp215206_c0_seq1	405	No hit in this database						gi|475666123|gb|EMT63914.1|	Sad1-interacting factor 2 [Fusarium oxysporum f. sp. cubense race 4]	No hit in this database				No hit in this database		No hit in this database
comp215212_c0_seq1	209	No hit in this database						gi|294507956|ref|YP_003572014.1|	hypothetical protein SRM_02141 [Salinibacter ruber M8]	No hit in this database				No hit in this database		No hit in this database
comp215213_c0_seq1	252	No hit in this database						No hit in this database		No hit in this database				No hit in this database		No hit in this database
comp215214_c0_seq1	233	No hit in this database						gi|475672815|gb|EMT69938.1|	Protein PLM2 [Fusarium oxysporum f. sp. cubense race 4]	No hit in this database				No hit in this database		No hit in this database
comp215214_c1_seq1	354	No hit in this database						gi|342876522|gb|EGU78130.1|	hypothetical protein FOXB_11370 [Fusarium oxysporum Fo5176]	No hit in this database				No hit in this database		No hit in this database
comp215217_c0_seq1	277	No hit in this database						No hit in this database		No hit in this database				No hit in this database		No hit in this database
comp2152181_c0_seq1	227	No hit in this database						No hit in this database		No hit in this database				No hit in this database		No hit in this database
comp215219_c0_seq1	216	No hit in this database						No hit in this database		No hit in this database				No hit in this database		No hit in this database
comp2152191_c0_seq1	243	No hit in this database						No hit in this database		No hit in this database				No hit in this database		No hit in this database
comp215220_c0_seq1	305	No hit in this database						No hit in this database		No hit in this database				No hit in this database		No hit in this database
comp215222_c0_seq1	245	No hit in this database						gi|353234754|emb|CCA66776.1|	hypothetical protein PIIN_00456 [Piriformospora indica DSM 11827]	No hit in this database				No hit in this database		No hit in this database
comp2152259_c0_seq1	261	No hit in this database						gi|477516084|gb|ENH68365.1|	RINT1-like protein [Fusarium oxysporum f. sp. cubense race 1]	No hit in this database				No hit in this database		No hit in this database
comp2152294_c0_seq1	653	No hit in this database						gi|346973886|gb|EGY17338.1|	SpaA [Verticillium dahliae VdLs.17]	No hit in this database				No hit in this database		No hit in this database
comp215231_c0_seq1	360	No hit in this database						No hit in this database		No hit in this database				No hit in this database		No hit in this database
comp2152362_c0_seq1	208	No hit in this database						No hit in this database		No hit in this database				No hit in this database		No hit in this database
comp215239_c0_seq1	221	No hit in this database						No hit in this database		No hit in this database				No hit in this database		No hit in this database
comp2152404_c0_seq1	243	No hit in this database						gi|342873315|gb|EGU75508.1|	hypothetical protein FOXB_13980 [Fusarium oxysporum Fo5176]	No hit in this database				No hit in this database		No hit in this database
comp215243_c0_seq1	204	No hit in this database						gi|340960430|gb|EGS21611.1|	hypothetical protein CTHT_0034750 [Chaetomium thermophilum var. thermophilum DSM 1495]	No hit in this database				No hit in this database		No hit in this database
comp215243_c1_seq1	267	No hit in this database						No hit in this database		No hit in this database				No hit in this database		No hit in this database
comp215248_c0_seq1	280	No hit in this database						gi|341886103|gb|EGT42038.1|	hypothetical protein CAEBREN_13358 [Caenorhabditis brenneri]	No hit in this database				No hit in this database		No hit in this database
comp21525_c0_seq1	250	No hit in this database						No hit in this database		No hit in this database				No hit in this database		No hit in this database
comp215251_c0_seq1	237	No hit in this database						gi|380488467|emb|CCF37353.1|	UBA domain-containing protein [Colletotrichum higginsianum]	No hit in this database				No hit in this database		No hit in this database
comp215254_c0_seq1	265	No hit in this database						No hit in this database		No hit in this database				No hit in this database		No hit in this database
comp215257_c0_seq1	433	No hit in this database						gi|429859423|gb|ELA34204.1|	C6 transcription factor [Colletotrichum gloeosporioides Nara gc5]	No hit in this database				No hit in this database		No hit in this database
comp2152571_c0_seq1	270	No hit in this database						No hit in this database		No hit in this database				No hit in this database		PGSC0003DMP400011506|PACid:24381107	Ribosomal L28e protein family
comp2152596_c0_seq1	242	No hit in this database						gi|342880928|gb|EGU81942.1|	hypothetical protein FOXB_07545 [Fusarium oxysporum Fo5176]	No hit in this database				No hit in this database		No hit in this database
comp2152658_c0_seq1	308	No hit in this database						No hit in this database		No hit in this database				No hit in this database		No hit in this database
comp215266_c0_seq1	356	No hit in this database						No hit in this database		No hit in this database				No hit in this database		No hit in this database
comp215267_c0_seq1	213	No hit in this database						No hit in this database		No hit in this database				No hit in this database		No hit in this database
comp215268_c0_seq1	451	No hit in this database						No hit in this database		No hit in this database				No hit in this database		No hit in this database
comp215269_c0_seq1	272	No hit in this database						No hit in this database		No hit in this database				No hit in this database		No hit in this database
comp2152720_c0_seq1	283	No hit in this database						gi|475664940|gb|EMT62734.1|	hypothetical protein FOC4_g10006368, partial [Fusarium oxysporum f. sp. cubense race 4]	No hit in this database				No hit in this database		No hit in this database
comp2152739_c0_seq1	220	No hit in this database						No hit in this database		No hit in this database				No hit in this database		No hit in this database
comp215274_c0_seq1	475	No hit in this database						gi|475668742|gb|EMT66529.1|	Putative protein yxjG [Fusarium oxysporum f. sp. cubense race 4]	No hit in this database				No hit in this database		No hit in this database											OG1_6605_p
comp215274_c1_seq1	507	No hit in this database						gi|475668742|gb|EMT66529.1|	Putative protein yxjG [Fusarium oxysporum f. sp. cubense race 4]	No hit in this database				No hit in this database		No hit in this database											OG1_6605_p
comp215280_c0_seq1	425	No hit in this database						gi|477513027|gb|ENH65552.1|	Non-structural maintenance of chromosome element 4 [Fusarium oxysporum f. sp. cubense race 1]	No hit in this database				No hit in this database		No hit in this database
comp215281_c0_seq1	401	No hit in this database						No hit in this database		No hit in this database				No hit in this database		No hit in this database
comp2152819_c0_seq1	209	No hit in this database						No hit in this database		No hit in this database				No hit in this database		No hit in this database
comp215282_c0_seq1	209	No hit in this database						No hit in this database		No hit in this database				No hit in this database		No hit in this database
comp215283_c0_seq1	223	No hit in this database						gi|500255008|gb|EON98549.1|	putative rab9 effector protein with kelch motifs protein [Togninia minima UCRPA7]	No hit in this database				No hit in this database		No hit in this database
comp215284_c0_seq1	430	No hit in this database						No hit in this database		No hit in this database				No hit in this database		No hit in this database
comp215290_c0_seq2	490	No hit in this database						No hit in this database		No hit in this database				No hit in this database		No hit in this database
comp215291_c0_seq1	446	No hit in this database						No hit in this database		No hit in this database				No hit in this database		No hit in this database
comp215295_c0_seq1	599	No hit in this database						gi|189189536|ref|XP_001931107.1|	hypothetical protein PTRG_00774 [Pyrenophora tritici-repentis Pt-1C-BFP]	No hit in this database				No hit in this database		No hit in this database
comp215299_c0_seq1	420	No hit in this database						gi|317150795|ref|XP_001824311.2|	hypothetical protein AOR_1_1082094 [Aspergillus oryzae RIB40]	No hit in this database				No hit in this database		No hit in this database
comp215300_c0_seq1	279	No hit in this database						gi|342876870|gb|EGU78424.1|	hypothetical protein FOXB_11038 [Fusarium oxysporum Fo5176]	No hit in this database				No hit in this database		No hit in this database
comp215302_c0_seq2	513	No hit in this database						gi|322708700|gb|EFZ00277.1|	kinesin [Metarhizium anisopliae ARSEF 23]	No hit in this database				No hit in this database		No hit in this database											OG1_20697_p
comp2153035_c0_seq1	314	No hit in this database						gi|353240750|emb|CCA72604.1|	related to intermediate filament protein MDM1 [Piriformospora indica DSM 11827]	No hit in this database				No hit in this database		No hit in this database
comp2153058_c0_seq1	301	No hit in this database						gi|322693849|gb|EFY85695.1|	hypothetical protein MAC_08234 [Metarhizium acridum CQMa 102]	No hit in this database				No hit in this database		No hit in this database
comp215307_c0_seq1	804	No hit in this database						No hit in this database		No hit in this database				No hit in this database		No hit in this database
comp215309_c0_seq1	505	No hit in this database						No hit in this database		No hit in this database				No hit in this database		No hit in this database
comp215311_c0_seq1	202	No hit in this database						gi|470493334|ref|XP_004346497.1|	Ankyrin repeatcontaining protein [Acanthamoeba castellanii str. Neff]	No hit in this database				No hit in this database		No hit in this database
comp215312_c0_seq1	338	No hit in this database						No hit in this database		No hit in this database				No hit in this database		No hit in this database
comp215315_c0_seq1	293	No hit in this database						gi|302891593|ref|XP_003044678.1|	hypothetical protein NECHADRAFT_61823 [Nectria haematococca mpVI 77-13-4]	No hit in this database				No hit in this database		No hit in this database
comp2153156_c0_seq1	202	No hit in this database						No hit in this database		No hit in this database				No hit in this database		No hit in this database
comp215319_c0_seq1	442	No hit in this database						gi|470236990|ref|XP_004350448.1|	FAM49 family protein [Dictyostelium fasciculatum]	No hit in this database				No hit in this database		No hit in this database											OG1_4525_p
comp2153196_c0_seq1	201	No hit in this database						No hit in this database		No hit in this database				No hit in this database		No hit in this database
comp215320_c0_seq1	363	No hit in this database						gi|353242168|emb|CCA73834.1|	hypothetical protein PIIN_07788 [Piriformospora indica DSM 11827]	No hit in this database				No hit in this database		No hit in this database
comp2153261_c0_seq1	212	No hit in this database						gi|242020758|ref|XP_002430818.1|	protein BAT5, putative [Pediculus humanus corporis]	No hit in this database				No hit in this database		No hit in this database
comp2153285_c0_seq1	665	No hit in this database						No hit in this database		No hit in this database				No hit in this database		No hit in this database
comp215329_c0_seq1	257	No hit in this database						No hit in this database		No hit in this database				No hit in this database		No hit in this database
comp215338_c0_seq1	296	No hit in this database						gi|408397121|gb|EKJ76271.1|	hypothetical protein FPSE_03526 [Fusarium pseudograminearum CS3096]	No hit in this database				No hit in this database		No hit in this database
comp215338_c1_seq1	251	No hit in this database						gi|302903986|ref|XP_003048978.1|	hypothetical protein NECHADRAFT_46618 [Nectria haematococca mpVI 77-13-4]	No hit in this database				No hit in this database		No hit in this database
comp2153380_c0_seq1	385	No hit in this database						No hit in this database		No hit in this database				No hit in this database		No hit in this database
comp215339_c0_seq1	345	No hit in this database						No hit in this database		No hit in this database				No hit in this database		No hit in this database
comp215342_c0_seq1	235	No hit in this database						No hit in this database		No hit in this database				No hit in this database		No hit in this database
comp215347_c0_seq1	218	No hit in this database						No hit in this database		No hit in this database				No hit in this database		No hit in this database
comp215348_c0_seq1	297	No hit in this database						gi|302900092|ref|XP_003048192.1|	predicted protein [Nectria haematococca mpVI 77-13-4]	No hit in this database				No hit in this database		No hit in this database
comp215349_c0_seq1	691	No hit in this database						gi|477527950|gb|ENH79742.1|	nicotinamide n-methyltransferase [Colletotrichum orbiculare MAFF 240422]	No hit in this database				No hit in this database		No hit in this database
comp2153577_c0_seq1	328	No hit in this database						gi|470466047|ref|XP_004341676.1|	G-protein beta WD-40 repeat domain containing protein [Acanthamoeba castellanii str. Neff]	No hit in this database				No hit in this database		No hit in this database
comp215358_c0_seq1	224	No hit in this database						No hit in this database		No hit in this database				No hit in this database		No hit in this database
comp215362_c0_seq2	337	No hit in this database						No hit in this database		No hit in this database				No hit in this database		No hit in this database
comp215363_c0_seq1	527	No hit in this database						No hit in this database		No hit in this database				No hit in this database		No hit in this database
comp215364_c0_seq1	296	No hit in this database						No hit in this database		No hit in this database				No hit in this database		No hit in this database
comp215366_c0_seq1	262	No hit in this database						No hit in this database		No hit in this database				No hit in this database		No hit in this database
comp215371_c0_seq1	463	No hit in this database						gi|380254622|gb|AFD36246.1|	protein kinase C17 [Acanthamoeba castellanii]	No hit in this database				No hit in this database		No hit in this database
comp2153712_c0_seq1	340	No hit in this database						gi|312074228|ref|XP_003139876.1|	hypothetical protein LOAG_04291 [Loa loa]	No hit in this database				No hit in this database		No hit in this database
comp2153720_c0_seq1	271	No hit in this database						No hit in this database		No hit in this database				No hit in this database		No hit in this database
comp215375_c0_seq1	324	No hit in this database						gi|443729435|gb|ELU15330.1|	hypothetical protein CAPTEDRAFT_83871, partial [Capitella teleta]	No hit in this database				No hit in this database		No hit in this database
comp2153757_c0_seq1	254	No hit in this database						gi|302917051|ref|XP_003052336.1|	predicted protein [Nectria haematococca mpVI 77-13-4]	No hit in this database				No hit in this database		No hit in this database
comp215377_c0_seq1	1390	No hit in this database						gi|475664347|gb|EMT62142.1|	hypothetical protein FOC4_g10015225 [Fusarium oxysporum f. sp. cubense race 4]	No hit in this database				No hit in this database		No hit in this database
comp2153789_c0_seq1	245	No hit in this database						No hit in this database		No hit in this database				No hit in this database		No hit in this database
comp215379_c0_seq1	280	No hit in this database						gi|171684241|ref|XP_001907062.1|	hypothetical protein [Podospora anserina S mat+]	No hit in this database				No hit in this database		No hit in this database
comp2153799_c0_seq1	216	No hit in this database						No hit in this database		No hit in this database				No hit in this database		No hit in this database
comp215382_c0_seq1	312	No hit in this database						gi|302907594|ref|XP_003049681.1|	hypothetical protein NECHADRAFT_74323 [Nectria haematococca mpVI 77-13-4]	No hit in this database				No hit in this database		No hit in this database
comp215384_c0_seq2	341	No hit in this database						gi|353245943|emb|CCA76716.1|	hypothetical protein PIIN_10704 [Piriformospora indica DSM 11827]	No hit in this database				No hit in this database		No hit in this database
comp2153854_c0_seq1	238	No hit in this database						No hit in this database		No hit in this database				No hit in this database		No hit in this database
comp215386_c0_seq1	383	No hit in this database						No hit in this database		No hit in this database				No hit in this database		No hit in this database
comp215391_c0_seq1	222	No hit in this database						No hit in this database		No hit in this database				No hit in this database		No hit in this database
comp2153917_c0_seq1	214	No hit in this database						No hit in this database		No hit in this database				No hit in this database		No hit in this database
comp2153925_c0_seq1	243	No hit in this database						No hit in this database		No hit in this database				No hit in this database		No hit in this database
comp215393_c1_seq1	245	No hit in this database						gi|171682294|ref|XP_001906090.1|	hypothetical protein [Podospora anserina S mat+]	No hit in this database				No hit in this database		No hit in this database
comp2153967_c0_seq1	336	No hit in this database						No hit in this database		No hit in this database				No hit in this database		No hit in this database
comp215397_c0_seq1	674	No hit in this database						gi|341901989|gb|EGT57924.1|	hypothetical protein CAEBREN_17337 [Caenorhabditis brenneri]	No hit in this database				No hit in this database		No hit in this database
comp2153999_c0_seq1	221	No hit in this database						No hit in this database		No hit in this database				No hit in this database		No hit in this database
comp215403_c0_seq1	219	No hit in this database						gi|477507925|gb|ENH61219.1|	hypothetical protein FOC1_g10016030 [Fusarium oxysporum f. sp. cubense race 1]	No hit in this database				No hit in this database		No hit in this database
comp215405_c0_seq1	240	No hit in this database						No hit in this database		No hit in this database				No hit in this database		No hit in this database
comp215406_c0_seq1	263	No hit in this database						gi|116195864|ref|XP_001223744.1|	hypothetical protein CHGG_04530 [Chaetomium globosum CBS 148.51]	No hit in this database				No hit in this database		No hit in this database
comp215410_c0_seq1	227	No hit in this database						No hit in this database		No hit in this database				No hit in this database		No hit in this database
comp2154113_c0_seq1	332	No hit in this database						gi|302414762|ref|XP_003005213.1|	mitochondrial ATPase complex subunit ATP10 [Verticillium albo-atrum VaMs.102]	No hit in this database				No hit in this database		No hit in this database
comp215412_c0_seq1	427	No hit in this database						No hit in this database		No hit in this database				No hit in this database		No hit in this database
comp2154146_c0_seq1	353	No hit in this database						No hit in this database		No hit in this database				No hit in this database		No hit in this database
comp215418_c0_seq1	242	No hit in this database						gi|302408789|ref|XP_003002229.1|	conserved hypothetical protein [Verticillium albo-atrum VaMs.102]	No hit in this database				No hit in this database		No hit in this database
comp215419_c0_seq1	231	No hit in this database						gi|403332142|gb|EJY65065.1|	hypothetical protein OXYTRI_14787 [Oxytricha trifallax]	No hit in this database				No hit in this database		No hit in this database
comp215419_c1_seq1	324	No hit in this database						No hit in this database		No hit in this database				No hit in this database		No hit in this database
comp21542_c0_seq1	238	No hit in this database						No hit in this database		No hit in this database				No hit in this database		No hit in this database
comp2154288_c0_seq1	303	No hit in this database						gi|302894397|ref|XP_003046079.1|	hypothetical protein NECHADRAFT_91121 [Nectria haematococca mpVI 77-13-4]	No hit in this database				No hit in this database		No hit in this database
comp215429_c0_seq1	255	No hit in this database						gi|302920007|ref|XP_003052981.1|	hypothetical protein NECHADRAFT_103674 [Nectria haematococca mpVI 77-13-4]	No hit in this database				No hit in this database		No hit in this database
comp2154309_c0_seq1	246	No hit in this database						gi|471570366|gb|EMR69501.1|	putative nima-interacting protein [Eutypa lata UCREL1]	No hit in this database				No hit in this database		No hit in this database
comp215431_c0_seq1	608	No hit in this database						No hit in this database		No hit in this database				No hit in this database		No hit in this database
comp215434_c0_seq1	202	No hit in this database						gi|500257915|gb|EOO00993.1|	putative integral membrane protein [Togninia minima UCRPA7]	No hit in this database				No hit in this database		No hit in this database
comp215437_c0_seq1	670	No hit in this database						No hit in this database		No hit in this database				No hit in this database		No hit in this database
comp215440_c0_seq1	306	No hit in this database						No hit in this database		No hit in this database				No hit in this database		No hit in this database
comp2154415_c0_seq1	203	No hit in this database						gi|477536918|gb|ENH88378.1|	proline iminopeptidase [Colletotrichum orbiculare MAFF 240422]	No hit in this database				No hit in this database		No hit in this database
comp215443_c0_seq1	215	No hit in this database						gi|367051863|ref|XP_003656310.1|	hypothetical protein THITE_2120746 [Thielavia terrestris NRRL 8126]	No hit in this database				No hit in this database		No hit in this database
comp215446_c0_seq1	222	No hit in this database						gi|67522342|ref|XP_659232.1|	hypothetical protein AN1628.2 [Aspergillus nidulans FGSC A4]	No hit in this database				No hit in this database		No hit in this database
comp2154485_c0_seq1	364	No hit in this database						gi|389608527|dbj|BAM17873.1|	elongation factor 1 delta [Papilio xuthus]	No hit in this database				No hit in this database		No hit in this database
comp215449_c0_seq1	224	No hit in this database						No hit in this database		No hit in this database				No hit in this database		No hit in this database
comp2154498_c0_seq1	255	No hit in this database						gi|477516103|gb|ENH68384.1|	hypothetical protein FOC1_g10014167 [Fusarium oxysporum f. sp. cubense race 1]	No hit in this database				No hit in this database		No hit in this database
comp215453_c0_seq1	342	No hit in this database						gi|336267176|ref|XP_003348354.1|	hypothetical protein SMAC_02851 [Sordaria macrospora k-hell]	No hit in this database				No hit in this database		No hit in this database
comp215454_c0_seq1	300	No hit in this database						gi|302898798|ref|XP_003047918.1|	hypothetical protein NECHADRAFT_39939 [Nectria haematococca mpVI 77-13-4]	No hit in this database				No hit in this database		No hit in this database
comp215455_c0_seq1	201	No hit in this database						No hit in this database		No hit in this database				No hit in this database		No hit in this database
comp215458_c0_seq2	475	No hit in this database						gi|451851350|gb|EMD64648.1|	hypothetical protein COCSADRAFT_87990 [Bipolaris sorokiniana ND90Pr]	No hit in this database				No hit in this database		No hit in this database
comp21546_c0_seq1	211	No hit in this database						No hit in this database		No hit in this database				No hit in this database		No hit in this database
comp215465_c0_seq1	257	No hit in this database						gi|451854995|gb|EMD68287.1|	hypothetical protein COCSADRAFT_80467 [Bipolaris sorokiniana ND90Pr]	No hit in this database				No hit in this database		No hit in this database
comp215466_c0_seq1	346	No hit in this database						gi|470418805|ref|XP_004337126.1|	hypothetical protein ACA1_215950 [Acanthamoeba castellanii str. Neff]	No hit in this database				No hit in this database		No hit in this database
comp215467_c0_seq1	318	No hit in this database						No hit in this database		No hit in this database				No hit in this database		No hit in this database
comp2154681_c0_seq1	346	No hit in this database						No hit in this database		No hit in this database				No hit in this database		No hit in this database
comp215470_c0_seq1	221	No hit in this database						gi|330798729|ref|XP_003287403.1|	hypothetical protein DICPUDRAFT_97694 [Dictyostelium purpureum]	No hit in this database				No hit in this database		No hit in this database
comp215473_c0_seq1	204	No hit in this database						No hit in this database		No hit in this database				No hit in this database		No hit in this database
comp215487_c0_seq1	402	No hit in this database						gi|301117306|ref|XP_002906381.1|	HSF-type DNA-binding protein, putative [Phytophthora infestans T30-4]	No hit in this database				No hit in this database		No hit in this database
comp2154872_c0_seq1	300	No hit in this database						gi|330845101|ref|XP_003294439.1|	hypothetical protein DICPUDRAFT_43435 [Dictyostelium purpureum]	No hit in this database				No hit in this database		No hit in this database
comp2154892_c0_seq1	311	No hit in this database						No hit in this database		No hit in this database				No hit in this database		No hit in this database
comp2154916_c0_seq1	335	No hit in this database						gi|475667463|gb|EMT65252.1|	Peroxisome biosynthesis protein PAS1 [Fusarium oxysporum f. sp. cubense race 4]	No hit in this database				No hit in this database		No hit in this database
comp215495_c0_seq1	234	No hit in this database						gi|302911614|ref|XP_003050530.1|	predicted protein [Nectria haematococca mpVI 77-13-4]	No hit in this database				No hit in this database		No hit in this database
comp215497_c0_seq1	203	No hit in this database						No hit in this database		No hit in this database				No hit in this database		No hit in this database
comp215497_c1_seq1	292	No hit in this database						No hit in this database		No hit in this database				No hit in this database		No hit in this database
comp215501_c0_seq1	266	No hit in this database						gi|400599119|gb|EJP66823.1|	fork head domain-containing protein [Beauveria bassiana ARSEF 2860]	No hit in this database				No hit in this database		No hit in this database
comp215501_c1_seq1	259	No hit in this database						gi|322699013|gb|EFY90778.1|	forkhead box protein L2 [Metarhizium acridum CQMa 102]	No hit in this database				No hit in this database		No hit in this database
comp215502_c0_seq1	232	No hit in this database						No hit in this database		No hit in this database				No hit in this database		No hit in this database
comp2155020_c0_seq1	211	No hit in this database						No hit in this database		No hit in this database				No hit in this database		No hit in this database
comp215503_c0_seq1	204	No hit in this database						gi|353236225|emb|CCA68224.1|	hypothetical protein PIIN_02090 [Piriformospora indica DSM 11827]	No hit in this database				No hit in this database		No hit in this database
comp215503_c1_seq1	218	No hit in this database						gi|353245344|emb|CCA76355.1|	hypothetical protein PIIN_11895 [Piriformospora indica DSM 11827]	No hit in this database				No hit in this database		No hit in this database
comp215504_c0_seq1	475	No hit in this database						gi|301102209|ref|XP_002900192.1|	conserved hypothetical protein [Phytophthora infestans T30-4]	No hit in this database				cassava4.1_019793m|PACid:17980425	AT5G03345.1	PGSC0003DMP400006855|PACid:24399024	AT5G03345.1
comp2155044_c0_seq1	220	No hit in this database						gi|308500153|ref|XP_003112262.1|	hypothetical protein CRE_29613 [Caenorhabditis remanei]	No hit in this database				No hit in this database		No hit in this database
comp215505_c0_seq1	216	No hit in this database						No hit in this database		No hit in this database				No hit in this database		No hit in this database
comp2155075_c0_seq1	223	No hit in this database						No hit in this database		No hit in this database				No hit in this database		No hit in this database
comp215509_c0_seq1	358	No hit in this database						No hit in this database		No hit in this database				No hit in this database		No hit in this database
comp215512_c0_seq1	344	No hit in this database						No hit in this database		No hit in this database				No hit in this database		No hit in this database
comp2155149_c0_seq1	292	No hit in this database						No hit in this database		No hit in this database				No hit in this database		No hit in this database
comp215516_c0_seq1	924	No hit in this database						gi|310799845|gb|EFQ34738.1|	FAD dependent oxidoreductase [Glomerella graminicola M1.001]	No hit in this database				No hit in this database		No hit in this database											OG1_5691_p
comp215518_c0_seq1	479	No hit in this database						gi|219127556|ref|XP_002183999.1|	predicted protein [Phaeodactylum tricornutum CCAP 1055/1]	No hit in this database				No hit in this database		No hit in this database
comp215519_c0_seq1	248	No hit in this database						No hit in this database		No hit in this database				No hit in this database		No hit in this database
comp2155212_c0_seq1	278	No hit in this database						gi|67526477|ref|XP_661300.1|	hypothetical protein AN3696.2 [Aspergillus nidulans FGSC A4]	No hit in this database				No hit in this database		No hit in this database
comp215523_c0_seq1	215	No hit in this database						gi|353243868|emb|CCA75354.1|	related to tetratricopeptide repeat domain protein-Neosartorya fischeri [Piriformospora indica DSM 11827]	No hit in this database				No hit in this database		No hit in this database
comp215524_c0_seq1	303	No hit in this database						No hit in this database		No hit in this database				No hit in this database		No hit in this database
comp215526_c0_seq1	384	No hit in this database						No hit in this database		No hit in this database				No hit in this database		No hit in this database
comp21553_c0_seq1	365	No hit in this database						No hit in this database		No hit in this database				No hit in this database		No hit in this database
comp215530_c0_seq1	346	No hit in this database						gi|353238332|emb|CCA70282.1|	hypothetical protein PIIN_04221 [Piriformospora indica DSM 11827]	No hit in this database				No hit in this database		No hit in this database
comp2155301_c0_seq1	335	No hit in this database						gi|325187167|emb|CCA21708.1|	conserved hypothetical protein [Albugo laibachii Nc14]	No hit in this database				No hit in this database		No hit in this database
comp215531_c1_seq1	242	No hit in this database						gi|301100836|ref|XP_002899507.1|	conserved hypothetical protein [Phytophthora infestans T30-4]	No hit in this database				No hit in this database		No hit in this database
comp215532_c0_seq2	963	No hit in this database						gi|171682104|ref|XP_001905995.1|	hypothetical protein [Podospora anserina S mat+]	No hit in this database				No hit in this database		No hit in this database											OG1_9260_p
comp215533_c0_seq1	282	No hit in this database						gi|302914920|ref|XP_003051271.1|	hypothetical protein NECHADRAFT_61325 [Nectria haematococca mpVI 77-13-4]	No hit in this database				No hit in this database		No hit in this database
comp2155334_c0_seq1	386	No hit in this database						gi|340517970|gb|EGR48212.1|	G-protein signaling regulator [Trichoderma reesei QM6a]	No hit in this database				No hit in this database		No hit in this database
comp215535_c0_seq1	409	No hit in this database						No hit in this database		No hit in this database				No hit in this database		No hit in this database
comp215540_c0_seq1	210	No hit in this database						No hit in this database		No hit in this database				No hit in this database		No hit in this database
comp215542_c0_seq1	269	No hit in this database						gi|301105467|ref|XP_002901817.1|	mevalonate kinase, putative [Phytophthora infestans T30-4]	No hit in this database				No hit in this database		No hit in this database
comp2155422_c0_seq1	587	No hit in this database						gi|346970053|gb|EGY13505.1|	DUF92 domain-containing protein [Verticillium dahliae VdLs.17]	No hit in this database				No hit in this database		No hit in this database
comp2155427_c0_seq1	277	No hit in this database						gi|302412112|ref|XP_003003889.1|	fungal specific transcription factor domain-containing protein [Verticillium albo-atrum VaMs.102]	No hit in this database				No hit in this database		No hit in this database
comp2155465_c0_seq1	327	No hit in this database						gi|90019980|ref|YP_525807.1|	hypothetical protein Sde_0331 [Saccharophagus degradans 2-40]	No hit in this database				No hit in this database		No hit in this database
comp215547_c0_seq1	534	No hit in this database						No hit in this database		No hit in this database				No hit in this database		No hit in this database
comp215548_c0_seq1	217	No hit in this database						No hit in this database		No hit in this database				No hit in this database		No hit in this database
comp215551_c0_seq1	252	No hit in this database						No hit in this database		No hit in this database				No hit in this database		No hit in this database
comp215551_c1_seq1	289	No hit in this database						No hit in this database		No hit in this database				No hit in this database		No hit in this database
comp215555_c0_seq1	271	No hit in this database						No hit in this database		No hit in this database				No hit in this database		No hit in this database
comp215558_c0_seq1	545	No hit in this database						gi|477516359|gb|ENH68640.1|	Protein cwh43 [Fusarium oxysporum f. sp. cubense race 1]	No hit in this database				No hit in this database		No hit in this database
comp2155616_c0_seq1	282	No hit in this database						gi|346972584|gb|EGY16036.1|	SCF E3 ubiquitin ligase complex F-box protein grrA [Verticillium dahliae VdLs.17]	No hit in this database				No hit in this database		No hit in this database
comp215563_c0_seq1	428	No hit in this database						gi|302412679|ref|XP_003004172.1|	serine/threonine-protein kinase MAK [Verticillium albo-atrum VaMs.102]	No hit in this database				No hit in this database		No hit in this database
comp215566_c0_seq1	555	No hit in this database						gi|353235173|emb|CCA67190.1|	hypothetical protein PIIN_01022 [Piriformospora indica DSM 11827]	No hit in this database				No hit in this database		No hit in this database
comp2155674_c0_seq1	413	No hit in this database						gi|326428983|gb|EGD74553.1|	helicase [Salpingoeca sp. ATCC 50818]	No hit in this database				No hit in this database		No hit in this database
comp215568_c0_seq1	260	SPGI:CN23540	no hit		sp|Q9FGY9|PNG1_ARATH	Peptide-N(4)-(N-acetyl-beta-glucosaminyl)asparagine amidase OS=Arabidopsis thaliana GN=PNG1	---NA---	No hit in this database		No hit in this database				No hit in this database		No hit in this database
comp215570_c0_seq1	373	No hit in this database						gi|302884277|ref|XP_003041035.1|	hypothetical protein NECHADRAFT_78274 [Nectria haematococca mpVI 77-13-4]	No hit in this database				No hit in this database		No hit in this database
comp2155711_c0_seq1	304	No hit in this database						gi|336272553|ref|XP_003351033.1|	hypothetical protein SMAC_04337 [Sordaria macrospora k-hell]	No hit in this database				No hit in this database		No hit in this database
comp215572_c0_seq1	310	No hit in this database						gi|342873380|gb|EGU75566.1|	hypothetical protein FOXB_13917 [Fusarium oxysporum Fo5176]	No hit in this database				No hit in this database		No hit in this database
comp215575_c0_seq1	299	No hit in this database						gi|406866662|gb|EKD19701.1|	catalase/peroxidase HPI [Marssonina brunnea f. sp. 'multigermtubi' MB_m1]	No hit in this database				No hit in this database		No hit in this database
comp215577_c0_seq1	271	No hit in this database						gi|346971395|gb|EGY14847.1|	hypothetical protein VDAG_06337 [Verticillium dahliae VdLs.17]	No hit in this database				No hit in this database		No hit in this database
comp215581_c0_seq1	365	No hit in this database						gi|353242223|emb|CCA73885.1|	related to WD40-repeat protein (notchless protein) [Piriformospora indica DSM 11827]	No hit in this database				No hit in this database		No hit in this database
comp215583_c0_seq1	921	No hit in this database						gi|380486063|emb|CCF38945.1|	hypothetical protein CH063_00297 [Colletotrichum higginsianum]	No hit in this database				No hit in this database		No hit in this database
comp215584_c0_seq1	538	No hit in this database						No hit in this database		No hit in this database				No hit in this database		No hit in this database
comp2155842_c0_seq1	343	No hit in this database						gi|342881110|gb|EGU82073.1|	hypothetical protein FOXB_07413 [Fusarium oxysporum Fo5176]	No hit in this database				No hit in this database		No hit in this database
comp215585_c0_seq1	234	No hit in this database						gi|346974759|gb|EGY18211.1|	exosome complex exonuclease RRP4 [Verticillium dahliae VdLs.17]	No hit in this database				No hit in this database		No hit in this database
comp2155856_c0_seq1	334	No hit in this database						No hit in this database		No hit in this database				No hit in this database		No hit in this database
comp215586_c0_seq1	289	No hit in this database						No hit in this database		No hit in this database				No hit in this database		No hit in this database
comp215587_c0_seq1	279	No hit in this database						gi|341877770|gb|EGT33705.1|	hypothetical protein CAEBREN_29673 [Caenorhabditis brenneri]	No hit in this database				No hit in this database		No hit in this database
comp215589_c0_seq2	617	No hit in this database						gi|380474972|emb|CCF45495.1|	peptidase [Colletotrichum higginsianum]	No hit in this database				No hit in this database		No hit in this database
comp215590_c0_seq1	294	No hit in this database						gi|46125029|ref|XP_387068.1|	hypothetical protein FG06892.1 [Fusarium graminearum PH-1]	No hit in this database				No hit in this database		No hit in this database
comp2155920_c0_seq1	299	No hit in this database						gi|477508668|gb|ENH61961.1|	Tip elongation aberrant protein 1 [Fusarium oxysporum f. sp. cubense race 1]	No hit in this database				No hit in this database		No hit in this database
comp215593_c0_seq1	246	No hit in this database						gi|348688717|gb|EGZ28531.1|	hypothetical protein PHYSODRAFT_552275 [Phytophthora sojae]	No hit in this database				No hit in this database		No hit in this database
comp215594_c0_seq1	753	No hit in this database						gi|477511871|gb|ENH64432.1|	Transcription factor TFIIIB component B'' [Fusarium oxysporum f. sp. cubense race 1]	No hit in this database				No hit in this database		No hit in this database
comp215595_c0_seq1	241	No hit in this database						No hit in this database		No hit in this database				No hit in this database		No hit in this database
comp215596_c0_seq1	362	No hit in this database						gi|407000485|gb|EKE17769.1|	hypothetical protein ACD_10C00283G0003 [uncultured bacterium]	No hit in this database				No hit in this database		No hit in this database
comp2155967_c0_seq1	239	No hit in this database						gi|353235097|emb|CCA67115.1|	hypothetical protein PIIN_00949 [Piriformospora indica DSM 11827]	No hit in this database				No hit in this database		No hit in this database
comp215599_c0_seq1	772	No hit in this database						gi|452847490|gb|EME49422.1|	hypothetical protein DOTSEDRAFT_40632 [Dothistroma septosporum NZE10]	No hit in this database				No hit in this database		No hit in this database
comp215600_c0_seq1	211	No hit in this database						gi|340375550|ref|XP_003386297.1|	PREDICTED: hypothetical protein LOC100641969 [Amphimedon queenslandica]	No hit in this database				No hit in this database		No hit in this database
comp2156019_c0_seq1	334	No hit in this database						No hit in this database		No hit in this database				No hit in this database		No hit in this database
comp2156025_c0_seq1	213	No hit in this database						No hit in this database		No hit in this database				No hit in this database		No hit in this database
comp215606_c0_seq1	231	No hit in this database						gi|342880796|gb|EGU81814.1|	hypothetical protein FOXB_07609 [Fusarium oxysporum Fo5176]	No hit in this database				No hit in this database		No hit in this database
comp215610_c0_seq1	325	No hit in this database						No hit in this database		No hit in this database				No hit in this database		No hit in this database
comp215611_c0_seq1	227	No hit in this database						gi|302925381|ref|XP_003054084.1|	predicted protein [Nectria haematococca mpVI 77-13-4]	No hit in this database				No hit in this database		No hit in this database
comp2156115_c0_seq1	312	No hit in this database						gi|367049356|ref|XP_003655057.1|	hypothetical protein THITE_2118310 [Thielavia terrestris NRRL 8126]	No hit in this database				No hit in this database		No hit in this database
comp215613_c0_seq1	462	No hit in this database						gi|477511860|gb|ENH64421.1|	hypothetical protein FOC1_g10013692 [Fusarium oxysporum f. sp. cubense race 1]	No hit in this database				No hit in this database		No hit in this database
comp215614_c0_seq1	306	No hit in this database						No hit in this database		No hit in this database				No hit in this database		No hit in this database
comp215617_c0_seq1	260	No hit in this database						No hit in this database		No hit in this database				No hit in this database		No hit in this database
comp215618_c0_seq1	295	No hit in this database						No hit in this database		No hit in this database				No hit in this database		No hit in this database
comp215619_c0_seq1	241	No hit in this database						gi|116205700|ref|XP_001228659.1|	hypothetical protein CHGG_02143 [Chaetomium globosum CBS 148.51]	No hit in this database				No hit in this database		No hit in this database
comp2156194_c0_seq1	276	No hit in this database						gi|353237864|emb|CCA69826.1|	hypothetical protein PIIN_03766 [Piriformospora indica DSM 11827]	No hit in this database				No hit in this database		No hit in this database
comp215620_c0_seq1	682	No hit in this database						gi|302414338|ref|XP_003005001.1|	phenol 2-monooxygenase [Verticillium albo-atrum VaMs.102]	No hit in this database				No hit in this database		No hit in this database
comp2156206_c0_seq1	309	No hit in this database						gi|342887105|gb|EGU86735.1|	hypothetical protein FOXB_02744 [Fusarium oxysporum Fo5176]	No hit in this database				No hit in this database		No hit in this database
comp215621_c0_seq1	252	No hit in this database						gi|256071436|ref|XP_002572046.1|	aquaporin-3 [Schistosoma mansoni]	No hit in this database				cassava4.1_017207m|PACid:17987044	NOD26-like intrinsic protein 5;1	PGSC0003DMP400010282|PACid:24392029	NOD26-like intrinsic protein 5;1
comp2156211_c0_seq1	250	No hit in this database						No hit in this database		No hit in this database				No hit in this database		No hit in this database
comp2156256_c0_seq1	295	No hit in this database						gi|301100123|ref|XP_002899152.1|	conserved hypothetical protein [Phytophthora infestans T30-4]	No hit in this database				No hit in this database		No hit in this database
comp215626_c0_seq1	735	No hit in this database						gi|346970142|gb|EGY13594.1|	ATP-dependent helicase NAM7 [Verticillium dahliae VdLs.17]	No hit in this database				No hit in this database		No hit in this database
comp2156298_c0_seq1	207	No hit in this database						gi|302886059|ref|XP_003041920.1|	hypothetical protein NECHADRAFT_87152 [Nectria haematococca mpVI 77-13-4]	No hit in this database				No hit in this database		No hit in this database
comp21563_c0_seq1	235	No hit in this database						gi|500257144|gb|EOO00335.1|	putative major facilitator superfamily transporter protein [Togninia minima UCRPA7]	No hit in this database				No hit in this database		No hit in this database
comp215630_c0_seq1	216	No hit in this database						No hit in this database		No hit in this database				No hit in this database		No hit in this database
comp2156389_c0_seq1	252	No hit in this database						No hit in this database		No hit in this database				No hit in this database		No hit in this database
comp215639_c0_seq1	249	No hit in this database						No hit in this database		No hit in this database				No hit in this database		PGSC0003DMP400003177|PACid:24399324	RING/U-box superfamily protein
comp21564_c0_seq1	254	No hit in this database						No hit in this database		No hit in this database				No hit in this database		No hit in this database
comp2156417_c0_seq1	314	No hit in this database						No hit in this database		No hit in this database				No hit in this database		No hit in this database
comp215642_c0_seq1	256	No hit in this database						gi|477517589|gb|ENH69837.1|	Protein phosphatase 1 regulatory subunit 3C [Fusarium oxysporum f. sp. cubense race 1]	No hit in this database				No hit in this database		No hit in this database
comp2156426_c0_seq1	296	No hit in this database						No hit in this database		No hit in this database				No hit in this database		No hit in this database
comp2156450_c0_seq1	372	No hit in this database						gi|342881419|gb|EGU82313.1|	hypothetical protein FOXB_07142 [Fusarium oxysporum Fo5176]	No hit in this database				No hit in this database		No hit in this database
comp215646_c0_seq1	653	No hit in this database						No hit in this database		No hit in this database				No hit in this database		No hit in this database
comp215646_c1_seq1	397	No hit in this database						No hit in this database		No hit in this database				No hit in this database		No hit in this database
comp215647_c0_seq1	241	No hit in this database						No hit in this database		No hit in this database				No hit in this database		No hit in this database
comp2156489_c0_seq1	220	No hit in this database						gi|171693993|ref|XP_001911921.1|	hypothetical protein [Podospora anserina S mat+]	No hit in this database				No hit in this database		No hit in this database
comp21565_c0_seq1	231	No hit in this database						gi|330802806|ref|XP_003289404.1|	component of scar regulatory complex [Dictyostelium purpureum]	No hit in this database				No hit in this database		No hit in this database
comp215650_c0_seq1	244	No hit in this database						No hit in this database		No hit in this database				No hit in this database		No hit in this database
comp215656_c0_seq1	281	SPGI:SNFRFM4LP02TIF9O	UniRef100_Q71SQ1	MYC1 n=1 Tax=Catharanthus roseus RepID=Q71SQ1_CATRO	sp|Q0JXE7-1|BPE_ARATH	Isoform 1 of Transcription factor BPE OS=Arabidopsis thaliana GN=BPE	dna binding	No hit in this database		No hit in this database				No hit in this database		No hit in this database
comp215657_c0_seq1	227	No hit in this database						gi|301121660|ref|XP_002908557.1|	enoyl-[acyl-carrier-protein] reductase [NADH], putative [Phytophthora infestans T30-4]	No hit in this database				No hit in this database		No hit in this database
comp2156671_c0_seq1	416	No hit in this database						No hit in this database		No hit in this database				cassava4.1_025431m|PACid:17990091	Seven transmembrane MLO family protein	PGSC0003DMP400056109|PACid:24391873	Seven transmembrane MLO family protein
comp21567_c0_seq1	245	No hit in this database						gi|302920691|ref|XP_003053126.1|	predicted protein [Nectria haematococca mpVI 77-13-4]	No hit in this database				No hit in this database		No hit in this database
comp2156710_c0_seq1	230	No hit in this database						No hit in this database		No hit in this database				No hit in this database		No hit in this database
comp2156718_c0_seq1	214	No hit in this database						No hit in this database		No hit in this database				No hit in this database		No hit in this database
comp2156747_c0_seq1	241	No hit in this database						No hit in this database		No hit in this database				No hit in this database		No hit in this database
comp215676_c0_seq1	236	No hit in this database						No hit in this database		No hit in this database				No hit in this database		No hit in this database
comp215679_c0_seq1	260	No hit in this database						No hit in this database		No hit in this database				No hit in this database		No hit in this database
comp2156805_c0_seq1	246	No hit in this database						gi|350419063|ref|XP_003492058.1|	PREDICTED: dynein heavy chain, cytoplasmic-like [Bombus impatiens]	No hit in this database				No hit in this database		No hit in this database
comp2156869_c0_seq1	590	No hit in this database						gi|260819238|ref|XP_002604944.1|	hypothetical protein BRAFLDRAFT_217178 [Branchiostoma floridae]	No hit in this database				No hit in this database		No hit in this database
comp215687_c0_seq1	475	No hit in this database						gi|341896114|gb|EGT52049.1|	hypothetical protein CAEBREN_24366 [Caenorhabditis brenneri]	No hit in this database				No hit in this database		No hit in this database
comp215688_c0_seq1	681	No hit in this database						gi|367048999|ref|XP_003654879.1|	hypothetical protein THITE_2118088 [Thielavia terrestris NRRL 8126]	No hit in this database				No hit in this database		No hit in this database
comp2156880_c0_seq1	261	No hit in this database						No hit in this database		No hit in this database				No hit in this database		No hit in this database
comp215692_c0_seq1	226	No hit in this database						No hit in this database		No hit in this database				No hit in this database		No hit in this database
comp215693_c0_seq1	210	No hit in this database						gi|66826093|ref|XP_646401.1|	peptidase S8 and S53 domain-containing protein [Dictyostelium discoideum AX4]	No hit in this database				No hit in this database		No hit in this database
comp215693_c1_seq1	214	No hit in this database						gi|313218497|emb|CBY43047.1|	unnamed protein product [Oikopleura dioica]	No hit in this database				No hit in this database		No hit in this database
comp215696_c0_seq1	273	No hit in this database						No hit in this database		No hit in this database				No hit in this database		No hit in this database
comp2157001_c0_seq1	324	No hit in this database						gi|367050520|ref|XP_003655639.1|	hypothetical protein THITE_2119548 [Thielavia terrestris NRRL 8126]	No hit in this database				No hit in this database		No hit in this database
comp2157015_c0_seq1	287	No hit in this database						gi|358389091|gb|EHK26684.1|	hypothetical protein TRIVIDRAFT_188934 [Trichoderma virens Gv29-8]	No hit in this database				No hit in this database		No hit in this database
comp215703_c1_seq1	369	No hit in this database						gi|475665918|gb|EMT63710.1|	hypothetical protein FOC4_g10013957 [Fusarium oxysporum f. sp. cubense race 4]	No hit in this database				No hit in this database		No hit in this database
comp215705_c0_seq1	212	No hit in this database						No hit in this database		No hit in this database				No hit in this database		No hit in this database
comp215709_c0_seq1	218	No hit in this database						gi|116198305|ref|XP_001224964.1|	predicted protein [Chaetomium globosum CBS 148.51]	No hit in this database				No hit in this database		No hit in this database
comp2157100_c0_seq1	237	No hit in this database						No hit in this database		No hit in this database				No hit in this database		No hit in this database
comp215717_c0_seq1	371	No hit in this database						gi|302920519|ref|XP_003053088.1|	hypothetical protein NECHADRAFT_99620 [Nectria haematococca mpVI 77-13-4]	No hit in this database				No hit in this database		No hit in this database
comp215718_c0_seq1	365	No hit in this database						gi|477520334|gb|ENH72460.1|	hypothetical protein FOC1_g10013116 [Fusarium oxysporum f. sp. cubense race 1]	No hit in this database				No hit in this database		No hit in this database
comp215719_c0_seq1	287	No hit in this database						gi|302892405|ref|XP_003045084.1|	hypothetical protein NECHADRAFT_81484 [Nectria haematococca mpVI 77-13-4]	No hit in this database				No hit in this database		No hit in this database
comp215723_c0_seq1	230	No hit in this database						gi|353238339|emb|CCA70288.1|	hypothetical protein PIIN_04227 [Piriformospora indica DSM 11827]	No hit in this database				No hit in this database		No hit in this database
comp2157231_c0_seq1	298	No hit in this database						gi|470489739|ref|XP_004344918.1|	phosphoglycerate mutase family protein, putative [Acanthamoeba castellanii str. Neff]	No hit in this database				No hit in this database		No hit in this database
comp215724_c0_seq1	223	No hit in this database						No hit in this database		No hit in this database				No hit in this database		No hit in this database
comp215725_c0_seq1	207	No hit in this database						No hit in this database		No hit in this database				No hit in this database		No hit in this database
comp2157256_c0_seq1	409	No hit in this database						gi|218505757|ref|NP_001136224.1|	fau protein [Bombyx mori]	No hit in this database				No hit in this database		No hit in this database
comp215726_c0_seq1	488	No hit in this database						gi|348675525|gb|EGZ15343.1|	hypothetical protein PHYSODRAFT_301896 [Phytophthora sojae]	No hit in this database				No hit in this database		No hit in this database
comp215726_c1_seq1	277	No hit in this database						gi|348675525|gb|EGZ15343.1|	hypothetical protein PHYSODRAFT_301896 [Phytophthora sojae]	No hit in this database				No hit in this database		No hit in this database
comp215727_c0_seq2	237	No hit in this database						No hit in this database		No hit in this database				No hit in this database		No hit in this database
comp215730_c0_seq1	567	No hit in this database						gi|353242432|emb|CCA74077.1|	hypothetical protein PIIN_08031 [Piriformospora indica DSM 11827]	No hit in this database				No hit in this database		No hit in this database
comp215731_c0_seq1	201	No hit in this database						No hit in this database		No hit in this database				No hit in this database		No hit in this database
comp215734_c0_seq1	214	No hit in this database						gi|477509306|gb|ENH62598.1|	hypothetical protein FOC1_g10012833 [Fusarium oxysporum f. sp. cubense race 1]	No hit in this database				No hit in this database		No hit in this database
comp215736_c0_seq1	274	No hit in this database						No hit in this database		No hit in this database				No hit in this database		No hit in this database
comp2157369_c0_seq1	204	No hit in this database						No hit in this database		No hit in this database				No hit in this database		No hit in this database
comp215737_c0_seq1	204	No hit in this database						No hit in this database		No hit in this database				cassava4.1_020099m|PACid:17967777	Tim10/DDP family zinc finger protein	No hit in this database
comp215741_c0_seq1	330	No hit in this database						No hit in this database		No hit in this database				No hit in this database		No hit in this database
comp215742_c0_seq1	247	No hit in this database						gi|477511697|gb|ENH64258.1|	Pumilio like protein 1 [Fusarium oxysporum f. sp. cubense race 1]	No hit in this database				No hit in this database		No hit in this database
comp215743_c0_seq1	365	No hit in this database						No hit in this database		No hit in this database				No hit in this database		No hit in this database
comp2157443_c0_seq1	247	No hit in this database						gi|50726927|gb|AAT81160.1|	RNA binding protein 2 [Trypanosoma cruzi]	No hit in this database				No hit in this database		No hit in this database
comp215752_c0_seq1	535	No hit in this database						No hit in this database		No hit in this database				No hit in this database		No hit in this database
comp215752_c1_seq1	726	No hit in this database						gi|477517667|gb|ENH69915.1|	hypothetical protein FOC1_g10009420 [Fusarium oxysporum f. sp. cubense race 1]	No hit in this database				No hit in this database		No hit in this database
comp215756_c0_seq1	525	No hit in this database						gi|319020720|ref|NP_001187810.1|	glutathione S-transferase class-mu 28 kda isozyme [Ictalurus punctatus]	No hit in this database				No hit in this database		No hit in this database											OG1_1311_p
comp2157621_c0_seq1	247	No hit in this database						No hit in this database		No hit in this database				No hit in this database		No hit in this database
comp2157627_c0_seq1	222	No hit in this database						No hit in this database		No hit in this database				No hit in this database		No hit in this database
comp215770_c0_seq1	205	No hit in this database						No hit in this database		No hit in this database				No hit in this database		No hit in this database
comp2157717_c0_seq1	238	No hit in this database						gi|342875543|gb|EGU77286.1|	hypothetical protein FOXB_12209 [Fusarium oxysporum Fo5176]	No hit in this database				No hit in this database		No hit in this database
comp215778_c0_seq1	221	No hit in this database						No hit in this database		No hit in this database				No hit in this database		No hit in this database
comp215779_c0_seq1	260	No hit in this database						No hit in this database		No hit in this database				No hit in this database		No hit in this database
comp215781_c0_seq1	265	No hit in this database						No hit in this database		No hit in this database				No hit in this database		No hit in this database
comp215789_c0_seq1	417	No hit in this database						No hit in this database		No hit in this database				No hit in this database		No hit in this database
comp215791_c0_seq1	625	No hit in this database						gi|353227199|emb|CCA77718.1|	hypothetical protein PIIN_08655 [Piriformospora indica DSM 11827]	No hit in this database				No hit in this database		No hit in this database
comp215792_c0_seq1	383	No hit in this database						gi|475663986|gb|EMT61781.1|	hypothetical protein FOC4_g10014850 [Fusarium oxysporum f. sp. cubense race 4]	No hit in this database				No hit in this database		No hit in this database
comp215793_c0_seq1	462	No hit in this database						gi|302894677|ref|XP_003046219.1|	hypothetical protein NECHADRAFT_33691 [Nectria haematococca mpVI 77-13-4]	No hit in this database				No hit in this database		No hit in this database
comp2157937_c0_seq1	214	No hit in this database						No hit in this database		No hit in this database				No hit in this database		No hit in this database
comp215795_c0_seq1	381	No hit in this database						No hit in this database		No hit in this database				No hit in this database		No hit in this database
comp2157968_c0_seq1	475	No hit in this database						gi|367046402|ref|XP_003653581.1|	hypothetical protein THITE_2116140 [Thielavia terrestris NRRL 8126]	No hit in this database				No hit in this database		No hit in this database
comp2157987_c0_seq1	204	No hit in this database						No hit in this database		No hit in this database				No hit in this database		No hit in this database
comp215801_c0_seq1	228	No hit in this database						No hit in this database		No hit in this database				No hit in this database		No hit in this database
comp215802_c0_seq1	226	No hit in this database						No hit in this database		No hit in this database				No hit in this database		No hit in this database
comp215804_c0_seq1	514	SPGI:CN20940	no hit		-No-Hit-	No Matching Hit found	---NA---	No hit in this database		No hit in this database				No hit in this database		No hit in this database
comp215805_c0_seq1	270	No hit in this database						No hit in this database		No hit in this database				No hit in this database		No hit in this database
comp215809_c0_seq1	317	No hit in this database						gi|302887693|ref|XP_003042734.1|	hypothetical protein NECHADRAFT_86701 [Nectria haematococca mpVI 77-13-4]	No hit in this database				No hit in this database		No hit in this database
comp2158101_c0_seq1	311	No hit in this database						No hit in this database		No hit in this database				No hit in this database		No hit in this database
comp215811_c0_seq1	202	No hit in this database						gi|224492468|emb|CAR53242.1|	putative importin [Colletotrichum higginsianum]	No hit in this database				No hit in this database		No hit in this database
comp2158138_c0_seq1	298	No hit in this database						No hit in this database		No hit in this database				No hit in this database		No hit in this database
comp215814_c0_seq1	211	No hit in this database						No hit in this database		No hit in this database				No hit in this database		No hit in this database
comp215815_c0_seq1	398	No hit in this database						No hit in this database		No hit in this database				No hit in this database		No hit in this database
comp215816_c0_seq1	202	SPGI:SNFRFM4LP02RC6GL			-No-Hit-		---NA---	No hit in this database		No hit in this database				No hit in this database		No hit in this database
comp2158190_c0_seq1	247	No hit in this database						No hit in this database		No hit in this database				No hit in this database		No hit in this database
comp215821_c0_seq1	584	No hit in this database						gi|408388840|gb|EKJ68518.1|	hypothetical protein FPSE_11294 [Fusarium pseudograminearum CS3096]	No hit in this database				No hit in this database		No hit in this database
comp215822_c0_seq1	356	No hit in this database						gi|470378921|ref|XP_004333525.1|	Actobindin, putative [Acanthamoeba castellanii str. Neff]	No hit in this database				No hit in this database		No hit in this database
comp2158238_c0_seq1	237	No hit in this database						No hit in this database		No hit in this database				No hit in this database		No hit in this database
comp215826_c0_seq1	294	No hit in this database						No hit in this database		No hit in this database				No hit in this database		No hit in this database
comp215834_c0_seq1	221	No hit in this database						No hit in this database		No hit in this database				No hit in this database		No hit in this database
comp215835_c0_seq1	238	No hit in this database						gi|380470459|emb|CCF47727.1|	major facilitator superfamily transporter, partial [Colletotrichum higginsianum]	No hit in this database				No hit in this database		No hit in this database
comp215851_c0_seq1	244	No hit in this database						No hit in this database		No hit in this database				No hit in this database		No hit in this database
comp2158522_c0_seq1	203	No hit in this database						No hit in this database		No hit in this database				No hit in this database		No hit in this database
comp2158526_c0_seq1	295	No hit in this database						No hit in this database		No hit in this database				No hit in this database		No hit in this database
comp215853_c0_seq1	205	No hit in this database						No hit in this database		No hit in this database				No hit in this database		No hit in this database
comp215854_c0_seq1	291	No hit in this database						No hit in this database		No hit in this database				No hit in this database		No hit in this database
comp2158578_c0_seq1	384	No hit in this database						No hit in this database		No hit in this database				No hit in this database		No hit in this database
comp215858_c0_seq1	312	No hit in this database						No hit in this database		No hit in this database				No hit in this database		No hit in this database
comp215858_c1_seq1	258	No hit in this database						gi|46139985|ref|XP_391683.1|	hypothetical protein FG11507.1 [Fusarium graminearum PH-1]	No hit in this database				No hit in this database		No hit in this database
comp2158610_c0_seq1	264	No hit in this database						No hit in this database		No hit in this database				No hit in this database		No hit in this database
comp215862_c0_seq1	436	No hit in this database						gi|346977692|gb|EGY21144.1|	hypothetical protein VDAG_02668 [Verticillium dahliae VdLs.17]	No hit in this database				No hit in this database		No hit in this database
comp215864_c0_seq1	282	No hit in this database						No hit in this database		No hit in this database				No hit in this database		No hit in this database
comp215866_c0_seq1	325	No hit in this database						gi|353240952|emb|CCA72796.1|	related to coactosin [Piriformospora indica DSM 11827]	No hit in this database				No hit in this database		No hit in this database
comp215870_c0_seq1	243	No hit in this database						No hit in this database		No hit in this database				No hit in this database		No hit in this database
comp215871_c0_seq1	292	No hit in this database						gi|367034892|ref|XP_003666728.1|	hypothetical protein MYCTH_2311673 [Myceliophthora thermophila ATCC 42464]	No hit in this database				No hit in this database		No hit in this database
comp215872_c0_seq1	307	No hit in this database						gi|477516279|gb|ENH68560.1|	hypothetical protein FOC1_g10014345 [Fusarium oxysporum f. sp. cubense race 1]	No hit in this database				No hit in this database		No hit in this database
comp2158738_c0_seq1	304	No hit in this database						No hit in this database		No hit in this database				No hit in this database		No hit in this database
comp215874_c0_seq1	215	No hit in this database						No hit in this database		No hit in this database				No hit in this database		No hit in this database
comp2158749_c0_seq1	253	No hit in this database						gi|302927430|ref|XP_003054496.1|	hypothetical protein NECHADRAFT_105841 [Nectria haematococca mpVI 77-13-4]	No hit in this database				No hit in this database		No hit in this database
comp215876_c0_seq1	328	No hit in this database						gi|159464643|ref|XP_001690551.1|	hypothetical protein CHLREDRAFT_188400 [Chlamydomonas reinhardtii]	No hit in this database				No hit in this database		No hit in this database
comp215877_c0_seq1	258	No hit in this database						No hit in this database		No hit in this database				No hit in this database		No hit in this database
comp215879_c0_seq1	212	No hit in this database						gi|348671124|gb|EGZ10945.1|	hypothetical protein PHYSODRAFT_337707 [Phytophthora sojae]	No hit in this database				cassava4.1_011194m|PACid:17972104	Mitochondrial substrate carrier family protein	PGSC0003DMP400033662|PACid:24411677	adenine nucleotide transporter 1
comp215883_c0_seq1	301	No hit in this database						gi|367024415|ref|XP_003661492.1|	hypothetical protein MYCTH_2300961 [Myceliophthora thermophila ATCC 42464]	No hit in this database				No hit in this database		No hit in this database
comp215885_c0_seq1	280	No hit in this database						gi|302897375|ref|XP_003047566.1|	hypothetical protein NECHADRAFT_64155 [Nectria haematococca mpVI 77-13-4]	No hit in this database				No hit in this database		No hit in this database
comp215888_c0_seq1	257	No hit in this database						No hit in this database		No hit in this database				No hit in this database		No hit in this database
comp215889_c1_seq1	443	No hit in this database						gi|475674812|gb|EMT71892.1|	Lactose permease [Fusarium oxysporum f. sp. cubense race 4]	No hit in this database				No hit in this database		No hit in this database											OG1_2273_p
comp215893_c0_seq1	610	No hit in this database						gi|471882396|emb|CCO34273.1|	hypothetical protein BN14_08367 [Rhizoctonia solani AG-1 IB]	No hit in this database				No hit in this database		No hit in this database
comp2158932_c0_seq1	330	No hit in this database						gi|353240995|emb|CCA72836.1|	hypothetical protein PIIN_06772 [Piriformospora indica DSM 11827]	No hit in this database				No hit in this database		No hit in this database
comp215896_c0_seq1	358	No hit in this database						gi|393911069|gb|EJD76152.1|	zinc metalloproteinase nas-26, variant [Loa loa]	No hit in this database				No hit in this database		No hit in this database
comp215897_c0_seq1	296	No hit in this database						No hit in this database		No hit in this database				No hit in this database		No hit in this database
comp2158971_c0_seq1	366	No hit in this database						No hit in this database		No hit in this database				No hit in this database		No hit in this database
comp2158978_c0_seq1	255	No hit in this database						No hit in this database		No hit in this database				No hit in this database		No hit in this database
comp2158993_c0_seq1	249	No hit in this database						No hit in this database		No hit in this database				No hit in this database		No hit in this database
comp21590_c0_seq1	246	No hit in this database						No hit in this database		No hit in this database				No hit in this database		No hit in this database
comp215900_c0_seq1	253	No hit in this database						No hit in this database		No hit in this database				No hit in this database		No hit in this database
comp215902_c0_seq1	266	No hit in this database						No hit in this database		No hit in this database				No hit in this database		No hit in this database
comp215905_c0_seq1	232	No hit in this database						gi|405969506|gb|EKC34474.1|	Sialate O-acetylesterase [Crassostrea gigas]	No hit in this database				No hit in this database		No hit in this database
comp2159059_c0_seq1	204	No hit in this database						gi|408396381|gb|EKJ75540.1|	hypothetical protein FPSE_04315 [Fusarium pseudograminearum CS3096]	No hit in this database				No hit in this database		No hit in this database
comp215910_c0_seq1	1918	No hit in this database						No hit in this database		No hit in this database				No hit in this database		No hit in this database											OG1_7549_p
comp215914_c0_seq1	268	No hit in this database						No hit in this database		No hit in this database				No hit in this database		No hit in this database
comp215915_c0_seq1	211	No hit in this database						gi|353235631|emb|CCA67641.1|	hypothetical protein PIIN_01470 [Piriformospora indica DSM 11827]	No hit in this database				No hit in this database		No hit in this database
comp215916_c0_seq1	228	No hit in this database						gi|346970267|gb|EGY13719.1|	long-chain-fatty-acid-CoA ligase [Verticillium dahliae VdLs.17]	No hit in this database				No hit in this database		No hit in this database
comp215916_c1_seq1	215	No hit in this database						gi|448524979|ref|XP_003869057.1|	Faa4 predicted acyl CoA synthase [Candida orthopsilosis Co 90-125]	No hit in this database				No hit in this database		No hit in this database
comp2159197_c0_seq1	221	No hit in this database						gi|302411548|ref|XP_003003607.1|	alternative oxidase [Verticillium albo-atrum VaMs.102]	No hit in this database				No hit in this database		No hit in this database
comp2159211_c0_seq1	223	No hit in this database						No hit in this database		No hit in this database				No hit in this database		No hit in this database
comp215922_c0_seq1	566	No hit in this database						gi|353235145|emb|CCA67162.1|	hypothetical protein PIIN_00994 [Piriformospora indica DSM 11827]	No hit in this database				No hit in this database		No hit in this database
comp215924_c0_seq1	350	No hit in this database						No hit in this database		No hit in this database				No hit in this database		No hit in this database
comp215925_c0_seq1	524	No hit in this database						No hit in this database		No hit in this database				No hit in this database		No hit in this database
comp2159290_c0_seq1	264	No hit in this database						No hit in this database		No hit in this database				No hit in this database		No hit in this database
comp2159293_c0_seq1	277	No hit in this database						No hit in this database		No hit in this database				No hit in this database		No hit in this database
comp21593_c0_seq1	224	No hit in this database						No hit in this database		No hit in this database				No hit in this database		No hit in this database
comp215930_c0_seq1	414	No hit in this database						No hit in this database		No hit in this database				No hit in this database		No hit in this database
comp215932_c0_seq1	256	No hit in this database						gi|510034287|gb|AGN32949.1|	translation elongation factor 1-beta [Trypanosoma rangeli]	No hit in this database				No hit in this database		No hit in this database
comp215935_c0_seq1	444	No hit in this database						gi|477517152|gb|ENH69401.1|	Protein TED1 [Fusarium oxysporum f. sp. cubense race 1]	No hit in this database				No hit in this database		No hit in this database
comp215940_c0_seq1	524	No hit in this database						gi|342885997|gb|EGU85945.1|	hypothetical protein FOXB_03535 [Fusarium oxysporum Fo5176]	No hit in this database				No hit in this database		No hit in this database
comp215941_c0_seq1	409	No hit in this database						gi|342880025|gb|EGU81254.1|	hypothetical protein FOXB_08242 [Fusarium oxysporum Fo5176]	No hit in this database				No hit in this database		No hit in this database
comp215944_c0_seq1	281	No hit in this database						gi|353244012|emb|CCA75477.1|	related to chitin Synthase 4 [Piriformospora indica DSM 11827]	No hit in this database				No hit in this database		No hit in this database
comp2159458_c0_seq1	273	No hit in this database						gi|470459194|ref|XP_004341329.1|	gammaglutamyltranspeptidase [Acanthamoeba castellanii str. Neff]	No hit in this database				No hit in this database		No hit in this database
comp215947_c0_seq1	511	No hit in this database						gi|353238520|emb|CCA70463.1|	hypothetical protein PIIN_04401 [Piriformospora indica DSM 11827]	No hit in this database				No hit in this database		No hit in this database
comp215947_c1_seq1	287	No hit in this database						gi|353238520|emb|CCA70463.1|	hypothetical protein PIIN_04401 [Piriformospora indica DSM 11827]	No hit in this database				No hit in this database		No hit in this database
comp215948_c0_seq1	247	No hit in this database						No hit in this database		No hit in this database				No hit in this database		No hit in this database
comp215949_c0_seq1	1047	SPGI:SNFRFM4LP02RTD22			-No-Hit-		---NA---	No hit in this database		No hit in this database				No hit in this database		No hit in this database
comp2159523_c0_seq1	238	No hit in this database						gi|357613392|gb|EHJ68478.1|	hypothetical protein KGM_16649 [Danaus plexippus]	No hit in this database				No hit in this database		No hit in this database
comp215960_c0_seq1	217	No hit in this database						No hit in this database		No hit in this database				No hit in this database		No hit in this database
comp2159609_c0_seq1	220	No hit in this database						No hit in this database		No hit in this database				No hit in this database		No hit in this database
comp215962_c0_seq1	265	No hit in this database						gi|342877938|gb|EGU79356.1|	hypothetical protein FOXB_10139 [Fusarium oxysporum Fo5176]	No hit in this database				No hit in this database		No hit in this database
comp215963_c0_seq1	233	No hit in this database						gi|302901677|ref|XP_003048487.1|	histone deacetylase [Nectria haematococca mpVI 77-13-4]	No hit in this database				No hit in this database		No hit in this database
comp215967_c0_seq1	281	No hit in this database						gi|302891239|ref|XP_003044502.1|	hypothetical protein NECHADRAFT_106275 [Nectria haematococca mpVI 77-13-4]	No hit in this database				No hit in this database		No hit in this database
comp215968_c0_seq1	618	No hit in this database						No hit in this database		No hit in this database				No hit in this database		No hit in this database
comp215969_c0_seq1	303	No hit in this database						gi|477519494|gb|ENH71667.1|	Nitrogen assimilation transcription factor nit-4 [Fusarium oxysporum f. sp. cubense race 1]	No hit in this database				No hit in this database		No hit in this database
comp2159725_c0_seq1	217	No hit in this database						No hit in this database		No hit in this database				No hit in this database		No hit in this database
comp215973_c0_seq1	319	No hit in this database						No hit in this database		No hit in this database				No hit in this database		No hit in this database
comp2159774_c0_seq1	271	No hit in this database						No hit in this database		No hit in this database				No hit in this database		No hit in this database
comp215980_c0_seq1	261	No hit in this database						No hit in this database		No hit in this database				No hit in this database		No hit in this database
comp215981_c0_seq1	224	No hit in this database						gi|170062305|ref|XP_001866610.1|	mitochondrial solute carrier protein [Culex quinquefasciatus]	No hit in this database				No hit in this database		No hit in this database
comp215982_c0_seq1	248	No hit in this database						No hit in this database		No hit in this database				No hit in this database		No hit in this database
comp215983_c0_seq1	237	No hit in this database						No hit in this database		No hit in this database				No hit in this database		No hit in this database
comp215983_c1_seq1	326	No hit in this database						gi|302913014|ref|XP_003050825.1|	hypothetical protein NECHADRAFT_41236 [Nectria haematococca mpVI 77-13-4]	No hit in this database				No hit in this database		No hit in this database
comp2159857_c0_seq1	217	No hit in this database						gi|322697991|gb|EFY89765.1|	Nucleotide exchange factor SIL1 [Metarhizium acridum CQMa 102]	No hit in this database				No hit in this database		No hit in this database
comp215986_c0_seq1	310	No hit in this database						No hit in this database		No hit in this database				No hit in this database		No hit in this database
comp215987_c0_seq1	874	No hit in this database						gi|302914368|ref|XP_003051121.1|	hypothetical protein NECHADRAFT_93511 [Nectria haematococca mpVI 77-13-4]	No hit in this database				No hit in this database		No hit in this database
comp2159878_c0_seq1	242	No hit in this database						No hit in this database		No hit in this database				No hit in this database		No hit in this database
comp215988_c0_seq1	250	No hit in this database						gi|477509122|gb|ENH62414.1|	hypothetical protein FOC1_g10012647 [Fusarium oxysporum f. sp. cubense race 1]	No hit in this database				No hit in this database		No hit in this database
comp215990_c0_seq1	339	No hit in this database						gi|367020322|ref|XP_003659446.1|	hypothetical protein MYCTH_2296504 [Myceliophthora thermophila ATCC 42464]	No hit in this database				No hit in this database		No hit in this database
comp2159901_c0_seq1	227	No hit in this database						gi|302891667|ref|XP_003044715.1|	hypothetical protein NECHADRAFT_42863 [Nectria haematococca mpVI 77-13-4]	No hit in this database				No hit in this database		No hit in this database
comp215991_c0_seq1	315	No hit in this database						No hit in this database		No hit in this database				No hit in this database		No hit in this database
comp2159917_c0_seq1	793	No hit in this database						gi|301114611|ref|XP_002999075.1|	Major Facilitator Superfamily (MFS) [Phytophthora infestans T30-4]	No hit in this database				No hit in this database		No hit in this database
comp215993_c0_seq1	219	No hit in this database						No hit in this database		No hit in this database				No hit in this database		No hit in this database
comp215995_c0_seq1	234	No hit in this database						No hit in this database		No hit in this database				No hit in this database		No hit in this database
comp215997_c0_seq1	283	No hit in this database						No hit in this database		No hit in this database				No hit in this database		No hit in this database
comp216001_c0_seq1	355	No hit in this database						gi|326434244|gb|EGD79814.1|	hypothetical protein PTSG_10796 [Salpingoeca sp. ATCC 50818]	No hit in this database				No hit in this database		No hit in this database
comp216002_c0_seq1	380	No hit in this database						No hit in this database		No hit in this database				No hit in this database		No hit in this database
comp2160034_c0_seq1	214	No hit in this database						gi|302911245|ref|XP_003050450.1|	hypothetical protein NECHADRAFT_71870 [Nectria haematococca mpVI 77-13-4]	No hit in this database				No hit in this database		No hit in this database
comp216005_c0_seq1	684	No hit in this database						gi|477531214|gb|ENH82925.1|	pathway-specific nitrogen regulator [Colletotrichum orbiculare MAFF 240422]	No hit in this database				No hit in this database		No hit in this database
comp216009_c0_seq1	561	No hit in this database						gi|432936859|ref|XP_004082314.1|	PREDICTED: disintegrin and metalloproteinase domain-containing protein 17-like [Oryzias latipes]	No hit in this database				No hit in this database		No hit in this database
comp2160115_c0_seq1	207	No hit in this database						No hit in this database		No hit in this database				No hit in this database		No hit in this database
comp2160124_c0_seq1	242	No hit in this database						gi|327259715|ref|XP_003214681.1|	PREDICTED: glycosyltransferase-like protein LARGE2-like [Anolis carolinensis]	No hit in this database				No hit in this database		No hit in this database
comp216021_c0_seq1	468	No hit in this database						gi|342881996|gb|EGU82763.1|	hypothetical protein FOXB_06714 [Fusarium oxysporum Fo5176]	No hit in this database				No hit in this database		No hit in this database
comp216022_c0_seq1	463	No hit in this database						gi|353240942|emb|CCA72786.1|	hypothetical protein PIIN_06723 [Piriformospora indica DSM 11827]	No hit in this database				No hit in this database		No hit in this database
comp216029_c0_seq1	204	No hit in this database						No hit in this database		No hit in this database				No hit in this database		No hit in this database
comp216035_c0_seq1	345	No hit in this database						No hit in this database		No hit in this database				No hit in this database		No hit in this database
comp216037_c0_seq1	328	No hit in this database						gi|302892907|ref|XP_003045335.1|	hypothetical protein NECHADRAFT_81988 [Nectria haematococca mpVI 77-13-4]	No hit in this database				No hit in this database		No hit in this database
comp216038_c0_seq1	258	No hit in this database						No hit in this database		No hit in this database				No hit in this database		No hit in this database
comp2160412_c0_seq1	283	No hit in this database						No hit in this database		No hit in this database				No hit in this database		No hit in this database
comp2160416_c0_seq1	207	No hit in this database						No hit in this database		No hit in this database				No hit in this database		No hit in this database
comp2160417_c0_seq1	257	No hit in this database						gi|353236066|emb|CCA68068.1|	hypothetical protein PIIN_01935 [Piriformospora indica DSM 11827]	No hit in this database				No hit in this database		No hit in this database
comp216042_c0_seq1	225	No hit in this database						No hit in this database		No hit in this database				No hit in this database		No hit in this database
comp216044_c0_seq1	275	No hit in this database						gi|353236790|emb|CCA68777.1|	hypothetical protein PIIN_02639 [Piriformospora indica DSM 11827]	No hit in this database				No hit in this database		No hit in this database
comp216046_c0_seq1	241	No hit in this database						No hit in this database		No hit in this database				No hit in this database		No hit in this database
comp216048_c0_seq1	236	No hit in this database						No hit in this database		No hit in this database				No hit in this database		No hit in this database
comp2160489_c0_seq1	272	No hit in this database						gi|342880796|gb|EGU81814.1|	hypothetical protein FOXB_07609 [Fusarium oxysporum Fo5176]	No hit in this database				No hit in this database		No hit in this database
comp216052_c0_seq1	401	No hit in this database						No hit in this database		No hit in this database				No hit in this database		No hit in this database
comp216053_c0_seq1	326	No hit in this database						gi|353237038|emb|CCA69020.1|	hypothetical protein PIIN_02879 [Piriformospora indica DSM 11827]	No hit in this database				No hit in this database		No hit in this database
comp216053_c1_seq1	258	No hit in this database						gi|353237038|emb|CCA69020.1|	hypothetical protein PIIN_02879 [Piriformospora indica DSM 11827]	No hit in this database				No hit in this database		No hit in this database
comp2160534_c0_seq1	207	No hit in this database						gi|336273852|ref|XP_003351680.1|	hypothetical protein SMAC_00222 [Sordaria macrospora k-hell]	No hit in this database				No hit in this database		No hit in this database
comp2160541_c0_seq1	261	No hit in this database						gi|353244023|emb|CCA75486.1|	related to WD40-repeat protein (notchless protein) [Piriformospora indica DSM 11827]	No hit in this database				No hit in this database		No hit in this database
comp2160556_c0_seq1	267	No hit in this database						gi|336464785|gb|EGO53025.1|	hypothetical protein NEUTE1DRAFT_119035, partial [Neurospora tetrasperma FGSC 2508]	No hit in this database				No hit in this database		No hit in this database
comp216056_c0_seq1	232	No hit in this database						No hit in this database		No hit in this database				No hit in this database		No hit in this database
comp216057_c0_seq1	489	No hit in this database						No hit in this database		No hit in this database				No hit in this database		No hit in this database
comp216059_c0_seq1	529	No hit in this database						No hit in this database		No hit in this database				No hit in this database		No hit in this database
comp216060_c0_seq1	345	No hit in this database						gi|302892741|ref|XP_003045252.1|	hypothetical protein NECHADRAFT_81825 [Nectria haematococca mpVI 77-13-4]	No hit in this database				No hit in this database		No hit in this database
comp216063_c0_seq1	267	No hit in this database						No hit in this database		No hit in this database				No hit in this database		No hit in this database
comp2160638_c0_seq1	224	No hit in this database						gi|429857218|gb|ELA32096.1|	hypothetical protein CGGC5_7816, partial [Colletotrichum gloeosporioides Nara gc5]	No hit in this database				No hit in this database		No hit in this database
comp216065_c0_seq1	370	No hit in this database						No hit in this database		No hit in this database				No hit in this database		No hit in this database
comp2160652_c0_seq1	201	No hit in this database						No hit in this database		No hit in this database				No hit in this database		No hit in this database
comp216066_c0_seq1	413	No hit in this database						No hit in this database		No hit in this database				No hit in this database		No hit in this database
comp216070_c0_seq1	405	No hit in this database						gi|167524202|ref|XP_001746437.1|	hypothetical protein [Monosiga brevicollis MX1]	No hit in this database				No hit in this database		No hit in this database
comp2160718_c0_seq1	387	No hit in this database						gi|346976319|gb|EGY19771.1|	hypothetical protein VDAG_01787 [Verticillium dahliae VdLs.17]	No hit in this database				No hit in this database		No hit in this database
comp216073_c0_seq1	221	No hit in this database						No hit in this database		No hit in this database				No hit in this database		No hit in this database
comp216075_c0_seq1	330	No hit in this database						gi|398393974|ref|XP_003850446.1|	hypothetical protein MYCGRDRAFT_105394, partial [Zymoseptoria tritici IPO323]	No hit in this database				No hit in this database		PGSC0003DMP400058086|PACid:24398647	PGSC0003DMP400058086
comp216076_c0_seq1	297	No hit in this database						No hit in this database		No hit in this database				No hit in this database		No hit in this database
comp216077_c0_seq1	260	No hit in this database						gi|116201461|ref|XP_001226542.1|	hypothetical protein CHGG_08615 [Chaetomium globosum CBS 148.51]	No hit in this database				No hit in this database		No hit in this database
comp2160775_c0_seq1	288	No hit in this database						No hit in this database		No hit in this database				No hit in this database		No hit in this database
comp216085_c0_seq1	378	No hit in this database						No hit in this database		No hit in this database				No hit in this database		No hit in this database
comp2160855_c0_seq1	312	No hit in this database						gi|470442998|ref|XP_004339599.1|	Ubox domain containing protein [Acanthamoeba castellanii str. Neff]	No hit in this database				No hit in this database		No hit in this database
comp216086_c0_seq1	298	No hit in this database						No hit in this database		No hit in this database				No hit in this database		No hit in this database
comp216086_c1_seq1	288	No hit in this database						No hit in this database		No hit in this database				No hit in this database		No hit in this database
comp2160877_c0_seq1	215	No hit in this database						gi|367042412|ref|XP_003651586.1|	hypothetical protein THITE_38081 [Thielavia terrestris NRRL 8126]	No hit in this database				No hit in this database		No hit in this database
comp216088_c0_seq1	252	No hit in this database						gi|302917972|ref|XP_003052557.1|	predicted protein [Nectria haematococca mpVI 77-13-4]	No hit in this database				No hit in this database		No hit in this database
comp216089_c0_seq1	272	No hit in this database						No hit in this database		No hit in this database				No hit in this database		No hit in this database
comp216092_c0_seq1	231	No hit in this database						No hit in this database		No hit in this database				No hit in this database		No hit in this database
comp216094_c0_seq1	202	No hit in this database						No hit in this database		No hit in this database				No hit in this database		No hit in this database
comp216097_c0_seq1	407	No hit in this database						No hit in this database		No hit in this database				No hit in this database		No hit in this database
comp216098_c0_seq1	375	No hit in this database						gi|301107253|ref|XP_002902709.1|	conserved hypothetical protein [Phytophthora infestans T30-4]	No hit in this database				No hit in this database		No hit in this database
comp216099_c0_seq1	235	No hit in this database						No hit in this database		No hit in this database				No hit in this database		No hit in this database
comp216104_c0_seq1	201	No hit in this database						No hit in this database		No hit in this database				No hit in this database		No hit in this database
comp216105_c0_seq1	558	No hit in this database						gi|346979695|gb|EGY23147.1|	ATP-dependent permease MDL2 [Verticillium dahliae VdLs.17]	No hit in this database				No hit in this database		No hit in this database
comp2161057_c0_seq1	329	No hit in this database						No hit in this database		No hit in this database				No hit in this database		No hit in this database
comp2161089_c0_seq1	233	No hit in this database						gi|471565498|gb|EMR66075.1|	putative mfs quinate protein [Eutypa lata UCREL1]	No hit in this database				No hit in this database		No hit in this database
comp216109_c0_seq1	213	No hit in this database						gi|477526312|gb|ENH78179.1|	f1f0 atp synthase assembly protein [Colletotrichum orbiculare MAFF 240422]	No hit in this database				No hit in this database		No hit in this database
comp216111_c0_seq1	474	No hit in this database						gi|346972757|gb|EGY16209.1|	serin endopeptidase [Verticillium dahliae VdLs.17]	No hit in this database				No hit in this database		No hit in this database
comp216111_c1_seq1	295	No hit in this database						gi|302405773|ref|XP_003000723.1|	serin endopeptidase [Verticillium albo-atrum VaMs.102]	No hit in this database				No hit in this database		No hit in this database
comp216116_c0_seq1	261	No hit in this database						No hit in this database		No hit in this database				No hit in this database		No hit in this database
comp216119_c0_seq1	225	SPGI:CN13277	no hit		-No-Hit-	No Matching Hit found	---NA---	No hit in this database		No hit in this database				No hit in this database		No hit in this database
comp216120_c0_seq1	247	No hit in this database						No hit in this database		No hit in this database				No hit in this database		No hit in this database
comp2161242_c0_seq1	359	No hit in this database						No hit in this database		No hit in this database				No hit in this database		No hit in this database
comp216125_c0_seq1	230	No hit in this database						gi|342877764|gb|EGU79203.1|	hypothetical protein FOXB_10286 [Fusarium oxysporum Fo5176]	No hit in this database				No hit in this database		No hit in this database
comp216128_c0_seq1	461	No hit in this database						gi|353240088|emb|CCA71973.1|	hypothetical protein PIIN_05908 [Piriformospora indica DSM 11827]	No hit in this database				No hit in this database		No hit in this database
comp2161289_c0_seq1	309	No hit in this database						gi|348667684|gb|EGZ07509.1|	hypothetical protein PHYSODRAFT_429955 [Phytophthora sojae]	No hit in this database				No hit in this database		No hit in this database
comp216129_c0_seq1	563	No hit in this database						gi|353237573|emb|CCA69543.1|	hypothetical protein PIIN_03482 [Piriformospora indica DSM 11827]	No hit in this database				No hit in this database		No hit in this database
comp216131_c0_seq1	357	No hit in this database						gi|302916741|ref|XP_003052181.1|	predicted protein [Nectria haematococca mpVI 77-13-4]	No hit in this database				No hit in this database		No hit in this database
comp216132_c0_seq1	396	No hit in this database						No hit in this database		No hit in this database				No hit in this database		No hit in this database
comp2161331_c0_seq1	218	No hit in this database						No hit in this database		No hit in this database				No hit in this database		No hit in this database
comp2161338_c0_seq1	208	No hit in this database						gi|308458494|ref|XP_003091586.1|	hypothetical protein CRE_24272 [Caenorhabditis remanei]	No hit in this database				No hit in this database		No hit in this database
comp216135_c0_seq1	202	No hit in this database						No hit in this database		No hit in this database				No hit in this database		No hit in this database
comp216138_c0_seq1	224	No hit in this database						No hit in this database		No hit in this database				No hit in this database		No hit in this database
comp216140_c0_seq1	258	No hit in this database						gi|470264597|ref|XP_004361252.1|	acid ceramidase-like protein [Dictyostelium fasciculatum]	No hit in this database				No hit in this database		No hit in this database
comp2161445_c0_seq1	392	No hit in this database						gi|242763620|ref|XP_002340611.1|	mercuric reductase, putative [Talaromyces stipitatus ATCC 10500]	No hit in this database				cassava4.1_004749m|PACid:17986281	glutathione reductase	No hit in this database
comp216147_c0_seq1	232	No hit in this database						No hit in this database		No hit in this database				No hit in this database		No hit in this database
comp2161478_c0_seq1	214	No hit in this database						No hit in this database		No hit in this database				No hit in this database		No hit in this database
comp216152_c0_seq1	335	No hit in this database						gi|451849043|gb|EMD62347.1|	hypothetical protein COCSADRAFT_146029 [Bipolaris sorokiniana ND90Pr]	No hit in this database				No hit in this database		No hit in this database											OG1_1408_p
comp2161526_c0_seq1	259	No hit in this database						No hit in this database		No hit in this database				No hit in this database		No hit in this database
comp216153_c0_seq1	342	No hit in this database						gi|302882403|ref|XP_003040112.1|	predicted protein [Nectria haematococca mpVI 77-13-4]	No hit in this database				No hit in this database		No hit in this database
comp216154_c0_seq1	276	No hit in this database						No hit in this database		No hit in this database				No hit in this database		No hit in this database
comp2161578_c0_seq1	227	No hit in this database						No hit in this database		No hit in this database				No hit in this database		No hit in this database
comp2161588_c0_seq1	233	No hit in this database						No hit in this database		No hit in this database				No hit in this database		No hit in this database
comp216159_c0_seq1	247	No hit in this database						No hit in this database		No hit in this database				No hit in this database		No hit in this database
comp216161_c0_seq1	546	No hit in this database						gi|353238261|emb|CCA70213.1|	related to putative dual specificity protein kinase pom1 (C-terminal fragment) [Piriformospora indica DSM 11827]	No hit in this database				No hit in this database		No hit in this database
comp216161_c1_seq1	221	No hit in this database						gi|353238261|emb|CCA70213.1|	related to putative dual specificity protein kinase pom1 (C-terminal fragment) [Piriformospora indica DSM 11827]	No hit in this database				No hit in this database		No hit in this database
comp216165_c0_seq1	329	No hit in this database						gi|342874440|gb|EGU76452.1|	hypothetical protein FOXB_13045 [Fusarium oxysporum Fo5176]	No hit in this database				No hit in this database		No hit in this database
comp216165_c1_seq1	387	No hit in this database						gi|342874440|gb|EGU76452.1|	hypothetical protein FOXB_13045 [Fusarium oxysporum Fo5176]	No hit in this database				No hit in this database		No hit in this database
comp2161661_c0_seq1	252	No hit in this database						gi|405959422|gb|EKC25464.1|	60S ribosomal protein L14 [Crassostrea gigas]	No hit in this database				No hit in this database		No hit in this database
comp216167_c0_seq1	355	No hit in this database						No hit in this database		No hit in this database				No hit in this database		No hit in this database
comp216168_c0_seq1	431	No hit in this database						No hit in this database		No hit in this database				No hit in this database		No hit in this database
comp216168_c1_seq3	489	No hit in this database						No hit in this database		No hit in this database				No hit in this database		No hit in this database
comp216170_c0_seq2	291	No hit in this database						gi|302912714|ref|XP_003050760.1|	hypothetical protein NECHADRAFT_93537 [Nectria haematococca mpVI 77-13-4]	No hit in this database				No hit in this database		No hit in this database
comp216176_c0_seq1	213	No hit in this database						No hit in this database		No hit in this database				No hit in this database		No hit in this database
comp216179_c0_seq1	302	No hit in this database						No hit in this database		No hit in this database				No hit in this database		No hit in this database
comp216181_c0_seq1	432	No hit in this database						No hit in this database		No hit in this database				No hit in this database		No hit in this database
comp2161819_c0_seq1	551	No hit in this database						gi|346972238|gb|EGY15690.1|	lysyl-tRNA synthetase [Verticillium dahliae VdLs.17]	No hit in this database				No hit in this database		No hit in this database
comp2161821_c0_seq1	290	No hit in this database						No hit in this database		No hit in this database				No hit in this database		No hit in this database
comp216183_c0_seq1	451	No hit in this database						No hit in this database		No hit in this database				No hit in this database		No hit in this database
comp2161836_c0_seq1	327	No hit in this database						gi|500259553|gb|EOO02348.1|	putative f-box domain-containing protein [Togninia minima UCRPA7]	No hit in this database				No hit in this database		No hit in this database
comp216186_c0_seq2	756	No hit in this database						No hit in this database		No hit in this database				No hit in this database		No hit in this database
comp216187_c0_seq1	449	No hit in this database						gi|302406929|ref|XP_003001300.1|	conserved hypothetical protein [Verticillium albo-atrum VaMs.102]	No hit in this database				No hit in this database		No hit in this database
comp216188_c0_seq1	568	No hit in this database						gi|46124203|ref|XP_386655.1|	hypothetical protein FG06479.1 [Fusarium graminearum PH-1]	No hit in this database				No hit in this database		No hit in this database
comp216193_c0_seq1	282	No hit in this database						gi|302417007|ref|XP_003006335.1|	FAD binding domain-containing protein [Verticillium albo-atrum VaMs.102]	No hit in this database				No hit in this database		No hit in this database
comp216195_c0_seq1	229	No hit in this database						No hit in this database		No hit in this database				No hit in this database		No hit in this database
comp216196_c0_seq1	220	No hit in this database						gi|19424174|ref|NP_598209.1|	2'-deoxynucleoside 5'-phosphate N-hydrolase 1 [Rattus norvegicus]	No hit in this database				No hit in this database		No hit in this database
comp216197_c0_seq1	263	No hit in this database						No hit in this database		No hit in this database				No hit in this database		No hit in this database
comp2162033_c0_seq1	365	No hit in this database						gi|342883577|gb|EGU84040.1|	hypothetical protein FOXB_05460 [Fusarium oxysporum Fo5176]	No hit in this database				No hit in this database		No hit in this database
comp2162045_c0_seq1	351	No hit in this database						gi|353235766|emb|CCA67774.1|	hypothetical protein PIIN_01598 [Piriformospora indica DSM 11827]	No hit in this database				No hit in this database		No hit in this database
comp216205_c0_seq1	377	No hit in this database						gi|322711523|gb|EFZ03096.1|	PAP2 domain containing protein [Metarhizium anisopliae ARSEF 23]	No hit in this database				cassava4.1_025670m|PACid:17979966	lipid phosphate phosphatase 2	No hit in this database
comp216206_c0_seq1	314	No hit in this database						gi|367033141|ref|XP_003665853.1|	hypothetical protein MYCTH_2069031 [Myceliophthora thermophila ATCC 42464]	No hit in this database				No hit in this database		No hit in this database
comp2162077_c0_seq1	585	No hit in this database						No hit in this database		No hit in this database				No hit in this database		No hit in this database
comp216210_c0_seq1	703	No hit in this database						gi|302888216|ref|XP_003042995.1|	hypothetical protein NECHADRAFT_37155 [Nectria haematococca mpVI 77-13-4]	No hit in this database				No hit in this database		No hit in this database
comp216212_c0_seq1	213	No hit in this database						No hit in this database		No hit in this database				No hit in this database		No hit in this database
comp216213_c0_seq1	216	No hit in this database						gi|342876590|gb|EGU78193.1|	hypothetical protein FOXB_11304 [Fusarium oxysporum Fo5176]	No hit in this database				No hit in this database		No hit in this database
comp216216_c0_seq1	230	No hit in this database						No hit in this database		No hit in this database				No hit in this database		No hit in this database
comp216219_c0_seq1	250	No hit in this database						No hit in this database		No hit in this database				No hit in this database		No hit in this database
comp216227_c0_seq1	457	No hit in this database						gi|353235770|emb|CCA67778.1|	hypothetical protein PIIN_01602 [Piriformospora indica DSM 11827]	No hit in this database				No hit in this database		No hit in this database
comp2162279_c0_seq1	223	No hit in this database						gi|451998569|gb|EMD91033.1|	hypothetical protein COCHEDRAFT_1204158 [Bipolaris maydis C5]	No hit in this database				No hit in this database		No hit in this database
comp2162282_c0_seq1	254	No hit in this database						No hit in this database		No hit in this database				No hit in this database		No hit in this database
comp2162294_c0_seq1	467	No hit in this database						gi|302413603|ref|XP_003004634.1|	conserved hypothetical protein [Verticillium albo-atrum VaMs.102]	No hit in this database				No hit in this database		No hit in this database
comp216231_c0_seq1	259	No hit in this database						No hit in this database		No hit in this database				No hit in this database		No hit in this database
comp216232_c0_seq1	465	No hit in this database						gi|67530950|ref|XP_662078.1|	hypothetical protein AN4474.2 [Aspergillus nidulans FGSC A4]	No hit in this database				No hit in this database		No hit in this database
comp216233_c0_seq1	284	No hit in this database						No hit in this database		No hit in this database				No hit in this database		No hit in this database
comp216235_c0_seq1	257	No hit in this database						No hit in this database		No hit in this database				No hit in this database		No hit in this database
comp216240_c0_seq1	204	No hit in this database						No hit in this database		No hit in this database				No hit in this database		No hit in this database
comp216244_c0_seq1	467	No hit in this database						gi|342885909|gb|EGU85861.1|	hypothetical protein FOXB_03709 [Fusarium oxysporum Fo5176]	No hit in this database				No hit in this database		No hit in this database
comp216244_c1_seq1	310	No hit in this database						gi|475666304|gb|EMT64095.1|	hypothetical protein FOC4_g10010581 [Fusarium oxysporum f. sp. cubense race 4]	No hit in this database				No hit in this database		No hit in this database
comp216247_c0_seq1	320	No hit in this database						gi|353238063|emb|CCA70020.1|	hypothetical protein PIIN_03960 [Piriformospora indica DSM 11827]	No hit in this database				No hit in this database		No hit in this database
comp2162478_c0_seq1	218	No hit in this database						gi|390370878|ref|XP_001180617.2|	PREDICTED: acid ceramidase-like, partial [Strongylocentrotus purpuratus]	No hit in this database				No hit in this database		No hit in this database
comp216248_c0_seq1	261	No hit in this database						No hit in this database		No hit in this database				No hit in this database		No hit in this database
comp216249_c0_seq1	394	No hit in this database						No hit in this database		No hit in this database				No hit in this database		No hit in this database											OG1_2625_p
comp216250_c0_seq1	920	No hit in this database						No hit in this database		No hit in this database				No hit in this database		No hit in this database
comp216252_c0_seq1	376	SPGI:SNFRFM4LP02R7C1E			-No-Hit-		---NA---	No hit in this database		No hit in this database				No hit in this database		No hit in this database
comp216259_c0_seq1	239	No hit in this database						gi|407926879|gb|EKG19792.1|	Major facilitator superfamily [Macrophomina phaseolina MS6]	No hit in this database				No hit in this database		No hit in this database
comp2162591_c0_seq1	222	No hit in this database						No hit in this database		No hit in this database				No hit in this database		No hit in this database
comp2162623_c0_seq1	230	No hit in this database						No hit in this database		No hit in this database				No hit in this database		No hit in this database
comp2162637_c0_seq1	240	No hit in this database						No hit in this database		No hit in this database				No hit in this database		No hit in this database
comp216264_c0_seq1	217	No hit in this database						gi|507113218|emb|CDF36853.1|	PAP2/haloperoxidase-like protein [Chondrus crispus]	No hit in this database				No hit in this database		No hit in this database
comp216265_c0_seq1	558	No hit in this database						gi|477523127|gb|ENH75160.1|	Calcium channel YVC1 [Fusarium oxysporum f. sp. cubense race 1]	No hit in this database				No hit in this database		No hit in this database
comp216267_c0_seq1	286	No hit in this database						No hit in this database		No hit in this database				No hit in this database		No hit in this database
comp216268_c0_seq1	239	No hit in this database						No hit in this database		No hit in this database				No hit in this database		No hit in this database
comp216269_c0_seq1	351	No hit in this database						No hit in this database		No hit in this database				No hit in this database		No hit in this database
comp2162693_c0_seq1	284	No hit in this database						gi|508083585|gb|AGN03898.1|	intein-containing PRP8, partial [uncultured Bathycoccus]	No hit in this database				No hit in this database		No hit in this database
comp2162697_c0_seq1	288	No hit in this database						No hit in this database		No hit in this database				No hit in this database		No hit in this database
comp216270_c0_seq1	211	No hit in this database						gi|328851619|gb|EGG00772.1|	hypothetical protein MELLADRAFT_45344 [Melampsora larici-populina 98AG31]	No hit in this database				No hit in this database		No hit in this database
comp216270_c1_seq1	215	No hit in this database						gi|472583183|gb|EMS20837.1|	mitochondrial import receptor subunit TOM40 [Rhodosporidium toruloides NP11]	No hit in this database				No hit in this database		No hit in this database
comp216271_c0_seq1	835	No hit in this database						gi|346975063|gb|EGY18515.1|	UDP-N-acetylglucosamine transporter YEA4 [Verticillium dahliae VdLs.17]	No hit in this database				No hit in this database		No hit in this database
comp216272_c0_seq1	242	No hit in this database						gi|322706422|gb|EFY98002.1|	cAMP-regulated phosphoprotein family protein Igo1 [Metarhizium anisopliae ARSEF 23]	No hit in this database				No hit in this database		No hit in this database
comp2162722_c0_seq1	210	No hit in this database						gi|500254086|gb|EON97728.1|	putative alpha-galactosidase a protein [Togninia minima UCRPA7]	No hit in this database				No hit in this database		No hit in this database
comp216275_c0_seq1	381	No hit in this database						gi|500253937|gb|EON97584.1|	putative phospholipase d p1 protein [Togninia minima UCRPA7]	No hit in this database				No hit in this database		No hit in this database
comp216280_c0_seq1	214	No hit in this database						No hit in this database		No hit in this database				No hit in this database		No hit in this database
comp216284_c0_seq1	217	No hit in this database						No hit in this database		No hit in this database				No hit in this database		No hit in this database
comp2162867_c0_seq1	244	No hit in this database						No hit in this database		No hit in this database				No hit in this database		No hit in this database
comp2162869_c0_seq1	229	No hit in this database						gi|482813753|gb|EOA90444.1|	hypothetical protein SETTUDRAFT_159029 [Setosphaeria turcica Et28A]	No hit in this database				No hit in this database		No hit in this database
comp2162880_c0_seq1	226	No hit in this database						No hit in this database		No hit in this database				No hit in this database		No hit in this database
comp216289_c0_seq1	211	SPGI:CN28412	UniRef100_UPI000198309F	PREDICTED: hypothetical protein n=1 Tax=Vitis vinifera RepID=UPI000198309F	tr|Q8H0V5|Q8H0V5_ARATH	At5g11270 OS=Arabidopsis thaliana GN=At5g11270	protein	No hit in this database		No hit in this database				No hit in this database		No hit in this database
comp216293_c0_seq1	387	No hit in this database						gi|353237209|emb|CCA69187.1|	hypothetical protein PIIN_03087 [Piriformospora indica DSM 11827]	No hit in this database				No hit in this database		No hit in this database
comp2162966_c0_seq1	348	No hit in this database						gi|353244556|emb|CCA75924.1|	hypothetical protein PIIN_09920 [Piriformospora indica DSM 11827]	No hit in this database				No hit in this database		No hit in this database
comp216301_c0_seq1	346	No hit in this database						No hit in this database		No hit in this database				No hit in this database		No hit in this database
comp216302_c0_seq1	202	No hit in this database						gi|302900752|ref|XP_003048321.1|	hypothetical protein NECHADRAFT_47710 [Nectria haematococca mpVI 77-13-4]	No hit in this database				No hit in this database		No hit in this database
comp216303_c0_seq1	342	No hit in this database						No hit in this database		No hit in this database				No hit in this database		No hit in this database
comp216304_c0_seq1	201	No hit in this database						No hit in this database		No hit in this database				No hit in this database		No hit in this database
comp216305_c0_seq1	450	No hit in this database						gi|302891755|ref|XP_003044759.1|	predicted protein [Nectria haematococca mpVI 77-13-4]	No hit in this database				No hit in this database		No hit in this database
comp216305_c1_seq1	230	No hit in this database						gi|340514421|gb|EGR44684.1|	predicted protein [Trichoderma reesei QM6a]	No hit in this database				No hit in this database		No hit in this database
comp2163059_c0_seq1	203	No hit in this database						No hit in this database		No hit in this database				No hit in this database		No hit in this database
comp216306_c0_seq1	212	No hit in this database						No hit in this database		No hit in this database				No hit in this database		No hit in this database
comp2163078_c0_seq1	255	No hit in this database						gi|477508177|gb|ENH61471.1|	RING finger protein B [Fusarium oxysporum f. sp. cubense race 1]	No hit in this database				No hit in this database		No hit in this database
comp216311_c0_seq1	231	No hit in this database						No hit in this database		No hit in this database				No hit in this database		No hit in this database
comp216311_c1_seq1	267	No hit in this database						No hit in this database		No hit in this database				No hit in this database		No hit in this database
comp216312_c0_seq1	223	No hit in this database						No hit in this database		No hit in this database				No hit in this database		No hit in this database
comp216314_c1_seq1	206	No hit in this database						No hit in this database		No hit in this database				No hit in this database		No hit in this database
comp2163145_c0_seq1	255	No hit in this database						No hit in this database		No hit in this database				No hit in this database		No hit in this database
comp2163147_c0_seq1	223	No hit in this database						No hit in this database		No hit in this database				No hit in this database		No hit in this database
comp216315_c0_seq1	261	SPGI:SNFRFM4LP02TXC23	UniRef100_Q2QTL1	Putative uncharacterized protein n=2 Tax=Oryza sativa RepID=Q2QTL1_ORYSJ	tr|Q93V54|Q93V54_ARATH	Ndr kinase OS=Arabidopsis thaliana GN=AtNdr1	protein kinase	No hit in this database		No hit in this database				No hit in this database		No hit in this database
comp216316_c0_seq1	850	No hit in this database						gi|342878811|gb|EGU80100.1|	hypothetical protein FOXB_09375 [Fusarium oxysporum Fo5176]	No hit in this database				No hit in this database		No hit in this database
comp2163183_c0_seq1	329	No hit in this database						No hit in this database		No hit in this database				No hit in this database		No hit in this database
comp216319_c0_seq1	202	No hit in this database						No hit in this database		No hit in this database				No hit in this database		No hit in this database
comp2163198_c0_seq1	211	No hit in this database						No hit in this database		No hit in this database				No hit in this database		No hit in this database
comp216320_c0_seq1	312	No hit in this database						No hit in this database		No hit in this database				No hit in this database		No hit in this database
comp216321_c0_seq1	212	No hit in this database						No hit in this database		No hit in this database				No hit in this database		No hit in this database
comp2163220_c0_seq1	256	No hit in this database						gi|301112493|ref|XP_002998017.1|	transmembrane protein, putative [Phytophthora infestans T30-4]	No hit in this database				No hit in this database		No hit in this database
comp2163234_c0_seq1	201	No hit in this database						No hit in this database		No hit in this database				No hit in this database		No hit in this database
comp2163244_c0_seq1	347	No hit in this database						gi|357627831|gb|EHJ77382.1|	hypothetical protein KGM_06733 [Danaus plexippus]	No hit in this database				No hit in this database		No hit in this database
comp216328_c0_seq1	369	No hit in this database						gi|477517087|gb|ENH69343.1|	hypothetical protein FOC1_g10001114 [Fusarium oxysporum f. sp. cubense race 1]	No hit in this database				cassava4.1_005801m|PACid:17968080	S-adenosyl-L-methionine-dependent methyltransferases superfamily protein	No hit in this database
comp2163286_c0_seq1	246	No hit in this database						No hit in this database		No hit in this database				No hit in this database		No hit in this database
comp216329_c0_seq1	209	No hit in this database						No hit in this database		No hit in this database				No hit in this database		No hit in this database
comp216335_c0_seq1	212	No hit in this database						No hit in this database		No hit in this database				No hit in this database		No hit in this database
comp216338_c0_seq1	713	No hit in this database						No hit in this database		No hit in this database				No hit in this database		No hit in this database
comp216344_c0_seq1	310	No hit in this database						No hit in this database		No hit in this database				No hit in this database		No hit in this database
comp216346_c0_seq1	278	No hit in this database						No hit in this database		No hit in this database				No hit in this database		No hit in this database
comp216348_c0_seq1	281	No hit in this database						No hit in this database		No hit in this database				No hit in this database		No hit in this database
comp216350_c0_seq1	318	No hit in this database						No hit in this database		No hit in this database				No hit in this database		No hit in this database
comp216352_c0_seq1	742	No hit in this database						No hit in this database		No hit in this database				No hit in this database		No hit in this database
comp216355_c0_seq1	509	No hit in this database						gi|302412345|ref|XP_003004005.1|	conserved hypothetical protein [Verticillium albo-atrum VaMs.102]	No hit in this database				No hit in this database		No hit in this database
comp2163554_c0_seq1	247	No hit in this database						No hit in this database		No hit in this database				No hit in this database		No hit in this database
comp216356_c0_seq1	386	SPGI:SNFRFM4LP02QPBD1			-No-Hit-		---NA---	No hit in this database		No hit in this database				No hit in this database		No hit in this database
comp216357_c0_seq1	804	No hit in this database						gi|301113518|ref|XP_002998529.1|	conserved hypothetical protein [Phytophthora infestans T30-4]	No hit in this database				No hit in this database		No hit in this database
comp216358_c0_seq1	342	No hit in this database						gi|353241921|emb|CCA73702.1|	hypothetical protein PIIN_07656 [Piriformospora indica DSM 11827]	No hit in this database				No hit in this database		No hit in this database
comp216360_c0_seq1	442	No hit in this database						gi|495750455|ref|WP_008475034.1|	cupin [Nitrolancetus hollandicus]	No hit in this database				No hit in this database		No hit in this database											OG1_20488_p
comp216362_c0_seq1	273	No hit in this database						No hit in this database		No hit in this database				No hit in this database		No hit in this database
comp2163627_c0_seq1	231	No hit in this database						gi|507646513|ref|XP_004702887.1|	PREDICTED: ankyrin repeat and MYND domain-containing protein 2 [Echinops telfairi]	No hit in this database				No hit in this database		No hit in this database
comp216363_c0_seq1	520	No hit in this database						gi|353237222|emb|CCA69200.1|	hypothetical protein PIIN_03100 [Piriformospora indica DSM 11827]	No hit in this database				No hit in this database		No hit in this database
comp216364_c0_seq1	212	No hit in this database						No hit in this database		No hit in this database				No hit in this database		No hit in this database
comp216366_c0_seq1	219	No hit in this database						No hit in this database		No hit in this database				No hit in this database		No hit in this database
comp2163669_c0_seq1	211	No hit in this database						No hit in this database		No hit in this database				No hit in this database		No hit in this database
comp2163673_c0_seq1	269	No hit in this database						gi|367031738|ref|XP_003665152.1|	hypothetical protein MYCTH_2308567 [Myceliophthora thermophila ATCC 42464]	No hit in this database				No hit in this database		No hit in this database
comp216369_c0_seq1	283	No hit in this database						gi|477516194|gb|ENH68475.1|	DNA repair protein rhp9 [Fusarium oxysporum f. sp. cubense race 1]	No hit in this database				No hit in this database		No hit in this database
comp216370_c0_seq1	249	No hit in this database						gi|302923865|ref|XP_003053766.1|	hypothetical protein NECHADRAFT_31070 [Nectria haematococca mpVI 77-13-4]	No hit in this database				No hit in this database		No hit in this database
comp216374_c0_seq1	257	No hit in this database						No hit in this database		No hit in this database				No hit in this database		No hit in this database
comp2163745_c0_seq1	223	No hit in this database						No hit in this database		No hit in this database				No hit in this database		No hit in this database
comp2163786_c0_seq1	274	No hit in this database						No hit in this database		No hit in this database				No hit in this database		No hit in this database
comp21638_c0_seq1	313	No hit in this database						gi|353234470|emb|CCA66495.1|	related to MtDNA inheritance protein Dml1-Laccaria bicolor [Piriformospora indica DSM 11827]	No hit in this database				cassava4.1_004499m|PACid:17992766	AT4G37190.1	No hit in this database
comp216381_c0_seq1	390	No hit in this database						No hit in this database		No hit in this database				No hit in this database		No hit in this database
comp2163818_c0_seq1	272	No hit in this database						gi|402589234|gb|EJW83166.1|	hypothetical protein WUBG_05923 [Wuchereria bancrofti]	No hit in this database				No hit in this database		No hit in this database
comp216383_c0_seq1	340	No hit in this database						No hit in this database		No hit in this database				No hit in this database		No hit in this database
comp216384_c0_seq1	258	No hit in this database						gi|475667275|gb|EMT65064.1|	Alkaline phosphatase H [Fusarium oxysporum f. sp. cubense race 4]	No hit in this database				No hit in this database		No hit in this database
comp216386_c0_seq1	459	No hit in this database						No hit in this database		No hit in this database				No hit in this database		No hit in this database
comp216388_c0_seq1	215	No hit in this database						gi|477509946|gb|ENH63234.1|	hypothetical protein FOC1_g10009129 [Fusarium oxysporum f. sp. cubense race 1]	No hit in this database				No hit in this database		No hit in this database
comp216389_c0_seq1	351	No hit in this database						No hit in this database		No hit in this database				No hit in this database		No hit in this database
comp216390_c1_seq1	235	No hit in this database						No hit in this database		No hit in this database				No hit in this database		No hit in this database
comp216391_c0_seq1	896	No hit in this database						No hit in this database		No hit in this database				No hit in this database		No hit in this database
comp2163911_c0_seq1	253	No hit in this database						No hit in this database		No hit in this database				No hit in this database		No hit in this database
comp2163927_c0_seq1	312	No hit in this database						No hit in this database		No hit in this database				No hit in this database		No hit in this database
comp216395_c0_seq1	347	No hit in this database						No hit in this database		No hit in this database				No hit in this database		No hit in this database
comp216399_c0_seq1	230	No hit in this database						No hit in this database		No hit in this database				No hit in this database		No hit in this database
comp216402_c0_seq1	244	No hit in this database						No hit in this database		No hit in this database				No hit in this database		No hit in this database
comp216405_c0_seq1	544	No hit in this database						No hit in this database		No hit in this database				No hit in this database		No hit in this database
comp216406_c0_seq1	252	No hit in this database						gi|302923098|ref|XP_003053604.1|	hypothetical protein NECHADRAFT_65667 [Nectria haematococca mpVI 77-13-4]	No hit in this database				No hit in this database		No hit in this database
comp2164067_c0_seq1	207	No hit in this database						No hit in this database		No hit in this database				No hit in this database		No hit in this database
comp216408_c0_seq1	223	No hit in this database						gi|118362065|ref|XP_001014260.1|	hypothetical protein TTHERM_00227290 [Tetrahymena thermophila]	No hit in this database				No hit in this database		No hit in this database
comp2164084_c0_seq1	382	No hit in this database						gi|193214897|ref|YP_001996096.1|	hypothetical protein Ctha_1185 [Chloroherpeton thalassium ATCC 35110]	No hit in this database				No hit in this database		No hit in this database
comp2164093_c0_seq1	256	No hit in this database						No hit in this database		No hit in this database				No hit in this database		No hit in this database
comp216410_c0_seq1	221	No hit in this database						gi|475667429|gb|EMT65218.1|	hypothetical protein FOC4_g10011196 [Fusarium oxysporum f. sp. cubense race 4]	No hit in this database				No hit in this database		No hit in this database
comp216411_c0_seq1	673	No hit in this database						No hit in this database		No hit in this database				No hit in this database		No hit in this database
comp2164120_c0_seq1	291	No hit in this database						gi|367048887|ref|XP_003654823.1|	hypothetical protein THITE_128049 [Thielavia terrestris NRRL 8126]	No hit in this database				No hit in this database		No hit in this database
comp216413_c0_seq1	378	No hit in this database						No hit in this database		No hit in this database				No hit in this database		No hit in this database
comp2164137_c0_seq1	244	No hit in this database						gi|301118965|ref|XP_002907210.1|	C2 domain-containing protein, putative [Phytophthora infestans T30-4]	No hit in this database				No hit in this database		No hit in this database
comp216414_c0_seq1	265	No hit in this database						gi|477507892|gb|ENH61186.1|	hypothetical protein FOC1_g10015995 [Fusarium oxysporum f. sp. cubense race 1]	No hit in this database				No hit in this database		No hit in this database
comp2164186_c0_seq1	230	No hit in this database						No hit in this database		No hit in this database				No hit in this database		No hit in this database
comp216422_c0_seq1	323	No hit in this database						gi|346976878|gb|EGY20330.1|	hypothetical protein VDAG_09959 [Verticillium dahliae VdLs.17]	No hit in this database				No hit in this database		No hit in this database
comp216423_c0_seq1	408	No hit in this database						gi|353238599|emb|CCA70540.1|	hypothetical protein PIIN_04477 [Piriformospora indica DSM 11827]	No hit in this database				No hit in this database		No hit in this database
comp2164238_c0_seq1	214	No hit in this database						No hit in this database		No hit in this database				No hit in this database		No hit in this database
comp216427_c0_seq1	247	No hit in this database						No hit in this database		No hit in this database				No hit in this database		No hit in this database
comp216428_c0_seq1	284	No hit in this database						No hit in this database		No hit in this database				No hit in this database		No hit in this database
comp2164311_c0_seq1	326	No hit in this database						No hit in this database		No hit in this database				No hit in this database		No hit in this database
comp216436_c0_seq1	584	No hit in this database						gi|353243174|emb|CCA74747.1|	hypothetical protein PIIN_08705, partial [Piriformospora indica DSM 11827]	No hit in this database				No hit in this database		No hit in this database
comp216437_c0_seq1	593	No hit in this database						No hit in this database		No hit in this database				No hit in this database		No hit in this database
comp216438_c0_seq1	625	No hit in this database						No hit in this database		No hit in this database				No hit in this database		No hit in this database
comp216440_c0_seq1	233	No hit in this database						No hit in this database		No hit in this database				No hit in this database		No hit in this database
comp216441_c0_seq1	220	No hit in this database						No hit in this database		No hit in this database				No hit in this database		No hit in this database
comp216442_c0_seq1	298	No hit in this database						No hit in this database		No hit in this database				No hit in this database		No hit in this database
comp216444_c0_seq1	291	No hit in this database						No hit in this database		No hit in this database				No hit in this database		No hit in this database
comp216445_c0_seq1	276	No hit in this database						gi|470302710|ref|XP_004347702.1|	acetylcholinesterase [Capsaspora owczarzaki ATCC 30864]	No hit in this database				No hit in this database		No hit in this database
comp216447_c0_seq1	211	No hit in this database						gi|308505458|ref|XP_003114912.1|	hypothetical protein CRE_28282 [Caenorhabditis remanei]	No hit in this database				No hit in this database		No hit in this database
comp216449_c0_seq1	224	No hit in this database						No hit in this database		No hit in this database				No hit in this database		No hit in this database
comp216451_c0_seq1	482	No hit in this database						No hit in this database		No hit in this database				No hit in this database		No hit in this database
comp216456_c0_seq1	385	No hit in this database						gi|475668128|gb|EMT65916.1|	hypothetical protein FOC4_g10008031 [Fusarium oxysporum f. sp. cubense race 4]	No hit in this database				No hit in this database		No hit in this database
comp216456_c1_seq1	207	No hit in this database						gi|477523054|gb|ENH75087.1|	hypothetical protein FOC1_g10010473 [Fusarium oxysporum f. sp. cubense race 1]	No hit in this database				No hit in this database		No hit in this database
comp216457_c0_seq1	246	No hit in this database						gi|353239291|emb|CCA71208.1|	hypothetical protein PIIN_11690 [Piriformospora indica DSM 11827]	No hit in this database				No hit in this database		No hit in this database
comp216458_c0_seq1	298	No hit in this database						gi|302914864|ref|XP_003051243.1|	predicted protein [Nectria haematococca mpVI 77-13-4]	No hit in this database				No hit in this database		No hit in this database
comp216459_c0_seq1	213	No hit in this database						No hit in this database		No hit in this database				No hit in this database		No hit in this database
comp2164609_c0_seq1	244	No hit in this database						No hit in this database		No hit in this database				No hit in this database		No hit in this database
comp216465_c0_seq1	205	No hit in this database						No hit in this database		No hit in this database				No hit in this database		No hit in this database
comp216466_c0_seq1	432	No hit in this database						gi|51847842|gb|AAU10528.1|	neuropeptide precursor AFP-6 [Ascaris suum]	No hit in this database				No hit in this database		No hit in this database
comp2164665_c0_seq1	294	No hit in this database						No hit in this database		No hit in this database				No hit in this database		No hit in this database
comp216467_c0_seq1	302	No hit in this database						No hit in this database		No hit in this database				No hit in this database		No hit in this database
comp2164674_c0_seq1	224	No hit in this database						gi|342873231|gb|EGU75441.1|	hypothetical protein FOXB_14037 [Fusarium oxysporum Fo5176]	No hit in this database				No hit in this database		No hit in this database
comp216468_c0_seq1	205	No hit in this database						gi|299743305|ref|XP_001835674.2|	hypothetical protein CC1G_03456 [Coprinopsis cinerea okayama7#130]	No hit in this database				No hit in this database		No hit in this database
comp216469_c0_seq1	535	No hit in this database						No hit in this database		No hit in this database				No hit in this database		No hit in this database
comp216472_c0_seq1	239	No hit in this database						No hit in this database		No hit in this database				No hit in this database		No hit in this database
comp216474_c0_seq1	363	No hit in this database						gi|281206292|gb|EFA80481.1|	major vault protein [Polysphondylium pallidum PN500]	No hit in this database				No hit in this database		No hit in this database
comp216476_c0_seq1	836	No hit in this database						No hit in this database		No hit in this database				No hit in this database		No hit in this database
comp2164772_c0_seq1	530	No hit in this database						gi|451848887|gb|EMD62192.1|	carbohydrate-binding module family 35 protein [Bipolaris sorokiniana ND90Pr]	No hit in this database				No hit in this database		No hit in this database
comp216478_c0_seq1	304	No hit in this database						No hit in this database		No hit in this database				No hit in this database		No hit in this database
comp216479_c0_seq1	306	No hit in this database						No hit in this database		No hit in this database				No hit in this database		No hit in this database
comp2164793_c0_seq1	204	No hit in this database						No hit in this database		No hit in this database				No hit in this database		No hit in this database
comp2164809_c0_seq1	338	No hit in this database						gi|302406759|ref|XP_003001215.1|	conserved hypothetical protein [Verticillium albo-atrum VaMs.102]	No hit in this database				No hit in this database		No hit in this database
comp216482_c0_seq1	268	No hit in this database						No hit in this database		No hit in this database				No hit in this database		No hit in this database
comp2164842_c0_seq1	210	No hit in this database						No hit in this database		No hit in this database				No hit in this database		No hit in this database
comp2164897_c0_seq1	285	No hit in this database						No hit in this database		No hit in this database				No hit in this database		PGSC0003DMP400026948|PACid:24378285	Protein of unknown function (DUF688)
comp216490_c0_seq1	236	No hit in this database						gi|302884090|ref|XP_003040942.1|	predicted protein [Nectria haematococca mpVI 77-13-4]	No hit in this database				No hit in this database		No hit in this database
comp216491_c0_seq1	270	No hit in this database						gi|342872106|gb|EGU74503.1|	hypothetical protein FOXB_14948 [Fusarium oxysporum Fo5176]	No hit in this database				No hit in this database		No hit in this database
comp216493_c0_seq1	418	No hit in this database						No hit in this database		No hit in this database				No hit in this database		No hit in this database
comp216494_c0_seq1	228	No hit in this database						gi|67525313|ref|XP_660718.1|	hypothetical protein AN3114.2 [Aspergillus nidulans FGSC A4]	No hit in this database				No hit in this database		No hit in this database
comp2164943_c0_seq1	233	No hit in this database						No hit in this database		No hit in this database				No hit in this database		No hit in this database
comp2164978_c0_seq1	216	No hit in this database						gi|380494082|emb|CCF33416.1|	KH domain-containing protein [Colletotrichum higginsianum]	No hit in this database				No hit in this database		No hit in this database
comp216499_c0_seq1	220	No hit in this database						gi|301119571|ref|XP_002907513.1|	DnaJ subfamily B protein [Phytophthora infestans T30-4]	No hit in this database				No hit in this database		No hit in this database
comp216499_c1_seq1	248	No hit in this database						gi|301119571|ref|XP_002907513.1|	DnaJ subfamily B protein [Phytophthora infestans T30-4]	No hit in this database				No hit in this database		No hit in this database
comp216500_c0_seq1	211	No hit in this database						No hit in this database		No hit in this database				No hit in this database		No hit in this database
comp216502_c0_seq1	320	No hit in this database						No hit in this database		No hit in this database				No hit in this database		No hit in this database
comp216503_c0_seq1	210	SPGI:SNFRFM4LP02SQF59			-No-Hit-		---NA---	No hit in this database		No hit in this database				No hit in this database		No hit in this database
comp216504_c0_seq1	420	No hit in this database						gi|353243242|emb|CCA74807.1|	hypothetical protein PIIN_08776 [Piriformospora indica DSM 11827]	No hit in this database				No hit in this database		No hit in this database
comp216507_c0_seq1	219	No hit in this database						gi|475672324|gb|EMT69488.1|	hypothetical protein FOC4_g10003213 [Fusarium oxysporum f. sp. cubense race 4]	No hit in this database				No hit in this database		No hit in this database
comp216507_c1_seq1	263	No hit in this database						gi|475672324|gb|EMT69488.1|	hypothetical protein FOC4_g10003213 [Fusarium oxysporum f. sp. cubense race 4]	No hit in this database				No hit in this database		No hit in this database
comp216514_c0_seq1	537	No hit in this database						No hit in this database		No hit in this database				No hit in this database		No hit in this database
comp2165141_c0_seq1	213	No hit in this database						gi|367032108|ref|XP_003665337.1|	hypothetical protein MYCTH_2308943 [Myceliophthora thermophila ATCC 42464]	No hit in this database				No hit in this database		No hit in this database
comp216518_c0_seq1	523	No hit in this database						gi|460416213|ref|XP_004253442.1|	PREDICTED: putative ribonuclease H protein At1g65750-like [Solanum lycopersicum]	No hit in this database				No hit in this database		PGSC0003DMP400032672|PACid:24414107	RNA-directed DNA polymerase (reverse transcriptase)-related family protein
comp2165198_c0_seq1	203	No hit in this database						No hit in this database		No hit in this database				No hit in this database		No hit in this database
comp216520_c0_seq1	691	SPGI:SN031724_1171_0659			-No-Hit-		---NA---	No hit in this database		No hit in this database				No hit in this database		No hit in this database
comp216522_c0_seq1	267	No hit in this database						No hit in this database		No hit in this database				No hit in this database		No hit in this database
comp216529_c0_seq1	312	No hit in this database						gi|171688040|ref|XP_001908960.1|	hypothetical protein [Podospora anserina S mat+]	No hit in this database				No hit in this database		No hit in this database
comp216530_c0_seq1	502	No hit in this database						No hit in this database		No hit in this database				No hit in this database		No hit in this database
comp216534_c0_seq1	202	No hit in this database						No hit in this database		No hit in this database				No hit in this database		No hit in this database
comp216537_c0_seq1	354	No hit in this database						No hit in this database		No hit in this database				No hit in this database		No hit in this database
comp216539_c0_seq1	273	No hit in this database						No hit in this database		No hit in this database				No hit in this database		No hit in this database
comp216542_c0_seq1	748	No hit in this database						No hit in this database		No hit in this database				No hit in this database		No hit in this database
comp216543_c0_seq1	263	No hit in this database						gi|303321832|ref|XP_003070910.1|	Major Facilitator Superfamily protein [Coccidioides posadasii C735 delta SOWgp]	No hit in this database				No hit in this database		No hit in this database
comp216543_c1_seq1	332	No hit in this database						gi|315047767|ref|XP_003173258.1|	MFS transporter [Arthroderma gypseum CBS 118893]	No hit in this database				No hit in this database		No hit in this database
comp2165449_c0_seq1	302	No hit in this database						No hit in this database		No hit in this database				No hit in this database		No hit in this database
comp2165490_c0_seq1	286	No hit in this database						gi|116182626|ref|XP_001221162.1|	hypothetical protein CHGG_01941 [Chaetomium globosum CBS 148.51]	No hit in this database				No hit in this database		No hit in this database
comp216550_c0_seq1	314	No hit in this database						No hit in this database		No hit in this database				No hit in this database		No hit in this database											OG1_3412_p
comp2165505_c0_seq1	202	No hit in this database						gi|302889904|ref|XP_003043837.1|	hypothetical protein NECHADRAFT_95941 [Nectria haematococca mpVI 77-13-4]	No hit in this database				No hit in this database		No hit in this database
comp216551_c0_seq1	334	No hit in this database						No hit in this database		No hit in this database				No hit in this database		No hit in this database
comp216553_c0_seq1	733	No hit in this database						gi|475673488|gb|EMT70599.1|	hypothetical protein FOC4_g10009064 [Fusarium oxysporum f. sp. cubense race 4]	No hit in this database				No hit in this database		No hit in this database
comp216554_c0_seq1	388	No hit in this database						No hit in this database		No hit in this database				No hit in this database		No hit in this database
comp216556_c0_seq1	346	No hit in this database						gi|342883282|gb|EGU83812.1|	hypothetical protein FOXB_05682 [Fusarium oxysporum Fo5176]	No hit in this database				No hit in this database		No hit in this database
comp2165570_c0_seq1	207	No hit in this database						No hit in this database		No hit in this database				No hit in this database		No hit in this database
comp216558_c0_seq1	346	No hit in this database						No hit in this database		No hit in this database				No hit in this database		No hit in this database
comp21656_c0_seq1	250	No hit in this database						gi|348679990|gb|EGZ19806.1|	hypothetical protein PHYSODRAFT_254834 [Phytophthora sojae]	No hit in this database				No hit in this database		No hit in this database
comp216566_c0_seq1	414	No hit in this database						gi|342884578|gb|EGU84785.1|	hypothetical protein FOXB_04680 [Fusarium oxysporum Fo5176]	No hit in this database				No hit in this database		No hit in this database
comp216567_c0_seq1	248	No hit in this database						gi|241639179|ref|XP_002409172.1|	hypothetical protein IscW_ISCW024444 [Ixodes scapularis]	No hit in this database				No hit in this database		No hit in this database
comp216571_c0_seq1	385	No hit in this database						gi|342872576|gb|EGU74932.1|	hypothetical protein FOXB_14573 [Fusarium oxysporum Fo5176]	No hit in this database				No hit in this database		No hit in this database
comp216573_c0_seq1	272	No hit in this database						No hit in this database		No hit in this database				No hit in this database		No hit in this database
comp2165744_c0_seq1	432	No hit in this database						No hit in this database		No hit in this database				No hit in this database		No hit in this database
comp216576_c0_seq1	642	No hit in this database						gi|116205960|ref|XP_001228789.1|	hypothetical protein CHGG_02273 [Chaetomium globosum CBS 148.51]	No hit in this database				No hit in this database		No hit in this database
comp2165774_c0_seq1	302	No hit in this database						gi|330805594|ref|XP_003290765.1|	hypothetical protein DICPUDRAFT_37955 [Dictyostelium purpureum]	No hit in this database				No hit in this database		PGSC0003DMP400047865|PACid:24420238	calmodulin-domain protein kinase cdpk isoform 2
comp2165789_c0_seq1	281	No hit in this database						gi|302914407|ref|XP_003051130.1|	predicted protein [Nectria haematococca mpVI 77-13-4]	No hit in this database				No hit in this database		No hit in this database
comp216579_c0_seq1	457	No hit in this database						gi|361123908|gb|EHK96047.1|	putative Uncharacterized oxidoreductase C24B10.20 [Glarea lozoyensis 74030]	No hit in this database				No hit in this database		No hit in this database
comp216579_c1_seq1	257	No hit in this database						gi|336376957|gb|EGO05292.1|	hypothetical protein SERLA73DRAFT_174375 [Serpula lacrymans var. lacrymans S7.3]	No hit in this database				No hit in this database		No hit in this database
comp216582_c0_seq1	231	No hit in this database						No hit in this database		No hit in this database				No hit in this database		No hit in this database
comp2165847_c0_seq1	282	No hit in this database						gi|46109836|ref|XP_381976.1|	hypothetical protein FG01800.1 [Fusarium graminearum PH-1]	No hit in this database				No hit in this database		No hit in this database
comp216585_c0_seq1	253	No hit in this database						No hit in this database		No hit in this database				No hit in this database		No hit in this database
comp216585_c1_seq1	316	No hit in this database						No hit in this database		No hit in this database				No hit in this database		No hit in this database
comp2165863_c0_seq1	336	No hit in this database						gi|475668524|gb|EMT66311.1|	hypothetical protein FOC4_g10006712 [Fusarium oxysporum f. sp. cubense race 4]	No hit in this database				No hit in this database		No hit in this database
comp2165865_c0_seq1	212	No hit in this database						gi|348680922|gb|EGZ20738.1|	hypothetical protein PHYSODRAFT_559007 [Phytophthora sojae]	No hit in this database				No hit in this database		No hit in this database
comp2165866_c0_seq1	244	No hit in this database						No hit in this database		No hit in this database				No hit in this database		No hit in this database
comp216587_c0_seq1	214	No hit in this database						No hit in this database		No hit in this database				No hit in this database		No hit in this database
comp216588_c0_seq1	257	No hit in this database						No hit in this database		No hit in this database				No hit in this database		No hit in this database
comp2165887_c0_seq1	304	No hit in this database						No hit in this database		No hit in this database				No hit in this database		No hit in this database
comp2165894_c0_seq1	382	No hit in this database						No hit in this database		No hit in this database				No hit in this database		No hit in this database
comp216591_c0_seq1	399	No hit in this database						No hit in this database		No hit in this database				No hit in this database		No hit in this database
comp2165921_c0_seq1	206	No hit in this database						No hit in this database		No hit in this database				No hit in this database		No hit in this database
comp216593_c0_seq1	238	No hit in this database						No hit in this database		No hit in this database				No hit in this database		No hit in this database
comp216596_c0_seq1	315	No hit in this database						No hit in this database		No hit in this database				No hit in this database		No hit in this database
comp216596_c1_seq1	261	No hit in this database						No hit in this database		No hit in this database				No hit in this database		No hit in this database
comp2165982_c0_seq1	215	No hit in this database						gi|302885527|ref|XP_003041655.1|	hypothetical protein NECHADRAFT_85339 [Nectria haematococca mpVI 77-13-4]	No hit in this database				No hit in this database		No hit in this database
comp216600_c0_seq1	273	No hit in this database						gi|353227402|emb|CCA77912.1|	hypothetical protein PIIN_00556 [Piriformospora indica DSM 11827]	No hit in this database				No hit in this database		No hit in this database
comp2166037_c0_seq1	378	No hit in this database						No hit in this database		No hit in this database				No hit in this database		No hit in this database
comp2166039_c0_seq1	266	No hit in this database						gi|367039897|ref|XP_003650329.1|	hypothetical protein THITE_2109635 [Thielavia terrestris NRRL 8126]	No hit in this database				No hit in this database		No hit in this database
comp216606_c0_seq1	295	No hit in this database						No hit in this database		No hit in this database				No hit in this database		No hit in this database
comp216607_c0_seq1	506	No hit in this database						No hit in this database		No hit in this database				No hit in this database		No hit in this database
comp216610_c0_seq1	277	No hit in this database						No hit in this database		No hit in this database				No hit in this database		No hit in this database
comp216611_c0_seq1	233	No hit in this database						gi|499013529|ref|XP_004537559.1|	PREDICTED: cytochrome c oxidase subunit 7C, mitochondrial-like isoform X1 [Ceratitis capitata]	No hit in this database				No hit in this database		No hit in this database
comp216612_c0_seq1	231	No hit in this database						gi|477508717|gb|ENH62010.1|	hypothetical protein FOC1_g10014968 [Fusarium oxysporum f. sp. cubense race 1]	No hit in this database				No hit in this database		No hit in this database
comp216612_c1_seq1	325	No hit in this database						gi|477508717|gb|ENH62010.1|	hypothetical protein FOC1_g10014968 [Fusarium oxysporum f. sp. cubense race 1]	No hit in this database				No hit in this database		No hit in this database
comp216615_c0_seq1	215	No hit in this database						No hit in this database		No hit in this database				No hit in this database		No hit in this database
comp2166150_c0_seq1	236	No hit in this database						No hit in this database		No hit in this database				No hit in this database		No hit in this database
comp216616_c0_seq1	209	No hit in this database						gi|353237407|emb|CCA69381.1|	probable Arp2/3 protein complex subunit sop2 [Piriformospora indica DSM 11827]	No hit in this database				No hit in this database		No hit in this database
comp216617_c0_seq1	270	No hit in this database						No hit in this database		No hit in this database				No hit in this database		No hit in this database
comp2166171_c0_seq1	271	No hit in this database						No hit in this database		No hit in this database				No hit in this database		No hit in this database
comp2166179_c0_seq1	395	No hit in this database						gi|348666852|gb|EGZ06678.1|	hypothetical protein PHYSODRAFT_530563 [Phytophthora sojae]	No hit in this database				No hit in this database		No hit in this database
comp2166197_c0_seq1	280	No hit in this database						gi|348671595|gb|EGZ11416.1|	hypothetical protein PHYSODRAFT_548966 [Phytophthora sojae]	No hit in this database				No hit in this database		No hit in this database
comp216621_c0_seq1	681	No hit in this database						gi|403370646|gb|EJY85190.1|	hypothetical protein OXYTRI_16953 [Oxytricha trifallax]	No hit in this database				No hit in this database		No hit in this database
comp2166218_c0_seq1	208	No hit in this database						gi|348665063|gb|EGZ04898.1|	hypothetical protein PHYSODRAFT_348671 [Phytophthora sojae]	No hit in this database				No hit in this database		No hit in this database
comp2166260_c0_seq1	209	No hit in this database						No hit in this database		No hit in this database				No hit in this database		No hit in this database
comp2166298_c0_seq1	211	No hit in this database						No hit in this database		No hit in this database				No hit in this database		No hit in this database
comp216630_c0_seq1	203	No hit in this database						No hit in this database		No hit in this database				No hit in this database		No hit in this database
comp216631_c0_seq1	217	No hit in this database						No hit in this database		No hit in this database				No hit in this database		No hit in this database
comp216637_c0_seq1	217	No hit in this database						gi|171678133|ref|XP_001904016.1|	hypothetical protein [Podospora anserina S mat+]	No hit in this database				No hit in this database		No hit in this database
comp216637_c1_seq1	351	No hit in this database						No hit in this database		No hit in this database				No hit in this database		No hit in this database
comp216638_c0_seq1	275	No hit in this database						gi|224129804|ref|XP_002320675.1|	predicted protein [Populus trichocarpa]	No hit in this database				cassava4.1_031242m|PACid:17963465	basic leucine-zipper 5	PGSC0003DMP400008735|PACid:24383507	basic leucine-zipper 5
comp216640_c0_seq1	231	No hit in this database						gi|66826861|ref|XP_646785.1|	extracellular matrix protein ST310 [Dictyostelium discoideum AX4]	No hit in this database				No hit in this database		No hit in this database
comp216641_c0_seq1	655	SPGI:SNFRFM4LP02Q2V4U			-No-Hit-		---NA---	No hit in this database		No hit in this database				No hit in this database		No hit in this database
comp2166417_c0_seq1	274	No hit in this database						No hit in this database		No hit in this database				No hit in this database		No hit in this database
comp216643_c0_seq1	287	No hit in this database						No hit in this database		No hit in this database				No hit in this database		No hit in this database
comp216644_c0_seq1	1219	No hit in this database						gi|477508588|gb|ENH61881.1|	hypothetical protein FOC1_g10014832 [Fusarium oxysporum f. sp. cubense race 1]	No hit in this database				No hit in this database		No hit in this database											OG1_11213_p
comp216644_c1_seq1	263	No hit in this database						No hit in this database		No hit in this database				No hit in this database		No hit in this database
comp216647_c0_seq1	339	No hit in this database						No hit in this database		No hit in this database				No hit in this database		No hit in this database
comp216653_c0_seq1	323	No hit in this database						No hit in this database		No hit in this database				No hit in this database		No hit in this database
comp2166571_c0_seq1	288	No hit in this database						gi|19111874|ref|NP_595082.1|	transcription factor TFIIF complex beta subunit Tfg2 (predicted) [Schizosaccharomyces pombe 972h-]	No hit in this database				No hit in this database		No hit in this database
comp216659_c0_seq1	259	No hit in this database						gi|159463258|ref|XP_001689859.1|	ribosomal protein L5, component of cytosolic 80S ribosome and 60S large subunit [Chlamydomonas reinhardtii]	No hit in this database				No hit in this database		No hit in this database
comp216661_c0_seq1	306	No hit in this database						gi|497427809|ref|WP_009742007.1|	phosphoenolpyruvate carboxykinase [Frankia sp. QA3]	No hit in this database				No hit in this database		No hit in this database											OG1_3684_p
comp216662_c0_seq1	364	No hit in this database						gi|475671145|gb|EMT68498.1|	Malic acid transport protein [Fusarium oxysporum f. sp. cubense race 4]	No hit in this database				No hit in this database		No hit in this database
comp216666_c0_seq1	255	No hit in this database						No hit in this database		No hit in this database				No hit in this database		No hit in this database
comp216669_c0_seq1	321	No hit in this database						No hit in this database		No hit in this database				No hit in this database		No hit in this database
comp216671_c0_seq1	301	No hit in this database						gi|302924547|ref|XP_003053913.1|	predicted protein [Nectria haematococca mpVI 77-13-4]	No hit in this database				No hit in this database		No hit in this database
comp216672_c0_seq1	488	No hit in this database						No hit in this database		No hit in this database				No hit in this database		No hit in this database
comp216674_c0_seq1	276	No hit in this database						gi|384535689|ref|YP_005719774.1|	hypothetical protein SM11_chr1236 [Sinorhizobium meliloti SM11]	No hit in this database				No hit in this database		No hit in this database
comp216675_c0_seq1	596	No hit in this database						gi|346973794|gb|EGY17246.1|	hypothetical protein VDAG_00928 [Verticillium dahliae VdLs.17]	No hit in this database				No hit in this database		No hit in this database
comp216678_c0_seq1	360	No hit in this database						gi|482813539|gb|EOA90230.1|	hypothetical protein SETTUDRAFT_167155 [Setosphaeria turcica Et28A]	No hit in this database				No hit in this database		No hit in this database
comp216678_c1_seq1	263	No hit in this database						gi|482813539|gb|EOA90230.1|	hypothetical protein SETTUDRAFT_167155 [Setosphaeria turcica Et28A]	No hit in this database				No hit in this database		No hit in this database
comp2166790_c0_seq1	224	No hit in this database						gi|353239416|emb|CCA71328.1|	hypothetical protein PIIN_05267 [Piriformospora indica DSM 11827]	No hit in this database				No hit in this database		No hit in this database
comp216681_c0_seq1	506	No hit in this database						gi|322700583|gb|EFY92337.1|	defective in cullin neddylation protein 1 [Metarhizium acridum CQMa 102]	No hit in this database				No hit in this database		No hit in this database
comp216682_c0_seq1	482	No hit in this database						No hit in this database		No hit in this database				No hit in this database		No hit in this database
comp2166828_c0_seq1	378	No hit in this database						No hit in this database		No hit in this database				No hit in this database		No hit in this database
comp216683_c0_seq1	762	No hit in this database						gi|353244578|emb|CCA75941.1|	hypothetical protein PIIN_09937 [Piriformospora indica DSM 11827]	No hit in this database				No hit in this database		No hit in this database
comp216685_c0_seq1	317	No hit in this database						No hit in this database		No hit in this database				No hit in this database		No hit in this database
comp216685_c1_seq1	216	No hit in this database						No hit in this database		No hit in this database				No hit in this database		No hit in this database
comp2166875_c0_seq1	205	No hit in this database						No hit in this database		No hit in this database				No hit in this database		No hit in this database
comp216693_c0_seq1	242	No hit in this database						No hit in this database		No hit in this database				No hit in this database		No hit in this database
comp2166938_c0_seq1	232	No hit in this database						No hit in this database		No hit in this database				No hit in this database		No hit in this database
comp216694_c0_seq1	345	No hit in this database						gi|500253651|gb|EON97320.1|	putative mitochondrial ribosomal protein subunit s4 protein [Togninia minima UCRPA7]	No hit in this database				No hit in this database		No hit in this database
comp216695_c0_seq1	265	No hit in this database						gi|353243666|emb|CCA75179.1|	hypothetical protein PIIN_09163 [Piriformospora indica DSM 11827]	No hit in this database				No hit in this database		No hit in this database
comp216697_c0_seq1	302	No hit in this database						gi|46116506|ref|XP_384271.1|	hypothetical protein FG04095.1 [Fusarium graminearum PH-1]	No hit in this database				No hit in this database		No hit in this database
comp21670_c0_seq1	206	No hit in this database						gi|17557792|ref|NP_504416.1|	Protein C10G8.4 [Caenorhabditis elegans]	No hit in this database				No hit in this database		No hit in this database
comp216700_c0_seq1	608	No hit in this database						gi|77696457|gb|ABB00907.1|	35.3 kDa salivary protein [Phlebotomus perniciosus]	No hit in this database				No hit in this database		No hit in this database
comp216704_c0_seq1	711	No hit in this database						No hit in this database		No hit in this database				No hit in this database		No hit in this database
comp216705_c0_seq1	370	No hit in this database						No hit in this database		No hit in this database				No hit in this database		No hit in this database
comp216709_c0_seq1	965	No hit in this database						gi|342887592|gb|EGU87074.1|	hypothetical protein FOXB_02468 [Fusarium oxysporum Fo5176]	No hit in this database				No hit in this database		No hit in this database
comp2167097_c0_seq1	291	No hit in this database						No hit in this database		No hit in this database				No hit in this database		No hit in this database
comp216710_c0_seq1	228	No hit in this database						gi|302675845|ref|XP_003027606.1|	hypothetical protein SCHCODRAFT_17553 [Schizophyllum commune H4-8]	No hit in this database				No hit in this database		No hit in this database
comp2167101_c0_seq1	262	No hit in this database						No hit in this database		No hit in this database				No hit in this database		No hit in this database
comp2167115_c0_seq1	228	No hit in this database						No hit in this database		No hit in this database				No hit in this database		No hit in this database
comp2167118_c0_seq1	214	No hit in this database						gi|302914968|ref|XP_003051295.1|	predicted protein [Nectria haematococca mpVI 77-13-4]	No hit in this database				No hit in this database		No hit in this database
comp216714_c0_seq1	322	No hit in this database						No hit in this database		No hit in this database				No hit in this database		No hit in this database
comp2167204_c0_seq1	248	No hit in this database						gi|330926793|ref|XP_003301616.1|	hypothetical protein PTT_13152 [Pyrenophora teres f. teres 0-1]	No hit in this database				No hit in this database		No hit in this database
comp216722_c0_seq1	375	No hit in this database						No hit in this database		No hit in this database				No hit in this database		No hit in this database											OG1_14723_p
comp2167246_c0_seq1	305	No hit in this database						gi|353237215|emb|CCA69193.1|	hypothetical protein PIIN_03093 [Piriformospora indica DSM 11827]	No hit in this database				No hit in this database		No hit in this database
comp216725_c0_seq1	567	No hit in this database						gi|408397326|gb|EKJ76472.1|	hypothetical protein FPSE_03382 [Fusarium pseudograminearum CS3096]	No hit in this database				No hit in this database		No hit in this database
comp2167273_c0_seq1	220	No hit in this database						gi|380473424|emb|CCF46292.1|	myosin-2, partial [Colletotrichum higginsianum]	No hit in this database				No hit in this database		No hit in this database
comp216728_c0_seq1	315	No hit in this database						No hit in this database		No hit in this database				No hit in this database		No hit in this database
comp216729_c0_seq1	356	No hit in this database						No hit in this database		No hit in this database				No hit in this database		No hit in this database
comp216730_c1_seq1	240	No hit in this database						No hit in this database		No hit in this database				No hit in this database		No hit in this database
comp216733_c0_seq1	275	No hit in this database						No hit in this database		No hit in this database				No hit in this database		No hit in this database
comp216738_c0_seq1	209	No hit in this database						No hit in this database		No hit in this database				No hit in this database		No hit in this database
comp216741_c0_seq1	487	No hit in this database						gi|213401509|ref|XP_002171527.1|	aspartate semialdehyde dehydrogenase [Schizosaccharomyces japonicus yFS275]	No hit in this database				No hit in this database		PGSC0003DMP400039525|PACid:24418743	semialdehyde dehydrogenase family protein										OG1_8775_p
comp216742_c0_seq1	252	No hit in this database						gi|301117586|ref|XP_002906521.1|	phosphatidyl inositol kinase (PIK-G1) [Phytophthora infestans T30-4]	No hit in this database				No hit in this database		No hit in this database
comp2167428_c0_seq1	204	No hit in this database						gi|475662871|gb|EMT60667.1|	Spindle pole body component alp4 [Fusarium oxysporum f. sp. cubense race 4]	No hit in this database				No hit in this database		No hit in this database
comp216743_c0_seq1	357	No hit in this database						gi|72113568|ref|XP_794211.1|	PREDICTED: sperm-associated antigen 6-like [Strongylocentrotus purpuratus]	No hit in this database				No hit in this database		No hit in this database
comp2167430_c0_seq1	279	No hit in this database						No hit in this database		No hit in this database				No hit in this database		No hit in this database
comp216744_c0_seq1	208	No hit in this database						No hit in this database		No hit in this database				No hit in this database		No hit in this database
comp2167489_c0_seq1	277	No hit in this database						No hit in this database		No hit in this database				No hit in this database		No hit in this database
comp216749_c0_seq1	641	No hit in this database						gi|477512109|gb|ENH64670.1|	FHA domain-containing protein DDL [Fusarium oxysporum f. sp. cubense race 1]	No hit in this database				No hit in this database		No hit in this database
comp216750_c0_seq1	550	No hit in this database						gi|46107254|ref|XP_380686.1|	hypothetical protein FG00510.1 [Fusarium graminearum PH-1]	No hit in this database				No hit in this database		No hit in this database
comp216753_c0_seq1	250	No hit in this database						gi|302902116|ref|XP_003048584.1|	predicted protein [Nectria haematococca mpVI 77-13-4]	No hit in this database				No hit in this database		No hit in this database
comp216757_c0_seq1	371	No hit in this database						No hit in this database		No hit in this database				No hit in this database		No hit in this database
comp216758_c0_seq1	308	No hit in this database						gi|302898539|ref|XP_003047870.1|	predicted protein [Nectria haematococca mpVI 77-13-4]	No hit in this database				No hit in this database		No hit in this database											OG1_5093_p
comp2167593_c0_seq1	209	No hit in this database						gi|353241035|emb|CCA72874.1|	hypothetical protein PIIN_06810 [Piriformospora indica DSM 11827]	No hit in this database				No hit in this database		No hit in this database
comp2167644_c0_seq1	286	No hit in this database						gi|169621760|ref|XP_001804290.1|	hypothetical protein SNOG_14092 [Phaeosphaeria nodorum SN15]	No hit in this database				No hit in this database		No hit in this database
comp216767_c0_seq1	217	No hit in this database						No hit in this database		No hit in this database				No hit in this database		No hit in this database
comp216768_c1_seq1	216	No hit in this database						gi|308465650|ref|XP_003095083.1|	hypothetical protein CRE_20923 [Caenorhabditis remanei]	No hit in this database				No hit in this database		No hit in this database
comp2167686_c0_seq1	273	No hit in this database						gi|367040875|ref|XP_003650818.1|	hypothetical protein THITE_2110656 [Thielavia terrestris NRRL 8126]	No hit in this database				No hit in this database		No hit in this database
comp216769_c0_seq1	567	No hit in this database						No hit in this database		No hit in this database				No hit in this database		No hit in this database
comp216770_c0_seq1	809	No hit in this database						gi|116207056|ref|XP_001229337.1|	hypothetical protein CHGG_02821 [Chaetomium globosum CBS 148.51]	No hit in this database				No hit in this database		No hit in this database
comp216771_c0_seq1	616	No hit in this database						gi|302916725|ref|XP_003052173.1|	predicted protein [Nectria haematococca mpVI 77-13-4]	No hit in this database				No hit in this database		No hit in this database
comp216772_c0_seq1	666	No hit in this database						gi|336463305|gb|EGO51545.1|	hypothetical protein NEUTE1DRAFT_70359 [Neurospora tetrasperma FGSC 2508]	No hit in this database				No hit in this database		No hit in this database
comp2167733_c0_seq1	254	No hit in this database						No hit in this database		No hit in this database				No hit in this database		No hit in this database
comp2167741_c0_seq1	214	No hit in this database						gi|470251586|ref|XP_004358890.1|	hypothetical protein DFA_00910 [Dictyostelium fasciculatum]	No hit in this database				No hit in this database		No hit in this database
comp216775_c0_seq1	242	No hit in this database						No hit in this database		No hit in this database				No hit in this database		No hit in this database
comp216777_c0_seq1	234	No hit in this database						gi|296425399|ref|XP_002842229.1|	hypothetical protein [Tuber melanosporum Mel28]	No hit in this database				No hit in this database		No hit in this database
comp216780_c0_seq1	320	No hit in this database						No hit in this database		No hit in this database				No hit in this database		No hit in this database
comp216780_c1_seq1	239	No hit in this database						No hit in this database		No hit in this database				No hit in this database		No hit in this database
comp216781_c0_seq1	259	No hit in this database						gi|301119413|ref|XP_002907434.1|	LETM1 and EF-hand domain-containing protein 1, putative [Phytophthora infestans T30-4]	No hit in this database				No hit in this database		No hit in this database
comp216785_c0_seq1	338	No hit in this database						gi|255936151|ref|XP_002559102.1|	Pc13g06690 [Penicillium chrysogenum Wisconsin 54-1255]	No hit in this database				No hit in this database		No hit in this database
comp2167872_c0_seq1	301	SPGI:SNFRFM4LP02TY7NQ			-No-Hit-		---NA---	No hit in this database		No hit in this database				No hit in this database		No hit in this database
comp216792_c0_seq1	387	No hit in this database						No hit in this database		No hit in this database				No hit in this database		No hit in this database
comp216795_c0_seq1	216	No hit in this database						gi|353235859|emb|CCA67865.1|	hypothetical protein PIIN_01689 [Piriformospora indica DSM 11827]	No hit in this database				No hit in this database		No hit in this database
comp216796_c0_seq1	204	No hit in this database						gi|353238007|emb|CCA69966.1|	hypothetical protein PIIN_03906 [Piriformospora indica DSM 11827]	No hit in this database				No hit in this database		No hit in this database
comp216800_c0_seq1	228	No hit in this database						gi|297182242|gb|ADI18412.1|	hypothetical protein [uncultured delta proteobacterium HF4000_08N17]	No hit in this database				No hit in this database		No hit in this database
comp216801_c0_seq2	340	No hit in this database						No hit in this database		No hit in this database				No hit in this database		No hit in this database
comp216802_c0_seq1	317	No hit in this database						gi|353242805|emb|CCA74416.1|	hypothetical protein PIIN_08368 [Piriformospora indica DSM 11827]	No hit in this database				No hit in this database		No hit in this database
comp2168031_c0_seq1	246	No hit in this database						No hit in this database		No hit in this database				No hit in this database		No hit in this database
comp216805_c0_seq1	213	No hit in this database						No hit in this database		No hit in this database				No hit in this database		No hit in this database
comp216808_c0_seq1	313	No hit in this database						gi|353227342|emb|CCA77852.1|	hypothetical protein PIIN_00499 [Piriformospora indica DSM 11827]	No hit in this database				No hit in this database		No hit in this database
comp216809_c0_seq1	394	No hit in this database						No hit in this database		No hit in this database				No hit in this database		No hit in this database
comp216810_c0_seq1	370	No hit in this database						gi|475664586|gb|EMT62380.1|	ATPase family AAA domain-containing protein 1-A [Fusarium oxysporum f. sp. cubense race 4]	No hit in this database				No hit in this database		No hit in this database
comp216811_c0_seq1	262	No hit in this database						No hit in this database		No hit in this database				No hit in this database		No hit in this database
comp216812_c0_seq1	382	No hit in this database						gi|346324530|gb|EGX94127.1|	von Willebrand factor, type A [Cordyceps militaris CM01]	No hit in this database				No hit in this database		No hit in this database
comp216813_c0_seq1	300	No hit in this database						No hit in this database		No hit in this database				No hit in this database		No hit in this database
comp216814_c0_seq1	220	No hit in this database						No hit in this database		No hit in this database				No hit in this database		No hit in this database
comp216815_c1_seq1	201	No hit in this database						gi|408393565|gb|EKJ72827.1|	hypothetical protein FPSE_07013 [Fusarium pseudograminearum CS3096]	No hit in this database				No hit in this database		No hit in this database
comp216816_c0_seq1	244	No hit in this database						gi|302895307|ref|XP_003046534.1|	predicted protein [Nectria haematococca mpVI 77-13-4]	No hit in this database				No hit in this database		No hit in this database
comp216821_c0_seq1	246	No hit in this database						No hit in this database		No hit in this database				No hit in this database		No hit in this database
comp2168221_c0_seq1	320	No hit in this database						gi|301099893|ref|XP_002899037.1|	conserved hypothetical protein [Phytophthora infestans T30-4]	No hit in this database				No hit in this database		No hit in this database
comp216824_c0_seq1	609	No hit in this database						gi|301113604|ref|XP_002998572.1|	conserved hypothetical protein [Phytophthora infestans T30-4]	No hit in this database				No hit in this database		No hit in this database
comp216826_c0_seq1	594	No hit in this database						gi|353238611|emb|CCA70552.1|	hypothetical protein PIIN_04489 [Piriformospora indica DSM 11827]	No hit in this database				No hit in this database		No hit in this database
comp216827_c0_seq1	238	No hit in this database						No hit in this database		No hit in this database				No hit in this database		No hit in this database
comp216828_c0_seq1	271	No hit in this database						No hit in this database		No hit in this database				No hit in this database		No hit in this database
comp216838_c0_seq1	269	No hit in this database						gi|477508712|gb|ENH62005.1|	Zinc finger protein MSN2 [Fusarium oxysporum f. sp. cubense race 1]	No hit in this database				No hit in this database		No hit in this database
comp216840_c0_seq1	431	No hit in this database						gi|226474550|emb|CAX71761.1|	F-type H+-transporting ATPase subunit f [Schistosoma japonicum]	No hit in this database				No hit in this database		No hit in this database
comp216841_c0_seq1	274	No hit in this database						No hit in this database		No hit in this database				No hit in this database		No hit in this database
comp2168421_c0_seq1	445	No hit in this database						gi|301121808|ref|XP_002908631.1|	putative chitin synthase (Chitin-UDP-GlcNac-transferase) [Phytophthora infestans T30-4]	No hit in this database				No hit in this database		No hit in this database
comp216846_c0_seq1	235	No hit in this database						gi|33391750|gb|AAN78448.1|	proton ATPase [Funneliformis mosseae]	No hit in this database				No hit in this database		No hit in this database
comp216847_c0_seq1	292	No hit in this database						No hit in this database		No hit in this database				No hit in this database		No hit in this database
comp216850_c0_seq1	349	No hit in this database						gi|477519946|gb|ENH72083.1|	hypothetical protein FOC1_g10006448 [Fusarium oxysporum f. sp. cubense race 1]	No hit in this database				No hit in this database		No hit in this database
comp2168505_c0_seq1	245	No hit in this database						No hit in this database		No hit in this database				No hit in this database		No hit in this database
comp216858_c0_seq1	329	No hit in this database						No hit in this database		No hit in this database				No hit in this database		No hit in this database
comp216859_c0_seq1	275	No hit in this database						gi|115532908|ref|NP_001040974.1|	Protein USO-1, isoform b [Caenorhabditis elegans]	No hit in this database				No hit in this database		No hit in this database
comp216862_c0_seq1	599	No hit in this database						gi|353242544|emb|CCA74179.1|	related to proteophosphoglycan ppg4-Leishmania braziliensis [Piriformospora indica DSM 11827]	No hit in this database				No hit in this database		No hit in this database
comp216862_c1_seq1	221	No hit in this database						No hit in this database		No hit in this database				No hit in this database		No hit in this database
comp216866_c0_seq1	224	No hit in this database						gi|302885304|ref|XP_003041544.1|	predicted protein [Nectria haematococca mpVI 77-13-4]	No hit in this database				No hit in this database		No hit in this database
comp2168661_c0_seq1	206	No hit in this database						No hit in this database		No hit in this database				No hit in this database		No hit in this database
comp2168666_c0_seq1	293	No hit in this database						gi|302915258|ref|XP_003051440.1|	hypothetical protein NECHADRAFT_40651 [Nectria haematococca mpVI 77-13-4]	No hit in this database				No hit in this database		No hit in this database
comp216867_c0_seq1	332	No hit in this database						gi|353241930|emb|CCA73710.1|	hypothetical protein PIIN_07664 [Piriformospora indica DSM 11827]	No hit in this database				No hit in this database		No hit in this database
comp2168673_c0_seq1	215	No hit in this database						No hit in this database		No hit in this database				No hit in this database		No hit in this database
comp216868_c0_seq1	331	No hit in this database						gi|353240307|emb|CCA72182.1|	related to endoglucanase B [Piriformospora indica DSM 11827]	No hit in this database				No hit in this database		No hit in this database
comp216868_c1_seq1	259	No hit in this database						gi|353240307|emb|CCA72182.1|	related to endoglucanase B [Piriformospora indica DSM 11827]	No hit in this database				No hit in this database		No hit in this database
comp216869_c0_seq1	437	No hit in this database						gi|346979834|gb|EGY23286.1|	hypothetical protein VDAG_04724 [Verticillium dahliae VdLs.17]	No hit in this database				No hit in this database		No hit in this database
comp2168707_c0_seq1	308	No hit in this database						No hit in this database		No hit in this database				No hit in this database		No hit in this database
comp216874_c0_seq1	205	No hit in this database						No hit in this database		No hit in this database				No hit in this database		No hit in this database
comp216878_c0_seq1	313	No hit in this database						No hit in this database		No hit in this database				No hit in this database		No hit in this database
comp216886_c0_seq1	282	No hit in this database						No hit in this database		No hit in this database				No hit in this database		No hit in this database
comp216887_c0_seq1	206	No hit in this database						No hit in this database		No hit in this database				No hit in this database		No hit in this database
comp216888_c0_seq1	246	No hit in this database						No hit in this database		No hit in this database				No hit in this database		No hit in this database
comp216889_c0_seq1	373	No hit in this database						gi|353236076|emb|CCA68078.1|	hypothetical protein PIIN_01945 [Piriformospora indica DSM 11827]	No hit in this database				No hit in this database		No hit in this database
comp2168890_c0_seq1	255	No hit in this database						No hit in this database		No hit in this database				No hit in this database		No hit in this database
comp216891_c0_seq1	238	No hit in this database						gi|302413778|ref|XP_003004721.1|	MAK32 [Verticillium albo-atrum VaMs.102]	No hit in this database				No hit in this database		No hit in this database
comp216892_c0_seq1	201	No hit in this database						gi|495504717|ref|WP_008229364.1|	hypothetical protein [Roseobacter sp. GAI101]	No hit in this database				No hit in this database		No hit in this database
comp2168921_c0_seq1	271	No hit in this database						No hit in this database		No hit in this database				No hit in this database		No hit in this database
comp2168928_c0_seq1	209	No hit in this database						No hit in this database		No hit in this database				No hit in this database		No hit in this database
comp216900_c0_seq1	445	No hit in this database						No hit in this database		No hit in this database				No hit in this database		No hit in this database
comp216900_c1_seq1	239	No hit in this database						No hit in this database		No hit in this database				No hit in this database		No hit in this database
comp216903_c0_seq1	474	No hit in this database						No hit in this database		No hit in this database				No hit in this database		No hit in this database
comp216905_c0_seq1	362	No hit in this database						gi|353238466|emb|CCA70411.1|	hypothetical protein PIIN_04350 [Piriformospora indica DSM 11827]	No hit in this database				No hit in this database		No hit in this database
comp216906_c0_seq1	312	No hit in this database						No hit in this database		No hit in this database				No hit in this database		No hit in this database
comp216908_c0_seq1	1197	No hit in this database						gi|477526359|gb|ENH78226.1|	hypothetical protein Cob_12391 [Colletotrichum orbiculare MAFF 240422]	No hit in this database				No hit in this database		No hit in this database
comp216912_c0_seq1	209	No hit in this database						No hit in this database		No hit in this database				No hit in this database		No hit in this database
comp2169130_c0_seq1	209	No hit in this database						No hit in this database		No hit in this database				No hit in this database		No hit in this database
comp216914_c0_seq1	205	No hit in this database						gi|302916227|ref|XP_003051924.1|	predicted protein [Nectria haematococca mpVI 77-13-4]	No hit in this database				No hit in this database		No hit in this database
comp216915_c0_seq1	236	No hit in this database						gi|470252530|ref|XP_004359362.1|	hypothetical protein DFA_01398 [Dictyostelium fasciculatum]	No hit in this database				No hit in this database		No hit in this database
comp216918_c0_seq1	354	No hit in this database						No hit in this database		No hit in this database				No hit in this database		No hit in this database
comp2169181_c0_seq1	229	No hit in this database						No hit in this database		No hit in this database				No hit in this database		No hit in this database
comp216919_c0_seq1	516	SPGI:CN01421	no hit		-No-Hit-	No Matching Hit found	---NA---	No hit in this database		No hit in this database				No hit in this database		No hit in this database
comp216920_c0_seq1	208	No hit in this database						No hit in this database		No hit in this database				No hit in this database		No hit in this database
comp2169222_c0_seq1	266	No hit in this database						gi|302409866|ref|XP_003002767.1|	U3 small nucleolar RNA-associated protein [Verticillium albo-atrum VaMs.102]	No hit in this database				No hit in this database		No hit in this database
comp216923_c0_seq1	809	No hit in this database						gi|268536620|ref|XP_002633445.1|	Hypothetical protein CBG06213 [Caenorhabditis briggsae]	No hit in this database				No hit in this database		No hit in this database
comp216923_c1_seq1	390	No hit in this database						No hit in this database		No hit in this database				No hit in this database		No hit in this database
comp2169257_c0_seq1	297	No hit in this database						No hit in this database		No hit in this database				No hit in this database		No hit in this database
comp2169307_c0_seq1	243	No hit in this database						No hit in this database		No hit in this database				No hit in this database		No hit in this database
comp216933_c0_seq1	299	No hit in this database						No hit in this database		No hit in this database				No hit in this database		No hit in this database
comp216934_c0_seq1	269	No hit in this database						No hit in this database		No hit in this database				No hit in this database		No hit in this database
comp216939_c0_seq1	226	No hit in this database						No hit in this database		No hit in this database				No hit in this database		No hit in this database
comp216939_c1_seq1	338	No hit in this database						gi|239780233|gb|ACS15398.1|	hypothetical protein GAU_3428 [uncultured bacterium FLS12]	No hit in this database				No hit in this database		No hit in this database
comp2169398_c0_seq1	255	No hit in this database						gi|302887560|ref|XP_003042668.1|	hypothetical protein NECHADRAFT_104614 [Nectria haematococca mpVI 77-13-4]	No hit in this database				No hit in this database		No hit in this database
comp216946_c0_seq1	220	No hit in this database						gi|496199973|ref|WP_008919810.1|	glyoxalase [Burkholderia sp. H160]	No hit in this database				No hit in this database		No hit in this database
comp216950_c0_seq1	527	No hit in this database						No hit in this database		No hit in this database				No hit in this database		No hit in this database
comp2169500_c0_seq1	257	No hit in this database						No hit in this database		No hit in this database				No hit in this database		No hit in this database
comp2169513_c0_seq1	252	No hit in this database						gi|367049386|ref|XP_003655072.1|	hypothetical protein THITE_2118343 [Thielavia terrestris NRRL 8126]	No hit in this database				No hit in this database		No hit in this database
comp216960_c0_seq1	327	No hit in this database						No hit in this database		No hit in this database				No hit in this database		No hit in this database
comp2169601_c0_seq1	348	No hit in this database						gi|462423310|gb|EMJ27573.1|	hypothetical protein PRUPE_ppa022828mg [Prunus persica]	No hit in this database				cassava4.1_028780m|PACid:17986651	AMP-dependent synthetase and ligase family protein	PGSC0003DMP400057720|PACid:24384410	AMP-dependent synthetase and ligase family protein
comp216961_c0_seq1	249	No hit in this database						gi|260834873|ref|XP_002612434.1|	hypothetical protein BRAFLDRAFT_75451 [Branchiostoma floridae]	No hit in this database				No hit in this database		No hit in this database
comp216962_c0_seq1	314	No hit in this database						No hit in this database		No hit in this database				No hit in this database		No hit in this database
comp216963_c0_seq1	522	No hit in this database						gi|85111152|ref|XP_963801.1|	hypothetical protein NCU00801 [Neurospora crassa OR74A]	No hit in this database				No hit in this database		No hit in this database
comp2169645_c0_seq1	268	No hit in this database						No hit in this database		No hit in this database				No hit in this database		No hit in this database
comp216966_c0_seq1	402	No hit in this database						No hit in this database		No hit in this database				No hit in this database		No hit in this database
comp216967_c0_seq1	220	No hit in this database						gi|323447708|gb|EGB03620.1|	hypothetical protein AURANDRAFT_72703 [Aureococcus anophagefferens]	No hit in this database				No hit in this database		No hit in this database
comp216968_c0_seq1	1246	No hit in this database						gi|312066553|ref|XP_003136325.1|	beta-parvin [Loa loa]	No hit in this database				No hit in this database		No hit in this database
comp2169682_c0_seq1	250	No hit in this database						gi|367046396|ref|XP_003653578.1|	hypothetical protein THITE_2116127 [Thielavia terrestris NRRL 8126]	No hit in this database				No hit in this database		No hit in this database
comp216971_c0_seq1	285	No hit in this database						gi|495119416|ref|WP_007844231.1|	glutamate racemase [Chryseobacterium sp. CF314]	No hit in this database				No hit in this database		No hit in this database
comp2169713_c0_seq1	258	No hit in this database						No hit in this database		No hit in this database				No hit in this database		No hit in this database
comp2169747_c0_seq1	237	No hit in this database						gi|154291666|ref|XP_001546414.1|	hypothetical protein BC1G_15101 [Botryotinia fuckeliana B05.10]	No hit in this database				cassava4.1_004749m|PACid:17986281	glutathione reductase	PGSC0003DMP400013343|PACid:24398272	glutathione reductase
comp216977_c0_seq1	225	No hit in this database						gi|342878928|gb|EGU80207.1|	hypothetical protein FOXB_09290 [Fusarium oxysporum Fo5176]	No hit in this database				No hit in this database		No hit in this database
comp216982_c0_seq1	248	No hit in this database						gi|302409108|ref|XP_003002388.1|	derlin-2 [Verticillium albo-atrum VaMs.102]	No hit in this database				No hit in this database		No hit in this database
comp216983_c0_seq1	303	No hit in this database						gi|302895433|ref|XP_003046597.1|	hypothetical protein NECHADRAFT_76449 [Nectria haematococca mpVI 77-13-4]	No hit in this database				No hit in this database		No hit in this database
comp216985_c0_seq2	1635	No hit in this database						gi|342884468|gb|EGU84683.1|	hypothetical protein FOXB_04871 [Fusarium oxysporum Fo5176]	No hit in this database				No hit in this database		No hit in this database
comp216986_c0_seq1	635	No hit in this database						gi|400601417|gb|EJP69060.1|	hypothetical protein BBA_02095 [Beauveria bassiana ARSEF 2860]	No hit in this database				No hit in this database		No hit in this database
comp216990_c0_seq1	243	No hit in this database						No hit in this database		No hit in this database				No hit in this database		No hit in this database
comp216996_c0_seq1	214	No hit in this database						gi|302917063|ref|XP_003052342.1|	hypothetical protein NECHADRAFT_37866 [Nectria haematococca mpVI 77-13-4]	No hit in this database				No hit in this database		No hit in this database
comp216997_c0_seq1	212	No hit in this database						No hit in this database		No hit in this database				No hit in this database		No hit in this database
comp2169994_c0_seq1	345	No hit in this database						No hit in this database		No hit in this database				No hit in this database		No hit in this database
comp217000_c0_seq1	253	No hit in this database						gi|302423690|ref|XP_003009675.1|	conserved hypothetical protein [Verticillium albo-atrum VaMs.102]	No hit in this database				No hit in this database		No hit in this database
comp217001_c0_seq1	228	No hit in this database						No hit in this database		No hit in this database				No hit in this database		No hit in this database
comp217002_c0_seq1	298	No hit in this database						No hit in this database		No hit in this database				No hit in this database		No hit in this database
comp2170025_c0_seq1	221	No hit in this database						No hit in this database		No hit in this database				No hit in this database		No hit in this database
comp217003_c0_seq1	425	No hit in this database						gi|171676404|ref|XP_001903155.1|	hypothetical protein [Podospora anserina S mat+]	No hit in this database				No hit in this database		No hit in this database
comp217004_c0_seq1	271	No hit in this database						No hit in this database		No hit in this database				No hit in this database		No hit in this database
comp217004_c1_seq1	266	No hit in this database						No hit in this database		No hit in this database				No hit in this database		No hit in this database
comp217005_c0_seq1	536	No hit in this database						gi|290986727|ref|XP_002676075.1|	predicted protein [Naegleria gruberi]	No hit in this database				No hit in this database		No hit in this database
comp217006_c0_seq1	239	No hit in this database						gi|348689942|gb|EGZ29756.1|	hypothetical protein PHYSODRAFT_469239 [Phytophthora sojae]	No hit in this database				No hit in this database		No hit in this database
comp217007_c0_seq1	346	No hit in this database						No hit in this database		No hit in this database				No hit in this database		No hit in this database
comp217011_c0_seq1	255	No hit in this database						No hit in this database		No hit in this database				No hit in this database		No hit in this database
comp217011_c1_seq1	270	No hit in this database						No hit in this database		No hit in this database				No hit in this database		No hit in this database
comp217012_c0_seq1	237	No hit in this database						gi|353234532|emb|CCA66556.1|	hypothetical protein PIIN_00240 [Piriformospora indica DSM 11827]	No hit in this database				No hit in this database		No hit in this database
comp217013_c0_seq1	308	No hit in this database						gi|477513488|gb|ENH65985.1|	O-methylsterigmatocystin oxidoreductase [Fusarium oxysporum f. sp. cubense race 1]	No hit in this database				No hit in this database		No hit in this database
comp217014_c0_seq1	300	No hit in this database						gi|340959760|gb|EGS20941.1|	porphobilinogen deaminase-like protein [Chaetomium thermophilum var. thermophilum DSM 1495]	No hit in this database				No hit in this database		No hit in this database
comp217015_c0_seq1	253	No hit in this database						gi|428184485|gb|EKX53340.1|	hypothetical protein GUITHDRAFT_64440, partial [Guillardia theta CCMP2712]	No hit in this database				No hit in this database		No hit in this database
comp217020_c0_seq1	345	No hit in this database						gi|17537341|ref|NP_496907.1|	Protein Y51H1A.3, isoform a [Caenorhabditis elegans]	No hit in this database				No hit in this database		No hit in this database
comp2170213_c0_seq1	207	No hit in this database						No hit in this database		No hit in this database				No hit in this database		No hit in this database
comp2170223_c0_seq1	324	No hit in this database						gi|479127876|ref|YP_005067836.1|	hypothetical protein [Arthrospira platensis NIES-39]	No hit in this database				No hit in this database		No hit in this database
comp217023_c0_seq1	475	No hit in this database						gi|302892103|ref|XP_003044933.1|	hypothetical protein NECHADRAFT_62268 [Nectria haematococca mpVI 77-13-4]	No hit in this database				No hit in this database		No hit in this database
comp217024_c0_seq1	620	SPGI:CN01864	no hit		-No-Hit-	No Matching Hit found	---NA---	No hit in this database		No hit in this database				No hit in this database		No hit in this database
comp217026_c0_seq1	457	No hit in this database						No hit in this database		No hit in this database				No hit in this database		No hit in this database
comp217027_c0_seq1	611	No hit in this database						No hit in this database		No hit in this database				No hit in this database		No hit in this database
comp2170282_c0_seq1	259	No hit in this database						No hit in this database		No hit in this database				No hit in this database		No hit in this database
comp217029_c0_seq1	390	No hit in this database						gi|392404760|ref|YP_006441372.1|	Alcohol dehydrogenase zinc-binding domain protein [Turneriella parva DSM 21527]	No hit in this database				cassava4.1_011810m|PACid:17990850	oxidoreductase, zinc-binding dehydrogenase family protein	PGSC0003DMP400038870|PACid:24428626	oxidoreductase, zinc-binding dehydrogenase family protein
comp217030_c0_seq1	214	No hit in this database						No hit in this database		No hit in this database				No hit in this database		No hit in this database
comp2170325_c0_seq1	406	No hit in this database						gi|330795582|ref|XP_003285851.1|	hypothetical protein DICPUDRAFT_30041 [Dictyostelium purpureum]	No hit in this database				No hit in this database		No hit in this database
comp217034_c0_seq1	357	No hit in this database						No hit in this database		No hit in this database				No hit in this database		PGSC0003DMP400028255|PACid:24407170	RNA-directed DNA polymerase (reverse transcriptase)-related family protein
comp217035_c0_seq1	406	No hit in this database						No hit in this database		No hit in this database				No hit in this database		No hit in this database
comp217036_c0_seq1	233	No hit in this database						No hit in this database		No hit in this database				No hit in this database		No hit in this database
comp217037_c0_seq1	306	No hit in this database						gi|342886212|gb|EGU86109.1|	hypothetical protein FOXB_03378 [Fusarium oxysporum Fo5176]	No hit in this database				No hit in this database		No hit in this database
comp217038_c0_seq1	284	No hit in this database						No hit in this database		No hit in this database				No hit in this database		No hit in this database
comp2170389_c0_seq1	286	No hit in this database						No hit in this database		No hit in this database				No hit in this database		No hit in this database
comp217042_c0_seq1	304	No hit in this database						gi|342884990|gb|EGU85106.1|	hypothetical protein FOXB_04385 [Fusarium oxysporum Fo5176]	No hit in this database				No hit in this database		No hit in this database
comp217043_c0_seq1	437	No hit in this database						No hit in this database		No hit in this database				No hit in this database		No hit in this database
comp217045_c0_seq1	213	No hit in this database						No hit in this database		No hit in this database				No hit in this database		No hit in this database
comp217045_c1_seq1	201	No hit in this database						No hit in this database		No hit in this database				No hit in this database		No hit in this database
comp2170452_c0_seq1	300	No hit in this database						gi|342877565|gb|EGU79015.1|	hypothetical protein FOXB_10444 [Fusarium oxysporum Fo5176]	No hit in this database				No hit in this database		No hit in this database
comp217046_c0_seq1	516	No hit in this database						gi|322712535|gb|EFZ04108.1|	hydrophobin [Metarhizium anisopliae ARSEF 23]	No hit in this database				No hit in this database		No hit in this database
comp217049_c0_seq1	250	No hit in this database						No hit in this database		No hit in this database				No hit in this database		No hit in this database
comp2170508_c0_seq1	229	No hit in this database						gi|475670825|gb|EMT68178.1|	hypothetical protein FOC4_g10012589 [Fusarium oxysporum f. sp. cubense race 4]	No hit in this database				No hit in this database		No hit in this database
comp217052_c0_seq1	260	No hit in this database						gi|342874236|gb|EGU76275.1|	hypothetical protein FOXB_13175 [Fusarium oxysporum Fo5176]	No hit in this database				No hit in this database		No hit in this database
comp2170547_c0_seq1	216	No hit in this database						No hit in this database		No hit in this database				No hit in this database		No hit in this database
comp217055_c0_seq1	318	No hit in this database						gi|353245093|emb|CCA76179.1|	hypothetical protein PIIN_10172 [Piriformospora indica DSM 11827]	No hit in this database				No hit in this database		No hit in this database
comp217056_c0_seq1	212	No hit in this database						No hit in this database		No hit in this database				No hit in this database		No hit in this database
comp2170563_c0_seq1	270	No hit in this database						gi|470501148|ref|XP_004347122.1|	EF hand domain containing protein [Acanthamoeba castellanii str. Neff]	No hit in this database				No hit in this database		PGSC0003DMP400025302|PACid:24411522	calcineurin B-like 3
comp217057_c0_seq1	485	No hit in this database						gi|364806891|gb|AEW67346.1|	carbohydrate binding module, partial [Coptotermes formosanus]	No hit in this database				No hit in this database		No hit in this database
comp2170606_c0_seq1	410	No hit in this database						gi|342874557|gb|EGU76559.1|	hypothetical protein FOXB_12933 [Fusarium oxysporum Fo5176]	No hit in this database				No hit in this database		No hit in this database
comp217061_c0_seq1	201	No hit in this database						No hit in this database		No hit in this database				No hit in this database		No hit in this database
comp217063_c0_seq1	211	SPGI:CN28052	UniRef100_B9H930	Predicted protein n=1 Tax=Populus trichocarpa RepID=B9H930_POPTR	-No-Hit-	No Matching Hit found	alpha-glucosidase -like	No hit in this database		No hit in this database				No hit in this database		No hit in this database
comp217064_c0_seq1	222	No hit in this database						gi|46128461|ref|XP_388784.1|	hypothetical protein FG08608.1 [Fusarium graminearum PH-1]	No hit in this database				No hit in this database		No hit in this database
comp217066_c0_seq1	207	No hit in this database						gi|336260435|ref|XP_003345013.1|	hypothetical protein SMAC_06790 [Sordaria macrospora k-hell]	No hit in this database				No hit in this database		No hit in this database
comp217067_c0_seq1	321	No hit in this database						gi|322693749|gb|EFY85599.1|	woronin body major protein [Metarhizium acridum CQMa 102]	No hit in this database				No hit in this database		No hit in this database
comp217072_c0_seq1	215	No hit in this database						gi|346977977|gb|EGY21429.1|	hypothetical protein VDAG_02953 [Verticillium dahliae VdLs.17]	No hit in this database				No hit in this database		No hit in this database
comp217074_c0_seq1	427	No hit in this database						gi|353236298|emb|CCA68296.1|	related to dedicator of cytokinesis protein 3 [Piriformospora indica DSM 11827]	No hit in this database				No hit in this database		No hit in this database
comp217076_c0_seq1	312	No hit in this database						gi|348686378|gb|EGZ26193.1|	hypothetical protein PHYSODRAFT_555670 [Phytophthora sojae]	No hit in this database				No hit in this database		No hit in this database
comp217077_c0_seq1	206	No hit in this database						No hit in this database		No hit in this database				No hit in this database		No hit in this database
comp217080_c0_seq1	471	No hit in this database						gi|353236789|emb|CCA68776.1|	hypothetical protein PIIN_02638 [Piriformospora indica DSM 11827]	No hit in this database				No hit in this database		No hit in this database
comp2170807_c0_seq1	319	No hit in this database						gi|346973129|gb|EGY16581.1|	leucyl aminopeptidase [Verticillium dahliae VdLs.17]	No hit in this database				No hit in this database		No hit in this database
comp217081_c0_seq1	362	No hit in this database						gi|302413942|ref|XP_003004803.1|	N-acetylglucosamine-6-sulfatase [Verticillium albo-atrum VaMs.102]	No hit in this database				No hit in this database		No hit in this database											OG1_11304_p
comp217085_c0_seq1	399	No hit in this database						gi|147787523|emb|CAN68902.1|	hypothetical protein VITISV_031323 [Vitis vinifera]	No hit in this database				No hit in this database		PGSC0003DMP400022563|PACid:24385302	PGSC0003DMP400022563
comp217086_c0_seq1	256	No hit in this database						gi|302914152|ref|XP_003051080.1|	predicted protein [Nectria haematococca mpVI 77-13-4]	No hit in this database				No hit in this database		No hit in this database
comp217090_c0_seq1	240	No hit in this database						gi|255572004|ref|XP_002526943.1|	conserved hypothetical protein [Ricinus communis]	No hit in this database				cassava4.1_027418m|PACid:17965208	cassava4.1_027418m	No hit in this database
comp217091_c0_seq1	250	No hit in this database						gi|353236706|emb|CCA68695.1|	hypothetical protein PIIN_02559 [Piriformospora indica DSM 11827]	No hit in this database				No hit in this database		No hit in this database
comp217093_c0_seq1	1242	No hit in this database						gi|475664645|gb|EMT62439.1|	hypothetical protein FOC4_g10006055 [Fusarium oxysporum f. sp. cubense race 4]	No hit in this database				No hit in this database		No hit in this database
comp217093_c1_seq1	215	No hit in this database						gi|475664646|gb|EMT62440.1|	RNA polymerase II holoenzyme cyclin-like subunit [Fusarium oxysporum f. sp. cubense race 4]	No hit in this database				No hit in this database		No hit in this database
comp2170966_c0_seq1	240	No hit in this database						No hit in this database		No hit in this database				No hit in this database		No hit in this database
comp2170974_c0_seq1	204	No hit in this database						No hit in this database		No hit in this database				No hit in this database		No hit in this database
comp217101_c0_seq1	360	No hit in this database						No hit in this database		No hit in this database				No hit in this database		No hit in this database
comp217102_c0_seq1	299	No hit in this database						gi|477530010|gb|ENH81752.1|	u3 small nucleolar ribonucleoprotein mpp10 [Colletotrichum orbiculare MAFF 240422]	No hit in this database				No hit in this database		No hit in this database
comp217102_c1_seq1	225	No hit in this database						No hit in this database		No hit in this database				No hit in this database		No hit in this database
comp217103_c0_seq1	334	No hit in this database						No hit in this database		No hit in this database				No hit in this database		No hit in this database
comp2171033_c0_seq1	241	No hit in this database						No hit in this database		No hit in this database				No hit in this database		No hit in this database
comp217107_c0_seq1	267	No hit in this database						No hit in this database		No hit in this database				No hit in this database		No hit in this database
comp2171076_c0_seq1	282	No hit in this database						gi|429861627|gb|ELA36307.1|	rhamnogalacturonase b [Colletotrichum gloeosporioides Nara gc5]	No hit in this database				No hit in this database		No hit in this database
comp217108_c0_seq1	217	No hit in this database						gi|302914571|ref|XP_003051163.1|	hypothetical protein NECHADRAFT_41459 [Nectria haematococca mpVI 77-13-4]	No hit in this database				No hit in this database		No hit in this database
comp2171082_c0_seq1	310	No hit in this database						gi|485616934|gb|EOD14177.1|	hypothetical protein EMIHUDRAFT_246427 [Emiliania huxleyi CCMP1516]	No hit in this database				No hit in this database		No hit in this database											OG1_4094_p
comp2171114_c0_seq1	286	No hit in this database						gi|470402762|ref|XP_004335691.1|	amino acid permease [Acanthamoeba castellanii str. Neff]	No hit in this database				No hit in this database		No hit in this database
comp217113_c0_seq1	257	No hit in this database						No hit in this database		No hit in this database				No hit in this database		No hit in this database
comp2171184_c0_seq1	229	No hit in this database						gi|470476745|ref|XP_004342295.1|	hypothetical protein ACA1_116560 [Acanthamoeba castellanii str. Neff]	No hit in this database				No hit in this database		No hit in this database
comp217119_c0_seq1	336	No hit in this database						No hit in this database		No hit in this database				No hit in this database		No hit in this database
comp217121_c0_seq1	533	No hit in this database						No hit in this database		No hit in this database				No hit in this database		No hit in this database
comp217122_c0_seq1	203	No hit in this database						gi|353237151|emb|CCA69131.1|	probable centractin (ro-4) [Piriformospora indica DSM 11827]	No hit in this database				No hit in this database		No hit in this database
comp217123_c0_seq1	351	No hit in this database						gi|477521676|gb|ENH73760.1|	Fatty acid synthase subunit alpha [Fusarium oxysporum f. sp. cubense race 1]	No hit in this database				No hit in this database		No hit in this database
comp2171247_c0_seq1	204	No hit in this database						gi|433604779|ref|YP_007037148.1|	Peroxidase [Saccharothrix espanaensis DSM 44229]	No hit in this database				No hit in this database		No hit in this database
comp217125_c0_seq1	285	No hit in this database						No hit in this database		No hit in this database				No hit in this database		No hit in this database
comp217126_c0_seq1	668	No hit in this database						gi|408396728|gb|EKJ75883.1|	hypothetical protein FPSE_04063 [Fusarium pseudograminearum CS3096]	No hit in this database				No hit in this database		No hit in this database
comp217127_c0_seq1	290	No hit in this database						gi|342872403|gb|EGU74775.1|	hypothetical protein FOXB_14714 [Fusarium oxysporum Fo5176]	No hit in this database				No hit in this database		No hit in this database
comp2171313_c0_seq1	247	No hit in this database						No hit in this database		No hit in this database				No hit in this database		No hit in this database
comp217132_c1_seq1	235	No hit in this database						gi|482807209|gb|EOA84261.1|	hypothetical protein SETTUDRAFT_93548 [Setosphaeria turcica Et28A]	No hit in this database				No hit in this database		No hit in this database
comp217136_c0_seq1	231	No hit in this database						No hit in this database		No hit in this database				No hit in this database		No hit in this database
comp217138_c0_seq1	336	No hit in this database						No hit in this database		No hit in this database				No hit in this database		No hit in this database
comp217140_c0_seq1	226	No hit in this database						No hit in this database		No hit in this database				No hit in this database		No hit in this database
comp217141_c0_seq1	347	No hit in this database						No hit in this database		No hit in this database				No hit in this database		No hit in this database
comp217143_c0_seq1	443	No hit in this database						gi|336275681|ref|XP_003352594.1|	hypothetical protein SMAC_01428 [Sordaria macrospora k-hell]	No hit in this database				No hit in this database		No hit in this database											OG1_11285_p
comp2171472_c0_seq1	201	No hit in this database						No hit in this database		No hit in this database				No hit in this database		No hit in this database
comp217148_c0_seq1	227	No hit in this database						gi|477517519|gb|ENH69768.1|	hypothetical protein FOC1_g10012128 [Fusarium oxysporum f. sp. cubense race 1]	No hit in this database				No hit in this database		No hit in this database
comp217154_c0_seq1	212	No hit in this database						gi|268579437|ref|XP_002644701.1|	C. briggsae CBR-DPYD-1 protein [Caenorhabditis briggsae]	No hit in this database				No hit in this database		No hit in this database
comp217155_c0_seq1	288	No hit in this database						gi|321471800|gb|EFX82772.1|	hypothetical protein DAPPUDRAFT_101322 [Daphnia pulex]	No hit in this database				No hit in this database		No hit in this database
comp2171552_c0_seq1	236	No hit in this database						No hit in this database		No hit in this database				No hit in this database		No hit in this database
comp217156_c0_seq1	206	No hit in this database						No hit in this database		No hit in this database				No hit in this database		No hit in this database
comp217157_c0_seq1	214	No hit in this database						No hit in this database		No hit in this database				No hit in this database		No hit in this database
comp217159_c0_seq1	673	No hit in this database						gi|475676148|gb|EMT73182.1|	Phosphatidylinositol-4-phosphate 5-kinase its3 [Fusarium oxysporum f. sp. cubense race 4]	No hit in this database				No hit in this database		No hit in this database
comp2171609_c0_seq1	223	No hit in this database						No hit in this database		No hit in this database				No hit in this database		No hit in this database
comp217165_c0_seq1	485	No hit in this database						No hit in this database		No hit in this database				No hit in this database		No hit in this database
comp217166_c0_seq1	548	No hit in this database						gi|477509586|gb|ENH62877.1|	hypothetical protein FOC1_g10006343 [Fusarium oxysporum f. sp. cubense race 1]	No hit in this database				No hit in this database		No hit in this database
comp217167_c0_seq1	539	No hit in this database						gi|322696474|gb|EFY88266.1|	hypothetical protein MAC_05739 [Metarhizium acridum CQMa 102]	No hit in this database				No hit in this database		No hit in this database
comp217167_c1_seq1	287	No hit in this database						gi|399170782|emb|CCE28323.1|	uncharacterized protein CPUR_01798 [Claviceps purpurea 20.1]	No hit in this database				No hit in this database		No hit in this database
comp217168_c0_seq1	489	No hit in this database						No hit in this database		No hit in this database				No hit in this database		No hit in this database
comp217169_c0_seq1	211	No hit in this database						No hit in this database		No hit in this database				No hit in this database		No hit in this database
comp217170_c0_seq1	229	No hit in this database						gi|391339046|ref|XP_003743864.1|	PREDICTED: WASH complex subunit strumpellin-like [Metaseiulus occidentalis]	No hit in this database				No hit in this database		No hit in this database
comp2171702_c0_seq1	222	No hit in this database						gi|302922554|ref|XP_003053490.1|	predicted protein [Nectria haematococca mpVI 77-13-4]	No hit in this database				No hit in this database		No hit in this database
comp2171706_c0_seq1	226	No hit in this database						gi|402578299|gb|EJW72254.1|	hypothetical protein WUBG_16838, partial [Wuchereria bancrofti]	No hit in this database				No hit in this database		No hit in this database
comp217172_c0_seq1	240	No hit in this database						No hit in this database		No hit in this database				No hit in this database		No hit in this database
comp2171758_c0_seq1	342	No hit in this database						gi|310792728|gb|EFQ28189.1|	GATA zinc finger [Glomerella graminicola M1.001]	No hit in this database				No hit in this database		No hit in this database
comp217176_c0_seq1	238	No hit in this database						No hit in this database		No hit in this database				No hit in this database		No hit in this database
comp217177_c0_seq1	246	No hit in this database						gi|342874648|gb|EGU76629.1|	hypothetical protein FOXB_12860 [Fusarium oxysporum Fo5176]	No hit in this database				No hit in this database		No hit in this database
comp2171824_c0_seq1	343	No hit in this database						No hit in this database		No hit in this database				No hit in this database		No hit in this database
comp2171858_c0_seq1	206	No hit in this database						No hit in this database		No hit in this database				No hit in this database		No hit in this database
comp2171865_c0_seq1	397	No hit in this database						gi|302915381|ref|XP_003051501.1|	predicted protein [Nectria haematococca mpVI 77-13-4]	No hit in this database				No hit in this database		No hit in this database
comp217187_c0_seq1	259	No hit in this database						gi|500261342|gb|EOO03721.1|	putative rna binding effector protein scp160 protein [Togninia minima UCRPA7]	No hit in this database				No hit in this database		No hit in this database
comp2171929_c0_seq1	314	No hit in this database						gi|302892593|ref|XP_003045178.1|	predicted protein [Nectria haematococca mpVI 77-13-4]	No hit in this database				No hit in this database		No hit in this database
comp2171956_c0_seq1	220	No hit in this database						No hit in this database		No hit in this database				No hit in this database		No hit in this database
comp217198_c0_seq1	215	SPGI:CN12007	no hit		-No-Hit-	No Matching Hit found	---NA---	No hit in this database		No hit in this database				No hit in this database		No hit in this database
comp217200_c0_seq1	207	No hit in this database						No hit in this database		No hit in this database				No hit in this database		No hit in this database
comp217201_c0_seq1	234	No hit in this database						No hit in this database		No hit in this database				No hit in this database		No hit in this database
comp2172013_c0_seq1	346	No hit in this database						No hit in this database		No hit in this database				No hit in this database		No hit in this database
comp217203_c0_seq1	299	No hit in this database						gi|342877484|gb|EGU78936.1|	hypothetical protein FOXB_10536 [Fusarium oxysporum Fo5176]	No hit in this database				No hit in this database		No hit in this database
comp217204_c0_seq1	275	No hit in this database						No hit in this database		No hit in this database				No hit in this database		No hit in this database
comp217205_c0_seq1	212	No hit in this database						gi|477521314|gb|ENH73430.1|	hypothetical protein FOC1_g10008917 [Fusarium oxysporum f. sp. cubense race 1]	No hit in this database				No hit in this database		No hit in this database
comp217207_c0_seq1	217	No hit in this database						No hit in this database		No hit in this database				No hit in this database		No hit in this database
comp217209_c0_seq1	274	No hit in this database						gi|302903999|ref|XP_003048981.1|	hypothetical protein NECHADRAFT_101314 [Nectria haematococca mpVI 77-13-4]	No hit in this database				No hit in this database		No hit in this database
comp217213_c0_seq1	364	No hit in this database						No hit in this database		No hit in this database				No hit in this database		No hit in this database
comp217218_c0_seq1	613	No hit in this database						gi|291400293|ref|XP_002716397.1|	PREDICTED: hCG2041270-like [Oryctolagus cuniculus]	No hit in this database				No hit in this database		No hit in this database											OG1_4049_p
comp2172187_c0_seq1	255	No hit in this database						No hit in this database		No hit in this database				No hit in this database		No hit in this database
comp217221_c0_seq1	240	No hit in this database						gi|477516583|gb|ENH68864.1|	hypothetical protein FOC1_g10014659 [Fusarium oxysporum f. sp. cubense race 1]	No hit in this database				No hit in this database		No hit in this database
comp217222_c0_seq1	258	No hit in this database						gi|477513288|gb|ENH65791.1|	hypothetical protein FOC1_g10003414 [Fusarium oxysporum f. sp. cubense race 1]	No hit in this database				No hit in this database		No hit in this database
comp2172223_c0_seq1	224	No hit in this database						No hit in this database		No hit in this database				No hit in this database		No hit in this database
comp217225_c0_seq1	481	No hit in this database						gi|428185312|gb|EKX54165.1|	hypothetical protein GUITHDRAFT_100414 [Guillardia theta CCMP2712]	No hit in this database				No hit in this database		No hit in this database
comp217227_c0_seq1	281	No hit in this database						gi|32564172|ref|NP_871953.1|	Protein PDHA-1, isoform b [Caenorhabditis elegans]	No hit in this database				No hit in this database		No hit in this database
comp217232_c0_seq1	277	No hit in this database						No hit in this database		No hit in this database				No hit in this database		No hit in this database
comp217233_c0_seq1	204	No hit in this database						No hit in this database		No hit in this database				No hit in this database		No hit in this database
comp217236_c0_seq1	269	No hit in this database						gi|302906897|ref|XP_003049528.1|	hypothetical protein NECHADRAFT_74000 [Nectria haematococca mpVI 77-13-4]	No hit in this database				No hit in this database		No hit in this database
comp2172369_c0_seq1	279	No hit in this database						No hit in this database		No hit in this database				No hit in this database		No hit in this database
comp2172387_c0_seq1	241	No hit in this database						No hit in this database		No hit in this database				No hit in this database		No hit in this database
comp217239_c0_seq1	556	No hit in this database						gi|353239566|emb|CCA71472.1|	hypothetical protein PIIN_05411 [Piriformospora indica DSM 11827]	No hit in this database				No hit in this database		No hit in this database
comp2172397_c0_seq1	732	No hit in this database						gi|477521030|gb|ENH73149.1|	Lactose regulatory protein LAC9 [Fusarium oxysporum f. sp. cubense race 1]	No hit in this database				No hit in this database		No hit in this database
comp217242_c0_seq1	358	No hit in this database						No hit in this database		No hit in this database				No hit in this database		No hit in this database
comp217243_c0_seq1	325	No hit in this database						No hit in this database		No hit in this database				No hit in this database		No hit in this database
comp217245_c0_seq1	201	No hit in this database						No hit in this database		No hit in this database				No hit in this database		No hit in this database
comp2172509_c0_seq1	333	No hit in this database						No hit in this database		No hit in this database				No hit in this database		No hit in this database
comp2172526_c0_seq1	221	No hit in this database						gi|326437192|gb|EGD82762.1|	hypothetical protein PTSG_12023 [Salpingoeca sp. ATCC 50818]	No hit in this database				No hit in this database		No hit in this database
comp217255_c0_seq1	757	No hit in this database						gi|342876038|gb|EGU77700.1|	hypothetical protein FOXB_11722 [Fusarium oxysporum Fo5176]	No hit in this database				No hit in this database		No hit in this database
comp217261_c0_seq1	353	No hit in this database						No hit in this database		No hit in this database				No hit in this database		No hit in this database
comp217263_c0_seq1	672	No hit in this database						gi|353236829|emb|CCA68815.1|	hypothetical protein PIIN_02677 [Piriformospora indica DSM 11827]	No hit in this database				No hit in this database		No hit in this database
comp217267_c0_seq1	207	No hit in this database						gi|475674218|gb|EMT71324.1|	hypothetical protein FOC4_g10009822 [Fusarium oxysporum f. sp. cubense race 4]	No hit in this database				No hit in this database		No hit in this database
comp2172677_c0_seq1	443	No hit in this database						gi|475664132|gb|EMT61927.1|	hypothetical protein FOC4_g10015001 [Fusarium oxysporum f. sp. cubense race 4]	No hit in this database				No hit in this database		No hit in this database
comp217268_c1_seq1	332	No hit in this database						No hit in this database		No hit in this database				No hit in this database		No hit in this database
comp2172724_c0_seq1	210	No hit in this database						No hit in this database		No hit in this database				No hit in this database		No hit in this database
comp217274_c0_seq1	229	No hit in this database						gi|353227351|emb|CCA77861.1|	hypothetical protein PIIN_00507 [Piriformospora indica DSM 11827]	No hit in this database				No hit in this database		No hit in this database
comp2172746_c0_seq1	202	No hit in this database						gi|353246797|emb|CCA76967.1|	hypothetical protein PIIN_10950, partial [Piriformospora indica DSM 11827]	No hit in this database				No hit in this database		No hit in this database
comp217276_c0_seq1	260	No hit in this database						gi|302909689|ref|XP_003050128.1|	hypothetical protein NECHADRAFT_48571 [Nectria haematococca mpVI 77-13-4]	No hit in this database				No hit in this database		No hit in this database
comp2172774_c0_seq1	207	No hit in this database						gi|425769919|gb|EKV08398.1|	Pathogenesis associated protein Cap20, putative [Penicillium digitatum Pd1]	No hit in this database				No hit in this database		No hit in this database
comp2172789_c0_seq1	246	No hit in this database						No hit in this database		No hit in this database				No hit in this database		No hit in this database
comp217281_c0_seq1	239	No hit in this database						No hit in this database		No hit in this database				No hit in this database		No hit in this database
comp2172823_c0_seq1	249	No hit in this database						No hit in this database		No hit in this database				No hit in this database		No hit in this database
comp2172851_c0_seq1	270	No hit in this database						No hit in this database		No hit in this database				No hit in this database		No hit in this database
comp217286_c0_seq1	316	No hit in this database						gi|46117232|ref|XP_384634.1|	hypothetical protein FG04458.1 [Fusarium graminearum PH-1]	No hit in this database				No hit in this database		No hit in this database
comp217288_c0_seq1	208	No hit in this database						No hit in this database		No hit in this database				No hit in this database		No hit in this database
comp2172885_c0_seq1	254	No hit in this database						No hit in this database		No hit in this database				No hit in this database		No hit in this database
comp217289_c0_seq1	215	No hit in this database						gi|353247576|emb|CCA77065.1|	probable SMC1-chromosome segregation protein [Piriformospora indica DSM 11827]	No hit in this database				No hit in this database		No hit in this database
comp217290_c0_seq1	206	No hit in this database						gi|170084661|ref|XP_001873554.1|	predicted protein [Laccaria bicolor S238N-H82]	No hit in this database				No hit in this database		No hit in this database
comp217291_c0_seq1	276	No hit in this database						No hit in this database		No hit in this database				No hit in this database		No hit in this database
comp217292_c0_seq1	206	No hit in this database						gi|302916723|ref|XP_003052172.1|	predicted protein [Nectria haematococca mpVI 77-13-4]	No hit in this database				No hit in this database		No hit in this database
comp217294_c0_seq1	245	No hit in this database						No hit in this database		No hit in this database				No hit in this database		No hit in this database
comp217295_c0_seq1	268	No hit in this database						No hit in this database		No hit in this database				No hit in this database		No hit in this database
comp217296_c0_seq1	251	No hit in this database						No hit in this database		No hit in this database				No hit in this database		No hit in this database
comp2172970_c0_seq1	223	No hit in this database						No hit in this database		No hit in this database				No hit in this database		No hit in this database
comp2172993_c0_seq1	201	No hit in this database						No hit in this database		No hit in this database				No hit in this database		No hit in this database
comp217300_c0_seq1	440	No hit in this database						No hit in this database		No hit in this database				No hit in this database		No hit in this database
comp2173002_c0_seq1	203	No hit in this database						No hit in this database		No hit in this database				No hit in this database		No hit in this database
comp2173009_c0_seq1	234	No hit in this database						No hit in this database		No hit in this database				No hit in this database		No hit in this database
comp2173023_c0_seq1	265	No hit in this database						No hit in this database		No hit in this database				No hit in this database		No hit in this database
comp217306_c0_seq1	228	No hit in this database						No hit in this database		No hit in this database				No hit in this database		No hit in this database
comp217307_c0_seq1	407	No hit in this database						No hit in this database		No hit in this database				No hit in this database		No hit in this database
comp217308_c0_seq1	281	No hit in this database						gi|471188297|ref|XP_004183897.1|	coactosin, putative [Entamoeba invadens IP1]	No hit in this database				No hit in this database		No hit in this database
comp217309_c0_seq1	330	No hit in this database						gi|296815664|ref|XP_002848169.1|	DUF636 domain-containing protein [Arthroderma otae CBS 113480]	No hit in this database				No hit in this database		No hit in this database
comp2173142_c0_seq1	205	No hit in this database						No hit in this database		No hit in this database				No hit in this database		No hit in this database
comp217315_c0_seq1	479	No hit in this database						gi|353237914|emb|CCA69875.1|	hypothetical protein PIIN_03814 [Piriformospora indica DSM 11827]	No hit in this database				No hit in this database		No hit in this database
comp2173171_c0_seq1	265	No hit in this database						No hit in this database		No hit in this database				No hit in this database		No hit in this database
comp2173181_c0_seq1	237	No hit in this database						gi|330923756|ref|XP_003300361.1|	hypothetical protein PTT_11595 [Pyrenophora teres f. teres 0-1]	No hit in this database				No hit in this database		No hit in this database
comp217320_c0_seq1	209	No hit in this database						gi|306518660|ref|NP_001182391.1|	alpha amylase precursor [Bombyx mori]	No hit in this database				No hit in this database		No hit in this database
comp217321_c0_seq1	415	No hit in this database						gi|475671257|gb|EMT68610.1|	hypothetical protein FOC4_g10013029 [Fusarium oxysporum f. sp. cubense race 4]	No hit in this database				No hit in this database		No hit in this database
comp217321_c1_seq1	340	No hit in this database						gi|342874144|gb|EGU76214.1|	hypothetical protein FOXB_13286 [Fusarium oxysporum Fo5176]	No hit in this database				No hit in this database		No hit in this database
comp217323_c0_seq1	230	No hit in this database						gi|116194598|ref|XP_001223111.1|	hypothetical protein CHGG_03897 [Chaetomium globosum CBS 148.51]	No hit in this database				No hit in this database		No hit in this database
comp217325_c0_seq1	287	No hit in this database						No hit in this database		No hit in this database				No hit in this database		No hit in this database
comp217326_c0_seq1	386	No hit in this database						No hit in this database		No hit in this database				No hit in this database		No hit in this database
comp2173268_c0_seq1	357	No hit in this database						gi|342877614|gb|EGU79063.1|	hypothetical protein FOXB_10402 [Fusarium oxysporum Fo5176]	No hit in this database				No hit in this database		PGSC0003DMP400011338|PACid:24383807	Zinc finger (C3HC4-type RING finger) family protein
comp217327_c0_seq1	246	No hit in this database						gi|367054506|ref|XP_003657631.1|	hypothetical protein THITE_2123493 [Thielavia terrestris NRRL 8126]	No hit in this database				No hit in this database		No hit in this database
comp2173281_c0_seq1	238	No hit in this database						gi|302909107|ref|XP_003050000.1|	predicted protein [Nectria haematococca mpVI 77-13-4]	No hit in this database				No hit in this database		No hit in this database
comp217335_c0_seq1	207	No hit in this database						No hit in this database		No hit in this database				No hit in this database		No hit in this database
comp217335_c1_seq1	257	No hit in this database						No hit in this database		No hit in this database				No hit in this database		No hit in this database
comp217336_c0_seq1	550	No hit in this database						gi|302913641|ref|XP_003050970.1|	hypothetical protein NECHADRAFT_73723 [Nectria haematococca mpVI 77-13-4]	No hit in this database				No hit in this database		No hit in this database
comp2173372_c0_seq1	281	No hit in this database						gi|470414684|ref|XP_004336711.1|	hypothetical protein ACA1_022360, partial [Acanthamoeba castellanii str. Neff]	No hit in this database				No hit in this database		No hit in this database
comp2173387_c0_seq1	271	No hit in this database						No hit in this database		No hit in this database				No hit in this database		No hit in this database
comp217339_c0_seq1	249	No hit in this database						gi|346971693|gb|EGY15145.1|	hypothetical protein VDAG_05999 [Verticillium dahliae VdLs.17]	No hit in this database				No hit in this database		No hit in this database
comp217346_c0_seq1	213	No hit in this database						No hit in this database		No hit in this database				No hit in this database		No hit in this database
comp217348_c0_seq1	262	No hit in this database						No hit in this database		No hit in this database				No hit in this database		No hit in this database
comp217349_c0_seq1	247	No hit in this database						No hit in this database		No hit in this database				No hit in this database		No hit in this database
comp217350_c0_seq1	393	No hit in this database						gi|309252545|gb|ADO60137.1|	predicted protein [Beauveria bassiana]	No hit in this database				No hit in this database		No hit in this database
comp217352_c0_seq1	436	No hit in this database						gi|348676935|gb|EGZ16752.1|	hypothetical protein PHYSODRAFT_544598 [Phytophthora sojae]	No hit in this database				No hit in this database		No hit in this database
comp217353_c0_seq1	331	No hit in this database						No hit in this database		No hit in this database				No hit in this database		No hit in this database
comp217354_c0_seq1	302	No hit in this database						No hit in this database		No hit in this database				No hit in this database		No hit in this database
comp217355_c0_seq1	358	No hit in this database						No hit in this database		No hit in this database				No hit in this database		No hit in this database
comp217357_c0_seq1	395	No hit in this database						gi|357511473|ref|XP_003626025.1|	ATP-dependent DNA helicase PIF1 [Medicago truncatula]	No hit in this database				No hit in this database		No hit in this database
comp217360_c0_seq1	314	No hit in this database						No hit in this database		No hit in this database				No hit in this database		No hit in this database
comp2173618_c0_seq1	243	No hit in this database						gi|302422892|ref|XP_003009276.1|	CAS1 domain-containing protein [Verticillium albo-atrum VaMs.102]	No hit in this database				No hit in this database		No hit in this database
comp217362_c0_seq1	214	No hit in this database						No hit in this database		No hit in this database				No hit in this database		No hit in this database
comp217364_c0_seq1	377	No hit in this database						No hit in this database		No hit in this database				No hit in this database		No hit in this database
comp217364_c1_seq1	449	No hit in this database						No hit in this database		No hit in this database				No hit in this database		No hit in this database
comp217366_c0_seq1	313	No hit in this database						No hit in this database		No hit in this database				No hit in this database		No hit in this database
comp217370_c0_seq1	218	No hit in this database						No hit in this database		No hit in this database				No hit in this database		No hit in this database
comp2173708_c0_seq1	204	No hit in this database						No hit in this database		No hit in this database				No hit in this database		No hit in this database
comp2173729_c0_seq1	469	No hit in this database						gi|475663793|gb|EMT61588.1|	hypothetical protein FOC4_g10014652 [Fusarium oxysporum f. sp. cubense race 4]	No hit in this database				No hit in this database		No hit in this database
comp217373_c0_seq1	373	No hit in this database						gi|475666684|gb|EMT64474.1|	Nuc-1 negative regulatory protein preg [Fusarium oxysporum f. sp. cubense race 4]	No hit in this database				No hit in this database		No hit in this database
comp217379_c0_seq1	220	No hit in this database						No hit in this database		No hit in this database				No hit in this database		No hit in this database
comp2173794_c0_seq1	204	No hit in this database						No hit in this database		No hit in this database				No hit in this database		No hit in this database
comp217380_c0_seq1	303	No hit in this database						gi|336244299|ref|XP_003343267.1|	hypothetical protein SMAC_11421 [Sordaria macrospora k-hell]	No hit in this database				No hit in this database		No hit in this database
comp217381_c0_seq1	308	No hit in this database						No hit in this database		No hit in this database				No hit in this database		No hit in this database
comp217381_c1_seq1	422	No hit in this database						No hit in this database		No hit in this database				No hit in this database		No hit in this database
comp2173839_c0_seq1	263	No hit in this database						gi|380481737|emb|CCF41670.1|	AbpA protein, partial [Colletotrichum higginsianum]	No hit in this database				No hit in this database		No hit in this database
comp217387_c0_seq1	463	No hit in this database						No hit in this database		No hit in this database				No hit in this database		No hit in this database
comp217392_c0_seq1	239	No hit in this database						gi|348685257|gb|EGZ25072.1|	hypothetical protein PHYSODRAFT_350059 [Phytophthora sojae]	No hit in this database				No hit in this database		No hit in this database
comp217394_c0_seq1	204	No hit in this database						No hit in this database		No hit in this database				No hit in this database		No hit in this database
comp217396_c0_seq1	570	No hit in this database						gi|308481285|ref|XP_003102848.1|	hypothetical protein CRE_29916 [Caenorhabditis remanei]	No hit in this database				No hit in this database		No hit in this database
comp217397_c0_seq1	1068	No hit in this database						gi|353234872|emb|CCA66892.1|	related to SAC3 family protein 1-Schizosaccharomyces pombe [Piriformospora indica DSM 11827]	No hit in this database				No hit in this database		No hit in this database
comp2173991_c0_seq1	212	No hit in this database						No hit in this database		No hit in this database				No hit in this database		No hit in this database
comp217404_c0_seq1	220	No hit in this database						No hit in this database		No hit in this database				No hit in this database		No hit in this database
comp217405_c0_seq1	319	No hit in this database						gi|342885181|gb|EGU85280.1|	hypothetical protein FOXB_04196 [Fusarium oxysporum Fo5176]	No hit in this database				cassava4.1_027186m|PACid:17979922	fatty acid desaturase 2	PGSC0003DMP400041222|PACid:24378203	fatty acid desaturase 2
comp217406_c0_seq2	489	No hit in this database						No hit in this database		No hit in this database				No hit in this database		No hit in this database
comp217413_c0_seq1	303	No hit in this database						No hit in this database		No hit in this database				No hit in this database		No hit in this database
comp217417_c0_seq1	361	No hit in this database						No hit in this database		No hit in this database				No hit in this database		No hit in this database
comp217422_c0_seq1	244	No hit in this database						gi|301122591|ref|XP_002909022.1|	conserved hypothetical protein [Phytophthora infestans T30-4]	No hit in this database				No hit in this database		No hit in this database
comp2174226_c0_seq1	239	No hit in this database						gi|470371117|ref|XP_004332802.1|	prenylcysteine oxidase [Acanthamoeba castellanii str. Neff]	No hit in this database				No hit in this database		No hit in this database
comp2174248_c0_seq1	208	No hit in this database						No hit in this database		No hit in this database				No hit in this database		No hit in this database
comp2174284_c0_seq1	303	No hit in this database						gi|353240850|emb|CCA72699.1|	probable aconitase [Piriformospora indica DSM 11827]	No hit in this database				No hit in this database		No hit in this database
comp2174296_c0_seq1	284	No hit in this database						No hit in this database		No hit in this database				No hit in this database		No hit in this database
comp2174302_c0_seq1	287	No hit in this database						No hit in this database		No hit in this database				No hit in this database		No hit in this database
comp217431_c0_seq1	201	No hit in this database						No hit in this database		No hit in this database				No hit in this database		No hit in this database
comp217433_c0_seq1	571	No hit in this database						No hit in this database		No hit in this database				No hit in this database		No hit in this database
comp217434_c0_seq1	255	No hit in this database						gi|71413506|ref|XP_808889.1|	hypothetical protein [Trypanosoma cruzi strain CL Brener]	No hit in this database				No hit in this database		No hit in this database
comp217438_c0_seq1	248	No hit in this database						No hit in this database		No hit in this database				No hit in this database		No hit in this database
comp217439_c0_seq1	272	No hit in this database						gi|342879591|gb|EGU80836.1|	hypothetical protein FOXB_08703 [Fusarium oxysporum Fo5176]	No hit in this database				No hit in this database		No hit in this database
comp217441_c0_seq1	659	No hit in this database						gi|410906103|ref|XP_003966531.1|	PREDICTED: carboxypeptidase O-like [Takifugu rubripes]	No hit in this database				No hit in this database		No hit in this database
comp2174437_c0_seq1	402	No hit in this database						gi|408400552|gb|EKJ79631.1|	hypothetical protein FPSE_00191 [Fusarium pseudograminearum CS3096]	No hit in this database				No hit in this database		No hit in this database
comp217448_c0_seq1	261	No hit in this database						No hit in this database		No hit in this database				No hit in this database		No hit in this database
comp217449_c0_seq1	259	No hit in this database						gi|342871254|gb|EGU73960.1|	hypothetical protein FOXB_15523 [Fusarium oxysporum Fo5176]	No hit in this database				No hit in this database		No hit in this database
comp2174490_c0_seq1	274	No hit in this database						No hit in this database		No hit in this database				No hit in this database		No hit in this database
comp2174508_c0_seq1	423	No hit in this database						No hit in this database		No hit in this database				No hit in this database		No hit in this database
comp2174523_c0_seq1	282	No hit in this database						No hit in this database		No hit in this database				No hit in this database		No hit in this database
comp217453_c0_seq1	223	No hit in this database						gi|341893161|gb|EGT49096.1|	hypothetical protein CAEBREN_15260 [Caenorhabditis brenneri]	No hit in this database				No hit in this database		No hit in this database
comp2174560_c0_seq1	469	No hit in this database						gi|171689402|ref|XP_001909641.1|	hypothetical protein [Podospora anserina S mat+]	No hit in this database				No hit in this database		No hit in this database
comp2174562_c0_seq1	372	No hit in this database						gi|115350454|ref|YP_772293.1|	hypothetical protein Bamb_0400 [Burkholderia ambifaria AMMD]	No hit in this database				No hit in this database		No hit in this database
comp217458_c0_seq1	379	No hit in this database						gi|470380149|ref|XP_004333661.1|	actin bundling protein [Acanthamoeba castellanii str. Neff]	No hit in this database				No hit in this database		No hit in this database											OG1_2373_p
comp2174583_c0_seq1	242	No hit in this database						No hit in this database		No hit in this database				No hit in this database		No hit in this database
comp217461_c0_seq1	438	No hit in this database						gi|353234393|emb|CCA66419.1|	related to putative tartrate transporter [Piriformospora indica DSM 11827]	No hit in this database				No hit in this database		No hit in this database
comp2174652_c0_seq1	342	No hit in this database						No hit in this database		No hit in this database				No hit in this database		No hit in this database
comp217466_c0_seq1	250	No hit in this database						No hit in this database		No hit in this database				No hit in this database		No hit in this database
comp217466_c1_seq1	545	No hit in this database						No hit in this database		No hit in this database				No hit in this database		No hit in this database
comp2174685_c0_seq1	244	No hit in this database						gi|67515511|ref|XP_657641.1|	hypothetical protein AN0037.2 [Aspergillus nidulans FGSC A4]	No hit in this database				No hit in this database		No hit in this database
comp2174700_c0_seq1	243	No hit in this database						No hit in this database		No hit in this database				No hit in this database		No hit in this database
comp217471_c0_seq1	207	No hit in this database						gi|482808706|gb|EOA85604.1|	hypothetical protein SETTUDRAFT_111678 [Setosphaeria turcica Et28A]	No hit in this database				No hit in this database		No hit in this database
comp217473_c0_seq1	221	SPGI:CN26709	no hit		-No-Hit-	No Matching Hit found	---NA---	No hit in this database		No hit in this database				No hit in this database		No hit in this database
comp217475_c0_seq1	233	No hit in this database						gi|475663778|gb|EMT61573.1|	Lysyl-tRNA synthetase, mitochondrial [Fusarium oxysporum f. sp. cubense race 4]	No hit in this database				No hit in this database		No hit in this database
comp2174769_c0_seq1	273	No hit in this database						No hit in this database		No hit in this database				No hit in this database		No hit in this database
comp217478_c0_seq1	569	No hit in this database						No hit in this database		No hit in this database				No hit in this database		No hit in this database
comp2174792_c0_seq1	225	No hit in this database						gi|353241404|emb|CCA73221.1|	hypothetical protein PIIN_07176 [Piriformospora indica DSM 11827]	No hit in this database				No hit in this database		No hit in this database
comp217480_c0_seq1	319	SPGI:CN24870	no hit		-No-Hit-	No Matching Hit found	---NA---	No hit in this database		No hit in this database				No hit in this database		No hit in this database
comp217481_c0_seq1	298	No hit in this database						gi|346972622|gb|EGY16074.1|	pectin lyase [Verticillium dahliae VdLs.17]	No hit in this database				No hit in this database		No hit in this database
comp217485_c0_seq1	325	No hit in this database						No hit in this database		No hit in this database				No hit in this database		No hit in this database
comp2174875_c0_seq1	520	No hit in this database						gi|342882774|gb|EGU83372.1|	hypothetical protein FOXB_06090 [Fusarium oxysporum Fo5176]	No hit in this database				No hit in this database		No hit in this database
comp217488_c0_seq1	272	No hit in this database						No hit in this database		No hit in this database				No hit in this database		No hit in this database
comp2174883_c0_seq1	214	No hit in this database						gi|342874911|gb|EGU76818.1|	hypothetical protein FOXB_12715 [Fusarium oxysporum Fo5176]	No hit in this database				No hit in this database		No hit in this database
comp217491_c0_seq2	1254	No hit in this database						gi|353237067|emb|CCA69049.1|	hypothetical protein PIIN_02908 [Piriformospora indica DSM 11827]	No hit in this database				No hit in this database		No hit in this database
comp2174922_c0_seq1	202	No hit in this database						No hit in this database		No hit in this database				No hit in this database		No hit in this database
comp217495_c0_seq1	230	No hit in this database						gi|353235104|emb|CCA67122.1|	hypothetical protein PIIN_00956 [Piriformospora indica DSM 11827]	No hit in this database				No hit in this database		No hit in this database
comp217498_c0_seq1	271	No hit in this database						No hit in this database		No hit in this database				No hit in this database		No hit in this database
comp217498_c1_seq1	309	No hit in this database						No hit in this database		No hit in this database				No hit in this database		No hit in this database
comp217499_c0_seq1	262	No hit in this database						No hit in this database		No hit in this database				No hit in this database		No hit in this database
comp217500_c0_seq1	252	No hit in this database						No hit in this database		No hit in this database				No hit in this database		No hit in this database
comp2175012_c0_seq1	218	No hit in this database						No hit in this database		No hit in this database				No hit in this database		No hit in this database
comp217503_c0_seq1	201	No hit in this database						No hit in this database		No hit in this database				No hit in this database		No hit in this database
comp217505_c0_seq1	332	No hit in this database						gi|353235586|emb|CCA67597.1|	hypothetical protein PIIN_01425 [Piriformospora indica DSM 11827]	No hit in this database				No hit in this database		No hit in this database
comp217506_c0_seq1	434	No hit in this database						gi|310794867|gb|EFQ30328.1|	hypothetical protein GLRG_05472 [Glomerella graminicola M1.001]	No hit in this database				No hit in this database		No hit in this database
comp217508_c0_seq1	223	No hit in this database						No hit in this database		No hit in this database				No hit in this database		No hit in this database
comp217509_c0_seq1	235	No hit in this database						No hit in this database		No hit in this database				No hit in this database		No hit in this database
comp217510_c0_seq1	211	No hit in this database						No hit in this database		No hit in this database				No hit in this database		No hit in this database
comp217514_c0_seq1	217	No hit in this database						No hit in this database		No hit in this database				No hit in this database		No hit in this database
comp217515_c0_seq1	322	No hit in this database						No hit in this database		No hit in this database				No hit in this database		No hit in this database
comp217518_c0_seq1	207	No hit in this database						No hit in this database		No hit in this database				No hit in this database		No hit in this database
comp217518_c1_seq1	616	No hit in this database						No hit in this database		No hit in this database				No hit in this database		No hit in this database
comp217520_c1_seq1	501	No hit in this database						gi|475675856|gb|EMT72919.1|	Phosphopantetheine adenylyltransferase [Fusarium oxysporum f. sp. cubense race 4]	No hit in this database				No hit in this database		No hit in this database
comp217524_c0_seq1	466	No hit in this database						gi|367041155|ref|XP_003650958.1|	hypothetical protein THITE_2041205 [Thielavia terrestris NRRL 8126]	No hit in this database				No hit in this database		No hit in this database
comp217525_c0_seq1	241	No hit in this database						gi|494088352|ref|WP_007029187.1|	hypothetical protein [Amycolatopsis decaplanina]	No hit in this database				No hit in this database		No hit in this database
comp217528_c0_seq1	260	No hit in this database						gi|70671413|emb|CAI59773.1|	SLA2 homologue [Xanthoria parietina]	No hit in this database				No hit in this database		No hit in this database
comp217530_c0_seq1	257	No hit in this database						No hit in this database		No hit in this database				No hit in this database		No hit in this database
comp2175302_c0_seq1	361	No hit in this database						No hit in this database		No hit in this database				No hit in this database		No hit in this database
comp2175304_c0_seq1	372	No hit in this database						gi|226487500|emb|CAX74620.1|	hypothetical protein [Schistosoma japonicum]	No hit in this database				No hit in this database		No hit in this database
comp2175317_c0_seq1	340	No hit in this database						gi|367047029|ref|XP_003653894.1|	hypothetical protein THITE_2144886 [Thielavia terrestris NRRL 8126]	No hit in this database				No hit in this database		No hit in this database
comp217532_c0_seq1	836	No hit in this database						gi|342878059|gb|EGU79470.1|	hypothetical protein FOXB_10055 [Fusarium oxysporum Fo5176]	No hit in this database				No hit in this database		No hit in this database
comp217533_c0_seq1	307	No hit in this database						gi|242214563|ref|XP_002473103.1|	hypothetical PAS domain protein [Postia placenta Mad-698-R]	No hit in this database				No hit in this database		No hit in this database
comp2175344_c0_seq1	260	No hit in this database						No hit in this database		No hit in this database				No hit in this database		No hit in this database
comp217538_c0_seq1	264	No hit in this database						No hit in this database		No hit in this database				No hit in this database		No hit in this database
comp2175395_c0_seq1	314	No hit in this database						gi|477509308|gb|ENH62600.1|	hypothetical protein FOC1_g10012835 [Fusarium oxysporum f. sp. cubense race 1]	No hit in this database				No hit in this database		No hit in this database
comp217540_c0_seq1	596	No hit in this database						gi|353237227|emb|CCA69205.1|	hypothetical protein PIIN_03105 [Piriformospora indica DSM 11827]	No hit in this database				No hit in this database		No hit in this database
comp2175410_c0_seq1	254	No hit in this database						gi|353248111|emb|CCA77236.1|	related to kinesin light chain [Piriformospora indica DSM 11827]	No hit in this database				No hit in this database		No hit in this database
comp217546_c0_seq1	285	No hit in this database						gi|268577715|ref|XP_002643840.1|	Hypothetical protein CBG02064 [Caenorhabditis briggsae]	No hit in this database				No hit in this database		No hit in this database
comp2175470_c0_seq1	364	No hit in this database						gi|477520324|gb|ENH72450.1|	Telomeric DNA-binding factor trf1 [Fusarium oxysporum f. sp. cubense race 1]	No hit in this database				No hit in this database		No hit in this database
comp217548_c0_seq1	409	No hit in this database						No hit in this database		No hit in this database				No hit in this database		No hit in this database
comp217549_c0_seq1	308	No hit in this database						gi|302924744|ref|XP_003053957.1|	predicted protein [Nectria haematococca mpVI 77-13-4]	No hit in this database				No hit in this database		No hit in this database
comp2175490_c0_seq1	302	No hit in this database						No hit in this database		No hit in this database				No hit in this database		No hit in this database
comp217551_c0_seq1	246	No hit in this database						gi|380489318|emb|CCF36788.1|	cutinase transcription factor 1 alpha, partial [Colletotrichum higginsianum]	No hit in this database				No hit in this database		No hit in this database
comp217554_c0_seq1	208	No hit in this database						gi|281208334|gb|EFA82510.1|	acetyl-CoA synthetase [Polysphondylium pallidum PN500]	No hit in this database				No hit in this database		No hit in this database
comp217555_c0_seq1	383	No hit in this database						No hit in this database		No hit in this database				No hit in this database		No hit in this database
comp217558_c0_seq1	680	No hit in this database						gi|353236877|emb|CCA68863.1|	hypothetical protein PIIN_02724 [Piriformospora indica DSM 11827]	No hit in this database				No hit in this database		No hit in this database
comp2175589_c0_seq1	280	No hit in this database						No hit in this database		No hit in this database				No hit in this database		No hit in this database
comp217559_c0_seq1	358	No hit in this database						No hit in this database		No hit in this database				No hit in this database		No hit in this database
comp217561_c0_seq1	272	No hit in this database						No hit in this database		No hit in this database				No hit in this database		No hit in this database
comp217570_c0_seq1	222	No hit in this database						No hit in this database		No hit in this database				No hit in this database		No hit in this database
comp2175715_c0_seq1	276	No hit in this database						No hit in this database		No hit in this database				No hit in this database		No hit in this database
comp2175720_c0_seq1	248	No hit in this database						No hit in this database		No hit in this database				No hit in this database		No hit in this database
comp2175745_c0_seq1	250	No hit in this database						gi|353238963|emb|CCA70892.1|	hypothetical protein PIIN_04828 [Piriformospora indica DSM 11827]	No hit in this database				No hit in this database		No hit in this database
comp217575_c1_seq1	516	No hit in this database						gi|342885040|gb|EGU85150.1|	hypothetical protein FOXB_04328 [Fusarium oxysporum Fo5176]	No hit in this database				No hit in this database		No hit in this database
comp217577_c0_seq1	838	No hit in this database						gi|353237904|emb|CCA69865.1|	hypothetical protein PIIN_03804 [Piriformospora indica DSM 11827]	No hit in this database				No hit in this database		No hit in this database
comp2175803_c0_seq1	211	No hit in this database						No hit in this database		No hit in this database				No hit in this database		No hit in this database
comp217582_c0_seq1	236	No hit in this database						gi|301123025|ref|XP_002909239.1|	conserved hypothetical protein [Phytophthora infestans T30-4]	No hit in this database				No hit in this database		No hit in this database
comp217584_c0_seq1	486	No hit in this database						No hit in this database		No hit in this database				No hit in this database		No hit in this database
comp2175859_c0_seq1	435	No hit in this database						gi|378725841|gb|EHY52300.1|	hypothetical protein HMPREF1120_00514 [Exophiala dermatitidis NIH/UT8656]	No hit in this database				No hit in this database		No hit in this database
comp217588_c0_seq1	210	No hit in this database						gi|475667382|gb|EMT65171.1|	Alpha-methylacyl-CoA racemase [Fusarium oxysporum f. sp. cubense race 4]	No hit in this database				No hit in this database		No hit in this database
comp217589_c0_seq1	417	No hit in this database						No hit in this database		No hit in this database				No hit in this database		No hit in this database
comp217590_c0_seq1	306	No hit in this database						No hit in this database		No hit in this database				No hit in this database		No hit in this database
comp217597_c0_seq1	611	No hit in this database						gi|428167581|gb|EKX36538.1|	hypothetical protein GUITHDRAFT_97550 [Guillardia theta CCMP2712]	No hit in this database				No hit in this database		No hit in this database
comp2176015_c0_seq1	221	No hit in this database						gi|115676711|ref|XP_796038.2|	PREDICTED: lengsin-like [Strongylocentrotus purpuratus]	No hit in this database				No hit in this database		No hit in this database
comp217604_c0_seq1	242	No hit in this database						gi|367032384|ref|XP_003665475.1|	hypothetical protein MYCTH_2309271 [Myceliophthora thermophila ATCC 42464]	No hit in this database				No hit in this database		No hit in this database
comp217605_c0_seq1	350	No hit in this database						gi|357507621|ref|XP_003624099.1|	Helicase-like protein [Medicago truncatula]	No hit in this database				No hit in this database		PGSC0003DMP400032695|PACid:24414969	PTHR10492
comp217608_c0_seq1	439	No hit in this database						No hit in this database		No hit in this database				No hit in this database		No hit in this database
comp2176080_c0_seq1	254	No hit in this database						No hit in this database		No hit in this database				No hit in this database		No hit in this database
comp217609_c0_seq1	229	No hit in this database						No hit in this database		No hit in this database				No hit in this database		PGSC0003DMP400023007|PACid:24399299	poly(A) binding protein 7
comp2176135_c0_seq1	321	No hit in this database						No hit in this database		No hit in this database				No hit in this database		No hit in this database
comp217616_c0_seq1	1073	No hit in this database						gi|164423610|ref|XP_959651.2|	hypothetical protein NCU08159 [Neurospora crassa OR74A]	No hit in this database				No hit in this database		No hit in this database
comp217617_c0_seq2	204	No hit in this database						No hit in this database		No hit in this database				No hit in this database		No hit in this database
comp2176184_c0_seq1	232	No hit in this database						No hit in this database		No hit in this database				No hit in this database		No hit in this database
comp217619_c0_seq1	441	No hit in this database						gi|322701123|gb|EFY92874.1|	hypothetical protein MAC_01112 [Metarhizium acridum CQMa 102]	No hit in this database				No hit in this database		No hit in this database
comp21762_c0_seq1	398	No hit in this database						No hit in this database		No hit in this database				No hit in this database		No hit in this database
comp217620_c0_seq1	330	No hit in this database						No hit in this database		No hit in this database				No hit in this database		No hit in this database
comp217622_c0_seq1	267	No hit in this database						No hit in this database		No hit in this database				No hit in this database		No hit in this database
comp217626_c0_seq1	216	No hit in this database						gi|301100400|ref|XP_002899290.1|	long-chain fatty acid transporter, putative [Phytophthora infestans T30-4]	No hit in this database				No hit in this database		No hit in this database
comp217629_c0_seq1	246	No hit in this database						gi|67902198|ref|XP_681355.1|	hypothetical protein AN8086.2 [Aspergillus nidulans FGSC A4]	No hit in this database				No hit in this database		No hit in this database
comp2176326_c0_seq1	223	No hit in this database						gi|217039531|gb|ACJ76894.1|	mitochondrial succinate dehydrogenase cytochrome b560 subunit D [Alternaria alternata]	No hit in this database				No hit in this database		No hit in this database
comp217635_c0_seq1	360	No hit in this database						No hit in this database		No hit in this database				No hit in this database		No hit in this database
comp217637_c0_seq1	361	No hit in this database						gi|302927359|ref|XP_003054480.1|	predicted protein [Nectria haematococca mpVI 77-13-4]	No hit in this database				No hit in this database		No hit in this database
comp2176375_c0_seq1	534	No hit in this database						No hit in this database		No hit in this database				No hit in this database		No hit in this database
comp217640_c0_seq1	309	No hit in this database						No hit in this database		No hit in this database				No hit in this database		No hit in this database
comp217643_c0_seq1	340	No hit in this database						No hit in this database		No hit in this database				No hit in this database		No hit in this database
comp217645_c0_seq1	208	SPGI:SNFRFM4LP02SWGOC			tr|Q9FJI9|Q9FJI9_ARATH	Similarity to calmodulin-binding protein OS=Arabidopsis thaliana	calmodulin-binding protein	No hit in this database		No hit in this database				No hit in this database		No hit in this database
comp217646_c0_seq1	339	No hit in this database						No hit in this database		No hit in this database				No hit in this database		No hit in this database
comp2176462_c0_seq1	262	No hit in this database						gi|353235979|emb|CCA67983.1|	related to YND1-apyrase (NDPase/NTPase) [Piriformospora indica DSM 11827]	No hit in this database				No hit in this database		No hit in this database
comp217648_c0_seq1	463	No hit in this database						gi|428211726|ref|YP_007084870.1|	phycocyanin subunit beta [Oscillatoria acuminata PCC 6304]	No hit in this database				No hit in this database		No hit in this database
comp217648_c1_seq1	235	No hit in this database						gi|384087055|gb|AFH58751.1|	phycocyanin alpha subunit, partial [uncultured cyanobacterium]	No hit in this database				No hit in this database		No hit in this database
comp217649_c0_seq1	260	No hit in this database						No hit in this database		No hit in this database				No hit in this database		No hit in this database
comp217655_c0_seq1	553	No hit in this database						gi|493626341|ref|WP_006578469.1|	hypothetical protein [Cupriavidus necator]	No hit in this database				No hit in this database		No hit in this database
comp217657_c0_seq1	234	No hit in this database						No hit in this database		No hit in this database				No hit in this database		No hit in this database
comp217663_c0_seq1	424	No hit in this database						No hit in this database		No hit in this database				No hit in this database		No hit in this database
comp217664_c0_seq1	216	No hit in this database						No hit in this database		No hit in this database				No hit in this database		No hit in this database
comp217665_c0_seq1	312	No hit in this database						No hit in this database		No hit in this database				No hit in this database		No hit in this database
comp2176661_c0_seq1	241	No hit in this database						gi|302893949|ref|XP_003045855.1|	hypothetical protein NECHADRAFT_66128 [Nectria haematococca mpVI 77-13-4]	No hit in this database				No hit in this database		No hit in this database
comp217667_c0_seq1	232	No hit in this database						gi|116194027|ref|XP_001222826.1|	hypothetical protein CHGG_06731 [Chaetomium globosum CBS 148.51]	No hit in this database				No hit in this database		No hit in this database
comp2176677_c0_seq1	201	No hit in this database						gi|353239393|emb|CCA71306.1|	hypothetical protein PIIN_05245 [Piriformospora indica DSM 11827]	No hit in this database				No hit in this database		No hit in this database
comp217669_c0_seq1	1197	No hit in this database						gi|350295371|gb|EGZ76348.1|	hypothetical protein NEUTE2DRAFT_76700 [Neurospora tetrasperma FGSC 2509]	No hit in this database				No hit in this database		No hit in this database											OG1_11223_p
comp2176691_c0_seq1	284	No hit in this database						No hit in this database		No hit in this database				No hit in this database		No hit in this database
comp217671_c0_seq1	378	No hit in this database						gi|475665720|gb|EMT63512.1|	Ran-binding protein 10 [Fusarium oxysporum f. sp. cubense race 4]	No hit in this database				No hit in this database		No hit in this database
comp217674_c0_seq1	285	No hit in this database						gi|156348542|ref|XP_001621887.1|	hypothetical protein NEMVEDRAFT_v1g221467 [Nematostella vectensis]	No hit in this database				No hit in this database		No hit in this database
comp217677_c0_seq1	241	No hit in this database						No hit in this database		No hit in this database				No hit in this database		No hit in this database
comp2176770_c0_seq1	228	No hit in this database						gi|224370844|ref|YP_002605008.1|	DraG2 [Desulfobacterium autotrophicum HRM2]	No hit in this database				No hit in this database		No hit in this database
comp217681_c0_seq1	238	No hit in this database						No hit in this database		No hit in this database				No hit in this database		No hit in this database
comp217682_c0_seq1	1017	No hit in this database						gi|451849822|gb|EMD63125.1|	hypothetical protein COCSADRAFT_145311 [Bipolaris sorokiniana ND90Pr]	No hit in this database				No hit in this database		No hit in this database
comp217683_c0_seq1	204	No hit in this database						gi|301113522|ref|XP_002998531.1|	conserved hypothetical protein [Phytophthora infestans T30-4]	No hit in this database				No hit in this database		No hit in this database
comp217687_c1_seq1	296	No hit in this database						gi|475662461|gb|EMT60257.1|	Alpha-ketoglutarate-dependent dioxygenase alkB [Fusarium oxysporum f. sp. cubense race 4]	No hit in this database				No hit in this database		No hit in this database
comp2176875_c0_seq1	208	No hit in this database						No hit in this database		No hit in this database				No hit in this database		No hit in this database
comp217692_c0_seq1	434	No hit in this database						gi|475668455|gb|EMT66242.1|	Lipid phosphate phosphatase 2 [Fusarium oxysporum f. sp. cubense race 4]	No hit in this database				No hit in this database		No hit in this database
comp217694_c0_seq1	221	SPGI:SN063102_1266_2010			-No-Hit-		---NA---	No hit in this database		No hit in this database				No hit in this database		No hit in this database
comp2176965_c0_seq1	256	No hit in this database						gi|296415990|ref|XP_002837665.1|	hypothetical protein [Tuber melanosporum Mel28]	No hit in this database				No hit in this database		No hit in this database
comp2176974_c0_seq1	261	No hit in this database						gi|367051318|ref|XP_003656038.1|	hypothetical protein THITE_2120388 [Thielavia terrestris NRRL 8126]	No hit in this database				No hit in this database		No hit in this database
comp217700_c0_seq1	272	No hit in this database						No hit in this database		No hit in this database				No hit in this database		No hit in this database
comp217702_c0_seq1	526	No hit in this database						gi|477531754|gb|ENH83445.1|	bifunctional catalase-peroxidase cat2 [Colletotrichum orbiculare MAFF 240422]	No hit in this database				No hit in this database		No hit in this database
comp217702_c1_seq1	904	No hit in this database						gi|310795216|gb|EFQ30677.1|	catalase/peroxidase HPI [Glomerella graminicola M1.001]	No hit in this database				No hit in this database		No hit in this database											OG1_1812_p
comp217703_c0_seq1	238	No hit in this database						No hit in this database		No hit in this database				No hit in this database		No hit in this database
comp2177031_c0_seq1	283	No hit in this database						gi|302907330|ref|XP_003049622.1|	hypothetical protein NECHADRAFT_102961 [Nectria haematococca mpVI 77-13-4]	No hit in this database				No hit in this database		No hit in this database
comp217708_c0_seq1	649	No hit in this database						gi|353239511|emb|CCA71420.1|	hypothetical protein PIIN_05360 [Piriformospora indica DSM 11827]	No hit in this database				No hit in this database		No hit in this database
comp217709_c0_seq1	320	No hit in this database						gi|302889106|ref|XP_003043439.1|	hypothetical protein NECHADRAFT_87549 [Nectria haematococca mpVI 77-13-4]	No hit in this database				No hit in this database		No hit in this database
comp217711_c0_seq1	312	No hit in this database						gi|189091940|ref|XP_001929803.1|	hypothetical protein [Podospora anserina S mat+]	No hit in this database				No hit in this database		No hit in this database
comp217711_c1_seq1	547	No hit in this database						gi|189091940|ref|XP_001929803.1|	hypothetical protein [Podospora anserina S mat+]	No hit in this database				No hit in this database		No hit in this database
comp2177137_c0_seq1	231	No hit in this database						gi|475674751|gb|EMT71832.1|	hypothetical protein FOC4_g10001421 [Fusarium oxysporum f. sp. cubense race 4]	No hit in this database				No hit in this database		No hit in this database
comp217715_c0_seq1	327	No hit in this database						gi|353236816|emb|CCA68803.1|	related to poly(A) polymerase [Piriformospora indica DSM 11827]	No hit in this database				No hit in this database		No hit in this database
[truncated: 123,046 more rows]
