# Supplementary material for: Comparative analysis of the root transcriptomes of cultivated sweetpotato (Ipomoea batatas [L.] Lam) and its wild ancestor (Ipomoea trifida [Kunth] G. Don)
Source: BMC Plant Biol. 2017 Jan 13;17:9. doi: 10.1186/s12870-016-0950-x (PMC5234144; doi:10.1186/s12870-016-0950-x)
Supplement: Additional file 2: — BLAST annotation and Gene Ontology (GO) classification of I. trifida contigs (Sp2). (ZIP 42.9 MB) [file 12870_2016_950_MOESM2_ESM.zip › Add. file 2-2. BLAST & GO classification - It (Sp2) contigs.xlsx]

## Sheet: Sheet1
		Blastn results from Sweet potato gene index						Blastx results from nr blast		Blastx results from Arabidopsis (TAIR10) database				Blastx results from Casava (Phytozome) database		Blastx results from potato (Phytozome) database			Trinotate information								OrthoMCL		Information from PANTHER										Information from Arabidopsis GO Slim
ContigIDs	Lengths	Sweet potato geneid	Uniref Hit ID	Uniref Hit Description	Arabidopsis Hit ID	Arabidopsis Hit Description	Description	Hit ID	Hit Description	Arabidopsis_HitID	Arabidopsis_Hit_ShortDescription	Arabidopsis_Hit_CuratorSummary	Arabidopsis_Hit_Computational_description	Casava_HitID	Casava_Hit_Description	Potato_Hit_ID	Potato_Hit_Description	transcript_id	prot_id	TopBlastHit	Pfam	SignalP	TmHMM	eggnog	gene_ontology	prot_seq	OrthoMCL_paralogs	OrthoMCLorthologs	GeneID|Protein ID	Protein accession	PANTHER Subfamily ID	PANTHER family Name	PANTHER Subfamily name	PANTHER Molecular Function	PANTHER Biological Process	Cellular Components	Protein Class	Pathway	GO Cellular Component	GO Molecular function	GO Biological process
comp1061588_c0_seq1	420	No hit in this database						gi|242008404|ref|XP_002424996.1|	DEAD box ATP-dependent RNA helicase, putative [Pediculus humanus corporis]	AT3G58510.3	DEA(D/H)-box RNA helicase family protein		DEA(D/H)-box RNA helicase family protein; FUNCTIONS IN: helicase activity, ATP binding, nucleic acid binding, ATP-dependent helicase activity; LOCATED IN: nucleolus, peroxisome, plasma membrane; EXPRESSED IN: 24 plant structures; EXPRESSED DURING: 15 growth stages; CONTAINS InterPro DOMAIN/s: RNA helicase, DEAD-box type, Q motif (InterPro:IPR014014), DNA/RNA helicase, DEAD/DEAH box type, N-termin…	cassava4.1_003851m|PACid:17981314	P-loop containing nucleoside triphosphate hydrolases superfamily protein	PGSC0003DMP400007608|PACid:24381126	P-loop containing nucleoside triphosphate hydrolases superfamily protein												ARATH|TAIR=At3g58510|UniProtKB=Q8LA13		PTHR24031:SF9	FAMILY NOT NAMED	ATP-DEPENDENT RNA HELICASE DDX3X	nucleic acid binding#GO:0003676;RNA helicase activity#GO:0003724;translation regulator activity#GO:0045182;RNA binding#GO:0003723;translation factor activity, nucleic acid binding#GO:0008135;helicase activity#GO:0004386;binding#GO:0005488;catalytic activity#GO:0003824;translation initiation factor activity#GO:0003743	regulation of biological process#GO:0050789;biological regulation#GO:0065007;regulation of translation#GO:0006417;protein metabolic process#GO:0019538;nucleobase-containing compound metabolic process#GO:0006139;primary metabolic process#GO:0044238;metabolic process#GO:0008152;translation#GO:0006412		helicase#PC00115;RNA binding protein#PC00031;RNA helicase#PC00032;nucleic acid binding#PC00171		GO:0005777|located in peroxisome;GO:0005730|located in nucleolus;GO:0005777|located in peroxisome;GO:0005730|located in nucleolus;GO:0005886|located in plasma membrane;GO:0005777|located in peroxisome;GO:0005886|located in plasma membrane;GO:0005886|located in plasma membrane;GO:0005730|located in nucleolus;GO:0005777|located in peroxisome;GO:0005730|located in nucleolus;GO:0005777|located in per…	GO:0005524|has ATP binding;GO:0003676|has nucleic acid binding;GO:0005524|has ATP binding;GO:0008026|has ATP-dependent helicase activity;GO:0005524|has ATP binding;GO:0003676|has nucleic acid binding;GO:0008026|has ATP-dependent helicase activity;GO:0008026|has ATP-dependent helicase activity;GO:0005524|has ATP binding;GO:0003676|has nucleic acid binding;GO:0005524|has ATP binding;GO:0008026|has …
comp1079716_c0_seq1	228	No hit in this database						gi|507106076|emb|CDF39761.1|	ATP-dependent RNA helicase DBP2, putative [Chondrus crispus]	AT3G58510.3	DEA(D/H)-box RNA helicase family protein		DEA(D/H)-box RNA helicase family protein; FUNCTIONS IN: helicase activity, ATP binding, nucleic acid binding, ATP-dependent helicase activity; LOCATED IN: nucleolus, peroxisome, plasma membrane; EXPRESSED IN: 24 plant structures; EXPRESSED DURING: 15 growth stages; CONTAINS InterPro DOMAIN/s: RNA helicase, DEAD-box type, Q motif (InterPro:IPR014014), DNA/RNA helicase, DEAD/DEAH box type, N-termin…	cassava4.1_003851m|PACid:17981314	P-loop containing nucleoside triphosphate hydrolases superfamily protein	PGSC0003DMP400002047|PACid:24403444	P-loop containing nucleoside triphosphate hydrolases superfamily protein												ARATH|TAIR=At3g58510|UniProtKB=Q8LA13		PTHR24031:SF9	FAMILY NOT NAMED	ATP-DEPENDENT RNA HELICASE DDX3X	nucleic acid binding#GO:0003676;RNA helicase activity#GO:0003724;translation regulator activity#GO:0045182;RNA binding#GO:0003723;translation factor activity, nucleic acid binding#GO:0008135;helicase activity#GO:0004386;binding#GO:0005488;catalytic activity#GO:0003824;translation initiation factor activity#GO:0003743	regulation of biological process#GO:0050789;biological regulation#GO:0065007;regulation of translation#GO:0006417;protein metabolic process#GO:0019538;nucleobase-containing compound metabolic process#GO:0006139;primary metabolic process#GO:0044238;metabolic process#GO:0008152;translation#GO:0006412		helicase#PC00115;RNA binding protein#PC00031;RNA helicase#PC00032;nucleic acid binding#PC00171		GO:0005777|located in peroxisome;GO:0005730|located in nucleolus;GO:0005777|located in peroxisome;GO:0005730|located in nucleolus;GO:0005886|located in plasma membrane;GO:0005777|located in peroxisome;GO:0005886|located in plasma membrane;GO:0005886|located in plasma membrane;GO:0005730|located in nucleolus;GO:0005777|located in peroxisome;GO:0005730|located in nucleolus;GO:0005777|located in per…	GO:0005524|has ATP binding;GO:0003676|has nucleic acid binding;GO:0005524|has ATP binding;GO:0008026|has ATP-dependent helicase activity;GO:0005524|has ATP binding;GO:0003676|has nucleic acid binding;GO:0008026|has ATP-dependent helicase activity;GO:0008026|has ATP-dependent helicase activity;GO:0005524|has ATP binding;GO:0003676|has nucleic acid binding;GO:0005524|has ATP binding;GO:0008026|has …
comp1178308_c0_seq1	384	No hit in this database						gi|500255176|gb|EON98693.1|	putative atp-dependent rna helicase ded1 protein [Togninia minima UCRPA7]	AT3G58510.3	DEA(D/H)-box RNA helicase family protein		DEA(D/H)-box RNA helicase family protein; FUNCTIONS IN: helicase activity, ATP binding, nucleic acid binding, ATP-dependent helicase activity; LOCATED IN: nucleolus, peroxisome, plasma membrane; EXPRESSED IN: 24 plant structures; EXPRESSED DURING: 15 growth stages; CONTAINS InterPro DOMAIN/s: RNA helicase, DEAD-box type, Q motif (InterPro:IPR014014), DNA/RNA helicase, DEAD/DEAH box type, N-termin…	cassava4.1_003715m|PACid:17994052	P-loop containing nucleoside triphosphate hydrolases superfamily protein	PGSC0003DMP400007608|PACid:24381126	P-loop containing nucleoside triphosphate hydrolases superfamily protein												ARATH|TAIR=At3g58510|UniProtKB=Q8LA13		PTHR24031:SF9	FAMILY NOT NAMED	ATP-DEPENDENT RNA HELICASE DDX3X	nucleic acid binding#GO:0003676;RNA helicase activity#GO:0003724;translation regulator activity#GO:0045182;RNA binding#GO:0003723;translation factor activity, nucleic acid binding#GO:0008135;helicase activity#GO:0004386;binding#GO:0005488;catalytic activity#GO:0003824;translation initiation factor activity#GO:0003743	regulation of biological process#GO:0050789;biological regulation#GO:0065007;regulation of translation#GO:0006417;protein metabolic process#GO:0019538;nucleobase-containing compound metabolic process#GO:0006139;primary metabolic process#GO:0044238;metabolic process#GO:0008152;translation#GO:0006412		helicase#PC00115;RNA binding protein#PC00031;RNA helicase#PC00032;nucleic acid binding#PC00171		GO:0005777|located in peroxisome;GO:0005730|located in nucleolus;GO:0005777|located in peroxisome;GO:0005730|located in nucleolus;GO:0005886|located in plasma membrane;GO:0005777|located in peroxisome;GO:0005886|located in plasma membrane;GO:0005886|located in plasma membrane;GO:0005730|located in nucleolus;GO:0005777|located in peroxisome;GO:0005730|located in nucleolus;GO:0005777|located in per…	GO:0005524|has ATP binding;GO:0003676|has nucleic acid binding;GO:0005524|has ATP binding;GO:0008026|has ATP-dependent helicase activity;GO:0005524|has ATP binding;GO:0003676|has nucleic acid binding;GO:0008026|has ATP-dependent helicase activity;GO:0008026|has ATP-dependent helicase activity;GO:0005524|has ATP binding;GO:0003676|has nucleic acid binding;GO:0005524|has ATP binding;GO:0008026|has …
comp178527_c0_seq1	612	No hit in this database						gi|2558533|emb|CAA73349.1|	putative RNA helicase (DEAD box) [Danio rerio]	AT3G58510.3	DEA(D/H)-box RNA helicase family protein		DEA(D/H)-box RNA helicase family protein; FUNCTIONS IN: helicase activity, ATP binding, nucleic acid binding, ATP-dependent helicase activity; LOCATED IN: nucleolus, peroxisome, plasma membrane; EXPRESSED IN: 24 plant structures; EXPRESSED DURING: 15 growth stages; CONTAINS InterPro DOMAIN/s: RNA helicase, DEAD-box type, Q motif (InterPro:IPR014014), DNA/RNA helicase, DEAD/DEAH box type, N-termin…	cassava4.1_003499m|PACid:17959958	P-loop containing nucleoside triphosphate hydrolases superfamily protein	PGSC0003DMP400055278|PACid:24422021	P-loop containing nucleoside triphosphate hydrolases superfamily protein												ARATH|TAIR=At3g58510|UniProtKB=Q8LA13		PTHR24031:SF9	FAMILY NOT NAMED	ATP-DEPENDENT RNA HELICASE DDX3X	nucleic acid binding#GO:0003676;RNA helicase activity#GO:0003724;translation regulator activity#GO:0045182;RNA binding#GO:0003723;translation factor activity, nucleic acid binding#GO:0008135;helicase activity#GO:0004386;binding#GO:0005488;catalytic activity#GO:0003824;translation initiation factor activity#GO:0003743	regulation of biological process#GO:0050789;biological regulation#GO:0065007;regulation of translation#GO:0006417;protein metabolic process#GO:0019538;nucleobase-containing compound metabolic process#GO:0006139;primary metabolic process#GO:0044238;metabolic process#GO:0008152;translation#GO:0006412		helicase#PC00115;RNA binding protein#PC00031;RNA helicase#PC00032;nucleic acid binding#PC00171		GO:0005777|located in peroxisome;GO:0005730|located in nucleolus;GO:0005777|located in peroxisome;GO:0005730|located in nucleolus;GO:0005886|located in plasma membrane;GO:0005777|located in peroxisome;GO:0005886|located in plasma membrane;GO:0005886|located in plasma membrane;GO:0005730|located in nucleolus;GO:0005777|located in peroxisome;GO:0005730|located in nucleolus;GO:0005777|located in per…	GO:0005524|has ATP binding;GO:0003676|has nucleic acid binding;GO:0005524|has ATP binding;GO:0008026|has ATP-dependent helicase activity;GO:0005524|has ATP binding;GO:0003676|has nucleic acid binding;GO:0008026|has ATP-dependent helicase activity;GO:0008026|has ATP-dependent helicase activity;GO:0005524|has ATP binding;GO:0003676|has nucleic acid binding;GO:0005524|has ATP binding;GO:0008026|has …
comp193928_c0_seq1	1441	No hit in this database						gi|256077046|ref|XP_002574819.1|	DEAD box ATP-dependent RNA helicase [Schistosoma mansoni]	AT3G58510.3	DEA(D/H)-box RNA helicase family protein		DEA(D/H)-box RNA helicase family protein; FUNCTIONS IN: helicase activity, ATP binding, nucleic acid binding, ATP-dependent helicase activity; LOCATED IN: nucleolus, peroxisome, plasma membrane; EXPRESSED IN: 24 plant structures; EXPRESSED DURING: 15 growth stages; CONTAINS InterPro DOMAIN/s: RNA helicase, DEAD-box type, Q motif (InterPro:IPR014014), DNA/RNA helicase, DEAD/DEAH box type, N-termin…	cassava4.1_003499m|PACid:17959958	P-loop containing nucleoside triphosphate hydrolases superfamily protein	PGSC0003DMP400055279|PACid:24422020	P-loop containing nucleoside triphosphate hydrolases superfamily protein												ARATH|TAIR=At3g58510|UniProtKB=Q8LA13		PTHR24031:SF9	FAMILY NOT NAMED	ATP-DEPENDENT RNA HELICASE DDX3X	nucleic acid binding#GO:0003676;RNA helicase activity#GO:0003724;translation regulator activity#GO:0045182;RNA binding#GO:0003723;translation factor activity, nucleic acid binding#GO:0008135;helicase activity#GO:0004386;binding#GO:0005488;catalytic activity#GO:0003824;translation initiation factor activity#GO:0003743	regulation of biological process#GO:0050789;biological regulation#GO:0065007;regulation of translation#GO:0006417;protein metabolic process#GO:0019538;nucleobase-containing compound metabolic process#GO:0006139;primary metabolic process#GO:0044238;metabolic process#GO:0008152;translation#GO:0006412		helicase#PC00115;RNA binding protein#PC00031;RNA helicase#PC00032;nucleic acid binding#PC00171		GO:0005777|located in peroxisome;GO:0005730|located in nucleolus;GO:0005777|located in peroxisome;GO:0005730|located in nucleolus;GO:0005886|located in plasma membrane;GO:0005777|located in peroxisome;GO:0005886|located in plasma membrane;GO:0005886|located in plasma membrane;GO:0005730|located in nucleolus;GO:0005777|located in peroxisome;GO:0005730|located in nucleolus;GO:0005777|located in per…	GO:0005524|has ATP binding;GO:0003676|has nucleic acid binding;GO:0005524|has ATP binding;GO:0008026|has ATP-dependent helicase activity;GO:0005524|has ATP binding;GO:0003676|has nucleic acid binding;GO:0008026|has ATP-dependent helicase activity;GO:0008026|has ATP-dependent helicase activity;GO:0005524|has ATP binding;GO:0003676|has nucleic acid binding;GO:0005524|has ATP binding;GO:0008026|has …
comp194571_c0_seq1	264	No hit in this database						gi|390600057|gb|EIN09452.1|	DEAD-domain-containing protein [Punctularia strigosozonata HHB-11173 SS5]	AT3G58510.3	DEA(D/H)-box RNA helicase family protein		DEA(D/H)-box RNA helicase family protein; FUNCTIONS IN: helicase activity, ATP binding, nucleic acid binding, ATP-dependent helicase activity; LOCATED IN: nucleolus, peroxisome, plasma membrane; EXPRESSED IN: 24 plant structures; EXPRESSED DURING: 15 growth stages; CONTAINS InterPro DOMAIN/s: RNA helicase, DEAD-box type, Q motif (InterPro:IPR014014), DNA/RNA helicase, DEAD/DEAH box type, N-termin…	cassava4.1_003851m|PACid:17981314	P-loop containing nucleoside triphosphate hydrolases superfamily protein	PGSC0003DMP400055279|PACid:24422020	P-loop containing nucleoside triphosphate hydrolases superfamily protein												ARATH|TAIR=At3g58510|UniProtKB=Q8LA13		PTHR24031:SF9	FAMILY NOT NAMED	ATP-DEPENDENT RNA HELICASE DDX3X	nucleic acid binding#GO:0003676;RNA helicase activity#GO:0003724;translation regulator activity#GO:0045182;RNA binding#GO:0003723;translation factor activity, nucleic acid binding#GO:0008135;helicase activity#GO:0004386;binding#GO:0005488;catalytic activity#GO:0003824;translation initiation factor activity#GO:0003743	regulation of biological process#GO:0050789;biological regulation#GO:0065007;regulation of translation#GO:0006417;protein metabolic process#GO:0019538;nucleobase-containing compound metabolic process#GO:0006139;primary metabolic process#GO:0044238;metabolic process#GO:0008152;translation#GO:0006412		helicase#PC00115;RNA binding protein#PC00031;RNA helicase#PC00032;nucleic acid binding#PC00171		GO:0005777|located in peroxisome;GO:0005730|located in nucleolus;GO:0005777|located in peroxisome;GO:0005730|located in nucleolus;GO:0005886|located in plasma membrane;GO:0005777|located in peroxisome;GO:0005886|located in plasma membrane;GO:0005886|located in plasma membrane;GO:0005730|located in nucleolus;GO:0005777|located in peroxisome;GO:0005730|located in nucleolus;GO:0005777|located in per…	GO:0005524|has ATP binding;GO:0003676|has nucleic acid binding;GO:0005524|has ATP binding;GO:0008026|has ATP-dependent helicase activity;GO:0005524|has ATP binding;GO:0003676|has nucleic acid binding;GO:0008026|has ATP-dependent helicase activity;GO:0008026|has ATP-dependent helicase activity;GO:0005524|has ATP binding;GO:0003676|has nucleic acid binding;GO:0005524|has ATP binding;GO:0008026|has …
comp204534_c0_seq1	245	No hit in this database						gi|449532919|ref|XP_004173425.1|	PREDICTED: DEAD-box ATP-dependent RNA helicase 11-like, partial [Cucumis sativus]	AT3G58510.3	DEA(D/H)-box RNA helicase family protein		DEA(D/H)-box RNA helicase family protein; FUNCTIONS IN: helicase activity, ATP binding, nucleic acid binding, ATP-dependent helicase activity; LOCATED IN: nucleolus, peroxisome, plasma membrane; EXPRESSED IN: 24 plant structures; EXPRESSED DURING: 15 growth stages; CONTAINS InterPro DOMAIN/s: RNA helicase, DEAD-box type, Q motif (InterPro:IPR014014), DNA/RNA helicase, DEAD/DEAH box type, N-termin…	cassava4.1_003499m|PACid:17959958	P-loop containing nucleoside triphosphate hydrolases superfamily protein	PGSC0003DMP400055279|PACid:24422020	P-loop containing nucleoside triphosphate hydrolases superfamily protein												ARATH|TAIR=At3g58510|UniProtKB=Q8LA13		PTHR24031:SF9	FAMILY NOT NAMED	ATP-DEPENDENT RNA HELICASE DDX3X	nucleic acid binding#GO:0003676;RNA helicase activity#GO:0003724;translation regulator activity#GO:0045182;RNA binding#GO:0003723;translation factor activity, nucleic acid binding#GO:0008135;helicase activity#GO:0004386;binding#GO:0005488;catalytic activity#GO:0003824;translation initiation factor activity#GO:0003743	regulation of biological process#GO:0050789;biological regulation#GO:0065007;regulation of translation#GO:0006417;protein metabolic process#GO:0019538;nucleobase-containing compound metabolic process#GO:0006139;primary metabolic process#GO:0044238;metabolic process#GO:0008152;translation#GO:0006412		helicase#PC00115;RNA binding protein#PC00031;RNA helicase#PC00032;nucleic acid binding#PC00171		GO:0005777|located in peroxisome;GO:0005730|located in nucleolus;GO:0005777|located in peroxisome;GO:0005730|located in nucleolus;GO:0005886|located in plasma membrane;GO:0005777|located in peroxisome;GO:0005886|located in plasma membrane;GO:0005886|located in plasma membrane;GO:0005730|located in nucleolus;GO:0005777|located in peroxisome;GO:0005730|located in nucleolus;GO:0005777|located in per…	GO:0005524|has ATP binding;GO:0003676|has nucleic acid binding;GO:0005524|has ATP binding;GO:0008026|has ATP-dependent helicase activity;GO:0005524|has ATP binding;GO:0003676|has nucleic acid binding;GO:0008026|has ATP-dependent helicase activity;GO:0008026|has ATP-dependent helicase activity;GO:0005524|has ATP binding;GO:0003676|has nucleic acid binding;GO:0005524|has ATP binding;GO:0008026|has …
comp211793_c0_seq1	223	No hit in this database						gi|452824515|gb|EME31517.1|	ATP-dependent RNA helicase [Galdieria sulphuraria]	AT3G58510.3	DEA(D/H)-box RNA helicase family protein		DEA(D/H)-box RNA helicase family protein; FUNCTIONS IN: helicase activity, ATP binding, nucleic acid binding, ATP-dependent helicase activity; LOCATED IN: nucleolus, peroxisome, plasma membrane; EXPRESSED IN: 24 plant structures; EXPRESSED DURING: 15 growth stages; CONTAINS InterPro DOMAIN/s: RNA helicase, DEAD-box type, Q motif (InterPro:IPR014014), DNA/RNA helicase, DEAD/DEAH box type, N-termin…	cassava4.1_003851m|PACid:17981314	P-loop containing nucleoside triphosphate hydrolases superfamily protein	PGSC0003DMP400055279|PACid:24422020	P-loop containing nucleoside triphosphate hydrolases superfamily protein												ARATH|TAIR=At3g58510|UniProtKB=Q8LA13		PTHR24031:SF9	FAMILY NOT NAMED	ATP-DEPENDENT RNA HELICASE DDX3X	nucleic acid binding#GO:0003676;RNA helicase activity#GO:0003724;translation regulator activity#GO:0045182;RNA binding#GO:0003723;translation factor activity, nucleic acid binding#GO:0008135;helicase activity#GO:0004386;binding#GO:0005488;catalytic activity#GO:0003824;translation initiation factor activity#GO:0003743	regulation of biological process#GO:0050789;biological regulation#GO:0065007;regulation of translation#GO:0006417;protein metabolic process#GO:0019538;nucleobase-containing compound metabolic process#GO:0006139;primary metabolic process#GO:0044238;metabolic process#GO:0008152;translation#GO:0006412		helicase#PC00115;RNA binding protein#PC00031;RNA helicase#PC00032;nucleic acid binding#PC00171		GO:0005777|located in peroxisome;GO:0005730|located in nucleolus;GO:0005777|located in peroxisome;GO:0005730|located in nucleolus;GO:0005886|located in plasma membrane;GO:0005777|located in peroxisome;GO:0005886|located in plasma membrane;GO:0005886|located in plasma membrane;GO:0005730|located in nucleolus;GO:0005777|located in peroxisome;GO:0005730|located in nucleolus;GO:0005777|located in per…	GO:0005524|has ATP binding;GO:0003676|has nucleic acid binding;GO:0005524|has ATP binding;GO:0008026|has ATP-dependent helicase activity;GO:0005524|has ATP binding;GO:0003676|has nucleic acid binding;GO:0008026|has ATP-dependent helicase activity;GO:0008026|has ATP-dependent helicase activity;GO:0005524|has ATP binding;GO:0003676|has nucleic acid binding;GO:0005524|has ATP binding;GO:0008026|has …
comp2367018_c0_seq1	414	No hit in this database						gi|403217071|emb|CCK71566.1|	hypothetical protein KNAG_0H01520 [Kazachstania naganishii CBS 8797]	AT3G58510.3	DEA(D/H)-box RNA helicase family protein		DEA(D/H)-box RNA helicase family protein; FUNCTIONS IN: helicase activity, ATP binding, nucleic acid binding, ATP-dependent helicase activity; LOCATED IN: nucleolus, peroxisome, plasma membrane; EXPRESSED IN: 24 plant structures; EXPRESSED DURING: 15 growth stages; CONTAINS InterPro DOMAIN/s: RNA helicase, DEAD-box type, Q motif (InterPro:IPR014014), DNA/RNA helicase, DEAD/DEAH box type, N-termin…	cassava4.1_003851m|PACid:17981314	P-loop containing nucleoside triphosphate hydrolases superfamily protein	PGSC0003DMP400002047|PACid:24403444	P-loop containing nucleoside triphosphate hydrolases superfamily protein												ARATH|TAIR=At3g58510|UniProtKB=Q8LA13		PTHR24031:SF9	FAMILY NOT NAMED	ATP-DEPENDENT RNA HELICASE DDX3X	nucleic acid binding#GO:0003676;RNA helicase activity#GO:0003724;translation regulator activity#GO:0045182;RNA binding#GO:0003723;translation factor activity, nucleic acid binding#GO:0008135;helicase activity#GO:0004386;binding#GO:0005488;catalytic activity#GO:0003824;translation initiation factor activity#GO:0003743	regulation of biological process#GO:0050789;biological regulation#GO:0065007;regulation of translation#GO:0006417;protein metabolic process#GO:0019538;nucleobase-containing compound metabolic process#GO:0006139;primary metabolic process#GO:0044238;metabolic process#GO:0008152;translation#GO:0006412		helicase#PC00115;RNA binding protein#PC00031;RNA helicase#PC00032;nucleic acid binding#PC00171		GO:0005777|located in peroxisome;GO:0005730|located in nucleolus;GO:0005777|located in peroxisome;GO:0005730|located in nucleolus;GO:0005886|located in plasma membrane;GO:0005777|located in peroxisome;GO:0005886|located in plasma membrane;GO:0005886|located in plasma membrane;GO:0005730|located in nucleolus;GO:0005777|located in peroxisome;GO:0005730|located in nucleolus;GO:0005777|located in per…	GO:0005524|has ATP binding;GO:0003676|has nucleic acid binding;GO:0005524|has ATP binding;GO:0008026|has ATP-dependent helicase activity;GO:0005524|has ATP binding;GO:0003676|has nucleic acid binding;GO:0008026|has ATP-dependent helicase activity;GO:0008026|has ATP-dependent helicase activity;GO:0005524|has ATP binding;GO:0003676|has nucleic acid binding;GO:0005524|has ATP binding;GO:0008026|has …
comp241367_c0_seq1	509	No hit in this database						gi|510907936|ref|XP_004832107.1|	DEAD box ATP-dependent RNA helicase family member protein [Babesia equi]	AT3G58510.3	DEA(D/H)-box RNA helicase family protein		DEA(D/H)-box RNA helicase family protein; FUNCTIONS IN: helicase activity, ATP binding, nucleic acid binding, ATP-dependent helicase activity; LOCATED IN: nucleolus, peroxisome, plasma membrane; EXPRESSED IN: 24 plant structures; EXPRESSED DURING: 15 growth stages; CONTAINS InterPro DOMAIN/s: RNA helicase, DEAD-box type, Q motif (InterPro:IPR014014), DNA/RNA helicase, DEAD/DEAH box type, N-termin…	cassava4.1_003715m|PACid:17994052	P-loop containing nucleoside triphosphate hydrolases superfamily protein	PGSC0003DMP400055279|PACid:24422020	P-loop containing nucleoside triphosphate hydrolases superfamily protein												ARATH|TAIR=At3g58510|UniProtKB=Q8LA13		PTHR24031:SF9	FAMILY NOT NAMED	ATP-DEPENDENT RNA HELICASE DDX3X	nucleic acid binding#GO:0003676;RNA helicase activity#GO:0003724;translation regulator activity#GO:0045182;RNA binding#GO:0003723;translation factor activity, nucleic acid binding#GO:0008135;helicase activity#GO:0004386;binding#GO:0005488;catalytic activity#GO:0003824;translation initiation factor activity#GO:0003743	regulation of biological process#GO:0050789;biological regulation#GO:0065007;regulation of translation#GO:0006417;protein metabolic process#GO:0019538;nucleobase-containing compound metabolic process#GO:0006139;primary metabolic process#GO:0044238;metabolic process#GO:0008152;translation#GO:0006412		helicase#PC00115;RNA binding protein#PC00031;RNA helicase#PC00032;nucleic acid binding#PC00171		GO:0005777|located in peroxisome;GO:0005730|located in nucleolus;GO:0005777|located in peroxisome;GO:0005730|located in nucleolus;GO:0005886|located in plasma membrane;GO:0005777|located in peroxisome;GO:0005886|located in plasma membrane;GO:0005886|located in plasma membrane;GO:0005730|located in nucleolus;GO:0005777|located in peroxisome;GO:0005730|located in nucleolus;GO:0005777|located in per…	GO:0005524|has ATP binding;GO:0003676|has nucleic acid binding;GO:0005524|has ATP binding;GO:0008026|has ATP-dependent helicase activity;GO:0005524|has ATP binding;GO:0003676|has nucleic acid binding;GO:0008026|has ATP-dependent helicase activity;GO:0008026|has ATP-dependent helicase activity;GO:0005524|has ATP binding;GO:0003676|has nucleic acid binding;GO:0005524|has ATP binding;GO:0008026|has …
comp2414788_c0_seq1	234	No hit in this database						gi|218199270|gb|EEC81697.1|	hypothetical protein OsI_25294 [Oryza sativa Indica Group]	AT3G58510.3	DEA(D/H)-box RNA helicase family protein		DEA(D/H)-box RNA helicase family protein; FUNCTIONS IN: helicase activity, ATP binding, nucleic acid binding, ATP-dependent helicase activity; LOCATED IN: nucleolus, peroxisome, plasma membrane; EXPRESSED IN: 24 plant structures; EXPRESSED DURING: 15 growth stages; CONTAINS InterPro DOMAIN/s: RNA helicase, DEAD-box type, Q motif (InterPro:IPR014014), DNA/RNA helicase, DEAD/DEAH box type, N-termin…	cassava4.1_003851m|PACid:17981314	P-loop containing nucleoside triphosphate hydrolases superfamily protein	PGSC0003DMP400055279|PACid:24422020	P-loop containing nucleoside triphosphate hydrolases superfamily protein												ARATH|TAIR=At3g58510|UniProtKB=Q8LA13		PTHR24031:SF9	FAMILY NOT NAMED	ATP-DEPENDENT RNA HELICASE DDX3X	nucleic acid binding#GO:0003676;RNA helicase activity#GO:0003724;translation regulator activity#GO:0045182;RNA binding#GO:0003723;translation factor activity, nucleic acid binding#GO:0008135;helicase activity#GO:0004386;binding#GO:0005488;catalytic activity#GO:0003824;translation initiation factor activity#GO:0003743	regulation of biological process#GO:0050789;biological regulation#GO:0065007;regulation of translation#GO:0006417;protein metabolic process#GO:0019538;nucleobase-containing compound metabolic process#GO:0006139;primary metabolic process#GO:0044238;metabolic process#GO:0008152;translation#GO:0006412		helicase#PC00115;RNA binding protein#PC00031;RNA helicase#PC00032;nucleic acid binding#PC00171		GO:0005777|located in peroxisome;GO:0005730|located in nucleolus;GO:0005777|located in peroxisome;GO:0005730|located in nucleolus;GO:0005886|located in plasma membrane;GO:0005777|located in peroxisome;GO:0005886|located in plasma membrane;GO:0005886|located in plasma membrane;GO:0005730|located in nucleolus;GO:0005777|located in peroxisome;GO:0005730|located in nucleolus;GO:0005777|located in per…	GO:0005524|has ATP binding;GO:0003676|has nucleic acid binding;GO:0005524|has ATP binding;GO:0008026|has ATP-dependent helicase activity;GO:0005524|has ATP binding;GO:0003676|has nucleic acid binding;GO:0008026|has ATP-dependent helicase activity;GO:0008026|has ATP-dependent helicase activity;GO:0005524|has ATP binding;GO:0003676|has nucleic acid binding;GO:0005524|has ATP binding;GO:0008026|has …
comp244553_c0_seq2	238	No hit in this database						gi|212537643|ref|XP_002148977.1|	ATP dependent RNA helicase (Dbp1), putative [Talaromyces marneffei ATCC 18224]	AT3G58510.3	DEA(D/H)-box RNA helicase family protein		DEA(D/H)-box RNA helicase family protein; FUNCTIONS IN: helicase activity, ATP binding, nucleic acid binding, ATP-dependent helicase activity; LOCATED IN: nucleolus, peroxisome, plasma membrane; EXPRESSED IN: 24 plant structures; EXPRESSED DURING: 15 growth stages; CONTAINS InterPro DOMAIN/s: RNA helicase, DEAD-box type, Q motif (InterPro:IPR014014), DNA/RNA helicase, DEAD/DEAH box type, N-termin…	cassava4.1_003715m|PACid:17994052	P-loop containing nucleoside triphosphate hydrolases superfamily protein	PGSC0003DMP400055278|PACid:24422021	P-loop containing nucleoside triphosphate hydrolases superfamily protein												ARATH|TAIR=At3g58510|UniProtKB=Q8LA13		PTHR24031:SF9	FAMILY NOT NAMED	ATP-DEPENDENT RNA HELICASE DDX3X	nucleic acid binding#GO:0003676;RNA helicase activity#GO:0003724;translation regulator activity#GO:0045182;RNA binding#GO:0003723;translation factor activity, nucleic acid binding#GO:0008135;helicase activity#GO:0004386;binding#GO:0005488;catalytic activity#GO:0003824;translation initiation factor activity#GO:0003743	regulation of biological process#GO:0050789;biological regulation#GO:0065007;regulation of translation#GO:0006417;protein metabolic process#GO:0019538;nucleobase-containing compound metabolic process#GO:0006139;primary metabolic process#GO:0044238;metabolic process#GO:0008152;translation#GO:0006412		helicase#PC00115;RNA binding protein#PC00031;RNA helicase#PC00032;nucleic acid binding#PC00171		GO:0005777|located in peroxisome;GO:0005730|located in nucleolus;GO:0005777|located in peroxisome;GO:0005730|located in nucleolus;GO:0005886|located in plasma membrane;GO:0005777|located in peroxisome;GO:0005886|located in plasma membrane;GO:0005886|located in plasma membrane;GO:0005730|located in nucleolus;GO:0005777|located in peroxisome;GO:0005730|located in nucleolus;GO:0005777|located in per…	GO:0005524|has ATP binding;GO:0003676|has nucleic acid binding;GO:0005524|has ATP binding;GO:0008026|has ATP-dependent helicase activity;GO:0005524|has ATP binding;GO:0003676|has nucleic acid binding;GO:0008026|has ATP-dependent helicase activity;GO:0008026|has ATP-dependent helicase activity;GO:0005524|has ATP binding;GO:0003676|has nucleic acid binding;GO:0005524|has ATP binding;GO:0008026|has …
comp258354_c0_seq1	936	No hit in this database						gi|348689892|gb|EGZ29706.1|	hypothetical protein PHYSODRAFT_323195 [Phytophthora sojae]	AT3G58510.3	DEA(D/H)-box RNA helicase family protein		DEA(D/H)-box RNA helicase family protein; FUNCTIONS IN: helicase activity, ATP binding, nucleic acid binding, ATP-dependent helicase activity; LOCATED IN: nucleolus, peroxisome, plasma membrane; EXPRESSED IN: 24 plant structures; EXPRESSED DURING: 15 growth stages; CONTAINS InterPro DOMAIN/s: RNA helicase, DEAD-box type, Q motif (InterPro:IPR014014), DNA/RNA helicase, DEAD/DEAH box type, N-termin…	cassava4.1_003851m|PACid:17981314	P-loop containing nucleoside triphosphate hydrolases superfamily protein	PGSC0003DMP400002047|PACid:24403444	P-loop containing nucleoside triphosphate hydrolases superfamily protein										OG1_9216_p		ARATH|TAIR=At3g58510|UniProtKB=Q8LA13		PTHR24031:SF9	FAMILY NOT NAMED	ATP-DEPENDENT RNA HELICASE DDX3X	nucleic acid binding#GO:0003676;RNA helicase activity#GO:0003724;translation regulator activity#GO:0045182;RNA binding#GO:0003723;translation factor activity, nucleic acid binding#GO:0008135;helicase activity#GO:0004386;binding#GO:0005488;catalytic activity#GO:0003824;translation initiation factor activity#GO:0003743	regulation of biological process#GO:0050789;biological regulation#GO:0065007;regulation of translation#GO:0006417;protein metabolic process#GO:0019538;nucleobase-containing compound metabolic process#GO:0006139;primary metabolic process#GO:0044238;metabolic process#GO:0008152;translation#GO:0006412		helicase#PC00115;RNA binding protein#PC00031;RNA helicase#PC00032;nucleic acid binding#PC00171		GO:0005777|located in peroxisome;GO:0005730|located in nucleolus;GO:0005777|located in peroxisome;GO:0005730|located in nucleolus;GO:0005886|located in plasma membrane;GO:0005777|located in peroxisome;GO:0005886|located in plasma membrane;GO:0005886|located in plasma membrane;GO:0005730|located in nucleolus;GO:0005777|located in peroxisome;GO:0005730|located in nucleolus;GO:0005777|located in per…	GO:0005524|has ATP binding;GO:0003676|has nucleic acid binding;GO:0005524|has ATP binding;GO:0008026|has ATP-dependent helicase activity;GO:0005524|has ATP binding;GO:0003676|has nucleic acid binding;GO:0008026|has ATP-dependent helicase activity;GO:0008026|has ATP-dependent helicase activity;GO:0005524|has ATP binding;GO:0003676|has nucleic acid binding;GO:0005524|has ATP binding;GO:0008026|has …
comp263688_c0_seq1	385	No hit in this database						gi|502151581|ref|XP_004508511.1|	PREDICTED: DEAD-box ATP-dependent RNA helicase 52-like [Cicer arietinum]	AT3G58510.3	DEA(D/H)-box RNA helicase family protein		DEA(D/H)-box RNA helicase family protein; FUNCTIONS IN: helicase activity, ATP binding, nucleic acid binding, ATP-dependent helicase activity; LOCATED IN: nucleolus, peroxisome, plasma membrane; EXPRESSED IN: 24 plant structures; EXPRESSED DURING: 15 growth stages; CONTAINS InterPro DOMAIN/s: RNA helicase, DEAD-box type, Q motif (InterPro:IPR014014), DNA/RNA helicase, DEAD/DEAH box type, N-termin…	cassava4.1_003499m|PACid:17959958	P-loop containing nucleoside triphosphate hydrolases superfamily protein	PGSC0003DMP400055279|PACid:24422020	P-loop containing nucleoside triphosphate hydrolases superfamily protein												ARATH|TAIR=At3g58510|UniProtKB=Q8LA13		PTHR24031:SF9	FAMILY NOT NAMED	ATP-DEPENDENT RNA HELICASE DDX3X	nucleic acid binding#GO:0003676;RNA helicase activity#GO:0003724;translation regulator activity#GO:0045182;RNA binding#GO:0003723;translation factor activity, nucleic acid binding#GO:0008135;helicase activity#GO:0004386;binding#GO:0005488;catalytic activity#GO:0003824;translation initiation factor activity#GO:0003743	regulation of biological process#GO:0050789;biological regulation#GO:0065007;regulation of translation#GO:0006417;protein metabolic process#GO:0019538;nucleobase-containing compound metabolic process#GO:0006139;primary metabolic process#GO:0044238;metabolic process#GO:0008152;translation#GO:0006412		helicase#PC00115;RNA binding protein#PC00031;RNA helicase#PC00032;nucleic acid binding#PC00171		GO:0005777|located in peroxisome;GO:0005730|located in nucleolus;GO:0005777|located in peroxisome;GO:0005730|located in nucleolus;GO:0005886|located in plasma membrane;GO:0005777|located in peroxisome;GO:0005886|located in plasma membrane;GO:0005886|located in plasma membrane;GO:0005730|located in nucleolus;GO:0005777|located in peroxisome;GO:0005730|located in nucleolus;GO:0005777|located in per…	GO:0005524|has ATP binding;GO:0003676|has nucleic acid binding;GO:0005524|has ATP binding;GO:0008026|has ATP-dependent helicase activity;GO:0005524|has ATP binding;GO:0003676|has nucleic acid binding;GO:0008026|has ATP-dependent helicase activity;GO:0008026|has ATP-dependent helicase activity;GO:0005524|has ATP binding;GO:0003676|has nucleic acid binding;GO:0005524|has ATP binding;GO:0008026|has …
comp265345_c2_seq1	529	No hit in this database						gi|170178463|gb|ACB10651.1|	vasa [Branchiostoma floridae]	AT3G58510.3	DEA(D/H)-box RNA helicase family protein		DEA(D/H)-box RNA helicase family protein; FUNCTIONS IN: helicase activity, ATP binding, nucleic acid binding, ATP-dependent helicase activity; LOCATED IN: nucleolus, peroxisome, plasma membrane; EXPRESSED IN: 24 plant structures; EXPRESSED DURING: 15 growth stages; CONTAINS InterPro DOMAIN/s: RNA helicase, DEAD-box type, Q motif (InterPro:IPR014014), DNA/RNA helicase, DEAD/DEAH box type, N-termin…	cassava4.1_003851m|PACid:17981314	P-loop containing nucleoside triphosphate hydrolases superfamily protein	PGSC0003DMP400002047|PACid:24403444	P-loop containing nucleoside triphosphate hydrolases superfamily protein												ARATH|TAIR=At3g58510|UniProtKB=Q8LA13		PTHR24031:SF9	FAMILY NOT NAMED	ATP-DEPENDENT RNA HELICASE DDX3X	nucleic acid binding#GO:0003676;RNA helicase activity#GO:0003724;translation regulator activity#GO:0045182;RNA binding#GO:0003723;translation factor activity, nucleic acid binding#GO:0008135;helicase activity#GO:0004386;binding#GO:0005488;catalytic activity#GO:0003824;translation initiation factor activity#GO:0003743	regulation of biological process#GO:0050789;biological regulation#GO:0065007;regulation of translation#GO:0006417;protein metabolic process#GO:0019538;nucleobase-containing compound metabolic process#GO:0006139;primary metabolic process#GO:0044238;metabolic process#GO:0008152;translation#GO:0006412		helicase#PC00115;RNA binding protein#PC00031;RNA helicase#PC00032;nucleic acid binding#PC00171		GO:0005777|located in peroxisome;GO:0005730|located in nucleolus;GO:0005777|located in peroxisome;GO:0005730|located in nucleolus;GO:0005886|located in plasma membrane;GO:0005777|located in peroxisome;GO:0005886|located in plasma membrane;GO:0005886|located in plasma membrane;GO:0005730|located in nucleolus;GO:0005777|located in peroxisome;GO:0005730|located in nucleolus;GO:0005777|located in per…	GO:0005524|has ATP binding;GO:0003676|has nucleic acid binding;GO:0005524|has ATP binding;GO:0008026|has ATP-dependent helicase activity;GO:0005524|has ATP binding;GO:0003676|has nucleic acid binding;GO:0008026|has ATP-dependent helicase activity;GO:0008026|has ATP-dependent helicase activity;GO:0005524|has ATP binding;GO:0003676|has nucleic acid binding;GO:0005524|has ATP binding;GO:0008026|has …
comp273862_c0_seq1	328	No hit in this database						gi|346974239|gb|EGY17691.1|	ATP-dependent RNA helicase ded1 [Verticillium dahliae VdLs.17]	AT3G58510.3	DEA(D/H)-box RNA helicase family protein		DEA(D/H)-box RNA helicase family protein; FUNCTIONS IN: helicase activity, ATP binding, nucleic acid binding, ATP-dependent helicase activity; LOCATED IN: nucleolus, peroxisome, plasma membrane; EXPRESSED IN: 24 plant structures; EXPRESSED DURING: 15 growth stages; CONTAINS InterPro DOMAIN/s: RNA helicase, DEAD-box type, Q motif (InterPro:IPR014014), DNA/RNA helicase, DEAD/DEAH box type, N-termin…	cassava4.1_023318m|PACid:17984849	P-loop containing nucleoside triphosphate hydrolases superfamily protein	PGSC0003DMP400055278|PACid:24422021	P-loop containing nucleoside triphosphate hydrolases superfamily protein												ARATH|TAIR=At3g58510|UniProtKB=Q8LA13		PTHR24031:SF9	FAMILY NOT NAMED	ATP-DEPENDENT RNA HELICASE DDX3X	nucleic acid binding#GO:0003676;RNA helicase activity#GO:0003724;translation regulator activity#GO:0045182;RNA binding#GO:0003723;translation factor activity, nucleic acid binding#GO:0008135;helicase activity#GO:0004386;binding#GO:0005488;catalytic activity#GO:0003824;translation initiation factor activity#GO:0003743	regulation of biological process#GO:0050789;biological regulation#GO:0065007;regulation of translation#GO:0006417;protein metabolic process#GO:0019538;nucleobase-containing compound metabolic process#GO:0006139;primary metabolic process#GO:0044238;metabolic process#GO:0008152;translation#GO:0006412		helicase#PC00115;RNA binding protein#PC00031;RNA helicase#PC00032;nucleic acid binding#PC00171		GO:0005777|located in peroxisome;GO:0005730|located in nucleolus;GO:0005777|located in peroxisome;GO:0005730|located in nucleolus;GO:0005886|located in plasma membrane;GO:0005777|located in peroxisome;GO:0005886|located in plasma membrane;GO:0005886|located in plasma membrane;GO:0005730|located in nucleolus;GO:0005777|located in peroxisome;GO:0005730|located in nucleolus;GO:0005777|located in per…	GO:0005524|has ATP binding;GO:0003676|has nucleic acid binding;GO:0005524|has ATP binding;GO:0008026|has ATP-dependent helicase activity;GO:0005524|has ATP binding;GO:0003676|has nucleic acid binding;GO:0008026|has ATP-dependent helicase activity;GO:0008026|has ATP-dependent helicase activity;GO:0005524|has ATP binding;GO:0003676|has nucleic acid binding;GO:0005524|has ATP binding;GO:0008026|has …
comp2882599_c0_seq1	205	No hit in this database						gi|4432592|dbj|BAA20951.1|	dead box protein 4 [Bombyx mori]	AT3G58510.3	DEA(D/H)-box RNA helicase family protein		DEA(D/H)-box RNA helicase family protein; FUNCTIONS IN: helicase activity, ATP binding, nucleic acid binding, ATP-dependent helicase activity; LOCATED IN: nucleolus, peroxisome, plasma membrane; EXPRESSED IN: 24 plant structures; EXPRESSED DURING: 15 growth stages; CONTAINS InterPro DOMAIN/s: RNA helicase, DEAD-box type, Q motif (InterPro:IPR014014), DNA/RNA helicase, DEAD/DEAH box type, N-termin…	cassava4.1_003499m|PACid:17959958	P-loop containing nucleoside triphosphate hydrolases superfamily protein	PGSC0003DMP400055278|PACid:24422021	P-loop containing nucleoside triphosphate hydrolases superfamily protein												ARATH|TAIR=At3g58510|UniProtKB=Q8LA13		PTHR24031:SF9	FAMILY NOT NAMED	ATP-DEPENDENT RNA HELICASE DDX3X	nucleic acid binding#GO:0003676;RNA helicase activity#GO:0003724;translation regulator activity#GO:0045182;RNA binding#GO:0003723;translation factor activity, nucleic acid binding#GO:0008135;helicase activity#GO:0004386;binding#GO:0005488;catalytic activity#GO:0003824;translation initiation factor activity#GO:0003743	regulation of biological process#GO:0050789;biological regulation#GO:0065007;regulation of translation#GO:0006417;protein metabolic process#GO:0019538;nucleobase-containing compound metabolic process#GO:0006139;primary metabolic process#GO:0044238;metabolic process#GO:0008152;translation#GO:0006412		helicase#PC00115;RNA binding protein#PC00031;RNA helicase#PC00032;nucleic acid binding#PC00171		GO:0005777|located in peroxisome;GO:0005730|located in nucleolus;GO:0005777|located in peroxisome;GO:0005730|located in nucleolus;GO:0005886|located in plasma membrane;GO:0005777|located in peroxisome;GO:0005886|located in plasma membrane;GO:0005886|located in plasma membrane;GO:0005730|located in nucleolus;GO:0005777|located in peroxisome;GO:0005730|located in nucleolus;GO:0005777|located in per…	GO:0005524|has ATP binding;GO:0003676|has nucleic acid binding;GO:0005524|has ATP binding;GO:0008026|has ATP-dependent helicase activity;GO:0005524|has ATP binding;GO:0003676|has nucleic acid binding;GO:0008026|has ATP-dependent helicase activity;GO:0008026|has ATP-dependent helicase activity;GO:0005524|has ATP binding;GO:0003676|has nucleic acid binding;GO:0005524|has ATP binding;GO:0008026|has …
comp317324_c0_seq1	1088	No hit in this database						gi|384249989|gb|EIE23469.1|	DEAD-domain-containing protein [Coccomyxa subellipsoidea C-169]	AT3G58510.3	DEA(D/H)-box RNA helicase family protein		DEA(D/H)-box RNA helicase family protein; FUNCTIONS IN: helicase activity, ATP binding, nucleic acid binding, ATP-dependent helicase activity; LOCATED IN: nucleolus, peroxisome, plasma membrane; EXPRESSED IN: 24 plant structures; EXPRESSED DURING: 15 growth stages; CONTAINS InterPro DOMAIN/s: RNA helicase, DEAD-box type, Q motif (InterPro:IPR014014), DNA/RNA helicase, DEAD/DEAH box type, N-termin…	cassava4.1_003499m|PACid:17959958	P-loop containing nucleoside triphosphate hydrolases superfamily protein	PGSC0003DMP400055279|PACid:24422020	P-loop containing nucleoside triphosphate hydrolases superfamily protein	comp317324_c0_seq1:64-1089(+)	m.120213	.	.	.	.	.	.	MAGTTTVTVAASGCITAASLSASTLAEVAGAKAGVARSTATVGATAGAAVAAHVLEPGGGLLLGLVEELDEVADDVLVGLADERGGETGGAGASGTTDAVDVLVDIIGHIVVEDVDDAADVEASGSDVGGDEERALAALEGGEGHLALLLGAVTVDGDGGEALVAEVVLEGVGGTLGLHEDEGEALDGAEQVDEHVALVVLGDVDELLGDEVGGGADTADTQEDVVLEELGGEMLDLLGEGGREHVGTATAGLGHVLFVDDAADLRLEAHVEHAVGLVEHQVVDVGQRGASALQDVDETTGRGDEDVAAGLDLAQLLADGRAAVADDGTDAGLPAELAGLL	OG1_9216_p		ARATH|TAIR=At3g58510|UniProtKB=Q8LA13		PTHR24031:SF9	FAMILY NOT NAMED	ATP-DEPENDENT RNA HELICASE DDX3X	nucleic acid binding#GO:0003676;RNA helicase activity#GO:0003724;translation regulator activity#GO:0045182;RNA binding#GO:0003723;translation factor activity, nucleic acid binding#GO:0008135;helicase activity#GO:0004386;binding#GO:0005488;catalytic activity#GO:0003824;translation initiation factor activity#GO:0003743	regulation of biological process#GO:0050789;biological regulation#GO:0065007;regulation of translation#GO:0006417;protein metabolic process#GO:0019538;nucleobase-containing compound metabolic process#GO:0006139;primary metabolic process#GO:0044238;metabolic process#GO:0008152;translation#GO:0006412		helicase#PC00115;RNA binding protein#PC00031;RNA helicase#PC00032;nucleic acid binding#PC00171		GO:0005777|located in peroxisome;GO:0005730|located in nucleolus;GO:0005777|located in peroxisome;GO:0005730|located in nucleolus;GO:0005886|located in plasma membrane;GO:0005777|located in peroxisome;GO:0005886|located in plasma membrane;GO:0005886|located in plasma membrane;GO:0005730|located in nucleolus;GO:0005777|located in peroxisome;GO:0005730|located in nucleolus;GO:0005777|located in per…	GO:0005524|has ATP binding;GO:0003676|has nucleic acid binding;GO:0005524|has ATP binding;GO:0008026|has ATP-dependent helicase activity;GO:0005524|has ATP binding;GO:0003676|has nucleic acid binding;GO:0008026|has ATP-dependent helicase activity;GO:0008026|has ATP-dependent helicase activity;GO:0005524|has ATP binding;GO:0003676|has nucleic acid binding;GO:0005524|has ATP binding;GO:0008026|has …
comp3231774_c0_seq2	254	No hit in this database						gi|346971550|gb|EGY15002.1|	ATP-dependent RNA helicase mrh-4 [Verticillium dahliae VdLs.17]	AT3G58510.3	DEA(D/H)-box RNA helicase family protein		DEA(D/H)-box RNA helicase family protein; FUNCTIONS IN: helicase activity, ATP binding, nucleic acid binding, ATP-dependent helicase activity; LOCATED IN: nucleolus, peroxisome, plasma membrane; EXPRESSED IN: 24 plant structures; EXPRESSED DURING: 15 growth stages; CONTAINS InterPro DOMAIN/s: RNA helicase, DEAD-box type, Q motif (InterPro:IPR014014), DNA/RNA helicase, DEAD/DEAH box type, N-termin…	cassava4.1_003882m|PACid:17993569	P-loop containing nucleoside triphosphate hydrolases superfamily protein	No hit in this database													ARATH|TAIR=At3g58510|UniProtKB=Q8LA13		PTHR24031:SF9	FAMILY NOT NAMED	ATP-DEPENDENT RNA HELICASE DDX3X	nucleic acid binding#GO:0003676;RNA helicase activity#GO:0003724;translation regulator activity#GO:0045182;RNA binding#GO:0003723;translation factor activity, nucleic acid binding#GO:0008135;helicase activity#GO:0004386;binding#GO:0005488;catalytic activity#GO:0003824;translation initiation factor activity#GO:0003743	regulation of biological process#GO:0050789;biological regulation#GO:0065007;regulation of translation#GO:0006417;protein metabolic process#GO:0019538;nucleobase-containing compound metabolic process#GO:0006139;primary metabolic process#GO:0044238;metabolic process#GO:0008152;translation#GO:0006412		helicase#PC00115;RNA binding protein#PC00031;RNA helicase#PC00032;nucleic acid binding#PC00171		GO:0005777|located in peroxisome;GO:0005730|located in nucleolus;GO:0005777|located in peroxisome;GO:0005730|located in nucleolus;GO:0005886|located in plasma membrane;GO:0005777|located in peroxisome;GO:0005886|located in plasma membrane;GO:0005886|located in plasma membrane;GO:0005730|located in nucleolus;GO:0005777|located in peroxisome;GO:0005730|located in nucleolus;GO:0005777|located in per…	GO:0005524|has ATP binding;GO:0003676|has nucleic acid binding;GO:0005524|has ATP binding;GO:0008026|has ATP-dependent helicase activity;GO:0005524|has ATP binding;GO:0003676|has nucleic acid binding;GO:0008026|has ATP-dependent helicase activity;GO:0008026|has ATP-dependent helicase activity;GO:0005524|has ATP binding;GO:0003676|has nucleic acid binding;GO:0005524|has ATP binding;GO:0008026|has …
comp4030705_c0_seq1	267	No hit in this database						gi|297746441|emb|CBI16497.3|	unnamed protein product [Vitis vinifera]	AT3G58510.3	DEA(D/H)-box RNA helicase family protein		DEA(D/H)-box RNA helicase family protein; FUNCTIONS IN: helicase activity, ATP binding, nucleic acid binding, ATP-dependent helicase activity; LOCATED IN: nucleolus, peroxisome, plasma membrane; EXPRESSED IN: 24 plant structures; EXPRESSED DURING: 15 growth stages; CONTAINS InterPro DOMAIN/s: RNA helicase, DEAD-box type, Q motif (InterPro:IPR014014), DNA/RNA helicase, DEAD/DEAH box type, N-termin…	cassava4.1_003851m|PACid:17981314	P-loop containing nucleoside triphosphate hydrolases superfamily protein	PGSC0003DMP400002047|PACid:24403444	P-loop containing nucleoside triphosphate hydrolases superfamily protein												ARATH|TAIR=At3g58510|UniProtKB=Q8LA13		PTHR24031:SF9	FAMILY NOT NAMED	ATP-DEPENDENT RNA HELICASE DDX3X	nucleic acid binding#GO:0003676;RNA helicase activity#GO:0003724;translation regulator activity#GO:0045182;RNA binding#GO:0003723;translation factor activity, nucleic acid binding#GO:0008135;helicase activity#GO:0004386;binding#GO:0005488;catalytic activity#GO:0003824;translation initiation factor activity#GO:0003743	regulation of biological process#GO:0050789;biological regulation#GO:0065007;regulation of translation#GO:0006417;protein metabolic process#GO:0019538;nucleobase-containing compound metabolic process#GO:0006139;primary metabolic process#GO:0044238;metabolic process#GO:0008152;translation#GO:0006412		helicase#PC00115;RNA binding protein#PC00031;RNA helicase#PC00032;nucleic acid binding#PC00171		GO:0005777|located in peroxisome;GO:0005730|located in nucleolus;GO:0005777|located in peroxisome;GO:0005730|located in nucleolus;GO:0005886|located in plasma membrane;GO:0005777|located in peroxisome;GO:0005886|located in plasma membrane;GO:0005886|located in plasma membrane;GO:0005730|located in nucleolus;GO:0005777|located in peroxisome;GO:0005730|located in nucleolus;GO:0005777|located in per…	GO:0005524|has ATP binding;GO:0003676|has nucleic acid binding;GO:0005524|has ATP binding;GO:0008026|has ATP-dependent helicase activity;GO:0005524|has ATP binding;GO:0003676|has nucleic acid binding;GO:0008026|has ATP-dependent helicase activity;GO:0008026|has ATP-dependent helicase activity;GO:0005524|has ATP binding;GO:0003676|has nucleic acid binding;GO:0005524|has ATP binding;GO:0008026|has …
comp4544536_c0_seq1	256	No hit in this database						gi|6473732|dbj|BAA87175.1|	Suppressor of uncontrolled mitosis [Schizosaccharomyces pombe]	AT3G58510.3	DEA(D/H)-box RNA helicase family protein		DEA(D/H)-box RNA helicase family protein; FUNCTIONS IN: helicase activity, ATP binding, nucleic acid binding, ATP-dependent helicase activity; LOCATED IN: nucleolus, peroxisome, plasma membrane; EXPRESSED IN: 24 plant structures; EXPRESSED DURING: 15 growth stages; CONTAINS InterPro DOMAIN/s: RNA helicase, DEAD-box type, Q motif (InterPro:IPR014014), DNA/RNA helicase, DEAD/DEAH box type, N-termin…	cassava4.1_003851m|PACid:17981314	P-loop containing nucleoside triphosphate hydrolases superfamily protein	PGSC0003DMP400007608|PACid:24381126	P-loop containing nucleoside triphosphate hydrolases superfamily protein												ARATH|TAIR=At3g58510|UniProtKB=Q8LA13		PTHR24031:SF9	FAMILY NOT NAMED	ATP-DEPENDENT RNA HELICASE DDX3X	nucleic acid binding#GO:0003676;RNA helicase activity#GO:0003724;translation regulator activity#GO:0045182;RNA binding#GO:0003723;translation factor activity, nucleic acid binding#GO:0008135;helicase activity#GO:0004386;binding#GO:0005488;catalytic activity#GO:0003824;translation initiation factor activity#GO:0003743	regulation of biological process#GO:0050789;biological regulation#GO:0065007;regulation of translation#GO:0006417;protein metabolic process#GO:0019538;nucleobase-containing compound metabolic process#GO:0006139;primary metabolic process#GO:0044238;metabolic process#GO:0008152;translation#GO:0006412		helicase#PC00115;RNA binding protein#PC00031;RNA helicase#PC00032;nucleic acid binding#PC00171		GO:0005777|located in peroxisome;GO:0005730|located in nucleolus;GO:0005777|located in peroxisome;GO:0005730|located in nucleolus;GO:0005886|located in plasma membrane;GO:0005777|located in peroxisome;GO:0005886|located in plasma membrane;GO:0005886|located in plasma membrane;GO:0005730|located in nucleolus;GO:0005777|located in peroxisome;GO:0005730|located in nucleolus;GO:0005777|located in per…	GO:0005524|has ATP binding;GO:0003676|has nucleic acid binding;GO:0005524|has ATP binding;GO:0008026|has ATP-dependent helicase activity;GO:0005524|has ATP binding;GO:0003676|has nucleic acid binding;GO:0008026|has ATP-dependent helicase activity;GO:0008026|has ATP-dependent helicase activity;GO:0005524|has ATP binding;GO:0003676|has nucleic acid binding;GO:0005524|has ATP binding;GO:0008026|has …
comp4747938_c0_seq1	234	No hit in this database						gi|341865537|tpg|DAA34908.1|	TPA_exp: DEAD-box RNA helicase PL10 [Pleurobrachia pileus]	AT3G58510.3	DEA(D/H)-box RNA helicase family protein		DEA(D/H)-box RNA helicase family protein; FUNCTIONS IN: helicase activity, ATP binding, nucleic acid binding, ATP-dependent helicase activity; LOCATED IN: nucleolus, peroxisome, plasma membrane; EXPRESSED IN: 24 plant structures; EXPRESSED DURING: 15 growth stages; CONTAINS InterPro DOMAIN/s: RNA helicase, DEAD-box type, Q motif (InterPro:IPR014014), DNA/RNA helicase, DEAD/DEAH box type, N-termin…	cassava4.1_003499m|PACid:17959958	P-loop containing nucleoside triphosphate hydrolases superfamily protein	PGSC0003DMP400007608|PACid:24381126	P-loop containing nucleoside triphosphate hydrolases superfamily protein												ARATH|TAIR=At3g58510|UniProtKB=Q8LA13		PTHR24031:SF9	FAMILY NOT NAMED	ATP-DEPENDENT RNA HELICASE DDX3X	nucleic acid binding#GO:0003676;RNA helicase activity#GO:0003724;translation regulator activity#GO:0045182;RNA binding#GO:0003723;translation factor activity, nucleic acid binding#GO:0008135;helicase activity#GO:0004386;binding#GO:0005488;catalytic activity#GO:0003824;translation initiation factor activity#GO:0003743	regulation of biological process#GO:0050789;biological regulation#GO:0065007;regulation of translation#GO:0006417;protein metabolic process#GO:0019538;nucleobase-containing compound metabolic process#GO:0006139;primary metabolic process#GO:0044238;metabolic process#GO:0008152;translation#GO:0006412		helicase#PC00115;RNA binding protein#PC00031;RNA helicase#PC00032;nucleic acid binding#PC00171		GO:0005777|located in peroxisome;GO:0005730|located in nucleolus;GO:0005777|located in peroxisome;GO:0005730|located in nucleolus;GO:0005886|located in plasma membrane;GO:0005777|located in peroxisome;GO:0005886|located in plasma membrane;GO:0005886|located in plasma membrane;GO:0005730|located in nucleolus;GO:0005777|located in peroxisome;GO:0005730|located in nucleolus;GO:0005777|located in per…	GO:0005524|has ATP binding;GO:0003676|has nucleic acid binding;GO:0005524|has ATP binding;GO:0008026|has ATP-dependent helicase activity;GO:0005524|has ATP binding;GO:0003676|has nucleic acid binding;GO:0008026|has ATP-dependent helicase activity;GO:0008026|has ATP-dependent helicase activity;GO:0005524|has ATP binding;GO:0003676|has nucleic acid binding;GO:0005524|has ATP binding;GO:0008026|has …
comp5023871_c0_seq1	216	No hit in this database						gi|453081962|gb|EMF10010.1|	DEAD-domain-containing protein [Mycosphaerella populorum SO2202]	AT3G58510.3	DEA(D/H)-box RNA helicase family protein		DEA(D/H)-box RNA helicase family protein; FUNCTIONS IN: helicase activity, ATP binding, nucleic acid binding, ATP-dependent helicase activity; LOCATED IN: nucleolus, peroxisome, plasma membrane; EXPRESSED IN: 24 plant structures; EXPRESSED DURING: 15 growth stages; CONTAINS InterPro DOMAIN/s: RNA helicase, DEAD-box type, Q motif (InterPro:IPR014014), DNA/RNA helicase, DEAD/DEAH box type, N-termin…	cassava4.1_003851m|PACid:17981314	P-loop containing nucleoside triphosphate hydrolases superfamily protein	PGSC0003DMP400002047|PACid:24403444	P-loop containing nucleoside triphosphate hydrolases superfamily protein												ARATH|TAIR=At3g58510|UniProtKB=Q8LA13		PTHR24031:SF9	FAMILY NOT NAMED	ATP-DEPENDENT RNA HELICASE DDX3X	nucleic acid binding#GO:0003676;RNA helicase activity#GO:0003724;translation regulator activity#GO:0045182;RNA binding#GO:0003723;translation factor activity, nucleic acid binding#GO:0008135;helicase activity#GO:0004386;binding#GO:0005488;catalytic activity#GO:0003824;translation initiation factor activity#GO:0003743	regulation of biological process#GO:0050789;biological regulation#GO:0065007;regulation of translation#GO:0006417;protein metabolic process#GO:0019538;nucleobase-containing compound metabolic process#GO:0006139;primary metabolic process#GO:0044238;metabolic process#GO:0008152;translation#GO:0006412		helicase#PC00115;RNA binding protein#PC00031;RNA helicase#PC00032;nucleic acid binding#PC00171		GO:0005777|located in peroxisome;GO:0005730|located in nucleolus;GO:0005777|located in peroxisome;GO:0005730|located in nucleolus;GO:0005886|located in plasma membrane;GO:0005777|located in peroxisome;GO:0005886|located in plasma membrane;GO:0005886|located in plasma membrane;GO:0005730|located in nucleolus;GO:0005777|located in peroxisome;GO:0005730|located in nucleolus;GO:0005777|located in per…	GO:0005524|has ATP binding;GO:0003676|has nucleic acid binding;GO:0005524|has ATP binding;GO:0008026|has ATP-dependent helicase activity;GO:0005524|has ATP binding;GO:0003676|has nucleic acid binding;GO:0008026|has ATP-dependent helicase activity;GO:0008026|has ATP-dependent helicase activity;GO:0005524|has ATP binding;GO:0003676|has nucleic acid binding;GO:0005524|has ATP binding;GO:0008026|has …
comp539513_c0_seq1	285	No hit in this database						gi|460377965|ref|XP_004234756.1|	PREDICTED: DEAD-box ATP-dependent RNA helicase 37-like [Solanum lycopersicum]	AT3G58510.3	DEA(D/H)-box RNA helicase family protein		DEA(D/H)-box RNA helicase family protein; FUNCTIONS IN: helicase activity, ATP binding, nucleic acid binding, ATP-dependent helicase activity; LOCATED IN: nucleolus, peroxisome, plasma membrane; EXPRESSED IN: 24 plant structures; EXPRESSED DURING: 15 growth stages; CONTAINS InterPro DOMAIN/s: RNA helicase, DEAD-box type, Q motif (InterPro:IPR014014), DNA/RNA helicase, DEAD/DEAH box type, N-termin…	cassava4.1_003715m|PACid:17994052	P-loop containing nucleoside triphosphate hydrolases superfamily protein	PGSC0003DMP400002047|PACid:24403444	P-loop containing nucleoside triphosphate hydrolases superfamily protein												ARATH|TAIR=At3g58510|UniProtKB=Q8LA13		PTHR24031:SF9	FAMILY NOT NAMED	ATP-DEPENDENT RNA HELICASE DDX3X	nucleic acid binding#GO:0003676;RNA helicase activity#GO:0003724;translation regulator activity#GO:0045182;RNA binding#GO:0003723;translation factor activity, nucleic acid binding#GO:0008135;helicase activity#GO:0004386;binding#GO:0005488;catalytic activity#GO:0003824;translation initiation factor activity#GO:0003743	regulation of biological process#GO:0050789;biological regulation#GO:0065007;regulation of translation#GO:0006417;protein metabolic process#GO:0019538;nucleobase-containing compound metabolic process#GO:0006139;primary metabolic process#GO:0044238;metabolic process#GO:0008152;translation#GO:0006412		helicase#PC00115;RNA binding protein#PC00031;RNA helicase#PC00032;nucleic acid binding#PC00171		GO:0005777|located in peroxisome;GO:0005730|located in nucleolus;GO:0005777|located in peroxisome;GO:0005730|located in nucleolus;GO:0005886|located in plasma membrane;GO:0005777|located in peroxisome;GO:0005886|located in plasma membrane;GO:0005886|located in plasma membrane;GO:0005730|located in nucleolus;GO:0005777|located in peroxisome;GO:0005730|located in nucleolus;GO:0005777|located in per…	GO:0005524|has ATP binding;GO:0003676|has nucleic acid binding;GO:0005524|has ATP binding;GO:0008026|has ATP-dependent helicase activity;GO:0005524|has ATP binding;GO:0003676|has nucleic acid binding;GO:0008026|has ATP-dependent helicase activity;GO:0008026|has ATP-dependent helicase activity;GO:0005524|has ATP binding;GO:0003676|has nucleic acid binding;GO:0005524|has ATP binding;GO:0008026|has …
comp5456269_c0_seq1	264	No hit in this database						gi|341865537|tpg|DAA34908.1|	TPA_exp: DEAD-box RNA helicase PL10 [Pleurobrachia pileus]	AT3G58510.3	DEA(D/H)-box RNA helicase family protein		DEA(D/H)-box RNA helicase family protein; FUNCTIONS IN: helicase activity, ATP binding, nucleic acid binding, ATP-dependent helicase activity; LOCATED IN: nucleolus, peroxisome, plasma membrane; EXPRESSED IN: 24 plant structures; EXPRESSED DURING: 15 growth stages; CONTAINS InterPro DOMAIN/s: RNA helicase, DEAD-box type, Q motif (InterPro:IPR014014), DNA/RNA helicase, DEAD/DEAH box type, N-termin…	cassava4.1_003851m|PACid:17981314	P-loop containing nucleoside triphosphate hydrolases superfamily protein	PGSC0003DMP400002047|PACid:24403444	P-loop containing nucleoside triphosphate hydrolases superfamily protein												ARATH|TAIR=At3g58510|UniProtKB=Q8LA13		PTHR24031:SF9	FAMILY NOT NAMED	ATP-DEPENDENT RNA HELICASE DDX3X	nucleic acid binding#GO:0003676;RNA helicase activity#GO:0003724;translation regulator activity#GO:0045182;RNA binding#GO:0003723;translation factor activity, nucleic acid binding#GO:0008135;helicase activity#GO:0004386;binding#GO:0005488;catalytic activity#GO:0003824;translation initiation factor activity#GO:0003743	regulation of biological process#GO:0050789;biological regulation#GO:0065007;regulation of translation#GO:0006417;protein metabolic process#GO:0019538;nucleobase-containing compound metabolic process#GO:0006139;primary metabolic process#GO:0044238;metabolic process#GO:0008152;translation#GO:0006412		helicase#PC00115;RNA binding protein#PC00031;RNA helicase#PC00032;nucleic acid binding#PC00171		GO:0005777|located in peroxisome;GO:0005730|located in nucleolus;GO:0005777|located in peroxisome;GO:0005730|located in nucleolus;GO:0005886|located in plasma membrane;GO:0005777|located in peroxisome;GO:0005886|located in plasma membrane;GO:0005886|located in plasma membrane;GO:0005730|located in nucleolus;GO:0005777|located in peroxisome;GO:0005730|located in nucleolus;GO:0005777|located in per…	GO:0005524|has ATP binding;GO:0003676|has nucleic acid binding;GO:0005524|has ATP binding;GO:0008026|has ATP-dependent helicase activity;GO:0005524|has ATP binding;GO:0003676|has nucleic acid binding;GO:0008026|has ATP-dependent helicase activity;GO:0008026|has ATP-dependent helicase activity;GO:0005524|has ATP binding;GO:0003676|has nucleic acid binding;GO:0005524|has ATP binding;GO:0008026|has …
comp5520922_c0_seq1	207	No hit in this database						gi|71019993|ref|XP_760227.1|	hypothetical protein UM04080.1 [Ustilago maydis 521]	AT3G58510.3	DEA(D/H)-box RNA helicase family protein		DEA(D/H)-box RNA helicase family protein; FUNCTIONS IN: helicase activity, ATP binding, nucleic acid binding, ATP-dependent helicase activity; LOCATED IN: nucleolus, peroxisome, plasma membrane; EXPRESSED IN: 24 plant structures; EXPRESSED DURING: 15 growth stages; CONTAINS InterPro DOMAIN/s: RNA helicase, DEAD-box type, Q motif (InterPro:IPR014014), DNA/RNA helicase, DEAD/DEAH box type, N-termin…	cassava4.1_003499m|PACid:17959958	P-loop containing nucleoside triphosphate hydrolases superfamily protein	PGSC0003DMP400002047|PACid:24403444	P-loop containing nucleoside triphosphate hydrolases superfamily protein												ARATH|TAIR=At3g58510|UniProtKB=Q8LA13		PTHR24031:SF9	FAMILY NOT NAMED	ATP-DEPENDENT RNA HELICASE DDX3X	nucleic acid binding#GO:0003676;RNA helicase activity#GO:0003724;translation regulator activity#GO:0045182;RNA binding#GO:0003723;translation factor activity, nucleic acid binding#GO:0008135;helicase activity#GO:0004386;binding#GO:0005488;catalytic activity#GO:0003824;translation initiation factor activity#GO:0003743	regulation of biological process#GO:0050789;biological regulation#GO:0065007;regulation of translation#GO:0006417;protein metabolic process#GO:0019538;nucleobase-containing compound metabolic process#GO:0006139;primary metabolic process#GO:0044238;metabolic process#GO:0008152;translation#GO:0006412		helicase#PC00115;RNA binding protein#PC00031;RNA helicase#PC00032;nucleic acid binding#PC00171		GO:0005777|located in peroxisome;GO:0005730|located in nucleolus;GO:0005777|located in peroxisome;GO:0005730|located in nucleolus;GO:0005886|located in plasma membrane;GO:0005777|located in peroxisome;GO:0005886|located in plasma membrane;GO:0005886|located in plasma membrane;GO:0005730|located in nucleolus;GO:0005777|located in peroxisome;GO:0005730|located in nucleolus;GO:0005777|located in per…	GO:0005524|has ATP binding;GO:0003676|has nucleic acid binding;GO:0005524|has ATP binding;GO:0008026|has ATP-dependent helicase activity;GO:0005524|has ATP binding;GO:0003676|has nucleic acid binding;GO:0008026|has ATP-dependent helicase activity;GO:0008026|has ATP-dependent helicase activity;GO:0005524|has ATP binding;GO:0003676|has nucleic acid binding;GO:0005524|has ATP binding;GO:0008026|has …
comp690666_c0_seq1	793	No hit in this database						gi|237681149|ref|NP_001153721.1|	ATP-dependent RNA helicase belle [Tribolium castaneum]	AT3G58510.3	DEA(D/H)-box RNA helicase family protein		DEA(D/H)-box RNA helicase family protein; FUNCTIONS IN: helicase activity, ATP binding, nucleic acid binding, ATP-dependent helicase activity; LOCATED IN: nucleolus, peroxisome, plasma membrane; EXPRESSED IN: 24 plant structures; EXPRESSED DURING: 15 growth stages; CONTAINS InterPro DOMAIN/s: RNA helicase, DEAD-box type, Q motif (InterPro:IPR014014), DNA/RNA helicase, DEAD/DEAH box type, N-termin…	cassava4.1_003715m|PACid:17994052	P-loop containing nucleoside triphosphate hydrolases superfamily protein	PGSC0003DMP400055278|PACid:24422021	P-loop containing nucleoside triphosphate hydrolases superfamily protein	comp690666_c0_seq1:1-792(-)	m.244642	sp|Q62167|DDX3X_MOUSE`Q62167`Q:3-264,H:57-357`45.39%ID`E:6e-76`RecName: Full=ATP-dependent RNA helicase DDX3X; EC=3.6.4.13; AltName: Full=D1Pas1-related sequence 2; AltName: Full=DEAD box RNA helicase DEAD3; Short=mDEAD3; AltName: Full=DEAD box protein 3, X-chromosomal; AltName: Full=Embryonic RNA helicase;`Eukaryota; Metazoa; Chordata; Craniata; Vertebrata; Euteleostomi; Mammalia; Eutheria; Euar…	PF00270.24^DEAD^DEAD/DEAH box helicase^121-264^E:3.6e-41	.	.	COG0513^ Superfamily II DNA and RNA helicases	GO:0010494^cellular_component^cytoplasmic stress granule`GO:0005741^cellular_component^mitochondrial outer membrane`GO:0016607^cellular_component^nuclear speck`GO:0005634^cellular_component^nucleus`GO:0005524^molecular_function^ATP binding`GO:0004003^molecular_function^ATP-dependent DNA helicase activity`GO:0004004^molecular_function^ATP-dependent RNA helicase activity`GO:0003677^molecular_functi…	SRSSSYSGHSSRSSYPPSSSYGSSRPYYSSLGHSSSHFDGPIDDYTRATMDGDDSRPIDPNNEKAVFANHMNTGINFQKFNDIPVSVVGNDVPPHITHFDQLNLCSAVTDNIKRAAYNTPTPVQQYAIPICLAGRDLMASAQTGSGKTAAFLLPIIEKIYYRGAYQNRSSRAYPEALILAPTRELASQIHSEALKFCFRTSIYPAVVYGGASLNAQSRELDRGCHILVGTPGRLLDMIDRGRISLSKVRYLVLDEADRMLDMGF			ARATH|TAIR=At3g58510|UniProtKB=Q8LA13		PTHR24031:SF9	FAMILY NOT NAMED	ATP-DEPENDENT RNA HELICASE DDX3X	nucleic acid binding#GO:0003676;RNA helicase activity#GO:0003724;translation regulator activity#GO:0045182;RNA binding#GO:0003723;translation factor activity, nucleic acid binding#GO:0008135;helicase activity#GO:0004386;binding#GO:0005488;catalytic activity#GO:0003824;translation initiation factor activity#GO:0003743	regulation of biological process#GO:0050789;biological regulation#GO:0065007;regulation of translation#GO:0006417;protein metabolic process#GO:0019538;nucleobase-containing compound metabolic process#GO:0006139;primary metabolic process#GO:0044238;metabolic process#GO:0008152;translation#GO:0006412		helicase#PC00115;RNA binding protein#PC00031;RNA helicase#PC00032;nucleic acid binding#PC00171		GO:0005777|located in peroxisome;GO:0005730|located in nucleolus;GO:0005777|located in peroxisome;GO:0005730|located in nucleolus;GO:0005886|located in plasma membrane;GO:0005777|located in peroxisome;GO:0005886|located in plasma membrane;GO:0005886|located in plasma membrane;GO:0005730|located in nucleolus;GO:0005777|located in peroxisome;GO:0005730|located in nucleolus;GO:0005777|located in per…	GO:0005524|has ATP binding;GO:0003676|has nucleic acid binding;GO:0005524|has ATP binding;GO:0008026|has ATP-dependent helicase activity;GO:0005524|has ATP binding;GO:0003676|has nucleic acid binding;GO:0008026|has ATP-dependent helicase activity;GO:0008026|has ATP-dependent helicase activity;GO:0005524|has ATP binding;GO:0003676|has nucleic acid binding;GO:0005524|has ATP binding;GO:0008026|has …
comp773678_c0_seq1	298	No hit in this database						gi|164426282|ref|XP_960926.2|	hypothetical protein NCU01369 [Neurospora crassa OR74A]	AT3G58510.3	DEA(D/H)-box RNA helicase family protein		DEA(D/H)-box RNA helicase family protein; FUNCTIONS IN: helicase activity, ATP binding, nucleic acid binding, ATP-dependent helicase activity; LOCATED IN: nucleolus, peroxisome, plasma membrane; EXPRESSED IN: 24 plant structures; EXPRESSED DURING: 15 growth stages; CONTAINS InterPro DOMAIN/s: RNA helicase, DEAD-box type, Q motif (InterPro:IPR014014), DNA/RNA helicase, DEAD/DEAH box type, N-termin…	cassava4.1_003851m|PACid:17981314	P-loop containing nucleoside triphosphate hydrolases superfamily protein	PGSC0003DMP400002047|PACid:24403444	P-loop containing nucleoside triphosphate hydrolases superfamily protein												ARATH|TAIR=At3g58510|UniProtKB=Q8LA13		PTHR24031:SF9	FAMILY NOT NAMED	ATP-DEPENDENT RNA HELICASE DDX3X	nucleic acid binding#GO:0003676;RNA helicase activity#GO:0003724;translation regulator activity#GO:0045182;RNA binding#GO:0003723;translation factor activity, nucleic acid binding#GO:0008135;helicase activity#GO:0004386;binding#GO:0005488;catalytic activity#GO:0003824;translation initiation factor activity#GO:0003743	regulation of biological process#GO:0050789;biological regulation#GO:0065007;regulation of translation#GO:0006417;protein metabolic process#GO:0019538;nucleobase-containing compound metabolic process#GO:0006139;primary metabolic process#GO:0044238;metabolic process#GO:0008152;translation#GO:0006412		helicase#PC00115;RNA binding protein#PC00031;RNA helicase#PC00032;nucleic acid binding#PC00171		GO:0005777|located in peroxisome;GO:0005730|located in nucleolus;GO:0005777|located in peroxisome;GO:0005730|located in nucleolus;GO:0005886|located in plasma membrane;GO:0005777|located in peroxisome;GO:0005886|located in plasma membrane;GO:0005886|located in plasma membrane;GO:0005730|located in nucleolus;GO:0005777|located in peroxisome;GO:0005730|located in nucleolus;GO:0005777|located in per…	GO:0005524|has ATP binding;GO:0003676|has nucleic acid binding;GO:0005524|has ATP binding;GO:0008026|has ATP-dependent helicase activity;GO:0005524|has ATP binding;GO:0003676|has nucleic acid binding;GO:0008026|has ATP-dependent helicase activity;GO:0008026|has ATP-dependent helicase activity;GO:0005524|has ATP binding;GO:0003676|has nucleic acid binding;GO:0005524|has ATP binding;GO:0008026|has …
comp318952_c0_seq3	2050	SPGI:CN27239	UniRef100_Q940L8	AT3g58520/F14P22_110 n=1 Tax=Arabidopsis thaliana RepID=Q940L8_ARATH	tr|Q940L8|Q940L8_ARATH	AT3g58520/F14P22_110 OS=Arabidopsis thaliana GN=At3g58520	ubiquitin thiolesterase	gi|460369607|ref|XP_004230649.1|	PREDICTED: uncharacterized protein LOC101251628 [Solanum lycopersicum]	AT3G58520.1	Ubiquitin carboxyl-terminal hydrolase family protein		Ubiquitin carboxyl-terminal hydrolase family protein; CONTAINS InterPro DOMAIN/s: RNA recognition domain, plant (InterPro:IPR021099); BEST Arabidopsis thaliana protein match is: Ubiquitin carboxyl-terminal hydrolase family protein (TAIR:AT5G48040.1); Has 410 Blast hits to 404 proteins in 16 species: Archae - 0; Bacteria - 0; Metazoa - 0; Fungi - 0; Plants - 410; Viruses - 0; Other Eukaryotes - 0 …	cassava4.1_008077m|PACid:17959954	Ubiquitin carboxyl-terminal hydrolase family protein	PGSC0003DMP400022239|PACid:24418012	Ubiquitin carboxyl-terminal hydrolase family protein	comp318952_c0_seq3:141-1445(-)	m.126053	.	PF11955.3^PORR^Plant organelle RNA recognition domain^36-381^E:6e-107	.	.	.	.	MNFGTKQIFSVLTYQLKHYTHLLQHHRTIVKVRLKWVKNRGLDHIIDVQTDLKAACLLKDAIIRSPTGYLTSKSLSDSQKLLGLTVPTLRFIRRFPTLFEEFPHPKYPSLPCFKLTHIAKVLHDQELKVFDDYQSDLMERLSKVLMMTKNRMVTLQALHSLKWDLGLPDDFDRKFIKKFPDDFMVVRGTNGLPCLKLVKWREEFAISELQKMNEKGESVDDNNIGSSNTSVYRQFRSGKSALVFPMSFPRGYGAQNKVKAWMEEFHKLPYISPYEDSRGIDPNSDLMEKRVVGVLHEILSLTLYKKTKRNYLRSLREEMNLPHRFTRIFTRYPGIFYLSLKCKTTTVALREGYRRGRLANPHPLTRHRDKFHHVMRTGLIYRSKGVDILPQLDNLIDDA…			ARATH|TAIR=At3g58520|UniProtKB=Q940L8		PTHR31476:SF10	FAMILY NOT NAMED	SUBFAMILY NOT NAMED
comp319476_c0_seq1	2784	SPGI:CN02837	UniRef100_B9H9Z4	Predicted protein n=1 Tax=Populus trichocarpa RepID=B9H9Z4_POPTR	sp|Q8W0Z9|CCR4A_ARATH	Carbon catabolite repressor protein 4 homolog 1 OS=Arabidopsis thaliana GN=CCR4-1	protein	gi|224088166|ref|XP_002308351.1|	predicted protein [Populus trichocarpa]	AT3G58560.1	DNAse I-like superfamily protein		DNAse I-like superfamily protein; CONTAINS InterPro DOMAIN/s: Endonuclease/exonuclease/phosphatase (InterPro:IPR005135); BEST Arabidopsis thaliana protein match is: DNAse I-like superfamily protein (TAIR:AT3G58580.1); Has 1372 Blast hits to 1328 proteins in 220 species: Archae - 0; Bacteria - 20; Metazoa - 540; Fungi - 247; Plants - 315; Viruses - 0; Other Eukaryotes - 250 (source: NCBI BLink).	cassava4.1_003965m|PACid:17981379	DNAse I-like superfamily protein	PGSC0003DMP400020279|PACid:24412865	DNAse I-like superfamily protein	comp319476_c0_seq1:625-2433(+)	m.128042	sp|Q8W0Z9|CCR4A_ARATH`Q8W0Z9`Q:1-601,H:1-597`75.17%ID`E:0`RecName: Full=Carbon catabolite repressor protein 4 homolog 1; Short=CCR4 homolog 1; EC=3.1.13.4;`Eukaryota; Viridiplantae; Streptophyta; Embryophyta; Tracheophyta; Spermatophyta; Magnoliophyta; eudicotyledons; core eudicotyledons; rosids; malvids; Brassicales; Brassicaceae; Camelineae; Arabidopsis.	PF03372.18^Exo_endo_phos^Endonuclease/Exonuclease/phosphatase family^255-587^E:9.6e-21	.	.	COG5239^ mRNA deadenylase, exonuclease subunit and related nucleases	GO:0005829^cellular_component^cytosol`GO:0005634^cellular_component^nucleus`GO:0046872^molecular_function^metal ion binding`GO:0004535^molecular_function^poly(A)-specific ribonuclease activity`GO:0003723^molecular_function^RNA binding`GO:0090305^biological_process^nucleic acid phosphodiester bond hydrolysis`GO:0006355^biological_process^regulation of transcription, DNA-dependent`GO:0006351^biolog…	MLTVLRVHLPSDIPIVGCELTPYVLLRLPDKSVATDDVPESAPINGHFLRYKWYRIQSDRKIAICSVHPSEQATLQCLGCVKAKIPVAKSYHCSPKCFANSWQHHRVLHEHAANAVNENGNEEEEVFGRYNSTGSGVVNTGLPPSQSAGNLANGATPLYPAAVTQRSGETWFEVGRSKTYTPTSDDIGHVLKFECVVLEAETNIPVGHVNTILTSRVIPAPSPTPRRLISVREDESPVIPDLGGRISSSGTFTVLSYNILSDSYATSELYSYCPSWALSWTYRRQNLLREIVGYRADIVCLQEVQSDHFEEFFAPELDKHGYQALFKRKTSEVFGGNMNSIDGCATFFRRDRFSHVKKYEVEFNKAAQSLTDALVPSAQKKTALGRLIKDNVALIVVLE…		OG1_10229	ARATH|TAIR=At3g58560|UniProtKB=Q8W0Z9		PTHR12121:SF34	CARBON CATABOLITE REPRESSOR PROTEIN 4	LD39302P	hydrolase activity#GO:0016787;hydrolase activity, acting on ester bonds#GO:0016788;nucleic acid binding#GO:0003676;nuclease activity#GO:0004518;exoribonuclease activity#GO:0004532;binding#GO:0005488;catalytic activity#GO:0003824	regulation of biological process#GO:0050789;transcription, DNA-dependent#GO:0006351;regulation of transcription from RNA polymerase II promoter#GO:0006357;RNA metabolic process#GO:0016070;regulation of nucleobase-containing compound metabolic process#GO:0019219;biological regulation#GO:0065007;transcription from RNA polymerase II promoter#GO:0006366;nucleobase-containing compound metabolic proces…		RNA binding protein#PC00031;nuclease#PC00170;exoribonuclease#PC00099;nucleic acid binding#PC00171		GO:0005829|located in cytosol	GO:0016787|has hydrolase activity	GO:0008150|involved in biological_process;GO:0010228|involved in vegetative to reproductive phase transition of meristem;
comp1531216_c0_seq1	353	No hit in this database						gi|196011674|ref|XP_002115700.1|	hypothetical protein TRIADDRAFT_30062 [Trichoplax adhaerens]	AT3G58560.1	DNAse I-like superfamily protein		DNAse I-like superfamily protein; CONTAINS InterPro DOMAIN/s: Endonuclease/exonuclease/phosphatase (InterPro:IPR005135); BEST Arabidopsis thaliana protein match is: DNAse I-like superfamily protein (TAIR:AT3G58580.1); Has 1372 Blast hits to 1328 proteins in 220 species: Archae - 0; Bacteria - 20; Metazoa - 540; Fungi - 247; Plants - 315; Viruses - 0; Other Eukaryotes - 250 (source: NCBI BLink).	cassava4.1_003965m|PACid:17981379	DNAse I-like superfamily protein	PGSC0003DMP400020279|PACid:24412865	DNAse I-like superfamily protein												ARATH|TAIR=At3g58560|UniProtKB=Q8W0Z9		PTHR12121:SF34	CARBON CATABOLITE REPRESSOR PROTEIN 4	LD39302P	hydrolase activity#GO:0016787;hydrolase activity, acting on ester bonds#GO:0016788;nucleic acid binding#GO:0003676;nuclease activity#GO:0004518;exoribonuclease activity#GO:0004532;binding#GO:0005488;catalytic activity#GO:0003824	regulation of biological process#GO:0050789;transcription, DNA-dependent#GO:0006351;regulation of transcription from RNA polymerase II promoter#GO:0006357;RNA metabolic process#GO:0016070;regulation of nucleobase-containing compound metabolic process#GO:0019219;biological regulation#GO:0065007;transcription from RNA polymerase II promoter#GO:0006366;nucleobase-containing compound metabolic proces…		RNA binding protein#PC00031;nuclease#PC00170;exoribonuclease#PC00099;nucleic acid binding#PC00171		GO:0005829|located in cytosol	GO:0016787|has hydrolase activity	GO:0008150|involved in biological_process;GO:0010228|involved in vegetative to reproductive phase transition of meristem;
comp174709_c0_seq1	723	SPGI:CN09694	UniRef100_B9H9Z4	Predicted protein n=1 Tax=Populus trichocarpa RepID=B9H9Z4_POPTR	sp|Q8W0Z9|CCR4A_ARATH	Carbon catabolite repressor protein 4 homolog 1 OS=Arabidopsis thaliana GN=CCR4-1	endonuclease exonuclease phosphatase family expres	gi|470135099|ref|XP_004303362.1|	PREDICTED: carbon catabolite repressor protein 4 homolog 2-like [Fragaria vesca subsp. vesca]	AT3G58560.1	DNAse I-like superfamily protein		DNAse I-like superfamily protein; CONTAINS InterPro DOMAIN/s: Endonuclease/exonuclease/phosphatase (InterPro:IPR005135); BEST Arabidopsis thaliana protein match is: DNAse I-like superfamily protein (TAIR:AT3G58580.1); Has 1372 Blast hits to 1328 proteins in 220 species: Archae - 0; Bacteria - 20; Metazoa - 540; Fungi - 247; Plants - 315; Viruses - 0; Other Eukaryotes - 250 (source: NCBI BLink).	cassava4.1_003965m|PACid:17981379	DNAse I-like superfamily protein	PGSC0003DMP400020279|PACid:24412865	DNAse I-like superfamily protein												ARATH|TAIR=At3g58560|UniProtKB=Q8W0Z9		PTHR12121:SF34	CARBON CATABOLITE REPRESSOR PROTEIN 4	LD39302P	hydrolase activity#GO:0016787;hydrolase activity, acting on ester bonds#GO:0016788;nucleic acid binding#GO:0003676;nuclease activity#GO:0004518;exoribonuclease activity#GO:0004532;binding#GO:0005488;catalytic activity#GO:0003824	regulation of biological process#GO:0050789;transcription, DNA-dependent#GO:0006351;regulation of transcription from RNA polymerase II promoter#GO:0006357;RNA metabolic process#GO:0016070;regulation of nucleobase-containing compound metabolic process#GO:0019219;biological regulation#GO:0065007;transcription from RNA polymerase II promoter#GO:0006366;nucleobase-containing compound metabolic proces…		RNA binding protein#PC00031;nuclease#PC00170;exoribonuclease#PC00099;nucleic acid binding#PC00171		GO:0005829|located in cytosol	GO:0016787|has hydrolase activity	GO:0008150|involved in biological_process;GO:0010228|involved in vegetative to reproductive phase transition of meristem;
comp1770650_c0_seq1	243	No hit in this database						gi|507109716|emb|CDF33526.1|	unnamed protein product [Chondrus crispus]	AT3G58560.1	DNAse I-like superfamily protein		DNAse I-like superfamily protein; CONTAINS InterPro DOMAIN/s: Endonuclease/exonuclease/phosphatase (InterPro:IPR005135); BEST Arabidopsis thaliana protein match is: DNAse I-like superfamily protein (TAIR:AT3G58580.1); Has 1372 Blast hits to 1328 proteins in 220 species: Archae - 0; Bacteria - 20; Metazoa - 540; Fungi - 247; Plants - 315; Viruses - 0; Other Eukaryotes - 250 (source: NCBI BLink).	cassava4.1_003965m|PACid:17981379	DNAse I-like superfamily protein	PGSC0003DMP400020279|PACid:24412865	DNAse I-like superfamily protein												ARATH|TAIR=At3g58560|UniProtKB=Q8W0Z9		PTHR12121:SF34	CARBON CATABOLITE REPRESSOR PROTEIN 4	LD39302P	hydrolase activity#GO:0016787;hydrolase activity, acting on ester bonds#GO:0016788;nucleic acid binding#GO:0003676;nuclease activity#GO:0004518;exoribonuclease activity#GO:0004532;binding#GO:0005488;catalytic activity#GO:0003824	regulation of biological process#GO:0050789;transcription, DNA-dependent#GO:0006351;regulation of transcription from RNA polymerase II promoter#GO:0006357;RNA metabolic process#GO:0016070;regulation of nucleobase-containing compound metabolic process#GO:0019219;biological regulation#GO:0065007;transcription from RNA polymerase II promoter#GO:0006366;nucleobase-containing compound metabolic proces…		RNA binding protein#PC00031;nuclease#PC00170;exoribonuclease#PC00099;nucleic acid binding#PC00171		GO:0005829|located in cytosol	GO:0016787|has hydrolase activity	GO:0008150|involved in biological_process;GO:0010228|involved in vegetative to reproductive phase transition of meristem;
comp2032904_c0_seq1	232	No hit in this database						gi|221487002|gb|EEE25248.1|	endonuclease/exonuclease/phosphatase domain-containing protein, putative [Toxoplasma gondii GT1]	AT3G58560.1	DNAse I-like superfamily protein		DNAse I-like superfamily protein; CONTAINS InterPro DOMAIN/s: Endonuclease/exonuclease/phosphatase (InterPro:IPR005135); BEST Arabidopsis thaliana protein match is: DNAse I-like superfamily protein (TAIR:AT3G58580.1); Has 1372 Blast hits to 1328 proteins in 220 species: Archae - 0; Bacteria - 20; Metazoa - 540; Fungi - 247; Plants - 315; Viruses - 0; Other Eukaryotes - 250 (source: NCBI BLink).	cassava4.1_003965m|PACid:17981379	DNAse I-like superfamily protein	PGSC0003DMP400020279|PACid:24412865	DNAse I-like superfamily protein												ARATH|TAIR=At3g58560|UniProtKB=Q8W0Z9		PTHR12121:SF34	CARBON CATABOLITE REPRESSOR PROTEIN 4	LD39302P	hydrolase activity#GO:0016787;hydrolase activity, acting on ester bonds#GO:0016788;nucleic acid binding#GO:0003676;nuclease activity#GO:0004518;exoribonuclease activity#GO:0004532;binding#GO:0005488;catalytic activity#GO:0003824	regulation of biological process#GO:0050789;transcription, DNA-dependent#GO:0006351;regulation of transcription from RNA polymerase II promoter#GO:0006357;RNA metabolic process#GO:0016070;regulation of nucleobase-containing compound metabolic process#GO:0019219;biological regulation#GO:0065007;transcription from RNA polymerase II promoter#GO:0006366;nucleobase-containing compound metabolic proces…		RNA binding protein#PC00031;nuclease#PC00170;exoribonuclease#PC00099;nucleic acid binding#PC00171		GO:0005829|located in cytosol	GO:0016787|has hydrolase activity	GO:0008150|involved in biological_process;GO:0010228|involved in vegetative to reproductive phase transition of meristem;
comp262230_c0_seq1	216	No hit in this database						gi|310790455|gb|EFQ25988.1|	endonuclease/Exonuclease/phosphatase [Glomerella graminicola M1.001]	AT3G58560.1	DNAse I-like superfamily protein		DNAse I-like superfamily protein; CONTAINS InterPro DOMAIN/s: Endonuclease/exonuclease/phosphatase (InterPro:IPR005135); BEST Arabidopsis thaliana protein match is: DNAse I-like superfamily protein (TAIR:AT3G58580.1); Has 1372 Blast hits to 1328 proteins in 220 species: Archae - 0; Bacteria - 20; Metazoa - 540; Fungi - 247; Plants - 315; Viruses - 0; Other Eukaryotes - 250 (source: NCBI BLink).	cassava4.1_003965m|PACid:17981379	DNAse I-like superfamily protein	PGSC0003DMP400020279|PACid:24412865	DNAse I-like superfamily protein												ARATH|TAIR=At3g58560|UniProtKB=Q8W0Z9		PTHR12121:SF34	CARBON CATABOLITE REPRESSOR PROTEIN 4	LD39302P	hydrolase activity#GO:0016787;hydrolase activity, acting on ester bonds#GO:0016788;nucleic acid binding#GO:0003676;nuclease activity#GO:0004518;exoribonuclease activity#GO:0004532;binding#GO:0005488;catalytic activity#GO:0003824	regulation of biological process#GO:0050789;transcription, DNA-dependent#GO:0006351;regulation of transcription from RNA polymerase II promoter#GO:0006357;RNA metabolic process#GO:0016070;regulation of nucleobase-containing compound metabolic process#GO:0019219;biological regulation#GO:0065007;transcription from RNA polymerase II promoter#GO:0006366;nucleobase-containing compound metabolic proces…		RNA binding protein#PC00031;nuclease#PC00170;exoribonuclease#PC00099;nucleic acid binding#PC00171		GO:0005829|located in cytosol	GO:0016787|has hydrolase activity	GO:0008150|involved in biological_process;GO:0010228|involved in vegetative to reproductive phase transition of meristem;
comp2765685_c0_seq1	221	No hit in this database						gi|238595587|ref|XP_002393809.1|	hypothetical protein MPER_06399 [Moniliophthora perniciosa FA553]	AT3G58560.1	DNAse I-like superfamily protein		DNAse I-like superfamily protein; CONTAINS InterPro DOMAIN/s: Endonuclease/exonuclease/phosphatase (InterPro:IPR005135); BEST Arabidopsis thaliana protein match is: DNAse I-like superfamily protein (TAIR:AT3G58580.1); Has 1372 Blast hits to 1328 proteins in 220 species: Archae - 0; Bacteria - 20; Metazoa - 540; Fungi - 247; Plants - 315; Viruses - 0; Other Eukaryotes - 250 (source: NCBI BLink).	cassava4.1_003976m|PACid:17994047	DNAse I-like superfamily protein	PGSC0003DMP400020279|PACid:24412865	DNAse I-like superfamily protein												ARATH|TAIR=At3g58560|UniProtKB=Q8W0Z9		PTHR12121:SF34	CARBON CATABOLITE REPRESSOR PROTEIN 4	LD39302P	hydrolase activity#GO:0016787;hydrolase activity, acting on ester bonds#GO:0016788;nucleic acid binding#GO:0003676;nuclease activity#GO:0004518;exoribonuclease activity#GO:0004532;binding#GO:0005488;catalytic activity#GO:0003824	regulation of biological process#GO:0050789;transcription, DNA-dependent#GO:0006351;regulation of transcription from RNA polymerase II promoter#GO:0006357;RNA metabolic process#GO:0016070;regulation of nucleobase-containing compound metabolic process#GO:0019219;biological regulation#GO:0065007;transcription from RNA polymerase II promoter#GO:0006366;nucleobase-containing compound metabolic proces…		RNA binding protein#PC00031;nuclease#PC00170;exoribonuclease#PC00099;nucleic acid binding#PC00171		GO:0005829|located in cytosol	GO:0016787|has hydrolase activity	GO:0008150|involved in biological_process;GO:0010228|involved in vegetative to reproductive phase transition of meristem;
comp280299_c1_seq1	261	No hit in this database						gi|301121032|ref|XP_002908243.1|	carbon catabolite repressor protein, putative [Phytophthora infestans T30-4]	AT3G58560.1	DNAse I-like superfamily protein		DNAse I-like superfamily protein; CONTAINS InterPro DOMAIN/s: Endonuclease/exonuclease/phosphatase (InterPro:IPR005135); BEST Arabidopsis thaliana protein match is: DNAse I-like superfamily protein (TAIR:AT3G58580.1); Has 1372 Blast hits to 1328 proteins in 220 species: Archae - 0; Bacteria - 20; Metazoa - 540; Fungi - 247; Plants - 315; Viruses - 0; Other Eukaryotes - 250 (source: NCBI BLink).	cassava4.1_003976m|PACid:17994047	DNAse I-like superfamily protein	PGSC0003DMP400020279|PACid:24412865	DNAse I-like superfamily protein												ARATH|TAIR=At3g58560|UniProtKB=Q8W0Z9		PTHR12121:SF34	CARBON CATABOLITE REPRESSOR PROTEIN 4	LD39302P	hydrolase activity#GO:0016787;hydrolase activity, acting on ester bonds#GO:0016788;nucleic acid binding#GO:0003676;nuclease activity#GO:0004518;exoribonuclease activity#GO:0004532;binding#GO:0005488;catalytic activity#GO:0003824	regulation of biological process#GO:0050789;transcription, DNA-dependent#GO:0006351;regulation of transcription from RNA polymerase II promoter#GO:0006357;RNA metabolic process#GO:0016070;regulation of nucleobase-containing compound metabolic process#GO:0019219;biological regulation#GO:0065007;transcription from RNA polymerase II promoter#GO:0006366;nucleobase-containing compound metabolic proces…		RNA binding protein#PC00031;nuclease#PC00170;exoribonuclease#PC00099;nucleic acid binding#PC00171		GO:0005829|located in cytosol	GO:0016787|has hydrolase activity	GO:0008150|involved in biological_process;GO:0010228|involved in vegetative to reproductive phase transition of meristem;
comp2901897_c0_seq1	280	No hit in this database						gi|470648095|ref|XP_004327703.1|	PREDICTED: CCR4-NOT transcription complex subunit 6-like [Tursiops truncatus]	AT3G58560.1	DNAse I-like superfamily protein		DNAse I-like superfamily protein; CONTAINS InterPro DOMAIN/s: Endonuclease/exonuclease/phosphatase (InterPro:IPR005135); BEST Arabidopsis thaliana protein match is: DNAse I-like superfamily protein (TAIR:AT3G58580.1); Has 1372 Blast hits to 1328 proteins in 220 species: Archae - 0; Bacteria - 20; Metazoa - 540; Fungi - 247; Plants - 315; Viruses - 0; Other Eukaryotes - 250 (source: NCBI BLink).	cassava4.1_003976m|PACid:17994047	DNAse I-like superfamily protein	PGSC0003DMP400020279|PACid:24412865	DNAse I-like superfamily protein												ARATH|TAIR=At3g58560|UniProtKB=Q8W0Z9		PTHR12121:SF34	CARBON CATABOLITE REPRESSOR PROTEIN 4	LD39302P	hydrolase activity#GO:0016787;hydrolase activity, acting on ester bonds#GO:0016788;nucleic acid binding#GO:0003676;nuclease activity#GO:0004518;exoribonuclease activity#GO:0004532;binding#GO:0005488;catalytic activity#GO:0003824	regulation of biological process#GO:0050789;transcription, DNA-dependent#GO:0006351;regulation of transcription from RNA polymerase II promoter#GO:0006357;RNA metabolic process#GO:0016070;regulation of nucleobase-containing compound metabolic process#GO:0019219;biological regulation#GO:0065007;transcription from RNA polymerase II promoter#GO:0006366;nucleobase-containing compound metabolic proces…		RNA binding protein#PC00031;nuclease#PC00170;exoribonuclease#PC00099;nucleic acid binding#PC00171		GO:0005829|located in cytosol	GO:0016787|has hydrolase activity	GO:0008150|involved in biological_process;GO:0010228|involved in vegetative to reproductive phase transition of meristem;
comp312762_c0_seq2	2731	No hit in this database						gi|353239902|emb|CCA71794.1|	related to CCR4-component of the major cytoplasmic deadenylase (C-terminal fragment) [Piriformospora indica DSM 11827]	AT3G58560.1	DNAse I-like superfamily protein		DNAse I-like superfamily protein; CONTAINS InterPro DOMAIN/s: Endonuclease/exonuclease/phosphatase (InterPro:IPR005135); BEST Arabidopsis thaliana protein match is: DNAse I-like superfamily protein (TAIR:AT3G58580.1); Has 1372 Blast hits to 1328 proteins in 220 species: Archae - 0; Bacteria - 20; Metazoa - 540; Fungi - 247; Plants - 315; Viruses - 0; Other Eukaryotes - 250 (source: NCBI BLink).	cassava4.1_003965m|PACid:17981379	DNAse I-like superfamily protein	PGSC0003DMP400020279|PACid:24412865	DNAse I-like superfamily protein	comp312762_c0_seq2:85-2163(+)	m.106385	sp|Q4P9T3|CCR4_USTMA`Q4P9T3`Q:76-674,H:39-641`48.61%ID`E:0`RecName: Full=Glucose-repressible alcohol dehydrogenase transcriptional effector; EC=3.1.13.4; AltName: Full=Carbon catabolite repressor protein 4; AltName: Full=Cytoplasmic deadenylase;`Eukaryota; Fungi; Dikarya; Basidiomycota; Ustilaginomycotina; Ustilaginomycetes; Ustilaginales; Ustilaginaceae; Ustilago.	PF13504.1^LRR_7^Leucine rich repeat^119-124^E:15000`PF13855.1^LRR_8^Leucine rich repeat^182-236^E:1e-06`PF12799.2^LRR_4^Leucine Rich repeats (2 copies)^203-237^E:2e-07`PF00560.28^LRR_1^Leucine Rich Repeat^203-223^E:0.022`PF13504.1^LRR_7^Leucine rich repeat^203-217^E:0.5`PF13855.1^LRR_8^Leucine rich repeat^225-280^E:2.3e-06`PF00560.28^LRR_1^Leucine Rich Repeat^226-243^E:0.17`PF13504.1^LRR_7^Leucin…	.	.	COG4886^ Leucine-rich repeat (LRR) protein	GO:0005737^cellular_component^cytoplasm`GO:0005634^cellular_component^nucleus`GO:0046872^molecular_function^metal ion binding`GO:0004535^molecular_function^poly(A)-specific ribonuclease activity`GO:0003723^molecular_function^RNA binding`GO:0090305^biological_process^nucleic acid phosphodiester bond hydrolysis`GO:0006355^biological_process^regulation of transcription, DNA-dependent`GO:0006351^biol…	MHYSIHAQHPPPSPTPFLTQYGGVHPQHHHVHHPSMSLQSYASPTTIHQLAQPQRRQPQSSPPLNGTNGSQVPTMNPHWSSQLMKAELCRQASPQHHRARQSALATRNAAKSAIPITNPNLKNLLAVKENGHARDDSQSSMVTESSGTQEPADGEHPSSTSAPIAQMQRPTAPRKAEGTWTILDMGGMALKNLSPGLFTFNFLTTLYLNHNNLTTIPSEISRLRGLIHLDLTGNQLTVVPPALGMLTGLRELFLFDNNLSTLPYQLGSLHQLEMLGIEGNLKMDEKIRSIAINEGTIGVIAYLRDNFMPTEEPRPRKWVQVGTEAERKALPSDTGAVPFSVLCYNILCEKYATSQMYGYTPTWALAWSHRKDRILSEILDLQSDIVCLQEVDQEQFQTF…			ARATH|TAIR=At3g58560|UniProtKB=Q8W0Z9		PTHR12121:SF34	CARBON CATABOLITE REPRESSOR PROTEIN 4	LD39302P	hydrolase activity#GO:0016787;hydrolase activity, acting on ester bonds#GO:0016788;nucleic acid binding#GO:0003676;nuclease activity#GO:0004518;exoribonuclease activity#GO:0004532;binding#GO:0005488;catalytic activity#GO:0003824	regulation of biological process#GO:0050789;transcription, DNA-dependent#GO:0006351;regulation of transcription from RNA polymerase II promoter#GO:0006357;RNA metabolic process#GO:0016070;regulation of nucleobase-containing compound metabolic process#GO:0019219;biological regulation#GO:0065007;transcription from RNA polymerase II promoter#GO:0006366;nucleobase-containing compound metabolic proces…		RNA binding protein#PC00031;nuclease#PC00170;exoribonuclease#PC00099;nucleic acid binding#PC00171		GO:0005829|located in cytosol	GO:0016787|has hydrolase activity	GO:0008150|involved in biological_process;GO:0010228|involved in vegetative to reproductive phase transition of meristem;
comp3346612_c0_seq1	255	No hit in this database						gi|66357216|ref|XP_625786.1|	hypothetical protein [Cryptosporidium parvum Iowa II]	AT3G58560.1	DNAse I-like superfamily protein		DNAse I-like superfamily protein; CONTAINS InterPro DOMAIN/s: Endonuclease/exonuclease/phosphatase (InterPro:IPR005135); BEST Arabidopsis thaliana protein match is: DNAse I-like superfamily protein (TAIR:AT3G58580.1); Has 1372 Blast hits to 1328 proteins in 220 species: Archae - 0; Bacteria - 20; Metazoa - 540; Fungi - 247; Plants - 315; Viruses - 0; Other Eukaryotes - 250 (source: NCBI BLink).	cassava4.1_003976m|PACid:17994047	DNAse I-like superfamily protein	PGSC0003DMP400020279|PACid:24412865	DNAse I-like superfamily protein												ARATH|TAIR=At3g58560|UniProtKB=Q8W0Z9		PTHR12121:SF34	CARBON CATABOLITE REPRESSOR PROTEIN 4	LD39302P	hydrolase activity#GO:0016787;hydrolase activity, acting on ester bonds#GO:0016788;nucleic acid binding#GO:0003676;nuclease activity#GO:0004518;exoribonuclease activity#GO:0004532;binding#GO:0005488;catalytic activity#GO:0003824	regulation of biological process#GO:0050789;transcription, DNA-dependent#GO:0006351;regulation of transcription from RNA polymerase II promoter#GO:0006357;RNA metabolic process#GO:0016070;regulation of nucleobase-containing compound metabolic process#GO:0019219;biological regulation#GO:0065007;transcription from RNA polymerase II promoter#GO:0006366;nucleobase-containing compound metabolic proces…		RNA binding protein#PC00031;nuclease#PC00170;exoribonuclease#PC00099;nucleic acid binding#PC00171		GO:0005829|located in cytosol	GO:0016787|has hydrolase activity	GO:0008150|involved in biological_process;GO:0010228|involved in vegetative to reproductive phase transition of meristem;
comp778989_c0_seq1	730	No hit in this database						gi|302898293|ref|XP_003047818.1|	predicted protein [Nectria haematococca mpVI 77-13-4]	AT3G58560.1	DNAse I-like superfamily protein		DNAse I-like superfamily protein; CONTAINS InterPro DOMAIN/s: Endonuclease/exonuclease/phosphatase (InterPro:IPR005135); BEST Arabidopsis thaliana protein match is: DNAse I-like superfamily protein (TAIR:AT3G58580.1); Has 1372 Blast hits to 1328 proteins in 220 species: Archae - 0; Bacteria - 20; Metazoa - 540; Fungi - 247; Plants - 315; Viruses - 0; Other Eukaryotes - 250 (source: NCBI BLink).	cassava4.1_003976m|PACid:17994047	DNAse I-like superfamily protein	PGSC0003DMP400020279|PACid:24412865	DNAse I-like superfamily protein												ARATH|TAIR=At3g58560|UniProtKB=Q8W0Z9		PTHR12121:SF34	CARBON CATABOLITE REPRESSOR PROTEIN 4	LD39302P	hydrolase activity#GO:0016787;hydrolase activity, acting on ester bonds#GO:0016788;nucleic acid binding#GO:0003676;nuclease activity#GO:0004518;exoribonuclease activity#GO:0004532;binding#GO:0005488;catalytic activity#GO:0003824	regulation of biological process#GO:0050789;transcription, DNA-dependent#GO:0006351;regulation of transcription from RNA polymerase II promoter#GO:0006357;RNA metabolic process#GO:0016070;regulation of nucleobase-containing compound metabolic process#GO:0019219;biological regulation#GO:0065007;transcription from RNA polymerase II promoter#GO:0006366;nucleobase-containing compound metabolic proces…		RNA binding protein#PC00031;nuclease#PC00170;exoribonuclease#PC00099;nucleic acid binding#PC00171		GO:0005829|located in cytosol	GO:0016787|has hydrolase activity	GO:0008150|involved in biological_process;GO:0010228|involved in vegetative to reproductive phase transition of meristem;
comp779207_c0_seq1	850	No hit in this database						gi|477512789|gb|ENH65318.1|	Glucose-repressible alcohol dehydrogenase transcriptional effector [Fusarium oxysporum f. sp. cubense race 1]	AT3G58560.1	DNAse I-like superfamily protein		DNAse I-like superfamily protein; CONTAINS InterPro DOMAIN/s: Endonuclease/exonuclease/phosphatase (InterPro:IPR005135); BEST Arabidopsis thaliana protein match is: DNAse I-like superfamily protein (TAIR:AT3G58580.1); Has 1372 Blast hits to 1328 proteins in 220 species: Archae - 0; Bacteria - 20; Metazoa - 540; Fungi - 247; Plants - 315; Viruses - 0; Other Eukaryotes - 250 (source: NCBI BLink).	cassava4.1_003965m|PACid:17981379	DNAse I-like superfamily protein	PGSC0003DMP400020279|PACid:24412865	DNAse I-like superfamily protein												ARATH|TAIR=At3g58560|UniProtKB=Q8W0Z9		PTHR12121:SF34	CARBON CATABOLITE REPRESSOR PROTEIN 4	LD39302P	hydrolase activity#GO:0016787;hydrolase activity, acting on ester bonds#GO:0016788;nucleic acid binding#GO:0003676;nuclease activity#GO:0004518;exoribonuclease activity#GO:0004532;binding#GO:0005488;catalytic activity#GO:0003824	regulation of biological process#GO:0050789;transcription, DNA-dependent#GO:0006351;regulation of transcription from RNA polymerase II promoter#GO:0006357;RNA metabolic process#GO:0016070;regulation of nucleobase-containing compound metabolic process#GO:0019219;biological regulation#GO:0065007;transcription from RNA polymerase II promoter#GO:0006366;nucleobase-containing compound metabolic proces…		RNA binding protein#PC00031;nuclease#PC00170;exoribonuclease#PC00099;nucleic acid binding#PC00171		GO:0005829|located in cytosol	GO:0016787|has hydrolase activity	GO:0008150|involved in biological_process;GO:0010228|involved in vegetative to reproductive phase transition of meristem;
comp867314_c0_seq1	663	No hit in this database						gi|302898293|ref|XP_003047818.1|	predicted protein [Nectria haematococca mpVI 77-13-4]	AT3G58560.1	DNAse I-like superfamily protein		DNAse I-like superfamily protein; CONTAINS InterPro DOMAIN/s: Endonuclease/exonuclease/phosphatase (InterPro:IPR005135); BEST Arabidopsis thaliana protein match is: DNAse I-like superfamily protein (TAIR:AT3G58580.1); Has 1372 Blast hits to 1328 proteins in 220 species: Archae - 0; Bacteria - 20; Metazoa - 540; Fungi - 247; Plants - 315; Viruses - 0; Other Eukaryotes - 250 (source: NCBI BLink).	cassava4.1_003976m|PACid:17994047	DNAse I-like superfamily protein	PGSC0003DMP400020279|PACid:24412865	DNAse I-like superfamily protein	comp867314_c0_seq1:1-666(+)	m.250405	sp|Q9C2R2|CCR4_NEUCR`Q9C2R2`Q:1-221,H:397-619`66.82%ID`E:2e-104`RecName: Full=Glucose-repressible alcohol dehydrogenase transcriptional effector; EC=3.1.13.4; AltName: Full=Carbon catabolite repressor protein 4; AltName: Full=Cytoplasmic deadenylase;`Eukaryota; Fungi; Dikarya; Ascomycota; Pezizomycotina; Sordariomycetes; Sordariomycetidae; Sordariales; Sordariaceae; Neurospora.	PF03372.18^Exo_endo_phos^Endonuclease/Exonuclease/phosphatase family^3-168^E:2.3e-12	.	.	COG4886^ Leucine-rich repeat (LRR) protein	GO:0005737^cellular_component^cytoplasm`GO:0005634^cellular_component^nucleus`GO:0046872^molecular_function^metal ion binding`GO:0004535^molecular_function^poly(A)-specific ribonuclease activity`GO:0003723^molecular_function^RNA binding`GO:0090305^biological_process^nucleic acid phosphodiester bond hydrolysis`GO:0006355^biological_process^regulation of transcription, DNA-dependent`GO:0006351^biol…	VFSWNILCDKYATPQTYGYTPTGALEWEYRKSCILEELRFRDADFLALQEVSTEAFKEDLSPELAQTDYRGVHWPKSRARTMSEKDALTVDGCAIFYKQSKFILLDKQLIEFATIAINRPDMKNQHDVFNRVMPKDNIAVICFFESRLTGARFILVNVHLTWDSALADVKVIQTGILMEHVTKLAEKYARWPALKDKKMIVLPSSDDGEAPPPPQAEPAPS			ARATH|TAIR=At3g58560|UniProtKB=Q8W0Z9		PTHR12121:SF34	CARBON CATABOLITE REPRESSOR PROTEIN 4	LD39302P	hydrolase activity#GO:0016787;hydrolase activity, acting on ester bonds#GO:0016788;nucleic acid binding#GO:0003676;nuclease activity#GO:0004518;exoribonuclease activity#GO:0004532;binding#GO:0005488;catalytic activity#GO:0003824	regulation of biological process#GO:0050789;transcription, DNA-dependent#GO:0006351;regulation of transcription from RNA polymerase II promoter#GO:0006357;RNA metabolic process#GO:0016070;regulation of nucleobase-containing compound metabolic process#GO:0019219;biological regulation#GO:0065007;transcription from RNA polymerase II promoter#GO:0006366;nucleobase-containing compound metabolic proces…		RNA binding protein#PC00031;nuclease#PC00170;exoribonuclease#PC00099;nucleic acid binding#PC00171		GO:0005829|located in cytosol	GO:0016787|has hydrolase activity	GO:0008150|involved in biological_process;GO:0010228|involved in vegetative to reproductive phase transition of meristem;
comp167385_c0_seq1	234	No hit in this database						gi|171693513|ref|XP_001911681.1|	hypothetical protein [Podospora anserina S mat+]	AT3G58570.1	P-loop containing nucleoside triphosphate hydrolases superfamily protein		P-loop containing nucleoside triphosphate hydrolases superfamily protein; FUNCTIONS IN: helicase activity, ATP-dependent helicase activity, ATP binding, nucleic acid binding; LOCATED IN: chloroplast; EXPRESSED IN: 24 plant structures; EXPRESSED DURING: 15 growth stages; CONTAINS InterPro DOMAIN/s: RNA helicase, DEAD-box type, Q motif (InterPro:IPR014014), DNA/RNA helicase, DEAD/DEAH box type, N-t…	cassava4.1_003851m|PACid:17981314	P-loop containing nucleoside triphosphate hydrolases superfamily protein	PGSC0003DMP400007608|PACid:24381126	P-loop containing nucleoside triphosphate hydrolases superfamily protein												ARATH|TAIR=At3g58570|UniProtKB=Q9M2F9		PTHR24031:SF9	FAMILY NOT NAMED	ATP-DEPENDENT RNA HELICASE DDX3X	nucleic acid binding#GO:0003676;RNA helicase activity#GO:0003724;translation regulator activity#GO:0045182;RNA binding#GO:0003723;translation factor activity, nucleic acid binding#GO:0008135;helicase activity#GO:0004386;binding#GO:0005488;catalytic activity#GO:0003824;translation initiation factor activity#GO:0003743	regulation of biological process#GO:0050789;biological regulation#GO:0065007;regulation of translation#GO:0006417;protein metabolic process#GO:0019538;nucleobase-containing compound metabolic process#GO:0006139;primary metabolic process#GO:0044238;metabolic process#GO:0008152;translation#GO:0006412		helicase#PC00115;RNA binding protein#PC00031;RNA helicase#PC00032;nucleic acid binding#PC00171		GO:0009507|located in chloroplast	GO:0005524|has ATP binding;GO:0008026|has ATP-dependent helicase activity;GO:0003676|has nucleic acid binding;GO:0005524|has ATP binding;GO:0004386|has helicase activity;GO:0008026|has ATP-dependent helicase activity;
comp191140_c0_seq1	1078	No hit in this database						gi|342878477|gb|EGU79814.1|	hypothetical protein FOXB_09673 [Fusarium oxysporum Fo5176]	AT3G58570.1	P-loop containing nucleoside triphosphate hydrolases superfamily protein		P-loop containing nucleoside triphosphate hydrolases superfamily protein; FUNCTIONS IN: helicase activity, ATP-dependent helicase activity, ATP binding, nucleic acid binding; LOCATED IN: chloroplast; EXPRESSED IN: 24 plant structures; EXPRESSED DURING: 15 growth stages; CONTAINS InterPro DOMAIN/s: RNA helicase, DEAD-box type, Q motif (InterPro:IPR014014), DNA/RNA helicase, DEAD/DEAH box type, N-t…	cassava4.1_003499m|PACid:17959958	P-loop containing nucleoside triphosphate hydrolases superfamily protein	PGSC0003DMP400002047|PACid:24403444	P-loop containing nucleoside triphosphate hydrolases superfamily protein												ARATH|TAIR=At3g58570|UniProtKB=Q9M2F9		PTHR24031:SF9	FAMILY NOT NAMED	ATP-DEPENDENT RNA HELICASE DDX3X	nucleic acid binding#GO:0003676;RNA helicase activity#GO:0003724;translation regulator activity#GO:0045182;RNA binding#GO:0003723;translation factor activity, nucleic acid binding#GO:0008135;helicase activity#GO:0004386;binding#GO:0005488;catalytic activity#GO:0003824;translation initiation factor activity#GO:0003743	regulation of biological process#GO:0050789;biological regulation#GO:0065007;regulation of translation#GO:0006417;protein metabolic process#GO:0019538;nucleobase-containing compound metabolic process#GO:0006139;primary metabolic process#GO:0044238;metabolic process#GO:0008152;translation#GO:0006412		helicase#PC00115;RNA binding protein#PC00031;RNA helicase#PC00032;nucleic acid binding#PC00171		GO:0009507|located in chloroplast	GO:0005524|has ATP binding;GO:0008026|has ATP-dependent helicase activity;GO:0003676|has nucleic acid binding;GO:0005524|has ATP binding;GO:0004386|has helicase activity;GO:0008026|has ATP-dependent helicase activity;
comp2075544_c0_seq1	254	No hit in this database						gi|339256326|ref|XP_003370462.1|	ATP-dependent RNA helicase Dbp2 [Trichinella spiralis]	AT3G58570.1	P-loop containing nucleoside triphosphate hydrolases superfamily protein		P-loop containing nucleoside triphosphate hydrolases superfamily protein; FUNCTIONS IN: helicase activity, ATP-dependent helicase activity, ATP binding, nucleic acid binding; LOCATED IN: chloroplast; EXPRESSED IN: 24 plant structures; EXPRESSED DURING: 15 growth stages; CONTAINS InterPro DOMAIN/s: RNA helicase, DEAD-box type, Q motif (InterPro:IPR014014), DNA/RNA helicase, DEAD/DEAH box type, N-t…	cassava4.1_003527m|PACid:17973964	P-loop containing nucleoside triphosphate hydrolases superfamily protein	PGSC0003DMP400007608|PACid:24381126	P-loop containing nucleoside triphosphate hydrolases superfamily protein												ARATH|TAIR=At3g58570|UniProtKB=Q9M2F9		PTHR24031:SF9	FAMILY NOT NAMED	ATP-DEPENDENT RNA HELICASE DDX3X	nucleic acid binding#GO:0003676;RNA helicase activity#GO:0003724;translation regulator activity#GO:0045182;RNA binding#GO:0003723;translation factor activity, nucleic acid binding#GO:0008135;helicase activity#GO:0004386;binding#GO:0005488;catalytic activity#GO:0003824;translation initiation factor activity#GO:0003743	regulation of biological process#GO:0050789;biological regulation#GO:0065007;regulation of translation#GO:0006417;protein metabolic process#GO:0019538;nucleobase-containing compound metabolic process#GO:0006139;primary metabolic process#GO:0044238;metabolic process#GO:0008152;translation#GO:0006412		helicase#PC00115;RNA binding protein#PC00031;RNA helicase#PC00032;nucleic acid binding#PC00171		GO:0009507|located in chloroplast	GO:0005524|has ATP binding;GO:0008026|has ATP-dependent helicase activity;GO:0003676|has nucleic acid binding;GO:0005524|has ATP binding;GO:0004386|has helicase activity;GO:0008026|has ATP-dependent helicase activity;
comp2642685_c0_seq1	247	No hit in this database						gi|505758865|gb|EOR02966.1|	ATP-dependent RNA helicase DED1 [Wallemia ichthyophaga EXF-994]	AT3G58570.1	P-loop containing nucleoside triphosphate hydrolases superfamily protein		P-loop containing nucleoside triphosphate hydrolases superfamily protein; FUNCTIONS IN: helicase activity, ATP-dependent helicase activity, ATP binding, nucleic acid binding; LOCATED IN: chloroplast; EXPRESSED IN: 24 plant structures; EXPRESSED DURING: 15 growth stages; CONTAINS InterPro DOMAIN/s: RNA helicase, DEAD-box type, Q motif (InterPro:IPR014014), DNA/RNA helicase, DEAD/DEAH box type, N-t…	cassava4.1_023318m|PACid:17984849	P-loop containing nucleoside triphosphate hydrolases superfamily protein	PGSC0003DMP400055278|PACid:24422021	P-loop containing nucleoside triphosphate hydrolases superfamily protein												ARATH|TAIR=At3g58570|UniProtKB=Q9M2F9		PTHR24031:SF9	FAMILY NOT NAMED	ATP-DEPENDENT RNA HELICASE DDX3X	nucleic acid binding#GO:0003676;RNA helicase activity#GO:0003724;translation regulator activity#GO:0045182;RNA binding#GO:0003723;translation factor activity, nucleic acid binding#GO:0008135;helicase activity#GO:0004386;binding#GO:0005488;catalytic activity#GO:0003824;translation initiation factor activity#GO:0003743	regulation of biological process#GO:0050789;biological regulation#GO:0065007;regulation of translation#GO:0006417;protein metabolic process#GO:0019538;nucleobase-containing compound metabolic process#GO:0006139;primary metabolic process#GO:0044238;metabolic process#GO:0008152;translation#GO:0006412		helicase#PC00115;RNA binding protein#PC00031;RNA helicase#PC00032;nucleic acid binding#PC00171		GO:0009507|located in chloroplast	GO:0005524|has ATP binding;GO:0008026|has ATP-dependent helicase activity;GO:0003676|has nucleic acid binding;GO:0005524|has ATP binding;GO:0004386|has helicase activity;GO:0008026|has ATP-dependent helicase activity;
comp5129008_c0_seq1	291	No hit in this database						gi|223590230|sp|A5DQS0.3|DED1_PICGU	RecName: Full=ATP-dependent RNA helicase DED1	AT3G58570.1	P-loop containing nucleoside triphosphate hydrolases superfamily protein		P-loop containing nucleoside triphosphate hydrolases superfamily protein; FUNCTIONS IN: helicase activity, ATP-dependent helicase activity, ATP binding, nucleic acid binding; LOCATED IN: chloroplast; EXPRESSED IN: 24 plant structures; EXPRESSED DURING: 15 growth stages; CONTAINS InterPro DOMAIN/s: RNA helicase, DEAD-box type, Q motif (InterPro:IPR014014), DNA/RNA helicase, DEAD/DEAH box type, N-t…	cassava4.1_003499m|PACid:17959958	P-loop containing nucleoside triphosphate hydrolases superfamily protein	PGSC0003DMP400055279|PACid:24422020	P-loop containing nucleoside triphosphate hydrolases superfamily protein												ARATH|TAIR=At3g58570|UniProtKB=Q9M2F9		PTHR24031:SF9	FAMILY NOT NAMED	ATP-DEPENDENT RNA HELICASE DDX3X	nucleic acid binding#GO:0003676;RNA helicase activity#GO:0003724;translation regulator activity#GO:0045182;RNA binding#GO:0003723;translation factor activity, nucleic acid binding#GO:0008135;helicase activity#GO:0004386;binding#GO:0005488;catalytic activity#GO:0003824;translation initiation factor activity#GO:0003743	regulation of biological process#GO:0050789;biological regulation#GO:0065007;regulation of translation#GO:0006417;protein metabolic process#GO:0019538;nucleobase-containing compound metabolic process#GO:0006139;primary metabolic process#GO:0044238;metabolic process#GO:0008152;translation#GO:0006412		helicase#PC00115;RNA binding protein#PC00031;RNA helicase#PC00032;nucleic acid binding#PC00171		GO:0009507|located in chloroplast	GO:0005524|has ATP binding;GO:0008026|has ATP-dependent helicase activity;GO:0003676|has nucleic acid binding;GO:0005524|has ATP binding;GO:0004386|has helicase activity;GO:0008026|has ATP-dependent helicase activity;
comp5509942_c0_seq1	221	No hit in this database						gi|393236170|gb|EJD43720.1|	DEAD-domain-containing protein [Auricularia delicata TFB-10046 SS5]	AT3G58570.1	P-loop containing nucleoside triphosphate hydrolases superfamily protein		P-loop containing nucleoside triphosphate hydrolases superfamily protein; FUNCTIONS IN: helicase activity, ATP-dependent helicase activity, ATP binding, nucleic acid binding; LOCATED IN: chloroplast; EXPRESSED IN: 24 plant structures; EXPRESSED DURING: 15 growth stages; CONTAINS InterPro DOMAIN/s: RNA helicase, DEAD-box type, Q motif (InterPro:IPR014014), DNA/RNA helicase, DEAD/DEAH box type, N-t…	cassava4.1_003851m|PACid:17981314	P-loop containing nucleoside triphosphate hydrolases superfamily protein	PGSC0003DMP400002047|PACid:24403444	P-loop containing nucleoside triphosphate hydrolases superfamily protein												ARATH|TAIR=At3g58570|UniProtKB=Q9M2F9		PTHR24031:SF9	FAMILY NOT NAMED	ATP-DEPENDENT RNA HELICASE DDX3X	nucleic acid binding#GO:0003676;RNA helicase activity#GO:0003724;translation regulator activity#GO:0045182;RNA binding#GO:0003723;translation factor activity, nucleic acid binding#GO:0008135;helicase activity#GO:0004386;binding#GO:0005488;catalytic activity#GO:0003824;translation initiation factor activity#GO:0003743	regulation of biological process#GO:0050789;biological regulation#GO:0065007;regulation of translation#GO:0006417;protein metabolic process#GO:0019538;nucleobase-containing compound metabolic process#GO:0006139;primary metabolic process#GO:0044238;metabolic process#GO:0008152;translation#GO:0006412		helicase#PC00115;RNA binding protein#PC00031;RNA helicase#PC00032;nucleic acid binding#PC00171		GO:0009507|located in chloroplast	GO:0005524|has ATP binding;GO:0008026|has ATP-dependent helicase activity;GO:0003676|has nucleic acid binding;GO:0005524|has ATP binding;GO:0004386|has helicase activity;GO:0008026|has ATP-dependent helicase activity;
comp604095_c0_seq1	965	No hit in this database						gi|384249989|gb|EIE23469.1|	DEAD-domain-containing protein [Coccomyxa subellipsoidea C-169]	AT3G58570.1	P-loop containing nucleoside triphosphate hydrolases superfamily protein		P-loop containing nucleoside triphosphate hydrolases superfamily protein; FUNCTIONS IN: helicase activity, ATP-dependent helicase activity, ATP binding, nucleic acid binding; LOCATED IN: chloroplast; EXPRESSED IN: 24 plant structures; EXPRESSED DURING: 15 growth stages; CONTAINS InterPro DOMAIN/s: RNA helicase, DEAD-box type, Q motif (InterPro:IPR014014), DNA/RNA helicase, DEAD/DEAH box type, N-t…	cassava4.1_003715m|PACid:17994052	P-loop containing nucleoside triphosphate hydrolases superfamily protein	PGSC0003DMP400055279|PACid:24422020	P-loop containing nucleoside triphosphate hydrolases superfamily protein	comp604095_c0_seq1:56-964(-)	m.242376	sp|Q5A4E2|DED1_CANAL`Q5A4E2`Q:1-238,H:340-580`60.33%ID`E:2e-90`RecName: Full=ATP-dependent RNA helicase DED1; EC=3.6.4.13;`Eukaryota; Fungi; Dikarya; Ascomycota; Saccharomycotina; Saccharomycetes; Saccharomycetales; mitosporic Saccharomycetales; Candida.	PF00270.24^DEAD^DEAD/DEAH box helicase^2-53^E:1.2e-12`PF00271.26^Helicase_C^Helicase conserved C-terminal domain^120-196^E:6.9e-27	.	.	COG0513^ Superfamily II DNA and RNA helicases	GO:0005737^cellular_component^cytoplasm`GO:0005524^molecular_function^ATP binding`GO:0008026^molecular_function^ATP-dependent helicase activity`GO:0003743^molecular_function^translation initiation factor activity	NLQRCTYLVLDEADRMLDMGFEKSIRQIVEQRDCPKDRQTLLFSATFPKDIRQLASDFLYNYLFLKVGRVGSTTESITQVVKWVEPHQKNAEIVKDLLETQGRTLVFAETKRDTDALARYLFSQGFHATGIHGDRCQREREAALRAFKNGKIQVLVATDVAARGLDIDDVAHVINFDMPACADSYVHRIGRTGRCGNLGKATAYFHNANKGIAKDVVKLMAQANQVIPTWLQKLAAEARPSGGAMRRYGHNNNHSNHGNGMHSRPQDIGRSEPHSRPPMPLPPSHSGNRPDYHRPPPQHLGS*			ARATH|TAIR=At3g58570|UniProtKB=Q9M2F9		PTHR24031:SF9	FAMILY NOT NAMED	ATP-DEPENDENT RNA HELICASE DDX3X	nucleic acid binding#GO:0003676;RNA helicase activity#GO:0003724;translation regulator activity#GO:0045182;RNA binding#GO:0003723;translation factor activity, nucleic acid binding#GO:0008135;helicase activity#GO:0004386;binding#GO:0005488;catalytic activity#GO:0003824;translation initiation factor activity#GO:0003743	regulation of biological process#GO:0050789;biological regulation#GO:0065007;regulation of translation#GO:0006417;protein metabolic process#GO:0019538;nucleobase-containing compound metabolic process#GO:0006139;primary metabolic process#GO:0044238;metabolic process#GO:0008152;translation#GO:0006412		helicase#PC00115;RNA binding protein#PC00031;RNA helicase#PC00032;nucleic acid binding#PC00171		GO:0009507|located in chloroplast	GO:0005524|has ATP binding;GO:0008026|has ATP-dependent helicase activity;GO:0003676|has nucleic acid binding;GO:0005524|has ATP binding;GO:0004386|has helicase activity;GO:0008026|has ATP-dependent helicase activity;
comp778911_c0_seq1	347	No hit in this database						gi|443897680|dbj|GAC75020.1|	vacuolar sorting protein VPS33/slp1, partial [Pseudozyma antarctica T-34]	AT3G58570.1	P-loop containing nucleoside triphosphate hydrolases superfamily protein		P-loop containing nucleoside triphosphate hydrolases superfamily protein; FUNCTIONS IN: helicase activity, ATP-dependent helicase activity, ATP binding, nucleic acid binding; LOCATED IN: chloroplast; EXPRESSED IN: 24 plant structures; EXPRESSED DURING: 15 growth stages; CONTAINS InterPro DOMAIN/s: RNA helicase, DEAD-box type, Q motif (InterPro:IPR014014), DNA/RNA helicase, DEAD/DEAH box type, N-t…	cassava4.1_003715m|PACid:17994052	P-loop containing nucleoside triphosphate hydrolases superfamily protein	PGSC0003DMP400002047|PACid:24403444	P-loop containing nucleoside triphosphate hydrolases superfamily protein	comp778911_c0_seq1:2-349(+)	m.247502	sp|P06634|DED1_YEAST`P06634`Q:2-115,H:156-274`58.82%ID`E:6e-45`RecName: Full=ATP-dependent RNA helicase DED1; EC=3.6.4.13; AltName: Full=DEAD box protein 1;`Eukaryota; Fungi; Dikarya; Ascomycota; Saccharomycotina; Saccharomycetes; Saccharomycetales; Saccharomycetaceae; Saccharomyces.	PF00270.24^DEAD^DEAD/DEAH box helicase^12-107^E:2.1e-20	.	.	COG0513^ Superfamily II DNA and RNA helicases	GO:0005737^cellular_component^cytoplasm`GO:0005524^molecular_function^ATP binding`GO:0004004^molecular_function^ATP-dependent RNA helicase activity`GO:0033592^molecular_function^RNA strand annealing activity`GO:0003743^molecular_function^translation initiation factor activity`GO:0006413^biological_process^translational initiation	NNVRLAKYDRPTPVQKYALPIVAAGRDLMGCAQTGSGKTAAFLFPIISQLSKHGIPPEPAYKRKVYPLVLILAPVRELACQIHEEARKFSYKTGIKSCVVYGGASIGLQLRDLER			ARATH|TAIR=At3g58570|UniProtKB=Q9M2F9		PTHR24031:SF9	FAMILY NOT NAMED	ATP-DEPENDENT RNA HELICASE DDX3X	nucleic acid binding#GO:0003676;RNA helicase activity#GO:0003724;translation regulator activity#GO:0045182;RNA binding#GO:0003723;translation factor activity, nucleic acid binding#GO:0008135;helicase activity#GO:0004386;binding#GO:0005488;catalytic activity#GO:0003824;translation initiation factor activity#GO:0003743	regulation of biological process#GO:0050789;biological regulation#GO:0065007;regulation of translation#GO:0006417;protein metabolic process#GO:0019538;nucleobase-containing compound metabolic process#GO:0006139;primary metabolic process#GO:0044238;metabolic process#GO:0008152;translation#GO:0006412		helicase#PC00115;RNA binding protein#PC00031;RNA helicase#PC00032;nucleic acid binding#PC00171		GO:0009507|located in chloroplast	GO:0005524|has ATP binding;GO:0008026|has ATP-dependent helicase activity;GO:0003676|has nucleic acid binding;GO:0005524|has ATP binding;GO:0004386|has helicase activity;GO:0008026|has ATP-dependent helicase activity;
comp99779_c0_seq1	235	No hit in this database						gi|302802223|ref|XP_002982867.1|	hypothetical protein SELMODRAFT_52119 [Selaginella moellendorffii]	AT3G58570.1	P-loop containing nucleoside triphosphate hydrolases superfamily protein		P-loop containing nucleoside triphosphate hydrolases superfamily protein; FUNCTIONS IN: helicase activity, ATP-dependent helicase activity, ATP binding, nucleic acid binding; LOCATED IN: chloroplast; EXPRESSED IN: 24 plant structures; EXPRESSED DURING: 15 growth stages; CONTAINS InterPro DOMAIN/s: RNA helicase, DEAD-box type, Q motif (InterPro:IPR014014), DNA/RNA helicase, DEAD/DEAH box type, N-t…	cassava4.1_003851m|PACid:17981314	P-loop containing nucleoside triphosphate hydrolases superfamily protein	PGSC0003DMP400055279|PACid:24422020	P-loop containing nucleoside triphosphate hydrolases superfamily protein												ARATH|TAIR=At3g58570|UniProtKB=Q9M2F9		PTHR24031:SF9	FAMILY NOT NAMED	ATP-DEPENDENT RNA HELICASE DDX3X	nucleic acid binding#GO:0003676;RNA helicase activity#GO:0003724;translation regulator activity#GO:0045182;RNA binding#GO:0003723;translation factor activity, nucleic acid binding#GO:0008135;helicase activity#GO:0004386;binding#GO:0005488;catalytic activity#GO:0003824;translation initiation factor activity#GO:0003743	regulation of biological process#GO:0050789;biological regulation#GO:0065007;regulation of translation#GO:0006417;protein metabolic process#GO:0019538;nucleobase-containing compound metabolic process#GO:0006139;primary metabolic process#GO:0044238;metabolic process#GO:0008152;translation#GO:0006412		helicase#PC00115;RNA binding protein#PC00031;RNA helicase#PC00032;nucleic acid binding#PC00171		GO:0009507|located in chloroplast	GO:0005524|has ATP binding;GO:0008026|has ATP-dependent helicase activity;GO:0003676|has nucleic acid binding;GO:0005524|has ATP binding;GO:0004386|has helicase activity;GO:0008026|has ATP-dependent helicase activity;
comp170514_c0_seq1	786	No hit in this database						gi|477512789|gb|ENH65318.1|	Glucose-repressible alcohol dehydrogenase transcriptional effector [Fusarium oxysporum f. sp. cubense race 1]	AT3G58580.1	DNAse I-like superfamily protein		DNAse I-like superfamily protein; CONTAINS InterPro DOMAIN/s: Endonuclease/exonuclease/phosphatase (InterPro:IPR005135); BEST Arabidopsis thaliana protein match is: DNAse I-like superfamily protein (TAIR:AT3G58560.1); Has 1306 Blast hits to 1271 proteins in 209 species: Archae - 0; Bacteria - 7; Metazoa - 532; Fungi - 229; Plants - 279; Viruses - 0; Other Eukaryotes - 259 (source: NCBI BLink).	cassava4.1_003976m|PACid:17994047	DNAse I-like superfamily protein	PGSC0003DMP400020279|PACid:24412865	DNAse I-like superfamily protein												ARATH|TAIR=At3g58580|UniProtKB=Q9M2F8		PTHR12121:SF34	CARBON CATABOLITE REPRESSOR PROTEIN 4	LD39302P	hydrolase activity#GO:0016787;hydrolase activity, acting on ester bonds#GO:0016788;nucleic acid binding#GO:0003676;nuclease activity#GO:0004518;exoribonuclease activity#GO:0004532;binding#GO:0005488;catalytic activity#GO:0003824	regulation of biological process#GO:0050789;transcription, DNA-dependent#GO:0006351;regulation of transcription from RNA polymerase II promoter#GO:0006357;RNA metabolic process#GO:0016070;regulation of nucleobase-containing compound metabolic process#GO:0019219;biological regulation#GO:0065007;transcription from RNA polymerase II promoter#GO:0006366;nucleobase-containing compound metabolic proces…		RNA binding protein#PC00031;nuclease#PC00170;exoribonuclease#PC00099;nucleic acid binding#PC00171		GO:0016787|has hydrolase activity	GO:0010228|involved in vegetative to reproductive phase transition of meristem
comp242439_c1_seq1	314	No hit in this database						gi|393907942|gb|EFO26435.2|	CCR4-NOT transcription complex subunit 6 family protein [Loa loa]	AT3G58580.1	DNAse I-like superfamily protein		DNAse I-like superfamily protein; CONTAINS InterPro DOMAIN/s: Endonuclease/exonuclease/phosphatase (InterPro:IPR005135); BEST Arabidopsis thaliana protein match is: DNAse I-like superfamily protein (TAIR:AT3G58560.1); Has 1306 Blast hits to 1271 proteins in 209 species: Archae - 0; Bacteria - 7; Metazoa - 532; Fungi - 229; Plants - 279; Viruses - 0; Other Eukaryotes - 259 (source: NCBI BLink).	cassava4.1_003965m|PACid:17981379	DNAse I-like superfamily protein	PGSC0003DMP400020279|PACid:24412865	DNAse I-like superfamily protein												ARATH|TAIR=At3g58580|UniProtKB=Q9M2F8		PTHR12121:SF34	CARBON CATABOLITE REPRESSOR PROTEIN 4	LD39302P	hydrolase activity#GO:0016787;hydrolase activity, acting on ester bonds#GO:0016788;nucleic acid binding#GO:0003676;nuclease activity#GO:0004518;exoribonuclease activity#GO:0004532;binding#GO:0005488;catalytic activity#GO:0003824	regulation of biological process#GO:0050789;transcription, DNA-dependent#GO:0006351;regulation of transcription from RNA polymerase II promoter#GO:0006357;RNA metabolic process#GO:0016070;regulation of nucleobase-containing compound metabolic process#GO:0019219;biological regulation#GO:0065007;transcription from RNA polymerase II promoter#GO:0006366;nucleobase-containing compound metabolic proces…		RNA binding protein#PC00031;nuclease#PC00170;exoribonuclease#PC00099;nucleic acid binding#PC00171		GO:0016787|has hydrolase activity	GO:0010228|involved in vegetative to reproductive phase transition of meristem
comp257427_c0_seq1	552	No hit in this database						gi|302898293|ref|XP_003047818.1|	predicted protein [Nectria haematococca mpVI 77-13-4]	AT3G58580.1	DNAse I-like superfamily protein		DNAse I-like superfamily protein; CONTAINS InterPro DOMAIN/s: Endonuclease/exonuclease/phosphatase (InterPro:IPR005135); BEST Arabidopsis thaliana protein match is: DNAse I-like superfamily protein (TAIR:AT3G58560.1); Has 1306 Blast hits to 1271 proteins in 209 species: Archae - 0; Bacteria - 7; Metazoa - 532; Fungi - 229; Plants - 279; Viruses - 0; Other Eukaryotes - 259 (source: NCBI BLink).	cassava4.1_003976m|PACid:17994047	DNAse I-like superfamily protein	PGSC0003DMP400020279|PACid:24412865	DNAse I-like superfamily protein												ARATH|TAIR=At3g58580|UniProtKB=Q9M2F8		PTHR12121:SF34	CARBON CATABOLITE REPRESSOR PROTEIN 4	LD39302P	hydrolase activity#GO:0016787;hydrolase activity, acting on ester bonds#GO:0016788;nucleic acid binding#GO:0003676;nuclease activity#GO:0004518;exoribonuclease activity#GO:0004532;binding#GO:0005488;catalytic activity#GO:0003824	regulation of biological process#GO:0050789;transcription, DNA-dependent#GO:0006351;regulation of transcription from RNA polymerase II promoter#GO:0006357;RNA metabolic process#GO:0016070;regulation of nucleobase-containing compound metabolic process#GO:0019219;biological regulation#GO:0065007;transcription from RNA polymerase II promoter#GO:0006366;nucleobase-containing compound metabolic proces…		RNA binding protein#PC00031;nuclease#PC00170;exoribonuclease#PC00099;nucleic acid binding#PC00171		GO:0016787|has hydrolase activity	GO:0010228|involved in vegetative to reproductive phase transition of meristem
comp280299_c0_seq1	435	No hit in this database						gi|301121032|ref|XP_002908243.1|	carbon catabolite repressor protein, putative [Phytophthora infestans T30-4]	AT3G58580.1	DNAse I-like superfamily protein		DNAse I-like superfamily protein; CONTAINS InterPro DOMAIN/s: Endonuclease/exonuclease/phosphatase (InterPro:IPR005135); BEST Arabidopsis thaliana protein match is: DNAse I-like superfamily protein (TAIR:AT3G58560.1); Has 1306 Blast hits to 1271 proteins in 209 species: Archae - 0; Bacteria - 7; Metazoa - 532; Fungi - 229; Plants - 279; Viruses - 0; Other Eukaryotes - 259 (source: NCBI BLink).	cassava4.1_003976m|PACid:17994047	DNAse I-like superfamily protein	PGSC0003DMP400020279|PACid:24412865	DNAse I-like superfamily protein												ARATH|TAIR=At3g58580|UniProtKB=Q9M2F8		PTHR12121:SF34	CARBON CATABOLITE REPRESSOR PROTEIN 4	LD39302P	hydrolase activity#GO:0016787;hydrolase activity, acting on ester bonds#GO:0016788;nucleic acid binding#GO:0003676;nuclease activity#GO:0004518;exoribonuclease activity#GO:0004532;binding#GO:0005488;catalytic activity#GO:0003824	regulation of biological process#GO:0050789;transcription, DNA-dependent#GO:0006351;regulation of transcription from RNA polymerase II promoter#GO:0006357;RNA metabolic process#GO:0016070;regulation of nucleobase-containing compound metabolic process#GO:0019219;biological regulation#GO:0065007;transcription from RNA polymerase II promoter#GO:0006366;nucleobase-containing compound metabolic proces…		RNA binding protein#PC00031;nuclease#PC00170;exoribonuclease#PC00099;nucleic acid binding#PC00171		GO:0016787|has hydrolase activity	GO:0010228|involved in vegetative to reproductive phase transition of meristem
comp306138_c0_seq3	560	SPGI:SNFRFM4LP02RR7AO	UniRef100_D1IA16	Whole genome shotgun sequence of line PN40024, scaffold_7.assembly12x (Fragment) n=1 Tax=Vitis vinifera RepID=D1IA16_VITVI	sp|Q9M2F8|CCR4B_ARATH	Carbon catabolite repressor protein 4 homolog 2 OS=Arabidopsis thaliana GN=CCR4-2	protein	gi|223946089|gb|ACN27128.1|	unknown [Zea mays]	AT3G58580.1	DNAse I-like superfamily protein		DNAse I-like superfamily protein; CONTAINS InterPro DOMAIN/s: Endonuclease/exonuclease/phosphatase (InterPro:IPR005135); BEST Arabidopsis thaliana protein match is: DNAse I-like superfamily protein (TAIR:AT3G58560.1); Has 1306 Blast hits to 1271 proteins in 209 species: Archae - 0; Bacteria - 7; Metazoa - 532; Fungi - 229; Plants - 279; Viruses - 0; Other Eukaryotes - 259 (source: NCBI BLink).	cassava4.1_003976m|PACid:17994047	DNAse I-like superfamily protein	PGSC0003DMP400020279|PACid:24412865	DNAse I-like superfamily protein												ARATH|TAIR=At3g58580|UniProtKB=Q9M2F8		PTHR12121:SF34	CARBON CATABOLITE REPRESSOR PROTEIN 4	LD39302P	hydrolase activity#GO:0016787;hydrolase activity, acting on ester bonds#GO:0016788;nucleic acid binding#GO:0003676;nuclease activity#GO:0004518;exoribonuclease activity#GO:0004532;binding#GO:0005488;catalytic activity#GO:0003824	regulation of biological process#GO:0050789;transcription, DNA-dependent#GO:0006351;regulation of transcription from RNA polymerase II promoter#GO:0006357;RNA metabolic process#GO:0016070;regulation of nucleobase-containing compound metabolic process#GO:0019219;biological regulation#GO:0065007;transcription from RNA polymerase II promoter#GO:0006366;nucleobase-containing compound metabolic proces…		RNA binding protein#PC00031;nuclease#PC00170;exoribonuclease#PC00099;nucleic acid binding#PC00171		GO:0016787|has hydrolase activity	GO:0010228|involved in vegetative to reproductive phase transition of meristem
comp306138_c1_seq1	350	SPGI:CN09851	UniRef100_B9SYV1	Carbon catabolite repressor protein, putative n=1 Tax=Ricinus communis RepID=B9SYV1_RICCO	sp|Q8W0Z9|CCR4A_ARATH	Carbon catabolite repressor protein 4 homolog 1 OS=Arabidopsis thaliana GN=CCR4-1	protein	gi|460407490|ref|XP_004249185.1|	PREDICTED: carbon catabolite repressor protein 4 homolog 2-like [Solanum lycopersicum]	AT3G58580.1	DNAse I-like superfamily protein		DNAse I-like superfamily protein; CONTAINS InterPro DOMAIN/s: Endonuclease/exonuclease/phosphatase (InterPro:IPR005135); BEST Arabidopsis thaliana protein match is: DNAse I-like superfamily protein (TAIR:AT3G58560.1); Has 1306 Blast hits to 1271 proteins in 209 species: Archae - 0; Bacteria - 7; Metazoa - 532; Fungi - 229; Plants - 279; Viruses - 0; Other Eukaryotes - 259 (source: NCBI BLink).	cassava4.1_003965m|PACid:17981379	DNAse I-like superfamily protein	PGSC0003DMP400020279|PACid:24412865	DNAse I-like superfamily protein												ARATH|TAIR=At3g58580|UniProtKB=Q9M2F8		PTHR12121:SF34	CARBON CATABOLITE REPRESSOR PROTEIN 4	LD39302P	hydrolase activity#GO:0016787;hydrolase activity, acting on ester bonds#GO:0016788;nucleic acid binding#GO:0003676;nuclease activity#GO:0004518;exoribonuclease activity#GO:0004532;binding#GO:0005488;catalytic activity#GO:0003824	regulation of biological process#GO:0050789;transcription, DNA-dependent#GO:0006351;regulation of transcription from RNA polymerase II promoter#GO:0006357;RNA metabolic process#GO:0016070;regulation of nucleobase-containing compound metabolic process#GO:0019219;biological regulation#GO:0065007;transcription from RNA polymerase II promoter#GO:0006366;nucleobase-containing compound metabolic proces…		RNA binding protein#PC00031;nuclease#PC00170;exoribonuclease#PC00099;nucleic acid binding#PC00171		GO:0016787|has hydrolase activity	GO:0010228|involved in vegetative to reproductive phase transition of meristem
comp330709_c1_seq1	3483	SPGI:SNFRFM4LP02RBK0Q	UniRef100_B9SGL5	Pentatricopeptide repeat-containing protein, putative n=1 Tax=Ricinus communis RepID=B9SGL5_RICCO	sp|Q0WN01|PP286_ARATH	Pentatricopeptide repeat-containing protein At3g58590 OS=Arabidopsis thaliana GN=At3g58590	pentatricopeptide repeat-containing	gi|460396517|ref|XP_004243819.1|	PREDICTED: pentatricopeptide repeat-containing protein At3g58590-like [Solanum lycopersicum]	AT3G58590.1	Pentatricopeptide repeat (PPR) superfamily protein		Pentatricopeptide repeat (PPR) superfamily protein; CONTAINS InterPro DOMAIN/s: Pentatricopeptide repeat (InterPro:IPR002885); BEST Arabidopsis thaliana protein match is: Pentatricopeptide repeat (PPR) superfamily protein (TAIR:AT3G02330.1); Has 50517 Blast hits to 13015 proteins in 216 species: Archae - 0; Bacteria - 2; Metazoa - 99; Fungi - 53; Plants - 49733; Viruses - 0; Other Eukaryotes - 63…	cassava4.1_025650m|PACid:17981105	Pentatricopeptide repeat (PPR) superfamily protein	PGSC0003DMP400034671|PACid:24414884	Pentatricopeptide repeat (PPR) superfamily protein	comp330709_c1_seq1:619-2925(-)	m.204996	sp|Q0WN01|PP286_ARATH`Q0WN01`Q:63-763,H:27-726`48.93%ID`E:0`RecName: Full=Pentatricopeptide repeat-containing protein At3g58590;`Eukaryota; Viridiplantae; Streptophyta; Embryophyta; Tracheophyta; Spermatophyta; Magnoliophyta; eudicotyledons; core eudicotyledons; rosids; malvids; Brassicales; Brassicaceae; Camelineae; Arabidopsis.	PF01535.15^PPR^PPR repeat^88-112^E:0.11`PF13812.1^PPR_3^Pentatricopeptide repeat domain^88-111^E:0.43`PF13041.1^PPR_2^PPR repeat family^115-159^E:2.4e-14`PF12854.2^PPR_1^PPR repeat^115-143^E:1.6e-10`PF01535.15^PPR^PPR repeat^117-147^E:1.3e-10`PF13812.1^PPR_3^Pentatricopeptide repeat domain^117-149^E:3.8e-07`PF01535.15^PPR^PPR repeat^189-215^E:0.018`PF01535.15^PPR^PPR repeat^217-246^E:0.0009`PF130…	.	.	NOG289005	.	MRNPISLASITANLSTIKTHFYFTPKFHLSTSIESCISHGENVKHLEGTQLLQEPSTWVQIHSLCRTKSLHALTIKVGSTPTQPVFPFNNILSKYVLFGNVHVARELFEEMPFRNAVSFNTMIAAYCRDGNVQEAWGLFSEMRRCGFKPTQFTFGGLLSSEFMDHYQVVQLHALIEKTSLLHTDATVGTALLGMLGRCGCLHEACQIFDSMPEKNLVTWNSMILLLGQHGFVETSMTMFVEILRSGMDLSEYTFVGLLSGCLGIHDMELGEQVHTVAVKYGLDNAVSVKNSLVNMYAKCSGAHTANKMFEEAAIKDIVSWNIVIGAMAKSDTPDKALAVFLEMYANGFSPNEITFISALNSCSRLQNLSCGEALHAQIIKKKLENDVFMGSALMDFYVK…		OG1_8004	ARATH|TAIR=At3g58590|UniProtKB=Q0WN01		PTHR24015:SF53	FAMILY NOT NAMED	SUBFAMILY NOT NAMED	nucleic acid binding#GO:0003676;RNA binding#GO:0003723;transmembrane transporter activity#GO:0022857;transferase activity#GO:0016740;transmembrane receptor protein kinase activity#GO:0019199;binding#GO:0005488;catalytic activity#GO:0003824;transmembrane receptor protein serine/threonine kinase activity#GO:0004675;receptor activity#GO:0004872;kinase activity#GO:0016301;transporter activity#GO:0005…	localization#GO:0051179;signal transduction#GO:0007165;cell surface receptor signaling pathway#GO:0007166;transport#GO:0006810;transmembrane receptor protein serine/threonine kinase signaling pathway#GO:0007178;protein transport#GO:0015031;intracellular protein transport#GO:0006886;protein phosphorylation#GO:0006468;cell communication#GO:0007154;protein metabolic process#GO:0019538;cellular proce…		protein kinase receptor#PC00194;serine/threonine protein kinase receptor#PC00205;transporter#PC00227;RNA binding protein#PC00031;protein kinase#PC00193;transferase#PC00220;kinase#PC00137;receptor#PC00197;nucleic acid binding#PC00171		GO:0005739|located in mitochondrion	GO:0003674|has molecular_function	GO:0008150|involved in biological_process
comp316678_c0_seq1	1336	SPGI:CN02221	UniRef100_B9SGK0	Adaptin ear-binding coat-associated protein, putative n=1 Tax=Ricinus communis RepID=B9SGK0_RICCO	tr|Q84WV7|Q84WV7_ARATH	Putative uncharacterized protein At3g58600 OS=Arabidopsis thaliana GN=At3g58600		gi|460395677|ref|XP_004243408.1|	PREDICTED: adaptin ear-binding coat-associated protein 1-like [Solanum lycopersicum]	AT3G58600.1	Adaptin ear-binding coat-associated protein 1 NECAP-1		Adaptin ear-binding coat-associated protein 1 NECAP-1; FUNCTIONS IN: molecular_function unknown; INVOLVED IN: endocytosis; LOCATED IN: membrane; EXPRESSED IN: 24 plant structures; EXPRESSED DURING: 13 growth stages; CONTAINS InterPro DOMAIN/s: Adaptin ear-binding coat-associated protein 1 NECAP-1 (InterPro:IPR012466); BEST Arabidopsis thaliana protein match is: non-intrinsic ABC protein 4 (TAIR:A…	cassava4.1_014499m|PACid:17981111	Adaptin ear-binding coat-associated protein 1 NECAP-1	PGSC0003DMP400035483|PACid:24414140	Adaptin ear-binding coat-associated protein 1 NECAP-1	comp316678_c0_seq1:117-974(+)	m.118124	sp|Q5E9Q4|NECP2_BOVIN`Q5E9Q4`Q:15-223,H:2-192`38.21%ID`E:1e-37`RecName: Full=Adaptin ear-binding coat-associated protein 2; AltName: Full=NECAP endocytosis-associated protein 2; Short=NECAP-2;`Eukaryota; Metazoa; Chordata; Craniata; Vertebrata; Euteleostomi; Mammalia; Eutheria; Laurasiatheria; Cetartiodactyla; Ruminantia; Pecora; Bovidae; Bovinae; Bos.	PF07933.9^DUF1681^Protein of unknown function (DUF1681)^19-179^E:3.7e-47	.	.	NOG329551	GO:0030125^cellular_component^clathrin vesicle coat`GO:0005886^cellular_component^plasma membrane`GO:0006897^biological_process^endocytosis`GO:0015031^biological_process^protein transport	METEKSTDPKPEESEEEAIELILFQVSECYVYLIPPRKSAASYRADEWNVNKWAWEGALKVLSKGEECIIRLEDKTTGELYARAFLRDGEPHPVEPVIDSSRYFVLRVEENIGGRRRHAFLGIGFRERPEAYDFQAALHDHMKYLNKKKTAEEMEQQFQKTTSVDYSLKEGETLVLQIKNKAGSGSSIRSKFFEQGLNLNNLSLEDKANRKESPLLLKLPPPPLTPVATPENSPSGSPPEFSLDQSPKGKDSAPAIEQSGKSESTGNLRPQEVEDDDFGDFQAAG*			ARATH|TAIR=At3g58600|UniProtKB=Q84WV7		PTHR12847:SF4	ATP-BINDING CASSETTE (ABC) TRANSPORTER-RELATED	ADAPTIN EAR-BINDING COAT-ASSOCIATED PROTEIN 1 NECAP-1	hydrolase activity#GO:0016787;transmembrane transporter activity#GO:0022857;transporter activity#GO:0005215;catalytic activity#GO:0003824;ATPase activity, coupled to transmembrane movement of substances#GO:0042626	localization#GO:0051179;metabolic process#GO:0008152;transport#GO:0006810		ATP-binding cassette (ABC) transporter#PC00003;transporter#PC00227		GO:0005737|located in cytoplasm;GO:0016020|located in membrane;	GO:0003674|has molecular_function	GO:0006897|involved in endocytosis
comp329438_c0_seq1	2224	SPGI:CN01002	UniRef100_B9H2U7	Predicted protein n=1 Tax=Populus trichocarpa RepID=B9H2U7_POPTR	sp|Q05758|ILV5_ARATH	Ketol-acid reductoisomerase, chloroplastic OS=Arabidopsis thaliana GN=At3g58610	ketol-acid reductoisomerase	gi|225446579|ref|XP_002280094.1|	PREDICTED: ketol-acid reductoisomerase, chloroplastic [Vitis vinifera]	AT3G58610.3	ketol-acid reductoisomerase		ketol-acid reductoisomerase; CONTAINS InterPro DOMAIN/s: Acetohydroxy acid isomeroreductase, catalytic (InterPro:IPR013116), 6-phosphogluconate dehydrogenase, C-terminal-like (InterPro:IPR008927), Dehydrogenase, multihelical (InterPro:IPR013328), Acetohydroxy acid isomeroreductase C-terminal (InterPro:IPR000506), Ketol-acid reductoisomerase (InterPro:IPR016206), Acetohydroxy acid isomeroreductase…	cassava4.1_005314m|PACid:17981128	ketol-acid reductoisomerase	PGSC0003DMP400035517|PACid:24415393	ketol-acid reductoisomerase	comp329438_c0_seq1:189-1967(+)	m.189953	sp|Q05758|ILV5_ARATH`Q05758`Q:22-592,H:28-591`86.87%ID`E:0`RecName: Full=Ketol-acid reductoisomerase, chloroplastic; EC=1.1.1.86; AltName: Full=Acetohydroxy-acid reductoisomerase; AltName: Full=Alpha-keto-beta-hydroxylacil reductoisomerase; Flags: Precursor;`Eukaryota; Viridiplantae; Streptophyta; Embryophyta; Tracheophyta; Spermatophyta; Magnoliophyta; eudicotyledons; core eudicotyledons; rosids…	PF07991.7^IlvN^Acetohydroxy acid isomeroreductase, catalytic domain^118-292^E:6.9e-32`PF01450.14^IlvC^Acetohydroxy acid isomeroreductase, catalytic domain^300-445^E:6.9e-15`PF01450.14^IlvC^Acetohydroxy acid isomeroreductase, catalytic domain^458-587^E:2.4e-31	.	.	COG0059^ Ketol-acid reductoisomerase	GO:0048046^cellular_component^apoplast`GO:0005618^cellular_component^cell wall`GO:0009941^cellular_component^chloroplast envelope`GO:0009570^cellular_component^chloroplast stroma`GO:0005739^cellular_component^mitochondrion`GO:0050662^molecular_function^coenzyme binding`GO:0005507^molecular_function^copper ion binding`GO:0004455^molecular_function^ketol-acid reductoisomerase activity`GO:0000166^mo…	MSVAAPTSFSISSSAASSKTLKPSTGALPHTLGFISTSGASLKPLRARILQSTGTATGSAMAAVMVSAPIATKSPALLDFETSVFKKEKVSLAGHDEYIVRGGRDLFNLLPDAFKGIKQIGVIGWGSQGPAQAQNLRDSLVEAKSDIVVKIGLRKGSRSFNEARAAGFTEENGTLGDIWETVAGSDLVLLLISDAAQADNYEKVFSHMKPNSILGLSHGFLLGHLQSMGLDFPKNISVIAVCPKGMGPSVRRLYVQGKEVNGAGINSSFAVHQDIDGRATDVALGWSVALGSPFTFATTLEQEYKSDIFGERGILLGAVHGIVESLFRRYTENGMAEEDAYKNTVECITGIISKTISTQGMLAVYNSLNEDGKKAFEAAYSASYYPCMDILYECYEDVA…		OG1_7930	ARATH|TAIR=At3g58610|UniProtKB=Q05758		PTHR21371:SF1	FAMILY NOT NAMED	KETOL-ACID REDUCTOISOMERASE, CHLOROPLASTIC					Isoleucine biosynthesis#P02748>Ketol-acid reductoisomerase#P02996;Valine biosynthesis#P02785>Dihydroxy isovalerate reductoisomerase#P03217	GO:0009507|located in chloroplast;GO:0009570|located in chloroplast stroma;GO:0009570|located in chloroplast stroma;GO:0009536|located in plastid;GO:0009507|located in chloroplast;GO:0009570|located in chloroplast stroma;GO:0009507|located in chloroplast;GO:0048046|located in apoplast;GO:0009570|located in chloroplast stroma;GO:0009941|located in chloroplast envelope;GO:0009570|located in chlorop…	GO:0000166|has nucleotide binding;GO:0050662|has coenzyme binding;GO:0016616|has "oxidoreductase activity, acting on the CH-OH group of donors, NAD or NADP as acceptor";GO:0004455|has ketol-acid reductoisomerase activity;GO:0004455|has ketol-acid reductoisomerase activity;GO:0016491|has oxidoreductase activity;GO:0000166|has nucleotide binding;GO:0016491|has oxidoreductase activity;GO:0016616|has…	GO:0008652|involved in cellular amino acid biosynthetic process;GO:0006096|involved in glycolysis;GO:0009651|involved in response to salt stress;GO:0055114|involved in oxidation-reduction process;GO:0009082|involved in branched-chain amino acid biosynthetic process;GO:0055114|involved in oxidation-reduction process;GO:0008652|involved in cellular amino acid biosynthetic process;GO:0009082|involve…
comp330368_c0_seq2	1820	No hit in this database						gi|348689816|gb|EGZ29630.1|	hypothetical protein PHYSODRAFT_537835 [Phytophthora sojae]	AT3G58610.3	ketol-acid reductoisomerase		ketol-acid reductoisomerase; CONTAINS InterPro DOMAIN/s: Acetohydroxy acid isomeroreductase, catalytic (InterPro:IPR013116), 6-phosphogluconate dehydrogenase, C-terminal-like (InterPro:IPR008927), Dehydrogenase, multihelical (InterPro:IPR013328), Acetohydroxy acid isomeroreductase C-terminal (InterPro:IPR000506), Ketol-acid reductoisomerase (InterPro:IPR016206), Acetohydroxy acid isomeroreductase…	cassava4.1_005314m|PACid:17981128	ketol-acid reductoisomerase	PGSC0003DMP400035517|PACid:24415393	ketol-acid reductoisomerase	comp330368_c0_seq2:219-1820(-)	m.200759	sp|Q01292|ILV5_SPIOL`Q01292`Q:48-532,H:90-581`61.21%ID`E:0`RecName: Full=Ketol-acid reductoisomerase, chloroplastic; EC=1.1.1.86; AltName: Full=Acetohydroxy-acid reductoisomerase; AltName: Full=Alpha-keto-beta-hydroxylacil reductoisomerase; Flags: Precursor;`Eukaryota; Viridiplantae; Streptophyta; Embryophyta; Tracheophyta; Spermatophyta; Magnoliophyta; eudicotyledons; core eudicotyledons; Caryop…	PF07991.7^IlvN^Acetohydroxy acid isomeroreductase, catalytic domain^86-258^E:3.9e-36`PF01450.14^IlvC^Acetohydroxy acid isomeroreductase, catalytic domain^266-404^E:6.7e-12`PF01450.14^IlvC^Acetohydroxy acid isomeroreductase, catalytic domain^415-532^E:3.2e-21	.	.	.	GO:0009507^cellular_component^chloroplast`GO:0004455^molecular_function^ketol-acid reductoisomerase activity`GO:0000287^molecular_function^magnesium ion binding`GO:0070402^molecular_function^NADPH binding`GO:0009097^biological_process^isoleucine biosynthetic process`GO:0009099^biological_process^valine biosynthetic process	PPRSSASHPTHRLHNMRLFLKSTTRAASASLMGLNRRQFGTKKSQLTSTVFQHELKTVTMADQQETVLPGGRNLFSKLPKAFEGVKQIGVIGWGSQGPAQAQNLRDSLENTDIKVKVGLRENSSSMAKAREAGFSEQDGTLGEMFDVIKESEMVLLLISDAASTELYPKIFPLLKDGATLGLSHGYLLGHLKSVGETFPKNVNVVMVAPKGMGPSVRRLYVQGKEVNGAGINASVAIHQDVNGKATEHALGWSVGLGSPYTFYTTLEDEYKSDIFGERGILLGGVHGLIEALFRRYVQQGLSYEDAFKNSAECITGPLNTQISHHGIRSVYEQFEGEDRKVFEKAYAAAYTPCRDILEECYDDVACGNEIRSVNNAVSRHDRLPMGKIDGTLTWKVGEK…		OG1_7930	ARATH|TAIR=At3g58610|UniProtKB=Q05758		PTHR21371:SF1	FAMILY NOT NAMED	KETOL-ACID REDUCTOISOMERASE, CHLOROPLASTIC					Isoleucine biosynthesis#P02748>Ketol-acid reductoisomerase#P02996;Valine biosynthesis#P02785>Dihydroxy isovalerate reductoisomerase#P03217	GO:0009507|located in chloroplast;GO:0009570|located in chloroplast stroma;GO:0009570|located in chloroplast stroma;GO:0009536|located in plastid;GO:0009507|located in chloroplast;GO:0009570|located in chloroplast stroma;GO:0009507|located in chloroplast;GO:0048046|located in apoplast;GO:0009570|located in chloroplast stroma;GO:0009941|located in chloroplast envelope;GO:0009570|located in chlorop…	GO:0000166|has nucleotide binding;GO:0050662|has coenzyme binding;GO:0016616|has "oxidoreductase activity, acting on the CH-OH group of donors, NAD or NADP as acceptor";GO:0004455|has ketol-acid reductoisomerase activity;GO:0004455|has ketol-acid reductoisomerase activity;GO:0016491|has oxidoreductase activity;GO:0000166|has nucleotide binding;GO:0016491|has oxidoreductase activity;GO:0016616|has…	GO:0008652|involved in cellular amino acid biosynthetic process;GO:0006096|involved in glycolysis;GO:0009651|involved in response to salt stress;GO:0055114|involved in oxidation-reduction process;GO:0009082|involved in branched-chain amino acid biosynthetic process;GO:0055114|involved in oxidation-reduction process;GO:0008652|involved in cellular amino acid biosynthetic process;GO:0009082|involve…
comp210071_c0_seq1	248	No hit in this database						gi|440467570|gb|ELQ36786.1|	ketol-acid reductoisomerase [Magnaporthe oryzae Y34]	AT3G58610.3	ketol-acid reductoisomerase		ketol-acid reductoisomerase; CONTAINS InterPro DOMAIN/s: Acetohydroxy acid isomeroreductase, catalytic (InterPro:IPR013116), 6-phosphogluconate dehydrogenase, C-terminal-like (InterPro:IPR008927), Dehydrogenase, multihelical (InterPro:IPR013328), Acetohydroxy acid isomeroreductase C-terminal (InterPro:IPR000506), Ketol-acid reductoisomerase (InterPro:IPR016206), Acetohydroxy acid isomeroreductase…	cassava4.1_005314m|PACid:17981128	ketol-acid reductoisomerase	PGSC0003DMP400013848|PACid:24378866	ketol-acid reductoisomerase												ARATH|TAIR=At3g58610|UniProtKB=Q05758		PTHR21371:SF1	FAMILY NOT NAMED	KETOL-ACID REDUCTOISOMERASE, CHLOROPLASTIC					Isoleucine biosynthesis#P02748>Ketol-acid reductoisomerase#P02996;Valine biosynthesis#P02785>Dihydroxy isovalerate reductoisomerase#P03217	GO:0009507|located in chloroplast;GO:0009570|located in chloroplast stroma;GO:0009570|located in chloroplast stroma;GO:0009536|located in plastid;GO:0009507|located in chloroplast;GO:0009570|located in chloroplast stroma;GO:0009507|located in chloroplast;GO:0048046|located in apoplast;GO:0009570|located in chloroplast stroma;GO:0009941|located in chloroplast envelope;GO:0009570|located in chlorop…	GO:0000166|has nucleotide binding;GO:0050662|has coenzyme binding;GO:0016616|has "oxidoreductase activity, acting on the CH-OH group of donors, NAD or NADP as acceptor";GO:0004455|has ketol-acid reductoisomerase activity;GO:0004455|has ketol-acid reductoisomerase activity;GO:0016491|has oxidoreductase activity;GO:0000166|has nucleotide binding;GO:0016491|has oxidoreductase activity;GO:0016616|has…	GO:0008652|involved in cellular amino acid biosynthetic process;GO:0006096|involved in glycolysis;GO:0009651|involved in response to salt stress;GO:0055114|involved in oxidation-reduction process;GO:0009082|involved in branched-chain amino acid biosynthetic process;GO:0055114|involved in oxidation-reduction process;GO:0008652|involved in cellular amino acid biosynthetic process;GO:0009082|involve…
comp23245_c0_seq1	243	No hit in this database						gi|302837111|ref|XP_002950115.1|	hypothetical protein VOLCADRAFT_74529 [Volvox carteri f. nagariensis]	AT3G58610.3	ketol-acid reductoisomerase		ketol-acid reductoisomerase; CONTAINS InterPro DOMAIN/s: Acetohydroxy acid isomeroreductase, catalytic (InterPro:IPR013116), 6-phosphogluconate dehydrogenase, C-terminal-like (InterPro:IPR008927), Dehydrogenase, multihelical (InterPro:IPR013328), Acetohydroxy acid isomeroreductase C-terminal (InterPro:IPR000506), Ketol-acid reductoisomerase (InterPro:IPR016206), Acetohydroxy acid isomeroreductase…	cassava4.1_005314m|PACid:17981128	ketol-acid reductoisomerase	PGSC0003DMP400013848|PACid:24378866	ketol-acid reductoisomerase												ARATH|TAIR=At3g58610|UniProtKB=Q05758		PTHR21371:SF1	FAMILY NOT NAMED	KETOL-ACID REDUCTOISOMERASE, CHLOROPLASTIC					Isoleucine biosynthesis#P02748>Ketol-acid reductoisomerase#P02996;Valine biosynthesis#P02785>Dihydroxy isovalerate reductoisomerase#P03217	GO:0009507|located in chloroplast;GO:0009570|located in chloroplast stroma;GO:0009570|located in chloroplast stroma;GO:0009536|located in plastid;GO:0009507|located in chloroplast;GO:0009570|located in chloroplast stroma;GO:0009507|located in chloroplast;GO:0048046|located in apoplast;GO:0009570|located in chloroplast stroma;GO:0009941|located in chloroplast envelope;GO:0009570|located in chlorop…	GO:0000166|has nucleotide binding;GO:0050662|has coenzyme binding;GO:0016616|has "oxidoreductase activity, acting on the CH-OH group of donors, NAD or NADP as acceptor";GO:0004455|has ketol-acid reductoisomerase activity;GO:0004455|has ketol-acid reductoisomerase activity;GO:0016491|has oxidoreductase activity;GO:0000166|has nucleotide binding;GO:0016491|has oxidoreductase activity;GO:0016616|has…	GO:0008652|involved in cellular amino acid biosynthetic process;GO:0006096|involved in glycolysis;GO:0009651|involved in response to salt stress;GO:0055114|involved in oxidation-reduction process;GO:0009082|involved in branched-chain amino acid biosynthetic process;GO:0055114|involved in oxidation-reduction process;GO:0008652|involved in cellular amino acid biosynthetic process;GO:0009082|involve…
comp275135_c0_seq1	637	No hit in this database						gi|168057844|ref|XP_001780922.1|	predicted protein [Physcomitrella patens subsp. patens]	AT3G58610.3	ketol-acid reductoisomerase		ketol-acid reductoisomerase; CONTAINS InterPro DOMAIN/s: Acetohydroxy acid isomeroreductase, catalytic (InterPro:IPR013116), 6-phosphogluconate dehydrogenase, C-terminal-like (InterPro:IPR008927), Dehydrogenase, multihelical (InterPro:IPR013328), Acetohydroxy acid isomeroreductase C-terminal (InterPro:IPR000506), Ketol-acid reductoisomerase (InterPro:IPR016206), Acetohydroxy acid isomeroreductase…	cassava4.1_004114m|PACid:17969566	ketol-acid reductoisomerase	PGSC0003DMP400035517|PACid:24415393	ketol-acid reductoisomerase												ARATH|TAIR=At3g58610|UniProtKB=Q05758		PTHR21371:SF1	FAMILY NOT NAMED	KETOL-ACID REDUCTOISOMERASE, CHLOROPLASTIC					Isoleucine biosynthesis#P02748>Ketol-acid reductoisomerase#P02996;Valine biosynthesis#P02785>Dihydroxy isovalerate reductoisomerase#P03217	GO:0009507|located in chloroplast;GO:0009570|located in chloroplast stroma;GO:0009570|located in chloroplast stroma;GO:0009536|located in plastid;GO:0009507|located in chloroplast;GO:0009570|located in chloroplast stroma;GO:0009507|located in chloroplast;GO:0048046|located in apoplast;GO:0009570|located in chloroplast stroma;GO:0009941|located in chloroplast envelope;GO:0009570|located in chlorop…	GO:0000166|has nucleotide binding;GO:0050662|has coenzyme binding;GO:0016616|has "oxidoreductase activity, acting on the CH-OH group of donors, NAD or NADP as acceptor";GO:0004455|has ketol-acid reductoisomerase activity;GO:0004455|has ketol-acid reductoisomerase activity;GO:0016491|has oxidoreductase activity;GO:0000166|has nucleotide binding;GO:0016491|has oxidoreductase activity;GO:0016616|has…	GO:0008652|involved in cellular amino acid biosynthetic process;GO:0006096|involved in glycolysis;GO:0009651|involved in response to salt stress;GO:0055114|involved in oxidation-reduction process;GO:0009082|involved in branched-chain amino acid biosynthetic process;GO:0055114|involved in oxidation-reduction process;GO:0008652|involved in cellular amino acid biosynthetic process;GO:0009082|involve…
comp299356_c0_seq1	351	No hit in this database						gi|88911220|gb|ABD58900.1|	mitochondrial ketol-acid reductoisomerase [Mesostigma viride]	AT3G58610.3	ketol-acid reductoisomerase		ketol-acid reductoisomerase; CONTAINS InterPro DOMAIN/s: Acetohydroxy acid isomeroreductase, catalytic (InterPro:IPR013116), 6-phosphogluconate dehydrogenase, C-terminal-like (InterPro:IPR008927), Dehydrogenase, multihelical (InterPro:IPR013328), Acetohydroxy acid isomeroreductase C-terminal (InterPro:IPR000506), Ketol-acid reductoisomerase (InterPro:IPR016206), Acetohydroxy acid isomeroreductase…	cassava4.1_008529m|PACid:17989472	ketol-acid reductoisomerase	PGSC0003DMP400013848|PACid:24378866	ketol-acid reductoisomerase												ARATH|TAIR=At3g58610|UniProtKB=Q05758		PTHR21371:SF1	FAMILY NOT NAMED	KETOL-ACID REDUCTOISOMERASE, CHLOROPLASTIC					Isoleucine biosynthesis#P02748>Ketol-acid reductoisomerase#P02996;Valine biosynthesis#P02785>Dihydroxy isovalerate reductoisomerase#P03217	GO:0009507|located in chloroplast;GO:0009570|located in chloroplast stroma;GO:0009570|located in chloroplast stroma;GO:0009536|located in plastid;GO:0009507|located in chloroplast;GO:0009570|located in chloroplast stroma;GO:0009507|located in chloroplast;GO:0048046|located in apoplast;GO:0009570|located in chloroplast stroma;GO:0009941|located in chloroplast envelope;GO:0009570|located in chlorop…	GO:0000166|has nucleotide binding;GO:0050662|has coenzyme binding;GO:0016616|has "oxidoreductase activity, acting on the CH-OH group of donors, NAD or NADP as acceptor";GO:0004455|has ketol-acid reductoisomerase activity;GO:0004455|has ketol-acid reductoisomerase activity;GO:0016491|has oxidoreductase activity;GO:0000166|has nucleotide binding;GO:0016491|has oxidoreductase activity;GO:0016616|has…	GO:0008652|involved in cellular amino acid biosynthetic process;GO:0006096|involved in glycolysis;GO:0009651|involved in response to salt stress;GO:0055114|involved in oxidation-reduction process;GO:0009082|involved in branched-chain amino acid biosynthetic process;GO:0055114|involved in oxidation-reduction process;GO:0008652|involved in cellular amino acid biosynthetic process;GO:0009082|involve…
comp299356_c1_seq1	399	No hit in this database						gi|374256093|gb|AEZ00908.1|	putative ketol-acid reductoisomerase protein, partial [Elaeis guineensis]	AT3G58610.3	ketol-acid reductoisomerase		ketol-acid reductoisomerase; CONTAINS InterPro DOMAIN/s: Acetohydroxy acid isomeroreductase, catalytic (InterPro:IPR013116), 6-phosphogluconate dehydrogenase, C-terminal-like (InterPro:IPR008927), Dehydrogenase, multihelical (InterPro:IPR013328), Acetohydroxy acid isomeroreductase C-terminal (InterPro:IPR000506), Ketol-acid reductoisomerase (InterPro:IPR016206), Acetohydroxy acid isomeroreductase…	cassava4.1_005314m|PACid:17981128	ketol-acid reductoisomerase	PGSC0003DMP400013848|PACid:24378866	ketol-acid reductoisomerase												ARATH|TAIR=At3g58610|UniProtKB=Q05758		PTHR21371:SF1	FAMILY NOT NAMED	KETOL-ACID REDUCTOISOMERASE, CHLOROPLASTIC					Isoleucine biosynthesis#P02748>Ketol-acid reductoisomerase#P02996;Valine biosynthesis#P02785>Dihydroxy isovalerate reductoisomerase#P03217	GO:0009507|located in chloroplast;GO:0009570|located in chloroplast stroma;GO:0009570|located in chloroplast stroma;GO:0009536|located in plastid;GO:0009507|located in chloroplast;GO:0009570|located in chloroplast stroma;GO:0009507|located in chloroplast;GO:0048046|located in apoplast;GO:0009570|located in chloroplast stroma;GO:0009941|located in chloroplast envelope;GO:0009570|located in chlorop…	GO:0000166|has nucleotide binding;GO:0050662|has coenzyme binding;GO:0016616|has "oxidoreductase activity, acting on the CH-OH group of donors, NAD or NADP as acceptor";GO:0004455|has ketol-acid reductoisomerase activity;GO:0004455|has ketol-acid reductoisomerase activity;GO:0016491|has oxidoreductase activity;GO:0000166|has nucleotide binding;GO:0016491|has oxidoreductase activity;GO:0016616|has…	GO:0008652|involved in cellular amino acid biosynthetic process;GO:0006096|involved in glycolysis;GO:0009651|involved in response to salt stress;GO:0055114|involved in oxidation-reduction process;GO:0009082|involved in branched-chain amino acid biosynthetic process;GO:0055114|involved in oxidation-reduction process;GO:0008652|involved in cellular amino acid biosynthetic process;GO:0009082|involve…
comp318833_c0_seq1	1435	No hit in this database						gi|353241527|emb|CCA73336.1|	related to ILV-2 ketol-acid reductoisomerase (ilv-2) [Piriformospora indica DSM 11827]	AT3G58610.3	ketol-acid reductoisomerase		ketol-acid reductoisomerase; CONTAINS InterPro DOMAIN/s: Acetohydroxy acid isomeroreductase, catalytic (InterPro:IPR013116), 6-phosphogluconate dehydrogenase, C-terminal-like (InterPro:IPR008927), Dehydrogenase, multihelical (InterPro:IPR013328), Acetohydroxy acid isomeroreductase C-terminal (InterPro:IPR000506), Ketol-acid reductoisomerase (InterPro:IPR016206), Acetohydroxy acid isomeroreductase…	cassava4.1_004227m|PACid:17989471	ketol-acid reductoisomerase	PGSC0003DMP400035517|PACid:24415393	ketol-acid reductoisomerase	comp318833_c0_seq1:2-1261(+)	m.125580	sp|P78827|ILV5_SCHPO`P78827`Q:22-417,H:3-403`70.32%ID`E:0`RecName: Full=Probable ketol-acid reductoisomerase, mitochondrial; EC=1.1.1.86; AltName: Full=Acetohydroxy-acid reductoisomerase; AltName: Full=Alpha-keto-beta-hydroxylacil reductoisomerase; Flags: Precursor;`Eukaryota; Fungi; Dikarya; Ascomycota; Taphrinomycotina; Schizosaccharomycetes; Schizosaccharomycetales; Schizosaccharomycetaceae; S…	PF07991.7^IlvN^Acetohydroxy acid isomeroreductase, catalytic domain^96-261^E:4e-46`PF01450.14^IlvC^Acetohydroxy acid isomeroreductase, catalytic domain^269-415^E:3.7e-44	.	.	COG0059^ Ketol-acid reductoisomerase	GO:0005739^cellular_component^mitochondrion`GO:0050662^molecular_function^coenzyme binding`GO:0004455^molecular_function^ketol-acid reductoisomerase activity`GO:0046872^molecular_function^metal ion binding`GO:0009097^biological_process^isoleucine biosynthetic process`GO:0006551^biological_process^leucine metabolic process`GO:0000002^biological_process^mitochondrial genome maintenance`GO:0009099^b…	SSWIRPLFFSFQTFRNMSSAIIRNATRQAARTSRVVRAPTAARSLSMVARATAVQSKPRQITLSQSRGMKTMDFAGTKEVVYERSDWPVEKLQEYFKNDTLAMIGYGSQGHGQALNARDNGLKVIIGVRKDGASWKEAIEDGWVPGETLFPIEEAIKKGTIIMNLLSDAAQSATWPDIAPLITKGKTLYFAHGFSVVFKEDTKVVPPKDVDVILVAPKGSGRTVRTLFKEGRGINSSIAVWQDVTGKAKEKAVGLGVAVGSGYLYETTFEKEVYSDLYGERGVLMGGIQGMFKAQYEVLRANGHSPSEAFNETVEEATQSLFPLIGQYGMDYMYAACSTTARRGALDWAPIFEAANKPVFEKLYQSVKNGTETRKSLEFNNRKTYRQDLERELKEINDQ…			ARATH|TAIR=At3g58610|UniProtKB=Q05758		PTHR21371:SF1	FAMILY NOT NAMED	KETOL-ACID REDUCTOISOMERASE, CHLOROPLASTIC					Isoleucine biosynthesis#P02748>Ketol-acid reductoisomerase#P02996;Valine biosynthesis#P02785>Dihydroxy isovalerate reductoisomerase#P03217	GO:0009507|located in chloroplast;GO:0009570|located in chloroplast stroma;GO:0009570|located in chloroplast stroma;GO:0009536|located in plastid;GO:0009507|located in chloroplast;GO:0009570|located in chloroplast stroma;GO:0009507|located in chloroplast;GO:0048046|located in apoplast;GO:0009570|located in chloroplast stroma;GO:0009941|located in chloroplast envelope;GO:0009570|located in chlorop…	GO:0000166|has nucleotide binding;GO:0050662|has coenzyme binding;GO:0016616|has "oxidoreductase activity, acting on the CH-OH group of donors, NAD or NADP as acceptor";GO:0004455|has ketol-acid reductoisomerase activity;GO:0004455|has ketol-acid reductoisomerase activity;GO:0016491|has oxidoreductase activity;GO:0000166|has nucleotide binding;GO:0016491|has oxidoreductase activity;GO:0016616|has…	GO:0008652|involved in cellular amino acid biosynthetic process;GO:0006096|involved in glycolysis;GO:0009651|involved in response to salt stress;GO:0055114|involved in oxidation-reduction process;GO:0009082|involved in branched-chain amino acid biosynthetic process;GO:0055114|involved in oxidation-reduction process;GO:0008652|involved in cellular amino acid biosynthetic process;GO:0009082|involve…
comp320708_c1_seq1	391	No hit in this database						gi|374256093|gb|AEZ00908.1|	putative ketol-acid reductoisomerase protein, partial [Elaeis guineensis]	AT3G58610.3	ketol-acid reductoisomerase		ketol-acid reductoisomerase; CONTAINS InterPro DOMAIN/s: Acetohydroxy acid isomeroreductase, catalytic (InterPro:IPR013116), 6-phosphogluconate dehydrogenase, C-terminal-like (InterPro:IPR008927), Dehydrogenase, multihelical (InterPro:IPR013328), Acetohydroxy acid isomeroreductase C-terminal (InterPro:IPR000506), Ketol-acid reductoisomerase (InterPro:IPR016206), Acetohydroxy acid isomeroreductase…	cassava4.1_008529m|PACid:17989472	ketol-acid reductoisomerase	PGSC0003DMP400035517|PACid:24415393	ketol-acid reductoisomerase	comp320708_c1_seq1:2-394(+)	m.133007	sp|Q05758|ILV5_ARATH`Q05758`Q:1-130,H:237-366`93.08%ID`E:2e-81`RecName: Full=Ketol-acid reductoisomerase, chloroplastic; EC=1.1.1.86; AltName: Full=Acetohydroxy-acid reductoisomerase; AltName: Full=Alpha-keto-beta-hydroxylacil reductoisomerase; Flags: Precursor;`Eukaryota; Viridiplantae; Streptophyta; Embryophyta; Tracheophyta; Spermatophyta; Magnoliophyta; eudicotyledons; core eudicotyledons; ro…	PF07991.7^IlvN^Acetohydroxy acid isomeroreductase, catalytic domain^1-58^E:2.5e-08`PF01450.14^IlvC^Acetohydroxy acid isomeroreductase, catalytic domain^66-127^E:2.1e-13	.	.	COG0059^ Ketol-acid reductoisomerase	GO:0048046^cellular_component^apoplast`GO:0005618^cellular_component^cell wall`GO:0009941^cellular_component^chloroplast envelope`GO:0009570^cellular_component^chloroplast stroma`GO:0005739^cellular_component^mitochondrion`GO:0050662^molecular_function^coenzyme binding`GO:0005507^molecular_function^copper ion binding`GO:0004455^molecular_function^ketol-acid reductoisomerase activity`GO:0000166^mo…	NISVIAVCPKGMGPSVRRLYVQGKEINGAGINSSFAVHQDIDGRATDVALGWSVALGSPFTFATTLEQEYKSDIFGERGILLGAVHGIVESLFRRYTEHGMDEELAYKNTVECITGIISRTISTQGMLAV			ARATH|TAIR=At3g58610|UniProtKB=Q05758		PTHR21371:SF1	FAMILY NOT NAMED	KETOL-ACID REDUCTOISOMERASE, CHLOROPLASTIC					Isoleucine biosynthesis#P02748>Ketol-acid reductoisomerase#P02996;Valine biosynthesis#P02785>Dihydroxy isovalerate reductoisomerase#P03217	GO:0009507|located in chloroplast;GO:0009570|located in chloroplast stroma;GO:0009570|located in chloroplast stroma;GO:0009536|located in plastid;GO:0009507|located in chloroplast;GO:0009570|located in chloroplast stroma;GO:0009507|located in chloroplast;GO:0048046|located in apoplast;GO:0009570|located in chloroplast stroma;GO:0009941|located in chloroplast envelope;GO:0009570|located in chlorop…	GO:0000166|has nucleotide binding;GO:0050662|has coenzyme binding;GO:0016616|has "oxidoreductase activity, acting on the CH-OH group of donors, NAD or NADP as acceptor";GO:0004455|has ketol-acid reductoisomerase activity;GO:0004455|has ketol-acid reductoisomerase activity;GO:0016491|has oxidoreductase activity;GO:0000166|has nucleotide binding;GO:0016491|has oxidoreductase activity;GO:0016616|has…	GO:0008652|involved in cellular amino acid biosynthetic process;GO:0006096|involved in glycolysis;GO:0009651|involved in response to salt stress;GO:0055114|involved in oxidation-reduction process;GO:0009082|involved in branched-chain amino acid biosynthetic process;GO:0055114|involved in oxidation-reduction process;GO:0008652|involved in cellular amino acid biosynthetic process;GO:0009082|involve…
comp320708_c2_seq1	606	SPGI:CN24309	UniRef100_B9FLQ7	Putative uncharacterized protein n=2 Tax=Oryza sativa RepID=B9FLQ7_ORYSJ	sp|Q05758|ILV5_ARATH	Ketol-acid reductoisomerase, chloroplastic OS=Arabidopsis thaliana GN=At3g58610	ketol-acid reductoisomerase	gi|295291644|gb|ADF87507.1|	ketol-acid reductoisomerase [Catharanthus roseus]	AT3G58610.3	ketol-acid reductoisomerase		ketol-acid reductoisomerase; CONTAINS InterPro DOMAIN/s: Acetohydroxy acid isomeroreductase, catalytic (InterPro:IPR013116), 6-phosphogluconate dehydrogenase, C-terminal-like (InterPro:IPR008927), Dehydrogenase, multihelical (InterPro:IPR013328), Acetohydroxy acid isomeroreductase C-terminal (InterPro:IPR000506), Ketol-acid reductoisomerase (InterPro:IPR016206), Acetohydroxy acid isomeroreductase…	cassava4.1_004114m|PACid:17969566	ketol-acid reductoisomerase	PGSC0003DMP400035517|PACid:24415393	ketol-acid reductoisomerase	comp320708_c2_seq1:1-606(-)	m.133008	sp|Q05758|ILV5_ARATH`Q05758`Q:21-202,H:60-240`87.91%ID`E:4e-108`RecName: Full=Ketol-acid reductoisomerase, chloroplastic; EC=1.1.1.86; AltName: Full=Acetohydroxy-acid reductoisomerase; AltName: Full=Alpha-keto-beta-hydroxylacil reductoisomerase; Flags: Precursor;`Eukaryota; Viridiplantae; Streptophyta; Embryophyta; Tracheophyta; Spermatophyta; Magnoliophyta; eudicotyledons; core eudicotyledons; r…	PF07991.7^IlvN^Acetohydroxy acid isomeroreductase, catalytic domain^82-186^E:1.8e-19	.	.	COG0059^ Ketol-acid reductoisomerase	GO:0048046^cellular_component^apoplast`GO:0005618^cellular_component^cell wall`GO:0009941^cellular_component^chloroplast envelope`GO:0009570^cellular_component^chloroplast stroma`GO:0005739^cellular_component^mitochondrion`GO:0050662^molecular_function^coenzyme binding`GO:0005507^molecular_function^copper ion binding`GO:0004455^molecular_function^ketol-acid reductoisomerase activity`GO:0000166^mo…	SSNPSLRSLRAHALPAIRSTSASALAARMVSAPASIKSPTSLDFETSVFKKEKVSLAGHDEYIVRGGRDLFNLLPDAFKGIKQIGVIGWGSQGPAQAQNLRDSLAEAKSGIVVKIGLRKGSRSFDEARAAGFTEENGTLGDIWETVSGSDLVLLLISDSAQADNYEKVFSHMKPNSILGLSHGFLLGHLQSMGLDFPKNISV			ARATH|TAIR=At3g58610|UniProtKB=Q05758		PTHR21371:SF1	FAMILY NOT NAMED	KETOL-ACID REDUCTOISOMERASE, CHLOROPLASTIC					Isoleucine biosynthesis#P02748>Ketol-acid reductoisomerase#P02996;Valine biosynthesis#P02785>Dihydroxy isovalerate reductoisomerase#P03217	GO:0009507|located in chloroplast;GO:0009570|located in chloroplast stroma;GO:0009570|located in chloroplast stroma;GO:0009536|located in plastid;GO:0009507|located in chloroplast;GO:0009570|located in chloroplast stroma;GO:0009507|located in chloroplast;GO:0048046|located in apoplast;GO:0009570|located in chloroplast stroma;GO:0009941|located in chloroplast envelope;GO:0009570|located in chlorop…	GO:0000166|has nucleotide binding;GO:0050662|has coenzyme binding;GO:0016616|has "oxidoreductase activity, acting on the CH-OH group of donors, NAD or NADP as acceptor";GO:0004455|has ketol-acid reductoisomerase activity;GO:0004455|has ketol-acid reductoisomerase activity;GO:0016491|has oxidoreductase activity;GO:0000166|has nucleotide binding;GO:0016491|has oxidoreductase activity;GO:0016616|has…	GO:0008652|involved in cellular amino acid biosynthetic process;GO:0006096|involved in glycolysis;GO:0009651|involved in response to salt stress;GO:0055114|involved in oxidation-reduction process;GO:0009082|involved in branched-chain amino acid biosynthetic process;GO:0055114|involved in oxidation-reduction process;GO:0008652|involved in cellular amino acid biosynthetic process;GO:0009082|involve…
comp331234_c0_seq1	1582	No hit in this database						gi|477529134|gb|ENH80902.1|	ketol-acid mitochondrial precursor [Colletotrichum orbiculare MAFF 240422]	AT3G58610.3	ketol-acid reductoisomerase		ketol-acid reductoisomerase; CONTAINS InterPro DOMAIN/s: Acetohydroxy acid isomeroreductase, catalytic (InterPro:IPR013116), 6-phosphogluconate dehydrogenase, C-terminal-like (InterPro:IPR008927), Dehydrogenase, multihelical (InterPro:IPR013328), Acetohydroxy acid isomeroreductase C-terminal (InterPro:IPR000506), Ketol-acid reductoisomerase (InterPro:IPR016206), Acetohydroxy acid isomeroreductase…	cassava4.1_004227m|PACid:17989471	ketol-acid reductoisomerase	PGSC0003DMP400035517|PACid:24415393	ketol-acid reductoisomerase	comp331234_c0_seq1:37-1479(-)	m.212710	.	.	.	.	.	.	MDMSPSDGGPTGQSGGRGPPTSRTGAGVAGVCARRLPPVSLFHQHSTHLQSPSAAAARLLLVLGAQGADGLAGPPDLEAADLLHLGLELLPVVLLAVVLEGALGLGAVLDGVVEVVEDGLEGVLEFGGPVDGAAAGGGGAGLVHPVHAVGADEGVQRLGGLLDGLVEGLGGGVAALAEDLVLGEEHAVDAAHQAAALAVEVRVDLLLERRLVQVAGADGDAEGLGLLAGGAGDVLEDGEGRVDAAALAEEGADGAARALGGDEDDVDVGRDIDLGDVLEDGGEAVGEVERLALGDLGLDVGPRLGLGGVGEQVHDNGALGDGLIDLEQVLAGDPAVLDGVLPGLALLADTDDDVEAVVAEVQALAVALRAVADEGEGVVLEELKELFLGPVGALVDVLL…	OG1_3646_p		ARATH|TAIR=At3g58610|UniProtKB=Q05758		PTHR21371:SF1	FAMILY NOT NAMED	KETOL-ACID REDUCTOISOMERASE, CHLOROPLASTIC					Isoleucine biosynthesis#P02748>Ketol-acid reductoisomerase#P02996;Valine biosynthesis#P02785>Dihydroxy isovalerate reductoisomerase#P03217	GO:0009507|located in chloroplast;GO:0009570|located in chloroplast stroma;GO:0009570|located in chloroplast stroma;GO:0009536|located in plastid;GO:0009507|located in chloroplast;GO:0009570|located in chloroplast stroma;GO:0009507|located in chloroplast;GO:0048046|located in apoplast;GO:0009570|located in chloroplast stroma;GO:0009941|located in chloroplast envelope;GO:0009570|located in chlorop…	GO:0000166|has nucleotide binding;GO:0050662|has coenzyme binding;GO:0016616|has "oxidoreductase activity, acting on the CH-OH group of donors, NAD or NADP as acceptor";GO:0004455|has ketol-acid reductoisomerase activity;GO:0004455|has ketol-acid reductoisomerase activity;GO:0016491|has oxidoreductase activity;GO:0000166|has nucleotide binding;GO:0016491|has oxidoreductase activity;GO:0016616|has…	GO:0008652|involved in cellular amino acid biosynthetic process;GO:0006096|involved in glycolysis;GO:0009651|involved in response to salt stress;GO:0055114|involved in oxidation-reduction process;GO:0009082|involved in branched-chain amino acid biosynthetic process;GO:0055114|involved in oxidation-reduction process;GO:0008652|involved in cellular amino acid biosynthetic process;GO:0009082|involve…
comp62131_c0_seq1	333	No hit in this database						gi|159489328|ref|XP_001702649.1|	acetohydroxy acid isomeroreductase [Chlamydomonas reinhardtii]	AT3G58610.3	ketol-acid reductoisomerase		ketol-acid reductoisomerase; CONTAINS InterPro DOMAIN/s: Acetohydroxy acid isomeroreductase, catalytic (InterPro:IPR013116), 6-phosphogluconate dehydrogenase, C-terminal-like (InterPro:IPR008927), Dehydrogenase, multihelical (InterPro:IPR013328), Acetohydroxy acid isomeroreductase C-terminal (InterPro:IPR000506), Ketol-acid reductoisomerase (InterPro:IPR016206), Acetohydroxy acid isomeroreductase…	cassava4.1_004114m|PACid:17969566	ketol-acid reductoisomerase	PGSC0003DMP400013848|PACid:24378866	ketol-acid reductoisomerase												ARATH|TAIR=At3g58610|UniProtKB=Q05758		PTHR21371:SF1	FAMILY NOT NAMED	KETOL-ACID REDUCTOISOMERASE, CHLOROPLASTIC					Isoleucine biosynthesis#P02748>Ketol-acid reductoisomerase#P02996;Valine biosynthesis#P02785>Dihydroxy isovalerate reductoisomerase#P03217	GO:0009507|located in chloroplast;GO:0009570|located in chloroplast stroma;GO:0009570|located in chloroplast stroma;GO:0009536|located in plastid;GO:0009507|located in chloroplast;GO:0009570|located in chloroplast stroma;GO:0009507|located in chloroplast;GO:0048046|located in apoplast;GO:0009570|located in chloroplast stroma;GO:0009941|located in chloroplast envelope;GO:0009570|located in chlorop…	GO:0000166|has nucleotide binding;GO:0050662|has coenzyme binding;GO:0016616|has "oxidoreductase activity, acting on the CH-OH group of donors, NAD or NADP as acceptor";GO:0004455|has ketol-acid reductoisomerase activity;GO:0004455|has ketol-acid reductoisomerase activity;GO:0016491|has oxidoreductase activity;GO:0000166|has nucleotide binding;GO:0016491|has oxidoreductase activity;GO:0016616|has…	GO:0008652|involved in cellular amino acid biosynthetic process;GO:0006096|involved in glycolysis;GO:0009651|involved in response to salt stress;GO:0055114|involved in oxidation-reduction process;GO:0009082|involved in branched-chain amino acid biosynthetic process;GO:0055114|involved in oxidation-reduction process;GO:0008652|involved in cellular amino acid biosynthetic process;GO:0009082|involve…
comp6781065_c0_seq1	229	No hit in this database						gi|303286611|ref|XP_003062595.1|	predicted protein [Micromonas pusilla CCMP1545]	AT3G58610.3	ketol-acid reductoisomerase		ketol-acid reductoisomerase; CONTAINS InterPro DOMAIN/s: Acetohydroxy acid isomeroreductase, catalytic (InterPro:IPR013116), 6-phosphogluconate dehydrogenase, C-terminal-like (InterPro:IPR008927), Dehydrogenase, multihelical (InterPro:IPR013328), Acetohydroxy acid isomeroreductase C-terminal (InterPro:IPR000506), Ketol-acid reductoisomerase (InterPro:IPR016206), Acetohydroxy acid isomeroreductase…	cassava4.1_008529m|PACid:17989472	ketol-acid reductoisomerase	PGSC0003DMP400013848|PACid:24378866	ketol-acid reductoisomerase												ARATH|TAIR=At3g58610|UniProtKB=Q05758		PTHR21371:SF1	FAMILY NOT NAMED	KETOL-ACID REDUCTOISOMERASE, CHLOROPLASTIC					Isoleucine biosynthesis#P02748>Ketol-acid reductoisomerase#P02996;Valine biosynthesis#P02785>Dihydroxy isovalerate reductoisomerase#P03217	GO:0009507|located in chloroplast;GO:0009570|located in chloroplast stroma;GO:0009570|located in chloroplast stroma;GO:0009536|located in plastid;GO:0009507|located in chloroplast;GO:0009570|located in chloroplast stroma;GO:0009507|located in chloroplast;GO:0048046|located in apoplast;GO:0009570|located in chloroplast stroma;GO:0009941|located in chloroplast envelope;GO:0009570|located in chlorop…	GO:0000166|has nucleotide binding;GO:0050662|has coenzyme binding;GO:0016616|has "oxidoreductase activity, acting on the CH-OH group of donors, NAD or NADP as acceptor";GO:0004455|has ketol-acid reductoisomerase activity;GO:0004455|has ketol-acid reductoisomerase activity;GO:0016491|has oxidoreductase activity;GO:0000166|has nucleotide binding;GO:0016491|has oxidoreductase activity;GO:0016616|has…	GO:0008652|involved in cellular amino acid biosynthetic process;GO:0006096|involved in glycolysis;GO:0009651|involved in response to salt stress;GO:0055114|involved in oxidation-reduction process;GO:0009082|involved in branched-chain amino acid biosynthetic process;GO:0055114|involved in oxidation-reduction process;GO:0008652|involved in cellular amino acid biosynthetic process;GO:0009082|involve…
comp721051_c0_seq1	316	No hit in this database						gi|168822|gb|AAB00797.1|	alpha-keto-beta-hydroxylacyl reductoisomerase [Neurospora crassa]	AT3G58610.3	ketol-acid reductoisomerase		ketol-acid reductoisomerase; CONTAINS InterPro DOMAIN/s: Acetohydroxy acid isomeroreductase, catalytic (InterPro:IPR013116), 6-phosphogluconate dehydrogenase, C-terminal-like (InterPro:IPR008927), Dehydrogenase, multihelical (InterPro:IPR013328), Acetohydroxy acid isomeroreductase C-terminal (InterPro:IPR000506), Ketol-acid reductoisomerase (InterPro:IPR016206), Acetohydroxy acid isomeroreductase…	cassava4.1_008529m|PACid:17989472	ketol-acid reductoisomerase	PGSC0003DMP400035517|PACid:24415393	ketol-acid reductoisomerase	comp721051_c0_seq1:1-315(-)	m.245531	sp|P38674|ILV5_NEUCR`P38674`Q:1-105,H:173-277`96.19%ID`E:3e-67`RecName: Full=Ketol-acid reductoisomerase, mitochondrial; EC=1.1.1.86; AltName: Full=Acetohydroxy-acid reductoisomerase; AltName: Full=Alpha-keto-beta-hydroxylacil reductoisomerase; Flags: Precursor;`Eukaryota; Fungi; Dikarya; Ascomycota; Pezizomycotina; Sordariomycetes; Sordariomycetidae; Sordariales; Sordariaceae; Neurospora.	PF07991.7^IlvN^Acetohydroxy acid isomeroreductase, catalytic domain^1-74^E:4.4e-19	.	.	COG0059^ Ketol-acid reductoisomerase	GO:0005739^cellular_component^mitochondrion`GO:0050662^molecular_function^coenzyme binding`GO:0004455^molecular_function^ketol-acid reductoisomerase activity`GO:0046872^molecular_function^metal ion binding`GO:0009097^biological_process^isoleucine biosynthetic process`GO:0009099^biological_process^valine biosynthetic process	LYFSHGFSPVFKDLTKVEVPKDIDVILVAPKGSGRTVRSLFKEGRGINSSFAVYQDVTGHAKEKAVALGVAVGSGYLYETTFEKEVYSDLYGERGCLMGGIHGMF	OG1_3646_p		ARATH|TAIR=At3g58610|UniProtKB=Q05758		PTHR21371:SF1	FAMILY NOT NAMED	KETOL-ACID REDUCTOISOMERASE, CHLOROPLASTIC					Isoleucine biosynthesis#P02748>Ketol-acid reductoisomerase#P02996;Valine biosynthesis#P02785>Dihydroxy isovalerate reductoisomerase#P03217	GO:0009507|located in chloroplast;GO:0009570|located in chloroplast stroma;GO:0009570|located in chloroplast stroma;GO:0009536|located in plastid;GO:0009507|located in chloroplast;GO:0009570|located in chloroplast stroma;GO:0009507|located in chloroplast;GO:0048046|located in apoplast;GO:0009570|located in chloroplast stroma;GO:0009941|located in chloroplast envelope;GO:0009570|located in chlorop…	GO:0000166|has nucleotide binding;GO:0050662|has coenzyme binding;GO:0016616|has "oxidoreductase activity, acting on the CH-OH group of donors, NAD or NADP as acceptor";GO:0004455|has ketol-acid reductoisomerase activity;GO:0004455|has ketol-acid reductoisomerase activity;GO:0016491|has oxidoreductase activity;GO:0000166|has nucleotide binding;GO:0016491|has oxidoreductase activity;GO:0016616|has…	GO:0008652|involved in cellular amino acid biosynthetic process;GO:0006096|involved in glycolysis;GO:0009651|involved in response to salt stress;GO:0055114|involved in oxidation-reduction process;GO:0009082|involved in branched-chain amino acid biosynthetic process;GO:0055114|involved in oxidation-reduction process;GO:0008652|involved in cellular amino acid biosynthetic process;GO:0009082|involve…
comp1411871_c0_seq1	372	No hit in this database						gi|301121925|ref|XP_002908689.1|	Mitochondrial Protein Translocase (MPT) Family [Phytophthora infestans T30-4]	AT3G58620.1	tetratricopetide-repeat thioredoxin-like 4		tetratricopetide-repeat thioredoxin-like 4 (TTL4); FUNCTIONS IN: binding; INVOLVED IN: cell redox homeostasis; LOCATED IN: cellular_component unknown; EXPRESSED IN: 22 plant structures; EXPRESSED DURING: 13 growth stages; CONTAINS InterPro DOMAIN/s: Molecular chaperone, heat shock protein, Hsp40, DnaJ (InterPro:IPR015609), Tetratricopeptide TPR-1 (InterPro:IPR001440), Thioredoxin fold (InterPro:I…	cassava4.1_013269m|PACid:17976850	Tetratricopeptide repeat (TPR)-like superfamily protein	PGSC0003DMP400019854|PACid:24414606	Tetratricopeptide repeat (TPR)-like superfamily protein												ARATH|TAIR=At3g58620|UniProtKB=Q84JR9		PTHR22904:SF297	TPR REPEAT CONTAINING PROTEIN	INACTIVE TPR REPEAT-CONTAINING THIOREDOXIN TTL3-RELATED		response to stimulus#GO:0050896;response to stress#GO:0006950;protein metabolic process#GO:0019538;protein folding#GO:0006457;primary metabolic process#GO:0044238;metabolic process#GO:0008152		chaperone#PC00072		GO:0005634|located in nucleus	GO:0006970|involved in response to osmotic stress;GO:0016126|involved in sterol biosynthetic process;GO:0006970|involved in response to osmotic stress;
comp3036053_c0_seq1	248	No hit in this database						gi|67527889|ref|XP_661796.1|	hypothetical protein AN4192.2 [Aspergillus nidulans FGSC A4]	AT3G58620.1	tetratricopetide-repeat thioredoxin-like 4		tetratricopetide-repeat thioredoxin-like 4 (TTL4); FUNCTIONS IN: binding; INVOLVED IN: cell redox homeostasis; LOCATED IN: cellular_component unknown; EXPRESSED IN: 22 plant structures; EXPRESSED DURING: 13 growth stages; CONTAINS InterPro DOMAIN/s: Molecular chaperone, heat shock protein, Hsp40, DnaJ (InterPro:IPR015609), Tetratricopeptide TPR-1 (InterPro:IPR001440), Thioredoxin fold (InterPro:I…	cassava4.1_002821m|PACid:17993112	tetratricopetide-repeat thioredoxin-like 3	PGSC0003DMP400036926|PACid:24411889	tetratricopetide-repeat thioredoxin-like 1												ARATH|TAIR=At3g58620|UniProtKB=Q84JR9		PTHR22904:SF297	TPR REPEAT CONTAINING PROTEIN	INACTIVE TPR REPEAT-CONTAINING THIOREDOXIN TTL3-RELATED		response to stimulus#GO:0050896;response to stress#GO:0006950;protein metabolic process#GO:0019538;protein folding#GO:0006457;primary metabolic process#GO:0044238;metabolic process#GO:0008152		chaperone#PC00072		GO:0005634|located in nucleus	GO:0006970|involved in response to osmotic stress;GO:0016126|involved in sterol biosynthetic process;GO:0006970|involved in response to osmotic stress;
comp313358_c0_seq1	1575	SPGI:CN22948	UniRef100_Q8W3M8	6b-interacting protein 1 n=1 Tax=Nicotiana tabacum RepID=Q8W3M8_TOBAC	tr|Q8GXR6|Q8GXR6_ARATH	Putative uncharacterized protein At3g58630 OS=Arabidopsis thaliana GN=At3g58630/F14P22_220	transcription factor	gi|460412837|ref|XP_004251804.1|	PREDICTED: uncharacterized protein LOC101055599 isoform 2 [Solanum lycopersicum]	AT3G58630.1	sequence-specific DNA binding transcription factors		sequence-specific DNA binding transcription factors; BEST Arabidopsis thaliana protein match is: sequence-specific DNA binding transcription factors (TAIR:AT3G11100.1); Has 367 Blast hits to 356 proteins in 28 species: Archae - 0; Bacteria - 0; Metazoa - 18; Fungi - 4; Plants - 342; Viruses - 0; Other Eukaryotes - 3 (source: NCBI BLink).	cassava4.1_025208m|PACid:17984415	sequence-specific DNA binding transcription factors	PGSC0003DMP400013762|PACid:24378948	sequence-specific DNA binding transcription factors	comp313358_c0_seq1:419-1573(-)	m.107921	.	PF13837.1^Myb_DNA-bind_4^Myb/SANT-like DNA-binding domain^119-213^E:7.2e-25`PF10545.4^MADF_DNA_bdg^Alcohol dehydrogenase transcription factor Myb/SANT-like^139-211^E:1.5e-05	.	.	.	.	RLPVPHPSLTLKTHTRAQKLVLVGAMSCQPITTTNTFSPPNSFSNPNSSTTAGAAVDDDESPISKAMSDDELEATPTSNNSRSPSPAPLSPATNELAVVPVSSNAPPPAARTPVFPAREDCWSEAATHTLIESWGSHYVELNRGNLRRQHWMEVADAVNALHGHTKKQYRTDIQCKNRIDTLKKKYKTEKARVSQSPGNYVSSWPFFNSLDALIGDNFKPSSSPATITPRRKTPPALPPPPSAVPVGPRSKRPVAIDDTVSRRNFSAMAAAAAAAATEDSDENEESETSSPPPAPAFSGGNKRKDVGAQLEGFRSLAEAIGKFSDIYKRVEEAKLRQMVDLEKQRMQFAMDLELQRMKVIMESQVQLQKLKRAKRNNSHADNYL*			ARATH|TAIR=At3g58630|UniProtKB=Q8GXR6		PTHR31307:SF2	FAMILY NOT NAMED	SUBFAMILY NOT NAMED						GO:0005634|located in nucleus	GO:0003700|has sequence-specific DNA binding transcription factor activity	GO:0006355|involved in "regulation of transcription, DNA-dependent";GO:0006355|involved in "regulation of transcription, DNA-dependent";GO:0006355|involved in "regulation of transcription, DNA-dependent";
comp319754_c0_seq1	774	No hit in this database						gi|224071652|ref|XP_002303549.1|	predicted protein [Populus trichocarpa]	AT3G58630.1	sequence-specific DNA binding transcription factors		sequence-specific DNA binding transcription factors; BEST Arabidopsis thaliana protein match is: sequence-specific DNA binding transcription factors (TAIR:AT3G11100.1); Has 367 Blast hits to 356 proteins in 28 species: Archae - 0; Bacteria - 0; Metazoa - 18; Fungi - 4; Plants - 342; Viruses - 0; Other Eukaryotes - 3 (source: NCBI BLink).	cassava4.1_013095m|PACid:17983603	sequence-specific DNA binding transcription factors	PGSC0003DMP400018040|PACid:24425066	sequence-specific DNA binding transcription factors												ARATH|TAIR=At3g58630|UniProtKB=Q8GXR6		PTHR31307:SF2	FAMILY NOT NAMED	SUBFAMILY NOT NAMED						GO:0005634|located in nucleus	GO:0003700|has sequence-specific DNA binding transcription factor activity	GO:0006355|involved in "regulation of transcription, DNA-dependent";GO:0006355|involved in "regulation of transcription, DNA-dependent";GO:0006355|involved in "regulation of transcription, DNA-dependent";
comp1439873_c0_seq1	315	No hit in this database						gi|308495960|ref|XP_003110168.1|	CRE-GCY-21 protein [Caenorhabditis remanei]	AT3G58640.2	Mitogen activated protein kinase kinase kinase-related		Mitogen activated protein kinase kinase kinase-related; FUNCTIONS IN: protein serine/threonine kinase activity, protein kinase activity, kinase activity, ATP binding; INVOLVED IN: protein amino acid phosphorylation; LOCATED IN: cellular_component unknown; EXPRESSED IN: 23 plant structures; EXPRESSED DURING: 13 growth stages; CONTAINS InterPro DOMAIN/s: Protein kinase, ATP binding site (InterPro:I…	cassava4.1_002274m|PACid:17968099	Protein kinase superfamily protein	PGSC0003DMP400026864|PACid:24378836	Mitogen activated protein kinase kinase kinase-related												ARATH|TAIR=At3g58640|UniProtKB=Q94AB2		PTHR23257:SF410	SERINE-THREONINE PROTEIN KINASE	MITOGEN ACTIVATED PROTEIN KINASE KINASE KINASE-LIKE PROTEIN-RELATED	non-membrane spanning protein tyrosine kinase activity#GO:0004715;transferase activity#GO:0016740;catalytic activity#GO:0003824;kinase activity#GO:0016301;protein kinase activity#GO:0004672	induction of apoptosis#GO:0006917;signal transduction#GO:0007165;developmental process#GO:0032502;MAPK cascade#GO:0000165;protein phosphorylation#GO:0006468;cell communication#GO:0007154;cellular component organization#GO:0016043;cellular process#GO:0009987;I-kappaB kinase/NF-kappaB cascade#GO:0007249;cellular component morphogenesis#GO:0032989;cellular protein modification process#GO:0006464;pri…		non-receptor serine/threonine protein kinase#PC00167;protein kinase#PC00193;non-receptor tyrosine protein kinase#PC00168;transferase#PC00220;kinase#PC00137		GO:0005634|located in nucleus;GO:0005634|located in nucleus;	GO:0004674|has protein serine/threonine kinase activity;GO:0016301|has kinase activity;GO:0004674|has protein serine/threonine kinase activity;GO:0005524|has ATP binding;GO:0004672|has protein kinase activity;GO:0016772|has "transferase activity, transferring phosphorus-containing groups";GO:0004672|has protein kinase activity;GO:0004674|has protein serine/threonine kinase activity;GO:0004672|has…	GO:0006468|has protein modification of type protein phosphorylation;GO:0006468|involved in protein phosphorylation;GO:0006468|involved in protein phosphorylation;GO:0006486|involved in protein glycosylation;GO:0006468|involved in protein phosphorylation;GO:0006468|has protein modification of type protein phosphorylation;GO:0006486|involved in protein glycosylation;GO:0006468|involved in protein p…
comp182405_c0_seq1	397	No hit in this database						gi|301094912|ref|XP_002896559.1|	protein kinase, putative [Phytophthora infestans T30-4]	AT3G58640.2	Mitogen activated protein kinase kinase kinase-related		Mitogen activated protein kinase kinase kinase-related; FUNCTIONS IN: protein serine/threonine kinase activity, protein kinase activity, kinase activity, ATP binding; INVOLVED IN: protein amino acid phosphorylation; LOCATED IN: cellular_component unknown; EXPRESSED IN: 23 plant structures; EXPRESSED DURING: 13 growth stages; CONTAINS InterPro DOMAIN/s: Protein kinase, ATP binding site (InterPro:I…	cassava4.1_001798m|PACid:17979388	Mitogen activated protein kinase kinase kinase-related	PGSC0003DMP400026864|PACid:24378836	Mitogen activated protein kinase kinase kinase-related												ARATH|TAIR=At3g58640|UniProtKB=Q94AB2		PTHR23257:SF410	SERINE-THREONINE PROTEIN KINASE	MITOGEN ACTIVATED PROTEIN KINASE KINASE KINASE-LIKE PROTEIN-RELATED	non-membrane spanning protein tyrosine kinase activity#GO:0004715;transferase activity#GO:0016740;catalytic activity#GO:0003824;kinase activity#GO:0016301;protein kinase activity#GO:0004672	induction of apoptosis#GO:0006917;signal transduction#GO:0007165;developmental process#GO:0032502;MAPK cascade#GO:0000165;protein phosphorylation#GO:0006468;cell communication#GO:0007154;cellular component organization#GO:0016043;cellular process#GO:0009987;I-kappaB kinase/NF-kappaB cascade#GO:0007249;cellular component morphogenesis#GO:0032989;cellular protein modification process#GO:0006464;pri…		non-receptor serine/threonine protein kinase#PC00167;protein kinase#PC00193;non-receptor tyrosine protein kinase#PC00168;transferase#PC00220;kinase#PC00137		GO:0005634|located in nucleus;GO:0005634|located in nucleus;	GO:0004674|has protein serine/threonine kinase activity;GO:0016301|has kinase activity;GO:0004674|has protein serine/threonine kinase activity;GO:0005524|has ATP binding;GO:0004672|has protein kinase activity;GO:0016772|has "transferase activity, transferring phosphorus-containing groups";GO:0004672|has protein kinase activity;GO:0004674|has protein serine/threonine kinase activity;GO:0004672|has…	GO:0006468|has protein modification of type protein phosphorylation;GO:0006468|involved in protein phosphorylation;GO:0006468|involved in protein phosphorylation;GO:0006486|involved in protein glycosylation;GO:0006468|involved in protein phosphorylation;GO:0006468|has protein modification of type protein phosphorylation;GO:0006486|involved in protein glycosylation;GO:0006468|involved in protein p…
comp2811178_c0_seq1	240	No hit in this database						gi|301110304|ref|XP_002904232.1|	protein kinase [Phytophthora infestans T30-4]	AT3G58640.2	Mitogen activated protein kinase kinase kinase-related		Mitogen activated protein kinase kinase kinase-related; FUNCTIONS IN: protein serine/threonine kinase activity, protein kinase activity, kinase activity, ATP binding; INVOLVED IN: protein amino acid phosphorylation; LOCATED IN: cellular_component unknown; EXPRESSED IN: 23 plant structures; EXPRESSED DURING: 13 growth stages; CONTAINS InterPro DOMAIN/s: Protein kinase, ATP binding site (InterPro:I…	cassava4.1_003345m|PACid:17978355	Protein kinase superfamily protein	PGSC0003DMP400050133|PACid:24393806	protein tyrosine kinase family protein												ARATH|TAIR=At3g58640|UniProtKB=Q94AB2		PTHR23257:SF410	SERINE-THREONINE PROTEIN KINASE	MITOGEN ACTIVATED PROTEIN KINASE KINASE KINASE-LIKE PROTEIN-RELATED	non-membrane spanning protein tyrosine kinase activity#GO:0004715;transferase activity#GO:0016740;catalytic activity#GO:0003824;kinase activity#GO:0016301;protein kinase activity#GO:0004672	induction of apoptosis#GO:0006917;signal transduction#GO:0007165;developmental process#GO:0032502;MAPK cascade#GO:0000165;protein phosphorylation#GO:0006468;cell communication#GO:0007154;cellular component organization#GO:0016043;cellular process#GO:0009987;I-kappaB kinase/NF-kappaB cascade#GO:0007249;cellular component morphogenesis#GO:0032989;cellular protein modification process#GO:0006464;pri…		non-receptor serine/threonine protein kinase#PC00167;protein kinase#PC00193;non-receptor tyrosine protein kinase#PC00168;transferase#PC00220;kinase#PC00137		GO:0005634|located in nucleus;GO:0005634|located in nucleus;	GO:0004674|has protein serine/threonine kinase activity;GO:0016301|has kinase activity;GO:0004674|has protein serine/threonine kinase activity;GO:0005524|has ATP binding;GO:0004672|has protein kinase activity;GO:0016772|has "transferase activity, transferring phosphorus-containing groups";GO:0004672|has protein kinase activity;GO:0004674|has protein serine/threonine kinase activity;GO:0004672|has…	GO:0006468|has protein modification of type protein phosphorylation;GO:0006468|involved in protein phosphorylation;GO:0006468|involved in protein phosphorylation;GO:0006486|involved in protein glycosylation;GO:0006468|involved in protein phosphorylation;GO:0006468|has protein modification of type protein phosphorylation;GO:0006486|involved in protein glycosylation;GO:0006468|involved in protein p…
comp321279_c0_seq2	2484	SPGI:CN20717	UniRef100_B9SRD1	Protein kinase, putative n=1 Tax=Ricinus communis RepID=B9SRD1_RICCO	tr|Q9M2F3|Q9M2F3_ARATH	Putative uncharacterized protein F14P22.230 OS=Arabidopsis thaliana GN=F14P22.230	at3g58640 f14p22_230	gi|460374465|ref|XP_004233031.1|	PREDICTED: serine/threonine-protein kinase EDR1-like [Solanum lycopersicum]	AT3G58640.2	Mitogen activated protein kinase kinase kinase-related		Mitogen activated protein kinase kinase kinase-related; FUNCTIONS IN: protein serine/threonine kinase activity, protein kinase activity, kinase activity, ATP binding; INVOLVED IN: protein amino acid phosphorylation; LOCATED IN: cellular_component unknown; EXPRESSED IN: 23 plant structures; EXPRESSED DURING: 13 growth stages; CONTAINS InterPro DOMAIN/s: Protein kinase, ATP binding site (InterPro:I…	cassava4.1_001798m|PACid:17979388	Mitogen activated protein kinase kinase kinase-related	PGSC0003DMP400026864|PACid:24378836	Mitogen activated protein kinase kinase kinase-related	comp321279_c0_seq2:342-1601(+)	m.135547	sp|Q9FPR3|EDR1_ARATH`Q9FPR3`Q:9-252,H:63-328`27.5%ID`E:1e-08`RecName: Full=Serine/threonine-protein kinase EDR1; EC=2.7.11.1; AltName: Full=MAPKK kinase EDR1; AltName: Full=Protein ENHANCED DISEASE RESISTANCE 1; Short=AtEDR1; AltName: Full=Serine/threonine/tyrosine-protein kinase 10;`Eukaryota; Viridiplantae; Streptophyta; Embryophyta; Tracheophyta; Spermatophyta; Magnoliophyta; eudicotyledons; c…	PF14381.1^EDR1^Ethylene-responsive protein kinase Le-CTR1^59-252^E:2.5e-43	.	.	COG5022^ Myosin heavy chain	GO:0005829^cellular_component^cytosol`GO:0005769^cellular_component^early endosome`GO:0005783^cellular_component^endoplasmic reticulum`GO:0005634^cellular_component^nucleus`GO:0005802^cellular_component^trans-Golgi network`GO:0005524^molecular_function^ATP binding`GO:0004709^molecular_function^MAP kinase kinase kinase activity`GO:0004712^molecular_function^protein serine/threonine/tyrosine kinase…	MEEPRDDTGPTEASNSDAPWWPADFMEKLQSVSVVSSAETSTSKGNTNKHELESSAPERALRILWETGELAEPIPDGFYFVIPERRFKELFDTIPSLEDLFALDAEGLRPNVILVDTLKDKKLSMLKQLTLTLVKGLSSSPAAVIKKIAELVCDFYKRPKYRTNALEEVSNALGNQGIHMLCQMKSKPCHYQAILFKVLADTVGLECKLIVGLPREGVIKRDDSYEHICVTVVLNSVEFLVDLVRSPGKLIPYASQALILPHIRASRDIYSGESDSYSSPIEPNSPICLVSDQLGIEGISSEESIRPSYQHKLEASTNVSIPSLRNINSSQTEPFVADSFWWHNRKKIISEQPSPEHPLFRAHRRSVLGDQRYSAKGYSDDTSASRSAGASPIETRRRR…			ARATH|TAIR=At3g58640|UniProtKB=Q94AB2		PTHR23257:SF410	SERINE-THREONINE PROTEIN KINASE	MITOGEN ACTIVATED PROTEIN KINASE KINASE KINASE-LIKE PROTEIN-RELATED	non-membrane spanning protein tyrosine kinase activity#GO:0004715;transferase activity#GO:0016740;catalytic activity#GO:0003824;kinase activity#GO:0016301;protein kinase activity#GO:0004672	induction of apoptosis#GO:0006917;signal transduction#GO:0007165;developmental process#GO:0032502;MAPK cascade#GO:0000165;protein phosphorylation#GO:0006468;cell communication#GO:0007154;cellular component organization#GO:0016043;cellular process#GO:0009987;I-kappaB kinase/NF-kappaB cascade#GO:0007249;cellular component morphogenesis#GO:0032989;cellular protein modification process#GO:0006464;pri…		non-receptor serine/threonine protein kinase#PC00167;protein kinase#PC00193;non-receptor tyrosine protein kinase#PC00168;transferase#PC00220;kinase#PC00137		GO:0005634|located in nucleus;GO:0005634|located in nucleus;	GO:0004674|has protein serine/threonine kinase activity;GO:0016301|has kinase activity;GO:0004674|has protein serine/threonine kinase activity;GO:0005524|has ATP binding;GO:0004672|has protein kinase activity;GO:0016772|has "transferase activity, transferring phosphorus-containing groups";GO:0004672|has protein kinase activity;GO:0004674|has protein serine/threonine kinase activity;GO:0004672|has…	GO:0006468|has protein modification of type protein phosphorylation;GO:0006468|involved in protein phosphorylation;GO:0006468|involved in protein phosphorylation;GO:0006486|involved in protein glycosylation;GO:0006468|involved in protein phosphorylation;GO:0006468|has protein modification of type protein phosphorylation;GO:0006486|involved in protein glycosylation;GO:0006468|involved in protein p…
comp321279_c1_seq1	434	SPGI:CN26479	UniRef100_Q5QMK0	MAP3K delta-1 protein kinase-like n=1 Tax=Oryza sativa Japonica Group RepID=Q5QMK0_ORYSJ	tr|Q9M2F3|Q9M2F3_ARATH	Putative uncharacterized protein F14P22.230 OS=Arabidopsis thaliana GN=F14P22.230	atp binding protein	gi|460374465|ref|XP_004233031.1|	PREDICTED: serine/threonine-protein kinase EDR1-like [Solanum lycopersicum]	AT3G58640.2	Mitogen activated protein kinase kinase kinase-related		Mitogen activated protein kinase kinase kinase-related; FUNCTIONS IN: protein serine/threonine kinase activity, protein kinase activity, kinase activity, ATP binding; INVOLVED IN: protein amino acid phosphorylation; LOCATED IN: cellular_component unknown; EXPRESSED IN: 23 plant structures; EXPRESSED DURING: 13 growth stages; CONTAINS InterPro DOMAIN/s: Protein kinase, ATP binding site (InterPro:I…	cassava4.1_001774m|PACid:17993073	Mitogen activated protein kinase kinase kinase-related	PGSC0003DMP400026864|PACid:24378836	Mitogen activated protein kinase kinase kinase-related												ARATH|TAIR=At3g58640|UniProtKB=Q94AB2		PTHR23257:SF410	SERINE-THREONINE PROTEIN KINASE	MITOGEN ACTIVATED PROTEIN KINASE KINASE KINASE-LIKE PROTEIN-RELATED	non-membrane spanning protein tyrosine kinase activity#GO:0004715;transferase activity#GO:0016740;catalytic activity#GO:0003824;kinase activity#GO:0016301;protein kinase activity#GO:0004672	induction of apoptosis#GO:0006917;signal transduction#GO:0007165;developmental process#GO:0032502;MAPK cascade#GO:0000165;protein phosphorylation#GO:0006468;cell communication#GO:0007154;cellular component organization#GO:0016043;cellular process#GO:0009987;I-kappaB kinase/NF-kappaB cascade#GO:0007249;cellular component morphogenesis#GO:0032989;cellular protein modification process#GO:0006464;pri…		non-receptor serine/threonine protein kinase#PC00167;protein kinase#PC00193;non-receptor tyrosine protein kinase#PC00168;transferase#PC00220;kinase#PC00137		GO:0005634|located in nucleus;GO:0005634|located in nucleus;	GO:0004674|has protein serine/threonine kinase activity;GO:0016301|has kinase activity;GO:0004674|has protein serine/threonine kinase activity;GO:0005524|has ATP binding;GO:0004672|has protein kinase activity;GO:0016772|has "transferase activity, transferring phosphorus-containing groups";GO:0004672|has protein kinase activity;GO:0004674|has protein serine/threonine kinase activity;GO:0004672|has…	GO:0006468|has protein modification of type protein phosphorylation;GO:0006468|involved in protein phosphorylation;GO:0006468|involved in protein phosphorylation;GO:0006486|involved in protein glycosylation;GO:0006468|involved in protein phosphorylation;GO:0006468|has protein modification of type protein phosphorylation;GO:0006486|involved in protein glycosylation;GO:0006468|involved in protein p…
comp329434_c0_seq18	2457	SPGI:CN08074	UniRef100_B9SRD1	Protein kinase, putative n=1 Tax=Ricinus communis RepID=B9SRD1_RICCO	tr|Q9M2F3|Q9M2F3_ARATH	Putative uncharacterized protein F14P22.230 OS=Arabidopsis thaliana GN=F14P22.230	atp binding protein	gi|460395424|ref|XP_004243283.1|	PREDICTED: serine/threonine-protein kinase EDR1-like [Solanum lycopersicum]	AT3G58640.2	Mitogen activated protein kinase kinase kinase-related		Mitogen activated protein kinase kinase kinase-related; FUNCTIONS IN: protein serine/threonine kinase activity, protein kinase activity, kinase activity, ATP binding; INVOLVED IN: protein amino acid phosphorylation; LOCATED IN: cellular_component unknown; EXPRESSED IN: 23 plant structures; EXPRESSED DURING: 13 growth stages; CONTAINS InterPro DOMAIN/s: Protein kinase, ATP binding site (InterPro:I…	cassava4.1_001774m|PACid:17993073	Mitogen activated protein kinase kinase kinase-related	PGSC0003DMP400026864|PACid:24378836	Mitogen activated protein kinase kinase kinase-related	comp329434_c0_seq18:130-2343(+)	m.189921	sp|Q9SIM9|ORE9_ARATH`Q9SIM9`Q:20-737,H:2-693`57.02%ID`E:0`RecName: Full=F-box protein ORE9; AltName: Full=F-box/LRR-repeat protein 7; AltName: Full=Protein MORE AXILLARY BRANCHING 2; AltName: Full=Protein ORESARA 9;`Eukaryota; Viridiplantae; Streptophyta; Embryophyta; Tracheophyta; Spermatophyta; Magnoliophyta; eudicotyledons; core eudicotyledons; rosids; malvids; Brassicales; Brassicaceae; Camel…	.	.	.	NOG311391	GO:0005634^cellular_component^nucleus`GO:0019005^cellular_component^SCF ubiquitin ligase complex`GO:0009734^biological_process^auxin mediated signaling pathway`GO:0009926^biological_process^auxin polar transport`GO:0016567^biological_process^protein ubiquitination`GO:0009934^biological_process^regulation of meristem structural organization`GO:0009416^biological_process^response to light stimulus`…	MATSPAATSVRLHHEAAAAAATNIHDLPDVILSNVIAAISDARSRNSAALVCRKWLVLERATRTCLTLRGNVRDLIMLPTCFRSVTHLDLSLLSPWGHPLLSHANSGTAIATDPALIAHLLRHAFPSITSLKLYARNPSTLQLLAAQWPQLMKITLVRWHQRPQLAAGEELSSFFRECSNIVSLDLSAFYCWTDDIPPALESHPQVSSKLTALNLLNPSFSEGFKSEEITAIAKSCPNLREFRAACMFDPRYIGYVGDEALVTIATKCPNLSVLHLADTCALSSTRGDPGDEGFTAEEAKITVSTLIEVFSGLPLLEELGLDVSNSVRDSGPAFEILNSRCPRLKFLKLGQFHGVSTPRDWKLDGIALCQGLRSLSIRNPGDLNDMGLIAIGRGCSRLG…			ARATH|TAIR=At3g58640|UniProtKB=Q94AB2		PTHR23257:SF410	SERINE-THREONINE PROTEIN KINASE	MITOGEN ACTIVATED PROTEIN KINASE KINASE KINASE-LIKE PROTEIN-RELATED	non-membrane spanning protein tyrosine kinase activity#GO:0004715;transferase activity#GO:0016740;catalytic activity#GO:0003824;kinase activity#GO:0016301;protein kinase activity#GO:0004672	induction of apoptosis#GO:0006917;signal transduction#GO:0007165;developmental process#GO:0032502;MAPK cascade#GO:0000165;protein phosphorylation#GO:0006468;cell communication#GO:0007154;cellular component organization#GO:0016043;cellular process#GO:0009987;I-kappaB kinase/NF-kappaB cascade#GO:0007249;cellular component morphogenesis#GO:0032989;cellular protein modification process#GO:0006464;pri…		non-receptor serine/threonine protein kinase#PC00167;protein kinase#PC00193;non-receptor tyrosine protein kinase#PC00168;transferase#PC00220;kinase#PC00137		GO:0005634|located in nucleus;GO:0005634|located in nucleus;	GO:0004674|has protein serine/threonine kinase activity;GO:0016301|has kinase activity;GO:0004674|has protein serine/threonine kinase activity;GO:0005524|has ATP binding;GO:0004672|has protein kinase activity;GO:0016772|has "transferase activity, transferring phosphorus-containing groups";GO:0004672|has protein kinase activity;GO:0004674|has protein serine/threonine kinase activity;GO:0004672|has…	GO:0006468|has protein modification of type protein phosphorylation;GO:0006468|involved in protein phosphorylation;GO:0006468|involved in protein phosphorylation;GO:0006486|involved in protein glycosylation;GO:0006468|involved in protein phosphorylation;GO:0006468|has protein modification of type protein phosphorylation;GO:0006486|involved in protein glycosylation;GO:0006468|involved in protein p…
comp312115_c0_seq1	557	No hit in this database						gi|359477134|ref|XP_002271833.2|	PREDICTED: uncharacterized protein LOC100256774 [Vitis vinifera]	AT3G58650.1			unknown protein; FUNCTIONS IN: molecular_function unknown; INVOLVED IN: biological_process unknown; LOCATED IN: plasma membrane; EXPRESSED IN: 14 plant structures; EXPRESSED DURING: 8 growth stages; BEST Arabidopsis thaliana protein match is: unknown protein (TAIR:AT5G26910.1); Has 2350 Blast hits to 1412 proteins in 248 species: Archae - 0; Bacteria - 487; Metazoa - 577; Fungi - 236; Plants - 18…	cassava4.1_022111m|PACid:17961887	AT5G26910.1	PGSC0003DMP400026354|PACid:24422877	AT3G58650.1	comp312115_c0_seq1:2-475(+)	m.104824	.	PF14309.1^DUF4378^Domain of unknown function (DUF4378)^1-149^E:9.5e-33	.	.	.	.	EYVKEILGNIDLMFEAFATGRDSKIINPCLFDQLESRKGANGWGREQKLQRKVLFDCVSEWLDSMCTSYVAGGYEMWVKGVSVITRKERLAEEVYREISGWSCMRDLMVDELVDKDMSTHRGKWMDFEIEAFELGLQVENRLLNSLLDEVISDLLVL*		OG1_10505	ARATH|TAIR=At3g58650|UniProtKB=Q9M2F2		PTHR21726:SF29	PHOSPHATIDYLINOSITOL N-ACETYLGLUCOSAMINYLTRANSFERASE SUBUNIT P (DOWN SYNDROME CRITICAL REGION PROTEIN 5)-RELATED	SUBFAMILY NOT NAMED	transferase activity#GO:0016740;transferase activity, transferring glycosyl groups#GO:0016757;catalytic activity#GO:0003824	metabolic process#GO:0008152		glycosyltransferase#PC00111;transferase#PC00220		GO:0005886|located in plasma membrane;GO:0005634|located in nucleus;	GO:0003674|has molecular_function	GO:0000911|involved in cytokinesis by cell plate formation;GO:0051567|involved in histone H3-K9 methylation;GO:0008150|involved in biological_process;GO:0031048|involved in chromatin silencing by small RNA;GO:0031048|involved in chromatin silencing by small RNA;GO:0000226|involved in microtubule cytoskeleton organization;GO:0006346|involved in methylation-dependent chromatin silencing;GO:0031048|…
comp317449_c0_seq2	1554	No hit in this database						gi|460366395|ref|XP_004229067.1|	PREDICTED: uncharacterized protein LOC101265765, partial [Solanum lycopersicum]	AT3G58650.1			unknown protein; FUNCTIONS IN: molecular_function unknown; INVOLVED IN: biological_process unknown; LOCATED IN: plasma membrane; EXPRESSED IN: 14 plant structures; EXPRESSED DURING: 8 growth stages; BEST Arabidopsis thaliana protein match is: unknown protein (TAIR:AT5G26910.1); Has 2350 Blast hits to 1412 proteins in 248 species: Archae - 0; Bacteria - 487; Metazoa - 577; Fungi - 236; Plants - 18…	cassava4.1_022111m|PACid:17961887	AT5G26910.1	PGSC0003DMP400026354|PACid:24422877	AT3G58650.1	comp317449_c0_seq2:1-1557(+)	m.120590	.	.	.	.	.	.	ARLMGLDPLPASNFSEFYSTPFSDTQSRQGSYWHTRNLEYHHSRQLVPSEATVRGALDSKHQKVISRPIEKFQTEVLPPKSAKSIPITHHKLLSPIKSATFIPPENAAHIMEAAARIIEPGPHQVTAKTRMPSVGSSSVPLKVKDLKEKVEASQKPTRLAETSRRPSETNATKYLKAHSANRSSISNTSRERAPSDSEESFGGTKSKGKSISLALQAKANVQKREGLNHSGSGNALGQKESSDVISDQYFKSQPVTQRNIHKKPSAVNAPNVLRQNNQKQNCFADRGKSPSKPLVSSSQGKRTLSGDSSFSRQKGLTKNAENSKLSSRRLSLELNNDRKEEVFSSKKGVVRKKRPIDGDFHSEKNPTLGNASIHKSGKLFQSGGLMDREGSCAESSKWK…		OG1_7274	ARATH|TAIR=At3g58650|UniProtKB=Q9M2F2		PTHR21726:SF29	PHOSPHATIDYLINOSITOL N-ACETYLGLUCOSAMINYLTRANSFERASE SUBUNIT P (DOWN SYNDROME CRITICAL REGION PROTEIN 5)-RELATED	SUBFAMILY NOT NAMED	transferase activity#GO:0016740;transferase activity, transferring glycosyl groups#GO:0016757;catalytic activity#GO:0003824	metabolic process#GO:0008152		glycosyltransferase#PC00111;transferase#PC00220		GO:0005886|located in plasma membrane;GO:0005634|located in nucleus;	GO:0003674|has molecular_function	GO:0000911|involved in cytokinesis by cell plate formation;GO:0051567|involved in histone H3-K9 methylation;GO:0008150|involved in biological_process;GO:0031048|involved in chromatin silencing by small RNA;GO:0031048|involved in chromatin silencing by small RNA;GO:0000226|involved in microtubule cytoskeleton organization;GO:0006346|involved in methylation-dependent chromatin silencing;GO:0031048|…
comp329119_c3_seq8	1005	SPGI:CN10018	UniRef100_UPI0001984436	PREDICTED: hypothetical protein n=1 Tax=Vitis vinifera RepID=UPI0001984436	tr|Q9LXT5|Q9LXT5_ARATH	Putative uncharacterized protein At3g58660 OS=Arabidopsis thaliana GN=T20N10_10	protein	gi|460382909|ref|XP_004237178.1|	PREDICTED: ribosomal L1 domain-containing protein 1-like [Solanum lycopersicum]	AT3G58660.1	Ribosomal protein L1p/L10e family		Ribosomal protein L1p/L10e family; FUNCTIONS IN: structural constituent of ribosome, RNA binding; INVOLVED IN: translation, RNA processing; LOCATED IN: nucleolus, membrane; EXPRESSED IN: 22 plant structures; EXPRESSED DURING: 13 growth stages; CONTAINS InterPro DOMAIN/s: Ribosomal protein L1 (InterPro:IPR002143), Ribosomal protein L1, 2-layer alpha/beta-sandwich (InterPro:IPR016094); BEST Arabido…	cassava4.1_009636m|PACid:17966361	Ribosomal protein L1p/L10e family	PGSC0003DMP400043889|PACid:24382069	Ribosomal protein L1p/L10e family	comp329119_c3_seq8:117-965(+)	m.186287	sp|Q5RCE6|RL1D1_PONAB`Q5RCE6`Q:54-275,H:59-266`33.78%ID`E:2e-30`RecName: Full=Ribosomal L1 domain-containing protein 1;`Eukaryota; Metazoa; Chordata; Craniata; Vertebrata; Euteleostomi; Mammalia; Eutheria; Euarchontoglires; Primates; Haplorrhini; Catarrhini; Hominidae; Pongo.	PF00687.16^Ribosomal_L1^Ribosomal protein L1p/L10e family^26-268^E:2.7e-43	.	.	.	GO:0015934^cellular_component^large ribosomal subunit`GO:0005730^cellular_component^nucleolus`GO:0003723^molecular_function^RNA binding`GO:0003735^molecular_function^structural constituent of ribosome`GO:0006412^biological_process^translation	MADSSSTTAGKLGNNVSEGTVRKAVNALLEWKKLQLKSTTTPREPTEGDEEEDDDDDLIYLVVTLNKIPPKDLSPVSNPIKIRLPHPLQSFSDICLIVGDKPTHVLCNTTKTTLASEAVQKKIKSLDIPITRVLKLSNLKSDFKSFEAKRKLYESHDLFLADKRVVHLLPGVLGKPFYKNKKRVPVPVELKADRNWKEEINAVATGKSTLLCFGTGTCSAVKVGNGKGVMDNQEIVDNVIAAIDAIVSLVPNKWAGICVLYLKLLDSMALPIYDTEALPFYS*		OG1_10953	ARATH|TAIR=At3g58660|UniProtKB=Q9LXT5		PTHR23105:SF5	RIBOSOMAL PROTEIN L7AE FAMILY MEMBER	RIBOSOMAL L1 DOMAIN-CONTAINING PROTEIN 1						GO:0015934|located in large ribosomal subunit;GO:0005730|located in nucleolus;GO:0005634|located in nucleus;GO:0015934|located in large ribosomal subunit;GO:0005730|located in nucleolus;GO:0016020|located in membrane;GO:0005622|located in intracellular;GO:0015934|located in large ribosomal subunit;GO:0005840|located in ribosome;	GO:0003735|functions as structural constituent of ribosome;GO:0003723|has RNA binding;	GO:0009220|involved in pyrimidine ribonucleotide biosynthetic process;GO:0006412|involved in translation;GO:0001510|involved in RNA methylation;GO:0006164|involved in purine nucleotide biosynthetic process;GO:0006412|involved in translation;GO:0006164|involved in purine nucleotide biosynthetic process;GO:0006412|involved in translation;GO:0001510|involved in RNA methylation;GO:0009220|involved in…
comp1574456_c0_seq1	268	No hit in this database						gi|302896564|ref|XP_003047162.1|	hypothetical protein NECHADRAFT_70916 [Nectria haematococca mpVI 77-13-4]	AT3G58660.1	Ribosomal protein L1p/L10e family		Ribosomal protein L1p/L10e family; FUNCTIONS IN: structural constituent of ribosome, RNA binding; INVOLVED IN: translation, RNA processing; LOCATED IN: nucleolus, membrane; EXPRESSED IN: 22 plant structures; EXPRESSED DURING: 13 growth stages; CONTAINS InterPro DOMAIN/s: Ribosomal protein L1 (InterPro:IPR002143), Ribosomal protein L1, 2-layer alpha/beta-sandwich (InterPro:IPR016094); BEST Arabido…	cassava4.1_009636m|PACid:17966361	Ribosomal protein L1p/L10e family	PGSC0003DMP400010991|PACid:24422182	Ribosomal protein L1p/L10e family												ARATH|TAIR=At3g58660|UniProtKB=Q9LXT5		PTHR23105:SF5	RIBOSOMAL PROTEIN L7AE FAMILY MEMBER	RIBOSOMAL L1 DOMAIN-CONTAINING PROTEIN 1						GO:0015934|located in large ribosomal subunit;GO:0005730|located in nucleolus;GO:0005634|located in nucleus;GO:0015934|located in large ribosomal subunit;GO:0005730|located in nucleolus;GO:0016020|located in membrane;GO:0005622|located in intracellular;GO:0015934|located in large ribosomal subunit;GO:0005840|located in ribosome;	GO:0003735|functions as structural constituent of ribosome;GO:0003723|has RNA binding;	GO:0009220|involved in pyrimidine ribonucleotide biosynthetic process;GO:0006412|involved in translation;GO:0001510|involved in RNA methylation;GO:0006164|involved in purine nucleotide biosynthetic process;GO:0006412|involved in translation;GO:0006164|involved in purine nucleotide biosynthetic process;GO:0006412|involved in translation;GO:0001510|involved in RNA methylation;GO:0009220|involved in…
comp238462_c0_seq1	300	No hit in this database						gi|58268584|ref|XP_571448.1|	hypothetical protein CNF04820 [Cryptococcus neoformans var. neoformans JEC21]	AT3G58660.1	Ribosomal protein L1p/L10e family		Ribosomal protein L1p/L10e family; FUNCTIONS IN: structural constituent of ribosome, RNA binding; INVOLVED IN: translation, RNA processing; LOCATED IN: nucleolus, membrane; EXPRESSED IN: 22 plant structures; EXPRESSED DURING: 13 growth stages; CONTAINS InterPro DOMAIN/s: Ribosomal protein L1 (InterPro:IPR002143), Ribosomal protein L1, 2-layer alpha/beta-sandwich (InterPro:IPR016094); BEST Arabido…	cassava4.1_009639m|PACid:17979300	Ribosomal protein L1p/L10e family	PGSC0003DMP400010991|PACid:24422182	Ribosomal protein L1p/L10e family												ARATH|TAIR=At3g58660|UniProtKB=Q9LXT5		PTHR23105:SF5	RIBOSOMAL PROTEIN L7AE FAMILY MEMBER	RIBOSOMAL L1 DOMAIN-CONTAINING PROTEIN 1						GO:0015934|located in large ribosomal subunit;GO:0005730|located in nucleolus;GO:0005634|located in nucleus;GO:0015934|located in large ribosomal subunit;GO:0005730|located in nucleolus;GO:0016020|located in membrane;GO:0005622|located in intracellular;GO:0015934|located in large ribosomal subunit;GO:0005840|located in ribosome;	GO:0003735|functions as structural constituent of ribosome;GO:0003723|has RNA binding;	GO:0009220|involved in pyrimidine ribonucleotide biosynthetic process;GO:0006412|involved in translation;GO:0001510|involved in RNA methylation;GO:0006164|involved in purine nucleotide biosynthetic process;GO:0006412|involved in translation;GO:0006164|involved in purine nucleotide biosynthetic process;GO:0006412|involved in translation;GO:0001510|involved in RNA methylation;GO:0009220|involved in…
comp281810_c1_seq1	540	No hit in this database						gi|346970590|gb|EGY14042.1|	hypothetical protein VDAG_00724 [Verticillium dahliae VdLs.17]	AT3G58660.1	Ribosomal protein L1p/L10e family		Ribosomal protein L1p/L10e family; FUNCTIONS IN: structural constituent of ribosome, RNA binding; INVOLVED IN: translation, RNA processing; LOCATED IN: nucleolus, membrane; EXPRESSED IN: 22 plant structures; EXPRESSED DURING: 13 growth stages; CONTAINS InterPro DOMAIN/s: Ribosomal protein L1 (InterPro:IPR002143), Ribosomal protein L1, 2-layer alpha/beta-sandwich (InterPro:IPR016094); BEST Arabido…	cassava4.1_009639m|PACid:17979300	Ribosomal protein L1p/L10e family	PGSC0003DMP400043889|PACid:24382069	Ribosomal protein L1p/L10e family												ARATH|TAIR=At3g58660|UniProtKB=Q9LXT5		PTHR23105:SF5	RIBOSOMAL PROTEIN L7AE FAMILY MEMBER	RIBOSOMAL L1 DOMAIN-CONTAINING PROTEIN 1						GO:0015934|located in large ribosomal subunit;GO:0005730|located in nucleolus;GO:0005634|located in nucleus;GO:0015934|located in large ribosomal subunit;GO:0005730|located in nucleolus;GO:0016020|located in membrane;GO:0005622|located in intracellular;GO:0015934|located in large ribosomal subunit;GO:0005840|located in ribosome;	GO:0003735|functions as structural constituent of ribosome;GO:0003723|has RNA binding;	GO:0009220|involved in pyrimidine ribonucleotide biosynthetic process;GO:0006412|involved in translation;GO:0001510|involved in RNA methylation;GO:0006164|involved in purine nucleotide biosynthetic process;GO:0006412|involved in translation;GO:0006164|involved in purine nucleotide biosynthetic process;GO:0006412|involved in translation;GO:0001510|involved in RNA methylation;GO:0009220|involved in…
comp337687_c0_seq1	1663	SPGI:CN30051	UniRef100_UPI0001984436	PREDICTED: hypothetical protein n=1 Tax=Vitis vinifera RepID=UPI0001984436	tr|Q8S8D2|Q8S8D2_ARATH		protein	gi|460370385|ref|XP_004231033.1|	PREDICTED: ribosomal L1 domain-containing protein 1-like [Solanum lycopersicum]	AT3G58660.1	Ribosomal protein L1p/L10e family		Ribosomal protein L1p/L10e family; FUNCTIONS IN: structural constituent of ribosome, RNA binding; INVOLVED IN: translation, RNA processing; LOCATED IN: nucleolus, membrane; EXPRESSED IN: 22 plant structures; EXPRESSED DURING: 13 growth stages; CONTAINS InterPro DOMAIN/s: Ribosomal protein L1 (InterPro:IPR002143), Ribosomal protein L1, 2-layer alpha/beta-sandwich (InterPro:IPR016094); BEST Arabido…	cassava4.1_009639m|PACid:17979300	Ribosomal protein L1p/L10e family	PGSC0003DMP400010991|PACid:24422182	Ribosomal protein L1p/L10e family	comp337687_c0_seq1:271-1596(-)	m.238969	sp|Q5RCE6|RL1D1_PONAB`Q5RCE6`Q:7-254,H:20-267`34.39%ID`E:3e-39`RecName: Full=Ribosomal L1 domain-containing protein 1;`Eukaryota; Metazoa; Chordata; Craniata; Vertebrata; Euteleostomi; Mammalia; Eutheria; Euarchontoglires; Primates; Haplorrhini; Catarrhini; Hominidae; Pongo.	PF00687.16^Ribosomal_L1^Ribosomal protein L1p/L10e family^29-245^E:1.1e-55	.	.	.	GO:0015934^cellular_component^large ribosomal subunit`GO:0005730^cellular_component^nucleolus`GO:0003723^molecular_function^RNA binding`GO:0003735^molecular_function^structural constituent of ribosome`GO:0006412^biological_process^translation	MATETPATPASAGAGVKVSRDIVERAVTALLKWKDAQSKDQAPQLLPDDEFVYLNITLKKIPPKARVNPFRIALPHALHDQASSECCLIIDDRSNSNLTSKDAKKVIKSQDISVSKVLKLSKLKTDYKAFEAKRKLCDSYDVFLVDKRIVHFLPKLLGKHFFKKRKLPLPVDLTKKNWKDQIERACGSGLFFLRTGTCSVMKVGKRAMESGEIVENVVEAINGVVEYVPKKWGGVRSLHLRLCGSVALPLYQGLPDMKLKIMGAKDVERGTESKELIDDFPEAKDSGKTEKVGRKKRKGRLHEVRYMDVEMGGIELSSEDEDGENETENDENVRKNRDFGIIKGNVEEESDDKENEMSKGNDLVPAKIGKKGKTQKGSDLSGEKGSKKVRKGDNKEEGK…			ARATH|TAIR=At3g58660|UniProtKB=Q9LXT5		PTHR23105:SF5	RIBOSOMAL PROTEIN L7AE FAMILY MEMBER	RIBOSOMAL L1 DOMAIN-CONTAINING PROTEIN 1						GO:0015934|located in large ribosomal subunit;GO:0005730|located in nucleolus;GO:0005634|located in nucleus;GO:0015934|located in large ribosomal subunit;GO:0005730|located in nucleolus;GO:0016020|located in membrane;GO:0005622|located in intracellular;GO:0015934|located in large ribosomal subunit;GO:0005840|located in ribosome;	GO:0003735|functions as structural constituent of ribosome;GO:0003723|has RNA binding;	GO:0009220|involved in pyrimidine ribonucleotide biosynthetic process;GO:0006412|involved in translation;GO:0001510|involved in RNA methylation;GO:0006164|involved in purine nucleotide biosynthetic process;GO:0006412|involved in translation;GO:0006164|involved in purine nucleotide biosynthetic process;GO:0006412|involved in translation;GO:0001510|involved in RNA methylation;GO:0009220|involved in…
comp4717196_c0_seq1	244	No hit in this database						gi|336262233|ref|XP_003345901.1|	hypothetical protein SMAC_06302 [Sordaria macrospora k-hell]	AT3G58660.1	Ribosomal protein L1p/L10e family		Ribosomal protein L1p/L10e family; FUNCTIONS IN: structural constituent of ribosome, RNA binding; INVOLVED IN: translation, RNA processing; LOCATED IN: nucleolus, membrane; EXPRESSED IN: 22 plant structures; EXPRESSED DURING: 13 growth stages; CONTAINS InterPro DOMAIN/s: Ribosomal protein L1 (InterPro:IPR002143), Ribosomal protein L1, 2-layer alpha/beta-sandwich (InterPro:IPR016094); BEST Arabido…	No hit in this database		PGSC0003DMP400010991|PACid:24422182	Ribosomal protein L1p/L10e family												ARATH|TAIR=At3g58660|UniProtKB=Q9LXT5		PTHR23105:SF5	RIBOSOMAL PROTEIN L7AE FAMILY MEMBER	RIBOSOMAL L1 DOMAIN-CONTAINING PROTEIN 1						GO:0015934|located in large ribosomal subunit;GO:0005730|located in nucleolus;GO:0005634|located in nucleus;GO:0015934|located in large ribosomal subunit;GO:0005730|located in nucleolus;GO:0016020|located in membrane;GO:0005622|located in intracellular;GO:0015934|located in large ribosomal subunit;GO:0005840|located in ribosome;	GO:0003735|functions as structural constituent of ribosome;GO:0003723|has RNA binding;	GO:0009220|involved in pyrimidine ribonucleotide biosynthetic process;GO:0006412|involved in translation;GO:0001510|involved in RNA methylation;GO:0006164|involved in purine nucleotide biosynthetic process;GO:0006412|involved in translation;GO:0006164|involved in purine nucleotide biosynthetic process;GO:0006412|involved in translation;GO:0001510|involved in RNA methylation;GO:0009220|involved in…
comp564918_c0_seq1	1193	No hit in this database						gi|342888082|gb|EGU87499.1|	hypothetical protein FOXB_02084 [Fusarium oxysporum Fo5176]	AT3G58660.1	Ribosomal protein L1p/L10e family		Ribosomal protein L1p/L10e family; FUNCTIONS IN: structural constituent of ribosome, RNA binding; INVOLVED IN: translation, RNA processing; LOCATED IN: nucleolus, membrane; EXPRESSED IN: 22 plant structures; EXPRESSED DURING: 13 growth stages; CONTAINS InterPro DOMAIN/s: Ribosomal protein L1 (InterPro:IPR002143), Ribosomal protein L1, 2-layer alpha/beta-sandwich (InterPro:IPR016094); BEST Arabido…	cassava4.1_009639m|PACid:17979300	Ribosomal protein L1p/L10e family	PGSC0003DMP400010991|PACid:24422182	Ribosomal protein L1p/L10e family	comp564918_c0_seq1:55-1191(-)	m.241476	sp|Q9UT32|RL1DB_SCHPO`Q9UT32`Q:26-362,H:15-311`33.14%ID`E:1e-44`RecName: Full=Putative ribosome biogenesis protein C8F11.04; AltName: Full=U3 snoRNP-associated protein C8F11.04;`Eukaryota; Fungi; Dikarya; Ascomycota; Taphrinomycotina; Schizosaccharomycetes; Schizosaccharomycetales; Schizosaccharomycetaceae; Schizosaccharomyces.	PF00687.16^Ribosomal_L1^Ribosomal protein L1p/L10e family^29-283^E:3.2e-58	.	.	NOG247516^ Copper resistance protein	GO:0015934^cellular_component^large ribosomal subunit`GO:0005730^cellular_component^nucleolus`GO:0003723^molecular_function^RNA binding`GO:0003735^molecular_function^structural constituent of ribosome`GO:0030490^biological_process^maturation of SSU-rRNA`GO:0006412^biological_process^translation	TMAPSKEVVAPGAAAVTAIDPDQTLKASKALLAHIKKASKQKADESEKRNLLDDDEDPTTTPIWLNLTTKRHIVDKARLQPGKISLPHSLNNEETTICLITAEPQRAYKDIVASEDFPAELGKRITRVIDYGKLKAKYSQYEAQRKLFAEADIFLGDDRIINRLPKILGKTFYKTTQKRPVPVNLQAKAPKVDGKRQKRVKTEGTVNAGTPAEIAKEVQKAINSAFVSLTPSTNTSIRIGYSGWTAEQIAENVDAVVTGMIEKWIPQKWRNMKSIYIKGPETTALPIWLTDELWVDEKDVIAEDEAAKALKGEKPNIGKKRKSLDNTDETETPAAPTKKAKKQKQLPEADDGKLDKQISDRKARLRKQKASANKAIDN*	OG1_18177_p		ARATH|TAIR=At3g58660|UniProtKB=Q9LXT5		PTHR23105:SF5	RIBOSOMAL PROTEIN L7AE FAMILY MEMBER	RIBOSOMAL L1 DOMAIN-CONTAINING PROTEIN 1						GO:0015934|located in large ribosomal subunit;GO:0005730|located in nucleolus;GO:0005634|located in nucleus;GO:0015934|located in large ribosomal subunit;GO:0005730|located in nucleolus;GO:0016020|located in membrane;GO:0005622|located in intracellular;GO:0015934|located in large ribosomal subunit;GO:0005840|located in ribosome;	GO:0003735|functions as structural constituent of ribosome;GO:0003723|has RNA binding;	GO:0009220|involved in pyrimidine ribonucleotide biosynthetic process;GO:0006412|involved in translation;GO:0001510|involved in RNA methylation;GO:0006164|involved in purine nucleotide biosynthetic process;GO:0006412|involved in translation;GO:0006164|involved in purine nucleotide biosynthetic process;GO:0006412|involved in translation;GO:0001510|involved in RNA methylation;GO:0009220|involved in…
comp1264669_c0_seq1	313	No hit in this database						gi|71749240|ref|XP_827959.1|	hypothetical protein [Trypanosoma brucei brucei strain 927/4 GUTat10.1]	AT3G58680.1	multiprotein bridging factor 1B	One of three genes in A. thaliana encoding multiprotein bridging factor 1, a highly conserved transcriptional coactivator. May serve as a bridging factor between a bZIP factor and TBP. Its expression is developmentally regulated.	multiprotein bridging factor 1B (MBF1B); CONTAINS InterPro DOMAIN/s: Lambda repressor-like, DNA-binding (InterPro:IPR010982), Multiprotein bridging factor 1, N-terminal (InterPro:IPR013729), Helix-turn-helix type 3 (InterPro:IPR001387); BEST Arabidopsis thaliana protein match is: multiprotein bridging factor 1A (TAIR:AT2G42680.1); Has 690 Blast hits to 690 proteins in 262 species: Archae - 53; Ba…	cassava4.1_024671m|PACid:17983650	multiprotein bridging factor 1C	PGSC0003DMP400051868|PACid:24423150	multiprotein bridging factor 1C												ARATH|TAIR=At3g58680|UniProtKB=Q9LXT3		PTHR10245:SF15	ENDOTHELIAL DIFFERENTIATION-RELATED FACTOR 1 (MULTIPROTEIN BRIDGING FACTOR 1)	ENDOTHELIAL DIFFERENTIATION-RELATED FACTOR 1	nucleic acid binding#GO:0003676;nucleic acid binding transcription factor activity#GO:0001071;protein binding transcription factor activity#GO:0000988;binding#GO:0005488;transcription cofactor activity#GO:0003712;DNA binding#GO:0003677;protein binding#GO:0005515;sequence-specific DNA binding transcription factor activity#GO:0003700;transcription factor binding transcription factor activity#GO:000…	regulation of biological process#GO:0050789;transcription, DNA-dependent#GO:0006351;regulation of transcription from RNA polymerase II promoter#GO:0006357;RNA metabolic process#GO:0016070;regulation of nucleobase-containing compound metabolic process#GO:0019219;biological regulation#GO:0065007;transcription from RNA polymerase II promoter#GO:0006366;nucleobase-containing compound metabolic proces…		transcription factor#PC00218;transcription cofactor#PC00217;nucleic acid binding#PC00171		GO:0005634|located in nucleus;GO:0005730|located in nucleolus;GO:0005730|located in nucleolus;GO:0005634|located in nucleus;GO:0005737|located in cytoplasm;	GO:0003677|functions in DNA binding;GO:0003677|has DNA binding;GO:0003713|has transcription coactivator activity;GO:0043565|has sequence-specific DNA binding;GO:0003713|has transcription coactivator activity;	GO:0006351|involved in "transcription, DNA-dependent";GO:0045893|involved in "positive regulation of transcription, DNA-dependent";GO:0045893|involved in "positive regulation of transcription, DNA-dependent";GO:0009723|involved in response to ethylene stimulus;GO:0045893|involved in "positive regulation of transcription, DNA-dependent";
comp221241_c0_seq1	474	No hit in this database						gi|395741224|ref|XP_003777548.1|	PREDICTED: LOW QUALITY PROTEIN: endothelial differentiation-related factor 1, partial [Pongo abelii]	AT3G58680.1	multiprotein bridging factor 1B	One of three genes in A. thaliana encoding multiprotein bridging factor 1, a highly conserved transcriptional coactivator. May serve as a bridging factor between a bZIP factor and TBP. Its expression is developmentally regulated.	multiprotein bridging factor 1B (MBF1B); CONTAINS InterPro DOMAIN/s: Lambda repressor-like, DNA-binding (InterPro:IPR010982), Multiprotein bridging factor 1, N-terminal (InterPro:IPR013729), Helix-turn-helix type 3 (InterPro:IPR001387); BEST Arabidopsis thaliana protein match is: multiprotein bridging factor 1A (TAIR:AT2G42680.1); Has 690 Blast hits to 690 proteins in 262 species: Archae - 53; Ba…	cassava4.1_024671m|PACid:17983650	multiprotein bridging factor 1C	PGSC0003DMP400026892|PACid:24377902	multiprotein bridging factor 1B												ARATH|TAIR=At3g58680|UniProtKB=Q9LXT3		PTHR10245:SF15	ENDOTHELIAL DIFFERENTIATION-RELATED FACTOR 1 (MULTIPROTEIN BRIDGING FACTOR 1)	ENDOTHELIAL DIFFERENTIATION-RELATED FACTOR 1	nucleic acid binding#GO:0003676;nucleic acid binding transcription factor activity#GO:0001071;protein binding transcription factor activity#GO:0000988;binding#GO:0005488;transcription cofactor activity#GO:0003712;DNA binding#GO:0003677;protein binding#GO:0005515;sequence-specific DNA binding transcription factor activity#GO:0003700;transcription factor binding transcription factor activity#GO:000…	regulation of biological process#GO:0050789;transcription, DNA-dependent#GO:0006351;regulation of transcription from RNA polymerase II promoter#GO:0006357;RNA metabolic process#GO:0016070;regulation of nucleobase-containing compound metabolic process#GO:0019219;biological regulation#GO:0065007;transcription from RNA polymerase II promoter#GO:0006366;nucleobase-containing compound metabolic proces…		transcription factor#PC00218;transcription cofactor#PC00217;nucleic acid binding#PC00171		GO:0005634|located in nucleus;GO:0005730|located in nucleolus;GO:0005730|located in nucleolus;GO:0005634|located in nucleus;GO:0005737|located in cytoplasm;	GO:0003677|functions in DNA binding;GO:0003677|has DNA binding;GO:0003713|has transcription coactivator activity;GO:0043565|has sequence-specific DNA binding;GO:0003713|has transcription coactivator activity;	GO:0006351|involved in "transcription, DNA-dependent";GO:0045893|involved in "positive regulation of transcription, DNA-dependent";GO:0045893|involved in "positive regulation of transcription, DNA-dependent";GO:0009723|involved in response to ethylene stimulus;GO:0045893|involved in "positive regulation of transcription, DNA-dependent";
comp264478_c0_seq1	965	No hit in this database						gi|345567794|gb|EGX50722.1|	hypothetical protein AOL_s00075g148 [Arthrobotrys oligospora ATCC 24927]	AT3G58680.1	multiprotein bridging factor 1B	One of three genes in A. thaliana encoding multiprotein bridging factor 1, a highly conserved transcriptional coactivator. May serve as a bridging factor between a bZIP factor and TBP. Its expression is developmentally regulated.	multiprotein bridging factor 1B (MBF1B); CONTAINS InterPro DOMAIN/s: Lambda repressor-like, DNA-binding (InterPro:IPR010982), Multiprotein bridging factor 1, N-terminal (InterPro:IPR013729), Helix-turn-helix type 3 (InterPro:IPR001387); BEST Arabidopsis thaliana protein match is: multiprotein bridging factor 1A (TAIR:AT2G42680.1); Has 690 Blast hits to 690 proteins in 262 species: Archae - 53; Ba…	cassava4.1_018674m|PACid:17982879	multiprotein bridging factor 1B	PGSC0003DMP400026892|PACid:24377902	multiprotein bridging factor 1B										OG1_11114_p		ARATH|TAIR=At3g58680|UniProtKB=Q9LXT3		PTHR10245:SF15	ENDOTHELIAL DIFFERENTIATION-RELATED FACTOR 1 (MULTIPROTEIN BRIDGING FACTOR 1)	ENDOTHELIAL DIFFERENTIATION-RELATED FACTOR 1	nucleic acid binding#GO:0003676;nucleic acid binding transcription factor activity#GO:0001071;protein binding transcription factor activity#GO:0000988;binding#GO:0005488;transcription cofactor activity#GO:0003712;DNA binding#GO:0003677;protein binding#GO:0005515;sequence-specific DNA binding transcription factor activity#GO:0003700;transcription factor binding transcription factor activity#GO:000…	regulation of biological process#GO:0050789;transcription, DNA-dependent#GO:0006351;regulation of transcription from RNA polymerase II promoter#GO:0006357;RNA metabolic process#GO:0016070;regulation of nucleobase-containing compound metabolic process#GO:0019219;biological regulation#GO:0065007;transcription from RNA polymerase II promoter#GO:0006366;nucleobase-containing compound metabolic proces…		transcription factor#PC00218;transcription cofactor#PC00217;nucleic acid binding#PC00171		GO:0005634|located in nucleus;GO:0005730|located in nucleolus;GO:0005730|located in nucleolus;GO:0005634|located in nucleus;GO:0005737|located in cytoplasm;	GO:0003677|functions in DNA binding;GO:0003677|has DNA binding;GO:0003713|has transcription coactivator activity;GO:0043565|has sequence-specific DNA binding;GO:0003713|has transcription coactivator activity;	GO:0006351|involved in "transcription, DNA-dependent";GO:0045893|involved in "positive regulation of transcription, DNA-dependent";GO:0045893|involved in "positive regulation of transcription, DNA-dependent";GO:0009723|involved in response to ethylene stimulus;GO:0045893|involved in "positive regulation of transcription, DNA-dependent";
comp306442_c0_seq1	665	No hit in this database						gi|353243483|emb|CCA75019.1|	probable MBF1-multiprotein bridging factor mediates GCN4-dependent transcriptional activation [Piriformospora indica DSM 11827]	AT3G58680.1	multiprotein bridging factor 1B	One of three genes in A. thaliana encoding multiprotein bridging factor 1, a highly conserved transcriptional coactivator. May serve as a bridging factor between a bZIP factor and TBP. Its expression is developmentally regulated.	multiprotein bridging factor 1B (MBF1B); CONTAINS InterPro DOMAIN/s: Lambda repressor-like, DNA-binding (InterPro:IPR010982), Multiprotein bridging factor 1, N-terminal (InterPro:IPR013729), Helix-turn-helix type 3 (InterPro:IPR001387); BEST Arabidopsis thaliana protein match is: multiprotein bridging factor 1A (TAIR:AT2G42680.1); Has 690 Blast hits to 690 proteins in 262 species: Archae - 53; Ba…	cassava4.1_018674m|PACid:17982879	multiprotein bridging factor 1B	PGSC0003DMP400026892|PACid:24377902	multiprotein bridging factor 1B	comp306442_c0_seq1:118-600(-)	m.91936	sp|O14467|MBF1_YEAST`O14467`Q:5-152,H:3-150`45.33%ID`E:8e-35`RecName: Full=Multiprotein-bridging factor 1; AltName: Full=Suppressor of frameshift mutations protein 13;`Eukaryota; Fungi; Dikarya; Ascomycota; Saccharomycotina; Saccharomycetes; Saccharomycetales; Saccharomycetaceae; Saccharomyces.	PF08523.5^MBF1^Multiprotein bridging factor 1^5-79^E:2.3e-16`PF01381.17^HTH_3^Helix-turn-helix^89-139^E:1.4e-11	.	.	COG1813^ Predicted transcription factor, homolog of eukaryotic MBF1	GO:0005739^cellular_component^mitochondrion`GO:0005634^cellular_component^nucleus`GO:0043565^molecular_function^sequence-specific DNA binding`GO:0003713^molecular_function^transcription coactivator activity`GO:0045944^biological_process^positive regulation of transcription from RNA polymerase II promoter`GO:0006351^biological_process^transcription, DNA-dependent	MSNVEWDSKLVIGNKAQARRPVAIASTSNSALNAARRQGTVVGVDRRTAGGGNKAHQGPDHQRIAKLDRENEVAPPPKINPAVGKAMQTARLAMQLSQKDLAAKINEKQSVLQDIENGKATANPQILGKIERQLGVKLRGNEIGKKLEGPRRAAASTSTS*	OG1_11114_p		ARATH|TAIR=At3g58680|UniProtKB=Q9LXT3		PTHR10245:SF15	ENDOTHELIAL DIFFERENTIATION-RELATED FACTOR 1 (MULTIPROTEIN BRIDGING FACTOR 1)	ENDOTHELIAL DIFFERENTIATION-RELATED FACTOR 1	nucleic acid binding#GO:0003676;nucleic acid binding transcription factor activity#GO:0001071;protein binding transcription factor activity#GO:0000988;binding#GO:0005488;transcription cofactor activity#GO:0003712;DNA binding#GO:0003677;protein binding#GO:0005515;sequence-specific DNA binding transcription factor activity#GO:0003700;transcription factor binding transcription factor activity#GO:000…	regulation of biological process#GO:0050789;transcription, DNA-dependent#GO:0006351;regulation of transcription from RNA polymerase II promoter#GO:0006357;RNA metabolic process#GO:0016070;regulation of nucleobase-containing compound metabolic process#GO:0019219;biological regulation#GO:0065007;transcription from RNA polymerase II promoter#GO:0006366;nucleobase-containing compound metabolic proces…		transcription factor#PC00218;transcription cofactor#PC00217;nucleic acid binding#PC00171		GO:0005634|located in nucleus;GO:0005730|located in nucleolus;GO:0005730|located in nucleolus;GO:0005634|located in nucleus;GO:0005737|located in cytoplasm;	GO:0003677|functions in DNA binding;GO:0003677|has DNA binding;GO:0003713|has transcription coactivator activity;GO:0043565|has sequence-specific DNA binding;GO:0003713|has transcription coactivator activity;	GO:0006351|involved in "transcription, DNA-dependent";GO:0045893|involved in "positive regulation of transcription, DNA-dependent";GO:0045893|involved in "positive regulation of transcription, DNA-dependent";GO:0009723|involved in response to ethylene stimulus;GO:0045893|involved in "positive regulation of transcription, DNA-dependent";
comp327663_c1_seq1	1286	SPGI:CN02490	UniRef100_Q152U9	Multiprotein bridging factor 1a n=2 Tax=Solanum RepID=Q152U9_SOLLC	sp|Q9LXT3|MBF1B_ARATH	Multiprotein-bridging factor 1b OS=Arabidopsis thaliana GN=MBF1B	transcriptional coactivator-like protein	gi|8895787|gb|AAF81108.1|AF232062_1	multiprotein bridging factor 1 [Solanum tuberosum]	AT3G58680.1	multiprotein bridging factor 1B	One of three genes in A. thaliana encoding multiprotein bridging factor 1, a highly conserved transcriptional coactivator. May serve as a bridging factor between a bZIP factor and TBP. Its expression is developmentally regulated.	multiprotein bridging factor 1B (MBF1B); CONTAINS InterPro DOMAIN/s: Lambda repressor-like, DNA-binding (InterPro:IPR010982), Multiprotein bridging factor 1, N-terminal (InterPro:IPR013729), Helix-turn-helix type 3 (InterPro:IPR001387); BEST Arabidopsis thaliana protein match is: multiprotein bridging factor 1A (TAIR:AT2G42680.1); Has 690 Blast hits to 690 proteins in 262 species: Archae - 53; Ba…	cassava4.1_018674m|PACid:17982879	multiprotein bridging factor 1B	PGSC0003DMP400026892|PACid:24377902	multiprotein bridging factor 1B	comp327663_c1_seq1:106-525(+)	m.173393	sp|Q9LXT3|MBF1B_ARATH`Q9LXT3`Q:1-139,H:1-142`82.39%ID`E:7e-80`RecName: Full=Multiprotein-bridging factor 1b;`Eukaryota; Viridiplantae; Streptophyta; Embryophyta; Tracheophyta; Spermatophyta; Magnoliophyta; eudicotyledons; core eudicotyledons; rosids; malvids; Brassicales; Brassicaceae; Camelineae; Arabidopsis.	PF08523.5^MBF1^Multiprotein bridging factor 1^6-76^E:1.3e-25`PF01381.17^HTH_3^Helix-turn-helix^84-134^E:1.9e-12	.	.	COG1813^ Predicted transcription factor, homolog of eukaryotic MBF1	GO:0005737^cellular_component^cytoplasm`GO:0005730^cellular_component^nucleolus`GO:0043565^molecular_function^sequence-specific DNA binding`GO:0003713^molecular_function^transcription coactivator activity`GO:0045893^biological_process^positive regulation of transcription, DNA-dependent`GO:0006351^biological_process^transcription, DNA-dependent	MSGITQDWEPVVIRKKAPTAAARKDEKAVNAARRSGAEIETIRKSNAGTNKAASSSTSLNTRKLDEDTENLAHQKVPTELKKAIMQARQDKKLTQSQLAQLINEKPQIIQEYESGKAIPNQQIIAKLERALGAKLRGKK*			ARATH|TAIR=At3g58680|UniProtKB=Q9LXT3		PTHR10245:SF15	ENDOTHELIAL DIFFERENTIATION-RELATED FACTOR 1 (MULTIPROTEIN BRIDGING FACTOR 1)	ENDOTHELIAL DIFFERENTIATION-RELATED FACTOR 1	nucleic acid binding#GO:0003676;nucleic acid binding transcription factor activity#GO:0001071;protein binding transcription factor activity#GO:0000988;binding#GO:0005488;transcription cofactor activity#GO:0003712;DNA binding#GO:0003677;protein binding#GO:0005515;sequence-specific DNA binding transcription factor activity#GO:0003700;transcription factor binding transcription factor activity#GO:000…	regulation of biological process#GO:0050789;transcription, DNA-dependent#GO:0006351;regulation of transcription from RNA polymerase II promoter#GO:0006357;RNA metabolic process#GO:0016070;regulation of nucleobase-containing compound metabolic process#GO:0019219;biological regulation#GO:0065007;transcription from RNA polymerase II promoter#GO:0006366;nucleobase-containing compound metabolic proces…		transcription factor#PC00218;transcription cofactor#PC00217;nucleic acid binding#PC00171		GO:0005634|located in nucleus;GO:0005730|located in nucleolus;GO:0005730|located in nucleolus;GO:0005634|located in nucleus;GO:0005737|located in cytoplasm;	GO:0003677|functions in DNA binding;GO:0003677|has DNA binding;GO:0003713|has transcription coactivator activity;GO:0043565|has sequence-specific DNA binding;GO:0003713|has transcription coactivator activity;	GO:0006351|involved in "transcription, DNA-dependent";GO:0045893|involved in "positive regulation of transcription, DNA-dependent";GO:0045893|involved in "positive regulation of transcription, DNA-dependent";GO:0009723|involved in response to ethylene stimulus;GO:0045893|involved in "positive regulation of transcription, DNA-dependent";
comp43127_c0_seq1	264	No hit in this database						gi|312076592|ref|XP_003140930.1|	MBF-1 protein [Loa loa]	AT3G58680.1	multiprotein bridging factor 1B	One of three genes in A. thaliana encoding multiprotein bridging factor 1, a highly conserved transcriptional coactivator. May serve as a bridging factor between a bZIP factor and TBP. Its expression is developmentally regulated.	multiprotein bridging factor 1B (MBF1B); CONTAINS InterPro DOMAIN/s: Lambda repressor-like, DNA-binding (InterPro:IPR010982), Multiprotein bridging factor 1, N-terminal (InterPro:IPR013729), Helix-turn-helix type 3 (InterPro:IPR001387); BEST Arabidopsis thaliana protein match is: multiprotein bridging factor 1A (TAIR:AT2G42680.1); Has 690 Blast hits to 690 proteins in 262 species: Archae - 53; Ba…	cassava4.1_018674m|PACid:17982879	multiprotein bridging factor 1B	PGSC0003DMP400026892|PACid:24377902	multiprotein bridging factor 1B												ARATH|TAIR=At3g58680|UniProtKB=Q9LXT3		PTHR10245:SF15	ENDOTHELIAL DIFFERENTIATION-RELATED FACTOR 1 (MULTIPROTEIN BRIDGING FACTOR 1)	ENDOTHELIAL DIFFERENTIATION-RELATED FACTOR 1	nucleic acid binding#GO:0003676;nucleic acid binding transcription factor activity#GO:0001071;protein binding transcription factor activity#GO:0000988;binding#GO:0005488;transcription cofactor activity#GO:0003712;DNA binding#GO:0003677;protein binding#GO:0005515;sequence-specific DNA binding transcription factor activity#GO:0003700;transcription factor binding transcription factor activity#GO:000…	regulation of biological process#GO:0050789;transcription, DNA-dependent#GO:0006351;regulation of transcription from RNA polymerase II promoter#GO:0006357;RNA metabolic process#GO:0016070;regulation of nucleobase-containing compound metabolic process#GO:0019219;biological regulation#GO:0065007;transcription from RNA polymerase II promoter#GO:0006366;nucleobase-containing compound metabolic proces…		transcription factor#PC00218;transcription cofactor#PC00217;nucleic acid binding#PC00171		GO:0005634|located in nucleus;GO:0005730|located in nucleolus;GO:0005730|located in nucleolus;GO:0005634|located in nucleus;GO:0005737|located in cytoplasm;	GO:0003677|functions in DNA binding;GO:0003677|has DNA binding;GO:0003713|has transcription coactivator activity;GO:0043565|has sequence-specific DNA binding;GO:0003713|has transcription coactivator activity;	GO:0006351|involved in "transcription, DNA-dependent";GO:0045893|involved in "positive regulation of transcription, DNA-dependent";GO:0045893|involved in "positive regulation of transcription, DNA-dependent";GO:0009723|involved in response to ethylene stimulus;GO:0045893|involved in "positive regulation of transcription, DNA-dependent";
comp184730_c1_seq1	464	No hit in this database						gi|302813485|ref|XP_002988428.1|	hypothetical protein SELMODRAFT_72610 [Selaginella moellendorffii]	AT3G58690.1	Protein kinase superfamily protein		Protein kinase superfamily protein; FUNCTIONS IN: kinase activity; INVOLVED IN: protein amino acid phosphorylation; LOCATED IN: plasma membrane; EXPRESSED IN: 23 plant structures; EXPRESSED DURING: 13 growth stages; CONTAINS InterPro DOMAIN/s: Protein kinase, ATP binding site (InterPro:IPR017441), Serine/threonine-protein kinase domain (InterPro:IPR002290), Serine/threonine-protein kinase-like do…	cassava4.1_009080m|PACid:17979476	Protein kinase superfamily protein	PGSC0003DMP400035500|PACid:24414964	Protein kinase superfamily protein												ARATH|TAIR=At3g58690|UniProtKB=F4J5Y7		PTHR24420:SF551	LEUCINE-RICH REPEAT RECEPTOR-LIKE PROTEIN KINASE	PROTEIN KINASE FAMILY PROTEIN	transmembrane receptor protein serine/threonine kinase activity#GO:0004675;transferase activity#GO:0016740;receptor activity#GO:0004872;catalytic activity#GO:0003824;kinase activity#GO:0016301;transmembrane receptor protein kinase activity#GO:0019199;protein kinase activity#GO:0004672	defense response to bacterium#GO:0042742;response to stimulus#GO:0050896;signal transduction#GO:0007165;cell surface receptor signaling pathway#GO:0007166;transmembrane receptor protein serine/threonine kinase signaling pathway#GO:0007178;protein phosphorylation#GO:0006468;cell communication#GO:0007154;cellular process#GO:0009987;protein metabolic process#GO:0019538;cellular protein modification …		protein kinase receptor#PC00194;antibacterial response protein#PC00051;defense/immunity protein#PC00090;protein kinase#PC00193;serine/threonine protein kinase receptor#PC00205;transferase#PC00220;kinase#PC00137;receptor#PC00197		GO:0005886|located in plasma membrane;GO:0005886|located in plasma membrane;GO:0005886|located in plasma membrane;GO:0005886|located in plasma membrane;	GO:0004674|has protein serine/threonine kinase activity;GO:0016301|has kinase activity;GO:0004713|has protein tyrosine kinase activity;GO:0004672|has protein kinase activity;GO:0016772|has "transferase activity, transferring phosphorus-containing groups";GO:0005524|has ATP binding;GO:0004672|has protein kinase activity;GO:0004713|has protein tyrosine kinase activity;GO:0004674|has protein serine/…	GO:0006468|involved in protein phosphorylation;GO:0006468|involved in protein phosphorylation;GO:0006468|involved in protein phosphorylation;
comp303730_c0_seq2	1657	SPGI:CN26623	UniRef100_D1HLG2	Whole genome shotgun sequence of line PN40024, scaffold_28.assembly12x (Fragment) n=1 Tax=Vitis vinifera RepID=D1HLG2_VITVI	tr|Q9LXT2|Q9LXT2_ARATH	Serine/threonine-specific protein kinase-like protein OS=Arabidopsis thaliana GN=T20N10_40	serine threonine-specific protein kinase-like prot	gi|460395412|ref|XP_004243277.1|	PREDICTED: serine/threonine-protein kinase At3g07070-like [Solanum lycopersicum]	AT3G58690.1	Protein kinase superfamily protein		Protein kinase superfamily protein; FUNCTIONS IN: kinase activity; INVOLVED IN: protein amino acid phosphorylation; LOCATED IN: plasma membrane; EXPRESSED IN: 23 plant structures; EXPRESSED DURING: 13 growth stages; CONTAINS InterPro DOMAIN/s: Protein kinase, ATP binding site (InterPro:IPR017441), Serine/threonine-protein kinase domain (InterPro:IPR002290), Serine/threonine-protein kinase-like do…	cassava4.1_009080m|PACid:17979476	Protein kinase superfamily protein	PGSC0003DMP400035500|PACid:24414964	Protein kinase superfamily protein												ARATH|TAIR=At3g58690|UniProtKB=F4J5Y7		PTHR24420:SF551	LEUCINE-RICH REPEAT RECEPTOR-LIKE PROTEIN KINASE	PROTEIN KINASE FAMILY PROTEIN	transmembrane receptor protein serine/threonine kinase activity#GO:0004675;transferase activity#GO:0016740;receptor activity#GO:0004872;catalytic activity#GO:0003824;kinase activity#GO:0016301;transmembrane receptor protein kinase activity#GO:0019199;protein kinase activity#GO:0004672	defense response to bacterium#GO:0042742;response to stimulus#GO:0050896;signal transduction#GO:0007165;cell surface receptor signaling pathway#GO:0007166;transmembrane receptor protein serine/threonine kinase signaling pathway#GO:0007178;protein phosphorylation#GO:0006468;cell communication#GO:0007154;cellular process#GO:0009987;protein metabolic process#GO:0019538;cellular protein modification …		protein kinase receptor#PC00194;antibacterial response protein#PC00051;defense/immunity protein#PC00090;protein kinase#PC00193;serine/threonine protein kinase receptor#PC00205;transferase#PC00220;kinase#PC00137;receptor#PC00197		GO:0005886|located in plasma membrane;GO:0005886|located in plasma membrane;GO:0005886|located in plasma membrane;GO:0005886|located in plasma membrane;	GO:0004674|has protein serine/threonine kinase activity;GO:0016301|has kinase activity;GO:0004713|has protein tyrosine kinase activity;GO:0004672|has protein kinase activity;GO:0016772|has "transferase activity, transferring phosphorus-containing groups";GO:0005524|has ATP binding;GO:0004672|has protein kinase activity;GO:0004713|has protein tyrosine kinase activity;GO:0004674|has protein serine/…	GO:0006468|involved in protein phosphorylation;GO:0006468|involved in protein phosphorylation;GO:0006468|involved in protein phosphorylation;
comp327771_c0_seq1	1363	SPGI:CN28688	no hit		-No-Hit-	No Matching Hit found	---NA---	gi|460395396|ref|XP_004243269.1|	PREDICTED: probable WRKY transcription factor 69-like [Solanum lycopersicum]	AT3G58710.2	WRKY DNA-binding protein 69	member of WRKY Transcription Factor; Group II-e	WRKY DNA-binding protein 69 (WRKY69); FUNCTIONS IN: sequence-specific DNA binding transcription factor activity; INVOLVED IN: regulation of transcription, DNA-dependent, regulation of transcription; EXPRESSED IN: 16 plant structures; EXPRESSED DURING: 7 growth stages; CONTAINS InterPro DOMAIN/s: DNA-binding WRKY (InterPro:IPR003657); BEST Arabidopsis thaliana protein match is: WRKY DNA-binding pr…	cassava4.1_014035m|PACid:17978188	WRKY DNA-binding protein 65	PGSC0003DMP400035491|PACid:24417598	WRKY DNA-binding protein 65												ARATH|TAIR=At3g58710|UniProtKB=Q93WV5		PTHR32096:SF19	FAMILY NOT NAMED	WRKY TRANSCRIPTION FACTOR 22-RELATED						GO:0005634|located in nucleus;GO:0005634|located in nucleus;	GO:0003700|has sequence-specific DNA binding transcription factor activity;GO:0003700|has sequence-specific DNA binding transcription factor activity;GO:0003700|has sequence-specific DNA binding transcription factor activity;GO:0003700|has sequence-specific DNA binding transcription factor activity;GO:0003700|has sequence-specific DNA binding transcription factor activity;GO:0003700|has sequence-…	GO:0016132|involved in brassinosteroid biosynthetic process;GO:0006355|involved in "regulation of transcription, DNA-dependent";GO:0006355|involved in "regulation of transcription, DNA-dependent";GO:0006355|involved in "regulation of transcription, DNA-dependent";GO:0006355|involved in "regulation of transcription, DNA-dependent";GO:0006355|involved in "regulation of transcription, DNA-dependent"…
comp325088_c0_seq1	1534	SPGI:SN048010_1335_1419			-No-Hit-		---NA---	gi|460395388|ref|XP_004243265.1|	PREDICTED: uncharacterized protein LOC101266431 [Solanum lycopersicum]	AT3G58720.2	RING/U-box superfamily protein		RING/U-box superfamily protein; FUNCTIONS IN: zinc ion binding; CONTAINS InterPro DOMAIN/s: Zinc finger, RING-type (InterPro:IPR001841), Zinc finger, C3HC4 RING-type (InterPro:IPR018957); BEST Arabidopsis thaliana protein match is: RING/U-box superfamily protein (TAIR:AT3G13430.3).	cassava4.1_014292m|PACid:17992168	RING/U-box superfamily protein	PGSC0003DMP400030251|PACid:24416286	RING/U-box superfamily protein	comp325088_c0_seq1:99-1325(+)	m.155094	sp|Q3U2C5|RN149_MOUSE`Q3U2C5`Q:282-360,H:249-334`35.23%ID`E:3e-11`RecName: Full=E3 ubiquitin-protein ligase RNF149; EC=6.3.2.-; AltName: Full=Goliath-related E3 ubiquitin-protein ligase 4; AltName: Full=RING finger protein 149; Flags: Precursor;`Eukaryota; Metazoa; Chordata; Craniata; Vertebrata; Euteleostomi; Mammalia; Eutheria; Euarchontoglires; Glires; Rodentia; Sciurognathi; Muroidea; Muridae…	PF12678.2^zf-rbx1^RING-H2 zinc finger^294-341^E:1.2e-07`PF13920.1^zf-C3HC4_3^Zinc finger, C3HC4 type (RING finger)^298-344^E:2e-06`PF13639.1^zf-RING_2^Ring finger domain^299-341^E:3.2e-15`PF13923.1^zf-C3HC4_2^Zinc finger, C3HC4 type (RING finger)^300-340^E:2.1e-08`PF00097.20^zf-C3HC4^Zinc finger, C3HC4 type (RING finger)^300-340^E:1.9e-07	.	.	NOG302028	GO:0016021^cellular_component^integral to membrane`GO:0016874^molecular_function^ligase activity`GO:0046872^molecular_function^metal ion binding`GO:0008270^molecular_function^zinc ion binding`GO:0016567^biological_process^protein ubiquitination	MVSCSRNWPPQKDSLFIQKGISFQLEPNKQWFEFVPKSPNQILHLFSSRRAPNMSSSSGGGSGHYYDYMPDQVQRYVQRDEFESVHSLPTRYNWSRSQPGFPRSPPVEEPGNQYNWNRTQPGFHHSQLDEPANQYNRNRIQTRLPHWGEPPSFPSQDPGYPRRLPNPRRPIGAPLRFNSVQSGNRPPAPPRPPIRVVVLEDSVSANAWQTQLARMDQSPPSRSPPPPFRMFMQQPEDDSPQSSTNESKLTTDEQHKVLAKLRKEIYNPATTLPNLYFRDRNHTAQTQEASKDKDENWKRCAVCLEDFEAREMVTLTPCNHMFHEDCIVPWVKNHGLCPVCRFAICERLKENATPPPAPPRRTGVPPPRRLLPPPPPPSRDNDMFAIMRALVLEDDYELQ…		OG1_17978	ARATH|TAIR=At3g58720|UniProtKB=F4J5Z1		PTHR22766:SF8	RING FINGER PROTEIN 24-RELATED	PROTEIN C09E7.5-RELATED						GO:0008270|functions in zinc ion binding;GO:0008270|has zinc ion binding;GO:0008270|has zinc ion binding;
comp296730_c0_seq1	1593	No hit in this database						gi|342879808|gb|EGU81043.1|	hypothetical protein FOXB_08452 [Fusarium oxysporum Fo5176]	AT3G58720.2	RING/U-box superfamily protein		RING/U-box superfamily protein; FUNCTIONS IN: zinc ion binding; CONTAINS InterPro DOMAIN/s: Zinc finger, RING-type (InterPro:IPR001841), Zinc finger, C3HC4 RING-type (InterPro:IPR018957); BEST Arabidopsis thaliana protein match is: RING/U-box superfamily protein (TAIR:AT3G13430.3).	cassava4.1_017430m|PACid:17966369	RING/U-box superfamily protein	PGSC0003DMP400011723|PACid:24425903	RING/U-box superfamily protein												ARATH|TAIR=At3g58720|UniProtKB=F4J5Z1		PTHR22766:SF8	RING FINGER PROTEIN 24-RELATED	PROTEIN C09E7.5-RELATED						GO:0008270|functions in zinc ion binding;GO:0008270|has zinc ion binding;GO:0008270|has zinc ion binding;
comp297249_c0_seq2	1665	No hit in this database						gi|353240883|emb|CCA72730.1|	hypothetical protein PIIN_06667 [Piriformospora indica DSM 11827]	AT3G58720.2	RING/U-box superfamily protein		RING/U-box superfamily protein; FUNCTIONS IN: zinc ion binding; CONTAINS InterPro DOMAIN/s: Zinc finger, RING-type (InterPro:IPR001841), Zinc finger, C3HC4 RING-type (InterPro:IPR018957); BEST Arabidopsis thaliana protein match is: RING/U-box superfamily protein (TAIR:AT3G13430.3).	cassava4.1_018087m|PACid:17987938	brassinosteroid-responsive RING-H2	PGSC0003DMP400022654|PACid:24385798	brassinosteroid-responsive RING-H2												ARATH|TAIR=At3g58720|UniProtKB=F4J5Z1		PTHR22766:SF8	RING FINGER PROTEIN 24-RELATED	PROTEIN C09E7.5-RELATED						GO:0008270|functions in zinc ion binding;GO:0008270|has zinc ion binding;GO:0008270|has zinc ion binding;
comp498035_c0_seq1	1017	No hit in this database						gi|307136447|gb|ADN34252.1|	hypothetical zinc finger protein [Cucumis melo subsp. melo]	AT3G58720.2	RING/U-box superfamily protein		RING/U-box superfamily protein; FUNCTIONS IN: zinc ion binding; CONTAINS InterPro DOMAIN/s: Zinc finger, RING-type (InterPro:IPR001841), Zinc finger, C3HC4 RING-type (InterPro:IPR018957); BEST Arabidopsis thaliana protein match is: RING/U-box superfamily protein (TAIR:AT3G13430.3).	cassava4.1_025308m|PACid:17977614	RING-H2 finger C1A	PGSC0003DMP400005122|PACid:24382892	RING/U-box superfamily protein												ARATH|TAIR=At3g58720|UniProtKB=F4J5Z1		PTHR22766:SF8	RING FINGER PROTEIN 24-RELATED	PROTEIN C09E7.5-RELATED						GO:0008270|functions in zinc ion binding;GO:0008270|has zinc ion binding;GO:0008270|has zinc ion binding;
comp1150335_c0_seq1	268	No hit in this database						gi|313230606|emb|CBY18822.1|	unnamed protein product [Oikopleura dioica]	AT3G58730.1	vacuolar ATP synthase subunit D (VATD) / V-ATPase D subunit / vacuolar proton pump D subunit (VATPD)		vacuolar ATP synthase subunit D (VATD) / V-ATPase D subunit / vacuolar proton pump D subunit (VATPD); FUNCTIONS IN: ATPase activity, coupled to transmembrane movement of substances, proton-transporting ATPase activity, rotational mechanism; INVOLVED IN: ATP synthesis coupled proton transport; LOCATED IN: vacuolar membrane, plasma membrane, vacuole, membrane, plant-type vacuole; EXPRESSED IN: 26 p…	cassava4.1_014192m|PACid:17985237	vacuolar ATP synthase subunit D (VATD) / V-ATPase D subunit / vacuolar proton pump D subunit (VATPD)	PGSC0003DMP400050495|PACid:24422248	vacuolar ATP synthase subunit D (VATD) / V-ATPase D subunit / vacuolar proton pump D subunit (VATPD)												ARATH|TAIR=At3g58730|UniProtKB=Q9XGM1		PTHR11671:SF0	ATP SYNTHASE SUBUNIT D	V-TYPE PROTON ATPASE SUBUNIT D	hydrolase activity#GO:0016787;transmembrane transporter activity#GO:0022857;hydrogen ion transmembrane transporter activity#GO:0015078;transporter activity#GO:0005215;catalytic activity#GO:0003824;cation transmembrane transporter activity#GO:0008324	localization#GO:0051179;ion transport#GO:0006811;transport#GO:0006810;purine nucleobase metabolic process#GO:0006144;cation transport#GO:0006812;nucleobase-containing compound metabolic process#GO:0006139;primary metabolic process#GO:0044238;metabolic process#GO:0008152		ATP synthase#PC00002;transporter#PC00227;cation transporter#PC00068;hydrolase#PC00121		GO:0005774|located in vacuolar membrane;GO:0000325|located in plant-type vacuole;GO:0005774|located in vacuolar membrane;GO:0005774|located in vacuolar membrane;GO:0005774|located in vacuolar membrane;GO:0005886|located in plasma membrane;GO:0005773|located in vacuole;GO:0005773|located in vacuole;GO:0005774|located in vacuolar membrane;GO:0005794|located in Golgi apparatus;GO:0005773|located in …	GO:0042626|has "ATPase activity, coupled to transmembrane movement of substances";GO:0046961|has "proton-transporting ATPase activity, rotational mechanism";GO:0046961|has "proton-transporting ATPase activity, rotational mechanism";GO:0042626|has "ATPase activity, coupled to transmembrane movement of substances";	GO:0015991|involved in ATP hydrolysis coupled proton transport;GO:0015991|involved in ATP hydrolysis coupled proton transport;GO:0006007|involved in glucose catabolic process;GO:0006816|involved in calcium ion transport;GO:0007033|involved in vacuole organization;GO:0009651|involved in response to salt stress;GO:0006623|involved in protein targeting to vacuole;GO:0007030|involved in Golgi organiz…
comp1459772_c0_seq1	568	No hit in this database						gi|66820676|ref|XP_643919.1|	vacuolar ATP synthase subunit D [Dictyostelium discoideum AX4]	AT3G58730.1	vacuolar ATP synthase subunit D (VATD) / V-ATPase D subunit / vacuolar proton pump D subunit (VATPD)		vacuolar ATP synthase subunit D (VATD) / V-ATPase D subunit / vacuolar proton pump D subunit (VATPD); FUNCTIONS IN: ATPase activity, coupled to transmembrane movement of substances, proton-transporting ATPase activity, rotational mechanism; INVOLVED IN: ATP synthesis coupled proton transport; LOCATED IN: vacuolar membrane, plasma membrane, vacuole, membrane, plant-type vacuole; EXPRESSED IN: 26 p…	cassava4.1_014192m|PACid:17985237	vacuolar ATP synthase subunit D (VATD) / V-ATPase D subunit / vacuolar proton pump D subunit (VATPD)	PGSC0003DMP400050495|PACid:24422248	vacuolar ATP synthase subunit D (VATD) / V-ATPase D subunit / vacuolar proton pump D subunit (VATPD)												ARATH|TAIR=At3g58730|UniProtKB=Q9XGM1		PTHR11671:SF0	ATP SYNTHASE SUBUNIT D	V-TYPE PROTON ATPASE SUBUNIT D	hydrolase activity#GO:0016787;transmembrane transporter activity#GO:0022857;hydrogen ion transmembrane transporter activity#GO:0015078;transporter activity#GO:0005215;catalytic activity#GO:0003824;cation transmembrane transporter activity#GO:0008324	localization#GO:0051179;ion transport#GO:0006811;transport#GO:0006810;purine nucleobase metabolic process#GO:0006144;cation transport#GO:0006812;nucleobase-containing compound metabolic process#GO:0006139;primary metabolic process#GO:0044238;metabolic process#GO:0008152		ATP synthase#PC00002;transporter#PC00227;cation transporter#PC00068;hydrolase#PC00121		GO:0005774|located in vacuolar membrane;GO:0000325|located in plant-type vacuole;GO:0005774|located in vacuolar membrane;GO:0005774|located in vacuolar membrane;GO:0005774|located in vacuolar membrane;GO:0005886|located in plasma membrane;GO:0005773|located in vacuole;GO:0005773|located in vacuole;GO:0005774|located in vacuolar membrane;GO:0005794|located in Golgi apparatus;GO:0005773|located in …	GO:0042626|has "ATPase activity, coupled to transmembrane movement of substances";GO:0046961|has "proton-transporting ATPase activity, rotational mechanism";GO:0046961|has "proton-transporting ATPase activity, rotational mechanism";GO:0042626|has "ATPase activity, coupled to transmembrane movement of substances";	GO:0015991|involved in ATP hydrolysis coupled proton transport;GO:0015991|involved in ATP hydrolysis coupled proton transport;GO:0006007|involved in glucose catabolic process;GO:0006816|involved in calcium ion transport;GO:0007033|involved in vacuole organization;GO:0009651|involved in response to salt stress;GO:0006623|involved in protein targeting to vacuole;GO:0007030|involved in Golgi organiz…
comp19685_c0_seq1	216	No hit in this database						gi|330933230|ref|XP_003304095.1|	hypothetical protein PTT_16532 [Pyrenophora teres f. teres 0-1]	AT3G58730.1	vacuolar ATP synthase subunit D (VATD) / V-ATPase D subunit / vacuolar proton pump D subunit (VATPD)		vacuolar ATP synthase subunit D (VATD) / V-ATPase D subunit / vacuolar proton pump D subunit (VATPD); FUNCTIONS IN: ATPase activity, coupled to transmembrane movement of substances, proton-transporting ATPase activity, rotational mechanism; INVOLVED IN: ATP synthesis coupled proton transport; LOCATED IN: vacuolar membrane, plasma membrane, vacuole, membrane, plant-type vacuole; EXPRESSED IN: 26 p…	cassava4.1_014192m|PACid:17985237	vacuolar ATP synthase subunit D (VATD) / V-ATPase D subunit / vacuolar proton pump D subunit (VATPD)	PGSC0003DMP400050495|PACid:24422248	vacuolar ATP synthase subunit D (VATD) / V-ATPase D subunit / vacuolar proton pump D subunit (VATPD)												ARATH|TAIR=At3g58730|UniProtKB=Q9XGM1		PTHR11671:SF0	ATP SYNTHASE SUBUNIT D	V-TYPE PROTON ATPASE SUBUNIT D	hydrolase activity#GO:0016787;transmembrane transporter activity#GO:0022857;hydrogen ion transmembrane transporter activity#GO:0015078;transporter activity#GO:0005215;catalytic activity#GO:0003824;cation transmembrane transporter activity#GO:0008324	localization#GO:0051179;ion transport#GO:0006811;transport#GO:0006810;purine nucleobase metabolic process#GO:0006144;cation transport#GO:0006812;nucleobase-containing compound metabolic process#GO:0006139;primary metabolic process#GO:0044238;metabolic process#GO:0008152		ATP synthase#PC00002;transporter#PC00227;cation transporter#PC00068;hydrolase#PC00121		GO:0005774|located in vacuolar membrane;GO:0000325|located in plant-type vacuole;GO:0005774|located in vacuolar membrane;GO:0005774|located in vacuolar membrane;GO:0005774|located in vacuolar membrane;GO:0005886|located in plasma membrane;GO:0005773|located in vacuole;GO:0005773|located in vacuole;GO:0005774|located in vacuolar membrane;GO:0005794|located in Golgi apparatus;GO:0005773|located in …	GO:0042626|has "ATPase activity, coupled to transmembrane movement of substances";GO:0046961|has "proton-transporting ATPase activity, rotational mechanism";GO:0046961|has "proton-transporting ATPase activity, rotational mechanism";GO:0042626|has "ATPase activity, coupled to transmembrane movement of substances";	GO:0015991|involved in ATP hydrolysis coupled proton transport;GO:0015991|involved in ATP hydrolysis coupled proton transport;GO:0006007|involved in glucose catabolic process;GO:0006816|involved in calcium ion transport;GO:0007033|involved in vacuole organization;GO:0009651|involved in response to salt stress;GO:0006623|involved in protein targeting to vacuole;GO:0007030|involved in Golgi organiz…
comp19685_c1_seq1	264	No hit in this database						gi|482810169|gb|EOA86975.1|	hypothetical protein SETTUDRAFT_19496 [Setosphaeria turcica Et28A]	AT3G58730.1	vacuolar ATP synthase subunit D (VATD) / V-ATPase D subunit / vacuolar proton pump D subunit (VATPD)		vacuolar ATP synthase subunit D (VATD) / V-ATPase D subunit / vacuolar proton pump D subunit (VATPD); FUNCTIONS IN: ATPase activity, coupled to transmembrane movement of substances, proton-transporting ATPase activity, rotational mechanism; INVOLVED IN: ATP synthesis coupled proton transport; LOCATED IN: vacuolar membrane, plasma membrane, vacuole, membrane, plant-type vacuole; EXPRESSED IN: 26 p…	cassava4.1_014192m|PACid:17985237	vacuolar ATP synthase subunit D (VATD) / V-ATPase D subunit / vacuolar proton pump D subunit (VATPD)	PGSC0003DMP400050495|PACid:24422248	vacuolar ATP synthase subunit D (VATD) / V-ATPase D subunit / vacuolar proton pump D subunit (VATPD)												ARATH|TAIR=At3g58730|UniProtKB=Q9XGM1		PTHR11671:SF0	ATP SYNTHASE SUBUNIT D	V-TYPE PROTON ATPASE SUBUNIT D	hydrolase activity#GO:0016787;transmembrane transporter activity#GO:0022857;hydrogen ion transmembrane transporter activity#GO:0015078;transporter activity#GO:0005215;catalytic activity#GO:0003824;cation transmembrane transporter activity#GO:0008324	localization#GO:0051179;ion transport#GO:0006811;transport#GO:0006810;purine nucleobase metabolic process#GO:0006144;cation transport#GO:0006812;nucleobase-containing compound metabolic process#GO:0006139;primary metabolic process#GO:0044238;metabolic process#GO:0008152		ATP synthase#PC00002;transporter#PC00227;cation transporter#PC00068;hydrolase#PC00121		GO:0005774|located in vacuolar membrane;GO:0000325|located in plant-type vacuole;GO:0005774|located in vacuolar membrane;GO:0005774|located in vacuolar membrane;GO:0005774|located in vacuolar membrane;GO:0005886|located in plasma membrane;GO:0005773|located in vacuole;GO:0005773|located in vacuole;GO:0005774|located in vacuolar membrane;GO:0005794|located in Golgi apparatus;GO:0005773|located in …	GO:0042626|has "ATPase activity, coupled to transmembrane movement of substances";GO:0046961|has "proton-transporting ATPase activity, rotational mechanism";GO:0046961|has "proton-transporting ATPase activity, rotational mechanism";GO:0042626|has "ATPase activity, coupled to transmembrane movement of substances";	GO:0015991|involved in ATP hydrolysis coupled proton transport;GO:0015991|involved in ATP hydrolysis coupled proton transport;GO:0006007|involved in glucose catabolic process;GO:0006816|involved in calcium ion transport;GO:0007033|involved in vacuole organization;GO:0009651|involved in response to salt stress;GO:0006623|involved in protein targeting to vacuole;GO:0007030|involved in Golgi organiz…
comp196941_c0_seq1	495	No hit in this database						gi|482810169|gb|EOA86975.1|	hypothetical protein SETTUDRAFT_19496 [Setosphaeria turcica Et28A]	AT3G58730.1	vacuolar ATP synthase subunit D (VATD) / V-ATPase D subunit / vacuolar proton pump D subunit (VATPD)		vacuolar ATP synthase subunit D (VATD) / V-ATPase D subunit / vacuolar proton pump D subunit (VATPD); FUNCTIONS IN: ATPase activity, coupled to transmembrane movement of substances, proton-transporting ATPase activity, rotational mechanism; INVOLVED IN: ATP synthesis coupled proton transport; LOCATED IN: vacuolar membrane, plasma membrane, vacuole, membrane, plant-type vacuole; EXPRESSED IN: 26 p…	cassava4.1_014192m|PACid:17985237	vacuolar ATP synthase subunit D (VATD) / V-ATPase D subunit / vacuolar proton pump D subunit (VATPD)	PGSC0003DMP400050495|PACid:24422248	vacuolar ATP synthase subunit D (VATD) / V-ATPase D subunit / vacuolar proton pump D subunit (VATPD)												ARATH|TAIR=At3g58730|UniProtKB=Q9XGM1		PTHR11671:SF0	ATP SYNTHASE SUBUNIT D	V-TYPE PROTON ATPASE SUBUNIT D	hydrolase activity#GO:0016787;transmembrane transporter activity#GO:0022857;hydrogen ion transmembrane transporter activity#GO:0015078;transporter activity#GO:0005215;catalytic activity#GO:0003824;cation transmembrane transporter activity#GO:0008324	localization#GO:0051179;ion transport#GO:0006811;transport#GO:0006810;purine nucleobase metabolic process#GO:0006144;cation transport#GO:0006812;nucleobase-containing compound metabolic process#GO:0006139;primary metabolic process#GO:0044238;metabolic process#GO:0008152		ATP synthase#PC00002;transporter#PC00227;cation transporter#PC00068;hydrolase#PC00121		GO:0005774|located in vacuolar membrane;GO:0000325|located in plant-type vacuole;GO:0005774|located in vacuolar membrane;GO:0005774|located in vacuolar membrane;GO:0005774|located in vacuolar membrane;GO:0005886|located in plasma membrane;GO:0005773|located in vacuole;GO:0005773|located in vacuole;GO:0005774|located in vacuolar membrane;GO:0005794|located in Golgi apparatus;GO:0005773|located in …	GO:0042626|has "ATPase activity, coupled to transmembrane movement of substances";GO:0046961|has "proton-transporting ATPase activity, rotational mechanism";GO:0046961|has "proton-transporting ATPase activity, rotational mechanism";GO:0042626|has "ATPase activity, coupled to transmembrane movement of substances";	GO:0015991|involved in ATP hydrolysis coupled proton transport;GO:0015991|involved in ATP hydrolysis coupled proton transport;GO:0006007|involved in glucose catabolic process;GO:0006816|involved in calcium ion transport;GO:0007033|involved in vacuole organization;GO:0009651|involved in response to salt stress;GO:0006623|involved in protein targeting to vacuole;GO:0007030|involved in Golgi organiz…
comp2074752_c0_seq1	261	No hit in this database						gi|301113864|ref|XP_002998702.1|	H - or Na -translocating F-type, V-type and A-type ATPase (F-ATPase) Superfamily [Phytophthora infestans T30-4]	AT3G58730.1	vacuolar ATP synthase subunit D (VATD) / V-ATPase D subunit / vacuolar proton pump D subunit (VATPD)		vacuolar ATP synthase subunit D (VATD) / V-ATPase D subunit / vacuolar proton pump D subunit (VATPD); FUNCTIONS IN: ATPase activity, coupled to transmembrane movement of substances, proton-transporting ATPase activity, rotational mechanism; INVOLVED IN: ATP synthesis coupled proton transport; LOCATED IN: vacuolar membrane, plasma membrane, vacuole, membrane, plant-type vacuole; EXPRESSED IN: 26 p…	cassava4.1_014192m|PACid:17985237	vacuolar ATP synthase subunit D (VATD) / V-ATPase D subunit / vacuolar proton pump D subunit (VATPD)	PGSC0003DMP400050495|PACid:24422248	vacuolar ATP synthase subunit D (VATD) / V-ATPase D subunit / vacuolar proton pump D subunit (VATPD)												ARATH|TAIR=At3g58730|UniProtKB=Q9XGM1		PTHR11671:SF0	ATP SYNTHASE SUBUNIT D	V-TYPE PROTON ATPASE SUBUNIT D	hydrolase activity#GO:0016787;transmembrane transporter activity#GO:0022857;hydrogen ion transmembrane transporter activity#GO:0015078;transporter activity#GO:0005215;catalytic activity#GO:0003824;cation transmembrane transporter activity#GO:0008324	localization#GO:0051179;ion transport#GO:0006811;transport#GO:0006810;purine nucleobase metabolic process#GO:0006144;cation transport#GO:0006812;nucleobase-containing compound metabolic process#GO:0006139;primary metabolic process#GO:0044238;metabolic process#GO:0008152		ATP synthase#PC00002;transporter#PC00227;cation transporter#PC00068;hydrolase#PC00121		GO:0005774|located in vacuolar membrane;GO:0000325|located in plant-type vacuole;GO:0005774|located in vacuolar membrane;GO:0005774|located in vacuolar membrane;GO:0005774|located in vacuolar membrane;GO:0005886|located in plasma membrane;GO:0005773|located in vacuole;GO:0005773|located in vacuole;GO:0005774|located in vacuolar membrane;GO:0005794|located in Golgi apparatus;GO:0005773|located in …	GO:0042626|has "ATPase activity, coupled to transmembrane movement of substances";GO:0046961|has "proton-transporting ATPase activity, rotational mechanism";GO:0046961|has "proton-transporting ATPase activity, rotational mechanism";GO:0042626|has "ATPase activity, coupled to transmembrane movement of substances";	GO:0015991|involved in ATP hydrolysis coupled proton transport;GO:0015991|involved in ATP hydrolysis coupled proton transport;GO:0006007|involved in glucose catabolic process;GO:0006816|involved in calcium ion transport;GO:0007033|involved in vacuole organization;GO:0009651|involved in response to salt stress;GO:0006623|involved in protein targeting to vacuole;GO:0007030|involved in Golgi organiz…
comp222332_c0_seq1	521	No hit in this database						gi|302892281|ref|XP_003045022.1|	predicted protein [Nectria haematococca mpVI 77-13-4]	AT3G58730.1	vacuolar ATP synthase subunit D (VATD) / V-ATPase D subunit / vacuolar proton pump D subunit (VATPD)		vacuolar ATP synthase subunit D (VATD) / V-ATPase D subunit / vacuolar proton pump D subunit (VATPD); FUNCTIONS IN: ATPase activity, coupled to transmembrane movement of substances, proton-transporting ATPase activity, rotational mechanism; INVOLVED IN: ATP synthesis coupled proton transport; LOCATED IN: vacuolar membrane, plasma membrane, vacuole, membrane, plant-type vacuole; EXPRESSED IN: 26 p…	cassava4.1_014189m|PACid:17985589	vacuolar ATP synthase subunit D (VATD) / V-ATPase D subunit / vacuolar proton pump D subunit (VATPD)	PGSC0003DMP400050495|PACid:24422248	vacuolar ATP synthase subunit D (VATD) / V-ATPase D subunit / vacuolar proton pump D subunit (VATPD)												ARATH|TAIR=At3g58730|UniProtKB=Q9XGM1		PTHR11671:SF0	ATP SYNTHASE SUBUNIT D	V-TYPE PROTON ATPASE SUBUNIT D	hydrolase activity#GO:0016787;transmembrane transporter activity#GO:0022857;hydrogen ion transmembrane transporter activity#GO:0015078;transporter activity#GO:0005215;catalytic activity#GO:0003824;cation transmembrane transporter activity#GO:0008324	localization#GO:0051179;ion transport#GO:0006811;transport#GO:0006810;purine nucleobase metabolic process#GO:0006144;cation transport#GO:0006812;nucleobase-containing compound metabolic process#GO:0006139;primary metabolic process#GO:0044238;metabolic process#GO:0008152		ATP synthase#PC00002;transporter#PC00227;cation transporter#PC00068;hydrolase#PC00121		GO:0005774|located in vacuolar membrane;GO:0000325|located in plant-type vacuole;GO:0005774|located in vacuolar membrane;GO:0005774|located in vacuolar membrane;GO:0005774|located in vacuolar membrane;GO:0005886|located in plasma membrane;GO:0005773|located in vacuole;GO:0005773|located in vacuole;GO:0005774|located in vacuolar membrane;GO:0005794|located in Golgi apparatus;GO:0005773|located in …	GO:0042626|has "ATPase activity, coupled to transmembrane movement of substances";GO:0046961|has "proton-transporting ATPase activity, rotational mechanism";GO:0046961|has "proton-transporting ATPase activity, rotational mechanism";GO:0042626|has "ATPase activity, coupled to transmembrane movement of substances";	GO:0015991|involved in ATP hydrolysis coupled proton transport;GO:0015991|involved in ATP hydrolysis coupled proton transport;GO:0006007|involved in glucose catabolic process;GO:0006816|involved in calcium ion transport;GO:0007033|involved in vacuole organization;GO:0009651|involved in response to salt stress;GO:0006623|involved in protein targeting to vacuole;GO:0007030|involved in Golgi organiz…
comp240543_c0_seq1	280	No hit in this database						gi|357615117|gb|EHJ69478.1|	putative vacuolar ATP synthase subunit D [Danaus plexippus]	AT3G58730.1	vacuolar ATP synthase subunit D (VATD) / V-ATPase D subunit / vacuolar proton pump D subunit (VATPD)		vacuolar ATP synthase subunit D (VATD) / V-ATPase D subunit / vacuolar proton pump D subunit (VATPD); FUNCTIONS IN: ATPase activity, coupled to transmembrane movement of substances, proton-transporting ATPase activity, rotational mechanism; INVOLVED IN: ATP synthesis coupled proton transport; LOCATED IN: vacuolar membrane, plasma membrane, vacuole, membrane, plant-type vacuole; EXPRESSED IN: 26 p…	cassava4.1_014189m|PACid:17985589	vacuolar ATP synthase subunit D (VATD) / V-ATPase D subunit / vacuolar proton pump D subunit (VATPD)	PGSC0003DMP400050495|PACid:24422248	vacuolar ATP synthase subunit D (VATD) / V-ATPase D subunit / vacuolar proton pump D subunit (VATPD)												ARATH|TAIR=At3g58730|UniProtKB=Q9XGM1		PTHR11671:SF0	ATP SYNTHASE SUBUNIT D	V-TYPE PROTON ATPASE SUBUNIT D	hydrolase activity#GO:0016787;transmembrane transporter activity#GO:0022857;hydrogen ion transmembrane transporter activity#GO:0015078;transporter activity#GO:0005215;catalytic activity#GO:0003824;cation transmembrane transporter activity#GO:0008324	localization#GO:0051179;ion transport#GO:0006811;transport#GO:0006810;purine nucleobase metabolic process#GO:0006144;cation transport#GO:0006812;nucleobase-containing compound metabolic process#GO:0006139;primary metabolic process#GO:0044238;metabolic process#GO:0008152		ATP synthase#PC00002;transporter#PC00227;cation transporter#PC00068;hydrolase#PC00121		GO:0005774|located in vacuolar membrane;GO:0000325|located in plant-type vacuole;GO:0005774|located in vacuolar membrane;GO:0005774|located in vacuolar membrane;GO:0005774|located in vacuolar membrane;GO:0005886|located in plasma membrane;GO:0005773|located in vacuole;GO:0005773|located in vacuole;GO:0005774|located in vacuolar membrane;GO:0005794|located in Golgi apparatus;GO:0005773|located in …	GO:0042626|has "ATPase activity, coupled to transmembrane movement of substances";GO:0046961|has "proton-transporting ATPase activity, rotational mechanism";GO:0046961|has "proton-transporting ATPase activity, rotational mechanism";GO:0042626|has "ATPase activity, coupled to transmembrane movement of substances";	GO:0015991|involved in ATP hydrolysis coupled proton transport;GO:0015991|involved in ATP hydrolysis coupled proton transport;GO:0006007|involved in glucose catabolic process;GO:0006816|involved in calcium ion transport;GO:0007033|involved in vacuole organization;GO:0009651|involved in response to salt stress;GO:0006623|involved in protein targeting to vacuole;GO:0007030|involved in Golgi organiz…
comp256689_c0_seq1	554	No hit in this database						gi|348670356|gb|EGZ10178.1|	hypothetical protein PHYSODRAFT_361923 [Phytophthora sojae]	AT3G58730.1	vacuolar ATP synthase subunit D (VATD) / V-ATPase D subunit / vacuolar proton pump D subunit (VATPD)		vacuolar ATP synthase subunit D (VATD) / V-ATPase D subunit / vacuolar proton pump D subunit (VATPD); FUNCTIONS IN: ATPase activity, coupled to transmembrane movement of substances, proton-transporting ATPase activity, rotational mechanism; INVOLVED IN: ATP synthesis coupled proton transport; LOCATED IN: vacuolar membrane, plasma membrane, vacuole, membrane, plant-type vacuole; EXPRESSED IN: 26 p…	cassava4.1_014192m|PACid:17985237	vacuolar ATP synthase subunit D (VATD) / V-ATPase D subunit / vacuolar proton pump D subunit (VATPD)	PGSC0003DMP400050495|PACid:24422248	vacuolar ATP synthase subunit D (VATD) / V-ATPase D subunit / vacuolar proton pump D subunit (VATPD)												ARATH|TAIR=At3g58730|UniProtKB=Q9XGM1		PTHR11671:SF0	ATP SYNTHASE SUBUNIT D	V-TYPE PROTON ATPASE SUBUNIT D	hydrolase activity#GO:0016787;transmembrane transporter activity#GO:0022857;hydrogen ion transmembrane transporter activity#GO:0015078;transporter activity#GO:0005215;catalytic activity#GO:0003824;cation transmembrane transporter activity#GO:0008324	localization#GO:0051179;ion transport#GO:0006811;transport#GO:0006810;purine nucleobase metabolic process#GO:0006144;cation transport#GO:0006812;nucleobase-containing compound metabolic process#GO:0006139;primary metabolic process#GO:0044238;metabolic process#GO:0008152		ATP synthase#PC00002;transporter#PC00227;cation transporter#PC00068;hydrolase#PC00121		GO:0005774|located in vacuolar membrane;GO:0000325|located in plant-type vacuole;GO:0005774|located in vacuolar membrane;GO:0005774|located in vacuolar membrane;GO:0005774|located in vacuolar membrane;GO:0005886|located in plasma membrane;GO:0005773|located in vacuole;GO:0005773|located in vacuole;GO:0005774|located in vacuolar membrane;GO:0005794|located in Golgi apparatus;GO:0005773|located in …	GO:0042626|has "ATPase activity, coupled to transmembrane movement of substances";GO:0046961|has "proton-transporting ATPase activity, rotational mechanism";GO:0046961|has "proton-transporting ATPase activity, rotational mechanism";GO:0042626|has "ATPase activity, coupled to transmembrane movement of substances";	GO:0015991|involved in ATP hydrolysis coupled proton transport;GO:0015991|involved in ATP hydrolysis coupled proton transport;GO:0006007|involved in glucose catabolic process;GO:0006816|involved in calcium ion transport;GO:0007033|involved in vacuole organization;GO:0009651|involved in response to salt stress;GO:0006623|involved in protein targeting to vacuole;GO:0007030|involved in Golgi organiz…
comp257874_c1_seq1	509	No hit in this database						gi|340521881|gb|EGR52115.1|	predicted protein [Trichoderma reesei QM6a]	AT3G58730.1	vacuolar ATP synthase subunit D (VATD) / V-ATPase D subunit / vacuolar proton pump D subunit (VATPD)		vacuolar ATP synthase subunit D (VATD) / V-ATPase D subunit / vacuolar proton pump D subunit (VATPD); FUNCTIONS IN: ATPase activity, coupled to transmembrane movement of substances, proton-transporting ATPase activity, rotational mechanism; INVOLVED IN: ATP synthesis coupled proton transport; LOCATED IN: vacuolar membrane, plasma membrane, vacuole, membrane, plant-type vacuole; EXPRESSED IN: 26 p…	cassava4.1_014189m|PACid:17985589	vacuolar ATP synthase subunit D (VATD) / V-ATPase D subunit / vacuolar proton pump D subunit (VATPD)	PGSC0003DMP400050495|PACid:24422248	vacuolar ATP synthase subunit D (VATD) / V-ATPase D subunit / vacuolar proton pump D subunit (VATPD)												ARATH|TAIR=At3g58730|UniProtKB=Q9XGM1		PTHR11671:SF0	ATP SYNTHASE SUBUNIT D	V-TYPE PROTON ATPASE SUBUNIT D	hydrolase activity#GO:0016787;transmembrane transporter activity#GO:0022857;hydrogen ion transmembrane transporter activity#GO:0015078;transporter activity#GO:0005215;catalytic activity#GO:0003824;cation transmembrane transporter activity#GO:0008324	localization#GO:0051179;ion transport#GO:0006811;transport#GO:0006810;purine nucleobase metabolic process#GO:0006144;cation transport#GO:0006812;nucleobase-containing compound metabolic process#GO:0006139;primary metabolic process#GO:0044238;metabolic process#GO:0008152		ATP synthase#PC00002;transporter#PC00227;cation transporter#PC00068;hydrolase#PC00121		GO:0005774|located in vacuolar membrane;GO:0000325|located in plant-type vacuole;GO:0005774|located in vacuolar membrane;GO:0005774|located in vacuolar membrane;GO:0005774|located in vacuolar membrane;GO:0005886|located in plasma membrane;GO:0005773|located in vacuole;GO:0005773|located in vacuole;GO:0005774|located in vacuolar membrane;GO:0005794|located in Golgi apparatus;GO:0005773|located in …	GO:0042626|has "ATPase activity, coupled to transmembrane movement of substances";GO:0046961|has "proton-transporting ATPase activity, rotational mechanism";GO:0046961|has "proton-transporting ATPase activity, rotational mechanism";GO:0042626|has "ATPase activity, coupled to transmembrane movement of substances";	GO:0015991|involved in ATP hydrolysis coupled proton transport;GO:0015991|involved in ATP hydrolysis coupled proton transport;GO:0006007|involved in glucose catabolic process;GO:0006816|involved in calcium ion transport;GO:0007033|involved in vacuole organization;GO:0009651|involved in response to salt stress;GO:0006623|involved in protein targeting to vacuole;GO:0007030|involved in Golgi organiz…
comp275225_c0_seq1	296	No hit in this database						gi|170577901|ref|XP_001894182.1|	vacuolar ATP synthase subunit D [Brugia malayi]	AT3G58730.1	vacuolar ATP synthase subunit D (VATD) / V-ATPase D subunit / vacuolar proton pump D subunit (VATPD)		vacuolar ATP synthase subunit D (VATD) / V-ATPase D subunit / vacuolar proton pump D subunit (VATPD); FUNCTIONS IN: ATPase activity, coupled to transmembrane movement of substances, proton-transporting ATPase activity, rotational mechanism; INVOLVED IN: ATP synthesis coupled proton transport; LOCATED IN: vacuolar membrane, plasma membrane, vacuole, membrane, plant-type vacuole; EXPRESSED IN: 26 p…	cassava4.1_014189m|PACid:17985589	vacuolar ATP synthase subunit D (VATD) / V-ATPase D subunit / vacuolar proton pump D subunit (VATPD)	PGSC0003DMP400050495|PACid:24422248	vacuolar ATP synthase subunit D (VATD) / V-ATPase D subunit / vacuolar proton pump D subunit (VATPD)												ARATH|TAIR=At3g58730|UniProtKB=Q9XGM1		PTHR11671:SF0	ATP SYNTHASE SUBUNIT D	V-TYPE PROTON ATPASE SUBUNIT D	hydrolase activity#GO:0016787;transmembrane transporter activity#GO:0022857;hydrogen ion transmembrane transporter activity#GO:0015078;transporter activity#GO:0005215;catalytic activity#GO:0003824;cation transmembrane transporter activity#GO:0008324	localization#GO:0051179;ion transport#GO:0006811;transport#GO:0006810;purine nucleobase metabolic process#GO:0006144;cation transport#GO:0006812;nucleobase-containing compound metabolic process#GO:0006139;primary metabolic process#GO:0044238;metabolic process#GO:0008152		ATP synthase#PC00002;transporter#PC00227;cation transporter#PC00068;hydrolase#PC00121		GO:0005774|located in vacuolar membrane;GO:0000325|located in plant-type vacuole;GO:0005774|located in vacuolar membrane;GO:0005774|located in vacuolar membrane;GO:0005774|located in vacuolar membrane;GO:0005886|located in plasma membrane;GO:0005773|located in vacuole;GO:0005773|located in vacuole;GO:0005774|located in vacuolar membrane;GO:0005794|located in Golgi apparatus;GO:0005773|located in …	GO:0042626|has "ATPase activity, coupled to transmembrane movement of substances";GO:0046961|has "proton-transporting ATPase activity, rotational mechanism";GO:0046961|has "proton-transporting ATPase activity, rotational mechanism";GO:0042626|has "ATPase activity, coupled to transmembrane movement of substances";	GO:0015991|involved in ATP hydrolysis coupled proton transport;GO:0015991|involved in ATP hydrolysis coupled proton transport;GO:0006007|involved in glucose catabolic process;GO:0006816|involved in calcium ion transport;GO:0007033|involved in vacuole organization;GO:0009651|involved in response to salt stress;GO:0006623|involved in protein targeting to vacuole;GO:0007030|involved in Golgi organiz…
comp294519_c0_seq1	1236	No hit in this database						gi|353237902|emb|CCA69863.1|	probable vacuolar ATP synthase subunit D [Piriformospora indica DSM 11827]	AT3G58730.1	vacuolar ATP synthase subunit D (VATD) / V-ATPase D subunit / vacuolar proton pump D subunit (VATPD)		vacuolar ATP synthase subunit D (VATD) / V-ATPase D subunit / vacuolar proton pump D subunit (VATPD); FUNCTIONS IN: ATPase activity, coupled to transmembrane movement of substances, proton-transporting ATPase activity, rotational mechanism; INVOLVED IN: ATP synthesis coupled proton transport; LOCATED IN: vacuolar membrane, plasma membrane, vacuole, membrane, plant-type vacuole; EXPRESSED IN: 26 p…	cassava4.1_014189m|PACid:17985589	vacuolar ATP synthase subunit D (VATD) / V-ATPase D subunit / vacuolar proton pump D subunit (VATPD)	PGSC0003DMP400050495|PACid:24422248	vacuolar ATP synthase subunit D (VATD) / V-ATPase D subunit / vacuolar proton pump D subunit (VATPD)												ARATH|TAIR=At3g58730|UniProtKB=Q9XGM1		PTHR11671:SF0	ATP SYNTHASE SUBUNIT D	V-TYPE PROTON ATPASE SUBUNIT D	hydrolase activity#GO:0016787;transmembrane transporter activity#GO:0022857;hydrogen ion transmembrane transporter activity#GO:0015078;transporter activity#GO:0005215;catalytic activity#GO:0003824;cation transmembrane transporter activity#GO:0008324	localization#GO:0051179;ion transport#GO:0006811;transport#GO:0006810;purine nucleobase metabolic process#GO:0006144;cation transport#GO:0006812;nucleobase-containing compound metabolic process#GO:0006139;primary metabolic process#GO:0044238;metabolic process#GO:0008152		ATP synthase#PC00002;transporter#PC00227;cation transporter#PC00068;hydrolase#PC00121		GO:0005774|located in vacuolar membrane;GO:0000325|located in plant-type vacuole;GO:0005774|located in vacuolar membrane;GO:0005774|located in vacuolar membrane;GO:0005774|located in vacuolar membrane;GO:0005886|located in plasma membrane;GO:0005773|located in vacuole;GO:0005773|located in vacuole;GO:0005774|located in vacuolar membrane;GO:0005794|located in Golgi apparatus;GO:0005773|located in …	GO:0042626|has "ATPase activity, coupled to transmembrane movement of substances";GO:0046961|has "proton-transporting ATPase activity, rotational mechanism";GO:0046961|has "proton-transporting ATPase activity, rotational mechanism";GO:0042626|has "ATPase activity, coupled to transmembrane movement of substances";	GO:0015991|involved in ATP hydrolysis coupled proton transport;GO:0015991|involved in ATP hydrolysis coupled proton transport;GO:0006007|involved in glucose catabolic process;GO:0006816|involved in calcium ion transport;GO:0007033|involved in vacuole organization;GO:0009651|involved in response to salt stress;GO:0006623|involved in protein targeting to vacuole;GO:0007030|involved in Golgi organiz…
comp301718_c0_seq2	762	No hit in this database						gi|475668333|gb|EMT66121.1|	V-type proton ATPase subunit D [Fusarium oxysporum f. sp. cubense race 4]	AT3G58730.1	vacuolar ATP synthase subunit D (VATD) / V-ATPase D subunit / vacuolar proton pump D subunit (VATPD)		vacuolar ATP synthase subunit D (VATD) / V-ATPase D subunit / vacuolar proton pump D subunit (VATPD); FUNCTIONS IN: ATPase activity, coupled to transmembrane movement of substances, proton-transporting ATPase activity, rotational mechanism; INVOLVED IN: ATP synthesis coupled proton transport; LOCATED IN: vacuolar membrane, plasma membrane, vacuole, membrane, plant-type vacuole; EXPRESSED IN: 26 p…	cassava4.1_014189m|PACid:17985589	vacuolar ATP synthase subunit D (VATD) / V-ATPase D subunit / vacuolar proton pump D subunit (VATPD)	PGSC0003DMP400050495|PACid:24422248	vacuolar ATP synthase subunit D (VATD) / V-ATPase D subunit / vacuolar proton pump D subunit (VATPD)												ARATH|TAIR=At3g58730|UniProtKB=Q9XGM1		PTHR11671:SF0	ATP SYNTHASE SUBUNIT D	V-TYPE PROTON ATPASE SUBUNIT D	hydrolase activity#GO:0016787;transmembrane transporter activity#GO:0022857;hydrogen ion transmembrane transporter activity#GO:0015078;transporter activity#GO:0005215;catalytic activity#GO:0003824;cation transmembrane transporter activity#GO:0008324	localization#GO:0051179;ion transport#GO:0006811;transport#GO:0006810;purine nucleobase metabolic process#GO:0006144;cation transport#GO:0006812;nucleobase-containing compound metabolic process#GO:0006139;primary metabolic process#GO:0044238;metabolic process#GO:0008152		ATP synthase#PC00002;transporter#PC00227;cation transporter#PC00068;hydrolase#PC00121		GO:0005774|located in vacuolar membrane;GO:0000325|located in plant-type vacuole;GO:0005774|located in vacuolar membrane;GO:0005774|located in vacuolar membrane;GO:0005774|located in vacuolar membrane;GO:0005886|located in plasma membrane;GO:0005773|located in vacuole;GO:0005773|located in vacuole;GO:0005774|located in vacuolar membrane;GO:0005794|located in Golgi apparatus;GO:0005773|located in …	GO:0042626|has "ATPase activity, coupled to transmembrane movement of substances";GO:0046961|has "proton-transporting ATPase activity, rotational mechanism";GO:0046961|has "proton-transporting ATPase activity, rotational mechanism";GO:0042626|has "ATPase activity, coupled to transmembrane movement of substances";	GO:0015991|involved in ATP hydrolysis coupled proton transport;GO:0015991|involved in ATP hydrolysis coupled proton transport;GO:0006007|involved in glucose catabolic process;GO:0006816|involved in calcium ion transport;GO:0007033|involved in vacuole organization;GO:0009651|involved in response to salt stress;GO:0006623|involved in protein targeting to vacuole;GO:0007030|involved in Golgi organiz…
comp3598177_c0_seq1	373	No hit in this database						gi|470260123|ref|XP_004360024.1|	vacuolar ATP synthase subunit D [Dictyostelium fasciculatum]	AT3G58730.1	vacuolar ATP synthase subunit D (VATD) / V-ATPase D subunit / vacuolar proton pump D subunit (VATPD)		vacuolar ATP synthase subunit D (VATD) / V-ATPase D subunit / vacuolar proton pump D subunit (VATPD); FUNCTIONS IN: ATPase activity, coupled to transmembrane movement of substances, proton-transporting ATPase activity, rotational mechanism; INVOLVED IN: ATP synthesis coupled proton transport; LOCATED IN: vacuolar membrane, plasma membrane, vacuole, membrane, plant-type vacuole; EXPRESSED IN: 26 p…	cassava4.1_014189m|PACid:17985589	vacuolar ATP synthase subunit D (VATD) / V-ATPase D subunit / vacuolar proton pump D subunit (VATPD)	PGSC0003DMP400050495|PACid:24422248	vacuolar ATP synthase subunit D (VATD) / V-ATPase D subunit / vacuolar proton pump D subunit (VATPD)	comp3598177_c0_seq1:2-376(+)	m.285180	sp|Q86A77|VATD_DICDI`Q86A77`Q:1-78,H:127-204`75.64%ID`E:7e-37`RecName: Full=V-type proton ATPase subunit D; Short=V-ATPase subunit D; AltName: Full=Vacuolar proton pump subunit D;`Eukaryota; Amoebozoa; Mycetozoa; Dictyosteliida; Dictyostelium.	PF01813.12^ATP-synt_D^ATP synthase subunit D^2-84^E:1.7e-32	.	.	COG1394^ Archaeal/vacuolar-type H+-ATPase subunit D	GO:0045335^cellular_component^phagocytic vesicle`GO:0016471^cellular_component^vacuolar proton-transporting V-type ATPase complex`GO:0046961^molecular_function^proton-transporting ATPase activity, rotational mechanism`GO:0007035^biological_process^vacuolar acidification	GKGGRQVQETREQYLKALEGLIKLASLQTGFVTLDEVIRITNRRVNAIEYVVKPKLENTINYIVSELDEGEREEFYRLKKIQGKKKKAVEIKEKDKKARAEALGKTVVEEKPKDIFDSGKSEEE			ARATH|TAIR=At3g58730|UniProtKB=Q9XGM1		PTHR11671:SF0	ATP SYNTHASE SUBUNIT D	V-TYPE PROTON ATPASE SUBUNIT D	hydrolase activity#GO:0016787;transmembrane transporter activity#GO:0022857;hydrogen ion transmembrane transporter activity#GO:0015078;transporter activity#GO:0005215;catalytic activity#GO:0003824;cation transmembrane transporter activity#GO:0008324	localization#GO:0051179;ion transport#GO:0006811;transport#GO:0006810;purine nucleobase metabolic process#GO:0006144;cation transport#GO:0006812;nucleobase-containing compound metabolic process#GO:0006139;primary metabolic process#GO:0044238;metabolic process#GO:0008152		ATP synthase#PC00002;transporter#PC00227;cation transporter#PC00068;hydrolase#PC00121		GO:0005774|located in vacuolar membrane;GO:0000325|located in plant-type vacuole;GO:0005774|located in vacuolar membrane;GO:0005774|located in vacuolar membrane;GO:0005774|located in vacuolar membrane;GO:0005886|located in plasma membrane;GO:0005773|located in vacuole;GO:0005773|located in vacuole;GO:0005774|located in vacuolar membrane;GO:0005794|located in Golgi apparatus;GO:0005773|located in …	GO:0042626|has "ATPase activity, coupled to transmembrane movement of substances";GO:0046961|has "proton-transporting ATPase activity, rotational mechanism";GO:0046961|has "proton-transporting ATPase activity, rotational mechanism";GO:0042626|has "ATPase activity, coupled to transmembrane movement of substances";	GO:0015991|involved in ATP hydrolysis coupled proton transport;GO:0015991|involved in ATP hydrolysis coupled proton transport;GO:0006007|involved in glucose catabolic process;GO:0006816|involved in calcium ion transport;GO:0007033|involved in vacuole organization;GO:0009651|involved in response to salt stress;GO:0006623|involved in protein targeting to vacuole;GO:0007030|involved in Golgi organiz…
comp3854727_c0_seq1	253	No hit in this database						gi|389611844|dbj|BAM19482.1|	vacuolar H[+] ATPase subunit 36-1, partial [Papilio xuthus]	AT3G58730.1	vacuolar ATP synthase subunit D (VATD) / V-ATPase D subunit / vacuolar proton pump D subunit (VATPD)		vacuolar ATP synthase subunit D (VATD) / V-ATPase D subunit / vacuolar proton pump D subunit (VATPD); FUNCTIONS IN: ATPase activity, coupled to transmembrane movement of substances, proton-transporting ATPase activity, rotational mechanism; INVOLVED IN: ATP synthesis coupled proton transport; LOCATED IN: vacuolar membrane, plasma membrane, vacuole, membrane, plant-type vacuole; EXPRESSED IN: 26 p…	cassava4.1_014192m|PACid:17985237	vacuolar ATP synthase subunit D (VATD) / V-ATPase D subunit / vacuolar proton pump D subunit (VATPD)	PGSC0003DMP400050495|PACid:24422248	vacuolar ATP synthase subunit D (VATD) / V-ATPase D subunit / vacuolar proton pump D subunit (VATPD)												ARATH|TAIR=At3g58730|UniProtKB=Q9XGM1		PTHR11671:SF0	ATP SYNTHASE SUBUNIT D	V-TYPE PROTON ATPASE SUBUNIT D	hydrolase activity#GO:0016787;transmembrane transporter activity#GO:0022857;hydrogen ion transmembrane transporter activity#GO:0015078;transporter activity#GO:0005215;catalytic activity#GO:0003824;cation transmembrane transporter activity#GO:0008324	localization#GO:0051179;ion transport#GO:0006811;transport#GO:0006810;purine nucleobase metabolic process#GO:0006144;cation transport#GO:0006812;nucleobase-containing compound metabolic process#GO:0006139;primary metabolic process#GO:0044238;metabolic process#GO:0008152		ATP synthase#PC00002;transporter#PC00227;cation transporter#PC00068;hydrolase#PC00121		GO:0005774|located in vacuolar membrane;GO:0000325|located in plant-type vacuole;GO:0005774|located in vacuolar membrane;GO:0005774|located in vacuolar membrane;GO:0005774|located in vacuolar membrane;GO:0005886|located in plasma membrane;GO:0005773|located in vacuole;GO:0005773|located in vacuole;GO:0005774|located in vacuolar membrane;GO:0005794|located in Golgi apparatus;GO:0005773|located in …	GO:0042626|has "ATPase activity, coupled to transmembrane movement of substances";GO:0046961|has "proton-transporting ATPase activity, rotational mechanism";GO:0046961|has "proton-transporting ATPase activity, rotational mechanism";GO:0042626|has "ATPase activity, coupled to transmembrane movement of substances";	GO:0015991|involved in ATP hydrolysis coupled proton transport;GO:0015991|involved in ATP hydrolysis coupled proton transport;GO:0006007|involved in glucose catabolic process;GO:0006816|involved in calcium ion transport;GO:0007033|involved in vacuole organization;GO:0009651|involved in response to salt stress;GO:0006623|involved in protein targeting to vacuole;GO:0007030|involved in Golgi organiz…
comp643199_c0_seq1	215	No hit in this database						gi|67477353|sp|O59941.2|VATD_NEUCR	RecName: Full=V-type proton ATPase subunit D; Short=V-ATPase subunit D; AltName: Full=Vacuolar proton pump subunit D	AT3G58730.1	vacuolar ATP synthase subunit D (VATD) / V-ATPase D subunit / vacuolar proton pump D subunit (VATPD)		vacuolar ATP synthase subunit D (VATD) / V-ATPase D subunit / vacuolar proton pump D subunit (VATPD); FUNCTIONS IN: ATPase activity, coupled to transmembrane movement of substances, proton-transporting ATPase activity, rotational mechanism; INVOLVED IN: ATP synthesis coupled proton transport; LOCATED IN: vacuolar membrane, plasma membrane, vacuole, membrane, plant-type vacuole; EXPRESSED IN: 26 p…	cassava4.1_014189m|PACid:17985589	vacuolar ATP synthase subunit D (VATD) / V-ATPase D subunit / vacuolar proton pump D subunit (VATPD)	PGSC0003DMP400050495|PACid:24422248	vacuolar ATP synthase subunit D (VATD) / V-ATPase D subunit / vacuolar proton pump D subunit (VATPD)												ARATH|TAIR=At3g58730|UniProtKB=Q9XGM1		PTHR11671:SF0	ATP SYNTHASE SUBUNIT D	V-TYPE PROTON ATPASE SUBUNIT D	hydrolase activity#GO:0016787;transmembrane transporter activity#GO:0022857;hydrogen ion transmembrane transporter activity#GO:0015078;transporter activity#GO:0005215;catalytic activity#GO:0003824;cation transmembrane transporter activity#GO:0008324	localization#GO:0051179;ion transport#GO:0006811;transport#GO:0006810;purine nucleobase metabolic process#GO:0006144;cation transport#GO:0006812;nucleobase-containing compound metabolic process#GO:0006139;primary metabolic process#GO:0044238;metabolic process#GO:0008152		ATP synthase#PC00002;transporter#PC00227;cation transporter#PC00068;hydrolase#PC00121		GO:0005774|located in vacuolar membrane;GO:0000325|located in plant-type vacuole;GO:0005774|located in vacuolar membrane;GO:0005774|located in vacuolar membrane;GO:0005774|located in vacuolar membrane;GO:0005886|located in plasma membrane;GO:0005773|located in vacuole;GO:0005773|located in vacuole;GO:0005774|located in vacuolar membrane;GO:0005794|located in Golgi apparatus;GO:0005773|located in …	GO:0042626|has "ATPase activity, coupled to transmembrane movement of substances";GO:0046961|has "proton-transporting ATPase activity, rotational mechanism";GO:0046961|has "proton-transporting ATPase activity, rotational mechanism";GO:0042626|has "ATPase activity, coupled to transmembrane movement of substances";	GO:0015991|involved in ATP hydrolysis coupled proton transport;GO:0015991|involved in ATP hydrolysis coupled proton transport;GO:0006007|involved in glucose catabolic process;GO:0006816|involved in calcium ion transport;GO:0007033|involved in vacuole organization;GO:0009651|involved in response to salt stress;GO:0006623|involved in protein targeting to vacuole;GO:0007030|involved in Golgi organiz…
comp648017_c0_seq1	758	No hit in this database						gi|348517634|ref|XP_003446338.1|	PREDICTED: V-type proton ATPase subunit D-like [Oreochromis niloticus]	AT3G58730.1	vacuolar ATP synthase subunit D (VATD) / V-ATPase D subunit / vacuolar proton pump D subunit (VATPD)		vacuolar ATP synthase subunit D (VATD) / V-ATPase D subunit / vacuolar proton pump D subunit (VATPD); FUNCTIONS IN: ATPase activity, coupled to transmembrane movement of substances, proton-transporting ATPase activity, rotational mechanism; INVOLVED IN: ATP synthesis coupled proton transport; LOCATED IN: vacuolar membrane, plasma membrane, vacuole, membrane, plant-type vacuole; EXPRESSED IN: 26 p…	cassava4.1_014189m|PACid:17985589	vacuolar ATP synthase subunit D (VATD) / V-ATPase D subunit / vacuolar proton pump D subunit (VATPD)	PGSC0003DMP400050495|PACid:24422248	vacuolar ATP synthase subunit D (VATD) / V-ATPase D subunit / vacuolar proton pump D subunit (VATPD)	comp648017_c0_seq1:2-757(-)	m.243540	sp|Q5RCS8|VATD_PONAB`Q5RCS8`Q:6-252,H:1-245`66.27%ID`E:4e-113`RecName: Full=V-type proton ATPase subunit D; Short=V-ATPase subunit D; AltName: Full=Vacuolar proton pump subunit D;`Eukaryota; Metazoa; Chordata; Craniata; Vertebrata; Euteleostomi; Mammalia; Eutheria; Euarchontoglires; Primates; Haplorrhini; Catarrhini; Hominidae; Pongo.	PF01813.12^ATP-synt_D^ATP synthase subunit D^19-214^E:1.2e-68	.	.	.	GO:0016471^cellular_component^vacuolar proton-transporting V-type ATPase complex`GO:0042626^molecular_function^ATPase activity, coupled to transmembrane movement of substances`GO:0015992^biological_process^proton transport	RNIFDMSGKDRINIFPSRMAQTLMKQRLKGAQMGHSLLKKKAEALTRRFREILKKIVEAKQGMADVMKEATFSLASVKFAATGDISHTVLHNVTKAQLKVKSSTDNIAGVTLPIFETYSEGADTYELTGLSRGGQQIDRLKKNYVKAIKLLVDLASLQTSFITLDEVIKITNRRVNAIEHVIIPKIDNTIRYIIQELDEREREEFYRLKKIQEKKKKVKEEKEQALKAQGIEPSDLEHVSTALSSGQDDDIL			ARATH|TAIR=At3g58730|UniProtKB=Q9XGM1		PTHR11671:SF0	ATP SYNTHASE SUBUNIT D	V-TYPE PROTON ATPASE SUBUNIT D	hydrolase activity#GO:0016787;transmembrane transporter activity#GO:0022857;hydrogen ion transmembrane transporter activity#GO:0015078;transporter activity#GO:0005215;catalytic activity#GO:0003824;cation transmembrane transporter activity#GO:0008324	localization#GO:0051179;ion transport#GO:0006811;transport#GO:0006810;purine nucleobase metabolic process#GO:0006144;cation transport#GO:0006812;nucleobase-containing compound metabolic process#GO:0006139;primary metabolic process#GO:0044238;metabolic process#GO:0008152		ATP synthase#PC00002;transporter#PC00227;cation transporter#PC00068;hydrolase#PC00121		GO:0005774|located in vacuolar membrane;GO:0000325|located in plant-type vacuole;GO:0005774|located in vacuolar membrane;GO:0005774|located in vacuolar membrane;GO:0005774|located in vacuolar membrane;GO:0005886|located in plasma membrane;GO:0005773|located in vacuole;GO:0005773|located in vacuole;GO:0005774|located in vacuolar membrane;GO:0005794|located in Golgi apparatus;GO:0005773|located in …	GO:0042626|has "ATPase activity, coupled to transmembrane movement of substances";GO:0046961|has "proton-transporting ATPase activity, rotational mechanism";GO:0046961|has "proton-transporting ATPase activity, rotational mechanism";GO:0042626|has "ATPase activity, coupled to transmembrane movement of substances";	GO:0015991|involved in ATP hydrolysis coupled proton transport;GO:0015991|involved in ATP hydrolysis coupled proton transport;GO:0006007|involved in glucose catabolic process;GO:0006816|involved in calcium ion transport;GO:0007033|involved in vacuole organization;GO:0009651|involved in response to salt stress;GO:0006623|involved in protein targeting to vacuole;GO:0007030|involved in Golgi organiz…
comp709117_c0_seq1	400	No hit in this database						gi|171690712|ref|XP_001910281.1|	hypothetical protein [Podospora anserina S mat+]	AT3G58730.1	vacuolar ATP synthase subunit D (VATD) / V-ATPase D subunit / vacuolar proton pump D subunit (VATPD)		vacuolar ATP synthase subunit D (VATD) / V-ATPase D subunit / vacuolar proton pump D subunit (VATPD); FUNCTIONS IN: ATPase activity, coupled to transmembrane movement of substances, proton-transporting ATPase activity, rotational mechanism; INVOLVED IN: ATP synthesis coupled proton transport; LOCATED IN: vacuolar membrane, plasma membrane, vacuole, membrane, plant-type vacuole; EXPRESSED IN: 26 p…	cassava4.1_014192m|PACid:17985237	vacuolar ATP synthase subunit D (VATD) / V-ATPase D subunit / vacuolar proton pump D subunit (VATPD)	PGSC0003DMP400050495|PACid:24422248	vacuolar ATP synthase subunit D (VATD) / V-ATPase D subunit / vacuolar proton pump D subunit (VATPD)												ARATH|TAIR=At3g58730|UniProtKB=Q9XGM1		PTHR11671:SF0	ATP SYNTHASE SUBUNIT D	V-TYPE PROTON ATPASE SUBUNIT D	hydrolase activity#GO:0016787;transmembrane transporter activity#GO:0022857;hydrogen ion transmembrane transporter activity#GO:0015078;transporter activity#GO:0005215;catalytic activity#GO:0003824;cation transmembrane transporter activity#GO:0008324	localization#GO:0051179;ion transport#GO:0006811;transport#GO:0006810;purine nucleobase metabolic process#GO:0006144;cation transport#GO:0006812;nucleobase-containing compound metabolic process#GO:0006139;primary metabolic process#GO:0044238;metabolic process#GO:0008152		ATP synthase#PC00002;transporter#PC00227;cation transporter#PC00068;hydrolase#PC00121		GO:0005774|located in vacuolar membrane;GO:0000325|located in plant-type vacuole;GO:0005774|located in vacuolar membrane;GO:0005774|located in vacuolar membrane;GO:0005774|located in vacuolar membrane;GO:0005886|located in plasma membrane;GO:0005773|located in vacuole;GO:0005773|located in vacuole;GO:0005774|located in vacuolar membrane;GO:0005794|located in Golgi apparatus;GO:0005773|located in …	GO:0042626|has "ATPase activity, coupled to transmembrane movement of substances";GO:0046961|has "proton-transporting ATPase activity, rotational mechanism";GO:0046961|has "proton-transporting ATPase activity, rotational mechanism";GO:0042626|has "ATPase activity, coupled to transmembrane movement of substances";	GO:0015991|involved in ATP hydrolysis coupled proton transport;GO:0015991|involved in ATP hydrolysis coupled proton transport;GO:0006007|involved in glucose catabolic process;GO:0006816|involved in calcium ion transport;GO:0007033|involved in vacuole organization;GO:0009651|involved in response to salt stress;GO:0006623|involved in protein targeting to vacuole;GO:0007030|involved in Golgi organiz…
comp809044_c0_seq1	765	No hit in this database						gi|475668333|gb|EMT66121.1|	V-type proton ATPase subunit D [Fusarium oxysporum f. sp. cubense race 4]	AT3G58730.1	vacuolar ATP synthase subunit D (VATD) / V-ATPase D subunit / vacuolar proton pump D subunit (VATPD)		vacuolar ATP synthase subunit D (VATD) / V-ATPase D subunit / vacuolar proton pump D subunit (VATPD); FUNCTIONS IN: ATPase activity, coupled to transmembrane movement of substances, proton-transporting ATPase activity, rotational mechanism; INVOLVED IN: ATP synthesis coupled proton transport; LOCATED IN: vacuolar membrane, plasma membrane, vacuole, membrane, plant-type vacuole; EXPRESSED IN: 26 p…	cassava4.1_014189m|PACid:17985589	vacuolar ATP synthase subunit D (VATD) / V-ATPase D subunit / vacuolar proton pump D subunit (VATPD)	PGSC0003DMP400050495|PACid:24422248	vacuolar ATP synthase subunit D (VATD) / V-ATPase D subunit / vacuolar proton pump D subunit (VATPD)												ARATH|TAIR=At3g58730|UniProtKB=Q9XGM1		PTHR11671:SF0	ATP SYNTHASE SUBUNIT D	V-TYPE PROTON ATPASE SUBUNIT D	hydrolase activity#GO:0016787;transmembrane transporter activity#GO:0022857;hydrogen ion transmembrane transporter activity#GO:0015078;transporter activity#GO:0005215;catalytic activity#GO:0003824;cation transmembrane transporter activity#GO:0008324	localization#GO:0051179;ion transport#GO:0006811;transport#GO:0006810;purine nucleobase metabolic process#GO:0006144;cation transport#GO:0006812;nucleobase-containing compound metabolic process#GO:0006139;primary metabolic process#GO:0044238;metabolic process#GO:0008152		ATP synthase#PC00002;transporter#PC00227;cation transporter#PC00068;hydrolase#PC00121		GO:0005774|located in vacuolar membrane;GO:0000325|located in plant-type vacuole;GO:0005774|located in vacuolar membrane;GO:0005774|located in vacuolar membrane;GO:0005774|located in vacuolar membrane;GO:0005886|located in plasma membrane;GO:0005773|located in vacuole;GO:0005773|located in vacuole;GO:0005774|located in vacuolar membrane;GO:0005794|located in Golgi apparatus;GO:0005773|located in …	GO:0042626|has "ATPase activity, coupled to transmembrane movement of substances";GO:0046961|has "proton-transporting ATPase activity, rotational mechanism";GO:0046961|has "proton-transporting ATPase activity, rotational mechanism";GO:0042626|has "ATPase activity, coupled to transmembrane movement of substances";	GO:0015991|involved in ATP hydrolysis coupled proton transport;GO:0015991|involved in ATP hydrolysis coupled proton transport;GO:0006007|involved in glucose catabolic process;GO:0006816|involved in calcium ion transport;GO:0007033|involved in vacuole organization;GO:0009651|involved in response to salt stress;GO:0006623|involved in protein targeting to vacuole;GO:0007030|involved in Golgi organiz…
comp174280_c0_seq1	2171	SPGI:CN01441	UniRef100_Q9LXS6	Citrate synthase 2, peroxisomal n=1 Tax=Arabidopsis thaliana RepID=CISY2_ARATH	sp|Q9LXS6|CISY2_ARATH	Citrate synthase 2, peroxisomal OS=Arabidopsis thaliana GN=CSY2	citrate synthase	gi|460412855|ref|XP_004251813.1|	PREDICTED: citrate synthase, glyoxysomal-like [Solanum lycopersicum]	AT3G58750.1	citrate synthase 2	Encodes a peroxisomal citrate synthase that is expressed throughout seedling and shoot development.	citrate synthase 2 (CSY2); FUNCTIONS IN: citrate (SI)-synthase activity; INVOLVED IN: fatty acid beta-oxidation, tricarboxylic acid cycle; LOCATED IN: peroxisome; EXPRESSED IN: 25 plant structures; EXPRESSED DURING: 16 growth stages; CONTAINS InterPro DOMAIN/s: Citrate synthase, type II (InterPro:IPR010953), Citrate synthase-like, large alpha subdomain (InterPro:IPR016142), Citrate synthase activ…	cassava4.1_005825m|PACid:17994167	citrate synthase 2	PGSC0003DMP400013728|PACid:24378017	citrate synthase 2												ARATH|TAIR=At3g58750|UniProtKB=Q9LXS6		PTHR11739:SF1	CITRATE SYNTHASE	CITRATE SYNTHASE, PEROXISOMAL	lyase activity#GO:0016829;transferase activity#GO:0016740;catalytic activity#GO:0003824	generation of precursor metabolites and energy#GO:0006091;cellular amino acid biosynthetic process#GO:0008652;cellular amino acid metabolic process#GO:0006520;cellular amino acid catabolic process#GO:0009063;carbohydrate metabolic process#GO:0005975;tricarboxylic acid cycle#GO:0006099;metabolic process#GO:0008152;primary metabolic process#GO:0044238		transferase#PC00220;lyase#PC00144	TCA cycle#P00051>Citrate Synthase#P01267	GO:0009506|located in plasmodesma;GO:0005777|located in peroxisome;GO:0005737|located in cytoplasm;GO:0005777|located in peroxisome;	GO:0004108|has citrate (SI)-synthase activity;GO:0004108|has citrate (SI)-synthase activity;GO:0004108|has citrate (SI)-synthase activity;GO:0046912|has "transferase activity, transferring acyl groups, acyl groups converted into alkyl on transfer";	GO:0006099|involved in tricarboxylic acid cycle;GO:0043161|involved in proteasomal ubiquitin-dependent protein catabolic process;GO:0019243|involved in methylglyoxal catabolic process to D-lactate;GO:0006635|involved in fatty acid beta-oxidation;GO:0043161|involved in proteasomal ubiquitin-dependent protein catabolic process;GO:0044262|involved in cellular carbohydrate metabolic process;GO:004426…
comp246722_c0_seq1	212	No hit in this database						gi|330833865|ref|XP_003291998.1|	citrate synthase [Dictyostelium purpureum]	AT3G58750.1	citrate synthase 2	Encodes a peroxisomal citrate synthase that is expressed throughout seedling and shoot development.	citrate synthase 2 (CSY2); FUNCTIONS IN: citrate (SI)-synthase activity; INVOLVED IN: fatty acid beta-oxidation, tricarboxylic acid cycle; LOCATED IN: peroxisome; EXPRESSED IN: 25 plant structures; EXPRESSED DURING: 16 growth stages; CONTAINS InterPro DOMAIN/s: Citrate synthase, type II (InterPro:IPR010953), Citrate synthase-like, large alpha subdomain (InterPro:IPR016142), Citrate synthase activ…	cassava4.1_005825m|PACid:17994167	citrate synthase 2	PGSC0003DMP400030295|PACid:24416562	citrate synthase 2												ARATH|TAIR=At3g58750|UniProtKB=Q9LXS6		PTHR11739:SF1	CITRATE SYNTHASE	CITRATE SYNTHASE, PEROXISOMAL	lyase activity#GO:0016829;transferase activity#GO:0016740;catalytic activity#GO:0003824	generation of precursor metabolites and energy#GO:0006091;cellular amino acid biosynthetic process#GO:0008652;cellular amino acid metabolic process#GO:0006520;cellular amino acid catabolic process#GO:0009063;carbohydrate metabolic process#GO:0005975;tricarboxylic acid cycle#GO:0006099;metabolic process#GO:0008152;primary metabolic process#GO:0044238		transferase#PC00220;lyase#PC00144	TCA cycle#P00051>Citrate Synthase#P01267	GO:0009506|located in plasmodesma;GO:0005777|located in peroxisome;GO:0005737|located in cytoplasm;GO:0005777|located in peroxisome;	GO:0004108|has citrate (SI)-synthase activity;GO:0004108|has citrate (SI)-synthase activity;GO:0004108|has citrate (SI)-synthase activity;GO:0046912|has "transferase activity, transferring acyl groups, acyl groups converted into alkyl on transfer";	GO:0006099|involved in tricarboxylic acid cycle;GO:0043161|involved in proteasomal ubiquitin-dependent protein catabolic process;GO:0019243|involved in methylglyoxal catabolic process to D-lactate;GO:0006635|involved in fatty acid beta-oxidation;GO:0043161|involved in proteasomal ubiquitin-dependent protein catabolic process;GO:0044262|involved in cellular carbohydrate metabolic process;GO:004426…
comp313775_c0_seq1	762	SPGI:CN08272	UniRef100_D1IEG9	Whole genome shotgun sequence of line PN40024, scaffold_142.assembly12x (Fragment) n=1 Tax=Vitis vinifera RepID=D1IEG9_VITVI	sp|Q9SJH7|CISY3_ARATH	Citrate synthase 3, peroxisomal OS=Arabidopsis thaliana GN=CSY3	citrate synthase	gi|460412855|ref|XP_004251813.1|	PREDICTED: citrate synthase, glyoxysomal-like [Solanum lycopersicum]	AT3G58750.1	citrate synthase 2	Encodes a peroxisomal citrate synthase that is expressed throughout seedling and shoot development.	citrate synthase 2 (CSY2); FUNCTIONS IN: citrate (SI)-synthase activity; INVOLVED IN: fatty acid beta-oxidation, tricarboxylic acid cycle; LOCATED IN: peroxisome; EXPRESSED IN: 25 plant structures; EXPRESSED DURING: 16 growth stages; CONTAINS InterPro DOMAIN/s: Citrate synthase, type II (InterPro:IPR010953), Citrate synthase-like, large alpha subdomain (InterPro:IPR016142), Citrate synthase activ…	cassava4.1_005823m|PACid:17979495	citrate synthase 2	PGSC0003DMP400013728|PACid:24378017	citrate synthase 2	comp313775_c0_seq1:130-765(+)	m.109031	sp|P49299|CYSZ_CUCMA`P49299`Q:7-211,H:10-214`74.76%ID`E:4e-103`RecName: Full=Citrate synthase, glyoxysomal; EC=2.3.3.1; AltName: Full=GCS; Flags: Precursor;`Eukaryota; Viridiplantae; Streptophyta; Embryophyta; Tracheophyta; Spermatophyta; Magnoliophyta; eudicotyledons; core eudicotyledons; rosids; fabids; Cucurbitales; Cucurbitaceae; Cucurbiteae; Cucurbita.	PF00285.16^Citrate_synt^Citrate synthase^100-202^E:1.8e-29	.	.	.	GO:0009514^cellular_component^glyoxysome`GO:0004108^molecular_function^citrate (Si)-synthase activity`GO:0006097^biological_process^glyoxylate cycle`GO:0006099^biological_process^tricarboxylic acid cycle	MESGDSSAVARARLAVLSYHFAPPASLNSTHEVLLHASPVLATDLLEPPPNLKGALTIIDDRTGKRYRVHVSEEGTIKATDLKKISTGEHDKGLKLYDPGYLNTAPVRSSICYIDGDAGILRYRGYPIEELAEGSSFLEVAYLLMYGNLPSANQLADWEFTVSQHSAVPQGILDIIQAMPHDAHPMGILVSAMSALSVFHPDANPALRGQD			ARATH|TAIR=At3g58750|UniProtKB=Q9LXS6		PTHR11739:SF1	CITRATE SYNTHASE	CITRATE SYNTHASE, PEROXISOMAL	lyase activity#GO:0016829;transferase activity#GO:0016740;catalytic activity#GO:0003824	generation of precursor metabolites and energy#GO:0006091;cellular amino acid biosynthetic process#GO:0008652;cellular amino acid metabolic process#GO:0006520;cellular amino acid catabolic process#GO:0009063;carbohydrate metabolic process#GO:0005975;tricarboxylic acid cycle#GO:0006099;metabolic process#GO:0008152;primary metabolic process#GO:0044238		transferase#PC00220;lyase#PC00144	TCA cycle#P00051>Citrate Synthase#P01267	GO:0009506|located in plasmodesma;GO:0005777|located in peroxisome;GO:0005737|located in cytoplasm;GO:0005777|located in peroxisome;	GO:0004108|has citrate (SI)-synthase activity;GO:0004108|has citrate (SI)-synthase activity;GO:0004108|has citrate (SI)-synthase activity;GO:0046912|has "transferase activity, transferring acyl groups, acyl groups converted into alkyl on transfer";	GO:0006099|involved in tricarboxylic acid cycle;GO:0043161|involved in proteasomal ubiquitin-dependent protein catabolic process;GO:0019243|involved in methylglyoxal catabolic process to D-lactate;GO:0006635|involved in fatty acid beta-oxidation;GO:0043161|involved in proteasomal ubiquitin-dependent protein catabolic process;GO:0044262|involved in cellular carbohydrate metabolic process;GO:004426…
comp39485_c0_seq1	208	No hit in this database						gi|281204740|gb|EFA78935.1|	citrate synthase [Polysphondylium pallidum PN500]	AT3G58750.1	citrate synthase 2	Encodes a peroxisomal citrate synthase that is expressed throughout seedling and shoot development.	citrate synthase 2 (CSY2); FUNCTIONS IN: citrate (SI)-synthase activity; INVOLVED IN: fatty acid beta-oxidation, tricarboxylic acid cycle; LOCATED IN: peroxisome; EXPRESSED IN: 25 plant structures; EXPRESSED DURING: 16 growth stages; CONTAINS InterPro DOMAIN/s: Citrate synthase, type II (InterPro:IPR010953), Citrate synthase-like, large alpha subdomain (InterPro:IPR016142), Citrate synthase activ…	cassava4.1_005823m|PACid:17979495	citrate synthase 2	PGSC0003DMP400030296|PACid:24416560	citrate synthase 3												ARATH|TAIR=At3g58750|UniProtKB=Q9LXS6		PTHR11739:SF1	CITRATE SYNTHASE	CITRATE SYNTHASE, PEROXISOMAL	lyase activity#GO:0016829;transferase activity#GO:0016740;catalytic activity#GO:0003824	generation of precursor metabolites and energy#GO:0006091;cellular amino acid biosynthetic process#GO:0008652;cellular amino acid metabolic process#GO:0006520;cellular amino acid catabolic process#GO:0009063;carbohydrate metabolic process#GO:0005975;tricarboxylic acid cycle#GO:0006099;metabolic process#GO:0008152;primary metabolic process#GO:0044238		transferase#PC00220;lyase#PC00144	TCA cycle#P00051>Citrate Synthase#P01267	GO:0009506|located in plasmodesma;GO:0005777|located in peroxisome;GO:0005737|located in cytoplasm;GO:0005777|located in peroxisome;	GO:0004108|has citrate (SI)-synthase activity;GO:0004108|has citrate (SI)-synthase activity;GO:0004108|has citrate (SI)-synthase activity;GO:0046912|has "transferase activity, transferring acyl groups, acyl groups converted into alkyl on transfer";	GO:0006099|involved in tricarboxylic acid cycle;GO:0043161|involved in proteasomal ubiquitin-dependent protein catabolic process;GO:0019243|involved in methylglyoxal catabolic process to D-lactate;GO:0006635|involved in fatty acid beta-oxidation;GO:0043161|involved in proteasomal ubiquitin-dependent protein catabolic process;GO:0044262|involved in cellular carbohydrate metabolic process;GO:004426…
comp84288_c0_seq1	234	No hit in this database						gi|294866378|ref|XP_002764686.1|	2-methylcitrate synthase, putative [Perkinsus marinus ATCC 50983]	AT3G58750.1	citrate synthase 2	Encodes a peroxisomal citrate synthase that is expressed throughout seedling and shoot development.	citrate synthase 2 (CSY2); FUNCTIONS IN: citrate (SI)-synthase activity; INVOLVED IN: fatty acid beta-oxidation, tricarboxylic acid cycle; LOCATED IN: peroxisome; EXPRESSED IN: 25 plant structures; EXPRESSED DURING: 16 growth stages; CONTAINS InterPro DOMAIN/s: Citrate synthase, type II (InterPro:IPR010953), Citrate synthase-like, large alpha subdomain (InterPro:IPR016142), Citrate synthase activ…	cassava4.1_005823m|PACid:17979495	citrate synthase 2	PGSC0003DMP400030294|PACid:24416563	citrate synthase 2												ARATH|TAIR=At3g58750|UniProtKB=Q9LXS6		PTHR11739:SF1	CITRATE SYNTHASE	CITRATE SYNTHASE, PEROXISOMAL	lyase activity#GO:0016829;transferase activity#GO:0016740;catalytic activity#GO:0003824	generation of precursor metabolites and energy#GO:0006091;cellular amino acid biosynthetic process#GO:0008652;cellular amino acid metabolic process#GO:0006520;cellular amino acid catabolic process#GO:0009063;carbohydrate metabolic process#GO:0005975;tricarboxylic acid cycle#GO:0006099;metabolic process#GO:0008152;primary metabolic process#GO:0044238		transferase#PC00220;lyase#PC00144	TCA cycle#P00051>Citrate Synthase#P01267	GO:0009506|located in plasmodesma;GO:0005777|located in peroxisome;GO:0005737|located in cytoplasm;GO:0005777|located in peroxisome;	GO:0004108|has citrate (SI)-synthase activity;GO:0004108|has citrate (SI)-synthase activity;GO:0004108|has citrate (SI)-synthase activity;GO:0046912|has "transferase activity, transferring acyl groups, acyl groups converted into alkyl on transfer";	GO:0006099|involved in tricarboxylic acid cycle;GO:0043161|involved in proteasomal ubiquitin-dependent protein catabolic process;GO:0019243|involved in methylglyoxal catabolic process to D-lactate;GO:0006635|involved in fatty acid beta-oxidation;GO:0043161|involved in proteasomal ubiquitin-dependent protein catabolic process;GO:0044262|involved in cellular carbohydrate metabolic process;GO:004426…
comp97264_c0_seq1	286	No hit in this database						gi|471560402|gb|EMR62527.1|	putative peroxysomal citrate synthase protein [Eutypa lata UCREL1]	AT3G58750.1	citrate synthase 2	Encodes a peroxisomal citrate synthase that is expressed throughout seedling and shoot development.	citrate synthase 2 (CSY2); FUNCTIONS IN: citrate (SI)-synthase activity; INVOLVED IN: fatty acid beta-oxidation, tricarboxylic acid cycle; LOCATED IN: peroxisome; EXPRESSED IN: 25 plant structures; EXPRESSED DURING: 16 growth stages; CONTAINS InterPro DOMAIN/s: Citrate synthase, type II (InterPro:IPR010953), Citrate synthase-like, large alpha subdomain (InterPro:IPR016142), Citrate synthase activ…	cassava4.1_005825m|PACid:17994167	citrate synthase 2	PGSC0003DMP400030297|PACid:24416561	citrate synthase 3												ARATH|TAIR=At3g58750|UniProtKB=Q9LXS6		PTHR11739:SF1	CITRATE SYNTHASE	CITRATE SYNTHASE, PEROXISOMAL	lyase activity#GO:0016829;transferase activity#GO:0016740;catalytic activity#GO:0003824	generation of precursor metabolites and energy#GO:0006091;cellular amino acid biosynthetic process#GO:0008652;cellular amino acid metabolic process#GO:0006520;cellular amino acid catabolic process#GO:0009063;carbohydrate metabolic process#GO:0005975;tricarboxylic acid cycle#GO:0006099;metabolic process#GO:0008152;primary metabolic process#GO:0044238		transferase#PC00220;lyase#PC00144	TCA cycle#P00051>Citrate Synthase#P01267	GO:0009506|located in plasmodesma;GO:0005777|located in peroxisome;GO:0005737|located in cytoplasm;GO:0005777|located in peroxisome;	GO:0004108|has citrate (SI)-synthase activity;GO:0004108|has citrate (SI)-synthase activity;GO:0004108|has citrate (SI)-synthase activity;GO:0046912|has "transferase activity, transferring acyl groups, acyl groups converted into alkyl on transfer";	GO:0006099|involved in tricarboxylic acid cycle;GO:0043161|involved in proteasomal ubiquitin-dependent protein catabolic process;GO:0019243|involved in methylglyoxal catabolic process to D-lactate;GO:0006635|involved in fatty acid beta-oxidation;GO:0043161|involved in proteasomal ubiquitin-dependent protein catabolic process;GO:0044262|involved in cellular carbohydrate metabolic process;GO:004426…
comp2566723_c0_seq1	269	No hit in this database						gi|348665338|gb|EGZ05169.1|	hypothetical protein PHYSODRAFT_534637 [Phytophthora sojae]	AT3G58760.1	Integrin-linked protein kinase family		Integrin-linked protein kinase family; FUNCTIONS IN: protein serine/threonine/tyrosine kinase activity, kinase activity; INVOLVED IN: regulation of signal transduction, protein amino acid phosphorylation; LOCATED IN: plasma membrane; EXPRESSED IN: 23 plant structures; EXPRESSED DURING: 13 growth stages; CONTAINS InterPro DOMAIN/s: Integrin-linked protein kinase (InterPro:IPR016253), Serine/threon…	cassava4.1_034335m|PACid:17989707	calmodulin-binding receptor-like cytoplasmic kinase 3	PGSC0003DMP400022690|PACid:24406141	Protein kinase superfamily protein												ARATH|TAIR=At3g58760|UniProtKB=F4J703		PTHR23257:SF371	SERINE-THREONINE PROTEIN KINASE	INTEGRIN-LINKED PROTEIN KINASE FAMILY PROTEIN	non-membrane spanning protein tyrosine kinase activity#GO:0004715;transferase activity#GO:0016740;catalytic activity#GO:0003824;kinase activity#GO:0016301;protein kinase activity#GO:0004672	induction of apoptosis#GO:0006917;signal transduction#GO:0007165;developmental process#GO:0032502;MAPK cascade#GO:0000165;protein phosphorylation#GO:0006468;cell communication#GO:0007154;cellular component organization#GO:0016043;cellular process#GO:0009987;I-kappaB kinase/NF-kappaB cascade#GO:0007249;cellular component morphogenesis#GO:0032989;cellular protein modification process#GO:0006464;pri…		non-receptor serine/threonine protein kinase#PC00167;protein kinase#PC00193;non-receptor tyrosine protein kinase#PC00168;transferase#PC00220;kinase#PC00137		GO:0005886|located in plasma membrane;GO:0005886|located in plasma membrane;	GO:0004674|has protein serine/threonine kinase activity;GO:0005524|has ATP binding;GO:0004674|has protein serine/threonine kinase activity;GO:0004712|has protein serine/threonine/tyrosine kinase activity;GO:0004672|has protein kinase activity;GO:0016772|has "transferase activity, transferring phosphorus-containing groups";GO:0005524|has ATP binding;GO:0004712|has protein serine/threonine/tyrosine…	GO:0009966|involved in regulation of signal transduction;GO:0006468|involved in protein phosphorylation;GO:0006468|involved in protein phosphorylation;GO:0006468|involved in protein phosphorylation;GO:0009966|involved in regulation of signal transduction;
comp323047_c0_seq2	2578	SPGI:CN10740	UniRef100_D1IBK2	Whole genome shotgun sequence of line PN40024, scaffold_3.assembly12x (Fragment) n=1 Tax=Vitis vinifera RepID=D1IBK2_VITVI	tr|Q93Z30|Q93Z30_ARATH	AT4g18950/F13C5_120 OS=Arabidopsis thaliana GN=At4g18950	flag-tagged protein kinase domain of mitogen-activ	gi|460395330|ref|XP_004243237.1|	PREDICTED: seven transmembrane domain-containing tyrosine-protein kinase 1-like [Solanum lycopersicum]	AT3G58760.1	Integrin-linked protein kinase family		Integrin-linked protein kinase family; FUNCTIONS IN: protein serine/threonine/tyrosine kinase activity, kinase activity; INVOLVED IN: regulation of signal transduction, protein amino acid phosphorylation; LOCATED IN: plasma membrane; EXPRESSED IN: 23 plant structures; EXPRESSED DURING: 13 growth stages; CONTAINS InterPro DOMAIN/s: Integrin-linked protein kinase (InterPro:IPR016253), Serine/threon…	cassava4.1_007394m|PACid:17964072	Integrin-linked protein kinase family	PGSC0003DMP400049487|PACid:24428068	Integrin-linked protein kinase family	comp323047_c0_seq2:866-2242(-)	m.143986	sp|Q2MHE4|HT1_ARATH`Q2MHE4`Q:193-419,H:130-347`39.13%ID`E:3e-43`RecName: Full=Serine/threonine-protein kinase HT1; EC=2.7.11.1; AltName: Full=High leaf temperature protein 1;`Eukaryota; Viridiplantae; Streptophyta; Embryophyta; Tracheophyta; Spermatophyta; Magnoliophyta; eudicotyledons; core eudicotyledons; rosids; malvids; Brassicales; Brassicaceae; Camelineae; Arabidopsis.	PF12796.2^Ank_2^Ankyrin repeats (3 copies)^42-129^E:5e-19`PF13637.1^Ank_4^Ankyrin repeats (many copies)^42-91^E:1.3e-05`PF13857.1^Ank_5^Ankyrin repeats (many copies)^65-108^E:6.2e-09`PF00023.25^Ank^Ankyrin repeat^70-101^E:7e-11`PF13606.1^Ank_3^Ankyrin repeat^70-98^E:3.1e-06`PF00069.20^Pkinase^Protein kinase domain^164-409^E:8.8e-57`PF07714.12^Pkinase_Tyr^Protein tyrosine kinase^170-412^E:6.7e-54	.	.	COG0515^ Serine/threonine protein kinase	GO:0005524^molecular_function^ATP binding`GO:0004674^molecular_function^protein serine/threonine kinase activity	MESKSQSRFGLGRQSSLAPERDAAGVGGGDEVEEGIDSGIRLMYSANEGDLEGMKELLESGTCVNFRDIDGRTALHVAACQGHRDVVELLLGNGAEVNVEDRWGSTPLADAIHYQNNDVVKLLEAHGSKLPMAPMHVQNAREIPEYEIDPKELDFSNSVDITKGTFCIASWRGTQVAVKRFGEALFMDEEKVQAFRDELALLQKIRHPNVVQFLGAVTQSSPMMIVTEYLPKGDLRAFLKRKGALKPIMAVKYALDIARGMNYLHEHKPEAIIHRDLEPSNILRDDSGHLKVADFGLSKLMRFTKSIKEDKPLTSQETSWRYVAPEVLKNEEYDTMVDVFSFALILQEMIEGCPPFPTKQEVDVAKAYAANERPPFRAPVKLYAHGLRELIEDCWSENP…	OG1_8834_p		ARATH|TAIR=At3g58760|UniProtKB=F4J703		PTHR23257:SF371	SERINE-THREONINE PROTEIN KINASE	INTEGRIN-LINKED PROTEIN KINASE FAMILY PROTEIN	non-membrane spanning protein tyrosine kinase activity#GO:0004715;transferase activity#GO:0016740;catalytic activity#GO:0003824;kinase activity#GO:0016301;protein kinase activity#GO:0004672	induction of apoptosis#GO:0006917;signal transduction#GO:0007165;developmental process#GO:0032502;MAPK cascade#GO:0000165;protein phosphorylation#GO:0006468;cell communication#GO:0007154;cellular component organization#GO:0016043;cellular process#GO:0009987;I-kappaB kinase/NF-kappaB cascade#GO:0007249;cellular component morphogenesis#GO:0032989;cellular protein modification process#GO:0006464;pri…		non-receptor serine/threonine protein kinase#PC00167;protein kinase#PC00193;non-receptor tyrosine protein kinase#PC00168;transferase#PC00220;kinase#PC00137		GO:0005886|located in plasma membrane;GO:0005886|located in plasma membrane;	GO:0004674|has protein serine/threonine kinase activity;GO:0005524|has ATP binding;GO:0004674|has protein serine/threonine kinase activity;GO:0004712|has protein serine/threonine/tyrosine kinase activity;GO:0004672|has protein kinase activity;GO:0016772|has "transferase activity, transferring phosphorus-containing groups";GO:0005524|has ATP binding;GO:0004712|has protein serine/threonine/tyrosine…	GO:0009966|involved in regulation of signal transduction;GO:0006468|involved in protein phosphorylation;GO:0006468|involved in protein phosphorylation;GO:0006468|involved in protein phosphorylation;GO:0009966|involved in regulation of signal transduction;
comp4069768_c0_seq1	234	No hit in this database						gi|471563286|gb|EMR64576.1|	putative mads-box mef2 type transcription factor protein [Eutypa lata UCREL1]	AT3G58780.2	K-box region and MADS-box transcription factor family protein	One of two genes (SHP1 and SHP2) that are required for fruit dehiscence. The two genes control dehiscence zone differentiation and promote the lignification of adjacent cells.	SHATTERPROOF 1 (SHP1); FUNCTIONS IN: protein binding, DNA binding, sequence-specific DNA binding transcription factor activity; INVOLVED IN: fruit dehiscence, ovule development, carpel development; LOCATED IN: nucleus; EXPRESSED IN: 10 plant structures; EXPRESSED DURING: 6 growth stages; CONTAINS InterPro DOMAIN/s: Transcription factor, MADS-box (InterPro:IPR002100), Transcription factor, K-box (…	cassava4.1_030129m|PACid:17972318	AGAMOUS-like 29	PGSC0003DMP400009183|PACid:24397155	K-box region and MADS-box transcription factor family protein												ARATH|TAIR=At3g58780|UniProtKB=P29381		PTHR11945:SF150	MADS BOX PROTEIN	AGAMOUS-LIKE MADS-BOX PROTEIN AGL1-RELATED						GO:0005634|located in nucleus;GO:0005634|located in nucleus;GO:0005634|located in nucleus;GO:0005634|located in nucleus;GO:0005634|located in nucleus;GO:0005634|located in nucleus;	GO:0003677|functions in DNA binding;GO:0005515|has protein binding;GO:0003700|has sequence-specific DNA binding transcription factor activity;GO:0003700|has sequence-specific DNA binding transcription factor activity;GO:0005515|has protein binding;GO:0003677|functions in DNA binding;GO:0003700|has sequence-specific DNA binding transcription factor activity;GO:0005515|functions in protein binding;…	GO:0009886|involved in post-embryonic morphogenesis;GO:0010047|required for fruit dehiscence;GO:0048481|involved in ovule development;GO:0006355|involved in "regulation of transcription, DNA-dependent";GO:0048507|involved in meristem development;GO:0048443|involved in stamen development;GO:0009909|involved in regulation of flower development;GO:0006355|involved in "regulation of transcription, DN…
comp318238_c0_seq3	2330	SPGI:CN04369	UniRef100_D1IEF9	Whole genome shotgun sequence of line PN40024, scaffold_142.assembly12x (Fragment) n=1 Tax=Vitis vinifera RepID=D1IEF9_VITVI	tr|Q8L4B0|Q8L4B0_ARATH	Putative uncharacterized protein At3g58790 OS=Arabidopsis thaliana GN=At3g58790	glycosyltransferase	gi|460395322|ref|XP_004243233.1|	PREDICTED: probable galacturonosyltransferase 15-like [Solanum lycopersicum]	AT3G58790.1	galacturonosyltransferase 15	Encodes a protein with putative galacturonosyltransferase activity.	galacturonosyltransferase 15 (GAUT15); CONTAINS InterPro DOMAIN/s: Glycosyl transferase, family 8 (InterPro:IPR002495); BEST Arabidopsis thaliana protein match is: galacturonosyltransferase 14 (TAIR:AT5G15470.1); Has 1513 Blast hits to 1502 proteins in 296 species: Archae - 0; Bacteria - 573; Metazoa - 140; Fungi - 8; Plants - 775; Viruses - 2; Other Eukaryotes - 15 (source: NCBI BLink).	cassava4.1_007284m|PACid:17972890	galacturonosyltransferase 15	PGSC0003DMP400030306|PACid:24414752	galacturonosyltransferase 15	comp318238_c0_seq3:281-1930(+)	m.123566	sp|Q8L4B0|GAUTF_ARATH`Q8L4B0`Q:1-543,H:1-540`57.92%ID`E:0`RecName: Full=Probable galacturonosyltransferase 15; EC=2.4.1.-;`Eukaryota; Viridiplantae; Streptophyta; Embryophyta; Tracheophyta; Spermatophyta; Magnoliophyta; eudicotyledons; core eudicotyledons; rosids; malvids; Brassicales; Brassicaceae; Camelineae; Arabidopsis.	PF01501.15^Glyco_transf_8^Glycosyl transferase family 8^186-516^E:1.1e-57	.	ExpAA=22.68`PredHel=1`Topology=i47-69o	NOG298451	GO:0000139^cellular_component^Golgi membrane`GO:0016021^cellular_component^integral to membrane`GO:0047262^molecular_function^polygalacturonate 4-alpha-galacturonosyltransferase activity`GO:0045489^biological_process^pectin biosynthetic process	MKFYISATGIKKVTISNSGSVEGGEVFAGGMKAKGSPRIGRRISHKAVMFPAILTLLLFSFLFVRIAFLFLESAAICSTSLGCLGWRIFGGSDSALLREELTRALLEVTSIDGENGIGGMEGLTPVTASFNDLVKEMTSNRHDIKTFAFKAKATMLKMEQMVQSARKQESIYWHLASHGVPKWMHCLSLKLAEEYAVNAVARSRLPAPEYVSRLTDPSFQHVVLLTDNVLAASVVISSTIKSSMTPGRMVFHVVTDKKTYTAMHAWFAMNSINSAVVEVKGLHQYDWPHDVNIGIKQMLEIHHLIWGHKFDRIKDEVAAFDDKLDKDLDYQWPTSISLLNHLRIYIPELFPDLNKIVFLDDDTVVQHDLSSLWDLDLNGKVVGAVFDSSCGYGCCPGRK…		OG1_1369	ARATH|TAIR=At3g58790|UniProtKB=Q8L4B0		PTHR32116:SF2	FAMILY NOT NAMED	GALACTURONOSYLTRANSFERASE 12-RELATED						GO:0005794|located in Golgi apparatus	GO:0047262|has polygalacturonate 4-alpha-galacturonosyltransferase activity;GO:0016757|has "transferase activity, transferring glycosyl groups";GO:0016758|has "transferase activity, transferring hexosyl groups";GO:0016757|has "transferase activity, transferring glycosyl groups";GO:0016757|has "transferase activity, transferring glycosyl groups";	GO:0016051|involved in carbohydrate biosynthetic process
comp174186_c1_seq1	1067	SPGI:CN01515	UniRef100_A7L8D2	Metal tolerance protein n=1 Tax=Cucumis sativus RepID=A7L8D2_CUCSA	tr|Q3EAH9|Q3EAH9_ARATH	Uncharacterized protein At3g58810.1 OS=Arabidopsis thaliana GN=At3g58810	zinc transporter	gi|225426520|ref|XP_002278303.1|	PREDICTED: metal tolerance protein A2-like [Vitis vinifera]	AT3G58810.2	metal tolerance protein A2	Member of Zinc transporter (ZAT) family. Contributes to basic cellular Zn tolerance and controls Zn partitioning, particularly under conditions of high rates of Zn influx into the root symplasm. Localizes to the vacuolar membrane.	metal tolerance protein A2 (MTPA2); CONTAINS InterPro DOMAIN/s: Cation efflux protein (InterPro:IPR002524); BEST Arabidopsis thaliana protein match is: zinc transporter of Arabidopsis thaliana (TAIR:AT2G46800.2); Has 35333 Blast hits to 34131 proteins in 2444 species: Archae - 798; Bacteria - 22429; Metazoa - 974; Fungi - 991; Plants - 531; Viruses - 0; Other Eukaryotes - 9610 (source: NCBI BLink…	cassava4.1_008566m|PACid:17959994	Cation efflux family protein	PGSC0003DMP400053474|PACid:24414049	metal tolerance protein A2												ARATH|TAIR=At3g58810|UniProtKB=Q9LXS1		PTHR11562:SF31	CATION EFFLUX PROTEIN/ ZINC TRANSPORTER	RE54080P	transmembrane transporter activity#GO:0022857;transporter activity#GO:0005215	localization#GO:0051179;cation transport#GO:0006812;ion transport#GO:0006811;transport#GO:0006810		transporter#PC00227		GO:0009705|located in plant-type vacuole membrane;GO:0009705|located in plant-type vacuole membrane;GO:0009705|located in plant-type vacuole membrane;GO:0016021|located in integral to membrane;GO:0005773|located in vacuole;GO:0016021|located in integral to membrane;GO:0005773|located in vacuole;	GO:0015103|has inorganic anion transmembrane transporter activity;GO:0008324|has cation transmembrane transporter activity;GO:0008324|has cation transmembrane transporter activity;GO:0015562|has efflux transmembrane transporter activity;GO:0005385|has zinc ion transmembrane transporter activity;	GO:0055085|involved in transmembrane transport;GO:0010167|involved in response to nitrate;GO:0015706|involved in nitrate transport;GO:0010312|involved in detoxification of zinc ion;GO:0010043|involved in response to zinc ion;GO:0055085|involved in transmembrane transport;GO:0010299|involved in detoxification of cobalt ion;GO:0055085|involved in transmembrane transport;GO:0006826|involved in iron …
comp1765100_c0_seq1	286	No hit in this database						gi|443683271|gb|ELT87571.1|	hypothetical protein CAPTEDRAFT_142357 [Capitella teleta]	AT3G58810.2	metal tolerance protein A2	Member of Zinc transporter (ZAT) family. Contributes to basic cellular Zn tolerance and controls Zn partitioning, particularly under conditions of high rates of Zn influx into the root symplasm. Localizes to the vacuolar membrane.	metal tolerance protein A2 (MTPA2); CONTAINS InterPro DOMAIN/s: Cation efflux protein (InterPro:IPR002524); BEST Arabidopsis thaliana protein match is: zinc transporter of Arabidopsis thaliana (TAIR:AT2G46800.2); Has 35333 Blast hits to 34131 proteins in 2444 species: Archae - 798; Bacteria - 22429; Metazoa - 974; Fungi - 991; Plants - 531; Viruses - 0; Other Eukaryotes - 9610 (source: NCBI BLink…	cassava4.1_008566m|PACid:17959994	Cation efflux family protein	PGSC0003DMP400053474|PACid:24414049	metal tolerance protein A2												ARATH|TAIR=At3g58810|UniProtKB=Q9LXS1		PTHR11562:SF31	CATION EFFLUX PROTEIN/ ZINC TRANSPORTER	RE54080P	transmembrane transporter activity#GO:0022857;transporter activity#GO:0005215	localization#GO:0051179;cation transport#GO:0006812;ion transport#GO:0006811;transport#GO:0006810		transporter#PC00227		GO:0009705|located in plant-type vacuole membrane;GO:0009705|located in plant-type vacuole membrane;GO:0009705|located in plant-type vacuole membrane;GO:0016021|located in integral to membrane;GO:0005773|located in vacuole;GO:0016021|located in integral to membrane;GO:0005773|located in vacuole;	GO:0015103|has inorganic anion transmembrane transporter activity;GO:0008324|has cation transmembrane transporter activity;GO:0008324|has cation transmembrane transporter activity;GO:0015562|has efflux transmembrane transporter activity;GO:0005385|has zinc ion transmembrane transporter activity;	GO:0055085|involved in transmembrane transport;GO:0010167|involved in response to nitrate;GO:0015706|involved in nitrate transport;GO:0010312|involved in detoxification of zinc ion;GO:0010043|involved in response to zinc ion;GO:0055085|involved in transmembrane transport;GO:0010299|involved in detoxification of cobalt ion;GO:0055085|involved in transmembrane transport;GO:0006826|involved in iron …
comp2397261_c0_seq1	252	No hit in this database						gi|470413876|ref|XP_004336628.1|	cation diffusion facilitator family transporter superfamily protein [Acanthamoeba castellanii str. Neff]	AT3G58810.1	metal tolerance protein A2	Member of Zinc transporter (ZAT) family. Contributes to basic cellular Zn tolerance and controls Zn partitioning, particularly under conditions of high rates of Zn influx into the root symplasm. Localizes to the vacuolar membrane.	metal tolerance protein A2 (MTPA2); FUNCTIONS IN: efflux transmembrane transporter activity, zinc ion transmembrane transporter activity, inorganic anion transmembrane transporter activity; INVOLVED IN: response to zinc ion, zinc ion transport, detoxification of cobalt ion, detoxification of zinc ion; LOCATED IN: plant-type vacuole membrane, vacuole; EXPRESSED IN: 16 plant structures; EXPRESSED D…	cassava4.1_008566m|PACid:17959994	Cation efflux family protein	PGSC0003DMP400053546|PACid:24417565	zinc transporter of Arabidopsis thaliana												ARATH|TAIR=At3g58810|UniProtKB=Q9LXS1		PTHR11562:SF31	CATION EFFLUX PROTEIN/ ZINC TRANSPORTER	RE54080P	transmembrane transporter activity#GO:0022857;transporter activity#GO:0005215	localization#GO:0051179;cation transport#GO:0006812;ion transport#GO:0006811;transport#GO:0006810		transporter#PC00227		GO:0009705|located in plant-type vacuole membrane;GO:0009705|located in plant-type vacuole membrane;GO:0009705|located in plant-type vacuole membrane;GO:0016021|located in integral to membrane;GO:0005773|located in vacuole;GO:0016021|located in integral to membrane;GO:0005773|located in vacuole;	GO:0015103|has inorganic anion transmembrane transporter activity;GO:0008324|has cation transmembrane transporter activity;GO:0008324|has cation transmembrane transporter activity;GO:0015562|has efflux transmembrane transporter activity;GO:0005385|has zinc ion transmembrane transporter activity;	GO:0055085|involved in transmembrane transport;GO:0010167|involved in response to nitrate;GO:0015706|involved in nitrate transport;GO:0010312|involved in detoxification of zinc ion;GO:0010043|involved in response to zinc ion;GO:0055085|involved in transmembrane transport;GO:0010299|involved in detoxification of cobalt ion;GO:0055085|involved in transmembrane transport;GO:0006826|involved in iron …
comp96144_c0_seq1	206	No hit in this database						gi|459177378|ref|XP_002129798.2|	PREDICTED: zinc transporter 2-like [Ciona intestinalis]	AT3G58810.2	metal tolerance protein A2	Member of Zinc transporter (ZAT) family. Contributes to basic cellular Zn tolerance and controls Zn partitioning, particularly under conditions of high rates of Zn influx into the root symplasm. Localizes to the vacuolar membrane.	metal tolerance protein A2 (MTPA2); CONTAINS InterPro DOMAIN/s: Cation efflux protein (InterPro:IPR002524); BEST Arabidopsis thaliana protein match is: zinc transporter of Arabidopsis thaliana (TAIR:AT2G46800.2); Has 35333 Blast hits to 34131 proteins in 2444 species: Archae - 798; Bacteria - 22429; Metazoa - 974; Fungi - 991; Plants - 531; Viruses - 0; Other Eukaryotes - 9610 (source: NCBI BLink…	cassava4.1_008847m|PACid:17975592	zinc transporter of Arabidopsis thaliana	PGSC0003DMP400053474|PACid:24414049	metal tolerance protein A2												ARATH|TAIR=At3g58810|UniProtKB=Q9LXS1		PTHR11562:SF31	CATION EFFLUX PROTEIN/ ZINC TRANSPORTER	RE54080P	transmembrane transporter activity#GO:0022857;transporter activity#GO:0005215	localization#GO:0051179;cation transport#GO:0006812;ion transport#GO:0006811;transport#GO:0006810		transporter#PC00227		GO:0009705|located in plant-type vacuole membrane;GO:0009705|located in plant-type vacuole membrane;GO:0009705|located in plant-type vacuole membrane;GO:0016021|located in integral to membrane;GO:0005773|located in vacuole;GO:0016021|located in integral to membrane;GO:0005773|located in vacuole;	GO:0015103|has inorganic anion transmembrane transporter activity;GO:0008324|has cation transmembrane transporter activity;GO:0008324|has cation transmembrane transporter activity;GO:0015562|has efflux transmembrane transporter activity;GO:0005385|has zinc ion transmembrane transporter activity;	GO:0055085|involved in transmembrane transport;GO:0010167|involved in response to nitrate;GO:0015706|involved in nitrate transport;GO:0010312|involved in detoxification of zinc ion;GO:0010043|involved in response to zinc ion;GO:0055085|involved in transmembrane transport;GO:0010299|involved in detoxification of cobalt ion;GO:0055085|involved in transmembrane transport;GO:0006826|involved in iron …
comp323722_c0_seq1	888	SPGI:CN13868	UniRef100_B9GT43	Predicted protein n=1 Tax=Populus trichocarpa RepID=B9GT43_POPTR	tr|Q9LXR9|Q9LXR9_ARATH	Putative uncharacterized protein T20N10_180 OS=Arabidopsis thaliana GN=T20N10_180	protein	gi|460395314|ref|XP_004243229.1|	PREDICTED: uncharacterized protein LOC101255115 [Solanum lycopersicum]	AT3G58830.1	haloacid dehalogenase (HAD) superfamily protein		haloacid dehalogenase (HAD) superfamily protein; FUNCTIONS IN: catalytic activity; LOCATED IN: chloroplast; EXPRESSED IN: 24 plant structures; EXPRESSED DURING: 15 growth stages; CONTAINS InterPro DOMAIN/s: HAD-superfamily hydrolase, subfamily IIIA (InterPro:IPR006549), Protein of unknown function DUF2010 (InterPro:IPR019001), HAD-superfamily phosphatase, subfamily IIIA (InterPro:IPR010021); Has …	cassava4.1_010862m|PACid:17972889	haloacid dehalogenase (HAD) superfamily protein	PGSC0003DMP400030308|PACid:24416825	haloacid dehalogenase (HAD) superfamily protein	comp323722_c0_seq1:181-891(+)	m.147570	sp|P38812|GEP4_YEAST`P38812`Q:112-236,H:1-121`31.75%ID`E:1e-07`RecName: Full=Phosphatidylglycerophosphatase GEP4, mitochondrial; EC=3.1.3.27; AltName: Full=Genetic interactor of prohibitins 4; AltName: Full=PGP phosphatase GEP4;`Eukaryota; Fungi; Dikarya; Ascomycota; Saccharomycotina; Saccharomycetes; Saccharomycetales; Saccharomycetaceae; Saccharomyces.	PF09419.5^PGP_phosphatase^Mitochondrial PGP phosphatase^126-236^E:9.4e-31	.	.	COG1011^ Predicted hydrolase (HAD superfamily)	GO:0031314^cellular_component^extrinsic to mitochondrial inner membrane`GO:0005759^cellular_component^mitochondrial matrix`GO:0008962^molecular_function^phosphatidylglycerophosphatase activity`GO:0032049^biological_process^cardiolipin biosynthetic process`GO:0046838^biological_process^phosphorylated carbohydrate dephosphorylation	MHSTTVTPWQNCCYCPVPSRFTSSPHSLPFPKKAIRLSRLTLSAATTHSCSTEHEKQNLPRNPEDPDRENPVFPQDYYEDGDREPERRFENPLVFLTNMWWTDMKAALGQRINVEGLTSSLGIFAKNKHLVIPHIAVPDIRYIDWAELKRRGFEGVVFDKDNTLTFPYSLRLWSPLRSSIEQCKALFGNNIAVFSNSSGLFEYDPDGRNAKILERAIGIKVIRHRLKKPAGTAEEI		OG1_15355	ARATH|TAIR=At3g58830|UniProtKB=Q84VV0		PTHR19288:SF25	4-NITROPHENYLPHOSPHATASE-RELATED	PHOSPHATIDYLGLYCEROPHOSPHATASE GEP4, MITOCHONDRIAL	hydrolase activity#GO:0016787;catalytic activity#GO:0003824	phosphate-containing compound metabolic process#GO:0006796;metabolic process#GO:0008152		hydrolase#PC00121;phosphatase#PC00181		GO:0005739|located in mitochondrion	GO:0003824|has catalytic activity
comp278188_c0_seq1	635	No hit in this database						gi|348688435|gb|EGZ28249.1|	hypothetical protein PHYSODRAFT_358438 [Phytophthora sojae]	AT3G58830.1	haloacid dehalogenase (HAD) superfamily protein		haloacid dehalogenase (HAD) superfamily protein; FUNCTIONS IN: catalytic activity; LOCATED IN: chloroplast; EXPRESSED IN: 24 plant structures; EXPRESSED DURING: 15 growth stages; CONTAINS InterPro DOMAIN/s: HAD-superfamily hydrolase, subfamily IIIA (InterPro:IPR006549), Protein of unknown function DUF2010 (InterPro:IPR019001), HAD-superfamily phosphatase, subfamily IIIA (InterPro:IPR010021); Has …	cassava4.1_010862m|PACid:17972889	haloacid dehalogenase (HAD) superfamily protein	PGSC0003DMP400030308|PACid:24416825	haloacid dehalogenase (HAD) superfamily protein												ARATH|TAIR=At3g58830|UniProtKB=Q84VV0		PTHR19288:SF25	4-NITROPHENYLPHOSPHATASE-RELATED	PHOSPHATIDYLGLYCEROPHOSPHATASE GEP4, MITOCHONDRIAL	hydrolase activity#GO:0016787;catalytic activity#GO:0003824	phosphate-containing compound metabolic process#GO:0006796;metabolic process#GO:0008152		hydrolase#PC00121;phosphatase#PC00181		GO:0005739|located in mitochondrion	GO:0003824|has catalytic activity
comp323722_c1_seq1	458	SPGI:CN13868	UniRef100_B9GT43	Predicted protein n=1 Tax=Populus trichocarpa RepID=B9GT43_POPTR	tr|Q9LXR9|Q9LXR9_ARATH	Putative uncharacterized protein T20N10_180 OS=Arabidopsis thaliana GN=T20N10_180	protein	gi|460395314|ref|XP_004243229.1|	PREDICTED: uncharacterized protein LOC101255115 [Solanum lycopersicum]	AT3G58830.1	haloacid dehalogenase (HAD) superfamily protein		haloacid dehalogenase (HAD) superfamily protein; FUNCTIONS IN: catalytic activity; LOCATED IN: chloroplast; EXPRESSED IN: 24 plant structures; EXPRESSED DURING: 15 growth stages; CONTAINS InterPro DOMAIN/s: HAD-superfamily hydrolase, subfamily IIIA (InterPro:IPR006549), Protein of unknown function DUF2010 (InterPro:IPR019001), HAD-superfamily phosphatase, subfamily IIIA (InterPro:IPR010021); Has …	cassava4.1_010862m|PACid:17972889	haloacid dehalogenase (HAD) superfamily protein	PGSC0003DMP400030308|PACid:24416825	haloacid dehalogenase (HAD) superfamily protein												ARATH|TAIR=At3g58830|UniProtKB=Q84VV0		PTHR19288:SF25	4-NITROPHENYLPHOSPHATASE-RELATED	PHOSPHATIDYLGLYCEROPHOSPHATASE GEP4, MITOCHONDRIAL	hydrolase activity#GO:0016787;catalytic activity#GO:0003824	phosphate-containing compound metabolic process#GO:0006796;metabolic process#GO:0008152		hydrolase#PC00121;phosphatase#PC00181		GO:0005739|located in mitochondrion	GO:0003824|has catalytic activity
comp328806_c0_seq3	1764	SPGI:CN11943	UniRef100_B9GT43	Predicted protein n=1 Tax=Populus trichocarpa RepID=B9GT43_POPTR	tr|Q9LXR9|Q9LXR9_ARATH	Putative uncharacterized protein T20N10_180 OS=Arabidopsis thaliana GN=T20N10_180	protein	gi|460395314|ref|XP_004243229.1|	PREDICTED: uncharacterized protein LOC101255115 [Solanum lycopersicum]	AT3G58830.1	haloacid dehalogenase (HAD) superfamily protein		haloacid dehalogenase (HAD) superfamily protein; FUNCTIONS IN: catalytic activity; LOCATED IN: chloroplast; EXPRESSED IN: 24 plant structures; EXPRESSED DURING: 15 growth stages; CONTAINS InterPro DOMAIN/s: HAD-superfamily hydrolase, subfamily IIIA (InterPro:IPR006549), Protein of unknown function DUF2010 (InterPro:IPR019001), HAD-superfamily phosphatase, subfamily IIIA (InterPro:IPR010021); Has …	cassava4.1_025512m|PACid:17972861	cytochrome P450, family 718	PGSC0003DMP400030308|PACid:24416825	haloacid dehalogenase (HAD) superfamily protein	comp328806_c0_seq3:193-879(+)	m.182768	sp|Q6WG30|T5H_TAXCU`Q6WG30`Q:4-222,H:17-237`36.61%ID`E:2e-36`RecName: Full=Taxadiene 5-alpha hydroxylase; EC=1.14.99.37;`Eukaryota; Viridiplantae; Streptophyta; Embryophyta; Tracheophyta; Spermatophyta; Coniferopsida; Coniferales; Taxaceae; Taxus.	PF00067.17^p450^Cytochrome P450^40-198^E:1.4e-08	sigP:1`22`0.534`YES	ExpAA=23.90`PredHel=1`Topology=i7-26o	.	GO:0016021^cellular_component^integral to membrane`GO:0009055^molecular_function^electron carrier activity`GO:0020037^molecular_function^heme binding`GO:0005506^molecular_function^iron ion binding`GO:0004497^molecular_function^monooxygenase activity`GO:0050604^molecular_function^taxadiene 5-alpha-hydroxylase activity`GO:0042617^biological_process^paclitaxel biosynthetic process	MDLEMNFTLSFFFLALIPMAIAAFLTHFKGYESRSKKKLPPGEMGIPWIGETIDFYKAQKKNKLFEEFVQPRIHKYGKTFKTRIMGSPTVLVNGAEANKFFLSNEFKLVVSSWPSSSVQLMGKNSIMEKQGEAHRFIRGIVASSLGCLGLETMVPKICKTVQMHLGNNWQGKQIISLFHLTKMLTFNIVFECLLGIDVKPGLLDTFERVLEGVFAPPIAFPGRLLAKA*			ARATH|TAIR=At3g58830|UniProtKB=Q84VV0		PTHR19288:SF25	4-NITROPHENYLPHOSPHATASE-RELATED	PHOSPHATIDYLGLYCEROPHOSPHATASE GEP4, MITOCHONDRIAL	hydrolase activity#GO:0016787;catalytic activity#GO:0003824	phosphate-containing compound metabolic process#GO:0006796;metabolic process#GO:0008152		hydrolase#PC00121;phosphatase#PC00181		GO:0005739|located in mitochondrion	GO:0003824|has catalytic activity
comp174923_c0_seq1	1329	SPGI:CN12384	UniRef100_B9GT39	Predicted protein n=1 Tax=Populus trichocarpa RepID=B9GT39_POPTR	-No-Hit-	No Matching Hit found	---NA---	gi|460395258|ref|XP_004243201.1|	PREDICTED: uncharacterized protein LOC101246941 [Solanum lycopersicum]	AT3G58840.2	Tropomyosin-related		Tropomyosin-related; LOCATED IN: mitochondrion, plastid; EXPRESSED IN: 20 plant structures; EXPRESSED DURING: 10 growth stages; BEST Arabidopsis thaliana protein match is: Tropomyosin-related (TAIR:AT1G06530.1); Has 153329 Blast hits to 70216 proteins in 3225 species: Archae - 2898; Bacteria - 24754; Metazoa - 70421; Fungi - 12510; Plants - 7496; Viruses - 710; Other Eukaryotes - 34540 (source: N…	cassava4.1_012430m|PACid:17979514	Tropomyosin-related	PGSC0003DMP400036878|PACid:24413306	Tropomyosin-related												ARATH|TAIR=At3g58840|UniProtKB=Q9LXR8		PTHR18937:SF171	STRUCTURAL MAINTENANCE OF CHROMOSOMES SMC FAMILY MEMBER	SPINDLE ASSEMBLY ABNORMAL PROTEIN 6	hydrolase activity#GO:0016787;nucleic acid binding#GO:0003676;binding#GO:0005488;catalytic activity#GO:0003824;chromatin binding#GO:0003682	DNA repair#GO:0006281;cell cycle#GO:0007049;cellular process#GO:0009987;DNA replication#GO:0006260;nucleobase-containing compound metabolic process#GO:0006139;metabolic process#GO:0008152;primary metabolic process#GO:0044238;DNA metabolic process#GO:0006259		DNA binding protein#PC00009;chromatin/chromatin-binding protein#PC00077;nucleic acid binding#PC00171;hydrolase#PC00121		GO:0005739|located in mitochondrion;GO:0005777|located in peroxisome;GO:0005737|located in cytoplasm;GO:0005778|located in peroxisomal membrane;GO:0005778|located in peroxisomal membrane;GO:0005737|located in cytoplasm;GO:0005778|located in peroxisomal membrane;GO:0031966|located in mitochondrial membrane;GO:0031966|located in mitochondrial membrane;GO:0005739|located in mitochondrion;GO:0031966|…	GO:0007005|involved in mitochondrion organization;GO:0007031|involved in peroxisome organization;GO:0007031|involved in peroxisome organization;GO:0007005|involved in mitochondrion organization;
comp198002_c0_seq1	221	No hit in this database						gi|477517692|gb|ENH69940.1|	Putative E3 ubiquitin ligase complex SCF subunit scon-2 [Fusarium oxysporum f. sp. cubense race 1]	AT3G58900.3	F-box/RNI-like superfamily protein		F-box/RNI-like superfamily protein; INVOLVED IN: biological_process unknown; LOCATED IN: endomembrane system; CONTAINS InterPro DOMAIN/s: F-box domain, cyclin-like (InterPro:IPR001810), F-box domain, Skp2-like (InterPro:IPR022364); BEST Arabidopsis thaliana protein match is: F-box/RNI-like superfamily protein (TAIR:AT3G58860.1); Has 35333 Blast hits to 34131 proteins in 2444 species: Archae - 798…	cassava4.1_031894m|PACid:17970615	F-box and associated interaction domains-containing protein	No hit in this database													ARATH|TAIR=At3g58900|UniProtKB=Q93ZX6		PTHR31900:SF1	FAMILY NOT NAMED	SUBFAMILY NOT NAMED						GO:0005634|located in nucleus;GO:0005634|located in nucleus;GO:0005634|located in nucleus;GO:0005634|located in nucleus;	GO:0008150|involved in biological_process
comp320422_c0_seq1	2123	SPGI:CN11385	UniRef100_UPI0001984692	PREDICTED: hypothetical protein n=1 Tax=Vitis vinifera RepID=UPI0001984692	tr|Q9LYT9|Q9LYT9_ARATH	Putative uncharacterized protein F17J16_20 OS=Arabidopsis thaliana GN=F17J16_20	rna splicing protein	gi|460369240|ref|XP_004230471.1|	PREDICTED: magnesium transporter MRS2-4-like isoform 1 [Solanum lycopersicum]	AT3G58970.1	magnesium transporter 6	Transmembrane magnesium transporter. One of nine family members.	magnesium transporter 6 (MGT6); FUNCTIONS IN: magnesium ion transmembrane transporter activity, metal ion transmembrane transporter activity; INVOLVED IN: transmembrane transport, metal ion transport; LOCATED IN: plasma membrane, membrane; EXPRESSED IN: 28 plant structures; EXPRESSED DURING: 13 growth stages; CONTAINS InterPro DOMAIN/s: Mg2+ transporter protein, CorA-like (InterPro:IPR002523); BE…	cassava4.1_007559m|PACid:17962485	magnesium transporter 6	PGSC0003DMP400043251|PACid:24417937	magnesium transporter 6	comp320422_c0_seq1:633-1949(-)	m.131861	sp|Q93ZD7|MRS24_ARATH`Q93ZD7`Q:1-438,H:1-436`64.44%ID`E:0`RecName: Full=Magnesium transporter MRS2-4; AltName: Full=Magnesium Transporter 6; Short=AtMGT6;`Eukaryota; Viridiplantae; Streptophyta; Embryophyta; Tracheophyta; Spermatophyta; Magnoliophyta; eudicotyledons; core eudicotyledons; rosids; malvids; Brassicales; Brassicaceae; Camelineae; Arabidopsis.	PF01544.13^CorA^CorA-like Mg2+ transporter protein^244-426^E:7.8e-08	.	ExpAA=45.12`PredHel=2`Topology=o372-394i407-429o	NOG321674	GO:0016021^cellular_component^integral to membrane`GO:0005886^cellular_component^plasma membrane`GO:0015095^molecular_function^magnesium ion transmembrane transporter activity	MGKGRFSLRRRKKAAPAPPGTPPRPTRAVEQASGNGGGSLVASSAGTSKPGKKKAVGARLWMRFDGTGQSELMECDKNSIIKRASIPARDLRILGPIFSHSSSILAREKAMVINLEFVRAIITAEELLLLDPLRQEVLPFIDQLRHQLPQKSALKTSGRNAVQDEDLQFPNDGKWLQVPDAVEGLQEELPFEFQVLEVALEVVCTYLDSSVAELERDAYPVLDELARSVSTRNLEHVRSLKSNLTRLLARVQKVRDEIEHLLDDNEDMAQLYLTRKWVQNQQPEALLSGTTGSNAINPVVPNLRRLSSIRSGSFGSNYLNDDVEDLEMLLEAYFMQLEGTRNKILSVREYIDDTEDYVNIQLDNQRNELIQLQLILTIASFAIAVETLVAGWFGMNIPC…		OG1_3091	ARATH|TAIR=At3g58970|UniProtKB=Q93ZD7		PTHR13890:SF2	RNA SPLICING PROTEIN MRS2, MITOCHONDRIAL	MAGNESIUM TRANSPORTER MRS2-4-RELATED	transmembrane transporter activity#GO:0022857;transporter activity#GO:0005215;cation transmembrane transporter activity#GO:0008324	localization#GO:0051179;RNA metabolic process#GO:0016070;ion transport#GO:0006811;transport#GO:0006810;mRNA processing#GO:0006397;cation transport#GO:0006812;nucleobase-containing compound metabolic process#GO:0006139;primary metabolic process#GO:0044238;mRNA splicing, via spliceosome#GO:0000398;metabolic process#GO:0008152		transporter#PC00227;cation transporter#PC00068		GO:0016020|located in membrane;GO:0005886|located in plasma membrane;GO:0016020|located in membrane;	GO:0015095|has magnesium ion transmembrane transporter activity;GO:0046873|has metal ion transmembrane transporter activity;GO:0046873|has metal ion transmembrane transporter activity;	GO:0030001|involved in metal ion transport;GO:0055085|involved in transmembrane transport;GO:0055085|involved in transmembrane transport;GO:0030001|involved in metal ion transport;
comp286034_c0_seq2	1782	SPGI:CN08402	UniRef100_UPI0001984692	PREDICTED: hypothetical protein n=1 Tax=Vitis vinifera RepID=UPI0001984692	tr|Q9LYT9|Q9LYT9_ARATH	Putative uncharacterized protein F17J16_20 OS=Arabidopsis thaliana GN=F17J16_20		gi|460369240|ref|XP_004230471.1|	PREDICTED: magnesium transporter MRS2-4-like isoform 1 [Solanum lycopersicum]	AT3G58970.1	magnesium transporter 6	Transmembrane magnesium transporter. One of nine family members.	magnesium transporter 6 (MGT6); FUNCTIONS IN: magnesium ion transmembrane transporter activity, metal ion transmembrane transporter activity; INVOLVED IN: transmembrane transport, metal ion transport; LOCATED IN: plasma membrane, membrane; EXPRESSED IN: 28 plant structures; EXPRESSED DURING: 13 growth stages; CONTAINS InterPro DOMAIN/s: Mg2+ transporter protein, CorA-like (InterPro:IPR002523); BE…	cassava4.1_007559m|PACid:17962485	magnesium transporter 6	PGSC0003DMP400043251|PACid:24417937	magnesium transporter 6												ARATH|TAIR=At3g58970|UniProtKB=Q93ZD7		PTHR13890:SF2	RNA SPLICING PROTEIN MRS2, MITOCHONDRIAL	MAGNESIUM TRANSPORTER MRS2-4-RELATED	transmembrane transporter activity#GO:0022857;transporter activity#GO:0005215;cation transmembrane transporter activity#GO:0008324	localization#GO:0051179;RNA metabolic process#GO:0016070;ion transport#GO:0006811;transport#GO:0006810;mRNA processing#GO:0006397;cation transport#GO:0006812;nucleobase-containing compound metabolic process#GO:0006139;primary metabolic process#GO:0044238;mRNA splicing, via spliceosome#GO:0000398;metabolic process#GO:0008152		transporter#PC00227;cation transporter#PC00068		GO:0016020|located in membrane;GO:0005886|located in plasma membrane;GO:0016020|located in membrane;	GO:0015095|has magnesium ion transmembrane transporter activity;GO:0046873|has metal ion transmembrane transporter activity;GO:0046873|has metal ion transmembrane transporter activity;	GO:0030001|involved in metal ion transport;GO:0055085|involved in transmembrane transport;GO:0055085|involved in transmembrane transport;GO:0030001|involved in metal ion transport;
comp196660_c0_seq1	352	No hit in this database						gi|325188996|emb|CCA23525.1|	unnamed protein product [Albugo laibachii Nc14]	AT3G58990.1	isopropylmalate isomerase 1		isopropylmalate isomerase 1 (IPMI1); FUNCTIONS IN: hydro-lyase activity, 3-isopropylmalate dehydratase activity; INVOLVED IN: leucine biosynthetic process, metabolic process; LOCATED IN: plastid; EXPRESSED IN: 19 plant structures; EXPRESSED DURING: 9 growth stages; CONTAINS InterPro DOMAIN/s: 3-isopropylmalate dehydratase, small subunit-like (InterPro:IPR012305), Aconitase A/isopropylmalate dehyd…	cassava4.1_014674m|PACid:17976440	Aconitase/3-isopropylmalate dehydratase protein	PGSC0003DMP400041767|PACid:24394580	Aconitase/3-isopropylmalate dehydratase protein												ARATH|TAIR=At3g58990|UniProtKB=Q9LYT7		PTHR11670:SF6	ACONITASE	3-ISOPROPYLMALATE DEHYDRATASE, SMALL SUBUNIT-RELATED	lyase activity#GO:0016829;hydro-lyase activity#GO:0016836;catalytic activity#GO:0003824	cellular amino acid metabolic process#GO:0006520;carbohydrate metabolic process#GO:0005975;tricarboxylic acid cycle#GO:0006099;primary metabolic process#GO:0044238;generation of precursor metabolites and energy#GO:0006091;metabolic process#GO:0008152;cellular amino acid biosynthetic process#GO:0008652		dehydratase#PC00091;lyase#PC00144;hydratase#PC00120	Leucine biosynthesis#P02749>Isopropylmalate isomerase#P03002	GO:0009316|located in 3-isopropylmalate dehydratase complex;GO:0009536|located in plastid;GO:0005739|located in mitochondrion;GO:0009316|located in 3-isopropylmalate dehydratase complex;GO:0009316|located in 3-isopropylmalate dehydratase complex;	GO:0003861|has 3-isopropylmalate dehydratase activity;GO:0016836|has hydro-lyase activity;	GO:0009098|involved in leucine biosynthetic process;GO:0008152|involved in metabolic process;GO:0009098|involved in leucine biosynthetic process;GO:0008152|involved in metabolic process;GO:0019761|involved in glucosinolate biosynthetic process;GO:0019761|involved in glucosinolate biosynthetic process;
comp319425_c0_seq1	4254	SPGI:CN05207	UniRef100_B9SP38	Importin-7, putative n=1 Tax=Ricinus communis RepID=B9SP38_RICCO	tr|Q27GK2|Q27GK2_ARATH	Uncharacterized protein At3g59020.2 OS=Arabidopsis thaliana GN=At3g59020	protein	gi|460405063|ref|XP_004247996.1|	PREDICTED: probable importin-7 homolog [Solanum lycopersicum]	AT3G59020.2	ARM repeat superfamily protein		ARM repeat superfamily protein; FUNCTIONS IN: protein transporter activity, importin-alpha export receptor activity, binding; INVOLVED IN: intracellular protein transport, cell proliferation, protein import into nucleus, docking; LOCATED IN: nucleus, nuclear pore, cytoplasm; EXPRESSED IN: 24 plant structures; EXPRESSED DURING: 13 growth stages; CONTAINS InterPro DOMAIN/s: Importin-beta, N-termina…	cassava4.1_000788m|PACid:17977968	ARM repeat superfamily protein	PGSC0003DMP400000259|PACid:24419879	cellular apoptosis susceptibility protein, putative / importin-alpha re-exporter, putative	comp319425_c0_seq1:929-4021(-)	m.127845	sp|Q55CX9|IPO7_DICDI`Q55CX9`Q:19-990,H:20-1026`30.06%ID`E:1e-146`RecName: Full=Probable importin-7 homolog;`Eukaryota; Amoebozoa; Mycetozoa; Dictyosteliida; Dictyostelium.	PF03810.14^IBN_N^Importin-beta N-terminal domain^24-97^E:6.1e-22`PF08389.7^Xpo1^Exportin 1-like protein^101-225^E:5.6e-06`PF08506.5^Cse1^Cse1^153-447^E:8.3e-09	.	.	COG5656^ Importin, protein involved in nuclear import	GO:0005737^cellular_component^cytoplasm`GO:0005643^cellular_component^nuclear pore`GO:0008565^molecular_function^protein transporter activity`GO:0006886^biological_process^intracellular protein transport	MDLQSLVAILSGANSPNQDVRKAAEESLNQFQYAPQHLVRLLQIIVDGSCDMAVRQGASIYFKNFIAKNWSPHEPGEKSKIMPGDKDMVRQNIIVFVAKVPPLLRVQLGESLKTIIYADYPEQWPTLLHWVKHNLQDQQVHDALFVLRILARKYEFKSDEERKPVYHIIEETFPHLLNIFNKLVQIVNPSIEVADLIKLICKIFWSFIYLEIPKHLFDPNIFSAWMTLFLNILERPVPVEGQPADPELRRSWGWWKVKKWTVHILNRLYTRFGDLKLQNPDNRAFAQMFQRNYAGKILECHLNLLNVIRVGGYLPDRVTNLLLQYLSNSISKSNMYNLLQPRLDVVLFEVVFPLMCFNDSDQKLWDEDPHEYVRKGYDIIEDLYSPRTAAMEFVSELIR…		OG1_1754	ARATH|TAIR=At3g59020|UniProtKB=F4J738		PTHR10997:SF18	IMPORTIN-7, 8, 11	D-IMPORTIN 7/RANBP7	GTPase activity#GO:0003924;hydrolase activity#GO:0016787;protein binding#GO:0005515;transmembrane transporter activity#GO:0022857;transporter activity#GO:0005215;binding#GO:0005488;catalytic activity#GO:0003824	localization#GO:0051179;intracellular protein transport#GO:0006886;nuclear transport#GO:0051169;metabolic process#GO:0008152;transport#GO:0006810;protein transport#GO:0015031		small GTPase#PC00208;G-protein#PC00020;transporter#PC00227;enzyme modulator#PC00095		GO:0005737|located in cytoplasm;GO:0005643|located in nuclear pore;GO:0005634|located in nucleus;GO:0005829|located in cytosol;GO:0005634|located in nucleus;GO:0005829|located in cytosol;GO:0005634|located in nucleus;GO:0005643|located in nuclear pore;GO:0005643|located in nuclear pore;	GO:0008565|has protein transporter activity;GO:0008565|has protein transporter activity;GO:0008565|has protein transporter activity;	GO:0006886|involved in intracellular protein transport;GO:0006886|involved in intracellular protein transport;GO:0000059|involved in "protein import into nucleus, docking";GO:0000059|involved in "protein import into nucleus, docking";GO:0006886|involved in intracellular protein transport;GO:0006886|involved in intracellular protein transport;GO:0000059|involved in "protein import into nucleus, do…
comp1062315_c0_seq1	594	No hit in this database						gi|348670070|gb|EGZ09892.1|	hypothetical protein PHYSODRAFT_318393 [Phytophthora sojae]	AT3G59020.1	ARM repeat superfamily protein		ARM repeat superfamily protein; FUNCTIONS IN: protein transporter activity, importin-alpha export receptor activity, binding; INVOLVED IN: intracellular protein transport, cell proliferation, protein import into nucleus, docking; LOCATED IN: nucleus, nuclear pore, cytoplasm; EXPRESSED IN: 24 plant structures; EXPRESSED DURING: 13 growth stages; CONTAINS InterPro DOMAIN/s: Importin-beta, N-termina…	cassava4.1_000788m|PACid:17977968	ARM repeat superfamily protein	No hit in this database													ARATH|TAIR=At3g59020|UniProtKB=F4J738		PTHR10997:SF18	IMPORTIN-7, 8, 11	D-IMPORTIN 7/RANBP7	GTPase activity#GO:0003924;hydrolase activity#GO:0016787;protein binding#GO:0005515;transmembrane transporter activity#GO:0022857;transporter activity#GO:0005215;binding#GO:0005488;catalytic activity#GO:0003824	localization#GO:0051179;intracellular protein transport#GO:0006886;nuclear transport#GO:0051169;metabolic process#GO:0008152;transport#GO:0006810;protein transport#GO:0015031		small GTPase#PC00208;G-protein#PC00020;transporter#PC00227;enzyme modulator#PC00095		GO:0005737|located in cytoplasm;GO:0005643|located in nuclear pore;GO:0005634|located in nucleus;GO:0005829|located in cytosol;GO:0005634|located in nucleus;GO:0005829|located in cytosol;GO:0005634|located in nucleus;GO:0005643|located in nuclear pore;GO:0005643|located in nuclear pore;	GO:0008565|has protein transporter activity;GO:0008565|has protein transporter activity;GO:0008565|has protein transporter activity;	GO:0006886|involved in intracellular protein transport;GO:0006886|involved in intracellular protein transport;GO:0000059|involved in "protein import into nucleus, docking";GO:0000059|involved in "protein import into nucleus, docking";GO:0006886|involved in intracellular protein transport;GO:0006886|involved in intracellular protein transport;GO:0000059|involved in "protein import into nucleus, do…
comp1380653_c0_seq1	419	No hit in this database						gi|350297203|gb|EGZ78180.1|	ARM repeat-containing protein [Neurospora tetrasperma FGSC 2509]	AT3G59020.1	ARM repeat superfamily protein		ARM repeat superfamily protein; FUNCTIONS IN: protein transporter activity, importin-alpha export receptor activity, binding; INVOLVED IN: intracellular protein transport, cell proliferation, protein import into nucleus, docking; LOCATED IN: nucleus, nuclear pore, cytoplasm; EXPRESSED IN: 24 plant structures; EXPRESSED DURING: 13 growth stages; CONTAINS InterPro DOMAIN/s: Importin-beta, N-termina…	cassava4.1_000788m|PACid:17977968	ARM repeat superfamily protein	No hit in this database													ARATH|TAIR=At3g59020|UniProtKB=F4J738		PTHR10997:SF18	IMPORTIN-7, 8, 11	D-IMPORTIN 7/RANBP7	GTPase activity#GO:0003924;hydrolase activity#GO:0016787;protein binding#GO:0005515;transmembrane transporter activity#GO:0022857;transporter activity#GO:0005215;binding#GO:0005488;catalytic activity#GO:0003824	localization#GO:0051179;intracellular protein transport#GO:0006886;nuclear transport#GO:0051169;metabolic process#GO:0008152;transport#GO:0006810;protein transport#GO:0015031		small GTPase#PC00208;G-protein#PC00020;transporter#PC00227;enzyme modulator#PC00095		GO:0005737|located in cytoplasm;GO:0005643|located in nuclear pore;GO:0005634|located in nucleus;GO:0005829|located in cytosol;GO:0005634|located in nucleus;GO:0005829|located in cytosol;GO:0005634|located in nucleus;GO:0005643|located in nuclear pore;GO:0005643|located in nuclear pore;	GO:0008565|has protein transporter activity;GO:0008565|has protein transporter activity;GO:0008565|has protein transporter activity;	GO:0006886|involved in intracellular protein transport;GO:0006886|involved in intracellular protein transport;GO:0000059|involved in "protein import into nucleus, docking";GO:0000059|involved in "protein import into nucleus, docking";GO:0006886|involved in intracellular protein transport;GO:0006886|involved in intracellular protein transport;GO:0000059|involved in "protein import into nucleus, do…
comp1979751_c0_seq1	733	No hit in this database						gi|348670070|gb|EGZ09892.1|	hypothetical protein PHYSODRAFT_318393 [Phytophthora sojae]	AT3G59020.1	ARM repeat superfamily protein		ARM repeat superfamily protein; FUNCTIONS IN: protein transporter activity, importin-alpha export receptor activity, binding; INVOLVED IN: intracellular protein transport, cell proliferation, protein import into nucleus, docking; LOCATED IN: nucleus, nuclear pore, cytoplasm; EXPRESSED IN: 24 plant structures; EXPRESSED DURING: 13 growth stages; CONTAINS InterPro DOMAIN/s: Importin-beta, N-termina…	cassava4.1_000788m|PACid:17977968	ARM repeat superfamily protein	No hit in this database													ARATH|TAIR=At3g59020|UniProtKB=F4J738		PTHR10997:SF18	IMPORTIN-7, 8, 11	D-IMPORTIN 7/RANBP7	GTPase activity#GO:0003924;hydrolase activity#GO:0016787;protein binding#GO:0005515;transmembrane transporter activity#GO:0022857;transporter activity#GO:0005215;binding#GO:0005488;catalytic activity#GO:0003824	localization#GO:0051179;intracellular protein transport#GO:0006886;nuclear transport#GO:0051169;metabolic process#GO:0008152;transport#GO:0006810;protein transport#GO:0015031		small GTPase#PC00208;G-protein#PC00020;transporter#PC00227;enzyme modulator#PC00095		GO:0005737|located in cytoplasm;GO:0005643|located in nuclear pore;GO:0005634|located in nucleus;GO:0005829|located in cytosol;GO:0005634|located in nucleus;GO:0005829|located in cytosol;GO:0005634|located in nucleus;GO:0005643|located in nuclear pore;GO:0005643|located in nuclear pore;	GO:0008565|has protein transporter activity;GO:0008565|has protein transporter activity;GO:0008565|has protein transporter activity;	GO:0006886|involved in intracellular protein transport;GO:0006886|involved in intracellular protein transport;GO:0000059|involved in "protein import into nucleus, docking";GO:0000059|involved in "protein import into nucleus, docking";GO:0006886|involved in intracellular protein transport;GO:0006886|involved in intracellular protein transport;GO:0000059|involved in "protein import into nucleus, do…
comp253519_c0_seq1	1001	SPGI:CN06195	UniRef100_UPI00015CC0FB	PREDICTED: hypothetical protein n=1 Tax=Vitis vinifera RepID=UPI00015CC0FB	tr|Q2V3N4|Q2V3N4_ARATH	Uncharacterized protein At3g59020.1 OS=Arabidopsis thaliana GN=At3g59020	protein	gi|147799666|emb|CAN64023.1|	hypothetical protein VITISV_039692 [Vitis vinifera]	AT3G59020.1	ARM repeat superfamily protein		ARM repeat superfamily protein; FUNCTIONS IN: protein transporter activity, importin-alpha export receptor activity, binding; INVOLVED IN: intracellular protein transport, cell proliferation, protein import into nucleus, docking; LOCATED IN: nucleus, nuclear pore, cytoplasm; EXPRESSED IN: 24 plant structures; EXPRESSED DURING: 13 growth stages; CONTAINS InterPro DOMAIN/s: Importin-beta, N-termina…	cassava4.1_000788m|PACid:17977968	ARM repeat superfamily protein	PGSC0003DMP400000259|PACid:24419879	cellular apoptosis susceptibility protein, putative / importin-alpha re-exporter, putative												ARATH|TAIR=At3g59020|UniProtKB=F4J738		PTHR10997:SF18	IMPORTIN-7, 8, 11	D-IMPORTIN 7/RANBP7	GTPase activity#GO:0003924;hydrolase activity#GO:0016787;protein binding#GO:0005515;transmembrane transporter activity#GO:0022857;transporter activity#GO:0005215;binding#GO:0005488;catalytic activity#GO:0003824	localization#GO:0051179;intracellular protein transport#GO:0006886;nuclear transport#GO:0051169;metabolic process#GO:0008152;transport#GO:0006810;protein transport#GO:0015031		small GTPase#PC00208;G-protein#PC00020;transporter#PC00227;enzyme modulator#PC00095		GO:0005737|located in cytoplasm;GO:0005643|located in nuclear pore;GO:0005634|located in nucleus;GO:0005829|located in cytosol;GO:0005634|located in nucleus;GO:0005829|located in cytosol;GO:0005634|located in nucleus;GO:0005643|located in nuclear pore;GO:0005643|located in nuclear pore;	GO:0008565|has protein transporter activity;GO:0008565|has protein transporter activity;GO:0008565|has protein transporter activity;	GO:0006886|involved in intracellular protein transport;GO:0006886|involved in intracellular protein transport;GO:0000059|involved in "protein import into nucleus, docking";GO:0000059|involved in "protein import into nucleus, docking";GO:0006886|involved in intracellular protein transport;GO:0006886|involved in intracellular protein transport;GO:0000059|involved in "protein import into nucleus, do…
comp253519_c1_seq1	355	SPGI:CN06195	UniRef100_UPI00015CC0FB	PREDICTED: hypothetical protein n=1 Tax=Vitis vinifera RepID=UPI00015CC0FB	tr|Q2V3N4|Q2V3N4_ARATH	Uncharacterized protein At3g59020.1 OS=Arabidopsis thaliana GN=At3g59020	protein	gi|462418530|gb|EMJ22793.1|	hypothetical protein PRUPE_ppa000694mg [Prunus persica]	AT3G59020.1	ARM repeat superfamily protein		ARM repeat superfamily protein; FUNCTIONS IN: protein transporter activity, importin-alpha export receptor activity, binding; INVOLVED IN: intracellular protein transport, cell proliferation, protein import into nucleus, docking; LOCATED IN: nucleus, nuclear pore, cytoplasm; EXPRESSED IN: 24 plant structures; EXPRESSED DURING: 13 growth stages; CONTAINS InterPro DOMAIN/s: Importin-beta, N-termina…	cassava4.1_000788m|PACid:17977968	ARM repeat superfamily protein	No hit in this database													ARATH|TAIR=At3g59020|UniProtKB=F4J738		PTHR10997:SF18	IMPORTIN-7, 8, 11	D-IMPORTIN 7/RANBP7	GTPase activity#GO:0003924;hydrolase activity#GO:0016787;protein binding#GO:0005515;transmembrane transporter activity#GO:0022857;transporter activity#GO:0005215;binding#GO:0005488;catalytic activity#GO:0003824	localization#GO:0051179;intracellular protein transport#GO:0006886;nuclear transport#GO:0051169;metabolic process#GO:0008152;transport#GO:0006810;protein transport#GO:0015031		small GTPase#PC00208;G-protein#PC00020;transporter#PC00227;enzyme modulator#PC00095		GO:0005737|located in cytoplasm;GO:0005643|located in nuclear pore;GO:0005634|located in nucleus;GO:0005829|located in cytosol;GO:0005634|located in nucleus;GO:0005829|located in cytosol;GO:0005634|located in nucleus;GO:0005643|located in nuclear pore;GO:0005643|located in nuclear pore;	GO:0008565|has protein transporter activity;GO:0008565|has protein transporter activity;GO:0008565|has protein transporter activity;	GO:0006886|involved in intracellular protein transport;GO:0006886|involved in intracellular protein transport;GO:0000059|involved in "protein import into nucleus, docking";GO:0000059|involved in "protein import into nucleus, docking";GO:0006886|involved in intracellular protein transport;GO:0006886|involved in intracellular protein transport;GO:0000059|involved in "protein import into nucleus, do…
comp256515_c0_seq1	237	No hit in this database						gi|291237368|ref|XP_002738610.1|	PREDICTED: importin 7-like [Saccoglossus kowalevskii]	AT3G59020.2	ARM repeat superfamily protein		ARM repeat superfamily protein; FUNCTIONS IN: protein transporter activity, importin-alpha export receptor activity, binding; INVOLVED IN: intracellular protein transport, cell proliferation, protein import into nucleus, docking; LOCATED IN: nucleus, nuclear pore, cytoplasm; EXPRESSED IN: 24 plant structures; EXPRESSED DURING: 13 growth stages; CONTAINS InterPro DOMAIN/s: Importin-beta, N-termina…	cassava4.1_000763m|PACid:17971378	ARM repeat superfamily protein	No hit in this database													ARATH|TAIR=At3g59020|UniProtKB=F4J738		PTHR10997:SF18	IMPORTIN-7, 8, 11	D-IMPORTIN 7/RANBP7	GTPase activity#GO:0003924;hydrolase activity#GO:0016787;protein binding#GO:0005515;transmembrane transporter activity#GO:0022857;transporter activity#GO:0005215;binding#GO:0005488;catalytic activity#GO:0003824	localization#GO:0051179;intracellular protein transport#GO:0006886;nuclear transport#GO:0051169;metabolic process#GO:0008152;transport#GO:0006810;protein transport#GO:0015031		small GTPase#PC00208;G-protein#PC00020;transporter#PC00227;enzyme modulator#PC00095		GO:0005737|located in cytoplasm;GO:0005643|located in nuclear pore;GO:0005634|located in nucleus;GO:0005829|located in cytosol;GO:0005634|located in nucleus;GO:0005829|located in cytosol;GO:0005634|located in nucleus;GO:0005643|located in nuclear pore;GO:0005643|located in nuclear pore;	GO:0008565|has protein transporter activity;GO:0008565|has protein transporter activity;GO:0008565|has protein transporter activity;	GO:0006886|involved in intracellular protein transport;GO:0006886|involved in intracellular protein transport;GO:0000059|involved in "protein import into nucleus, docking";GO:0000059|involved in "protein import into nucleus, docking";GO:0006886|involved in intracellular protein transport;GO:0006886|involved in intracellular protein transport;GO:0000059|involved in "protein import into nucleus, do…
comp270952_c1_seq1	219	No hit in this database						gi|511003445|gb|EPB84848.1|	hypothetical protein HMPREF1544_08418 [Mucor circinelloides f. circinelloides 1006PhL]	AT3G59020.1	ARM repeat superfamily protein		ARM repeat superfamily protein; FUNCTIONS IN: protein transporter activity, importin-alpha export receptor activity, binding; INVOLVED IN: intracellular protein transport, cell proliferation, protein import into nucleus, docking; LOCATED IN: nucleus, nuclear pore, cytoplasm; EXPRESSED IN: 24 plant structures; EXPRESSED DURING: 13 growth stages; CONTAINS InterPro DOMAIN/s: Importin-beta, N-termina…	cassava4.1_000787m|PACid:17971379	ARM repeat superfamily protein	No hit in this database													ARATH|TAIR=At3g59020|UniProtKB=F4J738		PTHR10997:SF18	IMPORTIN-7, 8, 11	D-IMPORTIN 7/RANBP7	GTPase activity#GO:0003924;hydrolase activity#GO:0016787;protein binding#GO:0005515;transmembrane transporter activity#GO:0022857;transporter activity#GO:0005215;binding#GO:0005488;catalytic activity#GO:0003824	localization#GO:0051179;intracellular protein transport#GO:0006886;nuclear transport#GO:0051169;metabolic process#GO:0008152;transport#GO:0006810;protein transport#GO:0015031		small GTPase#PC00208;G-protein#PC00020;transporter#PC00227;enzyme modulator#PC00095		GO:0005737|located in cytoplasm;GO:0005643|located in nuclear pore;GO:0005634|located in nucleus;GO:0005829|located in cytosol;GO:0005634|located in nucleus;GO:0005829|located in cytosol;GO:0005634|located in nucleus;GO:0005643|located in nuclear pore;GO:0005643|located in nuclear pore;	GO:0008565|has protein transporter activity;GO:0008565|has protein transporter activity;GO:0008565|has protein transporter activity;	GO:0006886|involved in intracellular protein transport;GO:0006886|involved in intracellular protein transport;GO:0000059|involved in "protein import into nucleus, docking";GO:0000059|involved in "protein import into nucleus, docking";GO:0006886|involved in intracellular protein transport;GO:0006886|involved in intracellular protein transport;GO:0000059|involved in "protein import into nucleus, do…
comp291271_c0_seq1	569	No hit in this database						gi|429862854|gb|ELA37461.1|	nonsense-mediated mrna decay protein [Colletotrichum gloeosporioides Nara gc5]	AT3G59020.1	ARM repeat superfamily protein		ARM repeat superfamily protein; FUNCTIONS IN: protein transporter activity, importin-alpha export receptor activity, binding; INVOLVED IN: intracellular protein transport, cell proliferation, protein import into nucleus, docking; LOCATED IN: nucleus, nuclear pore, cytoplasm; EXPRESSED IN: 24 plant structures; EXPRESSED DURING: 13 growth stages; CONTAINS InterPro DOMAIN/s: Importin-beta, N-termina…	cassava4.1_000787m|PACid:17971379	ARM repeat superfamily protein	No hit in this database													ARATH|TAIR=At3g59020|UniProtKB=F4J738		PTHR10997:SF18	IMPORTIN-7, 8, 11	D-IMPORTIN 7/RANBP7	GTPase activity#GO:0003924;hydrolase activity#GO:0016787;protein binding#GO:0005515;transmembrane transporter activity#GO:0022857;transporter activity#GO:0005215;binding#GO:0005488;catalytic activity#GO:0003824	localization#GO:0051179;intracellular protein transport#GO:0006886;nuclear transport#GO:0051169;metabolic process#GO:0008152;transport#GO:0006810;protein transport#GO:0015031		small GTPase#PC00208;G-protein#PC00020;transporter#PC00227;enzyme modulator#PC00095		GO:0005737|located in cytoplasm;GO:0005643|located in nuclear pore;GO:0005634|located in nucleus;GO:0005829|located in cytosol;GO:0005634|located in nucleus;GO:0005829|located in cytosol;GO:0005634|located in nucleus;GO:0005643|located in nuclear pore;GO:0005643|located in nuclear pore;	GO:0008565|has protein transporter activity;GO:0008565|has protein transporter activity;GO:0008565|has protein transporter activity;	GO:0006886|involved in intracellular protein transport;GO:0006886|involved in intracellular protein transport;GO:0000059|involved in "protein import into nucleus, docking";GO:0000059|involved in "protein import into nucleus, docking";GO:0006886|involved in intracellular protein transport;GO:0006886|involved in intracellular protein transport;GO:0000059|involved in "protein import into nucleus, do…
comp2993426_c0_seq1	430	No hit in this database						gi|302419905|ref|XP_003007783.1|	importin-7 [Verticillium albo-atrum VaMs.102]	AT3G59020.2	ARM repeat superfamily protein		ARM repeat superfamily protein; FUNCTIONS IN: protein transporter activity, importin-alpha export receptor activity, binding; INVOLVED IN: intracellular protein transport, cell proliferation, protein import into nucleus, docking; LOCATED IN: nucleus, nuclear pore, cytoplasm; EXPRESSED IN: 24 plant structures; EXPRESSED DURING: 13 growth stages; CONTAINS InterPro DOMAIN/s: Importin-beta, N-termina…	cassava4.1_000788m|PACid:17977968	ARM repeat superfamily protein	No hit in this database													ARATH|TAIR=At3g59020|UniProtKB=F4J738		PTHR10997:SF18	IMPORTIN-7, 8, 11	D-IMPORTIN 7/RANBP7	GTPase activity#GO:0003924;hydrolase activity#GO:0016787;protein binding#GO:0005515;transmembrane transporter activity#GO:0022857;transporter activity#GO:0005215;binding#GO:0005488;catalytic activity#GO:0003824	localization#GO:0051179;intracellular protein transport#GO:0006886;nuclear transport#GO:0051169;metabolic process#GO:0008152;transport#GO:0006810;protein transport#GO:0015031		small GTPase#PC00208;G-protein#PC00020;transporter#PC00227;enzyme modulator#PC00095		GO:0005737|located in cytoplasm;GO:0005643|located in nuclear pore;GO:0005634|located in nucleus;GO:0005829|located in cytosol;GO:0005634|located in nucleus;GO:0005829|located in cytosol;GO:0005634|located in nucleus;GO:0005643|located in nuclear pore;GO:0005643|located in nuclear pore;	GO:0008565|has protein transporter activity;GO:0008565|has protein transporter activity;GO:0008565|has protein transporter activity;	GO:0006886|involved in intracellular protein transport;GO:0006886|involved in intracellular protein transport;GO:0000059|involved in "protein import into nucleus, docking";GO:0000059|involved in "protein import into nucleus, docking";GO:0006886|involved in intracellular protein transport;GO:0006886|involved in intracellular protein transport;GO:0000059|involved in "protein import into nucleus, do…
comp330178_c0_seq1	3278	No hit in this database						gi|353238948|emb|CCA70877.1|	related to NMD5-Nam7p interacting protein (Importin-8) [Piriformospora indica DSM 11827]	AT3G59020.1	ARM repeat superfamily protein		ARM repeat superfamily protein; FUNCTIONS IN: protein transporter activity, importin-alpha export receptor activity, binding; INVOLVED IN: intracellular protein transport, cell proliferation, protein import into nucleus, docking; LOCATED IN: nucleus, nuclear pore, cytoplasm; EXPRESSED IN: 24 plant structures; EXPRESSED DURING: 13 growth stages; CONTAINS InterPro DOMAIN/s: Importin-beta, N-termina…	cassava4.1_000788m|PACid:17977968	ARM repeat superfamily protein	PGSC0003DMP400000259|PACid:24419879	cellular apoptosis susceptibility protein, putative / importin-alpha re-exporter, putative	comp330178_c0_seq1:1469-3277(-)	m.198614	.	.	.	ExpAA=34.71`PredHel=1`Topology=i142-164o	.	.	TKRLQSIRRCFVAYKEEITDRSIVVHPGQTLRLLLPRRGQLRLFLLRKPHHFTKQDLLVHVERRRCGLVSSRVDVLERRERRLECQIWINRIEWTDVPKLFFNLLVGEGLVVDCISLTGCQLFRILLQAFGFTSHHVPNGSVFIIHVLFIIMIKHQYIVLVIQLFISFLCKLFLKLLAHANCIRQPFEHTEHSRHNTRPPILDRRRDTIRIQLEEPTHGHDTQLHIMDTWQTSRLAHRLEPLVEYDSRRVGAERFNDLERQWRVVQHCVDQDVEIGESERARLWCWVELLQCHREDTRDFIVDVSAQVEHKRFNQRACIDSIRLAEVLRCHGRLVHVHDHLAIIRASKERFLAVAHKVVQGRQHFLEEIDNVALEELVHLFKDGPHIGRDGLEIERQAV…	OG1_18161_p		ARATH|TAIR=At3g59020|UniProtKB=F4J738		PTHR10997:SF18	IMPORTIN-7, 8, 11	D-IMPORTIN 7/RANBP7	GTPase activity#GO:0003924;hydrolase activity#GO:0016787;protein binding#GO:0005515;transmembrane transporter activity#GO:0022857;transporter activity#GO:0005215;binding#GO:0005488;catalytic activity#GO:0003824	localization#GO:0051179;intracellular protein transport#GO:0006886;nuclear transport#GO:0051169;metabolic process#GO:0008152;transport#GO:0006810;protein transport#GO:0015031		small GTPase#PC00208;G-protein#PC00020;transporter#PC00227;enzyme modulator#PC00095		GO:0005737|located in cytoplasm;GO:0005643|located in nuclear pore;GO:0005634|located in nucleus;GO:0005829|located in cytosol;GO:0005634|located in nucleus;GO:0005829|located in cytosol;GO:0005634|located in nucleus;GO:0005643|located in nuclear pore;GO:0005643|located in nuclear pore;	GO:0008565|has protein transporter activity;GO:0008565|has protein transporter activity;GO:0008565|has protein transporter activity;	GO:0006886|involved in intracellular protein transport;GO:0006886|involved in intracellular protein transport;GO:0000059|involved in "protein import into nucleus, docking";GO:0000059|involved in "protein import into nucleus, docking";GO:0006886|involved in intracellular protein transport;GO:0006886|involved in intracellular protein transport;GO:0000059|involved in "protein import into nucleus, do…
comp3757675_c0_seq1	416	No hit in this database						gi|502102330|ref|XP_004492040.1|	PREDICTED: probable importin-7 homolog isoform X2 [Cicer arietinum]	AT3G59020.2	ARM repeat superfamily protein		ARM repeat superfamily protein; FUNCTIONS IN: protein transporter activity, importin-alpha export receptor activity, binding; INVOLVED IN: intracellular protein transport, cell proliferation, protein import into nucleus, docking; LOCATED IN: nucleus, nuclear pore, cytoplasm; EXPRESSED IN: 24 plant structures; EXPRESSED DURING: 13 growth stages; CONTAINS InterPro DOMAIN/s: Importin-beta, N-termina…	cassava4.1_000787m|PACid:17971379	ARM repeat superfamily protein	No hit in this database		comp3757675_c0_seq1:3-416(-)	m.286117	sp|O95373|IPO7_HUMAN`O95373`Q:3-121,H:288-406`32.77%ID`E:7e-19`RecName: Full=Importin-7; Short=Imp7; AltName: Full=Ran-binding protein 7; Short=RanBP7;`Eukaryota; Metazoa; Chordata; Craniata; Vertebrata; Euteleostomi; Mammalia; Eutheria; Euarchontoglires; Primates; Haplorrhini; Catarrhini; Hominidae; Homo.	.	.	.	COG5656^ Importin, protein involved in nuclear import	GO:0005794^cellular_component^Golgi apparatus`GO:0005643^cellular_component^nuclear pore`GO:0008565^molecular_function^protein transporter activity`GO:0008536^molecular_function^Ran GTPase binding`GO:0005083^molecular_function^small GTPase regulator activity`GO:0005215^molecular_function^transporter activity`GO:0006606^biological_process^protein import into nucleus`GO:0007165^biological_process^s…	KAFAKKFEKIYAPKILEGFFNLLSGYANGGWLPPKLLNAVFNFIINGLRRPLIYKLLRPHLDKLLTGIVIPMLRFTNKDIQLWKEDPQEYIRKEFDLEEEYYSPRAAALNLLVDVSNLRAKNHLAGVMNVLAAELTGY			ARATH|TAIR=At3g59020|UniProtKB=F4J738		PTHR10997:SF18	IMPORTIN-7, 8, 11	D-IMPORTIN 7/RANBP7	GTPase activity#GO:0003924;hydrolase activity#GO:0016787;protein binding#GO:0005515;transmembrane transporter activity#GO:0022857;transporter activity#GO:0005215;binding#GO:0005488;catalytic activity#GO:0003824	localization#GO:0051179;intracellular protein transport#GO:0006886;nuclear transport#GO:0051169;metabolic process#GO:0008152;transport#GO:0006810;protein transport#GO:0015031		small GTPase#PC00208;G-protein#PC00020;transporter#PC00227;enzyme modulator#PC00095		GO:0005737|located in cytoplasm;GO:0005643|located in nuclear pore;GO:0005634|located in nucleus;GO:0005829|located in cytosol;GO:0005634|located in nucleus;GO:0005829|located in cytosol;GO:0005634|located in nucleus;GO:0005643|located in nuclear pore;GO:0005643|located in nuclear pore;	GO:0008565|has protein transporter activity;GO:0008565|has protein transporter activity;GO:0008565|has protein transporter activity;	GO:0006886|involved in intracellular protein transport;GO:0006886|involved in intracellular protein transport;GO:0000059|involved in "protein import into nucleus, docking";GO:0000059|involved in "protein import into nucleus, docking";GO:0006886|involved in intracellular protein transport;GO:0006886|involved in intracellular protein transport;GO:0000059|involved in "protein import into nucleus, do…
comp936723_c0_seq1	320	No hit in this database						gi|405969882|gb|EKC34827.1|	Importin-7 [Crassostrea gigas]	AT3G59020.1	ARM repeat superfamily protein		ARM repeat superfamily protein; FUNCTIONS IN: protein transporter activity, importin-alpha export receptor activity, binding; INVOLVED IN: intracellular protein transport, cell proliferation, protein import into nucleus, docking; LOCATED IN: nucleus, nuclear pore, cytoplasm; EXPRESSED IN: 24 plant structures; EXPRESSED DURING: 13 growth stages; CONTAINS InterPro DOMAIN/s: Importin-beta, N-termina…	cassava4.1_000788m|PACid:17977968	ARM repeat superfamily protein	No hit in this database		comp936723_c0_seq1:1-318(-)	m.252452	sp|O15397|IPO8_HUMAN`O15397`Q:1-106,H:625-730`44.34%ID`E:7e-29`RecName: Full=Importin-8; Short=Imp8; AltName: Full=Ran-binding protein 8; Short=RanBP8;`Eukaryota; Metazoa; Chordata; Craniata; Vertebrata; Euteleostomi; Mammalia; Eutheria; Euarchontoglires; Primates; Haplorrhini; Catarrhini; Hominidae; Homo.	.	.	.	COG5656^ Importin, protein involved in nuclear import	GO:0005737^cellular_component^cytoplasm`GO:0005643^cellular_component^nuclear pore`GO:0008565^molecular_function^protein transporter activity`GO:0008536^molecular_function^Ran GTPase binding`GO:0006886^biological_process^intracellular protein transport`GO:0007165^biological_process^signal transduction	NTEMTKTLEPIVIKVIKVIFENTVMDFYEEAMNLIYSLTLHQITPTGWELFNVLYEVFTKDAIDYFTDMMPALHNYITVDPDAFLSTPERMMAIYEMCKKIFNEDV			ARATH|TAIR=At3g59020|UniProtKB=F4J738		PTHR10997:SF18	IMPORTIN-7, 8, 11	D-IMPORTIN 7/RANBP7	GTPase activity#GO:0003924;hydrolase activity#GO:0016787;protein binding#GO:0005515;transmembrane transporter activity#GO:0022857;transporter activity#GO:0005215;binding#GO:0005488;catalytic activity#GO:0003824	localization#GO:0051179;intracellular protein transport#GO:0006886;nuclear transport#GO:0051169;metabolic process#GO:0008152;transport#GO:0006810;protein transport#GO:0015031		small GTPase#PC00208;G-protein#PC00020;transporter#PC00227;enzyme modulator#PC00095		GO:0005737|located in cytoplasm;GO:0005643|located in nuclear pore;GO:0005634|located in nucleus;GO:0005829|located in cytosol;GO:0005634|located in nucleus;GO:0005829|located in cytosol;GO:0005634|located in nucleus;GO:0005643|located in nuclear pore;GO:0005643|located in nuclear pore;	GO:0008565|has protein transporter activity;GO:0008565|has protein transporter activity;GO:0008565|has protein transporter activity;	GO:0006886|involved in intracellular protein transport;GO:0006886|involved in intracellular protein transport;GO:0000059|involved in "protein import into nucleus, docking";GO:0000059|involved in "protein import into nucleus, docking";GO:0006886|involved in intracellular protein transport;GO:0006886|involved in intracellular protein transport;GO:0000059|involved in "protein import into nucleus, do…
comp1384012_c0_seq1	300	No hit in this database						gi|462411412|gb|EMJ16461.1|	hypothetical protein PRUPE_ppa004550mg [Prunus persica]	AT3G59030.1	MATE efflux family protein	Encodes a proton antiporter. Involved in the transportation of proanthocyanidin precursors into the vacuole. In vitro transport experiments showed that cyanidin-3-O-glucoside (anthocyanin) was an effective substrate, whereas the proanthocyanidin precursor epicatechin was not transported. However catechin-3-O-glucoside inhibited anthocyanin transport in a dose-dependent manner suggesting that glyc…	TRANSPARENT TESTA 12 (TT12); CONTAINS InterPro DOMAIN/s: Multi antimicrobial extrusion protein MatE (InterPro:IPR002528); BEST Arabidopsis thaliana protein match is: MATE efflux family protein (TAIR:AT3G21690.1); Has 8592 Blast hits to 8553 proteins in 1935 species: Archae - 188; Bacteria - 5730; Metazoa - 144; Fungi - 324; Plants - 1347; Viruses - 0; Other Eukaryotes - 859 (source: NCBI BLink).	cassava4.1_021912m|PACid:17982715	MATE efflux family protein	PGSC0003DMP400015373|PACid:24377886	MATE efflux family protein												ARATH|TAIR=At3g59030|UniProtKB=Q9LYT3		PTHR11206:SF85	MULTIDRUG RESISTANCE PROTEIN	PROTEIN TRANSPARENT TESTA 12	transmembrane transporter activity#GO:0022857;transporter activity#GO:0005215	localization#GO:0051179;cation transport#GO:0006812;ion transport#GO:0006811;transport#GO:0006810		transporter#PC00227		GO:0016020|located in membrane;GO:0009705|located in plant-type vacuole membrane;GO:0016020|located in membrane;GO:0005886|located in plasma membrane;GO:0009705|located in plant-type vacuole membrane;GO:0009705|located in plant-type vacuole membrane;	GO:0015299|has solute:hydrogen antiporter activity;GO:0015297|has antiporter activity;GO:0015297|has antiporter activity;GO:0022857|has transmembrane transporter activity;GO:0015238|has drug transmembrane transporter activity;GO:0005215|has transporter activity;	GO:0055085|involved in transmembrane transport;GO:0010023|involved in proanthocyanidin biosynthetic process;GO:0055085|involved in transmembrane transport;GO:0006863|involved in purine nucleobase transport;GO:0006855|involved in drug transmembrane transport;GO:0010023|involved in proanthocyanidin biosynthetic process;GO:0006855|involved in drug transmembrane transport;GO:0010231|involved in maint…
comp326474_c0_seq1	1972	SPGI:CN11935	UniRef100_B9GI17	Predicted protein n=1 Tax=Populus trichocarpa RepID=B9GI17_POPTR	tr|Q3EAH8|Q3EAH8_ARATH	Uncharacterized protein At3g59040.2 OS=Arabidopsis thaliana GN=At3g59040	pentatricopeptide repeat-containing protein	gi|460396125|ref|XP_004243629.1|	PREDICTED: pentatricopeptide repeat-containing protein At3g59040-like [Solanum lycopersicum]	AT3G59040.1	Tetratricopeptide repeat (TPR)-like superfamily protein		Tetratricopeptide repeat (TPR)-like superfamily protein; FUNCTIONS IN: molecular_function unknown; INVOLVED IN: biological_process unknown; LOCATED IN: chloroplast; EXPRESSED IN: 22 plant structures; EXPRESSED DURING: 13 growth stages; CONTAINS InterPro DOMAIN/s: Pentatricopeptide repeat (InterPro:IPR002885); BEST Arabidopsis thaliana protein match is: Pentatricopeptide repeat (PPR) superfamily p…	cassava4.1_027429m|PACid:17974409	Tetratricopeptide repeat (TPR)-like superfamily protein	PGSC0003DMP400027893|PACid:24415114	Tetratricopeptide repeat (TPR)-like superfamily protein	comp326474_c0_seq1:164-1972(-)	m.163921	sp|Q9LYT2|PP287_ARATH`Q9LYT2`Q:29-564,H:1-533`72.07%ID`E:0`RecName: Full=Pentatricopeptide repeat-containing protein At3g59040;`Eukaryota; Viridiplantae; Streptophyta; Embryophyta; Tracheophyta; Spermatophyta; Magnoliophyta; eudicotyledons; core eudicotyledons; rosids; malvids; Brassicales; Brassicaceae; Camelineae; Arabidopsis.	PF01535.15^PPR^PPR repeat^175-200^E:0.0021`PF13812.1^PPR_3^Pentatricopeptide repeat domain^176-199^E:0.0071`PF13041.1^PPR_2^PPR repeat family^205-250^E:5.2e-09`PF13812.1^PPR_3^Pentatricopeptide repeat domain^206-238^E:0.00047`PF01535.15^PPR^PPR repeat^207-235^E:7.7e-06`PF01535.15^PPR^PPR repeat^241-265^E:0.7`PF13041.1^PPR_2^PPR repeat family^280-321^E:2.8e-07`PF01535.15^PPR^PPR repeat^280-309^E:0…	.	.	NOG313843	.	ISKKILLLQSAASPVSPANWKSRKKKLEMPQALIFLKPFISPLSSSSLFSKSNVNGDFLETNTVKICKRTEVVCQGMLAPRKFMQRRKKVEVFKDAEDEIDQKNWRKLMGEIEELGSAVSVLRSHRVKNQALPRDMVLGTLVRFKQLKKWNLVGEILEWLRTQHWWNFNEMDFLMLITAYGKQGDFNKAERVLSYMNKRGYPQSVISHTALIEAYGRGGQYSKAEAIFRRMQSSGPEPSAITYQIILKTFVQGDKYEEAEEVFETLLNMEAPPLKPDQKMFHMMIYMYKKARDYKKAHKLFALMAERGVPQNTVTYNSLMSFGTDYKEVAKIYDQMQRAGLRPDVVSYALLISAYGKARREEEALAVFEEMLDAGVRPTQKAYNILLDAFAISGMVEQA…		OG1_12563	ARATH|TAIR=At3g59040|UniProtKB=Q9LYT2		PTHR24015:SF403	FAMILY NOT NAMED	SUBFAMILY NOT NAMED	nucleic acid binding#GO:0003676;RNA binding#GO:0003723;transmembrane transporter activity#GO:0022857;transferase activity#GO:0016740;transmembrane receptor protein kinase activity#GO:0019199;binding#GO:0005488;catalytic activity#GO:0003824;transmembrane receptor protein serine/threonine kinase activity#GO:0004675;receptor activity#GO:0004872;kinase activity#GO:0016301;transporter activity#GO:0005…	localization#GO:0051179;signal transduction#GO:0007165;cell surface receptor signaling pathway#GO:0007166;transport#GO:0006810;transmembrane receptor protein serine/threonine kinase signaling pathway#GO:0007178;protein transport#GO:0015031;intracellular protein transport#GO:0006886;protein phosphorylation#GO:0006468;cell communication#GO:0007154;protein metabolic process#GO:0019538;cellular proce…		protein kinase receptor#PC00194;serine/threonine protein kinase receptor#PC00205;transporter#PC00227;RNA binding protein#PC00031;protein kinase#PC00193;transferase#PC00220;kinase#PC00137;receptor#PC00197;nucleic acid binding#PC00171		GO:0005739|located in mitochondrion;GO:0009507|located in chloroplast;	GO:0003674|has molecular_function	GO:0006399|involved in tRNA metabolic process;GO:0006098|involved in pentose-phosphate shunt;GO:0006364|involved in rRNA processing;GO:0006399|involved in tRNA metabolic process;GO:0009658|involved in chloroplast organization;GO:0009658|involved in chloroplast organization;GO:0006364|involved in rRNA processing;GO:0008150|involved in biological_process;GO:0006098|involved in pentose-phosphate shu…
[truncated: 99,837 more rows]
