# Supplementary material for: Comparative analysis of the root transcriptomes of cultivated sweetpotato (Ipomoea batatas [L.] Lam) and its wild ancestor (Ipomoea trifida [Kunth] G. Don)
Source: BMC Plant Biol. 2017 Jan 13;17:9. doi: 10.1186/s12870-016-0950-x (PMC5234144; doi:10.1186/s12870-016-0950-x)
Supplement: Additional file 3: — Paralogous genes identified in I. batatas (Sp1). (XLSX 16 KB) [file 12870_2016_950_MOESM3_ESM.xlsx]

## Sheet: sp1_final_ogu1
OrthoMCL_paralog_ID	ORF_ID	Contig_ID
OG1_10107_p	Sp1|m.8669	comp126900_c0_seq1
OG1_10107_p	Sp1|m.35517	comp144402_c0_seq13
OG1_11321_p	Sp1|m.5659	comp113931_c0_seq3
OG1_11321_p	Sp1|m.5978	comp116148_c0_seq1
OG1_11321_p	Sp1|m.20147	comp139553_c1_seq1
OG1_11689_p	Sp1|m.189395	comp157160_c0_seq4
OG1_11689_p	Sp1|m.3588	comp97966_c0_seq1
OG1_11860_p	Sp1|m.197401	comp1206900_c0_seq1
OG1_11860_p	Sp1|m.13922	comp135103_c0_seq2
OG1_11860_p	Sp1|m.196990	comp926715_c0_seq1
OG1_12427_p	Sp1|m.6283	comp118338_c0_seq2
OG1_12427_p	Sp1|m.8969	comp127646_c0_seq1
OG1_12431_p	Sp1|m.8971	comp127646_c1_seq1
OG1_12431_p	Sp1|m.420	comp6814_c0_seq1
OG1_12431_p	Sp1|m.3396	comp95859_c0_seq1
OG1_12434_p	Sp1|m.20666	comp139833_c0_seq1
OG1_12434_p	Sp1|m.3075	comp91964_c1_seq1
OG1_12497_p	Sp1|m.5058	comp110304_c0_seq1
OG1_12497_p	Sp1|m.59649	comp148270_c0_seq10
OG1_1254_p	Sp1|m.8477	comp126358_c0_seq2
OG1_1254_p	Sp1|m.19128	comp139037_c0_seq6
OG1_1254_p	Sp1|m.26935	comp142101_c1_seq2
OG1_1254_p	Sp1|m.31181	comp143282_c0_seq2
OG1_1254_p	Sp1|m.32216	comp143568_c0_seq8
OG1_1254_p	Sp1|m.39908	comp145345_c0_seq2
OG1_1254_p	Sp1|m.196492	comp579251_c0_seq1
OG1_12806_p	Sp1|m.5282	comp111543_c0_seq1
OG1_12806_p	Sp1|m.6641	comp119956_c0_seq1
OG1_13466_p	Sp1|m.11312	comp132023_c0_seq2
OG1_13466_p	Sp1|m.88508	comp151124_c0_seq9
OG1_1420_p	Sp1|m.144604	comp155066_c0_seq17
OG1_1420_p	Sp1|m.196849	comp846667_c0_seq1
OG1_14972_p	Sp1|m.199241	comp3581762_c0_seq1
OG1_14972_p	Sp1|m.196866	comp862908_c0_seq1
OG1_1530_p	Sp1|m.77654	comp150137_c1_seq1
OG1_1530_p	Sp1|m.182188	comp156886_c2_seq86
OG1_15351_p	Sp1|m.5303	comp111724_c0_seq1
OG1_15351_p	Sp1|m.1561	comp47053_c0_seq1
OG1_15364_p	Sp1|m.924	comp23616_c0_seq1
OG1_15364_p	Sp1|m.196865	comp862895_c0_seq1
OG1_15410_p	Sp1|m.198080	comp1721894_c0_seq1
OG1_15410_p	Sp1|m.196582	comp662745_c0_seq1
OG1_15602_p	Sp1|m.12923	comp134081_c0_seq2
OG1_15602_p	Sp1|m.2477	comp80509_c0_seq1
OG1_15915_p	Sp1|m.8316	comp125958_c1_seq1
OG1_15915_p	Sp1|m.16616	comp137417_c0_seq1
OG1_15978_p	Sp1|m.15725	comp136669_c0_seq2
OG1_15978_p	Sp1|m.34291	comp144085_c0_seq3
OG1_16254_p	Sp1|m.6256	comp118091_c0_seq1
OG1_16254_p	Sp1|m.182344	comp156893_c0_seq6
OG1_16386_p	Sp1|m.7565	comp123405_c0_seq1
OG1_16386_p	Sp1|m.196711	comp777461_c0_seq1
OG1_17270_p	Sp1|m.7935	comp124890_c2_seq1
OG1_17270_p	Sp1|m.61894	comp148501_c1_seq5
OG1_17474_p	Sp1|m.9268	comp128236_c0_seq1
OG1_17474_p	Sp1|m.2156	comp61831_c0_seq1
OG1_1855_p	Sp1|m.52212	comp147221_c0_seq4
OG1_1855_p	Sp1|m.183109	comp156931_c0_seq12
OG1_20691_p	Sp1|m.17670	comp138119_c0_seq2
OG1_20691_p	Sp1|m.19683	comp139347_c0_seq1
OG1_20700_p	Sp1|m.9738	comp129129_c0_seq1
OG1_20700_p	Sp1|m.16286	comp137137_c0_seq2
OG1_20860_p	Sp1|m.9052	comp127784_c0_seq1
OG1_20860_p	Sp1|m.296	comp5028_c0_seq1
OG1_20865_p	Sp1|m.6346	comp118737_c0_seq1
OG1_20865_p	Sp1|m.3710	comp99101_c0_seq2
OG1_2389_p	Sp1|m.34826	comp144200_c0_seq4
OG1_2389_p	Sp1|m.153569	comp155499_c0_seq9
OG1_2389_p	Sp1|m.198360	comp1993369_c0_seq1
OG1_2389_p	Sp1|m.3192	comp93196_c0_seq1
OG1_2495_p	Sp1|m.13715	comp134941_c0_seq1
OG1_2495_p	Sp1|m.168353	comp156241_c2_seq1
OG1_2495_p	Sp1|m.175948	comp156602_c0_seq2
OG1_2495_p	Sp1|m.192370	comp157259_c1_seq2
OG1_2648_p	Sp1|m.4082	comp102532_c0_seq1
OG1_2648_p	Sp1|m.6516	comp119568_c0_seq1
OG1_2648_p	Sp1|m.27370	comp142204_c0_seq1
OG1_2648_p	Sp1|m.65792	comp148976_c1_seq1
OG1_2648_p	Sp1|m.175949	comp156602_c0_seq2
OG1_2648_p	Sp1|m.192372	comp157259_c1_seq2
OG1_2738_p	Sp1|m.7472	comp123145_c0_seq3
OG1_2738_p	Sp1|m.49064	comp146843_c0_seq23
OG1_2910_p	Sp1|m.75785	comp149967_c0_seq11
OG1_2910_p	Sp1|m.3056	comp91774_c0_seq1
OG1_2986_p	Sp1|m.112813	comp153013_c0_seq2
OG1_2986_p	Sp1|m.155828	comp155606_c0_seq10
OG1_3020_p	Sp1|m.4382	comp105333_c0_seq1
OG1_3020_p	Sp1|m.5772	comp114825_c1_seq1
OG1_3020_p	Sp1|m.7279	comp122405_c0_seq1
OG1_3020_p	Sp1|m.38744	comp145134_c0_seq1
OG1_3020_p	Sp1|m.198226	comp1781372_c0_seq1
OG1_3020_p	Sp1|m.198532	comp2112167_c0_seq1
OG1_3020_p	Sp1|m.199269	comp3629997_c0_seq1
OG1_3020_p	Sp1|m.2574	comp85233_c0_seq1
OG1_3020_p	Sp1|m.196927	comp897949_c0_seq1
OG1_3020_p	Sp1|m.6	comp92_c0_seq2
OG1_3041_p	Sp1|m.31446	comp143342_c0_seq1
OG1_3041_p	Sp1|m.159361	comp155777_c0_seq28
OG1_3479_p	Sp1|m.5280	comp111543_c0_seq1
OG1_3479_p	Sp1|m.15701	comp136643_c0_seq1
OG1_3479_p	Sp1|m.173915	comp156517_c0_seq2
OG1_3479_p	Sp1|m.184762	comp157015_c0_seq13
OG1_3479_p	Sp1|m.2015	comp57831_c0_seq1
OG1_3738_p	Sp1|m.124495	comp153838_c2_seq15
OG1_3738_p	Sp1|m.124494	comp153838_c2_seq15
OG1_5144_p	Sp1|m.9858	comp129395_c0_seq1
OG1_5144_p	Sp1|m.168351	comp156241_c0_seq1
OG1_5177_p	Sp1|m.6243	comp118019_c0_seq1
OG1_5177_p	Sp1|m.12884	comp134032_c0_seq1
OG1_5244_p	Sp1|m.7215	comp122139_c0_seq3
OG1_5244_p	Sp1|m.3337	comp95005_c0_seq2
OG1_5817_p	Sp1|m.5331	comp111815_c0_seq1
OG1_5817_p	Sp1|m.7766	comp124261_c0_seq2
OG1_5817_p	Sp1|m.24886	comp141463_c0_seq2
OG1_5817_p	Sp1|m.91794	comp151319_c0_seq2
OG1_6107_p	Sp1|m.25023	comp141510_c0_seq2
OG1_6107_p	Sp1|m.80649	comp150426_c0_seq1
OG1_6221_p	Sp1|m.59862	comp148278_c0_seq2
OG1_6221_p	Sp1|m.59863	comp148278_c0_seq2
OG1_6695_p	Sp1|m.8407	comp126183_c0_seq4
OG1_6695_p	Sp1|m.59648	comp148270_c0_seq10
OG1_6709_p	Sp1|m.95085	comp151619_c0_seq3
OG1_6709_p	Sp1|m.191917	comp157240_c1_seq1
OG1_6709_p	Sp1|m.195671	comp157387_c0_seq2
OG1_7001_p	Sp1|m.24073	comp141193_c0_seq4
OG1_7001_p	Sp1|m.182634	comp156909_c4_seq4
OG1_7064_p	Sp1|m.3966	comp101622_c0_seq1
OG1_7064_p	Sp1|m.25957	comp141818_c0_seq8
OG1_7230_p	Sp1|m.6894	comp120964_c0_seq9
OG1_7230_p	Sp1|m.6895	comp120964_c0_seq9
OG1_7627_p	Sp1|m.4451	comp106038_c0_seq1
OG1_7627_p	Sp1|m.59955	comp148297_c4_seq2
OG1_7818_p	Sp1|m.23196	comp140793_c1_seq3
OG1_7818_p	Sp1|m.38033	comp144982_c0_seq2
OG1_8230_p	Sp1|m.23923	comp141127_c0_seq3
OG1_8230_p	Sp1|m.382	comp6244_c0_seq1
OG1_8230_p	Sp1|m.2497	comp81187_c0_seq1
OG1_8230_p	Sp1|m.3381	comp95588_c0_seq1
OG1_8295_p	Sp1|m.5655	comp113923_c0_seq1
OG1_8295_p	Sp1|m.31300	comp143305_c0_seq6
OG1_9483_p	Sp1|m.4126	comp103185_c0_seq1
OG1_9483_p	Sp1|m.12082	comp133054_c1_seq2
OG1_9483_p	Sp1|m.46037	comp146401_c2_seq4
OG1_9483_p	Sp1|m.57882	comp148026_c0_seq1
OG1_9626_p	Sp1|m.64643	comp148820_c0_seq3
OG1_9626_p	Sp1|m.196806	comp823634_c0_seq1
OG1_9833_p	Sp1|m.6351	comp118763_c0_seq1
OG1_9833_p	Sp1|m.197708	comp1381830_c0_seq1
OG1_9833_p	Sp1|m.196527	comp612329_c0_seq1
OG1_9972_p	Sp1|m.7231	comp122188_c0_seq1
OG1_9972_p	Sp1|m.81965	comp150545_c1_seq1
OG1_9972_p	Sp1|m.199280	comp3636765_c0_seq1
OG1_9990_p	Sp1|m.22436	comp140567_c0_seq2
OG1_9990_p	Sp1|m.40647	comp145461_c0_seq4
