# Supplementary material for: Comparative analysis of the root transcriptomes of cultivated sweetpotato (Ipomoea batatas [L.] Lam) and its wild ancestor (Ipomoea trifida [Kunth] G. Don)
Source: BMC Plant Biol. 2017 Jan 13;17:9. doi: 10.1186/s12870-016-0950-x (PMC5234144; doi:10.1186/s12870-016-0950-x)
Supplement: Additional file 4: — Paralogous genes identified in I. trifida (Sp2). (XLSX 285 KB) [file 12870_2016_950_MOESM4_ESM.xlsx]

## Sheet: sp2_final_ogu1
OrthoMCL_paralog_ID	ORF_ID	Contig_ID
OG1_1029_p	Sp2|m.256408	comp1064179_c0_seq1
OG1_1029_p	Sp2|m.257915	comp1092480_c0_seq1
OG1_1029_p	Sp2|m.259683	comp1159455_c0_seq1
OG1_1029_p	Sp2|m.260381	comp1176446_c0_seq1
OG1_1029_p	Sp2|m.263795	comp1325143_c0_seq1
OG1_1029_p	Sp2|m.265407	comp1394732_c0_seq1
OG1_1029_p	Sp2|m.266267	comp1421058_c0_seq1
OG1_1029_p	Sp2|m.3308	comp159963_c0_seq1
OG1_1029_p	Sp2|m.269751	comp1600052_c0_seq1
OG1_1029_p	Sp2|m.7900	comp169025_c0_seq1
OG1_1029_p	Sp2|m.8383	comp169827_c0_seq1
OG1_1029_p	Sp2|m.10533	comp173205_c0_seq1
OG1_1029_p	Sp2|m.12671	comp177787_c0_seq2
OG1_1029_p	Sp2|m.12828	comp178293_c0_seq1
OG1_1029_p	Sp2|m.12865	comp178449_c0_seq1
OG1_1029_p	Sp2|m.13710	comp181477_c0_seq1
OG1_1029_p	Sp2|m.16874	comp192247_c0_seq1
OG1_1029_p	Sp2|m.25747	comp220543_c0_seq1
OG1_1029_p	Sp2|m.26123	comp221469_c0_seq2
OG1_1029_p	Sp2|m.26579	comp222556_c0_seq1
OG1_1029_p	Sp2|m.27054	comp223956_c0_seq1
OG1_1029_p	Sp2|m.32212	comp237570_c0_seq1
OG1_1029_p	Sp2|m.33279	comp240838_c0_seq1
OG1_1029_p	Sp2|m.34459	comp244649_c0_seq1
OG1_1029_p	Sp2|m.36297	comp249361_c0_seq2
OG1_1029_p	Sp2|m.36637	comp250109_c0_seq1
OG1_1029_p	Sp2|m.40519	comp257419_c0_seq1
OG1_1029_p	Sp2|m.41866	comp259216_c0_seq1
OG1_1029_p	Sp2|m.44057	comp262186_c0_seq1
OG1_1029_p	Sp2|m.44257	comp262507_c0_seq1
OG1_1029_p	Sp2|m.50138	comp269672_c0_seq1
OG1_1029_p	Sp2|m.50763	comp270437_c0_seq1
OG1_1029_p	Sp2|m.51479	comp271360_c0_seq1
OG1_1029_p	Sp2|m.51628	comp271563_c0_seq1
OG1_1029_p	Sp2|m.53114	comp273820_c0_seq2
OG1_1029_p	Sp2|m.55515	comp277372_c1_seq2
OG1_1029_p	Sp2|m.56365	comp278590_c0_seq1
OG1_1029_p	Sp2|m.60070	comp283210_c0_seq1
OG1_1029_p	Sp2|m.61549	comp284597_c0_seq1
OG1_1029_p	Sp2|m.62064	comp285017_c0_seq1
OG1_1029_p	Sp2|m.65477	comp288031_c0_seq2
OG1_1029_p	Sp2|m.66725	comp289056_c0_seq1
OG1_1029_p	Sp2|m.66935	comp289236_c0_seq1
OG1_1029_p	Sp2|m.68497	comp290600_c0_seq1
OG1_1029_p	Sp2|m.70258	comp292095_c0_seq1
OG1_1029_p	Sp2|m.75107	comp296239_c0_seq1
OG1_1029_p	Sp2|m.75924	comp296824_c0_seq1
OG1_1029_p	Sp2|m.80760	comp299818_c0_seq1
OG1_1029_p	Sp2|m.83114	comp301263_c0_seq1
OG1_1029_p	Sp2|m.84061	comp301859_c0_seq1
OG1_1029_p	Sp2|m.84603	comp302253_c0_seq1
OG1_1029_p	Sp2|m.84716	comp302347_c0_seq1
OG1_1029_p	Sp2|m.84998	comp302521_c0_seq1
OG1_1029_p	Sp2|m.85682	comp302943_c0_seq2
OG1_1029_p	Sp2|m.85780	comp303015_c0_seq2
OG1_1029_p	Sp2|m.86305	comp303385_c0_seq1
OG1_1029_p	Sp2|m.87801	comp304328_c0_seq1
OG1_1029_p	Sp2|m.91105	comp306002_c0_seq2
OG1_1029_p	Sp2|m.91739	comp306341_c0_seq1
OG1_1029_p	Sp2|m.96157	comp308392_c0_seq1
OG1_1029_p	Sp2|m.96219	comp308428_c0_seq2
OG1_1029_p	Sp2|m.98609	comp309527_c0_seq2
OG1_1029_p	Sp2|m.99059	comp309714_c0_seq1
OG1_1029_p	Sp2|m.100851	comp310457_c1_seq1
OG1_1029_p	Sp2|m.101860	comp310828_c0_seq2
OG1_1029_p	Sp2|m.104334	comp311926_c0_seq1
OG1_1029_p	Sp2|m.104440	comp311957_c0_seq2
OG1_1029_p	Sp2|m.107758	comp313301_c0_seq2
OG1_1029_p	Sp2|m.118885	comp316917_c0_seq1
OG1_1029_p	Sp2|m.120252	comp317339_c0_seq2
OG1_1029_p	Sp2|m.129690	comp319909_c0_seq1
OG1_1029_p	Sp2|m.134285	comp321004_c0_seq2
OG1_1029_p	Sp2|m.155500	comp325162_c0_seq3
OG1_1029_p	Sp2|m.157836	comp325565_c0_seq1
OG1_1029_p	Sp2|m.162760	comp326305_c0_seq1
OG1_1029_p	Sp2|m.167552	comp326997_c0_seq1
OG1_1029_p	Sp2|m.173389	comp327662_c0_seq1
OG1_1029_p	Sp2|m.228362	comp332025_c0_seq1
OG1_1029_p	Sp2|m.239605	comp358065_c0_seq1
OG1_1029_p	Sp2|m.240218	comp469463_c0_seq1
OG1_1029_p	Sp2|m.240294	comp477336_c0_seq1
OG1_1029_p	Sp2|m.240764	comp522629_c0_seq1
OG1_1029_p	Sp2|m.241663	comp573355_c0_seq1
OG1_1029_p	Sp2|m.242251	comp601414_c0_seq1
OG1_1029_p	Sp2|m.242458	comp611267_c0_seq1
OG1_1029_p	Sp2|m.242588	comp614289_c0_seq1
OG1_1029_p	Sp2|m.242909	comp627990_c0_seq1
OG1_1029_p	Sp2|m.244272	comp678511_c0_seq1
OG1_1029_p	Sp2|m.246004	comp730862_c0_seq1
OG1_1029_p	Sp2|m.247727	comp784173_c0_seq1
OG1_1029_p	Sp2|m.248501	comp810048_c0_seq1
OG1_1049_p	Sp2|m.257074	comp1074030_c0_seq1
OG1_1049_p	Sp2|m.261475	comp1248360_c0_seq1
OG1_1049_p	Sp2|m.263245	comp1292186_c0_seq1
OG1_1049_p	Sp2|m.267018	comp1478852_c0_seq1
OG1_1049_p	Sp2|m.269086	comp1572608_c0_seq1
OG1_1049_p	Sp2|m.269153	comp1575199_c0_seq1
OG1_1049_p	Sp2|m.6690	comp166998_c0_seq1
OG1_1049_p	Sp2|m.7605	comp168573_c0_seq1
OG1_1049_p	Sp2|m.270724	comp1689117_c0_seq1
OG1_1049_p	Sp2|m.17572	comp194644_c0_seq1
OG1_1049_p	Sp2|m.18437	comp197366_c0_seq1
OG1_1049_p	Sp2|m.274520	comp1989373_c0_seq1
OG1_1049_p	Sp2|m.20702	comp205201_c0_seq1
OG1_1049_p	Sp2|m.276478	comp2092958_c0_seq1
OG1_1049_p	Sp2|m.23236	comp213345_c0_seq1
OG1_1049_p	Sp2|m.26008	comp221238_c0_seq1
OG1_1049_p	Sp2|m.33119	comp240400_c0_seq1
OG1_1049_p	Sp2|m.33847	comp242749_c0_seq1
OG1_1049_p	Sp2|m.280611	comp2546565_c0_seq1
OG1_1049_p	Sp2|m.280693	comp2563422_c0_seq1
OG1_1049_p	Sp2|m.43570	comp261501_c0_seq1
OG1_1049_p	Sp2|m.45207	comp263685_c0_seq1
OG1_1049_p	Sp2|m.45650	comp264246_c0_seq1
OG1_1049_p	Sp2|m.45876	comp264548_c0_seq1
OG1_1049_p	Sp2|m.46164	comp264867_c0_seq1
OG1_1049_p	Sp2|m.49325	comp268707_c1_seq1
OG1_1049_p	Sp2|m.50622	comp270259_c0_seq1
OG1_1049_p	Sp2|m.281106	comp2729266_c0_seq1
OG1_1049_p	Sp2|m.54303	comp275586_c1_seq1
OG1_1049_p	Sp2|m.70041	comp291927_c0_seq1
OG1_1049_p	Sp2|m.283050	comp2969260_c0_seq1
OG1_1049_p	Sp2|m.77518	comp297834_c0_seq1
OG1_1049_p	Sp2|m.84141	comp301930_c0_seq1
OG1_1049_p	Sp2|m.92065	comp306480_c0_seq1
OG1_1049_p	Sp2|m.92068	comp306480_c1_seq1
OG1_1049_p	Sp2|m.93634	comp307263_c0_seq1
OG1_1049_p	Sp2|m.93636	comp307263_c1_seq1
OG1_1049_p	Sp2|m.99998	comp310104_c0_seq1
OG1_1049_p	Sp2|m.103451	comp311547_c0_seq1
OG1_1049_p	Sp2|m.115562	comp315885_c0_seq1
OG1_1049_p	Sp2|m.135417	comp321244_c0_seq1
OG1_1049_p	Sp2|m.143406	comp322913_c0_seq1
OG1_1049_p	Sp2|m.182791	comp328809_c0_seq1
OG1_1049_p	Sp2|m.182800	comp328809_c1_seq2
OG1_1049_p	Sp2|m.207226	comp330881_c1_seq1
OG1_1049_p	Sp2|m.208613	comp330971_c0_seq4
OG1_1049_p	Sp2|m.219143	comp331630_c0_seq3
OG1_1049_p	Sp2|m.231456	comp332194_c0_seq8
OG1_1049_p	Sp2|m.286668	comp3969222_c0_seq1
OG1_1049_p	Sp2|m.633	comp43552_c0_seq1
OG1_1049_p	Sp2|m.287386	comp4589542_c0_seq1
OG1_1049_p	Sp2|m.242391	comp605189_c0_seq1
OG1_1049_p	Sp2|m.289195	comp6424046_c0_seq1
OG1_1049_p	Sp2|m.289197	comp6425806_c0_seq1
OG1_1049_p	Sp2|m.243496	comp646524_c0_seq1
OG1_1049_p	Sp2|m.244146	comp676806_c0_seq1
OG1_1049_p	Sp2|m.245655	comp722915_c0_seq1
OG1_1049_p	Sp2|m.251634	comp900035_c0_seq1
OG1_1049_p	Sp2|m.252359	comp935601_c0_seq1
OG1_1060_p	Sp2|m.258689	comp1146306_c0_seq1
OG1_1060_p	Sp2|m.259475	comp1156305_c0_seq1
OG1_1060_p	Sp2|m.259902	comp1163390_c0_seq1
OG1_1060_p	Sp2|m.261170	comp1242296_c0_seq1
OG1_1060_p	Sp2|m.266031	comp1411617_c0_seq1
OG1_1060_p	Sp2|m.268274	comp1548153_c0_seq1
OG1_1060_p	Sp2|m.7691	comp168694_c0_seq1
OG1_1060_p	Sp2|m.20192	comp203579_c0_seq1
OG1_1060_p	Sp2|m.21246	comp206761_c0_seq1
OG1_1060_p	Sp2|m.276105	comp2068398_c0_seq1
OG1_1060_p	Sp2|m.21876	comp208841_c1_seq1
OG1_1060_p	Sp2|m.23851	comp215071_c0_seq1
OG1_1060_p	Sp2|m.26872	comp223464_c0_seq1
OG1_1060_p	Sp2|m.28038	comp226002_c0_seq1
OG1_1060_p	Sp2|m.32083	comp237165_c0_seq1
OG1_1060_p	Sp2|m.279185	comp2407059_c0_seq1
OG1_1060_p	Sp2|m.38187	comp253875_c0_seq1
OG1_1060_p	Sp2|m.42754	comp260464_c0_seq1
OG1_1060_p	Sp2|m.42755	comp260464_c1_seq1
OG1_1060_p	Sp2|m.46862	comp265720_c0_seq1
OG1_1060_p	Sp2|m.48579	comp267754_c0_seq1
OG1_1060_p	Sp2|m.50482	comp270098_c0_seq1
OG1_1060_p	Sp2|m.50483	comp270098_c1_seq1
OG1_1060_p	Sp2|m.50899	comp270652_c0_seq1
OG1_1060_p	Sp2|m.55466	comp277290_c0_seq1
OG1_1060_p	Sp2|m.55806	comp277801_c0_seq1
OG1_1060_p	Sp2|m.64287	comp286901_c0_seq1
OG1_1060_p	Sp2|m.74677	comp295885_c0_seq1
OG1_1060_p	Sp2|m.84124	comp301917_c0_seq2
OG1_1060_p	Sp2|m.107886	comp313343_c0_seq3
OG1_1060_p	Sp2|m.110709	comp314322_c0_seq1
OG1_1060_p	Sp2|m.112778	comp314978_c0_seq1
OG1_1060_p	Sp2|m.113321	comp315193_c1_seq1
OG1_1060_p	Sp2|m.123544	comp318230_c0_seq2
OG1_1060_p	Sp2|m.134610	comp321085_c0_seq2
OG1_1060_p	Sp2|m.154155	comp324926_c0_seq2
OG1_1060_p	Sp2|m.160636	comp326005_c0_seq1
OG1_1060_p	Sp2|m.284302	comp3260374_c0_seq1
OG1_1060_p	Sp2|m.187238	comp329241_c0_seq4
OG1_1060_p	Sp2|m.199085	comp330223_c0_seq1
OG1_1060_p	Sp2|m.223464	comp331827_c0_seq21
OG1_1060_p	Sp2|m.224866	comp331906_c0_seq6
OG1_1060_p	Sp2|m.287049	comp4429535_c0_seq1
OG1_1060_p	Sp2|m.289206	comp6434657_c0_seq1
OG1_1060_p	Sp2|m.245850	comp726223_c0_seq1
OG1_1060_p	Sp2|m.246700	comp753073_c0_seq1
OG1_1060_p	Sp2|m.248715	comp813485_c0_seq1
OG1_10623_p	Sp2|m.256954	comp1072129_c0_seq1
OG1_10623_p	Sp2|m.100398	comp310258_c0_seq2
OG1_10623_p	Sp2|m.194618	comp329849_c2_seq1
OG1_10623_p	Sp2|m.241806	comp579219_c0_seq1
OG1_10627_p	Sp2|m.178635	comp328331_c0_seq1
OG1_10627_p	Sp2|m.194249	comp329815_c0_seq4
OG1_10628_p	Sp2|m.49733	comp269184_c0_seq1
OG1_10628_p	Sp2|m.59083	comp282352_c0_seq1
OG1_10628_p	Sp2|m.247337	comp776431_c0_seq1
OG1_10629_p	Sp2|m.5856	comp165406_c0_seq1
OG1_10629_p	Sp2|m.33260	comp240786_c0_seq1
OG1_10629_p	Sp2|m.39410	comp256006_c0_seq1
OG1_10629_p	Sp2|m.117763	comp316562_c0_seq1
OG1_10630_p	Sp2|m.258368	comp1116476_c0_seq1
OG1_10630_p	Sp2|m.55742	comp277702_c1_seq1
OG1_10630_p	Sp2|m.283488	comp3040077_c0_seq1
OG1_10630_p	Sp2|m.247378	comp776862_c0_seq1
OG1_10631_p	Sp2|m.29197	comp228777_c0_seq1
OG1_10631_p	Sp2|m.43447	comp261375_c0_seq1
OG1_10631_p	Sp2|m.240939	comp533242_c0_seq1
OG1_10634_p	Sp2|m.48435	comp267600_c0_seq1
OG1_10634_p	Sp2|m.54343	comp275663_c0_seq1
OG1_10634_p	Sp2|m.112999	comp315062_c0_seq1
OG1_10634_p	Sp2|m.241698	comp575302_c0_seq1
OG1_10635_p	Sp2|m.34039	comp243390_c0_seq2
OG1_10635_p	Sp2|m.52677	comp273260_c1_seq1
OG1_10635_p	Sp2|m.61493	comp284537_c0_seq1
OG1_10635_p	Sp2|m.139420	comp322117_c0_seq1
OG1_10636_p	Sp2|m.266886	comp1460698_c0_seq1
OG1_10636_p	Sp2|m.19718	comp201890_c1_seq1
OG1_10636_p	Sp2|m.285391	comp3619629_c0_seq1
OG1_10639_p	Sp2|m.198	comp23133_c1_seq1
OG1_10639_p	Sp2|m.278637	comp2380259_c0_seq1
OG1_10639_p	Sp2|m.44244	comp262477_c0_seq1
OG1_10639_p	Sp2|m.86018	comp303188_c0_seq1
OG1_10640_p	Sp2|m.9143	comp170977_c0_seq1
OG1_10640_p	Sp2|m.27176	comp224233_c0_seq1
OG1_10640_p	Sp2|m.119763	comp317185_c0_seq1
OG1_10640_p	Sp2|m.250915	comp887612_c0_seq1
OG1_10641_p	Sp2|m.28334	comp226653_c0_seq1
OG1_10641_p	Sp2|m.58624	comp281885_c0_seq1
OG1_10641_p	Sp2|m.71677	comp293347_c0_seq1
OG1_10642_p	Sp2|m.31409	comp235331_c0_seq1
OG1_10642_p	Sp2|m.78943	comp298654_c0_seq1
OG1_10642_p	Sp2|m.78944	comp298654_c1_seq1
OG1_10642_p	Sp2|m.91903	comp306421_c0_seq1
OG1_10643_p	Sp2|m.1910	comp146166_c0_seq1
OG1_10643_p	Sp2|m.41125	comp258218_c0_seq1
OG1_10643_p	Sp2|m.54006	comp275161_c0_seq1
OG1_10643_p	Sp2|m.282404	comp2901586_c0_seq1
OG1_10644_p	Sp2|m.263295	comp1294303_c0_seq1
OG1_10644_p	Sp2|m.8164	comp169495_c0_seq1
OG1_10644_p	Sp2|m.49673	comp269120_c0_seq1
OG1_10644_p	Sp2|m.250347	comp863217_c0_seq1
OG1_10651_p	Sp2|m.32478	comp238398_c0_seq1
OG1_10651_p	Sp2|m.279066	comp2401353_c0_seq1
OG1_10651_p	Sp2|m.50124	comp269660_c0_seq1
OG1_10651_p	Sp2|m.107837	comp313322_c1_seq4
OG1_10653_p	Sp2|m.8535	comp170087_c0_seq1
OG1_10653_p	Sp2|m.90651	comp305767_c0_seq1
OG1_10653_p	Sp2|m.121708	comp317727_c0_seq2
OG1_10655_p	Sp2|m.26676	comp222823_c0_seq1
OG1_10655_p	Sp2|m.64220	comp286841_c0_seq1
OG1_10655_p	Sp2|m.243464	comp645530_c0_seq1
OG1_10655_p	Sp2|m.248485	comp809628_c0_seq1
OG1_10656_p	Sp2|m.64532	comp287143_c0_seq1
OG1_10656_p	Sp2|m.107141	comp313043_c0_seq2
OG1_10656_p	Sp2|m.147161	comp323631_c0_seq3
OG1_10657_p	Sp2|m.53617	comp274563_c1_seq1
OG1_10657_p	Sp2|m.107269	comp313095_c0_seq2
OG1_10658_p	Sp2|m.260865	comp1201330_c0_seq1
OG1_10658_p	Sp2|m.2453	comp158495_c0_seq1
OG1_10658_p	Sp2|m.81389	comp300238_c0_seq1
OG1_10659_p	Sp2|m.17276	comp193688_c0_seq1
OG1_10659_p	Sp2|m.107639	comp313238_c1_seq1
OG1_10661_p	Sp2|m.86825	comp303713_c0_seq1
OG1_10661_p	Sp2|m.87549	comp304149_c0_seq1
OG1_10661_p	Sp2|m.97818	comp309233_c1_seq1
OG1_10662_p	Sp2|m.138384	comp321882_c0_seq1
OG1_10662_p	Sp2|m.245490	comp720650_c0_seq1
OG1_10663_p	Sp2|m.14287	comp183536_c0_seq1
OG1_10663_p	Sp2|m.71924	comp293552_c0_seq2
OG1_10663_p	Sp2|m.253374	comp951833_c0_seq1
OG1_10664_p	Sp2|m.2565	comp158688_c0_seq1
OG1_10664_p	Sp2|m.50461	comp270052_c0_seq1
OG1_10664_p	Sp2|m.88657	comp304789_c1_seq1
OG1_10665_p	Sp2|m.8073	comp169350_c0_seq1
OG1_10665_p	Sp2|m.90443	comp305681_c0_seq2
OG1_10665_p	Sp2|m.167693	comp327030_c0_seq4
OG1_10665_p	Sp2|m.239429	comp348839_c0_seq1
OG1_10667_p	Sp2|m.80968	comp299984_c0_seq2
OG1_10667_p	Sp2|m.88975	comp304926_c0_seq1
OG1_10667_p	Sp2|m.242396	comp605675_c0_seq1
OG1_10668_p	Sp2|m.60160	comp283288_c0_seq1
OG1_10668_p	Sp2|m.74227	comp295545_c0_seq1
OG1_10669_p	Sp2|m.94503	comp307620_c0_seq1
OG1_10669_p	Sp2|m.184105	comp328955_c0_seq1
OG1_10671_p	Sp2|m.71301	comp293031_c0_seq1
OG1_10671_p	Sp2|m.245918	comp727476_c0_seq1
OG1_10672_p	Sp2|m.46055	comp264735_c0_seq1
OG1_10672_p	Sp2|m.67387	comp289615_c1_seq1
OG1_10672_p	Sp2|m.76283	comp297043_c0_seq1
OG1_10672_p	Sp2|m.118896	comp316920_c1_seq1
OG1_10673_p	Sp2|m.16032	comp189416_c0_seq1
OG1_10673_p	Sp2|m.69282	comp291260_c0_seq1
OG1_10673_p	Sp2|m.76872	comp297412_c1_seq1
OG1_10673_p	Sp2|m.286307	comp3820065_c0_seq1
OG1_10675_p	Sp2|m.58588	comp281836_c0_seq1
OG1_10675_p	Sp2|m.67728	comp289893_c0_seq1
OG1_10675_p	Sp2|m.239198	comp341965_c0_seq1
OG1_10680_p	Sp2|m.112122	comp314745_c0_seq7
OG1_10680_p	Sp2|m.113305	comp315188_c0_seq1
OG1_10681_p	Sp2|m.42313	comp259810_c0_seq1
OG1_10681_p	Sp2|m.86453	comp303478_c0_seq1
OG1_10681_p	Sp2|m.112391	comp314830_c0_seq3
OG1_10682_p	Sp2|m.256020	comp1049345_c0_seq1
OG1_10682_p	Sp2|m.257257	comp1076463_c0_seq1
OG1_10682_p	Sp2|m.46526	comp265304_c0_seq1
OG1_10682_p	Sp2|m.85569	comp302869_c0_seq1
OG1_10686_p	Sp2|m.113177	comp315142_c0_seq3
OG1_10686_p	Sp2|m.181985	comp328706_c0_seq3
OG1_10687_p	Sp2|m.12430	comp177037_c0_seq1
OG1_10687_p	Sp2|m.23480	comp214065_c0_seq1
OG1_10687_p	Sp2|m.113408	comp315217_c0_seq4
OG1_10688_p	Sp2|m.30603	comp233064_c0_seq1
OG1_10688_p	Sp2|m.94311	comp307552_c0_seq1
OG1_10688_p	Sp2|m.113494	comp315242_c0_seq4
OG1_10689_p	Sp2|m.77562	comp297861_c0_seq1
OG1_10689_p	Sp2|m.166758	comp326862_c1_seq3
OG1_10691_p	Sp2|m.275888	comp2054083_c0_seq1
OG1_10691_p	Sp2|m.61011	comp284108_c0_seq1
OG1_10691_p	Sp2|m.82404	comp300874_c0_seq1
OG1_10691_p	Sp2|m.82405	comp300874_c0_seq1
OG1_10692_p	Sp2|m.64407	comp287027_c0_seq1
OG1_10692_p	Sp2|m.186235	comp329112_c0_seq2
OG1_10692_p	Sp2|m.239071	comp339245_c0_seq1
OG1_10697_p	Sp2|m.39852	comp256586_c0_seq1
OG1_10697_p	Sp2|m.49583	comp269004_c0_seq1
OG1_10697_p	Sp2|m.74663	comp295870_c0_seq1
OG1_10698_p	Sp2|m.52934	comp273581_c0_seq1
OG1_10698_p	Sp2|m.144579	comp323184_c0_seq4
OG1_10699_p	Sp2|m.22634	comp211408_c0_seq1
OG1_10699_p	Sp2|m.46284	comp264995_c0_seq1
OG1_10699_p	Sp2|m.47773	comp266803_c0_seq1
OG1_10700_p	Sp2|m.40988	comp258022_c0_seq1
OG1_10700_p	Sp2|m.116685	comp316262_c0_seq2
OG1_10700_p	Sp2|m.240431	comp490703_c0_seq1
OG1_10702_p	Sp2|m.20909	comp205757_c0_seq2
OG1_10702_p	Sp2|m.27250	comp224413_c1_seq1
OG1_10702_p	Sp2|m.242594	comp614385_c0_seq1
OG1_10702_p	Sp2|m.243598	comp650971_c0_seq1
OG1_10703_p	Sp2|m.37811	comp252973_c0_seq1
OG1_10703_p	Sp2|m.186167	comp329105_c1_seq1
OG1_10703_p	Sp2|m.226430	comp331972_c1_seq46
OG1_10706_p	Sp2|m.75332	comp296434_c0_seq1
OG1_10706_p	Sp2|m.90104	comp305495_c0_seq2
OG1_10708_p	Sp2|m.61575	comp284624_c0_seq1
OG1_10708_p	Sp2|m.61578	comp284624_c1_seq1
OG1_10712_p	Sp2|m.5470	comp164662_c0_seq1
OG1_10712_p	Sp2|m.55939	comp277977_c0_seq1
OG1_10712_p	Sp2|m.202621	comp330527_c0_seq1
OG1_10713_p	Sp2|m.19826	comp202317_c0_seq1
OG1_10713_p	Sp2|m.51845	comp271967_c0_seq1
OG1_10713_p	Sp2|m.73564	comp294952_c0_seq1
OG1_10713_p	Sp2|m.216432	comp331463_c0_seq1
OG1_10715_p	Sp2|m.67212	comp289467_c0_seq2
OG1_10715_p	Sp2|m.123249	comp318156_c1_seq3
OG1_10716_p	Sp2|m.86889	comp303757_c0_seq2
OG1_10716_p	Sp2|m.123684	comp318267_c0_seq4
OG1_10717_p	Sp2|m.123771	comp318308_c0_seq5
OG1_10717_p	Sp2|m.251290	comp892691_c0_seq1
OG1_10724_p	Sp2|m.73385	comp294794_c0_seq1
OG1_10724_p	Sp2|m.124678	comp318574_c0_seq3
OG1_10724_p	Sp2|m.128997	comp319761_c0_seq1
OG1_10724_p	Sp2|m.246836	comp758050_c0_seq1
OG1_10728_p	Sp2|m.85039	comp302546_c0_seq2
OG1_10728_p	Sp2|m.96585	comp308618_c0_seq1
OG1_10728_p	Sp2|m.131702	comp320361_c0_seq1
OG1_10735_p	Sp2|m.2625	comp158793_c0_seq2
OG1_10735_p	Sp2|m.54048	comp275246_c0_seq1
OG1_10735_p	Sp2|m.59102	comp282374_c0_seq1
OG1_10737_p	Sp2|m.255988	comp1045916_c0_seq1
OG1_10737_p	Sp2|m.257310	comp1077700_c0_seq1
OG1_10737_p	Sp2|m.6573	comp166788_c0_seq1
OG1_10737_p	Sp2|m.22802	comp211926_c0_seq1
OG1_10739_p	Sp2|m.51271	comp271098_c0_seq1
OG1_10739_p	Sp2|m.61253	comp284320_c0_seq1
OG1_10739_p	Sp2|m.141041	comp322418_c0_seq1
OG1_10739_p	Sp2|m.238953	comp337384_c0_seq1
OG1_10741_p	Sp2|m.78736	comp298518_c0_seq1
OG1_10741_p	Sp2|m.94614	comp307667_c0_seq2
OG1_10744_p	Sp2|m.18764	comp198473_c0_seq2
OG1_10744_p	Sp2|m.25465	comp219722_c0_seq1
OG1_10744_p	Sp2|m.138701	comp321957_c0_seq1
OG1_10747_p	Sp2|m.261596	comp1250440_c0_seq1
OG1_10747_p	Sp2|m.85074	comp302565_c0_seq1
OG1_10747_p	Sp2|m.251820	comp906035_c0_seq1
OG1_1075_p	Sp2|m.40997	comp258033_c0_seq1
OG1_1075_p	Sp2|m.200129	comp330310_c0_seq11
OG1_10750_p	Sp2|m.95008	comp307855_c0_seq1
OG1_10750_p	Sp2|m.129129	comp319798_c0_seq2
OG1_10750_p	Sp2|m.254071	comp992606_c0_seq1
OG1_10751_p	Sp2|m.85152	comp302601_c0_seq1
OG1_10751_p	Sp2|m.144896	comp323241_c0_seq1
OG1_10759_p	Sp2|m.27831	comp225638_c0_seq1
OG1_10759_p	Sp2|m.74734	comp295933_c0_seq1
OG1_10759_p	Sp2|m.246386	comp746877_c0_seq1
OG1_10760_p	Sp2|m.82865	comp301127_c0_seq2
OG1_10760_p	Sp2|m.83256	comp301375_c0_seq2
OG1_10760_p	Sp2|m.99706	comp309977_c0_seq2
OG1_10761_p	Sp2|m.136834	comp321534_c0_seq1
OG1_10761_p	Sp2|m.149707	comp324122_c0_seq1
OG1_10763_p	Sp2|m.3092	comp159578_c0_seq1
OG1_10763_p	Sp2|m.48999	comp268303_c0_seq1
OG1_10763_p	Sp2|m.54363	comp275679_c1_seq1
OG1_10763_p	Sp2|m.235223	comp332345_c1_seq1
OG1_10765_p	Sp2|m.3972	comp161626_c0_seq1
OG1_10765_p	Sp2|m.33802	comp242609_c0_seq1
OG1_10765_p	Sp2|m.92601	comp306754_c0_seq1
OG1_10766_p	Sp2|m.45635	comp264232_c0_seq1
OG1_10766_p	Sp2|m.67410	comp289631_c0_seq1
OG1_10766_p	Sp2|m.134252	comp320991_c0_seq2
OG1_10766_p	Sp2|m.183192	comp328857_c0_seq1
OG1_10770_p	Sp2|m.4345	comp162632_c0_seq1
OG1_10770_p	Sp2|m.243229	comp641806_c0_seq1
OG1_10779_p	Sp2|m.68810	comp290843_c0_seq3
OG1_10779_p	Sp2|m.212317	comp331200_c0_seq3
OG1_10779_p	Sp2|m.242107	comp593563_c0_seq1
OG1_10783_p	Sp2|m.31693	comp236084_c0_seq1
OG1_10783_p	Sp2|m.53422	comp274247_c0_seq1
OG1_10783_p	Sp2|m.243848	comp660586_c0_seq1
OG1_10788_p	Sp2|m.255564	comp1019013_c0_seq1
OG1_10788_p	Sp2|m.39699	comp256371_c0_seq2
OG1_10788_p	Sp2|m.147928	comp323788_c0_seq1
OG1_10789_p	Sp2|m.275303	comp2025148_c0_seq1
OG1_10789_p	Sp2|m.23089	comp212883_c0_seq1
OG1_10789_p	Sp2|m.138888	comp322003_c0_seq3
OG1_10789_p	Sp2|m.185997	comp329095_c0_seq1
OG1_10795_p	Sp2|m.3420	comp160120_c0_seq1
OG1_10795_p	Sp2|m.30360	comp232371_c0_seq1
OG1_10795_p	Sp2|m.182147	comp328733_c0_seq1
OG1_10800_p	Sp2|m.85558	comp302858_c0_seq1
OG1_10800_p	Sp2|m.166276	comp326781_c1_seq3
OG1_10800_p	Sp2|m.242194	comp600677_c0_seq1
OG1_10802_p	Sp2|m.261519	comp1249121_c0_seq1
OG1_10802_p	Sp2|m.46825	comp265670_c0_seq1
OG1_10802_p	Sp2|m.60895	comp283991_c0_seq1
OG1_10802_p	Sp2|m.96844	comp308741_c0_seq1
OG1_10805_p	Sp2|m.87691	comp304250_c0_seq2
OG1_10805_p	Sp2|m.93476	comp307192_c0_seq1
OG1_10805_p	Sp2|m.152109	comp324555_c0_seq1
OG1_10807_p	Sp2|m.18490	comp197506_c0_seq1
OG1_10807_p	Sp2|m.41427	comp258653_c0_seq1
OG1_10808_p	Sp2|m.144410	comp323145_c0_seq1
OG1_10808_p	Sp2|m.178569	comp328323_c1_seq1
OG1_10819_p	Sp2|m.66218	comp288694_c0_seq1
OG1_10819_p	Sp2|m.147131	comp323625_c0_seq2
OG1_10819_p	Sp2|m.181578	comp328662_c0_seq3
OG1_10820_p	Sp2|m.40935	comp257930_c0_seq3
OG1_10820_p	Sp2|m.93294	comp307093_c0_seq1
OG1_10820_p	Sp2|m.152167	comp324567_c0_seq2
OG1_10824_p	Sp2|m.258791	comp1147286_c0_seq1
OG1_10824_p	Sp2|m.2833	comp159124_c0_seq1
OG1_10824_p	Sp2|m.8449	comp169968_c0_seq1
OG1_10824_p	Sp2|m.82467	comp300918_c0_seq1
OG1_10825_p	Sp2|m.82596	comp301007_c0_seq1
OG1_10825_p	Sp2|m.83253	comp301374_c0_seq1
OG1_10825_p	Sp2|m.83255	comp301374_c1_seq1
OG1_10826_p	Sp2|m.2881	comp159231_c0_seq1
OG1_10826_p	Sp2|m.248900	comp817667_c0_seq1
OG1_10826_p	Sp2|m.249255	comp837292_c0_seq1
OG1_10830_p	Sp2|m.23892	comp215182_c1_seq1
OG1_10830_p	Sp2|m.277657	comp2229080_c0_seq1
OG1_10830_p	Sp2|m.37911	comp253239_c0_seq1
OG1_10830_p	Sp2|m.284110	comp3187387_c0_seq1
OG1_10836_p	Sp2|m.239405	comp348361_c0_seq1
OG1_10836_p	Sp2|m.240677	comp515971_c0_seq1
OG1_10836_p	Sp2|m.243135	comp636024_c0_seq1
OG1_10844_p	Sp2|m.39384	comp255970_c0_seq1
OG1_10844_p	Sp2|m.81994	comp300615_c0_seq2
OG1_10844_p	Sp2|m.214895	comp331366_c0_seq2
OG1_10846_p	Sp2|m.24079	comp215775_c0_seq1
OG1_10846_p	Sp2|m.25986	comp221171_c0_seq1
OG1_10846_p	Sp2|m.50762	comp270434_c1_seq1
OG1_10846_p	Sp2|m.251611	comp899491_c0_seq1
OG1_10848_p	Sp2|m.157204	comp325440_c0_seq2
OG1_10848_p	Sp2|m.178218	comp328282_c0_seq3
OG1_10859_p	Sp2|m.160739	comp326025_c0_seq2
OG1_10859_p	Sp2|m.195082	comp329912_c0_seq2
OG1_10860_p	Sp2|m.266156	comp1416775_c0_seq1
OG1_10860_p	Sp2|m.285844	comp3697295_c0_seq1
OG1_10866_p	Sp2|m.26621	comp222695_c0_seq1
OG1_10866_p	Sp2|m.74189	comp295505_c0_seq1
OG1_10866_p	Sp2|m.75094	comp296220_c0_seq1
OG1_10868_p	Sp2|m.3234	comp159847_c0_seq1
OG1_10868_p	Sp2|m.30903	comp233973_c0_seq1
OG1_10868_p	Sp2|m.34939	comp245891_c0_seq1
OG1_10868_p	Sp2|m.46845	comp265709_c0_seq1
OG1_10883_p	Sp2|m.59722	comp282927_c1_seq1
OG1_10883_p	Sp2|m.199069	comp330221_c1_seq1
OG1_10903_p	Sp2|m.258764	comp1147021_c0_seq1
OG1_10903_p	Sp2|m.107653	comp313243_c0_seq3
OG1_10908_p	Sp2|m.46960	comp265811_c0_seq1
OG1_10908_p	Sp2|m.239455	comp350214_c0_seq1
OG1_10916_p	Sp2|m.9597	comp171642_c0_seq1
OG1_10916_p	Sp2|m.25869	comp220876_c0_seq1
OG1_10916_p	Sp2|m.240767	comp522647_c0_seq1
OG1_1092_p	Sp2|m.257609	comp1084829_c0_seq1
OG1_1092_p	Sp2|m.258444	comp1121540_c0_seq1
OG1_1092_p	Sp2|m.259465	comp1156105_c0_seq1
OG1_1092_p	Sp2|m.265499	comp1396924_c0_seq1
OG1_1092_p	Sp2|m.266851	comp1455898_c0_seq1
OG1_1092_p	Sp2|m.2470	comp158525_c0_seq2
OG1_1092_p	Sp2|m.7999	comp169242_c0_seq1
OG1_1092_p	Sp2|m.8439	comp169939_c0_seq2
OG1_1092_p	Sp2|m.27152	comp224156_c0_seq1
OG1_1092_p	Sp2|m.279113	comp2403743_c0_seq1
OG1_1092_p	Sp2|m.41256	comp258366_c0_seq1
OG1_1092_p	Sp2|m.41685	comp258976_c0_seq1
OG1_1092_p	Sp2|m.44190	comp262374_c0_seq2
OG1_1092_p	Sp2|m.47641	comp266618_c0_seq1
OG1_1092_p	Sp2|m.50942	comp270738_c0_seq1
OG1_1092_p	Sp2|m.50944	comp270738_c1_seq1
OG1_1092_p	Sp2|m.51812	comp271901_c0_seq1
OG1_1092_p	Sp2|m.52781	comp273390_c0_seq1
OG1_1092_p	Sp2|m.57581	comp280410_c0_seq1
OG1_1092_p	Sp2|m.64633	comp287225_c0_seq1
OG1_1092_p	Sp2|m.66550	comp288924_c0_seq1
OG1_1092_p	Sp2|m.66551	comp288924_c1_seq1
OG1_1092_p	Sp2|m.68034	comp290172_c1_seq2
OG1_1092_p	Sp2|m.75053	comp296176_c0_seq1
OG1_1092_p	Sp2|m.86621	comp303596_c0_seq1
OG1_1092_p	Sp2|m.90370	comp305643_c0_seq1
OG1_1092_p	Sp2|m.90901	comp305878_c0_seq1
OG1_1092_p	Sp2|m.95525	comp308100_c0_seq1
OG1_1092_p	Sp2|m.97052	comp308824_c0_seq1
OG1_1092_p	Sp2|m.98723	comp309585_c0_seq1
OG1_1092_p	Sp2|m.117530	comp316489_c0_seq1
OG1_1092_p	Sp2|m.121150	comp317564_c0_seq1
OG1_1092_p	Sp2|m.121550	comp317692_c0_seq1
OG1_1092_p	Sp2|m.122720	comp318036_c0_seq1
OG1_1092_p	Sp2|m.124634	comp318567_c1_seq2
OG1_1092_p	Sp2|m.124635	comp318567_c2_seq1
OG1_1092_p	Sp2|m.126525	comp319092_c0_seq1
OG1_1092_p	Sp2|m.126697	comp319149_c0_seq1
OG1_1092_p	Sp2|m.143049	comp322815_c0_seq3
OG1_1092_p	Sp2|m.148913	comp323985_c0_seq6
OG1_1092_p	Sp2|m.154245	comp324943_c0_seq1
OG1_1092_p	Sp2|m.165637	comp326700_c0_seq11
OG1_1092_p	Sp2|m.176204	comp328021_c0_seq1
OG1_1092_p	Sp2|m.183900	comp328927_c0_seq1
OG1_1092_p	Sp2|m.183907	comp328927_c1_seq4
OG1_1092_p	Sp2|m.214709	comp331361_c0_seq1
OG1_1092_p	Sp2|m.238650	comp334506_c0_seq1
OG1_1092_p	Sp2|m.287682	comp4678908_c0_seq1
OG1_1092_p	Sp2|m.240675	comp515965_c0_seq1
OG1_1092_p	Sp2|m.243800	comp659713_c0_seq1
OG1_1092_p	Sp2|m.250118	comp854354_c0_seq1
OG1_10925_p	Sp2|m.92765	comp306830_c0_seq1
OG1_10925_p	Sp2|m.179111	comp328402_c0_seq5
OG1_10930_p	Sp2|m.18228	comp196644_c0_seq1
OG1_10930_p	Sp2|m.53974	comp275105_c0_seq1
OG1_10930_p	Sp2|m.59504	comp282748_c2_seq1
OG1_10930_p	Sp2|m.70368	comp292210_c2_seq1
OG1_10934_p	Sp2|m.44156	comp262343_c0_seq1
OG1_10934_p	Sp2|m.73108	comp294557_c0_seq1
OG1_10934_p	Sp2|m.96924	comp308771_c0_seq2
OG1_10940_p	Sp2|m.79999	comp299351_c0_seq1
OG1_10940_p	Sp2|m.239438	comp349105_c0_seq1
OG1_10963_p	Sp2|m.274739	comp1999305_c0_seq1
OG1_10963_p	Sp2|m.26230	comp221754_c0_seq1
OG1_10963_p	Sp2|m.41766	comp259081_c0_seq1
OG1_10963_p	Sp2|m.251361	comp893840_c0_seq1
OG1_10982_p	Sp2|m.9476	comp171452_c0_seq1
OG1_10982_p	Sp2|m.48410	comp267563_c0_seq1
OG1_10982_p	Sp2|m.192583	comp329671_c0_seq4
OG1_10999_p	Sp2|m.44720	comp263086_c0_seq2
OG1_10999_p	Sp2|m.89721	comp305291_c0_seq1
OG1_10999_p	Sp2|m.241391	comp560024_c0_seq1
OG1_11000_p	Sp2|m.259781	comp1161055_c0_seq1
OG1_11000_p	Sp2|m.56812	comp279285_c0_seq1
OG1_11000_p	Sp2|m.281680	comp2833666_c0_seq1
OG1_11000_p	Sp2|m.80072	comp299402_c0_seq1
OG1_11001_p	Sp2|m.84941	comp302485_c0_seq2
OG1_11001_p	Sp2|m.248342	comp807889_c0_seq1
OG1_11008_p	Sp2|m.97483	comp309073_c1_seq1
OG1_11008_p	Sp2|m.142266	comp322666_c0_seq1
OG1_11008_p	Sp2|m.160423	comp325971_c0_seq3
OG1_11037_p	Sp2|m.265472	comp1395841_c0_seq1
OG1_11037_p	Sp2|m.30258	comp231990_c0_seq1
OG1_11037_p	Sp2|m.58779	comp282101_c0_seq1
OG1_11037_p	Sp2|m.248939	comp819094_c0_seq1
OG1_11046_p	Sp2|m.56678	comp279051_c0_seq2
OG1_11046_p	Sp2|m.98806	comp309633_c0_seq1
OG1_11046_p	Sp2|m.239480	comp351518_c0_seq1
OG1_11068_p	Sp2|m.259807	comp1161505_c0_seq1
OG1_11068_p	Sp2|m.264427	comp1377306_c0_seq1
OG1_11068_p	Sp2|m.9832	comp172033_c0_seq1
OG1_11068_p	Sp2|m.59054	comp282331_c0_seq1
OG1_11080_p	Sp2|m.39423	comp256028_c0_seq1
OG1_11080_p	Sp2|m.87139	comp303900_c1_seq1
OG1_11080_p	Sp2|m.246834	comp757967_c0_seq1
OG1_11080_p	Sp2|m.254472	comp996433_c0_seq1
OG1_11098_p	Sp2|m.3994	comp161681_c0_seq1
OG1_11098_p	Sp2|m.85929	comp303108_c0_seq1
OG1_11098_p	Sp2|m.235304	comp332354_c0_seq5
OG1_11114_p	Sp2|m.45806	comp264478_c0_seq1
OG1_11114_p	Sp2|m.91936	comp306442_c0_seq1
OG1_11114_p	Sp2|m.162373	comp326245_c0_seq1
OG1_11115_p	Sp2|m.49742	comp269196_c0_seq1
OG1_11115_p	Sp2|m.93096	comp306980_c0_seq2
OG1_11115_p	Sp2|m.240569	comp506351_c0_seq1
OG1_11116_p	Sp2|m.257582	comp1083963_c0_seq1
OG1_11116_p	Sp2|m.3839	comp161230_c0_seq1
OG1_11116_p	Sp2|m.64386	comp287011_c1_seq1
OG1_11118_p	Sp2|m.267065	comp1484070_c0_seq1
OG1_11118_p	Sp2|m.29580	comp229954_c0_seq1
OG1_11118_p	Sp2|m.41488	comp258726_c0_seq1
OG1_11118_p	Sp2|m.246274	comp745716_c0_seq1
OG1_11119_p	Sp2|m.8691	comp170279_c0_seq1
OG1_11119_p	Sp2|m.273217	comp1807831_c0_seq1
OG1_11119_p	Sp2|m.28341	comp226674_c0_seq1
OG1_11119_p	Sp2|m.249408	comp842922_c0_seq1
OG1_11120_p	Sp2|m.24194	comp216142_c1_seq1
OG1_11120_p	Sp2|m.31830	comp236422_c0_seq1
OG1_11120_p	Sp2|m.49896	comp269381_c1_seq1
OG1_11120_p	Sp2|m.92641	comp306775_c0_seq1
OG1_11121_p	Sp2|m.262697	comp1274237_c0_seq1
OG1_11121_p	Sp2|m.44148	comp262333_c0_seq2
OG1_11122_p	Sp2|m.275051	comp2014207_c0_seq1
OG1_11122_p	Sp2|m.109166	comp313830_c0_seq2
OG1_11122_p	Sp2|m.249351	comp842228_c0_seq1
OG1_11122_p	Sp2|m.251429	comp895139_c0_seq1
OG1_11123_p	Sp2|m.264038	comp1365222_c0_seq1
OG1_11123_p	Sp2|m.55044	comp276677_c0_seq1
OG1_11123_p	Sp2|m.59478	comp282728_c0_seq1
OG1_11124_p	Sp2|m.49986	comp269537_c0_seq1
OG1_11124_p	Sp2|m.95660	comp308161_c0_seq2
OG1_11124_p	Sp2|m.244379	comp680235_c0_seq1
OG1_11124_p	Sp2|m.246493	comp748030_c0_seq1
OG1_11126_p	Sp2|m.68143	comp290286_c0_seq1
OG1_11126_p	Sp2|m.83878	comp301760_c0_seq1
OG1_11126_p	Sp2|m.83880	comp301760_c1_seq2
OG1_11126_p	Sp2|m.94990	comp307845_c0_seq1
OG1_11128_p	Sp2|m.9089	comp170896_c0_seq1
OG1_11128_p	Sp2|m.43824	comp261886_c0_seq1
OG1_11128_p	Sp2|m.248092	comp805437_c0_seq1
OG1_11128_p	Sp2|m.250988	comp888469_c0_seq1
OG1_11129_p	Sp2|m.7768	comp168779_c0_seq1
OG1_11129_p	Sp2|m.275744	comp2047238_c0_seq1
OG1_11129_p	Sp2|m.60899	comp283998_c0_seq1
OG1_11129_p	Sp2|m.243491	comp646451_c0_seq1
OG1_11130_p	Sp2|m.45728	comp264349_c0_seq2
OG1_11130_p	Sp2|m.240691	comp516706_c0_seq1
OG1_11130_p	Sp2|m.252916	comp942914_c0_seq1
OG1_11131_p	Sp2|m.4560	comp163040_c0_seq1
OG1_11131_p	Sp2|m.74359	comp295613_c0_seq1
OG1_11131_p	Sp2|m.75252	comp296378_c0_seq2
OG1_11132_p	Sp2|m.256960	comp1072328_c0_seq1
OG1_11132_p	Sp2|m.9350	comp171271_c0_seq1
OG1_11132_p	Sp2|m.32015	comp236941_c0_seq1
OG1_11132_p	Sp2|m.248209	comp806556_c0_seq1
OG1_11133_p	Sp2|m.255479	comp1015925_c0_seq1
OG1_11133_p	Sp2|m.9949	comp172226_c0_seq1
OG1_11133_p	Sp2|m.29547	comp229869_c0_seq1
OG1_11133_p	Sp2|m.33270	comp240814_c0_seq1
OG1_11134_p	Sp2|m.26908	comp223573_c0_seq1
OG1_11134_p	Sp2|m.63326	comp286077_c0_seq1
OG1_11135_p	Sp2|m.264456	comp1377623_c0_seq1
OG1_11135_p	Sp2|m.39139	comp255604_c0_seq1
OG1_11135_p	Sp2|m.81525	comp300341_c0_seq2
OG1_11137_p	Sp2|m.269858	comp1606310_c0_seq1
OG1_11137_p	Sp2|m.28851	comp227926_c0_seq1
OG1_11137_p	Sp2|m.49541	comp268932_c0_seq1
OG1_11138_p	Sp2|m.72829	comp294294_c0_seq3
OG1_11138_p	Sp2|m.85956	comp303144_c0_seq1
OG1_11140_p	Sp2|m.9797	comp171976_c0_seq1
OG1_11140_p	Sp2|m.73674	comp295042_c0_seq1
OG1_11140_p	Sp2|m.283594	comp3059858_c0_seq1
OG1_11140_p	Sp2|m.99948	comp310067_c0_seq2
OG1_11141_p	Sp2|m.48766	comp268045_c0_seq1
OG1_11141_p	Sp2|m.49437	comp268837_c0_seq1
OG1_11141_p	Sp2|m.76329	comp297073_c0_seq1
OG1_11142_p	Sp2|m.276719	comp2107609_c0_seq1
OG1_11142_p	Sp2|m.29342	comp229144_c0_seq1
OG1_11142_p	Sp2|m.42275	comp259752_c0_seq1
OG1_11142_p	Sp2|m.42277	comp259752_c1_seq1
OG1_11143_p	Sp2|m.48014	comp267073_c0_seq1
OG1_11143_p	Sp2|m.57331	comp280060_c0_seq1
OG1_11143_p	Sp2|m.85246	comp302664_c0_seq1
OG1_11144_p	Sp2|m.43191	comp261032_c0_seq1
OG1_11144_p	Sp2|m.65282	comp287791_c0_seq1
OG1_11144_p	Sp2|m.97677	comp309164_c0_seq2
OG1_11145_p	Sp2|m.37101	comp251253_c0_seq1
OG1_11145_p	Sp2|m.70867	comp292677_c0_seq1
OG1_11145_p	Sp2|m.86744	comp303672_c0_seq1
OG1_11146_p	Sp2|m.267436	comp1525233_c0_seq1
OG1_11146_p	Sp2|m.38746	comp255101_c0_seq3
OG1_11146_p	Sp2|m.53002	comp273651_c0_seq1
OG1_11148_p	Sp2|m.49189	comp268511_c0_seq1
OG1_11148_p	Sp2|m.49242	comp268608_c0_seq1
OG1_11148_p	Sp2|m.68015	comp290158_c0_seq1
OG1_11148_p	Sp2|m.76850	comp297399_c0_seq1
OG1_11149_p	Sp2|m.51714	comp271729_c0_seq1
OG1_11149_p	Sp2|m.76188	comp296985_c0_seq1
OG1_11149_p	Sp2|m.83225	comp301350_c0_seq1
OG1_11151_p	Sp2|m.260455	comp1179419_c0_seq1
OG1_11151_p	Sp2|m.63687	comp286397_c0_seq1
OG1_11151_p	Sp2|m.289380	comp6718687_c0_seq1
OG1_11152_p	Sp2|m.262039	comp1259697_c0_seq1
OG1_11152_p	Sp2|m.29605	comp230041_c0_seq1
OG1_11152_p	Sp2|m.35745	comp248040_c0_seq1
OG1_11152_p	Sp2|m.56893	comp279437_c0_seq1
OG1_11154_p	Sp2|m.8646	comp170224_c0_seq1
OG1_11154_p	Sp2|m.9076	comp170864_c0_seq2
OG1_11154_p	Sp2|m.85134	comp302594_c0_seq1
OG1_11157_p	Sp2|m.17250	comp193620_c0_seq1
OG1_11157_p	Sp2|m.279436	comp2421964_c0_seq1
OG1_11157_p	Sp2|m.242847	comp627032_c0_seq1
OG1_11167_p	Sp2|m.14473	comp184208_c0_seq1
OG1_11167_p	Sp2|m.43748	comp261758_c0_seq1
OG1_11167_p	Sp2|m.47586	comp266564_c0_seq1
OG1_11172_p	Sp2|m.266828	comp1453459_c0_seq1
OG1_11172_p	Sp2|m.109052	comp313783_c0_seq1
OG1_11172_p	Sp2|m.239060	comp339142_c0_seq1
OG1_11172_p	Sp2|m.248070	comp805179_c0_seq1
OG1_11173_p	Sp2|m.264499	comp1378280_c0_seq1
OG1_11173_p	Sp2|m.21355	comp207097_c0_seq1
OG1_11173_p	Sp2|m.63334	comp286082_c1_seq1
OG1_11173_p	Sp2|m.251306	comp892878_c0_seq1
OG1_11174_p	Sp2|m.5487	comp164715_c0_seq1
OG1_11174_p	Sp2|m.274491	comp1988192_c0_seq1
OG1_11174_p	Sp2|m.71812	comp293452_c0_seq1
OG1_11175_p	Sp2|m.261151	comp1239474_c0_seq1
OG1_11175_p	Sp2|m.5639	comp164997_c0_seq1
OG1_11175_p	Sp2|m.26907	comp223570_c0_seq1
OG1_11175_p	Sp2|m.60007	comp283151_c0_seq1
OG1_11176_p	Sp2|m.14522	comp184401_c0_seq1
OG1_11176_p	Sp2|m.20251	comp203780_c0_seq1
OG1_11176_p	Sp2|m.31054	comp234355_c0_seq1
OG1_11176_p	Sp2|m.243504	comp646775_c0_seq1
OG1_11177_p	Sp2|m.67035	comp289334_c0_seq1
OG1_11177_p	Sp2|m.73712	comp295077_c0_seq1
OG1_11177_p	Sp2|m.139081	comp322060_c0_seq2
OG1_11178_p	Sp2|m.4883	comp163608_c0_seq1
OG1_11178_p	Sp2|m.273509	comp1831580_c0_seq1
OG1_11178_p	Sp2|m.250301	comp861195_c0_seq1
OG1_11179_p	Sp2|m.15529	comp187952_c0_seq2
OG1_11179_p	Sp2|m.42599	comp260262_c0_seq1
OG1_11180_p	Sp2|m.9596	comp171640_c0_seq1
OG1_11180_p	Sp2|m.10759	comp173547_c0_seq1
OG1_11180_p	Sp2|m.69559	comp291528_c0_seq2
OG1_11181_p	Sp2|m.2465	comp158521_c0_seq1
OG1_11181_p	Sp2|m.282688	comp2931269_c0_seq1
OG1_11181_p	Sp2|m.73689	comp295053_c0_seq1
OG1_11181_p	Sp2|m.240804	comp524121_c0_seq1
OG1_11182_p	Sp2|m.273111	comp1801963_c0_seq1
OG1_11182_p	Sp2|m.32593	comp238739_c0_seq1
OG1_11182_p	Sp2|m.37315	comp251705_c0_seq1
OG1_11182_p	Sp2|m.49711	comp269161_c0_seq1
OG1_11183_p	Sp2|m.60293	comp283411_c0_seq1
OG1_11183_p	Sp2|m.72162	comp293759_c0_seq1
OG1_11183_p	Sp2|m.113626	comp315296_c0_seq1
OG1_11184_p	Sp2|m.51996	comp272192_c0_seq1
OG1_11184_p	Sp2|m.69584	comp291560_c0_seq3
OG1_11185_p	Sp2|m.105043	comp312203_c0_seq1
OG1_11185_p	Sp2|m.181938	comp328695_c0_seq1
OG1_11186_p	Sp2|m.276359	comp2083332_c0_seq1
OG1_11186_p	Sp2|m.78719	comp298508_c0_seq2
OG1_11186_p	Sp2|m.243413	comp644347_c0_seq1
OG1_11187_p	Sp2|m.62587	comp285478_c0_seq1
OG1_11187_p	Sp2|m.68255	comp290407_c0_seq2
OG1_11187_p	Sp2|m.141079	comp322428_c0_seq2
OG1_11188_p	Sp2|m.34314	comp244322_c0_seq1
OG1_11188_p	Sp2|m.81632	comp300425_c0_seq1
OG1_11188_p	Sp2|m.81633	comp300425_c1_seq1
OG1_11188_p	Sp2|m.118006	comp316632_c1_seq1
OG1_11189_p	Sp2|m.122500	comp317974_c0_seq1
OG1_11189_p	Sp2|m.138884	comp322002_c0_seq1
OG1_11190_p	Sp2|m.81870	comp300543_c0_seq1
OG1_11190_p	Sp2|m.139548	comp322138_c0_seq1
OG1_11190_p	Sp2|m.149954	comp324168_c0_seq1
OG1_11190_p	Sp2|m.239288	comp343857_c0_seq1
OG1_11191_p	Sp2|m.6606	comp166849_c0_seq1
OG1_11191_p	Sp2|m.22129	comp209568_c1_seq1
OG1_11191_p	Sp2|m.127872	comp319433_c0_seq2
OG1_11191_p	Sp2|m.253213	comp947575_c0_seq1
OG1_11192_p	Sp2|m.145204	comp323297_c0_seq4
OG1_11192_p	Sp2|m.162450	comp326259_c0_seq1
OG1_11194_p	Sp2|m.9954	comp172233_c0_seq1
OG1_11194_p	Sp2|m.72735	comp294224_c0_seq1
OG1_11194_p	Sp2|m.184819	comp328977_c0_seq2
OG1_11194_p	Sp2|m.252435	comp936571_c0_seq1
OG1_11195_p	Sp2|m.283911	comp3130216_c0_seq1
OG1_11195_p	Sp2|m.168035	comp327076_c0_seq1
OG1_11195_p	Sp2|m.253781	comp969998_c0_seq1
OG1_11196_p	Sp2|m.8641	comp170219_c0_seq1
OG1_11196_p	Sp2|m.110401	comp314212_c0_seq2
OG1_11196_p	Sp2|m.240642	comp511758_c0_seq1
OG1_11197_p	Sp2|m.85987	comp303174_c0_seq1
OG1_11197_p	Sp2|m.103019	comp311353_c0_seq1
OG1_11198_p	Sp2|m.9610	comp171653_c0_seq2
OG1_11198_p	Sp2|m.26903	comp223554_c0_seq1
OG1_11198_p	Sp2|m.241609	comp569582_c0_seq1
OG1_11198_p	Sp2|m.249722	comp846859_c0_seq1
OG1_11199_p	Sp2|m.73302	comp294727_c0_seq2
OG1_11199_p	Sp2|m.83464	comp301523_c0_seq2
OG1_11200_p	Sp2|m.97388	comp309012_c0_seq1
OG1_11200_p	Sp2|m.110627	comp314291_c0_seq1
OG1_11202_p	Sp2|m.258786	comp1147216_c0_seq1
OG1_11202_p	Sp2|m.59659	comp282873_c0_seq1
OG1_11202_p	Sp2|m.59660	comp282873_c1_seq1
OG1_11202_p	Sp2|m.67727	comp289892_c0_seq1
OG1_11203_p	Sp2|m.67713	comp289878_c0_seq1
OG1_11203_p	Sp2|m.122049	comp317830_c0_seq2
OG1_11203_p	Sp2|m.140330	comp322320_c0_seq1
OG1_11203_p	Sp2|m.246370	comp746648_c0_seq1
OG1_11204_p	Sp2|m.33810	comp242615_c0_seq2
OG1_11204_p	Sp2|m.56524	comp278824_c0_seq1
OG1_11204_p	Sp2|m.239835	comp384069_c0_seq1
OG1_11207_p	Sp2|m.87340	comp304011_c0_seq2
OG1_11207_p	Sp2|m.96311	comp308472_c0_seq1
OG1_11207_p	Sp2|m.147378	comp323671_c0_seq1
OG1_11208_p	Sp2|m.101422	comp310659_c0_seq1
OG1_11208_p	Sp2|m.143807	comp322983_c0_seq1
OG1_11208_p	Sp2|m.146717	comp323584_c0_seq1
OG1_11208_p	Sp2|m.172133	comp327507_c0_seq1
OG1_11209_p	Sp2|m.8412	comp169901_c0_seq1
OG1_11209_p	Sp2|m.51076	comp270877_c0_seq1
OG1_11209_p	Sp2|m.70765	comp292573_c0_seq2
OG1_11210_p	Sp2|m.51205	comp271018_c0_seq1
OG1_11210_p	Sp2|m.138715	comp321958_c0_seq9
OG1_11211_p	Sp2|m.44964	comp263396_c0_seq1
OG1_11211_p	Sp2|m.44965	comp263396_c1_seq1
OG1_11211_p	Sp2|m.284668	comp3549152_c0_seq1
OG1_11211_p	Sp2|m.246170	comp743713_c0_seq1
OG1_11212_p	Sp2|m.44095	comp262237_c1_seq1
OG1_11212_p	Sp2|m.51323	comp271152_c0_seq1
OG1_11212_p	Sp2|m.60140	comp283275_c0_seq1
OG1_11213_p	Sp2|m.24359	comp216644_c0_seq1
OG1_11213_p	Sp2|m.67063	comp289356_c0_seq1
OG1_11213_p	Sp2|m.80388	comp299595_c0_seq1
OG1_11213_p	Sp2|m.240894	comp529996_c0_seq1
OG1_11214_p	Sp2|m.260065	comp1167114_c0_seq1
OG1_11214_p	Sp2|m.5820	comp165321_c0_seq1
OG1_11214_p	Sp2|m.121022	comp317536_c1_seq2
OG1_11214_p	Sp2|m.122926	comp318084_c0_seq2
OG1_11215_p	Sp2|m.142533	comp322702_c1_seq1
OG1_11215_p	Sp2|m.229557	comp332092_c1_seq1
OG1_11215_p	Sp2|m.285665	comp3667682_c0_seq1
OG1_11216_p	Sp2|m.271477	comp1744394_c0_seq1
OG1_11216_p	Sp2|m.17478	comp194286_c0_seq1
OG1_11216_p	Sp2|m.147499	comp323706_c0_seq1
OG1_11216_p	Sp2|m.239013	comp338418_c0_seq1
OG1_11218_p	Sp2|m.174334	comp327796_c0_seq3
OG1_11218_p	Sp2|m.882	comp53062_c0_seq1
OG1_11218_p	Sp2|m.243333	comp643270_c0_seq1
OG1_11219_p	Sp2|m.48525	comp267696_c0_seq2
OG1_11219_p	Sp2|m.170393	comp327325_c0_seq2
OG1_11219_p	Sp2|m.205792	comp330779_c0_seq1
OG1_1122_p	Sp2|m.268170	comp1544479_c0_seq1
OG1_1122_p	Sp2|m.2343	comp158299_c0_seq1
OG1_1122_p	Sp2|m.2371	comp158374_c0_seq2
OG1_1122_p	Sp2|m.7763	comp168774_c0_seq1
OG1_1122_p	Sp2|m.10627	comp173364_c0_seq1
OG1_1122_p	Sp2|m.274151	comp1965294_c0_seq1
OG1_1122_p	Sp2|m.18839	comp198702_c0_seq1
OG1_1122_p	Sp2|m.19724	comp201921_c0_seq1
OG1_1122_p	Sp2|m.20830	comp205566_c0_seq1
OG1_1122_p	Sp2|m.21325	comp206979_c0_seq1
OG1_1122_p	Sp2|m.276803	comp2115834_c0_seq1
OG1_1122_p	Sp2|m.25728	comp220492_c0_seq1
OG1_1122_p	Sp2|m.30013	comp231302_c0_seq1
OG1_1122_p	Sp2|m.30233	comp231918_c0_seq1
OG1_1122_p	Sp2|m.280570	comp2541290_c0_seq1
OG1_1122_p	Sp2|m.48565	comp267742_c0_seq1
OG1_1122_p	Sp2|m.49847	comp269316_c0_seq1
OG1_1122_p	Sp2|m.49852	comp269316_c1_seq1
OG1_1122_p	Sp2|m.54242	comp275503_c0_seq2
OG1_1122_p	Sp2|m.63749	comp286451_c0_seq1
OG1_1122_p	Sp2|m.65292	comp287805_c0_seq1
OG1_1122_p	Sp2|m.67400	comp289624_c0_seq1
OG1_1122_p	Sp2|m.68441	comp290553_c1_seq1
OG1_1122_p	Sp2|m.69026	comp291038_c0_seq2
OG1_1122_p	Sp2|m.282690	comp2931335_c0_seq1
OG1_1122_p	Sp2|m.283058	comp2970346_c0_seq1
OG1_1122_p	Sp2|m.283414	comp3026748_c0_seq1
OG1_1122_p	Sp2|m.91245	comp306074_c0_seq1
OG1_1122_p	Sp2|m.108184	comp313467_c0_seq1
OG1_1122_p	Sp2|m.108185	comp313467_c1_seq1
OG1_1122_p	Sp2|m.114336	comp315490_c0_seq1
OG1_1122_p	Sp2|m.119321	comp317043_c1_seq1
OG1_1122_p	Sp2|m.141930	comp322602_c0_seq1
OG1_1122_p	Sp2|m.154945	comp325043_c0_seq1
OG1_1122_p	Sp2|m.154948	comp325043_c1_seq1
OG1_1122_p	Sp2|m.170705	comp327354_c0_seq8
OG1_1122_p	Sp2|m.186817	comp329169_c0_seq1
OG1_1122_p	Sp2|m.193281	comp329731_c0_seq1
OG1_1122_p	Sp2|m.232005	comp332221_c0_seq7
OG1_1122_p	Sp2|m.243393	comp644119_c0_seq1
OG1_1122_p	Sp2|m.289320	comp6594474_c0_seq1
OG1_1122_p	Sp2|m.246153	comp741193_c0_seq1
OG1_1122_p	Sp2|m.250459	comp870745_c0_seq1
OG1_1122_p	Sp2|m.252772	comp940898_c0_seq1
OG1_1122_p	Sp2|m.254213	comp993791_c0_seq1
OG1_11220_p	Sp2|m.70130	comp292006_c0_seq1
OG1_11220_p	Sp2|m.107357	comp313127_c0_seq1
OG1_11220_p	Sp2|m.119841	comp317215_c0_seq1
OG1_11220_p	Sp2|m.167516	comp326988_c0_seq2
OG1_11221_p	Sp2|m.78762	comp298545_c0_seq2
OG1_11221_p	Sp2|m.91650	comp306299_c0_seq1
OG1_11221_p	Sp2|m.105396	comp312374_c0_seq1
OG1_11222_p	Sp2|m.13273	comp179714_c0_seq1
OG1_11222_p	Sp2|m.275623	comp2040546_c0_seq1
OG1_11222_p	Sp2|m.30880	comp233892_c0_seq1
OG1_11222_p	Sp2|m.79249	comp298872_c1_seq1
OG1_11223_p	Sp2|m.24706	comp217669_c0_seq1
OG1_11223_p	Sp2|m.33783	comp242563_c0_seq1
OG1_11223_p	Sp2|m.74694	comp295901_c0_seq1
OG1_11223_p	Sp2|m.95586	comp308131_c0_seq2
OG1_11224_p	Sp2|m.44546	comp262911_c1_seq1
OG1_11224_p	Sp2|m.62887	comp285730_c0_seq1
OG1_11224_p	Sp2|m.100157	comp310162_c0_seq1
OG1_11226_p	Sp2|m.278286	comp2365145_c0_seq1
OG1_11226_p	Sp2|m.58686	comp281979_c0_seq1
OG1_11226_p	Sp2|m.284506	comp3391928_c0_seq1
OG1_11228_p	Sp2|m.76976	comp297467_c0_seq1
OG1_11228_p	Sp2|m.82670	comp301038_c0_seq1
OG1_11229_p	Sp2|m.43949	comp262028_c0_seq1
OG1_11229_p	Sp2|m.70677	comp292496_c0_seq1
OG1_11229_p	Sp2|m.70678	comp292496_c1_seq1
OG1_11229_p	Sp2|m.124721	comp318590_c0_seq1
OG1_11230_p	Sp2|m.67292	comp289520_c0_seq1
OG1_11230_p	Sp2|m.122443	comp317956_c0_seq1
OG1_11230_p	Sp2|m.156615	comp325350_c0_seq2
OG1_11231_p	Sp2|m.65324	comp287842_c0_seq1
OG1_11231_p	Sp2|m.108191	comp313472_c0_seq1
OG1_11231_p	Sp2|m.251093	comp889834_c0_seq1
OG1_11232_p	Sp2|m.43725	comp261711_c0_seq1
OG1_11232_p	Sp2|m.66322	comp288781_c0_seq2
OG1_11232_p	Sp2|m.95047	comp307873_c1_seq1
OG1_11234_p	Sp2|m.272513	comp1773310_c0_seq1
OG1_11234_p	Sp2|m.14742	comp185165_c0_seq2
OG1_11234_p	Sp2|m.288574	comp5159588_c0_seq1
OG1_11235_p	Sp2|m.260111	comp1167933_c0_seq1
OG1_11235_p	Sp2|m.18935	comp199001_c0_seq1
OG1_11235_p	Sp2|m.141	comp20501_c0_seq1
OG1_11235_p	Sp2|m.97817	comp309232_c0_seq1
OG1_11236_p	Sp2|m.259872	comp1162976_c0_seq1
OG1_11236_p	Sp2|m.37541	comp252325_c0_seq1
OG1_11236_p	Sp2|m.38969	comp255373_c0_seq1
OG1_11236_p	Sp2|m.284399	comp3318649_c0_seq1
OG1_11238_p	Sp2|m.275498	comp2034686_c0_seq1
OG1_11238_p	Sp2|m.27698	comp225386_c0_seq2
OG1_11238_p	Sp2|m.101286	comp310614_c0_seq1
OG1_11239_p	Sp2|m.106025	comp312618_c0_seq1
OG1_11239_p	Sp2|m.168435	comp327121_c0_seq4
OG1_11239_p	Sp2|m.240014	comp429957_c0_seq1
OG1_11240_p	Sp2|m.280398	comp2512382_c0_seq1
OG1_11240_p	Sp2|m.67163	comp289425_c0_seq1
OG1_11240_p	Sp2|m.169198	comp327193_c0_seq2
OG1_11240_p	Sp2|m.249142	comp827786_c0_seq1
OG1_11241_p	Sp2|m.28391	comp226761_c0_seq1
OG1_11241_p	Sp2|m.90373	comp305647_c0_seq1
OG1_11241_p	Sp2|m.169231	comp327197_c0_seq2
OG1_11242_p	Sp2|m.260093	comp1167600_c0_seq1
OG1_11242_p	Sp2|m.73408	comp294811_c0_seq1
OG1_11243_p	Sp2|m.172437	comp327535_c1_seq1
OG1_11243_p	Sp2|m.172440	comp327535_c3_seq4
OG1_11243_p	Sp2|m.177802	comp328228_c0_seq1
OG1_11244_p	Sp2|m.52194	comp272536_c0_seq1
OG1_11244_p	Sp2|m.67123	comp289402_c0_seq2
OG1_11244_p	Sp2|m.110986	comp314402_c0_seq1
OG1_11244_p	Sp2|m.247580	comp780346_c0_seq1
OG1_11245_p	Sp2|m.262345	comp1265881_c0_seq1
OG1_11245_p	Sp2|m.282738	comp2935899_c0_seq1
OG1_11245_p	Sp2|m.173729	comp327698_c0_seq4
OG1_11246_p	Sp2|m.78976	comp298670_c0_seq1
OG1_11246_p	Sp2|m.110504	comp314254_c0_seq1
OG1_11246_p	Sp2|m.112779	comp314979_c0_seq1
OG1_11246_p	Sp2|m.212486	comp331216_c1_seq16
OG1_11248_p	Sp2|m.60853	comp283950_c0_seq1
OG1_11248_p	Sp2|m.89800	comp305332_c0_seq5
OG1_11248_p	Sp2|m.107102	comp313027_c0_seq1
OG1_11249_p	Sp2|m.15686	comp188360_c0_seq1
OG1_11249_p	Sp2|m.50433	comp270027_c0_seq1
OG1_11249_p	Sp2|m.246515	comp748298_c0_seq1
OG1_11250_p	Sp2|m.28680	comp227451_c0_seq1
OG1_11250_p	Sp2|m.51794	comp271855_c0_seq1
OG1_11250_p	Sp2|m.96346	comp308493_c0_seq1
OG1_11250_p	Sp2|m.179562	comp328453_c0_seq4
OG1_11251_p	Sp2|m.277430	comp2190878_c0_seq1
OG1_11251_p	Sp2|m.116278	comp316142_c0_seq4
OG1_11252_p	Sp2|m.29864	comp230872_c0_seq1
OG1_11252_p	Sp2|m.67952	comp290111_c0_seq2
OG1_11252_p	Sp2|m.286438	comp3868743_c0_seq1
OG1_11253_p	Sp2|m.47224	comp266139_c0_seq1
OG1_11253_p	Sp2|m.71304	comp293038_c1_seq1
OG1_11253_p	Sp2|m.239112	comp340169_c0_seq1
OG1_11253_p	Sp2|m.241491	comp565549_c0_seq1
OG1_11254_p	Sp2|m.86266	comp303362_c0_seq1
OG1_11254_p	Sp2|m.185190	comp329026_c0_seq5
OG1_11254_p	Sp2|m.288957	comp6062752_c0_seq1
OG1_11256_p	Sp2|m.257318	comp1077797_c0_seq1
OG1_11256_p	Sp2|m.187543	comp329277_c0_seq7
OG1_11258_p	Sp2|m.49649	comp269093_c1_seq1
OG1_11258_p	Sp2|m.68625	comp290677_c0_seq2
OG1_11258_p	Sp2|m.105666	comp312485_c1_seq1
OG1_11258_p	Sp2|m.243544	comp648343_c0_seq1
OG1_11259_p	Sp2|m.2291	comp158206_c0_seq1
OG1_11259_p	Sp2|m.113043	comp315081_c0_seq2
OG1_11259_p	Sp2|m.244980	comp700254_c0_seq1
OG1_11260_p	Sp2|m.44058	comp262186_c0_seq1
OG1_11260_p	Sp2|m.70257	comp292095_c0_seq1
OG1_11260_p	Sp2|m.84602	comp302253_c0_seq1
OG1_11261_p	Sp2|m.12913	comp178587_c0_seq1
OG1_11261_p	Sp2|m.27681	comp225362_c0_seq1
OG1_11261_p	Sp2|m.73183	comp294628_c0_seq2
OG1_11261_p	Sp2|m.251312	comp892907_c0_seq1
OG1_11262_p	Sp2|m.10317	comp172837_c0_seq1
OG1_11262_p	Sp2|m.101550	comp310710_c0_seq2
OG1_11263_p	Sp2|m.102232	comp310998_c0_seq1
OG1_11263_p	Sp2|m.103573	comp311620_c0_seq2
OG1_11263_p	Sp2|m.239484	comp351538_c0_seq1
OG1_11264_p	Sp2|m.33990	comp243175_c0_seq2
OG1_11264_p	Sp2|m.118482	comp316786_c0_seq2
OG1_11265_p	Sp2|m.265806	comp1404120_c0_seq1
OG1_11265_p	Sp2|m.271975	comp1755836_c0_seq1
OG1_11265_p	Sp2|m.46247	comp264950_c0_seq1
OG1_11267_p	Sp2|m.257937	comp1092912_c0_seq1
OG1_11267_p	Sp2|m.276408	comp2087349_c0_seq1
OG1_11267_p	Sp2|m.115959	comp316028_c0_seq1
OG1_11267_p	Sp2|m.285511	comp3637171_c0_seq1
OG1_11270_p	Sp2|m.264754	comp1381742_c0_seq1
OG1_11270_p	Sp2|m.279002	comp2397188_c0_seq1
OG1_11270_p	Sp2|m.50900	comp270656_c0_seq1
OG1_11270_p	Sp2|m.58323	comp281407_c0_seq1
OG1_11271_p	Sp2|m.1643	comp103333_c0_seq1
OG1_11271_p	Sp2|m.28306	comp226597_c0_seq1
OG1_11271_p	Sp2|m.43982	comp262068_c0_seq1
OG1_11271_p	Sp2|m.118864	comp316908_c0_seq1
OG1_11272_p	Sp2|m.6150	comp165947_c0_seq1
OG1_11272_p	Sp2|m.275989	comp2059445_c0_seq1
OG1_11272_p	Sp2|m.287146	comp4523084_c0_seq1
OG1_11272_p	Sp2|m.241916	comp585013_c0_seq1
OG1_11273_p	Sp2|m.38748	comp255102_c0_seq1
OG1_11273_p	Sp2|m.38749	comp255102_c1_seq1
OG1_11273_p	Sp2|m.45896	comp264561_c0_seq1
OG1_11274_p	Sp2|m.278547	comp2377317_c0_seq1
OG1_11274_p	Sp2|m.47824	comp266863_c1_seq1
OG1_11274_p	Sp2|m.206828	comp330852_c0_seq3
OG1_11274_p	Sp2|m.288093	comp4840162_c0_seq1
OG1_11275_p	Sp2|m.203770	comp330614_c0_seq4
OG1_11275_p	Sp2|m.239627	comp358695_c0_seq1
OG1_11280_p	Sp2|m.63313	comp286060_c0_seq1
OG1_11280_p	Sp2|m.88651	comp304788_c0_seq1
OG1_11280_p	Sp2|m.103370	comp311514_c0_seq1
OG1_11281_p	Sp2|m.17892	comp195578_c0_seq1
OG1_11281_p	Sp2|m.26129	comp221488_c1_seq1
OG1_11281_p	Sp2|m.34272	comp244145_c0_seq1
OG1_11281_p	Sp2|m.47066	comp265947_c0_seq1
OG1_11282_p	Sp2|m.68932	comp290958_c0_seq1
OG1_11282_p	Sp2|m.84147	comp301934_c0_seq1
OG1_11282_p	Sp2|m.84878	comp302454_c0_seq1
OG1_11283_p	Sp2|m.69635	comp291601_c1_seq1
OG1_11283_p	Sp2|m.240375	comp487020_c0_seq1
OG1_11283_p	Sp2|m.254600	comp998183_c0_seq1
OG1_11284_p	Sp2|m.279025	comp2398431_c0_seq1
OG1_11284_p	Sp2|m.78087	comp298174_c0_seq1
OG1_11284_p	Sp2|m.118410	comp316760_c0_seq4
OG1_11284_p	Sp2|m.212457	comp331215_c0_seq3
OG1_11285_p	Sp2|m.23544	comp214206_c0_seq1
OG1_11285_p	Sp2|m.24551	comp217143_c0_seq1
OG1_11285_p	Sp2|m.33033	comp240155_c0_seq1
OG1_11286_p	Sp2|m.37126	comp251296_c0_seq1
OG1_11286_p	Sp2|m.46241	comp264945_c1_seq1
OG1_11286_p	Sp2|m.115237	comp315780_c0_seq1
OG1_11286_p	Sp2|m.120885	comp317500_c0_seq1
OG1_11287_p	Sp2|m.3531	comp160309_c0_seq1
OG1_11287_p	Sp2|m.34425	comp244595_c0_seq1
OG1_11287_p	Sp2|m.117272	comp316415_c0_seq2
OG1_11287_p	Sp2|m.238301	comp332642_c0_seq1
OG1_11288_p	Sp2|m.18072	comp196085_c0_seq1
OG1_11288_p	Sp2|m.276787	comp2113760_c0_seq1
OG1_11288_p	Sp2|m.56960	comp279564_c0_seq2
OG1_11289_p	Sp2|m.21380	comp207163_c0_seq1
OG1_11289_p	Sp2|m.62155	comp285092_c0_seq2
OG1_11289_p	Sp2|m.102146	comp310954_c0_seq2
OG1_11290_p	Sp2|m.77863	comp298026_c0_seq1
OG1_11290_p	Sp2|m.103833	comp311741_c0_seq1
OG1_11290_p	Sp2|m.248772	comp814660_c0_seq1
OG1_11291_p	Sp2|m.60559	comp283668_c0_seq1
OG1_11291_p	Sp2|m.98769	comp309614_c0_seq1
OG1_11291_p	Sp2|m.217906	comp331543_c0_seq2
OG1_11294_p	Sp2|m.21746	comp208310_c0_seq1
OG1_11294_p	Sp2|m.73616	comp295006_c0_seq1
OG1_11294_p	Sp2|m.240825	comp526657_c0_seq1
OG1_11294_p	Sp2|m.244986	comp700284_c0_seq1
OG1_11295_p	Sp2|m.261829	comp1255175_c0_seq1
OG1_11295_p	Sp2|m.262042	comp1259720_c0_seq1
OG1_11295_p	Sp2|m.37056	comp251168_c1_seq1
OG1_11295_p	Sp2|m.42614	comp260295_c0_seq1
OG1_11296_p	Sp2|m.114021	comp315408_c0_seq1
OG1_11296_p	Sp2|m.226694	comp331983_c0_seq3
OG1_11299_p	Sp2|m.8549	comp170096_c0_seq1
OG1_11299_p	Sp2|m.33409	comp241281_c0_seq1
OG1_11299_p	Sp2|m.80766	comp299822_c0_seq1
OG1_11299_p	Sp2|m.252822	comp941761_c0_seq1
OG1_11300_p	Sp2|m.59935	comp283093_c0_seq1
OG1_11300_p	Sp2|m.109131	comp313820_c0_seq1
OG1_11301_p	Sp2|m.3338	comp160007_c0_seq1
OG1_11301_p	Sp2|m.21276	comp206868_c0_seq1
OG1_11301_p	Sp2|m.281155	comp2791846_c0_seq1
OG1_11301_p	Sp2|m.240790	comp523047_c0_seq1
OG1_11302_p	Sp2|m.38827	comp255197_c0_seq1
OG1_11302_p	Sp2|m.89370	comp305119_c0_seq1
OG1_11302_p	Sp2|m.287525	comp4628723_c0_seq1
OG1_11303_p	Sp2|m.280780	comp2587540_c0_seq1
OG1_11303_p	Sp2|m.100795	comp310434_c0_seq1
OG1_11303_p	Sp2|m.124539	comp318536_c0_seq1
OG1_11304_p	Sp2|m.24535	comp217081_c0_seq1
OG1_11304_p	Sp2|m.38147	comp253797_c0_seq1
OG1_11304_p	Sp2|m.242487	comp612817_c0_seq1
OG1_11305_p	Sp2|m.30731	comp233489_c0_seq1
OG1_11305_p	Sp2|m.39484	comp256103_c1_seq1
OG1_11305_p	Sp2|m.51012	comp270793_c0_seq1
OG1_11305_p	Sp2|m.54471	comp275879_c0_seq1
OG1_11306_p	Sp2|m.85159	comp302606_c0_seq1
OG1_11306_p	Sp2|m.85163	comp302606_c1_seq2
OG1_11307_p	Sp2|m.8049	comp169328_c0_seq1
OG1_11307_p	Sp2|m.47827	comp266869_c0_seq1
OG1_11307_p	Sp2|m.76211	comp297001_c0_seq1
OG1_11308_p	Sp2|m.56210	comp278367_c0_seq1
OG1_11308_p	Sp2|m.68750	comp290793_c0_seq2
OG1_11308_p	Sp2|m.104403	comp311943_c0_seq1
OG1_11309_p	Sp2|m.37708	comp252748_c0_seq2
OG1_11309_p	Sp2|m.282089	comp2870903_c0_seq1
OG1_11309_p	Sp2|m.119978	comp317253_c0_seq5
OG1_11310_p	Sp2|m.23823	comp214969_c0_seq1
OG1_11310_p	Sp2|m.23824	comp214969_c1_seq1
OG1_11310_p	Sp2|m.285239	comp3602403_c0_seq1
OG1_11310_p	Sp2|m.244150	comp676902_c0_seq1
OG1_11311_p	Sp2|m.2414	comp158426_c0_seq1
OG1_11311_p	Sp2|m.22516	comp210926_c0_seq1
OG1_11311_p	Sp2|m.36421	comp249645_c0_seq1
OG1_11311_p	Sp2|m.89840	comp305350_c0_seq2
OG1_11312_p	Sp2|m.33741	comp242441_c0_seq1
OG1_11312_p	Sp2|m.94801	comp307767_c0_seq1
OG1_11312_p	Sp2|m.102797	comp311253_c0_seq2
OG1_11313_p	Sp2|m.262725	comp1274853_c0_seq1
OG1_11313_p	Sp2|m.50295	comp269833_c0_seq1
OG1_11313_p	Sp2|m.63167	comp285935_c0_seq1
OG1_11313_p	Sp2|m.68470	comp290578_c0_seq1
OG1_11314_p	Sp2|m.33406	comp241276_c0_seq1
OG1_11314_p	Sp2|m.38439	comp254544_c0_seq1
OG1_11314_p	Sp2|m.38440	comp254544_c1_seq1
OG1_11314_p	Sp2|m.251606	comp899414_c0_seq1
OG1_11315_p	Sp2|m.40539	comp257433_c0_seq1
OG1_11315_p	Sp2|m.56482	comp278759_c0_seq1
OG1_11315_p	Sp2|m.82207	comp300749_c0_seq2
OG1_11316_p	Sp2|m.31635	comp235947_c0_seq1
OG1_11316_p	Sp2|m.36850	comp250670_c1_seq1
OG1_11316_p	Sp2|m.42834	comp260564_c0_seq1
OG1_11316_p	Sp2|m.58216	comp281278_c0_seq1
OG1_11317_p	Sp2|m.2732	comp158974_c0_seq1
OG1_11317_p	Sp2|m.53773	comp274811_c0_seq1
OG1_11317_p	Sp2|m.80551	comp299691_c0_seq1
OG1_11318_p	Sp2|m.2544	comp158651_c0_seq1
OG1_11318_p	Sp2|m.57941	comp280907_c0_seq1
OG1_11318_p	Sp2|m.62298	comp285234_c0_seq1
OG1_11318_p	Sp2|m.100560	comp310341_c0_seq1
OG1_11319_p	Sp2|m.52851	comp273468_c0_seq1
OG1_11319_p	Sp2|m.58778	comp282100_c0_seq1
OG1_11319_p	Sp2|m.82106	comp300687_c0_seq1
OG1_11319_p	Sp2|m.103185	comp311435_c0_seq2
OG1_11320_p	Sp2|m.34864	comp245712_c0_seq2
OG1_11320_p	Sp2|m.68067	comp290212_c2_seq1
OG1_11320_p	Sp2|m.82072	comp300664_c0_seq2
OG1_11322_p	Sp2|m.280136	comp2481222_c0_seq1
OG1_11322_p	Sp2|m.101252	comp310604_c0_seq2
OG1_11323_p	Sp2|m.46570	comp265355_c0_seq1
OG1_11323_p	Sp2|m.63925	comp286602_c0_seq1
OG1_11323_p	Sp2|m.77535	comp297846_c0_seq1
OG1_11327_p	Sp2|m.261253	comp1243934_c0_seq1
OG1_11327_p	Sp2|m.276555	comp2097433_c0_seq1
OG1_11327_p	Sp2|m.55344	comp277092_c0_seq1
OG1_11327_p	Sp2|m.68529	comp290629_c0_seq1
OG1_11335_p	Sp2|m.46036	comp264708_c0_seq1
OG1_11335_p	Sp2|m.51494	comp271381_c0_seq1
OG1_11335_p	Sp2|m.103654	comp311654_c0_seq1
OG1_11338_p	Sp2|m.38724	comp255071_c0_seq2
OG1_11338_p	Sp2|m.60723	comp283819_c1_seq1
OG1_11338_p	Sp2|m.92674	comp306784_c0_seq2
OG1_11339_p	Sp2|m.260603	comp1185574_c0_seq1
OG1_11339_p	Sp2|m.280748	comp2578832_c0_seq1
OG1_11339_p	Sp2|m.83150	comp301292_c0_seq1
OG1_11340_p	Sp2|m.80534	comp299681_c0_seq1
OG1_11340_p	Sp2|m.118058	comp316655_c0_seq1
OG1_11340_p	Sp2|m.243083	comp633245_c0_seq1
OG1_11347_p	Sp2|m.7825	comp168876_c0_seq1
OG1_11347_p	Sp2|m.50136	comp269671_c0_seq1
OG1_11347_p	Sp2|m.111444	comp314548_c0_seq2
OG1_11347_p	Sp2|m.118615	comp316818_c1_seq1
OG1_11349_p	Sp2|m.50519	comp270145_c0_seq2
OG1_11349_p	Sp2|m.83959	comp301817_c0_seq1
OG1_11349_p	Sp2|m.120142	comp317295_c0_seq3
OG1_11353_p	Sp2|m.88007	comp304431_c0_seq2
OG1_11353_p	Sp2|m.90117	comp305503_c0_seq1
OG1_11353_p	Sp2|m.283797	comp3101027_c0_seq1
OG1_11353_p	Sp2|m.118678	comp316846_c0_seq1
OG1_11354_p	Sp2|m.71950	comp293565_c0_seq2
OG1_11354_p	Sp2|m.78562	comp298419_c0_seq1
OG1_11355_p	Sp2|m.72726	comp294220_c0_seq2
OG1_11355_p	Sp2|m.115441	comp315839_c0_seq3
OG1_11356_p	Sp2|m.82658	comp301028_c0_seq1
OG1_11356_p	Sp2|m.96399	comp308515_c0_seq1
OG1_11356_p	Sp2|m.102484	comp311111_c0_seq1
OG1_11356_p	Sp2|m.107781	comp313312_c0_seq1
OG1_11357_p	Sp2|m.87540	comp304145_c0_seq2
OG1_11357_p	Sp2|m.97599	comp309134_c0_seq1
OG1_11360_p	Sp2|m.65647	comp288175_c0_seq1
OG1_11360_p	Sp2|m.65648	comp288175_c1_seq1
OG1_11360_p	Sp2|m.115550	comp315879_c0_seq2
OG1_11361_p	Sp2|m.100998	comp310504_c0_seq2
OG1_11361_p	Sp2|m.242155	comp597879_c0_seq1
OG1_11362_p	Sp2|m.8218	comp169599_c0_seq1
OG1_11362_p	Sp2|m.118081	comp316663_c0_seq2
OG1_11363_p	Sp2|m.30101	comp231553_c0_seq1
OG1_11363_p	Sp2|m.35689	comp247880_c1_seq1
OG1_11364_p	Sp2|m.75615	comp296661_c0_seq1
OG1_11364_p	Sp2|m.75616	comp296661_c1_seq1
OG1_11364_p	Sp2|m.107002	comp312995_c0_seq2
OG1_11364_p	Sp2|m.107003	comp312995_c1_seq1
OG1_11366_p	Sp2|m.64449	comp287061_c0_seq1
OG1_11366_p	Sp2|m.112012	comp314723_c1_seq2
OG1_11367_p	Sp2|m.62922	comp285757_c0_seq1
OG1_11367_p	Sp2|m.112530	comp314894_c0_seq2
OG1_11369_p	Sp2|m.257675	comp1086084_c0_seq1
OG1_11369_p	Sp2|m.53438	comp274281_c1_seq1
OG1_11369_p	Sp2|m.115078	comp315737_c0_seq2
OG1_11369_p	Sp2|m.242024	comp590519_c0_seq1
OG1_11370_p	Sp2|m.32633	comp238858_c0_seq1
OG1_11370_p	Sp2|m.119382	comp317067_c0_seq3
OG1_1145_p	Sp2|m.24837	comp218135_c0_seq1
OG1_1145_p	Sp2|m.34168	comp243805_c1_seq1
OG1_1145_p	Sp2|m.38406	comp254446_c1_seq1
OG1_1145_p	Sp2|m.73617	comp295008_c0_seq1
OG1_1145_p	Sp2|m.220069	comp331693_c0_seq1
OG1_1146_p	Sp2|m.255430	comp1013990_c0_seq1
OG1_1146_p	Sp2|m.255932	comp1039653_c0_seq1
OG1_1146_p	Sp2|m.256664	comp1068009_c0_seq1
OG1_1146_p	Sp2|m.257909	comp1092043_c0_seq1
OG1_1146_p	Sp2|m.262372	comp1266519_c0_seq1
OG1_1146_p	Sp2|m.263092	comp1286516_c0_seq1
OG1_1146_p	Sp2|m.264000	comp1355411_c0_seq1
OG1_1146_p	Sp2|m.3526	comp160305_c0_seq1
OG1_1146_p	Sp2|m.269931	comp1610521_c0_seq1
OG1_1146_p	Sp2|m.14292	comp183537_c0_seq2
OG1_1146_p	Sp2|m.16884	comp192269_c0_seq1
OG1_1146_p	Sp2|m.17505	comp194380_c0_seq1
OG1_1146_p	Sp2|m.19730	comp201941_c0_seq1
OG1_1146_p	Sp2|m.21241	comp206745_c0_seq1
OG1_1146_p	Sp2|m.22103	comp209499_c0_seq1
OG1_1146_p	Sp2|m.22552	comp211053_c0_seq1
OG1_1146_p	Sp2|m.23034	comp212700_c0_seq1
OG1_1146_p	Sp2|m.25868	comp220867_c0_seq1
OG1_1146_p	Sp2|m.27421	comp224907_c0_seq1
OG1_1146_p	Sp2|m.278272	comp2364771_c0_seq1
OG1_1146_p	Sp2|m.220	comp23720_c0_seq1
OG1_1146_p	Sp2|m.32430	comp238262_c0_seq1
OG1_1146_p	Sp2|m.237	comp23976_c0_seq1
OG1_1146_p	Sp2|m.33704	comp242322_c0_seq1
OG1_1146_p	Sp2|m.35579	comp247589_c0_seq1
OG1_1146_p	Sp2|m.37883	comp253153_c0_seq1
OG1_1146_p	Sp2|m.40033	comp256808_c0_seq1
OG1_1146_p	Sp2|m.40212	comp257040_c0_seq1
OG1_1146_p	Sp2|m.40261	comp257098_c0_seq1
OG1_1146_p	Sp2|m.42357	comp259874_c0_seq1
OG1_1146_p	Sp2|m.46519	comp265299_c0_seq1
OG1_1146_p	Sp2|m.46520	comp265299_c1_seq1
OG1_1146_p	Sp2|m.46522	comp265299_c2_seq1
OG1_1146_p	Sp2|m.46568	comp265349_c0_seq1
OG1_1146_p	Sp2|m.47929	comp266996_c0_seq1
OG1_1146_p	Sp2|m.49086	comp268411_c0_seq1
OG1_1146_p	Sp2|m.52040	comp272290_c0_seq1
OG1_1146_p	Sp2|m.54262	comp275540_c0_seq1
OG1_1146_p	Sp2|m.281486	comp2818035_c0_seq1
OG1_1146_p	Sp2|m.281923	comp2853644_c0_seq1
OG1_1146_p	Sp2|m.63300	comp286045_c0_seq1
OG1_1146_p	Sp2|m.65221	comp287737_c0_seq2
OG1_1146_p	Sp2|m.75374	comp296468_c0_seq1
OG1_1146_p	Sp2|m.75375	comp296468_c2_seq1
OG1_1146_p	Sp2|m.75654	comp296674_c0_seq1
OG1_1146_p	Sp2|m.76250	comp297025_c0_seq1
OG1_1146_p	Sp2|m.77351	comp297727_c0_seq1
OG1_1146_p	Sp2|m.283512	comp3045112_c0_seq1
OG1_1146_p	Sp2|m.88734	comp304807_c0_seq1
OG1_1146_p	Sp2|m.89614	comp305223_c0_seq2
OG1_1146_p	Sp2|m.110833	comp314360_c0_seq1
OG1_1146_p	Sp2|m.112325	comp314808_c0_seq1
OG1_1146_p	Sp2|m.126395	comp319049_c0_seq1
OG1_1146_p	Sp2|m.249684	comp846343_c0_seq1
OG1_1146_p	Sp2|m.250955	comp888021_c0_seq1
OG1_1146_p	Sp2|m.253016	comp944277_c0_seq1
OG1_1153_p	Sp2|m.8420	comp169916_c0_seq1
OG1_1153_p	Sp2|m.278173	comp2360662_c0_seq1
OG1_1153_p	Sp2|m.35676	comp247856_c0_seq1
OG1_1153_p	Sp2|m.40986	comp258012_c1_seq1
OG1_1153_p	Sp2|m.44628	comp263000_c0_seq1
OG1_1153_p	Sp2|m.47158	comp266056_c0_seq1
OG1_1153_p	Sp2|m.48452	comp267625_c0_seq1
OG1_1153_p	Sp2|m.58217	comp281285_c0_seq1
OG1_1153_p	Sp2|m.62417	comp285315_c0_seq1
OG1_1153_p	Sp2|m.65404	comp287945_c0_seq1
OG1_1153_p	Sp2|m.66665	comp289004_c0_seq1
OG1_1153_p	Sp2|m.69652	comp291613_c0_seq1
OG1_1153_p	Sp2|m.69813	comp291754_c0_seq1
OG1_1153_p	Sp2|m.90429	comp305677_c1_seq3
OG1_1153_p	Sp2|m.106186	comp312679_c0_seq1
OG1_1153_p	Sp2|m.106428	comp312783_c0_seq1
OG1_1153_p	Sp2|m.112780	comp314979_c0_seq1
OG1_1153_p	Sp2|m.147478	comp323698_c0_seq1
OG1_1153_p	Sp2|m.152898	comp324723_c0_seq1
OG1_1153_p	Sp2|m.174698	comp327849_c0_seq1
OG1_1153_p	Sp2|m.180593	comp328582_c0_seq1
OG1_1153_p	Sp2|m.191858	comp329595_c0_seq2
OG1_1153_p	Sp2|m.191864	comp329595_c1_seq4
OG1_1153_p	Sp2|m.212485	comp331216_c1_seq16
OG1_1153_p	Sp2|m.239400	comp347992_c0_seq1
OG1_1153_p	Sp2|m.249440	comp843218_c0_seq1
OG1_1153_p	Sp2|m.250846	comp886748_c0_seq1
OG1_1206_p	Sp2|m.255936	comp1039733_c0_seq1
OG1_1206_p	Sp2|m.256765	comp1069474_c0_seq1
OG1_1206_p	Sp2|m.264884	comp1384016_c0_seq1
OG1_1206_p	Sp2|m.266680	comp1443440_c0_seq1
OG1_1206_p	Sp2|m.2307	comp158257_c0_seq1
OG1_1206_p	Sp2|m.5371	comp164457_c0_seq1
OG1_1206_p	Sp2|m.7395	comp168192_c0_seq1
OG1_1206_p	Sp2|m.273354	comp1818415_c0_seq1
OG1_1206_p	Sp2|m.15226	comp186921_c0_seq1
OG1_1206_p	Sp2|m.275834	comp2051770_c0_seq1
OG1_1206_p	Sp2|m.276523	comp2095877_c0_seq1
OG1_1206_p	Sp2|m.25096	comp218821_c0_seq1
OG1_1206_p	Sp2|m.28871	comp227949_c0_seq1
OG1_1206_p	Sp2|m.31114	comp234496_c0_seq1
OG1_1206_p	Sp2|m.32612	comp238794_c0_seq1
OG1_1206_p	Sp2|m.37386	comp251906_c0_seq1
OG1_1206_p	Sp2|m.41750	comp259057_c0_seq1
OG1_1206_p	Sp2|m.44825	comp263212_c0_seq1
OG1_1206_p	Sp2|m.44962	comp263394_c0_seq1
OG1_1206_p	Sp2|m.50867	comp270607_c1_seq1
OG1_1206_p	Sp2|m.54044	comp275241_c0_seq2
OG1_1206_p	Sp2|m.54197	comp275443_c0_seq1
OG1_1206_p	Sp2|m.60365	comp283481_c0_seq1
OG1_1206_p	Sp2|m.61589	comp284633_c0_seq1
OG1_1206_p	Sp2|m.62631	comp285513_c0_seq2
OG1_1206_p	Sp2|m.62633	comp285513_c1_seq1
OG1_1206_p	Sp2|m.70037	comp291919_c0_seq1
OG1_1206_p	Sp2|m.70899	comp292707_c0_seq1
OG1_1206_p	Sp2|m.74163	comp295479_c0_seq1
OG1_1206_p	Sp2|m.76926	comp297441_c0_seq1
OG1_1206_p	Sp2|m.76927	comp297441_c1_seq1
OG1_1206_p	Sp2|m.77842	comp298016_c0_seq2
OG1_1206_p	Sp2|m.83848	comp301740_c0_seq1
OG1_1206_p	Sp2|m.87678	comp304236_c0_seq1
OG1_1206_p	Sp2|m.88430	comp304642_c0_seq1
OG1_1206_p	Sp2|m.284324	comp3279022_c0_seq1
OG1_1206_p	Sp2|m.285381	comp3618844_c0_seq1
OG1_1206_p	Sp2|m.287338	comp4574827_c0_seq1
OG1_1206_p	Sp2|m.287449	comp4607254_c0_seq1
OG1_1206_p	Sp2|m.243452	comp645158_c0_seq1
OG1_1206_p	Sp2|m.244449	comp681843_c0_seq1
OG1_1206_p	Sp2|m.246474	comp747731_c0_seq1
OG1_1206_p	Sp2|m.249962	comp850534_c0_seq1
OG1_1206_p	Sp2|m.250274	comp860096_c0_seq1
OG1_1206_p	Sp2|m.254685	comp999336_c0_seq1
OG1_1220_p	Sp2|m.258793	comp1147288_c0_seq1
OG1_1220_p	Sp2|m.263710	comp1317118_c0_seq1
OG1_1220_p	Sp2|m.3180	comp159749_c0_seq1
OG1_1220_p	Sp2|m.3911	comp161432_c0_seq1
OG1_1220_p	Sp2|m.6710	comp167027_c0_seq1
OG1_1220_p	Sp2|m.7889	comp169012_c0_seq1
OG1_1220_p	Sp2|m.8568	comp170119_c0_seq1
OG1_1220_p	Sp2|m.11786	comp174864_c0_seq1
OG1_1220_p	Sp2|m.11789	comp174864_c1_seq1
OG1_1220_p	Sp2|m.13664	comp181297_c0_seq1
OG1_1220_p	Sp2|m.19287	comp200205_c1_seq1
OG1_1220_p	Sp2|m.20494	comp204546_c0_seq1
OG1_1220_p	Sp2|m.26862	comp223434_c0_seq1
OG1_1220_p	Sp2|m.37186	comp251421_c0_seq1
OG1_1220_p	Sp2|m.37187	comp251421_c1_seq1
OG1_1220_p	Sp2|m.37331	comp251743_c1_seq1
OG1_1220_p	Sp2|m.38101	comp253683_c0_seq1
OG1_1220_p	Sp2|m.45070	comp263509_c0_seq1
OG1_1220_p	Sp2|m.45210	comp263690_c0_seq1
OG1_1220_p	Sp2|m.65474	comp288028_c1_seq1
OG1_1220_p	Sp2|m.68685	comp290737_c0_seq2
OG1_1220_p	Sp2|m.69730	comp291696_c0_seq1
OG1_1220_p	Sp2|m.86551	comp303557_c0_seq1
OG1_1220_p	Sp2|m.88274	comp304562_c0_seq1
OG1_1220_p	Sp2|m.105776	comp312530_c0_seq1
OG1_1220_p	Sp2|m.107159	comp313048_c0_seq1
OG1_1220_p	Sp2|m.126379	comp319041_c0_seq1
OG1_1220_p	Sp2|m.130283	comp320025_c0_seq1
OG1_1220_p	Sp2|m.143221	comp322858_c0_seq2
OG1_1220_p	Sp2|m.145071	comp323276_c0_seq1
OG1_1220_p	Sp2|m.156910	comp325394_c0_seq3
OG1_1220_p	Sp2|m.164526	comp326550_c0_seq1
OG1_1220_p	Sp2|m.174333	comp327796_c0_seq3
OG1_1220_p	Sp2|m.196196	comp330008_c0_seq1
OG1_1220_p	Sp2|m.207674	comp330919_c0_seq1
OG1_1220_p	Sp2|m.239515	comp353326_c0_seq1
OG1_1220_p	Sp2|m.286214	comp3787500_c0_seq1
OG1_1220_p	Sp2|m.242569	comp613847_c0_seq1
OG1_1220_p	Sp2|m.244746	comp697208_c0_seq1
OG1_1220_p	Sp2|m.247050	comp773288_c0_seq1
OG1_1240_p	Sp2|m.256930	comp1071792_c0_seq1
OG1_1240_p	Sp2|m.261416	comp1247178_c0_seq1
OG1_1240_p	Sp2|m.267430	comp1525024_c0_seq1
OG1_1240_p	Sp2|m.272282	comp1764548_c0_seq1
OG1_1240_p	Sp2|m.16710	comp191671_c0_seq1
OG1_1240_p	Sp2|m.16712	comp191675_c0_seq1
OG1_1240_p	Sp2|m.18690	comp198209_c0_seq1
OG1_1240_p	Sp2|m.19304	comp200292_c0_seq1
OG1_1240_p	Sp2|m.33914	comp242923_c1_seq1
OG1_1240_p	Sp2|m.39177	comp255647_c0_seq1
OG1_1240_p	Sp2|m.48898	comp268194_c0_seq1
OG1_1240_p	Sp2|m.53225	comp273958_c0_seq1
OG1_1240_p	Sp2|m.54558	comp275979_c0_seq1
OG1_1240_p	Sp2|m.59517	comp282755_c0_seq1
OG1_1240_p	Sp2|m.65373	comp287908_c0_seq1
OG1_1240_p	Sp2|m.66789	comp289127_c0_seq1
OG1_1240_p	Sp2|m.76111	comp296936_c0_seq1
OG1_1240_p	Sp2|m.83803	comp301713_c0_seq2
OG1_1240_p	Sp2|m.84562	comp302219_c0_seq1
OG1_1240_p	Sp2|m.95552	comp308115_c0_seq2
OG1_1240_p	Sp2|m.114707	comp315598_c0_seq1
OG1_1240_p	Sp2|m.126009	comp318935_c0_seq1
OG1_1240_p	Sp2|m.131042	comp320185_c0_seq1
OG1_1240_p	Sp2|m.142068	comp322637_c0_seq1
OG1_1240_p	Sp2|m.151930	comp324521_c0_seq2
OG1_1240_p	Sp2|m.159830	comp325884_c0_seq6
OG1_1240_p	Sp2|m.163536	comp326431_c0_seq2
OG1_1240_p	Sp2|m.174352	comp327798_c0_seq1
OG1_1240_p	Sp2|m.289447	comp6865145_c0_seq1
OG1_1240_p	Sp2|m.244933	comp699486_c0_seq1
OG1_1240_p	Sp2|m.245174	comp704640_c0_seq1
OG1_1240_p	Sp2|m.249566	comp844905_c0_seq1
OG1_1279_p	Sp2|m.255124	comp1006645_c0_seq1
OG1_1279_p	Sp2|m.255211	comp1008508_c0_seq1
OG1_1279_p	Sp2|m.255506	comp1017044_c0_seq1
OG1_1279_p	Sp2|m.262001	comp1258722_c0_seq1
OG1_1279_p	Sp2|m.262740	comp1275073_c0_seq1
OG1_1279_p	Sp2|m.267647	comp1530474_c0_seq1
OG1_1279_p	Sp2|m.268736	comp1561687_c0_seq1
OG1_1279_p	Sp2|m.270425	comp1647229_c0_seq1
OG1_1279_p	Sp2|m.270649	comp1677864_c0_seq1
OG1_1279_p	Sp2|m.273155	comp1804615_c0_seq1
OG1_1279_p	Sp2|m.14465	comp184115_c0_seq1
OG1_1279_p	Sp2|m.17863	comp195488_c0_seq1
OG1_1279_p	Sp2|m.18371	comp197086_c0_seq1
OG1_1279_p	Sp2|m.18526	comp197649_c0_seq1
OG1_1279_p	Sp2|m.21541	comp207674_c0_seq1
OG1_1279_p	Sp2|m.26019	comp221269_c0_seq1
OG1_1279_p	Sp2|m.26646	comp222765_c0_seq1
OG1_1279_p	Sp2|m.28575	comp227208_c0_seq1
OG1_1279_p	Sp2|m.30379	comp232427_c0_seq1
OG1_1279_p	Sp2|m.39691	comp256361_c0_seq1
OG1_1279_p	Sp2|m.48892	comp268189_c0_seq1
OG1_1279_p	Sp2|m.52361	comp272799_c1_seq1
OG1_1279_p	Sp2|m.55558	comp277434_c0_seq1
OG1_1279_p	Sp2|m.56186	comp278328_c0_seq1
OG1_1279_p	Sp2|m.161539	comp326159_c1_seq5
OG1_1279_p	Sp2|m.286468	comp3881760_c0_seq1
OG1_1279_p	Sp2|m.251908	comp909863_c0_seq1
OG1_1281_p	Sp2|m.262245	comp1263836_c0_seq1
OG1_1281_p	Sp2|m.3944	comp161521_c0_seq1
OG1_1281_p	Sp2|m.6186	comp166008_c0_seq2
OG1_1281_p	Sp2|m.11068	comp174069_c0_seq1
OG1_1281_p	Sp2|m.273659	comp1846926_c0_seq1
OG1_1281_p	Sp2|m.275666	comp2043214_c0_seq1
OG1_1281_p	Sp2|m.25347	comp219462_c1_seq1
OG1_1281_p	Sp2|m.26273	comp221849_c0_seq1
OG1_1281_p	Sp2|m.26842	comp223348_c0_seq1
OG1_1281_p	Sp2|m.31008	comp234234_c0_seq1
OG1_1281_p	Sp2|m.35061	comp246262_c0_seq1
OG1_1281_p	Sp2|m.36497	comp249814_c0_seq1
OG1_1281_p	Sp2|m.36760	comp250425_c0_seq1
OG1_1281_p	Sp2|m.43587	comp261542_c0_seq1
OG1_1281_p	Sp2|m.43665	comp261648_c0_seq1
OG1_1281_p	Sp2|m.43759	comp261771_c0_seq1
OG1_1281_p	Sp2|m.55420	comp277222_c0_seq1
OG1_1281_p	Sp2|m.282388	comp2898842_c0_seq1
OG1_1281_p	Sp2|m.72134	comp293733_c0_seq1
OG1_1281_p	Sp2|m.100216	comp310189_c0_seq1
OG1_1281_p	Sp2|m.100225	comp310196_c0_seq1
OG1_1281_p	Sp2|m.100629	comp310372_c3_seq1
OG1_1281_p	Sp2|m.106171	comp312672_c0_seq2
OG1_1281_p	Sp2|m.106697	comp312874_c0_seq1
OG1_1281_p	Sp2|m.106703	comp312876_c0_seq1
OG1_1281_p	Sp2|m.110420	comp314220_c0_seq1
OG1_1281_p	Sp2|m.112604	comp314927_c0_seq1
OG1_1281_p	Sp2|m.117830	comp316582_c0_seq1
OG1_1281_p	Sp2|m.121643	comp317713_c0_seq2
OG1_1281_p	Sp2|m.133281	comp320769_c0_seq1
OG1_1281_p	Sp2|m.147469	comp323694_c0_seq1
OG1_1281_p	Sp2|m.148831	comp323967_c0_seq1
OG1_1281_p	Sp2|m.187283	comp329246_c1_seq6
OG1_1281_p	Sp2|m.194387	comp329831_c0_seq1
OG1_1281_p	Sp2|m.242156	comp598488_c0_seq1
OG1_1281_p	Sp2|m.1039	comp62445_c0_seq1
OG1_1281_p	Sp2|m.243454	comp645330_c0_seq1
OG1_1281_p	Sp2|m.289604	comp9132652_c0_seq1
OG1_1310_p	Sp2|m.256298	comp1062928_c0_seq1
OG1_1310_p	Sp2|m.257021	comp1073338_c0_seq1
OG1_1310_p	Sp2|m.261966	comp1258001_c0_seq1
OG1_1310_p	Sp2|m.262551	comp1270683_c0_seq1
OG1_1310_p	Sp2|m.265840	comp1405666_c0_seq1
OG1_1310_p	Sp2|m.267930	comp1539209_c0_seq1
OG1_1310_p	Sp2|m.9013	comp170751_c0_seq1
OG1_1310_p	Sp2|m.271961	comp1755583_c0_seq1
OG1_1310_p	Sp2|m.12444	comp177076_c0_seq1
OG1_1310_p	Sp2|m.13116	comp179263_c0_seq1
OG1_1310_p	Sp2|m.16472	comp190871_c0_seq1
OG1_1310_p	Sp2|m.20751	comp205291_c0_seq1
OG1_1310_p	Sp2|m.21153	comp206497_c0_seq1
OG1_1310_p	Sp2|m.24248	comp216283_c0_seq1
OG1_1310_p	Sp2|m.25628	comp220212_c0_seq1
OG1_1310_p	Sp2|m.278982	comp2395860_c0_seq1
OG1_1310_p	Sp2|m.278983	comp2395860_c0_seq1
OG1_1310_p	Sp2|m.36841	comp250635_c0_seq1
OG1_1310_p	Sp2|m.40781	comp257730_c0_seq1
OG1_1310_p	Sp2|m.47764	comp266789_c0_seq1
OG1_1310_p	Sp2|m.48347	comp267496_c0_seq1
OG1_1310_p	Sp2|m.51399	comp271234_c0_seq1
OG1_1310_p	Sp2|m.52567	comp273092_c0_seq1
OG1_1310_p	Sp2|m.52652	comp273204_c0_seq1
OG1_1310_p	Sp2|m.66792	comp289130_c0_seq1
OG1_1310_p	Sp2|m.68713	comp290759_c0_seq1
OG1_1310_p	Sp2|m.71819	comp293469_c0_seq1
OG1_1310_p	Sp2|m.73028	comp294478_c0_seq1
OG1_1310_p	Sp2|m.74142	comp295457_c0_seq1
OG1_1310_p	Sp2|m.97101	comp308850_c0_seq1
OG1_1310_p	Sp2|m.134107	comp320949_c0_seq1
OG1_1310_p	Sp2|m.134108	comp320949_c0_seq1
OG1_1310_p	Sp2|m.141909	comp322597_c0_seq1
OG1_1310_p	Sp2|m.285669	comp3668281_c0_seq1
OG1_1310_p	Sp2|m.287233	comp4544854_c0_seq1
OG1_1310_p	Sp2|m.242406	comp606306_c0_seq1
OG1_1310_p	Sp2|m.242621	comp615246_c0_seq1
OG1_1310_p	Sp2|m.243530	comp647633_c0_seq1
OG1_1310_p	Sp2|m.245695	comp723410_c0_seq1
OG1_1310_p	Sp2|m.247039	comp773151_c0_seq1
OG1_1310_p	Sp2|m.252544	comp937812_c0_seq1
OG1_1311_p	Sp2|m.259564	comp1157703_c0_seq1
OG1_1311_p	Sp2|m.263904	comp1340170_c0_seq1
OG1_1311_p	Sp2|m.264179	comp1374060_c0_seq1
OG1_1311_p	Sp2|m.265187	comp1389391_c0_seq1
OG1_1311_p	Sp2|m.266446	comp1428334_c0_seq1
OG1_1311_p	Sp2|m.270082	comp1618690_c0_seq1
OG1_1311_p	Sp2|m.7037	comp167656_c0_seq2
OG1_1311_p	Sp2|m.10584	comp173298_c0_seq1
OG1_1311_p	Sp2|m.11887	comp175098_c0_seq1
OG1_1311_p	Sp2|m.12253	comp176446_c0_seq1
OG1_1311_p	Sp2|m.16757	comp191823_c0_seq1
OG1_1311_p	Sp2|m.17826	comp195374_c0_seq1
OG1_1311_p	Sp2|m.22460	comp210703_c0_seq1
OG1_1311_p	Sp2|m.24075	comp215756_c0_seq1
OG1_1311_p	Sp2|m.25634	comp220236_c0_seq1
OG1_1311_p	Sp2|m.29019	comp228283_c0_seq1
OG1_1311_p	Sp2|m.278454	comp2372771_c0_seq1
OG1_1311_p	Sp2|m.33732	comp242427_c0_seq1
OG1_1311_p	Sp2|m.35463	comp247278_c0_seq1
OG1_1311_p	Sp2|m.280340	comp2503692_c0_seq1
OG1_1311_p	Sp2|m.55292	comp277016_c0_seq1
OG1_1311_p	Sp2|m.58553	comp281796_c0_seq1
OG1_1311_p	Sp2|m.69607	comp291583_c0_seq1
OG1_1311_p	Sp2|m.71418	comp293121_c0_seq1
OG1_1311_p	Sp2|m.283327	comp3012551_c0_seq1
OG1_1311_p	Sp2|m.283402	comp3024971_c0_seq1
OG1_1311_p	Sp2|m.95387	comp308018_c0_seq2
OG1_1311_p	Sp2|m.98791	comp309624_c0_seq1
OG1_1311_p	Sp2|m.101313	comp310622_c0_seq1
OG1_1311_p	Sp2|m.105228	comp312299_c0_seq1
OG1_1311_p	Sp2|m.116295	comp316149_c0_seq1
OG1_1311_p	Sp2|m.121738	comp317732_c0_seq1
OG1_1311_p	Sp2|m.187142	comp329224_c0_seq1
OG1_1311_p	Sp2|m.242876	comp627451_c0_seq1
OG1_1311_p	Sp2|m.1047	comp62959_c0_seq1
OG1_1311_p	Sp2|m.251498	comp896805_c0_seq1
OG1_1311_p	Sp2|m.253128	comp946016_c0_seq1
OG1_1311_p	Sp2|m.254359	comp995132_c0_seq1
OG1_1327_p	Sp2|m.256663	comp1067966_c0_seq1
OG1_1327_p	Sp2|m.257511	comp1082197_c0_seq1
OG1_1327_p	Sp2|m.257826	comp1089701_c0_seq1
OG1_1327_p	Sp2|m.263306	comp1294673_c0_seq1
OG1_1327_p	Sp2|m.15325	comp187225_c0_seq1
OG1_1327_p	Sp2|m.15326	comp187225_c0_seq1
OG1_1327_p	Sp2|m.15864	comp188853_c0_seq1
OG1_1327_p	Sp2|m.18545	comp197718_c0_seq1
OG1_1327_p	Sp2|m.23104	comp212924_c0_seq1
OG1_1327_p	Sp2|m.23497	comp214099_c0_seq1
OG1_1327_p	Sp2|m.23499	comp214099_c1_seq1
OG1_1327_p	Sp2|m.23876	comp215141_c0_seq1
OG1_1327_p	Sp2|m.29289	comp228968_c0_seq1
OG1_1327_p	Sp2|m.277974	comp2353174_c0_seq1
OG1_1327_p	Sp2|m.32519	comp238496_c0_seq1
OG1_1327_p	Sp2|m.33047	comp240188_c0_seq1
OG1_1327_p	Sp2|m.279949	comp2460047_c0_seq1
OG1_1327_p	Sp2|m.35970	comp248545_c1_seq1
OG1_1327_p	Sp2|m.280605	comp2545436_c0_seq1
OG1_1327_p	Sp2|m.39194	comp255661_c0_seq1
OG1_1327_p	Sp2|m.39774	comp256483_c0_seq1
OG1_1327_p	Sp2|m.42012	comp259436_c0_seq1
OG1_1327_p	Sp2|m.48329	comp267472_c0_seq1
OG1_1327_p	Sp2|m.52176	comp272500_c0_seq1
OG1_1327_p	Sp2|m.57146	comp279827_c0_seq1
OG1_1327_p	Sp2|m.60308	comp283417_c0_seq3
OG1_1327_p	Sp2|m.63060	comp285856_c0_seq1
OG1_1327_p	Sp2|m.71784	comp293435_c1_seq1
OG1_1327_p	Sp2|m.71785	comp293435_c2_seq1
OG1_1327_p	Sp2|m.72353	comp293942_c0_seq1
OG1_1327_p	Sp2|m.79918	comp299302_c0_seq1
OG1_1327_p	Sp2|m.99975	comp310087_c0_seq1
OG1_1327_p	Sp2|m.117558	comp316493_c0_seq1
OG1_1327_p	Sp2|m.148783	comp323953_c0_seq1
OG1_1327_p	Sp2|m.288712	comp5334934_c0_seq1
OG1_1327_p	Sp2|m.241461	comp563070_c0_seq1
OG1_1327_p	Sp2|m.246773	comp755208_c0_seq1
OG1_1327_p	Sp2|m.248413	comp808808_c0_seq1
OG1_1327_p	Sp2|m.254487	comp996835_c0_seq1
OG1_13609_p	Sp2|m.49530	comp268924_c0_seq1
OG1_13609_p	Sp2|m.100236	comp310201_c0_seq2
OG1_13612_p	Sp2|m.273036	comp1796779_c0_seq1
OG1_13612_p	Sp2|m.83345	comp301457_c0_seq1
OG1_13612_p	Sp2|m.241000	comp536173_c0_seq1
OG1_13616_p	Sp2|m.70837	comp292643_c1_seq1
OG1_13616_p	Sp2|m.101217	comp310585_c0_seq3
OG1_13619_p	Sp2|m.101381	comp310642_c0_seq3
OG1_13619_p	Sp2|m.122138	comp317851_c0_seq1
OG1_13620_p	Sp2|m.83911	comp301780_c0_seq3
OG1_13620_p	Sp2|m.139594	comp322152_c0_seq1
OG1_13623_p	Sp2|m.130582	comp320078_c0_seq1
OG1_13623_p	Sp2|m.142255	comp322663_c0_seq1
OG1_13624_p	Sp2|m.3884	comp161391_c0_seq1
OG1_13624_p	Sp2|m.87682	comp304243_c0_seq1
OG1_13624_p	Sp2|m.240214	comp468216_c0_seq1
OG1_13626_p	Sp2|m.1633	comp101903_c0_seq1
OG1_13626_p	Sp2|m.51461	comp271309_c0_seq1
OG1_13629_p	Sp2|m.257591	comp1084364_c0_seq1
OG1_13629_p	Sp2|m.16807	comp191980_c0_seq1
OG1_13629_p	Sp2|m.25801	comp220652_c0_seq1
OG1_13634_p	Sp2|m.36904	comp250817_c0_seq1
OG1_13634_p	Sp2|m.68164	comp290308_c1_seq1
OG1_13637_p	Sp2|m.24044	comp215623_c1_seq1
OG1_13637_p	Sp2|m.254008	comp988960_c0_seq1
OG1_13638_p	Sp2|m.48141	comp267253_c0_seq1
OG1_13638_p	Sp2|m.87121	comp303893_c0_seq1
OG1_13639_p	Sp2|m.16754	comp191812_c0_seq1
OG1_13639_p	Sp2|m.241085	comp542500_c0_seq1
OG1_13639_p	Sp2|m.241314	comp556547_c0_seq1
OG1_13641_p	Sp2|m.32956	comp239906_c0_seq1
OG1_13641_p	Sp2|m.85379	comp302745_c0_seq1
OG1_13644_p	Sp2|m.258314	comp1112966_c0_seq1
OG1_13644_p	Sp2|m.6093	comp165858_c0_seq1
OG1_13644_p	Sp2|m.175582	comp327940_c0_seq1
OG1_13645_p	Sp2|m.7182	comp167878_c0_seq1
OG1_13645_p	Sp2|m.272168	comp1760681_c0_seq1
OG1_13646_p	Sp2|m.45714	comp264338_c0_seq1
OG1_13646_p	Sp2|m.58727	comp282034_c0_seq2
OG1_13646_p	Sp2|m.146322	comp323531_c0_seq5
OG1_13648_p	Sp2|m.56415	comp278669_c0_seq1
OG1_13648_p	Sp2|m.251141	comp890420_c0_seq1
OG1_13649_p	Sp2|m.257261	comp1076596_c0_seq1
OG1_13649_p	Sp2|m.265192	comp1389531_c0_seq1
OG1_13649_p	Sp2|m.18474	comp197475_c0_seq1
OG1_13650_p	Sp2|m.7600	comp168565_c0_seq1
OG1_13650_p	Sp2|m.25638	comp220238_c0_seq1
OG1_13650_p	Sp2|m.67613	comp289792_c0_seq1
OG1_13651_p	Sp2|m.27964	comp225893_c0_seq1
OG1_13651_p	Sp2|m.99329	comp309832_c0_seq2
OG1_13652_p	Sp2|m.18284	comp196784_c1_seq1
OG1_13652_p	Sp2|m.54187	comp275440_c0_seq1
OG1_13653_p	Sp2|m.53411	comp274225_c0_seq1
OG1_13653_p	Sp2|m.81097	comp300056_c0_seq1
OG1_13653_p	Sp2|m.119502	comp317098_c1_seq3
OG1_13654_p	Sp2|m.54858	comp276401_c0_seq1
OG1_13654_p	Sp2|m.80663	comp299753_c0_seq1
OG1_13655_p	Sp2|m.1702	comp113061_c0_seq1
OG1_13655_p	Sp2|m.17108	comp193132_c0_seq1
OG1_13655_p	Sp2|m.60236	comp283368_c0_seq1
OG1_13656_p	Sp2|m.82203	comp300743_c0_seq1
OG1_13656_p	Sp2|m.98884	comp309649_c0_seq3
OG1_13656_p	Sp2|m.106536	comp312824_c0_seq2
OG1_13660_p	Sp2|m.48540	comp267709_c0_seq1
OG1_13660_p	Sp2|m.97320	comp308956_c1_seq1
OG1_13662_p	Sp2|m.43326	comp261214_c0_seq1
OG1_13662_p	Sp2|m.62599	comp285490_c0_seq1
OG1_13663_p	Sp2|m.35477	comp247315_c1_seq1
OG1_13663_p	Sp2|m.46918	comp265782_c0_seq1
OG1_13665_p	Sp2|m.278720	comp2383350_c0_seq1
OG1_13665_p	Sp2|m.44607	comp262977_c1_seq1
OG1_13665_p	Sp2|m.151979	comp324533_c0_seq1
OG1_13666_p	Sp2|m.48051	comp267125_c1_seq2
OG1_13666_p	Sp2|m.97628	comp309140_c0_seq1
OG1_13667_p	Sp2|m.85959	comp303145_c0_seq1
OG1_13667_p	Sp2|m.151960	comp324530_c0_seq1
OG1_13668_p	Sp2|m.256404	comp1064151_c0_seq1
OG1_13668_p	Sp2|m.87324	comp303992_c1_seq1
OG1_13668_p	Sp2|m.243818	comp660005_c0_seq1
OG1_13669_p	Sp2|m.59920	comp283081_c0_seq1
OG1_13669_p	Sp2|m.93866	comp307355_c0_seq2
OG1_13670_p	Sp2|m.51673	comp271655_c0_seq1
OG1_13670_p	Sp2|m.86820	comp303708_c0_seq1
OG1_13670_p	Sp2|m.124097	comp318389_c0_seq1
OG1_13673_p	Sp2|m.65050	comp287563_c0_seq1
OG1_13673_p	Sp2|m.95971	comp308302_c0_seq1
OG1_13673_p	Sp2|m.240338	comp482445_c0_seq1
OG1_13675_p	Sp2|m.105380	comp312368_c1_seq1
OG1_13675_p	Sp2|m.190866	comp329518_c0_seq1
OG1_13676_p	Sp2|m.50540	comp270170_c1_seq1
OG1_13676_p	Sp2|m.63868	comp286547_c0_seq2
OG1_13676_p	Sp2|m.109612	comp313967_c0_seq3
OG1_13677_p	Sp2|m.58072	comp281084_c0_seq1
OG1_13677_p	Sp2|m.121952	comp317805_c0_seq1
OG1_13677_p	Sp2|m.174442	comp327813_c0_seq1
OG1_13678_p	Sp2|m.91209	comp306054_c0_seq1
OG1_13678_p	Sp2|m.109702	comp313999_c0_seq2
OG1_13680_p	Sp2|m.151493	comp324465_c0_seq1
OG1_13680_p	Sp2|m.157828	comp325564_c0_seq1
OG1_13681_p	Sp2|m.284353	comp3293664_c0_seq1
OG1_13681_p	Sp2|m.241527	comp567932_c0_seq1
OG1_13681_p	Sp2|m.249982	comp850849_c0_seq1
OG1_13682_p	Sp2|m.45742	comp264378_c1_seq1
OG1_13682_p	Sp2|m.121192	comp317579_c0_seq1
OG1_13682_p	Sp2|m.167489	comp326985_c0_seq1
OG1_13683_p	Sp2|m.48621	comp267831_c0_seq1
OG1_13683_p	Sp2|m.49389	comp268787_c0_seq1
OG1_13694_p	Sp2|m.114094	comp315425_c0_seq2
OG1_13694_p	Sp2|m.118920	comp316927_c0_seq2
OG1_13694_p	Sp2|m.240094	comp448951_c0_seq1
OG1_13695_p	Sp2|m.3129	comp159657_c0_seq1
OG1_13695_p	Sp2|m.60468	comp283575_c0_seq1
OG1_13695_p	Sp2|m.240495	comp498949_c0_seq1
OG1_13697_p	Sp2|m.30857	comp233826_c1_seq1
OG1_13697_p	Sp2|m.113248	comp315173_c0_seq4
OG1_13697_p	Sp2|m.148455	comp323900_c0_seq1
OG1_13698_p	Sp2|m.62507	comp285396_c0_seq1
OG1_13698_p	Sp2|m.113324	comp315194_c0_seq2
OG1_13698_p	Sp2|m.240300	comp477910_c0_seq1
OG1_13702_p	Sp2|m.113943	comp315391_c0_seq3
OG1_13702_p	Sp2|m.114819	comp315643_c0_seq2
OG1_13704_p	Sp2|m.275438	comp2031565_c0_seq1
OG1_13704_p	Sp2|m.31246	comp234821_c0_seq1
OG1_13704_p	Sp2|m.114205	comp315461_c0_seq3
OG1_13705_p	Sp2|m.4724	comp163313_c0_seq1
OG1_13705_p	Sp2|m.38619	comp254952_c0_seq1
OG1_13705_p	Sp2|m.83384	comp301480_c0_seq3
OG1_13707_p	Sp2|m.32786	comp239349_c0_seq1
OG1_13707_p	Sp2|m.156757	comp325369_c0_seq1
OG1_13707_p	Sp2|m.172922	comp327594_c0_seq2
OG1_13713_p	Sp2|m.267246	comp1520690_c0_seq1
OG1_13713_p	Sp2|m.105516	comp312422_c0_seq2
OG1_13715_p	Sp2|m.3535	comp160313_c0_seq1
OG1_13715_p	Sp2|m.154978	comp325051_c0_seq1
OG1_13716_p	Sp2|m.257576	comp1083835_c0_seq1
OG1_13716_p	Sp2|m.115995	comp316045_c0_seq2
OG1_13716_p	Sp2|m.241746	comp578185_c0_seq1
OG1_13720_p	Sp2|m.42050	comp259474_c0_seq1
OG1_13720_p	Sp2|m.122450	comp317959_c0_seq2
OG1_13722_p	Sp2|m.14936	comp185822_c0_seq1
OG1_13722_p	Sp2|m.23414	comp213803_c0_seq1
OG1_13722_p	Sp2|m.23415	comp213803_c1_seq1
OG1_13723_p	Sp2|m.9985	comp172272_c0_seq1
OG1_13723_p	Sp2|m.30688	comp233332_c0_seq2
OG1_13724_p	Sp2|m.65683	comp288213_c0_seq1
OG1_13724_p	Sp2|m.146223	comp323505_c0_seq2
OG1_13727_p	Sp2|m.3830	comp161189_c0_seq1
OG1_13727_p	Sp2|m.44111	comp262268_c0_seq1
OG1_13730_p	Sp2|m.96506	comp308579_c0_seq1
OG1_13730_p	Sp2|m.249460	comp843494_c0_seq1
OG1_13730_p	Sp2|m.252337	comp935377_c0_seq1
OG1_13732_p	Sp2|m.50267	comp269799_c0_seq1
OG1_13732_p	Sp2|m.119263	comp317029_c0_seq2
OG1_13732_p	Sp2|m.244926	comp699401_c0_seq1
OG1_13733_p	Sp2|m.254842	comp1001606_c0_seq1
OG1_13733_p	Sp2|m.194253	comp329816_c0_seq1
OG1_13734_p	Sp2|m.265804	comp1404100_c0_seq1
OG1_13734_p	Sp2|m.57417	comp280187_c0_seq1
OG1_13734_p	Sp2|m.244419	comp681266_c0_seq1
OG1_13735_p	Sp2|m.13099	comp179211_c0_seq1
OG1_13735_p	Sp2|m.42881	comp260625_c0_seq1
OG1_13735_p	Sp2|m.58547	comp281773_c0_seq1
OG1_13744_p	Sp2|m.44196	comp262382_c0_seq1
OG1_13744_p	Sp2|m.99103	comp309731_c1_seq1
OG1_13745_p	Sp2|m.8386	comp169848_c0_seq1
OG1_13745_p	Sp2|m.59842	comp283041_c1_seq1
OG1_13745_p	Sp2|m.284698	comp3552840_c0_seq1
OG1_13748_p	Sp2|m.268910	comp1567475_c0_seq1
OG1_13748_p	Sp2|m.69769	comp291712_c0_seq1
OG1_13748_p	Sp2|m.99128	comp309747_c0_seq1
OG1_13749_p	Sp2|m.8331	comp169755_c0_seq1
OG1_13749_p	Sp2|m.152212	comp324583_c0_seq1
OG1_13750_p	Sp2|m.31245	comp234809_c0_seq1
OG1_13750_p	Sp2|m.43121	comp260947_c0_seq1
OG1_13750_p	Sp2|m.240455	comp494332_c0_seq1
OG1_13751_p	Sp2|m.11959	comp175359_c0_seq1
OG1_13751_p	Sp2|m.51058	comp270848_c0_seq1
OG1_13752_p	Sp2|m.3184	comp159762_c0_seq1
OG1_13752_p	Sp2|m.145791	comp323424_c0_seq1
OG1_13754_p	Sp2|m.9483	comp171462_c0_seq1
OG1_13754_p	Sp2|m.87421	comp304066_c0_seq1
OG1_13754_p	Sp2|m.244781	comp697630_c0_seq1
OG1_13755_p	Sp2|m.55119	comp276812_c0_seq1
OG1_13755_p	Sp2|m.72664	comp294174_c0_seq1
OG1_13762_p	Sp2|m.93221	comp307054_c0_seq1
OG1_13762_p	Sp2|m.239970	comp421947_c0_seq1
OG1_13766_p	Sp2|m.88343	comp304601_c0_seq1
OG1_13766_p	Sp2|m.99518	comp309909_c0_seq2
OG1_13770_p	Sp2|m.47047	comp265922_c0_seq1
OG1_13770_p	Sp2|m.92974	comp306936_c0_seq1
OG1_13770_p	Sp2|m.95497	comp308083_c0_seq1
OG1_13780_p	Sp2|m.263671	comp1314978_c0_seq1
OG1_13780_p	Sp2|m.264612	comp1379890_c0_seq1
OG1_13781_p	Sp2|m.264784	comp1382253_c0_seq1
OG1_13781_p	Sp2|m.39149	comp255621_c0_seq1
OG1_13781_p	Sp2|m.130702	comp320086_c0_seq2
OG1_13789_p	Sp2|m.40157	comp256955_c0_seq1
OG1_13789_p	Sp2|m.40158	comp256955_c1_seq1
OG1_13789_p	Sp2|m.42830	comp260563_c0_seq1
OG1_13791_p	Sp2|m.260613	comp1185940_c0_seq1
OG1_13791_p	Sp2|m.273289	comp1813662_c0_seq1
OG1_13791_p	Sp2|m.247166	comp774563_c0_seq1
OG1_13802_p	Sp2|m.2423	comp158450_c0_seq1
OG1_13802_p	Sp2|m.2670	comp158903_c0_seq1
OG1_13802_p	Sp2|m.55175	comp276874_c0_seq1
OG1_13803_p	Sp2|m.263630	comp1312784_c0_seq1
OG1_13803_p	Sp2|m.13566	comp180945_c0_seq1
OG1_13803_p	Sp2|m.98630	comp309540_c0_seq1
OG1_13806_p	Sp2|m.76762	comp297328_c0_seq1
OG1_13806_p	Sp2|m.109900	comp314071_c0_seq1
OG1_13807_p	Sp2|m.23986	comp215491_c0_seq1
OG1_13807_p	Sp2|m.49001	comp268303_c0_seq1
OG1_13807_p	Sp2|m.235224	comp332345_c1_seq1
OG1_13809_p	Sp2|m.9023	comp170769_c0_seq1
OG1_13809_p	Sp2|m.55157	comp276853_c0_seq1
OG1_13810_p	Sp2|m.4529	comp162988_c0_seq1
OG1_13810_p	Sp2|m.52789	comp273403_c0_seq1
OG1_13810_p	Sp2|m.148220	comp323840_c0_seq1
OG1_13811_p	Sp2|m.46453	comp265219_c0_seq1
OG1_13811_p	Sp2|m.131936	comp320426_c0_seq2
OG1_13811_p	Sp2|m.245124	comp703138_c0_seq1
OG1_13812_p	Sp2|m.30156	comp231715_c0_seq1
OG1_13812_p	Sp2|m.116773	comp316301_c0_seq2
OG1_13813_p	Sp2|m.26761	comp223065_c0_seq1
OG1_13813_p	Sp2|m.132352	comp320543_c0_seq3
OG1_13814_p	Sp2|m.74724	comp295925_c0_seq1
OG1_13814_p	Sp2|m.135206	comp321213_c0_seq1
OG1_13814_p	Sp2|m.242525	comp613143_c0_seq1
OG1_13817_p	Sp2|m.38851	comp255229_c0_seq2
OG1_13817_p	Sp2|m.78940	comp298650_c0_seq2
OG1_13821_p	Sp2|m.19726	comp201928_c0_seq1
OG1_13821_p	Sp2|m.287125	comp4518441_c0_seq1
OG1_13821_p	Sp2|m.253253	comp948662_c0_seq1
OG1_13823_p	Sp2|m.42490	comp260120_c0_seq1
OG1_13823_p	Sp2|m.73965	comp295293_c0_seq1
OG1_13851_p	Sp2|m.47595	comp266568_c0_seq1
OG1_13851_p	Sp2|m.137649	comp321704_c0_seq2
OG1_13855_p	Sp2|m.83028	comp301224_c0_seq1
OG1_13855_p	Sp2|m.148120	comp323817_c0_seq1
OG1_13860_p	Sp2|m.25835	comp220765_c0_seq1
OG1_13860_p	Sp2|m.283495	comp3041818_c0_seq1
OG1_13860_p	Sp2|m.251896	comp909029_c0_seq1
OG1_13864_p	Sp2|m.68343	comp290464_c0_seq1
OG1_13864_p	Sp2|m.287478	comp4615906_c0_seq1
OG1_13874_p	Sp2|m.242581	comp614144_c0_seq1
OG1_13874_p	Sp2|m.244581	comp687365_c0_seq1
OG1_13877_p	Sp2|m.258520	comp1132738_c0_seq1
OG1_13877_p	Sp2|m.15109	comp186318_c0_seq1
OG1_13877_p	Sp2|m.41371	comp258545_c0_seq1
OG1_13880_p	Sp2|m.80881	comp299912_c0_seq1
OG1_13880_p	Sp2|m.149296	comp324052_c0_seq3
OG1_13883_p	Sp2|m.274919	comp2008553_c0_seq1
OG1_13883_p	Sp2|m.66645	comp288984_c0_seq1
OG1_13883_p	Sp2|m.74678	comp295887_c0_seq1
OG1_13886_p	Sp2|m.142222	comp322650_c0_seq2
OG1_13886_p	Sp2|m.205784	comp330777_c0_seq2
OG1_13892_p	Sp2|m.48179	comp267291_c0_seq1
OG1_13892_p	Sp2|m.50475	comp270073_c0_seq1
OG1_13892_p	Sp2|m.61515	comp284563_c2_seq1
OG1_13897_p	Sp2|m.268186	comp1544938_c0_seq1
OG1_13897_p	Sp2|m.28549	comp227166_c0_seq1
OG1_13897_p	Sp2|m.44255	comp262495_c0_seq1
OG1_13898_p	Sp2|m.273690	comp1851945_c0_seq1
OG1_13898_p	Sp2|m.49278	comp268655_c0_seq1
OG1_13898_p	Sp2|m.245539	comp721179_c0_seq1
OG1_13900_p	Sp2|m.262829	comp1277832_c0_seq1
OG1_13900_p	Sp2|m.19795	comp202178_c0_seq1
OG1_13900_p	Sp2|m.278247	comp2363660_c0_seq1
OG1_13902_p	Sp2|m.145381	comp323333_c0_seq2
OG1_13902_p	Sp2|m.192128	comp329612_c0_seq2
OG1_13909_p	Sp2|m.40140	comp256942_c0_seq1
OG1_13909_p	Sp2|m.50048	comp269590_c0_seq1
OG1_13909_p	Sp2|m.240720	comp518530_c0_seq1
OG1_13914_p	Sp2|m.146713	comp323582_c1_seq3
OG1_13914_p	Sp2|m.190878	comp329521_c0_seq1
OG1_13915_p	Sp2|m.15223	comp186896_c0_seq1
OG1_13915_p	Sp2|m.31207	comp234698_c0_seq1
OG1_13915_p	Sp2|m.251060	comp889569_c0_seq1
OG1_13918_p	Sp2|m.71081	comp292882_c0_seq1
OG1_13918_p	Sp2|m.147219	comp323638_c0_seq3
OG1_13931_p	Sp2|m.19593	comp201459_c0_seq1
OG1_13931_p	Sp2|m.40456	comp257349_c0_seq1
OG1_13931_p	Sp2|m.59874	comp283052_c0_seq1
OG1_13941_p	Sp2|m.46977	comp265841_c0_seq1
OG1_13941_p	Sp2|m.93557	comp307228_c1_seq1
OG1_13954_p	Sp2|m.257638	comp1085199_c0_seq1
OG1_13954_p	Sp2|m.278482	comp2374492_c0_seq1
OG1_13954_p	Sp2|m.245856	comp726333_c0_seq1
OG1_13957_p	Sp2|m.30172	comp231768_c0_seq1
OG1_13957_p	Sp2|m.186842	comp329173_c0_seq2
OG1_13958_p	Sp2|m.24223	comp216224_c0_seq1
OG1_13958_p	Sp2|m.80447	comp299630_c0_seq1
OG1_13958_p	Sp2|m.92862	comp306885_c0_seq1
OG1_13961_p	Sp2|m.69029	comp291039_c0_seq1
OG1_13961_p	Sp2|m.94682	comp307709_c0_seq2
OG1_13966_p	Sp2|m.63499	comp286212_c0_seq1
OG1_13966_p	Sp2|m.90745	comp305781_c1_seq1
OG1_13985_p	Sp2|m.4315	comp162573_c0_seq1
OG1_13985_p	Sp2|m.87751	comp304299_c0_seq1
OG1_13989_p	Sp2|m.268962	comp1569076_c0_seq1
OG1_13989_p	Sp2|m.24105	comp215886_c0_seq1
OG1_13989_p	Sp2|m.253864	comp975681_c0_seq1
OG1_13990_p	Sp2|m.41260	comp258367_c0_seq1
OG1_13990_p	Sp2|m.174719	comp327850_c0_seq1
OG1_13990_p	Sp2|m.248841	comp816181_c0_seq1
OG1_13994_p	Sp2|m.35571	comp247570_c0_seq1
OG1_13994_p	Sp2|m.57479	comp280270_c0_seq1
OG1_13994_p	Sp2|m.72845	comp294305_c0_seq2
OG1_14007_p	Sp2|m.287739	comp4704477_c0_seq1
OG1_14007_p	Sp2|m.1581	comp94508_c0_seq1
OG1_14009_p	Sp2|m.54987	comp276607_c0_seq2
OG1_14009_p	Sp2|m.185728	comp329076_c0_seq2
OG1_14009_p	Sp2|m.250881	comp887142_c0_seq1
OG1_14011_p	Sp2|m.15104	comp186289_c0_seq1
OG1_14011_p	Sp2|m.39773	comp256482_c0_seq1
OG1_14011_p	Sp2|m.242229	comp601089_c0_seq1
OG1_14016_p	Sp2|m.81498	comp300325_c0_seq1
OG1_14016_p	Sp2|m.157683	comp325524_c0_seq2
OG1_14025_p	Sp2|m.9509	comp171507_c1_seq1
OG1_14025_p	Sp2|m.67700	comp289868_c1_seq1
OG1_14027_p	Sp2|m.18562	comp197798_c0_seq1
OG1_14027_p	Sp2|m.241652	comp572012_c0_seq1
OG1_14038_p	Sp2|m.54100	comp275313_c1_seq1
OG1_14038_p	Sp2|m.80257	comp299503_c0_seq2
OG1_14040_p	Sp2|m.266839	comp1454447_c0_seq1
OG1_14040_p	Sp2|m.25880	comp220897_c0_seq1
OG1_14040_p	Sp2|m.25881	comp220897_c1_seq1
OG1_14064_p	Sp2|m.257363	comp1078808_c0_seq1
OG1_14064_p	Sp2|m.261111	comp1233258_c0_seq1
OG1_14064_p	Sp2|m.44331	comp262637_c0_seq1
OG1_14073_p	Sp2|m.30350	comp232322_c0_seq1
OG1_14073_p	Sp2|m.82780	comp301107_c0_seq1
OG1_14074_p	Sp2|m.24058	comp215703_c0_seq1
OG1_14074_p	Sp2|m.53683	comp274674_c0_seq1
OG1_14074_p	Sp2|m.81355	comp300215_c0_seq1
OG1_14077_p	Sp2|m.10819	comp173636_c0_seq1
OG1_14077_p	Sp2|m.51883	comp272022_c1_seq1
OG1_14077_p	Sp2|m.51885	comp272022_c2_seq1
OG1_1408_p	Sp2|m.257190	comp1075488_c0_seq1
OG1_1408_p	Sp2|m.259854	comp1162674_c0_seq1
OG1_1408_p	Sp2|m.12807	comp178187_c0_seq1
OG1_1408_p	Sp2|m.24197	comp216152_c0_seq1
OG1_1408_p	Sp2|m.43783	comp261808_c0_seq1
OG1_1408_p	Sp2|m.47728	comp266746_c0_seq1
OG1_1408_p	Sp2|m.74576	comp295805_c0_seq1
OG1_1408_p	Sp2|m.84255	comp302008_c0_seq2
OG1_1408_p	Sp2|m.95491	comp308081_c1_seq3
OG1_1408_p	Sp2|m.117818	comp316576_c0_seq4
OG1_1408_p	Sp2|m.133206	comp320754_c0_seq1
OG1_1408_p	Sp2|m.134410	comp321029_c0_seq1
OG1_1408_p	Sp2|m.173893	comp327731_c0_seq2
OG1_1408_p	Sp2|m.190473	comp329488_c0_seq1
OG1_1408_p	Sp2|m.205320	comp330736_c0_seq1
OG1_1408_p	Sp2|m.236088	comp332371_c0_seq3
OG1_1408_p	Sp2|m.236121	comp332371_c3_seq3
OG1_1408_p	Sp2|m.244356	comp679727_c0_seq1
OG1_1408_p	Sp2|m.247232	comp775172_c0_seq1
OG1_1408_p	Sp2|m.247940	comp796042_c0_seq1
OG1_1408_p	Sp2|m.251368	comp894096_c0_seq1
OG1_14091_p	Sp2|m.259105	comp1151253_c0_seq1
OG1_14091_p	Sp2|m.2664	comp158886_c0_seq1
OG1_14093_p	Sp2|m.267403	comp1524320_c0_seq1
OG1_14093_p	Sp2|m.3256	comp159885_c0_seq1
OG1_14093_p	Sp2|m.3941	comp161516_c0_seq1
OG1_14097_p	Sp2|m.88756	comp304815_c0_seq1
OG1_14097_p	Sp2|m.91715	comp306330_c1_seq3
OG1_14099_p	Sp2|m.62398	comp285308_c0_seq1
OG1_14099_p	Sp2|m.63172	comp285940_c3_seq1
OG1_14107_p	Sp2|m.20189	comp203572_c0_seq1
OG1_14107_p	Sp2|m.84146	comp301933_c0_seq2
OG1_14107_p	Sp2|m.240314	comp480608_c0_seq1
[truncated: 7,679 more rows]
