# Supplementary material for: Comparative analysis of the root transcriptomes of cultivated sweetpotato (Ipomoea batatas [L.] Lam) and its wild ancestor (Ipomoea trifida [Kunth] G. Don)
Source: BMC Plant Biol. 2017 Jan 13;17:9. doi: 10.1186/s12870-016-0950-x (PMC5234144; doi:10.1186/s12870-016-0950-x)
Supplement: Additional file 5: — Orthologous genes identified between I. batatas (Sp1) and I. trifida (Sp2). (XLSX 394 KB) [file 12870_2016_950_MOESM5_ESM.xlsx]

## Sheet: trial2
OrthoMCL_ortholog_ID	ORF_ID	ContigID (Sp1)	ContigID (Sp2)
OG1_1000	Sp1|m.151004	comp155382_c0_seq6
OG1_1000	Sp1|m.164182	comp156028_c0_seq1
OG1_1000	Sp1|m.168826	comp156268_c0_seq2
OG1_1000	Sp1|m.169008	comp156273_c0_seq1
OG1_1000	Sp1|m.171003	comp156386_c0_seq2
OG1_1000	Sp1|m.171010	comp156386_c1_seq1
OG1_1000	Sp1|m.189620	comp157168_c1_seq5
OG1_1000	Sp1|m.54026	comp147502_c0_seq3
OG1_1000	Sp1|m.75522	comp149921_c0_seq1
OG1_1000			Sp2|m.12049	comp175610_c0_seq1
OG1_1000			Sp2|m.175842	comp327973_c0_seq1
OG1_1000			Sp2|m.184905	comp328992_c0_seq1
OG1_1000			Sp2|m.189094	comp329393_c0_seq45
OG1_1000			Sp2|m.196176	comp330004_c0_seq1
OG1_1000			Sp2|m.197834	comp330136_c0_seq1
OG1_1000			Sp2|m.213647	comp331296_c1_seq1
OG1_1000			Sp2|m.215509	comp331392_c0_seq1
OG1_1000			Sp2|m.217392	comp331522_c0_seq2
OG1_1000			Sp2|m.226212	comp331965_c1_seq1
OG1_1000			Sp2|m.236881	comp332390_c0_seq6
OG1_1000			Sp2|m.99348	comp309845_c0_seq3
OG1_1000			Sp2|m.99349	comp309845_c0_seq3
OG1_10002	Sp1|m.23320	comp140845_c0_seq2
OG1_10002			Sp2|m.63054	comp285850_c0_seq1
OG1_10005	Sp1|m.23609	comp140977_c0_seq6
OG1_10005			Sp2|m.369	comp25987_c0_seq1
OG1_10009	Sp1|m.51391	comp147114_c0_seq1
OG1_10009			Sp2|m.182087	comp328721_c0_seq10
OG1_10009			Sp2|m.44294	comp262572_c0_seq1
OG1_1001	Sp1|m.178309	comp156715_c0_seq33
OG1_1001			Sp2|m.222200	comp331816_c3_seq80
OG1_10010	Sp1|m.23817	comp141069_c0_seq2
OG1_10010	Sp1|m.57531	comp147977_c0_seq2
OG1_10010			Sp2|m.98786	comp309618_c0_seq1
OG1_10012	Sp1|m.66832	comp149112_c0_seq1
OG1_10012			Sp2|m.14613	comp184693_c0_seq1
OG1_10013	Sp1|m.24225	comp141261_c0_seq3
OG1_10013			Sp2|m.148170	comp323825_c0_seq1
OG1_10014	Sp1|m.24301	comp141274_c0_seq2
OG1_10014			Sp2|m.281697	comp2835086_c0_seq1
OG1_10016	Sp1|m.24583	comp141368_c0_seq4
OG1_10016			Sp2|m.188389	comp329331_c0_seq27
OG1_10017	Sp1|m.24596	comp141375_c0_seq5
OG1_10017			Sp2|m.132031	comp320463_c0_seq1
OG1_1002	Sp1|m.178310	comp156715_c0_seq33
OG1_1002			Sp2|m.222199	comp331816_c3_seq80
OG1_10021	Sp1|m.25046	comp141515_c0_seq3
OG1_10021			Sp2|m.104596	comp312012_c0_seq1
OG1_10024	Sp1|m.25317	comp141595_c0_seq2
OG1_10024			Sp2|m.118457	comp316773_c0_seq1
OG1_1003	Sp1|m.105148	comp152447_c0_seq3
OG1_1003	Sp1|m.123644	comp153757_c0_seq1
OG1_1003	Sp1|m.138087	comp154718_c0_seq5
OG1_1003	Sp1|m.141107	comp154899_c1_seq8
OG1_1003	Sp1|m.145474	comp155129_c0_seq3
OG1_1003	Sp1|m.160843	comp155850_c1_seq8
OG1_1003	Sp1|m.178308	comp156715_c0_seq33
OG1_1003	Sp1|m.66180	comp149035_c2_seq17
OG1_1003	Sp1|m.69393	comp149427_c0_seq1
OG1_1003	Sp1|m.7481	comp123159_c1_seq1
OG1_1003			Sp2|m.105072	comp312223_c0_seq1
OG1_1003			Sp2|m.108995	comp313753_c0_seq1
OG1_1003			Sp2|m.135052	comp321173_c0_seq1
OG1_1003			Sp2|m.180015	comp328509_c0_seq1
OG1_1003			Sp2|m.193509	comp329748_c0_seq3
OG1_1003			Sp2|m.212277	comp331196_c0_seq2
OG1_1003			Sp2|m.222198	comp331816_c3_seq80
OG1_10030	Sp1|m.26633	comp142008_c0_seq3
OG1_10030			Sp2|m.123236	comp318153_c0_seq4
OG1_10032	Sp1|m.26688	comp142026_c1_seq4
OG1_10032			Sp2|m.116327	comp316156_c0_seq4
OG1_10035	Sp1|m.26885	comp142086_c0_seq12
OG1_10035			Sp2|m.238398	comp333136_c0_seq1
OG1_10036	Sp1|m.26889	comp142089_c0_seq2
OG1_10036			Sp2|m.130190	comp319997_c0_seq3
OG1_10038	Sp1|m.27111	comp142165_c1_seq2
OG1_10038			Sp2|m.237327	comp332404_c3_seq8
OG1_1004	Sp1|m.10187	comp130054_c1_seq3
OG1_1004	Sp1|m.10297	comp130274_c0_seq2
OG1_1004	Sp1|m.104795	comp152419_c1_seq3
OG1_1004	Sp1|m.114602	comp153212_c1_seq5
OG1_1004	Sp1|m.115716	comp153280_c0_seq1
OG1_1004	Sp1|m.11839	comp132696_c0_seq1
OG1_1004	Sp1|m.125340	comp153893_c0_seq1
OG1_1004	Sp1|m.13408	comp134600_c0_seq2
OG1_1004	Sp1|m.134559	comp154470_c0_seq1
OG1_1004	Sp1|m.135084	comp154505_c0_seq1
OG1_1004	Sp1|m.141025	comp154892_c0_seq1
OG1_1004	Sp1|m.14436	comp135532_c0_seq1
OG1_1004	Sp1|m.14764	comp135834_c0_seq1
OG1_1004	Sp1|m.15218	comp136275_c1_seq1
OG1_1004	Sp1|m.152755	comp155450_c0_seq3
OG1_1004	Sp1|m.153303	comp155486_c0_seq7
OG1_1004	Sp1|m.153818	comp155511_c0_seq2
OG1_1004	Sp1|m.154846	comp155556_c0_seq2
OG1_1004	Sp1|m.15501	comp136464_c0_seq1
OG1_1004	Sp1|m.156178	comp155637_c0_seq2
OG1_1004	Sp1|m.156179	comp155637_c0_seq2
OG1_1004	Sp1|m.15630	comp136580_c0_seq2
OG1_1004	Sp1|m.15699	comp136643_c0_seq1
OG1_1004	Sp1|m.15700	comp136643_c0_seq1
OG1_1004	Sp1|m.160441	comp155823_c0_seq6
OG1_1004	Sp1|m.16865	comp137582_c0_seq1
OG1_1004	Sp1|m.17841	comp138229_c1_seq1
OG1_1004	Sp1|m.179682	comp156783_c1_seq2
OG1_1004	Sp1|m.193323	comp157287_c0_seq11
OG1_1004	Sp1|m.196306	comp180225_c0_seq1
OG1_1004	Sp1|m.196354	comp375455_c0_seq1
OG1_1004	Sp1|m.19830	comp139413_c0_seq2
OG1_1004	Sp1|m.20070	comp139518_c0_seq1
OG1_1004	Sp1|m.20295	comp139610_c0_seq2
OG1_1004	Sp1|m.20575	comp139767_c0_seq1
OG1_1004	Sp1|m.20583	comp139774_c1_seq1
OG1_1004	Sp1|m.20665	comp139833_c0_seq1
OG1_1004	Sp1|m.20692	comp139844_c0_seq4
OG1_1004	Sp1|m.21360	comp140181_c0_seq19
OG1_1004	Sp1|m.22167	comp140462_c0_seq13
OG1_1004	Sp1|m.24065	comp141191_c0_seq4
OG1_1004	Sp1|m.24802	comp141418_c0_seq1
OG1_1004	Sp1|m.2549	comp83287_c0_seq1
OG1_1004	Sp1|m.28602	comp142595_c0_seq2
OG1_1004	Sp1|m.29043	comp142717_c0_seq2
OG1_1004	Sp1|m.29044	comp142717_c0_seq2
OG1_1004	Sp1|m.29494	comp142841_c0_seq2
OG1_1004	Sp1|m.30613	comp143114_c0_seq1
OG1_1004	Sp1|m.32376	comp143603_c0_seq1
OG1_1004	Sp1|m.32386	comp143603_c1_seq5
OG1_1004	Sp1|m.38072	comp145000_c0_seq1
OG1_1004	Sp1|m.4296	comp104685_c0_seq1
OG1_1004	Sp1|m.46028	comp146401_c0_seq1
OG1_1004	Sp1|m.50920	comp147064_c0_seq1
OG1_1004	Sp1|m.51478	comp147132_c0_seq1
OG1_1004	Sp1|m.51485	comp147132_c1_seq2
OG1_1004	Sp1|m.5353	comp112003_c0_seq1
OG1_1004	Sp1|m.53792	comp147453_c0_seq1
OG1_1004	Sp1|m.5571	comp113358_c0_seq2
OG1_1004	Sp1|m.57880	comp148026_c0_seq1
OG1_1004	Sp1|m.57881	comp148026_c0_seq1
OG1_1004	Sp1|m.6063	comp116656_c0_seq2
OG1_1004	Sp1|m.6499	comp119460_c0_seq4
OG1_1004	Sp1|m.66938	comp149124_c1_seq10
OG1_1004	Sp1|m.6737	comp120278_c0_seq1
OG1_1004	Sp1|m.7269	comp122367_c0_seq1
OG1_1004	Sp1|m.73506	comp149796_c0_seq1
OG1_1004	Sp1|m.78582	comp150247_c1_seq1
OG1_1004	Sp1|m.7903	comp124789_c0_seq1
OG1_1004	Sp1|m.7991	comp125048_c0_seq1
OG1_1004	Sp1|m.8185	comp125567_c1_seq1
OG1_1004	Sp1|m.84137	comp150758_c0_seq2
OG1_1004	Sp1|m.8905	comp127454_c0_seq1
OG1_1004	Sp1|m.8954	comp127640_c0_seq1
OG1_1004	Sp1|m.91793	comp151319_c0_seq2
OG1_1004	Sp1|m.9308	comp128313_c0_seq1
OG1_1004	Sp1|m.9674	comp129022_c0_seq1
OG1_1004			Sp2|m.101731	comp310769_c1_seq1
OG1_1004			Sp2|m.103221	comp311450_c0_seq1
OG1_1004			Sp2|m.105945	comp312594_c0_seq1
OG1_1004			Sp2|m.106560	comp312834_c0_seq3
OG1_1004			Sp2|m.115168	comp315760_c0_seq2
OG1_1004			Sp2|m.11938	comp175261_c0_seq1
OG1_1004			Sp2|m.147598	comp323726_c0_seq7
OG1_1004			Sp2|m.152852	comp324709_c0_seq4
OG1_1004			Sp2|m.157236	comp325445_c0_seq8
OG1_1004			Sp2|m.203493	comp330592_c0_seq32
OG1_1004			Sp2|m.239230	comp342563_c0_seq1
OG1_1004			Sp2|m.2529	comp158632_c0_seq1
OG1_1004			Sp2|m.53942	comp275057_c0_seq1
OG1_1004			Sp2|m.67272	comp289510_c0_seq1
OG1_1004			Sp2|m.73212	comp294652_c0_seq1
OG1_1004			Sp2|m.74472	comp295727_c0_seq2
OG1_1004			Sp2|m.84432	comp302136_c0_seq1
OG1_1004			Sp2|m.94642	comp307682_c1_seq1
OG1_10040	Sp1|m.27552	comp142240_c0_seq5
OG1_10040			Sp2|m.132974	comp320701_c0_seq2
OG1_10043	Sp1|m.27983	comp142363_c0_seq12
OG1_10043			Sp2|m.151783	comp324497_c0_seq7
OG1_10045	Sp1|m.28172	comp142428_c0_seq2
OG1_10045			Sp2|m.173910	comp327736_c1_seq2
OG1_10046	Sp1|m.28229	comp142464_c0_seq2
OG1_10046			Sp2|m.133662	comp320836_c0_seq1
OG1_10048	Sp1|m.5055	comp110304_c0_seq1
OG1_10048	Sp1|m.59646	comp148270_c0_seq10
OG1_10048			Sp2|m.81565	comp300370_c0_seq1
OG1_1005	Sp1|m.120725	comp153567_c0_seq5
OG1_1005	Sp1|m.123751	comp153773_c0_seq2
OG1_1005	Sp1|m.125609	comp153903_c0_seq4
OG1_1005	Sp1|m.131970	comp154330_c0_seq1
OG1_1005	Sp1|m.143167	comp154998_c1_seq2
OG1_1005	Sp1|m.169483	comp156298_c0_seq18
OG1_1005	Sp1|m.174462	comp156551_c1_seq18
OG1_1005	Sp1|m.177009	comp156659_c0_seq2
OG1_1005	Sp1|m.192822	comp157273_c1_seq7
OG1_1005	Sp1|m.68060	comp149285_c1_seq2
OG1_1005	Sp1|m.79646	comp150339_c1_seq1
OG1_1005	Sp1|m.84134	comp150756_c1_seq4
OG1_1005	Sp1|m.98241	comp151892_c1_seq1
OG1_1005			Sp2|m.111833	comp314677_c1_seq10
OG1_1005			Sp2|m.146610	comp323568_c0_seq6
OG1_1005			Sp2|m.152352	comp324602_c0_seq12
OG1_1005			Sp2|m.154063	comp324900_c0_seq1
OG1_1005			Sp2|m.171304	comp327419_c0_seq2
OG1_1005			Sp2|m.173018	comp327600_c1_seq2
OG1_1005			Sp2|m.177276	comp328152_c0_seq1
OG1_1005			Sp2|m.193004	comp329706_c1_seq6
OG1_1005			Sp2|m.195991	comp329986_c2_seq34
OG1_1005			Sp2|m.215188	comp331384_c0_seq7
OG1_1005			Sp2|m.216023	comp331434_c0_seq7
OG1_1005			Sp2|m.219625	comp331658_c0_seq6
OG1_1005			Sp2|m.229547	comp332091_c0_seq11
OG1_1005			Sp2|m.235271	comp332349_c1_seq6
OG1_10050	Sp1|m.28564	comp142577_c0_seq4
OG1_10050			Sp2|m.35466	comp247287_c0_seq4
OG1_10051	Sp1|m.69165	comp149406_c1_seq1
OG1_10051			Sp2|m.134149	comp320961_c0_seq1
OG1_10051			Sp2|m.93212	comp307049_c0_seq1
OG1_10052	Sp1|m.28699	comp142635_c0_seq4
OG1_10052			Sp2|m.44002	comp262102_c0_seq1
OG1_10058	Sp1|m.49697	comp146928_c1_seq1
OG1_10058			Sp2|m.12710	comp177879_c0_seq1
OG1_10058			Sp2|m.238273	comp332558_c0_seq1
OG1_1006	Sp1|m.105928	comp152494_c1_seq4
OG1_1006	Sp1|m.166358	comp156158_c0_seq2
OG1_1006	Sp1|m.175458	comp156580_c0_seq15
OG1_1006	Sp1|m.177273	comp156682_c2_seq2
OG1_1006	Sp1|m.190256	comp157193_c0_seq10
OG1_1006			Sp2|m.112222	comp314783_c0_seq14
OG1_1006			Sp2|m.140335	comp322322_c0_seq1
OG1_1006			Sp2|m.152647	comp324661_c0_seq1
OG1_1006			Sp2|m.186214	comp329107_c0_seq4
OG1_1006			Sp2|m.187174	comp329231_c0_seq2
OG1_1006			Sp2|m.236447	comp332378_c0_seq12
OG1_10062	Sp1|m.29835	comp142950_c2_seq7
OG1_10062			Sp2|m.154244	comp324942_c2_seq1
OG1_10067	Sp1|m.30225	comp143041_c1_seq4
OG1_10067			Sp2|m.153116	comp324762_c0_seq1
OG1_10068	Sp1|m.30310	comp143058_c0_seq13
OG1_10068			Sp2|m.158049	comp325605_c1_seq4
OG1_10069	Sp1|m.30754	comp143154_c0_seq7
OG1_10069			Sp2|m.100482	comp310305_c0_seq2
OG1_1007	Sp1|m.127227	comp154023_c0_seq5
OG1_1007	Sp1|m.164436	comp156040_c2_seq13
OG1_1007	Sp1|m.166119	comp156137_c0_seq27
OG1_1007	Sp1|m.173993	comp156521_c0_seq2
OG1_1007	Sp1|m.181354	comp156859_c0_seq5
OG1_1007	Sp1|m.186287	comp157061_c0_seq3
OG1_1007	Sp1|m.189490	comp157163_c0_seq2
OG1_1007	Sp1|m.6729	comp120246_c0_seq2
OG1_1007	Sp1|m.80976	comp150450_c0_seq3
OG1_1007			Sp2|m.104248	comp311895_c0_seq1
OG1_1007			Sp2|m.106932	comp312969_c0_seq2
OG1_1007			Sp2|m.121661	comp317718_c0_seq1
OG1_1007			Sp2|m.133629	comp320828_c1_seq4
OG1_1007			Sp2|m.151486	comp324460_c0_seq1
OG1_1007			Sp2|m.153057	comp324750_c0_seq1
OG1_1007			Sp2|m.156437	comp325309_c1_seq10
OG1_1007			Sp2|m.161888	comp326205_c0_seq1
OG1_1007			Sp2|m.175461	comp327931_c0_seq13
OG1_1007			Sp2|m.17548	comp194556_c1_seq1
OG1_1007			Sp2|m.181550	comp328658_c0_seq1
OG1_1007			Sp2|m.191356	comp329556_c0_seq1
OG1_1007			Sp2|m.203107	comp330560_c0_seq4
OG1_1007			Sp2|m.47753	comp266783_c0_seq1
OG1_1007			Sp2|m.47819	comp266857_c0_seq1
OG1_1007			Sp2|m.49726	comp269175_c1_seq1
OG1_1007			Sp2|m.73566	comp294954_c0_seq1
OG1_1007			Sp2|m.75075	comp296204_c0_seq2
OG1_1007			Sp2|m.84755	comp302372_c0_seq3
OG1_1007			Sp2|m.91129	comp306009_c1_seq1
OG1_1007			Sp2|m.95510	comp308090_c1_seq1
OG1_10072	Sp1|m.31470	comp143349_c0_seq2
OG1_10072			Sp2|m.165415	comp326679_c0_seq2
OG1_10073	Sp1|m.31758	comp143454_c0_seq4
OG1_10073			Sp2|m.128348	comp319563_c0_seq1
OG1_10074	Sp1|m.31816	comp143473_c0_seq3
OG1_10074			Sp2|m.166501	comp326812_c1_seq3
OG1_10078	Sp1|m.32140	comp143548_c0_seq2
OG1_10078			Sp2|m.172298	comp327522_c0_seq6
OG1_10079	Sp1|m.32147	comp143550_c0_seq4
OG1_10079			Sp2|m.11766	comp174840_c0_seq1
OG1_1008	Sp1|m.171024	comp156387_c0_seq6
OG1_1008	Sp1|m.175574	comp156591_c1_seq3
OG1_1008	Sp1|m.175861	comp156600_c0_seq1
OG1_1008	Sp1|m.33769	comp143980_c1_seq1
OG1_1008	Sp1|m.45289	comp146281_c0_seq10
OG1_1008	Sp1|m.59424	comp148239_c0_seq1
OG1_1008			Sp2|m.187619	comp329281_c0_seq5
OG1_1008			Sp2|m.200779	comp330370_c0_seq6
OG1_1008			Sp2|m.36295	comp249356_c0_seq2
OG1_10083	Sp1|m.79075	comp150308_c0_seq1
OG1_10083			Sp2|m.145510	comp323355_c0_seq1
OG1_10083			Sp2|m.90201	comp305543_c0_seq1
OG1_10084	Sp1|m.32683	comp143720_c0_seq2
OG1_10084			Sp2|m.131491	comp320317_c0_seq1
OG1_10087	Sp1|m.33424	comp143873_c0_seq2
OG1_10087			Sp2|m.149005	comp324007_c0_seq4
OG1_10088	Sp1|m.33429	comp143875_c0_seq2
OG1_10088	Sp1|m.44425	comp146175_c0_seq1
OG1_10088			Sp2|m.215726	comp331414_c1_seq1
OG1_1009	Sp1|m.177798	comp156708_c0_seq1
OG1_1009	Sp1|m.184839	comp157017_c0_seq20
OG1_1009	Sp1|m.185268	comp157030_c0_seq1
OG1_1009			Sp2|m.207152	comp330875_c0_seq1
OG1_1009			Sp2|m.219609	comp331657_c0_seq1
OG1_10091	Sp1|m.33805	comp143990_c0_seq6
OG1_10091			Sp2|m.103152	comp311418_c0_seq2
OG1_10092	Sp1|m.46119	comp146429_c0_seq1
OG1_10092			Sp2|m.12151	comp175949_c0_seq1
OG1_1010	Sp1|m.143997	comp155048_c0_seq1
OG1_1010	Sp1|m.147146	comp155226_c0_seq14
OG1_1010	Sp1|m.150976	comp155378_c1_seq1
OG1_1010	Sp1|m.151290	comp155391_c0_seq24
OG1_1010	Sp1|m.180120	comp156817_c1_seq1
OG1_1010	Sp1|m.186533	comp157070_c1_seq1
OG1_1010	Sp1|m.26030	comp141854_c0_seq1
OG1_1010	Sp1|m.57271	comp147936_c1_seq1
OG1_1010	Sp1|m.65096	comp148878_c1_seq1
OG1_1010	Sp1|m.77928	comp150165_c1_seq1
OG1_1010	Sp1|m.97330	comp151832_c1_seq4
OG1_1010			Sp2|m.114092	comp315422_c0_seq1
OG1_1010			Sp2|m.139698	comp322176_c5_seq2
OG1_1010			Sp2|m.173414	comp327667_c0_seq1
OG1_1010			Sp2|m.178479	comp328308_c0_seq1
OG1_1010			Sp2|m.180549	comp328578_c0_seq1
OG1_1010			Sp2|m.183494	comp328890_c0_seq1
OG1_1010			Sp2|m.200722	comp330362_c1_seq2
OG1_1010			Sp2|m.207382	comp330894_c0_seq3
OG1_1010			Sp2|m.225233	comp331919_c0_seq51
OG1_1010			Sp2|m.241851	comp580518_c0_seq1
OG1_10106	Sp1|m.35191	comp144318_c0_seq7
OG1_10106			Sp2|m.65137	comp287649_c0_seq5
OG1_1011	Sp1|m.132233	comp154338_c0_seq88
OG1_1011	Sp1|m.53582	comp147421_c0_seq5
OG1_1011			Sp2|m.212794	comp331236_c0_seq41
OG1_10110	Sp1|m.35753	comp144441_c0_seq4
OG1_10110			Sp2|m.67485	comp289691_c0_seq1
OG1_10113	Sp1|m.36035	comp144513_c0_seq14
OG1_10113			Sp2|m.97942	comp309275_c0_seq2
OG1_10115	Sp1|m.36095	comp144521_c0_seq2
OG1_10115			Sp2|m.171687	comp327459_c1_seq8
OG1_10118	Sp1|m.36359	comp144571_c0_seq2
OG1_10118			Sp2|m.89559	comp305204_c0_seq1
OG1_10119	Sp1|m.36379	comp144579_c0_seq3
OG1_10119			Sp2|m.34841	comp245675_c0_seq1
OG1_10120	Sp1|m.36540	comp144615_c0_seq3
OG1_10120			Sp2|m.191413	comp329566_c1_seq2
OG1_10123	Sp1|m.36904	comp144681_c0_seq4
OG1_10123			Sp2|m.132453	comp320566_c0_seq1
OG1_10126	Sp1|m.37424	comp144804_c0_seq2
OG1_10126			Sp2|m.153572	comp324828_c0_seq3
OG1_10127	Sp1|m.37608	comp144856_c0_seq3
OG1_10127			Sp2|m.143235	comp322863_c0_seq1
OG1_10128	Sp1|m.86027	comp150935_c0_seq2
OG1_10128			Sp2|m.155542	comp325174_c0_seq2
OG1_1013	Sp1|m.10456	comp130578_c2_seq1
OG1_1013	Sp1|m.113594	comp153101_c0_seq2
OG1_1013	Sp1|m.120903	comp153587_c0_seq1
OG1_1013	Sp1|m.169824	comp156314_c0_seq1
OG1_1013	Sp1|m.17232	comp137852_c0_seq1
OG1_1013	Sp1|m.17632	comp138092_c0_seq2
OG1_1013	Sp1|m.17984	comp138351_c0_seq5
OG1_1013	Sp1|m.192137	comp157249_c0_seq1
OG1_1013	Sp1|m.194631	comp157337_c1_seq2
OG1_1013	Sp1|m.195241	comp157379_c0_seq5
OG1_1013	Sp1|m.196012	comp157401_c0_seq2
OG1_1013	Sp1|m.3763	comp99598_c1_seq1
OG1_1013	Sp1|m.43464	comp146006_c0_seq3
OG1_1013	Sp1|m.43485	comp146016_c1_seq2
OG1_1013	Sp1|m.65946	comp149003_c1_seq2
OG1_1013	Sp1|m.7382	comp122779_c0_seq1
OG1_1013	Sp1|m.7493	comp123194_c0_seq1
OG1_1013			Sp2|m.11239	comp174279_c0_seq2
OG1_1013			Sp2|m.127169	comp319227_c0_seq2
OG1_1013			Sp2|m.150429	comp324227_c0_seq2
OG1_1013			Sp2|m.175595	comp327942_c0_seq4
OG1_1013			Sp2|m.18558	comp197767_c0_seq1
OG1_1013			Sp2|m.214167	comp331320_c0_seq2
OG1_1013			Sp2|m.234619	comp332326_c0_seq7
OG1_1013			Sp2|m.237814	comp332420_c0_seq4
OG1_10131	Sp1|m.38058	comp144997_c1_seq2
OG1_10131			Sp2|m.127712	comp319390_c0_seq2
OG1_10132	Sp1|m.38088	comp145002_c0_seq6
OG1_10132			Sp2|m.165968	comp326753_c0_seq1
OG1_10133	Sp1|m.38256	comp145041_c0_seq3
OG1_10133			Sp2|m.102895	comp311297_c0_seq2
OG1_10134	Sp1|m.38267	comp145042_c0_seq2
OG1_10134			Sp2|m.173364	comp327658_c0_seq1
OG1_10135	Sp1|m.38446	comp145065_c1_seq2
OG1_10135			Sp2|m.148667	comp323926_c0_seq2
OG1_10136	Sp1|m.38535	comp145089_c0_seq4
OG1_10136			Sp2|m.106117	comp312652_c0_seq1
OG1_1014	Sp1|m.138944	comp154777_c1_seq1
OG1_1014	Sp1|m.60075	comp148311_c0_seq1
OG1_1014			Sp2|m.112934	comp315032_c0_seq4
OG1_1014			Sp2|m.184374	comp328967_c0_seq28
OG1_1014			Sp2|m.214316	comp331339_c0_seq1
OG1_10140	Sp1|m.38772	comp145139_c0_seq9
OG1_10140			Sp2|m.121946	comp317802_c0_seq1
OG1_10142	Sp1|m.39029	comp145173_c0_seq3
OG1_10142			Sp2|m.136635	comp321488_c0_seq2
OG1_10143	Sp1|m.39340	comp145234_c0_seq4
OG1_10143			Sp2|m.138297	comp321862_c1_seq1
OG1_10148	Sp1|m.40129	comp145404_c0_seq3
OG1_10148			Sp2|m.116536	comp316217_c1_seq1
OG1_10150	Sp1|m.40463	comp145433_c0_seq4
OG1_10150			Sp2|m.111655	comp314621_c1_seq4
OG1_10155	Sp1|m.41039	comp145544_c0_seq8
OG1_10155			Sp2|m.117703	comp316524_c0_seq2
OG1_10158	Sp1|m.71522	comp149647_c0_seq1
OG1_10158			Sp2|m.11554	comp174615_c0_seq1
OG1_10158			Sp2|m.63386	comp286134_c0_seq1
OG1_1016	Sp1|m.160392	comp155818_c1_seq1
OG1_1016	Sp1|m.164055	comp156024_c1_seq6
OG1_1016	Sp1|m.181553	comp156870_c0_seq2
OG1_1016	Sp1|m.182041	comp156885_c1_seq2
OG1_1016	Sp1|m.186877	comp157089_c0_seq1
OG1_1016	Sp1|m.26071	comp141865_c0_seq2
OG1_1016	Sp1|m.42144	comp145728_c1_seq15
OG1_1016	Sp1|m.53504	comp147409_c0_seq2
OG1_1016	Sp1|m.68316	comp149323_c1_seq1
OG1_1016	Sp1|m.95829	comp151684_c0_seq6
OG1_1016			Sp2|m.125606	comp318840_c0_seq1
OG1_1016			Sp2|m.171180	comp327405_c0_seq1
OG1_1016			Sp2|m.194644	comp329854_c0_seq2
OG1_1016			Sp2|m.202242	comp330494_c0_seq1
OG1_1016			Sp2|m.202978	comp330553_c0_seq12
OG1_1016			Sp2|m.203843	comp330616_c0_seq1
OG1_1016			Sp2|m.231185	comp332181_c1_seq1
OG1_1016			Sp2|m.232694	comp332251_c0_seq5
OG1_10161	Sp1|m.41748	comp145668_c0_seq4
OG1_10161			Sp2|m.152686	comp324668_c0_seq3
OG1_10162	Sp1|m.41761	comp145671_c0_seq3
OG1_10162	Sp1|m.47128	comp146577_c0_seq2
OG1_10162			Sp2|m.108160	comp313457_c1_seq1
OG1_10163	Sp1|m.41854	comp145680_c0_seq4
OG1_10163			Sp2|m.116963	comp316320_c3_seq1
OG1_10165	Sp1|m.41906	comp145698_c0_seq5
OG1_10165			Sp2|m.213408	comp331277_c1_seq1
OG1_10167	Sp1|m.42177	comp145731_c0_seq4
OG1_10167			Sp2|m.37985	comp253404_c0_seq1
OG1_10168	Sp1|m.42193	comp145734_c0_seq3
OG1_10168			Sp2|m.150006	comp324178_c0_seq3
OG1_10169	Sp1|m.42322	comp145756_c0_seq4
OG1_10169			Sp2|m.38565	comp254868_c0_seq1
OG1_10172	Sp1|m.42764	comp145861_c0_seq7
OG1_10172			Sp2|m.149303	comp324055_c0_seq3
OG1_10174	Sp1|m.42949	comp145889_c1_seq2
OG1_10174	Sp1|m.76313	comp150021_c0_seq1
OG1_10174			Sp2|m.108639	comp313623_c0_seq1
OG1_10174			Sp2|m.150042	comp324181_c0_seq1
OG1_10175	Sp1|m.43182	comp145932_c1_seq7
OG1_10175			Sp2|m.63563	comp286273_c0_seq4
OG1_10177	Sp1|m.43296	comp145965_c0_seq2
OG1_10177			Sp2|m.117382	comp316431_c0_seq1
OG1_10180	Sp1|m.43471	comp146007_c1_seq2
OG1_10180			Sp2|m.62163	comp285099_c0_seq1
OG1_10187	Sp1|m.44151	comp146131_c0_seq13
OG1_10187			Sp2|m.138867	comp321996_c0_seq4
OG1_10188	Sp1|m.44323	comp146161_c0_seq2
OG1_10188			Sp2|m.155882	comp325222_c0_seq1
OG1_10190	Sp1|m.44470	comp146187_c0_seq10
OG1_10190			Sp2|m.92417	comp306646_c0_seq1
OG1_10191	Sp1|m.94248	comp151541_c0_seq2
OG1_10191			Sp2|m.160578	comp325989_c0_seq2
OG1_10191			Sp2|m.77814	comp297995_c0_seq1
OG1_10197	Sp1|m.45407	comp146296_c2_seq9
OG1_10197			Sp2|m.91259	comp306077_c1_seq3
OG1_10199	Sp1|m.45482	comp146322_c0_seq3
OG1_10199			Sp2|m.116366	comp316169_c0_seq1
OG1_10204	Sp1|m.46127	comp146431_c0_seq3
OG1_10204			Sp2|m.59363	comp282609_c0_seq2
OG1_10205	Sp1|m.46153	comp146432_c0_seq8
OG1_10205			Sp2|m.127352	comp319267_c0_seq3
OG1_1021	Sp1|m.195565	comp157385_c0_seq46
OG1_1021			Sp2|m.234234	comp332300_c2_seq20
OG1_10214	Sp1|m.46959	comp146542_c0_seq7
OG1_10214			Sp2|m.58175	comp281242_c0_seq2
OG1_10219	Sp1|m.47113	comp146575_c1_seq4
OG1_10219			Sp2|m.77888	comp298042_c1_seq1
OG1_10223	Sp1|m.47790	comp146665_c1_seq28
OG1_10223			Sp2|m.84241	comp301998_c0_seq4
OG1_10224	Sp1|m.48038	comp146691_c0_seq3
OG1_10224			Sp2|m.105539	comp312430_c0_seq1
OG1_10225	Sp1|m.48059	comp146694_c0_seq2
OG1_10225			Sp2|m.97002	comp308800_c0_seq3
OG1_10227	Sp1|m.48122	comp146711_c1_seq4
OG1_10227			Sp2|m.38523	comp254750_c0_seq1
OG1_10228	Sp1|m.48152	comp146718_c0_seq2
OG1_10228			Sp2|m.173707	comp327694_c0_seq2
OG1_10229	Sp1|m.48373	comp146753_c0_seq6
OG1_10229			Sp2|m.128042	comp319476_c0_seq1
OG1_10233	Sp1|m.48892	comp146832_c0_seq4
OG1_10233			Sp2|m.42752	comp260462_c0_seq1
OG1_1024	Sp1|m.148765	comp155303_c0_seq19
OG1_1024	Sp1|m.148766	comp155303_c0_seq19
OG1_1024			Sp2|m.169225	comp327196_c0_seq5
OG1_1024			Sp2|m.220484	comp331729_c0_seq6
OG1_1024			Sp2|m.231334	comp332186_c0_seq2
OG1_10241	Sp1|m.49984	comp146964_c0_seq5
OG1_10241			Sp2|m.142649	comp322728_c0_seq3
OG1_10247	Sp1|m.50940	comp147068_c0_seq4
OG1_10247			Sp2|m.148352	comp323873_c0_seq1
OG1_10248	Sp1|m.50970	comp147077_c0_seq2
OG1_10248			Sp2|m.68021	comp290168_c0_seq1
OG1_10249	Sp1|m.51370	comp147108_c1_seq2
OG1_10249			Sp2|m.101813	comp310811_c0_seq2
OG1_10250	Sp1|m.51494	comp147134_c0_seq4
OG1_10250			Sp2|m.162710	comp326298_c0_seq5
OG1_10254	Sp1|m.51852	comp147177_c0_seq4
OG1_10254			Sp2|m.37462	comp252107_c0_seq1
OG1_10260	Sp1|m.52798	comp147282_c2_seq7
OG1_10260			Sp2|m.100389	comp310252_c1_seq1
OG1_10263	Sp1|m.52956	comp147305_c0_seq2
OG1_10263			Sp2|m.212900	comp331241_c0_seq3
OG1_10266	Sp1|m.53193	comp147356_c1_seq3
OG1_10266			Sp2|m.35098	comp246393_c0_seq1
OG1_10268	Sp1|m.53534	comp147412_c0_seq7
OG1_10268			Sp2|m.151506	comp324470_c0_seq1
OG1_10269	Sp1|m.53630	comp147429_c1_seq4
OG1_10269			Sp2|m.238573	comp334088_c0_seq1
OG1_1027	Sp1|m.185921	comp157047_c0_seq15
OG1_1027			Sp2|m.151428	comp324445_c0_seq7
OG1_10270	Sp1|m.53645	comp147433_c1_seq4
OG1_10270			Sp2|m.205833	comp330783_c2_seq3
OG1_10271	Sp1|m.53646	comp147433_c1_seq4
OG1_10271			Sp2|m.205834	comp330783_c2_seq3
OG1_10274	Sp1|m.53927	comp147479_c0_seq3
OG1_10274			Sp2|m.173711	comp327695_c0_seq2
OG1_10276	Sp1|m.54110	comp147530_c0_seq5
OG1_10276			Sp2|m.129238	comp319831_c0_seq1
OG1_10279	Sp1|m.54303	comp147551_c0_seq10
OG1_10279			Sp2|m.97118	comp308857_c0_seq1
OG1_1028	Sp1|m.120844	comp153581_c0_seq1
OG1_1028	Sp1|m.138662	comp154764_c0_seq14
OG1_1028	Sp1|m.168609	comp156260_c0_seq3
OG1_1028			Sp2|m.185347	comp329053_c0_seq2
OG1_1028			Sp2|m.219171	comp331634_c0_seq1
OG1_10284	Sp1|m.54632	comp147589_c0_seq2
OG1_10284			Sp2|m.65303	comp287816_c0_seq2
OG1_10285	Sp1|m.54696	comp147598_c0_seq3
OG1_10285			Sp2|m.238433	comp333298_c0_seq1
OG1_10289	Sp1|m.55029	comp147639_c0_seq2
OG1_10289			Sp2|m.84249	comp302004_c0_seq3
OG1_10290	Sp1|m.55030	comp147639_c0_seq2
OG1_10290			Sp2|m.120567	comp317441_c0_seq3
OG1_10292	Sp1|m.55167	comp147668_c0_seq2
OG1_10292			Sp2|m.118890	comp316918_c0_seq3
OG1_10294	Sp1|m.55527	comp147719_c0_seq2
OG1_10294			Sp2|m.64109	comp286752_c0_seq3
OG1_10298	Sp1|m.56049	comp147785_c0_seq2
OG1_10298			Sp2|m.114482	comp315529_c0_seq3
OG1_1030	Sp1|m.196247	comp157409_c0_seq27
OG1_1030	Sp1|m.42242	comp145745_c0_seq2
OG1_1030			Sp2|m.225826	comp331953_c3_seq14
OG1_1030			Sp2|m.230595	comp332144_c0_seq17
OG1_10300	Sp1|m.56550	comp147831_c0_seq3
OG1_10300			Sp2|m.130177	comp319994_c0_seq1
OG1_10309	Sp1|m.58264	comp148090_c0_seq3
OG1_10309			Sp2|m.153494	comp324808_c0_seq2
OG1_10315	Sp1|m.58559	comp148144_c0_seq3
OG1_10315			Sp2|m.111009	comp314413_c0_seq1
OG1_10317	Sp1|m.58775	comp148165_c0_seq4
OG1_10317			Sp2|m.179785	comp328489_c1_seq1
OG1_10323	Sp1|m.59887	comp148285_c0_seq2
OG1_10323			Sp2|m.120728	comp317467_c0_seq2
OG1_1033	Sp1|m.71979	comp149682_c0_seq27
OG1_1033			Sp2|m.124939	comp318650_c0_seq1
OG1_1033			Sp2|m.215174	comp331382_c1_seq48
OG1_10330	Sp1|m.62059	comp148529_c0_seq4
OG1_10330			Sp2|m.151334	comp324427_c0_seq1
OG1_10335	Sp1|m.62872	comp148629_c1_seq3
OG1_10335			Sp2|m.116558	comp316224_c0_seq2
OG1_10337	Sp1|m.63238	comp148663_c0_seq8
OG1_10337			Sp2|m.172797	comp327574_c0_seq1
OG1_10338	Sp1|m.63307	comp148676_c0_seq3
OG1_10338			Sp2|m.129955	comp319953_c0_seq2
OG1_1034	Sp1|m.104907	comp152435_c1_seq10
OG1_1034			Sp2|m.174503	comp327817_c0_seq2
OG1_10342	Sp1|m.63763	comp148734_c0_seq9
OG1_10342			Sp2|m.36845	comp250641_c0_seq2
OG1_10348	Sp1|m.65628	comp148947_c0_seq4
OG1_10348			Sp2|m.34973	comp245950_c0_seq1
OG1_10350	Sp1|m.65760	comp148971_c1_seq3
OG1_10350			Sp2|m.77051	comp297516_c0_seq1
OG1_10351	Sp1|m.66052	comp149021_c0_seq3
OG1_10351			Sp2|m.113117	comp315116_c0_seq1
OG1_10352	Sp1|m.66099	comp149029_c0_seq2
OG1_10352			Sp2|m.226386	comp331971_c0_seq1
OG1_1036	Sp1|m.121406	comp153618_c1_seq6
OG1_1036	Sp1|m.163532	comp155996_c0_seq1
OG1_1036	Sp1|m.165651	comp156109_c0_seq1
OG1_1036			Sp2|m.138424	comp321893_c0_seq2
OG1_1036			Sp2|m.143450	comp322924_c1_seq9
OG1_1036			Sp2|m.143451	comp322924_c1_seq9
OG1_1036			Sp2|m.163123	comp326351_c0_seq12
OG1_1036			Sp2|m.204410	comp330671_c0_seq1
OG1_10360	Sp1|m.66685	comp149101_c0_seq2
OG1_10360			Sp2|m.121393	comp317642_c0_seq2
OG1_10366	Sp1|m.67131	comp149154_c0_seq3
OG1_10366			Sp2|m.154075	comp324906_c0_seq1
OG1_10367	Sp1|m.67139	comp149156_c0_seq2
OG1_10367			Sp2|m.69615	comp291588_c0_seq1
OG1_1037	Sp1|m.139392	comp154798_c0_seq3
OG1_1037	Sp1|m.156241	comp155642_c1_seq11
OG1_1037	Sp1|m.59077	comp148198_c0_seq1
OG1_1037			Sp2|m.106824	comp312930_c1_seq1
OG1_1037			Sp2|m.153515	comp324818_c0_seq1
OG1_1037			Sp2|m.168899	comp327177_c0_seq1
OG1_1037			Sp2|m.196625	comp330048_c0_seq12
OG1_1037			Sp2|m.238941	comp337274_c0_seq1
OG1_10370	Sp1|m.67950	comp149264_c0_seq4
OG1_10370			Sp2|m.199031	comp330215_c0_seq1
OG1_10371	Sp1|m.68046	comp149281_c0_seq2
OG1_10371			Sp2|m.176341	comp328038_c0_seq1
OG1_10378	Sp1|m.68989	comp149389_c1_seq4
OG1_10378			Sp2|m.57477	comp280267_c0_seq1
OG1_1038	Sp1|m.56537	comp147828_c0_seq5
OG1_1038	Sp1|m.74215	comp149867_c0_seq100
OG1_1038			Sp2|m.137564	comp321680_c0_seq3
OG1_10392	Sp1|m.70821	comp149565_c0_seq3
OG1_10392			Sp2|m.113709	comp315330_c0_seq1
OG1_10393	Sp1|m.70901	comp149578_c1_seq35
OG1_10393			Sp2|m.79672	comp299135_c0_seq3
OG1_10396	Sp1|m.7174	comp121931_c0_seq2
OG1_10396			Sp2|m.177857	comp328235_c0_seq6
OG1_10398	Sp1|m.72140	comp149685_c1_seq6
OG1_10398			Sp2|m.159976	comp325906_c0_seq1
OG1_1040	Sp1|m.148265	comp155280_c0_seq39
OG1_1040			Sp2|m.201727	comp330454_c0_seq13
OG1_10406	Sp1|m.73826	comp149836_c0_seq92
OG1_10406			Sp2|m.169839	comp327274_c0_seq74
OG1_1041	Sp1|m.27214	comp142202_c1_seq2
OG1_1041			Sp2|m.108005	comp313390_c1_seq2
OG1_10411	Sp1|m.74385	comp149880_c0_seq1
OG1_10411	Sp1|m.74387	comp149880_c1_seq2
OG1_10411			Sp2|m.155386	comp325144_c0_seq2
OG1_10412	Sp1|m.74395	comp149883_c1_seq3
OG1_10412			Sp2|m.206591	comp330842_c0_seq2
OG1_10412			Sp2|m.206593	comp330842_c1_seq3
OG1_10418	Sp1|m.7555	comp123393_c0_seq2
OG1_10418			Sp2|m.42961	comp260730_c0_seq1
OG1_1042	Sp1|m.107085	comp152599_c0_seq4
OG1_1042	Sp1|m.107387	comp152626_c0_seq7
OG1_1042	Sp1|m.14281	comp135400_c0_seq4
OG1_1042	Sp1|m.14282	comp135400_c1_seq1
OG1_1042			Sp2|m.114366	comp315494_c0_seq1
OG1_1042			Sp2|m.114369	comp315494_c1_seq2
OG1_1042			Sp2|m.144979	comp323254_c0_seq4
OG1_1042			Sp2|m.165913	comp326738_c0_seq6
OG1_1042			Sp2|m.207939	comp330938_c0_seq2
OG1_1042			Sp2|m.65605	comp288131_c0_seq1
OG1_10421	Sp1|m.75921	comp149973_c0_seq2
OG1_10421			Sp2|m.131427	comp320303_c0_seq2
OG1_10423	Sp1|m.76562	comp150056_c0_seq2
OG1_10423			Sp2|m.121650	comp317715_c0_seq3
OG1_10424	Sp1|m.76584	comp150061_c1_seq5
OG1_10424			Sp2|m.88697	comp304797_c0_seq1
OG1_10427	Sp1|m.77088	comp150091_c0_seq17
OG1_10427			Sp2|m.238723	comp335160_c0_seq2
OG1_1043	Sp1|m.138100	comp154723_c0_seq3
OG1_1043	Sp1|m.139576	comp154819_c0_seq2
OG1_1043	Sp1|m.155684	comp155589_c0_seq27
OG1_1043	Sp1|m.163431	comp155991_c0_seq1
OG1_1043	Sp1|m.163632	comp156009_c1_seq5
OG1_1043	Sp1|m.177248	comp156679_c1_seq1
OG1_1043	Sp1|m.72167	comp149689_c0_seq1
OG1_1043			Sp2|m.102052	comp310912_c0_seq1
OG1_1043			Sp2|m.115496	comp315856_c1_seq1
OG1_1043			Sp2|m.115510	comp315856_c4_seq1
OG1_1043			Sp2|m.125198	comp318724_c0_seq2
OG1_1043			Sp2|m.190614	comp329497_c0_seq25
OG1_1043			Sp2|m.240624	comp510651_c0_seq1
OG1_1043			Sp2|m.38070	comp253597_c0_seq1
OG1_10430	Sp1|m.77409	comp150113_c3_seq6
OG1_10430			Sp2|m.238783	comp335722_c0_seq1
OG1_10431	Sp1|m.77453	comp150118_c2_seq3
OG1_10431			Sp2|m.172547	comp327543_c0_seq2
OG1_10435	Sp1|m.78037	comp150171_c0_seq2
OG1_10435			Sp2|m.143338	comp322895_c0_seq3
OG1_10436	Sp1|m.78068	comp150177_c0_seq4
OG1_10436			Sp2|m.172312	comp327523_c0_seq2
OG1_10439	Sp1|m.78460	comp150233_c0_seq2
OG1_10439			Sp2|m.203190	comp330564_c0_seq2
OG1_1044	Sp1|m.172157	comp156443_c0_seq7
OG1_1044			Sp2|m.119478	comp317083_c0_seq9
OG1_1044			Sp2|m.119479	comp317083_c0_seq9
OG1_10440	Sp1|m.78574	comp150245_c1_seq5
OG1_10440			Sp2|m.85829	comp303055_c0_seq1
OG1_10444	Sp1|m.78841	comp150266_c0_seq2
OG1_10444			Sp2|m.76369	comp297105_c0_seq1
OG1_10456	Sp1|m.80505	comp150407_c0_seq4
OG1_10456			Sp2|m.147821	comp323760_c0_seq1
OG1_10463	Sp1|m.81029	comp150453_c0_seq12
OG1_10463			Sp2|m.148953	comp324001_c0_seq3
OG1_10464	Sp1|m.81111	comp150467_c0_seq4
OG1_10464			Sp2|m.80608	comp299718_c0_seq1
OG1_10465	Sp1|m.81115	comp150469_c0_seq2
OG1_10465			Sp2|m.239349	comp345823_c0_seq1
OG1_10469	Sp1|m.81378	comp150488_c0_seq3
OG1_10469			Sp2|m.79346	comp298960_c0_seq1
OG1_1047	Sp1|m.180301	comp156828_c0_seq12
OG1_1047			Sp2|m.223751	comp331849_c0_seq3
OG1_10470	Sp1|m.8140	comp125482_c0_seq2
OG1_10470			Sp2|m.114493	comp315534_c0_seq2
OG1_10471	Sp1|m.81407	comp150490_c0_seq2
OG1_10471			Sp2|m.89954	comp305409_c0_seq1
OG1_10474	Sp1|m.81878	comp150529_c0_seq9
OG1_10474			Sp2|m.186973	comp329194_c0_seq2
OG1_10476	Sp1|m.8203	comp125599_c0_seq6
OG1_10476			Sp2|m.51448	comp271299_c0_seq1
OG1_10481	Sp1|m.82937	comp150637_c0_seq2
OG1_10481			Sp2|m.95202	comp307913_c0_seq2
OG1_10484	Sp1|m.83228	comp150662_c0_seq4
OG1_10484			Sp2|m.160981	comp326069_c0_seq1
OG1_10487	Sp1|m.83692	comp150714_c0_seq4
OG1_10487			Sp2|m.149585	comp324101_c0_seq1
OG1_10490	Sp1|m.84200	comp150762_c0_seq2
OG1_10490			Sp2|m.159390	comp325835_c0_seq2
OG1_10491	Sp1|m.81227	comp150480_c0_seq1
OG1_10491			Sp2|m.35381	comp247037_c0_seq2
OG1_10496	Sp1|m.84518	comp150786_c0_seq17
OG1_10496			Sp2|m.95306	comp307982_c0_seq2
OG1_1050	Sp1|m.113705	comp153115_c0_seq1
OG1_1050	Sp1|m.137818	comp154691_c0_seq1
OG1_1050	Sp1|m.148370	comp155285_c0_seq1
OG1_1050	Sp1|m.150696	comp155358_c0_seq4
OG1_1050	Sp1|m.154479	comp155537_c0_seq2
OG1_1050	Sp1|m.160453	comp155824_c0_seq2
OG1_1050	Sp1|m.160454	comp155824_c0_seq2
OG1_1050	Sp1|m.167691	comp156220_c0_seq1
OG1_1050	Sp1|m.170699	comp156365_c0_seq1
OG1_1050	Sp1|m.178389	comp156719_c0_seq1
OG1_1050	Sp1|m.178706	comp156742_c0_seq1
OG1_1050	Sp1|m.179603	comp156773_c0_seq1
OG1_1050	Sp1|m.179944	comp156798_c0_seq4
OG1_1050	Sp1|m.181883	comp156880_c0_seq6
OG1_1050	Sp1|m.186222	comp157056_c0_seq1
OG1_1050	Sp1|m.188437	comp157123_c0_seq1
OG1_1050	Sp1|m.188438	comp157123_c1_seq1
OG1_1050	Sp1|m.67872	comp149253_c2_seq1
OG1_1050	Sp1|m.75582	comp149930_c2_seq1
OG1_1050			Sp2|m.102090	comp310929_c0_seq1
OG1_1050			Sp2|m.109327	comp313881_c0_seq1
OG1_1050			Sp2|m.124104	comp318391_c0_seq1
OG1_1050			Sp2|m.124243	comp318434_c0_seq1
OG1_1050			Sp2|m.149000	comp324006_c0_seq1
OG1_1050			Sp2|m.160205	comp325940_c0_seq4
OG1_1050			Sp2|m.202416	comp330510_c0_seq1
OG1_1050			Sp2|m.211134	comp331131_c0_seq1
OG1_1050			Sp2|m.213587	comp331289_c0_seq1
OG1_1050			Sp2|m.215591	comp331401_c0_seq1
OG1_1050			Sp2|m.217419	comp331523_c0_seq12
OG1_1050			Sp2|m.219537	comp331654_c2_seq1
OG1_1050			Sp2|m.219725	comp331663_c0_seq1
OG1_1050			Sp2|m.228683	comp332045_c1_seq10
OG1_1050			Sp2|m.234557	comp332321_c1_seq1
OG1_1050			Sp2|m.238378	comp333015_c0_seq1
OG1_1050			Sp2|m.36214	comp249133_c0_seq1
OG1_1050			Sp2|m.65090	comp287622_c0_seq1
OG1_1050			Sp2|m.72053	comp293656_c1_seq1
OG1_10501	Sp1|m.85406	comp150864_c0_seq4
OG1_10501			Sp2|m.150794	comp324320_c0_seq1
OG1_10504	Sp1|m.85890	comp150914_c0_seq2
OG1_10504			Sp2|m.189856	comp329431_c0_seq1
OG1_10505	Sp1|m.85905	comp150918_c0_seq2
OG1_10505			Sp2|m.104824	comp312115_c0_seq1
OG1_10506	Sp1|m.85912	comp150920_c0_seq2
OG1_10506			Sp2|m.102473	comp311108_c0_seq2
OG1_10507	Sp1|m.85975	comp150929_c0_seq5
OG1_10507			Sp2|m.155210	comp325115_c0_seq1
OG1_10509	Sp1|m.8618	comp126763_c0_seq3
OG1_10509			Sp2|m.72065	comp293670_c0_seq2
OG1_10510	Sp1|m.86406	comp150978_c0_seq5
OG1_10510			Sp2|m.186905	comp329186_c0_seq2
OG1_10512	Sp1|m.86604	comp151004_c0_seq12
OG1_10512			Sp2|m.128245	comp319528_c0_seq5
OG1_10513	Sp1|m.86783	comp151013_c0_seq4
OG1_10513			Sp2|m.91575	comp306249_c0_seq2
OG1_10518	Sp1|m.86961	comp151027_c0_seq4
OG1_10518			Sp2|m.114548	comp315551_c0_seq3
OG1_10522	Sp1|m.87152	comp151044_c0_seq2
OG1_10522			Sp2|m.206414	comp330823_c0_seq1
OG1_10532	Sp1|m.88015	comp151088_c0_seq3
OG1_10532			Sp2|m.103022	comp311356_c0_seq1
OG1_10539	Sp1|m.89085	comp151169_c0_seq2
OG1_10539			Sp2|m.139994	comp322231_c0_seq1
OG1_1054	Sp1|m.127834	comp154063_c1_seq4
OG1_1054	Sp1|m.130729	comp154288_c0_seq1
OG1_1054	Sp1|m.144657	comp155068_c3_seq1
OG1_1054	Sp1|m.168366	comp156242_c1_seq33
OG1_1054	Sp1|m.181043	comp156857_c0_seq2
OG1_1054	Sp1|m.186736	comp157081_c2_seq1
OG1_1054	Sp1|m.194070	comp157311_c0_seq6
OG1_1054	Sp1|m.88100	comp151094_c1_seq1
OG1_1054			Sp2|m.12496	comp177237_c0_seq1
OG1_1054			Sp2|m.157185	comp325437_c0_seq2
OG1_1054			Sp2|m.162602	comp326275_c1_seq21
OG1_1054			Sp2|m.195061	comp329908_c0_seq1
OG1_1054			Sp2|m.202328	comp330505_c0_seq1
OG1_1054			Sp2|m.224886	comp331910_c0_seq1
OG1_1054			Sp2|m.97411	comp309028_c0_seq1
OG1_10545	Sp1|m.90724	comp151251_c0_seq7
OG1_10545			Sp2|m.163285	comp326388_c0_seq1
OG1_10547	Sp1|m.90914	comp151263_c0_seq2
OG1_10547			Sp2|m.68227	comp290374_c0_seq1
OG1_1055	Sp1|m.156398	comp155643_c0_seq24
OG1_1055	Sp1|m.156399	comp155643_c0_seq24
OG1_1055	Sp1|m.163563	comp156000_c0_seq1
OG1_1055	Sp1|m.33783	comp143981_c1_seq2
OG1_1055			Sp2|m.228094	comp332022_c0_seq1
OG1_1055			Sp2|m.235866	comp332366_c0_seq3
OG1_10553	Sp1|m.91568	comp151304_c0_seq3
OG1_10553			Sp2|m.117644	comp316509_c0_seq2
OG1_10561	Sp1|m.92564	comp151385_c0_seq6
OG1_10561			Sp2|m.123223	comp318149_c0_seq2
OG1_10565	Sp1|m.92960	comp151415_c0_seq2
OG1_10565			Sp2|m.194176	comp329805_c0_seq1
OG1_10566	Sp1|m.93059	comp151425_c0_seq12
OG1_10566			Sp2|m.142454	comp322691_c0_seq1
OG1_10574	Sp1|m.93934	comp151515_c0_seq2
OG1_10574	Sp1|m.976	comp24582_c0_seq1
OG1_10574			Sp2|m.157375	comp325467_c0_seq1
OG1_10574			Sp2|m.191407	comp329564_c0_seq1
OG1_1058	Sp1|m.184898	comp157018_c0_seq22
OG1_1058			Sp2|m.206066	comp330803_c0_seq20
OG1_10588	Sp1|m.96109	comp151712_c0_seq12
OG1_10588			Sp2|m.144337	comp323129_c1_seq1
OG1_10589	Sp1|m.96132	comp151713_c0_seq3
OG1_10589			Sp2|m.221692	comp331813_c0_seq1
OG1_1059	Sp1|m.188399	comp157121_c0_seq2
OG1_1059	Sp1|m.21649	comp140277_c0_seq33
OG1_1059			Sp2|m.180344	comp328551_c0_seq1
OG1_1059			Sp2|m.225365	comp331928_c0_seq16
OG1_10594	Sp1|m.96708	comp151776_c0_seq2
OG1_10594			Sp2|m.256163	comp1061055_c0_seq1
OG1_10597	Sp1|m.96906	comp151791_c1_seq6
OG1_10597			Sp2|m.112828	comp314992_c0_seq2
OG1_10598	Sp1|m.97027	comp151803_c0_seq5
OG1_10598			Sp2|m.120160	comp317306_c0_seq1
OG1_10606	Sp1|m.97320	comp151831_c0_seq2
OG1_10606			Sp2|m.182601	comp328784_c0_seq1
OG1_1061	Sp1|m.130981	comp154300_c0_seq17
OG1_1061			Sp2|m.183817	comp328918_c1_seq1
OG1_10611	Sp1|m.97541	comp151850_c0_seq3
OG1_10611			Sp2|m.191430	comp329570_c0_seq2
OG1_10614	Sp1|m.98221	comp151887_c0_seq4
OG1_10614			Sp2|m.155596	comp325181_c0_seq1
OG1_10616	Sp1|m.98342	comp151901_c1_seq7
OG1_10616			Sp2|m.147907	comp323780_c0_seq2
OG1_1062	Sp1|m.157428	comp155684_c0_seq48
OG1_1062			Sp2|m.232308	comp332237_c0_seq8
OG1_10620	Sp1|m.99198	comp151962_c0_seq10
OG1_10620			Sp2|m.186899	comp329184_c0_seq7
OG1_1063	Sp1|m.117884	comp153394_c0_seq1
OG1_1063	Sp1|m.135572	comp154548_c0_seq3
OG1_1063	Sp1|m.183357	comp156948_c0_seq1
OG1_1063	Sp1|m.193508	comp157298_c1_seq1
OG1_1063	Sp1|m.74305	comp149874_c0_seq4
OG1_1063	Sp1|m.90872	comp151258_c1_seq9
OG1_1063			Sp2|m.104652	comp312043_c0_seq1
OG1_1063			Sp2|m.107888	comp313344_c1_seq1
OG1_1063			Sp2|m.179545	comp328451_c0_seq1
OG1_1063			Sp2|m.186229	comp329110_c0_seq2
OG1_1063			Sp2|m.187481	comp329275_c0_seq6
OG1_1063			Sp2|m.219835	comp331673_c0_seq1
OG1_1063			Sp2|m.223428	comp331824_c0_seq5
OG1_1063			Sp2|m.234767	comp332334_c0_seq4
OG1_1063			Sp2|m.92324	comp306588_c0_seq1
OG1_10633	Sp1|m.23822	comp141072_c0_seq1
OG1_10633			Sp2|m.102651	comp311189_c0_seq6
OG1_10638	Sp1|m.13596	comp134804_c0_seq1
OG1_10638			Sp2|m.239999	comp427067_c0_seq1
OG1_10638			Sp2|m.63606	comp286320_c0_seq2
OG1_10638			Sp2|m.74624	comp295838_c0_seq1
OG1_1064	Sp1|m.166484	comp156166_c0_seq20
OG1_1064	Sp1|m.168843	comp156270_c0_seq2
OG1_1064	Sp1|m.168885	comp156270_c1_seq2
OG1_1064			Sp2|m.158624	comp325699_c0_seq12
OG1_1064			Sp2|m.158658	comp325699_c1_seq1
OG1_10648	Sp1|m.109120	comp152715_c2_seq1
OG1_10648			Sp2|m.105196	comp312282_c0_seq4
OG1_10649	Sp1|m.122877	comp153717_c0_seq1
OG1_10649			Sp2|m.105426	comp312388_c0_seq4
OG1_10652	Sp1|m.10398	comp130477_c0_seq3
OG1_10652			Sp2|m.105747	comp312508_c0_seq3
OG1_10660	Sp1|m.27958	comp142360_c0_seq1
OG1_10660			Sp2|m.90800	comp305828_c0_seq2
OG1_10666	Sp1|m.66001	comp149010_c0_seq2
OG1_10666			Sp2|m.108960	comp313747_c0_seq3
OG1_10678	Sp1|m.4574	comp107315_c0_seq1
OG1_10678			Sp2|m.112013	comp314723_c1_seq2
OG1_10678			Sp2|m.92868	comp306888_c0_seq1
OG1_10679	Sp1|m.113113	comp153049_c0_seq2
OG1_10679	Sp1|m.96227	comp151718_c0_seq1
OG1_10679			Sp2|m.144852	comp323232_c0_seq1
OG1_1068	Sp1|m.139090	comp154787_c0_seq35
OG1_1068			Sp2|m.120692	comp317459_c0_seq10
OG1_10683	Sp1|m.46820	comp146526_c0_seq2
OG1_10683			Sp2|m.11258	comp174296_c0_seq2
OG1_10695	Sp1|m.77437	comp150117_c0_seq1
OG1_10695			Sp2|m.114504	comp315541_c0_seq2
OG1_10696	Sp1|m.24129	comp141220_c0_seq1
OG1_10696			Sp2|m.114741	comp315606_c0_seq2
OG1_10696			Sp2|m.154307	comp324957_c0_seq1
OG1_10705	Sp1|m.30741	comp143153_c0_seq1
OG1_10705			Sp2|m.118862	comp316907_c0_seq3
OG1_10707	Sp1|m.14324	comp135448_c0_seq1
OG1_10707			Sp2|m.100938	comp310496_c0_seq1
OG1_10707			Sp2|m.124510	comp318523_c0_seq1
OG1_10707			Sp2|m.24051	comp215682_c0_seq1
OG1_1071	Sp1|m.99530	comp151989_c1_seq4
OG1_1071			Sp2|m.224504	comp331888_c1_seq61
OG1_10711	Sp1|m.70116	comp149518_c1_seq4
OG1_10711			Sp2|m.121386	comp317641_c0_seq2
OG1_10719	Sp1|m.48156	comp146719_c1_seq1
OG1_10719			Sp2|m.124070	comp318376_c0_seq2
OG1_10720	Sp1|m.31841	comp143482_c0_seq1
OG1_10720			Sp2|m.124265	comp318440_c0_seq3
OG1_10723	Sp1|m.6080	comp116738_c1_seq1
OG1_10723			Sp2|m.124645	comp318570_c0_seq3
OG1_10726	Sp1|m.53622	comp147428_c0_seq1
OG1_10726			Sp2|m.124981	comp318662_c0_seq5
OG1_10727	Sp1|m.170875	comp156376_c0_seq1
OG1_10727			Sp2|m.125007	comp318670_c1_seq3
OG1_1073	Sp1|m.24867	comp141453_c0_seq1
OG1_1073	Sp1|m.69430	comp149436_c0_seq4
OG1_1073	Sp1|m.77729	comp150139_c1_seq17
OG1_1073	Sp1|m.93266	comp151458_c1_seq8
OG1_1073			Sp2|m.11269	comp174308_c0_seq1
OG1_1073			Sp2|m.122032	comp317824_c1_seq1
OG1_1073			Sp2|m.193742	comp329781_c1_seq19
OG1_1073			Sp2|m.195841	comp329976_c0_seq18
OG1_10730	Sp1|m.23918	comp141122_c0_seq1
OG1_10730			Sp2|m.125787	comp318868_c0_seq4
OG1_10731	Sp1|m.116741	comp153329_c0_seq2
OG1_10731			Sp2|m.125847	comp318872_c1_seq3
OG1_10733	Sp1|m.3296	comp94620_c0_seq1
OG1_10733			Sp2|m.28119	comp226187_c0_seq1
OG1_10736	Sp1|m.59122	comp148211_c0_seq1
OG1_10736			Sp2|m.126622	comp319121_c0_seq2
OG1_10740	Sp1|m.59576	comp148258_c0_seq1
OG1_10740			Sp2|m.127224	comp319243_c1_seq5
OG1_10745	Sp1|m.56679	comp147864_c0_seq3
OG1_10745			Sp2|m.128337	comp319559_c0_seq3
OG1_10748	Sp1|m.94453	comp151555_c0_seq9
OG1_10748			Sp2|m.129030	comp319775_c0_seq3
OG1_10749	Sp1|m.155455	comp155578_c2_seq1
OG1_10749	Sp1|m.177083	comp156665_c0_seq2
OG1_10749			Sp2|m.129047	comp319779_c0_seq2
OG1_10753	Sp1|m.89126	comp151173_c0_seq1
OG1_10753			Sp2|m.129966	comp319954_c1_seq4
OG1_10755	Sp1|m.84371	comp150781_c2_seq1
OG1_10755			Sp2|m.130229	comp320010_c0_seq2
OG1_1076	Sp1|m.107633	comp152641_c0_seq2
OG1_1076	Sp1|m.49857	comp146945_c4_seq11
OG1_1076			Sp2|m.135306	comp321242_c2_seq5
OG1_10767	Sp1|m.40614	comp145455_c0_seq1
OG1_10767			Sp2|m.134276	comp320999_c0_seq3
OG1_10769	Sp1|m.85982	comp150930_c1_seq6
OG1_10769			Sp2|m.134682	comp321091_c0_seq10
OG1_1077	Sp1|m.161839	comp155914_c0_seq3
OG1_1077	Sp1|m.172775	comp156475_c1_seq1
OG1_1077			Sp2|m.191597	comp329584_c0_seq6
OG1_1077			Sp2|m.46227	comp264943_c0_seq2
OG1_1077			Sp2|m.83796	comp301710_c0_seq2
OG1_10774	Sp1|m.76751	comp150068_c1_seq1
OG1_10774			Sp2|m.135633	comp321298_c0_seq4
OG1_10776	Sp1|m.146312	comp155174_c0_seq2
OG1_10776			Sp2|m.135720	comp321318_c0_seq3
OG1_10776			Sp2|m.204587	comp330687_c0_seq3
OG1_10778	Sp1|m.77733	comp150140_c1_seq7
OG1_10778			Sp2|m.181585	comp328663_c0_seq2
OG1_10778			Sp2|m.91960	comp306454_c0_seq1
OG1_10780	Sp1|m.50176	comp146986_c0_seq2
OG1_10780			Sp2|m.136711	comp321504_c0_seq15
OG1_1079	Sp1|m.110371	comp152807_c0_seq15
OG1_1079	Sp1|m.91252	comp151286_c0_seq3
OG1_1079			Sp2|m.146098	comp323474_c0_seq3
OG1_1079			Sp2|m.153259	comp324782_c0_seq24
OG1_10793	Sp1|m.112787	comp153009_c0_seq1
OG1_10793			Sp2|m.139646	comp322163_c0_seq5
OG1_10794	Sp1|m.113282	comp153067_c1_seq2
OG1_10794			Sp2|m.155441	comp325155_c1_seq1
OG1_10794			Sp2|m.203218	comp330569_c0_seq4
OG1_10798	Sp1|m.8943	comp127612_c0_seq2
OG1_10798			Sp2|m.141198	comp322437_c0_seq7
OG1_10803	Sp1|m.112622	comp153002_c1_seq2
OG1_10803			Sp2|m.143043	comp322814_c0_seq3
OG1_10804	Sp1|m.43110	comp145917_c1_seq1
OG1_10804			Sp2|m.143167	comp322845_c0_seq2
OG1_10806	Sp1|m.32072	comp143523_c0_seq7
OG1_10806			Sp2|m.143591	comp322955_c0_seq8
OG1_10810	Sp1|m.37163	comp144742_c0_seq1
OG1_10810			Sp2|m.144752	comp323215_c0_seq2
OG1_10811	Sp1|m.199117	comp3030371_c0_seq1
OG1_10811			Sp2|m.168906	comp327181_c0_seq1
OG1_10817	Sp1|m.155451	comp155578_c0_seq1
OG1_10817			Sp2|m.146294	comp323526_c0_seq5
OG1_10829	Sp1|m.52729	comp147273_c0_seq1
OG1_10829			Sp2|m.152058	comp324541_c1_seq5
OG1_10834	Sp1|m.35036	comp144278_c0_seq1
OG1_10834			Sp2|m.153991	comp324881_c0_seq3
OG1_10835	Sp1|m.93639	comp151479_c1_seq5
OG1_10835			Sp2|m.154621	comp324995_c0_seq4
OG1_10839	Sp1|m.165103	comp156076_c0_seq1
OG1_10839			Sp2|m.111789	comp314663_c2_seq1
OG1_10839			Sp2|m.156020	comp325244_c0_seq2
OG1_10839			Sp2|m.204394	comp330668_c0_seq1
OG1_1084	Sp1|m.162442	comp155951_c0_seq15
OG1_1084			Sp2|m.162018	comp326210_c3_seq8
OG1_10842	Sp1|m.2555	comp83328_c0_seq1
OG1_10842			Sp2|m.156177	comp325272_c0_seq3
OG1_10845	Sp1|m.66332	comp149054_c2_seq3
OG1_10845			Sp2|m.156545	comp325333_c0_seq2
OG1_10845			Sp2|m.98794	comp309625_c0_seq1
OG1_1085	Sp1|m.174356	comp156547_c0_seq13
OG1_1085			Sp2|m.145895	comp323445_c0_seq1
OG1_10858	Sp1|m.53099	comp147328_c0_seq3
OG1_10858			Sp2|m.160385	comp325963_c0_seq3
OG1_1087	Sp1|m.139739	comp154833_c0_seq2
OG1_1087	Sp1|m.141474	comp154914_c1_seq8
OG1_1087	Sp1|m.150986	comp155381_c0_seq2
OG1_1087	Sp1|m.16826	comp137553_c1_seq1
OG1_1087	Sp1|m.180114	comp156816_c0_seq1
OG1_1087	Sp1|m.183048	comp156926_c0_seq3
OG1_1087	Sp1|m.195314	comp157384_c0_seq12
OG1_1087	Sp1|m.25428	comp141641_c2_seq1
OG1_1087	Sp1|m.75861	comp149968_c0_seq1
OG1_1087	Sp1|m.82433	comp150587_c0_seq1
OG1_1087			Sp2|m.109288	comp313862_c0_seq2
OG1_1087			Sp2|m.109290	comp313862_c1_seq1
OG1_1087			Sp2|m.109648	comp313980_c0_seq1
OG1_1087			Sp2|m.122477	comp317967_c0_seq1
OG1_1087			Sp2|m.136396	comp321430_c0_seq1
OG1_1087			Sp2|m.181562	comp328660_c0_seq2
OG1_1087			Sp2|m.201041	comp330388_c0_seq2
OG1_1087			Sp2|m.208744	comp330982_c0_seq1
OG1_1087			Sp2|m.220463	comp331726_c0_seq1
OG1_1087			Sp2|m.225546	comp331939_c0_seq2
OG1_1087			Sp2|m.235198	comp332343_c0_seq2
OG1_1087			Sp2|m.237310	comp332403_c0_seq7
OG1_1087			Sp2|m.90456	comp305683_c4_seq1
OG1_10871	Sp1|m.128509	comp154114_c0_seq3
OG1_10871			Sp2|m.164975	comp326619_c0_seq6
OG1_10873	Sp1|m.60508	comp148352_c0_seq2
OG1_10873			Sp2|m.165290	comp326659_c0_seq7
OG1_10874	Sp1|m.4931	comp109782_c0_seq1
OG1_10874			Sp2|m.165807	comp326716_c0_seq20
OG1_10879	Sp1|m.1862	comp53809_c0_seq1
OG1_10879	Sp1|m.197652	comp1368591_c0_seq1
OG1_10879			Sp2|m.166704	comp326852_c2_seq11
OG1_10882	Sp1|m.37351	comp144785_c0_seq3
OG1_10882			Sp2|m.167839	comp327052_c0_seq8
OG1_1089	Sp1|m.161294	comp155882_c0_seq22
OG1_1089			Sp2|m.153053	comp324749_c0_seq5
OG1_10891	Sp1|m.32023	comp143507_c0_seq1
OG1_10891			Sp2|m.169011	comp327188_c0_seq3
OG1_10892	Sp1|m.125054	comp153873_c1_seq1
OG1_10892			Sp2|m.170406	comp327326_c0_seq8
OG1_10898	Sp1|m.66083	comp149024_c0_seq2
OG1_10898			Sp2|m.171833	comp327470_c2_seq2
OG1_10898			Sp2|m.192874	comp329702_c0_seq1
OG1_10898			Sp2|m.78753	comp298537_c0_seq1
OG1_10902	Sp1|m.95475	comp151662_c0_seq5
OG1_10902			Sp2|m.173556	comp327686_c0_seq3
OG1_10907	Sp1|m.20420	comp139668_c0_seq1
OG1_10907			Sp2|m.174688	comp327846_c1_seq12
OG1_10913	Sp1|m.132688	comp154379_c0_seq5
OG1_10913			Sp2|m.176374	comp328041_c0_seq7
OG1_10914	Sp1|m.198303	comp1924617_c0_seq1
OG1_10914			Sp2|m.260817	comp1198285_c0_seq1
OG1_10914			Sp2|m.277464	comp2196807_c0_seq1
OG1_10914			Sp2|m.47507	comp266458_c1_seq1
OG1_10921	Sp1|m.100830	comp152114_c0_seq2
OG1_10921			Sp2|m.177761	comp328215_c0_seq4
OG1_10929	Sp1|m.85814	comp150899_c0_seq2
OG1_10929			Sp2|m.180088	comp328517_c0_seq2
OG1_10933	Sp1|m.54092	comp147521_c0_seq9
OG1_10933			Sp2|m.180681	comp328593_c0_seq22
OG1_10943	Sp1|m.52569	comp147262_c0_seq3
OG1_10943			Sp2|m.183554	comp328899_c0_seq7
OG1_10953	Sp1|m.9702	comp129077_c0_seq1
OG1_10953			Sp2|m.186287	comp329119_c3_seq8
OG1_10956	Sp1|m.9133	comp128078_c0_seq1
OG1_10956			Sp2|m.186504	comp329144_c0_seq3
OG1_10958	Sp1|m.85879	comp150908_c0_seq3
OG1_10958			Sp2|m.186870	comp329176_c0_seq4
OG1_10959	Sp1|m.32099	comp143535_c0_seq1
OG1_10959			Sp2|m.187038	comp329210_c0_seq2
OG1_10961	Sp1|m.38874	comp145153_c0_seq1
OG1_10961			Sp2|m.185281	comp329038_c0_seq1
OG1_10961			Sp2|m.188270	comp329321_c0_seq5
OG1_10962	Sp1|m.149520	comp155321_c0_seq1
OG1_10962			Sp2|m.201952	comp330467_c0_seq2
OG1_10962			Sp2|m.239422	comp348700_c0_seq1
OG1_10983	Sp1|m.30616	comp143115_c0_seq1
OG1_10983			Sp2|m.192775	comp329694_c0_seq4
OG1_10984	Sp1|m.149545	comp155325_c0_seq1
OG1_10984			Sp2|m.192882	comp329703_c0_seq5
OG1_10987	Sp1|m.136740	comp154636_c0_seq1
OG1_10987			Sp2|m.195257	comp329934_c0_seq2
OG1_1099	Sp1|m.165442	comp156100_c0_seq8
OG1_1099	Sp1|m.195767	comp157393_c0_seq3
OG1_1099			Sp2|m.196681	comp330055_c1_seq1
OG1_1099			Sp2|m.200573	comp330342_c1_seq3
OG1_1099			Sp2|m.231127	comp332175_c0_seq3
OG1_11002	Sp1|m.80061	comp150362_c0_seq1
OG1_11002			Sp2|m.198645	comp330183_c2_seq5
OG1_1101	Sp1|m.115494	comp153279_c0_seq13
OG1_1101	Sp1|m.135608	comp154556_c0_seq2
OG1_1101	Sp1|m.180269	comp156827_c1_seq6
OG1_1101			Sp2|m.12325	comp176726_c0_seq1
OG1_1101			Sp2|m.234321	comp332304_c0_seq1
OG1_1101			Sp2|m.35851	comp248242_c0_seq1
OG1_11013	Sp1|m.134657	comp154474_c1_seq1
OG1_11013			Sp2|m.202142	comp330486_c0_seq2
OG1_11018	Sp1|m.146665	comp155203_c0_seq1
OG1_11018			Sp2|m.203562	comp330600_c0_seq2
OG1_11019	Sp1|m.29873	comp142972_c0_seq2
OG1_11019			Sp2|m.203729	comp330611_c0_seq2
OG1_1103	Sp1|m.112014	comp152952_c1_seq2
OG1_1103	Sp1|m.147446	comp155235_c0_seq3
OG1_1103	Sp1|m.81541	comp150501_c0_seq7
OG1_1103			Sp2|m.127970	comp319458_c2_seq1
OG1_1103			Sp2|m.193153	comp329718_c0_seq1
OG1_1103			Sp2|m.223294	comp331820_c1_seq6
OG1_11030	Sp1|m.69864	comp149498_c0_seq1
OG1_11030			Sp2|m.209712	comp331037_c3_seq1
OG1_1105	Sp1|m.184236	comp156984_c0_seq32
OG1_1105			Sp2|m.228353	comp332024_c0_seq38
OG1_11052	Sp1|m.22182	comp140463_c0_seq1
OG1_11052			Sp2|m.217662	comp331530_c0_seq7
OG1_11054	Sp1|m.13541	comp134732_c0_seq1
OG1_11054			Sp2|m.218439	comp331586_c0_seq3
OG1_11057	Sp1|m.105436	comp152462_c0_seq1
OG1_11057			Sp2|m.219056	comp331626_c3_seq6
OG1_11065	Sp1|m.194635	comp157338_c1_seq1
OG1_11065	Sp1|m.37669	comp144881_c0_seq2
OG1_11065			Sp2|m.93574	comp307230_c0_seq1
OG1_11071	Sp1|m.178788	comp156750_c1_seq2
OG1_11071	Sp1|m.29522	comp142850_c0_seq1
OG1_11071			Sp2|m.36319	comp249392_c0_seq1
OG1_11079	Sp1|m.22535	comp140596_c2_seq1
OG1_11079			Sp2|m.227183	comp331995_c0_seq12
OG1_1109	Sp1|m.118958	comp153456_c0_seq2
OG1_1109	Sp1|m.133463	comp154408_c0_seq1
OG1_1109	Sp1|m.156669	comp155661_c0_seq4
OG1_1109	Sp1|m.192358	comp157258_c0_seq4
OG1_1109	Sp1|m.82882	comp150624_c0_seq4
OG1_1109			Sp2|m.131933	comp320425_c0_seq1
OG1_1109			Sp2|m.185758	comp329082_c0_seq1
OG1_1109			Sp2|m.226528	comp331978_c1_seq10
OG1_11094	Sp1|m.12141	comp133146_c0_seq2
OG1_11094			Sp2|m.232943	comp332258_c0_seq18
OG1_1111	Sp1|m.117799	comp153384_c0_seq2
OG1_1111	Sp1|m.145282	comp155119_c0_seq12
OG1_1111	Sp1|m.154448	comp155535_c0_seq1
OG1_1111	Sp1|m.163696	comp156012_c0_seq2
OG1_1111	Sp1|m.163697	comp156012_c0_seq2
OG1_1111	Sp1|m.179976	comp156804_c0_seq3
OG1_1111	Sp1|m.188103	comp157106_c0_seq1
OG1_1111	Sp1|m.188114	comp157108_c0_seq1
OG1_1111	Sp1|m.190669	comp157203_c1_seq6
OG1_1111	Sp1|m.71050	comp149607_c0_seq3
OG1_1111	Sp1|m.99653	comp152004_c0_seq1
OG1_1111			Sp2|m.158875	comp325733_c0_seq2
OG1_1111			Sp2|m.183055	comp328847_c0_seq1
OG1_1111			Sp2|m.205542	comp330756_c0_seq1
OG1_1111			Sp2|m.210930	comp331119_c0_seq6
OG1_1111			Sp2|m.213645	comp331295_c0_seq3
OG1_1111			Sp2|m.218527	comp331591_c0_seq1
OG1_1111			Sp2|m.225589	comp331942_c1_seq3
OG1_1111			Sp2|m.37780	comp252931_c0_seq1
OG1_1111			Sp2|m.37873	comp253145_c0_seq1
OG1_1111			Sp2|m.59421	comp282676_c1_seq1
OG1_11125	Sp1|m.4672	comp108367_c0_seq1
OG1_11125			Sp2|m.280776	comp2587265_c0_seq1
OG1_11125			Sp2|m.3233	comp159844_c0_seq1
OG1_11125			Sp2|m.38709	comp255059_c0_seq1
OG1_11127	Sp1|m.184494	comp156997_c0_seq1
OG1_11127			Sp2|m.72781	comp294267_c0_seq2
OG1_1113	Sp1|m.143114	comp154996_c0_seq22
OG1_1113			Sp2|m.148417	comp323894_c0_seq1
OG1_1114	Sp1|m.151480	comp155396_c0_seq12
OG1_1114			Sp2|m.126902	comp319190_c0_seq19
OG1_1115	Sp1|m.152044	comp155416_c1_seq12
OG1_1115			Sp2|m.86960	comp303804_c0_seq5
OG1_11150	Sp1|m.199010	comp2900441_c0_seq1
OG1_11150			Sp2|m.212422	comp331212_c0_seq2
OG1_11150			Sp2|m.264474	comp1377933_c0_seq1
OG1_11150			Sp2|m.511	comp32625_c0_seq1
OG1_11153	Sp1|m.18873	comp138853_c1_seq5
OG1_11153			Sp2|m.61789	comp284794_c1_seq2
OG1_11155	Sp1|m.12190	comp133224_c0_seq1
OG1_11155			Sp2|m.74394	comp295645_c0_seq4
OG1_11156	Sp1|m.50135	comp146982_c0_seq2
OG1_11156			Sp2|m.79649	comp299120_c0_seq4
OG1_11158	Sp1|m.136282	comp154594_c0_seq1
OG1_11158	Sp1|m.58405	comp148114_c0_seq1
OG1_11158			Sp2|m.80089	comp299406_c0_seq3
OG1_1116	Sp1|m.82784	comp150615_c0_seq7
OG1_1116			Sp2|m.221016	comp331768_c0_seq7
OG1_11162	Sp1|m.33360	comp143854_c0_seq1
OG1_11162			Sp2|m.145172	comp323291_c0_seq1
OG1_11164	Sp1|m.178974	comp156755_c0_seq14
OG1_11164			Sp2|m.92136	comp306511_c0_seq2
OG1_1117	Sp1|m.115195	comp153249_c1_seq2
OG1_1117	Sp1|m.133080	comp154388_c0_seq2
OG1_1117	Sp1|m.138561	comp154761_c0_seq1
OG1_1117	Sp1|m.181939	comp156881_c0_seq8
OG1_1117	Sp1|m.188484	comp157126_c0_seq7
OG1_1117	Sp1|m.43551	comp146023_c1_seq1
OG1_1117	Sp1|m.75542	comp149925_c0_seq3
OG1_1117			Sp2|m.130340	comp320029_c0_seq1
OG1_1117			Sp2|m.176604	comp328065_c0_seq3
OG1_1117			Sp2|m.202055	comp330475_c0_seq11
OG1_1117			Sp2|m.204690	comp330692_c0_seq2
OG1_1117			Sp2|m.207964	comp330941_c0_seq1
OG1_1117			Sp2|m.218438	comp331586_c0_seq3
OG1_1117			Sp2|m.232757	comp332252_c0_seq11
OG1_1117			Sp2|m.92836	comp306871_c1_seq1
OG1_11170	Sp1|m.34919	comp144243_c0_seq1
OG1_11170			Sp2|m.99457	comp309882_c0_seq4
OG1_11171	Sp1|m.63636	comp148720_c0_seq2
OG1_11171			Sp2|m.99761	comp309999_c0_seq4
OG1_1118	Sp1|m.131338	comp154311_c0_seq6
OG1_1118	Sp1|m.174629	comp156562_c0_seq2
OG1_1118			Sp2|m.142296	comp322672_c0_seq4
OG1_1119	Sp1|m.190972	comp157220_c0_seq9
OG1_1119			Sp2|m.211623	comp331152_c0_seq52
OG1_1120	Sp1|m.178625	comp156737_c1_seq7
OG1_1120			Sp2|m.227637	comp332015_c0_seq5
OG1_1121	Sp1|m.31921	comp143483_c0_seq47
OG1_1121	Sp1|m.31922	comp143483_c0_seq47
OG1_1121			Sp2|m.37156	comp251376_c0_seq1
OG1_1121			Sp2|m.37157	comp251376_c0_seq1
OG1_1123	Sp1|m.100819	comp152111_c1_seq3
OG1_1123	Sp1|m.121963	comp153654_c0_seq1
OG1_1123	Sp1|m.144485	comp155061_c1_seq6
OG1_1123	Sp1|m.172405	comp156454_c0_seq1
OG1_1123	Sp1|m.174228	comp156537_c0_seq4
OG1_1123	Sp1|m.190162	comp157190_c0_seq1
OG1_1123	Sp1|m.53759	comp147443_c1_seq13
OG1_1123	Sp1|m.53769	comp147444_c2_seq2
OG1_1123			Sp2|m.162724	comp326299_c0_seq3
OG1_1123			Sp2|m.166564	comp326829_c0_seq1
OG1_1123			Sp2|m.166566	comp326829_c1_seq1
OG1_1123			Sp2|m.168671	comp327157_c0_seq1
OG1_1123			Sp2|m.191849	comp329593_c0_seq1
OG1_1123			Sp2|m.191850	comp329593_c1_seq1
OG1_1123			Sp2|m.206430	comp330825_c0_seq1
OG1_1123			Sp2|m.233169	comp332265_c0_seq1
OG1_1123			Sp2|m.233179	comp332265_c1_seq2
OG1_1123			Sp2|m.88414	comp304637_c0_seq1
OG1_1124	Sp1|m.118905	comp153451_c1_seq22
OG1_1124	Sp1|m.132254	comp154339_c0_seq3
OG1_1124	Sp1|m.156201	comp155640_c0_seq2
OG1_1124	Sp1|m.168295	comp156237_c0_seq1
OG1_1124	Sp1|m.173098	comp156487_c1_seq2
OG1_1124	Sp1|m.176991	comp156655_c1_seq1
OG1_1124	Sp1|m.179640	comp156776_c0_seq1
OG1_1124	Sp1|m.186930	comp157090_c1_seq3
OG1_1124	Sp1|m.190042	comp157178_c0_seq2
OG1_1124	Sp1|m.33859	comp144003_c0_seq1
OG1_1124			Sp2|m.130355	comp320035_c0_seq1
OG1_1124			Sp2|m.178376	comp328302_c0_seq3
OG1_1124			Sp2|m.185179	comp329025_c0_seq3
OG1_1124			Sp2|m.209693	comp331033_c0_seq1
OG1_1124			Sp2|m.212246	comp331193_c1_seq5
OG1_1124			Sp2|m.212248	comp331193_c2_seq2
OG1_1124			Sp2|m.218125	comp331561_c0_seq2
OG1_1124			Sp2|m.220015	comp331688_c1_seq5
OG1_1124			Sp2|m.221112	comp331774_c0_seq2
OG1_1124			Sp2|m.234627	comp332327_c0_seq6
OG1_1124			Sp2|m.237930	comp332426_c0_seq4
OG1_1125	Sp1|m.169000	comp156272_c0_seq3
OG1_1125	Sp1|m.182596	comp156906_c2_seq3
OG1_1125	Sp1|m.23445	comp140902_c0_seq1
OG1_1125	Sp1|m.46259	comp146454_c0_seq1
OG1_1125	Sp1|m.59485	comp148251_c0_seq2
OG1_1125	Sp1|m.62096	comp148534_c2_seq1
OG1_1125	Sp1|m.70614	comp149546_c3_seq1
OG1_1125	Sp1|m.9991	comp129594_c0_seq1
OG1_1125			Sp2|m.10961	comp173882_c1_seq1
OG1_1125			Sp2|m.140173	comp322282_c0_seq1
OG1_1125			Sp2|m.154234	comp324941_c0_seq2
OG1_1125			Sp2|m.155867	comp325217_c3_seq1
OG1_1125			Sp2|m.159979	comp325908_c0_seq1
OG1_1125			Sp2|m.164249	comp326516_c0_seq2
OG1_1125			Sp2|m.177745	comp328212_c0_seq4
OG1_1125			Sp2|m.198905	comp330195_c0_seq1
OG1_1125			Sp2|m.204024	comp330636_c0_seq1
OG1_1125			Sp2|m.204031	comp330636_c1_seq3
OG1_1125			Sp2|m.205702	comp330768_c0_seq3
OG1_1125			Sp2|m.212053	comp331178_c0_seq6
OG1_1125			Sp2|m.240808	comp524464_c0_seq1
OG1_1125			Sp2|m.59721	comp282927_c0_seq1
OG1_1125			Sp2|m.84155	comp301938_c0_seq1
OG1_1125			Sp2|m.91469	comp306184_c0_seq1
OG1_1127	Sp1|m.196124	comp157403_c0_seq27
OG1_1127			Sp2|m.237225	comp332399_c1_seq48
OG1_1129	Sp1|m.843	comp21664_c0_seq1
OG1_1129			Sp2|m.10480	comp173112_c1_seq1
OG1_1129			Sp2|m.106179	comp312676_c0_seq1
OG1_1129			Sp2|m.111941	comp314703_c0_seq1
OG1_1129			Sp2|m.113307	comp315189_c0_seq1
OG1_1129			Sp2|m.113354	comp315203_c0_seq2
OG1_1129			Sp2|m.12192	comp176151_c0_seq1
OG1_1129			Sp2|m.13082	comp179161_c0_seq1
OG1_1129			Sp2|m.143768	comp322976_c0_seq1
OG1_1129			Sp2|m.146386	comp323546_c1_seq3
OG1_1129			Sp2|m.156377	comp325304_c0_seq1
OG1_1129			Sp2|m.164524	comp326549_c0_seq2
OG1_1129			Sp2|m.183202	comp328861_c0_seq1
OG1_1129			Sp2|m.188452	comp329337_c0_seq4
OG1_1129			Sp2|m.21702	comp208186_c0_seq1
OG1_1129			Sp2|m.23305	comp213524_c0_seq1
OG1_1129			Sp2|m.239701	comp365653_c0_seq1
OG1_1129			Sp2|m.245213	comp705715_c0_seq1
OG1_1129			Sp2|m.247668	comp782474_c0_seq1
OG1_1129			Sp2|m.248021	comp802806_c0_seq1
OG1_1129			Sp2|m.250476	comp872272_c0_seq1
OG1_1129			Sp2|m.252592	comp938411_c0_seq1
OG1_1129			Sp2|m.252985	comp943864_c0_seq1
OG1_1129			Sp2|m.253342	comp950882_c0_seq1
OG1_1129			Sp2|m.25608	comp220139_c0_seq1
OG1_1129			Sp2|m.256813	comp1070159_c0_seq1
OG1_1129			Sp2|m.260629	comp1186428_c0_seq1
OG1_1129			Sp2|m.261142	comp1238013_c0_seq1
OG1_1129			Sp2|m.26407	comp222106_c0_seq1
OG1_1129			Sp2|m.267593	comp1529149_c0_seq1
OG1_1129			Sp2|m.287278	comp4557240_c0_seq1
OG1_1129			Sp2|m.30429	comp232565_c0_seq2
OG1_1129			Sp2|m.34176	comp243838_c0_seq1
OG1_1129			Sp2|m.35172	comp246560_c0_seq1
OG1_1129			Sp2|m.4472	comp162877_c0_seq1
OG1_1129			Sp2|m.45559	comp264160_c0_seq1
OG1_1129			Sp2|m.50623	comp270260_c0_seq1
OG1_1129			Sp2|m.5199	comp164170_c0_seq1
OG1_1129			Sp2|m.55260	comp276976_c0_seq1
OG1_1129			Sp2|m.55313	comp277049_c0_seq1
OG1_1129			Sp2|m.75186	comp296317_c0_seq1
OG1_1129			Sp2|m.7903	comp169055_c0_seq1
OG1_1129			Sp2|m.81102	comp300058_c0_seq2
OG1_1129			Sp2|m.82570	comp300995_c0_seq1
OG1_1129			Sp2|m.84848	comp302439_c0_seq1
OG1_1129			Sp2|m.86928	comp303784_c0_seq1
OG1_1129			Sp2|m.89258	comp305058_c0_seq1
OG1_1129			Sp2|m.97962	comp309279_c0_seq7
OG1_1129			Sp2|m.98469	comp309449_c0_seq1
OG1_1130	Sp1|m.132907	comp154383_c1_seq49
OG1_1130			Sp2|m.38222	comp253968_c0_seq3
OG1_1132	Sp1|m.50509	comp147030_c0_seq12
OG1_1132			Sp2|m.172948	comp327598_c0_seq7
OG1_1134	Sp1|m.177764	comp156704_c0_seq41
OG1_1134	Sp1|m.77924	comp150163_c1_seq1
OG1_1134			Sp2|m.228012	comp332020_c0_seq23
OG1_1135	Sp1|m.109433	comp152740_c0_seq3
OG1_1135	Sp1|m.111325	comp152894_c1_seq6
OG1_1135	Sp1|m.25060	comp141521_c2_seq9
OG1_1135	Sp1|m.57450	comp147961_c0_seq2
OG1_1135	Sp1|m.67091	comp149151_c0_seq4
OG1_1135			Sp2|m.105550	comp312434_c0_seq1
OG1_1135			Sp2|m.117592	comp316498_c0_seq1
OG1_1135			Sp2|m.139352	comp322104_c0_seq26
OG1_1135			Sp2|m.203305	comp330573_c1_seq1
OG1_1137	Sp1|m.131597	comp154319_c0_seq24
OG1_1137			Sp2|m.47944	comp267018_c0_seq1
OG1_11373	Sp1|m.149901	comp155337_c0_seq1
OG1_11373	Sp1|m.149903	comp155337_c1_seq1
OG1_11373			Sp2|m.167065	comp326907_c0_seq1
OG1_11373			Sp2|m.195614	comp329957_c0_seq1
OG1_11374	Sp1|m.40051	comp145375_c0_seq4
OG1_11374			Sp2|m.37091	comp251244_c0_seq1
OG1_11376	Sp1|m.55297	comp147697_c0_seq18
OG1_11376			Sp2|m.196928	comp330078_c0_seq8
OG1_11377	Sp1|m.58371	comp148106_c0_seq4
OG1_11377			Sp2|m.106925	comp312962_c0_seq4
OG1_11378	Sp1|m.100086	comp152050_c0_seq2
OG1_11378			Sp2|m.126199	comp318995_c0_seq1
OG1_11382	Sp1|m.10034	comp129680_c1_seq4
OG1_11382			Sp2|m.137526	comp321659_c0_seq1
OG1_11389	Sp1|m.100699	comp152091_c1_seq3
OG1_11389	Sp1|m.100700	comp152091_c1_seq3
OG1_11389			Sp2|m.252943	comp943271_c0_seq1
OG1_1139	Sp1|m.146304	comp155173_c0_seq18
OG1_1139	Sp1|m.65115	comp148880_c0_seq8
OG1_1139			Sp2|m.155306	comp325131_c0_seq12
OG1_1139			Sp2|m.157801	comp325552_c0_seq6
OG1_11401	Sp1|m.101402	comp152149_c0_seq6
OG1_11401			Sp2|m.183798	comp328917_c0_seq2
OG1_11403	Sp1|m.101459	comp152158_c0_seq5
OG1_11403			Sp2|m.155658	comp325198_c0_seq2
OG1_11404	Sp1|m.101460	comp152158_c0_seq5
OG1_11404			Sp2|m.155659	comp325198_c0_seq2
OG1_1141	Sp1|m.28779	comp142653_c0_seq5
OG1_1141			Sp2|m.215358	comp331387_c0_seq19
OG1_11410	Sp1|m.101622	comp152176_c0_seq6
OG1_11410			Sp2|m.10910	comp173806_c0_seq2
OG1_11411	Sp1|m.64532	comp148796_c0_seq1
OG1_11411			Sp2|m.10840	comp173673_c0_seq1
OG1_11411			Sp2|m.59044	comp282323_c0_seq1
OG1_11413	Sp1|m.101766	comp152186_c0_seq3
OG1_11413			Sp2|m.79344	comp298954_c0_seq1
OG1_11418	Sp1|m.102078	comp152204_c0_seq2
OG1_11418			Sp2|m.74151	comp295468_c0_seq2
OG1_1142	Sp1|m.188548	comp157131_c1_seq3
OG1_1142	Sp1|m.24448	comp141334_c1_seq1
OG1_1142	Sp1|m.31051	comp143251_c0_seq11
OG1_1142			Sp2|m.112857	comp315006_c0_seq1
OG1_11420	Sp1|m.102188	comp152210_c0_seq5
OG1_11420			Sp2|m.84663	comp302300_c1_seq2
OG1_11421	Sp1|m.102239	comp152218_c0_seq18
OG1_11421			Sp2|m.105496	comp312415_c0_seq1
OG1_11423	Sp1|m.102451	comp152243_c0_seq3
OG1_11423			Sp2|m.238834	comp336225_c0_seq1
OG1_11425	Sp1|m.10255	comp130155_c0_seq2
OG1_11425			Sp2|m.166765	comp326865_c0_seq1
OG1_1143	Sp1|m.192026	comp157245_c0_seq3
OG1_1143	Sp1|m.194783	comp157348_c0_seq3
OG1_1143			Sp2|m.223830	comp331854_c0_seq23
OG1_1143			Sp2|m.235142	comp332340_c0_seq27
OG1_11430	Sp1|m.103518	comp152315_c0_seq4
OG1_11430			Sp2|m.86391	comp303444_c0_seq1
OG1_11442	Sp1|m.104253	comp152371_c2_seq13
OG1_11442			Sp2|m.160478	comp325977_c0_seq1
OG1_11453	Sp1|m.105281	comp152450_c0_seq5
OG1_11453			Sp2|m.88602	comp304750_c0_seq1
OG1_11459	Sp1|m.105945	comp152495_c0_seq3
OG1_11459			Sp2|m.35996	comp248628_c0_seq1
OG1_11464	Sp1|m.10635	comp130987_c0_seq2
OG1_11464			Sp2|m.117722	comp316535_c0_seq1
OG1_11465	Sp1|m.106453	comp152536_c0_seq2
OG1_11465			Sp2|m.133094	comp320735_c0_seq2
OG1_11471	Sp1|m.107287	comp152615_c2_seq6
OG1_11471			Sp2|m.72891	comp294354_c0_seq4
OG1_11479	Sp1|m.107628	comp152640_c0_seq30
OG1_11479			Sp2|m.140912	comp322397_c0_seq3
OG1_11486	Sp1|m.107898	comp152668_c0_seq6
OG1_11486			Sp2|m.220153	comp331700_c0_seq2
OG1_11488	Sp1|m.107952	comp152677_c0_seq5
OG1_11488			Sp2|m.37644	comp252602_c0_seq1
OG1_11489	Sp1|m.10797	comp131289_c0_seq3
OG1_11489			Sp2|m.242940	comp628878_c0_seq1
OG1_1149	Sp1|m.191983	comp157243_c0_seq5
OG1_1149			Sp2|m.235448	comp332359_c0_seq26
OG1_11498	Sp1|m.109577	comp152751_c0_seq11
OG1_11498			Sp2|m.171346	comp327427_c0_seq3
OG1_11505	Sp1|m.110010	comp152791_c1_seq4
OG1_11505			Sp2|m.87219	comp303941_c0_seq1
OG1_1151	Sp1|m.36317	comp144559_c2_seq10
OG1_1151			Sp2|m.128575	comp319642_c0_seq10
OG1_1151			Sp2|m.170104	comp327300_c0_seq13
OG1_11510	Sp1|m.57964	comp148064_c0_seq1
OG1_11510			Sp2|m.161034	comp326086_c0_seq1
OG1_11512	Sp1|m.110529	comp152821_c0_seq5
OG1_11512			Sp2|m.19050	comp199362_c0_seq1
OG1_11513	Sp1|m.110597	comp152829_c0_seq5
OG1_11513			Sp2|m.100579	comp310350_c0_seq3
OG1_11519	Sp1|m.111246	comp152884_c0_seq8
OG1_11519			Sp2|m.176038	comp327999_c0_seq4
OG1_11521	Sp1|m.111295	comp152889_c0_seq4
OG1_11521			Sp2|m.59366	comp282612_c0_seq1
OG1_11522	Sp1|m.111332	comp152897_c0_seq4
OG1_11522			Sp2|m.89633	comp305233_c0_seq1
OG1_11524	Sp1|m.89997	comp151205_c0_seq1
OG1_11524			Sp2|m.193966	comp329795_c0_seq1
OG1_11524			Sp2|m.238666	comp334584_c0_seq1
OG1_11535	Sp1|m.112049	comp152954_c0_seq3
OG1_11535			Sp2|m.179009	comp328376_c1_seq7
OG1_11538	Sp1|m.112287	comp152975_c0_seq2
OG1_11538			Sp2|m.186268	comp329118_c0_seq1
OG1_11540	Sp1|m.112403	comp152983_c0_seq2
OG1_11540			Sp2|m.155434	comp325154_c0_seq1
OG1_11542	Sp1|m.50190	comp146989_c0_seq1
OG1_11542			Sp2|m.157151	comp325429_c0_seq1
OG1_11543	Sp1|m.112865	comp153016_c0_seq3
OG1_11543			Sp2|m.136805	comp321526_c0_seq1
OG1_11548	Sp1|m.113169	comp153054_c0_seq2
OG1_11548			Sp2|m.37073	comp251178_c0_seq2
OG1_11557	Sp1|m.161023	comp155866_c0_seq1
OG1_11557			Sp2|m.186459	comp329139_c0_seq1
OG1_11557			Sp2|m.191374	comp329558_c0_seq1
OG1_1156	Sp1|m.173217	comp156494_c0_seq24
OG1_1156			Sp2|m.228380	comp332027_c0_seq7
OG1_11560	Sp1|m.48528	comp146788_c0_seq1
OG1_11560			Sp2|m.110404	comp314213_c0_seq1
OG1_11560			Sp2|m.89729	comp305295_c0_seq1
OG1_11563	Sp1|m.114228	comp153174_c0_seq4
OG1_11563			Sp2|m.139953	comp322213_c0_seq1
OG1_11578	Sp1|m.115061	comp153246_c0_seq3
OG1_11578			Sp2|m.83312	comp301430_c0_seq1
OG1_1158	Sp1|m.189736	comp157171_c0_seq14
OG1_1158	Sp1|m.94815	comp151588_c0_seq2
OG1_1158			Sp2|m.211445	comp331149_c0_seq7
OG1_11583	Sp1|m.115310	comp153264_c3_seq11
OG1_11583			Sp2|m.2488	comp158548_c0_seq1
OG1_11588	Sp1|m.11590	comp132389_c0_seq3
OG1_11588			Sp2|m.37178	comp251382_c0_seq1
OG1_1159	Sp1|m.94079	comp151523_c2_seq47
OG1_1159			Sp2|m.208656	comp330973_c0_seq16
OG1_11594	Sp1|m.11663	comp132509_c0_seq4
OG1_11594			Sp2|m.82078	comp300667_c0_seq1
OG1_11595	Sp1|m.116651	comp153319_c0_seq2
OG1_11595			Sp2|m.191017	comp329535_c0_seq1
OG1_1160	Sp1|m.105528	comp152465_c1_seq8
OG1_1160	Sp1|m.16986	comp137677_c0_seq2
OG1_1160			Sp2|m.142260	comp322664_c0_seq1
OG1_11601	Sp1|m.117088	comp153345_c0_seq3
OG1_11601			Sp2|m.180624	comp328588_c0_seq2
OG1_11608	Sp1|m.83839	comp150725_c0_seq1
OG1_11608			Sp2|m.130913	comp320149_c0_seq1
OG1_11615	Sp1|m.117915	comp153397_c0_seq5
OG1_11615			Sp2|m.239401	comp348013_c0_seq1
OG1_11618	Sp1|m.118141	comp153414_c0_seq2
OG1_11618			Sp2|m.12411	comp176996_c0_seq2
OG1_1162	Sp1|m.122628	comp153703_c0_seq2
OG1_1162			Sp2|m.228203	comp332023_c0_seq50
OG1_11620	Sp1|m.118369	comp153421_c0_seq2
OG1_11620			Sp2|m.178913	comp328361_c0_seq2
OG1_11624	Sp1|m.118931	comp153453_c0_seq2
OG1_11624			Sp2|m.88563	comp304722_c0_seq1
OG1_11625	Sp1|m.118951	comp153454_c1_seq2
OG1_11625	Sp1|m.118953	comp153454_c3_seq2
OG1_11625			Sp2|m.205986	comp330796_c0_seq1
OG1_11627	Sp1|m.11918	comp132815_c0_seq3
OG1_11627			Sp2|m.30341	comp232278_c0_seq2
OG1_11629	Sp1|m.119310	comp153482_c1_seq2
OG1_11629			Sp2|m.214242	comp331327_c0_seq2
OG1_1163	Sp1|m.137370	comp154656_c0_seq44
OG1_1163			Sp2|m.119722	comp317167_c0_seq2
OG1_11631	Sp1|m.11939	comp132852_c0_seq2
OG1_11631			Sp2|m.191763	comp329588_c0_seq92
OG1_11639	Sp1|m.120345	comp153534_c0_seq2
OG1_11639			Sp2|m.12322	comp176716_c0_seq2
OG1_1164	Sp1|m.115303	comp153264_c1_seq2
OG1_1164	Sp1|m.120339	comp153533_c0_seq1
OG1_1164	Sp1|m.133155	comp154391_c0_seq3
OG1_1164	Sp1|m.142027	comp154944_c0_seq6
OG1_1164	Sp1|m.166372	comp156160_c0_seq1
OG1_1164	Sp1|m.182205	comp156887_c0_seq2
OG1_1164	Sp1|m.68314	comp149323_c0_seq4
OG1_1164			Sp2|m.138821	comp321990_c0_seq2
OG1_1164			Sp2|m.153419	comp324793_c0_seq1
OG1_1164			Sp2|m.194052	comp329801_c0_seq8
OG1_1164			Sp2|m.194435	comp329839_c0_seq7
OG1_1164			Sp2|m.201137	comp330397_c0_seq1
OG1_1164			Sp2|m.219879	comp331678_c0_seq1
OG1_1164			Sp2|m.229567	comp332094_c0_seq1
OG1_1164			Sp2|m.230728	comp332150_c0_seq7
OG1_1164			Sp2|m.230729	comp332150_c0_seq7
OG1_1164			Sp2|m.95523	comp308099_c0_seq1
OG1_11643	Sp1|m.120722	comp153566_c1_seq2
OG1_11643	Sp1|m.121852	comp153642_c0_seq1
OG1_11643			Sp2|m.187293	comp329247_c0_seq1
OG1_11644	Sp1|m.120744	comp153571_c0_seq2
OG1_11644			Sp2|m.193975	comp329798_c0_seq2
OG1_1165	Sp1|m.106600	comp152550_c0_seq27
OG1_1165			Sp2|m.203247	comp330572_c0_seq12
OG1_1166	Sp1|m.125541	comp153901_c0_seq27
OG1_1166			Sp2|m.189192	comp329399_c0_seq27
OG1_11660	Sp1|m.122481	comp153687_c0_seq5
OG1_11660			Sp2|m.40615	comp257526_c0_seq1
OG1_11662	Sp1|m.122651	comp153705_c2_seq2
OG1_11662			Sp2|m.31918	comp236678_c0_seq1
OG1_11663	Sp1|m.122693	comp153709_c2_seq3
OG1_11663			Sp2|m.166722	comp326858_c0_seq2
OG1_11670	Sp1|m.123229	comp153736_c0_seq3
OG1_11670			Sp2|m.168874	comp327171_c0_seq1
OG1_11672	Sp1|m.123263	comp153738_c0_seq4
OG1_11672			Sp2|m.149865	comp324154_c0_seq1
OG1_11676	Sp1|m.123518	comp153747_c0_seq7
OG1_11676			Sp2|m.119884	comp317227_c0_seq2
OG1_11680	Sp1|m.123823	comp153783_c0_seq3
OG1_11680			Sp2|m.94626	comp307669_c0_seq1
OG1_11684	Sp1|m.124039	comp153800_c0_seq6
OG1_11684			Sp2|m.179251	comp328420_c0_seq2
OG1_11685	Sp1|m.124163	comp153810_c0_seq12
OG1_11685			Sp2|m.117158	comp316375_c0_seq2
OG1_11687	Sp1|m.124249	comp153821_c0_seq7
OG1_11687			Sp2|m.131102	comp320205_c0_seq1
OG1_1169	Sp1|m.158344	comp155734_c0_seq25
OG1_1169			Sp2|m.225400	comp331930_c1_seq11
OG1_11695	Sp1|m.124988	comp153866_c0_seq2
OG1_11695			Sp2|m.194626	comp329850_c0_seq1
OG1_11710	Sp1|m.125960	comp153934_c0_seq6
OG1_11710			Sp2|m.108350	comp313517_c0_seq2
OG1_11715	Sp1|m.19284	comp139130_c0_seq2
OG1_11715			Sp2|m.106977	comp312987_c0_seq1
OG1_11716	Sp1|m.126258	comp153950_c1_seq13
OG1_11716			Sp2|m.163498	comp326422_c2_seq3
OG1_11724	Sp1|m.127170	comp154015_c0_seq7
OG1_11724			Sp2|m.206604	comp330843_c3_seq2
OG1_11726	Sp1|m.127249	comp154027_c0_seq4
OG1_11726			Sp2|m.189952	comp329437_c0_seq1
OG1_11727	Sp1|m.127450	comp154039_c0_seq5
OG1_11727			Sp2|m.123429	comp318206_c0_seq1
OG1_11728	Sp1|m.12748	comp133874_c0_seq2
OG1_11728			Sp2|m.23621	comp214367_c0_seq1
OG1_11738	Sp1|m.127996	comp154073_c0_seq5
OG1_11738			Sp2|m.107205	comp313068_c0_seq1
OG1_11744	Sp1|m.128540	comp154119_c0_seq2
OG1_11744			Sp2|m.115940	comp316019_c0_seq2
OG1_11747	Sp1|m.128630	comp154123_c0_seq2
OG1_11747			Sp2|m.203210	comp330566_c0_seq2
OG1_11748	Sp1|m.86994	comp151032_c0_seq1
OG1_11748			Sp2|m.145932	comp323453_c0_seq1
OG1_11748			Sp2|m.171924	comp327487_c0_seq1
OG1_11749	Sp1|m.12897	comp134072_c0_seq3
OG1_11749			Sp2|m.239279	comp343570_c1_seq1
OG1_1175	Sp1|m.147021	comp155217_c1_seq32
OG1_1175			Sp2|m.221361	comp331790_c0_seq13
OG1_11754	Sp1|m.129151	comp154176_c0_seq12
OG1_11754			Sp2|m.162559	comp326273_c0_seq1
OG1_11757	Sp1|m.12945	comp134098_c0_seq2
OG1_11757			Sp2|m.71365	comp293074_c0_seq2
OG1_1177	Sp1|m.188547	comp157131_c1_seq3
OG1_1177			Sp2|m.135244	comp321225_c0_seq6
OG1_11771	Sp1|m.27141	comp142174_c0_seq1
OG1_11771			Sp2|m.142461	comp322693_c0_seq2
OG1_11771			Sp2|m.152432	comp324627_c0_seq2
OG1_11772	Sp1|m.130750	comp154290_c1_seq4
OG1_11772			Sp2|m.170368	comp327320_c1_seq2
OG1_11786	Sp1|m.132000	comp154331_c0_seq8
OG1_11786			Sp2|m.163509	comp326424_c0_seq3
OG1_11789	Sp1|m.132455	comp154355_c0_seq3
OG1_11789			Sp2|m.238680	comp334735_c0_seq1
OG1_1180	Sp1|m.78795	comp150265_c0_seq19
OG1_1180			Sp2|m.130680	comp320084_c0_seq26
OG1_11801	Sp1|m.133461	comp154407_c0_seq7
OG1_11801			Sp2|m.38558	comp254854_c0_seq2
OG1_1181	Sp1|m.120794	comp153575_c0_seq11
OG1_1181	Sp1|m.144972	comp155102_c0_seq3
OG1_1181	Sp1|m.173654	comp156506_c0_seq7
OG1_1181	Sp1|m.21527	comp140262_c0_seq3
OG1_1181	Sp1|m.28986	comp142703_c1_seq13
OG1_1181	Sp1|m.80315	comp150395_c0_seq1
OG1_1181	Sp1|m.819	comp21278_c0_seq1
OG1_1181			Sp2|m.128238	comp319527_c1_seq3
OG1_1181			Sp2|m.138225	comp321843_c1_seq1
OG1_1181			Sp2|m.145938	comp323455_c0_seq1
OG1_1181			Sp2|m.146229	comp323507_c0_seq2
OG1_1181			Sp2|m.192757	comp329691_c0_seq1
OG1_1181			Sp2|m.197559	comp330122_c1_seq3
OG1_1181			Sp2|m.35767	comp248080_c1_seq1
OG1_11811	Sp1|m.134813	comp154484_c0_seq4
OG1_11811			Sp2|m.122165	comp317864_c0_seq2
OG1_11813	Sp1|m.199136	comp3095126_c0_seq1
OG1_11813			Sp2|m.89185	comp305028_c0_seq1
OG1_11817	Sp1|m.135127	comp154515_c2_seq2
OG1_11817			Sp2|m.175083	comp327885_c0_seq2
OG1_11819	Sp1|m.135179	comp154518_c0_seq3
OG1_11819			Sp2|m.194395	comp329833_c0_seq1
OG1_1182	Sp1|m.173152	comp156492_c0_seq1
OG1_1182	Sp1|m.28694	comp142634_c0_seq25
OG1_1182	Sp1|m.29704	comp142918_c0_seq1
OG1_1182			Sp2|m.155609	comp325184_c0_seq3
OG1_1182			Sp2|m.189801	comp329423_c3_seq2
OG1_1182			Sp2|m.228424	comp332028_c0_seq8
OG1_1182			Sp2|m.80149	comp299436_c0_seq2
OG1_11820	Sp1|m.135467	comp154536_c0_seq2
OG1_11820			Sp2|m.141535	comp322496_c0_seq2
OG1_11821	Sp1|m.135514	comp154540_c0_seq3
OG1_11821			Sp2|m.190131	comp329454_c1_seq2
OG1_11822	Sp1|m.135522	comp154541_c0_seq18
OG1_11822			Sp2|m.224945	comp331913_c1_seq1
OG1_11823	Sp1|m.135551	comp154546_c0_seq3
OG1_11823			Sp2|m.115336	comp315808_c0_seq1
OG1_11824	Sp1|m.37805	comp144922_c0_seq1
OG1_11824			Sp2|m.11347	comp174378_c0_seq1
OG1_11824			Sp2|m.154444	comp324972_c0_seq1
OG1_11828	Sp1|m.135967	comp154582_c0_seq5
OG1_11828			Sp2|m.120217	comp317328_c0_seq1
OG1_1183	Sp1|m.141871	comp154933_c0_seq62
OG1_1183			Sp2|m.172355	comp327530_c1_seq3
OG1_11831	Sp1|m.136590	comp154618_c0_seq2
OG1_11831			Sp2|m.215179	comp331383_c0_seq1
OG1_11832	Sp1|m.136676	comp154627_c0_seq4
OG1_11832			Sp2|m.132123	comp320496_c0_seq1
OG1_11835	Sp1|m.136802	comp154645_c0_seq2
OG1_11835			Sp2|m.146441	comp323554_c0_seq1
OG1_11838	Sp1|m.137465	comp154658_c0_seq3
OG1_11838			Sp2|m.140079	comp322254_c0_seq1
OG1_11839	Sp1|m.137556	comp154665_c0_seq2
OG1_11839			Sp2|m.152188	comp324572_c0_seq1
OG1_1184	Sp1|m.157804	comp155706_c0_seq1
OG1_1184	Sp1|m.71414	comp149632_c0_seq37
OG1_1184			Sp2|m.203953	comp330627_c0_seq2
OG1_1184			Sp2|m.209715	comp331037_c4_seq1
OG1_11852	Sp1|m.138496	comp154752_c0_seq12
OG1_11852			Sp2|m.106137	comp312661_c0_seq1
OG1_11853	Sp1|m.138525	comp154756_c0_seq8
OG1_11853			Sp2|m.204519	comp330681_c0_seq1
OG1_11855	Sp1|m.138587	comp154762_c0_seq11
OG1_11855			Sp2|m.97866	comp309246_c0_seq2
OG1_11859	Sp1|m.13907	comp135095_c0_seq4
OG1_11859			Sp2|m.98557	comp309497_c0_seq2
OG1_11861	Sp1|m.139237	comp154791_c0_seq2
OG1_11861			Sp2|m.104373	comp311931_c0_seq4
OG1_11862	Sp1|m.139271	comp154795_c0_seq3
OG1_11862			Sp2|m.148935	comp323993_c0_seq1
OG1_11865	Sp1|m.2350	comp72265_c0_seq1
OG1_11865			Sp2|m.89030	comp304952_c0_seq1
OG1_11865			Sp2|m.90984	comp305934_c0_seq1
OG1_11873	Sp1|m.140698	comp154866_c0_seq2
OG1_11873			Sp2|m.226372	comp331970_c0_seq1
OG1_11874	Sp1|m.14077	comp135258_c0_seq24
OG1_11874			Sp2|m.72478	comp294042_c1_seq4
OG1_1188	Sp1|m.47141	comp146579_c2_seq4
OG1_1188	Sp1|m.47142	comp146579_c2_seq4
OG1_1188			Sp2|m.142346	comp322676_c0_seq14
OG1_1188			Sp2|m.142347	comp322676_c0_seq14
OG1_11889	Sp1|m.142317	comp154960_c1_seq2
OG1_11889			Sp2|m.163939	comp326479_c0_seq1
OG1_1189	Sp1|m.86966	comp151028_c0_seq2
OG1_1189			Sp2|m.163484	comp326420_c0_seq1
OG1_1189			Sp2|m.197217	comp330104_c0_seq15
OG1_11897	Sp1|m.142855	comp154982_c0_seq26
OG1_11897			Sp2|m.224926	comp331911_c3_seq6
OG1_11898	Sp1|m.143010	comp154988_c0_seq2
OG1_11898			Sp2|m.216901	comp331497_c2_seq2
OG1_11899	Sp1|m.143248	comp155006_c0_seq3
OG1_11899			Sp2|m.101570	comp310716_c0_seq1
OG1_11900	Sp1|m.143400	comp155011_c0_seq6
OG1_11900			Sp2|m.30079	comp231476_c0_seq1
OG1_1191	Sp1|m.100398	comp152067_c0_seq41
OG1_1191			Sp2|m.39988	comp256754_c0_seq1
OG1_11914	Sp1|m.144721	comp155071_c1_seq3
OG1_11914			Sp2|m.201642	comp330443_c0_seq1
OG1_11915	Sp1|m.14485	comp135586_c0_seq2
OG1_11915			Sp2|m.146699	comp323580_c0_seq3
OG1_11919	Sp1|m.145066	comp155106_c1_seq4
OG1_11919			Sp2|m.110531	comp314263_c1_seq2
OG1_1192	Sp1|m.120836	comp153579_c0_seq3
OG1_1192	Sp1|m.136331	comp154597_c0_seq2
OG1_1192	Sp1|m.35840	comp144459_c0_seq1
OG1_1192	Sp1|m.40470	comp145439_c0_seq4
OG1_1192	Sp1|m.5006	comp110112_c0_seq1
OG1_1192	Sp1|m.53298	comp147371_c0_seq12
OG1_1192			Sp2|m.126746	comp319169_c0_seq1
OG1_1192			Sp2|m.131485	comp320316_c0_seq2
OG1_1192			Sp2|m.152558	comp324652_c0_seq3
OG1_1192			Sp2|m.166350	comp326790_c0_seq1
OG1_1192			Sp2|m.169534	comp327246_c0_seq2
OG1_1192			Sp2|m.170750	comp327358_c0_seq3
OG1_1192			Sp2|m.204080	comp330645_c0_seq1
OG1_1192			Sp2|m.207801	comp330925_c1_seq6
OG1_1192			Sp2|m.77339	comp297719_c0_seq1
OG1_11920	Sp1|m.145072	comp155107_c0_seq6
OG1_11920			Sp2|m.68125	comp290274_c0_seq2
OG1_11928	Sp1|m.145668	comp155143_c0_seq27
OG1_11928			Sp2|m.107012	comp312996_c0_seq5
OG1_11934	Sp1|m.146315	comp155175_c0_seq2
OG1_11934			Sp2|m.205495	comp330746_c0_seq1
OG1_11941	Sp1|m.146648	comp155200_c0_seq2
OG1_11941			Sp2|m.133952	comp320906_c0_seq2
OG1_11943	Sp1|m.146887	comp155212_c0_seq2
OG1_11943			Sp2|m.202641	comp330530_c0_seq2
OG1_11947	Sp1|m.147437	comp155234_c1_seq6
OG1_11947			Sp2|m.151763	comp324492_c0_seq1
OG1_1195	Sp1|m.107233	comp152609_c0_seq4
OG1_1195	Sp1|m.172752	comp156471_c0_seq1
OG1_1195	Sp1|m.182993	comp156920_c0_seq1
OG1_1195	Sp1|m.182999	comp156920_c1_seq2
OG1_1195	Sp1|m.45633	comp146341_c2_seq1
OG1_1195	Sp1|m.59884	comp148284_c0_seq1
OG1_1195	Sp1|m.79472	comp150324_c0_seq2
OG1_1195	Sp1|m.82398	comp150582_c0_seq1
OG1_1195			Sp2|m.108687	comp313639_c0_seq1
OG1_1195			Sp2|m.124853	comp318628_c0_seq2
OG1_1195			Sp2|m.128255	comp319532_c0_seq1
OG1_1195			Sp2|m.2155	comp157898_c0_seq1
OG1_1195			Sp2|m.215951	comp331429_c0_seq26
OG1_1195			Sp2|m.227273	comp332001_c0_seq1
OG1_1195			Sp2|m.238329	comp332769_c0_seq1
OG1_1195			Sp2|m.36962	comp250919_c0_seq1
OG1_1195			Sp2|m.92643	comp306777_c0_seq1
OG1_11950	Sp1|m.147623	comp155245_c0_seq2
OG1_11950			Sp2|m.192532	comp329664_c0_seq3
OG1_11951	Sp1|m.147693	comp155249_c0_seq2
OG1_11951			Sp2|m.193516	comp329750_c1_seq2
OG1_11952	Sp1|m.147979	comp155257_c3_seq4
OG1_11952			Sp2|m.157751	comp325544_c1_seq1
OG1_1196	Sp1|m.114106	comp153159_c1_seq16
OG1_1196	Sp1|m.166750	comp156189_c0_seq3
OG1_1196			Sp2|m.103772	comp311717_c1_seq1
OG1_1196			Sp2|m.98051	comp309315_c0_seq4
OG1_11960	Sp1|m.14957	comp136069_c0_seq2
OG1_11960	Sp1|m.506	comp8952_c0_seq1
OG1_11960			Sp2|m.21966	comp209119_c1_seq1
OG1_11969	Sp1|m.150937	comp155375_c0_seq3
OG1_11969			Sp2|m.186225	comp329109_c0_seq1
OG1_1197	Sp1|m.122996	comp153725_c0_seq6
OG1_1197	Sp1|m.16682	comp137467_c0_seq2
OG1_1197	Sp1|m.66086	comp149026_c0_seq1
OG1_1197			Sp2|m.113465	comp315229_c0_seq1
OG1_1197			Sp2|m.140219	comp322292_c0_seq12
OG1_1197			Sp2|m.227116	comp331991_c0_seq2
OG1_1197			Sp2|m.35456	comp247269_c0_seq1
OG1_11974	Sp1|m.15177	comp136240_c0_seq2
OG1_11974			Sp2|m.82878	comp301134_c0_seq1
OG1_11979	Sp1|m.152001	comp155408_c0_seq7
OG1_11979			Sp2|m.155329	comp325133_c0_seq4
OG1_11982	Sp1|m.152178	comp155421_c1_seq3
OG1_11982			Sp2|m.204354	comp330663_c0_seq1
OG1_11986	Sp1|m.152554	comp155433_c1_seq9
OG1_11986			Sp2|m.166530	comp326819_c0_seq2
OG1_11991	Sp1|m.15288	comp136331_c0_seq2
OG1_11991			Sp2|m.108238	comp313485_c0_seq1
OG1_11997	Sp1|m.153155	comp155474_c0_seq3
OG1_11997			Sp2|m.19801	comp202207_c0_seq1
OG1_12000	Sp1|m.153527	comp155492_c0_seq11
OG1_12000			Sp2|m.115563	comp315886_c0_seq1
OG1_12006	Sp1|m.153920	comp155517_c1_seq12
OG1_12006			Sp2|m.215409	comp331389_c0_seq3
OG1_12007	Sp1|m.15402	comp136393_c1_seq4
OG1_12007			Sp2|m.108917	comp313730_c0_seq4
OG1_1201	Sp1|m.168722	comp156264_c0_seq20
OG1_1201	Sp1|m.60515	comp148354_c0_seq1
OG1_1201			Sp2|m.138601	comp321934_c0_seq2
OG1_1201			Sp2|m.147553	comp323716_c0_seq4
OG1_12011	Sp1|m.154274	comp155526_c0_seq6
OG1_12011			Sp2|m.157520	comp325501_c0_seq1
OG1_12012	Sp1|m.154284	comp155528_c0_seq8
OG1_12012			Sp2|m.134604	comp321082_c0_seq2
OG1_1202	Sp1|m.170293	comp156335_c0_seq11
OG1_1202			Sp2|m.166091	comp326767_c1_seq18
OG1_12021	Sp1|m.154924	comp155560_c1_seq2
OG1_12021			Sp2|m.88739	comp304810_c0_seq1
OG1_12024	Sp1|m.155194	comp155573_c0_seq6
OG1_12024			Sp2|m.216946	comp331499_c0_seq1
OG1_12027	Sp1|m.15533	comp136496_c0_seq2
OG1_12027			Sp2|m.218684	comp331600_c2_seq5
OG1_12029	Sp1|m.155489	comp155580_c0_seq12
OG1_12029			Sp2|m.167617	comp327008_c0_seq1
OG1_12031	Sp1|m.155628	comp155587_c0_seq2
OG1_12031			Sp2|m.117133	comp316364_c0_seq2
OG1_12032	Sp1|m.155697	comp155591_c0_seq2
OG1_12032			Sp2|m.168193	comp327099_c0_seq2
OG1_12033	Sp1|m.155712	comp155593_c0_seq2
OG1_12033			Sp2|m.164466	comp326540_c1_seq7
OG1_12038	Sp1|m.155978	comp155614_c0_seq3
OG1_12038			Sp2|m.107671	comp313253_c0_seq1
OG1_1204	Sp1|m.181839	comp156879_c0_seq5
OG1_1204	Sp1|m.23882	comp141099_c0_seq1
OG1_1204	Sp1|m.36004	comp144509_c0_seq2
OG1_1204			Sp2|m.167429	comp326974_c0_seq2
OG1_12042	Sp1|m.156117	comp155630_c0_seq2
OG1_12042			Sp2|m.186474	comp329142_c0_seq1
OG1_12049	Sp1|m.156662	comp155660_c0_seq3
OG1_12049			Sp2|m.238752	comp335459_c0_seq1
OG1_1205	Sp1|m.83888	comp150731_c0_seq24
OG1_1205			Sp2|m.126356	comp319032_c0_seq1
OG1_12050	Sp1|m.156771	comp155664_c1_seq3
OG1_12050			Sp2|m.130831	comp320121_c0_seq1
OG1_12054	Sp1|m.15707	comp136644_c1_seq4
OG1_12054			Sp2|m.64257	comp286877_c1_seq1
OG1_12059	Sp1|m.53887	comp147468_c0_seq1
OG1_12059			Sp2|m.110116	comp314130_c0_seq1
OG1_12059			Sp2|m.204106	comp330651_c0_seq1
OG1_12067	Sp1|m.158772	comp155745_c0_seq2
OG1_12067			Sp2|m.135269	comp321232_c0_seq1
OG1_12069	Sp1|m.158813	comp155751_c0_seq1
OG1_12069			Sp2|m.188778	comp329370_c0_seq1
OG1_12075	Sp1|m.159515	comp155791_c0_seq3
OG1_12075			Sp2|m.164020	comp326501_c1_seq1
OG1_1209	Sp1|m.118503	comp153431_c1_seq22
OG1_1209			Sp2|m.187667	comp329285_c0_seq28
OG1_12091	Sp1|m.160867	comp155852_c0_seq3
OG1_12091			Sp2|m.190926	comp329526_c0_seq1
OG1_12092	Sp1|m.160895	comp155857_c0_seq3
OG1_12092			Sp2|m.77871	comp298034_c0_seq1
OG1_12096	Sp1|m.161065	comp155870_c3_seq3
OG1_12096			Sp2|m.137398	comp321643_c0_seq2
OG1_12104	Sp1|m.161678	comp155902_c0_seq5
OG1_12104			Sp2|m.151028	comp324359_c0_seq1
OG1_1211	Sp1|m.145953	comp155170_c0_seq10
OG1_1211			Sp2|m.168251	comp327107_c1_seq9
OG1_12110	Sp1|m.161920	comp155922_c0_seq13
OG1_12110			Sp2|m.151450	comp324450_c0_seq2
OG1_1212	Sp1|m.157429	comp155684_c0_seq48
OG1_1212			Sp2|m.232309	comp332237_c0_seq8
OG1_12120	Sp1|m.162964	comp155961_c0_seq3
OG1_12120			Sp2|m.239210	comp342153_c0_seq1
OG1_12126	Sp1|m.163362	comp155987_c0_seq2
OG1_12126			Sp2|m.81012	comp300004_c0_seq2
OG1_12132	Sp1|m.164308	comp156034_c0_seq2
OG1_12132			Sp2|m.206975	comp330862_c0_seq1
OG1_12133	Sp1|m.164396	comp156039_c0_seq3
OG1_12133			Sp2|m.213233	comp331267_c0_seq3
OG1_12137	Sp1|m.16481	comp137314_c0_seq3
OG1_12137			Sp2|m.131994	comp320447_c0_seq1
OG1_12141	Sp1|m.165134	comp156079_c0_seq3
OG1_12141			Sp2|m.167407	comp326970_c0_seq1
OG1_12146	Sp1|m.24130	comp141222_c0_seq1
OG1_12146			Sp2|m.160841	comp326047_c0_seq1
OG1_12149	Sp1|m.16583	comp137388_c0_seq3
OG1_12149			Sp2|m.92576	comp306743_c0_seq1
OG1_12152	Sp1|m.166255	comp156144_c0_seq5
OG1_12152			Sp2|m.175822	comp327967_c0_seq2
OG1_12153	Sp1|m.166289	comp156148_c0_seq3
OG1_12153			Sp2|m.184265	comp328963_c0_seq4
OG1_12154	Sp1|m.166307	comp156151_c0_seq3
OG1_12154			Sp2|m.194913	comp329891_c0_seq1
OG1_12155	Sp1|m.166314	comp156152_c0_seq5
OG1_12155			Sp2|m.132369	comp320548_c0_seq2
OG1_1216	Sp1|m.194802	comp157350_c0_seq3
OG1_1216			Sp2|m.235724	comp332363_c0_seq59
OG1_12162	Sp1|m.20719	comp139859_c0_seq1
OG1_12162			Sp2|m.11182	comp174208_c0_seq1
OG1_12162			Sp2|m.122985	comp318099_c0_seq3
OG1_12169	Sp1|m.167669	comp156218_c0_seq2
OG1_12169			Sp2|m.158601	comp325698_c0_seq1
OG1_1217	Sp1|m.21150	comp140056_c0_seq4
OG1_1217	Sp1|m.23155	comp140786_c0_seq30
OG1_1217	Sp1|m.34006	comp144027_c1_seq1
OG1_1217	Sp1|m.93252	comp151457_c0_seq4
OG1_1217			Sp2|m.157474	comp325487_c0_seq1
OG1_1217			Sp2|m.238498	comp333696_c0_seq1
OG1_1217			Sp2|m.91565	comp306244_c0_seq1
OG1_12174	Sp1|m.168119	comp156227_c1_seq5
OG1_12174			Sp2|m.97126	comp308861_c0_seq2
OG1_1218	Sp1|m.27538	comp142238_c0_seq41
OG1_1218			Sp2|m.144725	comp323209_c0_seq5
OG1_12184	Sp1|m.169217	comp156284_c0_seq4
OG1_12184			Sp2|m.208832	comp330992_c0_seq4
OG1_12189	Sp1|m.17006	comp137690_c0_seq2
OG1_12189			Sp2|m.11733	comp174795_c0_seq2
OG1_12192	Sp1|m.170350	comp156336_c0_seq3
OG1_12192			Sp2|m.147698	comp323736_c0_seq1
OG1_12195	Sp1|m.170541	comp156350_c0_seq7
OG1_12195			Sp2|m.91939	comp306444_c0_seq1
OG1_12200	Sp1|m.170987	comp156384_c0_seq4
OG1_12200			Sp2|m.145105	comp323281_c0_seq1
OG1_12201	Sp1|m.171066	comp156393_c1_seq3
OG1_12201			Sp2|m.204174	comp330658_c0_seq1
OG1_12207	Sp1|m.17171	comp137790_c0_seq3
OG1_12207			Sp2|m.63939	comp286613_c0_seq1
OG1_12217	Sp1|m.172611	comp156466_c0_seq8
OG1_12217			Sp2|m.155272	comp325122_c0_seq1
OG1_12217			Sp2|m.155273	comp325122_c1_seq1
OG1_12219	Sp1|m.172636	comp156468_c1_seq2
OG1_12219			Sp2|m.34698	comp245296_c0_seq1
OG1_1222	Sp1|m.113834	comp153123_c0_seq21
OG1_1222	Sp1|m.70723	comp149558_c0_seq1
OG1_1222			Sp2|m.181893	comp328687_c0_seq5
OG1_1222			Sp2|m.196286	comp330016_c0_seq15
OG1_12221	Sp1|m.172773	comp156474_c0_seq2
OG1_12221			Sp2|m.190949	comp329531_c0_seq2
OG1_12222	Sp1|m.17283	comp137891_c1_seq3
OG1_12222			Sp2|m.52083	comp272335_c0_seq1
OG1_12231	Sp1|m.173966	comp156518_c1_seq3
OG1_12231			Sp2|m.212594	comp331224_c0_seq1
OG1_1224	Sp1|m.189801	comp157172_c0_seq13
OG1_1224	Sp1|m.64762	comp148840_c0_seq1
OG1_1224			Sp2|m.63851	comp286533_c0_seq1
OG1_12242	Sp1|m.175442	comp156579_c0_seq2
OG1_12242			Sp2|m.179117	comp328403_c0_seq2
OG1_12248	Sp1|m.176070	comp156607_c0_seq3
OG1_12248			Sp2|m.232162	comp332234_c0_seq2
OG1_12250	Sp1|m.176511	comp156621_c1_seq4
OG1_12250			Sp2|m.119388	comp317069_c0_seq1
OG1_12252	Sp1|m.176660	comp156629_c0_seq3
OG1_12252			Sp2|m.144739	comp323211_c0_seq4
OG1_12253	Sp1|m.176662	comp156629_c0_seq3
OG1_12253			Sp2|m.144740	comp323211_c0_seq4
OG1_12256	Sp1|m.176932	comp156648_c0_seq4
OG1_12256			Sp2|m.76768	comp297331_c0_seq2
OG1_12257	Sp1|m.50948	comp147073_c0_seq1
OG1_12257			Sp2|m.48534	comp267703_c0_seq1
OG1_12262	Sp1|m.177417	comp156689_c0_seq3
OG1_12262			Sp2|m.81732	comp300489_c0_seq1
OG1_12264	Sp1|m.177505	comp156694_c0_seq5
OG1_12264			Sp2|m.132293	comp320535_c1_seq1
OG1_12269	Sp1|m.17802	comp138204_c0_seq5
OG1_12269			Sp2|m.93401	comp307150_c0_seq1
OG1_1227	Sp1|m.113941	comp153140_c0_seq11
OG1_1227			Sp2|m.153825	comp324867_c0_seq18
OG1_12270	Sp1|m.178436	comp156723_c0_seq4
OG1_12270			Sp2|m.143368	comp322902_c0_seq2
OG1_12271	Sp1|m.178444	comp156724_c0_seq2
OG1_12271			Sp2|m.182710	comp328801_c0_seq1
OG1_12276	Sp1|m.17889	comp138276_c0_seq2
OG1_12276			Sp2|m.139382	comp322106_c0_seq1
OG1_1228	Sp1|m.129273	comp154185_c0_seq15
OG1_1228			Sp2|m.177697	comp328201_c1_seq22
OG1_12286	Sp1|m.179580	comp156770_c0_seq7
OG1_12286			Sp2|m.3663	comp160610_c0_seq1
OG1_12296	Sp1|m.18024	comp138374_c0_seq2
OG1_12296			Sp2|m.259193	comp1152319_c0_seq1
OG1_1231	Sp1|m.188961	comp157141_c0_seq25
OG1_1231			Sp2|m.232140	comp332233_c2_seq10
OG1_12313	Sp1|m.183126	comp156932_c0_seq5
OG1_12313			Sp2|m.36434	comp249657_c0_seq1
OG1_12316	Sp1|m.18347	comp138536_c0_seq4
OG1_12316			Sp2|m.58151	comp281222_c0_seq1
OG1_12327	Sp1|m.184341	comp156990_c0_seq2
OG1_12327			Sp2|m.122480	comp317969_c0_seq1
OG1_12332	Sp1|m.18498	comp138619_c1_seq3
OG1_12332			Sp2|m.99990	comp310094_c0_seq3
[truncated: 10,362 more rows]
