# Supplementary material for: Comparative analysis of the root transcriptomes of cultivated sweetpotato (Ipomoea batatas [L.] Lam) and its wild ancestor (Ipomoea trifida [Kunth] G. Don)
Source: BMC Plant Biol. 2017 Jan 13;17:9. doi: 10.1186/s12870-016-0950-x (PMC5234144; doi:10.1186/s12870-016-0950-x)
Supplement: Additional file 6: — Primer sequences used for quantitative reverse-transcription PCR (qRT-PCR). (XLSX 12.5 KB) [file 12870_2016_950_MOESM6_ESM.xlsx]

## Sheet: Sheet1
S.No.	Name of the gene	Forward Primer	Reverse Primer	Amplicon length
1	ADP-glucose pyrophosphorylase	CGGTAGACTTGAAGAGCAGAAA	CTTCCCAGTTCCGAGAATCAATA	100
2	Beta-amylase	GCAGCGGATGGAAAGAGTAT	GTTAAGGTTGACGCCGTTTG	116
3	Caffeoyl CoA O-methyltransferase (CoMT)	CGTTTACACCGGTTACTCTCTC	GGCAGACCCAGTTCATAGTT	105
4	Cinnamyl alcohol dehydrogenase (CAD)	TTGCAGGGAGTGTGAGTATTG	GTATCCTCCCTTGGAGACTGTA	112
5	5-enolpyruvylshikimate-3-phosphate synthase (EPSP)	CTAGCTGGAGGGTTAAGGAAAC	GGGTGGCGTGATTATACAGTAG	110
6	Ethylene-responsive transcription factor (ERF)	GTCATAGCGACTGCGATTCT	GGCAGGTTGAGATCGAAAGA	106
7	Expansin	GCTGCTCTGTTGGGTCTAAATA	GCTTGGTCGGATGGTAACTT	89
8	Class I Knotted-like homeobox (KNOX)	CTGACTAGGCCTTTCCAAGAAG	CACTTGTCATCGGAGTTGAAGA	107
9	Starch synthase	GACCATTGGTTGGTTGCATAAC	AACAAACTGTCCTCCCAACTC	101
10	Actin	CTGTCGATCTCTCGCTGTTATT	AACCAGATCAATCGAGCATACA	91
