# Supplementary material for: Comparative analysis of the root transcriptomes of cultivated sweetpotato (Ipomoea batatas [L.] Lam) and its wild ancestor (Ipomoea trifida [Kunth] G. Don)
Source: BMC Plant Biol. 2017 Jan 13;17:9. doi: 10.1186/s12870-016-0950-x (PMC5234144; doi:10.1186/s12870-016-0950-x)
Supplement: Additional file 7: — Functional annotation of I. batatas (Sp1) transcripts using DAVID. (XLSX 5.85 MB) [file 12870_2016_950_MOESM7_ESM.xlsx]

## Sheet: sp1_TAIR_DAVID_Added
Query Id	Subject Id	% Identity	alignment length	mismatches	gap opening	Query start	Query end	Subject start	Subject end	e-value	bit score	Short gene description	Curator summary	Computational description	Query length	Subject length	Pathway-id	Pathway-name	KEGG_PATHWAY
comp13651_c0_seq1	AT5G18170.1	40.74	81	40	2	251	9	177	249	2e-08	51.2	glutamate dehydrogenase 1	Encodes the 43 kDa alpha-subunit of the glutamate dehydrogenase with a putative mitochondrial transit polypeptide and NAD(H)- and alpha-ketoglutarate-binding domains. Mitochondrial localization confirmed by subcellular fractionation. Combines in several ratios with GDH2 protein (GDH-beta) to form seven isoenzymes. Catalyzes the cleavage of glycine residues. May be involved in ammonia assimilation…	glutamate dehydrogenase 1 (GDH1); FUNCTIONS IN: in 6 functions; INVOLVED IN: response to cadmium ion, response to salt stress, nitrogen compound metabolic process, response to absence of light; LOCATED IN: mitochondrion; EXPRESSED IN: 25 plant structures; EXPRESSED DURING: 13 growth stages; CONTAINS InterPro DOMAIN/s: Glutamate/phenylalanine/leucine/valine dehydrogenase (InterPro:IPR006095), Glut…	252	411	ALACAT2-PWY	alanine degradation II (to D-lactate)	ath00250:Alanine, aspartate and glutamate metabolism,ath00330:Arginine and proline metabolism,ath00910:Nitrogen metabolism,ath01064:Biosynthesis of alkaloids derived from ornithine, lysine and nicotinic acid,
comp97005_c0_seq1	AT1G17290.1	45.07	71	37	1	209	3	345	415	4e-14	67	alanine aminotransferas	Encodes for alanine aminotransferase (ALAAT1), involved in alanine catabolism during plants recovery from hypoxia	alanine aminotransferas (AlaAT1); FUNCTIONS IN: L-alanine:2-oxoglutarate aminotransferase activity, ATP binding; INVOLVED IN: response to cadmium ion, response to hypoxia, L-alanine catabolic process, by transamination; LOCATED IN: mitochondrion, chloroplast; EXPRESSED IN: 9 plant structures; EXPRESSED DURING: L mature pollen stage, M germinated pollen stage; CONTAINS InterPro DOMAIN/s: 1-aminocy…	217	543	ALACAT2-PWY	alanine degradation II (to D-lactate)	ath00250:Alanine, aspartate and glutamate metabolism,ath00710:Carbon fixation in photosynthetic organisms,ath01064:Biosynthesis of alkaloids derived from ornithine, lysine and nicotinic acid,
comp97005_c1_seq1	AT1G70580.4	57.69	104	44	0	315	4	365	468	1e-31	116	alanine-2-oxoglutarate aminotransferase 2	Encodes a protein with glyoxylate aminotransferase activity. It can act on a number of different small substrates and amino acids in vitro.	alanine-2-oxoglutarate aminotransferase 2 (AOAT2); FUNCTIONS IN: glycine:2-oxoglutarate aminotransferase activity, L-alanine:2-oxoglutarate aminotransferase activity, alanine-glyoxylate transaminase activity; INVOLVED IN: photorespiration; LOCATED IN: chloroplast, peroxisome; EXPRESSED IN: 22 plant structures; EXPRESSED DURING: 11 growth stages; CONTAINS InterPro DOMAIN/s: 1-aminocyclopropane-1-c…	319	481	ALACAT2-PWY	alanine degradation II (to D-lactate)	ath00250:Alanine, aspartate and glutamate metabolism,ath00710:Carbon fixation in photosynthetic organisms,ath01064:Biosynthesis of alkaloids derived from ornithine, lysine and nicotinic acid,
comp109779_c0_seq1	AT1G23310.1	100	155	0	0	465	1	314	468	1e-108	322	glutamate:glyoxylate aminotransferase	Identified by cloning the gene that corresponded to a purified protein having glyoxylate aminotransferase activity. Localized to the peroxisome and thought to be involved in photorespiration/ metabolic salvage pathway.	glutamate:glyoxylate aminotransferase (GGT1); FUNCTIONS IN: glycine:2-oxoglutarate aminotransferase activity, L-alanine:2-oxoglutarate aminotransferase activity, alanine-glyoxylate transaminase activity; INVOLVED IN: photorespiration; LOCATED IN: apoplast, peroxisome, chloroplast, vacuole, membrane; EXPRESSED IN: 24 plant structures; EXPRESSED DURING: 14 growth stages; CONTAINS InterPro DOMAIN/s:…	466	481	ALACAT2-PWY	alanine degradation II (to D-lactate)
comp109779_c1_seq1	AT1G23310.1	100	219	0	0	658	2	102	320	9e-180	454	glutamate:glyoxylate aminotransferase	Identified by cloning the gene that corresponded to a purified protein having glyoxylate aminotransferase activity. Localized to the peroxisome and thought to be involved in photorespiration/ metabolic salvage pathway.	glutamate:glyoxylate aminotransferase (GGT1); FUNCTIONS IN: glycine:2-oxoglutarate aminotransferase activity, L-alanine:2-oxoglutarate aminotransferase activity, alanine-glyoxylate transaminase activity; INVOLVED IN: photorespiration; LOCATED IN: apoplast, peroxisome, chloroplast, vacuole, membrane; EXPRESSED IN: 24 plant structures; EXPRESSED DURING: 14 growth stages; CONTAINS InterPro DOMAIN/s:…	1069	481	ALACAT2-PWY	alanine degradation II (to D-lactate)
comp125415_c0_seq1	AT5G07440.3	47.2	161	79	2	493	11	35	189	3e-41	145	glutamate dehydrogenase 2	Encodes the alpha-subunit of the glutamate dehydrogenase. The enzyme is almost exclusively found in the mitochondria of stem and leaf companion cells.	glutamate dehydrogenase 2 (GDH2); FUNCTIONS IN: in 7 functions; INVOLVED IN: response to salt stress; LOCATED IN: mitochondrion, plasma membrane; EXPRESSED IN: 27 plant structures; EXPRESSED DURING: 16 growth stages; CONTAINS InterPro DOMAIN/s: Glutamate/phenylalanine/leucine/valine dehydrogenase (InterPro:IPR006095), Glutamate/phenylalanine/leucine/valine dehydrogenase, C-terminal (InterPro:IPR0…	719	309	ALACAT2-PWY	alanine degradation II (to D-lactate)	ath00250:Alanine, aspartate and glutamate metabolism,ath00330:Arginine and proline metabolism,ath00910:Nitrogen metabolism,ath01064:Biosynthesis of alkaloids derived from ornithine, lysine and nicotinic acid,
comp126455_c0_seq1	AT3G03910.1	54.43	79	36	0	270	34	275	353	6e-26	100	glutamate dehydrogenase 3	GDH3 encodes a member of the glutamate dehydrogenease family. Its expression is upregulated in response to cytokinin and it may play a role in the control of nitrogen metabolism in leaf development.	glutamate dehydrogenase 3 (GDH3); FUNCTIONS IN: oxidoreductase activity, acting on the CH-NH2 group of donors, NAD or NADP as acceptor, oxidoreductase activity, binding, catalytic activity; INVOLVED IN: regulation of nitrogen compound metabolic process; LOCATED IN: mitochondrion; EXPRESSED IN: 19 plant structures; EXPRESSED DURING: 8 growth stages; CONTAINS InterPro DOMAIN/s: Glutamate/phenylalan…	286	411	ALACAT2-PWY	alanine degradation II (to D-lactate)	ath00250:Alanine, aspartate and glutamate metabolism,ath00330:Arginine and proline metabolism,ath00910:Nitrogen metabolism,ath01064:Biosynthesis of alkaloids derived from ornithine, lysine and nicotinic acid,
comp128183_c0_seq1	AT5G07440.2	83.5	200	33	0	2	601	124	323	5e-122	355	glutamate dehydrogenase 2	Encodes the alpha-subunit of the glutamate dehydrogenase. The enzyme is almost exclusively found in the mitochondria of stem and leaf companion cells.	glutamate dehydrogenase 2 (GDH2); FUNCTIONS IN: in 7 functions; INVOLVED IN: response to salt stress; LOCATED IN: mitochondrion, plasma membrane; EXPRESSED IN: 27 plant structures; EXPRESSED DURING: 16 growth stages; CONTAINS InterPro DOMAIN/s: Glutamate/phenylalanine/leucine/valine dehydrogenase (InterPro:IPR006095), Glutamate/phenylalanine/leucine/valine dehydrogenase, C-terminal (InterPro:IPR0…	601	411	ALACAT2-PWY	alanine degradation II (to D-lactate)	ath00250:Alanine, aspartate and glutamate metabolism,ath00330:Arginine and proline metabolism,ath00910:Nitrogen metabolism,ath01064:Biosynthesis of alkaloids derived from ornithine, lysine and nicotinic acid,
comp145010_c0_seq1	AT1G70580.4	85.45	481	70	0	264	1706	1	481	0	877	alanine-2-oxoglutarate aminotransferase 2	Encodes a protein with glyoxylate aminotransferase activity. It can act on a number of different small substrates and amino acids in vitro.	alanine-2-oxoglutarate aminotransferase 2 (AOAT2); FUNCTIONS IN: glycine:2-oxoglutarate aminotransferase activity, L-alanine:2-oxoglutarate aminotransferase activity, alanine-glyoxylate transaminase activity; INVOLVED IN: photorespiration; LOCATED IN: chloroplast, peroxisome; EXPRESSED IN: 22 plant structures; EXPRESSED DURING: 11 growth stages; CONTAINS InterPro DOMAIN/s: 1-aminocyclopropane-1-c…	1972	481	ALACAT2-PWY	alanine degradation II (to D-lactate)	ath00250:Alanine, aspartate and glutamate metabolism,ath00710:Carbon fixation in photosynthetic organisms,ath01064:Biosynthesis of alkaloids derived from ornithine, lysine and nicotinic acid,
comp150941_c0_seq3	AT5G18170.1	80.31	193	38	0	3	581	219	411	4e-112	331	glutamate dehydrogenase 1	Encodes the 43 kDa alpha-subunit of the glutamate dehydrogenase with a putative mitochondrial transit polypeptide and NAD(H)- and alpha-ketoglutarate-binding domains. Mitochondrial localization confirmed by subcellular fractionation. Combines in several ratios with GDH2 protein (GDH-beta) to form seven isoenzymes. Catalyzes the cleavage of glycine residues. May be involved in ammonia assimilation…	glutamate dehydrogenase 1 (GDH1); FUNCTIONS IN: in 6 functions; INVOLVED IN: response to cadmium ion, response to salt stress, nitrogen compound metabolic process, response to absence of light; LOCATED IN: mitochondrion; EXPRESSED IN: 25 plant structures; EXPRESSED DURING: 13 growth stages; CONTAINS InterPro DOMAIN/s: Glutamate/phenylalanine/leucine/valine dehydrogenase (InterPro:IPR006095), Glut…	689	411	ALACAT2-PWY	alanine degradation II (to D-lactate)	ath00250:Alanine, aspartate and glutamate metabolism,ath00330:Arginine and proline metabolism,ath00910:Nitrogen metabolism,ath01064:Biosynthesis of alkaloids derived from ornithine, lysine and nicotinic acid,
comp153172_c0_seq1	AT1G72330.1	84.97	479	72	0	1684	248	62	540	0	838	alanine aminotransferase 2	Encodes for alanine aminotransferase ALAAT2.	alanine aminotransferase 2 (ALAAT2); FUNCTIONS IN: copper ion binding, L-alanine:2-oxoglutarate aminotransferase activity, ATP binding; INVOLVED IN: glycolysis, biosynthetic process, L-alanine biosynthetic process from pyruvate, L-alanine catabolic process, by transamination; LOCATED IN: mitochondrion; CONTAINS InterPro DOMAIN/s: 1-aminocyclopropane-1-carboxylate synthase (InterPro:IPR001176), Py…	2237	540	ALACAT2-PWY	alanine degradation II (to D-lactate)
comp2105248_c0_seq1	AT3G03910.1	46.15	91	49	0	2	274	249	339	3e-20	84.3	glutamate dehydrogenase 3	GDH3 encodes a member of the glutamate dehydrogenease family. Its expression is upregulated in response to cytokinin and it may play a role in the control of nitrogen metabolism in leaf development.	glutamate dehydrogenase 3 (GDH3); FUNCTIONS IN: oxidoreductase activity, acting on the CH-NH2 group of donors, NAD or NADP as acceptor, oxidoreductase activity, binding, catalytic activity; INVOLVED IN: regulation of nitrogen compound metabolic process; LOCATED IN: mitochondrion; EXPRESSED IN: 19 plant structures; EXPRESSED DURING: 8 growth stages; CONTAINS InterPro DOMAIN/s: Glutamate/phenylalan…	275	411	ALACAT2-PWY	alanine degradation II (to D-lactate)	ath00250:Alanine, aspartate and glutamate metabolism,ath00330:Arginine and proline metabolism,ath00910:Nitrogen metabolism,ath01064:Biosynthesis of alkaloids derived from ornithine, lysine and nicotinic acid,
comp5254950_c0_seq1	AT5G07440.3	60.66	61	24	0	199	17	98	158	3e-20	82	glutamate dehydrogenase 2	Encodes the alpha-subunit of the glutamate dehydrogenase. The enzyme is almost exclusively found in the mitochondria of stem and leaf companion cells.	glutamate dehydrogenase 2 (GDH2); FUNCTIONS IN: in 7 functions; INVOLVED IN: response to salt stress; LOCATED IN: mitochondrion, plasma membrane; EXPRESSED IN: 27 plant structures; EXPRESSED DURING: 16 growth stages; CONTAINS InterPro DOMAIN/s: Glutamate/phenylalanine/leucine/valine dehydrogenase (InterPro:IPR006095), Glutamate/phenylalanine/leucine/valine dehydrogenase, C-terminal (InterPro:IPR0…	201	309	ALACAT2-PWY	alanine degradation II (to D-lactate)	ath00250:Alanine, aspartate and glutamate metabolism,ath00330:Arginine and proline metabolism,ath00910:Nitrogen metabolism,ath01064:Biosynthesis of alkaloids derived from ornithine, lysine and nicotinic acid,
comp91085_c0_seq1	AT4G34710.2	32.29	96	54	4	186	443	496	590	1e-05	43.9	arginine decarboxylase 2	encodes a arginine decarboxylase (ADC), a rate-limiting enzyme that catalyzes the first step of polyamine (PA) biosynthesis via ADC pathway in Arabidopsis thaliana. Arabidopsis genome has two ADC paralogs, ADC1 and ADC2. ADC2 is stress-inducible (osmotic stress). Double mutant analysis showed that ADC genes are essential for the production of PA, and are required for normal seed development. Over…	arginine decarboxylase 2 (ADC2); CONTAINS InterPro DOMAIN/s: Orn/DAP/Arg decarboxylase 2, C-terminal (InterPro:IPR022643), Orn/DAP/Arg decarboxylase 2, conserved site (InterPro:IPR022657), Orn/DAP/Arg decarboxylase 2, pyridoxal-phosphate binding site (InterPro:IPR022653), Ornithine/DAP/Arg decarboxylase (InterPro:IPR000183), Arginine decarboxylase (InterPro:IPR002985), Orn/DAP/Arg decarboxylase 2…	446	711	ARGDEG-V-PWY	arginine degradation X (arginine monooxygenase pathway)	ath00330:Arginine and proline metabolism,
comp138479_c0_seq1	AT4G34710.2	69.79	192	51	4	145	711	1	188	1e-84	269	arginine decarboxylase 2	encodes a arginine decarboxylase (ADC), a rate-limiting enzyme that catalyzes the first step of polyamine (PA) biosynthesis via ADC pathway in Arabidopsis thaliana. Arabidopsis genome has two ADC paralogs, ADC1 and ADC2. ADC2 is stress-inducible (osmotic stress). Double mutant analysis showed that ADC genes are essential for the production of PA, and are required for normal seed development. Over…	arginine decarboxylase 2 (ADC2); CONTAINS InterPro DOMAIN/s: Orn/DAP/Arg decarboxylase 2, C-terminal (InterPro:IPR022643), Orn/DAP/Arg decarboxylase 2, conserved site (InterPro:IPR022657), Orn/DAP/Arg decarboxylase 2, pyridoxal-phosphate binding site (InterPro:IPR022653), Ornithine/DAP/Arg decarboxylase (InterPro:IPR000183), Arginine decarboxylase (InterPro:IPR002985), Orn/DAP/Arg decarboxylase 2…	711	711	ARGDEG-V-PWY	arginine degradation X (arginine monooxygenase pathway)	ath00330:Arginine and proline metabolism,
comp143193_c0_seq1	AT2G16500.1	85.8	176	25	0	530	3	208	383	9e-88	275	arginine decarboxylase 1	encodes a arginine decarboxylase (ADC), a rate-limiting enzyme that catalyzes the first step of polyamine (PA) biosynthesis via ADC pathway in Arabidopsis thaliana. Arabidopsis genome has two ADC paralogs, ADC1 and ADC2. Double mutant analysis showed that ADC genes are essential for the production of PA, and are required for normal seed development. Promoter region of ADC1 contains 742-bp AT-rich…	arginine decarboxylase 1 (ADC1); CONTAINS InterPro DOMAIN/s: Orn/DAP/Arg decarboxylase 2, C-terminal (InterPro:IPR022643), Orn/DAP/Arg decarboxylase 2, conserved site (InterPro:IPR022657), Orn/DAP/Arg decarboxylase 2, pyridoxal-phosphate binding site (InterPro:IPR022653), Ornithine/DAP/Arg decarboxylase (InterPro:IPR000183), Arginine decarboxylase (InterPro:IPR002985), Orn/DAP/Arg decarboxylase 2…	531	702	ARGDEG-V-PWY	arginine degradation X (arginine monooxygenase pathway)	ath00330:Arginine and proline metabolism,
comp143193_c1_seq2	AT4G34710.2	64.31	297	82	4	19	849	413	705	4e-119	366	arginine decarboxylase 2	encodes a arginine decarboxylase (ADC), a rate-limiting enzyme that catalyzes the first step of polyamine (PA) biosynthesis via ADC pathway in Arabidopsis thaliana. Arabidopsis genome has two ADC paralogs, ADC1 and ADC2. ADC2 is stress-inducible (osmotic stress). Double mutant analysis showed that ADC genes are essential for the production of PA, and are required for normal seed development. Over…	arginine decarboxylase 2 (ADC2); CONTAINS InterPro DOMAIN/s: Orn/DAP/Arg decarboxylase 2, C-terminal (InterPro:IPR022643), Orn/DAP/Arg decarboxylase 2, conserved site (InterPro:IPR022657), Orn/DAP/Arg decarboxylase 2, pyridoxal-phosphate binding site (InterPro:IPR022653), Ornithine/DAP/Arg decarboxylase (InterPro:IPR000183), Arginine decarboxylase (InterPro:IPR002985), Orn/DAP/Arg decarboxylase 2…	1207	711	ARGDEG-V-PWY	arginine degradation X (arginine monooxygenase pathway)	ath00330:Arginine and proline metabolism,
comp153622_c0_seq1	AT4G34710.2	71.23	716	174	9	2415	316	1	700	0	939	arginine decarboxylase 2	encodes a arginine decarboxylase (ADC), a rate-limiting enzyme that catalyzes the first step of polyamine (PA) biosynthesis via ADC pathway in Arabidopsis thaliana. Arabidopsis genome has two ADC paralogs, ADC1 and ADC2. ADC2 is stress-inducible (osmotic stress). Double mutant analysis showed that ADC genes are essential for the production of PA, and are required for normal seed development. Over…	arginine decarboxylase 2 (ADC2); CONTAINS InterPro DOMAIN/s: Orn/DAP/Arg decarboxylase 2, C-terminal (InterPro:IPR022643), Orn/DAP/Arg decarboxylase 2, conserved site (InterPro:IPR022657), Orn/DAP/Arg decarboxylase 2, pyridoxal-phosphate binding site (InterPro:IPR022653), Ornithine/DAP/Arg decarboxylase (InterPro:IPR000183), Arginine decarboxylase (InterPro:IPR002985), Orn/DAP/Arg decarboxylase 2…	2941	711	ARGDEG-V-PWY	arginine degradation X (arginine monooxygenase pathway)	ath00330:Arginine and proline metabolism,
comp7677_c0_seq1	AT2G39800.4	53.33	75	35	0	228	4	508	582	7e-22	89.7	delta1-pyrroline-5-carboxylate synthase 1		delta1-pyrroline-5-carboxylate synthase 1 (P5CS1); CONTAINS InterPro DOMAIN/s: Glutamate 5-kinase (InterPro:IPR001057), Glutamate 5-kinase, conserved site (InterPro:IPR019797), Aspartate/glutamate/uridylate kinase (InterPro:IPR001048), Aldehyde dehydrogenase, N-terminal (InterPro:IPR016162), Gamma-glutamyl phosphate reductase GPR, conserved site (InterPro:IPR020593), Aldehyde dehydrogenase, C-ter…	229	717	ARGININE-SYN4-PWY	arginine biosynthesis IV	ath00330:Arginine and proline metabolism,
comp104155_c0_seq1	AT3G55610.1	62.86	105	37	1	11	325	613	715	8e-39	140	delta 1-pyrroline-5-carboxylate synthase 2	encodes delta 1-pyrroline-5-carboxylate synthetase B. Gene expression is induced by dehydration, high salt and ABA. Knock-out mutations in P5CS2 are embryo-lethal. P5CS2 appears to be present in different cells and/or different subcellular locations from P5CS1 in a tissue-dependent manner.	delta 1-pyrroline-5-carboxylate synthase 2 (P5CS2); FUNCTIONS IN: oxidoreductase activity, glutamate-5-semialdehyde dehydrogenase activity, catalytic activity, glutamate 5-kinase activity; INVOLVED IN: hyperosmotic salinity response, proline biosynthetic process, response to abscisic acid stimulus, embryo development ending in seed dormancy; LOCATED IN: chloroplast, cytoplasm; EXPRESSED IN: 16 pl…	423	726	ARGININE-SYN4-PWY	arginine biosynthesis IV	ath00330:Arginine and proline metabolism,
comp143870_c0_seq1	AT5G46180.1	78.01	432	94	1	1547	252	43	473	0	725	ornithine-delta-aminotransferase	Encodes an ornithine delta-aminotransferase that is transcriptionally up-regulated in young seedlings and in response to salt stress. It is unlikely to play a role in salt-stress-induced proline accumulation, however, it appears to participate in arginine and ornithine catabolism.	ornithine-delta-aminotransferase (DELTA-OAT); FUNCTIONS IN: ornithine-oxo-acid transaminase activity, zinc ion binding; INVOLVED IN: ornithine catabolic process, hyperosmotic salinity response, proline biosynthetic process, arginine catabolic process to glutamate; LOCATED IN: mitochondrion; EXPRESSED IN: 24 plant structures; EXPRESSED DURING: 15 growth stages; CONTAINS InterPro DOMAIN/s: Pyridoxa…	1842	475	ARGININE-SYN4-PWY	arginine biosynthesis IV	ath00330:Arginine and proline metabolism,
comp149659_c0_seq1	AT3G55610.1	75.93	723	174	0	292	2460	1	723	0	1056	delta 1-pyrroline-5-carboxylate synthase 2	encodes delta 1-pyrroline-5-carboxylate synthetase B. Gene expression is induced by dehydration, high salt and ABA. Knock-out mutations in P5CS2 are embryo-lethal. P5CS2 appears to be present in different cells and/or different subcellular locations from P5CS1 in a tissue-dependent manner.	delta 1-pyrroline-5-carboxylate synthase 2 (P5CS2); FUNCTIONS IN: oxidoreductase activity, glutamate-5-semialdehyde dehydrogenase activity, catalytic activity, glutamate 5-kinase activity; INVOLVED IN: hyperosmotic salinity response, proline biosynthetic process, response to abscisic acid stimulus, embryo development ending in seed dormancy; LOCATED IN: chloroplast, cytoplasm; EXPRESSED IN: 16 pl…	2974	726	ARGININE-SYN4-PWY	arginine biosynthesis IV	ath00330:Arginine and proline metabolism,
comp6578682_c0_seq1	AT5G46180.1	40.58	69	37	1	198	4	376	444	4e-12	60.8	ornithine-delta-aminotransferase	Encodes an ornithine delta-aminotransferase that is transcriptionally up-regulated in young seedlings and in response to salt stress. It is unlikely to play a role in salt-stress-induced proline accumulation, however, it appears to participate in arginine and ornithine catabolism.	ornithine-delta-aminotransferase (DELTA-OAT); FUNCTIONS IN: ornithine-oxo-acid transaminase activity, zinc ion binding; INVOLVED IN: ornithine catabolic process, hyperosmotic salinity response, proline biosynthetic process, arginine catabolic process to glutamate; LOCATED IN: mitochondrion; EXPRESSED IN: 24 plant structures; EXPRESSED DURING: 15 growth stages; CONTAINS InterPro DOMAIN/s: Pyridoxa…	205	475	ARGININE-SYN4-PWY	arginine biosynthesis IV	ath00330:Arginine and proline metabolism,
comp58842_c0_seq1	AT5G19530.2	36.17	94	57	2	311	30	93	183	6e-12	61.2	S-adenosyl-L-methionine-dependent methyltransferases superfamily protein	Encodes a spermine synthase. Required for internode elongation and vascular development, specifically in the mechanism that defines the boundaries between veins and nonvein regions. This mechanism may be mediated by polar auxin transport. Though ACL5 has been shown to function as a spermine synthase in E. coli, an ACL5 knockout has no effect on the endogenous levels of free and conjugated polyami…	ACAULIS 5 (ACL5); CONTAINS InterPro DOMAIN/s: Spermine synthase (InterPro:IPR001045); BEST Arabidopsis thaliana protein match is: spermidine synthase 1 (TAIR:AT1G23820.1); Has 4823 Blast hits to 4823 proteins in 1442 species: Archae - 170; Bacteria - 2608; Metazoa - 258; Fungi - 194; Plants - 443; Viruses - 0; Other Eukaryotes - 1150 (source: NCBI BLink).	313	332	ARGSPECAT-PWY	spermine biosynthesis
comp132615_c0_seq2	AT5G19530.2	66.44	146	49	0	635	198	183	328	3e-70	221	S-adenosyl-L-methionine-dependent methyltransferases superfamily protein	Encodes a spermine synthase. Required for internode elongation and vascular development, specifically in the mechanism that defines the boundaries between veins and nonvein regions. This mechanism may be mediated by polar auxin transport. Though ACL5 has been shown to function as a spermine synthase in E. coli, an ACL5 knockout has no effect on the endogenous levels of free and conjugated polyami…	ACAULIS 5 (ACL5); CONTAINS InterPro DOMAIN/s: Spermine synthase (InterPro:IPR001045); BEST Arabidopsis thaliana protein match is: spermidine synthase 1 (TAIR:AT1G23820.1); Has 4823 Blast hits to 4823 proteins in 1442 species: Archae - 170; Bacteria - 2608; Metazoa - 258; Fungi - 194; Plants - 443; Viruses - 0; Other Eukaryotes - 1150 (source: NCBI BLink).	636	332	ARGSPECAT-PWY	spermine biosynthesis
comp132615_c1_seq2	AT5G19530.1	67.55	188	61	0	565	2	11	198	6e-84	256	S-adenosyl-L-methionine-dependent methyltransferases superfamily protein	Encodes a spermine synthase. Required for internode elongation and vascular development, specifically in the mechanism that defines the boundaries between veins and nonvein regions. This mechanism may be mediated by polar auxin transport. Though ACL5 has been shown to function as a spermine synthase in E. coli, an ACL5 knockout has no effect on the endogenous levels of free and conjugated polyami…	ACAULIS 5 (ACL5); CONTAINS InterPro DOMAIN/s: Spermine synthase (InterPro:IPR001045); BEST Arabidopsis thaliana protein match is: spermidine synthase 1 (TAIR:AT1G23820.1); Has 30201 Blast hits to 17322 proteins in 780 species: Archae - 12; Bacteria - 1396; Metazoa - 17338; Fungi - 3422; Plants - 5037; Viruses - 0; Other Eukaryotes - 2996 (source: NCBI BLink).	642	339	ARGSPECAT-PWY	spermine biosynthesis
comp143207_c0_seq2	AT5G19530.2	73.21	321	86	0	1314	352	7	327	2e-167	481	S-adenosyl-L-methionine-dependent methyltransferases superfamily protein	Encodes a spermine synthase. Required for internode elongation and vascular development, specifically in the mechanism that defines the boundaries between veins and nonvein regions. This mechanism may be mediated by polar auxin transport. Though ACL5 has been shown to function as a spermine synthase in E. coli, an ACL5 knockout has no effect on the endogenous levels of free and conjugated polyami…	ACAULIS 5 (ACL5); CONTAINS InterPro DOMAIN/s: Spermine synthase (InterPro:IPR001045); BEST Arabidopsis thaliana protein match is: spermidine synthase 1 (TAIR:AT1G23820.1); Has 4823 Blast hits to 4823 proteins in 1442 species: Archae - 170; Bacteria - 2608; Metazoa - 258; Fungi - 194; Plants - 443; Viruses - 0; Other Eukaryotes - 1150 (source: NCBI BLink).	1555	332	ARGSPECAT-PWY	spermine biosynthesis
comp49654_c0_seq1	AT2G37500.1	36.96	138	86	1	412	2	53	190	6e-10	57.8	arginine biosynthesis protein ArgJ family		arginine biosynthesis protein ArgJ family; FUNCTIONS IN: glutamate N-acetyltransferase activity; INVOLVED IN: arginine biosynthetic process; LOCATED IN: chloroplast; EXPRESSED IN: 22 plant structures; EXPRESSED DURING: 13 growth stages; CONTAINS InterPro DOMAIN/s: Arginine biosynthesis protein ArgJ (InterPro:IPR002813), Peptidase S58 DmpA/arginine biosynthesis protein ArgJ (InterPro:IPR016117); H…	562	468	ARGSYNBSUB-PWY	arginine biosynthesis II (acetyl cycle)	ath00330:Arginine and proline metabolism,ath01064:Biosynthesis of alkaloids derived from ornithine, lysine and nicotinic acid,
comp51462_c0_seq1	AT1G80600.1	34.88	86	48	3	2	244	363	445	4e-09	52.8	HOPW1-1-interacting 1	Encodes HopW1-1-Interacting protein 1 (WIN1). Interacts with the P. syringae effector HopW1-1. WIN1 is a putative acetylornithine transaminase. Modulates plant defenses against bacteria. Three WIN proteins are identified so far (WIN1: AT1G80600; WIN2: AT4G31750; WIN3: AT5G13320).	HOPW1-1-interacting 1 (WIN1); FUNCTIONS IN: N2-acetyl-L-ornithine:2-oxoglutarate 5-aminotransferase activity, copper ion binding; INVOLVED IN: defense response to bacterium; LOCATED IN: chloroplast stroma, chloroplast; EXPRESSED IN: 22 plant structures; EXPRESSED DURING: 13 growth stages; CONTAINS InterPro DOMAIN/s: Pyridoxal phosphate-dependent transferase, major domain (InterPro:IPR015424), Ace…	249	457	ARGSYNBSUB-PWY	arginine biosynthesis II (acetyl cycle)	ath00330:Arginine and proline metabolism,ath01064:Biosynthesis of alkaloids derived from ornithine, lysine and nicotinic acid,
comp133284_c1_seq1	AT3G57560.1	72.97	111	30	0	4	336	69	179	1e-52	171	N-acetyl-l-glutamate kinase	encodes a N-acetylglutamate kinase, involved in arginine biosynthesis	N-acetyl-l-glutamate kinase (NAGK); FUNCTIONS IN: acetylglutamate kinase activity; INVOLVED IN: arginine biosynthetic process via ornithine, arginine biosynthetic process; LOCATED IN: chloroplast; EXPRESSED IN: 22 plant structures; EXPRESSED DURING: 14 growth stages; CONTAINS InterPro DOMAIN/s: N-acetylglutamate kinase (InterPro:IPR011148), Glutamate 5-kinase (InterPro:IPR001057), Aspartate/gluta…	337	347	ARGSYNBSUB-PWY	arginine biosynthesis II (acetyl cycle)	ath00330:Arginine and proline metabolism,ath01064:Biosynthesis of alkaloids derived from ornithine, lysine and nicotinic acid,
comp133284_c2_seq1	AT3G57560.1	80.23	172	34	0	1	516	175	346	6e-84	257	N-acetyl-l-glutamate kinase	encodes a N-acetylglutamate kinase, involved in arginine biosynthesis	N-acetyl-l-glutamate kinase (NAGK); FUNCTIONS IN: acetylglutamate kinase activity; INVOLVED IN: arginine biosynthetic process via ornithine, arginine biosynthetic process; LOCATED IN: chloroplast; EXPRESSED IN: 22 plant structures; EXPRESSED DURING: 14 growth stages; CONTAINS InterPro DOMAIN/s: N-acetylglutamate kinase (InterPro:IPR011148), Glutamate 5-kinase (InterPro:IPR001057), Aspartate/gluta…	715	347	ARGSYNBSUB-PWY	arginine biosynthesis II (acetyl cycle)	ath00330:Arginine and proline metabolism,ath01064:Biosynthesis of alkaloids derived from ornithine, lysine and nicotinic acid,
comp135477_c1_seq1	AT2G37500.1	73.53	170	45	0	3	512	41	210	7e-72	227	arginine biosynthesis protein ArgJ family		arginine biosynthesis protein ArgJ family; FUNCTIONS IN: glutamate N-acetyltransferase activity; INVOLVED IN: arginine biosynthetic process; LOCATED IN: chloroplast; EXPRESSED IN: 22 plant structures; EXPRESSED DURING: 13 growth stages; CONTAINS InterPro DOMAIN/s: Arginine biosynthesis protein ArgJ (InterPro:IPR002813), Peptidase S58 DmpA/arginine biosynthesis protein ArgJ (InterPro:IPR016117); H…	513	468	ARGSYNBSUB-PWY	arginine biosynthesis II (acetyl cycle)	ath00330:Arginine and proline metabolism,ath01064:Biosynthesis of alkaloids derived from ornithine, lysine and nicotinic acid,
comp145549_c0_seq1	AT4G37670.1	62.33	215	78	2	636	1	58	272	1e-83	270	N-acetyl-l-glutamate synthase 2		N-acetyl-l-glutamate synthase 2 (NAGS2); FUNCTIONS IN: acetyl-CoA:L-glutamate N-acetyltransferase activity, N-acetyltransferase activity; INVOLVED IN: cellular amino acid biosynthetic process, arginine biosynthetic process, metabolic process; LOCATED IN: cytoplasm; EXPRESSED IN: 20 plant structures; EXPRESSED DURING: 12 growth stages; CONTAINS InterPro DOMAIN/s: GCN5-related N-acetyltransferase, …	1345	543	ARGSYNBSUB-PWY	arginine biosynthesis II (acetyl cycle)
comp145966_c2_seq1	AT2G19940.2	73.76	404	101	3	545	1750	1	401	0	607	oxidoreductases, acting on the aldehyde or oxo group of donors, NAD or NADP as acceptor;copper ion binding		oxidoreductases, acting on the aldehyde or oxo group of donors, NAD or NADP as acceptor;copper ion binding; FUNCTIONS IN: oxidoreductase activity, acting on the aldehyde or oxo group of donors, NAD or NADP as acceptor, copper ion binding; INVOLVED IN: response to cadmium ion, cellular amino acid metabolic process; LOCATED IN: nucleolus, chloroplast, membrane; EXPRESSED IN: 25 plant structures; EX…	2503	401	ARGSYNBSUB-PWY	arginine biosynthesis II (acetyl cycle)	ath00330:Arginine and proline metabolism,ath01064:Biosynthesis of alkaloids derived from ornithine, lysine and nicotinic acid,
comp148247_c1_seq43	AT2G37500.2	78.91	256	54	0	1094	327	154	409	2e-125	371	arginine biosynthesis protein ArgJ family		arginine biosynthesis protein ArgJ family; FUNCTIONS IN: glutamate N-acetyltransferase activity; INVOLVED IN: arginine biosynthetic process; LOCATED IN: chloroplast; EXPRESSED IN: 22 plant structures; EXPRESSED DURING: 13 growth stages; CONTAINS InterPro DOMAIN/s: Arginine biosynthesis protein ArgJ (InterPro:IPR002813), Peptidase S58 DmpA/arginine biosynthesis protein ArgJ (InterPro:IPR016117); H…	1095	409	ARGSYNBSUB-PWY	arginine biosynthesis II (acetyl cycle)	ath00330:Arginine and proline metabolism,ath01064:Biosynthesis of alkaloids derived from ornithine, lysine and nicotinic acid,
comp152209_c0_seq14	AT2G22910.1	69.55	509	144	4	363	1865	73	578	0	707	N-acetyl-l-glutamate synthase 1		N-acetyl-l-glutamate synthase 1 (NAGS1); FUNCTIONS IN: acetyl-CoA:L-glutamate N-acetyltransferase activity, N-acetyltransferase activity; INVOLVED IN: cellular amino acid biosynthetic process, arginine biosynthetic process, metabolic process; LOCATED IN: cytoplasm; EXPRESSED IN: 23 plant structures; EXPRESSED DURING: 13 growth stages; CONTAINS InterPro DOMAIN/s: GCN5-related N-acetyltransferase, …	2199	609	ARGSYNBSUB-PWY	arginine biosynthesis II (acetyl cycle)	ath00330:Arginine and proline metabolism,ath01064:Biosynthesis of alkaloids derived from ornithine, lysine and nicotinic acid,
comp153350_c1_seq2	AT1G80600.1	69.91	442	122	3	2769	1459	22	457	0	648	HOPW1-1-interacting 1	Encodes HopW1-1-Interacting protein 1 (WIN1). Interacts with the P. syringae effector HopW1-1. WIN1 is a putative acetylornithine transaminase. Modulates plant defenses against bacteria. Three WIN proteins are identified so far (WIN1: AT1G80600; WIN2: AT4G31750; WIN3: AT5G13320).	HOPW1-1-interacting 1 (WIN1); FUNCTIONS IN: N2-acetyl-L-ornithine:2-oxoglutarate 5-aminotransferase activity, copper ion binding; INVOLVED IN: defense response to bacterium; LOCATED IN: chloroplast stroma, chloroplast; EXPRESSED IN: 22 plant structures; EXPRESSED DURING: 13 growth stages; CONTAINS InterPro DOMAIN/s: Pyridoxal phosphate-dependent transferase, major domain (InterPro:IPR015424), Ace…	3171	457	ARGSYNBSUB-PWY	arginine biosynthesis II (acetyl cycle)	ath00330:Arginine and proline metabolism,ath01064:Biosynthesis of alkaloids derived from ornithine, lysine and nicotinic acid,
comp1055394_c0_seq1	AT1G80600.1	47.83	92	48	0	276	1	69	160	8e-24	94.7	HOPW1-1-interacting 1	Encodes HopW1-1-Interacting protein 1 (WIN1). Interacts with the P. syringae effector HopW1-1. WIN1 is a putative acetylornithine transaminase. Modulates plant defenses against bacteria. Three WIN proteins are identified so far (WIN1: AT1G80600; WIN2: AT4G31750; WIN3: AT5G13320).	HOPW1-1-interacting 1 (WIN1); FUNCTIONS IN: N2-acetyl-L-ornithine:2-oxoglutarate 5-aminotransferase activity, copper ion binding; INVOLVED IN: defense response to bacterium; LOCATED IN: chloroplast stroma, chloroplast; EXPRESSED IN: 22 plant structures; EXPRESSED DURING: 13 growth stages; CONTAINS InterPro DOMAIN/s: Pyridoxal phosphate-dependent transferase, major domain (InterPro:IPR015424), Ace…	279	457	ARGSYNBSUB-PWY	arginine biosynthesis II (acetyl cycle)	ath00330:Arginine and proline metabolism,ath01064:Biosynthesis of alkaloids derived from ornithine, lysine and nicotinic acid,
comp1988024_c0_seq1	AT1G80600.1	46.51	43	23	0	93	221	62	104	1e-07	48.1	HOPW1-1-interacting 1	Encodes HopW1-1-Interacting protein 1 (WIN1). Interacts with the P. syringae effector HopW1-1. WIN1 is a putative acetylornithine transaminase. Modulates plant defenses against bacteria. Three WIN proteins are identified so far (WIN1: AT1G80600; WIN2: AT4G31750; WIN3: AT5G13320).	HOPW1-1-interacting 1 (WIN1); FUNCTIONS IN: N2-acetyl-L-ornithine:2-oxoglutarate 5-aminotransferase activity, copper ion binding; INVOLVED IN: defense response to bacterium; LOCATED IN: chloroplast stroma, chloroplast; EXPRESSED IN: 22 plant structures; EXPRESSED DURING: 13 growth stages; CONTAINS InterPro DOMAIN/s: Pyridoxal phosphate-dependent transferase, major domain (InterPro:IPR015424), Ace…	221	457	ARGSYNBSUB-PWY	arginine biosynthesis II (acetyl cycle)	ath00330:Arginine and proline metabolism,ath01064:Biosynthesis of alkaloids derived from ornithine, lysine and nicotinic acid,
comp2047403_c0_seq1	AT1G80600.1	48.28	58	30	0	350	177	254	311	4e-12	62.4	HOPW1-1-interacting 1	Encodes HopW1-1-Interacting protein 1 (WIN1). Interacts with the P. syringae effector HopW1-1. WIN1 is a putative acetylornithine transaminase. Modulates plant defenses against bacteria. Three WIN proteins are identified so far (WIN1: AT1G80600; WIN2: AT4G31750; WIN3: AT5G13320).	HOPW1-1-interacting 1 (WIN1); FUNCTIONS IN: N2-acetyl-L-ornithine:2-oxoglutarate 5-aminotransferase activity, copper ion binding; INVOLVED IN: defense response to bacterium; LOCATED IN: chloroplast stroma, chloroplast; EXPRESSED IN: 22 plant structures; EXPRESSED DURING: 13 growth stages; CONTAINS InterPro DOMAIN/s: Pyridoxal phosphate-dependent transferase, major domain (InterPro:IPR015424), Ace…	352	457	ARGSYNBSUB-PWY	arginine biosynthesis II (acetyl cycle)	ath00330:Arginine and proline metabolism,ath01064:Biosynthesis of alkaloids derived from ornithine, lysine and nicotinic acid,
comp2502791_c0_seq1	AT1G80600.1	32.88	73	48	1	220	5	201	273	3e-08	50.1	HOPW1-1-interacting 1	Encodes HopW1-1-Interacting protein 1 (WIN1). Interacts with the P. syringae effector HopW1-1. WIN1 is a putative acetylornithine transaminase. Modulates plant defenses against bacteria. Three WIN proteins are identified so far (WIN1: AT1G80600; WIN2: AT4G31750; WIN3: AT5G13320).	HOPW1-1-interacting 1 (WIN1); FUNCTIONS IN: N2-acetyl-L-ornithine:2-oxoglutarate 5-aminotransferase activity, copper ion binding; INVOLVED IN: defense response to bacterium; LOCATED IN: chloroplast stroma, chloroplast; EXPRESSED IN: 22 plant structures; EXPRESSED DURING: 13 growth stages; CONTAINS InterPro DOMAIN/s: Pyridoxal phosphate-dependent transferase, major domain (InterPro:IPR015424), Ace…	221	457	ARGSYNBSUB-PWY	arginine biosynthesis II (acetyl cycle)	ath00330:Arginine and proline metabolism,ath01064:Biosynthesis of alkaloids derived from ornithine, lysine and nicotinic acid,
comp4272211_c0_seq1	AT3G57560.1	41.18	85	50	0	281	27	190	274	3e-11	58.9	N-acetyl-l-glutamate kinase	encodes a N-acetylglutamate kinase, involved in arginine biosynthesis	N-acetyl-l-glutamate kinase (NAGK); FUNCTIONS IN: acetylglutamate kinase activity; INVOLVED IN: arginine biosynthetic process via ornithine, arginine biosynthetic process; LOCATED IN: chloroplast; EXPRESSED IN: 22 plant structures; EXPRESSED DURING: 14 growth stages; CONTAINS InterPro DOMAIN/s: N-acetylglutamate kinase (InterPro:IPR011148), Glutamate 5-kinase (InterPro:IPR001057), Aspartate/gluta…	297	347	ARGSYNBSUB-PWY	arginine biosynthesis II (acetyl cycle)	ath00330:Arginine and proline metabolism,ath01064:Biosynthesis of alkaloids derived from ornithine, lysine and nicotinic acid,
comp4947779_c0_seq1	AT3G57560.1	60.49	81	32	0	3	245	82	162	3e-27	102	N-acetyl-l-glutamate kinase	encodes a N-acetylglutamate kinase, involved in arginine biosynthesis	N-acetyl-l-glutamate kinase (NAGK); FUNCTIONS IN: acetylglutamate kinase activity; INVOLVED IN: arginine biosynthetic process via ornithine, arginine biosynthetic process; LOCATED IN: chloroplast; EXPRESSED IN: 22 plant structures; EXPRESSED DURING: 14 growth stages; CONTAINS InterPro DOMAIN/s: N-acetylglutamate kinase (InterPro:IPR011148), Glutamate 5-kinase (InterPro:IPR001057), Aspartate/gluta…	250	347	ARGSYNBSUB-PWY	arginine biosynthesis II (acetyl cycle)	ath00330:Arginine and proline metabolism,ath01064:Biosynthesis of alkaloids derived from ornithine, lysine and nicotinic acid,
comp5735901_c0_seq1	AT2G37500.2	37.62	101	58	2	1	291	310	409	2e-13	66.2	arginine biosynthesis protein ArgJ family		arginine biosynthesis protein ArgJ family; FUNCTIONS IN: glutamate N-acetyltransferase activity; INVOLVED IN: arginine biosynthetic process; LOCATED IN: chloroplast; EXPRESSED IN: 22 plant structures; EXPRESSED DURING: 13 growth stages; CONTAINS InterPro DOMAIN/s: Arginine biosynthesis protein ArgJ (InterPro:IPR002813), Peptidase S58 DmpA/arginine biosynthesis protein ArgJ (InterPro:IPR016117); H…	328	409	ARGSYNBSUB-PWY	arginine biosynthesis II (acetyl cycle)	ath00330:Arginine and proline metabolism,ath01064:Biosynthesis of alkaloids derived from ornithine, lysine and nicotinic acid,
comp6786059_c0_seq1	AT1G80600.1	36.76	68	43	0	206	3	249	316	5e-14	66.2	HOPW1-1-interacting 1	Encodes HopW1-1-Interacting protein 1 (WIN1). Interacts with the P. syringae effector HopW1-1. WIN1 is a putative acetylornithine transaminase. Modulates plant defenses against bacteria. Three WIN proteins are identified so far (WIN1: AT1G80600; WIN2: AT4G31750; WIN3: AT5G13320).	HOPW1-1-interacting 1 (WIN1); FUNCTIONS IN: N2-acetyl-L-ornithine:2-oxoglutarate 5-aminotransferase activity, copper ion binding; INVOLVED IN: defense response to bacterium; LOCATED IN: chloroplast stroma, chloroplast; EXPRESSED IN: 22 plant structures; EXPRESSED DURING: 13 growth stages; CONTAINS InterPro DOMAIN/s: Pyridoxal phosphate-dependent transferase, major domain (InterPro:IPR015424), Ace…	207	457	ARGSYNBSUB-PWY	arginine biosynthesis II (acetyl cycle)	ath00330:Arginine and proline metabolism,ath01064:Biosynthesis of alkaloids derived from ornithine, lysine and nicotinic acid,
comp6952869_c0_seq1	AT2G37500.2	100	100	0	0	302	3	127	226	5e-64	202	arginine biosynthesis protein ArgJ family		arginine biosynthesis protein ArgJ family; FUNCTIONS IN: glutamate N-acetyltransferase activity; INVOLVED IN: arginine biosynthetic process; LOCATED IN: chloroplast; EXPRESSED IN: 22 plant structures; EXPRESSED DURING: 13 growth stages; CONTAINS InterPro DOMAIN/s: Arginine biosynthesis protein ArgJ (InterPro:IPR002813), Peptidase S58 DmpA/arginine biosynthesis protein ArgJ (InterPro:IPR016117); H…	302	409	ARGSYNBSUB-PWY	arginine biosynthesis II (acetyl cycle)	ath00330:Arginine and proline metabolism,ath01064:Biosynthesis of alkaloids derived from ornithine, lysine and nicotinic acid,
comp7055384_c0_seq1	AT2G22910.1	50	60	30	0	180	1	204	263	7e-12	60.8	N-acetyl-l-glutamate synthase 1		N-acetyl-l-glutamate synthase 1 (NAGS1); FUNCTIONS IN: acetyl-CoA:L-glutamate N-acetyltransferase activity, N-acetyltransferase activity; INVOLVED IN: cellular amino acid biosynthetic process, arginine biosynthetic process, metabolic process; LOCATED IN: cytoplasm; EXPRESSED IN: 23 plant structures; EXPRESSED DURING: 13 growth stages; CONTAINS InterPro DOMAIN/s: GCN5-related N-acetyltransferase, …	210	609	ARGSYNBSUB-PWY	arginine biosynthesis II (acetyl cycle)	ath00330:Arginine and proline metabolism,ath01064:Biosynthesis of alkaloids derived from ornithine, lysine and nicotinic acid,
comp7167147_c0_seq1	AT4G37670.1	43.86	57	32	0	172	2	420	476	4e-10	55.5	N-acetyl-l-glutamate synthase 2		N-acetyl-l-glutamate synthase 2 (NAGS2); FUNCTIONS IN: acetyl-CoA:L-glutamate N-acetyltransferase activity, N-acetyltransferase activity; INVOLVED IN: cellular amino acid biosynthetic process, arginine biosynthetic process, metabolic process; LOCATED IN: cytoplasm; EXPRESSED IN: 20 plant structures; EXPRESSED DURING: 12 growth stages; CONTAINS InterPro DOMAIN/s: GCN5-related N-acetyltransferase, …	228	543	ARGSYNBSUB-PWY	arginine biosynthesis II (acetyl cycle)
comp122211_c0_seq2	AT5G22300.1	80.47	343	64	3	1425	403	3	344	0	573	nitrilase 4	encodes a nitrilase isomer. The purified enzyme shows a strong substrate specificity for beta-cyano-L-alanine, a intermediate product of the cyanide detoxification pathway.	nitrilase 4 (NIT4); CONTAINS InterPro DOMAIN/s: Nitrilase/cyanide hydratase and apolipoprotein N-acyltransferase (InterPro:IPR003010), Nitrilase/cyanide hydratase, conserved site (InterPro:IPR000132); BEST Arabidopsis thaliana protein match is: nitrilase 3 (TAIR:AT3G44320.1); Has 7653 Blast hits to 7575 proteins in 1747 species: Archae - 162; Bacteria - 5078; Metazoa - 407; Fungi - 539; Plants - …	1608	355	ASPARAGINE-DEG1-PWY	asparagine degradation I	ath00460:Cyanoamino acid metabolism,
comp137026_c0_seq1	AT3G16150.1	83.65	312	45	2	80	1009	4	311	0	533	N-terminal nucleophile aminohydrolases (Ntn hydrolases) superfamily protein		N-terminal nucleophile aminohydrolases (Ntn hydrolases) superfamily protein; CONTAINS InterPro DOMAIN/s: Peptidase T2, asparaginase 2 (InterPro:IPR000246); BEST Arabidopsis thaliana protein match is: N-terminal nucleophile aminohydrolases (Ntn hydrolases) superfamily protein (TAIR:AT5G08100.1); Has 3285 Blast hits to 3219 proteins in 891 species: Archae - 113; Bacteria - 1512; Metazoa - 512; Fung…	1010	325	ASPARAGINE-DEG1-PWY	asparagine degradation I
comp152519_c0_seq10	AT4G00590.1	75.24	105	26	0	54	368	2	106	3e-83	167	N-terminal nucleophile aminohydrolases (Ntn hydrolases) superfamily protein		N-terminal nucleophile aminohydrolases (Ntn hydrolases) superfamily protein; FUNCTIONS IN: hydrolase activity; EXPRESSED IN: 19 plant structures; EXPRESSED DURING: 8 growth stages; CONTAINS InterPro DOMAIN/s: Peptidase T2, asparaginase 2 (InterPro:IPR000246); BEST Arabidopsis thaliana protein match is: N-terminal nucleophile aminohydrolases (Ntn hydrolases) superfamily protein (TAIR:AT3G16150.1);…	978	408	ASPARAGINE-DEG1-PWY	asparagine degradation I
comp152763_c0_seq1	AT5G08100.1	77.46	315	67	1	124	1068	2	312	2e-164	471	N-terminal nucleophile aminohydrolases (Ntn hydrolases) superfamily protein		N-terminal nucleophile aminohydrolases (Ntn hydrolases) superfamily protein; CONTAINS InterPro DOMAIN/s: Peptidase T2, asparaginase 2 (InterPro:IPR000246); BEST Arabidopsis thaliana protein match is: N-terminal nucleophile aminohydrolases (Ntn hydrolases) superfamily protein (TAIR:AT3G16150.1); Has 3243 Blast hits to 3196 proteins in 873 species: Archae - 113; Bacteria - 1502; Metazoa - 516; Fung…	1424	315	ASPARAGINE-DEG1-PWY	asparagine degradation I
comp155850_c0_seq1	AT3G16150.1	83.23	322	54	0	1219	254	4	325	0	556	N-terminal nucleophile aminohydrolases (Ntn hydrolases) superfamily protein		N-terminal nucleophile aminohydrolases (Ntn hydrolases) superfamily protein; CONTAINS InterPro DOMAIN/s: Peptidase T2, asparaginase 2 (InterPro:IPR000246); BEST Arabidopsis thaliana protein match is: N-terminal nucleophile aminohydrolases (Ntn hydrolases) superfamily protein (TAIR:AT5G08100.1); Has 3285 Blast hits to 3219 proteins in 891 species: Archae - 113; Bacteria - 1512; Metazoa - 512; Fung…	1265	325	ASPARAGINE-DEG1-PWY	asparagine degradation I
comp2348054_c0_seq1	AT1G01060.3	100	56	0	0	1	168	254	309	7e-24	94.7	Homeodomain-like superfamily protein	LHY encodes a myb-related putative transcription factor involved in circadian rhythm along with another myb transcription factor CCA1	LATE ELONGATED HYPOCOTYL (LHY); CONTAINS InterPro DOMAIN/s: SANT, DNA-binding (InterPro:IPR001005), Homeodomain-like (InterPro:IPR009057), Myb, DNA-binding (InterPro:IPR014778), HTH transcriptional regulator, Myb-type, DNA-binding (InterPro:IPR017930), Myb-like DNA-binding domain, SHAQKYF class (InterPro:IPR006447); BEST Arabidopsis thaliana protein match is: circadian clock associated 1 (TAIR:AT…	202	645			ath04712:Circadian rhythm,
comp47632_c0_seq1	AT1G02080.1	54.55	77	35	0	2	232	272	348	3e-19	82.8	transcription regulators		transcription regulators; FUNCTIONS IN: transcription regulator activity; LOCATED IN: membrane; EXPRESSED IN: 25 plant structures; EXPRESSED DURING: 15 growth stages; CONTAINS InterPro DOMAIN/s: CCR4-Not complex component, Not1 (InterPro:IPR007196); Has 1434 Blast hits to 680 proteins in 246 species: Archae - 0; Bacteria - 196; Metazoa - 419; Fungi - 362; Plants - 144; Viruses - 0; Other Eukaryot…	232	2431			ath03018:RNA degradation,
comp99689_c0_seq1	AT1G02080.1	62.26	106	40	0	320	3	424	529	2e-43	153	transcription regulators		transcription regulators; FUNCTIONS IN: transcription regulator activity; LOCATED IN: membrane; EXPRESSED IN: 25 plant structures; EXPRESSED DURING: 15 growth stages; CONTAINS InterPro DOMAIN/s: CCR4-Not complex component, Not1 (InterPro:IPR007196); Has 1434 Blast hits to 680 proteins in 246 species: Archae - 0; Bacteria - 196; Metazoa - 419; Fungi - 362; Plants - 144; Viruses - 0; Other Eukaryot…	322	2431			ath03018:RNA degradation,
comp109220_c0_seq2	AT1G02080.1	65.84	202	64	2	620	24	1092	1291	6e-80	263	transcription regulators		transcription regulators; FUNCTIONS IN: transcription regulator activity; LOCATED IN: membrane; EXPRESSED IN: 25 plant structures; EXPRESSED DURING: 15 growth stages; CONTAINS InterPro DOMAIN/s: CCR4-Not complex component, Not1 (InterPro:IPR007196); Has 1434 Blast hits to 680 proteins in 246 species: Archae - 0; Bacteria - 196; Metazoa - 419; Fungi - 362; Plants - 144; Viruses - 0; Other Eukaryot…	620	2431			ath03018:RNA degradation,
comp109220_c1_seq1	AT1G02080.1	60.23	171	67	1	518	9	1299	1469	1e-58	201	transcription regulators		transcription regulators; FUNCTIONS IN: transcription regulator activity; LOCATED IN: membrane; EXPRESSED IN: 25 plant structures; EXPRESSED DURING: 15 growth stages; CONTAINS InterPro DOMAIN/s: CCR4-Not complex component, Not1 (InterPro:IPR007196); Has 1434 Blast hits to 680 proteins in 246 species: Archae - 0; Bacteria - 196; Metazoa - 419; Fungi - 362; Plants - 144; Viruses - 0; Other Eukaryot…	541	2431			ath03018:RNA degradation,
comp112060_c0_seq1	AT1G02080.2	54.92	193	65	1	856	278	2184	2354	1e-54	194	transcription regulators		transcription regulators; FUNCTIONS IN: transcription regulator activity; EXPRESSED IN: 25 plant structures; EXPRESSED DURING: 15 growth stages; CONTAINS InterPro DOMAIN/s: CCR4-Not complex component, Not1 (InterPro:IPR007196).	857	2377			ath03018:RNA degradation,
comp135147_c0_seq5	AT1G02080.2	43.68	380	193	6	3	1142	1470	1828	6e-74	256	transcription regulators		transcription regulators; FUNCTIONS IN: transcription regulator activity; EXPRESSED IN: 25 plant structures; EXPRESSED DURING: 15 growth stages; CONTAINS InterPro DOMAIN/s: CCR4-Not complex component, Not1 (InterPro:IPR007196).	1332	2377			ath03018:RNA degradation,
comp135147_c1_seq1	AT1G02080.2	63.51	285	102	2	3	854	1885	2168	4e-119	379	transcription regulators		transcription regulators; FUNCTIONS IN: transcription regulator activity; EXPRESSED IN: 25 plant structures; EXPRESSED DURING: 15 growth stages; CONTAINS InterPro DOMAIN/s: CCR4-Not complex component, Not1 (InterPro:IPR007196).	857	2377			ath03018:RNA degradation,
comp153734_c0_seq1	AT1G02080.2	58.8	2410	907	26	7374	223	28	2377	0	2708	transcription regulators		transcription regulators; FUNCTIONS IN: transcription regulator activity; EXPRESSED IN: 25 plant structures; EXPRESSED DURING: 15 growth stages; CONTAINS InterPro DOMAIN/s: CCR4-Not complex component, Not1 (InterPro:IPR007196).	7718	2377			ath03018:RNA degradation,
comp918082_c0_seq1	AT1G02080.1	52.76	127	58	1	468	94	768	894	4e-38	140	transcription regulators		transcription regulators; FUNCTIONS IN: transcription regulator activity; LOCATED IN: membrane; EXPRESSED IN: 25 plant structures; EXPRESSED DURING: 15 growth stages; CONTAINS InterPro DOMAIN/s: CCR4-Not complex component, Not1 (InterPro:IPR007196); Has 1434 Blast hits to 680 proteins in 246 species: Archae - 0; Bacteria - 196; Metazoa - 419; Fungi - 362; Plants - 144; Viruses - 0; Other Eukaryot…	468	2431			ath03018:RNA degradation,
comp7098614_c0_seq1	AT1G02080.1	52.54	59	28	0	177	1	716	774	3e-15	72	transcription regulators		transcription regulators; FUNCTIONS IN: transcription regulator activity; LOCATED IN: membrane; EXPRESSED IN: 25 plant structures; EXPRESSED DURING: 15 growth stages; CONTAINS InterPro DOMAIN/s: CCR4-Not complex component, Not1 (InterPro:IPR007196); Has 1434 Blast hits to 680 proteins in 246 species: Archae - 0; Bacteria - 196; Metazoa - 419; Fungi - 362; Plants - 144; Viruses - 0; Other Eukaryot…	282	2431			ath03018:RNA degradation,
comp7133926_c0_seq1	AT1G02080.2	68.18	66	21	0	199	2	921	986	5e-25	99.4	transcription regulators		transcription regulators; FUNCTIONS IN: transcription regulator activity; EXPRESSED IN: 25 plant structures; EXPRESSED DURING: 15 growth stages; CONTAINS InterPro DOMAIN/s: CCR4-Not complex component, Not1 (InterPro:IPR007196).	210	2377			ath03018:RNA degradation,
comp145258_c0_seq1	AT1G02140.1	89.12	147	16	0	750	310	4	150	3e-95	281	mago nashi family protein		MAGO NASHI (MAGO); FUNCTIONS IN: protein binding; INVOLVED IN: pollen tube guidance, sex determination, embryo development ending in seed dormancy; LOCATED IN: in 6 components; EXPRESSED IN: 25 plant structures; EXPRESSED DURING: 15 growth stages; CONTAINS InterPro DOMAIN/s: Mago nashi protein (InterPro:IPR004023); Has 476 Blast hits to 476 proteins in 200 species: Archae - 0; Bacteria - 0; Metaz…	832	150			ath03040:Spliceosome,
comp153796_c0_seq8	AT1G02145.3	70.59	340	100	0	171	1190	6	345	0	493	homolog of asparagine-linked glycosylation 12		homolog of asparagine-linked glycosylation 12 (ALG12); FUNCTIONS IN: alpha-1,6-mannosyltransferase activity; INVOLVED IN: ER-associated protein catabolic process, protein amino acid terminal N-glycosylation; LOCATED IN: endomembrane system, intrinsic to endoplasmic reticulum membrane; CONTAINS InterPro DOMAIN/s: Alg9-like mannosyltransferase (InterPro:IPR005599); Has 793 Blast hits to 783 protein…	2037	497			ath00510:N-Glycan biosynthesis,
comp150237_c0_seq25	AT1G02410.1	81.59	201	37	0	503	1105	67	267	4e-113	337	cytochrome c oxidase assembly protein CtaG / Cox11 family		cytochrome c oxidase assembly protein CtaG / Cox11 family; FUNCTIONS IN: copper ion binding; INVOLVED IN: biological_process unknown; EXPRESSED IN: 24 plant structures; EXPRESSED DURING: 15 growth stages; CONTAINS InterPro DOMAIN/s: Cytochrome c oxidase assembly protein CtaG/Cox11 (InterPro:IPR007533); Has 2749 Blast hits to 2749 proteins in 659 species: Archae - 0; Bacteria - 997; Metazoa - 98; …	1230	287			ath00190:Oxidative phosphorylation,
comp5016_c0_seq1	AT1G02680.1	53.42	73	33	1	288	73	46	118	3e-21	84	TBP-associated factor 13		TBP-associated factor 13 (TAF13); FUNCTIONS IN: RNA polymerase II transcription factor activity, DNA binding; INVOLVED IN: transcription initiation, transcription from RNA polymerase II promoter; LOCATED IN: transcription factor complex; EXPRESSED IN: 23 plant structures; EXPRESSED DURING: 13 growth stages; CONTAINS InterPro DOMAIN/s: Transcription initiation factor IID, 18kDa subunit (InterPro:I…	288	126			ath03022:Basal transcription factors,
comp135437_c0_seq1	AT1G02680.1	69.37	111	30	1	355	687	19	125	4e-51	168	TBP-associated factor 13		TBP-associated factor 13 (TAF13); FUNCTIONS IN: RNA polymerase II transcription factor activity, DNA binding; INVOLVED IN: transcription initiation, transcription from RNA polymerase II promoter; LOCATED IN: transcription factor complex; EXPRESSED IN: 23 plant structures; EXPRESSED DURING: 13 growth stages; CONTAINS InterPro DOMAIN/s: Transcription initiation factor IID, 18kDa subunit (InterPro:I…	909	126			ath03022:Basal transcription factors,
comp138244_c0_seq4	AT1G02680.1	65.77	111	34	1	620	288	19	125	1e-47	159	TBP-associated factor 13		TBP-associated factor 13 (TAF13); FUNCTIONS IN: RNA polymerase II transcription factor activity, DNA binding; INVOLVED IN: transcription initiation, transcription from RNA polymerase II promoter; LOCATED IN: transcription factor complex; EXPRESSED IN: 23 plant structures; EXPRESSED DURING: 13 growth stages; CONTAINS InterPro DOMAIN/s: Transcription initiation factor IID, 18kDa subunit (InterPro:I…	907	126			ath03022:Basal transcription factors,
comp145208_c0_seq4	AT1G02780.1	93.01	186	13	0	77	634	1	186	2e-107	315	Ribosomal protein L19e family protein		embryo defective 2386 (emb2386); FUNCTIONS IN: structural constituent of ribosome; INVOLVED IN: translation, ribosome biogenesis, embryo development ending in seed dormancy; LOCATED IN: in 6 components; EXPRESSED IN: 25 plant structures; EXPRESSED DURING: 14 growth stages; CONTAINS InterPro DOMAIN/s: Ribosomal protein L19/L19e (InterPro:IPR000196), Ribosomal protein L19/L19e, domain 3 (InterPro:I…	901	214			ath03010:Ribosome,
comp149868_c0_seq3	AT1G02780.1	92.47	186	14	0	759	202	1	186	4e-107	315	Ribosomal protein L19e family protein		embryo defective 2386 (emb2386); FUNCTIONS IN: structural constituent of ribosome; INVOLVED IN: translation, ribosome biogenesis, embryo development ending in seed dormancy; LOCATED IN: in 6 components; EXPRESSED IN: 25 plant structures; EXPRESSED DURING: 14 growth stages; CONTAINS InterPro DOMAIN/s: Ribosomal protein L19/L19e (InterPro:IPR000196), Ribosomal protein L19/L19e, domain 3 (InterPro:I…	918	214			ath03010:Ribosome,
comp144179_c0_seq1	AT1G03140.1	66.51	421	129	5	113	1354	1	416	2e-164	478	splicing factor Prp18 family protein		splicing factor Prp18 family protein; INVOLVED IN: RNA splicing; LOCATED IN: spliceosomal complex; EXPRESSED IN: male gametophyte, cultured cell, pollen tube; EXPRESSED DURING: L mature pollen stage, M germinated pollen stage; CONTAINS InterPro DOMAIN/s: Pre-mRNA processing factor 4 (PRP4) like (InterPro:IPR014906), Splicing factor motif (InterPro:IPR003648), Prp18 (InterPro:IPR004098); BEST Arab…	1654	420			ath03040:Spliceosome,
comp155771_c0_seq1	AT1G03190.2	83.02	748	127	0	121	2364	1	748	0	1331	RAD3-like DNA-binding helicase protein	UV damage and heat induce a common stress response in plants that leads to tissue death and reduced chloroplast function. The UVH6 product is suggested to be a negative regulator of this response.	ULTRAVIOLET HYPERSENSITIVE 6 (UVH6); FUNCTIONS IN: in 6 functions; INVOLVED IN: DNA repair, response to UV, response to heat; LOCATED IN: nucleus; EXPRESSED IN: 25 plant structures; EXPRESSED DURING: 14 growth stages; CONTAINS InterPro DOMAIN/s: Helicase, superfamily 1/2, ATP-binding domain, DinG/Rad3-type (InterPro:IPR014013), Xeroderma pigmentosum group D protein (InterPro:IPR001945), Helicase-…	3901	758			ath03420:Nucleotide excision repair,
comp138519_c0_seq1	AT1G03280.1	60.04	463	171	7	1779	403	6	458	7e-153	455	Transcription factor TFIIE, alpha subunit		Transcription factor TFIIE, alpha subunit; FUNCTIONS IN: RNA polymerase II transcription factor activity, transcription initiation factor activity; INVOLVED IN: transcription initiation from RNA polymerase II promoter; LOCATED IN: endomembrane system, transcription factor TFIIE complex; EXPRESSED IN: 24 plant structures; EXPRESSED DURING: 15 growth stages; CONTAINS InterPro DOMAIN/s: Transcriptio…	2015	479			ath03022:Basal transcription factors,
comp135312_c0_seq1	AT1G03330.1	92.47	93	7	0	577	299	1	93	3e-58	183	Small nuclear ribonucleoprotein family protein		Small nuclear ribonucleoprotein family protein; CONTAINS InterPro DOMAIN/s: Like-Sm ribonucleoprotein (LSM) domain (InterPro:IPR001163), U6 snRNA-associated Sm-like protein LSm2 (InterPro:IPR016654), Like-Sm ribonucleoprotein (LSM) domain, eukaryotic/archaea-type (InterPro:IPR006649), Like-Sm ribonucleoprotein (LSM)-related domain (InterPro:IPR010920); Has 762 Blast hits to 762 proteins in 209 sp…	717	93			ath03018:RNA degradation,ath03040:Spliceosome,
comp149664_c0_seq48	AT1G03360.1	66.24	314	98	4	93	1028	15	322	9e-147	426	ribosomal RNA processing 4		ribosomal RNA processing 4 (RRP4); FUNCTIONS IN: exonuclease activity; LOCATED IN: mitochondrion; EXPRESSED IN: 20 plant structures; EXPRESSED DURING: 13 growth stages; CONTAINS InterPro DOMAIN/s: Nucleic acid-binding, OB-fold-like (InterPro:IPR016027); Has 615 Blast hits to 615 proteins in 291 species: Archae - 147; Bacteria - 0; Metazoa - 136; Fungi - 134; Plants - 55; Viruses - 0; Other Eukary…	1383	322			ath03018:RNA degradation,
comp1586703_c0_seq1	AT1G03360.1	51.04	96	47	0	1	288	74	169	3e-26	100	ribosomal RNA processing 4		ribosomal RNA processing 4 (RRP4); FUNCTIONS IN: exonuclease activity; LOCATED IN: mitochondrion; EXPRESSED IN: 20 plant structures; EXPRESSED DURING: 13 growth stages; CONTAINS InterPro DOMAIN/s: Nucleic acid-binding, OB-fold-like (InterPro:IPR016027); Has 615 Blast hits to 615 proteins in 291 species: Archae - 147; Bacteria - 0; Metazoa - 136; Fungi - 134; Plants - 55; Viruses - 0; Other Eukary…	296	322			ath03018:RNA degradation,
comp2583_c0_seq1	AT1G03600.1	87.34	79	10	0	416	180	96	174	8e-46	150	photosystem II family protein		PSB27; FUNCTIONS IN: molecular_function unknown; INVOLVED IN: photosystem II repair; LOCATED IN: thylakoid, chloroplast thylakoid membrane, chloroplast thylakoid lumen, chloroplast photosystem II, chloroplast; EXPRESSED IN: 23 plant structures; EXPRESSED DURING: 13 growth stages; Has 273 Blast hits to 273 proteins in 82 species: Archae - 0; Bacteria - 114; Metazoa - 0; Fungi - 0; Plants - 63; Vir…	416	174			ath00195:Photosynthesis,
comp11400_c0_seq1	AT1G03600.1	100	95	0	0	287	3	53	147	3e-64	195	photosystem II family protein		PSB27; FUNCTIONS IN: molecular_function unknown; INVOLVED IN: photosystem II repair; LOCATED IN: thylakoid, chloroplast thylakoid membrane, chloroplast thylakoid lumen, chloroplast photosystem II, chloroplast; EXPRESSED IN: 23 plant structures; EXPRESSED DURING: 13 growth stages; Has 273 Blast hits to 273 proteins in 82 species: Archae - 0; Bacteria - 114; Metazoa - 0; Fungi - 0; Plants - 63; Vir…	289	174			ath00195:Photosynthesis,
comp141942_c0_seq1	AT1G03905.1	76.49	285	65	1	1189	335	8	290	5e-147	425	P-loop containing nucleoside triphosphate hydrolases superfamily protein		P-loop containing nucleoside triphosphate hydrolases superfamily protein; FUNCTIONS IN: nucleoside-triphosphatase activity, ATPase activity, nucleotide binding, ATP binding; EXPRESSED IN: 8 plant structures; EXPRESSED DURING: petal differentiation and expansion stage, D bilateral stage; CONTAINS InterPro DOMAIN/s: ATPase, AAA+ type, core (InterPro:IPR003593), ABC transporter-like (InterPro:IPR003…	1351	290			ath03018:RNA degradation,
comp155917_c0_seq1	AT1G04400.1	68.21	541	157	4	650	2260	4	533	0	763	cryptochrome 2	Blue light receptor mediating blue-light regulated cotyledon expansion and flowering time. Positive regulator of the flowering-time gene CONSTANS. This gene possesses a light-induced CNT2 N-terminal homodimerisation domain.Involved in blue-light induced stomatal opening. Involved in triggering chromatin decondensation. An 80-residue motif (NC80) is sufficient to confer CRY2's physiological functi…	cryptochrome 2 (CRY2); FUNCTIONS IN: protein homodimerization activity, blue light photoreceptor activity; INVOLVED IN: in 9 processes; LOCATED IN: nucleus, vacuole; EXPRESSED IN: 24 plant structures; EXPRESSED DURING: 13 growth stages; CONTAINS InterPro DOMAIN/s: Rossmann-like alpha/beta/alpha sandwich fold (InterPro:IPR014729), Cryptochrome/DNA photolyase, class 1 conserved site, C-terminal (In…	2661	612			ath04712:Circadian rhythm,
comp148285_c0_seq2	AT1G04510.2	74.81	520	124	3	220	1776	1	514	0	815	MOS4-associated complex 3A	Encodes MAC3A, a U-box proteins with homology to the yeast and human E3 ubiquitin ligase Prp19. Associated with the MOS4-Associated Complex (MAC). Involved in plant innate immunity.	MOS4-associated complex 3A (MAC3A); FUNCTIONS IN: ubiquitin-protein ligase activity, nucleotide binding; INVOLVED IN: response to cadmium ion, defense response to bacterium; LOCATED IN: nucleolus, nucleus, CUL4 RING ubiquitin ligase complex; EXPRESSED IN: 25 plant structures; EXPRESSED DURING: 13 growth stages; CONTAINS InterPro DOMAIN/s: WD40 repeat 2 (InterPro:IPR019782), U box domain (InterPro…	2106	523			ath03040:Spliceosome,ath04120:Ubiquitin mediated proteolysis,
comp110670_c0_seq1	AT1G04810.1	41.38	58	24	2	2	175	262	309	0.0001	39.7	26S proteasome regulatory complex, non-ATPase subcomplex, Rpn2/Psmd1 subunit		26S proteasome regulatory complex, non-ATPase subcomplex, Rpn2/Psmd1 subunit; FUNCTIONS IN: enzyme regulator activity, binding; INVOLVED IN: protein catabolic process, ubiquitin-dependent protein catabolic process; LOCATED IN: proteasome regulatory particle, base subcomplex, proteasome complex, nucleus, plasma membrane; EXPRESSED IN: 23 plant structures; EXPRESSED DURING: 13 growth stages; CONTAI…	212	1001			ath03050:Proteasome,
comp1757389_c0_seq1	AT1G04810.1	57.58	66	28	0	200	3	742	807	1e-22	91.7	26S proteasome regulatory complex, non-ATPase subcomplex, Rpn2/Psmd1 subunit		26S proteasome regulatory complex, non-ATPase subcomplex, Rpn2/Psmd1 subunit; FUNCTIONS IN: enzyme regulator activity, binding; INVOLVED IN: protein catabolic process, ubiquitin-dependent protein catabolic process; LOCATED IN: proteasome regulatory particle, base subcomplex, proteasome complex, nucleus, plasma membrane; EXPRESSED IN: 23 plant structures; EXPRESSED DURING: 13 growth stages; CONTAI…	201	1001			ath03050:Proteasome,
comp154393_c1_seq3	AT1G04950.3	66.96	448	143	3	184	1515	1	447	0	614	TATA BOX ASSOCIATED FACTOR II 59	Encodes one of two Arabidopsis proteins with significant similarity to the histone fold TBP-associated factor TAF6. Mutants are embryo lethal and transmission of the mutant allele through the male gametophyte is significantly reduced. This is due to reduced pollen tube growth of the mutant.	TATA BOX ASSOCIATED FACTOR II 59 (TAFII59); FUNCTIONS IN: RNA polymerase II transcription factor activity, DNA binding, transcription initiation factor activity; INVOLVED IN: pollen tube growth, transcription initiation; LOCATED IN: nucleus; EXPRESSED IN: 25 plant structures; EXPRESSED DURING: 13 growth stages; CONTAINS InterPro DOMAIN/s: Protein of unknown function DUF1546 (InterPro:IPR011442), …	2048	549			ath03022:Basal transcription factors,
comp155372_c1_seq1	AT1G06220.1	84.49	896	138	1	194	2881	1	895	0	1567	Ribosomal protein S5/Elongation factor G/III/V family protein	Encodes a protein with similarity to splicing factor Snu114. Snu114 is thought to be involved in activation of the splicosome. Loss of GFA1 function results in reduced female fertility. Approximately 50% of ovules abort due to defects in the female gametophyte. In mutant gametophytes antipodal cells express egg cell markers suggesting a defect in specification of cell fate.GFA1 is also required t…	MATERNAL EFFECT EMBRYO ARREST 5 (MEE5); FUNCTIONS IN: translation factor activity, nucleic acid binding, GTP binding, translation elongation factor activity, GTPase activity; INVOLVED IN: regulation of embryo sac egg cell differentiation, embryo development ending in seed dormancy; LOCATED IN: nuclear speck, cell wall, plasma membrane; EXPRESSED IN: whole plant, cultured cell; CONTAINS InterPro D…	2882	987			ath03040:Spliceosome,
comp147170_c0_seq6	AT1G06870.1	52.88	365	156	8	1372	308	1	359	8e-111	339	Peptidase S24/S26A/S26B/S26C family protein		Peptidase S24/S26A/S26B/S26C family protein; FUNCTIONS IN: serine-type peptidase activity, peptidase activity; INVOLVED IN: proteolysis; LOCATED IN: integral to membrane, membrane; EXPRESSED IN: male gametophyte, pollen tube; EXPRESSED DURING: L mature pollen stage; CONTAINS InterPro DOMAIN/s: Peptidase S24/S26A/S26B/S26C, beta-ribbon domain (InterPro:IPR011056), Peptidase S24/S26A/S26B/S26C (Int…	1688	367			ath03060:Protein export,
comp152108_c0_seq2	AT1G06870.1	56.79	368	139	10	290	1354	1	361	4e-119	360	Peptidase S24/S26A/S26B/S26C family protein		Peptidase S24/S26A/S26B/S26C family protein; FUNCTIONS IN: serine-type peptidase activity, peptidase activity; INVOLVED IN: proteolysis; LOCATED IN: integral to membrane, membrane; EXPRESSED IN: male gametophyte, pollen tube; EXPRESSED DURING: L mature pollen stage; CONTAINS InterPro DOMAIN/s: Peptidase S24/S26A/S26B/S26C, beta-ribbon domain (InterPro:IPR011056), Peptidase S24/S26A/S26B/S26C (Int…	1662	367			ath03060:Protein export,
comp49083_c0_seq1	AT1G07110.1	46.34	82	42	2	242	3	558	639	3e-15	70.9	fructose-2,6-bisphosphatase	Encodes the bifunctional enzyme fructose-6-phosphate 2-kinase/fructose-2,6-bisphosphatase.	fructose-2,6-bisphosphatase (F2KP); FUNCTIONS IN: fructose-2,6-bisphosphate 2-phosphatase activity; INVOLVED IN: N-terminal protein myristoylation, fructose metabolic process; LOCATED IN: cytosol, plasma membrane; EXPRESSED IN: 24 plant structures; EXPRESSED DURING: 14 growth stages; CONTAINS InterPro DOMAIN/s: Bifunctional 6-phosphofructo-2-kinase/fructose-2, 6-bisphosphate 2-phosphatase (InterP…	242	744			ath00051:Fructose and mannose metabolism,
comp54186_c0_seq1	AT1G07110.1	39.71	68	38	2	3	203	429	494	6e-07	46.2	fructose-2,6-bisphosphatase	Encodes the bifunctional enzyme fructose-6-phosphate 2-kinase/fructose-2,6-bisphosphatase.	fructose-2,6-bisphosphatase (F2KP); FUNCTIONS IN: fructose-2,6-bisphosphate 2-phosphatase activity; INVOLVED IN: N-terminal protein myristoylation, fructose metabolic process; LOCATED IN: cytosol, plasma membrane; EXPRESSED IN: 24 plant structures; EXPRESSED DURING: 14 growth stages; CONTAINS InterPro DOMAIN/s: Bifunctional 6-phosphofructo-2-kinase/fructose-2, 6-bisphosphate 2-phosphatase (InterP…	203	744			ath00051:Fructose and mannose metabolism,
comp95819_c0_seq1	AT1G07110.1	94.74	19	1	0	2	58	725	743	4e-05	40.8	fructose-2,6-bisphosphatase	Encodes the bifunctional enzyme fructose-6-phosphate 2-kinase/fructose-2,6-bisphosphatase.	fructose-2,6-bisphosphatase (F2KP); FUNCTIONS IN: fructose-2,6-bisphosphate 2-phosphatase activity; INVOLVED IN: N-terminal protein myristoylation, fructose metabolic process; LOCATED IN: cytosol, plasma membrane; EXPRESSED IN: 24 plant structures; EXPRESSED DURING: 14 growth stages; CONTAINS InterPro DOMAIN/s: Bifunctional 6-phosphofructo-2-kinase/fructose-2, 6-bisphosphate 2-phosphatase (InterP…	213	744			ath00051:Fructose and mannose metabolism,
comp135700_c0_seq1	AT1G07110.1	85	20	3	0	212	271	391	410	3e-05	41.6	fructose-2,6-bisphosphatase	Encodes the bifunctional enzyme fructose-6-phosphate 2-kinase/fructose-2,6-bisphosphatase.	fructose-2,6-bisphosphatase (F2KP); FUNCTIONS IN: fructose-2,6-bisphosphate 2-phosphatase activity; INVOLVED IN: N-terminal protein myristoylation, fructose metabolic process; LOCATED IN: cytosol, plasma membrane; EXPRESSED IN: 24 plant structures; EXPRESSED DURING: 14 growth stages; CONTAINS InterPro DOMAIN/s: Bifunctional 6-phosphofructo-2-kinase/fructose-2, 6-bisphosphate 2-phosphatase (InterP…	272	744			ath00051:Fructose and mannose metabolism,
comp135700_c1_seq1	AT1G07110.1	89.91	218	22	0	2	655	412	629	7e-142	418	fructose-2,6-bisphosphatase	Encodes the bifunctional enzyme fructose-6-phosphate 2-kinase/fructose-2,6-bisphosphatase.	fructose-2,6-bisphosphatase (F2KP); FUNCTIONS IN: fructose-2,6-bisphosphate 2-phosphatase activity; INVOLVED IN: N-terminal protein myristoylation, fructose metabolic process; LOCATED IN: cytosol, plasma membrane; EXPRESSED IN: 24 plant structures; EXPRESSED DURING: 14 growth stages; CONTAINS InterPro DOMAIN/s: Bifunctional 6-phosphofructo-2-kinase/fructose-2, 6-bisphosphate 2-phosphatase (InterP…	655	744			ath00051:Fructose and mannose metabolism,
comp146278_c0_seq10	AT1G07110.1	57.84	408	132	6	1133	3	1	399	2e-130	397	fructose-2,6-bisphosphatase	Encodes the bifunctional enzyme fructose-6-phosphate 2-kinase/fructose-2,6-bisphosphatase.	fructose-2,6-bisphosphatase (F2KP); FUNCTIONS IN: fructose-2,6-bisphosphate 2-phosphatase activity; INVOLVED IN: N-terminal protein myristoylation, fructose metabolic process; LOCATED IN: cytosol, plasma membrane; EXPRESSED IN: 24 plant structures; EXPRESSED DURING: 14 growth stages; CONTAINS InterPro DOMAIN/s: Bifunctional 6-phosphofructo-2-kinase/fructose-2, 6-bisphosphate 2-phosphatase (InterP…	1276	744			ath00051:Fructose and mannose metabolism,
comp146278_c1_seq11	AT1G07110.1	88.6	351	40	0	1	1053	393	743	0	658	fructose-2,6-bisphosphatase	Encodes the bifunctional enzyme fructose-6-phosphate 2-kinase/fructose-2,6-bisphosphatase.	fructose-2,6-bisphosphatase (F2KP); FUNCTIONS IN: fructose-2,6-bisphosphate 2-phosphatase activity; INVOLVED IN: N-terminal protein myristoylation, fructose metabolic process; LOCATED IN: cytosol, plasma membrane; EXPRESSED IN: 24 plant structures; EXPRESSED DURING: 14 growth stages; CONTAINS InterPro DOMAIN/s: Bifunctional 6-phosphofructo-2-kinase/fructose-2, 6-bisphosphate 2-phosphatase (InterP…	1301	744			ath00051:Fructose and mannose metabolism,
comp127144_c1_seq1	AT1G07360.1	84.03	119	19	0	1	357	142	260	6e-71	223	CCCH-type zinc fingerfamily protein with RNA-binding domain		CCCH-type zinc fingerfamily protein with RNA-binding domain; FUNCTIONS IN: RNA binding, nucleotide binding, zinc ion binding, nucleic acid binding; INVOLVED IN: biological_process unknown; LOCATED IN: cellular_component unknown; EXPRESSED IN: 25 plant structures; EXPRESSED DURING: 14 growth stages; CONTAINS InterPro DOMAIN/s: Zinc finger, CCCH-type (InterPro:IPR000571), RNA recognition motif, RNP…	358	481			ath03040:Spliceosome,
comp154442_c0_seq2	AT1G07360.1	75.89	394	78	3	1678	497	1	377	0	586	CCCH-type zinc fingerfamily protein with RNA-binding domain		CCCH-type zinc fingerfamily protein with RNA-binding domain; FUNCTIONS IN: RNA binding, nucleotide binding, zinc ion binding, nucleic acid binding; INVOLVED IN: biological_process unknown; LOCATED IN: cellular_component unknown; EXPRESSED IN: 25 plant structures; EXPRESSED DURING: 14 growth stages; CONTAINS InterPro DOMAIN/s: Zinc finger, CCCH-type (InterPro:IPR000571), RNA recognition motif, RNP…	1939	481			ath03040:Spliceosome,
comp113406_c1_seq1	AT1G07420.2	87.4	127	16	0	1	381	27	153	3e-79	237	sterol 4-alpha-methyl-oxidase 2-1	Arabidopsis thaliana sterol 4-alpha-methyl-oxidase mRNA	sterol 4-alpha-methyl-oxidase 2-1 (SMO2-1); FUNCTIONS IN: C-4 methylsterol oxidase activity, 4-alpha-methyl-delta7-sterol-4alpha-methyl oxidase activity; INVOLVED IN: oxidation reduction, fatty acid biosynthetic process; EXPRESSED IN: 23 plant structures; EXPRESSED DURING: 13 growth stages; CONTAINS InterPro DOMAIN/s: Fatty acid hydroxylase (InterPro:IPR006694); BEST Arabidopsis thaliana protein …	381	228			ath00100:Steroid biosynthesis,ath01066:Biosynthesis of alkaloids derived from terpenoid and polyketide,
comp144578_c0_seq1	AT1G07420.1	86.36	264	33	1	99	890	5	265	5e-170	481	sterol 4-alpha-methyl-oxidase 2-1	Arabidopsis thaliana sterol 4-alpha-methyl-oxidase mRNA	sterol 4-alpha-methyl-oxidase 2-1 (SMO2-1); FUNCTIONS IN: C-4 methylsterol oxidase activity, 4-alpha-methyl-delta7-sterol-4alpha-methyl oxidase activity; INVOLVED IN: oxidation reduction, fatty acid biosynthetic process; LOCATED IN: chloroplast envelope; EXPRESSED IN: 23 plant structures; EXPRESSED DURING: 13 growth stages; CONTAINS InterPro DOMAIN/s: Fatty acid hydroxylase (InterPro:IPR006694); …	1292	266			ath00100:Steroid biosynthesis,ath01066:Biosynthesis of alkaloids derived from terpenoid and polyketide,
comp4887834_c0_seq1	AT1G07420.2	100	87	0	0	2	262	68	154	3e-57	179	sterol 4-alpha-methyl-oxidase 2-1	Arabidopsis thaliana sterol 4-alpha-methyl-oxidase mRNA	sterol 4-alpha-methyl-oxidase 2-1 (SMO2-1); FUNCTIONS IN: C-4 methylsterol oxidase activity, 4-alpha-methyl-delta7-sterol-4alpha-methyl oxidase activity; INVOLVED IN: oxidation reduction, fatty acid biosynthetic process; EXPRESSED IN: 23 plant structures; EXPRESSED DURING: 13 growth stages; CONTAINS InterPro DOMAIN/s: Fatty acid hydroxylase (InterPro:IPR006694); BEST Arabidopsis thaliana protein …	263	228			ath00100:Steroid biosynthesis,ath01066:Biosynthesis of alkaloids derived from terpenoid and polyketide,
comp139962_c0_seq1	AT1G07705.2	48.05	614	252	15	1969	311	1	608	1e-162	488	NOT2 / NOT3 / NOT5 family		NOT2 / NOT3 / NOT5 family; FUNCTIONS IN: transcription regulator activity; INVOLVED IN: regulation of transcription; LOCATED IN: nucleus, chloroplast; EXPRESSED IN: 23 plant structures; EXPRESSED DURING: 13 growth stages; CONTAINS InterPro DOMAIN/s: NOT2/NOT3/NOT5 (InterPro:IPR007282); BEST Arabidopsis thaliana protein match is: VIRE2 interacting protein 2 (TAIR:AT5G59710.1); Has 3259 Blast hits …	2251	614			ath03018:RNA degradation,
comp143597_c0_seq1	AT1G07705.2	63.81	641	171	14	2127	232	22	610	0	701	NOT2 / NOT3 / NOT5 family		NOT2 / NOT3 / NOT5 family; FUNCTIONS IN: transcription regulator activity; INVOLVED IN: regulation of transcription; LOCATED IN: nucleus, chloroplast; EXPRESSED IN: 23 plant structures; EXPRESSED DURING: 13 growth stages; CONTAINS InterPro DOMAIN/s: NOT2/NOT3/NOT5 (InterPro:IPR007282); BEST Arabidopsis thaliana protein match is: VIRE2 interacting protein 2 (TAIR:AT5G59710.1); Has 3259 Blast hits …	2528	614			ath03018:RNA degradation,
comp5050033_c0_seq1	AT1G07705.1	100	74	0	0	224	3	23	96	5e-30	111	NOT2 / NOT3 / NOT5 family		NOT2 / NOT3 / NOT5 family; FUNCTIONS IN: transcription regulator activity; INVOLVED IN: regulation of transcription; LOCATED IN: nucleus, chloroplast; EXPRESSED IN: 23 plant structures; EXPRESSED DURING: 13 growth stages; CONTAINS InterPro DOMAIN/s: NOT2/NOT3/NOT5 (InterPro:IPR007282); BEST Arabidopsis thaliana protein match is: VIRE2 interacting protein 2 (TAIR:AT5G59710.1); Has 2858 Blast hits …	226	546			ath03018:RNA degradation,
comp56125_c0_seq1	AT1G07880.1	64.36	101	28	2	5	304	107	200	2e-42	142	Protein kinase superfamily protein	member of MAP Kinase	ATMPK13; CONTAINS InterPro DOMAIN/s: Protein kinase, ATP binding site (InterPro:IPR017441), Serine/threonine-protein kinase domain (InterPro:IPR002290), Serine/threonine-protein kinase-like domain (InterPro:IPR017442), Serine/threonine-protein kinase, active site (InterPro:IPR008271), Protein kinase-like domain (InterPro:IPR011009), MAP kinase, conserved site (InterPro:IPR003527), Protein kinase,…	305	254			ath04650:Natural killer cell mediated cytotoxicity,
comp154196_c0_seq2	AT1G07880.2	76.69	356	83	0	331	1398	5	360	0	599	Protein kinase superfamily protein	member of MAP Kinase	ATMPK13; CONTAINS InterPro DOMAIN/s: Protein kinase, ATP binding site (InterPro:IPR017441), Serine/threonine-protein kinase domain (InterPro:IPR002290), JNK MAP kinase (InterPro:IPR008351), Serine/threonine-protein kinase-like domain (InterPro:IPR017442), Protein kinase-like domain (InterPro:IPR011009), Serine/threonine-protein kinase, active site (InterPro:IPR008271), MAP kinase, conserved site …	1746	363			ath04650:Natural killer cell mediated cytotoxicity,
comp2735439_c0_seq1	AT1G07880.1	64.71	102	28	2	305	3	123	217	6e-42	140	Protein kinase superfamily protein	member of MAP Kinase	ATMPK13; CONTAINS InterPro DOMAIN/s: Protein kinase, ATP binding site (InterPro:IPR017441), Serine/threonine-protein kinase domain (InterPro:IPR002290), Serine/threonine-protein kinase-like domain (InterPro:IPR017442), Serine/threonine-protein kinase, active site (InterPro:IPR008271), Protein kinase-like domain (InterPro:IPR011009), MAP kinase, conserved site (InterPro:IPR003527), Protein kinase,…	307	254			ath04650:Natural killer cell mediated cytotoxicity,
comp149280_c0_seq1	AT1G07980.1	52.75	91	43	0	1047	1319	110	200	1e-26	108	nuclear factor Y, subunit C10		nuclear factor Y, subunit C10 (NF-YC10); FUNCTIONS IN: sequence-specific DNA binding transcription factor activity; INVOLVED IN: regulation of transcription; LOCATED IN: intracellular, chloroplast; EXPRESSED IN: 21 plant structures; EXPRESSED DURING: 13 growth stages; CONTAINS InterPro DOMAIN/s: Transcription factor CBF/NF-Y/archaeal histone (InterPro:IPR003958), Histone-fold (InterPro:IPR009072)…	1619	206			ath00230:Purine metabolism,ath00240:Pyrimidine metabolism,ath03030:DNA replication,ath03410:Base excision repair,ath03420:Nucleotide excision repair,
comp153007_c0_seq3	AT1G08130.1	64.59	785	240	9	124	2439	25	784	0	1016	DNA ligase 1	Encodes the Arabidopsis DNA ligase 1 that provides the major DNA ligase activity in cells and plays a key role in both DNA replication and excision repair pathways. Indispensable for cell viability. AtLIG1 expresses one major and two minor mRNA transcripts differing only in the length of the 5' untranslated leader sequences preceding a common ORF. Translation from the first in-frame start codon p…	DNA ligase 1 (LIG1); FUNCTIONS IN: DNA binding, DNA ligase (ATP) activity, ATP binding; INVOLVED IN: DNA repair, DNA replication, DNA recombination; LOCATED IN: mitochondrion, nucleus; EXPRESSED IN: 24 plant structures; EXPRESSED DURING: 14 growth stages; CONTAINS InterPro DOMAIN/s: Nucleic acid-binding, OB-fold (InterPro:IPR012340), DNA ligase, N-terminal (InterPro:IPR012308), ATP dependent DNA …	3005	790			ath03030:DNA replication,ath03410:Base excision repair,ath03420:Nucleotide excision repair,ath03430:Mismatch repair,
comp134876_c0_seq2	AT1G08200.1	91.57	83	7	0	2	250	150	232	5e-51	167	UDP-D-apiose/UDP-D-xylose synthase 2	Encodes a putative UDP-D-apiose/UPD-D-xylose synthetase.	UDP-D-apiose/UDP-D-xylose synthase 2 (AXS2); FUNCTIONS IN: UDP-glucuronate decarboxylase activity; INVOLVED IN: nucleotide-sugar biosynthetic process; LOCATED IN: apoplast, cytoplasm; EXPRESSED IN: fruit, guard cell, cultured cell, leaf; EXPRESSED DURING: seedling growth; CONTAINS InterPro DOMAIN/s: NAD-dependent epimerase/dehydratase (InterPro:IPR001509), NAD(P)-binding domain (InterPro:IPR01604…	250	389			ath00520:Amino sugar and nucleotide sugar metabolism,
comp134876_c1_seq1	AT1G08200.1	92.31	117	9	0	2	352	226	342	7e-74	228	UDP-D-apiose/UDP-D-xylose synthase 2	Encodes a putative UDP-D-apiose/UPD-D-xylose synthetase.	UDP-D-apiose/UDP-D-xylose synthase 2 (AXS2); FUNCTIONS IN: UDP-glucuronate decarboxylase activity; INVOLVED IN: nucleotide-sugar biosynthetic process; LOCATED IN: apoplast, cytoplasm; EXPRESSED IN: fruit, guard cell, cultured cell, leaf; EXPRESSED DURING: seedling growth; CONTAINS InterPro DOMAIN/s: NAD-dependent epimerase/dehydratase (InterPro:IPR001509), NAD(P)-binding domain (InterPro:IPR01604…	352	389			ath00520:Amino sugar and nucleotide sugar metabolism,
comp135749_c0_seq1	AT1G08200.1	89.62	106	11	0	2	319	40	145	3e-64	202	UDP-D-apiose/UDP-D-xylose synthase 2	Encodes a putative UDP-D-apiose/UPD-D-xylose synthetase.	UDP-D-apiose/UDP-D-xylose synthase 2 (AXS2); FUNCTIONS IN: UDP-glucuronate decarboxylase activity; INVOLVED IN: nucleotide-sugar biosynthetic process; LOCATED IN: apoplast, cytoplasm; EXPRESSED IN: fruit, guard cell, cultured cell, leaf; EXPRESSED DURING: seedling growth; CONTAINS InterPro DOMAIN/s: NAD-dependent epimerase/dehydratase (InterPro:IPR001509), NAD(P)-binding domain (InterPro:IPR01604…	319	389			ath00520:Amino sugar and nucleotide sugar metabolism,
comp155533_c0_seq31	AT1G08200.1	92.93	297	21	0	974	84	93	389	0	585	UDP-D-apiose/UDP-D-xylose synthase 2	Encodes a putative UDP-D-apiose/UPD-D-xylose synthetase.	UDP-D-apiose/UDP-D-xylose synthase 2 (AXS2); FUNCTIONS IN: UDP-glucuronate decarboxylase activity; INVOLVED IN: nucleotide-sugar biosynthetic process; LOCATED IN: apoplast, cytoplasm; EXPRESSED IN: fruit, guard cell, cultured cell, leaf; EXPRESSED DURING: seedling growth; CONTAINS InterPro DOMAIN/s: NAD-dependent epimerase/dehydratase (InterPro:IPR001509), NAD(P)-binding domain (InterPro:IPR01604…	974	389			ath00520:Amino sugar and nucleotide sugar metabolism,
comp58228_c0_seq1	AT1G08260.1	80.81	99	19	0	3	299	57	155	7e-49	169	DNA polymerase epsilon catalytic subunit	Similar to POL2A, DNA polymerase epsilon catalytic subunit. Essential for Arabidopsis growth. Null homozygotes are embryo lethal, partial loss of function alleles show embryo patterning defects such as root pole displacement. Delayed progression through cell cycle results in embryos with smaller numbers of larger cells.	TILTED 1 (TIL1); FUNCTIONS IN: DNA-directed DNA polymerase activity, DNA binding, nucleotide binding, zinc ion binding, nucleic acid binding; INVOLVED IN: positive regulation of S phase of mitotic cell cycle, negative regulation of long-day photoperiodism, flowering, embryo development ending in seed dormancy; LOCATED IN: apoplast, epsilon DNA polymerase complex; EXPRESSED IN: 19 plant structures…	299	2161			ath00230:Purine metabolism,ath00240:Pyrimidine metabolism,ath03030:DNA replication,ath03410:Base excision repair,ath03420:Nucleotide excision repair,
comp107411_c0_seq1	AT1G08260.1	76.92	104	24	0	314	3	149	252	2e-49	171	DNA polymerase epsilon catalytic subunit	Similar to POL2A, DNA polymerase epsilon catalytic subunit. Essential for Arabidopsis growth. Null homozygotes are embryo lethal, partial loss of function alleles show embryo patterning defects such as root pole displacement. Delayed progression through cell cycle results in embryos with smaller numbers of larger cells.	TILTED 1 (TIL1); FUNCTIONS IN: DNA-directed DNA polymerase activity, DNA binding, nucleotide binding, zinc ion binding, nucleic acid binding; INVOLVED IN: positive regulation of S phase of mitotic cell cycle, negative regulation of long-day photoperiodism, flowering, embryo development ending in seed dormancy; LOCATED IN: apoplast, epsilon DNA polymerase complex; EXPRESSED IN: 19 plant structures…	315	2161			ath00230:Purine metabolism,ath00240:Pyrimidine metabolism,ath03030:DNA replication,ath03410:Base excision repair,ath03420:Nucleotide excision repair,
comp151904_c0_seq2	AT1G08260.1	53	749	310	7	11	2254	1449	2156	0	717	DNA polymerase epsilon catalytic subunit	Similar to POL2A, DNA polymerase epsilon catalytic subunit. Essential for Arabidopsis growth. Null homozygotes are embryo lethal, partial loss of function alleles show embryo patterning defects such as root pole displacement. Delayed progression through cell cycle results in embryos with smaller numbers of larger cells.	TILTED 1 (TIL1); FUNCTIONS IN: DNA-directed DNA polymerase activity, DNA binding, nucleotide binding, zinc ion binding, nucleic acid binding; INVOLVED IN: positive regulation of S phase of mitotic cell cycle, negative regulation of long-day photoperiodism, flowering, embryo development ending in seed dormancy; LOCATED IN: apoplast, epsilon DNA polymerase complex; EXPRESSED IN: 19 plant structures…	2415	2161			ath00230:Purine metabolism,ath00240:Pyrimidine metabolism,ath03030:DNA replication,ath03410:Base excision repair,ath03420:Nucleotide excision repair,
comp950876_c0_seq1	AT1G08260.1	71.43	42	12	0	148	273	16	57	8e-13	64.7	DNA polymerase epsilon catalytic subunit	Similar to POL2A, DNA polymerase epsilon catalytic subunit. Essential for Arabidopsis growth. Null homozygotes are embryo lethal, partial loss of function alleles show embryo patterning defects such as root pole displacement. Delayed progression through cell cycle results in embryos with smaller numbers of larger cells.	TILTED 1 (TIL1); FUNCTIONS IN: DNA-directed DNA polymerase activity, DNA binding, nucleotide binding, zinc ion binding, nucleic acid binding; INVOLVED IN: positive regulation of S phase of mitotic cell cycle, negative regulation of long-day photoperiodism, flowering, embryo development ending in seed dormancy; LOCATED IN: apoplast, epsilon DNA polymerase complex; EXPRESSED IN: 19 plant structures…	274	2161			ath00230:Purine metabolism,ath00240:Pyrimidine metabolism,ath03030:DNA replication,ath03410:Base excision repair,ath03420:Nucleotide excision repair,
comp59408_c0_seq1	AT1G08360.1	69.85	136	41	0	3	410	24	159	5e-52	167	Ribosomal protein L1p/L10e family		Ribosomal protein L1p/L10e family; FUNCTIONS IN: structural constituent of ribosome, RNA binding; INVOLVED IN: translation, RNA processing; LOCATED IN: cytosolic ribosome, ribosome, cytosolic large ribosomal subunit, plasma membrane; EXPRESSED IN: 22 plant structures; EXPRESSED DURING: 13 growth stages; CONTAINS InterPro DOMAIN/s: Ribosomal protein L1 (InterPro:IPR002143), Ribosomal protein L1, 2…	411	216			ath03010:Ribosome,
comp131839_c1_seq1	AT1G08360.1	91.86	172	14	0	2	517	45	216	5e-100	296	Ribosomal protein L1p/L10e family		Ribosomal protein L1p/L10e family; FUNCTIONS IN: structural constituent of ribosome, RNA binding; INVOLVED IN: translation, RNA processing; LOCATED IN: cytosolic ribosome, ribosome, cytosolic large ribosomal subunit, plasma membrane; EXPRESSED IN: 22 plant structures; EXPRESSED DURING: 13 growth stages; CONTAINS InterPro DOMAIN/s: Ribosomal protein L1 (InterPro:IPR002143), Ribosomal protein L1, 2…	837	216			ath03010:Ribosome,
comp136405_c0_seq1	AT1G08360.1	88.89	216	24	0	941	294	1	216	3e-125	362	Ribosomal protein L1p/L10e family		Ribosomal protein L1p/L10e family; FUNCTIONS IN: structural constituent of ribosome, RNA binding; INVOLVED IN: translation, RNA processing; LOCATED IN: cytosolic ribosome, ribosome, cytosolic large ribosomal subunit, plasma membrane; EXPRESSED IN: 22 plant structures; EXPRESSED DURING: 13 growth stages; CONTAINS InterPro DOMAIN/s: Ribosomal protein L1 (InterPro:IPR002143), Ribosomal protein L1, 2…	1008	216			ath03010:Ribosome,
comp147344_c0_seq1	AT1G08560.1	66.77	316	94	3	1133	201	1	310	6e-136	395	syntaxin of plants 111	member of SYP11 syntaxin Gene Family	syntaxin of plants 111 (SYP111); FUNCTIONS IN: SNAP receptor activity; INVOLVED IN: intracellular protein transport, response to cyclopentenone, cellular membrane fusion; LOCATED IN: endomembrane system, plasma membrane, phragmoplast, cell plate; EXPRESSED IN: 22 plant structures; EXPRESSED DURING: 13 growth stages; CONTAINS InterPro DOMAIN/s: Target SNARE coiled-coil domain (InterPro:IPR000727),…	1207	310			ath04130:SNARE interactions in vesicular transport,
comp157037_c1_seq3	AT1G08840.1	65.13	152	52	1	696	244	1144	1295	3e-60	207	DNA replication helicase, putative		embryo defective 2411 (emb2411); FUNCTIONS IN: ATP-dependent DNA helicase activity, DNA binding, ATP binding; INVOLVED IN: DNA replication, embryo development ending in seed dormancy; LOCATED IN: chloroplast; EXPRESSED IN: 23 plant structures; EXPRESSED DURING: 13 growth stages; CONTAINS InterPro DOMAIN/s: DNA helicase, UvrD/REP type (InterPro:IPR000212), DNA replication factor Dna2 (InterPro:IPR…	726	1296			ath03030:DNA replication,
comp3015411_c0_seq1	AT1G09100.1	81.82	77	14	0	231	1	322	398	5e-38	132	26S proteasome AAA-ATPase subunit RPT5B	Encodes RPT5b (Regulatory Particle 5b), one of the six AAA-ATPases of the proteasome regulatory particle. Essential for gametophyte development. In Arabidopsis, the RPT5 subunit is encoded by two highly homologous genes, RPT5a and RPT5b. RPT5a and RPT5b show accession-dependent functional redundancy. In Wassilewskija (Ws) accession: mutant alleles of RPT5a displayed 50% pollen lethality, indicati…	26S proteasome AAA-ATPase subunit RPT5B (RPT5B); FUNCTIONS IN: ATPase activity, calmodulin binding; INVOLVED IN: glucose mediated signaling pathway, proteasomal protein catabolic process, embryo sac development, pollen development; LOCATED IN: proteasome complex, plasma membrane, membrane; EXPRESSED IN: 26 plant structures; EXPRESSED DURING: 15 growth stages; CONTAINS InterPro DOMAIN/s: ATPase, A…	231	423			ath03050:Proteasome,
comp155030_c0_seq15	AT1G09140.1	69.39	147	42	1	3	443	43	186	1e-56	189	SERINE-ARGININE PROTEIN 30	Encodes a serine-arginine rich RNA binding protein involved in regulation of splicing (including splicing of itself). Exists as 3 alternative spliced forms that are differentially expressed.	SERINE-ARGININE PROTEIN 30 (ATSRP30); CONTAINS InterPro DOMAIN/s: RNA recognition motif, RNP-1 (InterPro:IPR000504), Nucleotide-binding, alpha-beta plait (InterPro:IPR012677); BEST Arabidopsis thaliana protein match is: RNA-binding (RRM/RBD/RNP motifs) family protein (TAIR:AT1G02840.3); Has 10547 Blast hits to 8837 proteins in 431 species: Archae - 0; Bacteria - 274; Metazoa - 6368; Fungi - 1180;…	1102	268			ath03040:Spliceosome,
comp155355_c0_seq40	AT1G09140.1	72.43	185	51	0	1931	1377	4	188	3e-80	259	SERINE-ARGININE PROTEIN 30	Encodes a serine-arginine rich RNA binding protein involved in regulation of splicing (including splicing of itself). Exists as 3 alternative spliced forms that are differentially expressed.	SERINE-ARGININE PROTEIN 30 (ATSRP30); CONTAINS InterPro DOMAIN/s: RNA recognition motif, RNP-1 (InterPro:IPR000504), Nucleotide-binding, alpha-beta plait (InterPro:IPR012677); BEST Arabidopsis thaliana protein match is: RNA-binding (RRM/RBD/RNP motifs) family protein (TAIR:AT1G02840.3); Has 10547 Blast hits to 8837 proteins in 431 species: Archae - 0; Bacteria - 274; Metazoa - 6368; Fungi - 1180;…	2057	268			ath03040:Spliceosome,
comp152458_c0_seq7	AT1G09530.2	69.84	126	30	4	1343	975	301	421	4e-45	172	phytochrome interacting factor 3	Transcription factor interacting with photoreceptors phyA and phyB. Forms a ternary complex in vitro with G-box element of the promoters of LHY, CCA1. Acts as a negative regulator of phyB signalling. It degrades rapidly after irradiation of dark grown seedlings in a process controlled by phytochromes. Does not play a significant role in controlling light input and function of the circadian clockw…	phytochrome interacting factor 3 (PIF3); CONTAINS InterPro DOMAIN/s: Helix-loop-helix DNA-binding domain (InterPro:IPR001092), Helix-loop-helix DNA-binding (InterPro:IPR011598); BEST Arabidopsis thaliana protein match is: phytochrome interacting factor 3-like 1 (TAIR:AT2G46970.1); Has 4326 Blast hits to 4310 proteins in 315 species: Archae - 0; Bacteria - 2; Metazoa - 732; Fungi - 183; Plants - 3…	2881	524			ath04712:Circadian rhythm,
comp154540_c0_seq3	AT1G09530.2	75.9	83	16	1	1436	1672	315	397	3e-30	126	phytochrome interacting factor 3	Transcription factor interacting with photoreceptors phyA and phyB. Forms a ternary complex in vitro with G-box element of the promoters of LHY, CCA1. Acts as a negative regulator of phyB signalling. It degrades rapidly after irradiation of dark grown seedlings in a process controlled by phytochromes. Does not play a significant role in controlling light input and function of the circadian clockw…	phytochrome interacting factor 3 (PIF3); CONTAINS InterPro DOMAIN/s: Helix-loop-helix DNA-binding domain (InterPro:IPR001092), Helix-loop-helix DNA-binding (InterPro:IPR011598); BEST Arabidopsis thaliana protein match is: phytochrome interacting factor 3-like 1 (TAIR:AT2G46970.1); Has 4326 Blast hits to 4310 proteins in 315 species: Archae - 0; Bacteria - 2; Metazoa - 732; Fungi - 183; Plants - 3…	2468	524			ath04712:Circadian rhythm,
comp154972_c0_seq2	AT1G09530.2	36.82	516	227	15	505	2043	1	420	5e-49	184	phytochrome interacting factor 3	Transcription factor interacting with photoreceptors phyA and phyB. Forms a ternary complex in vitro with G-box element of the promoters of LHY, CCA1. Acts as a negative regulator of phyB signalling. It degrades rapidly after irradiation of dark grown seedlings in a process controlled by phytochromes. Does not play a significant role in controlling light input and function of the circadian clockw…	phytochrome interacting factor 3 (PIF3); CONTAINS InterPro DOMAIN/s: Helix-loop-helix DNA-binding domain (InterPro:IPR001092), Helix-loop-helix DNA-binding (InterPro:IPR011598); BEST Arabidopsis thaliana protein match is: phytochrome interacting factor 3-like 1 (TAIR:AT2G46970.1); Has 4326 Blast hits to 4310 proteins in 315 species: Archae - 0; Bacteria - 2; Metazoa - 732; Fungi - 183; Plants - 3…	3022	524			ath04712:Circadian rhythm,
comp153241_c0_seq2	AT1G09570.1	79.65	1101	220	3	1017	4316	20	1117	0	1798	phytochrome A	Light-labile cytoplasmic red/far-red light photoreceptor involved in the regulation of photomorphogenesis. It exists in two inter-convertible forms: Pr and Pfr (active) and functions as a dimer.The N terminus carries a single tetrapyrrole chromophore, and the C terminus is involved in dimerization. It is the sole photoreceptor mediating the FR high irradiance response (HIR). Major regulator in re…	phytochrome A (PHYA); CONTAINS InterPro DOMAIN/s: Phytochrome, central region (InterPro:IPR013515), Signal transduction histidine kinase, core (InterPro:IPR005467), PAS fold (InterPro:IPR013767), PAS (InterPro:IPR000014), Phytochrome chromophore attachment domain (InterPro:IPR016132), ATPase-like, ATP-binding domain (InterPro:IPR003594), PAS fold-2 (InterPro:IPR013654), Phytochrome A/B/C/D/E (Int…	4857	1122			ath04712:Circadian rhythm,
comp134035_c0_seq1	AT1G09690.1	81.25	80	15	0	82	321	1	80	8e-46	148	Translation protein SH3-like family protein		Translation protein SH3-like family protein; FUNCTIONS IN: structural constituent of ribosome; INVOLVED IN: translation; LOCATED IN: ribosome, cytosolic large ribosomal subunit; EXPRESSED IN: juvenile leaf, pollen tube; CONTAINS InterPro DOMAIN/s: Translation protein SH3-like (InterPro:IPR008991), Ribosomal protein L21e (InterPro:IPR001147), Ribosomal protein L21e, conserved site (InterPro:IPR018…	321	164			ath03010:Ribosome,
comp147657_c0_seq2	AT1G09690.1	64.86	37	13	0	732	622	127	163	2e-08	52.8	Translation protein SH3-like family protein		Translation protein SH3-like family protein; FUNCTIONS IN: structural constituent of ribosome; INVOLVED IN: translation; LOCATED IN: ribosome, cytosolic large ribosomal subunit; EXPRESSED IN: juvenile leaf, pollen tube; CONTAINS InterPro DOMAIN/s: Translation protein SH3-like (InterPro:IPR008991), Ribosomal protein L21e (InterPro:IPR001147), Ribosomal protein L21e, conserved site (InterPro:IPR018…	899	164			ath03010:Ribosome,
comp124921_c0_seq1	AT1G09760.1	72.73	33	7	1	99	1	1	31	6e-08	48.5	U2 small nuclear ribonucleoprotein A		U2 small nuclear ribonucleoprotein A (U2A'); INVOLVED IN: nuclear mRNA splicing, via spliceosome, response to cold; LOCATED IN: in 6 components; EXPRESSED IN: 22 plant structures; EXPRESSED DURING: 13 growth stages; CONTAINS InterPro DOMAIN/s: U2A&apos;/phosphoprotein 32 family A, C-terminal (InterPro:IPR003603); Has 8109 Blast hits to 6297 proteins in 450 species: Archae - 0; Bacteria - 3635; Me…	263	249			ath03040:Spliceosome,
comp156709_c0_seq4	AT1G09760.1	76.76	241	51	1	878	156	1	236	2e-97	291	U2 small nuclear ribonucleoprotein A		U2 small nuclear ribonucleoprotein A (U2A'); INVOLVED IN: nuclear mRNA splicing, via spliceosome, response to cold; LOCATED IN: in 6 components; EXPRESSED IN: 22 plant structures; EXPRESSED DURING: 13 growth stages; CONTAINS InterPro DOMAIN/s: U2A&apos;/phosphoprotein 32 family A, C-terminal (InterPro:IPR003603); Has 8109 Blast hits to 6297 proteins in 450 species: Archae - 0; Bacteria - 3635; Me…	902	249			ath03040:Spliceosome,
comp71580_c0_seq1	AT1G09770.1	93.1	29	2	0	90	4	1	29	6e-11	59.3	cell division cycle 5	Member of MYB3R- and R2R3- type MYB- encoding genes. Essential for plant innate immunity. Interacts with MOS4 and PRL1.	cell division cycle 5 (CDC5); FUNCTIONS IN: DNA binding, sequence-specific DNA binding transcription factor activity; INVOLVED IN: defense response signaling pathway, resistance gene-independent, defense response signaling pathway, resistance gene-dependent, defense response to bacterium, defense response to fungus, regulation of transcription; LOCATED IN: chloroplast; EXPRESSED IN: 24 plant stru…	299	844			ath03040:Spliceosome,
comp157356_c0_seq5	AT1G09770.1	75.43	810	192	4	328	2736	1	810	0	1078	cell division cycle 5	Member of MYB3R- and R2R3- type MYB- encoding genes. Essential for plant innate immunity. Interacts with MOS4 and PRL1.	cell division cycle 5 (CDC5); FUNCTIONS IN: DNA binding, sequence-specific DNA binding transcription factor activity; INVOLVED IN: defense response signaling pathway, resistance gene-independent, defense response signaling pathway, resistance gene-dependent, defense response to bacterium, defense response to fungus, regulation of transcription; LOCATED IN: chloroplast; EXPRESSED IN: 24 plant stru…	3631	844			ath03040:Spliceosome,
comp137751_c0_seq1	AT1G09815.1	48.8	125	62	2	58	429	1	124	5e-31	113	polymerase delta 4		polymerase delta 4 (POLD4); FUNCTIONS IN: DNA-directed DNA polymerase activity; INVOLVED IN: DNA replication; LOCATED IN: nucleus; EXPRESSED IN: 24 plant structures; EXPRESSED DURING: 15 growth stages; CONTAINS InterPro DOMAIN/s: DNA polymerase delta, subunit 4 (InterPro:IPR007218); Has 212 Blast hits to 212 proteins in 91 species: Archae - 0; Bacteria - 0; Metazoa - 52; Fungi - 86; Plants - 65; …	646	124			ath00230:Purine metabolism,ath00240:Pyrimidine metabolism,ath03030:DNA replication,ath03410:Base excision repair,ath03420:Nucleotide excision repair,ath03430:Mismatch repair,ath03440:Homologous recombination,
comp133706_c0_seq1	AT1G10210.2	80.77	234	45	0	1040	339	137	370	1e-143	415	mitogen-activated protein kinase 1	Encodes ATMPK1.	mitogen-activated protein kinase 1 (ATMPK1); CONTAINS InterPro DOMAIN/s: Protein kinase, ATP binding site (InterPro:IPR017441), Protein kinase, catalytic domain (InterPro:IPR000719), Serine/threonine-protein kinase domain (InterPro:IPR002290), Serine/threonine-protein kinase-like domain (InterPro:IPR017442), Protein kinase-like domain (InterPro:IPR011009), Serine/threonine-protein kinase, active …	1041	370			ath04650:Natural killer cell mediated cytotoxicity,
comp149663_c0_seq1	AT1G10210.2	84.05	370	59	0	412	1521	1	370	0	672	mitogen-activated protein kinase 1	Encodes ATMPK1.	mitogen-activated protein kinase 1 (ATMPK1); CONTAINS InterPro DOMAIN/s: Protein kinase, ATP binding site (InterPro:IPR017441), Protein kinase, catalytic domain (InterPro:IPR000719), Serine/threonine-protein kinase domain (InterPro:IPR002290), Serine/threonine-protein kinase-like domain (InterPro:IPR017442), Protein kinase-like domain (InterPro:IPR011009), Serine/threonine-protein kinase, active …	2030	370			ath04650:Natural killer cell mediated cytotoxicity,
comp133642_c0_seq1	AT1G10520.1	66.45	471	142	4	8	1402	69	529	0	626	DNA polymerase lambda (POLL)		DNA polymerase lambda (POLL); FUNCTIONS IN: DNA binding, DNA-directed DNA polymerase activity, catalytic activity, nucleotidyltransferase activity; INVOLVED IN: DNA repair, DNA replication; LOCATED IN: intracellular; EXPRESSED IN: cultured cell; CONTAINS InterPro DOMAIN/s: Nucleotidyl transferase domain (InterPro:IPR002934), DNA-directed DNA polymerase, family X, beta-like (InterPro:IPR002008), D…	1656	529			ath03410:Base excision repair,ath03450:Non-homologous end-joining,
comp151751_c0_seq2	AT1G10520.1	56.23	345	129	5	111	1124	16	345	0	362	DNA polymerase lambda (POLL)		DNA polymerase lambda (POLL); FUNCTIONS IN: DNA binding, DNA-directed DNA polymerase activity, catalytic activity, nucleotidyltransferase activity; INVOLVED IN: DNA repair, DNA replication; LOCATED IN: intracellular; EXPRESSED IN: cultured cell; CONTAINS InterPro DOMAIN/s: Nucleotidyl transferase domain (InterPro:IPR002934), DNA-directed DNA polymerase, family X, beta-like (InterPro:IPR002008), D…	1949	529			ath03410:Base excision repair,ath03450:Non-homologous end-joining,
comp143945_c0_seq1	AT1G10580.1	65.96	47	15	1	373	513	26	71	3e-12	65.1	Transducin/WD40 repeat-like superfamily protein		Transducin/WD40 repeat-like superfamily protein; CONTAINS InterPro DOMAIN/s: WD40 repeat 2 (InterPro:IPR019782), WD40 repeat, conserved site (InterPro:IPR019775), WD40 repeat (InterPro:IPR001680), G-protein beta WD-40 repeat, region (InterPro:IPR020472), WD40 repeat-like-containing domain (InterPro:IPR011046), WD40-repeat-containing domain (InterPro:IPR017986), WD40/YVTN repeat-like-containing do…	515	573			ath03040:Spliceosome,
comp157105_c0_seq3	AT1G10580.1	78.37	564	115	4	365	2053	16	573	0	875	Transducin/WD40 repeat-like superfamily protein		Transducin/WD40 repeat-like superfamily protein; CONTAINS InterPro DOMAIN/s: WD40 repeat 2 (InterPro:IPR019782), WD40 repeat, conserved site (InterPro:IPR019775), WD40 repeat (InterPro:IPR001680), G-protein beta WD-40 repeat, region (InterPro:IPR020472), WD40 repeat-like-containing domain (InterPro:IPR011046), WD40-repeat-containing domain (InterPro:IPR017986), WD40/YVTN repeat-like-containing do…	2622	573			ath03040:Spliceosome,
comp115649_c0_seq1	AT1G10930.1	75	212	50	1	627	1	380	591	2e-103	327	DNA helicase (RECQl4A)	DNA helicase involved in the maintenance of genome stability by modulation of the DNA damage response and suppression of homologous recombination.	RECQ4A; FUNCTIONS IN: helicase activity, ATP-dependent 3'-5' DNA helicase activity, ATP-dependent helicase activity, nucleic acid binding, ATP binding; INVOLVED IN: chromosome organization, response to DNA damage stimulus, double-strand break repair via homologous recombination; LOCATED IN: intracellular; CONTAINS InterPro DOMAIN/s: DNA/RNA helicase, DEAD/DEAH box type, N-terminal (InterPro:IPR01…	684	1188			ath03440:Homologous recombination,
comp117544_c0_seq1	AT1G10930.1	36.94	111	63	4	598	269	1	105	6e-08	53.5	DNA helicase (RECQl4A)	DNA helicase involved in the maintenance of genome stability by modulation of the DNA damage response and suppression of homologous recombination.	RECQ4A; FUNCTIONS IN: helicase activity, ATP-dependent 3'-5' DNA helicase activity, ATP-dependent helicase activity, nucleic acid binding, ATP binding; INVOLVED IN: chromosome organization, response to DNA damage stimulus, double-strand break repair via homologous recombination; LOCATED IN: intracellular; CONTAINS InterPro DOMAIN/s: DNA/RNA helicase, DEAD/DEAH box type, N-terminal (InterPro:IPR01…	736	1188			ath03440:Homologous recombination,
comp123300_c0_seq2	AT1G10930.1	60.2	98	39	0	334	41	224	321	1e-31	121	DNA helicase (RECQl4A)	DNA helicase involved in the maintenance of genome stability by modulation of the DNA damage response and suppression of homologous recombination.	RECQ4A; FUNCTIONS IN: helicase activity, ATP-dependent 3'-5' DNA helicase activity, ATP-dependent helicase activity, nucleic acid binding, ATP binding; INVOLVED IN: chromosome organization, response to DNA damage stimulus, double-strand break repair via homologous recombination; LOCATED IN: intracellular; CONTAINS InterPro DOMAIN/s: DNA/RNA helicase, DEAD/DEAH box type, N-terminal (InterPro:IPR01…	477	1188			ath03440:Homologous recombination,
comp150576_c0_seq1	AT1G10930.1	90.41	73	7	0	219	1	586	658	6e-40	141	DNA helicase (RECQl4A)	DNA helicase involved in the maintenance of genome stability by modulation of the DNA damage response and suppression of homologous recombination.	RECQ4A; FUNCTIONS IN: helicase activity, ATP-dependent 3'-5' DNA helicase activity, ATP-dependent helicase activity, nucleic acid binding, ATP binding; INVOLVED IN: chromosome organization, response to DNA damage stimulus, double-strand break repair via homologous recombination; LOCATED IN: intracellular; CONTAINS InterPro DOMAIN/s: DNA/RNA helicase, DEAD/DEAH box type, N-terminal (InterPro:IPR01…	220	1188			ath03440:Homologous recombination,
comp150576_c1_seq3	AT1G10930.1	62.15	325	100	3	1533	589	783	1094	3e-125	398	DNA helicase (RECQl4A)	DNA helicase involved in the maintenance of genome stability by modulation of the DNA damage response and suppression of homologous recombination.	RECQ4A; FUNCTIONS IN: helicase activity, ATP-dependent 3'-5' DNA helicase activity, ATP-dependent helicase activity, nucleic acid binding, ATP binding; INVOLVED IN: chromosome organization, response to DNA damage stimulus, double-strand break repair via homologous recombination; LOCATED IN: intracellular; CONTAINS InterPro DOMAIN/s: DNA/RNA helicase, DEAD/DEAH box type, N-terminal (InterPro:IPR01…	1556	1188			ath03440:Homologous recombination,
comp3189205_c0_seq1	AT1G10930.1	46.02	113	60	1	338	3	575	687	7e-30	114	DNA helicase (RECQl4A)	DNA helicase involved in the maintenance of genome stability by modulation of the DNA damage response and suppression of homologous recombination.	RECQ4A; FUNCTIONS IN: helicase activity, ATP-dependent 3'-5' DNA helicase activity, ATP-dependent helicase activity, nucleic acid binding, ATP binding; INVOLVED IN: chromosome organization, response to DNA damage stimulus, double-strand break repair via homologous recombination; LOCATED IN: intracellular; CONTAINS InterPro DOMAIN/s: DNA/RNA helicase, DEAD/DEAH box type, N-terminal (InterPro:IPR01…	338	1188			ath03440:Homologous recombination,
comp834478_c0_seq1	AT1G10960.1	100	139	0	0	536	120	10	148	6e-78	234	ferredoxin 1		ferredoxin 1 (FD1); FUNCTIONS IN: electron carrier activity, iron-sulfur cluster binding, 2 iron, 2 sulfur cluster binding; INVOLVED IN: response to karrikin; LOCATED IN: chloroplast stroma, chloroplast; EXPRESSED IN: 22 plant structures; EXPRESSED DURING: 13 growth stages; CONTAINS InterPro DOMAIN/s: 2Fe-2S ferredoxin, iron-sulphur binding site (InterPro:IPR006058), Ferredoxin (InterPro:IPR00104…	612	148			ath00195:Photosynthesis,
comp131480_c0_seq1	AT1G11475.1	91.55	71	6	0	913	701	1	71	1e-40	139	RNA polymerases N / 8 kDa subunit	Non-catalytic subunit common to nuclear DNA-dependent RNA polymerases II, IV and V; homologous to budding yeast RPB10.	NRPB10; FUNCTIONS IN: DNA-directed RNA polymerase activity, DNA binding, zinc ion binding; INVOLVED IN: transcription, DNA-dependent, transcription, regulation of transcription; LOCATED IN: DNA-directed RNA polymerase V complex, DNA-directed RNA polymerase II, core complex, DNA-directed RNA polymerase IV complex; CONTAINS InterPro DOMAIN/s: RNA polymerases, N/8kDa subunit (InterPro:IPR000268), RN…	1001	71			ath00230:Purine metabolism,ath00240:Pyrimidine metabolism,ath03020:RNA polymerase,
comp139265_c0_seq1	AT1G11475.1	92.96	71	5	0	225	437	1	71	3e-42	142	RNA polymerases N / 8 kDa subunit	Non-catalytic subunit common to nuclear DNA-dependent RNA polymerases II, IV and V; homologous to budding yeast RPB10.	NRPB10; FUNCTIONS IN: DNA-directed RNA polymerase activity, DNA binding, zinc ion binding; INVOLVED IN: transcription, DNA-dependent, transcription, regulation of transcription; LOCATED IN: DNA-directed RNA polymerase V complex, DNA-directed RNA polymerase II, core complex, DNA-directed RNA polymerase IV complex; CONTAINS InterPro DOMAIN/s: RNA polymerases, N/8kDa subunit (InterPro:IPR000268), RN…	782	71			ath00230:Purine metabolism,ath00240:Pyrimidine metabolism,ath03020:RNA polymerase,
comp2856452_c0_seq1	AT1G11475.1	80.43	46	9	0	241	104	22	67	9e-19	75.1	RNA polymerases N / 8 kDa subunit	Non-catalytic subunit common to nuclear DNA-dependent RNA polymerases II, IV and V; homologous to budding yeast RPB10.	NRPB10; FUNCTIONS IN: DNA-directed RNA polymerase activity, DNA binding, zinc ion binding; INVOLVED IN: transcription, DNA-dependent, transcription, regulation of transcription; LOCATED IN: DNA-directed RNA polymerase V complex, DNA-directed RNA polymerase II, core complex, DNA-directed RNA polymerase IV complex; CONTAINS InterPro DOMAIN/s: RNA polymerases, N/8kDa subunit (InterPro:IPR000268), RN…	242	71			ath00230:Purine metabolism,ath00240:Pyrimidine metabolism,ath03020:RNA polymerase,
comp86676_c0_seq1	AT1G11680.1	30.66	137	87	3	406	8	239	371	3e-05	45.1	CYTOCHROME P450 51G1	putative obtusifoliol 14-alpha demethylase involved in sterol biosynthesis.	CYTOCHROME P450 51G1 (CYP51G1); FUNCTIONS IN: sterol 14-demethylase activity, oxygen binding; INVOLVED IN: sterol biosynthetic process, embryo development ending in seed dormancy; LOCATED IN: endoplasmic reticulum, plasma membrane; EXPRESSED IN: 23 plant structures; EXPRESSED DURING: 13 growth stages; CONTAINS InterPro DOMAIN/s: Cytochrome P450 (InterPro:IPR001128), Cytochrome P450, E-class, grou…	839	488			ath00100:Steroid biosynthesis,ath01062:Biosynthesis of terpenoids and steroids,ath01066:Biosynthesis of alkaloids derived from terpenoid and polyketide,ath01070:Biosynthesis of plant hormones,
comp154539_c0_seq2	AT1G11680.1	85.65	453	64	1	260	1615	36	488	0	804	CYTOCHROME P450 51G1	putative obtusifoliol 14-alpha demethylase involved in sterol biosynthesis.	CYTOCHROME P450 51G1 (CYP51G1); FUNCTIONS IN: sterol 14-demethylase activity, oxygen binding; INVOLVED IN: sterol biosynthetic process, embryo development ending in seed dormancy; LOCATED IN: endoplasmic reticulum, plasma membrane; EXPRESSED IN: 23 plant structures; EXPRESSED DURING: 13 growth stages; CONTAINS InterPro DOMAIN/s: Cytochrome P450 (InterPro:IPR001128), Cytochrome P450, E-class, grou…	1972	488			ath00100:Steroid biosynthesis,ath01062:Biosynthesis of terpenoids and steroids,ath01066:Biosynthesis of alkaloids derived from terpenoid and polyketide,ath01070:Biosynthesis of plant hormones,
comp155988_c0_seq2	AT1G11880.1	53.92	204	79	5	866	261	299	489	2e-63	210	transferases, transferring hexosyl groups		transferases, transferring hexosyl groups; FUNCTIONS IN: transferase activity, transferring hexosyl groups; INVOLVED IN: GPI anchor biosynthetic process; LOCATED IN: integral to membrane, endoplasmic reticulum membrane; EXPRESSED IN: 10 plant structures; EXPRESSED DURING: F mature embryo stage, petal differentiation and expansion stage, E expanded cotyledon stage, D bilateral stage; CONTAINS Inte…	868	489			ath00563:Glycosylphosphatidylinositol(GPI)-anchor biosynthesis,
comp136148_c0_seq1	AT1G11890.1	81.61	87	16	0	261	1	1	87	9e-51	165	Synaptobrevin family protein	member of SEC22 Gene Family	SECRETION 22 (SEC22); FUNCTIONS IN: transporter activity; INVOLVED IN: transport, vesicle-mediated transport; LOCATED IN: Golgi apparatus, endoplasmic reticulum, plasma membrane, membrane; EXPRESSED IN: 26 plant structures; EXPRESSED DURING: 15 growth stages; CONTAINS InterPro DOMAIN/s: Longin (InterPro:IPR010908), Longin-like (InterPro:IPR011012), Synaptobrevin (InterPro:IPR001388); BEST Arabido…	522	218			ath04130:SNARE interactions in vesicular transport,
comp140833_c0_seq1	AT1G11890.1	88.99	218	24	0	222	875	1	218	3e-133	387	Synaptobrevin family protein	member of SEC22 Gene Family	SECRETION 22 (SEC22); FUNCTIONS IN: transporter activity; INVOLVED IN: transport, vesicle-mediated transport; LOCATED IN: Golgi apparatus, endoplasmic reticulum, plasma membrane, membrane; EXPRESSED IN: 26 plant structures; EXPRESSED DURING: 15 growth stages; CONTAINS InterPro DOMAIN/s: Longin (InterPro:IPR010908), Longin-like (InterPro:IPR011012), Synaptobrevin (InterPro:IPR001388); BEST Arabido…	1393	218			ath04130:SNARE interactions in vesicular transport,
comp141638_c0_seq2	AT1G11890.1	91.03	78	7	0	698	465	141	218	3e-29	111	Synaptobrevin family protein	member of SEC22 Gene Family	SECRETION 22 (SEC22); FUNCTIONS IN: transporter activity; INVOLVED IN: transport, vesicle-mediated transport; LOCATED IN: Golgi apparatus, endoplasmic reticulum, plasma membrane, membrane; EXPRESSED IN: 26 plant structures; EXPRESSED DURING: 15 growth stages; CONTAINS InterPro DOMAIN/s: Longin (InterPro:IPR010908), Longin-like (InterPro:IPR011012), Synaptobrevin (InterPro:IPR001388); BEST Arabido…	699	218			ath04130:SNARE interactions in vesicular transport,
comp137123_c0_seq1	AT1G12400.1	72.46	69	19	0	354	560	1	69	8e-31	112	Nucleotide excision repair, TFIIH, subunit TTDA		Nucleotide excision repair, TFIIH, subunit TTDA; FUNCTIONS IN: DNA binding; INVOLVED IN: nucleotide-excision repair; LOCATED IN: endomembrane system; EXPRESSED IN: 22 plant structures; EXPRESSED DURING: 13 growth stages; CONTAINS InterPro DOMAIN/s: Nucleotide excision repair, TFIIH, subunit TTDA (InterPro:IPR009400); BEST Arabidopsis thaliana protein match is: Nucleotide excision repair, TFIIH, s…	746	71			ath03420:Nucleotide excision repair,
comp60985_c0_seq1	AT1G12840.1	41.05	95	56	0	2	286	243	337	1e-19	82.8	vacuolar ATP synthase subunit C (VATC) / V-ATPase C subunit / vacuolar proton pump C subunit (DET3)	Encodes subunit C of the vacuolar H(+)-ATPase (V-ATPase). Bound and phosphorylated by AtWNK8.	DE-ETIOLATED 3 (DET3); FUNCTIONS IN: proton-transporting ATPase activity, rotational mechanism; INVOLVED IN: lignin biosynthetic process, regulation of carbohydrate biosynthetic process, unidimensional cell growth; LOCATED IN: in 6 components; EXPRESSED IN: 26 plant structures; EXPRESSED DURING: 17 growth stages; CONTAINS InterPro DOMAIN/s: ATPase, V1 complex, subunit C (InterPro:IPR004907); Has …	310	375			ath00190:Oxidative phosphorylation,
comp111035_c0_seq1	AT1G12840.1	42.53	261	142	2	772	11	104	363	6e-69	220	vacuolar ATP synthase subunit C (VATC) / V-ATPase C subunit / vacuolar proton pump C subunit (DET3)	Encodes subunit C of the vacuolar H(+)-ATPase (V-ATPase). Bound and phosphorylated by AtWNK8.	DE-ETIOLATED 3 (DET3); FUNCTIONS IN: proton-transporting ATPase activity, rotational mechanism; INVOLVED IN: lignin biosynthetic process, regulation of carbohydrate biosynthetic process, unidimensional cell growth; LOCATED IN: in 6 components; EXPRESSED IN: 26 plant structures; EXPRESSED DURING: 17 growth stages; CONTAINS InterPro DOMAIN/s: ATPase, V1 complex, subunit C (InterPro:IPR004907); Has …	774	375			ath00190:Oxidative phosphorylation,
comp144850_c0_seq2	AT1G12840.1	81.38	376	67	2	151	1275	1	374	0	579	vacuolar ATP synthase subunit C (VATC) / V-ATPase C subunit / vacuolar proton pump C subunit (DET3)	Encodes subunit C of the vacuolar H(+)-ATPase (V-ATPase). Bound and phosphorylated by AtWNK8.	DE-ETIOLATED 3 (DET3); FUNCTIONS IN: proton-transporting ATPase activity, rotational mechanism; INVOLVED IN: lignin biosynthetic process, regulation of carbohydrate biosynthetic process, unidimensional cell growth; LOCATED IN: in 6 components; EXPRESSED IN: 26 plant structures; EXPRESSED DURING: 17 growth stages; CONTAINS InterPro DOMAIN/s: ATPase, V1 complex, subunit C (InterPro:IPR004907); Has …	1576	375			ath00190:Oxidative phosphorylation,
comp95349_c0_seq1	AT1G13060.1	63.91	169	61	0	509	3	66	234	1e-64	202	20S proteasome beta subunit E1	Encodes 20S proteasome beta subunit PBE1 (PBE1).	20S proteasome beta subunit E1 (PBE1); FUNCTIONS IN: peptidase activity, endopeptidase activity, threonine-type endopeptidase activity; INVOLVED IN: response to cadmium ion, ubiquitin-dependent protein catabolic process; LOCATED IN: proteasome core complex, proteasome complex; EXPRESSED IN: guard cell, cultured cell, pollen tube, leaf; EXPRESSED DURING: seed development stages; CONTAINS InterPro …	510	274			ath03050:Proteasome,
comp1517172_c0_seq1	AT1G13890.1	60.76	79	31	0	2	238	137	215	1e-23	92	soluble N-ethylmaleimide-sensitive factor adaptor protein 30	Encodes a member of a gene family homologous to mammalian SNAP25, a type of SNARE proteins with two chains. There are three members in Arabidopsis: SNAP30, SNAP29, and SNAP33.	soluble N-ethylmaleimide-sensitive factor adaptor protein 30 (SNAP30); FUNCTIONS IN: SNAP receptor activity; INVOLVED IN: vesicle-mediated transport, cellular membrane fusion; LOCATED IN: cellular_component unknown; EXPRESSED IN: 7 plant structures; EXPRESSED DURING: L mature pollen stage, M germinated pollen stage, 4 anthesis, seedling growth, petal differentiation and expansion stage; CONTAINS …	239	263			ath04130:SNARE interactions in vesicular transport,
comp129319_c0_seq1	AT1G14150.1	62.5	128	47	1	416	36	63	190	2e-54	176	PsbQ-like 2	Encodes a subunit of the NAD(P)H dehydrogenase complex located in the chloroplast thylakoid lumen.	PsbQ-like 2 (PQL2); FUNCTIONS IN: electron transporter, transferring electrons within the cyclic electron transport pathway of photosynthesis activity; INVOLVED IN: photosynthetic electron transport chain; LOCATED IN: in 6 components; EXPRESSED IN: 22 plant structures; EXPRESSED DURING: 13 growth stages; CONTAINS InterPro DOMAIN/s: Photosystem II oxygen evolving complex protein PsbQ (InterPro:IPR…	654	190			ath00195:Photosynthesis,
comp108022_c0_seq1	AT1G14320.1	66.67	102	34	0	1	306	105	206	9e-41	137	Ribosomal protein L16p/L10e family protein	Encodes a ribosomal protein L10 and may be involved in translation regulation. Semi-dominant mutations in SAC552 can suppress defects in acaulis5, which encodes a thermospermine synthase, by enhancing translation of acl5 and itself.	SUPPRESSOR OF ACAULIS 52 (SAC52); FUNCTIONS IN: structural constituent of ribosome; INVOLVED IN: cellular response to UV-B, translation; LOCATED IN: in 7 components; EXPRESSED IN: 27 plant structures; EXPRESSED DURING: 15 growth stages; CONTAINS InterPro DOMAIN/s: Ribosomal protein L10e (InterPro:IPR001197), Ribosomal protein L10e/L16 (InterPro:IPR016180), Ribosomal protein L10e, conserved site (…	357	220			ath03010:Ribosome,
comp109202_c0_seq1	AT1G14320.2	95.74	47	2	0	180	320	1	47	2e-26	98.6	Ribosomal protein L16p/L10e family protein	Encodes a ribosomal protein L10 and may be involved in translation regulation. Semi-dominant mutations in SAC552 can suppress defects in acaulis5, which encodes a thermospermine synthase, by enhancing translation of acl5 and itself.	SUPPRESSOR OF ACAULIS 52 (SAC52); FUNCTIONS IN: structural constituent of ribosome; INVOLVED IN: cellular response to UV-B, translation; LOCATED IN: cytosolic ribosome, cytosolic large ribosomal subunit, plasma membrane, large ribosomal subunit; EXPRESSED IN: 25 plant structures; EXPRESSED DURING: 15 growth stages; CONTAINS InterPro DOMAIN/s: Ribosomal protein L10e (InterPro:IPR001197), Ribosomal…	321	163			ath03010:Ribosome,
comp120553_c0_seq1	AT1G14320.2	68.42	57	18	0	17	187	93	149	3e-21	84	Ribosomal protein L16p/L10e family protein	Encodes a ribosomal protein L10 and may be involved in translation regulation. Semi-dominant mutations in SAC552 can suppress defects in acaulis5, which encodes a thermospermine synthase, by enhancing translation of acl5 and itself.	SUPPRESSOR OF ACAULIS 52 (SAC52); FUNCTIONS IN: structural constituent of ribosome; INVOLVED IN: cellular response to UV-B, translation; LOCATED IN: cytosolic ribosome, cytosolic large ribosomal subunit, plasma membrane, large ribosomal subunit; EXPRESSED IN: 25 plant structures; EXPRESSED DURING: 15 growth stages; CONTAINS InterPro DOMAIN/s: Ribosomal protein L10e (InterPro:IPR001197), Ribosomal…	246	163			ath03010:Ribosome,
comp7042208_c0_seq1	AT1G14320.2	72.22	72	20	0	217	2	1	72	9e-32	111	Ribosomal protein L16p/L10e family protein	Encodes a ribosomal protein L10 and may be involved in translation regulation. Semi-dominant mutations in SAC552 can suppress defects in acaulis5, which encodes a thermospermine synthase, by enhancing translation of acl5 and itself.	SUPPRESSOR OF ACAULIS 52 (SAC52); FUNCTIONS IN: structural constituent of ribosome; INVOLVED IN: cellular response to UV-B, translation; LOCATED IN: cytosolic ribosome, cytosolic large ribosomal subunit, plasma membrane, large ribosomal subunit; EXPRESSED IN: 25 plant structures; EXPRESSED DURING: 15 growth stages; CONTAINS InterPro DOMAIN/s: Ribosomal protein L10e (InterPro:IPR001197), Ribosomal…	264	163			ath03010:Ribosome,
comp1148066_c0_seq1	AT1G14400.2	78.57	70	15	0	1	210	70	139	1e-36	122	ubiquitin carrier protein 1	ubiquitin carrier protein	ubiquitin carrier protein 1 (UBC1); CONTAINS InterPro DOMAIN/s: Ubiquitin-conjugating enzyme/RWD-like (InterPro:IPR016135), Ubiquitin-conjugating enzyme, E2 (InterPro:IPR000608); BEST Arabidopsis thaliana protein match is: ubiquiting-conjugating enzyme 2 (TAIR:AT2G02760.1); Has 35333 Blast hits to 34131 proteins in 2444 species: Archae - 798; Bacteria - 22429; Metazoa - 974; Fungi - 991; Plants -…	211	152			ath04120:Ubiquitin mediated proteolysis,
comp156164_c0_seq1	AT1G14650.2	72.73	539	135	6	3976	2369	1	530	0	651	SWAP (Suppressor-of-White-APricot)/surp domain-containing protein / ubiquitin family protein		SWAP (Suppressor-of-White-APricot)/surp domain-containing protein / ubiquitin family protein; FUNCTIONS IN: RNA binding; INVOLVED IN: RNA processing; EXPRESSED IN: 24 plant structures; EXPRESSED DURING: 14 growth stages; CONTAINS InterPro DOMAIN/s: SWAP/Surp (InterPro:IPR000061), Ubiquitin (InterPro:IPR000626), Pre-mRNA splicing factor PRP21 like protein (InterPro:IPR022030), Ubiquitin supergroup…	4129	785			ath03040:Spliceosome,
comp84510_c0_seq1	AT1G15120.1	31.82	66	43	1	88	285	6	69	5e-05	39.3	Ubiquinol-cytochrome C reductase hinge protein		Ubiquinol-cytochrome C reductase hinge protein; FUNCTIONS IN: ubiquinol-cytochrome-c reductase activity; INVOLVED IN: mitochondrial electron transport, ubiquinol to cytochrome c; LOCATED IN: mitochondrion, mitochondrial respiratory chain complex III; EXPRESSED IN: 25 plant structures; EXPRESSED DURING: 15 growth stages; CONTAINS InterPro DOMAIN/s: Ubiquinol-cytochrome C reductase hinge (InterPro:…	391	69			ath00190:Oxidative phosphorylation,
comp136233_c0_seq2	AT1G15120.1	91.18	34	3	0	305	204	36	69	6e-17	71.2	Ubiquinol-cytochrome C reductase hinge protein		Ubiquinol-cytochrome C reductase hinge protein; FUNCTIONS IN: ubiquinol-cytochrome-c reductase activity; INVOLVED IN: mitochondrial electron transport, ubiquinol to cytochrome c; LOCATED IN: mitochondrion, mitochondrial respiratory chain complex III; EXPRESSED IN: 25 plant structures; EXPRESSED DURING: 15 growth stages; CONTAINS InterPro DOMAIN/s: Ubiquinol-cytochrome C reductase hinge (InterPro:…	306	69			ath00190:Oxidative phosphorylation,
comp138021_c0_seq4	AT1G15120.1	78.26	69	15	0	234	440	1	69	7e-33	118	Ubiquinol-cytochrome C reductase hinge protein		Ubiquinol-cytochrome C reductase hinge protein; FUNCTIONS IN: ubiquinol-cytochrome-c reductase activity; INVOLVED IN: mitochondrial electron transport, ubiquinol to cytochrome c; LOCATED IN: mitochondrion, mitochondrial respiratory chain complex III; EXPRESSED IN: 25 plant structures; EXPRESSED DURING: 15 growth stages; CONTAINS InterPro DOMAIN/s: Ubiquinol-cytochrome C reductase hinge (InterPro:…	867	69			ath00190:Oxidative phosphorylation,
comp154754_c1_seq5	AT1G15130.1	76.18	764	165	6	208	2472	7	762	0	1103	Endosomal targeting BRO1-like domain-containing protein		Endosomal targeting BRO1-like domain-containing protein; CONTAINS InterPro DOMAIN/s: BRO1 (InterPro:IPR004328); Has 26948 Blast hits to 15985 proteins in 1003 species: Archae - 32; Bacteria - 2662; Metazoa - 9770; Fungi - 4642; Plants - 6039; Viruses - 612; Other Eukaryotes - 3191 (source: NCBI BLink).	3206	846			ath04144:Endocytosis,
comp149737_c1_seq3	AT1G15250.1	90.53	95	9	0	866	582	1	95	1e-53	174	Zinc-binding ribosomal protein family protein		Zinc-binding ribosomal protein family protein; FUNCTIONS IN: structural constituent of ribosome; INVOLVED IN: translation, ribosome biogenesis; LOCATED IN: ribosome, cytosolic large ribosomal subunit; EXPRESSED IN: 20 plant structures; EXPRESSED DURING: 13 growth stages; CONTAINS InterPro DOMAIN/s: Ribosomal protein L37e, conserved site (InterPro:IPR018267), Ribosomal protein, zinc-binding domain…	954	95			ath03010:Ribosome,
comp94883_c0_seq1	AT1G15310.1	54.13	109	50	0	329	3	38	146	8e-40	139	signal recognition particle 54 kDa subunit	54 kDa protein subunit of SRP that interacts with the signal peptide of secreted proteins	signal recognition particle 54 kDa subunit (ATHSRP54A); FUNCTIONS IN: 7S RNA binding, mRNA binding, nucleoside-triphosphatase activity, GTP binding, nucleotide binding; INVOLVED IN: SRP-dependent cotranslational protein targeting to membrane, signal sequence recognition, SRP-dependent cotranslational protein targeting to membrane; LOCATED IN: signal recognition particle, endoplasmic reticulum tar…	337	479			ath03060:Protein export,
comp120545_c0_seq1	AT1G15820.1	100	142	0	0	428	3	22	163	5e-96	283	light harvesting complex photosystem II subunit 6	Lhcb6 protein (Lhcb6), light harvesting complex of photosystem II.	light harvesting complex photosystem II subunit 6 (LHCB6); FUNCTIONS IN: chlorophyll binding; INVOLVED IN: photosynthesis, nonphotochemical quenching; LOCATED IN: in 7 components; EXPRESSED IN: 24 plant structures; EXPRESSED DURING: 14 growth stages; CONTAINS InterPro DOMAIN/s: Chlorophyll A-B binding protein (InterPro:IPR001344); BEST Arabidopsis thaliana protein match is: photosystem I light ha…	558	258			ath00196:Photosynthesis,
comp147855_c0_seq1	AT1G15820.1	79.92	254	50	1	883	125	5	258	3e-139	399	light harvesting complex photosystem II subunit 6	Lhcb6 protein (Lhcb6), light harvesting complex of photosystem II.	light harvesting complex photosystem II subunit 6 (LHCB6); FUNCTIONS IN: chlorophyll binding; INVOLVED IN: photosynthesis, nonphotochemical quenching; LOCATED IN: in 7 components; EXPRESSED IN: 24 plant structures; EXPRESSED DURING: 14 growth stages; CONTAINS InterPro DOMAIN/s: Chlorophyll A-B binding protein (InterPro:IPR001344); BEST Arabidopsis thaliana protein match is: photosystem I light ha…	1025	258			ath00196:Photosynthesis,
comp147363_c0_seq3	AT1G15880.1	75	224	52	2	77	739	1	223	1e-116	342	golgi snare 11	Golgi SNARE 11 protein (GOS11)	golgi snare 11 (GOS11); BEST Arabidopsis thaliana protein match is: golgi snare 12 (TAIR:AT2G45200.1); Has 412 Blast hits to 412 proteins in 171 species: Archae - 0; Bacteria - 0; Metazoa - 161; Fungi - 123; Plants - 99; Viruses - 0; Other Eukaryotes - 29 (source: NCBI BLink).	1153	223			ath04130:SNARE interactions in vesicular transport,
comp3943164_c0_seq1	AT1G15970.1	41.1	73	39	2	292	77	255	324	5e-12	61.6	DNA glycosylase superfamily protein		DNA glycosylase superfamily protein; FUNCTIONS IN: DNA-3-methyladenine glycosylase I activity, catalytic activity; INVOLVED IN: DNA repair, base-excision repair; LOCATED IN: cellular_component unknown; CONTAINS InterPro DOMAIN/s: DNA glycosylase (InterPro:IPR011257), Methyladenine glycosylase (InterPro:IPR005019); BEST Arabidopsis thaliana protein match is: DNA glycosylase superfamily protein (TA…	293	352			ath03410:Base excision repair,
comp54480_c0_seq1	AT1G16030.1	73.4	94	23	1	278	3	115	208	2e-41	144	heat shock protein 70B		heat shock protein 70B (Hsp70b); FUNCTIONS IN: ATP binding; INVOLVED IN: protein folding, response to heat; LOCATED IN: cytosol, cell wall, plasma membrane, chloroplast, membrane; EXPRESSED IN: 19 plant structures; EXPRESSED DURING: 10 growth stages; CONTAINS InterPro DOMAIN/s: Heat shock protein 70, conserved site (InterPro:IPR018181), Heat shock protein Hsp70 (InterPro:IPR001023), Heat shock pr…	278	646			ath03040:Spliceosome,ath04144:Endocytosis,
comp129494_c1_seq1	AT1G16030.1	57.38	61	26	0	371	189	557	617	3e-16	75.1	heat shock protein 70B		heat shock protein 70B (Hsp70b); FUNCTIONS IN: ATP binding; INVOLVED IN: protein folding, response to heat; LOCATED IN: cytosol, cell wall, plasma membrane, chloroplast, membrane; EXPRESSED IN: 19 plant structures; EXPRESSED DURING: 10 growth stages; CONTAINS InterPro DOMAIN/s: Heat shock protein 70, conserved site (InterPro:IPR018181), Heat shock protein Hsp70 (InterPro:IPR001023), Heat shock pr…	373	646			ath03040:Spliceosome,ath04144:Endocytosis,
comp133025_c0_seq1	AT1G16030.1	69.66	145	40	1	2	436	506	646	1e-54	190	heat shock protein 70B		heat shock protein 70B (Hsp70b); FUNCTIONS IN: ATP binding; INVOLVED IN: protein folding, response to heat; LOCATED IN: cytosol, cell wall, plasma membrane, chloroplast, membrane; EXPRESSED IN: 19 plant structures; EXPRESSED DURING: 10 growth stages; CONTAINS InterPro DOMAIN/s: Heat shock protein 70, conserved site (InterPro:IPR018181), Heat shock protein Hsp70 (InterPro:IPR001023), Heat shock pr…	892	646			ath03040:Spliceosome,ath04144:Endocytosis,
comp150042_c0_seq1	AT1G16030.1	88.61	316	36	0	369	1316	1	316	0	596	heat shock protein 70B		heat shock protein 70B (Hsp70b); FUNCTIONS IN: ATP binding; INVOLVED IN: protein folding, response to heat; LOCATED IN: cytosol, cell wall, plasma membrane, chloroplast, membrane; EXPRESSED IN: 19 plant structures; EXPRESSED DURING: 10 growth stages; CONTAINS InterPro DOMAIN/s: Heat shock protein 70, conserved site (InterPro:IPR018181), Heat shock protein Hsp70 (InterPro:IPR001023), Heat shock pr…	1317	646			ath03040:Spliceosome,ath04144:Endocytosis,
comp1242099_c0_seq1	AT1G16030.1	83.1	71	12	0	214	2	321	391	9e-25	97.4	heat shock protein 70B		heat shock protein 70B (Hsp70b); FUNCTIONS IN: ATP binding; INVOLVED IN: protein folding, response to heat; LOCATED IN: cytosol, cell wall, plasma membrane, chloroplast, membrane; EXPRESSED IN: 19 plant structures; EXPRESSED DURING: 10 growth stages; CONTAINS InterPro DOMAIN/s: Heat shock protein 70, conserved site (InterPro:IPR018181), Heat shock protein Hsp70 (InterPro:IPR001023), Heat shock pr…	214	646			ath03040:Spliceosome,ath04144:Endocytosis,
comp142391_c0_seq1	AT1G16240.2	70.82	233	67	1	336	1034	1	232	2e-115	341	syntaxin of plants 51	Encodes one of 24 Arabidopsis syntaxins. Its mRNA has been shown to be expressed.	syntaxin of plants 51 (SYP51); FUNCTIONS IN: SNAP receptor activity; INVOLVED IN: vesicle-mediated transport; LOCATED IN: endosome membrane, vacuole; EXPRESSED IN: 24 plant structures; EXPRESSED DURING: 15 growth stages; CONTAINS InterPro DOMAIN/s: Target SNARE coiled-coil domain (InterPro:IPR000727), Syntaxin/epimorphin, conserved site (InterPro:IPR006012); BEST Arabidopsis thaliana protein matc…	1318	232			ath04130:SNARE interactions in vesicular transport,
comp105392_c0_seq2	AT1G16890.1	79.31	116	24	0	737	390	2	117	6e-52	168	ubiquitin-conjugating enzyme 36	UBC36/UBC13B encodes a protein that may play a role in DNA damage responses and error-free post-replicative DNA repair. It can bind to the MMZ/UEV1 proteins in vitro.	ubiquitin-conjugating enzyme 36 (UBC36); FUNCTIONS IN: ubiquitin-protein ligase activity, protein binding; INVOLVED IN: root epidermal cell differentiation, response to iron ion, ubiquitin-dependent protein catabolic process; LOCATED IN: UBC13-MMS2 complex, plasma membrane; EXPRESSED IN: cultured cell; CONTAINS InterPro DOMAIN/s: Ubiquitin-conjugating enzyme/RWD-like (InterPro:IPR016135), Ubiquit…	738	120			ath04120:Ubiquitin mediated proteolysis,
comp144388_c0_seq10	AT1G16890.2	98.04	153	3	0	868	410	1	153	4e-106	311	ubiquitin-conjugating enzyme 36	UBC36/UBC13B encodes a protein that may play a role in DNA damage responses and error-free post-replicative DNA repair. It can bind to the MMZ/UEV1 proteins in vitro.	ubiquitin-conjugating enzyme 36 (UBC36); FUNCTIONS IN: ubiquitin-protein ligase activity, protein binding; INVOLVED IN: root epidermal cell differentiation, response to iron ion, ubiquitin-dependent protein catabolic process; LOCATED IN: UBC13-MMS2 complex, plasma membrane; EXPRESSED IN: cultured cell; CONTAINS InterPro DOMAIN/s: Ubiquitin-conjugating enzyme/RWD-like (InterPro:IPR016135), Ubiquit…	1023	153			ath04120:Ubiquitin mediated proteolysis,
comp138691_c0_seq2	AT1G16970.1	65.96	611	198	4	1985	159	19	621	0	832	KU70 homolog	Ku80 and ku70 form the heterodimer complex Ku, required for proper maintenance of the telomeric C strand. Ku regulates the extension of the telomeric G strand. Interacts with WEX, and this interaction stimulates the WEX exonuclease activity.	KU70 homolog (KU70); FUNCTIONS IN: double-stranded DNA binding, protein binding; INVOLVED IN: DNA repair, response to heat, telomere maintenance; LOCATED IN: nucleus, DNA-dependent protein kinase-DNA ligase 4 complex; EXPRESSED IN: 23 plant structures; EXPRESSED DURING: 15 growth stages; CONTAINS InterPro DOMAIN/s: Ku70/Ku80, N-terminal alpha/beta (InterPro:IPR005161), DNA-binding SAP (InterPro:I…	2237	621			ath03450:Non-homologous end-joining,
comp156728_c0_seq1	AT1G17160.1	60.74	242	86	4	108	815	2	240	1e-89	275	pfkB-like carbohydrate kinase family protein		pfkB-like carbohydrate kinase family protein; FUNCTIONS IN: kinase activity, ribokinase activity; INVOLVED IN: D-ribose metabolic process, D-ribose catabolic process; LOCATED IN: chloroplast, chloroplast stroma; EXPRESSED IN: 23 plant structures; EXPRESSED DURING: 13 growth stages; CONTAINS InterPro DOMAIN/s: Carbohydrate/purine kinase (InterPro:IPR011611), Ribokinase (InterPro:IPR002139), Carboh…	817	379			ath00030:Pentose phosphate pathway,
comp156728_c1_seq5	AT1G17160.1	77.78	135	30	0	571	167	242	376	5e-51	171	pfkB-like carbohydrate kinase family protein		pfkB-like carbohydrate kinase family protein; FUNCTIONS IN: kinase activity, ribokinase activity; INVOLVED IN: D-ribose metabolic process, D-ribose catabolic process; LOCATED IN: chloroplast, chloroplast stroma; EXPRESSED IN: 23 plant structures; EXPRESSED DURING: 13 growth stages; CONTAINS InterPro DOMAIN/s: Carbohydrate/purine kinase (InterPro:IPR011611), Ribokinase (InterPro:IPR002139), Carboh…	571	379			ath00030:Pentose phosphate pathway,
comp50040_c0_seq1	AT1G17260.1	64	75	26	1	13	237	182	255	6e-27	104	autoinhibited H(+)-ATPase isoform 10	belongs to H+-APTase gene family, involved in proanthocyanidin biosynthesis, disturbs the vacuolar biogenesis and acidification process	autoinhibited H(+)-ATPase isoform 10 (AHA10); FUNCTIONS IN: ATPase activity, cation-transporting ATPase activity, ATPase activity, coupled to transmembrane movement of ions, phosphorylative mechanism; INVOLVED IN: vacuole organization, vacuolar acidification, proanthocyanidin biosynthetic process; LOCATED IN: chloroplast; EXPRESSED IN: 18 plant structures; EXPRESSED DURING: 10 growth stages; CONT…	239	947			ath00190:Oxidative phosphorylation,
comp148621_c0_seq29	AT1G17280.2	64.97	197	65	2	1022	432	45	237	5e-69	219	ubiquitin-conjugating enzyme 34		ubiquitin-conjugating enzyme 34 (UBC34); CONTAINS InterPro DOMAIN/s: Ubiquitin-conjugating enzyme/RWD-like (InterPro:IPR016135), Ubiquitin-conjugating enzyme, E2 (InterPro:IPR000608); BEST Arabidopsis thaliana protein match is: ubiquitin-conjugating enzyme 33 (TAIR:AT5G50430.2); Has 7599 Blast hits to 7596 proteins in 375 species: Archae - 0; Bacteria - 0; Metazoa - 3285; Fungi - 1587; Plants - 1…	1024	237			ath04120:Ubiquitin mediated proteolysis,
comp152290_c0_seq25	AT1G17980.1	76.33	169	39	1	506	3	11	179	4e-87	274	poly(A) polymerase 1	Encodes a poly(A) polymerase. Located in the nucleus.	poly(A) polymerase 1 (PAPS1); CONTAINS InterPro DOMAIN/s: Poly(A) polymerase (InterPro:IPR014492), Poly(A) polymerase, central domain (InterPro:IPR007012), Nucleotidyltransferase, class I, C-terminal-like (InterPro:IPR011068), Nucleotidyl transferase domain (InterPro:IPR002934), Poly(A) polymerase, RNA-binding domain (InterPro:IPR007010); BEST Arabidopsis thaliana protein match is: nuclear poly(a…	589	713			ath03018:RNA degradation,
comp8980_c0_seq1	AT1G18270.3	43.08	65	35	1	9	203	1155	1217	2e-05	43.1	ketose-bisphosphate aldolase class-II family protein		ketose-bisphosphate aldolase class-II family protein; FUNCTIONS IN: in 8 functions; INVOLVED IN: oxidation reduction, pentose-phosphate shunt, valine metabolic process, glycolysis, metabolic process; EXPRESSED IN: 23 plant structures; EXPRESSED DURING: 13 growth stages; CONTAINS InterPro DOMAIN/s: Aldolase-type TIM barrel (InterPro:IPR013785), 6-phosphogluconate dehydrogenase, NAD-binding (InterP…	337	1393			ath00903:Limonene and pinene degradation,
comp49813_c0_seq1	AT1G18270.3	52.24	67	32	0	201	1	460	526	2e-12	62.8	ketose-bisphosphate aldolase class-II family protein		ketose-bisphosphate aldolase class-II family protein; FUNCTIONS IN: in 8 functions; INVOLVED IN: oxidation reduction, pentose-phosphate shunt, valine metabolic process, glycolysis, metabolic process; EXPRESSED IN: 23 plant structures; EXPRESSED DURING: 13 growth stages; CONTAINS InterPro DOMAIN/s: Aldolase-type TIM barrel (InterPro:IPR013785), 6-phosphogluconate dehydrogenase, NAD-binding (InterP…	203	1393			ath00903:Limonene and pinene degradation,
comp155814_c0_seq1	AT1G18270.1	73.03	1372	365	4	138	4244	4	1373	0	1962	ketose-bisphosphate aldolase class-II family protein		ketose-bisphosphate aldolase class-II family protein; FUNCTIONS IN: in 8 functions; INVOLVED IN: oxidation reduction, pentose-phosphate shunt, valine metabolic process, glycolysis, metabolic process; LOCATED IN: nucleus; EXPRESSED IN: 23 plant structures; EXPRESSED DURING: 13 growth stages; CONTAINS InterPro DOMAIN/s: Aldolase-type TIM barrel (InterPro:IPR013785), 6-phosphogluconate dehydrogenase…	4598	1373			ath00903:Limonene and pinene degradation,
comp143702_c2_seq1	AT1G18540.1	77.08	96	22	0	289	576	11	106	3e-47	157	Ribosomal protein L6 family protein		Ribosomal protein L6 family protein; FUNCTIONS IN: structural constituent of ribosome; INVOLVED IN: translation; LOCATED IN: in 8 components; EXPRESSED IN: 25 plant structures; EXPRESSED DURING: 15 growth stages; CONTAINS InterPro DOMAIN/s: Ribosomal protein L6, N-terminal (InterPro:IPR005568), Ribosomal protein L6E (InterPro:IPR000915); BEST Arabidopsis thaliana protein match is: Ribosomal prote…	577	233			ath03010:Ribosome,
comp2630109_c0_seq1	AT1G19150.1	100	96	0	0	289	2	144	239	4e-66	203	photosystem I light harvesting complex gene 6	PSI type II chlorophyll a/b-binding protein (Lhca2*1) mRNA,	photosystem I light harvesting complex gene 6 (LHCA6); FUNCTIONS IN: chlorophyll binding; INVOLVED IN: response to blue light, response to red light, response to far red light, photosynthesis; LOCATED IN: light-harvesting complex, chloroplast; EXPRESSED IN: 24 plant structures; EXPRESSED DURING: 13 growth stages; CONTAINS InterPro DOMAIN/s: Chlorophyll A-B binding protein (InterPro:IPR001344); BE…	291	270			ath00196:Photosynthesis,
comp2852917_c0_seq1	AT1G19150.1	79.71	69	14	0	5	211	94	162	6e-34	119	photosystem I light harvesting complex gene 6	PSI type II chlorophyll a/b-binding protein (Lhca2*1) mRNA,	photosystem I light harvesting complex gene 6 (LHCA6); FUNCTIONS IN: chlorophyll binding; INVOLVED IN: response to blue light, response to red light, response to far red light, photosynthesis; LOCATED IN: light-harvesting complex, chloroplast; EXPRESSED IN: 24 plant structures; EXPRESSED DURING: 13 growth stages; CONTAINS InterPro DOMAIN/s: Chlorophyll A-B binding protein (InterPro:IPR001344); BE…	213	270			ath00196:Photosynthesis,
comp155081_c0_seq1	AT1G19480.2	53.55	366	131	8	1632	592	1	346	7e-114	351	DNA glycosylase superfamily protein		DNA glycosylase superfamily protein; FUNCTIONS IN: catalytic activity; INVOLVED IN: DNA repair, base-excision repair; LOCATED IN: chloroplast; EXPRESSED IN: 22 plant structures; EXPRESSED DURING: 13 growth stages; CONTAINS InterPro DOMAIN/s: DNA glycosylase (InterPro:IPR011257), HhH-GPD domain (InterPro:IPR003265); BEST Arabidopsis thaliana protein match is: DNA glycosylase superfamily protein (T…	2026	377			ath03410:Base excision repair,
comp143492_c0_seq1	AT1G19640.1	52.24	67	30	1	34	234	1	65	9e-16	71.2	jasmonic acid carboxyl methyltransferase	Encodes a S-adenosyl-L-methionine:jasmonic acid carboxyl methyltransferase that catalyzes the formation of methyljasmonate from jasmonic acid. Its expression is induced in response to wounding or methyljasmonate treatment.	jasmonic acid carboxyl methyltransferase (JMT); CONTAINS InterPro DOMAIN/s: SAM dependent carboxyl methyltransferase (InterPro:IPR005299); BEST Arabidopsis thaliana protein match is: S-adenosyl-L-methionine-dependent methyltransferases superfamily protein (TAIR:AT3G11480.1); Has 890 Blast hits to 871 proteins in 121 species: Archae - 0; Bacteria - 61; Metazoa - 9; Fungi - 5; Plants - 740; Viruses…	235	389			ath00592:alpha-Linolenic acid metabolism,ath01070:Biosynthesis of plant hormones,
comp143492_c1_seq2	AT1G19640.1	56.59	258	106	3	202	963	132	387	6e-81	253	jasmonic acid carboxyl methyltransferase	Encodes a S-adenosyl-L-methionine:jasmonic acid carboxyl methyltransferase that catalyzes the formation of methyljasmonate from jasmonic acid. Its expression is induced in response to wounding or methyljasmonate treatment.	jasmonic acid carboxyl methyltransferase (JMT); CONTAINS InterPro DOMAIN/s: SAM dependent carboxyl methyltransferase (InterPro:IPR005299); BEST Arabidopsis thaliana protein match is: S-adenosyl-L-methionine-dependent methyltransferases superfamily protein (TAIR:AT3G11480.1); Has 890 Blast hits to 871 proteins in 121 species: Archae - 0; Bacteria - 61; Metazoa - 9; Fungi - 5; Plants - 740; Viruses…	1178	389			ath00592:alpha-Linolenic acid metabolism,ath01070:Biosynthesis of plant hormones,
comp146228_c0_seq1	AT1G19640.1	41	200	111	3	779	195	190	387	8e-40	144	jasmonic acid carboxyl methyltransferase	Encodes a S-adenosyl-L-methionine:jasmonic acid carboxyl methyltransferase that catalyzes the formation of methyljasmonate from jasmonic acid. Its expression is induced in response to wounding or methyljasmonate treatment.	jasmonic acid carboxyl methyltransferase (JMT); CONTAINS InterPro DOMAIN/s: SAM dependent carboxyl methyltransferase (InterPro:IPR005299); BEST Arabidopsis thaliana protein match is: S-adenosyl-L-methionine-dependent methyltransferases superfamily protein (TAIR:AT3G11480.1); Has 890 Blast hits to 871 proteins in 121 species: Archae - 0; Bacteria - 61; Metazoa - 9; Fungi - 5; Plants - 740; Viruses…	795	389			ath00592:alpha-Linolenic acid metabolism,ath01070:Biosynthesis of plant hormones,
comp152954_c0_seq3	AT1G19640.1	43.78	386	193	6	121	1209	1	385	4e-89	280	jasmonic acid carboxyl methyltransferase	Encodes a S-adenosyl-L-methionine:jasmonic acid carboxyl methyltransferase that catalyzes the formation of methyljasmonate from jasmonic acid. Its expression is induced in response to wounding or methyljasmonate treatment.	jasmonic acid carboxyl methyltransferase (JMT); CONTAINS InterPro DOMAIN/s: SAM dependent carboxyl methyltransferase (InterPro:IPR005299); BEST Arabidopsis thaliana protein match is: S-adenosyl-L-methionine-dependent methyltransferases superfamily protein (TAIR:AT3G11480.1); Has 890 Blast hits to 871 proteins in 121 species: Archae - 0; Bacteria - 61; Metazoa - 9; Fungi - 5; Plants - 740; Viruses…	1380	389			ath00592:alpha-Linolenic acid metabolism,ath01070:Biosynthesis of plant hormones,
comp129567_c0_seq1	AT1G19910.1	98.18	165	3	0	996	502	1	165	1e-70	222	ATPase, F0/V0 complex, subunit C protein	vacuolar H+-pumping ATPase 16 kDa proteolipid (ava-p2)	AVA-P2; FUNCTIONS IN: ATPase activity, proton-transporting ATPase activity, rotational mechanism; INVOLVED IN: ATP synthesis coupled proton transport; LOCATED IN: vacuolar proton-transporting V-type ATPase, V0 domain, plasma membrane, vacuole; EXPRESSED IN: cultured cell; CONTAINS InterPro DOMAIN/s: ATPase, F0/V0 complex, subunit C (InterPro:IPR002379), ATPase, V0 complex, proteolipid subunit C, …	1128	165			ath00190:Oxidative phosphorylation,
comp135927_c0_seq1	AT1G19910.1	98.95	95	1	0	618	334	71	165	3e-33	120	ATPase, F0/V0 complex, subunit C protein	vacuolar H+-pumping ATPase 16 kDa proteolipid (ava-p2)	AVA-P2; FUNCTIONS IN: ATPase activity, proton-transporting ATPase activity, rotational mechanism; INVOLVED IN: ATP synthesis coupled proton transport; LOCATED IN: vacuolar proton-transporting V-type ATPase, V0 domain, plasma membrane, vacuole; EXPRESSED IN: cultured cell; CONTAINS InterPro DOMAIN/s: ATPase, F0/V0 complex, subunit C (InterPro:IPR002379), ATPase, V0 complex, proteolipid subunit C, …	619	165			ath00190:Oxidative phosphorylation,
comp151151_c1_seq4	AT1G19910.1	64.54	141	49	1	185	604	2	142	3e-56	179	ATPase, F0/V0 complex, subunit C protein	vacuolar H+-pumping ATPase 16 kDa proteolipid (ava-p2)	AVA-P2; FUNCTIONS IN: ATPase activity, proton-transporting ATPase activity, rotational mechanism; INVOLVED IN: ATP synthesis coupled proton transport; LOCATED IN: vacuolar proton-transporting V-type ATPase, V0 domain, plasma membrane, vacuole; EXPRESSED IN: cultured cell; CONTAINS InterPro DOMAIN/s: ATPase, F0/V0 complex, subunit C (InterPro:IPR002379), ATPase, V0 complex, proteolipid subunit C, …	604	165			ath00190:Oxidative phosphorylation,
comp2908493_c0_seq1	AT1G19910.1	58.44	77	29	1	1	222	52	128	9e-10	52	ATPase, F0/V0 complex, subunit C protein	vacuolar H+-pumping ATPase 16 kDa proteolipid (ava-p2)	AVA-P2; FUNCTIONS IN: ATPase activity, proton-transporting ATPase activity, rotational mechanism; INVOLVED IN: ATP synthesis coupled proton transport; LOCATED IN: vacuolar proton-transporting V-type ATPase, V0 domain, plasma membrane, vacuole; EXPRESSED IN: cultured cell; CONTAINS InterPro DOMAIN/s: ATPase, F0/V0 complex, subunit C (InterPro:IPR002379), ATPase, V0 complex, proteolipid subunit C, …	224	165			ath00190:Oxidative phosphorylation,
comp140524_c0_seq1	AT1G20050.1	61.82	220	77	2	236	880	6	223	3e-78	243	C-8,7 sterol isomerase	C-8 sterol isomerase	HYDRA1 (HYD1); FUNCTIONS IN: C-8 sterol isomerase activity; INVOLVED IN: sterol biosynthetic process; LOCATED IN: plasma membrane; EXPRESSED IN: 22 plant structures; EXPRESSED DURING: 13 growth stages; CONTAINS InterPro DOMAIN/s: Emopamil-binding (InterPro:IPR007905); Has 377 Blast hits to 377 proteins in 112 species: Archae - 0; Bacteria - 0; Metazoa - 119; Fungi - 175; Plants - 59; Viruses - 0;…	1065	223			ath00100:Steroid biosynthesis,ath01062:Biosynthesis of terpenoids and steroids,ath01066:Biosynthesis of alkaloids derived from terpenoid and polyketide,ath01070:Biosynthesis of plant hormones,
comp109840_c0_seq1	AT1G20200.1	85.71	154	22	0	2	463	335	488	9e-76	240	PAM domain (PCI/PINT associated module) protein		EMBRYO DEFECTIVE 2719 (EMB2719); FUNCTIONS IN: enzyme regulator activity; INVOLVED IN: ubiquitin-dependent protein catabolic process, embryo development ending in seed dormancy; LOCATED IN: proteasome complex, plasma membrane, proteasome regulatory particle, lid subcomplex; EXPRESSED IN: 24 plant structures; EXPRESSED DURING: 13 growth stages; CONTAINS InterPro DOMAIN/s: Proteasome component (PCI…	659	488			ath03050:Proteasome,
comp144741_c0_seq2	AT1G20200.1	82.62	489	83	2	173	1636	1	488	0	715	PAM domain (PCI/PINT associated module) protein		EMBRYO DEFECTIVE 2719 (EMB2719); FUNCTIONS IN: enzyme regulator activity; INVOLVED IN: ubiquitin-dependent protein catabolic process, embryo development ending in seed dormancy; LOCATED IN: proteasome complex, plasma membrane, proteasome regulatory particle, lid subcomplex; EXPRESSED IN: 24 plant structures; EXPRESSED DURING: 13 growth stages; CONTAINS InterPro DOMAIN/s: Proteasome component (PCI…	2004	488			ath03050:Proteasome,
comp319267_c0_seq1	AT1G20340.1	100	167	0	0	43	543	1	167	6e-102	296	Cupredoxin superfamily protein	recombination and DNA-damage resistance protein (DRT112) One of two Arabidopsis plastocyanin genes. Predominant form, expressed 10x higher than PETE1. PETE2 is thought to be post-transcriptionally regulated via copper accumulation and is involved in copper homeostasis.	DNA-DAMAGE-REPAIR/TOLERATION PROTEIN 112 (DRT112); FUNCTIONS IN: electron carrier activity, copper ion binding; INVOLVED IN: response to UV, response to chemical stimulus, copper ion homeostasis, negative regulation of translation, response to copper ion; LOCATED IN: thylakoid, thylakoid lumen, chloroplast thylakoid lumen, chloroplast stroma, chloroplast; EXPRESSED IN: 25 plant structures; EXPRES…	687	167			ath00195:Photosynthesis,
comp62508_c0_seq1	AT1G20920.2	64	125	45	0	376	2	399	523	1e-41	147	P-loop containing nucleoside triphosphate hydrolases superfamily protein		P-loop containing nucleoside triphosphate hydrolases superfamily protein; FUNCTIONS IN: helicase activity, ATP-dependent helicase activity, ATP binding, nucleic acid binding; EXPRESSED IN: 25 plant structures; EXPRESSED DURING: 14 growth stages; CONTAINS InterPro DOMAIN/s: RNA helicase, DEAD-box type, Q motif (InterPro:IPR014014), DNA/RNA helicase, DEAD/DEAH box type, N-terminal (InterPro:IPR0115…	378	828			ath03040:Spliceosome,
comp153266_c0_seq4	AT1G20920.1	74.8	861	208	7	3770	1203	310	1166	0	1188	P-loop containing nucleoside triphosphate hydrolases superfamily protein		P-loop containing nucleoside triphosphate hydrolases superfamily protein; FUNCTIONS IN: helicase activity, nucleic acid binding, ATP-dependent helicase activity, ATP binding; EXPRESSED IN: 25 plant structures; EXPRESSED DURING: 14 growth stages; CONTAINS InterPro DOMAIN/s: DNA/RNA helicase, DEAD/DEAH box type, N-terminal (InterPro:IPR011545), RNA helicase, DEAD-box type, Q motif (InterPro:IPR0140…	4398	1166			ath03040:Spliceosome,
comp88913_c0_seq1	AT1G20960.2	56.41	78	33	1	3	236	1763	1839	1e-20	87	U5 small nuclear ribonucleoprotein helicase, putative		embryo defective 1507 (emb1507); FUNCTIONS IN: in 6 functions; INVOLVED IN: embryo development ending in seed dormancy; EXPRESSED IN: 24 plant structures; EXPRESSED DURING: 13 growth stages; CONTAINS InterPro DOMAIN/s: ATPase, AAA+ type, core (InterPro:IPR003593), DNA/RNA helicase, DEAD/DEAH box type, N-terminal (InterPro:IPR011545), Sec63 domain (InterPro:IPR004179), Sec63 domain, subgroup (Inte…	241	2171			ath03040:Spliceosome,
comp89858_c0_seq1	AT1G20960.2	64.1	39	14	0	152	268	247	285	2e-10	57.4	U5 small nuclear ribonucleoprotein helicase, putative		embryo defective 1507 (emb1507); FUNCTIONS IN: in 6 functions; INVOLVED IN: embryo development ending in seed dormancy; EXPRESSED IN: 24 plant structures; EXPRESSED DURING: 13 growth stages; CONTAINS InterPro DOMAIN/s: ATPase, AAA+ type, core (InterPro:IPR003593), DNA/RNA helicase, DEAD/DEAH box type, N-terminal (InterPro:IPR011545), Sec63 domain (InterPro:IPR004179), Sec63 domain, subgroup (Inte…	268	2171			ath03040:Spliceosome,
comp89957_c0_seq1	AT1G20960.2	58.23	79	32	1	235	2	1615	1693	2e-21	89.7	U5 small nuclear ribonucleoprotein helicase, putative		embryo defective 1507 (emb1507); FUNCTIONS IN: in 6 functions; INVOLVED IN: embryo development ending in seed dormancy; EXPRESSED IN: 24 plant structures; EXPRESSED DURING: 13 growth stages; CONTAINS InterPro DOMAIN/s: ATPase, AAA+ type, core (InterPro:IPR003593), DNA/RNA helicase, DEAD/DEAH box type, N-terminal (InterPro:IPR011545), Sec63 domain (InterPro:IPR004179), Sec63 domain, subgroup (Inte…	275	2171			ath03040:Spliceosome,
comp91346_c0_seq1	AT1G20960.2	64.71	68	24	0	1	204	387	454	4e-19	82	U5 small nuclear ribonucleoprotein helicase, putative		embryo defective 1507 (emb1507); FUNCTIONS IN: in 6 functions; INVOLVED IN: embryo development ending in seed dormancy; EXPRESSED IN: 24 plant structures; EXPRESSED DURING: 13 growth stages; CONTAINS InterPro DOMAIN/s: ATPase, AAA+ type, core (InterPro:IPR003593), DNA/RNA helicase, DEAD/DEAH box type, N-terminal (InterPro:IPR011545), Sec63 domain (InterPro:IPR004179), Sec63 domain, subgroup (Inte…	204	2171			ath03040:Spliceosome,
comp91779_c0_seq2	AT1G20960.2	66.36	107	36	0	4	324	90	196	1e-40	146	U5 small nuclear ribonucleoprotein helicase, putative		embryo defective 1507 (emb1507); FUNCTIONS IN: in 6 functions; INVOLVED IN: embryo development ending in seed dormancy; EXPRESSED IN: 24 plant structures; EXPRESSED DURING: 13 growth stages; CONTAINS InterPro DOMAIN/s: ATPase, AAA+ type, core (InterPro:IPR003593), DNA/RNA helicase, DEAD/DEAH box type, N-terminal (InterPro:IPR011545), Sec63 domain (InterPro:IPR004179), Sec63 domain, subgroup (Inte…	349	2171			ath03040:Spliceosome,
comp108708_c0_seq2	AT1G20960.2	77.27	22	5	0	71	6	1373	1394	1e-05	43.5	U5 small nuclear ribonucleoprotein helicase, putative		embryo defective 1507 (emb1507); FUNCTIONS IN: in 6 functions; INVOLVED IN: embryo development ending in seed dormancy; EXPRESSED IN: 24 plant structures; EXPRESSED DURING: 13 growth stages; CONTAINS InterPro DOMAIN/s: ATPase, AAA+ type, core (InterPro:IPR003593), DNA/RNA helicase, DEAD/DEAH box type, N-terminal (InterPro:IPR011545), Sec63 domain (InterPro:IPR004179), Sec63 domain, subgroup (Inte…	313	2171			ath03040:Spliceosome,
comp110088_c0_seq1	AT1G20960.2	75.76	66	15	1	8	205	1912	1976	2e-24	97.4	U5 small nuclear ribonucleoprotein helicase, putative		embryo defective 1507 (emb1507); FUNCTIONS IN: in 6 functions; INVOLVED IN: embryo development ending in seed dormancy; EXPRESSED IN: 24 plant structures; EXPRESSED DURING: 13 growth stages; CONTAINS InterPro DOMAIN/s: ATPase, AAA+ type, core (InterPro:IPR003593), DNA/RNA helicase, DEAD/DEAH box type, N-terminal (InterPro:IPR011545), Sec63 domain (InterPro:IPR004179), Sec63 domain, subgroup (Inte…	206	2171			ath03040:Spliceosome,
comp115431_c0_seq1	AT1G20960.2	72.06	68	19	0	204	1	750	817	6e-29	110	U5 small nuclear ribonucleoprotein helicase, putative		embryo defective 1507 (emb1507); FUNCTIONS IN: in 6 functions; INVOLVED IN: embryo development ending in seed dormancy; EXPRESSED IN: 24 plant structures; EXPRESSED DURING: 13 growth stages; CONTAINS InterPro DOMAIN/s: ATPase, AAA+ type, core (InterPro:IPR003593), DNA/RNA helicase, DEAD/DEAH box type, N-terminal (InterPro:IPR011545), Sec63 domain (InterPro:IPR004179), Sec63 domain, subgroup (Inte…	205	2171			ath03040:Spliceosome,
comp154216_c1_seq13	AT1G20960.2	79.43	2173	441	4	6796	278	1	2167	0	3452	U5 small nuclear ribonucleoprotein helicase, putative		embryo defective 1507 (emb1507); FUNCTIONS IN: in 6 functions; INVOLVED IN: embryo development ending in seed dormancy; EXPRESSED IN: 24 plant structures; EXPRESSED DURING: 13 growth stages; CONTAINS InterPro DOMAIN/s: ATPase, AAA+ type, core (InterPro:IPR003593), DNA/RNA helicase, DEAD/DEAH box type, N-terminal (InterPro:IPR011545), Sec63 domain (InterPro:IPR004179), Sec63 domain, subgroup (Inte…	7028	2171			ath03040:Spliceosome,
comp1742941_c0_seq1	AT1G20960.2	100	74	0	0	222	1	2091	2164	3e-46	160	U5 small nuclear ribonucleoprotein helicase, putative		embryo defective 1507 (emb1507); FUNCTIONS IN: in 6 functions; INVOLVED IN: embryo development ending in seed dormancy; EXPRESSED IN: 24 plant structures; EXPRESSED DURING: 13 growth stages; CONTAINS InterPro DOMAIN/s: ATPase, AAA+ type, core (InterPro:IPR003593), DNA/RNA helicase, DEAD/DEAH box type, N-terminal (InterPro:IPR011545), Sec63 domain (InterPro:IPR004179), Sec63 domain, subgroup (Inte…	223	2171			ath03040:Spliceosome,
comp3014556_c0_seq1	AT1G20960.2	100	69	0	0	1	207	1634	1702	2e-43	152	U5 small nuclear ribonucleoprotein helicase, putative		embryo defective 1507 (emb1507); FUNCTIONS IN: in 6 functions; INVOLVED IN: embryo development ending in seed dormancy; EXPRESSED IN: 24 plant structures; EXPRESSED DURING: 13 growth stages; CONTAINS InterPro DOMAIN/s: ATPase, AAA+ type, core (InterPro:IPR003593), DNA/RNA helicase, DEAD/DEAH box type, N-terminal (InterPro:IPR011545), Sec63 domain (InterPro:IPR004179), Sec63 domain, subgroup (Inte…	208	2171			ath03040:Spliceosome,
comp97501_c0_seq1	AT1G21650.3	32.86	70	42	2	280	83	6	74	1e-06	47	Preprotein translocase SecA family protein	Encodes a component of the thylakoid-localized Sec system involved in the translocation of cytoplasmic proteins into plastid. Loss-of-function mutations result in arrest at the globular stage and embryo lethality.	Preprotein translocase SecA family protein; FUNCTIONS IN: ATPase activity, zinc ion binding, P-P-bond-hydrolysis-driven protein transmembrane transporter activity, ATP binding; INVOLVED IN: intracellular protein transport, protein targeting, protein transport by the Sec complex, protein import; LOCATED IN: internal side of plasma membrane, membrane; EXPRESSED IN: 21 plant structures; EXPRESSED DU…	357	1805			ath03060:Protein export,
comp157198_c0_seq14	AT1G21650.1	75.56	90	21	1	336	70	740	829	2e-38	140	Preprotein translocase SecA family protein	Encodes a component of the thylakoid-localized Sec system involved in the translocation of cytoplasmic proteins into plastid. Loss-of-function mutations result in arrest at the globular stage and embryo lethality.	Preprotein translocase SecA family protein; FUNCTIONS IN: ATPase activity, P-P-bond-hydrolysis-driven protein transmembrane transporter activity, ATP binding; INVOLVED IN: intracellular protein transport, protein targeting, protein transport by the Sec complex, protein import; LOCATED IN: internal side of plasma membrane, chloroplast, membrane; EXPRESSED IN: 21 plant structures; EXPRESSED DURING:…	405	1051			ath03060:Protein export,
comp4641905_c0_seq1	AT1G21650.2	45.1	51	28	0	74	226	75	125	6e-09	52.8	Preprotein translocase SecA family protein	Encodes a component of the thylakoid-localized Sec system involved in the translocation of cytoplasmic proteins into plastid. Loss-of-function mutations result in arrest at the globular stage and embryo lethality.	Preprotein translocase SecA family protein; FUNCTIONS IN: ATPase activity, P-P-bond-hydrolysis-driven protein transmembrane transporter activity, ATP binding; INVOLVED IN: intracellular protein transport, protein targeting, protein import, protein transport by the Sec complex; LOCATED IN: internal side of plasma membrane, chloroplast, membrane; EXPRESSED IN: 21 plant structures; EXPRESSED DURING:…	242	1058			ath03060:Protein export,
comp139969_c0_seq1	AT1G21690.1	83.78	339	53	2	214	1224	1	339	0	596	ATPase family associated with various cellular activities (AAA)		embryo defective 1968 (EMB1968); FUNCTIONS IN: in 6 functions; INVOLVED IN: embryo development ending in seed dormancy; LOCATED IN: DNA replication factor C complex, nucleolus; EXPRESSED IN: 24 plant structures; EXPRESSED DURING: 13 growth stages; CONTAINS InterPro DOMAIN/s: ATPase, AAA+ type, core (InterPro:IPR003593), ATPase, AAA-type, core (InterPro:IPR003959), Replication factor C (InterPro:I…	1480	339			ath03030:DNA replication,ath03420:Nucleotide excision repair,ath03430:Mismatch repair,
comp148920_c0_seq20	AT1G21710.1	69.03	310	91	3	270	1196	39	344	7e-149	432	8-oxoguanine-DNA glycosylase 1	Encodes 8-oxoguanine-DNA glycosylase. DNA repair enzyme.	8-oxoguanine-DNA glycosylase 1 (OGG1); FUNCTIONS IN: oxidized purine base lesion DNA N-glycosylase activity; INVOLVED IN: DNA repair, base-excision repair; LOCATED IN: chloroplast; EXPRESSED IN: 22 plant structures; EXPRESSED DURING: 14 growth stages; CONTAINS InterPro DOMAIN/s: DNA glycosylase (InterPro:IPR011257), Helix-hairpin-helix DNA-binding motif, class 1 (InterPro:IPR003583), Transcriptio…	1339	365			ath03410:Base excision repair,
comp138712_c0_seq1	AT1G21720.1	91.67	204	17	0	92	703	1	204	2e-140	399	proteasome beta subunit C1	20S proteasome beta subunit PBC1 truncated protein (PBC1)	proteasome beta subunit C1 (PBC1); FUNCTIONS IN: peptidase activity, endopeptidase activity, threonine-type endopeptidase activity; INVOLVED IN: ubiquitin-dependent protein catabolic process; LOCATED IN: proteasome core complex, proteasome complex, plasma membrane; EXPRESSED IN: 23 plant structures; EXPRESSED DURING: 14 growth stages; CONTAINS InterPro DOMAIN/s: Proteasome, beta-type subunit, con…	929	204			ath03050:Proteasome,
comp143641_c2_seq3	AT1G22450.1	92.42	66	5	0	328	525	116	181	1e-43	146	cytochrome C oxidase 6B	subunit 6b of cytochrome c oxidase	cytochrome C oxidase 6B (COX6B); FUNCTIONS IN: cytochrome-c oxidase activity, copper ion binding; INVOLVED IN: oxidation reduction, response to salt stress; LOCATED IN: thylakoid, mitochondrion, chloroplast thylakoid membrane, chloroplast; EXPRESSED IN: 24 plant structures; EXPRESSED DURING: 17 growth stages; CONTAINS InterPro DOMAIN/s: Cytochrome c oxidase, subunit VIb (InterPro:IPR003213); BEST…	525	191			ath00190:Oxidative phosphorylation,
comp147024_c0_seq1	AT1G22450.1	50.26	191	88	2	834	280	1	190	1e-48	163	cytochrome C oxidase 6B	subunit 6b of cytochrome c oxidase	cytochrome C oxidase 6B (COX6B); FUNCTIONS IN: cytochrome-c oxidase activity, copper ion binding; INVOLVED IN: oxidation reduction, response to salt stress; LOCATED IN: thylakoid, mitochondrion, chloroplast thylakoid membrane, chloroplast; EXPRESSED IN: 24 plant structures; EXPRESSED DURING: 17 growth stages; CONTAINS InterPro DOMAIN/s: Cytochrome c oxidase, subunit VIb (InterPro:IPR003213); BEST…	869	191			ath00190:Oxidative phosphorylation,
comp117951_c0_seq1	AT1G22770.1	85.58	104	15	0	2	313	356	459	2e-41	147	gigantea protein (GI)	Together with CONSTANTS (CO) and FLOWERING LOCUS T (FT), GIGANTEA promotes flowering under long days in a circadian clock-controlled flowering pathway. GI acts earlier than CO and FT in the pathway by increasing CO and FT mRNA abundance. Located in the nucleus. Regulates several developmental processes, including photoperiod-mediated flowering, phytochrome B signaling, circadian clock, carbohydra…	GIGANTEA (GI); Has 351 Blast hits to 349 proteins in 54 species: Archae - 0; Bacteria - 0; Metazoa - 0; Fungi - 0; Plants - 351; Viruses - 0; Other Eukaryotes - 0 (source: NCBI BLink).	313	1173			ath04712:Circadian rhythm,
comp123284_c0_seq1	AT1G22770.1	92.31	78	6	0	2	235	252	329	6e-28	107	gigantea protein (GI)	Together with CONSTANTS (CO) and FLOWERING LOCUS T (FT), GIGANTEA promotes flowering under long days in a circadian clock-controlled flowering pathway. GI acts earlier than CO and FT in the pathway by increasing CO and FT mRNA abundance. Located in the nucleus. Regulates several developmental processes, including photoperiod-mediated flowering, phytochrome B signaling, circadian clock, carbohydra…	GIGANTEA (GI); Has 351 Blast hits to 349 proteins in 54 species: Archae - 0; Bacteria - 0; Metazoa - 0; Fungi - 0; Plants - 351; Viruses - 0; Other Eukaryotes - 0 (source: NCBI BLink).	235	1173			ath04712:Circadian rhythm,
comp124231_c0_seq1	AT1G22770.1	71.52	165	46	1	2	496	94	257	4e-77	250	gigantea protein (GI)	Together with CONSTANTS (CO) and FLOWERING LOCUS T (FT), GIGANTEA promotes flowering under long days in a circadian clock-controlled flowering pathway. GI acts earlier than CO and FT in the pathway by increasing CO and FT mRNA abundance. Located in the nucleus. Regulates several developmental processes, including photoperiod-mediated flowering, phytochrome B signaling, circadian clock, carbohydra…	GIGANTEA (GI); Has 351 Blast hits to 349 proteins in 54 species: Archae - 0; Bacteria - 0; Metazoa - 0; Fungi - 0; Plants - 351; Viruses - 0; Other Eukaryotes - 0 (source: NCBI BLink).	496	1173			ath04712:Circadian rhythm,
comp129558_c0_seq1	AT1G22770.1	57.02	121	28	2	2	292	532	652	1e-32	121	gigantea protein (GI)	Together with CONSTANTS (CO) and FLOWERING LOCUS T (FT), GIGANTEA promotes flowering under long days in a circadian clock-controlled flowering pathway. GI acts earlier than CO and FT in the pathway by increasing CO and FT mRNA abundance. Located in the nucleus. Regulates several developmental processes, including photoperiod-mediated flowering, phytochrome B signaling, circadian clock, carbohydra…	GIGANTEA (GI); Has 351 Blast hits to 349 proteins in 54 species: Archae - 0; Bacteria - 0; Metazoa - 0; Fungi - 0; Plants - 351; Viruses - 0; Other Eukaryotes - 0 (source: NCBI BLink).	292	1173			ath04712:Circadian rhythm,
comp136749_c0_seq1	AT1G22770.1	74.55	55	14	0	200	36	4	58	4e-22	93.2	gigantea protein (GI)	Together with CONSTANTS (CO) and FLOWERING LOCUS T (FT), GIGANTEA promotes flowering under long days in a circadian clock-controlled flowering pathway. GI acts earlier than CO and FT in the pathway by increasing CO and FT mRNA abundance. Located in the nucleus. Regulates several developmental processes, including photoperiod-mediated flowering, phytochrome B signaling, circadian clock, carbohydra…	GIGANTEA (GI); Has 351 Blast hits to 349 proteins in 54 species: Archae - 0; Bacteria - 0; Metazoa - 0; Fungi - 0; Plants - 351; Viruses - 0; Other Eukaryotes - 0 (source: NCBI BLink).	391	1173			ath04712:Circadian rhythm,
comp149634_c0_seq1	AT1G22770.1	68.06	191	57	1	975	415	981	1171	2e-82	272	gigantea protein (GI)	Together with CONSTANTS (CO) and FLOWERING LOCUS T (FT), GIGANTEA promotes flowering under long days in a circadian clock-controlled flowering pathway. GI acts earlier than CO and FT in the pathway by increasing CO and FT mRNA abundance. Located in the nucleus. Regulates several developmental processes, including photoperiod-mediated flowering, phytochrome B signaling, circadian clock, carbohydra…	GIGANTEA (GI); Has 351 Blast hits to 349 proteins in 54 species: Archae - 0; Bacteria - 0; Metazoa - 0; Fungi - 0; Plants - 351; Viruses - 0; Other Eukaryotes - 0 (source: NCBI BLink).	976	1173			ath04712:Circadian rhythm,
comp149634_c1_seq1	AT1G22770.1	66.21	219	68	3	654	1	764	977	3e-74	245	gigantea protein (GI)	Together with CONSTANTS (CO) and FLOWERING LOCUS T (FT), GIGANTEA promotes flowering under long days in a circadian clock-controlled flowering pathway. GI acts earlier than CO and FT in the pathway by increasing CO and FT mRNA abundance. Located in the nucleus. Regulates several developmental processes, including photoperiod-mediated flowering, phytochrome B signaling, circadian clock, carbohydra…	GIGANTEA (GI); Has 351 Blast hits to 349 proteins in 54 species: Archae - 0; Bacteria - 0; Metazoa - 0; Fungi - 0; Plants - 351; Viruses - 0; Other Eukaryotes - 0 (source: NCBI BLink).	658	1173			ath04712:Circadian rhythm,
comp66763_c0_seq1	AT1G23290.1	100	79	0	0	2	238	68	146	1e-50	159	Ribosomal protein L18e/L15 superfamily protein	Encodes a ribosomal protein L27A, a constituent of the large subunit of the ribosomal complex. Regulated by TCP20.	RPL27AB; FUNCTIONS IN: structural constituent of ribosome; INVOLVED IN: translation; LOCATED IN: cytosolic ribosome, ribosome, cytosolic large ribosomal subunit, nucleolus, large ribosomal subunit; EXPRESSED IN: 23 plant structures; EXPRESSED DURING: 13 growth stages; CONTAINS InterPro DOMAIN/s: Ribosomal protein L18e/L15 (InterPro:IPR021131), Ribosomal protein L15, conserved site (InterPro:IPR00…	295	146			ath03010:Ribosome,
comp119377_c0_seq1	AT1G23290.1	65.77	149	47	2	19	462	1	146	6e-31	112	Ribosomal protein L18e/L15 superfamily protein	Encodes a ribosomal protein L27A, a constituent of the large subunit of the ribosomal complex. Regulated by TCP20.	RPL27AB; FUNCTIONS IN: structural constituent of ribosome; INVOLVED IN: translation; LOCATED IN: cytosolic ribosome, ribosome, cytosolic large ribosomal subunit, nucleolus, large ribosomal subunit; EXPRESSED IN: 23 plant structures; EXPRESSED DURING: 13 growth stages; CONTAINS InterPro DOMAIN/s: Ribosomal protein L18e/L15 (InterPro:IPR021131), Ribosomal protein L15, conserved site (InterPro:IPR00…	536	146			ath03010:Ribosome,
comp2548380_c0_seq1	AT1G23290.1	65.08	126	41	2	453	79	23	146	2e-52	167	Ribosomal protein L18e/L15 superfamily protein	Encodes a ribosomal protein L27A, a constituent of the large subunit of the ribosomal complex. Regulated by TCP20.	RPL27AB; FUNCTIONS IN: structural constituent of ribosome; INVOLVED IN: translation; LOCATED IN: cytosolic ribosome, ribosome, cytosolic large ribosomal subunit, nucleolus, large ribosomal subunit; EXPRESSED IN: 23 plant structures; EXPRESSED DURING: 13 growth stages; CONTAINS InterPro DOMAIN/s: Ribosomal protein L18e/L15 (InterPro:IPR021131), Ribosomal protein L15, conserved site (InterPro:IPR00…	454	146			ath03010:Ribosome,
comp133896_c0_seq1	AT1G23410.1	80.92	152	29	0	2	457	3	154	2e-62	194	Ribosomal protein S27a / Ubiquitin family protein		Ribosomal protein S27a / Ubiquitin family protein; FUNCTIONS IN: structural constituent of ribosome; INVOLVED IN: protein ubiquitination involved in ubiquitin-dependent protein catabolic process, translation; LOCATED IN: cytosolic small ribosomal subunit, plasma membrane; EXPRESSED IN: 21 plant structures; EXPRESSED DURING: 11 growth stages; CONTAINS InterPro DOMAIN/s: Ubiquitin subgroup (InterPr…	546	156			ath03010:Ribosome,
comp1736152_c0_seq1	AT1G23410.1	58.62	58	24	0	2	175	96	153	4e-20	81.3	Ribosomal protein S27a / Ubiquitin family protein		Ribosomal protein S27a / Ubiquitin family protein; FUNCTIONS IN: structural constituent of ribosome; INVOLVED IN: protein ubiquitination involved in ubiquitin-dependent protein catabolic process, translation; LOCATED IN: cytosolic small ribosomal subunit, plasma membrane; EXPRESSED IN: 21 plant structures; EXPRESSED DURING: 11 growth stages; CONTAINS InterPro DOMAIN/s: Ubiquitin subgroup (InterPr…	274	156			ath03010:Ribosome,
comp106395_c0_seq1	AT1G24320.1	52.5	40	17	2	49	162	516	555	3e-06	44.7	Six-hairpin glycosidases superfamily protein		Six-hairpin glycosidases superfamily protein; FUNCTIONS IN: mannosyl-oligosaccharide glucosidase activity, alpha-glucosidase activity, catalytic activity; INVOLVED IN: oligosaccharide metabolic process; LOCATED IN: cellular_component unknown; EXPRESSED IN: 6 plant structures; EXPRESSED DURING: F mature embryo stage, petal differentiation and expansion stage, D bilateral stage; CONTAINS InterPro D…	254	789			ath00510:N-Glycan biosynthesis,
comp155602_c1_seq21	AT1G24490.1	68.38	389	101	7	388	1521	27	404	7e-167	496	OxaA/YidC-like membrane insertion protein	Homologue of the Alb3/Oxa1/YidC family. ALB4 is almost identical to the Alb3/Oxa1/YidC domain of the previously described 110 kDa inner envelope protein ARTEMIS. However, ALB4 is expressed as a separate 55 kDa protein and is located in the thylakoid membrane of chloroplasts. Analysis of a T-DNA insertion line with a reduced level of Alb4 revealed chloroplasts with an altered ultrastructure. Mutan…	ALBINA 4 (ALB4); CONTAINS InterPro DOMAIN/s: Membrane insertion protein, OxaA/YidC (InterPro:IPR001708), Membrane insertion protein, OxaA/YidC, core (InterPro:IPR020001); BEST Arabidopsis thaliana protein match is: 63 kDa inner membrane family protein (TAIR:AT2G28800.1); Has 8883 Blast hits to 8828 proteins in 2598 species: Archae - 0; Bacteria - 5941; Metazoa - 162; Fungi - 75; Plants - 144; Vir…	2377	499			ath03060:Protein export,
comp153771_c1_seq1	AT1G24706.2	66.8	1557	432	16	241	4818	1	1503	0	2018	THO2	Encodes a component of the putative Arabidopsis THO/TREX complex: THO1 or HPR1 (At5g09860), THO2 (At1g24706), THO3 or TEX1 (At5g56130), THO5 (At5g42920, At1g45233), THO6 (At2g19430), and THO7 (At5g16790, At3g02950). THO/TREX complexes in animals have been implicated in the transport of mRNA precursors. Mutants of THO3/TEX1, THO1, THO6 accumulate reduced amount of small interfering (si)RNA, sugges…	THO2; FUNCTIONS IN: molecular_function unknown; INVOLVED IN: biological_process unknown; LOCATED IN: cellular_component unknown; EXPRESSED IN: 23 plant structures; EXPRESSED DURING: 13 growth stages; CONTAINS InterPro DOMAIN/s: THO complex, subunitTHOC2, C-region (InterPro:IPR021418), THO complex, subunitTHOC2, N-region (InterPro:IPR021726).	6285	1823			ath03040:Spliceosome,
comp146719_c0_seq2	AT1G26670.1	72.22	36	10	0	142	249	1	36	2e-12	60.8	Vesicle transport v-SNARE family protein	member of VTI1 Gene Family. Normally localizes to the transgolgi network and plasma membrane. A dominant mutation (zip1) alters the subcellular localization of VTI12 and suppresses loss of function mutation (zag1) of VTI11. Interacts with members of the SYP family. Involved in protein trafficking to protein storage vacuoles.	VTI1B; CONTAINS InterPro DOMAIN/s: Vesicle transport v-SNARE, N-terminal (InterPro:IPR007705); BEST Arabidopsis thaliana protein match is: Vesicle transport v-SNARE family protein (TAIR:AT5G39510.1); Has 841 Blast hits to 839 proteins in 213 species: Archae - 2; Bacteria - 11; Metazoa - 288; Fungi - 144; Plants - 215; Viruses - 0; Other Eukaryotes - 181 (source: NCBI BLink).	253	222			ath04130:SNARE interactions in vesicular transport,
comp146719_c1_seq1	AT1G26670.1	67.02	191	62	1	762	193	32	222	5e-76	233	Vesicle transport v-SNARE family protein	member of VTI1 Gene Family. Normally localizes to the transgolgi network and plasma membrane. A dominant mutation (zip1) alters the subcellular localization of VTI12 and suppresses loss of function mutation (zag1) of VTI11. Interacts with members of the SYP family. Involved in protein trafficking to protein storage vacuoles.	VTI1B; CONTAINS InterPro DOMAIN/s: Vesicle transport v-SNARE, N-terminal (InterPro:IPR007705); BEST Arabidopsis thaliana protein match is: Vesicle transport v-SNARE family protein (TAIR:AT5G39510.1); Has 841 Blast hits to 839 proteins in 213 species: Archae - 2; Bacteria - 11; Metazoa - 288; Fungi - 144; Plants - 215; Viruses - 0; Other Eukaryotes - 181 (source: NCBI BLink).	768	222			ath04130:SNARE interactions in vesicular transport,
comp136773_c0_seq1	AT1G26830.1	84	25	4	0	399	473	1	25	5e-06	45.4	cullin 3	Cullin, putative, similar to Cullin homolog 3 (CUL-3) SP:Q13618, GI:3639052 from (Homo sapiens); contains Pfam profile PF00888: Cullin family. Interacts with other components of E3 ligase complex suggesting it functions in RUB-modification. Forms complexes with BTB domain proteins forming a novel class of E3-based ubiquitin protein-ligase complexes. Mutant is early flowering and has a reduced sen…	cullin 3 (CUL3); CONTAINS InterPro DOMAIN/s: Winged helix-turn-helix transcription repressor DNA-binding (InterPro:IPR011991), Cullin homology (InterPro:IPR016158), Cullin protein, neddylation domain (InterPro:IPR019559), Cullin, N-terminal (InterPro:IPR001373), Cullin repeat-like-containing domain (InterPro:IPR016159); BEST Arabidopsis thaliana protein match is: cullin 3B (TAIR:AT1G69670.1); Has…	473	732			ath04120:Ubiquitin mediated proteolysis,
comp140399_c0_seq1	AT1G26830.1	79.64	442	90	0	177	1502	2	443	0	749	cullin 3	Cullin, putative, similar to Cullin homolog 3 (CUL-3) SP:Q13618, GI:3639052 from (Homo sapiens); contains Pfam profile PF00888: Cullin family. Interacts with other components of E3 ligase complex suggesting it functions in RUB-modification. Forms complexes with BTB domain proteins forming a novel class of E3-based ubiquitin protein-ligase complexes. Mutant is early flowering and has a reduced sen…	cullin 3 (CUL3); CONTAINS InterPro DOMAIN/s: Winged helix-turn-helix transcription repressor DNA-binding (InterPro:IPR011991), Cullin homology (InterPro:IPR016158), Cullin protein, neddylation domain (InterPro:IPR019559), Cullin, N-terminal (InterPro:IPR001373), Cullin repeat-like-containing domain (InterPro:IPR016159); BEST Arabidopsis thaliana protein match is: cullin 3B (TAIR:AT1G69670.1); Has…	1502	732			ath04120:Ubiquitin mediated proteolysis,
comp153426_c0_seq6	AT1G26830.1	87.88	297	35	1	1	891	437	732	0	554	cullin 3	Cullin, putative, similar to Cullin homolog 3 (CUL-3) SP:Q13618, GI:3639052 from (Homo sapiens); contains Pfam profile PF00888: Cullin family. Interacts with other components of E3 ligase complex suggesting it functions in RUB-modification. Forms complexes with BTB domain proteins forming a novel class of E3-based ubiquitin protein-ligase complexes. Mutant is early flowering and has a reduced sen…	cullin 3 (CUL3); CONTAINS InterPro DOMAIN/s: Winged helix-turn-helix transcription repressor DNA-binding (InterPro:IPR011991), Cullin homology (InterPro:IPR016158), Cullin protein, neddylation domain (InterPro:IPR019559), Cullin, N-terminal (InterPro:IPR001373), Cullin repeat-like-containing domain (InterPro:IPR016159); BEST Arabidopsis thaliana protein match is: cullin 3B (TAIR:AT1G69670.1); Has…	891	732			ath04120:Ubiquitin mediated proteolysis,
comp155838_c0_seq3	AT1G26830.1	83.41	452	74	1	1356	1	267	717	0	814	cullin 3	Cullin, putative, similar to Cullin homolog 3 (CUL-3) SP:Q13618, GI:3639052 from (Homo sapiens); contains Pfam profile PF00888: Cullin family. Interacts with other components of E3 ligase complex suggesting it functions in RUB-modification. Forms complexes with BTB domain proteins forming a novel class of E3-based ubiquitin protein-ligase complexes. Mutant is early flowering and has a reduced sen…	cullin 3 (CUL3); CONTAINS InterPro DOMAIN/s: Winged helix-turn-helix transcription repressor DNA-binding (InterPro:IPR011991), Cullin homology (InterPro:IPR016158), Cullin protein, neddylation domain (InterPro:IPR019559), Cullin, N-terminal (InterPro:IPR001373), Cullin repeat-like-containing domain (InterPro:IPR016159); BEST Arabidopsis thaliana protein match is: cullin 3B (TAIR:AT1G69670.1); Has…	1356	732			ath04120:Ubiquitin mediated proteolysis,
comp2067610_c0_seq1	AT1G26830.1	55.34	103	45	1	2	310	567	668	4e-27	105	cullin 3	Cullin, putative, similar to Cullin homolog 3 (CUL-3) SP:Q13618, GI:3639052 from (Homo sapiens); contains Pfam profile PF00888: Cullin family. Interacts with other components of E3 ligase complex suggesting it functions in RUB-modification. Forms complexes with BTB domain proteins forming a novel class of E3-based ubiquitin protein-ligase complexes. Mutant is early flowering and has a reduced sen…	cullin 3 (CUL3); CONTAINS InterPro DOMAIN/s: Winged helix-turn-helix transcription repressor DNA-binding (InterPro:IPR011991), Cullin homology (InterPro:IPR016158), Cullin protein, neddylation domain (InterPro:IPR019559), Cullin, N-terminal (InterPro:IPR001373), Cullin repeat-like-containing domain (InterPro:IPR016159); BEST Arabidopsis thaliana protein match is: cullin 3B (TAIR:AT1G69670.1); Has…	310	732			ath04120:Ubiquitin mediated proteolysis,
comp126969_c0_seq1	AT1G26880.1	57.69	104	42	1	433	128	1	104	4e-32	113	Ribosomal protein L34e superfamily protein		Ribosomal protein L34e superfamily protein; FUNCTIONS IN: structural constituent of ribosome; INVOLVED IN: translation, ribosome biogenesis; LOCATED IN: ribosome, nucleolus, chloroplast; EXPRESSED IN: 25 plant structures; EXPRESSED DURING: 15 growth stages; CONTAINS InterPro DOMAIN/s: Ribosomal protein L34e, conserved site (InterPro:IPR018065), Ribosomal protein L34e (InterPro:IPR008195); BEST Ar…	444	120			ath03010:Ribosome,
comp129410_c0_seq1	AT1G26880.1	94.74	95	5	0	76	360	1	95	9e-59	185	Ribosomal protein L34e superfamily protein		Ribosomal protein L34e superfamily protein; FUNCTIONS IN: structural constituent of ribosome; INVOLVED IN: translation, ribosome biogenesis; LOCATED IN: ribosome, nucleolus, chloroplast; EXPRESSED IN: 25 plant structures; EXPRESSED DURING: 15 growth stages; CONTAINS InterPro DOMAIN/s: Ribosomal protein L34e, conserved site (InterPro:IPR018065), Ribosomal protein L34e (InterPro:IPR008195); BEST Ar…	705	120			ath03010:Ribosome,
comp137654_c0_seq1	AT1G26880.1	88.42	95	11	0	539	255	1	95	3e-56	177	Ribosomal protein L34e superfamily protein		Ribosomal protein L34e superfamily protein; FUNCTIONS IN: structural constituent of ribosome; INVOLVED IN: translation, ribosome biogenesis; LOCATED IN: ribosome, nucleolus, chloroplast; EXPRESSED IN: 25 plant structures; EXPRESSED DURING: 15 growth stages; CONTAINS InterPro DOMAIN/s: Ribosomal protein L34e, conserved site (InterPro:IPR018065), Ribosomal protein L34e (InterPro:IPR008195); BEST Ar…	626	120			ath03010:Ribosome,
comp137874_c0_seq1	AT1G26880.1	92.63	95	7	0	99	383	1	95	1e-57	182	Ribosomal protein L34e superfamily protein		Ribosomal protein L34e superfamily protein; FUNCTIONS IN: structural constituent of ribosome; INVOLVED IN: translation, ribosome biogenesis; LOCATED IN: ribosome, nucleolus, chloroplast; EXPRESSED IN: 25 plant structures; EXPRESSED DURING: 15 growth stages; CONTAINS InterPro DOMAIN/s: Ribosomal protein L34e, conserved site (InterPro:IPR018065), Ribosomal protein L34e (InterPro:IPR008195); BEST Ar…	713	120			ath03010:Ribosome,
comp1278927_c0_seq1	AT1G26880.1	51.43	70	31	2	341	141	42	111	3e-14	65.5	Ribosomal protein L34e superfamily protein		Ribosomal protein L34e superfamily protein; FUNCTIONS IN: structural constituent of ribosome; INVOLVED IN: translation, ribosome biogenesis; LOCATED IN: ribosome, nucleolus, chloroplast; EXPRESSED IN: 25 plant structures; EXPRESSED DURING: 15 growth stages; CONTAINS InterPro DOMAIN/s: Ribosomal protein L34e, conserved site (InterPro:IPR018065), Ribosomal protein L34e (InterPro:IPR008195); BEST Ar…	343	120			ath03010:Ribosome,
comp1279660_c0_seq1	AT1G26880.2	45.95	74	38	1	218	3	3	76	2e-14	64.3	Ribosomal protein L34e superfamily protein		Ribosomal protein L34e superfamily protein; FUNCTIONS IN: structural constituent of ribosome; INVOLVED IN: translation, ribosome biogenesis; LOCATED IN: ribosome; EXPRESSED IN: 25 plant structures; EXPRESSED DURING: 15 growth stages; CONTAINS InterPro DOMAIN/s: Ribosomal protein L34e, conserved site (InterPro:IPR018065), Ribosomal protein L34e (InterPro:IPR008195); BEST Arabidopsis thaliana prote…	248	96			ath03010:Ribosome,
comp125_c1_seq1	AT1G26910.1	62.35	85	32	0	264	10	124	208	9e-34	118	Ribosomal protein L16p/L10e family protein		Ribosomal protein L16p/L10e family protein; FUNCTIONS IN: structural constituent of ribosome; INVOLVED IN: response to UV-B, developmental process, translation; LOCATED IN: ribosome, membrane, chloroplast envelope; EXPRESSED IN: 25 plant structures; EXPRESSED DURING: 15 growth stages; CONTAINS InterPro DOMAIN/s: Ribosomal protein L10e (InterPro:IPR001197), Ribosomal protein L10e/L16 (InterPro:IPR…	265	221			ath03010:Ribosome,
comp126909_c0_seq1	AT1G26910.1	78.35	97	21	0	2	292	124	220	9e-50	162	Ribosomal protein L16p/L10e family protein		Ribosomal protein L16p/L10e family protein; FUNCTIONS IN: structural constituent of ribosome; INVOLVED IN: response to UV-B, developmental process, translation; LOCATED IN: ribosome, membrane, chloroplast envelope; EXPRESSED IN: 25 plant structures; EXPRESSED DURING: 15 growth stages; CONTAINS InterPro DOMAIN/s: Ribosomal protein L10e (InterPro:IPR001197), Ribosomal protein L10e/L16 (InterPro:IPR…	503	221			ath03010:Ribosome,
comp148697_c0_seq1	AT1G26910.1	88.43	216	25	0	64	711	1	216	6e-136	404	Ribosomal protein L16p/L10e family protein		Ribosomal protein L16p/L10e family protein; FUNCTIONS IN: structural constituent of ribosome; INVOLVED IN: response to UV-B, developmental process, translation; LOCATED IN: ribosome, membrane, chloroplast envelope; EXPRESSED IN: 25 plant structures; EXPRESSED DURING: 15 growth stages; CONTAINS InterPro DOMAIN/s: Ribosomal protein L10e (InterPro:IPR001197), Ribosomal protein L10e/L16 (InterPro:IPR…	2198	221			ath03010:Ribosome,
comp138424_c0_seq1	AT1G27400.1	88.11	143	16	1	2	430	32	173	9e-80	241	Ribosomal protein L22p/L17e family protein		Ribosomal protein L22p/L17e family protein; FUNCTIONS IN: structural constituent of ribosome; INVOLVED IN: translation; LOCATED IN: ribosome, cytosolic large ribosomal subunit, plasma membrane, chloroplast, vacuole; EXPRESSED IN: 23 plant structures; EXPRESSED DURING: 13 growth stages; CONTAINS InterPro DOMAIN/s: Ribosomal protein L22/L17 (InterPro:IPR001063), Ribosomal protein L22/L17, eukaryoti…	701	176			ath03010:Ribosome,
comp147862_c0_seq4	AT1G27840.1	65.28	458	147	4	241	1602	1	450	0	605	Transducin/WD40 repeat-like superfamily protein	Encodes a DDB1a interacting protein ATCSA-1 required for UV-B tolerance and genomic integrity.	ATCSA-1; CONTAINS InterPro DOMAIN/s: WD40 repeat 2 (InterPro:IPR019782), WD40 repeat, conserved site (InterPro:IPR019775), WD40 repeat (InterPro:IPR001680), G-protein beta WD-40 repeat, region (InterPro:IPR020472), WD40 repeat-like-containing domain (InterPro:IPR011046), WD40-repeat-containing domain (InterPro:IPR017986), WD40/YVTN repeat-like-containing domain (InterPro:IPR015943), WD40 repeat, …	1909	450			ath03420:Nucleotide excision repair,ath04120:Ubiquitin mediated proteolysis,
comp150592_c0_seq2	AT1G28060.1	62.39	686	208	12	2497	473	140	786	0	694	Pre-mRNA-splicing factor 3		Pre-mRNA-splicing factor 3; CONTAINS InterPro DOMAIN/s: Pre-mRNA-splicing factor 3 (InterPro:IPR013881); BEST Arabidopsis thaliana protein match is: Pre-mRNA-splicing factor 3 (TAIR:AT3G55930.1); Has 22923 Blast hits to 12760 proteins in 707 species: Archae - 18; Bacteria - 1085; Metazoa - 11525; Fungi - 3053; Plants - 1999; Viruses - 93; Other Eukaryotes - 5150 (source: NCBI BLink).	3225	786			ath03040:Spliceosome,
comp5518_c0_seq1	AT1G29150.1	60	75	29	1	231	7	171	244	2e-15	70.9	non-ATPase subunit 9	specifically interacts with FUS6/COP11 via the C-terminal domain of FUS6/COP11 and associates with an ATPase subunit of the 19S proteasome regulatory complex, AtS6A.	non-ATPase subunit 9 (ATS9); INVOLVED IN: response to cadmium ion, protein catabolic process, ubiquitin-dependent protein catabolic process; LOCATED IN: proteasome complex, nucleus, proteasome regulatory particle, lid subcomplex; EXPRESSED IN: 25 plant structures; EXPRESSED DURING: 14 growth stages; CONTAINS InterPro DOMAIN/s: Winged helix-turn-helix transcription repressor DNA-binding (InterPro:…	235	419			ath03050:Proteasome,
comp142464_c0_seq2	AT1G29150.1	80	320	62	2	235	1194	6	323	3e-168	482	non-ATPase subunit 9	specifically interacts with FUS6/COP11 via the C-terminal domain of FUS6/COP11 and associates with an ATPase subunit of the 19S proteasome regulatory complex, AtS6A.	non-ATPase subunit 9 (ATS9); INVOLVED IN: response to cadmium ion, protein catabolic process, ubiquitin-dependent protein catabolic process; LOCATED IN: proteasome complex, nucleus, proteasome regulatory particle, lid subcomplex; EXPRESSED IN: 25 plant structures; EXPRESSED DURING: 14 growth stages; CONTAINS InterPro DOMAIN/s: Winged helix-turn-helix transcription repressor DNA-binding (InterPro:…	1196	419			ath03050:Proteasome,
comp142464_c1_seq1	AT1G29150.1	88.35	103	12	0	510	202	317	419	1e-59	194	non-ATPase subunit 9	specifically interacts with FUS6/COP11 via the C-terminal domain of FUS6/COP11 and associates with an ATPase subunit of the 19S proteasome regulatory complex, AtS6A.	non-ATPase subunit 9 (ATS9); INVOLVED IN: response to cadmium ion, protein catabolic process, ubiquitin-dependent protein catabolic process; LOCATED IN: proteasome complex, nucleus, proteasome regulatory particle, lid subcomplex; EXPRESSED IN: 25 plant structures; EXPRESSED DURING: 14 growth stages; CONTAINS InterPro DOMAIN/s: Winged helix-turn-helix transcription repressor DNA-binding (InterPro:…	512	419			ath03050:Proteasome,
comp916834_c0_seq1	AT1G29150.1	46.05	76	41	0	4	231	65	140	4e-17	77	non-ATPase subunit 9	specifically interacts with FUS6/COP11 via the C-terminal domain of FUS6/COP11 and associates with an ATPase subunit of the 19S proteasome regulatory complex, AtS6A.	non-ATPase subunit 9 (ATS9); INVOLVED IN: response to cadmium ion, protein catabolic process, ubiquitin-dependent protein catabolic process; LOCATED IN: proteasome complex, nucleus, proteasome regulatory particle, lid subcomplex; EXPRESSED IN: 25 plant structures; EXPRESSED DURING: 14 growth stages; CONTAINS InterPro DOMAIN/s: Winged helix-turn-helix transcription repressor DNA-binding (InterPro:…	352	419			ath03050:Proteasome,
comp559_c0_seq1	AT1G29630.2	46.77	62	33	0	188	3	303	364	5e-11	58.5	5'-3' exonuclease family protein		5'-3' exonuclease family protein; FUNCTIONS IN: DNA binding, catalytic activity, nuclease activity; INVOLVED IN: DNA repair; EXPRESSED IN: 10 plant structures; EXPRESSED DURING: 4 anthesis, F mature embryo stage, petal differentiation and expansion stage, E expanded cotyledon stage, D bilateral stage; CONTAINS InterPro DOMAIN/s: XPG conserved site (InterPro:IPR019974), XPG N-terminal (InterPro:IP…	211	735			ath03430:Mismatch repair,
comp559_c1_seq1	AT1G29630.2	77.27	132	30	0	2	397	147	278	5e-70	226	5'-3' exonuclease family protein		5'-3' exonuclease family protein; FUNCTIONS IN: DNA binding, catalytic activity, nuclease activity; INVOLVED IN: DNA repair; EXPRESSED IN: 10 plant structures; EXPRESSED DURING: 4 anthesis, F mature embryo stage, petal differentiation and expansion stage, E expanded cotyledon stage, D bilateral stage; CONTAINS InterPro DOMAIN/s: XPG conserved site (InterPro:IPR019974), XPG N-terminal (InterPro:IP…	400	735			ath03430:Mismatch repair,
comp117206_c0_seq2	AT1G29630.3	68.92	74	22	1	59	277	499	572	1e-22	92.8	5'-3' exonuclease family protein		5'-3' exonuclease family protein; FUNCTIONS IN: DNA binding, catalytic activity, nuclease activity; INVOLVED IN: DNA repair; EXPRESSED IN: 10 plant structures; EXPRESSED DURING: 4 anthesis, F mature embryo stage, petal differentiation and expansion stage, E expanded cotyledon stage, D bilateral stage; CONTAINS InterPro DOMAIN/s: DNA repair protein (XPGC)/yeast Rad (InterPro:IPR006084), 5&apos;-3&…	302	581			ath03430:Mismatch repair,
comp4734810_c0_seq1	AT1G29630.3	63.27	49	18	0	7	153	202	250	4e-14	67.8	5'-3' exonuclease family protein		5'-3' exonuclease family protein; FUNCTIONS IN: DNA binding, catalytic activity, nuclease activity; INVOLVED IN: DNA repair; EXPRESSED IN: 10 plant structures; EXPRESSED DURING: 4 anthesis, F mature embryo stage, petal differentiation and expansion stage, E expanded cotyledon stage, D bilateral stage; CONTAINS InterPro DOMAIN/s: DNA repair protein (XPGC)/yeast Rad (InterPro:IPR006084), 5&apos;-3&…	259	581			ath03430:Mismatch repair,
comp5309861_c0_seq1	AT1G29630.1	86.11	72	10	0	3	218	23	94	2e-41	144	5'-3' exonuclease family protein		5'-3' exonuclease family protein; FUNCTIONS IN: nuclease activity; INVOLVED IN: DNA repair; EXPRESSED IN: 10 plant structures; EXPRESSED DURING: 4 anthesis, F mature embryo stage, petal differentiation and expansion stage, E expanded cotyledon stage, D bilateral stage; CONTAINS InterPro DOMAIN/s: XPG conserved site (InterPro:IPR019974), XPG N-terminal (InterPro:IPR006085), DNA repair protein (XPG…	223	665			ath03430:Mismatch repair,
comp134912_c1_seq1	AT1G29930.1	84.03	119	18	1	113	469	15	132	3e-66	206	chlorophyll A/B binding protein 1	Subunit of light-harvesting complex II (LHCII),which absorbs light and transfers energy to the photosynthetic reaction center.	chlorophyll A/B binding protein 1 (CAB1); FUNCTIONS IN: chlorophyll binding; INVOLVED IN: photosynthesis; LOCATED IN: light-harvesting complex, thylakoid, chloroplast thylakoid membrane, chloroplast; EXPRESSED IN: guard cell, juvenile leaf, cultured cell; CONTAINS InterPro DOMAIN/s: Chlorophyll A-B binding protein (InterPro:IPR001344); BEST Arabidopsis thaliana protein match is: chlorophyll A/B b…	469	267			ath00196:Photosynthesis,
comp150669_c0_seq5	AT1G29930.1	100	255	0	0	94	858	13	267	0	516	chlorophyll A/B binding protein 1	Subunit of light-harvesting complex II (LHCII),which absorbs light and transfers energy to the photosynthetic reaction center.	chlorophyll A/B binding protein 1 (CAB1); FUNCTIONS IN: chlorophyll binding; INVOLVED IN: photosynthesis; LOCATED IN: light-harvesting complex, thylakoid, chloroplast thylakoid membrane, chloroplast; EXPRESSED IN: guard cell, juvenile leaf, cultured cell; CONTAINS InterPro DOMAIN/s: Chlorophyll A-B binding protein (InterPro:IPR001344); BEST Arabidopsis thaliana protein match is: chlorophyll A/B b…	998	267			ath00196:Photosynthesis,
comp146220_c1_seq1	AT1G29940.1	68.61	1169	355	8	3986	498	14	1176	0	1687	nuclear RNA polymerase A2	Encodes a subunit of RNA polymerase 1 (aka RNA polymerase A).	nuclear RNA polymerase A2 (NRPA2); FUNCTIONS IN: DNA-directed RNA polymerase activity, ribonucleoside binding, DNA binding; INVOLVED IN: transcription; LOCATED IN: nucleus; EXPRESSED IN: 22 plant structures; EXPRESSED DURING: 13 growth stages; CONTAINS InterPro DOMAIN/s: DNA-directed RNA polymerase, subunit 2, domain 6 (InterPro:IPR007120), RNA polymerase Rpb2, domain 7 (InterPro:IPR007641), RNA …	4140	1178			ath00230:Purine metabolism,ath00240:Pyrimidine metabolism,ath03020:RNA polymerase,
comp149052_c0_seq1	AT1G30000.1	70.36	631	172	5	2287	410	1	621	0	854	alpha-mannosidase 3		alpha-mannosidase 3 (MNS3); CONTAINS InterPro DOMAIN/s: Glycoside hydrolase, family 47 (InterPro:IPR001382); BEST Arabidopsis thaliana protein match is: alpha-mannosidase 2 (TAIR:AT3G21160.1); Has 2086 Blast hits to 1880 proteins in 193 species: Archae - 0; Bacteria - 12; Metazoa - 798; Fungi - 875; Plants - 191; Viruses - 0; Other Eukaryotes - 210 (source: NCBI BLink).	2491	624			ath00510:N-Glycan biosynthesis,
comp141712_c0_seq1	AT1G30480.1	46.55	174	72	4	95	565	1	170	2e-27	108	D111/G-patch domain-containing protein	recombination and DNA-damage resistance protein (DRT111)	DNA-DAMAGE-REPAIR/TOLERATION PROTEIN 111 (DRT111); FUNCTIONS IN: nucleotide binding, nucleic acid binding; INVOLVED IN: DNA repair; LOCATED IN: chloroplast, nucleus, cytoplasm; EXPRESSED IN: 24 plant structures; EXPRESSED DURING: 14 growth stages; CONTAINS InterPro DOMAIN/s: RNA recognition motif, RNP-1 (InterPro:IPR000504), Nucleotide-binding, alpha-beta plait (InterPro:IPR012677), D111/G-patch …	626	387			ath03040:Spliceosome,
comp141712_c1_seq1	AT1G30480.1	71.94	196	48	3	708	127	197	387	5e-69	221	D111/G-patch domain-containing protein	recombination and DNA-damage resistance protein (DRT111)	DNA-DAMAGE-REPAIR/TOLERATION PROTEIN 111 (DRT111); FUNCTIONS IN: nucleotide binding, nucleic acid binding; INVOLVED IN: DNA repair; LOCATED IN: chloroplast, nucleus, cytoplasm; EXPRESSED IN: 24 plant structures; EXPRESSED DURING: 14 growth stages; CONTAINS InterPro DOMAIN/s: RNA recognition motif, RNP-1 (InterPro:IPR000504), Nucleotide-binding, alpha-beta plait (InterPro:IPR012677), D111/G-patch …	753	387			ath03040:Spliceosome,
comp126793_c0_seq1	AT1G32210.1	91.07	112	10	0	48	383	4	115	1e-68	209	Defender against death (DAD family) protein	Encodes protein involved in suppression of apoptosis. Complements a mammalian apoptosis suppressor mutation.	DEFENDER AGAINST APOPTOTIC DEATH 1 (ATDAD1); FUNCTIONS IN: molecular_function unknown; INVOLVED IN: anti-apoptosis; LOCATED IN: endoplasmic reticulum, membrane; EXPRESSED IN: 26 plant structures; EXPRESSED DURING: 14 growth stages; CONTAINS InterPro DOMAIN/s: Defender against death DAD protein (InterPro:IPR003038); BEST Arabidopsis thaliana protein match is: Defender against death (DAD family) pr…	686	115			ath00510:N-Glycan biosynthesis,
comp57079_c0_seq1	AT1G32490.2	73.53	68	18	0	206	3	750	817	2e-28	108	RNA helicase family protein	Encodes a homolog of the yeast PRP2 protein, one of four related DEAH RNA helicases identified as essential cofactors for RNA splicing.	ENHANCED SILENCING PHENOTYPE 3 (ESP3); FUNCTIONS IN: helicase activity, ATP-dependent RNA helicase activity, ATP binding, ATP-dependent helicase activity, nucleic acid binding; INVOLVED IN: RNA splicing, posttranscriptional gene silencing by RNA, embryo development ending in seed dormancy; LOCATED IN: endomembrane system; EXPRESSED IN: 23 plant structures; EXPRESSED DURING: 13 growth stages; CONT…	206	1034			ath03040:Spliceosome,
comp134029_c0_seq5	AT1G32490.1	89.13	46	5	0	517	380	435	480	3e-21	92	RNA helicase family protein	Encodes a homolog of the yeast PRP2 protein, one of four related DEAH RNA helicases identified as essential cofactors for RNA splicing.	ENHANCED SILENCING PHENOTYPE 3 (ESP3); FUNCTIONS IN: helicase activity, ATP-dependent RNA helicase activity, ATP binding, ATP-dependent helicase activity, nucleic acid binding; INVOLVED IN: RNA splicing, posttranscriptional gene silencing by RNA, embryo development ending in seed dormancy; LOCATED IN: endomembrane system; EXPRESSED IN: 24 plant structures; EXPRESSED DURING: 13 growth stages; CONT…	518	1044			ath03040:Spliceosome,
comp138195_c0_seq1	AT1G32550.1	64.04	178	53	4	120	647	1	169	2e-70	221	2Fe-2S ferredoxin-like superfamily protein	Encodes FdC1, a ferredoxin protein capable of alternative electron partitioning. FdC1 level increases in conditions of acceptor limitation at PSI.	2Fe-2S ferredoxin-like superfamily protein; FUNCTIONS IN: electron carrier activity, iron-sulfur cluster binding, 2 iron, 2 sulfur cluster binding; INVOLVED IN: electron transport chain; EXPRESSED IN: 22 plant structures; EXPRESSED DURING: 13 growth stages; CONTAINS InterPro DOMAIN/s: Ferredoxin (InterPro:IPR001041), Ferredoxin [2Fe-2S], plant (InterPro:IPR010241), Beta-grasp fold, ferredoxin-typ…	1017	181			ath00195:Photosynthesis,
comp149510_c0_seq2	AT1G32750.1	43.59	569	247	11	164	1666	1350	1912	1e-92	317	HAC13 protein (HAC13)	This gene is predicted to encode a histone acetyltransferase. Five lines with RNAi constructs directed against HAF1 grow normally and can produce root calli, but have defects in agrobacterium-mediated transformation.	HAF01; FUNCTIONS IN: histone acetyltransferase activity, DNA binding; INVOLVED IN: DNA mediated transformation; EXPRESSED IN: 26 plant structures; EXPRESSED DURING: 15 growth stages; CONTAINS InterPro DOMAIN/s: TAFII-230 TBP-binding (InterPro:IPR009067), Ubiquitin (InterPro:IPR000626), Ubiquitin supergroup (InterPro:IPR019955), Bromodomain, conserved site (InterPro:IPR018359), Bromodomain (InterP…	1979	1919			ath03022:Basal transcription factors,
comp48541_c0_seq1	AT1G32990.1	65.85	41	14	0	123	1	80	120	3e-13	62.4	plastid ribosomal protein l11	mutant has Decreased effective quantum yield of photosystem II; Pale green plants; Reduced growth rate; Plastid Ribosomal Protein L11	plastid ribosomal protein l11 (PRPL11); FUNCTIONS IN: structural constituent of ribosome; INVOLVED IN: translation, ribosome biogenesis; LOCATED IN: in 7 components; EXPRESSED IN: 23 plant structures; EXPRESSED DURING: 13 growth stages; CONTAINS InterPro DOMAIN/s: Ribosomal protein L11, C-terminal domain (InterPro:IPR020783), Ribosomal protein L11, bacterial-type (InterPro:IPR006519), Ribosomal p…	215	222			ath03010:Ribosome,
comp60278_c0_seq1	AT1G32990.1	51.9	79	37	1	238	2	108	185	3e-17	73.6	plastid ribosomal protein l11	mutant has Decreased effective quantum yield of photosystem II; Pale green plants; Reduced growth rate; Plastid Ribosomal Protein L11	plastid ribosomal protein l11 (PRPL11); FUNCTIONS IN: structural constituent of ribosome; INVOLVED IN: translation, ribosome biogenesis; LOCATED IN: in 7 components; EXPRESSED IN: 23 plant structures; EXPRESSED DURING: 13 growth stages; CONTAINS InterPro DOMAIN/s: Ribosomal protein L11, C-terminal domain (InterPro:IPR020783), Ribosomal protein L11, bacterial-type (InterPro:IPR006519), Ribosomal p…	239	222			ath03010:Ribosome,
comp139615_c0_seq1	AT1G32990.1	80.65	186	35	1	198	755	37	221	2e-88	270	plastid ribosomal protein l11	mutant has Decreased effective quantum yield of photosystem II; Pale green plants; Reduced growth rate; Plastid Ribosomal Protein L11	plastid ribosomal protein l11 (PRPL11); FUNCTIONS IN: structural constituent of ribosome; INVOLVED IN: translation, ribosome biogenesis; LOCATED IN: in 7 components; EXPRESSED IN: 23 plant structures; EXPRESSED DURING: 13 growth stages; CONTAINS InterPro DOMAIN/s: Ribosomal protein L11, C-terminal domain (InterPro:IPR020783), Ribosomal protein L11, bacterial-type (InterPro:IPR006519), Ribosomal p…	1138	222			ath03010:Ribosome,
comp1068664_c0_seq1	AT1G32990.1	100	61	0	0	183	1	40	100	5e-19	79.3	plastid ribosomal protein l11	mutant has Decreased effective quantum yield of photosystem II; Pale green plants; Reduced growth rate; Plastid Ribosomal Protein L11	plastid ribosomal protein l11 (PRPL11); FUNCTIONS IN: structural constituent of ribosome; INVOLVED IN: translation, ribosome biogenesis; LOCATED IN: in 7 components; EXPRESSED IN: 23 plant structures; EXPRESSED DURING: 13 growth stages; CONTAINS InterPro DOMAIN/s: Ribosomal protein L11, C-terminal domain (InterPro:IPR020783), Ribosomal protein L11, bacterial-type (InterPro:IPR006519), Ribosomal p…	268	222			ath03010:Ribosome,
comp104921_c0_seq1	AT1G33140.1	54.64	194	83	1	22	588	1	194	2e-73	224	Ribosomal protein L6 family	Encodes ribosomal protein L9. Identified in a screen for enhancers of as1. as1/pgy double mutants show defects in leaf vascular patterning and adaxial cell fate. Double mutant analysis indicates pgy genes function in the same pathway as REV, KAN1 and KAN2.	PIGGYBACK2 (PGY2); FUNCTIONS IN: structural constituent of ribosome, rRNA binding; INVOLVED IN: adaxial/abaxial pattern formation, translation; LOCATED IN: cytosolic large ribosomal subunit, vacuole, large ribosomal subunit, membrane, chloroplast envelope; EXPRESSED IN: 7 plant structures; EXPRESSED DURING: L mature pollen stage, M germinated pollen stage; CONTAINS InterPro DOMAIN/s: Ribosomal pr…	648	194			ath03010:Ribosome,
comp131492_c0_seq1	AT1G33140.1	52.58	194	87	2	588	22	1	194	1e-69	214	Ribosomal protein L6 family	Encodes ribosomal protein L9. Identified in a screen for enhancers of as1. as1/pgy double mutants show defects in leaf vascular patterning and adaxial cell fate. Double mutant analysis indicates pgy genes function in the same pathway as REV, KAN1 and KAN2.	PIGGYBACK2 (PGY2); FUNCTIONS IN: structural constituent of ribosome, rRNA binding; INVOLVED IN: adaxial/abaxial pattern formation, translation; LOCATED IN: cytosolic large ribosomal subunit, vacuole, large ribosomal subunit, membrane, chloroplast envelope; EXPRESSED IN: 7 plant structures; EXPRESSED DURING: L mature pollen stage, M germinated pollen stage; CONTAINS InterPro DOMAIN/s: Ribosomal pr…	615	194			ath03010:Ribosome,
comp574371_c0_seq1	AT1G33140.1	54.1	183	82	1	3	545	12	194	1e-63	199	Ribosomal protein L6 family	Encodes ribosomal protein L9. Identified in a screen for enhancers of as1. as1/pgy double mutants show defects in leaf vascular patterning and adaxial cell fate. Double mutant analysis indicates pgy genes function in the same pathway as REV, KAN1 and KAN2.	PIGGYBACK2 (PGY2); FUNCTIONS IN: structural constituent of ribosome, rRNA binding; INVOLVED IN: adaxial/abaxial pattern formation, translation; LOCATED IN: cytosolic large ribosomal subunit, vacuole, large ribosomal subunit, membrane, chloroplast envelope; EXPRESSED IN: 7 plant structures; EXPRESSED DURING: L mature pollen stage, M germinated pollen stage; CONTAINS InterPro DOMAIN/s: Ribosomal pr…	616	194			ath03010:Ribosome,
comp3020248_c0_seq1	AT1G33140.1	100	38	0	0	268	155	146	183	1e-19	80.5	Ribosomal protein L6 family	Encodes ribosomal protein L9. Identified in a screen for enhancers of as1. as1/pgy double mutants show defects in leaf vascular patterning and adaxial cell fate. Double mutant analysis indicates pgy genes function in the same pathway as REV, KAN1 and KAN2.	PIGGYBACK2 (PGY2); FUNCTIONS IN: structural constituent of ribosome, rRNA binding; INVOLVED IN: adaxial/abaxial pattern formation, translation; LOCATED IN: cytosolic large ribosomal subunit, vacuole, large ribosomal subunit, membrane, chloroplast envelope; EXPRESSED IN: 7 plant structures; EXPRESSED DURING: L mature pollen stage, M germinated pollen stage; CONTAINS InterPro DOMAIN/s: Ribosomal pr…	269	194			ath03010:Ribosome,
comp155669_c0_seq3	AT1G34130.1	90.55	709	67	0	2501	375	26	734	0	1260	staurosporin and temperature sensitive 3-like b	Encodes homolog of yeast STT3, a subunit of oligosaccharyltransferase.	staurosporin and temperature sensitive 3-like b (STT3B); FUNCTIONS IN: oligosaccharyl transferase activity; INVOLVED IN: protein amino acid glycosylation; LOCATED IN: endoplasmic reticulum, plasma membrane, membrane; EXPRESSED IN: 24 plant structures; EXPRESSED DURING: 13 growth stages; CONTAINS InterPro DOMAIN/s: Oligosaccharyl transferase, STT3 subunit (InterPro:IPR003674); BEST Arabidopsis tha…	3225	735			ath00510:N-Glycan biosynthesis,
comp146827_c0_seq2	AT1G35680.1	68.67	150	41	2	785	345	64	210	5e-52	174	Ribosomal protein L21		Ribosomal protein L21; FUNCTIONS IN: structural constituent of ribosome, RNA binding; INVOLVED IN: response to cold, translation; LOCATED IN: ribosome, chloroplast stroma, nucleus, chloroplast, chloroplast envelope; EXPRESSED IN: 23 plant structures; EXPRESSED DURING: 13 growth stages; CONTAINS InterPro DOMAIN/s: Ribosomal protein L21, conserved site (InterPro:IPR018258), Ribosomal protein L21 (I…	1031	220			ath03010:Ribosome,
comp743576_c0_seq1	AT1G35680.1	100	83	0	0	3	251	19	101	2e-39	132	Ribosomal protein L21		Ribosomal protein L21; FUNCTIONS IN: structural constituent of ribosome, RNA binding; INVOLVED IN: response to cold, translation; LOCATED IN: ribosome, chloroplast stroma, nucleus, chloroplast, chloroplast envelope; EXPRESSED IN: 23 plant structures; EXPRESSED DURING: 13 growth stages; CONTAINS InterPro DOMAIN/s: Ribosomal protein L21, conserved site (InterPro:IPR018258), Ribosomal protein L21 (I…	252	220			ath03010:Ribosome,
comp3632279_c0_seq1	AT1G35680.1	31.58	95	62	2	283	5	61	154	2e-08	50.4	Ribosomal protein L21		Ribosomal protein L21; FUNCTIONS IN: structural constituent of ribosome, RNA binding; INVOLVED IN: response to cold, translation; LOCATED IN: ribosome, chloroplast stroma, nucleus, chloroplast, chloroplast envelope; EXPRESSED IN: 23 plant structures; EXPRESSED DURING: 13 growth stages; CONTAINS InterPro DOMAIN/s: Ribosomal protein L21, conserved site (InterPro:IPR018258), Ribosomal protein L21 (I…	323	220			ath03010:Ribosome,
comp135448_c0_seq1	AT1G36240.1	90.2	102	10	0	144	449	11	112	2e-62	194	Ribosomal protein L7Ae/L30e/S12e/Gadd45 family protein		Ribosomal protein L7Ae/L30e/S12e/Gadd45 family protein; CONTAINS InterPro DOMAIN/s: Ribosomal protein L7Ae/L30e/S12e/Gadd45 (InterPro:IPR004038), Ribosomal protein L30e (InterPro:IPR000231); BEST Arabidopsis thaliana protein match is: Ribosomal protein L7Ae/L30e/S12e/Gadd45 family protein (TAIR:AT1G77940.1); Has 1076 Blast hits to 1075 proteins in 382 species: Archae - 212; Bacteria - 1; Metazoa …	684	112			ath03010:Ribosome,
comp138149_c0_seq5	AT1G36240.1	72.48	109	30	0	63	389	1	109	3e-54	169	Ribosomal protein L7Ae/L30e/S12e/Gadd45 family protein		Ribosomal protein L7Ae/L30e/S12e/Gadd45 family protein; CONTAINS InterPro DOMAIN/s: Ribosomal protein L7Ae/L30e/S12e/Gadd45 (InterPro:IPR004038), Ribosomal protein L30e (InterPro:IPR000231); BEST Arabidopsis thaliana protein match is: Ribosomal protein L7Ae/L30e/S12e/Gadd45 family protein (TAIR:AT1G77940.1); Has 1076 Blast hits to 1075 proteins in 382 species: Archae - 212; Bacteria - 1; Metazoa …	436	112			ath03010:Ribosome,
comp152885_c2_seq19	AT1G36240.1	59.84	127	36	1	454	74	1	112	5e-34	118	Ribosomal protein L7Ae/L30e/S12e/Gadd45 family protein		Ribosomal protein L7Ae/L30e/S12e/Gadd45 family protein; CONTAINS InterPro DOMAIN/s: Ribosomal protein L7Ae/L30e/S12e/Gadd45 (InterPro:IPR004038), Ribosomal protein L30e (InterPro:IPR000231); BEST Arabidopsis thaliana protein match is: Ribosomal protein L7Ae/L30e/S12e/Gadd45 family protein (TAIR:AT1G77940.1); Has 1076 Blast hits to 1075 proteins in 382 species: Archae - 212; Bacteria - 1; Metazoa …	466	112			ath03010:Ribosome,
comp2024870_c0_seq1	AT1G41880.1	100	47	0	0	2	142	62	108	5e-29	103	Ribosomal protein L35Ae family protein		Ribosomal protein L35Ae family protein; FUNCTIONS IN: structural constituent of ribosome; INVOLVED IN: translation, ribosome biogenesis; LOCATED IN: ribosome, cytosolic large ribosomal subunit, membrane; EXPRESSED IN: leaf; CONTAINS InterPro DOMAIN/s: Ribosomal protein L35Ae (InterPro:IPR001780), Ribosomal protein L35Ae, conserved site (InterPro:IPR018266); BEST Arabidopsis thaliana protein match…	263	111			ath03010:Ribosome,
comp2052924_c0_seq1	AT1G44180.1	36.21	58	35	2	17	187	78	134	0.0001	39.3	Peptidase M20/M25/M40 family protein		Peptidase M20/M25/M40 family protein; FUNCTIONS IN: hydrolase activity, aminoacylase activity; INVOLVED IN: metabolic process, cellular amino acid metabolic process; LOCATED IN: endomembrane system, cytoplasm; EXPRESSED IN: male gametophyte, pollen tube; EXPRESSED DURING: L mature pollen stage; CONTAINS InterPro DOMAIN/s: Peptidase M20 (InterPro:IPR002933), N-acyl-L-amino-acid amidohydrolase (Int…	204	435			ath00330:Arginine and proline metabolism,ath01064:Biosynthesis of alkaloids derived from ornithine, lysine and nicotinic acid,
comp135978_c0_seq1	AT1G44820.1	67.59	435	131	5	1626	337	6	435	0	618	Peptidase M20/M25/M40 family protein		Peptidase M20/M25/M40 family protein; FUNCTIONS IN: hydrolase activity, aminoacylase activity; INVOLVED IN: metabolic process, cellular amino acid metabolic process; LOCATED IN: endomembrane system, cytoplasm; EXPRESSED IN: guard cell; CONTAINS InterPro DOMAIN/s: Peptidase M20 (InterPro:IPR002933), N-acyl-L-amino-acid amidohydrolase (InterPro:IPR010159); BEST Arabidopsis thaliana protein match is…	1722	438			ath00330:Arginine and proline metabolism,ath01064:Biosynthesis of alkaloids derived from ornithine, lysine and nicotinic acid,
comp136947_c0_seq1	AT1G44900.1	73.45	339	86	2	1	1014	593	928	6e-171	507	minichromosome maintenance (MCM2/3/5) family protein	Encodes MCM2 (MINICHROMOSOME MAINTENANCE 2), a protein essential to embryo development. Overexpression results in altered root meristem function.	MINICHROMOSOME MAINTENANCE 2 (MCM2); FUNCTIONS IN: DNA-dependent ATPase activity, DNA binding, ATP binding; INVOLVED IN: in 7 processes; LOCATED IN: nuclear chromatin; EXPRESSED IN: 22 plant structures; EXPRESSED DURING: 12 growth stages; CONTAINS InterPro DOMAIN/s: Nucleic acid-binding, OB-fold-like (InterPro:IPR016027), Nucleic acid-binding, OB-fold (InterPro:IPR012340), DNA-dependent ATPase MC…	1265	936			ath03030:DNA replication,
comp152996_c0_seq2	AT1G44910.1	48.45	708	302	12	2808	733	142	802	3e-172	538	pre-mRNA-processing protein 40A	Binds the carboxyl-terminal domain (CTD) of the largest subunit of RNA polymerase II and functions as a scaffold for RNA processing machineries.	pre-mRNA-processing protein 40A (PRP40A); CONTAINS InterPro DOMAIN/s: FF domain (InterPro:IPR002713), WW/Rsp5/WWP (InterPro:IPR001202); BEST Arabidopsis thaliana protein match is: pre-mRNA-processing protein 40B (TAIR:AT3G19670.1); Has 113757 Blast hits to 61097 proteins in 2531 species: Archae - 390; Bacteria - 9660; Metazoa - 51291; Fungi - 12468; Plants - 6867; Viruses - 622; Other Eukaryotes …	3630	958			ath03040:Spliceosome,
comp1537551_c0_seq1	AT1G44910.2	50	36	18	0	249	142	230	265	9e-06	43.1	pre-mRNA-processing protein 40A	Binds the carboxyl-terminal domain (CTD) of the largest subunit of RNA polymerase II and functions as a scaffold for RNA processing machineries.	pre-mRNA-processing protein 40A (PRP40A); CONTAINS InterPro DOMAIN/s: FF domain (InterPro:IPR002713), WW/Rsp5/WWP (InterPro:IPR001202); BEST Arabidopsis thaliana protein match is: pre-mRNA-processing protein 40B (TAIR:AT3G19670.1); Has 30201 Blast hits to 17322 proteins in 780 species: Archae - 12; Bacteria - 1396; Metazoa - 17338; Fungi - 3422; Plants - 5037; Viruses - 0; Other Eukaryotes - 2996…	254	926			ath03040:Spliceosome,
comp122368_c0_seq1	AT1G45000.2	67.35	49	15	1	145	288	1	49	3e-14	67.4	AAA-type ATPase family protein		AAA-type ATPase family protein; FUNCTIONS IN: nucleoside-triphosphatase activity, ATPase activity, nucleotide binding, ATP binding; LOCATED IN: proteasome complex, plasma membrane, membrane; EXPRESSED IN: 22 plant structures; EXPRESSED DURING: 14 growth stages; CONTAINS InterPro DOMAIN/s: ATPase, AAA-type, core (InterPro:IPR003959), ATPase, AAA+ type, core (InterPro:IPR003593); BEST Arabidopsis t…	289	335			ath03050:Proteasome,
comp146807_c0_seq7	AT1G45000.1	95.54	381	17	0	2	1144	19	399	0	748	AAA-type ATPase family protein		AAA-type ATPase family protein; FUNCTIONS IN: hydrolase activity, nucleoside-triphosphatase activity, ATPase activity, nucleotide binding, ATP binding; INVOLVED IN: protein catabolic process; LOCATED IN: proteasome complex, nucleolus, cell wall, plasma membrane, membrane; EXPRESSED IN: 22 plant structures; EXPRESSED DURING: 14 growth stages; CONTAINS InterPro DOMAIN/s: ATPase, AAA+ type, core (In…	1428	399			ath03050:Proteasome,
comp150682_c0_seq3	AT1G45000.1	93.23	399	26	1	103	1296	1	399	0	765	AAA-type ATPase family protein		AAA-type ATPase family protein; FUNCTIONS IN: hydrolase activity, nucleoside-triphosphatase activity, ATPase activity, nucleotide binding, ATP binding; INVOLVED IN: protein catabolic process; LOCATED IN: proteasome complex, nucleolus, cell wall, plasma membrane, membrane; EXPRESSED IN: 22 plant structures; EXPRESSED DURING: 14 growth stages; CONTAINS InterPro DOMAIN/s: ATPase, AAA+ type, core (In…	3032	399			ath03050:Proteasome,
comp946955_c0_seq1	AT1G45000.2	84.25	127	20	0	2	382	109	235	1e-76	234	AAA-type ATPase family protein		AAA-type ATPase family protein; FUNCTIONS IN: nucleoside-triphosphatase activity, ATPase activity, nucleotide binding, ATP binding; LOCATED IN: proteasome complex, plasma membrane, membrane; EXPRESSED IN: 22 plant structures; EXPRESSED DURING: 14 growth stages; CONTAINS InterPro DOMAIN/s: ATPase, AAA-type, core (InterPro:IPR003959), ATPase, AAA+ type, core (InterPro:IPR003593); BEST Arabidopsis t…	384	335			ath03050:Proteasome,
comp4982884_c0_seq1	AT1G45000.2	81.43	70	13	0	2	211	126	195	3e-36	126	AAA-type ATPase family protein		AAA-type ATPase family protein; FUNCTIONS IN: nucleoside-triphosphatase activity, ATPase activity, nucleotide binding, ATP binding; LOCATED IN: proteasome complex, plasma membrane, membrane; EXPRESSED IN: 22 plant structures; EXPRESSED DURING: 14 growth stages; CONTAINS InterPro DOMAIN/s: ATPase, AAA-type, core (InterPro:IPR003959), ATPase, AAA+ type, core (InterPro:IPR003593); BEST Arabidopsis t…	211	335			ath03050:Proteasome,
comp127567_c0_seq1	AT1G47830.1	85.71	21	3	0	64	2	2	22	0.0001	40.4	SNARE-like superfamily protein		SNARE-like superfamily protein; FUNCTIONS IN: protein transporter activity; INVOLVED IN: intracellular protein transport, transport, protein transport; LOCATED IN: clathrin vesicle coat; EXPRESSED IN: 23 plant structures; EXPRESSED DURING: 15 growth stages; CONTAINS InterPro DOMAIN/s: Adaptor protein complex, sigma subunit (InterPro:IPR016635), Longin-like (InterPro:IPR011012); BEST Arabidopsis t…	483	142			ath04144:Endocytosis,
comp146508_c1_seq13	AT1G47830.1	93.85	130	8	0	223	612	1	130	1e-84	252	SNARE-like superfamily protein		SNARE-like superfamily protein; FUNCTIONS IN: protein transporter activity; INVOLVED IN: intracellular protein transport, transport, protein transport; LOCATED IN: clathrin vesicle coat; EXPRESSED IN: 23 plant structures; EXPRESSED DURING: 15 growth stages; CONTAINS InterPro DOMAIN/s: Adaptor protein complex, sigma subunit (InterPro:IPR016635), Longin-like (InterPro:IPR011012); BEST Arabidopsis t…	697	142			ath04144:Endocytosis,
comp154378_c2_seq4	AT1G48050.1	60.06	696	261	5	154	2238	1	680	0	878	Ku80 family protein	Ku80 and ku70 form the heterodimer complex Ku, required for proper maintenance of the telomeric C strand. Ku regulates the extension of the telomeric G strand. Interacts with WEX, and this interaction stimulates the WEX exonuclease activity. Binds double stranded DNA breaks as a heterodimer with Ku70, involved in non-homologous end joining repair. Mutants are defective in T-DNA integration. Over …	KU80; FUNCTIONS IN: double-stranded DNA binding, protein binding; INVOLVED IN: in 6 processes; LOCATED IN: nucleus; EXPRESSED IN: 22 plant structures; EXPRESSED DURING: 13 growth stages; CONTAINS InterPro DOMAIN/s: Ku70/Ku80, N-terminal alpha/beta (InterPro:IPR005161), DNA helicase, ATP-dependent, Ku type (InterPro:IPR006164), Spen Paralogue and Orthologue SPOC, C-terminal-like (InterPro:IPR01619…	2939	680			ath03450:Non-homologous end-joining,
comp131819_c0_seq1	AT1G48160.1	75.68	111	27	0	763	431	1	111	3e-57	184	signal recognition particle 19 kDa protein, putative / SRP19, putative		signal recognition particle 19 kDa protein, putative / SRP19, putative; FUNCTIONS IN: 7S RNA binding; INVOLVED IN: protein targeting, SRP-dependent cotranslational protein targeting to membrane; LOCATED IN: signal recognition particle, signal recognition particle, endoplasmic reticulum targeting; EXPRESSED IN: 24 plant structures; EXPRESSED DURING: 15 growth stages; CONTAINS InterPro DOMAIN/s: Si…	874	145			ath03060:Protein export,
comp6697956_c0_seq1	AT1G48160.1	43.08	65	36	1	24	215	2	66	1e-10	54.7	signal recognition particle 19 kDa protein, putative / SRP19, putative		signal recognition particle 19 kDa protein, putative / SRP19, putative; FUNCTIONS IN: 7S RNA binding; INVOLVED IN: protein targeting, SRP-dependent cotranslational protein targeting to membrane; LOCATED IN: signal recognition particle, signal recognition particle, endoplasmic reticulum targeting; EXPRESSED IN: 24 plant structures; EXPRESSED DURING: 15 growth stages; CONTAINS InterPro DOMAIN/s: Si…	217	145			ath03060:Protein export,
comp137862_c0_seq1	AT1G48350.1	82.68	127	22	0	245	625	44	170	3e-72	222	Ribosomal L18p/L5e family protein		Ribosomal L18p/L5e family protein; FUNCTIONS IN: structural constituent of ribosome; INVOLVED IN: translation, ribosome biogenesis; LOCATED IN: ribosome, chloroplast, chloroplast envelope; EXPRESSED IN: 22 plant structures; EXPRESSED DURING: 13 growth stages; CONTAINS InterPro DOMAIN/s: Ribosomal protein L18/L5 (InterPro:IPR005484), Ribosomal protein L18, bacterial (InterPro:IPR004389); BEST Arab…	764	170			ath03010:Ribosome,
comp35504_c0_seq1	AT1G48520.3	43.24	148	79	3	434	3	199	345	3e-29	112	GLU-ADT subunit B	Encodes Glu-tRNA(Gln) amidotransferase subunit B (from Genbank record AF239836).	GLU-ADT subunit B (GATB); FUNCTIONS IN: glutaminyl-tRNA synthase (glutamine-hydrolyzing) activity, carbon-nitrogen ligase activity, with glutamine as amido-N-donor, ligase activity; INVOLVED IN: glutamyl-tRNA aminoacylation, translation; LOCATED IN: chloroplast; EXPRESSED IN: 21 plant structures; EXPRESSED DURING: 13 growth stages; CONTAINS InterPro DOMAIN/s: Glutamyl-tRNA(Gln) amidotransferase, …	436	488			ath00970:Aminoacyl-tRNA biosynthesis,
comp108793_c0_seq1	AT1G48520.2	55.71	70	31	0	5	214	202	271	5e-22	89	GLU-ADT subunit B	Encodes Glu-tRNA(Gln) amidotransferase subunit B (from Genbank record AF239836).	GLU-ADT subunit B (GATB); FUNCTIONS IN: glutaminyl-tRNA synthase (glutamine-hydrolyzing) activity, carbon-nitrogen ligase activity, with glutamine as amido-N-donor, ligase activity; INVOLVED IN: glutamyl-tRNA aminoacylation, translation; LOCATED IN: chloroplast; EXPRESSED IN: 21 plant structures; EXPRESSED DURING: 13 growth stages; CONTAINS InterPro DOMAIN/s: Glutamyl-tRNA(Gln) amidotransferase, …	220	475			ath00970:Aminoacyl-tRNA biosynthesis,
comp108793_c1_seq1	AT1G48520.3	56.7	97	41	1	51	338	189	285	2e-31	116	GLU-ADT subunit B	Encodes Glu-tRNA(Gln) amidotransferase subunit B (from Genbank record AF239836).	GLU-ADT subunit B (GATB); FUNCTIONS IN: glutaminyl-tRNA synthase (glutamine-hydrolyzing) activity, carbon-nitrogen ligase activity, with glutamine as amido-N-donor, ligase activity; INVOLVED IN: glutamyl-tRNA aminoacylation, translation; LOCATED IN: chloroplast; EXPRESSED IN: 21 plant structures; EXPRESSED DURING: 13 growth stages; CONTAINS InterPro DOMAIN/s: Glutamyl-tRNA(Gln) amidotransferase, …	340	488			ath00970:Aminoacyl-tRNA biosynthesis,
comp1739089_c0_seq1	AT1G48520.2	50	58	29	0	180	7	194	251	2e-10	56.6	GLU-ADT subunit B	Encodes Glu-tRNA(Gln) amidotransferase subunit B (from Genbank record AF239836).	GLU-ADT subunit B (GATB); FUNCTIONS IN: glutaminyl-tRNA synthase (glutamine-hydrolyzing) activity, carbon-nitrogen ligase activity, with glutamine as amido-N-donor, ligase activity; INVOLVED IN: glutamyl-tRNA aminoacylation, translation; LOCATED IN: chloroplast; EXPRESSED IN: 21 plant structures; EXPRESSED DURING: 13 growth stages; CONTAINS InterPro DOMAIN/s: Glutamyl-tRNA(Gln) amidotransferase, …	275	475			ath00970:Aminoacyl-tRNA biosynthesis,
comp3039475_c0_seq1	AT1G48520.3	42.86	70	38	2	2	211	341	408	3e-11	58.9	GLU-ADT subunit B	Encodes Glu-tRNA(Gln) amidotransferase subunit B (from Genbank record AF239836).	GLU-ADT subunit B (GATB); FUNCTIONS IN: glutaminyl-tRNA synthase (glutamine-hydrolyzing) activity, carbon-nitrogen ligase activity, with glutamine as amido-N-donor, ligase activity; INVOLVED IN: glutamyl-tRNA aminoacylation, translation; LOCATED IN: chloroplast; EXPRESSED IN: 21 plant structures; EXPRESSED DURING: 13 growth stages; CONTAINS InterPro DOMAIN/s: Glutamyl-tRNA(Gln) amidotransferase, …	214	488			ath00970:Aminoacyl-tRNA biosynthesis,
comp149688_c0_seq1	AT1G48790.1	57.22	533	192	7	1941	352	8	507	0	585	associated molecule with the SH3 domain of STAM 1		associated molecule with the SH3 domain of STAM 1 (AMSH1); CONTAINS InterPro DOMAIN/s: Mov34/MPN/PAD-1 (InterPro:IPR000555); BEST Arabidopsis thaliana protein match is: associated molecule with the SH3 domain of STAM 3 (TAIR:AT4G16144.1); Has 1172 Blast hits to 1019 proteins in 227 species: Archae - 0; Bacteria - 0; Metazoa - 476; Fungi - 293; Plants - 278; Viruses - 0; Other Eukaryotes - 125 (so…	2222	507			ath04144:Endocytosis,
comp94663_c0_seq1	AT1G48900.2	50	88	41	2	279	16	325	409	5e-23	93.2	Signal recognition particle, SRP54 subunit protein		Signal recognition particle, SRP54 subunit protein; FUNCTIONS IN: 7S RNA binding, mRNA binding, nucleoside-triphosphatase activity, GTP binding, nucleotide binding; INVOLVED IN: SRP-dependent cotranslational protein targeting to membrane, signal sequence recognition, SRP-dependent cotranslational protein targeting to membrane; LOCATED IN: signal recognition particle, signal recognition particle, …	341	431			ath03060:Protein export,
comp110259_c0_seq1	AT1G48900.1	96.88	32	1	0	2	97	454	485	3e-12	63.9	Signal recognition particle, SRP54 subunit protein		Signal recognition particle, SRP54 subunit protein; FUNCTIONS IN: 7S RNA binding, mRNA binding, nucleoside-triphosphatase activity, GTP binding, nucleotide binding; INVOLVED IN: SRP-dependent cotranslational protein targeting to membrane, signal sequence recognition, SRP-dependent cotranslational protein targeting to membrane; LOCATED IN: signal recognition particle, signal recognition particle, …	459	495			ath03060:Protein export,
comp155284_c0_seq2	AT1G48900.1	88.28	495	58	0	311	1795	1	495	0	897	Signal recognition particle, SRP54 subunit protein		Signal recognition particle, SRP54 subunit protein; FUNCTIONS IN: 7S RNA binding, mRNA binding, nucleoside-triphosphatase activity, GTP binding, nucleotide binding; INVOLVED IN: SRP-dependent cotranslational protein targeting to membrane, signal sequence recognition, SRP-dependent cotranslational protein targeting to membrane; LOCATED IN: signal recognition particle, signal recognition particle, …	2178	495			ath03060:Protein export,
comp117482_c0_seq2	AT1G49400.1	40.26	77	46	0	286	56	2	78	9e-17	71.6	Nucleic acid-binding, OB-fold-like protein		embryo defective 1129 (emb1129); FUNCTIONS IN: structural constituent of ribosome; INVOLVED IN: translation, embryo development ending in seed dormancy; LOCATED IN: cytosolic small ribosomal subunit, ribosome, intracellular; EXPRESSED IN: 22 plant structures; EXPRESSED DURING: 13 growth stages; CONTAINS InterPro DOMAIN/s: Nucleic acid-binding, OB-fold-like (InterPro:IPR016027), Nucleic acid-bindi…	291	116			ath03010:Ribosome,
comp150979_c0_seq1	AT1G50430.1	86.31	431	59	0	1648	356	2	432	0	733	Ergosterol biosynthesis ERG4/ERG24 family	Mutants are defective in Brassinosteroid biosynthesis (delta7-sterol-C7 reduction step) and have a dwarf phenotype.	DWARF 5 (DWF5); FUNCTIONS IN: sterol delta7 reductase activity; INVOLVED IN: sterol biosynthetic process, unidimensional cell growth, brassinosteroid biosynthetic process; LOCATED IN: integral to endoplasmic reticulum membrane, plasma membrane; EXPRESSED IN: 22 plant structures; EXPRESSED DURING: 13 growth stages; CONTAINS InterPro DOMAIN/s: Sterol reductase, conserved site (InterPro:IPR018083), …	1808	432			ath00100:Steroid biosynthesis,ath01062:Biosynthesis of terpenoids and steroids,ath01066:Biosynthesis of alkaloids derived from terpenoid and polyketide,ath01070:Biosynthesis of plant hormones,
comp109986_c0_seq1	AT1G51510.1	62.76	145	54	0	203	637	32	176	2e-58	192	RNA-binding (RRM/RBD/RNP motifs) family protein	This gene is predicted to encode a protein involved in the exon junction complex. Though there is a predicted RNA binding motif, in the Drosophila ortholog (33% identity), this motif mediates interactions with Mago and is not available for RNA binding. The Arabidopsis Y14 protein appears to be predominantly nucleolar, but there is also some evidence for its presence in the cytoplasm.	Y14; FUNCTIONS IN: protein binding, RNA binding; INVOLVED IN: RNA processing; LOCATED IN: nucleoplasm, exon-exon junction complex, nuclear body, nucleolus, cytoplasm; EXPRESSED IN: 24 plant structures; EXPRESSED DURING: 15 growth stages; CONTAINS InterPro DOMAIN/s: RNA recognition motif, RNP-1 (InterPro:IPR000504), Nucleotide-binding, alpha-beta plait (InterPro:IPR012677), RNA-binding motif prote…	1188	202			ath03040:Spliceosome,
comp128960_c0_seq1	AT1G51510.1	64.77	176	56	4	932	420	1	175	1e-66	213	RNA-binding (RRM/RBD/RNP motifs) family protein	This gene is predicted to encode a protein involved in the exon junction complex. Though there is a predicted RNA binding motif, in the Drosophila ortholog (33% identity), this motif mediates interactions with Mago and is not available for RNA binding. The Arabidopsis Y14 protein appears to be predominantly nucleolar, but there is also some evidence for its presence in the cytoplasm.	Y14; FUNCTIONS IN: protein binding, RNA binding; INVOLVED IN: RNA processing; LOCATED IN: nucleoplasm, exon-exon junction complex, nuclear body, nucleolus, cytoplasm; EXPRESSED IN: 24 plant structures; EXPRESSED DURING: 15 growth stages; CONTAINS InterPro DOMAIN/s: RNA recognition motif, RNP-1 (InterPro:IPR000504), Nucleotide-binding, alpha-beta plait (InterPro:IPR012677), RNA-binding motif prote…	1119	202			ath03040:Spliceosome,
comp123233_c0_seq2	AT1G51650.1	48.98	49	25	0	141	287	10	58	4e-12	58.9	ATP synthase epsilon chain, mitochondrial		ATP synthase epsilon chain, mitochondrial; FUNCTIONS IN: hydrogen ion transporting ATP synthase activity, rotational mechanism, proton-transporting ATPase activity, rotational mechanism; INVOLVED IN: ATP biosynthetic process, ATP synthesis coupled proton transport; LOCATED IN: mitochondrion; EXPRESSED IN: 25 plant structures; EXPRESSED DURING: 15 growth stages; CONTAINS InterPro DOMAIN/s: ATPase,…	377	70			ath00190:Oxidative phosphorylation,
comp125065_c0_seq1	AT1G51650.1	74.42	43	11	0	2	130	27	69	9e-18	75.5	ATP synthase epsilon chain, mitochondrial		ATP synthase epsilon chain, mitochondrial; FUNCTIONS IN: hydrogen ion transporting ATP synthase activity, rotational mechanism, proton-transporting ATPase activity, rotational mechanism; INVOLVED IN: ATP biosynthetic process, ATP synthesis coupled proton transport; LOCATED IN: mitochondrion; EXPRESSED IN: 25 plant structures; EXPRESSED DURING: 15 growth stages; CONTAINS InterPro DOMAIN/s: ATPase,…	519	70			ath00190:Oxidative phosphorylation,
comp138168_c0_seq1	AT1G51650.1	84.06	69	11	0	120	326	1	69	1e-38	130	ATP synthase epsilon chain, mitochondrial		ATP synthase epsilon chain, mitochondrial; FUNCTIONS IN: hydrogen ion transporting ATP synthase activity, rotational mechanism, proton-transporting ATPase activity, rotational mechanism; INVOLVED IN: ATP biosynthetic process, ATP synthesis coupled proton transport; LOCATED IN: mitochondrion; EXPRESSED IN: 25 plant structures; EXPRESSED DURING: 15 growth stages; CONTAINS InterPro DOMAIN/s: ATPase,…	625	70			ath00190:Oxidative phosphorylation,
comp151995_c2_seq1	AT1G51650.1	81.16	69	13	0	24	230	1	69	4e-39	129	ATP synthase epsilon chain, mitochondrial		ATP synthase epsilon chain, mitochondrial; FUNCTIONS IN: hydrogen ion transporting ATP synthase activity, rotational mechanism, proton-transporting ATPase activity, rotational mechanism; INVOLVED IN: ATP biosynthetic process, ATP synthesis coupled proton transport; LOCATED IN: mitochondrion; EXPRESSED IN: 25 plant structures; EXPRESSED DURING: 15 growth stages; CONTAINS InterPro DOMAIN/s: ATPase,…	412	70			ath00190:Oxidative phosphorylation,
comp152708_c0_seq4	AT1G51740.1	68.97	319	89	3	234	1187	1	310	6e-125	369	syntaxin of plants 81	member of SYP8 Gene Family	syntaxin of plants 81 (SYP81); INVOLVED IN: vesicle-mediated transport; LOCATED IN: membrane; EXPRESSED IN: 24 plant structures; EXPRESSED DURING: 15 growth stages; CONTAINS InterPro DOMAIN/s: t-SNARE (InterPro:IPR010989), SNARE-complex protein Syntaxin-18 N-terminal (InterPro:IPR019529); Has 429 Blast hits to 426 proteins in 142 species: Archae - 0; Bacteria - 0; Metazoa - 200; Fungi - 82; Plant…	1350	310			ath04130:SNARE interactions in vesicular transport,
comp128251_c0_seq1	AT1G52230.1	100	145	0	0	37	471	1	145	2e-73	221	photosystem I subunit H2		photosystem I subunit H2 (PSAH2); FUNCTIONS IN: molecular_function unknown; INVOLVED IN: photosynthesis; LOCATED IN: in 6 components; EXPRESSED IN: 21 plant structures; EXPRESSED DURING: 13 growth stages; CONTAINS InterPro DOMAIN/s: Photosystem I reaction centre subunit VI (InterPro:IPR004928); BEST Arabidopsis thaliana protein match is: photosystem I subunit H-1 (TAIR:AT3G16140.1); Has 102 Blast…	536	145			ath00195:Photosynthesis,
comp89964_c0_seq1	AT1G52300.1	62.35	85	32	0	1	255	10	94	1e-24	91.7	Zinc-binding ribosomal protein family protein		Zinc-binding ribosomal protein family protein; FUNCTIONS IN: structural constituent of ribosome; INVOLVED IN: translation, ribosome biogenesis; LOCATED IN: cytosolic ribosome, ribosome; EXPRESSED IN: 24 plant structures; EXPRESSED DURING: 15 growth stages; CONTAINS InterPro DOMAIN/s: Ribosomal protein L37e, conserved site (InterPro:IPR018267), Ribosomal protein, zinc-binding domain (InterPro:IPR0…	270	95			ath03010:Ribosome,
comp120251_c0_seq1	AT1G52300.1	70.21	94	26	2	42	317	1	94	3e-31	109	Zinc-binding ribosomal protein family protein		Zinc-binding ribosomal protein family protein; FUNCTIONS IN: structural constituent of ribosome; INVOLVED IN: translation, ribosome biogenesis; LOCATED IN: cytosolic ribosome, ribosome; EXPRESSED IN: 24 plant structures; EXPRESSED DURING: 15 growth stages; CONTAINS InterPro DOMAIN/s: Ribosomal protein L37e, conserved site (InterPro:IPR018267), Ribosomal protein, zinc-binding domain (InterPro:IPR0…	374	95			ath03010:Ribosome,
comp1723872_c0_seq1	AT1G52300.1	74.71	87	22	0	268	8	1	87	4e-34	116	Zinc-binding ribosomal protein family protein		Zinc-binding ribosomal protein family protein; FUNCTIONS IN: structural constituent of ribosome; INVOLVED IN: translation, ribosome biogenesis; LOCATED IN: cytosolic ribosome, ribosome; EXPRESSED IN: 24 plant structures; EXPRESSED DURING: 15 growth stages; CONTAINS InterPro DOMAIN/s: Ribosomal protein L37e, conserved site (InterPro:IPR018267), Ribosomal protein, zinc-binding domain (InterPro:IPR0…	313	95			ath03010:Ribosome,
comp144785_c0_seq3	AT1G52500.2	70.17	295	87	1	69	950	1	295	9e-139	409	MUTM homolog-1	Encodes one of the splice variants of Arabidopsis thaliana MutM homolog. Encodes a formamidopyrimidine-DNA glycosylase that has abasic lyase activity and is able to nick double- stranded oligonucleotides containing 8-oxo-7,8-dihydroguanine (8-oxoG) in vitro.	MUTM homolog-1 (MMH-1); CONTAINS InterPro DOMAIN/s: Ribosomal protein S13-like, H2TH (InterPro:IPR010979), DNA glycosylase/AP lyase, H2TH DNA-binding (InterPro:IPR015886), DNA glycosylase/AP lyase, catalytic domain (InterPro:IPR012319), DNA glycosylase/AP lyase (InterPro:IPR000191); Has 11102 Blast hits to 10156 proteins in 2240 species: Archae - 10; Bacteria - 5065; Metazoa - 1812; Fungi - 570; …	1454	390			ath03410:Base excision repair,
comp147507_c0_seq4	AT1G53030.1	60.76	79	24	1	574	338	1	72	3e-25	97.1	Cytochrome C oxidase copper chaperone (COX17)	encodes a copper chaperone, can functional complements the yeast COX17 null mutant. May play a role in the delivery of copper to mitochondria. Expressed in roots and thus may also play a role in copper transport in the roots.	Cytochrome C oxidase copper chaperone (COX17); FUNCTIONS IN: copper chaperone activity; INVOLVED IN: copper ion transport; LOCATED IN: mitochondrial intermembrane space; EXPRESSED IN: 22 plant structures; EXPRESSED DURING: 13 growth stages; CONTAINS InterPro DOMAIN/s: Cytochrome c oxidase copper chaperone (InterPro:IPR007745); BEST Arabidopsis thaliana protein match is: cytochrome c oxidase 17 (T…	731	72			ath00190:Oxidative phosphorylation,
comp99415_c0_seq1	AT1G53750.1	73.62	163	43	0	6	494	18	180	9e-72	225	regulatory particle triple-A 1A	26S proteasome AAA-ATPase subunit RPT1a (RPT1a) mRNA,	regulatory particle triple-A 1A (RPT1A); FUNCTIONS IN: ATPase activity; INVOLVED IN: ubiquitin-dependent protein catabolic process; LOCATED IN: proteasome regulatory particle, base subcomplex, proteasome complex, nucleus, plasma membrane; EXPRESSED IN: pollen tube; CONTAINS InterPro DOMAIN/s: ATPase, AAA+ type, core (InterPro:IPR003593), ATPase, AAA-type, core (InterPro:IPR003959), ATPase, AAA-ty…	494	426			ath03050:Proteasome,
comp129053_c0_seq1	AT1G53750.1	49.15	118	59	1	84	437	16	132	8e-30	112	regulatory particle triple-A 1A	26S proteasome AAA-ATPase subunit RPT1a (RPT1a) mRNA,	regulatory particle triple-A 1A (RPT1A); FUNCTIONS IN: ATPase activity; INVOLVED IN: ubiquitin-dependent protein catabolic process; LOCATED IN: proteasome regulatory particle, base subcomplex, proteasome complex, nucleus, plasma membrane; EXPRESSED IN: pollen tube; CONTAINS InterPro DOMAIN/s: ATPase, AAA+ type, core (InterPro:IPR003593), ATPase, AAA-type, core (InterPro:IPR003959), ATPase, AAA-ty…	439	426			ath03050:Proteasome,
comp141845_c0_seq2	AT1G53750.1	65.22	253	63	5	914	177	192	426	7e-103	311	regulatory particle triple-A 1A	26S proteasome AAA-ATPase subunit RPT1a (RPT1a) mRNA,	regulatory particle triple-A 1A (RPT1A); FUNCTIONS IN: ATPase activity; INVOLVED IN: ubiquitin-dependent protein catabolic process; LOCATED IN: proteasome regulatory particle, base subcomplex, proteasome complex, nucleus, plasma membrane; EXPRESSED IN: pollen tube; CONTAINS InterPro DOMAIN/s: ATPase, AAA+ type, core (InterPro:IPR003593), ATPase, AAA-type, core (InterPro:IPR003959), ATPase, AAA-ty…	948	426			ath03050:Proteasome,
comp154160_c0_seq5	AT1G53750.1	97.18	425	12	0	1550	276	2	426	0	820	regulatory particle triple-A 1A	26S proteasome AAA-ATPase subunit RPT1a (RPT1a) mRNA,	regulatory particle triple-A 1A (RPT1A); FUNCTIONS IN: ATPase activity; INVOLVED IN: ubiquitin-dependent protein catabolic process; LOCATED IN: proteasome regulatory particle, base subcomplex, proteasome complex, nucleus, plasma membrane; EXPRESSED IN: pollen tube; CONTAINS InterPro DOMAIN/s: ATPase, AAA+ type, core (InterPro:IPR003593), ATPase, AAA-type, core (InterPro:IPR003959), ATPase, AAA-ty…	1741	426			ath03050:Proteasome,
comp1278886_c0_seq1	AT1G53850.2	44.74	38	19	1	300	187	199	234	0.0002	39.3	20S proteasome alpha subunit E1	Encodes alpha5 subunit of 20s proteosome involved in protein degradation.	20S proteasome alpha subunit E1 (PAE1); FUNCTIONS IN: peptidase activity, endopeptidase activity, threonine-type endopeptidase activity; INVOLVED IN: ubiquitin-dependent protein catabolic process; LOCATED IN: proteasome core complex, proteasome complex, plasma membrane; EXPRESSED IN: 23 plant structures; EXPRESSED DURING: 13 growth stages; CONTAINS InterPro DOMAIN/s: Proteasome, alpha-subunit, co…	300	237			ath03050:Proteasome,
comp1374210_c0_seq1	AT1G53850.2	92.31	52	4	0	91	246	1	52	7e-27	100	20S proteasome alpha subunit E1	Encodes alpha5 subunit of 20s proteosome involved in protein degradation.	20S proteasome alpha subunit E1 (PAE1); FUNCTIONS IN: peptidase activity, endopeptidase activity, threonine-type endopeptidase activity; INVOLVED IN: ubiquitin-dependent protein catabolic process; LOCATED IN: proteasome core complex, proteasome complex, plasma membrane; EXPRESSED IN: 23 plant structures; EXPRESSED DURING: 13 growth stages; CONTAINS InterPro DOMAIN/s: Proteasome, alpha-subunit, co…	246	237			ath03050:Proteasome,
comp1658503_c0_seq1	AT1G53850.2	68.06	72	23	0	216	1	49	120	6e-30	108	20S proteasome alpha subunit E1	Encodes alpha5 subunit of 20s proteosome involved in protein degradation.	20S proteasome alpha subunit E1 (PAE1); FUNCTIONS IN: peptidase activity, endopeptidase activity, threonine-type endopeptidase activity; INVOLVED IN: ubiquitin-dependent protein catabolic process; LOCATED IN: proteasome core complex, proteasome complex, plasma membrane; EXPRESSED IN: 23 plant structures; EXPRESSED DURING: 13 growth stages; CONTAINS InterPro DOMAIN/s: Proteasome, alpha-subunit, co…	218	237			ath03050:Proteasome,
comp149150_c0_seq1	AT1G54140.1	69.57	184	55	1	271	822	1	183	7e-76	236	TATA binding protein associated factor 21kDa subunit	putative TATA binding protein associated factor 21kDa	TATA binding protein associated factor 21kDa subunit (TAFII21); FUNCTIONS IN: transcription initiation factor activity, DNA binding; INVOLVED IN: transcription initiation; LOCATED IN: transcription factor TFIID complex; EXPRESSED IN: 23 plant structures; EXPRESSED DURING: 13 growth stages; CONTAINS InterPro DOMAIN/s: Transcription factor TAFII-31 (InterPro:IPR003162), Histone-fold (InterPro:IPR00…	1101	183			ath03022:Basal transcription factors,
comp145717_c0_seq5	AT1G54210.1	81.72	93	17	0	546	268	4	96	5e-50	161	Ubiquitin-like superfamily protein		AUTOPHAGY 12 A (ATG12A); INVOLVED IN: autophagy, protein ubiquitination involved in ubiquitin-dependent protein catabolic process; LOCATED IN: cytoplasm; EXPRESSED IN: 20 plant structures; EXPRESSED DURING: 12 growth stages; CONTAINS InterPro DOMAIN/s: Autophagy-related protein 12 (InterPro:IPR007242); BEST Arabidopsis thaliana protein match is: Ubiquitin-like superfamily protein (TAIR:AT3G13970.…	638	96			ath04140:Regulation of autophagy,
comp139661_c0_seq1	AT1G54250.1	48.2	139	66	2	607	209	8	146	4e-37	131	RNA polymerase Rpb8	One of two highly similar proteins that can serve as non-catalytic subunits of Nuclear RNA polymerases II and V; homologous to budding yeast RPB8. Probably redundant with At3g59600.	NRPB8A; FUNCTIONS IN: DNA-directed RNA polymerase activity; INVOLVED IN: transcription; LOCATED IN: DNA-directed RNA polymerase II, core complex; CONTAINS InterPro DOMAIN/s: Nucleic acid-binding, OB-fold-like (InterPro:IPR016027), Nucleic acid-binding, OB-fold (InterPro:IPR012340), RNA polymerase, Rpb8 (InterPro:IPR005570); BEST Arabidopsis thaliana protein match is: RNA polymerase Rpb8 (TAIR:AT3…	783	146			ath00230:Purine metabolism,ath00240:Pyrimidine metabolism,ath03020:RNA polymerase,
comp46580_c0_seq1	AT1G55150.1	61.42	127	48	1	382	2	311	436	2e-50	169	DEA(D/H)-box RNA helicase family protein		DEA(D/H)-box RNA helicase family protein; FUNCTIONS IN: helicase activity, ATP-dependent helicase activity, ATP binding, nucleic acid binding; LOCATED IN: cellular_component unknown; EXPRESSED IN: 22 plant structures; EXPRESSED DURING: 13 growth stages; CONTAINS InterPro DOMAIN/s: RNA helicase, DEAD-box type, Q motif (InterPro:IPR014014), DNA/RNA helicase, DEAD/DEAH box type, N-terminal (InterPro…	387	501			ath03040:Spliceosome,
comp107809_c0_seq1	AT1G55150.1	73.87	111	29	0	334	2	119	229	4e-55	181	DEA(D/H)-box RNA helicase family protein		DEA(D/H)-box RNA helicase family protein; FUNCTIONS IN: helicase activity, ATP-dependent helicase activity, ATP binding, nucleic acid binding; LOCATED IN: cellular_component unknown; EXPRESSED IN: 22 plant structures; EXPRESSED DURING: 13 growth stages; CONTAINS InterPro DOMAIN/s: RNA helicase, DEAD-box type, Q motif (InterPro:IPR014014), DNA/RNA helicase, DEAD/DEAH box type, N-terminal (InterPro…	335	501			ath03040:Spliceosome,
comp116875_c2_seq1	AT1G55150.1	65.96	94	32	0	212	493	358	451	7e-42	133	DEA(D/H)-box RNA helicase family protein		DEA(D/H)-box RNA helicase family protein; FUNCTIONS IN: helicase activity, ATP-dependent helicase activity, ATP binding, nucleic acid binding; LOCATED IN: cellular_component unknown; EXPRESSED IN: 22 plant structures; EXPRESSED DURING: 13 growth stages; CONTAINS InterPro DOMAIN/s: RNA helicase, DEAD-box type, Q motif (InterPro:IPR014014), DNA/RNA helicase, DEAD/DEAH box type, N-terminal (InterPro…	493	501			ath03040:Spliceosome,
comp118478_c0_seq1	AT1G55150.1	29.59	98	67	2	292	5	284	381	2e-09	54.3	DEA(D/H)-box RNA helicase family protein		DEA(D/H)-box RNA helicase family protein; FUNCTIONS IN: helicase activity, ATP-dependent helicase activity, ATP binding, nucleic acid binding; LOCATED IN: cellular_component unknown; EXPRESSED IN: 22 plant structures; EXPRESSED DURING: 13 growth stages; CONTAINS InterPro DOMAIN/s: RNA helicase, DEAD-box type, Q motif (InterPro:IPR014014), DNA/RNA helicase, DEAD/DEAH box type, N-terminal (InterPro…	294	501			ath03040:Spliceosome,
comp136136_c0_seq1	AT1G55150.1	45.36	388	194	7	1931	777	77	449	6e-107	340	DEA(D/H)-box RNA helicase family protein		DEA(D/H)-box RNA helicase family protein; FUNCTIONS IN: helicase activity, ATP-dependent helicase activity, ATP binding, nucleic acid binding; LOCATED IN: cellular_component unknown; EXPRESSED IN: 22 plant structures; EXPRESSED DURING: 13 growth stages; CONTAINS InterPro DOMAIN/s: RNA helicase, DEAD-box type, Q motif (InterPro:IPR014014), DNA/RNA helicase, DEAD/DEAH box type, N-terminal (InterPro…	2328	501			ath03040:Spliceosome,
comp139971_c0_seq1	AT1G55150.1	89.91	218	22	0	2	655	260	477	1e-128	381	DEA(D/H)-box RNA helicase family protein		DEA(D/H)-box RNA helicase family protein; FUNCTIONS IN: helicase activity, ATP-dependent helicase activity, ATP binding, nucleic acid binding; LOCATED IN: cellular_component unknown; EXPRESSED IN: 22 plant structures; EXPRESSED DURING: 13 growth stages; CONTAINS InterPro DOMAIN/s: RNA helicase, DEAD-box type, Q motif (InterPro:IPR014014), DNA/RNA helicase, DEAD/DEAH box type, N-terminal (InterPro…	1016	501			ath03040:Spliceosome,
comp139971_c1_seq1	AT1G55150.1	80.23	263	49	1	780	1	1	263	1e-144	421	DEA(D/H)-box RNA helicase family protein		DEA(D/H)-box RNA helicase family protein; FUNCTIONS IN: helicase activity, ATP-dependent helicase activity, ATP binding, nucleic acid binding; LOCATED IN: cellular_component unknown; EXPRESSED IN: 22 plant structures; EXPRESSED DURING: 13 growth stages; CONTAINS InterPro DOMAIN/s: RNA helicase, DEAD-box type, Q motif (InterPro:IPR014014), DNA/RNA helicase, DEAD/DEAH box type, N-terminal (InterPro…	922	501			ath03040:Spliceosome,
comp147090_c0_seq2	AT1G55150.1	58.11	296	120	1	997	110	187	478	2e-123	367	DEA(D/H)-box RNA helicase family protein		DEA(D/H)-box RNA helicase family protein; FUNCTIONS IN: helicase activity, ATP-dependent helicase activity, ATP binding, nucleic acid binding; LOCATED IN: cellular_component unknown; EXPRESSED IN: 22 plant structures; EXPRESSED DURING: 13 growth stages; CONTAINS InterPro DOMAIN/s: RNA helicase, DEAD-box type, Q motif (InterPro:IPR014014), DNA/RNA helicase, DEAD/DEAH box type, N-terminal (InterPro…	1001	501			ath03040:Spliceosome,
comp149551_c0_seq2	AT1G55150.1	76.87	147	34	0	3	443	262	408	5e-73	253	DEA(D/H)-box RNA helicase family protein		DEA(D/H)-box RNA helicase family protein; FUNCTIONS IN: helicase activity, ATP-dependent helicase activity, ATP binding, nucleic acid binding; LOCATED IN: cellular_component unknown; EXPRESSED IN: 22 plant structures; EXPRESSED DURING: 13 growth stages; CONTAINS InterPro DOMAIN/s: RNA helicase, DEAD-box type, Q motif (InterPro:IPR014014), DNA/RNA helicase, DEAD/DEAH box type, N-terminal (InterPro…	3242	501			ath03040:Spliceosome,
comp141919_c0_seq1	AT1G55300.1	70.97	186	49	2	624	70	1	182	4e-73	227	TBP-associated factor 7		TBP-associated factor 7 (TAF7); FUNCTIONS IN: general RNA polymerase II transcription factor activity; INVOLVED IN: transcription initiation from RNA polymerase II promoter; LOCATED IN: transcription factor TFIID complex; EXPRESSED IN: 22 plant structures; EXPRESSED DURING: 13 growth stages; CONTAINS InterPro DOMAIN/s: TAFII55 protein, conserved region (InterPro:IPR006751); Has 378 Blast hits to …	870	203			ath03022:Basal transcription factors,
comp145886_c1_seq14	AT1G55520.2	91.58	202	15	1	996	391	1	200	4e-130	380	TATA binding protein 2	TATA-box binding protein. Required for basal transcription. Acts facilitating the recruitment of TFIID to the promoter, which together with the RNA polymerase form the preinitiation complex.	TATA binding protein 2 (TBP2); CONTAINS InterPro DOMAIN/s: TATA-box binding (InterPro:IPR000814), Beta2-adaptin/TATA-box binding, C-terminal (InterPro:IPR012295), Transcription factor TFIID, C-terminal/DNA glycosylase, N-terminal (InterPro:IPR012294); BEST Arabidopsis thaliana protein match is: TATA binding protein 1 (TAIR:AT3G13445.1); Has 2123 Blast hits to 1580 proteins in 405 species: Archae …	1480	200			ath03022:Basal transcription factors,
comp153037_c0_seq7	AT1G55520.2	93.5	200	13	0	297	896	1	200	4e-134	387	TATA binding protein 2	TATA-box binding protein. Required for basal transcription. Acts facilitating the recruitment of TFIID to the promoter, which together with the RNA polymerase form the preinitiation complex.	TATA binding protein 2 (TBP2); CONTAINS InterPro DOMAIN/s: TATA-box binding (InterPro:IPR000814), Beta2-adaptin/TATA-box binding, C-terminal (InterPro:IPR012295), Transcription factor TFIID, C-terminal/DNA glycosylase, N-terminal (InterPro:IPR012294); BEST Arabidopsis thaliana protein match is: TATA binding protein 1 (TAIR:AT3G13445.1); Has 2123 Blast hits to 1580 proteins in 405 species: Archae …	1207	200			ath03022:Basal transcription factors,
comp149340_c0_seq7	AT1G55750.1	59.69	459	170	6	1565	213	138	589	1e-174	519	BSD domain (BTF2-like transcription factors, Synapse-associated proteins and DOS2-like proteins)		BSD domain (BTF2-like transcription factors, Synapse-associated proteins and DOS2-like proteins); CONTAINS InterPro DOMAIN/s: Kelch related (InterPro:IPR013089), BSD (InterPro:IPR005607); BEST Arabidopsis thaliana protein match is: BSD domain (BTF2-like transcription factors, Synapse-associated proteins and DOS2-like proteins) (TAIR:AT3G61420.1); Has 363 Blast hits to 357 proteins in 168 species:…	2384	591			ath03022:Basal transcription factors,ath03420:Nucleotide excision repair,
comp120819_c0_seq1	AT1G56450.1	38.64	176	107	1	528	1	27	201	3e-44	150	20S proteasome beta subunit G1	20S proteasome beta subunit PBG1 (PBG1) mRNA, complete cds	20S proteasome beta subunit G1 (PBG1); FUNCTIONS IN: peptidase activity, endopeptidase activity, threonine-type endopeptidase activity; INVOLVED IN: response to cadmium ion, response to salt stress, ubiquitin-dependent protein catabolic process; LOCATED IN: proteasome core complex, proteasome complex, cytosolic ribosome; EXPRESSED IN: 26 plant structures; EXPRESSED DURING: 15 growth stages; CONTA…	542	246			ath03050:Proteasome,
comp141567_c0_seq1	AT1G56450.1	81.7	224	41	0	214	885	23	246	4e-138	398	20S proteasome beta subunit G1	20S proteasome beta subunit PBG1 (PBG1) mRNA, complete cds	20S proteasome beta subunit G1 (PBG1); FUNCTIONS IN: peptidase activity, endopeptidase activity, threonine-type endopeptidase activity; INVOLVED IN: response to cadmium ion, response to salt stress, ubiquitin-dependent protein catabolic process; LOCATED IN: proteasome core complex, proteasome complex, cytosolic ribosome; EXPRESSED IN: 26 plant structures; EXPRESSED DURING: 15 growth stages; CONTA…	1192	246			ath03050:Proteasome,
comp98152_c0_seq1	AT1G57860.1	83.11	148	25	0	91	534	1	148	2e-89	262	Translation protein SH3-like family protein		Translation protein SH3-like family protein; FUNCTIONS IN: structural constituent of ribosome; INVOLVED IN: translation; LOCATED IN: ribosome, cytosolic large ribosomal subunit; EXPRESSED IN: juvenile leaf; CONTAINS InterPro DOMAIN/s: Translation protein SH3-like (InterPro:IPR008991), Ribosomal protein L21e (InterPro:IPR001147), Ribosomal protein L21e, conserved site (InterPro:IPR018259); BEST Ar…	535	164			ath03010:Ribosome,
comp131038_c0_seq1	AT1G57860.1	51.27	158	76	1	75	548	1	157	2e-51	166	Translation protein SH3-like family protein		Translation protein SH3-like family protein; FUNCTIONS IN: structural constituent of ribosome; INVOLVED IN: translation; LOCATED IN: ribosome, cytosolic large ribosomal subunit; EXPRESSED IN: juvenile leaf; CONTAINS InterPro DOMAIN/s: Translation protein SH3-like (InterPro:IPR008991), Ribosomal protein L21e (InterPro:IPR001147), Ribosomal protein L21e, conserved site (InterPro:IPR018259); BEST Ar…	563	164			ath03010:Ribosome,
comp134035_c1_seq1	AT1G57860.1	86.81	91	12	0	680	408	74	164	2e-49	162	Translation protein SH3-like family protein		Translation protein SH3-like family protein; FUNCTIONS IN: structural constituent of ribosome; INVOLVED IN: translation; LOCATED IN: ribosome, cytosolic large ribosomal subunit; EXPRESSED IN: juvenile leaf; CONTAINS InterPro DOMAIN/s: Translation protein SH3-like (InterPro:IPR008991), Ribosomal protein L21e (InterPro:IPR001147), Ribosomal protein L21e, conserved site (InterPro:IPR018259); BEST Ar…	681	164			ath03010:Ribosome,
comp147077_c1_seq1	AT1G57860.1	85.37	164	24	0	265	756	1	164	2e-100	298	Translation protein SH3-like family protein		Translation protein SH3-like family protein; FUNCTIONS IN: structural constituent of ribosome; INVOLVED IN: translation; LOCATED IN: ribosome, cytosolic large ribosomal subunit; EXPRESSED IN: juvenile leaf; CONTAINS InterPro DOMAIN/s: Translation protein SH3-like (InterPro:IPR008991), Ribosomal protein L21e (InterPro:IPR001147), Ribosomal protein L21e, conserved site (InterPro:IPR018259); BEST Ar…	1086	164			ath03010:Ribosome,
comp4871489_c0_seq1	AT1G58380.1	66.67	72	24	0	218	3	150	221	1e-22	89	Ribosomal protein S5 family protein		XW6; FUNCTIONS IN: structural constituent of ribosome; INVOLVED IN: translation; LOCATED IN: cytosolic small ribosomal subunit, plasma membrane, chloroplast, membrane; EXPRESSED IN: guard cell, pollen tube, leaf; CONTAINS InterPro DOMAIN/s: Ribosomal protein S5, eukaryotic/archaeal (InterPro:IPR005711), Ribosomal protein S5, N-terminal (InterPro:IPR013810), Double-stranded RNA-binding-like (Inter…	218	284			ath03010:Ribosome,
comp47658_c0_seq1	AT1G58684.1	76.12	67	16	0	254	54	162	228	6e-32	114	Ribosomal protein S5 family protein		Ribosomal protein S5 family protein; FUNCTIONS IN: structural constituent of ribosome, RNA binding; INVOLVED IN: translation; LOCATED IN: cytosolic small ribosomal subunit, ribosome, cell wall, intracellular; CONTAINS InterPro DOMAIN/s: Ribosomal protein S5, eukaryotic/archaeal (InterPro:IPR005711), Ribosomal protein S5, N-terminal (InterPro:IPR013810), Double-stranded RNA-binding-like (InterPro:…	256	284			ath03010:Ribosome,
comp156111_c0_seq1	AT1G59760.1	77.99	995	210	4	3472	494	1	988	0	1508	RNA helicase, ATP-dependent, SK12/DOB1 protein		RNA helicase, ATP-dependent, SK12/DOB1 protein; FUNCTIONS IN: hydrolase activity, acting on acid anhydrides, in phosphorus-containing anhydrides, helicase activity, ATP binding, ATP-dependent helicase activity, nucleic acid binding; INVOLVED IN: N-terminal protein myristoylation; EXPRESSED IN: 23 plant structures; EXPRESSED DURING: 14 growth stages; CONTAINS InterPro DOMAIN/s: DNA/RNA helicase, D…	3595	988			ath03018:RNA degradation,
comp1529591_c0_seq1	AT1G59760.1	48.1	79	41	0	6	242	811	889	5e-17	76.3	RNA helicase, ATP-dependent, SK12/DOB1 protein		RNA helicase, ATP-dependent, SK12/DOB1 protein; FUNCTIONS IN: hydrolase activity, acting on acid anhydrides, in phosphorus-containing anhydrides, helicase activity, ATP binding, ATP-dependent helicase activity, nucleic acid binding; INVOLVED IN: N-terminal protein myristoylation; EXPRESSED IN: 23 plant structures; EXPRESSED DURING: 14 growth stages; CONTAINS InterPro DOMAIN/s: DNA/RNA helicase, D…	242	988			ath03018:RNA degradation,
comp135187_c0_seq2	AT1G59960.1	53.73	134	61	1	8	406	183	316	2e-45	153	NAD(P)-linked oxidoreductase superfamily protein		NAD(P)-linked oxidoreductase superfamily protein; FUNCTIONS IN: oxidoreductase activity; INVOLVED IN: response to salt stress; EXPRESSED IN: 21 plant structures; EXPRESSED DURING: 13 growth stages; CONTAINS InterPro DOMAIN/s: Aldo/keto reductase (InterPro:IPR001395), Aldo/keto reductase subgroup (InterPro:IPR020471), Aldo/keto reductase, conserved site (InterPro:IPR018170); BEST Arabidopsis thali…	407	326			ath00941:Flavonoid biosynthesis,
comp145841_c0_seq3	AT1G59960.1	47.55	143	71	1	85	501	6	148	4e-41	143	NAD(P)-linked oxidoreductase superfamily protein		NAD(P)-linked oxidoreductase superfamily protein; FUNCTIONS IN: oxidoreductase activity; INVOLVED IN: response to salt stress; EXPRESSED IN: 21 plant structures; EXPRESSED DURING: 13 growth stages; CONTAINS InterPro DOMAIN/s: Aldo/keto reductase (InterPro:IPR001395), Aldo/keto reductase subgroup (InterPro:IPR020471), Aldo/keto reductase, conserved site (InterPro:IPR018170); BEST Arabidopsis thali…	505	326			ath00941:Flavonoid biosynthesis,
comp146308_c0_seq1	AT1G59960.1	49.38	324	156	4	1159	203	6	326	6e-107	322	NAD(P)-linked oxidoreductase superfamily protein		NAD(P)-linked oxidoreductase superfamily protein; FUNCTIONS IN: oxidoreductase activity; INVOLVED IN: response to salt stress; EXPRESSED IN: 21 plant structures; EXPRESSED DURING: 13 growth stages; CONTAINS InterPro DOMAIN/s: Aldo/keto reductase (InterPro:IPR001395), Aldo/keto reductase subgroup (InterPro:IPR020471), Aldo/keto reductase, conserved site (InterPro:IPR018170); BEST Arabidopsis thali…	1251	326			ath00941:Flavonoid biosynthesis,
comp131213_c0_seq2	AT1G60080.1	69.06	307	90	2	1363	443	1	302	3e-133	393	3'-5'-exoribonuclease family protein		3'-5'-exoribonuclease family protein; FUNCTIONS IN: 3'-5'-exoribonuclease activity, RNA binding; INVOLVED IN: RNA processing; LOCATED IN: cellular_component unknown; EXPRESSED IN: 20 plant structures; EXPRESSED DURING: 12 growth stages; CONTAINS InterPro DOMAIN/s: Exoribonuclease, phosphorolytic domain 2 (InterPro:IPR015847), Exoribonuclease, phosphorolytic domain 1 (InterPro:IPR001247), Ribosoma…	1571	302			ath03018:RNA degradation,
comp141789_c0_seq1	AT1G60080.1	66.67	177	55	1	763	233	130	302	7e-55	181	3'-5'-exoribonuclease family protein		3'-5'-exoribonuclease family protein; FUNCTIONS IN: 3'-5'-exoribonuclease activity, RNA binding; INVOLVED IN: RNA processing; LOCATED IN: cellular_component unknown; EXPRESSED IN: 20 plant structures; EXPRESSED DURING: 12 growth stages; CONTAINS InterPro DOMAIN/s: Exoribonuclease, phosphorolytic domain 2 (InterPro:IPR015847), Exoribonuclease, phosphorolytic domain 1 (InterPro:IPR001247), Ribosoma…	764	302			ath03018:RNA degradation,
comp141789_c1_seq5	AT1G60080.1	64.44	135	48	0	264	668	1	135	3e-58	189	3'-5'-exoribonuclease family protein		3'-5'-exoribonuclease family protein; FUNCTIONS IN: 3'-5'-exoribonuclease activity, RNA binding; INVOLVED IN: RNA processing; LOCATED IN: cellular_component unknown; EXPRESSED IN: 20 plant structures; EXPRESSED DURING: 12 growth stages; CONTAINS InterPro DOMAIN/s: Exoribonuclease, phosphorolytic domain 2 (InterPro:IPR015847), Exoribonuclease, phosphorolytic domain 1 (InterPro:IPR001247), Ribosoma…	669	302			ath03018:RNA degradation,
comp1975058_c0_seq1	AT1G60080.1	38.89	72	44	0	4	219	22	93	1e-15	69.7	3'-5'-exoribonuclease family protein		3'-5'-exoribonuclease family protein; FUNCTIONS IN: 3'-5'-exoribonuclease activity, RNA binding; INVOLVED IN: RNA processing; LOCATED IN: cellular_component unknown; EXPRESSED IN: 20 plant structures; EXPRESSED DURING: 12 growth stages; CONTAINS InterPro DOMAIN/s: Exoribonuclease, phosphorolytic domain 2 (InterPro:IPR015847), Exoribonuclease, phosphorolytic domain 1 (InterPro:IPR001247), Ribosoma…	235	302			ath03018:RNA degradation,
comp142549_c0_seq2	AT1G60170.1	77.98	486	103	3	1717	266	1	484	0	555	pre-mRNA processing ribonucleoprotein binding region-containing protein		embryo defective 1220 (emb1220); CONTAINS InterPro DOMAIN/s: Pre-mRNA processing ribonucleoprotein, snoRNA-binding domain (InterPro:IPR002687), NOSIC (InterPro:IPR012976), Prp31 C-terminal (InterPro:IPR019175); BEST Arabidopsis thaliana protein match is: unknown protein (TAIR:AT1G70400.1); Has 1596 Blast hits to 1590 proteins in 356 species: Archae - 207; Bacteria - 2; Metazoa - 385; Fungi - 430;…	2123	485			ath03040:Spliceosome,
comp4299387_c0_seq1	AT1G60170.1	41.38	87	49	1	1	261	129	213	3e-13	65.1	pre-mRNA processing ribonucleoprotein binding region-containing protein		embryo defective 1220 (emb1220); CONTAINS InterPro DOMAIN/s: Pre-mRNA processing ribonucleoprotein, snoRNA-binding domain (InterPro:IPR002687), NOSIC (InterPro:IPR012976), Prp31 C-terminal (InterPro:IPR019175); BEST Arabidopsis thaliana protein match is: unknown protein (TAIR:AT1G70400.1); Has 1596 Blast hits to 1590 proteins in 356 species: Archae - 207; Bacteria - 2; Metazoa - 385; Fungi - 430;…	261	485			ath03040:Spliceosome,
comp142770_c0_seq4	AT1G60200.1	54.93	355	144	7	2771	3805	550	898	3e-70	255	splicing factor PWI domain-containing protein / RNA recognition motif (RRM)-containing protein		splicing factor PWI domain-containing protein / RNA recognition motif (RRM)-containing protein; FUNCTIONS IN: nucleotide binding, nucleic acid binding; INVOLVED IN: mRNA processing; LOCATED IN: chloroplast; EXPRESSED IN: 24 plant structures; EXPRESSED DURING: 13 growth stages; CONTAINS InterPro DOMAIN/s: RNA recognition motif, RNP-1 (InterPro:IPR000504), Nucleotide-binding, alpha-beta plait (Inte…	4018	899			ath03040:Spliceosome,
comp2428431_c0_seq1	AT1G60200.1	47.62	63	33	0	10	198	784	846	3e-12	62	splicing factor PWI domain-containing protein / RNA recognition motif (RRM)-containing protein		splicing factor PWI domain-containing protein / RNA recognition motif (RRM)-containing protein; FUNCTIONS IN: nucleotide binding, nucleic acid binding; INVOLVED IN: mRNA processing; LOCATED IN: chloroplast; EXPRESSED IN: 24 plant structures; EXPRESSED DURING: 13 growth stages; CONTAINS InterPro DOMAIN/s: RNA recognition motif, RNP-1 (InterPro:IPR000504), Nucleotide-binding, alpha-beta plait (Inte…	203	899			ath03040:Spliceosome,
comp5127147_c0_seq1	AT1G60200.1	46.03	63	34	0	2	190	831	893	2e-12	63.5	splicing factor PWI domain-containing protein / RNA recognition motif (RRM)-containing protein		splicing factor PWI domain-containing protein / RNA recognition motif (RRM)-containing protein; FUNCTIONS IN: nucleotide binding, nucleic acid binding; INVOLVED IN: mRNA processing; LOCATED IN: chloroplast; EXPRESSED IN: 24 plant structures; EXPRESSED DURING: 13 growth stages; CONTAINS InterPro DOMAIN/s: RNA recognition motif, RNP-1 (InterPro:IPR000504), Nucleotide-binding, alpha-beta plait (Inte…	296	899			ath03040:Spliceosome,
comp112999_c0_seq1	AT1G60900.1	53.85	78	33	1	5	229	353	430	3e-18	79	U2 snRNP auxilliary factor, large subunit, splicing factor		U2 snRNP auxilliary factor, large subunit, splicing factor; FUNCTIONS IN: RNA binding, nucleotide binding, nucleic acid binding; INVOLVED IN: mRNA processing; LOCATED IN: nucleus; CONTAINS InterPro DOMAIN/s: RNA recognition motif, RNP-1 (InterPro:IPR000504), Nucleotide-binding, alpha-beta plait (InterPro:IPR012677), U2 snRNP auxilliary factor, large subunit, splicing factor (InterPro:IPR006529); …	233	589			ath03040:Spliceosome,
comp116851_c0_seq1	AT1G60900.1	43.53	85	47	1	253	2	251	335	2e-16	74.3	U2 snRNP auxilliary factor, large subunit, splicing factor		U2 snRNP auxilliary factor, large subunit, splicing factor; FUNCTIONS IN: RNA binding, nucleotide binding, nucleic acid binding; INVOLVED IN: mRNA processing; LOCATED IN: nucleus; CONTAINS InterPro DOMAIN/s: RNA recognition motif, RNP-1 (InterPro:IPR000504), Nucleotide-binding, alpha-beta plait (InterPro:IPR012677), U2 snRNP auxilliary factor, large subunit, splicing factor (InterPro:IPR006529); …	258	589			ath03040:Spliceosome,
comp150127_c0_seq23	AT1G60900.1	85.88	177	22	2	522	1	209	385	3e-83	269	U2 snRNP auxilliary factor, large subunit, splicing factor		U2 snRNP auxilliary factor, large subunit, splicing factor; FUNCTIONS IN: RNA binding, nucleotide binding, nucleic acid binding; INVOLVED IN: mRNA processing; LOCATED IN: nucleus; CONTAINS InterPro DOMAIN/s: RNA recognition motif, RNP-1 (InterPro:IPR000504), Nucleotide-binding, alpha-beta plait (InterPro:IPR012677), U2 snRNP auxilliary factor, large subunit, splicing factor (InterPro:IPR006529); …	1180	589			ath03040:Spliceosome,
comp154788_c0_seq3	AT1G60900.1	77.88	226	49	1	1	678	364	588	6e-122	369	U2 snRNP auxilliary factor, large subunit, splicing factor		U2 snRNP auxilliary factor, large subunit, splicing factor; FUNCTIONS IN: RNA binding, nucleotide binding, nucleic acid binding; INVOLVED IN: mRNA processing; LOCATED IN: nucleus; CONTAINS InterPro DOMAIN/s: RNA recognition motif, RNP-1 (InterPro:IPR000504), Nucleotide-binding, alpha-beta plait (InterPro:IPR012677), U2 snRNP auxilliary factor, large subunit, splicing factor (InterPro:IPR006529); …	1162	589			ath03040:Spliceosome,
comp90847_c0_seq1	AT1G60950.1	100	148	0	0	605	162	1	148	1e-82	246	2Fe-2S ferredoxin-like superfamily protein	encodes a major leaf ferredoxin	FED A; FUNCTIONS IN: electron carrier activity, iron-sulfur cluster binding, 2 iron, 2 sulfur cluster binding; INVOLVED IN: photosynthetic electron transport chain, response to light stimulus; LOCATED IN: chloroplast stroma, chloroplast; EXPRESSED IN: 22 plant structures; EXPRESSED DURING: 13 growth stages; CONTAINS InterPro DOMAIN/s: 2Fe-2S ferredoxin, iron-sulphur binding site (InterPro:IPR0060…	636	148			ath00195:Photosynthesis,
comp1062643_c0_seq1	AT1G60950.1	68.94	132	39	2	79	468	17	148	4e-41	139	2Fe-2S ferredoxin-like superfamily protein	encodes a major leaf ferredoxin	FED A; FUNCTIONS IN: electron carrier activity, iron-sulfur cluster binding, 2 iron, 2 sulfur cluster binding; INVOLVED IN: photosynthetic electron transport chain, response to light stimulus; LOCATED IN: chloroplast stroma, chloroplast; EXPRESSED IN: 22 plant structures; EXPRESSED DURING: 13 growth stages; CONTAINS InterPro DOMAIN/s: 2Fe-2S ferredoxin, iron-sulphur binding site (InterPro:IPR0060…	534	148			ath00195:Photosynthesis,
comp97375_c0_seq3	AT1G61520.3	100	181	0	0	142	684	19	199	3e-128	367	photosystem I light harvesting complex gene 3	PSI type III chlorophyll a/b-binding protein (Lhca3*1)	photosystem I light harvesting complex gene 3 (LHCA3); FUNCTIONS IN: chlorophyll binding; INVOLVED IN: photosynthesis, light harvesting, photosynthesis; LOCATED IN: light-harvesting complex, chloroplast thylakoid membrane, plastoglobule; EXPRESSED IN: 23 plant structures; EXPRESSED DURING: 14 growth stages; CONTAINS InterPro DOMAIN/s: Chlorophyll A-B binding protein (InterPro:IPR001344); BEST Ara…	685	273			ath00196:Photosynthesis,
comp124477_c0_seq1	AT1G61520.3	84.92	252	37	1	53	805	19	270	5e-144	409	photosystem I light harvesting complex gene 3	PSI type III chlorophyll a/b-binding protein (Lhca3*1)	photosystem I light harvesting complex gene 3 (LHCA3); FUNCTIONS IN: chlorophyll binding; INVOLVED IN: photosynthesis, light harvesting, photosynthesis; LOCATED IN: light-harvesting complex, chloroplast thylakoid membrane, plastoglobule; EXPRESSED IN: 23 plant structures; EXPRESSED DURING: 14 growth stages; CONTAINS InterPro DOMAIN/s: Chlorophyll A-B binding protein (InterPro:IPR001344); BEST Ara…	805	273			ath00196:Photosynthesis,
comp132733_c0_seq1	AT1G61580.1	68.27	271	85	1	6	815	1	271	7e-112	332	R-protein L3 B		R-protein L3 B (RPL3B); FUNCTIONS IN: structural constituent of ribosome; INVOLVED IN: translation; LOCATED IN: ribosome, cytosolic large ribosomal subunit, membrane; EXPRESSED IN: 23 plant structures; EXPRESSED DURING: 13 growth stages; CONTAINS InterPro DOMAIN/s: Ribosomal protein L3 (InterPro:IPR000597), Ribosomal protein L3, conserved site (InterPro:IPR019926), Translation elongation/initiati…	815	390			ath03010:Ribosome,
comp158387_c0_seq1	AT1G61580.1	92.96	71	5	0	268	56	5	75	5e-41	140	R-protein L3 B		R-protein L3 B (RPL3B); FUNCTIONS IN: structural constituent of ribosome; INVOLVED IN: translation; LOCATED IN: ribosome, cytosolic large ribosomal subunit, membrane; EXPRESSED IN: 23 plant structures; EXPRESSED DURING: 13 growth stages; CONTAINS InterPro DOMAIN/s: Ribosomal protein L3 (InterPro:IPR000597), Ribosomal protein L3, conserved site (InterPro:IPR019926), Translation elongation/initiati…	269	390			ath03010:Ribosome,
comp128400_c0_seq1	AT1G62820.1	83.72	43	7	0	2	130	106	148	8e-20	82.4	Calcium-binding EF-hand family protein		Calcium-binding EF-hand family protein; FUNCTIONS IN: calcium ion binding; INVOLVED IN: response to cold; LOCATED IN: nucleus; EXPRESSED IN: 25 plant structures; EXPRESSED DURING: 14 growth stages; CONTAINS InterPro DOMAIN/s: EF-Hand 1, calcium-binding site (InterPro:IPR018247), EF-HAND 2 (InterPro:IPR018249), EF-hand-like domain (InterPro:IPR011992), Calcium-binding EF-hand (InterPro:IPR002048),…	483	148			ath04070:Phosphatidylinositol signaling system,
comp141660_c0_seq1	AT1G63160.1	91.28	321	28	0	136	1098	12	332	0	589	replication factor C 2		replication factor C 2 (RFC2); FUNCTIONS IN: in 6 functions; INVOLVED IN: DNA replication; LOCATED IN: DNA replication factor C complex; EXPRESSED IN: 20 plant structures; EXPRESSED DURING: 15 growth stages; CONTAINS InterPro DOMAIN/s: ATPase, AAA+ type, core (InterPro:IPR003593), ATPase, AAA-type, core (InterPro:IPR003959), Replication factor C (InterPro:IPR013748), DNA polymerase III, clamp loa…	1530	333			ath03030:DNA replication,ath03420:Nucleotide excision repair,ath03430:Mismatch repair,
comp138187_c0_seq1	AT1G63800.1	70.43	186	52	2	414	965	1	185	5e-86	265	ubiquitin-conjugating enzyme 5		ubiquitin-conjugating enzyme 5 (UBC5); CONTAINS InterPro DOMAIN/s: Ubiquitin-conjugating enzyme/RWD-like (InterPro:IPR016135), Ubiquitin-conjugating enzyme, E2 (InterPro:IPR000608), Ubiquitin-conjugating enzyme (InterPro:IPR015581); BEST Arabidopsis thaliana protein match is: ubiquitin conjugating enzyme 4 (TAIR:AT5G41340.1); Has 8752 Blast hits to 8751 proteins in 386 species: Archae - 0; Bacter…	1400	185			ath04120:Ubiquitin mediated proteolysis,
comp142473_c0_seq1	AT1G63800.1	81.38	188	27	2	822	274	1	185	5e-105	310	ubiquitin-conjugating enzyme 5		ubiquitin-conjugating enzyme 5 (UBC5); CONTAINS InterPro DOMAIN/s: Ubiquitin-conjugating enzyme/RWD-like (InterPro:IPR016135), Ubiquitin-conjugating enzyme, E2 (InterPro:IPR000608), Ubiquitin-conjugating enzyme (InterPro:IPR015581); BEST Arabidopsis thaliana protein match is: ubiquitin conjugating enzyme 4 (TAIR:AT5G41340.1); Has 8752 Blast hits to 8751 proteins in 386 species: Archae - 0; Bacter…	1100	185			ath04120:Ubiquitin mediated proteolysis,
comp119442_c0_seq2	AT1G64230.2	96.62	148	5	0	99	542	1	148	4e-103	301	ubiquitin-conjugating enzyme 28		ubiquitin-conjugating enzyme 28 (UBC28); FUNCTIONS IN: ubiquitin-protein ligase activity; INVOLVED IN: ubiquitin-dependent protein catabolic process; LOCATED IN: plasma membrane; EXPRESSED IN: 24 plant structures; EXPRESSED DURING: 15 growth stages; CONTAINS InterPro DOMAIN/s: Ubiquitin-conjugating enzyme/RWD-like (InterPro:IPR016135), Ubiquitin-conjugating enzyme, E2 (InterPro:IPR000608); BEST A…	891	148			ath04120:Ubiquitin mediated proteolysis,
comp127007_c1_seq1	AT1G64230.2	96.15	130	5	0	665	276	19	148	3e-91	268	ubiquitin-conjugating enzyme 28		ubiquitin-conjugating enzyme 28 (UBC28); FUNCTIONS IN: ubiquitin-protein ligase activity; INVOLVED IN: ubiquitin-dependent protein catabolic process; LOCATED IN: plasma membrane; EXPRESSED IN: 24 plant structures; EXPRESSED DURING: 15 growth stages; CONTAINS InterPro DOMAIN/s: Ubiquitin-conjugating enzyme/RWD-like (InterPro:IPR016135), Ubiquitin-conjugating enzyme, E2 (InterPro:IPR000608); BEST A…	667	148			ath04120:Ubiquitin mediated proteolysis,
comp149898_c2_seq8	AT1G64230.2	96.27	134	5	0	2	403	15	148	2e-92	274	ubiquitin-conjugating enzyme 28		ubiquitin-conjugating enzyme 28 (UBC28); FUNCTIONS IN: ubiquitin-protein ligase activity; INVOLVED IN: ubiquitin-dependent protein catabolic process; LOCATED IN: plasma membrane; EXPRESSED IN: 24 plant structures; EXPRESSED DURING: 15 growth stages; CONTAINS InterPro DOMAIN/s: Ubiquitin-conjugating enzyme/RWD-like (InterPro:IPR016135), Ubiquitin-conjugating enzyme, E2 (InterPro:IPR000608); BEST A…	871	148			ath04120:Ubiquitin mediated proteolysis,
comp137850_c0_seq5	AT1G64480.1	57.77	206	83	3	203	814	1	204	4e-77	236	calcineurin B-like protein 8	calcineurin B-like protein 8, member of plant-specific family of calcium sensor proteins containing 3 EF-hand motifs	calcineurin B-like protein 8 (CBL8); CONTAINS InterPro DOMAIN/s: EF-Hand 1, calcium-binding site (InterPro:IPR018247), Calcineurin B protein (InterPro:IPR015757), Recoverin (InterPro:IPR001125), Calcium-binding EF-hand (InterPro:IPR002048), EF-hand-like domain (InterPro:IPR011992), EF-hand (InterPro:IPR018248), EF-HAND 2 (InterPro:IPR018249); BEST Arabidopsis thaliana protein match is: Calcium-bi…	816	214			ath04650:Natural killer cell mediated cytotoxicity,
comp110759_c0_seq1	AT1G64520.1	77.22	79	18	0	99	335	1	79	1e-37	130	regulatory particle non-ATPase 12A		regulatory particle non-ATPase 12A (RPN12a); FUNCTIONS IN: peptidase activity; INVOLVED IN: in 14 processes; LOCATED IN: proteasome complex, nucleus, proteasome regulatory particle, lid subcomplex, chloroplast envelope; EXPRESSED IN: 23 plant structures; EXPRESSED DURING: 15 growth stages; CONTAINS InterPro DOMAIN/s: 26S proteasome non-ATPase regulatory subunit Rpn12 (InterPro:IPR006746), SAC3/GA…	337	267			ath03050:Proteasome,
comp126450_c0_seq1	AT1G64520.1	81.82	132	24	0	5	400	136	267	2e-76	236	regulatory particle non-ATPase 12A		regulatory particle non-ATPase 12A (RPN12a); FUNCTIONS IN: peptidase activity; INVOLVED IN: in 14 processes; LOCATED IN: proteasome complex, nucleus, proteasome regulatory particle, lid subcomplex, chloroplast envelope; EXPRESSED IN: 23 plant structures; EXPRESSED DURING: 15 growth stages; CONTAINS InterPro DOMAIN/s: 26S proteasome non-ATPase regulatory subunit Rpn12 (InterPro:IPR006746), SAC3/GA…	753	267			ath03050:Proteasome,
comp8318_c0_seq1	AT1G65040.1	64.78	159	50	2	1	459	71	229	1e-65	205	RING/U-box superfamily protein		RING/U-box superfamily protein; FUNCTIONS IN: zinc ion binding; LOCATED IN: plasma membrane; EXPRESSED IN: male gametophyte, pollen tube; EXPRESSED DURING: L mature pollen stage, M germinated pollen stage; CONTAINS InterPro DOMAIN/s: Zinc finger, RING-type (InterPro:IPR001841), Zinc finger, C3HC4 RING-type (InterPro:IPR018957); BEST Arabidopsis thaliana protein match is: RING/U-box superfamily pr…	514	281			ath04120:Ubiquitin mediated proteolysis,
comp1244603_c0_seq1	AT1G65040.1	84.85	66	10	0	198	1	12	77	4e-38	130	RING/U-box superfamily protein		RING/U-box superfamily protein; FUNCTIONS IN: zinc ion binding; LOCATED IN: plasma membrane; EXPRESSED IN: male gametophyte, pollen tube; EXPRESSED DURING: L mature pollen stage, M germinated pollen stage; CONTAINS InterPro DOMAIN/s: Zinc finger, RING-type (InterPro:IPR001841), Zinc finger, C3HC4 RING-type (InterPro:IPR018957); BEST Arabidopsis thaliana protein match is: RING/U-box superfamily pr…	203	281			ath04120:Ubiquitin mediated proteolysis,
comp2531288_c0_seq1	AT1G65040.2	42.55	94	54	0	282	1	50	143	2e-15	71.6	RING/U-box superfamily protein		RING/U-box superfamily protein; FUNCTIONS IN: zinc ion binding; LOCATED IN: plasma membrane; EXPRESSED IN: male gametophyte, pollen tube; EXPRESSED DURING: L mature pollen stage, M germinated pollen stage; CONTAINS InterPro DOMAIN/s: Zinc finger, RING-type (InterPro:IPR001841), Zinc finger, C3HC4 RING-type (InterPro:IPR018957); BEST Arabidopsis thaliana protein match is: RING/U-box superfamily pr…	289	460			ath04120:Ubiquitin mediated proteolysis,
comp40088_c0_seq1	AT1G65070.1	56.67	60	26	0	218	39	43	102	3e-16	75.5	DNA mismatch repair protein MutS, type 2		DNA mismatch repair protein MutS, type 2; FUNCTIONS IN: damaged DNA binding, mismatched DNA binding, ATP binding; INVOLVED IN: mismatch repair, maintenance of fidelity involved in DNA-dependent DNA replication; LOCATED IN: nucleus; EXPRESSED IN: 22 plant structures; EXPRESSED DURING: 13 growth stages; CONTAINS InterPro DOMAIN/s: DNA mismatch repair protein MutS, type 2 (InterPro:IPR005747), DNA m…	363	857			ath03430:Mismatch repair,
comp147531_c0_seq1	AT1G65070.2	54.96	242	106	1	7	732	114	352	3e-88	282	DNA mismatch repair protein MutS, type 2		DNA mismatch repair protein MutS, type 2; FUNCTIONS IN: damaged DNA binding, mismatched DNA binding, ATP binding; INVOLVED IN: mismatch repair, maintenance of fidelity involved in DNA-dependent DNA replication; EXPRESSED IN: 22 plant structures; EXPRESSED DURING: 13 growth stages; CONTAINS InterPro DOMAIN/s: DNA mismatch repair protein MutS, core (InterPro:IPR007696), DNA mismatch repair protein …	735	876			ath03430:Mismatch repair,
comp147531_c1_seq3	AT1G65070.2	50.77	130	54	4	2	385	755	876	6e-31	119	DNA mismatch repair protein MutS, type 2		DNA mismatch repair protein MutS, type 2; FUNCTIONS IN: damaged DNA binding, mismatched DNA binding, ATP binding; INVOLVED IN: mismatch repair, maintenance of fidelity involved in DNA-dependent DNA replication; EXPRESSED IN: 22 plant structures; EXPRESSED DURING: 13 growth stages; CONTAINS InterPro DOMAIN/s: DNA mismatch repair protein MutS, core (InterPro:IPR007696), DNA mismatch repair protein …	465	876			ath03430:Mismatch repair,
comp2110943_c0_seq1	AT1G65070.1	30.59	85	59	0	255	1	490	574	5e-08	50.1	DNA mismatch repair protein MutS, type 2		DNA mismatch repair protein MutS, type 2; FUNCTIONS IN: damaged DNA binding, mismatched DNA binding, ATP binding; INVOLVED IN: mismatch repair, maintenance of fidelity involved in DNA-dependent DNA replication; LOCATED IN: nucleus; EXPRESSED IN: 22 plant structures; EXPRESSED DURING: 13 growth stages; CONTAINS InterPro DOMAIN/s: DNA mismatch repair protein MutS, type 2 (InterPro:IPR005747), DNA m…	256	857			ath03430:Mismatch repair,
comp47793_c0_seq1	AT1G65290.1	44.44	72	40	0	97	312	48	119	1e-16	72.8	mitochondrial acyl carrier protein 2	Encodes a member of the mitochondrial acyl carrier protein (ACP) family. As part of the mitochondrial matrix, it is likely to be involved in fatty acid or lipoic acid biogenesis.	mitochondrial acyl carrier protein 2 (mtACP2); FUNCTIONS IN: acyl carrier activity, cobalt ion binding, metal ion binding; INVOLVED IN: fatty acid biosynthetic process; LOCATED IN: mitochondrion, mitochondrial matrix; EXPRESSED IN: 22 plant structures; EXPRESSED DURING: 13 growth stages; CONTAINS InterPro DOMAIN/s: Phosphopantetheine-binding (InterPro:IPR006163), Acyl carrier protein (ACP) (Inter…	376	126			ath00190:Oxidative phosphorylation,
comp133333_c0_seq1	AT1G65290.1	72.09	129	31	2	122	505	2	126	2e-56	180	mitochondrial acyl carrier protein 2	Encodes a member of the mitochondrial acyl carrier protein (ACP) family. As part of the mitochondrial matrix, it is likely to be involved in fatty acid or lipoic acid biogenesis.	mitochondrial acyl carrier protein 2 (mtACP2); FUNCTIONS IN: acyl carrier activity, cobalt ion binding, metal ion binding; INVOLVED IN: fatty acid biosynthetic process; LOCATED IN: mitochondrion, mitochondrial matrix; EXPRESSED IN: 22 plant structures; EXPRESSED DURING: 13 growth stages; CONTAINS InterPro DOMAIN/s: Phosphopantetheine-binding (InterPro:IPR006163), Acyl carrier protein (ACP) (Inter…	747	126			ath00190:Oxidative phosphorylation,
comp136141_c0_seq1	AT1G65290.1	73.81	126	26	3	127	501	7	126	2e-53	175	mitochondrial acyl carrier protein 2	Encodes a member of the mitochondrial acyl carrier protein (ACP) family. As part of the mitochondrial matrix, it is likely to be involved in fatty acid or lipoic acid biogenesis.	mitochondrial acyl carrier protein 2 (mtACP2); FUNCTIONS IN: acyl carrier activity, cobalt ion binding, metal ion binding; INVOLVED IN: fatty acid biosynthetic process; LOCATED IN: mitochondrion, mitochondrial matrix; EXPRESSED IN: 22 plant structures; EXPRESSED DURING: 13 growth stages; CONTAINS InterPro DOMAIN/s: Phosphopantetheine-binding (InterPro:IPR006163), Acyl carrier protein (ACP) (Inter…	982	126			ath00190:Oxidative phosphorylation,
comp97717_c0_seq1	AT1G65660.1	94.68	94	5	0	282	1	1	94	2e-58	193	Pre-mRNA splicing Prp18-interacting factor	Encodes a CCHC zinc finger protein that may function as a step II splicing factor. In an epigenetic allele of SMP1 (in which SMP1 and SMP2 mRNA is reduced) organs are smaller and contain fewer cells.	SWELLMAP 1 (SMP1); CONTAINS InterPro DOMAIN/s: Zinc finger, CCHC-type (InterPro:IPR001878), Pre-mRNA splicing Prp18-interacting factor (InterPro:IPR021715); BEST Arabidopsis thaliana protein match is: Pre-mRNA splicing Prp18-interacting factor (TAIR:AT4G37120.1); Has 30201 Blast hits to 17322 proteins in 780 species: Archae - 12; Bacteria - 1396; Metazoa - 17338; Fungi - 3422; Plants - 5037; Viru…	478	535			ath03040:Spliceosome,
comp103068_c0_seq1	AT1G65660.1	77.14	35	8	0	1	105	501	535	3e-13	65.5	Pre-mRNA splicing Prp18-interacting factor	Encodes a CCHC zinc finger protein that may function as a step II splicing factor. In an epigenetic allele of SMP1 (in which SMP1 and SMP2 mRNA is reduced) organs are smaller and contain fewer cells.	SWELLMAP 1 (SMP1); CONTAINS InterPro DOMAIN/s: Zinc finger, CCHC-type (InterPro:IPR001878), Pre-mRNA splicing Prp18-interacting factor (InterPro:IPR021715); BEST Arabidopsis thaliana protein match is: Pre-mRNA splicing Prp18-interacting factor (TAIR:AT4G37120.1); Has 30201 Blast hits to 17322 proteins in 780 species: Archae - 12; Bacteria - 1396; Metazoa - 17338; Fungi - 3422; Plants - 5037; Viru…	289	535			ath03040:Spliceosome,
comp120396_c0_seq1	AT1G65660.1	60	55	21	1	3	167	436	489	3e-13	66.2	Pre-mRNA splicing Prp18-interacting factor	Encodes a CCHC zinc finger protein that may function as a step II splicing factor. In an epigenetic allele of SMP1 (in which SMP1 and SMP2 mRNA is reduced) organs are smaller and contain fewer cells.	SWELLMAP 1 (SMP1); CONTAINS InterPro DOMAIN/s: Zinc finger, CCHC-type (InterPro:IPR001878), Pre-mRNA splicing Prp18-interacting factor (InterPro:IPR021715); BEST Arabidopsis thaliana protein match is: Pre-mRNA splicing Prp18-interacting factor (TAIR:AT4G37120.1); Has 30201 Blast hits to 17322 proteins in 780 species: Archae - 12; Bacteria - 1396; Metazoa - 17338; Fungi - 3422; Plants - 5037; Viru…	386	535			ath03040:Spliceosome,
comp149089_c0_seq1	AT1G65660.1	81.12	535	101	0	1872	268	1	535	0	782	Pre-mRNA splicing Prp18-interacting factor	Encodes a CCHC zinc finger protein that may function as a step II splicing factor. In an epigenetic allele of SMP1 (in which SMP1 and SMP2 mRNA is reduced) organs are smaller and contain fewer cells.	SWELLMAP 1 (SMP1); CONTAINS InterPro DOMAIN/s: Zinc finger, CCHC-type (InterPro:IPR001878), Pre-mRNA splicing Prp18-interacting factor (InterPro:IPR021715); BEST Arabidopsis thaliana protein match is: Pre-mRNA splicing Prp18-interacting factor (TAIR:AT4G37120.1); Has 30201 Blast hits to 17322 proteins in 780 species: Archae - 12; Bacteria - 1396; Metazoa - 17338; Fungi - 3422; Plants - 5037; Viru…	2088	535			ath03040:Spliceosome,
comp150724_c1_seq1	AT1G65700.2	85.71	98	14	0	538	245	1	98	2e-44	148	Small nuclear ribonucleoprotein family protein		Small nuclear ribonucleoprotein family protein; CONTAINS InterPro DOMAIN/s: Like-Sm ribonucleoprotein (LSM) domain (InterPro:IPR001163), Like-Sm ribonucleoprotein (LSM) domain, eukaryotic/archaea-type (InterPro:IPR006649), Like-Sm ribonucleoprotein (LSM)-related domain (InterPro:IPR010920); BEST Arabidopsis thaliana protein match is: Small nuclear ribonucleoprotein family protein (TAIR:AT1G19120.…	773	98			ath03018:RNA degradation,ath03040:Spliceosome,
comp2401586_c0_seq1	AT1G65700.2	63.16	95	35	0	11	295	4	98	3e-39	129	Small nuclear ribonucleoprotein family protein		Small nuclear ribonucleoprotein family protein; CONTAINS InterPro DOMAIN/s: Like-Sm ribonucleoprotein (LSM) domain (InterPro:IPR001163), Like-Sm ribonucleoprotein (LSM) domain, eukaryotic/archaea-type (InterPro:IPR006649), Like-Sm ribonucleoprotein (LSM)-related domain (InterPro:IPR010920); BEST Arabidopsis thaliana protein match is: Small nuclear ribonucleoprotein family protein (TAIR:AT1G19120.…	319	98			ath03018:RNA degradation,ath03040:Spliceosome,
comp110806_c0_seq3	AT1G65820.1	65.26	95	33	0	663	379	52	146	4e-50	138	microsomal glutathione s-transferase, putative		microsomal glutathione s-transferase, putative; FUNCTIONS IN: glutathione transferase activity; INVOLVED IN: biological_process unknown; LOCATED IN: endoplasmic reticulum, vacuole, membrane; EXPRESSED IN: 23 plant structures; EXPRESSED DURING: 14 growth stages; CONTAINS InterPro DOMAIN/s: Membrane-associated, eicosanoid/glutathione metabolism (MAPEG) protein (InterPro:IPR001129); Has 397 Blast hi…	1086	146			ath00480:Glutathione metabolism,ath00980:Metabolism of xenobiotics by cytochrome P450,
comp1772343_c0_seq1	AT1G66410.2	69.57	23	7	0	251	183	137	159	0.0002	37.7	calmodulin 4	encodes a calmodulin	calmodulin 4 (CAM4); CONTAINS InterPro DOMAIN/s: EF-Hand 1, calcium-binding site (InterPro:IPR018247), EF-HAND 2 (InterPro:IPR018249), Calcium-binding EF-hand (InterPro:IPR002048), EF-hand-like domain (InterPro:IPR011992), EF-hand (InterPro:IPR018248); BEST Arabidopsis thaliana protein match is: calmodulin 1 (TAIR:AT5G37780.1).	252	159			ath04070:Phosphatidylinositol signaling system,
comp149069_c0_seq20	AT1G66520.1	73.73	255	67	0	1123	359	101	355	2e-137	393	formyltransferase, putative		pigment defective 194 (pde194); FUNCTIONS IN: hydroxymethyl-, formyl- and related transferase activity, formyltetrahydrofolate deformylase activity, catalytic activity; INVOLVED IN: purine ribonucleotide biosynthetic process, biosynthetic process; EXPRESSED IN: 21 plant structures; EXPRESSED DURING: 13 growth stages; CONTAINS InterPro DOMAIN/s: Formyl transferase, C-terminal (InterPro:IPR005793),…	1509	355			ath00670:One carbon pool by folate,ath00970:Aminoacyl-tRNA biosynthesis,
comp125_c0_seq1	AT1G66580.1	78.12	96	21	0	289	2	15	110	5e-51	163	senescence associated gene 24		senescence associated gene 24 (SAG24); FUNCTIONS IN: structural constituent of ribosome; INVOLVED IN: response to UV-B, translation; LOCATED IN: cytosolic ribosome, ribosome, cytosolic large ribosomal subunit, plasma membrane, vacuole; EXPRESSED IN: 25 plant structures; EXPRESSED DURING: 15 growth stages; CONTAINS InterPro DOMAIN/s: Ribosomal protein L10e (InterPro:IPR001197), Ribosomal protein L…	290	221			ath03010:Ribosome,
comp119390_c0_seq1	AT1G66580.1	93.67	79	5	0	237	1	29	107	3e-50	160	senescence associated gene 24		senescence associated gene 24 (SAG24); FUNCTIONS IN: structural constituent of ribosome; INVOLVED IN: response to UV-B, translation; LOCATED IN: cytosolic ribosome, ribosome, cytosolic large ribosomal subunit, plasma membrane, vacuole; EXPRESSED IN: 25 plant structures; EXPRESSED DURING: 15 growth stages; CONTAINS InterPro DOMAIN/s: Ribosomal protein L10e (InterPro:IPR001197), Ribosomal protein L…	238	221			ath03010:Ribosome,
comp126606_c0_seq1	AT1G66580.1	75.93	108	26	0	326	3	1	108	1e-57	181	senescence associated gene 24		senescence associated gene 24 (SAG24); FUNCTIONS IN: structural constituent of ribosome; INVOLVED IN: response to UV-B, translation; LOCATED IN: cytosolic ribosome, ribosome, cytosolic large ribosomal subunit, plasma membrane, vacuole; EXPRESSED IN: 25 plant structures; EXPRESSED DURING: 15 growth stages; CONTAINS InterPro DOMAIN/s: Ribosomal protein L10e (InterPro:IPR001197), Ribosomal protein L…	378	221			ath03010:Ribosome,
comp2005154_c0_seq1	AT1G66580.1	61	100	39	0	2	301	109	208	2e-37	129	senescence associated gene 24		senescence associated gene 24 (SAG24); FUNCTIONS IN: structural constituent of ribosome; INVOLVED IN: response to UV-B, translation; LOCATED IN: cytosolic ribosome, ribosome, cytosolic large ribosomal subunit, plasma membrane, vacuole; EXPRESSED IN: 25 plant structures; EXPRESSED DURING: 15 growth stages; CONTAINS InterPro DOMAIN/s: Ribosomal protein L10e (InterPro:IPR001197), Ribosomal protein L…	390	221			ath03010:Ribosome,
comp86645_c0_seq1	AT1G67250.1	36.17	94	59	1	2	280	22	115	2e-10	54.7	Proteasome maturation factor UMP1		Proteasome maturation factor UMP1; CONTAINS InterPro DOMAIN/s: Proteasome maturation factor UMP1 (InterPro:IPR008012); BEST Arabidopsis thaliana protein match is: acclimation of photosynthesis to environment (TAIR:AT5G38660.2); Has 220 Blast hits to 220 proteins in 80 species: Archae - 0; Bacteria - 0; Metazoa - 106; Fungi - 2; Plants - 90; Viruses - 0; Other Eukaryotes - 22 (source: NCBI BLink).	327	141			ath03050:Proteasome,
comp145392_c0_seq2	AT1G67320.2	71.36	447	125	2	185	1519	1	446	0	652	DNA primase, large subunit family		DNA primase, large subunit family; FUNCTIONS IN: DNA primase activity; INVOLVED IN: DNA replication, synthesis of RNA primer; EXPRESSED IN: 21 plant structures; EXPRESSED DURING: 13 growth stages; CONTAINS InterPro DOMAIN/s: DNA primase, large subunit, eukaryotic (InterPro:IPR016558), DNA primase, large subunit, eukaryotic/archaeal (InterPro:IPR007238).	1767	454			ath00230:Purine metabolism,ath00240:Pyrimidine metabolism,ath03030:DNA replication,
comp117967_c0_seq1	AT1G67430.1	76.06	71	17	0	3	215	89	159	1e-34	118	Ribosomal protein L22p/L17e family protein		Ribosomal protein L22p/L17e family protein; FUNCTIONS IN: structural constituent of ribosome; INVOLVED IN: translation; LOCATED IN: in 6 components; EXPRESSED IN: 23 plant structures; EXPRESSED DURING: 13 growth stages; CONTAINS InterPro DOMAIN/s: Ribosomal protein L22/L17 (InterPro:IPR001063), Ribosomal protein L22/L17, eukaryotic/archaeal (InterPro:IPR005721), Ribosomal protein L22/L17, conserv…	216	175			ath03010:Ribosome,
comp136813_c0_seq3	AT1G67430.1	69.74	152	45	1	591	139	1	152	6e-71	217	Ribosomal protein L22p/L17e family protein		Ribosomal protein L22p/L17e family protein; FUNCTIONS IN: structural constituent of ribosome; INVOLVED IN: translation; LOCATED IN: in 6 components; EXPRESSED IN: 23 plant structures; EXPRESSED DURING: 13 growth stages; CONTAINS InterPro DOMAIN/s: Ribosomal protein L22/L17 (InterPro:IPR001063), Ribosomal protein L22/L17, eukaryotic/archaeal (InterPro:IPR005721), Ribosomal protein L22/L17, conserv…	632	175			ath03010:Ribosome,
comp144034_c0_seq2	AT1G67430.1	89.66	174	18	0	826	305	1	174	1e-103	305	Ribosomal protein L22p/L17e family protein		Ribosomal protein L22p/L17e family protein; FUNCTIONS IN: structural constituent of ribosome; INVOLVED IN: translation; LOCATED IN: in 6 components; EXPRESSED IN: 23 plant structures; EXPRESSED DURING: 13 growth stages; CONTAINS InterPro DOMAIN/s: Ribosomal protein L22/L17 (InterPro:IPR001063), Ribosomal protein L22/L17, eukaryotic/archaeal (InterPro:IPR005721), Ribosomal protein L22/L17, conserv…	978	175			ath03010:Ribosome,
comp151141_c0_seq1	AT1G67430.1	88	50	5	1	5	154	125	173	2e-13	65.1	Ribosomal protein L22p/L17e family protein		Ribosomal protein L22p/L17e family protein; FUNCTIONS IN: structural constituent of ribosome; INVOLVED IN: translation; LOCATED IN: in 6 components; EXPRESSED IN: 23 plant structures; EXPRESSED DURING: 13 growth stages; CONTAINS InterPro DOMAIN/s: Ribosomal protein L22/L17 (InterPro:IPR001063), Ribosomal protein L22/L17, eukaryotic/archaeal (InterPro:IPR005721), Ribosomal protein L22/L17, conserv…	468	175			ath03010:Ribosome,
comp1270814_c0_seq1	AT1G67430.1	70.59	51	15	0	6	158	117	167	6e-18	75.5	Ribosomal protein L22p/L17e family protein		Ribosomal protein L22p/L17e family protein; FUNCTIONS IN: structural constituent of ribosome; INVOLVED IN: translation; LOCATED IN: in 6 components; EXPRESSED IN: 23 plant structures; EXPRESSED DURING: 13 growth stages; CONTAINS InterPro DOMAIN/s: Ribosomal protein L22/L17 (InterPro:IPR001063), Ribosomal protein L22/L17, eukaryotic/archaeal (InterPro:IPR005721), Ribosomal protein L22/L17, conserv…	273	175			ath03010:Ribosome,
comp1784768_c0_seq1	AT1G67430.1	60.27	73	28	1	2	217	59	131	1e-22	87.8	Ribosomal protein L22p/L17e family protein		Ribosomal protein L22p/L17e family protein; FUNCTIONS IN: structural constituent of ribosome; INVOLVED IN: translation; LOCATED IN: in 6 components; EXPRESSED IN: 23 plant structures; EXPRESSED DURING: 13 growth stages; CONTAINS InterPro DOMAIN/s: Ribosomal protein L22/L17 (InterPro:IPR001063), Ribosomal protein L22/L17, eukaryotic/archaeal (InterPro:IPR005721), Ribosomal protein L22/L17, conserv…	219	175			ath03010:Ribosome,
comp144512_c0_seq2	AT1G67630.1	60.67	356	134	4	1233	175	268	620	4e-140	418	DNA polymerase alpha 2		DNA polymerase alpha 2 (POLA2); FUNCTIONS IN: DNA binding, DNA-directed DNA polymerase activity; INVOLVED IN: DNA replication; LOCATED IN: mitochondrion; EXPRESSED IN: 21 plant structures; EXPRESSED DURING: 13 growth stages; CONTAINS InterPro DOMAIN/s: DNA polymerase alpha, subunit B N-terminal (InterPro:IPR013627), DNA polymerase alpha, subunit B (InterPro:IPR016722), DNA polymerase alpha/epsilo…	1283	620			ath00230:Purine metabolism,ath00240:Pyrimidine metabolism,ath03030:DNA replication,
comp42678_c0_seq1	AT1G67650.1	62.5	32	11	1	163	71	579	610	2e-05	42.4	SRP72 RNA-binding domain		SRP72 RNA-binding domain; FUNCTIONS IN: 7S RNA binding; INVOLVED IN: SRP-dependent cotranslational protein targeting to membrane; LOCATED IN: signal recognition particle; CONTAINS InterPro DOMAIN/s: Signal recognition particle, SRP72 subunit, RNA-binding (InterPro:IPR013699); BEST Arabidopsis thaliana protein match is: SRP72 RNA-binding domain (TAIR:AT1G67680.1); Has 433 Blast hits to 428 protein…	282	651			ath03060:Protein export,
comp155945_c0_seq2	AT1G67680.1	65.83	635	199	5	2330	465	19	648	0	726	SRP72 RNA-binding domain		SRP72 RNA-binding domain; FUNCTIONS IN: 7S RNA binding; INVOLVED IN: SRP-dependent cotranslational protein targeting to membrane; LOCATED IN: signal recognition particle; EXPRESSED IN: male gametophyte, pollen tube; EXPRESSED DURING: L mature pollen stage, M germinated pollen stage; CONTAINS InterPro DOMAIN/s: Signal recognition particle, SRP72 subunit, RNA-binding (InterPro:IPR013699); BEST Arab…	2465	664			ath03060:Protein export,
comp145154_c0_seq1	AT1G68050.1	80.36	616	109	5	51	1895	12	616	0	942	flavin-binding, kelch repeat, f box 1	Encodes FKF1, a flavin-binding kelch repeat F box protein, is clock-controlled, regulates transition to flowering. Forms a complex with GI on the CO promoter to regulate CO expression.	flavin-binding, kelch repeat, f box 1 (FKF1); FUNCTIONS IN: ubiquitin-protein ligase activity, signal transducer activity; INVOLVED IN: response to blue light, positive regulation of flower development, circadian rhythm, ubiquitin-dependent protein catabolic process, regulation of transcription; LOCATED IN: cellular_component unknown; EXPRESSED IN: whole plant, root tip, male gametophyte, leaf, p…	2239	619			ath04712:Circadian rhythm,
comp143949_c0_seq3	AT1G69770.1	54.78	785	320	11	2627	357	50	827	0	831	chromomethylase 3	Encodes a chromomethylase involved in methylating cytosine residues at non-CG sites. Involved in preferentially methylating transposon-related sequences, reducing their mobility. CMT3 interacts with an Arabidopsis homologue of HP1 (heterochromatin protein 1), which in turn interacts with methylated histones. Involved in gene silencing.	chromomethylase 3 (CMT3); FUNCTIONS IN: DNA (cytosine-5-)-methyltransferase activity; INVOLVED IN: in 6 processes; LOCATED IN: chromatin, nucleus; EXPRESSED IN: 21 plant structures; EXPRESSED DURING: 13 growth stages; CONTAINS InterPro DOMAIN/s: DNA methylase, C-5 cytosine-specific (InterPro:IPR001525), Chromo domain-like (InterPro:IPR016197), Bromo adjacent homology (BAH) domain (InterPro:IPR001…	2908	839			ath00270:Cysteine and methionine metabolism,
comp147159_c0_seq6	AT1G69770.1	57.35	544	209	6	1792	209	303	839	0	621	chromomethylase 3	Encodes a chromomethylase involved in methylating cytosine residues at non-CG sites. Involved in preferentially methylating transposon-related sequences, reducing their mobility. CMT3 interacts with an Arabidopsis homologue of HP1 (heterochromatin protein 1), which in turn interacts with methylated histones. Involved in gene silencing.	chromomethylase 3 (CMT3); FUNCTIONS IN: DNA (cytosine-5-)-methyltransferase activity; INVOLVED IN: in 6 processes; LOCATED IN: chromatin, nucleus; EXPRESSED IN: 21 plant structures; EXPRESSED DURING: 13 growth stages; CONTAINS InterPro DOMAIN/s: DNA methylase, C-5 cytosine-specific (InterPro:IPR001525), Chromo domain-like (InterPro:IPR016197), Bromo adjacent homology (BAH) domain (InterPro:IPR001…	1792	839			ath00270:Cysteine and methionine metabolism,
comp154973_c0_seq1	AT1G70320.1	35.32	2135	1204	47	11101	4925	9	2042	0	1128	ubiquitin-protein ligase 2	encodes a ubiquitin-protein ligase-like protein containing a HECT domain. There are six other HECT-domain UPLs in Arabidopsis.	ubiquitin-protein ligase 2 (UPL2); FUNCTIONS IN: ubiquitin-protein ligase activity; INVOLVED IN: protein ubiquitination, ubiquitin-dependent protein catabolic process; LOCATED IN: cytosol, mitochondrion, ubiquitin ligase complex, nucleus; EXPRESSED IN: male gametophyte, cultured cell, pollen tube; EXPRESSED DURING: M germinated pollen stage; CONTAINS InterPro DOMAIN/s: Ubiquitin-associated/transl…	11456	3658			ath04120:Ubiquitin mediated proteolysis,
comp52661_c0_seq1	AT1G70600.1	77.63	76	17	0	228	1	1	76	3e-36	122	Ribosomal protein L18e/L15 superfamily protein		Ribosomal protein L18e/L15 superfamily protein; FUNCTIONS IN: structural constituent of ribosome; INVOLVED IN: translation; LOCATED IN: cytosolic ribosome, ribosome, cytosolic large ribosomal subunit, membrane; EXPRESSED IN: guard cell, leaf; CONTAINS InterPro DOMAIN/s: Ribosomal protein L18e/L15 (InterPro:IPR021131), Ribosomal protein L15, conserved site (InterPro:IPR001196); BEST Arabidopsis th…	239	146			ath03010:Ribosome,
comp131557_c0_seq4	AT1G70600.1	85.14	148	20	1	93	536	1	146	2e-73	224	Ribosomal protein L18e/L15 superfamily protein		Ribosomal protein L18e/L15 superfamily protein; FUNCTIONS IN: structural constituent of ribosome; INVOLVED IN: translation; LOCATED IN: cytosolic ribosome, ribosome, cytosolic large ribosomal subunit, membrane; EXPRESSED IN: guard cell, leaf; CONTAINS InterPro DOMAIN/s: Ribosomal protein L18e/L15 (InterPro:IPR021131), Ribosomal protein L15, conserved site (InterPro:IPR001196); BEST Arabidopsis th…	739	146			ath03010:Ribosome,
comp142457_c0_seq1	AT1G70600.1	88.36	146	17	0	109	546	1	146	8e-90	267	Ribosomal protein L18e/L15 superfamily protein		Ribosomal protein L18e/L15 superfamily protein; FUNCTIONS IN: structural constituent of ribosome; INVOLVED IN: translation; LOCATED IN: cytosolic ribosome, ribosome, cytosolic large ribosomal subunit, membrane; EXPRESSED IN: guard cell, leaf; CONTAINS InterPro DOMAIN/s: Ribosomal protein L18e/L15 (InterPro:IPR021131), Ribosomal protein L15, conserved site (InterPro:IPR001196); BEST Arabidopsis th…	842	146			ath03010:Ribosome,
comp2421764_c0_seq1	AT1G70600.1	61.25	80	28	2	3	239	47	124	4e-27	98.6	Ribosomal protein L18e/L15 superfamily protein		Ribosomal protein L18e/L15 superfamily protein; FUNCTIONS IN: structural constituent of ribosome; INVOLVED IN: translation; LOCATED IN: cytosolic ribosome, ribosome, cytosolic large ribosomal subunit, membrane; EXPRESSED IN: guard cell, leaf; CONTAINS InterPro DOMAIN/s: Ribosomal protein L18e/L15 (InterPro:IPR021131), Ribosomal protein L15, conserved site (InterPro:IPR001196); BEST Arabidopsis th…	239	146			ath03010:Ribosome,
comp156862_c1_seq3	AT1G71720.1	68.02	222	68	2	928	1587	278	498	7e-111	304	Nucleic acid-binding proteins superfamily		Nucleic acid-binding proteins superfamily; FUNCTIONS IN: RNA binding; LOCATED IN: chloroplast; EXPRESSED IN: 22 plant structures; EXPRESSED DURING: 13 growth stages; CONTAINS InterPro DOMAIN/s: Nucleic acid-binding, OB-fold-like (InterPro:IPR016027), Nucleic acid-binding, OB-fold (InterPro:IPR012340), Ribosomal protein S1, RNA-binding domain (InterPro:IPR003029); BEST Arabidopsis thaliana protein…	2058	500			ath03010:Ribosome,
comp141575_c1_seq1	AT1G72880.1	59.24	184	60	3	534	1	4	178	4e-64	209	Survival protein SurE-like phosphatase/nucleotidase		Survival protein SurE-like phosphatase/nucleotidase; FUNCTIONS IN: hydrolase activity, acid phosphatase activity; INVOLVED IN: biological_process unknown; LOCATED IN: cellular_component unknown; CONTAINS InterPro DOMAIN/s: Survival protein SurE-like phosphatase/nucleotidase (InterPro:IPR002828); BEST Arabidopsis thaliana protein match is: Survival protein SurE-like phosphatase/nucleotidase (TAIR:…	868	385			ath00230:Purine metabolism,ath00240:Pyrimidine metabolism,ath00760:Nicotinate and nicotinamide metabolism,ath01065:Biosynthesis of alkaloids derived from histidine and purine,
comp149559_c2_seq3	AT1G72880.1	62.28	395	135	3	1620	439	4	385	2e-132	398	Survival protein SurE-like phosphatase/nucleotidase		Survival protein SurE-like phosphatase/nucleotidase; FUNCTIONS IN: hydrolase activity, acid phosphatase activity; INVOLVED IN: biological_process unknown; LOCATED IN: cellular_component unknown; CONTAINS InterPro DOMAIN/s: Survival protein SurE-like phosphatase/nucleotidase (InterPro:IPR002828); BEST Arabidopsis thaliana protein match is: Survival protein SurE-like phosphatase/nucleotidase (TAIR:…	1870	385			ath00230:Purine metabolism,ath00240:Pyrimidine metabolism,ath00760:Nicotinate and nicotinamide metabolism,ath01065:Biosynthesis of alkaloids derived from histidine and purine,
comp154321_c1_seq15	AT1G72990.1	65.58	645	210	4	375	2297	61	697	0	875	beta-galactosidase 17		beta-galactosidase 17 (BGAL17); FUNCTIONS IN: cation binding, beta-galactosidase activity, hydrolase activity, hydrolyzing O-glycosyl compounds, catalytic activity; INVOLVED IN: lactose catabolic process, using glucoside 3-dehydrogenase, carbohydrate metabolic process, lactose catabolic process via UDP-galactose, lactose catabolic process; LOCATED IN: mitochondrion; EXPRESSED IN: 26 plant structu…	3216	697			ath00052:Galactose metabolism,ath00511:Other glycan degradation,ath00531:Glycosaminoglycan degradation,ath00600:Sphingolipid metabolism,ath00604:Glycosphingolipid biosynthesis,
comp45877_c0_seq1	AT1G73030.1	50.79	63	31	0	9	197	110	172	7e-17	72	SNF7 family protein	Encodes an ESCRT-related protein: CHMP1A/AT1G73030; CHMP1B/AT1G17730. CHMP1A and B mediate multivesicular body sorting of auxin carriers and are required for plant development. ESCRT: Endosomal Sorting Complexes Required For Transport machinery; CHMP: Charged Multivesicular Body Protein/Chromatin Modifying Protein.	VPS46.2; CONTAINS InterPro DOMAIN/s: Snf7 (InterPro:IPR005024); BEST Arabidopsis thaliana protein match is: vacuolar protein sorting 46.1 (TAIR:AT1G17730.1); Has 1330 Blast hits to 1329 proteins in 227 species: Archae - 0; Bacteria - 0; Metazoa - 507; Fungi - 292; Plants - 340; Viruses - 0; Other Eukaryotes - 191 (source: NCBI BLink).	203	203			ath04144:Endocytosis,
comp141401_c0_seq1	AT1G73030.1	90.15	203	19	1	1065	460	1	203	4e-112	330	SNF7 family protein	Encodes an ESCRT-related protein: CHMP1A/AT1G73030; CHMP1B/AT1G17730. CHMP1A and B mediate multivesicular body sorting of auxin carriers and are required for plant development. ESCRT: Endosomal Sorting Complexes Required For Transport machinery; CHMP: Charged Multivesicular Body Protein/Chromatin Modifying Protein.	VPS46.2; CONTAINS InterPro DOMAIN/s: Snf7 (InterPro:IPR005024); BEST Arabidopsis thaliana protein match is: vacuolar protein sorting 46.1 (TAIR:AT1G17730.1); Has 1330 Blast hits to 1329 proteins in 227 species: Archae - 0; Bacteria - 0; Metazoa - 507; Fungi - 292; Plants - 340; Viruses - 0; Other Eukaryotes - 191 (source: NCBI BLink).	1147	203			ath04144:Endocytosis,
comp147025_c0_seq1	AT1G73050.1	67.38	515	168	0	1734	190	38	552	0	721	Glucose-methanol-choline (GMC) oxidoreductase family protein		Glucose-methanol-choline (GMC) oxidoreductase family protein; FUNCTIONS IN: oxidoreductase activity, acting on CH-OH group of donors, FAD binding; INVOLVED IN: cyanide biosynthetic process, defense response; LOCATED IN: endomembrane system; EXPRESSED IN: flower; EXPRESSED DURING: petal differentiation and expansion stage; CONTAINS InterPro DOMAIN/s: Glucose-methanol-choline oxidoreductase, N-term…	1880	552			ath00460:Cyanoamino acid metabolism,
comp896727_c0_seq1	AT1G73050.1	58.43	89	37	0	269	3	438	526	3e-33	121	Glucose-methanol-choline (GMC) oxidoreductase family protein		Glucose-methanol-choline (GMC) oxidoreductase family protein; FUNCTIONS IN: oxidoreductase activity, acting on CH-OH group of donors, FAD binding; INVOLVED IN: cyanide biosynthetic process, defense response; LOCATED IN: endomembrane system; EXPRESSED IN: flower; EXPRESSED DURING: petal differentiation and expansion stage; CONTAINS InterPro DOMAIN/s: Glucose-methanol-choline oxidoreductase, N-term…	271	552			ath00460:Cyanoamino acid metabolism,
comp152895_c0_seq1	AT1G73690.1	73.77	408	96	5	1668	445	1	397	0	576	cyclin-dependent kinase D1;1	cyclin dependent kinase activator CDKD;1. Nuclear localization. Involved in cell cycle regulation and cell differentiation.	cyclin-dependent kinase D1;1 (CDKD1;1); FUNCTIONS IN: protein serine/threonine kinase activity, protein kinase activity, kinase activity, ATP binding; INVOLVED IN: cell differentiation, regulation of cell cycle; LOCATED IN: nucleus; EXPRESSED IN: shoot apex, embryo, root, flower, seed; EXPRESSED DURING: F mature embryo stage, petal differentiation and expansion stage, E expanded cotyledon stage, …	1952	398			ath03420:Nucleotide excision repair,
comp153631_c0_seq6	AT1G73960.2	61.8	678	238	3	3524	1506	1	662	0	832	TBP-associated factor 2		TBP-associated factor 2 (TAF2); FUNCTIONS IN: metallopeptidase activity, zinc ion binding; LOCATED IN: cellular_component unknown; EXPRESSED IN: 25 plant structures; EXPRESSED DURING: 15 growth stages; CONTAINS InterPro DOMAIN/s: Peptidase M1, membrane alanine aminopeptidase, N-terminal (InterPro:IPR014782); Has 35333 Blast hits to 34131 proteins in 2444 species: Archae - 798; Bacteria - 22429; M…	3708	1370			ath03022:Basal transcription factors,
comp156258_c0_seq2	AT1G73960.1	45.28	159	57	6	222	635	1135	1284	5e-21	97.4	TBP-associated factor 2		TBP-associated factor 2 (TAF2); FUNCTIONS IN: metallopeptidase activity, zinc ion binding; LOCATED IN: cellular_component unknown; EXPRESSED IN: 25 plant structures; EXPRESSED DURING: 15 growth stages; CONTAINS InterPro DOMAIN/s: Peptidase M1, membrane alanine aminopeptidase, N-terminal (InterPro:IPR014782); Has 6967 Blast hits to 5425 proteins in 796 species: Archae - 100; Bacteria - 1288; Metaz…	1534	1390			ath03022:Basal transcription factors,
comp56864_c0_seq1	AT1G74050.1	100	84	0	0	254	3	57	140	1e-52	167	Ribosomal protein L6 family protein		Ribosomal protein L6 family protein; FUNCTIONS IN: structural constituent of ribosome; INVOLVED IN: translation; LOCATED IN: ribosome, cytosolic large ribosomal subunit, intracellular, plasma membrane, membrane; EXPRESSED IN: leaf; CONTAINS InterPro DOMAIN/s: Ribosomal protein L6, N-terminal (InterPro:IPR005568), Ribosomal protein L6E (InterPro:IPR000915); BEST Arabidopsis thaliana protein match …	256	233			ath03010:Ribosome,
comp143416_c1_seq1	AT1G74050.1	81.08	222	42	0	109	774	12	233	1e-102	306	Ribosomal protein L6 family protein		Ribosomal protein L6 family protein; FUNCTIONS IN: structural constituent of ribosome; INVOLVED IN: translation; LOCATED IN: ribosome, cytosolic large ribosomal subunit, intracellular, plasma membrane, membrane; EXPRESSED IN: leaf; CONTAINS InterPro DOMAIN/s: Ribosomal protein L6, N-terminal (InterPro:IPR005568), Ribosomal protein L6E (InterPro:IPR000915); BEST Arabidopsis thaliana protein match …	1091	233			ath03010:Ribosome,
comp694428_c0_seq1	AT1G74050.1	45.65	46	25	0	10	147	188	233	5e-07	45.8	Ribosomal protein L6 family protein		Ribosomal protein L6 family protein; FUNCTIONS IN: structural constituent of ribosome; INVOLVED IN: translation; LOCATED IN: ribosome, cytosolic large ribosomal subunit, intracellular, plasma membrane, membrane; EXPRESSED IN: leaf; CONTAINS InterPro DOMAIN/s: Ribosomal protein L6, N-terminal (InterPro:IPR005568), Ribosomal protein L6E (InterPro:IPR000915); BEST Arabidopsis thaliana protein match …	231	233			ath03010:Ribosome,
comp146205_c0_seq4	AT1G74060.1	37.66	239	127	7	732	16	12	228	1e-22	94.7	Ribosomal protein L6 family protein		Ribosomal protein L6 family protein; FUNCTIONS IN: structural constituent of ribosome; INVOLVED IN: translation; LOCATED IN: cytosolic ribosome, ribosome, cytosolic large ribosomal subunit, nucleolus, intracellular; CONTAINS InterPro DOMAIN/s: Ribosomal protein L6, N-terminal (InterPro:IPR005568), Ribosomal protein L6E (InterPro:IPR000915); BEST Arabidopsis thaliana protein match is: Ribosomal pr…	843	233			ath03010:Ribosome,
comp1052466_c0_seq1	AT1G74060.1	57.81	64	26	1	299	108	99	161	3e-08	52.4	Ribosomal protein L6 family protein		Ribosomal protein L6 family protein; FUNCTIONS IN: structural constituent of ribosome; INVOLVED IN: translation; LOCATED IN: cytosolic ribosome, ribosome, cytosolic large ribosomal subunit, nucleolus, intracellular; CONTAINS InterPro DOMAIN/s: Ribosomal protein L6, N-terminal (InterPro:IPR005568), Ribosomal protein L6E (InterPro:IPR000915); BEST Arabidopsis thaliana protein match is: Ribosomal pr…	607	233			ath03010:Ribosome,
comp122275_c0_seq1	AT1G74270.1	49.09	110	48	1	194	523	11	112	2e-31	112	Ribosomal protein L35Ae family protein		Ribosomal protein L35Ae family protein; FUNCTIONS IN: structural constituent of ribosome; INVOLVED IN: translation, ribosome biogenesis; LOCATED IN: ribosome, cytosolic large ribosomal subunit; EXPRESSED IN: 22 plant structures; EXPRESSED DURING: 13 growth stages; CONTAINS InterPro DOMAIN/s: Ribosomal protein L35Ae (InterPro:IPR001780), Ribosomal protein L35Ae, conserved site (InterPro:IPR018266)…	569	112			ath03010:Ribosome,
comp136116_c0_seq3	AT1G74270.1	90.09	111	11	0	2	334	2	112	1e-68	209	Ribosomal protein L35Ae family protein		Ribosomal protein L35Ae family protein; FUNCTIONS IN: structural constituent of ribosome; INVOLVED IN: translation, ribosome biogenesis; LOCATED IN: ribosome, cytosolic large ribosomal subunit; EXPRESSED IN: 22 plant structures; EXPRESSED DURING: 13 growth stages; CONTAINS InterPro DOMAIN/s: Ribosomal protein L35Ae (InterPro:IPR001780), Ribosomal protein L35Ae, conserved site (InterPro:IPR018266)…	618	112			ath03010:Ribosome,
comp136661_c0_seq1	AT1G74270.1	89.29	112	12	0	92	427	1	112	8e-69	210	Ribosomal protein L35Ae family protein		Ribosomal protein L35Ae family protein; FUNCTIONS IN: structural constituent of ribosome; INVOLVED IN: translation, ribosome biogenesis; LOCATED IN: ribosome, cytosolic large ribosomal subunit; EXPRESSED IN: 22 plant structures; EXPRESSED DURING: 13 growth stages; CONTAINS InterPro DOMAIN/s: Ribosomal protein L35Ae (InterPro:IPR001780), Ribosomal protein L35Ae, conserved site (InterPro:IPR018266)…	683	112			ath03010:Ribosome,
comp130950_c0_seq2	AT1G74970.1	80	150	30	0	766	317	59	208	5e-73	229	ribosomal protein S9	ribosomal protein S9, nuclear encoded component of the chloroplast ribosome	ribosomal protein S9 (RPS9); FUNCTIONS IN: structural constituent of ribosome; INVOLVED IN: translation; LOCATED IN: in 6 components; EXPRESSED IN: 22 plant structures; EXPRESSED DURING: 13 growth stages; CONTAINS InterPro DOMAIN/s: Ribosomal protein S5 domain 2-type fold (InterPro:IPR020568), Ribosomal protein S9 (InterPro:IPR000754), Ribosomal protein S5 domain 2-type fold, subgroup (InterPro:I…	1039	208			ath03010:Ribosome,
comp150601_c0_seq4	AT1G75090.1	64.22	204	70	1	478	1080	110	313	1e-94	294	DNA glycosylase superfamily protein		DNA glycosylase superfamily protein; FUNCTIONS IN: DNA-3-methyladenine glycosylase I activity, catalytic activity; INVOLVED IN: DNA repair, base-excision repair; EXPRESSED IN: 22 plant structures; EXPRESSED DURING: 9 growth stages; CONTAINS InterPro DOMAIN/s: DNA glycosylase (InterPro:IPR011257), Methyladenine glycosylase (InterPro:IPR005019); BEST Arabidopsis thaliana protein match is: DNA glyco…	1494	329			ath03410:Base excision repair,
comp149424_c2_seq11	AT1G75230.2	66.29	267	69	1	1342	605	67	333	1e-111	342	DNA glycosylase superfamily protein		DNA glycosylase superfamily protein; FUNCTIONS IN: catalytic activity; INVOLVED IN: DNA repair, base-excision repair; LOCATED IN: nucleus; EXPRESSED IN: 18 plant structures; EXPRESSED DURING: 9 growth stages; CONTAINS InterPro DOMAIN/s: DNA glycosylase (InterPro:IPR011257), HhH-GPD domain (InterPro:IPR003265); BEST Arabidopsis thaliana protein match is: DNA glycosylase superfamily protein (TAIR:A…	1648	394			ath03410:Base excision repair,
comp141872_c1_seq1	AT1G75280.1	43.51	308	168	2	1374	466	1	307	1e-80	256	NmrA-like negative transcriptional regulator family protein	isoflavone reductase, putative, identical to SP:P52577 Isoflavone reductase homolog P3 (EC 1.3.1.-) {Arabidopsis thaliana}; contains Pfam profile PF02716: isoflavone reductase. Involved in response to oxidative stress.	NmrA-like negative transcriptional regulator family protein; FUNCTIONS IN: binding, catalytic activity; INVOLVED IN: response to oxidative stress, response to cadmium ion, response to cyclopentenone; LOCATED IN: plasma membrane; EXPRESSED IN: 26 plant structures; EXPRESSED DURING: 13 growth stages; CONTAINS InterPro DOMAIN/s: NAD(P)-binding domain (InterPro:IPR016040), NmrA-like (InterPro:IPR0080…	1422	310			ath00640:Propanoate metabolism,
comp135492_c0_seq1	AT1G75440.1	90.07	151	15	0	780	328	10	160	5e-88	265	ubiquitin-conjugating enzyme 16		ubiquitin-conjugating enzyme 16 (UBC16); FUNCTIONS IN: ubiquitin-protein ligase activity, small conjugating protein ligase activity; INVOLVED IN: ubiquitin-dependent protein catabolic process; EXPRESSED IN: 21 plant structures; EXPRESSED DURING: 13 growth stages; CONTAINS InterPro DOMAIN/s: Ubiquitin-conjugating enzyme/RWD-like (InterPro:IPR016135), Ubiquitin-conjugating enzyme, E2 (InterPro:IPR0…	959	161			ath04120:Ubiquitin mediated proteolysis,
comp131655_c0_seq1	AT1G75510.1	50.54	184	67	3	207	740	1	166	1e-47	162	Transcription initiation factor IIF, beta subunit		Transcription initiation factor IIF, beta subunit; FUNCTIONS IN: RNA polymerase II transcription factor activity, general RNA polymerase II transcription factor activity, catalytic activity, ATP binding, ATP-dependent helicase activity; INVOLVED IN: transcription initiation from RNA polymerase II promoter, transcription from RNA polymerase II promoter; LOCATED IN: mitochondrion, transcription fac…	773	261			ath03022:Basal transcription factors,
comp131655_c1_seq1	AT1G75510.1	92.96	71	5	0	39	251	186	256	4e-39	137	Transcription initiation factor IIF, beta subunit		Transcription initiation factor IIF, beta subunit; FUNCTIONS IN: RNA polymerase II transcription factor activity, general RNA polymerase II transcription factor activity, catalytic activity, ATP binding, ATP-dependent helicase activity; INVOLVED IN: transcription initiation from RNA polymerase II promoter, transcription from RNA polymerase II promoter; LOCATED IN: mitochondrion, transcription fac…	590	261			ath03022:Basal transcription factors,
comp137343_c0_seq1	AT1G75510.1	67.58	256	76	3	1008	256	7	260	3e-114	338	Transcription initiation factor IIF, beta subunit		Transcription initiation factor IIF, beta subunit; FUNCTIONS IN: RNA polymerase II transcription factor activity, general RNA polymerase II transcription factor activity, catalytic activity, ATP binding, ATP-dependent helicase activity; INVOLVED IN: transcription initiation from RNA polymerase II promoter, transcription from RNA polymerase II promoter; LOCATED IN: mitochondrion, transcription fac…	1214	261			ath03022:Basal transcription factors,
comp120290_c0_seq1	AT1G75630.1	100	29	0	0	2	88	138	166	4e-10	55.8	vacuolar H+-pumping ATPase 16 kDa proteolipid subunit 4	vacuolar H+-pumping ATPase 16 kD proteolipid (ava-p) mRNA,	vacuolar H+-pumping ATPase 16 kDa proteolipid subunit 4 (AVA-P4); FUNCTIONS IN: ATPase activity; INVOLVED IN: ATP synthesis coupled proton transport; LOCATED IN: plasma membrane, vacuole; EXPRESSED IN: male gametophyte, cultured cell, pollen tube; EXPRESSED DURING: L mature pollen stage, M germinated pollen stage; CONTAINS InterPro DOMAIN/s: ATPase, F0/V0 complex, subunit C (InterPro:IPR002379), …	520	166			ath00190:Oxidative phosphorylation,
comp140900_c1_seq1	AT1G75630.1	97.59	166	4	0	794	297	1	166	3e-70	220	vacuolar H+-pumping ATPase 16 kDa proteolipid subunit 4	vacuolar H+-pumping ATPase 16 kD proteolipid (ava-p) mRNA,	vacuolar H+-pumping ATPase 16 kDa proteolipid subunit 4 (AVA-P4); FUNCTIONS IN: ATPase activity; INVOLVED IN: ATP synthesis coupled proton transport; LOCATED IN: plasma membrane, vacuole; EXPRESSED IN: male gametophyte, cultured cell, pollen tube; EXPRESSED DURING: L mature pollen stage, M germinated pollen stage; CONTAINS InterPro DOMAIN/s: ATPase, F0/V0 complex, subunit C (InterPro:IPR002379), …	1043	166			ath00190:Oxidative phosphorylation,
comp4342_c0_seq1	AT1G75660.1	51.52	66	28	2	2	190	399	463	2e-10	57.4	5'-3' exoribonuclease 3	Encodes a protein with similarity to yeast 5'-3'exonucleases and can functionally complement the yeast mutations. In Arabidopsis XRN3 acts as a suppressor of posttranscriptional gene silencing. Mutants accumulate excised miRNA products suggesting that XRN3 is involved in degradation of these products.	5'-3' exoribonuclease 3 (XRN3); CONTAINS InterPro DOMAIN/s: 5'-3' exoribonuclease 2 (InterPro:IPR017151), Zinc finger, CCHC-type (InterPro:IPR001878), Putative 5-3 exonuclease (InterPro:IPR004859); BEST Arabidopsis thaliana protein match is: exoribonuclease 2 (TAIR:AT5G42540.1); Has 4264 Blast hits to 3505 proteins in 442 species: Archae - 2; Bacteria - 295; Metazoa - 1361; Fungi - 725; Plants - …	272	1020			ath03018:RNA degradation,
comp145287_c0_seq10	AT1G75660.1	69.23	26	8	0	546	469	541	566	0.0002	42.4	5'-3' exoribonuclease 3	Encodes a protein with similarity to yeast 5'-3'exonucleases and can functionally complement the yeast mutations. In Arabidopsis XRN3 acts as a suppressor of posttranscriptional gene silencing. Mutants accumulate excised miRNA products suggesting that XRN3 is involved in degradation of these products.	5'-3' exoribonuclease 3 (XRN3); CONTAINS InterPro DOMAIN/s: 5'-3' exoribonuclease 2 (InterPro:IPR017151), Zinc finger, CCHC-type (InterPro:IPR001878), Putative 5-3 exonuclease (InterPro:IPR004859); BEST Arabidopsis thaliana protein match is: exoribonuclease 2 (TAIR:AT5G42540.1); Has 4264 Blast hits to 3505 proteins in 442 species: Archae - 2; Bacteria - 295; Metazoa - 1361; Fungi - 725; Plants - …	664	1020			ath03018:RNA degradation,
comp155803_c0_seq1	AT1G75660.1	30.39	181	103	4	1417	935	649	826	5e-14	75.1	5'-3' exoribonuclease 3	Encodes a protein with similarity to yeast 5'-3'exonucleases and can functionally complement the yeast mutations. In Arabidopsis XRN3 acts as a suppressor of posttranscriptional gene silencing. Mutants accumulate excised miRNA products suggesting that XRN3 is involved in degradation of these products.	5'-3' exoribonuclease 3 (XRN3); CONTAINS InterPro DOMAIN/s: 5'-3' exoribonuclease 2 (InterPro:IPR017151), Zinc finger, CCHC-type (InterPro:IPR001878), Putative 5-3 exonuclease (InterPro:IPR004859); BEST Arabidopsis thaliana protein match is: exoribonuclease 2 (TAIR:AT5G42540.1); Has 4264 Blast hits to 3505 proteins in 442 species: Archae - 2; Bacteria - 295; Metazoa - 1361; Fungi - 725; Plants - …	1463	1020			ath03018:RNA degradation,
comp780773_c0_seq1	AT1G75660.1	80.95	21	4	0	218	156	569	589	4e-09	44.3	5'-3' exoribonuclease 3	Encodes a protein with similarity to yeast 5'-3'exonucleases and can functionally complement the yeast mutations. In Arabidopsis XRN3 acts as a suppressor of posttranscriptional gene silencing. Mutants accumulate excised miRNA products suggesting that XRN3 is involved in degradation of these products.	5'-3' exoribonuclease 3 (XRN3); CONTAINS InterPro DOMAIN/s: 5'-3' exoribonuclease 2 (InterPro:IPR017151), Zinc finger, CCHC-type (InterPro:IPR001878), Putative 5-3 exonuclease (InterPro:IPR004859); BEST Arabidopsis thaliana protein match is: exoribonuclease 2 (TAIR:AT5G42540.1); Has 4264 Blast hits to 3505 proteins in 442 species: Archae - 2; Bacteria - 295; Metazoa - 1361; Fungi - 725; Plants - …	220	1020			ath03018:RNA degradation,
comp106497_c0_seq1	AT1G75950.1	34.48	87	51	1	293	51	52	138	1e-06	44.3	S phase kinase-associated protein 1	SKP1 is core component of the SCF family of E3 ubiquitin ligases and serves to tether the rest of the complex to an F-box protein, which provides specificity in binding to ubiquitin ligase substrate proteins. Predominately expressed from leptotene to pachytene. Negatively regulates recombination. Interacts with P0, a silencing suppressor protein encoded by poleroviruses by means of a conserved mi…	S phase kinase-associated protein 1 (SKP1); FUNCTIONS IN: ubiquitin-protein ligase activity, protein binding; INVOLVED IN: negative regulation of DNA recombination, response to cadmium ion, mitosis, male meiosis, ubiquitin-dependent protein catabolic process; LOCATED IN: in 7 components; EXPRESSED IN: 35 plant structures; EXPRESSED DURING: 15 growth stages; CONTAINS InterPro DOMAIN/s: E3 ubiquiti…	300	160			ath04120:Ubiquitin mediated proteolysis,
comp126499_c0_seq1	AT1G75950.1	77.71	157	25	1	376	816	4	160	6e-77	236	S phase kinase-associated protein 1	SKP1 is core component of the SCF family of E3 ubiquitin ligases and serves to tether the rest of the complex to an F-box protein, which provides specificity in binding to ubiquitin ligase substrate proteins. Predominately expressed from leptotene to pachytene. Negatively regulates recombination. Interacts with P0, a silencing suppressor protein encoded by poleroviruses by means of a conserved mi…	S phase kinase-associated protein 1 (SKP1); FUNCTIONS IN: ubiquitin-protein ligase activity, protein binding; INVOLVED IN: negative regulation of DNA recombination, response to cadmium ion, mitosis, male meiosis, ubiquitin-dependent protein catabolic process; LOCATED IN: in 7 components; EXPRESSED IN: 35 plant structures; EXPRESSED DURING: 15 growth stages; CONTAINS InterPro DOMAIN/s: E3 ubiquiti…	986	160			ath04120:Ubiquitin mediated proteolysis,
comp127255_c0_seq1	AT1G75950.1	78.62	159	28	1	400	858	2	160	1e-75	234	S phase kinase-associated protein 1	SKP1 is core component of the SCF family of E3 ubiquitin ligases and serves to tether the rest of the complex to an F-box protein, which provides specificity in binding to ubiquitin ligase substrate proteins. Predominately expressed from leptotene to pachytene. Negatively regulates recombination. Interacts with P0, a silencing suppressor protein encoded by poleroviruses by means of a conserved mi…	S phase kinase-associated protein 1 (SKP1); FUNCTIONS IN: ubiquitin-protein ligase activity, protein binding; INVOLVED IN: negative regulation of DNA recombination, response to cadmium ion, mitosis, male meiosis, ubiquitin-dependent protein catabolic process; LOCATED IN: in 7 components; EXPRESSED IN: 35 plant structures; EXPRESSED DURING: 15 growth stages; CONTAINS InterPro DOMAIN/s: E3 ubiquiti…	1082	160			ath04120:Ubiquitin mediated proteolysis,
comp137494_c0_seq1	AT1G75950.1	57.24	152	57	1	480	25	2	145	7e-56	179	S phase kinase-associated protein 1	SKP1 is core component of the SCF family of E3 ubiquitin ligases and serves to tether the rest of the complex to an F-box protein, which provides specificity in binding to ubiquitin ligase substrate proteins. Predominately expressed from leptotene to pachytene. Negatively regulates recombination. Interacts with P0, a silencing suppressor protein encoded by poleroviruses by means of a conserved mi…	S phase kinase-associated protein 1 (SKP1); FUNCTIONS IN: ubiquitin-protein ligase activity, protein binding; INVOLVED IN: negative regulation of DNA recombination, response to cadmium ion, mitosis, male meiosis, ubiquitin-dependent protein catabolic process; LOCATED IN: in 7 components; EXPRESSED IN: 35 plant structures; EXPRESSED DURING: 15 growth stages; CONTAINS InterPro DOMAIN/s: E3 ubiquiti…	749	160			ath04120:Ubiquitin mediated proteolysis,
comp138371_c0_seq4	AT1G75950.1	83.65	159	21	2	694	233	2	160	1e-80	244	S phase kinase-associated protein 1	SKP1 is core component of the SCF family of E3 ubiquitin ligases and serves to tether the rest of the complex to an F-box protein, which provides specificity in binding to ubiquitin ligase substrate proteins. Predominately expressed from leptotene to pachytene. Negatively regulates recombination. Interacts with P0, a silencing suppressor protein encoded by poleroviruses by means of a conserved mi…	S phase kinase-associated protein 1 (SKP1); FUNCTIONS IN: ubiquitin-protein ligase activity, protein binding; INVOLVED IN: negative regulation of DNA recombination, response to cadmium ion, mitosis, male meiosis, ubiquitin-dependent protein catabolic process; LOCATED IN: in 7 components; EXPRESSED IN: 35 plant structures; EXPRESSED DURING: 15 growth stages; CONTAINS InterPro DOMAIN/s: E3 ubiquiti…	811	160			ath04120:Ubiquitin mediated proteolysis,
comp44581_c0_seq1	AT1G75990.1	61.04	77	27	1	226	5	346	422	3e-22	90.1	PAM domain (PCI/PINT associated module) protein		PAM domain (PCI/PINT associated module) protein; FUNCTIONS IN: enzyme regulator activity; INVOLVED IN: protein catabolic process, ubiquitin-dependent protein catabolic process; LOCATED IN: proteasome complex, plasma membrane, proteasome regulatory particle, lid subcomplex, membrane; EXPRESSED IN: 23 plant structures; EXPRESSED DURING: 13 growth stages; CONTAINS InterPro DOMAIN/s: Proteasome compo…	227	487			ath03050:Proteasome,
comp125398_c0_seq1	AT1G75990.1	58.06	124	48	2	363	1	1	123	4e-32	122	PAM domain (PCI/PINT associated module) protein		PAM domain (PCI/PINT associated module) protein; FUNCTIONS IN: enzyme regulator activity; INVOLVED IN: protein catabolic process, ubiquitin-dependent protein catabolic process; LOCATED IN: proteasome complex, plasma membrane, proteasome regulatory particle, lid subcomplex, membrane; EXPRESSED IN: 23 plant structures; EXPRESSED DURING: 13 growth stages; CONTAINS InterPro DOMAIN/s: Proteasome compo…	611	487			ath03050:Proteasome,
comp2147686_c0_seq1	AT1G76100.1	100	97	0	0	2	292	75	171	9e-67	203	plastocyanin 1	One of two Arabidopsis plastocyanin genes. Expressed at 1/10th level of PETE2. Does not respond to increased copper levels and is thought to be the isoform that participates in electron transport under copper-limiting conditions.	plastocyanin 1 (PETE1); FUNCTIONS IN: electron carrier activity, copper ion binding; LOCATED IN: thylakoid, thylakoid lumen, chloroplast thylakoid lumen, chloroplast; EXPRESSED IN: 22 plant structures; EXPRESSED DURING: 13 growth stages; CONTAINS InterPro DOMAIN/s: Blue (type 1) copper protein (InterPro:IPR001235), Cupredoxin (InterPro:IPR008972), Plastocyanin (InterPro:IPR002387), Blue (type 1) …	386	171			ath00195:Photosynthesis,
comp4532_c0_seq1	AT1G76300.1	54.21	107	44	2	116	421	4	110	6e-38	128	snRNP core protein SMD3		snRNP core protein SMD3 (SmD3); FUNCTIONS IN: molecular_function unknown; LOCATED IN: nuclear body, nucleolus, nucleus, small nucleolar ribonucleoprotein complex; EXPRESSED IN: 22 plant structures; EXPRESSED DURING: 13 growth stages; CONTAINS InterPro DOMAIN/s: Like-Sm ribonucleoprotein (LSM) domain (InterPro:IPR001163), Like-Sm ribonucleoprotein (LSM) domain, eukaryotic/archaea-type (InterPro:IP…	434	128			ath03040:Spliceosome,
comp115557_c0_seq1	AT1G76400.1	38.24	136	82	2	5	412	316	449	7e-29	111	Ribophorin I		Ribophorin I; FUNCTIONS IN: oligosaccharyl transferase activity, dolichyl-diphosphooligosaccharide-protein glycotransferase activity; INVOLVED IN: protein amino acid glycosylation; LOCATED IN: endoplasmic reticulum, membrane; EXPRESSED IN: 24 plant structures; EXPRESSED DURING: 13 growth stages; CONTAINS InterPro DOMAIN/s: Ribophorin I (InterPro:IPR007676); BEST Arabidopsis thaliana protein match…	413	614			ath00510:N-Glycan biosynthesis,
comp152772_c0_seq2	AT1G76400.1	67.47	584	190	0	260	2011	31	614	0	708	Ribophorin I		Ribophorin I; FUNCTIONS IN: oligosaccharyl transferase activity, dolichyl-diphosphooligosaccharide-protein glycotransferase activity; INVOLVED IN: protein amino acid glycosylation; LOCATED IN: endoplasmic reticulum, membrane; EXPRESSED IN: 24 plant structures; EXPRESSED DURING: 13 growth stages; CONTAINS InterPro DOMAIN/s: Ribophorin I (InterPro:IPR007676); BEST Arabidopsis thaliana protein match…	2310	614			ath00510:N-Glycan biosynthesis,
comp149759_c0_seq3	AT1G76730.1	80.23	177	35	0	951	421	177	353	1e-95	298	NagB/RpiA/CoA transferase-like superfamily protein		NagB/RpiA/CoA transferase-like superfamily protein; FUNCTIONS IN: catalytic activity, ATP binding, 5-formyltetrahydrofolate cyclo-ligase activity; INVOLVED IN: folic acid and derivative biosynthetic process, metabolic process; LOCATED IN: chloroplast; EXPRESSED IN: 22 plant structures; EXPRESSED DURING: 15 growth stages; CONTAINS InterPro DOMAIN/s: 5-formyltetrahydrofolate cyclo-ligase (InterPro:…	1513	354			ath00670:One carbon pool by folate,
comp120238_c0_seq1	AT1G76860.1	91.75	97	8	0	54	344	1	97	8e-57	180	Small nuclear ribonucleoprotein family protein		Small nuclear ribonucleoprotein family protein; CONTAINS InterPro DOMAIN/s: Like-Sm ribonucleoprotein (LSM) domain (InterPro:IPR001163), Like-Sm ribonucleoprotein (LSM) domain, eukaryotic/archaea-type (InterPro:IPR006649), Like-Sm ribonucleoprotein (LSM)-related domain (InterPro:IPR010920); BEST Arabidopsis thaliana protein match is: Small nuclear ribonucleoprotein family protein (TAIR:AT1G21190.…	744	98			ath03018:RNA degradation,ath03040:Spliceosome,
comp90182_c0_seq1	AT1G77180.3	77.29	207	45	1	8	622	88	294	3e-90	277	chromatin protein family	Encodes a putative transcriptional factor. Shows transcriptional activator activity in yeast. Involved in response to abscisic acid, salt and osmotic stress.	SKIP; CONTAINS InterPro DOMAIN/s: SKI-interacting protein, SKIP (InterPro:IPR017862), SKI-interacting protein SKIP, SNW domain (InterPro:IPR004015).	624	511			ath03040:Spliceosome,
comp91084_c0_seq1	AT1G77180.2	62.71	118	33	3	1	321	307	424	2e-07	48.9	chromatin protein family	Encodes a putative transcriptional factor. Shows transcriptional activator activity in yeast. Involved in response to abscisic acid, salt and osmotic stress.	SKIP; FUNCTIONS IN: transcription activator activity; INVOLVED IN: response to salt stress, response to mannitol stimulus, RNA splicing, response to abscisic acid stimulus; LOCATED IN: nucleolus, nucleus; EXPRESSED IN: 27 plant structures; EXPRESSED DURING: 15 growth stages; CONTAINS InterPro DOMAIN/s: SKI-interacting protein, SKIP (InterPro:IPR017862), SKI-interacting protein SKIP, SNW domain (I…	321	613			ath03040:Spliceosome,
comp126159_c0_seq1	AT1G77180.2	80.39	51	9	1	152	3	438	488	2e-20	85.1	chromatin protein family	Encodes a putative transcriptional factor. Shows transcriptional activator activity in yeast. Involved in response to abscisic acid, salt and osmotic stress.	SKIP; FUNCTIONS IN: transcription activator activity; INVOLVED IN: response to salt stress, response to mannitol stimulus, RNA splicing, response to abscisic acid stimulus; LOCATED IN: nucleolus, nucleus; EXPRESSED IN: 27 plant structures; EXPRESSED DURING: 15 growth stages; CONTAINS InterPro DOMAIN/s: SKI-interacting protein, SKIP (InterPro:IPR017862), SKI-interacting protein SKIP, SNW domain (I…	208	613			ath03040:Spliceosome,
comp126159_c1_seq2	AT1G77180.2	52.53	99	37	4	306	34	514	610	3e-17	77.4	chromatin protein family	Encodes a putative transcriptional factor. Shows transcriptional activator activity in yeast. Involved in response to abscisic acid, salt and osmotic stress.	SKIP; FUNCTIONS IN: transcription activator activity; INVOLVED IN: response to salt stress, response to mannitol stimulus, RNA splicing, response to abscisic acid stimulus; LOCATED IN: nucleolus, nucleus; EXPRESSED IN: 27 plant structures; EXPRESSED DURING: 15 growth stages; CONTAINS InterPro DOMAIN/s: SKI-interacting protein, SKIP (InterPro:IPR017862), SKI-interacting protein SKIP, SNW domain (I…	307	613			ath03040:Spliceosome,
comp149082_c0_seq1	AT1G77180.2	71.78	613	151	9	152	1936	1	609	0	730	chromatin protein family	Encodes a putative transcriptional factor. Shows transcriptional activator activity in yeast. Involved in response to abscisic acid, salt and osmotic stress.	SKIP; FUNCTIONS IN: transcription activator activity; INVOLVED IN: response to salt stress, response to mannitol stimulus, RNA splicing, response to abscisic acid stimulus; LOCATED IN: nucleolus, nucleus; EXPRESSED IN: 27 plant structures; EXPRESSED DURING: 15 growth stages; CONTAINS InterPro DOMAIN/s: SKI-interacting protein, SKIP (InterPro:IPR017862), SKI-interacting protein SKIP, SNW domain (I…	2218	613			ath03040:Spliceosome,
comp2925211_c0_seq1	AT1G77180.2	45.26	95	44	4	2	274	435	525	8e-14	67	chromatin protein family	Encodes a putative transcriptional factor. Shows transcriptional activator activity in yeast. Involved in response to abscisic acid, salt and osmotic stress.	SKIP; FUNCTIONS IN: transcription activator activity; INVOLVED IN: response to salt stress, response to mannitol stimulus, RNA splicing, response to abscisic acid stimulus; LOCATED IN: nucleolus, nucleus; EXPRESSED IN: 27 plant structures; EXPRESSED DURING: 15 growth stages; CONTAINS InterPro DOMAIN/s: SKI-interacting protein, SKIP (InterPro:IPR017862), SKI-interacting protein SKIP, SNW domain (I…	277	613			ath03040:Spliceosome,
comp131272_c1_seq1	AT1G77440.2	55.2	125	55	1	71	445	1	124	2e-49	161	20S proteasome beta subunit C2	Encodes beta subunit of 20s proteosome complex which is involved in protein degradation.	20S proteasome beta subunit C2 (PBC2); FUNCTIONS IN: peptidase activity, endopeptidase activity, threonine-type endopeptidase activity; INVOLVED IN: ubiquitin-dependent protein catabolic process; LOCATED IN: proteasome core complex, proteasome complex; EXPRESSED IN: 24 plant structures; EXPRESSED DURING: 13 growth stages; CONTAINS InterPro DOMAIN/s: Proteasome, beta-type subunit, conserved site (…	450	204			ath03050:Proteasome,
comp138635_c0_seq1	AT1G77470.1	72.92	373	86	4	1368	283	1	369	0	553	replication factor C subunit 3	Encodes a protein with high homology to the Replication Factor C, Subunit 3 (RFC3) of yeast and other eukaryotes. rfc3 mutants are hypersensitive to salicylic acid and exhibit enhanced induction of PR genes and resistance against virulent oomycete Hyaloperonospora arabidopsidis Noco2. The enhanced pathogen resistance in the mutant is NPR1-independent.	replication factor C subunit 3 (RFC3); FUNCTIONS IN: in 6 functions; INVOLVED IN: negative regulation of defense response; LOCATED IN: DNA replication factor C complex; EXPRESSED IN: 23 plant structures; EXPRESSED DURING: 13 growth stages; CONTAINS InterPro DOMAIN/s: ATPase, AAA+ type, core (InterPro:IPR003593), ATPase, AAA-type, core (InterPro:IPR003959), Replication factor C (InterPro:IPR013748…	1580	369			ath03030:DNA replication,ath03420:Nucleotide excision repair,ath03430:Mismatch repair,
comp97439_c0_seq1	AT1G77940.1	73.39	109	29	0	328	2	1	109	3e-54	169	Ribosomal protein L7Ae/L30e/S12e/Gadd45 family protein		Ribosomal protein L7Ae/L30e/S12e/Gadd45 family protein; FUNCTIONS IN: structural constituent of ribosome; INVOLVED IN: translation; LOCATED IN: cytosolic ribosome, cytosolic large ribosomal subunit; EXPRESSED IN: 26 plant structures; EXPRESSED DURING: 15 growth stages; CONTAINS InterPro DOMAIN/s: Ribosomal protein L7Ae/L30e/S12e/Gadd45 (InterPro:IPR004038), Ribosomal protein L30e (InterPro:IPR000…	366	112			ath03010:Ribosome,
comp109389_c0_seq1	AT1G77940.1	92.68	41	3	0	2	124	72	112	8e-22	86.7	Ribosomal protein L7Ae/L30e/S12e/Gadd45 family protein		Ribosomal protein L7Ae/L30e/S12e/Gadd45 family protein; FUNCTIONS IN: structural constituent of ribosome; INVOLVED IN: translation; LOCATED IN: cytosolic ribosome, cytosolic large ribosomal subunit; EXPRESSED IN: 26 plant structures; EXPRESSED DURING: 15 growth stages; CONTAINS InterPro DOMAIN/s: Ribosomal protein L7Ae/L30e/S12e/Gadd45 (InterPro:IPR004038), Ribosomal protein L30e (InterPro:IPR000…	458	112			ath03010:Ribosome,
comp121639_c0_seq1	AT1G77940.1	87.5	56	7	0	2	169	57	112	1e-30	108	Ribosomal protein L7Ae/L30e/S12e/Gadd45 family protein		Ribosomal protein L7Ae/L30e/S12e/Gadd45 family protein; FUNCTIONS IN: structural constituent of ribosome; INVOLVED IN: translation; LOCATED IN: cytosolic ribosome, cytosolic large ribosomal subunit; EXPRESSED IN: 26 plant structures; EXPRESSED DURING: 15 growth stages; CONTAINS InterPro DOMAIN/s: Ribosomal protein L7Ae/L30e/S12e/Gadd45 (InterPro:IPR004038), Ribosomal protein L30e (InterPro:IPR000…	408	112			ath03010:Ribosome,
comp138618_c0_seq1	AT1G77940.1	86.61	112	15	0	96	431	1	112	3e-62	194	Ribosomal protein L7Ae/L30e/S12e/Gadd45 family protein		Ribosomal protein L7Ae/L30e/S12e/Gadd45 family protein; FUNCTIONS IN: structural constituent of ribosome; INVOLVED IN: translation; LOCATED IN: cytosolic ribosome, cytosolic large ribosomal subunit; EXPRESSED IN: 26 plant structures; EXPRESSED DURING: 15 growth stages; CONTAINS InterPro DOMAIN/s: Ribosomal protein L7Ae/L30e/S12e/Gadd45 (InterPro:IPR004038), Ribosomal protein L30e (InterPro:IPR000…	710	112			ath03010:Ribosome,
comp820409_c0_seq1	AT1G77940.1	100	106	0	0	318	1	1	106	2e-72	215	Ribosomal protein L7Ae/L30e/S12e/Gadd45 family protein		Ribosomal protein L7Ae/L30e/S12e/Gadd45 family protein; FUNCTIONS IN: structural constituent of ribosome; INVOLVED IN: translation; LOCATED IN: cytosolic ribosome, cytosolic large ribosomal subunit; EXPRESSED IN: 26 plant structures; EXPRESSED DURING: 15 growth stages; CONTAINS InterPro DOMAIN/s: Ribosomal protein L7Ae/L30e/S12e/Gadd45 (InterPro:IPR004038), Ribosomal protein L30e (InterPro:IPR000…	361	112			ath03010:Ribosome,
comp60694_c0_seq1	AT1G78630.1	59.52	42	17	0	262	137	191	232	3e-09	52	Ribosomal protein L13 family protein		embryo defective 1473 (emb1473); FUNCTIONS IN: structural constituent of ribosome; INVOLVED IN: translation, embryo development ending in seed dormancy; LOCATED IN: thylakoid, ribosome, chloroplast, chloroplast stroma; EXPRESSED IN: 23 plant structures; EXPRESSED DURING: 13 growth stages; CONTAINS InterPro DOMAIN/s: Ribosomal protein L13, bacterial-type (InterPro:IPR005823), Ribosomal protein L13…	266	241			ath03010:Ribosome,
comp143617_c0_seq2	AT1G78630.1	72.86	210	49	3	994	389	29	238	5e-108	321	Ribosomal protein L13 family protein		embryo defective 1473 (emb1473); FUNCTIONS IN: structural constituent of ribosome; INVOLVED IN: translation, embryo development ending in seed dormancy; LOCATED IN: thylakoid, ribosome, chloroplast, chloroplast stroma; EXPRESSED IN: 23 plant structures; EXPRESSED DURING: 13 growth stages; CONTAINS InterPro DOMAIN/s: Ribosomal protein L13, bacterial-type (InterPro:IPR005823), Ribosomal protein L13…	1144	241			ath03010:Ribosome,
comp3537187_c0_seq1	AT1G78630.1	51.95	77	37	0	234	4	146	222	3e-21	85.1	Ribosomal protein L13 family protein		embryo defective 1473 (emb1473); FUNCTIONS IN: structural constituent of ribosome; INVOLVED IN: translation, embryo development ending in seed dormancy; LOCATED IN: thylakoid, ribosome, chloroplast, chloroplast stroma; EXPRESSED IN: 23 plant structures; EXPRESSED DURING: 13 growth stages; CONTAINS InterPro DOMAIN/s: Ribosomal protein L13, bacterial-type (InterPro:IPR005823), Ribosomal protein L13…	235	241			ath03010:Ribosome,
comp56384_c0_seq1	AT1G78650.1	70.37	81	24	0	80	322	4	84	3e-33	121	DNA-directed DNA polymerases	Similar to DNA polymerase delta (POLD3), which in other organism was shown to be involved in the elongation of DNA replication.	POLD3; FUNCTIONS IN: DNA-directed DNA polymerase activity; INVOLVED IN: DNA strand elongation involved in DNA replication; LOCATED IN: cellular_component unknown; EXPRESSED IN: 25 plant structures; EXPRESSED DURING: 15 growth stages; CONTAINS InterPro DOMAIN/s: DNA polymerase subunit Cdc27 (InterPro:IPR019038); Has 2595 Blast hits to 2034 proteins in 330 species: Archae - 0; Bacteria - 228; Metaz…	322	509			ath00230:Purine metabolism,ath00240:Pyrimidine metabolism,ath03030:DNA replication,ath03410:Base excision repair,ath03420:Nucleotide excision repair,ath03430:Mismatch repair,ath03440:Homologous recombination,
comp141787_c0_seq1	AT1G78650.1	44.47	515	268	7	142	1650	1	509	3e-110	345	DNA-directed DNA polymerases	Similar to DNA polymerase delta (POLD3), which in other organism was shown to be involved in the elongation of DNA replication.	POLD3; FUNCTIONS IN: DNA-directed DNA polymerase activity; INVOLVED IN: DNA strand elongation involved in DNA replication; LOCATED IN: cellular_component unknown; EXPRESSED IN: 25 plant structures; EXPRESSED DURING: 15 growth stages; CONTAINS InterPro DOMAIN/s: DNA polymerase subunit Cdc27 (InterPro:IPR019038); Has 2595 Blast hits to 2034 proteins in 330 species: Archae - 0; Bacteria - 228; Metaz…	1892	509			ath00230:Purine metabolism,ath00240:Pyrimidine metabolism,ath03030:DNA replication,ath03410:Base excision repair,ath03420:Nucleotide excision repair,ath03430:Mismatch repair,ath03440:Homologous recombination,
comp142266_c0_seq1	AT1G78650.1	49.46	93	47	0	291	13	102	194	1e-22	92	DNA-directed DNA polymerases	Similar to DNA polymerase delta (POLD3), which in other organism was shown to be involved in the elongation of DNA replication.	POLD3; FUNCTIONS IN: DNA-directed DNA polymerase activity; INVOLVED IN: DNA strand elongation involved in DNA replication; LOCATED IN: cellular_component unknown; EXPRESSED IN: 25 plant structures; EXPRESSED DURING: 15 growth stages; CONTAINS InterPro DOMAIN/s: DNA polymerase subunit Cdc27 (InterPro:IPR019038); Has 2595 Blast hits to 2034 proteins in 330 species: Archae - 0; Bacteria - 228; Metaz…	291	509			ath00230:Purine metabolism,ath00240:Pyrimidine metabolism,ath03030:DNA replication,ath03410:Base excision repair,ath03420:Nucleotide excision repair,ath03430:Mismatch repair,ath03440:Homologous recombination,
comp149700_c0_seq5	AT1G78770.1	77.9	543	118	1	401	2029	1	541	0	869	anaphase promoting complex 6		anaphase promoting complex 6 (APC6); FUNCTIONS IN: binding; INVOLVED IN: regulation of DNA endoreduplication, phloem or xylem histogenesis, cell cycle; LOCATED IN: cellular_component unknown; EXPRESSED IN: 19 plant structures; EXPRESSED DURING: 12 growth stages; CONTAINS InterPro DOMAIN/s: Tetratricopeptide TPR-3 (InterPro:IPR011716), Tetratricopeptide TPR-1 (InterPro:IPR001440), Tetratricopeptid…	2147	543			ath04120:Ubiquitin mediated proteolysis,
comp150649_c0_seq1	AT1G79090.2	50.93	809	367	16	421	2838	1	782	0	640			FUNCTIONS IN: molecular_function unknown; INVOLVED IN: biological_process unknown; LOCATED IN: cellular_component unknown; EXPRESSED IN: 25 plant structures; EXPRESSED DURING: 15 growth stages; CONTAINS InterPro DOMAIN/s: Topoisomerase II-associated protein PAT1 (InterPro:IPR019167); BEST Arabidopsis thaliana protein match is: Topoisomerase II-associated protein PAT1 (TAIR:AT3G22270.1); Has 1260 …	3160	793			ath03018:RNA degradation,
comp142316_c0_seq3	AT1G79590.2	57.69	208	85	1	96	710	1	208	7e-70	221	syntaxin of plants 52	Encodes one of 24 Arabidopsis syntaxins. Its mRNA has been shown to be expressed.	syntaxin of plants 52 (SYP52); FUNCTIONS IN: SNAP receptor activity; INVOLVED IN: vesicle-mediated transport; LOCATED IN: endosome membrane, vacuole; EXPRESSED IN: 24 plant structures; EXPRESSED DURING: 15 growth stages; CONTAINS InterPro DOMAIN/s: Target SNARE coiled-coil domain (InterPro:IPR000727), Syntaxin/epimorphin, conserved site (InterPro:IPR006012); BEST Arabidopsis thaliana protein matc…	1052	233			ath04130:SNARE interactions in vesicular transport,
comp145254_c0_seq1	AT1G79650.1	68.98	374	108	4	184	1290	1	371	5e-166	479	Rad23 UV excision repair protein family	Encodes a member of the RADIATION SENSITIVE23 (RAD23) family: AT1G16190(RAD23A), AT1G79650(RAD23B), AT3G02540(RAD23C), AT5G38470(RAD23D). RAD23 proteins play an essential role in the cell cycle, morphology, and fertility of plants through their delivery of UPS (ubiquitin/26S proteasome system) substrates to the 26S proteasome.	RADIATION SENSITIVE23B (RAD23B); FUNCTIONS IN: damaged DNA binding, ubiquitin binding, proteasome binding; INVOLVED IN: proteasomal ubiquitin-dependent protein catabolic process, base-excision repair, nucleotide-excision repair; LOCATED IN: nucleus; EXPRESSED IN: 22 plant structures; EXPRESSED DURING: 13 growth stages; CONTAINS InterPro DOMAIN/s: Heat shock chaperonin-binding (InterPro:IPR006636)…	1593	371			ath03420:Nucleotide excision repair,
comp136019_c0_seq1	AT1G79850.1	68.09	141	44	1	586	164	8	147	4e-43	145	ribosomal protein S17	nuclear-encoded 30S chloroplast ribosomal protein S17	ribosomal protein S17 (RPS17); FUNCTIONS IN: structural constituent of ribosome; INVOLVED IN: translation; LOCATED IN: cytosolic small ribosomal subunit, plastid small ribosomal subunit, chloroplast stroma, chloroplast, chloroplast envelope; EXPRESSED IN: 24 plant structures; EXPRESSED DURING: 15 growth stages; CONTAINS InterPro DOMAIN/s: Nucleic acid-binding, OB-fold-like (InterPro:IPR016027), N…	690	149			ath03010:Ribosome,
comp53352_c0_seq1	AT1G80070.1	98.77	81	1	0	245	3	1527	1607	8e-50	171	Pre-mRNA-processing-splicing factor	a genetic locus involved in embryogenesis. Mutations in this locus result in an abnormal suspensor and embryo lethality.	ABNORMAL SUSPENSOR 2 (SUS2); INVOLVED IN: nuclear mRNA splicing, via spliceosome; LOCATED IN: chloroplast, membrane; EXPRESSED IN: 24 plant structures; EXPRESSED DURING: 13 growth stages; CONTAINS InterPro DOMAIN/s: Mov34/MPN/PAD-1 (InterPro:IPR000555), Pre-mRNA-processing-splicing factor 8, U5-snRNA-binding (InterPro:IPR019581), Pre-mRNA-processing-splicing factor 8 (InterPro:IPR012591), PROCN (…	246	2359			ath00500:Starch and sucrose metabolism,ath03040:Spliceosome,
comp60765_c0_seq1	AT1G80070.1	78.75	80	17	0	1	240	1938	2017	1e-38	139	Pre-mRNA-processing-splicing factor	a genetic locus involved in embryogenesis. Mutations in this locus result in an abnormal suspensor and embryo lethality.	ABNORMAL SUSPENSOR 2 (SUS2); INVOLVED IN: nuclear mRNA splicing, via spliceosome; LOCATED IN: chloroplast, membrane; EXPRESSED IN: 24 plant structures; EXPRESSED DURING: 13 growth stages; CONTAINS InterPro DOMAIN/s: Mov34/MPN/PAD-1 (InterPro:IPR000555), Pre-mRNA-processing-splicing factor 8, U5-snRNA-binding (InterPro:IPR019581), Pre-mRNA-processing-splicing factor 8 (InterPro:IPR012591), PROCN (…	240	2359			ath00500:Starch and sucrose metabolism,ath03040:Spliceosome,
comp156788_c1_seq13	AT1G80070.1	95.7	2302	96	2	420	7319	59	2359	0	4502	Pre-mRNA-processing-splicing factor	a genetic locus involved in embryogenesis. Mutations in this locus result in an abnormal suspensor and embryo lethality.	ABNORMAL SUSPENSOR 2 (SUS2); INVOLVED IN: nuclear mRNA splicing, via spliceosome; LOCATED IN: chloroplast, membrane; EXPRESSED IN: 24 plant structures; EXPRESSED DURING: 13 growth stages; CONTAINS InterPro DOMAIN/s: Mov34/MPN/PAD-1 (InterPro:IPR000555), Pre-mRNA-processing-splicing factor 8, U5-snRNA-binding (InterPro:IPR019581), Pre-mRNA-processing-splicing factor 8 (InterPro:IPR012591), PROCN (…	7613	2359			ath00500:Starch and sucrose metabolism,ath03040:Spliceosome,
comp1270176_c0_seq1	AT1G80070.1	48	75	36	2	3	224	2262	2334	1e-14	69.3	Pre-mRNA-processing-splicing factor	a genetic locus involved in embryogenesis. Mutations in this locus result in an abnormal suspensor and embryo lethality.	ABNORMAL SUSPENSOR 2 (SUS2); INVOLVED IN: nuclear mRNA splicing, via spliceosome; LOCATED IN: chloroplast, membrane; EXPRESSED IN: 24 plant structures; EXPRESSED DURING: 13 growth stages; CONTAINS InterPro DOMAIN/s: Mov34/MPN/PAD-1 (InterPro:IPR000555), Pre-mRNA-processing-splicing factor 8, U5-snRNA-binding (InterPro:IPR019581), Pre-mRNA-processing-splicing factor 8 (InterPro:IPR012591), PROCN (…	225	2359			ath00500:Starch and sucrose metabolism,ath03040:Spliceosome,
comp1561905_c0_seq1	AT1G80070.1	85.37	82	12	0	3	248	1239	1320	1e-40	145	Pre-mRNA-processing-splicing factor	a genetic locus involved in embryogenesis. Mutations in this locus result in an abnormal suspensor and embryo lethality.	ABNORMAL SUSPENSOR 2 (SUS2); INVOLVED IN: nuclear mRNA splicing, via spliceosome; LOCATED IN: chloroplast, membrane; EXPRESSED IN: 24 plant structures; EXPRESSED DURING: 13 growth stages; CONTAINS InterPro DOMAIN/s: Mov34/MPN/PAD-1 (InterPro:IPR000555), Pre-mRNA-processing-splicing factor 8, U5-snRNA-binding (InterPro:IPR019581), Pre-mRNA-processing-splicing factor 8 (InterPro:IPR012591), PROCN (…	250	2359			ath00500:Starch and sucrose metabolism,ath03040:Spliceosome,
comp2848503_c0_seq1	AT1G80070.1	67.61	71	23	0	3	215	2261	2331	1e-29	112	Pre-mRNA-processing-splicing factor	a genetic locus involved in embryogenesis. Mutations in this locus result in an abnormal suspensor and embryo lethality.	ABNORMAL SUSPENSOR 2 (SUS2); INVOLVED IN: nuclear mRNA splicing, via spliceosome; LOCATED IN: chloroplast, membrane; EXPRESSED IN: 24 plant structures; EXPRESSED DURING: 13 growth stages; CONTAINS InterPro DOMAIN/s: Mov34/MPN/PAD-1 (InterPro:IPR000555), Pre-mRNA-processing-splicing factor 8, U5-snRNA-binding (InterPro:IPR019581), Pre-mRNA-processing-splicing factor 8 (InterPro:IPR012591), PROCN (…	215	2359			ath00500:Starch and sucrose metabolism,ath03040:Spliceosome,
comp141733_c0_seq1	AT1G80420.3	53.52	355	150	5	215	1258	3	349	1e-115	348	BRCT domain-containing DNA repair protein		ATXRCC1; FUNCTIONS IN: transcription coactivator activity; INVOLVED IN: DNA repair; LOCATED IN: intracellular; EXPRESSED IN: 23 plant structures; EXPRESSED DURING: 13 growth stages; CONTAINS InterPro DOMAIN/s: BRCT (InterPro:IPR001357); Has 261 Blast hits to 261 proteins in 81 species: Archae - 0; Bacteria - 0; Metazoa - 156; Fungi - 25; Plants - 49; Viruses - 0; Other Eukaryotes - 31 (source: NC…	1466	353			ath03410:Base excision repair,
comp1278229_c0_seq1	AT1G80660.2	92.72	151	11	0	455	3	510	660	8e-76	245	H(+)-ATPase 9		H(+)-ATPase 9 (HA9); CONTAINS InterPro DOMAIN/s: ATPase, P-type, ATPase-associated domain (InterPro:IPR008250), ATPase, P-type cation-transporter, N-terminal (InterPro:IPR004014), Haloacid dehalogenase-like hydrolase (InterPro:IPR005834), ATPase, P-type, H+ transporting proton pump (InterPro:IPR000695), ATPase, P-type, K/Mg/Cd/Cu/Zn/Na/Ca/Na/H-transporter (InterPro:IPR001757), ATPase, P-type, pla…	455	945			ath00190:Oxidative phosphorylation,
comp142900_c0_seq1	AT1G80780.2	88.71	62	7	0	2	187	210	271	5e-34	119	Polynucleotidyl transferase, ribonuclease H-like superfamily protein		Polynucleotidyl transferase, ribonuclease H-like superfamily protein; FUNCTIONS IN: ribonuclease activity, nucleic acid binding; INVOLVED IN: RNA modification; LOCATED IN: nucleus; EXPRESSED IN: 24 plant structures; EXPRESSED DURING: 15 growth stages; CONTAINS InterPro DOMAIN/s: Ribonuclease CAF1 (InterPro:IPR006941), Polynucleotidyl transferase, ribonuclease H fold (InterPro:IPR012337); BEST Ara…	240	274			ath03018:RNA degradation,
comp142900_c2_seq1	AT1G80780.2	77.36	265	60	0	897	103	1	265	1e-153	442	Polynucleotidyl transferase, ribonuclease H-like superfamily protein		Polynucleotidyl transferase, ribonuclease H-like superfamily protein; FUNCTIONS IN: ribonuclease activity, nucleic acid binding; INVOLVED IN: RNA modification; LOCATED IN: nucleus; EXPRESSED IN: 24 plant structures; EXPRESSED DURING: 15 growth stages; CONTAINS InterPro DOMAIN/s: Ribonuclease CAF1 (InterPro:IPR006941), Polynucleotidyl transferase, ribonuclease H fold (InterPro:IPR012337); BEST Ara…	1431	274			ath03018:RNA degradation,
comp146130_c1_seq1	AT1G80780.3	76.32	76	18	0	2	229	204	279	8e-33	121	Polynucleotidyl transferase, ribonuclease H-like superfamily protein		Polynucleotidyl transferase, ribonuclease H-like superfamily protein; FUNCTIONS IN: ribonuclease activity, nucleic acid binding; INVOLVED IN: RNA modification; LOCATED IN: nucleus; EXPRESSED IN: 24 plant structures; EXPRESSED DURING: 15 growth stages; CONTAINS InterPro DOMAIN/s: Ribonuclease CAF1 (InterPro:IPR006941), Polynucleotidyl transferase, ribonuclease H fold (InterPro:IPR012337); BEST Ara…	595	286			ath03018:RNA degradation,
comp1386623_c0_seq1	AT1G80780.2	100	100	0	0	301	2	171	270	5e-68	208	Polynucleotidyl transferase, ribonuclease H-like superfamily protein		Polynucleotidyl transferase, ribonuclease H-like superfamily protein; FUNCTIONS IN: ribonuclease activity, nucleic acid binding; INVOLVED IN: RNA modification; LOCATED IN: nucleus; EXPRESSED IN: 24 plant structures; EXPRESSED DURING: 15 growth stages; CONTAINS InterPro DOMAIN/s: Ribonuclease CAF1 (InterPro:IPR006941), Polynucleotidyl transferase, ribonuclease H fold (InterPro:IPR012337); BEST Ara…	302	274			ath03018:RNA degradation,
comp153272_c0_seq1	AT2G01110.1	80.88	272	43	1	1095	280	78	340	6e-119	356	Sec-independent periplasmic protein translocase	mutant is Albino and pale green; Chloroplast Protein Translocation (tatC). Core subunit of the chloroplast Tat translocase. Integral chloroplast thylakoid membrane protein.	ALBINO AND PALE GREEN 2 (APG2); FUNCTIONS IN: proton motive force dependent protein transmembrane transporter activity; INVOLVED IN: thylakoid membrane organization, double fertilization forming a zygote and endosperm; LOCATED IN: chloroplast thylakoid membrane, receptor complex, chloroplast, integral to thylakoid membrane; EXPRESSED IN: 22 plant structures; EXPRESSED DURING: 13 growth stages; CO…	1435	340			ath03060:Protein export,
comp55146_c0_seq1	AT2G01250.2	70.37	54	16	0	162	1	114	167	2e-22	87.4	Ribosomal protein L30/L7 family protein		Ribosomal protein L30/L7 family protein; FUNCTIONS IN: structural constituent of ribosome; INVOLVED IN: translation; LOCATED IN: cytosolic large ribosomal subunit, chloroplast, plasma membrane, large ribosomal subunit, membrane; EXPRESSED IN: 25 plant structures; EXPRESSED DURING: 14 growth stages; CONTAINS InterPro DOMAIN/s: Ribosomal protein L30, N-terminal (InterPro:IPR012988), Ribosomal prote…	213	184			ath03010:Ribosome,
comp115307_c0_seq1	AT2G01250.2	74.19	31	6	1	231	139	143	171	3e-07	45.8	Ribosomal protein L30/L7 family protein		Ribosomal protein L30/L7 family protein; FUNCTIONS IN: structural constituent of ribosome; INVOLVED IN: translation; LOCATED IN: cytosolic large ribosomal subunit, chloroplast, plasma membrane, large ribosomal subunit, membrane; EXPRESSED IN: 25 plant structures; EXPRESSED DURING: 14 growth stages; CONTAINS InterPro DOMAIN/s: Ribosomal protein L30, N-terminal (InterPro:IPR012988), Ribosomal prote…	232	184			ath03010:Ribosome,
comp130910_c0_seq1	AT2G01250.1	64.44	45	14	1	180	308	190	234	7e-12	59.7	Ribosomal protein L30/L7 family protein		Ribosomal protein L30/L7 family protein; FUNCTIONS IN: structural constituent of ribosome, transcription regulator activity; INVOLVED IN: translation; LOCATED IN: in 8 components; EXPRESSED IN: 27 plant structures; EXPRESSED DURING: 14 growth stages; CONTAINS InterPro DOMAIN/s: Ribosomal protein L30, N-terminal (InterPro:IPR012988), Ribosomal protein L7, eukaryotic (InterPro:IPR005998), Ribosomal…	308	242			ath03010:Ribosome,
comp144576_c0_seq2	AT2G01250.1	51.06	235	114	1	900	199	8	242	3e-76	237	Ribosomal protein L30/L7 family protein		Ribosomal protein L30/L7 family protein; FUNCTIONS IN: structural constituent of ribosome, transcription regulator activity; INVOLVED IN: translation; LOCATED IN: in 8 components; EXPRESSED IN: 27 plant structures; EXPRESSED DURING: 14 growth stages; CONTAINS InterPro DOMAIN/s: Ribosomal protein L30, N-terminal (InterPro:IPR012988), Ribosomal protein L7, eukaryotic (InterPro:IPR005998), Ribosomal…	926	242			ath03010:Ribosome,
comp949011_c0_seq1	AT2G01250.1	100	71	0	0	214	2	108	178	3e-45	147	Ribosomal protein L30/L7 family protein		Ribosomal protein L30/L7 family protein; FUNCTIONS IN: structural constituent of ribosome, transcription regulator activity; INVOLVED IN: translation; LOCATED IN: in 8 components; EXPRESSED IN: 27 plant structures; EXPRESSED DURING: 14 growth stages; CONTAINS InterPro DOMAIN/s: Ribosomal protein L30, N-terminal (InterPro:IPR012988), Ribosomal protein L7, eukaryotic (InterPro:IPR005998), Ribosomal…	214	242			ath03010:Ribosome,
comp56501_c0_seq1	AT2G01440.1	40.96	83	48	1	248	3	758	840	5e-13	65.1	DEAD/DEAH box RNA helicase family protein		DEAD/DEAH box RNA helicase family protein ; FUNCTIONS IN: ATP-dependent DNA helicase activity, helicase activity, nucleic acid binding, ATP-dependent helicase activity, ATP binding; INVOLVED IN: DNA repair, DNA recombination; EXPRESSED IN: 12 plant structures; EXPRESSED DURING: 6 growth stages; CONTAINS InterPro DOMAIN/s: DNA/RNA helicase, DEAD/DEAH box type, N-terminal (InterPro:IPR011545), Nucl…	265	973			ath03440:Homologous recombination,
comp56501_c1_seq1	AT2G01440.1	36.47	85	35	1	201	4	636	720	1e-10	57	DEAD/DEAH box RNA helicase family protein		DEAD/DEAH box RNA helicase family protein ; FUNCTIONS IN: ATP-dependent DNA helicase activity, helicase activity, nucleic acid binding, ATP-dependent helicase activity, ATP binding; INVOLVED IN: DNA repair, DNA recombination; EXPRESSED IN: 12 plant structures; EXPRESSED DURING: 6 growth stages; CONTAINS InterPro DOMAIN/s: DNA/RNA helicase, DEAD/DEAH box type, N-terminal (InterPro:IPR011545), Nucl…	201	973			ath03440:Homologous recombination,
comp145002_c0_seq6	AT2G01440.1	70.68	740	208	3	2593	374	243	973	0	1031	DEAD/DEAH box RNA helicase family protein		DEAD/DEAH box RNA helicase family protein ; FUNCTIONS IN: ATP-dependent DNA helicase activity, helicase activity, nucleic acid binding, ATP-dependent helicase activity, ATP binding; INVOLVED IN: DNA repair, DNA recombination; EXPRESSED IN: 12 plant structures; EXPRESSED DURING: 6 growth stages; CONTAINS InterPro DOMAIN/s: DNA/RNA helicase, DEAD/DEAH box type, N-terminal (InterPro:IPR011545), Nucl…	2649	973			ath03440:Homologous recombination,
comp145980_c0_seq1	AT2G02570.4	68.54	302	89	2	166	1059	1	300	1e-129	381	nucleic acid binding;RNA binding		nucleic acid binding;RNA binding; FUNCTIONS IN: RNA binding, nucleic acid binding; INVOLVED IN: mRNA processing; LOCATED IN: nucleus, cytoplasm; EXPRESSED IN: 24 plant structures; EXPRESSED DURING: 14 growth stages; CONTAINS InterPro DOMAIN/s: Tudor subgroup (InterPro:IPR018351), Tudor domain (InterPro:IPR002999), Survival motor neuron (InterPro:IPR010304); Has 339 Blast hits to 339 proteins in 1…	1353	300			ath03040:Spliceosome,
comp47368_c0_seq1	AT2G02760.1	85.71	28	4	0	84	1	1	28	4e-11	55.8	ubiquiting-conjugating enzyme 2	ubiquitin conjugating enzyme UBC2. Homolog of the yeast RAD6 gene.	ubiquiting-conjugating enzyme 2 (UBC2); CONTAINS InterPro DOMAIN/s: Ubiquitin-conjugating enzyme/RWD-like (InterPro:IPR016135), Ubiquitin-conjugating enzyme, E2 (InterPro:IPR000608); BEST Arabidopsis thaliana protein match is: ubiquitin carrier protein 1 (TAIR:AT1G14400.2); Has 10642 Blast hits to 10588 proteins in 402 species: Archae - 0; Bacteria - 2; Metazoa - 4556; Fungi - 2331; Plants - 2015…	204	152			ath04120:Ubiquitin mediated proteolysis,
comp127044_c0_seq1	AT2G02760.1	95.39	152	7	0	786	331	1	152	3e-106	310	ubiquiting-conjugating enzyme 2	ubiquitin conjugating enzyme UBC2. Homolog of the yeast RAD6 gene.	ubiquiting-conjugating enzyme 2 (UBC2); CONTAINS InterPro DOMAIN/s: Ubiquitin-conjugating enzyme/RWD-like (InterPro:IPR016135), Ubiquitin-conjugating enzyme, E2 (InterPro:IPR000608); BEST Arabidopsis thaliana protein match is: ubiquitin carrier protein 1 (TAIR:AT1G14400.2); Has 10642 Blast hits to 10588 proteins in 402 species: Archae - 0; Bacteria - 2; Metazoa - 4556; Fungi - 2331; Plants - 2015…	876	152			ath04120:Ubiquitin mediated proteolysis,
comp129429_c0_seq1	AT2G02760.1	94.38	89	5	0	554	288	64	152	2e-57	181	ubiquiting-conjugating enzyme 2	ubiquitin conjugating enzyme UBC2. Homolog of the yeast RAD6 gene.	ubiquiting-conjugating enzyme 2 (UBC2); CONTAINS InterPro DOMAIN/s: Ubiquitin-conjugating enzyme/RWD-like (InterPro:IPR016135), Ubiquitin-conjugating enzyme, E2 (InterPro:IPR000608); BEST Arabidopsis thaliana protein match is: ubiquitin carrier protein 1 (TAIR:AT1G14400.2); Has 10642 Blast hits to 10588 proteins in 402 species: Archae - 0; Bacteria - 2; Metazoa - 4556; Fungi - 2331; Plants - 2015…	555	152			ath04120:Ubiquitin mediated proteolysis,
comp143114_c0_seq1	AT2G02760.1	95.39	152	7	0	762	307	1	152	2e-96	308	ubiquiting-conjugating enzyme 2	ubiquitin conjugating enzyme UBC2. Homolog of the yeast RAD6 gene.	ubiquiting-conjugating enzyme 2 (UBC2); CONTAINS InterPro DOMAIN/s: Ubiquitin-conjugating enzyme/RWD-like (InterPro:IPR016135), Ubiquitin-conjugating enzyme, E2 (InterPro:IPR000608); BEST Arabidopsis thaliana protein match is: ubiquitin carrier protein 1 (TAIR:AT1G14400.2); Has 10642 Blast hits to 10588 proteins in 402 species: Archae - 0; Bacteria - 2; Metazoa - 4556; Fungi - 2331; Plants - 2015…	4458	152			ath04120:Ubiquitin mediated proteolysis,
comp144554_c0_seq1	AT2G03870.1	87.76	98	12	0	267	560	1	98	9e-56	178	Small nuclear ribonucleoprotein family protein		Small nuclear ribonucleoprotein family protein; CONTAINS InterPro DOMAIN/s: U6 snRNA-associated Sm-like protein LSm7 (InterPro:IPR017132), Like-Sm ribonucleoprotein (LSM) domain (InterPro:IPR001163), Like-Sm ribonucleoprotein (LSM) domain, eukaryotic/archaea-type (InterPro:IPR006649), Like-Sm ribonucleoprotein (LSM)-related domain (InterPro:IPR010920); BEST Arabidopsis thaliana protein match is: …	815	99			ath03018:RNA degradation,ath03040:Spliceosome,
comp3336877_c0_seq1	AT2G03870.1	85	60	9	0	1	180	40	99	2e-29	103	Small nuclear ribonucleoprotein family protein		Small nuclear ribonucleoprotein family protein; CONTAINS InterPro DOMAIN/s: U6 snRNA-associated Sm-like protein LSm7 (InterPro:IPR017132), Like-Sm ribonucleoprotein (LSM) domain (InterPro:IPR001163), Like-Sm ribonucleoprotein (LSM) domain, eukaryotic/archaea-type (InterPro:IPR006649), Like-Sm ribonucleoprotein (LSM)-related domain (InterPro:IPR010920); BEST Arabidopsis thaliana protein match is: …	228	99			ath03018:RNA degradation,ath03040:Spliceosome,
comp46652_c0_seq1	AT2G04630.1	76.92	78	18	0	257	490	59	136	9e-38	130	RNA polymerase Rpb6	One of two highly similar proteins that can serve as a non-catalytic subunit of nuclear DNA-dependent RNA polymerases II and V; homologous to budding yeast RPB6 and the E. coli RNA polymerase omega subunit. Probably redundant with At5g51940.	NRPB6B; FUNCTIONS IN: DNA-directed RNA polymerase activity, DNA binding; INVOLVED IN: transcription, DNA-dependent; LOCATED IN: DNA-directed RNA polymerase II, core complex; EXPRESSED IN: 24 plant structures; EXPRESSED DURING: 15 growth stages; CONTAINS InterPro DOMAIN/s: DNA-directed RNA polymerase, 14-18kDa subunit, conserved site (InterPro:IPR020708), RNA polymerase subunit, RPB6/omega (InterP…	567	144			ath00230:Purine metabolism,ath00240:Pyrimidine metabolism,ath03020:RNA polymerase,
comp151014_c0_seq3	AT2G04660.1	69.45	874	250	5	78	2699	9	865	0	1181	anaphase-promoting complex/cyclosome 2	a highly conserved ubiquitin-protein ligase involved in cell cycle regulation	anaphase-promoting complex/cyclosome 2 (APC2); FUNCTIONS IN: ubiquitin-protein ligase activity, ubiquitin protein ligase binding; INVOLVED IN: ubiquitin-dependent protein catabolic process; LOCATED IN: ubiquitin ligase complex; EXPRESSED IN: 12 plant structures; EXPRESSED DURING: 6 growth stages; CONTAINS InterPro DOMAIN/s: Cullin homology (InterPro:IPR016158), Anaphase promoting complex subunit …	3124	865			ath04120:Ubiquitin mediated proteolysis,
comp150721_c0_seq1	AT2G05070.1	88.3	265	31	0	898	104	1	265	1e-172	486	photosystem II light harvesting complex gene 2.2	Encodes Lhcb2.2. Belongs to the Lhc super-gene family encodes the light-harvesting chlorophyll a/b-binding (LHC) proteins that constitute the antenna system of the photosynthetic apparatus.	photosystem II light harvesting complex gene 2.2 (LHCB2.2); FUNCTIONS IN: chlorophyll binding; INVOLVED IN: photosynthesis, light harvesting, photosynthesis; LOCATED IN: in 7 components; EXPRESSED IN: guard cell, juvenile leaf, cultured cell, leaf; CONTAINS InterPro DOMAIN/s: Chlorophyll A-B binding protein (InterPro:IPR001344); BEST Arabidopsis thaliana protein match is: photosystem II light har…	1135	265			ath00196:Photosynthesis,
comp149817_c2_seq5	AT2G05100.1	100	265	0	0	51	845	1	265	2e-180	503	photosystem II light harvesting complex gene 2.1	Lhcb2.1 protein encoding a subunit of the light harvesting complex II. Member of a gene family with high degree of sequence similarity. Initially LHCB2.3 was considered as a separate gene but appears to be an allele of LHCB2.1.	photosystem II light harvesting complex gene 2.1 (LHCB2.1); FUNCTIONS IN: chlorophyll binding; INVOLVED IN: response to salt stress, response to blue light, response to red light, response to far red light, photosynthesis; LOCATED IN: in 7 components; EXPRESSED IN: 12 plant structures; CONTAINS InterPro DOMAIN/s: Chlorophyll A-B binding protein (InterPro:IPR001344); BEST Arabidopsis thaliana prot…	972	265			ath00196:Photosynthesis,
comp11596_c0_seq1	AT2G05220.2	77.78	27	6	0	228	308	63	89	6e-07	45.4	Ribosomal S17 family protein		Ribosomal S17 family protein; FUNCTIONS IN: structural constituent of ribosome; INVOLVED IN: translation; LOCATED IN: cytosolic small ribosomal subunit, ribosome; CONTAINS InterPro DOMAIN/s: Ribosomal protein S17e (InterPro:IPR001210), Ribosomal protein S17e, conserved site (InterPro:IPR018273); BEST Arabidopsis thaliana protein match is: Ribosomal S17 family protein (TAIR:AT5G04800.4); Has 35333…	370	140			ath03010:Ribosome,
comp130655_c0_seq1	AT2G05220.2	54.46	112	47	1	357	34	24	135	7e-36	124	Ribosomal S17 family protein		Ribosomal S17 family protein; FUNCTIONS IN: structural constituent of ribosome; INVOLVED IN: translation; LOCATED IN: cytosolic small ribosomal subunit, ribosome; CONTAINS InterPro DOMAIN/s: Ribosomal protein S17e (InterPro:IPR001210), Ribosomal protein S17e, conserved site (InterPro:IPR018273); BEST Arabidopsis thaliana protein match is: Ribosomal S17 family protein (TAIR:AT5G04800.4); Has 35333…	470	140			ath03010:Ribosome,
comp132161_c0_seq1	AT2G05630.1	57.39	115	49	0	119	463	5	119	9e-47	154	Ubiquitin-like superfamily protein	in the Arabidopsis autophagy pathway	ATG8D; CONTAINS InterPro DOMAIN/s: Light chain 3 (LC3) (InterPro:IPR004241); BEST Arabidopsis thaliana protein match is: Ubiquitin-like superfamily protein (TAIR:AT1G62040.2); Has 1524 Blast hits to 1522 proteins in 273 species: Archae - 0; Bacteria - 0; Metazoa - 726; Fungi - 178; Plants - 302; Viruses - 3; Other Eukaryotes - 315 (source: NCBI BLink).	673	120			ath04140:Regulation of autophagy,
comp153847_c0_seq2	AT2G06510.2	64.84	128	45	0	658	275	488	615	4e-54	185	replication protein A 1A	Encodes a homolog of Replication Protein A that is involved in meiosis I in pollen mother cells. rpa1a mutants have a reduced number of class I crossovers. The protein is located in chromatin-associated foci in early leptotene and can be detected in these foci until late pachytene of meiosis I.	replication protein A 1A (RPA1A); FUNCTIONS IN: DNA binding, nucleic acid binding; INVOLVED IN: in 6 processes; LOCATED IN: nuclear chromatin; EXPRESSED IN: 23 plant structures; EXPRESSED DURING: 13 growth stages; CONTAINS InterPro DOMAIN/s: Replication factor-a protein 1 Rpa1 (InterPro:IPR004591), Nucleic acid-binding, OB-fold-like (InterPro:IPR016027), Nucleic acid-binding, OB-fold (InterPro:IP…	690	617			ath03030:DNA replication,ath03420:Nucleotide excision repair,ath03430:Mismatch repair,ath03440:Homologous recombination,
comp141098_c0_seq4	AT2G06530.1	86.47	207	26	2	2	619	20	225	2e-97	289	SNF7 family protein		VPS2.1; CONTAINS InterPro DOMAIN/s: Snf7 (InterPro:IPR005024); BEST Arabidopsis thaliana protein match is: vacuolar protein sorting-associated protein 2.3 (TAIR:AT1G03950.1); Has 2524 Blast hits to 2516 proteins in 271 species: Archae - 17; Bacteria - 20; Metazoa - 1106; Fungi - 512; Plants - 555; Viruses - 5; Other Eukaryotes - 309 (source: NCBI BLink).	841	225			ath04144:Endocytosis,
comp148906_c0_seq1	AT2G06530.1	89.29	224	23	1	101	769	2	225	4e-112	329	SNF7 family protein		VPS2.1; CONTAINS InterPro DOMAIN/s: Snf7 (InterPro:IPR005024); BEST Arabidopsis thaliana protein match is: vacuolar protein sorting-associated protein 2.3 (TAIR:AT1G03950.1); Has 2524 Blast hits to 2516 proteins in 271 species: Archae - 17; Bacteria - 20; Metazoa - 1106; Fungi - 512; Plants - 555; Viruses - 5; Other Eukaryotes - 309 (source: NCBI BLink).	1025	225			ath04144:Endocytosis,
comp1971695_c0_seq1	AT2G06530.1	53.23	62	29	0	186	1	1	62	1e-16	71.6	SNF7 family protein		VPS2.1; CONTAINS InterPro DOMAIN/s: Snf7 (InterPro:IPR005024); BEST Arabidopsis thaliana protein match is: vacuolar protein sorting-associated protein 2.3 (TAIR:AT1G03950.1); Has 2524 Blast hits to 2516 proteins in 271 species: Archae - 17; Bacteria - 20; Metazoa - 1106; Fungi - 512; Plants - 555; Viruses - 5; Other Eukaryotes - 309 (source: NCBI BLink).	222	225			ath04144:Endocytosis,
comp142634_c0_seq25	AT2G07050.1	61.14	175	68	0	806	282	47	221	1e-68	212	cycloartenol synthase 1	Involved in the biosynthesis of brassinosteroids. Catalyzes the reaction from epoxysqualene to cycloartenol.	cycloartenol synthase 1 (CAS1); FUNCTIONS IN: cycloartenol synthase activity; INVOLVED IN: pentacyclic triterpenoid biosynthetic process, thylakoid membrane organization, pollen development; LOCATED IN: vacuole; EXPRESSED IN: 24 plant structures; EXPRESSED DURING: 13 growth stages; CONTAINS InterPro DOMAIN/s: Terpene synthase, conserved site (InterPro:IPR002365), Terpenoid cylases/protein prenylt…	1167	759			ath00100:Steroid biosynthesis,ath01062:Biosynthesis of terpenoids and steroids,ath01070:Biosynthesis of plant hormones,
comp142918_c0_seq1	AT2G07050.1	78.66	759	161	1	2489	216	1	759	0	1274	cycloartenol synthase 1	Involved in the biosynthesis of brassinosteroids. Catalyzes the reaction from epoxysqualene to cycloartenol.	cycloartenol synthase 1 (CAS1); FUNCTIONS IN: cycloartenol synthase activity; INVOLVED IN: pentacyclic triterpenoid biosynthetic process, thylakoid membrane organization, pollen development; LOCATED IN: vacuole; EXPRESSED IN: 24 plant structures; EXPRESSED DURING: 13 growth stages; CONTAINS InterPro DOMAIN/s: Terpene synthase, conserved site (InterPro:IPR002365), Terpenoid cylases/protein prenylt…	2635	759			ath00100:Steroid biosynthesis,ath01062:Biosynthesis of terpenoids and steroids,ath01070:Biosynthesis of plant hormones,
comp155619_c0_seq2	AT2G07050.1	63.67	278	101	0	67	900	252	529	8e-131	393	cycloartenol synthase 1	Involved in the biosynthesis of brassinosteroids. Catalyzes the reaction from epoxysqualene to cycloartenol.	cycloartenol synthase 1 (CAS1); FUNCTIONS IN: cycloartenol synthase activity; INVOLVED IN: pentacyclic triterpenoid biosynthetic process, thylakoid membrane organization, pollen development; LOCATED IN: vacuole; EXPRESSED IN: 24 plant structures; EXPRESSED DURING: 13 growth stages; CONTAINS InterPro DOMAIN/s: Terpene synthase, conserved site (InterPro:IPR002365), Terpenoid cylases/protein prenylt…	900	759			ath00100:Steroid biosynthesis,ath01062:Biosynthesis of terpenoids and steroids,ath01070:Biosynthesis of plant hormones,
comp155619_c1_seq5	AT2G07050.1	67.11	225	74	0	1045	371	531	755	9e-107	333	cycloartenol synthase 1	Involved in the biosynthesis of brassinosteroids. Catalyzes the reaction from epoxysqualene to cycloartenol.	cycloartenol synthase 1 (CAS1); FUNCTIONS IN: cycloartenol synthase activity; INVOLVED IN: pentacyclic triterpenoid biosynthetic process, thylakoid membrane organization, pollen development; LOCATED IN: vacuole; EXPRESSED IN: 24 plant structures; EXPRESSED DURING: 13 growth stages; CONTAINS InterPro DOMAIN/s: Terpene synthase, conserved site (InterPro:IPR002365), Terpenoid cylases/protein prenylt…	1045	759			ath00100:Steroid biosynthesis,ath01062:Biosynthesis of terpenoids and steroids,ath01070:Biosynthesis of plant hormones,
comp4209473_c0_seq1	AT2G07050.1	61.8	89	34	0	1	267	586	674	5e-36	130	cycloartenol synthase 1	Involved in the biosynthesis of brassinosteroids. Catalyzes the reaction from epoxysqualene to cycloartenol.	cycloartenol synthase 1 (CAS1); FUNCTIONS IN: cycloartenol synthase activity; INVOLVED IN: pentacyclic triterpenoid biosynthetic process, thylakoid membrane organization, pollen development; LOCATED IN: vacuole; EXPRESSED IN: 24 plant structures; EXPRESSED DURING: 13 growth stages; CONTAINS InterPro DOMAIN/s: Terpene synthase, conserved site (InterPro:IPR002365), Terpenoid cylases/protein prenylt…	269	759			ath00100:Steroid biosynthesis,ath01062:Biosynthesis of terpenoids and steroids,ath01070:Biosynthesis of plant hormones,
comp61882_c0_seq1	AT2G07560.1	32.53	83	56	0	3	251	613	695	8e-09	52.8	H(+)-ATPase 6		H(+)-ATPase 6 (HA6); FUNCTIONS IN: protein binding, ATPase activity; INVOLVED IN: cation transport, metabolic process, ATP biosynthetic process; LOCATED IN: plasma membrane, membrane; EXPRESSED IN: 11 plant structures; EXPRESSED DURING: L mature pollen stage, M germinated pollen stage, 4 anthesis, petal differentiation and expansion stage; CONTAINS InterPro DOMAIN/s: ATPase, P-type, ATPase-associ…	267	949			ath00190:Oxidative phosphorylation,
comp98285_c0_seq1	AT2G07560.1	57.5	120	49	1	49	408	550	667	7e-38	139	H(+)-ATPase 6		H(+)-ATPase 6 (HA6); FUNCTIONS IN: protein binding, ATPase activity; INVOLVED IN: cation transport, metabolic process, ATP biosynthetic process; LOCATED IN: plasma membrane, membrane; EXPRESSED IN: 11 plant structures; EXPRESSED DURING: L mature pollen stage, M germinated pollen stage, 4 anthesis, petal differentiation and expansion stage; CONTAINS InterPro DOMAIN/s: ATPase, P-type, ATPase-associ…	436	949			ath00190:Oxidative phosphorylation,
comp4627749_c0_seq1	AT2G07560.1	60.82	97	38	0	293	3	556	652	9e-35	127	H(+)-ATPase 6		H(+)-ATPase 6 (HA6); FUNCTIONS IN: protein binding, ATPase activity; INVOLVED IN: cation transport, metabolic process, ATP biosynthetic process; LOCATED IN: plasma membrane, membrane; EXPRESSED IN: 11 plant structures; EXPRESSED DURING: L mature pollen stage, M germinated pollen stage, 4 anthesis, petal differentiation and expansion stage; CONTAINS InterPro DOMAIN/s: ATPase, P-type, ATPase-associ…	295	949			ath00190:Oxidative phosphorylation,
comp138689_c0_seq1	AT2G07690.1	78.05	738	150	3	113	2326	1	726	0	1165	Minichromosome maintenance (MCM2/3/5) family protein	Member of the minichromosome maintenance complex, involved in DNA replication initiation. Abundant in proliferating and endocycling tissues. Localized in the nucleus during G1, S and G2 phases of the cell cycle, and are released into the cytoplasmic compartment during mitosis. Binds chromatin.	MINICHROMOSOME MAINTENANCE 5 (MCM5); FUNCTIONS IN: DNA-dependent ATPase activity, DNA binding, ATP binding; INVOLVED IN: cell proliferation, DNA-dependent DNA replication initiation, DNA unwinding involved in replication; LOCATED IN: nuclear chromatin, nucleus, cytoplasm; EXPRESSED IN: 20 plant structures; EXPRESSED DURING: 14 growth stages; CONTAINS InterPro DOMAIN/s: Nucleic acid-binding, OB-fo…	2488	727			ath03030:DNA replication,
comp98408_c0_seq1	AT2G09990.1	79.76	84	17	0	383	132	63	146	1e-44	146	Ribosomal protein S5 domain 2-like superfamily protein		Ribosomal protein S5 domain 2-like superfamily protein; FUNCTIONS IN: structural constituent of ribosome; INVOLVED IN: translation; LOCATED IN: cytosolic small ribosomal subunit, cytosolic ribosome, cell wall, chloroplast, membrane; EXPRESSED IN: guard cell, callus, leaf; EXPRESSED DURING: seedling growth; CONTAINS InterPro DOMAIN/s: Ribosomal protein S9 (InterPro:IPR000754), Ribosomal protein S5…	444	146			ath03010:Ribosome,
comp127382_c0_seq2	AT2G09990.1	68.18	66	20	1	43	237	13	78	4e-24	90.9	Ribosomal protein S5 domain 2-like superfamily protein		Ribosomal protein S5 domain 2-like superfamily protein; FUNCTIONS IN: structural constituent of ribosome; INVOLVED IN: translation; LOCATED IN: cytosolic small ribosomal subunit, cytosolic ribosome, cell wall, chloroplast, membrane; EXPRESSED IN: guard cell, callus, leaf; EXPRESSED DURING: seedling growth; CONTAINS InterPro DOMAIN/s: Ribosomal protein S9 (InterPro:IPR000754), Ribosomal protein S5…	238	146			ath03010:Ribosome,
comp137460_c0_seq1	AT2G09990.1	71.22	139	40	0	527	111	8	146	7e-72	218	Ribosomal protein S5 domain 2-like superfamily protein		Ribosomal protein S5 domain 2-like superfamily protein; FUNCTIONS IN: structural constituent of ribosome; INVOLVED IN: translation; LOCATED IN: cytosolic small ribosomal subunit, cytosolic ribosome, cell wall, chloroplast, membrane; EXPRESSED IN: guard cell, callus, leaf; EXPRESSED DURING: seedling growth; CONTAINS InterPro DOMAIN/s: Ribosomal protein S9 (InterPro:IPR000754), Ribosomal protein S5…	560	146			ath03010:Ribosome,
comp138019_c1_seq1	AT2G09990.1	89.63	135	13	1	129	530	1	135	2e-84	249	Ribosomal protein S5 domain 2-like superfamily protein		Ribosomal protein S5 domain 2-like superfamily protein; FUNCTIONS IN: structural constituent of ribosome; INVOLVED IN: translation; LOCATED IN: cytosolic small ribosomal subunit, cytosolic ribosome, cell wall, chloroplast, membrane; EXPRESSED IN: guard cell, callus, leaf; EXPRESSED DURING: seedling growth; CONTAINS InterPro DOMAIN/s: Ribosomal protein S9 (InterPro:IPR000754), Ribosomal protein S5…	531	146			ath03010:Ribosome,
comp147365_c2_seq12	AT2G09990.1	89.04	146	15	1	994	560	1	146	6e-89	268	Ribosomal protein S5 domain 2-like superfamily protein		Ribosomal protein S5 domain 2-like superfamily protein; FUNCTIONS IN: structural constituent of ribosome; INVOLVED IN: translation; LOCATED IN: cytosolic small ribosomal subunit, cytosolic ribosome, cell wall, chloroplast, membrane; EXPRESSED IN: guard cell, callus, leaf; EXPRESSED DURING: seedling growth; CONTAINS InterPro DOMAIN/s: Ribosomal protein S9 (InterPro:IPR000754), Ribosomal protein S5…	1124	146			ath03010:Ribosome,
comp3365143_c0_seq1	AT2G09990.1	65.57	61	21	0	36	218	6	66	6e-24	90.1	Ribosomal protein S5 domain 2-like superfamily protein		Ribosomal protein S5 domain 2-like superfamily protein; FUNCTIONS IN: structural constituent of ribosome; INVOLVED IN: translation; LOCATED IN: cytosolic small ribosomal subunit, cytosolic ribosome, cell wall, chloroplast, membrane; EXPRESSED IN: guard cell, callus, leaf; EXPRESSED DURING: seedling growth; CONTAINS InterPro DOMAIN/s: Ribosomal protein S9 (InterPro:IPR000754), Ribosomal protein S5…	219	146			ath03010:Ribosome,
comp154340_c0_seq1	AT2G13540.1	67.86	865	253	8	2825	255	1	848	0	1097	ARM repeat superfamily protein	Encodes a nuclear cap-binding protein that forms a heterodimeric complex with CBP20 and is involved in ABA signaling and flowering. Mutants are early flowering and exhibit hypersensitive response to ABA in germination inhibition.Loss of ABH1 function results in abnormal processing of mRNAs for several important floral regulators (FLC, CO, FLM). Analysis of loss of function mutations suggests a ro…	ABA HYPERSENSITIVE 1 (ABH1); CONTAINS InterPro DOMAIN/s: MIF4G-like, type 2 (InterPro:IPR015174), MIF4G-like, type 1 (InterPro:IPR015172), Armadillo-type fold (InterPro:IPR016024), MIF4G-like, type 3 (InterPro:IPR003890), MIF4-like, type 1/2/3 (InterPro:IPR016021); Has 514 Blast hits to 510 proteins in 229 species: Archae - 0; Bacteria - 96; Metazoa - 188; Fungi - 131; Plants - 55; Viruses - 0; O…	2990	848			ath03040:Spliceosome,
comp148776_c0_seq1	AT2G14260.1	78.51	349	66	2	17	1060	39	379	0	573	proline iminopeptidase	encodes proline iminopeptidase	proline iminopeptidase (PIP); FUNCTIONS IN: aminopeptidase activity; INVOLVED IN: proteolysis; LOCATED IN: chloroplast; EXPRESSED IN: 25 plant structures; EXPRESSED DURING: 15 growth stages; CONTAINS InterPro DOMAIN/s: Peptidase S33, proline iminopeptidase 1 (InterPro:IPR005944), Peptidase S33, prolyl aminopeptidase (InterPro:IPR002410), Alpha/beta hydrolase fold-1 (InterPro:IPR000073); Has 7088 …	1336	380			ath00330:Arginine and proline metabolism,
comp1255908_c0_seq1	AT2G14260.1	37.29	59	27	3	186	25	84	137	6e-05	40.8	proline iminopeptidase	encodes proline iminopeptidase	proline iminopeptidase (PIP); FUNCTIONS IN: aminopeptidase activity; INVOLVED IN: proteolysis; LOCATED IN: chloroplast; EXPRESSED IN: 25 plant structures; EXPRESSED DURING: 15 growth stages; CONTAINS InterPro DOMAIN/s: Peptidase S33, proline iminopeptidase 1 (InterPro:IPR005944), Peptidase S33, prolyl aminopeptidase (InterPro:IPR002410), Alpha/beta hydrolase fold-1 (InterPro:IPR000073); Has 7088 …	332	380			ath00330:Arginine and proline metabolism,
comp144656_c0_seq1	AT2G15430.1	83.07	319	54	0	118	1074	1	319	0	538	DNA-directed RNA polymerase family protein	Non-catalytic subunit of nuclear DNA-dependent RNA polymerases II, IV and V; homologous to budding yeast RPB3 and the E. coli RNA polymerase alpha subunit. A closely related paralog, encoded by At2g15400, can substitute for At2g15430 in the context of Pol V.	NRPB3; FUNCTIONS IN: DNA-directed RNA polymerase activity, protein dimerization activity, DNA binding; INVOLVED IN: transcription; LOCATED IN: in 6 components; CONTAINS InterPro DOMAIN/s: DNA-directed RNA polymerase, insert domain (InterPro:IPR011262), DNA-directed RNA polymerase, dimerisation (InterPro:IPR011261), DNA-directed RNA polymerase, RpoA/D/Rpb3-type (InterPro:IPR011263), DNA-directed R…	1390	319			ath00230:Purine metabolism,ath00240:Pyrimidine metabolism,ath03020:RNA polymerase,
comp151732_c0_seq1	AT2G16440.1	78.85	728	146	4	2493	331	121	847	0	1184	Minichromosome maintenance (MCM2/3/5) family protein		MINICHROMOSOME MAINTENANCE 4 (MCM4); FUNCTIONS IN: nucleoside-triphosphatase activity, DNA-dependent ATPase activity, DNA binding, nucleotide binding, ATP binding; INVOLVED IN: cell proliferation, DNA-dependent DNA replication initiation, DNA unwinding involved in replication; LOCATED IN: nuclear chromatin; EXPRESSED IN: 24 plant structures; EXPRESSED DURING: 16 growth stages; CONTAINS InterPro D…	2929	847			ath03030:DNA replication,
comp142458_c0_seq7	AT2G16790.2	56.91	181	77	1	108	647	1	181	6e-60	192	P-loop containing nucleoside triphosphate hydrolases superfamily protein		P-loop containing nucleoside triphosphate hydrolases superfamily protein; FUNCTIONS IN: shikimate kinase activity, kinase activity, ATP binding; INVOLVED IN: carbohydrate metabolic process; LOCATED IN: cellular_component unknown; EXPRESSED IN: 10 plant structures; EXPRESSED DURING: LP.04 four leaves visible, 4 anthesis, petal differentiation and expansion stage; CONTAINS InterPro DOMAIN/s: Shikim…	886	187			ath00030:Pentose phosphate pathway,
comp153107_c0_seq4	AT2G16860.1	68.39	310	85	3	1236	310	1	298	9e-135	396	GCIP-interacting family protein		GCIP-interacting family protein; CONTAINS InterPro DOMAIN/s: mRNA splicing factor SYF2 (InterPro:IPR013260); Has 2586 Blast hits to 2013 proteins in 293 species: Archae - 27; Bacteria - 123; Metazoa - 700; Fungi - 265; Plants - 138; Viruses - 7; Other Eukaryotes - 1326 (source: NCBI BLink).	1530	298			ath03040:Spliceosome,
comp139348_c0_seq2	AT2G16920.1	59.4	1091	408	12	3808	557	37	1099	0	1140	ubiquitin-conjugating enzyme 23		ubiquitin-conjugating enzyme 23 (UBC23); FUNCTIONS IN: ubiquitin-protein ligase activity, small conjugating protein ligase activity; INVOLVED IN: regulation of protein metabolic process, post-translational protein modification; LOCATED IN: cellular_component unknown; EXPRESSED IN: 24 plant structures; EXPRESSED DURING: 15 growth stages; CONTAINS InterPro DOMAIN/s: Ubiquitin-conjugating enzyme/RWD…	4225	1102			ath04120:Ubiquitin mediated proteolysis,
comp1890380_c0_seq1	AT2G17360.2	68.29	82	26	0	3	248	25	106	4e-34	117	Ribosomal protein S4 (RPS4A) family protein		Ribosomal protein S4 (RPS4A) family protein; CONTAINS InterPro DOMAIN/s: Ribosomal protein S4e, central (InterPro:IPR013845), Ribosomal protein S4e, N-terminal, conserved site (InterPro:IPR018199), RNA-binding S4 (InterPro:IPR002942), Ribosomal protein S4e, N-terminal (InterPro:IPR013843), Ribosomal protein S4e (InterPro:IPR000876); BEST Arabidopsis thaliana protein match is: Ribosomal protein S4…	248	184			ath03010:Ribosome,
comp154429_c2_seq5	AT2G17510.1	78.46	924	197	2	2770	2	1	923	0	1510	ribonuclease II family protein		EMBRYO DEFECTIVE 2763 (EMB2763); FUNCTIONS IN: ribonuclease activity, RNA binding; EXPRESSED IN: 22 plant structures; EXPRESSED DURING: 13 growth stages; CONTAINS InterPro DOMAIN/s: Nucleotide binding protein, PINc (InterPro:IPR006596), Ribonuclease II/R (InterPro:IPR001900); BEST Arabidopsis thaliana protein match is: Ribonuclease II/R family protein (TAIR:AT1G77680.1); Has 8124 Blast hits to 80…	2907	933			ath03018:RNA degradation,
comp2342016_c0_seq1	AT2G17510.2	30.16	63	44	0	235	47	620	682	5e-05	40.8	ribonuclease II family protein		EMBRYO DEFECTIVE 2763 (EMB2763); FUNCTIONS IN: ribonuclease activity, RNA binding; LOCATED IN: endomembrane system; EXPRESSED IN: 22 plant structures; EXPRESSED DURING: 13 growth stages; CONTAINS InterPro DOMAIN/s: Nucleotide binding protein, PINc (InterPro:IPR006596), Ribonuclease II/R (InterPro:IPR001900); BEST Arabidopsis thaliana protein match is: Ribonuclease II/R family protein (TAIR:AT1G77…	237	1012			ath03018:RNA degradation,
comp156642_c1_seq21	AT2G17570.1	59.58	287	108	4	163	1011	12	294	2e-109	328	Undecaprenyl pyrophosphate synthetase family protein		Undecaprenyl pyrophosphate synthetase family protein; FUNCTIONS IN: transferase activity, transferring alkyl or aryl (other than methyl) groups; EXPRESSED IN: 22 plant structures; EXPRESSED DURING: 13 growth stages; CONTAINS InterPro DOMAIN/s: Di-trans-poly-cis-decaprenylcistransferase-like, conserved site (InterPro:IPR018520), Di-trans-poly-cis-decaprenylcistransferase-like (InterPro:IPR001441);…	1268	295			ath00900:Terpenoid backbone biosynthesis,
comp70501_c0_seq1	AT2G18020.1	100	28	0	0	2	85	211	238	9e-12	59.7	Ribosomal protein L2 family		embryo defective 2296 (EMB2296); FUNCTIONS IN: structural constituent of ribosome, protein binding; INVOLVED IN: translation, embryo development ending in seed dormancy; LOCATED IN: in 7 components; EXPRESSED IN: male gametophyte, guard cell, cultured cell; EXPRESSED DURING: L mature pollen stage, M germinated pollen stage; CONTAINS InterPro DOMAIN/s: Nucleic acid-binding, OB-fold (InterPro:IPR01…	291	258			ath03010:Ribosome,
comp138089_c1_seq1	AT2G18020.1	71.5	214	61	0	642	1	1	214	6e-112	325	Ribosomal protein L2 family		embryo defective 2296 (EMB2296); FUNCTIONS IN: structural constituent of ribosome, protein binding; INVOLVED IN: translation, embryo development ending in seed dormancy; LOCATED IN: in 7 components; EXPRESSED IN: male gametophyte, guard cell, cultured cell; EXPRESSED DURING: L mature pollen stage, M germinated pollen stage; CONTAINS InterPro DOMAIN/s: Nucleic acid-binding, OB-fold (InterPro:IPR01…	688	258			ath03010:Ribosome,
comp151375_c0_seq1	AT2G18260.1	53.1	290	123	5	104	943	1	287	4e-89	276	syntaxin of plants 112	member of SYP11 Gene Family	syntaxin of plants 112 (SYP112); FUNCTIONS IN: SNAP receptor activity; INVOLVED IN: intracellular protein transport, response to cold, cellular membrane fusion; LOCATED IN: nucleus; EXPRESSED IN: sperm cell, flower; EXPRESSED DURING: petal differentiation and expansion stage; CONTAINS InterPro DOMAIN/s: Target SNARE coiled-coil domain (InterPro:IPR000727), t-SNARE (InterPro:IPR010989), Syntaxin/e…	1303	305			ath04130:SNARE interactions in vesicular transport,
comp2401048_c0_seq1	AT2G18260.1	50.54	93	43	1	280	2	83	172	2e-24	95.1	syntaxin of plants 112	member of SYP11 Gene Family	syntaxin of plants 112 (SYP112); FUNCTIONS IN: SNAP receptor activity; INVOLVED IN: intracellular protein transport, response to cold, cellular membrane fusion; LOCATED IN: nucleus; EXPRESSED IN: sperm cell, flower; EXPRESSED DURING: petal differentiation and expansion stage; CONTAINS InterPro DOMAIN/s: Target SNARE coiled-coil domain (InterPro:IPR000727), t-SNARE (InterPro:IPR010989), Syntaxin/e…	281	305			ath04130:SNARE interactions in vesicular transport,
comp147098_c1_seq27	AT2G18290.1	85.64	181	26	0	233	775	12	192	3e-103	306	anaphase promoting complex 10		anaphase promoting complex 10 (APC10); INVOLVED IN: regulation of DNA endoreduplication, phloem or xylem histogenesis; LOCATED IN: anaphase-promoting complex; EXPRESSED IN: 23 plant structures; EXPRESSED DURING: 13 growth stages; CONTAINS InterPro DOMAIN/s: Anaphase-promoting complex, subunit 10 (InterPro:IPR004939), Anaphase-promoting complex, subunit 10, subgroup (InterPro:IPR016901), Galactose…	1075	192			ath04120:Ubiquitin mediated proteolysis,
comp139810_c0_seq2	AT2G18400.1	86.02	93	13	0	1199	921	1	93	3e-51	171	ribosomal protein L6 family protein		ribosomal protein L6 family protein; FUNCTIONS IN: structural constituent of ribosome, rRNA binding; INVOLVED IN: translation; LOCATED IN: ribosome, intracellular, large ribosomal subunit; EXPRESSED IN: 22 plant structures; EXPRESSED DURING: 13 growth stages; CONTAINS InterPro DOMAIN/s: Ribosomal protein L6 (InterPro:IPR000702), Ribosomal protein L6, bacterial-type (InterPro:IPR019906), Ribosomal…	1385	102			ath03010:Ribosome,
comp144582_c0_seq1	AT2G18510.1	91.55	71	6	0	2	214	107	177	1e-40	138	RNA-binding (RRM/RBD/RNP motifs) family protein		embryo defective 2444 (emb2444); FUNCTIONS IN: RNA binding, nucleotide binding, nucleic acid binding; INVOLVED IN: embryo development ending in seed dormancy; LOCATED IN: nucleolus; EXPRESSED IN: 23 plant structures; EXPRESSED DURING: 14 growth stages; CONTAINS InterPro DOMAIN/s: RNA recognition motif, RNP-1 (InterPro:IPR000504), Nucleotide-binding, alpha-beta plait (InterPro:IPR012677); BEST Ara…	214	363			ath03040:Spliceosome,
comp144582_c1_seq1	AT2G18510.1	63.54	96	27	2	972	685	156	243	3e-28	114	RNA-binding (RRM/RBD/RNP motifs) family protein		embryo defective 2444 (emb2444); FUNCTIONS IN: RNA binding, nucleotide binding, nucleic acid binding; INVOLVED IN: embryo development ending in seed dormancy; LOCATED IN: nucleolus; EXPRESSED IN: 23 plant structures; EXPRESSED DURING: 14 growth stages; CONTAINS InterPro DOMAIN/s: RNA recognition motif, RNP-1 (InterPro:IPR000504), Nucleotide-binding, alpha-beta plait (InterPro:IPR012677); BEST Ara…	1111	363			ath03040:Spliceosome,
comp151129_c0_seq1	AT2G18510.1	88.24	238	26	1	219	932	1	236	7e-150	437	RNA-binding (RRM/RBD/RNP motifs) family protein		embryo defective 2444 (emb2444); FUNCTIONS IN: RNA binding, nucleotide binding, nucleic acid binding; INVOLVED IN: embryo development ending in seed dormancy; LOCATED IN: nucleolus; EXPRESSED IN: 23 plant structures; EXPRESSED DURING: 14 growth stages; CONTAINS InterPro DOMAIN/s: RNA recognition motif, RNP-1 (InterPro:IPR000504), Nucleotide-binding, alpha-beta plait (InterPro:IPR012677); BEST Ara…	1545	363			ath03040:Spliceosome,
comp4636479_c0_seq1	AT2G18510.1	74.32	74	19	0	2	223	119	192	1e-33	120	RNA-binding (RRM/RBD/RNP motifs) family protein		embryo defective 2444 (emb2444); FUNCTIONS IN: RNA binding, nucleotide binding, nucleic acid binding; INVOLVED IN: embryo development ending in seed dormancy; LOCATED IN: nucleolus; EXPRESSED IN: 23 plant structures; EXPRESSED DURING: 14 growth stages; CONTAINS InterPro DOMAIN/s: RNA recognition motif, RNP-1 (InterPro:IPR000504), Nucleotide-binding, alpha-beta plait (InterPro:IPR012677); BEST Ara…	223	363			ath03040:Spliceosome,
comp154574_c0_seq1	AT2G18760.1	62.44	1230	396	19	198	3818	1	1187	0	1352	chromatin remodeling 8		chromatin remodeling 8 (CHR8); FUNCTIONS IN: helicase activity, DNA binding, ATP binding, nucleic acid binding; INVOLVED IN: DNA repair, response to gamma radiation; EXPRESSED IN: 15 plant structures; EXPRESSED DURING: 6 growth stages; CONTAINS InterPro DOMAIN/s: DEAD-like helicase, N-terminal (InterPro:IPR014001), DNA/RNA helicase, C-terminal (InterPro:IPR001650), Helicase, superfamily 1/2, ATP-…	4322	1187			ath03420:Nucleotide excision repair,
comp133350_c0_seq1	AT2G18790.1	76.44	174	41	0	524	3	818	991	2e-94	299	phytochrome B	Red/far-red photoreceptor involved in the regulation of de-etiolation. Exists in two inter-convertible forms: Pr and Pfr (active). Involved in the light-promotion of seed germination and in the shade avoidance response.	phytochrome B (PHYB); CONTAINS InterPro DOMAIN/s: Phytochrome, central region (InterPro:IPR013515), Signal transduction histidine kinase, core (InterPro:IPR005467), PAS fold (InterPro:IPR013767), PAS (InterPro:IPR000014), Phytochrome chromophore attachment domain (InterPro:IPR016132), ATPase-like, ATP-binding domain (InterPro:IPR003594), PAS fold-2 (InterPro:IPR013654), Phytochrome A/B/C/D/E (Int…	526	1172			ath04712:Circadian rhythm,
comp133350_c1_seq1	AT2G18790.1	67.98	178	56	1	2	535	986	1162	7e-74	248	phytochrome B	Red/far-red photoreceptor involved in the regulation of de-etiolation. Exists in two inter-convertible forms: Pr and Pfr (active). Involved in the light-promotion of seed germination and in the shade avoidance response.	phytochrome B (PHYB); CONTAINS InterPro DOMAIN/s: Phytochrome, central region (InterPro:IPR013515), Signal transduction histidine kinase, core (InterPro:IPR005467), PAS fold (InterPro:IPR013767), PAS (InterPro:IPR000014), Phytochrome chromophore attachment domain (InterPro:IPR016132), ATPase-like, ATP-binding domain (InterPro:IPR003594), PAS fold-2 (InterPro:IPR013654), Phytochrome A/B/C/D/E (Int…	996	1172			ath04712:Circadian rhythm,
comp155079_c2_seq2	AT2G18790.1	73.35	1107	285	6	255	3548	49	1154	0	1702	phytochrome B	Red/far-red photoreceptor involved in the regulation of de-etiolation. Exists in two inter-convertible forms: Pr and Pfr (active). Involved in the light-promotion of seed germination and in the shade avoidance response.	phytochrome B (PHYB); CONTAINS InterPro DOMAIN/s: Phytochrome, central region (InterPro:IPR013515), Signal transduction histidine kinase, core (InterPro:IPR005467), PAS fold (InterPro:IPR013767), PAS (InterPro:IPR000014), Phytochrome chromophore attachment domain (InterPro:IPR016132), ATPase-like, ATP-binding domain (InterPro:IPR003594), PAS fold-2 (InterPro:IPR013654), Phytochrome A/B/C/D/E (Int…	4574	1172			ath04712:Circadian rhythm,
comp121300_c1_seq1	AT2G18960.1	100	67	0	0	201	1	579	645	6e-23	92.4	H(+)-ATPase 1	Encodes a plasma membrane proton ATPase. Mutants have a reduced ability to close their stomata in response to drought and are affected in stomatal but not seed responsiveness to ABA.	H(+)-ATPase 1 (HA1); FUNCTIONS IN: protein binding, ATPase activity, hydrogen-exporting ATPase activity, phosphorylative mechanism; INVOLVED IN: response to water deprivation, proton transport, response to abscisic acid stimulus, regulation of stomatal movement; LOCATED IN: nucleus, plasma membrane, vacuole, membrane; EXPRESSED IN: 28 plant structures; EXPRESSED DURING: 16 growth stages; CONTAINS…	201	949			ath00190:Oxidative phosphorylation,
comp1760468_c0_seq1	AT2G18960.1	100	103	0	0	3	311	817	919	3e-67	218	H(+)-ATPase 1	Encodes a plasma membrane proton ATPase. Mutants have a reduced ability to close their stomata in response to drought and are affected in stomatal but not seed responsiveness to ABA.	H(+)-ATPase 1 (HA1); FUNCTIONS IN: protein binding, ATPase activity, hydrogen-exporting ATPase activity, phosphorylative mechanism; INVOLVED IN: response to water deprivation, proton transport, response to abscisic acid stimulus, regulation of stomatal movement; LOCATED IN: nucleus, plasma membrane, vacuole, membrane; EXPRESSED IN: 28 plant structures; EXPRESSED DURING: 16 growth stages; CONTAINS…	313	949			ath00190:Oxidative phosphorylation,
comp143572_c1_seq5	AT2G19490.1	64.35	216	61	3	1	624	207	414	1e-87	274	recA DNA recombination family protein		recA DNA recombination family protein; FUNCTIONS IN: in 6 functions; INVOLVED IN: DNA repair, SOS response, DNA recombination, DNA metabolic process; CONTAINS InterPro DOMAIN/s: DNA recombination/repair protein RecA/RadB, ATP-binding domain (InterPro:IPR020588), ATPase, AAA+ type, core (InterPro:IPR003593), DNA recombination/repair protein RecA, conserved site (InterPro:IPR020584), DNA recombinat…	1070	430			ath03440:Homologous recombination,
comp143572_c2_seq1	AT2G19490.1	63.39	112	40	1	50	385	1	111	9e-24	95.9	recA DNA recombination family protein		recA DNA recombination family protein; FUNCTIONS IN: in 6 functions; INVOLVED IN: DNA repair, SOS response, DNA recombination, DNA metabolic process; CONTAINS InterPro DOMAIN/s: DNA recombination/repair protein RecA/RadB, ATP-binding domain (InterPro:IPR020588), ATPase, AAA+ type, core (InterPro:IPR003593), DNA recombination/repair protein RecA, conserved site (InterPro:IPR020584), DNA recombinat…	416	430			ath03440:Homologous recombination,
comp152090_c0_seq2	AT2G19490.1	74.68	387	96	2	1656	496	1	385	0	536	recA DNA recombination family protein		recA DNA recombination family protein; FUNCTIONS IN: in 6 functions; INVOLVED IN: DNA repair, SOS response, DNA recombination, DNA metabolic process; CONTAINS InterPro DOMAIN/s: DNA recombination/repair protein RecA/RadB, ATP-binding domain (InterPro:IPR020588), ATPase, AAA+ type, core (InterPro:IPR003593), DNA recombination/repair protein RecA, conserved site (InterPro:IPR020584), DNA recombinat…	1938	430			ath03440:Homologous recombination,
comp144097_c0_seq1	AT2G19680.2	60.53	38	15	0	117	4	1	38	1e-08	49.3	Mitochondrial ATP synthase subunit G protein		Mitochondrial ATP synthase subunit G protein; FUNCTIONS IN: hydrogen ion transmembrane transporter activity; INVOLVED IN: proton transport, ATP synthesis coupled proton transport; LOCATED IN: mitochondrial proton-transporting ATP synthase complex, coupling factor F(o); EXPRESSED IN: 22 plant structures; EXPRESSED DURING: 13 growth stages; CONTAINS InterPro DOMAIN/s: ATPase, F0 complex, subunit G,…	280	122			ath00190:Oxidative phosphorylation,
comp953255_c0_seq1	AT2G19680.2	61.54	26	10	0	78	1	36	61	0.0002	37.4	Mitochondrial ATP synthase subunit G protein		Mitochondrial ATP synthase subunit G protein; FUNCTIONS IN: hydrogen ion transmembrane transporter activity; INVOLVED IN: proton transport, ATP synthesis coupled proton transport; LOCATED IN: mitochondrial proton-transporting ATP synthase complex, coupling factor F(o); EXPRESSED IN: 22 plant structures; EXPRESSED DURING: 13 growth stages; CONTAINS InterPro DOMAIN/s: ATPase, F0 complex, subunit G,…	284	122			ath00190:Oxidative phosphorylation,
comp129587_c0_seq1	AT2G19730.3	75.52	143	34	1	86	511	1	143	3e-71	219	Ribosomal L28e protein family		Ribosomal L28e protein family; FUNCTIONS IN: structural constituent of ribosome; INVOLVED IN: translation, ribosome biogenesis; LOCATED IN: cytosolic ribosome, ribosome, cytosolic large ribosomal subunit, chloroplast, plasma membrane; EXPRESSED IN: 23 plant structures; EXPRESSED DURING: 14 growth stages; CONTAINS InterPro DOMAIN/s: Ribosomal protein L28e (InterPro:IPR002672); BEST Arabidopsis tha…	813	143			ath03010:Ribosome,
comp134207_c0_seq1	AT2G19730.3	74.53	106	26	1	5	319	38	143	3e-48	157	Ribosomal L28e protein family		Ribosomal L28e protein family; FUNCTIONS IN: structural constituent of ribosome; INVOLVED IN: translation, ribosome biogenesis; LOCATED IN: cytosolic ribosome, ribosome, cytosolic large ribosomal subunit, chloroplast, plasma membrane; EXPRESSED IN: 23 plant structures; EXPRESSED DURING: 14 growth stages; CONTAINS InterPro DOMAIN/s: Ribosomal protein L28e (InterPro:IPR002672); BEST Arabidopsis tha…	586	143			ath03010:Ribosome,
comp137658_c0_seq2	AT2G19730.3	41.18	85	46	2	62	307	6	89	3e-12	60.1	Ribosomal L28e protein family		Ribosomal L28e protein family; FUNCTIONS IN: structural constituent of ribosome; INVOLVED IN: translation, ribosome biogenesis; LOCATED IN: cytosolic ribosome, ribosome, cytosolic large ribosomal subunit, chloroplast, plasma membrane; EXPRESSED IN: 23 plant structures; EXPRESSED DURING: 14 growth stages; CONTAINS InterPro DOMAIN/s: Ribosomal protein L28e (InterPro:IPR002672); BEST Arabidopsis tha…	350	143			ath03010:Ribosome,
comp46335_c0_seq1	AT2G19740.1	49.35	77	37	1	252	28	41	117	2e-20	80.9	Ribosomal protein L31e family protein		Ribosomal protein L31e family protein; FUNCTIONS IN: structural constituent of ribosome; INVOLVED IN: translation, ribosome biogenesis; LOCATED IN: cytosolic ribosome, ribosome, cytosolic large ribosomal subunit, chloroplast, plasma membrane; EXPRESSED IN: 22 plant structures; EXPRESSED DURING: 13 growth stages; CONTAINS InterPro DOMAIN/s: Ribosomal protein L31e (InterPro:IPR000054), Ribosomal pr…	253	119			ath03010:Ribosome,
comp127158_c0_seq1	AT2G19740.1	84.07	113	18	0	596	258	1	113	2e-50	162	Ribosomal protein L31e family protein		Ribosomal protein L31e family protein; FUNCTIONS IN: structural constituent of ribosome; INVOLVED IN: translation, ribosome biogenesis; LOCATED IN: cytosolic ribosome, ribosome, cytosolic large ribosomal subunit, chloroplast, plasma membrane; EXPRESSED IN: 22 plant structures; EXPRESSED DURING: 13 growth stages; CONTAINS InterPro DOMAIN/s: Ribosomal protein L31e (InterPro:IPR000054), Ribosomal pr…	630	119			ath03010:Ribosome,
[truncated: 31,812 more rows]
