# Supplementary material for: Comparative analysis of the root transcriptomes of cultivated sweetpotato (Ipomoea batatas [L.] Lam) and its wild ancestor (Ipomoea trifida [Kunth] G. Don)
Source: BMC Plant Biol. 2017 Jan 13;17:9. doi: 10.1186/s12870-016-0950-x (PMC5234144; doi:10.1186/s12870-016-0950-x)
Supplement: Additional file 8: — Functional annotation of I. trifida (Sp2) transcripts using DAVID. (XLSX 12.4 MB) [file 12870_2016_950_MOESM8_ESM.xlsx]

## Sheet: sp2_TAIR_DAVID_Added
Query Id	Subject Id	% Identity	alignment length	mismatches	gap opening	Query start	Query end	Subject start	Subject end	e-value	bit score	Short gene description	Curator summary	Computational description	Query length	Subject length	Pathway-id	Pathway-name	KEGG_PATHWAY
comp162425_c0_seq1	AT1G01060.4	59.62	52	21	0	950	1105	21	72	4e-15	79	Homeodomain-like superfamily protein	LHY encodes a myb-related putative transcription factor involved in circadian rhythm along with another myb transcription factor CCA1	LATE ELONGATED HYPOCOTYL (LHY); CONTAINS InterPro DOMAIN/s: SANT, DNA-binding (InterPro:IPR001005), Myb, DNA-binding (InterPro:IPR014778), Homeodomain-like (InterPro:IPR009057), Myb-like DNA-binding domain, SHAQKYF class (InterPro:IPR006447), HTH transcriptional regulator, Myb-type, DNA-binding (InterPro:IPR017930); BEST Arabidopsis thaliana protein match is: circadian clock associated 1 (TAIR:AT…	1798	644			ath04712:Circadian rhythm,
comp579059_c0_seq1	AT1G01060.4	43.14	51	29	0	342	494	27	77	1e-07	51.6	Homeodomain-like superfamily protein	LHY encodes a myb-related putative transcription factor involved in circadian rhythm along with another myb transcription factor CCA1	LATE ELONGATED HYPOCOTYL (LHY); CONTAINS InterPro DOMAIN/s: SANT, DNA-binding (InterPro:IPR001005), Myb, DNA-binding (InterPro:IPR014778), Homeodomain-like (InterPro:IPR009057), Myb-like DNA-binding domain, SHAQKYF class (InterPro:IPR006447), HTH transcriptional regulator, Myb-type, DNA-binding (InterPro:IPR017930); BEST Arabidopsis thaliana protein match is: circadian clock associated 1 (TAIR:AT…	614	644			ath04712:Circadian rhythm,
comp3707033_c0_seq1	AT1G01060.4	59.09	22	9	0	176	111	26	47	0.0001	39.3	Homeodomain-like superfamily protein	LHY encodes a myb-related putative transcription factor involved in circadian rhythm along with another myb transcription factor CCA1	LATE ELONGATED HYPOCOTYL (LHY); CONTAINS InterPro DOMAIN/s: SANT, DNA-binding (InterPro:IPR001005), Myb, DNA-binding (InterPro:IPR014778), Homeodomain-like (InterPro:IPR009057), Myb-like DNA-binding domain, SHAQKYF class (InterPro:IPR006447), HTH transcriptional regulator, Myb-type, DNA-binding (InterPro:IPR017930); BEST Arabidopsis thaliana protein match is: circadian clock associated 1 (TAIR:AT…	242	644			ath04712:Circadian rhythm,
comp331041_c0_seq1	AT1G04400.1	67.84	541	159	4	752	2362	4	533	0	762	cryptochrome 2	Blue light receptor mediating blue-light regulated cotyledon expansion and flowering time. Positive regulator of the flowering-time gene CONSTANS. This gene possesses a light-induced CNT2 N-terminal homodimerisation domain.Involved in blue-light induced stomatal opening. Involved in triggering chromatin decondensation. An 80-residue motif (NC80) is sufficient to confer CRY2's physiological functi…	cryptochrome 2 (CRY2); FUNCTIONS IN: protein homodimerization activity, blue light photoreceptor activity; INVOLVED IN: in 9 processes; LOCATED IN: nucleus, vacuole; EXPRESSED IN: 24 plant structures; EXPRESSED DURING: 13 growth stages; CONTAINS InterPro DOMAIN/s: Rossmann-like alpha/beta/alpha sandwich fold (InterPro:IPR014729), Cryptochrome/DNA photolyase, class 1 conserved site, C-terminal (In…	4450	612			ath04712:Circadian rhythm,
comp297471_c1_seq1	AT1G09530.2	69.84	126	30	4	1146	778	301	421	2e-45	172	phytochrome interacting factor 3	Transcription factor interacting with photoreceptors phyA and phyB. Forms a ternary complex in vitro with G-box element of the promoters of LHY, CCA1. Acts as a negative regulator of phyB signalling. It degrades rapidly after irradiation of dark grown seedlings in a process controlled by phytochromes. Does not play a significant role in controlling light input and function of the circadian clockw…	phytochrome interacting factor 3 (PIF3); CONTAINS InterPro DOMAIN/s: Helix-loop-helix DNA-binding domain (InterPro:IPR001092), Helix-loop-helix DNA-binding (InterPro:IPR011598); BEST Arabidopsis thaliana protein match is: phytochrome interacting factor 3-like 1 (TAIR:AT2G46970.1); Has 4326 Blast hits to 4310 proteins in 315 species: Archae - 0; Bacteria - 2; Metazoa - 732; Fungi - 183; Plants - 3…	2717	524			ath04712:Circadian rhythm,
comp286815_c0_seq1	AT1G09570.1	30.92	262	141	11	800	108	226	478	9e-22	98.6	phytochrome A	Light-labile cytoplasmic red/far-red light photoreceptor involved in the regulation of photomorphogenesis. It exists in two inter-convertible forms: Pr and Pfr (active) and functions as a dimer.The N terminus carries a single tetrapyrrole chromophore, and the C terminus is involved in dimerization. It is the sole photoreceptor mediating the FR high irradiance response (HIR). Major regulator in re…	phytochrome A (PHYA); CONTAINS InterPro DOMAIN/s: Phytochrome, central region (InterPro:IPR013515), Signal transduction histidine kinase, core (InterPro:IPR005467), PAS fold (InterPro:IPR013767), PAS (InterPro:IPR000014), Phytochrome chromophore attachment domain (InterPro:IPR016132), ATPase-like, ATP-binding domain (InterPro:IPR003594), PAS fold-2 (InterPro:IPR013654), Phytochrome A/B/C/D/E (Int…	1311	1122			ath04712:Circadian rhythm,
comp301183_c0_seq3	AT1G09570.1	79.75	1101	219	3	506	3805	20	1117	0	1798	phytochrome A	Light-labile cytoplasmic red/far-red light photoreceptor involved in the regulation of photomorphogenesis. It exists in two inter-convertible forms: Pr and Pfr (active) and functions as a dimer.The N terminus carries a single tetrapyrrole chromophore, and the C terminus is involved in dimerization. It is the sole photoreceptor mediating the FR high irradiance response (HIR). Major regulator in re…	phytochrome A (PHYA); CONTAINS InterPro DOMAIN/s: Phytochrome, central region (InterPro:IPR013515), Signal transduction histidine kinase, core (InterPro:IPR005467), PAS fold (InterPro:IPR013767), PAS (InterPro:IPR000014), Phytochrome chromophore attachment domain (InterPro:IPR016132), ATPase-like, ATP-binding domain (InterPro:IPR003594), PAS fold-2 (InterPro:IPR013654), Phytochrome A/B/C/D/E (Int…	4286	1122			ath04712:Circadian rhythm,
comp174588_c0_seq1	AT1G22770.1	57.02	121	28	2	2	292	532	652	1e-32	121	gigantea protein (GI)	Together with CONSTANTS (CO) and FLOWERING LOCUS T (FT), GIGANTEA promotes flowering under long days in a circadian clock-controlled flowering pathway. GI acts earlier than CO and FT in the pathway by increasing CO and FT mRNA abundance. Located in the nucleus. Regulates several developmental processes, including photoperiod-mediated flowering, phytochrome B signaling, circadian clock, carbohydra…	GIGANTEA (GI); Has 351 Blast hits to 349 proteins in 54 species: Archae - 0; Bacteria - 0; Metazoa - 0; Fungi - 0; Plants - 351; Viruses - 0; Other Eukaryotes - 0 (source: NCBI BLink).	292	1173			ath04712:Circadian rhythm,
comp249242_c0_seq1	AT1G22770.1	85.58	104	15	0	2	313	356	459	2e-41	147	gigantea protein (GI)	Together with CONSTANTS (CO) and FLOWERING LOCUS T (FT), GIGANTEA promotes flowering under long days in a circadian clock-controlled flowering pathway. GI acts earlier than CO and FT in the pathway by increasing CO and FT mRNA abundance. Located in the nucleus. Regulates several developmental processes, including photoperiod-mediated flowering, phytochrome B signaling, circadian clock, carbohydra…	GIGANTEA (GI); Has 351 Blast hits to 349 proteins in 54 species: Archae - 0; Bacteria - 0; Metazoa - 0; Fungi - 0; Plants - 351; Viruses - 0; Other Eukaryotes - 0 (source: NCBI BLink).	313	1173			ath04712:Circadian rhythm,
comp325512_c1_seq4	AT1G22770.1	73.7	1175	292	9	318	3812	4	1171	0	1608	gigantea protein (GI)	Together with CONSTANTS (CO) and FLOWERING LOCUS T (FT), GIGANTEA promotes flowering under long days in a circadian clock-controlled flowering pathway. GI acts earlier than CO and FT in the pathway by increasing CO and FT mRNA abundance. Located in the nucleus. Regulates several developmental processes, including photoperiod-mediated flowering, phytochrome B signaling, circadian clock, carbohydra…	GIGANTEA (GI); Has 351 Blast hits to 349 proteins in 54 species: Archae - 0; Bacteria - 0; Metazoa - 0; Fungi - 0; Plants - 351; Viruses - 0; Other Eukaryotes - 0 (source: NCBI BLink).	4795	1173			ath04712:Circadian rhythm,
comp341721_c0_seq1	AT1G22770.1	91.43	70	6	0	2	211	252	321	3e-23	93.6	gigantea protein (GI)	Together with CONSTANTS (CO) and FLOWERING LOCUS T (FT), GIGANTEA promotes flowering under long days in a circadian clock-controlled flowering pathway. GI acts earlier than CO and FT in the pathway by increasing CO and FT mRNA abundance. Located in the nucleus. Regulates several developmental processes, including photoperiod-mediated flowering, phytochrome B signaling, circadian clock, carbohydra…	GIGANTEA (GI); Has 351 Blast hits to 349 proteins in 54 species: Archae - 0; Bacteria - 0; Metazoa - 0; Fungi - 0; Plants - 351; Viruses - 0; Other Eukaryotes - 0 (source: NCBI BLink).	212	1173			ath04712:Circadian rhythm,
comp344161_c0_seq1	AT1G22770.1	66.67	126	42	0	378	1	94	219	6e-54	184	gigantea protein (GI)	Together with CONSTANTS (CO) and FLOWERING LOCUS T (FT), GIGANTEA promotes flowering under long days in a circadian clock-controlled flowering pathway. GI acts earlier than CO and FT in the pathway by increasing CO and FT mRNA abundance. Located in the nucleus. Regulates several developmental processes, including photoperiod-mediated flowering, phytochrome B signaling, circadian clock, carbohydra…	GIGANTEA (GI); Has 351 Blast hits to 349 proteins in 54 species: Archae - 0; Bacteria - 0; Metazoa - 0; Fungi - 0; Plants - 351; Viruses - 0; Other Eukaryotes - 0 (source: NCBI BLink).	379	1173			ath04712:Circadian rhythm,
comp321664_c1_seq1	AT1G68050.1	80.13	619	111	5	2183	330	9	616	0	945	flavin-binding, kelch repeat, f box 1	Encodes FKF1, a flavin-binding kelch repeat F box protein, is clock-controlled, regulates transition to flowering. Forms a complex with GI on the CO promoter to regulate CO expression.	flavin-binding, kelch repeat, f box 1 (FKF1); FUNCTIONS IN: ubiquitin-protein ligase activity, signal transducer activity; INVOLVED IN: response to blue light, positive regulation of flower development, circadian rhythm, ubiquitin-dependent protein catabolic process, regulation of transcription; LOCATED IN: cellular_component unknown; EXPRESSED IN: whole plant, root tip, male gametophyte, leaf, p…	2201	619			ath04712:Circadian rhythm,
comp330323_c2_seq4	AT2G18790.1	79.2	1120	220	7	480	3803	36	1154	0	1864	phytochrome B	Red/far-red photoreceptor involved in the regulation of de-etiolation. Exists in two inter-convertible forms: Pr and Pfr (active). Involved in the light-promotion of seed germination and in the shade avoidance response.	phytochrome B (PHYB); CONTAINS InterPro DOMAIN/s: Phytochrome, central region (InterPro:IPR013515), Signal transduction histidine kinase, core (InterPro:IPR005467), PAS fold (InterPro:IPR013767), PAS (InterPro:IPR000014), Phytochrome chromophore attachment domain (InterPro:IPR016132), ATPase-like, ATP-binding domain (InterPro:IPR003594), PAS fold-2 (InterPro:IPR013654), Phytochrome A/B/C/D/E (Int…	4297	1172			ath04712:Circadian rhythm,
comp3981584_c0_seq1	AT2G18915.1	42.62	61	28	2	330	166	98	157	1e-06	46.2	LOV KELCH protein 2	encodes a member of F-box proteins that includes two other proteins in Arabidopsis (ZTL and FKF1). These proteins contain a unique structure containing a PAS domain at their N-terminus, an F-box motif, and 6 kelch repeats at their C-terminus. Overexpression results in arrhythmic phenotypes for a number of circadian clock outputs in both constant light and constant darkness, long hypocotyls under …	LOV KELCH protein 2 (LKP2); CONTAINS InterPro DOMAIN/s: F-box domain, cyclin-like (InterPro:IPR001810), PAC motif (InterPro:IPR001610), Galactose oxidase/kelch, beta-propeller (InterPro:IPR011043), Kelch repeat type 1 (InterPro:IPR006652), PAS fold (InterPro:IPR013767), PAS (InterPro:IPR000014), Kelch repeat type 2 (InterPro:IPR011498), Kelch-type beta propeller (InterPro:IPR015915); BEST Arabido…	331	601			ath04712:Circadian rhythm,
comp264346_c0_seq1	AT2G23070.1	64.81	108	38	0	897	574	317	424	1e-41	151	Protein kinase superfamily protein		Protein kinase superfamily protein; FUNCTIONS IN: protein serine/threonine kinase activity, protein kinase activity, kinase activity, ATP binding; INVOLVED IN: protein amino acid phosphorylation; LOCATED IN: chloroplast; EXPRESSED IN: 24 plant structures; EXPRESSED DURING: 15 growth stages; CONTAINS InterPro DOMAIN/s: Protein kinase, ATP binding site (InterPro:IPR017441), Protein kinase, catalyti…	898	432			ath04712:Circadian rhythm,
comp319259_c0_seq8	AT2G23070.1	91.74	351	28	1	1392	343	82	432	0	630	Protein kinase superfamily protein		Protein kinase superfamily protein; FUNCTIONS IN: protein serine/threonine kinase activity, protein kinase activity, kinase activity, ATP binding; INVOLVED IN: protein amino acid phosphorylation; LOCATED IN: chloroplast; EXPRESSED IN: 24 plant structures; EXPRESSED DURING: 15 growth stages; CONTAINS InterPro DOMAIN/s: Protein kinase, ATP binding site (InterPro:IPR017441), Protein kinase, catalyti…	1599	432			ath04712:Circadian rhythm,
comp320015_c0_seq1	AT2G23070.1	73.49	332	88	0	1090	95	98	429	7e-168	480	Protein kinase superfamily protein		Protein kinase superfamily protein; FUNCTIONS IN: protein serine/threonine kinase activity, protein kinase activity, kinase activity, ATP binding; INVOLVED IN: protein amino acid phosphorylation; LOCATED IN: chloroplast; EXPRESSED IN: 24 plant structures; EXPRESSED DURING: 15 growth stages; CONTAINS InterPro DOMAIN/s: Protein kinase, ATP binding site (InterPro:IPR017441), Protein kinase, catalyti…	1112	432			ath04712:Circadian rhythm,
comp325930_c0_seq3	AT2G23070.1	74.54	326	83	0	52	1029	99	424	6e-164	477	Protein kinase superfamily protein		Protein kinase superfamily protein; FUNCTIONS IN: protein serine/threonine kinase activity, protein kinase activity, kinase activity, ATP binding; INVOLVED IN: protein amino acid phosphorylation; LOCATED IN: chloroplast; EXPRESSED IN: 24 plant structures; EXPRESSED DURING: 15 growth stages; CONTAINS InterPro DOMAIN/s: Protein kinase, ATP binding site (InterPro:IPR017441), Protein kinase, catalyti…	1636	432			ath04712:Circadian rhythm,
comp1156649_c0_seq1	AT2G23070.1	55.22	67	30	0	3	203	343	409	9e-21	85.1	Protein kinase superfamily protein		Protein kinase superfamily protein; FUNCTIONS IN: protein serine/threonine kinase activity, protein kinase activity, kinase activity, ATP binding; INVOLVED IN: protein amino acid phosphorylation; LOCATED IN: chloroplast; EXPRESSED IN: 24 plant structures; EXPRESSED DURING: 15 growth stages; CONTAINS InterPro DOMAIN/s: Protein kinase, ATP binding site (InterPro:IPR017441), Protein kinase, catalyti…	203	432			ath04712:Circadian rhythm,
comp1954516_c0_seq1	AT2G23070.1	56.9	58	25	0	30	203	102	159	1e-18	80.1	Protein kinase superfamily protein		Protein kinase superfamily protein; FUNCTIONS IN: protein serine/threonine kinase activity, protein kinase activity, kinase activity, ATP binding; INVOLVED IN: protein amino acid phosphorylation; LOCATED IN: chloroplast; EXPRESSED IN: 24 plant structures; EXPRESSED DURING: 15 growth stages; CONTAINS InterPro DOMAIN/s: Protein kinase, ATP binding site (InterPro:IPR017441), Protein kinase, catalyti…	246	432			ath04712:Circadian rhythm,
comp4679923_c0_seq1	AT2G23070.1	70.18	57	17	0	57	227	99	155	2e-23	92.4	Protein kinase superfamily protein		Protein kinase superfamily protein; FUNCTIONS IN: protein serine/threonine kinase activity, protein kinase activity, kinase activity, ATP binding; INVOLVED IN: protein amino acid phosphorylation; LOCATED IN: chloroplast; EXPRESSED IN: 24 plant structures; EXPRESSED DURING: 15 growth stages; CONTAINS InterPro DOMAIN/s: Protein kinase, ATP binding site (InterPro:IPR017441), Protein kinase, catalyti…	228	432			ath04712:Circadian rhythm,
comp4713286_c0_seq1	AT2G23070.1	67.11	76	25	0	8	235	350	425	7e-32	115	Protein kinase superfamily protein		Protein kinase superfamily protein; FUNCTIONS IN: protein serine/threonine kinase activity, protein kinase activity, kinase activity, ATP binding; INVOLVED IN: protein amino acid phosphorylation; LOCATED IN: chloroplast; EXPRESSED IN: 24 plant structures; EXPRESSED DURING: 15 growth stages; CONTAINS InterPro DOMAIN/s: Protein kinase, ATP binding site (InterPro:IPR017441), Protein kinase, catalyti…	235	432			ath04712:Circadian rhythm,
comp6957859_c0_seq1	AT2G23070.1	78.87	71	13	1	2	208	181	251	9e-33	117	Protein kinase superfamily protein		Protein kinase superfamily protein; FUNCTIONS IN: protein serine/threonine kinase activity, protein kinase activity, kinase activity, ATP binding; INVOLVED IN: protein amino acid phosphorylation; LOCATED IN: chloroplast; EXPRESSED IN: 24 plant structures; EXPRESSED DURING: 15 growth stages; CONTAINS InterPro DOMAIN/s: Protein kinase, ATP binding site (InterPro:IPR017441), Protein kinase, catalyti…	208	432			ath04712:Circadian rhythm,
comp194671_c0_seq1	AT2G44680.2	38.36	73	29	1	2	220	223	279	3e-14	66.6	casein kinase II beta subunit 4	Encodes casein kinase II beta chain, a CK2 regulatory subunit. Nuclear-localized CKB4 protein exists in vivo as different isoforms, resulting from phosphorylation on serine residues. The phosphorylated isoforms are the preferred substrate for ubiquitination and degradation by the proteasome pathway. Involved in regulation of circadian clock.	casein kinase II beta subunit 4 (CKB4); CONTAINS InterPro DOMAIN/s: Casein kinase II, regulatory subunit, alpha-helical (InterPro:IPR016149), Casein kinase II, regulatory subunit, beta-sheet (InterPro:IPR016150), Casein kinase II, regulatory subunit (InterPro:IPR000704); BEST Arabidopsis thaliana protein match is: casein kinase II beta chain 3 (TAIR:AT3G60250.2); Has 1093 Blast hits to 1091 prote…	293	282			ath04712:Circadian rhythm,
comp200971_c0_seq1	AT2G44680.1	65.33	75	26	0	236	12	184	258	6e-32	114	casein kinase II beta subunit 4	Encodes casein kinase II beta chain, a CK2 regulatory subunit. Nuclear-localized CKB4 protein exists in vivo as different isoforms, resulting from phosphorylation on serine residues. The phosphorylated isoforms are the preferred substrate for ubiquitination and degradation by the proteasome pathway. Involved in regulation of circadian clock.	casein kinase II beta subunit 4 (CKB4); CONTAINS InterPro DOMAIN/s: Casein kinase II, regulatory subunit, alpha-helical (InterPro:IPR016149), Casein kinase II, regulatory subunit, beta-sheet (InterPro:IPR016150), Casein kinase II, regulatory subunit (InterPro:IPR000704); BEST Arabidopsis thaliana protein match is: casein kinase II beta chain 3 (TAIR:AT3G60250.1); Has 1093 Blast hits to 1091 prote…	238	283			ath04712:Circadian rhythm,
comp210086_c0_seq1	AT2G44680.2	71.43	84	24	0	6	257	151	234	5e-42	141	casein kinase II beta subunit 4	Encodes casein kinase II beta chain, a CK2 regulatory subunit. Nuclear-localized CKB4 protein exists in vivo as different isoforms, resulting from phosphorylation on serine residues. The phosphorylated isoforms are the preferred substrate for ubiquitination and degradation by the proteasome pathway. Involved in regulation of circadian clock.	casein kinase II beta subunit 4 (CKB4); CONTAINS InterPro DOMAIN/s: Casein kinase II, regulatory subunit, alpha-helical (InterPro:IPR016149), Casein kinase II, regulatory subunit, beta-sheet (InterPro:IPR016150), Casein kinase II, regulatory subunit (InterPro:IPR000704); BEST Arabidopsis thaliana protein match is: casein kinase II beta chain 3 (TAIR:AT3G60250.2); Has 1093 Blast hits to 1091 prote…	258	282			ath04712:Circadian rhythm,
comp210086_c1_seq1	AT2G44680.1	72.73	22	6	0	68	3	96	117	3e-07	46.6	casein kinase II beta subunit 4	Encodes casein kinase II beta chain, a CK2 regulatory subunit. Nuclear-localized CKB4 protein exists in vivo as different isoforms, resulting from phosphorylation on serine residues. The phosphorylated isoforms are the preferred substrate for ubiquitination and degradation by the proteasome pathway. Involved in regulation of circadian clock.	casein kinase II beta subunit 4 (CKB4); CONTAINS InterPro DOMAIN/s: Casein kinase II, regulatory subunit, alpha-helical (InterPro:IPR016149), Casein kinase II, regulatory subunit, beta-sheet (InterPro:IPR016150), Casein kinase II, regulatory subunit (InterPro:IPR000704); BEST Arabidopsis thaliana protein match is: casein kinase II beta chain 3 (TAIR:AT3G60250.1); Has 1093 Blast hits to 1091 prote…	256	283			ath04712:Circadian rhythm,
comp271486_c0_seq1	AT2G44680.2	52.5	40	18	1	5	124	219	257	2e-09	52.8	casein kinase II beta subunit 4	Encodes casein kinase II beta chain, a CK2 regulatory subunit. Nuclear-localized CKB4 protein exists in vivo as different isoforms, resulting from phosphorylation on serine residues. The phosphorylated isoforms are the preferred substrate for ubiquitination and degradation by the proteasome pathway. Involved in regulation of circadian clock.	casein kinase II beta subunit 4 (CKB4); CONTAINS InterPro DOMAIN/s: Casein kinase II, regulatory subunit, alpha-helical (InterPro:IPR016149), Casein kinase II, regulatory subunit, beta-sheet (InterPro:IPR016150), Casein kinase II, regulatory subunit (InterPro:IPR000704); BEST Arabidopsis thaliana protein match is: casein kinase II beta chain 3 (TAIR:AT3G60250.2); Has 1093 Blast hits to 1091 prote…	210	282			ath04712:Circadian rhythm,
comp280190_c0_seq2	AT2G44680.2	37.97	158	64	3	204	677	158	281	9e-28	108	casein kinase II beta subunit 4	Encodes casein kinase II beta chain, a CK2 regulatory subunit. Nuclear-localized CKB4 protein exists in vivo as different isoforms, resulting from phosphorylation on serine residues. The phosphorylated isoforms are the preferred substrate for ubiquitination and degradation by the proteasome pathway. Involved in regulation of circadian clock.	casein kinase II beta subunit 4 (CKB4); CONTAINS InterPro DOMAIN/s: Casein kinase II, regulatory subunit, alpha-helical (InterPro:IPR016149), Casein kinase II, regulatory subunit, beta-sheet (InterPro:IPR016150), Casein kinase II, regulatory subunit (InterPro:IPR000704); BEST Arabidopsis thaliana protein match is: casein kinase II beta chain 3 (TAIR:AT3G60250.2); Has 1093 Blast hits to 1091 prote…	726	282			ath04712:Circadian rhythm,
comp282340_c0_seq1	AT2G44680.2	38.89	126	44	3	2	379	186	278	1e-18	83.6	casein kinase II beta subunit 4	Encodes casein kinase II beta chain, a CK2 regulatory subunit. Nuclear-localized CKB4 protein exists in vivo as different isoforms, resulting from phosphorylation on serine residues. The phosphorylated isoforms are the preferred substrate for ubiquitination and degradation by the proteasome pathway. Involved in regulation of circadian clock.	casein kinase II beta subunit 4 (CKB4); CONTAINS InterPro DOMAIN/s: Casein kinase II, regulatory subunit, alpha-helical (InterPro:IPR016149), Casein kinase II, regulatory subunit, beta-sheet (InterPro:IPR016150), Casein kinase II, regulatory subunit (InterPro:IPR000704); BEST Arabidopsis thaliana protein match is: casein kinase II beta chain 3 (TAIR:AT3G60250.2); Has 1093 Blast hits to 1091 prote…	883	282			ath04712:Circadian rhythm,
comp289398_c0_seq1	AT2G44680.1	40.74	135	50	3	77	481	85	189	6e-24	96.3	casein kinase II beta subunit 4	Encodes casein kinase II beta chain, a CK2 regulatory subunit. Nuclear-localized CKB4 protein exists in vivo as different isoforms, resulting from phosphorylation on serine residues. The phosphorylated isoforms are the preferred substrate for ubiquitination and degradation by the proteasome pathway. Involved in regulation of circadian clock.	casein kinase II beta subunit 4 (CKB4); CONTAINS InterPro DOMAIN/s: Casein kinase II, regulatory subunit, alpha-helical (InterPro:IPR016149), Casein kinase II, regulatory subunit, beta-sheet (InterPro:IPR016150), Casein kinase II, regulatory subunit (InterPro:IPR000704); BEST Arabidopsis thaliana protein match is: casein kinase II beta chain 3 (TAIR:AT3G60250.1); Has 1093 Blast hits to 1091 prote…	486	283			ath04712:Circadian rhythm,
comp293590_c1_seq3	AT2G44680.1	72.14	280	59	2	366	1205	20	280	5e-139	409	casein kinase II beta subunit 4	Encodes casein kinase II beta chain, a CK2 regulatory subunit. Nuclear-localized CKB4 protein exists in vivo as different isoforms, resulting from phosphorylation on serine residues. The phosphorylated isoforms are the preferred substrate for ubiquitination and degradation by the proteasome pathway. Involved in regulation of circadian clock.	casein kinase II beta subunit 4 (CKB4); CONTAINS InterPro DOMAIN/s: Casein kinase II, regulatory subunit, alpha-helical (InterPro:IPR016149), Casein kinase II, regulatory subunit, beta-sheet (InterPro:IPR016150), Casein kinase II, regulatory subunit (InterPro:IPR000704); BEST Arabidopsis thaliana protein match is: casein kinase II beta chain 3 (TAIR:AT3G60250.1); Has 1093 Blast hits to 1091 prote…	1738	283			ath04712:Circadian rhythm,
comp297143_c0_seq1	AT2G44680.1	49.18	61	31	0	705	523	220	280	5e-15	72.4	casein kinase II beta subunit 4	Encodes casein kinase II beta chain, a CK2 regulatory subunit. Nuclear-localized CKB4 protein exists in vivo as different isoforms, resulting from phosphorylation on serine residues. The phosphorylated isoforms are the preferred substrate for ubiquitination and degradation by the proteasome pathway. Involved in regulation of circadian clock.	casein kinase II beta subunit 4 (CKB4); CONTAINS InterPro DOMAIN/s: Casein kinase II, regulatory subunit, alpha-helical (InterPro:IPR016149), Casein kinase II, regulatory subunit, beta-sheet (InterPro:IPR016150), Casein kinase II, regulatory subunit (InterPro:IPR000704); BEST Arabidopsis thaliana protein match is: casein kinase II beta chain 3 (TAIR:AT3G60250.1); Has 1093 Blast hits to 1091 prote…	718	283			ath04712:Circadian rhythm,
comp303414_c0_seq2	AT2G44680.1	69.44	36	9	1	2	103	29	64	4e-05	45.4	casein kinase II beta subunit 4	Encodes casein kinase II beta chain, a CK2 regulatory subunit. Nuclear-localized CKB4 protein exists in vivo as different isoforms, resulting from phosphorylation on serine residues. The phosphorylated isoforms are the preferred substrate for ubiquitination and degradation by the proteasome pathway. Involved in regulation of circadian clock.	casein kinase II beta subunit 4 (CKB4); CONTAINS InterPro DOMAIN/s: Casein kinase II, regulatory subunit, alpha-helical (InterPro:IPR016149), Casein kinase II, regulatory subunit, beta-sheet (InterPro:IPR016150), Casein kinase II, regulatory subunit (InterPro:IPR000704); BEST Arabidopsis thaliana protein match is: casein kinase II beta chain 3 (TAIR:AT3G60250.1); Has 1093 Blast hits to 1091 prote…	1317	283			ath04712:Circadian rhythm,
comp314594_c0_seq3	AT2G44680.1	48.08	52	27	0	17	172	229	280	5e-11	61.2	casein kinase II beta subunit 4	Encodes casein kinase II beta chain, a CK2 regulatory subunit. Nuclear-localized CKB4 protein exists in vivo as different isoforms, resulting from phosphorylation on serine residues. The phosphorylated isoforms are the preferred substrate for ubiquitination and degradation by the proteasome pathway. Involved in regulation of circadian clock.	casein kinase II beta subunit 4 (CKB4); CONTAINS InterPro DOMAIN/s: Casein kinase II, regulatory subunit, alpha-helical (InterPro:IPR016149), Casein kinase II, regulatory subunit, beta-sheet (InterPro:IPR016150), Casein kinase II, regulatory subunit (InterPro:IPR000704); BEST Arabidopsis thaliana protein match is: casein kinase II beta chain 3 (TAIR:AT3G60250.1); Has 1093 Blast hits to 1091 prote…	718	283			ath04712:Circadian rhythm,
comp1274684_c0_seq1	AT2G44680.1	40.49	163	79	5	80	538	32	186	4e-29	110	casein kinase II beta subunit 4	Encodes casein kinase II beta chain, a CK2 regulatory subunit. Nuclear-localized CKB4 protein exists in vivo as different isoforms, resulting from phosphorylation on serine residues. The phosphorylated isoforms are the preferred substrate for ubiquitination and degradation by the proteasome pathway. Involved in regulation of circadian clock.	casein kinase II beta subunit 4 (CKB4); CONTAINS InterPro DOMAIN/s: Casein kinase II, regulatory subunit, alpha-helical (InterPro:IPR016149), Casein kinase II, regulatory subunit, beta-sheet (InterPro:IPR016150), Casein kinase II, regulatory subunit (InterPro:IPR000704); BEST Arabidopsis thaliana protein match is: casein kinase II beta chain 3 (TAIR:AT3G60250.1); Has 1093 Blast hits to 1091 prote…	538	283			ath04712:Circadian rhythm,
comp1977970_c0_seq1	AT2G44680.1	60.61	33	12	1	140	238	86	117	1e-05	42	casein kinase II beta subunit 4	Encodes casein kinase II beta chain, a CK2 regulatory subunit. Nuclear-localized CKB4 protein exists in vivo as different isoforms, resulting from phosphorylation on serine residues. The phosphorylated isoforms are the preferred substrate for ubiquitination and degradation by the proteasome pathway. Involved in regulation of circadian clock.	casein kinase II beta subunit 4 (CKB4); CONTAINS InterPro DOMAIN/s: Casein kinase II, regulatory subunit, alpha-helical (InterPro:IPR016149), Casein kinase II, regulatory subunit, beta-sheet (InterPro:IPR016150), Casein kinase II, regulatory subunit (InterPro:IPR000704); BEST Arabidopsis thaliana protein match is: casein kinase II beta chain 3 (TAIR:AT3G60250.1); Has 1093 Blast hits to 1091 prote…	238	283			ath04712:Circadian rhythm,
comp2407898_c0_seq1	AT2G44680.1	73.17	41	11	0	54	176	100	140	1e-15	69.3	casein kinase II beta subunit 4	Encodes casein kinase II beta chain, a CK2 regulatory subunit. Nuclear-localized CKB4 protein exists in vivo as different isoforms, resulting from phosphorylation on serine residues. The phosphorylated isoforms are the preferred substrate for ubiquitination and degradation by the proteasome pathway. Involved in regulation of circadian clock.	casein kinase II beta subunit 4 (CKB4); CONTAINS InterPro DOMAIN/s: Casein kinase II, regulatory subunit, alpha-helical (InterPro:IPR016149), Casein kinase II, regulatory subunit, beta-sheet (InterPro:IPR016150), Casein kinase II, regulatory subunit (InterPro:IPR000704); BEST Arabidopsis thaliana protein match is: casein kinase II beta chain 3 (TAIR:AT3G60250.1); Has 1093 Blast hits to 1091 prote…	217	283			ath04712:Circadian rhythm,
comp2808885_c0_seq1	AT2G44680.2	58.54	41	17	0	302	180	103	143	2e-09	53.9	casein kinase II beta subunit 4	Encodes casein kinase II beta chain, a CK2 regulatory subunit. Nuclear-localized CKB4 protein exists in vivo as different isoforms, resulting from phosphorylation on serine residues. The phosphorylated isoforms are the preferred substrate for ubiquitination and degradation by the proteasome pathway. Involved in regulation of circadian clock.	casein kinase II beta subunit 4 (CKB4); CONTAINS InterPro DOMAIN/s: Casein kinase II, regulatory subunit, alpha-helical (InterPro:IPR016149), Casein kinase II, regulatory subunit, beta-sheet (InterPro:IPR016150), Casein kinase II, regulatory subunit (InterPro:IPR000704); BEST Arabidopsis thaliana protein match is: casein kinase II beta chain 3 (TAIR:AT3G60250.2); Has 1093 Blast hits to 1091 prote…	323	282			ath04712:Circadian rhythm,
comp2855082_c0_seq1	AT2G44680.2	51.72	58	28	0	271	98	86	143	1e-13	65.1	casein kinase II beta subunit 4	Encodes casein kinase II beta chain, a CK2 regulatory subunit. Nuclear-localized CKB4 protein exists in vivo as different isoforms, resulting from phosphorylation on serine residues. The phosphorylated isoforms are the preferred substrate for ubiquitination and degradation by the proteasome pathway. Involved in regulation of circadian clock.	casein kinase II beta subunit 4 (CKB4); CONTAINS InterPro DOMAIN/s: Casein kinase II, regulatory subunit, alpha-helical (InterPro:IPR016149), Casein kinase II, regulatory subunit, beta-sheet (InterPro:IPR016150), Casein kinase II, regulatory subunit (InterPro:IPR000704); BEST Arabidopsis thaliana protein match is: casein kinase II beta chain 3 (TAIR:AT3G60250.2); Has 1093 Blast hits to 1091 prote…	323	282			ath04712:Circadian rhythm,
comp326116_c1_seq1	AT3G04910.3	49.68	308	113	8	1694	879	105	406	1e-73	248	with no lysine (K) kinase 1	Serine/threonine protein kinase, whose transcription is regulated by circadian rhythm.	with no lysine (K) kinase 1 (WNK1); FUNCTIONS IN: protein serine/threonine kinase activity, protein kinase activity, kinase activity; INVOLVED IN: protein amino acid phosphorylation, circadian rhythm; LOCATED IN: membrane; EXPRESSED IN: 22 plant structures; EXPRESSED DURING: 13 growth stages; CONTAINS InterPro DOMAIN/s: Protein kinase, catalytic domain (InterPro:IPR000719), Serine/threonine-prote…	1695	574			ath04712:Circadian rhythm,
comp330665_c0_seq1	AT3G04910.1	83.67	98	16	0	294	1	49	146	7e-56	185	with no lysine (K) kinase 1	Serine/threonine protein kinase, whose transcription is regulated by circadian rhythm.	with no lysine (K) kinase 1 (WNK1); FUNCTIONS IN: protein serine/threonine kinase activity, protein kinase activity, kinase activity; INVOLVED IN: protein amino acid phosphorylation, circadian rhythm; LOCATED IN: membrane; EXPRESSED IN: 22 plant structures; EXPRESSED DURING: 13 growth stages; CONTAINS InterPro DOMAIN/s: Protein kinase, catalytic domain (InterPro:IPR000719), Serine/threonine-prote…	296	700			ath04712:Circadian rhythm,
comp330945_c0_seq1	AT3G04910.1	52.98	772	237	16	2626	470	1	699	0	695	with no lysine (K) kinase 1	Serine/threonine protein kinase, whose transcription is regulated by circadian rhythm.	with no lysine (K) kinase 1 (WNK1); FUNCTIONS IN: protein serine/threonine kinase activity, protein kinase activity, kinase activity; INVOLVED IN: protein amino acid phosphorylation, circadian rhythm; LOCATED IN: membrane; EXPRESSED IN: 22 plant structures; EXPRESSED DURING: 13 growth stages; CONTAINS InterPro DOMAIN/s: Protein kinase, catalytic domain (InterPro:IPR000719), Serine/threonine-prote…	3037	700			ath04712:Circadian rhythm,
comp331473_c2_seq1	AT3G04910.1	51.95	462	161	14	2021	738	189	623	0	400	with no lysine (K) kinase 1	Serine/threonine protein kinase, whose transcription is regulated by circadian rhythm.	with no lysine (K) kinase 1 (WNK1); FUNCTIONS IN: protein serine/threonine kinase activity, protein kinase activity, kinase activity; INVOLVED IN: protein amino acid phosphorylation, circadian rhythm; LOCATED IN: membrane; EXPRESSED IN: 22 plant structures; EXPRESSED DURING: 13 growth stages; CONTAINS InterPro DOMAIN/s: Protein kinase, catalytic domain (InterPro:IPR000719), Serine/threonine-prote…	2843	700			ath04712:Circadian rhythm,
comp227581_c0_seq1	AT3G16500.1	41.87	246	123	5	322	1008	13	255	4e-42	152	phytochrome-associated protein 1	phytochrome-associated protein 1 (PAP1)	phytochrome-associated protein 1 (PAP1); FUNCTIONS IN: sequence-specific DNA binding transcription factor activity; INVOLVED IN: response to auxin stimulus; LOCATED IN: nucleus; EXPRESSED IN: 22 plant structures; EXPRESSED DURING: 13 growth stages; CONTAINS InterPro DOMAIN/s: Aux/IAA-ARF-dimerisation (InterPro:IPR011525), AUX/IAA protein (InterPro:IPR003311); BEST Arabidopsis thaliana protein mat…	1349	269			ath04712:Circadian rhythm,
comp304652_c2_seq1	AT3G16500.1	63.12	160	53	4	1	474	93	248	8e-58	184	phytochrome-associated protein 1	phytochrome-associated protein 1 (PAP1)	phytochrome-associated protein 1 (PAP1); FUNCTIONS IN: sequence-specific DNA binding transcription factor activity; INVOLVED IN: response to auxin stimulus; LOCATED IN: nucleus; EXPRESSED IN: 22 plant structures; EXPRESSED DURING: 13 growth stages; CONTAINS InterPro DOMAIN/s: Aux/IAA-ARF-dimerisation (InterPro:IPR011525), AUX/IAA protein (InterPro:IPR003311); BEST Arabidopsis thaliana protein mat…	475	269			ath04712:Circadian rhythm,
comp319510_c3_seq1	AT3G16500.1	61.8	178	60	2	897	1421	95	267	3e-62	209	phytochrome-associated protein 1	phytochrome-associated protein 1 (PAP1)	phytochrome-associated protein 1 (PAP1); FUNCTIONS IN: sequence-specific DNA binding transcription factor activity; INVOLVED IN: response to auxin stimulus; LOCATED IN: nucleus; EXPRESSED IN: 22 plant structures; EXPRESSED DURING: 13 growth stages; CONTAINS InterPro DOMAIN/s: Aux/IAA-ARF-dimerisation (InterPro:IPR011525), AUX/IAA protein (InterPro:IPR003311); BEST Arabidopsis thaliana protein mat…	1778	269			ath04712:Circadian rhythm,
comp330254_c0_seq6	AT3G16500.1	53.68	190	67	5	757	1263	78	267	7e-52	178	phytochrome-associated protein 1	phytochrome-associated protein 1 (PAP1)	phytochrome-associated protein 1 (PAP1); FUNCTIONS IN: sequence-specific DNA binding transcription factor activity; INVOLVED IN: response to auxin stimulus; LOCATED IN: nucleus; EXPRESSED IN: 22 plant structures; EXPRESSED DURING: 13 growth stages; CONTAINS InterPro DOMAIN/s: Aux/IAA-ARF-dimerisation (InterPro:IPR011525), AUX/IAA protein (InterPro:IPR003311); BEST Arabidopsis thaliana protein mat…	1333	269			ath04712:Circadian rhythm,
comp266489_c0_seq1	AT3G50000.1	59.56	136	52	1	399	1	55	190	2e-36	131	casein kinase II, alpha chain 2	casein kinase II catalytic subunit alpha	casein kinase II, alpha chain 2 (CKA2); FUNCTIONS IN: protein binding, kinase activity; INVOLVED IN: protein amino acid phosphorylation; LOCATED IN: plasma membrane; EXPRESSED IN: 24 plant structures; EXPRESSED DURING: 15 growth stages; CONTAINS InterPro DOMAIN/s: Protein kinase, ATP binding site (InterPro:IPR017441), Protein kinase, catalytic domain (InterPro:IPR000719), Serine/threonine-protein…	434	403			ath04712:Circadian rhythm,
comp304887_c0_seq1	AT3G50000.1	93.64	110	7	0	330	1	103	212	8e-51	168	casein kinase II, alpha chain 2	casein kinase II catalytic subunit alpha	casein kinase II, alpha chain 2 (CKA2); FUNCTIONS IN: protein binding, kinase activity; INVOLVED IN: protein amino acid phosphorylation; LOCATED IN: plasma membrane; EXPRESSED IN: 24 plant structures; EXPRESSED DURING: 15 growth stages; CONTAINS InterPro DOMAIN/s: Protein kinase, ATP binding site (InterPro:IPR017441), Protein kinase, catalytic domain (InterPro:IPR000719), Serine/threonine-protein…	331	403			ath04712:Circadian rhythm,
comp304887_c2_seq1	AT3G50000.1	72.34	47	13	0	109	249	62	108	7e-16	72	casein kinase II, alpha chain 2	casein kinase II catalytic subunit alpha	casein kinase II, alpha chain 2 (CKA2); FUNCTIONS IN: protein binding, kinase activity; INVOLVED IN: protein amino acid phosphorylation; LOCATED IN: plasma membrane; EXPRESSED IN: 24 plant structures; EXPRESSED DURING: 15 growth stages; CONTAINS InterPro DOMAIN/s: Protein kinase, ATP binding site (InterPro:IPR017441), Protein kinase, catalytic domain (InterPro:IPR000719), Serine/threonine-protein…	249	403			ath04712:Circadian rhythm,
comp311411_c0_seq1	AT3G50000.1	72.16	334	93	0	1200	199	62	395	3e-161	465	casein kinase II, alpha chain 2	casein kinase II catalytic subunit alpha	casein kinase II, alpha chain 2 (CKA2); FUNCTIONS IN: protein binding, kinase activity; INVOLVED IN: protein amino acid phosphorylation; LOCATED IN: plasma membrane; EXPRESSED IN: 24 plant structures; EXPRESSED DURING: 15 growth stages; CONTAINS InterPro DOMAIN/s: Protein kinase, ATP binding site (InterPro:IPR017441), Protein kinase, catalytic domain (InterPro:IPR000719), Serine/threonine-protein…	1317	403			ath04712:Circadian rhythm,
comp721964_c0_seq1	AT3G50000.1	81.08	37	7	0	849	739	357	393	7e-12	65.5	casein kinase II, alpha chain 2	casein kinase II catalytic subunit alpha	casein kinase II, alpha chain 2 (CKA2); FUNCTIONS IN: protein binding, kinase activity; INVOLVED IN: protein amino acid phosphorylation; LOCATED IN: plasma membrane; EXPRESSED IN: 24 plant structures; EXPRESSED DURING: 15 growth stages; CONTAINS InterPro DOMAIN/s: Protein kinase, ATP binding site (InterPro:IPR017441), Protein kinase, catalytic domain (InterPro:IPR000719), Serine/threonine-protein…	852	403			ath04712:Circadian rhythm,
comp777910_c0_seq1	AT3G50000.1	67.92	53	17	0	141	299	74	126	8e-21	87	casein kinase II, alpha chain 2	casein kinase II catalytic subunit alpha	casein kinase II, alpha chain 2 (CKA2); FUNCTIONS IN: protein binding, kinase activity; INVOLVED IN: protein amino acid phosphorylation; LOCATED IN: plasma membrane; EXPRESSED IN: 24 plant structures; EXPRESSED DURING: 15 growth stages; CONTAINS InterPro DOMAIN/s: Protein kinase, ATP binding site (InterPro:IPR017441), Protein kinase, catalytic domain (InterPro:IPR000719), Serine/threonine-protein…	359	403			ath04712:Circadian rhythm,
comp1071782_c0_seq1	AT3G50000.1	74.69	162	41	0	203	688	68	229	6e-67	215	casein kinase II, alpha chain 2	casein kinase II catalytic subunit alpha	casein kinase II, alpha chain 2 (CKA2); FUNCTIONS IN: protein binding, kinase activity; INVOLVED IN: protein amino acid phosphorylation; LOCATED IN: plasma membrane; EXPRESSED IN: 24 plant structures; EXPRESSED DURING: 15 growth stages; CONTAINS InterPro DOMAIN/s: Protein kinase, ATP binding site (InterPro:IPR017441), Protein kinase, catalytic domain (InterPro:IPR000719), Serine/threonine-protein…	688	403			ath04712:Circadian rhythm,
comp1372005_c0_seq1	AT3G50000.1	83.91	87	14	0	3	263	117	203	6e-33	119	casein kinase II, alpha chain 2	casein kinase II catalytic subunit alpha	casein kinase II, alpha chain 2 (CKA2); FUNCTIONS IN: protein binding, kinase activity; INVOLVED IN: protein amino acid phosphorylation; LOCATED IN: plasma membrane; EXPRESSED IN: 24 plant structures; EXPRESSED DURING: 15 growth stages; CONTAINS InterPro DOMAIN/s: Protein kinase, ATP binding site (InterPro:IPR017441), Protein kinase, catalytic domain (InterPro:IPR000719), Serine/threonine-protein…	264	403			ath04712:Circadian rhythm,
comp3682186_c0_seq1	AT3G50000.1	59.62	52	20	1	55	210	72	122	4e-18	77.8	casein kinase II, alpha chain 2	casein kinase II catalytic subunit alpha	casein kinase II, alpha chain 2 (CKA2); FUNCTIONS IN: protein binding, kinase activity; INVOLVED IN: protein amino acid phosphorylation; LOCATED IN: plasma membrane; EXPRESSED IN: 24 plant structures; EXPRESSED DURING: 15 growth stages; CONTAINS InterPro DOMAIN/s: Protein kinase, ATP binding site (InterPro:IPR017441), Protein kinase, catalytic domain (InterPro:IPR000719), Serine/threonine-protein…	211	403			ath04712:Circadian rhythm,
comp4544734_c0_seq1	AT3G50000.1	58.14	86	36	0	3	260	81	166	2e-19	81.6	casein kinase II, alpha chain 2	casein kinase II catalytic subunit alpha	casein kinase II, alpha chain 2 (CKA2); FUNCTIONS IN: protein binding, kinase activity; INVOLVED IN: protein amino acid phosphorylation; LOCATED IN: plasma membrane; EXPRESSED IN: 24 plant structures; EXPRESSED DURING: 15 growth stages; CONTAINS InterPro DOMAIN/s: Protein kinase, ATP binding site (InterPro:IPR017441), Protein kinase, catalytic domain (InterPro:IPR000719), Serine/threonine-protein…	264	403			ath04712:Circadian rhythm,
comp176959_c0_seq1	AT3G60250.2	84.85	33	5	0	2	100	243	275	4e-13	67.8	casein kinase II beta chain 3	Regulatory (beta) subunit of the protein kinase CK2. Involved in regulation of the circadian clock in Arabidopsis	casein kinase II beta chain 3 (CKB3); CONTAINS InterPro DOMAIN/s: Casein kinase II, regulatory subunit, alpha-helical (InterPro:IPR016149), Casein kinase II, regulatory subunit, beta-sheet (InterPro:IPR016150), Casein kinase II, regulatory subunit (InterPro:IPR000704); BEST Arabidopsis thaliana protein match is: casein kinase II beta subunit 4 (TAIR:AT2G44680.2); Has 30201 Blast hits to 17322 pro…	849	275			ath04712:Circadian rhythm,
comp1997112_c0_seq1	AT3G60250.1	71.43	42	12	0	9	134	233	274	9e-17	73.2	casein kinase II beta chain 3	Regulatory (beta) subunit of the protein kinase CK2. Involved in regulation of the circadian clock in Arabidopsis	casein kinase II beta chain 3 (CKB3); CONTAINS InterPro DOMAIN/s: Casein kinase II, regulatory subunit, alpha-helical (InterPro:IPR016149), Casein kinase II, regulatory subunit, beta-sheet (InterPro:IPR016150), Casein kinase II, regulatory subunit (InterPro:IPR000704); BEST Arabidopsis thaliana protein match is: casein kinase II beta subunit 4 (TAIR:AT2G44680.1); Has 1086 Blast hits to 1084 prote…	271	276			ath04712:Circadian rhythm,
comp3587494_c0_seq1	AT3G60250.2	41.67	36	21	0	388	281	240	275	3e-05	42.4	casein kinase II beta chain 3	Regulatory (beta) subunit of the protein kinase CK2. Involved in regulation of the circadian clock in Arabidopsis	casein kinase II beta chain 3 (CKB3); CONTAINS InterPro DOMAIN/s: Casein kinase II, regulatory subunit, alpha-helical (InterPro:IPR016149), Casein kinase II, regulatory subunit, beta-sheet (InterPro:IPR016150), Casein kinase II, regulatory subunit (InterPro:IPR000704); BEST Arabidopsis thaliana protein match is: casein kinase II beta subunit 4 (TAIR:AT2G44680.2); Has 30201 Blast hits to 17322 pro…	389	275			ath04712:Circadian rhythm,
comp323434_c0_seq1	AT4G08920.1	73.45	226	52	4	2	670	381	601	1e-102	318	cryptochrome 1	Encodes CRY1, a flavin-type blue-light photoreceptor with ATP binding and autophosphorylation activity. Functions in perception of blue / green ratio of light. The photoreceptor may be involved in electron transport. Mutant phenotype displays a blue light-dependent inhibition of hypocotyl elongation. Photoreceptor activity requires light-induced homodimerisation of the N-terminal CNT1 domains of …	cryptochrome 1 (CRY1); CONTAINS InterPro DOMAIN/s: Rossmann-like alpha/beta/alpha sandwich fold (InterPro:IPR014729), Cryptochrome/DNA photolyase, class 1 conserved site, C-terminal (InterPro:IPR018394), DNA photolyase, N-terminal (InterPro:IPR006050), Cryptochrome C-terminal (InterPro:IPR020978), DNA photolyase, FAD-binding/Cryptochrome, C-terminal (InterPro:IPR005101), Cryptochrome, plant (Inte…	899	681			ath04712:Circadian rhythm,
comp323434_c1_seq1	AT4G08920.1	84.21	76	12	0	228	1	183	258	1e-38	136	cryptochrome 1	Encodes CRY1, a flavin-type blue-light photoreceptor with ATP binding and autophosphorylation activity. Functions in perception of blue / green ratio of light. The photoreceptor may be involved in electron transport. Mutant phenotype displays a blue light-dependent inhibition of hypocotyl elongation. Photoreceptor activity requires light-induced homodimerisation of the N-terminal CNT1 domains of …	cryptochrome 1 (CRY1); CONTAINS InterPro DOMAIN/s: Rossmann-like alpha/beta/alpha sandwich fold (InterPro:IPR014729), Cryptochrome/DNA photolyase, class 1 conserved site, C-terminal (InterPro:IPR018394), DNA photolyase, N-terminal (InterPro:IPR006050), Cryptochrome C-terminal (InterPro:IPR020978), DNA photolyase, FAD-binding/Cryptochrome, C-terminal (InterPro:IPR005101), Cryptochrome, plant (Inte…	230	681			ath04712:Circadian rhythm,
comp323434_c2_seq1	AT4G08920.1	72.58	62	17	0	188	3	113	174	3e-47	108	cryptochrome 1	Encodes CRY1, a flavin-type blue-light photoreceptor with ATP binding and autophosphorylation activity. Functions in perception of blue / green ratio of light. The photoreceptor may be involved in electron transport. Mutant phenotype displays a blue light-dependent inhibition of hypocotyl elongation. Photoreceptor activity requires light-induced homodimerisation of the N-terminal CNT1 domains of …	cryptochrome 1 (CRY1); CONTAINS InterPro DOMAIN/s: Rossmann-like alpha/beta/alpha sandwich fold (InterPro:IPR014729), Cryptochrome/DNA photolyase, class 1 conserved site, C-terminal (InterPro:IPR018394), DNA photolyase, N-terminal (InterPro:IPR006050), Cryptochrome C-terminal (InterPro:IPR020978), DNA photolyase, FAD-binding/Cryptochrome, C-terminal (InterPro:IPR005101), Cryptochrome, plant (Inte…	359	681			ath04712:Circadian rhythm,
comp323434_c4_seq1	AT4G08920.1	92	125	10	0	375	1	260	384	1e-70	226	cryptochrome 1	Encodes CRY1, a flavin-type blue-light photoreceptor with ATP binding and autophosphorylation activity. Functions in perception of blue / green ratio of light. The photoreceptor may be involved in electron transport. Mutant phenotype displays a blue light-dependent inhibition of hypocotyl elongation. Photoreceptor activity requires light-induced homodimerisation of the N-terminal CNT1 domains of …	cryptochrome 1 (CRY1); CONTAINS InterPro DOMAIN/s: Rossmann-like alpha/beta/alpha sandwich fold (InterPro:IPR014729), Cryptochrome/DNA photolyase, class 1 conserved site, C-terminal (InterPro:IPR018394), DNA photolyase, N-terminal (InterPro:IPR006050), Cryptochrome C-terminal (InterPro:IPR020978), DNA photolyase, FAD-binding/Cryptochrome, C-terminal (InterPro:IPR005101), Cryptochrome, plant (Inte…	377	681			ath04712:Circadian rhythm,
comp323434_c5_seq1	AT4G08920.1	86.84	38	5	0	114	1	15	52	1e-07	49.7	cryptochrome 1	Encodes CRY1, a flavin-type blue-light photoreceptor with ATP binding and autophosphorylation activity. Functions in perception of blue / green ratio of light. The photoreceptor may be involved in electron transport. Mutant phenotype displays a blue light-dependent inhibition of hypocotyl elongation. Photoreceptor activity requires light-induced homodimerisation of the N-terminal CNT1 domains of …	cryptochrome 1 (CRY1); CONTAINS InterPro DOMAIN/s: Rossmann-like alpha/beta/alpha sandwich fold (InterPro:IPR014729), Cryptochrome/DNA photolyase, class 1 conserved site, C-terminal (InterPro:IPR018394), DNA photolyase, N-terminal (InterPro:IPR006050), Cryptochrome C-terminal (InterPro:IPR020978), DNA photolyase, FAD-binding/Cryptochrome, C-terminal (InterPro:IPR005101), Cryptochrome, plant (Inte…	360	681			ath04712:Circadian rhythm,
comp325166_c0_seq1	AT4G08920.1	74.96	679	146	8	282	2282	15	681	0	986	cryptochrome 1	Encodes CRY1, a flavin-type blue-light photoreceptor with ATP binding and autophosphorylation activity. Functions in perception of blue / green ratio of light. The photoreceptor may be involved in electron transport. Mutant phenotype displays a blue light-dependent inhibition of hypocotyl elongation. Photoreceptor activity requires light-induced homodimerisation of the N-terminal CNT1 domains of …	cryptochrome 1 (CRY1); CONTAINS InterPro DOMAIN/s: Rossmann-like alpha/beta/alpha sandwich fold (InterPro:IPR014729), Cryptochrome/DNA photolyase, class 1 conserved site, C-terminal (InterPro:IPR018394), DNA photolyase, N-terminal (InterPro:IPR006050), Cryptochrome C-terminal (InterPro:IPR020978), DNA photolyase, FAD-binding/Cryptochrome, C-terminal (InterPro:IPR005101), Cryptochrome, plant (Inte…	2969	681			ath04712:Circadian rhythm,
comp4251973_c0_seq1	AT4G08920.1	57.14	91	37	1	3	275	102	190	5e-33	121	cryptochrome 1	Encodes CRY1, a flavin-type blue-light photoreceptor with ATP binding and autophosphorylation activity. Functions in perception of blue / green ratio of light. The photoreceptor may be involved in electron transport. Mutant phenotype displays a blue light-dependent inhibition of hypocotyl elongation. Photoreceptor activity requires light-induced homodimerisation of the N-terminal CNT1 domains of …	cryptochrome 1 (CRY1); CONTAINS InterPro DOMAIN/s: Rossmann-like alpha/beta/alpha sandwich fold (InterPro:IPR014729), Cryptochrome/DNA photolyase, class 1 conserved site, C-terminal (InterPro:IPR018394), DNA photolyase, N-terminal (InterPro:IPR006050), Cryptochrome C-terminal (InterPro:IPR020978), DNA photolyase, FAD-binding/Cryptochrome, C-terminal (InterPro:IPR005101), Cryptochrome, plant (Inte…	279	681			ath04712:Circadian rhythm,
comp203032_c0_seq1	AT4G16250.1	38.36	73	40	1	145	348	642	714	2e-10	58.5	phytochrome D	Encodes a phytochrome photoreceptor with a function similar to that of phyB that absorbs the red/far-red part of the light spectrum and is involved in light responses. It cannot compensate for phyB loss in Arabidopsis but can substitute for tobacco phyB in vivo.	phytochrome D (PHYD); CONTAINS InterPro DOMAIN/s: Phytochrome, central region (InterPro:IPR013515), Signal transduction histidine kinase, core (InterPro:IPR005467), PAS fold (InterPro:IPR013767), PAS (InterPro:IPR000014), Phytochrome chromophore attachment domain (InterPro:IPR016132), ATPase-like, ATP-binding domain (InterPro:IPR003594), PAS fold-2 (InterPro:IPR013654), Phytochrome A/B/C/D/E (Int…	353	1164			ath04712:Circadian rhythm,
comp261526_c0_seq1	AT4G16250.1	30.43	69	43	2	6	203	551	617	4e-05	42.4	phytochrome D	Encodes a phytochrome photoreceptor with a function similar to that of phyB that absorbs the red/far-red part of the light spectrum and is involved in light responses. It cannot compensate for phyB loss in Arabidopsis but can substitute for tobacco phyB in vivo.	phytochrome D (PHYD); CONTAINS InterPro DOMAIN/s: Phytochrome, central region (InterPro:IPR013515), Signal transduction histidine kinase, core (InterPro:IPR005467), PAS fold (InterPro:IPR013767), PAS (InterPro:IPR000014), Phytochrome chromophore attachment domain (InterPro:IPR016132), ATPase-like, ATP-binding domain (InterPro:IPR003594), PAS fold-2 (InterPro:IPR013654), Phytochrome A/B/C/D/E (Int…	416	1164			ath04712:Circadian rhythm,
comp4507301_c0_seq1	AT4G16250.1	29.85	67	46	1	287	87	552	617	1e-05	43.1	phytochrome D	Encodes a phytochrome photoreceptor with a function similar to that of phyB that absorbs the red/far-red part of the light spectrum and is involved in light responses. It cannot compensate for phyB loss in Arabidopsis but can substitute for tobacco phyB in vivo.	phytochrome D (PHYD); CONTAINS InterPro DOMAIN/s: Phytochrome, central region (InterPro:IPR013515), Signal transduction histidine kinase, core (InterPro:IPR005467), PAS fold (InterPro:IPR013767), PAS (InterPro:IPR000014), Phytochrome chromophore attachment domain (InterPro:IPR016132), ATPase-like, ATP-binding domain (InterPro:IPR003594), PAS fold-2 (InterPro:IPR013654), Phytochrome A/B/C/D/E (Int…	291	1164			ath04712:Circadian rhythm,
comp4552346_c0_seq1	AT4G16250.1	42.86	112	60	1	325	2	659	770	8e-19	82.8	phytochrome D	Encodes a phytochrome photoreceptor with a function similar to that of phyB that absorbs the red/far-red part of the light spectrum and is involved in light responses. It cannot compensate for phyB loss in Arabidopsis but can substitute for tobacco phyB in vivo.	phytochrome D (PHYD); CONTAINS InterPro DOMAIN/s: Phytochrome, central region (InterPro:IPR013515), Signal transduction histidine kinase, core (InterPro:IPR005467), PAS fold (InterPro:IPR013767), PAS (InterPro:IPR000014), Phytochrome chromophore attachment domain (InterPro:IPR016132), ATPase-like, ATP-binding domain (InterPro:IPR003594), PAS fold-2 (InterPro:IPR013654), Phytochrome A/B/C/D/E (Int…	336	1164			ath04712:Circadian rhythm,
comp279428_c0_seq1	AT4G17640.2	53.27	107	50	0	2	322	166	272	8e-35	123	casein kinase II beta chain 2	Encodes casein kinase II beta (regulatory) subunit.	casein kinase II beta chain 2 (CKB2); FUNCTIONS IN: protein kinase regulator activity; INVOLVED IN: protein amino acid phosphorylation; LOCATED IN: protein kinase CK2 complex; EXPRESSED IN: 24 plant structures; EXPRESSED DURING: 15 growth stages; CONTAINS InterPro DOMAIN/s: Casein kinase II, regulatory subunit, alpha-helical (InterPro:IPR016149), Casein kinase II, regulatory subunit, beta-sheet (…	363	277			ath04712:Circadian rhythm,
comp313740_c0_seq2	AT4G17640.1	53.22	171	78	1	825	319	99	269	6e-62	201	casein kinase II beta chain 2	Encodes casein kinase II beta (regulatory) subunit.	casein kinase II beta chain 2 (CKB2); FUNCTIONS IN: protein kinase regulator activity; INVOLVED IN: protein amino acid phosphorylation; LOCATED IN: protein kinase CK2 complex; EXPRESSED IN: 24 plant structures; EXPRESSED DURING: 15 growth stages; CONTAINS InterPro DOMAIN/s: Casein kinase II, regulatory subunit, alpha-helical (InterPro:IPR016149), Casein kinase II, regulatory subunit, beta-sheet (…	896	282			ath04712:Circadian rhythm,
comp1012675_c0_seq1	AT4G17640.2	80	35	7	0	107	3	89	123	2e-15	68.9	casein kinase II beta chain 2	Encodes casein kinase II beta (regulatory) subunit.	casein kinase II beta chain 2 (CKB2); FUNCTIONS IN: protein kinase regulator activity; INVOLVED IN: protein amino acid phosphorylation; LOCATED IN: protein kinase CK2 complex; EXPRESSED IN: 24 plant structures; EXPRESSED DURING: 15 growth stages; CONTAINS InterPro DOMAIN/s: Casein kinase II, regulatory subunit, alpha-helical (InterPro:IPR016149), Casein kinase II, regulatory subunit, beta-sheet (…	241	277			ath04712:Circadian rhythm,
comp2433516_c0_seq1	AT4G17640.1	57.35	68	29	0	205	2	109	176	2e-19	79.3	casein kinase II beta chain 2	Encodes casein kinase II beta (regulatory) subunit.	casein kinase II beta chain 2 (CKB2); FUNCTIONS IN: protein kinase regulator activity; INVOLVED IN: protein amino acid phosphorylation; LOCATED IN: protein kinase CK2 complex; EXPRESSED IN: 24 plant structures; EXPRESSED DURING: 15 growth stages; CONTAINS InterPro DOMAIN/s: Casein kinase II, regulatory subunit, alpha-helical (InterPro:IPR016149), Casein kinase II, regulatory subunit, beta-sheet (…	206	282			ath04712:Circadian rhythm,
comp324763_c0_seq1	AT4G18130.1	64.49	1087	361	9	7	3231	23	1096	0	1426	phytochrome E	member of Histidine Kinase	phytochrome E (PHYE); FUNCTIONS IN: protein histidine kinase activity, G-protein coupled photoreceptor activity, signal transducer activity; INVOLVED IN: in 8 processes; LOCATED IN: membrane; EXPRESSED IN: 22 plant structures; EXPRESSED DURING: 13 growth stages; CONTAINS InterPro DOMAIN/s: Phytochrome, central region (InterPro:IPR013515), Signal transduction histidine kinase, core (InterPro:IPR00…	3681	1112			ath04712:Circadian rhythm,
comp324141_c0_seq8	AT5G02810.1	46.32	706	260	17	827	2764	66	712	1e-112	369	pseudo-response regulator 7	PRR7 and PRR9 are partially redundant essential components of a temperature-sensitive circadian system. CCA1 and LHY had a positive effect on PRR7 expression levels. Acts as transcriptional repressor of CCA1 and LHY.	pseudo-response regulator 7 (PRR7); CONTAINS InterPro DOMAIN/s: CheY-like (InterPro:IPR011006), Signal transduction response regulator, receiver domain (InterPro:IPR001789), CCT domain (InterPro:IPR010402); BEST Arabidopsis thaliana protein match is: pseudo-response regulator 3 (TAIR:AT5G60100.3); Has 30201 Blast hits to 17322 proteins in 780 species: Archae - 12; Bacteria - 1396; Metazoa - 17338…	3132	727			ath04712:Circadian rhythm,
comp330297_c2_seq1	AT5G02810.1	49.78	460	207	11	2475	1132	66	513	9e-107	353	pseudo-response regulator 7	PRR7 and PRR9 are partially redundant essential components of a temperature-sensitive circadian system. CCA1 and LHY had a positive effect on PRR7 expression levels. Acts as transcriptional repressor of CCA1 and LHY.	pseudo-response regulator 7 (PRR7); CONTAINS InterPro DOMAIN/s: CheY-like (InterPro:IPR011006), Signal transduction response regulator, receiver domain (InterPro:IPR001789), CCT domain (InterPro:IPR010402); BEST Arabidopsis thaliana protein match is: pseudo-response regulator 3 (TAIR:AT5G60100.3); Has 30201 Blast hits to 17322 proteins in 780 species: Archae - 12; Bacteria - 1396; Metazoa - 17338…	3117	727			ath04712:Circadian rhythm,
comp315922_c0_seq1	AT5G15840.2	41.55	284	132	7	447	1298	10	259	7e-40	149	B-box type zinc finger protein with CCT domain	Encodes a protein showing similarities to zinc finger transcription factors, involved in regulation of flowering under long days. Acts upstream of FT and SOC1.	CONSTANS (CO); CONTAINS InterPro DOMAIN/s: Zinc finger, B-box (InterPro:IPR000315); BEST Arabidopsis thaliana protein match is: CONSTANS-like 2 (TAIR:AT3G02380.1); Has 2142 Blast hits to 1417 proteins in 117 species: Archae - 0; Bacteria - 0; Metazoa - 6; Fungi - 2; Plants - 2004; Viruses - 0; Other Eukaryotes - 130 (source: NCBI BLink).	2068	274			ath04712:Circadian rhythm,
comp316320_c1_seq1	AT5G24470.1	76.39	72	17	0	217	2	146	217	8e-30	116	pseudo-response regulator 5	Encodes a pseudo-response regulator whose mutation affects various circadian-associated biological events such as flowering time in the long-day photoperiod conditions, red light sensitivity of seedlings during early photomorphogenesis, and the period of free-running rhythms of certain clock-controlled genes including CCA1 and APRR1/TOC1 in constant white light. Acts as transcriptional repressor …	pseudo-response regulator 5 (PRR5); CONTAINS InterPro DOMAIN/s: CheY-like (InterPro:IPR011006), Signal transduction response regulator, receiver domain (InterPro:IPR001789), CCT domain (InterPro:IPR010402); BEST Arabidopsis thaliana protein match is: pseudo-response regulator 9 (TAIR:AT2G46790.1); Has 30201 Blast hits to 17322 proteins in 780 species: Archae - 12; Bacteria - 1396; Metazoa - 17338…	524	667			ath04712:Circadian rhythm,
comp316320_c3_seq1	AT5G24470.1	42.74	241	110	9	912	250	211	443	2e-41	152	pseudo-response regulator 5	Encodes a pseudo-response regulator whose mutation affects various circadian-associated biological events such as flowering time in the long-day photoperiod conditions, red light sensitivity of seedlings during early photomorphogenesis, and the period of free-running rhythms of certain clock-controlled genes including CCA1 and APRR1/TOC1 in constant white light. Acts as transcriptional repressor …	pseudo-response regulator 5 (PRR5); CONTAINS InterPro DOMAIN/s: CheY-like (InterPro:IPR011006), Signal transduction response regulator, receiver domain (InterPro:IPR001789), CCT domain (InterPro:IPR010402); BEST Arabidopsis thaliana protein match is: pseudo-response regulator 9 (TAIR:AT2G46790.1); Has 30201 Blast hits to 17322 proteins in 780 species: Archae - 12; Bacteria - 1396; Metazoa - 17338…	913	667			ath04712:Circadian rhythm,
comp331560_c0_seq4	AT5G24470.1	71.43	196	45	3	2494	1910	149	334	1e-84	290	pseudo-response regulator 5	Encodes a pseudo-response regulator whose mutation affects various circadian-associated biological events such as flowering time in the long-day photoperiod conditions, red light sensitivity of seedlings during early photomorphogenesis, and the period of free-running rhythms of certain clock-controlled genes including CCA1 and APRR1/TOC1 in constant white light. Acts as transcriptional repressor …	pseudo-response regulator 5 (PRR5); CONTAINS InterPro DOMAIN/s: CheY-like (InterPro:IPR011006), Signal transduction response regulator, receiver domain (InterPro:IPR001789), CCT domain (InterPro:IPR010402); BEST Arabidopsis thaliana protein match is: pseudo-response regulator 9 (TAIR:AT2G46790.1); Has 30201 Blast hits to 17322 proteins in 780 species: Archae - 12; Bacteria - 1396; Metazoa - 17338…	3084	667			ath04712:Circadian rhythm,
comp356665_c0_seq1	AT5G24470.1	90.14	71	7	0	2	214	164	234	2e-38	135	pseudo-response regulator 5	Encodes a pseudo-response regulator whose mutation affects various circadian-associated biological events such as flowering time in the long-day photoperiod conditions, red light sensitivity of seedlings during early photomorphogenesis, and the period of free-running rhythms of certain clock-controlled genes including CCA1 and APRR1/TOC1 in constant white light. Acts as transcriptional repressor …	pseudo-response regulator 5 (PRR5); CONTAINS InterPro DOMAIN/s: CheY-like (InterPro:IPR011006), Signal transduction response regulator, receiver domain (InterPro:IPR001789), CCT domain (InterPro:IPR010402); BEST Arabidopsis thaliana protein match is: pseudo-response regulator 9 (TAIR:AT2G46790.1); Has 30201 Blast hits to 17322 proteins in 780 species: Archae - 12; Bacteria - 1396; Metazoa - 17338…	214	667			ath04712:Circadian rhythm,
comp331951_c0_seq1	AT5G57360.1	82.65	611	90	2	2477	645	1	595	0	955	Galactose oxidase/kelch repeat superfamily protein	Encodes clock-associated PAS protein ZTL; Also known as FKF1-like protein 2 or ADAGIO1(ADO1). A protein containing a PAS domain ZTL contributes to the plant fitness (carbon fixation, biomass) by influencing the circadian clock period. ZTL is the F-box component of an SCF complex implicated in the degradation of TOC1.	ZEITLUPE (ZTL); CONTAINS InterPro DOMAIN/s: F-box domain, cyclin-like (InterPro:IPR001810), Galactose oxidase/kelch, beta-propeller (InterPro:IPR011043), Kelch repeat type 1 (InterPro:IPR006652), PAS fold (InterPro:IPR013767), PAS (InterPro:IPR000014), Kelch repeat type 2 (InterPro:IPR011498), Kelch-type beta propeller (InterPro:IPR015915); BEST Arabidopsis thaliana protein match is: LOV KELCH pr…	2743	609			ath04712:Circadian rhythm,
comp826203_c0_seq1	AT5G57360.1	68.18	44	14	0	156	25	38	81	1e-13	66.6	Galactose oxidase/kelch repeat superfamily protein	Encodes clock-associated PAS protein ZTL; Also known as FKF1-like protein 2 or ADAGIO1(ADO1). A protein containing a PAS domain ZTL contributes to the plant fitness (carbon fixation, biomass) by influencing the circadian clock period. ZTL is the F-box component of an SCF complex implicated in the degradation of TOC1.	ZEITLUPE (ZTL); CONTAINS InterPro DOMAIN/s: F-box domain, cyclin-like (InterPro:IPR001810), Galactose oxidase/kelch, beta-propeller (InterPro:IPR011043), Kelch repeat type 1 (InterPro:IPR006652), PAS fold (InterPro:IPR013767), PAS (InterPro:IPR000014), Kelch repeat type 2 (InterPro:IPR011498), Kelch-type beta propeller (InterPro:IPR015915); BEST Arabidopsis thaliana protein match is: LOV KELCH pr…	264	609			ath04712:Circadian rhythm,
comp4875197_c0_seq1	AT5G60100.2	48.65	74	37	1	233	12	111	183	9e-15	69.3	pseudo-response regulator 3	Encodes pseudo-response regulator 3 (APRR3/PRR3). PRR3 transcript levels vary in a circadian pattern with peak expression at dusk under long and short day conditions. PRR3 affects the period of the circadian clock and seedlings with reduced levels of PRR3 have shorter periods, based on transcriptional assays of clock-regulated genes. PRR3 is expressed in the vasculature of cotyledons and leaves w…	pseudo-response regulator 3 (PRR3); CONTAINS InterPro DOMAIN/s: CheY-like (InterPro:IPR011006), Signal transduction response regulator, receiver domain (InterPro:IPR001789), CCT domain (InterPro:IPR010402); BEST Arabidopsis thaliana protein match is: pseudo-response regulator 7 (TAIR:AT5G02810.1).	246	522			ath04712:Circadian rhythm,
comp323246_c0_seq2	AT5G61380.1	64.44	284	82	3	382	1176	1	284	2e-111	357	CCT motif -containing response regulator protein	Pseudo response regulator involved in the generation of circadian rhythms. TOC1 appears to shorten the period of circumnutation speed. TOC1 contributes to the plant fitness (carbon fixation, biomass) by influencing the circadian clock period. PRR3 may increase the stability of TOC1 by preventing interactions between TOC1 and the F-box protein ZTL. Expression of TOC1 is correlated with rhythmic ch…	TIMING OF CAB EXPRESSION 1 (TOC1); CONTAINS InterPro DOMAIN/s: CheY-like (InterPro:IPR011006), Signal transduction response regulator, receiver domain (InterPro:IPR001789), CCT domain (InterPro:IPR010402); BEST Arabidopsis thaliana protein match is: pseudo-response regulator 3 (TAIR:AT5G60100.3); Has 1807 Blast hits to 1807 proteins in 277 species: Archae - 0; Bacteria - 0; Metazoa - 736; Fungi -…	2496	618			ath04712:Circadian rhythm,
comp3588231_c0_seq1	AT5G61380.1	52.38	42	15	1	178	303	8	44	1e-05	42.7	CCT motif -containing response regulator protein	Pseudo response regulator involved in the generation of circadian rhythms. TOC1 appears to shorten the period of circumnutation speed. TOC1 contributes to the plant fitness (carbon fixation, biomass) by influencing the circadian clock period. PRR3 may increase the stability of TOC1 by preventing interactions between TOC1 and the F-box protein ZTL. Expression of TOC1 is correlated with rhythmic ch…	TIMING OF CAB EXPRESSION 1 (TOC1); CONTAINS InterPro DOMAIN/s: CheY-like (InterPro:IPR011006), Signal transduction response regulator, receiver domain (InterPro:IPR001789), CCT domain (InterPro:IPR010402); BEST Arabidopsis thaliana protein match is: pseudo-response regulator 3 (TAIR:AT5G60100.3); Has 1807 Blast hits to 1807 proteins in 277 species: Archae - 0; Bacteria - 0; Metazoa - 736; Fungi -…	303	618			ath04712:Circadian rhythm,
comp174802_c1_seq1	AT1G01560.1	93.81	97	6	0	291	1	135	231	1e-63	197	MAP kinase 11	member of MAP Kinase	MAP kinase 11 (MPK11); FUNCTIONS IN: MAP kinase activity, kinase activity; INVOLVED IN: signal transduction, response to abscisic acid stimulus; LOCATED IN: cellular_component unknown; EXPRESSED IN: 22 plant structures; EXPRESSED DURING: 13 growth stages; CONTAINS InterPro DOMAIN/s: Protein kinase, ATP binding site (InterPro:IPR017441), Serine/threonine-protein kinase domain (InterPro:IPR002290),…	293	275			ath04650:Natural killer cell mediated cytotoxicity,
comp887849_c0_seq1	AT1G01560.1	56.25	80	33	2	237	1	83	161	5e-22	87.4	MAP kinase 11	member of MAP Kinase	MAP kinase 11 (MPK11); FUNCTIONS IN: MAP kinase activity, kinase activity; INVOLVED IN: signal transduction, response to abscisic acid stimulus; LOCATED IN: cellular_component unknown; EXPRESSED IN: 22 plant structures; EXPRESSED DURING: 13 growth stages; CONTAINS InterPro DOMAIN/s: Protein kinase, ATP binding site (InterPro:IPR017441), Serine/threonine-protein kinase domain (InterPro:IPR002290),…	238	275			ath04650:Natural killer cell mediated cytotoxicity,
comp1009370_c0_seq1	AT1G01560.1	46.74	92	48	1	276	1	43	133	2e-22	89.7	MAP kinase 11	member of MAP Kinase	MAP kinase 11 (MPK11); FUNCTIONS IN: MAP kinase activity, kinase activity; INVOLVED IN: signal transduction, response to abscisic acid stimulus; LOCATED IN: cellular_component unknown; EXPRESSED IN: 22 plant structures; EXPRESSED DURING: 13 growth stages; CONTAINS InterPro DOMAIN/s: Protein kinase, ATP binding site (InterPro:IPR017441), Serine/threonine-protein kinase domain (InterPro:IPR002290),…	293	275			ath04650:Natural killer cell mediated cytotoxicity,
comp2416613_c0_seq1	AT1G01560.2	58.82	68	28	0	5	208	197	264	2e-25	97.4	MAP kinase 11	member of MAP Kinase	MAP kinase 11 (MPK11); FUNCTIONS IN: MAP kinase activity, kinase activity; INVOLVED IN: signal transduction, response to abscisic acid stimulus; LOCATED IN: cellular_component unknown; EXPRESSED IN: 22 plant structures; EXPRESSED DURING: 13 growth stages; CONTAINS InterPro DOMAIN/s: Protein kinase, ATP binding site (InterPro:IPR017441), Serine/threonine-protein kinase domain (InterPro:IPR002290),…	217	369			ath04650:Natural killer cell mediated cytotoxicity,
comp174224_c0_seq1	AT1G07880.2	76.4	356	84	0	265	1332	5	360	0	597	Protein kinase superfamily protein	member of MAP Kinase	ATMPK13; CONTAINS InterPro DOMAIN/s: Protein kinase, ATP binding site (InterPro:IPR017441), Serine/threonine-protein kinase domain (InterPro:IPR002290), JNK MAP kinase (InterPro:IPR008351), Serine/threonine-protein kinase-like domain (InterPro:IPR017442), Protein kinase-like domain (InterPro:IPR011009), Serine/threonine-protein kinase, active site (InterPro:IPR008271), MAP kinase, conserved site …	1689	363			ath04650:Natural killer cell mediated cytotoxicity,
comp188574_c0_seq1	AT1G07880.2	55.71	70	31	0	4	213	131	200	3e-23	90.9	Protein kinase superfamily protein	member of MAP Kinase	ATMPK13; CONTAINS InterPro DOMAIN/s: Protein kinase, ATP binding site (InterPro:IPR017441), Serine/threonine-protein kinase domain (InterPro:IPR002290), JNK MAP kinase (InterPro:IPR008351), Serine/threonine-protein kinase-like domain (InterPro:IPR017442), Protein kinase-like domain (InterPro:IPR011009), Serine/threonine-protein kinase, active site (InterPro:IPR008271), MAP kinase, conserved site …	214	363			ath04650:Natural killer cell mediated cytotoxicity,
comp197526_c0_seq1	AT1G07880.1	46.81	188	95	3	567	7	23	206	3e-50	168	Protein kinase superfamily protein	member of MAP Kinase	ATMPK13; CONTAINS InterPro DOMAIN/s: Protein kinase, ATP binding site (InterPro:IPR017441), Serine/threonine-protein kinase domain (InterPro:IPR002290), Serine/threonine-protein kinase-like domain (InterPro:IPR017442), Serine/threonine-protein kinase, active site (InterPro:IPR008271), Protein kinase-like domain (InterPro:IPR011009), MAP kinase, conserved site (InterPro:IPR003527), Protein kinase,…	724	254			ath04650:Natural killer cell mediated cytotoxicity,
comp199925_c0_seq1	AT1G07880.2	49.18	61	30	1	1	183	297	356	8e-11	57	Protein kinase superfamily protein	member of MAP Kinase	ATMPK13; CONTAINS InterPro DOMAIN/s: Protein kinase, ATP binding site (InterPro:IPR017441), Serine/threonine-protein kinase domain (InterPro:IPR002290), JNK MAP kinase (InterPro:IPR008351), Serine/threonine-protein kinase-like domain (InterPro:IPR017442), Protein kinase-like domain (InterPro:IPR011009), Serine/threonine-protein kinase, active site (InterPro:IPR008271), MAP kinase, conserved site …	225	363			ath04650:Natural killer cell mediated cytotoxicity,
comp332105_c1_seq14	AT1G07880.2	47.06	68	26	4	211	20	139	200	2e-06	46.2	Protein kinase superfamily protein	member of MAP Kinase	ATMPK13; CONTAINS InterPro DOMAIN/s: Protein kinase, ATP binding site (InterPro:IPR017441), Serine/threonine-protein kinase domain (InterPro:IPR002290), JNK MAP kinase (InterPro:IPR008351), Serine/threonine-protein kinase-like domain (InterPro:IPR017442), Protein kinase-like domain (InterPro:IPR011009), Serine/threonine-protein kinase, active site (InterPro:IPR008271), MAP kinase, conserved site …	399	363			ath04650:Natural killer cell mediated cytotoxicity,
comp688684_c0_seq1	AT1G07880.2	50	82	41	0	2	247	251	332	1e-13	65.9	Protein kinase superfamily protein	member of MAP Kinase	ATMPK13; CONTAINS InterPro DOMAIN/s: Protein kinase, ATP binding site (InterPro:IPR017441), Serine/threonine-protein kinase domain (InterPro:IPR002290), JNK MAP kinase (InterPro:IPR008351), Serine/threonine-protein kinase-like domain (InterPro:IPR017442), Protein kinase-like domain (InterPro:IPR011009), Serine/threonine-protein kinase, active site (InterPro:IPR008271), MAP kinase, conserved site …	280	363			ath04650:Natural killer cell mediated cytotoxicity,
comp120236_c0_seq1	AT1G10210.2	36.62	71	43	2	237	28	256	325	8e-06	42.7	mitogen-activated protein kinase 1	Encodes ATMPK1.	mitogen-activated protein kinase 1 (ATMPK1); CONTAINS InterPro DOMAIN/s: Protein kinase, ATP binding site (InterPro:IPR017441), Protein kinase, catalytic domain (InterPro:IPR000719), Serine/threonine-protein kinase domain (InterPro:IPR002290), Serine/threonine-protein kinase-like domain (InterPro:IPR017442), Protein kinase-like domain (InterPro:IPR011009), Serine/threonine-protein kinase, active …	249	370			ath04650:Natural killer cell mediated cytotoxicity,
comp167359_c0_seq1	AT1G10210.2	32.91	79	45	3	3	233	295	367	8e-06	43.9	mitogen-activated protein kinase 1	Encodes ATMPK1.	mitogen-activated protein kinase 1 (ATMPK1); CONTAINS InterPro DOMAIN/s: Protein kinase, ATP binding site (InterPro:IPR017441), Protein kinase, catalytic domain (InterPro:IPR000719), Serine/threonine-protein kinase domain (InterPro:IPR002290), Serine/threonine-protein kinase-like domain (InterPro:IPR017442), Protein kinase-like domain (InterPro:IPR011009), Serine/threonine-protein kinase, active …	402	370			ath04650:Natural killer cell mediated cytotoxicity,
comp171818_c0_seq1	AT1G10210.2	44.8	250	134	4	8	748	38	286	2e-66	214	mitogen-activated protein kinase 1	Encodes ATMPK1.	mitogen-activated protein kinase 1 (ATMPK1); CONTAINS InterPro DOMAIN/s: Protein kinase, ATP binding site (InterPro:IPR017441), Protein kinase, catalytic domain (InterPro:IPR000719), Serine/threonine-protein kinase domain (InterPro:IPR002290), Serine/threonine-protein kinase-like domain (InterPro:IPR017442), Protein kinase-like domain (InterPro:IPR011009), Serine/threonine-protein kinase, active …	784	370			ath04650:Natural killer cell mediated cytotoxicity,
comp191178_c0_seq1	AT1G10210.2	35.8	257	101	4	775	5	82	274	4e-46	160	mitogen-activated protein kinase 1	Encodes ATMPK1.	mitogen-activated protein kinase 1 (ATMPK1); CONTAINS InterPro DOMAIN/s: Protein kinase, ATP binding site (InterPro:IPR017441), Protein kinase, catalytic domain (InterPro:IPR000719), Serine/threonine-protein kinase domain (InterPro:IPR002290), Serine/threonine-protein kinase-like domain (InterPro:IPR017442), Protein kinase-like domain (InterPro:IPR011009), Serine/threonine-protein kinase, active …	777	370			ath04650:Natural killer cell mediated cytotoxicity,
comp1146751_c0_seq1	AT1G10210.2	46.03	126	63	3	474	103	197	319	1e-29	112	mitogen-activated protein kinase 1	Encodes ATMPK1.	mitogen-activated protein kinase 1 (ATMPK1); CONTAINS InterPro DOMAIN/s: Protein kinase, ATP binding site (InterPro:IPR017441), Protein kinase, catalytic domain (InterPro:IPR000719), Serine/threonine-protein kinase domain (InterPro:IPR002290), Serine/threonine-protein kinase-like domain (InterPro:IPR017442), Protein kinase-like domain (InterPro:IPR011009), Serine/threonine-protein kinase, active …	476	370			ath04650:Natural killer cell mediated cytotoxicity,
comp1264904_c0_seq1	AT1G10210.2	48	100	52	0	301	2	205	304	4e-26	100	mitogen-activated protein kinase 1	Encodes ATMPK1.	mitogen-activated protein kinase 1 (ATMPK1); CONTAINS InterPro DOMAIN/s: Protein kinase, ATP binding site (InterPro:IPR017441), Protein kinase, catalytic domain (InterPro:IPR000719), Serine/threonine-protein kinase domain (InterPro:IPR002290), Serine/threonine-protein kinase-like domain (InterPro:IPR017442), Protein kinase-like domain (InterPro:IPR011009), Serine/threonine-protein kinase, active …	302	370			ath04650:Natural killer cell mediated cytotoxicity,
comp1362647_c0_seq1	AT1G10210.2	43.48	92	51	1	2	277	271	361	3e-12	62.8	mitogen-activated protein kinase 1	Encodes ATMPK1.	mitogen-activated protein kinase 1 (ATMPK1); CONTAINS InterPro DOMAIN/s: Protein kinase, ATP binding site (InterPro:IPR017441), Protein kinase, catalytic domain (InterPro:IPR000719), Serine/threonine-protein kinase domain (InterPro:IPR002290), Serine/threonine-protein kinase-like domain (InterPro:IPR017442), Protein kinase-like domain (InterPro:IPR011009), Serine/threonine-protein kinase, active …	371	370			ath04650:Natural killer cell mediated cytotoxicity,
comp2044458_c0_seq1	AT1G10210.2	59.38	64	26	0	193	2	26	89	9e-20	81.6	mitogen-activated protein kinase 1	Encodes ATMPK1.	mitogen-activated protein kinase 1 (ATMPK1); CONTAINS InterPro DOMAIN/s: Protein kinase, ATP binding site (InterPro:IPR017441), Protein kinase, catalytic domain (InterPro:IPR000719), Serine/threonine-protein kinase domain (InterPro:IPR002290), Serine/threonine-protein kinase-like domain (InterPro:IPR017442), Protein kinase-like domain (InterPro:IPR011009), Serine/threonine-protein kinase, active …	218	370			ath04650:Natural killer cell mediated cytotoxicity,
comp279664_c1_seq1	AT1G59580.2	53.23	62	17	2	187	5	190	240	8e-15	68.2	mitogen-activated protein kinase homolog 2	encodes a mitogen-activated kinase involved in innate immunity	mitogen-activated protein kinase homolog 2 (MPK2); CONTAINS InterPro DOMAIN/s: Protein kinase, ATP binding site (InterPro:IPR017441), MAP kinase, conserved site (InterPro:IPR003527), Protein kinase, catalytic domain (InterPro:IPR000719), Serine/threonine-protein kinase domain (InterPro:IPR002290), Serine/threonine-protein kinase-like domain (InterPro:IPR017442), Protein kinase-like domain (InterP…	213	376			ath04650:Natural killer cell mediated cytotoxicity,
comp284603_c0_seq1	AT1G59580.2	43.66	284	157	2	484	1326	36	319	2e-73	249	mitogen-activated protein kinase homolog 2	encodes a mitogen-activated kinase involved in innate immunity	mitogen-activated protein kinase homolog 2 (MPK2); CONTAINS InterPro DOMAIN/s: Protein kinase, ATP binding site (InterPro:IPR017441), MAP kinase, conserved site (InterPro:IPR003527), Protein kinase, catalytic domain (InterPro:IPR000719), Serine/threonine-protein kinase domain (InterPro:IPR002290), Serine/threonine-protein kinase-like domain (InterPro:IPR017442), Protein kinase-like domain (InterP…	2777	376			ath04650:Natural killer cell mediated cytotoxicity,
comp294304_c0_seq1	AT1G59580.2	49.58	238	110	2	711	1	58	286	6e-74	233	mitogen-activated protein kinase homolog 2	encodes a mitogen-activated kinase involved in innate immunity	mitogen-activated protein kinase homolog 2 (MPK2); CONTAINS InterPro DOMAIN/s: Protein kinase, ATP binding site (InterPro:IPR017441), MAP kinase, conserved site (InterPro:IPR003527), Protein kinase, catalytic domain (InterPro:IPR000719), Serine/threonine-protein kinase domain (InterPro:IPR002290), Serine/threonine-protein kinase-like domain (InterPro:IPR017442), Protein kinase-like domain (InterP…	735	376			ath04650:Natural killer cell mediated cytotoxicity,
comp319004_c0_seq1	AT1G59580.2	50.61	330	147	3	80	1069	16	329	1e-102	318	mitogen-activated protein kinase homolog 2	encodes a mitogen-activated kinase involved in innate immunity	mitogen-activated protein kinase homolog 2 (MPK2); CONTAINS InterPro DOMAIN/s: Protein kinase, ATP binding site (InterPro:IPR017441), MAP kinase, conserved site (InterPro:IPR003527), Protein kinase, catalytic domain (InterPro:IPR000719), Serine/threonine-protein kinase domain (InterPro:IPR002290), Serine/threonine-protein kinase-like domain (InterPro:IPR017442), Protein kinase-like domain (InterP…	1693	376			ath04650:Natural killer cell mediated cytotoxicity,
comp944906_c0_seq1	AT1G59580.2	47.92	48	25	0	146	3	14	61	1e-09	54.7	mitogen-activated protein kinase homolog 2	encodes a mitogen-activated kinase involved in innate immunity	mitogen-activated protein kinase homolog 2 (MPK2); CONTAINS InterPro DOMAIN/s: Protein kinase, ATP binding site (InterPro:IPR017441), MAP kinase, conserved site (InterPro:IPR003527), Protein kinase, catalytic domain (InterPro:IPR000719), Serine/threonine-protein kinase domain (InterPro:IPR002290), Serine/threonine-protein kinase-like domain (InterPro:IPR017442), Protein kinase-like domain (InterP…	306	376			ath04650:Natural killer cell mediated cytotoxicity,
comp1265858_c0_seq1	AT1G59580.2	43.28	67	38	0	201	1	15	81	6e-14	68.6	mitogen-activated protein kinase homolog 2	encodes a mitogen-activated kinase involved in innate immunity	mitogen-activated protein kinase homolog 2 (MPK2); CONTAINS InterPro DOMAIN/s: Protein kinase, ATP binding site (InterPro:IPR017441), MAP kinase, conserved site (InterPro:IPR003527), Protein kinase, catalytic domain (InterPro:IPR000719), Serine/threonine-protein kinase domain (InterPro:IPR002290), Serine/threonine-protein kinase-like domain (InterPro:IPR017442), Protein kinase-like domain (InterP…	454	376			ath04650:Natural killer cell mediated cytotoxicity,
comp2951163_c0_seq1	AT1G59580.2	76.92	26	6	0	80	157	294	319	2e-07	47.4	mitogen-activated protein kinase homolog 2	encodes a mitogen-activated kinase involved in innate immunity	mitogen-activated protein kinase homolog 2 (MPK2); CONTAINS InterPro DOMAIN/s: Protein kinase, ATP binding site (InterPro:IPR017441), MAP kinase, conserved site (InterPro:IPR003527), Protein kinase, catalytic domain (InterPro:IPR000719), Serine/threonine-protein kinase domain (InterPro:IPR002290), Serine/threonine-protein kinase-like domain (InterPro:IPR017442), Protein kinase-like domain (InterP…	231	376			ath04650:Natural killer cell mediated cytotoxicity,
comp235315_c0_seq1	AT1G64480.1	61.11	54	21	0	97	258	14	67	2e-15	68.9	calcineurin B-like protein 8	calcineurin B-like protein 8, member of plant-specific family of calcium sensor proteins containing 3 EF-hand motifs	calcineurin B-like protein 8 (CBL8); CONTAINS InterPro DOMAIN/s: EF-Hand 1, calcium-binding site (InterPro:IPR018247), Calcineurin B protein (InterPro:IPR015757), Recoverin (InterPro:IPR001125), Calcium-binding EF-hand (InterPro:IPR002048), EF-hand-like domain (InterPro:IPR011992), EF-hand (InterPro:IPR018248), EF-HAND 2 (InterPro:IPR018249); BEST Arabidopsis thaliana protein match is: Calcium-bi…	265	214			ath04650:Natural killer cell mediated cytotoxicity,
comp299792_c0_seq1	AT1G64480.1	64.43	149	53	0	1	447	66	214	1e-61	198	calcineurin B-like protein 8	calcineurin B-like protein 8, member of plant-specific family of calcium sensor proteins containing 3 EF-hand motifs	calcineurin B-like protein 8 (CBL8); CONTAINS InterPro DOMAIN/s: EF-Hand 1, calcium-binding site (InterPro:IPR018247), Calcineurin B protein (InterPro:IPR015757), Recoverin (InterPro:IPR001125), Calcium-binding EF-hand (InterPro:IPR002048), EF-hand-like domain (InterPro:IPR011992), EF-hand (InterPro:IPR018248), EF-HAND 2 (InterPro:IPR018249); BEST Arabidopsis thaliana protein match is: Calcium-bi…	910	214			ath04650:Natural killer cell mediated cytotoxicity,
comp326794_c0_seq8	AT1G64480.1	76.19	42	10	0	336	211	173	214	6e-16	71.2	calcineurin B-like protein 8	calcineurin B-like protein 8, member of plant-specific family of calcium sensor proteins containing 3 EF-hand motifs	calcineurin B-like protein 8 (CBL8); CONTAINS InterPro DOMAIN/s: EF-Hand 1, calcium-binding site (InterPro:IPR018247), Calcineurin B protein (InterPro:IPR015757), Recoverin (InterPro:IPR001125), Calcium-binding EF-hand (InterPro:IPR002048), EF-hand-like domain (InterPro:IPR011992), EF-hand (InterPro:IPR018248), EF-HAND 2 (InterPro:IPR018249); BEST Arabidopsis thaliana protein match is: Calcium-bi…	338	214			ath04650:Natural killer cell mediated cytotoxicity,
comp2006321_c0_seq1	AT1G64480.1	34.62	78	42	2	234	1	115	183	1e-05	42	calcineurin B-like protein 8	calcineurin B-like protein 8, member of plant-specific family of calcium sensor proteins containing 3 EF-hand motifs	calcineurin B-like protein 8 (CBL8); CONTAINS InterPro DOMAIN/s: EF-Hand 1, calcium-binding site (InterPro:IPR018247), Calcineurin B protein (InterPro:IPR015757), Recoverin (InterPro:IPR001125), Calcium-binding EF-hand (InterPro:IPR002048), EF-hand-like domain (InterPro:IPR011992), EF-hand (InterPro:IPR018248), EF-HAND 2 (InterPro:IPR018249); BEST Arabidopsis thaliana protein match is: Calcium-bi…	257	214			ath04650:Natural killer cell mediated cytotoxicity,
comp6785196_c0_seq1	AT1G64480.1	33.33	78	49	1	11	244	68	142	3e-10	54.3	calcineurin B-like protein 8	calcineurin B-like protein 8, member of plant-specific family of calcium sensor proteins containing 3 EF-hand motifs	calcineurin B-like protein 8 (CBL8); CONTAINS InterPro DOMAIN/s: EF-Hand 1, calcium-binding site (InterPro:IPR018247), Calcineurin B protein (InterPro:IPR015757), Recoverin (InterPro:IPR001125), Calcium-binding EF-hand (InterPro:IPR002048), EF-hand-like domain (InterPro:IPR011992), EF-hand (InterPro:IPR018248), EF-HAND 2 (InterPro:IPR018249); BEST Arabidopsis thaliana protein match is: Calcium-bi…	262	214			ath04650:Natural killer cell mediated cytotoxicity,
comp202680_c1_seq1	AT2G43790.1	51.95	77	32	2	234	13	315	389	6e-17	74.7	MAP kinase 6	Encodes a MAP kinase induced by pathogens, ethylene biosynthesis, oxidative stress and osmotic stress.Also involved in ovule development. Homozygous mutants in a MPK3 heterozygous background are female sterile due to defects in integument development.MPK6 appears to be associated with the microsomal compartment and may be involved in mediating secretory processes.	MAP kinase 6 (MPK6); FUNCTIONS IN: MAP kinase activity, kinase activity; INVOLVED IN: in 20 processes; LOCATED IN: trans-Golgi network, preprophase band, phragmoplast; EXPRESSED IN: 27 plant structures; EXPRESSED DURING: 15 growth stages; CONTAINS InterPro DOMAIN/s: Protein kinase, ATP binding site (InterPro:IPR017441), JNK MAP kinase (InterPro:IPR008351), Serine/threonine-protein kinase domain (…	235	395			ath04650:Natural killer cell mediated cytotoxicity,
comp218074_c0_seq1	AT2G43790.1	42.75	138	67	5	104	487	21	156	3e-26	103	MAP kinase 6	Encodes a MAP kinase induced by pathogens, ethylene biosynthesis, oxidative stress and osmotic stress.Also involved in ovule development. Homozygous mutants in a MPK3 heterozygous background are female sterile due to defects in integument development.MPK6 appears to be associated with the microsomal compartment and may be involved in mediating secretory processes.	MAP kinase 6 (MPK6); FUNCTIONS IN: MAP kinase activity, kinase activity; INVOLVED IN: in 20 processes; LOCATED IN: trans-Golgi network, preprophase band, phragmoplast; EXPRESSED IN: 27 plant structures; EXPRESSED DURING: 15 growth stages; CONTAINS InterPro DOMAIN/s: Protein kinase, ATP binding site (InterPro:IPR017441), JNK MAP kinase (InterPro:IPR008351), Serine/threonine-protein kinase domain (…	487	395			ath04650:Natural killer cell mediated cytotoxicity,
comp253387_c0_seq1	AT2G43790.1	85.92	71	10	0	2	214	323	393	2e-35	130	MAP kinase 6	Encodes a MAP kinase induced by pathogens, ethylene biosynthesis, oxidative stress and osmotic stress.Also involved in ovule development. Homozygous mutants in a MPK3 heterozygous background are female sterile due to defects in integument development.MPK6 appears to be associated with the microsomal compartment and may be involved in mediating secretory processes.	MAP kinase 6 (MPK6); FUNCTIONS IN: MAP kinase activity, kinase activity; INVOLVED IN: in 20 processes; LOCATED IN: trans-Golgi network, preprophase band, phragmoplast; EXPRESSED IN: 27 plant structures; EXPRESSED DURING: 15 growth stages; CONTAINS InterPro DOMAIN/s: Protein kinase, ATP binding site (InterPro:IPR017441), JNK MAP kinase (InterPro:IPR008351), Serine/threonine-protein kinase domain (…	595	395			ath04650:Natural killer cell mediated cytotoxicity,
comp253387_c1_seq1	AT2G43790.1	90.09	111	11	0	2	334	217	327	4e-61	194	MAP kinase 6	Encodes a MAP kinase induced by pathogens, ethylene biosynthesis, oxidative stress and osmotic stress.Also involved in ovule development. Homozygous mutants in a MPK3 heterozygous background are female sterile due to defects in integument development.MPK6 appears to be associated with the microsomal compartment and may be involved in mediating secretory processes.	MAP kinase 6 (MPK6); FUNCTIONS IN: MAP kinase activity, kinase activity; INVOLVED IN: in 20 processes; LOCATED IN: trans-Golgi network, preprophase band, phragmoplast; EXPRESSED IN: 27 plant structures; EXPRESSED DURING: 15 growth stages; CONTAINS InterPro DOMAIN/s: Protein kinase, ATP binding site (InterPro:IPR017441), JNK MAP kinase (InterPro:IPR008351), Serine/threonine-protein kinase domain (…	336	395			ath04650:Natural killer cell mediated cytotoxicity,
comp253387_c2_seq1	AT2G43790.1	97.18	71	2	0	213	1	152	222	1e-44	149	MAP kinase 6	Encodes a MAP kinase induced by pathogens, ethylene biosynthesis, oxidative stress and osmotic stress.Also involved in ovule development. Homozygous mutants in a MPK3 heterozygous background are female sterile due to defects in integument development.MPK6 appears to be associated with the microsomal compartment and may be involved in mediating secretory processes.	MAP kinase 6 (MPK6); FUNCTIONS IN: MAP kinase activity, kinase activity; INVOLVED IN: in 20 processes; LOCATED IN: trans-Golgi network, preprophase band, phragmoplast; EXPRESSED IN: 27 plant structures; EXPRESSED DURING: 15 growth stages; CONTAINS InterPro DOMAIN/s: Protein kinase, ATP binding site (InterPro:IPR017441), JNK MAP kinase (InterPro:IPR008351), Serine/threonine-protein kinase domain (…	215	395			ath04650:Natural killer cell mediated cytotoxicity,
comp269996_c1_seq1	AT2G43790.1	51.02	49	21	2	5	145	342	389	5e-06	47.8	MAP kinase 6	Encodes a MAP kinase induced by pathogens, ethylene biosynthesis, oxidative stress and osmotic stress.Also involved in ovule development. Homozygous mutants in a MPK3 heterozygous background are female sterile due to defects in integument development.MPK6 appears to be associated with the microsomal compartment and may be involved in mediating secretory processes.	MAP kinase 6 (MPK6); FUNCTIONS IN: MAP kinase activity, kinase activity; INVOLVED IN: in 20 processes; LOCATED IN: trans-Golgi network, preprophase band, phragmoplast; EXPRESSED IN: 27 plant structures; EXPRESSED DURING: 15 growth stages; CONTAINS InterPro DOMAIN/s: Protein kinase, ATP binding site (InterPro:IPR017441), JNK MAP kinase (InterPro:IPR008351), Serine/threonine-protein kinase domain (…	817	395			ath04650:Natural killer cell mediated cytotoxicity,
comp279664_c0_seq1	AT2G43790.1	58.33	48	19	1	202	62	182	229	4e-12	60.8	MAP kinase 6	Encodes a MAP kinase induced by pathogens, ethylene biosynthesis, oxidative stress and osmotic stress.Also involved in ovule development. Homozygous mutants in a MPK3 heterozygous background are female sterile due to defects in integument development.MPK6 appears to be associated with the microsomal compartment and may be involved in mediating secretory processes.	MAP kinase 6 (MPK6); FUNCTIONS IN: MAP kinase activity, kinase activity; INVOLVED IN: in 20 processes; LOCATED IN: trans-Golgi network, preprophase band, phragmoplast; EXPRESSED IN: 27 plant structures; EXPRESSED DURING: 15 growth stages; CONTAINS InterPro DOMAIN/s: Protein kinase, ATP binding site (InterPro:IPR017441), JNK MAP kinase (InterPro:IPR008351), Serine/threonine-protein kinase domain (…	202	395			ath04650:Natural killer cell mediated cytotoxicity,
comp297577_c0_seq3	AT2G43790.1	88.32	394	39	2	190	1350	1	394	0	699	MAP kinase 6	Encodes a MAP kinase induced by pathogens, ethylene biosynthesis, oxidative stress and osmotic stress.Also involved in ovule development. Homozygous mutants in a MPK3 heterozygous background are female sterile due to defects in integument development.MPK6 appears to be associated with the microsomal compartment and may be involved in mediating secretory processes.	MAP kinase 6 (MPK6); FUNCTIONS IN: MAP kinase activity, kinase activity; INVOLVED IN: in 20 processes; LOCATED IN: trans-Golgi network, preprophase band, phragmoplast; EXPRESSED IN: 27 plant structures; EXPRESSED DURING: 15 growth stages; CONTAINS InterPro DOMAIN/s: Protein kinase, ATP binding site (InterPro:IPR017441), JNK MAP kinase (InterPro:IPR008351), Serine/threonine-protein kinase domain (…	1748	395			ath04650:Natural killer cell mediated cytotoxicity,
comp302617_c0_seq1	AT2G43790.1	48	75	38	1	187	408	46	120	2e-19	84	MAP kinase 6	Encodes a MAP kinase induced by pathogens, ethylene biosynthesis, oxidative stress and osmotic stress.Also involved in ovule development. Homozygous mutants in a MPK3 heterozygous background are female sterile due to defects in integument development.MPK6 appears to be associated with the microsomal compartment and may be involved in mediating secretory processes.	MAP kinase 6 (MPK6); FUNCTIONS IN: MAP kinase activity, kinase activity; INVOLVED IN: in 20 processes; LOCATED IN: trans-Golgi network, preprophase band, phragmoplast; EXPRESSED IN: 27 plant structures; EXPRESSED DURING: 15 growth stages; CONTAINS InterPro DOMAIN/s: Protein kinase, ATP binding site (InterPro:IPR017441), JNK MAP kinase (InterPro:IPR008351), Serine/threonine-protein kinase domain (…	410	395			ath04650:Natural killer cell mediated cytotoxicity,
comp303449_c0_seq2	AT2G43790.1	53.09	356	150	9	206	1252	44	389	1e-114	350	MAP kinase 6	Encodes a MAP kinase induced by pathogens, ethylene biosynthesis, oxidative stress and osmotic stress.Also involved in ovule development. Homozygous mutants in a MPK3 heterozygous background are female sterile due to defects in integument development.MPK6 appears to be associated with the microsomal compartment and may be involved in mediating secretory processes.	MAP kinase 6 (MPK6); FUNCTIONS IN: MAP kinase activity, kinase activity; INVOLVED IN: in 20 processes; LOCATED IN: trans-Golgi network, preprophase band, phragmoplast; EXPRESSED IN: 27 plant structures; EXPRESSED DURING: 15 growth stages; CONTAINS InterPro DOMAIN/s: Protein kinase, ATP binding site (InterPro:IPR017441), JNK MAP kinase (InterPro:IPR008351), Serine/threonine-protein kinase domain (…	1728	395			ath04650:Natural killer cell mediated cytotoxicity,
comp317394_c0_seq4	AT2G43790.1	47.16	176	84	5	501	1	15	190	8e-46	159	MAP kinase 6	Encodes a MAP kinase induced by pathogens, ethylene biosynthesis, oxidative stress and osmotic stress.Also involved in ovule development. Homozygous mutants in a MPK3 heterozygous background are female sterile due to defects in integument development.MPK6 appears to be associated with the microsomal compartment and may be involved in mediating secretory processes.	MAP kinase 6 (MPK6); FUNCTIONS IN: MAP kinase activity, kinase activity; INVOLVED IN: in 20 processes; LOCATED IN: trans-Golgi network, preprophase band, phragmoplast; EXPRESSED IN: 27 plant structures; EXPRESSED DURING: 15 growth stages; CONTAINS InterPro DOMAIN/s: Protein kinase, ATP binding site (InterPro:IPR017441), JNK MAP kinase (InterPro:IPR008351), Serine/threonine-protein kinase domain (…	691	395			ath04650:Natural killer cell mediated cytotoxicity,
comp888314_c0_seq1	AT2G43790.1	63.75	80	28	1	17	253	139	218	4e-31	114	MAP kinase 6	Encodes a MAP kinase induced by pathogens, ethylene biosynthesis, oxidative stress and osmotic stress.Also involved in ovule development. Homozygous mutants in a MPK3 heterozygous background are female sterile due to defects in integument development.MPK6 appears to be associated with the microsomal compartment and may be involved in mediating secretory processes.	MAP kinase 6 (MPK6); FUNCTIONS IN: MAP kinase activity, kinase activity; INVOLVED IN: in 20 processes; LOCATED IN: trans-Golgi network, preprophase band, phragmoplast; EXPRESSED IN: 27 plant structures; EXPRESSED DURING: 15 growth stages; CONTAINS InterPro DOMAIN/s: Protein kinase, ATP binding site (InterPro:IPR017441), JNK MAP kinase (InterPro:IPR008351), Serine/threonine-protein kinase domain (…	262	395			ath04650:Natural killer cell mediated cytotoxicity,
comp1754147_c0_seq1	AT2G43790.1	39.71	68	40	1	7	207	46	113	1e-08	50.8	MAP kinase 6	Encodes a MAP kinase induced by pathogens, ethylene biosynthesis, oxidative stress and osmotic stress.Also involved in ovule development. Homozygous mutants in a MPK3 heterozygous background are female sterile due to defects in integument development.MPK6 appears to be associated with the microsomal compartment and may be involved in mediating secretory processes.	MAP kinase 6 (MPK6); FUNCTIONS IN: MAP kinase activity, kinase activity; INVOLVED IN: in 20 processes; LOCATED IN: trans-Golgi network, preprophase band, phragmoplast; EXPRESSED IN: 27 plant structures; EXPRESSED DURING: 15 growth stages; CONTAINS InterPro DOMAIN/s: Protein kinase, ATP binding site (InterPro:IPR017441), JNK MAP kinase (InterPro:IPR008351), Serine/threonine-protein kinase domain (…	209	395			ath04650:Natural killer cell mediated cytotoxicity,
comp2083109_c0_seq1	AT2G43790.1	40.79	76	44	1	3	227	84	159	3e-14	67	MAP kinase 6	Encodes a MAP kinase induced by pathogens, ethylene biosynthesis, oxidative stress and osmotic stress.Also involved in ovule development. Homozygous mutants in a MPK3 heterozygous background are female sterile due to defects in integument development.MPK6 appears to be associated with the microsomal compartment and may be involved in mediating secretory processes.	MAP kinase 6 (MPK6); FUNCTIONS IN: MAP kinase activity, kinase activity; INVOLVED IN: in 20 processes; LOCATED IN: trans-Golgi network, preprophase band, phragmoplast; EXPRESSED IN: 27 plant structures; EXPRESSED DURING: 15 growth stages; CONTAINS InterPro DOMAIN/s: Protein kinase, ATP binding site (InterPro:IPR017441), JNK MAP kinase (InterPro:IPR008351), Serine/threonine-protein kinase domain (…	235	395			ath04650:Natural killer cell mediated cytotoxicity,
comp202401_c0_seq1	AT2G46070.2	59.3	86	31	1	3	260	185	266	2e-29	108	mitogen-activated protein kinase 12	Encodes a MAP kinase protein. MPK12 interacts with the IBR5 protein phosphatase in vitro and in vivo, and it can be dephosphorylated and inactivated by IBR5. MPK12 appears to be a negative regulator of auxin signlaing. MPK12 RNAi lines are hypersensitive to auxin in root elongation and transcriptional response assays, but they appear to have normal sensitivity to ABA. MPK12 is a nuclear protein a…	mitogen-activated protein kinase 12 (MPK12); CONTAINS InterPro DOMAIN/s: JNK MAP kinase (InterPro:IPR008351), Serine/threonine-protein kinase domain (InterPro:IPR002290), Serine/threonine-protein kinase-like domain (InterPro:IPR017442), Protein kinase-like domain (InterPro:IPR011009), Protein kinase, catalytic domain (InterPro:IPR000719), Tyrosine-protein kinase, active site (InterPro:IPR008266),…	273	324			ath04650:Natural killer cell mediated cytotoxicity,
comp265842_c0_seq1	AT2G46070.2	53.66	82	38	0	3	248	208	289	1e-25	98.2	mitogen-activated protein kinase 12	Encodes a MAP kinase protein. MPK12 interacts with the IBR5 protein phosphatase in vitro and in vivo, and it can be dephosphorylated and inactivated by IBR5. MPK12 appears to be a negative regulator of auxin signlaing. MPK12 RNAi lines are hypersensitive to auxin in root elongation and transcriptional response assays, but they appear to have normal sensitivity to ABA. MPK12 is a nuclear protein a…	mitogen-activated protein kinase 12 (MPK12); CONTAINS InterPro DOMAIN/s: JNK MAP kinase (InterPro:IPR008351), Serine/threonine-protein kinase domain (InterPro:IPR002290), Serine/threonine-protein kinase-like domain (InterPro:IPR017442), Protein kinase-like domain (InterPro:IPR011009), Protein kinase, catalytic domain (InterPro:IPR000719), Tyrosine-protein kinase, active site (InterPro:IPR008266),…	251	324			ath04650:Natural killer cell mediated cytotoxicity,
comp3370858_c0_seq1	AT2G46070.2	48.68	76	35	1	1	216	60	135	2e-10	55.5	mitogen-activated protein kinase 12	Encodes a MAP kinase protein. MPK12 interacts with the IBR5 protein phosphatase in vitro and in vivo, and it can be dephosphorylated and inactivated by IBR5. MPK12 appears to be a negative regulator of auxin signlaing. MPK12 RNAi lines are hypersensitive to auxin in root elongation and transcriptional response assays, but they appear to have normal sensitivity to ABA. MPK12 is a nuclear protein a…	mitogen-activated protein kinase 12 (MPK12); CONTAINS InterPro DOMAIN/s: JNK MAP kinase (InterPro:IPR008351), Serine/threonine-protein kinase domain (InterPro:IPR002290), Serine/threonine-protein kinase-like domain (InterPro:IPR017442), Protein kinase-like domain (InterPro:IPR011009), Protein kinase, catalytic domain (InterPro:IPR000719), Tyrosine-protein kinase, active site (InterPro:IPR008266),…	219	324			ath04650:Natural killer cell mediated cytotoxicity,
comp3639396_c0_seq1	AT2G46070.2	43.9	82	46	0	1	246	212	293	2e-22	89	mitogen-activated protein kinase 12	Encodes a MAP kinase protein. MPK12 interacts with the IBR5 protein phosphatase in vitro and in vivo, and it can be dephosphorylated and inactivated by IBR5. MPK12 appears to be a negative regulator of auxin signlaing. MPK12 RNAi lines are hypersensitive to auxin in root elongation and transcriptional response assays, but they appear to have normal sensitivity to ABA. MPK12 is a nuclear protein a…	mitogen-activated protein kinase 12 (MPK12); CONTAINS InterPro DOMAIN/s: JNK MAP kinase (InterPro:IPR008351), Serine/threonine-protein kinase domain (InterPro:IPR002290), Serine/threonine-protein kinase-like domain (InterPro:IPR017442), Protein kinase-like domain (InterPro:IPR011009), Protein kinase, catalytic domain (InterPro:IPR000719), Tyrosine-protein kinase, active site (InterPro:IPR008266),…	249	324			ath04650:Natural killer cell mediated cytotoxicity,
comp3643966_c0_seq1	AT2G46070.2	48.19	83	43	0	2	250	58	140	8e-24	92.8	mitogen-activated protein kinase 12	Encodes a MAP kinase protein. MPK12 interacts with the IBR5 protein phosphatase in vitro and in vivo, and it can be dephosphorylated and inactivated by IBR5. MPK12 appears to be a negative regulator of auxin signlaing. MPK12 RNAi lines are hypersensitive to auxin in root elongation and transcriptional response assays, but they appear to have normal sensitivity to ABA. MPK12 is a nuclear protein a…	mitogen-activated protein kinase 12 (MPK12); CONTAINS InterPro DOMAIN/s: JNK MAP kinase (InterPro:IPR008351), Serine/threonine-protein kinase domain (InterPro:IPR002290), Serine/threonine-protein kinase-like domain (InterPro:IPR017442), Protein kinase-like domain (InterPro:IPR011009), Protein kinase, catalytic domain (InterPro:IPR000719), Tyrosine-protein kinase, active site (InterPro:IPR008266),…	250	324			ath04650:Natural killer cell mediated cytotoxicity,
comp303728_c0_seq1	AT3G18430.2	24.58	179	111	4	13	543	1	157	2e-10	58.9	Calcium-binding EF-hand family protein		Calcium-binding EF-hand family protein; FUNCTIONS IN: calcium ion binding; EXPRESSED IN: 24 plant structures; EXPRESSED DURING: 13 growth stages; CONTAINS InterPro DOMAIN/s: EF-Hand 1, calcium-binding site (InterPro:IPR018247), EF-HAND 2 (InterPro:IPR018249), EF-hand-like domain (InterPro:IPR011992); BEST Arabidopsis thaliana protein match is: calmodulin 9 (TAIR:AT3G51920.1).	821	175			ath04650:Natural killer cell mediated cytotoxicity,
comp312168_c0_seq1	AT3G18430.2	80.57	175	34	0	827	303	1	175	6e-98	293	Calcium-binding EF-hand family protein		Calcium-binding EF-hand family protein; FUNCTIONS IN: calcium ion binding; EXPRESSED IN: 24 plant structures; EXPRESSED DURING: 13 growth stages; CONTAINS InterPro DOMAIN/s: EF-Hand 1, calcium-binding site (InterPro:IPR018247), EF-HAND 2 (InterPro:IPR018249), EF-hand-like domain (InterPro:IPR011992); BEST Arabidopsis thaliana protein match is: calmodulin 9 (TAIR:AT3G51920.1).	1207	175			ath04650:Natural killer cell mediated cytotoxicity,
comp312942_c0_seq3	AT3G18430.2	33.33	177	107	2	724	212	1	172	9e-27	105	Calcium-binding EF-hand family protein		Calcium-binding EF-hand family protein; FUNCTIONS IN: calcium ion binding; EXPRESSED IN: 24 plant structures; EXPRESSED DURING: 13 growth stages; CONTAINS InterPro DOMAIN/s: EF-Hand 1, calcium-binding site (InterPro:IPR018247), EF-HAND 2 (InterPro:IPR018249), EF-hand-like domain (InterPro:IPR011992); BEST Arabidopsis thaliana protein match is: calmodulin 9 (TAIR:AT3G51920.1).	847	175			ath04650:Natural killer cell mediated cytotoxicity,
comp314468_c0_seq1	AT3G18430.2	35.63	87	51	1	272	532	40	121	2e-12	62.8	Calcium-binding EF-hand family protein		Calcium-binding EF-hand family protein; FUNCTIONS IN: calcium ion binding; EXPRESSED IN: 24 plant structures; EXPRESSED DURING: 13 growth stages; CONTAINS InterPro DOMAIN/s: EF-Hand 1, calcium-binding site (InterPro:IPR018247), EF-HAND 2 (InterPro:IPR018249), EF-hand-like domain (InterPro:IPR011992); BEST Arabidopsis thaliana protein match is: calmodulin 9 (TAIR:AT3G51920.1).	535	175			ath04650:Natural killer cell mediated cytotoxicity,
comp326350_c0_seq1	AT3G18430.2	88.24	102	12	0	306	1	1	102	8e-61	189	Calcium-binding EF-hand family protein		Calcium-binding EF-hand family protein; FUNCTIONS IN: calcium ion binding; EXPRESSED IN: 24 plant structures; EXPRESSED DURING: 13 growth stages; CONTAINS InterPro DOMAIN/s: EF-Hand 1, calcium-binding site (InterPro:IPR018247), EF-HAND 2 (InterPro:IPR018249), EF-hand-like domain (InterPro:IPR011992); BEST Arabidopsis thaliana protein match is: calmodulin 9 (TAIR:AT3G51920.1).	492	175			ath04650:Natural killer cell mediated cytotoxicity,
comp1112994_c0_seq1	AT3G18430.2	37.04	81	46	1	5	247	50	125	2e-12	60.1	Calcium-binding EF-hand family protein		Calcium-binding EF-hand family protein; FUNCTIONS IN: calcium ion binding; EXPRESSED IN: 24 plant structures; EXPRESSED DURING: 13 growth stages; CONTAINS InterPro DOMAIN/s: EF-Hand 1, calcium-binding site (InterPro:IPR018247), EF-HAND 2 (InterPro:IPR018249), EF-hand-like domain (InterPro:IPR011992); BEST Arabidopsis thaliana protein match is: calmodulin 9 (TAIR:AT3G51920.1).	249	175			ath04650:Natural killer cell mediated cytotoxicity,
comp1173180_c0_seq1	AT3G18430.2	36.04	111	60	3	321	7	1	106	3e-17	75.1	Calcium-binding EF-hand family protein		Calcium-binding EF-hand family protein; FUNCTIONS IN: calcium ion binding; EXPRESSED IN: 24 plant structures; EXPRESSED DURING: 13 growth stages; CONTAINS InterPro DOMAIN/s: EF-Hand 1, calcium-binding site (InterPro:IPR018247), EF-HAND 2 (InterPro:IPR018249), EF-hand-like domain (InterPro:IPR011992); BEST Arabidopsis thaliana protein match is: calmodulin 9 (TAIR:AT3G51920.1).	357	175			ath04650:Natural killer cell mediated cytotoxicity,
comp2371354_c0_seq1	AT3G18430.2	37.72	114	66	1	25	366	24	132	3e-20	83.2	Calcium-binding EF-hand family protein		Calcium-binding EF-hand family protein; FUNCTIONS IN: calcium ion binding; EXPRESSED IN: 24 plant structures; EXPRESSED DURING: 13 growth stages; CONTAINS InterPro DOMAIN/s: EF-Hand 1, calcium-binding site (InterPro:IPR018247), EF-HAND 2 (InterPro:IPR018249), EF-hand-like domain (InterPro:IPR011992); BEST Arabidopsis thaliana protein match is: calmodulin 9 (TAIR:AT3G51920.1).	373	175			ath04650:Natural killer cell mediated cytotoxicity,
comp3674843_c0_seq1	AT3G18430.2	41.43	70	38	2	4	204	3	72	7e-12	58.2	Calcium-binding EF-hand family protein		Calcium-binding EF-hand family protein; FUNCTIONS IN: calcium ion binding; EXPRESSED IN: 24 plant structures; EXPRESSED DURING: 13 growth stages; CONTAINS InterPro DOMAIN/s: EF-Hand 1, calcium-binding site (InterPro:IPR018247), EF-HAND 2 (InterPro:IPR018249), EF-hand-like domain (InterPro:IPR011992); BEST Arabidopsis thaliana protein match is: calmodulin 9 (TAIR:AT3G51920.1).	219	175			ath04650:Natural killer cell mediated cytotoxicity,
comp5595379_c0_seq1	AT3G18430.2	36.11	72	37	2	33	221	1	72	6e-08	47	Calcium-binding EF-hand family protein		Calcium-binding EF-hand family protein; FUNCTIONS IN: calcium ion binding; EXPRESSED IN: 24 plant structures; EXPRESSED DURING: 13 growth stages; CONTAINS InterPro DOMAIN/s: EF-Hand 1, calcium-binding site (InterPro:IPR018247), EF-HAND 2 (InterPro:IPR018249), EF-hand-like domain (InterPro:IPR011992); BEST Arabidopsis thaliana protein match is: calmodulin 9 (TAIR:AT3G51920.1).	225	175			ath04650:Natural killer cell mediated cytotoxicity,
comp6670960_c0_seq1	AT3G18430.2	29.85	67	38	1	202	2	74	131	0.0007	35.8	Calcium-binding EF-hand family protein		Calcium-binding EF-hand family protein; FUNCTIONS IN: calcium ion binding; EXPRESSED IN: 24 plant structures; EXPRESSED DURING: 13 growth stages; CONTAINS InterPro DOMAIN/s: EF-Hand 1, calcium-binding site (InterPro:IPR018247), EF-HAND 2 (InterPro:IPR018249), EF-hand-like domain (InterPro:IPR011992); BEST Arabidopsis thaliana protein match is: calmodulin 9 (TAIR:AT3G51920.1).	203	175			ath04650:Natural killer cell mediated cytotoxicity,
comp164961_c0_seq1	AT3G45640.1	46.08	102	55	0	1	306	261	362	5e-27	107	mitogen-activated protein kinase 3	Encodes a mitogen-activated kinase whose mRNA levels increase in response to touch, cold, salinity stress and chitin oligomers.Also functions in ovule development. Heterozygous MPK3 mutants in a homozygous MPK6 background are female sterile due to defects in integument development. MPK3 can be dephosphorylated by MKP2 in vitro.	mitogen-activated protein kinase 3 (MPK3); CONTAINS InterPro DOMAIN/s: Protein kinase, ATP binding site (InterPro:IPR017441), Serine/threonine-protein kinase domain (InterPro:IPR002290), Serine/threonine-protein kinase-like domain (InterPro:IPR017442), Protein kinase-like domain (InterPro:IPR011009), Serine/threonine-protein kinase, active site (InterPro:IPR008271), MAP kinase, conserved site (In…	649	370			ath04650:Natural killer cell mediated cytotoxicity,
comp178912_c0_seq1	AT3G45640.1	46.15	221	107	3	653	3	94	306	3e-64	206	mitogen-activated protein kinase 3	Encodes a mitogen-activated kinase whose mRNA levels increase in response to touch, cold, salinity stress and chitin oligomers.Also functions in ovule development. Heterozygous MPK3 mutants in a homozygous MPK6 background are female sterile due to defects in integument development. MPK3 can be dephosphorylated by MKP2 in vitro.	mitogen-activated protein kinase 3 (MPK3); CONTAINS InterPro DOMAIN/s: Protein kinase, ATP binding site (InterPro:IPR017441), Serine/threonine-protein kinase domain (InterPro:IPR002290), Serine/threonine-protein kinase-like domain (InterPro:IPR017442), Protein kinase-like domain (InterPro:IPR011009), Serine/threonine-protein kinase, active site (InterPro:IPR008271), MAP kinase, conserved site (In…	661	370			ath04650:Natural killer cell mediated cytotoxicity,
comp197305_c0_seq1	AT3G45640.1	47.95	73	38	0	223	5	268	340	1e-19	81.6	mitogen-activated protein kinase 3	Encodes a mitogen-activated kinase whose mRNA levels increase in response to touch, cold, salinity stress and chitin oligomers.Also functions in ovule development. Heterozygous MPK3 mutants in a homozygous MPK6 background are female sterile due to defects in integument development. MPK3 can be dephosphorylated by MKP2 in vitro.	mitogen-activated protein kinase 3 (MPK3); CONTAINS InterPro DOMAIN/s: Protein kinase, ATP binding site (InterPro:IPR017441), Serine/threonine-protein kinase domain (InterPro:IPR002290), Serine/threonine-protein kinase-like domain (InterPro:IPR017442), Protein kinase-like domain (InterPro:IPR011009), Serine/threonine-protein kinase, active site (InterPro:IPR008271), MAP kinase, conserved site (In…	236	370			ath04650:Natural killer cell mediated cytotoxicity,
comp257003_c0_seq1	AT3G45640.1	49.13	230	109	3	3	689	145	367	3e-70	228	mitogen-activated protein kinase 3	Encodes a mitogen-activated kinase whose mRNA levels increase in response to touch, cold, salinity stress and chitin oligomers.Also functions in ovule development. Heterozygous MPK3 mutants in a homozygous MPK6 background are female sterile due to defects in integument development. MPK3 can be dephosphorylated by MKP2 in vitro.	mitogen-activated protein kinase 3 (MPK3); CONTAINS InterPro DOMAIN/s: Protein kinase, ATP binding site (InterPro:IPR017441), Serine/threonine-protein kinase domain (InterPro:IPR002290), Serine/threonine-protein kinase-like domain (InterPro:IPR017442), Protein kinase-like domain (InterPro:IPR011009), Serine/threonine-protein kinase, active site (InterPro:IPR008271), MAP kinase, conserved site (In…	1131	370			ath04650:Natural killer cell mediated cytotoxicity,
comp260456_c0_seq1	AT3G45640.1	45.35	86	47	0	2	259	208	293	1e-22	90.1	mitogen-activated protein kinase 3	Encodes a mitogen-activated kinase whose mRNA levels increase in response to touch, cold, salinity stress and chitin oligomers.Also functions in ovule development. Heterozygous MPK3 mutants in a homozygous MPK6 background are female sterile due to defects in integument development. MPK3 can be dephosphorylated by MKP2 in vitro.	mitogen-activated protein kinase 3 (MPK3); CONTAINS InterPro DOMAIN/s: Protein kinase, ATP binding site (InterPro:IPR017441), Serine/threonine-protein kinase domain (InterPro:IPR002290), Serine/threonine-protein kinase-like domain (InterPro:IPR017442), Protein kinase-like domain (InterPro:IPR011009), Serine/threonine-protein kinase, active site (InterPro:IPR008271), MAP kinase, conserved site (In…	260	370			ath04650:Natural killer cell mediated cytotoxicity,
comp302617_c1_seq2	AT3G45640.1	50.23	213	104	1	1	633	151	363	6e-73	233	mitogen-activated protein kinase 3	Encodes a mitogen-activated kinase whose mRNA levels increase in response to touch, cold, salinity stress and chitin oligomers.Also functions in ovule development. Heterozygous MPK3 mutants in a homozygous MPK6 background are female sterile due to defects in integument development. MPK3 can be dephosphorylated by MKP2 in vitro.	mitogen-activated protein kinase 3 (MPK3); CONTAINS InterPro DOMAIN/s: Protein kinase, ATP binding site (InterPro:IPR017441), Serine/threonine-protein kinase domain (InterPro:IPR002290), Serine/threonine-protein kinase-like domain (InterPro:IPR017442), Protein kinase-like domain (InterPro:IPR011009), Serine/threonine-protein kinase, active site (InterPro:IPR008271), MAP kinase, conserved site (In…	929	370			ath04650:Natural killer cell mediated cytotoxicity,
comp317396_c1_seq1	AT3G45640.1	62.22	45	17	0	616	750	305	349	1e-09	57.8	mitogen-activated protein kinase 3	Encodes a mitogen-activated kinase whose mRNA levels increase in response to touch, cold, salinity stress and chitin oligomers.Also functions in ovule development. Heterozygous MPK3 mutants in a homozygous MPK6 background are female sterile due to defects in integument development. MPK3 can be dephosphorylated by MKP2 in vitro.	mitogen-activated protein kinase 3 (MPK3); CONTAINS InterPro DOMAIN/s: Protein kinase, ATP binding site (InterPro:IPR017441), Serine/threonine-protein kinase domain (InterPro:IPR002290), Serine/threonine-protein kinase-like domain (InterPro:IPR017442), Protein kinase-like domain (InterPro:IPR011009), Serine/threonine-protein kinase, active site (InterPro:IPR008271), MAP kinase, conserved site (In…	751	370			ath04650:Natural killer cell mediated cytotoxicity,
comp322668_c0_seq2	AT3G45640.1	83.11	296	50	0	315	1202	4	299	0	531	mitogen-activated protein kinase 3	Encodes a mitogen-activated kinase whose mRNA levels increase in response to touch, cold, salinity stress and chitin oligomers.Also functions in ovule development. Heterozygous MPK3 mutants in a homozygous MPK6 background are female sterile due to defects in integument development. MPK3 can be dephosphorylated by MKP2 in vitro.	mitogen-activated protein kinase 3 (MPK3); CONTAINS InterPro DOMAIN/s: Protein kinase, ATP binding site (InterPro:IPR017441), Serine/threonine-protein kinase domain (InterPro:IPR002290), Serine/threonine-protein kinase-like domain (InterPro:IPR017442), Protein kinase-like domain (InterPro:IPR011009), Serine/threonine-protein kinase, active site (InterPro:IPR008271), MAP kinase, conserved site (In…	1202	370			ath04650:Natural killer cell mediated cytotoxicity,
comp323892_c1_seq3	AT3G45640.1	44.86	107	58	1	1	318	257	363	3e-23	93.2	mitogen-activated protein kinase 3	Encodes a mitogen-activated kinase whose mRNA levels increase in response to touch, cold, salinity stress and chitin oligomers.Also functions in ovule development. Heterozygous MPK3 mutants in a homozygous MPK6 background are female sterile due to defects in integument development. MPK3 can be dephosphorylated by MKP2 in vitro.	mitogen-activated protein kinase 3 (MPK3); CONTAINS InterPro DOMAIN/s: Protein kinase, ATP binding site (InterPro:IPR017441), Serine/threonine-protein kinase domain (InterPro:IPR002290), Serine/threonine-protein kinase-like domain (InterPro:IPR017442), Protein kinase-like domain (InterPro:IPR011009), Serine/threonine-protein kinase, active site (InterPro:IPR008271), MAP kinase, conserved site (In…	334	370			ath04650:Natural killer cell mediated cytotoxicity,
comp326867_c0_seq10	AT3G45640.1	79.35	368	72	2	1626	535	3	370	0	623	mitogen-activated protein kinase 3	Encodes a mitogen-activated kinase whose mRNA levels increase in response to touch, cold, salinity stress and chitin oligomers.Also functions in ovule development. Heterozygous MPK3 mutants in a homozygous MPK6 background are female sterile due to defects in integument development. MPK3 can be dephosphorylated by MKP2 in vitro.	mitogen-activated protein kinase 3 (MPK3); CONTAINS InterPro DOMAIN/s: Protein kinase, ATP binding site (InterPro:IPR017441), Serine/threonine-protein kinase domain (InterPro:IPR002290), Serine/threonine-protein kinase-like domain (InterPro:IPR017442), Protein kinase-like domain (InterPro:IPR011009), Serine/threonine-protein kinase, active site (InterPro:IPR008271), MAP kinase, conserved site (In…	1873	370			ath04650:Natural killer cell mediated cytotoxicity,
comp329411_c0_seq1	AT3G45640.1	51.35	222	106	1	1333	674	142	363	9e-78	249	mitogen-activated protein kinase 3	Encodes a mitogen-activated kinase whose mRNA levels increase in response to touch, cold, salinity stress and chitin oligomers.Also functions in ovule development. Heterozygous MPK3 mutants in a homozygous MPK6 background are female sterile due to defects in integument development. MPK3 can be dephosphorylated by MKP2 in vitro.	mitogen-activated protein kinase 3 (MPK3); CONTAINS InterPro DOMAIN/s: Protein kinase, ATP binding site (InterPro:IPR017441), Serine/threonine-protein kinase domain (InterPro:IPR002290), Serine/threonine-protein kinase-like domain (InterPro:IPR017442), Protein kinase-like domain (InterPro:IPR011009), Serine/threonine-protein kinase, active site (InterPro:IPR008271), MAP kinase, conserved site (In…	1343	370			ath04650:Natural killer cell mediated cytotoxicity,
comp899999_c0_seq1	AT3G45640.1	53.23	62	28	1	201	16	44	104	3e-15	70.1	mitogen-activated protein kinase 3	Encodes a mitogen-activated kinase whose mRNA levels increase in response to touch, cold, salinity stress and chitin oligomers.Also functions in ovule development. Heterozygous MPK3 mutants in a homozygous MPK6 background are female sterile due to defects in integument development. MPK3 can be dephosphorylated by MKP2 in vitro.	mitogen-activated protein kinase 3 (MPK3); CONTAINS InterPro DOMAIN/s: Protein kinase, ATP binding site (InterPro:IPR017441), Serine/threonine-protein kinase domain (InterPro:IPR002290), Serine/threonine-protein kinase-like domain (InterPro:IPR017442), Protein kinase-like domain (InterPro:IPR011009), Serine/threonine-protein kinase, active site (InterPro:IPR008271), MAP kinase, conserved site (In…	270	370			ath04650:Natural killer cell mediated cytotoxicity,
comp1248480_c0_seq1	AT3G45640.1	51.02	49	18	2	93	239	143	185	5e-07	46.6	mitogen-activated protein kinase 3	Encodes a mitogen-activated kinase whose mRNA levels increase in response to touch, cold, salinity stress and chitin oligomers.Also functions in ovule development. Heterozygous MPK3 mutants in a homozygous MPK6 background are female sterile due to defects in integument development. MPK3 can be dephosphorylated by MKP2 in vitro.	mitogen-activated protein kinase 3 (MPK3); CONTAINS InterPro DOMAIN/s: Protein kinase, ATP binding site (InterPro:IPR017441), Serine/threonine-protein kinase domain (InterPro:IPR002290), Serine/threonine-protein kinase-like domain (InterPro:IPR017442), Protein kinase-like domain (InterPro:IPR011009), Serine/threonine-protein kinase, active site (InterPro:IPR008271), MAP kinase, conserved site (In…	276	370			ath04650:Natural killer cell mediated cytotoxicity,
comp1604944_c0_seq1	AT3G45640.1	50.82	61	29	1	36	218	44	103	2e-13	64.7	mitogen-activated protein kinase 3	Encodes a mitogen-activated kinase whose mRNA levels increase in response to touch, cold, salinity stress and chitin oligomers.Also functions in ovule development. Heterozygous MPK3 mutants in a homozygous MPK6 background are female sterile due to defects in integument development. MPK3 can be dephosphorylated by MKP2 in vitro.	mitogen-activated protein kinase 3 (MPK3); CONTAINS InterPro DOMAIN/s: Protein kinase, ATP binding site (InterPro:IPR017441), Serine/threonine-protein kinase domain (InterPro:IPR002290), Serine/threonine-protein kinase-like domain (InterPro:IPR017442), Protein kinase-like domain (InterPro:IPR011009), Serine/threonine-protein kinase, active site (InterPro:IPR008271), MAP kinase, conserved site (In…	218	370			ath04650:Natural killer cell mediated cytotoxicity,
comp1649838_c0_seq1	AT3G45640.1	42.65	68	39	0	4	207	271	338	3e-13	63.9	mitogen-activated protein kinase 3	Encodes a mitogen-activated kinase whose mRNA levels increase in response to touch, cold, salinity stress and chitin oligomers.Also functions in ovule development. Heterozygous MPK3 mutants in a homozygous MPK6 background are female sterile due to defects in integument development. MPK3 can be dephosphorylated by MKP2 in vitro.	mitogen-activated protein kinase 3 (MPK3); CONTAINS InterPro DOMAIN/s: Protein kinase, ATP binding site (InterPro:IPR017441), Serine/threonine-protein kinase domain (InterPro:IPR002290), Serine/threonine-protein kinase-like domain (InterPro:IPR017442), Protein kinase-like domain (InterPro:IPR011009), Serine/threonine-protein kinase, active site (InterPro:IPR008271), MAP kinase, conserved site (In…	213	370			ath04650:Natural killer cell mediated cytotoxicity,
comp1986716_c0_seq1	AT3G45640.1	33.78	74	43	2	1	210	299	370	3e-06	45.1	mitogen-activated protein kinase 3	Encodes a mitogen-activated kinase whose mRNA levels increase in response to touch, cold, salinity stress and chitin oligomers.Also functions in ovule development. Heterozygous MPK3 mutants in a homozygous MPK6 background are female sterile due to defects in integument development. MPK3 can be dephosphorylated by MKP2 in vitro.	mitogen-activated protein kinase 3 (MPK3); CONTAINS InterPro DOMAIN/s: Protein kinase, ATP binding site (InterPro:IPR017441), Serine/threonine-protein kinase domain (InterPro:IPR002290), Serine/threonine-protein kinase-like domain (InterPro:IPR017442), Protein kinase-like domain (InterPro:IPR011009), Serine/threonine-protein kinase, active site (InterPro:IPR008271), MAP kinase, conserved site (In…	337	370			ath04650:Natural killer cell mediated cytotoxicity,
comp2424532_c0_seq1	AT3G45640.1	53.23	62	29	0	3	188	202	263	3e-20	82.8	mitogen-activated protein kinase 3	Encodes a mitogen-activated kinase whose mRNA levels increase in response to touch, cold, salinity stress and chitin oligomers.Also functions in ovule development. Heterozygous MPK3 mutants in a homozygous MPK6 background are female sterile due to defects in integument development. MPK3 can be dephosphorylated by MKP2 in vitro.	mitogen-activated protein kinase 3 (MPK3); CONTAINS InterPro DOMAIN/s: Protein kinase, ATP binding site (InterPro:IPR017441), Serine/threonine-protein kinase domain (InterPro:IPR002290), Serine/threonine-protein kinase-like domain (InterPro:IPR017442), Protein kinase-like domain (InterPro:IPR011009), Serine/threonine-protein kinase, active site (InterPro:IPR008271), MAP kinase, conserved site (In…	207	370			ath04650:Natural killer cell mediated cytotoxicity,
comp4631699_c0_seq1	AT3G45640.1	53	100	44	2	300	4	163	260	7e-28	105	mitogen-activated protein kinase 3	Encodes a mitogen-activated kinase whose mRNA levels increase in response to touch, cold, salinity stress and chitin oligomers.Also functions in ovule development. Heterozygous MPK3 mutants in a homozygous MPK6 background are female sterile due to defects in integument development. MPK3 can be dephosphorylated by MKP2 in vitro.	mitogen-activated protein kinase 3 (MPK3); CONTAINS InterPro DOMAIN/s: Protein kinase, ATP binding site (InterPro:IPR017441), Serine/threonine-protein kinase domain (InterPro:IPR002290), Serine/threonine-protein kinase-like domain (InterPro:IPR017442), Protein kinase-like domain (InterPro:IPR011009), Serine/threonine-protein kinase, active site (InterPro:IPR008271), MAP kinase, conserved site (In…	301	370			ath04650:Natural killer cell mediated cytotoxicity,
comp6445548_c0_seq1	AT3G45640.1	54.84	62	27	1	191	6	44	104	5e-15	68.9	mitogen-activated protein kinase 3	Encodes a mitogen-activated kinase whose mRNA levels increase in response to touch, cold, salinity stress and chitin oligomers.Also functions in ovule development. Heterozygous MPK3 mutants in a homozygous MPK6 background are female sterile due to defects in integument development. MPK3 can be dephosphorylated by MKP2 in vitro.	mitogen-activated protein kinase 3 (MPK3); CONTAINS InterPro DOMAIN/s: Protein kinase, ATP binding site (InterPro:IPR017441), Serine/threonine-protein kinase domain (InterPro:IPR002290), Serine/threonine-protein kinase-like domain (InterPro:IPR017442), Protein kinase-like domain (InterPro:IPR011009), Serine/threonine-protein kinase, active site (InterPro:IPR008271), MAP kinase, conserved site (In…	216	370			ath04650:Natural killer cell mediated cytotoxicity,
comp7938195_c0_seq1	AT3G45640.1	59.09	44	18	0	1	132	302	345	6e-12	60.1	mitogen-activated protein kinase 3	Encodes a mitogen-activated kinase whose mRNA levels increase in response to touch, cold, salinity stress and chitin oligomers.Also functions in ovule development. Heterozygous MPK3 mutants in a homozygous MPK6 background are female sterile due to defects in integument development. MPK3 can be dephosphorylated by MKP2 in vitro.	mitogen-activated protein kinase 3 (MPK3); CONTAINS InterPro DOMAIN/s: Protein kinase, ATP binding site (InterPro:IPR017441), Serine/threonine-protein kinase domain (InterPro:IPR002290), Serine/threonine-protein kinase-like domain (InterPro:IPR017442), Protein kinase-like domain (InterPro:IPR011009), Serine/threonine-protein kinase, active site (InterPro:IPR008271), MAP kinase, conserved site (In…	205	370			ath04650:Natural killer cell mediated cytotoxicity,
comp218453_c1_seq1	AT3G59790.1	39.22	102	61	1	49	351	265	366	9e-20	84	MAP kinase 10	member of MAP Kinase	MAP kinase 10 (MPK10); CONTAINS InterPro DOMAIN/s: JNK MAP kinase (InterPro:IPR008351), Serine/threonine-protein kinase domain (InterPro:IPR002290), Serine/threonine-protein kinase-like domain (InterPro:IPR017442), Protein kinase-like domain (InterPro:IPR011009), Serine/threonine-protein kinase, active site (InterPro:IPR008271), MAP kinase, conserved site (InterPro:IPR003527), Protein kinase, cat…	362	393			ath04650:Natural killer cell mediated cytotoxicity,
comp258806_c1_seq1	AT3G59790.1	52.17	69	29	1	273	67	324	388	1e-14	68.9	MAP kinase 10	member of MAP Kinase	MAP kinase 10 (MPK10); CONTAINS InterPro DOMAIN/s: JNK MAP kinase (InterPro:IPR008351), Serine/threonine-protein kinase domain (InterPro:IPR002290), Serine/threonine-protein kinase-like domain (InterPro:IPR017442), Protein kinase-like domain (InterPro:IPR011009), Serine/threonine-protein kinase, active site (InterPro:IPR008271), MAP kinase, conserved site (InterPro:IPR003527), Protein kinase, cat…	282	393			ath04650:Natural killer cell mediated cytotoxicity,
comp1063829_c0_seq1	AT3G59790.1	60.99	223	81	3	676	14	67	285	1e-90	276	MAP kinase 10	member of MAP Kinase	MAP kinase 10 (MPK10); CONTAINS InterPro DOMAIN/s: JNK MAP kinase (InterPro:IPR008351), Serine/threonine-protein kinase domain (InterPro:IPR002290), Serine/threonine-protein kinase-like domain (InterPro:IPR017442), Protein kinase-like domain (InterPro:IPR011009), Serine/threonine-protein kinase, active site (InterPro:IPR008271), MAP kinase, conserved site (InterPro:IPR003527), Protein kinase, cat…	678	393			ath04650:Natural killer cell mediated cytotoxicity,
comp1733228_c0_seq1	AT3G59790.1	54.41	68	30	1	1	204	200	266	2e-23	91.7	MAP kinase 10	member of MAP Kinase	MAP kinase 10 (MPK10); CONTAINS InterPro DOMAIN/s: JNK MAP kinase (InterPro:IPR008351), Serine/threonine-protein kinase domain (InterPro:IPR002290), Serine/threonine-protein kinase-like domain (InterPro:IPR017442), Protein kinase-like domain (InterPro:IPR011009), Serine/threonine-protein kinase, active site (InterPro:IPR008271), MAP kinase, conserved site (InterPro:IPR003527), Protein kinase, cat…	204	393			ath04650:Natural killer cell mediated cytotoxicity,
comp2530342_c0_seq1	AT3G59790.1	42.42	66	36	2	254	63	322	387	3e-08	50.4	MAP kinase 10	member of MAP Kinase	MAP kinase 10 (MPK10); CONTAINS InterPro DOMAIN/s: JNK MAP kinase (InterPro:IPR008351), Serine/threonine-protein kinase domain (InterPro:IPR002290), Serine/threonine-protein kinase-like domain (InterPro:IPR017442), Protein kinase-like domain (InterPro:IPR011009), Serine/threonine-protein kinase, active site (InterPro:IPR008271), MAP kinase, conserved site (InterPro:IPR003527), Protein kinase, cat…	254	393			ath04650:Natural killer cell mediated cytotoxicity,
comp3568997_c0_seq1	AT3G59790.1	52.94	68	32	0	1	204	221	288	2e-21	86.3	MAP kinase 10	member of MAP Kinase	MAP kinase 10 (MPK10); CONTAINS InterPro DOMAIN/s: JNK MAP kinase (InterPro:IPR008351), Serine/threonine-protein kinase domain (InterPro:IPR002290), Serine/threonine-protein kinase-like domain (InterPro:IPR017442), Protein kinase-like domain (InterPro:IPR011009), Serine/threonine-protein kinase, active site (InterPro:IPR008271), MAP kinase, conserved site (InterPro:IPR003527), Protein kinase, cat…	211	393			ath04650:Natural killer cell mediated cytotoxicity,
comp173593_c0_seq1	AT4G01370.1	50.98	102	49	1	1006	1308	36	137	6e-26	108	MAP kinase 4	Encodes a nuclear and cytoplasmically localized MAP kinase involved in mediating responses to pathogens. Its substrates include MKS1 and probably MAP65-1.The MAP65-1 interaction is involved in mediating cortical microtuble organization.	MAP kinase 4 (MPK4); FUNCTIONS IN: MAP kinase activity, kinase activity; INVOLVED IN: in 14 processes; LOCATED IN: nucleus, cytoplasm; EXPRESSED IN: 24 plant structures; EXPRESSED DURING: 13 growth stages; CONTAINS InterPro DOMAIN/s: Protein kinase, ATP binding site (InterPro:IPR017441), Serine/threonine-protein kinase domain (InterPro:IPR002290), JNK MAP kinase (InterPro:IPR008351), Serine/threo…	1311	376			ath04650:Natural killer cell mediated cytotoxicity,
comp174802_c0_seq1	AT4G01370.1	84.62	143	22	0	1	429	230	372	1e-84	261	MAP kinase 4	Encodes a nuclear and cytoplasmically localized MAP kinase involved in mediating responses to pathogens. Its substrates include MKS1 and probably MAP65-1.The MAP65-1 interaction is involved in mediating cortical microtuble organization.	MAP kinase 4 (MPK4); FUNCTIONS IN: MAP kinase activity, kinase activity; INVOLVED IN: in 14 processes; LOCATED IN: nucleus, cytoplasm; EXPRESSED IN: 24 plant structures; EXPRESSED DURING: 13 growth stages; CONTAINS InterPro DOMAIN/s: Protein kinase, ATP binding site (InterPro:IPR017441), Serine/threonine-protein kinase domain (InterPro:IPR002290), JNK MAP kinase (InterPro:IPR008351), Serine/threo…	800	376			ath04650:Natural killer cell mediated cytotoxicity,
comp174884_c0_seq1	AT4G01370.1	83.33	60	10	0	180	1	17	76	2e-27	109	MAP kinase 4	Encodes a nuclear and cytoplasmically localized MAP kinase involved in mediating responses to pathogens. Its substrates include MKS1 and probably MAP65-1.The MAP65-1 interaction is involved in mediating cortical microtuble organization.	MAP kinase 4 (MPK4); FUNCTIONS IN: MAP kinase activity, kinase activity; INVOLVED IN: in 14 processes; LOCATED IN: nucleus, cytoplasm; EXPRESSED IN: 24 plant structures; EXPRESSED DURING: 13 growth stages; CONTAINS InterPro DOMAIN/s: Protein kinase, ATP binding site (InterPro:IPR017441), Serine/threonine-protein kinase domain (InterPro:IPR002290), JNK MAP kinase (InterPro:IPR008351), Serine/threo…	764	376			ath04650:Natural killer cell mediated cytotoxicity,
comp214850_c0_seq1	AT4G01370.1	40	110	59	2	324	1	222	326	5e-16	73.2	MAP kinase 4	Encodes a nuclear and cytoplasmically localized MAP kinase involved in mediating responses to pathogens. Its substrates include MKS1 and probably MAP65-1.The MAP65-1 interaction is involved in mediating cortical microtuble organization.	MAP kinase 4 (MPK4); FUNCTIONS IN: MAP kinase activity, kinase activity; INVOLVED IN: in 14 processes; LOCATED IN: nucleus, cytoplasm; EXPRESSED IN: 24 plant structures; EXPRESSED DURING: 13 growth stages; CONTAINS InterPro DOMAIN/s: Protein kinase, ATP binding site (InterPro:IPR017441), Serine/threonine-protein kinase domain (InterPro:IPR002290), JNK MAP kinase (InterPro:IPR008351), Serine/threo…	325	376			ath04650:Natural killer cell mediated cytotoxicity,
comp251701_c0_seq1	AT4G01370.1	53.97	63	28	1	186	1	29	91	3e-14	66.6	MAP kinase 4	Encodes a nuclear and cytoplasmically localized MAP kinase involved in mediating responses to pathogens. Its substrates include MKS1 and probably MAP65-1.The MAP65-1 interaction is involved in mediating cortical microtuble organization.	MAP kinase 4 (MPK4); FUNCTIONS IN: MAP kinase activity, kinase activity; INVOLVED IN: in 14 processes; LOCATED IN: nucleus, cytoplasm; EXPRESSED IN: 24 plant structures; EXPRESSED DURING: 13 growth stages; CONTAINS InterPro DOMAIN/s: Protein kinase, ATP binding site (InterPro:IPR017441), Serine/threonine-protein kinase domain (InterPro:IPR002290), JNK MAP kinase (InterPro:IPR008351), Serine/threo…	221	376			ath04650:Natural killer cell mediated cytotoxicity,
comp291378_c0_seq1	AT4G01370.1	52.11	332	145	6	83	1069	49	369	4e-116	347	MAP kinase 4	Encodes a nuclear and cytoplasmically localized MAP kinase involved in mediating responses to pathogens. Its substrates include MKS1 and probably MAP65-1.The MAP65-1 interaction is involved in mediating cortical microtuble organization.	MAP kinase 4 (MPK4); FUNCTIONS IN: MAP kinase activity, kinase activity; INVOLVED IN: in 14 processes; LOCATED IN: nucleus, cytoplasm; EXPRESSED IN: 24 plant structures; EXPRESSED DURING: 13 growth stages; CONTAINS InterPro DOMAIN/s: Protein kinase, ATP binding site (InterPro:IPR017441), Serine/threonine-protein kinase domain (InterPro:IPR002290), JNK MAP kinase (InterPro:IPR008351), Serine/threo…	1143	376			ath04650:Natural killer cell mediated cytotoxicity,
comp308176_c0_seq2	AT4G01370.1	84	275	44	0	3	827	99	373	8e-177	504	MAP kinase 4	Encodes a nuclear and cytoplasmically localized MAP kinase involved in mediating responses to pathogens. Its substrates include MKS1 and probably MAP65-1.The MAP65-1 interaction is involved in mediating cortical microtuble organization.	MAP kinase 4 (MPK4); FUNCTIONS IN: MAP kinase activity, kinase activity; INVOLVED IN: in 14 processes; LOCATED IN: nucleus, cytoplasm; EXPRESSED IN: 24 plant structures; EXPRESSED DURING: 13 growth stages; CONTAINS InterPro DOMAIN/s: Protein kinase, ATP binding site (InterPro:IPR017441), Serine/threonine-protein kinase domain (InterPro:IPR002290), JNK MAP kinase (InterPro:IPR008351), Serine/threo…	1334	376			ath04650:Natural killer cell mediated cytotoxicity,
comp311999_c0_seq2	AT4G01370.1	52.62	344	146	7	1405	404	15	351	1e-118	357	MAP kinase 4	Encodes a nuclear and cytoplasmically localized MAP kinase involved in mediating responses to pathogens. Its substrates include MKS1 and probably MAP65-1.The MAP65-1 interaction is involved in mediating cortical microtuble organization.	MAP kinase 4 (MPK4); FUNCTIONS IN: MAP kinase activity, kinase activity; INVOLVED IN: in 14 processes; LOCATED IN: nucleus, cytoplasm; EXPRESSED IN: 24 plant structures; EXPRESSED DURING: 13 growth stages; CONTAINS InterPro DOMAIN/s: Protein kinase, ATP binding site (InterPro:IPR017441), Serine/threonine-protein kinase domain (InterPro:IPR002290), JNK MAP kinase (InterPro:IPR008351), Serine/threo…	1456	376			ath04650:Natural killer cell mediated cytotoxicity,
comp318852_c2_seq5	AT4G01370.1	85.68	377	47	3	183	1307	1	372	0	673	MAP kinase 4	Encodes a nuclear and cytoplasmically localized MAP kinase involved in mediating responses to pathogens. Its substrates include MKS1 and probably MAP65-1.The MAP65-1 interaction is involved in mediating cortical microtuble organization.	MAP kinase 4 (MPK4); FUNCTIONS IN: MAP kinase activity, kinase activity; INVOLVED IN: in 14 processes; LOCATED IN: nucleus, cytoplasm; EXPRESSED IN: 24 plant structures; EXPRESSED DURING: 13 growth stages; CONTAINS InterPro DOMAIN/s: Protein kinase, ATP binding site (InterPro:IPR017441), Serine/threonine-protein kinase domain (InterPro:IPR002290), JNK MAP kinase (InterPro:IPR008351), Serine/threo…	1627	376			ath04650:Natural killer cell mediated cytotoxicity,
comp331043_c0_seq1	AT4G01370.1	49.09	385	165	9	1309	203	4	373	6e-119	359	MAP kinase 4	Encodes a nuclear and cytoplasmically localized MAP kinase involved in mediating responses to pathogens. Its substrates include MKS1 and probably MAP65-1.The MAP65-1 interaction is involved in mediating cortical microtuble organization.	MAP kinase 4 (MPK4); FUNCTIONS IN: MAP kinase activity, kinase activity; INVOLVED IN: in 14 processes; LOCATED IN: nucleus, cytoplasm; EXPRESSED IN: 24 plant structures; EXPRESSED DURING: 13 growth stages; CONTAINS InterPro DOMAIN/s: Protein kinase, ATP binding site (InterPro:IPR017441), Serine/threonine-protein kinase domain (InterPro:IPR002290), JNK MAP kinase (InterPro:IPR008351), Serine/threo…	1574	376			ath04650:Natural killer cell mediated cytotoxicity,
comp783051_c0_seq1	AT4G01370.1	57.75	71	29	1	210	1	98	168	1e-23	92.4	MAP kinase 4	Encodes a nuclear and cytoplasmically localized MAP kinase involved in mediating responses to pathogens. Its substrates include MKS1 and probably MAP65-1.The MAP65-1 interaction is involved in mediating cortical microtuble organization.	MAP kinase 4 (MPK4); FUNCTIONS IN: MAP kinase activity, kinase activity; INVOLVED IN: in 14 processes; LOCATED IN: nucleus, cytoplasm; EXPRESSED IN: 24 plant structures; EXPRESSED DURING: 13 growth stages; CONTAINS InterPro DOMAIN/s: Protein kinase, ATP binding site (InterPro:IPR017441), Serine/threonine-protein kinase domain (InterPro:IPR002290), JNK MAP kinase (InterPro:IPR008351), Serine/threo…	211	376			ath04650:Natural killer cell mediated cytotoxicity,
comp993888_c0_seq1	AT4G01370.1	44.83	116	64	0	3	350	249	364	9e-31	114	MAP kinase 4	Encodes a nuclear and cytoplasmically localized MAP kinase involved in mediating responses to pathogens. Its substrates include MKS1 and probably MAP65-1.The MAP65-1 interaction is involved in mediating cortical microtuble organization.	MAP kinase 4 (MPK4); FUNCTIONS IN: MAP kinase activity, kinase activity; INVOLVED IN: in 14 processes; LOCATED IN: nucleus, cytoplasm; EXPRESSED IN: 24 plant structures; EXPRESSED DURING: 13 growth stages; CONTAINS InterPro DOMAIN/s: Protein kinase, ATP binding site (InterPro:IPR017441), Serine/threonine-protein kinase domain (InterPro:IPR002290), JNK MAP kinase (InterPro:IPR008351), Serine/threo…	351	376			ath04650:Natural killer cell mediated cytotoxicity,
comp1033188_c0_seq1	AT4G01370.1	44.85	136	67	5	391	2	38	171	4e-31	115	MAP kinase 4	Encodes a nuclear and cytoplasmically localized MAP kinase involved in mediating responses to pathogens. Its substrates include MKS1 and probably MAP65-1.The MAP65-1 interaction is involved in mediating cortical microtuble organization.	MAP kinase 4 (MPK4); FUNCTIONS IN: MAP kinase activity, kinase activity; INVOLVED IN: in 14 processes; LOCATED IN: nucleus, cytoplasm; EXPRESSED IN: 24 plant structures; EXPRESSED DURING: 13 growth stages; CONTAINS InterPro DOMAIN/s: Protein kinase, ATP binding site (InterPro:IPR017441), Serine/threonine-protein kinase domain (InterPro:IPR002290), JNK MAP kinase (InterPro:IPR008351), Serine/threo…	419	376			ath04650:Natural killer cell mediated cytotoxicity,
comp1540331_c0_seq1	AT4G01370.1	47.25	91	44	2	6	269	49	138	1e-22	90.5	MAP kinase 4	Encodes a nuclear and cytoplasmically localized MAP kinase involved in mediating responses to pathogens. Its substrates include MKS1 and probably MAP65-1.The MAP65-1 interaction is involved in mediating cortical microtuble organization.	MAP kinase 4 (MPK4); FUNCTIONS IN: MAP kinase activity, kinase activity; INVOLVED IN: in 14 processes; LOCATED IN: nucleus, cytoplasm; EXPRESSED IN: 24 plant structures; EXPRESSED DURING: 13 growth stages; CONTAINS InterPro DOMAIN/s: Protein kinase, ATP binding site (InterPro:IPR017441), Serine/threonine-protein kinase domain (InterPro:IPR002290), JNK MAP kinase (InterPro:IPR008351), Serine/threo…	286	376			ath04650:Natural killer cell mediated cytotoxicity,
comp3771707_c0_seq1	AT4G01370.1	49.41	85	43	0	2	256	250	334	1e-21	87.8	MAP kinase 4	Encodes a nuclear and cytoplasmically localized MAP kinase involved in mediating responses to pathogens. Its substrates include MKS1 and probably MAP65-1.The MAP65-1 interaction is involved in mediating cortical microtuble organization.	MAP kinase 4 (MPK4); FUNCTIONS IN: MAP kinase activity, kinase activity; INVOLVED IN: in 14 processes; LOCATED IN: nucleus, cytoplasm; EXPRESSED IN: 24 plant structures; EXPRESSED DURING: 13 growth stages; CONTAINS InterPro DOMAIN/s: Protein kinase, ATP binding site (InterPro:IPR017441), Serine/threonine-protein kinase domain (InterPro:IPR002290), JNK MAP kinase (InterPro:IPR008351), Serine/threo…	269	376			ath04650:Natural killer cell mediated cytotoxicity,
comp347962_c0_seq1	AT4G11330.1	80.3	66	13	0	226	423	16	81	1e-31	117	MAP kinase 5	MAP kinase	MAP kinase 5 (MPK5); CONTAINS InterPro DOMAIN/s: Protein kinase, ATP binding site (InterPro:IPR017441), JNK MAP kinase (InterPro:IPR008351), Serine/threonine-protein kinase domain (InterPro:IPR002290), Serine/threonine-protein kinase-like domain (InterPro:IPR017442), Protein kinase-like domain (InterPro:IPR011009), Serine/threonine-protein kinase, active site (InterPro:IPR008271), MAP kinase, con…	423	376			ath04650:Natural killer cell mediated cytotoxicity,
comp2036184_c0_seq1	AT4G11330.1	40.3	67	40	0	3	203	279	345	1e-13	65.5	MAP kinase 5	MAP kinase	MAP kinase 5 (MPK5); CONTAINS InterPro DOMAIN/s: Protein kinase, ATP binding site (InterPro:IPR017441), JNK MAP kinase (InterPro:IPR008351), Serine/threonine-protein kinase domain (InterPro:IPR002290), Serine/threonine-protein kinase-like domain (InterPro:IPR017442), Protein kinase-like domain (InterPro:IPR011009), Serine/threonine-protein kinase, active site (InterPro:IPR008271), MAP kinase, con…	238	376			ath04650:Natural killer cell mediated cytotoxicity,
comp322820_c1_seq3	AT4G17615.1	86.38	213	29	0	173	811	1	213	4e-132	381	calcineurin B-like protein 1	Member of AtCBL (Calcineurin B-like Calcium Sensor Proteins) family. Protein level is increased upon high salt, mannitol, and cold stresses. CBL1 interacts with CIPK23 and recruits the kinase to the plasma membrane where the substrate(s) of CIPK23 may reside. CBL1 localization is regulated by protein modification including myristolation and acylation.	calcineurin B-like protein 1 (CBL1); FUNCTIONS IN: calcium ion binding; INVOLVED IN: in 9 processes; LOCATED IN: plasma membrane, cytoplasm; EXPRESSED IN: 28 plant structures; EXPRESSED DURING: 14 growth stages; CONTAINS InterPro DOMAIN/s: EF-Hand 1, calcium-binding site (InterPro:IPR018247), Calcineurin B protein (InterPro:IPR015757), Recoverin (InterPro:IPR001125), EF-HAND 2 (InterPro:IPR018249…	1122	213			ath04650:Natural killer cell mediated cytotoxicity,
comp1614113_c0_seq1	AT4G36450.1	61.76	68	26	0	204	1	155	222	1e-25	97.4	mitogen-activated protein kinase 14	member of MAP Kinase	mitogen-activated protein kinase 14 (MPK14); CONTAINS InterPro DOMAIN/s: Protein kinase, ATP binding site (InterPro:IPR017441), Serine/threonine-protein kinase domain (InterPro:IPR002290), Serine/threonine-protein kinase-like domain (InterPro:IPR017442), Serine/threonine-protein kinase, active site (InterPro:IPR008271), Protein kinase-like domain (InterPro:IPR011009), MAP kinase, conserved site (…	205	361			ath04650:Natural killer cell mediated cytotoxicity,
comp188270_c0_seq1	AT5G47100.1	48.53	68	34	1	205	2	133	199	1e-17	74.3	calcineurin B-like protein 9	member of AtCBLs (Calcineurin B-like Calcium Sensor Proteins. CBL9 interacts with and targets CIPK23 to the plasma membrane in vivo.	calcineurin B-like protein 9 (CBL9); FUNCTIONS IN: calcium ion binding; INVOLVED IN: response to water deprivation, N-terminal protein myristoylation, potassium ion import, stomatal movement, response to stress; LOCATED IN: plasma membrane, protein serine/threonine phosphatase complex, cytoplasm; EXPRESSED IN: 26 plant structures; EXPRESSED DURING: 15 growth stages; CONTAINS InterPro DOMAIN/s: EF…	205	213			ath04650:Natural killer cell mediated cytotoxicity,
comp281300_c0_seq1	AT5G47100.1	32.06	131	86	1	725	333	62	189	2e-14	69.7	calcineurin B-like protein 9	member of AtCBLs (Calcineurin B-like Calcium Sensor Proteins. CBL9 interacts with and targets CIPK23 to the plasma membrane in vivo.	calcineurin B-like protein 9 (CBL9); FUNCTIONS IN: calcium ion binding; INVOLVED IN: response to water deprivation, N-terminal protein myristoylation, potassium ion import, stomatal movement, response to stress; LOCATED IN: plasma membrane, protein serine/threonine phosphatase complex, cytoplasm; EXPRESSED IN: 26 plant structures; EXPRESSED DURING: 15 growth stages; CONTAINS InterPro DOMAIN/s: EF…	738	213			ath04650:Natural killer cell mediated cytotoxicity,
comp308683_c0_seq1	AT5G47100.1	26.44	174	116	5	126	629	21	188	4e-10	58.5	calcineurin B-like protein 9	member of AtCBLs (Calcineurin B-like Calcium Sensor Proteins. CBL9 interacts with and targets CIPK23 to the plasma membrane in vivo.	calcineurin B-like protein 9 (CBL9); FUNCTIONS IN: calcium ion binding; INVOLVED IN: response to water deprivation, N-terminal protein myristoylation, potassium ion import, stomatal movement, response to stress; LOCATED IN: plasma membrane, protein serine/threonine phosphatase complex, cytoplasm; EXPRESSED IN: 26 plant structures; EXPRESSED DURING: 15 growth stages; CONTAINS InterPro DOMAIN/s: EF…	858	213			ath04650:Natural killer cell mediated cytotoxicity,
comp281060_c0_seq1	AT5G55990.1	32	125	80	2	31	402	84	204	6e-10	58.9	calcineurin B-like protein 2	Encodes a member of the Arabidopsis CBL (Calcineurin B-like Calcium Sensor) protein family.	calcineurin B-like protein 2 (CBL2); FUNCTIONS IN: calcium ion binding; INVOLVED IN: calcium-mediated signaling; LOCATED IN: cytosolic ribosome, plant-type vacuole membrane, vacuole, membrane; EXPRESSED IN: 23 plant structures; EXPRESSED DURING: 15 growth stages; CONTAINS InterPro DOMAIN/s: Recoverin (InterPro:IPR001125), EF-HAND 2 (InterPro:IPR018249), Calcineurin B protein (InterPro:IPR015757),…	991	226			ath04650:Natural killer cell mediated cytotoxicity,
comp287446_c2_seq1	AT5G55990.1	68.52	54	17	0	164	3	1	54	1e-16	75.9	calcineurin B-like protein 2	Encodes a member of the Arabidopsis CBL (Calcineurin B-like Calcium Sensor) protein family.	calcineurin B-like protein 2 (CBL2); FUNCTIONS IN: calcium ion binding; INVOLVED IN: calcium-mediated signaling; LOCATED IN: cytosolic ribosome, plant-type vacuole membrane, vacuole, membrane; EXPRESSED IN: 23 plant structures; EXPRESSED DURING: 15 growth stages; CONTAINS InterPro DOMAIN/s: Recoverin (InterPro:IPR001125), EF-HAND 2 (InterPro:IPR018249), Calcineurin B protein (InterPro:IPR015757),…	575	226			ath04650:Natural killer cell mediated cytotoxicity,
comp314468_c1_seq1	AT5G55990.1	44	50	27	1	323	177	156	205	2e-05	42.4	calcineurin B-like protein 2	Encodes a member of the Arabidopsis CBL (Calcineurin B-like Calcium Sensor) protein family.	calcineurin B-like protein 2 (CBL2); FUNCTIONS IN: calcium ion binding; INVOLVED IN: calcium-mediated signaling; LOCATED IN: cytosolic ribosome, plant-type vacuole membrane, vacuole, membrane; EXPRESSED IN: 23 plant structures; EXPRESSED DURING: 15 growth stages; CONTAINS InterPro DOMAIN/s: Recoverin (InterPro:IPR001125), EF-HAND 2 (InterPro:IPR018249), Calcineurin B protein (InterPro:IPR015757),…	354	226			ath04650:Natural killer cell mediated cytotoxicity,
comp581609_c0_seq1	AT5G55990.1	28.68	136	89	4	595	206	40	173	2e-05	45.1	calcineurin B-like protein 2	Encodes a member of the Arabidopsis CBL (Calcineurin B-like Calcium Sensor) protein family.	calcineurin B-like protein 2 (CBL2); FUNCTIONS IN: calcium ion binding; INVOLVED IN: calcium-mediated signaling; LOCATED IN: cytosolic ribosome, plant-type vacuole membrane, vacuole, membrane; EXPRESSED IN: 23 plant structures; EXPRESSED DURING: 15 growth stages; CONTAINS InterPro DOMAIN/s: Recoverin (InterPro:IPR001125), EF-HAND 2 (InterPro:IPR018249), Calcineurin B protein (InterPro:IPR015757),…	678	226			ath04650:Natural killer cell mediated cytotoxicity,
comp7280714_c0_seq1	AT5G55990.1	38.96	77	38	2	216	4	89	162	5e-09	50.8	calcineurin B-like protein 2	Encodes a member of the Arabidopsis CBL (Calcineurin B-like Calcium Sensor) protein family.	calcineurin B-like protein 2 (CBL2); FUNCTIONS IN: calcium ion binding; INVOLVED IN: calcium-mediated signaling; LOCATED IN: cytosolic ribosome, plant-type vacuole membrane, vacuole, membrane; EXPRESSED IN: 23 plant structures; EXPRESSED DURING: 15 growth stages; CONTAINS InterPro DOMAIN/s: Recoverin (InterPro:IPR001125), EF-HAND 2 (InterPro:IPR018249), Calcineurin B protein (InterPro:IPR015757),…	227	226			ath04650:Natural killer cell mediated cytotoxicity,
comp214951_c0_seq1	AT1G15130.1	35.71	70	43	1	155	364	100	167	4e-07	42.4	Endosomal targeting BRO1-like domain-containing protein		Endosomal targeting BRO1-like domain-containing protein; CONTAINS InterPro DOMAIN/s: BRO1 (InterPro:IPR004328); Has 26948 Blast hits to 15985 proteins in 1003 species: Archae - 32; Bacteria - 2662; Metazoa - 9770; Fungi - 4642; Plants - 6039; Viruses - 612; Other Eukaryotes - 3191 (source: NCBI BLink).	469	846			ath04144:Endocytosis,
comp267253_c0_seq1	AT1G15130.1	27.57	740	489	18	19	2175	10	723	6e-46	176	Endosomal targeting BRO1-like domain-containing protein		Endosomal targeting BRO1-like domain-containing protein; CONTAINS InterPro DOMAIN/s: BRO1 (InterPro:IPR004328); Has 26948 Blast hits to 15985 proteins in 1003 species: Archae - 32; Bacteria - 2662; Metazoa - 9770; Fungi - 4642; Plants - 6039; Viruses - 612; Other Eukaryotes - 3191 (source: NCBI BLink).	2274	846			ath04144:Endocytosis,
comp303893_c0_seq1	AT1G15130.1	23.46	746	507	14	73	2244	16	719	2e-41	164	Endosomal targeting BRO1-like domain-containing protein		Endosomal targeting BRO1-like domain-containing protein; CONTAINS InterPro DOMAIN/s: BRO1 (InterPro:IPR004328); Has 26948 Blast hits to 15985 proteins in 1003 species: Archae - 32; Bacteria - 2662; Metazoa - 9770; Fungi - 4642; Plants - 6039; Viruses - 612; Other Eukaryotes - 3191 (source: NCBI BLink).	2779	846			ath04144:Endocytosis,
comp309408_c0_seq1	AT1G15130.1	69.46	167	49	2	500	3	7	172	7e-59	201	Endosomal targeting BRO1-like domain-containing protein		Endosomal targeting BRO1-like domain-containing protein; CONTAINS InterPro DOMAIN/s: BRO1 (InterPro:IPR004328); Has 26948 Blast hits to 15985 proteins in 1003 species: Archae - 32; Bacteria - 2662; Metazoa - 9770; Fungi - 4642; Plants - 6039; Viruses - 612; Other Eukaryotes - 3191 (source: NCBI BLink).	718	846			ath04144:Endocytosis,
comp309408_c1_seq1	AT1G15130.1	73.85	195	50	1	3	587	167	360	2e-79	256	Endosomal targeting BRO1-like domain-containing protein		Endosomal targeting BRO1-like domain-containing protein; CONTAINS InterPro DOMAIN/s: BRO1 (InterPro:IPR004328); Has 26948 Blast hits to 15985 proteins in 1003 species: Archae - 32; Bacteria - 2662; Metazoa - 9770; Fungi - 4642; Plants - 6039; Viruses - 612; Other Eukaryotes - 3191 (source: NCBI BLink).	589	846			ath04144:Endocytosis,
comp309408_c2_seq1	AT1G15130.1	81.82	110	20	0	1	330	415	524	9e-45	156	Endosomal targeting BRO1-like domain-containing protein		Endosomal targeting BRO1-like domain-containing protein; CONTAINS InterPro DOMAIN/s: BRO1 (InterPro:IPR004328); Has 26948 Blast hits to 15985 proteins in 1003 species: Archae - 32; Bacteria - 2662; Metazoa - 9770; Fungi - 4642; Plants - 6039; Viruses - 612; Other Eukaryotes - 3191 (source: NCBI BLink).	330	846			ath04144:Endocytosis,
comp311889_c0_seq1	AT1G15130.1	24.51	767	504	23	2576	354	1	718	2e-42	167	Endosomal targeting BRO1-like domain-containing protein		Endosomal targeting BRO1-like domain-containing protein; CONTAINS InterPro DOMAIN/s: BRO1 (InterPro:IPR004328); Has 26948 Blast hits to 15985 proteins in 1003 species: Archae - 32; Bacteria - 2662; Metazoa - 9770; Fungi - 4642; Plants - 6039; Viruses - 612; Other Eukaryotes - 3191 (source: NCBI BLink).	2593	846			ath04144:Endocytosis,
comp316401_c0_seq1	AT1G15130.1	23.01	326	215	6	9	956	113	412	6e-11	64.3	Endosomal targeting BRO1-like domain-containing protein		Endosomal targeting BRO1-like domain-containing protein; CONTAINS InterPro DOMAIN/s: BRO1 (InterPro:IPR004328); Has 26948 Blast hits to 15985 proteins in 1003 species: Archae - 32; Bacteria - 2662; Metazoa - 9770; Fungi - 4642; Plants - 6039; Viruses - 612; Other Eukaryotes - 3191 (source: NCBI BLink).	1106	846			ath04144:Endocytosis,
comp316401_c2_seq1	AT1G15130.1	22.01	268	181	7	36	833	467	708	0.0003	44.3	Endosomal targeting BRO1-like domain-containing protein		Endosomal targeting BRO1-like domain-containing protein; CONTAINS InterPro DOMAIN/s: BRO1 (InterPro:IPR004328); Has 26948 Blast hits to 15985 proteins in 1003 species: Archae - 32; Bacteria - 2662; Metazoa - 9770; Fungi - 4642; Plants - 6039; Viruses - 612; Other Eukaryotes - 3191 (source: NCBI BLink).	1929	846			ath04144:Endocytosis,
comp318470_c0_seq1	AT1G15130.1	86.4	125	17	0	376	2	518	642	2e-69	225	Endosomal targeting BRO1-like domain-containing protein		Endosomal targeting BRO1-like domain-containing protein; CONTAINS InterPro DOMAIN/s: BRO1 (InterPro:IPR004328); Has 26948 Blast hits to 15985 proteins in 1003 species: Archae - 32; Bacteria - 2662; Metazoa - 9770; Fungi - 4642; Plants - 6039; Viruses - 612; Other Eukaryotes - 3191 (source: NCBI BLink).	377	846			ath04144:Endocytosis,
comp318470_c1_seq1	AT1G15130.1	64.66	133	33	3	2	376	636	762	9e-46	169	Endosomal targeting BRO1-like domain-containing protein		Endosomal targeting BRO1-like domain-containing protein; CONTAINS InterPro DOMAIN/s: BRO1 (InterPro:IPR004328); Has 26948 Blast hits to 15985 proteins in 1003 species: Archae - 32; Bacteria - 2662; Metazoa - 9770; Fungi - 4642; Plants - 6039; Viruses - 612; Other Eukaryotes - 3191 (source: NCBI BLink).	1163	846			ath04144:Endocytosis,
comp326833_c0_seq1	AT1G15130.1	78.59	626	133	1	116	1993	2	626	0	924	Endosomal targeting BRO1-like domain-containing protein		Endosomal targeting BRO1-like domain-containing protein; CONTAINS InterPro DOMAIN/s: BRO1 (InterPro:IPR004328); Has 26948 Blast hits to 15985 proteins in 1003 species: Archae - 32; Bacteria - 2662; Metazoa - 9770; Fungi - 4642; Plants - 6039; Viruses - 612; Other Eukaryotes - 3191 (source: NCBI BLink).	3050	846			ath04144:Endocytosis,
comp1062946_c0_seq1	AT1G15130.1	31.18	93	64	0	2	280	217	309	0.0002	39.7	Endosomal targeting BRO1-like domain-containing protein		Endosomal targeting BRO1-like domain-containing protein; CONTAINS InterPro DOMAIN/s: BRO1 (InterPro:IPR004328); Has 26948 Blast hits to 15985 proteins in 1003 species: Archae - 32; Bacteria - 2662; Metazoa - 9770; Fungi - 4642; Plants - 6039; Viruses - 612; Other Eukaryotes - 3191 (source: NCBI BLink).	310	846			ath04144:Endocytosis,
comp1063505_c0_seq1	AT1G15130.1	29.73	74	50	2	219	4	10	83	0.0007	37	Endosomal targeting BRO1-like domain-containing protein		Endosomal targeting BRO1-like domain-containing protein; CONTAINS InterPro DOMAIN/s: BRO1 (InterPro:IPR004328); Has 26948 Blast hits to 15985 proteins in 1003 species: Archae - 32; Bacteria - 2662; Metazoa - 9770; Fungi - 4642; Plants - 6039; Viruses - 612; Other Eukaryotes - 3191 (source: NCBI BLink).	236	846			ath04144:Endocytosis,
comp1161319_c0_seq1	AT1G15130.1	32.97	91	61	0	9	281	634	724	4e-12	63.2	Endosomal targeting BRO1-like domain-containing protein		Endosomal targeting BRO1-like domain-containing protein; CONTAINS InterPro DOMAIN/s: BRO1 (InterPro:IPR004328); Has 26948 Blast hits to 15985 proteins in 1003 species: Archae - 32; Bacteria - 2662; Metazoa - 9770; Fungi - 4642; Plants - 6039; Viruses - 612; Other Eukaryotes - 3191 (source: NCBI BLink).	328	846			ath04144:Endocytosis,
comp2377445_c0_seq1	AT1G15130.1	32.04	103	69	1	309	1	592	693	7e-09	53.1	Endosomal targeting BRO1-like domain-containing protein		Endosomal targeting BRO1-like domain-containing protein; CONTAINS InterPro DOMAIN/s: BRO1 (InterPro:IPR004328); Has 26948 Blast hits to 15985 proteins in 1003 species: Archae - 32; Bacteria - 2662; Metazoa - 9770; Fungi - 4642; Plants - 6039; Viruses - 612; Other Eukaryotes - 3191 (source: NCBI BLink).	313	846			ath04144:Endocytosis,
comp169151_c0_seq1	AT1G17730.1	41.4	157	91	1	1	471	45	200	4e-41	141	vacuolar protein sorting 46.1	Encodes an ESCRT-related protein: CHMP1A/AT1G73030; CHMP1B/AT1G17730. CHMP1A and B mediate multivesicular body sorting of auxin carriers and are required for plant development. ESCRT: Endosomal Sorting Complexes Required For Transport machinery; CHMP: Charged Multivesicular Body Protein/Chromatin Modifying Protein.	vacuolar protein sorting 46.1 (VPS46.1); CONTAINS InterPro DOMAIN/s: Snf7 (InterPro:IPR005024); BEST Arabidopsis thaliana protein match is: SNF7 family protein (TAIR:AT1G73030.1); Has 1319 Blast hits to 1319 proteins in 225 species: Archae - 2; Bacteria - 0; Metazoa - 503; Fungi - 283; Plants - 343; Viruses - 0; Other Eukaryotes - 188 (source: NCBI BLink).	597	203			ath04144:Endocytosis,
comp285907_c0_seq1	AT1G17730.1	40.7	199	103	3	42	620	11	200	2e-46	162	vacuolar protein sorting 46.1	Encodes an ESCRT-related protein: CHMP1A/AT1G73030; CHMP1B/AT1G17730. CHMP1A and B mediate multivesicular body sorting of auxin carriers and are required for plant development. ESCRT: Endosomal Sorting Complexes Required For Transport machinery; CHMP: Charged Multivesicular Body Protein/Chromatin Modifying Protein.	vacuolar protein sorting 46.1 (VPS46.1); CONTAINS InterPro DOMAIN/s: Snf7 (InterPro:IPR005024); BEST Arabidopsis thaliana protein match is: SNF7 family protein (TAIR:AT1G73030.1); Has 1319 Blast hits to 1319 proteins in 225 species: Archae - 2; Bacteria - 0; Metazoa - 503; Fungi - 283; Plants - 343; Viruses - 0; Other Eukaryotes - 188 (source: NCBI BLink).	1456	203			ath04144:Endocytosis,
comp300789_c0_seq1	AT1G17730.1	45.41	207	105	3	833	213	5	203	4e-57	186	vacuolar protein sorting 46.1	Encodes an ESCRT-related protein: CHMP1A/AT1G73030; CHMP1B/AT1G17730. CHMP1A and B mediate multivesicular body sorting of auxin carriers and are required for plant development. ESCRT: Endosomal Sorting Complexes Required For Transport machinery; CHMP: Charged Multivesicular Body Protein/Chromatin Modifying Protein.	vacuolar protein sorting 46.1 (VPS46.1); CONTAINS InterPro DOMAIN/s: Snf7 (InterPro:IPR005024); BEST Arabidopsis thaliana protein match is: SNF7 family protein (TAIR:AT1G73030.1); Has 1319 Blast hits to 1319 proteins in 225 species: Archae - 2; Bacteria - 0; Metazoa - 503; Fungi - 283; Plants - 343; Viruses - 0; Other Eukaryotes - 188 (source: NCBI BLink).	950	203			ath04144:Endocytosis,
comp1034264_c0_seq1	AT1G17730.1	43.93	173	94	1	44	562	11	180	4e-46	155	vacuolar protein sorting 46.1	Encodes an ESCRT-related protein: CHMP1A/AT1G73030; CHMP1B/AT1G17730. CHMP1A and B mediate multivesicular body sorting of auxin carriers and are required for plant development. ESCRT: Endosomal Sorting Complexes Required For Transport machinery; CHMP: Charged Multivesicular Body Protein/Chromatin Modifying Protein.	vacuolar protein sorting 46.1 (VPS46.1); CONTAINS InterPro DOMAIN/s: Snf7 (InterPro:IPR005024); BEST Arabidopsis thaliana protein match is: SNF7 family protein (TAIR:AT1G73030.1); Has 1319 Blast hits to 1319 proteins in 225 species: Archae - 2; Bacteria - 0; Metazoa - 503; Fungi - 283; Plants - 343; Viruses - 0; Other Eukaryotes - 188 (source: NCBI BLink).	681	203			ath04144:Endocytosis,
comp1585068_c0_seq1	AT1G17730.1	50.51	99	49	0	52	348	7	105	9e-33	116	vacuolar protein sorting 46.1	Encodes an ESCRT-related protein: CHMP1A/AT1G73030; CHMP1B/AT1G17730. CHMP1A and B mediate multivesicular body sorting of auxin carriers and are required for plant development. ESCRT: Endosomal Sorting Complexes Required For Transport machinery; CHMP: Charged Multivesicular Body Protein/Chromatin Modifying Protein.	vacuolar protein sorting 46.1 (VPS46.1); CONTAINS InterPro DOMAIN/s: Snf7 (InterPro:IPR005024); BEST Arabidopsis thaliana protein match is: SNF7 family protein (TAIR:AT1G73030.1); Has 1319 Blast hits to 1319 proteins in 225 species: Archae - 2; Bacteria - 0; Metazoa - 503; Fungi - 283; Plants - 343; Viruses - 0; Other Eukaryotes - 188 (source: NCBI BLink).	350	203			ath04144:Endocytosis,
comp2039674_c0_seq1	AT1G17730.1	55.81	86	38	0	259	2	45	130	6e-30	107	vacuolar protein sorting 46.1	Encodes an ESCRT-related protein: CHMP1A/AT1G73030; CHMP1B/AT1G17730. CHMP1A and B mediate multivesicular body sorting of auxin carriers and are required for plant development. ESCRT: Endosomal Sorting Complexes Required For Transport machinery; CHMP: Charged Multivesicular Body Protein/Chromatin Modifying Protein.	vacuolar protein sorting 46.1 (VPS46.1); CONTAINS InterPro DOMAIN/s: Snf7 (InterPro:IPR005024); BEST Arabidopsis thaliana protein match is: SNF7 family protein (TAIR:AT1G73030.1); Has 1319 Blast hits to 1319 proteins in 225 species: Archae - 2; Bacteria - 0; Metazoa - 503; Fungi - 283; Plants - 343; Viruses - 0; Other Eukaryotes - 188 (source: NCBI BLink).	259	203			ath04144:Endocytosis,
comp3729309_c0_seq1	AT1G17730.1	46.3	54	21	3	244	86	155	201	0.0001	38.5	vacuolar protein sorting 46.1	Encodes an ESCRT-related protein: CHMP1A/AT1G73030; CHMP1B/AT1G17730. CHMP1A and B mediate multivesicular body sorting of auxin carriers and are required for plant development. ESCRT: Endosomal Sorting Complexes Required For Transport machinery; CHMP: Charged Multivesicular Body Protein/Chromatin Modifying Protein.	vacuolar protein sorting 46.1 (VPS46.1); CONTAINS InterPro DOMAIN/s: Snf7 (InterPro:IPR005024); BEST Arabidopsis thaliana protein match is: SNF7 family protein (TAIR:AT1G73030.1); Has 1319 Blast hits to 1319 proteins in 225 species: Archae - 2; Bacteria - 0; Metazoa - 503; Fungi - 283; Plants - 343; Viruses - 0; Other Eukaryotes - 188 (source: NCBI BLink).	246	203			ath04144:Endocytosis,
comp71219_c0_seq1	AT1G47830.1	77.61	67	15	0	7	207	41	107	2e-33	114	SNARE-like superfamily protein		SNARE-like superfamily protein; FUNCTIONS IN: protein transporter activity; INVOLVED IN: intracellular protein transport, transport, protein transport; LOCATED IN: clathrin vesicle coat; EXPRESSED IN: 23 plant structures; EXPRESSED DURING: 15 growth stages; CONTAINS InterPro DOMAIN/s: Adaptor protein complex, sigma subunit (InterPro:IPR016635), Longin-like (InterPro:IPR011012); BEST Arabidopsis t…	210	142			ath04144:Endocytosis,
comp84438_c0_seq1	AT1G47830.1	69.33	75	23	0	227	3	48	122	2e-32	112	SNARE-like superfamily protein		SNARE-like superfamily protein; FUNCTIONS IN: protein transporter activity; INVOLVED IN: intracellular protein transport, transport, protein transport; LOCATED IN: clathrin vesicle coat; EXPRESSED IN: 23 plant structures; EXPRESSED DURING: 15 growth stages; CONTAINS InterPro DOMAIN/s: Adaptor protein complex, sigma subunit (InterPro:IPR016635), Longin-like (InterPro:IPR011012); BEST Arabidopsis t…	229	142			ath04144:Endocytosis,
comp166478_c0_seq1	AT1G47830.1	61.11	54	21	0	1	162	89	142	1e-17	73.6	SNARE-like superfamily protein		SNARE-like superfamily protein; FUNCTIONS IN: protein transporter activity; INVOLVED IN: intracellular protein transport, transport, protein transport; LOCATED IN: clathrin vesicle coat; EXPRESSED IN: 23 plant structures; EXPRESSED DURING: 15 growth stages; CONTAINS InterPro DOMAIN/s: Adaptor protein complex, sigma subunit (InterPro:IPR016635), Longin-like (InterPro:IPR011012); BEST Arabidopsis t…	201	142			ath04144:Endocytosis,
comp235555_c0_seq1	AT1G47830.1	63.64	77	27	1	2	232	6	81	7e-32	110	SNARE-like superfamily protein		SNARE-like superfamily protein; FUNCTIONS IN: protein transporter activity; INVOLVED IN: intracellular protein transport, transport, protein transport; LOCATED IN: clathrin vesicle coat; EXPRESSED IN: 23 plant structures; EXPRESSED DURING: 15 growth stages; CONTAINS InterPro DOMAIN/s: Adaptor protein complex, sigma subunit (InterPro:IPR016635), Longin-like (InterPro:IPR011012); BEST Arabidopsis t…	232	142			ath04144:Endocytosis,
comp267835_c0_seq1	AT1G47830.1	96.67	30	1	0	92	3	1	30	8e-14	63.5	SNARE-like superfamily protein		SNARE-like superfamily protein; FUNCTIONS IN: protein transporter activity; INVOLVED IN: intracellular protein transport, transport, protein transport; LOCATED IN: clathrin vesicle coat; EXPRESSED IN: 23 plant structures; EXPRESSED DURING: 15 growth stages; CONTAINS InterPro DOMAIN/s: Adaptor protein complex, sigma subunit (InterPro:IPR016635), Longin-like (InterPro:IPR011012); BEST Arabidopsis t…	239	142			ath04144:Endocytosis,
comp296891_c0_seq1	AT1G47830.1	94.29	140	8	0	709	290	1	140	8e-91	271	SNARE-like superfamily protein		SNARE-like superfamily protein; FUNCTIONS IN: protein transporter activity; INVOLVED IN: intracellular protein transport, transport, protein transport; LOCATED IN: clathrin vesicle coat; EXPRESSED IN: 23 plant structures; EXPRESSED DURING: 15 growth stages; CONTAINS InterPro DOMAIN/s: Adaptor protein complex, sigma subunit (InterPro:IPR016635), Longin-like (InterPro:IPR011012); BEST Arabidopsis t…	931	142			ath04144:Endocytosis,
comp307808_c0_seq2	AT1G47830.1	92.86	28	2	0	478	395	105	132	2e-10	56.2	SNARE-like superfamily protein		SNARE-like superfamily protein; FUNCTIONS IN: protein transporter activity; INVOLVED IN: intracellular protein transport, transport, protein transport; LOCATED IN: clathrin vesicle coat; EXPRESSED IN: 23 plant structures; EXPRESSED DURING: 15 growth stages; CONTAINS InterPro DOMAIN/s: Adaptor protein complex, sigma subunit (InterPro:IPR016635), Longin-like (InterPro:IPR011012); BEST Arabidopsis t…	478	142			ath04144:Endocytosis,
comp308110_c0_seq1	AT1G47830.1	70.31	128	37	1	57	440	1	127	2e-61	190	SNARE-like superfamily protein		SNARE-like superfamily protein; FUNCTIONS IN: protein transporter activity; INVOLVED IN: intracellular protein transport, transport, protein transport; LOCATED IN: clathrin vesicle coat; EXPRESSED IN: 23 plant structures; EXPRESSED DURING: 15 growth stages; CONTAINS InterPro DOMAIN/s: Adaptor protein complex, sigma subunit (InterPro:IPR016635), Longin-like (InterPro:IPR011012); BEST Arabidopsis t…	508	142			ath04144:Endocytosis,
comp315150_c0_seq1	AT1G47830.1	64.71	119	41	1	443	87	25	142	2e-49	159	SNARE-like superfamily protein		SNARE-like superfamily protein; FUNCTIONS IN: protein transporter activity; INVOLVED IN: intracellular protein transport, transport, protein transport; LOCATED IN: clathrin vesicle coat; EXPRESSED IN: 23 plant structures; EXPRESSED DURING: 15 growth stages; CONTAINS InterPro DOMAIN/s: Adaptor protein complex, sigma subunit (InterPro:IPR016635), Longin-like (InterPro:IPR011012); BEST Arabidopsis t…	443	142			ath04144:Endocytosis,
comp527982_c0_seq1	AT1G47830.1	68.18	66	21	0	2	199	77	142	8e-25	95.9	SNARE-like superfamily protein		SNARE-like superfamily protein; FUNCTIONS IN: protein transporter activity; INVOLVED IN: intracellular protein transport, transport, protein transport; LOCATED IN: clathrin vesicle coat; EXPRESSED IN: 23 plant structures; EXPRESSED DURING: 15 growth stages; CONTAINS InterPro DOMAIN/s: Adaptor protein complex, sigma subunit (InterPro:IPR016635), Longin-like (InterPro:IPR011012); BEST Arabidopsis t…	495	142			ath04144:Endocytosis,
comp714982_c0_seq1	AT1G47830.1	64.38	73	25	1	67	285	1	72	1e-29	105	SNARE-like superfamily protein		SNARE-like superfamily protein; FUNCTIONS IN: protein transporter activity; INVOLVED IN: intracellular protein transport, transport, protein transport; LOCATED IN: clathrin vesicle coat; EXPRESSED IN: 23 plant structures; EXPRESSED DURING: 15 growth stages; CONTAINS InterPro DOMAIN/s: Adaptor protein complex, sigma subunit (InterPro:IPR016635), Longin-like (InterPro:IPR011012); BEST Arabidopsis t…	288	142			ath04144:Endocytosis,
comp1827636_c0_seq1	AT1G47830.1	70	70	20	1	210	1	4	72	6e-30	105	SNARE-like superfamily protein		SNARE-like superfamily protein; FUNCTIONS IN: protein transporter activity; INVOLVED IN: intracellular protein transport, transport, protein transport; LOCATED IN: clathrin vesicle coat; EXPRESSED IN: 23 plant structures; EXPRESSED DURING: 15 growth stages; CONTAINS InterPro DOMAIN/s: Adaptor protein complex, sigma subunit (InterPro:IPR016635), Longin-like (InterPro:IPR011012); BEST Arabidopsis t…	211	142			ath04144:Endocytosis,
comp2427738_c0_seq1	AT1G47830.1	67.92	53	17	0	159	1	1	53	7e-20	79.7	SNARE-like superfamily protein		SNARE-like superfamily protein; FUNCTIONS IN: protein transporter activity; INVOLVED IN: intracellular protein transport, transport, protein transport; LOCATED IN: clathrin vesicle coat; EXPRESSED IN: 23 plant structures; EXPRESSED DURING: 15 growth stages; CONTAINS InterPro DOMAIN/s: Adaptor protein complex, sigma subunit (InterPro:IPR016635), Longin-like (InterPro:IPR011012); BEST Arabidopsis t…	231	142			ath04144:Endocytosis,
comp225014_c0_seq1	AT1G48790.1	47.01	117	60	2	518	171	392	507	4e-24	99	associated molecule with the SH3 domain of STAM 1		associated molecule with the SH3 domain of STAM 1 (AMSH1); CONTAINS InterPro DOMAIN/s: Mov34/MPN/PAD-1 (InterPro:IPR000555); BEST Arabidopsis thaliana protein match is: associated molecule with the SH3 domain of STAM 3 (TAIR:AT4G16144.1); Has 1172 Blast hits to 1019 proteins in 227 species: Archae - 0; Bacteria - 0; Metazoa - 476; Fungi - 293; Plants - 278; Viruses - 0; Other Eukaryotes - 125 (so…	519	507			ath04144:Endocytosis,
comp305436_c0_seq1	AT1G48790.1	57.22	533	192	7	1929	340	8	507	0	586	associated molecule with the SH3 domain of STAM 1		associated molecule with the SH3 domain of STAM 1 (AMSH1); CONTAINS InterPro DOMAIN/s: Mov34/MPN/PAD-1 (InterPro:IPR000555); BEST Arabidopsis thaliana protein match is: associated molecule with the SH3 domain of STAM 3 (TAIR:AT4G16144.1); Has 1172 Blast hits to 1019 proteins in 227 species: Archae - 0; Bacteria - 0; Metazoa - 476; Fungi - 293; Plants - 278; Viruses - 0; Other Eukaryotes - 125 (so…	2210	507			ath04144:Endocytosis,
comp578638_c0_seq1	AT1G48790.1	41.95	236	111	7	721	53	285	507	7e-45	159	associated molecule with the SH3 domain of STAM 1		associated molecule with the SH3 domain of STAM 1 (AMSH1); CONTAINS InterPro DOMAIN/s: Mov34/MPN/PAD-1 (InterPro:IPR000555); BEST Arabidopsis thaliana protein match is: associated molecule with the SH3 domain of STAM 3 (TAIR:AT4G16144.1); Has 1172 Blast hits to 1019 proteins in 227 species: Archae - 0; Bacteria - 0; Metazoa - 476; Fungi - 293; Plants - 278; Viruses - 0; Other Eukaryotes - 125 (so…	742	507			ath04144:Endocytosis,
comp1568336_c0_seq1	AT1G48790.1	29.55	88	62	0	80	343	24	111	4e-06	44.7	associated molecule with the SH3 domain of STAM 1		associated molecule with the SH3 domain of STAM 1 (AMSH1); CONTAINS InterPro DOMAIN/s: Mov34/MPN/PAD-1 (InterPro:IPR000555); BEST Arabidopsis thaliana protein match is: associated molecule with the SH3 domain of STAM 3 (TAIR:AT4G16144.1); Has 1172 Blast hits to 1019 proteins in 227 species: Archae - 0; Bacteria - 0; Metazoa - 476; Fungi - 293; Plants - 278; Viruses - 0; Other Eukaryotes - 125 (so…	344	507			ath04144:Endocytosis,
comp1660408_c0_seq1	AT1G48790.1	48.72	78	37	1	260	27	323	397	8e-15	70.5	associated molecule with the SH3 domain of STAM 1		associated molecule with the SH3 domain of STAM 1 (AMSH1); CONTAINS InterPro DOMAIN/s: Mov34/MPN/PAD-1 (InterPro:IPR000555); BEST Arabidopsis thaliana protein match is: associated molecule with the SH3 domain of STAM 3 (TAIR:AT4G16144.1); Has 1172 Blast hits to 1019 proteins in 227 species: Archae - 0; Bacteria - 0; Metazoa - 476; Fungi - 293; Plants - 278; Viruses - 0; Other Eukaryotes - 125 (so…	331	507			ath04144:Endocytosis,
comp2209761_c0_seq1	AT1G48790.1	53.47	101	47	0	61	363	346	446	3e-35	127	associated molecule with the SH3 domain of STAM 1		associated molecule with the SH3 domain of STAM 1 (AMSH1); CONTAINS InterPro DOMAIN/s: Mov34/MPN/PAD-1 (InterPro:IPR000555); BEST Arabidopsis thaliana protein match is: associated molecule with the SH3 domain of STAM 3 (TAIR:AT4G16144.1); Has 1172 Blast hits to 1019 proteins in 227 species: Archae - 0; Bacteria - 0; Metazoa - 476; Fungi - 293; Plants - 278; Viruses - 0; Other Eukaryotes - 125 (so…	369	507			ath04144:Endocytosis,
comp2436071_c0_seq1	AT1G48790.1	45.83	72	36	1	3	209	436	507	7e-13	64.7	associated molecule with the SH3 domain of STAM 1		associated molecule with the SH3 domain of STAM 1 (AMSH1); CONTAINS InterPro DOMAIN/s: Mov34/MPN/PAD-1 (InterPro:IPR000555); BEST Arabidopsis thaliana protein match is: associated molecule with the SH3 domain of STAM 3 (TAIR:AT4G16144.1); Has 1172 Blast hits to 1019 proteins in 227 species: Archae - 0; Bacteria - 0; Metazoa - 476; Fungi - 293; Plants - 278; Viruses - 0; Other Eukaryotes - 125 (so…	334	507			ath04144:Endocytosis,
comp163099_c0_seq1	AT1G73030.1	52.13	94	45	0	49	330	42	135	7e-32	114	SNF7 family protein	Encodes an ESCRT-related protein: CHMP1A/AT1G73030; CHMP1B/AT1G17730. CHMP1A and B mediate multivesicular body sorting of auxin carriers and are required for plant development. ESCRT: Endosomal Sorting Complexes Required For Transport machinery; CHMP: Charged Multivesicular Body Protein/Chromatin Modifying Protein.	VPS46.2; CONTAINS InterPro DOMAIN/s: Snf7 (InterPro:IPR005024); BEST Arabidopsis thaliana protein match is: vacuolar protein sorting 46.1 (TAIR:AT1G17730.1); Has 1330 Blast hits to 1329 proteins in 227 species: Archae - 0; Bacteria - 0; Metazoa - 507; Fungi - 292; Plants - 340; Viruses - 0; Other Eukaryotes - 191 (source: NCBI BLink).	330	203			ath04144:Endocytosis,
comp194884_c0_seq1	AT1G73030.1	45.59	68	37	0	211	8	101	168	2e-17	73.9	SNF7 family protein	Encodes an ESCRT-related protein: CHMP1A/AT1G73030; CHMP1B/AT1G17730. CHMP1A and B mediate multivesicular body sorting of auxin carriers and are required for plant development. ESCRT: Endosomal Sorting Complexes Required For Transport machinery; CHMP: Charged Multivesicular Body Protein/Chromatin Modifying Protein.	VPS46.2; CONTAINS InterPro DOMAIN/s: Snf7 (InterPro:IPR005024); BEST Arabidopsis thaliana protein match is: vacuolar protein sorting 46.1 (TAIR:AT1G17730.1); Has 1330 Blast hits to 1329 proteins in 227 species: Archae - 0; Bacteria - 0; Metazoa - 507; Fungi - 292; Plants - 340; Viruses - 0; Other Eukaryotes - 191 (source: NCBI BLink).	213	203			ath04144:Endocytosis,
comp198909_c0_seq1	AT1G73030.1	44.07	59	33	0	16	192	110	168	7e-12	58.5	SNF7 family protein	Encodes an ESCRT-related protein: CHMP1A/AT1G73030; CHMP1B/AT1G17730. CHMP1A and B mediate multivesicular body sorting of auxin carriers and are required for plant development. ESCRT: Endosomal Sorting Complexes Required For Transport machinery; CHMP: Charged Multivesicular Body Protein/Chromatin Modifying Protein.	VPS46.2; CONTAINS InterPro DOMAIN/s: Snf7 (InterPro:IPR005024); BEST Arabidopsis thaliana protein match is: vacuolar protein sorting 46.1 (TAIR:AT1G17730.1); Has 1330 Blast hits to 1329 proteins in 227 species: Archae - 0; Bacteria - 0; Metazoa - 507; Fungi - 292; Plants - 340; Viruses - 0; Other Eukaryotes - 191 (source: NCBI BLink).	228	203			ath04144:Endocytosis,
comp220995_c0_seq1	AT1G73030.1	32.43	74	50	0	223	2	74	147	2e-08	49.3	SNF7 family protein	Encodes an ESCRT-related protein: CHMP1A/AT1G73030; CHMP1B/AT1G17730. CHMP1A and B mediate multivesicular body sorting of auxin carriers and are required for plant development. ESCRT: Endosomal Sorting Complexes Required For Transport machinery; CHMP: Charged Multivesicular Body Protein/Chromatin Modifying Protein.	VPS46.2; CONTAINS InterPro DOMAIN/s: Snf7 (InterPro:IPR005024); BEST Arabidopsis thaliana protein match is: vacuolar protein sorting 46.1 (TAIR:AT1G17730.1); Has 1330 Blast hits to 1329 proteins in 227 species: Archae - 0; Bacteria - 0; Metazoa - 507; Fungi - 292; Plants - 340; Viruses - 0; Other Eukaryotes - 191 (source: NCBI BLink).	225	203			ath04144:Endocytosis,
comp246960_c0_seq1	AT1G73030.1	90.15	203	19	1	1456	851	1	203	2e-110	330	SNF7 family protein	Encodes an ESCRT-related protein: CHMP1A/AT1G73030; CHMP1B/AT1G17730. CHMP1A and B mediate multivesicular body sorting of auxin carriers and are required for plant development. ESCRT: Endosomal Sorting Complexes Required For Transport machinery; CHMP: Charged Multivesicular Body Protein/Chromatin Modifying Protein.	VPS46.2; CONTAINS InterPro DOMAIN/s: Snf7 (InterPro:IPR005024); BEST Arabidopsis thaliana protein match is: vacuolar protein sorting 46.1 (TAIR:AT1G17730.1); Has 1330 Blast hits to 1329 proteins in 227 species: Archae - 0; Bacteria - 0; Metazoa - 507; Fungi - 292; Plants - 340; Viruses - 0; Other Eukaryotes - 191 (source: NCBI BLink).	1535	203			ath04144:Endocytosis,
comp290174_c0_seq1	AT1G73030.1	41.11	90	53	0	270	1	63	152	2e-20	82.8	SNF7 family protein	Encodes an ESCRT-related protein: CHMP1A/AT1G73030; CHMP1B/AT1G17730. CHMP1A and B mediate multivesicular body sorting of auxin carriers and are required for plant development. ESCRT: Endosomal Sorting Complexes Required For Transport machinery; CHMP: Charged Multivesicular Body Protein/Chromatin Modifying Protein.	VPS46.2; CONTAINS InterPro DOMAIN/s: Snf7 (InterPro:IPR005024); BEST Arabidopsis thaliana protein match is: vacuolar protein sorting 46.1 (TAIR:AT1G17730.1); Has 1330 Blast hits to 1329 proteins in 227 species: Archae - 0; Bacteria - 0; Metazoa - 507; Fungi - 292; Plants - 340; Viruses - 0; Other Eukaryotes - 191 (source: NCBI BLink).	272	203			ath04144:Endocytosis,
comp322794_c0_seq4	AT1G73030.1	28.57	126	87	2	615	238	79	201	0.0001	42.4	SNF7 family protein	Encodes an ESCRT-related protein: CHMP1A/AT1G73030; CHMP1B/AT1G17730. CHMP1A and B mediate multivesicular body sorting of auxin carriers and are required for plant development. ESCRT: Endosomal Sorting Complexes Required For Transport machinery; CHMP: Charged Multivesicular Body Protein/Chromatin Modifying Protein.	VPS46.2; CONTAINS InterPro DOMAIN/s: Snf7 (InterPro:IPR005024); BEST Arabidopsis thaliana protein match is: vacuolar protein sorting 46.1 (TAIR:AT1G17730.1); Has 1330 Blast hits to 1329 proteins in 227 species: Archae - 0; Bacteria - 0; Metazoa - 507; Fungi - 292; Plants - 340; Viruses - 0; Other Eukaryotes - 191 (source: NCBI BLink).	918	203			ath04144:Endocytosis,
comp845752_c0_seq1	AT1G73030.1	37.88	132	77	3	3	389	71	200	3e-20	83.6	SNF7 family protein	Encodes an ESCRT-related protein: CHMP1A/AT1G73030; CHMP1B/AT1G17730. CHMP1A and B mediate multivesicular body sorting of auxin carriers and are required for plant development. ESCRT: Endosomal Sorting Complexes Required For Transport machinery; CHMP: Charged Multivesicular Body Protein/Chromatin Modifying Protein.	VPS46.2; CONTAINS InterPro DOMAIN/s: Snf7 (InterPro:IPR005024); BEST Arabidopsis thaliana protein match is: vacuolar protein sorting 46.1 (TAIR:AT1G17730.1); Has 1330 Blast hits to 1329 proteins in 227 species: Archae - 0; Bacteria - 0; Metazoa - 507; Fungi - 292; Plants - 340; Viruses - 0; Other Eukaryotes - 191 (source: NCBI BLink).	400	203			ath04144:Endocytosis,
comp1305326_c0_seq1	AT1G73030.1	37.31	67	42	0	201	1	80	146	1e-12	60.1	SNF7 family protein	Encodes an ESCRT-related protein: CHMP1A/AT1G73030; CHMP1B/AT1G17730. CHMP1A and B mediate multivesicular body sorting of auxin carriers and are required for plant development. ESCRT: Endosomal Sorting Complexes Required For Transport machinery; CHMP: Charged Multivesicular Body Protein/Chromatin Modifying Protein.	VPS46.2; CONTAINS InterPro DOMAIN/s: Snf7 (InterPro:IPR005024); BEST Arabidopsis thaliana protein match is: vacuolar protein sorting 46.1 (TAIR:AT1G17730.1); Has 1330 Blast hits to 1329 proteins in 227 species: Archae - 0; Bacteria - 0; Metazoa - 507; Fungi - 292; Plants - 340; Viruses - 0; Other Eukaryotes - 191 (source: NCBI BLink).	202	203			ath04144:Endocytosis,
comp185779_c0_seq1	AT2G06530.1	47.52	101	52	1	5	304	100	200	8e-11	57	SNF7 family protein		VPS2.1; CONTAINS InterPro DOMAIN/s: Snf7 (InterPro:IPR005024); BEST Arabidopsis thaliana protein match is: vacuolar protein sorting-associated protein 2.3 (TAIR:AT1G03950.1); Has 2524 Blast hits to 2516 proteins in 271 species: Archae - 17; Bacteria - 20; Metazoa - 1106; Fungi - 512; Plants - 555; Viruses - 5; Other Eukaryotes - 309 (source: NCBI BLink).	322	225			ath04144:Endocytosis,
comp187714_c0_seq1	AT2G06530.1	40.98	61	35	1	50	229	164	224	9e-06	42	SNF7 family protein		VPS2.1; CONTAINS InterPro DOMAIN/s: Snf7 (InterPro:IPR005024); BEST Arabidopsis thaliana protein match is: vacuolar protein sorting-associated protein 2.3 (TAIR:AT1G03950.1); Has 2524 Blast hits to 2516 proteins in 271 species: Archae - 17; Bacteria - 20; Metazoa - 1106; Fungi - 512; Plants - 555; Viruses - 5; Other Eukaryotes - 309 (source: NCBI BLink).	245	225			ath04144:Endocytosis,
comp201340_c0_seq1	AT2G06530.1	37.89	95	59	0	288	4	54	148	2e-17	75.1	SNF7 family protein		VPS2.1; CONTAINS InterPro DOMAIN/s: Snf7 (InterPro:IPR005024); BEST Arabidopsis thaliana protein match is: vacuolar protein sorting-associated protein 2.3 (TAIR:AT1G03950.1); Has 2524 Blast hits to 2516 proteins in 271 species: Archae - 17; Bacteria - 20; Metazoa - 1106; Fungi - 512; Plants - 555; Viruses - 5; Other Eukaryotes - 309 (source: NCBI BLink).	289	225			ath04144:Endocytosis,
comp223239_c0_seq1	AT2G06530.1	60.56	71	28	0	1	213	75	145	7e-24	92.4	SNF7 family protein		VPS2.1; CONTAINS InterPro DOMAIN/s: Snf7 (InterPro:IPR005024); BEST Arabidopsis thaliana protein match is: vacuolar protein sorting-associated protein 2.3 (TAIR:AT1G03950.1); Has 2524 Blast hits to 2516 proteins in 271 species: Archae - 17; Bacteria - 20; Metazoa - 1106; Fungi - 512; Plants - 555; Viruses - 5; Other Eukaryotes - 309 (source: NCBI BLink).	256	225			ath04144:Endocytosis,
comp257131_c0_seq1	AT2G06530.1	64.52	62	22	0	63	248	2	63	3e-12	60.1	SNF7 family protein		VPS2.1; CONTAINS InterPro DOMAIN/s: Snf7 (InterPro:IPR005024); BEST Arabidopsis thaliana protein match is: vacuolar protein sorting-associated protein 2.3 (TAIR:AT1G03950.1); Has 2524 Blast hits to 2516 proteins in 271 species: Archae - 17; Bacteria - 20; Metazoa - 1106; Fungi - 512; Plants - 555; Viruses - 5; Other Eukaryotes - 309 (source: NCBI BLink).	248	225			ath04144:Endocytosis,
comp258933_c0_seq2	AT2G06530.1	55.84	197	82	3	617	36	6	200	9e-52	171	SNF7 family protein		VPS2.1; CONTAINS InterPro DOMAIN/s: Snf7 (InterPro:IPR005024); BEST Arabidopsis thaliana protein match is: vacuolar protein sorting-associated protein 2.3 (TAIR:AT1G03950.1); Has 2524 Blast hits to 2516 proteins in 271 species: Archae - 17; Bacteria - 20; Metazoa - 1106; Fungi - 512; Plants - 555; Viruses - 5; Other Eukaryotes - 309 (source: NCBI BLink).	775	225			ath04144:Endocytosis,
comp307940_c0_seq1	AT2G06530.1	56.82	176	76	0	765	238	2	177	1e-56	185	SNF7 family protein		VPS2.1; CONTAINS InterPro DOMAIN/s: Snf7 (InterPro:IPR005024); BEST Arabidopsis thaliana protein match is: vacuolar protein sorting-associated protein 2.3 (TAIR:AT1G03950.1); Has 2524 Blast hits to 2516 proteins in 271 species: Archae - 17; Bacteria - 20; Metazoa - 1106; Fungi - 512; Plants - 555; Viruses - 5; Other Eukaryotes - 309 (source: NCBI BLink).	883	225			ath04144:Endocytosis,
comp316925_c0_seq2	AT2G06530.1	49.22	193	96	1	14	592	1	191	5e-56	184	SNF7 family protein		VPS2.1; CONTAINS InterPro DOMAIN/s: Snf7 (InterPro:IPR005024); BEST Arabidopsis thaliana protein match is: vacuolar protein sorting-associated protein 2.3 (TAIR:AT1G03950.1); Has 2524 Blast hits to 2516 proteins in 271 species: Archae - 17; Bacteria - 20; Metazoa - 1106; Fungi - 512; Plants - 555; Viruses - 5; Other Eukaryotes - 309 (source: NCBI BLink).	939	225			ath04144:Endocytosis,
comp318992_c0_seq2	AT2G06530.1	48.82	127	59	4	10	378	100	224	2e-12	63.2	SNF7 family protein		VPS2.1; CONTAINS InterPro DOMAIN/s: Snf7 (InterPro:IPR005024); BEST Arabidopsis thaliana protein match is: vacuolar protein sorting-associated protein 2.3 (TAIR:AT1G03950.1); Has 2524 Blast hits to 2516 proteins in 271 species: Archae - 17; Bacteria - 20; Metazoa - 1106; Fungi - 512; Plants - 555; Viruses - 5; Other Eukaryotes - 309 (source: NCBI BLink).	506	225			ath04144:Endocytosis,
comp324089_c0_seq12	AT2G06530.1	90.14	213	20	1	897	1532	13	225	5e-101	312	SNF7 family protein		VPS2.1; CONTAINS InterPro DOMAIN/s: Snf7 (InterPro:IPR005024); BEST Arabidopsis thaliana protein match is: vacuolar protein sorting-associated protein 2.3 (TAIR:AT1G03950.1); Has 2524 Blast hits to 2516 proteins in 271 species: Archae - 17; Bacteria - 20; Metazoa - 1106; Fungi - 512; Plants - 555; Viruses - 5; Other Eukaryotes - 309 (source: NCBI BLink).	2014	225			ath04144:Endocytosis,
comp545817_c0_seq1	AT2G06530.1	57.22	180	77	0	9	548	1	180	5e-59	187	SNF7 family protein		VPS2.1; CONTAINS InterPro DOMAIN/s: Snf7 (InterPro:IPR005024); BEST Arabidopsis thaliana protein match is: vacuolar protein sorting-associated protein 2.3 (TAIR:AT1G03950.1); Has 2524 Blast hits to 2516 proteins in 271 species: Archae - 17; Bacteria - 20; Metazoa - 1106; Fungi - 512; Plants - 555; Viruses - 5; Other Eukaryotes - 309 (source: NCBI BLink).	560	225			ath04144:Endocytosis,
comp606490_c0_seq1	AT2G06530.1	51.56	192	93	0	772	197	1	192	6e-56	182	SNF7 family protein		VPS2.1; CONTAINS InterPro DOMAIN/s: Snf7 (InterPro:IPR005024); BEST Arabidopsis thaliana protein match is: vacuolar protein sorting-associated protein 2.3 (TAIR:AT1G03950.1); Has 2524 Blast hits to 2516 proteins in 271 species: Archae - 17; Bacteria - 20; Metazoa - 1106; Fungi - 512; Plants - 555; Viruses - 5; Other Eukaryotes - 309 (source: NCBI BLink).	796	225			ath04144:Endocytosis,
comp1254972_c0_seq1	AT2G06530.1	50	56	28	0	79	246	1	56	1e-12	61.2	SNF7 family protein		VPS2.1; CONTAINS InterPro DOMAIN/s: Snf7 (InterPro:IPR005024); BEST Arabidopsis thaliana protein match is: vacuolar protein sorting-associated protein 2.3 (TAIR:AT1G03950.1); Has 2524 Blast hits to 2516 proteins in 271 species: Archae - 17; Bacteria - 20; Metazoa - 1106; Fungi - 512; Plants - 555; Viruses - 5; Other Eukaryotes - 309 (source: NCBI BLink).	248	225			ath04144:Endocytosis,
comp1407588_c0_seq1	AT2G06530.1	56	75	33	0	94	318	8	82	6e-21	85.1	SNF7 family protein		VPS2.1; CONTAINS InterPro DOMAIN/s: Snf7 (InterPro:IPR005024); BEST Arabidopsis thaliana protein match is: vacuolar protein sorting-associated protein 2.3 (TAIR:AT1G03950.1); Has 2524 Blast hits to 2516 proteins in 271 species: Archae - 17; Bacteria - 20; Metazoa - 1106; Fungi - 512; Plants - 555; Viruses - 5; Other Eukaryotes - 309 (source: NCBI BLink).	320	225			ath04144:Endocytosis,
comp2541395_c0_seq1	AT2G06530.1	62.5	96	36	0	3	290	29	124	9e-38	129	SNF7 family protein		VPS2.1; CONTAINS InterPro DOMAIN/s: Snf7 (InterPro:IPR005024); BEST Arabidopsis thaliana protein match is: vacuolar protein sorting-associated protein 2.3 (TAIR:AT1G03950.1); Has 2524 Blast hits to 2516 proteins in 271 species: Archae - 17; Bacteria - 20; Metazoa - 1106; Fungi - 512; Plants - 555; Viruses - 5; Other Eukaryotes - 309 (source: NCBI BLink).	290	225			ath04144:Endocytosis,
comp171718_c0_seq1	AT2G14120.1	47.95	488	235	7	1	1443	59	534	7e-149	448	dynamin related protein	Encodes a dynamin related protein. DRPs are self-assembling GTPasse involved in fission and fusion of membranes. DRP3B functions in mitochondrion and peroxisome fission in combination with DRP3A.	dynamin related protein (DRP3B); FUNCTIONS IN: GTP binding, GTPase activity; INVOLVED IN: post-embryonic development, peroxisome fission, mitochondrial fission; LOCATED IN: mitochondrion, peroxisome, plasma membrane; EXPRESSED IN: 25 plant structures; EXPRESSED DURING: 14 growth stages; CONTAINS InterPro DOMAIN/s: Dynamin GTPase effector (InterPro:IPR003130), Dynamin, GTPase region, conserved sit…	1451	780			ath04144:Endocytosis,
comp198583_c0_seq1	AT2G14120.1	46.24	173	93	0	3	521	353	525	4e-51	177	dynamin related protein	Encodes a dynamin related protein. DRPs are self-assembling GTPasse involved in fission and fusion of membranes. DRP3B functions in mitochondrion and peroxisome fission in combination with DRP3A.	dynamin related protein (DRP3B); FUNCTIONS IN: GTP binding, GTPase activity; INVOLVED IN: post-embryonic development, peroxisome fission, mitochondrial fission; LOCATED IN: mitochondrion, peroxisome, plasma membrane; EXPRESSED IN: 25 plant structures; EXPRESSED DURING: 14 growth stages; CONTAINS InterPro DOMAIN/s: Dynamin GTPase effector (InterPro:IPR003130), Dynamin, GTPase region, conserved sit…	638	780			ath04144:Endocytosis,
comp201992_c0_seq1	AT2G14120.1	54.24	118	54	0	358	5	360	477	1e-38	139	dynamin related protein	Encodes a dynamin related protein. DRPs are self-assembling GTPasse involved in fission and fusion of membranes. DRP3B functions in mitochondrion and peroxisome fission in combination with DRP3A.	dynamin related protein (DRP3B); FUNCTIONS IN: GTP binding, GTPase activity; INVOLVED IN: post-embryonic development, peroxisome fission, mitochondrial fission; LOCATED IN: mitochondrion, peroxisome, plasma membrane; EXPRESSED IN: 25 plant structures; EXPRESSED DURING: 14 growth stages; CONTAINS InterPro DOMAIN/s: Dynamin GTPase effector (InterPro:IPR003130), Dynamin, GTPase region, conserved sit…	372	780			ath04144:Endocytosis,
comp235363_c0_seq1	AT2G14120.3	58.42	101	42	0	2	304	163	263	2e-35	129	dynamin related protein	Encodes a dynamin related protein. DRPs are self-assembling GTPasse involved in fission and fusion of membranes. DRP3B functions in mitochondrion and peroxisome fission in combination with DRP3A.	dynamin related protein (DRP3B); FUNCTIONS IN: GTP binding, GTPase activity; INVOLVED IN: post-embryonic development, peroxisome fission, mitochondrial fission; LOCATED IN: mitochondrion, peroxisome; EXPRESSED IN: 24 plant structures; EXPRESSED DURING: 14 growth stages; CONTAINS InterPro DOMAIN/s: Dynamin GTPase effector (InterPro:IPR003130), Dynamin, GTPase domain (InterPro:IPR001401), Dynamin, …	322	809			ath04144:Endocytosis,
comp244557_c0_seq1	AT2G14120.1	59.74	77	31	0	5	235	106	182	2e-24	97.1	dynamin related protein	Encodes a dynamin related protein. DRPs are self-assembling GTPasse involved in fission and fusion of membranes. DRP3B functions in mitochondrion and peroxisome fission in combination with DRP3A.	dynamin related protein (DRP3B); FUNCTIONS IN: GTP binding, GTPase activity; INVOLVED IN: post-embryonic development, peroxisome fission, mitochondrial fission; LOCATED IN: mitochondrion, peroxisome, plasma membrane; EXPRESSED IN: 25 plant structures; EXPRESSED DURING: 14 growth stages; CONTAINS InterPro DOMAIN/s: Dynamin GTPase effector (InterPro:IPR003130), Dynamin, GTPase region, conserved sit…	241	780			ath04144:Endocytosis,
comp246604_c0_seq1	AT2G14120.1	49.66	145	72	1	15	449	328	471	1e-41	149	dynamin related protein	Encodes a dynamin related protein. DRPs are self-assembling GTPasse involved in fission and fusion of membranes. DRP3B functions in mitochondrion and peroxisome fission in combination with DRP3A.	dynamin related protein (DRP3B); FUNCTIONS IN: GTP binding, GTPase activity; INVOLVED IN: post-embryonic development, peroxisome fission, mitochondrial fission; LOCATED IN: mitochondrion, peroxisome, plasma membrane; EXPRESSED IN: 25 plant structures; EXPRESSED DURING: 14 growth stages; CONTAINS InterPro DOMAIN/s: Dynamin GTPase effector (InterPro:IPR003130), Dynamin, GTPase region, conserved sit…	451	780			ath04144:Endocytosis,
comp247598_c0_seq1	AT2G14120.1	66.67	57	19	0	29	199	21	77	7e-20	83.6	dynamin related protein	Encodes a dynamin related protein. DRPs are self-assembling GTPasse involved in fission and fusion of membranes. DRP3B functions in mitochondrion and peroxisome fission in combination with DRP3A.	dynamin related protein (DRP3B); FUNCTIONS IN: GTP binding, GTPase activity; INVOLVED IN: post-embryonic development, peroxisome fission, mitochondrial fission; LOCATED IN: mitochondrion, peroxisome, plasma membrane; EXPRESSED IN: 25 plant structures; EXPRESSED DURING: 14 growth stages; CONTAINS InterPro DOMAIN/s: Dynamin GTPase effector (InterPro:IPR003130), Dynamin, GTPase region, conserved sit…	201	780			ath04144:Endocytosis,
comp253358_c0_seq1	AT2G14120.1	53.37	178	83	0	580	47	160	337	3e-63	211	dynamin related protein	Encodes a dynamin related protein. DRPs are self-assembling GTPasse involved in fission and fusion of membranes. DRP3B functions in mitochondrion and peroxisome fission in combination with DRP3A.	dynamin related protein (DRP3B); FUNCTIONS IN: GTP binding, GTPase activity; INVOLVED IN: post-embryonic development, peroxisome fission, mitochondrial fission; LOCATED IN: mitochondrion, peroxisome, plasma membrane; EXPRESSED IN: 25 plant structures; EXPRESSED DURING: 14 growth stages; CONTAINS InterPro DOMAIN/s: Dynamin GTPase effector (InterPro:IPR003130), Dynamin, GTPase region, conserved sit…	582	780			ath04144:Endocytosis,
comp258922_c1_seq1	AT2G14120.3	40.68	59	35	0	3	179	487	545	3e-10	55.8	dynamin related protein	Encodes a dynamin related protein. DRPs are self-assembling GTPasse involved in fission and fusion of membranes. DRP3B functions in mitochondrion and peroxisome fission in combination with DRP3A.	dynamin related protein (DRP3B); FUNCTIONS IN: GTP binding, GTPase activity; INVOLVED IN: post-embryonic development, peroxisome fission, mitochondrial fission; LOCATED IN: mitochondrion, peroxisome; EXPRESSED IN: 24 plant structures; EXPRESSED DURING: 14 growth stages; CONTAINS InterPro DOMAIN/s: Dynamin GTPase effector (InterPro:IPR003130), Dynamin, GTPase domain (InterPro:IPR001401), Dynamin, …	202	809			ath04144:Endocytosis,
comp260804_c0_seq1	AT2G14120.2	45.16	93	51	0	140	418	633	725	3e-20	87.8	dynamin related protein	Encodes a dynamin related protein. DRPs are self-assembling GTPasse involved in fission and fusion of membranes. DRP3B functions in mitochondrion and peroxisome fission in combination with DRP3A.	dynamin related protein (DRP3B); FUNCTIONS IN: GTP binding, GTPase activity; INVOLVED IN: post-embryonic development, peroxisome fission, mitochondrial fission; LOCATED IN: mitochondrion, peroxisome, plasma membrane; EXPRESSED IN: 25 plant structures; EXPRESSED DURING: 14 growth stages; CONTAINS InterPro DOMAIN/s: Dynamin GTPase effector (InterPro:IPR003130), Dynamin, GTPase domain (InterPro:IPR0…	425	780			ath04144:Endocytosis,
comp262798_c0_seq2	AT2G14120.2	47.96	196	94	5	565	2	27	222	4e-43	162	dynamin related protein	Encodes a dynamin related protein. DRPs are self-assembling GTPasse involved in fission and fusion of membranes. DRP3B functions in mitochondrion and peroxisome fission in combination with DRP3A.	dynamin related protein (DRP3B); FUNCTIONS IN: GTP binding, GTPase activity; INVOLVED IN: post-embryonic development, peroxisome fission, mitochondrial fission; LOCATED IN: mitochondrion, peroxisome, plasma membrane; EXPRESSED IN: 25 plant structures; EXPRESSED DURING: 14 growth stages; CONTAINS InterPro DOMAIN/s: Dynamin GTPase effector (InterPro:IPR003130), Dynamin, GTPase domain (InterPro:IPR0…	1328	780			ath04144:Endocytosis,
comp263656_c1_seq1	AT2G14120.1	62.5	80	30	0	157	396	20	99	8e-17	77.8	dynamin related protein	Encodes a dynamin related protein. DRPs are self-assembling GTPasse involved in fission and fusion of membranes. DRP3B functions in mitochondrion and peroxisome fission in combination with DRP3A.	dynamin related protein (DRP3B); FUNCTIONS IN: GTP binding, GTPase activity; INVOLVED IN: post-embryonic development, peroxisome fission, mitochondrial fission; LOCATED IN: mitochondrion, peroxisome, plasma membrane; EXPRESSED IN: 25 plant structures; EXPRESSED DURING: 14 growth stages; CONTAINS InterPro DOMAIN/s: Dynamin GTPase effector (InterPro:IPR003130), Dynamin, GTPase region, conserved sit…	440	780			ath04144:Endocytosis,
comp270935_c0_seq1	AT2G14120.1	43.37	83	47	0	728	480	652	734	1e-14	73.2	dynamin related protein	Encodes a dynamin related protein. DRPs are self-assembling GTPasse involved in fission and fusion of membranes. DRP3B functions in mitochondrion and peroxisome fission in combination with DRP3A.	dynamin related protein (DRP3B); FUNCTIONS IN: GTP binding, GTPase activity; INVOLVED IN: post-embryonic development, peroxisome fission, mitochondrial fission; LOCATED IN: mitochondrion, peroxisome, plasma membrane; EXPRESSED IN: 25 plant structures; EXPRESSED DURING: 14 growth stages; CONTAINS InterPro DOMAIN/s: Dynamin GTPase effector (InterPro:IPR003130), Dynamin, GTPase region, conserved sit…	728	780			ath04144:Endocytosis,
comp279784_c0_seq1	AT2G14120.3	25.85	352	226	10	377	1402	30	356	5e-16	82.8	dynamin related protein	Encodes a dynamin related protein. DRPs are self-assembling GTPasse involved in fission and fusion of membranes. DRP3B functions in mitochondrion and peroxisome fission in combination with DRP3A.	dynamin related protein (DRP3B); FUNCTIONS IN: GTP binding, GTPase activity; INVOLVED IN: post-embryonic development, peroxisome fission, mitochondrial fission; LOCATED IN: mitochondrion, peroxisome; EXPRESSED IN: 24 plant structures; EXPRESSED DURING: 14 growth stages; CONTAINS InterPro DOMAIN/s: Dynamin GTPase effector (InterPro:IPR003130), Dynamin, GTPase domain (InterPro:IPR001401), Dynamin, …	2563	809			ath04144:Endocytosis,
comp290089_c1_seq1	AT2G14120.1	34.65	101	63	3	406	110	130	229	1e-06	47	dynamin related protein	Encodes a dynamin related protein. DRPs are self-assembling GTPasse involved in fission and fusion of membranes. DRP3B functions in mitochondrion and peroxisome fission in combination with DRP3A.	dynamin related protein (DRP3B); FUNCTIONS IN: GTP binding, GTPase activity; INVOLVED IN: post-embryonic development, peroxisome fission, mitochondrial fission; LOCATED IN: mitochondrion, peroxisome, plasma membrane; EXPRESSED IN: 25 plant structures; EXPRESSED DURING: 14 growth stages; CONTAINS InterPro DOMAIN/s: Dynamin GTPase effector (InterPro:IPR003130), Dynamin, GTPase region, conserved sit…	411	780			ath04144:Endocytosis,
comp293617_c1_seq1	AT2G14120.2	55.71	140	62	0	2	421	380	519	8e-51	173	dynamin related protein	Encodes a dynamin related protein. DRPs are self-assembling GTPasse involved in fission and fusion of membranes. DRP3B functions in mitochondrion and peroxisome fission in combination with DRP3A.	dynamin related protein (DRP3B); FUNCTIONS IN: GTP binding, GTPase activity; INVOLVED IN: post-embryonic development, peroxisome fission, mitochondrial fission; LOCATED IN: mitochondrion, peroxisome, plasma membrane; EXPRESSED IN: 25 plant structures; EXPRESSED DURING: 14 growth stages; CONTAINS InterPro DOMAIN/s: Dynamin GTPase effector (InterPro:IPR003130), Dynamin, GTPase domain (InterPro:IPR0…	422	780			ath04144:Endocytosis,
comp295344_c0_seq1	AT2G14120.3	39.18	97	50	3	5	277	148	241	1e-08	53.1	dynamin related protein	Encodes a dynamin related protein. DRPs are self-assembling GTPasse involved in fission and fusion of membranes. DRP3B functions in mitochondrion and peroxisome fission in combination with DRP3A.	dynamin related protein (DRP3B); FUNCTIONS IN: GTP binding, GTPase activity; INVOLVED IN: post-embryonic development, peroxisome fission, mitochondrial fission; LOCATED IN: mitochondrion, peroxisome; EXPRESSED IN: 24 plant structures; EXPRESSED DURING: 14 growth stages; CONTAINS InterPro DOMAIN/s: Dynamin GTPase effector (InterPro:IPR003130), Dynamin, GTPase domain (InterPro:IPR001401), Dynamin, …	401	809			ath04144:Endocytosis,
comp311009_c0_seq1	AT2G14120.1	42.34	111	63	1	333	1	376	485	6e-24	97.4	dynamin related protein	Encodes a dynamin related protein. DRPs are self-assembling GTPasse involved in fission and fusion of membranes. DRP3B functions in mitochondrion and peroxisome fission in combination with DRP3A.	dynamin related protein (DRP3B); FUNCTIONS IN: GTP binding, GTPase activity; INVOLVED IN: post-embryonic development, peroxisome fission, mitochondrial fission; LOCATED IN: mitochondrion, peroxisome, plasma membrane; EXPRESSED IN: 25 plant structures; EXPRESSED DURING: 14 growth stages; CONTAINS InterPro DOMAIN/s: Dynamin GTPase effector (InterPro:IPR003130), Dynamin, GTPase region, conserved sit…	334	780			ath04144:Endocytosis,
comp319650_c0_seq2	AT2G14120.2	38.94	755	386	14	64	2175	7	737	2e-179	538	dynamin related protein	Encodes a dynamin related protein. DRPs are self-assembling GTPasse involved in fission and fusion of membranes. DRP3B functions in mitochondrion and peroxisome fission in combination with DRP3A.	dynamin related protein (DRP3B); FUNCTIONS IN: GTP binding, GTPase activity; INVOLVED IN: post-embryonic development, peroxisome fission, mitochondrial fission; LOCATED IN: mitochondrion, peroxisome, plasma membrane; EXPRESSED IN: 25 plant structures; EXPRESSED DURING: 14 growth stages; CONTAINS InterPro DOMAIN/s: Dynamin GTPase effector (InterPro:IPR003130), Dynamin, GTPase domain (InterPro:IPR0…	2296	780			ath04144:Endocytosis,
comp627833_c0_seq1	AT2G14120.1	46.97	347	183	1	2395	1355	180	525	5e-104	341	dynamin related protein	Encodes a dynamin related protein. DRPs are self-assembling GTPasse involved in fission and fusion of membranes. DRP3B functions in mitochondrion and peroxisome fission in combination with DRP3A.	dynamin related protein (DRP3B); FUNCTIONS IN: GTP binding, GTPase activity; INVOLVED IN: post-embryonic development, peroxisome fission, mitochondrial fission; LOCATED IN: mitochondrion, peroxisome, plasma membrane; EXPRESSED IN: 25 plant structures; EXPRESSED DURING: 14 growth stages; CONTAINS InterPro DOMAIN/s: Dynamin GTPase effector (InterPro:IPR003130), Dynamin, GTPase region, conserved sit…	2395	780			ath04144:Endocytosis,
comp720989_c0_seq1	AT2G14120.2	46.89	177	86	5	507	1	27	203	3e-38	145	dynamin related protein	Encodes a dynamin related protein. DRPs are self-assembling GTPasse involved in fission and fusion of membranes. DRP3B functions in mitochondrion and peroxisome fission in combination with DRP3A.	dynamin related protein (DRP3B); FUNCTIONS IN: GTP binding, GTPase activity; INVOLVED IN: post-embryonic development, peroxisome fission, mitochondrial fission; LOCATED IN: mitochondrion, peroxisome, plasma membrane; EXPRESSED IN: 25 plant structures; EXPRESSED DURING: 14 growth stages; CONTAINS InterPro DOMAIN/s: Dynamin GTPase effector (InterPro:IPR003130), Dynamin, GTPase domain (InterPro:IPR0…	1019	780			ath04144:Endocytosis,
comp1084730_c0_seq1	AT2G14120.3	42.74	117	53	4	13	321	2	118	1e-18	82	dynamin related protein	Encodes a dynamin related protein. DRPs are self-assembling GTPasse involved in fission and fusion of membranes. DRP3B functions in mitochondrion and peroxisome fission in combination with DRP3A.	dynamin related protein (DRP3B); FUNCTIONS IN: GTP binding, GTPase activity; INVOLVED IN: post-embryonic development, peroxisome fission, mitochondrial fission; LOCATED IN: mitochondrion, peroxisome; EXPRESSED IN: 24 plant structures; EXPRESSED DURING: 14 growth stages; CONTAINS InterPro DOMAIN/s: Dynamin GTPase effector (InterPro:IPR003130), Dynamin, GTPase domain (InterPro:IPR001401), Dynamin, …	321	809			ath04144:Endocytosis,
comp1583821_c0_seq1	AT2G14120.3	35.62	73	46	1	249	31	490	561	2e-11	60.1	dynamin related protein	Encodes a dynamin related protein. DRPs are self-assembling GTPasse involved in fission and fusion of membranes. DRP3B functions in mitochondrion and peroxisome fission in combination with DRP3A.	dynamin related protein (DRP3B); FUNCTIONS IN: GTP binding, GTPase activity; INVOLVED IN: post-embryonic development, peroxisome fission, mitochondrial fission; LOCATED IN: mitochondrion, peroxisome; EXPRESSED IN: 24 plant structures; EXPRESSED DURING: 14 growth stages; CONTAINS InterPro DOMAIN/s: Dynamin GTPase effector (InterPro:IPR003130), Dynamin, GTPase domain (InterPro:IPR001401), Dynamin, …	256	809			ath04144:Endocytosis,
comp1765617_c0_seq1	AT2G14120.1	57.85	121	44	4	52	402	17	134	4e-35	130	dynamin related protein	Encodes a dynamin related protein. DRPs are self-assembling GTPasse involved in fission and fusion of membranes. DRP3B functions in mitochondrion and peroxisome fission in combination with DRP3A.	dynamin related protein (DRP3B); FUNCTIONS IN: GTP binding, GTPase activity; INVOLVED IN: post-embryonic development, peroxisome fission, mitochondrial fission; LOCATED IN: mitochondrion, peroxisome, plasma membrane; EXPRESSED IN: 25 plant structures; EXPRESSED DURING: 14 growth stages; CONTAINS InterPro DOMAIN/s: Dynamin GTPase effector (InterPro:IPR003130), Dynamin, GTPase region, conserved sit…	403	780			ath04144:Endocytosis,
comp1839989_c0_seq1	AT2G14120.3	62.5	88	32	1	16	276	98	185	1e-33	124	dynamin related protein	Encodes a dynamin related protein. DRPs are self-assembling GTPasse involved in fission and fusion of membranes. DRP3B functions in mitochondrion and peroxisome fission in combination with DRP3A.	dynamin related protein (DRP3B); FUNCTIONS IN: GTP binding, GTPase activity; INVOLVED IN: post-embryonic development, peroxisome fission, mitochondrial fission; LOCATED IN: mitochondrion, peroxisome; EXPRESSED IN: 24 plant structures; EXPRESSED DURING: 14 growth stages; CONTAINS InterPro DOMAIN/s: Dynamin GTPase effector (InterPro:IPR003130), Dynamin, GTPase domain (InterPro:IPR001401), Dynamin, …	282	809			ath04144:Endocytosis,
comp1995409_c0_seq1	AT2G14120.3	37.21	86	54	0	3	260	677	762	1e-12	63.9	dynamin related protein	Encodes a dynamin related protein. DRPs are self-assembling GTPasse involved in fission and fusion of membranes. DRP3B functions in mitochondrion and peroxisome fission in combination with DRP3A.	dynamin related protein (DRP3B); FUNCTIONS IN: GTP binding, GTPase activity; INVOLVED IN: post-embryonic development, peroxisome fission, mitochondrial fission; LOCATED IN: mitochondrion, peroxisome; EXPRESSED IN: 24 plant structures; EXPRESSED DURING: 14 growth stages; CONTAINS InterPro DOMAIN/s: Dynamin GTPase effector (InterPro:IPR003130), Dynamin, GTPase domain (InterPro:IPR001401), Dynamin, …	271	809			ath04144:Endocytosis,
comp2353056_c0_seq1	AT2G14120.3	62.9	62	20	1	187	2	12	70	3e-07	47.4	dynamin related protein	Encodes a dynamin related protein. DRPs are self-assembling GTPasse involved in fission and fusion of membranes. DRP3B functions in mitochondrion and peroxisome fission in combination with DRP3A.	dynamin related protein (DRP3B); FUNCTIONS IN: GTP binding, GTPase activity; INVOLVED IN: post-embryonic development, peroxisome fission, mitochondrial fission; LOCATED IN: mitochondrion, peroxisome; EXPRESSED IN: 24 plant structures; EXPRESSED DURING: 14 growth stages; CONTAINS InterPro DOMAIN/s: Dynamin GTPase effector (InterPro:IPR003130), Dynamin, GTPase domain (InterPro:IPR001401), Dynamin, …	232	809			ath04144:Endocytosis,
comp3024760_c0_seq1	AT2G14120.3	56.06	66	28	1	38	232	27	92	2e-18	79.7	dynamin related protein	Encodes a dynamin related protein. DRPs are self-assembling GTPasse involved in fission and fusion of membranes. DRP3B functions in mitochondrion and peroxisome fission in combination with DRP3A.	dynamin related protein (DRP3B); FUNCTIONS IN: GTP binding, GTPase activity; INVOLVED IN: post-embryonic development, peroxisome fission, mitochondrial fission; LOCATED IN: mitochondrion, peroxisome; EXPRESSED IN: 24 plant structures; EXPRESSED DURING: 14 growth stages; CONTAINS InterPro DOMAIN/s: Dynamin GTPase effector (InterPro:IPR003130), Dynamin, GTPase domain (InterPro:IPR001401), Dynamin, …	233	809			ath04144:Endocytosis,
comp3596615_c0_seq1	AT2G14120.1	36.36	66	40	1	2	199	429	492	3e-11	58.9	dynamin related protein	Encodes a dynamin related protein. DRPs are self-assembling GTPasse involved in fission and fusion of membranes. DRP3B functions in mitochondrion and peroxisome fission in combination with DRP3A.	dynamin related protein (DRP3B); FUNCTIONS IN: GTP binding, GTPase activity; INVOLVED IN: post-embryonic development, peroxisome fission, mitochondrial fission; LOCATED IN: mitochondrion, peroxisome, plasma membrane; EXPRESSED IN: 25 plant structures; EXPRESSED DURING: 14 growth stages; CONTAINS InterPro DOMAIN/s: Dynamin GTPase effector (InterPro:IPR003130), Dynamin, GTPase region, conserved sit…	205	780			ath04144:Endocytosis,
comp4756196_c0_seq1	AT2G14120.3	64.91	57	20	0	46	216	20	76	2e-09	53.9	dynamin related protein	Encodes a dynamin related protein. DRPs are self-assembling GTPasse involved in fission and fusion of membranes. DRP3B functions in mitochondrion and peroxisome fission in combination with DRP3A.	dynamin related protein (DRP3B); FUNCTIONS IN: GTP binding, GTPase activity; INVOLVED IN: post-embryonic development, peroxisome fission, mitochondrial fission; LOCATED IN: mitochondrion, peroxisome; EXPRESSED IN: 24 plant structures; EXPRESSED DURING: 14 growth stages; CONTAINS InterPro DOMAIN/s: Dynamin GTPase effector (InterPro:IPR003130), Dynamin, GTPase domain (InterPro:IPR001401), Dynamin, …	217	809			ath04144:Endocytosis,
comp173196_c0_seq1	AT2G19830.1	45.07	142	78	0	55	480	6	147	3e-33	122	SNF7 family protein		SNF7.2; INVOLVED IN: vesicle-mediated transport; LOCATED IN: ESCRT III complex, plasma membrane; EXPRESSED IN: 23 plant structures; EXPRESSED DURING: 15 growth stages; CONTAINS InterPro DOMAIN/s: Snf7 (InterPro:IPR005024); BEST Arabidopsis thaliana protein match is: SNF7 family protein (TAIR:AT4G29160.3); Has 1789 Blast hits to 1789 proteins in 248 species: Archae - 16; Bacteria - 15; Metazoa - 6…	755	213			ath04144:Endocytosis,
comp239817_c0_seq1	AT2G19830.1	38.3	94	58	0	38	319	56	149	4e-12	61.6	SNF7 family protein		SNF7.2; INVOLVED IN: vesicle-mediated transport; LOCATED IN: ESCRT III complex, plasma membrane; EXPRESSED IN: 23 plant structures; EXPRESSED DURING: 15 growth stages; CONTAINS InterPro DOMAIN/s: Snf7 (InterPro:IPR005024); BEST Arabidopsis thaliana protein match is: SNF7 family protein (TAIR:AT4G29160.3); Has 1789 Blast hits to 1789 proteins in 248 species: Archae - 16; Bacteria - 15; Metazoa - 6…	492	213			ath04144:Endocytosis,
comp254214_c0_seq1	AT2G19830.1	95.31	64	3	0	2	193	86	149	3e-36	124	SNF7 family protein		SNF7.2; INVOLVED IN: vesicle-mediated transport; LOCATED IN: ESCRT III complex, plasma membrane; EXPRESSED IN: 23 plant structures; EXPRESSED DURING: 15 growth stages; CONTAINS InterPro DOMAIN/s: Snf7 (InterPro:IPR005024); BEST Arabidopsis thaliana protein match is: SNF7 family protein (TAIR:AT4G29160.3); Has 1789 Blast hits to 1789 proteins in 248 species: Archae - 16; Bacteria - 15; Metazoa - 6…	229	213			ath04144:Endocytosis,
comp254214_c1_seq1	AT2G19830.1	85.87	92	12	1	184	456	1	92	3e-40	137	SNF7 family protein		SNF7.2; INVOLVED IN: vesicle-mediated transport; LOCATED IN: ESCRT III complex, plasma membrane; EXPRESSED IN: 23 plant structures; EXPRESSED DURING: 15 growth stages; CONTAINS InterPro DOMAIN/s: Snf7 (InterPro:IPR005024); BEST Arabidopsis thaliana protein match is: SNF7 family protein (TAIR:AT4G29160.3); Has 1789 Blast hits to 1789 proteins in 248 species: Archae - 16; Bacteria - 15; Metazoa - 6…	456	213			ath04144:Endocytosis,
comp270948_c0_seq1	AT2G19830.1	39.74	151	85	2	950	498	6	150	4e-25	102	SNF7 family protein		SNF7.2; INVOLVED IN: vesicle-mediated transport; LOCATED IN: ESCRT III complex, plasma membrane; EXPRESSED IN: 23 plant structures; EXPRESSED DURING: 15 growth stages; CONTAINS InterPro DOMAIN/s: Snf7 (InterPro:IPR005024); BEST Arabidopsis thaliana protein match is: SNF7 family protein (TAIR:AT4G29160.3); Has 1789 Blast hits to 1789 proteins in 248 species: Archae - 16; Bacteria - 15; Metazoa - 6…	997	213			ath04144:Endocytosis,
comp288050_c0_seq1	AT2G19830.1	37.25	153	82	4	831	385	71	213	0.0003	42.4	SNF7 family protein		SNF7.2; INVOLVED IN: vesicle-mediated transport; LOCATED IN: ESCRT III complex, plasma membrane; EXPRESSED IN: 23 plant structures; EXPRESSED DURING: 15 growth stages; CONTAINS InterPro DOMAIN/s: Snf7 (InterPro:IPR005024); BEST Arabidopsis thaliana protein match is: SNF7 family protein (TAIR:AT4G29160.3); Has 1789 Blast hits to 1789 proteins in 248 species: Archae - 16; Bacteria - 15; Metazoa - 6…	1330	213			ath04144:Endocytosis,
comp295134_c0_seq1	AT2G19830.1	36.7	218	129	4	969	325	2	213	6e-22	93.2	SNF7 family protein		SNF7.2; INVOLVED IN: vesicle-mediated transport; LOCATED IN: ESCRT III complex, plasma membrane; EXPRESSED IN: 23 plant structures; EXPRESSED DURING: 15 growth stages; CONTAINS InterPro DOMAIN/s: Snf7 (InterPro:IPR005024); BEST Arabidopsis thaliana protein match is: SNF7 family protein (TAIR:AT4G29160.3); Has 1789 Blast hits to 1789 proteins in 248 species: Archae - 16; Bacteria - 15; Metazoa - 6…	1043	213			ath04144:Endocytosis,
comp328445_c1_seq3	AT2G19830.1	78.08	219	40	3	297	947	1	213	2e-92	283	SNF7 family protein		SNF7.2; INVOLVED IN: vesicle-mediated transport; LOCATED IN: ESCRT III complex, plasma membrane; EXPRESSED IN: 23 plant structures; EXPRESSED DURING: 15 growth stages; CONTAINS InterPro DOMAIN/s: Snf7 (InterPro:IPR005024); BEST Arabidopsis thaliana protein match is: SNF7 family protein (TAIR:AT4G29160.3); Has 1789 Blast hits to 1789 proteins in 248 species: Archae - 16; Bacteria - 15; Metazoa - 6…	1433	213			ath04144:Endocytosis,
comp776637_c0_seq1	AT2G19830.1	52.68	112	53	0	2	337	22	133	2e-32	115	SNF7 family protein		SNF7.2; INVOLVED IN: vesicle-mediated transport; LOCATED IN: ESCRT III complex, plasma membrane; EXPRESSED IN: 23 plant structures; EXPRESSED DURING: 15 growth stages; CONTAINS InterPro DOMAIN/s: Snf7 (InterPro:IPR005024); BEST Arabidopsis thaliana protein match is: SNF7 family protein (TAIR:AT4G29160.3); Has 1789 Blast hits to 1789 proteins in 248 species: Archae - 16; Bacteria - 15; Metazoa - 6…	341	213			ath04144:Endocytosis,
comp2809665_c0_seq1	AT2G19830.1	33.64	107	70	1	338	21	27	133	1e-11	59.3	SNF7 family protein		SNF7.2; INVOLVED IN: vesicle-mediated transport; LOCATED IN: ESCRT III complex, plasma membrane; EXPRESSED IN: 23 plant structures; EXPRESSED DURING: 15 growth stages; CONTAINS InterPro DOMAIN/s: Snf7 (InterPro:IPR005024); BEST Arabidopsis thaliana protein match is: SNF7 family protein (TAIR:AT4G29160.3); Has 1789 Blast hits to 1789 proteins in 248 species: Archae - 16; Bacteria - 15; Metazoa - 6…	356	213			ath04144:Endocytosis,
comp22890_c0_seq1	AT2G27600.1	40.91	44	26	0	23	154	392	435	3e-05	41.2	AAA-type ATPase family protein	Encodes a SKD1 (Suppressor of K+ Transport Growth Defect1) homolog. Localized to the cytoplasm and to multivesicular endosomes. Involved in multivesicular endosome function.	SUPPRESSOR OF K+ TRANSPORT GROWTH DEFECT1 (SKD1); FUNCTIONS IN: nucleoside-triphosphatase activity, nucleotide binding, ATP binding; INVOLVED IN: vesicle-mediated transport, endosome organization; LOCATED IN: cytoplasm, multivesicular body; EXPRESSED IN: 24 plant structures; EXPRESSED DURING: 15 growth stages; CONTAINS InterPro DOMAIN/s: ATPase, AAA+ type, core (InterPro:IPR003593), ATPase, AAA-t…	204	435			ath04144:Endocytosis,
comp163961_c0_seq1	AT2G27600.1	35.59	59	38	0	309	133	1	59	1e-07	50.4	AAA-type ATPase family protein	Encodes a SKD1 (Suppressor of K+ Transport Growth Defect1) homolog. Localized to the cytoplasm and to multivesicular endosomes. Involved in multivesicular endosome function.	SUPPRESSOR OF K+ TRANSPORT GROWTH DEFECT1 (SKD1); FUNCTIONS IN: nucleoside-triphosphatase activity, nucleotide binding, ATP binding; INVOLVED IN: vesicle-mediated transport, endosome organization; LOCATED IN: cytoplasm, multivesicular body; EXPRESSED IN: 24 plant structures; EXPRESSED DURING: 15 growth stages; CONTAINS InterPro DOMAIN/s: ATPase, AAA+ type, core (InterPro:IPR003593), ATPase, AAA-t…	509	435			ath04144:Endocytosis,
comp186739_c0_seq1	AT2G27600.1	57.26	117	39	2	2	352	268	373	3e-39	138	AAA-type ATPase family protein	Encodes a SKD1 (Suppressor of K+ Transport Growth Defect1) homolog. Localized to the cytoplasm and to multivesicular endosomes. Involved in multivesicular endosome function.	SUPPRESSOR OF K+ TRANSPORT GROWTH DEFECT1 (SKD1); FUNCTIONS IN: nucleoside-triphosphatase activity, nucleotide binding, ATP binding; INVOLVED IN: vesicle-mediated transport, endosome organization; LOCATED IN: cytoplasm, multivesicular body; EXPRESSED IN: 24 plant structures; EXPRESSED DURING: 15 growth stages; CONTAINS InterPro DOMAIN/s: ATPase, AAA+ type, core (InterPro:IPR003593), ATPase, AAA-t…	353	435			ath04144:Endocytosis,
comp202356_c0_seq1	AT2G27600.1	33.33	66	40	1	205	20	370	435	4e-08	49.7	AAA-type ATPase family protein	Encodes a SKD1 (Suppressor of K+ Transport Growth Defect1) homolog. Localized to the cytoplasm and to multivesicular endosomes. Involved in multivesicular endosome function.	SUPPRESSOR OF K+ TRANSPORT GROWTH DEFECT1 (SKD1); FUNCTIONS IN: nucleoside-triphosphatase activity, nucleotide binding, ATP binding; INVOLVED IN: vesicle-mediated transport, endosome organization; LOCATED IN: cytoplasm, multivesicular body; EXPRESSED IN: 24 plant structures; EXPRESSED DURING: 15 growth stages; CONTAINS InterPro DOMAIN/s: ATPase, AAA+ type, core (InterPro:IPR003593), ATPase, AAA-t…	255	435			ath04144:Endocytosis,
comp206861_c0_seq1	AT2G27600.1	50.65	77	38	0	34	264	269	345	4e-20	84.3	AAA-type ATPase family protein	Encodes a SKD1 (Suppressor of K+ Transport Growth Defect1) homolog. Localized to the cytoplasm and to multivesicular endosomes. Involved in multivesicular endosome function.	SUPPRESSOR OF K+ TRANSPORT GROWTH DEFECT1 (SKD1); FUNCTIONS IN: nucleoside-triphosphatase activity, nucleotide binding, ATP binding; INVOLVED IN: vesicle-mediated transport, endosome organization; LOCATED IN: cytoplasm, multivesicular body; EXPRESSED IN: 24 plant structures; EXPRESSED DURING: 15 growth stages; CONTAINS InterPro DOMAIN/s: ATPase, AAA+ type, core (InterPro:IPR003593), ATPase, AAA-t…	275	435			ath04144:Endocytosis,
comp231011_c0_seq1	AT2G27600.1	60.29	68	27	0	77	280	110	177	2e-25	98.6	AAA-type ATPase family protein	Encodes a SKD1 (Suppressor of K+ Transport Growth Defect1) homolog. Localized to the cytoplasm and to multivesicular endosomes. Involved in multivesicular endosome function.	SUPPRESSOR OF K+ TRANSPORT GROWTH DEFECT1 (SKD1); FUNCTIONS IN: nucleoside-triphosphatase activity, nucleotide binding, ATP binding; INVOLVED IN: vesicle-mediated transport, endosome organization; LOCATED IN: cytoplasm, multivesicular body; EXPRESSED IN: 24 plant structures; EXPRESSED DURING: 15 growth stages; CONTAINS InterPro DOMAIN/s: ATPase, AAA+ type, core (InterPro:IPR003593), ATPase, AAA-t…	280	435			ath04144:Endocytosis,
comp240494_c0_seq1	AT2G27600.1	83.58	67	10	1	2	199	189	255	2e-30	111	AAA-type ATPase family protein	Encodes a SKD1 (Suppressor of K+ Transport Growth Defect1) homolog. Localized to the cytoplasm and to multivesicular endosomes. Involved in multivesicular endosome function.	SUPPRESSOR OF K+ TRANSPORT GROWTH DEFECT1 (SKD1); FUNCTIONS IN: nucleoside-triphosphatase activity, nucleotide binding, ATP binding; INVOLVED IN: vesicle-mediated transport, endosome organization; LOCATED IN: cytoplasm, multivesicular body; EXPRESSED IN: 24 plant structures; EXPRESSED DURING: 15 growth stages; CONTAINS InterPro DOMAIN/s: ATPase, AAA+ type, core (InterPro:IPR003593), ATPase, AAA-t…	202	435			ath04144:Endocytosis,
comp240494_c1_seq1	AT2G27600.1	71.08	83	24	0	250	2	110	192	2e-36	129	AAA-type ATPase family protein	Encodes a SKD1 (Suppressor of K+ Transport Growth Defect1) homolog. Localized to the cytoplasm and to multivesicular endosomes. Involved in multivesicular endosome function.	SUPPRESSOR OF K+ TRANSPORT GROWTH DEFECT1 (SKD1); FUNCTIONS IN: nucleoside-triphosphatase activity, nucleotide binding, ATP binding; INVOLVED IN: vesicle-mediated transport, endosome organization; LOCATED IN: cytoplasm, multivesicular body; EXPRESSED IN: 24 plant structures; EXPRESSED DURING: 15 growth stages; CONTAINS InterPro DOMAIN/s: ATPase, AAA+ type, core (InterPro:IPR003593), ATPase, AAA-t…	310	435			ath04144:Endocytosis,
comp255460_c0_seq3	AT2G27600.1	56.23	329	136	5	25	996	110	435	3e-124	370	AAA-type ATPase family protein	Encodes a SKD1 (Suppressor of K+ Transport Growth Defect1) homolog. Localized to the cytoplasm and to multivesicular endosomes. Involved in multivesicular endosome function.	SUPPRESSOR OF K+ TRANSPORT GROWTH DEFECT1 (SKD1); FUNCTIONS IN: nucleoside-triphosphatase activity, nucleotide binding, ATP binding; INVOLVED IN: vesicle-mediated transport, endosome organization; LOCATED IN: cytoplasm, multivesicular body; EXPRESSED IN: 24 plant structures; EXPRESSED DURING: 15 growth stages; CONTAINS InterPro DOMAIN/s: ATPase, AAA+ type, core (InterPro:IPR003593), ATPase, AAA-t…	1175	435			ath04144:Endocytosis,
comp268912_c0_seq1	AT2G27600.1	50.23	442	199	7	57	1367	7	432	6e-131	389	AAA-type ATPase family protein	Encodes a SKD1 (Suppressor of K+ Transport Growth Defect1) homolog. Localized to the cytoplasm and to multivesicular endosomes. Involved in multivesicular endosome function.	SUPPRESSOR OF K+ TRANSPORT GROWTH DEFECT1 (SKD1); FUNCTIONS IN: nucleoside-triphosphatase activity, nucleotide binding, ATP binding; INVOLVED IN: vesicle-mediated transport, endosome organization; LOCATED IN: cytoplasm, multivesicular body; EXPRESSED IN: 24 plant structures; EXPRESSED DURING: 15 growth stages; CONTAINS InterPro DOMAIN/s: ATPase, AAA+ type, core (InterPro:IPR003593), ATPase, AAA-t…	1369	435			ath04144:Endocytosis,
comp269064_c0_seq1	AT2G27600.1	32.84	67	41	1	39	227	368	434	4e-09	52.4	AAA-type ATPase family protein	Encodes a SKD1 (Suppressor of K+ Transport Growth Defect1) homolog. Localized to the cytoplasm and to multivesicular endosomes. Involved in multivesicular endosome function.	SUPPRESSOR OF K+ TRANSPORT GROWTH DEFECT1 (SKD1); FUNCTIONS IN: nucleoside-triphosphatase activity, nucleotide binding, ATP binding; INVOLVED IN: vesicle-mediated transport, endosome organization; LOCATED IN: cytoplasm, multivesicular body; EXPRESSED IN: 24 plant structures; EXPRESSED DURING: 15 growth stages; CONTAINS InterPro DOMAIN/s: ATPase, AAA+ type, core (InterPro:IPR003593), ATPase, AAA-t…	227	435			ath04144:Endocytosis,
comp297198_c0_seq1	AT2G27600.1	58.51	94	39	0	3	284	272	365	3e-33	122	AAA-type ATPase family protein	Encodes a SKD1 (Suppressor of K+ Transport Growth Defect1) homolog. Localized to the cytoplasm and to multivesicular endosomes. Involved in multivesicular endosome function.	SUPPRESSOR OF K+ TRANSPORT GROWTH DEFECT1 (SKD1); FUNCTIONS IN: nucleoside-triphosphatase activity, nucleotide binding, ATP binding; INVOLVED IN: vesicle-mediated transport, endosome organization; LOCATED IN: cytoplasm, multivesicular body; EXPRESSED IN: 24 plant structures; EXPRESSED DURING: 15 growth stages; CONTAINS InterPro DOMAIN/s: ATPase, AAA+ type, core (InterPro:IPR003593), ATPase, AAA-t…	441	435			ath04144:Endocytosis,
comp307804_c0_seq1	AT2G27600.1	55.45	312	131	3	1059	139	127	435	3e-119	355	AAA-type ATPase family protein	Encodes a SKD1 (Suppressor of K+ Transport Growth Defect1) homolog. Localized to the cytoplasm and to multivesicular endosomes. Involved in multivesicular endosome function.	SUPPRESSOR OF K+ TRANSPORT GROWTH DEFECT1 (SKD1); FUNCTIONS IN: nucleoside-triphosphatase activity, nucleotide binding, ATP binding; INVOLVED IN: vesicle-mediated transport, endosome organization; LOCATED IN: cytoplasm, multivesicular body; EXPRESSED IN: 24 plant structures; EXPRESSED DURING: 15 growth stages; CONTAINS InterPro DOMAIN/s: ATPase, AAA+ type, core (InterPro:IPR003593), ATPase, AAA-t…	1060	435			ath04144:Endocytosis,
comp319639_c0_seq2	AT2G27600.1	84.47	425	63	2	1384	116	1	424	0	726	AAA-type ATPase family protein	Encodes a SKD1 (Suppressor of K+ Transport Growth Defect1) homolog. Localized to the cytoplasm and to multivesicular endosomes. Involved in multivesicular endosome function.	SUPPRESSOR OF K+ TRANSPORT GROWTH DEFECT1 (SKD1); FUNCTIONS IN: nucleoside-triphosphatase activity, nucleotide binding, ATP binding; INVOLVED IN: vesicle-mediated transport, endosome organization; LOCATED IN: cytoplasm, multivesicular body; EXPRESSED IN: 24 plant structures; EXPRESSED DURING: 15 growth stages; CONTAINS InterPro DOMAIN/s: ATPase, AAA+ type, core (InterPro:IPR003593), ATPase, AAA-t…	1832	435			ath04144:Endocytosis,
comp326480_c0_seq3	AT2G27600.1	89.43	435	42	1	1597	305	1	435	0	802	AAA-type ATPase family protein	Encodes a SKD1 (Suppressor of K+ Transport Growth Defect1) homolog. Localized to the cytoplasm and to multivesicular endosomes. Involved in multivesicular endosome function.	SUPPRESSOR OF K+ TRANSPORT GROWTH DEFECT1 (SKD1); FUNCTIONS IN: nucleoside-triphosphatase activity, nucleotide binding, ATP binding; INVOLVED IN: vesicle-mediated transport, endosome organization; LOCATED IN: cytoplasm, multivesicular body; EXPRESSED IN: 24 plant structures; EXPRESSED DURING: 15 growth stages; CONTAINS InterPro DOMAIN/s: ATPase, AAA+ type, core (InterPro:IPR003593), ATPase, AAA-t…	1906	435			ath04144:Endocytosis,
comp330281_c0_seq2	AT2G27600.1	51.57	254	105	4	1	747	195	435	5e-82	257	AAA-type ATPase family protein	Encodes a SKD1 (Suppressor of K+ Transport Growth Defect1) homolog. Localized to the cytoplasm and to multivesicular endosomes. Involved in multivesicular endosome function.	SUPPRESSOR OF K+ TRANSPORT GROWTH DEFECT1 (SKD1); FUNCTIONS IN: nucleoside-triphosphatase activity, nucleotide binding, ATP binding; INVOLVED IN: vesicle-mediated transport, endosome organization; LOCATED IN: cytoplasm, multivesicular body; EXPRESSED IN: 24 plant structures; EXPRESSED DURING: 15 growth stages; CONTAINS InterPro DOMAIN/s: ATPase, AAA+ type, core (InterPro:IPR003593), ATPase, AAA-t…	861	435			ath04144:Endocytosis,
comp558673_c0_seq1	AT2G27600.1	71.34	157	44	1	473	6	110	266	6e-77	241	AAA-type ATPase family protein	Encodes a SKD1 (Suppressor of K+ Transport Growth Defect1) homolog. Localized to the cytoplasm and to multivesicular endosomes. Involved in multivesicular endosome function.	SUPPRESSOR OF K+ TRANSPORT GROWTH DEFECT1 (SKD1); FUNCTIONS IN: nucleoside-triphosphatase activity, nucleotide binding, ATP binding; INVOLVED IN: vesicle-mediated transport, endosome organization; LOCATED IN: cytoplasm, multivesicular body; EXPRESSED IN: 24 plant structures; EXPRESSED DURING: 15 growth stages; CONTAINS InterPro DOMAIN/s: ATPase, AAA+ type, core (InterPro:IPR003593), ATPase, AAA-t…	604	435			ath04144:Endocytosis,
comp700959_c0_seq1	AT2G27600.1	48.61	72	37	0	302	87	4	75	2e-14	70.1	AAA-type ATPase family protein	Encodes a SKD1 (Suppressor of K+ Transport Growth Defect1) homolog. Localized to the cytoplasm and to multivesicular endosomes. Involved in multivesicular endosome function.	SUPPRESSOR OF K+ TRANSPORT GROWTH DEFECT1 (SKD1); FUNCTIONS IN: nucleoside-triphosphatase activity, nucleotide binding, ATP binding; INVOLVED IN: vesicle-mediated transport, endosome organization; LOCATED IN: cytoplasm, multivesicular body; EXPRESSED IN: 24 plant structures; EXPRESSED DURING: 15 growth stages; CONTAINS InterPro DOMAIN/s: ATPase, AAA+ type, core (InterPro:IPR003593), ATPase, AAA-t…	436	435			ath04144:Endocytosis,
comp775146_c0_seq1	AT2G27600.1	61.29	279	98	3	812	3	1	278	7e-109	327	AAA-type ATPase family protein	Encodes a SKD1 (Suppressor of K+ Transport Growth Defect1) homolog. Localized to the cytoplasm and to multivesicular endosomes. Involved in multivesicular endosome function.	SUPPRESSOR OF K+ TRANSPORT GROWTH DEFECT1 (SKD1); FUNCTIONS IN: nucleoside-triphosphatase activity, nucleotide binding, ATP binding; INVOLVED IN: vesicle-mediated transport, endosome organization; LOCATED IN: cytoplasm, multivesicular body; EXPRESSED IN: 24 plant structures; EXPRESSED DURING: 15 growth stages; CONTAINS InterPro DOMAIN/s: ATPase, AAA+ type, core (InterPro:IPR003593), ATPase, AAA-t…	876	435			ath04144:Endocytosis,
comp807031_c0_seq1	AT2G27600.1	33.55	155	94	3	467	15	286	435	8e-20	86.3	AAA-type ATPase family protein	Encodes a SKD1 (Suppressor of K+ Transport Growth Defect1) homolog. Localized to the cytoplasm and to multivesicular endosomes. Involved in multivesicular endosome function.	SUPPRESSOR OF K+ TRANSPORT GROWTH DEFECT1 (SKD1); FUNCTIONS IN: nucleoside-triphosphatase activity, nucleotide binding, ATP binding; INVOLVED IN: vesicle-mediated transport, endosome organization; LOCATED IN: cytoplasm, multivesicular body; EXPRESSED IN: 24 plant structures; EXPRESSED DURING: 15 growth stages; CONTAINS InterPro DOMAIN/s: ATPase, AAA+ type, core (InterPro:IPR003593), ATPase, AAA-t…	516	435			ath04144:Endocytosis,
comp1084504_c0_seq1	AT2G27600.1	66.3	92	30	1	1	273	228	319	4e-36	128	AAA-type ATPase family protein	Encodes a SKD1 (Suppressor of K+ Transport Growth Defect1) homolog. Localized to the cytoplasm and to multivesicular endosomes. Involved in multivesicular endosome function.	SUPPRESSOR OF K+ TRANSPORT GROWTH DEFECT1 (SKD1); FUNCTIONS IN: nucleoside-triphosphatase activity, nucleotide binding, ATP binding; INVOLVED IN: vesicle-mediated transport, endosome organization; LOCATED IN: cytoplasm, multivesicular body; EXPRESSED IN: 24 plant structures; EXPRESSED DURING: 15 growth stages; CONTAINS InterPro DOMAIN/s: ATPase, AAA+ type, core (InterPro:IPR003593), ATPase, AAA-t…	275	435			ath04144:Endocytosis,
comp1094656_c0_seq1	AT2G27600.1	32.2	118	73	3	1	342	300	414	1e-12	64.3	AAA-type ATPase family protein	Encodes a SKD1 (Suppressor of K+ Transport Growth Defect1) homolog. Localized to the cytoplasm and to multivesicular endosomes. Involved in multivesicular endosome function.	SUPPRESSOR OF K+ TRANSPORT GROWTH DEFECT1 (SKD1); FUNCTIONS IN: nucleoside-triphosphatase activity, nucleotide binding, ATP binding; INVOLVED IN: vesicle-mediated transport, endosome organization; LOCATED IN: cytoplasm, multivesicular body; EXPRESSED IN: 24 plant structures; EXPRESSED DURING: 15 growth stages; CONTAINS InterPro DOMAIN/s: ATPase, AAA+ type, core (InterPro:IPR003593), ATPase, AAA-t…	344	435			ath04144:Endocytosis,
comp1386128_c0_seq1	AT2G27600.1	36.36	66	38	1	41	226	370	435	6e-07	47	AAA-type ATPase family protein	Encodes a SKD1 (Suppressor of K+ Transport Growth Defect1) homolog. Localized to the cytoplasm and to multivesicular endosomes. Involved in multivesicular endosome function.	SUPPRESSOR OF K+ TRANSPORT GROWTH DEFECT1 (SKD1); FUNCTIONS IN: nucleoside-triphosphatase activity, nucleotide binding, ATP binding; INVOLVED IN: vesicle-mediated transport, endosome organization; LOCATED IN: cytoplasm, multivesicular body; EXPRESSED IN: 24 plant structures; EXPRESSED DURING: 15 growth stages; CONTAINS InterPro DOMAIN/s: ATPase, AAA+ type, core (InterPro:IPR003593), ATPase, AAA-t…	320	435			ath04144:Endocytosis,
comp1607303_c0_seq1	AT2G27600.1	59.52	84	34	0	2	253	279	362	7e-29	108	AAA-type ATPase family protein	Encodes a SKD1 (Suppressor of K+ Transport Growth Defect1) homolog. Localized to the cytoplasm and to multivesicular endosomes. Involved in multivesicular endosome function.	SUPPRESSOR OF K+ TRANSPORT GROWTH DEFECT1 (SKD1); FUNCTIONS IN: nucleoside-triphosphatase activity, nucleotide binding, ATP binding; INVOLVED IN: vesicle-mediated transport, endosome organization; LOCATED IN: cytoplasm, multivesicular body; EXPRESSED IN: 24 plant structures; EXPRESSED DURING: 15 growth stages; CONTAINS InterPro DOMAIN/s: ATPase, AAA+ type, core (InterPro:IPR003593), ATPase, AAA-t…	303	435			ath04144:Endocytosis,
comp1781694_c0_seq1	AT2G27600.1	46.97	66	35	0	1	198	10	75	4e-12	60.8	AAA-type ATPase family protein	Encodes a SKD1 (Suppressor of K+ Transport Growth Defect1) homolog. Localized to the cytoplasm and to multivesicular endosomes. Involved in multivesicular endosome function.	SUPPRESSOR OF K+ TRANSPORT GROWTH DEFECT1 (SKD1); FUNCTIONS IN: nucleoside-triphosphatase activity, nucleotide binding, ATP binding; INVOLVED IN: vesicle-mediated transport, endosome organization; LOCATED IN: cytoplasm, multivesicular body; EXPRESSED IN: 24 plant structures; EXPRESSED DURING: 15 growth stages; CONTAINS InterPro DOMAIN/s: ATPase, AAA+ type, core (InterPro:IPR003593), ATPase, AAA-t…	208	435			ath04144:Endocytosis,
comp1840176_c0_seq1	AT2G27600.1	46.38	69	37	0	75	281	3	71	2e-13	65.5	AAA-type ATPase family protein	Encodes a SKD1 (Suppressor of K+ Transport Growth Defect1) homolog. Localized to the cytoplasm and to multivesicular endosomes. Involved in multivesicular endosome function.	SUPPRESSOR OF K+ TRANSPORT GROWTH DEFECT1 (SKD1); FUNCTIONS IN: nucleoside-triphosphatase activity, nucleotide binding, ATP binding; INVOLVED IN: vesicle-mediated transport, endosome organization; LOCATED IN: cytoplasm, multivesicular body; EXPRESSED IN: 24 plant structures; EXPRESSED DURING: 15 growth stages; CONTAINS InterPro DOMAIN/s: ATPase, AAA+ type, core (InterPro:IPR003593), ATPase, AAA-t…	281	435			ath04144:Endocytosis,
comp1893996_c0_seq1	AT2G27600.1	50.75	67	33	0	9	209	4	70	3e-14	67	AAA-type ATPase family protein	Encodes a SKD1 (Suppressor of K+ Transport Growth Defect1) homolog. Localized to the cytoplasm and to multivesicular endosomes. Involved in multivesicular endosome function.	SUPPRESSOR OF K+ TRANSPORT GROWTH DEFECT1 (SKD1); FUNCTIONS IN: nucleoside-triphosphatase activity, nucleotide binding, ATP binding; INVOLVED IN: vesicle-mediated transport, endosome organization; LOCATED IN: cytoplasm, multivesicular body; EXPRESSED IN: 24 plant structures; EXPRESSED DURING: 15 growth stages; CONTAINS InterPro DOMAIN/s: ATPase, AAA+ type, core (InterPro:IPR003593), ATPase, AAA-t…	210	435			ath04144:Endocytosis,
comp2056321_c0_seq1	AT2G27600.1	70.77	65	19	0	195	1	114	178	6e-28	105	AAA-type ATPase family protein	Encodes a SKD1 (Suppressor of K+ Transport Growth Defect1) homolog. Localized to the cytoplasm and to multivesicular endosomes. Involved in multivesicular endosome function.	SUPPRESSOR OF K+ TRANSPORT GROWTH DEFECT1 (SKD1); FUNCTIONS IN: nucleoside-triphosphatase activity, nucleotide binding, ATP binding; INVOLVED IN: vesicle-mediated transport, endosome organization; LOCATED IN: cytoplasm, multivesicular body; EXPRESSED IN: 24 plant structures; EXPRESSED DURING: 15 growth stages; CONTAINS InterPro DOMAIN/s: ATPase, AAA+ type, core (InterPro:IPR003593), ATPase, AAA-t…	276	435			ath04144:Endocytosis,
comp2223490_c0_seq1	AT2G27600.1	47.62	42	22	0	204	79	394	435	2e-06	44.7	AAA-type ATPase family protein	Encodes a SKD1 (Suppressor of K+ Transport Growth Defect1) homolog. Localized to the cytoplasm and to multivesicular endosomes. Involved in multivesicular endosome function.	SUPPRESSOR OF K+ TRANSPORT GROWTH DEFECT1 (SKD1); FUNCTIONS IN: nucleoside-triphosphatase activity, nucleotide binding, ATP binding; INVOLVED IN: vesicle-mediated transport, endosome organization; LOCATED IN: cytoplasm, multivesicular body; EXPRESSED IN: 24 plant structures; EXPRESSED DURING: 15 growth stages; CONTAINS InterPro DOMAIN/s: ATPase, AAA+ type, core (InterPro:IPR003593), ATPase, AAA-t…	206	435			ath04144:Endocytosis,
comp2360232_c0_seq1	AT2G27600.1	71.13	142	40	1	425	3	174	315	2e-66	211	AAA-type ATPase family protein	Encodes a SKD1 (Suppressor of K+ Transport Growth Defect1) homolog. Localized to the cytoplasm and to multivesicular endosomes. Involved in multivesicular endosome function.	SUPPRESSOR OF K+ TRANSPORT GROWTH DEFECT1 (SKD1); FUNCTIONS IN: nucleoside-triphosphatase activity, nucleotide binding, ATP binding; INVOLVED IN: vesicle-mediated transport, endosome organization; LOCATED IN: cytoplasm, multivesicular body; EXPRESSED IN: 24 plant structures; EXPRESSED DURING: 15 growth stages; CONTAINS InterPro DOMAIN/s: ATPase, AAA+ type, core (InterPro:IPR003593), ATPase, AAA-t…	426	435			ath04144:Endocytosis,
comp2529884_c0_seq1	AT2G27600.1	45.79	107	55	2	3	323	275	378	4e-26	101	AAA-type ATPase family protein	Encodes a SKD1 (Suppressor of K+ Transport Growth Defect1) homolog. Localized to the cytoplasm and to multivesicular endosomes. Involved in multivesicular endosome function.	SUPPRESSOR OF K+ TRANSPORT GROWTH DEFECT1 (SKD1); FUNCTIONS IN: nucleoside-triphosphatase activity, nucleotide binding, ATP binding; INVOLVED IN: vesicle-mediated transport, endosome organization; LOCATED IN: cytoplasm, multivesicular body; EXPRESSED IN: 24 plant structures; EXPRESSED DURING: 15 growth stages; CONTAINS InterPro DOMAIN/s: ATPase, AAA+ type, core (InterPro:IPR003593), ATPase, AAA-t…	329	435			ath04144:Endocytosis,
comp2596756_c0_seq1	AT2G27600.1	48.65	74	38	0	1	222	1	74	5e-16	72	AAA-type ATPase family protein	Encodes a SKD1 (Suppressor of K+ Transport Growth Defect1) homolog. Localized to the cytoplasm and to multivesicular endosomes. Involved in multivesicular endosome function.	SUPPRESSOR OF K+ TRANSPORT GROWTH DEFECT1 (SKD1); FUNCTIONS IN: nucleoside-triphosphatase activity, nucleotide binding, ATP binding; INVOLVED IN: vesicle-mediated transport, endosome organization; LOCATED IN: cytoplasm, multivesicular body; EXPRESSED IN: 24 plant structures; EXPRESSED DURING: 15 growth stages; CONTAINS InterPro DOMAIN/s: ATPase, AAA+ type, core (InterPro:IPR003593), ATPase, AAA-t…	227	435			ath04144:Endocytosis,
comp2936907_c0_seq1	AT2G27600.1	36.79	106	53	3	314	9	327	422	2e-14	68.9	AAA-type ATPase family protein	Encodes a SKD1 (Suppressor of K+ Transport Growth Defect1) homolog. Localized to the cytoplasm and to multivesicular endosomes. Involved in multivesicular endosome function.	SUPPRESSOR OF K+ TRANSPORT GROWTH DEFECT1 (SKD1); FUNCTIONS IN: nucleoside-triphosphatase activity, nucleotide binding, ATP binding; INVOLVED IN: vesicle-mediated transport, endosome organization; LOCATED IN: cytoplasm, multivesicular body; EXPRESSED IN: 24 plant structures; EXPRESSED DURING: 15 growth stages; CONTAINS InterPro DOMAIN/s: ATPase, AAA+ type, core (InterPro:IPR003593), ATPase, AAA-t…	314	435			ath04144:Endocytosis,
comp3145348_c0_seq1	AT2G27600.1	63.2	125	45	1	2	373	233	357	4e-51	170	AAA-type ATPase family protein	Encodes a SKD1 (Suppressor of K+ Transport Growth Defect1) homolog. Localized to the cytoplasm and to multivesicular endosomes. Involved in multivesicular endosome function.	SUPPRESSOR OF K+ TRANSPORT GROWTH DEFECT1 (SKD1); FUNCTIONS IN: nucleoside-triphosphatase activity, nucleotide binding, ATP binding; INVOLVED IN: vesicle-mediated transport, endosome organization; LOCATED IN: cytoplasm, multivesicular body; EXPRESSED IN: 24 plant structures; EXPRESSED DURING: 15 growth stages; CONTAINS InterPro DOMAIN/s: ATPase, AAA+ type, core (InterPro:IPR003593), ATPase, AAA-t…	373	435			ath04144:Endocytosis,
comp3604992_c0_seq1	AT2G27600.1	37.04	81	50	1	251	9	307	386	3e-13	64.7	AAA-type ATPase family protein	Encodes a SKD1 (Suppressor of K+ Transport Growth Defect1) homolog. Localized to the cytoplasm and to multivesicular endosomes. Involved in multivesicular endosome function.	SUPPRESSOR OF K+ TRANSPORT GROWTH DEFECT1 (SKD1); FUNCTIONS IN: nucleoside-triphosphatase activity, nucleotide binding, ATP binding; INVOLVED IN: vesicle-mediated transport, endosome organization; LOCATED IN: cytoplasm, multivesicular body; EXPRESSED IN: 24 plant structures; EXPRESSED DURING: 15 growth stages; CONTAINS InterPro DOMAIN/s: ATPase, AAA+ type, core (InterPro:IPR003593), ATPase, AAA-t…	256	435			ath04144:Endocytosis,
comp4578197_c0_seq1	AT2G27600.1	29.17	72	40	1	5	220	24	84	3e-05	41.2	AAA-type ATPase family protein	Encodes a SKD1 (Suppressor of K+ Transport Growth Defect1) homolog. Localized to the cytoplasm and to multivesicular endosomes. Involved in multivesicular endosome function.	SUPPRESSOR OF K+ TRANSPORT GROWTH DEFECT1 (SKD1); FUNCTIONS IN: nucleoside-triphosphatase activity, nucleotide binding, ATP binding; INVOLVED IN: vesicle-mediated transport, endosome organization; LOCATED IN: cytoplasm, multivesicular body; EXPRESSED IN: 24 plant structures; EXPRESSED DURING: 15 growth stages; CONTAINS InterPro DOMAIN/s: ATPase, AAA+ type, core (InterPro:IPR003593), ATPase, AAA-t…	245	435			ath04144:Endocytosis,
comp5112252_c0_seq1	AT2G27600.1	65.62	64	22	0	193	2	110	173	2e-25	98.2	AAA-type ATPase family protein	Encodes a SKD1 (Suppressor of K+ Transport Growth Defect1) homolog. Localized to the cytoplasm and to multivesicular endosomes. Involved in multivesicular endosome function.	SUPPRESSOR OF K+ TRANSPORT GROWTH DEFECT1 (SKD1); FUNCTIONS IN: nucleoside-triphosphatase activity, nucleotide binding, ATP binding; INVOLVED IN: vesicle-mediated transport, endosome organization; LOCATED IN: cytoplasm, multivesicular body; EXPRESSED IN: 24 plant structures; EXPRESSED DURING: 15 growth stages; CONTAINS InterPro DOMAIN/s: ATPase, AAA+ type, core (InterPro:IPR003593), ATPase, AAA-t…	234	435			ath04144:Endocytosis,
comp6059412_c0_seq1	AT2G27600.1	38.89	108	58	3	2	313	332	435	3e-17	78.2	AAA-type ATPase family protein	Encodes a SKD1 (Suppressor of K+ Transport Growth Defect1) homolog. Localized to the cytoplasm and to multivesicular endosomes. Involved in multivesicular endosome function.	SUPPRESSOR OF K+ TRANSPORT GROWTH DEFECT1 (SKD1); FUNCTIONS IN: nucleoside-triphosphatase activity, nucleotide binding, ATP binding; INVOLVED IN: vesicle-mediated transport, endosome organization; LOCATED IN: cytoplasm, multivesicular body; EXPRESSED IN: 24 plant structures; EXPRESSED DURING: 15 growth stages; CONTAINS InterPro DOMAIN/s: ATPase, AAA+ type, core (InterPro:IPR003593), ATPase, AAA-t…	406	435			ath04144:Endocytosis,
comp23095_c0_seq1	AT3G08530.1	64.1	78	28	0	234	1	402	479	2e-26	103	Clathrin, heavy chain		Clathrin, heavy chain; FUNCTIONS IN: structural molecule activity, binding; INVOLVED IN: intracellular protein transport, vesicle-mediated transport; LOCATED IN: plasma membrane, chloroplast, membrane; EXPRESSED IN: guard cell, leaf; EXPRESSED DURING: seedling growth; CONTAINS InterPro DOMAIN/s: Clathrin, heavy chain (InterPro:IPR016341), Clathrin, heavy chain, linker/propeller domain (InterPro:I…	235	1703			ath04144:Endocytosis,
comp90175_c0_seq1	AT3G08530.1	45.79	107	58	0	323	3	1146	1252	5e-27	106	Clathrin, heavy chain		Clathrin, heavy chain; FUNCTIONS IN: structural molecule activity, binding; INVOLVED IN: intracellular protein transport, vesicle-mediated transport; LOCATED IN: plasma membrane, chloroplast, membrane; EXPRESSED IN: guard cell, leaf; EXPRESSED DURING: seedling growth; CONTAINS InterPro DOMAIN/s: Clathrin, heavy chain (InterPro:IPR016341), Clathrin, heavy chain, linker/propeller domain (InterPro:I…	323	1703			ath04144:Endocytosis,
comp110722_c0_seq1	AT3G08530.1	60.98	82	25	3	1	228	26	106	9e-22	90.1	Clathrin, heavy chain		Clathrin, heavy chain; FUNCTIONS IN: structural molecule activity, binding; INVOLVED IN: intracellular protein transport, vesicle-mediated transport; LOCATED IN: plasma membrane, chloroplast, membrane; EXPRESSED IN: guard cell, leaf; EXPRESSED DURING: seedling growth; CONTAINS InterPro DOMAIN/s: Clathrin, heavy chain (InterPro:IPR016341), Clathrin, heavy chain, linker/propeller domain (InterPro:I…	229	1703			ath04144:Endocytosis,
comp143379_c0_seq1	AT3G08530.1	49.38	81	35	2	233	3	116	194	4e-20	85.5	Clathrin, heavy chain		Clathrin, heavy chain; FUNCTIONS IN: structural molecule activity, binding; INVOLVED IN: intracellular protein transport, vesicle-mediated transport; LOCATED IN: plasma membrane, chloroplast, membrane; EXPRESSED IN: guard cell, leaf; EXPRESSED DURING: seedling growth; CONTAINS InterPro DOMAIN/s: Clathrin, heavy chain (InterPro:IPR016341), Clathrin, heavy chain, linker/propeller domain (InterPro:I…	235	1703			ath04144:Endocytosis,
comp171050_c0_seq1	AT3G08530.1	58.57	70	29	0	210	1	707	776	2e-22	92	Clathrin, heavy chain		Clathrin, heavy chain; FUNCTIONS IN: structural molecule activity, binding; INVOLVED IN: intracellular protein transport, vesicle-mediated transport; LOCATED IN: plasma membrane, chloroplast, membrane; EXPRESSED IN: guard cell, leaf; EXPRESSED DURING: seedling growth; CONTAINS InterPro DOMAIN/s: Clathrin, heavy chain (InterPro:IPR016341), Clathrin, heavy chain, linker/propeller domain (InterPro:I…	217	1703			ath04144:Endocytosis,
comp171050_c1_seq1	AT3G08530.1	47.03	219	113	1	664	8	494	709	4e-99	201	Clathrin, heavy chain		Clathrin, heavy chain; FUNCTIONS IN: structural molecule activity, binding; INVOLVED IN: intracellular protein transport, vesicle-mediated transport; LOCATED IN: plasma membrane, chloroplast, membrane; EXPRESSED IN: guard cell, leaf; EXPRESSED DURING: seedling growth; CONTAINS InterPro DOMAIN/s: Clathrin, heavy chain (InterPro:IPR016341), Clathrin, heavy chain, linker/propeller domain (InterPro:I…	1178	1703			ath04144:Endocytosis,
comp188794_c0_seq1	AT3G08530.1	49.74	195	97	1	586	2	882	1075	2e-54	189	Clathrin, heavy chain		Clathrin, heavy chain; FUNCTIONS IN: structural molecule activity, binding; INVOLVED IN: intracellular protein transport, vesicle-mediated transport; LOCATED IN: plasma membrane, chloroplast, membrane; EXPRESSED IN: guard cell, leaf; EXPRESSED DURING: seedling growth; CONTAINS InterPro DOMAIN/s: Clathrin, heavy chain (InterPro:IPR016341), Clathrin, heavy chain, linker/propeller domain (InterPro:I…	591	1703			ath04144:Endocytosis,
comp201464_c0_seq1	AT3G08530.1	50	72	36	0	3	218	1530	1601	1e-20	86.7	Clathrin, heavy chain		Clathrin, heavy chain; FUNCTIONS IN: structural molecule activity, binding; INVOLVED IN: intracellular protein transport, vesicle-mediated transport; LOCATED IN: plasma membrane, chloroplast, membrane; EXPRESSED IN: guard cell, leaf; EXPRESSED DURING: seedling growth; CONTAINS InterPro DOMAIN/s: Clathrin, heavy chain (InterPro:IPR016341), Clathrin, heavy chain, linker/propeller domain (InterPro:I…	220	1703			ath04144:Endocytosis,
comp235614_c0_seq1	AT3G08530.1	52.73	110	52	0	19	348	1304	1413	1e-30	117	Clathrin, heavy chain		Clathrin, heavy chain; FUNCTIONS IN: structural molecule activity, binding; INVOLVED IN: intracellular protein transport, vesicle-mediated transport; LOCATED IN: plasma membrane, chloroplast, membrane; EXPRESSED IN: guard cell, leaf; EXPRESSED DURING: seedling growth; CONTAINS InterPro DOMAIN/s: Clathrin, heavy chain (InterPro:IPR016341), Clathrin, heavy chain, linker/propeller domain (InterPro:I…	350	1703			ath04144:Endocytosis,
comp237558_c0_seq1	AT3G08530.1	52.69	93	34	3	6	266	19	107	9e-22	90.9	Clathrin, heavy chain		Clathrin, heavy chain; FUNCTIONS IN: structural molecule activity, binding; INVOLVED IN: intracellular protein transport, vesicle-mediated transport; LOCATED IN: plasma membrane, chloroplast, membrane; EXPRESSED IN: guard cell, leaf; EXPRESSED DURING: seedling growth; CONTAINS InterPro DOMAIN/s: Clathrin, heavy chain (InterPro:IPR016341), Clathrin, heavy chain, linker/propeller domain (InterPro:I…	268	1703			ath04144:Endocytosis,
comp248937_c0_seq1	AT3G08530.1	90.57	106	10	0	2	319	1401	1506	4e-52	178	Clathrin, heavy chain		Clathrin, heavy chain; FUNCTIONS IN: structural molecule activity, binding; INVOLVED IN: intracellular protein transport, vesicle-mediated transport; LOCATED IN: plasma membrane, chloroplast, membrane; EXPRESSED IN: guard cell, leaf; EXPRESSED DURING: seedling growth; CONTAINS InterPro DOMAIN/s: Clathrin, heavy chain (InterPro:IPR016341), Clathrin, heavy chain, linker/propeller domain (InterPro:I…	320	1703			ath04144:Endocytosis,
comp253420_c0_seq1	AT3G08530.1	55.56	27	12	0	3	83	1523	1549	9e-09	40	Clathrin, heavy chain		Clathrin, heavy chain; FUNCTIONS IN: structural molecule activity, binding; INVOLVED IN: intracellular protein transport, vesicle-mediated transport; LOCATED IN: plasma membrane, chloroplast, membrane; EXPRESSED IN: guard cell, leaf; EXPRESSED DURING: seedling growth; CONTAINS InterPro DOMAIN/s: Clathrin, heavy chain (InterPro:IPR016341), Clathrin, heavy chain, linker/propeller domain (InterPro:I…	218	1703			ath04144:Endocytosis,
comp260133_c0_seq1	AT3G08530.1	53	100	47	0	47	346	1030	1129	2e-25	102	Clathrin, heavy chain		Clathrin, heavy chain; FUNCTIONS IN: structural molecule activity, binding; INVOLVED IN: intracellular protein transport, vesicle-mediated transport; LOCATED IN: plasma membrane, chloroplast, membrane; EXPRESSED IN: guard cell, leaf; EXPRESSED DURING: seedling growth; CONTAINS InterPro DOMAIN/s: Clathrin, heavy chain (InterPro:IPR016341), Clathrin, heavy chain, linker/propeller domain (InterPro:I…	346	1703			ath04144:Endocytosis,
comp266616_c0_seq1	AT3G08530.1	54.57	449	203	1	1347	1	771	1218	7e-133	422	Clathrin, heavy chain		Clathrin, heavy chain; FUNCTIONS IN: structural molecule activity, binding; INVOLVED IN: intracellular protein transport, vesicle-mediated transport; LOCATED IN: plasma membrane, chloroplast, membrane; EXPRESSED IN: guard cell, leaf; EXPRESSED DURING: seedling growth; CONTAINS InterPro DOMAIN/s: Clathrin, heavy chain (InterPro:IPR016341), Clathrin, heavy chain, linker/propeller domain (InterPro:I…	1351	1703			ath04144:Endocytosis,
comp270351_c0_seq1	AT3G08530.1	50.11	471	234	1	1416	4	1132	1601	5e-166	514	Clathrin, heavy chain		Clathrin, heavy chain; FUNCTIONS IN: structural molecule activity, binding; INVOLVED IN: intracellular protein transport, vesicle-mediated transport; LOCATED IN: plasma membrane, chloroplast, membrane; EXPRESSED IN: guard cell, leaf; EXPRESSED DURING: seedling growth; CONTAINS InterPro DOMAIN/s: Clathrin, heavy chain (InterPro:IPR016341), Clathrin, heavy chain, linker/propeller domain (InterPro:I…	1421	1703			ath04144:Endocytosis,
comp271844_c1_seq1	AT3G08530.1	57.69	78	33	0	234	1	1542	1619	2e-27	106	Clathrin, heavy chain		Clathrin, heavy chain; FUNCTIONS IN: structural molecule activity, binding; INVOLVED IN: intracellular protein transport, vesicle-mediated transport; LOCATED IN: plasma membrane, chloroplast, membrane; EXPRESSED IN: guard cell, leaf; EXPRESSED DURING: seedling growth; CONTAINS InterPro DOMAIN/s: Clathrin, heavy chain (InterPro:IPR016341), Clathrin, heavy chain, linker/propeller domain (InterPro:I…	234	1703			ath04144:Endocytosis,
comp275873_c0_seq1	AT3G08530.1	49.33	75	38	0	1	225	274	348	3e-19	82.8	Clathrin, heavy chain		Clathrin, heavy chain; FUNCTIONS IN: structural molecule activity, binding; INVOLVED IN: intracellular protein transport, vesicle-mediated transport; LOCATED IN: plasma membrane, chloroplast, membrane; EXPRESSED IN: guard cell, leaf; EXPRESSED DURING: seedling growth; CONTAINS InterPro DOMAIN/s: Clathrin, heavy chain (InterPro:IPR016341), Clathrin, heavy chain, linker/propeller domain (InterPro:I…	225	1703			ath04144:Endocytosis,
comp281857_c1_seq1	AT3G08530.1	43.85	301	153	6	871	5	3	299	1e-75	257	Clathrin, heavy chain		Clathrin, heavy chain; FUNCTIONS IN: structural molecule activity, binding; INVOLVED IN: intracellular protein transport, vesicle-mediated transport; LOCATED IN: plasma membrane, chloroplast, membrane; EXPRESSED IN: guard cell, leaf; EXPRESSED DURING: seedling growth; CONTAINS InterPro DOMAIN/s: Clathrin, heavy chain (InterPro:IPR016341), Clathrin, heavy chain, linker/propeller domain (InterPro:I…	1069	1703			ath04144:Endocytosis,
comp287419_c0_seq1	AT3G08530.1	46.97	379	201	0	1255	119	1251	1629	2e-117	377	Clathrin, heavy chain		Clathrin, heavy chain; FUNCTIONS IN: structural molecule activity, binding; INVOLVED IN: intracellular protein transport, vesicle-mediated transport; LOCATED IN: plasma membrane, chloroplast, membrane; EXPRESSED IN: guard cell, leaf; EXPRESSED DURING: seedling growth; CONTAINS InterPro DOMAIN/s: Clathrin, heavy chain (InterPro:IPR016341), Clathrin, heavy chain, linker/propeller domain (InterPro:I…	1260	1703			ath04144:Endocytosis,
comp288500_c0_seq1	AT3G08530.1	85.19	54	8	0	163	2	7	60	9e-25	103	Clathrin, heavy chain		Clathrin, heavy chain; FUNCTIONS IN: structural molecule activity, binding; INVOLVED IN: intracellular protein transport, vesicle-mediated transport; LOCATED IN: plasma membrane, chloroplast, membrane; EXPRESSED IN: guard cell, leaf; EXPRESSED DURING: seedling growth; CONTAINS InterPro DOMAIN/s: Clathrin, heavy chain (InterPro:IPR016341), Clathrin, heavy chain, linker/propeller domain (InterPro:I…	550	1703			ath04144:Endocytosis,
comp290115_c0_seq1	AT3G08530.1	50.55	271	132	1	809	3	1313	1583	3e-88	289	Clathrin, heavy chain		Clathrin, heavy chain; FUNCTIONS IN: structural molecule activity, binding; INVOLVED IN: intracellular protein transport, vesicle-mediated transport; LOCATED IN: plasma membrane, chloroplast, membrane; EXPRESSED IN: guard cell, leaf; EXPRESSED DURING: seedling growth; CONTAINS InterPro DOMAIN/s: Clathrin, heavy chain (InterPro:IPR016341), Clathrin, heavy chain, linker/propeller domain (InterPro:I…	810	1703			ath04144:Endocytosis,
comp295076_c0_seq1	AT3G08530.1	90.14	71	7	0	213	1	1203	1273	8e-38	135	Clathrin, heavy chain		Clathrin, heavy chain; FUNCTIONS IN: structural molecule activity, binding; INVOLVED IN: intracellular protein transport, vesicle-mediated transport; LOCATED IN: plasma membrane, chloroplast, membrane; EXPRESSED IN: guard cell, leaf; EXPRESSED DURING: seedling growth; CONTAINS InterPro DOMAIN/s: Clathrin, heavy chain (InterPro:IPR016341), Clathrin, heavy chain, linker/propeller domain (InterPro:I…	214	1703			ath04144:Endocytosis,
comp295076_c1_seq1	AT3G08530.1	89.55	67	7	0	2	202	1141	1207	4e-34	125	Clathrin, heavy chain		Clathrin, heavy chain; FUNCTIONS IN: structural molecule activity, binding; INVOLVED IN: intracellular protein transport, vesicle-mediated transport; LOCATED IN: plasma membrane, chloroplast, membrane; EXPRESSED IN: guard cell, leaf; EXPRESSED DURING: seedling growth; CONTAINS InterPro DOMAIN/s: Clathrin, heavy chain (InterPro:IPR016341), Clathrin, heavy chain, linker/propeller domain (InterPro:I…	202	1703			ath04144:Endocytosis,
comp297623_c0_seq1	AT3G08530.1	55.03	169	76	0	3	509	1287	1455	1e-52	183	Clathrin, heavy chain		Clathrin, heavy chain; FUNCTIONS IN: structural molecule activity, binding; INVOLVED IN: intracellular protein transport, vesicle-mediated transport; LOCATED IN: plasma membrane, chloroplast, membrane; EXPRESSED IN: guard cell, leaf; EXPRESSED DURING: seedling growth; CONTAINS InterPro DOMAIN/s: Clathrin, heavy chain (InterPro:IPR016341), Clathrin, heavy chain, linker/propeller domain (InterPro:I…	524	1703			ath04144:Endocytosis,
comp300301_c0_seq1	AT3G08530.1	92.65	68	5	0	204	1	49	116	1e-37	135	Clathrin, heavy chain		Clathrin, heavy chain; FUNCTIONS IN: structural molecule activity, binding; INVOLVED IN: intracellular protein transport, vesicle-mediated transport; LOCATED IN: plasma membrane, chloroplast, membrane; EXPRESSED IN: guard cell, leaf; EXPRESSED DURING: seedling growth; CONTAINS InterPro DOMAIN/s: Clathrin, heavy chain (InterPro:IPR016341), Clathrin, heavy chain, linker/propeller domain (InterPro:I…	206	1703			ath04144:Endocytosis,
comp314177_c0_seq1	AT3G08530.1	50.56	443	215	2	3	1319	1202	1644	4e-153	478	Clathrin, heavy chain		Clathrin, heavy chain; FUNCTIONS IN: structural molecule activity, binding; INVOLVED IN: intracellular protein transport, vesicle-mediated transport; LOCATED IN: plasma membrane, chloroplast, membrane; EXPRESSED IN: guard cell, leaf; EXPRESSED DURING: seedling growth; CONTAINS InterPro DOMAIN/s: Clathrin, heavy chain (InterPro:IPR016341), Clathrin, heavy chain, linker/propeller domain (InterPro:I…	1319	1703			ath04144:Endocytosis,
comp330280_c0_seq1	AT3G08530.1	51.65	1390	667	2	4606	443	264	1650	0	1433	Clathrin, heavy chain		Clathrin, heavy chain; FUNCTIONS IN: structural molecule activity, binding; INVOLVED IN: intracellular protein transport, vesicle-mediated transport; LOCATED IN: plasma membrane, chloroplast, membrane; EXPRESSED IN: guard cell, leaf; EXPRESSED DURING: seedling growth; CONTAINS InterPro DOMAIN/s: Clathrin, heavy chain (InterPro:IPR016341), Clathrin, heavy chain, linker/propeller domain (InterPro:I…	4610	1703			ath04144:Endocytosis,
comp332050_c0_seq2	AT3G08530.1	92.7	1383	101	0	4737	589	275	1657	0	2602	Clathrin, heavy chain		Clathrin, heavy chain; FUNCTIONS IN: structural molecule activity, binding; INVOLVED IN: intracellular protein transport, vesicle-mediated transport; LOCATED IN: plasma membrane, chloroplast, membrane; EXPRESSED IN: guard cell, leaf; EXPRESSED DURING: seedling growth; CONTAINS InterPro DOMAIN/s: Clathrin, heavy chain (InterPro:IPR016341), Clathrin, heavy chain, linker/propeller domain (InterPro:I…	4777	1703			ath04144:Endocytosis,
comp334373_c0_seq1	AT3G08530.1	90.74	108	10	0	2	325	1382	1489	3e-55	187	Clathrin, heavy chain		Clathrin, heavy chain; FUNCTIONS IN: structural molecule activity, binding; INVOLVED IN: intracellular protein transport, vesicle-mediated transport; LOCATED IN: plasma membrane, chloroplast, membrane; EXPRESSED IN: guard cell, leaf; EXPRESSED DURING: seedling growth; CONTAINS InterPro DOMAIN/s: Clathrin, heavy chain (InterPro:IPR016341), Clathrin, heavy chain, linker/propeller domain (InterPro:I…	325	1703			ath04144:Endocytosis,
comp343038_c0_seq1	AT3G08530.1	93.59	78	5	0	1	234	707	784	9e-34	124	Clathrin, heavy chain		Clathrin, heavy chain; FUNCTIONS IN: structural molecule activity, binding; INVOLVED IN: intracellular protein transport, vesicle-mediated transport; LOCATED IN: plasma membrane, chloroplast, membrane; EXPRESSED IN: guard cell, leaf; EXPRESSED DURING: seedling growth; CONTAINS InterPro DOMAIN/s: Clathrin, heavy chain (InterPro:IPR016341), Clathrin, heavy chain, linker/propeller domain (InterPro:I…	235	1703			ath04144:Endocytosis,
comp348188_c0_seq1	AT3G08530.1	78.72	47	10	0	5	145	214	260	7e-19	81.3	Clathrin, heavy chain		Clathrin, heavy chain; FUNCTIONS IN: structural molecule activity, binding; INVOLVED IN: intracellular protein transport, vesicle-mediated transport; LOCATED IN: plasma membrane, chloroplast, membrane; EXPRESSED IN: guard cell, leaf; EXPRESSED DURING: seedling growth; CONTAINS InterPro DOMAIN/s: Clathrin, heavy chain (InterPro:IPR016341), Clathrin, heavy chain, linker/propeller domain (InterPro:I…	202	1703			ath04144:Endocytosis,
comp727430_c0_seq1	AT3G08530.1	43.01	193	102	2	9	563	140	332	4e-46	165	Clathrin, heavy chain		Clathrin, heavy chain; FUNCTIONS IN: structural molecule activity, binding; INVOLVED IN: intracellular protein transport, vesicle-mediated transport; LOCATED IN: plasma membrane, chloroplast, membrane; EXPRESSED IN: guard cell, leaf; EXPRESSED DURING: seedling growth; CONTAINS InterPro DOMAIN/s: Clathrin, heavy chain (InterPro:IPR016341), Clathrin, heavy chain, linker/propeller domain (InterPro:I…	565	1703			ath04144:Endocytosis,
comp775582_c0_seq1	AT3G08530.1	41.07	56	32	1	512	348	1579	1634	6e-10	58.2	Clathrin, heavy chain		Clathrin, heavy chain; FUNCTIONS IN: structural molecule activity, binding; INVOLVED IN: intracellular protein transport, vesicle-mediated transport; LOCATED IN: plasma membrane, chloroplast, membrane; EXPRESSED IN: guard cell, leaf; EXPRESSED DURING: seedling growth; CONTAINS InterPro DOMAIN/s: Clathrin, heavy chain (InterPro:IPR016341), Clathrin, heavy chain, linker/propeller domain (InterPro:I…	514	1703			ath04144:Endocytosis,
comp849047_c0_seq1	AT3G08530.1	49.18	61	22	1	217	62	1587	1647	3e-15	70.9	Clathrin, heavy chain		Clathrin, heavy chain; FUNCTIONS IN: structural molecule activity, binding; INVOLVED IN: intracellular protein transport, vesicle-mediated transport; LOCATED IN: plasma membrane, chloroplast, membrane; EXPRESSED IN: guard cell, leaf; EXPRESSED DURING: seedling growth; CONTAINS InterPro DOMAIN/s: Clathrin, heavy chain (InterPro:IPR016341), Clathrin, heavy chain, linker/propeller domain (InterPro:I…	219	1703			ath04144:Endocytosis,
comp886687_c0_seq1	AT3G08530.1	40.74	162	90	2	496	11	1077	1232	4e-34	129	Clathrin, heavy chain		Clathrin, heavy chain; FUNCTIONS IN: structural molecule activity, binding; INVOLVED IN: intracellular protein transport, vesicle-mediated transport; LOCATED IN: plasma membrane, chloroplast, membrane; EXPRESSED IN: guard cell, leaf; EXPRESSED DURING: seedling growth; CONTAINS InterPro DOMAIN/s: Clathrin, heavy chain (InterPro:IPR016341), Clathrin, heavy chain, linker/propeller domain (InterPro:I…	498	1703			ath04144:Endocytosis,
comp953795_c0_seq1	AT3G08530.1	55.02	209	94	0	3	629	922	1130	2e-60	207	Clathrin, heavy chain		Clathrin, heavy chain; FUNCTIONS IN: structural molecule activity, binding; INVOLVED IN: intracellular protein transport, vesicle-mediated transport; LOCATED IN: plasma membrane, chloroplast, membrane; EXPRESSED IN: guard cell, leaf; EXPRESSED DURING: seedling growth; CONTAINS InterPro DOMAIN/s: Clathrin, heavy chain (InterPro:IPR016341), Clathrin, heavy chain, linker/propeller domain (InterPro:I…	633	1703			ath04144:Endocytosis,
comp1016095_c0_seq1	AT3G08530.1	64	75	27	0	226	2	774	848	1e-25	101	Clathrin, heavy chain		Clathrin, heavy chain; FUNCTIONS IN: structural molecule activity, binding; INVOLVED IN: intracellular protein transport, vesicle-mediated transport; LOCATED IN: plasma membrane, chloroplast, membrane; EXPRESSED IN: guard cell, leaf; EXPRESSED DURING: seedling growth; CONTAINS InterPro DOMAIN/s: Clathrin, heavy chain (InterPro:IPR016341), Clathrin, heavy chain, linker/propeller domain (InterPro:I…	228	1703			ath04144:Endocytosis,
comp1185927_c0_seq1	AT3G08530.1	40.66	91	54	0	3	275	1137	1227	1e-19	84.7	Clathrin, heavy chain		Clathrin, heavy chain; FUNCTIONS IN: structural molecule activity, binding; INVOLVED IN: intracellular protein transport, vesicle-mediated transport; LOCATED IN: plasma membrane, chloroplast, membrane; EXPRESSED IN: guard cell, leaf; EXPRESSED DURING: seedling growth; CONTAINS InterPro DOMAIN/s: Clathrin, heavy chain (InterPro:IPR016341), Clathrin, heavy chain, linker/propeller domain (InterPro:I…	276	1703			ath04144:Endocytosis,
comp1386164_c0_seq1	AT3G08530.1	44.94	158	83	1	5	466	187	344	8e-43	154	Clathrin, heavy chain		Clathrin, heavy chain; FUNCTIONS IN: structural molecule activity, binding; INVOLVED IN: intracellular protein transport, vesicle-mediated transport; LOCATED IN: plasma membrane, chloroplast, membrane; EXPRESSED IN: guard cell, leaf; EXPRESSED DURING: seedling growth; CONTAINS InterPro DOMAIN/s: Clathrin, heavy chain (InterPro:IPR016341), Clathrin, heavy chain, linker/propeller domain (InterPro:I…	468	1703			ath04144:Endocytosis,
comp1387352_c0_seq1	AT3G08530.1	50	86	42	1	25	282	1	85	8e-19	82.4	Clathrin, heavy chain		Clathrin, heavy chain; FUNCTIONS IN: structural molecule activity, binding; INVOLVED IN: intracellular protein transport, vesicle-mediated transport; LOCATED IN: plasma membrane, chloroplast, membrane; EXPRESSED IN: guard cell, leaf; EXPRESSED DURING: seedling growth; CONTAINS InterPro DOMAIN/s: Clathrin, heavy chain (InterPro:IPR016341), Clathrin, heavy chain, linker/propeller domain (InterPro:I…	288	1703			ath04144:Endocytosis,
comp1539345_c0_seq1	AT3G08530.1	46.81	94	50	0	8	289	1443	1536	4e-24	97.8	Clathrin, heavy chain		Clathrin, heavy chain; FUNCTIONS IN: structural molecule activity, binding; INVOLVED IN: intracellular protein transport, vesicle-mediated transport; LOCATED IN: plasma membrane, chloroplast, membrane; EXPRESSED IN: guard cell, leaf; EXPRESSED DURING: seedling growth; CONTAINS InterPro DOMAIN/s: Clathrin, heavy chain (InterPro:IPR016341), Clathrin, heavy chain, linker/propeller domain (InterPro:I…	289	1703			ath04144:Endocytosis,
comp1560431_c0_seq1	AT3G08530.1	30.57	157	96	4	140	586	385	536	4e-15	74.7	Clathrin, heavy chain		Clathrin, heavy chain; FUNCTIONS IN: structural molecule activity, binding; INVOLVED IN: intracellular protein transport, vesicle-mediated transport; LOCATED IN: plasma membrane, chloroplast, membrane; EXPRESSED IN: guard cell, leaf; EXPRESSED DURING: seedling growth; CONTAINS InterPro DOMAIN/s: Clathrin, heavy chain (InterPro:IPR016341), Clathrin, heavy chain, linker/propeller domain (InterPro:I…	594	1703			ath04144:Endocytosis,
comp1663997_c0_seq1	AT3G08530.1	28.57	63	43	1	286	98	1597	1657	3e-05	42	Clathrin, heavy chain		Clathrin, heavy chain; FUNCTIONS IN: structural molecule activity, binding; INVOLVED IN: intracellular protein transport, vesicle-mediated transport; LOCATED IN: plasma membrane, chloroplast, membrane; EXPRESSED IN: guard cell, leaf; EXPRESSED DURING: seedling growth; CONTAINS InterPro DOMAIN/s: Clathrin, heavy chain (InterPro:IPR016341), Clathrin, heavy chain, linker/propeller domain (InterPro:I…	286	1703			ath04144:Endocytosis,
comp1991604_c0_seq1	AT3G08530.1	56.76	74	32	0	2	223	1554	1627	1e-24	99	Clathrin, heavy chain		Clathrin, heavy chain; FUNCTIONS IN: structural molecule activity, binding; INVOLVED IN: intracellular protein transport, vesicle-mediated transport; LOCATED IN: plasma membrane, chloroplast, membrane; EXPRESSED IN: guard cell, leaf; EXPRESSED DURING: seedling growth; CONTAINS InterPro DOMAIN/s: Clathrin, heavy chain (InterPro:IPR016341), Clathrin, heavy chain, linker/propeller domain (InterPro:I…	253	1703			ath04144:Endocytosis,
comp2004448_c0_seq1	AT3G08530.1	50	64	32	0	198	7	688	751	2e-15	72	Clathrin, heavy chain		Clathrin, heavy chain; FUNCTIONS IN: structural molecule activity, binding; INVOLVED IN: intracellular protein transport, vesicle-mediated transport; LOCATED IN: plasma membrane, chloroplast, membrane; EXPRESSED IN: guard cell, leaf; EXPRESSED DURING: seedling growth; CONTAINS InterPro DOMAIN/s: Clathrin, heavy chain (InterPro:IPR016341), Clathrin, heavy chain, linker/propeller domain (InterPro:I…	219	1703			ath04144:Endocytosis,
comp2008268_c0_seq1	AT3G08530.1	44.95	109	58	2	2	322	1537	1645	1e-25	102	Clathrin, heavy chain		Clathrin, heavy chain; FUNCTIONS IN: structural molecule activity, binding; INVOLVED IN: intracellular protein transport, vesicle-mediated transport; LOCATED IN: plasma membrane, chloroplast, membrane; EXPRESSED IN: guard cell, leaf; EXPRESSED DURING: seedling growth; CONTAINS InterPro DOMAIN/s: Clathrin, heavy chain (InterPro:IPR016341), Clathrin, heavy chain, linker/propeller domain (InterPro:I…	339	1703			ath04144:Endocytosis,
comp2169133_c0_seq1	AT3G08530.1	59.62	52	21	0	1	156	1604	1655	4e-14	69.7	Clathrin, heavy chain		Clathrin, heavy chain; FUNCTIONS IN: structural molecule activity, binding; INVOLVED IN: intracellular protein transport, vesicle-mediated transport; LOCATED IN: plasma membrane, chloroplast, membrane; EXPRESSED IN: guard cell, leaf; EXPRESSED DURING: seedling growth; CONTAINS InterPro DOMAIN/s: Clathrin, heavy chain (InterPro:IPR016341), Clathrin, heavy chain, linker/propeller domain (InterPro:I…	374	1703			ath04144:Endocytosis,
comp2225236_c0_seq1	AT3G08530.1	62.57	179	67	0	4	540	943	1121	1e-58	200	Clathrin, heavy chain		Clathrin, heavy chain; FUNCTIONS IN: structural molecule activity, binding; INVOLVED IN: intracellular protein transport, vesicle-mediated transport; LOCATED IN: plasma membrane, chloroplast, membrane; EXPRESSED IN: guard cell, leaf; EXPRESSED DURING: seedling growth; CONTAINS InterPro DOMAIN/s: Clathrin, heavy chain (InterPro:IPR016341), Clathrin, heavy chain, linker/propeller domain (InterPro:I…	542	1703			ath04144:Endocytosis,
comp2370557_c0_seq1	AT3G08530.1	52.78	72	34	0	216	1	262	333	1e-20	86.7	Clathrin, heavy chain		Clathrin, heavy chain; FUNCTIONS IN: structural molecule activity, binding; INVOLVED IN: intracellular protein transport, vesicle-mediated transport; LOCATED IN: plasma membrane, chloroplast, membrane; EXPRESSED IN: guard cell, leaf; EXPRESSED DURING: seedling growth; CONTAINS InterPro DOMAIN/s: Clathrin, heavy chain (InterPro:IPR016341), Clathrin, heavy chain, linker/propeller domain (InterPro:I…	224	1703			ath04144:Endocytosis,
comp2429473_c0_seq1	AT3G08530.1	54.29	70	32	0	85	294	1461	1530	2e-18	81.3	Clathrin, heavy chain		Clathrin, heavy chain; FUNCTIONS IN: structural molecule activity, binding; INVOLVED IN: intracellular protein transport, vesicle-mediated transport; LOCATED IN: plasma membrane, chloroplast, membrane; EXPRESSED IN: guard cell, leaf; EXPRESSED DURING: seedling growth; CONTAINS InterPro DOMAIN/s: Clathrin, heavy chain (InterPro:IPR016341), Clathrin, heavy chain, linker/propeller domain (InterPro:I…	294	1703			ath04144:Endocytosis,
comp2649569_c0_seq1	AT3G08530.1	45.33	75	35	1	227	3	1076	1144	8e-12	61.2	Clathrin, heavy chain		Clathrin, heavy chain; FUNCTIONS IN: structural molecule activity, binding; INVOLVED IN: intracellular protein transport, vesicle-mediated transport; LOCATED IN: plasma membrane, chloroplast, membrane; EXPRESSED IN: guard cell, leaf; EXPRESSED DURING: seedling growth; CONTAINS InterPro DOMAIN/s: Clathrin, heavy chain (InterPro:IPR016341), Clathrin, heavy chain, linker/propeller domain (InterPro:I…	231	1703			ath04144:Endocytosis,
comp2837565_c0_seq1	AT3G08530.1	54.93	71	32	0	213	1	1446	1516	1e-21	89.7	Clathrin, heavy chain		Clathrin, heavy chain; FUNCTIONS IN: structural molecule activity, binding; INVOLVED IN: intracellular protein transport, vesicle-mediated transport; LOCATED IN: plasma membrane, chloroplast, membrane; EXPRESSED IN: guard cell, leaf; EXPRESSED DURING: seedling growth; CONTAINS InterPro DOMAIN/s: Clathrin, heavy chain (InterPro:IPR016341), Clathrin, heavy chain, linker/propeller domain (InterPro:I…	213	1703			ath04144:Endocytosis,
comp2907616_c0_seq1	AT3G08530.1	58.11	74	31	0	3	224	1555	1628	1e-27	107	Clathrin, heavy chain		Clathrin, heavy chain; FUNCTIONS IN: structural molecule activity, binding; INVOLVED IN: intracellular protein transport, vesicle-mediated transport; LOCATED IN: plasma membrane, chloroplast, membrane; EXPRESSED IN: guard cell, leaf; EXPRESSED DURING: seedling growth; CONTAINS InterPro DOMAIN/s: Clathrin, heavy chain (InterPro:IPR016341), Clathrin, heavy chain, linker/propeller domain (InterPro:I…	228	1703			ath04144:Endocytosis,
comp2955423_c0_seq1	AT3G08530.1	34.88	86	46	3	235	8	192	277	7e-07	46.6	Clathrin, heavy chain		Clathrin, heavy chain; FUNCTIONS IN: structural molecule activity, binding; INVOLVED IN: intracellular protein transport, vesicle-mediated transport; LOCATED IN: plasma membrane, chloroplast, membrane; EXPRESSED IN: guard cell, leaf; EXPRESSED DURING: seedling growth; CONTAINS InterPro DOMAIN/s: Clathrin, heavy chain (InterPro:IPR016341), Clathrin, heavy chain, linker/propeller domain (InterPro:I…	237	1703			ath04144:Endocytosis,
comp4198451_c0_seq1	AT3G08530.1	55.7	79	35	0	1	237	1044	1122	6e-24	96.7	Clathrin, heavy chain		Clathrin, heavy chain; FUNCTIONS IN: structural molecule activity, binding; INVOLVED IN: intracellular protein transport, vesicle-mediated transport; LOCATED IN: plasma membrane, chloroplast, membrane; EXPRESSED IN: guard cell, leaf; EXPRESSED DURING: seedling growth; CONTAINS InterPro DOMAIN/s: Clathrin, heavy chain (InterPro:IPR016341), Clathrin, heavy chain, linker/propeller domain (InterPro:I…	237	1703			ath04144:Endocytosis,
comp4329443_c0_seq1	AT3G08530.1	56.06	66	26	1	200	3	427	489	5e-13	64.3	Clathrin, heavy chain		Clathrin, heavy chain; FUNCTIONS IN: structural molecule activity, binding; INVOLVED IN: intracellular protein transport, vesicle-mediated transport; LOCATED IN: plasma membrane, chloroplast, membrane; EXPRESSED IN: guard cell, leaf; EXPRESSED DURING: seedling growth; CONTAINS InterPro DOMAIN/s: Clathrin, heavy chain (InterPro:IPR016341), Clathrin, heavy chain, linker/propeller domain (InterPro:I…	202	1703			ath04144:Endocytosis,
comp4553724_c0_seq1	AT3G08530.1	54.67	75	34	0	1	225	1479	1553	2e-21	89.4	Clathrin, heavy chain		Clathrin, heavy chain; FUNCTIONS IN: structural molecule activity, binding; INVOLVED IN: intracellular protein transport, vesicle-mediated transport; LOCATED IN: plasma membrane, chloroplast, membrane; EXPRESSED IN: guard cell, leaf; EXPRESSED DURING: seedling growth; CONTAINS InterPro DOMAIN/s: Clathrin, heavy chain (InterPro:IPR016341), Clathrin, heavy chain, linker/propeller domain (InterPro:I…	225	1703			ath04144:Endocytosis,
comp4560283_c0_seq1	AT3G08530.1	64.86	74	24	1	2	223	1010	1081	1e-24	98.2	Clathrin, heavy chain		Clathrin, heavy chain; FUNCTIONS IN: structural molecule activity, binding; INVOLVED IN: intracellular protein transport, vesicle-mediated transport; LOCATED IN: plasma membrane, chloroplast, membrane; EXPRESSED IN: guard cell, leaf; EXPRESSED DURING: seedling growth; CONTAINS InterPro DOMAIN/s: Clathrin, heavy chain (InterPro:IPR016341), Clathrin, heavy chain, linker/propeller domain (InterPro:I…	223	1703			ath04144:Endocytosis,
comp4615181_c0_seq1	AT3G08530.1	50.82	61	30	0	230	48	397	457	1e-13	66.6	Clathrin, heavy chain		Clathrin, heavy chain; FUNCTIONS IN: structural molecule activity, binding; INVOLVED IN: intracellular protein transport, vesicle-mediated transport; LOCATED IN: plasma membrane, chloroplast, membrane; EXPRESSED IN: guard cell, leaf; EXPRESSED DURING: seedling growth; CONTAINS InterPro DOMAIN/s: Clathrin, heavy chain (InterPro:IPR016341), Clathrin, heavy chain, linker/propeller domain (InterPro:I…	230	1703			ath04144:Endocytosis,
comp4697028_c0_seq1	AT3G08530.1	44.26	122	60	3	8	352	43	163	3e-17	79	Clathrin, heavy chain		Clathrin, heavy chain; FUNCTIONS IN: structural molecule activity, binding; INVOLVED IN: intracellular protein transport, vesicle-mediated transport; LOCATED IN: plasma membrane, chloroplast, membrane; EXPRESSED IN: guard cell, leaf; EXPRESSED DURING: seedling growth; CONTAINS InterPro DOMAIN/s: Clathrin, heavy chain (InterPro:IPR016341), Clathrin, heavy chain, linker/propeller domain (InterPro:I…	356	1703			ath04144:Endocytosis,
comp4830702_c0_seq1	AT3G08530.1	47.78	90	47	0	2	271	1503	1592	1e-25	102	Clathrin, heavy chain		Clathrin, heavy chain; FUNCTIONS IN: structural molecule activity, binding; INVOLVED IN: intracellular protein transport, vesicle-mediated transport; LOCATED IN: plasma membrane, chloroplast, membrane; EXPRESSED IN: guard cell, leaf; EXPRESSED DURING: seedling growth; CONTAINS InterPro DOMAIN/s: Clathrin, heavy chain (InterPro:IPR016341), Clathrin, heavy chain, linker/propeller domain (InterPro:I…	271	1703			ath04144:Endocytosis,
comp5667983_c0_seq1	AT3G08530.1	43.28	67	38	0	204	4	312	378	3e-11	59.3	Clathrin, heavy chain		Clathrin, heavy chain; FUNCTIONS IN: structural molecule activity, binding; INVOLVED IN: intracellular protein transport, vesicle-mediated transport; LOCATED IN: plasma membrane, chloroplast, membrane; EXPRESSED IN: guard cell, leaf; EXPRESSED DURING: seedling growth; CONTAINS InterPro DOMAIN/s: Clathrin, heavy chain (InterPro:IPR016341), Clathrin, heavy chain, linker/propeller domain (InterPro:I…	206	1703			ath04144:Endocytosis,
comp6329150_c0_seq1	AT3G08530.1	27.14	70	50	1	212	3	296	364	7e-05	40	Clathrin, heavy chain		Clathrin, heavy chain; FUNCTIONS IN: structural molecule activity, binding; INVOLVED IN: intracellular protein transport, vesicle-mediated transport; LOCATED IN: plasma membrane, chloroplast, membrane; EXPRESSED IN: guard cell, leaf; EXPRESSED DURING: seedling growth; CONTAINS InterPro DOMAIN/s: Clathrin, heavy chain (InterPro:IPR016341), Clathrin, heavy chain, linker/propeller domain (InterPro:I…	213	1703			ath04144:Endocytosis,
comp7124100_c0_seq1	AT3G08530.1	46.34	82	42	1	251	6	624	703	4e-16	73.9	Clathrin, heavy chain		Clathrin, heavy chain; FUNCTIONS IN: structural molecule activity, binding; INVOLVED IN: intracellular protein transport, vesicle-mediated transport; LOCATED IN: plasma membrane, chloroplast, membrane; EXPRESSED IN: guard cell, leaf; EXPRESSED DURING: seedling growth; CONTAINS InterPro DOMAIN/s: Clathrin, heavy chain (InterPro:IPR016341), Clathrin, heavy chain, linker/propeller domain (InterPro:I…	251	1703			ath04144:Endocytosis,
comp284026_c0_seq1	AT3G10640.1	45.92	98	53	0	408	115	60	157	5e-26	100	SNF7 family protein		VPS60.1; CONTAINS InterPro DOMAIN/s: Snf7 (InterPro:IPR005024); BEST Arabidopsis thaliana protein match is: SNF7 family protein (TAIR:AT5G04850.1); Has 1147 Blast hits to 1145 proteins in 230 species: Archae - 3; Bacteria - 8; Metazoa - 447; Fungi - 307; Plants - 230; Viruses - 0; Other Eukaryotes - 152 (source: NCBI BLink).	415	235			ath04144:Endocytosis,
comp288876_c0_seq1	AT3G10640.1	43.3	97	55	0	10	300	60	156	3e-20	85.1	SNF7 family protein		VPS60.1; CONTAINS InterPro DOMAIN/s: Snf7 (InterPro:IPR005024); BEST Arabidopsis thaliana protein match is: SNF7 family protein (TAIR:AT5G04850.1); Has 1147 Blast hits to 1145 proteins in 230 species: Archae - 3; Bacteria - 8; Metazoa - 447; Fungi - 307; Plants - 230; Viruses - 0; Other Eukaryotes - 152 (source: NCBI BLink).	459	235			ath04144:Endocytosis,
comp288876_c1_seq1	AT3G10640.1	40.32	62	36	1	110	292	1	62	4e-08	49.3	SNF7 family protein		VPS60.1; CONTAINS InterPro DOMAIN/s: Snf7 (InterPro:IPR005024); BEST Arabidopsis thaliana protein match is: SNF7 family protein (TAIR:AT5G04850.1); Has 1147 Blast hits to 1145 proteins in 230 species: Archae - 3; Bacteria - 8; Metazoa - 447; Fungi - 307; Plants - 230; Viruses - 0; Other Eukaryotes - 152 (source: NCBI BLink).	296	235			ath04144:Endocytosis,
comp318708_c0_seq1	AT3G10640.1	82.98	235	35	2	327	1016	1	235	1e-136	396	SNF7 family protein		VPS60.1; CONTAINS InterPro DOMAIN/s: Snf7 (InterPro:IPR005024); BEST Arabidopsis thaliana protein match is: SNF7 family protein (TAIR:AT5G04850.1); Has 1147 Blast hits to 1145 proteins in 230 species: Archae - 3; Bacteria - 8; Metazoa - 447; Fungi - 307; Plants - 230; Viruses - 0; Other Eukaryotes - 152 (source: NCBI BLink).	1345	235			ath04144:Endocytosis,
comp622025_c0_seq1	AT3G10640.1	39.24	237	122	3	703	32	1	228	2e-44	152	SNF7 family protein		VPS60.1; CONTAINS InterPro DOMAIN/s: Snf7 (InterPro:IPR005024); BEST Arabidopsis thaliana protein match is: SNF7 family protein (TAIR:AT5G04850.1); Has 1147 Blast hits to 1145 proteins in 230 species: Archae - 3; Bacteria - 8; Metazoa - 447; Fungi - 307; Plants - 230; Viruses - 0; Other Eukaryotes - 152 (source: NCBI BLink).	734	235			ath04144:Endocytosis,
comp679178_c0_seq1	AT3G10640.1	42.95	156	88	1	43	507	1	156	2e-35	129	SNF7 family protein		VPS60.1; CONTAINS InterPro DOMAIN/s: Snf7 (InterPro:IPR005024); BEST Arabidopsis thaliana protein match is: SNF7 family protein (TAIR:AT5G04850.1); Has 1147 Blast hits to 1145 proteins in 230 species: Archae - 3; Bacteria - 8; Metazoa - 447; Fungi - 307; Plants - 230; Viruses - 0; Other Eukaryotes - 152 (source: NCBI BLink).	839	235			ath04144:Endocytosis,
comp1453430_c0_seq1	AT3G10640.2	51.72	58	28	0	7	180	34	91	2e-12	60.5	SNF7 family protein		VPS60.1; CONTAINS InterPro DOMAIN/s: Snf7 (InterPro:IPR005024); BEST Arabidopsis thaliana protein match is: SNF7 family protein (TAIR:AT5G04850.1); Has 35333 Blast hits to 34131 proteins in 2444 species: Archae - 798; Bacteria - 22429; Metazoa - 974; Fungi - 991; Plants - 531; Viruses - 0; Other Eukaryotes - 9610 (source: NCBI BLink).	301	170			ath04144:Endocytosis,
comp2323185_c0_seq1	AT3G10640.1	41.67	108	62	1	3	323	48	155	3e-15	69.7	SNF7 family protein		VPS60.1; CONTAINS InterPro DOMAIN/s: Snf7 (InterPro:IPR005024); BEST Arabidopsis thaliana protein match is: SNF7 family protein (TAIR:AT5G04850.1); Has 1147 Blast hits to 1145 proteins in 230 species: Archae - 3; Bacteria - 8; Metazoa - 447; Fungi - 307; Plants - 230; Viruses - 0; Other Eukaryotes - 152 (source: NCBI BLink).	369	235			ath04144:Endocytosis,
comp2367963_c0_seq1	AT3G10640.2	61.9	63	24	0	209	21	28	90	9e-21	82	SNF7 family protein		VPS60.1; CONTAINS InterPro DOMAIN/s: Snf7 (InterPro:IPR005024); BEST Arabidopsis thaliana protein match is: SNF7 family protein (TAIR:AT5G04850.1); Has 35333 Blast hits to 34131 proteins in 2444 species: Archae - 798; Bacteria - 22429; Metazoa - 974; Fungi - 991; Plants - 531; Viruses - 0; Other Eukaryotes - 9610 (source: NCBI BLink).	210	170			ath04144:Endocytosis,
comp2448281_c0_seq1	AT3G10640.2	49.23	65	30	1	1	195	66	127	5e-05	39.3	SNF7 family protein		VPS60.1; CONTAINS InterPro DOMAIN/s: Snf7 (InterPro:IPR005024); BEST Arabidopsis thaliana protein match is: SNF7 family protein (TAIR:AT5G04850.1); Has 35333 Blast hits to 34131 proteins in 2444 species: Archae - 798; Bacteria - 22429; Metazoa - 974; Fungi - 991; Plants - 531; Viruses - 0; Other Eukaryotes - 9610 (source: NCBI BLink).	232	170			ath04144:Endocytosis,
comp4595945_c0_seq1	AT3G10640.1	45.57	79	40	2	24	260	1	76	1e-13	63.9	SNF7 family protein		VPS60.1; CONTAINS InterPro DOMAIN/s: Snf7 (InterPro:IPR005024); BEST Arabidopsis thaliana protein match is: SNF7 family protein (TAIR:AT5G04850.1); Has 1147 Blast hits to 1145 proteins in 230 species: Archae - 3; Bacteria - 8; Metazoa - 447; Fungi - 307; Plants - 230; Viruses - 0; Other Eukaryotes - 152 (source: NCBI BLink).	261	235			ath04144:Endocytosis,
comp26832_c0_seq1	AT3G11130.1	50.42	119	58	1	358	2	783	900	1e-28	111	Clathrin, heavy chain		Clathrin, heavy chain; FUNCTIONS IN: structural molecule activity, binding; INVOLVED IN: intracellular protein transport, vesicle-mediated transport; LOCATED IN: plasma membrane, vacuole; EXPRESSED IN: male gametophyte, guard cell, cultured cell, pollen tube; EXPRESSED DURING: L mature pollen stage, M germinated pollen stage; CONTAINS InterPro DOMAIN/s: Clathrin, heavy chain (InterPro:IPR016341),…	358	1705			ath04144:Endocytosis,
comp35423_c0_seq1	AT3G11130.1	59.21	76	31	0	6	233	1299	1374	1e-26	103	Clathrin, heavy chain		Clathrin, heavy chain; FUNCTIONS IN: structural molecule activity, binding; INVOLVED IN: intracellular protein transport, vesicle-mediated transport; LOCATED IN: plasma membrane, vacuole; EXPRESSED IN: male gametophyte, guard cell, cultured cell, pollen tube; EXPRESSED DURING: L mature pollen stage, M germinated pollen stage; CONTAINS InterPro DOMAIN/s: Clathrin, heavy chain (InterPro:IPR016341),…	234	1705			ath04144:Endocytosis,
comp45230_c0_seq1	AT3G11130.1	51.39	72	35	0	230	15	392	463	8e-18	79	Clathrin, heavy chain		Clathrin, heavy chain; FUNCTIONS IN: structural molecule activity, binding; INVOLVED IN: intracellular protein transport, vesicle-mediated transport; LOCATED IN: plasma membrane, vacuole; EXPRESSED IN: male gametophyte, guard cell, cultured cell, pollen tube; EXPRESSED DURING: L mature pollen stage, M germinated pollen stage; CONTAINS InterPro DOMAIN/s: Clathrin, heavy chain (InterPro:IPR016341),…	234	1705			ath04144:Endocytosis,
comp138217_c0_seq1	AT3G11130.1	41.54	65	38	0	196	2	1196	1260	2e-10	56.6	Clathrin, heavy chain		Clathrin, heavy chain; FUNCTIONS IN: structural molecule activity, binding; INVOLVED IN: intracellular protein transport, vesicle-mediated transport; LOCATED IN: plasma membrane, vacuole; EXPRESSED IN: male gametophyte, guard cell, cultured cell, pollen tube; EXPRESSED DURING: L mature pollen stage, M germinated pollen stage; CONTAINS InterPro DOMAIN/s: Clathrin, heavy chain (InterPro:IPR016341),…	201	1705			ath04144:Endocytosis,
comp149067_c0_seq1	AT3G11130.1	36.76	68	43	0	4	207	469	536	3e-09	53.5	Clathrin, heavy chain		Clathrin, heavy chain; FUNCTIONS IN: structural molecule activity, binding; INVOLVED IN: intracellular protein transport, vesicle-mediated transport; LOCATED IN: plasma membrane, vacuole; EXPRESSED IN: male gametophyte, guard cell, cultured cell, pollen tube; EXPRESSED DURING: L mature pollen stage, M germinated pollen stage; CONTAINS InterPro DOMAIN/s: Clathrin, heavy chain (InterPro:IPR016341),…	211	1705			ath04144:Endocytosis,
comp150159_c0_seq1	AT3G11130.1	66.67	60	20	0	16	195	1216	1275	3e-20	85.5	Clathrin, heavy chain		Clathrin, heavy chain; FUNCTIONS IN: structural molecule activity, binding; INVOLVED IN: intracellular protein transport, vesicle-mediated transport; LOCATED IN: plasma membrane, vacuole; EXPRESSED IN: male gametophyte, guard cell, cultured cell, pollen tube; EXPRESSED DURING: L mature pollen stage, M germinated pollen stage; CONTAINS InterPro DOMAIN/s: Clathrin, heavy chain (InterPro:IPR016341),…	201	1705			ath04144:Endocytosis,
comp202722_c0_seq1	AT3G11130.1	63.16	57	21	0	454	284	1571	1627	8e-19	84.7	Clathrin, heavy chain		Clathrin, heavy chain; FUNCTIONS IN: structural molecule activity, binding; INVOLVED IN: intracellular protein transport, vesicle-mediated transport; LOCATED IN: plasma membrane, vacuole; EXPRESSED IN: male gametophyte, guard cell, cultured cell, pollen tube; EXPRESSED DURING: L mature pollen stage, M germinated pollen stage; CONTAINS InterPro DOMAIN/s: Clathrin, heavy chain (InterPro:IPR016341),…	455	1705			ath04144:Endocytosis,
comp204276_c0_seq1	AT3G11130.1	37.74	106	65	1	21	338	655	759	1e-16	77	Clathrin, heavy chain		Clathrin, heavy chain; FUNCTIONS IN: structural molecule activity, binding; INVOLVED IN: intracellular protein transport, vesicle-mediated transport; LOCATED IN: plasma membrane, vacuole; EXPRESSED IN: male gametophyte, guard cell, cultured cell, pollen tube; EXPRESSED DURING: L mature pollen stage, M germinated pollen stage; CONTAINS InterPro DOMAIN/s: Clathrin, heavy chain (InterPro:IPR016341),…	342	1705			ath04144:Endocytosis,
comp204276_c1_seq1	AT3G11130.1	52.07	121	56	2	366	4	754	872	1e-31	120	Clathrin, heavy chain		Clathrin, heavy chain; FUNCTIONS IN: structural molecule activity, binding; INVOLVED IN: intracellular protein transport, vesicle-mediated transport; LOCATED IN: plasma membrane, vacuole; EXPRESSED IN: male gametophyte, guard cell, cultured cell, pollen tube; EXPRESSED DURING: L mature pollen stage, M germinated pollen stage; CONTAINS InterPro DOMAIN/s: Clathrin, heavy chain (InterPro:IPR016341),…	366	1705			ath04144:Endocytosis,
comp246079_c0_seq1	AT3G11130.1	95.12	82	4	0	2	247	889	970	4e-50	171	Clathrin, heavy chain		Clathrin, heavy chain; FUNCTIONS IN: structural molecule activity, binding; INVOLVED IN: intracellular protein transport, vesicle-mediated transport; LOCATED IN: plasma membrane, vacuole; EXPRESSED IN: male gametophyte, guard cell, cultured cell, pollen tube; EXPRESSED DURING: L mature pollen stage, M germinated pollen stage; CONTAINS InterPro DOMAIN/s: Clathrin, heavy chain (InterPro:IPR016341),…	247	1705			ath04144:Endocytosis,
comp246775_c0_seq1	AT3G11130.1	46	50	27	0	404	255	399	448	3e-07	48.9	Clathrin, heavy chain		Clathrin, heavy chain; FUNCTIONS IN: structural molecule activity, binding; INVOLVED IN: intracellular protein transport, vesicle-mediated transport; LOCATED IN: plasma membrane, vacuole; EXPRESSED IN: male gametophyte, guard cell, cultured cell, pollen tube; EXPRESSED DURING: L mature pollen stage, M germinated pollen stage; CONTAINS InterPro DOMAIN/s: Clathrin, heavy chain (InterPro:IPR016341),…	406	1705			ath04144:Endocytosis,
comp271716_c0_seq1	AT3G11130.1	51.81	386	182	2	11	1168	545	926	5e-126	400	Clathrin, heavy chain		Clathrin, heavy chain; FUNCTIONS IN: structural molecule activity, binding; INVOLVED IN: intracellular protein transport, vesicle-mediated transport; LOCATED IN: plasma membrane, vacuole; EXPRESSED IN: male gametophyte, guard cell, cultured cell, pollen tube; EXPRESSED DURING: L mature pollen stage, M germinated pollen stage; CONTAINS InterPro DOMAIN/s: Clathrin, heavy chain (InterPro:IPR016341),…	1170	1705			ath04144:Endocytosis,
comp275363_c0_seq1	AT3G11130.1	48.43	159	74	5	2	463	112	267	3e-43	155	Clathrin, heavy chain		Clathrin, heavy chain; FUNCTIONS IN: structural molecule activity, binding; INVOLVED IN: intracellular protein transport, vesicle-mediated transport; LOCATED IN: plasma membrane, vacuole; EXPRESSED IN: male gametophyte, guard cell, cultured cell, pollen tube; EXPRESSED DURING: L mature pollen stage, M germinated pollen stage; CONTAINS InterPro DOMAIN/s: Clathrin, heavy chain (InterPro:IPR016341),…	465	1705			ath04144:Endocytosis,
comp281857_c0_seq1	AT3G11130.1	44.67	150	83	0	1	450	299	448	1e-29	116	Clathrin, heavy chain		Clathrin, heavy chain; FUNCTIONS IN: structural molecule activity, binding; INVOLVED IN: intracellular protein transport, vesicle-mediated transport; LOCATED IN: plasma membrane, vacuole; EXPRESSED IN: male gametophyte, guard cell, cultured cell, pollen tube; EXPRESSED DURING: L mature pollen stage, M germinated pollen stage; CONTAINS InterPro DOMAIN/s: Clathrin, heavy chain (InterPro:IPR016341),…	450	1705			ath04144:Endocytosis,
comp290115_c1_seq1	AT3G11130.1	57.63	118	50	0	2	355	1201	1318	1e-39	143	Clathrin, heavy chain		Clathrin, heavy chain; FUNCTIONS IN: structural molecule activity, binding; INVOLVED IN: intracellular protein transport, vesicle-mediated transport; LOCATED IN: plasma membrane, vacuole; EXPRESSED IN: male gametophyte, guard cell, cultured cell, pollen tube; EXPRESSED DURING: L mature pollen stage, M germinated pollen stage; CONTAINS InterPro DOMAIN/s: Clathrin, heavy chain (InterPro:IPR016341),…	356	1705			ath04144:Endocytosis,
comp291327_c0_seq1	AT3G11130.1	46.34	123	58	2	256	609	2	121	1e-22	97.8	Clathrin, heavy chain		Clathrin, heavy chain; FUNCTIONS IN: structural molecule activity, binding; INVOLVED IN: intracellular protein transport, vesicle-mediated transport; LOCATED IN: plasma membrane, vacuole; EXPRESSED IN: male gametophyte, guard cell, cultured cell, pollen tube; EXPRESSED DURING: L mature pollen stage, M germinated pollen stage; CONTAINS InterPro DOMAIN/s: Clathrin, heavy chain (InterPro:IPR016341),…	636	1705			ath04144:Endocytosis,
comp291843_c0_seq1	AT3G11130.1	54.27	398	177	2	1196	3	1182	1574	6e-133	421	Clathrin, heavy chain		Clathrin, heavy chain; FUNCTIONS IN: structural molecule activity, binding; INVOLVED IN: intracellular protein transport, vesicle-mediated transport; LOCATED IN: plasma membrane, vacuole; EXPRESSED IN: male gametophyte, guard cell, cultured cell, pollen tube; EXPRESSED DURING: L mature pollen stage, M germinated pollen stage; CONTAINS InterPro DOMAIN/s: Clathrin, heavy chain (InterPro:IPR016341),…	1198	1705			ath04144:Endocytosis,
comp330086_c0_seq1	AT3G11130.1	56.04	1117	475	7	2	3346	532	1634	0	1253	Clathrin, heavy chain		Clathrin, heavy chain; FUNCTIONS IN: structural molecule activity, binding; INVOLVED IN: intracellular protein transport, vesicle-mediated transport; LOCATED IN: plasma membrane, vacuole; EXPRESSED IN: male gametophyte, guard cell, cultured cell, pollen tube; EXPRESSED DURING: L mature pollen stage, M germinated pollen stage; CONTAINS InterPro DOMAIN/s: Clathrin, heavy chain (InterPro:IPR016341),…	3804	1705			ath04144:Endocytosis,
comp331032_c1_seq12	AT3G11130.1	89.62	106	11	0	990	673	1552	1657	9e-49	178	Clathrin, heavy chain		Clathrin, heavy chain; FUNCTIONS IN: structural molecule activity, binding; INVOLVED IN: intracellular protein transport, vesicle-mediated transport; LOCATED IN: plasma membrane, vacuole; EXPRESSED IN: male gametophyte, guard cell, cultured cell, pollen tube; EXPRESSED DURING: L mature pollen stage, M germinated pollen stage; CONTAINS InterPro DOMAIN/s: Clathrin, heavy chain (InterPro:IPR016341),…	991	1705			ath04144:Endocytosis,
comp689809_c0_seq1	AT3G11130.1	58.82	119	49	0	2	358	970	1088	4e-30	116	Clathrin, heavy chain		Clathrin, heavy chain; FUNCTIONS IN: structural molecule activity, binding; INVOLVED IN: intracellular protein transport, vesicle-mediated transport; LOCATED IN: plasma membrane, vacuole; EXPRESSED IN: male gametophyte, guard cell, cultured cell, pollen tube; EXPRESSED DURING: L mature pollen stage, M germinated pollen stage; CONTAINS InterPro DOMAIN/s: Clathrin, heavy chain (InterPro:IPR016341),…	364	1705			ath04144:Endocytosis,
comp705375_c0_seq1	AT3G11130.1	48.96	96	44	1	25	297	1552	1647	1e-25	104	Clathrin, heavy chain		Clathrin, heavy chain; FUNCTIONS IN: structural molecule activity, binding; INVOLVED IN: intracellular protein transport, vesicle-mediated transport; LOCATED IN: plasma membrane, vacuole; EXPRESSED IN: male gametophyte, guard cell, cultured cell, pollen tube; EXPRESSED DURING: L mature pollen stage, M germinated pollen stage; CONTAINS InterPro DOMAIN/s: Clathrin, heavy chain (InterPro:IPR016341),…	466	1705			ath04144:Endocytosis,
comp827508_c0_seq1	AT3G11130.1	48.52	169	77	3	19	510	7	170	3e-43	155	Clathrin, heavy chain		Clathrin, heavy chain; FUNCTIONS IN: structural molecule activity, binding; INVOLVED IN: intracellular protein transport, vesicle-mediated transport; LOCATED IN: plasma membrane, vacuole; EXPRESSED IN: male gametophyte, guard cell, cultured cell, pollen tube; EXPRESSED DURING: L mature pollen stage, M germinated pollen stage; CONTAINS InterPro DOMAIN/s: Clathrin, heavy chain (InterPro:IPR016341),…	513	1705			ath04144:Endocytosis,
comp1065716_c0_seq1	AT3G11130.1	56.1	82	34	1	246	1	930	1009	2e-27	107	Clathrin, heavy chain		Clathrin, heavy chain; FUNCTIONS IN: structural molecule activity, binding; INVOLVED IN: intracellular protein transport, vesicle-mediated transport; LOCATED IN: plasma membrane, vacuole; EXPRESSED IN: male gametophyte, guard cell, cultured cell, pollen tube; EXPRESSED DURING: L mature pollen stage, M germinated pollen stage; CONTAINS InterPro DOMAIN/s: Clathrin, heavy chain (InterPro:IPR016341),…	246	1705			ath04144:Endocytosis,
comp1154999_c0_seq1	AT3G11130.1	91.3	69	6	0	209	3	795	863	6e-38	136	Clathrin, heavy chain		Clathrin, heavy chain; FUNCTIONS IN: structural molecule activity, binding; INVOLVED IN: intracellular protein transport, vesicle-mediated transport; LOCATED IN: plasma membrane, vacuole; EXPRESSED IN: male gametophyte, guard cell, cultured cell, pollen tube; EXPRESSED DURING: L mature pollen stage, M germinated pollen stage; CONTAINS InterPro DOMAIN/s: Clathrin, heavy chain (InterPro:IPR016341),…	210	1705			ath04144:Endocytosis,
comp1163916_c0_seq1	AT3G11130.1	45.19	135	74	0	1	405	262	396	3e-37	137	Clathrin, heavy chain		Clathrin, heavy chain; FUNCTIONS IN: structural molecule activity, binding; INVOLVED IN: intracellular protein transport, vesicle-mediated transport; LOCATED IN: plasma membrane, vacuole; EXPRESSED IN: male gametophyte, guard cell, cultured cell, pollen tube; EXPRESSED DURING: L mature pollen stage, M germinated pollen stage; CONTAINS InterPro DOMAIN/s: Clathrin, heavy chain (InterPro:IPR016341),…	407	1705			ath04144:Endocytosis,
comp1383960_c0_seq1	AT3G11130.1	56.45	62	27	0	18	203	553	614	9e-17	75.1	Clathrin, heavy chain		Clathrin, heavy chain; FUNCTIONS IN: structural molecule activity, binding; INVOLVED IN: intracellular protein transport, vesicle-mediated transport; LOCATED IN: plasma membrane, vacuole; EXPRESSED IN: male gametophyte, guard cell, cultured cell, pollen tube; EXPRESSED DURING: L mature pollen stage, M germinated pollen stage; CONTAINS InterPro DOMAIN/s: Clathrin, heavy chain (InterPro:IPR016341),…	205	1705			ath04144:Endocytosis,
comp1569951_c0_seq1	AT3G11130.1	46.05	76	41	0	1	228	331	406	5e-18	79.3	Clathrin, heavy chain		Clathrin, heavy chain; FUNCTIONS IN: structural molecule activity, binding; INVOLVED IN: intracellular protein transport, vesicle-mediated transport; LOCATED IN: plasma membrane, vacuole; EXPRESSED IN: male gametophyte, guard cell, cultured cell, pollen tube; EXPRESSED DURING: L mature pollen stage, M germinated pollen stage; CONTAINS InterPro DOMAIN/s: Clathrin, heavy chain (InterPro:IPR016341),…	228	1705			ath04144:Endocytosis,
comp1776683_c0_seq1	AT3G11130.1	63.39	112	39	1	337	2	1009	1118	2e-40	145	Clathrin, heavy chain		Clathrin, heavy chain; FUNCTIONS IN: structural molecule activity, binding; INVOLVED IN: intracellular protein transport, vesicle-mediated transport; LOCATED IN: plasma membrane, vacuole; EXPRESSED IN: male gametophyte, guard cell, cultured cell, pollen tube; EXPRESSED DURING: L mature pollen stage, M germinated pollen stage; CONTAINS InterPro DOMAIN/s: Clathrin, heavy chain (InterPro:IPR016341),…	339	1705			ath04144:Endocytosis,
comp1812897_c0_seq1	AT3G11130.1	57.14	70	30	0	3	212	869	938	8e-21	87	Clathrin, heavy chain		Clathrin, heavy chain; FUNCTIONS IN: structural molecule activity, binding; INVOLVED IN: intracellular protein transport, vesicle-mediated transport; LOCATED IN: plasma membrane, vacuole; EXPRESSED IN: male gametophyte, guard cell, cultured cell, pollen tube; EXPRESSED DURING: L mature pollen stage, M germinated pollen stage; CONTAINS InterPro DOMAIN/s: Clathrin, heavy chain (InterPro:IPR016341),…	213	1705			ath04144:Endocytosis,
comp2227048_c0_seq1	AT3G11130.1	43.75	128	71	1	15	395	607	734	2e-29	114	Clathrin, heavy chain		Clathrin, heavy chain; FUNCTIONS IN: structural molecule activity, binding; INVOLVED IN: intracellular protein transport, vesicle-mediated transport; LOCATED IN: plasma membrane, vacuole; EXPRESSED IN: male gametophyte, guard cell, cultured cell, pollen tube; EXPRESSED DURING: L mature pollen stage, M germinated pollen stage; CONTAINS InterPro DOMAIN/s: Clathrin, heavy chain (InterPro:IPR016341),…	404	1705			ath04144:Endocytosis,
comp2427838_c0_seq1	AT3G11130.1	56.7	97	42	0	292	2	1325	1421	3e-35	130	Clathrin, heavy chain		Clathrin, heavy chain; FUNCTIONS IN: structural molecule activity, binding; INVOLVED IN: intracellular protein transport, vesicle-mediated transport; LOCATED IN: plasma membrane, vacuole; EXPRESSED IN: male gametophyte, guard cell, cultured cell, pollen tube; EXPRESSED DURING: L mature pollen stage, M germinated pollen stage; CONTAINS InterPro DOMAIN/s: Clathrin, heavy chain (InterPro:IPR016341),…	305	1705			ath04144:Endocytosis,
comp2434628_c0_seq1	AT3G11130.1	52.9	138	65	0	417	4	487	624	7e-43	153	Clathrin, heavy chain		Clathrin, heavy chain; FUNCTIONS IN: structural molecule activity, binding; INVOLVED IN: intracellular protein transport, vesicle-mediated transport; LOCATED IN: plasma membrane, vacuole; EXPRESSED IN: male gametophyte, guard cell, cultured cell, pollen tube; EXPRESSED DURING: L mature pollen stage, M germinated pollen stage; CONTAINS InterPro DOMAIN/s: Clathrin, heavy chain (InterPro:IPR016341),…	417	1705			ath04144:Endocytosis,
comp3708312_c0_seq1	AT3G11130.1	56.03	116	51	0	3	350	737	852	5e-38	138	Clathrin, heavy chain		Clathrin, heavy chain; FUNCTIONS IN: structural molecule activity, binding; INVOLVED IN: intracellular protein transport, vesicle-mediated transport; LOCATED IN: plasma membrane, vacuole; EXPRESSED IN: male gametophyte, guard cell, cultured cell, pollen tube; EXPRESSED DURING: L mature pollen stage, M germinated pollen stage; CONTAINS InterPro DOMAIN/s: Clathrin, heavy chain (InterPro:IPR016341),…	354	1705			ath04144:Endocytosis,
comp4018076_c0_seq1	AT3G11130.1	69.12	68	21	0	2	205	979	1046	1e-22	92	Clathrin, heavy chain		Clathrin, heavy chain; FUNCTIONS IN: structural molecule activity, binding; INVOLVED IN: intracellular protein transport, vesicle-mediated transport; LOCATED IN: plasma membrane, vacuole; EXPRESSED IN: male gametophyte, guard cell, cultured cell, pollen tube; EXPRESSED DURING: L mature pollen stage, M germinated pollen stage; CONTAINS InterPro DOMAIN/s: Clathrin, heavy chain (InterPro:IPR016341),…	207	1705			ath04144:Endocytosis,
comp4432628_c0_seq1	AT3G11130.1	65.67	67	23	0	1	201	900	966	9e-25	98.2	Clathrin, heavy chain		Clathrin, heavy chain; FUNCTIONS IN: structural molecule activity, binding; INVOLVED IN: intracellular protein transport, vesicle-mediated transport; LOCATED IN: plasma membrane, vacuole; EXPRESSED IN: male gametophyte, guard cell, cultured cell, pollen tube; EXPRESSED DURING: L mature pollen stage, M germinated pollen stage; CONTAINS InterPro DOMAIN/s: Clathrin, heavy chain (InterPro:IPR016341),…	205	1705			ath04144:Endocytosis,
comp4690405_c0_seq1	AT3G11130.1	49.3	71	26	2	227	15	1591	1651	9e-13	63.9	Clathrin, heavy chain		Clathrin, heavy chain; FUNCTIONS IN: structural molecule activity, binding; INVOLVED IN: intracellular protein transport, vesicle-mediated transport; LOCATED IN: plasma membrane, vacuole; EXPRESSED IN: male gametophyte, guard cell, cultured cell, pollen tube; EXPRESSED DURING: L mature pollen stage, M germinated pollen stage; CONTAINS InterPro DOMAIN/s: Clathrin, heavy chain (InterPro:IPR016341),…	227	1705			ath04144:Endocytosis,
comp4833070_c0_seq1	AT3G11130.1	49.12	114	58	0	347	6	624	737	1e-34	129	Clathrin, heavy chain		Clathrin, heavy chain; FUNCTIONS IN: structural molecule activity, binding; INVOLVED IN: intracellular protein transport, vesicle-mediated transport; LOCATED IN: plasma membrane, vacuole; EXPRESSED IN: male gametophyte, guard cell, cultured cell, pollen tube; EXPRESSED DURING: L mature pollen stage, M germinated pollen stage; CONTAINS InterPro DOMAIN/s: Clathrin, heavy chain (InterPro:IPR016341),…	348	1705			ath04144:Endocytosis,
comp6513481_c0_seq1	AT3G11130.1	50	80	40	0	2	241	602	681	6e-22	90.9	Clathrin, heavy chain		Clathrin, heavy chain; FUNCTIONS IN: structural molecule activity, binding; INVOLVED IN: intracellular protein transport, vesicle-mediated transport; LOCATED IN: plasma membrane, vacuole; EXPRESSED IN: male gametophyte, guard cell, cultured cell, pollen tube; EXPRESSED DURING: L mature pollen stage, M germinated pollen stage; CONTAINS InterPro DOMAIN/s: Clathrin, heavy chain (InterPro:IPR016341),…	241	1705			ath04144:Endocytosis,
comp6858975_c0_seq1	AT3G11130.1	56.31	103	45	0	1	309	423	525	5e-32	120	Clathrin, heavy chain		Clathrin, heavy chain; FUNCTIONS IN: structural molecule activity, binding; INVOLVED IN: intracellular protein transport, vesicle-mediated transport; LOCATED IN: plasma membrane, vacuole; EXPRESSED IN: male gametophyte, guard cell, cultured cell, pollen tube; EXPRESSED DURING: L mature pollen stage, M germinated pollen stage; CONTAINS InterPro DOMAIN/s: Clathrin, heavy chain (InterPro:IPR016341),…	311	1705			ath04144:Endocytosis,
comp311683_c0_seq1	AT3G12400.1	67.5	80	23	1	288	527	1	77	2e-31	118	Ubiquitin-conjugating enzyme/RWD-like protein	Mutants of this gene were initially identified because of the trichome morphogenesis phenotype. Those trichomes have multiple nuclei, a defect that turns out not to be restricted to the trichomes but also in all endoreduplicating cell types. This gene encodes a ubiquitin-binding protein with sequence similarities with yeast proteins that are components of the ESCRTI-III complexes. The Arabidopsis…	ELC; CONTAINS InterPro DOMAIN/s: Ubiquitin-conjugating enzyme/RWD-like (InterPro:IPR016135), Tumour susceptibility gene 101 (InterPro:IPR008883), Ubiquitin-conjugating enzyme, E2 (InterPro:IPR000608), Steadiness box (InterPro:IPR017916); BEST Arabidopsis thaliana protein match is: ELCH-like (TAIR:AT5G13860.1); Has 587 Blast hits to 537 proteins in 178 species: Archae - 0; Bacteria - 3; Metazoa - …	532	398			ath04144:Endocytosis,
comp311683_c1_seq1	AT3G12400.1	57.31	342	118	3	1438	443	72	395	5e-117	353	Ubiquitin-conjugating enzyme/RWD-like protein	Mutants of this gene were initially identified because of the trichome morphogenesis phenotype. Those trichomes have multiple nuclei, a defect that turns out not to be restricted to the trichomes but also in all endoreduplicating cell types. This gene encodes a ubiquitin-binding protein with sequence similarities with yeast proteins that are components of the ESCRTI-III complexes. The Arabidopsis…	ELC; CONTAINS InterPro DOMAIN/s: Ubiquitin-conjugating enzyme/RWD-like (InterPro:IPR016135), Tumour susceptibility gene 101 (InterPro:IPR008883), Ubiquitin-conjugating enzyme, E2 (InterPro:IPR000608), Steadiness box (InterPro:IPR017916); BEST Arabidopsis thaliana protein match is: ELCH-like (TAIR:AT5G13860.1); Has 587 Blast hits to 537 proteins in 178 species: Archae - 0; Bacteria - 3; Metazoa - …	1440	398			ath04144:Endocytosis,
comp322477_c0_seq1	AT3G12400.1	42.28	123	70	1	169	534	37	159	5e-28	115	Ubiquitin-conjugating enzyme/RWD-like protein	Mutants of this gene were initially identified because of the trichome morphogenesis phenotype. Those trichomes have multiple nuclei, a defect that turns out not to be restricted to the trichomes but also in all endoreduplicating cell types. This gene encodes a ubiquitin-binding protein with sequence similarities with yeast proteins that are components of the ESCRTI-III complexes. The Arabidopsis…	ELC; CONTAINS InterPro DOMAIN/s: Ubiquitin-conjugating enzyme/RWD-like (InterPro:IPR016135), Tumour susceptibility gene 101 (InterPro:IPR008883), Ubiquitin-conjugating enzyme, E2 (InterPro:IPR000608), Steadiness box (InterPro:IPR017916); BEST Arabidopsis thaliana protein match is: ELCH-like (TAIR:AT5G13860.1); Has 587 Blast hits to 537 proteins in 178 species: Archae - 0; Bacteria - 3; Metazoa - …	1361	398			ath04144:Endocytosis,
comp776751_c0_seq1	AT3G12400.1	45.1	102	55	1	5	307	58	159	1e-22	97.1	Ubiquitin-conjugating enzyme/RWD-like protein	Mutants of this gene were initially identified because of the trichome morphogenesis phenotype. Those trichomes have multiple nuclei, a defect that turns out not to be restricted to the trichomes but also in all endoreduplicating cell types. This gene encodes a ubiquitin-binding protein with sequence similarities with yeast proteins that are components of the ESCRTI-III complexes. The Arabidopsis…	ELC; CONTAINS InterPro DOMAIN/s: Ubiquitin-conjugating enzyme/RWD-like (InterPro:IPR016135), Tumour susceptibility gene 101 (InterPro:IPR008883), Ubiquitin-conjugating enzyme, E2 (InterPro:IPR000608), Steadiness box (InterPro:IPR017916); BEST Arabidopsis thaliana protein match is: ELCH-like (TAIR:AT5G13860.1); Has 587 Blast hits to 537 proteins in 178 species: Archae - 0; Bacteria - 3; Metazoa - …	976	398			ath04144:Endocytosis,
comp2376167_c0_seq1	AT3G12400.1	48.72	78	37	2	8	238	79	154	7e-16	71.6	Ubiquitin-conjugating enzyme/RWD-like protein	Mutants of this gene were initially identified because of the trichome morphogenesis phenotype. Those trichomes have multiple nuclei, a defect that turns out not to be restricted to the trichomes but also in all endoreduplicating cell types. This gene encodes a ubiquitin-binding protein with sequence similarities with yeast proteins that are components of the ESCRTI-III complexes. The Arabidopsis…	ELC; CONTAINS InterPro DOMAIN/s: Ubiquitin-conjugating enzyme/RWD-like (InterPro:IPR016135), Tumour susceptibility gene 101 (InterPro:IPR008883), Ubiquitin-conjugating enzyme, E2 (InterPro:IPR000608), Steadiness box (InterPro:IPR017916); BEST Arabidopsis thaliana protein match is: ELCH-like (TAIR:AT5G13860.1); Has 587 Blast hits to 537 proteins in 178 species: Archae - 0; Bacteria - 3; Metazoa - …	239	398			ath04144:Endocytosis,
comp4578856_c0_seq1	AT3G12400.1	32.5	80	51	1	231	1	288	367	6e-07	46.2	Ubiquitin-conjugating enzyme/RWD-like protein	Mutants of this gene were initially identified because of the trichome morphogenesis phenotype. Those trichomes have multiple nuclei, a defect that turns out not to be restricted to the trichomes but also in all endoreduplicating cell types. This gene encodes a ubiquitin-binding protein with sequence similarities with yeast proteins that are components of the ESCRTI-III complexes. The Arabidopsis…	ELC; CONTAINS InterPro DOMAIN/s: Ubiquitin-conjugating enzyme/RWD-like (InterPro:IPR016135), Tumour susceptibility gene 101 (InterPro:IPR008883), Ubiquitin-conjugating enzyme, E2 (InterPro:IPR000608), Steadiness box (InterPro:IPR017916); BEST Arabidopsis thaliana protein match is: ELCH-like (TAIR:AT5G13860.1); Has 587 Blast hits to 537 proteins in 178 species: Archae - 0; Bacteria - 3; Metazoa - …	245	398			ath04144:Endocytosis,
comp7158608_c0_seq1	AT3G12400.1	33.93	56	37	0	154	321	37	92	1e-06	46.2	Ubiquitin-conjugating enzyme/RWD-like protein	Mutants of this gene were initially identified because of the trichome morphogenesis phenotype. Those trichomes have multiple nuclei, a defect that turns out not to be restricted to the trichomes but also in all endoreduplicating cell types. This gene encodes a ubiquitin-binding protein with sequence similarities with yeast proteins that are components of the ESCRTI-III complexes. The Arabidopsis…	ELC; CONTAINS InterPro DOMAIN/s: Ubiquitin-conjugating enzyme/RWD-like (InterPro:IPR016135), Tumour susceptibility gene 101 (InterPro:IPR008883), Ubiquitin-conjugating enzyme, E2 (InterPro:IPR000608), Steadiness box (InterPro:IPR017916); BEST Arabidopsis thaliana protein match is: ELCH-like (TAIR:AT5G13860.1); Has 587 Blast hits to 537 proteins in 178 species: Archae - 0; Bacteria - 3; Metazoa - …	325	398			ath04144:Endocytosis,
comp301747_c0_seq1	AT3G45000.2	83.33	30	5	0	470	381	77	106	9e-10	54.3	SNF7 family protein		VPS24.2; CONTAINS InterPro DOMAIN/s: Snf7 (InterPro:IPR005024); BEST Arabidopsis thaliana protein match is: SNF7 family protein (TAIR:AT5G22950.1); Has 820 Blast hits to 820 proteins in 190 species: Archae - 0; Bacteria - 0; Metazoa - 324; Fungi - 161; Plants - 253; Viruses - 0; Other Eukaryotes - 82 (source: NCBI BLink).	492	139			ath04144:Endocytosis,
comp312920_c0_seq1	AT3G45000.1	44.55	110	61	0	65	394	36	145	4e-17	76.6	SNF7 family protein		VPS24.2; CONTAINS InterPro DOMAIN/s: Snf7 (InterPro:IPR005024); BEST Arabidopsis thaliana protein match is: SNF7 family protein (TAIR:AT5G22950.1); Has 1075 Blast hits to 1075 proteins in 225 species: Archae - 8; Bacteria - 4; Metazoa - 406; Fungi - 234; Plants - 299; Viruses - 0; Other Eukaryotes - 124 (source: NCBI BLink).	556	200			ath04144:Endocytosis,
comp186369_c0_seq1	AT3G53710.2	54.55	77	35	0	254	24	47	123	2e-22	90.5	ARF-GAP domain 6	A member of ARF GAP domain (AGD), A thaliana has 15 members, grouped into four classes.	ARF-GAP domain 6 (AGD6); FUNCTIONS IN: ARF GTPase activator activity, DNA binding, zinc ion binding; INVOLVED IN: regulation of ARF GTPase activity; LOCATED IN: cytosol, nucleus; EXPRESSED IN: 24 plant structures; EXPRESSED DURING: 15 growth stages; CONTAINS InterPro DOMAIN/s: Arf GTPase activating protein (InterPro:IPR001164); BEST Arabidopsis thaliana protein match is: ARF-GAP domain 7 (TAIR:AT…	254	459			ath04144:Endocytosis,
comp205367_c0_seq1	AT3G53710.2	55.93	118	49	1	487	143	1	118	4e-40	144	ARF-GAP domain 6	A member of ARF GAP domain (AGD), A thaliana has 15 members, grouped into four classes.	ARF-GAP domain 6 (AGD6); FUNCTIONS IN: ARF GTPase activator activity, DNA binding, zinc ion binding; INVOLVED IN: regulation of ARF GTPase activity; LOCATED IN: cytosol, nucleus; EXPRESSED IN: 24 plant structures; EXPRESSED DURING: 15 growth stages; CONTAINS InterPro DOMAIN/s: Arf GTPase activating protein (InterPro:IPR001164); BEST Arabidopsis thaliana protein match is: ARF-GAP domain 7 (TAIR:AT…	571	459			ath04144:Endocytosis,
comp251284_c0_seq1	AT3G53710.2	44.66	103	52	2	620	312	16	113	3e-23	97.1	ARF-GAP domain 6	A member of ARF GAP domain (AGD), A thaliana has 15 members, grouped into four classes.	ARF-GAP domain 6 (AGD6); FUNCTIONS IN: ARF GTPase activator activity, DNA binding, zinc ion binding; INVOLVED IN: regulation of ARF GTPase activity; LOCATED IN: cytosol, nucleus; EXPRESSED IN: 24 plant structures; EXPRESSED DURING: 15 growth stages; CONTAINS InterPro DOMAIN/s: Arf GTPase activating protein (InterPro:IPR001164); BEST Arabidopsis thaliana protein match is: ARF-GAP domain 7 (TAIR:AT…	625	459			ath04144:Endocytosis,
comp270848_c0_seq1	AT3G53710.2	31.25	272	129	6	1324	638	6	262	1e-35	138	ARF-GAP domain 6	A member of ARF GAP domain (AGD), A thaliana has 15 members, grouped into four classes.	ARF-GAP domain 6 (AGD6); FUNCTIONS IN: ARF GTPase activator activity, DNA binding, zinc ion binding; INVOLVED IN: regulation of ARF GTPase activity; LOCATED IN: cytosol, nucleus; EXPRESSED IN: 24 plant structures; EXPRESSED DURING: 15 growth stages; CONTAINS InterPro DOMAIN/s: Arf GTPase activating protein (InterPro:IPR001164); BEST Arabidopsis thaliana protein match is: ARF-GAP domain 7 (TAIR:AT…	1397	459			ath04144:Endocytosis,
comp282742_c0_seq1	AT3G53710.2	45.83	48	25	1	1	141	76	123	1e-06	45.8	ARF-GAP domain 6	A member of ARF GAP domain (AGD), A thaliana has 15 members, grouped into four classes.	ARF-GAP domain 6 (AGD6); FUNCTIONS IN: ARF GTPase activator activity, DNA binding, zinc ion binding; INVOLVED IN: regulation of ARF GTPase activity; LOCATED IN: cytosol, nucleus; EXPRESSED IN: 24 plant structures; EXPRESSED DURING: 15 growth stages; CONTAINS InterPro DOMAIN/s: Arf GTPase activating protein (InterPro:IPR001164); BEST Arabidopsis thaliana protein match is: ARF-GAP domain 7 (TAIR:AT…	311	459			ath04144:Endocytosis,
comp304424_c1_seq1	AT3G53710.2	56.25	96	41	1	342	55	26	120	9e-32	117	ARF-GAP domain 6	A member of ARF GAP domain (AGD), A thaliana has 15 members, grouped into four classes.	ARF-GAP domain 6 (AGD6); FUNCTIONS IN: ARF GTPase activator activity, DNA binding, zinc ion binding; INVOLVED IN: regulation of ARF GTPase activity; LOCATED IN: cytosol, nucleus; EXPRESSED IN: 24 plant structures; EXPRESSED DURING: 15 growth stages; CONTAINS InterPro DOMAIN/s: Arf GTPase activating protein (InterPro:IPR001164); BEST Arabidopsis thaliana protein match is: ARF-GAP domain 7 (TAIR:AT…	349	459			ath04144:Endocytosis,
comp322467_c0_seq1	AT3G53710.2	58.92	482	159	7	259	1656	1	459	1e-155	460	ARF-GAP domain 6	A member of ARF GAP domain (AGD), A thaliana has 15 members, grouped into four classes.	ARF-GAP domain 6 (AGD6); FUNCTIONS IN: ARF GTPase activator activity, DNA binding, zinc ion binding; INVOLVED IN: regulation of ARF GTPase activity; LOCATED IN: cytosol, nucleus; EXPRESSED IN: 24 plant structures; EXPRESSED DURING: 15 growth stages; CONTAINS InterPro DOMAIN/s: Arf GTPase activating protein (InterPro:IPR001164); BEST Arabidopsis thaliana protein match is: ARF-GAP domain 7 (TAIR:AT…	1893	459			ath04144:Endocytosis,
comp322507_c0_seq2	AT3G53710.2	55.76	278	109	7	1190	384	182	454	7e-57	196	ARF-GAP domain 6	A member of ARF GAP domain (AGD), A thaliana has 15 members, grouped into four classes.	ARF-GAP domain 6 (AGD6); FUNCTIONS IN: ARF GTPase activator activity, DNA binding, zinc ion binding; INVOLVED IN: regulation of ARF GTPase activity; LOCATED IN: cytosol, nucleus; EXPRESSED IN: 24 plant structures; EXPRESSED DURING: 15 growth stages; CONTAINS InterPro DOMAIN/s: Arf GTPase activating protein (InterPro:IPR001164); BEST Arabidopsis thaliana protein match is: ARF-GAP domain 7 (TAIR:AT…	1264	459			ath04144:Endocytosis,
comp1580499_c0_seq1	AT3G53710.2	55.77	52	23	0	2	157	28	79	7e-16	71.6	ARF-GAP domain 6	A member of ARF GAP domain (AGD), A thaliana has 15 members, grouped into four classes.	ARF-GAP domain 6 (AGD6); FUNCTIONS IN: ARF GTPase activator activity, DNA binding, zinc ion binding; INVOLVED IN: regulation of ARF GTPase activity; LOCATED IN: cytosol, nucleus; EXPRESSED IN: 24 plant structures; EXPRESSED DURING: 15 growth stages; CONTAINS InterPro DOMAIN/s: Arf GTPase activating protein (InterPro:IPR001164); BEST Arabidopsis thaliana protein match is: ARF-GAP domain 7 (TAIR:AT…	215	459			ath04144:Endocytosis,
comp170306_c0_seq1	AT4G05000.2	34.6	211	127	4	763	140	3	205	2e-35	129	Vacuolar protein sorting-associated protein VPS28 family protein		vacuolar protein sorting-associated protein 28 homolog 1 (VPS28-1); CONTAINS InterPro DOMAIN/s: Vacuolar protein sorting-associated, VPS28, N-terminal (InterPro:IPR017898), Vacuolar protein sorting-associated, VPS28, C-terminal (InterPro:IPR017899), Vacuolar protein sorting-associated, VPS28 (InterPro:IPR007143); BEST Arabidopsis thaliana protein match is: vacuolar protein sorting-associated prot…	885	210			ath04144:Endocytosis,
comp205748_c0_seq1	AT4G05000.2	59.34	91	37	0	30	302	115	205	1e-31	114	Vacuolar protein sorting-associated protein VPS28 family protein		vacuolar protein sorting-associated protein 28 homolog 1 (VPS28-1); CONTAINS InterPro DOMAIN/s: Vacuolar protein sorting-associated, VPS28, N-terminal (InterPro:IPR017898), Vacuolar protein sorting-associated, VPS28, C-terminal (InterPro:IPR017899), Vacuolar protein sorting-associated, VPS28 (InterPro:IPR007143); BEST Arabidopsis thaliana protein match is: vacuolar protein sorting-associated prot…	401	210			ath04144:Endocytosis,
comp235036_c0_seq1	AT4G05000.2	41.18	68	38	1	38	235	3	70	5e-10	53.5	Vacuolar protein sorting-associated protein VPS28 family protein		vacuolar protein sorting-associated protein 28 homolog 1 (VPS28-1); CONTAINS InterPro DOMAIN/s: Vacuolar protein sorting-associated, VPS28, N-terminal (InterPro:IPR017898), Vacuolar protein sorting-associated, VPS28, C-terminal (InterPro:IPR017899), Vacuolar protein sorting-associated, VPS28 (InterPro:IPR007143); BEST Arabidopsis thaliana protein match is: vacuolar protein sorting-associated prot…	244	210			ath04144:Endocytosis,
comp247841_c1_seq1	AT4G05000.2	29.6	125	76	4	3	371	38	152	2e-12	61.6	Vacuolar protein sorting-associated protein VPS28 family protein		vacuolar protein sorting-associated protein 28 homolog 1 (VPS28-1); CONTAINS InterPro DOMAIN/s: Vacuolar protein sorting-associated, VPS28, N-terminal (InterPro:IPR017898), Vacuolar protein sorting-associated, VPS28, C-terminal (InterPro:IPR017899), Vacuolar protein sorting-associated, VPS28 (InterPro:IPR007143); BEST Arabidopsis thaliana protein match is: vacuolar protein sorting-associated prot…	371	210			ath04144:Endocytosis,
comp280873_c1_seq1	AT4G05000.2	55.71	70	31	0	229	438	4	73	2e-20	85.1	Vacuolar protein sorting-associated protein VPS28 family protein		vacuolar protein sorting-associated protein 28 homolog 1 (VPS28-1); CONTAINS InterPro DOMAIN/s: Vacuolar protein sorting-associated, VPS28, N-terminal (InterPro:IPR017898), Vacuolar protein sorting-associated, VPS28, C-terminal (InterPro:IPR017899), Vacuolar protein sorting-associated, VPS28 (InterPro:IPR007143); BEST Arabidopsis thaliana protein match is: vacuolar protein sorting-associated prot…	440	210			ath04144:Endocytosis,
comp282980_c0_seq1	AT4G05000.2	46.91	81	41	1	243	1	3	81	7e-19	79.3	Vacuolar protein sorting-associated protein VPS28 family protein		vacuolar protein sorting-associated protein 28 homolog 1 (VPS28-1); CONTAINS InterPro DOMAIN/s: Vacuolar protein sorting-associated, VPS28, N-terminal (InterPro:IPR017898), Vacuolar protein sorting-associated, VPS28, C-terminal (InterPro:IPR017899), Vacuolar protein sorting-associated, VPS28 (InterPro:IPR007143); BEST Arabidopsis thaliana protein match is: vacuolar protein sorting-associated prot…	335	210			ath04144:Endocytosis,
comp333090_c0_seq1	AT4G05000.2	86.54	208	28	0	320	943	2	209	5e-112	335	Vacuolar protein sorting-associated protein VPS28 family protein		vacuolar protein sorting-associated protein 28 homolog 1 (VPS28-1); CONTAINS InterPro DOMAIN/s: Vacuolar protein sorting-associated, VPS28, N-terminal (InterPro:IPR017898), Vacuolar protein sorting-associated, VPS28, C-terminal (InterPro:IPR017899), Vacuolar protein sorting-associated, VPS28 (InterPro:IPR007143); BEST Arabidopsis thaliana protein match is: vacuolar protein sorting-associated prot…	1575	210			ath04144:Endocytosis,
comp749723_c0_seq1	AT4G05000.2	35.55	211	125	4	838	215	3	205	4e-36	132	Vacuolar protein sorting-associated protein VPS28 family protein		vacuolar protein sorting-associated protein 28 homolog 1 (VPS28-1); CONTAINS InterPro DOMAIN/s: Vacuolar protein sorting-associated, VPS28, N-terminal (InterPro:IPR017898), Vacuolar protein sorting-associated, VPS28, C-terminal (InterPro:IPR017899), Vacuolar protein sorting-associated, VPS28 (InterPro:IPR007143); BEST Arabidopsis thaliana protein match is: vacuolar protein sorting-associated prot…	931	210			ath04144:Endocytosis,
comp848669_c0_seq1	AT4G05000.2	42.47	186	99	3	1	537	17	201	2e-46	155	Vacuolar protein sorting-associated protein VPS28 family protein		vacuolar protein sorting-associated protein 28 homolog 1 (VPS28-1); CONTAINS InterPro DOMAIN/s: Vacuolar protein sorting-associated, VPS28, N-terminal (InterPro:IPR017898), Vacuolar protein sorting-associated, VPS28, C-terminal (InterPro:IPR017899), Vacuolar protein sorting-associated, VPS28 (InterPro:IPR007143); BEST Arabidopsis thaliana protein match is: vacuolar protein sorting-associated prot…	653	210			ath04144:Endocytosis,
comp2600959_c0_seq1	AT4G05000.2	26.87	67	47	1	209	9	21	85	0.0002	38.1	Vacuolar protein sorting-associated protein VPS28 family protein		vacuolar protein sorting-associated protein 28 homolog 1 (VPS28-1); CONTAINS InterPro DOMAIN/s: Vacuolar protein sorting-associated, VPS28, N-terminal (InterPro:IPR017898), Vacuolar protein sorting-associated, VPS28, C-terminal (InterPro:IPR017899), Vacuolar protein sorting-associated, VPS28 (InterPro:IPR007143); BEST Arabidopsis thaliana protein match is: vacuolar protein sorting-associated prot…	211	210			ath04144:Endocytosis,
comp3699898_c0_seq1	AT4G05000.2	36.84	76	46	1	3	224	5	80	6e-11	55.8	Vacuolar protein sorting-associated protein VPS28 family protein		vacuolar protein sorting-associated protein 28 homolog 1 (VPS28-1); CONTAINS InterPro DOMAIN/s: Vacuolar protein sorting-associated, VPS28, N-terminal (InterPro:IPR017898), Vacuolar protein sorting-associated, VPS28, C-terminal (InterPro:IPR017899), Vacuolar protein sorting-associated, VPS28 (InterPro:IPR007143); BEST Arabidopsis thaliana protein match is: vacuolar protein sorting-associated prot…	227	210			ath04144:Endocytosis,
comp299066_c0_seq2	AT4G16144.1	46.15	182	91	4	1083	1616	329	507	1e-42	160	associated molecule with the SH3 domain of STAM 3	Encodes AMSH3, a deubiquitinating enzyme that hydrolyzes K48- and K63-linked ubiquitin chains in vitro. Required for intracellular trafficking and vacuole biogenesis.	associated molecule with the SH3 domain of STAM 3 (AMSH3); CONTAINS InterPro DOMAIN/s: Mov34/MPN/PAD-1 (InterPro:IPR000555); BEST Arabidopsis thaliana protein match is: associated molecule with the SH3 domain of STAM 1 (TAIR:AT1G48790.1); Has 901 Blast hits to 707 proteins in 178 species: Archae - 0; Bacteria - 0; Metazoa - 373; Fungi - 228; Plants - 224; Viruses - 0; Other Eukaryotes - 76 (sourc…	1644	507			ath04144:Endocytosis,
comp321230_c0_seq7	AT4G16144.1	61.76	68	26	0	95	298	3	70	1e-21	95.1	associated molecule with the SH3 domain of STAM 3	Encodes AMSH3, a deubiquitinating enzyme that hydrolyzes K48- and K63-linked ubiquitin chains in vitro. Required for intracellular trafficking and vacuole biogenesis.	associated molecule with the SH3 domain of STAM 3 (AMSH3); CONTAINS InterPro DOMAIN/s: Mov34/MPN/PAD-1 (InterPro:IPR000555); BEST Arabidopsis thaliana protein match is: associated molecule with the SH3 domain of STAM 1 (TAIR:AT1G48790.1); Has 901 Blast hits to 707 proteins in 178 species: Archae - 0; Bacteria - 0; Metazoa - 373; Fungi - 228; Plants - 224; Viruses - 0; Other Eukaryotes - 76 (sourc…	926	507			ath04144:Endocytosis,
comp335884_c0_seq1	AT4G16144.1	62.75	510	182	5	1817	297	3	507	0	632	associated molecule with the SH3 domain of STAM 3	Encodes AMSH3, a deubiquitinating enzyme that hydrolyzes K48- and K63-linked ubiquitin chains in vitro. Required for intracellular trafficking and vacuole biogenesis.	associated molecule with the SH3 domain of STAM 3 (AMSH3); CONTAINS InterPro DOMAIN/s: Mov34/MPN/PAD-1 (InterPro:IPR000555); BEST Arabidopsis thaliana protein match is: associated molecule with the SH3 domain of STAM 1 (TAIR:AT1G48790.1); Has 901 Blast hits to 707 proteins in 178 species: Archae - 0; Bacteria - 0; Metazoa - 373; Fungi - 228; Plants - 224; Viruses - 0; Other Eukaryotes - 76 (sourc…	1977	507			ath04144:Endocytosis,
comp2452212_c0_seq1	AT4G16144.1	36.62	71	40	2	3	209	28	95	1e-05	42.7	associated molecule with the SH3 domain of STAM 3	Encodes AMSH3, a deubiquitinating enzyme that hydrolyzes K48- and K63-linked ubiquitin chains in vitro. Required for intracellular trafficking and vacuole biogenesis.	associated molecule with the SH3 domain of STAM 3 (AMSH3); CONTAINS InterPro DOMAIN/s: Mov34/MPN/PAD-1 (InterPro:IPR000555); BEST Arabidopsis thaliana protein match is: associated molecule with the SH3 domain of STAM 1 (TAIR:AT1G48790.1); Has 901 Blast hits to 707 proteins in 178 species: Archae - 0; Bacteria - 0; Metazoa - 373; Fungi - 228; Plants - 224; Viruses - 0; Other Eukaryotes - 76 (sourc…	230	507			ath04144:Endocytosis,
comp277551_c0_seq1	AT4G19003.1	27.41	135	94	3	525	124	46	177	8e-14	66.6	E2F/DP family winged-helix DNA-binding domain		VPS25; CONTAINS InterPro DOMAIN/s: ESCRT-II complex, vps25 subunit, N-terminal winged helix (InterPro:IPR014041), ESCRT-II complex, vps25 subunit, C-terminal winged helix (InterPro:IPR014040), ESCRT-II complex, vps25 subunit (InterPro:IPR008570); Has 30201 Blast hits to 17322 proteins in 780 species: Archae - 12; Bacteria - 1396; Metazoa - 17338; Fungi - 3422; Plants - 5037; Viruses - 0; Other Eu…	527	179			ath04144:Endocytosis,
comp306181_c0_seq1	AT4G19003.1	28.18	181	118	4	58	588	5	177	3e-19	82.8	E2F/DP family winged-helix DNA-binding domain		VPS25; CONTAINS InterPro DOMAIN/s: ESCRT-II complex, vps25 subunit, N-terminal winged helix (InterPro:IPR014041), ESCRT-II complex, vps25 subunit, C-terminal winged helix (InterPro:IPR014040), ESCRT-II complex, vps25 subunit (InterPro:IPR008570); Has 30201 Blast hits to 17322 proteins in 780 species: Archae - 12; Bacteria - 1396; Metazoa - 17338; Fungi - 3422; Plants - 5037; Viruses - 0; Other Eu…	646	179			ath04144:Endocytosis,
comp322955_c0_seq8	AT4G19003.1	85.47	179	26	0	774	238	1	179	7e-115	333	E2F/DP family winged-helix DNA-binding domain		VPS25; CONTAINS InterPro DOMAIN/s: ESCRT-II complex, vps25 subunit, N-terminal winged helix (InterPro:IPR014041), ESCRT-II complex, vps25 subunit, C-terminal winged helix (InterPro:IPR014040), ESCRT-II complex, vps25 subunit (InterPro:IPR008570); Has 30201 Blast hits to 17322 proteins in 780 species: Archae - 12; Bacteria - 1396; Metazoa - 17338; Fungi - 3422; Plants - 5037; Viruses - 0; Other Eu…	941	179			ath04144:Endocytosis,
comp1148779_c0_seq1	AT4G19003.1	37.29	177	110	1	532	5	1	177	2e-36	129	E2F/DP family winged-helix DNA-binding domain		VPS25; CONTAINS InterPro DOMAIN/s: ESCRT-II complex, vps25 subunit, N-terminal winged helix (InterPro:IPR014041), ESCRT-II complex, vps25 subunit, C-terminal winged helix (InterPro:IPR014040), ESCRT-II complex, vps25 subunit (InterPro:IPR008570); Has 30201 Blast hits to 17322 proteins in 780 species: Archae - 12; Bacteria - 1396; Metazoa - 17338; Fungi - 3422; Plants - 5037; Viruses - 0; Other Eu…	645	179			ath04144:Endocytosis,
comp1173715_c0_seq1	AT4G19003.1	26.98	63	46	0	210	22	99	161	5e-06	42	E2F/DP family winged-helix DNA-binding domain		VPS25; CONTAINS InterPro DOMAIN/s: ESCRT-II complex, vps25 subunit, N-terminal winged helix (InterPro:IPR014041), ESCRT-II complex, vps25 subunit, C-terminal winged helix (InterPro:IPR014040), ESCRT-II complex, vps25 subunit (InterPro:IPR008570); Has 30201 Blast hits to 17322 proteins in 780 species: Archae - 12; Bacteria - 1396; Metazoa - 17338; Fungi - 3422; Plants - 5037; Viruses - 0; Other Eu…	211	179			ath04144:Endocytosis,
comp1763473_c0_seq1	AT4G19003.1	34.64	153	98	1	2	460	14	164	4e-28	105	E2F/DP family winged-helix DNA-binding domain		VPS25; CONTAINS InterPro DOMAIN/s: ESCRT-II complex, vps25 subunit, N-terminal winged helix (InterPro:IPR014041), ESCRT-II complex, vps25 subunit, C-terminal winged helix (InterPro:IPR014040), ESCRT-II complex, vps25 subunit (InterPro:IPR008570); Has 30201 Blast hits to 17322 proteins in 780 species: Archae - 12; Bacteria - 1396; Metazoa - 17338; Fungi - 3422; Plants - 5037; Viruses - 0; Other Eu…	473	179			ath04144:Endocytosis,
comp7278305_c0_seq1	AT4G19003.1	37.88	66	38	1	6	203	7	69	2e-11	56.6	E2F/DP family winged-helix DNA-binding domain		VPS25; CONTAINS InterPro DOMAIN/s: ESCRT-II complex, vps25 subunit, N-terminal winged helix (InterPro:IPR014041), ESCRT-II complex, vps25 subunit, C-terminal winged helix (InterPro:IPR014040), ESCRT-II complex, vps25 subunit (InterPro:IPR008570); Has 30201 Blast hits to 17322 proteins in 780 species: Archae - 12; Bacteria - 1396; Metazoa - 17338; Fungi - 3422; Plants - 5037; Viruses - 0; Other Eu…	206	179			ath04144:Endocytosis,
comp1037058_c0_seq1	AT4G21560.3	40.48	42	25	0	331	206	164	205	8e-06	42.7	vacuolar protein sorting-associated protein 28 homolog 1		vacuolar protein sorting-associated protein 28 homolog 1 (VPS28-1); CONTAINS InterPro DOMAIN/s: Vacuolar protein sorting-associated, VPS28, N-terminal (InterPro:IPR017898), Vacuolar protein sorting-associated, VPS28, C-terminal (InterPro:IPR017899), Vacuolar protein sorting-associated, VPS28 (InterPro:IPR007143); BEST Arabidopsis thaliana protein match is: Vacuolar protein sorting-associated prot…	332	209			ath04144:Endocytosis,
comp3021850_c0_seq1	AT4G21560.3	38.6	57	35	0	5	175	148	204	4e-10	54.3	vacuolar protein sorting-associated protein 28 homolog 1		vacuolar protein sorting-associated protein 28 homolog 1 (VPS28-1); CONTAINS InterPro DOMAIN/s: Vacuolar protein sorting-associated, VPS28, N-terminal (InterPro:IPR017898), Vacuolar protein sorting-associated, VPS28, C-terminal (InterPro:IPR017899), Vacuolar protein sorting-associated, VPS28 (InterPro:IPR007143); BEST Arabidopsis thaliana protein match is: Vacuolar protein sorting-associated prot…	275	209			ath04144:Endocytosis,
comp3656425_c0_seq1	AT4G21560.3	60.87	69	27	0	207	1	126	194	1e-24	93.6	vacuolar protein sorting-associated protein 28 homolog 1		vacuolar protein sorting-associated protein 28 homolog 1 (VPS28-1); CONTAINS InterPro DOMAIN/s: Vacuolar protein sorting-associated, VPS28, N-terminal (InterPro:IPR017898), Vacuolar protein sorting-associated, VPS28, C-terminal (InterPro:IPR017899), Vacuolar protein sorting-associated, VPS28 (InterPro:IPR007143); BEST Arabidopsis thaliana protein match is: Vacuolar protein sorting-associated prot…	229	209			ath04144:Endocytosis,
comp169431_c0_seq1	AT4G26750.1	40.25	159	83	5	166	636	9	157	1e-27	113	hydroxyproline-rich glycoprotein family protein		hydroxyproline-rich glycoprotein family protein; CONTAINS InterPro DOMAIN/s: Protein of unknown function DUF605 (InterPro:IPR006745); BEST Arabidopsis thaliana protein match is: glucan synthase-like 11 (TAIR:AT3G59100.1); Has 1807 Blast hits to 1807 proteins in 277 species: Archae - 0; Bacteria - 0; Metazoa - 736; Fungi - 347; Plants - 385; Viruses - 0; Other Eukaryotes - 339 (source: NCBI BLink).	1263	421			ath04144:Endocytosis,
comp216242_c0_seq1	AT4G26750.1	46.58	161	79	3	71	553	9	162	2e-42	149	hydroxyproline-rich glycoprotein family protein		hydroxyproline-rich glycoprotein family protein; CONTAINS InterPro DOMAIN/s: Protein of unknown function DUF605 (InterPro:IPR006745); BEST Arabidopsis thaliana protein match is: glucan synthase-like 11 (TAIR:AT3G59100.1); Has 1807 Blast hits to 1807 proteins in 277 species: Archae - 0; Bacteria - 0; Metazoa - 736; Fungi - 347; Plants - 385; Viruses - 0; Other Eukaryotes - 339 (source: NCBI BLink).	564	421			ath04144:Endocytosis,
comp225967_c0_seq1	AT4G26750.1	37.25	102	52	2	52	348	58	150	0.0001	42.7	hydroxyproline-rich glycoprotein family protein		hydroxyproline-rich glycoprotein family protein; CONTAINS InterPro DOMAIN/s: Protein of unknown function DUF605 (InterPro:IPR006745); BEST Arabidopsis thaliana protein match is: glucan synthase-like 11 (TAIR:AT3G59100.1); Has 1807 Blast hits to 1807 proteins in 277 species: Archae - 0; Bacteria - 0; Metazoa - 736; Fungi - 347; Plants - 385; Viruses - 0; Other Eukaryotes - 339 (source: NCBI BLink).	696	421			ath04144:Endocytosis,
comp322440_c0_seq3	AT4G26750.1	53.18	472	152	9	1557	187	1	418	3e-128	387	hydroxyproline-rich glycoprotein family protein		hydroxyproline-rich glycoprotein family protein; CONTAINS InterPro DOMAIN/s: Protein of unknown function DUF605 (InterPro:IPR006745); BEST Arabidopsis thaliana protein match is: glucan synthase-like 11 (TAIR:AT3G59100.1); Has 1807 Blast hits to 1807 proteins in 277 species: Archae - 0; Bacteria - 0; Metazoa - 736; Fungi - 347; Plants - 385; Viruses - 0; Other Eukaryotes - 339 (source: NCBI BLink).	1760	421			ath04144:Endocytosis,
comp1741303_c0_seq1	AT4G26750.1	37.33	75	39	2	227	9	30	98	2e-10	56.6	hydroxyproline-rich glycoprotein family protein		hydroxyproline-rich glycoprotein family protein; CONTAINS InterPro DOMAIN/s: Protein of unknown function DUF605 (InterPro:IPR006745); BEST Arabidopsis thaliana protein match is: glucan synthase-like 11 (TAIR:AT3G59100.1); Has 1807 Blast hits to 1807 proteins in 277 species: Archae - 0; Bacteria - 0; Metazoa - 736; Fungi - 347; Plants - 385; Viruses - 0; Other Eukaryotes - 339 (source: NCBI BLink).	229	421			ath04144:Endocytosis,
comp319652_c0_seq1	AT4G27040.4	82.01	239	43	0	1040	324	1	239	2e-147	422	EAP30/Vps36 family protein		VPS22; CONTAINS InterPro DOMAIN/s: ESCRT-2 complex, Snf8 (InterPro:IPR016689), EAP30 (InterPro:IPR007286); Has 30201 Blast hits to 17322 proteins in 780 species: Archae - 12; Bacteria - 1396; Metazoa - 17338; Fungi - 3422; Plants - 5037; Viruses - 0; Other Eukaryotes - 2996 (source: NCBI BLink).	1175	250			ath04144:Endocytosis,
comp323729_c0_seq3	AT4G27040.4	42.06	252	133	5	1012	257	1	239	5e-60	196	EAP30/Vps36 family protein		VPS22; CONTAINS InterPro DOMAIN/s: ESCRT-2 complex, Snf8 (InterPro:IPR016689), EAP30 (InterPro:IPR007286); Has 30201 Blast hits to 17322 proteins in 780 species: Archae - 12; Bacteria - 1396; Metazoa - 17338; Fungi - 3422; Plants - 5037; Viruses - 0; Other Eukaryotes - 2996 (source: NCBI BLink).	1029	250			ath04144:Endocytosis,
comp1150456_c0_seq1	AT4G27040.4	37.11	97	60	1	14	301	141	237	5e-15	70.9	EAP30/Vps36 family protein		VPS22; CONTAINS InterPro DOMAIN/s: ESCRT-2 complex, Snf8 (InterPro:IPR016689), EAP30 (InterPro:IPR007286); Has 30201 Blast hits to 17322 proteins in 780 species: Archae - 12; Bacteria - 1396; Metazoa - 17338; Fungi - 3422; Plants - 5037; Viruses - 0; Other Eukaryotes - 2996 (source: NCBI BLink).	541	250			ath04144:Endocytosis,
comp1250247_c0_seq1	AT4G27040.4	52.31	65	23	1	17	211	35	91	4e-16	70.5	EAP30/Vps36 family protein		VPS22; CONTAINS InterPro DOMAIN/s: ESCRT-2 complex, Snf8 (InterPro:IPR016689), EAP30 (InterPro:IPR007286); Has 30201 Blast hits to 17322 proteins in 780 species: Archae - 12; Bacteria - 1396; Metazoa - 17338; Fungi - 3422; Plants - 5037; Viruses - 0; Other Eukaryotes - 2996 (source: NCBI BLink).	221	250			ath04144:Endocytosis,
comp1749652_c0_seq1	AT4G27040.4	38.16	76	47	0	1	228	118	193	1e-12	61.2	EAP30/Vps36 family protein		VPS22; CONTAINS InterPro DOMAIN/s: ESCRT-2 complex, Snf8 (InterPro:IPR016689), EAP30 (InterPro:IPR007286); Has 30201 Blast hits to 17322 proteins in 780 species: Archae - 12; Bacteria - 1396; Metazoa - 17338; Fungi - 3422; Plants - 5037; Viruses - 0; Other Eukaryotes - 2996 (source: NCBI BLink).	248	250			ath04144:Endocytosis,
comp1750927_c0_seq1	AT4G27040.4	33.33	90	58	2	465	196	150	237	7e-06	44.7	EAP30/Vps36 family protein		VPS22; CONTAINS InterPro DOMAIN/s: ESCRT-2 complex, Snf8 (InterPro:IPR016689), EAP30 (InterPro:IPR007286); Has 30201 Blast hits to 17322 proteins in 780 species: Archae - 12; Bacteria - 1396; Metazoa - 17338; Fungi - 3422; Plants - 5037; Viruses - 0; Other Eukaryotes - 2996 (source: NCBI BLink).	467	250			ath04144:Endocytosis,
comp289196_c0_seq1	AT4G29160.2	33.56	149	95	1	669	223	42	186	6e-12	63.9	SNF7 family protein		SNF7.1; CONTAINS InterPro DOMAIN/s: Snf7 (InterPro:IPR005024); BEST Arabidopsis thaliana protein match is: SNF7 family protein (TAIR:AT2G19830.1); Has 35333 Blast hits to 34131 proteins in 2444 species: Archae - 798; Bacteria - 22429; Metazoa - 974; Fungi - 991; Plants - 531; Viruses - 0; Other Eukaryotes - 9610 (source: NCBI BLink).	925	192			ath04144:Endocytosis,
comp316919_c0_seq1	AT5G04850.1	44.5	200	103	3	108	686	1	199	4e-49	166	SNF7 family protein		VPS60.2; CONTAINS InterPro DOMAIN/s: Snf7 (InterPro:IPR005024); BEST Arabidopsis thaliana protein match is: SNF7 family protein (TAIR:AT3G10640.1); Has 30201 Blast hits to 17322 proteins in 780 species: Archae - 12; Bacteria - 1396; Metazoa - 17338; Fungi - 3422; Plants - 5037; Viruses - 0; Other Eukaryotes - 2996 (source: NCBI BLink).	857	235			ath04144:Endocytosis,
comp252502_c0_seq1	AT5G04920.1	48.15	81	41	1	329	87	274	353	5e-18	80.5	EAP30/Vps36 family protein		EAP30/Vps36 family protein; CONTAINS InterPro DOMAIN/s: EAP30 (InterPro:IPR007286), Vacuolar protein sorting protein, Vps36 (InterPro:IPR021648); Has 1807 Blast hits to 1807 proteins in 277 species: Archae - 0; Bacteria - 0; Metazoa - 736; Fungi - 347; Plants - 385; Viruses - 0; Other Eukaryotes - 339 (source: NCBI BLink).	430	440			ath04144:Endocytosis,
comp326459_c0_seq4	AT5G04920.1	63.86	451	139	7	115	1452	5	436	1e-167	491	EAP30/Vps36 family protein		EAP30/Vps36 family protein; CONTAINS InterPro DOMAIN/s: EAP30 (InterPro:IPR007286), Vacuolar protein sorting protein, Vps36 (InterPro:IPR021648); Has 1807 Blast hits to 1807 proteins in 277 species: Archae - 0; Bacteria - 0; Metazoa - 736; Fungi - 347; Plants - 385; Viruses - 0; Other Eukaryotes - 339 (source: NCBI BLink).	1974	440			ath04144:Endocytosis,
comp330634_c1_seq2	AT5G04920.1	29.83	238	142	8	768	88	175	398	5e-15	77.8	EAP30/Vps36 family protein		EAP30/Vps36 family protein; CONTAINS InterPro DOMAIN/s: EAP30 (InterPro:IPR007286), Vacuolar protein sorting protein, Vps36 (InterPro:IPR021648); Has 1807 Blast hits to 1807 proteins in 277 species: Archae - 0; Bacteria - 0; Metazoa - 736; Fungi - 347; Plants - 385; Viruses - 0; Other Eukaryotes - 339 (source: NCBI BLink).	1695	440			ath04144:Endocytosis,
comp933710_c0_seq1	AT5G04920.1	38.73	142	73	2	18	443	282	409	3e-24	98.2	EAP30/Vps36 family protein		EAP30/Vps36 family protein; CONTAINS InterPro DOMAIN/s: EAP30 (InterPro:IPR007286), Vacuolar protein sorting protein, Vps36 (InterPro:IPR021648); Has 1807 Blast hits to 1807 proteins in 277 species: Archae - 0; Bacteria - 0; Metazoa - 736; Fungi - 347; Plants - 385; Viruses - 0; Other Eukaryotes - 339 (source: NCBI BLink).	485	440			ath04144:Endocytosis,
comp2809994_c0_seq1	AT5G04920.1	48.21	56	28	1	200	33	298	352	8e-12	60.1	EAP30/Vps36 family protein		EAP30/Vps36 family protein; CONTAINS InterPro DOMAIN/s: EAP30 (InterPro:IPR007286), Vacuolar protein sorting protein, Vps36 (InterPro:IPR021648); Has 1807 Blast hits to 1807 proteins in 277 species: Archae - 0; Bacteria - 0; Metazoa - 736; Fungi - 347; Plants - 385; Viruses - 0; Other Eukaryotes - 339 (source: NCBI BLink).	206	440			ath04144:Endocytosis,
comp268343_c1_seq1	AT5G09260.1	37	100	63	0	1	300	18	117	2e-05	41.6	vacuolar protein sorting-associated protein 20.2		vacuolar protein sorting-associated protein 20.2 (VPS20.2); INVOLVED IN: vesicle-mediated transport, N-terminal protein myristoylation; LOCATED IN: ESCRT III complex, plasma membrane; CONTAINS InterPro DOMAIN/s: Snf7 (InterPro:IPR005024); BEST Arabidopsis thaliana protein match is: SNF7 family protein (TAIR:AT5G63880.1); Has 1828 Blast hits to 1807 proteins in 295 species: Archae - 35; Bacteria -…	309	216			ath04144:Endocytosis,
comp282071_c0_seq1	AT5G09260.1	39.13	138	80	2	111	518	8	143	2e-20	86.7	vacuolar protein sorting-associated protein 20.2		vacuolar protein sorting-associated protein 20.2 (VPS20.2); INVOLVED IN: vesicle-mediated transport, N-terminal protein myristoylation; LOCATED IN: ESCRT III complex, plasma membrane; CONTAINS InterPro DOMAIN/s: Snf7 (InterPro:IPR005024); BEST Arabidopsis thaliana protein match is: SNF7 family protein (TAIR:AT5G63880.1); Has 1828 Blast hits to 1807 proteins in 295 species: Archae - 35; Bacteria -…	575	216			ath04144:Endocytosis,
comp291458_c0_seq1	AT5G09260.1	78.57	224	40	1	1050	379	1	216	1e-75	240	vacuolar protein sorting-associated protein 20.2		vacuolar protein sorting-associated protein 20.2 (VPS20.2); INVOLVED IN: vesicle-mediated transport, N-terminal protein myristoylation; LOCATED IN: ESCRT III complex, plasma membrane; CONTAINS InterPro DOMAIN/s: Snf7 (InterPro:IPR005024); BEST Arabidopsis thaliana protein match is: SNF7 family protein (TAIR:AT5G63880.1); Has 1828 Blast hits to 1807 proteins in 295 species: Archae - 35; Bacteria -…	1462	216			ath04144:Endocytosis,
comp312021_c0_seq1	AT5G09260.1	39.18	171	103	1	70	582	7	176	9e-33	120	vacuolar protein sorting-associated protein 20.2		vacuolar protein sorting-associated protein 20.2 (VPS20.2); INVOLVED IN: vesicle-mediated transport, N-terminal protein myristoylation; LOCATED IN: ESCRT III complex, plasma membrane; CONTAINS InterPro DOMAIN/s: Snf7 (InterPro:IPR005024); BEST Arabidopsis thaliana protein match is: SNF7 family protein (TAIR:AT5G63880.1); Has 1828 Blast hits to 1807 proteins in 295 species: Archae - 35; Bacteria -…	685	216			ath04144:Endocytosis,
comp934976_c0_seq1	AT5G09260.1	36.23	69	43	1	11	217	87	154	8e-08	47.4	vacuolar protein sorting-associated protein 20.2		vacuolar protein sorting-associated protein 20.2 (VPS20.2); INVOLVED IN: vesicle-mediated transport, N-terminal protein myristoylation; LOCATED IN: ESCRT III complex, plasma membrane; CONTAINS InterPro DOMAIN/s: Snf7 (InterPro:IPR005024); BEST Arabidopsis thaliana protein match is: SNF7 family protein (TAIR:AT5G63880.1); Has 1828 Blast hits to 1807 proteins in 295 species: Archae - 35; Bacteria -…	218	216			ath04144:Endocytosis,
comp3642316_c0_seq1	AT5G09260.1	35.21	71	46	0	217	5	72	142	1e-08	49.3	vacuolar protein sorting-associated protein 20.2		vacuolar protein sorting-associated protein 20.2 (VPS20.2); INVOLVED IN: vesicle-mediated transport, N-terminal protein myristoylation; LOCATED IN: ESCRT III complex, plasma membrane; CONTAINS InterPro DOMAIN/s: Snf7 (InterPro:IPR005024); BEST Arabidopsis thaliana protein match is: SNF7 family protein (TAIR:AT5G63880.1); Has 1828 Blast hits to 1807 proteins in 295 species: Archae - 35; Bacteria -…	217	216			ath04144:Endocytosis,
comp329922_c0_seq2	AT5G13860.1	39.55	134	76	3	40	432	28	159	8e-24	103	ELCH-like		ELCH-like (ELC-Like); FUNCTIONS IN: small conjugating protein ligase activity; INVOLVED IN: regulation of protein metabolic process, protein modification process, protein transport, post-translational protein modification; LOCATED IN: ESCRT I complex; CONTAINS InterPro DOMAIN/s: Ubiquitin-conjugating enzyme/RWD-like (InterPro:IPR016135), Tumour susceptibility gene 101 (InterPro:IPR008883), Ubiqui…	1656	368			ath04144:Endocytosis,
comp186079_c0_seq1	AT5G22770.2	37.7	61	36	1	390	208	546	604	2e-06	46.2	alpha-adaptin		alpha-adaptin (alpha-ADR); FUNCTIONS IN: protein transporter activity, binding; INVOLVED IN: intracellular protein transport, vesicle-mediated transport, protein transport; LOCATED IN: plasma membrane, membrane; EXPRESSED IN: male gametophyte, pollen tube, leaf; EXPRESSED DURING: M germinated pollen stage; CONTAINS InterPro DOMAIN/s: Clathrin adaptor, alpha/beta/gamma-adaptin, appendage, Ig-like …	403	1012			ath04144:Endocytosis,
comp197984_c0_seq1	AT5G22770.2	29.71	138	91	4	412	2	740	872	9e-13	66.2	alpha-adaptin		alpha-adaptin (alpha-ADR); FUNCTIONS IN: protein transporter activity, binding; INVOLVED IN: intracellular protein transport, vesicle-mediated transport, protein transport; LOCATED IN: plasma membrane, membrane; EXPRESSED IN: male gametophyte, pollen tube, leaf; EXPRESSED DURING: M germinated pollen stage; CONTAINS InterPro DOMAIN/s: Clathrin adaptor, alpha/beta/gamma-adaptin, appendage, Ig-like …	433	1012			ath04144:Endocytosis,
comp200866_c0_seq1	AT5G22770.2	45.73	164	88	1	490	2	62	225	3e-42	152	alpha-adaptin		alpha-adaptin (alpha-ADR); FUNCTIONS IN: protein transporter activity, binding; INVOLVED IN: intracellular protein transport, vesicle-mediated transport, protein transport; LOCATED IN: plasma membrane, membrane; EXPRESSED IN: male gametophyte, pollen tube, leaf; EXPRESSED DURING: M germinated pollen stage; CONTAINS InterPro DOMAIN/s: Clathrin adaptor, alpha/beta/gamma-adaptin, appendage, Ig-like …	490	1012			ath04144:Endocytosis,
comp230623_c1_seq1	AT5G22770.2	57.14	84	36	0	6	257	418	501	1e-28	110	alpha-adaptin		alpha-adaptin (alpha-ADR); FUNCTIONS IN: protein transporter activity, binding; INVOLVED IN: intracellular protein transport, vesicle-mediated transport, protein transport; LOCATED IN: plasma membrane, membrane; EXPRESSED IN: male gametophyte, pollen tube, leaf; EXPRESSED DURING: M germinated pollen stage; CONTAINS InterPro DOMAIN/s: Clathrin adaptor, alpha/beta/gamma-adaptin, appendage, Ig-like …	260	1012			ath04144:Endocytosis,
comp233741_c0_seq1	AT5G22770.2	58.11	74	30	1	221	3	27	100	9e-23	92.4	alpha-adaptin		alpha-adaptin (alpha-ADR); FUNCTIONS IN: protein transporter activity, binding; INVOLVED IN: intracellular protein transport, vesicle-mediated transport, protein transport; LOCATED IN: plasma membrane, membrane; EXPRESSED IN: male gametophyte, pollen tube, leaf; EXPRESSED DURING: M germinated pollen stage; CONTAINS InterPro DOMAIN/s: Clathrin adaptor, alpha/beta/gamma-adaptin, appendage, Ig-like …	222	1012			ath04144:Endocytosis,
comp260751_c1_seq1	AT5G22770.2	27.45	204	139	4	609	1	740	935	5e-22	96.3	alpha-adaptin		alpha-adaptin (alpha-ADR); FUNCTIONS IN: protein transporter activity, binding; INVOLVED IN: intracellular protein transport, vesicle-mediated transport, protein transport; LOCATED IN: plasma membrane, membrane; EXPRESSED IN: male gametophyte, pollen tube, leaf; EXPRESSED DURING: M germinated pollen stage; CONTAINS InterPro DOMAIN/s: Clathrin adaptor, alpha/beta/gamma-adaptin, appendage, Ig-like …	700	1012			ath04144:Endocytosis,
comp275413_c0_seq1	AT5G22770.2	27.16	232	158	5	9	698	749	971	1e-23	103	alpha-adaptin		alpha-adaptin (alpha-ADR); FUNCTIONS IN: protein transporter activity, binding; INVOLVED IN: intracellular protein transport, vesicle-mediated transport, protein transport; LOCATED IN: plasma membrane, membrane; EXPRESSED IN: male gametophyte, pollen tube, leaf; EXPRESSED DURING: M germinated pollen stage; CONTAINS InterPro DOMAIN/s: Clathrin adaptor, alpha/beta/gamma-adaptin, appendage, Ig-like …	1084	1012			ath04144:Endocytosis,
comp275413_c1_seq1	AT5G22770.2	28.46	130	87	4	493	107	555	679	4e-05	43.1	alpha-adaptin		alpha-adaptin (alpha-ADR); FUNCTIONS IN: protein transporter activity, binding; INVOLVED IN: intracellular protein transport, vesicle-mediated transport, protein transport; LOCATED IN: plasma membrane, membrane; EXPRESSED IN: male gametophyte, pollen tube, leaf; EXPRESSED DURING: M germinated pollen stage; CONTAINS InterPro DOMAIN/s: Clathrin adaptor, alpha/beta/gamma-adaptin, appendage, Ig-like …	513	1012			ath04144:Endocytosis,
comp280072_c1_seq1	AT5G22770.2	55.88	68	30	0	220	17	409	476	3e-20	85.5	alpha-adaptin		alpha-adaptin (alpha-ADR); FUNCTIONS IN: protein transporter activity, binding; INVOLVED IN: intracellular protein transport, vesicle-mediated transport, protein transport; LOCATED IN: plasma membrane, membrane; EXPRESSED IN: male gametophyte, pollen tube, leaf; EXPRESSED DURING: M germinated pollen stage; CONTAINS InterPro DOMAIN/s: Clathrin adaptor, alpha/beta/gamma-adaptin, appendage, Ig-like …	224	1012			ath04144:Endocytosis,
comp280072_c2_seq1	AT5G22770.2	28.24	85	49	2	245	3	842	918	5e-05	40.8	alpha-adaptin		alpha-adaptin (alpha-ADR); FUNCTIONS IN: protein transporter activity, binding; INVOLVED IN: intracellular protein transport, vesicle-mediated transport, protein transport; LOCATED IN: plasma membrane, membrane; EXPRESSED IN: male gametophyte, pollen tube, leaf; EXPRESSED DURING: M germinated pollen stage; CONTAINS InterPro DOMAIN/s: Clathrin adaptor, alpha/beta/gamma-adaptin, appendage, Ig-like …	245	1012			ath04144:Endocytosis,
comp283167_c0_seq1	AT5G22770.2	58.33	84	35	0	1	252	410	493	2e-27	106	alpha-adaptin		alpha-adaptin (alpha-ADR); FUNCTIONS IN: protein transporter activity, binding; INVOLVED IN: intracellular protein transport, vesicle-mediated transport, protein transport; LOCATED IN: plasma membrane, membrane; EXPRESSED IN: male gametophyte, pollen tube, leaf; EXPRESSED DURING: M germinated pollen stage; CONTAINS InterPro DOMAIN/s: Clathrin adaptor, alpha/beta/gamma-adaptin, appendage, Ig-like …	253	1012			ath04144:Endocytosis,
comp283167_c2_seq1	AT5G22770.2	43.88	139	77	1	418	5	115	253	1e-33	126	alpha-adaptin		alpha-adaptin (alpha-ADR); FUNCTIONS IN: protein transporter activity, binding; INVOLVED IN: intracellular protein transport, vesicle-mediated transport, protein transport; LOCATED IN: plasma membrane, membrane; EXPRESSED IN: male gametophyte, pollen tube, leaf; EXPRESSED DURING: M germinated pollen stage; CONTAINS InterPro DOMAIN/s: Clathrin adaptor, alpha/beta/gamma-adaptin, appendage, Ig-like …	418	1012			ath04144:Endocytosis,
comp327345_c0_seq2	AT5G22770.2	81.27	1020	181	5	3554	501	1	1012	0	1682	alpha-adaptin		alpha-adaptin (alpha-ADR); FUNCTIONS IN: protein transporter activity, binding; INVOLVED IN: intracellular protein transport, vesicle-mediated transport, protein transport; LOCATED IN: plasma membrane, membrane; EXPRESSED IN: male gametophyte, pollen tube, leaf; EXPRESSED DURING: M germinated pollen stage; CONTAINS InterPro DOMAIN/s: Clathrin adaptor, alpha/beta/gamma-adaptin, appendage, Ig-like …	3727	1012			ath04144:Endocytosis,
comp861647_c0_seq1	AT5G22770.2	29.23	65	45	1	196	2	836	899	1e-05	42	alpha-adaptin		alpha-adaptin (alpha-ADR); FUNCTIONS IN: protein transporter activity, binding; INVOLVED IN: intracellular protein transport, vesicle-mediated transport, protein transport; LOCATED IN: plasma membrane, membrane; EXPRESSED IN: male gametophyte, pollen tube, leaf; EXPRESSED DURING: M germinated pollen stage; CONTAINS InterPro DOMAIN/s: Clathrin adaptor, alpha/beta/gamma-adaptin, appendage, Ig-like …	204	1012			ath04144:Endocytosis,
comp1066518_c0_seq1	AT5G22770.2	47.95	73	38	0	221	3	136	208	3e-16	73.6	alpha-adaptin		alpha-adaptin (alpha-ADR); FUNCTIONS IN: protein transporter activity, binding; INVOLVED IN: intracellular protein transport, vesicle-mediated transport, protein transport; LOCATED IN: plasma membrane, membrane; EXPRESSED IN: male gametophyte, pollen tube, leaf; EXPRESSED DURING: M germinated pollen stage; CONTAINS InterPro DOMAIN/s: Clathrin adaptor, alpha/beta/gamma-adaptin, appendage, Ig-like …	223	1012			ath04144:Endocytosis,
comp1526187_c0_seq1	AT5G22770.2	37.7	61	36	1	262	80	546	604	1e-06	47	alpha-adaptin		alpha-adaptin (alpha-ADR); FUNCTIONS IN: protein transporter activity, binding; INVOLVED IN: intracellular protein transport, vesicle-mediated transport, protein transport; LOCATED IN: plasma membrane, membrane; EXPRESSED IN: male gametophyte, pollen tube, leaf; EXPRESSED DURING: M germinated pollen stage; CONTAINS InterPro DOMAIN/s: Clathrin adaptor, alpha/beta/gamma-adaptin, appendage, Ig-like …	340	1012			ath04144:Endocytosis,
comp1755932_c0_seq1	AT5G22770.2	41.03	78	42	1	18	239	204	281	3e-13	65.5	alpha-adaptin		alpha-adaptin (alpha-ADR); FUNCTIONS IN: protein transporter activity, binding; INVOLVED IN: intracellular protein transport, vesicle-mediated transport, protein transport; LOCATED IN: plasma membrane, membrane; EXPRESSED IN: male gametophyte, pollen tube, leaf; EXPRESSED DURING: M germinated pollen stage; CONTAINS InterPro DOMAIN/s: Clathrin adaptor, alpha/beta/gamma-adaptin, appendage, Ig-like …	246	1012			ath04144:Endocytosis,
comp3079633_c0_seq1	AT5G22770.2	47.76	67	35	0	209	9	453	519	3e-14	67.8	alpha-adaptin		alpha-adaptin (alpha-ADR); FUNCTIONS IN: protein transporter activity, binding; INVOLVED IN: intracellular protein transport, vesicle-mediated transport, protein transport; LOCATED IN: plasma membrane, membrane; EXPRESSED IN: male gametophyte, pollen tube, leaf; EXPRESSED DURING: M germinated pollen stage; CONTAINS InterPro DOMAIN/s: Clathrin adaptor, alpha/beta/gamma-adaptin, appendage, Ig-like …	210	1012			ath04144:Endocytosis,
comp5042_c0_seq1	AT5G22780.1	38.27	81	46	1	233	3	497	577	5e-10	55.8	Adaptor protein complex AP-2, alpha subunit		Adaptor protein complex AP-2, alpha subunit; FUNCTIONS IN: protein transporter activity, binding; INVOLVED IN: intracellular protein transport, vesicle-mediated transport, protein transport; LOCATED IN: plasma membrane; EXPRESSED IN: cultured cell; CONTAINS InterPro DOMAIN/s: Clathrin adaptor, alpha/beta/gamma-adaptin, appendage, Ig-like subdomain (InterPro:IPR008152), Adaptor protein complex AP-…	234	1013			ath04144:Endocytosis,
comp193443_c0_seq1	AT5G22780.1	42.7	89	51	0	271	5	182	270	8e-19	82	Adaptor protein complex AP-2, alpha subunit		Adaptor protein complex AP-2, alpha subunit; FUNCTIONS IN: protein transporter activity, binding; INVOLVED IN: intracellular protein transport, vesicle-mediated transport, protein transport; LOCATED IN: plasma membrane; EXPRESSED IN: cultured cell; CONTAINS InterPro DOMAIN/s: Clathrin adaptor, alpha/beta/gamma-adaptin, appendage, Ig-like subdomain (InterPro:IPR008152), Adaptor protein complex AP-…	285	1013			ath04144:Endocytosis,
comp230623_c0_seq1	AT5G22780.1	63.89	72	26	0	216	1	351	422	3e-23	94.4	Adaptor protein complex AP-2, alpha subunit		Adaptor protein complex AP-2, alpha subunit; FUNCTIONS IN: protein transporter activity, binding; INVOLVED IN: intracellular protein transport, vesicle-mediated transport, protein transport; LOCATED IN: plasma membrane; EXPRESSED IN: cultured cell; CONTAINS InterPro DOMAIN/s: Clathrin adaptor, alpha/beta/gamma-adaptin, appendage, Ig-like subdomain (InterPro:IPR008152), Adaptor protein complex AP-…	235	1013			ath04144:Endocytosis,
comp247465_c0_seq1	AT5G22780.1	90.14	142	14	0	2	427	85	226	6e-84	268	Adaptor protein complex AP-2, alpha subunit		Adaptor protein complex AP-2, alpha subunit; FUNCTIONS IN: protein transporter activity, binding; INVOLVED IN: intracellular protein transport, vesicle-mediated transport, protein transport; LOCATED IN: plasma membrane; EXPRESSED IN: cultured cell; CONTAINS InterPro DOMAIN/s: Clathrin adaptor, alpha/beta/gamma-adaptin, appendage, Ig-like subdomain (InterPro:IPR008152), Adaptor protein complex AP-…	427	1013			ath04144:Endocytosis,
comp280072_c0_seq1	AT5G22780.1	37.29	118	64	3	3	344	499	610	7e-15	71.6	Adaptor protein complex AP-2, alpha subunit		Adaptor protein complex AP-2, alpha subunit; FUNCTIONS IN: protein transporter activity, binding; INVOLVED IN: intracellular protein transport, vesicle-mediated transport, protein transport; LOCATED IN: plasma membrane; EXPRESSED IN: cultured cell; CONTAINS InterPro DOMAIN/s: Clathrin adaptor, alpha/beta/gamma-adaptin, appendage, Ig-like subdomain (InterPro:IPR008152), Adaptor protein complex AP-…	357	1013			ath04144:Endocytosis,
comp280072_c3_seq1	AT5G22780.1	41.46	82	45	2	247	492	735	813	7e-14	69.7	Adaptor protein complex AP-2, alpha subunit		Adaptor protein complex AP-2, alpha subunit; FUNCTIONS IN: protein transporter activity, binding; INVOLVED IN: intracellular protein transport, vesicle-mediated transport, protein transport; LOCATED IN: plasma membrane; EXPRESSED IN: cultured cell; CONTAINS InterPro DOMAIN/s: Clathrin adaptor, alpha/beta/gamma-adaptin, appendage, Ig-like subdomain (InterPro:IPR008152), Adaptor protein complex AP-…	493	1013			ath04144:Endocytosis,
comp283167_c1_seq1	AT5G22780.1	59.55	89	36	0	12	278	324	412	6e-29	110	Adaptor protein complex AP-2, alpha subunit		Adaptor protein complex AP-2, alpha subunit; FUNCTIONS IN: protein transporter activity, binding; INVOLVED IN: intracellular protein transport, vesicle-mediated transport, protein transport; LOCATED IN: plasma membrane; EXPRESSED IN: cultured cell; CONTAINS InterPro DOMAIN/s: Clathrin adaptor, alpha/beta/gamma-adaptin, appendage, Ig-like subdomain (InterPro:IPR008152), Adaptor protein complex AP-…	279	1013			ath04144:Endocytosis,
comp596216_c0_seq1	AT5G22780.1	47.46	59	30	1	175	2	2	60	8e-13	63.9	Adaptor protein complex AP-2, alpha subunit		Adaptor protein complex AP-2, alpha subunit; FUNCTIONS IN: protein transporter activity, binding; INVOLVED IN: intracellular protein transport, vesicle-mediated transport, protein transport; LOCATED IN: plasma membrane; EXPRESSED IN: cultured cell; CONTAINS InterPro DOMAIN/s: Clathrin adaptor, alpha/beta/gamma-adaptin, appendage, Ig-like subdomain (InterPro:IPR008152), Adaptor protein complex AP-…	218	1013			ath04144:Endocytosis,
comp960064_c0_seq1	AT5G22780.1	52.1	119	57	0	2	358	292	410	1e-35	131	Adaptor protein complex AP-2, alpha subunit		Adaptor protein complex AP-2, alpha subunit; FUNCTIONS IN: protein transporter activity, binding; INVOLVED IN: intracellular protein transport, vesicle-mediated transport, protein transport; LOCATED IN: plasma membrane; EXPRESSED IN: cultured cell; CONTAINS InterPro DOMAIN/s: Clathrin adaptor, alpha/beta/gamma-adaptin, appendage, Ig-like subdomain (InterPro:IPR008152), Adaptor protein complex AP-…	359	1013			ath04144:Endocytosis,
comp1069269_c0_seq1	AT5G22780.1	51.72	87	42	0	2	262	292	378	1e-23	95.5	Adaptor protein complex AP-2, alpha subunit		Adaptor protein complex AP-2, alpha subunit; FUNCTIONS IN: protein transporter activity, binding; INVOLVED IN: intracellular protein transport, vesicle-mediated transport, protein transport; LOCATED IN: plasma membrane; EXPRESSED IN: cultured cell; CONTAINS InterPro DOMAIN/s: Clathrin adaptor, alpha/beta/gamma-adaptin, appendage, Ig-like subdomain (InterPro:IPR008152), Adaptor protein complex AP-…	262	1013			ath04144:Endocytosis,
comp1146141_c0_seq1	AT5G22780.1	65.57	61	21	0	54	236	355	415	2e-21	89	Adaptor protein complex AP-2, alpha subunit		Adaptor protein complex AP-2, alpha subunit; FUNCTIONS IN: protein transporter activity, binding; INVOLVED IN: intracellular protein transport, vesicle-mediated transport, protein transport; LOCATED IN: plasma membrane; EXPRESSED IN: cultured cell; CONTAINS InterPro DOMAIN/s: Clathrin adaptor, alpha/beta/gamma-adaptin, appendage, Ig-like subdomain (InterPro:IPR008152), Adaptor protein complex AP-…	238	1013			ath04144:Endocytosis,
comp1165813_c0_seq1	AT5G22780.1	64.77	88	31	0	1	264	381	468	4e-33	122	Adaptor protein complex AP-2, alpha subunit		Adaptor protein complex AP-2, alpha subunit; FUNCTIONS IN: protein transporter activity, binding; INVOLVED IN: intracellular protein transport, vesicle-mediated transport, protein transport; LOCATED IN: plasma membrane; EXPRESSED IN: cultured cell; CONTAINS InterPro DOMAIN/s: Clathrin adaptor, alpha/beta/gamma-adaptin, appendage, Ig-like subdomain (InterPro:IPR008152), Adaptor protein complex AP-…	266	1013			ath04144:Endocytosis,
comp1334520_c0_seq1	AT5G22780.1	56.25	32	14	0	97	2	4	35	3e-05	42.4	Adaptor protein complex AP-2, alpha subunit		Adaptor protein complex AP-2, alpha subunit; FUNCTIONS IN: protein transporter activity, binding; INVOLVED IN: intracellular protein transport, vesicle-mediated transport, protein transport; LOCATED IN: plasma membrane; EXPRESSED IN: cultured cell; CONTAINS InterPro DOMAIN/s: Clathrin adaptor, alpha/beta/gamma-adaptin, appendage, Ig-like subdomain (InterPro:IPR008152), Adaptor protein complex AP-…	334	1013			ath04144:Endocytosis,
comp1635503_c0_seq1	AT5G22780.1	40	75	44	1	226	2	221	294	6e-13	64.3	Adaptor protein complex AP-2, alpha subunit		Adaptor protein complex AP-2, alpha subunit; FUNCTIONS IN: protein transporter activity, binding; INVOLVED IN: intracellular protein transport, vesicle-mediated transport, protein transport; LOCATED IN: plasma membrane; EXPRESSED IN: cultured cell; CONTAINS InterPro DOMAIN/s: Clathrin adaptor, alpha/beta/gamma-adaptin, appendage, Ig-like subdomain (InterPro:IPR008152), Adaptor protein complex AP-…	231	1013			ath04144:Endocytosis,
comp1744231_c0_seq1	AT5G22780.1	62.5	72	27	0	225	10	398	469	3e-26	102	Adaptor protein complex AP-2, alpha subunit		Adaptor protein complex AP-2, alpha subunit; FUNCTIONS IN: protein transporter activity, binding; INVOLVED IN: intracellular protein transport, vesicle-mediated transport, protein transport; LOCATED IN: plasma membrane; EXPRESSED IN: cultured cell; CONTAINS InterPro DOMAIN/s: Clathrin adaptor, alpha/beta/gamma-adaptin, appendage, Ig-like subdomain (InterPro:IPR008152), Adaptor protein complex AP-…	227	1013			ath04144:Endocytosis,
comp2436450_c0_seq1	AT5G22780.1	29.51	61	42	1	248	69	911	971	0.0001	39.7	Adaptor protein complex AP-2, alpha subunit		Adaptor protein complex AP-2, alpha subunit; FUNCTIONS IN: protein transporter activity, binding; INVOLVED IN: intracellular protein transport, vesicle-mediated transport, protein transport; LOCATED IN: plasma membrane; EXPRESSED IN: cultured cell; CONTAINS InterPro DOMAIN/s: Clathrin adaptor, alpha/beta/gamma-adaptin, appendage, Ig-like subdomain (InterPro:IPR008152), Adaptor protein complex AP-…	270	1013			ath04144:Endocytosis,
comp252184_c0_seq1	AT5G22950.1	30	130	82	1	41	430	11	131	5e-13	63.9	SNF7 family protein		VPS24.1; CONTAINS InterPro DOMAIN/s: Snf7 (InterPro:IPR005024); BEST Arabidopsis thaliana protein match is: SNF7 family protein (TAIR:AT3G45000.1); Has 1807 Blast hits to 1807 proteins in 277 species: Archae - 0; Bacteria - 0; Metazoa - 736; Fungi - 347; Plants - 385; Viruses - 0; Other Eukaryotes - 339 (source: NCBI BLink).	432	229			ath04144:Endocytosis,
comp252184_c1_seq1	AT5G22950.1	47.17	53	28	0	251	93	98	150	2e-09	52.4	SNF7 family protein		VPS24.1; CONTAINS InterPro DOMAIN/s: Snf7 (InterPro:IPR005024); BEST Arabidopsis thaliana protein match is: SNF7 family protein (TAIR:AT3G45000.1); Has 1807 Blast hits to 1807 proteins in 277 species: Archae - 0; Bacteria - 0; Metazoa - 736; Fungi - 347; Plants - 385; Viruses - 0; Other Eukaryotes - 339 (source: NCBI BLink).	252	229			ath04144:Endocytosis,
comp292718_c0_seq1	AT5G22950.1	55.71	70	4	1	210	1	26	68	2e-13	63.2	SNF7 family protein		VPS24.1; CONTAINS InterPro DOMAIN/s: Snf7 (InterPro:IPR005024); BEST Arabidopsis thaliana protein match is: SNF7 family protein (TAIR:AT3G45000.1); Has 1807 Blast hits to 1807 proteins in 277 species: Archae - 0; Bacteria - 0; Metazoa - 736; Fungi - 347; Plants - 385; Viruses - 0; Other Eukaryotes - 339 (source: NCBI BLink).	211	229			ath04144:Endocytosis,
comp309272_c0_seq1	AT5G22950.1	45.65	138	75	0	74	487	12	149	1e-31	119	SNF7 family protein		VPS24.1; CONTAINS InterPro DOMAIN/s: Snf7 (InterPro:IPR005024); BEST Arabidopsis thaliana protein match is: SNF7 family protein (TAIR:AT3G45000.1); Has 1807 Blast hits to 1807 proteins in 277 species: Archae - 0; Bacteria - 0; Metazoa - 736; Fungi - 347; Plants - 385; Viruses - 0; Other Eukaryotes - 339 (source: NCBI BLink).	744	229			ath04144:Endocytosis,
comp321207_c0_seq1	AT5G22950.1	85.2	196	29	0	253	840	1	196	3e-94	288	SNF7 family protein		VPS24.1; CONTAINS InterPro DOMAIN/s: Snf7 (InterPro:IPR005024); BEST Arabidopsis thaliana protein match is: SNF7 family protein (TAIR:AT3G45000.1); Has 1807 Blast hits to 1807 proteins in 277 species: Archae - 0; Bacteria - 0; Metazoa - 736; Fungi - 347; Plants - 385; Viruses - 0; Other Eukaryotes - 339 (source: NCBI BLink).	1383	229			ath04144:Endocytosis,
comp799401_c0_seq1	AT5G22950.1	36.62	142	81	1	308	733	11	143	4e-22	92.4	SNF7 family protein		VPS24.1; CONTAINS InterPro DOMAIN/s: Snf7 (InterPro:IPR005024); BEST Arabidopsis thaliana protein match is: SNF7 family protein (TAIR:AT3G45000.1); Has 1807 Blast hits to 1807 proteins in 277 species: Archae - 0; Bacteria - 0; Metazoa - 736; Fungi - 347; Plants - 385; Viruses - 0; Other Eukaryotes - 339 (source: NCBI BLink).	734	229			ath04144:Endocytosis,
comp2063515_c0_seq1	AT5G22950.1	47.62	84	44	0	1	252	31	114	2e-19	80.5	SNF7 family protein		VPS24.1; CONTAINS InterPro DOMAIN/s: Snf7 (InterPro:IPR005024); BEST Arabidopsis thaliana protein match is: SNF7 family protein (TAIR:AT3G45000.1); Has 1807 Blast hits to 1807 proteins in 277 species: Archae - 0; Bacteria - 0; Metazoa - 736; Fungi - 347; Plants - 385; Viruses - 0; Other Eukaryotes - 339 (source: NCBI BLink).	257	229			ath04144:Endocytosis,
comp2981308_c0_seq1	AT5G22950.1	48.72	78	40	0	1	234	62	139	2e-18	77.4	SNF7 family protein		VPS24.1; CONTAINS InterPro DOMAIN/s: Snf7 (InterPro:IPR005024); BEST Arabidopsis thaliana protein match is: SNF7 family protein (TAIR:AT3G45000.1); Has 1807 Blast hits to 1807 proteins in 277 species: Archae - 0; Bacteria - 0; Metazoa - 736; Fungi - 347; Plants - 385; Viruses - 0; Other Eukaryotes - 339 (source: NCBI BLink).	236	229			ath04144:Endocytosis,
comp170133_c0_seq1	AT5G46630.1	47.37	437	217	7	1338	64	2	437	9e-142	417	Clathrin adaptor complexes medium subunit family protein	clathrin adaptor complexes medium subunit family protein, contains Pfam profile: PF00928 adaptor complexes medium subunit family; similar to micro-adaptins of clathrin coated vesicle adaptor complexes	Clathrin adaptor complexes medium subunit family protein; INVOLVED IN: intracellular protein transport, transport, vesicle-mediated transport; LOCATED IN: clathrin vesicle coat, plasma membrane; EXPRESSED IN: 24 plant structures; EXPRESSED DURING: 15 growth stages; CONTAINS InterPro DOMAIN/s: Clathrin adaptor, mu subunit, conserved site (InterPro:IPR018240), Clathrin adaptor, mu subunit, C-termin…	1378	438			ath04144:Endocytosis,
comp191181_c0_seq1	AT5G46630.2	53.24	139	64	1	2	415	236	374	4e-47	160	Clathrin adaptor complexes medium subunit family protein	clathrin adaptor complexes medium subunit family protein, contains Pfam profile: PF00928 adaptor complexes medium subunit family; similar to micro-adaptins of clathrin coated vesicle adaptor complexes	Clathrin adaptor complexes medium subunit family protein; INVOLVED IN: intracellular protein transport, transport, vesicle-mediated transport; LOCATED IN: clathrin vesicle coat, plasma membrane; EXPRESSED IN: 24 plant structures; EXPRESSED DURING: 15 growth stages; CONTAINS InterPro DOMAIN/s: Clathrin adaptor, mu subunit, conserved site (InterPro:IPR018240), Clathrin adaptor, mu subunit, C-termin…	418	441			ath04144:Endocytosis,
comp207358_c0_seq1	AT5G46630.1	29.85	67	46	1	207	10	31	97	1e-07	48.1	Clathrin adaptor complexes medium subunit family protein	clathrin adaptor complexes medium subunit family protein, contains Pfam profile: PF00928 adaptor complexes medium subunit family; similar to micro-adaptins of clathrin coated vesicle adaptor complexes	Clathrin adaptor complexes medium subunit family protein; INVOLVED IN: intracellular protein transport, transport, vesicle-mediated transport; LOCATED IN: clathrin vesicle coat, plasma membrane; EXPRESSED IN: 24 plant structures; EXPRESSED DURING: 15 growth stages; CONTAINS InterPro DOMAIN/s: Clathrin adaptor, mu subunit, conserved site (InterPro:IPR018240), Clathrin adaptor, mu subunit, C-termin…	216	438			ath04144:Endocytosis,
comp210756_c0_seq1	AT5G46630.1	51.88	133	59	2	388	5	82	214	1e-43	150	Clathrin adaptor complexes medium subunit family protein	clathrin adaptor complexes medium subunit family protein, contains Pfam profile: PF00928 adaptor complexes medium subunit family; similar to micro-adaptins of clathrin coated vesicle adaptor complexes	Clathrin adaptor complexes medium subunit family protein; INVOLVED IN: intracellular protein transport, transport, vesicle-mediated transport; LOCATED IN: clathrin vesicle coat, plasma membrane; EXPRESSED IN: 24 plant structures; EXPRESSED DURING: 15 growth stages; CONTAINS InterPro DOMAIN/s: Clathrin adaptor, mu subunit, conserved site (InterPro:IPR018240), Clathrin adaptor, mu subunit, C-termin…	388	438			ath04144:Endocytosis,
comp266136_c0_seq1	AT5G46630.1	43.44	122	67	2	10	369	6	127	1e-30	114	Clathrin adaptor complexes medium subunit family protein	clathrin adaptor complexes medium subunit family protein, contains Pfam profile: PF00928 adaptor complexes medium subunit family; similar to micro-adaptins of clathrin coated vesicle adaptor complexes	Clathrin adaptor complexes medium subunit family protein; INVOLVED IN: intracellular protein transport, transport, vesicle-mediated transport; LOCATED IN: clathrin vesicle coat, plasma membrane; EXPRESSED IN: 24 plant structures; EXPRESSED DURING: 15 growth stages; CONTAINS InterPro DOMAIN/s: Clathrin adaptor, mu subunit, conserved site (InterPro:IPR018240), Clathrin adaptor, mu subunit, C-termin…	376	438			ath04144:Endocytosis,
comp267814_c0_seq1	AT5G46630.1	46.94	441	218	5	13	1314	6	437	1e-142	421	Clathrin adaptor complexes medium subunit family protein	clathrin adaptor complexes medium subunit family protein, contains Pfam profile: PF00928 adaptor complexes medium subunit family; similar to micro-adaptins of clathrin coated vesicle adaptor complexes	Clathrin adaptor complexes medium subunit family protein; INVOLVED IN: intracellular protein transport, transport, vesicle-mediated transport; LOCATED IN: clathrin vesicle coat, plasma membrane; EXPRESSED IN: 24 plant structures; EXPRESSED DURING: 15 growth stages; CONTAINS InterPro DOMAIN/s: Clathrin adaptor, mu subunit, conserved site (InterPro:IPR018240), Clathrin adaptor, mu subunit, C-termin…	1455	438			ath04144:Endocytosis,
comp291508_c0_seq1	AT5G46630.2	91.25	80	7	0	240	1	328	407	5e-47	157	Clathrin adaptor complexes medium subunit family protein	clathrin adaptor complexes medium subunit family protein, contains Pfam profile: PF00928 adaptor complexes medium subunit family; similar to micro-adaptins of clathrin coated vesicle adaptor complexes	Clathrin adaptor complexes medium subunit family protein; INVOLVED IN: intracellular protein transport, transport, vesicle-mediated transport; LOCATED IN: clathrin vesicle coat, plasma membrane; EXPRESSED IN: 24 plant structures; EXPRESSED DURING: 15 growth stages; CONTAINS InterPro DOMAIN/s: Clathrin adaptor, mu subunit, conserved site (InterPro:IPR018240), Clathrin adaptor, mu subunit, C-termin…	241	441			ath04144:Endocytosis,
comp291508_c1_seq1	AT5G46630.1	100	36	0	0	2	109	403	438	1e-17	78.6	Clathrin adaptor complexes medium subunit family protein	clathrin adaptor complexes medium subunit family protein, contains Pfam profile: PF00928 adaptor complexes medium subunit family; similar to micro-adaptins of clathrin coated vesicle adaptor complexes	Clathrin adaptor complexes medium subunit family protein; INVOLVED IN: intracellular protein transport, transport, vesicle-mediated transport; LOCATED IN: clathrin vesicle coat, plasma membrane; EXPRESSED IN: 24 plant structures; EXPRESSED DURING: 15 growth stages; CONTAINS InterPro DOMAIN/s: Clathrin adaptor, mu subunit, conserved site (InterPro:IPR018240), Clathrin adaptor, mu subunit, C-termin…	399	438			ath04144:Endocytosis,
comp314426_c0_seq1	AT5G46630.1	95.89	438	18	0	1764	451	1	438	0	874	Clathrin adaptor complexes medium subunit family protein	clathrin adaptor complexes medium subunit family protein, contains Pfam profile: PF00928 adaptor complexes medium subunit family; similar to micro-adaptins of clathrin coated vesicle adaptor complexes	Clathrin adaptor complexes medium subunit family protein; INVOLVED IN: intracellular protein transport, transport, vesicle-mediated transport; LOCATED IN: clathrin vesicle coat, plasma membrane; EXPRESSED IN: 24 plant structures; EXPRESSED DURING: 15 growth stages; CONTAINS InterPro DOMAIN/s: Clathrin adaptor, mu subunit, conserved site (InterPro:IPR018240), Clathrin adaptor, mu subunit, C-termin…	1933	438			ath04144:Endocytosis,
comp854695_c0_seq1	AT5G46630.1	49.37	79	40	0	2	238	271	349	2e-20	84.7	Clathrin adaptor complexes medium subunit family protein	clathrin adaptor complexes medium subunit family protein, contains Pfam profile: PF00928 adaptor complexes medium subunit family; similar to micro-adaptins of clathrin coated vesicle adaptor complexes	Clathrin adaptor complexes medium subunit family protein; INVOLVED IN: intracellular protein transport, transport, vesicle-mediated transport; LOCATED IN: clathrin vesicle coat, plasma membrane; EXPRESSED IN: 24 plant structures; EXPRESSED DURING: 15 growth stages; CONTAINS InterPro DOMAIN/s: Clathrin adaptor, mu subunit, conserved site (InterPro:IPR018240), Clathrin adaptor, mu subunit, C-termin…	240	438			ath04144:Endocytosis,
comp1787803_c0_seq1	AT5G46630.1	72	50	13	1	44	193	389	437	2e-18	79	Clathrin adaptor complexes medium subunit family protein	clathrin adaptor complexes medium subunit family protein, contains Pfam profile: PF00928 adaptor complexes medium subunit family; similar to micro-adaptins of clathrin coated vesicle adaptor complexes	Clathrin adaptor complexes medium subunit family protein; INVOLVED IN: intracellular protein transport, transport, vesicle-mediated transport; LOCATED IN: clathrin vesicle coat, plasma membrane; EXPRESSED IN: 24 plant structures; EXPRESSED DURING: 15 growth stages; CONTAINS InterPro DOMAIN/s: Clathrin adaptor, mu subunit, conserved site (InterPro:IPR018240), Clathrin adaptor, mu subunit, C-termin…	251	438			ath04144:Endocytosis,
comp2090780_c0_seq1	AT5G46630.1	54.87	113	50	1	355	20	325	437	1e-36	130	Clathrin adaptor complexes medium subunit family protein	clathrin adaptor complexes medium subunit family protein, contains Pfam profile: PF00928 adaptor complexes medium subunit family; similar to micro-adaptins of clathrin coated vesicle adaptor complexes	Clathrin adaptor complexes medium subunit family protein; INVOLVED IN: intracellular protein transport, transport, vesicle-mediated transport; LOCATED IN: clathrin vesicle coat, plasma membrane; EXPRESSED IN: 24 plant structures; EXPRESSED DURING: 15 growth stages; CONTAINS InterPro DOMAIN/s: Clathrin adaptor, mu subunit, conserved site (InterPro:IPR018240), Clathrin adaptor, mu subunit, C-termin…	355	438			ath04144:Endocytosis,
comp2105310_c0_seq1	AT5G46630.1	85.71	49	7	0	117	263	1	49	7e-25	97.1	Clathrin adaptor complexes medium subunit family protein	clathrin adaptor complexes medium subunit family protein, contains Pfam profile: PF00928 adaptor complexes medium subunit family; similar to micro-adaptins of clathrin coated vesicle adaptor complexes	Clathrin adaptor complexes medium subunit family protein; INVOLVED IN: intracellular protein transport, transport, vesicle-mediated transport; LOCATED IN: clathrin vesicle coat, plasma membrane; EXPRESSED IN: 24 plant structures; EXPRESSED DURING: 15 growth stages; CONTAINS InterPro DOMAIN/s: Clathrin adaptor, mu subunit, conserved site (InterPro:IPR018240), Clathrin adaptor, mu subunit, C-termin…	263	438			ath04144:Endocytosis,
comp2177691_c0_seq1	AT5G46630.2	53.67	177	80	1	527	3	191	367	4e-65	209	Clathrin adaptor complexes medium subunit family protein	clathrin adaptor complexes medium subunit family protein, contains Pfam profile: PF00928 adaptor complexes medium subunit family; similar to micro-adaptins of clathrin coated vesicle adaptor complexes	Clathrin adaptor complexes medium subunit family protein; INVOLVED IN: intracellular protein transport, transport, vesicle-mediated transport; LOCATED IN: clathrin vesicle coat, plasma membrane; EXPRESSED IN: 24 plant structures; EXPRESSED DURING: 15 growth stages; CONTAINS InterPro DOMAIN/s: Clathrin adaptor, mu subunit, conserved site (InterPro:IPR018240), Clathrin adaptor, mu subunit, C-termin…	527	441			ath04144:Endocytosis,
comp2955449_c0_seq1	AT5G46630.2	45.59	68	37	0	209	6	298	365	1e-14	68.2	Clathrin adaptor complexes medium subunit family protein	clathrin adaptor complexes medium subunit family protein, contains Pfam profile: PF00928 adaptor complexes medium subunit family; similar to micro-adaptins of clathrin coated vesicle adaptor complexes	Clathrin adaptor complexes medium subunit family protein; INVOLVED IN: intracellular protein transport, transport, vesicle-mediated transport; LOCATED IN: clathrin vesicle coat, plasma membrane; EXPRESSED IN: 24 plant structures; EXPRESSED DURING: 15 growth stages; CONTAINS InterPro DOMAIN/s: Clathrin adaptor, mu subunit, conserved site (InterPro:IPR018240), Clathrin adaptor, mu subunit, C-termin…	213	441			ath04144:Endocytosis,
comp177640_c0_seq1	AT5G46750.1	82.35	85	15	0	176	430	1	85	5e-49	164	ARF-GAP domain 9	A member of ARF GAP domain (AGD), A thaliana has 15 members, grouped into four classes.	ARF-GAP domain 9 (AGD9); FUNCTIONS IN: ARF GTPase activator activity, DNA binding, zinc ion binding; INVOLVED IN: regulation of ARF GTPase activity; LOCATED IN: nucleus; EXPRESSED IN: 23 plant structures; EXPRESSED DURING: 13 growth stages; CONTAINS InterPro DOMAIN/s: Arf GTPase activating protein (InterPro:IPR001164); BEST Arabidopsis thaliana protein match is: ARF-GAP domain 8 (TAIR:AT4G17890.1…	430	402			ath04144:Endocytosis,
comp306723_c0_seq2	AT5G46750.1	48.3	147	70	2	448	8	12	152	4e-39	140	ARF-GAP domain 9	A member of ARF GAP domain (AGD), A thaliana has 15 members, grouped into four classes.	ARF-GAP domain 9 (AGD9); FUNCTIONS IN: ARF GTPase activator activity, DNA binding, zinc ion binding; INVOLVED IN: regulation of ARF GTPase activity; LOCATED IN: nucleus; EXPRESSED IN: 23 plant structures; EXPRESSED DURING: 13 growth stages; CONTAINS InterPro DOMAIN/s: Arf GTPase activating protein (InterPro:IPR001164); BEST Arabidopsis thaliana protein match is: ARF-GAP domain 8 (TAIR:AT4G17890.1…	581	402			ath04144:Endocytosis,
comp2889038_c0_seq1	AT5G46750.1	51.16	43	17	1	1	117	305	347	6e-05	40.4	ARF-GAP domain 9	A member of ARF GAP domain (AGD), A thaliana has 15 members, grouped into four classes.	ARF-GAP domain 9 (AGD9); FUNCTIONS IN: ARF GTPase activator activity, DNA binding, zinc ion binding; INVOLVED IN: regulation of ARF GTPase activity; LOCATED IN: nucleus; EXPRESSED IN: 23 plant structures; EXPRESSED DURING: 13 growth stages; CONTAINS InterPro DOMAIN/s: Arf GTPase activating protein (InterPro:IPR001164); BEST Arabidopsis thaliana protein match is: ARF-GAP domain 8 (TAIR:AT4G17890.1…	251	402			ath04144:Endocytosis,
comp256247_c1_seq2	AT5G54310.1	54.43	79	36	0	3	239	4	82	8e-28	105	ARF-GAP domain 5	A member of ARF GAP domain (AGD), A thaliana has 15 members, grouped into four classes. Regulates membrane trafficking and organ separation.	ARF-GAP domain 5 (AGD5); FUNCTIONS IN: ARF GTPase activator activity, DNA binding, zinc ion binding; INVOLVED IN: floral organ abscission, activation of ARF GTPase activity; LOCATED IN: cytosol, trans-Golgi network, endosome, nucleus; EXPRESSED IN: 23 plant structures; EXPRESSED DURING: 15 growth stages; CONTAINS InterPro DOMAIN/s: Arf GTPase activating protein (InterPro:IPR001164); BEST Arabidop…	239	483			ath04144:Endocytosis,
comp291233_c0_seq2	AT5G54310.1	50.78	128	55	2	1072	698	14	136	2e-38	145	ARF-GAP domain 5	A member of ARF GAP domain (AGD), A thaliana has 15 members, grouped into four classes. Regulates membrane trafficking and organ separation.	ARF-GAP domain 5 (AGD5); FUNCTIONS IN: ARF GTPase activator activity, DNA binding, zinc ion binding; INVOLVED IN: floral organ abscission, activation of ARF GTPase activity; LOCATED IN: cytosol, trans-Golgi network, endosome, nucleus; EXPRESSED IN: 23 plant structures; EXPRESSED DURING: 15 growth stages; CONTAINS InterPro DOMAIN/s: Arf GTPase activating protein (InterPro:IPR001164); BEST Arabidop…	1129	483			ath04144:Endocytosis,
comp325351_c0_seq1	AT5G54310.1	38.51	174	87	4	143	643	14	174	7e-29	118	ARF-GAP domain 5	A member of ARF GAP domain (AGD), A thaliana has 15 members, grouped into four classes. Regulates membrane trafficking and organ separation.	ARF-GAP domain 5 (AGD5); FUNCTIONS IN: ARF GTPase activator activity, DNA binding, zinc ion binding; INVOLVED IN: floral organ abscission, activation of ARF GTPase activity; LOCATED IN: cytosol, trans-Golgi network, endosome, nucleus; EXPRESSED IN: 23 plant structures; EXPRESSED DURING: 15 growth stages; CONTAINS InterPro DOMAIN/s: Arf GTPase activating protein (InterPro:IPR001164); BEST Arabidop…	1366	483			ath04144:Endocytosis,
comp329391_c0_seq3	AT5G54310.1	78.87	142	28	1	238	663	1	140	3e-74	249	ARF-GAP domain 5	A member of ARF GAP domain (AGD), A thaliana has 15 members, grouped into four classes. Regulates membrane trafficking and organ separation.	ARF-GAP domain 5 (AGD5); FUNCTIONS IN: ARF GTPase activator activity, DNA binding, zinc ion binding; INVOLVED IN: floral organ abscission, activation of ARF GTPase activity; LOCATED IN: cytosol, trans-Golgi network, endosome, nucleus; EXPRESSED IN: 23 plant structures; EXPRESSED DURING: 15 growth stages; CONTAINS InterPro DOMAIN/s: Arf GTPase activating protein (InterPro:IPR001164); BEST Arabidop…	1947	483			ath04144:Endocytosis,
comp330199_c0_seq1	AT5G54310.1	56.76	111	45	2	1646	1314	19	126	5e-34	136	ARF-GAP domain 5	A member of ARF GAP domain (AGD), A thaliana has 15 members, grouped into four classes. Regulates membrane trafficking and organ separation.	ARF-GAP domain 5 (AGD5); FUNCTIONS IN: ARF GTPase activator activity, DNA binding, zinc ion binding; INVOLVED IN: floral organ abscission, activation of ARF GTPase activity; LOCATED IN: cytosol, trans-Golgi network, endosome, nucleus; EXPRESSED IN: 23 plant structures; EXPRESSED DURING: 15 growth stages; CONTAINS InterPro DOMAIN/s: Arf GTPase activating protein (InterPro:IPR001164); BEST Arabidop…	1993	483			ath04144:Endocytosis,
comp330267_c1_seq1	AT5G54310.1	55.62	507	174	16	13	1452	1	483	1e-143	425	ARF-GAP domain 5	A member of ARF GAP domain (AGD), A thaliana has 15 members, grouped into four classes. Regulates membrane trafficking and organ separation.	ARF-GAP domain 5 (AGD5); FUNCTIONS IN: ARF GTPase activator activity, DNA binding, zinc ion binding; INVOLVED IN: floral organ abscission, activation of ARF GTPase activity; LOCATED IN: cytosol, trans-Golgi network, endosome, nucleus; EXPRESSED IN: 23 plant structures; EXPRESSED DURING: 15 growth stages; CONTAINS InterPro DOMAIN/s: Arf GTPase activating protein (InterPro:IPR001164); BEST Arabidop…	1452	483			ath04144:Endocytosis,
comp658417_c0_seq1	AT5G54310.1	60.56	71	27	1	213	1	22	91	6e-25	97.4	ARF-GAP domain 5	A member of ARF GAP domain (AGD), A thaliana has 15 members, grouped into four classes. Regulates membrane trafficking and organ separation.	ARF-GAP domain 5 (AGD5); FUNCTIONS IN: ARF GTPase activator activity, DNA binding, zinc ion binding; INVOLVED IN: floral organ abscission, activation of ARF GTPase activity; LOCATED IN: cytosol, trans-Golgi network, endosome, nucleus; EXPRESSED IN: 23 plant structures; EXPRESSED DURING: 15 growth stages; CONTAINS InterPro DOMAIN/s: Arf GTPase activating protein (InterPro:IPR001164); BEST Arabidop…	235	483			ath04144:Endocytosis,
comp806678_c0_seq1	AT5G54310.1	53.57	56	24	1	759	592	73	126	1e-11	64.3	ARF-GAP domain 5	A member of ARF GAP domain (AGD), A thaliana has 15 members, grouped into four classes. Regulates membrane trafficking and organ separation.	ARF-GAP domain 5 (AGD5); FUNCTIONS IN: ARF GTPase activator activity, DNA binding, zinc ion binding; INVOLVED IN: floral organ abscission, activation of ARF GTPase activity; LOCATED IN: cytosol, trans-Golgi network, endosome, nucleus; EXPRESSED IN: 23 plant structures; EXPRESSED DURING: 15 growth stages; CONTAINS InterPro DOMAIN/s: Arf GTPase activating protein (InterPro:IPR001164); BEST Arabidop…	763	483			ath04144:Endocytosis,
comp1996275_c0_seq1	AT5G54310.1	55.41	74	31	1	1	222	49	120	9e-23	91.3	ARF-GAP domain 5	A member of ARF GAP domain (AGD), A thaliana has 15 members, grouped into four classes. Regulates membrane trafficking and organ separation.	ARF-GAP domain 5 (AGD5); FUNCTIONS IN: ARF GTPase activator activity, DNA binding, zinc ion binding; INVOLVED IN: floral organ abscission, activation of ARF GTPase activity; LOCATED IN: cytosol, trans-Golgi network, endosome, nucleus; EXPRESSED IN: 23 plant structures; EXPRESSED DURING: 15 growth stages; CONTAINS InterPro DOMAIN/s: Arf GTPase activating protein (InterPro:IPR001164); BEST Arabidop…	222	483			ath04144:Endocytosis,
comp3637959_c0_seq1	AT5G54310.1	60.81	74	29	0	3	224	33	106	6e-29	108	ARF-GAP domain 5	A member of ARF GAP domain (AGD), A thaliana has 15 members, grouped into four classes. Regulates membrane trafficking and organ separation.	ARF-GAP domain 5 (AGD5); FUNCTIONS IN: ARF GTPase activator activity, DNA binding, zinc ion binding; INVOLVED IN: floral organ abscission, activation of ARF GTPase activity; LOCATED IN: cytosol, trans-Golgi network, endosome, nucleus; EXPRESSED IN: 23 plant structures; EXPRESSED DURING: 15 growth stages; CONTAINS InterPro DOMAIN/s: Arf GTPase activating protein (InterPro:IPR001164); BEST Arabidop…	233	483			ath04144:Endocytosis,
comp161518_c0_seq1	AT5G63880.1	27.78	126	90	1	1134	760	17	142	0.0001	43.9	SNF7 family protein		VPS20.1; INVOLVED IN: vesicle-mediated transport, N-terminal protein myristoylation; LOCATED IN: ESCRT III complex, plasma membrane; EXPRESSED IN: 24 plant structures; EXPRESSED DURING: 15 growth stages; CONTAINS InterPro DOMAIN/s: Snf7 (InterPro:IPR005024); BEST Arabidopsis thaliana protein match is: vacuolar protein sorting-associated protein 20.2 (TAIR:AT5G09260.1); Has 30201 Blast hits to 173…	1413	219			ath04144:Endocytosis,
comp3553281_c0_seq1	AT5G63880.1	30	80	56	0	2	241	59	138	0.0007	37	SNF7 family protein		VPS20.1; INVOLVED IN: vesicle-mediated transport, N-terminal protein myristoylation; LOCATED IN: ESCRT III complex, plasma membrane; EXPRESSED IN: 24 plant structures; EXPRESSED DURING: 15 growth stages; CONTAINS InterPro DOMAIN/s: Snf7 (InterPro:IPR005024); BEST Arabidopsis thaliana protein match is: vacuolar protein sorting-associated protein 20.2 (TAIR:AT5G09260.1); Has 30201 Blast hits to 173…	266	219			ath04144:Endocytosis,
comp175461_c0_seq1	AT1G54210.1	81.72	93	17	0	598	320	4	96	1e-49	160	Ubiquitin-like superfamily protein		AUTOPHAGY 12 A (ATG12A); INVOLVED IN: autophagy, protein ubiquitination involved in ubiquitin-dependent protein catabolic process; LOCATED IN: cytoplasm; EXPRESSED IN: 20 plant structures; EXPRESSED DURING: 12 growth stages; CONTAINS InterPro DOMAIN/s: Autophagy-related protein 12 (InterPro:IPR007242); BEST Arabidopsis thaliana protein match is: Ubiquitin-like superfamily protein (TAIR:AT3G13970.…	699	96			ath04140:Regulation of autophagy,
comp1205203_c0_seq1	AT1G54210.1	70.59	85	25	0	81	335	12	96	1e-39	134	Ubiquitin-like superfamily protein		AUTOPHAGY 12 A (ATG12A); INVOLVED IN: autophagy, protein ubiquitination involved in ubiquitin-dependent protein catabolic process; LOCATED IN: cytoplasm; EXPRESSED IN: 20 plant structures; EXPRESSED DURING: 12 growth stages; CONTAINS InterPro DOMAIN/s: Autophagy-related protein 12 (InterPro:IPR007242); BEST Arabidopsis thaliana protein match is: Ubiquitin-like superfamily protein (TAIR:AT3G13970.…	664	96			ath04140:Regulation of autophagy,
comp169332_c0_seq1	AT2G05630.1	53.91	115	53	0	513	169	5	119	6e-43	143	Ubiquitin-like superfamily protein	in the Arabidopsis autophagy pathway	ATG8D; CONTAINS InterPro DOMAIN/s: Light chain 3 (LC3) (InterPro:IPR004241); BEST Arabidopsis thaliana protein match is: Ubiquitin-like superfamily protein (TAIR:AT1G62040.2); Has 1524 Blast hits to 1522 proteins in 273 species: Archae - 0; Bacteria - 0; Metazoa - 726; Fungi - 178; Plants - 302; Viruses - 3; Other Eukaryotes - 315 (source: NCBI BLink).	579	120			ath04140:Regulation of autophagy,
comp175519_c0_seq1	AT2G05630.1	80.87	115	22	0	100	444	4	118	3e-56	177	Ubiquitin-like superfamily protein	in the Arabidopsis autophagy pathway	ATG8D; CONTAINS InterPro DOMAIN/s: Light chain 3 (LC3) (InterPro:IPR004241); BEST Arabidopsis thaliana protein match is: Ubiquitin-like superfamily protein (TAIR:AT1G62040.2); Has 1524 Blast hits to 1522 proteins in 273 species: Archae - 0; Bacteria - 0; Metazoa - 726; Fungi - 178; Plants - 302; Viruses - 3; Other Eukaryotes - 315 (source: NCBI BLink).	590	120			ath04140:Regulation of autophagy,
comp196475_c0_seq1	AT2G05630.1	53.66	82	38	0	408	163	36	117	8e-29	104	Ubiquitin-like superfamily protein	in the Arabidopsis autophagy pathway	ATG8D; CONTAINS InterPro DOMAIN/s: Light chain 3 (LC3) (InterPro:IPR004241); BEST Arabidopsis thaliana protein match is: Ubiquitin-like superfamily protein (TAIR:AT1G62040.2); Has 1524 Blast hits to 1522 proteins in 273 species: Archae - 0; Bacteria - 0; Metazoa - 726; Fungi - 178; Plants - 302; Viruses - 3; Other Eukaryotes - 315 (source: NCBI BLink).	506	120			ath04140:Regulation of autophagy,
comp206602_c0_seq1	AT2G05630.1	84	75	12	0	226	2	43	117	7e-43	138	Ubiquitin-like superfamily protein	in the Arabidopsis autophagy pathway	ATG8D; CONTAINS InterPro DOMAIN/s: Light chain 3 (LC3) (InterPro:IPR004241); BEST Arabidopsis thaliana protein match is: Ubiquitin-like superfamily protein (TAIR:AT1G62040.2); Has 1524 Blast hits to 1522 proteins in 273 species: Archae - 0; Bacteria - 0; Metazoa - 726; Fungi - 178; Plants - 302; Viruses - 3; Other Eukaryotes - 315 (source: NCBI BLink).	227	120			ath04140:Regulation of autophagy,
comp220429_c0_seq1	AT2G05630.1	76	100	24	0	29	328	5	104	3e-50	158	Ubiquitin-like superfamily protein	in the Arabidopsis autophagy pathway	ATG8D; CONTAINS InterPro DOMAIN/s: Light chain 3 (LC3) (InterPro:IPR004241); BEST Arabidopsis thaliana protein match is: Ubiquitin-like superfamily protein (TAIR:AT1G62040.2); Has 1524 Blast hits to 1522 proteins in 273 species: Archae - 0; Bacteria - 0; Metazoa - 726; Fungi - 178; Plants - 302; Viruses - 3; Other Eukaryotes - 315 (source: NCBI BLink).	328	120			ath04140:Regulation of autophagy,
comp222424_c0_seq1	AT2G05630.1	40.85	71	41	1	40	252	12	81	8e-12	57.8	Ubiquitin-like superfamily protein	in the Arabidopsis autophagy pathway	ATG8D; CONTAINS InterPro DOMAIN/s: Light chain 3 (LC3) (InterPro:IPR004241); BEST Arabidopsis thaliana protein match is: Ubiquitin-like superfamily protein (TAIR:AT1G62040.2); Has 1524 Blast hits to 1522 proteins in 273 species: Archae - 0; Bacteria - 0; Metazoa - 726; Fungi - 178; Plants - 302; Viruses - 3; Other Eukaryotes - 315 (source: NCBI BLink).	253	120			ath04140:Regulation of autophagy,
comp223690_c0_seq1	AT2G05630.1	75.44	114	28	0	372	31	5	118	2e-59	184	Ubiquitin-like superfamily protein	in the Arabidopsis autophagy pathway	ATG8D; CONTAINS InterPro DOMAIN/s: Light chain 3 (LC3) (InterPro:IPR004241); BEST Arabidopsis thaliana protein match is: Ubiquitin-like superfamily protein (TAIR:AT1G62040.2); Has 1524 Blast hits to 1522 proteins in 273 species: Archae - 0; Bacteria - 0; Metazoa - 726; Fungi - 178; Plants - 302; Viruses - 3; Other Eukaryotes - 315 (source: NCBI BLink).	516	120			ath04140:Regulation of autophagy,
comp237719_c0_seq1	AT2G05630.1	54.1	122	49	2	12	377	2	116	4e-42	138	Ubiquitin-like superfamily protein	in the Arabidopsis autophagy pathway	ATG8D; CONTAINS InterPro DOMAIN/s: Light chain 3 (LC3) (InterPro:IPR004241); BEST Arabidopsis thaliana protein match is: Ubiquitin-like superfamily protein (TAIR:AT1G62040.2); Has 1524 Blast hits to 1522 proteins in 273 species: Archae - 0; Bacteria - 0; Metazoa - 726; Fungi - 178; Plants - 302; Viruses - 3; Other Eukaryotes - 315 (source: NCBI BLink).	379	120			ath04140:Regulation of autophagy,
comp265292_c0_seq1	AT2G05630.1	85.19	54	8	0	4	165	58	111	1e-26	100	Ubiquitin-like superfamily protein	in the Arabidopsis autophagy pathway	ATG8D; CONTAINS InterPro DOMAIN/s: Light chain 3 (LC3) (InterPro:IPR004241); BEST Arabidopsis thaliana protein match is: Ubiquitin-like superfamily protein (TAIR:AT1G62040.2); Has 1524 Blast hits to 1522 proteins in 273 species: Archae - 0; Bacteria - 0; Metazoa - 726; Fungi - 178; Plants - 302; Viruses - 3; Other Eukaryotes - 315 (source: NCBI BLink).	536	120			ath04140:Regulation of autophagy,
comp291102_c0_seq1	AT2G05630.1	72.63	95	26	0	2	286	25	119	7e-38	130	Ubiquitin-like superfamily protein	in the Arabidopsis autophagy pathway	ATG8D; CONTAINS InterPro DOMAIN/s: Light chain 3 (LC3) (InterPro:IPR004241); BEST Arabidopsis thaliana protein match is: Ubiquitin-like superfamily protein (TAIR:AT1G62040.2); Has 1524 Blast hits to 1522 proteins in 273 species: Archae - 0; Bacteria - 0; Metazoa - 726; Fungi - 178; Plants - 302; Viruses - 3; Other Eukaryotes - 315 (source: NCBI BLink).	642	120			ath04140:Regulation of autophagy,
comp301522_c0_seq1	AT2G05630.1	80.7	114	22	0	761	420	4	117	3e-61	195	Ubiquitin-like superfamily protein	in the Arabidopsis autophagy pathway	ATG8D; CONTAINS InterPro DOMAIN/s: Light chain 3 (LC3) (InterPro:IPR004241); BEST Arabidopsis thaliana protein match is: Ubiquitin-like superfamily protein (TAIR:AT1G62040.2); Has 1524 Blast hits to 1522 proteins in 273 species: Archae - 0; Bacteria - 0; Metazoa - 726; Fungi - 178; Plants - 302; Viruses - 3; Other Eukaryotes - 315 (source: NCBI BLink).	1047	120			ath04140:Regulation of autophagy,
comp302769_c0_seq1	AT2G05630.1	80.17	116	23	0	63	410	2	117	5e-65	204	Ubiquitin-like superfamily protein	in the Arabidopsis autophagy pathway	ATG8D; CONTAINS InterPro DOMAIN/s: Light chain 3 (LC3) (InterPro:IPR004241); BEST Arabidopsis thaliana protein match is: Ubiquitin-like superfamily protein (TAIR:AT1G62040.2); Has 1524 Blast hits to 1522 proteins in 273 species: Archae - 0; Bacteria - 0; Metazoa - 726; Fungi - 178; Plants - 302; Viruses - 3; Other Eukaryotes - 315 (source: NCBI BLink).	926	120			ath04140:Regulation of autophagy,
comp312595_c0_seq2	AT2G05630.1	42.22	90	46	4	558	295	32	117	2e-16	73.9	Ubiquitin-like superfamily protein	in the Arabidopsis autophagy pathway	ATG8D; CONTAINS InterPro DOMAIN/s: Light chain 3 (LC3) (InterPro:IPR004241); BEST Arabidopsis thaliana protein match is: Ubiquitin-like superfamily protein (TAIR:AT1G62040.2); Has 1524 Blast hits to 1522 proteins in 273 species: Archae - 0; Bacteria - 0; Metazoa - 726; Fungi - 178; Plants - 302; Viruses - 3; Other Eukaryotes - 315 (source: NCBI BLink).	707	120			ath04140:Regulation of autophagy,
comp2058337_c0_seq1	AT2G05630.1	70.73	82	23	1	2	244	12	93	9e-34	115	Ubiquitin-like superfamily protein	in the Arabidopsis autophagy pathway	ATG8D; CONTAINS InterPro DOMAIN/s: Light chain 3 (LC3) (InterPro:IPR004241); BEST Arabidopsis thaliana protein match is: Ubiquitin-like superfamily protein (TAIR:AT1G62040.2); Has 1524 Blast hits to 1522 proteins in 273 species: Archae - 0; Bacteria - 0; Metazoa - 726; Fungi - 178; Plants - 302; Viruses - 3; Other Eukaryotes - 315 (source: NCBI BLink).	246	120			ath04140:Regulation of autophagy,
comp3653949_c0_seq1	AT2G05630.1	66.02	103	34	1	311	3	6	107	2e-44	143	Ubiquitin-like superfamily protein	in the Arabidopsis autophagy pathway	ATG8D; CONTAINS InterPro DOMAIN/s: Light chain 3 (LC3) (InterPro:IPR004241); BEST Arabidopsis thaliana protein match is: Ubiquitin-like superfamily protein (TAIR:AT1G62040.2); Has 1524 Blast hits to 1522 proteins in 273 species: Archae - 0; Bacteria - 0; Metazoa - 726; Fungi - 178; Plants - 302; Viruses - 3; Other Eukaryotes - 315 (source: NCBI BLink).	340	120			ath04140:Regulation of autophagy,
comp9930_c0_seq1	AT2G37840.1	56.6	53	23	0	2	160	159	211	3e-16	73.2	Protein kinase superfamily protein		Protein kinase superfamily protein; FUNCTIONS IN: protein serine/threonine kinase activity, protein kinase activity, kinase activity, ATP binding; INVOLVED IN: protein amino acid phosphorylation; EXPRESSED IN: 24 plant structures; EXPRESSED DURING: 15 growth stages; CONTAINS InterPro DOMAIN/s: Protein kinase, ATP binding site (InterPro:IPR017441), Serine/threonine-protein kinase domain (InterPro:…	204	733			ath04140:Regulation of autophagy,
comp211516_c0_seq1	AT2G37840.1	42.39	92	47	1	277	2	115	200	5e-16	73.6	Protein kinase superfamily protein		Protein kinase superfamily protein; FUNCTIONS IN: protein serine/threonine kinase activity, protein kinase activity, kinase activity, ATP binding; INVOLVED IN: protein amino acid phosphorylation; EXPRESSED IN: 24 plant structures; EXPRESSED DURING: 15 growth stages; CONTAINS InterPro DOMAIN/s: Protein kinase, ATP binding site (InterPro:IPR017441), Serine/threonine-protein kinase domain (InterPro:…	277	733			ath04140:Regulation of autophagy,
comp288970_c1_seq1	AT2G37840.1	28.49	186	112	8	543	10	12	184	2e-13	70.1	Protein kinase superfamily protein		Protein kinase superfamily protein; FUNCTIONS IN: protein serine/threonine kinase activity, protein kinase activity, kinase activity, ATP binding; INVOLVED IN: protein amino acid phosphorylation; EXPRESSED IN: 24 plant structures; EXPRESSED DURING: 15 growth stages; CONTAINS InterPro DOMAIN/s: Protein kinase, ATP binding site (InterPro:IPR017441), Serine/threonine-protein kinase domain (InterPro:…	806	733			ath04140:Regulation of autophagy,
[truncated: 89,350 more rows]
