# Supplementary material for: Comparative analysis of the root transcriptomes of cultivated sweetpotato (Ipomoea batatas [L.] Lam) and its wild ancestor (Ipomoea trifida [Kunth] G. Don)
Source: BMC Plant Biol. 2017 Jan 13;17:9. doi: 10.1186/s12870-016-0950-x (PMC5234144; doi:10.1186/s12870-016-0950-x)
Supplement: Additional file 9: — SSRs and primers predicted in I. batatas (Sp1). (XLSX 5.29 MB) [file 12870_2016_950_MOESM9_ESM.xlsx]

## Sheet: Sp1_finalset_wanno
ID	SSR nr.	SSR type	SSR	Size	Start	End	Forward_primer_sequence	Tm(Forward_primer)	Size	Reverse_primer_Sequence	Tm(Reverse_primer)	Tm(Reverse_primer)	PCR_product_size	Start(bp)	End(bp)	Contig_sequence	Lengths	Sweet potato geneid	Uniref Hit ID	Uniref Hit Description	Arabidopsis Hit ID	Arabidopsis Hit Description	Description	Hit ID	Hit Description	Arabidopsis_HitID	Arabidopsis_Hit_ShortDescription	Arabidopsis_Hit_CuratorSummary	Arabidopsis_Hit_Computational_description	Casava_HitID	Casava_Hit_Description	Potato_Hit_ID	Potato_Hit_Description	prot_id	TopBlastHit	Pfam	SignalP	TmHMM	eggnog	gene_ontology	prot_seq	orthomcl_paralogs	orthomcl_orthologs
comp144669_c0_seq1	1	p3	(TTC)6	18	171	188	AAAAACAATAACTCACCCACCAGT	60.076	24	TGCACTCCATTTATACCTCAAAAA	59.904	24	236	71	306	CTCCGTAAAAATAATAATGATAATAAAAGTATGCGAATAGAAGAGAGAAAGTAGATAAAGGGGAAAAAAGGAAAAACAATAACTCACCCACCAGTTTCGCCCTCATTTCAGAGCTTTTCTCCAAACTCCCTTTACCTTGCATTCTCTCTCCTGCTCTTCTTCTTCCTCGTTTCTTCTTCTTCTTCTTCAATTTTTAGGTATTTATTTATACGTTTTCACTTAGTTTAAATACCCTCTTTTTATCACAGGCAAAACAGTTAGTCTTGAGTTCTTAGAAATTAATTTTTTGAGGTATAAATGGAGTGCATTGAAGCTAGAGCGTTTAAGTCGAGTGCTCTCAAGAAGATAGCCATGAAATCCAACCAGCAAGGGTTTTTCGACGACGTCTGGTGTTTAACC…	1573	SPGI:CN03647	UniRef100_Q76DY0	AG-motif binding protein-4 n=1 Tax=Nicotiana tabacum RepID=Q76DY0_TOBAC	sp|Q9FH57|GAT14_ARATH	GATA transcription factor 14 OS=Arabidopsis thaliana GN=At5g66320	protein	gi|460370192|ref|XP_004230938.1|	PREDICTED: GATA transcription factor 5-like [Solanum lycopersicum]	AT5G66320.2	GATA transcription factor 5	Encodes GATA transcription factor gene GNC, involved in regulating carbon and nitrogen metabolism. Expression occurs in aerial tissue at an early stage of development and is inducible by nitrate.	GATA transcription factor 5 (GATA5); FUNCTIONS IN: sequence-specific DNA binding transcription factor activity; INVOLVED IN: regulation of transcription, DNA-dependent; EXPRESSED IN: 21 plant structures; EXPRESSED DURING: 13 growth stages; CONTAINS InterPro DOMAIN/s: Zinc finger, NHR/GATA-type (InterPro:IPR013088), Transcription factor, GATA, plant (InterPro:IPR016679), Zinc finger, GATA-type (In…	cassava4.1_011431m|PACid:17961129	GATA transcription factor 5	PGSC0003DMP400005648|PACid:24420159	GATA transcription factor 5
comp134450_c0_seq3	1	p1	(A)11	11	121	131	AAAAACACAACTTGTCAAGGTTCA	59.982	24	ATGCAGTAATATAAGAAGGCCAGG	59.918	24	210	46	255	TCACCATGTAATTGACCAAGTTTTAGCCACCATAACATCCAGTTTCAAAAACACAACTTGTCAAGGTTCACCAACTATTATATAATGTGATAACATCTTTGTTACCATTCCAGTTTTAAGAAAAAAAAAAATGTCTTAAAGGTACTGTATAAGAATTTTAACAAAGCATTGTCATGTTTATTTATGCTACATTGTAGTATTTCACAATTCAGATTTCAGAGAAAGCATTATGCCTGGCCTTCTTATATTACTGCATCTAATATAATGGCCTGGTTCATGGCTCTGGATGCTCACTGCTAACTTCCAATCCATTTCCGTCTGGATCAAAGAAGAATGCCTGCTTAGTCTTCCCATCTGATTGACACTTCTCGTGCACTTGAATTCCTTTGCCCTTGAGGG…	802	SPGI:CN20781	UniRef100_B9HV44	Predicted protein n=1 Tax=Populus trichocarpa RepID=B9HV44_POPTR	tr|Q9SKZ0|Q9SKZ0_ARATH	At2g32090/F22D22.16 OS=Arabidopsis thaliana GN=At2g32090	lactoylglutathione lyase family protein glyoxalase	gi|460404186|ref|XP_004247565.1|	PREDICTED: lactoylglutathione lyase-like [Solanum lycopersicum]	AT2G32090.1	Lactoylglutathione lyase / glyoxalase I family protein		Lactoylglutathione lyase / glyoxalase I family protein; CONTAINS InterPro DOMAIN/s: Glyoxalase/bleomycin resistance protein/dioxygenase (InterPro:IPR004360); BEST Arabidopsis thaliana protein match is: Lactoylglutathione lyase / glyoxalase I family protein (TAIR:AT2G28420.1); Has 572 Blast hits to 572 proteins in 208 species: Archae - 2; Bacteria - 303; Metazoa - 9; Fungi - 34; Plants - 172; Viru…	cassava4.1_016510m|PACid:17962516	Lactoylglutathione lyase / glyoxalase I family protein	PGSC0003DMP400055460|PACid:24400989	Lactoylglutathione lyase / glyoxalase I family protein
comp21787_c0_seq2	1	p1	(T)12	12	44	55	AAAAACAGTATCTAAGGAAATTGAAAAC	58.062	28	GTCCCTAAACAATAGGCCACTAAT	58.935	24	208	13	220	TATAGTGCTGCAAAAAAACAGTATCTAAGGAAATTGAAAACAATTTTTTTTTTTTAAATCGTGCTTGGGCCAATTAGGGGCTTGGGTCGTGTCTGGACCTAGTTCTGTGCCGGTTTTGAGCTGGGTCCTGAACTTTTTTTAATAGGACATGTGTTAGATATATTAGGCTCATATGTGGTTATGGTTTAGTCTTCCTTATTAGTGGCCTATTGTTTAGGGACTTACTATAGTAGTATTACTG	241	No hit in this database						No hit in this database		No hit in this database				No hit in this database		No hit in this database
comp655848_c0_seq1	1	p2	(CT)8	16	199	214	AAAAACATGGTTGATCTCACACTC	59.438	24	GGAACACTAGCTGTTTCATCACAG	60.226	24	228	22	249	ATAGACAAATGAGCACTTATCAAAAAACATGGTTGATCTCACACTCCTTGGTTTGTCTCATGATAGCCCTGCAATCCACAATCAAGGTTTCGGTTTCCGGTTGGGGTTCACCGTTTCCCTTGATGGCATGAACCACCGCTTCTGAATCCATTTCCACCACGACTTTTATCCACGCCTCTGTTCTTGACAAGAAGGAGACTCTCTCTCTCTCTCTGACCCCAAAGCTCTGTGATGAAACAGCTAGTGTTCCCAATCTTCGCTGTGAAGCCCACAATCTAGCTAGGCATCATTGTGATCGCAGACCACACCTCCAGCACTCGCTAGATTCGAATTCTTTTTCCTCACCCGTCAATATTGAGTGTGACCGTCCCAAACGGTAGAGGAGACCAACACACCCAA…	420	No hit in this database						No hit in this database		No hit in this database				No hit in this database		No hit in this database
comp2369805_c0_seq1	1	p1	(T)15	15	31	45	AAAAACCCATAAGTCACAAAAAGTAAG	59.413	27	GTATTTTGGAGGGTTTAGCTCAGA	60.026	24	219	1	219	TAAAAACCCATAAGTCACAAAAAGTAAGTCTTTTTTTTTTTTTTTGCAGCTTATTTCGAATGACAAGTTTGTAAGCATGGAGCATAGAATTTTGGCAAATGGAGGTGAAGAGCCGCGCATTTCGGTCGCTTGTTTCTTTGTGCATACTTTTACTTCACCAAGTTCGAGAGTATATGGACCCATTAAAGAGCTTCTGTCTGAGCTAAACCCTCCAAAATACAGAGACACCACCTCGGAA	238	No hit in this database						gi|15224730|ref|NP_180115.1|	1-aminocyclopropane-1-carboxylate oxidase-like protein [Arabidopsis thaliana]	AT2G25450.1	2-oxoglutarate (2OG) and Fe(II)-dependent oxygenase superfamily protein	encodes a protein whose sequence is similar to ACC oxidase	2-oxoglutarate (2OG) and Fe(II)-dependent oxygenase superfamily protein; CONTAINS InterPro DOMAIN/s: Oxoglutarate/iron-dependent oxygenase (InterPro:IPR005123); BEST Arabidopsis thaliana protein match is: 2-oxoglutarate (2OG) and Fe(II)-dependent oxygenase superfamily protein (TAIR:AT2G30830.1); Has 7865 Blast hits to 7837 proteins in 966 species: Archae - 0; Bacteria - 1060; Metazoa - 82; Fungi …	cassava4.1_018157m|PACid:17993494	2-oxoglutarate (2OG) and Fe(II)-dependent oxygenase superfamily protein	PGSC0003DMP400030144|PACid:24400586	2-oxoglutarate (2OG) and Fe(II)-dependent oxygenase superfamily protein
comp154804_c0_seq1	1	p3	(CAG)5	15	2734	2748	AAAAACGAAAACAGAAACGATCTC	60.045	24	TTTAGCCTCTTTCACCTTGAGAAT	59.806	24	227	2551	2777	GAAAGAGCCTCTGAATTTTTCAAGAACCCTAATCTATCTCAACCGCCTGCCAACTCTTTCATGCGCCGACTCTGAAGTCTGAACACGCCCCTTCTGTTCTCCACCGGCCGCCGTCCCCGACTATTTCCCTCCGCCCTTTCTGTGATCTCTTTCTTAGTTCCTTCGTTTTTTCGAACGATCTGTCATCGCAGGGCATTCATGTCCTCTAATGGGAGACTAACAATCTGATCAGATAAAAGTATTACTGAAGTGGGTTCTCAACGTATCACGCTTGGGGGTTCTGTCTCTTTTTTTCTTGTTTTTTCCCCTTAATGGGATTTTTGCCTAGTGTGATGTGAATTGCCTGGACTCAGAGCTTTAATCTTGGGTTTTTATATCTCATCAATTGCCTTTACCATG…	3333	SPGI:CN05860	UniRef100_UPI00019847E2	PREDICTED: hypothetical protein n=1 Tax=Vitis vinifera RepID=UPI00019847E2	tr|Q9LZ30|Q9LZ30_ARATH	Putative uncharacterized protein T1E3_30 OS=Arabidopsis thaliana GN=T1E3_30	protein	gi|460395698|ref|XP_004243418.1|	PREDICTED: uncharacterized protein LOC101263728 [Solanum lycopersicum]	AT5G04670.1	Enhancer of polycomb-like transcription factor protein		Enhancer of polycomb-like transcription factor protein; CONTAINS InterPro DOMAIN/s: Enhancer of polycomb-like (InterPro:IPR019542); BEST Arabidopsis thaliana protein match is: Enhancer of polycomb-like transcription factor protein (TAIR:AT4G32620.1); Has 1807 Blast hits to 1807 proteins in 277 species: Archae - 0; Bacteria - 0; Metazoa - 736; Fungi - 347; Plants - 385; Viruses - 0; Other Eukaryot…	cassava4.1_002137m|PACid:17976167	Enhancer of polycomb-like transcription factor protein	PGSC0003DMP400045425|PACid:24415903	Enhancer of polycomb-like transcription factor protein	comp154804_c0_seq1:601-2952(+)	m.139407	sp|Q8C0I4|EPC2_MOUSE`Q8C0I4`Q:529-705,H:74-235`29.12%ID`E:3e-06`RecName: Full=Enhancer of polycomb homolog 2; AltName: Full=EPC-like;`Eukaryota; Metazoa; Chordata; Craniata; Vertebrata; Euteleostomi; Mammalia; Eutheria; Euarchontoglires; Glires; Rodentia; Sciurognathi; Muroidea; Muridae; Murinae; Mus; Mus.	PF10513.4^EPL1^Enhancer of polycomb-like^525-614^E:1.9e-14	.	.	NOG304124	GO:0032777^cellular_component^Piccolo NuA4 histone acetyltransferase complex`GO:0016568^biological_process^chromatin modification`GO:0006281^biological_process^DNA repair`GO:0006355^biological_process^regulation of transcription, DNA-dependent`GO:0006351^biological_process^transcription, DNA-dependent	MPSVGMRRTTRVFGARVLRSGRRLWTQVEGKHLRAGNGEKLIGILENGGVRGGAEVPQCKENGWHENDAFSKQQVTKMEVDSNLESREVEPELERHAGEAVNENANVGRRWGAVYRRKRKYMVEGYDSQNKALEDRRFGKHFVRKQWKKKARYSPKDSPDLPGSVALSVVINSSYSSGRSIYCLLNSLLGCLRRSMVNLEQFFAFICSKPICDVFSSHGIHFLKECTPEMRAGVCIISGVRYSVPLFTVNFSAIPCCFMYLHSSLSLRSVRPSYALWMHPMGIDVSGEMPDYTDYGLCDRSESDKSGHSGIASDKDHSRKWVLAQPTIRVPKLAARNSQLKSGRTIQKRRRGLRPRRGKRSSVIGLQKANGAMVSDSLRFRHSGIQLSSMSSHSGLRGL…		OG1_19646
comp4237254_c0_seq1	1	p1	(T)11	11	88	98	AAAAACGAAGATGGCCTACATAGA	60.362	24	CAATTATTCGACTCTTGACAACATTT	59.852	26	160	55	214	ATTTTATGGTATCACTTGTACAATACCAGTTATCATTCTGATCTGAATTAGTACAAAAAACGAAGATGGCCTACATAGACGTCAGTATTTTTTTTTTTATACTAGACATGAGACGTAAAAATATGAAGTCCGTGTTCAGAGGTAAAATTTTACACGATATTTTTACTACATCAACTAGATATCGCGATAAAATGTTGTCAAGAGTCGAATAATTGTAATTTTGTTGATGTGTTATGTCATTTTTATAATATTATAACTAAATAAACACTAATAATATAAATTGTAGGTTCTAAATTGAA	299	No hit in this database						No hit in this database		No hit in this database				No hit in this database		No hit in this database
comp155591_c0_seq2	1	p1	(T)11	11	4778	4788	AAAAACTGCAAAATGTTTCGTGTA	59.976	24	ATATACAGAAATGGAGAAAAGGCG	59.899	24	136	4700	4835	GGACAGGTAACCACTATATGCGCCTTTAACCTCTGTCTTTCTCTCACTAACCCCCCCTTCTCTCTCTAAAACCTTCAAAAATCTCGACTTTTTTTTTCCCCAGGAGAGGGACACATACAAAAGGTTTGGCGACTATGGGTGAGCATGAAGGGGTGAACTCAGTGGCTGCTAGTGAGACTGAGACTGCCAGTGGAGAAACCCTAATGGGGAATTTGGAGCAGGGTGGAGATGAAAGTGATATAATGGTTGAGGTGAAGGGGTCTGATGTGTTTGTTGATGGGGATTGCTTGAAGAAGGTGGATTCAGAATCCAAGACTGGAGATTTGGATGCTGGGGGTGATCTTGGAGCAAAGGAGGTCCAAGAAGGGAAGACTGAAACTGGAGTTGAAGATCTTCAAG…	5322	SPGI:CN01774	UniRef100_A5AFE3	Putative uncharacterized protein n=1 Tax=Vitis vinifera RepID=A5AFE3_VITVI	tr|Q9M1S4|Q9M1S4_ARATH	Putative uncharacterized protein T5N23_120 OS=Arabidopsis thaliana GN=T5N23_120	protein	gi|460383921|ref|XP_004237664.1|	PREDICTED: uncharacterized protein LOC101249817 [Solanum lycopersicum]	AT3G09670.2	Tudor/PWWP/MBT superfamily protein		Tudor/PWWP/MBT superfamily protein; FUNCTIONS IN: molecular_function unknown; INVOLVED IN: biological_process unknown; LOCATED IN: cellular_component unknown; EXPRESSED IN: 22 plant structures; EXPRESSED DURING: 13 growth stages; CONTAINS InterPro DOMAIN/s: PWWP (InterPro:IPR000313); BEST Arabidopsis thaliana protein match is: Tudor/PWWP/MBT superfamily protein (TAIR:AT5G02950.1); Has 880 Blast h…	cassava4.1_034434m|PACid:17990562	Tudor/PWWP/MBT superfamily protein	PGSC0003DMP400018692|PACid:24385269	Tudor/PWWP/MBT superfamily protein	comp155591_c0_seq2:135-4538(+)	m.155697	sp|Q5R7T2|GLYR1_PONAB`Q5R7T2`Q:913-1003,H:6-92`37.36%ID`E:7e-10`RecName: Full=Putative oxidoreductase GLYR1; EC=1.-.-.-; AltName: Full=Glyoxylate reductase 1 homolog; AltName: Full=Nuclear protein NP60;`Eukaryota; Metazoa; Chordata; Craniata; Vertebrata; Euteleostomi; Mammalia; Eutheria; Euarchontoglires; Primates; Haplorrhini; Catarrhini; Hominidae; Pongo.	PF00855.12^PWWP^PWWP domain^913-998^E:2.7e-18	.	.	.	GO:0005634^cellular_component^nucleus`GO:0050662^molecular_function^coenzyme binding`GO:0003677^molecular_function^DNA binding`GO:0035064^molecular_function^methylated histone residue binding`GO:0000166^molecular_function^nucleotide binding`GO:0004616^molecular_function^phosphogluconate dehydrogenase (decarboxylating) activity`GO:0006098^biological_process^pentose-phosphate shunt	MGEHEGVNSVAASETETASGETLMGNLEQGGDESDIMVEVKGSDVFVDGDCLKKVDSESKTGDLDAGGDLGAKEVQEGKTETGVEDLQAAWDVDEMECAEAVSERTDAAGAARDVAEMECVEVVSEQTDAAEAARDVVEMAVSEQTVVVEEVGDEDTEKGVEGGELASTGVETDVSVSNPGNGTANEPESKSSENEPVTENAASIPTEDSSTKDEAIPREETTTKDETRHDSVTDAGVSSSETDQGLVNSTACKGVDKERPAESENSQSQLAPEDDPLMPREEETTGFKDEAMRDPVADVGVSSSENDQGLVNRTVFNKADTDCSGHDNNKISDCPSEPRSSPSEIVREDATLMPGEEDTNFKDKDKHVEDAGLSSLENDQSLATPATCQVIDKDSSGH…		OG1_12032
comp140711_c0_seq1	1	p5	(AATTG)5	25	132	156	AAAAACTTATTAACGCCGCTACAC	59.989	24	ATAACCTCCAGTCCTTCATATCCA	60.095	24	270	49	318	CCAACTAGAACCATCTCTTATCCTCGCTGGTGGATTCCACTCCCCCCTAAAAAACTTATTAACGCCGCTACACCTATATCTGATCCGTCGATTGATCAGCTAGGGTTTTAGTCTCCTTATTCACAGTATCTAATTGAATTGAATTGAATTGAATTGAAATTTTAACTCAAGTGCAATAGACTTCAGCGGATATGGGGAGCCCTAAGAAGAACCAGAACAAAGGTTTCTTCGCGTCGATGACGTCGGGTTTGTCGATGTTCGGCAACGCCCTGCATAGATCCGTCAACGGAATGATTGGATATGAAGGACTGGAGGTTATAAATCCTGAAGGAGGTAAAGAAGATGCAGAAGAGGAAGCACAAAGAGGAAGATGGAAACAGGAGGAACGAGATAGTTACT…	1986	SPGI:CN02663	UniRef100_D1H4L4	Whole genome shotgun sequence of line PN40024, scaffold_4.assembly12x (Fragment) n=1 Tax=Vitis vinifera RepID=D1H4L4_VITVI	tr|Q93Y40|Q93Y40_ARATH	Oxysterol-binding protein OS=Arabidopsis thaliana GN=At5g59350/F2O15.10	oxysterol-binding protein	gi|225434911|ref|XP_002283434.1|	PREDICTED: oxysterol-binding protein-related protein 3C [Vitis vinifera]	AT5G59420.1	OSBP(oxysterol binding protein)-related protein 3C		OSBP(oxysterol binding protein)-related protein 3C (ORP3C); FUNCTIONS IN: oxysterol binding; INVOLVED IN: steroid metabolic process; LOCATED IN: cellular_component unknown; EXPRESSED IN: 25 plant structures; EXPRESSED DURING: 14 growth stages; CONTAINS InterPro DOMAIN/s: Oxysterol-binding protein, conserved site (InterPro:IPR018494), Oxysterol-binding protein (InterPro:IPR000648); BEST Arabidopsi…	cassava4.1_007347m|PACid:17982036	OSBP(oxysterol binding protein)-related protein 3C	PGSC0003DMP400019440|PACid:24410496	Oxysterol-binding family protein
comp29359_c0_seq1	1	p1	(T)10	10	238	247	AAAAAGAAGGATTCCAGTTTGTTG	59.92	24	CTCAATTGCCTGCACAGTTTTAT	60.533	23	205	69	273	GTTTGTGTTCATCTGATTCAGACTTAGACCTATCAAAACCATCAAATGTTTTTCATGAAAATGATCTTGAAAAAGAAGGATTCCAGTTTGTTGTTGGTGAATTAAACGGTGTACTGTGTGTGGAATGAAAGGGCATAACAAAAGAAGGTGTAAGGCAAAAGACAAGCACGTTGGATACACATAAAACTGTTTAAAAAGTATGTTACTTAAACCAAATTACAAACATGTTTACTCTGATTTTTTTTTTGCAAATAAAACTGTGCAGGCAATTGAGGAAGAGGCAGATGCA	289	No hit in this database						No hit in this database		No hit in this database				No hit in this database		No hit in this database
comp124323_c0_seq1	1	p1	(A)12	12	117	128	AAAAAGATCAAATTCCAGATCAGC	59.981	24	AACCTACTAATTTGGGTGCTTGAC	59.845	24	159	45	203	TATAAGGCTGACAAGTAAAACCCAAACAATTATCAGATACACATTAAAAAGATCAAATTCCAGATCAGCATTTTGCTACTTTGTTGATATTTAAAGAGATACCAATTGAATCAGGGAAAAAAAAAAAACTTGGTACTTGGGTATGCCAAGACTAAGAATAATGTTTTGCATTTTCAGGAAGTCAAGCACCCAAATTAGTAGGTTAAGAACCAGATATAGAATGCAAATAAATAATTGTGCCTTGCTTCCTGAAAGAAGCATTCTTAAGTTTCAATGAAATACTAACCATCCAAAATACATTTTTTAATCATAATTATATCTATCTTGTTCCAATGACAACTAAGAGCTATCTTGGCTAAAAAAATGCACTCCACTTACTTATGGATGCACTACAAATGC…	469	SPGI:CN28478	no hit		-No-Hit-	No Matching Hit found	---NA---	No hit in this database		No hit in this database				No hit in this database		No hit in this database
comp127000_c0_seq1	1	p1	(A)12	12	163	174	AAAAAGATGTGGTGGAGTGAAAAT	60.147	24	CATGTCACTGTCCATCCTAGATTC	59.892	24	143	61	203	GCAGCTCCAGCAGTTACATACCTGGTCAGTTCCATTAAGGAATTTTAGTGATGCAGTTTGCAAAAAGATGTGGTGGAGTGAAAATGTGTAAATAACAGAGAAAGGTATAATTGATGATAAGATCTAAAAGGAATTCACTTATGACTCTAATAGTTAATAAGGAAAAAAAAAAAACTCTAGGAATCTAGGATGGACAGTGACATGAAAGGAACTATACCTATTCACTATTCTAGTCTAGCAAATAAAACTTTATAAGTCCATGGTTTCAGGTTTCAGGTTTCAGTCACAACAAGAGCAGCAAGGCATACATTAAAAGAAAATAGCCTCAAAGTCTAAAATCATATTCTACAGGGATTCAGGGAATTTGATCAAAAGTGTAGAGTAGAAATACTATCTAGA…	465	SPGI:SNFRFM4LP02TIKQQ			-No-Hit-		nucleic acid binding	No hit in this database		No hit in this database				No hit in this database		No hit in this database
comp127965_c1_seq1	1	p1	(A)10	10	65	74	AAAAAGCTGTTTCATTTCTAGCCT	59.092	24	TAGACCACGAGTATGTAACCTCCA	59.948	24	148	31	178	ATAATCTCACTTTGAACTGAAGGAAATAATAAAAAAGCTGTTTCATTTCTAGCCTACTATCCTGAAAAAAAAAATGTTTAAGGAGATCAAGTTGTACGGATGGAGTAATTTTAAATATCACTGATGTTTCGGATTTTAAAAATTGTACCACGAGTTGGAGGTTACATACTCGTGGTCTACAATTTTTCTTGGCAAAGCCTGTGAAGGTCTAGAAGGAAACCGGGTGCGTGATAGTATTTGGGTTGCATCTGTATTTCTGTGTTTCTCATCTCCTTTGTTTCCTCCTGACGCCAAATGACTACGGACAAAGCAGAAGGTTGTTTCATGCAACCGGAATCTAACTGATACTGAACCCTGTAATCATTAGTGGAAATCAGTTAAACAATAATAATTAAAAGA…	578	SPGI:SNFRFM4LP02Q66NL			tr|Q9SIS4|Q9SIS4_ARATH	Putative inositol polyphosphate-5-phosphatase OS=Arabidopsis thaliana GN=At2g01900	---NA---	gi|224108203|ref|XP_002314757.1|	predicted protein [Populus trichocarpa]	AT2G01900.1	DNAse I-like superfamily protein		DNAse I-like superfamily protein; FUNCTIONS IN: hydrolase activity, inositol or phosphatidylinositol phosphatase activity; INVOLVED IN: biological_process unknown; EXPRESSED IN: hypocotyl, sepal, root; EXPRESSED DURING: 4 anthesis; CONTAINS InterPro DOMAIN/s: Inositol polyphosphate related phosphatase (InterPro:IPR000300), Endonuclease/exonuclease/phosphatase (InterPro:IPR005135); BEST Arabidopsi…	cassava4.1_025766m|PACid:17961424	DNAse I-like superfamily protein	PGSC0003DMP400046787|PACid:24396164	DNAse I-like superfamily protein
comp145911_c1_seq1	1	p1	(T)10	10	71	80	AAAAAGGTGTTCAATGTAACTGATTC	58.994	26	CAAACTGAGGTTTGAACTTTGAGA	59.835	24	164	38	201	TTTTTGTCACAGCTTATTATTTCAAAATCTTAAAATTAAAAAAGGTGTTCAATGTAACTGATTCTATCAATTTTTTTTTTAAAATAAATTATATCTCATTTAGCAATAATCAACTATGACTAACAATCAGCTAGAGGCAAACTCGCTAAACTCCATCTTTGTGTTTTTTTATTAAAATTCTCAAAGTTCAAACCTCAGTTTGTGTTTAGTTCTATTCACAAAGTTTAAACC	231	No hit in this database						No hit in this database		No hit in this database				No hit in this database		No hit in this database
comp143627_c0_seq1	1	p3	(ATA)5	15	804	818	AAAAAGTACTTGCATGGAAAGAGG	60.058	24	TAATGTTCGTTCTTGTCATTTTGG	60.263	24	298	649	946	AGTGATGGATTTATGAAGGAATCTGCACAATGAATAGGAAAAACATAAAAAACTTTTGTTTGCAAAAGAATTTTTGCATAGAACAAATAAGTATTGGAAGTTCAAAAAGTTAAATAAAAGTTTTAGTTCATTAGAATCATTAAAAAAAATCAATATAATATGTAGAAAGAAATTTAGAAAAACACCTACAAACATCAGCTCAAATCTATTCACGATAAAAGAAAGTTTAGTTGTAAAAGTCCTCAATTAATTTTTGGTAAAATTAGAGAACCATTAGCCATGACACAATGTTGCATCATTAGGGGCTTATCCAATCTAGCATAATCTAATACCTCCAGAGACAGTAAACTGGCTTCAAAACATACACTTACCTTAGCAGAGCAGGGAACATGATGGTCA…	1231	SPGI:CN07798	no hit		-No-Hit-	No Matching Hit found	---NA---	No hit in this database		No hit in this database				No hit in this database		No hit in this database
comp152922_c1_seq1	1	p2	(AT)6	12	195	206	AAAAAGTGAAGCAATACAATGCAG	59.74	24	CAGAATCTTATAGAAACGCCCATC	60.333	24	258	76	333	ATTTCCACAGAAGAAGAAACAAGAATAGGAGAAGAATTCTAGCCAATCCAATGATATGATCCATGCCCATCTAAACAAAAAGTGAAGCAATACAATGCAGCTGCAGCACAGAAAATGGAATGCAAAATTCTCTACATACACTTTAGTTGCCTTCTTGTGAGGCTTTTACAACATCTGATCTTCACTTTGTGATGATATATATATATGCAGCTTCACCCGAGGATCGACGCCTGCTTCTCTTCAGTGGGAAGTTCCCCAGATTATAGGCTCACCACTCCCGACATCCATGGAACGATTAACGGAGCATTTGGATGGGCGTTTCTATAAGATTCTGAATA	338	SPGI:CN08681	UniRef100_B9R7F2	Putative uncharacterized protein n=1 Tax=Ricinus communis RepID=B9R7F2_RICCO	tr|Q8VZI6|Q8VZI6_ARATH	AT4g33380/F17M5_140 OS=Arabidopsis thaliana GN=At4g33380	protein	gi|460384949|ref|XP_004238169.1|	PREDICTED: uncharacterized protein LOC101258254 [Solanum lycopersicum]	AT4G33380.1			unknown protein; Has 194 Blast hits to 189 proteins in 23 species: Archae - 0; Bacteria - 0; Metazoa - 0; Fungi - 0; Plants - 184; Viruses - 0; Other Eukaryotes - 10 (source: NCBI BLink).	cassava4.1_011861m|PACid:17987915	AT4G33380.1	PGSC0003DMP400014043|PACid:24385682	AT4G33380.1
comp87030_c0_seq1	1	p1	(T)14	14	105	118	AAAAAGTGGTGTCTGGTCGATTAT	60.166	24	AATATCATCCATTTCCTGCCTAAA	60.064	24	186	16	201	ATTATACGCTTGTTAAAAAAAGTGGTGTCTGGTCGATTATGCCACTCGCACATCTCCAATCTGGTTGAATAAAGTACTATCAGTTACTTCCTTATGGAAAACACTTTTTTTTTTTTTTCCCTCTGGAGGCTAAAGAGGGTACTGTTTTGTGAGTACTGTATGTGTTACAGTCTCCATCTTTAGGCAGGAAATGGATGATATTATGCATTCTTTGATTTCTTTCTGCCTTTCTTTCTGCTGGAGTTTACATATATACTGAAGTCAATGATTTATGCTTACTGGCCAA	286	No hit in this database						No hit in this database		No hit in this database				No hit in this database		No hit in this database
comp152241_c0_seq1	1	p3	(GGC)6	18	69	86	AAAAAGTTTTGGGAACGCATAAG	60.689	23	CTACACGTTTCTATTTGTCTGCGA	60.69	24	115	6	120	CGGCAGAAAAAGTTTTGGGAACGCATAAGCCCTTGCTTCAAACGGCGATGAAGCAGGGAAGAAGGTCAGGCGGCGGCGGCGGCGGCCTTCAGGCGCTTCGCAGACAAATAGAAACGTGTAGAAGCAAGTACTCCACCGTCGAGCAGATCGTAGATCATCTCCGCTCTGCTTACCCCCAGTATGGGCGGCAGAAGATGCAGCCATTCAGCAAACGCGTTCAGGACGTCCTTCAGACCATCAATTCCAGAGGTAGCTTGATAGAAGACAGCAGCGATGACAGCAGCGACCAAGCGACTCCCCCCAGAAAGATACCGAGGAGAATCGACGAGAGCGAGAAGAGATTGCAGCAAATTGAGGCTCAACATCTTAGGAATATGCAAAGGAAAAAGCAAGCCGCAG…	1080	SPGI:CN27420	UniRef100_UPI0001982B7D	PREDICTED: hypothetical protein n=1 Tax=Vitis vinifera RepID=UPI0001982B7D	sp|Q9SS94|CD48C_ARATH	Cell division control protein 48 homolog C OS=Arabidopsis thaliana GN=CDC48C	nuclear vcp-like	gi|460366849|ref|XP_004229290.1|	PREDICTED: cell division control protein 48 homolog C-like [Solanum lycopersicum]	AT3G01610.1	cell division cycle 48C	AAA-type ATPase - Over 90% homologous to CDC48a	cell division cycle 48C (CDC48C); FUNCTIONS IN: nucleoside-triphosphatase activity, ATPase activity, nucleotide binding, ATP binding; INVOLVED IN: embryo development ending in seed dormancy; EXPRESSED IN: 21 plant structures; EXPRESSED DURING: 11 growth stages; CONTAINS InterPro DOMAIN/s: ATPase, AAA-type, core (InterPro:IPR003959), ATPase, AAA+ type, core (InterPro:IPR003593), ATPase, AAA-type, …	cassava4.1_001689m|PACid:17969377	cell division cycle 48C	PGSC0003DMP400031316|PACid:24419278	cell division cycle 48C	comp152241_c0_seq1:3-1082(+)	m.102424	sp|Q9SS94|CD48C_ARATH`Q9SS94`Q:32-359,H:21-337`45.86%ID`E:2e-72`RecName: Full=Cell division control protein 48 homolog C; Short=AtCDC48c; AltName: Full=Protein EMBRYO DEFECTIVE 1354;`Eukaryota; Viridiplantae; Streptophyta; Embryophyta; Tracheophyta; Spermatophyta; Magnoliophyta; eudicotyledons; core eudicotyledons; rosids; malvids; Brassicales; Brassicaceae; Camelineae; Arabidopsis.	PF01057.12^Parvo_NS1^Parvovirus non-structural protein NS1^287-319^E:0.00095`PF05496.7^RuvB_N^Holliday junction DNA helicase ruvB N-terminus^289-357^E:4.2e-06`PF00004.24^AAA^ATPase family associated with various cellular activities (AAA)^292-359^E:8.6e-23	.	.	COG0464^ ATPases of the AAA+ class	GO:0005856^cellular_component^cytoskeleton`GO:0005634^cellular_component^nucleus`GO:0009524^cellular_component^phragmoplast`GO:0005524^molecular_function^ATP binding`GO:0017111^molecular_function^nucleoside-triphosphatase activity`GO:0007049^biological_process^cell cycle`GO:0051301^biological_process^cell division`GO:0015031^biological_process^protein transport	AEKVLGTHKPLLQTAMKQGRRSGGGGGGLQALRRQIETCRSKYSTVEQIVDHLRSAYPQYGRQKMQPFSKRVQDVLQTINSRGSLIEDSSDDSSDQATPPRKIPRRIDESEKRLQQIEAQHLRNMQRKKQAADEELSSSDSETGSDDSTPTSSSSLDAVYGEKIEPKHDLMRSMLRDQYSEQKAKTTPKSNAKVMEVEVVNNSDANKVKKKVSLLKGKQVLPPSPAVNLGKKGPELGGIGIESNVDKPNAGPKFKDLGGMGSVVEELKMEVMVPLYHPQLLKHLGIRPMSGILFYGPPGCGKTKLAHAIANETGVPFYKISATELVSGISGASEENIRELFSKAYRTAPSIVFIDEIDA
comp184330_c0_seq1	1	p2	(TC)8	16	144	159	AAAAATAACGAAACGGCTACACTC	59.968	24	GAAAGCTGTGCTTAACAAGTTGG	60.333	23	127	87	213	GCCCCACACGTCTGCGATTCCTTCAACAAACCATCTTTCTTTGGTTCTTCCTCGACTCCTCTCTCGCTTTCTACTCTCTATAAAGCAAAAAATAACGAAACGGCTACACTCCACCCTACCCAAATTCAACCTAAACCCAAAAATCTCTCTCTCTCTCTCTTTCTCTCCTCTATATAGCTGGCCCCCAGGCACCAACTTGTTAAGCACAGCTTTCTGTATGTATATATATA	230	No hit in this database						No hit in this database		No hit in this database				No hit in this database		No hit in this database
comp155624_c0_seq1	1	p1	(A)10	10	263	272	AAAAATAAGGTGACAGGAAAGCAC	59.945	24	ACAGTATCTGCTGCATTTGCTTAG	59.998	24	211	211	421	GAAGAATACTCGAAATCTTTTTAAACCATCTCTACACTTATTTATAAAAGTGCACTCAAGTTAGATGCACCATAACATAACAACAAACACACTATAGATTTTTGTTAAATGCACTGCAATAATTACAAAAATGCACCCACATTTTTTTTTCTCATATTTTTCAACCCTTTGATTACTTTATATATAAATATTGTTTTGTACGCCCTTTTTGAAAAATAAGGTGACAGGAAAGCACAGTTTATATACACCTTGCATTTTCTAGAAAAAAAAAATGGGTCCGAAAACATCTCTAGAAAATGGATCTCATTAGAGTATTTCACTTTTTGTCCAGGATTGAAAAACACTCACATTTTAGTCCAACTATGCAAAAATATTCCTACGAAGGTAAAATGACTCCCC…	5460	SPGI:CN29431	UniRef100_B9I3H2	Predicted protein n=1 Tax=Populus trichocarpa RepID=B9I3H2_POPTR	tr|Q9SB63|Q9SB63_ARATH	Putative uncharacterized protein F22K18.120 OS=Arabidopsis thaliana GN=F22K18.120	---NA---	gi|460380977|ref|XP_004236229.1|	PREDICTED: protein MODIFIER OF SNC1 1-like [Solanum lycopersicum]	AT4G24680.1	modifier of snc1	Encodes MOS1 (MODIFIER OF snc1). MOS1 contains a BAT2 domain that is conserved in plants and animals. MOS1 regulates the expression of SNC1, a TIR-NB-LRR-type of R protein.	MODIFIER OF snc1 (MOS1); FUNCTIONS IN: molecular_function unknown; INVOLVED IN: regulation of gene expression, epigenetic; EXPRESSED IN: 26 plant structures; EXPRESSED DURING: 14 growth stages; Has 5806 Blast hits to 4291 proteins in 546 species: Archae - 8; Bacteria - 946; Metazoa - 2312; Fungi - 705; Plants - 202; Viruses - 15; Other Eukaryotes - 1618 (source: NCBI BLink).	cassava4.1_000340m|PACid:17974082	modifier of snc1	PGSC0003DMP400031659|PACid:24402200	modifier of snc1	comp155624_c0_seq1:493-5142(-)	m.156074	sp|Q9SB63|MOS1_ARATH`Q9SB63`Q:1-503,H:1-484`47.57%ID`E:4e-119`RecName: Full=Protein MODIFIER OF SNC1 1; AltName: Full=MODIFIER OF snc1, 1;`Eukaryota; Viridiplantae; Streptophyta; Embryophyta; Tracheophyta; Spermatophyta; Magnoliophyta; eudicotyledons; core eudicotyledons; rosids; malvids; Brassicales; Brassicaceae; Camelineae; Arabidopsis.	.	.	.	NOG12793^ Calcium ion binding protein	GO:0016568^biological_process^chromatin modification	MTSSMLTGERRWASARRGGMTVLGKVAVPKPLNLPSQRLENHGLDPDVEIVPKGTLSWGSKTSSTTPNAWASSTLSPNADGGTSSPSHLSACPSSGGNGSRPSTAGSDRTHEPSVSAWGSNSRPSSASGALSSSQTSSTSLRPRSAETRPGSSQLSRFAETGTNHPTAWGAGTTAERLGILNSKNEGFSLSSGDFPTLGSEKDNSVKTSEQRGHSSHSRPSSASGKLSQDKGNTDGTNPEQDVKNGAVGMWRRDGPHDSIQAGMDMWQGEPHQYVNADVPTQHFDAWRGPPMHPPNWYNRGPPGGPAYGPPVGPGGFPIEPFPYYRPQIPHLANSQPVPPPGHGPRGHHPRNSDLYRPQIPDTYVRPGMPFRPGFYPGPVAFDGYYGPPMGYCNSSERD…
comp147852_c0_seq1	1	p3	(TCT)5	15	59	73	AAAAATAATCATCGTTTCCACTCC	59.648	24	ATCAGATACAGAATCATGTTGGGA	59.731	24	283	18	300	TCATCGTTTTTCCTTTCAAAAAATAATCATCGTTTCCACTCCCACAGTTCCACCACTCTCTTCTTCTTCTTCTTCCTGAAGATCGAGTGGATTTTAGACAGTGAGGAACCCAGTGAATTTGTGTCACTGTTGCCATGGAAAATTTCTCAGACGAAAAGGGGGAGCAGCAGCCTCTCTTGGAGACTTCTGCTCCTCAGCCTCGGGGTGGTGGCTTAAGAACTCTTCCCTTCATTGCTGGAAATTTGGCATTGACGAATATGGCGACTATTGGGTTAGCTCCCAACATGATTCTGTATCTGATGAGGGAGTATCAAATGGATATGGCTAGTGGATCCAATGTACTTTATTGGTGGAGTGCAGCTTCTAATATCACCCCTGTTATCGGAGCTTTTATGGCAG…	2000	SPGI:CN11818	UniRef100_B9RQI9	Nitrate transporter, putative n=1 Tax=Ricinus communis RepID=B9RQI9_RICCO	sp|Q9M817|PTR2X_ARATH	Probable peptide transporter At1g52190 OS=Arabidopsis thaliana GN=At1g52190	protein	gi|460415524|ref|XP_004253108.1|	PREDICTED: probable peptide transporter At1g52190-like [Solanum lycopersicum]	AT1G52190.1	Major facilitator superfamily protein		Major facilitator superfamily protein; FUNCTIONS IN: transporter activity; INVOLVED IN: oligopeptide transport; LOCATED IN: membrane; EXPRESSED IN: 22 plant structures; EXPRESSED DURING: 13 growth stages; CONTAINS InterPro DOMAIN/s: Oligopeptide transporter (InterPro:IPR000109), Major facilitator superfamily, general substrate transporter (InterPro:IPR016196); BEST Arabidopsis thaliana protein ma…	cassava4.1_003830m|PACid:17984166	Major facilitator superfamily protein	PGSC0003DMP400051198|PACid:24379516	Major facilitator superfamily protein	comp147852_c0_seq1:135-1865(+)	m.56634	sp|Q9M817|PTR6_ARATH`Q9M817`Q:1-570,H:1-591`47.89%ID`E:0`RecName: Full=Probable peptide transporter At1g52190;`Eukaryota; Viridiplantae; Streptophyta; Embryophyta; Tracheophyta; Spermatophyta; Magnoliophyta; eudicotyledons; core eudicotyledons; rosids; malvids; Brassicales; Brassicaceae; Camelineae; Arabidopsis.	PF00854.16^PTR2^POT family^95-493^E:5.1e-53	.	ExpAA=252.97`PredHel=12`Topology=i32-54o69-88i95-117o137-159i180-202o212-234i324-343o363-385i412-434o449-471i491-510o537-559i	COG3104^ Dipeptide/tripeptide permease	GO:0016021^cellular_component^integral to membrane`GO:0005215^molecular_function^transporter activity	MENFSDEKGEQQPLLETSAPQPRGGGLRTLPFIAGNLALTNMATIGLAPNMILYLMREYQMDMASGSNVLYWWSAASNITPVIGAFMADSFVGRFQIITLGSVIGLVGMFLFWLTTVIPQARPPPCLDSNNTCSSATAVQLFLLFTSFILVSIGSGGVNSSSLAFGVDQLKNEGVKMERYFGWYYAITLVSALVAITCLVYIQENMGWEIGFGVLLLLMLCAAVLIFLGSPFYVKPKPKGSLITGLIQVIVASYRKRSLLLSSGNGGIAYHQEGTMLRLPSETLRFLNKACIIQDPHQDLNSDGKAADPWSLCTVDQVEELKAILRVIPIWVTGAIMSINISQGSFDTLQATTVDRHIICSSFQIPVGSLAIFAFVAVVIWFVLYERAIIPIASRVTGK…		OG1_3700
comp156699_c0_seq1	1	p1	(A)15	15	121	135	AAAAATAGGACCAAAAGAAGGGTC	60.107	24	GTGGAAATTGTTTTGTGCAAGTAG	59.972	24	159	58	216	TTTTTTTTAATTATAATAACGGATGATATTATATACACGGTGCACTACGATACAACGTAAAAATAGGACCAAAAGAAGGGTCAGAACGATGCGGTTTTGGCTAATCGGCTCTGCTCTTGCAAAAAAAAAAAAAAAGTAAAAAAACTACCACGCTTTCGCGCACTACAATGGTAAATAAAATGGGTAAAGAAAACTACTTGCACAAAACAATTTCCACTATTTGTTGCTAATTTGGGACGTCGGAGAAACAGATCTTTCTGTCCTTCGGGCAGCTTGGCCAGAGACTGATGACTTGTCCGATCCACGAACGTTGTATTTCTCGTAAACTTTTTCACGGTTCTCTGACCACCATGTCTCCGCTTGGTGCTCTCCGAATCTTCTACGGCTGAAGCGCACTCT…	4170	SPGI:CN05677	UniRef100_UPI000198599E	PREDICTED: hypothetical protein n=1 Tax=Vitis vinifera RepID=UPI000198599E	tr|Q9FHX1|Q9FHX1_ARATH	TMV resistance protein-like OS=Arabidopsis thaliana GN=At5g42140	ran gtpase binding	gi|460384130|ref|XP_004237767.1|	PREDICTED: uncharacterized protein LOC101260719 [Solanum lycopersicum]	AT5G42140.1	Regulator of chromosome condensation (RCC1) family with FYVE zinc finger domain		Regulator of chromosome condensation (RCC1) family with FYVE zinc finger domain; CONTAINS InterPro DOMAIN/s: Regulator of chromosome condensation, RCC1 (InterPro:IPR000408), Disease resistance/zinc finger/chromosome condensation-like region (InterPro:IPR013591), Zinc finger, FYVE-type (InterPro:IPR000306), Regulator of chromosome condensation/beta-lactamase-inhibitor protein II (InterPro:IPR00909…	cassava4.1_000603m|PACid:17981722	Regulator of chromosome condensation (RCC1) family with FYVE zinc finger domain	PGSC0003DMP400001515|PACid:24385220	Regulator of chromosome condensation (RCC1) family with FYVE zinc finger domain	comp156699_c0_seq1:217-3564(-)	m.177590	sp|Q9FN03|UVR8_ARATH`Q9FN03`Q:273-596,H:64-377`35.65%ID`E:1e-49`.`.	PF00415.13^RCC1^Regulator of chromosome condensation (RCC1) repeat^292-340^E:6.5e-11`PF13540.1^RCC1_2^Regulator of chromosome condensation (RCC1) repeat^330-354^E:5.1e-07`PF00415.13^RCC1^Regulator of chromosome condensation (RCC1) repeat^344-395^E:2.9e-08`PF00415.13^RCC1^Regulator of chromosome condensation (RCC1) repeat^398-447^E:9e-13`PF00415.13^RCC1^Regulator of chromosome condensation (RCC1) …	.	.	.	.	MADLGSADRDIEQALVALKKGAQLLKYGRKGKPKFYPFRLSSDESSLIWISSSGDRSLKLASVSRIIPGQRTAVFHRYLCPEKDYLSFSLIYNNGKRSLDLICKDKVEAEVWITGLRALISAGQGGRSKIDGWSDGGLYFDENRDLTSNSPSSSSVSATREISSPEASIGSKPNASPNHFGRDSGSSHAALDLTNMQVKPSNSDVYRVSVSSAPSTSSHGSAPDDCDALGDVYIWGEVICDNIVKVGPEKDTSTVTTRADVLLPRPLESHVVLDVHHIACGVRHAALVTRQGEVFTWGEESGGRLGHGVRKDVTQPSLVESLSFCSVDFIACGEFHTCAVTLAGELYTWGDGTHNAGLLGHGSDVSHWIPKRISGPLEGLQVAMIACGPWHTALITSSG…		OG1_1886
comp128023_c0_seq2	1	p1	(A)10	10	66	75	AAAAATGGGAATTGTGATAGACAAA	60.003	25	CTTCCCATATCAACCCTTACATCT	59.65	24	234	31	264	TGATAGAATAGGATGATGGTACTTTAAGTGTAAAAATGGGAATTGTGATAGACAAATACAAAAAGAAAAAAAAAATCAGTTAATAATGGTATTTACAGTGGGGAAAAGAGAGTCTACAACTTCTCATATCAGAAAAGCTAAACTCCTGAGACTACTTCATTCTGTACAGAAACCTCAACCACCTGTTTCCCAGCTGGTGGGCTTTGGCCACAAGAAAGGTGGATCAAAGTCTTGCAGATTCAGATGTAAGGGTTGATATGGGAAGTGTAGTCGCGAATCCCGGCTCCTTCCCACGCCATCCATTCTTCCCAGAGATCATCGTGGTCGTACATCCCTCCCATCTGCTCATCTCTCCCTGCCTCATCATATTGCTTGTACATCTCGGTCTGTGGCAGCCTC…	653	No hit in this database						gi|145688390|gb|ABC69274.2|	putative DnaJ protein [Camellia sinensis]	AT1G80920.1	Chaperone DnaJ-domain superfamily protein	A nuclear encoded soluble protein found in the chloroplast stroma.	J8; FUNCTIONS IN: unfolded protein binding, heat shock protein binding; INVOLVED IN: protein folding, response to stress; LOCATED IN: nucleus; EXPRESSED IN: 24 plant structures; EXPRESSED DURING: 15 growth stages; CONTAINS InterPro DOMAIN/s: Molecular chaperone, heat shock protein, Hsp40, DnaJ (InterPro:IPR015609), Heat shock protein DnaJ, N-terminal (InterPro:IPR001623), Heat shock protein DnaJ …	cassava4.1_017918m|PACid:17990426	Chaperone DnaJ-domain superfamily protein	PGSC0003DMP400024998|PACid:24403301	Chaperone DnaJ-domain superfamily protein
comp1059675_c0_seq1	1	p1	(A)10	10	125	134	AAAAATTATCAAGGTTGCCAGTTC	59.8	24	TGCTTTAATTTACTGCTAGCTGATG	59.228	25	188	30	217	GTTCCTAAAATATGAAGAATACCATTGTCGAAAAATTATCAAGGTTGCCAGTTCCTTCCCTTGCTAAAATTATTCATAACATGAAAATGAAGAGAGGGGGGAACTAATGGAGAAATATGTTTGGAAAAAAAAAAGTGGAATGCTAATATCATTACTTCAGATTCTACATGAAAATAAAACATTAAGCTATATACATCAGCTAGCAGTAAATTAAAGCACAA	221	No hit in this database						No hit in this database		No hit in this database				No hit in this database		No hit in this database
comp1598972_c0_seq1	1	p1	(A)13	13	80	92	AAAAATTCAACACCCAAAGGG	60.075	21	CTTCTTTTTGTTGAGGGAAGTGAT	60.037	24	112	10	121	GCTTACCTAAAAAAATTCAACACCCAAAGGGGGGTTATGCGCATGCCCCCTGGTCCCAAAAAATCTAAAACAAAAACGGAAAAAAAAAAAAACATGGAATCACTTCCCTCAACAAAAAGAAGTGCGTACATGCACCTCCCAAGAAACAAAAAGATCAGAAAAGCATGGGTACACTAATTCAGAGTTAGTGGGTGTTAAAGTAGTGGGGGTTAAAGTGATGAAAAAAAAAAA	231	No hit in this database						No hit in this database		No hit in this database				No hit in this database		No hit in this database
comp144956_c3_seq2	1	p2	(TC)7	14	241	254	AAAACAAGGTCCCTTTCTCTTCTT	60.04	24	AGAGAAATGAATGGAATTTTCAGC	59.981	24	275	134	408	TTTCTGGAAGCGTTTTCCATCAATAAATTTACAGTAGAAAGTAGTGTAGATCGTGCAAGCAGGCTACCTTCCGCGATTCCATCCAAGACAAAGATGAAGGAAGCGCAAATACAGTGACAGAAAATTTAGGAAACAAAACAAGGTCCCTTTCTCTTCTTCTTTTGGTCCTAATTTAAACACAAAAGCTGCAAATTTCTCCCTCATATCAGATTCCCACTGATCTTCCATCCTAAATACTATTCTCTCTCTCTCTCACGCTCATCACACTCTTTGCGTGAGAGAGAAATACCTCCATTATACTTTCTCCTGCTCTGAGTATATTCTACCCAGATCTGGGTTTTGAAGTAATTGGACCAAGCCCCATTTCAAGCTCCTCTGACGTCCAGCTGAAAATTCCAT…	4830	SPGI:CN05388	UniRef100_B7ZGK5	Nck-associated protein 1 n=1 Tax=Lotus japonicus RepID=B7ZGK5_LOTJA	sp|Q5S2C4-1|NCKP1_ARATH	Isoform 1 of Protein NAP1 OS=Arabidopsis thaliana GN=NAP1	protein	gi|460374896|ref|XP_004233244.1|	PREDICTED: protein NAP1-like [Solanum lycopersicum]	AT2G35110.2	transcription activators	Component of the WAVE protein complex which act as activators of ARP2/3 complex involved in actin nucleation. Required for trichome morphogenesis. Mutant displays distorted trichomes, a phenotype that can be phenocopied by treatment of WT plants with actin-interacting drugs.	GNARLED (GRL); CONTAINS InterPro DOMAIN/s: Nck-associated protein 1 (InterPro:IPR019137); Has 35333 Blast hits to 34131 proteins in 2444 species: Archae - 798; Bacteria - 22429; Metazoa - 974; Fungi - 991; Plants - 531; Viruses - 0; Other Eukaryotes - 9610 (source: NCBI BLink).	cassava4.1_002543m|PACid:17965327	transcription activators	No hit in this database
comp5141681_c0_seq1	1	p2	(GT)6	12	195	206	AAAACACAAGGAGTAGCCAAAAAC	59.977	24	GGAAGTAATCATGTGGATGGAAAT	60.31	24	100	147	246	TGCAGTATACTAAAAATGAACATGCAGTATATTAAAAATGAACTTTTATCGGGGACCATCTTGCTACATGAACCCTGGTCCATGGTATAAGCATTGTGTAGAGAATATATGGGGGGCCTAGAAGAGAGAGTTAATATTTAATTTGATAAAACACAAGGAGTAGCCAAAAACTATTTTTTACATGATTTGATGGGGTGTGTGTGTGTTGCTATGATGATGCCTAATTTCCATCCACATGATTACTTCCCTGCG	252	No hit in this database						No hit in this database		No hit in this database				No hit in this database		No hit in this database
comp107317_c0_seq1	1	p1	(A)14	14	245	258	AAAACACACAAGAAACCAAGTTCA	59.982	24	ACGGTCTCCTTCTGAGATATTTTG	60.024	24	281	31	311	GAGGAAATTAGCTCTGCTTCAGCCTAATATAAAAACACACAAGAAACCAAGTTCAGCATGTATCATAGAGAGAGCTAAATTAAAATGAAAAGTGTGCCCCTGAAGTGGGAGTGTGCTTATTACAGCAACTACAAATATATACCCTTATCACCTAATCCAACATAACGCTAAATTAAAATGAAAATTGTGTCCCTCAAGTGGGAGAGAGTGTTGTTATTACAGCAACTGCAAATATATACACTTTAAAAAAAAAAAAAATTAAAAAGAGAAAAGCATTTTTTATTAAATCAAAATATCTCAGAAGGAGACCGTTG	314	No hit in this database						No hit in this database		No hit in this database				No hit in this database		No hit in this database
comp142614_c1_seq1	2	p3	(TCA)5	15	1853	1867	AAAACACTAGCATGATCAACTCCA	60.062	24	TAGTTTTCAGGCAAATAAACCACA	59.937	24	300	1777	2076	TTTTTTTTTTTGAAGATGAAAAGAAATTTATTTGGAACAAAAACAGGATATACTCATCGAGCATGCATAATATCGTGAAGAGGAAAGGACCAAAAGTATCTCACTTTTCCCCTTCAAGTATGCCAGTTAATCAGTCATTACAGATGGATGGTAGTTTTGGTACTGAGAGGAGGGGGGTTTTGAATGACAACCAAAAAAGCATAAAACAAACAATTTCCTAACCAGCATAAAATTGCGTAAAACAACAAATTCCTAACAAAGCATAAAGTTGCCTTAGCTTGACATCATAACTTGATCAGCGGCTTGCAGTGCTTGGTTGGCGAAGAATCTCACATCGACGTCTGGATCCTCGCTAAGCTCAACCAAACATGGACGGATTGTCTTCTCCACAACAGATTG…	2196	SPGI:CN06293	UniRef100_D1H353	Whole genome shotgun sequence of line PN40024, scaffold_0.assembly12x (Fragment) n=2 Tax=Vitis vinifera RepID=D1H353_VITVI	sp|Q38950-1|2AAB_ARATH	Isoform 1 of Serine/threonine-protein phosphatase 2A 65 kDa regulatory subunit A beta isoform OS=Arabidopsis thaliana GN=PP2AA2	serine threonine protein phosphatase 2a regulatory	gi|460392039|ref|XP_004241625.1|	PREDICTED: serine/threonine-protein phosphatase 2A 65 kDa regulatory subunit A beta isoform-like [Solanum lycopersicum]	AT3G25800.1	protein phosphatase 2A subunit A2	one of three genes encoding the protein phosphatase 2A regulatory subunit	protein phosphatase 2A subunit A2 (PP2AA2); FUNCTIONS IN: protein phosphatase type 2A regulator activity; INVOLVED IN: response to cadmium ion, regulation of phosphorylation; LOCATED IN: plasma membrane; EXPRESSED IN: 25 plant structures; EXPRESSED DURING: 15 growth stages; CONTAINS InterPro DOMAIN/s: HEAT (InterPro:IPR000357), Armadillo-like helical (InterPro:IPR011989), HEAT, type 2 (InterPro:I…	cassava4.1_004249m|PACid:17969116	protein phosphatase 2A subunit A2	PGSC0003DMP400007232|PACid:24395881	protein phosphatase 2A subunit A2
comp111536_c0_seq1	1	p1	(A)12	12	215	226	AAAACAGTAGTGAGGAACGAAACA	59.28	24	GTAATTGATTTATTGTGAACGGCA	60.133	24	166	144	309	GTCCTTATGCATCACCGGAGCTCGAGGAGCAGCGACAAGAGTCGCCTGAAGGAGGAAGTAATGGCCACCGGGAAGCTCCACCGTCTCCCCTCACAACAACACCAATCGCCGTCGACCGTCAAACGAAAAGGCAGTCCTCCGGCGAAAACAGTAGTGAGGAACGAAACATATAATATCCAAAAGGAAAAATTAAAAGAAATTGTGCTTAATGCTGAAAAAAAAAAAACTAGATTCCAGCAACCCAAAAAACAATTACAATTAATTTTTCTCAATTGGATTTAATTCATGCCGTTCACAATAAATCAATTACAATTGATTCAATCAAAAATATACAGG	336	SPGI:SN173173_1897_3185			-No-Hit-		---NA---	No hit in this database		No hit in this database				No hit in this database		No hit in this database
comp143057_c0_seq5	1	p1	(A)12	12	1021	1032	AAAACATGCAAAACAGCTCATTAC	59.622	24	TCGGTCTTAGCTATATTTTACGGC	60.036	24	270	843	1112	GAGCGACAAGGTGTCGCTCGCCTCGCTTTTGTGCTTAAAAAGTTGGTGTCTGCCACTGGCAGTTCACCACTATCAAAAAAAGTTCAGAAAGAAATTATTGATTTTAGAACTTTAGTGTATGCATACCCCAAAAATCACAAAAAGAAACCAGGAATAAGATAAAACTGCTTCATAGGTGTACAAAGAAGTAGTATTGGGAGGAAATACAACAATTGGGACATATCAAACAATAAAGCAAGGATGTGAATTGCAATCATCACCACTGGGAAGTGGTAGCCTAAACGTGACAATATTAACTCAACCTTTTGCACTCTATATGTGATCCCCTCAAGTATATAAACACTTTTTAACAGCAGTGAAAATCAAGTCTGGAAGATCAAGAGCTCTGATTGTGTTTGC…	1142	SPGI:SNFRFM4LP02RL8JF			-No-Hit-		---NA---	No hit in this database		No hit in this database				No hit in this database		No hit in this database
comp135154_c0_seq3	1	p1	(A)10	10	27	36	AAAACATTAAGCAAAATCCCCAA	60.858	23	TTTAGGGGAAATCGTGTGTTAAAT	60.01	24	185	0	184	AAAACATTAAGCAAAATCCCCAAATTAAAAAAAAAATTGAAAAATAAAACTCCTAAGACCTAGATTAGTGTACAACTATCTATTCAAATGAACTGAGTAGAATAGCGTCTGTAAACCATATTTTGTGATCAAATTGATCGGTTCCAAAGCAAATTTAGATAATTTAACACACGATTTCCCCTAAAGATCTCAAAATTTAGATCTTCTCGTCCTTCCATAGAAATAGCATATTCAATTCAAACAACAATTTAGTTTTTACAGTAAATTCAACACAACTATCACACAGAAATTAATAATTAATAAAAACATAAAAATAAAACCCAAATTTATGGGGGGAAAAAAACAAACAACTCACCGGGCAAATCCCAGGGCTCATGCT	379	No hit in this database						No hit in this database		No hit in this database				No hit in this database		No hit in this database
comp132457_c0_seq1	1	p1	(A)13	13	62	74	AAAACCACTTCAATTAACCCGATA	60.01	24	ATTGATTCGGTAGAAGTAAGCTGC	60.17	24	165	34	198	AACCTTCATATCCATGCTGCCTGAACAGAAAAGAAAAACCACTTCAATTAACCCGATAACCAAAAAAAAAAAAACCCCACACAAAAAGAGGAATTCTTAAATGGCTGGTCCTTCACTTTTCAAATTTAATTTTCTAGACGAATTAAGGATCCGGTGGATAGATCGGAGCCAATCTGCAGCTTACTTCTACCGAATCAATTAATCCACGATGCTAAAAGCCTAAAACTCAAACAACCTTAGGCTTTTCAAGATTTTTCGCCTTGAACTAAGTAATTCGATCACAGTATGGAGTTGAAACAGCACAATTTCCAGTATGATTAAGTAAGGACTCAAATATTTTCTCAAGTCCAATATGTGAATCTTGCTAATGATTGACCTAAAATAATTTTGAAAACTTAT…	563	No hit in this database						No hit in this database		No hit in this database				No hit in this database		No hit in this database
comp102575_c0_seq1	1	p2	(TC)7	14	59	72	AAAACCCAATCATCCAACTAAAAA	59.991	24	TCCCTCTAGACCTCAATACACCTC	60.022	24	183	6	188	CGACACAAAACCCAATCATCCAACTAAAAAACAAGAAAATCATTAATCACACACAGCTTCTCTCTCTCTCTCTATCTATCTATTTATATATATCTATATATCACTACTATTCAGTAGGGTTTCGCAGCTCTTGTACTGTGATATTTACAATACTCTGTTTCGGTTGAGGTGTATTGAGGTCTAGAGGGAGAGAGTGAGATGGACG	205	No hit in this database						No hit in this database		No hit in this database				No hit in this database		No hit in this database
comp143315_c0_seq1	1	p2	(AG)7	14	782	795	AAAACCTAGTAGTAGGCGTGCATC	60.101	24	ATTCGCCATGTCTTCTCCTG	60.218	20	162	661	822	ATTGGTGGAAGTGATTTGTAGAATCTGCAGCAGATAAAATAATAGAGGATTGCAATGATGAACAGATAAATTCATGCGACATGTCACAATGCAACTTTGTGCATAACAGTGACCTACTGACCAGTTTTTGTACATGACTTGCAATAGCTAAAACAAAAGAAGGATTGAAAAGTGTTCTGTAGAAATTTAAGAAGAAAATAGCAAAGGAAACAATGAAATGGGTATGAACATACATAAACCACCACCTATAACTCTCTTTGTTTATAAAATTAGCAAGCAACTCTGCCATATGCAATCCAGTAACATCAAAATCAAATTTAAGGCATAACCCCTTGAAAAACCAGTTCAAATTCCAACTGCGAAGCTAGTTTATGGCATCGCCCGAACAATTTTAAGTAC…	823	SPGI:CN22807	no hit		-No-Hit-	No Matching Hit found	---NA---	No hit in this database		No hit in this database				No hit in this database		No hit in this database
comp137727_c0_seq3	3	p2	(AC)6	12	517	528	AAAACTAGGCTGTTGTTTTCAACC	59.977	24	GGCCAAACATTCCAAATACTATAAA	59.586	25	163	407	569	ATATATATATATATATATATACGTACAAATTACAATCGTACATATAATATACGTGCGTAGGTTAAAATTCGTACGTGCATAAACGTCTGTGTGGTTAAAAAAGACAACTTTTTTCGTTTCTGTTCCTTTGTCGTACATGGAAGAATCCTCACTTGATTTGAAAAGGTTTGGATGACAGGAACAGTTGAATGATTGTGTGGTTTTCTGATTGTGGAATTAATGATATTTTTTGCCCAAAATTGAGTAATTAATTTCGTTCCTGATTGCTAGGTGTCTGTGTGTTATTGCATCAAGATTCTCTTACTCTCTTGCAGAAACAGACTTTTTTGTTTATATGTATTTATAAAGGAAAAAAAAAAAGAGTTTTTTTTGGTTGTATTTTTTTGTTCCTTTTCCCTT…	600	SPGI:SNFRFM4LP02QU0XG			-No-Hit-		---NA---	No hit in this database		No hit in this database				No hit in this database		No hit in this database
comp146787_c0_seq11	1	p2	(GT)10	20	314	333	AAAACTATACGTGGATGCATGTTG	60.186	24	TTTCCACATTTATGCATACTCACA	59.429	24	263	161	423	TCGTTTTTTAAGTTGAGAATATTTTTTTGTGTGACATTGACACCACAGAATTCTATTCCTTAAAGCGATCAGGTCTAGCTAGCCATTAGCCATTACAGATCAGAAGTGCAAAAACGACAAGAAATTGAATAATATCCCTCGAGAAAGAGTAGGTGGGCATCAAAACTATACGTGGATGCATGTTGGACCGATGAAACAATAACCAGGCCAGTTTACAGCCCATTCTTTCAGCCTCGACTTTGTCTTCTAATCCAGTATATCACCAAATCAATATAATTATTATATCATGGACTACACTTAATTGGTTGGCATAGTGTGTGTGTGTGTGTGTGTATATGAGTATATGTGTATAACTAAATAAAGGTTGTATTATGTATATATATATGGTATGTGTACTTT…	468	No hit in this database						No hit in this database		No hit in this database				No hit in this database		No hit in this database
comp105350_c0_seq1	1	p2	(TG)6	12	174	185	AAAACTCCAAATTATGGGAAAACA	59.991	24	TGACCACCAATTTCTGTAGAATAAA	59.016	25	205	20	224	GTTCAGTACTTCAATTCACTAAAACTCCAAATTATGGGAAAACACATGGAATAAATCTGTATTTTTCTTCTTTTCAATAGATGTGGAGCCCGTGTTTTGAAAATTCACAAAGTTTGAGGAAAGAACTTTATGTGGGCATAGTTTAGCTTGTTGATGCACCAATTTGTTTTGTATGTGTGTGTGTGAAGAACTTTGTTTTCTTTATTCTACAGAAATTGGTGGTCAAGGCTGTTT	234	No hit in this database						No hit in this database		No hit in this database				No hit in this database		No hit in this database
comp156736_c0_seq1	1	p1	(T)12	12	78	89	AAAACTGTAAGAAATTGATCCCCA	60.108	24	AATCAACACAACCCAGATTAGGAT	60.011	24	181	2	182	CAAAAACTGTAAGAAATTGATCCCCATCTTCTTCTTCTTCCTTCATCCTCTTTCCTTTTCTCTCTCTAGCTTTCCCCTTTTTTTTTTTTCCCTACTCTAAGTGGGGTTTTTTGCTTGAAAAATCTGGGCTTTGGATCTGGAATGCAAATCTTGGCCGAAATCCTAATCTGGGTTGTGTTGATTTTGCTGCTAAATCTCATCTTTTTTGCTCTCTCTTTGGGGGTTTCTTCTGAAAAGAAACAGCCATGCCTACTCTTGTTAATTACAGTGGTGATGATGACTTCCTTGCTGGGAGCTCATTGTGCTCTGCAGATTTGGGCCTCATGCTATCTCTTGGTCACGTGGATGTTTACTGCCCCTCTAGAAAGCGGGCGAGGATTACTGGCCCATTTGTTGTTG…	3084	SPGI:CN12702	UniRef100_UPI00019844C2	PREDICTED: hypothetical protein n=1 Tax=Vitis vinifera RepID=UPI00019844C2	sp|Q9SKK0|EBF1_ARATH	EIN3-binding F-box protein 1 OS=Arabidopsis thaliana GN=EBF1	ein3-binding f-box protein 1	gi|350538507|ref|NP_001234858.1|	EIN3-binding F-box protein 1 [Solanum lycopersicum]	AT2G25490.1	EIN3-binding F box protein 1	Encodes an F-box protein involved in the ubiquitin/proteasome-dependent proteolysis of EIN3.	EIN3-binding F box protein 1 (EBF1); CONTAINS InterPro DOMAIN/s: F-box domain, cyclin-like (InterPro:IPR001810), F-box domain, Skp2-like (InterPro:IPR022364), Leucine-rich repeat, cysteine-containing subtype (InterPro:IPR006553); BEST Arabidopsis thaliana protein match is: EIN3-binding F box protein 2 (TAIR:AT5G25350.1); Has 13069 Blast hits to 4728 proteins in 296 species: Archae - 0; Bacteria -…	cassava4.1_003247m|PACid:17972896	EIN3-binding F box protein 1	PGSC0003DMP400005245|PACid:24379912	EIN3-binding F box protein 1	comp156736_c0_seq1:246-2195(+)	m.178612	sp|Q9SKK0|EBF1_ARATH`Q9SKK0`Q:1-649,H:1-628`54.43%ID`E:0`RecName: Full=EIN3-binding F-box protein 1; AltName: Full=F-box/LRR-repeat protein 6;`Eukaryota; Viridiplantae; Streptophyta; Embryophyta; Tracheophyta; Spermatophyta; Magnoliophyta; eudicotyledons; core eudicotyledons; rosids; malvids; Brassicales; Brassicaceae; Camelineae; Arabidopsis.	PF00646.28^F-box^F-box domain^59-99^E:0.00043`PF12937.2^F-box-like^F-box-like^60-92^E:4.9e-06`PF13504.1^LRR_7^Leucine rich repeat^196-205^E:310`PF13516.1^LRR_6^Leucine Rich repeat^221-245^E:0.03`PF13504.1^LRR_7^Leucine rich repeat^223-233^E:350`PF13516.1^LRR_6^Leucine Rich repeat^247-270^E:0.0051`PF13504.1^LRR_7^Leucine rich repeat^274-287^E:670`PF13504.1^LRR_7^Leucine rich repeat^407-421^E:500`P…	.	.	NOG300245	GO:0005634^cellular_component^nucleus`GO:0009873^biological_process^ethylene mediated signaling pathway`GO:0010105^biological_process^negative regulation of ethylene mediated signaling pathway`GO:0016567^biological_process^protein ubiquitination`GO:0009723^biological_process^response to ethylene stimulus`GO:0006511^biological_process^ubiquitin-dependent protein catabolic process	MPTLVNYSGDDDFLAGSSLCSADLGLMLSLGHVDVYCPSRKRARITGPFVVEVQEKKPSIEALPDECLFEIFRRLSGGRERSSAACVSKRWLMLMSSVRNSEIFRSKSHQDLSVADKVDGASNDVEMSPADEDLEVECDGYLSRSVEGKKATDVRLAAIAVGTSSRGGLGKLYVRGSNSARGITNVGLSAIGRGCPSLRVLSLWNVPNVGDEGLLEIARECRSLEKLDLCQCPSISNKGLVAIAERCTNITSLTIESCPNIGNEGLQAIGRYCTKLQCLTIKDCPLVGDQGVASLLSSASAVLTKVKLHALNITDFSLAVIGHYGKAITCLSLGALQNVSQKGFWVMGNAQGLQTLASLAITSCRGTTDVSLEALGKGCPNIKQMCLRKCCFVSDHGLV…
comp139290_c0_seq2	1	p1	(T)13	13	342	354	AAAACTTAAGACCAAGGATAGGGG	60.119	24	AGAAGGAGCCAGTTGTAATAATGC	60.051	24	235	255	489	CTCAGCCCAGACAATATGATTTTAGCAACCAACAAAATCAACAAATCTTAGCCCTCTATCAAGAAACATTATAAGCTAGCTGACTATGATTTCCCAGTATGGGAAGACAAGAGAGCACCCATAACTAAAGCTGATCTCAAAATTTTTGTTTATTTGGTTCTCTGCACAACATACAGTACTTGGTTCTGAATAGACAAATAGAATATGATGATCAACAGCTGTACACATGGTGATTCAGTTTCTTGGCTACTATAAAAAACTTAAGACCAAGGATAGGGGATTATAGAAAGGTTTTTTTTACGGGAAATTTTACTATATAGGAGTACACTTATCATTTTTCGTTTTTTTTTTTTTCCGGACCGGATTTAACAGATGACACATGCATTGGGATTCTCTTCA…	920	SPGI:CN29054	UniRef100_UPI0001984CFC	PREDICTED: hypothetical protein isoform 2 n=1 Tax=Vitis vinifera RepID=UPI0001984CFC	-No-Hit-	No Matching Hit found	---NA---	gi|460368189|ref|XP_004229951.1|	PREDICTED: uncharacterized protein LOC101267559 [Solanum lycopersicum]	AT1G01490.2	Heavy metal transport/detoxification superfamily protein		Heavy metal transport/detoxification superfamily protein ; FUNCTIONS IN: metal ion binding; INVOLVED IN: metal ion transport; LOCATED IN: cellular_component unknown; EXPRESSED IN: 22 plant structures; EXPRESSED DURING: 14 growth stages; CONTAINS InterPro DOMAIN/s: Heavy metal transport/detoxification protein (InterPro:IPR006121); BEST Arabidopsis thaliana protein match is: Heavy metal transport/d…	cassava4.1_027496m|PACid:17970956	Heavy metal transport/detoxification superfamily protein	PGSC0003DMP400000153|PACid:24418653	Heavy metal transport/detoxification superfamily protein
comp140467_c0_seq1	1	p1	(T)12	12	316	327	AAAAGAAACTCAGTTCAACCCTTG	60.07	24	CAATGTCAAATTGTACGACATTCA	59.801	24	243	180	422	TTTTTTTTATAAAAGAGTGGATGCACTATGTATTATTGTATGAAAGTTTGTACAAGAGAGGAGTTTATGACATAAAGCACCACCAACCTTATGAGTAAAACCTTCACCATAAGCTTCATAACATCCAACTTATTTTTGACATATGACAGAATAAATTACACTTAAAAAGAAAAGAAAAGAAAAAGAAACTCAGTTCAACCCTTGATTAACACGCCAGGCTGGGCGCATTGGTTGCAGTGCAGGCGACCACATGCAACGCATATTTGTACATGGTGGACCCACTTTTCTGATAAAAATCAGCTCCTTGGAGGAGGATTTTTTTTTTTTCTTCTCTCTCCACTACTTCTCTACTTCAAATTAACAACACTTCCTCAAAAACCGGTCCAAAATTCACTAATG…	504	SPGI:CN06626	UniRef100_B9T521	Nucleic acid binding protein, putative (Fragment) n=1 Tax=Ricinus communis RepID=B9T521_RICCO	sp|Q8GYR4|QKIL4_ARATH	KH domain-containing protein At3g08620 OS=Arabidopsis thaliana GN=At3g08620	nucleic acid binding protein	No hit in this database		No hit in this database				No hit in this database		No hit in this database
comp52942_c0_seq1	1	p3	(TAT)5	15	181	195	AAAAGCAAAGCATATTTGAAGAGG	60.143	24	TCTAATTTATGGTGGACCTAATCTCA	59.365	26	186	43	228	AAAGAGGATCCATAGCATGTGGTGGCAGCTAAGGTGCAAAGCCAAAAGCAAAGCATATTTGAAGAGGGGAACAACATCCCCGATTTTGTAGTCCCCCTAGGGATATTGTCATACCCCCATCATCCAAACTCCCATCTTCACATTCATCATTTCTTCACATTTGGATCCCACTCTCCACTATATTATTATTATTATAAGTTTATTGAGATTAGGTCCACCATAAATTAGAACACTAAATCTAAAT	244	No hit in this database						No hit in this database		No hit in this database				No hit in this database		No hit in this database
comp145476_c0_seq1	1	c	(T)11gttctttaac(T)10	31	267	297	AAAAGCAAAGGACTAAAAGAGCAA	59.962	24	ATTTTTGTTGATCCCAGAGAAGTC	59.887	24	290	84	373	GAAGGGGATGTATAAAAGGAGAAATCTATTTAATTACAATAAAGAAAGAAAAGGGGATATTCCACCCCATTTACAAAGGGCCTAAAAAGCAAAGGACTAAAAGAGCAAGAGATTTTCCTTAGCTTCTATTTTCACGAGACAAAATCTTCCCCGGCCAAGAAAAGAAAAGCTAGAAAGAAGGTGACTAAACAACGTTAATTTAATAAAACTAAGACATGAAAAAGGTAAGAAGAGAAAAGAGATGATTGATCTACAAAAAGACAAGCTTTTTTTTTTTGTTCTTTAACTTTTTTTTTTATTAAACCTCTAAATTAGATTGTGGCTTCTACTTGTAGGAGATGGGCCACTTAGACTTCTCTGGGATCAACAAAAATGGAGAGACCAGGTTGTGACTTAGTC…	1570	No hit in this database						gi|460372189|ref|XP_004231914.1|	PREDICTED: uncharacterized protein LOC101259010 [Solanum lycopersicum]	AT4G37580.1	Acyl-CoA N-acyltransferases (NAT) superfamily protein	involved in apical hook development. putative N-acetyltransferase	HOOKLESS 1 (HLS1); CONTAINS InterPro DOMAIN/s: GCN5-related N-acetyltransferase, C-terminal (InterPro:IPR022610), GCN5-related N-acetyltransferase (InterPro:IPR000182), Acyl-CoA N-acyltransferase (InterPro:IPR016181); BEST Arabidopsis thaliana protein match is: Acyl-CoA N-acyltransferases (NAT) superfamily protein (TAIR:AT2G23060.1); Has 145 Blast hits to 145 proteins in 38 species: Archae - 22; …	cassava4.1_008539m|PACid:17977109	Acyl-CoA N-acyltransferases (NAT) superfamily protein	PGSC0003DMP400043327|PACid:24427202	Acyl-CoA N-acyltransferases (NAT) superfamily protein
comp129589_c0_seq1	1	p1	(T)19	19	374	392	AAAAGCAAATGAAAACAAACCAGT	60.293	24	TGAAAAACAGTCTATAATCGTATCCATC	60.055	28	258	197	454	CAAAAGTTTTGTCCCAATCTTCCAGAAGTCGAGAACAGAGGAGAACTAGGGTTTTGGAGATTTTGGGAGGTTTATCATACGACAACAACGATGATTTACGACGTGAACTCGCCACTTTTCCGGTCCTTCCTTAGCCAGAAGGGAGGCACCTCTGACAAGAGGAAAACTGAAGAGCAGAGGCCAAAGGAACAGAAGCCAAAAGCAAATGAAAACAAACCAGTTATGAATGAGTAGTAGCTGTGTAATTCATGCAATTAATGCAAAATGCTTTTATGTTAAGTAGCAAGCAACTGTTTTAGACTGTATCTCATTTGTGCTATAAGTCTATGACATAACTGCTACAAATTGTTTTGAATCCTGAGTTATCATTATCTTTTTTTTTTTTTTTTTTTCTTCTCT…	547	SPGI:CN14875	UniRef100_B9GQL8	Predicted protein n=1 Tax=Populus trichocarpa RepID=B9GQL8_POPTR	tr|Q9SFV3|Q9SFV3_ARATH	At3g07230 OS=Arabidopsis thaliana GN=At3g07230	---NA---	gi|462394644|gb|EMJ00443.1|	hypothetical protein PRUPE_ppa022347mg, partial [Prunus persica]	AT3G07230.1	wound-responsive protein-related		wound-responsive protein-related; CONTAINS InterPro DOMAIN/s: Wound-inducible basic (InterPro:IPR012643); Has 27 Blast hits to 27 proteins in 9 species: Archae - 0; Bacteria - 0; Metazoa - 0; Fungi - 0; Plants - 27; Viruses - 0; Other Eukaryotes - 0 (source: NCBI BLink).	No hit in this database		PGSC0003DMP400034869|PACid:24394162	wound-responsive protein-related
comp146665_c1_seq28	1	p2	(AT)8	16	1510	1525	AAAAGCACAAATTGTTTTTGTTGA	59.957	24	GTTTCAGCTTCATTTCCTTCAAAT	60.013	24	233	1440	1672	CGCGGTCCACGATATAAGAACTGTCTAGACACAATGTTGCCGCCCAAACCAAGTTTCCCACTATTCTTCCAAACTCAAACATCTACCAGTGTATACAGTATAAAAACGCGGCAAGGGTTTCTGACACTTCTCCCGGTTTCTTCCCAAATTCATCAAAATTTCTTTTGTGAGCTGAATTGGAATGAGAATCGAGCGATTTTAACTTTCTTGTTTTGGAAGAAAATCCGAAGCGGATGGATGTAATAAGTTCACTGCCCGCAGAAGTGAAGCAAAGGATTTTGGAGTGCTTGCCGATTCGAGACGCGGCCAGAACTGCTGTGCTCTCAACTCACTGGAAGGATGCTTGGTTGCGGCTTGGGCGGCTTGTGTTTGATCGAGAGTTCTTCGAATGCTTCTCCT…	1706	SPGI:SNFRFM4LP02RXJWF			sp|Q84W80-2|FBL42_ARATH	Isoform 2 of F-box/LRR-repeat protein At3g03360 OS=Arabidopsis thaliana GN=At3g03360	rna apurinic site specific lyase	gi|356498124|ref|XP_003517903.1|	PREDICTED: F-box/FBD/LRR-repeat protein At1g13570-like [Glycine max]	AT1G13570.1	F-box/RNI-like superfamily protein		F-box/RNI-like superfamily protein; CONTAINS InterPro DOMAIN/s: F-box domain, cyclin-like (InterPro:IPR001810), FBD (InterPro:IPR013596), F-box domain, Skp2-like (InterPro:IPR022364), FBD-like (InterPro:IPR006566), Leucine-rich repeat 2 (InterPro:IPR013101); BEST Arabidopsis thaliana protein match is: F-box/RNI-like/FBD-like domains-containing protein (TAIR:AT5G56370.2); Has 1866 Blast hits to 18…	cassava4.1_008404m|PACid:17962703	F-box/RNI-like superfamily protein	PGSC0003DMP400027463|PACid:24408054	F-box/RNI-like superfamily protein											OG1_10223
comp140870_c0_seq27	1	p3	(TTC)5	15	242	256	AAAAGCACTTCCTCTAAATCATGG	60.026	24	TTCTGAAGTCACCAAGAAGAAGAA	59.56	24	263	27	289	TGGTTCGCAGGAAGTTGTTTTCCAAGGAAAAGCACTTCCTCTAAATCATGGAAAATGCATAATTCCTGTGTTTGGTTCGTTGGAACTCATTTTCCATTGGAAAATGAGTTCCTCATTTTTGAGGAAAAGAAGTTCTTTGGTAGGAGCTCGGATTTTATTTTCCTGAGTAGTTGGGAAGAAAAATGGATTTGGCAAGACCATTTTGCCCCCTCCCTGACTCTGTTCTTCCACATCTTTTGGTTTCTTCTTCTTCTTCCTCTAGTTTCTTCTTCTTCTTGGTGACTTCAGAATCTTGCCACCCTCGCTGCTGGCCGTCTCGCACCCTCGCAGTCGCCGCCTTCCTCCTCCGCCTCGCCTCCGTCGCGACTCCGCTACCGCCGCGAGTCCACCTCCTGCGAT…	704	SPGI:SNDV034981.1			-No-Hit-		---NA---	No hit in this database		No hit in this database				No hit in this database		No hit in this database
comp133418_c0_seq1	1	p1	(A)11	11	393	403	AAAAGCATCCTGTGTCTGTAACAA	60.095	24	TCCCCTTGATTTGTTCATTTTATT	59.96	24	263	252	514	CAATTTGCTTATTTCTTCTCTCCTGCAAATATAACACACAGGAAATTAACAAAACAAACTTAATTCATTAATAGCAAGACTAAAAACAGTTATATGCCGCAATTGGAACAGGAGAGCAAAATGATAAACATGTGAAATCACACAAGAAACGTGGATTCCAACACAAAGCAGAAAGAAAAGGTTAACTTTTTTGACAGATAGACAGTAAAAATATTTTAAAAATCCGTGATTAGACACTAGCTATCAAAGCTCAAAAGCATCCTGTGTCTGTAACAAAATTTTCCCGGGAAAAAAAAACAGGAAATTTGAGAATAACACCTCAAAGAATCTGTCATACCATCCCAGATCTAGAAAATCATGGAATGCACCCATAACCCCAAAAAAAAACCCAGAAAAAAA…	534	No hit in this database						No hit in this database		No hit in this database				No hit in this database		No hit in this database
comp146889_c2_seq1	1	p1	(A)10	10	1202	1211	AAAAGCCAAAGCTAAAAAGTCAGA	59.962	24	TACATGGATTTCGTGGAAGAGTAA	59.899	24	157	1107	1263	GTACATTATGTGAGTAGGTGAGGCCATCAGCCCCGAGTGGTTTGGTATTACAAATCCACAAAAAAAAGAATATTAGTCGCAGACAACGTGACAATAGTTTAAAGCTCGCCGGAAGAAAGTAGCAACTAACAAATTAATGGTTTAAATTGGTCGCCTAGGTTATGACTCATGAGTTATGACCGTATAAATTCATGGACAATAAAGCTAAATCTTTTTATCATGTCTGTCTGATTCCTTTTCTATTTTTAATAATTAGTAATAAAGTAAAATAAAAGTGAATTGATGCACGAGACCCTGATTGGATTCACATCGGAATAACTCAGGGTTCTCGTCTCCGGTTCCTCCCCCATCGTAGCCGGCGACTTCCTCTCCCTCCGCCGTTCTCCTCCGTGCCGCCAA…	1896	SPGI:CN17160	UniRef100_B9IHH4	Aquaporin, MIP family, SIP subfamily n=1 Tax=Populus trichocarpa RepID=B9IHH4_POPTR	sp|Q9M1K3|SIP21_ARATH	Probable aquaporin SIP2-1 OS=Arabidopsis thaliana GN=SIP2-1	mip sip subfamily	gi|327493151|gb|AEA86282.1|	MIP family aquaporin [Solanum nigrum]	AT3G56950.1	small and basic intrinsic protein 2;1	One of the Major Intrinsic Proteins(MIPs) which facilitate the passive transport of small molecules across membranes.Belongs to a family of plant aquaporins.Similar to yeast and radish aquaporins. Located on ER.	small and basic intrinsic protein 2;1 (SIP2;1); FUNCTIONS IN: transporter activity; INVOLVED IN: transport; LOCATED IN: endoplasmic reticulum, membrane; EXPRESSED IN: 27 plant structures; EXPRESSED DURING: 15 growth stages; CONTAINS InterPro DOMAIN/s: Major intrinsic protein (InterPro:IPR000425); BEST Arabidopsis thaliana protein match is: Aquaporin-like superfamily protein (TAIR:AT5G18290.2); Ha…	cassava4.1_030937m|PACid:17973950	small and basic intrinsic protein 2;1	PGSC0003DMP400014670|PACid:24411926	Aquaporin-like superfamily protein
comp144487_c0_seq1	1	p2	(AG)6	12	360	371	AAAAGCTGTTTCTGCTTTGCTC	60.189	22	GTCTCACTTCTAACCCTACTCCCA	60.056	24	294	244	537	AAAAAATAAAAAAGAAAAAAATAAAAGGAGGTAGGAAAACCTCAGAATACCAAAAGCCGTCACAGCGGAAGTTGGGTACCGCGAACTGCTACGTGTACGCTGATGGGAGGGTAAAGTGCGGTATATTCTAAGGATTTTTCTCTTTTTAAGTAATCCTGACATGTCGGAAGAAGAGCGTTGCAGAGGACGCCCGATCCCAGGTATCGCAAGCCCCACGTTCTTGCGGCCCACCACATGCTTTGCCAAAAGCTGTTTCTGCTTTGCTCCCAAAAGCCTAATGCCGCACCGCTTTTAGCCCTCTTGGGATCTCCGCTTCACGGCGACTCATTTGAATCCGGGATTGCATTGCATATTTGCATAGAGAGAGAGAGTAAGTAATCTCAAAGCTGCCGTGATTTG…	954	SPGI:CN23554	UniRef100_D1HZ63	Whole genome shotgun sequence of line PN40024, scaffold_39.assembly12x (Fragment) n=1 Tax=Vitis vinifera RepID=D1HZ63_VITVI	tr|Q9XIQ7|Q9XIQ7_ARATH	F13O11.19 protein OS=Arabidopsis thaliana GN=At1g64890	protein	gi|460379128|ref|XP_004235316.1|	PREDICTED: probable folate-biopterin transporter 7-like [Solanum lycopersicum]	AT1G64890.1	Major facilitator superfamily protein		Major facilitator superfamily protein; CONTAINS InterPro DOMAIN/s: Major facilitator superfamily, general substrate transporter (InterPro:IPR016196), Biopterin transport-related protein BT1 (InterPro:IPR004324); BEST Arabidopsis thaliana protein match is: Major facilitator superfamily protein (TAIR:AT1G04570.1); Has 1088 Blast hits to 1079 proteins in 365 species: Archae - 17; Bacteria - 560; Met…	cassava4.1_025311m|PACid:17969269	Major facilitator superfamily protein	PGSC0003DMP400045989|PACid:24403192	Major facilitator superfamily protein
comp131530_c0_seq1	1	p1	(A)10	10	118	127	AAAAGCTTCTCCCAAAATATCTCC	60.306	24	CATGGTTCATAGTTGAGATGGAAG	59.892	24	126	32	157	GCGCGCCGCAAGTCATCTACTCTAGAATCTAGAAAAGCTTCTCCCAAAATATCTCCAACCTTCCAAGGACACAAAACCCATTTCTCTTCAAAAGGAAAAAGAATCTTTCGATCAAGGAAAAAAAAAATACTGAGCTTCCATCTCAACTATGAACCATGAATCCACAACCATCAATTCACAGTTCACTCCCAGACGACATCGCCCTCAAAATAGCTTCATCTCTCGAGGTACGAGGAGTGTGTTCCTTGGGTAGTTGTTCGAGGTTTTGGAGGCAGCTATGTGGGTCTGATTGTGTGTGGGAGCCTCTGTGTAGAGACAGATGGCCCGGTCTTGCTTTAGATCAACAAGCTTCTTCTACTTCTTATGGATATCCCGCTGATCTTGATCATAATTTACAGG…	1258	SPGI:CN01821	UniRef100_D1HY99	Whole genome shotgun sequence of line PN40024, scaffold_20.assembly12x (Fragment) n=1 Tax=Vitis vinifera RepID=D1HY99_VITVI	tr|Q66GK4|Q66GK4_ARATH	At4g15563 OS=Arabidopsis thaliana GN=At4g15563	f-box domain containing protein	gi|460366707|ref|XP_004229221.1|	PREDICTED: uncharacterized protein LOC101248131 [Solanum lycopersicum]	AT4G15563.1			unknown protein; Has 36 Blast hits to 36 proteins in 12 species: Archae - 0; Bacteria - 0; Metazoa - 0; Fungi - 0; Plants - 36; Viruses - 0; Other Eukaryotes - 0 (source: NCBI BLink).	cassava4.1_017454m|PACid:17961977	AT4G15563.1	PGSC0003DMP400039277|PACid:24424359	AT4G15563.1
comp5951079_c0_seq1	1	p3	(CGC)5	15	221	235	AAAAGGAAAGCAAAAGAGAGATCA	59.907	24	GCTCATGGACATCTTCCACTT	59.155	21	229	38	266	AGCGATAAGAAGCTAAGGGACGCTATCAGAAAAGAACTAAAAGGAAAGCAAAAGAGAGATCACAGTTCTGATGGCGAATATGAAAGAAAACATGATAAGAGGATCCTGTCGGAGATGCAGGGCCTGGAGGAGCTGGAGTCGAAGCTGAGCGCGTACCACGTGATGGTGGAGAAGGAGGTGCTGGGCAAGCGCGCCGAGCGCTCGCCCAGCGCCGGCCAGGCGCCGCCGCCGCCGCTCGAGAAGCCCAAGTGGAAGATGTCCATGAGCGCCGTCAAGGACTCAGGGAAAAAG	291	No hit in this database						gi|357621307|gb|EHJ73180.1|	hypothetical protein KGM_12309 [Danaus plexippus]	No hit in this database				No hit in this database		No hit in this database
comp137197_c0_seq1	1	p1	(A)12	12	644	655	AAAAGGAATTAGTTTGGGATTGAA	59.326	24	TGTCATATACATTACCATGAGCAAGA	59.827	26	218	551	768	GGATTGCATAGTTATACCGGACATTCAACACCTCAGCTCTCTCTCTCAACTCATTCAATTCCAAAAATTTCAGAAAACAAAAACTTTACAATTGAAGCATTCAATTCCCAACGTAACGTCCCATGGATTGCATAGTTATGCCGGTGGCAATCTTGAAACGGCGGTGCTCCGGGCGGTTCGGCTACCGGCCACTGTCGGAGGACGGTTTCTGCTCGTCGCCGGTGACGGTGGTGGTCGGAAAAGAGCGGAGGGAGTTCTTGGTGGATCCATTTGGGTGGGAAGAGAGCCCGTTGAGGATGATGATTGAGATGCTGAAGAAAGCAGATGGGGAAAAAGTTCAGGGGTCTAATCATAATAAACTCATATTTGTGGACGTGGATGCAATTTTGTTTGAGCACA…	797	SPGI:CN24780	UniRef100_UPI00015C90E3	PREDICTED: hypothetical protein n=1 Tax=Vitis vinifera RepID=UPI00015C90E3	-No-Hit-	No Matching Hit found	PREDICTED: hypothetical protein [Vitis vinifera]	gi|460400736|ref|XP_004245888.1|	PREDICTED: uncharacterized protein LOC101266965 [Solanum lycopersicum]	AT2G35290.1			unknown protein; Has 39 Blast hits to 39 proteins in 10 species: Archae - 0; Bacteria - 0; Metazoa - 0; Fungi - 0; Plants - 39; Viruses - 0; Other Eukaryotes - 0 (source: NCBI BLink).	cassava4.1_021410m|PACid:17975148	AT2G35290.1	PGSC0003DMP400065498|PACid:24391173	AT2G35290.1
comp132995_c0_seq1	2	c	(T)11ctttttaaataataaataagctaggagttattt(A)10	54	1474	1527	AAAAGGCTTAATCGCCTCTTATTT	60.021	24	TTGTCTCTCTGTACTTTCTTTGGC	59.132	24	112	1446	1557	CTTTGTCCTTTCCTTTATCACAACTCTCTCTCTCTCTTTGATTTCCCCTCTCTCTCTTATACTTCACTCTCTCAAATCACTCTTCCTCTTTAACTGTTCTGATCTTAGCTCTGATATCTTTCATTTCATGCAATGGCCATTGATTATGTGATCACAAGAGCAAATAAAACCGCCATGGCTGATCAGCAAGAATCCCCACAGAGCCCACTGGTTTTCGATCCCTCCGTGTTTCGGCGGGACGCCAATATTCCCGTGCAGTTCGTGTGGCCGGACGAGGAGAAGCCCGGCGCCGCCAGCCCGCCGGAGTTCCCCGTCTGCGTCGTCGACCTGCGGGGATTCCTGTCCAGCGACCCGCAGGCCACCGCCGAGGCGGCCTGCCTCGTCGGCGAGGCGTGCCGG…	1613	No hit in this database						gi|326581983|gb|ADZ96940.1|	gibberellin 20-oxidase [Capsicum annuum]	AT4G25420.1	2-oxoglutarate (2OG) and Fe(II)-dependent oxygenase superfamily protein	Encodes gibberellin 20-oxidase that is involved in the later steps of the gibberellin biosynthetic pathway. Regulated by a circadian clock. Weak expression response to far red light.	GA20OX1; CONTAINS InterPro DOMAIN/s: Isopenicillin N synthase (InterPro:IPR002283), Oxoglutarate/iron-dependent oxygenase (InterPro:IPR005123); BEST Arabidopsis thaliana protein match is: gibberellin 20 oxidase 2 (TAIR:AT5G51810.1); Has 8544 Blast hits to 8501 proteins in 990 species: Archae - 0; Bacteria - 1084; Metazoa - 124; Fungi - 981; Plants - 4942; Viruses - 0; Other Eukaryotes - 1413 (sou…	cassava4.1_009709m|PACid:17964594	2-oxoglutarate (2OG) and Fe(II)-dependent oxygenase superfamily protein	PGSC0003DMP400041949|PACid:24402549	2-oxoglutarate (2OG) and Fe(II)-dependent oxygenase superfamily protein
comp120534_c0_seq1	1	p1	(T)12	12	162	173	AAAAGTAGGGCCAACAACAAATTA	60.155	24	TAGGGAAGAGAATATGAGAGGGAA	59.61	24	147	78	224	GTATAACAGGTGACACATTATCAAGAGGTAAATTGTTGCTTTAACCACGAAGAGTATAATAGAATAATATCTTTCACAAAAAGTAGGGCCAACAACAAATTAATGCCAGCTGCCGGTCTCTGTATGAGAGTCACATATGCGTTTCTAGCCCTATTTACGACTTTTTTTTTTTTGAAATAAGATTTTCTTTTCTCTTTTTTCTTCCCTCTCATATTCTCTTCCCTATACTTACCTTATATCCAACAAAAAGAAATGCA	257	No hit in this database						No hit in this database		No hit in this database				No hit in this database		No hit in this database
comp145724_c0_seq1	1	p1	(T)13	13	45	57	AAAAGTATACTGACAAACATGATGGAA	59.335	27	AACTAGGGTTGCTATGTCAAGGAC	59.96	24	275	14	288	TTTTTATTATTATTAAAAGTATACTGACAAACATGATGGAATCATTTTTTTTTTTTTAGTATATATTAAAATTTCATGTTGGATACATGGAGGATGACCTTTTTACTTTTTTCCTTCATCATTTTGTATTCCAATGTTCTAAAGTAGGGGAAAGGAAGAGGATTGCTTTTTATGATTACGAAAGGATTTGAATCTGATAGTAGGGTAGCAAAAGTAGGCAAACAAACATTGTAATGGGTATCAAATCCGATGGTAGGGTACAAAAGTCCTTGACATAGCAACCCTAGTTGTATATCAGTTTTCACTTGAGTGATGAAACTTGGAAAAGGTCCTCTCCAGTTAGGAGTACTGCTGACACCATCTCCCTCTTCTTCCAACTATTTCAGTAGACTGTCCATT…	1424	No hit in this database						No hit in this database		No hit in this database				No hit in this database		No hit in this database
comp141113_c0_seq1	1	p1	(A)10	10	38	47	AAAAGTCGCAGCCAGAGAAA	60.132	20	ATATATTTTGTGATCGATGATGGC	59.141	24	172	2	173	TCAAAAGTCGCAGCCAGAGAAAGAAAAAAAACGGAGGAAAAAAAAAAGGGGAACGTCACCGCGCCTGCCGTCGACGTCACCGACCGCAACCCCGATCCGCGTCGTCCTCTTCGCGACTATTGCTACCAGTGAGAGCGCCGCTGCTAGGACGCCATCATCGATCACAAAATATATCTAGACAGAACGCAGATCGAGACAACACGACCGCGACTTCACCGCGAGGCTGAGCCGCCGACCGAAACGACCATCTACCGCGCCACCGTCATAGTGACCGATCGACGCCAAATCGCCAGGCACTATCGCTGCCGGTTGTTGCTAATGCGGAGCAGGGCAGAACGCAGATCAAGAGGGCTATCCGCCGTCGCTGATTGTCGTCTCCGAGAACGTAGAACACACCAT…	463	No hit in this database						No hit in this database		No hit in this database				No hit in this database		No hit in this database
comp138824_c0_seq1	1	p1	(T)17	17	246	262	AAAAGTGATTTCTGATCTACCCCC	60.885	24	TTTGGAACAATGCGATAAGTAGAA	60.025	24	263	64	326	TCATCATAACCGCCACTAAAACTCAATTACAGTAATAATTACATTAATGCTAAATGTTTTTAGAAAAAGTGATTTCTGATCTACCCCCAAAATCGCAAGACGTCCGCTTGAGCTCTACGCCTCTGCCTCGCGGCCTCAGCCCCTCGCCATCGCCCACCACTCGCCACCAGACTTGCTCCGGTCCAGACACCAGTCGACGGTGCGGCGGCGCCTCCTCCTCGCCAATCGCCACCGTGTTCACCTGATTTTTTTTTTTTTTTTTGCTTTAATTTCCCTAATTTTTCTAGGGCAAAAATTTAGGTCTTCTACTTATCGCATTGTTCCAAACTATCGGACTAAATATCGGCGGTGTTGAAGACTTGAAGTTTCAAATTCAA	377	SPGI:CN24169	no hit		-No-Hit-	No Matching Hit found	gtp-binding protein	No hit in this database		No hit in this database				No hit in this database		No hit in this database
comp278512_c0_seq1	1	p1	(A)10	10	51	60	AAAAGTGCCATTTTCCCTTTATTA	59.367	24	CCTTTTCTGTTAAGCATGATCTGA	59.793	24	261	5	265	GGGGAAAAAGTGCCATTTTCCCTTTATTAAATTATTAAGGAAAAAAAATGAAAAAAAAAACCAATCTGCATCGATCTGCTCCAAGATGCATAGTTGATTTCGGACAGGAGCGGTGATACAGGAATCAAATTCGGATTCTCTGTGATATGGAGGTACATCGGATCGTCGACTTCATCAGTGTGTTGAAGTGGATTACGATCGCTGCGACGTAACTCCGGCGAAGCTCTACCATGATGATTTACTCAGATCATGCTTAACAGAAAAGGAAAAAGAATACTGGAAAGAAGAAGAACTGAAGTAAGCTTTATTGACTGGAAAAG	320	No hit in this database						gi|357515525|ref|XP_003628051.1|	hypothetical protein MTR_8g041900 [Medicago truncatula]	No hit in this database				No hit in this database		No hit in this database
comp152655_c1_seq1	1	p2	(TC)7	14	253	266	AAAAGTGGTAAAAGAAAGCATTGG	59.944	24	GACCAACTAAGACCCAAAAAGAGA	60.037	24	280	97	376	GAAAATGGGAATTAATTTGGAAAAAAAAACAAAAGTGTCGTCATATTTTTTTGGGGAAGACAACTGCAATGCAATGGAATGGGGGAGGGGAGGGAAAAAAAGTGGTAAAAGAAAGCATTGGGAAAATGTCTTCTCACAGTCGTACACAGTAATGGTGTTTTCTTCTTTCTTTTCTTCTTCTTAGAAGAATTTGGACTCCCTTTTCTCCTCTTAGACTCAATCTAAACGCTTCTCCGCCGGAGTTAATCTCTTTCTCTCTCTCTCTCCATATCCGCCGCCGTGTGTATTCTTCGGCGGCCGGCGCCGGAATTTTCGAATTTCCGTGGTGGGTCAGTGGGAAAGCCGATAAAGACTCTCTTTTTGGGTCTTAGTTGGTCCGCCGGAGAGTACTAACAATGT…	1730	SPGI:SNDV037859.1			tr|Q9FHX1|Q9FHX1_ARATH	TMV resistance protein-like OS=Arabidopsis thaliana GN=At5g42140	---NA---	gi|508724774|gb|EOY16671.1|	Regulator of chromosome condensation (RCC1) family with FYVE zinc finger domain isoform 3 [Theobroma cacao]	AT5G42140.1	Regulator of chromosome condensation (RCC1) family with FYVE zinc finger domain		Regulator of chromosome condensation (RCC1) family with FYVE zinc finger domain; CONTAINS InterPro DOMAIN/s: Regulator of chromosome condensation, RCC1 (InterPro:IPR000408), Disease resistance/zinc finger/chromosome condensation-like region (InterPro:IPR013591), Zinc finger, FYVE-type (InterPro:IPR000306), Regulator of chromosome condensation/beta-lactamase-inhibitor protein II (InterPro:IPR00909…	cassava4.1_000603m|PACid:17981722	Regulator of chromosome condensation (RCC1) family with FYVE zinc finger domain	PGSC0003DMP400001515|PACid:24385220	Regulator of chromosome condensation (RCC1) family with FYVE zinc finger domain	comp152655_c1_seq1:1080-1733(+)	m.107778	sp|Q9VR91|HERC2_DROME`Q9VR91`Q:103-215,H:3053-3165`39.13%ID`E:2e-17`RecName: Full=Probable E3 ubiquitin-protein ligase HERC2; EC=6.3.2.-; AltName: Full=HECT domain and RCC1-like domain-containing protein 2;`Eukaryota; Metazoa; Ecdysozoa; Arthropoda; Hexapoda; Insecta; Pterygota; Neoptera; Endopterygota; Diptera; Brachycera; Muscomorpha; Ephydroidea; Drosophilidae; Drosophila; Sophophora.	PF13540.1^RCC1_2^Regulator of chromosome condensation (RCC1) repeat^124-150^E:6e-05`PF00415.13^RCC1^Regulator of chromosome condensation (RCC1) repeat^140-188^E:1.7e-12`PF13540.1^RCC1_2^Regulator of chromosome condensation (RCC1) repeat^178-202^E:7.6e-08	.	.	COG5021^ Ubiquitin-protein ligase	GO:0005814^cellular_component^centriole`GO:0005737^cellular_component^cytoplasm`GO:0005634^cellular_component^nucleus`GO:0020037^molecular_function^heme binding`GO:0046872^molecular_function^metal ion binding`GO:0004842^molecular_function^ubiquitin-protein ligase activity`GO:0042787^biological_process^protein ubiquitination involved in ubiquitin-dependent protein catabolic process	MSNSPSSNSVSAKRESSSSGASIGSNPNVSPKRSRADSRSSHVSLDQMSAQNMFRVSVSSAPSTSSHGSAPDDYDALGDVYIWGEVICDNVVRVGPEKNASALNTRNDILLPRPLESQVVLDVNHIACGVRHAALVTRQGEVFTWGEESGGRLGHGVGKDVTQPRLVESLSFRSVDFIACGEFHTCAVTMDGELYTWGDGTHNAGLLGHGSDVSHWI
comp143316_c0_seq1	1	p3	(TCT)5	15	4012	4026	AAAAGTGTCCGAGAAAACAGAATC	60.044	24	ACTCTCTAAGCAGACAAAGCGAAT	60.102	24	267	3821	4087	TTGGTTCCCTCCCAGCGTCTAAGTCTCGCTTGGCTTGCATGCACTCTCCTTCGTACGACCCGTGCATCGGCGCTATTATTACGATCCAAACTTGGTTCCCTCCCGGCGCTCGGCGCTCAGCGGTGGCGGAGCACGGCGGTCAGCAGCAGTCCGGCGGCGGCCGACGGTCGGTGGCGGCGGCGGCGGGCGGTCGATGACGGCGTTTTGGTGGTGCTTTGGTTGGTTGGAGTATAGAGAGAGAGGGGAGAGGAAGTAATGTTGTGATGTAAAAAATAAAGGGGGTAAAAGGGTTTATATAGGGAGAAAGGAAGAGGAATTTCAGAGGTGATGTTGTGGTGTAGGGGAAAAATGAGGGGGGTAAAAGGGTTTATATATGGGGAAGGGAAGGAGAATTTCAGT…	4895	SPGI:CN30330	UniRef100_D1IN91	Whole genome shotgun sequence of line PN40024, scaffold_66.assembly12x (Fragment) n=1 Tax=Vitis vinifera RepID=D1IN91_VITVI	tr|Q9LY86|Q9LY86_ARATH		dehydration-responsive expressed	gi|460375042|ref|XP_004233317.1|	PREDICTED: probable methyltransferase PMT9-like isoform 1 [Solanum lycopersicum]	AT5G14430.1	S-adenosyl-L-methionine-dependent methyltransferases superfamily protein		S-adenosyl-L-methionine-dependent methyltransferases superfamily protein; LOCATED IN: Golgi apparatus, plasma membrane, plant-type cell wall; EXPRESSED IN: 23 plant structures; EXPRESSED DURING: 13 growth stages; CONTAINS InterPro DOMAIN/s: Protein of unknown function DUF248, methyltransferase putative (InterPro:IPR004159); BEST Arabidopsis thaliana protein match is: S-adenosyl-L-methionine-depen…	cassava4.1_003874m|PACid:17963121	S-adenosyl-L-methionine-dependent methyltransferases superfamily protein	PGSC0003DMP400012333|PACid:24425147	S-adenosyl-L-methionine-dependent methyltransferases superfamily protein											OG1_6040
comp121844_c0_seq1	1	p1	(A)11	11	54	64	AAAAGTTGCGCAATCTAATTTTG	59.704	23	CCATTCATGTGATACCATTGTTTT	59.884	24	246	22	267	AACCCCACCTCCTAAAAAAAAGAAAAGTTGCGCAATCTAATTTTGATTAACCCAAAAAAAAAAATGATCAGTTACAAATCACAATTTTTATAACTCTCTTTCTCTTTTATCAATAAAATCGTAACACATGACCAGAGTTTAATTACGGGATTCCATGTATAAAGTGGAAATAGCCAAAAGATAGGGGAGCAAGGGGACAAAACCCTAAAGACAAAGCTAGCTAGAAGAAAATGTTGGAGCAGTGAAAACAATGGTATCACATGAATGGACTGTAGAAATCAATCACAGTACAAAACAAGTCACTCTCAAACAGAAAAAATCCCTTTGAAATTGAACAGAGATCTCAAAATCACTGCTAAATTTTTGCCTGATTTCTGGGAATTGAAGGAATGAATGGTT…	483	No hit in this database						No hit in this database		No hit in this database				No hit in this database		No hit in this database
comp132100_c0_seq2	1	p1	(T)10	10	190	199	AAAAGTTGGATAAAGTTGCAAAGC	60.065	24	AAGCTTTAAATTTCCGATTCACTG	60.028	24	176	141	316	ATTTTGAAATATTGAATGAATATGGGAAATCGGATTGTGCTCCAACTGTTTGCAGAATGAGTCATTCCAATGGAAGTGGTGGAGCAAACAAAACATTATGGTATATTAAAATACAGCTTTTTCAACACAAGGAAACCTGCGAAAAGTTGGATAAAGTTGCAAAGCAAAGTGTTTCCTGCTGGAGTTTTATTTTTTTTTTATTTTTTGGAAATCTACTGGGGTTTTGGTTTTTATTTTTCGGAAATAAGTTGTGGAGTTTTTATTTACAACAACCCCATATCCAGGACAACACTCAGTGAATCGGAAATTTAAAGCTTTATATTACAGAAATTACTACTAATCATACTGCATATGCACCAAAAAAAATAGTTGAATTCAAATTATCCAACACATGTTTTG…	420	No hit in this database						No hit in this database		No hit in this database				No hit in this database		No hit in this database
comp83325_c0_seq1	1	p1	(T)10	10	244	253	AAAATAAATACCCTCAAGCACCTG	59.814	24	CCTGAACTTTCCAAAGTCAAAGAT	60.037	24	294	89	382	TGAGCTCCAAATTCAATCAACTTCTGAAAATTTTAATTAGGTAATGTTTAGAAATAACTCCTTCAAATTGCCATAAAATAATTCATTACAAAATAAATACCCTCAAGCACCTGCGATCATCCTAAGGATCGGAAATTAAAGATACTCACTTATGTGCATAAAAAATTACTCAATCCTTATACCATAAACCAAGTTCACAGTGCTTTGCTAGCTAATGCATATGTATGTGTCTTATGTTTTGAATTTTTTTTTTCTTTGTGTTTTGTCTTATGAAATTCTGTATCTTAAAAGAGAGGTATAGAAGTTTGAATTTTTCTGGAAATTTAAAAAGTGTGAAAATTATTCTCACATTTGGTGCAATCTTTGACTTTGGAAAGTTCAGGTCAATGGGAATTACAT…	421	No hit in this database						No hit in this database		No hit in this database				No hit in this database		No hit in this database
comp111843_c0_seq1	1	p2	(TC)7	14	50	63	AAAATAAGAAAGGAGGTGCACAAG	60.058	24	TTCTTTGATGAGCAGCTAGAGAGA	59.934	24	102	9	110	GTTAAAATAAAAATAAGAAAGGAGGTGCACAAGAGCAATAGCGACCTCTTCTCTCTCTCTCTCTGTCATCCCCACACTCCCTCTTTCTCTCTCTAGCTGCTCATCAAAGAACTGAAGAGAGATGAAAGATTATAATAACTTCATAGATTTTCACCTGTACACTTGAGATGTTACACTCCGTATACATATACCCACTCCTTTGTTGTTAGTTTGGATGATTTAATTTCACTTTCCCAGAAGGCGATTGCAGAGAAAGCTATTAGCACCTCACTGCAAATACCAACAAAAGAGTGAGAAAAGGAGAGAGACAGACAGAGAGAGGACAGGCTCAGAAAGAGAAAGAAAGAAAAAAAGAAAAATTCTTGAGGAG	370	No hit in this database						No hit in this database		No hit in this database				No hit in this database		No hit in this database
comp102394_c0_seq1	1	p3	(GTA)5	15	268	282	AAAATAAGATGATTTGGGCATGTT	59.984	24	CCAATTCGACTAATGCCTTAATTT	59.79	24	233	203	435	AGGTTAAACACAAAAACCATTGCTTATTGGGAAAAGGATTTAATGATTCAAGTAAGCAAACAGATACTAAAAATAAGAAGAAAAAAAATCTAGTTGCAAAGATAAGAATGCTGTAACATGTTGAAATACACGAGATCAGATTACAAATGAATAAATAAGTAGATTGAATGTGAGACCAATTGAAGAGAAGTTAAGAGAAGATAAAAATAAGATGATTTGGGCATGTTAACTGTAGCCTATAGATGCCCAATTAGGAGTGAAAGCAAGGTAGTAGTAGTAGTAGGATGTTGGCGTGTGTAAAGTCCAACTTGAGTAGCTATTATTGAAAAGGACATGCTACTAGAAAGGGTTATACTCAAACTGAAAGCTAAGTGGAGAAATAGAATGTAAATAAGAAAT…	606	No hit in this database						No hit in this database		No hit in this database				No hit in this database		No hit in this database
comp2343863_c0_seq1	2	p3	(AAT)5	15	131	145	AAAATACCACACCTCCCATTTTTA	59.893	24	AAGGGTGTGCAGGTATTATTGTCT	60.185	24	129	71	199	AAAAAAAAAAAAAAAAACATTTGGGAATGATTTTTTGTCACATGCCATGCCATGCCACTTTTTTCTTTACCAAAATACCACACCTCCCATTTTTACATTGTAGTAAAAGGTATTTGAGAAAAGTTCCATAAATAATAATAATAATGATAAACAAAAACAATAATAAGATGAACCCGAGACAATAATACCTGCACACCCTTGCTTGCAA	208	No hit in this database						No hit in this database		No hit in this database				No hit in this database		No hit in this database
comp149426_c0_seq2	1	p3	(CCG)5	15	506	520	AAAATAGGGATGGTGCAATATCAT	59.853	24	GGTAATTTCACTCGAGTACCGTCT	59.96	24	259	452	710	TAAGTAGCTAGAGGTTTAGCGGTCCTCATCAAGATTCATCTTATTACATTCAAATATCCAAATCCCAAACAAAAATTGAAAAATCAAGAAATGAAATTCTTGATTACATGATAAAGTGGGCCCGACATGGAGTGATCGAAAACCTCCATCCCATGATACCCTTCCCCAAACGACGCCGTCGTCGGAATCCCCTTCCCTTCCAGCAGCTTTGCACAGTCCTTACCGGCATCCACCAACGGGTCATCGGAGCAACCCGTCACGAGGACCCGCCAACCCAACCTCTTTATATCCTCAAGATGTTTCGACCCGCCGTCGACGCCCGGGTTCCGGAACTCATGATCGCCGCCGGCACCCTCCGGCAAACACAGACCGTACATCTGATCAATCGCGTAAAGCGGC…	794	No hit in this database						gi|460390244|ref|XP_004240748.1|	PREDICTED: probable carboxylesterase 120-like [Solanum lycopersicum]	AT5G62180.1	carboxyesterase 20		carboxyesterase 20 (CXE20); INVOLVED IN: metabolic process; LOCATED IN: cellular_component unknown; EXPRESSED IN: root, flower; EXPRESSED DURING: petal differentiation and expansion stage; CONTAINS InterPro DOMAIN/s: Alpha/beta hydrolase fold-3 (InterPro:IPR013094); BEST Arabidopsis thaliana protein match is: alpha/beta-Hydrolases superfamily protein (TAIR:AT2G45600.1); Has 9350 Blast hits to 933…	cassava4.1_021060m|PACid:17964522	carboxyesterase 20	PGSC0003DMP400034143|PACid:24387837	carboxyesterase 20
comp136433_c0_seq1	1	p1	(A)11	11	269	279	AAAATATAAATATTGGACCGCCCT	60.175	24	TTTGTTTGTGTGTCATCATCGTTA	60.318	24	154	154	307	GCGCCTGCACGTTTTTCGATTGAGGTGCGTGTTTCTCGCCGCTATCCCAGGTCGTGACACGTGTCCGCATATTATCTTGTTTGGTGGCCCATGTAATTTGAAGATGCATTGAATTTTATATAGTTTTGTCAACGCATCTATTTATGTTTATAGAAAAATATAAATATTGGACCGCCCTATAAGTCTAAGTTATGGGCCGGCAGTCCGGCATGCAAGTTTCCTGTAATGGACTTTAATGCTTCTTTAAATTAATTAACGATGGATTTTCAAAAAAAAAAATTAATTAACGATGATGACACACAAACAAATATTTTTTTGAACCTGTGACCTCTCATTTGAGAGAAATCACAGAGTTGTCATTGAGTTACAAAGCTACTTGG	380	SPGI:CN11562	no hit		-No-Hit-	No Matching Hit found	---NA---	No hit in this database		No hit in this database				No hit in this database		No hit in this database
comp148665_c1_seq3	1	p1	(A)10	10	305	314	AAAATATGAATCCCCCACTAGTCA	59.975	24	ATAGTGGAAGGGAGCAATGTAGTC	59.927	24	224	198	421	AGACGAGTGTTTTTTTTAGGGCTTAGGGCGACTACACATTATTATTGTTATTTTACTCGGCCGCCTAGGCACCCCCGACAGCCCGACTAGCGCCTAGCGCCTTCTACAACCTTGTCAAATGGTCTAAATTATGCTACTAGTCCAAATCAACTACATGCACACTGCAAGCATTTTCATGAGTTACATGCCTTGGTACCAAAAATATGAATCCCCCACTAGTCATTGTAATTCTATCCTAGTCATTGTAATTCTATCCATTAGGATGAAAATGTTCCAAGAAACAAAACAGAAACATGCTAAATGTAAAAAAAAAACTATAACATCAACAACAAAGCCAAAAACACACAACAGTAGCCTCTATTATATACGTAGTAATTCCTTTCTTATACCCTATTAAAG…	802	No hit in this database						No hit in this database		No hit in this database				No hit in this database		No hit in this database
comp20995_c0_seq1	1	p1	(A)12	12	152	163	AAAATCAAAAGAGGGCTCAATAAA	59.56	24	AGTTCAGACAAAGAGCTTTCAGGT	59.99	24	146	52	197	CAAAAATCTGGCTGACACTTGCACTTAGTTTAAGATTTGGAATGCCCACTTCAAAATCAAAAGAGGGCTCAATAAAGCCAATATTTTCTCCTGTTTATTTGAAAAGGAAACTTTTTCTTTGCTGCCATGTGGAATACTAAAATTTTCTGAGAAAAAAAAAAAACTTTAAATGTTACCTGAAAGCTCTTTGTCTGAACTTGGAG	203	No hit in this database						No hit in this database		No hit in this database				No hit in this database		No hit in this database
comp153787_c0_seq3	1	p2	(TA)6	12	36	47	AAAATCAGAACACTATACGCCGTC	60.746	24	AGAACATAATGTCAGAATCACGGA	59.898	24	277	1	277	GAAAATCAGAACACTATACGCCGTCGTTTCATTCGTATATATATATAAACATTTAGGGTTTTCACACGGTGGAAGAGCCATTTGCGCAGTCGACCTTCGACCTCGATGTTCTAGACGCTCTGAAATCTCTCATTCTCCATTTCTTTGTTCTCTACTTCTCGTCTCCGTTTGTCGAATACTATACGCTCGGTCGCTTGTAGTTTGAGACTGAGACCTTGAGTTCTTTTTCTCAGATTCTATTCTTTCTTGTGTTATCCGTGATTCTGACATTATGTTCTCTTCTCTGTTTCTGGTACTCTGGTAGAGTGGTAATCTCATACTCTCATTCTTTGAGACAGTGAGTCGAGAGTTCAAGACACTGAGACTGAGACCTGAGTTCTCTTTCTCAGTTTCTACTCT…	511	SPGI:CN11874	no hit		-No-Hit-	No Matching Hit found	---NA---	No hit in this database		No hit in this database				No hit in this database		No hit in this database
comp121418_c0_seq1	1	c	(A)10taagttcaaactctagcgaaatgaacagg(A)10	49	135	183	AAAATCAGTGAAACAGCCAACATA	59.939	24	TATGCTTTTGCGTGTGATTTTATT	59.934	24	276	99	374	TGCATCAAAAGACCAAATGTGACCTGTCAACAAACCGTCAAGAGATGCGAACATAACTTAATTACTGATTCAAATTGGTCCCAGCCATGTAAACACAAGAAAATCAGTGAAACAGCCAACATACGGAAACAGAGAAAAAAAAAATAAGTTCAAACTCTAGCGAAATGAACAGGAAAAAAAAAACCCTAATTGAGGTAATAACAAAACGCAGATTCGAACTTGAGAAAGCAAGAAAACAGTAAATTAAACCCAACCAAGCCAAGGTTCGCATGAAATGAAAGGGGAAACCCTAAGTGAACTTAACACCAAAACGCAGATTCAAAAACCTTTTTCAGAACTAAGAACAAAAACAATAAAATCACACGCAAAAGCATAAATTAAGCTCACCCAAGTGGAGAT…	408	No hit in this database						No hit in this database		No hit in this database				No hit in this database		No hit in this database
comp154609_c0_seq2	2	p2	(AT)6	12	1895	1906	AAAATCATCCTCATTTTCTCGAAC	59.86	24	AAAATAGGCTTCTCAGTTTTGGTG	60.058	24	295	1712	2006	ATAATAATAATAATAATAATAATTCAATTACTGTTACAACAATCTTCTTCATCTATGGAAAATGTTGAAAATGGAATCATAGTTACAATGGTTCACTAAACTAAAGATTCTAGACCATTTATTAACTGTGTTGATCTTGTGATGCTGCTAGGCTAGCACAAAAACGATCAACCTGCGAGACTCCCACATTATTAAAAAAAAATTCCTACACACAACAATGGTCTTCACAGACCCATATATCTTCCTCTTCCTATATATGTATTACATTTTCTCCCCCAAACATCTCTGCATGTTGCTCTAAATATTCTTTGCTGTTCATCTCTGTCAGCCTGCTAATGGTACGGTCTTTTGCAAAACCGAGCTCATTGTCTACACACAGGTCAATATCGTCTTTCTTCA…	2080	SPGI:SNFRFM4LP02T1V45	UniRef100_A9PGB5	Predicted protein n=1 Tax=Populus trichocarpa RepID=A9PGB5_POPTR	tr|Q9SUD2|Q9SUD2_ARATH	Putative uncharacterized protein AT4g28070 OS=Arabidopsis thaliana GN=T13J8.180	protein	gi|460394088|ref|XP_004242637.1|	PREDICTED: lactation elevated protein 1-like [Solanum lycopersicum]	AT4G28070.2	AFG1-like ATPase family protein		AFG1-like ATPase family protein; FUNCTIONS IN: ATPase activity, ATP binding; INVOLVED IN: biological_process unknown; LOCATED IN: cellular_component unknown; CONTAINS InterPro DOMAIN/s: ATPase, AFG1-like (InterPro:IPR005654); BEST Arabidopsis thaliana protein match is: AFG1-like ATPase family protein (TAIR:AT4G30490.1); Has 35333 Blast hits to 34131 proteins in 2444 species: Archae - 798; Bacteri…	cassava4.1_006939m|PACid:17981772	AFG1-like ATPase family protein	PGSC0003DMP400019726|PACid:24414563	AFG1-like ATPase family protein	comp154609_c0_seq2:251-1726(-)	m.136504	sp|Q8WV93|LACE1_HUMAN`Q8WV93`Q:79-475,H:74-472`39.72%ID`E:5e-82`RecName: Full=Lactation elevated protein 1; AltName: Full=Protein AFG1 homolog;`Eukaryota; Metazoa; Chordata; Craniata; Vertebrata; Euteleostomi; Mammalia; Eutheria; Euarchontoglires; Primates; Haplorrhini; Catarrhini; Hominidae; Homo.	PF03969.11^AFG1_ATPase^AFG1-like ATPase^81-424^E:2.3e-89	.	.	COG1485^ Predicted ATPase	GO:0005739^cellular_component^mitochondrion`GO:0005524^molecular_function^ATP binding	MRMILRSIRRFSSSVRYRDHNFYGFVAQRKLWVDSRHRCLYKLSSKPDISMCKHPTSMLSRDLITSAAGVANREVNRGGPLVEYERRIAAGELFDGDACQVGTLRELQRLYDELNEKAVECRLDRYAASDKKGRSRWLWSRFIPQSRYAPVKGLYLYGGVGTGKTMLMDLFFDQLPYDWRKKRIHFHDFMLNVHSRLQKHRGVADPLEVVAGEICDEAILLCLDEFMVTDVADALILNRLFRHLFSNGAILVSTSNRAPDNLYEGGLQRDLFLPFIATLKERCVAHEIGSSVDYRKLTSAEQGFYFIGKGLSTLLMQKFLMLVGEHEAVPQEVEVVMGRKLQVPLGANGCAYSPFDELCDRPLGAADYLGLCKKFHTLALDGVPIFGLHNRTAAYRFVT…		OG1_6833
comp127638_c0_seq1	2	p3	(GTT)5	15	382	396	AAAATCATTCGCTGGCTACTGT	60.156	22	TAACTTAGCCCAAATCCAATTCAT	60.095	24	263	278	540	GAGAGAGAGAGGGAAAGGGAGAGAGAGAGAGAGAGATGCCGGCTGCTACGCGTGCAAGGAACGGGAGAGGAGACGACGGTGATTCCTCCTGCTGCAACCATCGCGTCGCCGTCGAGAGCTCACCAGTGCCAGAAACAGGGGAGAAGGCCACGGGCTTGGGTGACGGTGCAGTCGGCCCCGCCGGTTACCTCCGTGAGGCTTCGCCTGCTCGATCTCCCTGAACGATCGTCGCATGCCACCGCCGGAACAGAAGGGGAAAGCTGCCCCTTTGCTCACCGAAAATCATTCGCTGGCTACTGTTGCGTCGAGAGAGAGCAACGTCGGAGGATGGGCTGCCGGAGACCTCCACCGCTGACTTCTGCCGCCGCCGGAATTCCTATCGTTGTTGTTGTTGTTCGA…	729	No hit in this database						No hit in this database		No hit in this database				No hit in this database		No hit in this database
comp98428_c0_seq1	1	c	(AG)6tacccccatgtatgtacaaggtatgtagcagctagcagcaaatgaaattctagtactccc(CAA)5	87	77	163	AAAATCTGCAGCGTTTACCAAT	60.03	22	ATTGTATATGAGCTTCTTCGAGGC	60.139	24	216	4	219	AAAAAAAATCTGCAGCGTTTACCAATTGACCAAACCCCATACAGTACTTTTAATTCCTCAAAAGATAGAGATAGAAAGAGAGAGAGAGTACCCCCATGTATGTACAAGGTATGTAGCAGCTAGCAGCAAATGAAATTCTAGTACTCCCCAACAACAACAACAACACAATACCCTAGTTTTTTTTATTACCTAGATTGCCTCGAAGAAGCTCATATACAATCTACATGCACCCCAAACACTGCATCTGATCTCCCAGTTAGCAAAACCTGAGACAGGTTTTCTGTATATATATATGCAG	298	No hit in this database						No hit in this database		No hit in this database				No hit in this database		No hit in this database
comp110273_c0_seq1	1	p2	(GA)6	12	462	473	AAAATCTTCATTGTTGTTCGTTACC	59.728	25	TAGGAATTGATCATCTTTCAGCAG	59.758	24	112	394	505	GCGTGGCTGCTGGGATGGAAGATCACCACTGCGAGGGGAAAACGACGCCAAAAATAGGGGAGGAACGCCGCCCGGTCACGATCCCGTCGCCACCGCTGAAAGCTCCCCATCTCCGCTCACACTACCGGACTCAAAGGTCATCGCTGCTGGAGTTCTTGCGGTCGCCGCTTGCCGCCGTCGACGAGGGAGAGGGAGGTAGGGTCTTGCCGCCGCCGCCGCACCTCAGCCACACACCACCGAGAGGCAAGGGCATGAATGGCGTTGTTTGCTGCTGGTCGATCGGGAGGGAAAACAGGAGGTGTTTGGCTTGCTTAAGCCGGTGGAGGGGAAAACAAGAGCGACGGAAAGGGTTGTTGTGGCCGGGAGTCTTCATTGTTGTTCGTTGCCGCTGCCGAAAAT…	593	No hit in this database						No hit in this database		No hit in this database				No hit in this database		No hit in this database
comp146024_c0_seq22	1	p3	(TGA)7	21	239	259	AAAATCTTGACAGATGGCATGTAA	59.904	24	CATCACCTACACCATCAATCTCAT	60.137	24	151	149	299	ATACTGGTTAATGTCTTCATACCTACACAGTGAAATCACAGCCATGTCAAGAAAAGCAAGAAAGAGTTCACAACGCCAGAGGCAGAAGAGAGTCATCAGAATATGACATTGTCTGGTGGAGAATGTTGATACATACATTCCAAATTACCAAAATCTTGACAGATGGCATGTAACAAATGAGAGATATAGGTCAAGAGATGTTAACTACAAAGAAATCAACATATCCGAACAAGGGCATTGATGATGATGATGATGATGACAGGGAATTTAGCCCAGATGAGATTGATGGTGTAGGTGATG	300	No hit in this database						No hit in this database		No hit in this database				No hit in this database		No hit in this database
comp153915_c0_seq2	1	p3	(TGA)5	15	904	918	AAAATGATGATGGATGTGAAATTG	59.956	24	CGAATCAACTCCACTCTTTGAGTA	59.82	24	140	869	1008	ATGGTTTAACAGGCAGCCAACTATTCCAACGTAAGACTTCCACACGGAAGGCATCTGCTTCTTCAGCACCTCTCTCTACAAACATACCCAAAAACTGAAAAATACTTTCTTCAAAATCTGGAAATTGCTTGAGGTCTTGTCTCTTACATTCGCTGCCATTTACTGCTGTTCCTCACTGCTACAGATCTTAAAACGCTGTAATTTTGTCTTGACTTTAAAGTGGGTGGAGGTTTTTCTTTCCTATCAATTGGTGGTTGTTTGATTAGCACTCTTACCTACAGCCATTGGAGTCTGGAGTGGATCTTAAGCCATGGTTCTTGGGTTGAGGTCAAAGCACAGAAAGGGAAGTTCTCTTCAGGTTGATTTTATCATCCATGTAGAGGAGGTTAAGCCTTGGCC…	2936	SPGI:CN07760	UniRef100_B9RMI3	Putative uncharacterized protein n=1 Tax=Ricinus communis RepID=B9RMI3_RICCO	tr|Q9FHS2|Q9FHS2_ARATH	Gb|AAF03435.1 OS=Arabidopsis thaliana GN=At5g43230	protein	gi|296090238|emb|CBI40057.3|	unnamed protein product [Vitis vinifera]	AT5G43230.1			unknown protein; BEST Arabidopsis thaliana protein match is: unknown protein (TAIR:AT3G01810.3); Has 30201 Blast hits to 17322 proteins in 780 species: Archae - 12; Bacteria - 1396; Metazoa - 17338; Fungi - 3422; Plants - 5037; Viruses - 0; Other Eukaryotes - 2996 (source: NCBI BLink).	cassava4.1_000711m|PACid:17978244	AT3G01810.3	PGSC0003DMP400026252|PACid:24388730	AT3G01810.1	comp153915_c0_seq2:311-2938(+)	m.125759	.	PF10358.4^NT-C2^N-terminal C2 in EEIG1 and EHBP1 proteins^15-137^E:1.8e-13	.	.	.	.	MVLGLRSKHRKGSSLQVDFIIHVEEVKPWPPSQSLKSVQSVLFVWENGEQNSGSFVSDVGDTGIEFNESITLPVTLCRDKKAQDKFQKNFLDFYLYEPRKDKGSRGQLLGTCVINLADFGATEEAISICTPVNCKKSSKSVDQPSLFITIQSFHRDSSNSPPKVSLSNEKHIDKDGQTSVADSVNEENDDGCEIATFTDDDDESPHSSQNASFSTLKSSRDPPSHYSKSGVDSMNKSLGRDQVSEPDTTVSFANISGRDLRSSDANIALMTSESSSLNAENPTNGHSSFAKLSERSMTSVHKKSANPVIESSSSFTTSRGTNGKSATTKRWFEQLDVEQDEELLDDLQHFSEIKFGTDPSQYAGRKSNLRSDTLNSNKREHVFQGSSVTSVKTKHSKSP…		OG1_8037
comp145394_c0_seq3	1	c	(TGG)5tagtggtggtgggtgggttggta(GTG)5	53	392	444	AAAATGATTTCCATTCCAGTGTTT	59.994	24	GGGTTGGTCAATGGAAAATAGTTA	60.326	24	298	274	571	CTGACACTTCCCATTATAGCCCTGCAAACACAAAGTAGAACAAAAACCAGTGAACGTTTTACGATCGTATGCAGAATGTTGAACATTTGTAGTTCTGTCATTGCATCATGAACTTTGGCAAACTTAAATTTAGAATATACAACCATTCTCAATGGGATATGTAAGATCATGGATCCCATATGATGATCACGGATTTCATAAAGCCTTGCTGAAATTTAATGTAAGGGTGTGTTTGGAAAACATGAAAATGACTTATCCTAGAAAATGATTTTGGAAAATGATTTCCATTCCAGTGTTTATTTGCATTCCAGAAAACTGTCTTGGTGTGTTTGGTTCATTTTCTAGAAAATGAGCATAATTATTTTTAATTTTAAATATTTAAAATATACAATGGTGGTG…	818	SPGI:SNFRFM4LP02QGXSY	UniRef100_Q3HRZ1	Vacuolar protein sorting-associated protein 26-like protein n=1 Tax=Solanum tuberosum RepID=Q3HRZ1_SOLTU	tr|Q2V3E3|Q2V3E3_ARATH	Uncharacterized protein At4g27690.2 OS=Arabidopsis thaliana GN=At4g27690	vacuolar protein sorting	No hit in this database		No hit in this database				No hit in this database		No hit in this database
comp131254_c0_seq1	1	p1	(T)10	10	355	364	AAAATGGAGTTGTTTTCAGTGTGA	59.948	24	TGGAAAAAGCTTTCCATTTTCTAC	60.01	24	251	193	443	GGGTATTTTTGTCAGATGTTACTTAACTATGTTGATACGACCAAAATACCCCTCATTTTTTCCATTTTTAGAAAGATACACGGAAGTAAATGACATTTGAGAAAATTCATAATTATATGTTACATTTTCATTTCTTGTTTTCTGCGTTGTGGCCTGTTCAGCAAATTGAAACTTTTCCATTTTTCTAGATGGAAAAATGGAGTTGTTTTCAGTGTGAAATATTCTCCCAGTTGAAAAGTGGAAACAAAATTTCCAATTTTTCCTATTGTACTTTCTTTCCAACCTCGTTTTGTTTTTCAAGTGGGTGAACAGTAATTACTGTTCACGTCTTCTTTTGGCTTTCTGGATGCAGCATTTTTTTTTTCCCTAGTCCACCTTCACAGTTCTCCAACTTTGTTT…	652	No hit in this database						No hit in this database		No hit in this database				No hit in this database		No hit in this database
comp148298_c0_seq3	1	c	(GAC)5gagggagaagtcgaggccggcgaagacgacgatggggaa(GAC)6	72	431	502	AAAATGGCTGTTTATGAGAAGGAG	60.026	24	GTCGTCGTCTACAGTGTGAACCT	60.652	23	228	352	579	GCCCAAATAAATTTTCAAAATTATGTCTAGGAAATATCTCGAATAACCCTAGATACCCTCACACGCAAAGCACGTGATTAGCGTAGTGACAAGACAGTGGAATACAATAGCGCCGCAACCCACGAAGCACACGAGATATACGATACTTTCACTTCCACCGTCCGATGATACACCACGTCATCGATCCGGTTCGTTTCGAAATTCCAACGGCTGAGATCTATCGGCCTGCATTGCTACTCTGAAGAACGAACAAGCTGCTCTATTCCCCCTCTCTCTTCCTCGAAAAATTCCGAAATTTAATTTAATTTCCTGCGAAAGAATTTCCTGAATTTTTCCTTGCAAATTCCTGGAAAAAATGGCTGTTTATGAGAAGGAGAGGAGTTTGGAAGAGCTGGAGAG…	1335	SPGI:CN00710	UniRef100_UPI000198330B	PREDICTED: hypothetical protein n=1 Tax=Vitis vinifera RepID=UPI000198330B	-No-Hit-	No Matching Hit found	---NA---	No hit in this database		No hit in this database				No hit in this database		No hit in this database		comp148298_c0_seq3:356-931(+)	m.59960	.	.	.	.	.	.	MAVYEKERSLEELESEEEVEEVVDGDDDDDEGEVEAGEDDDGEDDDDDDVDDDEEDEQEAPPNSAAPEVHTVDDDDDEDGDGDDGEEDDEGDDDDDDDDDDEDDEDEEGVEEEEDLGTEYLVRPCAPAEDEEDTSDFEPEENGEEDEIEGEEDDDDDDAGGKVEAPPKRKRSGKDDSDDDGGEDDDRPSKR*
comp80235_c0_seq1	1	p1	(T)10	10	284	293	AAAATGTTTTGATTGACCTGGTTT	60.026	24	AAATGTACCATATTTATTTTCAGCCA	59.205	26	163	163	325	AATTCAGAACTCCATCGTCCACAGAGTGCCCACCTACAAGGGTGGAATGTCAGTGTACGGCGATCAGATCTGGAAATTCTAACGACATTTTACCCGGCATGTGAGCCTCACATGCCACTGTCACCCACGGTGCGTCGACGCGTGCGGTATTTTCAGCGACTGGAAAATGTTTTGATTGACCTGGTTTGGACCATTGCATCGTCGGTGACTTTTGCTTCATAGTCAATTTGTCACGTACACATTCCAGTTTGAATTTTTTGTACTTTGTAATTTATTTTTTTTGTTTTTTTTTTCTGGGTATGGCTGAAAATAAATATGGTACATTTG	327	No hit in this database						No hit in this database		No hit in this database				No hit in this database		No hit in this database
comp140980_c0_seq1	1	p3	(CAC)5	15	1461	1475	AAAATTAAGGTTGGGTACGGCTA	60.131	23	TAACAACAATGCCAAACAGTTCTT	59.972	24	248	1292	1539	GAGAAAACGGTCATGTTCTGGGATTTTTTGGAGGAAAATCTTAAACTTAAACGCAAACAACAATATTAAATTCCATTCATGTAAGCAGCATATATTGAGATTGGCTTATGTGGAGCCAAATTTAAACCAAGTTATCTGGTGATGTGAGCTACGAAGGATTCCAACTCGTCACGCCCGCCGCCAACCGCGATCAGTTCTTTCAGCTCCGCCGCTCTCCGCCTCATCTCCTCTCCGTCCGCCGACGCGATCAGTTTCTTCACCCCTTCCCCGATTTCTCTCCGCCCAACTACTTCGTCTCGCCGCGCCCAGTCCACCAAACTTATCCCCATTTTCAGCACCTCCGTTATGAGCGTGGCGTTCCTGGGCTGGTCGGAGTGCATCGGCCACGCCGCGATCGGC…	1639	SPGI:CN30810	UniRef100_B9T1L8	UDP-glucosyltransferase, putative n=1 Tax=Ricinus communis RepID=B9T1L8_RICCO	-No-Hit-		protein	gi|460407590|ref|XP_004249235.1|	PREDICTED: zeatin O-glucosyltransferase-like [Solanum lycopersicum]	AT2G36770.1	UDP-Glycosyltransferase superfamily protein		UDP-Glycosyltransferase superfamily protein; FUNCTIONS IN: transferase activity, transferring hexosyl groups, UDP-glycosyltransferase activity, transferase activity, transferring glycosyl groups; INVOLVED IN: metabolic process; LOCATED IN: cellular_component unknown; CONTAINS InterPro DOMAIN/s: UDP-glucuronosyl/UDP-glucosyltransferase (InterPro:IPR002213); BEST Arabidopsis thaliana protein match …	cassava4.1_029572m|PACid:17982110	UDP-glycosyltransferase 73B4	PGSC0003DMP400014315|PACid:24412236	UDP-glycosyltransferase 73B4
comp3531522_c0_seq1	1	p1	(T)10	10	36	45	AAAATTACTCAAGAAGCCATGAGG	60.026	24	GACAACAATATGGATTGGAAATGA	59.956	24	231	1	231	AAAAATTACTCAAGAAGCCATGAGGTATTTAAAGATTTTTTTTTTGGGTGGGGGGTTTGAGTTCACATTTTCCAGTTGAGTTGTAAAACTCTTCCATGTGGAATTCCAATTTCTATCTAAGATTTGAATGGTTTTCCTTGTTAGGATGGTTGAAATGTTTTTGATGAATTTATGCTAGTCTGTTTTGTAGAACTGTGTGATTTTCTTTTCATTTCCAATCCATATTGTTGTCTCAGTTATGCAAGTGAACCG	252	No hit in this database						No hit in this database		No hit in this database				No hit in this database		No hit in this database
comp100094_c0_seq1	1	p1	(A)11	11	267	277	AAAATTAGTGACATTTTCGTGCAT	59.031	24	CACACAGGCCCTCAATTTTT	59.971	20	201	108	308	AAGTTATTGTATTGTATGACAAAAGTGTAAAAGTAATAACTTTTTTTTTGTCTAAATATAATGCATAAAATTCAACAAAGAAAGAAAATATATTTCAAAATTTAATTTAAAATTAGTGACATTTTCGTGCATATTTAAATACAAATTTATTCACTCAAATTTCGATGTCAATTACTTCTAATTTTATTTTTTACTTACACTTAAACCAATATAAAAATTTTAAAAAAACATTATCAAGTACAAAAATATTAAACTATATACAAATTAAAAAAAAAAACAATTGGACCCCAAAAATTGAGGGCCTGTGTGGTTGCCATGGCCA	322	No hit in this database						No hit in this database		No hit in this database				No hit in this database		No hit in this database
comp2040911_c0_seq1	1	p1	(T)10	10	244	253	AAAATTGTAAATTTGGTCATTGGC	60.326	24	CCTTGGTTCTTGATATAATTTGCC	60.095	24	217	73	289	TTCAATTATTCTCAAATCGTTTATGAAGTTCTTGTCTTTTAATTTTTTGAAATCTAATCATACAATTACTTCAAAAATTGTAAATTTGGTCATTGGCATTATACTCTTCTTTAACGAAGTTAAATGTTAAGATTTATTGACAAGGACAACATGGTCCTATCCAGTAATAGAACTATAAAAGTAAGGCTAAGGCAAGGCACCATCTTTCTTGACAAATTATCTAAGAGCAACCCCAATAATTAATTTTTTTTTTCTAATTTTTTGTTGGCAAATTATATCAAGAACCAAGGTCAATGTTGCATTATGGCCTCAAG	314	No hit in this database						No hit in this database		No hit in this database				No hit in this database		No hit in this database
comp119342_c0_seq1	1	p3	(AAT)5	15	170	184	AAAATTTGTGTAAGACCGTTCACC	60.519	24	ACGTCAGTCTTCATCATTATCCCT	60.262	24	183	55	237	CCCCAAAAAAAAACACATATATATTATCATTTATTTGCTAAATGAATTTAAGGTAAAAATTTGTGTAAGACCGTTCACCCATAAGACAAATCTTTGATTAATTAGGTCGAAGATCTGATCCATTAATCAAAGATTTTATTAGTCTCACACAAGTATTACCCTAAATTTAAATAATAATAATAATAAAATTTGGAATTATTCATGCACGTGATAGAGGGATAATGATGAAGACTGACGTGAAAATGGGGAGGTGGGAGTAC	260	No hit in this database						No hit in this database		No hit in this database				No hit in this database		No hit in this database
comp144936_c0_seq3	1	p2	(GA)6	12	385	396	AAACAAAATGCCAAGTGACTAACA	59.972	24	TGAAACTTCCCTTTCTTTTTCATC	59.988	24	299	137	435	GAACTCAAGCATTGCCAGGAAATATCCAAATAGACAATTGTATATCTTGACCATGAATGGAAGTGTAAATAGGGAAGATTACAAAGTGGGGGTACCAAAATAAGGAATTCACACTTTGAAGCACATTATGAGGAAGTAAACAAAATGCCAAGTGACTAACACAGCTATCCTTTCAGGTTGTATCACCACTGATGGCAACTGACCCACCCATACCTGCAATGCATTTACGTAACATTGACTTGCCCTCACACTACCCCACTGGATTCCAGGAGAGTCACTTGAACCTTATGATCACTGTAAGACTACTGCTGAATTCCAGCAAAAGTTGCTGGTTTGCAGCATACCAAATTTTCATCATCTCATTTTCTCTTTATGACATAGAGTGAGAGAGAGAGAAGA…	1285	No hit in this database						No hit in this database		No hit in this database				No hit in this database		No hit in this database
comp140631_c0_seq1	1	p1	(A)12	12	379	390	AAACAAACATGCACACTCTCAGAT	60.102	24	ACAAACCCATAACATCATCAACTG	60.042	24	270	323	592	GGGCAGTTAGAGGTGGTGGGCGACTTCGACTCGGTGGTTCTGGCGAACCAGCTGAGGAAGAGCTTGGGGCAAGCGGAGCTAGTGAGTGTGGCTTCCGCCGAGAAAAAGGAAGAGAAGAAGGAGGAGAAGAAGAAAGACGAGGTCCAACCACCAAAAATTGTCACAGTCTTTCAGGATCCTTCTCACTTTCCTTACCCCCCTTACTACGTTTACCCAACTCATGATTACCAATCCGTGTGCTCTATTATGTAAACTCTCACCATCCATTTTAAGTCGGATTAGAATAATCAGATCAGATGATGAAATCATCATTAATCGCATCAAAACAAACATGCACACTCTCAGATGGTTTGTAATTGCGATTTCGCTGGTCAATCTAAAAAAAAAAAACTAAAGAAA…	696	SPGI:CN09012	UniRef100_B9SF21	Metal ion binding protein, putative n=1 Tax=Ricinus communis RepID=B9SF21_RICCO	tr|Q9SSF0|Q9SSF0_ARATH	MLP3.5 protein OS=Arabidopsis thaliana GN=MLP3.5	protein	No hit in this database		No hit in this database				cassava4.1_019385m|PACid:17980496	Heavy metal transport/detoxification superfamily protein	PGSC0003DMP400030245|PACid:24416610	Heavy metal transport/detoxification superfamily protein
comp142191_c0_seq2	1	p2	(TA)6	12	858	869	AAACAACAATTGGAGACTTCACAA	59.948	24	AGGTACGAAAGTACGAAACCAAAG	59.99	24	224	685	908	TAAGCATCCATTTGAAGCCAACCGAGGCTGAACACTGATTCTTTGATGCGCTAGTAAACCAGTCGAGATTGTAAACTCTGTCCAGTGTCTCCACAATTGAAGAAAAATTCTCCCTCCTGTCTTTCGCAGAGAATATTTCGCCATTTGAACTTACGTTCACATGACTATTCAATAACGTCTCGAACCACCCACTCCCAGACCTTTGCATCGTCAAAATGACAAAGAGCCGAACAGGGTTACAGGCACATTCAGCCCGGCTAAAAGTTCTTGGTTTCGGATAATGCAAGTAGGGAATTTGAGATCTATCTATGTCAAGGTCATGACAACCCCTTTCAATGACTTCAAGGTTCAAGAATTTATGTTGTTTGTCAGTGTTGGACTGGTTTACACATACACAGA…	960	SPGI:SNFRFM4LP02SGPLM	UniRef100_D1HJV9	Whole genome shotgun sequence of line PN40024, scaffold_31.assembly12x (Fragment) n=1 Tax=Vitis vinifera RepID=D1HJV9_VITVI	tr|Q6NM29|Q6NM29_ARATH	At2g15730 OS=Arabidopsis thaliana	predicted protein [Populus trichocarpa]	gi|460377786|ref|XP_004234669.1|	PREDICTED: uncharacterized protein LOC101249244 [Solanum lycopersicum]	AT4G34420.1	P-loop containing nucleoside triphosphate hydrolases superfamily protein		P-loop containing nucleoside triphosphate hydrolases superfamily protein; FUNCTIONS IN: sulfotransferase activity; INVOLVED IN: biological_process unknown; LOCATED IN: cellular_component unknown; CONTAINS InterPro DOMAIN/s: Sulfotransferase domain (InterPro:IPR000863); BEST Arabidopsis thaliana protein match is: P-loop containing nucleoside triphosphate hydrolases superfamily protein (TAIR:AT2G15…	cassava4.1_011145m|PACid:17992975	P-loop containing nucleoside triphosphate hydrolases superfamily protein	PGSC0003DMP400027666|PACid:24424405	P-loop containing nucleoside triphosphate hydrolases superfamily protein
comp133676_c0_seq1	1	p2	(AC)6	12	668	679	AAACAACAGCATGAGGTAGATTGA	60.062	24	GAAGTGTATGGAAGTTGTGACCAG	59.964	24	109	602	710	TGAAAACAAAGCAACTGTATAGCTGTAGAATTATGGCTTAGTTGAACTGAGTAGGTCAGTTCAAGTCCTATATTGTTATCTAGTTGTTCCAAAGTAAATCTATATTGCCCATTTGTCTCATGTACAGTACCAGTGGTATAAATTTGGTCGAATTGCACCCAATTGAATTTACAATATGTGCTGGACTATACATCAAAGAAATTACATAGTGAATGAAGGCGTAAAATAAGTATACTGTCTTCAGCTAAGCTAAAGTTTTAAACCCACAAAAAATGAGTGCATCTAAGCTAACTTGTAATGAACATTTAAATTTTATAGGAACGGTGGCGAAATGAATATTGAATAAACTGAAGGAGAGTAGCTTTCAAAAAGAAATAAGGATTGTGAATGTCCTCTTAA…	961	No hit in this database						No hit in this database		No hit in this database				No hit in this database		No hit in this database
comp135252_c0_seq1	1	p2	(CT)6	12	424	435	AAACAACCTTCAAAAACATCCTTC	59.806	24	TTCTATGATAATGCGAGTACCCAA	59.891	24	116	361	476	TCTTTCCTAATACTTAAAAAGAAAGATTTTGCACCAAATTTAGAAAAGATCTCCGAAGATCTTAGTTTAACCCCTTCTGAATGCTGCACCTTGTCGGGCTCCACAGCTAGACGGACCGGCGGGATACCGGGTCGGATCCTAATAAGCATGGTCGAGCTGTGAGCTCCTGATACCAAGGACGCTCCAGACTAGGTACCCCACTCGGGGATATCCATCAGGGGTAAATAAGTAATTTAGGCATGAGAAGCGAAGGGGTTTTTCTTGTAGTTGCCAGCTCAGCTGAGGGCTGTTTGTGGGTTGAGAGGGTTGGATAAAAGGTGACCCCACAGCCCCCCATATTTTCCTGGTAAAAAACAAAAGTAAACAACCTTCAAAAACATCCTTCACACACGCACGCAC…	593	No hit in this database						No hit in this database		No hit in this database				No hit in this database		No hit in this database
comp157352_c0_seq2	1	p3	(AGA)5	15	235	249	AAACAATCAGCTGTGTAAGCAGAC	59.888	24	ACTGGGTTTGCAAAAGAATATGAT	60.133	24	209	76	284	ATCATCTGCTGCACTGCATCCACAAACCCATCATGAAGATTTGTCTCGAGAGTATCAATGCATTTTGAAGAACAATAAACAATCAGCTGTGTAAGCAGACCACTATACCCCATGGCTGATCTTCTTTCCAATTCCATACCCAACTTCCCACTCTTTAATCCCCCCAATACTCCCCCCAAGCTCTTTCACCCATTTTCAGCTCTTTCAAGAACCTCCACAGCTGGAATATGGAGCAGAAGAAGAAGAAGAAAGCCGCCTCAAATCATATTCTTTTGCAAACCCAGTTCCCAAGATCTTGCTGTCATTTCAACCCACGAACATGCTGATGGTAGTTTGATATTCCGGTTTGGGGATCCAAGTGAGCTTGCAAAAGAGGAGGAGTTGGTGGAATCCAAGCCT…	2342	SPGI:CN11374	UniRef100_D1HFY3	Whole genome shotgun sequence of line PN40024, scaffold_55.assembly12x (Fragment) n=1 Tax=Vitis vinifera RepID=D1HFY3_VITVI	sp|Q93V88|P2C62_ARATH	Probable protein phosphatase 2C 62 OS=Arabidopsis thaliana GN=At4g33500	protein phosphatase 2c containing expressed	No hit in this database		AT4G33500.1	Protein phosphatase 2C family protein		Protein phosphatase 2C family protein; FUNCTIONS IN: protein serine/threonine phosphatase activity, phosphoprotein phosphatase activity, catalytic activity; LOCATED IN: chloroplast; EXPRESSED IN: 22 plant structures; EXPRESSED DURING: 13 growth stages; CONTAINS InterPro DOMAIN/s: Protein phosphatase 2C-related (InterPro:IPR001932), Sporulation stage II, protein E C-terminal (InterPro:IPR010822); …	cassava4.1_006573m|PACid:17967967	Protein phosphatase 2C family protein	PGSC0003DMP400022242|PACid:24424086	Protein phosphatase 2C family protein	comp157352_c0_seq2:112-2037(+)	m.194818	.	.	.	.	.	.	MADLLSNSIPNFPLFNPPNTPPKLFHPFSALSRTSTAGIWSRRRRRKPPQIIFFCKPSSQDLAVISTHEHADGSLIFRFGDPSELAKEEELVESKPEKVGSEDVEEFSVVKVLDGDCEREVIVKNVERKKVRADATVTKVSDSVVSRSEDSNLLERGIESDDDCFGSSVHQTGLLDCSASEVSTKNDVPLDEIVVEKDGGRVSIELTDTVEVQAEQSDRELSEKSASEVCTTNVVALEEKDWGEASIPLTDNVEVQAEEFDTENVVPLEKGGGKESVPLIDNVEVQAEQGDKESNVKSAPELSTENVVPLEEIVVEKDDGEALISLTDNGSTSVEVPTDQGNRESSEISASLFSTENIVTQEEIVIEKDESEVSVPLTDYYSASLEVQAEQGDRESSEK…
comp142264_c0_seq4	1	p1	(A)14	14	316	329	AAACAATGTCGCTGAATTTTATGA	59.91	24	GTTGTAGGTAGAGATACCCATCCC	59.199	24	232	185	416	CTAAGCCCAATAACAACTACTCTCTGCACCATATCAAATGATTATTTAATTTGCTTCTCCAAATTAAAAATAGAGCAATAGAATACTACGTAGTAATATTTACTATTTAGGGATAAAAATTAAGCGGGTGGAACCGGCAAATTATTATGTGGACAGTAGTCTACGCAGCTGCAGACCACGGTCCAAAACAATGTCGCTGAATTTTATGAGTTAGAATAATGAAACTTTTGGGGTAAGATAATGTATATTATGTATGTGTTAAAATAATATACATTATGAGTTATAAAAAATATATATATTGCGGTAGGTTGCATGAAAAAAAAAAAAAATTGCTTGAAATGGCATTATTTATGGACCGTGGTCCAAATAGTTGTGTGGGGATCGGATTTTGTGGGGATG…	519	No hit in this database						No hit in this database		No hit in this database				No hit in this database		No hit in this database
comp151649_c1_seq3	1	p1	(T)10	10	970	979	AAACACACATTTGAGACCAAGAAA	59.948	24	ACTAGCACTGAGGTAGGCTGAGTT	60.03	24	207	942	1148	TAGACAACATCAATCATGTTAGTAAATAGCAAAGCATGAAAGTTATTCTGATGACTCATTTAAAAACATGCAAACCAAAAGAAGGGTGATCATATGATAGGTCATAGGTAGTTATCTAGTTTACGCATTAATTTGCCTCCATAAGGATATGAGAAATCCTACACTCAAAATTGCTGTGGTGGTCCTCCCTGACAGCCTCCAAAAGATTACAATTTGAGGCTAGTATTCCACCCCTTTCCAACAATGCTTTCAACATTGGTTGTGTTCAATTCAATGTCCCGTGAATTGAAGTGTGGGGGAATATGTGTTTTAACCTCAAATGAAAATTCTAAAATATTGAAAATATTTTTGACAATAGAAATGTCACTCAAATGAGATTTTAAAAACATTTTCAGCAAG…	2285	No hit in this database						gi|339521619|gb|AEJ84000.1|	CONSTANS protein [Nicotiana tabacum]	AT5G15840.2	B-box type zinc finger protein with CCT domain	Encodes a protein showing similarities to zinc finger transcription factors, involved in regulation of flowering under long days. Acts upstream of FT and SOC1.	CONSTANS (CO); CONTAINS InterPro DOMAIN/s: Zinc finger, B-box (InterPro:IPR000315); BEST Arabidopsis thaliana protein match is: CONSTANS-like 2 (TAIR:AT3G02380.1); Has 2142 Blast hits to 1417 proteins in 117 species: Archae - 0; Bacteria - 0; Metazoa - 6; Fungi - 2; Plants - 2004; Viruses - 0; Other Eukaryotes - 130 (source: NCBI BLink).	cassava4.1_009662m|PACid:17987426	CONSTANS-like 2	PGSC0003DMP400017798|PACid:24424998	B-box type zinc finger protein with CCT domain	comp151649_c1_seq3:1000-1917(+)	m.95381	sp|Q96502|COL2_ARATH`Q96502`Q:24-290,H:12-243`38.91%ID`E:2e-43`RecName: Full=Zinc finger protein CONSTANS-LIKE 2;`Eukaryota; Viridiplantae; Streptophyta; Embryophyta; Tracheophyta; Spermatophyta; Magnoliophyta; eudicotyledons; core eudicotyledons; rosids; malvids; Brassicales; Brassicaceae; Camelineae; Arabidopsis.	PF00643.19^zf-B_box^B-box zinc finger^68-112^E:9.5e-08	.	.	NOG281690	GO:0005634^cellular_component^nucleus`GO:0003677^molecular_function^DNA binding`GO:0046872^molecular_function^metal ion binding`GO:0003700^molecular_function^sequence-specific DNA binding transcription factor activity`GO:0008270^molecular_function^zinc ion binding`GO:0009658^biological_process^chloroplast organization`GO:0009909^biological_process^regulation of flower development`GO:0006351^biolo…	MSKEESSCGDLDFGGSSNIKTHNWASVCHTCHSVPCSINCRTNSAYLSASSQGCMHATNRETSAHEHMWLCDSCQRAPAVFWCNADAASLCADCDADIHAANPLARRHHRVPLLGTVYGPPDTDQGGGGPMMITHAGDATEDDGFMRDAEETTLDEEDEDEAASWLLLNLIPAKNNNSSQGGNNSNGMLYAGKVEDAYLDLVEYSSCQDNQYSDDYSINHQQQYSVPQKKMKYEGDCVVPGKGKNQLQYHQHGSFQFLGVEYENSNTGYPASISQSVSFLDFIHVLPNYTVLFSESFFSIGDQGI*
comp135067_c2_seq1	1	p1	(T)13	13	149	161	AAACACCCACTAAATCAATGTCCT	60.044	24	ATTCATAACCATCTCTAGCCAAGC	60.019	24	192	108	299	TGAACATTCAGTATGTAAAGTGTGTATTTTATATCCGGGTCCATCTTGCAAAGTAGATCCAAGGCCATAGAATAATTTGTCAACTTTTAATATTCGTGGCAGAAATAAAAACACCCACTAAATCAATGTCCTAGGGGTATACAAATTCTTTTTTTTTTTTTGAAGATATACAAGTTCAATGTAATTTAGATCATGGTCTATAGTATAATTTGTGGATAATAAAGGGTTAATGCATAATTTTTCAGATTTTGTTAGAATCTAAGTCGATGCAAAAATGCTTGGCTAGAGATGGTTATGAATACAAATAAATAAATAAACAAATAAT	325	No hit in this database						No hit in this database		No hit in this database				No hit in this database		No hit in this database
comp156364_c0_seq1	1	p2	(AT)6	12	162	173	AAACACTACACTTTGATTTTGCCA	59.972	24	ACGAGTGGAGAAGAATTATTGAGC	60.153	24	283	97	379	ATCTTCCAAAATGTTGTTTCGCATTAAATTATCTTTCCATGCTACAAATGGGAACAGACATTTCTTGCCTCTTATTATATATTGCAATACTTAGTCTAAACACTACACTTTGATTTTGCCAAAACAAAATATTTCAAGAAATTTCACATTCACTTTCAAGAATATATATATATGTGTGTGTACAAAACTATTCACAAGTTTAAAAATAAAAGATATAAAAAAGGACTATAAGGGGTCATAAAAAAGGGTTCATTTTGATTATTCATAAAAATAAAAAAATAAAATGGAATGAAAAATAAAGTCTCTAGAAGAAGTAGAAGACAACCAGCGCCAAAGCTCAAAGTCAACCTTTTCGTGCTCAATAATTCTTCTCCACTCGTGGCAAGAAATTTTCAAAGT…	1955	SPGI:CN26320	UniRef100_Q8H9D8	Ring H2 zinc finger (Fragment) n=1 Tax=Solanum tuberosum RepID=Q8H9D8_SOLTU	-No-Hit-	No Matching Hit found	ring c3hc4 phd zinc finger-like protein	gi|460381031|ref|XP_004236256.1|	PREDICTED: E3 ubiquitin-protein ligase ATL6-like [Solanum lycopersicum]	AT5G27420.1	carbon/nitrogen insensitive 1	Encodes CNI1 (Carbon/Nitrogen Insensitive1) (also named as ATL31), a RING type ubiquitin ligase that functions in the Carbon/Nitrogen response for growth phase transition in Arabidopsis seedlings.	carbon/nitrogen insensitive 1 (CNI1); CONTAINS InterPro DOMAIN/s: Zinc finger, RING-type (InterPro:IPR001841), Zinc finger, C3HC4 RING-type (InterPro:IPR018957); BEST Arabidopsis thaliana protein match is: RING/U-box superfamily protein (TAIR:AT3G05200.1); Has 1807 Blast hits to 1807 proteins in 277 species: Archae - 0; Bacteria - 0; Metazoa - 736; Fungi - 347; Plants - 385; Viruses - 0; Other Eu…	cassava4.1_032946m|PACid:17966017	RING/U-box superfamily protein	PGSC0003DMP400031690|PACid:24402276	RING/U-box superfamily protein	comp156364_c0_seq1:474-1748(-)	m.170695	sp|Q8RXX9|ATL6_ARATH`Q8RXX9`Q:30-371,H:15-315`48.73%ID`E:4e-86`RecName: Full=E3 ubiquitin-protein ligase ATL6; EC=6.3.2.-; AltName: Full=RING-H2 finger protein ATL6; Flags: Precursor;`Eukaryota; Viridiplantae; Streptophyta; Embryophyta; Tracheophyta; Spermatophyta; Magnoliophyta; eudicotyledons; core eudicotyledons; rosids; malvids; Brassicales; Brassicaceae; Camelineae; Arabidopsis.	PF13639.1^zf-RING_2^Ring finger domain^138-181^E:7.9e-16`PF12678.2^zf-rbx1^RING-H2 zinc finger^138-181^E:8.6e-10`PF00097.20^zf-C3HC4^Zinc finger, C3HC4 type (RING finger)^139-180^E:6e-07`PF12861.2^zf-Apc11^Anaphase-promoting complex subunit 11 RING-H2 finger^145-184^E:7.3e-05	sigP:1`45`0.527`YES	ExpAA=45.20`PredHel=2`Topology=i20-42o62-84i	COG5540^ RING-finger-containing ubiquitin ligase	GO:0016021^cellular_component^integral to membrane`GO:0005886^cellular_component^plasma membrane`GO:0046872^molecular_function^metal ion binding`GO:0004842^molecular_function^ubiquitin-protein ligase activity`GO:0008270^molecular_function^zinc ion binding`GO:0009816^biological_process^defense response to bacterium, incompatible interaction`GO:0010200^biological_process^response to chitin	MAGLTKNKVVSSSIYTPKNGIFSLPSFFFFVVLLLLSPVVPRAAAQQPPTDDSTYYRNFSPSMAVIIVVLVAALFFMGFFSIYIRHCNESSAGNSVRAALSMRRRAAARGLDASVIETFPTFSYAEVKDQRIGKGALECAVCLNEFEDDETLRLIPKCDHVFHPECIDAWLEAHVTCPVCRANLAPQPGDEPVQTTEVPTQDQQQEDGNGNGNDQPQNEEISVHVVSDQEQRQQDGEGNAVRAKSVKRNLSFNVPNRPPRSFSIKRPKMFSKFRSHSTGHSLVLPGENLDRYTLKLPEDVRKEMMNRALLNRARSMAVHLPRDASSRRGYRTGGGEGSSRGGRSYRRMDRLDGEGRSDRWLFSIAPPFFSRWPSMKSPKVVADNGEASTSTGGKTAVRL…
comp137551_c0_seq1	1	p2	(AT)8	16	383	398	AAACACTACATGTTCCCATCACAC	60.082	24	CTGAATTATTTCACAAACGGACAG	59.933	24	257	185	441	TTTTGATACTTGAAAGGAACGCAACATGGTAATGCTTTTATTTAGTAACCTCATTACATGTCCACACATACAAACAATAATAATTGATGATATAAAGATATCCACTGCACCTTAGCTCTTACTTTCTCCTGTTGGGACCAACAGCGTGCAAGATATATTCAACTCTCCCTTTGGACATTAATGAAAAACACTACATGTTCCCATCACACACATTCCCCCCCACTGCGTAGGTACATTAAAATACATACATACGCAAAGACAAACAAGAAAATTAAAGAGAAACGACAGGAAAAAGGCGAAATGGAGCTTTCATTTTTACACATACTTTTCTCAGCTCCTTCTGCAAATTAAACAGCGACAAATTGAAAAAGTTCATTGCGGCATATATATATATATATC…	955	No hit in this database						gi|17940740|gb|AAL49749.1|AF452011_1	aquaporin-like protein [Petunia x hybrida]	AT4G23400.1	plasma membrane intrinsic protein 1;5		plasma membrane intrinsic protein 1;5 (PIP1;5); FUNCTIONS IN: water channel activity; INVOLVED IN: response to salt stress, transport; LOCATED IN: plasma membrane, membrane; EXPRESSED IN: 22 plant structures; EXPRESSED DURING: 14 growth stages; CONTAINS InterPro DOMAIN/s: Major intrinsic protein, conserved site (InterPro:IPR022357), Aquaporin (InterPro:IPR012269), Major intrinsic protein (InterPr…	cassava4.1_013243m|PACid:17983975	plasma membrane intrinsic protein 1;4	PGSC0003DMP400000112|PACid:24418603	plasma membrane intrinsic protein 1;4
comp96820_c0_seq1	1	p2	(AT)6	12	64	75	AAACAGAGAATGAAGAAGGGATTG	60.005	24	TCATGAACCACAAGATCAGTAAGG	60.405	24	291	5	295	CATTGAAACAGAGAATGAAGAAGGGATTGGGAAATCAAAGTTTCAATGATCATACATGCTGCCATATATATATATACAACCAGAATGAAATTCTTTAATCTCCTAATCTCGATTTCATAAGGATTTGGTGATGGAGCTATGCCAATGTGAGGAGACACGAGAGAGAATGTAAACGATTGAATGAAAGGCGTTTGCTGCTATCCTCGATTTGATCTGCCCTCTCTTTGGGATAGGCCTGGCGTCCCCGAGGCTCTTGAGTGCTGCTGCAGAAGCCTTACTGATCTTGTGGTTCATGACTGCAATCTAACCTTTAATTTGGAGTTTGATATGATGGAATTGAATGAAGTATTATTATCTGATACTTTAGAACATACATAAACAGTTTGGTT	389	No hit in this database						gi|357481565|ref|XP_003611068.1|	hypothetical protein MTR_5g010060 [Medicago truncatula]	No hit in this database				No hit in this database		No hit in this database
comp151259_c0_seq1	1	p2	(CT)6	12	193	204	AAACAGTAGGCATAGAATCCGAAG	60.045	24	TAGGGTTTGAACTCTCGATTATCC	59.874	24	145	103	247	CACAAAGCTACAAAGGACCATCTAAAGGGTATAACTGATATTTCAACACAGCTCATTCACTTCTGCTCTCTGCGCAGTGCGCACAAAACTGAAAAAAGGGGAAAAACAGTAGGCATAGAATCCGAAGAAATTCTTCTTTCGAGACTTTATTATTTAGTCTCTGTTTCTCTCACTCTACTCACAGTCCCGCCCCTCTCTCTCTCTACATTTGCTGATCGCGGAAGGGATAATCGAGAGTTCAAACCCTAAAAATTTCAATCGGAGGGGCTTGCAGAAAGCTAGAATTCAGTTAAAATGAGAGAAGGAGCAGAGACTAGTGCTGGGAAAGAGAAGATATCAAATGGATCTGAAAAGATGGATATAGATTTTGAAGATCTTGAATTTGATGAAGAAGAAGAT…	4185	SPGI:CN30831	UniRef100_Q1L6V6	DNA-directed RNA polymerase (Fragment) n=1 Tax=Solanum lycopersicum RepID=Q1L6V6_SOLLC	tr|Q9LV32|Q9LV32_ARATH			gi|460381242|ref|XP_004236361.1|	PREDICTED: DNA-directed RNA polymerase D subunit 2a [Solanum lycopersicum]	AT3G23780.2	nuclear RNA polymerase D2A	This gene encodes the second largest, catalytic subunit of the nuclear DNA-dependent RNA polymerase IV (aka RNA polymerase D). The NRPD2 protein is found at nuclear foci that overlap or are adjacent to chromocentromeres but are not fully coincident with chromocentromeres. The loss of NRPD2 leads to the loss of cytosine methylation at pericentromeric 5S genes and AtSN1 retroelements but has no dis…	nuclear RNA polymerase D2A (NRPD2A); CONTAINS InterPro DOMAIN/s: DNA-directed RNA polymerase, subunit 2, domain 6 (InterPro:IPR007120), RNA polymerase Rpb2, domain 7 (InterPro:IPR007641), RNA polymerase, beta subunit, protrusion (InterPro:IPR007644), RNA polymerase Rpb2, domain 3 (InterPro:IPR007645), DNA-directed RNA polymerase, subunit 2 (InterPro:IPR015712), RNA polymerase Rpb2, domain 2 (Inte…	cassava4.1_000466m|PACid:17959806	nuclear RNA polymerase D2A	PGSC0003DMP400053789|PACid:24391161	nuclear RNA polymerase D2A	comp151259_c0_seq1:295-3939(+)	m.90877	sp|Q9LK40|RPD2A_ARATH`Q9LK40`Q:21-1213,H:4-1171`65.59%ID`E:0`RecName: Full=DNA-directed RNA polymerase D subunit 2a; Short=AtNRPD2a; Short=Nuclear RNA polymerase D 2a; EC=2.7.7.6; AltName: Full=Nuclear RNA polymerase E 2; AltName: Full=Protein DEFECTIVE IN MERISTEM SILENCING 2; AltName: Full=Protein DEFECTIVE IN RNA-DIRECTED DNA METHYLATION 2; AltName: Full=RNA polymerase IV subunit 2a; Short=POL…	PF04563.10^RNA_pol_Rpb2_1^RNA polymerase beta subunit^70-488^E:2.4e-30`PF04561.9^RNA_pol_Rpb2_2^RNA polymerase Rpb2, domain 2^302-430^E:5e-13`PF04565.11^RNA_pol_Rpb2_3^RNA polymerase Rpb2, domain 3^508-565^E:2.7e-12`PF04566.8^RNA_pol_Rpb2_4^RNA polymerase Rpb2, domain 4^603-665^E:1.1e-18`PF04567.12^RNA_pol_Rpb2_5^RNA polymerase Rpb2, domain 5^678-725^E:1.9e-07`PF00562.23^RNA_pol_Rpb2_6^RNA polyme…	.	.	COG0085^ DNA-directed RNA polymerase, beta subunit/140 kD subunit	GO:0000418^cellular_component^DNA-directed RNA polymerase IV complex`GO:0000419^cellular_component^DNA-directed RNA polymerase V complex`GO:0005720^cellular_component^nuclear heterochromatin`GO:0003677^molecular_function^DNA binding`GO:0003899^molecular_function^DNA-directed RNA polymerase activity`GO:0046872^molecular_function^metal ion binding`GO:0032549^molecular_function^ribonucleoside bindin…	MREGAETSAGKEKISNGSEKMDIDFEDLEFDEEEDDEPFDAAALQEMNLNKKKLADFCKKVSTTFFDKYGLISHQINSYNDFIKHGIQRVFDSIGEIVVEPGYDPSKKGDNDWRYASIKFGKVTVSRPTFWTGGKFSEDGGEEYLQLLPRHARLQFMTYSARITVQTHLKVYTKKRVRSDKFKTGVDQFVSNEFEMEDNRDLIIGRMPVMVNSDLCWMSDGNKKPDCEFDHGGYFIVKGAEKTFIAQEQICLKRLWVANNPSWMVSYRPVSKRKRVYIKLTETPKVEPVVRGGEKVLTVYFSVTEMPIWIFFFALGVSSDREVVNLIDVDTKDTEIVNILVASIHDADSKCESFRKQPVALNFVAELMKNCRFPPQESIEDCINNFLFPSLNSFKQKAR…		OG1_4602
comp76895_c0_seq1	2	p1	(T)13	13	134	146	AAACATAAAGCAAGCATTTCATCA	60.032	24	GTCTGAATTTACTGTGTCCATTGC	59.94	24	129	83	211	AAAATAGAAAAAAAAAAAAAATTCACATACTCATTCAATCTTATATAAAACCATGGCATGTTATATTAAAATAGCATCACATAAAACATAAAGCAAGCATTTCATCAGACCTACTTACGAATAGAAGCACTAGTTTTTTTTTTTTTGGGAAATTACTGTCATAGTATACAGAGGGCATGATCAATATAGCAATGGACACAGTAAATTCAGACAGAAAAGCAGTTACCTCGTTCTCGGGGTTTTGGATTT	249	No hit in this database						No hit in this database		No hit in this database				No hit in this database		No hit in this database
comp2828026_c0_seq1	1	p1	(T)10	10	119	128	AAACATACATTAGTTGCACGGAGA	59.958	24	CCTTGGGGATTTCTATGTAATTTG	59.973	24	145	89	233	AATTGGTACATATTACACATGCTAAAGTTGAAATATTAATAAACATAGGTCTGAGTGGTACGCAAGCGCCAACAAAGCGTCGTTTAAAAAAACATACATTAGTTGCACGGAGAAAATGTTTTTTTTTTCTGATAATTTTTTAATTTGATTATGGACATGGTAAAATTGTATTCGGTGATCGCGATCGTAATACGTGAACCTTGAAGCGTGCAAATTACATAGAAATCCCCAAGGTCGATACACCGCTTTGACAGATCG	258	No hit in this database						No hit in this database		No hit in this database				No hit in this database		No hit in this database
comp115967_c0_seq1	1	p1	(T)11	11	127	137	AAACATATTTCATTTGGCTCTGGT	60.133	24	TAGTAAAAGGCATACGGAAACACC	60.604	24	116	58	173	ACTACACCGTCATGTTCAAGAAGGTAACGCCCTTCCCAACTGCCATGCATAATCTCTCAAACATATTTCATTTGGCTCTGGTGTTAAAAGATCCTTCATTCCATCCCTTGTCCTATCGGAAAAAGCTTTTTTTTTTTCAGAATTTATTATGGTGTTTCCGTATGCCTTTTACTAATATTCTGATAATAAATAGGGTGCATTTGAGCTTGGGTGCA	215	No hit in this database						No hit in this database		No hit in this database				No hit in this database		No hit in this database
comp153439_c0_seq1	1	p2	(TA)6	12	140	151	AAACATCCAAAGTTATCAGCAACA	59.939	24	TTTTCAGGTTTTAAGGTTGTAGCC	59.944	24	219	40	258	CCACGAAAACAAAGTTCCTCTTTTATTAATAATGATAATAAAACATCCAAAGTTATCAGCAACATATTTATATATGCAACCCTAAACATAGTACACGTACAAAATTACCCATGTACCGTACCGCAGAGCGCTGCCCCGCTATATATATATATGATTTGTGAAGTTGTCTACACAATGGCAAAGTATGACTTCTTTATAACTTTCATAAACAGCAAGTGGATGGTTACAAAGGTTTGGCTACAACCTTAAAACCTGAAAATGTGACATTAACCAATGTTTCAGATAAGCTAATTAATTCTCTGATCTCCTCCATCACCTTGTATTTACAATGTTCTTAGGCTTCTTTGGAGAATTGCAGGAAATGATTTATGTTGCAACAGCAAAGCTTTCCTGCAGCCA…	2296	SPGI:CN16124	UniRef100_UPI0001982A1F	PREDICTED: hypothetical protein n=1 Tax=Vitis vinifera RepID=UPI0001982A1F	sp|Q66GP4|PP379_ARATH	Pentatricopeptide repeat-containing protein At5g13770, chloroplastic OS=Arabidopsis thaliana GN=At5g13770	pentatricopeptide repeat-containing	gi|460382917|ref|XP_004237182.1|	PREDICTED: pentatricopeptide repeat-containing protein At5g13770, chloroplastic-like [Solanum lycopersicum]	AT5G13770.1	Pentatricopeptide repeat (PPR-like) superfamily protein		Pentatricopeptide repeat (PPR-like) superfamily protein; FUNCTIONS IN: molecular_function unknown; INVOLVED IN: biological_process unknown; LOCATED IN: chloroplast; EXPRESSED IN: 22 plant structures; EXPRESSED DURING: 15 growth stages; CONTAINS InterPro DOMAIN/s: Pentatricopeptide repeat (InterPro:IPR002885); BEST Arabidopsis thaliana protein match is: Pentatricopeptide repeat (PPR-like) superfam…	cassava4.1_003894m|PACid:17984712	Pentatricopeptide repeat (PPR-like) superfamily protein	PGSC0003DMP400054633|PACid:24385862	Pentatricopeptide repeat (PPR-like) superfamily protein	comp153439_c0_seq1:367-2232(-)	m.118695	sp|Q66GP4|PP379_ARATH`Q66GP4`Q:79-620,H:61-592`52.49%ID`E:0`RecName: Full=Pentatricopeptide repeat-containing protein At5g13770, chloroplastic; Flags: Precursor;`Eukaryota; Viridiplantae; Streptophyta; Embryophyta; Tracheophyta; Spermatophyta; Magnoliophyta; eudicotyledons; core eudicotyledons; rosids; malvids; Brassicales; Brassicaceae; Camelineae; Arabidopsis.	PF01535.15^PPR^PPR repeat^239-261^E:0.55`PF07719.12^TPR_2^Tetratricopeptide repeat^276-301^E:0.056`PF13812.1^PPR_3^Pentatricopeptide repeat domain^279-307^E:0.66`PF01535.15^PPR^PPR repeat^285-307^E:0.0068`PF01535.15^PPR^PPR repeat^314-341^E:0.11`PF12854.2^PPR_1^PPR repeat^410-443^E:6e-06`PF01535.15^PPR^PPR repeat^417-447^E:3e-06`PF13812.1^PPR_3^Pentatricopeptide repeat domain^417-446^E:0.0047`PF1…	.	.	NOG331535	GO:0009507^cellular_component^chloroplast`GO:0009658^biological_process^chloroplast organization	MAFPTTPDWAQPWMIPCNNTARMSSNSRVMIMSRNLPLLSLLCFNSSRVSARSSSCSAPVLEHQSSCTQTTIGLDLQLQDLCPSPLPEPEDLNGLICSLLKDPQTAGIGHEYYEKAKENPGFIPQKSTLNLLVRYFMSSRNWGSISLLVQDFRAFHVFPDSSTCCRLIISSVRARKFKIVDSLLESLIGDDDKGAAVLGFDSAMKGYNSLHMYSSTVVLYRRMKSAGLVLEPGCYFSTMEAFLKMGKYEKVVSLFQEFEGRRVESKSKSKSTQFHAQIYRCLCKSLEKLGRPFEALEYFREMTRKGIPEDQSFYSSLICSFATAREVKLAEELLEEAEGKGMVRDPALFLKLVLMYIEEGMLERTFGVIDVMNRAKIRVSDCISCAIVNAFSRKRGPRV…
comp149092_c1_seq1	1	p3	(TCT)5	15	73	87	AAACATGACTCCTTCTCCACTTTT	59.588	24	GACACAGTGATGAAGAGGTTTCAC	60.081	24	128	1	128	CAAACATGACTCCTTCTCCACTTTTTATAAAGGAAAATACAACTTAAGGGTTCAAGAACGCAACTCCTCTCGTCTTCTTCTTCTTCTTCATCTTCGGGGTGGAGTGTGAAACCTCTTCATCACTGTGTCTCAGACGACGCTTACAACTTGGGAGGATCGGGTTCTTGGTATTGGATAAGAACCCAGGGATCGCATATTTACGTTGAGTATATAGAGAAGAAGAGTATGGCGAAGTTGATGATCAGAGTTCGGAGCAGGGATGGGTTGGAGCGGGTCACAATTGACACCCCACACGCCACAATCGCTCAGCTCAAATCTGAAATCGAGGCCCAGCTCCGAGTTCCCGTCCAATCTCAAACCCTATCCGCCAATCAAAACCTCCTGCTCGCCAAAACCCTA…	1725	SPGI:CN00861	UniRef100_UPI00015CADB7	PREDICTED: hypothetical protein n=1 Tax=Vitis vinifera RepID=UPI00015CADB7	sp|Q9LYC2|NPL41_ARATH	NPL4-like protein 1 OS=Arabidopsis thaliana GN=At3g63000	protein	gi|460393446|ref|XP_004242320.1|	PREDICTED: NPL4-like protein 2-like [Solanum lycopersicum]	AT2G47970.1	Nuclear pore localisation protein NPL4		Nuclear pore localisation protein NPL4; FUNCTIONS IN: molecular_function unknown; INVOLVED IN: biological_process unknown; LOCATED IN: cellular_component unknown; EXPRESSED IN: 23 plant structures; EXPRESSED DURING: 13 growth stages; CONTAINS InterPro DOMAIN/s: NPL4 (InterPro:IPR007717); BEST Arabidopsis thaliana protein match is: NPL4-like protein 1 (TAIR:AT3G63000.1); Has 392 Blast hits to 392 …	cassava4.1_010964m|PACid:17986328	Nuclear pore localisation protein NPL4	PGSC0003DMP400041577|PACid:24394241	NPL4-like protein 1	comp149092_c1_seq1:226-1470(+)	m.66644	sp|O82264|NPL42_ARATH`O82264`Q:4-412,H:2-411`72.93%ID`E:0`RecName: Full=NPL4-like protein 2;`Eukaryota; Viridiplantae; Streptophyta; Embryophyta; Tracheophyta; Spermatophyta; Magnoliophyta; eudicotyledons; core eudicotyledons; rosids; malvids; Brassicales; Brassicaceae; Camelineae; Arabidopsis.	PF11543.3^UN_NPL4^Nuclear pore localisation protein NPL4^3-87^E:2.5e-07`PF05021.10^NPL4^NPL4 family^157-401^E:9.9e-55	.	.	NOG245043^ Calcium ion binding protein	GO:0005829^cellular_component^cytosol`GO:0043161^biological_process^proteasomal ubiquitin-dependent protein catabolic process	MAKLMIRVRSRDGLERVTIDTPHATIAQLKSEIEAQLRVPVQSQTLSANQNLLLAKTLDDIARFTDMSNPHAPLSSLNIAHGSIVYLAYDGERTVAGPAFHPCGSFGKKMTMDDLIAKQMRVSRQEDPHCELVSFDRDAANAFQHYVNETLAFAVKRGGFMYGTVSPEGKVEVDFIYEPPQQGTEDKLLLLRDPDEEKIVDAIAIGLGMRKVGFIFTQSVTQDKKDYTMSNSEVLQAAELHGESELKEWVTAMVKLEVNEDGGADVHFEAFQMSDICIRLFKEGWFETEGTEDLDPKLSRMKKDVVVGVKDTKEVDNDFFLVVVKIADHQGPLTSAFPIENRNVPVTMRALKNYFDRTKSVPFVKRISDFHLLLLLGRFLDINADVPALAECVQTQTPV…
comp117713_c0_seq1	1	p1	(T)10	10	187	196	AAACATTCTAGCCCAACCAAGTAG	59.958	24	TACCAGTTGTCTGCAACAAAATCT	60.095	24	115	111	225	TCTCCTCCTTTTTCTTTATTTTATATTATTTTTAGAGAGCCATACTTCTCTCTCATGTTAGTATAGAAATAACATTTTTATTTCTTTTCCAATAATTATATCCTAGGTAGCAAACATTCTAGCCCAACCAAGTAGTTGACAGTATGAAGTTGATGCATTTCTCTTTAAGTGATTCTGTGATTGTAATTTTTTTTTTCTGCTTAGATTTTGTTGCAGACAACTGGTA	226	No hit in this database						No hit in this database		No hit in this database				No hit in this database		No hit in this database
comp126300_c0_seq1	1	p1	(A)11	11	200	210	AAACATTTCATTGGACCATAGGAG	60.454	24	TCGTTTTCAACAAGGTAAAACTCA	60.069	24	154	124	277	CACACATTTCATAGGCTTGAATAGAACTCATTCATAAATACAAATTAGAAAATTTAAAACAAGTCAAAATATGCAATTTTGGAATTTAACTTTTGATTCAATCTCCAAACTATTACATCTCTCCAAACATTTCATTGGACCATAGGAGGAAGTGTGCAGTCAAACTGCAAACAATCACAAAAAAATAATATGTTTCAACAAAAAAAAAAACACTAATAATAACTTCAAGTATAATTAATCAAATGATAAATATGTGAGTTTTACCTTGTTGAAAACGAAAGAAAGAA	287	SPGI:SNEE874965.1	UniRef100_B8BGT0	Putative uncharacterized protein n=1 Tax=Oryza sativa Indica Group RepID=B8BGT0_ORYSI	sp|Q9XIE6|ALA3_ARATH	Phospholipid-transporting ATPase 3 OS=Arabidopsis thaliana GN=ALA3		No hit in this database		No hit in this database				No hit in this database		No hit in this database
comp155816_c0_seq1	1	p1	(T)11	11	55	65	AAACATTTGTTTTTGCCACCTAGT	60.194	24	AACAAAACATACGATGAAAGAGCA	60.063	24	203	1	203	GAAACATTTGTTTTTGCCACCTAGTTGGCAAATTCAGTCAATTGCCTATTTCCATTTTTTTTTTTGTTCAATATATCTCCGGACTCAGTCAACGCTCCATTTCGAAATCTCTCTCAAGACCTTTCTTCAATTCTTCATTCTCCTTCTTCTTCAATCTTACCAGCGCCAAGAAATCTCCTCTGCTCTTTCATCGTATGTTTTGTTCAAAACATGTCGCTCTTTCTGCAATCCAAACATGGAACTCGCTCGATTCTCCTGGGGATGATCTTGTCTTTTCTTAGCTTATCATCACTCGCTCCTCCAGCTGAGTGCCGTTGCAGCGAGAGCTGTGACTTAGCTCTAGCATCGTACTACGTTTGGGAAGGCACAAACCTCACCTTCACTTCGCAATTGTTCTCT…	2410	SPGI:CN08592	UniRef100_UPI00019846D9	PREDICTED: hypothetical protein n=1 Tax=Vitis vinifera RepID=UPI00019846D9	tr|A8R7E6|A8R7E6_ARATH	Chitin elicitor receptor kinase 1 OS=Arabidopsis thaliana GN=CERK1	receptor protein	gi|345843162|gb|AEO18237.1|	Bti9 [Nicotiana benthamiana]	AT3G21630.1	chitin elicitor receptor kinase 1	LysM receptor-like kinase. Essential in the perception and transduction of the chitin oligosaccharide elicitor. Involved in chitin-mediated plant innate immunity. Located in the plasma membrane.	chitin elicitor receptor kinase 1 (CERK1); FUNCTIONS IN: transmembrane receptor protein kinase activity, receptor signaling protein activity, kinase activity; INVOLVED IN: defense response to fungus, incompatible interaction, response to chitin, detection of molecule of fungal origin; LOCATED IN: plasma membrane; EXPRESSED IN: 23 plant structures; EXPRESSED DURING: 13 growth stages; CONTAINS Inte…	cassava4.1_027981m|PACid:17967125	chitin elicitor receptor kinase 1	PGSC0003DMP400001331|PACid:24416373	chitin elicitor receptor kinase 1	comp155816_c0_seq1:211-2094(+)	m.160369	sp|A8R7E6|CERK1_ARATH`A8R7E6`Q:16-627,H:5-617`59.68%ID`E:0`RecName: Full=Chitin elicitor receptor kinase 1; Short=AtCERK1; EC=2.7.11.1; AltName: Full=LysM domain receptor-like kinase 1; Short=LysM RLK1; Short=LysM-containing receptor-like kinase 1; Flags: Precursor;`Eukaryota; Viridiplantae; Streptophyta; Embryophyta; Tracheophyta; Spermatophyta; Magnoliophyta; eudicotyledons; core eudicotyledons…	PF00069.20^Pkinase^Protein kinase domain^331-596^E:9e-48`PF07714.12^Pkinase_Tyr^Protein tyrosine kinase^331-598^E:1.3e-46	sigP:1`34`0.682`YES	ExpAA=33.87`PredHel=1`Topology=o241-263i	COG0515^ Serine/threonine protein kinase	GO:0016021^cellular_component^integral to membrane`GO:0005622^cellular_component^intracellular`GO:0005886^cellular_component^plasma membrane`GO:0005524^molecular_function^ATP binding`GO:0008061^molecular_function^chitin binding`GO:2001080^molecular_function^chitosan binding`GO:0042803^molecular_function^protein homodimerization activity`GO:0043621^molecular_function^protein self-association`GO:00…	MSLFLQSKHGTRSILLGMILSFLSLSSLAPPAECRCSESCDLALASYYVWEGTNLTFTSQLFSVPPSDIVAYSPPENIPNQDSVLARTRILVPFRCDCLENGEFLGRVFSYGVNPGDTYERVAETYYSNLTTVDSLRRFNSYTDNNIPDTGATLNVTVNCSCGDRDVSPDYGLFVTYPLRPGESLSSVANAANVSQDLVRRYNPGVNFNAGSGLVFVPGRDRNGNFPPMPKSTGLSTAGKAGISVAAIAGVFLLAGLIYVGFYRKRKEKVSLLPTSENQSHHFGQEVTALKGADSARAADGAAPVISGITVEKSVEFSYEELASATSDFSLANKIGEGGFGAVYYAELRGEKAAIKKMDMQATKEFLAELKVLTRVHHLNLVRLIGYCVEGSLFLVYEY…
comp126205_c0_seq1	1	c	(TA)6aatggaaacc(TCT)5	37	161	197	AAACCAAAATCATCAAACCAATCT	59.994	24	CTCCATTGAAGACTAATCAAACCA	59.539	24	240	23	262	CATATCGGAGCTATTACATTGGAAAACCAAAATCATCAAACCAATCTAAATCAAAACTACCAACTTATACATATATTCTGCAAAACCCTTTGAAGAATGTCTAGAAAATAGCTTTAATTAAAAGAAGGAAAAAATAGTATTAATACTATAATTGTGTGTGTATATATATATAAATGGAAACCTCTTCTTCTTCTTCTGCAGCTTCATGGTTGTGAGCTCTGAAGGAGGAACAAGGAAGATGGTTTGATTAGTCTTCAATGGAGTTGTGCCGGTTGGATGGAGCAGAAGGCGGGACCGGAGTCCCCTTGGGCAGAACGCTCAACCACAAACTTTCCGGCAACCGGCCGGCGTGGGGCTTTACTACTCCCATTGTTCTGACCGGCCTGGCGGCGACGCTGG…	492	No hit in this database						gi|508710281|gb|EOY02178.1|	Membrane lipoprotein, putative [Theobroma cacao]	AT1G68765.1	Putative membrane lipoprotein	Encodes a small protein of 77 amino acids. Loss of function mutations are defective in the process of ethylene independent floral organ abscission. Although the mutants have a normal appearing abscission zone, the floral organs do not abscisce. The peptide appears to be secreted and may function as a ligand. Arabidopsis 35S:IDA lines constitutively overexpressing IDA exhibit earlier abscission of…	INFLORESCENCE DEFICIENT IN ABSCISSION (IDA); Has 26 Blast hits to 26 proteins in 8 species: Archae - 0; Bacteria - 0; Metazoa - 0; Fungi - 0; Plants - 26; Viruses - 0; Other Eukaryotes - 0 (source: NCBI BLink).	cassava4.1_033697m|PACid:17962749	Putative membrane lipoprotein	PGSC0003DMP400030779|PACid:24387457	Putative membrane lipoprotein
comp112816_c0_seq1	1	p2	(CA)7	14	90	103	AAACCAACATTCCTCAGATCTCTC	60.008	24	ATTTCAAGAACTGCATTGTTGTGT	59.975	24	114	35	148	GGGCTTACTAGCAACCTAGGAAACTAAAGAAGCTGAAACCAACATTCCTCAGATCTCTCCAAAGCTACAACCAAATCAATCAATACTTCCACACACACACACAGAGCAATTCAGAACTTCAGATCACACAACAATGCAGTTCTTGAAATTCCCAATAAAGCAAACTTATTGTTATGACAGATATGAAATACCCAGATCGAGAAACACCAAAATAGGGGTTAAATATGCAACCTTTCTTGGCCAGCGGTGTCC	252	No hit in this database						No hit in this database		No hit in this database				No hit in this database		No hit in this database
comp154582_c0_seq5	1	c	(A)10tctctatattttctcttccgatctctgcttctttctggtctcccaggttcatacgtttcccttctctctccgtgtaaatac(AT)7	105	44	148	AAACCACATAAACACCCAAAAA	58.323	22	AATTTCAGAAAATTTCCAACCAAT	59.211	24	255	0	254	AAACCACATAAACACCCAAAAAATCATCAGGGAAAAAAAGAAGAAAAAAAAAATCTCTATATTTTCTCTTCCGATCTCTGCTTCTTTCTGGTCTCCCAGGTTCATACGTTTCCCTTCTCTCTCCGTGTAAATACATATATATATATATACAGAATCAGAACACAGAATAATAATTTCCCAGAATACGATTCTTATTTATAAGCCCACAGATATCAGATTCTAATTCCTTCAATTGGTTGGAAATTTTCTGAAATTTGTTGGGTTTATTTTCTTTACTGTTTAGCTTTTATCTTCCTGTTGAACTATCTGTAAATAATACCACGCTTATACGCCAGTAATCTCTTTTCGTATTTGCTTATTTCTCAAATTTCTGCTTGTGGTTGAAGATTGGGGGTTGTG…	2075	SPGI:CN02515	UniRef100_B9RCB5	2-deoxyglucose-6-phosphate phosphatase, putative n=1 Tax=Ricinus communis RepID=B9RCB5_RICCO	tr|Q9LDD5|Q9LDD5_ARATH	AT4g11570/F25E4_190 OS=Arabidopsis thaliana GN=AT4g11570	protein	gi|460400167|ref|XP_004245607.1|	PREDICTED: phosphorylated carbohydrates phosphatase TM_1254-like [Solanum lycopersicum]	AT4G11570.2	Haloacid dehalogenase-like hydrolase (HAD) superfamily protein		Haloacid dehalogenase-like hydrolase (HAD) superfamily protein; FUNCTIONS IN: hydrolase activity, catalytic activity; INVOLVED IN: metabolic process; LOCATED IN: cellular_component unknown; EXPRESSED IN: 24 plant structures; EXPRESSED DURING: 15 growth stages; CONTAINS InterPro DOMAIN/s: Haloacid dehalogenase-like hydrolase (InterPro:IPR005834); BEST Arabidopsis thaliana protein match is: Haloaci…	cassava4.1_009739m|PACid:17979036	Haloacid dehalogenase-like hydrolase (HAD) superfamily protein	PGSC0003DMP400021586|PACid:24391851	Haloacid dehalogenase-like hydrolase (HAD) superfamily protein	comp154582_c0_seq5:701-1840(+)	m.135967	sp|P44004|Y488_HAEIN`P44004`Q:134-317,H:14-194`31.72%ID`E:1e-14`RecName: Full=Uncharacterized protein HI_0488;`Bacteria; Proteobacteria; Gammaproteobacteria; Pasteurellales; Pasteurellaceae; Haemophilus.	PF13419.1^HAD_2^Haloacid dehalogenase-like hydrolase^134-314^E:1.1e-18`PF00702.21^Hydrolase^haloacid dehalogenase-like hydrolase^177-304^E:3.9e-06`PF13242.1^Hydrolase_like^HAD-hyrolase-like^269-336^E:4.8e-06	.	.	COG0637^ Predicted phosphatase/phosphohexomutase	GO:0016787^molecular_function^hydrolase activity	MVESIAATSLLRHLPVYGGFKCKDGPNRRRTFDVCRLPSLGFLGRKLVCKASLRRLQTDRRVVLSVRSQAMGVAKEAYSFQEKEQTPLDNGYWIETDVDRKPGIWPPENRADNPALHNPLLRQERMGCGWLAAIFEWEGVLIEDNPDIEKQAWLALSEEEGKSPPPAFILRRIGGMKNEQAISEVLCWSRDPVQVKRMASRKEEIYQAFQGGIYSFRSGSQEFVNILMQYKIPMALVSTRPRKAIENAIDSIGIGEIFNVIVAAEDVHRGKPDPEMFIYAAQLLQYIPERCIVFGNSNQTVEAAHDALMKCVAVASKHPMYELSAADLVVKHLDELSVVDLKNLADIESTEFGSAEPQVEMEEEDDPYPSSTVAIDDFW*		OG1_11828
comp134032_c0_seq1	1	c	(T)13gatagattgacagtgttttgttaatataggcaatggataccttttgacagtattttgacagtgcagtgtaatataggcaatggcc(T)12	110	1635	1744	AAACCAGATCAATCAAGATGTCAA	59.877	24	CTGCATTGTCAAAATAATGTAGCA	59.238	24	195	1586	1780	GAAGAAGATAATTTCAGCAAGTTGCAGAGTTATGTTGCAGAAATCAGAAAAACTAATCCTTTATCCAAATGTTTTGTGAAACTGAGTGATTGTACAGAATCCAATGGACAGAAAAGGTTTCTAAGATTGTATATGTGTTGGGAGGGGTGTAGTAATGGCTTCAAATATTGTAGACCTCTTATAGGTGTAGATGGGTGCCATTTGAAAGCTTCTACTAGAGGTCAAATGTTGGTTGCTATAGGGATAGATGCAAATGATAATATTTTTCCCTTGGCTTATGCTATTGTTGAAAGTGAAACAAAAGACTCATGGTATTGGTTTTTTGACCTATTGAAAAGGGATATGGGAATTAATGAAGATAATGAGCATGAATTCACTGTGATTTCTGATAAGCAAAAG…	1813	SPGI:SNFRFM4LP02RN8WH			-No-Hit-		transposon mutator sub-class	gi|462418560|gb|EMJ22823.1|	hypothetical protein PRUPE_ppb016826mg [Prunus persica]	AT1G64260.1	MuDR family transposase		MuDR family transposase; FUNCTIONS IN: zinc ion binding; INVOLVED IN: biological_process unknown; LOCATED IN: cellular_component unknown; EXPRESSED IN: shoot apex, embryo, leaf whorl, flower, seed; EXPRESSED DURING: F mature embryo stage, petal differentiation and expansion stage, E expanded cotyledon stage, D bilateral stage; CONTAINS InterPro DOMAIN/s: MULE transposase, conserved domain (InterP…	cassava4.1_002271m|PACid:17966124	MuDR family transposase	PGSC0003DMP400066596|PACid:24406411	GO:0008270										OG1_5177_p
comp146809_c0_seq1	1	p1	(A)12	12	675	686	AAACCAGCGCTTCATATTCTTTAC	60.052	24	CCCTGCATTGTAGATAAAATTTCC	60.095	24	200	517	716	TTCGTAAAACTATCAGAGCTTTACTATGCTGGAAGCCATGACATGGACATCAAGGGACCAGTCAAAGGACACAACTATGAAAAGGGCAATACGTGTCTTCTATGTCAACCTGCCACAGAATTTTTACCGATGATTGATGAGGTGTATAAAGCTTTATTGGGGAAAACTAAATCAATCCCAGGAGCTAAAGTAGAGAACAATAAGTTTTGCTTATCAGTGCATTATCGTTGCGTTGAAGAAAAGAACTGGAATGAGCTTGGTGAACAAGTAAAATCTGTGCTCAAGGGATACCCAGAGCTTCGATTATGTCAGGGAAGAAAGGTTTTGGAAGTTCGTCCTATCATAAAGTGGGACAAAGGCAAAGCACTGGAATTCTTGTTGGAATCGTTGGGTTACGCA…	797	No hit in this database						gi|225459340|ref|XP_002284201.1|	PREDICTED: trehalose-phosphate phosphatase [Vitis vinifera]	AT4G39770.1	Haloacid dehalogenase-like hydrolase (HAD) superfamily protein		Haloacid dehalogenase-like hydrolase (HAD) superfamily protein; FUNCTIONS IN: catalytic activity, trehalose-phosphatase activity; INVOLVED IN: trehalose biosynthetic process, metabolic process; LOCATED IN: cellular_component unknown; EXPRESSED IN: 10 plant structures; EXPRESSED DURING: 8 growth stages; CONTAINS InterPro DOMAIN/s: HAD-superfamily hydrolase, subfamily IIB (InterPro:IPR006379), Treh…	cassava4.1_028041m|PACid:17988530	Haloacid dehalogenase-like hydrolase (HAD) superfamily protein	PGSC0003DMP400016764|PACid:24385491	Haloacid dehalogenase-like hydrolase (HAD) superfamily protein
comp101401_c0_seq2	1	p1	(T)11	11	289	299	AAACCAGTCGTCAAAGTTCAATAA	59.141	24	AATACAATGCCTTTTTGCCA	58.161	20	103	221	323	GCCTTCCTTCACTTGTTGCTTCTGTTAATAAGTGGTAATAAAGGTTATGGAGTTTATACCCGGAACAGAGAACTCGAGACTTGAGAGGTCATACAGTCATACAACTCGGCATGGGCAATTGTAGTGTATATCATGCAATGCTTCTTCAAGCAGAGATTACAGAAAAGAGGACAAGAAAAAGAAATGGTTGAGATGTTGTTTAAGCTGGAATGGATTTTAAGAAACCAGTCGTCAAAGTTCAATAAGGAATGTTTCAAAGATTTCACTATCCAAGAACACCTCGTGTCCTTTTTTTTTTTCTTTTTGGCAAAAAGGCATTGTATT	324	No hit in this database						No hit in this database		No hit in this database				No hit in this database		No hit in this database
comp114174_c0_seq1	1	p1	(A)14	14	440	453	AAACCATAAACCAGATGAAACGAT	60.013	24	TGGCAATATAGACTTGTTTCTCCA	60.023	24	265	246	510	CATTTGTAATATATTTAACCAACTTATACATCTTGCCCAAACCCCTAGAGATTCATTCTCATTAGCCATATTTTCAAGCAGTACTGTAGCTCAAACAATAGATTATACCACATTTTAGATTTTGTAATTTGAGCCCACTGTCAAAAACTCAAATAATAATTAACATAAGCACTTAATTACAAAGTACAACCACAAGCTTTATGAAAGGTAAATTATATTGCTTCCTTGAAAATTATTATCAAATGAAAACCATAAACCAGATGAAACGATAGAGACAGGGAAGGGGGAGGGGGACGCACAAAAAGCATATAGAACCAAATGCAAAAATTAAAAATGGTTTGCTATCCACTTGTTTTTAGATTTTAGTTTTATTTACATTTCAGAATGTTATTAGTTGGT…	659	No hit in this database						No hit in this database		No hit in this database				No hit in this database		No hit in this database
comp132786_c0_seq1	1	p1	(A)12	12	283	294	AAACCCCATATCTTATGGTCTCAA	59.975	24	CTTGATCCATCTATAGCCCATTCT	59.86	24	263	158	420	CCCCTTTTCCCCAAAATAAAACACCCCCTCCTCTCCACAGGGTGGTGGAGGCAGATTCAATACAAGTTTAGTTAACTAATCACCAGTAAACTAGTAACTATTCCAATAAAATATTGAATATAAATTTGTAAATTGGCTAGATTTTAAAATTAAATTAGAAACCCCATATCTTATGGTCTCAAAGCTTCAACCTTTAACCATGGTTCATAAATATCTTCAAAATGACTGGCACCAGAAAATAATACAAGTAACAGACCATTAAAAAGGAAAAAGTATCTTTTCAAAAAAAAAAAAGGAAAAAGTATCCTATCCTTTCTCTCTGTCTCTCTATTTTTACAATCTTAAAAAAGGGGGGAAATGTTTTTCAACTTTCAAGTCAGGAGAATAAAAATTAAAGAG…	540	No hit in this database						No hit in this database		No hit in this database				No hit in this database		No hit in this database
comp732548_c0_seq1	1	p1	(A)10	10	271	280	AAACCCCTTCCATCTACCTAAAAC	60.011	24	GCTGATTGCCATCTATTACACAAG	60.049	24	268	114	381	GAAAATCCTCAATCTTTCTCTAAATAGAGCAAGTGTGTAGCTGCTAAGTCTCAAATAAGCAGTTCATTGCTGTGAATATGAAAATGATTGGTACCTTGTGCTTCCAACTTCTTCAAACCCCTTCCATCTACCTAAAACAAAGGAAGAACAGAAATCAAATAATTAGCTTGTTAATGAAGATCAATAGCTGGTGGACAAATGTCTTTAATGCAATGCTGGATTTTTCCAAAACCAAATATATCCCACCAGAGCCCACAGGGTGACGTCTTTAAAAAAAAAATCTTTTTGGGCTTCATTGCATGAAGCAATATTCAGCATGTGGAGATCAAAAAGCTCCAAGTCCTCGTGTTATGTTTCCCTTGTGTAATAGATGGCAATCAGCCAATCATTGTACAGTAT…	574	No hit in this database						No hit in this database		No hit in this database				No hit in this database		No hit in this database
comp1493_c0_seq1	1	p1	(A)12	12	120	131	AAACCCTTGTTTTTGCTTTCATAG	59.944	24	TTTATCTTTGGTTTGTTGGTGTGT	59.723	24	135	55	189	ATTGCACTCACTTACAAATATCAACAAAAAAAAACAACAATACACAAAACATGCAAAACCCTTGTTTTTGCTTTCATAGTAATTTGCACGCACTTCCCAAGTAAAATGCGCACTGCTACAAAAAAAAAAAACGCGGGGTTTTACACACGCCTAACGCCATTAACGCACACACCAACAAACCAAAGATAAATTAAAAGTTTAGAACATACTTACCAGCAATGTTGTCTGCCATTAACGAAA	240	No hit in this database						No hit in this database		No hit in this database				No hit in this database		No hit in this database
comp152864_c0_seq2	1	p3	(AAG)5	15	862	876	AAACCGGATTTGTGTGAGTTATTT	60.045	24	GGTGAATCACAAGACCTTTTCTCT	60.042	24	206	735	940	TAAGTAGTCCCATTGTCAAAAAGGCAGAGTTACCTTTATTTTCTTTTTTCTTTTTTCCAATTCCCTTCTTTTCATTGCATGTTTTTTTCCACATTCCCAAAGGAACACCATTCATCACGGCCACAACAATTTGGGAGTTGAAACAAATTATCTTCTCCCCCTCCTTGCCGGGTCACTTTCAATTCATTGTTTTTTTGTGTACAGCAATCACATGCTGTTTCAAGAACATTTATGGTTTTTCCTTCTCATCATTGCTGAAGCCTAGCTTGAGGAAAGTGTATGGAGGGGACTCAGAAAGAAGAGAGAGTTTATGTGGGCATTGGGGAAGATATGCATGATGGTTTTCAGAGCTTAGAATGGGTGCTCAGAAACTGGTCTTCCCAATCAACCACCATACTC…	1958	No hit in this database						gi|460409451|ref|XP_004250152.1|	PREDICTED: putative U-box domain-containing protein 50-like [Solanum lycopersicum]	AT5G65500.1	U-box domain-containing protein kinase family protein		U-box domain-containing protein kinase family protein; FUNCTIONS IN: ubiquitin-protein ligase activity, protein serine/threonine kinase activity, protein kinase activity, kinase activity, ATP binding; INVOLVED IN: protein amino acid phosphorylation, protein ubiquitination; LOCATED IN: ubiquitin ligase complex; CONTAINS InterPro DOMAIN/s: Protein kinase, catalytic domain (InterPro:IPR000719), U bo…	cassava4.1_033412m|PACid:17992515	U-box domain-containing protein kinase family protein	PGSC0003DMP400028172|PACid:24406974	U-box domain-containing protein kinase family protein	comp152864_c0_seq2:280-1959(+)	m.111051	sp|Q9FGD7|PUB50_ARATH`Q9FGD7`Q:2-559,H:14-519`39.05%ID`E:2e-112`RecName: Full=Putative U-box domain-containing protein 50; EC=6.3.2.-; AltName: Full=Plant U-box protein 50;`Eukaryota; Viridiplantae; Streptophyta; Embryophyta; Tracheophyta; Spermatophyta; Magnoliophyta; eudicotyledons; core eudicotyledons; rosids; malvids; Brassicales; Brassicaceae; Camelineae; Arabidopsis.	PF07714.12^Pkinase_Tyr^Protein tyrosine kinase^469-545^E:2.2e-12`PF00069.20^Pkinase^Protein kinase domain^469-548^E:1.2e-07	.	.	NOG247068	GO:0000151^cellular_component^ubiquitin ligase complex`GO:0005524^molecular_function^ATP binding`GO:0004672^molecular_function^protein kinase activity`GO:0004842^molecular_function^ubiquitin-protein ligase activity	MEGTQKEERVYVGIGEDMHDGFQSLEWVLRNWSSQSTTILILYADNSICRDYVYTPIGRLPSSSVNEEKLKDLEKYEEAKTDKILANYVAFCGKVKAEVLKIQRHDGSIEKMMVDLISDLQITKLVLSLTFMKPLLWKSRSALRGLFHIHNQKPDLCELFVVFGGKLVFLIEENGESVIKDEVGGVIAKAREKKKKKKKHGFKVLLERMLPDKEKRSCDSPSSSSSVSNGLVDQWEKNQNEIELYLTQLSSSNATGKTDCDAANDPLEDCVKPENMTTKERIEALKSKIREVQEVVQLNKKEAKAIVERQAKAEWAIRLCASRAEDLEACINEEMAKRAHLEEELDSAKEELYELQTEVEEKRTKLNSILELQRELASKVQLSSREKSHAEIQLERAVR…
comp153173_c0_seq4	1	p1	(T)15	15	1508	1522	AAACCGTATTTTGCAGTCAGTGTA	59.992	24	TGTAAAATAGGCCTCACAACACTT	59.162	24	206	1358	1563	GGGCGGAGGCCAGTAAGGGCCAAGCCTAGCACTCTATCTCTCGAAAATAAAGTTGCGCCTCTGCTACTAGCTATAGCAGCTTTTGGCGTAGTGGTAAGCGCCTGATCCTAACAAGTGGTATCCTATTCCTTATATGAGACATACTCAACAACCTTTCTAGTGAAGAAATGAATCAAAAAAGTCTATAATTTGTTGATGGCTTGCAGAGACAAGGTTTCCTGAAGAGCTGTTGAATGTTTTTAAGTTAAACCATCTAGATAACCAAGAGGTGCTTCAGATGCTTTTTGCCTTGAGAGATAACTTGCCTTTGAAAAACTATTCAAAAGAAATGTGTGGCATCCTTGAATTGAAAGGCAAGGAGGTTATGTTCTTGATATCAAAGCCAGAGATTTTCTCAAT…	1613	No hit in this database						gi|460387653|ref|XP_004239489.1|	PREDICTED: uncharacterized protein LOC101249458 [Solanum lycopersicum]	AT1G67790.1			unknown protein; BEST Arabidopsis thaliana protein match is: unknown protein (TAIR:AT3G01680.1); Has 208 Blast hits to 125 proteins in 13 species: Archae - 0; Bacteria - 0; Metazoa - 0; Fungi - 0; Plants - 208; Viruses - 0; Other Eukaryotes - 0 (source: NCBI BLink).	cassava4.1_032235m|PACid:17963435	AT1G67790.1	PGSC0003DMP400029653|PACid:24387818	AT1G67790.1	comp153173_c0_seq4:278-1444(+)	m.114218	.	.	.	.	.	.	MLFALRDNLPLKNYSKEMCGILELKGKEVMFLISKPEIFSMEKVFFLMQQTYDHPHRKNLPGSYVILWVPIATSDVWSHADEITFQFWSNSFPWFSIRQPRLLNSDVVQFIRREWNYNEEPIMVILNSDGVITNLNALDMVWIWGAKAFPFSTSKERELWENQKWSLQFITDGIDPLLSHWVEEGEKYICIYGSDDIDWIRNFNSRMDKIKRTGVQLEVIYVGWRNPTENIIDAIRQENSSVVFLSFAKMQLFWLRMDSIRNSVMRLGIDSNVKGEVMGLLDAVENRKQWGVIGKGSSSPEIITLHDRKLQECFDLFPEWGESVGKLGLLGAIRTAMESPLPSKPCYHSVTLPYQKEVSQETVFCSQCRRPMEKYVVYKCDVTDSTVE*		OG1_6722
comp152411_c0_seq1	1	p3	(CGG)5	15	59	73	AAACCTCTTCCGGGACTGCT	62.413	20	AGGAAATCAAGGAAACCATCGTAG	61.802	24	129	7	135	CAGATGGAAACCTCTTCCGGGACTGCTGGCGGGACTTCTTCGCCGGCGCCGCCGTCTTCGGCGGCGGCGGCGGTGGCGGGATCTTCCGCCGGTGGGGCTGCGGCGGCTACTTCTACGATGGTTTCCTTGATTTCCTCCGCCGGAGGGGCGGCCTTTTCGTCGACGACGACCACCGCCGGTTCCGCCGGCGTCTCCTCCGTGGGCGGCGGCGGCGGTGGAGCAGGAGCAGCTTTCTCCTCCTCCTCCTTGGGTGCTGTTTCTGGCTCCGTCAAGGCAGCGCGTGGCTCCTCCGGCACGGCGGCGCTTGGTTCCTCCGGCACGGCGGCGGGTGACTCTTCCGCCGCCGGAGCCTCAGTTTCCTTAGTCTCACTCTTCGGCTCTTCCTCGCTGGGTTTCTTC…	529	SPGI:SNDV037857.1	UniRef100_Q2Q0V7	Patellin 1 n=1 Tax=Cucurbita pepo RepID=Q2Q0V7_CUCPE	sp|Q9M0R2|PATL5_ARATH	Patellin-5 OS=Arabidopsis thaliana GN=PATL5	protein	gi|460392527|ref|XP_004241867.1|	PREDICTED: patellin-5-like [Solanum lycopersicum]	No hit in this database				cassava4.1_003845m|PACid:17960361	Sec14p-like phosphatidylinositol transfer family protein	PGSC0003DMP400009215|PACid:24394032	PATELLIN 2	comp152411_c0_seq1:3-527(-)	m.104692	.	.	.	.	.	.	LPNPEKKALDEFKQLIQEALNKHEFTAPPPPPPTAAPAKEEEEKKPSEEEPKSETKETEAPAAEESPAAVPEEPSAAVPEEPRAALTEPETAPKEEEEKAAPAPPPPPPTEETPAEPAVVVVDEKAAPPAEEIKETIVEVAAAAPPAEDPATAAAAEDGGAGEEVPPAVPEEVSI
comp4796_c0_seq2	1	p1	(T)11	11	280	290	AAACGACATAGAGGATTGAGGAAC	59.907	24	AGGCGACTATTTCTTTTACAATGC	60.052	24	217	200	416	GCAAGGGCAGTACTGTCTTATGGTTTGTAAACGTGCATATGGAATCACGCCCAAATCGCGGCTTTCCCTCTTCAACTCCGTAGATGATTTGCGAAGCAATTGGAACCGCAACGAAGAAGAAGTATCAGCGTTGGCCGAGTGCACCACCCCACCCCACTGTCCATCGCCACAAAGGTATGGCTGGTTTGAGGCAACGAGGGAAACGACATAGAGGATTGAGGAACTGGACGAAAAACATGGTTATGTTGCGGTAAAAAATAAATTAAATTAAATTTCATGTTTTTTTTTTTCGGCGGGTACACTGCAACCTTGAGTAGGGTTTCAGCGATTTTGGTGTGTTTGCGTGGGTTGGGTGATTGTTTTCGTGTGTTGGGTGTGTTGGATGCAGTGTGTGCATTG…	669	SPGI:SN081620_1429_1413			-No-Hit-		---NA---	No hit in this database		No hit in this database				No hit in this database		No hit in this database
comp1520959_c0_seq1	1	p1	(T)11	11	86	96	AAACGAGAAACTTTCGTAGCGTT	60.66	23	TTTTCAAGATTCTGTGTTTCCTGA	60.142	24	168	44	211	CGAGAAATCGCTTAGAGCCAAGCGCAAGAGTAACAGAAGGGCCCAAACGAGAAACTTTCGTAGCGTTTCTCGGGAACAAAGAGCCTTTTTTTTTTTCCTTGTGTTTTCCCGTGAAACTCAGAATCGCAAGACCCAGAGATTATTTTCTGCTTTTCTTTCTTATTCCACGCAAGAACAGTGATTTTTTCTCAGGAAACACAGAATCTTGAAAAAAAGAAAAGAAAAGAAAAG	231	No hit in this database						No hit in this database		No hit in this database				No hit in this database		No hit in this database
comp107903_c0_seq1	1	p1	(T)14	14	106	119	AAACGATAAAGGTTCCTGATTGAG	59.907	24	TACAGGAAATTGCAGGTAAATCAA	59.904	24	205	12	216	ATAAACCAAATAAAACGATAAAGGTTCCTGATTGAGGCAACCACACTTACTTTATTCTTATTCAAAATAAATCAATATTTAACCTGAAAATGAATAGTAGAGCAATTTTTTTTTTTTTTGGGATGTCTAAAGCGGTACCTATAAGCAAGTGTCGGTATTATTTTGAACCATGAAAGAGTGTTTTGGTTGCTCCTTGATTTACCTGCAATTTCCTGTATGGGTTAGATGATGCAGCTAAAATTATGATCTGTATATGCTTATCATACAAGAGGGGGGTTGGGTGGG	285	No hit in this database						No hit in this database		No hit in this database				No hit in this database		No hit in this database
comp977694_c0_seq1	2	p1	(T)10	10	143	152	AAACGGAGAACTCTTTCTTGCTTA	59.958	24	ACCACCCTGTTCTTCAATCTGTAT	60.168	24	165	54	218	GCCGCCGCGGGCGGCGGCGGCGGCGAAAGGGGGACATACCCATCGGAAGCCTTCAAACGGAGAACTCTTTCTTGCTTAGGGTTATGGCCAACTATCTTGATTGTTTTTAGCTTCTTGAGCAGCTTCAACTTCATTGATTTCATTTTTTTTTTGTTCTCAGGGGCTTAGAAACATGGAGTTTTGTGTGGGATTTCTATACAGATTGAAGAACAGGGTGGTGGTAGTTTAATGGAGGAGAAGGGCGGCGGAGGCGGAGAGTGG	261	No hit in this database						No hit in this database		No hit in this database				No hit in this database		No hit in this database
comp91184_c0_seq1	1	p1	(T)11	11	84	94	AAACGTAGCACAGGTTTCCG	60.168	20	GCTCACACTTTGAATTCTTCTCAA	59.934	24	288	19	306	AAAAAAATTAAATTAAAAAAAACGTAGCACAGGTTTCCGGCGGTTTTCCCACCTCCTTGGTCCACGGGTCATGGGTGATATGGTTTTTTTTTTTAAACTTGTATAGAACATCTTTCTTTCTTGAGTTACCAAATTAATAGATATGAAGTCTGGTGCATCTCTTTTGGCAAACACCAAATCATGTTATGCAATGAGATTAAAAAGATTATAAGAAATAAAGACTAATATTTATGTACCTAGACAACATCAATTATGTACCTTATAATTTAATTTGTACTTTTTGTTGAGAAGAATTCAAAGTGTGAGCTTGTCTAGAGTAGGCCGCGACAAACATTAATTTTTCTAAGTGTTCGATATTAATACGATCCCACATGAACTTTACAAGAAATGCATCCTACT…	451	No hit in this database						No hit in this database		No hit in this database				No hit in this database		No hit in this database
comp148819_c1_seq1	1	p2	(AG)8	16	190	205	AAACGTATAAACGCAAGTGGAGAT	60.299	24	CAGACAACACTCAAAGCAAGAGAT	59.985	24	243	50	292	CAGGGGAAGGTGTAAATGGGAAAACGGCACGGCAGTAGGTGCTTGAGTTGAAACGTATAAACGCAAGTGGAGATCCATCGCCAGCTGTTCCGTTCCGTGTCTTGCGAGTCGCGAGCGAGCCTCTCTCTTCTCACCCCTCTCCTCTCTGCTCATTTTCGCTTTGGAGAAGAAGTCTAGCCAGGAGAGACTAGAGAGAGAGAGAGAGAAAAACCACTCTCTCTCGCGTCTTCCAAAACCCTTCGTCGTTTTCCTACTAATAATGTGTGCTAATCTCTTGCTTTGAGTGTTGTCTGTGTTGATCTCCTCCCTGATCTGCTGCTTCTAATTCGCTGCGCTGAATTCCCGCCTTCTGCATTGTGATCAAACACTATCCTAGAATTCTGTGTTTCCGGAAGCGGG…	1690	No hit in this database						No hit in this database		No hit in this database				No hit in this database		No hit in this database		comp148819_c1_seq1:420-1691(+)	m.64633	.	.	.	.	.	.	MNSYQDLTSVGAEGDEANRVVGAETNASDMDDSENSYVFVNGSDGTSDDPGANELDTDVPAASAETKVVEDSNVSGDLNKSFEEERHGSLQGIGVILSTNEGEVSEDCLAGKENVDGTQVASNDSVQNQIEAVESQKYESTVESKPQTSQGQIDLKSSSVTSQDQVDLRSSSVTDSGDANQVTQEIILDSVVDLVNLDSATEQNNIDLTVDQHNSDSDLTVDQHSSDSTVGVENADSVTEQNKLGSTNNIDLTIITVEGENNQHVVVDAAECDPDKTEVKKGNYVGQTLNPCDVLEEGEKCTMAPMDDFECKSQHAKPEVGEVNDQQQFEVMATEIVEDGESYTHVNIPVESNSCELDHEGENLEKESSKGFSSDANPELERVRVDQGHEMENVVNEKH…
comp97142_c0_seq1	1	p1	(A)11	11	68	78	AAACTAACAGCCTTACCAATTTGC	59.968	24	AATTTAGCTGTCCATACTTGAGGC	60.051	24	238	39	276	GTTCTAACTGGATGTTGAACTTGCAATCTTATTGTTATTAAACTAACAGCCTTACCAATTTGCTTTCAAAAAAAAAAACAGTCTTACCAATTTGATTGTGGTTGTTTAAAAAATTATAAAATTTAACACATATAAAGTAGTTAATTGTTGTTGGCTTCACATTTTCACATGCATATGGGTTTAGGTATTCAGCTTCAAGCTTCTTTATTCCCTGCCACTGACAAAAATCCACTTTTGAGGAGATCTCTGATCTGCCTCAAGTATGGACAGCTAAATTACACTTTTACTGATCAATTCATCTTTATAAAACATAAAAATGTACTCCCT	327	SPGI:CN13460	UniRef100_B9SE17	Folylpolyglutamate synthase, putative n=1 Tax=Ricinus communis RepID=B9SE17_RICCO	tr|Q2V398|Q2V398_ARATH	Uncharacterized protein At5g05980.2 OS=Arabidopsis thaliana GN=At5g05980	atdfd ( thaliana dhfs-fpgs homolog d) tetrahydrofo	No hit in this database		No hit in this database				No hit in this database		No hit in this database
comp157151_c0_seq1	1	p3	(GCA)5	15	2519	2533	AAACTCCTAATTCCGTGAGTTCTG	60.057	24	TCATTTTCCTTTCCTAATTTTTGC	59.868	24	272	2484	2755	GATGTATCCAGGAATGTGGCATTCTCTGACCTACTTGGAGCAGATATATTCTTGATGTTATCAACTTTAAAGACCCTCCAAAACAAGATCAGAATCCAGTTCATAATCTTCATCTTTCATCAACTTGCTTAGCTTCCGAACCTCCTCACGTATTTCTTTAATTTGTGGGTGCAACTGATCTGAAACAACAAAAACATGAAACCGAGTCTTCAATTCAATCCAACTACATCCCGGCTCCTTGGTTACACAACGGAGACTCATCAAATGTCTGACCCGTTCGACATCCTGCACTCTACCAAGAGCTGAATAAATACTGGACAACAACACATAAGCAGATGATTCCAATGAGCCCAACTCCATTAATTTCTCTCCGGCATAGGCTCCCAACTCATAGTTTCG…	2759	SPGI:CN17081	UniRef100_UPI000198367D	PREDICTED: hypothetical protein n=1 Tax=Vitis vinifera RepID=UPI000198367D	sp|Q9SJZ3|PP169_ARATH	Pentatricopeptide repeat-containing protein At2g22410, mitochondrial OS=Arabidopsis thaliana GN=PCMP-E28	pentatricopeptide repeat-containing	gi|508709172|gb|EOY01069.1|	Tetratricopeptide repeat-like superfamily protein [Theobroma cacao]	AT2G33680.1	Tetratricopeptide repeat (TPR)-like superfamily protein		Tetratricopeptide repeat (TPR)-like superfamily protein; CONTAINS InterPro DOMAIN/s: Pentatricopeptide repeat (InterPro:IPR002885); BEST Arabidopsis thaliana protein match is: Pentatricopeptide repeat (PPR) superfamily protein (TAIR:AT2G13600.1); Has 49646 Blast hits to 13771 proteins in 238 species: Archae - 0; Bacteria - 6; Metazoa - 50; Fungi - 74; Plants - 48928; Viruses - 0; Other Eukaryotes…	cassava4.1_034374m|PACid:17982513	Tetratricopeptide repeat (TPR)-like superfamily protein	PGSC0003DMP400002169|PACid:24429001	Tetratricopeptide repeat (TPR)-like superfamily protein	comp157151_c0_seq1:67-2454(-)	m.189096	sp|P93005|PP181_ARATH`P93005`Q:60-793,H:11-715`43.68%ID`E:0`RecName: Full=Pentatricopeptide repeat-containing protein At2g33680;`Eukaryota; Viridiplantae; Streptophyta; Embryophyta; Tracheophyta; Spermatophyta; Magnoliophyta; eudicotyledons; core eudicotyledons; rosids; malvids; Brassicales; Brassicaceae; Camelineae; Arabidopsis.	PF01535.15^PPR^PPR repeat^126-151^E:0.24`PF12854.2^PPR_1^PPR repeat^229-261^E:4.5e-07`PF13041.1^PPR_2^PPR repeat family^233-272^E:2.4e-11`PF13812.1^PPR_3^Pentatricopeptide repeat domain^234-267^E:6.2e-07`PF01535.15^PPR^PPR repeat^235-265^E:7.3e-09`PF01535.15^PPR^PPR repeat^307-333^E:3.2e-06`PF13812.1^PPR_3^Pentatricopeptide repeat domain^307-332^E:0.0013`PF12854.2^PPR_1^PPR repeat^334-360^E:4.1e-…	.	.	NOG291314	.	MVPLFIIKNLKSPRQFYTLEPHLLGTSFRTSSSFISGYCLLTHHKAKYNWNTTHSFVLSNPLLSLLENQCKCMAHLKQIQAQMVTTGLFSDGFASSRLIAFCAISEMGSLDYCKLLLYHMQNSNSFSWNVAIRGYTESQNPIEAIFLYKELLVYIDKHNDDDTLRPDNYTFPLLFKVCSRLSLFYMGFEILVHVMKMGHYQDRFVHNALVHFLVCSGELEVAKKVFGENCARDVVSWNSLINGYVKSGRPCEALRAFREMRIEGVEPDEITMIGMALACSQLGSLVLGMEFHRYVVEKEMNLSLPLCNSLMDMYVKCGDLEKAKTLFDRMEERTAVTWTTMIVGYARFGFLDDARKLFDEFQLKSNVVTWNAMIGAYAQAQCGKEALKLFQQMQAMNVR…
comp3264620_c0_seq1	1	p1	(T)12	12	40	51	AAACTCTCTCCATTTCTTGACCAC	60.042	24	CGACATCTTACCCAAACCCTATTA	60.454	24	233	5	237	ATTTTAAACTCTCTCCATTTCTTGACCACAAATTATGTGTTTTTTTTTTTTGGAAAGAGAATATAATAATGACTAATTGTCCATTTTGGACTAAACACCATTACTCTTTTGTAACAAACATTGTGCCATGTAGCATGTATAAATAACAAAATCCATATTAAAGATCTTATTAGGAATGGTAGTGGGTTGTTAGTGATAGAGTTCAAAGATTCTATAATAGGGTTTGGGTAAGATGTCGG	239	No hit in this database						No hit in this database		No hit in this database				No hit in this database		No hit in this database
comp144805_c1_seq3	1	p2	(TC)7	14	130	143	AAACTGCCACTCTCTACTCCATCT	59.849	24	CCCCACTCTTTCTCAACTCTAAAC	59.708	24	180	85	264	GTCAATTGCTAACACTGCACATGAAGAGTGGAGTGGTCCGGTGGGGCAGTCTTCACTGTCCCCTCCCTATTTCCCTCTGCAAACTAAACTGCCACTCTCTACTCCATCTTTTGTCCATTCGCTTCTTCTTCTCTCTCTCTCTCAAGCACGTACTCTCTTCTGTTCTTCATTTATACATATATATATGCATATATATATACACGTACATACACTCACAAACAAATCCTATATACAAACAGAAGTTTAGAGTTGAGAAAGAGTGGGGCGTTTCACGTTTTTGAGGCTTGGTTGGTTGTTGGGGTGAGGTGAATGATGGAAGATCTCAGCAGCCTTGTGCTTCACGCTGCGTGGCTGTGAAGGAAGCGTTTGTACGGTACAGAGTGGAATTGAATAATAAGC…	642	SPGI:CN11542	no hit		-No-Hit-	No Matching Hit found	---NA---	gi|508782515|gb|EOY29771.1|	Class III HD-Zip protein 8 isoform 1 [Theobroma cacao]	AT1G52150.3	Homeobox-leucine zipper family protein / lipid-binding START domain-containing protein	Member of the class III HD-ZIP protein family. Contains homeodomain and leucine zipper domain. Critical for vascular development and negatively regulates vascular cell differentiation.	ATHB-15; CONTAINS InterPro DOMAIN/s: Homeobox (InterPro:IPR001356), Homeodomain-like (InterPro:IPR009057), Lipid-binding START (InterPro:IPR002913), MEKHLA (InterPro:IPR013978), Homeodomain-related (InterPro:IPR012287); BEST Arabidopsis thaliana protein match is: homeobox gene 8 (TAIR:AT4G32880.1); Has 3126 Blast hits to 3055 proteins in 249 species: Archae - 0; Bacteria - 0; Metazoa - 767; Fungi…	cassava4.1_001673m|PACid:17971534	Homeobox-leucine zipper family protein / lipid-binding START domain-containing protein	PGSC0003DMP400050744|PACid:24392211	homeobox gene 8
comp685881_c0_seq1	2	p2	(TG)6	12	315	326	AAACTGGACAATGCTAATGAAACA	59.939	24	AATATCATATCATCATAAGGGCAAAA	59.134	26	211	147	357	TTTTTTTTTTTTTTTTGGTTGTTGGAAGTGGTGGAAATTCAAAGTCACATTTTCTATGTGACATTTGAGTATCTATTTTTGCTGCCAAAAAATTAATTAGTGACAAATTCCAAGGGAAAATTTTGTCCAAATTGAGTTTAAAGAGCAAAACTGGACAATGCTAATGAAACATGAGTATTTCCCGGCTAGTGCAGGACAAAAATAACTTAACTTTGAATTTCTAGTTTGGACTACTTTCGTTTAACAGTTTTTTTGTAAGCTTTAACACAATATCTGGAGTCTGGTCCAATCACTGTAAAGCTTCACTCAAGTGCTGTGTGTGTGTGTTCCAATTTTGCCCTTATGATGATATGATATTTTTTCAATATGCATT	373	No hit in this database						No hit in this database		No hit in this database				No hit in this database		No hit in this database
comp157196_c0_seq2	1	p2	(AT)6	12	149	160	AAACTTCCAGCTTGTATCCTTTTG	60.058	24	CACTACAACATGTCTTGTGGCATA	59.984	24	272	21	292	GAACTGTGGTCATTTCTGCGAAAACTTCCAGCTTGTATCCTTTTGTCTCACCTTTGCCCTAGTCAACATATAAACACCGTATGTGTGTACATGTTACAAATTACGCACAAAGTAAGTGAATACTAGGTATATATATCTATATGCCGTAATATATATATATGCCGTATTTGGTTGGTGTGTATAAGAAATGGAAATATATGTTATATGTTTATTATGCACTATTGACAAGTATGTATAATGCATATGTTTAAGACATGTTATGATACTAGTATGCCACAAGACATGTTGTAGTGTTAATATGCCAAATTAATTATATTGTGAGTATGACATTATGTGTACGAATGTGTAGTATATACACCGTATTATGTACGCATGTCGGTTAGAATATGTCATAGGTAT…	871	SPGI:CN02764	no hit		-No-Hit-	No Matching Hit found	---NA---	No hit in this database		No hit in this database				No hit in this database		No hit in this database
comp104209_c0_seq1	1	p1	(A)12	12	144	155	AAACTTCTACAGGCCTCACAATTC	60.063	24	AAATCCCAATCACAAAAATAGGTC	59.528	24	149	55	203	CAGCTGGAAGACATTGCCACAGCCGCAAAGTATAATTCATATTCGTATTGCCAAGAAACTTCTACAGGCCTCACAATTCAGCTAGAATTGACACAAAAGAACCTGCCCAAAATCAGATCTTTAGATCAAAATGAGCTAAAAACAAAAAAAAAAAATTAGGCAATCTAGGGGTAGGCAATGGACCTATTTTTGTGATTGGGATTTTG	206	No hit in this database						No hit in this database		No hit in this database				No hit in this database		No hit in this database
comp157165_c0_seq1	1	p3	(TAA)6	18	91	108	AAACTTGTGTTGTGAGGTTTTGTT	59.066	24	GATTGTTCATTGTTGAAGAAGGTG	59.913	24	179	20	198	TAACATATATGGGAGTTTATAAACTTGTGTTGTGAGGTTTTGTTAATGCAATAACTTCATCATACATTTCTTGTAAGCCTTCATACAAGTTAATAATAATAATAATAATCTACAGACCTCAAAAATGACACCAAAAAAGTGGAACAATGAAAGCAAAAGTGAAAAACAAATCTTACACCTTCTTCAACAATGAACAATCTGCAGCTAGCCATGGCGATTTTCAGGCACTGCTGCTAGAACTCCCACTCCCGGGCATAATCAGCTCTCTCAACATCGCCACAACCTGCAACATATTAGGCCTCTTCGACGGGAAATCATCCACACATTGCAGCGTTATCTCCAGATATCTCACCATCTCTTTCACCTCCGCCGCTTCCGCCTCATCCGTCTGCCCTTTCG…	739	No hit in this database						gi|224101951|ref|XP_002312487.1|	predicted protein [Populus trichocarpa]	AT2G01950.1	BRI1-like 2	Encodes a leucine rich repeat receptor kinase and associated with provascular/procambial cells. Similar to BRI, brassinosteroid receptor protein.	BRI1-like 2 (BRL2); FUNCTIONS IN: protein binding, protein serine/threonine kinase activity, transmembrane receptor protein serine/threonine kinase activity, ATP binding; INVOLVED IN: in 7 processes; LOCATED IN: cellular_component unknown; EXPRESSED IN: 22 plant structures; EXPRESSED DURING: 13 growth stages; CONTAINS InterPro DOMAIN/s: Protein kinase, ATP binding site (InterPro:IPR017441), Serin…	cassava4.1_034159m|PACid:17961481	BRI1-like 2	PGSC0003DMP400051275|PACid:24386083	BRI1-like 2
comp153829_c0_seq1	1	p2	(TC)6	12	41	52	AAACTTTATGAAACCAAGCCTGTC	59.945	24	AGAGAAGAGTCTGAGAAATTCGGA	60.022	24	187	7	193	CTTTAATAAACTTTATGAAACCAAGCCTGTCCATTGCTCTTCTCTCTCTCTCTACTTTTAGTCCTTCGATTCAAATTCACTCCTAAAACGTCTTTAGGAGCAGAAGGCGAATGGCTATGGTGAAGATGAAGAGGAAGGAGAGGAATCAGGGCCCACATTATCTCCATTTCTCCGAATTTCTCAGACTCTTCTCTGTTTTCCTGTCTGTCTCTCCAGTTTTCGCCGCCGGCGAGCCCAATTTCGACTACGCCGACGCCCTCTCCAAGTCTCTGCTGTATTTTGAGGCGCAGAGGTCCGGCCGGCTGCCGTACAACCAGAGAGTGACGTGGCGTCACAATTCCGGCCTGACCGACGGCCTGGAACAGAATGTGGACTTGGTCGGCGGGTACTACGACGCCG…	1999	No hit in this database						gi|460395907|ref|XP_004243521.1|	PREDICTED: endoglucanase 11-like [Solanum lycopersicum]	AT2G32990.1	glycosyl hydrolase 9B8		glycosyl hydrolase 9B8 (GH9B8); FUNCTIONS IN: hydrolase activity, hydrolyzing O-glycosyl compounds, catalytic activity; INVOLVED IN: carbohydrate metabolic process; LOCATED IN: endomembrane system; EXPRESSED IN: 17 plant structures; EXPRESSED DURING: 11 growth stages; CONTAINS InterPro DOMAIN/s: Six-hairpin glycosidase (InterPro:IPR012341), Glycoside hydrolase, family 9, active site (InterPro:IPR…	cassava4.1_033958m|PACid:17964956	glycosyl hydrolase 9B8	PGSC0003DMP400001315|PACid:24416795	glycosyl hydrolase 9B8	comp153829_c0_seq1:111-1685(+)	m.124403	sp|O48766|GUN11_ARATH`O48766`Q:11-511,H:7-503`73.86%ID`E:0`RecName: Full=Endoglucanase 11; EC=3.2.1.4; AltName: Full=Endo-1,4-beta glucanase 11; Flags: Precursor;`Eukaryota; Viridiplantae; Streptophyta; Embryophyta; Tracheophyta; Spermatophyta; Magnoliophyta; eudicotyledons; core eudicotyledons; rosids; malvids; Brassicales; Brassicaceae; Camelineae; Arabidopsis.	PF00759.14^Glyco_hydro_9^Glycosyl hydrolase family 9^45-510^E:2.8e-164	.	.	NOG05134^ Glycoside hydrolase family 9	GO:0005576^cellular_component^extracellular region`GO:0008810^molecular_function^cellulase activity`GO:0030245^biological_process^cellulose catabolic process	MAMVKMKRKERNQGPHYLHFSEFLRLFSVFLSVSPVFAAGEPNFDYADALSKSLLYFEAQRSGRLPYNQRVTWRHNSGLTDGLEQNVDLVGGYYDAGDHVKFGLPMAFTATMLSWGVIEYGAEIAGAGELEHALEAIKWGTDYFIKAHTSPNVLWAEVGDGDTDHYCWQRAEDMTTSRRAFKIDENNPGSDLAGETAAAMAAASIVFRKTNPHYSHLLLHHAQQLFEFGEKYRGKYDSSVGVAKNYYASLSGYGDELLWAAMWLYRATDNEEYLEYAIKQGHSFGGTTWAITEFSWDVKYAGLQIIASQLLREGRHRNHNHRDVLEQYRSKAEHYVCSCLNKNDAGGNVQRTPAGLLYVRQWNNMQYVSSAAFLLTLYSDLLKSSGEMLRCPAGEITRE…		OG1_8345
comp139884_c0_seq1	1	p1	(T)10	10	190	199	AAACTTTTCCTTTTGTGGTGACTC	59.954	24	TCCAATTCAACCAGTAGTCAATGT	59.804	24	166	118	283	TTCGTGTGCCAATCTTTAATGTCTTTGAATAAGATTTGTAGTCCCTGTAAATGCCATAGCGGTAAACTTCTTTAGTTTGATGGTTCAGAATTTATTTACTTCTGATTTTTGGGGTTCGAAACTTTTCCTTTTGTGGTGACTCTGATCGCAGCTATTCATTTATTTGTTCAAGACTATAAAACACCAGACTTTTTTTTTTATTTTTATCATGAGCTTTGTTTTACCCTTAAGAAGTCCTAAGCTCCTAGTTACTTTTATATACATTGACTACTGGTTGAATTGGAACTGTGACAAACCCTTTGCTGAAGTTGTTGGGCCGGAGTTAACGGCTACAACTTCTGAGTAGGATGGTCGGTGGAAAAGTTTTGGTGTCATAGACTCTAACTGTGACAATTGGCC…	896	SPGI:CN15892	no hit		-No-Hit-	No Matching Hit found	---NA---	No hit in this database		No hit in this database				No hit in this database		No hit in this database
comp138038_c0_seq1	1	p1	(T)10	10	763	772	AAAGAAAGGTTATTTGCGTGTAGG	59.962	24	ACACACCTTGCTTGAAATGTAAAA	59.972	24	292	607	898	GGCTTCCAGGTCTGTGCTGTGCCAATAACTTTGATAAATGTTCCTGGCCAAATTGGGCTAGGCACCATTATTCCATCAAATCGTAAATATGACCTGACACTTATATTTGGTGCTTTCAATTTCTTCATGTCAGGATTTTTTTACATACTAATAGTGCAATCTGGAAAATTTGTGAATTCATTCTTTGACCTTTCTTTTTATGAACTCATAAACATTAAATTTGGCTATAGGCTATAGCTTTAGGTTGTGCTTTATTTATCCTAGACCTTACAGAAACACATAATTCAGTCCCTTTCTTCCACCTTCCGATCCCCTTTTCACTTCATTTTCTGGGAAACTGGGACCAAACATAGTTCCTTTTTGACCTAATAGATGTTAAAAGTTGAAGCCTTCTTTTTT…	983	No hit in this database						No hit in this database		No hit in this database				No hit in this database		No hit in this database
comp144904_c0_seq2	1	p3	(TTC)6	18	103	120	AAAGAAATAGGAAGGTGCTGAAGA	59.806	24	CTGAAATTAGGGATTGAAGAGGAA	59.969	24	218	10	227	TGTGCTTGGGAAAGAAATAGGAAGGTGCTGAAGAACAATGGAATGCTAAATAAGGATGGCTTCAATTCCAATCACTCCTTGTTTTCTCAAATTTAGGGCTTTTTCTTCTTCTTCTTCTTCTCAGTATTCTTATAATCACAATACTCAGATTGGGCTGATGCTGGCTTCGAATTCCGTTCGCTCTCTTCCCCGACCCTCTCTCCTTTCCTCTTCAATCCCTAATTTCAGGGTTTCAAAATTTGCTCCCAAATCCATCTCTCTCCTCCCCCAAACCTCTCGATTCTGCGAAACCCATCAACGCCTTACTAGAAAGAAATGGAAAATTTCATGCTTTAGGAATGAAGAATTTTGTTCTGGTGAGTCCAACCCTGAGGTGATTGAGGAGGTTCTGCAGGAAGA…	1569	SPGI:CN12029	UniRef100_D1IM13	Whole genome shotgun sequence of line PN40024, scaffold_25.assembly12x (Fragment) n=1 Tax=Vitis vinifera RepID=D1IM13_VITVI	tr|Q8VZ58|Q8VZ58_ARATH	Putative uncharacterized protein OS=Arabidopsis thaliana GN=At5g60750	protein	gi|460400069|ref|XP_004245558.1|	PREDICTED: uncharacterized protein LOC101244021 [Solanum lycopersicum]	AT5G60750.1	CAAX amino terminal protease family protein		CAAX amino terminal protease family protein; FUNCTIONS IN: endopeptidase activity; INVOLVED IN: proteolysis; LOCATED IN: chloroplast, membrane; EXPRESSED IN: 23 plant structures; EXPRESSED DURING: 14 growth stages; CONTAINS InterPro DOMAIN/s: Abortive infection protein (InterPro:IPR003675); BEST Arabidopsis thaliana protein match is: CAAX amino terminal protease family protein (TAIR:AT1G14270.1);…	cassava4.1_011925m|PACid:17980684	CAAX amino terminal protease family protein	PGSC0003DMP400021514|PACid:24390350	CAAX amino terminal protease family protein
comp2611176_c0_seq1	1	p1	(A)10	10	208	217	AAAGAAATGTTGCATGTGATGACT	59.94	24	CCAAGAATGCTTAAATTTCGAGTT	60.028	24	235	61	295	ATTGGTAATTTCGCTATAGTCAAGAAACTATTTCAGTAATTAACACTTCGGTTTAATAAGAAAAGAAATGTTGCATGTGATGACTGAAATGGTTCCTTGACTACTGCAAAATTACTAATTTGGTCCTGAGTAAACGAACGTCTGACGGTTAAACAAACGGAGGACCAAATTGATTAAGATTTTTAAAGTTGATGAACGTAAATAGACAAAAAAAAAATATTCAAGGACCAAATTGATAATTCTACTATAGTGAAGAGACCATTTCGGTAATTAACTCGAAATTTAAGCATTCTTGGAACAA	301	No hit in this database						No hit in this database		No hit in this database				No hit in this database		No hit in this database
comp70326_c0_seq1	1	p1	(A)15	15	127	141	AAAGAACAAGACAAATCCAACACA	59.948	24	CAAAGTGTTCCGTCTTTTTAAGGT	59.971	24	191	32	222	ATTGAAAGTTGTCTTCAAAAGCAATATACCAAAAAGAACAAGACAAATCCAACACATCTCCCAGAGAAAGGCGTCAGATTACCTCGACGCATTTTGAATTCCGCTACCGTTAGGGGAAAGTAAATTAAAAAAAAAAAAAAATCAGACAGAAAATGCTCCAGCAAGTCAATAAGAGTGAATAAAGAAAACGTCATTTCAGACCTTAAAAAGACGGAACACTTTGCG	225	No hit in this database						No hit in this database		No hit in this database				No hit in this database		No hit in this database
comp95792_c0_seq1	1	p1	(A)15	15	151	165	AAAGAACGCAATTGCTAACTAAGG	60.191	24	TCCATCAAAATGACACTAAACCAC	60.149	24	231	66	296	TAGTGCTGATAGTAATGATTCAGGTACTCATATTTTACTTTATCTTATTATTATTAAATTTAAGAGAAAGAACGCAATTGCTAACTAAGGACTAATGGACTAAAAAAGAAAAAGAAGTTAATAAGTAGCTCACATAGGAAGTCAAACTAGAAAAAAAAAAAAAAATTAAAGCTTGGAAAAAACTTATGAAATATGTTACTACATGACTCTTTTTTGAGCGTGCACGGACCTCTCTAGTGCTTAATTGTGTGACATAGGCCTCAATTCCTTTATGTGGTTTAGTGTCATTTTGATGGAAGTTGAGAATAATTTTTCCTACATATTTATGTTTGTATATTTGGACTGACTAAACTGTCTATAATTTTTCTTACAAATGAATATATATATATATATATAT	397	No hit in this database						No hit in this database		No hit in this database				No hit in this database		No hit in this database
comp140632_c0_seq1	1	p2	(CT)7	14	226	239	AAAGAACTGCAAATTTCTTTCCAC	60.045	24	AACTACTTTAATTCTTCTGCCCGA	59.716	24	110	181	290	TCATTGCAGCTGCCGGTGATGACGAAGCCGTCGAACTCTCCGATCTCGTCGTCCTCCGGGAACTCGCCGCGAGCCACGCGGAAAACCGCCCACGTCTCCCCTTCCTCCGCCAGCATTCTCAGGAAAACCCCGAAATACCCCCCGTACATCTTCTTCACGTACTCCGAGTCATCCGCGCACAAAAGAACTGCAAATTTCTTTCCACTCGCTTCCATTTCTACCCCCCTCTCTCTCTCTCTCGTTTTCTCTCACTAAAAGCAAGAGAAATCGGGCAGAAGAATTAAAGTAGTTTTTCGTTGTGT	302	SPGI:CN17729	UniRef100_B9T3D8	GMP synthase, putative n=1 Tax=Ricinus communis RepID=B9T3D8_RICCO	tr|O82225|O82225_ARATH	Putative defense-related protein OS=Arabidopsis thaliana GN=At2g23970	defense-related protein	gi|460369550|ref|XP_004230625.1|	PREDICTED: putative glutamine amidotransferase YLR126C-like [Solanum lycopersicum]	AT2G23970.1	Class I glutamine amidotransferase-like superfamily protein		Class I glutamine amidotransferase-like superfamily protein; FUNCTIONS IN: catalytic activity; INVOLVED IN: defense response; LOCATED IN: endomembrane system; EXPRESSED IN: 6 plant structures; EXPRESSED DURING: 4 anthesis, petal differentiation and expansion stage; CONTAINS InterPro DOMAIN/s: Glutamine amidotransferase class-I, C-terminal (InterPro:IPR000991), Glutamine amidotransferase type 1 (I…	cassava4.1_014905m|PACid:17990892	Class I glutamine amidotransferase-like superfamily protein	PGSC0003DMP400018870|PACid:24421814	Class I glutamine amidotransferase-like superfamily protein
comp150431_c0_seq1	1	p3	(AAG)6	18	1670	1687	AAAGAAGAAGATTAAGGCGGAAAT	60.001	24	TGGCCATATTATCAAAATGTGAAG	60.095	24	276	1592	1867	GTCAAGATGATCAACATCAAAGTTCGAAATGCTAATACTATTACACATTCAATTCCCAGCAAAAGAAGATGATCAAGTACCTTTTTTTTAATAACAAAATCACATAATTTTGAAAATTATAATCTATAAATAAATATAAAATTGGGATGCCAATTATGCCCTTGGCTTGACCTTGGCTCTAAGAGGGTTCTTCATCACCACAGTGAACTCCCACTTCTCACTGAAATCCACTTTGCCATTTTCCGGGTAAACGGACCATTCGAATTCCTGAACCAACCTTGCAATCATCAGATTCACGTGCATCATCGCCATGTTTAAGCCGGGGCAGATTCTCCGGCCGACGCCGAACGGGATCATCTTCACTCCGGTGACGCCGGTGATGTCCGCGGCTTCCTTGCC…	2084	SPGI:CN23491	UniRef100_A5BLL1	Putative uncharacterized protein n=1 Tax=Vitis vinifera RepID=A5BLL1_VITVI	tr|Q9SQY7|Q9SQY7_ARATH	At3g10570 OS=Arabidopsis thaliana GN=F18K10.15	cytochrom p450-like protein	gi|460410136|ref|XP_004250487.1|	PREDICTED: cytochrome P450 77A1-like [Solanum lycopersicum]	AT5G04660.1	cytochrome P450, family 77, subfamily A, polypeptide 4	encodes a protein with cytochrome P450 domain	cytochrome P450, family 77, subfamily A, polypeptide 4 (CYP77A4); FUNCTIONS IN: electron carrier activity, monooxygenase activity, iron ion binding, oxygen binding, heme binding; INVOLVED IN: oxidation reduction; LOCATED IN: endomembrane system; EXPRESSED IN: 12 plant structures; EXPRESSED DURING: 7 growth stages; CONTAINS InterPro DOMAIN/s: Cytochrome P450 (InterPro:IPR001128), Cytochrome P450, …	cassava4.1_034315m|PACid:17983269	cytochrome P450, family 77, subfamily A, polypeptide 4	PGSC0003DMP400047538|PACid:24408077	cytochrome P450, family 77, subfamily A, polypeptide 4	comp150431_c0_seq1:154-1092(-)	m.80703	sp|P37124|C77A2_SOLME`P37124`Q:1-311,H:201-510`74.6%ID`E:4e-173`RecName: Full=Cytochrome P450 77A2; EC=1.14.-.-; AltName: Full=CYPLXXVIIA2; AltName: Full=Cytochrome P-450EG5;`Eukaryota; Viridiplantae; Streptophyta; Embryophyta; Tracheophyta; Spermatophyta; Magnoliophyta; eudicotyledons; core eudicotyledons; asterids; lamiids; Solanales; Solanaceae; Solanoideae; Solaneae; Solanum.	PF00067.17^p450^Cytochrome P450^2-308^E:1.2e-78	.	.	.	GO:0009055^molecular_function^electron carrier activity`GO:0020037^molecular_function^heme binding`GO:0005506^molecular_function^iron ion binding`GO:0004497^molecular_function^monooxygenase activity`GO:0016705^molecular_function^oxidoreductase activity, acting on paired donors, with incorporation or reduction of molecular oxygen	MCFGIEMDEEMITTVDQMMKKVLIVLDPRVDDYLPILSPFFSKQRKRAMEVRKEQIETIVPFIEKRRRALQNPGSDKTASSFSYLDTLFNLKIEGRKSEPTNAEMVTLVSEFLNGGTDTTGTAIEWAVARMIHAPDLQSCLYDEIKRVVGERKVAEADVEKLPYLNAFVMELLRKHPPTHLSLTHAVIEPAKLGGYDVPTDCNVEIFLPGISDDPKIWPDPDAFDPDRFLSGKEAADITGVTGVKMIPFGVGRRICPGLNMAMMHVNLMIARLVQEFEWSVYPENGKVDFSEKWEFTVVMKNPLRAKVKPRA*
comp147741_c0_seq1	1	p1	(T)13	13	680	692	AAAGAAGCCAAGAAAGAAGACAGA	60.057	24	TCCATATAAGAGACGGTAAGCACA	60.043	24	290	578	867	AAGGCAATTGATCTTAAGAGTGACAATGAAGTGAATAGGCAATGCAATGAGGAAGTGATGAGAGATGAGTGAGGAGGCAACAAAATGAGGAAGCGATGAAATGAGAGGAGGGATAAGGTTAAAGGTTCTTGTCGGCATTGCATGCAATAGGGCATGCCGGCACACAGTTACAATTGCGAAAATATTGGTTCAAAACATTGCATGTTGATTATTGTAAAGGTTTGGAGGTATTGTCAGGAGAGAAGAATCTAGAGATGGAATGCTGTTATTGCAGCGAATGAGAGTGACACCTGGATGAAGAGGGATTTGAAGCCACATCAGAACAAAATAGCGAACTATTAGTTTCTTCACCCTTTTGGCCTTTCCTGTGTGCACATAATGTGACAACTAATGAAGAAA…	962	SPGI:SNFRFM4LP02TK96M			-No-Hit-		---NA---	No hit in this database		No hit in this database				No hit in this database		No hit in this database
comp128619_c0_seq1	1	p2	(AT)6	12	137	148	AAAGAAGGACTAAAAGTTGAATGACA	58.893	26	AAATGATTCGAGGGCTTATAAATG	59.758	24	252	44	295	TTTTTTGTCATAATAATACTAAAATTAAATGGAGATATTTTGATAAAGAAGGACTAAAAGTTGAATGACACTTATAAATTTAATACCAAAAATAAAATTATCTCATAATACAATCGTTTATTAATTATCTACATAAATATATATATATTTTTAAAAGAGATGAGGAGTATATCCAAGATCATTAACTGATCCTCACTATATTAGACTCGCCCAAAAGGCCTAGCTCGTCCTCACGCAGAAATTTCTCGATCTCCCTAGGCGGCTCCTCGAATCATTTATAAGCCCTCGAATCATTTATAAGCCTCGGGTTGGTTTCGCGCCCCCTTTGCGAGGGAATCCGCAACCTTACTTTGCTCCCTGGGGATATGTCTAAAGTTGATTTCCCAGTTCCATCTCTTG…	1291	No hit in this database						gi|9759309|dbj|BAB09815.1|	non-LTR retroelement reverse transcriptase-like [Arabidopsis thaliana]	AT5G42905.1	Polynucleotidyl transferase, ribonuclease H-like superfamily protein		Polynucleotidyl transferase, ribonuclease H-like superfamily protein; FUNCTIONS IN: ribonuclease H activity, nucleic acid binding; INVOLVED IN: biological_process unknown; LOCATED IN: cellular_component unknown; CONTAINS InterPro DOMAIN/s: Polynucleotidyl transferase, ribonuclease H fold (InterPro:IPR012337), Ribonuclease H (InterPro:IPR002156), RNA-directed DNA polymerase (reverse transcriptase)…	cassava4.1_027700m|PACid:17975762	Polynucleotidyl transferase, ribonuclease H-like superfamily protein	PGSC0003DMP400054729|PACid:24382041	DNAse I-like superfamily protein
comp1254286_c0_seq1	1	p3	(GAG)6	18	39	56	AAAGAAGGCCAAGATGATGGA	60.944	21	CTCTCTTGGTGTTCCTCCTCC	60.237	21	112	1	112	AAAAGAAGGCCAAGATGATGGAGGCGGTTGGTAGGTATGAGGAGGAGGAGGAGGAGGGGCCCGAGTAGGAGACCGGTCGTTGATGAGGCCGAGGAGGAGGAACACCAAGAGAGGGAGGGGAGCGAGCGACAGGGGTCAGCCGACCATTATGCACTGGCATAAGCGCCACCAATGAGGCGGCACCGGGATCCTGACCGGCAGGTAGGCCAGCGAGAAGGTGTGCGAACGAAGGGAGCGTCCGTGTCTCCTCTGACGACTGCGAACCGGCCGTGGAGCGTCTCATGGGAG	288	No hit in this database						No hit in this database		No hit in this database				No hit in this database		No hit in this database
comp131638_c0_seq1	1	p2	(AT)7	14	120	133	AAAGAATCAAAAGCCTCGTATGTC	60.032	24	ATTGTCCTGTATTTCACACCCTTT	60.044	24	279	90	368	GATCTCATGCATATAATAAGGCAACCATAGACACCAGTGTTTGATACATATAAACAAGCTAAGGATAAAATAGGTACGGCCGGTGCAACCAAAGAATCAAAAGCCTCGTATGTCTCTACATATATATATATATTCATTGATGAGTGAAGAGACTAACAGAAGGCTAAATGGTCCACCCCAGTCTCAAATTAAAGGAAACCAAATTAAAGCATGCATTCCTCACTACAGCATTTGGTCTGCCCTGGATGGCAATCTTCTGAAGAAATTAACAGGTGCAGAGGGGAGCTTGTTGCGAAAAATCGGATGTCTCAACACAAACAATCCAGTCAGGATGGCCACCACTTGAAAGGGTGTGAAATACAGGACAATCCCAGCAACTGAATACAAAATCAAAAACAG…	890	SPGI:CN29389	UniRef100_A2Q4U9	C2 n=1 Tax=Medicago truncatula RepID=A2Q4U9_MEDTR	tr|Q9M2R0|Q9M2R0_ARATH	Anthranilate phosphoribosyltransferase-like protein OS=Arabidopsis thaliana GN=At3g57880	protein	gi|508717546|gb|EOY09443.1|	Calcium-dependent lipid-binding (CaLB domain) plant phosphoribosyltransferase family protein isoform 1 [Theobroma cacao]	AT3G57880.1	Calcium-dependent lipid-binding (CaLB domain) plant phosphoribosyltransferase family protein		Calcium-dependent lipid-binding (CaLB domain) plant phosphoribosyltransferase family protein; FUNCTIONS IN: molecular_function unknown; INVOLVED IN: tryptophan biosynthetic process; LOCATED IN: endoplasmic reticulum, cell wall; EXPRESSED IN: 24 plant structures; EXPRESSED DURING: 13 growth stages; CONTAINS InterPro DOMAIN/s: C2 membrane targeting protein (InterPro:IPR018029), C2 calcium/lipid-bin…	cassava4.1_028353m|PACid:17979903	Calcium-dependent lipid-binding (CaLB domain) plant phosphoribosyltransferase family protein	PGSC0003DMP400040957|PACid:24412971	Calcium-dependent lipid-binding (CaLB domain) plant phosphoribosyltransferase family protein
comp140904_c0_seq1	1	p3	(GAT)5	15	874	888	AAAGACAGAGTGTTAGGGCTTGTT	59.768	24	AAATCAAGAAAACTAGTGGCAAGG	60.058	24	210	825	1034	CCCCACTCCCATTTTTAATAATCCCATCTTTTCTTCAACCTTTCCACCTTCCACAACCCAAACATTTGGCCTTTATTTCTTTCTTCCCAAGATTGCAGATTTGGGTGTTTTTGAATTTCAGTTCTGATAATGAAGCTGATAATCATGGCAGATGAGAATCAAACCCATCTTCAAGATTCATCATCACTGTCTCCTTCTTCCTCTGATGTGTGCAGTGATGATCTTTCCTCTGACTCAGATTTGTTTGGTGAAGAGGAGGAAGAAGAAGAAGATAGCCTGTCTCCATCATCTGGTTCTAGCCATGGTGATGAACCCTTGCAAGACATGTCAGCCCTCCTCCAAGAACTGCCCTTCAAGAGGGGGTTGTCAAAGCATTACAATGGGAAGTCACAATCATTC…	1100	SPGI:CN03955	UniRef100_C6SY88	Putative uncharacterized protein n=1 Tax=Glycine max RepID=C6SY88_SOYBN	tr|Q9LVB9|Q9LVB9_ARATH	Emb|CAB83157.1 OS=Arabidopsis thaliana GN=At5g56550	cold induced	gi|460377424|ref|XP_004234493.1|	PREDICTED: uncharacterized protein LOC101258531 [Solanum lycopersicum]	AT5G56550.1	oxidative stress 3	Encodes OXIDATIVE STRESS 3 (OXS3)&#65292; involved in tolerance to heavy metals and oxidative stress.	OXIDATIVE STRESS 3 (OXS3); BEST Arabidopsis thaliana protein match is: unknown protein (TAIR:AT4G26288.1); Has 1807 Blast hits to 1807 proteins in 277 species: Archae - 0; Bacteria - 0; Metazoa - 736; Fungi - 347; Plants - 385; Viruses - 0; Other Eukaryotes - 339 (source: NCBI BLink).	cassava4.1_017086m|PACid:17984180	oxidative stress 3	PGSC0003DMP400041655|PACid:24405942	oxidative stress 3
comp133981_c0_seq1	1	p1	(T)11	11	177	187	AAAGACCCAAAACAGTACCCATAA	60.039	24	TGTGAAATTTTCTGTGAACTTTGC	60.538	24	168	85	252	GTGTACAGGACAATTGCACCAACCTAAGTTCAAAAGTCAACAGTTACATTGTCAGTTCCTCCCCCACCCCTTCTCTACTTGGGTGAAAGACCCAAAACAGTACCCATAACTCATATTTTCCCAAATTGATGGTAGCGAGACTGACTATTGTATTTTCTTAAGGATGATGCTTTGGCTTTTTTTTTTTAGAAAAAATATCTTTAAAAGTATAAATAAAATTAAGATTTTTGCAAAGTTCACAGAAAATTTCACAAAATATACCCTTCCTATCATAAACCTTTTAAAAGAATTTAAATACAAGATCTCATACTAAAAGACAGCACATAACTTTCATAATAATAGCAGAAAGATTGAATTTTTGTATAAAGATATAGTTGTAGAAGCTGAAATTCTAATTAT…	562	SPGI:SNFRFM4LP02QUDCR			-No-Hit-		---NA---	No hit in this database		No hit in this database				No hit in this database		No hit in this database
comp155314_c0_seq1	1	p3	(GTT)6	18	615	632	AAAGACTGGTCCTTTTTCTTGTTG	60.07	24	ATCTCAATTGGAGACATCCTTAGC	59.997	24	275	427	701	TTTTTTTTTCGATACAATTTAGAGATATATGCATATTTATTCAAAGAATATAAATATGAATCCGACCAGCCTGTGCCGCCTGCGTACATAGGATTAAATGTGAAACATTTAATACCCATACGACAATAATAATAATCCTTTTAACTATTTCCATGTGATTTGTACGATCAATACCAAAGAAATTTTGGAATCAAAGTGCACGTAAAACACCAAAAAGAAAAAAAAGAAAAAAACAGGTGTGTACAATAATATGAAACAAGCTAAGTAACTCTGAACAATACCAGCACAACACAAAATCCTACAAACCACAACCAAATCTAACATTAATGGTATGAGAAGCAAACCAAATTGAACAAAAAAACCACACAATTAAGCACAGGTTAAAGAACAGTATAATGT…	1883	SPGI:SNFRFM4LP02R72MG			-No-Hit-		---NA---	gi|460390525|ref|XP_004240881.1|	PREDICTED: WEB family protein At2g38370-like [Solanum lycopersicum]	AT2G40480.1	Plant protein of unknown function (DUF827)		Plant protein of unknown function (DUF827); CONTAINS InterPro DOMAIN/s: Protein of unknown function DUF827, plant (InterPro:IPR008545); BEST Arabidopsis thaliana protein match is: Plant protein of unknown function (DUF827) (TAIR:AT3G56270.1); Has 1092 Blast hits to 990 proteins in 183 species: Archae - 2; Bacteria - 84; Metazoa - 493; Fungi - 73; Plants - 232; Viruses - 1; Other Eukaryotes - 207 …	cassava4.1_004537m|PACid:17964317	Plant protein of unknown function (DUF827)	PGSC0003DMP400050650|PACid:24397305	Plant protein of unknown function (DUF827)	comp155314_c0_seq1:415-1638(-)	m.149387	sp|Q5XVC7|Y2048_ARATH`Q5XVC7`Q:20-222,H:56-282`41.53%ID`E:5e-34`RecName: Full=WEB family protein At2g40480;`Eukaryota; Viridiplantae; Streptophyta; Embryophyta; Tracheophyta; Spermatophyta; Magnoliophyta; eudicotyledons; core eudicotyledons; rosids; malvids; Brassicales; Brassicaceae; Camelineae; Arabidopsis.	PF05701.6^WEMBL^Weak chloroplast movement under blue light^27-111^E:2.1e-11`PF05701.6^WEMBL^Weak chloroplast movement under blue light^142-278^E:1.8e-13	.	.	NOG308372	.	MAQKEESGTATETKNVVRPRVEIDTSPPFESVKEAVVRFGGSGPWIPHHLLRLAPPHPLQEQDGVLDLNKMEEQAVKYERDLMMKEQEALKVLKEVEAAKRFVEALKLNLMEEVSTFVSTPAKPQMHKLSPNPVQSPGYVLMELDQAKLELNKMSIDLAVIRTSVESLNKKMQKEKILLETEQFKKMAEASRHEVMKAMSEIERTKASLKLAEMRLIAAKKMEEAAKAVEAIAFAERKALLNCKTTASEGIITIPYEQYYALTQKAQQADELCNTKFVDSSPQNKKPDSPRLQNDALRDIGTDRTVPVFRSSISIGDILSRKLILQDDHIMVGKGQQQQQQRRQQQHVSFSQMLREQSGIILNPAKSGKDNNGSVHKQFIAHRKKFGFIQVPIPRHNKK…
comp123928_c1_seq2	1	p1	(T)14	14	176	189	AAAGAGTCAATACTGTCTCGGCTT	59.857	24	CACATCTGCAAATTGACATCATAA	59.896	24	235	12	246	CTGTTGAAGCACAAAGAGTCAATACTGTCTCGGCTTAGACTCGATCTCATGACTCCCTTATAGGAGAGTCACTACGTGTCATTTGAGCACGTGCTTGGCTGGTTAAATAAATATTGAAACGTAAAAATTAACTTATTATTATTTAGTCTTACTCATGGTATTATAAATGCATTAGTTTTTTTTTTTTTTAATGGTTCAATATGGACTATCTCATAATGCTTGCTTATGATGTCAATTTGCAGATGTGGATAACCAAAGCGGAA	263	No hit in this database						No hit in this database		No hit in this database				No hit in this database		No hit in this database
comp134040_c0_seq1	1	p3	(ATT)5	15	142	156	AAAGAGTTGGTTTGACCAATGAAT	60.147	24	CAGAAAATGGCAACTTACAAAATG	59.937	24	223	0	222	AAAGAGTTGGTTTGACCAATGAATGGTAAAATGGGACAGAAGTACTACCTCACTCAATTAAATTCAGTGGGGCTTCCTATTTTATATACTCTTGTAGTTTGATGGGAGTCGTGGGATTGTTGGTATCTTTTATTTAATTTAATTATTATTATTATTACTCCGTAGTATTTTCTTTCAATCCAAATGAACATAGATGGGCCATTTTGTAAGTTGCCATTTTCTGGAATGCTTATTCTTCTCTAGTTTTGTTTGTAAGCAGTGTTCTTGGGTGTGAGGTCGATACCAGAACAGGGTAAAATCTGAATGTCCCAGCACAAAAAATCTAATTATTTAGGACAAACGAATTATAGAAAGATCTCCTAAAGGTTCACTACACAAAATGCTTTGGAATGGTTATAA…	903	No hit in this database						No hit in this database		No hit in this database				No hit in this database		No hit in this database
comp157113_c0_seq1	2	p1	(A)10	10	332	341	AAAGATCTTCCATTTCTCAAAACG	60.007	24	AAGCCTTAAAGAATCAAAAGCTCA	59.931	24	113	288	400	TTATGTTTTTTTTTTTTTTTTTTGAAATAAAGAGAGCATAGTTCATTATTATAGACATGACTAATCTTTTTCAATTTGATGGCACGTTTGGTTCGCGAAATAGGCCTAAAATTGAATAGCATTTTTAATAATAGGGTTATCCCGCTGTTTGGTAAAACCTTCTATTCCCAGGAACATTGTTCTTGTGAATGACCTATTCTAGAGATTCTTAGGCCGCTTTAGGTATTAGGGTATTCCTGAGTACTCAGGAATAACTTATTTCCAATTTTACCGCATGGGGTTTTGGGGAAAGATCTTCCATTTCTCAAAACGCTCCTATATTATTTTTTTTAAAAAAAAAACTTGTAATTAAGAGCAATTCAGACTCCTTAAATGAATGAGCTTTTGATTCTTTAAGGC…	617	No hit in this database						No hit in this database		No hit in this database				No hit in this database		No hit in this database
comp143065_c0_seq1	1	p1	(A)10	10	1479	1488	AAAGCAGGTTGTAATTGAGGAAAG	60.058	24	CCTGCAAACAATTATAAACATCCA	60.127	24	266	1344	1609	GAAAAAGAAAAAGAGATAGAGGGATAAAAAGAAGCTGGGGATTGCATAAATCCTTTCCAAACACTAAGAAAAATCAAAGAGGAAGGGGAGATTGGTGAGGAAGAAGAGGATCCTGGGCCAGTAAGGGAGAAGGAGGATGACAATGATGAGGATTATGTGGTTTCTGAGAATGAATTGAGTGAGCAAATGGATGAGGAATGGGAAGATAAGGAGAGAGAAGTTGTGGCAGAAGAGAAAAGGAGATATCAGGAGTTGAATCTTACTCCTAGGGCACAAAAAGGGAACCAAAATAAGGCCATGGCCTCAAAGTCTGCTGGGAAGGGCAAGGGCTCTTCCAGGAAAAAGAAGAAATGAATGTATTCTGTTGGAATGTGAGGGGAGTGGGCTCCCAAGGCTCCC…	3277	No hit in this database						gi|508722459|gb|EOY14356.1|	Uncharacterized protein TCM_033752 [Theobroma cacao]	AT1G43760.1	DNAse I-like superfamily protein		DNAse I-like superfamily protein; CONTAINS InterPro DOMAIN/s: Endonuclease/exonuclease/phosphatase (InterPro:IPR005135), RNA-directed DNA polymerase (reverse transcriptase), related (InterPro:IPR015706); BEST Arabidopsis thaliana protein match is: DNAse I-like superfamily protein (TAIR:AT1G40390.1); Has 1816 Blast hits to 1744 proteins in 56 species: Archae - 0; Bacteria - 6; Metazoa - 164; Fungi…	cassava4.1_033183m|PACid:17963979	cassava4.1_033183m	PGSC0003DMP400040846|PACid:24382861	DNAse I-like superfamily protein
comp127119_c0_seq2	1	c*	(T)10(TTC)5*	23	458	480	AAAGCCACATTCATCATCTTTCTT	60.359	24	ATAACACAGCCCAAACTCATCAT	59.781	23	294	240	533	CCATAGCATAATTTGCCCCATTCTTGGCCATTAAATTTTCACTTTCTACGCCATTAAATTTACAATAACATGGAGCGCACAGAGAAATACCACATTCAATATATATACATTTTAATGACTGATAATATTATGAATTATTATTACGTAAATCTTCATAGCTCTCCAGCAGCATCATTGGACGACGAAGACCTCATCTTGCTGTTAAGATACAAGCCAACACCAACAACCAACAGAACCACCAAAGCCACATTCATCATCTTTCTTGACCTCTTAAGCTGCGCCGCCTCCGCACTATCCATCATTTTGGCAGCTTTTCCGGCGGCGCCATCAGATTTTCCAGCAACGGCGGCCCTTTTATCATCCGCCGCTTTCTTATCATCGGAAGCCGCGCCTACGCCT…	947	No hit in this database						gi|460412076|ref|XP_004251429.1|	PREDICTED: uncharacterized protein LOC101258622 [Solanum lycopersicum]	AT2G27140.1	HSP20-like chaperones superfamily protein		HSP20-like chaperones superfamily protein; FUNCTIONS IN: molecular_function unknown; INVOLVED IN: response to heat; LOCATED IN: membrane; EXPRESSED IN: 19 plant structures; EXPRESSED DURING: 12 growth stages; CONTAINS InterPro DOMAIN/s: Heat shock protein Hsp20 (InterPro:IPR002068), HSP20-like chaperone (InterPro:IPR008978); BEST Arabidopsis thaliana protein match is: HSP20-like chaperones superf…	cassava4.1_022951m|PACid:17975000	HSP20-like chaperones superfamily protein	PGSC0003DMP400032633|PACid:24409887	HSP20-like chaperones superfamily protein											OG1_17816
comp145456_c1_seq2	1	p1	(A)10	10	26	35	AAAGCGCCCTCTGAGAAGTTAT	60.73	22	CAATTCTTGTCCATATGATTGCAT	60.102	24	138	1	138	CAAAGCGCCCTCTGAGAAGTTATTTAAAAAAAAAATGAAAAACTGCACTAGACTAGAGTAGATGAGAAGGCAAATGCTTGCCTACAAAGATCACGTAATGAAAGAAGAATAGCAAATGCAATCATATGGACAAGAATTGGTCACATTAATTATATTCCGGCCCAAATAAATATTTTGTATTTCATACCCTTCTTTATTCCAGGTTCAAATGAAGAGGGGATAGAATGCAATCCAGAGAATATCGACTCTCAAACATGAATATTGAAGATCGATTGTTGACAATAAGCTTTCATCATTATGCCTTATCGTGTGCTGATTAGAAAATGATATTTCCTAGACTAAATTACAAAAGCATATGCAAGAAACATGAATGACCGAGTTTCTCAAGAATTCTGAAAT…	444	No hit in this database						No hit in this database		No hit in this database				No hit in this database		No hit in this database
comp140709_c0_seq1	1	p1	(A)10	10	549	558	AAAGCTCAGAAGCAACACAAAGTA	59.659	24	AAGGGTGATGATTGTATGGAAAAT	59.86	24	218	407	624	ACACATCATTCAATTCAAAATAACAACAAAAACCTAATATCTGAGCAACATTCCATATAATAGCCTAAGATAATGCTAAAAAGGGTAAAACCAACAACCTAGCAGCAATGAACTTGGAGTTTTTATTATTATCAAGCATTGGCTACATGAATACATTTTTCCATTCAGCTAGGCTACCCTCACCTCTAGAAAATCACGGGAACTTGCACAGAGTAAAACTTTTTCTTTTATACTCTCTGAATTCATTCTGTAGGGCCAAAGACATGTCGTGAACATTTTAGTTACACCTGTAAATTCATTGTTAACTCTTCTTCGGTAAACCCACCATTAAGCATCCATCATTACTTTATTAGACAATTATTCAAGTAAGAAACAACAATACAACCTAAAATAGTAATT…	758	No hit in this database						No hit in this database		No hit in this database				No hit in this database		No hit in this database
comp121327_c0_seq2	1	p1	(A)10	10	32	41	AAAGCTCCTTGCACATAAGACATT	60.527	24	TAATTTGCTTTCACATTCCTCAAA	60.006	24	175	4	178	AATGAAAGCTCCTTGCACATAAGACATTAGCAAAAAAAAAAGAGTAGAATAATTAGTTCTCCAAATCACCACTTAATCACAAGAGTAAATGGATTATTGCTGGGTTTAAATTGTGAGAAGGGTTCCCAGAAAAGAATGGATGAATTGAAGCATGTTTTGAGGAATGTGAAAGCAAATTATTTGACAAGAGAGCAAGGGAGATGATAATCACAAGATATTTTCTAGTGGTAATGAAAAGTGCAGTAAGTAAGGTACTCACTGGCTGTCATGGCTGATAAACAT	282	No hit in this database						No hit in this database		No hit in this database				No hit in this database		No hit in this database
comp83911_c0_seq1	1	p1	(T)10	10	26	35	AAAGCTGTACGAAGAGGTTAAGG	58.246	23	CCATAAAATGGTTGCTATAACAGG	58.919	24	103	0	102	AAAGCTGTACGAAGAGGTTAAGGTATTTTTTTTTTCCTTGAGTCTGTGATTCATTCCATTTCCAGTTCTTTTTGCTTTACCTGTTATAGCAACCATTTTATGGAGATTGCCCTTTTGGGTGTTTGGACTATGAATGTTCTGCATGTTGTTCAGTAGATCTTTTAGATGCTTCTTACCATGTCATGCTTTCCATATGTAAATGTAAATGCCACTTGCATCCCTCCAGTTTACCATTTTGACTAGTCTTTCCGTGTTCTAGTCTTGCATGCAACATTATCTATTTCTTATGCGCTGCCAGTGTTTATACATTGACATATAAACTGCAATTGACCTTTGGCATATGTTCTTTCCTAAACTTATGCACTCTGTACTTTTCTTGATTGAATCTAATTGACTCTG…	582	No hit in this database						No hit in this database		No hit in this database				No hit in this database		No hit in this database
comp4650327_c0_seq1	1	p2	(AG)7	14	195	208	AAAGCTTAAGAAAAGGTCAACGAA	59.847	24	GCTATATAAACCACCCTTCCATTC	59.214	24	200	44	243	TGGGAAAAGAAGTGTTTGGCTTTGGTTAAATACAAGAAAGAATGAAAGCTTAAGAAAAGGTCAACGAACAAAATTAATGAGGTTGGAATGTTGGGTGTGGGATAGAAATGGTGACTATAGAGCTAAAAGCAAGTAAAAATATATAAGAAATGAGTTGATTTGGCTGGGTTGGGTGAGATGGGTGGGGCCCTTGTAGAGAGAGAGAGAGATGTGAGTGAGGGAATGGAAGGGTGGTTTATATAGCGG	246	No hit in this database						No hit in this database		No hit in this database				No hit in this database		No hit in this database
comp152470_c0_seq1	1	p3	(GCC)5	15	316	330	AAAGCTTCATTGTTCTTCCATCTC	60.134	24	AACTAGGTAGTAGCCGAGGATGAG	59.399	24	261	175	435	CATTTCTACAAGTAATATTTTCGCATTCTATAATTTATTTATTTTTTTCTTGTAATATACTTTTCCACTCTCTGTTTTCAACGTTTGCCCAACATTTCTTTACTCTTTGCTCAACAAATGAAAGCGAGAGTATTTTCCATGCCACATTAAAGAACTCCATAGTCAAATTGAAGCAAAAGCTTCATTGTTCTTCCATCTCCAAGGTCCTTCCATGGCGATAAATCACAGAAAGCTATTATATGCTAACGAAACTACTTGTGGCGGTGATGGATGCGACCCGCCGCCCTACGGCACCGGGGACTATTACTTCCCTCTGCCGCCGCCGCCGCCGCAAGAGAAATCAGGCGGAAACGGCGGCGGCAACACTAGGGAAATCACCATCGCCGCCGCAATAGTGGG…	1632	No hit in this database						gi|508706821|gb|EOX98717.1|	RING/U-box superfamily protein, putative [Theobroma cacao]	AT1G72220.1	RING/U-box superfamily protein		RING/U-box superfamily protein; FUNCTIONS IN: zinc ion binding; EXPRESSED IN: inflorescence meristem, root, flower; EXPRESSED DURING: 4 anthesis, petal differentiation and expansion stage; CONTAINS InterPro DOMAIN/s: Zinc finger, RING-type (InterPro:IPR001841), Zinc finger, C3HC4 RING-type (InterPro:IPR018957); BEST Arabidopsis thaliana protein match is: RING/U-box superfamily protein (TAIR:AT4G3…	cassava4.1_009424m|PACid:17984051	RING/U-box superfamily protein	PGSC0003DMP400031043|PACid:24379303	RING/U-box superfamily protein	comp152470_c0_seq1:212-1258(+)	m.105715	sp|Q8LFY8|ATL54_ARATH`Q8LFY8`Q:55-317,H:86-371`37.04%ID`E:1e-40`RecName: Full=RING-H2 finger protein ATL54;`Eukaryota; Viridiplantae; Streptophyta; Embryophyta; Tracheophyta; Spermatophyta; Magnoliophyta; eudicotyledons; core eudicotyledons; rosids; malvids; Brassicales; Brassicaceae; Camelineae; Arabidopsis.	PF12678.2^zf-rbx1^RING-H2 zinc finger^147-191^E:4.5e-11`PF13920.1^zf-C3HC4_3^Zinc finger, C3HC4 type (RING finger)^147-195^E:3.8e-07`PF13639.1^zf-RING_2^Ring finger domain^148-191^E:2.9e-15`PF00097.20^zf-C3HC4^Zinc finger, C3HC4 type (RING finger)^149-190^E:6.7e-07`PF12861.2^zf-Apc11^Anaphase-promoting complex subunit 11 RING-H2 finger^149-193^E:9.3e-06	.	ExpAA=23.25`PredHel=1`Topology=i55-77o	COG5540^ RING-finger-containing ubiquitin ligase	GO:0016021^cellular_component^integral to membrane`GO:0046872^molecular_function^metal ion binding`GO:0008270^molecular_function^zinc ion binding`GO:0016567^biological_process^protein ubiquitination	MAINHRKLLYANETTCGGDGCDPPPYGTGDYYFPLPPPPPQEKSGGNGGGNTREITIAAAIVGGFVLLILGYYLVIVKNCFGWIRGRRPEQGRGPEGENREFLDENRGPVIDHPIWYIRTIGLQPSVINTITIFQYKPGHERLIEGTECSVCLNEFQEDETLRLLPKCNHAFHIRCIDTWLRSHTNCPLCRAPIVSNAAAPVRNPIPTAPVQAENRPERNIERDDVETGNRENREEEAQVQESDGDETRKTERTSNGNDGVVYWTSTRRSLSVGSSIAANIVDFVEHEEACLGDPEASQSNTGRNSRTQRTMGAGSITECLHKKPVLMKRSFSYAGMPFFSRNQPNTP*		OG1_18960
comp157035_c1_seq1	2	p2	(CT)6	12	415	426	AAAGCTTTCACTAAGTTCCAATGC	60.182	24	CTCTGCATGGAGACAGAGTACCTA	59.964	24	210	317	526	AGAAGAAGAAGAAGAAGAAGAAAAGAAGAAACAGCCACCATAGCAATGCCATCAAATACCCCTTTTACTTAACAATTCCCTTTGAAAACTTTCCCAAACCCAACACAGTTCTTGTTTGCCTGATCCCTCATCCTTCCACAGTTGCATATGTGAAGTCCAGATGATTTGTAGACATTGATTATTCACAATCATAAGCATATATCTAGAGTTGTTATGGTAATCATCACTATCACAATTTGAAGATAACTGGGTGGAGTAGCTAATTTTCACTTAGAATAACCTTGCAGCAAAAATTGGTTATGATAAACAACGAATGAAAAGCTTTCACTAAGTTCCAATGCCCCTGAAATTTTATGAATATAAGTTGCATATTAACTAATAACTACTACTACAATCTCA…	582	No hit in this database						No hit in this database		No hit in this database				No hit in this database		No hit in this database
comp8228_c0_seq1	1	p1	(T)13	13	29	41	AAAGCTTTCAGAAGGGGTAAGGT	60.815	23	TCCAAGAATCTGTTTTAGACGACA	60.162	24	140	3	142	GTGAAAGCTTTCAGAAGGGGTAAGGTGATTTTTTTTTTTTTCGTGTTTGTATGGTATGAGAATATTCTCCTGATTTCACAGTTATTCGTGATTATTAATGCTCGGTTTAAGTTATGAGGTGTCGTCTAAAACAGATTCTTGGAGACTATTATTTTATATCTGAATTGAACGTTTAGTGTCTTTGTTTCTGTGATGTATCAGTGGAGCCTTCAAGTTTAGAGGG	223	No hit in this database						No hit in this database		No hit in this database				No hit in this database		No hit in this database
comp152258_c1_seq1	1	p2	(AG)6	12	1773	1784	AAAGCTTTTGTTCTATTCACCTGG	60.058	24	CAGTGCTACATATTGATGATCCGT	60.284	24	272	1550	1821	ATCGTCGTCTCTTTCTCTGTCCTAGGGTTTTCTCCATCTCTCTCTGCCCAAGCAAGCTCGATTCGGTATGGACAATCACACATCACCCTCCATAGACGCGCACCAACCTTCATCTTCTTCCACTCAGCTCAATTTCAATCCCAAAACCCCATCGCGGACCCATCTTGTTGTTTCCGGGATCAATTCCGCCTCACCGTCGAGGACTATCTACGGCGACCGTTTCATTCCCAGCAGATCTTCCTCAAAATTTGAGCTTTTCAATGTTTCTCTCCCGCCGCATTCCTCTTCTGAAGATTCCAGCAATGCCTACACTACGCTCTTGCGGGCGGCGTTGTTTGGTCCTGATTCCGGGGCGGTTTTGCCTCCTTTGACGCCGGAGAGCTCTGCCCGGAATTTGCA…	1907	SPGI:CN20764	UniRef100_B9GW44	Predicted protein n=1 Tax=Populus trichocarpa RepID=B9GW44_POPTR	sp|Q8L3Z8|FZR2_ARATH	Protein FIZZY-RELATED 2 OS=Arabidopsis thaliana GN=FZR2	cell cycle switch protein ccs52a	gi|460400285|ref|XP_004245666.1|	PREDICTED: protein FIZZY-RELATED 2-like [Solanum lycopersicum]	AT4G22910.1	FIZZY-related 2		FIZZY-related 2 (FZR2); FUNCTIONS IN: signal transducer activity; INVOLVED IN: trichome branching, signal transduction, DNA endoreduplication, cell growth; LOCATED IN: chloroplast, heterotrimeric G-protein complex; EXPRESSED IN: 24 plant structures; EXPRESSED DURING: 14 growth stages; CONTAINS InterPro DOMAIN/s: WD40 repeat 2 (InterPro:IPR019782), WD40 repeat-like-containing domain (InterPro:IPR0…	cassava4.1_006482m|PACid:17966691	FIZZY-related 2	PGSC0003DMP400039414|PACid:24392421	FIZZY-related 2	comp152258_c1_seq1:68-1507(+)	m.102564	sp|Q8L3Z8|FZR2_ARATH`Q8L3Z8`Q:47-479,H:59-483`80.92%ID`E:0`RecName: Full=Protein FIZZY-RELATED 2; AltName: Full=Cell cycle switch protein CCS52A1;`Eukaryota; Viridiplantae; Streptophyta; Embryophyta; Tracheophyta; Spermatophyta; Magnoliophyta; eudicotyledons; core eudicotyledons; rosids; malvids; Brassicales; Brassicaceae; Camelineae; Arabidopsis.	PF00400.27^WD40^WD domain, G-beta repeat^211-241^E:0.0031`PF00400.27^WD40^WD domain, G-beta repeat^246-277^E:0.00057`PF00400.27^WD40^WD domain, G-beta repeat^289-324^E:4.8e-07`PF00400.27^WD40^WD domain, G-beta repeat^330-369^E:3.3e-06`PF00400.27^WD40^WD domain, G-beta repeat^419-454^E:2.7e-08	.	.	COG2319^ FOG: WD40 repeat	GO:0051301^biological_process^cell division`GO:0016049^biological_process^cell growth`GO:0042023^biological_process^DNA endoreduplication`GO:0007067^biological_process^mitosis`GO:0016567^biological_process^protein ubiquitination`GO:0010091^biological_process^trichome branching	MDNHTSPSIDAHQPSSSSTQLNFNPKTPSRTHLVVSGINSASPSRTIYGDRFIPSRSSSKFELFNVSLPPHSSSEDSSNAYTTLLRAALFGPDSGAVLPPLTPESSARNLHSNSLNCNIFRYKTETRKSVHSLFPFGFDDQLPGVSPSPVKAPRKVPRSPFKVLDAPALQDDFYLNLVDWSSHNVLAVGLGNCVYLWHASSSKVVKLCDLGIDDSVSSVGWAQRGTHLAVGTSNGKVQIWDASRCKRIRTMEGHRLRVGALAWSSSVLSSGSRDKSILQRDIRAQDDYVSKLSGHKSEVCGLKWSYDNRELASGGNDNRLFVWNNHSTQPVLKYCEHTAAVKAIAWSPHLHGLLASGGGTADRCIRFWNTATNTHLNCMDTGSQVCNLVWSKNVNELVS…
comp88503_c0_seq1	1	p3	(ATT)5	15	41	55	AAAGCTTTTTCTTCTTCTCCTTCC	59.914	24	CTTGTGCCTTTACTAAGGGTGTTT	59.99	24	177	6	182	AGACTGAAAGCTTTTTCTTCTTCTCCTTCCATTTCTTTGAATTATTATTATTATTTTTTTGGAGGGAGATGAGGTTGTGAATACTTGAAATGCAAAGTTGGAGGTACCAATGATATCTGTGCCTGATACACCTCTACACTTGAGGTGTTTGTAGCTACCAAACACCCTTAGTAAAGGCACAAGCATCAGCCCCCAAACCATTAATAAATAATAATATAGTCTATAGACTATATTGAACTCCAAACAGTTTCTTCATCAAATCTTCGGTGATAGCGTAGGGTGCATCATGGTAACTTCATCCACCCACTTCAACCATAAT	319	No hit in this database						No hit in this database		No hit in this database				No hit in this database		No hit in this database
comp1667614_c0_seq1	1	p1	(T)11	11	178	188	AAAGGAAACACTTGATAAGTTGCC	59.945	24	AAACTCACCCATGCTTTCTATTGT	60.287	24	170	46	215	GTTTAATACAGCCCCTAGTCAGCCTGTCTTTTGAAAGGAACGGCTGAAAGGAAACACTTGATAAGTTGCCTATAAGGTTATCAAGATTTCTTTCCACTTTCAAATTGTTACACAAATATGGCTTGCCTAGTCCTCCTGTCTTTAGTGACGAGGGAACTCACATTCATTACTTGAGGGTTTTTTTTTTTACTAACAATAGAAAGCATGGGTGAGTTTTTTAGTGTTGGAGGATGGGGTTTTTTGAGGGTTTTTATTCCTGCAAGGGGTGTTTTTTTGGCAGA	281	No hit in this database						No hit in this database		No hit in this database				No hit in this database		No hit in this database
comp91626_c0_seq1	2	p1	(A)10	10	462	471	AAAGGAAAGTGGAAGGAAAAGAAT	59.896	24	TGTATATAGACACACACTGGGGTAGC	60.573	26	105	419	523	TGTAGGGACCAAACAATAAATAGTTTTGTTCAAACTTTGTAGGTGCCTAACTCTTAGACTTGCCTAACATTCTTGATCAAACTTTGCAACTTGTCTAACCATTGTTGCTGCTGCAAAATTAATCCATTTGCCGACAATCTAGAGGCTGAATCTTGAAGCAATCTCTTTAGCTCATTCTTTCTTTCTAATCATTTCATACATACGGTAATGGACTACCCCGTAGTTGATAAAACCACCCGGAGGAATGGAAGAAGAATAGTGTCTGCAATGGAGAAAGGAAAAAAGAAAGTAGAAGGAGGAATGTGGGAAGAAAACAACAAAAGAAAAGTGACTACAAAAGTGAAAAAAAAAATAGAAGAAAAAGAAGAATAAGAAATAAAAGAAAGAAAAGAAAAAAGT…	537	No hit in this database						No hit in this database		No hit in this database				No hit in this database		No hit in this database
comp152817_c0_seq3	1	p3	(AAT)6	18	373	390	AAAGGAAGAAACGATGAAATCAAG	60.007	24	TCTTGTATCTCCGAATCTAGGACC	59.991	24	209	234	442	GAACTAAGCAATAATGTTGTTTTCGGAAGGCTTCAATATCTCCGCATTGGAAGGACGAACCTAGTAACTTGGAAGCTGGCCACCCATATCAGCTTTCCTGTTTTACGAGGTCTAGTCCTTCGAAACTGCAGCTCCCTTGAAAGAATTCCAGAATGTTTTGGTAACGTACATACCCTTAAGGTAATGGAATTGTTTCACATGAGTGAAAATGCAGTTAAGTCAGCAAACGAGATCAAAGGAAGAAACGATGAAATCAAGCTCGTCATAACCTCTGAAAAGAGAGAGGTACCAATGACGGCAGCCATGGACATGGTGATAGAGCAAGAGGTAAGTGAGGCGGTAGATAGGCTGGTTCAAACTGTAGCCGCATACAATAATAATAATAATAATGTGAAGCAG…	2212	SPGI:SNFRFM4LP02Q00KT			-No-Hit-		---NA---	gi|350535589|ref|NP_001234202.1|	NRC1 [Solanum lycopersicum]	AT3G46530.1	NB-ARC domain-containing disease resistance protein	Confers resistance to the biotrophic oomycete, Peronospora parasitica. Encodes an NBS-LRR type R protein with a putative amino-terminal leucine zipper. Fungal protein ATR13 induces RPP13 gene expression and disease resistance.	RECOGNITION OF PERONOSPORA PARASITICA 13 (RPP13); FUNCTIONS IN: ATP binding; INVOLVED IN: defense response, incompatible interaction, defense response, plant-type hypersensitive response; LOCATED IN: plasma membrane, cytoplasm; EXPRESSED IN: 22 plant structures; EXPRESSED DURING: 13 growth stages; CONTAINS InterPro DOMAIN/s: NB-ARC (InterPro:IPR002182), Disease resistance protein (InterPro:IPR000…	cassava4.1_028467m|PACid:17960364	NB-ARC domain-containing disease resistance protein	PGSC0003DMP400045182|PACid:24424033	Disease resistance protein (CC-NBS-LRR class) family	comp152817_c0_seq3:1-2214(+)	m.110497	sp|Q6L403|R1B17_SOLDE`Q6L403`Q:420-737,H:534-847`36.45%ID`E:9e-51`RecName: Full=Putative late blight resistance protein homolog R1B-17;`Eukaryota; Viridiplantae; Streptophyta; Embryophyta; Tracheophyta; Spermatophyta; Magnoliophyta; eudicotyledons; core eudicotyledons; asterids; lamiids; Solanales; Solanaceae; Solanoideae; Solaneae; Solanum.	PF00931.17^NB-ARC^NB-ARC domain^430-708^E:7.1e-71	.	.	.	GO:0005737^cellular_component^cytoplasm`GO:0016020^cellular_component^membrane`GO:0043531^molecular_function^ADP binding`GO:0005524^molecular_function^ATP binding`GO:0046872^molecular_function^metal ion binding`GO:0030001^biological_process^metal ion transport`GO:0009626^biological_process^plant-type hypersensitive response	ELSNNVVFGRLQYLRIGRTNLVTWKLATHISFPVLRGLVLRNCSSLERIPECFGNVHTLKVMELFHMSENAVKSANEIKGRNDEIKLVITSEKREVPMTAAMDMVIEQEVSEAVDRLVQTVAAYNNNNNNVKQSWGIPLVVLDSEIQDLTSDIETFNARLVEAYKNPFACVDVLIVKNFQTVVNKAEDAVANYIALKKKMYEHQALGAFPLPSNIKKLKSCESEIQSVKTEVDMIRQQHQTDLQSLISMYKTRGVQLSIQREGLMTVIDKVIEDIKVVIEKLVKIVDENLVCYGPLESEQAEIQDMTSLIQGFKEKLVKACKNPYANEHRVLRVVVKKFRLLVNEAWDAVDNYFALEKKHQGKHLLQFDNFAYLAKPRVHVSKIQSIRAKMKRIGKDHD…		OG1_6705
comp146735_c0_seq1	1	p3	(CAC)5	15	205	219	AAAGGAATTTCTCACCCGTTTAG	59.894	23	CCTCCTTAACCTCCGTTTCTAGTT	60.38	24	272	23	294	GATCTATCTGAATTTCGAACCCGAAAGGAATTTCTCACCCGTTTAGCGAACTCTCTGCAGAGCCAAACCCTAACTCTTGCAAACCCAATTCAATTCCCAGCCAACATGACCAGCGATTCCAGTGACCCTGCTCGTCGCAAGCACCACCATTCCTCTCATTCCGATGTCGAAACTGACGAGCCTTCGAAGCGTCGTAAGCACGGTCACCACCACCACCACAGGCGTCGCCACCATCGCCACCACGGAAAGAAGCCCGAAGAGATTGATTCGAAACTAGAAACGGAGGTTAAGGAGGCTGAGGTTGAAATTGAGGGCGGAAAGGAGGTCCTTGGAAGCGGAGCAGTGGGTGTGGCTATGAGCAGTTCGAATTTGGGGATCGATTATGATATGGAGGAAGGG…	1301	No hit in this database						gi|460387507|ref|XP_004239418.1|	PREDICTED: uncharacterized protein LOC101246632 [Solanum lycopersicum]	No hit in this database				No hit in this database		PGSC0003DMP400022982|PACid:24389780	Protein kinase superfamily protein											OG1_19205
comp139431_c0_seq1	1	p1	(T)11	11	398	408	AAAGGAGGAGGAAATATACATGGC	60.853	24	CAACTACAAGGCTTTAGGGAGAGA	60.292	24	248	340	587	TAACTGCATTGAATTGAAGAAAATACTTCGTATGAAATATTATTAGTGTGAAATTTTGTAGGTCGAATATTGTGGCGTCTAATGACTAATGAGACACGTTCATTATTAATATCATATAATTGAATGTACTATTTATGAAATATCTATGAAGACGTATCAAAATAAAAAACAATGACAGAATATACAGAGTATCGAGACAATAATAACATTCAAATTATCAATATCAACATCATATTTTCTCTCTCTTTTTTTGTTTTTTCTTTTTAATTTTTCTACAAGCCAGGGGTAATAATGGAAGAGAGTAACATATAGCAAAAAAAAGAAAAAGTTGAAATTAAAAAAAGGAGGAGGAAATATACATGGCACGCGTGGGTGACGTGTCATTACGCGGTACCAATT…	1299	SPGI:CN14239	UniRef100_C4NAM1	Stress-associated protein 9 (Fragment) n=1 Tax=Solanum pennellii RepID=C4NAM1_SOLPN	sp|Q9SJM6|SAP4_ARATH	Zinc finger A20 and AN1 domain-containing stress-associated protein 4 OS=Arabidopsis thaliana GN=SAP4	zinc finger protein	gi|460408024|ref|XP_004249448.1|	PREDICTED: zinc finger A20 and AN1 domain-containing stress-associated protein 4-like [Solanum lycopersicum]	AT2G36320.1	A20/AN1-like zinc finger family protein		A20/AN1-like zinc finger family protein; FUNCTIONS IN: DNA binding, zinc ion binding; INVOLVED IN: biological_process unknown; LOCATED IN: cellular_component unknown; EXPRESSED IN: 25 plant structures; EXPRESSED DURING: 15 growth stages; CONTAINS InterPro DOMAIN/s: Zinc finger, AN1-type (InterPro:IPR000058), Zinc finger, A20-type (InterPro:IPR002653); BEST Arabidopsis thaliana protein match is: A…	cassava4.1_018025m|PACid:17979010	A20/AN1-like zinc finger family protein	PGSC0003DMP400048948|PACid:24410984	A20/AN1-like zinc finger family protein
comp132425_c0_seq1	1	p1	(A)12	12	455	466	AAAGGCAGGGATATGTAATGTGTT	60.032	24	TTGAAAATAGAAATGCAAACTCCA	60.006	24	171	357	527	ATACAACCTAGTACCTTTTCATGTTTCTGTGTGTTGGAGAGGAGGGAGGGGATTATGGGGCTTCTATGAATTGGCTGGTAACTCTATTTCACTTCCAGCAAAGTTGCCTTCATCTTATTATGGGTTCTCGTGGCTAAAGAATATTTCTCAGTATGGAAATTGATAAAAGAACTATTGCTTCCAAGGACCATAAGGCCTTTATGAATTGCTAGTGGCTCAAAACCTTGCACTTTTAATGAAGCTTTGACTTTGCTGCTGTGGAATTCACTTGGATTTTTAAAAACATTTTAGGACTTGATTCTATGGAACCCAAAATATCTGCCTGATTTGGATACCTAAATTCACATGTTAGGACTAAAAGGCAGGGATATGTAATGTGTTTTCCCTTTCAAGGACTAC…	794	No hit in this database						No hit in this database		No hit in this database				No hit in this database		No hit in this database
comp107806_c0_seq1	1	p1	(T)12	12	200	211	AAAGGCAGTGCAAATAAAGAAAAT	59.617	24	ATTCTTCACCTCCTTGTTAAGTGC	60.063	24	258	32	289	TCCCTCTGTACTTTCATCATAACCTGACAGTTAAAGGCAGTGCAAATAAAGAAAATAATATCAATTACTTCACACATGGCTCGCTCATTTAAATCATGTAAGGACTATATTTTTAAGCTATAAACTTCCCTCGTAAGATAATTCTAATTTACAAAATAGCATCTAGCAAAGTCGTAACAATTTGTCAGATATTTCTTCCTTTTTTTTTTTTGGTGGGAAGTAAAAGCATAGCAGACTATAATTTAATATAACCACTAAGAAATGGGGCACTTAACAAGGAGGTGAAGAATAAAGGAACAAAAATCCAGTCATTTTTAGCCTTCTTTGAAATGCAAGAACAATTAAAGCCTATTGGGCTAGGGTTAGGTGAACACCCTAGTCTTTGACAAAGGGACCGAT…	410	No hit in this database						No hit in this database		No hit in this database				No hit in this database		No hit in this database
comp154574_c0_seq1	1	p3	(GAT)5	15	780	794	AAAGGCTAAAAGAAGCTAAGAGCC	60.066	24	CTGTTTCAACAAATCCAGAAGATG	60.035	24	126	714	839	ATTGGTGTATAGTCTTGGATAACACGTATAATGACTACGAAGAAGCTACGTATTCTTCAGGAAATTTCACAAGGGATTGGCAACATTTCAACTCTGTAAGGCACCGCTCGCCTGCATTCCTGCGGCCCTACTGGGACCGAAGCGGCGGTAGCAGCACGACGGCAGCACGGATCGGAGAATTTTCGCGAAAAGTGAAAATGGAAGAAGATGAGGAGGATAGGGTTTTATTCAGTAGTTTGGGTGTTACGTCTGCAAATCCTGAAGATATTGAGCGCAATATATTCGGAAAGACAGAAAATGGCTTTGATGCGAGCAATGAGGCCGCAAGGAGTATGGAAGTGGAGGCTACTGAACACAATGCAACATCATCTACCAAAAAAACAGATATGTGTAATAAAC…	4322	SPGI:CN13014	UniRef100_A5BDX2	Putative uncharacterized protein n=1 Tax=Vitis vinifera RepID=A5BDX2_VITVI	tr|Q9ZV43|Q9ZV43_ARATH	Putative SNF2/RAD54 family DNA repair and recombination protein OS=Arabidopsis thaliana GN=At2g18760	dna repair and recombination protein	gi|460403522|ref|XP_004247239.1|	PREDICTED: DNA repair and recombination protein RAD26-like [Solanum lycopersicum]	AT2G18760.1	chromatin remodeling 8		chromatin remodeling 8 (CHR8); FUNCTIONS IN: helicase activity, DNA binding, ATP binding, nucleic acid binding; INVOLVED IN: DNA repair, response to gamma radiation; EXPRESSED IN: 15 plant structures; EXPRESSED DURING: 6 growth stages; CONTAINS InterPro DOMAIN/s: DEAD-like helicase, N-terminal (InterPro:IPR014001), DNA/RNA helicase, C-terminal (InterPro:IPR001650), Helicase, superfamily 1/2, ATP-…	cassava4.1_000445m|PACid:17968363	chromatin remodeling 8	PGSC0003DMP400018181|PACid:24399088	chromatin remodeling 8	comp154574_c0_seq1:3-3824(+)	m.135871	sp|Q9UR24|RHP26_SCHPO`Q9UR24`Q:151-1102,H:18-958`41.9%ID`E:0`RecName: Full=DNA repair protein rhp26; EC=3.6.4.-; AltName: Full=RAD26 homolog;`Eukaryota; Fungi; Dikarya; Ascomycota; Taphrinomycotina; Schizosaccharomycetes; Schizosaccharomycetales; Schizosaccharomycetaceae; Schizosaccharomyces.	PF00176.18^SNF2_N^SNF2 family N-terminal domain^448-772^E:2.6e-66`PF00271.26^Helicase_C^Helicase conserved C-terminal domain^826-904^E:4.6e-14	.	.	COG0553^ Superfamily II DNA/RNA helicases, SNF2 family	GO:0005829^cellular_component^cytosol`GO:0005634^cellular_component^nucleus`GO:0005524^molecular_function^ATP binding`GO:0004003^molecular_function^ATP-dependent DNA helicase activity`GO:0003677^molecular_function^DNA binding`GO:0006283^biological_process^transcription-coupled nucleotide-excision repair	WCIVLDNTYNDYEEATYSSGNFTRDWQHFNSVRHRSPAFLRPYWDRSGGSSTTAARIGEFSRKVKMEEDEEDRVLFSSLGVTSANPEDIERNIFGKTENGFDASNEAARSMEVEATEHNATSSTKKTDMCNKLRAVEVEIQAVKSGFERLENFRRNDEQVSDREDGHEKRDIETEQSTTQAPLNDLDLQRALAADRLKSLLKTKAQLKKDISDLSNDSTQDTLSVLRDIVKEQPKPKQRLKEAKSPSKNKKKRIKTASLDDDDDFDAVLNAASSGFVETERDQLVRKGILTPFHKLKGFERQIQEPGQSSRHSLQDNSDLVSTSLANAIQSISEAAQSRPTTKLLDSSLLPKLEPPTYPFQTPRKHVKISQSAENGRNDKKRKRRPIPGKKWRAKVSRE…
comp41628_c0_seq1	1	p1	(A)10	10	94	103	AAAGGTACCCAAAAATAATTCAAAAT	58.746	26	GCATTGATTTGTTGTGTTTTTCTTA	59.504	25	106	60	165	TTTTTTTATTAGTATTATTATGTTATGAACAAATTTTCTTTTTAATTAAAGATAAATATAAAAGGTACCCAAAAATAATTCAAAATAAAATTGAAAAAAAAAATCATATTTCCCTCCAAATTAAACTATACACTTCGATAGTAAGAAAAACACAACAAATCAATGCGAAACAAAAAGAAAAAAAAGCAATCTTGCAATAAAATTATGATTGAAAAAAAA	219	No hit in this database						No hit in this database		No hit in this database				No hit in this database		No hit in this database
comp148560_c0_seq1	1	c	(TC)9agctggagcttctctctctactaataatttttt(TC)9	69	1092	1160	AAAGGTATTACTGGAGTGGAGTGC	59.96	24	TCAAACAGTCGTGGAAAAGATTTA	60.037	24	263	970	1232	GTCAGATTTCTGTCTCAGAGAATGAAATTCCTGTTCATAATCCCTAATTCCCCAGGCAAACTCGTCGCAGAGCTCTTCCAAACGCTCACGAGAATTCCTCTCTTTTTCTAGCTCTTTCGAGACACCAGAGAAAGATGTTTTCACCTCATAAAGCTCCCGAGCTAGCTTCCGATGCAAGCTCTCCGAGCGTTTTCTTAGCTTCCTTTCGTCTTCCAGCTCATCCCTCGCAGATTGCAAAGCAGCATTGATCCAATCTTGCTCCTTGCTTTTCCTTACGAGTTTGTCTTCCGTAATCTGCTTCATCAATTCATCCATTTTGTGTCTCTCGGTTTGCTGATTTCGCATCAACTCTTTGATGCGGGTATGAGCACGGTCAAGCTCTTTCTTTAACGCTTTCAC…	1440	SPGI:SNDV034932.1	UniRef100_B9RCL2	Putative uncharacterized protein n=1 Tax=Ricinus communis RepID=B9RCL2_RICCO	sp|Q66GQ2|Y5162_ARATH	Uncharacterized protein At5g41620 OS=Arabidopsis thaliana GN=At5g41620	protein	gi|460400053|ref|XP_004245550.1|	PREDICTED: uncharacterized protein At5g41620-like isoform 2 [Solanum lycopersicum]	AT5G41620.1			FUNCTIONS IN: molecular_function unknown; INVOLVED IN: biological_process unknown; LOCATED IN: chloroplast, plasma membrane; EXPRESSED IN: 9 plant structures; EXPRESSED DURING: 6 growth stages; BEST Arabidopsis thaliana protein match is: intracellular protein transport protein USO1-related (TAIR:AT1G64180.1); Has 30201 Blast hits to 17322 proteins in 780 species: Archae - 12; Bacteria - 1396; Met…	cassava4.1_002726m|PACid:17971011	AT5G41620.1	PGSC0003DMP400021791|PACid:24391329	AT5G41620.1	comp148560_c0_seq1:1-1092(-)	m.62285	sp|Q66GQ2|Y5162_ARATH`Q66GQ2`Q:44-363,H:21-351`48.98%ID`E:4e-90`RecName: Full=Uncharacterized protein At5g41620;`Eukaryota; Viridiplantae; Streptophyta; Embryophyta; Tracheophyta; Spermatophyta; Magnoliophyta; eudicotyledons; core eudicotyledons; rosids; malvids; Brassicales; Brassicaceae; Camelineae; Arabidopsis.	.	.	.	NOG310328	GO:0009507^cellular_component^chloroplast`GO:0005886^cellular_component^plasma membrane	MKKRWEQSGEAGPAEKQENLGEKLKKVVKTRGGHSTPVIPFPILHLQQQENLPDSAFAHAPFDLPSLSSRKLAATLWELHHYNLPVSTMPQGLNNAPPTRLRRLQPPRHDHRPHRHLYEDTRMVEPSDPSPSSPDLSGSPGSLRRRVAASLMQHHRPIERNNHAIQPVSPASYGSSMEITPYNPAMTPSSSIDYKGKIAETGYSLKTSTELLKVLNRIWILEEQHASNMSLVKALKKELDRAHTRIKELMRNQQTERHKMDELMKQITEDKLVRKSKEQDWINAALQSARDELEDERKLRKRSESLHRKLARELYEVKTSFSGVSKELEKERNSRERLEELCDEFAWGIRDYEQEFHSLRQKSD
comp157197_c1_seq29	1	p1	(T)11	11	1245	1255	AAAGGTCAGCTTCCTTTCAGTAGA	59.954	24	TCTACGTCAACTCCTTAGAGGCTT	59.974	24	194	1204	1397	AGGGACATTCCTCTTGTTTGCAGGCTGTTCACTCATTGGACTTGTGGCCATCTTCTTCCTCGTACCTGAAACCAAAGGACTGCAATTCGAGGAGGTCGAAAAGATGCTGGAAAAAGGATACAAACCCAGCTTGTTTTGCTACAACAGAAACACCAAACAGCAGTCAGCCGTCCAAGGTGGTTAAGTAACCAAAATCTTTCCAGCAAAATAACCTTAGCCAGAATGGAGTATTGCTTATATAGTATGTTATTCCTTGTACACATTCATCTTCTTCAATTCTCCCCCATTCTTCTGTTAAGACATTATTAGTCACCATTGAAATGCAGTGCAAGAAAGTCCAGCAGTAAAGTGGAAACAGCATATATATGAATGAAGGCTTTAATTTAATTACTATCTCAA…	3160	SPGI:CN02501	UniRef100_B9SQF9	Ubiquitin-protein ligase, putative n=1 Tax=Ricinus communis RepID=B9SQF9_RICCO	tr|Q8GWN8|Q8GWN8_ARATH	Putative uncharacterized protein At4g16490/dl4270c OS=Arabidopsis thaliana GN=At4g16490/dl4270c	protein	gi|460409696|ref|XP_004250274.1|	PREDICTED: U-box domain-containing protein 4-like [Solanum lycopersicum]	AT4G16490.1	ARM repeat superfamily protein		ARM repeat superfamily protein; FUNCTIONS IN: binding; INVOLVED IN: biological_process unknown; EXPRESSED IN: 22 plant structures; EXPRESSED DURING: 13 growth stages; CONTAINS InterPro DOMAIN/s: Armadillo-like helical (InterPro:IPR011989), Armadillo (InterPro:IPR000225), Armadillo-type fold (InterPro:IPR016024); BEST Arabidopsis thaliana protein match is: ARM repeat superfamily protein (TAIR:AT3G…	cassava4.1_007041m|PACid:17964902	ARM repeat superfamily protein	PGSC0003DMP400023496|PACid:24407061	ARM repeat superfamily protein	comp157197_c1_seq29:1381-2760(-)	m.190303	sp|O22193|PUB4_ARATH`O22193`Q:169-452,H:538-820`48.94%ID`E:2e-72`RecName: Full=U-box domain-containing protein 4; EC=6.3.2.-; AltName: Full=Plant U-box protein 4;`Eukaryota; Viridiplantae; Streptophyta; Embryophyta; Tracheophyta; Spermatophyta; Magnoliophyta; eudicotyledons; core eudicotyledons; rosids; malvids; Brassicales; Brassicaceae; Camelineae; Arabidopsis.	PF00514.18^Arm^Armadillo/beta-catenin-like repeat^205-242^E:2.7e-08`PF00514.18^Arm^Armadillo/beta-catenin-like repeat^286-325^E:4.8e-06	.	.	NOG309833	GO:0000151^cellular_component^ubiquitin ligase complex`GO:0004842^molecular_function^ubiquitin-protein ligase activity	MVSLEDSRSLSNSSSNRFSQTRPCYYYTPPPSSSSIKIHWSMGRSMRTFRSNLYQAGGSGSENSGDLSENLSDSVVDVRLDELANKPAFNESSGSEDNYLEISQALSDFSACSSDISGELQRLATIPASDPVENRDPNTEPDPEPEPCHGFLERENFSTEIIESITPEDLQPTVKLCVDALCSSSVAVKRSAAAKLRLLAKNRADNRALIGESGAIQKLVPLLRCSDPLTQEHAVTALLNLSLHEPNKGIITNTGAIKSLIYVLKTGTETSKQNAACALLSLALLDENKLSIGACGAIPPLVALLVSGSNRGKKDALTTLYKLCSVKLNKERAVTAGAVKPLVGLVGEQGTGLAEKAMVVLSSLAGIQSGQEAIVEGGGIAALVEAIEDGSDKGKEFAV…		OG1_1913
comp106290_c0_seq1	1	p2	(TA)8	16	183	198	AAAGGTGCTTGATTTGTAATAGGG	59.814	24	AAAGAATTTGCAGAGGAAACAAAG	60.157	24	217	18	234	GCTCACTTAAATTAGCATAAAGGTGCTTGATTTGTAATAGGGATATGACTCATCAACAGTAATATGTCGTATCCAATCATAAATAGATTAATGTGACATAAGATAAGACAATGAAAAGTTGTCTTAATAAAAGATCCACAAAGAAATATATTCTAGATATTGAACGCGCGCATACACGCGTGTATATATATATATATAAACACAAACACACCTTTGTTTCCTCTGCAAATTCTTT	235	No hit in this database						No hit in this database		No hit in this database				No hit in this database		No hit in this database
comp144529_c0_seq11	1	p1	(A)11	11	143	153	AAAGGTGTGCAGTAAAGAGATTCC	60.063	24	ACTTATGAGAAGAAGTTCGGTTGG	60.057	24	209	14	222	TCAAAGTGGGCTCGAAAGGTGTGCAGTAAAGAGATTCCAGTTTCAAGAGGCCCATTAATGGTACACGCTCACTTCGCGCGGGAGAGAACGAAGTTGGTGTAATTTCGGTGAGTAACGGAAACTGAAAATAATAATTTTAATTAAAAAAAAAAAGTTAGATACACGCGGGCAACATGATGCGTCCTCCACCTTCTTTCAGCCAACCGAACTTCTTCTCATAAGTTGCAACTGCGAAGAATTCTACTGAGATCGAAATTCATATGATAACGACAATCATAACTTATCGCAAGTAATAATCAAAACTAGGAGTTTGCGGCACTCCCAATCTCACTTCATCCATCTATTTTGATTTACCAAACTACAGGGACTTCGCACCTGAATCCATGGCTGATGCTACCG…	1677	SPGI:CN07601	UniRef100_C0P2Y6	Putative uncharacterized protein n=1 Tax=Zea mays RepID=C0P2Y6_MAIZE	sp|O48661|SPD2_ARATH	Spermidine synthase 2 OS=Arabidopsis thaliana GN=SPDSYN2	spermidine synthase	gi|224111294|ref|XP_002315806.1|	predicted protein [Populus trichocarpa]	AT1G70310.1	spermidine synthase 2	Spermidine synthase.	spermidine synthase 2 (SPDS2); FUNCTIONS IN: spermidine synthase activity; INVOLVED IN: spermidine biosynthetic process; LOCATED IN: plasma membrane; EXPRESSED IN: 25 plant structures; EXPRESSED DURING: 13 growth stages; CONTAINS InterPro DOMAIN/s: Spermine synthase (InterPro:IPR001045); BEST Arabidopsis thaliana protein match is: spermidine synthase 1 (TAIR:AT1G23820.1); Has 5357 Blast hits to 5…	cassava4.1_011190m|PACid:17982289	spermidine synthase 1	PGSC0003DMP400041926|PACid:24382582	spermidine synthase 1
comp134422_c0_seq1	1	p2	(TG)10	20	59	78	AAAGGTTAAATGCAAGACAAAGGT	59.519	24	GCAAACAATTAAAAGAGAAACGGT	59.949	24	247	6	252	AGCACCAAAGGTTAAATGCAAGACAAAGGTAAGTTGTAGAGTTTGATATTTATCAGGTTGTGTGTGTGTGTGTGTGTGTTTTGAATTCATTTTCGTGAAGCTAATTTATCAGTTCAAGTAATCTCTTTCCTCCCCTTAAAAAATTTAGCTGTGCTGTATCACATCATATCAAAGCAATCCAATCTACTGTGTCTACAATTCAACCCTCTTGATTGTGATGGGCTGCTTTACCGTTTCTCTTTTAATTGTTTGCCATTTTCCACTTGGCTAGCAATCCCCACATTTTGTGGCCATCAGTGATTCAAGTACGTATTTTCATTATCATCTTTGCTGATAATTATATAACGATCTGGCAAGTGCACCTCAATTAGAGGAATCTTCAACATTCGAACAAAGCTC…	1072	SPGI:CN16798	no hit		-No-Hit-	No Matching Hit found	hypothetical protein [Vitis vinifera]	No hit in this database		AT1G30970.2	zinc finger (C2H2 type) family protein	Encodes SUF4 (SUPPRESSOR of FRI 4), a putative zinc-finger-containing transcription factor that is required for delayed flowering in winter-annual Arabidopsis. suf4 mutations strongly suppress the late-flowering phenotype of FRI (FRIGIDA) mutants. suf4 mutants also show reduced H3K4 trimethylation at FLC (FLOWERING LOCUS C), a floral inhibitor. SUF4 may act to specifically recruit a putative hist…	suppressor of FRIGIDA4 (SUF4); FUNCTIONS IN: DNA binding, protein homodimerization activity, protein heterodimerization activity, sequence-specific DNA binding transcription factor activity; INVOLVED IN: histone H3-K4 methylation, negative regulation of flower development, regulation of transcription; LOCATED IN: nucleus; EXPRESSED IN: 25 plant structures; EXPRESSED DURING: 15 growth stages; Has …	cassava4.1_017171m|PACid:17974750	zinc finger (C2H2 type) family protein	PGSC0003DMP400030983|PACid:24427709	zinc finger (C2H2 type) family protein
comp91585_c0_seq1	1	p1	(A)11	11	39	49	AAAGGTTCCTTGCGGAAGAT	60.074	20	GGACATCCAGAATTATTTTGAGGA	60.527	24	124	3	126	AAGAAAGGTTCCTTGCGGAAGATCTTCATAAAGAAGAGAAAAAAAAAAAGACAAAAGAATAGAAAAAAACACGAAAGAATTAAAATTCAAGCTCATTTTCTAATCCTCAAAATAATTCTGGATGTCCCCAGACTAGGACAGTCTCGAAGTTAATGTATGTATAGAGAACAGAAGAACATGAATATAGATGAATTCTTACCATTCCGGCAAACATGCAGCCA	221	No hit in this database						No hit in this database		No hit in this database				No hit in this database		No hit in this database
comp1383436_c0_seq1	1	p1	(A)10	10	293	302	AAAGTACTCCTCCTACCATCATGC	59.927	24	TTATAAGAACACTTCCCCCTTGAG	59.901	24	201	187	387	AGACAAATCAACGCCATACAATACACGAGAAAAAAACATGAAAGACAACGAACAACGTAGCTGCAGTAACTCAACCATGTGAGCAACGTAACACAAACAAGCAAAACGCCAAAAACCACCGAGTAAACGAAGAGGACGACCAAATGTCTGTAAATGGCTACCTAGAAGACAGTGAAGAATCATACCAAAAGTACTCCTCCTACCATCATGCATAAAAATCCAAAAATAATAATAACACGATTCCAATTAAAGACAAAATTACAAGCACTCCTTACCTAAAAACATTACAATTAAAAAAAAAATAACAGAAAAAATATGAACCACCCATCAAGACAACATCAGGGGCCAAGATTAATCTATAGTTCTCAAGGGGGAAGTGTTCTTATAATCTATATAGTG…	422	No hit in this database						No hit in this database		No hit in this database				No hit in this database		No hit in this database
comp1400601_c0_seq1	1	p1	(A)12	12	71	82	AAAGTATCCAAGAAAGCCAGAAGA	59.806	24	CCTGTCTAGGTTGGATCAGAAGAT	60.022	24	188	17	204	ATTTGGTAGCTTTAAATAAAGTATCCAAGAAAGCCAGAAGATACTACATTGAAACAGAGGAAATAGTACTAAAAAAAAAAAAGTAAATACATACCCAGATTCAAATCCAGGGAGGATTTTAGTCTTGGGATAAAAACAAGTACTCAACCTAACGCTGCCTGAGACACATCTAGCGATTTGCATCTTCTGATCCAACCTAGACAGGCCGTTAAGAGAGTACCCTTAAGTTTGGAGTTTAAACTTGTGTACATGAAATATGTCATGAAAAATGATAGCGTTTATTGGTTTGACTCATATGTATTATGA	306	No hit in this database						No hit in this database		No hit in this database				No hit in this database		No hit in this database
comp148248_c0_seq6	1	p1	(T)10	10	129	138	AAAGTATCGGGAATGGATTATTTG	59.525	24	ATTAGCCTCTTCTCCCCCTTACTA	60.011	24	134	76	209	ATCAATTATATGTACGTATGTAGTTACCCTGACTAGTACTTACTTTTTTGATTGAATGTACTTACATTCAATCAAAAAAGTATCGGGAATGGATTATTTGTTTATGGTACCAAATTTAAATTTTTGTGTTTTTTTTTTGTTTTCTTTTTCTTTCTTCCTTCCTTTTGTCTATTTTCAAGAAATGGGTAGTAAGGGGGAGAAGAGGCTAATGGGGTTGCTGGGGGTGATTTGCATTGGGTTTTTGTTGAGTGTTGCTGTGGAAGGCCGTGAATTTGAGGAGATTTTCTTCAACAAAACGGAGCTGCCATTCTTGCAATCTGTGTACGGCGCCTCCGCCGCCGACACTAATCCTAACCCTGTTTTGGCCGACACTAATCCTAACCCTGTTTTGGTTCCCCT…	1665	SPGI:CN08405	UniRef100_Q153F8	Pectin acetylesterase (Fragment) n=1 Tax=Eucalyptus globulus subsp. globulus RepID=Q153F8_EUCGG	tr|Q9SFF6|Q9SFF6_ARATH	AT3g05910/F2O10_3 OS=Arabidopsis thaliana GN=At3g05910	pectin acetylesterase	gi|460406139|ref|XP_004248530.1|	PREDICTED: protein notum homolog [Solanum lycopersicum]	AT3G05910.1	Pectinacetylesterase family protein		Pectinacetylesterase family protein; FUNCTIONS IN: carboxylesterase activity; INVOLVED IN: biological_process unknown; LOCATED IN: endomembrane system; EXPRESSED IN: 22 plant structures; EXPRESSED DURING: 13 growth stages; CONTAINS InterPro DOMAIN/s: Pectinacetylesterase (InterPro:IPR004963); BEST Arabidopsis thaliana protein match is: Pectinacetylesterase family protein (TAIR:AT5G26670.1); Has 5…	cassava4.1_008511m|PACid:17993284	Pectinacetylesterase family protein	PGSC0003DMP400031771|PACid:24419534	Pectinacetylesterase family protein	comp148248_c0_seq6:56-1486(+)	m.59477	sp|Q8R116|NOTUM_MOUSE`Q8R116`Q:126-421,H:106-396`26.75%ID`E:4e-22`RecName: Full=Protein notum homolog; EC=3.-.-.-; Flags: Precursor;`Eukaryota; Metazoa; Chordata; Craniata; Vertebrata; Euteleostomi; Mammalia; Eutheria; Euarchontoglires; Glires; Rodentia; Sciurognathi; Muroidea; Muridae; Murinae; Mus; Mus.	PF03283.8^PAE^Pectinacetylesterase^107-459^E:3.8e-162	.	ExpAA=42.12`PredHel=2`Topology=o15-37i50-68o	NOG314352	GO:0005576^cellular_component^extracellular region`GO:0016787^molecular_function^hydrolase activity	MYLHSIKKVSGMDYLFMVPNLNFCVFFLFSFSFFLPFVYFQEMGSKGEKRLMGLLGVICIGFLLSVAVEGREFEEIFFNKTELPFLQSVYGASAADTNPNPVLADTNPNPVLVPLTLIQGADAKGAVCLDGTLPGYHIHEGYGSGANSWVIQLEGGGWCNTIRSCVYRKTTRRGSSKFMEKKLPFTGILSNKAEENPDFYNWNRIKVRYCDGASFSGDSENQAAQLQFRGQRIYEAAMDELMSKGMRNAEQALLSGCSAGGLASILHCDEFRSLFPSSTKVKCLSDAGLFMDATDVSGGHSLRDIFSGVVTVQDLVKNLPKTCTNHLDPTSCFFPQNLIANINTPLFILNAAYDSWQVQASLAPPSADPNGAWHDCKADNQKCSTSQIKFLQGFRNDML…		OG1_13072
comp149143_c1_seq1	1	p3	(GCC)5	15	126	140	AAAGTCCTAAATCCTAGTCGCAAG	59.4	24	GTTAATTGCTTGTGAGAAGTGAGC	59.501	24	160	64	223	ACCGCCAGCCACTAGCGACCAGCGGAACTTTATTCATTTTTTCTAAATTCCTAGTTTCTTTTCTAAAGTCCTAAATCCTAGTCGCAAGCAGGCAAAGCAGCACGCAGAGCATCAGAGGAGCGCCGGCCGCCGCCGCCGCCACCGCCGCCACCGCCAGCCACTAGCGACCAGCCTTGTTCCCGAACGTAAGCAGGTTTGAAGCTCACTTCTCACAAGCAATTAACAAACCTTCTTCTGAAGATCTGAAATCTCAAATTGAATACTCCCTCAGCCTTGCCGTCCATCGCCGACCTCCAACCTCGCCATCTACCGGCAGCCTCCGACCTCCTTGGCCCCAGTATCGAATTTGCTTGTTTCCTGGTATAGCCAAGCAACTTAGAATTGAACTCAACCCATTAG…	1000	SPGI:CN16484	UniRef100_B9H4B9	Predicted protein n=1 Tax=Populus trichocarpa RepID=B9H4B9_POPTR	tr|Q9FY88|Q9FY88_ARATH	Putative uncharacterized protein OS=Arabidopsis thaliana GN=T5E8_70	protein	gi|460390923|ref|XP_004241074.1|	PREDICTED: uncharacterized protein LOC101268287 isoform 2 [Solanum lycopersicum]	AT5G09270.2			unknown protein; Has 25 Blast hits to 25 proteins in 9 species: Archae - 0; Bacteria - 0; Metazoa - 0; Fungi - 0; Plants - 25; Viruses - 0; Other Eukaryotes - 0 (source: NCBI BLink).	cassava4.1_019811m|PACid:17982714	AT5G09270.1	PGSC0003DMP400053615|PACid:24393738	AT5G09270.1	comp149143_c1_seq1:421-765(+)	m.67069	.	.	.	ExpAA=20.81`PredHel=1`Topology=o46-68i	.	.	MATQQKGEDDQHALHVDMQGTGSSSSSWVGRIQEQYSKIKENAETYPYVWGSYIVVYGGFGLWFAYRWRKLRKTEDRVRGLQEQLRKLVESQEPGSSSGGATSKTRPPHDKPSD*
comp119472_c0_seq1	1	p1	(A)10	10	156	165	AAAGTGCATGGTAAAACTTAAGGC	59.968	24	AAAAAGTTTGCTAGGCTTTTGTTG	60.202	24	215	68	282	ATCATATTCAGGAACTGTATGGATAAAACACTAACATGAATTTACCAGTTATCATAATGACTGAAGATAAAGTGCATGGTAAAACTTAAGGCAGAAAACATTCTTTTTCCAGCCCATCATGCTATAGCAATCCCAGTCCTTCCCAATGGATGGAGAAAAAAAAAAGAAAGCATGTAAAACTTTACAGCAATGTTAAACACGGACAAAACCTCTACTTATTAGACTAGAAATTACCTATGTAAACGGCTTCAGTATTTGTCAACAAAAGCCTAGCAAACTTTTTGGGCTCACAAAAAGAAAAAAAAAAAAAA	311	No hit in this database						No hit in this database		No hit in this database				No hit in this database		No hit in this database
comp121997_c0_seq1	1	p1	(A)17	17	64	80	AAAGTTAATAGGCTCTGCATAAATACG	59.612	27	TCTCCATTCCAATATCCATTTTCT	60.044	24	206	14	219	TTTTTTTAATAAATAAAGTTAATAGGCTCTGCATAAATACGTATTTATTACATCGTCTATGTTAAAAAAAAAAAAAAAAACTCAACAAGAAGGCACAAGAACACAATTTCACATGCAAATATGCCATGAGGGTAGTTGAAAGGCGCAAACTGCACCTTCCATTTAGTCCTCTCCCTTGGCCTTCTACTTCTCTGCAAGAAAATGGATATTGGAATGGAGAAATTTGTAGTGAAAGTGAGAAACATACTTCTCTGCAAGAAAATGAGATTGTAGTGAAAGTGAAAGAGCAGCTATAGCTTCCTGGGCTACTGATATTTGTAAGCCCACTGCAAATGATATCTATGGAGAAATTGCCTGTTTCTGGTGCCTCCCTTGCCAGCCACTTCCTTTGCCTCTGTT…	1569	SPGI:CN05064	UniRef100_D1H3C0	Whole genome shotgun sequence of line PN40024, scaffold_0.assembly12x (Fragment) n=1 Tax=Vitis vinifera RepID=D1H3C0_VITVI	tr|Q9LV18|Q9LV18_ARATH	Emb|CAA16536.1 OS=Arabidopsis thaliana GN=At3g18215	protein	gi|460413803|ref|XP_004252268.1|	PREDICTED: uncharacterized protein LOC101245139 [Solanum lycopersicum]	AT3G18215.1	Protein of unknown function, DUF599		Protein of unknown function, DUF599; CONTAINS InterPro DOMAIN/s: Protein of unknown function DUF599 (InterPro:IPR006747); BEST Arabidopsis thaliana protein match is: Protein of unknown function, DUF599 (TAIR:AT5G24600.2); Has 303 Blast hits to 303 proteins in 73 species: Archae - 0; Bacteria - 107; Metazoa - 0; Fungi - 0; Plants - 182; Viruses - 0; Other Eukaryotes - 14 (source: NCBI BLink).	cassava4.1_015036m|PACid:17979972	Protein of unknown function, DUF599	PGSC0003DMP400027745|PACid:24378910	Protein of unknown function, DUF599
comp156823_c0_seq1	1	p1	(A)11	11	242	252	AAAGTTCAAAACTTCAAATGCTCC	60.045	24	ACATGATCATAGTGTTCGTAGCGT	59.981	24	271	120	390	TTTTTTTTAAAAATAAAAATATCACTATAATTGATCATCCAAAAATTAAATAGTCTAATTTGTATTACAAACTCACCCTTTATACCCTCTACATGCATTACCCATCTCACAAAATAACACAAAGTTCAAAACTTCAAATGCTCCTTTACACATTACATAAGTTTTACATGGATTTTGAATACCCTATCAAATCATCAATTGCTCCCAAAAAAAACCCTAAGATCAACATTCCAACCAAAACAAAAAAAAAAAGAAGCTAATAATGGTAGTTTTTTTTTGTCATGTAAACCATCAACAGAAGCTAACACTGGCCTATTATTCTGTAGTTTTCAATGGTAGCGAAACGATGTAACTTTTTAGCAAGGAAACGCTACGAACACTATGATCATGTAACATGGC…	2891	SPGI:CN17248	UniRef100_B9HST6	Predicted protein n=1 Tax=Populus trichocarpa RepID=B9HST6_POPTR	tr|O22787|O22787_ARATH	At2g33360 OS=Arabidopsis thaliana GN=At2g33360	est gb	gi|460404596|ref|XP_004247767.1|	PREDICTED: uncharacterized protein LOC101263157 [Solanum lycopersicum]	AT2G33360.2	Protein of unknown function (DUF3527)		Protein of unknown function (DUF3527); FUNCTIONS IN: molecular_function unknown; INVOLVED IN: biological_process unknown; EXPRESSED IN: 22 plant structures; EXPRESSED DURING: 12 growth stages; CONTAINS InterPro DOMAIN/s: Protein of unknown function DUF3527 (InterPro:IPR021916); BEST Arabidopsis thaliana protein match is: Protein of unknown function (DUF3527) (TAIR:AT1G04490.2); Has 132 Blast hits…	cassava4.1_003446m|PACid:17991030	Protein of unknown function (DUF3527)	PGSC0003DMP400029955|PACid:24398999	Protein of unknown function (DUF3527)	comp156823_c0_seq1:2561-2890(-)	m.180236	.	.	.	.	.	.	LKLQVGHNSLAFPYIQLSTYFNSLNSDIYMVWMDILNMIIPFHFFPQNQSWLKASLGQTLTPVLVNNHFHFLPFFLSTSSPSLAAASSRICKKCFFHLLLLKAFKKSCF*
comp132673_c1_seq4	1	p3	(GCA)5	15	215	229	AAAGTTGATGCAGAATTGTTCAAA	60.043	24	GATTTACATCTGTTGGTGACTTCG	59.934	24	270	39	308	TACATGCTGATTGAAATGCTGTTGAAGCTTTTCATTTGCAAAGTTGATGCAGAATTGTTCAAAGCTGTTCTGCTTAAAGCATTCAAATCCATATATGTCAAGAACTCCAATTTGAATTCTCGAATCAGGATCTTGCCCAACAGATCTATTGATCTTCTCAACAAGCCAATCAAATAACTGAGCATATATAGTCTTGGCTAAAGCATCTCGCCCTGCAGCAGCAGCAGCACAATCAAGGGCCTTAATTATGATCCCTTCATGGGTTTGAATTGATCGAGTAGAAAGCGAAGTCACCAACAGATGTAAATCACACATAAGTAGATTTGCAGCCATTCCCAGATGAAAACTAGACTTCTGGTCTTTTATAGCTGAAGAATCATGCTCTTTTCCTGGAGAAAA…	1051	No hit in this database						gi|224092065|ref|XP_002309460.1|	predicted protein [Populus trichocarpa]	AT4G33200.2	myosin, putative	member of Myosin-like proteins	XI-I; FUNCTIONS IN: motor activity; INVOLVED IN: actin filament-based movement; LOCATED IN: myosin complex; EXPRESSED IN: 24 plant structures; EXPRESSED DURING: 15 growth stages; CONTAINS InterPro DOMAIN/s: Dil domain (InterPro:IPR018444), Dilute (InterPro:IPR002710), Myosin, N-terminal, SH3-like (InterPro:IPR004009), Myosin head, motor domain (InterPro:IPR001609), IQ calmodulin-binding region (I…	cassava4.1_000955m|PACid:17970578	myosin, putative	PGSC0003DMP400036362|PACid:24416384	Myosin family protein with Dil domain											OG1_9459
comp142648_c1_seq11	1	p2	(AT)6	12	114	125	AAAGTTGGTTTGAATGTGTGTTTG	60.214	24	CCATTGTTAAACATCTAACCACCA	60.037	24	211	67	277	CAATCTTTCAGACTGCGCCAAGCTGAAATTTCCAACTACTGTTAATGTCATCACTGTTAGTGACTTGAAAGTTGGTTTGAATGTGTGTTTGAGTGTATCTATGATTTATTTGGATATATATATATTTCTACATGGGATTGTTTATATTTGTCAAAGCTTAAGGAGGTTTGTGCATTACACTTAGCTTTTATTGAATTGTATTTGAAGGTGTGTTTATGATTTATTGATGATGATTGATTAAGGACTTTGATAAATGGTGGTTAGATGTTTAACAATGGTGATTAGAGGTTATTTATGTGAGTATTTTTATCATTAGTGGTCTATATTTTTTTTTTTTAAATTTTTTAAAT	350	No hit in this database						No hit in this database		No hit in this database				No hit in this database		No hit in this database
comp149962_c1_seq1	1	p1	(A)12	12	220	231	AAAGTTTAACCTCGCAAGTCATCT	59.744	24	GTGCTGTTTTTATTATTATCATTCACAA	58.975	28	150	143	292	GACGCTCTTCCGATCTGTACCACTTGACTTCACCGCTGGGAGAAGATCCCTCAGAGAGGCCATGTTTTGAAACCCAGTACTTAATGAACTTCAGAAAAGTAAGCAAATCGAGAAGACGGTATGAGAAATCAACGAGAGGAAGGAAAGTTTAACCTCGCAAGTCATCTTGAAACAGATGCAAAAATGGATTTATCATATTTAGAGATGATCTACTCTCCCAAAAAAAAAAAAGAAGAAGCTCCGTAATAATAATATTTAGAGATTGTTGTGAATGATAATAATAAAAACAGCACTTATG	298	No hit in this database						No hit in this database		No hit in this database				No hit in this database		No hit in this database
comp5262_c0_seq1	1	p1	(A)10	10	99	108	AAAGTTTCACCTCCTACACGTTTG	60.794	24	GACTAGGAATTTGTTTGGCTTGAT	59.912	24	141	56	196	GATTAATCCATTGACATTAACAACTAGGAAAATGTTTTTTTTTCTCCACCATGCCAAAAGTTTCACCTCCTACACGTTTGAGGGAAAACTTTTGGAGGAAAAAAAAAATTGAGTTCCGATTGGCTGATACCCCTGATAAGTTGATTGGCTAAAGGTTCTTCTCCAATCCAGCAATCAAGCCAAACAAATTCCTAGTCCCTTGTGACAAAGGTGGAATGTACACTTCAG	228	No hit in this database						No hit in this database		No hit in this database				No hit in this database		No hit in this database
comp2269363_c0_seq1	1	p1	(T)12	12	172	183	AAAGTTTCTACACTCCCCAACAAG	59.968	24	ATGGAAGACTAACTTTTGAGCCTG	60.178	24	135	80	214	GCCCAACATACTGCCTATGTAAAATAAAATCACCTTGAACATAAAGATTTGAACTTGTGAAAGAGGAATTAAATTTTTAAAAAGTTTCTACACTCCCCAACAAGAACACAGACATATAAAGACATCAGGACACTCAGAAATGCATAAATTACAGACTCAAAAGTTTTTTTGTTTTTTTTTTTTGAGAATTACAGGCTCAAAAGTTAGTCTTCCATTCTTAAGAACCAGAAAAAATTATATTTCAG	245	No hit in this database						No hit in this database		No hit in this database				No hit in this database		No hit in this database
comp2012682_c0_seq1	1	p1	(A)11	11	49	59	AAATAAACAATATACTGCGGAATGC	59.721	25	TTCTGTCTCCTACTTGCACCATTA	60.182	24	136	1	136	GAAATAAACAATATACTGCGGAATGCGGAAAGGGGTAAGAAGTGGGAGAAAAAAAAAAAGACAAAATGGAAAAGAAAGCAACAGTGCTAGCTTTAGTGAAGAAAGCAGTAATATAATGGTGCAAGTAGGAGACAGAATATCGACATCCTGAGGTTAAGAATGCTGTCCAACACCAGGTTTATTAGGTACAAAGGCCATTTAAGTGCGCTTTGT	213	No hit in this database						No hit in this database		No hit in this database				No hit in this database		No hit in this database
comp154390_c0_seq1	1	p2	(CT)6	12	111	122	AAATACCCTTGACTGTACCTCTGC	59.96	24	TTGTTCTAGAGGTGGCATTGTTTA	60.056	24	244	9	252	CCACTTGAAAAATACCCTTGACTGTACCTCTGCCTCATGTATCCACCTCCAACTGTTGGTGATCCACCCGACATATTCACAATAGAATCTAACCAAAAAGTTAATTGTAGCTCTCTCTCTCTCAAAATTTCATTCACGAAAATTGTACTCTTACCAAACCAAAGGAGCACCAATCAAAGACCTCAAATTTTAACAGACCCACAGCAATTGTACAATGTGAATTCAGATGTAAACAATGCCACCTCTAGAACAATAGCACAAGCATCAACCTCTAAAACGGTAGTCTAAGGGGCAACTAGAAACAGAACAAAATCGTCGTTCAAGAAGTTACAAAAATAATAACACAAGTCTTCAATCTCCAAAGCTATCTCAAAGAAATACAAAATTTTGATAAAACTC…	906	SPGI:CN08421	UniRef100_D1I3Q3	Whole genome shotgun sequence of line PN40024, scaffold_16.assembly12x (Fragment) n=1 Tax=Vitis vinifera RepID=D1I3Q3_VITVI	tr|Q84VV3|Q84VV3_ARATH	At5g20120 OS=Arabidopsis thaliana GN=At5g20120	protein	No hit in this database		No hit in this database				No hit in this database		No hit in this database
comp148799_c0_seq1	1	p2	(GA)6	12	84	95	AAATACTGTTCCTAAAAGCGTTGC	60.083	24	TATCCTTCTCCTTCTCCTTCTCCT	60.21	24	287	22	308	ATCTGAAAAACGTTACCGCTATAAATACTGTTCCTAAAAGCGTTGCACAAATACACAACAGCGGAACTCTGCACCGAGCTAGCGAGAGAGAGAGAGCGAGGAGATGGTGGGAGAAGAGAAGCGGCACCAGATGATGCAGAATCTCTTCGGAGATCAATCCGAAGAAGAAGAGGAAGAGGAGGTCGAATCGGAGCATGAATCGAGCCGACAACCTGGATACGCTTCGGATGAAGGAGATGGAGGGCCAGTGCCTGATGAGGAAGGGGAAGGTGAAGGTGAAGGTGAAGGAGAAGGAGAAGGAGAAGGATATGGCGACCGGGCGGAGAAGGAGATGGAGACCGGGCGGAAAAGGAGCGGCGATGGGGAGGGGAGTGGCGCGGATGGTTTTTGGAGTTGAAG…	1294	SPGI:SNFRFM4LP02T2AXD	UniRef100_UPI00019851AE	PREDICTED: hypothetical protein n=1 Tax=Vitis vinifera RepID=UPI00019851AE	-No-Hit-		---NA---	gi|460386462|ref|XP_004238917.1|	PREDICTED: zinc finger protein 6-like [Solanum lycopersicum]	AT1G68360.1	C2H2 and C2HC zinc fingers superfamily protein		C2H2 and C2HC zinc fingers superfamily protein; FUNCTIONS IN: sequence-specific DNA binding transcription factor activity; INVOLVED IN: regulation of transcription; LOCATED IN: intracellular; EXPRESSED IN: 12 plant structures; EXPRESSED DURING: 4 anthesis, F mature embryo stage, petal differentiation and expansion stage, E expanded cotyledon stage, D bilateral stage; CONTAINS InterPro DOMAIN/s: Z…	cassava4.1_024075m|PACid:17991185	C2H2 and C2HC zinc fingers superfamily protein	PGSC0003DMP400025633|PACid:24387824	C2H2 and C2HC zinc fingers superfamily protein
comp137339_c0_seq1	1	p1	(T)10	10	455	464	AAATACTTCGCAATTCATCACAAA	59.91	24	TGTTCAGGTACTTGATTATCCTATCC	58.935	26	233	270	502	GTAGGCAAAATAGCTCTCCTGTCTACGCATAAGCCATCAATCAGTGAATTAGATCAATCACGACGGAGAACTATAACAGTAAAATGGAAGCCGACCTCACATTAAACACAAAAGACATAATAACCAACAGAAATTAATAAAGCCAGGCCAGAATAGTGAACACTCGCTCATTCAAACAATAAAAGTAACTCTTAAAGTTCATAACAAGAAGAGAGAGGGGCTGGTAAAACTGTAAAAGTTATAATTAACAATGGATTCACTAAGAAACGGAAATACTTCGCAATTCATCACAAATTCGAAATTAATACAACCAAAGCAGTTCCTCCCAATTGAGATTCAGTCCTTGTCAATTAATTCCAACAGCAAAGTCTGTTATCAAATACACAACTGCAACACCAG…	520	No hit in this database						No hit in this database		No hit in this database				No hit in this database		No hit in this database
comp155359_c0_seq1	1	p1	(A)12	12	1350	1361	AAATAGAAGAAACAGCCCTCATTG	60.026	24	CTACTTTCAAACAATTGCCATCAC	59.939	24	176	1235	1410	CAAAAGTTATAGCTAGTAGCAAAGTCATAACCTTAATTCCTCACATTTTTGAGACGCCCTCACATTTTTGAGACGCTAGGTGCTTGGCTTGGCTTTAAGCCCTTTACCGGCCACTGGGTGTTTAGACTTGCCGTTACTGGCCTCCACCCAATAAGTTCAAACTTAACTTTTAGTTGAGGCGAAACACATCCTTCAACTCATCCTAGTACTACTCTTGGGATGCATTAGTGTTCATATGATCACATATATGATTTTGTAAGGATGGTTGCCCTTTGTGTATTTACATGTGCATTTATGTATAAACACATGCATATATGACTTCCAAACAACATCGTCACCTGCTAGTCTCACCTAATGAGACTTTGATACTATGGAAAGTGAAGGGTTGTAACTTCAGAA…	1637	SPGI:CN06820	no hit		-No-Hit-	No Matching Hit found	---NA---	No hit in this database		No hit in this database				No hit in this database		No hit in this database
comp124376_c0_seq1	1	p1	(A)12	12	159	170	AAATAGAGAGCAAAGTCCATGACC	60.03	24	AAACAGGATTTCCTAAACTGCAAC	59.945	24	285	3	287	AACAAATAGAGAGCAAAGTCCATGACCTTCCCTCATTATTTTATTAATAATAAGCAAACAAGTGTTACAACAGAAATGAGACATAGACATAACTTTATTACATACAGCAGAAATAAAACTAGAATAGTACTACTCTTCTCTTACAAACTTCTCAATTCAAAAAAAAAAAATGTTTTACTCAGAAGCACTTGCAGCTGCTGGCTTTAATCTCTTATTGTAGTGCGCAACAAGTTTATCTCTAGGAGGAAAGGTCTCCTTGATTACGTTGCAGTTTAGGAAATCCTGTTTCCACCGACAAAAATGAGGGAATTTTTCTTCCGT	321	No hit in this database						gi|6491768|emb|CAB61885.1|	Glutation-S-transferase [Solanum lycopersicum]	AT3G09270.1	glutathione S-transferase TAU 8	Encodes glutathione transferase belonging to the tau class of GSTs. Naming convention according to Wagner et al. (2002).	glutathione S-transferase TAU 8 (GSTU8); FUNCTIONS IN: glutathione transferase activity; INVOLVED IN: response to cadmium ion, toxin catabolic process; LOCATED IN: cytoplasm; EXPRESSED IN: 7 plant structures; EXPRESSED DURING: LP.06 six leaves visible, LP.04 four leaves visible, 4 anthesis, petal differentiation and expansion stage; CONTAINS InterPro DOMAIN/s: Thioredoxin fold (InterPro:IPR012335…	cassava4.1_027633m|PACid:17986399	glutathione S-transferase TAU 8	PGSC0003DMP400003877|PACid:24400335	glutathione S-transferase TAU 8
comp126551_c0_seq1	1	p1	(T)15	15	77	91	AAATATAGAAAACCAGTTGATGACCA	59.287	26	GCACTAATCCCTCAAGATAGGTGT	59.927	24	257	0	256	AAATATAGAAAACCAGTTGATGACCAGGGGCGGAGCCACCTTGTGCTTGCAGGGGGCCTTGGCCCCCCCCTCCCAATTTTTTTTTTTTTTTCTTCCAAGTAAATATCATAAATAGTTTTATTTTCTCATATTACCTTTCCAATTAAAGTTGAAAATGTTGTGTACATTCTATTGGGCAATCAAAAGAGGAAAAATATGTAGTTTTCCTTAAATATGTGTCTACAAGAAATAAGACACCTATCTTGAGGGATTAGTGCATTGCCATTTTCTTTTTCCTACATAAATACTTGCAATCATTATAACAGTCCACCTTATAAGGTGAACTCCGATCATATAAAACACATTTTTAAGTCTATCCCATTTTGCATTTATT	373	No hit in this database						No hit in this database		No hit in this database				No hit in this database		No hit in this database
comp133544_c0_seq1	1	p1	(T)12	12	1134	1145	AAATATTAGCCCCTTAACTGGGTC	60.001	24	TGTATACGACAAAAACATGTGCAG	59.987	24	272	988	1259	AGAAGCCATTTTTGCTGTTGATCACCCACTTAGGCATTAATTATTACCCAATAAGATCAACAGCAAAAATGGCTTCTTTTTCTCCCCTTTTAGCCATGGCAATCGCCATTTTCATCTTCTCCTCTCACTCAAATGCTCAGCTAAGTTCCACTTTTTACTCCACCACATGCCCTAACGTGTCCTCAATCGTCCGGACTGTGATCCAACAGGCGTTGCAAAACGATGCCCGCATTGGTGGCAGCCTTATTCGTCTCCATTTTCACGACTGCTTCGTTAATGGATGTGATGGTTCTCTTTTGTTAGACAACAATGGAACAACCATTGTTAGTGAGAAAGATGCACTCCCAAACACCAACTCCACCAGGGGTTTCGACGTCGTTGACAACATTAAGACCGCGG…	1322	SPGI:CN04450	UniRef100_Q9LEH3	Peroxidase 15 n=1 Tax=Ipomoea batatas RepID=PER15_IPOBA	sp|Q42578|PER53_ARATH	Peroxidase 53 OS=Arabidopsis thaliana GN=PER53	peroxidase	gi|75263813|sp|Q9LEH3.1|PER15_IPOBA	RecName: Full=Peroxidase 15; Short=Prx15; AltName: Full=Anionic peroxidase; Flags: Precursor	AT5G06720.1	peroxidase 2		peroxidase 2 (PA2); FUNCTIONS IN: peroxidase activity, heme binding; INVOLVED IN: oxidation reduction, response to oxidative stress; LOCATED IN: endomembrane system; EXPRESSED IN: 21 plant structures; EXPRESSED DURING: 11 growth stages; CONTAINS InterPro DOMAIN/s: Haem peroxidase (InterPro:IPR010255), Plant peroxidase (InterPro:IPR000823), Peroxidases heam-ligand binding site (InterPro:IPR019793)…	cassava4.1_030160m|PACid:17964355	peroxidase 2	PGSC0003DMP400027255|PACid:24407613	peroxidase 2
comp136193_c0_seq2	1	p2	(AT)8	16	154	169	AAATATTTTAGGCTCATTTGCTCG	60.018	24	GAAATTTGTTCTTTGGAAGCGTAT	59.918	24	276	122	397	GTTAAGCATAATACATATAAATAATAAGTATGCATTGTAGCTAGGGCTGCAAATGAGCTGAGCCACTCGATCAACTTCAAATTCGAGTCAACTTGTTATGTAATCGAGCCGAGTTCGAGTTAAAATATTTTAGGCTCATTTGCTCGTCGAGCCATATATATATATATATAATACTTAAATTCGAGCTGATCTTCAATTCGAGCTCGAACAGTCGAGCAAACGAGCTGCTCCAGCCGAGCTCGAGCTACTCGAAAAATTGTTGAGCCAAGCTCAAGCATCATTTTCAAGCTCGAGCTCAAGCACACCCATTCTTATTGAGCTCGAGCTCAGCTCGGCTTGTTTACACCCCTAAATTTACAACACATACAAGAAATATACGCTTCCAAAGAACAAATTTCT…	783	No hit in this database						No hit in this database		No hit in this database				No hit in this database		No hit in this database
comp106959_c0_seq1	1	p1	(A)10	10	116	125	AAATCAAAATAGAGGACAAATCTAAAAA	58.414	28	TTATTTTTCCGATCACTGATAAGC	58.758	24	219	2	220	ATAAATCAAAATAGAGGACAAATCTAAAAAAGTCAAAATGCCACTATACTTAAGTGATAAAAATATAATATAATAAACACAAATTTTTTTTGAAAGAATATAATAAACACAATTTAAAAAAAAAATAGAAGAGTTTTTATATGGTAAGATGAGCACCCAAAAGACCATATTCTTCACATTTAATTTGTAGGTTATAGGCTTATCAGTGATCGGAAAAATAAATGCAATTTTGCAAGAGGAGC	242	No hit in this database						No hit in this database		No hit in this database				No hit in this database		No hit in this database
comp53732_c0_seq1	1	p1	(A)10	10	88	97	AAATCAACGTCCAGGATTAACAAT	60.013	24	TTCTCATCACTGAAGAACTAACGC	59.954	24	109	59	167	ATGCGGATGGTGTGCTTAGATGCGGTTTTGCGGTGAGAAGAGACTCATTGATCTTTTTAAAATCAACGTCCAGGATTAACAATTATTAAAAAAAAAATGCGATGACAATTTGGTAATTTTTCGTATTGGTCAAACTTAAGAGGTGCGTTAGTTCTTCAGTGATGAGAACTTAAAGTGTGTTTTTGTTGAAACTTAAGGTGCGTCGATCTAAAGTTTTAGGTGCCTTGTTTTACTTCTTAAGGTGCGTAGTTTGTGT	256	No hit in this database						No hit in this database		No hit in this database				No hit in this database		No hit in this database
comp132025_c0_seq1	1	p1	(A)10	10	252	261	AAATCAAGATAAAGCAGCCAGATT	59.687	24	TTTTTAGGGCAAATTTTGTTCTTC	59.899	24	287	121	407	ACGAACAACGAAACAAAAACCTGATTTCAAAACCAAAAACACGCAAGTTAAGGATAGAGATCGAAGACTAAGTCACGGATCTGAACTACCAAGTATTATTTAATTTTTTTTAAAATTTTTTAAATCAAGATAAAGCAGCCAGATTTGTCCAAAGACACAAGAAATTGAAAGGTCAAAATAAGCTCACTACAATTAATATAAAATTATATAACCAAAAATCCCCATCCAGATCTAGAGAGATTTCAGAGACCAAAAAAAAAAGTCAAAAATCATCACAAAATCAAACTGAAAATCGAATTTCAAATCGATGCAGCTAAAGACACGAACTTTATTCAGAAAAATTATTTAAACCCCCCAAAAAAATTCAAACTTTAACCTAAAACAGAAGAACAAAATTTG…	524	No hit in this database						No hit in this database		No hit in this database				No hit in this database		No hit in this database
comp117971_c1_seq1	1	p2	(TG)7	14	481	494	AAATCACTTCCACATTAAGCAACA	59.939	24	TATAAGCTAAGTCCCTTTCCATGC	60.016	24	215	355	569	GTGTCTACAGCTTCCACCATCAAAGCCGTGACTCTTCCACTAAACTCCTGTTAATACAAGGTTCTAGCAGTCTTAGGAAACTAGAGACTATATAAATAACAAAAGAATAGCCACGATAATAAGCACAAGTTTTGCCTAAAGAGGAAGGCAAGCGGGTAGATGTACATTGTTTAAATGTTCAACCTGGATATTGCTTGTTGATAATACTTTGATACCACTCTGACAACAATTTAAATCATAAGAAGAGGTTTTTTTTTGCAAGAATTGATTGAACAGTGGATTTTGTGCATAACCTACTATGGTTGACAAGCACAAAGACAAGAAAAAAGTTTTTTCATGTGTTTGACATAGCCACAAATCACTTCCACATTAAGCAACAGATTCTTGGCAAGTATAACG…	583	No hit in this database						No hit in this database		No hit in this database				No hit in this database		No hit in this database
comp99319_c0_seq1	1	p1	(T)12	12	548	559	AAATCAGGACTTCTGTAATGGAGC	60.03	24	ATTCTGAACAGCATACATCTCAGC	59.816	24	294	327	620	CTGCGAGCTTGCTTTGGAATTTTTATTATTTTTATTATTTTTGGAGATATTGAGTATATTCATTTTAGCTAAATATATGTAATTGGACCGTTACAATTAGTTTTTTTTTCTTTTTCACGTTATGTTCCTTCTCTTTGTTTGCACTTGGGAGTTCTTTATGCTTTTCTGGGAATAGTTGATGTGAAGTTCGTGAAAATTTAAAGTGAATGGTAAAGTTTGGGGGCTGTTTCTTTCATAAACCATGGAATCTGTTTTCTTCTGCAGATCTAGTCGATTCATTATTCCCTTTCTTCTTTTTTGTCCTCTCCGATTTGCTTCTGATTGTGTAAATCAGGACTTCTGTAATGGAGCCATGGAGGTGTAAATATATGCAAGGTTTTATTTTTTGCTCTATTTTAG…	622	No hit in this database						No hit in this database		No hit in this database				No hit in this database		No hit in this database
comp153406_c0_seq2	1	p1	(A)11	11	178	188	AAATCAGTTCAAGAGCCAAACTCT	59.837	24	ACCCATCATGTTCTTTGATTCTTT	60.115	24	261	54	314	TTTTTTTTGAGCAAAAATAATATGACATGAATCCACACAAAACTTTTGATTACAAAATCAGTTCAAGAGCCAAACTCTTCCTCCTTTTGCCATTATAAAGATAAAATATATGGACCCATATTTTCTAACTTACAAGCTATACTGATTTTTATTTGCCTTTGGGTAGTAATTAATGGCAAAAAAAAAAAGGTAAAAAAAATTACTATATCTATATCTATGTTTCACTCTTTATCTATCACCTTTGAAGGTATATACAAAACTTCATAGATAACCACACTCTAAATAAGACCAAAAGAATCAAAGAACATGATGGGTATCTTCTAATCCTCATGCCAGTTGCTTTATAAAGGCATTTTTGCTGTTGCAAAGTCTCCAGCCACTGTAGAAGAGGATGGGACA…	1381	SPGI:CN01237	UniRef100_B9HMU6	Predicted protein n=1 Tax=Populus trichocarpa RepID=B9HMU6_POPTR	tr|Q9LQ43|Q9LQ43_ARATH	T30E16.31 OS=Arabidopsis thaliana	predicted protein [Populus trichocarpa]	gi|460386119|ref|XP_004238747.1|	PREDICTED: uncharacterized protein LOC101250988 [Solanum lycopersicum]	AT1G59710.1	Protein of unknown function (DUF569)		FUNCTIONS IN: molecular_function unknown; INVOLVED IN: biological_process unknown; LOCATED IN: cellular_component unknown; EXPRESSED IN: 23 plant structures; EXPRESSED DURING: 13 growth stages; CONTAINS InterPro DOMAIN/s: Protein of unknown function DUF569 (InterPro:IPR007679), Actin cross-linking (InterPro:IPR008999); BEST Arabidopsis thaliana protein match is: Actin cross-linking protein (TAIR:…	cassava4.1_012749m|PACid:17988437	Protein of unknown function (DUF569)	PGSC0003DMP400039206|PACid:24388422	Protein of unknown function (DUF569)	comp153406_c0_seq2:342-1241(-)	m.118043	.	PF04601.8^DUF569^Protein of unknown function (DUF569)^1-142^E:1.1e-74`PF06268.8^Fascin^Fascin domain^6-68^E:3e-05	.	.	.	.	MEMFHRAKTVRLRSHHDKYLTAEEDEESVTQDRNGAARSARWTVEFPENTDNVVRLKSCYGKYLTASNQPFLLGMTGRKVLQTLPRRLDSSVEWEPVREGNQVKLRTRYGQFLRANGGLPPWRNSVTHDIPHRTATQEWILWDVHVVDILVQSPLPKAPPPLVYTHSDSFASESNSPSTASSKSQSFSGQESGDSLDNVARMVGDGRLIFYRIADDYGELDGVEERCMPFKGNGVGELKKSLEEETGLEGIIVCTRSVLNGKLYPLRLALPPNNADMAVVIVPSSSTVAGDFATAKMPL*
comp127802_c0_seq1	1	p2	(TA)8	16	83	98	AAATCATTTCACTTTACCCCATACA	59.906	25	CCAGATTTGAAAAATTGTCACTTG	59.913	24	244	12	255	CAATCTTTTATAAAATCATTTCACTTTACCCCATACACGTGAATGCAGCGGTGTGCGCACATATACGTATTTCTGCGAGCGTTATATATATATATATAGGTGTGTAAACAAGAAATCAAGTTGTAGAAGGAGAGGCATAGACTGACAAAACAAGGGGGAAAAGTCAAAGTGCCCCTTTTCTGGGTCTTGGCTTTTGCGAAGAGATTCTCGTGAAGCTACCCTATAACCAAAACAAGTGACAATTTTTCAAATCTGGCAAAGTAAATATATGCGTGTTCACATCTCTGCGTTTTGATCTGTCAAGGTGGTTGGCTGTGGCCTTATTTATTTTTTTCCCTTTTTTGGATATAAAGAATCATTCAAGCACTTCCACTATTTTATAGGGCCTCTGTGAGAGAG…	417	No hit in this database						No hit in this database		No hit in this database				No hit in this database		No hit in this database
comp144241_c0_seq2	2	p1	(A)10	10	150	159	AAATCCATCTACTCCTAACCGATG	59.772	24	AAGTTCATTGTTACGGGAAAACTC	59.825	24	276	107	382	CTTTTTTTTTTGGTAATAAAATATCGTATTTTTATATTTGTTAACTATTTTTCATAGATAAACATAAAGTTAATTGTAAATAAAAATACATGACAGCTGAGTAACTAAAATCCATCTACTCCTAACCGATGCCCATGCATACAAGCGGCAAAAAAAAAATTGTGAAAATAAATTATCAAAAATAAAATAAAATAATTGAATCAAAATCCAAACTGATCATCCCATCTTTCCGGCGGCGGATCTATACAAACCGACCCATATGGCAATCTTCCCGTTTCCGGATCTTCATCGGTCTTGTCATGCCGGTTGACAATGAGCCAGCAAAAGCCGAAGCCGTCGCCGACGGCGGCAATTTACAGGAGTTTTCCCGTAACAATGAACTTCCACGATCATCATCAG…	945	SPGI:CN20197	no hit		-No-Hit-	No Matching Hit found	---NA---	gi|460412228|ref|XP_004251504.1|	PREDICTED: putative zinc finger protein At1g68190 [Solanum lycopersicum]	AT4G27310.1	B-box type zinc finger family protein		B-box type zinc finger family protein; FUNCTIONS IN: sequence-specific DNA binding transcription factor activity, zinc ion binding; INVOLVED IN: regulation of transcription; LOCATED IN: intracellular; CONTAINS InterPro DOMAIN/s: Zinc finger, B-box (InterPro:IPR000315); BEST Arabidopsis thaliana protein match is: B-box type zinc finger family protein (TAIR:AT5G54470.1); Has 1807 Blast hits to 1807…	cassava4.1_033131m|PACid:17986902	B-box type zinc finger family protein	PGSC0003DMP400024310|PACid:24380683	B-box type zinc finger family protein
comp148355_c0_seq1	1	p1	(T)11	11	178	188	AAATCCATGGTCAGTTGGATACTT	60.011	24	CATCTCAGTAGGGAATGAGAAGGT	60.022	24	223	145	367	CGCCTAGCGATTTTTTCAACCTTGTCTAGACCTAAGGTCAGATCCAGCTCCATAAACAACAATACTGTTCAGTGGATTTGAACTTGCATTTACTATCCATAATTTTAATTCAAAGATTTCAGTCCTTGGATAACAGGCAAATGGCAAATCCATGGTCAGTTGGATACTTGGATCTTCTTTTTTTTTTTCCTTGTTTCTGTCTACCAGTTAATGATCTTGTACTTGTATCGTTTTTCTGGAGAGGTCATCTTTTATGGGTTTGAACCCAAGAGATAACTATCAATGGATGAACTTTTGATCACAAAACCAAACAGCCAATGGCTGAACTTTTGATCACAAAGCCAACCTTCTCATTCCCTACTGAGATGACCTAAAACTTGTTTACCTGGAACATACAAA…	409	No hit in this database						No hit in this database		No hit in this database				No hit in this database		No hit in this database
comp155284_c0_seq2	1	c	(CT)6(CA)6	24	1800	1823	AAATCCCAAAGAAAGGAGATATGA	59.387	24	AGGGTGTTTGTTATGATCCAGATT	60.011	24	264	1616	1879	GTTGATAATAGAAAGAATAACGGAGTAGTAAATATAGCTAATTCCGTCGTCTTCCCAGAAACCTCAGAAAGAAAGGGGAATTCAACAAACCCTAACCAGAATATTGACACGAACCTGAAATACTTCATATCATTTTTCTCTATTATCCCAGTACGTTCTGATATCCTTGGTGGGTGATTGGTTTCATAACAATTGAAATGCTTACCTGACACCCAAGACAGAATTCTTCAATCCCTAGCCCTAACACTCACTGGAAATTCTTCAATCAAATTCTCTTATCATCAGAGTCTGAATTTCAACATTCTTCAAGATGGTGTTGGCACAGTTAGGAGGGAGCATTTCGCGTGCTCTCCAGCAGATGAGCAATGCGACAATCATTGACGAGAAGGTTCTCAATGA…	2178	SPGI:CN01926	UniRef100_B9RV94	Signal recognition particle 54 kD protein, putative n=1 Tax=Ricinus communis RepID=B9RV94_RICCO	sp|P49967-1|SR543_ARATH	Isoform 1 of Signal recognition particle 54 kDa protein 3 OS=Arabidopsis thaliana GN=SRP-54C	signal recognition particle 54 kda subunit	gi|508778637|gb|EOY25893.1|	Signal recognition particle, SRP54 subunit protein [Theobroma cacao]	AT1G48900.1	Signal recognition particle, SRP54 subunit protein		Signal recognition particle, SRP54 subunit protein; FUNCTIONS IN: 7S RNA binding, mRNA binding, nucleoside-triphosphatase activity, GTP binding, nucleotide binding; INVOLVED IN: SRP-dependent cotranslational protein targeting to membrane, signal sequence recognition, SRP-dependent cotranslational protein targeting to membrane; LOCATED IN: signal recognition particle, signal recognition particle, …	cassava4.1_006224m|PACid:17983335	Signal recognition particle, SRP54 subunit protein	PGSC0003DMP400049876|PACid:24379733	Signal recognition particle, SRP54 subunit protein	comp155284_c0_seq2:311-1798(+)	m.148361	sp|P49972|SR542_SOLLC`P49972`Q:1-485,H:1-485`96.08%ID`E:0`RecName: Full=Signal recognition particle 54 kDa protein 2; Short=SRP54;`Eukaryota; Viridiplantae; Streptophyta; Embryophyta; Tracheophyta; Spermatophyta; Magnoliophyta; eudicotyledons; core eudicotyledons; asterids; lamiids; Solanales; Solanaceae; Solanoideae; Solaneae; Solanum; Lycopersicon.	PF02881.14^SRP54_N^SRP54-type protein, helical bundle domain^6-83^E:2.3e-13`PF00448.17^SRP54^SRP54-type protein, GTPase domain^102-296^E:1.7e-78`PF02492.14^cobW^CobW/HypB/UreG, nucleotide-binding domain^103-253^E:4.8e-08`PF03205.9^MobB^Molybdopterin guanine dinucleotide synthesis protein B^103-135^E:2.8e-05`PF02978.14^SRP_SPB^Signal peptide binding domain^327-428^E:3.8e-27	.	.	.	GO:0005786^cellular_component^signal recognition particle, endoplasmic reticulum targeting`GO:0008312^molecular_function^7S RNA binding`GO:0005525^molecular_function^GTP binding`GO:0003924^molecular_function^GTPase activity`GO:0006184^biological_process^GTP catabolic process`GO:0006614^biological_process^SRP-dependent cotranslational protein targeting to membrane	MVLAQLGGSISRALQQMSNATIIDEKVLNECLNEITRALLQSDVQFKLVRDMQTNIKRIVNLDDLAAGHNKRKIIQQAVFNELCKILDPGKPSFTPKKGKTSVVMFVGLQGSGKTTTCTKYAYYHQRKGWKPALVCADTFRAGAFDQLKQNATKAKIPFYGSYTESDPVKIAVEGVERFKKENCDLIIVDTSGRHKQEAALFEEMRQVSEATKPDLVIFVMDSSIGQAAFDQAQAFKQSVAVGAVIVTKMDGHAKGGGALSAVAATKSPVIFIGTGEHMDEFEVFDVKPFVSRLLGMGDWSGFMDKIHEVVPMDQQPELLQKLSEGNFTLRIMYEQFQNILKMGPIGQVFSMLPGFSQELMPKGREKESQAKIKRYMTMMDSMTNEELDSTNPKLMTES…
comp155890_c3_seq1	1	p2	(TA)6	12	211	222	AAATCCCATAACTTTTGCACCTAA	60.125	24	AAATCTAAGCCATTGATCTCAAGC	60.12	24	174	137	310	TCAAGAACATGTTCTGCAATCTTAAAAATCAATTGAAAAAAGACACATAAACAAACCAAGGCAAAAGACCATTAAAGACATTCAAAATGCAAGCCATCAAAGAAAGGGAAATTAAAATGCAAAGAACCCAACCAACCAAATCCCATAACTTTTGCACCTAAAATGTCATCTTATAAATTGCATAAATGCAGAATGCCCATCACTCAGAATTATATATATATAGGCCATTGTTCACGTAAGTCCACCCCTTCCCATGAGCCCGTGTGGACAGATCTAGGCCATTGAATGCTTGAGATCAATGGCTTAGATTTCACTAACTGTGCAGTCAGTTGCAGTGTTGGGCAAA	346	No hit in this database						No hit in this database		No hit in this database				No hit in this database		No hit in this database
comp49289_c0_seq2	1	p2	(AT)6	12	457	468	AAATCCCCTTTGTGTTTGAAGTTA	60.139	24	ACGATCCCATCACAAGTTATTACA	59.672	24	132	367	498	ATTTTGAGTAACAACTTAGATGGCAAAAGAAAGAAAATGGAAATGCAACTAGGACCCAGAACGTCAGGTAATGGTCATGGTTGCTCCATCTTCATTCCCTGTGAAGCAGGAGCCAAGCTGAAGAAGACATGTAACGCACAGTGCAATGCAGTTATGGACTGGGAAGTGTCGAACATCTGAGCTTCATTTTCAAGATGGGCCCAAATGGAGTTGGGCCATTGGGTAGCCCATTGAACTTGTGGCTGAGATGGAAGGCAATCCACCTGCTGTTCCCCACCACATGCTAGGCTGGCTGGCTGACTGCGTTGACTCAGCTGTAATGAGTGGACTCGGCTGTTGCCACGACAGCTTAGGGCATCTTCAATTCAAATCCCCTTTGTGTTTGAAGTTATTGCCATT…	571	SPGI:SNFRFM4LP02R8DK5			-No-Hit-		---NA---	No hit in this database		No hit in this database				No hit in this database		No hit in this database
comp151011_c0_seq3	1	p2	(CT)7	14	100	113	AAATCGACGATCTTCTCTATGCTC	60.244	24	AAGCTGAAGCTTTAGTAGCGAAAC	59.792	24	266	27	292	GCACGCACTCACCTTGTTCTGTTCCTAAAATCGACGATCTTCTCTATGCTCCCTCCCTCCTTAATAATCTAACTACACTATCCTCCATTCCTCCCCCCACTCTCTCTCTCTCTCCGCCCGATCGCCGTCTTCTCAGATCTGCTCCCGCGACCGCCGGAGTCCGGTGCTCCGCCCTCGCGCTTCTCGCATTCTCCAGGGTTTGGATTATCAAAATTTGTGAAGTCGGGAAATGGCTTCAACATTTCATCCTCCACCTGCATTTGCTGGAAGTTTCGCTACTAAAGCTTCAGCTTCAGACCTCCTCCGTAGCTCAAGAAGTGGTGTTTGTGGTGTGCCATTGAAAGCCCTGGGAAGGGCTAGATTGGGCTCCAAGAAGCGAGAGTTTGCAGTTTCTGCAAA…	2903	SPGI:CN05542	UniRef100_B5LAS6	Putative acetyl co-enzyme A carboxylase carboxyltransferase alpha subunit n=1 Tax=Capsicum annuum RepID=B5LAS6_CAPAN	tr|Q9LD43|Q9LD43_ARATH	Carboxyltransferase alpha subunit OS=Arabidopsis thaliana GN=CAC3	chloroplast carboxyltransferase alpha subunit	gi|193290650|gb|ACF17633.1|	putative acetyl co-enzyme A carboxylase carboxyltransferase alpha subunit [Capsicum annuum]	AT2G38040.2	acetyl Co-enzyme a carboxylase carboxyltransferase alpha subunit	encodes the carboxyltransferase alpha subunit of acetyl-CoA carboxylase, involved in de novo fatty acid biosynthesis	acetyl Co-enzyme a carboxylase carboxyltransferase alpha subunit (CAC3); FUNCTIONS IN: acetyl-CoA carboxylase activity; INVOLVED IN: fatty acid biosynthetic process; LOCATED IN: acetyl-CoA carboxylase complex, chloroplast, membrane, chloroplast envelope; EXPRESSED IN: 23 plant structures; EXPRESSED DURING: 14 growth stages; CONTAINS InterPro DOMAIN/s: Acetyl-CoA carboxylase, alpha subunit, conser…	cassava4.1_002129m|PACid:17986393	acetyl Co-enzyme a carboxylase carboxyltransferase alpha subunit	PGSC0003DMP400035297|PACid:24400685	acetyl Co-enzyme a carboxylase carboxyltransferase alpha subunit	comp151011_c0_seq3:230-2527(+)	m.86772	sp|Q9LD43|ACCA_ARATH`Q9LD43`Q:1-719,H:1-726`58.43%ID`E:0`RecName: Full=Acetyl-coenzyme A carboxylase carboxyl transferase subunit alpha, chloroplastic; Short=ACCase subunit alpha; Short=Acetyl-CoA carboxylase carboxyltransferase subunit alpha; EC=6.4.1.2; Flags: Precursor;`Eukaryota; Viridiplantae; Streptophyta; Embryophyta; Tracheophyta; Spermatophyta; Magnoliophyta; eudicotyledons; core eudicot…	PF03255.9^ACCA^Acetyl co-enzyme A carboxylase carboxyltransferase alpha subunit^93-236^E:4.4e-62`PF01039.17^Carboxyl_trans^Carboxyl transferase domain^171-333^E:3.4e-09	.	.	COG0825^ Acetyl-CoA carboxylase alpha subunit	GO:0009317^cellular_component^acetyl-CoA carboxylase complex`GO:0009941^cellular_component^chloroplast envelope`GO:0009706^cellular_component^chloroplast inner membrane`GO:0009570^cellular_component^chloroplast stroma`GO:0016020^cellular_component^membrane`GO:0003989^molecular_function^acetyl-CoA carboxylase activity`GO:0005524^molecular_function^ATP binding`GO:0006633^biological_process^fatty ac…	MASTFHPPPAFAGSFATKASASDLLRSSRSGVCGVPLKALGRARLGSKKREFAVSAKLRKGRKHNNPWAQDLDPNVKHVSSFKPLKEKPKPVILDFEKPLIGLQKKIIDVQKMANETGLDFSDQIISLENKYQQALKDLYKHLTPIQRVNIARHPNRPTFLDHVFNITDMFVELHGDRAGYDDPAIVTGLGKISGQSFMFIGHQKGRNTKENIQRNFGMPTPHGYRKALRMMYYADHHGFPIVTFIDTPGAYADLKSEELGQGEAIAHNLRSMFGLKVPVICIVIGEGGSGGALAIGCGNKLLMLENSVFYVASPEACAAILWKTSKASPKAAERLRITARELCKLQVADGVIPEPLGGAHSDPYWTSQQIKTAILESMDELGKMNTEELLKNRMLKFR…		OG1_8676
comp152142_c0_seq4	1	p3	(CAA)5	15	220	234	AAATCGCGAACAATTATTCACTTC	60.683	24	TCGGTGCTTTCTCTTCTCTTAGAC	60.533	24	217	74	290	GGTTCAAAATCTTCAGTTAATTTTGGCCACAAAAACCTCCGCCGCTGATTCTTCCTCTTCCGGCAACTGCAAGGAAATCGCGAACAATTATTCACTTCCGGCGTTCCCTTCCGACGTCTCAGTTCCCGGCAAAGCGCGCAGCAAACGCTCCCGCGCCGCGCCCTGGGACTGGTCTTCCCGTCTCCAGCTCCTTTCCCCAGCCAAATCACAGTCCGAGAGCAACAACAACAACAACGCATCGGCTCCGAAAGCGTCCAAGACGACGCCGTCTAAGAGAAGAGAAAGCACCGACACTCAAGGGCGGAAGTGCCTGCACTGTGCATCTGAAAAGACGCCCCAGTGGCGGACCGGGCCAATGGGGCCGAAAACGCTTTGTAACGCGTGTGGAGTCCGATACAA…	906	No hit in this database						gi|460379808|ref|XP_004235652.1|	PREDICTED: GATA transcription factor 12-like [Solanum lycopersicum]	AT5G25830.1	GATA transcription factor 12	Encodes a member of the GATA factor family of zinc finger transcription factors.	GATA transcription factor 12 (GATA12); CONTAINS InterPro DOMAIN/s: Zinc finger, NHR/GATA-type (InterPro:IPR013088), Transcription factor, GATA, plant (InterPro:IPR016679), Zinc finger, GATA-type (InterPro:IPR000679); BEST Arabidopsis thaliana protein match is: GATA transcription factor 9 (TAIR:AT4G32890.1); Has 1807 Blast hits to 1807 proteins in 277 species: Archae - 0; Bacteria - 0; Metazoa - 7…	cassava4.1_034054m|PACid:17983712	GATA transcription factor 9	PGSC0003DMP400004491|PACid:24406750	GATA transcription factor 12
comp144758_c0_seq1	1	p1	(A)12	12	880	891	AAATCGGAATTAGAGAGTGCAAAG	60.145	24	ATTGAGGCAACAACTCCAATACAT	60.972	24	294	659	952	AATCTCTTTCTTTTTTGGGTGACGAGGAAAACTGACTCTGTAATGGTGGTTTTTTGGGGAACAGATGGATATTCGAGGGAATGTGTTTGGATTGTTGGCGGCACATCCACTCAGACCTCTGGTTTCTCTGCATCACATGGAGGTTTTCGACCCGATCTTCCCCAACATGACGACGAAGGAGGCTTTGGAGCATTTGTACAAAGCCGTCAGCATTGATCCCCACCGGATTTTGCAGCAAACGGTGTGTTATGATCGGTGGTTTTCCTGGACTATTTCGGTTTCTTGGGGCTATGCAGTCCAAATACATGGAAGCCATTTGCTTTTGCCAGATGCAATGCGAGCGCAGGAGAGTTACTCGCCATGGAGAAAGAGCAAGAAGGACATACCTTACGGCTTCGA…	962	SPGI:SNFRFM4LP02R6C4F	UniRef100_B9RPQ0	Transferase, transferring glycosyl groups, putative n=1 Tax=Ricinus communis RepID=B9RPQ0_RICCO	tr|O23378|O23378_ARATH	Putative uncharacterized protein AT4g15240 OS=Arabidopsis thaliana GN=dl3665c	protein	gi|460396542|ref|XP_004243831.1|	PREDICTED: uncharacterized protein LOC101246943 [Solanum lycopersicum]	AT1G05280.1	Protein of unknown function (DUF604)		Protein of unknown function (DUF604); CONTAINS InterPro DOMAIN/s: Protein of unknown function DUF604 (InterPro:IPR006740); BEST Arabidopsis thaliana protein match is: Protein of unknown function (DUF604) (TAIR:AT4G15240.1); Has 523 Blast hits to 513 proteins in 78 species: Archae - 0; Bacteria - 0; Metazoa - 61; Fungi - 172; Plants - 273; Viruses - 0; Other Eukaryotes - 17 (source: NCBI BLink).	cassava4.1_006707m|PACid:17966570	Protein of unknown function (DUF604)	PGSC0003DMP400023313|PACid:24378958	Protein of unknown function (DUF604)
comp151098_c0_seq1	2	p1	(A)12	12	1682	1693	AAATCGGTTAAATATGGATGGAGA	59.947	24	TGCACAAGTAGTAAGCAATGTTCA	59.879	24	161	1654	1814	GAGAGAGAGAGAGAGAGAGGGAAAAGTGATCTGTGAAGATGAGTAGTAGCAGTGAAGGTAGTAAAGGCAGGGGAATGGGATTCCTGTTTGTGTTCTTCCCGGAAGATGAAACCGCCGGCGCTACTAGTCCCGGCGGCGCCCCCATTATAAGGAAGAGAGCCGTTAATGCTCTGCTCCGTCGCTCCAATTCCACCCACCTTCTCTCCACCGCCCAATCCACCATTTCTATCTGCGCCCTTCTCATCTTCATCACTCTCCTCCTTTTTACTCTCTCCACCTTCGAACCCACCGCCGCTTCTTCCCACTTCCACCCCAGAAGACAGCTCTCTGCTTCTTCTTCCAGAAAGGTTTCTTCGTCGTTCTGGCGTTCTGGGTCGCCGGAGCTATGGAAAAATTTGG…	1819	SPGI:CN15742	UniRef100_UPI0001983E1F	PREDICTED: hypothetical protein n=1 Tax=Vitis vinifera RepID=UPI0001983E1F	tr|Q8W4L8|Q8W4L8_ARATH	Putative uncharacterized protein At3g57400 OS=Arabidopsis thaliana GN=At3g57400/F28O9.250	protein	gi|460381754|ref|XP_004236607.1|	PREDICTED: uncharacterized protein LOC101267797 [Solanum lycopersicum]	AT3G57400.1			unknown protein; FUNCTIONS IN: molecular_function unknown; INVOLVED IN: N-terminal protein myristoylation; LOCATED IN: cellular_component unknown; BEST Arabidopsis thaliana protein match is: unknown protein (TAIR:AT5G52500.1); Has 38 Blast hits to 38 proteins in 7 species: Archae - 0; Bacteria - 0; Metazoa - 0; Fungi - 0; Plants - 38; Viruses - 0; Other Eukaryotes - 0 (source: NCBI BLink).	cassava4.1_005561m|PACid:17993587	AT3G57400.1	PGSC0003DMP400047455|PACid:24383735	AT3G57400.1	comp151098_c0_seq1:39-1466(+)	m.88210	.	.	.	ExpAA=23.13`PredHel=1`Topology=i54-76o	.	.	MSSSSEGSKGRGMGFLFVFFPEDETAGATSPGGAPIIRKRAVNALLRRSNSTHLLSTAQSTISICALLIFITLLLFTLSTFEPTAASSHFHPRRQLSASSSRKVSSSFWRSGSPELWKNLAFQHALQGMGTLYRRGTRAMNDLVVAHAVESLTVHELKLFLRLLFRSGLSSKSDLLLIFPAKSAAFDRAVVEESESFLKLVHGAGDRNSTSFDSAQFKISVKKERESGEPIWGRKRKSNSSEELEGDDSESTRLSYGSVVSFDVDELDPENSLAGFLHHVPMSLRRWACYPMLLGRLRRNFKHLILVDAKELLLLGDPLSRLRSRSPESVHLSTLTPPAPPNHGRKTQPSHQKPVSPAIVMGGSRGVRRLSNAVLTEIVRAAMQHKKKNSVNESGLLNQ…
comp137167_c0_seq2	1	p2	(AT)7	14	121	134	AAATCGTCCAAGAATTAAAGATGG	59.762	24	CCCAGATGTATAAAGCTTGGTTTC	60.245	24	240	43	282	GGTGATTAAAAGTTTCCCTCCTAATAAATTAGGATTTAATAATAAATCGTCCAAGAATTAAAGATGGGAGAGTGAAATAAACTACAAAAAAGAAGAAAAATAAGTTGAAACTAGAGAGAAATATATATATATATTTATAAAATACCAAAATTGTTATCTATTTATCAAAAATTTGGTTGGCAATGGCATTGGATACAATTGAAACCAATGTCATACATTCAAGATCAAATTGAAAATACTAAAACAGTTGGGATTAATTGAAACCAAGCTTTATACATCTGGGGCCAGGAGTAAAATTTACTCGTAAAGAGCTTATTACTGATGAAAGGTCAGATCAATAGACCATTCGCAAATTTTAGCATTTACCAGTAAGGTTCAAACTTTAAAGATACATTAGCT…	625	No hit in this database						No hit in this database		No hit in this database				No hit in this database		No hit in this database
comp144838_c0_seq1	2	p1	(T)13	13	1077	1089	AAATCTAAAATCAATCGCCGAATA	60.178	24	AAAATACTGTGAAGAAAGGGTTGC	59.945	24	296	824	1119	CCTCCTCCTCCTCCTCCTCCTCCATGATGCCTGACCAATTGCCCGATAATTTGCGGGTCGCCCAGGATTTTCATGAGCAGCTCGCGGTCAATCAGATTTCCCTGGTCATTCGCCATTATCGCACTCAAGGCCGCTTGTGCTACCGCTAGAACATCCGGTTCCAAGCTAGGTGCAGCTCCGGTAGCTGTAATTCCATTCACCGGAAGATTATTACTCGGACCATGGGACGAGGCAGCTCCAGCCTCCATTAGGTTGGCATTTGGAGCCACGGCATCCTGTGACGTATCACCGCCATCCTCCTCTTCGATAGGAGTGATCGGAATCAGAGGAGTCTGTTGATCATTGTGAACAAAGTTTTCTGCGGGTACCGAAGGGTTTAGGGGAATAGCAGACGGGCGA…	1159	SPGI:SNDV035530.1	UniRef100_UPI0001985200	PREDICTED: hypothetical protein n=1 Tax=Vitis vinifera RepID=UPI0001985200	sp|Q56XU4|C3H6_ARATH	Zinc finger CCCH domain-containing protein 6 OS=Arabidopsis thaliana GN=At1g19860	protein	gi|460414893|ref|XP_004252796.1|	PREDICTED: zinc finger CCCH domain-containing protein 6-like [Solanum lycopersicum]	AT1G19860.1	Zinc finger C-x8-C-x5-C-x3-H type family protein		Zinc finger C-x8-C-x5-C-x3-H type family protein; FUNCTIONS IN: zinc ion binding, nucleic acid binding; INVOLVED IN: biological_process unknown; EXPRESSED IN: 23 plant structures; EXPRESSED DURING: 13 growth stages; CONTAINS InterPro DOMAIN/s: Zinc finger, CCCH-type (InterPro:IPR000571); BEST Arabidopsis thaliana protein match is: Zinc finger C-x8-C-x5-C-x3-H type family protein (TAIR:AT5G66270.1…	cassava4.1_034013m|PACid:17990079	Zinc finger C-x8-C-x5-C-x3-H type family protein	PGSC0003DMP400051241|PACid:24378678	Zinc finger C-x8-C-x5-C-x3-H type family protein
comp137340_c0_seq1	1	p1	(T)10	10	884	893	AAATCTAAAATGGTTTCCCATCAA	59.96	24	TTCGCCAGCGGTATGTTATATT	60.691	22	174	796	969	GCCCAACTGCTACTTCCTCAGCCTGGAACAAGGGAAAATAAGAAACATAAGGGCATGAGCAAATTATAAATCTATTATGGGCCTGACTGGCATGTGGTAGCCAAAAAGTTTATTGGAGATTATCTAAAGTGAGCCAAACACTAAAACTAAAGAAAATTCATTTTAAAGCTACATAAGAGGCAAAAGGCCTATTTTTCAAGGTCTAAAGTTGAGACTAAAAAGGGAAAAATAAAAATATTAGCAAACTGTCAAACTCTATTTCAAGAAGCTCTAGTTGGGCCAAATAAGCACTAAAATATGTATATTGGATTAATAAGAAACAGTGAATGTGTATGTTTGGAGGCATTTACATTTACTTCTCTAGAGTGGTACACCATTAGTATTCCCAATGCGCAAGTA…	984	No hit in this database						No hit in this database		No hit in this database				No hit in this database		No hit in this database
comp141012_c1_seq1	1	p2	(GA)7	14	243	256	AAATCTAGAGAGAATCGAAGGGGT	59.995	24	TGTGTAGAAAACGTAGGGTTCAAA	59.966	24	176	179	354	TAAATCCGGATCAAGTGTACCCTATTTTGGCGCCAGAGACGACGCCATTGCAAAATATTCATCTCCGCATAAGCTTAGATTGCAATTGAAGTGTGCTTTCACTTTCCAGTATTCATTTCGATATGATCCAATCGGAGGCACAAAAGAAGAAGCTTGAATTGAATTGAATTTGAACAGACAAATCTAGAGAGAATCGAAGGGGTAGCAGAGCAGTGTAATGCCGAGCAAGAAGAGGAAGAGAGGAGAGAGAGAGAGACCTAGAATTCACCCCCGAAACAAGTACTCTGAAAACCCGCCTGACTTCGGATTACTTGCTTCTCAGTACTCATCCTTTGAACCCTACGTTTTCTACACACGCAGTGGCCGCCCTACTATAGATTGGACTGACTTCAA	393	SPGI:CN20100	UniRef100_UPI0001982DB3	PREDICTED: similar to FIO1 (FIONA1) n=1 Tax=Vitis vinifera RepID=UPI0001982DB3	tr|Q5XVE1|Q5XVE1_ARATH	Putative uncharacterized protein OS=Arabidopsis thaliana	sam-dependent methyltransferase-like protein	gi|297744639|emb|CBI37901.3|	unnamed protein product [Vitis vinifera]	AT2G21070.2	methyltransferases	This gene is predicted to an encode a protein that is involved in regulating the period of circadian rhythms without affecting their amplitude or robustness. FIONA1 seems to act as a central oscillator-associated component, but its transcript levels are not regulated in a circadian or light-dependent manner. FIONA1 also appears to be involved in photoperiod-dependent flowering.	FIONA1 (FIO1); FUNCTIONS IN: methyltransferase activity; INVOLVED IN: photoperiodism, flowering, circadian rhythm, photoperiodism; LOCATED IN: nucleus; EXPRESSED IN: 22 plant structures; EXPRESSED DURING: 13 growth stages; CONTAINS InterPro DOMAIN/s: S-adenosyl-L-methionine dependent methyltransferase, Mett10D, predicted (InterPro:IPR017182), S-adenosyl-L-methionine dependent methyltransferase, p…	cassava4.1_022966m|PACid:17990630	methyltransferases	PGSC0003DMP400049739|PACid:24421401	methyltransferases
comp99798_c0_seq1	1	p1	(T)10	10	118	127	AAATCTCTTGTTCTTGATGGCATT	60.359	24	TTTAGCAAAAGAGAAGATTCCCAC	60.126	24	289	22	310	ACAGGTTAGCCAAATTCTTTAAAAATCTCTTGTTCTTGATGGCATTCCCATTTCTATGCAAAAATGACTCTTTTTCCTCTGAATTATCAATTATATGCTTATAGTGTTTTGTTTGGGTTTTTTTTTTCATGAATTATCAAGTATTCACATTAGTCCCACAATTATTTTAAAAGTAGCATCATGGCGGTTTTCTTCTCTTTCTATTAAATGGACATTTTTACTCTTAAAACTAAGAGCAAAATAAGTATTTTATATATTTTTCTTCCCCAATAAATTATTATTTGTATGTGGGAATCTTCTCTTTTGCTAAATGGCATTTTTACCCTTTAAAATAAGAGCAAAA	343	No hit in this database						No hit in this database		No hit in this database				No hit in this database		No hit in this database
comp1005416_c0_seq1	1	p1	(T)11	11	29	39	AAATCTGCAGACCCAAGAAAAG	59.762	22	CAACCAGATTAGACCCAGGATTAG	60.242	24	202	3	204	GGCAAATCTGCAGACCCAAGAAAAGATGTTTTTTTTTTTCTTGTTCCTCACAGAAAGGAGAGCAGAGTTTGTCTTTTGGTACTCTCAAGGAAACAAGGCAGCTTCCACCTTCTATAAGAGAGTTGCTGGAAAGGTAATATTATATACCCAAATGAATAAACTGCAACTTCTATTCAATTAACTAATCCTGGGTCTAATCTGGTTGGAGTCTACTATATAGATTTTTAAAGAAGTTTGGTGGGGG	244	No hit in this database						No hit in this database		No hit in this database				No hit in this database		No hit in this database
comp150261_c0_seq1	1	p3	(ATC)6	18	703	720	AAATCTTGAAAAGACAGACAAGCA	59.475	24	GATGATGATGAAACCTTATTTCCC	59.929	24	299	624	922	GTGTAAGATACCTTCCCCTATGAATGTGTCCCTCCCCTTTGTGAACATATATCAGCTATATATGTAACCCTCAATTCCATTACATTATATTGTTCATGCCCTAATGCTATATGAGAGGTGTGTTCTACAATAATAATATAATGTCCTAGTATAGGAAGTATGGGAAAAGAAAGCATGATTGGGTTGAGAGATAAGTGCTGCAACACAAGCATAGAGAAGAGGCTGAAAGGCATAGTGGCAATGGAGTTTGAGGTAGAAAGTAATGGAGATAATGGAAGCTTGAGTGAAGCCAATACCTTCTGGCCGGTTCAACACCCAACTGAACCGTTGGAAGAAGACCGGCCCATCATCTGCCCAATGCCATACTCTTCTTCTGTCTTGAAGAACAATGGGCTGCAA…	1122	No hit in this database						gi|508709377|gb|EOY01274.1|	Uncharacterized protein isoform 2 [Theobroma cacao]	AT2G35585.1			unknown protein; BEST Arabidopsis thaliana protein match is: unknown protein (TAIR:AT1G31940.1); Has 67 Blast hits to 67 proteins in 17 species: Archae - 0; Bacteria - 0; Metazoa - 0; Fungi - 0; Plants - 67; Viruses - 0; Other Eukaryotes - 0 (source: NCBI BLink).	cassava4.1_019109m|PACid:17961447	AT2G01913.1	PGSC0003DMP400016393|PACid:24391952	AT1G31940.1
comp143381_c0_seq1	1	p3	(TAA)5	15	551	565	AAATGAGATGCTAGAGAGGCAAGT	59.946	24	GAAGCGAGCTATTTCTTTGATTTC	59.904	24	250	443	692	GATGATGAAGATGAAGATGAAGAAGAATAGACAGCAGATGTTGCAGAGAGCTTGACACCAGTTAGAAGAAACCTATTGTGTTTCTGGGTATGTTCATTTGCTTTGTGTATAGGCACATCACACTCTCTGCACAAGATTGCCCTGTCTTGCTGACAGAAGAAGAAACCATTTCTCTCCTGGCATATATCACAGAGAGGGCCTTGTTTTGCAGAAGGATGGAGGAGGGAGAACCTTTGGTGCTTGCTAGCAAGCTTGTTGGCATGGTGGACTCTGTGATCACAGGCCGAACAAAGAGCGGCCTCGTCCGCCACGCAGTAGAAAGATGCTTCGTGGTTATGGCAGGCGTCACACTGGATCTTCATTTCAAGAAACACACAGTACTGAACAGAGAGAGAGATA…	773	No hit in this database						gi|460385250|ref|XP_004238317.1|	PREDICTED: probable salt tolerance-like protein At1g75540-like [Solanum lycopersicum]	AT1G75540.1	salt tolerance homolog2		salt tolerance homolog2 (STH2); FUNCTIONS IN: sequence-specific DNA binding transcription factor activity, zinc ion binding; LOCATED IN: intracellular; EXPRESSED IN: 16 plant structures; EXPRESSED DURING: 8 growth stages; CONTAINS InterPro DOMAIN/s: Zinc finger, B-box (InterPro:IPR000315); BEST Arabidopsis thaliana protein match is: B-box zinc finger family protein (TAIR:AT4G39070.1); Has 3177 Bl…	cassava4.1_011628m|PACid:17991562	salt tolerance homolog2	PGSC0003DMP400006618|PACid:24383456	salt tolerance homolog2
comp145062_c0_seq1	1	p3	(AGA)5	15	741	755	AAATGCAAGTGGAAAAACCTAGTC	59.945	24	CCTGTCATCATCACTCTCGTAGTC	60.196	24	255	528	782	GGAAAGGAGAAAAACATAAAGAAAAGGTTTCTTCTCTTCCTTTCATGTTTGACTAACACAAAACTAAAAAGTCTTAATACCTTCATATAAACCCAACCAAACAAATTAATTTAAGCAAAAATCCTATGCCCAATAAGGAATTTCAATTTCTTGTATCAAATTATGTTTGGGCGTAGTGGCGGTGCTGGAAATGGGAGTGGCGGTGGAAGTGAAAGCCTTGGAGGCGGTGGCGGACAATTTCGCCACCACCAAACGATGCTTCCGCCGTTGCCGCTCCATCTTCGTCCGACGGTGCCGATTGCCTCTACAGCCGGCGCCGGCGGCGTATTGGGAGGAGACGACGAGTTTCCGAGGCGGGATGAGCGGGTTCCGCCGTGGAGCAACCAGGAGACGAGGGAT…	1462	No hit in this database						gi|460397787|ref|XP_004244448.1|	PREDICTED: trihelix transcription factor GT-3b-like [Solanum lycopersicum]	AT5G01380.1	Homeodomain-like superfamily protein		Homeodomain-like superfamily protein; CONTAINS InterPro DOMAIN/s: SANT, DNA-binding (InterPro:IPR001005), MYB-like (InterPro:IPR017877); BEST Arabidopsis thaliana protein match is: Homeodomain-like superfamily protein (TAIR:AT2G38250.1); Has 1807 Blast hits to 1807 proteins in 277 species: Archae - 0; Bacteria - 0; Metazoa - 736; Fungi - 347; Plants - 385; Viruses - 0; Other Eukaryotes - 339 (sou…	cassava4.1_029909m|PACid:17975160	Homeodomain-like superfamily protein	PGSC0003DMP400007938|PACid:24391505	Homeodomain-like superfamily protein
comp100396_c0_seq1	1	p1	(T)10	10	185	194	AAATGCCAAAACAATAAAATTTGG	60.313	24	TTCTAGATATGCGGCCATAAATTC	60.623	24	173	49	221	AACATACATGTAGCATGTGCCATGTTACTATACGTCTATACTAACATTAAAATGCCAAAACAATAAAATTTGGTATCAAGTTTTTTGTTTTTATTATTCCTTTTGGGTAAATTTGGCATAACGACGCGAACTAAAATTATGGCCACATATCTAGAATGTGGAACCTATGGTGTTAAATTATAAGTTTTTTTTTTGTATGAATTTATGGCCGCATATCTAGAATAGTGGAATAGATGCTGTTAAACTATAAGATTTTTGGTATAGATTTCGGTATCTATGTGTTCCATAATAAAATTTGTTTGATTGTGTTGATAAAGTGCATATTGTGATATATTCTTAAATGCATTGTATATGAAATATAT	362	No hit in this database						No hit in this database		No hit in this database				No hit in this database		No hit in this database
comp865353_c0_seq1	1	p1	(T)10	10	133	142	AAATGGAGGACATGTAAAGATGCT	60.256	24	AAGGCAAAGACTAGGTTAAGTGGA	59.739	24	157	36	192	GGAAAACAATACATAGATGGTCCATTTACGCACCAGAAATGGAGGACATGTAAAGATGCTTATTGGCCCCATTCTTAAACATGATCAGGTGCCCCAGATTTGCTCAAGTAATTAAAGTAGTGCTTATTTCTCTTTTTTTTTTGGTAAGGGTAGTGCTTATTTCTCTAACTCCACTTAACCTAGTCTTTGCCTTTATATAATCCCCG	206	No hit in this database						No hit in this database		No hit in this database				No hit in this database		No hit in this database
comp153584_c0_seq14	1	p1	(T)10	10	640	649	AAATGGCAATTCCAAAAGAAATAG	59.772	24	AACCTCCCAATATTCTTACCCAAC	60.651	24	263	542	804	ATAGGAACCTATGAATGGATTCTCCATTCCTTCATAGAGCCGTTTTGTGTGATTACATTTTAGCTTTATTTTATTTTATTTGAGAATATGCCAGTGAGGATTGAAATTAAAATATCTGGAATTACCGTCTGAATTAACCATTGATGTCAGATCGACTATCTGAGGCTTCTCTCTTATTTTACAAAAATTATTACTCTGTATTATTACTTGCTAGACTTTTAATTTGCTTTAATGGCCCCATAACAGCTTTACATCTGCAAGAGTAGGCTAATCTCAATTCTAATAGATGGGGGTGAAATTATTTTCTTATTCCTCTTGTATCCCAATATGAGTTGAAGATACATTTTGAGCAGAGTAGACTTTAAGTGGTATAAGAGCATCTCCAAGGGATGGGCAAAA…	808	SPGI:SNDV035678.1			-No-Hit-		---NA---	No hit in this database		No hit in this database				No hit in this database		No hit in this database
comp152773_c0_seq2	2	p4	(GCCG)5	20	139	158	AAATGGCTTTGTTAAAGTCGTAGG	59.962	24	AATTAGGTCAAGATTCAGCTACCG	60.045	24	296	94	389	TCCTCGGATAAAATTACCTTTTTTTTTTCTAACATCAAATAGATGTGTCATTTTGGGAAGAAAGAACTTGACGGTAAAATTAAAGCTAGACATTAAATGGCTTTGTTAAAGTCGTAGGCAGGAAGCAATTGGTTGTCTGCCGGCCGGCCGGCCGGCCGGAAACCGTGCCAAATCCCTAATTTTATTATAACTTATATTATACAGTACACATGAACATGACACTGGAAAGAGTAATTAATGCTGCAAGAGTTATAAGAGTAATTATATAAATATATAAGACATAGTGTTAGTTTGACTAACATTTTGGAGACAGAAGTACTTTATTGATGATATGTTCCAAGTTGACGTAAGATGAACCTGATGGAGCGGTAGCTGAATCTTGACCTAATTTCTTCCACT…	1804	No hit in this database						gi|209954703|dbj|BAG80542.1|	glycosyltransferase [Lycium barbarum]	AT1G22360.1	UDP-glucosyl transferase 85A2		UDP-glucosyl transferase 85A2 (UGT85A2); FUNCTIONS IN: UDP-glycosyltransferase activity, transferase activity, transferring glycosyl groups, glucuronosyltransferase activity; INVOLVED IN: metabolic process; LOCATED IN: cellular_component unknown; EXPRESSED IN: 21 plant structures; EXPRESSED DURING: 11 growth stages; CONTAINS InterPro DOMAIN/s: UDP-glucuronosyl/UDP-glucosyltransferase (InterPro:IP…	cassava4.1_006353m|PACid:17988533	UDP-glucosyl transferase 85A2	PGSC0003DMP400053694|PACid:24385397	UDP-glucosyl transferase 85A3	comp152773_c0_seq2:296-1753(-)	m.109836	sp|Q9ZWJ3|U85A2_ARATH`Q9ZWJ3`Q:9-481,H:8-479`63.08%ID`E:0`RecName: Full=UDP-glycosyltransferase 85A2; EC=2.4.1.-;`Eukaryota; Viridiplantae; Streptophyta; Embryophyta; Tracheophyta; Spermatophyta; Magnoliophyta; eudicotyledons; core eudicotyledons; rosids; malvids; Brassicales; Brassicaceae; Camelineae; Arabidopsis.	PF00201.13^UDPGT^UDP-glucoronosyl and UDP-glucosyl transferase^213-464^E:6.1e-35	.	.	NOG313243	GO:0015020^molecular_function^glucuronosyltransferase activity	MGSISEVVKPHAVLVPYPAQGHVKPMLKLAKILHQKGFHITFVNTEFNHRRLLRSSGHDSLRGLPSFRFEAIPDGLPPSDADATQDVPALCESTTTTCLGPFKDLLTKLNNTAVSNVPPVSCIVSDGVMSFTLAAAEEFGLPEILFWTTSACGFLGYMHYSQLIHKGYSPLKDTSYLTNGYLETVVDWIKGMPGIRLRDLPSFINTPNPDDYMVKFVVQETERANKASAVILNTFDALEHQAISALQSMLPSVHAVGPLQFMEKQLVQDDDVKSFRSNLWKEDETCLDWLNTKAPNSVVYVNFGSITVMTPDQLVEFAWGLANSKKTFLWIIRPDAVSGEEAVVPPEFLEETKERGMLASWCPQERVLGHPAVGGFLTHSGWNSTLESICAGVPMICWP…
comp156840_c0_seq1	1	p2	(TC)7	14	2251	2264	AAATGGGTTCTGAATGTTTAAGGA	60.108	24	TAAATTGAATAATCTCTGGGGGAG	59.724	24	260	2034	2293	CTTCTGAAAGGACTCACTACTTCAGTTGCGGATCAGCACCCTGCAAATGTTTCTCCTTGGTTACAAATGGCTGAAAGTGGACCGAGCAATAGATTGGCTGGGATAGAGGCCAAAGATGACAACGCTGTTTTCAATGTCAAAGTTGCGGGATTGCAGAAGAAGTGGAACGAGATCTGCCAGCGTGTTCATCATGCACAGTCATTTCAACCCGATGTTTTGCATGCCAGGTTCCGCGTCTCCGGTGTTGATACCTTTCACTCCCCTCCCGCTCGGAGTGAAAGTAAAAGTAAAGATTTGGTTTTAGATGAAAGCAGGTTCAGTGATCAAAATCCCGGGACACCCTTGTCCCTGCAAAATCTCTCTCCGTCCAGTAAACAAATCTTATCATCCAAATCAGTG…	2409	SPGI:CN06366	UniRef100_UPI000198364E	PREDICTED: hypothetical protein n=1 Tax=Vitis vinifera RepID=UPI000198364E	tr|Q9LML2|Q9LML2_ARATH	F10K1.9 protein OS=Arabidopsis thaliana GN=F10K1.9	protein	gi|460403031|ref|XP_004247009.1|	PREDICTED: uncharacterized protein LOC101247060 [Solanum lycopersicum]	AT1G07200.1	Double Clp-N motif-containing P-loop nucleoside triphosphate hydrolases superfamily protein		Double Clp-N motif-containing P-loop nucleoside triphosphate hydrolases superfamily protein; BEST Arabidopsis thaliana protein match is: Double Clp-N motif-containing P-loop nucleoside triphosphate hydrolases superfamily protein (TAIR:AT2G29970.1); Has 14609 Blast hits to 14609 proteins in 2753 species: Archae - 17; Bacteria - 11747; Metazoa - 78; Fungi - 268; Plants - 440; Viruses - 0; Other Euk…	cassava4.1_000616m|PACid:17986413	Double Clp-N motif-containing P-loop nucleoside triphosphate hydrolases superfamily protein	PGSC0003DMP400046449|PACid:24379604	Double Clp-N motif-containing P-loop nucleoside triphosphate hydrolases superfamily protein	comp156840_c0_seq1:1-2007(+)	m.180672	sp|Q9HVN5|CLPB_PSEAE`Q9HVN5`Q:204-430,H:518-730`29.52%ID`E:2e-17`RecName: Full=Chaperone protein ClpB;`Bacteria; Proteobacteria; Gammaproteobacteria; Pseudomonadales; Pseudomonadaceae; Pseudomonas.	PF07724.9^AAA_2^AAA domain (Cdc48 subfamily)^296-430^E:1.4e-08	.	.	COG0542^ ATPases with chaperone activity, ATP-binding subunit	GO:0005737^cellular_component^cytoplasm`GO:0005524^molecular_function^ATP binding`GO:0017111^molecular_function^nucleoside-triphosphatase activity`GO:0016485^biological_process^protein processing`GO:0009408^biological_process^response to heat	LLKGLTTSVADQHPANVSPWLQMAESGPSNRLAGIEAKDDNAVFNVKVAGLQKKWNEICQRVHHAQSFQPDVLHARFRVSGVDTFHSPPARSESKSKDLVLDESRFSDQNPGTPLSLQNLSPSSKQILSSKSVIREDGSDLQVEPPAKDLKLQQPKAGNIWNPGASHLPLDSTSSSLTTSVSTDLGLGTIYVSTEKKLPEPSSQHHKDRLQYFSGSVSSDKTSEHASNYITKSSCSFIPRVGDGLDIKDFKYLHKSISEIVYWQDEAIYAISHTVSCCRNGLGRGHGPNKGNIWLTFGGPDKVGKRKVSRMLAEKVFGSKDSLLFVDLNSNNEVHPANTFFDHHDLKSRYVNFRGKTVVDYIADELSKKRHSVVLLENIEKADFLVQNSLSQSVKTGKF…		OG1_6988
comp140767_c0_seq2	2	p1	(T)10	10	176	185	AAATGGTAAATTCTCTCAAGGGTG	59.786	24	ATCCTTTTATTTTTGTTAAGCCCC	59.986	24	120	141	260	TTTTTTTTCGAATTTTTTTTTTTTCGAATTTTCTATTTTTTTTTTCTTTTTTCAATTTTTGACAAAACCCCATATTTACAAGATAAATGTTGCTTACAAAATCAAAGCTCCATTTTAAATCTCTTCAACAATGTTAAGAATAAATGGTAAATTCTCTCAAGGGTGGAGGGAAATATTTTTTTTTTCGGGTTATGGTTATGGGTTAAATAACAAGGTTACAACAAAAATAAATACAACGGGGCTTAACAAAAATAAAAGGATTCAACGGGGGTAACGAGGGTAACATAAATAACGGGTAGGTTTGAAGGCTCGGGGCTAACAAAAATGGCCTATATCATTTCTAAGCATGCAAAACTTTGAATCTTACTTGGGGAGTCATTAGGCAAGTTCTAGCAAATC…	914	SPGI:CN25954	no hit		-No-Hit-	No Matching Hit found	---NA---	No hit in this database		No hit in this database				No hit in this database		No hit in this database
comp109394_c0_seq2	1	p1	(T)10	10	52	61	AAATGGTGTTCTGGTACTTTCTGG	60.646	24	ACTTGGCAAATGCAACATAGTAAA	59.962	24	193	2	194	GAAAATGGTGTTCTGGTACTTTCTGGAGGCAAATATCTTTATTTACTGCAATTTTTTTTTTAAATCACTTGTTCACTTCTGAAACTTAATAACCTTGTTACAAAGTTTTATTTCTTTTTTCTGTATATTCTGTGTACACATGATCTTTAAAAGCATATTTTGAGATGCCTTTTTACTATGTTGCATTTGCCAAGTCAACTATTATAGAATTCATTTTTGAAAAGAGGACTATATTCATTGTAACATGCTCAAGGTTTTTCTTGAGAATTTTACTCATTTTAAACGTCATTATTATGGATTTATGGTTTAATCATTATCATAGTTTTGTAGTATTGATATTCTGGACACTAGAGAGTTAAAGATGTGTCATGCCTAATTCTTATTTTTAATTAAATCTCT…	423	No hit in this database						No hit in this database		No hit in this database				No hit in this database		No hit in this database
comp120918_c0_seq2	1	p3	(GAA)5	15	482	496	AAATGTGGAGACTGAGGAGACTG	59.793	23	TGCCTTTCACAATCCAACAA	60.088	20	282	241	522	AAACCATTCTCAAAGCTCTCACTCAAACCCAAATGCTATTGTTCTTGTTTTCTTGCTTCTCCATCGTCTTCCTCTCCAGCTCATTTCTCCACCCATTCCCTTCTTGGGAGCGCGAGATGGGATTTAGGTTCTGGGAGGAGTTTTCGAGGTTCTTGCTTTCATGGTTCCGTAAAAACAAGAACTTTCTCGATGGGTTCTTCCATTTCTCGCGAATCTTGGCTCCGGCGAGGAAGATTGCCGGAAATGTGGAGACTGAGGAGACTGCGGAGGGGATTAGTTTGATGGATTTGCCTGACCTGGCTGTGGAATCCATTCTGGAGAGGCTTTCGGCGGCGGAGCTGAGAATCATGGCGGGGGTTTGTGGGTCGTTGAGGGAGAAGTGTGTGGCGGATTGGCTGT…	561	No hit in this database						gi|508716948|gb|EOY08845.1|	F-box family protein isoform 2 [Theobroma cacao]	AT2G26850.1	F-box family protein		F-box family protein; FUNCTIONS IN: molecular_function unknown; INVOLVED IN: biological_process unknown; LOCATED IN: endomembrane system; EXPRESSED IN: 15 plant structures; EXPRESSED DURING: 6 growth stages; CONTAINS InterPro DOMAIN/s: F-box domain, cyclin-like (InterPro:IPR001810), F-box domain, Skp2-like (InterPro:IPR022364); BEST Arabidopsis thaliana protein match is: F-box family protein (TAI…	cassava4.1_024898m|PACid:17961234	F-box family protein	PGSC0003DMP400014678|PACid:24410964	F-box family protein
comp141555_c1_seq2	1	p3	(CGC)5	15	98	112	AAATGTTTCTTGATTCCGGAGAG	60.802	23	AAAAGAGAAAGCCAACAAGAACC	60.153	23	286	5	290	GGCAGAAATGTTTCTTGATTCCGGAGAGATCGCGTAGGGCTTTGGACGGGTCATGGTTGGGGCAGCTCCGGACTGGGCAAACGTACACGCGCCGCCTCGCCGCCGCCGCCGCCTCAGTTCTGAGCCCCCACGGCAAGTTGTGCCTCCGGCGGTGGAGCTGCAAGTTCTGCGCTCTTAGAAACCCTTTTCCGCAGACCTCGCAGAAGAATCTGCTCGCCGCCGTCAGACTCGCCGGCGACAGAGCTATCACTTCTGCATCTTCGCCAGGGGTTCTTGTTGGCTTTCTCTTTTTTGCGGCCATTGCTGATGATGAGTTTTCCATCTCCTTCTTCCTAGTATAGCTTTCTTTCCTGGTTTAGGGTATCTTCAAAATCTACCTTAGCTTTCCTTAAAACCTGT…	485	No hit in this database						gi|357129246|ref|XP_003566276.1|	PREDICTED: zinc finger protein MAGPIE-like [Brachypodium distachyon]	AT5G66730.1	C2H2-like zinc finger protein		C2H2-like zinc finger protein; FUNCTIONS IN: sequence-specific DNA binding transcription factor activity, zinc ion binding, nucleic acid binding; INVOLVED IN: regulation of transcription; LOCATED IN: intracellular; EXPRESSED IN: 22 plant structures; EXPRESSED DURING: 13 growth stages; CONTAINS InterPro DOMAIN/s: Zinc finger, C2H2-like (InterPro:IPR015880), Zinc finger, C2H2-type (InterPro:IPR0070…	cassava4.1_005519m|PACid:17981112	C2H2-like zinc finger protein	PGSC0003DMP400022483|PACid:24426596	indeterminate(ID)-domain 2
comp147811_c0_seq2	1	p3	(GTG)5	15	1786	1800	AAATTAAGGTCAAGAAATGCAAGC	60.034	24	AAATCCAAACCTTGACTTAGATGC	59.912	24	290	1596	1885	ATTATTAGTCGGCCATGACGGTTGTGGCGACGACGCGCACAATTTGCTGTTGCCCCTTTGGCGGTCCAATCTGGTTTTGACGGGTCAAATGTCAAACCCTCCTTCCTATTAAAACTTTGCCAATTTCCCCCAATTGCTCAAAGATTCATCGATCGCTCGTTTGTCTTTTTCATCCCCAAATCTAATCTGTAAACCACCCGTTTCTGCGTTGAATCTAGGGCGGCGCGTGAATTGCGCTTGCCGTGAATCGCCCTCGCGTCTTATATCGCCGAATCTGGATGGGCCAGTCTCCGTCGATCCACCAATCCTCGCCGGGTGGGTCTACTCACCGTAACCGTAGTTGTTATCCCAAGCCTGTTGCTAAACACCGCCGATCAATGTCTGATCATTCACAGCAGG…	2700	SPGI:CN15196	UniRef100_Q84QE1	Avr9/Cf-9 rapidly elicited protein 189 n=1 Tax=Nicotiana tabacum RepID=Q84QE1_TOBAC	sp|Q9FE83|SKIP2_ARATH	F-box protein SKIP2 OS=Arabidopsis thaliana GN=SKIP2	f-box family protein	gi|460372116|ref|XP_004231878.1|	PREDICTED: F-box protein At1g47056-like [Solanum lycopersicum]	AT1G47056.1	VIER F-box proteine 1	Encodes an F-box protein. Based on genetic analysis appears to be functionally redundant with VFB2,3, and 4. When expression of all 4 genes is reduced plants show defects in growth and reduced expression of auxin response genes.	VIER F-box proteine 1 (VFB1); FUNCTIONS IN: ubiquitin-protein ligase activity; INVOLVED IN: N-terminal protein myristoylation; EXPRESSED IN: stomatal complex, sepal, root, leaf; EXPRESSED DURING: seedling growth; CONTAINS InterPro DOMAIN/s: F-box domain, cyclin-like (InterPro:IPR001810), F-box domain, Skp2-like (InterPro:IPR022364); BEST Arabidopsis thaliana protein match is: VIER F-box proteine …	cassava4.1_005300m|PACid:17968691	VIER F-box proteine 1	PGSC0003DMP400043317|PACid:24427616	VIER F-box proteine 1	comp147811_c0_seq2:279-1964(+)	m.56237	sp|Q9C626|FB37_ARATH`Q9C626`Q:60-549,H:38-513`58.98%ID`E:0`RecName: Full=F-box protein At1g47056;`Eukaryota; Viridiplantae; Streptophyta; Embryophyta; Tracheophyta; Spermatophyta; Magnoliophyta; eudicotyledons; core eudicotyledons; rosids; malvids; Brassicales; Brassicaceae; Camelineae; Arabidopsis.	PF12937.2^F-box-like^F-box-like^65-93^E:5.6e-06`PF00646.28^F-box^F-box domain^65-93^E:4e-05`PF13516.1^LRR_6^Leucine Rich repeat^151-174^E:1.3`PF13504.1^LRR_7^Leucine rich repeat^152-167^E:10`PF13504.1^LRR_7^Leucine rich repeat^204-209^E:5000`PF13504.1^LRR_7^Leucine rich repeat^238-247^E:7600`PF13504.1^LRR_7^Leucine rich repeat^257-266^E:930`PF13504.1^LRR_7^Leucine rich repeat^288-299^E:2600`PF135…	.	.	NOG240795	GO:0004842^molecular_function^ubiquitin-protein ligase activity	MGQSPSIHQSSPGGSTHRNRSCYPKPVAKHRRSMSDHSQQDVSSDEDAAPSSDDGLGGCDFSDGIPDECLALIFQSLSSGDRKSCSLVCRRWLLVEGQSRHRLSLNAKSDVLPHVPAIFSRYDSVTKLALRCDRKSVSINDEALVQISLRCSNLTRLKLHGCRDVTDVGMAAFALNCKSLKKFSCGTCMFGAKGMNALLDNCSSLEELSVKRLRGINDGLAAEPIGPGAAASSLKSICLKELYNGQCFGPLIIGSKNLRTLKLLRCLGDWDSILENVASRPNCLVEMHLERLQVSDAGLIAVSNCLELEILHLVRTPECTDEGVVAVAKNCKLLRKVHIDGWRTNRIGDDGLLAIAENSTNLKELVLIGLNPTFISLSAIASNCQQLERLALCGSETIG…		OG1_3866
comp88819_c0_seq1	1	p1	(A)12	12	72	83	AAATTAAGTATTTGGGTGAAGGCA	60.125	24	GAGCAGATGGTAGTGAGTTAGGGT	60.082	24	202	19	220	TTTTATTATATGGCAAAGCAAATTAAGTATTTGGGTGAAGGCAATTAATAATTGCAATACGGTGTTTTTCCAAAAAAAAAAAATTGCAATACGGTGGCTGTGAGAAAGAAAAAAAATGTAGGAAATGACAAATAGGCCCTTGGTTATTATCCGGCAGTCCCGTCTTCTCCTCATTCTATTGTCTTGGCGACCTACGAACCCTAACTCACTACCATCTGCTCCACCGGCTT	230	SPGI:CN02151	UniRef100_A9PCP7	Predicted protein n=4 Tax=core eudicotyledons RepID=A9PCP7_POPTR	tr|Q9FE62|Q9FE62_ARATH	AT5g08290 OS=Arabidopsis thaliana GN=F8L15_20	thioredoxin-like protein 4a	No hit in this database		No hit in this database				No hit in this database		No hit in this database
comp133124_c0_seq1	1	p1	(A)13	13	155	167	AAATTACAAGTTGGACTCTAGCGG	60.077	24	AGATTTATCCAAGGTGATGAGAGC	59.997	24	267	80	346	TTTTTTTATAAAATTGCATATAAATATTTGGACTATATATGAGAAAATTTACAAACCATTATATCAAAAAATAAAACAAAAAATTACAAGTTGGACTCTAGCGGGGAGCACCCCACGTCAAAAGGCAAGGTTTACTCAAAAATTATTAAAAACGAAAAAAAAAAAAAGTTTAATTCAGGAACTTATTGTATAACTACTTAACTTCTAACTACCTTCATCTTTAGACTTTATCATACAAGCACAAGCATTTAAATAAAGAAACACCAAGCCAGCATGATGGAAACTAGGCAATGGACCATAAAACTGGAAGCCTGAAGGGCACTGCTCTCATCACCTTGGATAAATCTCTCCACATTGAAGTCACCTCTTTTGGAATCGAGGCTGCATGCTTCCTTGATG…	846	No hit in this database						gi|460366241|ref|XP_004228997.1|	PREDICTED: uncharacterized protein LOC101258403 [Solanum lycopersicum]	AT1G56320.1			BEST Arabidopsis thaliana protein match is: Glycine-rich protein family (TAIR:AT5G49350.2); Has 60 Blast hits to 60 proteins in 12 species: Archae - 0; Bacteria - 0; Metazoa - 0; Fungi - 0; Plants - 60; Viruses - 0; Other Eukaryotes - 0 (source: NCBI BLink).	cassava4.1_030793m|PACid:17993314	AT1G56320.1	PGSC0003DMP400013364|PACid:24421336	Glycine-rich protein family
comp128121_c0_seq1	1	p1	(A)12	12	263	274	AAATTACCATCACCAATCCTTCAT	59.86	24	TTTCCCTAGCTATTGATACGATCC	59.867	24	272	113	384	AGAGTGGGTTTCTCCTTTGAGCTGCATCATTCCAAGACAAATATTGAAAAAGAACACATTTAGATATTAGAGAGTAAAAAATATCAAATGAATAAACACTATATCAAAAACTTAAATTACCATCACCAATCCTTCATATGAAACATTACTTTTCGAGATAAAGAGAATATATCCATTAGAATACTAATGGGTGTCTATAGAGTGATATCAACACACGTACTTACACATTCAAGATAAACAAGAAATATATATCCATATACCCAAAAAAAAAAAACCCCACACCCACACCCACAGTGATACAAAGCCACGAATCTGAAATCTATAAATTACAAATTCAAAAACTTCATGCAAAATTGCAAGGGGATCGTATCAATAGCTAGGGAAAAGCTTGCTTTAACA…	630	No hit in this database						No hit in this database		No hit in this database				No hit in this database		No hit in this database
comp115138_c0_seq1	1	p1	(A)11	11	48	58	AAATTAGCAAATAAAAACATGGGC	59.692	24	GTTTTTGATGTCGTTCAACAATTC	59.799	24	283	14	296	GCGTAGTATAAAAGAAATTAGCAAATAAAAACATGGGCAAAATGAGGAAAAAAAAAAACACACCGCCAAAATGGTGGAAGATCGCCGCCAAACTTGGCGCTGCAGTGTTCATCTCGCACCAATCATTGGCGCCCCGATTGGAGTGGCTCTCATCATTTTTTTTGCCTTGCCCATTGGGGAGCTGAGGTCTTAGAAGAAATTAAAATTGAAGAACAAAATCTAAAAAGTCTCTCGATCTGATCTTTCCCTCGGCGCGGCATGGCGGACAAATGGGAATTGTTGAACGACATCAAAAACAAACTCCAACAACTCTCTCTTTCCGTCAGCAAGTCGGACAACATACGCCTGATATATGTGGTTGAAGGATTTGTGAAAAGGATGGAGGATATTATAGCTGAG…	558	No hit in this database						No hit in this database		No hit in this database				No hit in this database		No hit in this database
comp127150_c0_seq1	2	p3	(ATA)5	15	276	290	AAATTATCACCGGAAAACTTACCA	60.01	24	CTGTTGATCATCTTTCGTTGAATC	60.007	24	196	136	331	AAAAAAAAAAAAAAAGAGTAGCCAACTGCCAATGGGCAGTCGGCCAAGGCTCACTGGCTGACTGCCACAGGCAGTCGACCAGAGAACGGTCGCTTGGCTGACTGCCTCGAAAACAGTCGGCCAGATTCGCAAAAAAAAATTATCACCGGAAAACTTACCAGCAGTAATCGAAGGTTTACTGGAAATAATAGGAGGCAATAAAAGGAAAGGGAAAGTAGAGAGATGTTAGAGAGAGAAAATGGAAATGAGAAATGAAGAGGGAATGGCATATTTTTATAATAATAATAATAAAATCTTATTTGCAGGTTGATTCAACGAAAGATGATCAACAGAAAAATATTAAGTTTACTTTCCAGAGACTTCGTACCCACGAAATCTAAAGAAAGTGAGTGACTGGAT…	587	No hit in this database						No hit in this database		No hit in this database				No hit in this database		No hit in this database
comp152705_c1_seq1	1	p2	(AG)6	12	203	214	AAATTATCTGTCCAAAAACAAGCC	59.8	24	AACAATTTCTTTTTCCCTCCCTT	60.524	23	115	128	242	AAGGACGCGAATAAAAAGTACACAAAAAAATCGAATTTGGATGAGCAAAGCAGATTTCAAAACACAGCAAGTACACAAAAAGTTTCGATCTTTGATTTCAAATACAACGAAAAGAAAAAGAATCTTGAAAATTATCTGTCCAAAAACAAGCCTACCCAACAGACTAGAGTGGGAAAGGGAAAATCTTGGAGAGAGAAACTCTAGAGAGAGAGAGGGGATGAAGGGAGGGAAAAAGAAATTGTTGGGCGCGGAATCTTCTCAGCCTTCCGAAATCGTCGCCTCCATCGCCGGGGACGGCGGCGGCGCGGGCAGCTCCGAACAGCCCACGGGCATTTCGACGGGAGCTCAAGCGGCGGCGGAGCCGCAGCAGCAGGACGAGATGGTCGGAGCTGATGCTGA…	1977	SPGI:CN14434	UniRef100_Q944N1	Chromo domain protein LHP1 n=1 Tax=Solanum lycopersicum RepID=LHP1_SOLLC	sp|Q946J8|LHP1_ARATH	Chromo domain-containing protein LHP1 OS=Arabidopsis thaliana GN=LHP1	terminal flower 2 protein	gi|350536271|ref|NP_001234750.1|	chromo domain protein LHP1 [Solanum lycopersicum]	AT5G17690.1	like heterochromatin protein (LHP1)	Regulates the meristem response to light signals and the maintenance of inflorescence meristem identity. Influences developmental processes controlled by APETALA1. TFL2 silences specific genes within euchromatin but not genes positioned in heterochromatin. TFL2 protein localized preferentially to euchromatic regions and not to heterochromatic chromocenters. Involved in euchromatin organization. R…	TERMINAL FLOWER 2 (TFL2); CONTAINS InterPro DOMAIN/s: Chromo domain subgroup (InterPro:IPR017984), Chromo domain-like (InterPro:IPR016197), Chromo shadow, subgroup (InterPro:IPR018125), Chromo domain (InterPro:IPR000953); Has 1807 Blast hits to 1807 proteins in 277 species: Archae - 0; Bacteria - 0; Metazoa - 736; Fungi - 347; Plants - 385; Viruses - 0; Other Eukaryotes - 339 (source: NCBI BLink).	cassava4.1_007891m|PACid:17965593	like heterochromatin protein (LHP1)	PGSC0003DMP400054189|PACid:24422127	like heterochromatin protein (LHP1)	comp152705_c1_seq1:2-1561(+)	m.108906	sp|Q944N1|LHP1_SOLLC`Q944N1`Q:162-518,H:73-398`50%ID`E:2e-102`RecName: Full=Chromo domain protein LHP1; AltName: Full=Protein LIKE HETEROCHROMATIN PROTEIN 1; AltName: Full=Sl LHP1;`Eukaryota; Viridiplantae; Streptophyta; Embryophyta; Tracheophyta; Spermatophyta; Magnoliophyta; eudicotyledons; core eudicotyledons; asterids; lamiids; Solanales; Solanaceae; Solanoideae; Solaneae; Solanum; Lycopersic…	PF00385.19^Chromo^Chromo (CHRromatin Organisation MOdifier) domain^184-233^E:2.5e-13	.	.	.	GO:0005634^cellular_component^nucleus`GO:0016568^biological_process^chromatin modification`GO:0006355^biological_process^regulation of transcription, DNA-dependent`GO:0006351^biological_process^transcription, DNA-dependent	RTRIKSTQKNRIWMSKADFKTQQVHKKFRSLISNTTKRKRILKIICPKTSLPNRLEWERENLGERNSREREGMKGGKKKLLGAESSQPSEIVASIAGDGGGAGSSEQPTGISTGAQAAAEPQQQDEMVGADADGGEAEDDDGELPEEEAEDDEQYEDLQIEEEAEGDAVEGEENGRPKLAEGFYEIETVRKKRVRKGQVQYLIKWRGWPETANTWEPVENLLSCSDVIDVFEESMRSGKRSTRRRKRKHSVTHTQPKKKQQQQQQRSPAAATYSVPAVKVRIMEEPLPFPCDDPSVNHVNNNVSAGGAKGVVQVVHENGVKADSSACRRTSERNDLDLKLSELRGMPMTNGANVNKSQEARIPGEGLSNGFVKADGTQSVQSGRCTGAKRRKSGSVKRF…
comp1530313_c0_seq1	1	p1	(A)10	10	36	45	AAATTATCTTGTCTATTTGTACGCTTGA	59.907	28	TAGCTATTCGTGGTAGACATCCAA	60.043	24	120	5	124	GAGAAAAATTATCTTGTCTATTTGTACGCTTGAGTAAAAAAAAAACAATGTATTGCGAAATTTAGTTGATCTTCCTAAAAAACCCTAAATTTTTAAAGATTTTGGATGTCTACCACGAATAGCTAATGAGTTTGGGTAAACATAGCCACTTTGGGGTTAGTGGGGGAAAATGTGGCTGCACCATTAATTGAGGGGGAAAGTAAG	204	No hit in this database						No hit in this database		No hit in this database				No hit in this database		No hit in this database
comp144261_c0_seq3	1	p1	(T)13	13	439	451	AAATTCTCACATCATCAGGAACAA	59.877	24	TTTTCAGCTTTTGCTGTCAAATAC	59.842	24	221	296	516	GTAAACAGTGTTTAGGGGTAATGAATAGGTTGTCCCAAATGCTATGGCATATTGGCATTATTGGAATCAGTCATGACGTTCCAGCCAATGAATAGGTTGTATCATATGTCACAAGCAACATCACTTGGGGCCAAAAAAACAAAAACAAAAAAAGGAAAAAAAAATATGGTACAAATAACAATTTCTATGTTGGATATTCTTCAGCTCATTCAAATGAAATCTTTAAAATCCATGCTGCCTCATGTTACATTTGTAGAATCAATTATGCTAGTATTGTTTACAGAATTGCCTGTGAGAAATTCTCACATCATCAGGAACAAAAGAATCTTGGTACACTATTGCAAGACATATGCATTCAAATTCCCAACATCTCATGCCTCCTAACTCCTAAGCATATAT…	985	No hit in this database						No hit in this database		No hit in this database				No hit in this database		No hit in this database
comp2362364_c0_seq1	1	p1	(A)14	14	41	54	AAATTGCATGCATTGTTTTCTACT	59.155	24	TTCTCTTAAACAAACCGTCAAACA	60.069	24	114	12	125	ACATTGACTACAAAATTGCATGCATTGTTTTCTACTTTCCAAAAAAAAAAAAAAGGCATAATCCAAAAGGGATAGAAATGACCTGCATACATGCACAAATGATGTTTGACGGTTTGTTTAAGAGAAAGTCAGTTTGCTTGTTTAAGACATAAGAAATTATCCATTAGCAAATGTACATGTTAGAATTGAATCAACTGATTATTGAATCTGCCAAG	215	No hit in this database						No hit in this database		No hit in this database				No hit in this database		No hit in this database
comp1533558_c0_seq1	1	p1	(A)12	12	83	94	AAATTGCTTATCTACGGCATTTTG	60.675	24	TCAATTCTATAATTCGGAATGCAA	59.845	24	246	17	262	GTGAACATTTAGTATGTAAATTGCTTATCTACGGCATTTTGACCCGGGTCCACCGGATAATTTGCCAACAATCACTATAACCAAAAAAAAAAAACCTGATCTATGCAAGGTGAATTCGGGTGAATATCCGCCAAGCGGATTGAAATTGCCACCCCTAGGCCCAAGAAGGGAGAAAATAGGGTAAAGTAAGGGAAATCAAATATGAAACAGAAGCACAACACTAGATAACAGAGGATATATTGCATTCCGAATTATAGAATTGAAA	265	No hit in this database						No hit in this database		No hit in this database				No hit in this database		No hit in this database
comp105802_c0_seq1	1	p2	(CT)6	12	185	196	AAATTGCTTTAGGGTGAGTATTCG	59.931	24	AACAATTGACCAAATTGACAGAAA	59.793	24	279	149	427	AGTCAGAAATGGCGGTTATGAGCGTGTCTAGGCGGTGCTATCAATCGTAATCATAACAGTGGCAGCTTGATACAGTGATGCCATGCCCGAAGCGAAAGCGACCGACCGACGGAATACTTTCAGGGTGATACTTCTGGAGCGATTTTTAAAAATTGCTTTAGGGTGAGTATTCGCCCTCGCTCTGCTCTCTCTCTCTGGAATTTTAATCTCTTATATAGATAAATAATTGATTTTATATATAAAATATTGATATGGGGTAAATATTATTAAGAATAATTAAACAATTGAGTATAGATAAATCATTGTAAAATATAGATTAATTATTGAGATAAATGTATATTTATATATAAATCAACAATTTAAAATTTTTGTTAAAGAAAACTTTTCAAAAAAAATGTA…	729	No hit in this database						No hit in this database		No hit in this database				No hit in this database		No hit in this database
comp135093_c0_seq1	1	p3	(ATA)5	15	1035	1049	AAATTGGGGTTTTGTTCAACTTT	60.014	23	CCGTTTGCTAGTAACAGAAGGAAT	60.077	24	152	998	1149	CTTTTATAGGAGATATAAGTATATAACTATATATGCTTGCCCACAATATAGCAAATATAACTATATAACTATATTTTGCCAAAAATTTGATATTTGAATTATGGGGATAATATTAGTATTTATTGGTAACTATAGATAGACTAGAAAAGAGTCAAAAACCTTAGTAGAGTGAAGCGAAAAGTGAACGGCCGCAGATTTTCCGGCCGATTCTTTTCCCTCTGCCAAATTACTATAAAACGCTCTCTCCCCTTCGCCAAATTCTTCACTTTTGGTTGATTGAATGAAGGACTACAAGCTGCCGTCGGCGAGAAAGAGAGGTGGCGCCGCCGCTACTACCAACGGTTACATTATGGAGGCGTTCTTGTCCACGGCGCCGGCGTTTCCAGCGCCGCCGCCCAC…	1922	No hit in this database						gi|33339705|gb|AAQ14332.1|AF283507_1	MYC2 [Catharanthus roseus]	AT1G32640.1	Basic helix-loop-helix (bHLH) DNA-binding family protein	Encodes a MYC-related transcriptional activator with a typical DNA binding domain of a basic helix-loop-helix leucine zipper motif. Binds to an extended G-Box promoter motif. Its transcription is induced by dehydration stress and ABA treatment. Negative regulator of blue light?mediated photomorphogenic growth and blue and far-red-light?regulated gene expression. Positive regulator of lateral root…	MYC2; FUNCTIONS IN: DNA binding, transcription activator activity, sequence-specific DNA binding transcription factor activity; INVOLVED IN: in 13 processes; LOCATED IN: nucleus; EXPRESSED IN: 26 plant structures; EXPRESSED DURING: 13 growth stages; CONTAINS InterPro DOMAIN/s: Helix-loop-helix DNA-binding domain (InterPro:IPR001092), Helix-loop-helix DNA-binding (InterPro:IPR011598); BEST Arabido…	cassava4.1_002918m|PACid:17983950	Basic helix-loop-helix (bHLH) DNA-binding family protein	PGSC0003DMP400031944|PACid:24419268	Basic helix-loop-helix (bHLH) DNA-binding family protein
comp3048_c0_seq2	1	p1	(A)10	10	134	143	AAATTGTAACATTAATGAAGAGAAATGC	59.381	28	CGCTAAAGGTCGGTATCTATGAAT	59.918	24	145	85	229	CTTTTTTATTTAGTAAATTTAAATATATTTTGAAGCAAGGATTTTATAATATATAAAAAGACAATGTAGCTAGATGCATTAAAAAAAATTGTAACATTAATGAAGAGAAATGCTTTTTTGGAAAAAAAAACAGAAAAAAAAAAGTTAATATAGATACATTAATATAGAACTGGGTCATAGACATACGGTCGACGGAATCGTAGTGAATTCATAGATACCGACCTTTAGCGAGAGAAAAATAGCCTATATATATATATTTATGTATTTTGT	270	No hit in this database						No hit in this database		No hit in this database				No hit in this database		No hit in this database
comp143372_c0_seq6	1	p1	(A)14	14	185	198	AAATTGTTCTGAAGACTGAACCGT	60.429	24	TGACATTTTTGTTTTTCCTTTGAA	59.899	24	266	93	358	GCGGAAATTCCACGTCGGAGATGTGGACCCGGGGGCTTTCAGTCAATGTCTCCATTCGCCGTAGAACAATTCTACGATCCCCCCACCATCTGAAAATTGTTCTGAAGACTGAACCGTGAAGCCATGGACCCCGTTGAGGCCGCGGCTCGCTGAATCAGCCAACGTTCAAAACTCGTTTTTCATTAAAAAAAAAAAAAATCGAATTTCAGATTTCAGATTCAGATTGTTCGACTCTAAACCCTAAAATTCTGTCAGGAGTTTTAGAACAAATCCTTAGAACTAATCCCTTTGTCTTACTATCAAAATTCGTGCTAAGATGATTTAAGAGCGGATTTTTCAAAGGAAAAACAAAAATGTCAGTAGCGGAGCTCAAAGAACGGCACATGGCAGCGACGCAGA…	1693	SPGI:CN02591	UniRef100_B9HRN9	Predicted protein n=1 Tax=Populus trichocarpa RepID=B9HRN9_POPTR	sp|P49177-1|GBB_ARATH	Isoform 1 of Guanine nucleotide-binding protein subunit beta OS=Arabidopsis thaliana GN=GB1	g protein beta subunit	gi|224103427|ref|XP_002313052.1|	predicted protein [Populus trichocarpa]	AT4G34460.1	GTP binding protein beta 1	Encodes the heterotrimeric G-protein beta subunit and is involved in organ shape. A significant fraction of the protein is found in the ER. Mutants carrying null alleles express similar fruit phenotypes, as seen in er plants, but differ from er in that the stem is only slightly shorter than that in the wild type, the pedicel is slightly longer than that in the wild type, and the leaves are rounde…	GTP binding protein beta 1 (AGB1); FUNCTIONS IN: protein binding, GTPase activity, nucleotide binding; INVOLVED IN: in 11 processes; LOCATED IN: endoplasmic reticulum, plasma membrane, CUL4 RING ubiquitin ligase complex, heterotrimeric G-protein complex; EXPRESSED IN: 26 plant structures; EXPRESSED DURING: 14 growth stages; CONTAINS InterPro DOMAIN/s: WD40 repeat 2 (InterPro:IPR019782), WD40 repe…	cassava4.1_009786m|PACid:17969727	GTP binding protein beta 1	PGSC0003DMP400001405|PACid:24420450	GTP binding protein beta 1											OG1_16691
comp146819_c0_seq3	1	p2	(TA)6	12	564	575	AAATTTAGACACATCTACGCCCTC	59.932	24	GCATTCGGACCTTATATTTTGTTT	59.68	24	228	409	636	TAAGTTAAAAGTTAACGGAATATTTCGTTACTAAAGTTTATACTAACTGAATGTTAGGTTATTCAAGGGAAGAAAATAATATAATAGGGAGTAAAGAAGGAAAAATCATTAAAAATTACTAAAATCAAAATAACATGAACCATTCGTTTAAGTAAAAATTATCACCACAATTTTTTTTTCTTTTCGTTAGAACCCTAACTTTATTGACTCTTATTAAGATTGTATGTAGATGTAGATTGTAGATATATACTTTAGAAGTAGCTAGTGTGCATTCAATATTCATTTAGTATATTATATGTACTCATGCAATTCTTACTTTTTACGTTCTCATCTAAGGCATTGTTCTCATTTAAACATAATTAACTATATATATGGGAGGGTTCAGGTGAGAACACTTTT…	857	SPGI:SNEE882433.1			-No-Hit-		---NA---	No hit in this database		No hit in this database				No hit in this database		No hit in this database
comp152560_c0_seq1	2	c	(T)17agttaagttaattgacaatggggggcatatcctgctcatctgcctgatgaggaggtggagcctctccaacaaa(AGC)5	105	189	293	AAATTTCTCCTCCAAACACAAAAC	59.806	24	ATGGTTGATATGATTGATTCGTTG	59.976	24	296	150	445	ATTTTAAGGAAAAAAAAAAAAAAAGAAGAGAAATCTTCTTCTACCTGCACCTTGACTATCGCTTTTTTTACACTAGAAAATGCCCAACAAAAAGGCCAGCTTCTTTTAGCAATAGGATGGAAATGAAGCTCCTGTACATCTTTCTGCGAAAAATTTCTCCTCCAAACACAAAACAACACCAATGTCAGTTTTTTTTTTTTTTTTTAGTTAAGTTAATTGACAATGGGGGGCATATCCTGCTCATCTGCCTGATGAGGAGGTGGAGCCTCTCCAACAAAAGCAGCAGCAGCAGCATGCCTCCTTTGACGCTCACGTAGGTAAAGCACTGTTAAAAGGCAGACGATGAGCGTAAGTATAGTCGCGTTTCCTTCTTCCATTAGCACATCCTCCACCCATGTT…	2305	SPGI:CN29050	UniRef100_B9I2E0	Predicted protein n=1 Tax=Populus trichocarpa RepID=B9I2E0_POPTR	tr|Q9LM25|Q9LM25_ARATH	Hrd3p like protein OS=Arabidopsis thaliana GN=At HRD3	protein	gi|460380046|ref|XP_004235769.1|	PREDICTED: protein sel-1 homolog 2-like isoform 1 [Solanum lycopersicum]	AT1G18260.1	HCP-like superfamily protein		HCP-like superfamily protein; FUNCTIONS IN: binding; INVOLVED IN: biological_process unknown; LOCATED IN: endoplasmic reticulum, membrane; EXPRESSED IN: 25 plant structures; EXPRESSED DURING: 15 growth stages; CONTAINS InterPro DOMAIN/s: Tetratricopeptide-like helical (InterPro:IPR011990), Sel1-like (InterPro:IPR006597); BEST Arabidopsis thaliana protein match is: HCP-like superfamily protein (TA…	cassava4.1_002932m|PACid:17968125	HCP-like superfamily protein	PGSC0003DMP400035920|PACid:24379636	binding	comp152560_c0_seq1:213-2303(-)	m.106737	sp|Q5TEA6|SE1L2_HUMAN`Q5TEA6`Q:94-609,H:110-636`35.49%ID`E:3e-89`RecName: Full=Protein sel-1 homolog 2; AltName: Full=Suppressor of lin-12-like protein 2; Short=Sel-1L2; Flags: Precursor;`Eukaryota; Metazoa; Chordata; Craniata; Vertebrata; Euteleostomi; Mammalia; Eutheria; Euarchontoglires; Primates; Haplorrhini; Catarrhini; Hominidae; Homo.	PF08238.7^Sel1^Sel1 repeat^104-112^E:15000`PF08238.7^Sel1^Sel1 repeat^146-181^E:220`PF08238.7^Sel1^Sel1 repeat^265-299^E:3.1e-07`PF08238.7^Sel1^Sel1 repeat^301-334^E:5.5e-05`PF08238.7^Sel1^Sel1 repeat^339-371^E:1.9e-06`PF08238.7^Sel1^Sel1 repeat^376-405^E:1.2e-05`PF08238.7^Sel1^Sel1 repeat^409-443^E:0.0021`PF08238.7^Sel1^Sel1 repeat^458-476^E:60`PF08238.7^Sel1^Sel1 repeat^504-524^E:2200`PF08238.7…	.	ExpAA=34.22`PredHel=1`Topology=i21-43o	COG0790^ FOG: TPR repeat, SEL1 subfamily	GO:0016021^cellular_component^integral to membrane	ETNIAGKNNRQPEMRNRKIKNLRYLLLLLALVFPVATLGRQFVLVISQDDIKDLGTDATAAAGETDSTEPGFDDFIDSDAKPDHELDPGSWSPIFEPGTDPANQDEQEAAYYQAVRKMVTASSRGDARGMEEAASEMEAAAASGHAHAQSVMGFLYGMGMVRERNKAKSFLFHHFASEGGNMQSKMALAYAYTRQEMHDKAVTLYAELAEVAINSFLISKDSPVIEPVRIHTGTEENKDALRKSRGEEDEDFQILEYQAQKGNAGAMYKIGIFYYFGLRGVRRDHVKALSWFLKAVDKGEPRSMELLGEIYVRGAGVERNYTKALEWLSLASKQQLYSAYNGMGYLYVKGFGVEKNYTQAKEYFEKAADNDEPGGFYNLGVMYLKGIGVKRDLKLAGKY…
comp2814520_c0_seq1	1	p1	(T)10	10	317	326	AAATTTGAGGTTTATGAGGCTCTG	60.026	24	CCACGTTACTAACACATTATTCAACA	59.348	26	213	158	370	GGTACCTTCTTTATAGTTTTATTATGTATAATTTTAGACTTTAGAAACTGTGGATTTAAAAATGGGAAATTAATAGTTTTAAAATAAGTACTTATTTTTGAATTTTCACAATTTTCCTAATGTAACTTCCTAAAAGTTTTCCATTTAACAAAGTGTCAAAATTTGAGGTTTATGAGGCTCTGTTCTAATTTTCTTTTTCTTTTTTTATACCAAACTGTGACAAACGAGCATACGCGCTCCTGATAAGCGGTAACTGTCACCCATAACATAAAAAGATTTAATTTAAAAAAATGCGTTGCCACTGCGAGGACTAAGATTTTTTTTTTAAATAAGCATTTATCGTTATGTTGAATAATGTGTTAGTAACGTGGA	372	No hit in this database						No hit in this database		No hit in this database				No hit in this database		No hit in this database
comp92782_c0_seq1	1	p2	(AT)8	16	434	449	AAATTTTAAGCGAAGTTGATCAGG	60.028	24	GCAGTTACAGAACTGGGAACACTA	59.753	24	278	254	531	CTTGGAAAGAGCAGGCGCCAATTTGCAGGACTCGGAAATATATAGTTTATTGCAAGCTGCAGATACTGACAACAACGGTACCATTGACTATGGAGAATTCATAGCAGCCATGCTCCATCTGAACAAAATCCAGAAAGAGGATCACATGTTTACTGCATTTTCCTATTTTGACAAAGATGGGAGTGGATACATTACACAAGACGAGCTTCAACAAGCCTGCGAAAAGTTTGGTCTGATGAACGCCCCCATTGAAGAAATTTTAAGCGAAGTTGATCAGGATAATGATGGGCGCATAGATTATAGCGAGTTTGTAGCCATGATGCGAGATAGTGCAAAAGGATCGCAGAATAGTGTACAACAGCCGGCTTTGCCCCGGATAAAAACATCATAGTTTGTCTT…	561	No hit in this database						gi|460408680|ref|XP_004249770.1|	PREDICTED: calcium-dependent protein kinase 20-like [Solanum lycopersicum]	AT2G38910.1	calcium-dependent protein kinase 20	member of Calcium Dependent Protein Kinase	calcium-dependent protein kinase 20 (CPK20); FUNCTIONS IN: in 6 functions; INVOLVED IN: protein amino acid phosphorylation, N-terminal protein myristoylation; EXPRESSED IN: sperm cell, male gametophyte, flower, pollen tube; EXPRESSED DURING: L mature pollen stage, M germinated pollen stage, 4 anthesis; CONTAINS InterPro DOMAIN/s: Protein kinase, ATP binding site (InterPro:IPR017441), EF-Hand 1, c…	cassava4.1_022914m|PACid:17994068	calcium-dependent protein kinase 20	PGSC0003DMP400048877|PACid:24413859	calcium-dependent protein kinase 20	comp92782_c0_seq1:2-391(+)	m.3168	sp|Q9ZV15|CDPKK_ARATH`Q9ZV15`Q:1-113,H:464-576`73.45%ID`E:1e-53`RecName: Full=Calcium-dependent protein kinase 20; EC=2.7.11.1;`Eukaryota; Viridiplantae; Streptophyta; Embryophyta; Tracheophyta; Spermatophyta; Magnoliophyta; eudicotyledons; core eudicotyledons; rosids; malvids; Brassicales; Brassicaceae; Camelineae; Arabidopsis.	PF13833.1^EF-hand_8^EF-hand domain pair^5-40^E:1.4e-06`PF13405.1^EF-hand_6^EF-hand domain^13-38^E:0.0035`PF13202.1^EF-hand_5^EF hand^15-35^E:0.0026`PF13833.1^EF-hand_8^EF-hand domain pair^46-71^E:0.0013`PF13499.1^EF-hand_7^EF-hand domain pair^49-107^E:8.1e-15`PF13405.1^EF-hand_6^EF-hand domain^50-75^E:1.2e-07`PF00036.27^EF-hand_1^EF hand^51-75^E:2e-07`PF13202.1^EF-hand_5^EF hand^52-71^E:7e-05`PF0…	.	.	COG0515^ Serine/threonine protein kinase	GO:0016020^cellular_component^membrane`GO:0005524^molecular_function^ATP binding`GO:0005509^molecular_function^calcium ion binding`GO:0004674^molecular_function^protein serine/threonine kinase activity	LERAGANLQDSEIYSLLQAADTDNNGTIDYGEFIAAMLHLNKIQKEDHMFTAFSYFDKDGSGYITQDELQQACEKFGLMNAPIEEILSEVDQDNDGRIDYSEFVAMMRDSAKGSQNSVQQPALPRIKTS*
comp139533_c0_seq4	2	p3	(CGG)5	15	332	346	AAATTTTTAAGAGCATTGCTGAGG	60.143	24	CTGATCTGCCTTCTTCCATCTTAT	60.115	24	223	201	423	TCTTTCTCTCTCTCTCTCTGTCTTGTTTTAATTAGCTGTATTTTTCTGTGTTTGTGTGTTTGATTATATATATATATAAATTAATCTTTTCAGTGAAACTCTCTGGTAATTTATAATCCATGGAAGATCCTTTCCAGAATCAGGCGAAGGGGAAGAAGAAGATCACAAGCCTTCCACCGAAACGGGGCCAGGTCAAAGCTCAAATTTTTAAGAGCATTGCTGAGGGCATATCGTCATCAATGGCCTCCGTTTTTCGGAAGAGCAGAGAAGACAGTGCCACCAGCACGAGCGCCGCCTCCACCGCCGCGCCGCCGAGTCCTCACACTTCCGACGGCGGCGGCGGCGGGAATTAGGCCAGTTTCTTAATTACACTCCTTGGTCGCCTTTTTCCATGGTTAT…	687	SPGI:SNEE879005.1			-No-Hit-		---NA---	No hit in this database		No hit in this database				cassava4.1_020442m|PACid:17991674	cassava4.1_020442m	No hit in this database
comp126391_c0_seq1	1	p1	(T)11	11	53	63	AACAAAAACAAAATTGTGACCCTT	60.058	24	CCAAAGGTCAAATAGCTAAATGCT	60.047	24	200	13	212	TGTTACTATTATTAACAAAAACAAAATTGTGACCCTTGCACGTTGTGTCTCCTTTTTTTTTTTGGAAATTGCATAGCTTCAGGTCCATGACTTAAACAACTCTTTTGTCTGTATGTGACTTTCTTAGATTCTTCAATTGAATTGTATTTCGAAGCTTTAAACATTTTGTTTGTTATTACCATCTTTACTAGCATTTAGCTATTTGACCTTTGGATTTTGTGCTAATGGGGCAAGCTTGTTTTCCATTGTGGTTTTCGTGGTCTATATCACGTAAATTATATCAGTTGGTCCTTAAAGTATGATTATCCATTAAATAGCTGACCAATCCATCTATAAAAAAAGGCTGGATCAATTGTTTTTGTGGTATTGACAGAGCACTTGCGTTTGCTTTATATCCAT…	1251	No hit in this database						No hit in this database		No hit in this database				No hit in this database		No hit in this database
comp73251_c0_seq1	1	p3	(GGC)5	15	141	155	AACAAAAATCAGAAAATTGAGGGA	60.208	24	AGAGCCACGTAACAATAGGTGATT	60.306	24	237	39	275	GCGGTGGTGGTGTTGACGGGGAAAGCATAAAACCATAGAAACAAAAATCAGAAAATTGAGGGACAAAAATGCAGCAAGCTGTGAAGCTCGTTCTTGTGTTGTGCACCATATGCCTCCTTGTAAGCCAAGGATGGGCCAAAGGCGGCGGCGGCGGCGGAAGAGGAGGCGGTGGTGGTGTTGGCGGCGGCGGTACTGGCAGAACCGCCGGATCTGGAGTGTATCCTCGTGGAAATCATCAATCAAACAACAGCCAATCACCTATTGTTACGTGGCTCTGTATAGCTGCCCCTTTCTTTGCTCAAATTTTATTCATTAAATTGTAGTATAAATCATACAATATTTTTTTAGGACTACTTAATTTATTGCAATATAATATCTGTTCATACATACATTTTGATC…	636	SPGI:CN21682	no hit		-No-Hit-	No Matching Hit found	---NA---	No hit in this database		No hit in this database				No hit in this database		No hit in this database
comp152233_c0_seq1	1	p2	(AG)9	18	205	222	AACAAAAATCCAGAGGAAGATCAA	60.333	24	ATCTACACTCGCCGTCGATAAT	60.014	22	272	131	402	AAAATAGTGATTTCTAAAGTATATGGATCAATTAGAAACAATTAATTATTTAGGGTCCAAATCGTGGGGGAAAAGAAAGCGGTGGTGATCTTTGATACTATTCGTTTCCATACTTCCATTTACTCCTTTCAAACAAAAATCCAGAGGAAGATCAATTATAAATAATTCATCTACAGTAGCTACACAGAGGGTTTAAGCAGCCGCAGAGAGAGAGAGAGAGAGCGAGAGCGGGCGGCATCGTTCGGCACTGTCCGGAAAATGGTGGATCAGTATCTCGCCGGCACGCTTCTCGCCGGGGTTTTCGGGCTAGTGGCGGCTTACGCATTGTTTTTTAGAAGAAACGGAGGGCGGAGTGAGAAGGACGGCGTCAAGACAACCGCCATTATCGACGGCGAGTGT…	2075	SPGI:SNFRFM4LP02RB1Q2	UniRef100_D1I4D6	Whole genome shotgun sequence of line PN40024, scaffold_16.assembly12x (Fragment) n=1 Tax=Vitis vinifera RepID=D1I4D6_VITVI	tr|Q9LNQ2|Q9LNQ2_ARATH	F1L3.23 OS=Arabidopsis thaliana	single myb histone	gi|462419270|gb|EMJ23533.1|	hypothetical protein PRUPE_ppa003991mg [Prunus persica]	AT1G58440.1	FAD/NAD(P)-binding oxidoreductase family protein	Encodes a putative protein that has been speculated, based on sequence similarities, to have squalene monooxygenase activity.	XF1; FUNCTIONS IN: squalene monooxygenase activity; INVOLVED IN: response to water deprivation, sterol biosynthetic process; LOCATED IN: endomembrane system, integral to membrane; EXPRESSED IN: 29 plant structures; EXPRESSED DURING: 13 growth stages; CONTAINS InterPro DOMAIN/s: Squalene epoxidase (InterPro:IPR013698); BEST Arabidopsis thaliana protein match is: squalene epoxidase 2 (TAIR:AT2G2283…	cassava4.1_005294m|PACid:17962872	FAD/NAD(P)-binding oxidoreductase family protein	PGSC0003DMP400008752|PACid:24384670	FAD/NAD(P)-binding oxidoreductase family protein	comp152233_c0_seq1:259-1824(+)	m.102360	sp|O48651|ERG1_PANGI`O48651`Q:1-519,H:23-537`77.07%ID`E:0`RecName: Full=Squalene monooxygenase; EC=1.14.13.132; AltName: Full=Squalene epoxidase; Short=SE;`Eukaryota; Viridiplantae; Streptophyta; Embryophyta; Tracheophyta; Spermatophyta; Magnoliophyta; eudicotyledons; core eudicotyledons; asterids; campanulids; Apiales; Araliaceae; Panax.	PF01494.14^FAD_binding_3^FAD binding domain^56-368^E:4e-18`PF13450.1^NAD_binding_8^NAD(P)-binding Rossmann-like domain^61-87^E:0.00012`PF08491.5^SE^Squalene epoxidase^208-477^E:2.6e-125	.	ExpAA=68.25`PredHel=1`Topology=i5-24o	.	GO:0016021^cellular_component^integral to membrane`GO:0050660^molecular_function^flavin adenine dinucleotide binding`GO:0004506^molecular_function^squalene monooxygenase activity	MVDQYLAGTLLAGVFGLVAAYALFFRRNGGRSEKDGVKTTAIIDGECRSRDGGGDDVDIIIVGAGVAGAALAHTLGKDGRRVRVIERDLSEPDRIVGELLQPGGYLKLIELGLEDCVEQIDAQRVFGYALFKDGKNTRLSYPLEKFHADVSGRSFHNGRFIQRMREKAASLPNVQLEEGTVTSLLEEKGTIKGVQYKTKSGEELKAYAPLTVVCDGCYSNLRRSLCSPKVDVPSCFVGLVLENCRLPHANHGHVILGDPSPILFYPISSTEIRCLVDVPGQKVPSISNGEMAKYLKTVVAPQVPPELYDAFIAAVDKGNIRTMQNRSMPAAPHPTPGALLMGDAFNMRHPLTGGGMTVALSDIVVLRNLLRPLQDLNDAPTLCKYLESFYTLRKPVAST…
comp147151_c0_seq1	1	p3	(GCC)5	15	443	457	AACAAAACCAAGAAAAGAACAACC	59.839	24	TAGCGCGTAGAATCTCTGGTTTA	60.398	23	297	358	654	CGACCCGTCGGCGCTCTGGCTCACCGACCCCGGCGTGGAAGTTAAAGATTCCGTCAACACAAACGTCCAAGCAAACTCCTTTCCCTCCACAATCAGCAAACAAATCGTGTTCGGAAACGAAAACCCAAATCCAGAAACCGTCCAAACGCAAAACAATTCCCAGCTTTTCCCCCGCGGATTAAATTTCTCCGAGTTCGGCCTCGACGGCGCCGCCGTCAGAAACGAAACGACGTCGCTCTCCTGCAAGAGGGAGTCCGGGGAGATCTTGAATTTCGGCGAAAACGCCGTTAAAAGAAACGCCTGCACCGGAAACGGGAACGACGCCATTTTTTCCGGCCAGTTTCCGGCGACCGATGAGAACAAAACCAAGAAAAGAACAACCACGTCCCGTGGGAGCAA…	950	SPGI:SNDV035335.1	UniRef100_UPI0001982C18	PREDICTED: similar to MYC transcription factor n=1 Tax=Vitis vinifera RepID=UPI0001982C18	sp|O49687|BH004_ARATH	Transcription factor MYC4 OS=Arabidopsis thaliana GN=BHLH4	myc transcription factor	gi|460400750|ref|XP_004245895.1|	PREDICTED: LOW QUALITY PROTEIN: transcription factor MYC2 [Solanum lycopersicum]	AT1G32640.1	Basic helix-loop-helix (bHLH) DNA-binding family protein	Encodes a MYC-related transcriptional activator with a typical DNA binding domain of a basic helix-loop-helix leucine zipper motif. Binds to an extended G-Box promoter motif. Its transcription is induced by dehydration stress and ABA treatment. Negative regulator of blue light?mediated photomorphogenic growth and blue and far-red-light?regulated gene expression. Positive regulator of lateral root…	MYC2; FUNCTIONS IN: DNA binding, transcription activator activity, sequence-specific DNA binding transcription factor activity; INVOLVED IN: in 13 processes; LOCATED IN: nucleus; EXPRESSED IN: 26 plant structures; EXPRESSED DURING: 13 growth stages; CONTAINS InterPro DOMAIN/s: Helix-loop-helix DNA-binding domain (InterPro:IPR001092), Helix-loop-helix DNA-binding (InterPro:IPR011598); BEST Arabido…	cassava4.1_002918m|PACid:17983950	Basic helix-loop-helix (bHLH) DNA-binding family protein	PGSC0003DMP400030626|PACid:24393069	Basic helix-loop-helix (bHLH) DNA-binding family protein	comp147151_c0_seq1:2-952(+)	m.51573	sp|Q9FIP9|ATR2_ARATH`Q9FIP9`Q:93-316,H:311-533`57.26%ID`E:4e-70`RecName: Full=Transcription factor ATR2; AltName: Full=Basic helix-loop-helix protein 5; Short=AtbHLH5; Short=bHLH 5; AltName: Full=Protein ALTERED TRYPTOPHAN REGULATION 2; AltName: Full=Transcription factor EN 36; AltName: Full=Transcription factor MYC3; AltName: Full=bHLH transcription factor bHLH005;`Eukaryota; Viridiplantae; Stre…	PF00010.21^HLH^Helix-loop-helix DNA-binding domain^199-244^E:1.5e-10	.	.	NOG295658	GO:0005634^cellular_component^nucleus`GO:0003677^molecular_function^DNA binding`GO:0003700^molecular_function^sequence-specific DNA binding transcription factor activity`GO:0009718^biological_process^anthocyanin-containing compound biosynthetic process`GO:0006952^biological_process^defense response`GO:0045893^biological_process^positive regulation of transcription, DNA-dependent`GO:0009753^biolog…	DPSALWLTDPGVEVKDSVNTNVQANSFPSTISKQIVFGNENPNPETVQTQNNSQLFPRGLNFSEFGLDGAAVRNETTSLSCKRESGEILNFGENAVKRNACTGNGNDAIFSGQFPATDENKTKKRTTTSRGSNDEGMLSFVSGVVVPAAAAAGGGGDSDHSDLEASVVREADSSRVVEPEKRPKKRGRKPANGREEPLNHVEAERQRREKLNQRFYALRAVVPNVSKMDKASLLGDAISYINELKSKLQSTESAQEDLKTQLESLKKELSTRESGRPAPPPTDPPLKLAGKIVDIDVDVKIIGWDAMIRIQCSKKN
comp142902_c0_seq3	1	p1	(T)12	12	128	139	AACAAAAGTAGCGGAAAGTCAAAT	59.637	24	TTCTGTGTTCAAAATAATGGCAGT	59.939	24	129	89	217	GAGACTCGAACCCACCACCTCCCGTATAAAGGGAAGGGTTTAATTCCACTGGACCACAAGGTCCTTGGCAAACACTACCTTTTTTAAAAAACAAAAGTAGCGGAAAGTCAAATTTTATTCTTTTCTATTTTTTTTTTTTGGGTACTATTACAGATTTTGCCGTAATTGATTATGTTACAACAGCTTATTCAAATACTGCCATTATTTTGAACACAGAAAGTTTTGTGAAGCCCAAAATGGCGTTACATATAAGATTTTTGTTTGTTTATTTCCCTGTACAGATTAGTGATCCACTAGCACGATAGAGTTTGCAGCCCTTTTTCACGGTGCAACAGTTAACGCAGGATGGACGAATCTTTTTGAAGTTTGGTGGGCATTTGGTGTAAGCCACTTCCATAC…	517	SPGI:CN08668	no hit		-No-Hit-	No Matching Hit found	trypsin proteinase inhibitor precursor	gi|396318189|gb|AFN85539.1|	proteinase inhibitor type-2, partial [Olea europaea]	AT1G72060.1	serine-type endopeptidase inhibitors		serine-type endopeptidase inhibitors; FUNCTIONS IN: serine-type endopeptidase inhibitor activity; INVOLVED IN: response to oxidative stress; LOCATED IN: endomembrane system; EXPRESSED IN: 21 plant structures; EXPRESSED DURING: 12 growth stages; CONTAINS InterPro DOMAIN/s: Proteinase inhibitor I20, Pin2 (InterPro:IPR003465); Has 28 Blast hits to 28 proteins in 8 species: Archae - 0; Bacteria - 0; …	No hit in this database		PGSC0003DMP400041637|PACid:24404617	serine-type endopeptidase inhibitors
comp132971_c0_seq1	1	p2	(AT)7	14	118	131	AACAAAATTGGTGTCTGTATTTGC	59.374	24	AAAATTGAGGGATTGAGAGATGAG	59.971	24	151	18	168	CCGTCTTTACACTTACCTAACAAAATTGGTGTCTGTATTTGCACCACAGCCCTTACCTACCCCTCTACCATGCCACCATTGCTATATTCCTCACCGGCCTCCCTCCCCTTCATCTCCATATATATATATATACATCCCTCATCTTCTCATCTCTCAATCCCTCAATTTTCTCCAAATCCCATTACTCCCCCCAACATTTCTTGAATCATTTCACCACAGTCCCTGAGAACAAAAAAAATGGCCCCTGTAGTCCAAAACGGAGTCCACCAGAAGAAGGAAGCTATGGAGTTTTGCGTGAAAGTGGACCCGTTGAATTGGGGCGCGGCGGCTGAGGCCGTGAAGGGGAGCCACCTGGAGGAGGTGAAGCGGATGGTGGCGGAGTTCAGGAAGCCGGTGGTG…	582	No hit in this database						gi|27436243|gb|AAO13347.1|	phenylalanine ammonia-lyase2 [Lactuca sativa]	AT2G37040.1	PHE ammonia lyase 1	Encodes PAL1, a phenylalanine ammonia-lyase. Arabidopsis has four PALs: AT2G37040 (PAL1), AT3G53260 (PAL2), AT5G04230 (PAL3) and AT3G10340 (PAL4).	PHE ammonia lyase 1 (PAL1); FUNCTIONS IN: phenylalanine ammonia-lyase activity; INVOLVED IN: in 10 processes; LOCATED IN: cytoplasm; EXPRESSED IN: 22 plant structures; EXPRESSED DURING: 13 growth stages; CONTAINS InterPro DOMAIN/s: Phenylalanine/histidine ammonia-lyase (InterPro:IPR001106), Phenylalanine/histidine ammonia-lyases, active site (InterPro:IPR022313), L-Aspartase-like (InterPro:IPR008…	cassava4.1_002628m|PACid:17980460	phenylalanine ammonia-lyase 2	PGSC0003DMP400037349|PACid:24398732	PHE ammonia lyase 1
comp132622_c0_seq4	1	p1	(T)10	10	56	65	AACAAAATTTAAAGAAAGCCCAAA	59.495	24	ACGACCCTGAAGAAGATAATGAAG	60.024	24	135	15	149	TGATGAAGTTATTTAAACAAAATTTAAAGAAAGCCCAAACCAAACAGGCCCCAAATTTTTTTTTTACAAAGAGCCCAGGTCTGGCCGAAATGGGCCAAACCCGGCCCAAAACTTAAGATCAGCAAACTTCATTATCTTCTTCAGGGTCGTAACCTAGCGCAGCAGCCATGGATGGGAGAGGTCGTCGGCGTTGCCTAAAGGGAGAGAAGAGAGCAGCGATGTCACCGGAAAATCGGCTCCGCCGCCGTCACCCATCCTCGATGCAGCGCCAGCGTTACCGCCTTGCGTCGCATTTGCCGGCGCGAACCAGCCGTCCGCTCGCCTCAACGTCGTGAACAGCCGCGAACCAGCCGCCGCCGTCTCCCTGTCGCGTCGCTAACCAGCCGGCCGAAAAACTTC…	478	No hit in this database						No hit in this database		No hit in this database				No hit in this database		No hit in this database
comp144414_c0_seq1	1	p3	(GAG)5	15	837	851	AACAAAATTTCTAGCCTTGTTTGG	59.944	24	GAACACTGCATGATTTGGAACTAC	59.94	24	299	583	881	GTTTGGATGAGCATACGACATCGTTTTGGAGTTGTAGAAATTGTGCAGCCAGGCAGCAGCCATGTGTATTTCCACGGAGCCAGCAATACGAATACGAATTAAATTTGTAGTAGCTGCAACTTCATAAAAAATTCAGAAACCCATAAGGAAACCAATGATTATGCCTTGATCATTACAGTTTCAATCCAAGAAACAATAGATTCCAAATATTTTCCTTATAAATTTCGAAAGATTCCATTAATCACAGGCTTTCAGCTTTGCCTACTTAAAGAAATTTTCTTGGCGAGAAGCTCGAGTCTATCGCCAAAAGGAGATAAGGGTAGAAGATAAAGGCAGAAATATTTATCTTCTTACGGTGGTAATTGGTAAAGTGCAGGTTTTGAGTCAACTTGCTGGTTC…	3416	SPGI:CN06971	UniRef100_UPI00019834F0	PREDICTED: hypothetical protein n=1 Tax=Vitis vinifera RepID=UPI00019834F0	tr|Q9MAT7|Q9MAT7_ARATH	F13M7.12 protein OS=Arabidopsis thaliana GN=F13M7.12	ac004809_6 the ifa-binding protein from arabidopsi	gi|460415292|ref|XP_004252993.1|	PREDICTED: uncharacterized protein LOC101261797 [Solanum lycopersicum]	AT4G13630.2	Protein of unknown function, DUF593		Protein of unknown function, DUF593; FUNCTIONS IN: molecular_function unknown; INVOLVED IN: biological_process unknown; LOCATED IN: endomembrane system; EXPRESSED IN: 20 plant structures; EXPRESSED DURING: 9 growth stages; CONTAINS InterPro DOMAIN/s: Protein of unknown function DUF593 (InterPro:IPR007656); BEST Arabidopsis thaliana protein match is: Protein of unknown function, DUF593 (TAIR:AT1G0…	cassava4.1_033962m|PACid:17982412	Protein of unknown function, DUF593	PGSC0003DMP400008056|PACid:24380552	Protein of unknown function, DUF593
comp132915_c0_seq1	1	p1	(A)12	12	553	564	AACAAACATGTGAATCTCACAACC	60.192	24	AGCTAAAAATCTATGCCATTGAGG	60.016	24	168	438	605	GGTAACTAGCGCTACATAGGAAACAAATTTATACTTTTAAAACATATAAGAACAGTACTTTGAAGTGTGCATGTTTTCAACGGATATTTGAATTAAGCGTTAATACAATGCATACTCTAACACAGATTACATAGACAAAAAATTTGGCACTACATTTCAAAGAGGTCTTTTTGAGTACTATTGACAGACAAACATACTATAGTTTCTCAATCAATTGAAGCACAAAGTGTCAATACCCCCACTGGGGTTCGAACTCGTGACATTCCATTTGGGAGACCCACAGTTATGCCACATGACCACAAGGTCTTTGGCCATTTCAAAGAGATTGGAAAAAGTATCAAATATTAGAAAGACAAAAAGGGGGGGATTTGTCATACCAAATCCACCAAACTACACTAA…	630	No hit in this database						No hit in this database		No hit in this database				No hit in this database		No hit in this database
comp143220_c0_seq1	1	p1	(A)10	10	295	304	AACAAAGAAAACCTCAAACTCACC	59.954	24	AAGCTTCTCACTGCACTACACCTA	59.666	24	238	158	395	GGAAAATTTAATTAAAGTAGCCTCAATATTAACATGTTCATATGATCAACCCAACAAATGAATAAACGTGGTCCTTCAATTCCTTAGCTTCAACCAAATCGTCAATTGTCCTACATAGTTTTTATGATACTGTCTTAAGAAAAACCAAATGTTTGTAAAACAAAGAAAACCTCAAACTCACCACACAAACAAGCTAATTAAGAAGATAATTAAATCTACGAACTTAGATTAAAAAGAAAGGAACAGAAAATGCATTTCAGATTGAGAAATGGAGAAAACCCAAAAAAAAGAAAGAAAAAAAAAATAAAAAAAGAAGCTTTTGTTTGAAATTCGTTTGGGATAGGTGCTTTAACGAAAAGTAGTATCGTAGAGTAGGTGTAGTGCAGTGAGAAGCTTGAC…	1204	SPGI:CN17996	UniRef100_Q38HU1	Putative uncharacterized protein n=1 Tax=Solanum tuberosum RepID=Q38HU1_SOLTU	sp|Q9SKN3|U4977_ARATH	UPF0497 membrane protein At2g28370 OS=Arabidopsis thaliana GN=At2g28370	u4977_arath ame: full=upf0497 membrane protein at2	gi|77999281|gb|ABB16987.1|	unknown [Solanum tuberosum]	AT2G28370.1	Uncharacterised protein family (UPF0497)		Uncharacterised protein family (UPF0497); FUNCTIONS IN: molecular_function unknown; INVOLVED IN: biological_process unknown; LOCATED IN: plasma membrane; EXPRESSED IN: 23 plant structures; EXPRESSED DURING: 15 growth stages; CONTAINS InterPro DOMAIN/s: Uncharacterised protein family UPF0497, trans-membrane plant (InterPro:IPR006702); BEST Arabidopsis thaliana protein match is: Uncharacterised pro…	cassava4.1_017296m|PACid:17980863	Uncharacterised protein family (UPF0497)	PGSC0003DMP400030713|PACid:24411650	Uncharacterised protein family (UPF0497)
comp615476_c0_seq1	1	p1	(A)10	10	92	101	AACAAAGATAGACATGTGGACCAG	59.455	24	TGGGAGTTGAACTTGTAACTTTGA	60.069	24	147	31	177	AAAAAAAATAAGAAATTGTTTGCTTTTATTAAACAAAGATAGACATGTGGACCAGATGAAGTATAGATATCTATGGACTATGGCTATGACCAAAAAAAAAACAATGCTAATAATACAGACTCATCAAGTTTAAATTATAGTTGGGTCTCATGGGTCAAAGTTACAAGTTCAACTCCCAACAGCCCAGTGGGAGCGGCCTATTGGCCATTTTGGTTTGAG	219	No hit in this database						No hit in this database		No hit in this database				No hit in this database		No hit in this database
comp139333_c0_seq3	1	p1	(A)14	14	205	218	AACAAAGATGGAAAGATCACAACA	59.913	24	TCTGAAGCTTAGGAGAAACCTTGT	59.954	24	244	51	294	TTTTTTTTGATCAAACCCAAAAGGGTAATAGTACTCATATTTTATTGATCAAACAAAGATGGAAAGATCACAACACTTTAGATATTAAATCTCAAATTAATACCCATAGCATTCAGGATAGACCCACTGAGTAGTATTGTTGACACAATATGGTGAAAAAACAAATTCAATACCCTTATACCCCCACTCTACCAATCTTGTTTCAAAAAAAAAAAAAATTTACAAAATGTAATAGTATGGGCCGACAGCATATTGTGCGAATACAAGCTGTACAAGGTTTCTCCTAAGCTTCAGATAATAAACAAAATTGCAAAGTCATCGAAGATCTACTACATCAAACTTCAAATTTGCATTCATATACACATGAGAACAGTGTTCATAGATGGGGCTTCCATCTTC…	1990	SPGI:CN04912	UniRef100_D1HNV6	Whole genome shotgun sequence of line PN40024, scaffold_77.assembly12x (Fragment) n=1 Tax=Vitis vinifera RepID=D1HNV6_VITVI	tr|Q5PNU3|Q5PNU3_ARATH	At4g16144 OS=Arabidopsis thaliana	mov34 mpn pad-1 family protein	gi|460366239|ref|XP_004228996.1|	PREDICTED: AMSH-like ubiquitin thioesterase 3-like [Solanum lycopersicum]	AT4G16144.1	associated molecule with the SH3 domain of STAM 3	Encodes AMSH3, a deubiquitinating enzyme that hydrolyzes K48- and K63-linked ubiquitin chains in vitro. Required for intracellular trafficking and vacuole biogenesis.	associated molecule with the SH3 domain of STAM 3 (AMSH3); CONTAINS InterPro DOMAIN/s: Mov34/MPN/PAD-1 (InterPro:IPR000555); BEST Arabidopsis thaliana protein match is: associated molecule with the SH3 domain of STAM 1 (TAIR:AT1G48790.1); Has 901 Blast hits to 707 proteins in 178 species: Archae - 0; Bacteria - 0; Metazoa - 373; Fungi - 228; Plants - 224; Viruses - 0; Other Eukaryotes - 76 (sourc…	cassava4.1_005797m|PACid:17979700	associated molecule with the SH3 domain of STAM 3	PGSC0003DMP400013367|PACid:24419438	associated molecule with the SH3 domain of STAM 3											OG1_9973
comp156978_c0_seq1	1	p4	(CAAA)6	24	168	191	AACAAATAGACCACAATTTCAGCA	59.939	24	ATACTCCCGAGGATATTCAAAACA	60.095	24	206	98	303	CTAAAGAAAAAGTCTACCATAAGTGTTGCAAAGCAAAAAAAGACAACAAAAGACAACAATTTAGGCTTACACAAGTTAAGAGTGATGGGGAAATTTATAACAAATAGACCACAATTTCAGCATTAAGGTATGATACAAGCATCTAGGTTACAAAAATGCTGTCCCTCCAAACAAACAAACAAACAAACAAAGTTGTTTCCTTACCTAAACAAAAGGATGAAGAGAAAAGGCATCAACAAATATCAGAGTTTCTTGAAAACCCTCTCAGCAGCAGCTATCGTGTTTTGAATATCCTCGGGAGTATGCGCTAAGCTCGTGAATCCAGCTTCAAACTGGGAAGGCGCAAAATAGACGCCTTCCTCTAACATTCCTCTAAAGAACCTCCCGAATTTCGCAGTG…	1801	SPGI:CN05083	UniRef100_A5BEM6	Putative uncharacterized protein n=1 Tax=Vitis vinifera RepID=A5BEM6_VITVI	sp|P42799|GSA1_ARATH	Glutamate-1-semialdehyde 2,1-aminomutase 1, chloroplastic OS=Arabidopsis thaliana GN=GSA1	glutamate-1-semialdehyde -aminomutase	gi|449438260|ref|XP_004136907.1|	PREDICTED: glutamate-1-semialdehyde 2,1-aminomutase, chloroplastic-like [Cucumis sativus]	AT5G63570.1	glutamate-1-semialdehyde-2,1-aminomutase	Encodes a protein with homology to glutamate-1-semialdehyde 2,1-aminomutase catalyzing the conversion of glutamate-1-semialdehyde (GSA) into 5-amino levulinate. The expression of this gene was demonstrated to be light-induced.	glutamate-1-semialdehyde-2,1-aminomutase (GSA1); FUNCTIONS IN: glutamate-1-semialdehyde 2,1-aminomutase activity; INVOLVED IN: response to light stimulus, porphyrin biosynthetic process; LOCATED IN: apoplast, chloroplast stroma, chloroplast, chloroplast envelope; EXPRESSED IN: 24 plant structures; EXPRESSED DURING: 14 growth stages; CONTAINS InterPro DOMAIN/s: Pyridoxal phosphate-dependent transf…	cassava4.1_006730m|PACid:17965000	glutamate-1-semialdehyde 2,1-aminomutase 2	PGSC0003DMP400055596|PACid:24382877	glutamate-1-semialdehyde-2,1-aminomutase	comp156978_c0_seq1:243-1676(-)	m.184110	sp|Q40147|GSA_SOLLC`Q40147`Q:1-477,H:1-481`83.68%ID`E:0`RecName: Full=Glutamate-1-semialdehyde 2,1-aminomutase, chloroplastic; Short=GSA; EC=5.4.3.8; AltName: Full=Glutamate-1-semialdehyde aminotransferase; Short=GSA-AT; Flags: Precursor;`Eukaryota; Viridiplantae; Streptophyta; Embryophyta; Tracheophyta; Spermatophyta; Magnoliophyta; eudicotyledons; core eudicotyledons; asterids; lamiids; Solanal…	PF00202.16^Aminotran_3^Aminotransferase class-III^91-387^E:1.8e-65	.	.	.	GO:0009507^cellular_component^chloroplast`GO:0042286^molecular_function^glutamate-1-semialdehyde 2,1-aminomutase activity`GO:0030170^molecular_function^pyridoxal phosphate binding`GO:0008483^molecular_function^transaminase activity`GO:0015995^biological_process^chlorophyll biosynthetic process`GO:0006782^biological_process^protoporphyrinogen IX biosynthetic process	MAASTGLGLSYSWPSKLTHSPPSPRRWISSSSPSTTIRMAVSSVDEKQKTFTLQKSEEAFNKAKELMPGGVNSPVRAFKSVGGQPIVMDSVKGAYMWDIDGNKYIDYVGSWGPAIIGHADDEVLAALAETMKKGTSFGAPCLLENALAEMVIEAVPCIEMVRFVNSGTEACMGVLRLARAFTGREKLIKFEGCYHGHADPFLVKAGSGVATLGLPDSPGVPRAATYETLTAPYNDISAVESLFQANKGEIAAIILEPVVGNAGFIPPKPEFLNALRKITKENDTLLIFDEVMTGFRLSYGGAQEYFGITPDLTTLGKIIGGGLPVGAYGGRRDIMEMVAPAGPMYQAGTLSGNPLAMTAGIHTLKRLKEPGSYEYLKNITSELIEGIVDAGKKAGHAIS…
comp152797_c2_seq2	1	p2	(TC)6	12	134	145	AACAAATCAAAGTCGATAACCACA	59.813	24	GTCCCGAAATTGTTAAATGAAAAC	59.997	24	257	10	266	TTTTTTTTAGAACAAATCAAAGTCGATAACCACATTCATCAGTAGAATTTTGTAAAAGAATAAAACTTTAATCACATCACACAAAATGAGTATTTTATGCCAAAATTAGATGGCCCCTCATTGCCCCAATACATCTCTCTCTCTCACTCAAGGTACTGGTTCATATGTGAGTTCTTTCTTCTATGGCAATCAAAACTTAGGTCATAATATCTCTACCAGTACATGTTCTTCTGCTCCAGACAAGTTTTCATTTAACAATTTCGGGACGAAAAGCGCTATCAACAATGGGTTTCTTCTTAAACCGGGAATAAAATCCTCACGGGAGATCCTCCCGTCGTGATTGGCATCGAGCAAGTTGAAGAGATCATGGATCTCGTCCTTGCTCAGGCTCGGGATTGA…	2014	SPGI:CN28047	UniRef100_UPI00015CAFF4	PREDICTED: hypothetical protein n=1 Tax=Vitis vinifera RepID=UPI00015CAFF4	tr|Q8S8S2|Q8S8S2_ARATH	Putative uncharacterized protein At2g45670 OS=Arabidopsis thaliana GN=At2g45670	protein	gi|460368016|ref|XP_004229866.1|	PREDICTED: lysophosphatidylcholine acyltransferase 2-like [Solanum lycopersicum]	AT2G45670.1	calcineurin B subunit-related		calcineurin B subunit-related; FUNCTIONS IN: calcium ion binding, acyltransferase activity; INVOLVED IN: metabolic process; EXPRESSED IN: 22 plant structures; EXPRESSED DURING: 14 growth stages; CONTAINS InterPro DOMAIN/s: EF-Hand 1, calcium-binding site (InterPro:IPR018247), Phospholipid/glycerol acyltransferase (InterPro:IPR002123), EF-HAND 2 (InterPro:IPR018249), EF-hand-like domain (InterPro:…	cassava4.1_022185m|PACid:17963281	calcineurin B subunit-related	PGSC0003DMP400000023|PACid:24422244	calcineurin B subunit-related	comp152797_c2_seq2:202-1866(-)	m.110054	sp|Q8BYI6|PCAT2_MOUSE`Q8BYI6`Q:95-519,H:63-486`30.37%ID`E:2e-51`RecName: Full=Lysophosphatidylcholine acyltransferase 2; Short=LPC acyltransferase 2; Short=LPCAT-2; Short=LysoPC acyltransferase 2; EC=2.3.1.-; AltName: Full=1-acylglycerophosphocholine O-acyltransferase; EC=2.3.1.23; AltName: Full=1-alkylglycerophosphocholine O-acetyltransferase; EC=2.3.1.67; AltName: Full=Acetyl-CoA:lyso-platelet-…	PF01553.16^Acyltransferase^Acyltransferase^173-279^E:6.8e-16`PF13499.1^EF-hand_7^EF-hand domain pair^464-520^E:1e-09`PF13833.1^EF-hand_8^EF-hand domain pair^489-525^E:5.2e-08`PF13405.1^EF-hand_6^EF-hand domain^498-525^E:2.1e-05`PF13202.1^EF-hand_5^EF hand^501-519^E:4.9e-05	.	ExpAA=37.59`PredHel=1`Topology=i95-117o	COG5126^ Ca2+-binding protein (EF-Hand superfamily)	GO:0005783^cellular_component^endoplasmic reticulum`GO:0005789^cellular_component^endoplasmic reticulum membrane`GO:0000139^cellular_component^Golgi membrane`GO:0005795^cellular_component^Golgi stack`GO:0016021^cellular_component^integral to membrane`GO:0047184^molecular_function^1-acylglycerophosphocholine O-acyltransferase activity`GO:0047192^molecular_function^1-alkylglycerophosphocholine O-ac…	MSHHTLSTPLLPPATPSDCDGPHTIVAVNDRGAPNLAHQSSNGDGRLGAGLELVDDNPYGFLGAHQFEAPESSTIDPFLNHTAGIEGVYEWVKILVCLPVALIRLALFGICLMIGYVATRIALGGWRDKHNPMPKWRSRLMWVTRISARFILFSFGYQWIKRKGKPAPREIAPIVVSNHISYIDPIFFFYELFPTIVASESHDSMPFVGTIIRAMQVIYVDRFSQSSRKNAVNEIKRKASRDQFPRVLLFPEGTTTNGRSIISFQLGAFIPGFPIQPVVVRYPHVHFDQSWGNISLARLMFRMFTQFHNFMEVEYLPIVSPLENQKENAVHFAKRTSHAIASSLNVVQTSHSYADALLLMKAAESNKENPSLYMTEMAWVKSAFNVSSLEAMDFLDVFL…
comp1977655_c0_seq1	1	p2	(AT)7	14	154	167	AACAAATTGTGTGATATTTGCGTT	59.725	24	TTGTCGAAAATGCTTGACAATACT	60.063	24	212	27	238	TGTCACAAGTCGGCACGCTTGGCACATAACAAATTGTGTGATATTTGCGTTAACTAGACTTCACGTTGAGGTGCTGATATCTACGTTATAATAGAAAATTGATTTGCAACAATTGTTTAGCCTCGCTAACTGCTCGCACGATGTTGATATAAAATATATATATATATAAACGCACAATTAAACTTTACATATATATCGTAGTATTGATATATTGTAGTATTGTCAAGCATTTTCGACAAACAGG	244	No hit in this database						No hit in this database		No hit in this database				No hit in this database		No hit in this database
comp154465_c0_seq2	1	c	(TC)7cctca(CT)9	37	378	414	AACAACCTTAGACAGCCTAACCAC	59.993	24	TAAAACCAGGTTGGTGTCCTTATT	60.039	24	250	285	534	GTGAGGTAAAACCAAGAGCCATATATTTTCTCTGGTTGCTCTCCTTTTGATGAGACTTGAGTTGAAGGGTGTTGCTTTTCTTTGGTTTTTGGTGAACATAGGAGATTCTCTACACCCCTTGCAAAGGAGAAAAATAGTTGAAAACAGAAATTTAGAAAAGGAAAAAAAATGATTATAAGGTTTGATATGAAATGGGAAATGGAAGAAATTAGGAAGGGGCCAAAAGTCATGGAATATATTCCCCTCCCAACATAACTAGGCCTATGTTTCCAGATATGGTGTGAGAACAACCTTAGACAGCCTAACCACTTCAAATTATAAAAGAAATACAGCTGCCACATTTTAAGGCAGAAGACCTGAAAAGATCCAACCTACCATCTCTCTCTCTCTCCCTCACTC…	808	No hit in this database						gi|460386270|ref|XP_004238822.1|	PREDICTED: uncharacterized protein LOC101248294 [Solanum lycopersicum]	AT4G13640.2	Homeodomain-like superfamily protein		unfertilized embryo sac 16 (UNE16); CONTAINS InterPro DOMAIN/s: Homeodomain-like (InterPro:IPR009057), Myb, DNA-binding (InterPro:IPR014778), Myb-like DNA-binding domain, SHAQKYF class (InterPro:IPR006447), HTH transcriptional regulator, Myb-type, DNA-binding (InterPro:IPR017930), Homeodomain-related (InterPro:IPR012287); BEST Arabidopsis thaliana protein match is: Homeodomain-like superfamily pr…	cassava4.1_010522m|PACid:17965337	Homeodomain-like superfamily protein	PGSC0003DMP400032101|PACid:24386689	Homeodomain-like superfamily protein
comp88499_c0_seq1	1	p1	(A)11	11	72	82	AACAAGAAATTCAGAGAGCTTTGC	60.407	24	CAACAGCCAAACAAAAGTTAACAC	60.005	24	121	29	149	AATAATAAGCCATAGCTTCATTCCATACTAACAAGAAATTCAGAGAGCTTTGCTAGCTAAAGTTCATCATTAAAAAAAAAAAGATGAATTGCCTTAGTAGTTGGAAACCAGGGGGTGCCATGATTGGTGTTAACTTTTGTTTGGCTGTTGTAAATTTGCTTTTCAAGATGGTTCTTAACAGAGGAATGAACCAGTTGGTTTTGGCCACATATAGGCAAGCAATCTCTGCAATTTTCTTGGCCCCCATTGCTTGTT	255	SPGI:CN05410	UniRef100_B9GRT4	Predicted protein n=1 Tax=Populus trichocarpa RepID=B9GRT4_POPTR	tr|Q9LI65|Q9LI65_ARATH	Nodulin-like protein OS=Arabidopsis thaliana GN=At3g30340/T6J22_10	auxin-induced protein	gi|462414653|gb|EMJ19390.1|	hypothetical protein PRUPE_ppa007702mg [Prunus persica]	AT4G01440.1	nodulin MtN21 /EamA-like transporter family protein		nodulin MtN21 /EamA-like transporter family protein; LOCATED IN: endomembrane system, membrane; EXPRESSED IN: 21 plant structures; EXPRESSED DURING: 13 growth stages; CONTAINS InterPro DOMAIN/s: Protein of unknown function DUF6, transmembrane (InterPro:IPR000620); BEST Arabidopsis thaliana protein match is: nodulin MtN21 /EamA-like transporter family protein (TAIR:AT4G01450.2); Has 3147 Blast hit…	cassava4.1_023431m|PACid:17984611	nodulin MtN21 /EamA-like transporter family protein	PGSC0003DMP400010586|PACid:24384783	nodulin MtN21 /EamA-like transporter family protein
comp484704_c0_seq1	1	p3	(AAT)6	18	248	265	AACAAGAATGATAAAACCAGCACA	59.939	24	TCACTTATCATAATTTTCGCATCG	60.336	24	184	109	292	TGCCTGAACTGCTCTCAAAGACCTAAATAAGCATACAAGTGCCCACATAAAATCAATCTACTAAGCAACTAGTAATCATTGTAGATAAAACCTTATCATACTCTAGTAAAACAAGAATGATAAAACCAGCACATAACGTATATATTCAATACAAACCATCTTCACTGTGTATCAAATATGTTCCCTTATTCCCAGTAAAGGAGCAGCCCGCATGTCCTGGCAACATTACTTGCCGAAAATCGGAACAAATAATAATAATAATAATAAGACGATGCGAAAATTATGATAAGTGAA	294	No hit in this database						No hit in this database		No hit in this database				No hit in this database		No hit in this database
comp146909_c0_seq1	1	p2	(TG)6	12	1136	1147	AACAAGAGAACTCGCTTGAACTTT	59.993	24	GGGCAAGAACTCTTATCAATCACT	60.03	24	180	1065	1244	ATAGGGTTCAGATTCATAGCTTAAACAATTAATAATTTTCTCAGTTGATCTAATAGCGTTCAGATTCATGTATAATGCCAAGTGGAGTATTTGCTGCACTATCTCCAGTAAACTGTAAAGTGTCAAGGGTGACCTAATCCAGAAACTTATTATGGAAAGTGTTTGAAATTCAAATCCTCAAAAGCGGAGCCCACCTTATAATGCGGCAATAGCCTGTGGAGACGCCACCATTTTCATCTTCCCCGAGTTCTGTTCTCTCCTCCGATCCTGCTAGAAACGCACAAACAGAGGAAGAAAATGGTGATGTCGAAGAAGGTTTTGGCGTACGAGGAAAGCCGGCAGAAACGGCTGGAAGAAAACAAGAAGAGGATGGAAGAACTCAACCTCAATAAGCTCGCT…	1317	SPGI:CN04924	no hit		-No-Hit-	No Matching Hit found	---NA---	gi|359475200|ref|XP_002282080.2|	PREDICTED: B3 domain-containing protein At3g19184-like [Vitis vinifera]	AT3G19184.1	AP2/B3-like transcriptional factor family protein		AP2/B3-like transcriptional factor family protein; FUNCTIONS IN: DNA binding; INVOLVED IN: regulation of transcription, DNA-dependent; LOCATED IN: cellular_component unknown; EXPRESSED IN: 7 plant structures; EXPRESSED DURING: F mature embryo stage, petal differentiation and expansion stage, E expanded cotyledon stage, D bilateral stage; CONTAINS InterPro DOMAIN/s: Transcriptional factor B3 (Inte…	cassava4.1_024159m|PACid:17977134	AP2/B3-like transcriptional factor family protein	PGSC0003DMP400044708|PACid:24424080	AP2/B3-like transcriptional factor family protein	comp146909_c0_seq1:298-981(+)	m.49578	sp|Q1G3M3|Y3918_ARATH`Q1G3M3`Q:3-220,H:1-222`63.27%ID`E:5e-85`RecName: Full=B3 domain-containing protein At3g19184;`Eukaryota; Viridiplantae; Streptophyta; Embryophyta; Tracheophyta; Spermatophyta; Magnoliophyta; eudicotyledons; core eudicotyledons; rosids; malvids; Brassicales; Brassicaceae; Camelineae; Arabidopsis.	PF02362.16^B3^B3 DNA binding domain^128-217^E:2.2e-14	.	.	NOG245408^ Phosphodiesterase 1B, calmodulin-dependent	GO:0005634^cellular_component^nucleus`GO:0003677^molecular_function^DNA binding`GO:0006355^biological_process^regulation of transcription, DNA-dependent`GO:0006351^biological_process^transcription, DNA-dependent	MVMSKKVLAYEESRQKRLEENKKRMEELNLNKLAQALRNSPKPSPMKKTKPRAKQPVELTAVRRSSRVADKPAPNYKEMGLETLRIGRRSYGRRDLLNRVYASDGNRLDAIQRAEDLEAGLDNQFPSFIKPMLQSHVTGGFWLGLPVQFCKAHLPKRDEMITLVDENGDESDTKYLALKTGLSGGWRGFALDHELVDGDALVFQLIEPTRFKVYIIRVNEAEEKGAE*
comp129153_c0_seq1	1	p1	(T)14	14	281	294	AACAAGCCATTAGTTGGTTTTGAT	60.164	24	CACGGTCACATTTTAGATCTTCAC	59.934	24	229	206	434	AGTAAACCATGATGGAGAAGAGGTATTCATTCATGGAGTAATTGAATTTGTCAATCTGTTGTTCCCTGTTTAATACTCCGTAGAAAACTTTGATGCAGAAAGATTTTGCGTTAATCCCTTGTGGAACGCAAGTATTCCACTTAAAAACGATTAACAAAAGTGTTTCTTCCTCGACTTTGTAACACAAGAAATCATTTCAATAGAGTAACAAGCCATTAGTTGGTTTTGATAAACAAACATTCATTTCAATAAAGACCAGTTATTGGAAAGTTCTCTCTTCTTTTTTTTTTTTTTCCGCCTCAAAGGACTGGACTTTGCCCAATCCTTTTGGCTTACAAAGGGCTTTTTTCTTCCAAGTTAAAATGTTTGCTTAACTTACTTCCATATGGGATTCAATTG…	597	No hit in this database						No hit in this database		No hit in this database				No hit in this database		No hit in this database
comp147883_c0_seq11	1	p3	(CCG)5	15	1200	1214	AACAAGGACAAAATGGCTAGTCTC	60.063	24	AGGATGGAATGGTAATTCAGGAC	60.429	23	269	1012	1280	TATAGCAAAACAAGAAATTTTGCTTTTTTAAAAAAATTAAATGATAACACTATATATACTTTTATTGTCAGTGACTTTTACAAAGTGCCATAGGCAATGCAAAACAAGAATTGTCCATTTGATAATTCTTTGTTTAAAGGAATTGCTCATAAATGATGAGCTAGAAACAAGGCTATACCATTACATATATCTCTGTTGATTGCCTTTTGATATTCAGTCATGTTGATAAAATCTTACAAGGGATGAGCAAAAGGGACTTTACATAGAATAATTAAGGGATCATTGAGATCTCTACCAGTGTTTTATGCAGGGCTTGTGGCTTTGAGAAGAATGGCGAGTGATCGGCGCCCTTGAGATGAAAAACTTGTTCTGGACGACTTTGGGTAATCATGTTCTGTT…	1555	SPGI:CN15194	UniRef100_D1HJ80	Whole genome shotgun sequence of line PN40024, scaffold_68.assembly12x (Fragment) n=1 Tax=Vitis vinifera RepID=D1HJ80_VITVI	tr|Q9FW03|Q9FW03_ARATH	At3g29770 OS=Arabidopsis thaliana GN=At3g29770	esterase pir7b	gi|460372674|ref|XP_004232153.1|	PREDICTED: putative methylesterase 11, chloroplastic-like [Solanum lycopersicum]	AT3G29770.1	methyl esterase 11	Encodes a protein predicted to act as a carboxylesterase. It has similarity to the SABP2 methyl salicylate esterase from tobacco. This protein does not act on methyl IAA, methyl JA, MeSA, MeGA4, or MEGA9 in vitro.	methyl esterase 11 (MES11); FUNCTIONS IN: hydrolase activity; INVOLVED IN: N-terminal protein myristoylation; LOCATED IN: chloroplast; EXPRESSED IN: 21 plant structures; EXPRESSED DURING: 12 growth stages; CONTAINS InterPro DOMAIN/s: Alpha/beta hydrolase fold-1 (InterPro:IPR000073); BEST Arabidopsis thaliana protein match is: methyl esterase 13 (TAIR:AT1G26360.1); Has 2947 Blast hits to 2945 prot…	cassava4.1_007883m|PACid:17983577	methyl esterase 11	PGSC0003DMP400002459|PACid:24426118	methyl esterase 11	comp147883_c0_seq11:272-1408(-)	m.56808	sp|Q9FW03|MES11_ARATH`Q9FW03`Q:47-377,H:60-387`78.01%ID`E:2e-168`RecName: Full=Putative methylesterase 11, chloroplastic; Short=AtMES11; EC=3.1.1.-; Flags: Precursor;`Eukaryota; Viridiplantae; Streptophyta; Embryophyta; Tracheophyta; Spermatophyta; Magnoliophyta; eudicotyledons; core eudicotyledons; rosids; malvids; Brassicales; Brassicaceae; Camelineae; Arabidopsis.	PF12697.2^Abhydrolase_6^Alpha/beta hydrolase family^129-368^E:2.4e-22`PF12695.2^Abhydrolase_5^Alpha/beta hydrolase family^130-358^E:1.2e-12`PF00561.15^Abhydrolase_1^alpha/beta hydrolase fold^154-370^E:3e-12	.	.	NOG245314^ F-Box and leucine-rich repeat protein 2	GO:0009507^cellular_component^chloroplast`GO:0016787^molecular_function^hydrolase activity	MGLCFSRRETPKKRPSKRIAHQSSAVGGVGGSSRWGRNRSSRKDGMVIQDPALAAAILFQQQMQNGGGGGLAFDRSASLRYPGSNSKKNHQALPRSSSSRARSLTDPLLQPHQLVNKDIKLDELETSHFVLVHGGGFGAWCWYKTIALLEGAGFKVTAIDLTGSGIHSFDTNSIASLSQYVKPLTDFFEKLVDGEKVILVGHDFGGACISYAMELFPAKVSKAVFIAAAMLTSGQSTLDMFSQKTDSNDLMQQAQIFIYANGNNNPPTAIDLDKSLLRDLLFNQSPAKDVALASVSMRPIPFSPVLEKLSLSDSKYGSVRRFYVETPEDNAIPIALQQNMITQSRPEQVFHLKGADHSPFFSKPQALHKTLVEISMIP*
comp2475274_c0_seq1	1	p1	(A)10	10	127	136	AACAAGGGTGTGTCTTGAAGTTTT	60.336	24	TTTTGTCTCAGCTCTCACAGATTC	60.061	24	129	68	196	CAATTTTACTAATTTAAAATGTATAATATAATATTTATTTATCTTGATTCTAATTAAATACCTTAATAAACAAGGGTGTGTCTTGAAGTTTTAGTTAGCAAGATATGCATTGTTAACCTATATGAGAAAAAAAAAAGACAATGATAAATTAAGTGCAGGCCTAAGCATCAAAAGAATCTGTGAGAGCTGAGACAAAAGGAATTGCATGCAGAGAAGAAAATATTTAGTTGGTCAAAGGATTCAAATATTTATTTTCAAAAGTTCAAATGTAAAGCATAGTGCATTCTTCACTATCGATAAGTGAGAGGGGAG	312	No hit in this database						No hit in this database		No hit in this database				No hit in this database		No hit in this database
comp141751_c0_seq1	1	p1	(T)12	12	956	967	AACAAGGTAAACAGGAAACCAAAA	60.169	24	GTTAAGCTCCAGGTCTGTTTCAAT	60.063	24	186	812	997	AAAAAGTAGGAATAACAAAATCCATCATTAACAGAACACAAAGTCTAAGGTTACAGAAAATGCATTCACTAAGTAGTAGGTACTCAGTACTTCTATCGGCTGTATTTAGCTTTGCCTAGAAAATAAGATTCTCAATTTCGATCATAATCCATCAATGAAGATGCAAAATTTGACCTTGCAAGTATATCCCCATATTGGAATGTTAGGATATAAACAAAATAGCTAAAGTGATCTCTAGAACTTAAAATGTAGCAATAAGTCAACAACATGTGACCACATTATAGAACACTCAAATGAATCAACCATAAGATACAAACACAATGTGGTACTTAATAATTATATTAAAAACTGCAGCTTCATGGCCAACTTCCATCCACCTAGCCATAAATATGCTGCAAA…	1009	No hit in this database						No hit in this database		No hit in this database				No hit in this database		No hit in this database
comp145488_c0_seq2	1	p3	(AGG)5	15	92	106	AACAAGTAACATATATCCCCGCC	60.327	23	GTTAAGATCTTCATTGGTGACGCT	60.87	24	292	5	296	GGGGGAACAAGTAACATATATCCCCGCCGGCGCCGGCGCCGAGCTCCCTGTAACAGGGGCTGCGCCACCATGTCAGGCGACCACGAGGCCCAGGAGGAGGAGGAGGAACACCCACTTCCGTCGCCGCCGCCGCCTCCGAAAACGCCCCTTCTACCGCCACACGCGGCGTCGTCGTTGTACAAACAGCACACGTGGTCGCCGGAGACTTTCCGCGACGAGGTGTGGCAGCGCCGGAAAGAGAACCACGGGAAACACCTGAAGCGGAGGAGCAAAAGCGTCACCAATGAAGATCTTAACGAGCTGAAGGCCTGTATCGAACTCGGGTTCGGGTTCGATTCCCCGGAAATGGACCAACGCCTCTCCGAGACTTTCCCGGCCTACAGCCTCTTCTACTCCGTC…	881	SPGI:CN16718	UniRef100_A5BUG9	Putative uncharacterized protein n=1 Tax=Vitis vinifera RepID=A5BUG9_VITVI	tr|Q0WS40|Q0WS40_ARATH	Putative uncharacterized protein At4g33990 OS=Arabidopsis thaliana GN=At4g33990	protein	gi|460372429|ref|XP_004232033.1|	PREDICTED: uncharacterized protein LOC101244139 [Solanum lycopersicum]	AT4G33985.1	Protein of unknown function (DUF1685)		Protein of unknown function (DUF1685); FUNCTIONS IN: molecular_function unknown; INVOLVED IN: biological_process unknown; EXPRESSED IN: 11 plant structures; EXPRESSED DURING: 6 growth stages; CONTAINS InterPro DOMAIN/s: Protein of unknown function DUF1685 (InterPro:IPR012881); BEST Arabidopsis thaliana protein match is: Protein of unknown function (DUF1685) (TAIR:AT2G15590.2); Has 30201 Blast hit…	cassava4.1_017591m|PACid:17980042	Protein of unknown function (DUF1685)	PGSC0003DMP400007175|PACid:24427197	Protein of unknown function (DUF1685)
comp147113_c0_seq1	1	p3	(AGA)5	15	283	297	AACAAGTCAAGAACACGGTGTAAA	60.002	24	GTACCATTGCATTAATTTCCAACA	60.012	24	293	189	481	ATGGAAGATGAATGAGTATAGGGCAATTGAAGAACAACTCCCCTCCCACCTCCACCCTTCATACTCTTCTCCCCTCCCTTTTCCAAAGTTAAGGCATGAAATGACCCTGTGCCGGGTCTATGTGATATTAAGGAATTTTGGGTCGTTTGATCGGAGACCAATAGGAAACATGGCGAACAGCAAGTACGGAACAAGTCAAGAACACGGTGTAAACTCTCAAGAGGTGAAAATGATACCAATGGAAGCCATTAATAAGTGCTCTGAAAGTTCAGTGCTACAGGGAGAAGAAGAAGAAGACTTTGATGATGGTATGAATGTTTACGCAACAACTGGCCTGACGAGGATGGTCAAGAGTCCTGAACCATTTTCTGGCTTGGACACAGACTTATTAATTTCCAA…	643	SPGI:CN19015	no hit		-No-Hit-	No Matching Hit found	---NA---	gi|4996349|dbj|BAA78417.1|	NAC-domain protein [Nicotiana tabacum]	AT5G22380.1	NAC domain containing protein 90		NAC domain containing protein 90 (NAC090); FUNCTIONS IN: sequence-specific DNA binding transcription factor activity; INVOLVED IN: multicellular organismal development, regulation of transcription; LOCATED IN: cellular_component unknown; EXPRESSED IN: 7 plant structures; EXPRESSED DURING: 8 growth stages; CONTAINS InterPro DOMAIN/s: No apical meristem (NAM) protein (InterPro:IPR003441); BEST Arab…	cassava4.1_022893m|PACid:17973512	NAC domain containing protein 61	PGSC0003DMP400045708|PACid:24407428	NAC domain containing protein 90	comp147113_c0_seq1:2-457(+)	m.51388	sp|Q9FMR3|NAC90_ARATH`Q9FMR3`Q:1-65,H:130-185`40%ID`E:2e-07`RecName: Full=NAC domain-containing protein 90; Short=ANAC090;`Eukaryota; Viridiplantae; Streptophyta; Embryophyta; Tracheophyta; Spermatophyta; Magnoliophyta; eudicotyledons; core eudicotyledons; rosids; malvids; Brassicales; Brassicaceae; Camelineae; Arabidopsis.	.	.	.	NOG284573	GO:0005634^cellular_component^nucleus`GO:0003677^molecular_function^DNA binding`GO:0003700^molecular_function^sequence-specific DNA binding transcription factor activity`GO:0006351^biological_process^transcription, DNA-dependent	WKMNEYRAIEEQLPSHLHPSYSSPLPFPKLRHEMTLCRVYVILRNFGSFDRRPIGNMANSKYGTSQEHGVNSQEVKMIPMEAINKCSESSVLQGEEEEDFDDGMNVYATTGLTRMVKSPEPFSGLDTDLLISNFPFGMNDEYSMTDRQTVR*
comp149360_c0_seq13	1	p1	(A)16	16	801	816	AACAAGTCATTTTACTCCTGCACA	60.095	24	GTGAGAATTTGGATTGGGATAGC	61.011	23	182	671	852	CGCCTAAACCACCAAGAGCGCTACAAGGATACGACATCGTTTCCGAAAAAGTAGGGAATTCATTACTTTGGGTACAAAAAATCGTATAACCTTATCAGTTTCCAATAAATCATTTAAATCAATATTTGAAATTTGATCTTTTAGCCGTCCTTAACCGGTTGGACTCTTCGTTTTCCCAAAACAAAGTAATGGTTACAGTATATTTACCCTGATGCATATTTTCTAGGTAATTAATATGCAACGATTGGGCTCCTGCTTTTTGGTTTCGAACGAAGGGCAGCAATCATATCTACAGCTCTATATATATACATGTCATCTATTCAGTCTAAACACTACCACCTTCCAATCTTGAATACAAACATTGCTCTTAAAAATACATTCACCATGTACATCCTTGGT…	1050	SPGI:CN13863	no hit		-No-Hit-	No Matching Hit found	putative transposase [Ipomoea tricolor]	gi|149676198|dbj|BAF64710.1|	putative transposase [Ipomoea tricolor]	No hit in this database				No hit in this database		No hit in this database
comp154156_c2_seq4	1	p1	(A)10	10	320	329	AACAATCACAAAACAGACAATGCT	59.975	24	TAGTTTCAGGTTTCATTCTCTCCC	60.005	24	174	265	438	TTCCACAAGTGCCAATGATAAAGGGAAAAGATCATGAATCATACAAAGGCTGCTAAGGAAATGGTTTTTCCACAGGCCTATACTAGCGGTAAAATCACAATTAATCATCAAGCAAAAACTGCTGAAAAATGGTTATTAAACTGTCAGGTCTGTACAAACAATTGGTGGATGCATAATCCCATAAGATGGAAAACCTCGATAGACCTTAAAACTTGACAGAGATACATTGCCCCACGGCCCCCACAACAACCTTCTTAGCGGTTCAAACAATCACAAAACAGACAATGCTACTGTCACAATCATCTTCCAGTAACGCACCAAAAAAAAAACAAAATTAAATTAAAACAGGAAGATGAGACATGGCTGTGCTAGAGACTAATCATGGGAAGTGAATGTAAC…	2266	SPGI:CN15647	UniRef100_UPI0001985C5D	PREDICTED: hypothetical protein n=1 Tax=Vitis vinifera RepID=UPI0001985C5D	sp|Q93Z08|E136_ARATH	Putative glucan endo-1,3-beta-glucosidase 6 OS=Arabidopsis thaliana GN=At5g58090	protein	gi|460387281|ref|XP_004239309.1|	PREDICTED: glucan endo-1,3-beta-glucosidase 6-like [Solanum lycopersicum]	AT5G58090.1	O-Glycosyl hydrolases family 17 protein		O-Glycosyl hydrolases family 17 protein; FUNCTIONS IN: cation binding, hydrolase activity, hydrolyzing O-glycosyl compounds, catalytic activity; INVOLVED IN: carbohydrate metabolic process; LOCATED IN: anchored to plasma membrane, plasma membrane, anchored to membrane; EXPRESSED IN: 24 plant structures; EXPRESSED DURING: 13 growth stages; CONTAINS InterPro DOMAIN/s: X8 (InterPro:IPR012946), Glyco…	cassava4.1_006628m|PACid:17965368	O-Glycosyl hydrolases family 17 protein	PGSC0003DMP400051543|PACid:24392152	O-Glycosyl hydrolases family 17 protein	comp154156_c2_seq4:369-1844(-)	m.129004	sp|Q93Z08|E136_ARATH`Q93Z08`Q:21-478,H:19-477`72.55%ID`E:0`RecName: Full=Glucan endo-1,3-beta-glucosidase 6; EC=3.2.1.39; AltName: Full=(1->3)-beta-glucan endohydrolase 6; Short=(1->3)-beta-glucanase 6; AltName: Full=Beta-1,3-endoglucanase 6; Short=Beta-1,3-glucanase 6; Flags: Precursor;`Eukaryota; Viridiplantae; Streptophyta; Embryophyta; Tracheophyta; Spermatophyta; Magnoliophyta; eudicotyledon…	PF00332.13^Glyco_hydro_17^Glycosyl hydrolases family 17^24-341^E:2.1e-71`PF07983.8^X8^X8 domain^362-432^E:4.5e-14	sigP:1`23`0.772`YES	.	NOG247729^ Protein involved in mitochondrial transport	GO:0046658^cellular_component^anchored to plasma membrane`GO:0009506^cellular_component^plasmodesma`GO:0043169^molecular_function^cation binding`GO:0042973^molecular_function^glucan endo-1,3-beta-D-glucosidase activity`GO:0005975^biological_process^carbohydrate metabolic process`GO:0006952^biological_process^defense response	MGFSGMVLMLFLSASSIIYPVSGIGANWGTQSTHQLPPDIVVRMLRENGFQRVKLFDADYDTLRALSNSGIEVMVGIPNDMLLTMASSKAAEKWVSENVTDHIKNHNVNIRYVAVGNEPFLETYNGTYLRTTYPALQSVQSALVKAGLGNQVKVTVPLNADVYDSSSGLPSGGDFKANIHDFVLQIVKFLSDNGCPFTVNIYPFISLYIDPGFPVDYAFFDGNATPLNDGGTIYSNMFDANHDTLVWALRKNGFGNLPIIVGEIGWPTDGDRNGNLQYAQKFNQGFMAHISDGKGTPMRPGQINAYLFSLIDEDFKSIAPGNFERHWGIFYYDGQPKYSLNLGTTNSGSLVPARGVQYLEKKWCVLDPNARLDDPQIAPSVSFACSLADCTSLGYGTSC…		OG1_2038
comp5099_c0_seq1	1	p1	(T)10	10	207	216	AACAATGCGTGATGAAAGAATAGA	60.03	24	TTTGGCATGCAAGATATTAGTTGT	59.93	24	286	4	289	GTACAACAATGCGTGATGAAAGAATAGAAAAACAACTACCAATATCGTTAAAAAGAAGCTAACAAAAATAATAAATAAATAAAGGATTAACTCAAAATTTCAAAGGTTTTAGCTTCTAAGGAACACAAGTCAATAAACTCTGGAAAATATGTGAGAGTACTAAGCAGTGTACACAATGGAATACTTACGGACTAAAATGCAACATATTTTTTTTTTAGAAACGAACATAAATGCAACTATAGTCAAAATGCAATGTAATTGAATAAACAACTAATATCTTGCATGCCAAATGCAGGAC	298	No hit in this database						No hit in this database		No hit in this database				No hit in this database		No hit in this database
comp151685_c0_seq2	1	p3	(AAC)6	18	1493	1510	AACAATGCTTATTCAAGAACACGA	60.063	24	CAAGCAACTTCACTCTTTCACACT	60.02	24	188	1443	1630	AATATTATAAATTTTCTTTAAAAAGGAAAATAATAAATAAAACATATGATTTGGACACACCTAGAAAATTCTTGATTACCCCACCCCTACACACACACCTTCACGAGACAAAAACAAATTATGGAGCTCACAAATTCACAAAGTAACAACATTCCTAACAACTCCTCTTCCACCTCCATCGCCACCGCTCCTCAGCCCTTCCACCGCCACCAACATGGCAGCGCTCGATCGTCGGCGGCCCCTTTTATCACCTCAATCACCGCCGCCGCTGCTGCCGCAGCTCATCAGGCAACTCATGCTTCAACCTTGCCGTCTACTTCATCCGCCGGCGCTTCTACCTCCTCCGCCGCCGCAGCGCCGCCGTCGCGCCTCGTCGACGCGTCCCTGGCCATAGCGACA…	1741	SPGI:CN28282	no hit		-No-Hit-	No Matching Hit found	transcription factor, putative [Ricinus communis]	gi|350540658|ref|NP_001234831.1|	TCP transcription factor 11 [Solanum lycopersicum]	AT1G58100.1	TCP family transcription factor		TCP family transcription factor ; CONTAINS InterPro DOMAIN/s: Transcription factor, TCP (InterPro:IPR005333), Transcription factor TCP subgroup (InterPro:IPR017887); BEST Arabidopsis thaliana protein match is: TCP family transcription factor (TAIR:AT1G35560.1); Has 469 Blast hits to 463 proteins in 47 species: Archae - 0; Bacteria - 0; Metazoa - 51; Fungi - 2; Plants - 404; Viruses - 0; Other Euk…	cassava4.1_034425m|PACid:17974820	TCP family transcription factor	PGSC0003DMP400043245|PACid:24423214	TCP family transcription factor	comp151685_c0_seq2:121-1575(+)	m.95834	sp|Q9C518|TCP8_ARATH`Q9C518`Q:83-484,H:24-400`40.51%ID`E:8e-66`RecName: Full=Transcription factor TCP8;`Eukaryota; Viridiplantae; Streptophyta; Embryophyta; Tracheophyta; Spermatophyta; Magnoliophyta; eudicotyledons; core eudicotyledons; rosids; malvids; Brassicales; Brassicaceae; Camelineae; Arabidopsis.	PF03634.8^TCP^TCP family transcription factor^111-215^E:2e-36	.	.	NOG257937	GO:0005634^cellular_component^nucleus`GO:0001047^molecular_function^core promoter binding`GO:0003700^molecular_function^sequence-specific DNA binding transcription factor activity`GO:0006351^biological_process^transcription, DNA-dependent	MELTNSQSNNIPNNSSSTSIATAPQPFHRHQHGSARSSAAPFITSITAAAAAAAHQATHASTLPSTSSAGASTSSAAAAPPSRLVDASLAIATRSEAVVEASEEPPPQQAVKRPTKDRHTKVDGRGRRIRMPAACAARVFQLTRELGHKSDGETIEWLLHQAEPAIIAATGTGTIPANFSTLNVSLRGSGAALAAPLSKSAPYPFHSTLALATASAHPYEESFSHMLGFHHQHAPPQLLTPSQIAETISAAAASAGGGGGDGGGGETTTEDYLRKRYREDLFKDEGASSNPQGEPSGNSTSPSNKQFKGGASAAAGAFPSILRQTTAPMPATTMWAVAPTPSSGGTLWMLPFAAAGGGGESGQALHAAAESTSGDAPSETQMWPFSNHNSNQTLQSHLQ…
comp132286_c1_seq1	1	p1	(A)10	10	437	446	AACAATGGTAATGGACCTAAAGGA	60.007	24	ATAATATTAGGAATCCAACGCCAA	59.969	24	222	339	560	CTCAAACAGGAAACCCATGAAACCCTACTCCACTCCTATACAACAACTCTATATAAACAACATTATATTAGATCTTCAATTCATTGCCCCTCACTCTAACTAACCTCGGAACCAAAAAACCAGGAAAAAAAAATGAGACGATTATTCGTGGTGCTTGCATTAATGATGATGATGATAAGTTGTTCTTGCTTGGTAACCGGGCGTCAAGTAGAGAGGAAGCTAATGGTTGAGGACACTGATGAGAATGATAATAATGGTTATAATATGAAGTCTGGCAATTCTGGTTTGGATAATCACCATTTCAAACCCAGGCAAGACTTCTACAACAATAGCAATAATAACAATGGTAATGGACCTAAAGGAGGGAGTTCATGAAAGTACAAATGGCGGAAGGTTGTG…	686	No hit in this database						No hit in this database		No hit in this database				cassava4.1_020652m|PACid:17963917	Putative membrane lipoprotein	No hit in this database
comp138798_c0_seq2	1	p1	(A)10	10	360	369	AACAATGTGAATCTTTCAGAACCA	59.913	24	TTCTTTTCTCTTTGCACATAGCTG	60.076	24	190	282	471	AAATGCAGAGGTACACCATAGTTGCTAAACAATTCAAAATTAAAACATAACAAAATTTATGAAACTGTAGACCAATAATGAAGAACTGCAAAACTAAGTAATGATCTGTTCTACTGGAATGATTTAAGGGGTTTTGGAATAATTGGATAAAGAAGATAAGTCAAAATCATTTACTCCGTAGTAAAAAAGAAAATCAACTTTACTAGAATAAAGAAGGCTACTCATAAGCCAATAGGAATGTCAAATCATCAGGGGGGAAAAACCCAAGGATGTGTCTACCAAAACAATGTGAATCTTTCAGAACCATGTCCCATTTCTTCTTCTTCCTATAGGATCAAAGATCTCCCGTTCTTTTTCAGAAAAAAAAAATGCTAAATTAAACATATCATAATTTCTACA…	748	No hit in this database						No hit in this database		No hit in this database				No hit in this database		No hit in this database
comp121185_c0_seq1	1	p2	(TA)8	16	195	210	AACAATTAACAGCATCCCAAATCT	60.133	24	TAAGCATTTTTGTGACCAGGTTTA	59.937	24	180	74	253	CTCTTCCGATCTTTTAATTTCATTTGTAAAATTATATGATAGTCCCATTTTTCCTTTGTACATAGAGAAAGTGAAACAATTAACAGCATCCCAAATCTGTCAAGTAACTTATAACTCAATGACACCTCTGTAACTCTCCTAAATGAAAAGTTATAGTAGTCTAAAAAAAAACAGCATCCCAAACCTTAAACATGTATATATATATATATAATTAACTAAAACTAAACAACTAAACCTGGTCACAAAAATGCTTATTATTATTACTAGAACTCTGGGGCCTTGCCACATACAGTGGTCTGCCATCTCCACCAAACACCACAACCACCTTAGGCTCAGGGTCCAAAACCCTAATCTCCATTTCTTGCTTCTTCTTCTCCTTCTCCTTCTCATCTCCATCTT…	593	SPGI:CN24094	no hit		-No-Hit-	No Matching Hit found	---NA---	gi|508711992|gb|EOY03889.1|	Glutamine dumper 2, putative [Theobroma cacao]	AT4G25760.1	glutamine dumper 2	Encodes a member of the GDU (glutamine dumper) family proteins involved in amino acid export: At4g31730 (GDU1), At4g25760 (GDU2), At5g57685 (GDU3), At2g24762 (GDU4), At5g24920 (GDU5), At3g30725 (GDU6) and At5g38770 (GDU7).	glutamine dumper 2 (GDU2); BEST Arabidopsis thaliana protein match is: glutamine dumper 3 (TAIR:AT5G57685.1); Has 30201 Blast hits to 17322 proteins in 780 species: Archae - 12; Bacteria - 1396; Metazoa - 17338; Fungi - 3422; Plants - 5037; Viruses - 0; Other Eukaryotes - 2996 (source: NCBI BLink).	cassava4.1_019846m|PACid:17987632	glutamine dumper 1	PGSC0003DMP400042404|PACid:24405728	glutamine dumper 2
comp154283_c0_seq2	1	p2	(AG)6	12	547	558	AACAATTGCAGCTTTTAGTTAGGG	60.077	24	GATTGAATGTTCTTAGGATTGGCT	59.879	24	292	324	615	CTTCTCCGAGGGCAATATCTCCACAGGCTGCTTCTCCGAGGGCAATATCTCCCCGGGCTGCTTCTCCTAGGGAAACATCTCCAAGGGTTGATCCTCCGAGGGTCACCTCTCCTTCTTCTACGGTGAACCAGGACCGCAAAGAAACCAGCTACACTCAGAGACCAGAACCGACTCTACAAGTGCTTCATTTCTCAGCCACTAGGATCCAGGCAATCTTTCGGGGTTATATGTCGAGGAAGAATTTCAGATCTTTGAGGGGTTTACTAAGGCTTCAAGCAGTGGTTAAAAGCAATAGCGTCAAGAAGCAAACAGTCAGTGCCATGAAACAATTGCAGCTTTTAGTTAGGGTACAGACTCAAATTCGATCACGGAGGATCCAAATGTTGGAAAACCAGGCAC…	1547	SPGI:CN03131	UniRef100_B9IQV0	Predicted protein n=1 Tax=Populus trichocarpa RepID=B9IQV0_POPTR	tr|Q9M199|Q9M199_ARATH	Putative uncharacterized protein At3g59690 OS=Arabidopsis thaliana GN=T16L24.240	protein	gi|460398424|ref|XP_004244759.1|	PREDICTED: protein IQ-DOMAIN 14-like [Solanum lycopersicum]	AT2G43680.3	IQ-domain 14		IQ-domain 14 (IQD14); FUNCTIONS IN: calmodulin binding; EXPRESSED IN: 22 plant structures; EXPRESSED DURING: 13 growth stages; CONTAINS InterPro DOMAIN/s: IQ calmodulin-binding region (InterPro:IPR000048); BEST Arabidopsis thaliana protein match is: IQ-domain 13 (TAIR:AT3G59690.1); Has 118926 Blast hits to 59821 proteins in 2152 species: Archae - 194; Bacteria - 23690; Metazoa - 41386; Fungi - 20…	cassava4.1_005491m|PACid:17980274	IQ-domain 13	PGSC0003DMP400028070|PACid:24393133	IQ-domain 13	comp154283_c0_seq2:3-1262(+)	m.130696	sp|Q8LPG9|IQD14_ARATH`Q8LPG9`Q:21-419,H:286-668`48.45%ID`E:1e-95`RecName: Full=Protein IQ-DOMAIN 14;`Eukaryota; Viridiplantae; Streptophyta; Embryophyta; Tracheophyta; Spermatophyta; Magnoliophyta; eudicotyledons; core eudicotyledons; rosids; malvids; Brassicales; Brassicaceae; Camelineae; Arabidopsis.	PF00612.22^IQ^IQ calmodulin-binding motif^64-82^E:8.4e-05`PF13178.1^DUF4005^Protein of unknown function (DUF4005)^302-346^E:6.2e-06	.	.	NOG291175	.	SPRAISPQAASPRAISPRAASPRETSPRVDPPRVTSPSSTVNQDRKETSYTQRPEPTLQVLHFSATRIQAIFRGYMSRKNFRSLRGLLRLQAVVKSNSVKKQTVSAMKQLQLLVRVQTQIRSRRIQMLENQALQWQAYKDGESTLSKWSQMSEAGNEKWDDSMLTKDETDQRWRKKVEAVMKRERALAYAYSHKLWKANPKNIQSNGFPCWWKWLERQPRSASCSESPCAVKNAPRTPSRAISERKGSPLPQTPNYRYPSSEYDNLESETPTSTKSAIPMRARPFHTPGRTPPNSILRKYTRARSNATGSPFQYPSKDDDSLTSCPPFSAPSYMAPTISAKAKSRPNLREGEFGTPSSGTARRLTFPFTPNIGSFKWNKGSNKDAASLREFDKSADGLS…		OG1_4469
comp51764_c0_seq1	2	p1	(T)15	15	185	199	AACAATTTGCTTCCAATAGTAGGG	59.814	24	TCCAGATAAAATGATAATCGAGGA	59.009	24	230	35	264	TTGGAAGCAAAAAAAAAAAATATATTAATTGTCAAAACAATTTGCTTCCAATAGTAGGGTAGCCGGGTAGGGATTCTTTGTGCGCAAATAATTTGGTGTTGAGTCTCGAAGCTACGAATTAAAAAGGATTTGATGTACTATAATTCTTTTTTTAAATATGAATTTGTATTAATAGATTTAAGAATTTTTTTTTTTTTTTGAACATTTGATTTTTGTGGTATTTTCATATTACTACATGTAATCCTCGATTATCATTTTATCTGGAGAAAATTGTACTTTTCGTCCTTAAAAAAAA	295	No hit in this database						No hit in this database		No hit in this database				No hit in this database		No hit in this database
comp129446_c0_seq1	1	p4	(TGCA)5	20	385	404	AACACAACAGAAGAAGTCAAGGTG	59.758	24	TTTCAAAAGGATGAGTTTCCAAAT	60.208	24	259	222	480	AGTTGTACTTTTTCCAGTTTCTGTCACATTGAATGAGAATGAAGAAAAACCAACGGGATAATTTCTTAAACATAAGGTGATAACTAAAACAAGCTAGGGGTAGGGGCTATTGCCCCCCTTTTCCCTCCGCCCCTGTTTGTAAATGATAATTACCGACTTTGATACAAAAATAGGCTTTATTCCCCAGACTTCTTAAAAATTTTATCAATGAACATCCTTCTAAACACAACAGAAGAAGTCAAGGTGTCTGATAGTAATAGAATATTTTAATAGCAATTGCAGATATTTGAGAAAGGCATTCATAGAATTAGATTGTCAGAGATAGATAAAGTTCTAGTATAGAAATTAAGCATTTGTCTAAAACAAATATGCACTTGTAGTGTGTGCATGCATGCATGC…	651	No hit in this database						No hit in this database		No hit in this database				No hit in this database		No hit in this database
comp101495_c0_seq1	1	p1	(T)12	12	171	182	AACACAGAATTCAAATTGCATCAC	60.284	24	TGTGCTTTTGAGGTATTGATTGAT	59.904	24	247	25	271	AGCACTTAAAAGTGCTTGAATACTAAACACAGAATTCAAATTGCATCACCTTGGCAATTGTAATCAGTGTGCAATACAACAAACGTATAAATTTTCTAGTCTAAAGCAGGTAAGTCTCTTTTCTTCAACCAAAACAACCATTACGCTGACTTTTATGTCTCATCAATCTCTTTTTTTTTTTTGCTCACAGACAACTTATTTACACATAATGTGAAGTCAGTAAAACCATTGAGATACTAGAAACTTCAATCAATCAATACCTCAAAAGCACAGTACGTATCTGA	284	SPGI:CN25817	UniRef100_D1HGB3	Whole genome shotgun sequence of line PN40024, scaffold_14.assembly12x (Fragment) n=3 Tax=core eudicotyledons RepID=D1HGB3_VITVI	sp|Q9FZ48-2|UBC36_ARATH	Isoform 2 of Ubiquitin carrier protein E2 36 OS=Arabidopsis thaliana GN=UBC36	ubiquitin-conjugating enzyme e2	No hit in this database		No hit in this database				No hit in this database		No hit in this database
comp22243_c0_seq1	1	p1	(A)11	11	146	156	AACACAGAGGACTTTTGGTCTCTC	60.204	24	CTCTCTTCTGTCACCTCCTTTACC	59.823	24	151	59	209	AATGGAACAGTATTTTACGAATTTTTATGTTTGCTTTTTTCAAGATCTAGGGTTCATACAACACAGAGGACTTTTGGTCTCTCTCAATTCTCAGTATATTTAATTTCTTAGGGCTTTGATTTAGTTTTTTGTGTTTTCACACATCAAAAAAAAAAATTCAAGAATTGAAGATCCAATTGAAGGCGGGGTAAAGGAGGTGACAGAAGAGAG	210	No hit in this database						No hit in this database		No hit in this database				No hit in this database		No hit in this database
comp42343_c0_seq1	1	p1	(A)15	15	106	120	AACACAGTAGGGCCTCAATTTTTA	60.274	24	GAAGAGAGAAGTGATTTGGGAAAA	60.108	24	125	47	171	GTTTCTTATTTTACTCTAGCACTTTTAATTGTTTTTAGGTGGAATTAAACACAGTAGGGCCTCAATTTTTAGAACGTCTAATATTTATTTTTGACCCAGCTACCTAAAAAAAAAAAAAAATCTATGATTAATCCTAAAGCTCATCAGTTTTTCCCAAATCACTTCTCTCTTCTAATAATTAGGACCTAATTAATAGAGATAGAGCATGACAAAATCATTCTGTAACTTGAAAAGAAGAGTCATATATTTTACGGTATTGATTTTAAATATTAGGCTTATACTTTTGATAGGACCTCATTTATTATACGAGCTGGACCATAAAAATTCAAAAATAGGCTGGCCCTGAGGTGAATTTAGTTTGATGAAACTATTGAA	375	No hit in this database						No hit in this database		No hit in this database				No hit in this database		No hit in this database
comp114136_c0_seq1	1	p1	(T)10	10	232	241	AACACATCAGCTAACTCATTCCCT	60.417	24	AACTCTGGATTTTCTGCAACATTT	60.389	24	146	131	276	TGGGAATGATTGAATGAAACCTCTGTATATGTAAAACACACAAGAAAATTAAATATTTTTATGTAAGAGATATGTTCTTGTGTTCCTAGTAAAGTTATGTTTGGTGAAATTAGTAAATGTGAGTAAAGAAAAACACATCAGCTAACTCATTCCCTAGTATCTGTCAAATTATTAATCAAACTTTTGTTTTCCCTAACAAGTCTGGTACTAAAACATTTTGTTAAATTGCACTTTTTTTTTTGTCAAAACTCAAAAATGTTGCAGAAAATCCAGAGTTGCGCGGGCG	286	No hit in this database						No hit in this database		No hit in this database				No hit in this database		No hit in this database
comp156394_c0_seq1	1	p1	(T)10	10	231	240	AACACCAAAAGACAAGCTAAAAGG	60.089	24	CTTAATCACTTCCCTTAGTGGCAT	59.926	24	184	105	288	CGAAGAGTTAATTGAGCACTTGTGAGTAGTAAATGTGCCTATTTGATCCTTCTGCCAAAAATAGTGCTATTTATACTAAAACTCTAAAAAACTGCAAGAGCTAAAAACACCAAAAGACAAGCTAAAAGGACCAAAAGATAGCACAGCACTGTCATGGCTGCAACATTTCCAAAATGCATTTCAATGTGAAAGTTACAATTTATGAATTAGTTTCTATCAAATTTCTTCTGTTTTTTTTTTGTTCTCTTTTCATTTTCAAAGAACCATGCCACTAAGGGAAGTGATTAAGTAAACCTTACAGAGACCATCTGGATGGCAATCCTATTCCCTATAATATATAGATATATATGTATACAGAGGACTTCACCAACTATGCAGTTAGCAAGAACAAGCTAGGAT…	3716	SPGI:SNFRFM4LP02RZGP9	UniRef100_Q9XET9	Ethylene receptor homolog n=1 Tax=Solanum lycopersicum RepID=Q9XET9_SOLLC	sp|Q9ZTP3|EIN4_ARATH	Protein EIN4 OS=Arabidopsis thaliana GN=EIN4	ethylene receptor	gi|350535767|ref|NP_001234212.1|	ethylene receptor homolog precursor [Solanum lycopersicum]	AT3G04580.2	Signal transduction histidine kinase, hybrid-type, ethylene sensor	Ethylene receptor, subfamily 2. Has serine kinase activity.	ETHYLENE INSENSITIVE 4 (EIN4); FUNCTIONS IN: ethylene binding, protein histidine kinase activity, receptor activity, glycogen synthase kinase 3 activity; INVOLVED IN: negative regulation of ethylene mediated signaling pathway; LOCATED IN: endomembrane system, endoplasmic reticulum membrane, membrane; EXPRESSED IN: 22 plant structures; EXPRESSED DURING: 13 growth stages; CONTAINS InterPro DOMAIN/s…	cassava4.1_027924m|PACid:17965831	Signal transduction histidine kinase, hybrid-type, ethylene sensor	PGSC0003DMP400049985|PACid:24408082	Signal transduction histidine kinase, hybrid-type, ethylene sensor	comp156394_c0_seq1:524-2815(-)	m.171068	sp|Q9ZTP3|EIN4_ARATH`Q9ZTP3`Q:26-758,H:23-764`59.95%ID`E:0`RecName: Full=Protein EIN4; Short=AtEIN4; EC=2.7.11.-; AltName: Full=Protein ETHYLENE INSENSITIVE 4;`Eukaryota; Viridiplantae; Streptophyta; Embryophyta; Tracheophyta; Spermatophyta; Magnoliophyta; eudicotyledons; core eudicotyledons; rosids; malvids; Brassicales; Brassicaceae; Camelineae; Arabidopsis.	PF01590.21^GAF^GAF domain^184-330^E:6.8e-09`PF02518.21^HATPase_c^Histidine kinase-, DNA gyrase B-, and HSP90-like ATPase^478-605^E:4.7e-07`PF00072.19^Response_reg^Response regulator receiver domain^638-751^E:1.6e-20	sigP:1`24`0.84`YES	ExpAA=83.55`PredHel=4`Topology=o10-29i50-67o77-99i111-133o	COG2202^ FOG: PAS/PAC domain	GO:0005783^cellular_component^endoplasmic reticulum`GO:0005789^cellular_component^endoplasmic reticulum membrane`GO:0016021^cellular_component^integral to membrane`GO:0005524^molecular_function^ATP binding`GO:0051740^molecular_function^ethylene binding`GO:0046872^molecular_function^metal ion binding`GO:0000156^molecular_function^phosphorelay response regulator activity`GO:0000155^molecular_functi…	MGAAMLRWLFLGLLVSSIFSAVSAIDYLCCDDEGLFSVSNILFMQKVGDVLIAVAYFSIPIELLYFISCSNIPFKWVLVQFIAFIVLCGLTHLLNVWTINTQPSFQMIMSLTVAKILTALVSCATAITLLTLIPLLLKFKVRELFLRQNVLELDQEVGMMKKQKEASMHVRMLTLEIRKSLDKHTILYTTLVELSKTLNLQNCAVWMPSGNRAEMNLTHELNPCSAREHHSLSINDPDVLEITKNEGVRLLKQDSVLAAASSGGSGQPGAVAAIRMPLLRGSNFKGGTPELIETCFAILVLVFPSVNDGDWSYDELEIVEVVADQVAVALSHATVLEESQSMQEKLKERNRVLQQAKEDAMKASQARNSFQKVMNNGMRRPMHSILGLLSILQDDNLKP…		OG1_1622
comp714099_c0_seq1	1	p2	(CT)7	14	308	321	AACACCACAACCGTCTCTCTAACT	60.489	24	CATGGAAGAAGAAGAGAAACCAAT	60.005	24	275	120	394	CTGAGAGAGAGAAGGAGTTGCACCTTGCCCGTCCGACGCCGTCGACCTGACCTGAGATGTGATGCGGCAGGAGATGAACCAGATCGACCAGGAGTTGCACTCTGCTAGTCCGGCAACGTGAACACCACAACCGTCTCTCTAACTCGCCGGCGAACTGAGATGCGGCAAGCGGGAACGGAGAAGCTTGAGCGATGGTCGATCTAGTTCATCTCTGGCGGCGAGGTCGACGGAGCAGCATGCGGCGAGAACTGGTTCCTGCTCTGGCGTCGGACTGGCTGCGGCAGCGATGGCAGGGCGCAGCTCCGTCCTCTCTCTCTCTCTCCATCCGGCGGACGTGCGACGAGAATGCGAGACGAAGAAGAAGATTGTAAATTGGTTTCTCTTCTTCTTCCATGGCCG…	403	No hit in this database						No hit in this database		No hit in this database				No hit in this database		No hit in this database
comp99810_c0_seq1	1	p1	(A)11	11	148	158	AACACCAGATACATAAGCCACAAA	59.834	24	TTCCAGAGGCTTGCTTCTATTAAC	60.263	24	162	33	194	GAGTATAGTTTGGTCTATGAAGTAAACAATGCAAACACCAGATACATAAGCCACAAATCTGATCTAAATTAAAAATATTGTAATAAAAACTTCACAAGGCAGAAATTTCAATCACATGTATATGTAAATATATAAAACATTCAAACCAAAAAAAAAAATGAAATTAATAGTGTTAATAGAAGCAAGCCTCTGGAAGAACATCTG	204	No hit in this database						No hit in this database		No hit in this database				No hit in this database		No hit in this database
comp49413_c0_seq1	1	p2	(TA)6	12	85	96	AACACCCAATATTAAATTCTCCGT	59.133	24	GAGACAATATACTCAAATTATTAAGCGG	59.103	28	128	46	173	GAACAACATTTTTTGCTCAGATAAGTAAGCACAAACTAAACTAATTAACACCCAATATTAAATTCTCCGTATTATAATAAGTCTTATATATATATAATGTTGCAAGGCAAGGTGCTAGTCGGGTGGCCGGACATTTAGGGCCTAGACCGCTTAATAATTTGAGTATATTGTCTCTATTTTTTCACTCTAAAGCTAAGAATTGTTAGATTATTATAGTTCTAGTAAAAAAAATCATTTGACGAA	243	No hit in this database						No hit in this database		No hit in this database				No hit in this database		No hit in this database
comp152423_c0_seq5	2	p1	(A)10	10	965	974	AACACTACCATCAGGGATTTCATT	60.011	24	AACACTCATGATGATTCAAGCACT	60.068	24	300	800	1099	AAAAAAAAAACCAAACAAAAAAATGAAAACATAACTGTCACAGATAACTGTCAATAGAAACTGATTACAAAACATTCATAGAAAACAGTCAATCGATCTTCTCTAGCTTGACATGAGATTGCTTCACTTTCTTTCCACCCTTGGTTGAGGAGAATGAATCAAGCAAACAACGCTTGACAGGTCCATCAGTAGTACAATCTGTACTACTCGTTGGAGGCAACAAAGCAACCGGACTCTCCCCCTCATCACTCTCAAAACCCTGACCATTGATAAAAAATATTATATAGACTTATATATTTTCCTAACCGTGAGTGTTTAACTGCATTTAGTTAAAAAATAAACACATACCTCCAAGAATTTATCATCCCCCTCACTGCTAGGTCCGTCAGAGTTAAATTC…	1287	SPGI:CN10802	UniRef100_A6BLN7	Putative transposase n=1 Tax=Ipomoea tricolor RepID=A6BLN7_IPOTI	-No-Hit-	No Matching Hit found	putative transposase [Ipomoea tricolor]	gi|149676198|dbj|BAF64710.1|	putative transposase [Ipomoea tricolor]	AT2G05642.1	Nucleic acid-binding, OB-fold-like protein		Nucleic acid-binding, OB-fold-like protein; CONTAINS InterPro DOMAIN/s: Nucleic acid-binding, OB-fold (InterPro:IPR012340), Nucleic acid-binding, OB-fold-like (InterPro:IPR016027), Protein of unknown function DUF223 (InterPro:IPR003871), Replication factor A, C-terminal (InterPro:IPR013955); BEST Arabidopsis thaliana protein match is: unknown protein (TAIR:AT3G60920.1); Has 30201 Blast hits to 17…	No hit in this database		PGSC0003DMP400012459|PACid:24386586	Nucleic acid-binding, OB-fold-like protein
comp147968_c0_seq3	1	p3	(ATT)5	15	52	66	AACACTGCCATCCAAAATCTG	59.985	21	GAAAATCACAGCTAGCTATAGGGG	59.702	24	225	8	232	TTTTTTTGAACACTGCCATCCAAAATCTGATTTTTCTATTTTTTTCATTTAATTATTATTATTATTTTTCTTTATACATATAAGGCTACAAGATTTACAATCAATTGTAATGAGCATTATTGACCAATACATAATAATTATTTAATGCTAATTAATCACACTAAGTATATATAGTTATGTGTATTATCTTGGGGATTTTGCAGACGACTCCCCTATAGCTAGCTGTGATTTTCCCCTAGGACCCTTGGTCCTGATGTAAAGTCTATACTCGTTAAATGTCATCGGCGGATATAATGGTGGATTTTCCGGTGTCACGAGCTCCTTCATTGGTTGTACAAGTAACTCTCCCCTCGGATTGTAAAAATATGCCAAGGATACACGCTCTTGATTTGAGTTAAC…	1381	No hit in this database						gi|462414656|gb|EMJ19393.1|	hypothetical protein PRUPE_ppa007719mg [Prunus persica]	AT5G05600.1	2-oxoglutarate (2OG) and Fe(II)-dependent oxygenase superfamily protein		2-oxoglutarate (2OG) and Fe(II)-dependent oxygenase superfamily protein; FUNCTIONS IN: oxidoreductase activity, iron ion binding; INVOLVED IN: response to salt stress, response to karrikin; EXPRESSED IN: 15 plant structures; EXPRESSED DURING: 9 growth stages; CONTAINS InterPro DOMAIN/s: Isopenicillin N synthase (InterPro:IPR002283), Oxoglutarate/iron-dependent oxygenase (InterPro:IPR005123); BEST…	cassava4.1_010270m|PACid:17983165	2-oxoglutarate (2OG) and Fe(II)-dependent oxygenase superfamily protein	PGSC0003DMP400021131|PACid:24404688	2-oxoglutarate (2OG) and Fe(II)-dependent oxygenase superfamily protein	comp147968_c0_seq3:184-1260(-)	m.57458	sp|D4N502|DIOX3_PAPSO`D4N502`Q:11-324,H:15-332`39.38%ID`E:2e-73`RecName: Full=Codeine O-demethylase; EC=1.14.11.32;`Eukaryota; Viridiplantae; Streptophyta; Embryophyta; Tracheophyta; Spermatophyta; Magnoliophyta; eudicotyledons; Ranunculales; Papaveraceae; Papaver.	PF14226.1^DIOX_N^non-haem dioxygenase in morphine synthesis N-terminal^47-156^E:2.9e-30`PF03171.15^2OG-FeII_Oxy^2OG-Fe(II) oxygenase superfamily^206-303^E:1.3e-25	.	.	.	GO:0046872^molecular_function^metal ion binding`GO:0008168^molecular_function^methyltransferase activity`GO:0016706^molecular_function^oxidoreductase activity, acting on paired donors, with incorporation or reduction of molecular oxygen, 2-oxoglutarate as one donor, and incorporation of one atom each of oxygen into both donors`GO:0016702^molecular_function^oxidoreductase activity, acting on singl…	MNCPRDWPEPIVRVQSLSDSGLGTIPDRYVKPPTDRPSITAAADVNIPLIDFQRLLDGDVDPGVLEQVSEACRSWGFFQVVNHGVRPELMDQAREVWREFFHQPMDVKTAYANSPTTYEGYGSRLGVEKGAILDWSDYYFLHYLPSCLKDHNKWPAFPSSLRGVIEEYSEQVVKLCGRLMKILSINLGLDESCLQNAFGGEDIGACLRINFYPKCPQPDLTLGLSSHSDPGGLTILLPDQHVAGLQVRRNDQWITVKPAQHAFIVNIGDQVQVLSNAVYKSVEHRVIVNSNQERVSLAYFYNPRGELLVQPMKELVTPENPPLYPPMTFNEYRLYIRTKGPRGKSQLAIGESSAKSPR*
comp3718_c0_seq1	1	p1	(A)12	12	83	94	AACACTTCTGATTGGATTTTCAGC	60.852	24	TACCTTAGCAATGGCATAGGAAAT	60.229	24	165	11	175	ATAATACAAAGAACACTTCTGATTGGATTTTCAGCTCATTCAAGATGCACTGTTAATAAAATCCTCCATTTAAGATATGCTTAAAAAAAAAAAAGAGCCTGTAGCATTCTGCTGATATTTGTTCTCACATTGATGAATTGAATAACTTTACCATTTCCTATGCCATTGCTAAGGTACTCTAATTTTTACTTCTTTGTATAATAAGAATTTTCCTTGCTTTCAGGGAAAATTATGGCTGTGAGGT	244	No hit in this database						No hit in this database		No hit in this database				No hit in this database		No hit in this database
comp2002294_c0_seq1	1	p1	(A)11	11	107	117	AACAGAAGGTCAGAAGGTCAGAAG	60.324	24	ATGTTGAGAGGAAGAGAGGGATAA	59.636	24	182	29	210	GGTTTGATGGCATCACTGTTACCCTTCCAAACAGAAGGTCAGAAGGTCAGAAGCATTGGTATATTATGTGGAACAGTTACTATAGATAGGTTAGATCGTAGTCATTAAAAAAAAAAATATCTTATCAACCCGTTCACCTCCAAAGTGGGAAGTAAATGAGAAAACTAACCCGCCCCTACATAAGCTTTTATCCCTCTCTTCCTCTCAACATGCACATCACCTCCATTTCTCAATCCTCTCAT	242	No hit in this database						No hit in this database		No hit in this database				No hit in this database		No hit in this database
comp151775_c0_seq2	2	p1	(A)18	18	1954	1971	AACAGAGGAGCCAGTAATCTCATC	60.155	24	TAAAGATTCCCTCAAGCAAAACTC	60.126	24	290	1913	2202	TTTTTTTTTTATATAAACCAGAGCAAAATGACATAGCCTGAGCTGGAAAAAGAAAAAATAAGAAGCTAAAGATGAATGTGCATATGAGGAGGGGTACGGTCTACAAATCAATCAAGAAGCATACTGTTTTAGATATATTATTTGTATAATAATCTTCTCTATAACAGTTTACACACAATTGAGAATTTATAAAGAAAAAAGCTTTCCTATCAAACAATTGGACAATTGTACTTCCTCCCCTTAAATGAACAACAGCCAAATGAAAATCTTTCAGTCCACTCCCAAAGATACATCAGTTTTCTCCTTTTCCTTCATTCCAAGATTACAAGCAAACGCGACTTGTACGTACAAAGGACGAAACGATAAGTCTGACATGAAAAGGGATCAAAGATGGAATTA…	3067	SPGI:CN01997	UniRef100_B9S0R0	Putative uncharacterized protein n=1 Tax=Ricinus communis RepID=B9S0R0_RICCO	tr|Q9FX34|Q9FX34_ARATH	At1g73390 OS=Arabidopsis thaliana GN=At1g73390	conserved hypothetical protein [Ricinus communis]	gi|460377092|ref|XP_004234329.1|	PREDICTED: uncharacterized protein LOC101254569 [Solanum lycopersicum]	AT1G73390.3	Endosomal targeting BRO1-like domain-containing protein		Endosomal targeting BRO1-like domain-containing protein; CONTAINS InterPro DOMAIN/s: BRO1 (InterPro:IPR004328); BEST Arabidopsis thaliana protein match is: Endosomal targeting BRO1-like domain-containing protein (TAIR:AT1G17940.1); Has 35333 Blast hits to 34131 proteins in 2444 species: Archae - 798; Bacteria - 22429; Metazoa - 974; Fungi - 991; Plants - 531; Viruses - 0; Other Eukaryotes - 9610 …	cassava4.1_008575m|PACid:17972164	Endosomal targeting BRO1-like domain-containing protein	PGSC0003DMP400026799|PACid:24405933	Endosomal targeting BRO1-like domain-containing protein	comp151775_c0_seq2:1993-3066(-)	m.96687	.	PF04720.7^DUF506^Protein of unknown function (DUF506)^131-318^E:1.6e-56	.	ExpAA=31.90`PredHel=1`Topology=i24-46o	.	.	RSSDQYRKFNRRAQRNRKSSTKKLHPFIFIISSFLSIAPYSQTALFLIFQILCYYFPNIILVGDTLLVLHMLIHEPRAAVAVSGGARGGGLDWTAKNWLDRSAGGCFSHESEPDLAALVSDFLESSSAGAESWLSSDGDSCYYDLADKILMYKHSCDQFESDLTMVVHSLILSITDTCQSCKSETCNASCIRFCLMKLLQSSGYDAAICTAKWQGYGKIPGGEHEYIDVISDQNGKSERYIIDIDFRSHFEIARAVKSYAIALDSLPAVYVGTTARLKLFLSTMVEAAKDSLKQNSMPLPPWRSLAYLETKWESPSQRAVNFNGESSTGNPSCSHQHCSELLRRIKLSIGCNSRWKE*		OG1_4407
comp114994_c0_seq1	1	p1	(T)15	15	83	97	AACAGCCGTCGACTATATCAGTTT	60.426	24	GAAAACCAAAGCAGCTTCATAAAT	60.034	24	236	2	237	GAAACAGCCGTCGACTATATCAGTTTCCAGCTTAGTTGAGTCAAGTTGAGCTGTGCGCAGACAGTTCCAACTTCATACTTCCTTTTTTTTTTTTTTTCCTGCAAGCATCCAACTAATAGTAGCTGCATTTTATTGTTTGATCTGTCAAAAAACCATCACAACTTACTATCCCTTTGACATAATCTTGCAAATGCATTGGGAATAATTATTTCTCATTTATGAAGCTGCTTTGGTTTTCTCAAGTCAATTCATCCTATCAACTTGCTGCCTTTTTATTGAGAAAATCCATTTTCATGAAATTCATTTTCATAGTTTAACTGCAGTAAGATTGTCAAGGAAATGCCACTGTTCATGGA	356	SPGI:SNFRFM4LP02PLDMP			-No-Hit-		---NA---	No hit in this database		No hit in this database				No hit in this database		No hit in this database
comp145886_c1_seq14	2	p2	(AG)6	12	1392	1403	AACAGGAAAATTCAATTCTTGAGC	60.013	24	TATCTCTTCATCTCACCCCTCTGT	60.497	24	178	1297	1474	TTTTTTTTTTTTGAAAAGGGAGAAGTCTGTCATATTATTAGAAACCAAAAATTTTGGACTGCATTAGCCAGGCATGCAGAATCGTCATACAAAGGGCGAACCAATGGCAAAGCATGCCAGTTAGCCATCATAATACATTCCTAACAGTAAAGGCTCGAGGATGGGGGGATTTGGGAGGGGGGGGCTACAATTCAACACTCAAGGCTAAAGATGCTAAAACTAAGGAGACAAAGGCCAATATAAACAAATTATGAGATTATTTGAAGGTGCCAAAGGACAAGCAGAGCTGCACATGACGCGCTATCAGATATATTCACATTTTGCCGTGCCAGTAGAGGAAGCAACTCCATTTCAACTTTATACCGCGATGAAGGCTCCAATAGAAGATCACTGCTGGTT…	1480	SPGI:CN04121	UniRef100_B7FMY1	Putative uncharacterized protein n=1 Tax=Medicago truncatula RepID=B7FMY1_MEDTR	sp|P28148|TBP2_ARATH	TATA-box-binding protein 2 OS=Arabidopsis thaliana GN=TBP2	tata-box binding protein	gi|217075508|gb|ACJ86114.1|	unknown [Medicago truncatula]	AT1G55520.2	TATA binding protein 2	TATA-box binding protein. Required for basal transcription. Acts facilitating the recruitment of TFIID to the promoter, which together with the RNA polymerase form the preinitiation complex.	TATA binding protein 2 (TBP2); CONTAINS InterPro DOMAIN/s: TATA-box binding (InterPro:IPR000814), Beta2-adaptin/TATA-box binding, C-terminal (InterPro:IPR012295), Transcription factor TFIID, C-terminal/DNA glycosylase, N-terminal (InterPro:IPR012294); BEST Arabidopsis thaliana protein match is: TATA binding protein 1 (TAIR:AT3G13445.1); Has 2123 Blast hits to 1580 proteins in 405 species: Archae …	cassava4.1_016573m|PACid:17965567	TATA binding protein 2	No hit in this database
comp153707_c0_seq2	2	p2	(AG)6	12	2467	2478	AACATAACAAAGGGAAGTCTCCAG	59.935	24	CACAAGTAGTCTCTGTTGTGGGTT	59.647	24	297	2210	2506	TTTTTTTTTTTTTTTTTTTAATTTATAATCGCATAATTTTTGTCTGTCATTTATGCACGTGTCGCATATCATATCTGACAAGTGAACTCATATAACTGCTCTTATATAGGTTAAATATAAAATATAAAAAGATTGCCATAACATGCATAAGAAAACACAAAAACAACATTCGACATCTGAGCTGCAACAAGAAAAAGAAACATAACTTAAAAACCAACAGAACTTTATACACGTGGCAAAGCTGCAATAATGTGATGGCAGCAGCATTTTGATCTGTCTCTCTATCAAACACAAACAGTTTGGTTTGGCTTACTAGTTACTACTGACACCTAAAACTGTAACATTGGAAAATCAATGAATGTCCCCGCCCCGCCCCACAGTATATTCAAACCCTAAATT…	2509	SPGI:CN03552	UniRef100_UPI00019850E1	PREDICTED: similar to CDPK-like protein n=1 Tax=Vitis vinifera RepID=UPI00019850E1	tr|Q9LDQ1|Q9LDQ1_ARATH	At1g12580/T12C24_10 OS=Arabidopsis thaliana GN=At1g12580	calcium-dependent protein	gi|21064945|gb|AAM29184.1|	CDPK-like protein [Solanum tuberosum]	AT1G12580.1	phosphoenolpyruvate carboxylase-related kinase 1		phosphoenolpyruvate carboxylase-related kinase 1 (PEPKR1); FUNCTIONS IN: protein serine/threonine kinase activity, protein kinase activity, kinase activity, ATP binding; INVOLVED IN: protein amino acid phosphorylation; LOCATED IN: cellular_component unknown; EXPRESSED IN: 22 plant structures; EXPRESSED DURING: 13 growth stages; CONTAINS InterPro DOMAIN/s: Protein kinase, ATP binding site (InterPr…	cassava4.1_005592m|PACid:17985541	phosphoenolpyruvate carboxylase-related kinase 1	PGSC0003DMP400025120|PACid:24403053	phosphoenolpyruvate carboxylase-related kinase 1	comp153707_c0_seq2:506-2080(-)	m.122681	sp|Q9SJ61|CDPKP_ARATH`Q9SJ61`Q:26-303,H:117-393`51.8%ID`E:9e-97`RecName: Full=Calcium-dependent protein kinase 25; EC=2.7.11.1;`Eukaryota; Viridiplantae; Streptophyta; Embryophyta; Tracheophyta; Spermatophyta; Magnoliophyta; eudicotyledons; core eudicotyledons; rosids; malvids; Brassicales; Brassicaceae; Camelineae; Arabidopsis.	PF00069.20^Pkinase^Protein kinase domain^43-300^E:1.4e-69`PF07714.12^Pkinase_Tyr^Protein tyrosine kinase^44-296^E:1.2e-30	.	.	COG0515^ Serine/threonine protein kinase	GO:0016020^cellular_component^membrane`GO:0005524^molecular_function^ATP binding`GO:0005509^molecular_function^calcium ion binding`GO:0004674^molecular_function^protein serine/threonine kinase activity	MAVAKSNSNTESSLCPCNCYKVANLAETILDATQSGHLKDRYVLGGQLGWGQFGVIRVCSDKFTGEVLACKSIAKNRLVSQEDVRSIKLEIEIMTRLYGHPNVVDLKAVYEEEDYVHLVMELCAGGELFHQLEKHGRFSETEARVVFRHLMQVVMYCHDKGIVHRDLKPENILLATKASSSPIKLADFGLATYIRPGESLRGTVGSPFYIAPEVLAGGYNQAADIWSAGVILYILLSGIPPFWGKTKSQIFDAVRAADLRFPSDPWDSISYSAKELIKGMLCTDPCHRLTAQQILDHTWVRDKLRLLQVPSAQDKSITACSNEGILCSSFMRREQDISFGTGSAIACDAQSLSPAFTCRSSFSSFLAGPSTPYFESGGFSFQSSGGSNTQEFSTPVSSM…		OG1_9505
comp13494_c0_seq1	1	p1	(A)11	11	102	112	AACATATCTTGACATAGCCTGCAA	60.049	24	TCTCATTTGTTTGCCACATTCTAT	59.904	24	293	3	295	ACGAACATATCTTGACATAGCCTGCAATTTATATTTAATGGAAAAATCAAACGGAAAAAATTCCAATCATACAGGAGGGGTAAAAAAGTAAGTATAAGACCAAAAAAAAAAAGTAGAAAAGAAAACCTTCTGAATCTTAAGAAATGTACACAATTATAAGCAGCGTATACGTAATAATGTCCATTTCTACCTTCAGCTAAGATCAAGAGTAGCATATTTCTCCTATAACAAATACAAGTTGAGGGCTAGTGATATTAAGGGGCACATGTAACATAGAATGTGGCAAACAAATGAGAACTTGCCTGGACAGGAAGCAAGGCAGG	323	No hit in this database						No hit in this database		No hit in this database				No hit in this database		No hit in this database
comp124068_c0_seq1	1	p1	(A)10	10	149	158	AACATCAAACACAAAAGGAGTTCA	59.948	24	GCTCTGGTAATGTATCCGAAGAAT	59.899	24	152	35	186	GCCCACCTGTCCGGGTGCCACTTCTACTCAGCCGCAACATCAAACACAAAAGGAGTTCATGCGCACACACAAACATTGAAAAATTGCACATTGAAATCTTTTTTTTAGGAAAAAAGAAAAATTAAGAACACTTCCGATGAAGTACCAGAAAAAAAAAATAAGAATTCTTCGGATACATTACCAGAGCGAGCTTGCGATAAGCTG	204	SPGI:SNFRFM4LP02SVKZD			-No-Hit-		---NA---	No hit in this database		No hit in this database				No hit in this database		No hit in this database
comp142879_c2_seq2	2	p1	(T)11	11	155	165	AACATCAACCACAATCTAAGAGCA	60.062	24	ATTAGGAGGAGTTCGTCTTGTGTT	59.608	24	295	87	381	AATAATAATAATAATACAATTTTTTTACTCTGCAATATTCATAACTGAAAATCCATATAAGAATAGCATTAAGTAGCAATACAATACAACATCAACCACAATCTAAGAGCATAAAACAACATTTTCCCACAAGAGTGAATGTTTGCTCTCTTCGTTTTTTTTTTTGTGCGCAATGTTTGCTCTCTTCATACTTATGTATTCTTTTTTTTCCTACTTTAGTCATTCATAACAGCTTAAGAATAAAAAGGAAACATAGTAGTAATACCCCCAATGCACAGTCTGCTCTTGTCATTAATATAAGTCCTGGATGAATATATTGCATCTGCTCCATTAAACATTCTCATAATGTGGCTGGACCAACACAAGACGAACTCCTCCTAATGCGCTTTGACCGCCTTG…	755	SPGI:CN04608	no hit		-No-Hit-	No Matching Hit found	---NA---	No hit in this database		No hit in this database				No hit in this database		No hit in this database
comp68674_c0_seq1	1	p2	(TA)6	12	107	118	AACATCAAGAACTTGTAGTCACGG	59.624	24	CCTTAGCAATTGTCTACGTCTCCT	60.197	24	186	34	219	TACTAGAATACTTCTCCCAAGTATAAAAAAATAAAACATCAAGAACTTGTAGTCACGGTATTGCTAGACGGATGAGGAAAGCCAAAGAAAGGGGTATATGTGCGTGTATATATATATACACACACATAAAACAGGGAATTCAAAGCATGATTCCCCTCCCCCATTTTTAGTTCTGAGAAGGGGGAGCAGATGAAACAGGAGACGTAGACAATTGCTAAGGAAGCACAG	228	No hit in this database						No hit in this database		No hit in this database				No hit in this database		No hit in this database
comp150235_c1_seq1	1	p2	(AT)6	12	27	38	AACATCCATTTCCAGCAACCT	60.738	21	CATAGCCAAACTGCAAGAAGATAA	59.822	24	184	2	185	AAAACATCCATTTCCAGCAACCTTCGATATATATATATACACGTACACGAATACTAAACTACATAAGCATATATAGAAAGAAGATATATTATTACCAGCTAGCTAGCATGTCGACGGGGAAGTCTGCTAAAATCTTGGCACAATCGAAGCCATATTTTGCCGTTATCTTCTTGCAGTTTGGCTATGCCGGCATGGCCGTCATTGCCAAAGCTGCTCTCAACAATGGCATGAACCATTACAGTTTCGCCGTTTACCGGAATATCACCGCCGCCGTCGTCTTTGCTCCTTTTGCCTTTTTCTTCGAGAGGAAAATAAGGCCGAAGATGGCATTTTCTGTGTTCTGGAAG	347	No hit in this database						gi|460382063|ref|XP_004236759.1|	PREDICTED: auxin-induced protein 5NG4-like [Solanum lycopersicum]	AT5G07050.1	nodulin MtN21 /EamA-like transporter family protein		nodulin MtN21 /EamA-like transporter family protein; LOCATED IN: membrane; CONTAINS InterPro DOMAIN/s: Protein of unknown function DUF6, transmembrane (InterPro:IPR000620); BEST Arabidopsis thaliana protein match is: nodulin MtN21 /EamA-like transporter family protein (TAIR:AT2G40900.1); Has 30201 Blast hits to 17322 proteins in 780 species: Archae - 12; Bacteria - 1396; Metazoa - 17338; Fungi - …	cassava4.1_009894m|PACid:17992055	nodulin MtN21 /EamA-like transporter family protein	PGSC0003DMP400048238|PACid:24384395	nodulin MtN21 /EamA-like transporter family protein
comp154754_c0_seq2	1	p2	(TC)6	12	108	119	AACATGAATTTTACTCCCCAAAAG	59.678	24	CATCTATGATTTGTGGTGTGGATT	60.007	24	227	9	235	TTTTTTTTTAACATGAATTTTACTCCCCAAAAGTATACTTATCATTTTCCATAATGACTTTTGATTGATCACTATATCTATAAAATTCTATTTGTACATCTTTACTATCTCTCTCTCTCCTTGCCTTCTTCGATTCCTAAGCTAAACTACATGTCTACACAAAGAATCCCCACCACAAATCATAGATGGCTAAACTACATGTCTACACAAAGAATCCACACCACAAATCATAGATGGATATGGGTGGGTGCAATATGAATGAAAGAATTTTGAATAGAACGCGCAAAAGACTCGACCTATACAGTTGGAAGGGAAAAAAGAAGGGAAAAAACCTGCCTTACTCTTCATCTGGTCTAGTCATCTATGCGTTGTATCTCACCCATCATGATGCGATTGCTT…	971	SPGI:SNFRFM4LP02TALPC			-No-Hit-		---NA---	gi|460387134|ref|XP_004239244.1|	PREDICTED: uncharacterized protein LOC101253285 [Solanum lycopersicum]	AT1G27430.1	GYF domain-containing protein		GYF domain-containing protein; CONTAINS InterPro DOMAIN/s: GYF (InterPro:IPR003169); BEST Arabidopsis thaliana protein match is: GYF domain-containing protein (TAIR:AT1G24300.1); Has 16615 Blast hits to 9086 proteins in 533 species: Archae - 0; Bacteria - 846; Metazoa - 6412; Fungi - 1516; Plants - 946; Viruses - 78; Other Eukaryotes - 6817 (source: NCBI BLink).	cassava4.1_000186m|PACid:17977918	GYF domain-containing protein	PGSC0003DMP400004214|PACid:24387465	GYF domain-containing protein	comp154754_c0_seq2:354-971(-)	m.138507	.	.	.	.	.	.	AIDQGEVPLRNLIRNSSLGNGGSYGDKNGTDDSLVEDAPVDHATTATFRRPDSILLKRPPVSHVSSSHQESFSKLNSDSLAMGKSPSNTIASDVGKQDAVGNTANQVSDTLPTGKKDICSRRTVSCGDAEITEISFSDMLKSNVKKAPREFHSSTATSESSSDAAQSARSNKKNGKKGRQIDPALLGFKVTSNRIMMGEIQRIDD*		OG1_9623
comp87768_c0_seq1	1	p1	(A)12	12	89	100	AACATGATCATCAAAGCAAGTCAT	59.904	24	TGATCTTATGCAGACAAGCAAAAT	60.154	24	217	27	243	ATTTATGTTTATATATTATCTATGCTCAACATGATCATCAAAGCAAGTCATGAAAGCCTCACTGAGCTCCCACTTTTCCAATCAAACTAAAAAAAAAAAACATATCTTTACTGAAGTAAAGACAAAAGTAACGGAAACCCCATAGTTTATTTGAACTCTAAACTTCAATAATTGAATCAACTGCAAATGCAAAACTTCAATTTTCACAACTTGTAAAATTATTTTGCTTGTCTGCATAAGATCATCACAACAAACAT	257	No hit in this database						No hit in this database		No hit in this database				No hit in this database		No hit in this database
comp156730_c0_seq2	1	p2	(AG)6	12	2964	2975	AACATGGGTATGATTGAATCTGTG	60.007	24	TCATCATTTACACTGCTCCGTATT	59.925	24	182	2847	3028	AATTACACTAAAAAAAATAAGAAAGAAAATTGAAATCAAAATTGGATGAACCCACTGTATCCGACGATACAAACCCTAATTACACTCAAAAAAAATAATAAAAGAAATTGAAATCAAAACTGGATGAACCCAAGAGAGGTTCACACTCTGCTAACTATGCTTCGTTGATGAAATAACTAACTCTGTGGTGGTTATTATATGCAAATACCAAAAGGACTAATAGAAACACTTCTTTCTACAAGGTCCCACAGGTACCTTATATGGATATATCACCACCCCTCATCCTTATCTCTATTTATTTCTCTAGGCCCCTTTCACACATCAACTAACCAAATCAAATAATACATACATACATTCAAACTGAGATCAGTGTTTGGCCTATCTCAATGACTGCCCACA…	3185	SPGI:CN06957	UniRef100_UPI0001985018	PREDICTED: hypothetical protein n=1 Tax=Vitis vinifera RepID=UPI0001985018	tr|Q9FNF0|Q9FNF0_ARATH	Similarity to unknown protein OS=Arabidopsis thaliana GN=At5g24320	protein	gi|460378460|ref|XP_004234989.1|	PREDICTED: uncharacterized protein LOC101265109 [Solanum lycopersicum]	AT5G24320.1	Transducin/WD40 repeat-like superfamily protein		Transducin/WD40 repeat-like superfamily protein; CONTAINS InterPro DOMAIN/s: WD40 repeat 2 (InterPro:IPR019782), WD40 repeat, conserved site (InterPro:IPR019775), WD40 repeat (InterPro:IPR001680), G-protein beta WD-40 repeat, region (InterPro:IPR020472), WD40 repeat-like-containing domain (InterPro:IPR011046), WD40-repeat-containing domain (InterPro:IPR017986), WD40/YVTN repeat-like-containing do…	cassava4.1_002597m|PACid:17988243	Transducin/WD40 repeat-like superfamily protein	PGSC0003DMP400032277|PACid:24406532	Transducin/WD40 repeat-like superfamily protein	comp156730_c0_seq2:616-2757(-)	m.178552	sp|Q498F0|WDR44_XENLA`Q498F0`Q:239-571,H:486-816`32.65%ID`E:4e-47`RecName: Full=WD repeat-containing protein 44;`Eukaryota; Metazoa; Chordata; Craniata; Vertebrata; Euteleostomi; Amphibia; Batrachia; Anura; Pipoidea; Pipidae; Xenopodinae; Xenopus; Xenopus.	PF00400.27^WD40^WD domain, G-beta repeat^261-292^E:8.1e-07`PF00400.27^WD40^WD domain, G-beta repeat^360-395^E:4.5e-08`PF00400.27^WD40^WD domain, G-beta repeat^402-437^E:4.3e-06`PF00400.27^WD40^WD domain, G-beta repeat^549-572^E:0.015	.	.	.	GO:0005829^cellular_component^cytosol`GO:0010008^cellular_component^endosome membrane`GO:0005794^cellular_component^Golgi apparatus`GO:0048471^cellular_component^perinuclear region of cytoplasm	MGSFSDDEGECRYFDAPETIAQASDLCSSCLESTSNSHEYDLWVRRPRSVRERRRKFLNEWMDLSVDRAPSEDPDDLYGDANALSEGIDRIMVNTGSVLRNSISKDEFSFSQSSVSGSSEESGSHANFIFGSDNTDCEMDCNVRSLAEHLMSSSRPNVGVEQLLMSEDFENHLCESHSAQKPRQRESPVNGKVRTILKRVKIHCLNRLRSLRHLMNSEGKTENLKSNASSPIDGTGVQRVKVHHCRKNSKELSALFMGQDIPAHDGSILTMKFSLDGQYLASAGEDKILRVWQVVADERSNDFDIPELDPSCLYFSVNHLSQLTPVATEKERIHRLMGIRKAADSACVIFPPKVFRIQENPLHVFHGHCAEILHLSWSKNNLLLSSSIDKTVRLWQVGS…		OG1_8150
comp107244_c0_seq1	1	p1	(A)10	10	88	97	AACATGGTGGAAGGTGAATTAGAT	60.011	24	TGATTATATGTGCGCTTTCATCTT	60.018	24	135	57	191	TTCCTGCCAAATCAATGAGTCCTTCCTCATTCCCCACCCACAGGGGCCCAAGTGCCCAACATGGTGGAAGGTGAATTAGATGATGGGAAAAAAAAAACCAATGAAAACCAAACAAAGGAATTTATGATACCGTAATTAGATATACATAGGATGACCAAGAAAGATATGAAGATGAAAGCGCACATATAATCAATACATTGAAAATGTAATCATTAAAAGCAACGGACCACTAAATTCAGTGCTCAATTATT	251	No hit in this database						No hit in this database		No hit in this database				No hit in this database		No hit in this database
comp146268_c0_seq2	1	p1	(A)16	16	337	352	AACATTTTGCTTTTGGTGAAGTTT	60.293	24	ATTCCAGTTGGTGTTCTTCATTTT	60.147	24	273	303	575	GCATGGAACTGCACATTATGGACGGAACTTTTCAGTCAAATGGCTAAAACTATGTGAACTGTCCTTTCAAAAGACCAGTCATCTGAGAAACCCGTACATGAAGAACTTACCAGTGAAGGTTAAGTCAAGCCTGGAAAACCAGTTCTTTTCCTTAACTTGTTGCTGTATGTTGATTTCCTCCTGTAATACTTATTATGATTTTAACATGAAAAGCATGAACTAAGATACTGTCATCAGTTTTTAATATTTATAGGAGCCCGACATATTGGAAATTATTTGAAGTTGAGATGATACTGTTACTTGAACATTTTGCTTTTGGTGAAGTTTCTCTTTATCAAAAAAAAAAAAAAAAGAGATGTAAGTGGGAATTCCACCTAGTCAAGGTTTGATGAGAGTTGA…	923	No hit in this database						gi|460374694|ref|XP_004233145.1|	PREDICTED: cleavage and polyadenylation specificity factor CPSF30-like [Solanum lycopersicum]	AT1G30460.1	cleavage and polyadenylation specificity factor 30	Encodes AtCPSF30, the 30-KDa subunit of cleavage and polyadenylation specificity factor. AtCPSF30 is a probable processing endonuclease. Nucleus-localized RNA binding protein capable of interacting with itself and with calmodulin. Its RNA-binding activity is inhibited by calmodulin in a calcium-dependent fashion.	cleavage and polyadenylation specificity factor 30 (CPSF30); CONTAINS InterPro DOMAIN/s: Zinc finger, CCCH-type (InterPro:IPR000571), YTH domain (InterPro:IPR007275); BEST Arabidopsis thaliana protein match is: YTH family protein (TAIR:AT4G11970.3); Has 12035 Blast hits to 8168 proteins in 547 species: Archae - 4; Bacteria - 678; Metazoa - 8047; Fungi - 1112; Plants - 779; Viruses - 126; Other Eu…	cassava4.1_022930m|PACid:17980168	YTH family protein	No hit in this database
comp1485_c0_seq1	1	p1	(A)11	11	64	74	AACCAATCTCAACCTTACATCTGA	59.069	24	TGCATTTTTGCAATTGTAATCTTT	59.916	24	214	12	225	GGAGAAACTAAGAACCAATCTCAACCTTACATCTGAAAAAATCGAAAGGATCATATCAAATTTAAAAAAAAAAATGGTGGCATTTTTCGTAATTATCACCATTCACCCACTATACTATGCAAGCTTGAACACTAAAATCTGCACTTTTCAGAATTTTCCAAGCTTGCACATTTAGTATTAACATTTTGCTCATTTAGTATTAAAAGATTACAATTGCAAAAATGCATAAG	230	No hit in this database						No hit in this database		No hit in this database				No hit in this database		No hit in this database
comp146808_c0_seq17	1	p1	(T)10	10	44	53	AACCAGCAGCCCTAGCCTCT	62.679	20	CGAAAGCCTTCATCTAACTCTGC	61.686	23	277	1	277	AAACCAGCAGCCCTAGCCTCTCGCCTCTCGCCTCTCTGCATCCTTTTTTTTTTCTCTCTCGTCGAATCAGAAGACCGACGATCGTAGGAGACCAGCTCCGGCGAGCAGCAGATCGGAGACGCGCCAAGCAGCGACCAGCAACCATCGTCCTTCCTCTTCCCCTCTTCTTGTGTCGACGGCGGCATAGGGCAGAGCAGCGAGGAGCATCGATGTCCAGCTGGTGTTGGTGGCGGTTCCGGCGGCAGCAGTTCTCTGGCAGAGTTAGATGAAGGCTTTCGGCAGTGATGCTTGAGTGTGTAGGTTTCCTATTGTGGACTAGCTTCTGAGTTGAGCCTAGATTCGATGTTATTTTGAGAGCTTAGCTTGAGGATCTGGAC	377	No hit in this database						No hit in this database		No hit in this database				No hit in this database		No hit in this database
comp153606_c0_seq6	1	p3	(TTC)5	15	111	125	AACCATATCCAATTGGTCCTTAAA	59.861	24	CAGCATCTGCTAGTTTGTTGATTC	60.315	24	236	68	303	TCCTTCTTCGCCAGTTCACCCCTAAAACCTCTTTAAAACCCTAAAGAAAAATCTCAAATTCCTCTGGAAACCATATCCAATTGGTCCTTAAACATGTCTCTTTCCATCTTTTCTTCTTCTTCTTCACCATTCTCTCCTCTAATTCCTCTGCGCTCCGAACCTAATCAAAGGCCCTGTGCGTTGTCGTTCTGGAAGAGCAAGGCGAATAGAAGCATGCAGGTAGTTGCAGGGGCGAAGCGAATAGTTTACGGCAAAGAGTGCAGACAGGGGTTGCTGATTGGAATCAACAAACTAGCAGATGCTGTTTCTGTCACTTTAGGGCCTAAAGGGCGGAATGTGGTCCTGTCAGAAGGGGATACTGTTAAAGTAATAAACGATGGTGTTACGATTTGTCGAGCC…	2321	SPGI:CN27591	UniRef100_D1I1B9	Whole genome shotgun sequence of line PN40024, scaffold_11.assembly12x (Fragment) n=1 Tax=Vitis vinifera RepID=D1I1B9_VITVI	tr|Q56XV8|Q56XV8_ARATH	Chaperonin 60 alpha chain-like protein OS=Arabidopsis thaliana GN=At5g18820	rubisco subunit binding-protein alpha	gi|460374894|ref|XP_004233243.1|	PREDICTED: chaperonin 60 subunit alpha 2, chloroplastic-like [Solanum lycopersicum]	AT5G18820.1	TCP-1/cpn60 chaperonin family protein		embryo defective 3007 (EMB3007); FUNCTIONS IN: ATP binding; INVOLVED IN: embryo development ending in seed dormancy; LOCATED IN: chloroplast, cytoplasm; EXPRESSED IN: 14 plant structures; EXPRESSED DURING: 8 growth stages; CONTAINS InterPro DOMAIN/s: Chaperonin Cpn60/TCP-1 (InterPro:IPR002423), Chaperonin Cpn60 (InterPro:IPR001844); BEST Arabidopsis thaliana protein match is: chaperonin-60alpha (…	cassava4.1_004263m|PACid:17968763	chaperonin-60alpha	PGSC0003DMP400018426|PACid:24425426	TCP-1/cpn60 chaperonin family protein	comp153606_c0_seq6:94-1857(+)	m.121242	sp|Q56XV8|CPNA2_ARATH`Q56XV8`Q:5-584,H:1-572`68.95%ID`E:0`RecName: Full=Chaperonin 60 subunit alpha 2, chloroplastic; Short=CPN-60 alpha 2; AltName: Full=Protein EMBRYO DEFECTIVE 3007; Flags: Precursor;`Eukaryota; Viridiplantae; Streptophyta; Embryophyta; Tracheophyta; Spermatophyta; Magnoliophyta; eudicotyledons; core eudicotyledons; rosids; malvids; Brassicales; Brassicaceae; Camelineae; Arabid…	PF00118.19^Cpn60_TCP1^TCP-1/cpn60 chaperonin family^67-569^E:3.1e-114	.	.	COG0459^ Chaperonin GroEL (HSP60 family)	GO:0009507^cellular_component^chloroplast`GO:0005524^molecular_function^ATP binding`GO:0042026^biological_process^protein refolding	MSLSIFSSSSSPFSPLIPLRSEPNQRPCALSFWKSKANRSMQVVAGAKRIVYGKECRQGLLIGINKLADAVSVTLGPKGRNVVLSEGDTVKVINDGVTICRAIELLDTVENAGAMLIQEVATKTNSLAGDGTTTAIVLAREMIKAGLLAASFGANPVSLKRGMERTVKELVEVLKKSSFPVKGYDDIKAVASISSGNDEFIGNLIADAIEKIGSDGVIFIESSSSTETSIIVEEGMKIDKGYMSPHFITNKEKSTVEFENARVLVTDQKISTVKEIVPLLEKAIQLSVPLLIIAEDISLNVLETLVTNKMKGVLTVAVVKCPGILHGKKALLQDIALMTGADFLCGDLGLTLEGATSDQLGIARKITITNNSTTIVADPSTKAEIQARILQIKKDLEEA…		OG1_2999
comp136384_c0_seq1	2	p1	(A)10	10	141	150	AACCATTTTTACAATGCCTCTTTC	59.8	24	GGCTAGGGGAGTTACTTATGACAA	59.926	24	214	29	242	TTTTTTTTTCGTTTTTTTTTTTTTACAATAACCATTTTTACAATGCCTCTTTCATTGGCTTTCAAATAACAATACAGTAATGAGAAACCTTCCAGTATAATTGTGAGTTTTTCGTAAATCAAAGAAATTAAAAAAGAAAGAAAAAAAAAACACAAGCTAGAACTGCTTCAATTCATTAATTATATATTCTTGGTGTGCATGGTATTGGCCCGTTTTCTCTTGTCATAAGTAACTCCCCTAGCCTTAGCCTGAGCGTCCCGGAGCTCCCTCAAGTAGAGGCGCACGGCGCGGCAGCCAAAGGGGTTGGCCTCCGGCAAGCCGCCGTTCTCTTCAAAGGCGGCACGGAGGCGGCCGACGAGGGCGTCGAGGCTGCCCCAGGC	380	No hit in this database						gi|224056771|ref|XP_002299015.1|	predicted protein [Populus trichocarpa]	AT2G31160.1	Protein of unknown function (DUF640)		LIGHT SENSITIVE HYPOCOTYLS 3 (LSH3); CONTAINS InterPro DOMAIN/s: Protein of unknown function DUF640 (InterPro:IPR006936); BEST Arabidopsis thaliana protein match is: Protein of unknown function (DUF640) (TAIR:AT1G07090.1); Has 309 Blast hits to 309 proteins in 18 species: Archae - 0; Bacteria - 0; Metazoa - 12; Fungi - 0; Plants - 297; Viruses - 0; Other Eukaryotes - 0 (source: NCBI BLink).	cassava4.1_016876m|PACid:17969814	Protein of unknown function (DUF640)	PGSC0003DMP400029981|PACid:24401573	Protein of unknown function (DUF640)
comp2038466_c0_seq1	1	p1	(T)12	12	140	151	AACCCAAATCTTCACTTCAAAAAC	59.806	24	TTCTTCTCTGCCTAATTTCGATTT	59.781	24	128	52	179	AAGCAATACAAGAAATCAATCAGTAAGCAATAAATGCTCCTTGGTGCCCTTTAACCCAAATCTTCACTTCAAAAACAAAATCATGTAGACATTTAAAAAACAAAAAATTAAAAGTGGCAATTTCCTTCAGCTTGACTGCTTTTTTTTTTTTACATAAAATCGAAATTAGGCAGAGAAGAAGTAGAAGAAACCACAACTTACAAGTGATACTCACATACAACTAAATGGAACAAACTACGAAAAAAATAGTTTAATATGTTTAAGTTTATCTCAGAAATCGTAAAGAAAATTACAATTTTAAATTTAAAAAAAATAAAAAAA	321	No hit in this database						No hit in this database		No hit in this database				No hit in this database		No hit in this database
comp140400_c2_seq1	1	p1	(A)10	10	537	546	AACCCAAGTTTCGATTGGTATAAA	60.01	24	CCAGCAACAAGCTATCAAGTTCTA	59.972	24	294	371	664	GAAATAATGGCAGACAATGTCCCAAGTCAAAGACATTCCTCTTCTGGTTTTTGCTCTTTACTCTCTAATATTAGCAGTTTACATTCCTTTAATGGTTTACCATAAAGTCTCTTGCCAATTTGAAATGTGTTAAATAAATAGACAACCATCCTTGCTTTTACACATACACACTGCAATGCCTTTTGTGAAACATTCTCATATGTTGTAACTGGTTATTAGATTAACCTATCAAGAGTTGGCCTACAGTTATCAGGTTTAGGCTAACATAATTGCCAAGTCGTGTGAAGAGGAGGGTTTATAAGGATGCTCATCCAACTGAACTAGTTTAATATGATATTGGGCTTCCAAAAGATCTATACTAGTTCTTTCACAACCCAAGTTTCGATTGGTATAAACAAA…	678	No hit in this database						No hit in this database		No hit in this database				No hit in this database		No hit in this database
comp111501_c0_seq1	1	p2	(CT)8	16	228	243	AACCCACTAAATCTTCATCAGCTC	60.03	24	AGAGAAACCCATAGATTGCAAGAC	60.03	24	280	193	472	CTCAAATGTAATACTCCCTCAATCTCGATTTCCCTGTCCGATTCTTATTTGGCACGCGTTTTAAGGTAGCAAAAGCAATGCAATTTGTTTTCCAAATTTGCCCCCTCTCTTTTTCTCTCACCAGTCACCATCCAGGCATCCACTCACAAACTCACTATTGCAATTTTTTTCAAAACATTGTTTTTGAGAACCAAACCCACTAAATCTTCATCAGCTCTCGTTTTTTACTCTCTCTCTCTCTCTTTCCTCTGCAACATCTCCCATTCAAGTTTAATTTATTCTTCAAGTACGATTTTTTTCTTCCATGAAAACTTTGAAATCTCCATGGCCATACTTATATTGAAGATCTACATCACGAAACATATCTTTTGCCTAATTTCGTAGAGATTGAGATCAGCA…	541	No hit in this database						No hit in this database		No hit in this database				No hit in this database		No hit in this database
comp142600_c0_seq2	1	p2	(TA)6	12	77	88	AACCCCAAAAGTTTGACTTCTTCT	60.721	24	GCCATAACCTACCACTTTTCTTGT	59.845	24	129	4	132	GGAAAACCCCAAAAGTTTGACTTCTTCTCTACTGTGATACAAATTTAATAATTAATTAACAACAATATAACTTTAGTATATATATATATTTGATTGAAAGTGATAGAGTACAAGAAAAGTGGTAGGTTATGGCCATTGGCCAAGGAAATTAAACCTCATCAATGGTGGAGCGGATTTGGACCGGAGGGGACGAGGCGTTTCTCCACTTCGTATCGCGGATCAATGTTATTTTCCGGTTGCGGAGGGTGGTGGTTGCGGCGGCGATGCATGAACGGCGAAAAATCAAAGCTATTTGTGCCCAAAAGTAGTTTCCTAGGAGTACTGCTCAGAGATTGAACAAAATTACCATTGATGCTGTTGCTTTTACTATAATTTTGTTTTGGTAGTATTGAAGTTGGC…	645	No hit in this database						gi|22330620|ref|NP_683493.1|	protein CLAVATA3/ESR-related 13 [Arabidopsis thaliana]	AT1G73965.1	CLAVATA3/ESR-RELATED 13	Member of a large family of putative ligands homologous to the Clavata3 gene. Consists of a single exon. Can partially replace CLV3 function in vivo.	CLAVATA3/ESR-RELATED 13 (CLE13); BEST Arabidopsis thaliana protein match is: CLAVATA3/ESR-RELATED 12 (TAIR:AT1G68795.1); Has 69 Blast hits to 69 proteins in 14 species: Archae - 0; Bacteria - 0; Metazoa - 0; Fungi - 0; Plants - 69; Viruses - 0; Other Eukaryotes - 0 (source: NCBI BLink).	cassava4.1_030902m|PACid:17962745	CLAVATA3/ESR-RELATED 13	PGSC0003DMP400010070|PACid:24404811	CLAVATA3/ESR-RELATED 13
comp122504_c0_seq1	1	p1	(A)11	11	180	190	AACCCCACACTTTACACTACCAAT	59.974	24	TGTCTGCTGTAGCCAAGAGAATAG	60.095	24	184	122	305	GCAGCTTCAGCCATGTTTCTGATCTCCATTAAAAATCAACCAATAATGATTAATTGTAAAAGTCCTAAGAATATTCACAAAAGTTTTAAGGAATAGTATGCATACAGGAATTGCAACTTCCAAACCCCACACTTTACACTACCAATCTTGGCAACAGCACAGACAACACCACAAGCAGCAAAAAAAAAAATCAATTTCTAATGGTGAAACATAACGCCAGAGATTAATATTAAGTTCCAAACATTGCACATGAGTTAACAAAAATAGAGCTACCATAAACAACTATTCTCTTGGCTACAGCAGACAACACCACAACAAGAATTAAAAAAAAATAAAAATTAAAAA	345	No hit in this database						No hit in this database		No hit in this database				No hit in this database		No hit in this database
comp3940259_c0_seq1	1	p1	(T)11	11	96	106	AACCCGCTTTGACAGTACTACTTA	58.534	24	AAAAATGAGAGTGAATTGAGAGCA	59.437	24	155	61	215	CGGGCCTAAAAGGTCGGTCCACAAAAAGCAGTCAAAATTTATGCCCGCGGTGGGACGGGACAACCCGCTTTGACAGTACTACTTACAGTACATAATTTTTTTTTTTCTTGTAGTGTGTCCAAAAAAATTGACATTTGTAATAATAAATTTTATATCTCTTTCACCAATGATAAAAATGAATAATTTTAAGCGTGCTCTCAATTCACTCTCATTTTTTACTTCCTATGAGTTAGAATGCTTTTATTGCTCAATTTAATAGGGGGTCATGAT	270	No hit in this database						No hit in this database		No hit in this database				No hit in this database		No hit in this database
comp145681_c0_seq2	1	p3	(GGA)5	15	238	252	AACCCTAATTACAGTCTCTGTCGG	59.954	24	GTTTCTGCTTTCGATTCTTCAACT	60.287	24	197	87	283	ATTCAGCCCATAAATTATGGGCTTTTAAATTTCAGGTACTATCACAGCTACCGGCTACCGCCGGCCATTGTTTCAGAACCCCAGCTTAACCCTAATTACAGTCTCTGTCGGAGCCGAATTTCAGTCTTTCTCGGACCCTTGTTCCTCTCGGTGAAGTATAATCCAAAATTTGGAAATCAAAGCTAATCTCCGGAGCTCTGTAAGGATGTCGGAGAATGAGAACAACGTCAATAGCGGGGAGGAGGAGGAGGAGGCGGAAGAGTTGAAGAATCGAAAGCAGAAACACAAGGGGAAGCACGACAAACCAAAGCCGTGGGATGATCCGAGCATTGACCACTGGAAGGTTGAGAAGTTCGATCCTTCCTGGAACGAAAGCGGCATGCTTGAAGTAAGCTCTTT…	1655	SPGI:CN04805	UniRef100_D1HMW4	Whole genome shotgun sequence of line PN40024, scaffold_91.assembly12x (Fragment) n=1 Tax=Vitis vinifera RepID=D1HMW4_VITVI	tr|Q9FT93|Q9FT93_ARATH	Rev interacting protein mis3-like OS=Arabidopsis thaliana GN=F8L15_150	protein	gi|460374725|ref|XP_004233160.1|	PREDICTED: KRR1 small subunit processome component homolog [Solanum lycopersicum]	AT5G08420.1	RNA-binding KH domain-containing protein		RNA-binding KH domain-containing protein; FUNCTIONS IN: RNA binding; INVOLVED IN: biological_process unknown; LOCATED IN: cellular_component unknown; EXPRESSED IN: 22 plant structures; EXPRESSED DURING: 13 growth stages; CONTAINS InterPro DOMAIN/s: K Homology (InterPro:IPR004087); Has 2263 Blast hits to 1799 proteins in 332 species: Archae - 149; Bacteria - 48; Metazoa - 634; Fungi - 309; Plants …	cassava4.1_009587m|PACid:17971288	RNA-binding KH domain-containing protein	PGSC0003DMP400036734|PACid:24425166	RNA-binding KH domain-containing protein											OG1_18804
comp5278_c0_seq1	1	p1	(A)10	10	221	230	AACCGAGTCCAGATATGATGCTAC	60.739	24	ACATGGTATCAGAGCCACTAGGAT	60.281	24	258	2	259	CAAACCGAGTCCAGATATGATGCTACAGGGCTTGGGCAACGGCGGGAGAACAAGCCGGAAAATTTTCCGGCCACCGCAGACGCGCCGGCGCGTGACAGAGGAAGCGGCGGTGACGGTGGCGCGTGAGGCCCACACGCTAGGCAGAACGGCGGCGGAAAGGGTCTGCGACGGTCGCCGGCGTCCGGCAAGTCTTTCTGGGTGGGTGGTGACGGCTTAGCGGAAAAAAAAAATCCTTTATCCTAGTGGCTCTGATACCATGTTCAAAGG	267	No hit in this database						No hit in this database		No hit in this database				No hit in this database		No hit in this database
comp124564_c0_seq1	1	p1	(A)14	14	350	363	AACCGGTCTAGCTCTAGTATCCCT	60.064	24	AGTATTCAGCACTCCCGGTTATAG	59.945	24	233	195	427	CTCAGCAGCTCGAATCGCTTCCTAAGAGAAAGAAATGCAGTTCAAAAACCTCGAATTAAGAAAACATCGAGGCAATAATATTTGCAGGAATATTTTATCATTCATTGTAGATAACGAGATGCATAAACTAATAACTATCCAAATACTCATAAGTAGTACGTATTAGGACTCTGTATTTTATTGTAACCCTACTTTAACCGGTCTAGCTCTAGTATCCCTACAAATACATCCTTCATGTACTTTCTAGATACGATTGATCAATAATAAAATTCTATCTAGAAATTCTTGTTCTAATATGGTATCAGTAGACCAAAACGATCCATGAAGAAAAAAAAATTCTAGCCATAGTAAAAAAAAAAAAAACACAGTTCACAAGATTGCATACTCTTTGAGCCACGG…	608	No hit in this database						No hit in this database		No hit in this database				No hit in this database		No hit in this database
comp138778_c0_seq1	1	c	(AC)8tttcactctcaac(GT)6	41	638	678	AACCGTAAACGTATACTCCACCAT	59.964	24	TTTCGTACTTCAAAATCAGCTCAG	59.952	24	207	523	729	GAAATCTTGATCCACCAACTAGGTGGGATGGATTATGCTTGGCCAGGTGACTTGCTGTAGGTTTCATTAGAGTTGAGGTCCTGGGATAAGAAGGCTTCCCAGCAGATTTATTTTTTGCTTTTGAATTATCTTTCACAATGTGATTGTAGAAAGTCAGACCTGACGGCAATACTTGGGGTTGATTCTGAAATTTCTGTGCATTGTTGTTATAGAAAATAGGTGCAACTTCTGTATCATTTCCTGAATTACTCGCTTCTGTAGCAAAAGCATCTTGCTCAACCTCAATATCAGAGCCACTTTCTGACAAACTCATGTTATCCGCATCTTTGGGTTTAGGGGAGATATTAATGTTTTCAGACCACATTTCTTCACTCATAATTAACTTCCTGACAAAAGGAG…	947	No hit in this database						gi|460401245|ref|XP_004246137.1|	PREDICTED: protein TPX2-like, partial [Solanum lycopersicum]	AT4G11990.1	Cell cycle regulated microtubule associated protein		Cell cycle regulated microtubule associated protein; CONTAINS InterPro DOMAIN/s: Cell cycle regulated microtubule associated protein (InterPro:IPR022021); BEST Arabidopsis thaliana protein match is: Cell cycle regulated microtubule associated protein (TAIR:AT4G22860.1); Has 149 Blast hits to 137 proteins in 30 species: Archae - 0; Bacteria - 2; Metazoa - 50; Fungi - 0; Plants - 91; Viruses - 0; O…	cassava4.1_006104m|PACid:17977214	Cell cycle regulated microtubule associated protein	PGSC0003DMP400007018|PACid:24392924	Cell cycle regulated microtubule associated protein
comp134803_c0_seq1	1	p1	(A)10	10	251	260	AACCTCAAGATGGGTATGAACATT	60.011	24	TTGTGTAATTGTTAAGCTTGGCTC	59.74	24	276	80	355	GAAAGGTGGGGGTACATTATCTCCCTGATAAAATAGAACATAAAACATATGTGAAAATGCAAATGCCTAGCATACCACAGAACCTCAAGATGGGTATGAACATTCCACCAGCTCCACTATTCTTGGAAACATAATTGCATCTTAATATTTCAATACAAATACATTATACAAAAGTTATTTTATACAGATTCATTTTGTTTAAATGAGAAGAAAAGAACAAATATTAGAACTGTTGGGAGTTTACCTAAATAAAAAAAAAAGTGTTTTGAGTTCTAGAAGTTCATGAGCCATGAATGTCAAATCCAAGGCTGGTGATGCCAAAACTATTTTAAGAGCCAAGCTTAACAATTACACAATTCTAATTCAACAAAGTTATGGAGCTGTTAGATGACAAGGTTG…	520	No hit in this database						No hit in this database		No hit in this database				No hit in this database		No hit in this database
comp128616_c0_seq1	1	p3	(TTC)5	15	457	471	AACCTTTAGTCTTGGGAAATAGGG	60.119	24	CAAAGTTTTCAACCTCCTAACTGC	60.529	24	214	351	564	TAAAGCCAAGCTACGACAAGGAAACCTTACTGGTTGAGCCTTGTACTATTCTCTTCATCTGTCATTACAGCATCACACATCTTTCATATGTCTTTATCCACTGTGTGCCTGACTCTGTTACTTCTGCTGTCATTTCTTCAACTTCGTAATCAGTGTGAGGGTGAATTTACTGTTAATTAATTTGTTAGTATTTGTTCTTCTTGATGCCATGGACAACACCCCATTGGTCCATCTTCCATTATTGCAGTCAGGAATCCAGATCAAGCAAATGATTGGTAAGCTGCAATGCGGTGTAAAGAATAAAATTTTAAACAAATACTAATTCACAACTCTTTTAAGTTGGACTTAGTTAACCTTTAGTCTTGGGAAATAGGGGCTGTACAATTCTCCACTTGTTAA…	599	No hit in this database						No hit in this database		No hit in this database				No hit in this database		No hit in this database
comp134898_c0_seq1	1	p3	(CAT)6	18	93	110	AACGAAAAGTTATGTTCTCGATCC	59.912	24	GTGCACTTCTTCTTTTTCTTCCTC	59.94	24	263	41	303	TTTACATTTACACCATCATTGGCGTCGTCCGTGGGGATTGCAACGAAAAGTTATGTTCTCGATCCAATCCCCATGATGATCACCATCATGACCATCATCATCATCATCATTCTCACTACCATCAACGACAAAAACGGAGACGATCGCAGCCAAAAGGAAGAAAAAATTCGCTGACTAGAGATTCTCAACGCGTCAAGAGATCATGTTTTGCTTTCCCTTAAGCTTATGGGATGAGCTCGACGCGTCGAGAGATGTCTTCTGCTCCAGTCCAGGCGAGAAGGAGGAAGAAAAAGAAGAAGTGCACTACCACCCCATTGCCAACATCGGCTCCAACATCAAGTCTGAAGAAGAAGAGGAAAGCAGCGTCACTAAGGAGATCCACCATGCCACCACGTACGC…	1315	No hit in this database						No hit in this database		No hit in this database				No hit in this database		No hit in this database
comp140612_c1_seq1	2	c	(A)10ttaatgaataattttaacaattttagga(T)11	49	186	234	AACGAAACATAGTAGTGTCGCAAG	59.784	24	TGTAGGTTTTCAAGTTGATCCTCA	60.035	24	147	125	271	AAAAAAAAACAAAAAAAAAAAACTTTATAATGCCTGATAAAATATCACATTTTGTACATATAAATATTGAGCCATTCTAATATTTCTAGTAACACGATACGCATAAATGACATAATGATTGAAAGAACGAAACATAGTAGTGTCGCAAGAAGGCTTCATATGTAACCCTCCATATCATATCTTTTAAAAAAAAAATTAATGAATAATTTTAACAATTTTAGGATTTTTTTTTTTAAACTAATTTAAATTGAGGATCAACTTGAAAACCTACAAATGACTTTCGGTAGTCATTTTTAAAATTTTTCTGTGTATAGATATTCAAAGAAAATATGGTCAAAGAAAAATATTCATTATGATCAACAAAACAAATAATCAATTTGGTGAAAATGACTTCTTAGA…	534	No hit in this database						No hit in this database		No hit in this database				No hit in this database		No hit in this database
comp75252_c0_seq1	1	p1	(T)10	10	101	110	AACGAAGCATGACTACTCCAAAAT	60.407	24	GAAATGCCCAAGTTTTATTTATGC	60.101	24	122	71	192	AGCCAAAGTTAAACATGTTTTGCTACAAAACCATTTATTTATCAGTATCACATTTTAACTACACAGCCAACAACGAAGCATGACTACTCCAAAATTTATGTTTTTTTTTTATCCTACAATAACGTATAAAAATAATCCAGCTCCTAGAGGATGCATTTAGCACCAAAATGCATAAATAAAACTTGGGCATTTCAGAAAACTGACAACCCACAAATGAAAACTACAATTGCATAAAGACATGCGTTGTGCGCAGAGTATAAATAGAAACTAAAAAGTAAAATTAAAAGATAAAGACTGTATTTTTCACTAAAATTACAGAGAATAGATATGTTTGGGAGGAAAAAAAATTGCAATCAACAAAAGAATGCTATTTAACTCACCACTTAGAGGCCTGAAGTC…	403	No hit in this database						No hit in this database		No hit in this database				No hit in this database		No hit in this database
comp136022_c0_seq1	1	p1	(A)11	11	241	251	AACGACAAGAGGAGAGAATATTGG	60.024	24	GCAGTTTTGAGTCTCTGTTATGGA	59.825	24	185	118	302	GTACACCTCACACTATATACATACACCAAACCATGGGAATGCATTTATGACATTTTTCTCAACCTTTCCTAACACTGCAGTTAGAGTGTCATGAAGGAAGAGATGTCATTACACCAACAACGACAAGAGGAGAGAATATTGGGAGGAAATTAGAAATTACGGGATTTTGAAGCCCTTCACACAAAAATTTGAACGGCTAAGATGACGTAAATACACAAAAATAAAAGGGTTGAAAGAGAGAAAAAAAAAAACCTCACACAGGGACCAAAAGCTAATAATTCCATAACAGAGACTCAAAACTGCTACTATCGTCGTCTGCGGCGCTGCCGAGCCACGACGGCGGCGGGTACAGCCACCCGTCCACCGAGTCAACGTAAACGAACTCGCTCCCCAGCTCGG…	794	No hit in this database						gi|470109809|ref|XP_004291182.1|	PREDICTED: dehydration-responsive element-binding protein 3-like [Fragaria vesca subsp. vesca]	AT5G11590.1	Integrase-type DNA-binding superfamily protein	encodes a member of the DREB subfamily A-4 of ERF/AP2 transcription factor family. The protein contains one AP2 domain. There are 17 members in this subfamily including TINY.	TINY2 (TINY2); FUNCTIONS IN: DNA binding, sequence-specific DNA binding transcription factor activity; INVOLVED IN: regulation of transcription, DNA-dependent; LOCATED IN: nucleus; EXPRESSED IN: shoot apex, embryo, hypocotyl, leaf; EXPRESSED DURING: LP.10 ten leaves visible, D bilateral stage; CONTAINS InterPro DOMAIN/s: DNA-binding, integrase-type (InterPro:IPR016177), Pathogenesis-related trans…	cassava4.1_013886m|PACid:17974671	Integrase-type DNA-binding superfamily protein	PGSC0003DMP400003986|PACid:24392574	Integrase-type DNA-binding superfamily protein
comp157000_c0_seq5	1	p1	(A)10	10	2414	2423	AACGAGCTTAATAAGGTGGAAATG	59.931	24	ACTACACTATTCACCCACCTCCAT	60.062	24	266	2210	2475	CAAATCTTGATCATTACATTGAGATTCAAATGTTGCTGTTAAAAAATTGCACCACATGAGTAAAAAATCATACCACTATAATTGAACAATTTTAACTTATATGGGATAATGGGCACCATATATACCCATTCCATGACCTACTCAAATTAAATAAAAATAGTATATAGTACAATCATATCATTTAAGTCCCTGTAATAAGTAGGTCCATTTCTTGACAGTCTTCCATGATCACACCATCTTTGATCTCCTGTATCATCTTCAACACTTGCCACATATCCGGCCGCTGCTCCGGCGAGCTAATCCGGCAAGCCAAACCCACTTCAAGGATCATTTCCGTCCGATCCCCGTTTTGTCCGCCGCCGTCGACGTCGTCTGCCCGGACGGCCCTCACCCACTCCG…	2596	No hit in this database						gi|460384873|ref|XP_004238131.1|	PREDICTED: probable inactive receptor kinase At5g67200-like [Solanum lycopersicum]	AT5G43020.1	Leucine-rich repeat protein kinase family protein		Leucine-rich repeat protein kinase family protein; FUNCTIONS IN: protein serine/threonine kinase activity, kinase activity, ATP binding; INVOLVED IN: transmembrane receptor protein tyrosine kinase signaling pathway, protein amino acid phosphorylation; LOCATED IN: endomembrane system; EXPRESSED IN: 21 plant structures; EXPRESSED DURING: 13 growth stages; CONTAINS InterPro DOMAIN/s: Protein kinase,…	cassava4.1_003190m|PACid:17984282	Leucine-rich repeat protein kinase family protein	PGSC0003DMP400013977|PACid:24385690	Leucine-rich repeat protein kinase family protein	comp157000_c0_seq5:182-2200(-)	m.184550	sp|Q93Y06|Y5720_ARATH`Q93Y06`Q:36-661,H:33-664`51.93%ID`E:0`RecName: Full=Probable inactive receptor kinase At5g67200; Flags: Precursor;`Eukaryota; Viridiplantae; Streptophyta; Embryophyta; Tracheophyta; Spermatophyta; Magnoliophyta; eudicotyledons; core eudicotyledons; rosids; malvids; Brassicales; Brassicaceae; Camelineae; Arabidopsis.	PF08263.7^LRRNT_2^Leucine rich repeat N-terminal domain^36-75^E:0.53`PF00560.28^LRR_1^Leucine Rich Repeat^104-125^E:0.75`PF13504.1^LRR_7^Leucine rich repeat^104-116^E:88`PF13504.1^LRR_7^Leucine rich repeat^126-136^E:1300`PF13855.1^LRR_8^Leucine rich repeat^127-186^E:1.5e-06`PF13516.1^LRR_6^Leucine Rich repeat^150-162^E:1.8`PF00560.28^LRR_1^Leucine Rich Repeat^151-171^E:0.36`PF13504.1^LRR_7^Leucin…	sigP:1`23`0.716`YES	ExpAA=40.98`PredHel=1`Topology=i290-312o	COG0515^ Serine/threonine protein kinase	GO:0016021^cellular_component^integral to membrane`GO:0005886^cellular_component^plasma membrane`GO:0005524^molecular_function^ATP binding`GO:0004672^molecular_function^protein kinase activity	MAAAARIVVVLVLQLFGISVSISDHSPAGSALFIHSDASALLAFKEKADLDGKLIGISLNNSSGVAFCQWSGVRCGRGRVVRVVFQGVGLSGGFAPGTLSELDRLRVLSLRRNLLTGPIPDLSGLGRLKFLFLDRNLFSGAIPPSISDLRRLRTLDLSHNQLAGPVPDGINGLDQLENLRLESNLLNGPVPPLNLTNLETFNISLNRLSGPVPVTPTLSRFNNSSFFSNKGLCGKIVGKECHSVQPFFPLSISAAKPPPPTAALGQNAAEQNAAGLYSVRKKPSNKSFLIIAVSAMGSLALVCAILCFALATRKMAGGGNQISSSSARKPPPESSSIDADTVATRIEEEEEEKAKKVKEGMLKMGKSGNLVFCAGEAAAYTLEQLMTASAELLGRGTMA…		OG1_5747
comp119574_c0_seq2	1	p1	(T)11	11	1400	1410	AACGAGTTTAACTTCCCTGATGTC	59.94	24	ATGCCACATACATCATCGTCTAGT	59.816	24	224	1295	1518	TGTGGAGGCCGGAGGGCGTATTTGATCTAATCGCAATTAGTGACGACTACTTTATAGCAAAATTTGAATCGCTCAAGGACTATGAGTACGCTAAATTCGAAGGTCCCTGGATGATCTTGGATCATTATCTGGTGGTTCAAGAATAGGAGCCGAATTTTAGCCCATGGAGGAACAAGACAAGAAAGCTTCTGGTTTGGGTAAGATTTCCTACATTACCGATTGAGTACTTTGATGATATTTTCCTCAAGAAGATTGGGGCTTCGATTGGTCGCCCAGTGAAGATTGATGATACTACGAGCCTAACTTCCAAAGGGAAATTTGCGAGAATCTGTATTGAACTCGATATAACGAAGCCTTTGTTATCTAAATTCGTACTGAATATGGAGGAATGGCCTGTAG…	1535	No hit in this database						gi|332322109|emb|CCA66008.1|	hypothetical protein [Beta vulgaris subsp. vulgaris]	AT2G01050.1	zinc ion binding;nucleic acid binding		zinc ion binding;nucleic acid binding; FUNCTIONS IN: zinc ion binding, nucleic acid binding; INVOLVED IN: biological_process unknown; LOCATED IN: cellular_component unknown; CONTAINS InterPro DOMAIN/s: Zinc finger, CCHC-type (InterPro:IPR001878); BEST Arabidopsis thaliana protein match is: unknown protein (TAIR:AT3G31430.1); Has 369 Blast hits to 365 proteins in 15 species: Archae - 0; Bacteria -…	cassava4.1_029384m|PACid:17968636	zinc ion binding;nucleic acid binding	PGSC0003DMP400063577|PACid:24417498	zinc ion binding;nucleic acid binding
comp155395_c0_seq4	1	p2	(TC)8	16	252	267	AACGATACACAGAAAGCACTCAAC	59.759	24	TTTCCCAAGCTTATAGTTCCTCAG	60.139	24	290	149	438	AACCAACACGAAAAACAATCATGGTACAATCTCCGAAACAAAGGGCACAAGTGAGTAAAGCGCAAGGTGATATTTGTGAATAGCTTTGTTAGAATATAGGAATATAGGATTAAATAATCATAAGATCTGCAAATACGAGGGCATAATTTAACGATACACAGAAAGCACTCAACTCATTTCTGCTGCCCAGCCACATTCTCCGCATTGTTGGAGGTTCACTCTTACAACGTGCGCTCTCTCGAACTCCCCTATCTCTCTCTCTCTCTCCCCCTAGTATACTCCGTAAGAAGAATATATAGGAGAGGAGTATATACATTTCGCGGAATTCTCTTCTCTCTCGAGCTCGCTGCCGCTCGTTTCGTCTCGGAGAATGGATGGATCAAGTGCCCAAGGTGGTGG…	2520	SPGI:CN11164	UniRef100_Q9M726	SNF1 n=1 Tax=Solanum lycopersicum RepID=Q9M726_SOLLC	sp|Q38997-1|KIN10_ARATH	Isoform 1 of SNF1-related protein kinase catalytic subunit alpha KIN10 OS=Arabidopsis thaliana GN=KIN10	snf1-related protein kinase	gi|451353779|gb|AGF39571.1|	alpha subunit of SnRK1 [Solanum berthaultii]	AT3G01090.2	SNF1 kinase homolog 10	encodes a SNF1-related protein kinase that physically interacts with SCF subunit SKP1/ASK1 and 20S proteosome subunit PAD1. It can also interact with PRL1 DWD-containing protein. Based on in vitro degradation assays and cul4cs and prl1 mutants, there is evidence that AKIN10 is degraded in a proteasome-dependent manner, and that this depends on a CUL4-PRL1 E3 ligase	SNF1 kinase homolog 10 (KIN10); FUNCTIONS IN: protein binding, protein serine/threonine kinase activity, protein kinase activity; INVOLVED IN: in 8 processes; LOCATED IN: nuclear ubiquitin ligase complex; EXPRESSED IN: 25 plant structures; EXPRESSED DURING: 15 growth stages; CONTAINS InterPro DOMAIN/s: Ubiquitin-associated/translation elongation factor EF1B, N-terminal (InterPro:IPR000449), Prote…	cassava4.1_005712m|PACid:17980116	SNF1 kinase homolog 10	PGSC0003DMP400042509|PACid:24405118	SNF1 kinase homolog 10	comp155395_c0_seq4:371-1915(+)	m.151447	sp|Q38997|KIN10_ARATH`Q38997`Q:1-514,H:24-535`84.27%ID`E:0`RecName: Full=SNF1-related protein kinase catalytic subunit alpha KIN10; Short=AKIN10; EC=2.7.11.1; AltName: Full=AKIN alpha-2; Short=AKINalpha2;`Eukaryota; Viridiplantae; Streptophyta; Embryophyta; Tracheophyta; Spermatophyta; Magnoliophyta; eudicotyledons; core eudicotyledons; rosids; malvids; Brassicales; Brassicaceae; Camelineae; Arab…	PF00069.20^Pkinase^Protein kinase domain^19-271^E:6.3e-81`PF07714.12^Pkinase_Tyr^Protein tyrosine kinase^20-266^E:1.5e-42`PF01163.17^RIO1^RIO1 family^60-162^E:1.9e-05`PF00627.26^UBA^UBA/TS-N domain^293-329^E:4.2e-06`PF02149.14^KA1^Kinase associated domain 1^469-513^E:1.3e-16	.	.	COG0515^ Serine/threonine protein kinase	GO:0000152^cellular_component^nuclear ubiquitin ligase complex`GO:0005524^molecular_function^ATP binding`GO:0004674^molecular_function^protein serine/threonine kinase activity`GO:0009738^biological_process^abscisic acid mediated signaling pathway`GO:0005975^biological_process^carbohydrate metabolic process`GO:0009594^biological_process^detection of nutrient`GO:0003006^biological_process^developme…	MDGSSAQGGGNVDSFLRNYKLGKTLGIGSFGKVKIAEHALTGHKVAVKILNRRKIKNMEMEEKVRREIKILRLFMHPHIIRLYEVIETPSDIYVVMEYVKSGELFDYIVEKGRLQEDEARKFFQQIISGVEYCHRNMVVHRDLKPENLLLDSKCNVKIADFGLSNIMRDGHFLKTSCGSPNYAAPEVISGKLYAGPEVDVWSCGVILYALLCGTLPFDDENIPNLFKKIKGGIYTLPSHLSATARDLIPKMLIVDPMKRVTIPEIRMHPWFQAHLPRYLAVPPPDTMQQAKKIDEEILQEVIKMGFERNNIIESLRNRVQNEGTVAYYLLLDNRFRASSGYLGAEFQESVEYGFNQMNSNDFVAFPSGQRFPGTMDYQPVGARQFLVERKWALGLQSRA…		OG1_7997
comp145655_c0_seq1	1	p3	(CGC)5	15	225	239	AACGATAGCAAGAGGGGTAACTT	59.595	23	GAGCATCTAAAGAGAGGAACTTGC	60.05	24	183	125	307	AGATCTGAGTGGTCGGAGTCGCCCCCGCCGCCGCCTCCGGCGGCGGCGCCACCGGTGGCAACAATAGCGGTGGCCATTGACACCACCGGCGGGTAAGCTAATTCCACGGCGAATCTTGATGGATCAACGATAGCAAGAGGGGTAACTTGATATGCCGCCGTAGAAGCCGGGCTGCCACTATCGCCGCCGGGGGAGTTCCGTTTCCGGTGATTCTGTTGGTGGGGCGCCGCCGCCGCCGCCGGCGGGAGAGAAGAAATGGGTTTGACGAGGGTGTTGAAATTGGGGCAAGTTCCTCTCTTTAGATGCTCGGAGGCGGTTCTAGAAGGATTAGAAGCGGAAAACACGGCGTCGCATAACGAACACCGGAGCTTAACGGCTTTGGGCAACCCGG	391	No hit in this database						gi|460401249|ref|XP_004246139.1|	PREDICTED: uncharacterized protein LOC101245086 [Solanum lycopersicum]	AT1G12380.1			unknown protein; BEST Arabidopsis thaliana protein match is: unknown protein (TAIR:AT1G62870.1); Has 173 Blast hits to 170 proteins in 34 species: Archae - 0; Bacteria - 4; Metazoa - 25; Fungi - 8; Plants - 123; Viruses - 7; Other Eukaryotes - 6 (source: NCBI BLink).	cassava4.1_002009m|PACid:17966692	AT1G62870.1	PGSC0003DMP400006992|PACid:24391988	AT1G12380.1
comp130079_c0_seq2	1	p3	(CGG)5	15	330	344	AACGATTCGAATTATTCCTCCTC	59.833	23	ACTACGCCTTCTACCAGTGACG	60.73	22	259	139	397	AAGTACAGAAACTCGGAGCTAGGTCGAGACGGCATCGGTAGCTTCGGAATGCGGCGATTCCCGCCACTCCCCCCATTATTGAAGTAACTCAATCGGGTACTGTAATCGGATCTATGCGTTTTCGACTCACTGGAAGAAGAACGATTCGAATTATTCCTCCTCCGCTTCCGGCGATGAATCAAGACGGCGATCAGGATAAAAATAACCGCCGCGGCAACACAGGAAATAGCAGTCCCAACGAGCTTCGACGAAACCGGCTTCTCCGGCTGGGGGCGCGGCACAATGAGGGACGAGATATTCGCCGGAAACGAGGCAAACGCCTTGGGAGACGGCGGCGGCGGCGGCAGAGGGAACGACGGGAAGAACGGAGCATTGCCGTCACTGGTAGAAGGCGTAGTC…	457	No hit in this database						No hit in this database		No hit in this database				No hit in this database		No hit in this database
comp139637_c0_seq2	1	p2	(TC)6	12	43	54	AACGCTCACTGTTCACTGGTC	60.359	21	AAGAACACAACTCAAATCATGGAA	59.913	24	165	6	170	AGCTTGAACGCTCACTGTTCACTGGTCAGTACTGCCCTTCTTTCTCTCTCTCTCTTCTTCTCTTCTCTGTATCTATGTGGTCGACTTTGCTGCGCAACTGTGTTGAATTTTATGGACTGTCTGATAGGTTGAGTAGCAATTGCTGTGTTCCATGATTTGAGTTGTGTTCTTTCTGATGCTGATGGAATTATTCCATGCTTTTCCCCCTAGAACTCGGTTTGTTGAATTTACTGCTGAATATGTAGAAGAATTGTGGGTTTTCCCCATTTTTGGTTGGGTTTTACTGAGGAATCGGTTGTTAAAGATGGTCAACTGCGTGTGGTTGGATTGGAACCATGAATTTCCGTTAGGGTATTGTTTATAGAGGGAGAGAGAATGGATGATGTTACGCTTATTGTG…	640	SPGI:CN24958	no hit		-No-Hit-	No Matching Hit found	---NA---	No hit in this database		No hit in this database				No hit in this database		No hit in this database
comp142154_c0_seq1	1	p1	(T)12	12	234	245	AACGGTATTTTGGTTATTTGACTGA	60.053	25	TGAGTGATGATGTAGCTGGAATTT	60.028	24	202	186	387	TTTTTTTTTAAGATCTCTTTAAAGAATTGATTTTAAATTAAAAATATATTGTTTTCTAATTTTAAAATATTTTCAAAATTTTGTGGTCTTTATTATTATTATTTTTTAGAATTGTAGATTTCTATTGTCAAAGGATCTACACATTCTTAAAGTTCAACTTAATTGAGGAATAATGTATTTGTCTATAACGGTATTTTGGTTATTTGACTGATTTTACAATTTTTTTGGATTGATTTTTTTTTTTTCTCTGCAAGTGAGTCTTTGCAAACAAGTACAAAACATTCTCCATTATTTAAGTGTTTGACACTTAAGTGAACACCATTGTAACAGCTTTTCCGTACAAAACAAGGCCTTGGTAATTTGGAAATTCCAGCTACATCATCACTCAGTTTAACATAT…	750	No hit in this database						No hit in this database		No hit in this database				No hit in this database		No hit in this database
comp140035_c0_seq2	1	p2	(AT)7	14	800	813	AACGTAACAGCGCTTAGTTTTACC	60.131	24	AACGTTGGAGACACAAAGTGATAA	59.968	24	147	766	912	CACAACCTTACACTCCAAGGTGATGCAAATATAAACGGCTGAGATTCACTCCCCACCTTTCATTTTCCTCCCCACTCCACTCAAGAACTCCCCCCCTAAACAAGAGAAGATCGAGTAGTAGAAATCACAGATTCCTCAAAAAAAACAAAGATGCTGGGGAAGCGCGGTCGGCCTCCGTTCCAGCGAACCGCCAGCATGACGGGGATCACCTTCGATTTGGGAAACGACGTCGAAGAGGGTCGGCCTCCGGCGCTCTTTGTAGATGATGGGTTCAAGCCTTTAGAGCAAGGGCCGTCGTCGGAGCGGCAGGCCGCGGTGGTGCCGAACGGGAACGGGTATGACCTCCAGTACACGGCCATGGTTTCGCCGAGATACTACGCCGCTTGGAGGGCCTCCGGC…	1086	SPGI:CN20863	UniRef100_B9T769	Putative uncharacterized protein n=1 Tax=Ricinus communis RepID=B9T769_RICCO	tr|Q9SGZ8|Q9SGZ8_ARATH	F28K19.24 OS=Arabidopsis thaliana GN=At1g78020	protein	gi|460383408|ref|XP_004237417.1|	PREDICTED: uncharacterized protein LOC101267225 [Solanum lycopersicum]	AT1G78020.1	Protein of unknown function (DUF581)		Protein of unknown function (DUF581); EXPRESSED IN: 23 plant structures; EXPRESSED DURING: 13 growth stages; CONTAINS InterPro DOMAIN/s: Protein of unknown function DUF581 (InterPro:IPR007650); BEST Arabidopsis thaliana protein match is: Protein of unknown function (DUF581) (TAIR:AT1G22160.1); Has 525 Blast hits to 525 proteins in 19 species: Archae - 0; Bacteria - 0; Metazoa - 0; Fungi - 0; Plan…	cassava4.1_018452m|PACid:17971783	Protein of unknown function (DUF581)	PGSC0003DMP400016746|PACid:24382316	Protein of unknown function (DUF581)
comp149038_c1_seq8	1	p2	(AT)7	14	156	169	AACGTAGTTGGTGTCTTGGTGAG	60.494	23	TCTTTTCATCATCTGGATTTCTGA	60.075	24	250	115	364	TTTTTTTTATAAAAATCATTATTTGATCTTATATTATTATTAAGAGTAAAATATTGATACCACATATAAAATTTTTAAGTAATACTAAAAAGGGAATTAGTTTATAGAGTTTGCAAACGTAGTTGGTGTCTTGGTGAGGGAAGGGGACTTTACTAATATATATATATATGCATTCCCATATATCTCCATATCACATATCTCCTTTCTCTTTCAACAACATCAAAAAGCAACCATGCCGTCACTTTCCGGCCAAGTCGTCTGCGTCACCGGCGCCGGAGGTTTCATCGCTTCCTGGCTCGTTAAACTCCTCCTCCAGAAAGGCTACACCGTCCGAGGAACCGTCAGAAATCCAGATGATGAAAAGAATGGTCACCTGAAGCAGCTTGAAGGAGCAAGTGA…	1514	SPGI:CN22822	UniRef100_B5LAU0	Putative cinnamoyl-CoA reductase n=1 Tax=Capsicum annuum RepID=B5LAU0_CAPAN	tr|Q9S9N9|Q9S9N9_ARATH	Cinnamoyl CoA reductase 1 OS=Arabidopsis thaliana GN=ccr1	cinnamoyl reductase	gi|193290678|gb|ACF17647.1|	putative cinnamoyl-CoA reductase [Capsicum annuum]	AT1G15950.1	cinnamoyl coa reductase 1	Encodes a cinnamoyl CoA reductase. Involved in lignin biosynthesis.	cinnamoyl coa reductase 1 (CCR1); CONTAINS InterPro DOMAIN/s: NAD-dependent epimerase/dehydratase (InterPro:IPR001509), NAD(P)-binding domain (InterPro:IPR016040); BEST Arabidopsis thaliana protein match is: cinnamoyl coa reductase (TAIR:AT1G80820.1); Has 12077 Blast hits to 12065 proteins in 1900 species: Archae - 220; Bacteria - 5385; Metazoa - 413; Fungi - 986; Plants - 2545; Viruses - 54; Oth…	cassava4.1_011283m|PACid:17964943	cinnamoyl coa reductase 1	PGSC0003DMP400034431|PACid:24406308	cinnamoyl coa reductase 1	comp149038_c1_seq8:233-1231(+)	m.66278	sp|Q9S9N9|CCR1_ARATH`Q9S9N9`Q:3-318,H:7-322`77.53%ID`E:1e-176`RecName: Full=Cinnamoyl-CoA reductase 1; Short=AtCCR1; EC=1.2.1.44; AltName: Full=Protein IRREGULAR XYLEM 4;`Eukaryota; Viridiplantae; Streptophyta; Embryophyta; Tracheophyta; Spermatophyta; Magnoliophyta; eudicotyledons; core eudicotyledons; rosids; malvids; Brassicales; Brassicaceae; Camelineae; Arabidopsis.	PF00106.20^adh_short^short chain dehydrogenase^8-131^E:8.7e-08`PF01370.16^Epimerase^NAD dependent epimerase/dehydratase family^9-244^E:6.9e-29`PF13460.1^NAD_binding_10^NADH(P)-binding^9-231^E:1.2e-19`PF05368.8^NmrA^NmrA-like family^9-125^E:1.9e-12`PF02719.10^Polysacc_synt_2^Polysaccharide biosynthesis protein^9-128^E:7.3e-08`PF08659.5^KR^KR domain^9-131^E:2.1e-05`PF01073.14^3Beta_HSD^3-beta hydro…	.	.	.	GO:0005829^cellular_component^cytosol`GO:0016621^molecular_function^cinnamoyl-CoA reductase activity`GO:0050662^molecular_function^coenzyme binding`GO:0000166^molecular_function^nucleotide binding`GO:0009809^biological_process^lignin biosynthetic process`GO:0009409^biological_process^response to cold	MPSLSGQVVCVTGAGGFIASWLVKLLLQKGYTVRGTVRNPDDEKNGHLKQLEGASERLTLWKADLLDYQSLRQAINGCDGVFHTASPVTDDPEQMVEPAVIGTKNVIAAAAEGGVRRVVFTSSIGAVYMDPNRGPDEVVDETCWSDLEFCKNTENWYCYGKMVAEKKAWEEAKERGVDLVVINPVLVLGPLLQTTINASILHILKYLTGSAKTYANSVQAYVHVKDVALAHILLFETPSASGRYICAENVLHRGEVVEILAKFFPEYPIPTKCSDETKPRAKPYKFSNQKLKDLGLEFTPTKQALYDTVKSLQEKGHIPLPTQNDGSIRLQS*
comp89165_c0_seq1	1	p1	(T)10	10	47	56	AACGTGTTCAAGTATGCATTTCC	60.29	23	TGCTAAGACTCCAAATAGTGTTGC	59.854	24	275	12	286	AAAATCTCTATAAACGTGTTCAAGTATGCATTTCCATTATCTTTGATTTTTTTTTTAATTCTTTTTCTATCCTCTCATTCAAAGCAACCAAAATGAAATCCTCGCAAGCCAATCATGTCTACATGTTAGAAGCTTATTACACTGAAGAATTATTTTGGCCTGTTTTTGAGGAATGCATAATGTAATTCATTCACAATAGCAACTGATATATTTAACTCCATTTGTTGTTTCTATAGTAACTGAAACAATCATTTTCTCATTGTGCAACACTATTTGGAGTCTTAGCAATATAATATTTCCTTAAGAGTAGCGATGGATTACATATTCATTTTAACTGGTCTAATTACAGGATAAATCCACAACTGGAAAACA	372	No hit in this database						No hit in this database		No hit in this database				No hit in this database		No hit in this database
comp128772_c0_seq1	1	p1	(A)10	10	713	722	AACTAAACAAGATTGAGGCCAAAC	59.945	24	ATGGTGCAAGAGTCTCCTTTTTAG	60.178	24	160	645	804	CTTGACAACAAGGCCTCCCATGCTGCCAATCCCCACACACACAAAAAAAGAGAAGTTAGAACAAGCTTCTTTAGGCCAAAGCACTGCTCTATGTAGATATATAAGGGGGAAAAACAAAAGAATAGAATCATTTATCTATATTTTATACTACATTATATGATATTAAAGATTAACTAATCCATTTTCTAAAAGTTTGGCAAAGATAATAGATTTCACAACTCTAGCTACTTTAAGCCAATAATCCATACAATCACGGTTAATTTCCAACAGCACCCCATCTTCATAATTGAAACTAAAGATAAATGAAATAAAATTACATTTATAAATGGCAAAGGTGGAACTATTCAATTAAAACTAGACCTAATAGTAGGTTATTACTCACTCACAATCCATAATTAT…	903	No hit in this database						No hit in this database		No hit in this database				No hit in this database		No hit in this database
[truncated: 6,719 more rows]

## Sheet: Sheet1
ID	SSR nr.	SSR type	SSR	Size	Start	End	Forward_primer_sequence	Tm(Forward_primer)	Size	Reverse_primer_Sequence	Tm(Reverse_primer)	Tm(Reverse_primer)	PCR_product_size	Start(bp)	End(bp)	Contig_sequence	Lengths	Sweet potato geneid	Uniref Hit ID	Uniref Hit Description	Arabidopsis Hit ID	Arabidopsis Hit Description	Description	Hit ID	Hit Description	Arabidopsis_HitID	Arabidopsis_Hit_ShortDescription	Arabidopsis_Hit_CuratorSummary	Arabidopsis_Hit_Computational_description	Casava_HitID	Casava_Hit_Description	Potato_Hit_ID	Potato_Hit_Description	prot_id	TopBlastHit	Pfam	SignalP	TmHMM	eggnog	gene_ontology	prot_seq	orthomcl_paralogs	orthomcl_orthologs
