# Supplementary material for: Comparative analysis of the root transcriptomes of cultivated sweetpotato (Ipomoea batatas [L.] Lam) and its wild ancestor (Ipomoea trifida [Kunth] G. Don)
Source: BMC Plant Biol. 2017 Jan 13;17:9. doi: 10.1186/s12870-016-0950-x (PMC5234144; doi:10.1186/s12870-016-0950-x)
Supplement: Additional file 11: — SNPs identified in I. batatas (Sp1). (ZIP 190 MB) [file 12870_2016_950_MOESM11_ESM.zip]

Archive with 10 entries (10 files):
- Add. file 11-9. SNPs identified in Ib (Sp1).xlsx
- Add. file 11-8. SNPs identified in Ib (Sp1).xlsx
- Add. file 11-7. SNPs identified in Ib (Sp1).xlsx
- Add. file 11-6. SNPs identified in Ib (Sp1).xlsx
- Add. file 11-5. SNPs identified in Ib (Sp1).xlsx
- Add. file 11-4. SNPs identifed in Ib (Sp1).xlsx
- Add. file 11-3. SNPs identifed in Ib (Sp1).xlsx
- Add. file 11-2. SNPs identifed in Ib (Sp1).xlsx
- Add. file 11-10. SNPs identified in Ib (Sp1).xlsx
- Add. file 11-1. SNPs identified in Ib (Sp1).xlsx
