# Supplementary material for: Comparative analysis of the root transcriptomes of cultivated sweetpotato (Ipomoea batatas [L.] Lam) and its wild ancestor (Ipomoea trifida [Kunth] G. Don)
Source: BMC Plant Biol. 2017 Jan 13;17:9. doi: 10.1186/s12870-016-0950-x (PMC5234144; doi:10.1186/s12870-016-0950-x)
Supplement: Additional file 11: — SNPs identified in I. batatas (Sp1). (ZIP 190 MB) [file 12870_2016_950_MOESM11_ESM.zip › Add. file 11-9. SNPs identified in Ib (Sp1).xlsx]

## Sheet: Sheet1
																						Blastx results from nr blast		Blastx results from Arabidopsis (TAIR10) database				OrthoMCL
Contig ID	POS	ID	REF	ALT	QUAL	FILTER	INFO1	INFO2	INFO3	Contig ID	POS	ID	REF	ALT	QUAL	FILTER	INFO4	INFO5	INFO6	SG/GATK/SAM	Lengths	Hit ID	Hit Description	Arabidopsis_HitID	Arabidopsis_Hit_ShortDescription	Arabidopsis_Hit_CuratorSummary	Arabidopsis_Hit_Computational_description	OrthoMCL_paralogs	OrthoMCLorthologs
Sp1_comp329755_c0_seq2	1072	.	A	T	218.97	PASS	AC=1;AF=0.167;AN=6;BaseQRankSum=0.071;DP=57;Dels=0.00;FS=2.971;HaplotypeScore=0.6651;MLEAC=1;MLEAF=0.167;MQ=60.00;MQ0=0;MQRankSum=-0.415;QD=3.84;ReadPosRankSum=-1.021	GT:AD:DP:GQ:MLPSAC:MLPSAF:PL	0/0/0/0/0/1:46,11:57:18:1:0.167:245,0,18,57,123,2147483647,2147483647											GATK	3002	gi|460409552|ref|XP_004250202.1|	PREDICTED: ATP-dependent RNA helicase SUPV3L1, mitochondrial-like isoform 2 [Solanum lycopersicum]	AT5G39840.1	ATP-dependent RNA helicase, mitochondrial, putative		ATP-dependent RNA helicase, mitochondrial, putative; FUNCTIONS IN: helicase activity, ATP-dependent RNA helicase activity, nucleic acid binding, ATP binding; INVOLVED IN: biological_process unknown; LOCATED IN: mitochondrion; EXPRESSED IN: 14 plant structures; EXPRESSED DURING: 7 growth stages; CONTAINS InterPro DOMAIN/s: Mitochondrial degradasome RNA helicase subunit C-terminal (InterPro:IPR0221…
Sp1_comp329755_c0_seq2	1346	.	T	C	80.9		AC=1;AF=0.167;AN=6;BaseQRankSum=0.611;DP=78;Dels=0.00;FS=1.595;HaplotypeScore=2.6661;MLEAC=1;MLEAF=0.167;MQ=60.00;MQ0=0;MQRankSum=-0.221;QD=1.04;ReadPosRankSum=-0.009	GT:AD:DP:GQ:MLPSAC:MLPSAF:PL	0/0/0/0/0/1:71,7:78:51:1:0.167:107,0,51,127,2147483647,2147483647,2147483647											GATK	3002	gi|460409552|ref|XP_004250202.1|	PREDICTED: ATP-dependent RNA helicase SUPV3L1, mitochondrial-like isoform 2 [Solanum lycopersicum]	AT5G39840.1	ATP-dependent RNA helicase, mitochondrial, putative		ATP-dependent RNA helicase, mitochondrial, putative; FUNCTIONS IN: helicase activity, ATP-dependent RNA helicase activity, nucleic acid binding, ATP binding; INVOLVED IN: biological_process unknown; LOCATED IN: mitochondrion; EXPRESSED IN: 14 plant structures; EXPRESSED DURING: 7 growth stages; CONTAINS InterPro DOMAIN/s: Mitochondrial degradasome RNA helicase subunit C-terminal (InterPro:IPR0221…
Sp1_comp329755_c0_seq2	1433	.	G	T	148.9		AC=1;AF=0.167;AN=6;BaseQRankSum=-0.574;DP=79;Dels=0.00;FS=0.000;HaplotypeScore=6.9974;MLEAC=1;MLEAF=0.167;MQ=60.00;MQ0=0;MQRankSum=0.428;QD=1.88;ReadPosRankSum=-0.829	GT:AD:DP:GQ:MLPSAC:MLPSAF:PL	0/0/0/0/0/1:71,8:79:44:1:0.167:175,0,44,115,2147483647,2147483647,2147483647											GATK	3002	gi|460409552|ref|XP_004250202.1|	PREDICTED: ATP-dependent RNA helicase SUPV3L1, mitochondrial-like isoform 2 [Solanum lycopersicum]	AT5G39840.1	ATP-dependent RNA helicase, mitochondrial, putative		ATP-dependent RNA helicase, mitochondrial, putative; FUNCTIONS IN: helicase activity, ATP-dependent RNA helicase activity, nucleic acid binding, ATP binding; INVOLVED IN: biological_process unknown; LOCATED IN: mitochondrion; EXPRESSED IN: 14 plant structures; EXPRESSED DURING: 7 growth stages; CONTAINS InterPro DOMAIN/s: Mitochondrial degradasome RNA helicase subunit C-terminal (InterPro:IPR0221…
Sp1_comp329755_c0_seq2	1448	.	G	A	142.9		AC=1;AF=0.167;AN=6;BaseQRankSum=-0.562;DP=81;Dels=0.00;FS=1.573;HaplotypeScore=7.7849;MLEAC=1;MLEAF=0.167;MQ=60.00;MQ0=0;MQRankSum=-0.409;QD=1.76;ReadPosRankSum=-0.306	GT:AD:DP:GQ:MLPSAC:MLPSAF:PL	0/0/0/0/0/1:74,7:81:50:1:0.167:169,0,50,129,2147483647,2147483647,2147483647											GATK	3002	gi|460409552|ref|XP_004250202.1|	PREDICTED: ATP-dependent RNA helicase SUPV3L1, mitochondrial-like isoform 2 [Solanum lycopersicum]	AT5G39840.1	ATP-dependent RNA helicase, mitochondrial, putative		ATP-dependent RNA helicase, mitochondrial, putative; FUNCTIONS IN: helicase activity, ATP-dependent RNA helicase activity, nucleic acid binding, ATP binding; INVOLVED IN: biological_process unknown; LOCATED IN: mitochondrion; EXPRESSED IN: 14 plant structures; EXPRESSED DURING: 7 growth stages; CONTAINS InterPro DOMAIN/s: Mitochondrial degradasome RNA helicase subunit C-terminal (InterPro:IPR0221…
Sp1_comp329755_c0_seq2	1670	.	A	G	171.91	PASS	AC=1;AF=0.167;AN=6;BaseQRankSum=-1.673;DP=67;Dels=0.00;FS=0.000;HaplotypeScore=1.7987;MLEAC=1;MLEAF=0.167;MQ=59.62;MQ0=0;MQRankSum=1.034;QD=2.57;ReadPosRankSum=0.145	GT:AD:DP:GQ:MLPSAC:MLPSAF:PL	0/0/0/0/0/1:59,8:67:31:1:0.167:198,0,31,88,2147483647,2147483647,2147483647											GATK	3002	gi|460409552|ref|XP_004250202.1|	PREDICTED: ATP-dependent RNA helicase SUPV3L1, mitochondrial-like isoform 2 [Solanum lycopersicum]	AT5G39840.1	ATP-dependent RNA helicase, mitochondrial, putative		ATP-dependent RNA helicase, mitochondrial, putative; FUNCTIONS IN: helicase activity, ATP-dependent RNA helicase activity, nucleic acid binding, ATP binding; INVOLVED IN: biological_process unknown; LOCATED IN: mitochondrion; EXPRESSED IN: 14 plant structures; EXPRESSED DURING: 7 growth stages; CONTAINS InterPro DOMAIN/s: Mitochondrial degradasome RNA helicase subunit C-terminal (InterPro:IPR0221…
Sp1_comp329755_c0_seq2	1721	.	G	A	280.9	PASS	AC=1;AF=0.167;AN=6;BaseQRankSum=2.563;DP=91;Dels=0.00;FS=2.865;HaplotypeScore=0.0000;MLEAC=1;MLEAF=0.167;MQ=59.82;MQ0=0;MQRankSum=0.530;QD=3.09;ReadPosRankSum=0.822	GT:AD:DP:GQ:MLPSAC:MLPSAF:PL	0/0/0/0/0/1:80,11:91:42:1:0.167:307,0,42,118,2147483647,2147483647,2147483647											GATK	3002	gi|460409552|ref|XP_004250202.1|	PREDICTED: ATP-dependent RNA helicase SUPV3L1, mitochondrial-like isoform 2 [Solanum lycopersicum]	AT5G39840.1	ATP-dependent RNA helicase, mitochondrial, putative		ATP-dependent RNA helicase, mitochondrial, putative; FUNCTIONS IN: helicase activity, ATP-dependent RNA helicase activity, nucleic acid binding, ATP binding; INVOLVED IN: biological_process unknown; LOCATED IN: mitochondrion; EXPRESSED IN: 14 plant structures; EXPRESSED DURING: 7 growth stages; CONTAINS InterPro DOMAIN/s: Mitochondrial degradasome RNA helicase subunit C-terminal (InterPro:IPR0221…
Sp1_comp329755_c0_seq2	1748	.	C	T	244.9	PASS	AC=1;AF=0.167;AN=6;BaseQRankSum=1.768;DP=88;Dels=0.00;FS=4.841;HaplotypeScore=2.9823;MLEAC=1;MLEAF=0.167;MQ=59.91;MQ0=0;MQRankSum=0.835;QD=2.78;ReadPosRankSum=0.427	GT:AD:DP:GQ:MLPSAC:MLPSAF:PL	0/0/0/0/0/1:78,10:88:40:1:0.167:271,0,40,112,2147483647,2147483647,2147483647											GATK	3002	gi|460409552|ref|XP_004250202.1|	PREDICTED: ATP-dependent RNA helicase SUPV3L1, mitochondrial-like isoform 2 [Solanum lycopersicum]	AT5G39840.1	ATP-dependent RNA helicase, mitochondrial, putative		ATP-dependent RNA helicase, mitochondrial, putative; FUNCTIONS IN: helicase activity, ATP-dependent RNA helicase activity, nucleic acid binding, ATP binding; INVOLVED IN: biological_process unknown; LOCATED IN: mitochondrion; EXPRESSED IN: 14 plant structures; EXPRESSED DURING: 7 growth stages; CONTAINS InterPro DOMAIN/s: Mitochondrial degradasome RNA helicase subunit C-terminal (InterPro:IPR0221…
Sp1_comp329755_c0_seq2	1763	.	G	A	196.9	PASS	AC=1;AF=0.167;AN=6;BaseQRankSum=1.914;DP=90;Dels=0.00;FS=5.283;HaplotypeScore=0.9989;MLEAC=1;MLEAF=0.167;MQ=59.91;MQ0=0;MQRankSum=0.386;QD=2.19;ReadPosRankSum=0.551	GT:AD:DP:GQ:MLPSAC:MLPSAF:PL	0/0/0/0/0/1:80,9:90:46:1:0.167:223,0,46,123,2147483647,2147483647,2147483647											GATK	3002	gi|460409552|ref|XP_004250202.1|	PREDICTED: ATP-dependent RNA helicase SUPV3L1, mitochondrial-like isoform 2 [Solanum lycopersicum]	AT5G39840.1	ATP-dependent RNA helicase, mitochondrial, putative		ATP-dependent RNA helicase, mitochondrial, putative; FUNCTIONS IN: helicase activity, ATP-dependent RNA helicase activity, nucleic acid binding, ATP binding; INVOLVED IN: biological_process unknown; LOCATED IN: mitochondrion; EXPRESSED IN: 14 plant structures; EXPRESSED DURING: 7 growth stages; CONTAINS InterPro DOMAIN/s: Mitochondrial degradasome RNA helicase subunit C-terminal (InterPro:IPR0221…
Sp1_comp329755_c0_seq2	1802	.	C	T	118.9		AC=1;AF=0.167;AN=6;BaseQRankSum=-0.164;DP=103;Dels=0.00;FS=1.553;HaplotypeScore=2.7127;MLEAC=1;MLEAF=0.167;MQ=60.00;MQ0=0;MQRankSum=0.963;QD=1.15;ReadPosRankSum=-0.439	GT:AD:DP:GQ:MLPSAC:MLPSAF:PL	0/0/0/0/0/1:96,7:103:69:1:0.167:145,0,69,2147483647,2147483647,2147483647,2147483647											GATK	3002	gi|460409552|ref|XP_004250202.1|	PREDICTED: ATP-dependent RNA helicase SUPV3L1, mitochondrial-like isoform 2 [Solanum lycopersicum]	AT5G39840.1	ATP-dependent RNA helicase, mitochondrial, putative		ATP-dependent RNA helicase, mitochondrial, putative; FUNCTIONS IN: helicase activity, ATP-dependent RNA helicase activity, nucleic acid binding, ATP binding; INVOLVED IN: biological_process unknown; LOCATED IN: mitochondrion; EXPRESSED IN: 14 plant structures; EXPRESSED DURING: 7 growth stages; CONTAINS InterPro DOMAIN/s: Mitochondrial degradasome RNA helicase subunit C-terminal (InterPro:IPR0221…
Sp1_comp329755_c0_seq2	185	.	G	C	74.91		AC=1;AF=0.167;AN=6;BaseQRankSum=-0.214;DP=46;Dels=0.00;FS=8.683;HaplotypeScore=20.7174;MLEAC=1;MLEAF=0.167;MQ=60.00;MQ0=0;MQRankSum=0.292;QD=1.63;ReadPosRankSum=0.136	GT:AD:DP:GQ:MLPSAC:MLPSAF:PL	0/0/0/0/0/1:42,4:46:29:1:0.167:101,0,29,74,2147483647,2147483647,2147483647											GATK	3002	gi|460409552|ref|XP_004250202.1|	PREDICTED: ATP-dependent RNA helicase SUPV3L1, mitochondrial-like isoform 2 [Solanum lycopersicum]	AT5G39840.1	ATP-dependent RNA helicase, mitochondrial, putative		ATP-dependent RNA helicase, mitochondrial, putative; FUNCTIONS IN: helicase activity, ATP-dependent RNA helicase activity, nucleic acid binding, ATP binding; INVOLVED IN: biological_process unknown; LOCATED IN: mitochondrion; EXPRESSED IN: 14 plant structures; EXPRESSED DURING: 7 growth stages; CONTAINS InterPro DOMAIN/s: Mitochondrial degradasome RNA helicase subunit C-terminal (InterPro:IPR0221…
Sp1_comp329755_c0_seq2	1925	.	C	T	143.9		AC=1;AF=0.167;AN=6;BaseQRankSum=-0.226;DP=94;Dels=0.00;FS=1.499;HaplotypeScore=1.7882;MLEAC=1;MLEAF=0.167;MQ=59.72;MQ0=0;MQRankSum=-0.750;QD=1.53;ReadPosRankSum=-0.182	GT:AD:DP:GQ:MLPSAC:MLPSAF:PL	0/0/0/0/0/1:87,7:94:55:1:0.167:170,0,55,140,2147483647,2147483647,2147483647											GATK	3002	gi|460409552|ref|XP_004250202.1|	PREDICTED: ATP-dependent RNA helicase SUPV3L1, mitochondrial-like isoform 2 [Solanum lycopersicum]	AT5G39840.1	ATP-dependent RNA helicase, mitochondrial, putative		ATP-dependent RNA helicase, mitochondrial, putative; FUNCTIONS IN: helicase activity, ATP-dependent RNA helicase activity, nucleic acid binding, ATP binding; INVOLVED IN: biological_process unknown; LOCATED IN: mitochondrion; EXPRESSED IN: 14 plant structures; EXPRESSED DURING: 7 growth stages; CONTAINS InterPro DOMAIN/s: Mitochondrial degradasome RNA helicase subunit C-terminal (InterPro:IPR0221…
Sp1_comp329755_c0_seq2	2231	.	G	A	88.9		AC=1;AF=0.167;AN=6;BaseQRankSum=-0.356;DP=101;Dels=0.00;FS=0.000;HaplotypeScore=0.0000;MLEAC=1;MLEAF=0.167;MQ=59.72;MQ0=0;MQRankSum=-0.239;QD=0.88;ReadPosRankSum=-2.373	GT:AD:DP:GQ:MLPSAC:MLPSAF:PL	0/0/0/0/0/1:95,6:101:71:1:0.167:115,0,71,2147483647,2147483647,2147483647,2147483647											GATK	3002	gi|460409552|ref|XP_004250202.1|	PREDICTED: ATP-dependent RNA helicase SUPV3L1, mitochondrial-like isoform 2 [Solanum lycopersicum]	AT5G39840.1	ATP-dependent RNA helicase, mitochondrial, putative		ATP-dependent RNA helicase, mitochondrial, putative; FUNCTIONS IN: helicase activity, ATP-dependent RNA helicase activity, nucleic acid binding, ATP binding; INVOLVED IN: biological_process unknown; LOCATED IN: mitochondrion; EXPRESSED IN: 14 plant structures; EXPRESSED DURING: 7 growth stages; CONTAINS InterPro DOMAIN/s: Mitochondrial degradasome RNA helicase subunit C-terminal (InterPro:IPR0221…
Sp1_comp329755_c0_seq2	2527	.	G	A	161.9		AC=1;AF=0.167;AN=6;BaseQRankSum=0.654;DP=127;Dels=0.00;FS=3.085;HaplotypeScore=2.9977;MLEAC=1;MLEAF=0.167;MQ=59.81;MQ0=0;MQRankSum=-2.425;QD=1.27;ReadPosRankSum=0.189	GT:AD:DP:GQ:MLPSAC:MLPSAF:PL	0/0/0/0/0/1:118,9:127:82:1:0.167:188,0,82,2147483647,2147483647,2147483647,2147483647											GATK	3002	gi|460409552|ref|XP_004250202.1|	PREDICTED: ATP-dependent RNA helicase SUPV3L1, mitochondrial-like isoform 2 [Solanum lycopersicum]	AT5G39840.1	ATP-dependent RNA helicase, mitochondrial, putative		ATP-dependent RNA helicase, mitochondrial, putative; FUNCTIONS IN: helicase activity, ATP-dependent RNA helicase activity, nucleic acid binding, ATP binding; INVOLVED IN: biological_process unknown; LOCATED IN: mitochondrion; EXPRESSED IN: 14 plant structures; EXPRESSED DURING: 7 growth stages; CONTAINS InterPro DOMAIN/s: Mitochondrial degradasome RNA helicase subunit C-terminal (InterPro:IPR0221…
Sp1_comp329755_c0_seq2	2560	.	C	T	997.91		AC=2;AF=0.333;AN=6;BaseQRankSum=0.038;DP=117;Dels=0.00;FS=4.942;HaplotypeScore=49.4316;MLEAC=2;MLEAF=0.333;MQ=60.00;MQ0=0;MQRankSum=0.771;QD=8.53;ReadPosRankSum=1.392	GT:AD:DP:GQ:MLPSAC:MLPSAF:PL	0/0/0/0/1/1:80,37:117:32:2:0.333:1024,36,0,32,123,2147483647,2147483647											GATK	3002	gi|460409552|ref|XP_004250202.1|	PREDICTED: ATP-dependent RNA helicase SUPV3L1, mitochondrial-like isoform 2 [Solanum lycopersicum]	AT5G39840.1	ATP-dependent RNA helicase, mitochondrial, putative		ATP-dependent RNA helicase, mitochondrial, putative; FUNCTIONS IN: helicase activity, ATP-dependent RNA helicase activity, nucleic acid binding, ATP binding; INVOLVED IN: biological_process unknown; LOCATED IN: mitochondrion; EXPRESSED IN: 14 plant structures; EXPRESSED DURING: 7 growth stages; CONTAINS InterPro DOMAIN/s: Mitochondrial degradasome RNA helicase subunit C-terminal (InterPro:IPR0221…
Sp1_comp329755_c0_seq2	257	.	T	C	1010.27	PASS	AC=3;AF=0.500;AN=6;BaseQRankSum=-0.056;DP=62;Dels=0.00;FS=3.414;HaplotypeScore=0.0000;MLEAC=3;MLEAF=0.500;MQ=59.80;MQ0=0;MQRankSum=-0.762;QD=16.29;ReadPosRankSum=-0.917	GT:AD:DP:GQ:MLPSAC:MLPSAF:PL	0/0/0/1/1/1:29,33:62:11:3:0.500:1036,86,20,0,11,65,2147483647											GATK	3002	gi|460409552|ref|XP_004250202.1|	PREDICTED: ATP-dependent RNA helicase SUPV3L1, mitochondrial-like isoform 2 [Solanum lycopersicum]	AT5G39840.1	ATP-dependent RNA helicase, mitochondrial, putative		ATP-dependent RNA helicase, mitochondrial, putative; FUNCTIONS IN: helicase activity, ATP-dependent RNA helicase activity, nucleic acid binding, ATP binding; INVOLVED IN: biological_process unknown; LOCATED IN: mitochondrion; EXPRESSED IN: 14 plant structures; EXPRESSED DURING: 7 growth stages; CONTAINS InterPro DOMAIN/s: Mitochondrial degradasome RNA helicase subunit C-terminal (InterPro:IPR0221…
Sp1_comp329755_c0_seq2	2621	.	T	A	120.9		AC=1;AF=0.167;AN=6;BaseQRankSum=-0.063;DP=129;Dels=0.00;FS=3.550;HaplotypeScore=2.8614;MLEAC=1;MLEAF=0.167;MQ=59.86;MQ0=0;MQRankSum=0.629;QD=0.94;ReadPosRankSum=-0.325	GT:AD:DP:GQ:MLPSAC:MLPSAF:PL	0/0/0/0/0/1:122,7:129:84:1:0.167:147,0,84,2147483647,2147483647,2147483647,2147483647											GATK	3002	gi|460409552|ref|XP_004250202.1|	PREDICTED: ATP-dependent RNA helicase SUPV3L1, mitochondrial-like isoform 2 [Solanum lycopersicum]	AT5G39840.1	ATP-dependent RNA helicase, mitochondrial, putative		ATP-dependent RNA helicase, mitochondrial, putative; FUNCTIONS IN: helicase activity, ATP-dependent RNA helicase activity, nucleic acid binding, ATP binding; INVOLVED IN: biological_process unknown; LOCATED IN: mitochondrion; EXPRESSED IN: 14 plant structures; EXPRESSED DURING: 7 growth stages; CONTAINS InterPro DOMAIN/s: Mitochondrial degradasome RNA helicase subunit C-terminal (InterPro:IPR0221…
Sp1_comp329755_c0_seq2	2731	.	A	T	679.03	PASS	AC=2;AF=0.333;AN=6;BaseQRankSum=-1.940;DP=88;Dels=0.00;FS=4.539;HaplotypeScore=0.7340;MLEAC=2;MLEAF=0.333;MQ=60.00;MQ0=0;MQRankSum=1.071;QD=7.72;ReadPosRankSum=-0.506	GT:AD:DP:GQ:MLPSAC:MLPSAF:PL	0/0/0/0/1/1:60,28:88:16:2:0.333:705,24,0,16,66,2147483647,2147483647											GATK	3002	gi|460409552|ref|XP_004250202.1|	PREDICTED: ATP-dependent RNA helicase SUPV3L1, mitochondrial-like isoform 2 [Solanum lycopersicum]	AT5G39840.1	ATP-dependent RNA helicase, mitochondrial, putative		ATP-dependent RNA helicase, mitochondrial, putative; FUNCTIONS IN: helicase activity, ATP-dependent RNA helicase activity, nucleic acid binding, ATP binding; INVOLVED IN: biological_process unknown; LOCATED IN: mitochondrion; EXPRESSED IN: 14 plant structures; EXPRESSED DURING: 7 growth stages; CONTAINS InterPro DOMAIN/s: Mitochondrial degradasome RNA helicase subunit C-terminal (InterPro:IPR0221…
Sp1_comp329755_c0_seq2	280	.	G	C	201.92	PASS	AC=1;AF=0.167;AN=6;BaseQRankSum=0.120;DP=62;Dels=0.00;FS=1.379;HaplotypeScore=8.9971;MLEAC=1;MLEAF=0.167;MQ=60.00;MQ0=0;MQRankSum=0.160;QD=3.26;ReadPosRankSum=1.759	GT:AD:DP:GQ:MLPSAC:MLPSAF:PL	0/0/0/0/0/1:53,9:62:23:1:0.167:228,0,23,71,2147483647,2147483647,2147483647											GATK	3002	gi|460409552|ref|XP_004250202.1|	PREDICTED: ATP-dependent RNA helicase SUPV3L1, mitochondrial-like isoform 2 [Solanum lycopersicum]	AT5G39840.1	ATP-dependent RNA helicase, mitochondrial, putative		ATP-dependent RNA helicase, mitochondrial, putative; FUNCTIONS IN: helicase activity, ATP-dependent RNA helicase activity, nucleic acid binding, ATP binding; INVOLVED IN: biological_process unknown; LOCATED IN: mitochondrion; EXPRESSED IN: 14 plant structures; EXPRESSED DURING: 7 growth stages; CONTAINS InterPro DOMAIN/s: Mitochondrial degradasome RNA helicase subunit C-terminal (InterPro:IPR0221…
Sp1_comp329755_c0_seq2	2836	.	A	T	802.99	PASS	AC=6;AF=1.00;AN=6;DP=22;Dels=0.00;FS=0.000;HaplotypeScore=0.0000;MLEAC=6;MLEAF=1.00;MQ=59.18;MQ0=0;QD=28.11	GT:AD:DP:GQ:MLPSAC:MLPSAF:PL	1/1/1/1/1/1:0,22:22:17:6:1.00:829,163,100,63,37,17,0											GATK	3002	gi|460409552|ref|XP_004250202.1|	PREDICTED: ATP-dependent RNA helicase SUPV3L1, mitochondrial-like isoform 2 [Solanum lycopersicum]	AT5G39840.1	ATP-dependent RNA helicase, mitochondrial, putative		ATP-dependent RNA helicase, mitochondrial, putative; FUNCTIONS IN: helicase activity, ATP-dependent RNA helicase activity, nucleic acid binding, ATP binding; INVOLVED IN: biological_process unknown; LOCATED IN: mitochondrion; EXPRESSED IN: 14 plant structures; EXPRESSED DURING: 7 growth stages; CONTAINS InterPro DOMAIN/s: Mitochondrial degradasome RNA helicase subunit C-terminal (InterPro:IPR0221…
Sp1_comp329755_c0_seq2	343	.	A	G	134.04	PASS	AC=1;AF=0.167;AN=6;BaseQRankSum=0.336;DP=46;Dels=0.00;FS=0.000;HaplotypeScore=2.8441;MLEAC=1;MLEAF=0.167;MQ=60.00;MQ0=0;MQRankSum=0.795;QD=2.91;ReadPosRankSum=-1.804	GT:AD:DP:GQ:MLPSAC:MLPSAF:PL	0/0/0/0/0/1:39,7:46:15:1:0.167:160,0,15,47,99,2147483647,2147483647											GATK	3002	gi|460409552|ref|XP_004250202.1|	PREDICTED: ATP-dependent RNA helicase SUPV3L1, mitochondrial-like isoform 2 [Solanum lycopersicum]	AT5G39840.1	ATP-dependent RNA helicase, mitochondrial, putative		ATP-dependent RNA helicase, mitochondrial, putative; FUNCTIONS IN: helicase activity, ATP-dependent RNA helicase activity, nucleic acid binding, ATP binding; INVOLVED IN: biological_process unknown; LOCATED IN: mitochondrion; EXPRESSED IN: 14 plant structures; EXPRESSED DURING: 7 growth stages; CONTAINS InterPro DOMAIN/s: Mitochondrial degradasome RNA helicase subunit C-terminal (InterPro:IPR0221…
Sp1_comp329755_c0_seq2	364	.	G	A	106.97	PASS	AC=1;AF=0.167;AN=6;BaseQRankSum=0.735;DP=44;Dels=0.00;FS=0.000;HaplotypeScore=6.9882;MLEAC=1;MLEAF=0.167;MQ=60.00;MQ0=0;MQRankSum=1.282;QD=2.43;ReadPosRankSum=1.043	GT:AD:DP:GQ:MLPSAC:MLPSAF:PL	0/0/0/0/0/1:38,6:44:18:1:0.167:133,0,18,52,105,2147483647,2147483647											GATK	3002	gi|460409552|ref|XP_004250202.1|	PREDICTED: ATP-dependent RNA helicase SUPV3L1, mitochondrial-like isoform 2 [Solanum lycopersicum]	AT5G39840.1	ATP-dependent RNA helicase, mitochondrial, putative		ATP-dependent RNA helicase, mitochondrial, putative; FUNCTIONS IN: helicase activity, ATP-dependent RNA helicase activity, nucleic acid binding, ATP binding; INVOLVED IN: biological_process unknown; LOCATED IN: mitochondrion; EXPRESSED IN: 14 plant structures; EXPRESSED DURING: 7 growth stages; CONTAINS InterPro DOMAIN/s: Mitochondrial degradasome RNA helicase subunit C-terminal (InterPro:IPR0221…
Sp1_comp329755_c0_seq2	404	.	C	G	136.17	PASS	AC=1;AF=0.167;AN=6;BaseQRankSum=-2.042;DP=49;Dels=0.00;FS=0.000;HaplotypeScore=8.9461;MLEAC=1;MLEAF=0.167;MQ=60.00;MQ0=0;MQRankSum=1.177;QD=2.78;ReadPosRankSum=-0.636	GT:AD:DP:GQ:MLPSAC:MLPSAF:PL	0/0/0/0/0/1:41,8:49:12:1:0.167:162,0,12,40,87,2147483647,2147483647											GATK	3002	gi|460409552|ref|XP_004250202.1|	PREDICTED: ATP-dependent RNA helicase SUPV3L1, mitochondrial-like isoform 2 [Solanum lycopersicum]	AT5G39840.1	ATP-dependent RNA helicase, mitochondrial, putative		ATP-dependent RNA helicase, mitochondrial, putative; FUNCTIONS IN: helicase activity, ATP-dependent RNA helicase activity, nucleic acid binding, ATP binding; INVOLVED IN: biological_process unknown; LOCATED IN: mitochondrion; EXPRESSED IN: 14 plant structures; EXPRESSED DURING: 7 growth stages; CONTAINS InterPro DOMAIN/s: Mitochondrial degradasome RNA helicase subunit C-terminal (InterPro:IPR0221…
Sp1_comp329755_c0_seq2	473	.	T	C	128.96	PASS	AC=1;AF=0.167;AN=6;BaseQRankSum=1.449;DP=50;Dels=0.00;FS=4.051;HaplotypeScore=6.7858;MLEAC=1;MLEAF=0.167;MQ=59.64;MQ0=0;MQRankSum=0.320;QD=2.58;ReadPosRankSum=0.717	GT:AD:DP:GQ:MLPSAC:MLPSAF:PL	0/0/0/0/0/1:43,7:50:19:1:0.167:155,0,19,54,109,2147483647,2147483647											GATK	3002	gi|460409552|ref|XP_004250202.1|	PREDICTED: ATP-dependent RNA helicase SUPV3L1, mitochondrial-like isoform 2 [Solanum lycopersicum]	AT5G39840.1	ATP-dependent RNA helicase, mitochondrial, putative		ATP-dependent RNA helicase, mitochondrial, putative; FUNCTIONS IN: helicase activity, ATP-dependent RNA helicase activity, nucleic acid binding, ATP binding; INVOLVED IN: biological_process unknown; LOCATED IN: mitochondrion; EXPRESSED IN: 14 plant structures; EXPRESSED DURING: 7 growth stages; CONTAINS InterPro DOMAIN/s: Mitochondrial degradasome RNA helicase subunit C-terminal (InterPro:IPR0221…
Sp1_comp329755_c0_seq2	633	.	T	G	522.51	PASS	AC=3;AF=0.500;AN=6;BaseQRankSum=-0.066;DP=46;Dels=0.00;FS=0.000;HaplotypeScore=8.9963;MLEAC=3;MLEAF=0.500;MQ=59.51;MQ0=0;MQRankSum=0.066;QD=11.36;ReadPosRankSum=-1.999	GT:AD:DP:GQ:MLPSAC:MLPSAF:PL	0/0/0/1/1/1:23,23:46:10:3:0.500:548,53,10,0,13,61,2147483647											GATK	3002	gi|460409552|ref|XP_004250202.1|	PREDICTED: ATP-dependent RNA helicase SUPV3L1, mitochondrial-like isoform 2 [Solanum lycopersicum]	AT5G39840.1	ATP-dependent RNA helicase, mitochondrial, putative		ATP-dependent RNA helicase, mitochondrial, putative; FUNCTIONS IN: helicase activity, ATP-dependent RNA helicase activity, nucleic acid binding, ATP binding; INVOLVED IN: biological_process unknown; LOCATED IN: mitochondrion; EXPRESSED IN: 14 plant structures; EXPRESSED DURING: 7 growth stages; CONTAINS InterPro DOMAIN/s: Mitochondrial degradasome RNA helicase subunit C-terminal (InterPro:IPR0221…
Sp1_comp329755_c0_seq2	674	.	C	T	203.04	PASS	AC=1;AF=0.167;AN=6;BaseQRankSum=-0.328;DP=50;Dels=0.00;FS=0.000;HaplotypeScore=0.9995;MLEAC=1;MLEAF=0.167;MQ=60.00;MQ0=0;MQRankSum=0.101;QD=4.06;ReadPosRankSum=-0.379	GT:AD:DP:GQ:MLPSAC:MLPSAF:PL	0/0/0/0/0/1:41,9:50:15:1:0.167:229,0,15,51,111,2147483647,2147483647											GATK	3002	gi|460409552|ref|XP_004250202.1|	PREDICTED: ATP-dependent RNA helicase SUPV3L1, mitochondrial-like isoform 2 [Solanum lycopersicum]	AT5G39840.1	ATP-dependent RNA helicase, mitochondrial, putative		ATP-dependent RNA helicase, mitochondrial, putative; FUNCTIONS IN: helicase activity, ATP-dependent RNA helicase activity, nucleic acid binding, ATP binding; INVOLVED IN: biological_process unknown; LOCATED IN: mitochondrion; EXPRESSED IN: 14 plant structures; EXPRESSED DURING: 7 growth stages; CONTAINS InterPro DOMAIN/s: Mitochondrial degradasome RNA helicase subunit C-terminal (InterPro:IPR0221…
Sp1_comp329755_c0_seq2	698	.	T	C	442.24	PASS	AC=2;AF=0.333;AN=6;BaseQRankSum=-1.716;DP=53;Dels=0.00;FS=0.000;HaplotypeScore=0.0000;MLEAC=2;MLEAF=0.333;MQ=60.00;MQ0=0;MQRankSum=-1.215;QD=8.34;ReadPosRankSum=0.158	GT:AD:DP:GQ:MLPSAC:MLPSAF:PL	0/0/0/0/1/1:34,19:53:13:2:0.333:468,13,0,15,54,139,2147483647											GATK	3002	gi|460409552|ref|XP_004250202.1|	PREDICTED: ATP-dependent RNA helicase SUPV3L1, mitochondrial-like isoform 2 [Solanum lycopersicum]	AT5G39840.1	ATP-dependent RNA helicase, mitochondrial, putative		ATP-dependent RNA helicase, mitochondrial, putative; FUNCTIONS IN: helicase activity, ATP-dependent RNA helicase activity, nucleic acid binding, ATP binding; INVOLVED IN: biological_process unknown; LOCATED IN: mitochondrion; EXPRESSED IN: 14 plant structures; EXPRESSED DURING: 7 growth stages; CONTAINS InterPro DOMAIN/s: Mitochondrial degradasome RNA helicase subunit C-terminal (InterPro:IPR0221…
Sp1_comp329755_c0_seq2	749	.	T	A	172.92	PASS	AC=1;AF=0.167;AN=6;BaseQRankSum=-0.617;DP=52;Dels=0.00;FS=1.491;HaplotypeScore=0.0000;MLEAC=1;MLEAF=0.167;MQ=60.00;MQ0=0;MQRankSum=0.670;QD=3.33;ReadPosRankSum=-0.295	GT:AD:DP:GQ:MLPSAC:MLPSAF:PL	0/0/0/0/0/1:45,7:52:23:1:0.167:199,0,23,66,2147483647,2147483647,2147483647											GATK	3002	gi|460409552|ref|XP_004250202.1|	PREDICTED: ATP-dependent RNA helicase SUPV3L1, mitochondrial-like isoform 2 [Solanum lycopersicum]	AT5G39840.1	ATP-dependent RNA helicase, mitochondrial, putative		ATP-dependent RNA helicase, mitochondrial, putative; FUNCTIONS IN: helicase activity, ATP-dependent RNA helicase activity, nucleic acid binding, ATP binding; INVOLVED IN: biological_process unknown; LOCATED IN: mitochondrion; EXPRESSED IN: 14 plant structures; EXPRESSED DURING: 7 growth stages; CONTAINS InterPro DOMAIN/s: Mitochondrial degradasome RNA helicase subunit C-terminal (InterPro:IPR0221…
Sp1_comp329755_c0_seq2	770	.	G	T	149.07	PASS	AC=1;AF=0.167;AN=6;BaseQRankSum=-1.307;DP=40;Dels=0.00;FS=1.635;HaplotypeScore=0.0000;MLEAC=1;MLEAF=0.167;MQ=60.00;MQ0=0;MQRankSum=-0.057;QD=3.73;ReadPosRankSum=-0.852	GT:AD:DP:GQ:MLPSAC:MLPSAF:PL	0/0/0/0/0/1:34,6:40:14:1:0.167:175,0,14,45,95,2147483647,2147483647											GATK	3002	gi|460409552|ref|XP_004250202.1|	PREDICTED: ATP-dependent RNA helicase SUPV3L1, mitochondrial-like isoform 2 [Solanum lycopersicum]	AT5G39840.1	ATP-dependent RNA helicase, mitochondrial, putative		ATP-dependent RNA helicase, mitochondrial, putative; FUNCTIONS IN: helicase activity, ATP-dependent RNA helicase activity, nucleic acid binding, ATP binding; INVOLVED IN: biological_process unknown; LOCATED IN: mitochondrion; EXPRESSED IN: 14 plant structures; EXPRESSED DURING: 7 growth stages; CONTAINS InterPro DOMAIN/s: Mitochondrial degradasome RNA helicase subunit C-terminal (InterPro:IPR0221…
Sp1_comp329755_c0_seq2	938	.	G	A	55.91		AC=1;AF=0.167;AN=6;BaseQRankSum=1.041;DP=44;Dels=0.00;FS=1.981;HaplotypeScore=0.9997;MLEAC=1;MLEAF=0.167;MQ=59.51;MQ0=0;MQRankSum=1.041;QD=1.27;ReadPosRankSum=0.469	GT:AD:DP:GQ:MLPSAC:MLPSAF:PL	0/0/0/0/0/1:40,4:44:30:1:0.167:82,0,30,74,2147483647,2147483647,2147483647											GATK	3002	gi|460409552|ref|XP_004250202.1|	PREDICTED: ATP-dependent RNA helicase SUPV3L1, mitochondrial-like isoform 2 [Solanum lycopersicum]	AT5G39840.1	ATP-dependent RNA helicase, mitochondrial, putative		ATP-dependent RNA helicase, mitochondrial, putative; FUNCTIONS IN: helicase activity, ATP-dependent RNA helicase activity, nucleic acid binding, ATP binding; INVOLVED IN: biological_process unknown; LOCATED IN: mitochondrion; EXPRESSED IN: 14 plant structures; EXPRESSED DURING: 7 growth stages; CONTAINS InterPro DOMAIN/s: Mitochondrial degradasome RNA helicase subunit C-terminal (InterPro:IPR0221…
Sp1_comp329757_c0_seq4	1004	.	C	T	97	.	DP=51;VDB=0.0118;AF1=0.5;AC1=1;DP4=2,4,10,6;MQ=30;FQ=88.7;PV4=0.35,7.8e-15,0.024,0.045	GT:PL:GQ	0/1:127,0,116:99	Sp1_comp329757_c0_seq4	1004	.	C	T	2493.9		AC=5;AF=0.833;AN=6;BaseQRankSum=0.090;DP=94;Dels=0.00;FS=1.382;HaplotypeScore=121.7800;MLEAC=5;MLEAF=0.833;MQ=59.48;MQ0=0;MQRankSum=1.208;QD=26.53;ReadPosRankSum=-0.051	GT:AD:DP:GQ:MLPSAC:MLPSAF:PL	0/1/1/1/1/1:9,85:94:40:5:0.833:2520,391,209,106,40,0,209	SG	1610	gi|502137111|ref|XP_004502972.1|	PREDICTED: psbP domain-containing protein 2, chloroplastic-like [Cicer arietinum]	AT2G28605.1	Photosystem II reaction center PsbP family protein	Encodes a PsbP domain-OEC23 like protein localized in thylakoid (peripheral-lumenal side).	Photosystem II reaction center PsbP family protein; FUNCTIONS IN: calcium ion binding; INVOLVED IN: photosynthesis; LOCATED IN: thylakoid, chloroplast; EXPRESSED IN: 21 plant structures; EXPRESSED DURING: 13 growth stages; CONTAINS InterPro DOMAIN/s: Photosystem II oxygen evolving complex protein PsbP (InterPro:IPR002683), Mog1/PsbP/DUF1795, alpha/beta/alpha sandwich (InterPro:IPR016124), Mog1/Ps…
Sp1_comp329757_c0_seq4	111	.	C	A	225	.	DP=149;VDB=0.0244;AF1=0.5;AC1=1;DP4=43,13,63,22;MQ=45;FQ=225;PV4=0.84,0.32,4.7e-07,1	GT:PL:GQ	0/1:255,0,255:99	Sp1_comp329757_c0_seq4	111	.	C	A	3004.11	PASS	AC=4;AF=0.667;AN=6;BaseQRankSum=-0.673;DP=164;Dels=0.00;FS=2.405;HaplotypeScore=2.7267;MLEAC=4;MLEAF=0.667;MQ=59.94;MQ0=0;MQRankSum=-0.299;QD=18.32;ReadPosRankSum=0.479	GT:AD:DP:GQ:MLPSAC:MLPSAF:PL	0/0/1/1/1/1:58,106:164:13:4:0.667:3030,298,96,13,0,75,2147483647	SG	1610	gi|502137111|ref|XP_004502972.1|	PREDICTED: psbP domain-containing protein 2, chloroplastic-like [Cicer arietinum]	AT2G28605.1	Photosystem II reaction center PsbP family protein	Encodes a PsbP domain-OEC23 like protein localized in thylakoid (peripheral-lumenal side).	Photosystem II reaction center PsbP family protein; FUNCTIONS IN: calcium ion binding; INVOLVED IN: photosynthesis; LOCATED IN: thylakoid, chloroplast; EXPRESSED IN: 21 plant structures; EXPRESSED DURING: 13 growth stages; CONTAINS InterPro DOMAIN/s: Photosystem II oxygen evolving complex protein PsbP (InterPro:IPR002683), Mog1/PsbP/DUF1795, alpha/beta/alpha sandwich (InterPro:IPR016124), Mog1/Ps…
Sp1_comp329757_c0_seq4	1417	.	C	T	5.46	.	DP=34;VDB=0.0199;AF1=0.4999;AC1=1;DP4=6,23,1,3;MQ=46;FQ=7.8;PV4=1,1,0.028,1	GT:PL:GQ	0/1:34,0,255:34	Sp1_comp329757_c0_seq4	1417	.	C	T	103.55	PASS	AC=1;AF=0.167;AN=6;BaseQRankSum=1.485;DP=36;Dels=0.00;FS=0.000;HaplotypeScore=4.8314;MLEAC=1;MLEAF=0.167;MQ=60.00;MQ0=0;MQRankSum=1.133;QD=2.88;ReadPosRankSum=1.535	GT:AD:DP:GQ:MLPSAC:MLPSAF:PL	0/0/0/0/0/1:32,4:36:8:1:0.167:129,0,8,27,59,119,2147483647	SG	1610	gi|502137111|ref|XP_004502972.1|	PREDICTED: psbP domain-containing protein 2, chloroplastic-like [Cicer arietinum]	AT2G28605.1	Photosystem II reaction center PsbP family protein	Encodes a PsbP domain-OEC23 like protein localized in thylakoid (peripheral-lumenal side).	Photosystem II reaction center PsbP family protein; FUNCTIONS IN: calcium ion binding; INVOLVED IN: photosynthesis; LOCATED IN: thylakoid, chloroplast; EXPRESSED IN: 21 plant structures; EXPRESSED DURING: 13 growth stages; CONTAINS InterPro DOMAIN/s: Photosystem II oxygen evolving complex protein PsbP (InterPro:IPR002683), Mog1/PsbP/DUF1795, alpha/beta/alpha sandwich (InterPro:IPR016124), Mog1/Ps…
Sp1_comp329757_c0_seq4	1419	.	T	A	46	.	DP=36;VDB=0.0392;AF1=0.5;AC1=1;DP4=3,22,5,5;MQ=46;FQ=49;PV4=0.027,9.2e-13,0.17,1	GT:PL:GQ	0/1:76,0,254:79	Sp1_comp329757_c0_seq4	1419	.	T	A	216.16	PASS	AC=2;AF=0.333;AN=6;BaseQRankSum=1.146;DP=38;Dels=0.00;FS=10.401;HaplotypeScore=4.9986;MLEAC=2;MLEAF=0.333;MQ=60.00;MQ0=0;MQRankSum=0.648;QD=5.69;ReadPosRankSum=0.714	GT:AD:DP:GQ:MLPSAC:MLPSAF:PL	0/0/0/0/1/1:26,11:38:2:2:0.333:240,2,0,13,39,93,2147483647	SG	1610	gi|502137111|ref|XP_004502972.1|	PREDICTED: psbP domain-containing protein 2, chloroplastic-like [Cicer arietinum]	AT2G28605.1	Photosystem II reaction center PsbP family protein	Encodes a PsbP domain-OEC23 like protein localized in thylakoid (peripheral-lumenal side).	Photosystem II reaction center PsbP family protein; FUNCTIONS IN: calcium ion binding; INVOLVED IN: photosynthesis; LOCATED IN: thylakoid, chloroplast; EXPRESSED IN: 21 plant structures; EXPRESSED DURING: 13 growth stages; CONTAINS InterPro DOMAIN/s: Photosystem II oxygen evolving complex protein PsbP (InterPro:IPR002683), Mog1/PsbP/DUF1795, alpha/beta/alpha sandwich (InterPro:IPR016124), Mog1/Ps…
Sp1_comp329757_c0_seq4	1482	.	G	T	84.1	.	DP=34;VDB=0.0392;AF1=1;AC1=2;DP4=0,0,5,2;MQ=50;FQ=-48	GT:PL:GQ	1/1:117,21,0:39	Sp1_comp329757_c0_seq4	1482	.	G	T	949.95	PASS	AC=6;AF=1.00;AN=6;DP=34;Dels=0.00;FS=0.000;HaplotypeScore=0.9665;MLEAC=6;MLEAF=1.00;MQ=60.00;MQ0=0;QD=27.94	GT:AD:DP:GQ:MLPSAC:MLPSAF:PL	1/1/1/1/1/1:0,33:34:20:6:1.00:976,194,119,75,44,20,0	SG	1610	gi|502137111|ref|XP_004502972.1|	PREDICTED: psbP domain-containing protein 2, chloroplastic-like [Cicer arietinum]	AT2G28605.1	Photosystem II reaction center PsbP family protein	Encodes a PsbP domain-OEC23 like protein localized in thylakoid (peripheral-lumenal side).	Photosystem II reaction center PsbP family protein; FUNCTIONS IN: calcium ion binding; INVOLVED IN: photosynthesis; LOCATED IN: thylakoid, chloroplast; EXPRESSED IN: 21 plant structures; EXPRESSED DURING: 13 growth stages; CONTAINS InterPro DOMAIN/s: Photosystem II oxygen evolving complex protein PsbP (InterPro:IPR002683), Mog1/PsbP/DUF1795, alpha/beta/alpha sandwich (InterPro:IPR016124), Mog1/Ps…
Sp1_comp329757_c0_seq4	259	.	C	T	177	.	DP=170;VDB=0.0365;AF1=0.5;AC1=1;DP4=37,44,45,41;MQ=42;FQ=180;PV4=0.44,4.2e-60,2.6e-05,1	GT:PL:GQ	0/1:207,0,255:99	Sp1_comp329757_c0_seq4	259	.	C	T	3151.9		AC=3;AF=0.500;AN=6;BaseQRankSum=-0.110;DP=190;Dels=0.00;FS=1.126;HaplotypeScore=64.9578;MLEAC=3;MLEAF=0.500;MQ=60.00;MQ0=0;MQRankSum=-0.878;QD=16.59;ReadPosRankSum=0.952	GT:AD:DP:GQ:MLPSAC:MLPSAF:PL	0/0/0/1/1/1:98,92:190:36:3:0.500:3178,236,51,0,36,201,2147483647	SG	1610	gi|502137111|ref|XP_004502972.1|	PREDICTED: psbP domain-containing protein 2, chloroplastic-like [Cicer arietinum]	AT2G28605.1	Photosystem II reaction center PsbP family protein	Encodes a PsbP domain-OEC23 like protein localized in thylakoid (peripheral-lumenal side).	Photosystem II reaction center PsbP family protein; FUNCTIONS IN: calcium ion binding; INVOLVED IN: photosynthesis; LOCATED IN: thylakoid, chloroplast; EXPRESSED IN: 21 plant structures; EXPRESSED DURING: 13 growth stages; CONTAINS InterPro DOMAIN/s: Photosystem II oxygen evolving complex protein PsbP (InterPro:IPR002683), Mog1/PsbP/DUF1795, alpha/beta/alpha sandwich (InterPro:IPR016124), Mog1/Ps…
Sp1_comp329757_c0_seq4	293	.	G	A	60	.	DP=194;VDB=0.0244;AF1=0.5;AC1=1;DP4=20,17,7,7;MQ=42;FQ=63;PV4=1,8.2e-10,0.0019,1	GT:PL:GQ	0/1:90,0,255:93	Sp1_comp329757_c0_seq4	293	.	G	A	433.67		AC=2;AF=0.333;AN=6;BaseQRankSum=0.419;DP=211;Dels=0.00;FS=0.744;HaplotypeScore=227.4533;MLEAC=2;MLEAF=0.333;MQ=60.00;MQ0=0;MQRankSum=0.239;QD=2.06;ReadPosRankSum=1.141	GT:AD:DP:GQ:MLPSAC:MLPSAF:PL	0/0/0/0/1/1:182,29:211:3:2:0.333:458,3,0,27,84,2147483647,2147483647	SG	1610	gi|502137111|ref|XP_004502972.1|	PREDICTED: psbP domain-containing protein 2, chloroplastic-like [Cicer arietinum]	AT2G28605.1	Photosystem II reaction center PsbP family protein	Encodes a PsbP domain-OEC23 like protein localized in thylakoid (peripheral-lumenal side).	Photosystem II reaction center PsbP family protein; FUNCTIONS IN: calcium ion binding; INVOLVED IN: photosynthesis; LOCATED IN: thylakoid, chloroplast; EXPRESSED IN: 21 plant structures; EXPRESSED DURING: 13 growth stages; CONTAINS InterPro DOMAIN/s: Photosystem II oxygen evolving complex protein PsbP (InterPro:IPR002683), Mog1/PsbP/DUF1795, alpha/beta/alpha sandwich (InterPro:IPR016124), Mog1/Ps…
Sp1_comp329757_c0_seq4	614	.	G	A	115	.	DP=225;VDB=0.0392;AF1=0.5;AC1=1;DP4=15,18,30,43;MQ=40;FQ=118;PV4=0.68,2.2e-54,1,0.42	GT:PL:GQ	0/1:145,0,252:99	Sp1_comp329757_c0_seq4	614	.	G	A	6864.9	PASS	AC=5;AF=0.833;AN=6;BaseQRankSum=0.678;DP=241;Dels=0.00;FS=2.275;HaplotypeScore=2.6670;MLEAC=5;MLEAF=0.833;MQ=59.88;MQ0=0;MQRankSum=0.252;QD=28.49;ReadPosRankSum=0.129	GT:AD:DP:GQ:MLPSAC:MLPSAF:PL	0/1/1/1/1/1:37,204:241:73:5:0.833:6891,1041,521,241,73,0,1028	SG	1610	gi|502137111|ref|XP_004502972.1|	PREDICTED: psbP domain-containing protein 2, chloroplastic-like [Cicer arietinum]	AT2G28605.1	Photosystem II reaction center PsbP family protein	Encodes a PsbP domain-OEC23 like protein localized in thylakoid (peripheral-lumenal side).	Photosystem II reaction center PsbP family protein; FUNCTIONS IN: calcium ion binding; INVOLVED IN: photosynthesis; LOCATED IN: thylakoid, chloroplast; EXPRESSED IN: 21 plant structures; EXPRESSED DURING: 13 growth stages; CONTAINS InterPro DOMAIN/s: Photosystem II oxygen evolving complex protein PsbP (InterPro:IPR002683), Mog1/PsbP/DUF1795, alpha/beta/alpha sandwich (InterPro:IPR016124), Mog1/Ps…
Sp1_comp329757_c0_seq4	636	.	A	C	222	.	DP=206;VDB=0.0322;AF1=1;AC1=2;DP4=0,0,48,39;MQ=43;FQ=-282	GT:PL:GQ	1/1:255,255,0:99	Sp1_comp329757_c0_seq4	636	.	A	C	4053.9		AC=6;AF=1.00;AN=6;DP=215;Dels=0.00;FS=0.000;HaplotypeScore=28.9570;MLEAC=6;MLEAF=1.00;MQ=60.00;MQ0=0;QD=18.86	GT:AD:DP:GQ:MLPSAC:MLPSAF:PL	1/1/1/1/1/1:0,215:215:79:6:1.00:4080,778,477,301,176,79,0	SG	1610	gi|502137111|ref|XP_004502972.1|	PREDICTED: psbP domain-containing protein 2, chloroplastic-like [Cicer arietinum]	AT2G28605.1	Photosystem II reaction center PsbP family protein	Encodes a PsbP domain-OEC23 like protein localized in thylakoid (peripheral-lumenal side).	Photosystem II reaction center PsbP family protein; FUNCTIONS IN: calcium ion binding; INVOLVED IN: photosynthesis; LOCATED IN: thylakoid, chloroplast; EXPRESSED IN: 21 plant structures; EXPRESSED DURING: 13 growth stages; CONTAINS InterPro DOMAIN/s: Photosystem II oxygen evolving complex protein PsbP (InterPro:IPR002683), Mog1/PsbP/DUF1795, alpha/beta/alpha sandwich (InterPro:IPR016124), Mog1/Ps…
Sp1_comp329757_c0_seq4	677	.	T	C	124	.	DP=249;VDB=0.0392;AF1=0.5;AC1=1;DP4=63,87,37,53;MQ=48;FQ=127;PV4=1,1.6e-81,0.11,1	GT:PL:GQ	0/1:154,0,255:99	Sp1_comp329757_c0_seq4	677	.	T	C	2986.96	PASS	AC=2;AF=0.333;AN=6;BaseQRankSum=0.116;DP=249;Dels=0.00;FS=2.235;HaplotypeScore=1.4679;MLEAC=2;MLEAF=0.333;MQ=59.78;MQ0=0;MQRankSum=0.864;QD=12.00;ReadPosRankSum=0.735	GT:AD:DP:GQ:MLPSAC:MLPSAF:PL	0/0/0/0/1/1:151,98:249:19:2:0.333:3013,131,0,19,157,2147483647,2147483647	SG	1610	gi|502137111|ref|XP_004502972.1|	PREDICTED: psbP domain-containing protein 2, chloroplastic-like [Cicer arietinum]	AT2G28605.1	Photosystem II reaction center PsbP family protein	Encodes a PsbP domain-OEC23 like protein localized in thylakoid (peripheral-lumenal side).	Photosystem II reaction center PsbP family protein; FUNCTIONS IN: calcium ion binding; INVOLVED IN: photosynthesis; LOCATED IN: thylakoid, chloroplast; EXPRESSED IN: 21 plant structures; EXPRESSED DURING: 13 growth stages; CONTAINS InterPro DOMAIN/s: Photosystem II oxygen evolving complex protein PsbP (InterPro:IPR002683), Mog1/PsbP/DUF1795, alpha/beta/alpha sandwich (InterPro:IPR016124), Mog1/Ps…
Sp1_comp329757_c0_seq4	915	.	G	T	70	.	DP=146;VDB=0.0322;AF1=0.5;AC1=1;DP4=57,63,14,11;MQ=46;FQ=73;PV4=0.51,1,0.0012,0.38	GT:PL:GQ	0/1:100,0,255:99	Sp1_comp329757_c0_seq4	915	.	G	T	1372.32	PASS	AC=1;AF=0.167;AN=6;BaseQRankSum=-1.142;DP=203;Dels=0.00;FS=0.000;HaplotypeScore=4.7781;MLEAC=1;MLEAF=0.167;MQ=59.68;MQ0=0;MQRankSum=0.371;QD=6.76;ReadPosRankSum=-0.497	GT:AD:DP:GQ:MLPSAC:MLPSAF:PL	0/0/0/0/0/1:152,51:203:10:1:0.167:1398,0,10,118,2147483647,2147483647,2147483647	SG	1610	gi|502137111|ref|XP_004502972.1|	PREDICTED: psbP domain-containing protein 2, chloroplastic-like [Cicer arietinum]	AT2G28605.1	Photosystem II reaction center PsbP family protein	Encodes a PsbP domain-OEC23 like protein localized in thylakoid (peripheral-lumenal side).	Photosystem II reaction center PsbP family protein; FUNCTIONS IN: calcium ion binding; INVOLVED IN: photosynthesis; LOCATED IN: thylakoid, chloroplast; EXPRESSED IN: 21 plant structures; EXPRESSED DURING: 13 growth stages; CONTAINS InterPro DOMAIN/s: Photosystem II oxygen evolving complex protein PsbP (InterPro:IPR002683), Mog1/PsbP/DUF1795, alpha/beta/alpha sandwich (InterPro:IPR016124), Mog1/Ps…
Sp1_comp329757_c0_seq4	969	.	G	A	179	.	DP=102;VDB=0.0393;AF1=1;AC1=2;DP4=0,2,38,50;MQ=37;FQ=-230;PV4=0.51,6.1e-07,0.073,1	GT:PL:GQ	1/1:212,203,0:99	Sp1_comp329757_c0_seq4	969	.	G	A	4397.93	PASS	AC=6;AF=1.00;AN=6;BaseQRankSum=2.717;DP=153;Dels=0.00;FS=8.876;HaplotypeScore=7.6614;MLEAC=6;MLEAF=1.00;MQ=59.56;MQ0=0;MQRankSum=0.075;QD=28.74;ReadPosRankSum=2.601	GT:AD:DP:GQ:MLPSAC:MLPSAF:PL	1/1/1/1/1/1:4,147:153:22:6:1.00:4424,749,432,248,119,22,0	SG	1610	gi|502137111|ref|XP_004502972.1|	PREDICTED: psbP domain-containing protein 2, chloroplastic-like [Cicer arietinum]	AT2G28605.1	Photosystem II reaction center PsbP family protein	Encodes a PsbP domain-OEC23 like protein localized in thylakoid (peripheral-lumenal side).	Photosystem II reaction center PsbP family protein; FUNCTIONS IN: calcium ion binding; INVOLVED IN: photosynthesis; LOCATED IN: thylakoid, chloroplast; EXPRESSED IN: 21 plant structures; EXPRESSED DURING: 13 growth stages; CONTAINS InterPro DOMAIN/s: Photosystem II oxygen evolving complex protein PsbP (InterPro:IPR002683), Mog1/PsbP/DUF1795, alpha/beta/alpha sandwich (InterPro:IPR016124), Mog1/Ps…
Sp1_comp329757_c0_seq4	999	.	G	A	182	.	DP=59;VDB=0.0298;AF1=1;AC1=2;DP4=1,2,25,21;MQ=29;FQ=-109;PV4=0.59,1,0.39,0.2	GT:PL:GQ	1/1:215,82,0:99	Sp1_comp329757_c0_seq4	999	.	G	A	2669.9		AC=5;AF=0.833;AN=6;BaseQRankSum=-0.975;DP=103;Dels=0.00;FS=2.794;HaplotypeScore=81.1867;MLEAC=5;MLEAF=0.833;MQ=59.52;MQ0=0;MQRankSum=0.563;QD=25.92;ReadPosRankSum=-0.730	GT:AD:DP:GQ:MLPSAC:MLPSAF:PL	0/1/1/1/1/1:10,93:103:47:5:0.833:2696,440,236,122,47,0,182	SG	1610	gi|502137111|ref|XP_004502972.1|	PREDICTED: psbP domain-containing protein 2, chloroplastic-like [Cicer arietinum]	AT2G28605.1	Photosystem II reaction center PsbP family protein	Encodes a PsbP domain-OEC23 like protein localized in thylakoid (peripheral-lumenal side).	Photosystem II reaction center PsbP family protein; FUNCTIONS IN: calcium ion binding; INVOLVED IN: photosynthesis; LOCATED IN: thylakoid, chloroplast; EXPRESSED IN: 21 plant structures; EXPRESSED DURING: 13 growth stages; CONTAINS InterPro DOMAIN/s: Photosystem II oxygen evolving complex protein PsbP (InterPro:IPR002683), Mog1/PsbP/DUF1795, alpha/beta/alpha sandwich (InterPro:IPR016124), Mog1/Ps…
Sp1_comp329757_c0_seq4	1052	.	A	T	144.9		AC=1;AF=0.167;AN=6;BaseQRankSum=-0.801;DP=113;Dels=0.00;FS=4.933;HaplotypeScore=4.8594;MLEAC=1;MLEAF=0.167;MQ=59.95;MQ0=0;MQRankSum=-0.705;QD=1.28;ReadPosRankSum=-0.642	GT:AD:DP:GQ:MLPSAC:MLPSAF:PL	0/0/0/0/0/1:104,9:113:45:1:0.167:171,0,45,117,2147483647,2147483647,2147483647											GATK	1610	gi|502137111|ref|XP_004502972.1|	PREDICTED: psbP domain-containing protein 2, chloroplastic-like [Cicer arietinum]	AT2G28605.1	Photosystem II reaction center PsbP family protein	Encodes a PsbP domain-OEC23 like protein localized in thylakoid (peripheral-lumenal side).	Photosystem II reaction center PsbP family protein; FUNCTIONS IN: calcium ion binding; INVOLVED IN: photosynthesis; LOCATED IN: thylakoid, chloroplast; EXPRESSED IN: 21 plant structures; EXPRESSED DURING: 13 growth stages; CONTAINS InterPro DOMAIN/s: Photosystem II oxygen evolving complex protein PsbP (InterPro:IPR002683), Mog1/PsbP/DUF1795, alpha/beta/alpha sandwich (InterPro:IPR016124), Mog1/Ps…
Sp1_comp329757_c0_seq4	1106	.	A	G	600.03	PASS	AC=2;AF=0.333;AN=6;BaseQRankSum=-0.596;DP=114;Dels=0.00;FS=0.000;HaplotypeScore=4.7573;MLEAC=2;MLEAF=0.333;MQ=60.00;MQ0=0;MQRankSum=1.030;QD=5.26;ReadPosRankSum=0.128	GT:AD:DP:GQ:MLPSAC:MLPSAF:PL	0/0/0/0/1/1:86,28:114:2:2:0.333:624,2,0,42,126,2147483647,2147483647											GATK	1610	gi|502137111|ref|XP_004502972.1|	PREDICTED: psbP domain-containing protein 2, chloroplastic-like [Cicer arietinum]	AT2G28605.1	Photosystem II reaction center PsbP family protein	Encodes a PsbP domain-OEC23 like protein localized in thylakoid (peripheral-lumenal side).	Photosystem II reaction center PsbP family protein; FUNCTIONS IN: calcium ion binding; INVOLVED IN: photosynthesis; LOCATED IN: thylakoid, chloroplast; EXPRESSED IN: 21 plant structures; EXPRESSED DURING: 13 growth stages; CONTAINS InterPro DOMAIN/s: Photosystem II oxygen evolving complex protein PsbP (InterPro:IPR002683), Mog1/PsbP/DUF1795, alpha/beta/alpha sandwich (InterPro:IPR016124), Mog1/Ps…
Sp1_comp329757_c0_seq4	1195	.	T	C	313.11		AC=1;AF=0.167;AN=6;BaseQRankSum=0.085;DP=118;Dels=0.00;FS=0.000;HaplotypeScore=361.5859;MLEAC=1;MLEAF=0.167;MQ=59.52;MQ0=0;MQRankSum=-0.389;QD=2.65;ReadPosRankSum=-3.446	GT:AD:DP:GQ:MLPSAC:MLPSAF:PL	0/0/0/0/0/1:82,36:118:13:1:0.167:339,0,13,60,143,2147483647,2147483647											GATK	1610	gi|502137111|ref|XP_004502972.1|	PREDICTED: psbP domain-containing protein 2, chloroplastic-like [Cicer arietinum]	AT2G28605.1	Photosystem II reaction center PsbP family protein	Encodes a PsbP domain-OEC23 like protein localized in thylakoid (peripheral-lumenal side).	Photosystem II reaction center PsbP family protein; FUNCTIONS IN: calcium ion binding; INVOLVED IN: photosynthesis; LOCATED IN: thylakoid, chloroplast; EXPRESSED IN: 21 plant structures; EXPRESSED DURING: 13 growth stages; CONTAINS InterPro DOMAIN/s: Photosystem II oxygen evolving complex protein PsbP (InterPro:IPR002683), Mog1/PsbP/DUF1795, alpha/beta/alpha sandwich (InterPro:IPR016124), Mog1/Ps…
Sp1_comp329757_c0_seq4	1196	.	G	A	279.97		AC=1;AF=0.167;AN=6;BaseQRankSum=0.153;DP=118;Dels=0.00;FS=0.000;HaplotypeScore=361.5859;MLEAC=1;MLEAF=0.167;MQ=59.52;MQ0=0;MQRankSum=-0.440;QD=2.37;ReadPosRankSum=-3.300	GT:AD:DP:GQ:MLPSAC:MLPSAF:PL	0/0/0/0/0/1:83,35:118:18:1:0.167:306,0,18,69,2147483647,2147483647,2147483647											GATK	1610	gi|502137111|ref|XP_004502972.1|	PREDICTED: psbP domain-containing protein 2, chloroplastic-like [Cicer arietinum]	AT2G28605.1	Photosystem II reaction center PsbP family protein	Encodes a PsbP domain-OEC23 like protein localized in thylakoid (peripheral-lumenal side).	Photosystem II reaction center PsbP family protein; FUNCTIONS IN: calcium ion binding; INVOLVED IN: photosynthesis; LOCATED IN: thylakoid, chloroplast; EXPRESSED IN: 21 plant structures; EXPRESSED DURING: 13 growth stages; CONTAINS InterPro DOMAIN/s: Photosystem II oxygen evolving complex protein PsbP (InterPro:IPR002683), Mog1/PsbP/DUF1795, alpha/beta/alpha sandwich (InterPro:IPR016124), Mog1/Ps…
Sp1_comp329757_c0_seq4	1224	.	T	G	422.01	PASS	AC=1;AF=0.167;AN=6;BaseQRankSum=1.736;DP=105;Dels=0.00;FS=0.845;HaplotypeScore=2.2566;MLEAC=1;MLEAF=0.167;MQ=59.43;MQ0=0;MQRankSum=-0.934;QD=4.02;ReadPosRankSum=3.056	GT:AD:DP:GQ:MLPSAC:MLPSAF:PL	0/0/0/0/0/1:77,28:105:16:1:0.167:448,0,16,70,2147483647,2147483647,2147483647											GATK	1610	gi|502137111|ref|XP_004502972.1|	PREDICTED: psbP domain-containing protein 2, chloroplastic-like [Cicer arietinum]	AT2G28605.1	Photosystem II reaction center PsbP family protein	Encodes a PsbP domain-OEC23 like protein localized in thylakoid (peripheral-lumenal side).	Photosystem II reaction center PsbP family protein; FUNCTIONS IN: calcium ion binding; INVOLVED IN: photosynthesis; LOCATED IN: thylakoid, chloroplast; EXPRESSED IN: 21 plant structures; EXPRESSED DURING: 13 growth stages; CONTAINS InterPro DOMAIN/s: Photosystem II oxygen evolving complex protein PsbP (InterPro:IPR002683), Mog1/PsbP/DUF1795, alpha/beta/alpha sandwich (InterPro:IPR016124), Mog1/Ps…
Sp1_comp329757_c0_seq4	1228	.	C	T	356.92	PASS	AC=1;AF=0.167;AN=6;BaseQRankSum=-0.269;DP=103;Dels=0.00;FS=0.848;HaplotypeScore=3.5001;MLEAC=1;MLEAF=0.167;MQ=59.42;MQ0=0;MQRankSum=-0.937;QD=3.47;ReadPosRankSum=4.055	GT:AD:DP:GQ:MLPSAC:MLPSAF:PL	0/0/0/0/0/1:75,28:103:23:1:0.167:383,0,23,82,2147483647,2147483647,2147483647											GATK	1610	gi|502137111|ref|XP_004502972.1|	PREDICTED: psbP domain-containing protein 2, chloroplastic-like [Cicer arietinum]	AT2G28605.1	Photosystem II reaction center PsbP family protein	Encodes a PsbP domain-OEC23 like protein localized in thylakoid (peripheral-lumenal side).	Photosystem II reaction center PsbP family protein; FUNCTIONS IN: calcium ion binding; INVOLVED IN: photosynthesis; LOCATED IN: thylakoid, chloroplast; EXPRESSED IN: 21 plant structures; EXPRESSED DURING: 13 growth stages; CONTAINS InterPro DOMAIN/s: Photosystem II oxygen evolving complex protein PsbP (InterPro:IPR002683), Mog1/PsbP/DUF1795, alpha/beta/alpha sandwich (InterPro:IPR016124), Mog1/Ps…
Sp1_comp329757_c0_seq4	1238	.	C	T	228.91	PASS	AC=1;AF=0.167;AN=6;BaseQRankSum=0.297;DP=106;Dels=0.00;FS=4.488;HaplotypeScore=8.2420;MLEAC=1;MLEAF=0.167;MQ=59.44;MQ0=0;MQRankSum=0.319;QD=2.16;ReadPosRankSum=4.313	GT:AD:DP:GQ:MLPSAC:MLPSAF:PL	0/0/0/0/0/1:81,25:106:31:1:0.167:255,0,31,98,2147483647,2147483647,2147483647											GATK	1610	gi|502137111|ref|XP_004502972.1|	PREDICTED: psbP domain-containing protein 2, chloroplastic-like [Cicer arietinum]	AT2G28605.1	Photosystem II reaction center PsbP family protein	Encodes a PsbP domain-OEC23 like protein localized in thylakoid (peripheral-lumenal side).	Photosystem II reaction center PsbP family protein; FUNCTIONS IN: calcium ion binding; INVOLVED IN: photosynthesis; LOCATED IN: thylakoid, chloroplast; EXPRESSED IN: 21 plant structures; EXPRESSED DURING: 13 growth stages; CONTAINS InterPro DOMAIN/s: Photosystem II oxygen evolving complex protein PsbP (InterPro:IPR002683), Mog1/PsbP/DUF1795, alpha/beta/alpha sandwich (InterPro:IPR016124), Mog1/Ps…
Sp1_comp329757_c0_seq4	1241	.	C	T	227.9		AC=1;AF=0.167;AN=6;BaseQRankSum=-0.497;DP=109;Dels=0.00;FS=3.149;HaplotypeScore=83.8310;MLEAC=1;MLEAF=0.167;MQ=59.45;MQ0=0;MQRankSum=-0.320;QD=2.09;ReadPosRankSum=4.384	GT:AD:DP:GQ:MLPSAC:MLPSAF:PL	0/0/0/0/0/1:84,25:109:34:1:0.167:254,0,34,105,2147483647,2147483647,2147483647											GATK	1610	gi|502137111|ref|XP_004502972.1|	PREDICTED: psbP domain-containing protein 2, chloroplastic-like [Cicer arietinum]	AT2G28605.1	Photosystem II reaction center PsbP family protein	Encodes a PsbP domain-OEC23 like protein localized in thylakoid (peripheral-lumenal side).	Photosystem II reaction center PsbP family protein; FUNCTIONS IN: calcium ion binding; INVOLVED IN: photosynthesis; LOCATED IN: thylakoid, chloroplast; EXPRESSED IN: 21 plant structures; EXPRESSED DURING: 13 growth stages; CONTAINS InterPro DOMAIN/s: Photosystem II oxygen evolving complex protein PsbP (InterPro:IPR002683), Mog1/PsbP/DUF1795, alpha/beta/alpha sandwich (InterPro:IPR016124), Mog1/Ps…
Sp1_comp329757_c0_seq4	1247	.	G	A	47.9	LowQual;	AC=1;AF=0.167;AN=6;BaseQRankSum=0.076;DP=106;Dels=0.00;FS=5.171;HaplotypeScore=85.8292;MLEAC=1;MLEAF=0.167;MQ=59.44;MQ0=0;MQRankSum=1.445;QD=0.45;ReadPosRankSum=-0.211	GT:AD:DP:GQ:MLPSAC:MLPSAF:PL	0/0/0/0/0/1:102,4:106:68:1:0.167:74,0,68,2147483647,2147483647,2147483647,2147483647											GATK	1610	gi|502137111|ref|XP_004502972.1|	PREDICTED: psbP domain-containing protein 2, chloroplastic-like [Cicer arietinum]	AT2G28605.1	Photosystem II reaction center PsbP family protein	Encodes a PsbP domain-OEC23 like protein localized in thylakoid (peripheral-lumenal side).	Photosystem II reaction center PsbP family protein; FUNCTIONS IN: calcium ion binding; INVOLVED IN: photosynthesis; LOCATED IN: thylakoid, chloroplast; EXPRESSED IN: 21 plant structures; EXPRESSED DURING: 13 growth stages; CONTAINS InterPro DOMAIN/s: Photosystem II oxygen evolving complex protein PsbP (InterPro:IPR002683), Mog1/PsbP/DUF1795, alpha/beta/alpha sandwich (InterPro:IPR016124), Mog1/Ps…
Sp1_comp329757_c0_seq4	1259	.	G	A	94.9		AC=1;AF=0.167;AN=6;BaseQRankSum=0.171;DP=94;Dels=0.00;FS=0.000;HaplotypeScore=76.5588;MLEAC=1;MLEAF=0.167;MQ=58.73;MQ0=0;MQRankSum=-1.103;QD=1.01;ReadPosRankSum=1.226	GT:AD:DP:GQ:MLPSAC:MLPSAF:PL	0/0/0/0/0/1:86,8:94:50:1:0.167:121,0,50,125,2147483647,2147483647,2147483647											GATK	1610	gi|502137111|ref|XP_004502972.1|	PREDICTED: psbP domain-containing protein 2, chloroplastic-like [Cicer arietinum]	AT2G28605.1	Photosystem II reaction center PsbP family protein	Encodes a PsbP domain-OEC23 like protein localized in thylakoid (peripheral-lumenal side).	Photosystem II reaction center PsbP family protein; FUNCTIONS IN: calcium ion binding; INVOLVED IN: photosynthesis; LOCATED IN: thylakoid, chloroplast; EXPRESSED IN: 21 plant structures; EXPRESSED DURING: 13 growth stages; CONTAINS InterPro DOMAIN/s: Photosystem II oxygen evolving complex protein PsbP (InterPro:IPR002683), Mog1/PsbP/DUF1795, alpha/beta/alpha sandwich (InterPro:IPR016124), Mog1/Ps…
Sp1_comp329757_c0_seq4	1268	.	C	T	123.9		AC=1;AF=0.167;AN=6;BaseQRankSum=-0.039;DP=94;Dels=0.00;FS=3.799;HaplotypeScore=5.9639;MLEAC=1;MLEAF=0.167;MQ=58.73;MQ0=0;MQRankSum=0.868;QD=1.32;ReadPosRankSum=1.337	GT:AD:DP:GQ:MLPSAC:MLPSAF:PL	0/0/0/0/0/1:88,6:94:46:1:0.167:150,0,46,118,2147483647,2147483647,2147483647											GATK	1610	gi|502137111|ref|XP_004502972.1|	PREDICTED: psbP domain-containing protein 2, chloroplastic-like [Cicer arietinum]	AT2G28605.1	Photosystem II reaction center PsbP family protein	Encodes a PsbP domain-OEC23 like protein localized in thylakoid (peripheral-lumenal side).	Photosystem II reaction center PsbP family protein; FUNCTIONS IN: calcium ion binding; INVOLVED IN: photosynthesis; LOCATED IN: thylakoid, chloroplast; EXPRESSED IN: 21 plant structures; EXPRESSED DURING: 13 growth stages; CONTAINS InterPro DOMAIN/s: Photosystem II oxygen evolving complex protein PsbP (InterPro:IPR002683), Mog1/PsbP/DUF1795, alpha/beta/alpha sandwich (InterPro:IPR016124), Mog1/Ps…
Sp1_comp329757_c0_seq4	1290	.	C	G	170.91		AC=1;AF=0.167;AN=6;BaseQRankSum=-0.574;DP=90;Dels=0.00;FS=1.449;HaplotypeScore=8.9953;MLEAC=1;MLEAF=0.167;MQ=59.47;MQ0=0;MQRankSum=-1.192;QD=1.90;ReadPosRankSum=-0.062	GT:AD:DP:GQ:MLPSAC:MLPSAF:PL	0/0/0/0/0/1:65,8:90:31:1:0.167:197,0,31,88,2147483647,2147483647,2147483647											GATK	1610	gi|502137111|ref|XP_004502972.1|	PREDICTED: psbP domain-containing protein 2, chloroplastic-like [Cicer arietinum]	AT2G28605.1	Photosystem II reaction center PsbP family protein	Encodes a PsbP domain-OEC23 like protein localized in thylakoid (peripheral-lumenal side).	Photosystem II reaction center PsbP family protein; FUNCTIONS IN: calcium ion binding; INVOLVED IN: photosynthesis; LOCATED IN: thylakoid, chloroplast; EXPRESSED IN: 21 plant structures; EXPRESSED DURING: 13 growth stages; CONTAINS InterPro DOMAIN/s: Photosystem II oxygen evolving complex protein PsbP (InterPro:IPR002683), Mog1/PsbP/DUF1795, alpha/beta/alpha sandwich (InterPro:IPR016124), Mog1/Ps…
Sp1_comp329757_c0_seq4	1348	.	T	G	66.9		AC=1;AF=0.167;AN=6;BaseQRankSum=0.075;DP=82;Dels=0.00;FS=9.055;HaplotypeScore=16.9911;MLEAC=1;MLEAF=0.167;MQ=60.00;MQ0=0;MQRankSum=-0.269;QD=0.82;ReadPosRankSum=-0.205	GT:AD:DP:GQ:MLPSAC:MLPSAF:PL	0/0/0/0/0/1:78,4:82:45:1:0.167:93,0,45,112,2147483647,2147483647,2147483647											GATK	1610	gi|502137111|ref|XP_004502972.1|	PREDICTED: psbP domain-containing protein 2, chloroplastic-like [Cicer arietinum]	AT2G28605.1	Photosystem II reaction center PsbP family protein	Encodes a PsbP domain-OEC23 like protein localized in thylakoid (peripheral-lumenal side).	Photosystem II reaction center PsbP family protein; FUNCTIONS IN: calcium ion binding; INVOLVED IN: photosynthesis; LOCATED IN: thylakoid, chloroplast; EXPRESSED IN: 21 plant structures; EXPRESSED DURING: 13 growth stages; CONTAINS InterPro DOMAIN/s: Photosystem II oxygen evolving complex protein PsbP (InterPro:IPR002683), Mog1/PsbP/DUF1795, alpha/beta/alpha sandwich (InterPro:IPR016124), Mog1/Ps…
Sp1_comp329757_c0_seq4	1373	.	G	A	105.9		AC=1;AF=0.167;AN=6;BaseQRankSum=-0.622;DP=73;Dels=0.00;FS=2.066;HaplotypeScore=5.8654;MLEAC=1;MLEAF=0.167;MQ=60.00;MQ0=0;MQRankSum=-0.601;QD=1.45;ReadPosRankSum=-0.797	GT:AD:DP:GQ:MLPSAC:MLPSAF:PL	0/0/0/0/0/1:68,5:73:37:1:0.167:132,0,37,96,2147483647,2147483647,2147483647											GATK	1610	gi|502137111|ref|XP_004502972.1|	PREDICTED: psbP domain-containing protein 2, chloroplastic-like [Cicer arietinum]	AT2G28605.1	Photosystem II reaction center PsbP family protein	Encodes a PsbP domain-OEC23 like protein localized in thylakoid (peripheral-lumenal side).	Photosystem II reaction center PsbP family protein; FUNCTIONS IN: calcium ion binding; INVOLVED IN: photosynthesis; LOCATED IN: thylakoid, chloroplast; EXPRESSED IN: 21 plant structures; EXPRESSED DURING: 13 growth stages; CONTAINS InterPro DOMAIN/s: Photosystem II oxygen evolving complex protein PsbP (InterPro:IPR002683), Mog1/PsbP/DUF1795, alpha/beta/alpha sandwich (InterPro:IPR016124), Mog1/Ps…
Sp1_comp329757_c0_seq4	1518	.	C	T	289.07	PASS	AC=1;AF=0.167;AN=6;BaseQRankSum=-0.542;DP=67;Dels=0.00;FS=0.000;HaplotypeScore=7.8565;MLEAC=1;MLEAF=0.167;MQ=60.00;MQ0=0;MQRankSum=-0.439;QD=4.31;ReadPosRankSum=-0.903	GT:AD:DP:GQ:MLPSAC:MLPSAF:PL	0/0/0/0/0/1:55,12:67:14:1:0.167:315,0,14,56,129,2147483647,2147483647											GATK	1610	gi|502137111|ref|XP_004502972.1|	PREDICTED: psbP domain-containing protein 2, chloroplastic-like [Cicer arietinum]	AT2G28605.1	Photosystem II reaction center PsbP family protein	Encodes a PsbP domain-OEC23 like protein localized in thylakoid (peripheral-lumenal side).	Photosystem II reaction center PsbP family protein; FUNCTIONS IN: calcium ion binding; INVOLVED IN: photosynthesis; LOCATED IN: thylakoid, chloroplast; EXPRESSED IN: 21 plant structures; EXPRESSED DURING: 13 growth stages; CONTAINS InterPro DOMAIN/s: Photosystem II oxygen evolving complex protein PsbP (InterPro:IPR002683), Mog1/PsbP/DUF1795, alpha/beta/alpha sandwich (InterPro:IPR016124), Mog1/Ps…
Sp1_comp329757_c0_seq4	160	.	G	T	667.9	PASS	AC=1;AF=0.167;AN=6;BaseQRankSum=1.416;DP=207;Dels=0.00;FS=1.669;HaplotypeScore=8.6710;MLEAC=1;MLEAF=0.167;MQ=60.00;MQ0=0;MQRankSum=-2.084;QD=3.23;ReadPosRankSum=-0.189	GT:AD:DP:GQ:MLPSAC:MLPSAF:PL	0/0/0/0/0/1:180,27:207:76:1:0.167:694,0,76,2147483647,2147483647,2147483647,2147483647											GATK	1610	gi|502137111|ref|XP_004502972.1|	PREDICTED: psbP domain-containing protein 2, chloroplastic-like [Cicer arietinum]	AT2G28605.1	Photosystem II reaction center PsbP family protein	Encodes a PsbP domain-OEC23 like protein localized in thylakoid (peripheral-lumenal side).	Photosystem II reaction center PsbP family protein; FUNCTIONS IN: calcium ion binding; INVOLVED IN: photosynthesis; LOCATED IN: thylakoid, chloroplast; EXPRESSED IN: 21 plant structures; EXPRESSED DURING: 13 growth stages; CONTAINS InterPro DOMAIN/s: Photosystem II oxygen evolving complex protein PsbP (InterPro:IPR002683), Mog1/PsbP/DUF1795, alpha/beta/alpha sandwich (InterPro:IPR016124), Mog1/Ps…
Sp1_comp329757_c0_seq4	218	.	A	G	712.9	PASS	AC=1;AF=0.167;AN=6;BaseQRankSum=0.393;DP=169;Dels=0.01;FS=0.789;HaplotypeScore=12.1633;MLEAC=1;MLEAF=0.167;MQ=60.00;MQ0=0;MQRankSum=0.424;QD=4.22;ReadPosRankSum=1.250	GT:AD:DP:GQ:MLPSAC:MLPSAF:PL	0/0/0/0/0/1:141,27:168:54:1:0.167:739,0,54,178,2147483647,2147483647,2147483647											GATK	1610	gi|502137111|ref|XP_004502972.1|	PREDICTED: psbP domain-containing protein 2, chloroplastic-like [Cicer arietinum]	AT2G28605.1	Photosystem II reaction center PsbP family protein	Encodes a PsbP domain-OEC23 like protein localized in thylakoid (peripheral-lumenal side).	Photosystem II reaction center PsbP family protein; FUNCTIONS IN: calcium ion binding; INVOLVED IN: photosynthesis; LOCATED IN: thylakoid, chloroplast; EXPRESSED IN: 21 plant structures; EXPRESSED DURING: 13 growth stages; CONTAINS InterPro DOMAIN/s: Photosystem II oxygen evolving complex protein PsbP (InterPro:IPR002683), Mog1/PsbP/DUF1795, alpha/beta/alpha sandwich (InterPro:IPR016124), Mog1/Ps…
Sp1_comp329757_c0_seq4	224	.	A	G	659.9	PASS	AC=1;AF=0.167;AN=6;BaseQRankSum=0.831;DP=166;Dels=0.00;FS=2.824;HaplotypeScore=8.3637;MLEAC=1;MLEAF=0.167;MQ=60.00;MQ0=0;MQRankSum=-0.534;QD=3.98;ReadPosRankSum=1.398	GT:AD:DP:GQ:MLPSAC:MLPSAF:PL	0/0/0/0/0/1:140,26:166:58:1:0.167:686,0,58,183,2147483647,2147483647,2147483647											GATK	1610	gi|502137111|ref|XP_004502972.1|	PREDICTED: psbP domain-containing protein 2, chloroplastic-like [Cicer arietinum]	AT2G28605.1	Photosystem II reaction center PsbP family protein	Encodes a PsbP domain-OEC23 like protein localized in thylakoid (peripheral-lumenal side).	Photosystem II reaction center PsbP family protein; FUNCTIONS IN: calcium ion binding; INVOLVED IN: photosynthesis; LOCATED IN: thylakoid, chloroplast; EXPRESSED IN: 21 plant structures; EXPRESSED DURING: 13 growth stages; CONTAINS InterPro DOMAIN/s: Photosystem II oxygen evolving complex protein PsbP (InterPro:IPR002683), Mog1/PsbP/DUF1795, alpha/beta/alpha sandwich (InterPro:IPR016124), Mog1/Ps…
Sp1_comp329757_c0_seq4	256	.	G	C	76.9		AC=1;AF=0.167;AN=6;BaseQRankSum=2.059;DP=197;Dels=0.00;FS=0.873;HaplotypeScore=21.9736;MLEAC=1;MLEAF=0.167;MQ=60.00;MQ0=0;MQRankSum=-0.524;QD=0.39;ReadPosRankSum=0.229	GT:AD:DP:GQ:MLPSAC:MLPSAF:PL	0/0/0/0/0/1:176,21:197:99:1:0.167:103,0,147,2147483647,2147483647,2147483647,2147483647											GATK	1610	gi|502137111|ref|XP_004502972.1|	PREDICTED: psbP domain-containing protein 2, chloroplastic-like [Cicer arietinum]	AT2G28605.1	Photosystem II reaction center PsbP family protein	Encodes a PsbP domain-OEC23 like protein localized in thylakoid (peripheral-lumenal side).	Photosystem II reaction center PsbP family protein; FUNCTIONS IN: calcium ion binding; INVOLVED IN: photosynthesis; LOCATED IN: thylakoid, chloroplast; EXPRESSED IN: 21 plant structures; EXPRESSED DURING: 13 growth stages; CONTAINS InterPro DOMAIN/s: Photosystem II oxygen evolving complex protein PsbP (InterPro:IPR002683), Mog1/PsbP/DUF1795, alpha/beta/alpha sandwich (InterPro:IPR016124), Mog1/Ps…
Sp1_comp329757_c0_seq4	271	.	C	G	71.9		AC=1;AF=0.167;AN=6;BaseQRankSum=0.595;DP=201;Dels=0.00;FS=0.000;HaplotypeScore=29.6385;MLEAC=1;MLEAF=0.167;MQ=60.00;MQ0=0;MQRankSum=-0.465;QD=0.36;ReadPosRankSum=3.244	GT:AD:DP:GQ:MLPSAC:MLPSAF:PL	0/0/0/0/0/1:178,22:201:98:1:0.167:98,0,146,2147483647,2147483647,2147483647,2147483647											GATK	1610	gi|502137111|ref|XP_004502972.1|	PREDICTED: psbP domain-containing protein 2, chloroplastic-like [Cicer arietinum]	AT2G28605.1	Photosystem II reaction center PsbP family protein	Encodes a PsbP domain-OEC23 like protein localized in thylakoid (peripheral-lumenal side).	Photosystem II reaction center PsbP family protein; FUNCTIONS IN: calcium ion binding; INVOLVED IN: photosynthesis; LOCATED IN: thylakoid, chloroplast; EXPRESSED IN: 21 plant structures; EXPRESSED DURING: 13 growth stages; CONTAINS InterPro DOMAIN/s: Photosystem II oxygen evolving complex protein PsbP (InterPro:IPR002683), Mog1/PsbP/DUF1795, alpha/beta/alpha sandwich (InterPro:IPR016124), Mog1/Ps…
Sp1_comp329757_c0_seq4	287	.	T	G	680.9		AC=1;AF=0.167;AN=6;BaseQRankSum=0.666;DP=198;Dels=0.00;FS=3.959;HaplotypeScore=162.6616;MLEAC=1;MLEAF=0.167;MQ=60.00;MQ0=0;MQRankSum=0.068;QD=3.44;ReadPosRankSum=-1.228	GT:AD:DP:GQ:MLPSAC:MLPSAF:PL	0/0/0/0/0/1:171,26:198:79:1:0.167:707,0,79,2147483647,2147483647,2147483647,2147483647											GATK	1610	gi|502137111|ref|XP_004502972.1|	PREDICTED: psbP domain-containing protein 2, chloroplastic-like [Cicer arietinum]	AT2G28605.1	Photosystem II reaction center PsbP family protein	Encodes a PsbP domain-OEC23 like protein localized in thylakoid (peripheral-lumenal side).	Photosystem II reaction center PsbP family protein; FUNCTIONS IN: calcium ion binding; INVOLVED IN: photosynthesis; LOCATED IN: thylakoid, chloroplast; EXPRESSED IN: 21 plant structures; EXPRESSED DURING: 13 growth stages; CONTAINS InterPro DOMAIN/s: Photosystem II oxygen evolving complex protein PsbP (InterPro:IPR002683), Mog1/PsbP/DUF1795, alpha/beta/alpha sandwich (InterPro:IPR016124), Mog1/Ps…
Sp1_comp329757_c0_seq4	300	.	G	C	417.9		AC=1;AF=0.167;AN=6;BaseQRankSum=0.695;DP=205;Dels=0.00;FS=0.000;HaplotypeScore=133.4083;MLEAC=1;MLEAF=0.167;MQ=60.00;MQ0=0;MQRankSum=-0.790;QD=2.04;ReadPosRankSum=0.653	GT:AD:DP:GQ:MLPSAC:MLPSAF:PL	0/0/0/0/0/1:178,27:205:99:1:0.167:444,0,108,2147483647,2147483647,2147483647,2147483647											GATK	1610	gi|502137111|ref|XP_004502972.1|	PREDICTED: psbP domain-containing protein 2, chloroplastic-like [Cicer arietinum]	AT2G28605.1	Photosystem II reaction center PsbP family protein	Encodes a PsbP domain-OEC23 like protein localized in thylakoid (peripheral-lumenal side).	Photosystem II reaction center PsbP family protein; FUNCTIONS IN: calcium ion binding; INVOLVED IN: photosynthesis; LOCATED IN: thylakoid, chloroplast; EXPRESSED IN: 21 plant structures; EXPRESSED DURING: 13 growth stages; CONTAINS InterPro DOMAIN/s: Photosystem II oxygen evolving complex protein PsbP (InterPro:IPR002683), Mog1/PsbP/DUF1795, alpha/beta/alpha sandwich (InterPro:IPR016124), Mog1/Ps…
Sp1_comp329757_c0_seq4	451	.	G	A	809.9	PASS	AC=1;AF=0.167;AN=6;BaseQRankSum=0.258;DP=205;Dels=0.00;FS=0.697;HaplotypeScore=6.4307;MLEAC=1;MLEAF=0.167;MQ=59.80;MQ0=0;MQRankSum=0.913;QD=3.95;ReadPosRankSum=-0.098	GT:AD:DP:GQ:MLPSAC:MLPSAF:PL	0/0/0/0/0/1:171,34:205:75:1:0.167:836,0,75,2147483647,2147483647,2147483647,2147483647											GATK	1610	gi|502137111|ref|XP_004502972.1|	PREDICTED: psbP domain-containing protein 2, chloroplastic-like [Cicer arietinum]	AT2G28605.1	Photosystem II reaction center PsbP family protein	Encodes a PsbP domain-OEC23 like protein localized in thylakoid (peripheral-lumenal side).	Photosystem II reaction center PsbP family protein; FUNCTIONS IN: calcium ion binding; INVOLVED IN: photosynthesis; LOCATED IN: thylakoid, chloroplast; EXPRESSED IN: 21 plant structures; EXPRESSED DURING: 13 growth stages; CONTAINS InterPro DOMAIN/s: Photosystem II oxygen evolving complex protein PsbP (InterPro:IPR002683), Mog1/PsbP/DUF1795, alpha/beta/alpha sandwich (InterPro:IPR016124), Mog1/Ps…
Sp1_comp329757_c0_seq4	48	.	T	C	65.78	PASS	AC=1;AF=0.167;AN=6;BaseQRankSum=-0.850;DP=19;Dels=0.00;FS=0.000;HaplotypeScore=5.8632;MLEAC=1;MLEAF=0.167;MQ=60.00;MQ0=0;MQRankSum=1.150;QD=3.46;ReadPosRankSum=-3.050	GT:AD:DP:GQ:MLPSAC:MLPSAF:PL	0/0/0/0/0/1:15,4:19:3:1:0.167:90,0,3,14,36,77,2147483647											GATK	1610	gi|502137111|ref|XP_004502972.1|	PREDICTED: psbP domain-containing protein 2, chloroplastic-like [Cicer arietinum]	AT2G28605.1	Photosystem II reaction center PsbP family protein	Encodes a PsbP domain-OEC23 like protein localized in thylakoid (peripheral-lumenal side).	Photosystem II reaction center PsbP family protein; FUNCTIONS IN: calcium ion binding; INVOLVED IN: photosynthesis; LOCATED IN: thylakoid, chloroplast; EXPRESSED IN: 21 plant structures; EXPRESSED DURING: 13 growth stages; CONTAINS InterPro DOMAIN/s: Photosystem II oxygen evolving complex protein PsbP (InterPro:IPR002683), Mog1/PsbP/DUF1795, alpha/beta/alpha sandwich (InterPro:IPR016124), Mog1/Ps…
Sp1_comp329757_c0_seq4	539	.	C	T	1206.91	PASS	AC=1;AF=0.167;AN=6;BaseQRankSum=-0.457;DP=209;Dels=0.00;FS=5.233;HaplotypeScore=1.5778;MLEAC=1;MLEAF=0.167;MQ=60.00;MQ0=0;MQRankSum=0.561;QD=5.77;ReadPosRankSum=-0.602	GT:AD:DP:GQ:MLPSAC:MLPSAF:PL	0/0/0/0/0/1:166,42:209:26:1:0.167:1233,0,26,144,2147483647,2147483647,2147483647											GATK	1610	gi|502137111|ref|XP_004502972.1|	PREDICTED: psbP domain-containing protein 2, chloroplastic-like [Cicer arietinum]	AT2G28605.1	Photosystem II reaction center PsbP family protein	Encodes a PsbP domain-OEC23 like protein localized in thylakoid (peripheral-lumenal side).	Photosystem II reaction center PsbP family protein; FUNCTIONS IN: calcium ion binding; INVOLVED IN: photosynthesis; LOCATED IN: thylakoid, chloroplast; EXPRESSED IN: 21 plant structures; EXPRESSED DURING: 13 growth stages; CONTAINS InterPro DOMAIN/s: Photosystem II oxygen evolving complex protein PsbP (InterPro:IPR002683), Mog1/PsbP/DUF1795, alpha/beta/alpha sandwich (InterPro:IPR016124), Mog1/Ps…
Sp1_comp329757_c0_seq4	650	.	C	T	1295.9	PASS	AC=1;AF=0.167;AN=6;BaseQRankSum=-0.759;DP=233;Dels=0.00;FS=8.766;HaplotypeScore=4.3634;MLEAC=1;MLEAF=0.167;MQ=60.00;MQ0=0;MQRankSum=0.960;QD=5.56;ReadPosRankSum=1.803	GT:AD:DP:GQ:MLPSAC:MLPSAF:PL	0/0/0/0/0/1:189,44:233:36:1:0.167:1322,0,36,174,2147483647,2147483647,2147483647											GATK	1610	gi|502137111|ref|XP_004502972.1|	PREDICTED: psbP domain-containing protein 2, chloroplastic-like [Cicer arietinum]	AT2G28605.1	Photosystem II reaction center PsbP family protein	Encodes a PsbP domain-OEC23 like protein localized in thylakoid (peripheral-lumenal side).	Photosystem II reaction center PsbP family protein; FUNCTIONS IN: calcium ion binding; INVOLVED IN: photosynthesis; LOCATED IN: thylakoid, chloroplast; EXPRESSED IN: 21 plant structures; EXPRESSED DURING: 13 growth stages; CONTAINS InterPro DOMAIN/s: Photosystem II oxygen evolving complex protein PsbP (InterPro:IPR002683), Mog1/PsbP/DUF1795, alpha/beta/alpha sandwich (InterPro:IPR016124), Mog1/Ps…
Sp1_comp329757_c0_seq4	66	.	T	C	212.73		AC=2;AF=0.333;AN=6;BaseQRankSum=2.558;DP=56;Dels=0.00;FS=1.743;HaplotypeScore=23.7945;MLEAC=2;MLEAF=0.333;MQ=60.00;MQ0=0;MQRankSum=-1.049;QD=3.80;ReadPosRankSum=-0.328	GT:AD:DP:GQ:MLPSAC:MLPSAF:PL	0/0/0/0/1/1:27,29:56:8:2:0.333:238,8,0,13,45,113,2147483647											GATK	1610	gi|502137111|ref|XP_004502972.1|	PREDICTED: psbP domain-containing protein 2, chloroplastic-like [Cicer arietinum]	AT2G28605.1	Photosystem II reaction center PsbP family protein	Encodes a PsbP domain-OEC23 like protein localized in thylakoid (peripheral-lumenal side).	Photosystem II reaction center PsbP family protein; FUNCTIONS IN: calcium ion binding; INVOLVED IN: photosynthesis; LOCATED IN: thylakoid, chloroplast; EXPRESSED IN: 21 plant structures; EXPRESSED DURING: 13 growth stages; CONTAINS InterPro DOMAIN/s: Photosystem II oxygen evolving complex protein PsbP (InterPro:IPR002683), Mog1/PsbP/DUF1795, alpha/beta/alpha sandwich (InterPro:IPR016124), Mog1/Ps…
Sp1_comp329757_c0_seq4	67	.	G	T	166.23		AC=1;AF=0.167;AN=6;BaseQRankSum=1.414;DP=61;Dels=0.00;FS=2.324;HaplotypeScore=23.7945;MLEAC=1;MLEAF=0.167;MQ=60.00;MQ0=0;MQRankSum=0.396;QD=2.73;ReadPosRankSum=1.278	GT:AD:DP:GQ:MLPSAC:MLPSAF:PL	0/0/0/0/0/1:54,7:61:11:1:0.167:192,0,11,40,89,2147483647,2147483647											GATK	1610	gi|502137111|ref|XP_004502972.1|	PREDICTED: psbP domain-containing protein 2, chloroplastic-like [Cicer arietinum]	AT2G28605.1	Photosystem II reaction center PsbP family protein	Encodes a PsbP domain-OEC23 like protein localized in thylakoid (peripheral-lumenal side).	Photosystem II reaction center PsbP family protein; FUNCTIONS IN: calcium ion binding; INVOLVED IN: photosynthesis; LOCATED IN: thylakoid, chloroplast; EXPRESSED IN: 21 plant structures; EXPRESSED DURING: 13 growth stages; CONTAINS InterPro DOMAIN/s: Photosystem II oxygen evolving complex protein PsbP (InterPro:IPR002683), Mog1/PsbP/DUF1795, alpha/beta/alpha sandwich (InterPro:IPR016124), Mog1/Ps…
Sp1_comp329757_c0_seq4	884	.	C	T	735.9	PASS	AC=1;AF=0.167;AN=6;BaseQRankSum=-1.792;DP=215;Dels=0.00;FS=1.580;HaplotypeScore=1.7608;MLEAC=1;MLEAF=0.167;MQ=59.97;MQ0=0;MQRankSum=-0.906;QD=3.42;ReadPosRankSum=-0.043	GT:AD:DP:GQ:MLPSAC:MLPSAF:PL	0/0/0/0/0/1:185,30:215:92:1:0.167:762,0,92,2147483647,2147483647,2147483647,2147483647											GATK	1610	gi|502137111|ref|XP_004502972.1|	PREDICTED: psbP domain-containing protein 2, chloroplastic-like [Cicer arietinum]	AT2G28605.1	Photosystem II reaction center PsbP family protein	Encodes a PsbP domain-OEC23 like protein localized in thylakoid (peripheral-lumenal side).	Photosystem II reaction center PsbP family protein; FUNCTIONS IN: calcium ion binding; INVOLVED IN: photosynthesis; LOCATED IN: thylakoid, chloroplast; EXPRESSED IN: 21 plant structures; EXPRESSED DURING: 13 growth stages; CONTAINS InterPro DOMAIN/s: Photosystem II oxygen evolving complex protein PsbP (InterPro:IPR002683), Mog1/PsbP/DUF1795, alpha/beta/alpha sandwich (InterPro:IPR016124), Mog1/Ps…
Sp1_comp329757_c0_seq4	935	.	T	A	356.9	PASS	AC=1;AF=0.167;AN=6;BaseQRankSum=-0.201;DP=161;Dels=0.00;FS=0.947;HaplotypeScore=2.7328;MLEAC=1;MLEAF=0.167;MQ=59.81;MQ0=0;MQRankSum=0.282;QD=2.22;ReadPosRankSum=1.253	GT:AD:DP:GQ:MLPSAC:MLPSAF:PL	0/0/0/0/0/1:143,18:161:89:1:0.167:383,0,89,2147483647,2147483647,2147483647,2147483647											GATK	1610	gi|502137111|ref|XP_004502972.1|	PREDICTED: psbP domain-containing protein 2, chloroplastic-like [Cicer arietinum]	AT2G28605.1	Photosystem II reaction center PsbP family protein	Encodes a PsbP domain-OEC23 like protein localized in thylakoid (peripheral-lumenal side).	Photosystem II reaction center PsbP family protein; FUNCTIONS IN: calcium ion binding; INVOLVED IN: photosynthesis; LOCATED IN: thylakoid, chloroplast; EXPRESSED IN: 21 plant structures; EXPRESSED DURING: 13 growth stages; CONTAINS InterPro DOMAIN/s: Photosystem II oxygen evolving complex protein PsbP (InterPro:IPR002683), Mog1/PsbP/DUF1795, alpha/beta/alpha sandwich (InterPro:IPR016124), Mog1/Ps…
Sp1_comp329757_c0_seq4	936	.	C	A	365.9	PASS	AC=1;AF=0.167;AN=6;BaseQRankSum=-0.636;DP=161;Dels=0.00;FS=0.947;HaplotypeScore=2.7328;MLEAC=1;MLEAF=0.167;MQ=59.81;MQ0=0;MQRankSum=-1.338;QD=2.27;ReadPosRankSum=1.392	GT:AD:DP:GQ:MLPSAC:MLPSAF:PL	0/0/0/0/0/1:143,18:161:88:1:0.167:392,0,88,2147483647,2147483647,2147483647,2147483647											GATK	1610	gi|502137111|ref|XP_004502972.1|	PREDICTED: psbP domain-containing protein 2, chloroplastic-like [Cicer arietinum]	AT2G28605.1	Photosystem II reaction center PsbP family protein	Encodes a PsbP domain-OEC23 like protein localized in thylakoid (peripheral-lumenal side).	Photosystem II reaction center PsbP family protein; FUNCTIONS IN: calcium ion binding; INVOLVED IN: photosynthesis; LOCATED IN: thylakoid, chloroplast; EXPRESSED IN: 21 plant structures; EXPRESSED DURING: 13 growth stages; CONTAINS InterPro DOMAIN/s: Photosystem II oxygen evolving complex protein PsbP (InterPro:IPR002683), Mog1/PsbP/DUF1795, alpha/beta/alpha sandwich (InterPro:IPR016124), Mog1/Ps…
Sp1_comp329757_c0_seq4	940	.	T	A	418.9	PASS	AC=1;AF=0.167;AN=6;BaseQRankSum=0.309;DP=158;Dels=0.00;FS=0.000;HaplotypeScore=0.9999;MLEAC=1;MLEAF=0.167;MQ=59.80;MQ0=0;MQRankSum=0.134;QD=2.65;ReadPosRankSum=1.710	GT:AD:DP:GQ:MLPSAC:MLPSAF:PL	0/0/0/0/0/1:140,18:158:82:1:0.167:445,0,82,2147483647,2147483647,2147483647,2147483647											GATK	1610	gi|502137111|ref|XP_004502972.1|	PREDICTED: psbP domain-containing protein 2, chloroplastic-like [Cicer arietinum]	AT2G28605.1	Photosystem II reaction center PsbP family protein	Encodes a PsbP domain-OEC23 like protein localized in thylakoid (peripheral-lumenal side).	Photosystem II reaction center PsbP family protein; FUNCTIONS IN: calcium ion binding; INVOLVED IN: photosynthesis; LOCATED IN: thylakoid, chloroplast; EXPRESSED IN: 21 plant structures; EXPRESSED DURING: 13 growth stages; CONTAINS InterPro DOMAIN/s: Photosystem II oxygen evolving complex protein PsbP (InterPro:IPR002683), Mog1/PsbP/DUF1795, alpha/beta/alpha sandwich (InterPro:IPR016124), Mog1/Ps…
Sp1_comp329757_c0_seq4	941	.	T	A	383.9	PASS	AC=1;AF=0.167;AN=6;BaseQRankSum=0.193;DP=159;Dels=0.00;FS=0.000;HaplotypeScore=0.9999;MLEAC=1;MLEAF=0.167;MQ=59.80;MQ0=0;MQRankSum=0.927;QD=2.41;ReadPosRankSum=1.634	GT:AD:DP:GQ:MLPSAC:MLPSAF:PL	0/0/0/0/0/1:141,18:159:87:1:0.167:410,0,87,2147483647,2147483647,2147483647,2147483647											GATK	1610	gi|502137111|ref|XP_004502972.1|	PREDICTED: psbP domain-containing protein 2, chloroplastic-like [Cicer arietinum]	AT2G28605.1	Photosystem II reaction center PsbP family protein	Encodes a PsbP domain-OEC23 like protein localized in thylakoid (peripheral-lumenal side).	Photosystem II reaction center PsbP family protein; FUNCTIONS IN: calcium ion binding; INVOLVED IN: photosynthesis; LOCATED IN: thylakoid, chloroplast; EXPRESSED IN: 21 plant structures; EXPRESSED DURING: 13 growth stages; CONTAINS InterPro DOMAIN/s: Photosystem II oxygen evolving complex protein PsbP (InterPro:IPR002683), Mog1/PsbP/DUF1795, alpha/beta/alpha sandwich (InterPro:IPR016124), Mog1/Ps…
Sp1_comp329757_c0_seq4	98	.	C	T	257.9		AC=1;AF=0.167;AN=6;BaseQRankSum=2.490;DP=139;Dels=0.00;FS=1.334;HaplotypeScore=1.7333;MLEAC=1;MLEAF=0.167;MQ=59.97;MQ0=0;MQRankSum=0.711;QD=1.86;ReadPosRankSum=-0.506	GT:AD:DP:GQ:MLPSAC:MLPSAF:PL	0/0/0/0/0/1:124,15:139:62:1:0.167:284,0,62,2147483647,2147483647,2147483647,2147483647											GATK	1610	gi|502137111|ref|XP_004502972.1|	PREDICTED: psbP domain-containing protein 2, chloroplastic-like [Cicer arietinum]	AT2G28605.1	Photosystem II reaction center PsbP family protein	Encodes a PsbP domain-OEC23 like protein localized in thylakoid (peripheral-lumenal side).	Photosystem II reaction center PsbP family protein; FUNCTIONS IN: calcium ion binding; INVOLVED IN: photosynthesis; LOCATED IN: thylakoid, chloroplast; EXPRESSED IN: 21 plant structures; EXPRESSED DURING: 13 growth stages; CONTAINS InterPro DOMAIN/s: Photosystem II oxygen evolving complex protein PsbP (InterPro:IPR002683), Mog1/PsbP/DUF1795, alpha/beta/alpha sandwich (InterPro:IPR016124), Mog1/Ps…
Sp1_comp329757_c0_seq4	998	.	G	T	152.9		AC=1;AF=0.167;AN=6;BaseQRankSum=0.568;DP=104;Dels=0.00;FS=2.794;HaplotypeScore=40.5933;MLEAC=1;MLEAF=0.167;MQ=59.53;MQ0=0;MQRankSum=-0.105;QD=1.47;ReadPosRankSum=0.711	GT:AD:DP:GQ:MLPSAC:MLPSAF:PL	0/0/0/0/0/1:94,10:104:49:1:0.167:179,0,49,126,2147483647,2147483647,2147483647											GATK	1610	gi|502137111|ref|XP_004502972.1|	PREDICTED: psbP domain-containing protein 2, chloroplastic-like [Cicer arietinum]	AT2G28605.1	Photosystem II reaction center PsbP family protein	Encodes a PsbP domain-OEC23 like protein localized in thylakoid (peripheral-lumenal side).	Photosystem II reaction center PsbP family protein; FUNCTIONS IN: calcium ion binding; INVOLVED IN: photosynthesis; LOCATED IN: thylakoid, chloroplast; EXPRESSED IN: 21 plant structures; EXPRESSED DURING: 13 growth stages; CONTAINS InterPro DOMAIN/s: Photosystem II oxygen evolving complex protein PsbP (InterPro:IPR002683), Mog1/PsbP/DUF1795, alpha/beta/alpha sandwich (InterPro:IPR016124), Mog1/Ps…
Sp1_comp329757_c0_seq4	1022	.	G	A	62	.	DP=40;VDB=0.0081;AF1=1;AC1=2;DP4=0,0,1,2;MQ=33;FQ=-36	GT:PL:GQ	1/1:94,9,0:16											SAM	1610	gi|502137111|ref|XP_004502972.1|	PREDICTED: psbP domain-containing protein 2, chloroplastic-like [Cicer arietinum]	AT2G28605.1	Photosystem II reaction center PsbP family protein	Encodes a PsbP domain-OEC23 like protein localized in thylakoid (peripheral-lumenal side).	Photosystem II reaction center PsbP family protein; FUNCTIONS IN: calcium ion binding; INVOLVED IN: photosynthesis; LOCATED IN: thylakoid, chloroplast; EXPRESSED IN: 21 plant structures; EXPRESSED DURING: 13 growth stages; CONTAINS InterPro DOMAIN/s: Photosystem II oxygen evolving complex protein PsbP (InterPro:IPR002683), Mog1/PsbP/DUF1795, alpha/beta/alpha sandwich (InterPro:IPR016124), Mog1/Ps…
Sp1_comp329757_c0_seq4	81	.	A	G	58	.	DP=43;VDB=0.0099;AF1=0.5;AC1=1;DP4=9,1,3,4;MQ=41;FQ=61;PV4=0.1,0.0001,0.34,1	GT:PL:GQ	0/1:88,0,182:91											SAM	1610	gi|502137111|ref|XP_004502972.1|	PREDICTED: psbP domain-containing protein 2, chloroplastic-like [Cicer arietinum]	AT2G28605.1	Photosystem II reaction center PsbP family protein	Encodes a PsbP domain-OEC23 like protein localized in thylakoid (peripheral-lumenal side).	Photosystem II reaction center PsbP family protein; FUNCTIONS IN: calcium ion binding; INVOLVED IN: photosynthesis; LOCATED IN: thylakoid, chloroplast; EXPRESSED IN: 21 plant structures; EXPRESSED DURING: 13 growth stages; CONTAINS InterPro DOMAIN/s: Photosystem II oxygen evolving complex protein PsbP (InterPro:IPR002683), Mog1/PsbP/DUF1795, alpha/beta/alpha sandwich (InterPro:IPR016124), Mog1/Ps…
Sp1_comp329757_c1_seq25	105	.	T	C	195	.	DP=59;VDB=0.0345;AF1=1;AC1=2;DP4=0,0,5,11;MQ=53;FQ=-75	GT:PL:GQ	1/1:228,48,0:93	Sp1_comp329757_c1_seq25	105	.	T	C	2105.9	PASS	AC=6;AF=1.00;AN=6;BaseQRankSum=1.686;DP=76;Dels=0.00;FS=0.000;HaplotypeScore=2.6004;MLEAC=6;MLEAF=1.00;MQ=60.00;MQ0=0;MQRankSum=0.670;QD=27.71;ReadPosRankSum=1.132	GT:AD:DP:GQ:MLPSAC:MLPSAF:PL	1/1/1/1/1/1:1,74:76:42:6:1.00:2132,412,253,159,93,42,0	SG	485	gi|508702250|gb|EOX94146.1|	Small GTP-binding protein isoform 2 [Theobroma cacao]	AT5G08650.1	Small GTP-binding protein		Small GTP-binding protein; FUNCTIONS IN: GTP binding, translation elongation factor activity, GTPase activity; LOCATED IN: chloroplast; EXPRESSED IN: 23 plant structures; EXPRESSED DURING: 13 growth stages; CONTAINS InterPro DOMAIN/s: Small GTP-binding protein (InterPro:IPR005225), Translation elongation factor EFTu/EF1A, domain 2 (InterPro:IPR004161), Translation elongation factor EFG/EF2, C-ter…
Sp1_comp329757_c1_seq25	132	.	T	A	176	.	DP=68;VDB=0.0392;AF1=1;AC1=2;DP4=0,0,11,10;MQ=50;FQ=-90	GT:PL:GQ	1/1:209,63,0:99	Sp1_comp329757_c1_seq25	132	.	T	A	3335.9	PASS	AC=6;AF=1.00;AN=6;DP=83;Dels=0.00;FS=0.000;HaplotypeScore=0.0000;MLEAC=6;MLEAF=1.00;MQ=60.00;MQ0=0;QD=27.64	GT:AD:DP:GQ:MLPSAC:MLPSAF:PL	1/1/1/1/1/1:0,83:83:65:6:1.00:3362,638,391,247,144,65,0	SG	485	gi|508702250|gb|EOX94146.1|	Small GTP-binding protein isoform 2 [Theobroma cacao]	AT5G08650.1	Small GTP-binding protein		Small GTP-binding protein; FUNCTIONS IN: GTP binding, translation elongation factor activity, GTPase activity; LOCATED IN: chloroplast; EXPRESSED IN: 23 plant structures; EXPRESSED DURING: 13 growth stages; CONTAINS InterPro DOMAIN/s: Small GTP-binding protein (InterPro:IPR005225), Translation elongation factor EFTu/EF1A, domain 2 (InterPro:IPR004161), Translation elongation factor EFG/EF2, C-ter…
Sp1_comp329757_c1_seq25	387	.	A	G	222	.	DP=82;VDB=0.0380;AF1=1;AC1=2;DP4=0,0,37,41;MQ=45;FQ=-262	GT:PL:GQ	1/1:255,235,0:99	Sp1_comp329757_c1_seq25	387	.	A	G	3511.9	PASS	AC=6;AF=1.00;AN=6;DP=90;Dels=0.00;FS=0.000;HaplotypeScore=1.9947;MLEAC=6;MLEAF=1.00;MQ=59.72;MQ0=0;QD=27.80	GT:AD:DP:GQ:MLPSAC:MLPSAF:PL	1/1/1/1/1/1:0,89:90:67:6:1.00:3538,661,405,256,150,67,0	SG	485	gi|508702250|gb|EOX94146.1|	Small GTP-binding protein isoform 2 [Theobroma cacao]	AT5G08650.1	Small GTP-binding protein		Small GTP-binding protein; FUNCTIONS IN: GTP binding, translation elongation factor activity, GTPase activity; LOCATED IN: chloroplast; EXPRESSED IN: 23 plant structures; EXPRESSED DURING: 13 growth stages; CONTAINS InterPro DOMAIN/s: Small GTP-binding protein (InterPro:IPR005225), Translation elongation factor EFTu/EF1A, domain 2 (InterPro:IPR004161), Translation elongation factor EFG/EF2, C-ter…
Sp1_comp329757_c1_seq25	417	.	T	C	222	.	DP=48;VDB=0.0190;AF1=1;AC1=2;DP4=0,0,20,26;MQ=42;FQ=-165	GT:PL:GQ	1/1:255,138,0:99	Sp1_comp329757_c1_seq25	417	.	T	C	2920.9	PASS	AC=6;AF=1.00;AN=6;DP=73;Dels=0.00;FS=0.000;HaplotypeScore=1.9330;MLEAC=6;MLEAF=1.00;MQ=60.00;MQ0=0;QD=37.93	GT:AD:DP:GQ:MLPSAC:MLPSAF:PL	1/1/1/1/1/1:0,73:73:55:6:1.00:2947,537,329,208,121,55,0	SG	485	gi|508702250|gb|EOX94146.1|	Small GTP-binding protein isoform 2 [Theobroma cacao]	AT5G08650.1	Small GTP-binding protein		Small GTP-binding protein; FUNCTIONS IN: GTP binding, translation elongation factor activity, GTPase activity; LOCATED IN: chloroplast; EXPRESSED IN: 23 plant structures; EXPRESSED DURING: 13 growth stages; CONTAINS InterPro DOMAIN/s: Small GTP-binding protein (InterPro:IPR005225), Translation elongation factor EFTu/EF1A, domain 2 (InterPro:IPR004161), Translation elongation factor EFG/EF2, C-ter…
Sp1_comp329758_c0_seq1	100	.	C	T	141	.	DP=265;VDB=0.0380;AF1=0.5;AC1=1;DP4=12,14,4,13;MQ=50;FQ=144;PV4=0.2,3.2e-09,0.056,0.0028	GT:PL:GQ	0/1:171,0,255:99	Sp1_comp329758_c0_seq1	100	.	C	T	7158.9		AC=5;AF=0.833;AN=6;BaseQRankSum=1.498;DP=233;Dels=0.00;FS=9.033;HaplotypeScore=72.7199;MLEAC=5;MLEAF=0.833;MQ=60.00;MQ0=0;MQRankSum=-0.830;QD=30.72;ReadPosRankSum=1.610	GT:AD:DP:GQ:MLPSAC:MLPSAF:PL	0/1/1/1/1/1:24,209:233:99:5:0.833:7185,1229,657,337,128,0,592	SG	305	No hit in this database		No hit in this database
Sp1_comp329758_c0_seq1	102	.	A	G	136	.	DP=261;VDB=0.0380;AF1=0.5;AC1=1;DP4=28,24,42,22;MQ=44;FQ=139;PV4=0.25,2.7e-55,1.3e-12,0.022	GT:PL:GQ	0/1:166,0,255:99	Sp1_comp329758_c0_seq1	102	.	A	G	6488.9		AC=5;AF=0.833;AN=6;BaseQRankSum=1.570;DP=229;Dels=0.00;FS=2.118;HaplotypeScore=23.7507;MLEAC=5;MLEAF=0.833;MQ=60.00;MQ0=0;MQRankSum=-0.320;QD=28.34;ReadPosRankSum=1.196	GT:AD:DP:GQ:MLPSAC:MLPSAF:PL	0/1/1/1/1/1:46,183:229:33:5:0.833:6515,901,421,171,33,0,1435	SG	305	No hit in this database		No hit in this database
Sp1_comp329758_c0_seq1	128	.	C	G	199	.	DP=299;VDB=0.0400;AF1=0.5;AC1=1;DP4=29,25,133,100;MQ=38;FQ=75;PV4=0.65,1,4.9e-42,0.21	GT:PL:GQ	0/1:229,0,102:99	Sp1_comp329758_c0_seq1	128	.	C	G	7406.9		AC=5;AF=0.833;AN=6;BaseQRankSum=-0.137;DP=250;Dels=0.00;FS=2.912;HaplotypeScore=21.8255;MLEAC=5;MLEAF=0.833;MQ=60.00;MQ0=0;MQRankSum=0.922;QD=29.63;ReadPosRankSum=-1.364	GT:AD:DP:GQ:MLPSAC:MLPSAF:PL	0/1/1/1/1/1:46,204:250:42:5:0.833:7433,978,463,193,42,0,1462	SG	305	No hit in this database		No hit in this database
Sp1_comp329758_c0_seq1	137	.	A	G	189	.	DP=300;VDB=0.0392;AF1=1;AC1=2;DP4=19,13,145,103;MQ=38;FQ=-129;PV4=1,0.46,6.7e-25,1	GT:PL:GQ	1/1:222,102,0:99	Sp1_comp329758_c0_seq1	137	.	A	G	8393.9		AC=5;AF=0.833;AN=6;BaseQRankSum=0.548;DP=248;Dels=0.00;FS=0.764;HaplotypeScore=20.9934;MLEAC=5;MLEAF=0.833;MQ=60.00;MQ0=0;MQRankSum=-0.949;QD=33.85;ReadPosRankSum=-0.071	GT:AD:DP:GQ:MLPSAC:MLPSAF:PL	0/1/1/1/1/1:27,221:248:99:5:0.833:8420,1237,649,324,116,0,788	SG	305	No hit in this database		No hit in this database
Sp1_comp329758_c0_seq1	17	.	C	T	73	.	DP=195;VDB=0.0000;AF1=0.5;AC1=1;DP4=113,43,20,13;MQ=57;FQ=76;PV4=0.21,1,1,1	GT:PL:GQ	0/1:103,0,255:99	Sp1_comp329758_c0_seq1	17	.	C	T	91.91		AC=1;AF=0.167;AN=6;BaseQRankSum=1.422;DP=195;Dels=0.00;FS=9.435;HaplotypeScore=4.2159;MLEAC=1;MLEAF=0.167;MQ=59.55;MQ0=2;MQRankSum=0.527;QD=0.47;ReadPosRankSum=1.156	GT:AD:DP:GQ:MLPSAC:MLPSAF:PL	0/0/0/0/0/1:157,37:195:27:1:0.167:118,0,27,72,2147483647,2147483647,2147483647	SG	305	No hit in this database		No hit in this database
Sp1_comp329758_c0_seq1	257	.	A	C	187	.	DP=230;VDB=0.0053;AF1=1;AC1=2;DP4=0,0,44,15;MQ=49;FQ=-205	GT:PL:GQ	1/1:220,178,0:99	Sp1_comp329758_c0_seq1	257	.	A	C	9936.9	PASS	AC=6;AF=1.00;AN=6;DP=248;Dels=0.00;FS=0.000;HaplotypeScore=1.8888;MLEAC=6;MLEAF=1.00;MQ=59.24;MQ0=0;QD=31.17	GT:AD:DP:GQ:MLPSAC:MLPSAF:PL	1/1/1/1/1/1:0,248:248:99:6:1.00:9963,1875,1150,725,424,191,0	SG	305	No hit in this database		No hit in this database
Sp1_comp329758_c0_seq1	276	.	G	A	93	.	DP=159;VDB=0.0011;AF1=0.5;AC1=1;DP4=36,70,17,31;MQ=47;FQ=96;PV4=0.86,1.1e-45,1,1	GT:PL:GQ	0/1:123,0,255:99	Sp1_comp329758_c0_seq1	276	.	G	A	2312.9		AC=2;AF=0.333;AN=6;BaseQRankSum=1.604;DP=240;Dels=0.00;FS=3.390;HaplotypeScore=25.2889;MLEAC=2;MLEAF=0.333;MQ=57.51;MQ0=0;MQRankSum=1.909;QD=9.64;ReadPosRankSum=1.076	GT:AD:DP:GQ:MLPSAC:MLPSAF:PL	0/0/0/0/1/1:169,71:240:53:2:0.333:2339,53,0,80,2147483647,2147483647,2147483647	SG	305	No hit in this database		No hit in this database
Sp1_comp329758_c0_seq1	295	.	G	A	225	.	DP=67;VDB=0.0002;AF1=0.5;AC1=1;DP4=8,18,20,18;MQ=43;FQ=225;PV4=0.12,0.013,0.12,0.34	GT:PL:GQ	0/1:255,0,255:99	Sp1_comp329758_c0_seq1	295	.	G	A	4237.92	PASS	AC=4;AF=0.667;AN=6;BaseQRankSum=0.272;DP=178;Dels=0.00;FS=4.220;HaplotypeScore=0.0000;MLEAC=4;MLEAF=0.667;MQ=56.62;MQ0=0;MQRankSum=2.153;QD=23.81;ReadPosRankSum=-0.644	GT:AD:DP:GQ:MLPSAC:MLPSAF:PL	0/0/1/1/1/1:65,113:178:25:4:0.667:4264,407,138,25,0,86,2147483647	SG	305	No hit in this database		No hit in this database
Sp1_comp329758_c0_seq1	67	.	A	G	225	.	DP=257;VDB=0.0190;AF1=0.5;AC1=1;DP4=76,47,81,48;MQ=47;FQ=225;PV4=0.9,1,2.4e-05,1	GT:PL:GQ	0/1:255,0,255:99	Sp1_comp329758_c0_seq1	67	.	A	G	3257.95		AC=3;AF=0.500;AN=6;BaseQRankSum=2.504;DP=240;Dels=0.00;FS=0.000;HaplotypeScore=347.9367;MLEAC=3;MLEAF=0.500;MQ=59.96;MQ0=0;MQRankSum=1.512;QD=13.57;ReadPosRankSum=0.400	GT:AD:DP:GQ:MLPSAC:MLPSAF:PL	0/0/0/1/1/1:116,124:240:20:3:0.500:3284,256,62,0,20,158,2147483647	SG	305	No hit in this database		No hit in this database
Sp1_comp329758_c0_seq1	91	.	C	T	28	.	DP=262;VDB=0.0298;AF1=0.5;AC1=1;DP4=112,75,45,25;MQ=43;FQ=31;PV4=0.57,1.4e-90,0.044,1	GT:PL:GQ	0/1:58,0,255:61	Sp1_comp329758_c0_seq1	91	.	C	T	1888.92		AC=2;AF=0.333;AN=6;BaseQRankSum=1.805;DP=248;Dels=0.00;FS=0.000;HaplotypeScore=54.7414;MLEAC=2;MLEAF=0.333;MQ=59.96;MQ0=0;MQRankSum=-0.110;QD=7.62;ReadPosRankSum=1.162	GT:AD:DP:GQ:MLPSAC:MLPSAF:PL	0/0/0/0/1/1:178,70:248:23:2:0.333:1915,23,0,89,2147483647,2147483647,2147483647	SG	305	No hit in this database		No hit in this database
Sp1_comp329758_c0_seq1	194	.	G	A	653.9	PASS	AC=1;AF=0.167;AN=6;BaseQRankSum=-1.000;DP=250;Dels=0.00;FS=0.000;HaplotypeScore=10.3359;MLEAC=1;MLEAF=0.167;MQ=60.00;MQ0=0;MQRankSum=0.785;QD=2.62;ReadPosRankSum=0.737	GT:AD:DP:GQ:MLPSAC:MLPSAF:PL	0/0/0/0/0/1:222,27:250:99:1:0.167:680,0,111,2147483647,2147483647,2147483647,2147483647											GATK	305	No hit in this database		No hit in this database
Sp1_comp329758_c0_seq1	280	.	G	A	346.9		AC=1;AF=0.167;AN=6;BaseQRankSum=-1.464;DP=232;Dels=0.00;FS=4.747;HaplotypeScore=26.2879;MLEAC=1;MLEAF=0.167;MQ=57.42;MQ0=0;MQRankSum=-0.252;QD=1.50;ReadPosRankSum=0.160	GT:AD:DP:GQ:MLPSAC:MLPSAF:PL	0/0/0/0/0/1:214,18:232:99:1:0.167:373,0,152,2147483647,2147483647,2147483647,2147483647											GATK	305	No hit in this database		No hit in this database
Sp1_comp329758_c0_seq1	87	.	G	A	491.9		AC=1;AF=0.167;AN=6;BaseQRankSum=0.575;DP=242;Dels=0.00;FS=6.723;HaplotypeScore=177.2085;MLEAC=1;MLEAF=0.167;MQ=59.96;MQ0=0;MQRankSum=-1.011;QD=2.03;ReadPosRankSum=-2.778	GT:AD:DP:GQ:MLPSAC:MLPSAF:PL	0/0/0/0/0/1:214,28:242:99:1:0.167:518,0,116,2147483647,2147483647,2147483647,2147483647											GATK	305	No hit in this database		No hit in this database
Sp1_comp329758_c1_seq8	1064	.	C	T	4.13	.	DP=3409;VDB=0.0399;AF1=0.4998;AC1=1;DP4=1338,1177,392,408;MQ=48;FQ=6.2;PV4=0.042,0,1,1	GT:PL:GQ	0/1:32,0,255:31	Sp1_comp329758_c1_seq8	1064	.	C	T	1727.92	PASS	AC=2;AF=0.333;AN=6;BaseQRankSum=-0.557;DP=250;Dels=0.00;FS=0.000;HaplotypeScore=1.9985;MLEAC=2;MLEAF=0.333;MQ=59.59;MQ0=0;MQRankSum=1.077;QD=6.91;ReadPosRankSum=0.492	GT:AD:DP:GQ:MLPSAC:MLPSAF:PL	0/0/0/0/1/1:182,67:250:25:2:0.333:1754,25,0,100,2147483647,2147483647,2147483647	SG	2309	gi|460404030|ref|XP_004247488.1|	PREDICTED: uncharacterized protein LOC101267646 [Solanum lycopersicum]	AT4G02940.1	oxidoreductase, 2OG-Fe(II) oxygenase family protein		oxidoreductase, 2OG-Fe(II) oxygenase family protein; FUNCTIONS IN: oxidoreductase activity; INVOLVED IN: response to karrikin; EXPRESSED IN: 22 plant structures; EXPRESSED DURING: 13 growth stages; CONTAINS InterPro DOMAIN/s: Oxoglutarate/iron-dependent oxygenase (InterPro:IPR005123); BEST Arabidopsis thaliana protein match is: oxidoreductase, 2OG-Fe(II) oxygenase family protein (TAIR:AT2G48080.1…		OG1_15217
Sp1_comp329758_c1_seq8	1130	.	C	T	165	.	DP=4122;VDB=0.0400;AF1=0.5;AC1=1;DP4=944,998,466,806;MQ=48;FQ=168;PV4=2.1e-11,0,2.2e-184,0.27	GT:PL:GQ	0/1:195,0,255:99	Sp1_comp329758_c1_seq8	1130	.	C	T	2489.88	PASS	AC=3;AF=0.500;AN=6;BaseQRankSum=1.242;DP=250;Dels=0.00;FS=0.508;HaplotypeScore=4.5064;MLEAC=3;MLEAF=0.500;MQ=59.58;MQ0=1;MQRankSum=-0.698;QD=9.96;ReadPosRankSum=0.093	GT:AD:DP:GQ:MLPSAC:MLPSAF:PL	0/0/0/1/1/1:124,125:250:6:3:0.500:2515,137,6,0,87,2147483647,2147483647	SG	2309	gi|460404030|ref|XP_004247488.1|	PREDICTED: uncharacterized protein LOC101267646 [Solanum lycopersicum]	AT4G02940.1	oxidoreductase, 2OG-Fe(II) oxygenase family protein		oxidoreductase, 2OG-Fe(II) oxygenase family protein; FUNCTIONS IN: oxidoreductase activity; INVOLVED IN: response to karrikin; EXPRESSED IN: 22 plant structures; EXPRESSED DURING: 13 growth stages; CONTAINS InterPro DOMAIN/s: Oxoglutarate/iron-dependent oxygenase (InterPro:IPR005123); BEST Arabidopsis thaliana protein match is: oxidoreductase, 2OG-Fe(II) oxygenase family protein (TAIR:AT2G48080.1…		OG1_15217
Sp1_comp329758_c1_seq8	1490	.	T	C	150	.	DP=4069;VDB=0.0398;AF1=0.5;AC1=1;DP4=545,505,1447,1251;MQ=44;FQ=153;PV4=0.34,0,0.49,1	GT:PL:GQ	0/1:180,0,255:99	Sp1_comp329758_c1_seq8	1490	.	T	C	3477.91		AC=4;AF=0.667;AN=6;BaseQRankSum=-1.110;DP=250;Dels=0.00;FS=22.773;HaplotypeScore=35.1499;MLEAC=4;MLEAF=0.667;MQ=59.76;MQ0=1;MQRankSum=0.613;QD=13.91;ReadPosRankSum=-1.948	GT:AD:DP:GQ:MLPSAC:MLPSAF:PL	0/0/1/1/1/1:64,186:250:27:4:0.667:3504,398,138,27,0,78,2147483647	SG	2309	gi|460404030|ref|XP_004247488.1|	PREDICTED: uncharacterized protein LOC101267646 [Solanum lycopersicum]	AT4G02940.1	oxidoreductase, 2OG-Fe(II) oxygenase family protein		oxidoreductase, 2OG-Fe(II) oxygenase family protein; FUNCTIONS IN: oxidoreductase activity; INVOLVED IN: response to karrikin; EXPRESSED IN: 22 plant structures; EXPRESSED DURING: 13 growth stages; CONTAINS InterPro DOMAIN/s: Oxoglutarate/iron-dependent oxygenase (InterPro:IPR005123); BEST Arabidopsis thaliana protein match is: oxidoreductase, 2OG-Fe(II) oxygenase family protein (TAIR:AT2G48080.1…		OG1_15217
Sp1_comp329758_c1_seq8	1707	.	G	A	123	.	DP=4087;VDB=0.0345;AF1=0.5;AC1=1;DP4=411,534,715,857;MQ=49;FQ=126;PV4=0.34,0,0.00034,1	GT:PL:GQ	0/1:153,0,255:99	Sp1_comp329758_c1_seq8	1707	.	G	A	5348.1		AC=4;AF=0.667;AN=6;BaseQRankSum=-0.712;DP=250;Dels=0.00;FS=2.008;HaplotypeScore=60.4038;MLEAC=4;MLEAF=0.667;MQ=59.61;MQ0=0;MQRankSum=1.386;QD=21.39;ReadPosRankSum=-3.713	GT:AD:DP:GQ:MLPSAC:MLPSAF:PL	0/0/1/1/1/1:54,194:250:5:4:0.667:5373,745,319,105,0,5,1616	SG	2309	gi|460404030|ref|XP_004247488.1|	PREDICTED: uncharacterized protein LOC101267646 [Solanum lycopersicum]	AT4G02940.1	oxidoreductase, 2OG-Fe(II) oxygenase family protein		oxidoreductase, 2OG-Fe(II) oxygenase family protein; FUNCTIONS IN: oxidoreductase activity; INVOLVED IN: response to karrikin; EXPRESSED IN: 22 plant structures; EXPRESSED DURING: 13 growth stages; CONTAINS InterPro DOMAIN/s: Oxoglutarate/iron-dependent oxygenase (InterPro:IPR005123); BEST Arabidopsis thaliana protein match is: oxidoreductase, 2OG-Fe(II) oxygenase family protein (TAIR:AT2G48080.1…		OG1_15217
Sp1_comp329758_c1_seq8	1776	.	A	T	145	.	DP=3209;VDB=0.0365;AF1=0.5;AC1=1;DP4=324,417,578,412;MQ=49;FQ=148;PV4=1.6e-09,0,1,1.4e-25	GT:PL:GQ	0/1:175,0,255:99	Sp1_comp329758_c1_seq8	1776	.	A	T	5162.93	PASS	AC=4;AF=0.667;AN=6;BaseQRankSum=1.508;DP=250;Dels=0.00;FS=3.597;HaplotypeScore=3.8627;MLEAC=4;MLEAF=0.667;MQ=59.82;MQ0=1;MQRankSum=0.462;QD=20.65;ReadPosRankSum=0.489	GT:AD:DP:GQ:MLPSAC:MLPSAF:PL	0/0/1/1/1/1:61,188:250:22:4:0.667:5189,713,297,94,0,22,1746	SG	2309	gi|460404030|ref|XP_004247488.1|	PREDICTED: uncharacterized protein LOC101267646 [Solanum lycopersicum]	AT4G02940.1	oxidoreductase, 2OG-Fe(II) oxygenase family protein		oxidoreductase, 2OG-Fe(II) oxygenase family protein; FUNCTIONS IN: oxidoreductase activity; INVOLVED IN: response to karrikin; EXPRESSED IN: 22 plant structures; EXPRESSED DURING: 13 growth stages; CONTAINS InterPro DOMAIN/s: Oxoglutarate/iron-dependent oxygenase (InterPro:IPR005123); BEST Arabidopsis thaliana protein match is: oxidoreductase, 2OG-Fe(II) oxygenase family protein (TAIR:AT2G48080.1…		OG1_15217
Sp1_comp329758_c1_seq8	204	.	A	G	222	.	DP=2685;VDB=0.0365;AF1=1;AC1=2;DP4=0,0,1483,1007;MQ=39;FQ=-282	GT:PL:GQ	1/1:255,255,0:99	Sp1_comp329758_c1_seq8	204	.	A	G	7910.9	PASS	AC=6;AF=1.00;AN=6;DP=250;Dels=0.00;FS=0.000;HaplotypeScore=1.1567;MLEAC=6;MLEAF=1.00;MQ=59.67;MQ0=0;QD=31.64	GT:AD:DP:GQ:MLPSAC:MLPSAF:PL	1/1/1/1/1/1:0,250:250:99:6:1.00:7937,1578,968,611,357,161,0	SG	2309	gi|460404030|ref|XP_004247488.1|	PREDICTED: uncharacterized protein LOC101267646 [Solanum lycopersicum]	AT4G02940.1	oxidoreductase, 2OG-Fe(II) oxygenase family protein		oxidoreductase, 2OG-Fe(II) oxygenase family protein; FUNCTIONS IN: oxidoreductase activity; INVOLVED IN: response to karrikin; EXPRESSED IN: 22 plant structures; EXPRESSED DURING: 13 growth stages; CONTAINS InterPro DOMAIN/s: Oxoglutarate/iron-dependent oxygenase (InterPro:IPR005123); BEST Arabidopsis thaliana protein match is: oxidoreductase, 2OG-Fe(II) oxygenase family protein (TAIR:AT2G48080.1…		OG1_15217
Sp1_comp329758_c1_seq8	2085	.	C	G	121	.	DP=10;VDB=0.0399;AF1=1;AC1=2;DP4=0,0,7,3;MQ=49;FQ=-57	GT:PL:GQ	1/1:154,30,0:57	Sp1_comp329758_c1_seq8	2085	.	C	G	408.6	PASS	AC=6;AF=1.00;AN=6;DP=10;Dels=0.00;FS=0.000;HaplotypeScore=0.0000;MLEAC=6;MLEAF=1.00;MQ=60.00;MQ0=0;QD=31.10	GT:AD:DP:GQ:MLPSAC:MLPSAF:PL	1/1/1/1/1/1:0,10:10:8:6:1.00:434,78,48,30,18,8,0	SG	2309	gi|460404030|ref|XP_004247488.1|	PREDICTED: uncharacterized protein LOC101267646 [Solanum lycopersicum]	AT4G02940.1	oxidoreductase, 2OG-Fe(II) oxygenase family protein		oxidoreductase, 2OG-Fe(II) oxygenase family protein; FUNCTIONS IN: oxidoreductase activity; INVOLVED IN: response to karrikin; EXPRESSED IN: 22 plant structures; EXPRESSED DURING: 13 growth stages; CONTAINS InterPro DOMAIN/s: Oxoglutarate/iron-dependent oxygenase (InterPro:IPR005123); BEST Arabidopsis thaliana protein match is: oxidoreductase, 2OG-Fe(II) oxygenase family protein (TAIR:AT2G48080.1…		OG1_15217
Sp1_comp329758_c1_seq8	224	.	G	A	93	.	DP=2601;VDB=0.0380;AF1=1;AC1=2;DP4=115,103,1080,1001;MQ=40;FQ=-248;PV4=0.83,2.5e-171,3.1e-34,0.32	GT:PL:GQ	1/1:126,221,0:99	Sp1_comp329758_c1_seq8	224	.	G	A	7505.9		AC=5;AF=0.833;AN=6;BaseQRankSum=0.669;DP=249;Dels=0.00;FS=0.000;HaplotypeScore=25.5531;MLEAC=5;MLEAF=0.833;MQ=59.56;MQ0=0;MQRankSum=-1.703;QD=30.14;ReadPosRankSum=-0.059	GT:AD:DP:GQ:MLPSAC:MLPSAF:PL	0/1/1/1/1/1:21,227:249:99:5:0.833:7532,1313,711,371,145,0,372	SG	2309	gi|460404030|ref|XP_004247488.1|	PREDICTED: uncharacterized protein LOC101267646 [Solanum lycopersicum]	AT4G02940.1	oxidoreductase, 2OG-Fe(II) oxygenase family protein		oxidoreductase, 2OG-Fe(II) oxygenase family protein; FUNCTIONS IN: oxidoreductase activity; INVOLVED IN: response to karrikin; EXPRESSED IN: 22 plant structures; EXPRESSED DURING: 13 growth stages; CONTAINS InterPro DOMAIN/s: Oxoglutarate/iron-dependent oxygenase (InterPro:IPR005123); BEST Arabidopsis thaliana protein match is: oxidoreductase, 2OG-Fe(II) oxygenase family protein (TAIR:AT2G48080.1…		OG1_15217
Sp1_comp329758_c1_seq8	2245	.	C	T	10.4	.	DP=11;VDB=0.0165;AF1=0.5;AC1=1;DP4=6,3,0,2;MQ=47;FQ=13.2;PV4=0.18,1,0.15,1	GT:PL:GQ	0/1:40,0,213:42	Sp1_comp329758_c1_seq8	2245	.	C	T	40.96	LowQual	AC=1;AF=0.167;AN=6;BaseQRankSum=0.822;DP=14;Dels=0.00;FS=0.000;HaplotypeScore=0.9996;MLEAC=1;MLEAF=0.167;MQ=59.58;MQ0=0;MQRankSum=0.091;QD=2.93;ReadPosRankSum=1.734	GT:AD:DP:GQ:MLPSAC:MLPSAF:PL	0/0/0/0/0/1:12,2:14:3:1:0.167:65,0,3,10,24,49,364	SG	2309	gi|460404030|ref|XP_004247488.1|	PREDICTED: uncharacterized protein LOC101267646 [Solanum lycopersicum]	AT4G02940.1	oxidoreductase, 2OG-Fe(II) oxygenase family protein		oxidoreductase, 2OG-Fe(II) oxygenase family protein; FUNCTIONS IN: oxidoreductase activity; INVOLVED IN: response to karrikin; EXPRESSED IN: 22 plant structures; EXPRESSED DURING: 13 growth stages; CONTAINS InterPro DOMAIN/s: Oxoglutarate/iron-dependent oxygenase (InterPro:IPR005123); BEST Arabidopsis thaliana protein match is: oxidoreductase, 2OG-Fe(II) oxygenase family protein (TAIR:AT2G48080.1…		OG1_15217
Sp1_comp329758_c1_seq8	272	.	G	C	127	.	DP=2595;VDB=0.0392;AF1=0.5;AC1=1;DP4=407,215,1037,621;MQ=43;FQ=130;PV4=0.21,0,2.9e-11,1	GT:PL:GQ	0/1:157,0,195:99	Sp1_comp329758_c1_seq8	272	.	G	C	4690.67	PASS	AC=4;AF=0.667;AN=6;BaseQRankSum=-0.995;DP=250;Dels=0.00;FS=7.686;HaplotypeScore=1.9497;MLEAC=4;MLEAF=0.667;MQ=59.59;MQ0=0;MQRankSum=-0.993;QD=18.76;ReadPosRankSum=-1.084	GT:AD:DP:GQ:MLPSAC:MLPSAF:PL	0/0/1/1/1/1:55,195:250:3:4:0.667:4715,700,300,100,0,3,1410	SG	2309	gi|460404030|ref|XP_004247488.1|	PREDICTED: uncharacterized protein LOC101267646 [Solanum lycopersicum]	AT4G02940.1	oxidoreductase, 2OG-Fe(II) oxygenase family protein		oxidoreductase, 2OG-Fe(II) oxygenase family protein; FUNCTIONS IN: oxidoreductase activity; INVOLVED IN: response to karrikin; EXPRESSED IN: 22 plant structures; EXPRESSED DURING: 13 growth stages; CONTAINS InterPro DOMAIN/s: Oxoglutarate/iron-dependent oxygenase (InterPro:IPR005123); BEST Arabidopsis thaliana protein match is: oxidoreductase, 2OG-Fe(II) oxygenase family protein (TAIR:AT2G48080.1…		OG1_15217
Sp1_comp329758_c1_seq8	299	.	C	T	146	.	DP=3026;VDB=0.0392;AF1=0.5;AC1=1;DP4=417,277,1221,674;MQ=46;FQ=149;PV4=0.043,0,3.8e-14,1	GT:PL:GQ	0/1:176,0,192:99	Sp1_comp329758_c1_seq8	299	.	C	T	4196.91	PASS	AC=4;AF=0.667;AN=6;BaseQRankSum=-1.357;DP=250;Dels=0.00;FS=4.609;HaplotypeScore=2.7574;MLEAC=4;MLEAF=0.667;MQ=59.80;MQ0=0;MQRankSum=-0.839;QD=16.79;ReadPosRankSum=0.213	GT:AD:DP:GQ:MLPSAC:MLPSAF:PL	0/0/1/1/1/1:70,177:250:29:4:0.667:4223,581,238,72,0,29,1496	SG	2309	gi|460404030|ref|XP_004247488.1|	PREDICTED: uncharacterized protein LOC101267646 [Solanum lycopersicum]	AT4G02940.1	oxidoreductase, 2OG-Fe(II) oxygenase family protein		oxidoreductase, 2OG-Fe(II) oxygenase family protein; FUNCTIONS IN: oxidoreductase activity; INVOLVED IN: response to karrikin; EXPRESSED IN: 22 plant structures; EXPRESSED DURING: 13 growth stages; CONTAINS InterPro DOMAIN/s: Oxoglutarate/iron-dependent oxygenase (InterPro:IPR005123); BEST Arabidopsis thaliana protein match is: oxidoreductase, 2OG-Fe(II) oxygenase family protein (TAIR:AT2G48080.1…		OG1_15217
Sp1_comp329758_c1_seq8	467	.	T	A	161	.	DP=2049;VDB=0.0345;AF1=0.5;AC1=1;DP4=309,267,541,463;MQ=44;FQ=164;PV4=0.96,0,7e-63,0.13	GT:PL:GQ	0/1:191,0,255:99	Sp1_comp329758_c1_seq8	467	.	T	A	4753.03	PASS	AC=4;AF=0.667;AN=6;BaseQRankSum=3.202;DP=250;Dels=0.00;FS=2.910;HaplotypeScore=3.7215;MLEAC=4;MLEAF=0.667;MQ=58.39;MQ0=0;MQRankSum=-0.300;QD=19.01;ReadPosRankSum=0.975	GT:AD:DP:GQ:MLPSAC:MLPSAF:PL	0/0/1/1/1/1:106,143:250:2:4:0.667:4777,445,123,2,0,158,2147483647	SG	2309	gi|460404030|ref|XP_004247488.1|	PREDICTED: uncharacterized protein LOC101267646 [Solanum lycopersicum]	AT4G02940.1	oxidoreductase, 2OG-Fe(II) oxygenase family protein		oxidoreductase, 2OG-Fe(II) oxygenase family protein; FUNCTIONS IN: oxidoreductase activity; INVOLVED IN: response to karrikin; EXPRESSED IN: 22 plant structures; EXPRESSED DURING: 13 growth stages; CONTAINS InterPro DOMAIN/s: Oxoglutarate/iron-dependent oxygenase (InterPro:IPR005123); BEST Arabidopsis thaliana protein match is: oxidoreductase, 2OG-Fe(II) oxygenase family protein (TAIR:AT2G48080.1…		OG1_15217
Sp1_comp329758_c1_seq8	518	.	G	T	178	.	DP=1579;VDB=0.0398;AF1=0.5;AC1=1;DP4=273,380,168,330;MQ=46;FQ=181;PV4=0.0059,6e-215,1,1	GT:PL:GQ	0/1:208,0,255:99	Sp1_comp329758_c1_seq8	518	.	G	T	882.67		AC=1;AF=0.167;AN=6;BaseQRankSum=0.500;DP=250;Dels=0.00;FS=1.439;HaplotypeScore=30.0901;MLEAC=1;MLEAF=0.167;MQ=57.28;MQ0=0;MQRankSum=3.172;QD=3.53;ReadPosRankSum=6.577	GT:AD:DP:GQ:MLPSAC:MLPSAF:PL	0/0/0/0/0/1:212,38:250:3:1:0.167:907,0,3,74,2147483647,2147483647,2147483647	SG	2309	gi|460404030|ref|XP_004247488.1|	PREDICTED: uncharacterized protein LOC101267646 [Solanum lycopersicum]	AT4G02940.1	oxidoreductase, 2OG-Fe(II) oxygenase family protein		oxidoreductase, 2OG-Fe(II) oxygenase family protein; FUNCTIONS IN: oxidoreductase activity; INVOLVED IN: response to karrikin; EXPRESSED IN: 22 plant structures; EXPRESSED DURING: 13 growth stages; CONTAINS InterPro DOMAIN/s: Oxoglutarate/iron-dependent oxygenase (InterPro:IPR005123); BEST Arabidopsis thaliana protein match is: oxidoreductase, 2OG-Fe(II) oxygenase family protein (TAIR:AT2G48080.1…		OG1_15217
Sp1_comp329758_c1_seq8	578	.	C	T	223	.	DP=3008;VDB=0.0399;AF1=0.5;AC1=1;DP4=1047,949,406,418;MQ=46;FQ=224;PV4=0.13,0.092,9.7e-08,0.00051	GT:PL:GQ	0/1:253,0,255:99	Sp1_comp329758_c1_seq8	578	.	C	T	1902.9	PASS	AC=2;AF=0.333;AN=6;BaseQRankSum=-1.283;DP=250;Dels=0.00;FS=15.399;HaplotypeScore=0.7340;MLEAC=2;MLEAF=0.333;MQ=59.87;MQ0=0;MQRankSum=-0.848;QD=7.61;ReadPosRankSum=1.030	GT:AD:DP:GQ:MLPSAC:MLPSAF:PL	0/0/0/0/1/1:152,98:250:56:2:0.333:1929,66,0,56,217,2147483647,2147483647	SG	2309	gi|460404030|ref|XP_004247488.1|	PREDICTED: uncharacterized protein LOC101267646 [Solanum lycopersicum]	AT4G02940.1	oxidoreductase, 2OG-Fe(II) oxygenase family protein		oxidoreductase, 2OG-Fe(II) oxygenase family protein; FUNCTIONS IN: oxidoreductase activity; INVOLVED IN: response to karrikin; EXPRESSED IN: 22 plant structures; EXPRESSED DURING: 13 growth stages; CONTAINS InterPro DOMAIN/s: Oxoglutarate/iron-dependent oxygenase (InterPro:IPR005123); BEST Arabidopsis thaliana protein match is: oxidoreductase, 2OG-Fe(II) oxygenase family protein (TAIR:AT2G48080.1…		OG1_15217
Sp1_comp329758_c1_seq8	602	.	T	G	178	.	DP=3434;VDB=0.0365;AF1=0.5;AC1=1;DP4=909,794,751,709;MQ=47;FQ=181;PV4=0.28,0,4.2e-25,1	GT:PL:GQ	0/1:208,0,255:99	Sp1_comp329758_c1_seq8	602	.	T	G	2318.92	PASS	AC=2;AF=0.333;AN=6;BaseQRankSum=-0.910;DP=250;Dels=0.00;FS=7.256;HaplotypeScore=2.9822;MLEAC=2;MLEAF=0.333;MQ=60.00;MQ0=0;MQRankSum=-1.065;QD=9.28;ReadPosRankSum=-0.823	GT:AD:DP:GQ:MLPSAC:MLPSAF:PL	0/0/0/0/1/1:143,105:249:25:2:0.333:2345,110,0,25,157,2147483647,2147483647	SG	2309	gi|460404030|ref|XP_004247488.1|	PREDICTED: uncharacterized protein LOC101267646 [Solanum lycopersicum]	AT4G02940.1	oxidoreductase, 2OG-Fe(II) oxygenase family protein		oxidoreductase, 2OG-Fe(II) oxygenase family protein; FUNCTIONS IN: oxidoreductase activity; INVOLVED IN: response to karrikin; EXPRESSED IN: 22 plant structures; EXPRESSED DURING: 13 growth stages; CONTAINS InterPro DOMAIN/s: Oxoglutarate/iron-dependent oxygenase (InterPro:IPR005123); BEST Arabidopsis thaliana protein match is: oxidoreductase, 2OG-Fe(II) oxygenase family protein (TAIR:AT2G48080.1…		OG1_15217
Sp1_comp329758_c1_seq8	611	.	G	A	182	.	DP=3592;VDB=0.0399;AF1=0.5;AC1=1;DP4=946,766,757,798;MQ=47;FQ=185;PV4=0.00018,0,1.7e-20,0.5	GT:PL:GQ	0/1:212,0,255:99	Sp1_comp329758_c1_seq8	611	.	G	A	3453.9	PASS	AC=3;AF=0.500;AN=6;BaseQRankSum=-1.445;DP=250;Dels=0.00;FS=7.376;HaplotypeScore=6.8384;MLEAC=3;MLEAF=0.500;MQ=59.86;MQ0=1;MQRankSum=0.253;QD=13.82;ReadPosRankSum=-0.327	GT:AD:DP:GQ:MLPSAC:MLPSAF:PL	0/0/0/1/1/1:123,124:250:50:3:0.500:3480,269,50,0,65,2147483647,2147483647	SG	2309	gi|460404030|ref|XP_004247488.1|	PREDICTED: uncharacterized protein LOC101267646 [Solanum lycopersicum]	AT4G02940.1	oxidoreductase, 2OG-Fe(II) oxygenase family protein		oxidoreductase, 2OG-Fe(II) oxygenase family protein; FUNCTIONS IN: oxidoreductase activity; INVOLVED IN: response to karrikin; EXPRESSED IN: 22 plant structures; EXPRESSED DURING: 13 growth stages; CONTAINS InterPro DOMAIN/s: Oxoglutarate/iron-dependent oxygenase (InterPro:IPR005123); BEST Arabidopsis thaliana protein match is: oxidoreductase, 2OG-Fe(II) oxygenase family protein (TAIR:AT2G48080.1…		OG1_15217
Sp1_comp329758_c1_seq8	797	.	T	C	222	.	DP=2971;VDB=0.0393;AF1=1;AC1=2;DP4=0,2,1599,1108;MQ=44;FQ=-282;PV4=0.17,1,0.043,1	GT:PL:GQ	1/1:255,255,0:99	Sp1_comp329758_c1_seq8	797	.	T	C	6593.9	PASS	AC=6;AF=1.00;AN=6;DP=250;Dels=0.00;FS=0.000;HaplotypeScore=0.0000;MLEAC=6;MLEAF=1.00;MQ=60.00;MQ0=0;QD=26.38	GT:AD:DP:GQ:MLPSAC:MLPSAF:PL	1/1/1/1/1/1:0,250:250:99:6:1.00:6620,1367,839,529,310,139,0	SG	2309	gi|460404030|ref|XP_004247488.1|	PREDICTED: uncharacterized protein LOC101267646 [Solanum lycopersicum]	AT4G02940.1	oxidoreductase, 2OG-Fe(II) oxygenase family protein		oxidoreductase, 2OG-Fe(II) oxygenase family protein; FUNCTIONS IN: oxidoreductase activity; INVOLVED IN: response to karrikin; EXPRESSED IN: 22 plant structures; EXPRESSED DURING: 13 growth stages; CONTAINS InterPro DOMAIN/s: Oxoglutarate/iron-dependent oxygenase (InterPro:IPR005123); BEST Arabidopsis thaliana protein match is: oxidoreductase, 2OG-Fe(II) oxygenase family protein (TAIR:AT2G48080.1…		OG1_15217
Sp1_comp329758_c1_seq8	1220	.	G	A	238.9		AC=1;AF=0.167;AN=6;BaseQRankSum=0.419;DP=250;Dels=0.00;FS=9.345;HaplotypeScore=29.0160;MLEAC=1;MLEAF=0.167;MQ=59.81;MQ0=0;MQRankSum=-0.107;QD=0.96;ReadPosRankSum=-0.236	GT:AD:DP:GQ:MLPSAC:MLPSAF:PL	0/0/0/0/0/1:227,23:250:99:1:0.167:265,0,168,2147483647,2147483647,2147483647,2147483647											GATK	2309	gi|460404030|ref|XP_004247488.1|	PREDICTED: uncharacterized protein LOC101267646 [Solanum lycopersicum]	AT4G02940.1	oxidoreductase, 2OG-Fe(II) oxygenase family protein		oxidoreductase, 2OG-Fe(II) oxygenase family protein; FUNCTIONS IN: oxidoreductase activity; INVOLVED IN: response to karrikin; EXPRESSED IN: 22 plant structures; EXPRESSED DURING: 13 growth stages; CONTAINS InterPro DOMAIN/s: Oxoglutarate/iron-dependent oxygenase (InterPro:IPR005123); BEST Arabidopsis thaliana protein match is: oxidoreductase, 2OG-Fe(II) oxygenase family protein (TAIR:AT2G48080.1…		OG1_15217
Sp1_comp329758_c1_seq8	1222	.	T	A	1492.17		AC=1;AF=0.167;AN=6;BaseQRankSum=-0.691;DP=250;Dels=0.00;FS=4.122;HaplotypeScore=23.4846;MLEAC=1;MLEAF=0.167;MQ=59.81;MQ0=0;MQRankSum=0.735;QD=5.97;ReadPosRankSum=0.484	GT:AD:DP:GQ:MLPSAC:MLPSAF:PL	0/0/0/0/0/1:184,65:250:12:1:0.167:1518,0,12,138,2147483647,2147483647,2147483647											GATK	2309	gi|460404030|ref|XP_004247488.1|	PREDICTED: uncharacterized protein LOC101267646 [Solanum lycopersicum]	AT4G02940.1	oxidoreductase, 2OG-Fe(II) oxygenase family protein		oxidoreductase, 2OG-Fe(II) oxygenase family protein; FUNCTIONS IN: oxidoreductase activity; INVOLVED IN: response to karrikin; EXPRESSED IN: 22 plant structures; EXPRESSED DURING: 13 growth stages; CONTAINS InterPro DOMAIN/s: Oxoglutarate/iron-dependent oxygenase (InterPro:IPR005123); BEST Arabidopsis thaliana protein match is: oxidoreductase, 2OG-Fe(II) oxygenase family protein (TAIR:AT2G48080.1…		OG1_15217
Sp1_comp329758_c1_seq8	1367	.	G	T	625.9	PASS	AC=1;AF=0.167;AN=6;BaseQRankSum=-0.175;DP=250;Dels=0.00;FS=6.138;HaplotypeScore=1.8661;MLEAC=1;MLEAF=0.167;MQ=59.75;MQ0=0;MQRankSum=-0.707;QD=2.50;ReadPosRankSum=0.422	GT:AD:DP:GQ:MLPSAC:MLPSAF:PL	0/0/0/0/0/1:215,35:250:99:1:0.167:652,0,119,2147483647,2147483647,2147483647,2147483647											GATK	2309	gi|460404030|ref|XP_004247488.1|	PREDICTED: uncharacterized protein LOC101267646 [Solanum lycopersicum]	AT4G02940.1	oxidoreductase, 2OG-Fe(II) oxygenase family protein		oxidoreductase, 2OG-Fe(II) oxygenase family protein; FUNCTIONS IN: oxidoreductase activity; INVOLVED IN: response to karrikin; EXPRESSED IN: 22 plant structures; EXPRESSED DURING: 13 growth stages; CONTAINS InterPro DOMAIN/s: Oxoglutarate/iron-dependent oxygenase (InterPro:IPR005123); BEST Arabidopsis thaliana protein match is: oxidoreductase, 2OG-Fe(II) oxygenase family protein (TAIR:AT2G48080.1…		OG1_15217
Sp1_comp329758_c1_seq8	1399	.	A	T	621.9	PASS	AC=1;AF=0.167;AN=6;BaseQRankSum=-0.518;DP=249;Dels=0.00;FS=2.286;HaplotypeScore=4.3003;MLEAC=1;MLEAF=0.167;MQ=59.83;MQ0=1;MQRankSum=-0.820;QD=2.50;ReadPosRankSum=-0.922	GT:AD:DP:GQ:MLPSAC:MLPSAF:PL	0/0/0/0/0/1:210,37:249:99:1:0.167:648,0,107,2147483647,2147483647,2147483647,2147483647											GATK	2309	gi|460404030|ref|XP_004247488.1|	PREDICTED: uncharacterized protein LOC101267646 [Solanum lycopersicum]	AT4G02940.1	oxidoreductase, 2OG-Fe(II) oxygenase family protein		oxidoreductase, 2OG-Fe(II) oxygenase family protein; FUNCTIONS IN: oxidoreductase activity; INVOLVED IN: response to karrikin; EXPRESSED IN: 22 plant structures; EXPRESSED DURING: 13 growth stages; CONTAINS InterPro DOMAIN/s: Oxoglutarate/iron-dependent oxygenase (InterPro:IPR005123); BEST Arabidopsis thaliana protein match is: oxidoreductase, 2OG-Fe(II) oxygenase family protein (TAIR:AT2G48080.1…		OG1_15217
Sp1_comp329758_c1_seq8	1484	.	A	G	802.9		AC=1;AF=0.167;AN=6;BaseQRankSum=1.699;DP=250;Dels=0.00;FS=0.000;HaplotypeScore=72.0435;MLEAC=1;MLEAF=0.167;MQ=59.76;MQ0=1;MQRankSum=0.313;QD=3.21;ReadPosRankSum=0.720	GT:AD:DP:GQ:MLPSAC:MLPSAF:PL	0/0/0/0/0/1:202,48:250:86:1:0.167:829,0,86,2147483647,2147483647,2147483647,2147483647											GATK	2309	gi|460404030|ref|XP_004247488.1|	PREDICTED: uncharacterized protein LOC101267646 [Solanum lycopersicum]	AT4G02940.1	oxidoreductase, 2OG-Fe(II) oxygenase family protein		oxidoreductase, 2OG-Fe(II) oxygenase family protein; FUNCTIONS IN: oxidoreductase activity; INVOLVED IN: response to karrikin; EXPRESSED IN: 22 plant structures; EXPRESSED DURING: 13 growth stages; CONTAINS InterPro DOMAIN/s: Oxoglutarate/iron-dependent oxygenase (InterPro:IPR005123); BEST Arabidopsis thaliana protein match is: oxidoreductase, 2OG-Fe(II) oxygenase family protein (TAIR:AT2G48080.1…		OG1_15217
Sp1_comp329758_c1_seq8	1492	.	G	T	249.9		AC=1;AF=0.167;AN=6;BaseQRankSum=-0.246;DP=250;Dels=0.00;FS=0.000;HaplotypeScore=33.1483;MLEAC=1;MLEAF=0.167;MQ=59.44;MQ0=1;MQRankSum=-1.522;QD=1.00;ReadPosRankSum=0.433	GT:AD:DP:GQ:MLPSAC:MLPSAF:PL	0/0/0/0/0/1:228,22:250:99:1:0.167:276,0,164,2147483647,2147483647,2147483647,2147483647											GATK	2309	gi|460404030|ref|XP_004247488.1|	PREDICTED: uncharacterized protein LOC101267646 [Solanum lycopersicum]	AT4G02940.1	oxidoreductase, 2OG-Fe(II) oxygenase family protein		oxidoreductase, 2OG-Fe(II) oxygenase family protein; FUNCTIONS IN: oxidoreductase activity; INVOLVED IN: response to karrikin; EXPRESSED IN: 22 plant structures; EXPRESSED DURING: 13 growth stages; CONTAINS InterPro DOMAIN/s: Oxoglutarate/iron-dependent oxygenase (InterPro:IPR005123); BEST Arabidopsis thaliana protein match is: oxidoreductase, 2OG-Fe(II) oxygenase family protein (TAIR:AT2G48080.1…		OG1_15217
Sp1_comp329758_c1_seq8	155	.	G	A	67.9		AC=1;AF=0.167;AN=6;BaseQRankSum=0.970;DP=250;Dels=0.00;FS=2.263;HaplotypeScore=19.4309;MLEAC=1;MLEAF=0.167;MQ=59.89;MQ0=0;MQRankSum=0.708;QD=0.27;ReadPosRankSum=0.581	GT:AD:DP:GQ:MLPSAC:MLPSAF:PL	0/0/0/0/0/1:235,14:249:94:1:0.167:94,0,184,2147483647,2147483647,2147483647,2147483647											GATK	2309	gi|460404030|ref|XP_004247488.1|	PREDICTED: uncharacterized protein LOC101267646 [Solanum lycopersicum]	AT4G02940.1	oxidoreductase, 2OG-Fe(II) oxygenase family protein		oxidoreductase, 2OG-Fe(II) oxygenase family protein; FUNCTIONS IN: oxidoreductase activity; INVOLVED IN: response to karrikin; EXPRESSED IN: 22 plant structures; EXPRESSED DURING: 13 growth stages; CONTAINS InterPro DOMAIN/s: Oxoglutarate/iron-dependent oxygenase (InterPro:IPR005123); BEST Arabidopsis thaliana protein match is: oxidoreductase, 2OG-Fe(II) oxygenase family protein (TAIR:AT2G48080.1…		OG1_15217
Sp1_comp329758_c1_seq8	1573	.	C	A	590.9	PASS	AC=1;AF=0.167;AN=6;BaseQRankSum=1.051;DP=250;Dels=0.00;FS=0.000;HaplotypeScore=1.7329;MLEAC=1;MLEAF=0.167;MQ=59.15;MQ0=0;MQRankSum=0.246;QD=2.36;ReadPosRankSum=0.712	GT:AD:DP:GQ:MLPSAC:MLPSAF:PL	0/0/0/0/0/1:221,28:250:99:1:0.167:617,0,137,2147483647,2147483647,2147483647,2147483647											GATK	2309	gi|460404030|ref|XP_004247488.1|	PREDICTED: uncharacterized protein LOC101267646 [Solanum lycopersicum]	AT4G02940.1	oxidoreductase, 2OG-Fe(II) oxygenase family protein		oxidoreductase, 2OG-Fe(II) oxygenase family protein; FUNCTIONS IN: oxidoreductase activity; INVOLVED IN: response to karrikin; EXPRESSED IN: 22 plant structures; EXPRESSED DURING: 13 growth stages; CONTAINS InterPro DOMAIN/s: Oxoglutarate/iron-dependent oxygenase (InterPro:IPR005123); BEST Arabidopsis thaliana protein match is: oxidoreductase, 2OG-Fe(II) oxygenase family protein (TAIR:AT2G48080.1…		OG1_15217
Sp1_comp329758_c1_seq8	1581	.	G	T	170.9		AC=1;AF=0.167;AN=6;BaseQRankSum=-1.629;DP=250;Dels=0.00;FS=2.441;HaplotypeScore=0.7340;MLEAC=1;MLEAF=0.167;MQ=59.26;MQ0=0;MQRankSum=-0.271;QD=0.68;ReadPosRankSum=-0.644	GT:AD:DP:GQ:MLPSAC:MLPSAF:PL	0/0/0/0/0/1:216,33:250:99:1:0.167:197,0,161,2147483647,2147483647,2147483647,2147483647											GATK	2309	gi|460404030|ref|XP_004247488.1|	PREDICTED: uncharacterized protein LOC101267646 [Solanum lycopersicum]	AT4G02940.1	oxidoreductase, 2OG-Fe(II) oxygenase family protein		oxidoreductase, 2OG-Fe(II) oxygenase family protein; FUNCTIONS IN: oxidoreductase activity; INVOLVED IN: response to karrikin; EXPRESSED IN: 22 plant structures; EXPRESSED DURING: 13 growth stages; CONTAINS InterPro DOMAIN/s: Oxoglutarate/iron-dependent oxygenase (InterPro:IPR005123); BEST Arabidopsis thaliana protein match is: oxidoreductase, 2OG-Fe(II) oxygenase family protein (TAIR:AT2G48080.1…		OG1_15217
Sp1_comp329758_c1_seq8	163	.	G	T	886.9		AC=1;AF=0.167;AN=6;BaseQRankSum=1.286;DP=250;Dels=0.00;FS=1.472;HaplotypeScore=14.4906;MLEAC=1;MLEAF=0.167;MQ=59.97;MQ0=0;MQRankSum=0.793;QD=3.55;ReadPosRankSum=3.063	GT:AD:DP:GQ:MLPSAC:MLPSAF:PL	0/0/0/0/0/1:207,43:250:85:1:0.167:913,0,85,2147483647,2147483647,2147483647,2147483647											GATK	2309	gi|460404030|ref|XP_004247488.1|	PREDICTED: uncharacterized protein LOC101267646 [Solanum lycopersicum]	AT4G02940.1	oxidoreductase, 2OG-Fe(II) oxygenase family protein		oxidoreductase, 2OG-Fe(II) oxygenase family protein; FUNCTIONS IN: oxidoreductase activity; INVOLVED IN: response to karrikin; EXPRESSED IN: 22 plant structures; EXPRESSED DURING: 13 growth stages; CONTAINS InterPro DOMAIN/s: Oxoglutarate/iron-dependent oxygenase (InterPro:IPR005123); BEST Arabidopsis thaliana protein match is: oxidoreductase, 2OG-Fe(II) oxygenase family protein (TAIR:AT2G48080.1…		OG1_15217
Sp1_comp329758_c1_seq8	2174	.	T	C	372.47	PASS	AC=6;AF=1.00;AN=6;DP=12;Dels=0.00;FS=0.000;HaplotypeScore=0.0000;MLEAC=6;MLEAF=1.00;MQ=60.00;MQ0=0;QD=31.04	GT:AD:DP:GQ:MLPSAC:MLPSAF:PL	1/1/1/1/1/1:0,12:12:9:6:1.00:398,86,52,33,19,9,0											GATK	2309	gi|460404030|ref|XP_004247488.1|	PREDICTED: uncharacterized protein LOC101267646 [Solanum lycopersicum]	AT4G02940.1	oxidoreductase, 2OG-Fe(II) oxygenase family protein		oxidoreductase, 2OG-Fe(II) oxygenase family protein; FUNCTIONS IN: oxidoreductase activity; INVOLVED IN: response to karrikin; EXPRESSED IN: 22 plant structures; EXPRESSED DURING: 13 growth stages; CONTAINS InterPro DOMAIN/s: Oxoglutarate/iron-dependent oxygenase (InterPro:IPR005123); BEST Arabidopsis thaliana protein match is: oxidoreductase, 2OG-Fe(II) oxygenase family protein (TAIR:AT2G48080.1…		OG1_15217
Sp1_comp329758_c1_seq8	219	.	G	T	627.9		AC=1;AF=0.167;AN=6;BaseQRankSum=-2.937;DP=249;Dels=0.00;FS=3.220;HaplotypeScore=32.3147;MLEAC=1;MLEAF=0.167;MQ=59.42;MQ0=0;MQRankSum=1.046;QD=2.52;ReadPosRankSum=2.108	GT:AD:DP:GQ:MLPSAC:MLPSAF:PL	0/0/0/0/0/1:207,40:249:99:1:0.167:654,0,109,2147483647,2147483647,2147483647,2147483647											GATK	2309	gi|460404030|ref|XP_004247488.1|	PREDICTED: uncharacterized protein LOC101267646 [Solanum lycopersicum]	AT4G02940.1	oxidoreductase, 2OG-Fe(II) oxygenase family protein		oxidoreductase, 2OG-Fe(II) oxygenase family protein; FUNCTIONS IN: oxidoreductase activity; INVOLVED IN: response to karrikin; EXPRESSED IN: 22 plant structures; EXPRESSED DURING: 13 growth stages; CONTAINS InterPro DOMAIN/s: Oxoglutarate/iron-dependent oxygenase (InterPro:IPR005123); BEST Arabidopsis thaliana protein match is: oxidoreductase, 2OG-Fe(II) oxygenase family protein (TAIR:AT2G48080.1…		OG1_15217
Sp1_comp329758_c1_seq8	2212	.	A	G	106.07	PASS	AC=2;AF=0.333;AN=6;BaseQRankSum=-0.600;DP=12;Dels=0.00;FS=6.532;HaplotypeScore=0.0000;MLEAC=2;MLEAF=0.333;MQ=60.00;MQ0=0;MQRankSum=0.929;QD=8.84;ReadPosRankSum=-0.929	GT:AD:DP:GQ:MLPSAC:MLPSAF:PL	0/0/0/0/1/1:8,4:12:2:2:0.333:129,5,0,2,9,26,268											GATK	2309	gi|460404030|ref|XP_004247488.1|	PREDICTED: uncharacterized protein LOC101267646 [Solanum lycopersicum]	AT4G02940.1	oxidoreductase, 2OG-Fe(II) oxygenase family protein		oxidoreductase, 2OG-Fe(II) oxygenase family protein; FUNCTIONS IN: oxidoreductase activity; INVOLVED IN: response to karrikin; EXPRESSED IN: 22 plant structures; EXPRESSED DURING: 13 growth stages; CONTAINS InterPro DOMAIN/s: Oxoglutarate/iron-dependent oxygenase (InterPro:IPR005123); BEST Arabidopsis thaliana protein match is: oxidoreductase, 2OG-Fe(II) oxygenase family protein (TAIR:AT2G48080.1…		OG1_15217
Sp1_comp329758_c1_seq8	229	.	A	C	741.9		AC=1;AF=0.167;AN=6;BaseQRankSum=2.245;DP=249;Dels=0.00;FS=14.139;HaplotypeScore=16.3457;MLEAC=1;MLEAF=0.167;MQ=59.55;MQ0=0;MQRankSum=-0.027;QD=2.98;ReadPosRankSum=2.645	GT:AD:DP:GQ:MLPSAC:MLPSAF:PL	0/0/0/0/0/1:213,35:249:99:1:0.167:768,0,108,2147483647,2147483647,2147483647,2147483647											GATK	2309	gi|460404030|ref|XP_004247488.1|	PREDICTED: uncharacterized protein LOC101267646 [Solanum lycopersicum]	AT4G02940.1	oxidoreductase, 2OG-Fe(II) oxygenase family protein		oxidoreductase, 2OG-Fe(II) oxygenase family protein; FUNCTIONS IN: oxidoreductase activity; INVOLVED IN: response to karrikin; EXPRESSED IN: 22 plant structures; EXPRESSED DURING: 13 growth stages; CONTAINS InterPro DOMAIN/s: Oxoglutarate/iron-dependent oxygenase (InterPro:IPR005123); BEST Arabidopsis thaliana protein match is: oxidoreductase, 2OG-Fe(II) oxygenase family protein (TAIR:AT2G48080.1…		OG1_15217
Sp1_comp329758_c1_seq8	483	.	G	A	66.9		AC=1;AF=0.167;AN=6;BaseQRankSum=1.144;DP=250;Dels=0.02;FS=0.000;HaplotypeScore=123.6141;MLEAC=1;MLEAF=0.167;MQ=59.17;MQ0=1;MQRankSum=0.771;QD=0.27;ReadPosRankSum=0.562	GT:AD:DP:GQ:MLPSAC:MLPSAF:PL	0/0/0/0/0/1:242,4:246:40:1:0.167:93,0,40,101,2147483647,2147483647,2147483647											GATK	2309	gi|460404030|ref|XP_004247488.1|	PREDICTED: uncharacterized protein LOC101267646 [Solanum lycopersicum]	AT4G02940.1	oxidoreductase, 2OG-Fe(II) oxygenase family protein		oxidoreductase, 2OG-Fe(II) oxygenase family protein; FUNCTIONS IN: oxidoreductase activity; INVOLVED IN: response to karrikin; EXPRESSED IN: 22 plant structures; EXPRESSED DURING: 13 growth stages; CONTAINS InterPro DOMAIN/s: Oxoglutarate/iron-dependent oxygenase (InterPro:IPR005123); BEST Arabidopsis thaliana protein match is: oxidoreductase, 2OG-Fe(II) oxygenase family protein (TAIR:AT2G48080.1…		OG1_15217
Sp1_comp329758_c1_seq8	486	.	C	T	721.94		AC=2;AF=0.333;AN=6;BaseQRankSum=-0.469;DP=250;Dels=0.02;FS=4.218;HaplotypeScore=126.0932;MLEAC=2;MLEAF=0.333;MQ=59.28;MQ0=1;MQRankSum=0.728;QD=2.89;ReadPosRankSum=4.130	GT:AD:DP:GQ:MLPSAC:MLPSAF:PL	0/0/0/0/1/1:205,40:246:22:2:0.333:748,22,0,25,90,2147483647,2147483647											GATK	2309	gi|460404030|ref|XP_004247488.1|	PREDICTED: uncharacterized protein LOC101267646 [Solanum lycopersicum]	AT4G02940.1	oxidoreductase, 2OG-Fe(II) oxygenase family protein		oxidoreductase, 2OG-Fe(II) oxygenase family protein; FUNCTIONS IN: oxidoreductase activity; INVOLVED IN: response to karrikin; EXPRESSED IN: 22 plant structures; EXPRESSED DURING: 13 growth stages; CONTAINS InterPro DOMAIN/s: Oxoglutarate/iron-dependent oxygenase (InterPro:IPR005123); BEST Arabidopsis thaliana protein match is: oxidoreductase, 2OG-Fe(II) oxygenase family protein (TAIR:AT2G48080.1…		OG1_15217
Sp1_comp329758_c1_seq8	514	.	A	C	464.9		AC=1;AF=0.167;AN=6;BaseQRankSum=-2.931;DP=249;Dels=0.02;FS=46.032;HaplotypeScore=83.4364;MLEAC=1;MLEAF=0.167;MQ=59.85;MQ0=0;MQRankSum=1.941;QD=1.87;ReadPosRankSum=-9.334	GT:AD:DP:GQ:MLPSAC:MLPSAF:PL	0/0/0/0/0/1:202,42:245:44:1:0.167:491,0,44,170,2147483647,2147483647,2147483647											GATK	2309	gi|460404030|ref|XP_004247488.1|	PREDICTED: uncharacterized protein LOC101267646 [Solanum lycopersicum]	AT4G02940.1	oxidoreductase, 2OG-Fe(II) oxygenase family protein		oxidoreductase, 2OG-Fe(II) oxygenase family protein; FUNCTIONS IN: oxidoreductase activity; INVOLVED IN: response to karrikin; EXPRESSED IN: 22 plant structures; EXPRESSED DURING: 13 growth stages; CONTAINS InterPro DOMAIN/s: Oxoglutarate/iron-dependent oxygenase (InterPro:IPR005123); BEST Arabidopsis thaliana protein match is: oxidoreductase, 2OG-Fe(II) oxygenase family protein (TAIR:AT2G48080.1…		OG1_15217
Sp1_comp329758_c1_seq8	552	.	G	T	1042.9	PASS	AC=1;AF=0.167;AN=6;BaseQRankSum=0.465;DP=250;Dels=0.00;FS=1.348;HaplotypeScore=1.9861;MLEAC=1;MLEAF=0.167;MQ=59.99;MQ0=0;MQRankSum=-0.939;QD=4.17;ReadPosRankSum=2.764	GT:AD:DP:GQ:MLPSAC:MLPSAF:PL	0/0/0/0/0/1:204,46:250:75:1:0.167:1069,0,75,2147483647,2147483647,2147483647,2147483647											GATK	2309	gi|460404030|ref|XP_004247488.1|	PREDICTED: uncharacterized protein LOC101267646 [Solanum lycopersicum]	AT4G02940.1	oxidoreductase, 2OG-Fe(II) oxygenase family protein		oxidoreductase, 2OG-Fe(II) oxygenase family protein; FUNCTIONS IN: oxidoreductase activity; INVOLVED IN: response to karrikin; EXPRESSED IN: 22 plant structures; EXPRESSED DURING: 13 growth stages; CONTAINS InterPro DOMAIN/s: Oxoglutarate/iron-dependent oxygenase (InterPro:IPR005123); BEST Arabidopsis thaliana protein match is: oxidoreductase, 2OG-Fe(II) oxygenase family protein (TAIR:AT2G48080.1…		OG1_15217
Sp1_comp329758_c1_seq8	989	.	A	T	612.9	PASS	AC=1;AF=0.167;AN=6;BaseQRankSum=1.498;DP=250;Dels=0.00;FS=11.632;HaplotypeScore=1.9900;MLEAC=1;MLEAF=0.167;MQ=59.54;MQ0=1;MQRankSum=-1.755;QD=2.45;ReadPosRankSum=2.005	GT:AD:DP:GQ:MLPSAC:MLPSAF:PL	0/0/0/0/0/1:222,27:250:99:1:0.167:639,0,122,2147483647,2147483647,2147483647,2147483647											GATK	2309	gi|460404030|ref|XP_004247488.1|	PREDICTED: uncharacterized protein LOC101267646 [Solanum lycopersicum]	AT4G02940.1	oxidoreductase, 2OG-Fe(II) oxygenase family protein		oxidoreductase, 2OG-Fe(II) oxygenase family protein; FUNCTIONS IN: oxidoreductase activity; INVOLVED IN: response to karrikin; EXPRESSED IN: 22 plant structures; EXPRESSED DURING: 13 growth stages; CONTAINS InterPro DOMAIN/s: Oxoglutarate/iron-dependent oxygenase (InterPro:IPR005123); BEST Arabidopsis thaliana protein match is: oxidoreductase, 2OG-Fe(II) oxygenase family protein (TAIR:AT2G48080.1…		OG1_15217
Sp1_comp329758_c1_seq8	23	.	T	G	222	.	DP=406;VDB=0.0007;AF1=1;AC1=2;DP4=0,0,62,119;MQ=42;FQ=-282	GT:PL:GQ	1/1:255,255,0:99											SAM	2309	gi|460404030|ref|XP_004247488.1|	PREDICTED: uncharacterized protein LOC101267646 [Solanum lycopersicum]	AT4G02940.1	oxidoreductase, 2OG-Fe(II) oxygenase family protein		oxidoreductase, 2OG-Fe(II) oxygenase family protein; FUNCTIONS IN: oxidoreductase activity; INVOLVED IN: response to karrikin; EXPRESSED IN: 22 plant structures; EXPRESSED DURING: 13 growth stages; CONTAINS InterPro DOMAIN/s: Oxoglutarate/iron-dependent oxygenase (InterPro:IPR005123); BEST Arabidopsis thaliana protein match is: oxidoreductase, 2OG-Fe(II) oxygenase family protein (TAIR:AT2G48080.1…		OG1_15217
Sp1_comp329758_c1_seq8	5	.	G	A	203	.	DP=185;VDB=0.0000;AF1=0.5263;AC1=1;DP4=18,9,51,97;MQ=42;FQ=-17.1;PV4=0.0024,1,0.21,1	GT:PL:GQ	0/1:233,0,10:13											SAM	2309	gi|460404030|ref|XP_004247488.1|	PREDICTED: uncharacterized protein LOC101267646 [Solanum lycopersicum]	AT4G02940.1	oxidoreductase, 2OG-Fe(II) oxygenase family protein		oxidoreductase, 2OG-Fe(II) oxygenase family protein; FUNCTIONS IN: oxidoreductase activity; INVOLVED IN: response to karrikin; EXPRESSED IN: 22 plant structures; EXPRESSED DURING: 13 growth stages; CONTAINS InterPro DOMAIN/s: Oxoglutarate/iron-dependent oxygenase (InterPro:IPR005123); BEST Arabidopsis thaliana protein match is: oxidoreductase, 2OG-Fe(II) oxygenase family protein (TAIR:AT2G48080.1…		OG1_15217
Sp1_comp329759_c0_seq1	112	.	T	G	38.07	LowQual;	AC=1;AF=0.167;AN=6;BaseQRankSum=0.397;DP=45;Dels=0.00;FS=0.000;HaplotypeScore=45.9511;MLEAC=1;MLEAF=0.167;MQ=55.56;MQ0=0;MQRankSum=-0.021;QD=0.85;ReadPosRankSum=0.941	GT:AD:DP:GQ:MLPSAC:MLPSAF:PL	0/0/0/0/0/1:41,4:45:14:1:0.167:64,0,14,39,77,2147483647,2147483647											GATK	912	gi|494630266|ref|WP_007388210.1|	hypothetical protein [Streptomyces coelicoflavus]	No hit in this database
Sp1_comp329759_c0_seq1	170	.	G	A	42.82	LowQual;	AC=1;AF=0.167;AN=6;BaseQRankSum=0.773;DP=21;Dels=0.05;FS=0.000;HaplotypeScore=21.5050;MLEAC=1;MLEAF=0.167;MQ=56.66;MQ0=1;MQRankSum=1.475;QD=2.04;ReadPosRankSum=1.335	GT:AD:DP:GQ:MLPSAC:MLPSAF:PL	0/0/0/0/0/1:17,3:20:0:1:0.167:65,0,0,4,12,28,216											GATK	912	gi|494630266|ref|WP_007388210.1|	hypothetical protein [Streptomyces coelicoflavus]	No hit in this database
Sp1_comp329759_c0_seq1	219	.	C	T	147.94		AC=1;AF=0.167;AN=6;BaseQRankSum=0.055;DP=195;Dels=0.00;FS=7.864;HaplotypeScore=96.4917;MLEAC=1;MLEAF=0.167;MQ=57.15;MQ0=0;MQRankSum=3.428;QD=0.76;ReadPosRankSum=-3.940	GT:AD:DP:GQ:MLPSAC:MLPSAF:PL	0/0/0/0/0/1:128,67:195:21:1:0.167:174,0,21,60,2147483647,2147483647,2147483647											GATK	912	gi|494630266|ref|WP_007388210.1|	hypothetical protein [Streptomyces coelicoflavus]	No hit in this database
Sp1_comp329759_c0_seq1	221	.	G	T	39.9	LowQual;	AC=1;AF=0.167;AN=6;BaseQRankSum=0.740;DP=196;Dels=0.00;FS=1.473;HaplotypeScore=97.1567;MLEAC=1;MLEAF=0.167;MQ=57.01;MQ0=0;MQRankSum=0.352;QD=0.20;ReadPosRankSum=3.003	GT:AD:DP:GQ:MLPSAC:MLPSAF:PL	0/0/0/0/0/1:187,8:196:33:1:0.167:66,0,33,81,2147483647,2147483647,2147483647											GATK	912	gi|494630266|ref|WP_007388210.1|	hypothetical protein [Streptomyces coelicoflavus]	No hit in this database
Sp1_comp329759_c0_seq1	294	.	G	T	71.46	PASS	AC=1;AF=0.167;AN=6;BaseQRankSum=0.059;DP=16;Dels=0.00;FS=5.219;HaplotypeScore=10.6459;MLEAC=1;MLEAF=0.167;MQ=57.62;MQ0=0;MQRankSum=-1.355;QD=4.47;ReadPosRankSum=0.059	GT:AD:DP:GQ:MLPSAC:MLPSAF:PL	0/0/0/0/0/1:10,6:16:0:1:0.167:94,0,0,6,18,42,314											GATK	912	gi|494630266|ref|WP_007388210.1|	hypothetical protein [Streptomyces coelicoflavus]	No hit in this database
Sp1_comp329759_c0_seq1	314	.	G	C	36.52	LowQual	AC=1;AF=0.167;AN=6;BaseQRankSum=1.863;DP=17;Dels=0.00;FS=0.000;HaplotypeScore=11.9543;MLEAC=1;MLEAF=0.167;MQ=56.68;MQ0=0;MQRankSum=-1.565;QD=2.15;ReadPosRankSum=-1.267	GT:AD:DP:GQ:MLPSAC:MLPSAF:PL	0/0/0/0/0/1:15,2:17:4:1:0.167:61,0,4,13,28,56,353											GATK	912	gi|494630266|ref|WP_007388210.1|	hypothetical protein [Streptomyces coelicoflavus]	No hit in this database
Sp1_comp329759_c0_seq1	322	.	T	A,C	130.09	PASS	AC=2,4;AF=0.333,0.667;AN=6;DP=11;Dels=0.00;FS=0.000;HaplotypeScore=5.9989;MLEAC=1,2;MLEAF=0.167,0.333;MQ=59.23;MQ0=0;QD=11.83	GT:AD:DP:GQ:MLPSAC:MLPSAF	1/1/2/2/2/2:0,7,4:11:1:2,4:0.333,0.667											GATK	912	gi|494630266|ref|WP_007388210.1|	hypothetical protein [Streptomyces coelicoflavus]	No hit in this database
Sp1_comp329759_c0_seq1	398	.	A	G	52.98	PASS	AC=3;AF=0.500;AN=6;BaseQRankSum=-0.377;DP=13;Dels=0.00;FS=2.276;HaplotypeScore=0.7887;MLEAC=3;MLEAF=0.500;MQ=56.49;MQ0=0;MQRankSum=-0.312;QD=4.08;ReadPosRankSum=-1.791	GT:AD:DP:GQ:MLPSAC:MLPSAF:PL	0/0/0/1/1/1:6,7:13:1:3:0.500:74,5,1,0,1,5,73											GATK	912	gi|494630266|ref|WP_007388210.1|	hypothetical protein [Streptomyces coelicoflavus]	No hit in this database
Sp1_comp329759_c0_seq1	410	.	T	C	54.98	PASS	AC=3;AF=0.500;AN=6;BaseQRankSum=1.718;DP=12;Dels=0.00;FS=0.000;HaplotypeScore=0.7887;MLEAC=3;MLEAF=0.500;MQ=57.21;MQ0=0;MQRankSum=-1.813;QD=4.58;ReadPosRankSum=-0.779	GT:AD:DP:GQ:MLPSAC:MLPSAF:PL	0/0/0/1/1/1:6,6:12:1:3:0.500:76,5,1,0,1,5,64											GATK	912	gi|494630266|ref|WP_007388210.1|	hypothetical protein [Streptomyces coelicoflavus]	No hit in this database
Sp1_comp329759_c0_seq1	500	.	T	C	43.24	LowQual;	AC=1;AF=0.167;AN=6;BaseQRankSum=-1.190;DP=132;Dels=0.00;FS=1.516;HaplotypeScore=88.2843;MLEAC=1;MLEAF=0.167;MQ=55.18;MQ0=1;MQRankSum=1.929;QD=0.33;ReadPosRankSum=3.010	GT:AD:DP:GQ:MLPSAC:MLPSAF:PL	0/0/0/0/0/1:124,7:132:11:1:0.167:69,0,11,32,65,2147483647,2147483647											GATK	912	gi|494630266|ref|WP_007388210.1|	hypothetical protein [Streptomyces coelicoflavus]	No hit in this database
Sp1_comp329759_c0_seq1	520	.	G	C	33.91	LowQual;	AC=1;AF=0.167;AN=6;BaseQRankSum=-0.478;DP=140;Dels=0.00;FS=0.000;HaplotypeScore=105.6470;MLEAC=1;MLEAF=0.167;MQ=55.89;MQ0=1;MQRankSum=1.243;QD=0.24;ReadPosRankSum=-0.934	GT:AD:DP:GQ:MLPSAC:MLPSAF:PL	0/0/0/0/0/1:135,3:140:30:1:0.167:60,0,30,74,2147483647,2147483647,2147483647											GATK	912	gi|494630266|ref|WP_007388210.1|	hypothetical protein [Streptomyces coelicoflavus]	No hit in this database
Sp1_comp329759_c0_seq1	552	.	C	T	495.1		AC=2;AF=0.333;AN=6;BaseQRankSum=0.159;DP=164;Dels=0.00;FS=2.000;HaplotypeScore=192.5003;MLEAC=2;MLEAF=0.333;MQ=55.97;MQ0=1;MQRankSum=0.764;QD=3.02;ReadPosRankSum=5.409	GT:AD:DP:GQ:MLPSAC:MLPSAF:PL	0/0/0/0/1/1:97,67:164:5:2:0.333:520,5,0,32,99,2147483647,2147483647											GATK	912	gi|494630266|ref|WP_007388210.1|	hypothetical protein [Streptomyces coelicoflavus]	No hit in this database
Sp1_comp329759_c0_seq1	574	.	G	A	48.9	LowQual;	AC=1;AF=0.167;AN=6;BaseQRankSum=-0.966;DP=178;Dels=0.00;FS=2.799;HaplotypeScore=68.5353;MLEAC=1;MLEAF=0.167;MQ=55.40;MQ0=1;MQRankSum=0.270;QD=0.27;ReadPosRankSum=0.842	GT:AD:DP:GQ:MLPSAC:MLPSAF:PL	0/0/0/0/0/1:168,10:178:69:1:0.167:75,0,69,2147483647,2147483647,2147483647,2147483647											GATK	912	gi|494630266|ref|WP_007388210.1|	hypothetical protein [Streptomyces coelicoflavus]	No hit in this database
Sp1_comp329759_c0_seq1	607	.	A	T	167.9		AC=1;AF=0.167;AN=6;BaseQRankSum=0.896;DP=156;Dels=0.00;FS=0.912;HaplotypeScore=37.5939;MLEAC=1;MLEAF=0.167;MQ=52.55;MQ0=0;MQRankSum=3.028;QD=1.08;ReadPosRankSum=0.786	GT:AD:DP:GQ:MLPSAC:MLPSAF:PL	0/0/0/0/0/1:129,23:156:49:1:0.167:194,0,49,128,2147483647,2147483647,2147483647											GATK	912	gi|494630266|ref|WP_007388210.1|	hypothetical protein [Streptomyces coelicoflavus]	No hit in this database
Sp1_comp329759_c0_seq1	618	.	T	C	113.92		AC=1;AF=0.167;AN=6;BaseQRankSum=1.371;DP=123;Dels=0.00;FS=1.421;HaplotypeScore=59.7280;MLEAC=1;MLEAF=0.167;MQ=51.67;MQ0=0;MQRankSum=2.349;QD=0.93;ReadPosRankSum=0.103	GT:AD:DP:GQ:MLPSAC:MLPSAF:PL	0/0/0/0/0/1:101,8:123:46:1:0.167:115,0,46,116,2147483622,2147483622,2147483622											GATK	912	gi|494630266|ref|WP_007388210.1|	hypothetical protein [Streptomyces coelicoflavus]	No hit in this database
Sp1_comp329759_c0_seq1	661	.	A	G	36.02	LowQual	AC=4;AF=0.667;AN=6;BaseQRankSum=0.727;DP=5;Dels=0.00;FS=0.000;HaplotypeScore=10.8940;MLEAC=4;MLEAF=0.667;MQ=60.00;MQ0=0;MQRankSum=0.727;QD=7.20;ReadPosRankSum=-0.727	GT:AD:DP:GQ:MLPSAC:MLPSAF:PL	0/0/1/1/1/1:1,3:5:1:4:0.667:57,8,3,1,0,1,29											GATK	912	gi|494630266|ref|WP_007388210.1|	hypothetical protein [Streptomyces coelicoflavus]	No hit in this database
Sp1_comp329759_c0_seq1	705	.	C	T	241.57		AC=2;AF=0.333;AN=6;BaseQRankSum=-1.162;DP=133;Dels=0.00;FS=0.654;HaplotypeScore=212.6130;MLEAC=2;MLEAF=0.333;MQ=55.41;MQ0=0;MQRankSum=-1.907;QD=1.82;ReadPosRankSum=0.354	GT:AD:DP:GQ:MLPSAC:MLPSAF:PL	0/0/0/0/1/1:57,76:133:9:2:0.333:267,9,0,14,48,121,2147483647											GATK	912	gi|494630266|ref|WP_007388210.1|	hypothetical protein [Streptomyces coelicoflavus]	No hit in this database
Sp1_comp329759_c0_seq1	716	.	G	A	56.9		AC=1;AF=0.167;AN=6;BaseQRankSum=-0.118;DP=172;Dels=0.00;FS=3.044;HaplotypeScore=178.5422;MLEAC=1;MLEAF=0.167;MQ=53.90;MQ0=1;MQRankSum=2.723;QD=0.33;ReadPosRankSum=0.764	GT:AD:DP:GQ:MLPSAC:MLPSAF:PL	0/0/0/0/0/1:163,9:172:51:1:0.167:83,0,51,127,2147483647,2147483647,2147483647											GATK	912	gi|494630266|ref|WP_007388210.1|	hypothetical protein [Streptomyces coelicoflavus]	No hit in this database
Sp1_comp329759_c0_seq1	730	.	T	A	83.9		AC=1;AF=0.167;AN=6;BaseQRankSum=-0.340;DP=167;Dels=0.00;FS=0.000;HaplotypeScore=148.1691;MLEAC=1;MLEAF=0.167;MQ=54.16;MQ0=1;MQRankSum=0.505;QD=0.50;ReadPosRankSum=0.615	GT:AD:DP:GQ:MLPSAC:MLPSAF:PL	0/0/0/0/0/1:150,14:167:45:1:0.167:110,0,45,116,2147483647,2147483647,2147483647											GATK	912	gi|494630266|ref|WP_007388210.1|	hypothetical protein [Streptomyces coelicoflavus]	No hit in this database
Sp1_comp329759_c0_seq1	795	.	G	T	100.17		AC=1;AF=0.167;AN=6;BaseQRankSum=2.046;DP=79;Dels=0.00;FS=3.619;HaplotypeScore=32.9195;MLEAC=1;MLEAF=0.167;MQ=51.21;MQ0=2;MQRankSum=1.737;QD=1.27;ReadPosRankSum=1.609	GT:AD:DP:GQ:MLPSAC:MLPSAF:PL	0/0/0/0/0/1:65,8:79:12:1:0.167:126,0,12,36,75,2147483647,2147483647											GATK	912	gi|494630266|ref|WP_007388210.1|	hypothetical protein [Streptomyces coelicoflavus]	No hit in this database
Sp1_comp329759_c0_seq1	818	.	T	A	49.09	LowQual;	AC=1;AF=0.167;AN=6;BaseQRankSum=3.005;DP=85;Dels=0.00;FS=5.448;HaplotypeScore=77.9572;MLEAC=1;MLEAF=0.167;MQ=49.75;MQ0=1;MQRankSum=-4.466;QD=0.58;ReadPosRankSum=3.484	GT:AD:DP:GQ:MLPSAC:MLPSAF:PL	0/0/0/0/0/1:51,22:85:18:1:0.167:46,0,18,45,2147483620,2147483620,2147483620											GATK	912	gi|494630266|ref|WP_007388210.1|	hypothetical protein [Streptomyces coelicoflavus]	No hit in this database
Sp1_comp329759_c0_seq1	23	.	T	G	34.8	.	DP=2;VDB=0.0184;AF1=1;AC1=2;DP4=0,0,2,0;MQ=59;FQ=-33	GT:PL:GQ	1/1:66,6,0:10											SAM	912	gi|494630266|ref|WP_007388210.1|	hypothetical protein [Streptomyces coelicoflavus]	No hit in this database
Sp1_comp329759_c0_seq1	32	.	G	A	27	.	DP=3;VDB=0.0184;AF1=0.5004;AC1=1;DP4=1,0,2,0;MQ=54;FQ=3.54;PV4=1,0.44,1,1	GT:PL:GQ	0/1:57,0,28:31											SAM	912	gi|494630266|ref|WP_007388210.1|	hypothetical protein [Streptomyces coelicoflavus]	No hit in this database
Sp1_comp329759_c0_seq1	648	.	C	T	6.2	.	DP=2;VDB=0.0236;AF1=1;AC1=2;DP4=0,0,0,1;MQ=36;FQ=-30	GT:PL:GQ	1/1:35,3,0:4											SAM	912	gi|494630266|ref|WP_007388210.1|	hypothetical protein [Streptomyces coelicoflavus]	No hit in this database
Sp1_comp329760_c0_seq1	1082	.	G	T	86	.	DP=162;VDB=0.0380;AF1=0.5;AC1=1;DP4=54,52,26,22;MQ=45;FQ=89;PV4=0.73,4.6e-52,1,1	GT:PL:GQ	0/1:116,0,255:99	Sp1_comp329760_c0_seq1	1082	.	G	T	1635.9		AC=2;AF=0.333;AN=6;BaseQRankSum=0.560;DP=165;Dels=0.00;FS=2.115;HaplotypeScore=26.9220;MLEAC=2;MLEAF=0.333;MQ=59.79;MQ0=0;MQRankSum=-0.712;QD=9.91;ReadPosRankSum=-0.265	GT:AD:DP:GQ:MLPSAC:MLPSAF:PL	0/0/0/0/1/1:110,54:165:44:2:0.333:1662,44,0,47,175,2147483647,2147483647	SG	1974	gi|460395154|ref|XP_004243152.1|	PREDICTED: uncharacterized protein LOC101266738 [Solanum lycopersicum]	AT5G11780.1			unknown protein; Has 37 Blast hits to 37 proteins in 12 species: Archae - 0; Bacteria - 0; Metazoa - 0; Fungi - 3; Plants - 34; Viruses - 0; Other Eukaryotes - 0 (source: NCBI BLink).		OG1_8133
Sp1_comp329760_c0_seq1	1101	.	G	T	168	.	DP=167;VDB=0.0322;AF1=0.5;AC1=1;DP4=40,40,34,50;MQ=42;FQ=171;PV4=0.27,3.3e-60,3.5e-09,0.49	GT:PL:GQ	0/1:198,0,255:99	Sp1_comp329760_c0_seq1	1101	.	G	T	3022.9	PASS	AC=3;AF=0.500;AN=6;BaseQRankSum=0.857;DP=171;Dels=0.00;FS=7.750;HaplotypeScore=1.7338;MLEAC=3;MLEAF=0.500;MQ=59.70;MQ0=0;MQRankSum=-0.397;QD=17.68;ReadPosRankSum=-0.283	GT:AD:DP:GQ:MLPSAC:MLPSAF:PL	0/0/0/1/1/1:86,85:171:41:3:0.500:3049,217,44,0,41,210,2147483647	SG	1974	gi|460395154|ref|XP_004243152.1|	PREDICTED: uncharacterized protein LOC101266738 [Solanum lycopersicum]	AT5G11780.1			unknown protein; Has 37 Blast hits to 37 proteins in 12 species: Archae - 0; Bacteria - 0; Metazoa - 0; Fungi - 3; Plants - 34; Viruses - 0; Other Eukaryotes - 0 (source: NCBI BLink).		OG1_8133
Sp1_comp329760_c0_seq1	1137	.	A	C	155	.	DP=164;VDB=0.0345;AF1=0.5;AC1=1;DP4=40,42,32,48;MQ=39;FQ=158;PV4=0.27,2.5e-65,4.9e-10,1	GT:PL:GQ	0/1:185,0,255:99	Sp1_comp329760_c0_seq1	1137	.	A	C	2856.9	PASS	AC=3;AF=0.500;AN=6;BaseQRankSum=1.919;DP=167;Dels=0.00;FS=5.550;HaplotypeScore=3.9985;MLEAC=3;MLEAF=0.500;MQ=59.90;MQ0=0;MQRankSum=-1.906;QD=17.11;ReadPosRankSum=1.554	GT:AD:DP:GQ:MLPSAC:MLPSAF:PL	0/0/0/1/1/1:85,81:167:37:3:0.500:2883,195,37,0,46,216,2147483647	SG	1974	gi|460395154|ref|XP_004243152.1|	PREDICTED: uncharacterized protein LOC101266738 [Solanum lycopersicum]	AT5G11780.1			unknown protein; Has 37 Blast hits to 37 proteins in 12 species: Archae - 0; Bacteria - 0; Metazoa - 0; Fungi - 3; Plants - 34; Viruses - 0; Other Eukaryotes - 0 (source: NCBI BLink).		OG1_8133
Sp1_comp329760_c0_seq1	1164	.	G	A	222	.	DP=163;VDB=0.0400;AF1=1;AC1=2;DP4=0,0,78,70;MQ=35;FQ=-282	GT:PL:GQ	1/1:255,255,0:99	Sp1_comp329760_c0_seq1	1164	.	G	A	6420.9		AC=6;AF=1.00;AN=6;DP=167;Dels=0.00;FS=0.000;HaplotypeScore=22.5942;MLEAC=6;MLEAF=1.00;MQ=59.90;MQ0=0;QD=31.69	GT:AD:DP:GQ:MLPSAC:MLPSAF:PL	1/1/1/1/1/1:0,167:167:99:6:1.00:6447,1198,735,463,271,122,0	SG	1974	gi|460395154|ref|XP_004243152.1|	PREDICTED: uncharacterized protein LOC101266738 [Solanum lycopersicum]	AT5G11780.1			unknown protein; Has 37 Blast hits to 37 proteins in 12 species: Archae - 0; Bacteria - 0; Metazoa - 0; Fungi - 3; Plants - 34; Viruses - 0; Other Eukaryotes - 0 (source: NCBI BLink).		OG1_8133
Sp1_comp329760_c0_seq1	1169	.	T	C	43	.	DP=175;VDB=0.0373;AF1=0.5;AC1=1;DP4=70,65,17,15;MQ=36;FQ=46;PV4=1,0.011,0.0042,0.41	GT:PL:GQ	0/1:73,0,255:76	Sp1_comp329760_c0_seq1	1169	.	T	C	1086.01		AC=1;AF=0.167;AN=6;BaseQRankSum=-1.605;DP=180;Dels=0.00;FS=0.673;HaplotypeScore=70.2760;MLEAC=1;MLEAF=0.167;MQ=59.91;MQ0=0;MQRankSum=0.909;QD=6.03;ReadPosRankSum=-0.767	GT:AD:DP:GQ:MLPSAC:MLPSAF:PL	0/0/0/0/0/1:139,41:180:16:1:0.167:1112,0,16,114,2147483647,2147483647,2147483647	SG	1974	gi|460395154|ref|XP_004243152.1|	PREDICTED: uncharacterized protein LOC101266738 [Solanum lycopersicum]	AT5G11780.1			unknown protein; Has 37 Blast hits to 37 proteins in 12 species: Archae - 0; Bacteria - 0; Metazoa - 0; Fungi - 3; Plants - 34; Viruses - 0; Other Eukaryotes - 0 (source: NCBI BLink).		OG1_8133
Sp1_comp329760_c0_seq1	1179	.	G	A	159	.	DP=171;VDB=0.0393;AF1=0.5;AC1=1;DP4=43,39,43,39;MQ=37;FQ=162;PV4=1,5e-64,0.025,0.29	GT:PL:GQ	0/1:189,0,255:99	Sp1_comp329760_c0_seq1	1179	.	G	A	2927.9		AC=3;AF=0.500;AN=6;BaseQRankSum=-0.115;DP=177;Dels=0.00;FS=1.176;HaplotypeScore=39.4093;MLEAC=3;MLEAF=0.500;MQ=59.91;MQ0=0;MQRankSum=-0.991;QD=16.54;ReadPosRankSum=-0.944	GT:AD:DP:GQ:MLPSAC:MLPSAF:PL	0/0/0/1/1/1:90,87:177:38:3:0.500:2954,200,38,0,47,221,2147483647	SG	1974	gi|460395154|ref|XP_004243152.1|	PREDICTED: uncharacterized protein LOC101266738 [Solanum lycopersicum]	AT5G11780.1			unknown protein; Has 37 Blast hits to 37 proteins in 12 species: Archae - 0; Bacteria - 0; Metazoa - 0; Fungi - 3; Plants - 34; Viruses - 0; Other Eukaryotes - 0 (source: NCBI BLink).		OG1_8133
Sp1_comp329760_c0_seq1	1277	.	T	C	106	.	DP=200;VDB=0.0298;AF1=0.5;AC1=1;DP4=46,50,34,16;MQ=42;FQ=109;PV4=0.024,7.4e-56,4.4e-05,0.2	GT:PL:GQ	0/1:136,0,255:99	Sp1_comp329760_c0_seq1	1277	.	T	C	3745.9		AC=3;AF=0.500;AN=6;BaseQRankSum=1.094;DP=207;Dels=0.00;FS=7.894;HaplotypeScore=38.5879;MLEAC=3;MLEAF=0.500;MQ=60.00;MQ0=0;MQRankSum=0.262;QD=18.10;ReadPosRankSum=0.747	GT:AD:DP:GQ:MLPSAC:MLPSAF:PL	0/0/0/1/1/1:98,109:207:39:3:0.500:3772,283,63,0,39,227,2147483647	SG	1974	gi|460395154|ref|XP_004243152.1|	PREDICTED: uncharacterized protein LOC101266738 [Solanum lycopersicum]	AT5G11780.1			unknown protein; Has 37 Blast hits to 37 proteins in 12 species: Archae - 0; Bacteria - 0; Metazoa - 0; Fungi - 3; Plants - 34; Viruses - 0; Other Eukaryotes - 0 (source: NCBI BLink).		OG1_8133
Sp1_comp329760_c0_seq1	1280	.	G	T	106	.	DP=207;VDB=0.0345;AF1=0.5;AC1=1;DP4=47,50,34,15;MQ=43;FQ=109;PV4=0.022,3.1e-54,1.2e-05,0.27	GT:PL:GQ	0/1:136,0,255:99	Sp1_comp329760_c0_seq1	1280	.	G	T	3822.9		AC=3;AF=0.500;AN=6;BaseQRankSum=0.581;DP=213;Dels=0.00;FS=10.149;HaplotypeScore=36.9829;MLEAC=3;MLEAF=0.500;MQ=60.00;MQ0=0;MQRankSum=-1.263;QD=17.95;ReadPosRankSum=0.352	GT:AD:DP:GQ:MLPSAC:MLPSAF:PL	0/0/0/1/1/1:100,113:213:38:3:0.500:3849,290,65,0,38,228,2147483647	SG	1974	gi|460395154|ref|XP_004243152.1|	PREDICTED: uncharacterized protein LOC101266738 [Solanum lycopersicum]	AT5G11780.1			unknown protein; Has 37 Blast hits to 37 proteins in 12 species: Archae - 0; Bacteria - 0; Metazoa - 0; Fungi - 3; Plants - 34; Viruses - 0; Other Eukaryotes - 0 (source: NCBI BLink).		OG1_8133
Sp1_comp329760_c0_seq1	1325	.	T	C	61	.	DP=224;VDB=0.0399;AF1=0.5;AC1=1;DP4=98,77,17,26;MQ=44;FQ=64;PV4=0.061,1,4.6e-15,1	GT:PL:GQ	0/1:91,0,255:94	Sp1_comp329760_c0_seq1	1325	.	T	C	1358.9		AC=1;AF=0.167;AN=6;BaseQRankSum=3.015;DP=248;Dels=0.00;FS=9.597;HaplotypeScore=94.6183;MLEAC=1;MLEAF=0.167;MQ=59.86;MQ0=0;MQRankSum=-2.576;QD=5.48;ReadPosRankSum=0.301	GT:AD:DP:GQ:MLPSAC:MLPSAF:PL	0/0/0/0/0/1:200,48:248:48:1:0.167:1385,0,48,205,2147483647,2147483647,2147483647	SG	1974	gi|460395154|ref|XP_004243152.1|	PREDICTED: uncharacterized protein LOC101266738 [Solanum lycopersicum]	AT5G11780.1			unknown protein; Has 37 Blast hits to 37 proteins in 12 species: Archae - 0; Bacteria - 0; Metazoa - 0; Fungi - 3; Plants - 34; Viruses - 0; Other Eukaryotes - 0 (source: NCBI BLink).		OG1_8133
Sp1_comp329760_c0_seq1	1386	.	A	G	222	.	DP=191;VDB=0.0392;AF1=1;AC1=2;DP4=0,0,77,70;MQ=45;FQ=-282	GT:PL:GQ	1/1:255,255,0:99	Sp1_comp329760_c0_seq1	1386	.	A	G	7338.9		AC=6;AF=1.00;AN=6;DP=213;Dels=0.00;FS=0.000;HaplotypeScore=211.9388;MLEAC=6;MLEAF=1.00;MQ=59.83;MQ0=0;QD=34.45	GT:AD:DP:GQ:MLPSAC:MLPSAF:PL	1/1/1/1/1/1:0,212:213:99:6:1.00:7365,1400,858,542,317,142,0	SG	1974	gi|460395154|ref|XP_004243152.1|	PREDICTED: uncharacterized protein LOC101266738 [Solanum lycopersicum]	AT5G11780.1			unknown protein; Has 37 Blast hits to 37 proteins in 12 species: Archae - 0; Bacteria - 0; Metazoa - 0; Fungi - 3; Plants - 34; Viruses - 0; Other Eukaryotes - 0 (source: NCBI BLink).		OG1_8133
Sp1_comp329760_c0_seq1	1415	.	T	G	49	.	DP=144;VDB=0.0271;AF1=0.5;AC1=1;DP4=30,35,14,7;MQ=44;FQ=52;PV4=0.13,1.4e-23,6.5e-18,1	GT:PL:GQ	0/1:79,0,255:82	Sp1_comp329760_c0_seq1	1415	.	T	G	1393.42		AC=2;AF=0.333;AN=6;BaseQRankSum=0.052;DP=171;Dels=0.01;FS=8.595;HaplotypeScore=329.0215;MLEAC=2;MLEAF=0.333;MQ=59.42;MQ0=0;MQRankSum=-0.010;QD=8.15;ReadPosRankSum=-1.936	GT:AD:DP:GQ:MLPSAC:MLPSAF:PL	0/0/0/0/1/1:73,75:170:9:2:0.333:1419,63,0,9,75,2147483647,2147483647	SG	1974	gi|460395154|ref|XP_004243152.1|	PREDICTED: uncharacterized protein LOC101266738 [Solanum lycopersicum]	AT5G11780.1			unknown protein; Has 37 Blast hits to 37 proteins in 12 species: Archae - 0; Bacteria - 0; Metazoa - 0; Fungi - 3; Plants - 34; Viruses - 0; Other Eukaryotes - 0 (source: NCBI BLink).		OG1_8133
Sp1_comp329760_c0_seq1	1471	.	G	A	208	.	DP=221;VDB=0.0345;AF1=0.5;AC1=1;DP4=26,18,77,80;MQ=39;FQ=132;PV4=0.31,0.0024,6.5e-16,0.29	GT:PL:GQ	0/1:238,0,159:99	Sp1_comp329760_c0_seq1	1471	.	G	A	6275.9		AC=5;AF=0.833;AN=6;BaseQRankSum=-1.110;DP=250;Dels=0.00;FS=6.138;HaplotypeScore=33.9890;MLEAC=5;MLEAF=0.833;MQ=59.71;MQ0=1;MQRankSum=0.971;QD=25.10;ReadPosRankSum=-0.642	GT:AD:DP:GQ:MLPSAC:MLPSAF:PL	0/1/1/1/1/1:47,202:250:51:5:0.833:6302,880,430,190,51,0,1061	SG	1974	gi|460395154|ref|XP_004243152.1|	PREDICTED: uncharacterized protein LOC101266738 [Solanum lycopersicum]	AT5G11780.1			unknown protein; Has 37 Blast hits to 37 proteins in 12 species: Archae - 0; Bacteria - 0; Metazoa - 0; Fungi - 3; Plants - 34; Viruses - 0; Other Eukaryotes - 0 (source: NCBI BLink).		OG1_8133
Sp1_comp329760_c0_seq1	1484	.	C	T	225	.	DP=225;VDB=0.0298;AF1=0.5;AC1=1;DP4=27,22,57,70;MQ=38;FQ=216;PV4=0.24,0.17,2.5e-22,1	GT:PL:GQ	0/1:255,0,243:99	Sp1_comp329760_c0_seq1	1484	.	C	T	5038.11		AC=5;AF=0.833;AN=6;BaseQRankSum=-0.805;DP=247;Dels=0.00;FS=6.066;HaplotypeScore=125.3194;MLEAC=5;MLEAF=0.833;MQ=59.70;MQ0=1;MQRankSum=-1.343;QD=20.40;ReadPosRankSum=-1.312	GT:AD:DP:GQ:MLPSAC:MLPSAF:PL	0/1/1/1/1/1:47,199:247:13:5:0.833:5064,664,298,111,13,0,1192	SG	1974	gi|460395154|ref|XP_004243152.1|	PREDICTED: uncharacterized protein LOC101266738 [Solanum lycopersicum]	AT5G11780.1			unknown protein; Has 37 Blast hits to 37 proteins in 12 species: Archae - 0; Bacteria - 0; Metazoa - 0; Fungi - 3; Plants - 34; Viruses - 0; Other Eukaryotes - 0 (source: NCBI BLink).		OG1_8133
Sp1_comp329760_c0_seq1	1488	.	G	C	212	.	DP=225;VDB=0.0216;AF1=0.5;AC1=1;DP4=56,69,49,47;MQ=39;FQ=215;PV4=0.42,0.0041,6.5e-54,1	GT:PL:GQ	0/1:242,0,255:99	Sp1_comp329760_c0_seq1	1488	.	G	C	3899.9		AC=3;AF=0.500;AN=6;BaseQRankSum=-1.674;DP=248;Dels=0.00;FS=1.533;HaplotypeScore=120.3308;MLEAC=3;MLEAF=0.500;MQ=59.71;MQ0=1;MQRankSum=1.325;QD=15.73;ReadPosRankSum=0.593	GT:AD:DP:GQ:MLPSAC:MLPSAF:PL	0/0/0/1/1/1:117,131:248:43:3:0.500:3926,291,64,0,43,242,2147483647	SG	1974	gi|460395154|ref|XP_004243152.1|	PREDICTED: uncharacterized protein LOC101266738 [Solanum lycopersicum]	AT5G11780.1			unknown protein; Has 37 Blast hits to 37 proteins in 12 species: Archae - 0; Bacteria - 0; Metazoa - 0; Fungi - 3; Plants - 34; Viruses - 0; Other Eukaryotes - 0 (source: NCBI BLink).		OG1_8133
Sp1_comp329760_c0_seq1	1554	.	G	A	91	.	DP=281;VDB=0.0365;AF1=0.5;AC1=1;DP4=59,58,35,29;MQ=41;FQ=94;PV4=0.64,5.3e-63,1,0.09	GT:PL:GQ	0/1:121,0,255:99	Sp1_comp329760_c0_seq1	1554	.	G	A	4261.91		AC=3;AF=0.500;AN=6;BaseQRankSum=-2.337;DP=243;Dels=0.00;FS=4.365;HaplotypeScore=63.4945;MLEAC=3;MLEAF=0.500;MQ=59.85;MQ0=0;MQRankSum=0.506;QD=17.54;ReadPosRankSum=1.441	GT:AD:DP:GQ:MLPSAC:MLPSAF:PL	0/0/0/1/1/1:109,134:243:32:3:0.500:4288,366,89,0,32,233,2147483647	SG	1974	gi|460395154|ref|XP_004243152.1|	PREDICTED: uncharacterized protein LOC101266738 [Solanum lycopersicum]	AT5G11780.1			unknown protein; Has 37 Blast hits to 37 proteins in 12 species: Archae - 0; Bacteria - 0; Metazoa - 0; Fungi - 3; Plants - 34; Viruses - 0; Other Eukaryotes - 0 (source: NCBI BLink).		OG1_8133
Sp1_comp329760_c0_seq1	1556	.	T	C	164	.	DP=272;VDB=0.0322;AF1=0.5;AC1=1;DP4=39,46,54,39;MQ=41;FQ=167;PV4=0.13,1.7e-74,1,0.082	GT:PL:GQ	0/1:194,0,255:99	Sp1_comp329760_c0_seq1	1556	.	T	C	5269.9		AC=4;AF=0.667;AN=6;BaseQRankSum=-0.302;DP=242;Dels=0.00;FS=6.485;HaplotypeScore=63.5106;MLEAC=4;MLEAF=0.667;MQ=59.85;MQ0=0;MQRankSum=-0.914;QD=21.78;ReadPosRankSum=1.306	GT:AD:DP:GQ:MLPSAC:MLPSAF:PL	0/0/1/1/1/1:85,157:242:42:4:0.667:5296,570,202,42,0,102,2147483647	SG	1974	gi|460395154|ref|XP_004243152.1|	PREDICTED: uncharacterized protein LOC101266738 [Solanum lycopersicum]	AT5G11780.1			unknown protein; Has 37 Blast hits to 37 proteins in 12 species: Archae - 0; Bacteria - 0; Metazoa - 0; Fungi - 3; Plants - 34; Viruses - 0; Other Eukaryotes - 0 (source: NCBI BLink).		OG1_8133
Sp1_comp329760_c0_seq1	1565	.	C	T	203	.	DP=286;VDB=0.0271;AF1=0.5;AC1=1;DP4=108,84,40,46;MQ=44;FQ=206;PV4=0.15,1,3.9e-19,1	GT:PL:GQ	0/1:233,0,255:99	Sp1_comp329760_c0_seq1	1565	.	C	T	2782.9		AC=2;AF=0.333;AN=6;BaseQRankSum=1.337;DP=249;Dels=0.00;FS=2.308;HaplotypeScore=36.9873;MLEAC=2;MLEAF=0.333;MQ=59.85;MQ0=0;MQRankSum=0.094;QD=11.18;ReadPosRankSum=0.062	GT:AD:DP:GQ:MLPSAC:MLPSAF:PL	0/0/0/0/1/1:165,84:249:50:2:0.333:2809,96,0,50,223,2147483647,2147483647	SG	1974	gi|460395154|ref|XP_004243152.1|	PREDICTED: uncharacterized protein LOC101266738 [Solanum lycopersicum]	AT5G11780.1			unknown protein; Has 37 Blast hits to 37 proteins in 12 species: Archae - 0; Bacteria - 0; Metazoa - 0; Fungi - 3; Plants - 34; Viruses - 0; Other Eukaryotes - 0 (source: NCBI BLink).		OG1_8133
Sp1_comp329760_c0_seq1	1577	.	A	G	22	.	DP=307;VDB=0.0365;AF1=0.5;AC1=1;DP4=121,127,26,28;MQ=44;FQ=25;PV4=1,0.18,1,1	GT:PL:GQ	0/1:52,0,242:55	Sp1_comp329760_c0_seq1	1577	.	A	G	1260.9		AC=1;AF=0.167;AN=6;BaseQRankSum=-0.598;DP=249;Dels=0.00;FS=3.843;HaplotypeScore=37.7203;MLEAC=1;MLEAF=0.167;MQ=59.85;MQ0=0;MQRankSum=0.006;QD=5.06;ReadPosRankSum=-1.163	GT:AD:DP:GQ:MLPSAC:MLPSAF:PL	0/0/0/0/0/1:204,45:249:60:1:0.167:1287,0,60,2147483647,2147483647,2147483647,2147483647	SG	1974	gi|460395154|ref|XP_004243152.1|	PREDICTED: uncharacterized protein LOC101266738 [Solanum lycopersicum]	AT5G11780.1			unknown protein; Has 37 Blast hits to 37 proteins in 12 species: Archae - 0; Bacteria - 0; Metazoa - 0; Fungi - 3; Plants - 34; Viruses - 0; Other Eukaryotes - 0 (source: NCBI BLink).		OG1_8133
Sp1_comp329760_c0_seq1	1598	.	C	T	59	.	DP=301;VDB=0.0380;AF1=0.5;AC1=1;DP4=100,104,43,49;MQ=44;FQ=62;PV4=0.8,2.5e-78,0.26,1	GT:PL:GQ	0/1:89,0,255:92	Sp1_comp329760_c0_seq1	1598	.	C	T	2422.9		AC=2;AF=0.333;AN=6;BaseQRankSum=-0.850;DP=249;Dels=0.00;FS=1.066;HaplotypeScore=36.9579;MLEAC=2;MLEAF=0.333;MQ=59.89;MQ0=0;MQRankSum=0.678;QD=9.73;ReadPosRankSum=0.229	GT:AD:DP:GQ:MLPSAC:MLPSAF:PL	0/0/0/0/1/1:174,75:249:61:2:0.333:2449,61,0,80,2147483647,2147483647,2147483647	SG	1974	gi|460395154|ref|XP_004243152.1|	PREDICTED: uncharacterized protein LOC101266738 [Solanum lycopersicum]	AT5G11780.1			unknown protein; Has 37 Blast hits to 37 proteins in 12 species: Archae - 0; Bacteria - 0; Metazoa - 0; Fungi - 3; Plants - 34; Viruses - 0; Other Eukaryotes - 0 (source: NCBI BLink).		OG1_8133
Sp1_comp329760_c0_seq1	1649	.	G	T	168	.	DP=267;VDB=0.0392;AF1=0.5;AC1=1;DP4=56,73,61,59;MQ=46;FQ=171;PV4=0.26,1.6e-82,0.0028,1	GT:PL:GQ	0/1:198,0,255:99	Sp1_comp329760_c0_seq1	1649	.	G	T	4538.9	PASS	AC=3;AF=0.500;AN=6;BaseQRankSum=2.090;DP=250;Dels=0.00;FS=0.468;HaplotypeScore=0.7887;MLEAC=3;MLEAF=0.500;MQ=60.00;MQ0=0;MQRankSum=0.214;QD=18.16;ReadPosRankSum=0.718	GT:AD:DP:GQ:MLPSAC:MLPSAF:PL	0/0/0/1/1/1:110,140:250:38:3:0.500:4565,342,80,0,38,244,2147483647	SG	1974	gi|460395154|ref|XP_004243152.1|	PREDICTED: uncharacterized protein LOC101266738 [Solanum lycopersicum]	AT5G11780.1			unknown protein; Has 37 Blast hits to 37 proteins in 12 species: Archae - 0; Bacteria - 0; Metazoa - 0; Fungi - 3; Plants - 34; Viruses - 0; Other Eukaryotes - 0 (source: NCBI BLink).		OG1_8133
Sp1_comp329760_c0_seq1	1717	.	A	T	28	.	DP=229;VDB=0.0380;AF1=0.5;AC1=1;DP4=14,17,65,96;MQ=44;FQ=30.6;PV4=0.69,6.6e-54,0.0012,1	GT:PL:GQ	0/1:58,0,68:61	Sp1_comp329760_c0_seq1	1717	.	A	T	7365.9		AC=5;AF=0.833;AN=6;BaseQRankSum=0.179;DP=250;Dels=0.00;FS=3.580;HaplotypeScore=92.9279;MLEAC=5;MLEAF=0.833;MQ=59.81;MQ0=0;MQRankSum=1.355;QD=29.46;ReadPosRankSum=1.470	GT:AD:DP:GQ:MLPSAC:MLPSAF:PL	0/1/1/1/1/1:32,218:250:93:5:0.833:7392,1124,577,278,93,0,906	SG	1974	gi|460395154|ref|XP_004243152.1|	PREDICTED: uncharacterized protein LOC101266738 [Solanum lycopersicum]	AT5G11780.1			unknown protein; Has 37 Blast hits to 37 proteins in 12 species: Archae - 0; Bacteria - 0; Metazoa - 0; Fungi - 3; Plants - 34; Viruses - 0; Other Eukaryotes - 0 (source: NCBI BLink).		OG1_8133
Sp1_comp329760_c0_seq1	1738	.	G	A	225	.	DP=196;VDB=0.0345;AF1=0.5;AC1=1;DP4=41,69,31,53;MQ=42;FQ=225;PV4=1,0.11,2.8e-11,1	GT:PL:GQ	0/1:255,0,255:99	Sp1_comp329760_c0_seq1	1738	.	G	A	3475.9		AC=3;AF=0.500;AN=6;BaseQRankSum=-0.578;DP=223;Dels=0.00;FS=0.503;HaplotypeScore=108.9600;MLEAC=3;MLEAF=0.500;MQ=59.79;MQ0=0;MQRankSum=-0.076;QD=15.59;ReadPosRankSum=0.225	GT:AD:DP:GQ:MLPSAC:MLPSAF:PL	0/0/0/1/1/1:110,113:223:38:3:0.500:3502,230,38,0,68,2147483647,2147483647	SG	1974	gi|460395154|ref|XP_004243152.1|	PREDICTED: uncharacterized protein LOC101266738 [Solanum lycopersicum]	AT5G11780.1			unknown protein; Has 37 Blast hits to 37 proteins in 12 species: Archae - 0; Bacteria - 0; Metazoa - 0; Fungi - 3; Plants - 34; Viruses - 0; Other Eukaryotes - 0 (source: NCBI BLink).		OG1_8133
Sp1_comp329760_c0_seq1	1830	.	C	T	222	.	DP=100;VDB=0.0298;AF1=1;AC1=2;DP4=0,0,35,63;MQ=46;FQ=-282	GT:PL:GQ	1/1:255,255,0:99	Sp1_comp329760_c0_seq1	1830	.	C	T	3837.9		AC=6;AF=1.00;AN=6;DP=120;Dels=0.00;FS=0.000;HaplotypeScore=94.7415;MLEAC=6;MLEAF=1.00;MQ=60.00;MQ0=0;QD=31.98	GT:AD:DP:GQ:MLPSAC:MLPSAF:PL	1/1/1/1/1/1:0,120:120:71:6:1.00:3864,700,429,271,158,71,0	SG	1974	gi|460395154|ref|XP_004243152.1|	PREDICTED: uncharacterized protein LOC101266738 [Solanum lycopersicum]	AT5G11780.1			unknown protein; Has 37 Blast hits to 37 proteins in 12 species: Archae - 0; Bacteria - 0; Metazoa - 0; Fungi - 3; Plants - 34; Viruses - 0; Other Eukaryotes - 0 (source: NCBI BLink).		OG1_8133
Sp1_comp329760_c0_seq1	1901	.	A	T	31	.	DP=26;VDB=0.0066;AF1=0.5;AC1=1;DP4=1,17,1,6;MQ=45;FQ=34;PV4=0.49,1.8e-06,0.069,0.44	GT:PL:GQ	0/1:61,0,187:64	Sp1_comp329760_c0_seq1	1901	.	A	T	145.74	PASS	AC=2;AF=0.333;AN=6;BaseQRankSum=3.342;DP=29;Dels=0.00;FS=0.000;HaplotypeScore=0.9996;MLEAC=2;MLEAF=0.333;MQ=60.00;MQ0=0;MQRankSum=-1.049;QD=5.03;ReadPosRankSum=0.805	GT:AD:DP:GQ:MLPSAC:MLPSAF:PL	0/0/0/0/1/1:21,8:29:1:2:0.333:169,1,0,9,27,64,2147483647	SG	1974	gi|460395154|ref|XP_004243152.1|	PREDICTED: uncharacterized protein LOC101266738 [Solanum lycopersicum]	AT5G11780.1			unknown protein; Has 37 Blast hits to 37 proteins in 12 species: Archae - 0; Bacteria - 0; Metazoa - 0; Fungi - 3; Plants - 34; Viruses - 0; Other Eukaryotes - 0 (source: NCBI BLink).		OG1_8133
Sp1_comp329760_c0_seq1	284	.	G	A	59	.	DP=130;VDB=0.0322;AF1=0.5;AC1=1;DP4=48,55,10,8;MQ=46;FQ=62;PV4=0.61,1,5.1e-07,1	GT:PL:GQ	0/1:89,0,255:92	Sp1_comp329760_c0_seq1	284	.	G	A	485.9	PASS	AC=1;AF=0.167;AN=6;BaseQRankSum=0.096;DP=128;Dels=0.00;FS=0.919;HaplotypeScore=0.9995;MLEAC=1;MLEAF=0.167;MQ=60.00;MQ0=0;MQRankSum=1.598;QD=3.80;ReadPosRankSum=0.745	GT:AD:DP:GQ:MLPSAC:MLPSAF:PL	0/0/0/0/0/1:108,20:128:50:1:0.167:512,0,50,150,2147483647,2147483647,2147483647	SG	1974	gi|460395154|ref|XP_004243152.1|	PREDICTED: uncharacterized protein LOC101266738 [Solanum lycopersicum]	AT5G11780.1			unknown protein; Has 37 Blast hits to 37 proteins in 12 species: Archae - 0; Bacteria - 0; Metazoa - 0; Fungi - 3; Plants - 34; Viruses - 0; Other Eukaryotes - 0 (source: NCBI BLink).		OG1_8133
Sp1_comp329760_c0_seq1	406	.	C	G	153	.	DP=116;VDB=0.0392;AF1=0.5;AC1=1;DP4=10,9,19,29;MQ=46;FQ=156;PV4=0.42,1.8e-25,0.0065,0.062	GT:PL:GQ	0/1:183,0,251:99	Sp1_comp329760_c0_seq1	406	.	C	G	3509.91	PASS	AC=5;AF=0.833;AN=6;BaseQRankSum=-0.870;DP=117;Dels=0.00;FS=2.092;HaplotypeScore=1.3302;MLEAC=5;MLEAF=0.833;MQ=60.00;MQ0=0;MQRankSum=0.034;QD=30.00;ReadPosRankSum=-1.103	GT:AD:DP:GQ:MLPSAC:MLPSAF:PL	0/1/1/1/1/1:20,97:117:32:5:0.833:3536,510,252,113,32,0,587	SG	1974	gi|460395154|ref|XP_004243152.1|	PREDICTED: uncharacterized protein LOC101266738 [Solanum lycopersicum]	AT5G11780.1			unknown protein; Has 37 Blast hits to 37 proteins in 12 species: Archae - 0; Bacteria - 0; Metazoa - 0; Fungi - 3; Plants - 34; Viruses - 0; Other Eukaryotes - 0 (source: NCBI BLink).		OG1_8133
Sp1_comp329760_c0_seq1	443	.	A	C	225	.	DP=130;VDB=0.0399;AF1=0.5;AC1=1;DP4=21,36,33,31;MQ=44;FQ=225;PV4=0.14,0.44,1e-15,1	GT:PL:GQ	0/1:255,0,255:99	Sp1_comp329760_c0_seq1	443	.	A	C	2284.96	PASS	AC=3;AF=0.500;AN=6;BaseQRankSum=0.002;DP=132;Dels=0.00;FS=5.396;HaplotypeScore=2.9618;MLEAC=3;MLEAF=0.500;MQ=60.00;MQ0=0;MQRankSum=-0.180;QD=17.31;ReadPosRankSum=0.283	GT:AD:DP:GQ:MLPSAC:MLPSAF:PL	0/0/0/1/1/1:58,74:132:19:3:0.500:2311,181,43,0,19,125,2147483647	SG	1974	gi|460395154|ref|XP_004243152.1|	PREDICTED: uncharacterized protein LOC101266738 [Solanum lycopersicum]	AT5G11780.1			unknown protein; Has 37 Blast hits to 37 proteins in 12 species: Archae - 0; Bacteria - 0; Metazoa - 0; Fungi - 3; Plants - 34; Viruses - 0; Other Eukaryotes - 0 (source: NCBI BLink).		OG1_8133
Sp1_comp329760_c0_seq1	501	.	G	A	103	.	DP=110;VDB=0.0271;AF1=0.5;AC1=1;DP4=16,36,15,12;MQ=43;FQ=106;PV4=0.051,2.2e-20,7.2e-05,1	GT:PL:GQ	0/1:133,0,255:99	Sp1_comp329760_c0_seq1	501	.	G	A	1845.96		AC=3;AF=0.500;AN=6;BaseQRankSum=-0.152;DP=114;Dels=0.00;FS=4.814;HaplotypeScore=22.5069;MLEAC=3;MLEAF=0.500;MQ=59.69;MQ0=0;MQRankSum=1.154;QD=16.19;ReadPosRankSum=1.343	GT:AD:DP:GQ:MLPSAC:MLPSAF:PL	0/0/0/1/1/1:54,60:114:19:3:0.500:1872,151,34,0,19,116,2147483647	SG	1974	gi|460395154|ref|XP_004243152.1|	PREDICTED: uncharacterized protein LOC101266738 [Solanum lycopersicum]	AT5G11780.1			unknown protein; Has 37 Blast hits to 37 proteins in 12 species: Archae - 0; Bacteria - 0; Metazoa - 0; Fungi - 3; Plants - 34; Viruses - 0; Other Eukaryotes - 0 (source: NCBI BLink).		OG1_8133
Sp1_comp329760_c0_seq1	601	.	G	A	93	.	DP=74;VDB=0.0398;AF1=0.5;AC1=1;DP4=25,15,11,10;MQ=45;FQ=96;PV4=0.58,5e-14,0.00076,0.27	GT:PL:GQ	0/1:123,0,255:99	Sp1_comp329760_c0_seq1	601	.	G	A	1091.55	PASS	AC=3;AF=0.500;AN=6;BaseQRankSum=0.329;DP=79;Dels=0.00;FS=5.825;HaplotypeScore=4.9986;MLEAC=3;MLEAF=0.500;MQ=59.80;MQ0=0;MQRankSum=-0.731;QD=13.82;ReadPosRankSum=-0.515	GT:AD:DP:GQ:MLPSAC:MLPSAF:PL	0/0/0/1/1/1:41,38:79:8:3:0.500:1117,66,8,0,29,115,2147483647	SG	1974	gi|460395154|ref|XP_004243152.1|	PREDICTED: uncharacterized protein LOC101266738 [Solanum lycopersicum]	AT5G11780.1			unknown protein; Has 37 Blast hits to 37 proteins in 12 species: Archae - 0; Bacteria - 0; Metazoa - 0; Fungi - 3; Plants - 34; Viruses - 0; Other Eukaryotes - 0 (source: NCBI BLink).		OG1_8133
Sp1_comp329760_c0_seq1	629	.	G	A	184	.	DP=103;VDB=0.0140;AF1=0.5;AC1=1;DP4=43,27,25,6;MQ=44;FQ=187;PV4=0.068,0.24,1e-12,0.48	GT:PL:GQ	0/1:214,0,255:99	Sp1_comp329760_c0_seq1	629	.	G	A	1002.97		AC=2;AF=0.333;AN=6;BaseQRankSum=0.185;DP=120;Dels=0.00;FS=14.204;HaplotypeScore=39.9852;MLEAC=2;MLEAF=0.333;MQ=59.53;MQ0=0;MQRankSum=1.363;QD=8.36;ReadPosRankSum=0.722	GT:AD:DP:GQ:MLPSAC:MLPSAF:PL	0/0/0/0/1/1:85,35:120:18:2:0.333:1029,18,0,43,141,2147483647,2147483647	SG	1974	gi|460395154|ref|XP_004243152.1|	PREDICTED: uncharacterized protein LOC101266738 [Solanum lycopersicum]	AT5G11780.1			unknown protein; Has 37 Blast hits to 37 proteins in 12 species: Archae - 0; Bacteria - 0; Metazoa - 0; Fungi - 3; Plants - 34; Viruses - 0; Other Eukaryotes - 0 (source: NCBI BLink).		OG1_8133
Sp1_comp329760_c0_seq1	668	.	A	G	18.1	.	DP=140;VDB=0.0345;AF1=0.5;AC1=1;DP4=51,31,12,13;MQ=46;FQ=21;PV4=0.25,4e-33,4.7e-08,0.0076	GT:PL:GQ	0/1:48,0,255:51	Sp1_comp329760_c0_seq1	668	.	A	G	1654.32		AC=2;AF=0.333;AN=6;BaseQRankSum=1.399;DP=148;Dels=0.00;FS=2.194;HaplotypeScore=44.4553;MLEAC=2;MLEAF=0.333;MQ=59.69;MQ0=0;MQRankSum=-1.310;QD=11.18;ReadPosRankSum=-0.803	GT:AD:DP:GQ:MLPSAC:MLPSAF:PL	0/0/0/0/1/1:88,60:148:10:2:0.333:1680,76,0,10,87,2147483647,2147483647	SG	1974	gi|460395154|ref|XP_004243152.1|	PREDICTED: uncharacterized protein LOC101266738 [Solanum lycopersicum]	AT5G11780.1			unknown protein; Has 37 Blast hits to 37 proteins in 12 species: Archae - 0; Bacteria - 0; Metazoa - 0; Fungi - 3; Plants - 34; Viruses - 0; Other Eukaryotes - 0 (source: NCBI BLink).		OG1_8133
Sp1_comp329760_c0_seq1	707	.	C	A	179	.	DP=176;VDB=0.0380;AF1=0.5;AC1=1;DP4=37,34,50,44;MQ=48;FQ=182;PV4=1,9.8e-46,7.9e-07,1	GT:PL:GQ	0/1:209,0,255:99	Sp1_comp329760_c0_seq1	707	.	C	A	3464.91		AC=3;AF=0.500;AN=6;BaseQRankSum=1.193;DP=180;Dels=0.00;FS=0.000;HaplotypeScore=23.8030;MLEAC=3;MLEAF=0.500;MQ=59.93;MQ0=0;MQRankSum=0.992;QD=19.25;ReadPosRankSum=1.311	GT:AD:DP:GQ:MLPSAC:MLPSAF:PL	0/0/0/1/1/1:74,106:180:0:3:0.500:3488,307,84,0,0,112,2147483647	SG	1974	gi|460395154|ref|XP_004243152.1|	PREDICTED: uncharacterized protein LOC101266738 [Solanum lycopersicum]	AT5G11780.1			unknown protein; Has 37 Blast hits to 37 proteins in 12 species: Archae - 0; Bacteria - 0; Metazoa - 0; Fungi - 3; Plants - 34; Viruses - 0; Other Eukaryotes - 0 (source: NCBI BLink).		OG1_8133
Sp1_comp329760_c0_seq1	754	.	C	T	60	.	DP=149;VDB=0.0322;AF1=0.5;AC1=1;DP4=47,47,21,14;MQ=49;FQ=63;PV4=0.33,2e-34,2.7e-05,0.22	GT:PL:GQ	0/1:90,0,255:93	Sp1_comp329760_c0_seq1	754	.	C	T	1727.93	PASS	AC=2;AF=0.333;AN=6;BaseQRankSum=-0.572;DP=151;Dels=0.00;FS=0.000;HaplotypeScore=0.9665;MLEAC=2;MLEAF=0.333;MQ=60.00;MQ0=0;MQRankSum=-0.436;QD=11.44;ReadPosRankSum=-0.058	GT:AD:DP:GQ:MLPSAC:MLPSAF:PL	0/0/0/0/1/1:94,57:151:22:2:0.333:1754,70,0,22,117,2147483647,2147483647	SG	1974	gi|460395154|ref|XP_004243152.1|	PREDICTED: uncharacterized protein LOC101266738 [Solanum lycopersicum]	AT5G11780.1			unknown protein; Has 37 Blast hits to 37 proteins in 12 species: Archae - 0; Bacteria - 0; Metazoa - 0; Fungi - 3; Plants - 34; Viruses - 0; Other Eukaryotes - 0 (source: NCBI BLink).		OG1_8133
Sp1_comp329760_c0_seq1	921	.	C	T	22	.	DP=182;VDB=0.0392;AF1=0.5;AC1=1;DP4=57,55,28,11;MQ=42;FQ=25;PV4=0.026,4.3e-52,6.3e-06,0.067	GT:PL:GQ	0/1:52,0,255:55	Sp1_comp329760_c0_seq1	921	.	C	T	2150.91		AC=2;AF=0.333;AN=6;BaseQRankSum=0.329;DP=195;Dels=0.00;FS=0.000;HaplotypeScore=29.6815;MLEAC=2;MLEAF=0.333;MQ=59.87;MQ0=0;MQRankSum=0.642;QD=11.03;ReadPosRankSum=0.273	GT:AD:DP:GQ:MLPSAC:MLPSAF:PL	0/0/0/0/1/1:123,72:195:30:2:0.333:2177,83,0,30,153,2147483647,2147483647	SG	1974	gi|460395154|ref|XP_004243152.1|	PREDICTED: uncharacterized protein LOC101266738 [Solanum lycopersicum]	AT5G11780.1			unknown protein; Has 37 Blast hits to 37 proteins in 12 species: Archae - 0; Bacteria - 0; Metazoa - 0; Fungi - 3; Plants - 34; Viruses - 0; Other Eukaryotes - 0 (source: NCBI BLink).		OG1_8133
Sp1_comp329760_c0_seq1	948	.	T	A	189	.	DP=170;VDB=0.0365;AF1=0.5;AC1=1;DP4=34,42,41,42;MQ=41;FQ=192;PV4=0.63,1.6e-54,0.13,1	GT:PL:GQ	0/1:219,0,255:99	Sp1_comp329760_c0_seq1	948	.	T	A	2940.91	PASS	AC=3;AF=0.500;AN=6;BaseQRankSum=-2.746;DP=181;Dels=0.00;FS=1.175;HaplotypeScore=2.9803;MLEAC=3;MLEAF=0.500;MQ=59.86;MQ0=0;MQRankSum=0.597;QD=16.25;ReadPosRankSum=0.356	GT:AD:DP:GQ:MLPSAC:MLPSAF:PL	0/0/0/1/1/1:82,99:181:27:3:0.500:2967,244,57,0,27,174,2147483647	SG	1974	gi|460395154|ref|XP_004243152.1|	PREDICTED: uncharacterized protein LOC101266738 [Solanum lycopersicum]	AT5G11780.1			unknown protein; Has 37 Blast hits to 37 proteins in 12 species: Archae - 0; Bacteria - 0; Metazoa - 0; Fungi - 3; Plants - 34; Viruses - 0; Other Eukaryotes - 0 (source: NCBI BLink).		OG1_8133
Sp1_comp329760_c0_seq1	1076	.	A	G	705.9		AC=1;AF=0.167;AN=6;BaseQRankSum=-1.360;DP=170;Dels=0.00;FS=0.764;HaplotypeScore=31.7083;MLEAC=1;MLEAF=0.167;MQ=59.79;MQ0=0;MQRankSum=-1.077;QD=4.15;ReadPosRankSum=-0.897	GT:AD:DP:GQ:MLPSAC:MLPSAF:PL	0/0/0/0/0/1:141,28:170:55:1:0.167:732,0,55,180,2147483647,2147483647,2147483647											GATK	1974	gi|460395154|ref|XP_004243152.1|	PREDICTED: uncharacterized protein LOC101266738 [Solanum lycopersicum]	AT5G11780.1			unknown protein; Has 37 Blast hits to 37 proteins in 12 species: Archae - 0; Bacteria - 0; Metazoa - 0; Fungi - 3; Plants - 34; Viruses - 0; Other Eukaryotes - 0 (source: NCBI BLink).		OG1_8133
Sp1_comp329760_c0_seq1	1166	.	T	A	547.9		AC=1;AF=0.167;AN=6;BaseQRankSum=2.099;DP=169;Dels=0.00;FS=0.889;HaplotypeScore=22.5942;MLEAC=1;MLEAF=0.167;MQ=59.90;MQ0=0;MQRankSum=-1.648;QD=3.24;ReadPosRankSum=1.810	GT:AD:DP:GQ:MLPSAC:MLPSAF:PL	0/0/0/0/0/1:149,20:169:80:1:0.167:574,0,80,2147483647,2147483647,2147483647,2147483647											GATK	1974	gi|460395154|ref|XP_004243152.1|	PREDICTED: uncharacterized protein LOC101266738 [Solanum lycopersicum]	AT5G11780.1			unknown protein; Has 37 Blast hits to 37 proteins in 12 species: Archae - 0; Bacteria - 0; Metazoa - 0; Fungi - 3; Plants - 34; Viruses - 0; Other Eukaryotes - 0 (source: NCBI BLink).		OG1_8133
Sp1_comp329760_c0_seq1	1197	.	C	T	549.9	PASS	AC=1;AF=0.167;AN=6;BaseQRankSum=-0.048;DP=156;Dels=0.00;FS=7.912;HaplotypeScore=0.8321;MLEAC=1;MLEAF=0.167;MQ=60.00;MQ0=0;MQRankSum=1.220;QD=3.53;ReadPosRankSum=-0.848	GT:AD:DP:GQ:MLPSAC:MLPSAF:PL	0/0/0/0/0/1:134,22:156:65:1:0.167:576,0,65,2147483647,2147483647,2147483647,2147483647											GATK	1974	gi|460395154|ref|XP_004243152.1|	PREDICTED: uncharacterized protein LOC101266738 [Solanum lycopersicum]	AT5G11780.1			unknown protein; Has 37 Blast hits to 37 proteins in 12 species: Archae - 0; Bacteria - 0; Metazoa - 0; Fungi - 3; Plants - 34; Viruses - 0; Other Eukaryotes - 0 (source: NCBI BLink).		OG1_8133
Sp1_comp329760_c0_seq1	1233	.	A	G	1262.91	PASS	AC=1;AF=0.167;AN=6;BaseQRankSum=-1.120;DP=196;Dels=0.00;FS=2.073;HaplotypeScore=0.9997;MLEAC=1;MLEAF=0.167;MQ=60.00;MQ0=0;MQRankSum=0.820;QD=6.44;ReadPosRankSum=-0.872	GT:AD:DP:GQ:MLPSAC:MLPSAF:PL	0/0/0/0/0/1:147,49:196:0:1:0.167:1286,0,0,96,2147483647,2147483647,2147483647											GATK	1974	gi|460395154|ref|XP_004243152.1|	PREDICTED: uncharacterized protein LOC101266738 [Solanum lycopersicum]	AT5G11780.1			unknown protein; Has 37 Blast hits to 37 proteins in 12 species: Archae - 0; Bacteria - 0; Metazoa - 0; Fungi - 3; Plants - 34; Viruses - 0; Other Eukaryotes - 0 (source: NCBI BLink).		OG1_8133
Sp1_comp329760_c0_seq1	1245	.	G	A	1218.9		AC=1;AF=0.167;AN=6;BaseQRankSum=0.694;DP=228;Dels=0.00;FS=11.752;HaplotypeScore=27.9912;MLEAC=1;MLEAF=0.167;MQ=60.00;MQ0=0;MQRankSum=-0.323;QD=5.35;ReadPosRankSum=0.338	GT:AD:DP:GQ:MLPSAC:MLPSAF:PL	0/0/0/0/0/1:183,45:228:40:1:0.167:1245,0,40,183,2147483647,2147483647,2147483647											GATK	1974	gi|460395154|ref|XP_004243152.1|	PREDICTED: uncharacterized protein LOC101266738 [Solanum lycopersicum]	AT5G11780.1			unknown protein; Has 37 Blast hits to 37 proteins in 12 species: Archae - 0; Bacteria - 0; Metazoa - 0; Fungi - 3; Plants - 34; Viruses - 0; Other Eukaryotes - 0 (source: NCBI BLink).		OG1_8133
Sp1_comp329760_c0_seq1	1247	.	T	C	1209.9		AC=1;AF=0.167;AN=6;BaseQRankSum=0.412;DP=230;Dels=0.00;FS=8.625;HaplotypeScore=29.9906;MLEAC=1;MLEAF=0.167;MQ=60.00;MQ0=0;MQRankSum=0.208;QD=5.26;ReadPosRankSum=-0.141	GT:AD:DP:GQ:MLPSAC:MLPSAF:PL	0/0/0/0/0/1:183,47:230:42:1:0.167:1236,0,42,186,2147483647,2147483647,2147483647											GATK	1974	gi|460395154|ref|XP_004243152.1|	PREDICTED: uncharacterized protein LOC101266738 [Solanum lycopersicum]	AT5G11780.1			unknown protein; Has 37 Blast hits to 37 proteins in 12 species: Archae - 0; Bacteria - 0; Metazoa - 0; Fungi - 3; Plants - 34; Viruses - 0; Other Eukaryotes - 0 (source: NCBI BLink).		OG1_8133
Sp1_comp329760_c0_seq1	1250	.	C	G	699.9		AC=1;AF=0.167;AN=6;BaseQRankSum=0.540;DP=225;Dels=0.00;FS=11.733;HaplotypeScore=29.9906;MLEAC=1;MLEAF=0.167;MQ=60.00;MQ0=0;MQRankSum=0.043;QD=3.11;ReadPosRankSum=0.074	GT:AD:DP:GQ:MLPSAC:MLPSAF:PL	0/0/0/0/0/1:198,27:225:99:1:0.167:726,0,105,2147483647,2147483647,2147483647,2147483647											GATK	1974	gi|460395154|ref|XP_004243152.1|	PREDICTED: uncharacterized protein LOC101266738 [Solanum lycopersicum]	AT5G11780.1			unknown protein; Has 37 Blast hits to 37 proteins in 12 species: Archae - 0; Bacteria - 0; Metazoa - 0; Fungi - 3; Plants - 34; Viruses - 0; Other Eukaryotes - 0 (source: NCBI BLink).		OG1_8133
Sp1_comp329760_c0_seq1	1291	.	C	T	1099.9		AC=1;AF=0.167;AN=6;BaseQRankSum=-0.952;DP=220;Dels=0.00;FS=1.449;HaplotypeScore=26.8561;MLEAC=1;MLEAF=0.167;MQ=60.00;MQ0=0;MQRankSum=-0.869;QD=5.00;ReadPosRankSum=-0.147	GT:AD:DP:GQ:MLPSAC:MLPSAF:PL	0/0/0/0/0/1:184,36:220:60:1:0.167:1126,0,60,2147483647,2147483647,2147483647,2147483647											GATK	1974	gi|460395154|ref|XP_004243152.1|	PREDICTED: uncharacterized protein LOC101266738 [Solanum lycopersicum]	AT5G11780.1			unknown protein; Has 37 Blast hits to 37 proteins in 12 species: Archae - 0; Bacteria - 0; Metazoa - 0; Fungi - 3; Plants - 34; Viruses - 0; Other Eukaryotes - 0 (source: NCBI BLink).		OG1_8133
Sp1_comp329760_c0_seq1	1312	.	C	T	1084.9		AC=1;AF=0.167;AN=6;BaseQRankSum=1.672;DP=240;Dels=0.00;FS=10.737;HaplotypeScore=43.4416;MLEAC=1;MLEAF=0.167;MQ=59.89;MQ0=0;MQRankSum=1.104;QD=4.52;ReadPosRankSum=2.179	GT:AD:DP:GQ:MLPSAC:MLPSAF:PL	0/0/0/0/0/1:199,41:240:69:1:0.167:1111,0,69,2147483647,2147483647,2147483647,2147483647											GATK	1974	gi|460395154|ref|XP_004243152.1|	PREDICTED: uncharacterized protein LOC101266738 [Solanum lycopersicum]	AT5G11780.1			unknown protein; Has 37 Blast hits to 37 proteins in 12 species: Archae - 0; Bacteria - 0; Metazoa - 0; Fungi - 3; Plants - 34; Viruses - 0; Other Eukaryotes - 0 (source: NCBI BLink).		OG1_8133
Sp1_comp329760_c0_seq1	1317	.	C	T	1242.9		AC=1;AF=0.167;AN=6;BaseQRankSum=0.543;DP=248;Dels=0.00;FS=0.613;HaplotypeScore=44.6527;MLEAC=1;MLEAF=0.167;MQ=59.89;MQ0=0;MQRankSum=-0.490;QD=5.01;ReadPosRankSum=-1.137	GT:AD:DP:GQ:MLPSAC:MLPSAF:PL	0/0/0/0/0/1:204,44:248:64:1:0.167:1269,0,64,2147483647,2147483647,2147483647,2147483647											GATK	1974	gi|460395154|ref|XP_004243152.1|	PREDICTED: uncharacterized protein LOC101266738 [Solanum lycopersicum]	AT5G11780.1			unknown protein; Has 37 Blast hits to 37 proteins in 12 species: Archae - 0; Bacteria - 0; Metazoa - 0; Fungi - 3; Plants - 34; Viruses - 0; Other Eukaryotes - 0 (source: NCBI BLink).		OG1_8133
Sp1_comp329760_c0_seq1	1376	.	A	G	705.9		AC=1;AF=0.167;AN=6;BaseQRankSum=1.451;DP=221;Dels=0.00;FS=7.077;HaplotypeScore=36.7452;MLEAC=1;MLEAF=0.167;MQ=59.84;MQ0=0;MQRankSum=0.683;QD=3.19;ReadPosRankSum=1.503	GT:AD:DP:GQ:MLPSAC:MLPSAF:PL	0/0/0/0/0/1:186,35:221:88:1:0.167:732,0,88,2147483647,2147483647,2147483647,2147483647											GATK	1974	gi|460395154|ref|XP_004243152.1|	PREDICTED: uncharacterized protein LOC101266738 [Solanum lycopersicum]	AT5G11780.1			unknown protein; Has 37 Blast hits to 37 proteins in 12 species: Archae - 0; Bacteria - 0; Metazoa - 0; Fungi - 3; Plants - 34; Viruses - 0; Other Eukaryotes - 0 (source: NCBI BLink).		OG1_8133
Sp1_comp329760_c0_seq1	1469	.	C	T	846.9		AC=1;AF=0.167;AN=6;BaseQRankSum=1.352;DP=250;Dels=0.00;FS=4.660;HaplotypeScore=33.9890;MLEAC=1;MLEAF=0.167;MQ=59.71;MQ0=1;MQRankSum=0.844;QD=3.39;ReadPosRankSum=-0.395	GT:AD:DP:GQ:MLPSAC:MLPSAF:PL	0/0/0/0/0/1:218,32:250:68:1:0.167:873,0,68,2147483647,2147483647,2147483647,2147483647											GATK	1974	gi|460395154|ref|XP_004243152.1|	PREDICTED: uncharacterized protein LOC101266738 [Solanum lycopersicum]	AT5G11780.1			unknown protein; Has 37 Blast hits to 37 proteins in 12 species: Archae - 0; Bacteria - 0; Metazoa - 0; Fungi - 3; Plants - 34; Viruses - 0; Other Eukaryotes - 0 (source: NCBI BLink).		OG1_8133
Sp1_comp329760_c0_seq1	1553	.	C	T	1030.9		AC=1;AF=0.167;AN=6;BaseQRankSum=-0.154;DP=248;Dels=0.00;FS=6.639;HaplotypeScore=62.4952;MLEAC=1;MLEAF=0.167;MQ=59.75;MQ0=0;MQRankSum=-0.773;QD=4.16;ReadPosRankSum=-1.227	GT:AD:DP:GQ:MLPSAC:MLPSAF:PL	0/0/0/0/0/1:211,37:248:91:1:0.167:1057,0,91,2147483647,2147483647,2147483647,2147483647											GATK	1974	gi|460395154|ref|XP_004243152.1|	PREDICTED: uncharacterized protein LOC101266738 [Solanum lycopersicum]	AT5G11780.1			unknown protein; Has 37 Blast hits to 37 proteins in 12 species: Archae - 0; Bacteria - 0; Metazoa - 0; Fungi - 3; Plants - 34; Viruses - 0; Other Eukaryotes - 0 (source: NCBI BLink).		OG1_8133
Sp1_comp329760_c0_seq1	1574	.	A	G	951.9		AC=1;AF=0.167;AN=6;BaseQRankSum=1.035;DP=249;Dels=0.00;FS=0.000;HaplotypeScore=81.9410;MLEAC=1;MLEAF=0.167;MQ=59.85;MQ0=0;MQRankSum=-0.943;QD=3.82;ReadPosRankSum=0.539	GT:AD:DP:GQ:MLPSAC:MLPSAF:PL	0/0/0/0/0/1:214,35:249:99:1:0.167:978,0,104,2147483647,2147483647,2147483647,2147483647											GATK	1974	gi|460395154|ref|XP_004243152.1|	PREDICTED: uncharacterized protein LOC101266738 [Solanum lycopersicum]	AT5G11780.1			unknown protein; Has 37 Blast hits to 37 proteins in 12 species: Archae - 0; Bacteria - 0; Metazoa - 0; Fungi - 3; Plants - 34; Viruses - 0; Other Eukaryotes - 0 (source: NCBI BLink).		OG1_8133
Sp1_comp329760_c0_seq1	1599	.	G	A	1013.9		AC=1;AF=0.167;AN=6;BaseQRankSum=3.195;DP=249;Dels=0.00;FS=12.035;HaplotypeScore=36.9579;MLEAC=1;MLEAF=0.167;MQ=59.89;MQ0=0;MQRankSum=-1.378;QD=4.07;ReadPosRankSum=-0.107	GT:AD:DP:GQ:MLPSAC:MLPSAF:PL	0/0/0/0/0/1:214,35:249:99:1:0.167:1040,0,103,2147483647,2147483647,2147483647,2147483647											GATK	1974	gi|460395154|ref|XP_004243152.1|	PREDICTED: uncharacterized protein LOC101266738 [Solanum lycopersicum]	AT5G11780.1			unknown protein; Has 37 Blast hits to 37 proteins in 12 species: Archae - 0; Bacteria - 0; Metazoa - 0; Fungi - 3; Plants - 34; Viruses - 0; Other Eukaryotes - 0 (source: NCBI BLink).		OG1_8133
Sp1_comp329760_c0_seq1	1602	.	C	A	2148.9		AC=2;AF=0.333;AN=6;BaseQRankSum=-0.478;DP=249;Dels=0.00;FS=1.750;HaplotypeScore=34.9583;MLEAC=2;MLEAF=0.333;MQ=59.89;MQ0=0;MQRankSum=1.269;QD=8.63;ReadPosRankSum=0.585	GT:AD:DP:GQ:MLPSAC:MLPSAF:PL	0/0/0/0/1/1:181,68:249:35:2:0.333:2175,35,0,99,2147483647,2147483647,2147483647											GATK	1974	gi|460395154|ref|XP_004243152.1|	PREDICTED: uncharacterized protein LOC101266738 [Solanum lycopersicum]	AT5G11780.1			unknown protein; Has 37 Blast hits to 37 proteins in 12 species: Archae - 0; Bacteria - 0; Metazoa - 0; Fungi - 3; Plants - 34; Viruses - 0; Other Eukaryotes - 0 (source: NCBI BLink).		OG1_8133
Sp1_comp329760_c0_seq1	1634	.	C	T	939.9	PASS	AC=1;AF=0.167;AN=6;BaseQRankSum=-1.798;DP=250;Dels=0.00;FS=0.670;HaplotypeScore=4.3634;MLEAC=1;MLEAF=0.167;MQ=59.93;MQ0=0;MQRankSum=-0.125;QD=3.76;ReadPosRankSum=-0.943	GT:AD:DP:GQ:MLPSAC:MLPSAF:PL	0/0/0/0/0/1:213,36:250:98:1:0.167:966,0,98,2147483647,2147483647,2147483647,2147483647											GATK	1974	gi|460395154|ref|XP_004243152.1|	PREDICTED: uncharacterized protein LOC101266738 [Solanum lycopersicum]	AT5G11780.1			unknown protein; Has 37 Blast hits to 37 proteins in 12 species: Archae - 0; Bacteria - 0; Metazoa - 0; Fungi - 3; Plants - 34; Viruses - 0; Other Eukaryotes - 0 (source: NCBI BLink).		OG1_8133
Sp1_comp329760_c0_seq1	164	.	C	T	295.9		AC=1;AF=0.167;AN=6;BaseQRankSum=0.834;DP=159;Dels=0.00;FS=5.823;HaplotypeScore=3.8067;MLEAC=1;MLEAF=0.167;MQ=59.96;MQ0=0;MQRankSum=-0.065;QD=1.86;ReadPosRankSum=1.280	GT:AD:DP:GQ:MLPSAC:MLPSAF:PL	0/0/0/0/0/1:144,15:159:86:1:0.167:322,0,86,2147483647,2147483647,2147483647,2147483647											GATK	1974	gi|460395154|ref|XP_004243152.1|	PREDICTED: uncharacterized protein LOC101266738 [Solanum lycopersicum]	AT5G11780.1			unknown protein; Has 37 Blast hits to 37 proteins in 12 species: Archae - 0; Bacteria - 0; Metazoa - 0; Fungi - 3; Plants - 34; Viruses - 0; Other Eukaryotes - 0 (source: NCBI BLink).		OG1_8133
Sp1_comp329760_c0_seq1	1695	.	A	G	2705.9	PASS	AC=2;AF=0.333;AN=6;BaseQRankSum=0.813;DP=250;Dels=0.00;FS=3.751;HaplotypeScore=6.0213;MLEAC=2;MLEAF=0.333;MQ=59.81;MQ0=0;MQRankSum=-0.336;QD=10.82;ReadPosRankSum=1.692	GT:AD:DP:GQ:MLPSAC:MLPSAF:PL	0/0/0/0/1/1:164,86:250:49:2:0.333:2732,97,0,49,220,2147483647,2147483647											GATK	1974	gi|460395154|ref|XP_004243152.1|	PREDICTED: uncharacterized protein LOC101266738 [Solanum lycopersicum]	AT5G11780.1			unknown protein; Has 37 Blast hits to 37 proteins in 12 species: Archae - 0; Bacteria - 0; Metazoa - 0; Fungi - 3; Plants - 34; Viruses - 0; Other Eukaryotes - 0 (source: NCBI BLink).		OG1_8133
Sp1_comp329760_c0_seq1	1711	.	G	A	870.9		AC=1;AF=0.167;AN=6;BaseQRankSum=1.170;DP=250;Dels=0.00;FS=7.604;HaplotypeScore=32.7967;MLEAC=1;MLEAF=0.167;MQ=59.81;MQ0=0;MQRankSum=-0.141;QD=3.48;ReadPosRankSum=-1.330	GT:AD:DP:GQ:MLPSAC:MLPSAF:PL	0/0/0/0/0/1:219,31:250:99:1:0.167:897,0,111,2147483647,2147483647,2147483647,2147483647											GATK	1974	gi|460395154|ref|XP_004243152.1|	PREDICTED: uncharacterized protein LOC101266738 [Solanum lycopersicum]	AT5G11780.1			unknown protein; Has 37 Blast hits to 37 proteins in 12 species: Archae - 0; Bacteria - 0; Metazoa - 0; Fungi - 3; Plants - 34; Viruses - 0; Other Eukaryotes - 0 (source: NCBI BLink).		OG1_8133
Sp1_comp329760_c0_seq1	1718	.	A	G	227.9		AC=1;AF=0.167;AN=6;BaseQRankSum=2.181;DP=250;Dels=0.00;FS=4.885;HaplotypeScore=92.9279;MLEAC=1;MLEAF=0.167;MQ=59.81;MQ0=0;MQRankSum=0.080;QD=0.91;ReadPosRankSum=-2.367	GT:AD:DP:GQ:MLPSAC:MLPSAF:PL	0/0/0/0/0/1:219,31:250:99:1:0.167:254,0,148,2147483647,2147483647,2147483647,2147483647											GATK	1974	gi|460395154|ref|XP_004243152.1|	PREDICTED: uncharacterized protein LOC101266738 [Solanum lycopersicum]	AT5G11780.1			unknown protein; Has 37 Blast hits to 37 proteins in 12 species: Archae - 0; Bacteria - 0; Metazoa - 0; Fungi - 3; Plants - 34; Viruses - 0; Other Eukaryotes - 0 (source: NCBI BLink).		OG1_8133
Sp1_comp329760_c0_seq1	1723	.	G	A	1030.9		AC=1;AF=0.167;AN=6;BaseQRankSum=0.483;DP=245;Dels=0.00;FS=0.681;HaplotypeScore=87.9711;MLEAC=1;MLEAF=0.167;MQ=59.81;MQ0=0;MQRankSum=0.713;QD=4.21;ReadPosRankSum=0.913	GT:AD:DP:GQ:MLPSAC:MLPSAF:PL	0/0/0/0/0/1:206,39:245:79:1:0.167:1057,0,79,2147483647,2147483647,2147483647,2147483647											GATK	1974	gi|460395154|ref|XP_004243152.1|	PREDICTED: uncharacterized protein LOC101266738 [Solanum lycopersicum]	AT5G11780.1			unknown protein; Has 37 Blast hits to 37 proteins in 12 species: Archae - 0; Bacteria - 0; Metazoa - 0; Fungi - 3; Plants - 34; Viruses - 0; Other Eukaryotes - 0 (source: NCBI BLink).		OG1_8133
Sp1_comp329760_c0_seq1	1732	.	A	G	663.9		AC=1;AF=0.167;AN=6;BaseQRankSum=1.556;DP=234;Dels=0.00;FS=0.773;HaplotypeScore=92.8857;MLEAC=1;MLEAF=0.167;MQ=59.80;MQ0=0;MQRankSum=-0.557;QD=2.84;ReadPosRankSum=-2.177	GT:AD:DP:GQ:MLPSAC:MLPSAF:PL	0/0/0/0/0/1:206,28:234:99:1:0.167:690,0,114,2147483647,2147483647,2147483647,2147483647											GATK	1974	gi|460395154|ref|XP_004243152.1|	PREDICTED: uncharacterized protein LOC101266738 [Solanum lycopersicum]	AT5G11780.1			unknown protein; Has 37 Blast hits to 37 proteins in 12 species: Archae - 0; Bacteria - 0; Metazoa - 0; Fungi - 3; Plants - 34; Viruses - 0; Other Eukaryotes - 0 (source: NCBI BLink).		OG1_8133
Sp1_comp329760_c0_seq1	1735	.	C	T	738.9		AC=1;AF=0.167;AN=6;BaseQRankSum=-1.864;DP=228;Dels=0.00;FS=1.599;HaplotypeScore=109.8516;MLEAC=1;MLEAF=0.167;MQ=59.80;MQ0=0;MQRankSum=0.884;QD=3.24;ReadPosRankSum=-0.178	GT:AD:DP:GQ:MLPSAC:MLPSAF:PL	0/0/0/0/0/1:197,31:228:90:1:0.167:765,0,90,2147483647,2147483647,2147483647,2147483647											GATK	1974	gi|460395154|ref|XP_004243152.1|	PREDICTED: uncharacterized protein LOC101266738 [Solanum lycopersicum]	AT5G11780.1			unknown protein; Has 37 Blast hits to 37 proteins in 12 species: Archae - 0; Bacteria - 0; Metazoa - 0; Fungi - 3; Plants - 34; Viruses - 0; Other Eukaryotes - 0 (source: NCBI BLink).		OG1_8133
Sp1_comp329760_c0_seq1	1745	.	G	T	2025.9		AC=2;AF=0.333;AN=6;BaseQRankSum=1.027;DP=205;Dels=0.00;FS=0.000;HaplotypeScore=98.9586;MLEAC=2;MLEAF=0.333;MQ=59.77;MQ0=0;MQRankSum=-0.835;QD=9.88;ReadPosRankSum=1.491	GT:AD:DP:GQ:MLPSAC:MLPSAF:PL	0/0/0/0/1/1:129,76:205:38:2:0.333:2052,80,0,38,175,2147483647,2147483647											GATK	1974	gi|460395154|ref|XP_004243152.1|	PREDICTED: uncharacterized protein LOC101266738 [Solanum lycopersicum]	AT5G11780.1			unknown protein; Has 37 Blast hits to 37 proteins in 12 species: Archae - 0; Bacteria - 0; Metazoa - 0; Fungi - 3; Plants - 34; Viruses - 0; Other Eukaryotes - 0 (source: NCBI BLink).		OG1_8133
Sp1_comp329760_c0_seq1	1746	.	G	A	2902.91		AC=3;AF=0.500;AN=6;BaseQRankSum=-0.356;DP=200;Dels=0.00;FS=1.790;HaplotypeScore=66.9752;MLEAC=3;MLEAF=0.500;MQ=59.77;MQ0=0;MQRankSum=0.380;QD=14.51;ReadPosRankSum=0.236	GT:AD:DP:GQ:MLPSAC:MLPSAF:PL	0/0/0/1/1/1:100,100:200:32:3:0.500:2929,202,32,0,63,2147483647,2147483647											GATK	1974	gi|460395154|ref|XP_004243152.1|	PREDICTED: uncharacterized protein LOC101266738 [Solanum lycopersicum]	AT5G11780.1			unknown protein; Has 37 Blast hits to 37 proteins in 12 species: Archae - 0; Bacteria - 0; Metazoa - 0; Fungi - 3; Plants - 34; Viruses - 0; Other Eukaryotes - 0 (source: NCBI BLink).		OG1_8133
Sp1_comp329760_c0_seq1	194	.	C	T	1402.91	PASS	AC=2;AF=0.333;AN=6;BaseQRankSum=-2.108;DP=167;Dels=0.00;FS=0.592;HaplotypeScore=0.0000;MLEAC=2;MLEAF=0.333;MQ=59.79;MQ0=0;MQRankSum=-0.707;QD=8.40;ReadPosRankSum=0.041	GT:AD:DP:GQ:MLPSAC:MLPSAF:PL	0/0/0/0/1/1:105,62:167:30:2:0.333:1429,57,0,30,132,2147483647,2147483647											GATK	1974	gi|460395154|ref|XP_004243152.1|	PREDICTED: uncharacterized protein LOC101266738 [Solanum lycopersicum]	AT5G11780.1			unknown protein; Has 37 Blast hits to 37 proteins in 12 species: Archae - 0; Bacteria - 0; Metazoa - 0; Fungi - 3; Plants - 34; Viruses - 0; Other Eukaryotes - 0 (source: NCBI BLink).		OG1_8133
Sp1_comp329760_c0_seq1	259	.	A	G	307.9	PASS	AC=1;AF=0.167;AN=6;BaseQRankSum=-0.847;DP=122;Dels=0.00;FS=1.109;HaplotypeScore=9.4641;MLEAC=1;MLEAF=0.167;MQ=59.49;MQ0=0;MQRankSum=-0.108;QD=2.52;ReadPosRankSum=-0.615	GT:AD:DP:GQ:MLPSAC:MLPSAF:PL	0/0/0/0/0/1:108,14:122:65:1:0.167:334,0,65,2147483647,2147483647,2147483647,2147483647											GATK	1974	gi|460395154|ref|XP_004243152.1|	PREDICTED: uncharacterized protein LOC101266738 [Solanum lycopersicum]	AT5G11780.1			unknown protein; Has 37 Blast hits to 37 proteins in 12 species: Archae - 0; Bacteria - 0; Metazoa - 0; Fungi - 3; Plants - 34; Viruses - 0; Other Eukaryotes - 0 (source: NCBI BLink).		OG1_8133
Sp1_comp329760_c0_seq1	263	.	T	C	32.9	LowQual;	AC=1;AF=0.167;AN=6;BaseQRankSum=-0.500;DP=130;Dels=0.00;FS=8.093;HaplotypeScore=23.3878;MLEAC=1;MLEAF=0.167;MQ=59.52;MQ0=0;MQRankSum=0.375;QD=0.25;ReadPosRankSum=-2.962	GT:AD:DP:GQ:MLPSAC:MLPSAF:PL	0/0/0/0/0/1:125,5:130:59:1:0.167:59,0,96,2147483647,2147483647,2147483647,2147483647											GATK	1974	gi|460395154|ref|XP_004243152.1|	PREDICTED: uncharacterized protein LOC101266738 [Solanum lycopersicum]	AT5G11780.1			unknown protein; Has 37 Blast hits to 37 proteins in 12 species: Archae - 0; Bacteria - 0; Metazoa - 0; Fungi - 3; Plants - 34; Viruses - 0; Other Eukaryotes - 0 (source: NCBI BLink).		OG1_8133
Sp1_comp329760_c0_seq1	271	.	C	T	480.9	PASS	AC=1;AF=0.167;AN=6;BaseQRankSum=-0.330;DP=125;Dels=0.00;FS=2.144;HaplotypeScore=2.3969;MLEAC=1;MLEAF=0.167;MQ=59.73;MQ0=0;MQRankSum=-0.429;QD=3.85;ReadPosRankSum=0.578	GT:AD:DP:GQ:MLPSAC:MLPSAF:PL	0/0/0/0/0/1:107,18:125:48:1:0.167:507,0,48,147,2147483647,2147483647,2147483647											GATK	1974	gi|460395154|ref|XP_004243152.1|	PREDICTED: uncharacterized protein LOC101266738 [Solanum lycopersicum]	AT5G11780.1			unknown protein; Has 37 Blast hits to 37 proteins in 12 species: Archae - 0; Bacteria - 0; Metazoa - 0; Fungi - 3; Plants - 34; Viruses - 0; Other Eukaryotes - 0 (source: NCBI BLink).		OG1_8133
Sp1_comp329760_c0_seq1	346	.	A	G	409.9	PASS	AC=1;AF=0.167;AN=6;BaseQRankSum=0.534;DP=122;Dels=0.00;FS=1.035;HaplotypeScore=2.9304;MLEAC=1;MLEAF=0.167;MQ=59.99;MQ0=0;MQRankSum=-0.082;QD=3.36;ReadPosRankSum=0.915	GT:AD:DP:GQ:MLPSAC:MLPSAF:PL	0/0/0/0/0/1:105,16:122:49:1:0.167:436,0,49,145,2147483647,2147483647,2147483647											GATK	1974	gi|460395154|ref|XP_004243152.1|	PREDICTED: uncharacterized protein LOC101266738 [Solanum lycopersicum]	AT5G11780.1			unknown protein; Has 37 Blast hits to 37 proteins in 12 species: Archae - 0; Bacteria - 0; Metazoa - 0; Fungi - 3; Plants - 34; Viruses - 0; Other Eukaryotes - 0 (source: NCBI BLink).		OG1_8133
Sp1_comp329760_c0_seq1	377	.	G	A	420.9		AC=1;AF=0.167;AN=6;BaseQRankSum=0.662;DP=127;Dels=0.00;FS=0.966;HaplotypeScore=15.9959;MLEAC=1;MLEAF=0.167;MQ=59.99;MQ0=0;MQRankSum=0.784;QD=3.31;ReadPosRankSum=0.605	GT:AD:DP:GQ:MLPSAC:MLPSAF:PL	0/0/0/0/0/1:109,18:127:55:1:0.167:447,0,55,157,2147483647,2147483647,2147483647											GATK	1974	gi|460395154|ref|XP_004243152.1|	PREDICTED: uncharacterized protein LOC101266738 [Solanum lycopersicum]	AT5G11780.1			unknown protein; Has 37 Blast hits to 37 proteins in 12 species: Archae - 0; Bacteria - 0; Metazoa - 0; Fungi - 3; Plants - 34; Viruses - 0; Other Eukaryotes - 0 (source: NCBI BLink).		OG1_8133
Sp1_comp329760_c0_seq1	38	.	C	A	183.94	PASS	AC=1;AF=0.167;AN=6;BaseQRankSum=-0.391;DP=64;Dels=0.00;FS=12.185;HaplotypeScore=12.8633;MLEAC=1;MLEAF=0.167;MQ=60.00;MQ0=0;MQRankSum=-0.463;QD=2.87;ReadPosRankSum=0.071	GT:AD:DP:GQ:MLPSAC:MLPSAF:PL	0/0/0/0/0/1:53,11:64:21:1:0.167:210,0,21,62,2147483647,2147483647,2147483647											GATK	1974	gi|460395154|ref|XP_004243152.1|	PREDICTED: uncharacterized protein LOC101266738 [Solanum lycopersicum]	AT5G11780.1			unknown protein; Has 37 Blast hits to 37 proteins in 12 species: Archae - 0; Bacteria - 0; Metazoa - 0; Fungi - 3; Plants - 34; Viruses - 0; Other Eukaryotes - 0 (source: NCBI BLink).		OG1_8133
Sp1_comp329760_c0_seq1	386	.	G	A	462.9		AC=1;AF=0.167;AN=6;BaseQRankSum=0.545;DP=116;Dels=0.00;FS=7.347;HaplotypeScore=17.9955;MLEAC=1;MLEAF=0.167;MQ=60.00;MQ0=0;MQRankSum=-0.562;QD=3.99;ReadPosRankSum=1.426	GT:AD:DP:GQ:MLPSAC:MLPSAF:PL	0/0/0/0/0/1:100,16:116:46:1:0.167:489,0,46,139,2147483647,2147483647,2147483647											GATK	1974	gi|460395154|ref|XP_004243152.1|	PREDICTED: uncharacterized protein LOC101266738 [Solanum lycopersicum]	AT5G11780.1			unknown protein; Has 37 Blast hits to 37 proteins in 12 species: Archae - 0; Bacteria - 0; Metazoa - 0; Fungi - 3; Plants - 34; Viruses - 0; Other Eukaryotes - 0 (source: NCBI BLink).		OG1_8133
Sp1_comp329760_c0_seq1	420	.	C	G	470.07	PASS	AC=1;AF=0.167;AN=6;BaseQRankSum=-0.107;DP=121;Dels=0.00;FS=5.759;HaplotypeScore=7.9544;MLEAC=1;MLEAF=0.167;MQ=60.00;MQ0=0;MQRankSum=-0.607;QD=3.88;ReadPosRankSum=1.224	GT:AD:DP:GQ:MLPSAC:MLPSAF:PL	0/0/0/0/0/1:95,26:121:14:1:0.167:496,0,14,83,2147483647,2147483647,2147483647											GATK	1974	gi|460395154|ref|XP_004243152.1|	PREDICTED: uncharacterized protein LOC101266738 [Solanum lycopersicum]	AT5G11780.1			unknown protein; Has 37 Blast hits to 37 proteins in 12 species: Archae - 0; Bacteria - 0; Metazoa - 0; Fungi - 3; Plants - 34; Viruses - 0; Other Eukaryotes - 0 (source: NCBI BLink).		OG1_8133
Sp1_comp329760_c0_seq1	422	.	G	A	534.69	PASS	AC=1;AF=0.167;AN=6;BaseQRankSum=0.454;DP=123;Dels=0.00;FS=7.117;HaplotypeScore=8.8485;MLEAC=1;MLEAF=0.167;MQ=60.00;MQ0=0;MQRankSum=0.135;QD=4.35;ReadPosRankSum=1.214	GT:AD:DP:GQ:MLPSAC:MLPSAF:PL	0/0/0/0/0/1:94,29:123:7:1:0.167:560,0,7,74,2147483647,2147483647,2147483647											GATK	1974	gi|460395154|ref|XP_004243152.1|	PREDICTED: uncharacterized protein LOC101266738 [Solanum lycopersicum]	AT5G11780.1			unknown protein; Has 37 Blast hits to 37 proteins in 12 species: Archae - 0; Bacteria - 0; Metazoa - 0; Fungi - 3; Plants - 34; Viruses - 0; Other Eukaryotes - 0 (source: NCBI BLink).		OG1_8133
Sp1_comp329760_c0_seq1	602	.	G	T	53.9		AC=1;AF=0.167;AN=6;BaseQRankSum=-0.469;DP=81;Dels=0.00;FS=8.875;HaplotypeScore=4.9986;MLEAC=1;MLEAF=0.167;MQ=59.80;MQ0=0;MQRankSum=-0.316;QD=0.67;ReadPosRankSum=-0.970	GT:AD:DP:GQ:MLPSAC:MLPSAF:PL	0/0/0/0/0/1:77,4:81:56:1:0.167:80,0,56,136,2147483647,2147483647,2147483647											GATK	1974	gi|460395154|ref|XP_004243152.1|	PREDICTED: uncharacterized protein LOC101266738 [Solanum lycopersicum]	AT5G11780.1			unknown protein; Has 37 Blast hits to 37 proteins in 12 species: Archae - 0; Bacteria - 0; Metazoa - 0; Fungi - 3; Plants - 34; Viruses - 0; Other Eukaryotes - 0 (source: NCBI BLink).		OG1_8133
Sp1_comp329760_c0_seq1	628	.	C	A	844.1		AC=2;AF=0.333;AN=6;BaseQRankSum=-0.698;DP=119;Dels=0.00;FS=17.368;HaplotypeScore=39.9852;MLEAC=2;MLEAF=0.333;MQ=59.53;MQ0=0;MQRankSum=-0.464;QD=7.09;ReadPosRankSum=-1.010	GT:AD:DP:GQ:MLPSAC:MLPSAF:PL	0/0/0/0/1/1:87,32:119:5:2:0.333:869,5,0,51,157,2147483647,2147483647											GATK	1974	gi|460395154|ref|XP_004243152.1|	PREDICTED: uncharacterized protein LOC101266738 [Solanum lycopersicum]	AT5G11780.1			unknown protein; Has 37 Blast hits to 37 proteins in 12 species: Archae - 0; Bacteria - 0; Metazoa - 0; Fungi - 3; Plants - 34; Viruses - 0; Other Eukaryotes - 0 (source: NCBI BLink).		OG1_8133
Sp1_comp329760_c0_seq1	699	.	G	T	240.9		AC=1;AF=0.167;AN=6;BaseQRankSum=1.424;DP=174;Dels=0.00;FS=3.268;HaplotypeScore=30.7569;MLEAC=1;MLEAF=0.167;MQ=59.74;MQ0=0;MQRankSum=0.163;QD=1.38;ReadPosRankSum=-0.232	GT:AD:DP:GQ:MLPSAC:MLPSAF:PL	0/0/0/0/0/1:155,19:174:99:1:0.167:267,0,104,2147483647,2147483647,2147483647,2147483647											GATK	1974	gi|460395154|ref|XP_004243152.1|	PREDICTED: uncharacterized protein LOC101266738 [Solanum lycopersicum]	AT5G11780.1			unknown protein; Has 37 Blast hits to 37 proteins in 12 species: Archae - 0; Bacteria - 0; Metazoa - 0; Fungi - 3; Plants - 34; Viruses - 0; Other Eukaryotes - 0 (source: NCBI BLink).		OG1_8133
Sp1_comp329760_c0_seq1	821	.	C	T	608.9	PASS	AC=1;AF=0.167;AN=6;BaseQRankSum=1.633;DP=150;Dels=0.00;FS=0.801;HaplotypeScore=2.9984;MLEAC=1;MLEAF=0.167;MQ=60.00;MQ0=0;MQRankSum=-1.078;QD=4.06;ReadPosRankSum=-0.508	GT:AD:DP:GQ:MLPSAC:MLPSAF:PL	0/0/0/0/0/1:122,27:150:40:1:0.167:635,0,40,143,2147483647,2147483647,2147483647											GATK	1974	gi|460395154|ref|XP_004243152.1|	PREDICTED: uncharacterized protein LOC101266738 [Solanum lycopersicum]	AT5G11780.1			unknown protein; Has 37 Blast hits to 37 proteins in 12 species: Archae - 0; Bacteria - 0; Metazoa - 0; Fungi - 3; Plants - 34; Viruses - 0; Other Eukaryotes - 0 (source: NCBI BLink).		OG1_8133
Sp1_comp329760_c0_seq1	888	.	G	T	799.9	PASS	AC=1;AF=0.167;AN=6;BaseQRankSum=-0.647;DP=179;Dels=0.00;FS=3.797;HaplotypeScore=2.9928;MLEAC=1;MLEAF=0.167;MQ=60.00;MQ0=0;MQRankSum=0.084;QD=4.47;ReadPosRankSum=0.826	GT:AD:DP:GQ:MLPSAC:MLPSAF:PL	0/0/0/0/0/1:149,30:179:49:1:0.167:826,0,49,173,2147483647,2147483647,2147483647											GATK	1974	gi|460395154|ref|XP_004243152.1|	PREDICTED: uncharacterized protein LOC101266738 [Solanum lycopersicum]	AT5G11780.1			unknown protein; Has 37 Blast hits to 37 proteins in 12 species: Archae - 0; Bacteria - 0; Metazoa - 0; Fungi - 3; Plants - 34; Viruses - 0; Other Eukaryotes - 0 (source: NCBI BLink).		OG1_8133
Sp1_comp329760_c0_seq1	910	.	G	A	878.9		AC=1;AF=0.167;AN=6;BaseQRankSum=2.047;DP=200;Dels=0.00;FS=0.705;HaplotypeScore=59.4249;MLEAC=1;MLEAF=0.167;MQ=59.87;MQ0=0;MQRankSum=-0.030;QD=4.39;ReadPosRankSum=1.288	GT:AD:DP:GQ:MLPSAC:MLPSAF:PL	0/0/0/0/0/1:167,33:200:55:1:0.167:905,0,55,193,2147483647,2147483647,2147483647											GATK	1974	gi|460395154|ref|XP_004243152.1|	PREDICTED: uncharacterized protein LOC101266738 [Solanum lycopersicum]	AT5G11780.1			unknown protein; Has 37 Blast hits to 37 proteins in 12 species: Archae - 0; Bacteria - 0; Metazoa - 0; Fungi - 3; Plants - 34; Viruses - 0; Other Eukaryotes - 0 (source: NCBI BLink).		OG1_8133
Sp1_comp329760_c0_seq1	914	.	A	G	641.9		AC=1;AF=0.167;AN=6;BaseQRankSum=-0.534;DP=200;Dels=0.00;FS=5.009;HaplotypeScore=63.6926;MLEAC=1;MLEAF=0.167;MQ=59.87;MQ0=0;MQRankSum=-0.351;QD=3.21;ReadPosRankSum=-0.555	GT:AD:DP:GQ:MLPSAC:MLPSAF:PL	0/0/0/0/0/1:170,30:200:79:1:0.167:668,0,79,2147483647,2147483647,2147483647,2147483647											GATK	1974	gi|460395154|ref|XP_004243152.1|	PREDICTED: uncharacterized protein LOC101266738 [Solanum lycopersicum]	AT5G11780.1			unknown protein; Has 37 Blast hits to 37 proteins in 12 species: Archae - 0; Bacteria - 0; Metazoa - 0; Fungi - 3; Plants - 34; Viruses - 0; Other Eukaryotes - 0 (source: NCBI BLink).		OG1_8133
Sp1_comp329760_c0_seq1	94	.	G	A	400.9	PASS	AC=1;AF=0.167;AN=6;BaseQRankSum=0.682;DP=136;Dels=0.00;FS=4.042;HaplotypeScore=0.0000;MLEAC=1;MLEAF=0.167;MQ=60.00;MQ0=0;MQRankSum=-0.394;QD=2.95;ReadPosRankSum=-0.963	GT:AD:DP:GQ:MLPSAC:MLPSAF:PL	0/0/0/0/0/1:119,17:136:60:1:0.167:427,0,60,2147483647,2147483647,2147483647,2147483647											GATK	1974	gi|460395154|ref|XP_004243152.1|	PREDICTED: uncharacterized protein LOC101266738 [Solanum lycopersicum]	AT5G11780.1			unknown protein; Has 37 Blast hits to 37 proteins in 12 species: Archae - 0; Bacteria - 0; Metazoa - 0; Fungi - 3; Plants - 34; Viruses - 0; Other Eukaryotes - 0 (source: NCBI BLink).		OG1_8133
Sp1_comp329760_c0_seq1	961	.	C	A	730.9	PASS	AC=1;AF=0.167;AN=6;BaseQRankSum=-2.014;DP=198;Dels=0.00;FS=1.633;HaplotypeScore=1.9806;MLEAC=1;MLEAF=0.167;MQ=59.83;MQ0=0;MQRankSum=1.170;QD=3.69;ReadPosRankSum=0.126	GT:AD:DP:GQ:MLPSAC:MLPSAF:PL	0/0/0/0/0/1:170,28:198:73:1:0.167:757,0,73,2147483647,2147483647,2147483647,2147483647											GATK	1974	gi|460395154|ref|XP_004243152.1|	PREDICTED: uncharacterized protein LOC101266738 [Solanum lycopersicum]	AT5G11780.1			unknown protein; Has 37 Blast hits to 37 proteins in 12 species: Archae - 0; Bacteria - 0; Metazoa - 0; Fungi - 3; Plants - 34; Viruses - 0; Other Eukaryotes - 0 (source: NCBI BLink).		OG1_8133
Sp1_comp329760_c0_seq1	1392	.	G	A	20	.	DP=156;VDB=0.0365;AF1=0.5;AC1=1;DP4=60,54,17,17;MQ=45;FQ=23;PV4=0.85,8.2e-33,1,1	GT:PL:GQ	0/1:50,0,255:53											SAM	1974	gi|460395154|ref|XP_004243152.1|	PREDICTED: uncharacterized protein LOC101266738 [Solanum lycopersicum]	AT5G11780.1			unknown protein; Has 37 Blast hits to 37 proteins in 12 species: Archae - 0; Bacteria - 0; Metazoa - 0; Fungi - 3; Plants - 34; Viruses - 0; Other Eukaryotes - 0 (source: NCBI BLink).		OG1_8133
Sp1_comp329760_c0_seq1	1412	.	T	C	142	.	DP=98;VDB=0.0271;AF1=0.5;AC1=1;DP4=32,35,16,8;MQ=45;FQ=145;PV4=0.15,0.0031,1.2e-15,1	GT:PL:GQ	0/1:172,0,255:99											SAM	1974	gi|460395154|ref|XP_004243152.1|	PREDICTED: uncharacterized protein LOC101266738 [Solanum lycopersicum]	AT5G11780.1			unknown protein; Has 37 Blast hits to 37 proteins in 12 species: Archae - 0; Bacteria - 0; Metazoa - 0; Fungi - 3; Plants - 34; Viruses - 0; Other Eukaryotes - 0 (source: NCBI BLink).		OG1_8133
Sp1_comp329762_c0_seq4	255	.	A	G	164	.	DP=47;VDB=0.0365;AF1=0.5;AC1=1;DP4=7,7,14,9;MQ=44;FQ=167;PV4=0.73,1.1e-11,0.075,0.34	GT:PL:GQ	0/1:194,0,222:99	Sp1_comp329762_c0_seq4	255	.	A	G	873.62	PASS	AC=4;AF=0.667;AN=6;BaseQRankSum=-0.065;DP=47;Dels=0.00;FS=1.276;HaplotypeScore=0.9916;MLEAC=4;MLEAF=0.667;MQ=60.00;MQ0=0;MQRankSum=0.117;QD=18.59;ReadPosRankSum=-1.179	GT:AD:DP:GQ:MLPSAC:MLPSAF:PL	0/0/1/1/1/1:16,30:47:8:4:0.667:899,101,36,8,0,17,441	SG	760	gi|6691125|gb|AAF24497.1|AF213696_1	FH protein NFH2 [Nicotiana tabacum]	No hit in this database
Sp1_comp329762_c0_seq4	267	.	A	C	91	.	DP=48;VDB=0.0322;AF1=0.5;AC1=1;DP4=8,7,5,8;MQ=44;FQ=94;PV4=0.48,6.3e-14,0.14,0.44	GT:PL:GQ	0/1:121,0,253:99	Sp1_comp329762_c0_seq4	267	.	A	C	961.39	PASS	AC=4;AF=0.667;AN=6;BaseQRankSum=-0.277;DP=48;Dels=0.00;FS=0.000;HaplotypeScore=1.9905;MLEAC=4;MLEAF=0.667;MQ=60.00;MQ0=0;MQRankSum=1.842;QD=20.03;ReadPosRankSum=-0.734	GT:AD:DP:GQ:MLPSAC:MLPSAF:PL	0/0/1/1/1/1:16,31:48:10:4:0.667:987,115,42,10,0,17,472	SG	760	gi|6691125|gb|AAF24497.1|AF213696_1	FH protein NFH2 [Nicotiana tabacum]	No hit in this database
Sp1_comp329762_c0_seq4	456	.	C	A	133	.	DP=29;VDB=0.0393;AF1=0.5;AC1=1;DP4=7,4,8,6;MQ=45;FQ=132;PV4=1,0.0099,0.46,0.14	GT:PL:GQ	0/1:163,0,162:99	Sp1_comp329762_c0_seq4	456	.	C	A	402.25		AC=3;AF=0.500;AN=6;BaseQRankSum=0.640;DP=77;Dels=0.00;FS=0.000;HaplotypeScore=17.4633;MLEAC=3;MLEAF=0.500;MQ=48.08;MQ0=0;MQRankSum=4.696;QD=5.22;ReadPosRankSum=-0.397	GT:AD:DP:GQ:MLPSAC:MLPSAF:PL	0/0/0/1/1/1:60,17:77:2:3:0.500:426,42,11,0,2,21,320	SG	760	gi|6691125|gb|AAF24497.1|AF213696_1	FH protein NFH2 [Nicotiana tabacum]	No hit in this database
Sp1_comp329762_c0_seq4	46	.	G	A	225	.	DP=160;VDB=0.0000;AF1=0.5;AC1=1;DP4=56,46,31,21;MQ=60;FQ=225;PV4=0.61,1,1,0.13	GT:PL:GQ	0/1:255,0,255:99	Sp1_comp329762_c0_seq4	46	.	G	A	167.95		AC=1;AF=0.167;AN=6;BaseQRankSum=2.665;DP=224;Dels=0.00;FS=2.988;HaplotypeScore=312.3426;MLEAC=1;MLEAF=0.167;MQ=58.60;MQ0=2;MQRankSum=0.793;QD=0.75;ReadPosRankSum=4.683	GT:AD:DP:GQ:MLPSAC:MLPSAF:PL	0/0/0/0/0/1:178,46:224:20:1:0.167:194,0,20,60,125,2147483647,2147483647	SG	760	gi|6691125|gb|AAF24497.1|AF213696_1	FH protein NFH2 [Nicotiana tabacum]	No hit in this database
Sp1_comp329762_c0_seq4	686	.	G	T	6.2	.	DP=12;VDB=0.0116;AF1=0.4999;AC1=1;DP4=1,7,0,3;MQ=50;FQ=8.65;PV4=1,0.0028,0.0028,0.41	GT:PL:GQ	0/1:35,0,163:36	Sp1_comp329762_c0_seq4	686	.	G	T	72.21		AC=2;AF=0.333;AN=6;BaseQRankSum=-0.080;DP=27;Dels=0.04;FS=2.764;HaplotypeScore=15.9633;MLEAC=2;MLEAF=0.333;MQ=47.81;MQ0=0;MQRankSum=1.605;QD=2.67;ReadPosRankSum=1.364	GT:AD:DP:GQ:MLPSAC:MLPSAF:PL	0/0/0/0/1/1:23,3:26:1:2:0.333:95,1,0,5,15,36,296	SG	760	gi|6691125|gb|AAF24497.1|AF213696_1	FH protein NFH2 [Nicotiana tabacum]	No hit in this database
Sp1_comp329762_c0_seq4	102	.	C	T	143.7	PASS	AC=1;AF=0.167;AN=6;BaseQRankSum=-0.376;DP=61;Dels=0.00;FS=1.500;HaplotypeScore=8.9960;MLEAC=1;MLEAF=0.167;MQ=57.51;MQ0=0;MQRankSum=1.190;QD=2.36;ReadPosRankSum=1.495	GT:AD:DP:GQ:MLPSAC:MLPSAF:PL	0/0/0/0/0/1:52,9:61:3:1:0.167:168,0,3,20,51,112,2147483647											GATK	760	gi|6691125|gb|AAF24497.1|AF213696_1	FH protein NFH2 [Nicotiana tabacum]	No hit in this database
Sp1_comp329762_c0_seq4	18	.	G	C	147.58		AC=2;AF=0.333;AN=6;BaseQRankSum=2.114;DP=250;Dels=0.00;FS=0.000;HaplotypeScore=110.1653;MLEAC=2;MLEAF=0.333;MQ=58.87;MQ0=0;MQRankSum=3.103;QD=0.59;ReadPosRankSum=-10.709	GT:AD:DP:GQ:MLPSAC:MLPSAF:PL	0/0/0/0/1/1:171,79:250:2:2:0.333:171,8,0,2,12,36,359											GATK	760	gi|6691125|gb|AAF24497.1|AF213696_1	FH protein NFH2 [Nicotiana tabacum]	No hit in this database
Sp1_comp329762_c0_seq4	428	.	T	C	85.89		AC=1;AF=0.167;AN=6;BaseQRankSum=0.178;DP=28;Dels=0.00;FS=5.849;HaplotypeScore=38.6603;MLEAC=1;MLEAF=0.167;MQ=59.07;MQ0=0;MQRankSum=0.249;QD=3.07;ReadPosRankSum=-1.457	GT:AD:DP:GQ:MLPSAC:MLPSAF:PL	0/0/0/0/0/1:24,4:28:6:1:0.167:111,0,6,23,51,105,2147483647											GATK	760	gi|6691125|gb|AAF24497.1|AF213696_1	FH protein NFH2 [Nicotiana tabacum]	No hit in this database
Sp1_comp329762_c0_seq4	461	.	A	C	83.07		AC=1;AF=0.167;AN=6;BaseQRankSum=1.803;DP=83;Dels=0.00;FS=9.371;HaplotypeScore=8.5754;MLEAC=1;MLEAF=0.167;MQ=49.04;MQ0=0;MQRankSum=2.431;QD=1.00;ReadPosRankSum=-3.012	GT:AD:DP:GQ:MLPSAC:MLPSAF:PL	0/0/0/0/0/1:79,4:83:14:1:0.167:109,0,14,41,83,2147483647,2147483647											GATK	760	gi|6691125|gb|AAF24497.1|AF213696_1	FH protein NFH2 [Nicotiana tabacum]	No hit in this database
Sp1_comp329762_c0_seq4	463	.	G	T	85.07	PASS	AC=1;AF=0.167;AN=6;BaseQRankSum=0.644;DP=39;Dels=0.00;FS=8.709;HaplotypeScore=9.5748;MLEAC=1;MLEAF=0.167;MQ=60.00;MQ0=0;MQRankSum=1.177;QD=2.18;ReadPosRankSum=-2.021	GT:AD:DP:GQ:MLPSAC:MLPSAF:PL	0/0/0/0/0/1:33,6:39:14:1:0.167:111,0,14,41,83,2147483647,2147483647											GATK	760	gi|6691125|gb|AAF24497.1|AF213696_1	FH protein NFH2 [Nicotiana tabacum]	No hit in this database
Sp1_comp329762_c0_seq4	506	.	G	A	686.54	PASS	AC=2;AF=0.333;AN=6;BaseQRankSum=-0.115;DP=117;Dels=0.00;FS=0.000;HaplotypeScore=0.9867;MLEAC=2;MLEAF=0.333;MQ=58.27;MQ0=0;MQRankSum=-0.701;QD=5.87;ReadPosRankSum=5.302	GT:AD:DP:GQ:MLPSAC:MLPSAF:PL	0/0/0/0/1/1:45,72:117:8:2:0.333:712,31,0,8,48,143,2147483647											GATK	760	gi|6691125|gb|AAF24497.1|AF213696_1	FH protein NFH2 [Nicotiana tabacum]	No hit in this database
Sp1_comp329762_c0_seq4	507	.	G	A	664.42	PASS	AC=2;AF=0.333;AN=6;BaseQRankSum=-1.022;DP=118;Dels=0.00;FS=0.716;HaplotypeScore=0.9867;MLEAC=2;MLEAF=0.333;MQ=58.29;MQ0=0;MQRankSum=-1.278;QD=5.63;ReadPosRankSum=6.045	GT:AD:DP:GQ:MLPSAC:MLPSAF:PL	0/0/0/0/1/1:46,72:118:9:2:0.333:690,30,0,9,51,149,2147483647											GATK	760	gi|6691125|gb|AAF24497.1|AF213696_1	FH protein NFH2 [Nicotiana tabacum]	No hit in this database
Sp1_comp329762_c0_seq4	546	.	G	T	230.32	PASS	AC=1;AF=0.167;AN=6;BaseQRankSum=0.102;DP=104;Dels=0.00;FS=23.983;HaplotypeScore=8.9714;MLEAC=1;MLEAF=0.167;MQ=54.96;MQ0=0;MQRankSum=-5.922;QD=2.21;ReadPosRankSum=-5.817	GT:AD:DP:GQ:MLPSAC:MLPSAF:PL	0/0/0/0/0/1:51,53:104:10:1:0.167:256,0,10,47,115,2147483647,2147483647											GATK	760	gi|6691125|gb|AAF24497.1|AF213696_1	FH protein NFH2 [Nicotiana tabacum]	No hit in this database
Sp1_comp329762_c0_seq4	548	.	T	G	239.32	PASS	AC=1;AF=0.167;AN=6;BaseQRankSum=2.255;DP=105;Dels=0.00;FS=17.381;HaplotypeScore=9.9608;MLEAC=1;MLEAF=0.167;MQ=54.70;MQ0=0;MQRankSum=-6.125;QD=2.28;ReadPosRankSum=-5.048	GT:AD:DP:GQ:MLPSAC:MLPSAF:PL	0/0/0/0/0/1:51,54:105:10:1:0.167:265,0,10,47,115,2147483647,2147483647											GATK	760	gi|6691125|gb|AAF24497.1|AF213696_1	FH protein NFH2 [Nicotiana tabacum]	No hit in this database
Sp1_comp329762_c0_seq4	552	.	A	G	56.9		AC=1;AF=0.167;AN=6;BaseQRankSum=-1.261;DP=105;Dels=0.00;FS=1.886;HaplotypeScore=9.9608;MLEAC=1;MLEAF=0.167;MQ=54.70;MQ0=0;MQRankSum=1.535;QD=0.54;ReadPosRankSum=0.501	GT:AD:DP:GQ:MLPSAC:MLPSAF:PL	0/0/0/0/0/1:99,6:105:43:1:0.167:83,0,43,107,2147483647,2147483647,2147483647											GATK	760	gi|6691125|gb|AAF24497.1|AF213696_1	FH protein NFH2 [Nicotiana tabacum]	No hit in this database
Sp1_comp329762_c0_seq4	557	.	G	A	362.36	PASS	AC=1;AF=0.167;AN=6;BaseQRankSum=1.324;DP=105;Dels=0.00;FS=14.838;HaplotypeScore=10.6262;MLEAC=1;MLEAF=0.167;MQ=54.70;MQ0=0;MQRankSum=-5.458;QD=3.45;ReadPosRankSum=-3.180	GT:AD:DP:GQ:MLPSAC:MLPSAF:PL	0/0/0/0/0/1:50,54:105:4:1:0.167:387,0,4,40,107,2147483647,2147483647											GATK	760	gi|6691125|gb|AAF24497.1|AF213696_1	FH protein NFH2 [Nicotiana tabacum]	No hit in this database
Sp1_comp329762_c0_seq4	563	.	G	A	376.36	PASS	AC=1;AF=0.167;AN=6;BaseQRankSum=1.786;DP=104;Dels=0.00;FS=14.838;HaplotypeScore=6.6278;MLEAC=1;MLEAF=0.167;MQ=54.65;MQ0=0;MQRankSum=-5.471;QD=3.62;ReadPosRankSum=-1.007	GT:AD:DP:GQ:MLPSAC:MLPSAF:PL	0/0/0/0/0/1:50,54:104:4:1:0.167:401,0,4,40,107,2147483647,2147483647											GATK	760	gi|6691125|gb|AAF24497.1|AF213696_1	FH protein NFH2 [Nicotiana tabacum]	No hit in this database
Sp1_comp329762_c0_seq4	569	.	A	T	280.88	PASS	AC=1;AF=0.167;AN=6;BaseQRankSum=2.818;DP=107;Dels=0.00;FS=16.992;HaplotypeScore=0.6651;MLEAC=1;MLEAF=0.167;MQ=54.80;MQ0=0;MQRankSum=-4.780;QD=2.63;ReadPosRankSum=1.754	GT:AD:DP:GQ:MLPSAC:MLPSAF:PL	0/0/0/0/0/1:52,54:107:6:1:0.167:306,0,6,42,109,2147483647,2147483647											GATK	760	gi|6691125|gb|AAF24497.1|AF213696_1	FH protein NFH2 [Nicotiana tabacum]	No hit in this database
Sp1_comp329762_c0_seq4	570	.	G	T	293.88	PASS	AC=1;AF=0.167;AN=6;BaseQRankSum=2.715;DP=107;Dels=0.00;FS=16.964;HaplotypeScore=0.6651;MLEAC=1;MLEAF=0.167;MQ=54.80;MQ0=0;MQRankSum=-5.991;QD=2.75;ReadPosRankSum=3.209	GT:AD:DP:GQ:MLPSAC:MLPSAF:PL	0/0/0/0/0/1:53,54:107:6:1:0.167:319,0,6,44,115,2147483647,2147483647											GATK	760	gi|6691125|gb|AAF24497.1|AF213696_1	FH protein NFH2 [Nicotiana tabacum]	No hit in this database
Sp1_comp329762_c0_seq4	577	.	T	G	390.67	PASS	AC=1;AF=0.167;AN=6;BaseQRankSum=3.569;DP=108;Dels=0.00;FS=12.821;HaplotypeScore=0.0000;MLEAC=1;MLEAF=0.167;MQ=54.72;MQ0=0;MQRankSum=-6.216;QD=3.62;ReadPosRankSum=4.779	GT:AD:DP:GQ:MLPSAC:MLPSAF:PL	0/0/0/0/0/1:52,56:108:3:1:0.167:415,0,3,37,103,2147483647,2147483647											GATK	760	gi|6691125|gb|AAF24497.1|AF213696_1	FH protein NFH2 [Nicotiana tabacum]	No hit in this database
Sp1_comp329762_c0_seq4	612	.	G	T	414.44		AC=1;AF=0.167;AN=6;BaseQRankSum=2.157;DP=76;Dels=0.00;FS=18.679;HaplotypeScore=22.7169;MLEAC=1;MLEAF=0.167;MQ=53.91;MQ0=0;MQRankSum=-5.939;QD=5.45;ReadPosRankSum=0.991	GT:AD:DP:GQ:MLPSAC:MLPSAF:PL	0/0/0/0/0/1:49,27:76:1:1:0.167:438,0,1,33,95,2147483647,2147483647											GATK	760	gi|6691125|gb|AAF24497.1|AF213696_1	FH protein NFH2 [Nicotiana tabacum]	No hit in this database
Sp1_comp329762_c0_seq4	631	.	G	A	383.03	PASS	AC=1;AF=0.167;AN=6;BaseQRankSum=1.146;DP=64;Dels=0.00;FS=15.784;HaplotypeScore=1.6208;MLEAC=1;MLEAF=0.167;MQ=53.90;MQ0=0;MQRankSum=-6.289;QD=5.98;ReadPosRankSum=-3.101	GT:AD:DP:GQ:MLPSAC:MLPSAF:PL	0/0/0/0/0/1:45,19:64:2:1:0.167:407,0,2,31,89,2147483647,2147483647											GATK	760	gi|6691125|gb|AAF24497.1|AF213696_1	FH protein NFH2 [Nicotiana tabacum]	No hit in this database
Sp1_comp329762_c0_seq4	39	.	A	T	225	.	DP=105;VDB=0.0000;AF1=0.5;AC1=1;DP4=25,21,33,21;MQ=60;FQ=225;PV4=0.55,1,1,1	GT:PL:GQ	0/1:255,0,255:99											SAM	760	gi|6691125|gb|AAF24497.1|AF213696_1	FH protein NFH2 [Nicotiana tabacum]	No hit in this database
Sp1_comp329762_c0_seq4	489	.	T	G	143	.	DP=31;VDB=0.0380;AF1=0.5;AC1=1;DP4=1,5,8,10;MQ=47;FQ=79;PV4=0.35,1.6e-14,1,1	GT:PL:GQ	0/1:173,0,106:99											SAM	760	gi|6691125|gb|AAF24497.1|AF213696_1	FH protein NFH2 [Nicotiana tabacum]	No hit in this database
Sp1_comp329762_c1_seq1	133	.	A	C	222	.	DP=432;VDB=0.0365;AF1=1;AC1=2;DP4=1,1,131,185;MQ=42;FQ=-282;PV4=1,1,0.085,1	GT:PL:GQ	1/1:255,255,0:99	Sp1_comp329762_c1_seq1	133	.	A	C	3149.9		AC=5;AF=0.833;AN=6;BaseQRankSum=1.066;DP=248;Dels=0.00;FS=0.000;HaplotypeScore=58.4130;MLEAC=5;MLEAF=0.833;MQ=50.21;MQ0=17;MQRankSum=8.120;QD=12.70;ReadPosRankSum=4.684	GT:AD:DP:GQ:MLPSAC:MLPSAF:PL	0/1/1/1/1/1:78,170:248:65:5:0.833:3176,559,306,162,65,0,129	SG	685	No hit in this database		No hit in this database
Sp1_comp329762_c1_seq1	140	.	G	A	42	.	DP=400;VDB=0.0244;AF1=1;AC1=2;DP4=3,0,27,0;MQ=41;FQ=-52;PV4=1,0.039,1,1	GT:PL:GQ	1/1:75,25,0:47	Sp1_comp329762_c1_seq1	140	.	G	A	317.93		AC=4;AF=0.667;AN=6;BaseQRankSum=1.454;DP=205;Dels=0.00;FS=2.876;HaplotypeScore=18.6205;MLEAC=4;MLEAF=0.667;MQ=55.50;MQ0=16;MQRankSum=1.725;QD=1.55;ReadPosRankSum=2.763	GT:AD:DP:GQ:MLPSAC:MLPSAF:PL	0/0/1/1/1/1:44,161:205:3:4:0.667:342,52,18,3,0,11,229	SG	685	No hit in this database		No hit in this database
Sp1_comp329762_c1_seq1	178	.	G	T	222	.	DP=355;VDB=0.0365;AF1=1;AC1=2;DP4=0,0,69,93;MQ=38;FQ=-282	GT:PL:GQ	1/1:255,255,0:99	Sp1_comp329762_c1_seq1	178	.	G	T	6415.9	PASS	AC=6;AF=1.00;AN=6;DP=250;Dels=0.00;FS=0.000;HaplotypeScore=2.3118;MLEAC=6;MLEAF=1.00;MQ=59.37;MQ0=0;QD=25.66	GT:AD:DP:GQ:MLPSAC:MLPSAF:PL	1/1/1/1/1/1:0,250:250:99:6:1.00:6442,1299,796,503,294,132,0	SG	685	No hit in this database		No hit in this database
Sp1_comp329762_c1_seq1	184	.	A	G	222	.	DP=370;VDB=0.0392;AF1=1;AC1=2;DP4=0,0,113,225;MQ=41;FQ=-282	GT:PL:GQ	1/1:255,255,0:99	Sp1_comp329762_c1_seq1	184	.	A	G	7058.9	PASS	AC=6;AF=1.00;AN=6;DP=250;Dels=0.00;FS=0.000;HaplotypeScore=5.3093;MLEAC=6;MLEAF=1.00;MQ=59.82;MQ0=0;QD=28.24	GT:AD:DP:GQ:MLPSAC:MLPSAF:PL	1/1/1/1/1/1:0,249:249:99:6:1.00:7085,1376,844,533,312,140,0	SG	685	No hit in this database		No hit in this database
Sp1_comp329762_c1_seq1	208	.	A	G	199	.	DP=312;VDB=0.0398;AF1=1;AC1=2;DP4=1,0,65,60;MQ=41;FQ=-282;PV4=1,3.6e-06,0.18,1	GT:PL:GQ	1/1:232,255,0:99	Sp1_comp329762_c1_seq1	208	.	A	G	7686.9	PASS	AC=6;AF=1.00;AN=6;BaseQRankSum=0.715;DP=237;Dels=0.00;FS=0.000;HaplotypeScore=3.9439;MLEAC=6;MLEAF=1.00;MQ=59.82;MQ0=0;MQRankSum=-0.184;QD=32.43;ReadPosRankSum=1.658	GT:AD:DP:GQ:MLPSAC:MLPSAF:PL	1/1/1/1/1/1:1,236:237:99:6:1.00:7713,1494,903,557,313,125,0	SG	685	No hit in this database		No hit in this database
Sp1_comp329762_c1_seq1	224	.	T	G	35.5	.	DP=255;VDB=0.0216;AF1=1;AC1=2;DP4=0,0,4,0;MQ=30;FQ=-39	GT:PL:GQ	1/1:68,12,0:21	Sp1_comp329762_c1_seq1	224	.	T	G	1253.9	PASS	AC=6;AF=1.00;AN=6;DP=213;Dels=0.00;FS=0.000;HaplotypeScore=0.7340;MLEAC=6;MLEAF=1.00;MQ=59.83;MQ0=0;QD=5.89	GT:AD:DP:GQ:MLPSAC:MLPSAF:PL	1/1/1/1/1/1:0,213:213:34:6:1.00:1280,333,205,129,76,34,0	SG	685	No hit in this database		No hit in this database
Sp1_comp329762_c1_seq1	232	.	G	A	222	.	DP=296;VDB=0.0345;AF1=1;AC1=2;DP4=1,0,95,28;MQ=45;FQ=-282;PV4=1,0.15,0.28,1	GT:PL:GQ	1/1:255,255,0:99	Sp1_comp329762_c1_seq1	232	.	G	A	7327.9	PASS	AC=6;AF=1.00;AN=6;BaseQRankSum=1.269;DP=250;Dels=0.00;FS=0.000;HaplotypeScore=1.7329;MLEAC=6;MLEAF=1.00;MQ=59.85;MQ0=0;MQRankSum=0.736;QD=29.31;ReadPosRankSum=1.634	GT:AD:DP:GQ:MLPSAC:MLPSAF:PL	1/1/1/1/1/1:1,249:250:99:6:1.00:7354,1474,891,551,311,126,0	SG	685	No hit in this database		No hit in this database
Sp1_comp329762_c1_seq1	324	.	T	G	222	.	DP=291;VDB=0.0216;AF1=1;AC1=2;DP4=0,0,120,130;MQ=43;FQ=-282	GT:PL:GQ	1/1:255,255,0:99	Sp1_comp329762_c1_seq1	324	.	T	G	8707.9	PASS	AC=6;AF=1.00;AN=6;DP=249;Dels=0.00;FS=0.000;HaplotypeScore=6.6067;MLEAC=6;MLEAF=1.00;MQ=59.77;MQ0=0;QD=34.97	GT:AD:DP:GQ:MLPSAC:MLPSAF:PL	1/1/1/1/1/1:2,246:249:99:6:1.00:8734,1726,1059,668,391,176,0	SG	685	No hit in this database		No hit in this database
Sp1_comp329762_c1_seq1	440	.	G	A	225	.	DP=106;VDB=0.0053;AF1=0.502;AC1=1;DP4=3,9,16,78;MQ=44;FQ=-6.96;PV4=0.45,0.43,2.3e-05,1	GT:PL:GQ	0/1:255,0,21:24	Sp1_comp329762_c1_seq1	440	.	G	A	3633.9	PASS	AC=5;AF=0.833;AN=6;BaseQRankSum=-0.737;DP=187;Dels=0.00;FS=0.000;HaplotypeScore=1.9573;MLEAC=5;MLEAF=0.833;MQ=54.09;MQ0=0;MQRankSum=-2.205;QD=19.43;ReadPosRankSum=4.048	GT:AD:DP:GQ:MLPSAC:MLPSAF:PL	0/1/1/1/1/1:14,173:187:51:5:0.833:3660,545,286,142,51,0,347	SG	685	No hit in this database		No hit in this database
Sp1_comp329762_c1_seq1	548	.	G	C	97	.	DP=13;VDB=0.0053;AF1=1;AC1=2;DP4=0,0,1,11;MQ=49;FQ=-63	GT:PL:GQ	1/1:130,36,0:69	Sp1_comp329762_c1_seq1	548	.	G	C	458.47	PASS	AC=6;AF=1.00;AN=6;DP=13;Dels=0.00;FS=0.000;HaplotypeScore=0.0000;MLEAC=6;MLEAF=1.00;MQ=60.00;MQ0=0;QD=30.13	GT:AD:DP:GQ:MLPSAC:MLPSAF:PL	1/1/1/1/1/1:0,13:13:9:6:1.00:484,86,52,33,19,9,0	SG	685	No hit in this database		No hit in this database
Sp1_comp329762_c1_seq1	116	.	G	T	82.9		AC=1;AF=0.167;AN=6;BaseQRankSum=1.843;DP=250;Dels=0.00;FS=0.000;HaplotypeScore=52.0507;MLEAC=1;MLEAF=0.167;MQ=52.03;MQ0=1;MQRankSum=1.367;QD=0.33;ReadPosRankSum=1.454	GT:AD:DP:GQ:MLPSAC:MLPSAF:PL	0/0/0/0/0/1:236,14:250:89:1:0.167:109,0,89,2147483647,2147483647,2147483647,2147483647											GATK	685	No hit in this database		No hit in this database
Sp1_comp329762_c1_seq1	121	.	A	C	144.9		AC=1;AF=0.167;AN=6;BaseQRankSum=-0.688;DP=249;Dels=0.00;FS=10.196;HaplotypeScore=79.7843;MLEAC=1;MLEAF=0.167;MQ=51.72;MQ0=2;MQRankSum=0.333;QD=0.58;ReadPosRankSum=-0.468	GT:AD:DP:GQ:MLPSAC:MLPSAF:PL	0/0/0/0/0/1:227,22:249:75:1:0.167:171,0,75,2147483647,2147483647,2147483647,2147483647											GATK	685	No hit in this database		No hit in this database
Sp1_comp329762_c1_seq1	139	.	A	T	387.34		AC=6;AF=1.00;AN=6;BaseQRankSum=-1.514;DP=201;Dels=0.00;FS=0.000;HaplotypeScore=25.1929;MLEAC=6;MLEAF=1.00;MQ=55.24;MQ0=16;MQRankSum=4.152;QD=1.93;ReadPosRankSum=2.850	GT:AD:DP:GQ:MLPSAC:MLPSAF:PL	1/1/1/1/1/1:25,168:201:10:6:1.00:413,101,62,39,23,10,0											GATK	685	No hit in this database		No hit in this database
Sp1_comp329762_c1_seq1	193	.	G	A	6384.9	PASS	AC=5;AF=0.833;AN=6;BaseQRankSum=0.785;DP=245;Dels=0.00;FS=1.733;HaplotypeScore=7.8842;MLEAC=5;MLEAF=0.833;MQ=59.87;MQ0=0;MQRankSum=1.650;QD=26.06;ReadPosRankSum=-0.234	GT:AD:DP:GQ:MLPSAC:MLPSAF:PL	0/1/1/1/1/1:27,218:245:92:5:0.833:6411,985,516,257,92,0,609											GATK	685	No hit in this database		No hit in this database
Sp1_comp329762_c1_seq1	223	.	T	A	1224.9	PASS	AC=6;AF=1.00;AN=6;DP=214;Dels=0.00;FS=0.000;HaplotypeScore=0.7340;MLEAC=6;MLEAF=1.00;MQ=59.83;MQ0=0;QD=5.72	GT:AD:DP:GQ:MLPSAC:MLPSAF:PL	1/1/1/1/1/1:0,214:214:33:6:1.00:1251,325,200,126,74,33,0											GATK	685	No hit in this database		No hit in this database
Sp1_comp329762_c1_seq1	25	.	T	C	39.91	LowQual;	AC=1;AF=0.167;AN=6;BaseQRankSum=1.475;DP=250;Dels=0.00;FS=0.000;HaplotypeScore=8.9388;MLEAC=1;MLEAF=0.167;MQ=55.95;MQ0=1;MQRankSum=-1.155;QD=0.16;ReadPosRankSum=-0.534	GT:AD:DP:GQ:MLPSAC:MLPSAF:PL	0/0/0/0/0/1:221,21:250:26:1:0.167:66,0,26,66,2147483647,2147483647,2147483647											GATK	685	No hit in this database		No hit in this database
Sp1_comp329762_c1_seq1	250	.	A	G	258.9		AC=1;AF=0.167;AN=6;BaseQRankSum=1.799;DP=250;Dels=0.00;FS=0.935;HaplotypeScore=7.4665;MLEAC=1;MLEAF=0.167;MQ=59.98;MQ0=0;MQRankSum=-0.498;QD=1.04;ReadPosRankSum=0.470	GT:AD:DP:GQ:MLPSAC:MLPSAF:PL	0/0/0/0/0/1:232,18:250:99:1:0.167:285,0,137,2147483647,2147483647,2147483647,2147483647											GATK	685	No hit in this database		No hit in this database
Sp1_comp329762_c1_seq1	253	.	A	C	253.9		AC=1;AF=0.167;AN=6;BaseQRankSum=0.696;DP=250;Dels=0.00;FS=1.952;HaplotypeScore=8.4652;MLEAC=1;MLEAF=0.167;MQ=59.98;MQ0=0;MQRankSum=0.696;QD=1.02;ReadPosRankSum=-0.431	GT:AD:DP:GQ:MLPSAC:MLPSAF:PL	0/0/0/0/0/1:230,20:250:99:1:0.167:280,0,135,2147483647,2147483647,2147483647,2147483647											GATK	685	No hit in this database		No hit in this database
Sp1_comp329762_c1_seq1	297	.	C	A	660.9	PASS	AC=1;AF=0.167;AN=6;BaseQRankSum=0.316;DP=250;Dels=0.00;FS=1.536;HaplotypeScore=12.8389;MLEAC=1;MLEAF=0.167;MQ=59.93;MQ0=0;MQRankSum=0.143;QD=2.64;ReadPosRankSum=0.864	GT:AD:DP:GQ:MLPSAC:MLPSAF:PL	0/0/0/0/0/1:216,34:250:99:1:0.167:687,0,103,2147483647,2147483647,2147483647,2147483647											GATK	685	No hit in this database		No hit in this database
Sp1_comp329762_c1_seq1	325	.	A	C	566.9	PASS	AC=1;AF=0.167;AN=6;BaseQRankSum=-0.683;DP=249;Dels=0.00;FS=1.619;HaplotypeScore=6.6067;MLEAC=1;MLEAF=0.167;MQ=59.71;MQ0=0;MQRankSum=0.274;QD=2.28;ReadPosRankSum=1.248	GT:AD:DP:GQ:MLPSAC:MLPSAF:PL	0/0/0/0/0/1:218,31:249:99:1:0.167:593,0,104,2147483647,2147483647,2147483647,2147483647											GATK	685	No hit in this database		No hit in this database
Sp1_comp329762_c1_seq1	82	.	G	C	331.9		AC=1;AF=0.167;AN=6;BaseQRankSum=1.248;DP=243;Dels=0.00;FS=0.976;HaplotypeScore=5.9092;MLEAC=1;MLEAF=0.167;MQ=55.01;MQ0=0;MQRankSum=1.819;QD=1.37;ReadPosRankSum=1.678	GT:AD:DP:GQ:MLPSAC:MLPSAF:PL	0/0/0/0/0/1:226,16:243:90:1:0.167:358,0,90,2147483647,2147483647,2147483647,2147483647											GATK	685	No hit in this database		No hit in this database
Sp1_comp329762_c1_seq1	394	.	G	A	62	.	DP=75;VDB=0.0345;AF1=1;AC1=2;DP4=0,0,0,8;MQ=43;FQ=-51	GT:PL:GQ	1/1:95,24,0:45											SAM	685	No hit in this database		No hit in this database
Sp1_comp329763_c0_seq1	100	.	T	C	148	.	DP=18;VDB=0.0118;AF1=1;AC1=2;DP4=0,0,14,3;MQ=48;FQ=-78	GT:PL:GQ	1/1:181,51,0:99	Sp1_comp329763_c0_seq1	100	.	T	C	612.18	PASS	AC=6;AF=1.00;AN=6;DP=17;Dels=0.00;FS=0.000;HaplotypeScore=0.0000;MLEAC=6;MLEAF=1.00;MQ=60.00;MQ0=0;QD=33.39	GT:AD:DP:GQ:MLPSAC:MLPSAF:PL	1/1/1/1/1/1:0,17:17:12:6:1.00:638,117,72,45,26,12,0	SG	7205	gi|460376164|ref|XP_004233869.1|	PREDICTED: nuclear pore membrane glycoprotein 210-like [Solanum lycopersicum]	AT5G40480.1	embryo defective 3012		embryo defective 3012 (EMB3012); FUNCTIONS IN: molecular_function unknown; INVOLVED IN: embryo development ending in seed dormancy; LOCATED IN: endomembrane system; EXPRESSED IN: 24 plant structures; EXPRESSED DURING: 13 growth stages; CONTAINS InterPro DOMAIN/s: Invasin/intimin cell-adhesion (InterPro:IPR008964), Bacterial Ig-like, group 2 (InterPro:IPR003343); Has 264 Blast hits to 238 proteins…
Sp1_comp329763_c0_seq1	1552	.	G	T	79	.	DP=256;VDB=0.0392;AF1=0.5;AC1=1;DP4=100,96,26,25;MQ=47;FQ=82;PV4=1,0.24,3.8e-23,1	GT:PL:GQ	0/1:109,0,255:99	Sp1_comp329763_c0_seq1	1552	.	G	T	1594.92	PASS	AC=1;AF=0.167;AN=6;BaseQRankSum=-2.138;DP=250;Dels=0.00;FS=0.000;HaplotypeScore=4.4063;MLEAC=1;MLEAF=0.167;MQ=59.68;MQ0=0;MQRankSum=0.002;QD=6.38;ReadPosRankSum=0.531	GT:AD:DP:GQ:MLPSAC:MLPSAF:PL	0/0/0/0/0/1:193,56:250:24:1:0.167:1621,0,24,167,2147483647,2147483647,2147483647	SG	7205	gi|460376164|ref|XP_004233869.1|	PREDICTED: nuclear pore membrane glycoprotein 210-like [Solanum lycopersicum]	AT5G40480.1	embryo defective 3012		embryo defective 3012 (EMB3012); FUNCTIONS IN: molecular_function unknown; INVOLVED IN: embryo development ending in seed dormancy; LOCATED IN: endomembrane system; EXPRESSED IN: 24 plant structures; EXPRESSED DURING: 13 growth stages; CONTAINS InterPro DOMAIN/s: Invasin/intimin cell-adhesion (InterPro:IPR008964), Bacterial Ig-like, group 2 (InterPro:IPR003343); Has 264 Blast hits to 238 proteins…
Sp1_comp329763_c0_seq1	351	.	T	A	111	.	DP=19;VDB=0.0365;AF1=0.5;AC1=1;DP4=3,2,9,3;MQ=48;FQ=92;PV4=0.6,5.5e-07,0.058,1	GT:PL:GQ	0/1:141,0,119:99	Sp1_comp329763_c0_seq1	351	.	T	A	437.36	PASS	AC=4;AF=0.667;AN=6;BaseQRankSum=-0.197;DP=19;Dels=0.00;FS=0.000;HaplotypeScore=0.0000;MLEAC=4;MLEAF=0.667;MQ=60.00;MQ0=0;MQRankSum=-0.690;QD=23.02;ReadPosRankSum=-0.197	GT:AD:DP:GQ:MLPSAC:MLPSAF:PL	0/0/1/1/1/1:6,13:19:3:4:0.667:461,52,21,6,0,3,169	SG	7205	gi|460376164|ref|XP_004233869.1|	PREDICTED: nuclear pore membrane glycoprotein 210-like [Solanum lycopersicum]	AT5G40480.1	embryo defective 3012		embryo defective 3012 (EMB3012); FUNCTIONS IN: molecular_function unknown; INVOLVED IN: embryo development ending in seed dormancy; LOCATED IN: endomembrane system; EXPRESSED IN: 24 plant structures; EXPRESSED DURING: 13 growth stages; CONTAINS InterPro DOMAIN/s: Invasin/intimin cell-adhesion (InterPro:IPR008964), Bacterial Ig-like, group 2 (InterPro:IPR003343); Has 264 Blast hits to 238 proteins…
Sp1_comp329763_c0_seq1	3723	.	C	T	98	.	DP=92;VDB=0.0322;AF1=0.5;AC1=1;DP4=34,40,9,6;MQ=49;FQ=101;PV4=0.4,1,3.1e-32,1	GT:PL:GQ	0/1:128,0,255:99	Sp1_comp329763_c0_seq1	3723	.	C	T	439.92	PASS	AC=1;AF=0.167;AN=6;BaseQRankSum=0.057;DP=93;Dels=0.00;FS=2.348;HaplotypeScore=1.7719;MLEAC=1;MLEAF=0.167;MQ=59.84;MQ0=0;MQRankSum=-0.495;QD=4.73;ReadPosRankSum=1.256	GT:AD:DP:GQ:MLPSAC:MLPSAF:PL	0/0/0/0/0/1:77,16:93:25:1:0.167:466,0,25,90,2147483647,2147483647,2147483647	SG	7205	gi|460376164|ref|XP_004233869.1|	PREDICTED: nuclear pore membrane glycoprotein 210-like [Solanum lycopersicum]	AT5G40480.1	embryo defective 3012		embryo defective 3012 (EMB3012); FUNCTIONS IN: molecular_function unknown; INVOLVED IN: embryo development ending in seed dormancy; LOCATED IN: endomembrane system; EXPRESSED IN: 24 plant structures; EXPRESSED DURING: 13 growth stages; CONTAINS InterPro DOMAIN/s: Invasin/intimin cell-adhesion (InterPro:IPR008964), Bacterial Ig-like, group 2 (InterPro:IPR003343); Has 264 Blast hits to 238 proteins…
Sp1_comp329763_c0_seq1	392	.	G	A	68	.	DP=18;VDB=0.0393;AF1=0.5;AC1=1;DP4=2,3,3,5;MQ=48;FQ=70.7;PV4=1,5.6e-05,0.018,1	GT:PL:GQ	0/1:98,0,109:99	Sp1_comp329763_c0_seq1	392	.	G	A	332.32	PASS	AC=4;AF=0.667;AN=6;BaseQRankSum=0.791;DP=18;Dels=0.00;FS=0.000;HaplotypeScore=0.0000;MLEAC=4;MLEAF=0.667;MQ=60.00;MQ0=0;MQRankSum=-1.845;QD=18.46;ReadPosRankSum=0.158	GT:AD:DP:GQ:MLPSAC:MLPSAF:PL	0/0/1/1/1/1:5,13:18:4:4:0.667:356,40,15,4,0,5,153	SG	7205	gi|460376164|ref|XP_004233869.1|	PREDICTED: nuclear pore membrane glycoprotein 210-like [Solanum lycopersicum]	AT5G40480.1	embryo defective 3012		embryo defective 3012 (EMB3012); FUNCTIONS IN: molecular_function unknown; INVOLVED IN: embryo development ending in seed dormancy; LOCATED IN: endomembrane system; EXPRESSED IN: 24 plant structures; EXPRESSED DURING: 13 growth stages; CONTAINS InterPro DOMAIN/s: Invasin/intimin cell-adhesion (InterPro:IPR008964), Bacterial Ig-like, group 2 (InterPro:IPR003343); Has 264 Blast hits to 238 proteins…
Sp1_comp329763_c0_seq1	403	.	G	A	16.1	.	DP=14;VDB=0.0300;AF1=0.5;AC1=1;DP4=4,5,2,1;MQ=47;FQ=19.1;PV4=1,0.00011,0.0079,0.021	GT:PL:GQ	0/1:46,0,223:49	Sp1_comp329763_c0_seq1	403	.	G	A	49.21	LowQual	AC=2;AF=0.333;AN=6;BaseQRankSum=-2.855;DP=16;Dels=0.00;FS=0.000;HaplotypeScore=0.0000;MLEAC=2;MLEAF=0.333;MQ=56.48;MQ0=0;MQRankSum=-0.231;QD=3.08;ReadPosRankSum=-1.003	GT:AD:DP:GQ:MLPSAC:MLPSAF:PL	0/0/0/0/1/1:12,4:16:1:2:0.333:72,1,0,5,15,36,312	SG	7205	gi|460376164|ref|XP_004233869.1|	PREDICTED: nuclear pore membrane glycoprotein 210-like [Solanum lycopersicum]	AT5G40480.1	embryo defective 3012		embryo defective 3012 (EMB3012); FUNCTIONS IN: molecular_function unknown; INVOLVED IN: embryo development ending in seed dormancy; LOCATED IN: endomembrane system; EXPRESSED IN: 24 plant structures; EXPRESSED DURING: 13 growth stages; CONTAINS InterPro DOMAIN/s: Invasin/intimin cell-adhesion (InterPro:IPR008964), Bacterial Ig-like, group 2 (InterPro:IPR003343); Has 264 Blast hits to 238 proteins…
Sp1_comp329763_c0_seq1	409	.	C	G,A	42.5	.	DP=15;VDB=0.0399;AF1=1;AC1=2;DP4=0,0,4,2;MQ=46;FQ=-39	GT:PL:GQ	1/1:109,46,34,74,0,68:21	Sp1_comp329763_c0_seq1	409	.	C	A,G	386.94	PASS	AC=1,5;AF=0.167,0.833;AN=6;DP=17;Dels=0.00;FS=0.000;HaplotypeScore=0.0000;MLEAC=1,2;MLEAF=0.167,0.333;MQ=56.70;MQ0=0;QD=22.76	GT:AD:DP:GQ:MLPSAC:MLPSAF	1/2/2/2/2/2:2,4,11:17:1:1,5:0.167,0.833	SG	7205	gi|460376164|ref|XP_004233869.1|	PREDICTED: nuclear pore membrane glycoprotein 210-like [Solanum lycopersicum]	AT5G40480.1	embryo defective 3012		embryo defective 3012 (EMB3012); FUNCTIONS IN: molecular_function unknown; INVOLVED IN: embryo development ending in seed dormancy; LOCATED IN: endomembrane system; EXPRESSED IN: 24 plant structures; EXPRESSED DURING: 13 growth stages; CONTAINS InterPro DOMAIN/s: Invasin/intimin cell-adhesion (InterPro:IPR008964), Bacterial Ig-like, group 2 (InterPro:IPR003343); Has 264 Blast hits to 238 proteins…
Sp1_comp329763_c0_seq1	549	.	C	G	91	.	DP=11;VDB=0.0140;AF1=0.5;AC1=1;DP4=1,2,5,3;MQ=49;FQ=37;PV4=0.55,0.027,0.052,1	GT:PL:GQ	0/1:121,0,64:67	Sp1_comp329763_c0_seq1	549	.	C	G	277.21	PASS	AC=4;AF=0.667;AN=6;BaseQRankSum=0.382;DP=11;Dels=0.00;FS=2.632;HaplotypeScore=1.6208;MLEAC=4;MLEAF=0.667;MQ=60.00;MQ0=0;MQRankSum=-1.377;QD=25.20;ReadPosRankSum=0.566	GT:AD:DP:GQ:MLPSAC:MLPSAF:PL	0/0/1/1/1/1:3,8:11:1:4:0.667:300,36,15,5,0,1,86	SG	7205	gi|460376164|ref|XP_004233869.1|	PREDICTED: nuclear pore membrane glycoprotein 210-like [Solanum lycopersicum]	AT5G40480.1	embryo defective 3012		embryo defective 3012 (EMB3012); FUNCTIONS IN: molecular_function unknown; INVOLVED IN: embryo development ending in seed dormancy; LOCATED IN: endomembrane system; EXPRESSED IN: 24 plant structures; EXPRESSED DURING: 13 growth stages; CONTAINS InterPro DOMAIN/s: Invasin/intimin cell-adhesion (InterPro:IPR008964), Bacterial Ig-like, group 2 (InterPro:IPR003343); Has 264 Blast hits to 238 proteins…
Sp1_comp329763_c0_seq1	619	.	T	C	59	.	DP=13;VDB=0.0398;AF1=0.5;AC1=1;DP4=2,4,2,5;MQ=49;FQ=62;PV4=1,4.2e-10,0.042,0.12	GT:PL:GQ	0/1:89,0,157:92	Sp1_comp329763_c0_seq1	619	.	T	C	240.93	PASS	AC=3;AF=0.500;AN=6;BaseQRankSum=0.312;DP=13;Dels=0.00;FS=0.000;HaplotypeScore=0.0000;MLEAC=3;MLEAF=0.500;MQ=60.00;MQ0=0;MQRankSum=-1.369;QD=18.53;ReadPosRankSum=-1.200	GT:AD:DP:GQ:MLPSAC:MLPSAF:PL	0/0/0/1/1/1:6,7:13:2:3:0.500:264,20,5,0,2,13,221	SG	7205	gi|460376164|ref|XP_004233869.1|	PREDICTED: nuclear pore membrane glycoprotein 210-like [Solanum lycopersicum]	AT5G40480.1	embryo defective 3012		embryo defective 3012 (EMB3012); FUNCTIONS IN: molecular_function unknown; INVOLVED IN: embryo development ending in seed dormancy; LOCATED IN: endomembrane system; EXPRESSED IN: 24 plant structures; EXPRESSED DURING: 13 growth stages; CONTAINS InterPro DOMAIN/s: Invasin/intimin cell-adhesion (InterPro:IPR008964), Bacterial Ig-like, group 2 (InterPro:IPR003343); Has 264 Blast hits to 238 proteins…
Sp1_comp329763_c0_seq1	652	.	G	A	109	.	DP=15;VDB=0.0400;AF1=0.5025;AC1=1;DP4=2,0,5,6;MQ=46;FQ=-7.78;PV4=0.46,0.00036,0.21,1	GT:PL:GQ	0/1:139,0,20:23	Sp1_comp329763_c0_seq1	652	.	G	A	455.95	PASS	AC=5;AF=0.833;AN=6;BaseQRankSum=1.667;DP=16;Dels=0.00;FS=0.000;HaplotypeScore=0.0000;MLEAC=5;MLEAF=0.833;MQ=60.00;MQ0=0;MQRankSum=0.556;QD=28.50;ReadPosRankSum=1.826	GT:AD:DP:GQ:MLPSAC:MLPSAF:PL	0/1/1/1/1/1:2,14:16:6:5:0.833:481,70,36,17,6,0,46	SG	7205	gi|460376164|ref|XP_004233869.1|	PREDICTED: nuclear pore membrane glycoprotein 210-like [Solanum lycopersicum]	AT5G40480.1	embryo defective 3012		embryo defective 3012 (EMB3012); FUNCTIONS IN: molecular_function unknown; INVOLVED IN: embryo development ending in seed dormancy; LOCATED IN: endomembrane system; EXPRESSED IN: 24 plant structures; EXPRESSED DURING: 13 growth stages; CONTAINS InterPro DOMAIN/s: Invasin/intimin cell-adhesion (InterPro:IPR008964), Bacterial Ig-like, group 2 (InterPro:IPR003343); Has 264 Blast hits to 238 proteins…
Sp1_comp329763_c0_seq1	773	.	G	T	13.2	.	DP=9;VDB=0.0080;AF1=0.5;AC1=1;DP4=4,2,1,2;MQ=50;FQ=16.1;PV4=0.52,6.1e-05,0.053,0.46	GT:PL:GQ	0/1:43,0,166:46	Sp1_comp329763_c0_seq1	773	.	G	T	69.45	PASS	AC=2;AF=0.333;AN=6;BaseQRankSum=-0.573;DP=9;Dels=0.00;FS=2.808;HaplotypeScore=0.0000;MLEAC=2;MLEAF=0.333;MQ=60.00;MQ0=0;MQRankSum=1.203;QD=7.72;ReadPosRankSum=-0.573	GT:AD:DP:GQ:MLPSAC:MLPSAF:PL	0/0/0/0/1/1:6,3:9:2:2:0.333:92,3,0,2,9,24,235	SG	7205	gi|460376164|ref|XP_004233869.1|	PREDICTED: nuclear pore membrane glycoprotein 210-like [Solanum lycopersicum]	AT5G40480.1	embryo defective 3012		embryo defective 3012 (EMB3012); FUNCTIONS IN: molecular_function unknown; INVOLVED IN: embryo development ending in seed dormancy; LOCATED IN: endomembrane system; EXPRESSED IN: 24 plant structures; EXPRESSED DURING: 13 growth stages; CONTAINS InterPro DOMAIN/s: Invasin/intimin cell-adhesion (InterPro:IPR008964), Bacterial Ig-like, group 2 (InterPro:IPR003343); Has 264 Blast hits to 238 proteins…
Sp1_comp329763_c0_seq1	825	.	C	T	3.01	.	DP=7;VDB=0.0180;AF1=0.4997;AC1=1;DP4=1,2,1,1;MQ=50;FQ=4.77;PV4=1,0.0083,0.14,1	GT:PL:GQ	0/1:30,0,86:28	Sp1_comp329763_c0_seq1	825	.	C	T	117.5	PASS	AC=3;AF=0.500;AN=6;BaseQRankSum=0.550;DP=7;Dels=0.00;FS=0.000;HaplotypeScore=0.0000;MLEAC=3;MLEAF=0.500;MQ=60.00;MQ0=0;MQRankSum=0.550;QD=16.79;ReadPosRankSum=1.754	GT:AD:DP:GQ:MLPSAC:MLPSAF:PL	0/0/0/1/1/1:3,4:7:0:3:0.500:139,12,3,0,0,5,99	SG	7205	gi|460376164|ref|XP_004233869.1|	PREDICTED: nuclear pore membrane glycoprotein 210-like [Solanum lycopersicum]	AT5G40480.1	embryo defective 3012		embryo defective 3012 (EMB3012); FUNCTIONS IN: molecular_function unknown; INVOLVED IN: embryo development ending in seed dormancy; LOCATED IN: endomembrane system; EXPRESSED IN: 24 plant structures; EXPRESSED DURING: 13 growth stages; CONTAINS InterPro DOMAIN/s: Invasin/intimin cell-adhesion (InterPro:IPR008964), Bacterial Ig-like, group 2 (InterPro:IPR003343); Has 264 Blast hits to 238 proteins…
Sp1_comp329763_c0_seq1	896	.	G	C	16.1	.	DP=9;VDB=0.0373;AF1=0.5;AC1=1;DP4=1,3,4,0;MQ=48;FQ=19.1;PV4=0.14,2.2e-06,0.13,1	GT:PL:GQ	0/1:46,0,113:49	Sp1_comp329763_c0_seq1	896	.	G	C	118.82	PASS	AC=3;AF=0.500;AN=6;BaseQRankSum=0.876;DP=9;Dels=0.00;FS=6.854;HaplotypeScore=0.0000;MLEAC=3;MLEAF=0.500;MQ=60.00;MQ0=0;MQRankSum=-0.361;QD=13.20;ReadPosRankSum=0.876	GT:AD:DP:GQ:MLPSAC:MLPSAF:PL	0/0/0/1/1/1:4,5:9:2:3:0.500:141,10,2,0,2,10,148	SG	7205	gi|460376164|ref|XP_004233869.1|	PREDICTED: nuclear pore membrane glycoprotein 210-like [Solanum lycopersicum]	AT5G40480.1	embryo defective 3012		embryo defective 3012 (EMB3012); FUNCTIONS IN: molecular_function unknown; INVOLVED IN: embryo development ending in seed dormancy; LOCATED IN: endomembrane system; EXPRESSED IN: 24 plant structures; EXPRESSED DURING: 13 growth stages; CONTAINS InterPro DOMAIN/s: Invasin/intimin cell-adhesion (InterPro:IPR008964), Bacterial Ig-like, group 2 (InterPro:IPR003343); Has 264 Blast hits to 238 proteins…
Sp1_comp329763_c0_seq1	953	.	C	G	94.1	.	DP=11;VDB=0.0392;AF1=0.505;AC1=1;DP4=0,1,3,4;MQ=46;FQ=-10.4;PV4=1,0.0038,0.31,1	GT:PL:GQ	0/1:124,0,17:20	Sp1_comp329763_c0_seq1	953	.	C	G	313.99		AC=5;AF=0.833;AN=6;BaseQRankSum=-1.738;DP=13;Dels=0.00;FS=0.000;HaplotypeScore=14.4976;MLEAC=5;MLEAF=0.833;MQ=54.06;MQ0=0;MQRankSum=0.579;QD=24.15;ReadPosRankSum=0.000	GT:AD:DP:GQ:MLPSAC:MLPSAF:PL	0/1/1/1/1/1:1,12:13:6:5:0.833:339,56,30,15,6,0,31	SG	7205	gi|460376164|ref|XP_004233869.1|	PREDICTED: nuclear pore membrane glycoprotein 210-like [Solanum lycopersicum]	AT5G40480.1	embryo defective 3012		embryo defective 3012 (EMB3012); FUNCTIONS IN: molecular_function unknown; INVOLVED IN: embryo development ending in seed dormancy; LOCATED IN: endomembrane system; EXPRESSED IN: 24 plant structures; EXPRESSED DURING: 13 growth stages; CONTAINS InterPro DOMAIN/s: Invasin/intimin cell-adhesion (InterPro:IPR008964), Bacterial Ig-like, group 2 (InterPro:IPR003343); Has 264 Blast hits to 238 proteins…
Sp1_comp329763_c0_seq1	998	.	G	A	18.1	.	DP=14;VDB=0.0190;AF1=0.5;AC1=1;DP4=3,5,3,1;MQ=45;FQ=21;PV4=0.55,1e-05,1,0.033	GT:PL:GQ	0/1:48,0,180:51	Sp1_comp329763_c0_seq1	998	.	G	A	142.79	PASS	AC=2;AF=0.333;AN=6;BaseQRankSum=-1.247;DP=16;Dels=0.00;FS=1.987;HaplotypeScore=0.7887;MLEAC=2;MLEAF=0.333;MQ=54.35;MQ0=0;MQRankSum=-0.163;QD=8.92;ReadPosRankSum=0.163	GT:AD:DP:GQ:MLPSAC:MLPSAF:PL	0/0/0/0/1/1:10,6:16:2:2:0.333:166,6,0,2,12,34,342	SG	7205	gi|460376164|ref|XP_004233869.1|	PREDICTED: nuclear pore membrane glycoprotein 210-like [Solanum lycopersicum]	AT5G40480.1	embryo defective 3012		embryo defective 3012 (EMB3012); FUNCTIONS IN: molecular_function unknown; INVOLVED IN: embryo development ending in seed dormancy; LOCATED IN: endomembrane system; EXPRESSED IN: 24 plant structures; EXPRESSED DURING: 13 growth stages; CONTAINS InterPro DOMAIN/s: Invasin/intimin cell-adhesion (InterPro:IPR008964), Bacterial Ig-like, group 2 (InterPro:IPR003343); Has 264 Blast hits to 238 proteins…
Sp1_comp329763_c0_seq1	1144	.	T	C	252.08		AC=2;AF=0.333;AN=6;BaseQRankSum=-0.405;DP=48;Dels=0.00;FS=1.768;HaplotypeScore=15.4641;MLEAC=2;MLEAF=0.333;MQ=59.81;MQ0=0;MQRankSum=-0.208;QD=5.25;ReadPosRankSum=-1.390	GT:AD:DP:GQ:MLPSAC:MLPSAF:PL	0/0/0/0/1/1:30,18:48:2:2:0.333:276,2,0,17,51,121,2147483647											GATK	7205	gi|460376164|ref|XP_004233869.1|	PREDICTED: nuclear pore membrane glycoprotein 210-like [Solanum lycopersicum]	AT5G40480.1	embryo defective 3012		embryo defective 3012 (EMB3012); FUNCTIONS IN: molecular_function unknown; INVOLVED IN: embryo development ending in seed dormancy; LOCATED IN: endomembrane system; EXPRESSED IN: 24 plant structures; EXPRESSED DURING: 13 growth stages; CONTAINS InterPro DOMAIN/s: Invasin/intimin cell-adhesion (InterPro:IPR008964), Bacterial Ig-like, group 2 (InterPro:IPR003343); Has 264 Blast hits to 238 proteins…
Sp1_comp329763_c0_seq1	1657	.	G	A	968.9	PASS	AC=1;AF=0.167;AN=6;BaseQRankSum=-1.487;DP=249;Dels=0.00;FS=11.397;HaplotypeScore=5.3969;MLEAC=1;MLEAF=0.167;MQ=59.88;MQ0=0;MQRankSum=0.119;QD=3.89;ReadPosRankSum=-0.357	GT:AD:DP:GQ:MLPSAC:MLPSAF:PL	0/0/0/0/0/1:213,36:249:98:1:0.167:995,0,98,2147483647,2147483647,2147483647,2147483647											GATK	7205	gi|460376164|ref|XP_004233869.1|	PREDICTED: nuclear pore membrane glycoprotein 210-like [Solanum lycopersicum]	AT5G40480.1	embryo defective 3012		embryo defective 3012 (EMB3012); FUNCTIONS IN: molecular_function unknown; INVOLVED IN: embryo development ending in seed dormancy; LOCATED IN: endomembrane system; EXPRESSED IN: 24 plant structures; EXPRESSED DURING: 13 growth stages; CONTAINS InterPro DOMAIN/s: Invasin/intimin cell-adhesion (InterPro:IPR008964), Bacterial Ig-like, group 2 (InterPro:IPR003343); Has 264 Blast hits to 238 proteins…
Sp1_comp329763_c0_seq1	4002	.	G	T	769.54	PASS	AC=2;AF=0.333;AN=6;BaseQRankSum=1.196;DP=95;Dels=0.00;FS=7.927;HaplotypeScore=1.9946;MLEAC=2;MLEAF=0.333;MQ=59.82;MQ0=0;MQRankSum=1.889;QD=8.10;ReadPosRankSum=0.689	GT:AD:DP:GQ:MLPSAC:MLPSAF:PL	0/0/0/0/1/1:70,25:95:8:2:0.333:795,8,0,42,132,2147483647,2147483647											GATK	7205	gi|460376164|ref|XP_004233869.1|	PREDICTED: nuclear pore membrane glycoprotein 210-like [Solanum lycopersicum]	AT5G40480.1	embryo defective 3012		embryo defective 3012 (EMB3012); FUNCTIONS IN: molecular_function unknown; INVOLVED IN: embryo development ending in seed dormancy; LOCATED IN: endomembrane system; EXPRESSED IN: 24 plant structures; EXPRESSED DURING: 13 growth stages; CONTAINS InterPro DOMAIN/s: Invasin/intimin cell-adhesion (InterPro:IPR008964), Bacterial Ig-like, group 2 (InterPro:IPR003343); Has 264 Blast hits to 238 proteins…
Sp1_comp329763_c0_seq1	4195	.	T	C	254.9	PASS	AC=1;AF=0.167;AN=6;BaseQRankSum=-0.987;DP=93;Dels=0.00;FS=1.256;HaplotypeScore=1.8640;MLEAC=1;MLEAF=0.167;MQ=60.00;MQ0=0;MQRankSum=0.000;QD=2.74;ReadPosRankSum=-1.468	GT:AD:DP:GQ:MLPSAC:MLPSAF:PL	0/0/0/0/0/1:82,11:93:44:1:0.167:281,0,44,125,2147483647,2147483647,2147483647											GATK	7205	gi|460376164|ref|XP_004233869.1|	PREDICTED: nuclear pore membrane glycoprotein 210-like [Solanum lycopersicum]	AT5G40480.1	embryo defective 3012		embryo defective 3012 (EMB3012); FUNCTIONS IN: molecular_function unknown; INVOLVED IN: embryo development ending in seed dormancy; LOCATED IN: endomembrane system; EXPRESSED IN: 24 plant structures; EXPRESSED DURING: 13 growth stages; CONTAINS InterPro DOMAIN/s: Invasin/intimin cell-adhesion (InterPro:IPR008964), Bacterial Ig-like, group 2 (InterPro:IPR003343); Has 264 Blast hits to 238 proteins…
Sp1_comp329763_c0_seq1	4721	.	C	T	242.9	PASS	AC=1;AF=0.167;AN=6;BaseQRankSum=-1.401;DP=82;Dels=0.00;FS=3.014;HaplotypeScore=1.8533;MLEAC=1;MLEAF=0.167;MQ=58.76;MQ0=0;MQRankSum=-0.803;QD=2.96;ReadPosRankSum=0.490	GT:AD:DP:GQ:MLPSAC:MLPSAF:PL	0/0/0/0/0/1:71,11:82:34:1:0.167:269,0,34,99,2147483647,2147483647,2147483647											GATK	7205	gi|460376164|ref|XP_004233869.1|	PREDICTED: nuclear pore membrane glycoprotein 210-like [Solanum lycopersicum]	AT5G40480.1	embryo defective 3012		embryo defective 3012 (EMB3012); FUNCTIONS IN: molecular_function unknown; INVOLVED IN: embryo development ending in seed dormancy; LOCATED IN: endomembrane system; EXPRESSED IN: 24 plant structures; EXPRESSED DURING: 13 growth stages; CONTAINS InterPro DOMAIN/s: Invasin/intimin cell-adhesion (InterPro:IPR008964), Bacterial Ig-like, group 2 (InterPro:IPR003343); Has 264 Blast hits to 238 proteins…
Sp1_comp329763_c0_seq1	4850	.	T	G	400.92	PASS	AC=1;AF=0.167;AN=6;BaseQRankSum=0.535;DP=89;Dels=0.00;FS=3.839;HaplotypeScore=2.9153;MLEAC=1;MLEAF=0.167;MQ=60.00;MQ0=0;MQRankSum=0.125;QD=4.50;ReadPosRankSum=1.332	GT:AD:DP:GQ:MLPSAC:MLPSAF:PL	0/0/0/0/0/1:73,16:89:25:1:0.167:427,0,25,86,2147483647,2147483647,2147483647											GATK	7205	gi|460376164|ref|XP_004233869.1|	PREDICTED: nuclear pore membrane glycoprotein 210-like [Solanum lycopersicum]	AT5G40480.1	embryo defective 3012		embryo defective 3012 (EMB3012); FUNCTIONS IN: molecular_function unknown; INVOLVED IN: embryo development ending in seed dormancy; LOCATED IN: endomembrane system; EXPRESSED IN: 24 plant structures; EXPRESSED DURING: 13 growth stages; CONTAINS InterPro DOMAIN/s: Invasin/intimin cell-adhesion (InterPro:IPR008964), Bacterial Ig-like, group 2 (InterPro:IPR003343); Has 264 Blast hits to 238 proteins…
Sp1_comp329763_c0_seq1	5240	.	C	A	469.3	PASS	AC=2;AF=0.333;AN=6;BaseQRankSum=1.103;DP=49;Dels=0.00;FS=2.605;HaplotypeScore=0.0000;MLEAC=2;MLEAF=0.333;MQ=60.00;MQ0=0;MQRankSum=0.263;QD=9.58;ReadPosRankSum=1.355	GT:AD:DP:GQ:MLPSAC:MLPSAF:PL	0/0/0/0/1/1:32,17:49:11:2:0.333:495,18,0,11,45,123,2147483647											GATK	7205	gi|460376164|ref|XP_004233869.1|	PREDICTED: nuclear pore membrane glycoprotein 210-like [Solanum lycopersicum]	AT5G40480.1	embryo defective 3012		embryo defective 3012 (EMB3012); FUNCTIONS IN: molecular_function unknown; INVOLVED IN: embryo development ending in seed dormancy; LOCATED IN: endomembrane system; EXPRESSED IN: 24 plant structures; EXPRESSED DURING: 13 growth stages; CONTAINS InterPro DOMAIN/s: Invasin/intimin cell-adhesion (InterPro:IPR008964), Bacterial Ig-like, group 2 (InterPro:IPR003343); Has 264 Blast hits to 238 proteins…
Sp1_comp329763_c0_seq1	6387	.	C	A	188.32	PASS	AC=1;AF=0.167;AN=6;BaseQRankSum=0.783;DP=40;Dels=0.00;FS=6.030;HaplotypeScore=1.9788;MLEAC=1;MLEAF=0.167;MQ=60.00;MQ0=0;MQRankSum=-0.961;QD=4.71;ReadPosRankSum=0.107	GT:AD:DP:GQ:MLPSAC:MLPSAF:PL	0/0/0/0/0/1:33,7:40:10:1:0.167:214,0,10,38,85,2147483647,2147483647											GATK	7205	gi|460376164|ref|XP_004233869.1|	PREDICTED: nuclear pore membrane glycoprotein 210-like [Solanum lycopersicum]	AT5G40480.1	embryo defective 3012		embryo defective 3012 (EMB3012); FUNCTIONS IN: molecular_function unknown; INVOLVED IN: embryo development ending in seed dormancy; LOCATED IN: endomembrane system; EXPRESSED IN: 24 plant structures; EXPRESSED DURING: 13 growth stages; CONTAINS InterPro DOMAIN/s: Invasin/intimin cell-adhesion (InterPro:IPR008964), Bacterial Ig-like, group 2 (InterPro:IPR003343); Has 264 Blast hits to 238 proteins…
Sp1_comp329763_c0_seq1	7194	.	T	A	38.43	LowQual	AC=1;AF=0.167;AN=6;BaseQRankSum=1.863;DP=17;Dels=0.00;FS=0.000;HaplotypeScore=0.0000;MLEAC=1;MLEAF=0.167;MQ=60.00;MQ0=0;MQRankSum=1.565;QD=2.26;ReadPosRankSum=1.714	GT:AD:DP:GQ:MLPSAC:MLPSAF:PL	0/0/0/0/0/1:15,2:17:9:1:0.167:64,0,9,24,48,91,2147483647											GATK	7205	gi|460376164|ref|XP_004233869.1|	PREDICTED: nuclear pore membrane glycoprotein 210-like [Solanum lycopersicum]	AT5G40480.1	embryo defective 3012		embryo defective 3012 (EMB3012); FUNCTIONS IN: molecular_function unknown; INVOLVED IN: embryo development ending in seed dormancy; LOCATED IN: endomembrane system; EXPRESSED IN: 24 plant structures; EXPRESSED DURING: 13 growth stages; CONTAINS InterPro DOMAIN/s: Invasin/intimin cell-adhesion (InterPro:IPR008964), Bacterial Ig-like, group 2 (InterPro:IPR003343); Has 264 Blast hits to 238 proteins…
Sp1_comp329763_c0_seq1	25	.	T	A	16.9	.	DP=25;VDB=0.0000;AF1=0.6243;AC1=1;DP4=0,1,1,1;MQ=29;FQ=-23;PV4=1,0.11,1,1	GT:PL:GQ	0/1:46,0,4:7											SAM	7205	gi|460376164|ref|XP_004233869.1|	PREDICTED: nuclear pore membrane glycoprotein 210-like [Solanum lycopersicum]	AT5G40480.1	embryo defective 3012		embryo defective 3012 (EMB3012); FUNCTIONS IN: molecular_function unknown; INVOLVED IN: embryo development ending in seed dormancy; LOCATED IN: endomembrane system; EXPRESSED IN: 24 plant structures; EXPRESSED DURING: 13 growth stages; CONTAINS InterPro DOMAIN/s: Invasin/intimin cell-adhesion (InterPro:IPR008964), Bacterial Ig-like, group 2 (InterPro:IPR003343); Has 264 Blast hits to 238 proteins…
Sp1_comp329764_c0_seq9	1485	.	G	A	225	.	DP=1754;VDB=0.0399;AF1=0.5;AC1=1;DP4=476,523,333,343;MQ=48;FQ=225;PV4=0.52,1,3.7e-102,1	GT:PL:GQ	0/1:255,0,255:99	Sp1_comp329764_c0_seq9	1485	.	G	A	1535.9	PASS	AC=2;AF=0.333;AN=6;BaseQRankSum=0.617;DP=250;Dels=0.00;FS=13.539;HaplotypeScore=7.2830;MLEAC=2;MLEAF=0.333;MQ=59.30;MQ0=1;MQRankSum=1.009;QD=6.14;ReadPosRankSum=1.003	GT:AD:DP:GQ:MLPSAC:MLPSAF:PL	0/0/0/0/1/1:152,98:250:42:2:0.333:1562,42,0,46,169,2147483647,2147483647	SG	2355	gi|357444161|ref|XP_003592358.1|	Phosphoglucomutase [Medicago truncatula]	AT5G51820.1	phosphoglucomutase	Encodes a plastid isoform of the enzyme phosphoglucomutase involved in controlling photosynthetic carbon flow. Effective petiole movement against the direction of the gravity requires functional PGM activity that is required for full development of amyloplasts.	phosphoglucomutase (PGM); FUNCTIONS IN: phosphoglucomutase activity; INVOLVED IN: response to cold, starch biosynthetic process, detection of gravity, carbohydrate metabolic process; LOCATED IN: apoplast, stromule, chloroplast stroma, chloroplast, chloroplast envelope; EXPRESSED IN: 23 plant structures; EXPRESSED DURING: 13 growth stages; CONTAINS InterPro DOMAIN/s: Alpha-D-phosphohexomutase, C-t…		OG1_4613
Sp1_comp329764_c0_seq9	1818	.	T	C	222	.	DP=1518;VDB=0.0392;AF1=1;AC1=2;DP4=0,0,533,405;MQ=48;FQ=-282	GT:PL:GQ	1/1:255,255,0:99	Sp1_comp329764_c0_seq9	1818	.	T	C	7561.9	PASS	AC=6;AF=1.00;AN=6;BaseQRankSum=-0.045;DP=250;Dels=0.00;FS=0.000;HaplotypeScore=7.5929;MLEAC=6;MLEAF=1.00;MQ=59.48;MQ0=0;MQRankSum=1.750;QD=30.25;ReadPosRankSum=2.799	GT:AD:DP:GQ:MLPSAC:MLPSAF:PL	1/1/1/1/1/1:3,247:250:77:6:1.00:7588,1376,813,484,253,77,0	SG	2355	gi|357444161|ref|XP_003592358.1|	Phosphoglucomutase [Medicago truncatula]	AT5G51820.1	phosphoglucomutase	Encodes a plastid isoform of the enzyme phosphoglucomutase involved in controlling photosynthetic carbon flow. Effective petiole movement against the direction of the gravity requires functional PGM activity that is required for full development of amyloplasts.	phosphoglucomutase (PGM); FUNCTIONS IN: phosphoglucomutase activity; INVOLVED IN: response to cold, starch biosynthetic process, detection of gravity, carbohydrate metabolic process; LOCATED IN: apoplast, stromule, chloroplast stroma, chloroplast, chloroplast envelope; EXPRESSED IN: 23 plant structures; EXPRESSED DURING: 13 growth stages; CONTAINS InterPro DOMAIN/s: Alpha-D-phosphohexomutase, C-t…		OG1_4613
Sp1_comp329764_c0_seq9	1893	.	T	C	46	.	DP=1413;VDB=0.0399;AF1=0.5;AC1=1;DP4=492,453,226,190;MQ=47;FQ=49;PV4=0.44,0,6.7e-08,1	GT:PL:GQ	0/1:76,0,255:79	Sp1_comp329764_c0_seq9	1893	.	T	C	1645.54	PASS	AC=2;AF=0.333;AN=6;BaseQRankSum=-0.580;DP=250;Dels=0.00;FS=1.080;HaplotypeScore=4.1994;MLEAC=2;MLEAF=0.333;MQ=59.21;MQ0=2;MQRankSum=-0.002;QD=6.58;ReadPosRankSum=-1.160	GT:AD:DP:GQ:MLPSAC:MLPSAF:PL	0/0/0/0/1/1:171,78:250:8:2:0.333:1671,8,0,104,2147483647,2147483647,2147483647	SG	2355	gi|357444161|ref|XP_003592358.1|	Phosphoglucomutase [Medicago truncatula]	AT5G51820.1	phosphoglucomutase	Encodes a plastid isoform of the enzyme phosphoglucomutase involved in controlling photosynthetic carbon flow. Effective petiole movement against the direction of the gravity requires functional PGM activity that is required for full development of amyloplasts.	phosphoglucomutase (PGM); FUNCTIONS IN: phosphoglucomutase activity; INVOLVED IN: response to cold, starch biosynthetic process, detection of gravity, carbohydrate metabolic process; LOCATED IN: apoplast, stromule, chloroplast stroma, chloroplast, chloroplast envelope; EXPRESSED IN: 23 plant structures; EXPRESSED DURING: 13 growth stages; CONTAINS InterPro DOMAIN/s: Alpha-D-phosphohexomutase, C-t…		OG1_4613
Sp1_comp329764_c0_seq9	1965	.	G	T	93	.	DP=1499;VDB=0.0365;AF1=0.5;AC1=1;DP4=57,45,51,6;MQ=47;FQ=96;PV4=7.5e-06,1.5e-16,0.025,0.44	GT:PL:GQ	0/1:123,0,255:99	Sp1_comp329764_c0_seq9	1965	.	G	T	149.16		AC=2;AF=0.333;AN=6;BaseQRankSum=3.316;DP=250;Dels=0.00;FS=0.478;HaplotypeScore=688.5461;MLEAC=2;MLEAF=0.333;MQ=59.57;MQ0=0;MQRankSum=-0.924;QD=0.60;ReadPosRankSum=8.959	GT:AD:DP:GQ:MLPSAC:MLPSAF:PL	0/0/0/0/1/1:147,103:250:2:2:0.333:173,2,0,13,39,92,2147483647	SG	2355	gi|357444161|ref|XP_003592358.1|	Phosphoglucomutase [Medicago truncatula]	AT5G51820.1	phosphoglucomutase	Encodes a plastid isoform of the enzyme phosphoglucomutase involved in controlling photosynthetic carbon flow. Effective petiole movement against the direction of the gravity requires functional PGM activity that is required for full development of amyloplasts.	phosphoglucomutase (PGM); FUNCTIONS IN: phosphoglucomutase activity; INVOLVED IN: response to cold, starch biosynthetic process, detection of gravity, carbohydrate metabolic process; LOCATED IN: apoplast, stromule, chloroplast stroma, chloroplast, chloroplast envelope; EXPRESSED IN: 23 plant structures; EXPRESSED DURING: 13 growth stages; CONTAINS InterPro DOMAIN/s: Alpha-D-phosphohexomutase, C-t…		OG1_4613
Sp1_comp329764_c0_seq9	2067	.	G	C	225	.	DP=1786;VDB=0.0392;AF1=0.5;AC1=1;DP4=189,226,602,603;MQ=44;FQ=223;PV4=0.12,0.23,1.1e-41,1	GT:PL:GQ	0/1:255,0,251:99	Sp1_comp329764_c0_seq9	2067	.	G	C	4786.9	PASS	AC=4;AF=0.667;AN=6;BaseQRankSum=-0.130;DP=249;Dels=0.00;FS=0.000;HaplotypeScore=3.5997;MLEAC=4;MLEAF=0.667;MQ=59.96;MQ0=0;MQRankSum=-0.480;QD=19.22;ReadPosRankSum=0.235	GT:AD:DP:GQ:MLPSAC:MLPSAF:PL	0/0/1/1/1/1:59,190:249:38:4:0.667:4813,602,243,72,0,38,1767	SG	2355	gi|357444161|ref|XP_003592358.1|	Phosphoglucomutase [Medicago truncatula]	AT5G51820.1	phosphoglucomutase	Encodes a plastid isoform of the enzyme phosphoglucomutase involved in controlling photosynthetic carbon flow. Effective petiole movement against the direction of the gravity requires functional PGM activity that is required for full development of amyloplasts.	phosphoglucomutase (PGM); FUNCTIONS IN: phosphoglucomutase activity; INVOLVED IN: response to cold, starch biosynthetic process, detection of gravity, carbohydrate metabolic process; LOCATED IN: apoplast, stromule, chloroplast stroma, chloroplast, chloroplast envelope; EXPRESSED IN: 23 plant structures; EXPRESSED DURING: 13 growth stages; CONTAINS InterPro DOMAIN/s: Alpha-D-phosphohexomutase, C-t…		OG1_4613
Sp1_comp329764_c0_seq9	2088	.	C	G	113	.	DP=1730;VDB=0.0380;AF1=0.5;AC1=1;DP4=174,247,221,26;MQ=44;FQ=116;PV4=8.9e-38,3.6e-183,3.2e-55,1	GT:PL:GQ	0/1:143,0,255:99	Sp1_comp329764_c0_seq9	2088	.	C	G	3375.91	PASS	AC=4;AF=0.667;AN=6;BaseQRankSum=-0.553;DP=250;Dels=0.00;FS=5.459;HaplotypeScore=6.2694;MLEAC=4;MLEAF=0.667;MQ=59.94;MQ0=0;MQRankSum=-0.135;QD=13.50;ReadPosRankSum=2.884	GT:AD:DP:GQ:MLPSAC:MLPSAF:PL	0/0/1/1/1/1:74,176:250:28:4:0.667:3402,437,150,28,0,88,2147483647	SG	2355	gi|357444161|ref|XP_003592358.1|	Phosphoglucomutase [Medicago truncatula]	AT5G51820.1	phosphoglucomutase	Encodes a plastid isoform of the enzyme phosphoglucomutase involved in controlling photosynthetic carbon flow. Effective petiole movement against the direction of the gravity requires functional PGM activity that is required for full development of amyloplasts.	phosphoglucomutase (PGM); FUNCTIONS IN: phosphoglucomutase activity; INVOLVED IN: response to cold, starch biosynthetic process, detection of gravity, carbohydrate metabolic process; LOCATED IN: apoplast, stromule, chloroplast stroma, chloroplast, chloroplast envelope; EXPRESSED IN: 23 plant structures; EXPRESSED DURING: 13 growth stages; CONTAINS InterPro DOMAIN/s: Alpha-D-phosphohexomutase, C-t…		OG1_4613
Sp1_comp329764_c0_seq9	2232	.	G	T	125	.	DP=293;VDB=0.0042;AF1=0.5;AC1=1;DP4=5,51,14,54;MQ=48;FQ=128;PV4=0.084,3.8e-54,1,1	GT:PL:GQ	0/1:155,0,255:99	Sp1_comp329764_c0_seq9	2232	.	G	T	4196.03	PASS	AC=5;AF=0.833;AN=6;BaseQRankSum=-0.400;DP=207;Dels=0.00;FS=0.000;HaplotypeScore=4.7599;MLEAC=5;MLEAF=0.833;MQ=59.79;MQ0=0;MQRankSum=-0.232;QD=20.27;ReadPosRankSum=-1.240	GT:AD:DP:GQ:MLPSAC:MLPSAF:PL	0/1/1/1/1/1:40,167:207:2:5:0.833:4220,558,243,83,2,0,1134	SG	2355	gi|357444161|ref|XP_003592358.1|	Phosphoglucomutase [Medicago truncatula]	AT5G51820.1	phosphoglucomutase	Encodes a plastid isoform of the enzyme phosphoglucomutase involved in controlling photosynthetic carbon flow. Effective petiole movement against the direction of the gravity requires functional PGM activity that is required for full development of amyloplasts.	phosphoglucomutase (PGM); FUNCTIONS IN: phosphoglucomutase activity; INVOLVED IN: response to cold, starch biosynthetic process, detection of gravity, carbohydrate metabolic process; LOCATED IN: apoplast, stromule, chloroplast stroma, chloroplast, chloroplast envelope; EXPRESSED IN: 23 plant structures; EXPRESSED DURING: 13 growth stages; CONTAINS InterPro DOMAIN/s: Alpha-D-phosphohexomutase, C-t…		OG1_4613
Sp1_comp329764_c0_seq9	2292	.	A	G	23	.	DP=20;VDB=0.0190;AF1=0.5;AC1=1;DP4=3,12,2,3;MQ=49;FQ=26;PV4=0.56,0.0003,1,1	GT:PL:GQ	0/1:53,0,228:56	Sp1_comp329764_c0_seq9	2292	.	A	G	163	PASS	AC=1;AF=0.167;AN=6;BaseQRankSum=0.795;DP=25;Dels=0.00;FS=2.500;HaplotypeScore=0.0000;MLEAC=1;MLEAF=0.167;MQ=60.00;MQ0=0;MQRankSum=0.286;QD=6.52;ReadPosRankSum=0.604	GT:AD:DP:GQ:MLPSAC:MLPSAF:PL	0/0/0/0/0/1:19,6:25:0:1:0.167:186,0,0,14,39,91,2147483647	SG	2355	gi|357444161|ref|XP_003592358.1|	Phosphoglucomutase [Medicago truncatula]	AT5G51820.1	phosphoglucomutase	Encodes a plastid isoform of the enzyme phosphoglucomutase involved in controlling photosynthetic carbon flow. Effective petiole movement against the direction of the gravity requires functional PGM activity that is required for full development of amyloplasts.	phosphoglucomutase (PGM); FUNCTIONS IN: phosphoglucomutase activity; INVOLVED IN: response to cold, starch biosynthetic process, detection of gravity, carbohydrate metabolic process; LOCATED IN: apoplast, stromule, chloroplast stroma, chloroplast, chloroplast envelope; EXPRESSED IN: 23 plant structures; EXPRESSED DURING: 13 growth stages; CONTAINS InterPro DOMAIN/s: Alpha-D-phosphohexomutase, C-t…		OG1_4613
Sp1_comp329764_c0_seq9	239	.	T	A	225	.	DP=2917;VDB=0.0322;AF1=0.5;AC1=1;DP4=303,248,1125,1022;MQ=45;FQ=147;PV4=0.29,1.2e-13,2e-195,1	GT:PL:GQ	0/1:255,0,174:99	Sp1_comp329764_c0_seq9	239	.	T	A	5894.01	PASS	AC=5;AF=0.833;AN=6;BaseQRankSum=3.236;DP=250;Dels=0.00;FS=21.848;HaplotypeScore=4.7597;MLEAC=5;MLEAF=0.833;MQ=59.92;MQ0=0;MQRankSum=-1.303;QD=23.58;ReadPosRankSum=2.073	GT:AD:DP:GQ:MLPSAC:MLPSAF:PL	0/1/1/1/1/1:56,194:250:16:5:0.833:5920,877,394,146,16,0,1453	SG	2355	gi|357444161|ref|XP_003592358.1|	Phosphoglucomutase [Medicago truncatula]	AT5G51820.1	phosphoglucomutase	Encodes a plastid isoform of the enzyme phosphoglucomutase involved in controlling photosynthetic carbon flow. Effective petiole movement against the direction of the gravity requires functional PGM activity that is required for full development of amyloplasts.	phosphoglucomutase (PGM); FUNCTIONS IN: phosphoglucomutase activity; INVOLVED IN: response to cold, starch biosynthetic process, detection of gravity, carbohydrate metabolic process; LOCATED IN: apoplast, stromule, chloroplast stroma, chloroplast, chloroplast envelope; EXPRESSED IN: 23 plant structures; EXPRESSED DURING: 13 growth stages; CONTAINS InterPro DOMAIN/s: Alpha-D-phosphohexomutase, C-t…		OG1_4613
Sp1_comp329764_c0_seq9	539	.	C	T	225	.	DP=2649;VDB=0.0365;AF1=0.5;AC1=1;DP4=254,255,923,1173;MQ=46;FQ=54;PV4=0.02,1.9e-12,7.2e-114,1	GT:PL:GQ	0/1:255,0,81:84	Sp1_comp329764_c0_seq9	539	.	C	T	6619.11		AC=4;AF=0.667;AN=6;BaseQRankSum=-2.141;DP=250;Dels=0.00;FS=34.686;HaplotypeScore=14.6318;MLEAC=4;MLEAF=0.667;MQ=59.76;MQ0=0;MQRankSum=1.418;QD=26.48;ReadPosRankSum=-0.989	GT:AD:DP:GQ:MLPSAC:MLPSAF:PL	0/0/1/1/1/1:63,187:250:13:4:0.667:6645,802,340,110,0,13,1971	SG	2355	gi|357444161|ref|XP_003592358.1|	Phosphoglucomutase [Medicago truncatula]	AT5G51820.1	phosphoglucomutase	Encodes a plastid isoform of the enzyme phosphoglucomutase involved in controlling photosynthetic carbon flow. Effective petiole movement against the direction of the gravity requires functional PGM activity that is required for full development of amyloplasts.	phosphoglucomutase (PGM); FUNCTIONS IN: phosphoglucomutase activity; INVOLVED IN: response to cold, starch biosynthetic process, detection of gravity, carbohydrate metabolic process; LOCATED IN: apoplast, stromule, chloroplast stroma, chloroplast, chloroplast envelope; EXPRESSED IN: 23 plant structures; EXPRESSED DURING: 13 growth stages; CONTAINS InterPro DOMAIN/s: Alpha-D-phosphohexomutase, C-t…		OG1_4613
Sp1_comp329764_c0_seq9	891	.	G	A	128	.	DP=2531;VDB=0.0380;AF1=0.5;AC1=1;DP4=895,949,273,336;MQ=49;FQ=131;PV4=0.12,1,2e-296,1	GT:PL:GQ	0/1:158,0,255:99	Sp1_comp329764_c0_seq9	891	.	G	A	802.9	PASS	AC=1;AF=0.167;AN=6;BaseQRankSum=1.503;DP=248;Dels=0.00;FS=4.714;HaplotypeScore=3.6000;MLEAC=1;MLEAF=0.167;MQ=59.76;MQ0=0;MQRankSum=0.384;QD=3.24;ReadPosRankSum=1.993	GT:AD:DP:GQ:MLPSAC:MLPSAF:PL	0/0/0/0/0/1:199,49:248:58:1:0.167:829,0,58,196,2147483647,2147483647,2147483647	SG	2355	gi|357444161|ref|XP_003592358.1|	Phosphoglucomutase [Medicago truncatula]	AT5G51820.1	phosphoglucomutase	Encodes a plastid isoform of the enzyme phosphoglucomutase involved in controlling photosynthetic carbon flow. Effective petiole movement against the direction of the gravity requires functional PGM activity that is required for full development of amyloplasts.	phosphoglucomutase (PGM); FUNCTIONS IN: phosphoglucomutase activity; INVOLVED IN: response to cold, starch biosynthetic process, detection of gravity, carbohydrate metabolic process; LOCATED IN: apoplast, stromule, chloroplast stroma, chloroplast, chloroplast envelope; EXPRESSED IN: 23 plant structures; EXPRESSED DURING: 13 growth stages; CONTAINS InterPro DOMAIN/s: Alpha-D-phosphohexomutase, C-t…		OG1_4613
Sp1_comp329764_c0_seq9	1053	.	A	G	79.9		AC=1;AF=0.167;AN=6;BaseQRankSum=-0.290;DP=250;Dels=0.00;FS=16.243;HaplotypeScore=22.6935;MLEAC=1;MLEAF=0.167;MQ=59.81;MQ0=0;MQRankSum=1.073;QD=0.32;ReadPosRankSum=-3.103	GT:AD:DP:GQ:MLPSAC:MLPSAF:PL	0/0/0/0/0/1:238,10:250:99:1:0.167:106,0,192,2147483647,2147483647,2147483647,2147483647											GATK	2355	gi|357444161|ref|XP_003592358.1|	Phosphoglucomutase [Medicago truncatula]	AT5G51820.1	phosphoglucomutase	Encodes a plastid isoform of the enzyme phosphoglucomutase involved in controlling photosynthetic carbon flow. Effective petiole movement against the direction of the gravity requires functional PGM activity that is required for full development of amyloplasts.	phosphoglucomutase (PGM); FUNCTIONS IN: phosphoglucomutase activity; INVOLVED IN: response to cold, starch biosynthetic process, detection of gravity, carbohydrate metabolic process; LOCATED IN: apoplast, stromule, chloroplast stroma, chloroplast, chloroplast envelope; EXPRESSED IN: 23 plant structures; EXPRESSED DURING: 13 growth stages; CONTAINS InterPro DOMAIN/s: Alpha-D-phosphohexomutase, C-t…		OG1_4613
Sp1_comp329764_c0_seq9	1214	.	C	T	246.9		AC=1;AF=0.167;AN=6;BaseQRankSum=-1.032;DP=250;Dels=0.00;FS=6.125;HaplotypeScore=1.9984;MLEAC=1;MLEAF=0.167;MQ=59.67;MQ0=0;MQRankSum=0.339;QD=0.99;ReadPosRankSum=3.104	GT:AD:DP:GQ:MLPSAC:MLPSAF:PL	0/0/0/0/0/1:237,13:250:69:1:0.167:273,0,69,2147483647,2147483647,2147483647,2147483647											GATK	2355	gi|357444161|ref|XP_003592358.1|	Phosphoglucomutase [Medicago truncatula]	AT5G51820.1	phosphoglucomutase	Encodes a plastid isoform of the enzyme phosphoglucomutase involved in controlling photosynthetic carbon flow. Effective petiole movement against the direction of the gravity requires functional PGM activity that is required for full development of amyloplasts.	phosphoglucomutase (PGM); FUNCTIONS IN: phosphoglucomutase activity; INVOLVED IN: response to cold, starch biosynthetic process, detection of gravity, carbohydrate metabolic process; LOCATED IN: apoplast, stromule, chloroplast stroma, chloroplast, chloroplast envelope; EXPRESSED IN: 23 plant structures; EXPRESSED DURING: 13 growth stages; CONTAINS InterPro DOMAIN/s: Alpha-D-phosphohexomutase, C-t…		OG1_4613
Sp1_comp329764_c0_seq9	1620	.	T	C	1340.91	PASS	AC=1;AF=0.167;AN=6;BaseQRankSum=-0.188;DP=248;Dels=0.00;FS=2.812;HaplotypeScore=2.8314;MLEAC=1;MLEAF=0.167;MQ=59.64;MQ0=0;MQRankSum=-0.811;QD=5.41;ReadPosRankSum=-0.076	GT:AD:DP:GQ:MLPSAC:MLPSAF:PL	0/0/0/0/0/1:197,51:248:31:1:0.167:1367,0,31,171,2147483647,2147483647,2147483647											GATK	2355	gi|357444161|ref|XP_003592358.1|	Phosphoglucomutase [Medicago truncatula]	AT5G51820.1	phosphoglucomutase	Encodes a plastid isoform of the enzyme phosphoglucomutase involved in controlling photosynthetic carbon flow. Effective petiole movement against the direction of the gravity requires functional PGM activity that is required for full development of amyloplasts.	phosphoglucomutase (PGM); FUNCTIONS IN: phosphoglucomutase activity; INVOLVED IN: response to cold, starch biosynthetic process, detection of gravity, carbohydrate metabolic process; LOCATED IN: apoplast, stromule, chloroplast stroma, chloroplast, chloroplast envelope; EXPRESSED IN: 23 plant structures; EXPRESSED DURING: 13 growth stages; CONTAINS InterPro DOMAIN/s: Alpha-D-phosphohexomutase, C-t…		OG1_4613
Sp1_comp329764_c0_seq9	1712	.	A	G	1819.11	PASS	AC=2;AF=0.333;AN=6;BaseQRankSum=2.229;DP=250;Dels=0.00;FS=1.956;HaplotypeScore=3.9818;MLEAC=2;MLEAF=0.333;MQ=59.90;MQ0=0;MQRankSum=-1.298;QD=7.28;ReadPosRankSum=1.082	GT:AD:DP:GQ:MLPSAC:MLPSAF:PL	0/0/0/0/1/1:186,64:250:13:2:0.333:1845,13,0,108,2147483647,2147483647,2147483647											GATK	2355	gi|357444161|ref|XP_003592358.1|	Phosphoglucomutase [Medicago truncatula]	AT5G51820.1	phosphoglucomutase	Encodes a plastid isoform of the enzyme phosphoglucomutase involved in controlling photosynthetic carbon flow. Effective petiole movement against the direction of the gravity requires functional PGM activity that is required for full development of amyloplasts.	phosphoglucomutase (PGM); FUNCTIONS IN: phosphoglucomutase activity; INVOLVED IN: response to cold, starch biosynthetic process, detection of gravity, carbohydrate metabolic process; LOCATED IN: apoplast, stromule, chloroplast stroma, chloroplast, chloroplast envelope; EXPRESSED IN: 23 plant structures; EXPRESSED DURING: 13 growth stages; CONTAINS InterPro DOMAIN/s: Alpha-D-phosphohexomutase, C-t…		OG1_4613
Sp1_comp329764_c0_seq9	2080	.	G	A	1394.91	PASS	AC=1;AF=0.167;AN=6;BaseQRankSum=-0.197;DP=250;Dels=0.00;FS=3.572;HaplotypeScore=9.7654;MLEAC=1;MLEAF=0.167;MQ=59.97;MQ0=0;MQRankSum=0.334;QD=5.58;ReadPosRankSum=-0.501	GT:AD:DP:GQ:MLPSAC:MLPSAF:PL	0/0/0/0/0/1:195,55:250:30:1:0.167:1421,0,30,172,2147483647,2147483647,2147483647											GATK	2355	gi|357444161|ref|XP_003592358.1|	Phosphoglucomutase [Medicago truncatula]	AT5G51820.1	phosphoglucomutase	Encodes a plastid isoform of the enzyme phosphoglucomutase involved in controlling photosynthetic carbon flow. Effective petiole movement against the direction of the gravity requires functional PGM activity that is required for full development of amyloplasts.	phosphoglucomutase (PGM); FUNCTIONS IN: phosphoglucomutase activity; INVOLVED IN: response to cold, starch biosynthetic process, detection of gravity, carbohydrate metabolic process; LOCATED IN: apoplast, stromule, chloroplast stroma, chloroplast, chloroplast envelope; EXPRESSED IN: 23 plant structures; EXPRESSED DURING: 13 growth stages; CONTAINS InterPro DOMAIN/s: Alpha-D-phosphohexomutase, C-t…		OG1_4613
Sp1_comp329764_c0_seq9	2087	.	A	T	4259.9	PASS	AC=4;AF=0.667;AN=6;BaseQRankSum=-0.041;DP=250;Dels=0.00;FS=0.000;HaplotypeScore=8.2650;MLEAC=4;MLEAF=0.667;MQ=59.91;MQ0=0;MQRankSum=-0.281;QD=17.04;ReadPosRankSum=4.658	GT:AD:DP:GQ:MLPSAC:MLPSAF:PL	0/0/1/1/1/1:77,169:250:45:4:0.667:4286,631,252,73,0,45,1881											GATK	2355	gi|357444161|ref|XP_003592358.1|	Phosphoglucomutase [Medicago truncatula]	AT5G51820.1	phosphoglucomutase	Encodes a plastid isoform of the enzyme phosphoglucomutase involved in controlling photosynthetic carbon flow. Effective petiole movement against the direction of the gravity requires functional PGM activity that is required for full development of amyloplasts.	phosphoglucomutase (PGM); FUNCTIONS IN: phosphoglucomutase activity; INVOLVED IN: response to cold, starch biosynthetic process, detection of gravity, carbohydrate metabolic process; LOCATED IN: apoplast, stromule, chloroplast stroma, chloroplast, chloroplast envelope; EXPRESSED IN: 23 plant structures; EXPRESSED DURING: 13 growth stages; CONTAINS InterPro DOMAIN/s: Alpha-D-phosphohexomutase, C-t…		OG1_4613
Sp1_comp329764_c0_seq9	2208	.	A	T	466.9	PASS	AC=1;AF=0.167;AN=6;BaseQRankSum=1.323;DP=228;Dels=0.00;FS=3.178;HaplotypeScore=5.7544;MLEAC=1;MLEAF=0.167;MQ=59.67;MQ0=0;MQRankSum=-0.250;QD=2.05;ReadPosRankSum=0.874	GT:AD:DP:GQ:MLPSAC:MLPSAF:PL	0/0/0/0/0/1:209,19:228:99:1:0.167:493,0,140,2147483647,2147483647,2147483647,2147483647											GATK	2355	gi|357444161|ref|XP_003592358.1|	Phosphoglucomutase [Medicago truncatula]	AT5G51820.1	phosphoglucomutase	Encodes a plastid isoform of the enzyme phosphoglucomutase involved in controlling photosynthetic carbon flow. Effective petiole movement against the direction of the gravity requires functional PGM activity that is required for full development of amyloplasts.	phosphoglucomutase (PGM); FUNCTIONS IN: phosphoglucomutase activity; INVOLVED IN: response to cold, starch biosynthetic process, detection of gravity, carbohydrate metabolic process; LOCATED IN: apoplast, stromule, chloroplast stroma, chloroplast, chloroplast envelope; EXPRESSED IN: 23 plant structures; EXPRESSED DURING: 13 growth stages; CONTAINS InterPro DOMAIN/s: Alpha-D-phosphohexomutase, C-t…		OG1_4613
Sp1_comp329764_c0_seq9	52	.	T	C	1768.42	PASS	AC=2;AF=0.333;AN=6;BaseQRankSum=0.966;DP=250;Dels=0.00;FS=7.967;HaplotypeScore=3.9386;MLEAC=2;MLEAF=0.333;MQ=59.76;MQ0=1;MQRankSum=1.127;QD=7.07;ReadPosRankSum=-0.677	GT:AD:DP:GQ:MLPSAC:MLPSAF:PL	0/0/0/0/1/1:186,63:250:9:2:0.333:1794,9,0,114,2147483647,2147483647,2147483647											GATK	2355	gi|357444161|ref|XP_003592358.1|	Phosphoglucomutase [Medicago truncatula]	AT5G51820.1	phosphoglucomutase	Encodes a plastid isoform of the enzyme phosphoglucomutase involved in controlling photosynthetic carbon flow. Effective petiole movement against the direction of the gravity requires functional PGM activity that is required for full development of amyloplasts.	phosphoglucomutase (PGM); FUNCTIONS IN: phosphoglucomutase activity; INVOLVED IN: response to cold, starch biosynthetic process, detection of gravity, carbohydrate metabolic process; LOCATED IN: apoplast, stromule, chloroplast stroma, chloroplast, chloroplast envelope; EXPRESSED IN: 23 plant structures; EXPRESSED DURING: 13 growth stages; CONTAINS InterPro DOMAIN/s: Alpha-D-phosphohexomutase, C-t…		OG1_4613
Sp1_comp329764_c0_seq9	54	.	T	C	1895.96	PASS	AC=2;AF=0.333;AN=6;BaseQRankSum=-2.080;DP=250;Dels=0.00;FS=5.650;HaplotypeScore=3.9386;MLEAC=2;MLEAF=0.333;MQ=59.76;MQ0=1;MQRankSum=-1.020;QD=7.58;ReadPosRankSum=-1.777	GT:AD:DP:GQ:MLPSAC:MLPSAF:PL	0/0/0/0/1/1:179,71:250:19:2:0.333:1922,19,0,105,2147483647,2147483647,2147483647											GATK	2355	gi|357444161|ref|XP_003592358.1|	Phosphoglucomutase [Medicago truncatula]	AT5G51820.1	phosphoglucomutase	Encodes a plastid isoform of the enzyme phosphoglucomutase involved in controlling photosynthetic carbon flow. Effective petiole movement against the direction of the gravity requires functional PGM activity that is required for full development of amyloplasts.	phosphoglucomutase (PGM); FUNCTIONS IN: phosphoglucomutase activity; INVOLVED IN: response to cold, starch biosynthetic process, detection of gravity, carbohydrate metabolic process; LOCATED IN: apoplast, stromule, chloroplast stroma, chloroplast, chloroplast envelope; EXPRESSED IN: 23 plant structures; EXPRESSED DURING: 13 growth stages; CONTAINS InterPro DOMAIN/s: Alpha-D-phosphohexomutase, C-t…		OG1_4613
Sp1_comp329764_c0_seq9	1974	.	A	G	154	.	DP=546;VDB=0.0322;AF1=1;AC1=2;DP4=3,0,24,50;MQ=48;FQ=-165;PV4=0.04,9.9e-16,1,1	GT:PL:GQ	1/1:187,138,0:99											SAM	2355	gi|357444161|ref|XP_003592358.1|	Phosphoglucomutase [Medicago truncatula]	AT5G51820.1	phosphoglucomutase	Encodes a plastid isoform of the enzyme phosphoglucomutase involved in controlling photosynthetic carbon flow. Effective petiole movement against the direction of the gravity requires functional PGM activity that is required for full development of amyloplasts.	phosphoglucomutase (PGM); FUNCTIONS IN: phosphoglucomutase activity; INVOLVED IN: response to cold, starch biosynthetic process, detection of gravity, carbohydrate metabolic process; LOCATED IN: apoplast, stromule, chloroplast stroma, chloroplast, chloroplast envelope; EXPRESSED IN: 23 plant structures; EXPRESSED DURING: 13 growth stages; CONTAINS InterPro DOMAIN/s: Alpha-D-phosphohexomutase, C-t…		OG1_4613
Sp1_comp329764_c0_seq9	8	.	T	C	3.54	.	DP=29;VDB=0.0000;AF1=0.4998;AC1=1;DP4=20,0,3,0;MQ=55;FQ=5.47;PV4=1,1,1,1	GT:PL:GQ	0/1:31,0,155:30											SAM	2355	gi|357444161|ref|XP_003592358.1|	Phosphoglucomutase [Medicago truncatula]	AT5G51820.1	phosphoglucomutase	Encodes a plastid isoform of the enzyme phosphoglucomutase involved in controlling photosynthetic carbon flow. Effective petiole movement against the direction of the gravity requires functional PGM activity that is required for full development of amyloplasts.	phosphoglucomutase (PGM); FUNCTIONS IN: phosphoglucomutase activity; INVOLVED IN: response to cold, starch biosynthetic process, detection of gravity, carbohydrate metabolic process; LOCATED IN: apoplast, stromule, chloroplast stroma, chloroplast, chloroplast envelope; EXPRESSED IN: 23 plant structures; EXPRESSED DURING: 13 growth stages; CONTAINS InterPro DOMAIN/s: Alpha-D-phosphohexomutase, C-t…		OG1_4613
Sp1_comp329766_c0_seq6	1066	.	G	A	115	.	DP=284;VDB=0.0298;AF1=0.5;AC1=1;DP4=91,85,50,55;MQ=48;FQ=118;PV4=0.54,6.9e-97,0.003,1	GT:PL:GQ	0/1:145,0,255:99	Sp1_comp329766_c0_seq6	1066	.	G	A	2912.32		AC=2;AF=0.333;AN=6;BaseQRankSum=2.391;DP=243;Dels=0.00;FS=27.823;HaplotypeScore=54.6766;MLEAC=2;MLEAF=0.333;MQ=59.05;MQ0=1;MQRankSum=1.406;QD=11.98;ReadPosRankSum=1.115	GT:AD:DP:GQ:MLPSAC:MLPSAF:PL	0/0/0/0/1/1:132,111:243:10:2:0.333:2938,126,0,10,123,2147483647,2147483647	SG	1512	gi|460407570|ref|XP_004249225.1|	PREDICTED: uncharacterized protein LOC101268817 [Solanum lycopersicum]	AT3G10250.2	Plant protein 1589 of unknown function		Plant protein 1589 of unknown function; CONTAINS InterPro DOMAIN/s: Conserved hypothetical protein CHP01589, plant (InterPro:IPR006476); BEST Arabidopsis thaliana protein match is: Plant protein 1589 of unknown function (TAIR:AT5G04090.2); Has 35333 Blast hits to 34131 proteins in 2444 species: Archae - 798; Bacteria - 22429; Metazoa - 974; Fungi - 991; Plants - 531; Viruses - 0; Other Eukaryotes…
Sp1_comp329766_c0_seq6	122	.	C	G	121	.	DP=92;VDB=0.0322;AF1=0.5;AC1=1;DP4=19,7,20,11;MQ=48;FQ=124;PV4=0.57,5.6e-32,1,1	GT:PL:GQ	0/1:151,0,255:99	Sp1_comp329766_c0_seq6	122	.	C	G	2120.12	PASS	AC=4;AF=0.667;AN=6;BaseQRankSum=-1.390;DP=97;Dels=0.00;FS=2.029;HaplotypeScore=0.0000;MLEAC=4;MLEAF=0.667;MQ=59.97;MQ0=0;MQRankSum=-0.981;QD=21.86;ReadPosRankSum=-0.705	GT:AD:DP:GQ:MLPSAC:MLPSAF:PL	0/0/1/1/1/1:26,71:97:13:4:0.667:2146,272,111,34,0,13,792	SG	1512	gi|460407570|ref|XP_004249225.1|	PREDICTED: uncharacterized protein LOC101268817 [Solanum lycopersicum]	AT3G10250.2	Plant protein 1589 of unknown function		Plant protein 1589 of unknown function; CONTAINS InterPro DOMAIN/s: Conserved hypothetical protein CHP01589, plant (InterPro:IPR006476); BEST Arabidopsis thaliana protein match is: Plant protein 1589 of unknown function (TAIR:AT5G04090.2); Has 35333 Blast hits to 34131 proteins in 2444 species: Archae - 798; Bacteria - 22429; Metazoa - 974; Fungi - 991; Plants - 531; Viruses - 0; Other Eukaryotes…
Sp1_comp329766_c0_seq6	1377	.	G	T	123	.	DP=103;VDB=0.0345;AF1=0.5;AC1=1;DP4=5,17,28,48;MQ=45;FQ=126;PV4=0.31,4.3e-41,0.18,0.14	GT:PL:GQ	0/1:153,0,185:99	Sp1_comp329766_c0_seq6	1377	.	G	T	3146.23		AC=5;AF=0.833;AN=6;BaseQRankSum=0.901;DP=104;Dels=0.00;FS=4.794;HaplotypeScore=20.5521;MLEAC=5;MLEAF=0.833;MQ=60.00;MQ0=0;MQRankSum=0.031;QD=30.25;ReadPosRankSum=-0.658	GT:AD:DP:GQ:MLPSAC:MLPSAF:PL	0/1/1/1/1/1:23,81:104:11:5:0.833:3172,405,186,72,11,0,708	SG	1512	gi|460407570|ref|XP_004249225.1|	PREDICTED: uncharacterized protein LOC101268817 [Solanum lycopersicum]	AT3G10250.2	Plant protein 1589 of unknown function		Plant protein 1589 of unknown function; CONTAINS InterPro DOMAIN/s: Conserved hypothetical protein CHP01589, plant (InterPro:IPR006476); BEST Arabidopsis thaliana protein match is: Plant protein 1589 of unknown function (TAIR:AT5G04090.2); Has 35333 Blast hits to 34131 proteins in 2444 species: Archae - 798; Bacteria - 22429; Metazoa - 974; Fungi - 991; Plants - 531; Viruses - 0; Other Eukaryotes…
Sp1_comp329766_c0_seq6	161	.	C	T	222	.	DP=109;VDB=0.0392;AF1=1;AC1=2;DP4=0,0,66,35;MQ=48;FQ=-282	GT:PL:GQ	1/1:255,255,0:99	Sp1_comp329766_c0_seq6	161	.	C	T	4510.9	PASS	AC=6;AF=1.00;AN=6;DP=118;Dels=0.00;FS=0.000;HaplotypeScore=0.9995;MLEAC=6;MLEAF=1.00;MQ=59.72;MQ0=0;QD=30.55	GT:AD:DP:GQ:MLPSAC:MLPSAF:PL	1/1/1/1/1/1:1,117:118:86:6:1.00:4537,848,520,328,192,86,0	SG	1512	gi|460407570|ref|XP_004249225.1|	PREDICTED: uncharacterized protein LOC101268817 [Solanum lycopersicum]	AT3G10250.2	Plant protein 1589 of unknown function		Plant protein 1589 of unknown function; CONTAINS InterPro DOMAIN/s: Conserved hypothetical protein CHP01589, plant (InterPro:IPR006476); BEST Arabidopsis thaliana protein match is: Plant protein 1589 of unknown function (TAIR:AT5G04090.2); Has 35333 Blast hits to 34131 proteins in 2444 species: Archae - 798; Bacteria - 22429; Metazoa - 974; Fungi - 991; Plants - 531; Viruses - 0; Other Eukaryotes…
Sp1_comp329766_c0_seq6	31	.	A	C	22	.	DP=21;VDB=0.0011;AF1=0.5;AC1=1;DP4=14,1,3,0;MQ=53;FQ=25;PV4=1,1,1,1	GT:PL:GQ	0/1:52,0,208:55	Sp1_comp329766_c0_seq6	31	.	A	C	108.68	PASS	AC=1;AF=0.167;AN=6;BaseQRankSum=0.972;DP=19;Dels=0.00;FS=0.000;HaplotypeScore=1.7882;MLEAC=1;MLEAF=0.167;MQ=60.00;MQ0=0;MQRankSum=-0.046;QD=5.72;ReadPosRankSum=1.250	GT:AD:DP:GQ:MLPSAC:MLPSAF:PL	0/0/0/0/0/1:14,5:19:1:1:0.167:132,0,1,10,28,63,2147483647	SG	1512	gi|460407570|ref|XP_004249225.1|	PREDICTED: uncharacterized protein LOC101268817 [Solanum lycopersicum]	AT3G10250.2	Plant protein 1589 of unknown function		Plant protein 1589 of unknown function; CONTAINS InterPro DOMAIN/s: Conserved hypothetical protein CHP01589, plant (InterPro:IPR006476); BEST Arabidopsis thaliana protein match is: Plant protein 1589 of unknown function (TAIR:AT5G04090.2); Has 35333 Blast hits to 34131 proteins in 2444 species: Archae - 798; Bacteria - 22429; Metazoa - 974; Fungi - 991; Plants - 531; Viruses - 0; Other Eukaryotes…
Sp1_comp329766_c0_seq6	625	.	A	T	113	.	DP=250;VDB=0.0398;AF1=0.5;AC1=1;DP4=67,83,44,42;MQ=49;FQ=116;PV4=0.35,1.5e-87,1,1	GT:PL:GQ	0/1:143,0,255:99	Sp1_comp329766_c0_seq6	625	.	A	T	3064.91	PASS	AC=2;AF=0.333;AN=6;BaseQRankSum=-0.370;DP=250;Dels=0.00;FS=2.917;HaplotypeScore=1.9831;MLEAC=2;MLEAF=0.333;MQ=59.68;MQ0=0;MQRankSum=-0.209;QD=12.26;ReadPosRankSum=-0.696	GT:AD:DP:GQ:MLPSAC:MLPSAF:PL	0/0/0/0/1/1:154,96:250:26:2:0.333:3091,126,0,26,172,2147483647,2147483647	SG	1512	gi|460407570|ref|XP_004249225.1|	PREDICTED: uncharacterized protein LOC101268817 [Solanum lycopersicum]	AT3G10250.2	Plant protein 1589 of unknown function		Plant protein 1589 of unknown function; CONTAINS InterPro DOMAIN/s: Conserved hypothetical protein CHP01589, plant (InterPro:IPR006476); BEST Arabidopsis thaliana protein match is: Plant protein 1589 of unknown function (TAIR:AT5G04090.2); Has 35333 Blast hits to 34131 proteins in 2444 species: Archae - 798; Bacteria - 22429; Metazoa - 974; Fungi - 991; Plants - 531; Viruses - 0; Other Eukaryotes…
Sp1_comp329766_c0_seq6	1048	.	C	T	344.9		AC=1;AF=0.167;AN=6;BaseQRankSum=3.040;DP=250;Dels=0.00;FS=41.824;HaplotypeScore=94.9504;MLEAC=1;MLEAF=0.167;MQ=58.25;MQ0=1;MQRankSum=-1.227;QD=1.38;ReadPosRankSum=4.749	GT:AD:DP:GQ:MLPSAC:MLPSAF:PL	0/0/0/0/0/1:202,48:250:99:1:0.167:371,0,134,2147483647,2147483647,2147483647,2147483647											GATK	1512	gi|460407570|ref|XP_004249225.1|	PREDICTED: uncharacterized protein LOC101268817 [Solanum lycopersicum]	AT3G10250.2	Plant protein 1589 of unknown function		Plant protein 1589 of unknown function; CONTAINS InterPro DOMAIN/s: Conserved hypothetical protein CHP01589, plant (InterPro:IPR006476); BEST Arabidopsis thaliana protein match is: Plant protein 1589 of unknown function (TAIR:AT5G04090.2); Has 35333 Blast hits to 34131 proteins in 2444 species: Archae - 798; Bacteria - 22429; Metazoa - 974; Fungi - 991; Plants - 531; Viruses - 0; Other Eukaryotes…
Sp1_comp329766_c0_seq6	1050	.	G	A	1136.9		AC=1;AF=0.167;AN=6;BaseQRankSum=0.988;DP=250;Dels=0.00;FS=0.000;HaplotypeScore=66.9602;MLEAC=1;MLEAF=0.167;MQ=58.25;MQ0=1;MQRankSum=0.945;QD=4.55;ReadPosRankSum=-0.660	GT:AD:DP:GQ:MLPSAC:MLPSAF:PL	0/0/0/0/0/1:214,36:250:53:1:0.167:1163,0,53,196,2147483647,2147483647,2147483647											GATK	1512	gi|460407570|ref|XP_004249225.1|	PREDICTED: uncharacterized protein LOC101268817 [Solanum lycopersicum]	AT3G10250.2	Plant protein 1589 of unknown function		Plant protein 1589 of unknown function; CONTAINS InterPro DOMAIN/s: Conserved hypothetical protein CHP01589, plant (InterPro:IPR006476); BEST Arabidopsis thaliana protein match is: Plant protein 1589 of unknown function (TAIR:AT5G04090.2); Has 35333 Blast hits to 34131 proteins in 2444 species: Archae - 798; Bacteria - 22429; Metazoa - 974; Fungi - 991; Plants - 531; Viruses - 0; Other Eukaryotes…
Sp1_comp329766_c0_seq6	1051	.	T	C	307.9		AC=1;AF=0.167;AN=6;BaseQRankSum=3.991;DP=250;Dels=0.00;FS=38.840;HaplotypeScore=66.9602;MLEAC=1;MLEAF=0.167;MQ=58.30;MQ0=1;MQRankSum=-2.953;QD=1.23;ReadPosRankSum=3.552	GT:AD:DP:GQ:MLPSAC:MLPSAF:PL	0/0/0/0/0/1:204,46:250:99:1:0.167:334,0,140,2147483647,2147483647,2147483647,2147483647											GATK	1512	gi|460407570|ref|XP_004249225.1|	PREDICTED: uncharacterized protein LOC101268817 [Solanum lycopersicum]	AT3G10250.2	Plant protein 1589 of unknown function		Plant protein 1589 of unknown function; CONTAINS InterPro DOMAIN/s: Conserved hypothetical protein CHP01589, plant (InterPro:IPR006476); BEST Arabidopsis thaliana protein match is: Plant protein 1589 of unknown function (TAIR:AT5G04090.2); Has 35333 Blast hits to 34131 proteins in 2444 species: Archae - 798; Bacteria - 22429; Metazoa - 974; Fungi - 991; Plants - 531; Viruses - 0; Other Eukaryotes…
Sp1_comp329766_c0_seq6	1057	.	A	T	313.9		AC=1;AF=0.167;AN=6;BaseQRankSum=2.848;DP=250;Dels=0.00;FS=69.839;HaplotypeScore=104.7397;MLEAC=1;MLEAF=0.167;MQ=58.58;MQ0=1;MQRankSum=-1.485;QD=1.26;ReadPosRankSum=0.316	GT:AD:DP:GQ:MLPSAC:MLPSAF:PL	0/0/0/0/0/1:201,49:250:99:1:0.167:340,0,141,2147483647,2147483647,2147483647,2147483647											GATK	1512	gi|460407570|ref|XP_004249225.1|	PREDICTED: uncharacterized protein LOC101268817 [Solanum lycopersicum]	AT3G10250.2	Plant protein 1589 of unknown function		Plant protein 1589 of unknown function; CONTAINS InterPro DOMAIN/s: Conserved hypothetical protein CHP01589, plant (InterPro:IPR006476); BEST Arabidopsis thaliana protein match is: Plant protein 1589 of unknown function (TAIR:AT5G04090.2); Has 35333 Blast hits to 34131 proteins in 2444 species: Archae - 798; Bacteria - 22429; Metazoa - 974; Fungi - 991; Plants - 531; Viruses - 0; Other Eukaryotes…
Sp1_comp329766_c0_seq6	1172	.	C	A	2022.9	PASS	AC=2;AF=0.333;AN=6;BaseQRankSum=1.223;DP=222;Dels=0.00;FS=1.162;HaplotypeScore=6.4321;MLEAC=2;MLEAF=0.333;MQ=59.80;MQ0=0;MQRankSum=-1.409;QD=9.11;ReadPosRankSum=0.147	GT:AD:DP:GQ:MLPSAC:MLPSAF:PL	0/0/0/0/1/1:157,65:222:33:2:0.333:2049,33,0,84,2147483647,2147483647,2147483647											GATK	1512	gi|460407570|ref|XP_004249225.1|	PREDICTED: uncharacterized protein LOC101268817 [Solanum lycopersicum]	AT3G10250.2	Plant protein 1589 of unknown function		Plant protein 1589 of unknown function; CONTAINS InterPro DOMAIN/s: Conserved hypothetical protein CHP01589, plant (InterPro:IPR006476); BEST Arabidopsis thaliana protein match is: Plant protein 1589 of unknown function (TAIR:AT5G04090.2); Has 35333 Blast hits to 34131 proteins in 2444 species: Archae - 798; Bacteria - 22429; Metazoa - 974; Fungi - 991; Plants - 531; Viruses - 0; Other Eukaryotes…
Sp1_comp329766_c0_seq6	1298	.	T	G	1074.9		AC=1;AF=0.167;AN=6;BaseQRankSum=1.312;DP=184;Dels=0.00;FS=0.000;HaplotypeScore=14.6585;MLEAC=1;MLEAF=0.167;MQ=60.00;MQ0=0;MQRankSum=-0.370;QD=5.84;ReadPosRankSum=0.856	GT:AD:DP:GQ:MLPSAC:MLPSAF:PL	0/0/0/0/0/1:147,37:184:38:1:0.167:1101,0,38,159,2147483647,2147483647,2147483647											GATK	1512	gi|460407570|ref|XP_004249225.1|	PREDICTED: uncharacterized protein LOC101268817 [Solanum lycopersicum]	AT3G10250.2	Plant protein 1589 of unknown function		Plant protein 1589 of unknown function; CONTAINS InterPro DOMAIN/s: Conserved hypothetical protein CHP01589, plant (InterPro:IPR006476); BEST Arabidopsis thaliana protein match is: Plant protein 1589 of unknown function (TAIR:AT5G04090.2); Has 35333 Blast hits to 34131 proteins in 2444 species: Archae - 798; Bacteria - 22429; Metazoa - 974; Fungi - 991; Plants - 531; Viruses - 0; Other Eukaryotes…
Sp1_comp329766_c0_seq6	1315	.	A	G	1122.04		AC=1;AF=0.167;AN=6;BaseQRankSum=0.651;DP=169;Dels=0.00;FS=0.000;HaplotypeScore=42.7480;MLEAC=1;MLEAF=0.167;MQ=59.78;MQ0=0;MQRankSum=-0.011;QD=6.64;ReadPosRankSum=0.528	GT:AD:DP:GQ:MLPSAC:MLPSAF:PL	0/0/0/0/0/1:132,37:169:15:1:0.167:1148,0,15,110,2147483647,2147483647,2147483647											GATK	1512	gi|460407570|ref|XP_004249225.1|	PREDICTED: uncharacterized protein LOC101268817 [Solanum lycopersicum]	AT3G10250.2	Plant protein 1589 of unknown function		Plant protein 1589 of unknown function; CONTAINS InterPro DOMAIN/s: Conserved hypothetical protein CHP01589, plant (InterPro:IPR006476); BEST Arabidopsis thaliana protein match is: Plant protein 1589 of unknown function (TAIR:AT5G04090.2); Has 35333 Blast hits to 34131 proteins in 2444 species: Archae - 798; Bacteria - 22429; Metazoa - 974; Fungi - 991; Plants - 531; Viruses - 0; Other Eukaryotes…
Sp1_comp329766_c0_seq6	1318	.	A	G	1067.36		AC=1;AF=0.167;AN=6;BaseQRankSum=-0.680;DP=171;Dels=0.00;FS=4.458;HaplotypeScore=41.7491;MLEAC=1;MLEAF=0.167;MQ=59.79;MQ0=0;MQRankSum=0.501;QD=6.24;ReadPosRankSum=-1.208	GT:AD:DP:GQ:MLPSAC:MLPSAF:PL	0/0/0/0/0/1:129,42:171:4:1:0.167:1092,0,4,91,2147483647,2147483647,2147483647											GATK	1512	gi|460407570|ref|XP_004249225.1|	PREDICTED: uncharacterized protein LOC101268817 [Solanum lycopersicum]	AT3G10250.2	Plant protein 1589 of unknown function		Plant protein 1589 of unknown function; CONTAINS InterPro DOMAIN/s: Conserved hypothetical protein CHP01589, plant (InterPro:IPR006476); BEST Arabidopsis thaliana protein match is: Plant protein 1589 of unknown function (TAIR:AT5G04090.2); Has 35333 Blast hits to 34131 proteins in 2444 species: Archae - 798; Bacteria - 22429; Metazoa - 974; Fungi - 991; Plants - 531; Viruses - 0; Other Eukaryotes…
Sp1_comp329766_c0_seq6	1349	.	A	C	390.9	PASS	AC=1;AF=0.167;AN=6;BaseQRankSum=0.808;DP=123;Dels=0.00;FS=1.040;HaplotypeScore=3.9630;MLEAC=1;MLEAF=0.167;MQ=60.00;MQ0=0;MQRankSum=0.437;QD=3.18;ReadPosRankSum=1.727	GT:AD:DP:GQ:MLPSAC:MLPSAF:PL	0/0/0/0/0/1:108,15:123:59:1:0.167:417,0,59,166,2147483647,2147483647,2147483647											GATK	1512	gi|460407570|ref|XP_004249225.1|	PREDICTED: uncharacterized protein LOC101268817 [Solanum lycopersicum]	AT3G10250.2	Plant protein 1589 of unknown function		Plant protein 1589 of unknown function; CONTAINS InterPro DOMAIN/s: Conserved hypothetical protein CHP01589, plant (InterPro:IPR006476); BEST Arabidopsis thaliana protein match is: Plant protein 1589 of unknown function (TAIR:AT5G04090.2); Has 35333 Blast hits to 34131 proteins in 2444 species: Archae - 798; Bacteria - 22429; Metazoa - 974; Fungi - 991; Plants - 531; Viruses - 0; Other Eukaryotes…
Sp1_comp329766_c0_seq6	1371	.	T	G	2067.91		AC=3;AF=0.500;AN=6;BaseQRankSum=0.466;DP=108;Dels=0.00;FS=5.104;HaplotypeScore=19.7634;MLEAC=3;MLEAF=0.500;MQ=60.00;MQ0=0;MQRankSum=-0.891;QD=19.15;ReadPosRankSum=-1.497	GT:AD:DP:GQ:MLPSAC:MLPSAF:PL	0/0/0/1/1/1:44,64:108:0:3:0.500:2091,198,54,0,0,72,2147483647											GATK	1512	gi|460407570|ref|XP_004249225.1|	PREDICTED: uncharacterized protein LOC101268817 [Solanum lycopersicum]	AT3G10250.2	Plant protein 1589 of unknown function		Plant protein 1589 of unknown function; CONTAINS InterPro DOMAIN/s: Conserved hypothetical protein CHP01589, plant (InterPro:IPR006476); BEST Arabidopsis thaliana protein match is: Plant protein 1589 of unknown function (TAIR:AT5G04090.2); Has 35333 Blast hits to 34131 proteins in 2444 species: Archae - 798; Bacteria - 22429; Metazoa - 974; Fungi - 991; Plants - 531; Viruses - 0; Other Eukaryotes…
Sp1_comp329766_c0_seq6	1475	.	T	A	363.1	PASS	AC=4;AF=0.667;AN=6;BaseQRankSum=-0.178;DP=21;Dels=0.00;FS=0.000;HaplotypeScore=6.7656;MLEAC=4;MLEAF=0.667;MQ=60.00;MQ0=0;MQRankSum=-1.315;QD=17.29;ReadPosRankSum=-0.959	GT:AD:DP:GQ:MLPSAC:MLPSAF:PL	0/0/1/1/1/1:9,12:21:3:4:0.667:387,44,15,3,0,9,240											GATK	1512	gi|460407570|ref|XP_004249225.1|	PREDICTED: uncharacterized protein LOC101268817 [Solanum lycopersicum]	AT3G10250.2	Plant protein 1589 of unknown function		Plant protein 1589 of unknown function; CONTAINS InterPro DOMAIN/s: Conserved hypothetical protein CHP01589, plant (InterPro:IPR006476); BEST Arabidopsis thaliana protein match is: Plant protein 1589 of unknown function (TAIR:AT5G04090.2); Has 35333 Blast hits to 34131 proteins in 2444 species: Archae - 798; Bacteria - 22429; Metazoa - 974; Fungi - 991; Plants - 531; Viruses - 0; Other Eukaryotes…
Sp1_comp329766_c0_seq6	233	.	A	G	518.9		AC=1;AF=0.167;AN=6;BaseQRankSum=-0.553;DP=141;Dels=0.00;FS=0.940;HaplotypeScore=30.8236;MLEAC=1;MLEAF=0.167;MQ=59.74;MQ0=0;MQRankSum=0.665;QD=3.68;ReadPosRankSum=2.006	GT:AD:DP:GQ:MLPSAC:MLPSAF:PL	0/0/0/0/0/1:121,20:141:51:1:0.167:545,0,51,158,2147483647,2147483647,2147483647											GATK	1512	gi|460407570|ref|XP_004249225.1|	PREDICTED: uncharacterized protein LOC101268817 [Solanum lycopersicum]	AT3G10250.2	Plant protein 1589 of unknown function		Plant protein 1589 of unknown function; CONTAINS InterPro DOMAIN/s: Conserved hypothetical protein CHP01589, plant (InterPro:IPR006476); BEST Arabidopsis thaliana protein match is: Plant protein 1589 of unknown function (TAIR:AT5G04090.2); Has 35333 Blast hits to 34131 proteins in 2444 species: Archae - 798; Bacteria - 22429; Metazoa - 974; Fungi - 991; Plants - 531; Viruses - 0; Other Eukaryotes…
Sp1_comp329766_c0_seq6	409	.	T	A	382.9		AC=1;AF=0.167;AN=6;BaseQRankSum=0.552;DP=250;Dels=0.00;FS=8.220;HaplotypeScore=63.4763;MLEAC=1;MLEAF=0.167;MQ=59.60;MQ0=0;MQRankSum=1.380;QD=1.53;ReadPosRankSum=1.659	GT:AD:DP:GQ:MLPSAC:MLPSAF:PL	0/0/0/0/0/1:231,19:250:99:1:0.167:409,0,140,2147483647,2147483647,2147483647,2147483647											GATK	1512	gi|460407570|ref|XP_004249225.1|	PREDICTED: uncharacterized protein LOC101268817 [Solanum lycopersicum]	AT3G10250.2	Plant protein 1589 of unknown function		Plant protein 1589 of unknown function; CONTAINS InterPro DOMAIN/s: Conserved hypothetical protein CHP01589, plant (InterPro:IPR006476); BEST Arabidopsis thaliana protein match is: Plant protein 1589 of unknown function (TAIR:AT5G04090.2); Has 35333 Blast hits to 34131 proteins in 2444 species: Archae - 798; Bacteria - 22429; Metazoa - 974; Fungi - 991; Plants - 531; Viruses - 0; Other Eukaryotes…
Sp1_comp329766_c0_seq6	415	.	T	G	348.9		AC=1;AF=0.167;AN=6;BaseQRankSum=2.291;DP=250;Dels=0.00;FS=10.275;HaplotypeScore=4.6433;MLEAC=1;MLEAF=0.167;MQ=59.54;MQ0=0;MQRankSum=-0.017;QD=1.40;ReadPosRankSum=1.888	GT:AD:DP:GQ:MLPSAC:MLPSAF:PL	0/0/0/0/0/1:231,19:250:99:1:0.167:375,0,142,2147483647,2147483647,2147483647,2147483647											GATK	1512	gi|460407570|ref|XP_004249225.1|	PREDICTED: uncharacterized protein LOC101268817 [Solanum lycopersicum]	AT3G10250.2	Plant protein 1589 of unknown function		Plant protein 1589 of unknown function; CONTAINS InterPro DOMAIN/s: Conserved hypothetical protein CHP01589, plant (InterPro:IPR006476); BEST Arabidopsis thaliana protein match is: Plant protein 1589 of unknown function (TAIR:AT5G04090.2); Has 35333 Blast hits to 34131 proteins in 2444 species: Archae - 798; Bacteria - 22429; Metazoa - 974; Fungi - 991; Plants - 531; Viruses - 0; Other Eukaryotes…
Sp1_comp329766_c0_seq6	418	.	G	A	342.9		AC=1;AF=0.167;AN=6;BaseQRankSum=1.517;DP=250;Dels=0.00;FS=12.968;HaplotypeScore=6.4888;MLEAC=1;MLEAF=0.167;MQ=59.92;MQ0=0;MQRankSum=1.351;QD=1.37;ReadPosRankSum=2.000	GT:AD:DP:GQ:MLPSAC:MLPSAF:PL	0/0/0/0/0/1:231,18:250:99:1:0.167:369,0,144,2147483647,2147483647,2147483647,2147483647											GATK	1512	gi|460407570|ref|XP_004249225.1|	PREDICTED: uncharacterized protein LOC101268817 [Solanum lycopersicum]	AT3G10250.2	Plant protein 1589 of unknown function		Plant protein 1589 of unknown function; CONTAINS InterPro DOMAIN/s: Conserved hypothetical protein CHP01589, plant (InterPro:IPR006476); BEST Arabidopsis thaliana protein match is: Plant protein 1589 of unknown function (TAIR:AT5G04090.2); Has 35333 Blast hits to 34131 proteins in 2444 species: Archae - 798; Bacteria - 22429; Metazoa - 974; Fungi - 991; Plants - 531; Viruses - 0; Other Eukaryotes…
Sp1_comp329766_c0_seq6	433	.	A	G	2691.96		AC=2;AF=0.333;AN=6;BaseQRankSum=-1.320;DP=247;Dels=0.00;FS=0.473;HaplotypeScore=48.3551;MLEAC=2;MLEAF=0.333;MQ=59.83;MQ0=0;MQRankSum=-0.393;QD=10.90;ReadPosRankSum=0.266	GT:AD:DP:GQ:MLPSAC:MLPSAF:PL	0/0/0/0/1/1:142,101:247:19:2:0.333:2718,122,0,19,148,2147483647,2147483647											GATK	1512	gi|460407570|ref|XP_004249225.1|	PREDICTED: uncharacterized protein LOC101268817 [Solanum lycopersicum]	AT3G10250.2	Plant protein 1589 of unknown function		Plant protein 1589 of unknown function; CONTAINS InterPro DOMAIN/s: Conserved hypothetical protein CHP01589, plant (InterPro:IPR006476); BEST Arabidopsis thaliana protein match is: Plant protein 1589 of unknown function (TAIR:AT5G04090.2); Has 35333 Blast hits to 34131 proteins in 2444 species: Archae - 798; Bacteria - 22429; Metazoa - 974; Fungi - 991; Plants - 531; Viruses - 0; Other Eukaryotes…
Sp1_comp329766_c0_seq6	442	.	T	C	719.9		AC=1;AF=0.167;AN=6;BaseQRankSum=0.080;DP=250;Dels=0.00;FS=1.410;HaplotypeScore=46.9185;MLEAC=1;MLEAF=0.167;MQ=59.84;MQ0=0;MQRankSum=0.010;QD=2.88;ReadPosRankSum=0.435	GT:AD:DP:GQ:MLPSAC:MLPSAF:PL	0/0/0/0/0/1:213,37:250:99:1:0.167:746,0,107,2147483647,2147483647,2147483647,2147483647											GATK	1512	gi|460407570|ref|XP_004249225.1|	PREDICTED: uncharacterized protein LOC101268817 [Solanum lycopersicum]	AT3G10250.2	Plant protein 1589 of unknown function		Plant protein 1589 of unknown function; CONTAINS InterPro DOMAIN/s: Conserved hypothetical protein CHP01589, plant (InterPro:IPR006476); BEST Arabidopsis thaliana protein match is: Plant protein 1589 of unknown function (TAIR:AT5G04090.2); Has 35333 Blast hits to 34131 proteins in 2444 species: Archae - 798; Bacteria - 22429; Metazoa - 974; Fungi - 991; Plants - 531; Viruses - 0; Other Eukaryotes…
Sp1_comp329766_c0_seq6	470	.	A	C	99.9		AC=1;AF=0.167;AN=6;BaseQRankSum=1.491;DP=249;Dels=0.00;FS=1.141;HaplotypeScore=39.9779;MLEAC=1;MLEAF=0.167;MQ=59.63;MQ0=1;MQRankSum=-0.674;QD=0.40;ReadPosRankSum=3.187	GT:AD:DP:GQ:MLPSAC:MLPSAF:PL	0/0/0/0/0/1:236,13:249:99:1:0.167:126,0,193,2147483647,2147483647,2147483647,2147483647											GATK	1512	gi|460407570|ref|XP_004249225.1|	PREDICTED: uncharacterized protein LOC101268817 [Solanum lycopersicum]	AT3G10250.2	Plant protein 1589 of unknown function		Plant protein 1589 of unknown function; CONTAINS InterPro DOMAIN/s: Conserved hypothetical protein CHP01589, plant (InterPro:IPR006476); BEST Arabidopsis thaliana protein match is: Plant protein 1589 of unknown function (TAIR:AT5G04090.2); Has 35333 Blast hits to 34131 proteins in 2444 species: Archae - 798; Bacteria - 22429; Metazoa - 974; Fungi - 991; Plants - 531; Viruses - 0; Other Eukaryotes…
Sp1_comp329766_c0_seq6	532	.	A	G	1027.9		AC=1;AF=0.167;AN=6;BaseQRankSum=-0.299;DP=250;Dels=0.00;FS=3.232;HaplotypeScore=35.9852;MLEAC=1;MLEAF=0.167;MQ=57.26;MQ0=0;MQRankSum=-0.196;QD=4.11;ReadPosRankSum=-0.086	GT:AD:DP:GQ:MLPSAC:MLPSAF:PL	0/0/0/0/0/1:214,36:250:61:1:0.167:1054,0,61,2147483647,2147483647,2147483647,2147483647											GATK	1512	gi|460407570|ref|XP_004249225.1|	PREDICTED: uncharacterized protein LOC101268817 [Solanum lycopersicum]	AT3G10250.2	Plant protein 1589 of unknown function		Plant protein 1589 of unknown function; CONTAINS InterPro DOMAIN/s: Conserved hypothetical protein CHP01589, plant (InterPro:IPR006476); BEST Arabidopsis thaliana protein match is: Plant protein 1589 of unknown function (TAIR:AT5G04090.2); Has 35333 Blast hits to 34131 proteins in 2444 species: Archae - 798; Bacteria - 22429; Metazoa - 974; Fungi - 991; Plants - 531; Viruses - 0; Other Eukaryotes…
Sp1_comp329766_c0_seq6	662	.	A	C	2129.9	PASS	AC=2;AF=0.333;AN=6;BaseQRankSum=0.335;DP=241;Dels=0.00;FS=4.069;HaplotypeScore=6.6636;MLEAC=2;MLEAF=0.333;MQ=59.55;MQ0=0;MQRankSum=1.864;QD=8.84;ReadPosRankSum=0.679	GT:AD:DP:GQ:MLPSAC:MLPSAF:PL	0/0/0/0/1/1:168,73:241:49:2:0.333:2156,49,0,81,2147483647,2147483647,2147483647											GATK	1512	gi|460407570|ref|XP_004249225.1|	PREDICTED: uncharacterized protein LOC101268817 [Solanum lycopersicum]	AT3G10250.2	Plant protein 1589 of unknown function		Plant protein 1589 of unknown function; CONTAINS InterPro DOMAIN/s: Conserved hypothetical protein CHP01589, plant (InterPro:IPR006476); BEST Arabidopsis thaliana protein match is: Plant protein 1589 of unknown function (TAIR:AT5G04090.2); Has 35333 Blast hits to 34131 proteins in 2444 species: Archae - 798; Bacteria - 22429; Metazoa - 974; Fungi - 991; Plants - 531; Viruses - 0; Other Eukaryotes…
Sp1_comp329766_c0_seq6	693	.	A	G	1116.9		AC=1;AF=0.167;AN=6;BaseQRankSum=-0.359;DP=237;Dels=0.00;FS=0.000;HaplotypeScore=47.3227;MLEAC=1;MLEAF=0.167;MQ=59.75;MQ0=0;MQRankSum=-1.728;QD=4.71;ReadPosRankSum=-0.940	GT:AD:DP:GQ:MLPSAC:MLPSAF:PL	0/0/0/0/0/1:194,43:237:62:1:0.167:1143,0,62,2147483647,2147483647,2147483647,2147483647											GATK	1512	gi|460407570|ref|XP_004249225.1|	PREDICTED: uncharacterized protein LOC101268817 [Solanum lycopersicum]	AT3G10250.2	Plant protein 1589 of unknown function		Plant protein 1589 of unknown function; CONTAINS InterPro DOMAIN/s: Conserved hypothetical protein CHP01589, plant (InterPro:IPR006476); BEST Arabidopsis thaliana protein match is: Plant protein 1589 of unknown function (TAIR:AT5G04090.2); Has 35333 Blast hits to 34131 proteins in 2444 species: Archae - 798; Bacteria - 22429; Metazoa - 974; Fungi - 991; Plants - 531; Viruses - 0; Other Eukaryotes…
Sp1_comp329766_c0_seq6	820	.	G	A	1317.32	PASS	AC=1;AF=0.167;AN=6;BaseQRankSum=-1.127;DP=197;Dels=0.00;FS=5.047;HaplotypeScore=1.6647;MLEAC=1;MLEAF=0.167;MQ=59.77;MQ0=0;MQRankSum=-0.001;QD=6.69;ReadPosRankSum=0.196	GT:AD:DP:GQ:MLPSAC:MLPSAF:PL	0/0/0/0/0/1:151,46:197:10:1:0.167:1343,0,10,116,2147483647,2147483647,2147483647											GATK	1512	gi|460407570|ref|XP_004249225.1|	PREDICTED: uncharacterized protein LOC101268817 [Solanum lycopersicum]	AT3G10250.2	Plant protein 1589 of unknown function		Plant protein 1589 of unknown function; CONTAINS InterPro DOMAIN/s: Conserved hypothetical protein CHP01589, plant (InterPro:IPR006476); BEST Arabidopsis thaliana protein match is: Plant protein 1589 of unknown function (TAIR:AT5G04090.2); Has 35333 Blast hits to 34131 proteins in 2444 species: Archae - 798; Bacteria - 22429; Metazoa - 974; Fungi - 991; Plants - 531; Viruses - 0; Other Eukaryotes…
Sp1_comp329766_c0_seq6	992	.	G	A	30.91	LowQual;	AC=1;AF=0.167;AN=6;BaseQRankSum=-0.260;DP=243;Dels=0.00;FS=87.915;HaplotypeScore=5.7406;MLEAC=1;MLEAF=0.167;MQ=57.13;MQ0=1;MQRankSum=-5.286;QD=0.13;ReadPosRankSum=-6.577	GT:AD:DP:GQ:MLPSAC:MLPSAF:PL	0/0/0/0/0/1:180,63:243:57:1:0.167:57,0,150,2147483647,2147483647,2147483647,2147483647											GATK	1512	gi|460407570|ref|XP_004249225.1|	PREDICTED: uncharacterized protein LOC101268817 [Solanum lycopersicum]	AT3G10250.2	Plant protein 1589 of unknown function		Plant protein 1589 of unknown function; CONTAINS InterPro DOMAIN/s: Conserved hypothetical protein CHP01589, plant (InterPro:IPR006476); BEST Arabidopsis thaliana protein match is: Plant protein 1589 of unknown function (TAIR:AT5G04090.2); Has 35333 Blast hits to 34131 proteins in 2444 species: Archae - 798; Bacteria - 22429; Metazoa - 974; Fungi - 991; Plants - 531; Viruses - 0; Other Eukaryotes…
Sp1_comp329767_c0_seq4	1004	.	T	A	225	.	DP=157;VDB=0.0400;AF1=0.5;AC1=1;DP4=34,61,25,32;MQ=43;FQ=225;PV4=0.39,1,4.2e-07,1	GT:PL:GQ	0/1:255,0,255:99	Sp1_comp329767_c0_seq4	1004	.	T	A	1942.93		AC=2;AF=0.333;AN=6;BaseQRankSum=2.010;DP=171;Dels=0.00;FS=1.289;HaplotypeScore=65.6654;MLEAC=2;MLEAF=0.333;MQ=59.83;MQ0=0;MQRankSum=-0.295;QD=11.36;ReadPosRankSum=0.457	GT:AD:DP:GQ:MLPSAC:MLPSAF:PL	0/0/0/0/1/1:111,59:171:22:2:0.333:1969,79,0,22,123,2147483647,2147483647	SG	1647	gi|460373491|ref|XP_004232552.1|	PREDICTED: adipocyte plasma membrane-associated protein-like [Solanum lycopersicum]	AT3G51440.1	Calcium-dependent phosphotriesterase superfamily protein		Calcium-dependent phosphotriesterase superfamily protein; FUNCTIONS IN: strictosidine synthase activity; INVOLVED IN: alkaloid biosynthetic process, biosynthetic process; LOCATED IN: endoplasmic reticulum; EXPRESSED IN: 19 plant structures; EXPRESSED DURING: 10 growth stages; CONTAINS InterPro DOMAIN/s: Strictosidine synthase, conserved region (InterPro:IPR018119), Strictosidine synthase (InterPr…
Sp1_comp329767_c0_seq4	1026	.	A	G	222	.	DP=126;VDB=0.0322;AF1=1;AC1=2;DP4=0,0,46,31;MQ=40;FQ=-259	GT:PL:GQ	1/1:255,232,0:99	Sp1_comp329767_c0_seq4	1026	.	A	G	3647.9		AC=6;AF=1.00;AN=6;DP=136;Dels=0.00;FS=0.000;HaplotypeScore=60.4756;MLEAC=6;MLEAF=1.00;MQ=59.71;MQ0=0;QD=26.82	GT:AD:DP:GQ:MLPSAC:MLPSAF:PL	1/1/1/1/1/1:0,136:136:71:6:1.00:3674,700,429,271,158,71,0	SG	1647	gi|460373491|ref|XP_004232552.1|	PREDICTED: adipocyte plasma membrane-associated protein-like [Solanum lycopersicum]	AT3G51440.1	Calcium-dependent phosphotriesterase superfamily protein		Calcium-dependent phosphotriesterase superfamily protein; FUNCTIONS IN: strictosidine synthase activity; INVOLVED IN: alkaloid biosynthetic process, biosynthetic process; LOCATED IN: endoplasmic reticulum; EXPRESSED IN: 19 plant structures; EXPRESSED DURING: 10 growth stages; CONTAINS InterPro DOMAIN/s: Strictosidine synthase, conserved region (InterPro:IPR018119), Strictosidine synthase (InterPr…
Sp1_comp329767_c0_seq4	1119	.	T	G	148	.	DP=205;VDB=0.0392;AF1=0.5;AC1=1;DP4=46,47,33,34;MQ=48;FQ=151;PV4=1,2.2e-63,0.0037,0.23	GT:PL:GQ	0/1:178,0,255:99	Sp1_comp329767_c0_seq4	1119	.	T	G	3295.91		AC=3;AF=0.500;AN=6;BaseQRankSum=-0.418;DP=207;Dels=0.00;FS=3.147;HaplotypeScore=44.9893;MLEAC=3;MLEAF=0.500;MQ=59.81;MQ0=0;MQRankSum=0.993;QD=15.92;ReadPosRankSum=-0.581	GT:AD:DP:GQ:MLPSAC:MLPSAF:PL	0/0/0/1/1/1:95,112:207:30:3:0.500:3322,293,69,0,30,204,2147483647	SG	1647	gi|460373491|ref|XP_004232552.1|	PREDICTED: adipocyte plasma membrane-associated protein-like [Solanum lycopersicum]	AT3G51440.1	Calcium-dependent phosphotriesterase superfamily protein		Calcium-dependent phosphotriesterase superfamily protein; FUNCTIONS IN: strictosidine synthase activity; INVOLVED IN: alkaloid biosynthetic process, biosynthetic process; LOCATED IN: endoplasmic reticulum; EXPRESSED IN: 19 plant structures; EXPRESSED DURING: 10 growth stages; CONTAINS InterPro DOMAIN/s: Strictosidine synthase, conserved region (InterPro:IPR018119), Strictosidine synthase (InterPr…
Sp1_comp329767_c0_seq4	1148	.	C	G	192	.	DP=195;VDB=0.0322;AF1=1;AC1=2;DP4=1,1,20,20;MQ=44;FQ=-119;PV4=1,2.1e-13,1,1	GT:PL:GQ	1/1:225,92,0:99	Sp1_comp329767_c0_seq4	1148	.	C	G	6488.92		AC=5;AF=0.833;AN=6;BaseQRankSum=-0.338;DP=206;Dels=0.00;FS=1.546;HaplotypeScore=24.9887;MLEAC=5;MLEAF=0.833;MQ=59.61;MQ0=0;MQRankSum=0.032;QD=31.50;ReadPosRankSum=1.806	GT:AD:DP:GQ:MLPSAC:MLPSAF:PL	0/1/1/1/1/1:6,195:206:23:5:0.833:6515,1276,717,393,167,0,23	SG	1647	gi|460373491|ref|XP_004232552.1|	PREDICTED: adipocyte plasma membrane-associated protein-like [Solanum lycopersicum]	AT3G51440.1	Calcium-dependent phosphotriesterase superfamily protein		Calcium-dependent phosphotriesterase superfamily protein; FUNCTIONS IN: strictosidine synthase activity; INVOLVED IN: alkaloid biosynthetic process, biosynthetic process; LOCATED IN: endoplasmic reticulum; EXPRESSED IN: 19 plant structures; EXPRESSED DURING: 10 growth stages; CONTAINS InterPro DOMAIN/s: Strictosidine synthase, conserved region (InterPro:IPR018119), Strictosidine synthase (InterPr…
Sp1_comp329767_c0_seq4	1165	.	C	G	140	.	DP=193;VDB=0.0345;AF1=0.5;AC1=1;DP4=27,35,36,35;MQ=48;FQ=143;PV4=0.49,6.4e-63,1,0.013	GT:PL:GQ	0/1:170,0,255:99	Sp1_comp329767_c0_seq4	1165	.	C	G,T	4667.92	PASS	AC=3,1;AF=0.500,0.167;AN=6;BaseQRankSum=-0.383;DP=206;Dels=0.00;FS=0.000;HaplotypeScore=8.9987;MLEAC=3,1;MLEAF=0.500,0.167;MQ=59.55;MQ0=0;MQRankSum=-0.062;QD=22.66;ReadPosRankSum=-0.773	GT:AD:DP:GQ:MLPSAC:MLPSAF	0/0/1/1/1/2:62,137,7:206:24:3,1:0.500,0.167	SG	1647	gi|460373491|ref|XP_004232552.1|	PREDICTED: adipocyte plasma membrane-associated protein-like [Solanum lycopersicum]	AT3G51440.1	Calcium-dependent phosphotriesterase superfamily protein		Calcium-dependent phosphotriesterase superfamily protein; FUNCTIONS IN: strictosidine synthase activity; INVOLVED IN: alkaloid biosynthetic process, biosynthetic process; LOCATED IN: endoplasmic reticulum; EXPRESSED IN: 19 plant structures; EXPRESSED DURING: 10 growth stages; CONTAINS InterPro DOMAIN/s: Strictosidine synthase, conserved region (InterPro:IPR018119), Strictosidine synthase (InterPr…
Sp1_comp329767_c0_seq4	1230	.	T	G	142	.	DP=168;VDB=0.0380;AF1=0.5;AC1=1;DP4=22,16,36,43;MQ=48;FQ=145;PV4=0.24,2.3e-52,0.27,1	GT:PL:GQ	0/1:172,0,255:99	Sp1_comp329767_c0_seq4	1230	.	T	G	4408.96		AC=4;AF=0.667;AN=6;BaseQRankSum=0.719;DP=182;Dels=0.00;FS=2.137;HaplotypeScore=23.6885;MLEAC=4;MLEAF=0.667;MQ=59.92;MQ0=0;MQRankSum=-0.033;QD=24.23;ReadPosRankSum=0.531	GT:AD:DP:GQ:MLPSAC:MLPSAF:PL	0/0/1/1/1/1:47,133:182:19:4:0.667:4435,529,220,69,0,19,1442	SG	1647	gi|460373491|ref|XP_004232552.1|	PREDICTED: adipocyte plasma membrane-associated protein-like [Solanum lycopersicum]	AT3G51440.1	Calcium-dependent phosphotriesterase superfamily protein		Calcium-dependent phosphotriesterase superfamily protein; FUNCTIONS IN: strictosidine synthase activity; INVOLVED IN: alkaloid biosynthetic process, biosynthetic process; LOCATED IN: endoplasmic reticulum; EXPRESSED IN: 19 plant structures; EXPRESSED DURING: 10 growth stages; CONTAINS InterPro DOMAIN/s: Strictosidine synthase, conserved region (InterPro:IPR018119), Strictosidine synthase (InterPr…
Sp1_comp329767_c0_seq4	1316	.	C	T	225	.	DP=184;VDB=0.0298;AF1=0.5;AC1=1;DP4=46,43,47,43;MQ=47;FQ=225;PV4=1,0.31,1.2e-16,1	GT:PL:GQ	0/1:255,0,255:99	Sp1_comp329767_c0_seq4	1316	.	C	T	3187.88	PASS	AC=3;AF=0.500;AN=6;BaseQRankSum=-0.171;DP=196;Dels=0.00;FS=2.453;HaplotypeScore=0.0000;MLEAC=3;MLEAF=0.500;MQ=59.55;MQ0=0;MQRankSum=0.207;QD=16.26;ReadPosRankSum=1.874	GT:AD:DP:GQ:MLPSAC:MLPSAF:PL	0/0/0/1/1/1:102,94:196:36:3:0.500:3214,212,36,0,60,2147483647,2147483647	SG	1647	gi|460373491|ref|XP_004232552.1|	PREDICTED: adipocyte plasma membrane-associated protein-like [Solanum lycopersicum]	AT3G51440.1	Calcium-dependent phosphotriesterase superfamily protein		Calcium-dependent phosphotriesterase superfamily protein; FUNCTIONS IN: strictosidine synthase activity; INVOLVED IN: alkaloid biosynthetic process, biosynthetic process; LOCATED IN: endoplasmic reticulum; EXPRESSED IN: 19 plant structures; EXPRESSED DURING: 10 growth stages; CONTAINS InterPro DOMAIN/s: Strictosidine synthase, conserved region (InterPro:IPR018119), Strictosidine synthase (InterPr…
Sp1_comp329767_c0_seq4	1373	.	T	C	196	.	DP=162;VDB=0.0322;AF1=0.5;AC1=1;DP4=26,48,30,55;MQ=47;FQ=199;PV4=1,3.6e-60,0.28,0.43	GT:PL:GQ	0/1:226,0,255:99	Sp1_comp329767_c0_seq4	1373	.	T	C	3233.06	PASS	AC=3;AF=0.500;AN=6;BaseQRankSum=-2.308;DP=181;Dels=0.00;FS=0.567;HaplotypeScore=3.8304;MLEAC=3;MLEAF=0.500;MQ=59.96;MQ0=0;MQRankSum=-0.190;QD=17.86;ReadPosRankSum=0.112	GT:AD:DP:GQ:MLPSAC:MLPSAF:PL	0/0/0/1/1/1:81,100:181:23:3:0.500:3259,258,62,0,23,168,2147483647	SG	1647	gi|460373491|ref|XP_004232552.1|	PREDICTED: adipocyte plasma membrane-associated protein-like [Solanum lycopersicum]	AT3G51440.1	Calcium-dependent phosphotriesterase superfamily protein		Calcium-dependent phosphotriesterase superfamily protein; FUNCTIONS IN: strictosidine synthase activity; INVOLVED IN: alkaloid biosynthetic process, biosynthetic process; LOCATED IN: endoplasmic reticulum; EXPRESSED IN: 19 plant structures; EXPRESSED DURING: 10 growth stages; CONTAINS InterPro DOMAIN/s: Strictosidine synthase, conserved region (InterPro:IPR018119), Strictosidine synthase (InterPr…
Sp1_comp329767_c0_seq4	1480	.	G	A	135	.	DP=54;VDB=0.0244;AF1=1;AC1=2;DP4=0,0,14,4;MQ=46;FQ=-81	GT:PL:GQ	1/1:168,54,0:99	Sp1_comp329767_c0_seq4	1480	.	G	A	137.4		AC=6;AF=1.00;AN=6;DP=93;Dels=0.00;FS=0.000;HaplotypeScore=10.7280;MLEAC=6;MLEAF=1.00;MQ=58.96;MQ0=0;QD=1.48	GT:AD:DP:GQ:MLPSAC:MLPSAF:PL	1/1/1/1/1/1:0,93:93:3:6:1.00:161,31,19,12,7,3,0	SG	1647	gi|460373491|ref|XP_004232552.1|	PREDICTED: adipocyte plasma membrane-associated protein-like [Solanum lycopersicum]	AT3G51440.1	Calcium-dependent phosphotriesterase superfamily protein		Calcium-dependent phosphotriesterase superfamily protein; FUNCTIONS IN: strictosidine synthase activity; INVOLVED IN: alkaloid biosynthetic process, biosynthetic process; LOCATED IN: endoplasmic reticulum; EXPRESSED IN: 19 plant structures; EXPRESSED DURING: 10 growth stages; CONTAINS InterPro DOMAIN/s: Strictosidine synthase, conserved region (InterPro:IPR018119), Strictosidine synthase (InterPr…
Sp1_comp329767_c0_seq4	217	.	C	T	88	.	DP=16;VDB=0.0000;AF1=0.5;AC1=1;DP4=4,1,10,1;MQ=46;FQ=90;PV4=1,1.6e-07,0.048,0.0085	GT:PL:GQ	0/1:118,0,124:99	Sp1_comp329767_c0_seq4	217	.	C	T	321.79		AC=4;AF=0.667;AN=6;BaseQRankSum=-2.159;DP=24;Dels=0.00;FS=0.000;HaplotypeScore=17.9716;MLEAC=4;MLEAF=0.667;MQ=56.24;MQ0=0;MQRankSum=0.445;QD=13.41;ReadPosRankSum=-2.286	GT:AD:DP:GQ:MLPSAC:MLPSAF:PL	0/0/1/1/1/1:7,17:24:2:4:0.667:345,34,12,2,0,6,187	SG	1647	gi|460373491|ref|XP_004232552.1|	PREDICTED: adipocyte plasma membrane-associated protein-like [Solanum lycopersicum]	AT3G51440.1	Calcium-dependent phosphotriesterase superfamily protein		Calcium-dependent phosphotriesterase superfamily protein; FUNCTIONS IN: strictosidine synthase activity; INVOLVED IN: alkaloid biosynthetic process, biosynthetic process; LOCATED IN: endoplasmic reticulum; EXPRESSED IN: 19 plant structures; EXPRESSED DURING: 10 growth stages; CONTAINS InterPro DOMAIN/s: Strictosidine synthase, conserved region (InterPro:IPR018119), Strictosidine synthase (InterPr…
Sp1_comp329767_c0_seq4	266	.	T	C	36	.	DP=65;VDB=0.0164;AF1=0.5;AC1=1;DP4=25,6,6,5;MQ=41;FQ=39;PV4=0.12,9.5e-12,1,0.0025	GT:PL:GQ	0/1:66,0,255:69	Sp1_comp329767_c0_seq4	266	.	T	C	943.22	PASS	AC=3;AF=0.500;AN=6;BaseQRankSum=1.139;DP=81;Dels=0.00;FS=0.000;HaplotypeScore=6.7656;MLEAC=3;MLEAF=0.500;MQ=59.52;MQ0=0;MQRankSum=-1.769;QD=11.64;ReadPosRankSum=-3.637	GT:AD:DP:GQ:MLPSAC:MLPSAF:PL	0/0/0/1/1/1:46,35:81:13:3:0.500:969,69,13,0,16,76,2147483647	SG	1647	gi|460373491|ref|XP_004232552.1|	PREDICTED: adipocyte plasma membrane-associated protein-like [Solanum lycopersicum]	AT3G51440.1	Calcium-dependent phosphotriesterase superfamily protein		Calcium-dependent phosphotriesterase superfamily protein; FUNCTIONS IN: strictosidine synthase activity; INVOLVED IN: alkaloid biosynthetic process, biosynthetic process; LOCATED IN: endoplasmic reticulum; EXPRESSED IN: 19 plant structures; EXPRESSED DURING: 10 growth stages; CONTAINS InterPro DOMAIN/s: Strictosidine synthase, conserved region (InterPro:IPR018119), Strictosidine synthase (InterPr…
Sp1_comp329767_c0_seq4	296	.	C	A	126	.	DP=111;VDB=0.0298;AF1=0.5;AC1=1;DP4=9,4,36,26;MQ=39;FQ=50;PV4=0.54,3.8e-18,1,1	GT:PL:GQ	0/1:156,0,77:80	Sp1_comp329767_c0_seq4	296	.	C	A	3294.9	PASS	AC=5;AF=0.833;AN=6;BaseQRankSum=-2.108;DP=134;Dels=0.00;FS=7.273;HaplotypeScore=6.3101;MLEAC=5;MLEAF=0.833;MQ=59.23;MQ0=0;MQRankSum=2.169;QD=24.59;ReadPosRankSum=3.881	GT:AD:DP:GQ:MLPSAC:MLPSAF:PL	0/1/1/1/1/1:23,110:134:56:5:0.833:3321,538,288,148,56,0,228	SG	1647	gi|460373491|ref|XP_004232552.1|	PREDICTED: adipocyte plasma membrane-associated protein-like [Solanum lycopersicum]	AT3G51440.1	Calcium-dependent phosphotriesterase superfamily protein		Calcium-dependent phosphotriesterase superfamily protein; FUNCTIONS IN: strictosidine synthase activity; INVOLVED IN: alkaloid biosynthetic process, biosynthetic process; LOCATED IN: endoplasmic reticulum; EXPRESSED IN: 19 plant structures; EXPRESSED DURING: 10 growth stages; CONTAINS InterPro DOMAIN/s: Strictosidine synthase, conserved region (InterPro:IPR018119), Strictosidine synthase (InterPr…
Sp1_comp329767_c0_seq4	326	.	C	A	222	.	DP=151;VDB=0.0392;AF1=1;AC1=2;DP4=9,7,77,50;MQ=39;FQ=-129;PV4=0.79,1,0.43,1	GT:PL:GQ	1/1:255,102,0:99	Sp1_comp329767_c0_seq4	326	.	C	A	4880.9	PASS	AC=5;AF=0.833;AN=6;BaseQRankSum=-3.315;DP=163;Dels=0.00;FS=12.608;HaplotypeScore=4.2016;MLEAC=5;MLEAF=0.833;MQ=59.45;MQ0=0;MQRankSum=1.160;QD=29.94;ReadPosRankSum=-0.721	GT:AD:DP:GQ:MLPSAC:MLPSAF:PL	0/1/1/1/1/1:16,147:163:92:5:0.833:4907,810,441,232,92,0,262	SG	1647	gi|460373491|ref|XP_004232552.1|	PREDICTED: adipocyte plasma membrane-associated protein-like [Solanum lycopersicum]	AT3G51440.1	Calcium-dependent phosphotriesterase superfamily protein		Calcium-dependent phosphotriesterase superfamily protein; FUNCTIONS IN: strictosidine synthase activity; INVOLVED IN: alkaloid biosynthetic process, biosynthetic process; LOCATED IN: endoplasmic reticulum; EXPRESSED IN: 19 plant structures; EXPRESSED DURING: 10 growth stages; CONTAINS InterPro DOMAIN/s: Strictosidine synthase, conserved region (InterPro:IPR018119), Strictosidine synthase (InterPr…
Sp1_comp329767_c0_seq4	341	.	G	T	225	.	DP=149;VDB=0.0380;AF1=0.5;AC1=1;DP4=39,29,40,30;MQ=39;FQ=225;PV4=1,0.15,0.0059,1	GT:PL:GQ	0/1:255,0,255:99	Sp1_comp329767_c0_seq4	341	.	G	T	2411.93		AC=3;AF=0.500;AN=6;BaseQRankSum=-1.054;DP=161;Dels=0.00;FS=8.601;HaplotypeScore=31.1221;MLEAC=3;MLEAF=0.500;MQ=59.55;MQ0=0;MQRankSum=0.614;QD=14.98;ReadPosRankSum=-0.030	GT:AD:DP:GQ:MLPSAC:MLPSAF:PL	0/0/0/1/1/1:82,79:161:22:3:0.500:2438,199,46,0,22,143,2147483647	SG	1647	gi|460373491|ref|XP_004232552.1|	PREDICTED: adipocyte plasma membrane-associated protein-like [Solanum lycopersicum]	AT3G51440.1	Calcium-dependent phosphotriesterase superfamily protein		Calcium-dependent phosphotriesterase superfamily protein; FUNCTIONS IN: strictosidine synthase activity; INVOLVED IN: alkaloid biosynthetic process, biosynthetic process; LOCATED IN: endoplasmic reticulum; EXPRESSED IN: 19 plant structures; EXPRESSED DURING: 10 growth stages; CONTAINS InterPro DOMAIN/s: Strictosidine synthase, conserved region (InterPro:IPR018119), Strictosidine synthase (InterPr…
Sp1_comp329767_c0_seq4	776	.	G	A	107	.	DP=175;VDB=0.0400;AF1=0.5;AC1=1;DP4=59,74,15,20;MQ=46;FQ=110;PV4=1,0.012,1.7e-08,1	GT:PL:GQ	0/1:137,0,255:99	Sp1_comp329767_c0_seq4	776	.	G	A	1088.92		AC=1;AF=0.167;AN=6;BaseQRankSum=0.090;DP=192;Dels=0.00;FS=0.669;HaplotypeScore=32.5875;MLEAC=1;MLEAF=0.167;MQ=59.95;MQ0=0;MQRankSum=0.876;QD=5.67;ReadPosRankSum=0.935	GT:AD:DP:GQ:MLPSAC:MLPSAF:PL	0/0/0/0/0/1:151,41:192:25:1:0.167:1115,0,25,138,2147483647,2147483647,2147483647	SG	1647	gi|460373491|ref|XP_004232552.1|	PREDICTED: adipocyte plasma membrane-associated protein-like [Solanum lycopersicum]	AT3G51440.1	Calcium-dependent phosphotriesterase superfamily protein		Calcium-dependent phosphotriesterase superfamily protein; FUNCTIONS IN: strictosidine synthase activity; INVOLVED IN: alkaloid biosynthetic process, biosynthetic process; LOCATED IN: endoplasmic reticulum; EXPRESSED IN: 19 plant structures; EXPRESSED DURING: 10 growth stages; CONTAINS InterPro DOMAIN/s: Strictosidine synthase, conserved region (InterPro:IPR018119), Strictosidine synthase (InterPr…
Sp1_comp329767_c0_seq4	842	.	A	G	71	.	DP=164;VDB=0.0392;AF1=0.5;AC1=1;DP4=61,53,24,20;MQ=48;FQ=74;PV4=1,6.3e-35,0.011,1	GT:PL:GQ	0/1:101,0,255:99	Sp1_comp329767_c0_seq4	842	.	A	G	1411.95		AC=2;AF=0.333;AN=6;BaseQRankSum=2.413;DP=170;Dels=0.00;FS=0.000;HaplotypeScore=59.6920;MLEAC=2;MLEAF=0.333;MQ=59.93;MQ0=0;MQRankSum=0.496;QD=8.31;ReadPosRankSum=0.646	GT:AD:DP:GQ:MLPSAC:MLPSAF:PL	0/0/0/0/1/1:124,46:170:20:2:0.333:1438,20,0,67,2147483647,2147483647,2147483647	SG	1647	gi|460373491|ref|XP_004232552.1|	PREDICTED: adipocyte plasma membrane-associated protein-like [Solanum lycopersicum]	AT3G51440.1	Calcium-dependent phosphotriesterase superfamily protein		Calcium-dependent phosphotriesterase superfamily protein; FUNCTIONS IN: strictosidine synthase activity; INVOLVED IN: alkaloid biosynthetic process, biosynthetic process; LOCATED IN: endoplasmic reticulum; EXPRESSED IN: 19 plant structures; EXPRESSED DURING: 10 growth stages; CONTAINS InterPro DOMAIN/s: Strictosidine synthase, conserved region (InterPro:IPR018119), Strictosidine synthase (InterPr…
Sp1_comp329767_c0_seq4	947	.	C	T	50	.	DP=207;VDB=0.0399;AF1=0.5;AC1=1;DP4=55,64,28,19;MQ=46;FQ=53;PV4=0.17,2.3e-58,0.21,0.12	GT:PL:GQ	0/1:80,0,255:83	Sp1_comp329767_c0_seq4	947	.	C	T	2321.9		AC=2;AF=0.333;AN=6;BaseQRankSum=-3.867;DP=231;Dels=0.00;FS=0.000;HaplotypeScore=13.2853;MLEAC=2;MLEAF=0.333;MQ=59.52;MQ0=0;MQRankSum=-1.035;QD=10.05;ReadPosRankSum=-1.069	GT:AD:DP:GQ:MLPSAC:MLPSAF:PL	0/0/0/0/1/1:145,85:231:35:2:0.333:2348,98,0,35,178,2147483647,2147483647	SG	1647	gi|460373491|ref|XP_004232552.1|	PREDICTED: adipocyte plasma membrane-associated protein-like [Solanum lycopersicum]	AT3G51440.1	Calcium-dependent phosphotriesterase superfamily protein		Calcium-dependent phosphotriesterase superfamily protein; FUNCTIONS IN: strictosidine synthase activity; INVOLVED IN: alkaloid biosynthetic process, biosynthetic process; LOCATED IN: endoplasmic reticulum; EXPRESSED IN: 19 plant structures; EXPRESSED DURING: 10 growth stages; CONTAINS InterPro DOMAIN/s: Strictosidine synthase, conserved region (InterPro:IPR018119), Strictosidine synthase (InterPr…
Sp1_comp329767_c0_seq4	968	.	C	T	113	.	DP=188;VDB=0.0380;AF1=0.5;AC1=1;DP4=40,70,23,38;MQ=46;FQ=116;PV4=0.87,2.5e-64,1,1	GT:PL:GQ	0/1:143,0,255:99	Sp1_comp329767_c0_seq4	968	.	C	T	2241.94		AC=2;AF=0.333;AN=6;BaseQRankSum=-0.501;DP=199;Dels=0.00;FS=1.804;HaplotypeScore=125.3018;MLEAC=2;MLEAF=0.333;MQ=59.58;MQ0=0;MQRankSum=-0.692;QD=11.27;ReadPosRankSum=0.858	GT:AD:DP:GQ:MLPSAC:MLPSAF:PL	0/0/0/0/1/1:113,86:199:21:2:0.333:2268,92,0,21,132,2147483647,2147483647	SG	1647	gi|460373491|ref|XP_004232552.1|	PREDICTED: adipocyte plasma membrane-associated protein-like [Solanum lycopersicum]	AT3G51440.1	Calcium-dependent phosphotriesterase superfamily protein		Calcium-dependent phosphotriesterase superfamily protein; FUNCTIONS IN: strictosidine synthase activity; INVOLVED IN: alkaloid biosynthetic process, biosynthetic process; LOCATED IN: endoplasmic reticulum; EXPRESSED IN: 19 plant structures; EXPRESSED DURING: 10 growth stages; CONTAINS InterPro DOMAIN/s: Strictosidine synthase, conserved region (InterPro:IPR018119), Strictosidine synthase (InterPr…
Sp1_comp329767_c0_seq4	995	.	C	T	83	.	DP=162;VDB=0.0399;AF1=0.5;AC1=1;DP4=48,61,19,32;MQ=44;FQ=86;PV4=0.49,3.9e-29,1,1	GT:PL:GQ	0/1:113,0,255:99	Sp1_comp329767_c0_seq4	995	.	C	T	1890.9		AC=2;AF=0.333;AN=6;BaseQRankSum=0.564;DP=173;Dels=0.00;FS=1.289;HaplotypeScore=127.5458;MLEAC=2;MLEAF=0.333;MQ=59.83;MQ0=0;MQRankSum=-0.234;QD=10.93;ReadPosRankSum=1.126	GT:AD:DP:GQ:MLPSAC:MLPSAF:PL	0/0/0/0/1/1:116,57:173:39:2:0.333:1917,60,0,39,163,2147483647,2147483647	SG	1647	gi|460373491|ref|XP_004232552.1|	PREDICTED: adipocyte plasma membrane-associated protein-like [Solanum lycopersicum]	AT3G51440.1	Calcium-dependent phosphotriesterase superfamily protein		Calcium-dependent phosphotriesterase superfamily protein; FUNCTIONS IN: strictosidine synthase activity; INVOLVED IN: alkaloid biosynthetic process, biosynthetic process; LOCATED IN: endoplasmic reticulum; EXPRESSED IN: 19 plant structures; EXPRESSED DURING: 10 growth stages; CONTAINS InterPro DOMAIN/s: Strictosidine synthase, conserved region (InterPro:IPR018119), Strictosidine synthase (InterPr…
Sp1_comp329767_c0_seq4	1020	.	G	A	218.9		AC=1;AF=0.167;AN=6;BaseQRankSum=0.927;DP=143;Dels=0.00;FS=5.744;HaplotypeScore=62.4745;MLEAC=1;MLEAF=0.167;MQ=59.73;MQ0=0;MQRankSum=2.572;QD=1.53;ReadPosRankSum=1.942	GT:AD:DP:GQ:MLPSAC:MLPSAF:PL	0/0/0/0/0/1:104,39:143:49:1:0.167:245,0,49,142,2147483647,2147483647,2147483647											GATK	1647	gi|460373491|ref|XP_004232552.1|	PREDICTED: adipocyte plasma membrane-associated protein-like [Solanum lycopersicum]	AT3G51440.1	Calcium-dependent phosphotriesterase superfamily protein		Calcium-dependent phosphotriesterase superfamily protein; FUNCTIONS IN: strictosidine synthase activity; INVOLVED IN: alkaloid biosynthetic process, biosynthetic process; LOCATED IN: endoplasmic reticulum; EXPRESSED IN: 19 plant structures; EXPRESSED DURING: 10 growth stages; CONTAINS InterPro DOMAIN/s: Strictosidine synthase, conserved region (InterPro:IPR018119), Strictosidine synthase (InterPr…
Sp1_comp329767_c0_seq4	1027	.	T	C	225.9		AC=1;AF=0.167;AN=6;BaseQRankSum=1.006;DP=146;Dels=0.00;FS=4.531;HaplotypeScore=60.4756;MLEAC=1;MLEAF=0.167;MQ=59.73;MQ0=0;MQRankSum=-0.737;QD=1.55;ReadPosRankSum=1.617	GT:AD:DP:GQ:MLPSAC:MLPSAF:PL	0/0/0/0/0/1:105,40:146:44:1:0.167:252,0,44,131,2147483647,2147483647,2147483647											GATK	1647	gi|460373491|ref|XP_004232552.1|	PREDICTED: adipocyte plasma membrane-associated protein-like [Solanum lycopersicum]	AT3G51440.1	Calcium-dependent phosphotriesterase superfamily protein		Calcium-dependent phosphotriesterase superfamily protein; FUNCTIONS IN: strictosidine synthase activity; INVOLVED IN: alkaloid biosynthetic process, biosynthetic process; LOCATED IN: endoplasmic reticulum; EXPRESSED IN: 19 plant structures; EXPRESSED DURING: 10 growth stages; CONTAINS InterPro DOMAIN/s: Strictosidine synthase, conserved region (InterPro:IPR018119), Strictosidine synthase (InterPr…
Sp1_comp329767_c0_seq4	1120	.	C	G	863.01		AC=1;AF=0.167;AN=6;BaseQRankSum=1.057;DP=210;Dels=0.00;FS=7.460;HaplotypeScore=45.9888;MLEAC=1;MLEAF=0.167;MQ=59.76;MQ0=0;MQRankSum=0.008;QD=4.11;ReadPosRankSum=0.565	GT:AD:DP:GQ:MLPSAC:MLPSAF:PL	0/0/0/0/0/1:165,45:210:16:1:0.167:889,0,16,128,2147483647,2147483647,2147483647											GATK	1647	gi|460373491|ref|XP_004232552.1|	PREDICTED: adipocyte plasma membrane-associated protein-like [Solanum lycopersicum]	AT3G51440.1	Calcium-dependent phosphotriesterase superfamily protein		Calcium-dependent phosphotriesterase superfamily protein; FUNCTIONS IN: strictosidine synthase activity; INVOLVED IN: alkaloid biosynthetic process, biosynthetic process; LOCATED IN: endoplasmic reticulum; EXPRESSED IN: 19 plant structures; EXPRESSED DURING: 10 growth stages; CONTAINS InterPro DOMAIN/s: Strictosidine synthase, conserved region (InterPro:IPR018119), Strictosidine synthase (InterPr…
Sp1_comp329767_c0_seq4	1188	.	A	C	61.9		AC=1;AF=0.167;AN=6;BaseQRankSum=2.112;DP=195;Dels=0.00;FS=0.000;HaplotypeScore=13.8575;MLEAC=1;MLEAF=0.167;MQ=59.60;MQ0=0;MQRankSum=0.123;QD=0.32;ReadPosRankSum=2.528	GT:AD:DP:GQ:MLPSAC:MLPSAF:PL	0/0/0/0/0/1:189,6:195:88:1:0.167:88,0,150,2147483647,2147483647,2147483647,2147483647											GATK	1647	gi|460373491|ref|XP_004232552.1|	PREDICTED: adipocyte plasma membrane-associated protein-like [Solanum lycopersicum]	AT3G51440.1	Calcium-dependent phosphotriesterase superfamily protein		Calcium-dependent phosphotriesterase superfamily protein; FUNCTIONS IN: strictosidine synthase activity; INVOLVED IN: alkaloid biosynthetic process, biosynthetic process; LOCATED IN: endoplasmic reticulum; EXPRESSED IN: 19 plant structures; EXPRESSED DURING: 10 growth stages; CONTAINS InterPro DOMAIN/s: Strictosidine synthase, conserved region (InterPro:IPR018119), Strictosidine synthase (InterPr…
Sp1_comp329767_c0_seq4	1220	.	T	C	60.9		AC=1;AF=0.167;AN=6;BaseQRankSum=-0.536;DP=201;Dels=0.00;FS=1.192;HaplotypeScore=31.4180;MLEAC=1;MLEAF=0.167;MQ=59.64;MQ0=0;MQRankSum=1.739;QD=0.30;ReadPosRankSum=-0.846	GT:AD:DP:GQ:MLPSAC:MLPSAF:PL	0/0/0/0/0/1:190,11:201:87:1:0.167:87,0,143,2147483647,2147483647,2147483647,2147483647											GATK	1647	gi|460373491|ref|XP_004232552.1|	PREDICTED: adipocyte plasma membrane-associated protein-like [Solanum lycopersicum]	AT3G51440.1	Calcium-dependent phosphotriesterase superfamily protein		Calcium-dependent phosphotriesterase superfamily protein; FUNCTIONS IN: strictosidine synthase activity; INVOLVED IN: alkaloid biosynthetic process, biosynthetic process; LOCATED IN: endoplasmic reticulum; EXPRESSED IN: 19 plant structures; EXPRESSED DURING: 10 growth stages; CONTAINS InterPro DOMAIN/s: Strictosidine synthase, conserved region (InterPro:IPR018119), Strictosidine synthase (InterPr…
Sp1_comp329767_c0_seq4	1245	.	G	A	1002.9	PASS	AC=1;AF=0.167;AN=6;BaseQRankSum=-1.166;DP=200;Dels=0.00;FS=1.500;HaplotypeScore=4.7538;MLEAC=1;MLEAF=0.167;MQ=59.93;MQ0=0;MQRankSum=-0.401;QD=5.01;ReadPosRankSum=-0.450	GT:AD:DP:GQ:MLPSAC:MLPSAF:PL	0/0/0/0/0/1:164,35:200:41:1:0.167:1029,0,41,166,2147483647,2147483647,2147483647											GATK	1647	gi|460373491|ref|XP_004232552.1|	PREDICTED: adipocyte plasma membrane-associated protein-like [Solanum lycopersicum]	AT3G51440.1	Calcium-dependent phosphotriesterase superfamily protein		Calcium-dependent phosphotriesterase superfamily protein; FUNCTIONS IN: strictosidine synthase activity; INVOLVED IN: alkaloid biosynthetic process, biosynthetic process; LOCATED IN: endoplasmic reticulum; EXPRESSED IN: 19 plant structures; EXPRESSED DURING: 10 growth stages; CONTAINS InterPro DOMAIN/s: Strictosidine synthase, conserved region (InterPro:IPR018119), Strictosidine synthase (InterPr…
Sp1_comp329767_c0_seq4	128	.	T	C	60.71	PASS	AC=6;AF=1.00;AN=6;DP=3;Dels=0.00;FS=0.000;HaplotypeScore=0.0000;MLEAC=6;MLEAF=1.00;MQ=60.00;MQ0=0;QD=20.24	GT:AD:DP:GQ:MLPSAC:MLPSAF:PL	1/1/1/1/1/1:0,3:3:2:6:1.00:83,16,10,6,4,2,0											GATK	1647	gi|460373491|ref|XP_004232552.1|	PREDICTED: adipocyte plasma membrane-associated protein-like [Solanum lycopersicum]	AT3G51440.1	Calcium-dependent phosphotriesterase superfamily protein		Calcium-dependent phosphotriesterase superfamily protein; FUNCTIONS IN: strictosidine synthase activity; INVOLVED IN: alkaloid biosynthetic process, biosynthetic process; LOCATED IN: endoplasmic reticulum; EXPRESSED IN: 19 plant structures; EXPRESSED DURING: 10 growth stages; CONTAINS InterPro DOMAIN/s: Strictosidine synthase, conserved region (InterPro:IPR018119), Strictosidine synthase (InterPr…
Sp1_comp329767_c0_seq4	1298	.	T	A	1449.54	PASS	AC=1;AF=0.167;AN=6;BaseQRankSum=1.700;DP=203;Dels=0.00;FS=0.000;HaplotypeScore=2.5315;MLEAC=1;MLEAF=0.167;MQ=59.93;MQ0=0;MQRankSum=-1.523;QD=7.14;ReadPosRankSum=2.614	GT:AD:DP:GQ:MLPSAC:MLPSAF:PL	0/0/0/0/0/1:155,48:203:8:1:0.167:1475,0,8,117,2147483647,2147483647,2147483647											GATK	1647	gi|460373491|ref|XP_004232552.1|	PREDICTED: adipocyte plasma membrane-associated protein-like [Solanum lycopersicum]	AT3G51440.1	Calcium-dependent phosphotriesterase superfamily protein		Calcium-dependent phosphotriesterase superfamily protein; FUNCTIONS IN: strictosidine synthase activity; INVOLVED IN: alkaloid biosynthetic process, biosynthetic process; LOCATED IN: endoplasmic reticulum; EXPRESSED IN: 19 plant structures; EXPRESSED DURING: 10 growth stages; CONTAINS InterPro DOMAIN/s: Strictosidine synthase, conserved region (InterPro:IPR018119), Strictosidine synthase (InterPr…
Sp1_comp329767_c0_seq4	1439	.	A	C	830.04		AC=1;AF=0.167;AN=6;BaseQRankSum=0.346;DP=133;Dels=0.00;FS=3.963;HaplotypeScore=131.5641;MLEAC=1;MLEAF=0.167;MQ=59.55;MQ0=0;MQRankSum=1.272;QD=6.24;ReadPosRankSum=-0.188	GT:AD:DP:GQ:MLPSAC:MLPSAF:PL	0/0/0/0/0/1:104,29:133:15:1:0.167:856,0,15,91,2147483647,2147483647,2147483647											GATK	1647	gi|460373491|ref|XP_004232552.1|	PREDICTED: adipocyte plasma membrane-associated protein-like [Solanum lycopersicum]	AT3G51440.1	Calcium-dependent phosphotriesterase superfamily protein		Calcium-dependent phosphotriesterase superfamily protein; FUNCTIONS IN: strictosidine synthase activity; INVOLVED IN: alkaloid biosynthetic process, biosynthetic process; LOCATED IN: endoplasmic reticulum; EXPRESSED IN: 19 plant structures; EXPRESSED DURING: 10 growth stages; CONTAINS InterPro DOMAIN/s: Strictosidine synthase, conserved region (InterPro:IPR018119), Strictosidine synthase (InterPr…
Sp1_comp329767_c0_seq4	1485	.	A	T	129.52		AC=5;AF=0.833;AN=6;BaseQRankSum=-1.436;DP=93;Dels=0.00;FS=1.142;HaplotypeScore=0.0000;MLEAC=5;MLEAF=0.833;MQ=58.96;MQ0=0;MQRankSum=-0.194;QD=1.39;ReadPosRankSum=-1.963	GT:AD:DP:GQ:MLPSAC:MLPSAF:PL	0/1/1/1/1/1:76,17:93:1:5:0.833:152,21,10,4,1,0,34											GATK	1647	gi|460373491|ref|XP_004232552.1|	PREDICTED: adipocyte plasma membrane-associated protein-like [Solanum lycopersicum]	AT3G51440.1	Calcium-dependent phosphotriesterase superfamily protein		Calcium-dependent phosphotriesterase superfamily protein; FUNCTIONS IN: strictosidine synthase activity; INVOLVED IN: alkaloid biosynthetic process, biosynthetic process; LOCATED IN: endoplasmic reticulum; EXPRESSED IN: 19 plant structures; EXPRESSED DURING: 10 growth stages; CONTAINS InterPro DOMAIN/s: Strictosidine synthase, conserved region (InterPro:IPR018119), Strictosidine synthase (InterPr…
Sp1_comp329767_c0_seq4	190	.	C	T	75.02	PASS	AC=3;AF=0.500;AN=6;BaseQRankSum=-0.550;DP=7;Dels=0.00;FS=0.000;HaplotypeScore=0.0000;MLEAC=3;MLEAF=0.500;MQ=55.35;MQ0=0;MQRankSum=-0.550;QD=10.72;ReadPosRankSum=0.550	GT:AD:DP:GQ:MLPSAC:MLPSAF:PL	0/0/0/1/1/1:3,4:7:2:3:0.500:97,8,2,0,2,8,109											GATK	1647	gi|460373491|ref|XP_004232552.1|	PREDICTED: adipocyte plasma membrane-associated protein-like [Solanum lycopersicum]	AT3G51440.1	Calcium-dependent phosphotriesterase superfamily protein		Calcium-dependent phosphotriesterase superfamily protein; FUNCTIONS IN: strictosidine synthase activity; INVOLVED IN: alkaloid biosynthetic process, biosynthetic process; LOCATED IN: endoplasmic reticulum; EXPRESSED IN: 19 plant structures; EXPRESSED DURING: 10 growth stages; CONTAINS InterPro DOMAIN/s: Strictosidine synthase, conserved region (InterPro:IPR018119), Strictosidine synthase (InterPr…
Sp1_comp329767_c0_seq4	194	.	T	A	75.5	PASS	AC=2;AF=0.333;AN=6;BaseQRankSum=2.017;DP=8;Dels=0.00;FS=0.000;HaplotypeScore=0.0000;MLEAC=2;MLEAF=0.333;MQ=55.95;MQ0=0;MQRankSum=-0.421;QD=9.44;ReadPosRankSum=0.421	GT:AD:DP:GQ:MLPSAC:MLPSAF:PL	0/0/0/0/1/1:4,4:8:0:2:0.333:97,5,0,0,3,12,127											GATK	1647	gi|460373491|ref|XP_004232552.1|	PREDICTED: adipocyte plasma membrane-associated protein-like [Solanum lycopersicum]	AT3G51440.1	Calcium-dependent phosphotriesterase superfamily protein		Calcium-dependent phosphotriesterase superfamily protein; FUNCTIONS IN: strictosidine synthase activity; INVOLVED IN: alkaloid biosynthetic process, biosynthetic process; LOCATED IN: endoplasmic reticulum; EXPRESSED IN: 19 plant structures; EXPRESSED DURING: 10 growth stages; CONTAINS InterPro DOMAIN/s: Strictosidine synthase, conserved region (InterPro:IPR018119), Strictosidine synthase (InterPr…
Sp1_comp329767_c0_seq4	224	.	A	T	148.4	PASS	AC=6;AF=1.00;AN=6;BaseQRankSum=0.731;DP=20;Dels=0.00;FS=0.000;HaplotypeScore=4.9680;MLEAC=6;MLEAF=1.00;MQ=58.16;MQ0=0;MQRankSum=0.731;QD=7.42;ReadPosRankSum=0.731	GT:AD:DP:GQ:MLPSAC:MLPSAF:PL	1/1/1/1/1/1:1,4:20:3:6:1.00:172,31,19,12,7,3,0											GATK	1647	gi|460373491|ref|XP_004232552.1|	PREDICTED: adipocyte plasma membrane-associated protein-like [Solanum lycopersicum]	AT3G51440.1	Calcium-dependent phosphotriesterase superfamily protein		Calcium-dependent phosphotriesterase superfamily protein; FUNCTIONS IN: strictosidine synthase activity; INVOLVED IN: alkaloid biosynthetic process, biosynthetic process; LOCATED IN: endoplasmic reticulum; EXPRESSED IN: 19 plant structures; EXPRESSED DURING: 10 growth stages; CONTAINS InterPro DOMAIN/s: Strictosidine synthase, conserved region (InterPro:IPR018119), Strictosidine synthase (InterPr…
Sp1_comp329767_c0_seq4	344	.	C	A	126.9		AC=1;AF=0.167;AN=6;BaseQRankSum=-0.320;DP=165;Dels=0.00;FS=4.380;HaplotypeScore=14.1256;MLEAC=1;MLEAF=0.167;MQ=59.76;MQ0=0;MQRankSum=-0.622;QD=0.77;ReadPosRankSum=0.389	GT:AD:DP:GQ:MLPSAC:MLPSAF:PL	0/0/0/0/0/1:154,11:165:99:1:0.167:153,0,106,2147483647,2147483647,2147483647,2147483647											GATK	1647	gi|460373491|ref|XP_004232552.1|	PREDICTED: adipocyte plasma membrane-associated protein-like [Solanum lycopersicum]	AT3G51440.1	Calcium-dependent phosphotriesterase superfamily protein		Calcium-dependent phosphotriesterase superfamily protein; FUNCTIONS IN: strictosidine synthase activity; INVOLVED IN: alkaloid biosynthetic process, biosynthetic process; LOCATED IN: endoplasmic reticulum; EXPRESSED IN: 19 plant structures; EXPRESSED DURING: 10 growth stages; CONTAINS InterPro DOMAIN/s: Strictosidine synthase, conserved region (InterPro:IPR018119), Strictosidine synthase (InterPr…
Sp1_comp329767_c0_seq4	443	.	G	T	48.9	LowQual;	AC=1;AF=0.167;AN=6;BaseQRankSum=-0.351;DP=149;Dels=0.00;FS=1.525;HaplotypeScore=25.4306;MLEAC=1;MLEAF=0.167;MQ=59.91;MQ0=0;MQRankSum=0.734;QD=0.33;ReadPosRankSum=-0.388	GT:AD:DP:GQ:MLPSAC:MLPSAF:PL	0/0/0/0/0/1:140,7:149:75:1:0.167:75,0,106,2147483647,2147483647,2147483647,2147483647											GATK	1647	gi|460373491|ref|XP_004232552.1|	PREDICTED: adipocyte plasma membrane-associated protein-like [Solanum lycopersicum]	AT3G51440.1	Calcium-dependent phosphotriesterase superfamily protein		Calcium-dependent phosphotriesterase superfamily protein; FUNCTIONS IN: strictosidine synthase activity; INVOLVED IN: alkaloid biosynthetic process, biosynthetic process; LOCATED IN: endoplasmic reticulum; EXPRESSED IN: 19 plant structures; EXPRESSED DURING: 10 growth stages; CONTAINS InterPro DOMAIN/s: Strictosidine synthase, conserved region (InterPro:IPR018119), Strictosidine synthase (InterPr…
Sp1_comp329767_c0_seq4	497	.	G	A	583.9		AC=1;AF=0.167;AN=6;BaseQRankSum=0.701;DP=170;Dels=0.00;FS=0.000;HaplotypeScore=47.9426;MLEAC=1;MLEAF=0.167;MQ=59.94;MQ0=0;MQRankSum=0.966;QD=3.43;ReadPosRankSum=0.952	GT:AD:DP:GQ:MLPSAC:MLPSAF:PL	0/0/0/0/0/1:147,23:170:52:1:0.167:610,0,52,168,2147483647,2147483647,2147483647											GATK	1647	gi|460373491|ref|XP_004232552.1|	PREDICTED: adipocyte plasma membrane-associated protein-like [Solanum lycopersicum]	AT3G51440.1	Calcium-dependent phosphotriesterase superfamily protein		Calcium-dependent phosphotriesterase superfamily protein; FUNCTIONS IN: strictosidine synthase activity; INVOLVED IN: alkaloid biosynthetic process, biosynthetic process; LOCATED IN: endoplasmic reticulum; EXPRESSED IN: 19 plant structures; EXPRESSED DURING: 10 growth stages; CONTAINS InterPro DOMAIN/s: Strictosidine synthase, conserved region (InterPro:IPR018119), Strictosidine synthase (InterPr…
Sp1_comp329767_c0_seq4	501	.	G	C	160.9		AC=1;AF=0.167;AN=6;BaseQRankSum=0.136;DP=169;Dels=0.00;FS=0.842;HaplotypeScore=49.9410;MLEAC=1;MLEAF=0.167;MQ=59.77;MQ0=0;MQRankSum=-0.689;QD=0.95;ReadPosRankSum=0.698	GT:AD:DP:GQ:MLPSAC:MLPSAF:PL	0/0/0/0/0/1:146,23:169:84:1:0.167:187,0,84,2147483647,2147483647,2147483647,2147483647											GATK	1647	gi|460373491|ref|XP_004232552.1|	PREDICTED: adipocyte plasma membrane-associated protein-like [Solanum lycopersicum]	AT3G51440.1	Calcium-dependent phosphotriesterase superfamily protein		Calcium-dependent phosphotriesterase superfamily protein; FUNCTIONS IN: strictosidine synthase activity; INVOLVED IN: alkaloid biosynthetic process, biosynthetic process; LOCATED IN: endoplasmic reticulum; EXPRESSED IN: 19 plant structures; EXPRESSED DURING: 10 growth stages; CONTAINS InterPro DOMAIN/s: Strictosidine synthase, conserved region (InterPro:IPR018119), Strictosidine synthase (InterPr…
Sp1_comp329767_c0_seq4	552	.	A	G	113.9		AC=1;AF=0.167;AN=6;BaseQRankSum=0.071;DP=202;Dels=0.00;FS=1.343;HaplotypeScore=18.9879;MLEAC=1;MLEAF=0.167;MQ=59.91;MQ0=0;MQRankSum=2.054;QD=0.56;ReadPosRankSum=0.201	GT:AD:DP:GQ:MLPSAC:MLPSAF:PL	0/0/0/0/0/1:192,10:202:99:1:0.167:140,0,137,2147483647,2147483647,2147483647,2147483647											GATK	1647	gi|460373491|ref|XP_004232552.1|	PREDICTED: adipocyte plasma membrane-associated protein-like [Solanum lycopersicum]	AT3G51440.1	Calcium-dependent phosphotriesterase superfamily protein		Calcium-dependent phosphotriesterase superfamily protein; FUNCTIONS IN: strictosidine synthase activity; INVOLVED IN: alkaloid biosynthetic process, biosynthetic process; LOCATED IN: endoplasmic reticulum; EXPRESSED IN: 19 plant structures; EXPRESSED DURING: 10 growth stages; CONTAINS InterPro DOMAIN/s: Strictosidine synthase, conserved region (InterPro:IPR018119), Strictosidine synthase (InterPr…
Sp1_comp329767_c0_seq4	596	.	C	T	56.9		AC=1;AF=0.167;AN=6;BaseQRankSum=-0.674;DP=185;Dels=0.00;FS=1.547;HaplotypeScore=11.3044;MLEAC=1;MLEAF=0.167;MQ=59.77;MQ0=0;MQRankSum=-0.569;QD=0.31;ReadPosRankSum=0.000	GT:AD:DP:GQ:MLPSAC:MLPSAF:PL	0/0/0/0/0/1:178,7:185:83:1:0.167:83,0,134,2147483647,2147483647,2147483647,2147483647											GATK	1647	gi|460373491|ref|XP_004232552.1|	PREDICTED: adipocyte plasma membrane-associated protein-like [Solanum lycopersicum]	AT3G51440.1	Calcium-dependent phosphotriesterase superfamily protein		Calcium-dependent phosphotriesterase superfamily protein; FUNCTIONS IN: strictosidine synthase activity; INVOLVED IN: alkaloid biosynthetic process, biosynthetic process; LOCATED IN: endoplasmic reticulum; EXPRESSED IN: 19 plant structures; EXPRESSED DURING: 10 growth stages; CONTAINS InterPro DOMAIN/s: Strictosidine synthase, conserved region (InterPro:IPR018119), Strictosidine synthase (InterPr…
Sp1_comp329767_c0_seq4	665	.	A	G	48.9	LowQual;	AC=1;AF=0.167;AN=6;BaseQRankSum=-1.524;DP=174;Dels=0.01;FS=1.472;HaplotypeScore=89.0759;MLEAC=1;MLEAF=0.167;MQ=59.62;MQ0=0;MQRankSum=-0.129;QD=0.28;ReadPosRankSum=-1.532	GT:AD:DP:GQ:MLPSAC:MLPSAF:PL	0/0/0/0/0/1:166,7:173:75:1:0.167:75,0,133,2147483647,2147483647,2147483647,2147483647											GATK	1647	gi|460373491|ref|XP_004232552.1|	PREDICTED: adipocyte plasma membrane-associated protein-like [Solanum lycopersicum]	AT3G51440.1	Calcium-dependent phosphotriesterase superfamily protein		Calcium-dependent phosphotriesterase superfamily protein; FUNCTIONS IN: strictosidine synthase activity; INVOLVED IN: alkaloid biosynthetic process, biosynthetic process; LOCATED IN: endoplasmic reticulum; EXPRESSED IN: 19 plant structures; EXPRESSED DURING: 10 growth stages; CONTAINS InterPro DOMAIN/s: Strictosidine synthase, conserved region (InterPro:IPR018119), Strictosidine synthase (InterPr…
Sp1_comp329767_c0_seq4	719	.	G	A	773.9		AC=1;AF=0.167;AN=6;BaseQRankSum=-0.191;DP=178;Dels=0.00;FS=3.836;HaplotypeScore=34.2943;MLEAC=1;MLEAF=0.167;MQ=59.41;MQ0=1;MQRankSum=0.228;QD=4.35;ReadPosRankSum=0.505	GT:AD:DP:GQ:MLPSAC:MLPSAF:PL	0/0/0/0/0/1:147,30:177:41:1:0.167:800,0,41,151,2147483647,2147483647,2147483647											GATK	1647	gi|460373491|ref|XP_004232552.1|	PREDICTED: adipocyte plasma membrane-associated protein-like [Solanum lycopersicum]	AT3G51440.1	Calcium-dependent phosphotriesterase superfamily protein		Calcium-dependent phosphotriesterase superfamily protein; FUNCTIONS IN: strictosidine synthase activity; INVOLVED IN: alkaloid biosynthetic process, biosynthetic process; LOCATED IN: endoplasmic reticulum; EXPRESSED IN: 19 plant structures; EXPRESSED DURING: 10 growth stages; CONTAINS InterPro DOMAIN/s: Strictosidine synthase, conserved region (InterPro:IPR018119), Strictosidine synthase (InterPr…
Sp1_comp329767_c0_seq4	756	.	G	A	96.9		AC=1;AF=0.167;AN=6;BaseQRankSum=1.395;DP=179;Dels=0.00;FS=3.422;HaplotypeScore=37.5912;MLEAC=1;MLEAF=0.167;MQ=59.78;MQ0=1;MQRankSum=1.922;QD=0.54;ReadPosRankSum=-0.364	GT:AD:DP:GQ:MLPSAC:MLPSAF:PL	0/0/0/0/0/1:172,7:179:99:1:0.167:123,0,129,2147483647,2147483647,2147483647,2147483647											GATK	1647	gi|460373491|ref|XP_004232552.1|	PREDICTED: adipocyte plasma membrane-associated protein-like [Solanum lycopersicum]	AT3G51440.1	Calcium-dependent phosphotriesterase superfamily protein		Calcium-dependent phosphotriesterase superfamily protein; FUNCTIONS IN: strictosidine synthase activity; INVOLVED IN: alkaloid biosynthetic process, biosynthetic process; LOCATED IN: endoplasmic reticulum; EXPRESSED IN: 19 plant structures; EXPRESSED DURING: 10 growth stages; CONTAINS InterPro DOMAIN/s: Strictosidine synthase, conserved region (InterPro:IPR018119), Strictosidine synthase (InterPr…
Sp1_comp329767_c0_seq4	869	.	T	G	66.9		AC=1;AF=0.167;AN=6;BaseQRankSum=2.544;DP=181;Dels=0.00;FS=3.894;HaplotypeScore=8.9973;MLEAC=1;MLEAF=0.167;MQ=59.72;MQ0=0;MQRankSum=-0.180;QD=0.37;ReadPosRankSum=0.004	GT:AD:DP:GQ:MLPSAC:MLPSAF:PL	0/0/0/0/0/1:175,6:181:93:1:0.167:93,0,143,2147483647,2147483647,2147483647,2147483647											GATK	1647	gi|460373491|ref|XP_004232552.1|	PREDICTED: adipocyte plasma membrane-associated protein-like [Solanum lycopersicum]	AT3G51440.1	Calcium-dependent phosphotriesterase superfamily protein		Calcium-dependent phosphotriesterase superfamily protein; FUNCTIONS IN: strictosidine synthase activity; INVOLVED IN: alkaloid biosynthetic process, biosynthetic process; LOCATED IN: endoplasmic reticulum; EXPRESSED IN: 19 plant structures; EXPRESSED DURING: 10 growth stages; CONTAINS InterPro DOMAIN/s: Strictosidine synthase, conserved region (InterPro:IPR018119), Strictosidine synthase (InterPr…
Sp1_comp329767_c0_seq4	935	.	T	C	154.9		AC=1;AF=0.167;AN=6;BaseQRankSum=-1.152;DP=231;Dels=0.00;FS=0.000;HaplotypeScore=5.5890;MLEAC=1;MLEAF=0.167;MQ=59.52;MQ0=0;MQRankSum=-0.573;QD=0.67;ReadPosRankSum=-3.491	GT:AD:DP:GQ:MLPSAC:MLPSAF:PL	0/0/0/0/0/1:218,12:231:99:1:0.167:181,0,170,2147483647,2147483647,2147483647,2147483647											GATK	1647	gi|460373491|ref|XP_004232552.1|	PREDICTED: adipocyte plasma membrane-associated protein-like [Solanum lycopersicum]	AT3G51440.1	Calcium-dependent phosphotriesterase superfamily protein		Calcium-dependent phosphotriesterase superfamily protein; FUNCTIONS IN: strictosidine synthase activity; INVOLVED IN: alkaloid biosynthetic process, biosynthetic process; LOCATED IN: endoplasmic reticulum; EXPRESSED IN: 19 plant structures; EXPRESSED DURING: 10 growth stages; CONTAINS InterPro DOMAIN/s: Strictosidine synthase, conserved region (InterPro:IPR018119), Strictosidine synthase (InterPr…
Sp1_comp329768_c0_seq4	126	.	C	A	225	.	DP=43;VDB=0.0190;AF1=0.5;AC1=1;DP4=18,9,9,7;MQ=44;FQ=225;PV4=0.53,1,0.28,1	GT:PL:GQ	0/1:255,0,255:99	Sp1_comp329768_c0_seq4	126	.	C	A	466.62	PASS	AC=2;AF=0.333;AN=6;BaseQRankSum=1.096;DP=41;Dels=0.00;FS=1.345;HaplotypeScore=1.9997;MLEAC=2;MLEAF=0.333;MQ=60.00;MQ0=0;MQRankSum=-0.014;QD=11.38;ReadPosRankSum=0.771	GT:AD:DP:GQ:MLPSAC:MLPSAF:PL	0/0/0/0/1/1:26,15:41:8:2:0.333:492,17,0,8,36,101,2147483647	SG	290	No hit in this database		No hit in this database
Sp1_comp329768_c0_seq4	149	.	T	G	225	.	DP=36;VDB=0.0399;AF1=0.5;AC1=1;DP4=7,6,12,11;MQ=43;FQ=211;PV4=1,1,4.7e-05,1	GT:PL:GQ	0/1:255,0,238:99	Sp1_comp329768_c0_seq4	149	.	T	G	910.61	PASS	AC=4;AF=0.667;AN=6;BaseQRankSum=0.520;DP=36;Dels=0.00;FS=1.356;HaplotypeScore=0.0000;MLEAC=4;MLEAF=0.667;MQ=60.00;MQ0=0;MQRankSum=0.084;QD=25.29;ReadPosRankSum=0.856	GT:AD:DP:GQ:MLPSAC:MLPSAF:PL	0/0/1/1/1/1:12,24:36:9:4:0.667:936,97,36,9,0,13,414	SG	290	No hit in this database		No hit in this database
Sp1_comp329768_c0_seq4	157	.	T	A	159	.	DP=33;VDB=0.0399;AF1=0.5;AC1=1;DP4=4,6,11,12;MQ=43;FQ=153;PV4=0.72,5.8e-10,0.00017,1	GT:PL:GQ	0/1:189,0,180:99	Sp1_comp329768_c0_seq4	157	.	T	A	912.48	PASS	AC=4;AF=0.667;AN=6;BaseQRankSum=0.748;DP=33;Dels=0.00;FS=0.000;HaplotypeScore=0.0000;MLEAC=4;MLEAF=0.667;MQ=60.00;MQ0=0;MQRankSum=1.233;QD=27.65;ReadPosRankSum=0.182	GT:AD:DP:GQ:MLPSAC:MLPSAF:PL	0/0/1/1/1/1:9,24:33:4:4:0.667:937,109,45,14,0,4,288	SG	290	No hit in this database		No hit in this database
Sp1_comp329768_c0_seq4	231	.	C	T	225	.	DP=25;VDB=0.0190;AF1=0.5;AC1=1;DP4=5,7,5,7;MQ=44;FQ=199;PV4=1,1,1,1	GT:PL:GQ	0/1:255,0,226:99	Sp1_comp329768_c0_seq4	231	.	C	T	679.69	PASS	AC=3;AF=0.500;AN=6;BaseQRankSum=1.273;DP=40;Dels=0.00;FS=2.785;HaplotypeScore=1.9997;MLEAC=3;MLEAF=0.500;MQ=60.00;MQ0=0;MQRankSum=-0.948;QD=16.99;ReadPosRankSum=1.381	GT:AD:DP:GQ:MLPSAC:MLPSAF:PL	0/0/0/1/1/1:19,21:40:10:3:0.500:705,48,10,0,10,48,695	SG	290	No hit in this database		No hit in this database
Sp1_comp329768_c0_seq4	42	.	T	A	186	.	DP=22;VDB=0.0042;AF1=0.5;AC1=1;DP4=6,3,8,3;MQ=48;FQ=138;PV4=1,1,1,1	GT:PL:GQ	0/1:216,0,165:99	Sp1_comp329768_c0_seq4	42	.	T	A	555.14	PASS	AC=3;AF=0.500;AN=6;BaseQRankSum=1.577;DP=39;Dels=0.00;FS=4.688;HaplotypeScore=0.0000;MLEAC=3;MLEAF=0.500;MQ=59.41;MQ0=0;MQRankSum=-0.847;QD=14.23;ReadPosRankSum=-1.139	GT:AD:DP:GQ:MLPSAC:MLPSAF:PL	0/0/0/1/1/1:19,20:39:2:3:0.500:579,52,14,0,2,24,404	SG	290	No hit in this database		No hit in this database
Sp1_comp329768_c0_seq4	79	.	A	T	185	.	DP=38;VDB=0.0190;AF1=1;AC1=2;DP4=0,0,5,10;MQ=47;FQ=-72	GT:PL:GQ	1/1:218,45,0:87	Sp1_comp329768_c0_seq4	79	.	A	T	1196.92	PASS	AC=6;AF=1.00;AN=6;DP=35;Dels=0.00;FS=0.000;HaplotypeScore=0.0000;MLEAC=6;MLEAF=1.00;MQ=60.00;MQ0=0;QD=34.20	GT:AD:DP:GQ:MLPSAC:MLPSAF:PL	1/1/1/1/1/1:0,35:35:24:6:1.00:1223,233,143,90,53,24,0	SG	290	No hit in this database		No hit in this database
Sp1_comp329768_c0_seq4	254	.	T	G	506.29		AC=3;AF=0.500;AN=6;BaseQRankSum=2.764;DP=30;Dels=0.00;FS=5.469;HaplotypeScore=60.8900;MLEAC=3;MLEAF=0.500;MQ=59.75;MQ0=0;MQRankSum=-0.436;QD=16.88;ReadPosRankSum=0.229	GT:AD:DP:GQ:MLPSAC:MLPSAF:PL	0/0/0/1/1/1:14,16:30:6:3:0.500:531,40,9,0,6,33,488											GATK	290	No hit in this database		No hit in this database
Sp1_comp329768_c0_seq4	265	.	A	G	65.04		AC=1;AF=0.167;AN=6;BaseQRankSum=1.337;DP=30;Dels=0.00;FS=2.733;HaplotypeScore=64.8713;MLEAC=1;MLEAF=0.167;MQ=59.75;MQ0=0;MQRankSum=0.743;QD=2.17;ReadPosRankSum=1.486	GT:AD:DP:GQ:MLPSAC:MLPSAF:PL	0/0/0/0/0/1:27,3:30:15:1:0.167:91,0,15,41,81,2147483647,2147483647											GATK	290	No hit in this database		No hit in this database
Sp1_comp329768_c1_seq1	81	.	C	T	50	.	DP=17;VDB=0.0322;AF1=1;AC1=2;DP4=0,0,3,0;MQ=48;FQ=-36	GT:PL:GQ	1/1:82,9,0:16	Sp1_comp329768_c1_seq1	81	.	C	T	365.47	PASS	AC=6;AF=1.00;AN=6;DP=18;Dels=0.00;FS=0.000;HaplotypeScore=1.9991;MLEAC=6;MLEAF=1.00;MQ=56.59;MQ0=0;QD=20.30	GT:AD:DP:GQ:MLPSAC:MLPSAF:PL	1/1/1/1/1/1:0,18:18:9:6:1.00:391,86,52,33,19,9,0	SG	297	No hit in this database		No hit in this database
Sp1_comp329768_c1_seq1	188	.	G	C	264.03	PASS	AC=6;AF=1.00;AN=6;DP=13;Dels=0.00;FS=0.000;HaplotypeScore=1.6208;MLEAC=6;MLEAF=1.00;MQ=60.00;MQ0=0;QD=20.31	GT:AD:DP:GQ:MLPSAC:MLPSAF:PL	1/1/1/1/1/1:0,13:13:6:6:1.00:289,62,38,24,14,6,0											GATK	297	No hit in this database		No hit in this database
Sp1_comp329768_c1_seq1	189	.	G	A	42.45	LowQual	AC=2;AF=0.333;AN=6;BaseQRankSum=1.369;DP=13;Dels=0.00;FS=0.000;HaplotypeScore=0.8321;MLEAC=2;MLEAF=0.333;MQ=60.00;MQ0=0;MQRankSum=0.101;QD=3.27;ReadPosRankSum=0.377	GT:AD:DP:GQ:MLPSAC:MLPSAF:PL	0/0/0/0/1/1:7,6:13:2:2:0.333:65,3,0,2,9,24,201											GATK	297	No hit in this database		No hit in this database
Sp1_comp329768_c1_seq1	191	.	G	T	246.12	PASS	AC=6;AF=1.00;AN=6;DP=13;Dels=0.00;FS=0.000;HaplotypeScore=0.8321;MLEAC=6;MLEAF=1.00;MQ=60.00;MQ0=0;QD=18.93	GT:AD:DP:GQ:MLPSAC:MLPSAF:PL	1/1/1/1/1/1:0,13:13:6:6:1.00:271,54,33,21,12,6,0											GATK	297	No hit in this database		No hit in this database
Sp1_comp329768_c1_seq1	233	.	C	T	148.73	PASS	AC=2;AF=0.333;AN=6;BaseQRankSum=-1.134;DP=13;Dels=0.00;FS=0.000;HaplotypeScore=1.9996;MLEAC=2;MLEAF=0.333;MQ=60.00;MQ0=0;MQRankSum=0.529;QD=11.44;ReadPosRankSum=0.135	GT:AD:DP:GQ:MLPSAC:MLPSAF:PL	0/0/0/0/1/1:8,5:13:0:2:0.333:171,8,0,0,6,22,275											GATK	297	No hit in this database		No hit in this database
Sp1_comp329768_c1_seq1	71	.	C	T	39.75	LowQual	AC=2;AF=0.333;AN=6;BaseQRankSum=-0.354;DP=11;Dels=0.00;FS=0.000;HaplotypeScore=1.9991;MLEAC=2;MLEAF=0.333;MQ=54.31;MQ0=0;MQRankSum=0.825;QD=3.61;ReadPosRankSum=-1.296	GT:AD:DP:GQ:MLPSAC:MLPSAF:PL	0/0/0/0/1/1:9,2:11:1:2:0.333:62,1,0,3,9,22,188											GATK	297	No hit in this database		No hit in this database
Sp1_comp329769_c0_seq3	1259	.	C	T	90	.	DP=564;VDB=0.0380;AF1=0.5;AC1=1;DP4=172,197,83,100;MQ=48;FQ=93;PV4=0.79,3.3e-155,0.00031,1	GT:PL:GQ	0/1:120,0,255:99	Sp1_comp329769_c0_seq3	1259	.	C	T	2457.9	PASS	AC=2;AF=0.333;AN=6;BaseQRankSum=-2.338;DP=250;Dels=0.00;FS=3.832;HaplotypeScore=7.2259;MLEAC=2;MLEAF=0.333;MQ=59.51;MQ0=0;MQRankSum=-0.116;QD=9.83;ReadPosRankSum=-0.321	GT:AD:DP:GQ:MLPSAC:MLPSAF:PL	0/0/0/0/1/1:165,84:250:54:2:0.333:2484,84,0,54,226,2147483647,2147483647	SG	1875	gi|460365025|ref|XP_004228406.1|	PREDICTED: beta-glucosidase 40-like [Solanum lycopersicum]	AT1G26560.1	beta glucosidase 40		beta glucosidase 40 (BGLU40); FUNCTIONS IN: cation binding, hydrolase activity, hydrolyzing O-glycosyl compounds, catalytic activity; INVOLVED IN: carbohydrate metabolic process; LOCATED IN: apoplast, chloroplast; EXPRESSED IN: 23 plant structures; EXPRESSED DURING: 13 growth stages; CONTAINS InterPro DOMAIN/s: Glycoside hydrolase, family 1 (InterPro:IPR001360), Glycoside hydrolase, family 1, act…		OG1_2602
Sp1_comp329769_c0_seq3	1517	.	C	T	62	.	DP=524;VDB=0.0140;AF1=0.5;AC1=1;DP4=185,166,57,51;MQ=43;FQ=65;PV4=1,1.1e-18,9e-96,1	GT:PL:GQ	0/1:92,0,255:95	Sp1_comp329769_c0_seq3	1517	.	C	T	1591.95		AC=1;AF=0.167;AN=6;BaseQRankSum=-1.245;DP=250;Dels=0.00;FS=76.329;HaplotypeScore=64.2077;MLEAC=1;MLEAF=0.167;MQ=58.29;MQ0=0;MQRankSum=-3.450;QD=6.37;ReadPosRankSum=1.059	GT:AD:DP:GQ:MLPSAC:MLPSAF:PL	0/0/0/0/0/1:193,57:250:20:1:0.167:1618,0,20,158,2147483647,2147483647,2147483647	SG	1875	gi|460365025|ref|XP_004228406.1|	PREDICTED: beta-glucosidase 40-like [Solanum lycopersicum]	AT1G26560.1	beta glucosidase 40		beta glucosidase 40 (BGLU40); FUNCTIONS IN: cation binding, hydrolase activity, hydrolyzing O-glycosyl compounds, catalytic activity; INVOLVED IN: carbohydrate metabolic process; LOCATED IN: apoplast, chloroplast; EXPRESSED IN: 23 plant structures; EXPRESSED DURING: 13 growth stages; CONTAINS InterPro DOMAIN/s: Glycoside hydrolase, family 1 (InterPro:IPR001360), Glycoside hydrolase, family 1, act…		OG1_2602
Sp1_comp329769_c0_seq3	1585	.	A	G	153	.	DP=163;VDB=0.0033;AF1=0.5;AC1=1;DP4=22,21,28,21;MQ=46;FQ=156;PV4=0.68,0.0012,1,0.0059	GT:PL:GQ	0/1:183,0,196:99	Sp1_comp329769_c0_seq3	1585	.	A	G	7799.9		AC=5;AF=0.833;AN=6;BaseQRankSum=1.597;DP=244;Dels=0.00;FS=8.201;HaplotypeScore=37.5895;MLEAC=5;MLEAF=0.833;MQ=57.84;MQ0=0;MQRankSum=1.029;QD=31.97;ReadPosRankSum=3.818	GT:AD:DP:GQ:MLPSAC:MLPSAF:PL	0/1/1/1/1/1:38,206:244:88:5:0.833:7826,1146,581,274,88,0,1051	SG	1875	gi|460365025|ref|XP_004228406.1|	PREDICTED: beta-glucosidase 40-like [Solanum lycopersicum]	AT1G26560.1	beta glucosidase 40		beta glucosidase 40 (BGLU40); FUNCTIONS IN: cation binding, hydrolase activity, hydrolyzing O-glycosyl compounds, catalytic activity; INVOLVED IN: carbohydrate metabolic process; LOCATED IN: apoplast, chloroplast; EXPRESSED IN: 23 plant structures; EXPRESSED DURING: 13 growth stages; CONTAINS InterPro DOMAIN/s: Glycoside hydrolase, family 1 (InterPro:IPR001360), Glycoside hydrolase, family 1, act…		OG1_2602
Sp1_comp329769_c0_seq3	1625	.	A	G	82	.	DP=20;VDB=0.0008;AF1=0.5016;AC1=1;DP4=2,0,9,1;MQ=44;FQ=-6.18;PV4=1,0.02,0.13,1	GT:PL:GQ	0/1:112,0,22:25	Sp1_comp329769_c0_seq3	1625	.	A	G	840.04	PASS	AC=5;AF=0.833;AN=6;BaseQRankSum=-3.153;DP=176;Dels=0.00;FS=24.612;HaplotypeScore=3.1327;MLEAC=5;MLEAF=0.833;MQ=55.78;MQ0=1;MQRankSum=2.625;QD=4.77;ReadPosRankSum=7.701	GT:AD:DP:GQ:MLPSAC:MLPSAF:PL	0/1/1/1/1/1:152,24:176:15:5:0.833:866,140,75,39,15,0,38	SG	1875	gi|460365025|ref|XP_004228406.1|	PREDICTED: beta-glucosidase 40-like [Solanum lycopersicum]	AT1G26560.1	beta glucosidase 40		beta glucosidase 40 (BGLU40); FUNCTIONS IN: cation binding, hydrolase activity, hydrolyzing O-glycosyl compounds, catalytic activity; INVOLVED IN: carbohydrate metabolic process; LOCATED IN: apoplast, chloroplast; EXPRESSED IN: 23 plant structures; EXPRESSED DURING: 13 growth stages; CONTAINS InterPro DOMAIN/s: Glycoside hydrolase, family 1 (InterPro:IPR001360), Glycoside hydrolase, family 1, act…		OG1_2602
Sp1_comp329769_c0_seq3	1676	.	T	G	146	.	DP=65;VDB=0.0099;AF1=1;AC1=2;DP4=0,2,10,26;MQ=42;FQ=-78;PV4=1,7.3e-09,1,1	GT:PL:GQ	1/1:179,51,0:99	Sp1_comp329769_c0_seq3	1676	.	T	G	2085.9	PASS	AC=5;AF=0.833;AN=6;BaseQRankSum=0.505;DP=157;Dels=0.00;FS=21.963;HaplotypeScore=7.6522;MLEAC=5;MLEAF=0.833;MQ=59.99;MQ0=0;MQRankSum=-0.020;QD=13.29;ReadPosRankSum=2.363	GT:AD:DP:GQ:MLPSAC:MLPSAF:PL	0/1/1/1/1/1:40,117:157:39:5:0.833:2112,356,193,100,39,0,116	SG	1875	gi|460365025|ref|XP_004228406.1|	PREDICTED: beta-glucosidase 40-like [Solanum lycopersicum]	AT1G26560.1	beta glucosidase 40		beta glucosidase 40 (BGLU40); FUNCTIONS IN: cation binding, hydrolase activity, hydrolyzing O-glycosyl compounds, catalytic activity; INVOLVED IN: carbohydrate metabolic process; LOCATED IN: apoplast, chloroplast; EXPRESSED IN: 23 plant structures; EXPRESSED DURING: 13 growth stages; CONTAINS InterPro DOMAIN/s: Glycoside hydrolase, family 1 (InterPro:IPR001360), Glycoside hydrolase, family 1, act…		OG1_2602
Sp1_comp329769_c0_seq3	1687	.	G	A	222	.	DP=104;VDB=0.0118;AF1=1;AC1=2;DP4=0,5,29,67;MQ=44;FQ=-219;PV4=0.32,1.1e-11,1,1	GT:PL:GQ	1/1:255,192,0:99	Sp1_comp329769_c0_seq3	1687	.	G	A	3805.9	PASS	AC=5;AF=0.833;AN=6;BaseQRankSum=-0.615;DP=172;Dels=0.00;FS=10.481;HaplotypeScore=6.2554;MLEAC=5;MLEAF=0.833;MQ=59.96;MQ0=0;MQRankSum=-0.143;QD=22.13;ReadPosRankSum=-1.427	GT:AD:DP:GQ:MLPSAC:MLPSAF:PL	0/1/1/1/1/1:33,138:172:71:5:0.833:3832,629,342,179,71,0,179	SG	1875	gi|460365025|ref|XP_004228406.1|	PREDICTED: beta-glucosidase 40-like [Solanum lycopersicum]	AT1G26560.1	beta glucosidase 40		beta glucosidase 40 (BGLU40); FUNCTIONS IN: cation binding, hydrolase activity, hydrolyzing O-glycosyl compounds, catalytic activity; INVOLVED IN: carbohydrate metabolic process; LOCATED IN: apoplast, chloroplast; EXPRESSED IN: 23 plant structures; EXPRESSED DURING: 13 growth stages; CONTAINS InterPro DOMAIN/s: Glycoside hydrolase, family 1 (InterPro:IPR001360), Glycoside hydrolase, family 1, act…		OG1_2602
Sp1_comp329769_c0_seq3	1707	.	C	T	55.1	.	DP=105;VDB=0.0042;AF1=1;AC1=2;DP4=0,0,0,6;MQ=25;FQ=-45	GT:PL:GQ	1/1:88,18,0:33	Sp1_comp329769_c0_seq3	1707	.	C	T	378.79		AC=6;AF=1.00;AN=6;BaseQRankSum=0.909;DP=162;Dels=0.00;FS=10.132;HaplotypeScore=118.9208;MLEAC=6;MLEAF=1.00;MQ=55.70;MQ0=20;MQRankSum=-0.886;QD=2.34;ReadPosRankSum=0.441	GT:AD:DP:GQ:MLPSAC:MLPSAF:PL	1/1/1/1/1/1:148,14:162:7:6:1.00:404,70,43,27,16,7,0	SG	1875	gi|460365025|ref|XP_004228406.1|	PREDICTED: beta-glucosidase 40-like [Solanum lycopersicum]	AT1G26560.1	beta glucosidase 40		beta glucosidase 40 (BGLU40); FUNCTIONS IN: cation binding, hydrolase activity, hydrolyzing O-glycosyl compounds, catalytic activity; INVOLVED IN: carbohydrate metabolic process; LOCATED IN: apoplast, chloroplast; EXPRESSED IN: 23 plant structures; EXPRESSED DURING: 13 growth stages; CONTAINS InterPro DOMAIN/s: Glycoside hydrolase, family 1 (InterPro:IPR001360), Glycoside hydrolase, family 1, act…		OG1_2602
Sp1_comp329769_c0_seq3	1732	.	T	C	151	.	DP=92;VDB=0.0042;AF1=1;AC1=2;DP4=0,6,15,71;MQ=43;FQ=-181;PV4=0.58,2.2e-37,1,1	GT:PL:GQ	1/1:184,154,0:99	Sp1_comp329769_c0_seq3	1732	.	T	C	3911.9	PASS	AC=5;AF=0.833;AN=6;BaseQRankSum=0.921;DP=104;Dels=0.00;FS=4.552;HaplotypeScore=1.9994;MLEAC=5;MLEAF=0.833;MQ=59.95;MQ0=0;MQRankSum=0.094;QD=30.86;ReadPosRankSum=0.028	GT:AD:DP:GQ:MLPSAC:MLPSAF:PL	0/1/1/1/1/1:10,94:104:60:5:0.833:3938,580,310,159,60,0,279	SG	1875	gi|460365025|ref|XP_004228406.1|	PREDICTED: beta-glucosidase 40-like [Solanum lycopersicum]	AT1G26560.1	beta glucosidase 40		beta glucosidase 40 (BGLU40); FUNCTIONS IN: cation binding, hydrolase activity, hydrolyzing O-glycosyl compounds, catalytic activity; INVOLVED IN: carbohydrate metabolic process; LOCATED IN: apoplast, chloroplast; EXPRESSED IN: 23 plant structures; EXPRESSED DURING: 13 growth stages; CONTAINS InterPro DOMAIN/s: Glycoside hydrolase, family 1 (InterPro:IPR001360), Glycoside hydrolase, family 1, act…		OG1_2602
Sp1_comp329769_c0_seq3	1790	.	A	C	35.5	.	DP=4;VDB=0.0110;AF1=1;AC1=2;DP4=0,0,0,4;MQ=45;FQ=-39	GT:PL:GQ	1/1:68,12,0:21	Sp1_comp329769_c0_seq3	1790	.	A	C	231.06	PASS	AC=5;AF=0.833;AN=6;BaseQRankSum=0.742;DP=7;Dels=0.00;FS=0.000;HaplotypeScore=0.0000;MLEAC=5;MLEAF=0.833;MQ=60.00;MQ0=0;MQRankSum=-0.742;QD=33.01;ReadPosRankSum=0.742	GT:AD:DP:GQ:MLPSAC:MLPSAF:PL	0/1/1/1/1/1:1,6:7:3:5:0.833:255,35,18,9,3,0,32	SG	1875	gi|460365025|ref|XP_004228406.1|	PREDICTED: beta-glucosidase 40-like [Solanum lycopersicum]	AT1G26560.1	beta glucosidase 40		beta glucosidase 40 (BGLU40); FUNCTIONS IN: cation binding, hydrolase activity, hydrolyzing O-glycosyl compounds, catalytic activity; INVOLVED IN: carbohydrate metabolic process; LOCATED IN: apoplast, chloroplast; EXPRESSED IN: 23 plant structures; EXPRESSED DURING: 13 growth stages; CONTAINS InterPro DOMAIN/s: Glycoside hydrolase, family 1 (InterPro:IPR001360), Glycoside hydrolase, family 1, act…		OG1_2602
Sp1_comp329769_c0_seq3	314	.	T	C	134	.	DP=139;VDB=0.0392;AF1=0.5;AC1=1;DP4=64,33,25,9;MQ=42;FQ=137;PV4=0.52,1,1.7e-16,1	GT:PL:GQ	0/1:164,0,255:99	Sp1_comp329769_c0_seq3	314	.	T	C	1117.92		AC=2;AF=0.333;AN=6;BaseQRankSum=1.655;DP=249;Dels=0.00;FS=3.623;HaplotypeScore=26.4658;MLEAC=2;MLEAF=0.333;MQ=59.51;MQ0=0;MQRankSum=2.037;QD=4.49;ReadPosRankSum=0.529	GT:AD:DP:GQ:MLPSAC:MLPSAF:PL	0/0/0/0/1/1:184,65:249:23:2:0.333:1144,23,0,41,138,2147483647,2147483647	SG	1875	gi|460365025|ref|XP_004228406.1|	PREDICTED: beta-glucosidase 40-like [Solanum lycopersicum]	AT1G26560.1	beta glucosidase 40		beta glucosidase 40 (BGLU40); FUNCTIONS IN: cation binding, hydrolase activity, hydrolyzing O-glycosyl compounds, catalytic activity; INVOLVED IN: carbohydrate metabolic process; LOCATED IN: apoplast, chloroplast; EXPRESSED IN: 23 plant structures; EXPRESSED DURING: 13 growth stages; CONTAINS InterPro DOMAIN/s: Glycoside hydrolase, family 1 (InterPro:IPR001360), Glycoside hydrolase, family 1, act…		OG1_2602
Sp1_comp329769_c0_seq3	348	.	G	A	225	.	DP=198;VDB=0.0298;AF1=0.5;AC1=1;DP4=24,22,20,17;MQ=43;FQ=225;PV4=1,0.41,1,0.2	GT:PL:GQ	0/1:255,0,255:99	Sp1_comp329769_c0_seq3	348	.	G	A	857.17		AC=2;AF=0.333;AN=6;BaseQRankSum=-0.242;DP=224;Dels=0.00;FS=0.636;HaplotypeScore=212.4438;MLEAC=2;MLEAF=0.333;MQ=60.00;MQ0=0;MQRankSum=-1.198;QD=3.83;ReadPosRankSum=-1.266	GT:AD:DP:GQ:MLPSAC:MLPSAF:PL	0/0/0/0/1/1:181,42:224:12:2:0.333:883,12,0,42,135,2147483647,2147483647	SG	1875	gi|460365025|ref|XP_004228406.1|	PREDICTED: beta-glucosidase 40-like [Solanum lycopersicum]	AT1G26560.1	beta glucosidase 40		beta glucosidase 40 (BGLU40); FUNCTIONS IN: cation binding, hydrolase activity, hydrolyzing O-glycosyl compounds, catalytic activity; INVOLVED IN: carbohydrate metabolic process; LOCATED IN: apoplast, chloroplast; EXPRESSED IN: 23 plant structures; EXPRESSED DURING: 13 growth stages; CONTAINS InterPro DOMAIN/s: Glycoside hydrolase, family 1 (InterPro:IPR001360), Glycoside hydrolase, family 1, act…		OG1_2602
Sp1_comp329769_c0_seq3	548	.	G	A	100	.	DP=381;VDB=0.0392;AF1=0.5;AC1=1;DP4=62,49,137,128;MQ=48;FQ=103;PV4=0.5,3.7e-128,0.025,1	GT:PL:GQ	0/1:130,0,232:99	Sp1_comp329769_c0_seq3	548	.	G	A	5884.9	PASS	AC=4;AF=0.667;AN=6;BaseQRankSum=-0.527;DP=250;Dels=0.00;FS=12.303;HaplotypeScore=11.5192;MLEAC=4;MLEAF=0.667;MQ=59.83;MQ0=0;MQRankSum=1.210;QD=23.54;ReadPosRankSum=0.149	GT:AD:DP:GQ:MLPSAC:MLPSAF:PL	0/0/1/1/1/1:84,166:250:53:4:0.667:5911,613,226,53,0,89,2147483647	SG	1875	gi|460365025|ref|XP_004228406.1|	PREDICTED: beta-glucosidase 40-like [Solanum lycopersicum]	AT1G26560.1	beta glucosidase 40		beta glucosidase 40 (BGLU40); FUNCTIONS IN: cation binding, hydrolase activity, hydrolyzing O-glycosyl compounds, catalytic activity; INVOLVED IN: carbohydrate metabolic process; LOCATED IN: apoplast, chloroplast; EXPRESSED IN: 23 plant structures; EXPRESSED DURING: 13 growth stages; CONTAINS InterPro DOMAIN/s: Glycoside hydrolase, family 1 (InterPro:IPR001360), Glycoside hydrolase, family 1, act…		OG1_2602
Sp1_comp329769_c0_seq3	69	.	C	G	89	.	DP=49;VDB=0.0014;AF1=0.5;AC1=1;DP4=14,22,12,1;MQ=49;FQ=92;PV4=0.001,0.0034,1,0.22	GT:PL:GQ	0/1:119,0,255:99	Sp1_comp329769_c0_seq3	69	.	C	G	428.11	PASS	AC=2;AF=0.333;AN=6;BaseQRankSum=-1.167;DP=116;Dels=0.00;FS=4.143;HaplotypeScore=12.9960;MLEAC=2;MLEAF=0.333;MQ=60.00;MQ0=0;MQRankSum=1.354;QD=3.69;ReadPosRankSum=-0.693	GT:AD:DP:GQ:MLPSAC:MLPSAF:PL	0/0/0/0/1/1:85,31:116:5:2:0.333:453,5,0,23,72,2147483647,2147483647	SG	1875	gi|460365025|ref|XP_004228406.1|	PREDICTED: beta-glucosidase 40-like [Solanum lycopersicum]	AT1G26560.1	beta glucosidase 40		beta glucosidase 40 (BGLU40); FUNCTIONS IN: cation binding, hydrolase activity, hydrolyzing O-glycosyl compounds, catalytic activity; INVOLVED IN: carbohydrate metabolic process; LOCATED IN: apoplast, chloroplast; EXPRESSED IN: 23 plant structures; EXPRESSED DURING: 13 growth stages; CONTAINS InterPro DOMAIN/s: Glycoside hydrolase, family 1 (InterPro:IPR001360), Glycoside hydrolase, family 1, act…		OG1_2602
Sp1_comp329769_c0_seq3	1004	.	A	G	1034.9	PASS	AC=1;AF=0.167;AN=6;BaseQRankSum=0.499;DP=250;Dels=0.00;FS=0.616;HaplotypeScore=9.3354;MLEAC=1;MLEAF=0.167;MQ=59.82;MQ0=1;MQRankSum=1.512;QD=4.14;ReadPosRankSum=-1.238	GT:AD:DP:GQ:MLPSAC:MLPSAF:PL	0/0/0/0/0/1:206,44:250:76:1:0.167:1061,0,76,2147483647,2147483647,2147483647,2147483647											GATK	1875	gi|460365025|ref|XP_004228406.1|	PREDICTED: beta-glucosidase 40-like [Solanum lycopersicum]	AT1G26560.1	beta glucosidase 40		beta glucosidase 40 (BGLU40); FUNCTIONS IN: cation binding, hydrolase activity, hydrolyzing O-glycosyl compounds, catalytic activity; INVOLVED IN: carbohydrate metabolic process; LOCATED IN: apoplast, chloroplast; EXPRESSED IN: 23 plant structures; EXPRESSED DURING: 13 growth stages; CONTAINS InterPro DOMAIN/s: Glycoside hydrolase, family 1 (InterPro:IPR001360), Glycoside hydrolase, family 1, act…		OG1_2602
Sp1_comp329769_c0_seq3	1216	.	C	G	275.9		AC=1;AF=0.167;AN=6;BaseQRankSum=-0.340;DP=237;Dels=0.00;FS=0.000;HaplotypeScore=29.4680;MLEAC=1;MLEAF=0.167;MQ=59.75;MQ0=0;MQRankSum=0.312;QD=1.16;ReadPosRankSum=1.902	GT:AD:DP:GQ:MLPSAC:MLPSAF:PL	0/0/0/0/0/1:222,15:237:99:1:0.167:302,0,132,2147483647,2147483647,2147483647,2147483647											GATK	1875	gi|460365025|ref|XP_004228406.1|	PREDICTED: beta-glucosidase 40-like [Solanum lycopersicum]	AT1G26560.1	beta glucosidase 40		beta glucosidase 40 (BGLU40); FUNCTIONS IN: cation binding, hydrolase activity, hydrolyzing O-glycosyl compounds, catalytic activity; INVOLVED IN: carbohydrate metabolic process; LOCATED IN: apoplast, chloroplast; EXPRESSED IN: 23 plant structures; EXPRESSED DURING: 13 growth stages; CONTAINS InterPro DOMAIN/s: Glycoside hydrolase, family 1 (InterPro:IPR001360), Glycoside hydrolase, family 1, act…		OG1_2602
Sp1_comp329769_c0_seq3	1271	.	C	T	181.9		AC=1;AF=0.167;AN=6;BaseQRankSum=1.077;DP=250;Dels=0.00;FS=6.512;HaplotypeScore=18.6784;MLEAC=1;MLEAF=0.167;MQ=59.75;MQ0=0;MQRankSum=0.345;QD=0.73;ReadPosRankSum=0.893	GT:AD:DP:GQ:MLPSAC:MLPSAF:PL	0/0/0/0/0/1:239,11:250:99:1:0.167:208,0,187,2147483647,2147483647,2147483647,2147483647											GATK	1875	gi|460365025|ref|XP_004228406.1|	PREDICTED: beta-glucosidase 40-like [Solanum lycopersicum]	AT1G26560.1	beta glucosidase 40		beta glucosidase 40 (BGLU40); FUNCTIONS IN: cation binding, hydrolase activity, hydrolyzing O-glycosyl compounds, catalytic activity; INVOLVED IN: carbohydrate metabolic process; LOCATED IN: apoplast, chloroplast; EXPRESSED IN: 23 plant structures; EXPRESSED DURING: 13 growth stages; CONTAINS InterPro DOMAIN/s: Glycoside hydrolase, family 1 (InterPro:IPR001360), Glycoside hydrolase, family 1, act…		OG1_2602
Sp1_comp329769_c0_seq3	1278	.	G	A	1927.97		AC=2;AF=0.333;AN=6;BaseQRankSum=-0.049;DP=250;Dels=0.00;FS=1.780;HaplotypeScore=46.9132;MLEAC=2;MLEAF=0.333;MQ=59.83;MQ0=0;MQRankSum=-0.790;QD=7.71;ReadPosRankSum=0.847	GT:AD:DP:GQ:MLPSAC:MLPSAF:PL	0/0/0/0/1/1:186,64:250:18:2:0.333:1954,18,0,110,2147483647,2147483647,2147483647											GATK	1875	gi|460365025|ref|XP_004228406.1|	PREDICTED: beta-glucosidase 40-like [Solanum lycopersicum]	AT1G26560.1	beta glucosidase 40		beta glucosidase 40 (BGLU40); FUNCTIONS IN: cation binding, hydrolase activity, hydrolyzing O-glycosyl compounds, catalytic activity; INVOLVED IN: carbohydrate metabolic process; LOCATED IN: apoplast, chloroplast; EXPRESSED IN: 23 plant structures; EXPRESSED DURING: 13 growth stages; CONTAINS InterPro DOMAIN/s: Glycoside hydrolase, family 1 (InterPro:IPR001360), Glycoside hydrolase, family 1, act…		OG1_2602
Sp1_comp329769_c0_seq3	1283	.	A	T	563.9		AC=1;AF=0.167;AN=6;BaseQRankSum=1.528;DP=249;Dels=0.00;FS=0.000;HaplotypeScore=61.5741;MLEAC=1;MLEAF=0.167;MQ=59.83;MQ0=0;MQRankSum=2.390;QD=2.26;ReadPosRankSum=-1.072	GT:AD:DP:GQ:MLPSAC:MLPSAF:PL	0/0/0/0/0/1:221,26:249:99:1:0.167:590,0,136,2147483647,2147483647,2147483647,2147483647											GATK	1875	gi|460365025|ref|XP_004228406.1|	PREDICTED: beta-glucosidase 40-like [Solanum lycopersicum]	AT1G26560.1	beta glucosidase 40		beta glucosidase 40 (BGLU40); FUNCTIONS IN: cation binding, hydrolase activity, hydrolyzing O-glycosyl compounds, catalytic activity; INVOLVED IN: carbohydrate metabolic process; LOCATED IN: apoplast, chloroplast; EXPRESSED IN: 23 plant structures; EXPRESSED DURING: 13 growth stages; CONTAINS InterPro DOMAIN/s: Glycoside hydrolase, family 1 (InterPro:IPR001360), Glycoside hydrolase, family 1, act…		OG1_2602
Sp1_comp329769_c0_seq3	1289	.	G	A	504.9		AC=1;AF=0.167;AN=6;BaseQRankSum=1.847;DP=250;Dels=0.00;FS=2.830;HaplotypeScore=45.6034;MLEAC=1;MLEAF=0.167;MQ=59.83;MQ0=0;MQRankSum=-0.098;QD=2.02;ReadPosRankSum=-1.372	GT:AD:DP:GQ:MLPSAC:MLPSAF:PL	0/0/0/0/0/1:224,25:250:99:1:0.167:531,0,134,2147483647,2147483647,2147483647,2147483647											GATK	1875	gi|460365025|ref|XP_004228406.1|	PREDICTED: beta-glucosidase 40-like [Solanum lycopersicum]	AT1G26560.1	beta glucosidase 40		beta glucosidase 40 (BGLU40); FUNCTIONS IN: cation binding, hydrolase activity, hydrolyzing O-glycosyl compounds, catalytic activity; INVOLVED IN: carbohydrate metabolic process; LOCATED IN: apoplast, chloroplast; EXPRESSED IN: 23 plant structures; EXPRESSED DURING: 13 growth stages; CONTAINS InterPro DOMAIN/s: Glycoside hydrolase, family 1 (InterPro:IPR001360), Glycoside hydrolase, family 1, act…		OG1_2602
Sp1_comp329769_c0_seq3	1294	.	C	A	34.9	LowQual;	AC=1;AF=0.167;AN=6;BaseQRankSum=1.358;DP=250;Dels=0.00;FS=6.125;HaplotypeScore=44.9409;MLEAC=1;MLEAF=0.167;MQ=60.00;MQ0=0;MQRankSum=-1.037;QD=0.14;ReadPosRankSum=0.347	GT:AD:DP:GQ:MLPSAC:MLPSAF:PL	0/0/0/0/0/1:243,7:250:61:1:0.167:61,0,203,2147483647,2147483647,2147483647,2147483647											GATK	1875	gi|460365025|ref|XP_004228406.1|	PREDICTED: beta-glucosidase 40-like [Solanum lycopersicum]	AT1G26560.1	beta glucosidase 40		beta glucosidase 40 (BGLU40); FUNCTIONS IN: cation binding, hydrolase activity, hydrolyzing O-glycosyl compounds, catalytic activity; INVOLVED IN: carbohydrate metabolic process; LOCATED IN: apoplast, chloroplast; EXPRESSED IN: 23 plant structures; EXPRESSED DURING: 13 growth stages; CONTAINS InterPro DOMAIN/s: Glycoside hydrolase, family 1 (InterPro:IPR001360), Glycoside hydrolase, family 1, act…		OG1_2602
Sp1_comp329769_c0_seq3	1496	.	T	G	803.9		AC=1;AF=0.167;AN=6;BaseQRankSum=2.512;DP=249;Dels=0.00;FS=11.043;HaplotypeScore=81.7651;MLEAC=1;MLEAF=0.167;MQ=59.67;MQ0=0;MQRankSum=0.110;QD=3.23;ReadPosRankSum=0.797	GT:AD:DP:GQ:MLPSAC:MLPSAF:PL	0/0/0/0/0/1:218,30:249:99:1:0.167:830,0,120,2147483647,2147483647,2147483647,2147483647											GATK	1875	gi|460365025|ref|XP_004228406.1|	PREDICTED: beta-glucosidase 40-like [Solanum lycopersicum]	AT1G26560.1	beta glucosidase 40		beta glucosidase 40 (BGLU40); FUNCTIONS IN: cation binding, hydrolase activity, hydrolyzing O-glycosyl compounds, catalytic activity; INVOLVED IN: carbohydrate metabolic process; LOCATED IN: apoplast, chloroplast; EXPRESSED IN: 23 plant structures; EXPRESSED DURING: 13 growth stages; CONTAINS InterPro DOMAIN/s: Glycoside hydrolase, family 1 (InterPro:IPR001360), Glycoside hydrolase, family 1, act…		OG1_2602
Sp1_comp329769_c0_seq3	1515	.	A	G	745.9		AC=1;AF=0.167;AN=6;BaseQRankSum=1.575;DP=250;Dels=0.00;FS=42.664;HaplotypeScore=34.5787;MLEAC=1;MLEAF=0.167;MQ=58.28;MQ0=0;MQRankSum=-0.174;QD=2.98;ReadPosRankSum=1.585	GT:AD:DP:GQ:MLPSAC:MLPSAF:PL	0/0/0/0/0/1:218,32:250:99:1:0.167:772,0,120,2147483647,2147483647,2147483647,2147483647											GATK	1875	gi|460365025|ref|XP_004228406.1|	PREDICTED: beta-glucosidase 40-like [Solanum lycopersicum]	AT1G26560.1	beta glucosidase 40		beta glucosidase 40 (BGLU40); FUNCTIONS IN: cation binding, hydrolase activity, hydrolyzing O-glycosyl compounds, catalytic activity; INVOLVED IN: carbohydrate metabolic process; LOCATED IN: apoplast, chloroplast; EXPRESSED IN: 23 plant structures; EXPRESSED DURING: 13 growth stages; CONTAINS InterPro DOMAIN/s: Glycoside hydrolase, family 1 (InterPro:IPR001360), Glycoside hydrolase, family 1, act…		OG1_2602
Sp1_comp329769_c0_seq3	1523	.	A	C	393.9		AC=1;AF=0.167;AN=6;BaseQRankSum=2.723;DP=250;Dels=0.00;FS=17.026;HaplotypeScore=51.2132;MLEAC=1;MLEAF=0.167;MQ=58.43;MQ0=0;MQRankSum=-0.320;QD=1.58;ReadPosRankSum=2.694	GT:AD:DP:GQ:MLPSAC:MLPSAF:PL	0/0/0/0/0/1:224,22:250:99:1:0.167:420,0,152,2147483647,2147483647,2147483647,2147483647											GATK	1875	gi|460365025|ref|XP_004228406.1|	PREDICTED: beta-glucosidase 40-like [Solanum lycopersicum]	AT1G26560.1	beta glucosidase 40		beta glucosidase 40 (BGLU40); FUNCTIONS IN: cation binding, hydrolase activity, hydrolyzing O-glycosyl compounds, catalytic activity; INVOLVED IN: carbohydrate metabolic process; LOCATED IN: apoplast, chloroplast; EXPRESSED IN: 23 plant structures; EXPRESSED DURING: 13 growth stages; CONTAINS InterPro DOMAIN/s: Glycoside hydrolase, family 1 (InterPro:IPR001360), Glycoside hydrolase, family 1, act…		OG1_2602
Sp1_comp329769_c0_seq3	1582	.	C	A	592.9		AC=1;AF=0.167;AN=6;BaseQRankSum=-1.091;DP=245;Dels=0.00;FS=18.724;HaplotypeScore=60.1173;MLEAC=1;MLEAF=0.167;MQ=57.92;MQ0=0;MQRankSum=1.097;QD=2.42;ReadPosRankSum=-1.134	GT:AD:DP:GQ:MLPSAC:MLPSAF:PL	0/0/0/0/0/1:216,28:244:99:1:0.167:619,0,123,2147483647,2147483647,2147483647,2147483647											GATK	1875	gi|460365025|ref|XP_004228406.1|	PREDICTED: beta-glucosidase 40-like [Solanum lycopersicum]	AT1G26560.1	beta glucosidase 40		beta glucosidase 40 (BGLU40); FUNCTIONS IN: cation binding, hydrolase activity, hydrolyzing O-glycosyl compounds, catalytic activity; INVOLVED IN: carbohydrate metabolic process; LOCATED IN: apoplast, chloroplast; EXPRESSED IN: 23 plant structures; EXPRESSED DURING: 13 growth stages; CONTAINS InterPro DOMAIN/s: Glycoside hydrolase, family 1 (InterPro:IPR001360), Glycoside hydrolase, family 1, act…		OG1_2602
Sp1_comp329769_c0_seq3	1617	.	C	T	514.04	PASS	AC=6;AF=1.00;AN=6;DP=36;Dels=0.00;FS=0.000;HaplotypeScore=0.7340;MLEAC=6;MLEAF=1.00;MQ=59.26;MQ0=0;QD=14.28	GT:AD:DP:GQ:MLPSAC:MLPSAF:PL	1/1/1/1/1/1:0,36:36:15:6:1.00:540,147,90,57,33,15,0											GATK	1875	gi|460365025|ref|XP_004228406.1|	PREDICTED: beta-glucosidase 40-like [Solanum lycopersicum]	AT1G26560.1	beta glucosidase 40		beta glucosidase 40 (BGLU40); FUNCTIONS IN: cation binding, hydrolase activity, hydrolyzing O-glycosyl compounds, catalytic activity; INVOLVED IN: carbohydrate metabolic process; LOCATED IN: apoplast, chloroplast; EXPRESSED IN: 23 plant structures; EXPRESSED DURING: 13 growth stages; CONTAINS InterPro DOMAIN/s: Glycoside hydrolase, family 1 (InterPro:IPR001360), Glycoside hydrolase, family 1, act…		OG1_2602
Sp1_comp329769_c0_seq3	1618	.	C	T	507.04	PASS	AC=6;AF=1.00;AN=6;DP=35;Dels=0.00;FS=0.000;HaplotypeScore=1.4679;MLEAC=6;MLEAF=1.00;MQ=59.24;MQ0=0;QD=14.49	GT:AD:DP:GQ:MLPSAC:MLPSAF:PL	1/1/1/1/1/1:0,35:35:15:6:1.00:533,147,90,57,33,15,0											GATK	1875	gi|460365025|ref|XP_004228406.1|	PREDICTED: beta-glucosidase 40-like [Solanum lycopersicum]	AT1G26560.1	beta glucosidase 40		beta glucosidase 40 (BGLU40); FUNCTIONS IN: cation binding, hydrolase activity, hydrolyzing O-glycosyl compounds, catalytic activity; INVOLVED IN: carbohydrate metabolic process; LOCATED IN: apoplast, chloroplast; EXPRESSED IN: 23 plant structures; EXPRESSED DURING: 13 growth stages; CONTAINS InterPro DOMAIN/s: Glycoside hydrolase, family 1 (InterPro:IPR001360), Glycoside hydrolase, family 1, act…		OG1_2602
Sp1_comp329769_c0_seq3	1690	.	C	T	191.9		AC=1;AF=0.167;AN=6;BaseQRankSum=1.743;DP=170;Dels=0.00;FS=13.005;HaplotypeScore=6.2554;MLEAC=1;MLEAF=0.167;MQ=59.96;MQ0=0;MQRankSum=1.192;QD=1.13;ReadPosRankSum=0.927	GT:AD:DP:GQ:MLPSAC:MLPSAF:PL	0/0/0/0/0/1:137,31:170:68:1:0.167:218,0,68,2147483647,2147483647,2147483647,2147483647											GATK	1875	gi|460365025|ref|XP_004228406.1|	PREDICTED: beta-glucosidase 40-like [Solanum lycopersicum]	AT1G26560.1	beta glucosidase 40		beta glucosidase 40 (BGLU40); FUNCTIONS IN: cation binding, hydrolase activity, hydrolyzing O-glycosyl compounds, catalytic activity; INVOLVED IN: carbohydrate metabolic process; LOCATED IN: apoplast, chloroplast; EXPRESSED IN: 23 plant structures; EXPRESSED DURING: 13 growth stages; CONTAINS InterPro DOMAIN/s: Glycoside hydrolase, family 1 (InterPro:IPR001360), Glycoside hydrolase, family 1, act…		OG1_2602
Sp1_comp329769_c0_seq3	1740	.	G	A	215.9	PASS	AC=1;AF=0.167;AN=6;BaseQRankSum=0.084;DP=100;Dels=0.00;FS=4.529;HaplotypeScore=2.9991;MLEAC=1;MLEAF=0.167;MQ=59.94;MQ0=0;MQRankSum=0.867;QD=2.16;ReadPosRankSum=0.361	GT:AD:DP:GQ:MLPSAC:MLPSAF:PL	0/0/0/0/0/1:91,9:100:60:1:0.167:242,0,60,2147483647,2147483647,2147483647,2147483647											GATK	1875	gi|460365025|ref|XP_004228406.1|	PREDICTED: beta-glucosidase 40-like [Solanum lycopersicum]	AT1G26560.1	beta glucosidase 40		beta glucosidase 40 (BGLU40); FUNCTIONS IN: cation binding, hydrolase activity, hydrolyzing O-glycosyl compounds, catalytic activity; INVOLVED IN: carbohydrate metabolic process; LOCATED IN: apoplast, chloroplast; EXPRESSED IN: 23 plant structures; EXPRESSED DURING: 13 growth stages; CONTAINS InterPro DOMAIN/s: Glycoside hydrolase, family 1 (InterPro:IPR001360), Glycoside hydrolase, family 1, act…		OG1_2602
Sp1_comp329769_c0_seq3	1747	.	A	G	2129.9	PASS	AC=5;AF=0.833;AN=6;BaseQRankSum=-0.905;DP=90;Dels=0.00;FS=2.295;HaplotypeScore=3.7878;MLEAC=5;MLEAF=0.833;MQ=59.94;MQ0=0;MQRankSum=1.008;QD=23.67;ReadPosRankSum=-0.225	GT:AD:DP:GQ:MLPSAC:MLPSAF:PL	0/1/1/1/1/1:10,80:90:46:5:0.833:2156,480,253,127,46,0,301											GATK	1875	gi|460365025|ref|XP_004228406.1|	PREDICTED: beta-glucosidase 40-like [Solanum lycopersicum]	AT1G26560.1	beta glucosidase 40		beta glucosidase 40 (BGLU40); FUNCTIONS IN: cation binding, hydrolase activity, hydrolyzing O-glycosyl compounds, catalytic activity; INVOLVED IN: carbohydrate metabolic process; LOCATED IN: apoplast, chloroplast; EXPRESSED IN: 23 plant structures; EXPRESSED DURING: 13 growth stages; CONTAINS InterPro DOMAIN/s: Glycoside hydrolase, family 1 (InterPro:IPR001360), Glycoside hydrolase, family 1, act…		OG1_2602
Sp1_comp329769_c0_seq3	323	.	A	T	822.42		AC=1;AF=0.167;AN=6;BaseQRankSum=0.789;DP=250;Dels=0.00;FS=2.101;HaplotypeScore=21.4332;MLEAC=1;MLEAF=0.167;MQ=59.98;MQ0=0;MQRankSum=-0.872;QD=3.29;ReadPosRankSum=-1.117	GT:AD:DP:GQ:MLPSAC:MLPSAF:PL	0/0/0/0/0/1:199,50:250:9:1:0.167:848,0,9,78,2147483647,2147483647,2147483647											GATK	1875	gi|460365025|ref|XP_004228406.1|	PREDICTED: beta-glucosidase 40-like [Solanum lycopersicum]	AT1G26560.1	beta glucosidase 40		beta glucosidase 40 (BGLU40); FUNCTIONS IN: cation binding, hydrolase activity, hydrolyzing O-glycosyl compounds, catalytic activity; INVOLVED IN: carbohydrate metabolic process; LOCATED IN: apoplast, chloroplast; EXPRESSED IN: 23 plant structures; EXPRESSED DURING: 13 growth stages; CONTAINS InterPro DOMAIN/s: Glycoside hydrolase, family 1 (InterPro:IPR001360), Glycoside hydrolase, family 1, act…		OG1_2602
Sp1_comp329769_c0_seq3	500	.	T	C	498.9	PASS	AC=1;AF=0.167;AN=6;BaseQRankSum=2.734;DP=250;Dels=0.00;FS=0.000;HaplotypeScore=12.2712;MLEAC=1;MLEAF=0.167;MQ=59.85;MQ0=0;MQRankSum=0.191;QD=2.00;ReadPosRankSum=0.471	GT:AD:DP:GQ:MLPSAC:MLPSAF:PL	0/0/0/0/0/1:227,21:250:99:1:0.167:525,0,129,2147483647,2147483647,2147483647,2147483647											GATK	1875	gi|460365025|ref|XP_004228406.1|	PREDICTED: beta-glucosidase 40-like [Solanum lycopersicum]	AT1G26560.1	beta glucosidase 40		beta glucosidase 40 (BGLU40); FUNCTIONS IN: cation binding, hydrolase activity, hydrolyzing O-glycosyl compounds, catalytic activity; INVOLVED IN: carbohydrate metabolic process; LOCATED IN: apoplast, chloroplast; EXPRESSED IN: 23 plant structures; EXPRESSED DURING: 13 growth stages; CONTAINS InterPro DOMAIN/s: Glycoside hydrolase, family 1 (InterPro:IPR001360), Glycoside hydrolase, family 1, act…		OG1_2602
Sp1_comp329769_c0_seq3	570	.	C	A	37.9	LowQual;	AC=1;AF=0.167;AN=6;BaseQRankSum=0.255;DP=249;Dels=0.00;FS=0.000;HaplotypeScore=13.2262;MLEAC=1;MLEAF=0.167;MQ=59.72;MQ0=0;MQRankSum=0.185;QD=0.15;ReadPosRankSum=-0.647	GT:AD:DP:GQ:MLPSAC:MLPSAF:PL	0/0/0/0/0/1:242,7:249:64:1:0.167:64,0,194,2147483647,2147483647,2147483647,2147483647											GATK	1875	gi|460365025|ref|XP_004228406.1|	PREDICTED: beta-glucosidase 40-like [Solanum lycopersicum]	AT1G26560.1	beta glucosidase 40		beta glucosidase 40 (BGLU40); FUNCTIONS IN: cation binding, hydrolase activity, hydrolyzing O-glycosyl compounds, catalytic activity; INVOLVED IN: carbohydrate metabolic process; LOCATED IN: apoplast, chloroplast; EXPRESSED IN: 23 plant structures; EXPRESSED DURING: 13 growth stages; CONTAINS InterPro DOMAIN/s: Glycoside hydrolase, family 1 (InterPro:IPR001360), Glycoside hydrolase, family 1, act…		OG1_2602
Sp1_comp329769_c0_seq3	587	.	C	A	1251.9		AC=1;AF=0.167;AN=6;BaseQRankSum=0.227;DP=250;Dels=0.00;FS=0.583;HaplotypeScore=16.3276;MLEAC=1;MLEAF=0.167;MQ=59.74;MQ0=0;MQRankSum=-0.834;QD=5.01;ReadPosRankSum=0.467	GT:AD:DP:GQ:MLPSAC:MLPSAF:PL	0/0/0/0/0/1:198,50:249:41:1:0.167:1278,0,41,187,2147483647,2147483647,2147483647											GATK	1875	gi|460365025|ref|XP_004228406.1|	PREDICTED: beta-glucosidase 40-like [Solanum lycopersicum]	AT1G26560.1	beta glucosidase 40		beta glucosidase 40 (BGLU40); FUNCTIONS IN: cation binding, hydrolase activity, hydrolyzing O-glycosyl compounds, catalytic activity; INVOLVED IN: carbohydrate metabolic process; LOCATED IN: apoplast, chloroplast; EXPRESSED IN: 23 plant structures; EXPRESSED DURING: 13 growth stages; CONTAINS InterPro DOMAIN/s: Glycoside hydrolase, family 1 (InterPro:IPR001360), Glycoside hydrolase, family 1, act…		OG1_2602
Sp1_comp329769_c0_seq3	755	.	G	A	268.9		AC=1;AF=0.167;AN=6;BaseQRankSum=-1.318;DP=250;Dels=0.00;FS=7.750;HaplotypeScore=11.5891;MLEAC=1;MLEAF=0.167;MQ=59.37;MQ0=0;MQRankSum=0.629;QD=1.08;ReadPosRankSum=-0.320	GT:AD:DP:GQ:MLPSAC:MLPSAF:PL	0/0/0/0/0/1:226,23:250:99:1:0.167:295,0,113,2147483647,2147483647,2147483647,2147483647											GATK	1875	gi|460365025|ref|XP_004228406.1|	PREDICTED: beta-glucosidase 40-like [Solanum lycopersicum]	AT1G26560.1	beta glucosidase 40		beta glucosidase 40 (BGLU40); FUNCTIONS IN: cation binding, hydrolase activity, hydrolyzing O-glycosyl compounds, catalytic activity; INVOLVED IN: carbohydrate metabolic process; LOCATED IN: apoplast, chloroplast; EXPRESSED IN: 23 plant structures; EXPRESSED DURING: 13 growth stages; CONTAINS InterPro DOMAIN/s: Glycoside hydrolase, family 1 (InterPro:IPR001360), Glycoside hydrolase, family 1, act…		OG1_2602
Sp1_comp329769_c0_seq3	768	.	G	A	507.9		AC=1;AF=0.167;AN=6;BaseQRankSum=2.168;DP=250;Dels=0.00;FS=0.000;HaplotypeScore=69.8542;MLEAC=1;MLEAF=0.167;MQ=59.21;MQ0=0;MQRankSum=0.122;QD=2.03;ReadPosRankSum=0.534	GT:AD:DP:GQ:MLPSAC:MLPSAF:PL	0/0/0/0/0/1:186,63:250:82:1:0.167:534,0,82,2147483647,2147483647,2147483647,2147483647											GATK	1875	gi|460365025|ref|XP_004228406.1|	PREDICTED: beta-glucosidase 40-like [Solanum lycopersicum]	AT1G26560.1	beta glucosidase 40		beta glucosidase 40 (BGLU40); FUNCTIONS IN: cation binding, hydrolase activity, hydrolyzing O-glycosyl compounds, catalytic activity; INVOLVED IN: carbohydrate metabolic process; LOCATED IN: apoplast, chloroplast; EXPRESSED IN: 23 plant structures; EXPRESSED DURING: 13 growth stages; CONTAINS InterPro DOMAIN/s: Glycoside hydrolase, family 1 (InterPro:IPR001360), Glycoside hydrolase, family 1, act…		OG1_2602
Sp1_comp329769_c0_seq3	773	.	C	G	1906.9		AC=2;AF=0.333;AN=6;BaseQRankSum=2.658;DP=249;Dels=0.00;FS=1.563;HaplotypeScore=65.1250;MLEAC=2;MLEAF=0.333;MQ=59.25;MQ0=0;MQRankSum=-1.654;QD=7.66;ReadPosRankSum=0.469	GT:AD:DP:GQ:MLPSAC:MLPSAF:PL	0/0/0/0/1/1:117,131:249:36:2:0.333:1933,69,0,36,159,2147483647,2147483647											GATK	1875	gi|460365025|ref|XP_004228406.1|	PREDICTED: beta-glucosidase 40-like [Solanum lycopersicum]	AT1G26560.1	beta glucosidase 40		beta glucosidase 40 (BGLU40); FUNCTIONS IN: cation binding, hydrolase activity, hydrolyzing O-glycosyl compounds, catalytic activity; INVOLVED IN: carbohydrate metabolic process; LOCATED IN: apoplast, chloroplast; EXPRESSED IN: 23 plant structures; EXPRESSED DURING: 13 growth stages; CONTAINS InterPro DOMAIN/s: Glycoside hydrolase, family 1 (InterPro:IPR001360), Glycoside hydrolase, family 1, act…		OG1_2602
Sp1_comp329769_c0_seq3	866	.	G	C	1692.42	PASS	AC=2;AF=0.333;AN=6;BaseQRankSum=0.625;DP=250;Dels=0.00;FS=0.000;HaplotypeScore=5.7626;MLEAC=2;MLEAF=0.333;MQ=59.70;MQ0=0;MQRankSum=-0.111;QD=6.77;ReadPosRankSum=0.354	GT:AD:DP:GQ:MLPSAC:MLPSAF:PL	0/0/0/0/1/1:188,62:250:9:2:0.333:1718,9,0,106,2147483647,2147483647,2147483647											GATK	1875	gi|460365025|ref|XP_004228406.1|	PREDICTED: beta-glucosidase 40-like [Solanum lycopersicum]	AT1G26560.1	beta glucosidase 40		beta glucosidase 40 (BGLU40); FUNCTIONS IN: cation binding, hydrolase activity, hydrolyzing O-glycosyl compounds, catalytic activity; INVOLVED IN: carbohydrate metabolic process; LOCATED IN: apoplast, chloroplast; EXPRESSED IN: 23 plant structures; EXPRESSED DURING: 13 growth stages; CONTAINS InterPro DOMAIN/s: Glycoside hydrolase, family 1 (InterPro:IPR001360), Glycoside hydrolase, family 1, act…		OG1_2602
Sp1_comp329769_c0_seq3	980	.	T	C	45.9	LowQual;	AC=1;AF=0.167;AN=6;BaseQRankSum=-0.400;DP=249;Dels=0.00;FS=0.000;HaplotypeScore=6.5271;MLEAC=1;MLEAF=0.167;MQ=59.76;MQ0=0;MQRankSum=0.731;QD=0.18;ReadPosRankSum=0.276	GT:AD:DP:GQ:MLPSAC:MLPSAF:PL	0/0/0/0/0/1:240,9:249:72:1:0.167:72,0,195,2147483647,2147483647,2147483647,2147483647											GATK	1875	gi|460365025|ref|XP_004228406.1|	PREDICTED: beta-glucosidase 40-like [Solanum lycopersicum]	AT1G26560.1	beta glucosidase 40		beta glucosidase 40 (BGLU40); FUNCTIONS IN: cation binding, hydrolase activity, hydrolyzing O-glycosyl compounds, catalytic activity; INVOLVED IN: carbohydrate metabolic process; LOCATED IN: apoplast, chloroplast; EXPRESSED IN: 23 plant structures; EXPRESSED DURING: 13 growth stages; CONTAINS InterPro DOMAIN/s: Glycoside hydrolase, family 1 (InterPro:IPR001360), Glycoside hydrolase, family 1, act…		OG1_2602
Sp1_comp329769_c0_seq3	995	.	G	T	1004.9	PASS	AC=1;AF=0.167;AN=6;BaseQRankSum=0.691;DP=250;Dels=0.00;FS=3.224;HaplotypeScore=8.7956;MLEAC=1;MLEAF=0.167;MQ=59.82;MQ0=1;MQRankSum=0.522;QD=4.02;ReadPosRankSum=-0.731	GT:AD:DP:GQ:MLPSAC:MLPSAF:PL	0/0/0/0/0/1:212,37:249:84:1:0.167:1031,0,84,2147483647,2147483647,2147483647,2147483647											GATK	1875	gi|460365025|ref|XP_004228406.1|	PREDICTED: beta-glucosidase 40-like [Solanum lycopersicum]	AT1G26560.1	beta glucosidase 40		beta glucosidase 40 (BGLU40); FUNCTIONS IN: cation binding, hydrolase activity, hydrolyzing O-glycosyl compounds, catalytic activity; INVOLVED IN: carbohydrate metabolic process; LOCATED IN: apoplast, chloroplast; EXPRESSED IN: 23 plant structures; EXPRESSED DURING: 13 growth stages; CONTAINS InterPro DOMAIN/s: Glycoside hydrolase, family 1 (InterPro:IPR001360), Glycoside hydrolase, family 1, act…		OG1_2602
Sp1_comp329770_c0_seq3	468	.	T	C	9.53	.	DP=1;AF1=1;AC1=2;DP4=0,0,1,0;MQ=40;FQ=-30	GT:PL:GQ	1/1:39,3,0:5											SAM	1375	gi|403333062|gb|EJY65599.1|	hypothetical protein OXYTRI_14247 [Oxytricha trifallax]	No hit in this database
Sp1_comp329770_c1_seq2	291	.	T	G	5.46	.	DP=1;AF1=1;AC1=2;DP4=0,0,0,1;MQ=40;FQ=-30	GT:PL:GQ	1/1:34,3,0:3											SAM	902	gi|242068415|ref|XP_002449484.1|	hypothetical protein SORBIDRAFT_05g016450 [Sorghum bicolor]	No hit in this database
Sp1_comp329772_c0_seq2	25	.	G	A	225	.	DP=297;VDB=0.0003;AF1=0.5;AC1=1;DP4=144,52,74,20;MQ=53;FQ=225;PV4=0.38,0.17,1.5e-06,1	GT:PL:GQ	0/1:255,0,255:99	Sp1_comp329772_c0_seq2	25	.	G	A	687.32	PASS	AC=2;AF=0.333;AN=6;BaseQRankSum=-1.129;DP=250;Dels=0.00;FS=0.000;HaplotypeScore=3.9616;MLEAC=2;MLEAF=0.333;MQ=56.20;MQ0=0;MQRankSum=-0.074;QD=2.75;ReadPosRankSum=2.027	GT:AD:DP:GQ:MLPSAC:MLPSAF:PL	0/0/0/0/1/1:165,85:250:10:2:0.333:713,28,0,10,51,147,2147483647	SG	621	No hit in this database		No hit in this database
Sp1_comp329772_c0_seq2	365	.	A	G	209	.	DP=479;VDB=0.0392;AF1=1;AC1=2;DP4=0,0,24,97;MQ=49;FQ=-282	GT:PL:GQ	1/1:242,255,0:99	Sp1_comp329772_c0_seq2	365	.	A	G	9122.9	PASS	AC=6;AF=1.00;AN=6;DP=248;Dels=0.00;FS=0.000;HaplotypeScore=4.1606;MLEAC=6;MLEAF=1.00;MQ=59.98;MQ0=0;QD=30.32	GT:AD:DP:GQ:MLPSAC:MLPSAF:PL	1/1/1/1/1/1:0,248:248:99:6:1.00:9149,1828,1121,707,414,186,0	SG	621	No hit in this database		No hit in this database
Sp1_comp329772_c0_seq2	454	.	C	T	202	.	DP=288;VDB=0.0380;AF1=0.5;AC1=1;DP4=64,129,35,45;MQ=47;FQ=205;PV4=0.13,1,5.2e-05,1	GT:PL:GQ	0/1:232,0,255:99	Sp1_comp329772_c0_seq2	454	.	C	T	2175.9	PASS	AC=2;AF=0.333;AN=6;BaseQRankSum=-0.136;DP=250;Dels=0.00;FS=7.255;HaplotypeScore=2.3346;MLEAC=2;MLEAF=0.333;MQ=59.87;MQ0=0;MQRankSum=-0.705;QD=8.70;ReadPosRankSum=0.542	GT:AD:DP:GQ:MLPSAC:MLPSAF:PL	0/0/0/0/1/1:173,77:250:54:2:0.333:2202,54,0,76,2147483647,2147483647,2147483647	SG	621	No hit in this database		No hit in this database
Sp1_comp329772_c0_seq2	78	.	T	C	202	.	DP=501;VDB=0.0271;AF1=0.5;AC1=1;DP4=197,120,104,59;MQ=51;FQ=205;PV4=0.77,5e-49,0.0014,1	GT:PL:GQ	0/1:232,0,255:99	Sp1_comp329772_c0_seq2	78	.	T	C	1566.9	PASS	AC=2;AF=0.333;AN=6;BaseQRankSum=2.759;DP=250;Dels=0.00;FS=1.283;HaplotypeScore=6.5711;MLEAC=2;MLEAF=0.333;MQ=59.81;MQ0=0;MQRankSum=-0.496;QD=6.27;ReadPosRankSum=1.418	GT:AD:DP:GQ:MLPSAC:MLPSAF:PL	0/0/0/0/1/1:179,71:250:35:2:0.333:1593,35,0,59,202,2147483647,2147483647	SG	621	No hit in this database		No hit in this database
Sp1_comp329772_c0_seq2	185	.	G	T	996.9	PASS	AC=1;AF=0.167;AN=6;BaseQRankSum=-1.472;DP=250;Dels=0.00;FS=4.391;HaplotypeScore=1.9988;MLEAC=1;MLEAF=0.167;MQ=59.88;MQ0=0;MQRankSum=-0.032;QD=3.99;ReadPosRankSum=-0.042	GT:AD:DP:GQ:MLPSAC:MLPSAF:PL	0/0/0/0/0/1:210,40:250:74:1:0.167:1023,0,74,2147483647,2147483647,2147483647,2147483647											GATK	621	No hit in this database		No hit in this database
Sp1_comp329772_c0_seq2	228	.	T	C	1087.9	PASS	AC=1;AF=0.167;AN=6;BaseQRankSum=-0.462;DP=249;Dels=0.00;FS=0.000;HaplotypeScore=1.9992;MLEAC=1;MLEAF=0.167;MQ=59.91;MQ0=0;MQRankSum=-0.335;QD=4.37;ReadPosRankSum=2.202	GT:AD:DP:GQ:MLPSAC:MLPSAF:PL	0/0/0/0/0/1:205,44:249:79:1:0.167:1114,0,79,2147483647,2147483647,2147483647,2147483647											GATK	621	No hit in this database		No hit in this database
Sp1_comp329772_c0_seq2	473	.	T	A	355.9		AC=1;AF=0.167;AN=6;BaseQRankSum=0.980;DP=248;Dels=0.00;FS=3.837;HaplotypeScore=9.9373;MLEAC=1;MLEAF=0.167;MQ=59.86;MQ0=0;MQRankSum=-0.620;QD=1.44;ReadPosRankSum=-0.185	GT:AD:DP:GQ:MLPSAC:MLPSAF:PL	0/0/0/0/0/1:229,18:248:99:1:0.167:382,0,159,2147483647,2147483647,2147483647,2147483647											GATK	621	No hit in this database		No hit in this database
Sp1_comp329772_c0_seq2	557	.	C	T	312.54	PASS	AC=1;AF=0.167;AN=6;BaseQRankSum=1.554;DP=63;Dels=0.00;FS=0.000;HaplotypeScore=3.9961;MLEAC=1;MLEAF=0.167;MQ=59.57;MQ0=0;MQRankSum=-0.292;QD=4.96;ReadPosRankSum=-0.537	GT:AD:DP:GQ:MLPSAC:MLPSAF:PL	0/0/0/0/0/1:51,12:63:8:1:0.167:338,0,8,41,101,2147483647,2147483647											GATK	621	No hit in this database		No hit in this database
Sp1_comp329773_c0_seq1	1030	.	T	C	225	.	DP=187;VDB=0.0380;AF1=0.5;AC1=1;DP4=38,60,46,40;MQ=47;FQ=225;PV4=0.054,0.036,7.5e-44,1	GT:PL:GQ	0/1:255,0,255:99	Sp1_comp329773_c0_seq1	1030	.	T	C	3011.91	PASS	AC=3;AF=0.500;AN=6;BaseQRankSum=-0.451;DP=188;Dels=0.00;FS=11.020;HaplotypeScore=8.7243;MLEAC=3;MLEAF=0.500;MQ=59.69;MQ0=0;MQRankSum=1.160;QD=16.02;ReadPosRankSum=-0.027	GT:AD:DP:GQ:MLPSAC:MLPSAF:PL	0/0/0/1/1/1:99,89:188:28:3:0.500:3038,191,28,0,67,2147483647,2147483647	SG	7584	gi|460394467|ref|XP_004242824.1|	PREDICTED: pre-mRNA-processing-splicing factor 8-like [Solanum lycopersicum]	AT1G80070.1	Pre-mRNA-processing-splicing factor	a genetic locus involved in embryogenesis. Mutations in this locus result in an abnormal suspensor and embryo lethality.	ABNORMAL SUSPENSOR 2 (SUS2); INVOLVED IN: nuclear mRNA splicing, via spliceosome; LOCATED IN: chloroplast, membrane; EXPRESSED IN: 24 plant structures; EXPRESSED DURING: 13 growth stages; CONTAINS InterPro DOMAIN/s: Mov34/MPN/PAD-1 (InterPro:IPR000555), Pre-mRNA-processing-splicing factor 8, U5-snRNA-binding (InterPro:IPR019581), Pre-mRNA-processing-splicing factor 8 (InterPro:IPR012591), PROCN (…		OG1_4795
Sp1_comp329773_c0_seq1	1102	.	T	C	154	.	DP=209;VDB=0.0399;AF1=0.5;AC1=1;DP4=50,48,61,45;MQ=48;FQ=157;PV4=0.4,2.9e-95,3.6e-07,1	GT:PL:GQ	0/1:184,0,255:99	Sp1_comp329773_c0_seq1	1102	.	T	C	4006.9	PASS	AC=3;AF=0.500;AN=6;BaseQRankSum=1.028;DP=217;Dels=0.00;FS=3.037;HaplotypeScore=2.9718;MLEAC=3;MLEAF=0.500;MQ=59.71;MQ0=0;MQRankSum=-0.588;QD=18.46;ReadPosRankSum=0.322	GT:AD:DP:GQ:MLPSAC:MLPSAF:PL	0/0/0/1/1/1:102,115:217:41:3:0.500:4033,291,65,0,41,235,2147483647	SG	7584	gi|460394467|ref|XP_004242824.1|	PREDICTED: pre-mRNA-processing-splicing factor 8-like [Solanum lycopersicum]	AT1G80070.1	Pre-mRNA-processing-splicing factor	a genetic locus involved in embryogenesis. Mutations in this locus result in an abnormal suspensor and embryo lethality.	ABNORMAL SUSPENSOR 2 (SUS2); INVOLVED IN: nuclear mRNA splicing, via spliceosome; LOCATED IN: chloroplast, membrane; EXPRESSED IN: 24 plant structures; EXPRESSED DURING: 13 growth stages; CONTAINS InterPro DOMAIN/s: Mov34/MPN/PAD-1 (InterPro:IPR000555), Pre-mRNA-processing-splicing factor 8, U5-snRNA-binding (InterPro:IPR019581), Pre-mRNA-processing-splicing factor 8 (InterPro:IPR012591), PROCN (…		OG1_4795
Sp1_comp329773_c0_seq1	1327	.	G	A	10.4	.	DP=155;VDB=0.0398;AF1=0.5;AC1=1;DP4=56,58,15,20;MQ=48;FQ=13.2;PV4=0.57,4.6e-53,1,1	GT:PL:GQ	0/1:40,0,255:42	Sp1_comp329773_c0_seq1	1327	.	G	A	1222.69	PASS	AC=2;AF=0.333;AN=6;BaseQRankSum=0.781;DP=157;Dels=0.00;FS=0.000;HaplotypeScore=1.9994;MLEAC=2;MLEAF=0.333;MQ=59.33;MQ0=1;MQRankSum=-0.524;QD=7.79;ReadPosRankSum=-0.309	GT:AD:DP:GQ:MLPSAC:MLPSAF:PL	0/0/0/0/1/1:114,43:157:7:2:0.333:1248,7,0,72,2147483647,2147483647,2147483647	SG	7584	gi|460394467|ref|XP_004242824.1|	PREDICTED: pre-mRNA-processing-splicing factor 8-like [Solanum lycopersicum]	AT1G80070.1	Pre-mRNA-processing-splicing factor	a genetic locus involved in embryogenesis. Mutations in this locus result in an abnormal suspensor and embryo lethality.	ABNORMAL SUSPENSOR 2 (SUS2); INVOLVED IN: nuclear mRNA splicing, via spliceosome; LOCATED IN: chloroplast, membrane; EXPRESSED IN: 24 plant structures; EXPRESSED DURING: 13 growth stages; CONTAINS InterPro DOMAIN/s: Mov34/MPN/PAD-1 (InterPro:IPR000555), Pre-mRNA-processing-splicing factor 8, U5-snRNA-binding (InterPro:IPR019581), Pre-mRNA-processing-splicing factor 8 (InterPro:IPR012591), PROCN (…		OG1_4795
Sp1_comp329773_c0_seq1	1369	.	T	G	162	.	DP=162;VDB=0.0400;AF1=0.5;AC1=1;DP4=36,27,54,33;MQ=47;FQ=165;PV4=0.61,1.4e-62,0.44,1	GT:PL:GQ	0/1:192,0,255:99	Sp1_comp329773_c0_seq1	1369	.	T	G	3304.1	PASS	AC=4;AF=0.667;AN=6;BaseQRankSum=-0.292;DP=166;Dels=0.00;FS=0.000;HaplotypeScore=2.6549;MLEAC=4;MLEAF=0.667;MQ=58.81;MQ0=2;MQRankSum=-0.662;QD=19.90;ReadPosRankSum=-0.276	GT:AD:DP:GQ:MLPSAC:MLPSAF:PL	0/0/1/1/1/1:66,100:166:5:4:0.667:3329,299,87,5,0,96,2147483647	SG	7584	gi|460394467|ref|XP_004242824.1|	PREDICTED: pre-mRNA-processing-splicing factor 8-like [Solanum lycopersicum]	AT1G80070.1	Pre-mRNA-processing-splicing factor	a genetic locus involved in embryogenesis. Mutations in this locus result in an abnormal suspensor and embryo lethality.	ABNORMAL SUSPENSOR 2 (SUS2); INVOLVED IN: nuclear mRNA splicing, via spliceosome; LOCATED IN: chloroplast, membrane; EXPRESSED IN: 24 plant structures; EXPRESSED DURING: 13 growth stages; CONTAINS InterPro DOMAIN/s: Mov34/MPN/PAD-1 (InterPro:IPR000555), Pre-mRNA-processing-splicing factor 8, U5-snRNA-binding (InterPro:IPR019581), Pre-mRNA-processing-splicing factor 8 (InterPro:IPR012591), PROCN (…		OG1_4795
Sp1_comp329773_c0_seq1	1399	.	C	T	225	.	DP=170;VDB=0.0322;AF1=0.5;AC1=1;DP4=39,20,42,44;MQ=47;FQ=225;PV4=0.043,0.16,3.6e-12,1	GT:PL:GQ	0/1:255,0,255:99	Sp1_comp329773_c0_seq1	1399	.	C	T	3000.97		AC=3;AF=0.500;AN=6;BaseQRankSum=-2.201;DP=172;Dels=0.00;FS=10.853;HaplotypeScore=22.4380;MLEAC=3;MLEAF=0.500;MQ=59.66;MQ0=1;MQRankSum=-1.155;QD=17.45;ReadPosRankSum=1.300	GT:AD:DP:GQ:MLPSAC:MLPSAF:PL	0/0/0/1/1/1:76,95:172:18:3:0.500:3027,255,63,0,18,150,2147483647	SG	7584	gi|460394467|ref|XP_004242824.1|	PREDICTED: pre-mRNA-processing-splicing factor 8-like [Solanum lycopersicum]	AT1G80070.1	Pre-mRNA-processing-splicing factor	a genetic locus involved in embryogenesis. Mutations in this locus result in an abnormal suspensor and embryo lethality.	ABNORMAL SUSPENSOR 2 (SUS2); INVOLVED IN: nuclear mRNA splicing, via spliceosome; LOCATED IN: chloroplast, membrane; EXPRESSED IN: 24 plant structures; EXPRESSED DURING: 13 growth stages; CONTAINS InterPro DOMAIN/s: Mov34/MPN/PAD-1 (InterPro:IPR000555), Pre-mRNA-processing-splicing factor 8, U5-snRNA-binding (InterPro:IPR019581), Pre-mRNA-processing-splicing factor 8 (InterPro:IPR012591), PROCN (…		OG1_4795
Sp1_comp329773_c0_seq1	1639	.	G	A	225	.	DP=271;VDB=0.0365;AF1=0.5;AC1=1;DP4=71,66,59,63;MQ=47;FQ=225;PV4=0.62,0.082,5.1e-27,1	GT:PL:GQ	0/1:255,0,255:99	Sp1_comp329773_c0_seq1	1639	.	G	A	3825.9	PASS	AC=3;AF=0.500;AN=6;BaseQRankSum=-1.543;DP=250;Dels=0.00;FS=0.000;HaplotypeScore=5.6189;MLEAC=3;MLEAF=0.500;MQ=59.70;MQ0=0;MQRankSum=-0.738;QD=15.30;ReadPosRankSum=1.745	GT:AD:DP:GQ:MLPSAC:MLPSAF:PL	0/0/0/1/1/1:136,114:250:36:3:0.500:3852,245,36,0,84,2147483647,2147483647	SG	7584	gi|460394467|ref|XP_004242824.1|	PREDICTED: pre-mRNA-processing-splicing factor 8-like [Solanum lycopersicum]	AT1G80070.1	Pre-mRNA-processing-splicing factor	a genetic locus involved in embryogenesis. Mutations in this locus result in an abnormal suspensor and embryo lethality.	ABNORMAL SUSPENSOR 2 (SUS2); INVOLVED IN: nuclear mRNA splicing, via spliceosome; LOCATED IN: chloroplast, membrane; EXPRESSED IN: 24 plant structures; EXPRESSED DURING: 13 growth stages; CONTAINS InterPro DOMAIN/s: Mov34/MPN/PAD-1 (InterPro:IPR000555), Pre-mRNA-processing-splicing factor 8, U5-snRNA-binding (InterPro:IPR019581), Pre-mRNA-processing-splicing factor 8 (InterPro:IPR012591), PROCN (…		OG1_4795
Sp1_comp329773_c0_seq1	1709	.	C	T	127	.	DP=262;VDB=0.0380;AF1=0.5;AC1=1;DP4=77,74,44,60;MQ=49;FQ=130;PV4=0.2,4.1e-115,8.1e-06,1	GT:PL:GQ	0/1:157,0,255:99	Sp1_comp329773_c0_seq1	1709	.	C	T	3368.32	PASS	AC=2;AF=0.333;AN=6;BaseQRankSum=1.146;DP=250;Dels=0.00;FS=8.086;HaplotypeScore=5.9960;MLEAC=2;MLEAF=0.333;MQ=59.57;MQ0=1;MQRankSum=-0.986;QD=13.47;ReadPosRankSum=-0.942	GT:AD:DP:GQ:MLPSAC:MLPSAF:PL	0/0/0/0/1/1:148,102:250:10:2:0.333:3394,150,0,10,142,2147483647,2147483647	SG	7584	gi|460394467|ref|XP_004242824.1|	PREDICTED: pre-mRNA-processing-splicing factor 8-like [Solanum lycopersicum]	AT1G80070.1	Pre-mRNA-processing-splicing factor	a genetic locus involved in embryogenesis. Mutations in this locus result in an abnormal suspensor and embryo lethality.	ABNORMAL SUSPENSOR 2 (SUS2); INVOLVED IN: nuclear mRNA splicing, via spliceosome; LOCATED IN: chloroplast, membrane; EXPRESSED IN: 24 plant structures; EXPRESSED DURING: 13 growth stages; CONTAINS InterPro DOMAIN/s: Mov34/MPN/PAD-1 (InterPro:IPR000555), Pre-mRNA-processing-splicing factor 8, U5-snRNA-binding (InterPro:IPR019581), Pre-mRNA-processing-splicing factor 8 (InterPro:IPR012591), PROCN (…		OG1_4795
Sp1_comp329773_c0_seq1	1828	.	A	T	225	.	DP=226;VDB=0.0365;AF1=0.5;AC1=1;DP4=42,60,54,64;MQ=47;FQ=225;PV4=0.5,1,2.9e-22,1	GT:PL:GQ	0/1:255,0,255:99	Sp1_comp329773_c0_seq1	1828	.	A	T	4516.91	PASS	AC=3;AF=0.500;AN=6;BaseQRankSum=1.648;DP=231;Dels=0.00;FS=1.608;HaplotypeScore=0.9995;MLEAC=3;MLEAF=0.500;MQ=59.90;MQ0=0;MQRankSum=-0.218;QD=19.55;ReadPosRankSum=0.635	GT:AD:DP:GQ:MLPSAC:MLPSAF:PL	0/0/0/1/1/1:107,124:231:30:3:0.500:4543,349,84,0,30,223,2147483647	SG	7584	gi|460394467|ref|XP_004242824.1|	PREDICTED: pre-mRNA-processing-splicing factor 8-like [Solanum lycopersicum]	AT1G80070.1	Pre-mRNA-processing-splicing factor	a genetic locus involved in embryogenesis. Mutations in this locus result in an abnormal suspensor and embryo lethality.	ABNORMAL SUSPENSOR 2 (SUS2); INVOLVED IN: nuclear mRNA splicing, via spliceosome; LOCATED IN: chloroplast, membrane; EXPRESSED IN: 24 plant structures; EXPRESSED DURING: 13 growth stages; CONTAINS InterPro DOMAIN/s: Mov34/MPN/PAD-1 (InterPro:IPR000555), Pre-mRNA-processing-splicing factor 8, U5-snRNA-binding (InterPro:IPR019581), Pre-mRNA-processing-splicing factor 8 (InterPro:IPR012591), PROCN (…		OG1_4795
Sp1_comp329773_c0_seq1	1921	.	T	A	149	.	DP=270;VDB=0.0400;AF1=0.5;AC1=1;DP4=71,80,59,56;MQ=49;FQ=152;PV4=0.54,2e-110,0.00097,0.21	GT:PL:GQ	0/1:179,0,255:99	Sp1_comp329773_c0_seq1	1921	.	T	A	3563.32	PASS	AC=3;AF=0.500;AN=6;BaseQRankSum=-1.312;DP=250;Dels=0.00;FS=2.160;HaplotypeScore=1.6988;MLEAC=3;MLEAF=0.500;MQ=59.69;MQ0=2;MQRankSum=0.388;QD=14.25;ReadPosRankSum=-1.764	GT:AD:DP:GQ:MLPSAC:MLPSAF:PL	0/0/0/1/1/1:140,110:250:10:3:0.500:3589,185,10,0,112,2147483647,2147483647	SG	7584	gi|460394467|ref|XP_004242824.1|	PREDICTED: pre-mRNA-processing-splicing factor 8-like [Solanum lycopersicum]	AT1G80070.1	Pre-mRNA-processing-splicing factor	a genetic locus involved in embryogenesis. Mutations in this locus result in an abnormal suspensor and embryo lethality.	ABNORMAL SUSPENSOR 2 (SUS2); INVOLVED IN: nuclear mRNA splicing, via spliceosome; LOCATED IN: chloroplast, membrane; EXPRESSED IN: 24 plant structures; EXPRESSED DURING: 13 growth stages; CONTAINS InterPro DOMAIN/s: Mov34/MPN/PAD-1 (InterPro:IPR000555), Pre-mRNA-processing-splicing factor 8, U5-snRNA-binding (InterPro:IPR019581), Pre-mRNA-processing-splicing factor 8 (InterPro:IPR012591), PROCN (…		OG1_4795
Sp1_comp329773_c0_seq1	2032	.	T	C	225	.	DP=230;VDB=0.0380;AF1=0.5;AC1=1;DP4=63,54,54,56;MQ=47;FQ=225;PV4=0.51,0.44,7.1e-10,0.16	GT:PL:GQ	0/1:255,0,255:99	Sp1_comp329773_c0_seq1	2032	.	T	C	3946.9	PASS	AC=3;AF=0.500;AN=6;BaseQRankSum=0.553;DP=233;Dels=0.00;FS=1.589;HaplotypeScore=1.6208;MLEAC=3;MLEAF=0.500;MQ=59.92;MQ0=0;MQRankSum=0.357;QD=16.94;ReadPosRankSum=-1.191	GT:AD:DP:GQ:MLPSAC:MLPSAF:PL	0/0/0/1/1/1:119,114:233:51:3:0.500:3973,269,51,0,63,2147483647,2147483647	SG	7584	gi|460394467|ref|XP_004242824.1|	PREDICTED: pre-mRNA-processing-splicing factor 8-like [Solanum lycopersicum]	AT1G80070.1	Pre-mRNA-processing-splicing factor	a genetic locus involved in embryogenesis. Mutations in this locus result in an abnormal suspensor and embryo lethality.	ABNORMAL SUSPENSOR 2 (SUS2); INVOLVED IN: nuclear mRNA splicing, via spliceosome; LOCATED IN: chloroplast, membrane; EXPRESSED IN: 24 plant structures; EXPRESSED DURING: 13 growth stages; CONTAINS InterPro DOMAIN/s: Mov34/MPN/PAD-1 (InterPro:IPR000555), Pre-mRNA-processing-splicing factor 8, U5-snRNA-binding (InterPro:IPR019581), Pre-mRNA-processing-splicing factor 8 (InterPro:IPR012591), PROCN (…		OG1_4795
Sp1_comp329773_c0_seq1	2110	.	G	A	167	.	DP=255;VDB=0.0380;AF1=0.5;AC1=1;DP4=72,56,68,52;MQ=49;FQ=170;PV4=1,3.5e-94,1.1e-06,1	GT:PL:GQ	0/1:197,0,255:99	Sp1_comp329773_c0_seq1	2110	.	G	A	2616.91	PASS	AC=3;AF=0.500;AN=6;BaseQRankSum=0.186;DP=163;Dels=0.00;FS=2.030;HaplotypeScore=0.7887;MLEAC=3;MLEAF=0.500;MQ=59.83;MQ0=0;MQRankSum=1.012;QD=16.05;ReadPosRankSum=0.930	GT:AD:DP:GQ:MLPSAC:MLPSAF:PL	0/0/0/1/1/1:83,80:163:32:3:0.500:2643,178,32,0,47,213,2147483647	SG	7584	gi|460394467|ref|XP_004242824.1|	PREDICTED: pre-mRNA-processing-splicing factor 8-like [Solanum lycopersicum]	AT1G80070.1	Pre-mRNA-processing-splicing factor	a genetic locus involved in embryogenesis. Mutations in this locus result in an abnormal suspensor and embryo lethality.	ABNORMAL SUSPENSOR 2 (SUS2); INVOLVED IN: nuclear mRNA splicing, via spliceosome; LOCATED IN: chloroplast, membrane; EXPRESSED IN: 24 plant structures; EXPRESSED DURING: 13 growth stages; CONTAINS InterPro DOMAIN/s: Mov34/MPN/PAD-1 (InterPro:IPR000555), Pre-mRNA-processing-splicing factor 8, U5-snRNA-binding (InterPro:IPR019581), Pre-mRNA-processing-splicing factor 8 (InterPro:IPR012591), PROCN (…		OG1_4795
Sp1_comp329773_c0_seq1	2155	.	A	G	115	.	DP=318;VDB=0.0380;AF1=0.5;AC1=1;DP4=78,72,49,47;MQ=49;FQ=118;PV4=0.9,5.4e-68,0.006,1	GT:PL:GQ	0/1:145,0,255:99	Sp1_comp329773_c0_seq1	2155	.	A	G	3789.9	PASS	AC=3;AF=0.500;AN=6;BaseQRankSum=3.609;DP=249;Dels=0.00;FS=4.294;HaplotypeScore=11.1838;MLEAC=3;MLEAF=0.500;MQ=59.77;MQ0=0;MQRankSum=0.605;QD=15.22;ReadPosRankSum=0.053	GT:AD:DP:GQ:MLPSAC:MLPSAF:PL	0/0/0/1/1/1:124,125:249:48:3:0.500:3816,270,48,0,70,2147483647,2147483647	SG	7584	gi|460394467|ref|XP_004242824.1|	PREDICTED: pre-mRNA-processing-splicing factor 8-like [Solanum lycopersicum]	AT1G80070.1	Pre-mRNA-processing-splicing factor	a genetic locus involved in embryogenesis. Mutations in this locus result in an abnormal suspensor and embryo lethality.	ABNORMAL SUSPENSOR 2 (SUS2); INVOLVED IN: nuclear mRNA splicing, via spliceosome; LOCATED IN: chloroplast, membrane; EXPRESSED IN: 24 plant structures; EXPRESSED DURING: 13 growth stages; CONTAINS InterPro DOMAIN/s: Mov34/MPN/PAD-1 (InterPro:IPR000555), Pre-mRNA-processing-splicing factor 8, U5-snRNA-binding (InterPro:IPR019581), Pre-mRNA-processing-splicing factor 8 (InterPro:IPR012591), PROCN (…		OG1_4795
Sp1_comp329773_c0_seq1	2239	.	A	G	180	.	DP=276;VDB=0.0345;AF1=0.5;AC1=1;DP4=53,81,62,74;MQ=49;FQ=183;PV4=0.33,1.8e-99,0.00089,1	GT:PL:GQ	0/1:210,0,255:99	Sp1_comp329773_c0_seq1	2239	.	A	G	4623.9	PASS	AC=3;AF=0.500;AN=6;BaseQRankSum=2.331;DP=248;Dels=0.00;FS=2.815;HaplotypeScore=3.9779;MLEAC=3;MLEAF=0.500;MQ=59.80;MQ0=1;MQRankSum=-0.006;QD=18.64;ReadPosRankSum=1.464	GT:AD:DP:GQ:MLPSAC:MLPSAF:PL	0/0/0/1/1/1:117,131:248:46:3:0.500:4650,348,79,0,46,272,2147483647	SG	7584	gi|460394467|ref|XP_004242824.1|	PREDICTED: pre-mRNA-processing-splicing factor 8-like [Solanum lycopersicum]	AT1G80070.1	Pre-mRNA-processing-splicing factor	a genetic locus involved in embryogenesis. Mutations in this locus result in an abnormal suspensor and embryo lethality.	ABNORMAL SUSPENSOR 2 (SUS2); INVOLVED IN: nuclear mRNA splicing, via spliceosome; LOCATED IN: chloroplast, membrane; EXPRESSED IN: 24 plant structures; EXPRESSED DURING: 13 growth stages; CONTAINS InterPro DOMAIN/s: Mov34/MPN/PAD-1 (InterPro:IPR000555), Pre-mRNA-processing-splicing factor 8, U5-snRNA-binding (InterPro:IPR019581), Pre-mRNA-processing-splicing factor 8 (InterPro:IPR012591), PROCN (…		OG1_4795
Sp1_comp329773_c0_seq1	2299	.	G	A	170	.	DP=243;VDB=0.0399;AF1=0.5;AC1=1;DP4=69,56,66,50;MQ=49;FQ=173;PV4=0.8,5.3e-88,1.6e-06,0.38	GT:PL:GQ	0/1:200,0,255:99	Sp1_comp329773_c0_seq1	2299	.	G	A	4221.9	PASS	AC=3;AF=0.500;AN=6;BaseQRankSum=0.619;DP=242;Dels=0.00;FS=0.991;HaplotypeScore=4.6546;MLEAC=3;MLEAF=0.500;MQ=59.84;MQ0=0;MQRankSum=0.990;QD=17.45;ReadPosRankSum=-0.094	GT:AD:DP:GQ:MLPSAC:MLPSAF:PL	0/0/0/1/1/1:125,117:242:50:3:0.500:4248,281,50,0,74,2147483647,2147483647	SG	7584	gi|460394467|ref|XP_004242824.1|	PREDICTED: pre-mRNA-processing-splicing factor 8-like [Solanum lycopersicum]	AT1G80070.1	Pre-mRNA-processing-splicing factor	a genetic locus involved in embryogenesis. Mutations in this locus result in an abnormal suspensor and embryo lethality.	ABNORMAL SUSPENSOR 2 (SUS2); INVOLVED IN: nuclear mRNA splicing, via spliceosome; LOCATED IN: chloroplast, membrane; EXPRESSED IN: 24 plant structures; EXPRESSED DURING: 13 growth stages; CONTAINS InterPro DOMAIN/s: Mov34/MPN/PAD-1 (InterPro:IPR000555), Pre-mRNA-processing-splicing factor 8, U5-snRNA-binding (InterPro:IPR019581), Pre-mRNA-processing-splicing factor 8 (InterPro:IPR012591), PROCN (…		OG1_4795
Sp1_comp329773_c0_seq1	2620	.	G	T	191	.	DP=286;VDB=0.0380;AF1=0.5;AC1=1;DP4=58,72,66,80;MQ=48;FQ=194;PV4=1,3.9e-85,6.7e-07,1	GT:PL:GQ	0/1:221,0,255:99	Sp1_comp329773_c0_seq1	2620	.	G	T	4556.9	PASS	AC=3;AF=0.500;AN=6;BaseQRankSum=-0.667;DP=250;Dels=0.00;FS=0.468;HaplotypeScore=4.7311;MLEAC=3;MLEAF=0.500;MQ=59.79;MQ0=0;MQRankSum=0.833;QD=18.23;ReadPosRankSum=0.246	GT:AD:DP:GQ:MLPSAC:MLPSAF:PL	0/0/0/1/1/1:117,133:250:40:3:0.500:4583,353,82,0,40,255,2147483647	SG	7584	gi|460394467|ref|XP_004242824.1|	PREDICTED: pre-mRNA-processing-splicing factor 8-like [Solanum lycopersicum]	AT1G80070.1	Pre-mRNA-processing-splicing factor	a genetic locus involved in embryogenesis. Mutations in this locus result in an abnormal suspensor and embryo lethality.	ABNORMAL SUSPENSOR 2 (SUS2); INVOLVED IN: nuclear mRNA splicing, via spliceosome; LOCATED IN: chloroplast, membrane; EXPRESSED IN: 24 plant structures; EXPRESSED DURING: 13 growth stages; CONTAINS InterPro DOMAIN/s: Mov34/MPN/PAD-1 (InterPro:IPR000555), Pre-mRNA-processing-splicing factor 8, U5-snRNA-binding (InterPro:IPR019581), Pre-mRNA-processing-splicing factor 8 (InterPro:IPR012591), PROCN (…		OG1_4795
Sp1_comp329773_c0_seq1	2635	.	G	A	83	.	DP=278;VDB=0.0365;AF1=0.5;AC1=1;DP4=70,62,35,36;MQ=48;FQ=86;PV4=0.66,5e-73,1.6e-07,0.099	GT:PL:GQ	0/1:113,0,255:99	Sp1_comp329773_c0_seq1	2635	.	G	A	4442.9	PASS	AC=3;AF=0.500;AN=6;BaseQRankSum=0.806;DP=250;Dels=0.00;FS=6.915;HaplotypeScore=5.3827;MLEAC=3;MLEAF=0.500;MQ=59.91;MQ0=0;MQRankSum=-0.760;QD=17.77;ReadPosRankSum=1.164	GT:AD:DP:GQ:MLPSAC:MLPSAF:PL	0/0/0/1/1/1:119,130:250:48:3:0.500:4469,339,75,0,48,276,2147483647	SG	7584	gi|460394467|ref|XP_004242824.1|	PREDICTED: pre-mRNA-processing-splicing factor 8-like [Solanum lycopersicum]	AT1G80070.1	Pre-mRNA-processing-splicing factor	a genetic locus involved in embryogenesis. Mutations in this locus result in an abnormal suspensor and embryo lethality.	ABNORMAL SUSPENSOR 2 (SUS2); INVOLVED IN: nuclear mRNA splicing, via spliceosome; LOCATED IN: chloroplast, membrane; EXPRESSED IN: 24 plant structures; EXPRESSED DURING: 13 growth stages; CONTAINS InterPro DOMAIN/s: Mov34/MPN/PAD-1 (InterPro:IPR000555), Pre-mRNA-processing-splicing factor 8, U5-snRNA-binding (InterPro:IPR019581), Pre-mRNA-processing-splicing factor 8 (InterPro:IPR012591), PROCN (…		OG1_4795
Sp1_comp329773_c0_seq1	2692	.	A	G	225	.	DP=240;VDB=0.0392;AF1=0.5;AC1=1;DP4=65,51,57,55;MQ=46;FQ=225;PV4=0.51,1,8.1e-34,0.11	GT:PL:GQ	0/1:255,0,255:99	Sp1_comp329773_c0_seq1	2692	.	A	G	4072.9	PASS	AC=3;AF=0.500;AN=6;BaseQRankSum=1.105;DP=240;Dels=0.00;FS=4.375;HaplotypeScore=2.6661;MLEAC=3;MLEAF=0.500;MQ=59.90;MQ0=0;MQRankSum=0.491;QD=16.97;ReadPosRankSum=-1.487	GT:AD:DP:GQ:MLPSAC:MLPSAF:PL	0/0/0/1/1/1:118,122:240:55:3:0.500:4099,281,55,0,61,2147483647,2147483647	SG	7584	gi|460394467|ref|XP_004242824.1|	PREDICTED: pre-mRNA-processing-splicing factor 8-like [Solanum lycopersicum]	AT1G80070.1	Pre-mRNA-processing-splicing factor	a genetic locus involved in embryogenesis. Mutations in this locus result in an abnormal suspensor and embryo lethality.	ABNORMAL SUSPENSOR 2 (SUS2); INVOLVED IN: nuclear mRNA splicing, via spliceosome; LOCATED IN: chloroplast, membrane; EXPRESSED IN: 24 plant structures; EXPRESSED DURING: 13 growth stages; CONTAINS InterPro DOMAIN/s: Mov34/MPN/PAD-1 (InterPro:IPR000555), Pre-mRNA-processing-splicing factor 8, U5-snRNA-binding (InterPro:IPR019581), Pre-mRNA-processing-splicing factor 8 (InterPro:IPR012591), PROCN (…		OG1_4795
Sp1_comp329773_c0_seq1	2767	.	C	T	175	.	DP=243;VDB=0.0399;AF1=0.5;AC1=1;DP4=62,50,67,52;MQ=47;FQ=178;PV4=0.9,3.1e-101,7.6e-10,1	GT:PL:GQ	0/1:205,0,255:99	Sp1_comp329773_c0_seq1	2767	.	C	T	4574.9	PASS	AC=3;AF=0.500;AN=6;BaseQRankSum=0.420;DP=246;Dels=0.00;FS=0.467;HaplotypeScore=4.1873;MLEAC=3;MLEAF=0.500;MQ=59.69;MQ0=1;MQRankSum=-0.317;QD=18.60;ReadPosRankSum=2.106	GT:AD:DP:GQ:MLPSAC:MLPSAF:PL	0/0/0/1/1/1:114,132:246:35:3:0.500:4601,361,86,0,35,243,2147483647	SG	7584	gi|460394467|ref|XP_004242824.1|	PREDICTED: pre-mRNA-processing-splicing factor 8-like [Solanum lycopersicum]	AT1G80070.1	Pre-mRNA-processing-splicing factor	a genetic locus involved in embryogenesis. Mutations in this locus result in an abnormal suspensor and embryo lethality.	ABNORMAL SUSPENSOR 2 (SUS2); INVOLVED IN: nuclear mRNA splicing, via spliceosome; LOCATED IN: chloroplast, membrane; EXPRESSED IN: 24 plant structures; EXPRESSED DURING: 13 growth stages; CONTAINS InterPro DOMAIN/s: Mov34/MPN/PAD-1 (InterPro:IPR000555), Pre-mRNA-processing-splicing factor 8, U5-snRNA-binding (InterPro:IPR019581), Pre-mRNA-processing-splicing factor 8 (InterPro:IPR012591), PROCN (…		OG1_4795
[truncated: 103,514 more rows]
