# Supplementary material for: Comparative analysis of the root transcriptomes of cultivated sweetpotato (Ipomoea batatas [L.] Lam) and its wild ancestor (Ipomoea trifida [Kunth] G. Don)
Source: BMC Plant Biol. 2017 Jan 13;17:9. doi: 10.1186/s12870-016-0950-x (PMC5234144; doi:10.1186/s12870-016-0950-x)
Supplement: Additional file 11: — SNPs identified in I. batatas (Sp1). (ZIP 190 MB) [file 12870_2016_950_MOESM11_ESM.zip › Add. file 11-8. SNPs identified in Ib (Sp1).xlsx]

## Sheet: Sheet1
																						Blastx results from nr blast		Blastx results from Arabidopsis (TAIR10) database				OrthoMCL
Contig ID	POS	ID	REF	ALT	QUAL	FILTER	INFO1	INFO2	INFO3	Contig ID	POS	ID	REF	ALT	QUAL	FILTER	INFO4	INFO5	INFO6	SG/GATK/SAM	Lengths	Hit ID	Hit Description	Arabidopsis_HitID	Arabidopsis_Hit_ShortDescription	Arabidopsis_Hit_CuratorSummary	Arabidopsis_Hit_Computational_description	OrthoMCL_paralogs	OrthoMCLorthologs
Sp1_comp326552_c1_seq2	668	.	G	A	75.85	PASS	AC=1;AF=0.167;AN=6;BaseQRankSum=1.227;DP=17;Dels=0.00;FS=0.000;HaplotypeScore=0.0000;MLEAC=1;MLEAF=0.167;MQ=58.21;MQ0=1;MQRankSum=-0.072;QD=4.46;ReadPosRankSum=1.516	GT:AD:DP:GQ:MLPSAC:MLPSAF:PL	0/0/0/0/0/1:14,3:17:3:1:0.167:100,0,3,12,30,63,2147483647											GATK	1313	gi|460403800|ref|XP_004247374.1|	PREDICTED: putative leucine-rich repeat receptor-like serine/threonine-protein kinase At2g14440-like [Solanum lycopersicum]	AT3G05990.1	Leucine-rich repeat (LRR) family protein		Leucine-rich repeat (LRR) family protein; INVOLVED IN: signal transduction; LOCATED IN: endomembrane system; EXPRESSED IN: 23 plant structures; EXPRESSED DURING: 15 growth stages; CONTAINS InterPro DOMAIN/s: Leucine-rich repeat-containing N-terminal domain, type 2 (InterPro:IPR013210), Leucine-rich repeat (InterPro:IPR001611); BEST Arabidopsis thaliana protein match is: Leucine-rich repeat (LRR) …		OG1_18992
Sp1_comp326552_c1_seq2	671	.	A	G	78.82	PASS	AC=1;AF=0.167;AN=6;BaseQRankSum=1.099;DP=15;Dels=0.00;FS=0.000;HaplotypeScore=0.0000;MLEAC=1;MLEAF=0.167;MQ=57.97;MQ0=1;MQRankSum=1.099;QD=5.25;ReadPosRankSum=0.930	GT:AD:DP:GQ:MLPSAC:MLPSAF:PL	0/0/0/0/0/1:12,3:15:1:1:0.167:102,0,1,8,22,49,387											GATK	1313	gi|460403800|ref|XP_004247374.1|	PREDICTED: putative leucine-rich repeat receptor-like serine/threonine-protein kinase At2g14440-like [Solanum lycopersicum]	AT3G05990.1	Leucine-rich repeat (LRR) family protein		Leucine-rich repeat (LRR) family protein; INVOLVED IN: signal transduction; LOCATED IN: endomembrane system; EXPRESSED IN: 23 plant structures; EXPRESSED DURING: 15 growth stages; CONTAINS InterPro DOMAIN/s: Leucine-rich repeat-containing N-terminal domain, type 2 (InterPro:IPR013210), Leucine-rich repeat (InterPro:IPR001611); BEST Arabidopsis thaliana protein match is: Leucine-rich repeat (LRR) …		OG1_18992
Sp1_comp326552_c1_seq2	695	.	C	T	33.52	LowQual	AC=1;AF=0.167;AN=6;BaseQRankSum=-0.752;DP=12;Dels=0.00;FS=0.000;HaplotypeScore=0.9995;MLEAC=1;MLEAF=0.167;MQ=60.00;MQ0=0;MQRankSum=0.752;QD=2.79;ReadPosRankSum=0.107	GT:AD:DP:GQ:MLPSAC:MLPSAF:PL	0/0/0/0/0/1:10,2:12:4:1:0.167:58,0,4,13,28,56,394											GATK	1313	gi|460403800|ref|XP_004247374.1|	PREDICTED: putative leucine-rich repeat receptor-like serine/threonine-protein kinase At2g14440-like [Solanum lycopersicum]	AT3G05990.1	Leucine-rich repeat (LRR) family protein		Leucine-rich repeat (LRR) family protein; INVOLVED IN: signal transduction; LOCATED IN: endomembrane system; EXPRESSED IN: 23 plant structures; EXPRESSED DURING: 15 growth stages; CONTAINS InterPro DOMAIN/s: Leucine-rich repeat-containing N-terminal domain, type 2 (InterPro:IPR013210), Leucine-rich repeat (InterPro:IPR001611); BEST Arabidopsis thaliana protein match is: Leucine-rich repeat (LRR) …		OG1_18992
Sp1_comp326552_c1_seq2	800	.	C	T	52.92	PASS	AC=1;AF=0.167;AN=6;BaseQRankSum=-1.209;DP=22;Dels=0.00;FS=2.092;HaplotypeScore=0.7340;MLEAC=1;MLEAF=0.167;MQ=60.00;MQ0=0;MQRankSum=-0.582;QD=2.41;ReadPosRankSum=1.746	GT:AD:DP:GQ:MLPSAC:MLPSAF:PL	0/0/0/0/0/1:18,4:22:6:1:0.167:78,0,6,19,42,84,2147483647											GATK	1313	gi|460403800|ref|XP_004247374.1|	PREDICTED: putative leucine-rich repeat receptor-like serine/threonine-protein kinase At2g14440-like [Solanum lycopersicum]	AT3G05990.1	Leucine-rich repeat (LRR) family protein		Leucine-rich repeat (LRR) family protein; INVOLVED IN: signal transduction; LOCATED IN: endomembrane system; EXPRESSED IN: 23 plant structures; EXPRESSED DURING: 15 growth stages; CONTAINS InterPro DOMAIN/s: Leucine-rich repeat-containing N-terminal domain, type 2 (InterPro:IPR013210), Leucine-rich repeat (InterPro:IPR001611); BEST Arabidopsis thaliana protein match is: Leucine-rich repeat (LRR) …		OG1_18992
Sp1_comp326552_c1_seq2	920	.	G	T	348.68	PASS	AC=3;AF=0.500;AN=6;BaseQRankSum=-0.695;DP=24;Dels=0.00;FS=0.000;HaplotypeScore=1.9996;MLEAC=3;MLEAF=0.500;MQ=59.84;MQ0=0;MQRankSum=-1.275;QD=14.53;ReadPosRankSum=-0.985	GT:AD:DP:GQ:MLPSAC:MLPSAF:PL	0/0/0/1/1/1:11,13:24:6:3:0.500:373,28,6,0,6,28,414											GATK	1313	gi|460403800|ref|XP_004247374.1|	PREDICTED: putative leucine-rich repeat receptor-like serine/threonine-protein kinase At2g14440-like [Solanum lycopersicum]	AT3G05990.1	Leucine-rich repeat (LRR) family protein		Leucine-rich repeat (LRR) family protein; INVOLVED IN: signal transduction; LOCATED IN: endomembrane system; EXPRESSED IN: 23 plant structures; EXPRESSED DURING: 15 growth stages; CONTAINS InterPro DOMAIN/s: Leucine-rich repeat-containing N-terminal domain, type 2 (InterPro:IPR013210), Leucine-rich repeat (InterPro:IPR001611); BEST Arabidopsis thaliana protein match is: Leucine-rich repeat (LRR) …		OG1_18992
Sp1_comp326552_c1_seq2	9	.	G	A	56	.	DP=3;VDB=0.0020;AF1=1;AC1=2;DP4=0,0,1,2;MQ=48;FQ=-36	GT:PL:GQ	1/1:88,9,0:16											SAM	1313	gi|460403800|ref|XP_004247374.1|	PREDICTED: putative leucine-rich repeat receptor-like serine/threonine-protein kinase At2g14440-like [Solanum lycopersicum]	AT3G05990.1	Leucine-rich repeat (LRR) family protein		Leucine-rich repeat (LRR) family protein; INVOLVED IN: signal transduction; LOCATED IN: endomembrane system; EXPRESSED IN: 23 plant structures; EXPRESSED DURING: 15 growth stages; CONTAINS InterPro DOMAIN/s: Leucine-rich repeat-containing N-terminal domain, type 2 (InterPro:IPR013210), Leucine-rich repeat (InterPro:IPR001611); BEST Arabidopsis thaliana protein match is: Leucine-rich repeat (LRR) …		OG1_18992
Sp1_comp326553_c0_seq1	1325	.	A	G	222	.	DP=894;VDB=0.0380;AF1=1;AC1=2;DP4=0,0,294,316;MQ=37;FQ=-282	GT:PL:GQ	1/1:255,255,0:99	Sp1_comp326553_c0_seq1	1325	.	A	G	8101.9	PASS	AC=6;AF=1.00;AN=6;DP=250;Dels=0.00;FS=0.000;HaplotypeScore=0.6651;MLEAC=6;MLEAF=1.00;MQ=59.96;MQ0=0;QD=32.41	GT:AD:DP:GQ:MLPSAC:MLPSAF:PL	1/1/1/1/1/1:0,250:250:99:6:1.00:8128,1648,1011,638,373,168,0	SG	1925	gi|460415247|ref|XP_004252971.1|	PREDICTED: uncharacterized WD repeat-containing protein C2A9.03-like [Solanum lycopersicum]	AT1G55680.1	Transducin/WD40 repeat-like superfamily protein		Transducin/WD40 repeat-like superfamily protein; CONTAINS InterPro DOMAIN/s: WD40 repeat-like-containing domain (InterPro:IPR011046), WD40 repeat 2 (InterPro:IPR019782), WD40-repeat-containing domain (InterPro:IPR017986), WD40 repeat (InterPro:IPR001680), WD40/YVTN repeat-like-containing domain (InterPro:IPR015943), WD40 repeat, subgroup (InterPro:IPR019781); BEST Arabidopsis thaliana protein mat…		OG1_4858
Sp1_comp326553_c0_seq1	1472	.	C	T	146	.	DP=925;VDB=0.0380;AF1=0.5;AC1=1;DP4=150,142,186,152;MQ=48;FQ=149;PV4=0.38,1e-248,1,0.08	GT:PL:GQ	0/1:176,0,255:99	Sp1_comp326553_c0_seq1	1472	.	C	T	5119.9	PASS	AC=4;AF=0.667;AN=6;BaseQRankSum=-0.010;DP=250;Dels=0.00;FS=0.000;HaplotypeScore=1.9994;MLEAC=4;MLEAF=0.667;MQ=59.88;MQ0=0;MQRankSum=0.066;QD=20.48;ReadPosRankSum=-1.016	GT:AD:DP:GQ:MLPSAC:MLPSAF:PL	0/0/1/1/1/1:89,161:250:33:4:0.667:5146,538,184,33,0,112,2147483647	SG	1925	gi|460415247|ref|XP_004252971.1|	PREDICTED: uncharacterized WD repeat-containing protein C2A9.03-like [Solanum lycopersicum]	AT1G55680.1	Transducin/WD40 repeat-like superfamily protein		Transducin/WD40 repeat-like superfamily protein; CONTAINS InterPro DOMAIN/s: WD40 repeat-like-containing domain (InterPro:IPR011046), WD40 repeat 2 (InterPro:IPR019782), WD40-repeat-containing domain (InterPro:IPR017986), WD40 repeat (InterPro:IPR001680), WD40/YVTN repeat-like-containing domain (InterPro:IPR015943), WD40 repeat, subgroup (InterPro:IPR019781); BEST Arabidopsis thaliana protein mat…		OG1_4858
Sp1_comp326553_c0_seq1	1517	.	G	A	150	.	DP=963;VDB=0.0392;AF1=0.5;AC1=1;DP4=223,232,159,186;MQ=47;FQ=153;PV4=0.43,2.8e-270,0.00049,0.0095	GT:PL:GQ	0/1:180,0,255:99	Sp1_comp326553_c0_seq1	1517	.	G	A	3703.9	PASS	AC=3;AF=0.500;AN=6;BaseQRankSum=1.108;DP=250;Dels=0.00;FS=2.833;HaplotypeScore=5.5160;MLEAC=3;MLEAF=0.500;MQ=59.86;MQ0=0;MQRankSum=0.048;QD=14.82;ReadPosRankSum=-0.975	GT:AD:DP:GQ:MLPSAC:MLPSAF:PL	0/0/0/1/1/1:128,122:250:40:3:0.500:3730,254,40,0,80,2147483647,2147483647	SG	1925	gi|460415247|ref|XP_004252971.1|	PREDICTED: uncharacterized WD repeat-containing protein C2A9.03-like [Solanum lycopersicum]	AT1G55680.1	Transducin/WD40 repeat-like superfamily protein		Transducin/WD40 repeat-like superfamily protein; CONTAINS InterPro DOMAIN/s: WD40 repeat-like-containing domain (InterPro:IPR011046), WD40 repeat 2 (InterPro:IPR019782), WD40-repeat-containing domain (InterPro:IPR017986), WD40 repeat (InterPro:IPR001680), WD40/YVTN repeat-like-containing domain (InterPro:IPR015943), WD40 repeat, subgroup (InterPro:IPR019781); BEST Arabidopsis thaliana protein mat…		OG1_4858
Sp1_comp326553_c0_seq1	1643	.	T	C	6.2	.	DP=593;VDB=0.0298;AF1=0.4999;AC1=1;DP4=188,238,49,100;MQ=45;FQ=8.65;PV4=0.02,1e-147,0.016,1	GT:PL:GQ	0/1:35,0,255:36	Sp1_comp326553_c0_seq1	1643	.	T	C	1491.9	PASS	AC=1;AF=0.167;AN=6;BaseQRankSum=2.017;DP=249;Dels=0.00;FS=0.000;HaplotypeScore=2.3204;MLEAC=1;MLEAF=0.167;MQ=59.66;MQ0=1;MQRankSum=-0.034;QD=5.99;ReadPosRankSum=1.857	GT:AD:DP:GQ:MLPSAC:MLPSAF:PL	0/0/0/0/0/1:198,50:249:38:1:0.167:1518,0,38,190,2147483647,2147483647,2147483647	SG	1925	gi|460415247|ref|XP_004252971.1|	PREDICTED: uncharacterized WD repeat-containing protein C2A9.03-like [Solanum lycopersicum]	AT1G55680.1	Transducin/WD40 repeat-like superfamily protein		Transducin/WD40 repeat-like superfamily protein; CONTAINS InterPro DOMAIN/s: WD40 repeat-like-containing domain (InterPro:IPR011046), WD40 repeat 2 (InterPro:IPR019782), WD40-repeat-containing domain (InterPro:IPR017986), WD40 repeat (InterPro:IPR001680), WD40/YVTN repeat-like-containing domain (InterPro:IPR015943), WD40 repeat, subgroup (InterPro:IPR019781); BEST Arabidopsis thaliana protein mat…		OG1_4858
Sp1_comp326553_c0_seq1	410	.	T	C	105	.	DP=466;VDB=0.0380;AF1=0.5;AC1=1;DP4=119,99,82,58;MQ=49;FQ=108;PV4=0.51,4.3e-158,0.29,0.073	GT:PL:GQ	0/1:135,0,255:99	Sp1_comp326553_c0_seq1	410	.	T	C	3763.9	PASS	AC=3;AF=0.500;AN=6;BaseQRankSum=-0.087;DP=250;Dels=0.00;FS=13.813;HaplotypeScore=7.6944;MLEAC=3;MLEAF=0.500;MQ=59.79;MQ0=0;MQRankSum=-0.140;QD=15.06;ReadPosRankSum=2.491	GT:AD:DP:GQ:MLPSAC:MLPSAF:PL	0/0/0/1/1/1:132,118:250:33:3:0.500:3790,238,33,0,87,2147483647,2147483647	SG	1925	gi|460415247|ref|XP_004252971.1|	PREDICTED: uncharacterized WD repeat-containing protein C2A9.03-like [Solanum lycopersicum]	AT1G55680.1	Transducin/WD40 repeat-like superfamily protein		Transducin/WD40 repeat-like superfamily protein; CONTAINS InterPro DOMAIN/s: WD40 repeat-like-containing domain (InterPro:IPR011046), WD40 repeat 2 (InterPro:IPR019782), WD40-repeat-containing domain (InterPro:IPR017986), WD40 repeat (InterPro:IPR001680), WD40/YVTN repeat-like-containing domain (InterPro:IPR015943), WD40 repeat, subgroup (InterPro:IPR019781); BEST Arabidopsis thaliana protein mat…		OG1_4858
Sp1_comp326553_c0_seq1	761	.	T	C	222	.	DP=522;VDB=0.0392;AF1=1;AC1=2;DP4=0,0,94,93;MQ=49;FQ=-282	GT:PL:GQ	1/1:255,255,0:99	Sp1_comp326553_c0_seq1	761	.	T	C	9189.9	PASS	AC=6;AF=1.00;AN=6;DP=250;Dels=0.00;FS=0.000;HaplotypeScore=0.0000;MLEAC=6;MLEAF=1.00;MQ=59.78;MQ0=1;QD=31.11	GT:AD:DP:GQ:MLPSAC:MLPSAF:PL	1/1/1/1/1/1:0,250:250:99:6:1.00:9216,1774,1088,686,401,181,0	SG	1925	gi|460415247|ref|XP_004252971.1|	PREDICTED: uncharacterized WD repeat-containing protein C2A9.03-like [Solanum lycopersicum]	AT1G55680.1	Transducin/WD40 repeat-like superfamily protein		Transducin/WD40 repeat-like superfamily protein; CONTAINS InterPro DOMAIN/s: WD40 repeat-like-containing domain (InterPro:IPR011046), WD40 repeat 2 (InterPro:IPR019782), WD40-repeat-containing domain (InterPro:IPR017986), WD40 repeat (InterPro:IPR001680), WD40/YVTN repeat-like-containing domain (InterPro:IPR015943), WD40 repeat, subgroup (InterPro:IPR019781); BEST Arabidopsis thaliana protein mat…		OG1_4858
Sp1_comp326553_c0_seq1	863	.	A	T	178	.	DP=591;VDB=0.0345;AF1=0.5;AC1=1;DP4=148,159,138,124;MQ=49;FQ=181;PV4=0.31,1.2e-225,0.00024,1	GT:PL:GQ	0/1:208,0,255:99	Sp1_comp326553_c0_seq1	863	.	A	T	3585.9		AC=3;AF=0.500;AN=6;BaseQRankSum=-2.944;DP=248;Dels=0.00;FS=2.160;HaplotypeScore=15.2640;MLEAC=3;MLEAF=0.500;MQ=59.84;MQ0=1;MQRankSum=-0.833;QD=14.46;ReadPosRankSum=1.121	GT:AD:DP:GQ:MLPSAC:MLPSAF:PL	0/0/0/1/1/1:129,119:248:41:3:0.500:3612,246,41,0,71,2147483647,2147483647	SG	1925	gi|460415247|ref|XP_004252971.1|	PREDICTED: uncharacterized WD repeat-containing protein C2A9.03-like [Solanum lycopersicum]	AT1G55680.1	Transducin/WD40 repeat-like superfamily protein		Transducin/WD40 repeat-like superfamily protein; CONTAINS InterPro DOMAIN/s: WD40 repeat-like-containing domain (InterPro:IPR011046), WD40 repeat 2 (InterPro:IPR019782), WD40-repeat-containing domain (InterPro:IPR017986), WD40 repeat (InterPro:IPR001680), WD40/YVTN repeat-like-containing domain (InterPro:IPR015943), WD40 repeat, subgroup (InterPro:IPR019781); BEST Arabidopsis thaliana protein mat…		OG1_4858
Sp1_comp326553_c0_seq1	917	.	C	T	60	.	DP=627;VDB=0.0400;AF1=0.5;AC1=1;DP4=190,231,78,104;MQ=49;FQ=63;PV4=0.66,7.8e-161,3.9e-08,1	GT:PL:GQ	0/1:90,0,255:93	Sp1_comp326553_c0_seq1	917	.	C	T	2161.9	PASS	AC=2;AF=0.333;AN=6;BaseQRankSum=-0.584;DP=250;Dels=0.00;FS=0.000;HaplotypeScore=4.9555;MLEAC=2;MLEAF=0.333;MQ=59.77;MQ0=1;MQRankSum=-0.295;QD=8.65;ReadPosRankSum=1.831	GT:AD:DP:GQ:MLPSAC:MLPSAF:PL	0/0/0/0/1/1:173,77:250:54:2:0.333:2188,54,0,81,2147483647,2147483647,2147483647	SG	1925	gi|460415247|ref|XP_004252971.1|	PREDICTED: uncharacterized WD repeat-containing protein C2A9.03-like [Solanum lycopersicum]	AT1G55680.1	Transducin/WD40 repeat-like superfamily protein		Transducin/WD40 repeat-like superfamily protein; CONTAINS InterPro DOMAIN/s: WD40 repeat-like-containing domain (InterPro:IPR011046), WD40 repeat 2 (InterPro:IPR019782), WD40-repeat-containing domain (InterPro:IPR017986), WD40 repeat (InterPro:IPR001680), WD40/YVTN repeat-like-containing domain (InterPro:IPR015943), WD40 repeat, subgroup (InterPro:IPR019781); BEST Arabidopsis thaliana protein mat…		OG1_4858
Sp1_comp326553_c0_seq1	938	.	A	G	222	.	DP=561;VDB=0.0380;AF1=1;AC1=2;DP4=1,1,224,35;MQ=49;FQ=-282;PV4=0.26,0.0051,0.48,1	GT:PL:GQ	1/1:255,255,0:99	Sp1_comp326553_c0_seq1	938	.	A	G	7902.9	PASS	AC=6;AF=1.00;AN=6;BaseQRankSum=2.390;DP=250;Dels=0.00;FS=0.000;HaplotypeScore=7.8857;MLEAC=6;MLEAF=1.00;MQ=59.77;MQ0=0;MQRankSum=1.123;QD=31.61;ReadPosRankSum=1.895	GT:AD:DP:GQ:MLPSAC:MLPSAF:PL	1/1/1/1/1/1:2,248:250:99:6:1.00:7929,1579,968,611,357,161,0	SG	1925	gi|460415247|ref|XP_004252971.1|	PREDICTED: uncharacterized WD repeat-containing protein C2A9.03-like [Solanum lycopersicum]	AT1G55680.1	Transducin/WD40 repeat-like superfamily protein		Transducin/WD40 repeat-like superfamily protein; CONTAINS InterPro DOMAIN/s: WD40 repeat-like-containing domain (InterPro:IPR011046), WD40 repeat 2 (InterPro:IPR019782), WD40-repeat-containing domain (InterPro:IPR017986), WD40 repeat (InterPro:IPR001680), WD40/YVTN repeat-like-containing domain (InterPro:IPR015943), WD40 repeat, subgroup (InterPro:IPR019781); BEST Arabidopsis thaliana protein mat…		OG1_4858
Sp1_comp326553_c0_seq1	1024	.	C	G	278.9		AC=1;AF=0.167;AN=6;BaseQRankSum=-1.380;DP=250;Dels=0.00;FS=2.710;HaplotypeScore=13.6273;MLEAC=1;MLEAF=0.167;MQ=59.24;MQ0=0;MQRankSum=-3.437;QD=1.12;ReadPosRankSum=-0.329	GT:AD:DP:GQ:MLPSAC:MLPSAF:PL	0/0/0/0/0/1:224,26:250:99:1:0.167:305,0,165,2147483647,2147483647,2147483647,2147483647											GATK	1925	gi|460415247|ref|XP_004252971.1|	PREDICTED: uncharacterized WD repeat-containing protein C2A9.03-like [Solanum lycopersicum]	AT1G55680.1	Transducin/WD40 repeat-like superfamily protein		Transducin/WD40 repeat-like superfamily protein; CONTAINS InterPro DOMAIN/s: WD40 repeat-like-containing domain (InterPro:IPR011046), WD40 repeat 2 (InterPro:IPR019782), WD40-repeat-containing domain (InterPro:IPR017986), WD40 repeat (InterPro:IPR001680), WD40/YVTN repeat-like-containing domain (InterPro:IPR015943), WD40 repeat, subgroup (InterPro:IPR019781); BEST Arabidopsis thaliana protein mat…		OG1_4858
Sp1_comp326553_c0_seq1	1028	.	T	C	65.9		AC=1;AF=0.167;AN=6;BaseQRankSum=0.164;DP=250;Dels=0.00;FS=13.751;HaplotypeScore=13.5125;MLEAC=1;MLEAF=0.167;MQ=58.82;MQ0=0;MQRankSum=-1.141;QD=0.26;ReadPosRankSum=0.338	GT:AD:DP:GQ:MLPSAC:MLPSAF:PL	0/0/0/0/0/1:241,9:250:92:1:0.167:92,0,199,2147483647,2147483647,2147483647,2147483647											GATK	1925	gi|460415247|ref|XP_004252971.1|	PREDICTED: uncharacterized WD repeat-containing protein C2A9.03-like [Solanum lycopersicum]	AT1G55680.1	Transducin/WD40 repeat-like superfamily protein		Transducin/WD40 repeat-like superfamily protein; CONTAINS InterPro DOMAIN/s: WD40 repeat-like-containing domain (InterPro:IPR011046), WD40 repeat 2 (InterPro:IPR019782), WD40-repeat-containing domain (InterPro:IPR017986), WD40 repeat (InterPro:IPR001680), WD40/YVTN repeat-like-containing domain (InterPro:IPR015943), WD40 repeat, subgroup (InterPro:IPR019781); BEST Arabidopsis thaliana protein mat…		OG1_4858
Sp1_comp326553_c0_seq1	1821	.	G	A	728.9		AC=1;AF=0.167;AN=6;BaseQRankSum=0.284;DP=247;Dels=0.00;FS=6.602;HaplotypeScore=78.8828;MLEAC=1;MLEAF=0.167;MQ=59.73;MQ0=0;MQRankSum=-0.810;QD=2.95;ReadPosRankSum=0.504	GT:AD:DP:GQ:MLPSAC:MLPSAF:PL	0/0/0/0/0/1:216,31:247:99:1:0.167:755,0,113,2147483647,2147483647,2147483647,2147483647											GATK	1925	gi|460415247|ref|XP_004252971.1|	PREDICTED: uncharacterized WD repeat-containing protein C2A9.03-like [Solanum lycopersicum]	AT1G55680.1	Transducin/WD40 repeat-like superfamily protein		Transducin/WD40 repeat-like superfamily protein; CONTAINS InterPro DOMAIN/s: WD40 repeat-like-containing domain (InterPro:IPR011046), WD40 repeat 2 (InterPro:IPR019782), WD40-repeat-containing domain (InterPro:IPR017986), WD40 repeat (InterPro:IPR001680), WD40/YVTN repeat-like-containing domain (InterPro:IPR015943), WD40 repeat, subgroup (InterPro:IPR019781); BEST Arabidopsis thaliana protein mat…		OG1_4858
Sp1_comp326553_c0_seq1	395	.	T	C	2194.9	PASS	AC=2;AF=0.333;AN=6;BaseQRankSum=-0.102;DP=250;Dels=0.00;FS=11.593;HaplotypeScore=4.6608;MLEAC=2;MLEAF=0.333;MQ=59.88;MQ0=0;MQRankSum=-0.044;QD=8.78;ReadPosRankSum=-0.161	GT:AD:DP:GQ:MLPSAC:MLPSAF:PL	0/0/0/0/1/1:173,77:250:50:2:0.333:2221,50,0,82,2147483647,2147483647,2147483647											GATK	1925	gi|460415247|ref|XP_004252971.1|	PREDICTED: uncharacterized WD repeat-containing protein C2A9.03-like [Solanum lycopersicum]	AT1G55680.1	Transducin/WD40 repeat-like superfamily protein		Transducin/WD40 repeat-like superfamily protein; CONTAINS InterPro DOMAIN/s: WD40 repeat-like-containing domain (InterPro:IPR011046), WD40 repeat 2 (InterPro:IPR019782), WD40-repeat-containing domain (InterPro:IPR017986), WD40 repeat (InterPro:IPR001680), WD40/YVTN repeat-like-containing domain (InterPro:IPR015943), WD40 repeat, subgroup (InterPro:IPR019781); BEST Arabidopsis thaliana protein mat…		OG1_4858
Sp1_comp326553_c0_seq1	554	.	A	G	926.9	PASS	AC=1;AF=0.167;AN=6;BaseQRankSum=-1.445;DP=250;Dels=0.00;FS=2.351;HaplotypeScore=3.9987;MLEAC=1;MLEAF=0.167;MQ=59.82;MQ0=1;MQRankSum=0.066;QD=3.71;ReadPosRankSum=-1.385	GT:AD:DP:GQ:MLPSAC:MLPSAF:PL	0/0/0/0/0/1:215,35:250:98:1:0.167:953,0,98,2147483647,2147483647,2147483647,2147483647											GATK	1925	gi|460415247|ref|XP_004252971.1|	PREDICTED: uncharacterized WD repeat-containing protein C2A9.03-like [Solanum lycopersicum]	AT1G55680.1	Transducin/WD40 repeat-like superfamily protein		Transducin/WD40 repeat-like superfamily protein; CONTAINS InterPro DOMAIN/s: WD40 repeat-like-containing domain (InterPro:IPR011046), WD40 repeat 2 (InterPro:IPR019782), WD40-repeat-containing domain (InterPro:IPR017986), WD40 repeat (InterPro:IPR001680), WD40/YVTN repeat-like-containing domain (InterPro:IPR015943), WD40 repeat, subgroup (InterPro:IPR019781); BEST Arabidopsis thaliana protein mat…		OG1_4858
Sp1_comp326553_c0_seq1	249	.	G	A	222	.	DP=172;VDB=0.0399;AF1=1;AC1=2;DP4=0,1,63,97;MQ=48;FQ=-282;PV4=1,6.9e-08,0.32,1	GT:PL:GQ	1/1:255,255,0:99											SAM	1925	gi|460415247|ref|XP_004252971.1|	PREDICTED: uncharacterized WD repeat-containing protein C2A9.03-like [Solanum lycopersicum]	AT1G55680.1	Transducin/WD40 repeat-like superfamily protein		Transducin/WD40 repeat-like superfamily protein; CONTAINS InterPro DOMAIN/s: WD40 repeat-like-containing domain (InterPro:IPR011046), WD40 repeat 2 (InterPro:IPR019782), WD40-repeat-containing domain (InterPro:IPR017986), WD40 repeat (InterPro:IPR001680), WD40/YVTN repeat-like-containing domain (InterPro:IPR015943), WD40 repeat, subgroup (InterPro:IPR019781); BEST Arabidopsis thaliana protein mat…		OG1_4858
Sp1_comp326554_c0_seq1	118	.	C	G	119	.	DP=109;VDB=0.0244;AF1=0.5;AC1=1;DP4=38,23,35,8;MQ=43;FQ=122;PV4=0.05,3.2e-29,2.3e-08,0.074	GT:PL:GQ	0/1:149,0,255:99	Sp1_comp326554_c0_seq1	118	.	C	G	1473.17	PASS	AC=3;AF=0.500;AN=6;BaseQRankSum=-1.138;DP=118;Dels=0.00;FS=16.323;HaplotypeScore=4.5534;MLEAC=3;MLEAF=0.500;MQ=60.00;MQ0=0;MQRankSum=1.802;QD=12.48;ReadPosRankSum=0.474	GT:AD:DP:GQ:MLPSAC:MLPSAF:PL	0/0/0/1/1/1:65,53:118:12:3:0.500:1499,97,12,0,39,160,2147483647	SG	3346	gi|460410223|ref|XP_004250530.1|	PREDICTED: DNA repair protein complementing XP-C cells-like [Solanum lycopersicum]	AT5G16630.2	DNA repair protein Rad4 family		RAD4; FUNCTIONS IN: damaged DNA binding; INVOLVED IN: nucleotide-excision repair; LOCATED IN: nucleus, chloroplast; EXPRESSED IN: 24 plant structures; EXPRESSED DURING: 15 growth stages; CONTAINS InterPro DOMAIN/s: Transglutaminase-like (InterPro:IPR002931), DNA repair protein Rad4, DNA-binding domain 1 (InterPro:IPR018326), DNA repair protein Rad4, DNA-binding domain 3 (InterPro:IPR018328), DNA …
Sp1_comp326554_c0_seq1	148	.	C	T	197	.	DP=135;VDB=0.0392;AF1=0.5;AC1=1;DP4=33,27,36,25;MQ=44;FQ=200;PV4=0.72,2.2e-24,2.1e-05,1	GT:PL:GQ	0/1:227,0,255:99	Sp1_comp326554_c0_seq1	148	.	C	T	2026.95	PASS	AC=3;AF=0.500;AN=6;BaseQRankSum=-3.953;DP=146;Dels=0.00;FS=2.171;HaplotypeScore=3.1329;MLEAC=3;MLEAF=0.500;MQ=59.97;MQ0=0;MQRankSum=-0.163;QD=13.88;ReadPosRankSum=-0.506	GT:AD:DP:GQ:MLPSAC:MLPSAF:PL	0/0/0/1/1/1:69,75:146:20:3:0.500:2053,179,41,0,20,130,2147483647	SG	3346	gi|460410223|ref|XP_004250530.1|	PREDICTED: DNA repair protein complementing XP-C cells-like [Solanum lycopersicum]	AT5G16630.2	DNA repair protein Rad4 family		RAD4; FUNCTIONS IN: damaged DNA binding; INVOLVED IN: nucleotide-excision repair; LOCATED IN: nucleus, chloroplast; EXPRESSED IN: 24 plant structures; EXPRESSED DURING: 15 growth stages; CONTAINS InterPro DOMAIN/s: Transglutaminase-like (InterPro:IPR002931), DNA repair protein Rad4, DNA-binding domain 1 (InterPro:IPR018326), DNA repair protein Rad4, DNA-binding domain 3 (InterPro:IPR018328), DNA …
Sp1_comp326554_c0_seq1	2029	.	A	G	97	.	DP=137;VDB=0.0380;AF1=0.5;AC1=1;DP4=34,28,25,11;MQ=49;FQ=100;PV4=0.2,3.3e-41,1,0.23	GT:PL:GQ	0/1:127,0,255:99	Sp1_comp326554_c0_seq1	2029	.	A	G	2496.95		AC=3;AF=0.500;AN=6;BaseQRankSum=2.135;DP=137;Dels=0.00;FS=0.633;HaplotypeScore=30.2807;MLEAC=3;MLEAF=0.500;MQ=60.00;MQ0=0;MQRankSum=-0.658;QD=18.23;ReadPosRankSum=1.721	GT:AD:DP:GQ:MLPSAC:MLPSAF:PL	0/0/0/1/1/1:65,72:137:20:3:0.500:2523,199,47,0,20,136,2147483647	SG	3346	gi|460410223|ref|XP_004250530.1|	PREDICTED: DNA repair protein complementing XP-C cells-like [Solanum lycopersicum]	AT5G16630.2	DNA repair protein Rad4 family		RAD4; FUNCTIONS IN: damaged DNA binding; INVOLVED IN: nucleotide-excision repair; LOCATED IN: nucleus, chloroplast; EXPRESSED IN: 24 plant structures; EXPRESSED DURING: 15 growth stages; CONTAINS InterPro DOMAIN/s: Transglutaminase-like (InterPro:IPR002931), DNA repair protein Rad4, DNA-binding domain 1 (InterPro:IPR018326), DNA repair protein Rad4, DNA-binding domain 3 (InterPro:IPR018328), DNA …
Sp1_comp326554_c0_seq1	225	.	G	A	69	.	DP=107;VDB=0.0400;AF1=0.5;AC1=1;DP4=8,9,6,5;MQ=48;FQ=72;PV4=1,1.5e-12,1,1	GT:PL:GQ	0/1:99,0,255:99	Sp1_comp326554_c0_seq1	225	.	G	A	3044.91	PASS	AC=5;AF=0.833;AN=6;BaseQRankSum=0.546;DP=112;Dels=0.00;FS=3.686;HaplotypeScore=1.9984;MLEAC=5;MLEAF=0.833;MQ=59.76;MQ0=0;MQRankSum=-2.034;QD=27.19;ReadPosRankSum=-0.116	GT:AD:DP:GQ:MLPSAC:MLPSAF:PL	0/1/1/1/1/1:18,94:112:32:5:0.833:3071,482,240,110,32,0,481	SG	3346	gi|460410223|ref|XP_004250530.1|	PREDICTED: DNA repair protein complementing XP-C cells-like [Solanum lycopersicum]	AT5G16630.2	DNA repair protein Rad4 family		RAD4; FUNCTIONS IN: damaged DNA binding; INVOLVED IN: nucleotide-excision repair; LOCATED IN: nucleus, chloroplast; EXPRESSED IN: 24 plant structures; EXPRESSED DURING: 15 growth stages; CONTAINS InterPro DOMAIN/s: Transglutaminase-like (InterPro:IPR002931), DNA repair protein Rad4, DNA-binding domain 1 (InterPro:IPR018326), DNA repair protein Rad4, DNA-binding domain 3 (InterPro:IPR018328), DNA …
Sp1_comp326554_c0_seq1	2292	.	T	C	117	.	DP=220;VDB=0.0399;AF1=0.5;AC1=1;DP4=25,27,81,73;MQ=49;FQ=120;PV4=0.63,4.9e-68,6.1e-06,0.08	GT:PL:GQ	0/1:147,0,216:99	Sp1_comp326554_c0_seq1	2292	.	T	C	6087.03	PASS	AC=4;AF=0.667;AN=6;BaseQRankSum=-0.290;DP=219;Dels=0.00;FS=1.965;HaplotypeScore=5.7248;MLEAC=4;MLEAF=0.667;MQ=59.97;MQ0=0;MQRankSum=-0.085;QD=27.79;ReadPosRankSum=-1.683	GT:AD:DP:GQ:MLPSAC:MLPSAF:PL	0/0/1/1/1/1:52,165:219:2:4:0.667:6111,750,322,107,0,2,1663	SG	3346	gi|460410223|ref|XP_004250530.1|	PREDICTED: DNA repair protein complementing XP-C cells-like [Solanum lycopersicum]	AT5G16630.2	DNA repair protein Rad4 family		RAD4; FUNCTIONS IN: damaged DNA binding; INVOLVED IN: nucleotide-excision repair; LOCATED IN: nucleus, chloroplast; EXPRESSED IN: 24 plant structures; EXPRESSED DURING: 15 growth stages; CONTAINS InterPro DOMAIN/s: Transglutaminase-like (InterPro:IPR002931), DNA repair protein Rad4, DNA-binding domain 1 (InterPro:IPR018326), DNA repair protein Rad4, DNA-binding domain 3 (InterPro:IPR018328), DNA …
Sp1_comp326554_c0_seq1	2478	.	T	A	40	.	DP=274;VDB=0.0365;AF1=0.5;AC1=1;DP4=81,105,35,38;MQ=49;FQ=43;PV4=0.58,5e-80,8.1e-30,1	GT:PL:GQ	0/1:70,0,255:73	Sp1_comp326554_c0_seq1	2478	.	T	A	2148.9	PASS	AC=2;AF=0.333;AN=6;BaseQRankSum=-0.858;DP=250;Dels=0.00;FS=2.383;HaplotypeScore=4.7528;MLEAC=2;MLEAF=0.333;MQ=59.89;MQ0=0;MQRankSum=0.496;QD=8.60;ReadPosRankSum=0.099	GT:AD:DP:GQ:MLPSAC:MLPSAF:PL	0/0/0/0/1/1:175,74:250:43:2:0.333:2175,43,0,89,2147483647,2147483647,2147483647	SG	3346	gi|460410223|ref|XP_004250530.1|	PREDICTED: DNA repair protein complementing XP-C cells-like [Solanum lycopersicum]	AT5G16630.2	DNA repair protein Rad4 family		RAD4; FUNCTIONS IN: damaged DNA binding; INVOLVED IN: nucleotide-excision repair; LOCATED IN: nucleus, chloroplast; EXPRESSED IN: 24 plant structures; EXPRESSED DURING: 15 growth stages; CONTAINS InterPro DOMAIN/s: Transglutaminase-like (InterPro:IPR002931), DNA repair protein Rad4, DNA-binding domain 1 (InterPro:IPR018326), DNA repair protein Rad4, DNA-binding domain 3 (InterPro:IPR018328), DNA …
Sp1_comp326554_c0_seq1	2529	.	C	T	205	.	DP=272;VDB=0.0298;AF1=0.5;AC1=1;DP4=67,120,31,47;MQ=48;FQ=208;PV4=0.58,1,8.8e-53,1	GT:PL:GQ	0/1:235,0,255:99	Sp1_comp326554_c0_seq1	2529	.	C	T	2406.9	PASS	AC=2;AF=0.333;AN=6;BaseQRankSum=0.718;DP=250;Dels=0.00;FS=0.000;HaplotypeScore=1.6553;MLEAC=2;MLEAF=0.333;MQ=60.00;MQ0=0;MQRankSum=-2.903;QD=9.63;ReadPosRankSum=2.137	GT:AD:DP:GQ:MLPSAC:MLPSAF:PL	0/0/0/0/1/1:174,76:250:51:2:0.333:2433,51,0,85,2147483647,2147483647,2147483647	SG	3346	gi|460410223|ref|XP_004250530.1|	PREDICTED: DNA repair protein complementing XP-C cells-like [Solanum lycopersicum]	AT5G16630.2	DNA repair protein Rad4 family		RAD4; FUNCTIONS IN: damaged DNA binding; INVOLVED IN: nucleotide-excision repair; LOCATED IN: nucleus, chloroplast; EXPRESSED IN: 24 plant structures; EXPRESSED DURING: 15 growth stages; CONTAINS InterPro DOMAIN/s: Transglutaminase-like (InterPro:IPR002931), DNA repair protein Rad4, DNA-binding domain 1 (InterPro:IPR018326), DNA repair protein Rad4, DNA-binding domain 3 (InterPro:IPR018328), DNA …
Sp1_comp326554_c0_seq1	2684	.	G	A	204	.	DP=284;VDB=0.0365;AF1=0.5;AC1=1;DP4=94,96,48,26;MQ=46;FQ=207;PV4=0.028,1,1e-24,1	GT:PL:GQ	0/1:234,0,255:99	Sp1_comp326554_c0_seq1	2684	.	G	A	2376.9	PASS	AC=2;AF=0.333;AN=6;BaseQRankSum=1.793;DP=250;Dels=0.00;FS=10.232;HaplotypeScore=8.0468;MLEAC=2;MLEAF=0.333;MQ=59.88;MQ0=1;MQRankSum=-0.574;QD=9.51;ReadPosRankSum=1.305	GT:AD:DP:GQ:MLPSAC:MLPSAF:PL	0/0/0/0/1/1:173,75:250:56:2:0.333:2403,56,0,77,2147483647,2147483647,2147483647	SG	3346	gi|460410223|ref|XP_004250530.1|	PREDICTED: DNA repair protein complementing XP-C cells-like [Solanum lycopersicum]	AT5G16630.2	DNA repair protein Rad4 family		RAD4; FUNCTIONS IN: damaged DNA binding; INVOLVED IN: nucleotide-excision repair; LOCATED IN: nucleus, chloroplast; EXPRESSED IN: 24 plant structures; EXPRESSED DURING: 15 growth stages; CONTAINS InterPro DOMAIN/s: Transglutaminase-like (InterPro:IPR002931), DNA repair protein Rad4, DNA-binding domain 1 (InterPro:IPR018326), DNA repair protein Rad4, DNA-binding domain 3 (InterPro:IPR018328), DNA …
Sp1_comp326554_c0_seq1	2698	.	G	A	39	.	DP=281;VDB=0.0322;AF1=0.5;AC1=1;DP4=93,97,46,34;MQ=45;FQ=42;PV4=0.23,4.8e-88,1.9e-29,1	GT:PL:GQ	0/1:69,0,255:72	Sp1_comp326554_c0_seq1	2698	.	G	A	2510.9	PASS	AC=2;AF=0.333;AN=6;BaseQRankSum=2.807;DP=250;Dels=0.00;FS=3.092;HaplotypeScore=3.5203;MLEAC=2;MLEAF=0.333;MQ=59.77;MQ0=1;MQRankSum=0.856;QD=10.04;ReadPosRankSum=1.278	GT:AD:DP:GQ:MLPSAC:MLPSAF:PL	0/0/0/0/1/1:171,78:250:63:2:0.333:2537,63,0,74,2147483647,2147483647,2147483647	SG	3346	gi|460410223|ref|XP_004250530.1|	PREDICTED: DNA repair protein complementing XP-C cells-like [Solanum lycopersicum]	AT5G16630.2	DNA repair protein Rad4 family		RAD4; FUNCTIONS IN: damaged DNA binding; INVOLVED IN: nucleotide-excision repair; LOCATED IN: nucleus, chloroplast; EXPRESSED IN: 24 plant structures; EXPRESSED DURING: 15 growth stages; CONTAINS InterPro DOMAIN/s: Transglutaminase-like (InterPro:IPR002931), DNA repair protein Rad4, DNA-binding domain 1 (InterPro:IPR018326), DNA repair protein Rad4, DNA-binding domain 3 (InterPro:IPR018328), DNA …
Sp1_comp326554_c0_seq1	2709	.	C	T	222	.	DP=296;VDB=0.0365;AF1=1;AC1=2;DP4=0,0,74,93;MQ=43;FQ=-282	GT:PL:GQ	1/1:255,255,0:99	Sp1_comp326554_c0_seq1	2709	.	C	T	9630.9	PASS	AC=6;AF=1.00;AN=6;DP=250;Dels=0.00;FS=0.000;HaplotypeScore=2.4674;MLEAC=6;MLEAF=1.00;MQ=59.64;MQ0=1;QD=29.48	GT:AD:DP:GQ:MLPSAC:MLPSAF:PL	1/1/1/1/1/1:0,250:250:99:6:1.00:9657,1813,1112,701,410,184,0	SG	3346	gi|460410223|ref|XP_004250530.1|	PREDICTED: DNA repair protein complementing XP-C cells-like [Solanum lycopersicum]	AT5G16630.2	DNA repair protein Rad4 family		RAD4; FUNCTIONS IN: damaged DNA binding; INVOLVED IN: nucleotide-excision repair; LOCATED IN: nucleus, chloroplast; EXPRESSED IN: 24 plant structures; EXPRESSED DURING: 15 growth stages; CONTAINS InterPro DOMAIN/s: Transglutaminase-like (InterPro:IPR002931), DNA repair protein Rad4, DNA-binding domain 1 (InterPro:IPR018326), DNA repair protein Rad4, DNA-binding domain 3 (InterPro:IPR018328), DNA …
Sp1_comp326554_c0_seq1	2753	.	C	T	122	.	DP=264;VDB=0.0244;AF1=0.5;AC1=1;DP4=93,97,28,39;MQ=42;FQ=125;PV4=0.32,0.22,1.5e-29,1	GT:PL:GQ	0/1:152,0,255:99	Sp1_comp326554_c0_seq1	2753	.	C	T	2082.92		AC=2;AF=0.333;AN=6;BaseQRankSum=-0.267;DP=250;Dels=0.00;FS=9.428;HaplotypeScore=44.5140;MLEAC=2;MLEAF=0.333;MQ=59.77;MQ0=1;MQRankSum=-0.207;QD=8.33;ReadPosRankSum=2.656	GT:AD:DP:GQ:MLPSAC:MLPSAF:PL	0/0/0/0/1/1:182,68:250:23:2:0.333:2109,23,0,106,2147483647,2147483647,2147483647	SG	3346	gi|460410223|ref|XP_004250530.1|	PREDICTED: DNA repair protein complementing XP-C cells-like [Solanum lycopersicum]	AT5G16630.2	DNA repair protein Rad4 family		RAD4; FUNCTIONS IN: damaged DNA binding; INVOLVED IN: nucleotide-excision repair; LOCATED IN: nucleus, chloroplast; EXPRESSED IN: 24 plant structures; EXPRESSED DURING: 15 growth stages; CONTAINS InterPro DOMAIN/s: Transglutaminase-like (InterPro:IPR002931), DNA repair protein Rad4, DNA-binding domain 1 (InterPro:IPR018326), DNA repair protein Rad4, DNA-binding domain 3 (InterPro:IPR018328), DNA …
Sp1_comp326554_c0_seq1	2787	.	T	A	222	.	DP=254;VDB=0.0399;AF1=1;AC1=2;DP4=0,0,123,119;MQ=42;FQ=-282	GT:PL:GQ	1/1:255,255,0:99	Sp1_comp326554_c0_seq1	2787	.	T	A	8944.9	PASS	AC=6;AF=1.00;AN=6;DP=222;Dels=0.00;FS=0.000;HaplotypeScore=4.5244;MLEAC=6;MLEAF=1.00;MQ=59.93;MQ0=0;QD=34.32	GT:AD:DP:GQ:MLPSAC:MLPSAF:PL	1/1/1/1/1/1:0,221:222:99:6:1.00:8971,1626,997,629,368,165,0	SG	3346	gi|460410223|ref|XP_004250530.1|	PREDICTED: DNA repair protein complementing XP-C cells-like [Solanum lycopersicum]	AT5G16630.2	DNA repair protein Rad4 family		RAD4; FUNCTIONS IN: damaged DNA binding; INVOLVED IN: nucleotide-excision repair; LOCATED IN: nucleus, chloroplast; EXPRESSED IN: 24 plant structures; EXPRESSED DURING: 15 growth stages; CONTAINS InterPro DOMAIN/s: Transglutaminase-like (InterPro:IPR002931), DNA repair protein Rad4, DNA-binding domain 1 (InterPro:IPR018326), DNA repair protein Rad4, DNA-binding domain 3 (InterPro:IPR018328), DNA …
Sp1_comp326554_c0_seq1	2817	.	C	T	113	.	DP=281;VDB=0.0399;AF1=0.5;AC1=1;DP4=30,20,69,62;MQ=43;FQ=116;PV4=0.41,5.8e-63,1.8e-06,0.0013	GT:PL:GQ	0/1:143,0,244:99	Sp1_comp326554_c0_seq1	2817	.	C	T	6878.91	PASS	AC=5;AF=0.833;AN=6;BaseQRankSum=-0.372;DP=249;Dels=0.00;FS=0.614;HaplotypeScore=0.0000;MLEAC=5;MLEAF=0.833;MQ=59.69;MQ0=0;MQRankSum=-0.045;QD=27.63;ReadPosRankSum=-1.322	GT:AD:DP:GQ:MLPSAC:MLPSAF:PL	0/1/1/1/1/1:47,202:249:32:5:0.833:6905,922,429,173,32,0,1458	SG	3346	gi|460410223|ref|XP_004250530.1|	PREDICTED: DNA repair protein complementing XP-C cells-like [Solanum lycopersicum]	AT5G16630.2	DNA repair protein Rad4 family		RAD4; FUNCTIONS IN: damaged DNA binding; INVOLVED IN: nucleotide-excision repair; LOCATED IN: nucleus, chloroplast; EXPRESSED IN: 24 plant structures; EXPRESSED DURING: 15 growth stages; CONTAINS InterPro DOMAIN/s: Transglutaminase-like (InterPro:IPR002931), DNA repair protein Rad4, DNA-binding domain 1 (InterPro:IPR018326), DNA repair protein Rad4, DNA-binding domain 3 (InterPro:IPR018328), DNA …
Sp1_comp326554_c0_seq1	2895	.	G	A	225	.	DP=308;VDB=0.0216;AF1=0.5;AC1=1;DP4=69,75,56,95;MQ=40;FQ=225;PV4=0.077,0.13,9.8e-36,1	GT:PL:GQ	0/1:255,0,255:99	Sp1_comp326554_c0_seq1	2895	.	G	A	4174.9	PASS	AC=3;AF=0.500;AN=6;BaseQRankSum=-0.090;DP=250;Dels=0.00;FS=3.520;HaplotypeScore=3.3965;MLEAC=3;MLEAF=0.500;MQ=59.89;MQ0=0;MQRankSum=-0.067;QD=16.70;ReadPosRankSum=0.019	GT:AD:DP:GQ:MLPSAC:MLPSAF:PL	0/0/0/1/1/1:120,130:250:47:3:0.500:4201,331,74,0,47,268,2147483647	SG	3346	gi|460410223|ref|XP_004250530.1|	PREDICTED: DNA repair protein complementing XP-C cells-like [Solanum lycopersicum]	AT5G16630.2	DNA repair protein Rad4 family		RAD4; FUNCTIONS IN: damaged DNA binding; INVOLVED IN: nucleotide-excision repair; LOCATED IN: nucleus, chloroplast; EXPRESSED IN: 24 plant structures; EXPRESSED DURING: 15 growth stages; CONTAINS InterPro DOMAIN/s: Transglutaminase-like (InterPro:IPR002931), DNA repair protein Rad4, DNA-binding domain 1 (InterPro:IPR018326), DNA repair protein Rad4, DNA-binding domain 3 (InterPro:IPR018328), DNA …
Sp1_comp326554_c0_seq1	2899	.	C	G	225	.	DP=300;VDB=0.0216;AF1=0.5;AC1=1;DP4=71,73,49,93;MQ=40;FQ=225;PV4=0.012,0.01,6.5e-45,1	GT:PL:GQ	0/1:255,0,255:99	Sp1_comp326554_c0_seq1	2899	.	C	G	4148.9	PASS	AC=3;AF=0.500;AN=6;BaseQRankSum=-1.188;DP=249;Dels=0.00;FS=4.239;HaplotypeScore=2.7314;MLEAC=3;MLEAF=0.500;MQ=59.97;MQ0=0;MQRankSum=0.349;QD=16.66;ReadPosRankSum=0.549	GT:AD:DP:GQ:MLPSAC:MLPSAF:PL	0/0/0/1/1/1:122,127:249:45:3:0.500:4175,336,75,0,45,266,2147483647	SG	3346	gi|460410223|ref|XP_004250530.1|	PREDICTED: DNA repair protein complementing XP-C cells-like [Solanum lycopersicum]	AT5G16630.2	DNA repair protein Rad4 family		RAD4; FUNCTIONS IN: damaged DNA binding; INVOLVED IN: nucleotide-excision repair; LOCATED IN: nucleus, chloroplast; EXPRESSED IN: 24 plant structures; EXPRESSED DURING: 15 growth stages; CONTAINS InterPro DOMAIN/s: Transglutaminase-like (InterPro:IPR002931), DNA repair protein Rad4, DNA-binding domain 1 (InterPro:IPR018326), DNA repair protein Rad4, DNA-binding domain 3 (InterPro:IPR018328), DNA …
Sp1_comp326554_c0_seq1	2915	.	T	C	201	.	DP=288;VDB=0.0392;AF1=1;AC1=2;DP4=0,0,50,23;MQ=42;FQ=-247	GT:PL:GQ	1/1:234,220,0:99	Sp1_comp326554_c0_seq1	2915	.	T	C	8428.9	PASS	AC=6;AF=1.00;AN=6;DP=246;Dels=0.00;FS=0.000;HaplotypeScore=4.6348;MLEAC=6;MLEAF=1.00;MQ=59.97;MQ0=0;QD=34.26	GT:AD:DP:GQ:MLPSAC:MLPSAF:PL	1/1/1/1/1/1:0,246:246:99:6:1.00:8455,1826,1120,707,413,186,0	SG	3346	gi|460410223|ref|XP_004250530.1|	PREDICTED: DNA repair protein complementing XP-C cells-like [Solanum lycopersicum]	AT5G16630.2	DNA repair protein Rad4 family		RAD4; FUNCTIONS IN: damaged DNA binding; INVOLVED IN: nucleotide-excision repair; LOCATED IN: nucleus, chloroplast; EXPRESSED IN: 24 plant structures; EXPRESSED DURING: 15 growth stages; CONTAINS InterPro DOMAIN/s: Transglutaminase-like (InterPro:IPR002931), DNA repair protein Rad4, DNA-binding domain 1 (InterPro:IPR018326), DNA repair protein Rad4, DNA-binding domain 3 (InterPro:IPR018328), DNA …
Sp1_comp326554_c0_seq1	2925	.	T	C	218	.	DP=298;VDB=0.0398;AF1=1;AC1=2;DP4=0,0,65,70;MQ=37;FQ=-282	GT:PL:GQ	1/1:251,255,0:99	Sp1_comp326554_c0_seq1	2925	.	T	C	8660.9	PASS	AC=6;AF=1.00;AN=6;DP=250;Dels=0.00;FS=0.000;HaplotypeScore=4.5862;MLEAC=6;MLEAF=1.00;MQ=59.85;MQ0=0;QD=34.64	GT:AD:DP:GQ:MLPSAC:MLPSAF:PL	1/1/1/1/1/1:0,249:250:99:6:1.00:8687,1680,1030,650,380,171,0	SG	3346	gi|460410223|ref|XP_004250530.1|	PREDICTED: DNA repair protein complementing XP-C cells-like [Solanum lycopersicum]	AT5G16630.2	DNA repair protein Rad4 family		RAD4; FUNCTIONS IN: damaged DNA binding; INVOLVED IN: nucleotide-excision repair; LOCATED IN: nucleus, chloroplast; EXPRESSED IN: 24 plant structures; EXPRESSED DURING: 15 growth stages; CONTAINS InterPro DOMAIN/s: Transglutaminase-like (InterPro:IPR002931), DNA repair protein Rad4, DNA-binding domain 1 (InterPro:IPR018326), DNA repair protein Rad4, DNA-binding domain 3 (InterPro:IPR018328), DNA …
Sp1_comp326554_c0_seq1	2932	.	A	G	189	.	DP=298;VDB=0.0384;AF1=1;AC1=2;DP4=0,0,47,44;MQ=35;FQ=-282	GT:PL:GQ	1/1:222,255,0:99	Sp1_comp326554_c0_seq1	2932	.	A	G	8933.9	PASS	AC=6;AF=1.00;AN=6;DP=248;Dels=0.00;FS=0.000;HaplotypeScore=3.9111;MLEAC=6;MLEAF=1.00;MQ=59.78;MQ0=0;QD=37.97	GT:AD:DP:GQ:MLPSAC:MLPSAF:PL	1/1/1/1/1/1:0,248:248:99:6:1.00:8960,1758,1078,680,398,179,0	SG	3346	gi|460410223|ref|XP_004250530.1|	PREDICTED: DNA repair protein complementing XP-C cells-like [Solanum lycopersicum]	AT5G16630.2	DNA repair protein Rad4 family		RAD4; FUNCTIONS IN: damaged DNA binding; INVOLVED IN: nucleotide-excision repair; LOCATED IN: nucleus, chloroplast; EXPRESSED IN: 24 plant structures; EXPRESSED DURING: 15 growth stages; CONTAINS InterPro DOMAIN/s: Transglutaminase-like (InterPro:IPR002931), DNA repair protein Rad4, DNA-binding domain 1 (InterPro:IPR018326), DNA repair protein Rad4, DNA-binding domain 3 (InterPro:IPR018328), DNA …
Sp1_comp326554_c0_seq1	2936	.	T	G	132	.	DP=285;VDB=0.0398;AF1=0.5;AC1=1;DP4=31,55,68,117;MQ=40;FQ=135;PV4=1,2.6e-75,2.3e-22,0.47	GT:PL:GQ	0/1:162,0,255:99	Sp1_comp326554_c0_seq1	2936	.	T	G	6332.96	PASS	AC=4;AF=0.667;AN=6;BaseQRankSum=1.170;DP=248;Dels=0.00;FS=2.495;HaplotypeScore=4.2450;MLEAC=4;MLEAF=0.667;MQ=59.78;MQ0=0;MQRankSum=-0.803;QD=25.54;ReadPosRankSum=-0.693	GT:AD:DP:GQ:MLPSAC:MLPSAF:PL	0/0/1/1/1/1:65,183:248:19:4:0.667:6359,766,322,103,0,19,1884	SG	3346	gi|460410223|ref|XP_004250530.1|	PREDICTED: DNA repair protein complementing XP-C cells-like [Solanum lycopersicum]	AT5G16630.2	DNA repair protein Rad4 family		RAD4; FUNCTIONS IN: damaged DNA binding; INVOLVED IN: nucleotide-excision repair; LOCATED IN: nucleus, chloroplast; EXPRESSED IN: 24 plant structures; EXPRESSED DURING: 15 growth stages; CONTAINS InterPro DOMAIN/s: Transglutaminase-like (InterPro:IPR002931), DNA repair protein Rad4, DNA-binding domain 1 (InterPro:IPR018326), DNA repair protein Rad4, DNA-binding domain 3 (InterPro:IPR018328), DNA …
Sp1_comp326554_c0_seq1	2950	.	G	A	119	.	DP=284;VDB=0.0399;AF1=0.5;AC1=1;DP4=33,48,79,100;MQ=39;FQ=122;PV4=0.69,3e-99,2.7e-23,1	GT:PL:GQ	0/1:149,0,255:99	Sp1_comp326554_c0_seq1	2950	.	G	A	6118.91		AC=4;AF=0.667;AN=6;BaseQRankSum=-0.356;DP=250;Dels=0.00;FS=3.223;HaplotypeScore=50.1691;MLEAC=4;MLEAF=0.667;MQ=59.81;MQ0=0;MQRankSum=-0.065;QD=24.48;ReadPosRankSum=0.352	GT:AD:DP:GQ:MLPSAC:MLPSAF:PL	0/0/1/1/1/1:68,181:249:30:4:0.667:6145,708,292,90,0,30,2052	SG	3346	gi|460410223|ref|XP_004250530.1|	PREDICTED: DNA repair protein complementing XP-C cells-like [Solanum lycopersicum]	AT5G16630.2	DNA repair protein Rad4 family		RAD4; FUNCTIONS IN: damaged DNA binding; INVOLVED IN: nucleotide-excision repair; LOCATED IN: nucleus, chloroplast; EXPRESSED IN: 24 plant structures; EXPRESSED DURING: 15 growth stages; CONTAINS InterPro DOMAIN/s: Transglutaminase-like (InterPro:IPR002931), DNA repair protein Rad4, DNA-binding domain 1 (InterPro:IPR018326), DNA repair protein Rad4, DNA-binding domain 3 (InterPro:IPR018328), DNA …
Sp1_comp326554_c0_seq1	3011	.	T	G	222	.	DP=310;VDB=0.0399;AF1=1;AC1=2;DP4=0,0,146,140;MQ=39;FQ=-282	GT:PL:GQ	1/1:255,255,0:99	Sp1_comp326554_c0_seq1	3011	.	T	G	9661.9		AC=6;AF=1.00;AN=6;DP=240;Dels=0.00;FS=0.000;HaplotypeScore=52.2923;MLEAC=6;MLEAF=1.00;MQ=59.74;MQ0=0;QD=27.91	GT:AD:DP:GQ:MLPSAC:MLPSAF:PL	1/1/1/1/1/1:0,240:240:99:6:1.00:9688,1758,1078,680,398,179,0	SG	3346	gi|460410223|ref|XP_004250530.1|	PREDICTED: DNA repair protein complementing XP-C cells-like [Solanum lycopersicum]	AT5G16630.2	DNA repair protein Rad4 family		RAD4; FUNCTIONS IN: damaged DNA binding; INVOLVED IN: nucleotide-excision repair; LOCATED IN: nucleus, chloroplast; EXPRESSED IN: 24 plant structures; EXPRESSED DURING: 15 growth stages; CONTAINS InterPro DOMAIN/s: Transglutaminase-like (InterPro:IPR002931), DNA repair protein Rad4, DNA-binding domain 1 (InterPro:IPR018326), DNA repair protein Rad4, DNA-binding domain 3 (InterPro:IPR018328), DNA …
Sp1_comp326554_c0_seq1	3022	.	A	G	194	.	DP=285;VDB=0.0365;AF1=0.5;AC1=1;DP4=35,40,24,27;MQ=40;FQ=197;PV4=1,0.3,2.3e-39,1	GT:PL:GQ	0/1:224,0,255:99	Sp1_comp326554_c0_seq1	3022	.	A	G	3284.92		AC=4;AF=0.667;AN=6;BaseQRankSum=2.926;DP=240;Dels=0.00;FS=1.152;HaplotypeScore=100.2450;MLEAC=4;MLEAF=0.667;MQ=59.87;MQ0=0;MQRankSum=-0.044;QD=13.69;ReadPosRankSum=2.301	GT:AD:DP:GQ:MLPSAC:MLPSAF:PL	0/0/1/1/1/1:61,179:240:25:4:0.667:3311,392,135,25,0,79,2147483647	SG	3346	gi|460410223|ref|XP_004250530.1|	PREDICTED: DNA repair protein complementing XP-C cells-like [Solanum lycopersicum]	AT5G16630.2	DNA repair protein Rad4 family		RAD4; FUNCTIONS IN: damaged DNA binding; INVOLVED IN: nucleotide-excision repair; LOCATED IN: nucleus, chloroplast; EXPRESSED IN: 24 plant structures; EXPRESSED DURING: 15 growth stages; CONTAINS InterPro DOMAIN/s: Transglutaminase-like (InterPro:IPR002931), DNA repair protein Rad4, DNA-binding domain 1 (InterPro:IPR018326), DNA repair protein Rad4, DNA-binding domain 3 (InterPro:IPR018328), DNA …
Sp1_comp326554_c0_seq1	3031	.	G	C	225	.	DP=289;VDB=0.0392;AF1=0.5;AC1=1;DP4=63,58,77,69;MQ=41;FQ=225;PV4=1,0.043,1,1	GT:PL:GQ	0/1:255,0,255:99	Sp1_comp326554_c0_seq1	3031	.	G	C	4381.91		AC=3;AF=0.500;AN=6;BaseQRankSum=-0.192;DP=246;Dels=0.00;FS=1.552;HaplotypeScore=43.9802;MLEAC=3;MLEAF=0.500;MQ=60.00;MQ0=0;MQRankSum=1.308;QD=17.81;ReadPosRankSum=0.321	GT:AD:DP:GQ:MLPSAC:MLPSAF:PL	0/0/0/1/1/1:105,141:246:31:3:0.500:4408,344,83,0,31,225,2147483647	SG	3346	gi|460410223|ref|XP_004250530.1|	PREDICTED: DNA repair protein complementing XP-C cells-like [Solanum lycopersicum]	AT5G16630.2	DNA repair protein Rad4 family		RAD4; FUNCTIONS IN: damaged DNA binding; INVOLVED IN: nucleotide-excision repair; LOCATED IN: nucleus, chloroplast; EXPRESSED IN: 24 plant structures; EXPRESSED DURING: 15 growth stages; CONTAINS InterPro DOMAIN/s: Transglutaminase-like (InterPro:IPR002931), DNA repair protein Rad4, DNA-binding domain 1 (InterPro:IPR018326), DNA repair protein Rad4, DNA-binding domain 3 (InterPro:IPR018328), DNA …
Sp1_comp326554_c0_seq1	3076	.	A	G,C	149	.	DP=272;VDB=0.0380;AF1=1;AC1=2;DP4=0,0,34,40;MQ=38;FQ=-196	GT:PL:GQ	1/1:255,242,73,206,0,151:99	Sp1_comp326554_c0_seq1	3076	.	A	C,G	7458.9	PASS	AC=3,3;AF=0.500,0.500;AN=6;DP=246;Dels=0.00;FS=0.000;HaplotypeScore=4.7606;MLEAC=2,1;MLEAF=0.333,0.167;MQ=59.95;MQ0=0;QD=30.32	GT:AD:DP:GQ:MLPSAC:MLPSAF	1/1/1/2/2/2:0,140,106:246:29:3,3:0.500,0.500	SG	3346	gi|460410223|ref|XP_004250530.1|	PREDICTED: DNA repair protein complementing XP-C cells-like [Solanum lycopersicum]	AT5G16630.2	DNA repair protein Rad4 family		RAD4; FUNCTIONS IN: damaged DNA binding; INVOLVED IN: nucleotide-excision repair; LOCATED IN: nucleus, chloroplast; EXPRESSED IN: 24 plant structures; EXPRESSED DURING: 15 growth stages; CONTAINS InterPro DOMAIN/s: Transglutaminase-like (InterPro:IPR002931), DNA repair protein Rad4, DNA-binding domain 1 (InterPro:IPR018326), DNA repair protein Rad4, DNA-binding domain 3 (InterPro:IPR018328), DNA …
Sp1_comp326554_c0_seq1	3166	.	T	C	222	.	DP=175;VDB=0.0345;AF1=1;AC1=2;DP4=0,0,47,116;MQ=43;FQ=-282	GT:PL:GQ	1/1:255,255,0:99	Sp1_comp326554_c0_seq1	3166	.	T	C	8101.9		AC=6;AF=1.00;AN=6;DP=205;Dels=0.02;FS=0.000;HaplotypeScore=31.0617;MLEAC=6;MLEAF=1.00;MQ=59.91;MQ0=0;QD=28.32	GT:AD:DP:GQ:MLPSAC:MLPSAF:PL	1/1/1/1/1/1:0,201:201:99:6:1.00:8128,1486,911,575,336,151,0	SG	3346	gi|460410223|ref|XP_004250530.1|	PREDICTED: DNA repair protein complementing XP-C cells-like [Solanum lycopersicum]	AT5G16630.2	DNA repair protein Rad4 family		RAD4; FUNCTIONS IN: damaged DNA binding; INVOLVED IN: nucleotide-excision repair; LOCATED IN: nucleus, chloroplast; EXPRESSED IN: 24 plant structures; EXPRESSED DURING: 15 growth stages; CONTAINS InterPro DOMAIN/s: Transglutaminase-like (InterPro:IPR002931), DNA repair protein Rad4, DNA-binding domain 1 (InterPro:IPR018326), DNA repair protein Rad4, DNA-binding domain 3 (InterPro:IPR018328), DNA …
Sp1_comp326554_c0_seq1	3198	.	G	C	211	.	DP=116;VDB=0.0398;AF1=1;AC1=2;DP4=0,0,17,45;MQ=43;FQ=-214	GT:PL:GQ	1/1:244,187,0:99	Sp1_comp326554_c0_seq1	3198	.	G	C	4306.9	PASS	AC=6;AF=1.00;AN=6;DP=120;Dels=0.00;FS=0.000;HaplotypeScore=0.9995;MLEAC=6;MLEAF=1.00;MQ=59.84;MQ0=0;QD=34.44	GT:AD:DP:GQ:MLPSAC:MLPSAF:PL	1/1/1/1/1/1:0,120:120:83:6:1.00:4333,817,501,316,185,83,0	SG	3346	gi|460410223|ref|XP_004250530.1|	PREDICTED: DNA repair protein complementing XP-C cells-like [Solanum lycopersicum]	AT5G16630.2	DNA repair protein Rad4 family		RAD4; FUNCTIONS IN: damaged DNA binding; INVOLVED IN: nucleotide-excision repair; LOCATED IN: nucleus, chloroplast; EXPRESSED IN: 24 plant structures; EXPRESSED DURING: 15 growth stages; CONTAINS InterPro DOMAIN/s: Transglutaminase-like (InterPro:IPR002931), DNA repair protein Rad4, DNA-binding domain 1 (InterPro:IPR018326), DNA repair protein Rad4, DNA-binding domain 3 (InterPro:IPR018328), DNA …
Sp1_comp326554_c0_seq1	3281	.	T	A	202	.	DP=40;VDB=0.0053;AF1=1;AC1=2;DP4=0,0,11,28;MQ=44;FQ=-144	GT:PL:GQ	1/1:235,117,0:99	Sp1_comp326554_c0_seq1	3281	.	T	A	2265.9	PASS	AC=6;AF=1.00;AN=6;DP=56;Dels=0.00;FS=0.000;HaplotypeScore=0.9996;MLEAC=6;MLEAF=1.00;MQ=60.00;MQ0=0;QD=32.12	GT:AD:DP:GQ:MLPSAC:MLPSAF:PL	1/1/1/1/1/1:0,56:56:44:6:1.00:2292,428,262,166,97,44,0	SG	3346	gi|460410223|ref|XP_004250530.1|	PREDICTED: DNA repair protein complementing XP-C cells-like [Solanum lycopersicum]	AT5G16630.2	DNA repair protein Rad4 family		RAD4; FUNCTIONS IN: damaged DNA binding; INVOLVED IN: nucleotide-excision repair; LOCATED IN: nucleus, chloroplast; EXPRESSED IN: 24 plant structures; EXPRESSED DURING: 15 growth stages; CONTAINS InterPro DOMAIN/s: Transglutaminase-like (InterPro:IPR002931), DNA repair protein Rad4, DNA-binding domain 1 (InterPro:IPR018326), DNA repair protein Rad4, DNA-binding domain 3 (InterPro:IPR018328), DNA …
Sp1_comp326554_c0_seq1	3284	.	T	A	82	.	DP=39;VDB=0.0140;AF1=0.5;AC1=1;DP4=7,18,4,10;MQ=44;FQ=85;PV4=1,2e-10,0.13,0.36	GT:PL:GQ	0/1:112,0,255:99	Sp1_comp326554_c0_seq1	3284	.	T	A	542.14	PASS	AC=2;AF=0.333;AN=6;BaseQRankSum=-0.267;DP=56;Dels=0.00;FS=0.000;HaplotypeScore=0.9996;MLEAC=2;MLEAF=0.333;MQ=60.00;MQ0=0;MQRankSum=0.606;QD=9.68;ReadPosRankSum=0.160	GT:AD:DP:GQ:MLPSAC:MLPSAF:PL	0/0/0/0/1/1:39,17:56:14:2:0.333:568,14,0,18,63,2147483647,2147483647	SG	3346	gi|460410223|ref|XP_004250530.1|	PREDICTED: DNA repair protein complementing XP-C cells-like [Solanum lycopersicum]	AT5G16630.2	DNA repair protein Rad4 family		RAD4; FUNCTIONS IN: damaged DNA binding; INVOLVED IN: nucleotide-excision repair; LOCATED IN: nucleus, chloroplast; EXPRESSED IN: 24 plant structures; EXPRESSED DURING: 15 growth stages; CONTAINS InterPro DOMAIN/s: Transglutaminase-like (InterPro:IPR002931), DNA repair protein Rad4, DNA-binding domain 1 (InterPro:IPR018326), DNA repair protein Rad4, DNA-binding domain 3 (InterPro:IPR018328), DNA …
Sp1_comp326554_c0_seq1	545	.	C	T	74	.	DP=96;VDB=0.0380;AF1=1;AC1=2;DP4=0,0,9,1;MQ=49;FQ=-57	GT:PL:GQ	1/1:107,30,0:57	Sp1_comp326554_c0_seq1	545	.	C	T	3054.9	PASS	AC=6;AF=1.00;AN=6;DP=95;Dels=0.00;FS=0.000;HaplotypeScore=0.0000;MLEAC=6;MLEAF=1.00;MQ=59.73;MQ0=0;QD=32.16	GT:AD:DP:GQ:MLPSAC:MLPSAF:PL	1/1/1/1/1/1:0,95:95:62:6:1.00:3081,607,372,235,137,62,0	SG	3346	gi|460410223|ref|XP_004250530.1|	PREDICTED: DNA repair protein complementing XP-C cells-like [Solanum lycopersicum]	AT5G16630.2	DNA repair protein Rad4 family		RAD4; FUNCTIONS IN: damaged DNA binding; INVOLVED IN: nucleotide-excision repair; LOCATED IN: nucleus, chloroplast; EXPRESSED IN: 24 plant structures; EXPRESSED DURING: 15 growth stages; CONTAINS InterPro DOMAIN/s: Transglutaminase-like (InterPro:IPR002931), DNA repair protein Rad4, DNA-binding domain 1 (InterPro:IPR018326), DNA repair protein Rad4, DNA-binding domain 3 (InterPro:IPR018328), DNA …
Sp1_comp326554_c0_seq1	546	.	A	G	93	.	DP=95;VDB=0.0380;AF1=1;AC1=2;DP4=0,0,9,2;MQ=49;FQ=-60	GT:PL:GQ	1/1:126,33,0:63	Sp1_comp326554_c0_seq1	546	.	A	G	3052.9	PASS	AC=6;AF=1.00;AN=6;DP=94;Dels=0.00;FS=0.000;HaplotypeScore=0.0000;MLEAC=6;MLEAF=1.00;MQ=59.73;MQ0=0;QD=32.48	GT:AD:DP:GQ:MLPSAC:MLPSAF:PL	1/1/1/1/1/1:0,94:94:62:6:1.00:3079,607,372,235,137,62,0	SG	3346	gi|460410223|ref|XP_004250530.1|	PREDICTED: DNA repair protein complementing XP-C cells-like [Solanum lycopersicum]	AT5G16630.2	DNA repair protein Rad4 family		RAD4; FUNCTIONS IN: damaged DNA binding; INVOLVED IN: nucleotide-excision repair; LOCATED IN: nucleus, chloroplast; EXPRESSED IN: 24 plant structures; EXPRESSED DURING: 15 growth stages; CONTAINS InterPro DOMAIN/s: Transglutaminase-like (InterPro:IPR002931), DNA repair protein Rad4, DNA-binding domain 1 (InterPro:IPR018326), DNA repair protein Rad4, DNA-binding domain 3 (InterPro:IPR018328), DNA …
Sp1_comp326554_c0_seq1	604	.	T	G	222	.	DP=103;VDB=0.0365;AF1=1;AC1=2;DP4=0,0,53,47;MQ=47;FQ=-282	GT:PL:GQ	1/1:255,255,0:99	Sp1_comp326554_c0_seq1	604	.	T	G	4032.9	PASS	AC=6;AF=1.00;AN=6;DP=106;Dels=0.00;FS=0.000;HaplotypeScore=0.0000;MLEAC=6;MLEAF=1.00;MQ=60.00;MQ0=0;QD=30.70	GT:AD:DP:GQ:MLPSAC:MLPSAF:PL	1/1/1/1/1/1:0,106:106:74:6:1.00:4059,731,448,283,166,74,0	SG	3346	gi|460410223|ref|XP_004250530.1|	PREDICTED: DNA repair protein complementing XP-C cells-like [Solanum lycopersicum]	AT5G16630.2	DNA repair protein Rad4 family		RAD4; FUNCTIONS IN: damaged DNA binding; INVOLVED IN: nucleotide-excision repair; LOCATED IN: nucleus, chloroplast; EXPRESSED IN: 24 plant structures; EXPRESSED DURING: 15 growth stages; CONTAINS InterPro DOMAIN/s: Transglutaminase-like (InterPro:IPR002931), DNA repair protein Rad4, DNA-binding domain 1 (InterPro:IPR018326), DNA repair protein Rad4, DNA-binding domain 3 (InterPro:IPR018328), DNA …
Sp1_comp326554_c0_seq1	62	.	A	T	37	.	DP=32;VDB=0.0008;AF1=0.5;AC1=1;DP4=20,1,11,0;MQ=42;FQ=40;PV4=1,0.29,1.2e-13,0.062	GT:PL:GQ	0/1:67,0,218:70	Sp1_comp326554_c0_seq1	62	.	A	T	352.87		AC=2;AF=0.333;AN=6;BaseQRankSum=-0.663;DP=34;Dels=0.00;FS=0.000;HaplotypeScore=49.2919;MLEAC=2;MLEAF=0.333;MQ=60.00;MQ0=0;MQRankSum=-0.295;QD=10.38;ReadPosRankSum=-1.841	GT:AD:DP:GQ:MLPSAC:MLPSAF:PL	0/0/0/0/1/1:23,11:34:7:2:0.333:378,13,0,7,30,83,2147483647	SG	3346	gi|460410223|ref|XP_004250530.1|	PREDICTED: DNA repair protein complementing XP-C cells-like [Solanum lycopersicum]	AT5G16630.2	DNA repair protein Rad4 family		RAD4; FUNCTIONS IN: damaged DNA binding; INVOLVED IN: nucleotide-excision repair; LOCATED IN: nucleus, chloroplast; EXPRESSED IN: 24 plant structures; EXPRESSED DURING: 15 growth stages; CONTAINS InterPro DOMAIN/s: Transglutaminase-like (InterPro:IPR002931), DNA repair protein Rad4, DNA-binding domain 1 (InterPro:IPR018326), DNA repair protein Rad4, DNA-binding domain 3 (InterPro:IPR018328), DNA …
Sp1_comp326554_c0_seq1	639	.	A	G	197	.	DP=106;VDB=0.0345;AF1=1;AC1=2;DP4=0,0,24,28;MQ=44;FQ=-184	GT:PL:GQ	1/1:230,157,0:99	Sp1_comp326554_c0_seq1	639	.	A	G	3926.9	PASS	AC=6;AF=1.00;AN=6;DP=110;Dels=0.00;FS=0.000;HaplotypeScore=0.0000;MLEAC=6;MLEAF=1.00;MQ=60.00;MQ0=0;QD=30.60	GT:AD:DP:GQ:MLPSAC:MLPSAF:PL	1/1/1/1/1/1:0,110:110:78:6:1.00:3953,762,467,295,173,78,0	SG	3346	gi|460410223|ref|XP_004250530.1|	PREDICTED: DNA repair protein complementing XP-C cells-like [Solanum lycopersicum]	AT5G16630.2	DNA repair protein Rad4 family		RAD4; FUNCTIONS IN: damaged DNA binding; INVOLVED IN: nucleotide-excision repair; LOCATED IN: nucleus, chloroplast; EXPRESSED IN: 24 plant structures; EXPRESSED DURING: 15 growth stages; CONTAINS InterPro DOMAIN/s: Transglutaminase-like (InterPro:IPR002931), DNA repair protein Rad4, DNA-binding domain 1 (InterPro:IPR018326), DNA repair protein Rad4, DNA-binding domain 3 (InterPro:IPR018328), DNA …
Sp1_comp326554_c0_seq1	644	.	C	T	222	.	DP=106;VDB=0.0365;AF1=1;AC1=2;DP4=0,0,44,56;MQ=46;FQ=-282	GT:PL:GQ	1/1:255,255,0:99	Sp1_comp326554_c0_seq1	644	.	C	T	4157.9	PASS	AC=6;AF=1.00;AN=6;DP=110;Dels=0.00;FS=0.000;HaplotypeScore=0.0000;MLEAC=6;MLEAF=1.00;MQ=60.00;MQ0=0;QD=35.64	GT:AD:DP:GQ:MLPSAC:MLPSAF:PL	1/1/1/1/1/1:0,110:110:79:6:1.00:4184,778,477,301,176,79,0	SG	3346	gi|460410223|ref|XP_004250530.1|	PREDICTED: DNA repair protein complementing XP-C cells-like [Solanum lycopersicum]	AT5G16630.2	DNA repair protein Rad4 family		RAD4; FUNCTIONS IN: damaged DNA binding; INVOLVED IN: nucleotide-excision repair; LOCATED IN: nucleus, chloroplast; EXPRESSED IN: 24 plant structures; EXPRESSED DURING: 15 growth stages; CONTAINS InterPro DOMAIN/s: Transglutaminase-like (InterPro:IPR002931), DNA repair protein Rad4, DNA-binding domain 1 (InterPro:IPR018326), DNA repair protein Rad4, DNA-binding domain 3 (InterPro:IPR018328), DNA …
Sp1_comp326554_c0_seq1	690	.	T	A	222	.	DP=104;VDB=0.0380;AF1=1;AC1=2;DP4=0,0,45,53;MQ=47;FQ=-282	GT:PL:GQ	1/1:255,255,0:99	Sp1_comp326554_c0_seq1	690	.	T	A	4388.9	PASS	AC=6;AF=1.00;AN=6;DP=116;Dels=0.00;FS=0.000;HaplotypeScore=1.8316;MLEAC=6;MLEAF=1.00;MQ=59.46;MQ0=0;QD=28.09	GT:AD:DP:GQ:MLPSAC:MLPSAF:PL	1/1/1/1/1/1:0,116:116:85:6:1.00:4415,832,510,322,188,85,0	SG	3346	gi|460410223|ref|XP_004250530.1|	PREDICTED: DNA repair protein complementing XP-C cells-like [Solanum lycopersicum]	AT5G16630.2	DNA repair protein Rad4 family		RAD4; FUNCTIONS IN: damaged DNA binding; INVOLVED IN: nucleotide-excision repair; LOCATED IN: nucleus, chloroplast; EXPRESSED IN: 24 plant structures; EXPRESSED DURING: 15 growth stages; CONTAINS InterPro DOMAIN/s: Transglutaminase-like (InterPro:IPR002931), DNA repair protein Rad4, DNA-binding domain 1 (InterPro:IPR018326), DNA repair protein Rad4, DNA-binding domain 3 (InterPro:IPR018328), DNA …
Sp1_comp326554_c0_seq1	1537	.	T	A	809.9	PASS	AC=1;AF=0.167;AN=6;BaseQRankSum=-1.117;DP=147;Dels=0.00;FS=2.843;HaplotypeScore=1.9943;MLEAC=1;MLEAF=0.167;MQ=60.00;MQ0=0;MQRankSum=-0.441;QD=5.51;ReadPosRankSum=-0.654	GT:AD:DP:GQ:MLPSAC:MLPSAF:PL	0/0/0/0/0/1:119,28:147:34:1:0.167:836,0,34,135,2147483647,2147483647,2147483647											GATK	3346	gi|460410223|ref|XP_004250530.1|	PREDICTED: DNA repair protein complementing XP-C cells-like [Solanum lycopersicum]	AT5G16630.2	DNA repair protein Rad4 family		RAD4; FUNCTIONS IN: damaged DNA binding; INVOLVED IN: nucleotide-excision repair; LOCATED IN: nucleus, chloroplast; EXPRESSED IN: 24 plant structures; EXPRESSED DURING: 15 growth stages; CONTAINS InterPro DOMAIN/s: Transglutaminase-like (InterPro:IPR002931), DNA repair protein Rad4, DNA-binding domain 1 (InterPro:IPR018326), DNA repair protein Rad4, DNA-binding domain 3 (InterPro:IPR018328), DNA …
Sp1_comp326554_c0_seq1	1764	.	A	C	473.9	PASS	AC=1;AF=0.167;AN=6;BaseQRankSum=1.266;DP=192;Dels=0.00;FS=0.955;HaplotypeScore=0.9989;MLEAC=1;MLEAF=0.167;MQ=55.58;MQ0=0;MQRankSum=0.887;QD=2.47;ReadPosRankSum=2.283	GT:AD:DP:GQ:MLPSAC:MLPSAF:PL	0/0/0/0/0/1:175,17:192:75:1:0.167:500,0,75,2147483647,2147483647,2147483647,2147483647											GATK	3346	gi|460410223|ref|XP_004250530.1|	PREDICTED: DNA repair protein complementing XP-C cells-like [Solanum lycopersicum]	AT5G16630.2	DNA repair protein Rad4 family		RAD4; FUNCTIONS IN: damaged DNA binding; INVOLVED IN: nucleotide-excision repair; LOCATED IN: nucleus, chloroplast; EXPRESSED IN: 24 plant structures; EXPRESSED DURING: 15 growth stages; CONTAINS InterPro DOMAIN/s: Transglutaminase-like (InterPro:IPR002931), DNA repair protein Rad4, DNA-binding domain 1 (InterPro:IPR018326), DNA repair protein Rad4, DNA-binding domain 3 (InterPro:IPR018328), DNA …
Sp1_comp326554_c0_seq1	1891	.	G	T	1281.11	PASS	AC=1;AF=0.167;AN=6;BaseQRankSum=0.127;DP=191;Dels=0.00;FS=0.644;HaplotypeScore=0.8321;MLEAC=1;MLEAF=0.167;MQ=59.79;MQ0=0;MQRankSum=-0.453;QD=6.71;ReadPosRankSum=0.017	GT:AD:DP:GQ:MLPSAC:MLPSAF:PL	0/0/0/0/0/1:148,43:191:13:1:0.167:1307,0,13,117,2147483647,2147483647,2147483647											GATK	3346	gi|460410223|ref|XP_004250530.1|	PREDICTED: DNA repair protein complementing XP-C cells-like [Solanum lycopersicum]	AT5G16630.2	DNA repair protein Rad4 family		RAD4; FUNCTIONS IN: damaged DNA binding; INVOLVED IN: nucleotide-excision repair; LOCATED IN: nucleus, chloroplast; EXPRESSED IN: 24 plant structures; EXPRESSED DURING: 15 growth stages; CONTAINS InterPro DOMAIN/s: Transglutaminase-like (InterPro:IPR002931), DNA repair protein Rad4, DNA-binding domain 1 (InterPro:IPR018326), DNA repair protein Rad4, DNA-binding domain 3 (InterPro:IPR018328), DNA …
Sp1_comp326554_c0_seq1	1926	.	T	C	1106.92	PASS	AC=1;AF=0.167;AN=6;BaseQRankSum=-1.249;DP=195;Dels=0.00;FS=13.304;HaplotypeScore=2.7329;MLEAC=1;MLEAF=0.167;MQ=59.68;MQ0=0;MQRankSum=-0.184;QD=5.68;ReadPosRankSum=-0.037	GT:AD:DP:GQ:MLPSAC:MLPSAF:PL	0/0/0/0/0/1:154,40:195:24:1:0.167:1133,0,24,136,2147483647,2147483647,2147483647											GATK	3346	gi|460410223|ref|XP_004250530.1|	PREDICTED: DNA repair protein complementing XP-C cells-like [Solanum lycopersicum]	AT5G16630.2	DNA repair protein Rad4 family		RAD4; FUNCTIONS IN: damaged DNA binding; INVOLVED IN: nucleotide-excision repair; LOCATED IN: nucleus, chloroplast; EXPRESSED IN: 24 plant structures; EXPRESSED DURING: 15 growth stages; CONTAINS InterPro DOMAIN/s: Transglutaminase-like (InterPro:IPR002931), DNA repair protein Rad4, DNA-binding domain 1 (InterPro:IPR018326), DNA repair protein Rad4, DNA-binding domain 3 (InterPro:IPR018328), DNA …
Sp1_comp326554_c0_seq1	1934	.	A	G	1371.1	PASS	AC=1;AF=0.167;AN=6;BaseQRankSum=0.234;DP=207;Dels=0.00;FS=4.919;HaplotypeScore=1.5226;MLEAC=1;MLEAF=0.167;MQ=59.84;MQ0=0;MQRankSum=0.438;QD=6.62;ReadPosRankSum=-1.022	GT:AD:DP:GQ:MLPSAC:MLPSAF:PL	0/0/0/0/0/1:159,48:207:5:1:0.167:1396,0,5,107,2147483647,2147483647,2147483647											GATK	3346	gi|460410223|ref|XP_004250530.1|	PREDICTED: DNA repair protein complementing XP-C cells-like [Solanum lycopersicum]	AT5G16630.2	DNA repair protein Rad4 family		RAD4; FUNCTIONS IN: damaged DNA binding; INVOLVED IN: nucleotide-excision repair; LOCATED IN: nucleus, chloroplast; EXPRESSED IN: 24 plant structures; EXPRESSED DURING: 15 growth stages; CONTAINS InterPro DOMAIN/s: Transglutaminase-like (InterPro:IPR002931), DNA repair protein Rad4, DNA-binding domain 1 (InterPro:IPR018326), DNA repair protein Rad4, DNA-binding domain 3 (InterPro:IPR018328), DNA …
Sp1_comp326554_c0_seq1	1957	.	G	A	1196.44	PASS	AC=2;AF=0.333;AN=6;BaseQRankSum=-0.532;DP=182;Dels=0.00;FS=0.000;HaplotypeScore=1.8658;MLEAC=2;MLEAF=0.333;MQ=59.81;MQ0=0;MQRankSum=0.555;QD=6.57;ReadPosRankSum=-0.647	GT:AD:DP:GQ:MLPSAC:MLPSAF:PL	0/0/0/0/1/1:138,44:182:1:2:0.333:1220,1,0,87,2147483647,2147483647,2147483647											GATK	3346	gi|460410223|ref|XP_004250530.1|	PREDICTED: DNA repair protein complementing XP-C cells-like [Solanum lycopersicum]	AT5G16630.2	DNA repair protein Rad4 family		RAD4; FUNCTIONS IN: damaged DNA binding; INVOLVED IN: nucleotide-excision repair; LOCATED IN: nucleus, chloroplast; EXPRESSED IN: 24 plant structures; EXPRESSED DURING: 15 growth stages; CONTAINS InterPro DOMAIN/s: Transglutaminase-like (InterPro:IPR002931), DNA repair protein Rad4, DNA-binding domain 1 (InterPro:IPR018326), DNA repair protein Rad4, DNA-binding domain 3 (InterPro:IPR018328), DNA …
Sp1_comp326554_c0_seq1	1991	.	A	G	702.9	PASS	AC=1;AF=0.167;AN=6;BaseQRankSum=0.470;DP=173;Dels=0.00;FS=5.470;HaplotypeScore=2.5980;MLEAC=1;MLEAF=0.167;MQ=59.88;MQ0=0;MQRankSum=0.964;QD=4.06;ReadPosRankSum=1.060	GT:AD:DP:GQ:MLPSAC:MLPSAF:PL	0/0/0/0/0/1:147,25:173:68:1:0.167:729,0,68,2147483647,2147483647,2147483647,2147483647											GATK	3346	gi|460410223|ref|XP_004250530.1|	PREDICTED: DNA repair protein complementing XP-C cells-like [Solanum lycopersicum]	AT5G16630.2	DNA repair protein Rad4 family		RAD4; FUNCTIONS IN: damaged DNA binding; INVOLVED IN: nucleotide-excision repair; LOCATED IN: nucleus, chloroplast; EXPRESSED IN: 24 plant structures; EXPRESSED DURING: 15 growth stages; CONTAINS InterPro DOMAIN/s: Transglutaminase-like (InterPro:IPR002931), DNA repair protein Rad4, DNA-binding domain 1 (InterPro:IPR018326), DNA repair protein Rad4, DNA-binding domain 3 (InterPro:IPR018328), DNA …
Sp1_comp326554_c0_seq1	2025	.	C	T	782.9		AC=1;AF=0.167;AN=6;BaseQRankSum=0.318;DP=150;Dels=0.00;FS=0.000;HaplotypeScore=31.5460;MLEAC=1;MLEAF=0.167;MQ=60.00;MQ0=0;MQRankSum=-1.663;QD=5.22;ReadPosRankSum=0.065	GT:AD:DP:GQ:MLPSAC:MLPSAF:PL	0/0/0/0/0/1:123,27:150:35:1:0.167:809,0,35,137,2147483647,2147483647,2147483647											GATK	3346	gi|460410223|ref|XP_004250530.1|	PREDICTED: DNA repair protein complementing XP-C cells-like [Solanum lycopersicum]	AT5G16630.2	DNA repair protein Rad4 family		RAD4; FUNCTIONS IN: damaged DNA binding; INVOLVED IN: nucleotide-excision repair; LOCATED IN: nucleus, chloroplast; EXPRESSED IN: 24 plant structures; EXPRESSED DURING: 15 growth stages; CONTAINS InterPro DOMAIN/s: Transglutaminase-like (InterPro:IPR002931), DNA repair protein Rad4, DNA-binding domain 1 (InterPro:IPR018326), DNA repair protein Rad4, DNA-binding domain 3 (InterPro:IPR018328), DNA …
Sp1_comp326554_c0_seq1	2607	.	G	A	1139.9	PASS	AC=1;AF=0.167;AN=6;BaseQRankSum=-0.516;DP=213;Dels=0.00;FS=1.497;HaplotypeScore=5.4862;MLEAC=1;MLEAF=0.167;MQ=59.66;MQ0=0;MQRankSum=-0.232;QD=5.35;ReadPosRankSum=0.927	GT:AD:DP:GQ:MLPSAC:MLPSAF:PL	0/0/0/0/0/1:176,37:213:52:1:0.167:1166,0,52,198,2147483647,2147483647,2147483647											GATK	3346	gi|460410223|ref|XP_004250530.1|	PREDICTED: DNA repair protein complementing XP-C cells-like [Solanum lycopersicum]	AT5G16630.2	DNA repair protein Rad4 family		RAD4; FUNCTIONS IN: damaged DNA binding; INVOLVED IN: nucleotide-excision repair; LOCATED IN: nucleus, chloroplast; EXPRESSED IN: 24 plant structures; EXPRESSED DURING: 15 growth stages; CONTAINS InterPro DOMAIN/s: Transglutaminase-like (InterPro:IPR002931), DNA repair protein Rad4, DNA-binding domain 1 (InterPro:IPR018326), DNA repair protein Rad4, DNA-binding domain 3 (InterPro:IPR018328), DNA …
Sp1_comp326554_c0_seq1	2743	.	G	A	1174.9		AC=1;AF=0.167;AN=6;BaseQRankSum=0.872;DP=250;Dels=0.00;FS=2.177;HaplotypeScore=44.6813;MLEAC=1;MLEAF=0.167;MQ=59.77;MQ0=1;MQRankSum=0.604;QD=4.70;ReadPosRankSum=0.401	GT:AD:DP:GQ:MLPSAC:MLPSAF:PL	0/0/0/0/0/1:209,41:250:75:1:0.167:1201,0,75,2147483647,2147483647,2147483647,2147483647											GATK	3346	gi|460410223|ref|XP_004250530.1|	PREDICTED: DNA repair protein complementing XP-C cells-like [Solanum lycopersicum]	AT5G16630.2	DNA repair protein Rad4 family		RAD4; FUNCTIONS IN: damaged DNA binding; INVOLVED IN: nucleotide-excision repair; LOCATED IN: nucleus, chloroplast; EXPRESSED IN: 24 plant structures; EXPRESSED DURING: 15 growth stages; CONTAINS InterPro DOMAIN/s: Transglutaminase-like (InterPro:IPR002931), DNA repair protein Rad4, DNA-binding domain 1 (InterPro:IPR018326), DNA repair protein Rad4, DNA-binding domain 3 (InterPro:IPR018328), DNA …
Sp1_comp326554_c0_seq1	2914	.	A	G	2981.9	PASS	AC=3;AF=0.500;AN=6;BaseQRankSum=5.061;DP=247;Dels=0.00;FS=0.466;HaplotypeScore=3.9008;MLEAC=3;MLEAF=0.500;MQ=59.97;MQ0=0;MQRankSum=-0.831;QD=12.07;ReadPosRankSum=0.107	GT:AD:DP:GQ:MLPSAC:MLPSAF:PL	0/0/0/1/1/1:121,124:247:48:3:0.500:3008,305,66,0,48,265,2147483647											GATK	3346	gi|460410223|ref|XP_004250530.1|	PREDICTED: DNA repair protein complementing XP-C cells-like [Solanum lycopersicum]	AT5G16630.2	DNA repair protein Rad4 family		RAD4; FUNCTIONS IN: damaged DNA binding; INVOLVED IN: nucleotide-excision repair; LOCATED IN: nucleus, chloroplast; EXPRESSED IN: 24 plant structures; EXPRESSED DURING: 15 growth stages; CONTAINS InterPro DOMAIN/s: Transglutaminase-like (InterPro:IPR002931), DNA repair protein Rad4, DNA-binding domain 1 (InterPro:IPR018326), DNA repair protein Rad4, DNA-binding domain 3 (InterPro:IPR018328), DNA …
Sp1_comp326554_c0_seq1	2926	.	G	A	1737.93	PASS	AC=2;AF=0.333;AN=6;BaseQRankSum=0.285;DP=250;Dels=0.00;FS=0.000;HaplotypeScore=4.5862;MLEAC=2;MLEAF=0.333;MQ=59.85;MQ0=0;MQRankSum=-0.214;QD=6.95;ReadPosRankSum=1.517	GT:AD:DP:GQ:MLPSAC:MLPSAF:PL	0/0/0/0/1/1:186,64:250:22:2:0.333:1764,22,0,101,2147483647,2147483647,2147483647											GATK	3346	gi|460410223|ref|XP_004250530.1|	PREDICTED: DNA repair protein complementing XP-C cells-like [Solanum lycopersicum]	AT5G16630.2	DNA repair protein Rad4 family		RAD4; FUNCTIONS IN: damaged DNA binding; INVOLVED IN: nucleotide-excision repair; LOCATED IN: nucleus, chloroplast; EXPRESSED IN: 24 plant structures; EXPRESSED DURING: 15 growth stages; CONTAINS InterPro DOMAIN/s: Transglutaminase-like (InterPro:IPR002931), DNA repair protein Rad4, DNA-binding domain 1 (InterPro:IPR018326), DNA repair protein Rad4, DNA-binding domain 3 (InterPro:IPR018328), DNA …
Sp1_comp326554_c0_seq1	2957	.	G	A	880.9		AC=1;AF=0.167;AN=6;BaseQRankSum=-0.786;DP=250;Dels=0.00;FS=0.000;HaplotypeScore=51.1687;MLEAC=1;MLEAF=0.167;MQ=59.81;MQ0=0;MQRankSum=-0.798;QD=3.52;ReadPosRankSum=1.306	GT:AD:DP:GQ:MLPSAC:MLPSAF:PL	0/0/0/0/0/1:202,48:250:37:1:0.167:907,0,37,177,2147483647,2147483647,2147483647											GATK	3346	gi|460410223|ref|XP_004250530.1|	PREDICTED: DNA repair protein complementing XP-C cells-like [Solanum lycopersicum]	AT5G16630.2	DNA repair protein Rad4 family		RAD4; FUNCTIONS IN: damaged DNA binding; INVOLVED IN: nucleotide-excision repair; LOCATED IN: nucleus, chloroplast; EXPRESSED IN: 24 plant structures; EXPRESSED DURING: 15 growth stages; CONTAINS InterPro DOMAIN/s: Transglutaminase-like (InterPro:IPR002931), DNA repair protein Rad4, DNA-binding domain 1 (InterPro:IPR018326), DNA repair protein Rad4, DNA-binding domain 3 (InterPro:IPR018328), DNA …
Sp1_comp326554_c0_seq1	2967	.	G	A	2004.9		AC=2;AF=0.333;AN=6;BaseQRankSum=0.754;DP=249;Dels=0.00;FS=1.095;HaplotypeScore=40.9361;MLEAC=2;MLEAF=0.333;MQ=59.81;MQ0=0;MQRankSum=0.909;QD=8.05;ReadPosRankSum=-2.056	GT:AD:DP:GQ:MLPSAC:MLPSAF:PL	0/0/0/0/1/1:179,70:249:40:2:0.333:2031,40,0,83,2147483647,2147483647,2147483647											GATK	3346	gi|460410223|ref|XP_004250530.1|	PREDICTED: DNA repair protein complementing XP-C cells-like [Solanum lycopersicum]	AT5G16630.2	DNA repair protein Rad4 family		RAD4; FUNCTIONS IN: damaged DNA binding; INVOLVED IN: nucleotide-excision repair; LOCATED IN: nucleus, chloroplast; EXPRESSED IN: 24 plant structures; EXPRESSED DURING: 15 growth stages; CONTAINS InterPro DOMAIN/s: Transglutaminase-like (InterPro:IPR002931), DNA repair protein Rad4, DNA-binding domain 1 (InterPro:IPR018326), DNA repair protein Rad4, DNA-binding domain 3 (InterPro:IPR018328), DNA …
Sp1_comp326554_c0_seq1	3014	.	C	T	1454.9		AC=1;AF=0.167;AN=6;BaseQRankSum=-0.521;DP=242;Dels=0.00;FS=4.728;HaplotypeScore=101.0654;MLEAC=1;MLEAF=0.167;MQ=59.75;MQ0=0;MQRankSum=-0.314;QD=6.01;ReadPosRankSum=0.270	GT:AD:DP:GQ:MLPSAC:MLPSAF:PL	0/0/0/0/0/1:192,50:242:35:1:0.167:1481,0,35,180,2147483647,2147483647,2147483647											GATK	3346	gi|460410223|ref|XP_004250530.1|	PREDICTED: DNA repair protein complementing XP-C cells-like [Solanum lycopersicum]	AT5G16630.2	DNA repair protein Rad4 family		RAD4; FUNCTIONS IN: damaged DNA binding; INVOLVED IN: nucleotide-excision repair; LOCATED IN: nucleus, chloroplast; EXPRESSED IN: 24 plant structures; EXPRESSED DURING: 15 growth stages; CONTAINS InterPro DOMAIN/s: Transglutaminase-like (InterPro:IPR002931), DNA repair protein Rad4, DNA-binding domain 1 (InterPro:IPR018326), DNA repair protein Rad4, DNA-binding domain 3 (InterPro:IPR018328), DNA …
Sp1_comp326554_c0_seq1	3021	.	C	T	1243.9		AC=2;AF=0.333;AN=6;BaseQRankSum=2.913;DP=239;Dels=0.00;FS=6.204;HaplotypeScore=101.2447;MLEAC=2;MLEAF=0.333;MQ=59.87;MQ0=0;MQRankSum=0.063;QD=5.20;ReadPosRankSum=1.834	GT:AD:DP:GQ:MLPSAC:MLPSAF:PL	0/0/0/0/1/1:112,127:239:35:2:0.333:1270,66,0,35,154,2147483647,2147483647											GATK	3346	gi|460410223|ref|XP_004250530.1|	PREDICTED: DNA repair protein complementing XP-C cells-like [Solanum lycopersicum]	AT5G16630.2	DNA repair protein Rad4 family		RAD4; FUNCTIONS IN: damaged DNA binding; INVOLVED IN: nucleotide-excision repair; LOCATED IN: nucleus, chloroplast; EXPRESSED IN: 24 plant structures; EXPRESSED DURING: 15 growth stages; CONTAINS InterPro DOMAIN/s: Transglutaminase-like (InterPro:IPR002931), DNA repair protein Rad4, DNA-binding domain 1 (InterPro:IPR018326), DNA repair protein Rad4, DNA-binding domain 3 (InterPro:IPR018328), DNA …
Sp1_comp326554_c0_seq1	3046	.	G	A	1635.96	PASS	AC=1;AF=0.167;AN=6;BaseQRankSum=-1.438;DP=250;Dels=0.00;FS=0.568;HaplotypeScore=3.7988;MLEAC=1;MLEAF=0.167;MQ=59.95;MQ0=0;MQRankSum=1.129;QD=6.54;ReadPosRankSum=0.623	GT:AD:DP:GQ:MLPSAC:MLPSAF:PL	0/0/0/0/0/1:197,53:250:19:1:0.167:1662,0,19,153,2147483647,2147483647,2147483647											GATK	3346	gi|460410223|ref|XP_004250530.1|	PREDICTED: DNA repair protein complementing XP-C cells-like [Solanum lycopersicum]	AT5G16630.2	DNA repair protein Rad4 family		RAD4; FUNCTIONS IN: damaged DNA binding; INVOLVED IN: nucleotide-excision repair; LOCATED IN: nucleus, chloroplast; EXPRESSED IN: 24 plant structures; EXPRESSED DURING: 15 growth stages; CONTAINS InterPro DOMAIN/s: Transglutaminase-like (InterPro:IPR002931), DNA repair protein Rad4, DNA-binding domain 1 (InterPro:IPR018326), DNA repair protein Rad4, DNA-binding domain 3 (InterPro:IPR018328), DNA …
Sp1_comp326554_c0_seq1	3143	.	C	T	1805.54	PASS	AC=1;AF=0.167;AN=6;BaseQRankSum=2.236;DP=248;Dels=0.00;FS=0.598;HaplotypeScore=3.7875;MLEAC=1;MLEAF=0.167;MQ=59.92;MQ0=0;MQRankSum=3.390;QD=7.28;ReadPosRankSum=0.663	GT:AD:DP:GQ:MLPSAC:MLPSAF:PL	0/0/0/0/0/1:189,59:248:8:1:0.167:1831,0,8,137,2147483647,2147483647,2147483647											GATK	3346	gi|460410223|ref|XP_004250530.1|	PREDICTED: DNA repair protein complementing XP-C cells-like [Solanum lycopersicum]	AT5G16630.2	DNA repair protein Rad4 family		RAD4; FUNCTIONS IN: damaged DNA binding; INVOLVED IN: nucleotide-excision repair; LOCATED IN: nucleus, chloroplast; EXPRESSED IN: 24 plant structures; EXPRESSED DURING: 15 growth stages; CONTAINS InterPro DOMAIN/s: Transglutaminase-like (InterPro:IPR002931), DNA repair protein Rad4, DNA-binding domain 1 (InterPro:IPR018326), DNA repair protein Rad4, DNA-binding domain 3 (InterPro:IPR018328), DNA …
Sp1_comp326554_c0_seq1	3205	.	C	T	356.9	PASS	AC=1;AF=0.167;AN=6;BaseQRankSum=-0.976;DP=108;Dels=0.00;FS=1.061;HaplotypeScore=0.9995;MLEAC=1;MLEAF=0.167;MQ=60.00;MQ0=0;MQRankSum=-0.677;QD=3.30;ReadPosRankSum=-2.220	GT:AD:DP:GQ:MLPSAC:MLPSAF:PL	0/0/0/0/0/1:90,17:108:48:1:0.167:383,0,48,138,2147483647,2147483647,2147483647											GATK	3346	gi|460410223|ref|XP_004250530.1|	PREDICTED: DNA repair protein complementing XP-C cells-like [Solanum lycopersicum]	AT5G16630.2	DNA repair protein Rad4 family		RAD4; FUNCTIONS IN: damaged DNA binding; INVOLVED IN: nucleotide-excision repair; LOCATED IN: nucleus, chloroplast; EXPRESSED IN: 24 plant structures; EXPRESSED DURING: 15 growth stages; CONTAINS InterPro DOMAIN/s: Transglutaminase-like (InterPro:IPR002931), DNA repair protein Rad4, DNA-binding domain 1 (InterPro:IPR018326), DNA repair protein Rad4, DNA-binding domain 3 (InterPro:IPR018328), DNA …
Sp1_comp326554_c0_seq1	3297	.	T	G	109.24	PASS	AC=1;AF=0.167;AN=6;BaseQRankSum=-0.064;DP=37;Dels=0.00;FS=1.725;HaplotypeScore=1.9998;MLEAC=1;MLEAF=0.167;MQ=60.00;MQ0=0;MQRankSum=-0.149;QD=2.95;ReadPosRankSum=1.804	GT:AD:DP:GQ:MLPSAC:MLPSAF:PL	0/0/0/0/0/1:31,6:37:11:1:0.167:135,0,11,36,77,2147483647,2147483647											GATK	3346	gi|460410223|ref|XP_004250530.1|	PREDICTED: DNA repair protein complementing XP-C cells-like [Solanum lycopersicum]	AT5G16630.2	DNA repair protein Rad4 family		RAD4; FUNCTIONS IN: damaged DNA binding; INVOLVED IN: nucleotide-excision repair; LOCATED IN: nucleus, chloroplast; EXPRESSED IN: 24 plant structures; EXPRESSED DURING: 15 growth stages; CONTAINS InterPro DOMAIN/s: Transglutaminase-like (InterPro:IPR002931), DNA repair protein Rad4, DNA-binding domain 1 (InterPro:IPR018326), DNA repair protein Rad4, DNA-binding domain 3 (InterPro:IPR018328), DNA …
Sp1_comp326554_c0_seq1	389	.	G	A	312.9	PASS	AC=1;AF=0.167;AN=6;BaseQRankSum=1.350;DP=100;Dels=0.00;FS=1.182;HaplotypeScore=2.6102;MLEAC=1;MLEAF=0.167;MQ=60.00;MQ0=0;MQRankSum=-0.715;QD=3.13;ReadPosRankSum=-1.202	GT:AD:DP:GQ:MLPSAC:MLPSAF:PL	0/0/0/0/0/1:86,13:100:45:1:0.167:339,0,45,129,2147483647,2147483647,2147483647											GATK	3346	gi|460410223|ref|XP_004250530.1|	PREDICTED: DNA repair protein complementing XP-C cells-like [Solanum lycopersicum]	AT5G16630.2	DNA repair protein Rad4 family		RAD4; FUNCTIONS IN: damaged DNA binding; INVOLVED IN: nucleotide-excision repair; LOCATED IN: nucleus, chloroplast; EXPRESSED IN: 24 plant structures; EXPRESSED DURING: 15 growth stages; CONTAINS InterPro DOMAIN/s: Transglutaminase-like (InterPro:IPR002931), DNA repair protein Rad4, DNA-binding domain 1 (InterPro:IPR018326), DNA repair protein Rad4, DNA-binding domain 3 (InterPro:IPR018328), DNA …
Sp1_comp326554_c0_seq1	44	.	C	T	70.16	PASS	AC=1;AF=0.167;AN=6;BaseQRankSum=0.503;DP=19;Dels=0.00;FS=0.000;HaplotypeScore=0.9665;MLEAC=1;MLEAF=0.167;MQ=60.00;MQ0=0;MQRankSum=-0.615;QD=3.69;ReadPosRankSum=0.056	GT:AD:DP:GQ:MLPSAC:MLPSAF:PL	0/0/0/0/0/1:16,3:19:5:1:0.167:95,0,5,17,38,77,2147483647											GATK	3346	gi|460410223|ref|XP_004250530.1|	PREDICTED: DNA repair protein complementing XP-C cells-like [Solanum lycopersicum]	AT5G16630.2	DNA repair protein Rad4 family		RAD4; FUNCTIONS IN: damaged DNA binding; INVOLVED IN: nucleotide-excision repair; LOCATED IN: nucleus, chloroplast; EXPRESSED IN: 24 plant structures; EXPRESSED DURING: 15 growth stages; CONTAINS InterPro DOMAIN/s: Transglutaminase-like (InterPro:IPR002931), DNA repair protein Rad4, DNA-binding domain 1 (InterPro:IPR018326), DNA repair protein Rad4, DNA-binding domain 3 (InterPro:IPR018328), DNA …
Sp1_comp326554_c0_seq1	589	.	A	C	1127.32	PASS	AC=2;AF=0.333;AN=6;BaseQRankSum=2.000;DP=101;Dels=0.00;FS=6.747;HaplotypeScore=7.6326;MLEAC=2;MLEAF=0.333;MQ=60.00;MQ0=0;MQRankSum=-0.763;QD=11.16;ReadPosRankSum=2.383	GT:AD:DP:GQ:MLPSAC:MLPSAF:PL	0/0/0/0/1/1:62,37:101:10:2:0.333:1153,50,0,10,66,2147483647,2147483647											GATK	3346	gi|460410223|ref|XP_004250530.1|	PREDICTED: DNA repair protein complementing XP-C cells-like [Solanum lycopersicum]	AT5G16630.2	DNA repair protein Rad4 family		RAD4; FUNCTIONS IN: damaged DNA binding; INVOLVED IN: nucleotide-excision repair; LOCATED IN: nucleus, chloroplast; EXPRESSED IN: 24 plant structures; EXPRESSED DURING: 15 growth stages; CONTAINS InterPro DOMAIN/s: Transglutaminase-like (InterPro:IPR002931), DNA repair protein Rad4, DNA-binding domain 1 (InterPro:IPR018326), DNA repair protein Rad4, DNA-binding domain 3 (InterPro:IPR018328), DNA …
Sp1_comp326554_c0_seq1	881	.	T	C	516.9		AC=1;AF=0.167;AN=6;BaseQRankSum=1.889;DP=247;Dels=0.00;FS=18.598;HaplotypeScore=66.7132;MLEAC=1;MLEAF=0.167;MQ=58.23;MQ0=0;MQRankSum=-1.065;QD=2.09;ReadPosRankSum=1.079	GT:AD:DP:GQ:MLPSAC:MLPSAF:PL	0/0/0/0/0/1:113,134:247:53:1:0.167:543,0,53,160,2147483647,2147483647,2147483647											GATK	3346	gi|460410223|ref|XP_004250530.1|	PREDICTED: DNA repair protein complementing XP-C cells-like [Solanum lycopersicum]	AT5G16630.2	DNA repair protein Rad4 family		RAD4; FUNCTIONS IN: damaged DNA binding; INVOLVED IN: nucleotide-excision repair; LOCATED IN: nucleus, chloroplast; EXPRESSED IN: 24 plant structures; EXPRESSED DURING: 15 growth stages; CONTAINS InterPro DOMAIN/s: Transglutaminase-like (InterPro:IPR002931), DNA repair protein Rad4, DNA-binding domain 1 (InterPro:IPR018326), DNA repair protein Rad4, DNA-binding domain 3 (InterPro:IPR018328), DNA …
Sp1_comp326554_c0_seq1	892	.	G	C	525.9		AC=1;AF=0.167;AN=6;BaseQRankSum=1.845;DP=243;Dels=0.00;FS=31.373;HaplotypeScore=35.5110;MLEAC=1;MLEAF=0.167;MQ=58.71;MQ0=0;MQRankSum=1.139;QD=2.16;ReadPosRankSum=6.190	GT:AD:DP:GQ:MLPSAC:MLPSAF:PL	0/0/0/0/0/1:130,111:243:71:1:0.167:552,0,71,2147483647,2147483647,2147483647,2147483647											GATK	3346	gi|460410223|ref|XP_004250530.1|	PREDICTED: DNA repair protein complementing XP-C cells-like [Solanum lycopersicum]	AT5G16630.2	DNA repair protein Rad4 family		RAD4; FUNCTIONS IN: damaged DNA binding; INVOLVED IN: nucleotide-excision repair; LOCATED IN: nucleus, chloroplast; EXPRESSED IN: 24 plant structures; EXPRESSED DURING: 15 growth stages; CONTAINS InterPro DOMAIN/s: Transglutaminase-like (InterPro:IPR002931), DNA repair protein Rad4, DNA-binding domain 1 (InterPro:IPR018326), DNA repair protein Rad4, DNA-binding domain 3 (InterPro:IPR018328), DNA …
Sp1_comp326555_c0_seq1	1420	.	A	T	225	.	DP=378;VDB=0.0393;AF1=0.5;AC1=1;DP4=127,90,82,58;MQ=43;FQ=225;PV4=1,0.45,5.1e-68,1	GT:PL:GQ	0/1:255,0,255:99	Sp1_comp326555_c0_seq1	1420	.	A	T	3355.69	PASS	AC=3;AF=0.500;AN=6;BaseQRankSum=0.801;DP=250;Dels=0.00;FS=3.584;HaplotypeScore=3.8297;MLEAC=3;MLEAF=0.500;MQ=59.89;MQ0=0;MQRankSum=1.073;QD=13.42;ReadPosRankSum=0.071	GT:AD:DP:GQ:MLPSAC:MLPSAF:PL	0/0/0/1/1/1:141,109:250:7:3:0.500:3381,175,7,0,112,2147483647,2147483647	SG	2459	gi|460373993|ref|XP_004232796.1|	PREDICTED: NAD(P)H dehydrogenase B2, mitochondrial-like [Solanum lycopersicum]	AT4G05020.1	NAD(P)H dehydrogenase B2		NAD(P)H dehydrogenase B2 (NDB2); FUNCTIONS IN: disulfide oxidoreductase activity, oxidoreductase activity, FAD binding; INVOLVED IN: oxidation reduction; LOCATED IN: mitochondrion, extrinsic to mitochondrial inner membrane; EXPRESSED IN: 26 plant structures; EXPRESSED DURING: 15 growth stages; CONTAINS InterPro DOMAIN/s: FAD-dependent pyridine nucleotide-disulphide oxidoreductase (InterPro:IPR013…		OG1_4332
Sp1_comp326555_c0_seq1	1432	.	A	T	144	.	DP=342;VDB=0.0399;AF1=0.5;AC1=1;DP4=135,108,39,43;MQ=44;FQ=147;PV4=0.25,1,1,1	GT:PL:GQ	0/1:174,0,255:99	Sp1_comp326555_c0_seq1	1432	.	A	T	1785.69	PASS	AC=2;AF=0.333;AN=6;BaseQRankSum=1.950;DP=250;Dels=0.00;FS=2.533;HaplotypeScore=0.7340;MLEAC=2;MLEAF=0.333;MQ=59.96;MQ0=0;MQRankSum=0.895;QD=7.14;ReadPosRankSum=-0.983	GT:AD:DP:GQ:MLPSAC:MLPSAF:PL	0/0/0/0/1/1:185,64:250:7:2:0.333:1811,7,0,114,2147483647,2147483647,2147483647	SG	2459	gi|460373993|ref|XP_004232796.1|	PREDICTED: NAD(P)H dehydrogenase B2, mitochondrial-like [Solanum lycopersicum]	AT4G05020.1	NAD(P)H dehydrogenase B2		NAD(P)H dehydrogenase B2 (NDB2); FUNCTIONS IN: disulfide oxidoreductase activity, oxidoreductase activity, FAD binding; INVOLVED IN: oxidation reduction; LOCATED IN: mitochondrion, extrinsic to mitochondrial inner membrane; EXPRESSED IN: 26 plant structures; EXPRESSED DURING: 15 growth stages; CONTAINS InterPro DOMAIN/s: FAD-dependent pyridine nucleotide-disulphide oxidoreductase (InterPro:IPR013…		OG1_4332
Sp1_comp326555_c0_seq1	1846	.	T	C	3.01	.	DP=331;VDB=0.0392;AF1=0.4997;AC1=1;DP4=141,134,26,21;MQ=49;FQ=4.77;PV4=0.64,1,6.1e-13,1	GT:PL:GQ	0/1:30,0,255:28	Sp1_comp326555_c0_seq1	1846	.	T	C	1127.9	PASS	AC=1;AF=0.167;AN=6;BaseQRankSum=2.967;DP=249;Dels=0.00;FS=0.000;HaplotypeScore=7.4626;MLEAC=1;MLEAF=0.167;MQ=59.95;MQ0=0;MQRankSum=0.756;QD=4.53;ReadPosRankSum=0.644	GT:AD:DP:GQ:MLPSAC:MLPSAF:PL	0/0/0/0/0/1:209,40:249:86:1:0.167:1154,0,86,2147483647,2147483647,2147483647,2147483647	SG	2459	gi|460373993|ref|XP_004232796.1|	PREDICTED: NAD(P)H dehydrogenase B2, mitochondrial-like [Solanum lycopersicum]	AT4G05020.1	NAD(P)H dehydrogenase B2		NAD(P)H dehydrogenase B2 (NDB2); FUNCTIONS IN: disulfide oxidoreductase activity, oxidoreductase activity, FAD binding; INVOLVED IN: oxidation reduction; LOCATED IN: mitochondrion, extrinsic to mitochondrial inner membrane; EXPRESSED IN: 26 plant structures; EXPRESSED DURING: 15 growth stages; CONTAINS InterPro DOMAIN/s: FAD-dependent pyridine nucleotide-disulphide oxidoreductase (InterPro:IPR013…		OG1_4332
Sp1_comp326555_c0_seq1	2124	.	C	T	214	.	DP=254;VDB=0.0244;AF1=0.5;AC1=1;DP4=37,140,17,55;MQ=48;FQ=217;PV4=0.73,0.46,3.2e-27,1	GT:PL:GQ	0/1:244,0,255:99	Sp1_comp326555_c0_seq1	2124	.	C	T	2625.9	PASS	AC=2;AF=0.333;AN=6;BaseQRankSum=-0.123;DP=249;Dels=0.00;FS=0.000;HaplotypeScore=9.7623;MLEAC=2;MLEAF=0.333;MQ=59.89;MQ0=0;MQRankSum=0.029;QD=10.55;ReadPosRankSum=1.688	GT:AD:DP:GQ:MLPSAC:MLPSAF:PL	0/0/0/0/1/1:167,82:249:64:2:0.333:2652,79,0,64,2147483647,2147483647,2147483647	SG	2459	gi|460373993|ref|XP_004232796.1|	PREDICTED: NAD(P)H dehydrogenase B2, mitochondrial-like [Solanum lycopersicum]	AT4G05020.1	NAD(P)H dehydrogenase B2		NAD(P)H dehydrogenase B2 (NDB2); FUNCTIONS IN: disulfide oxidoreductase activity, oxidoreductase activity, FAD binding; INVOLVED IN: oxidation reduction; LOCATED IN: mitochondrion, extrinsic to mitochondrial inner membrane; EXPRESSED IN: 26 plant structures; EXPRESSED DURING: 15 growth stages; CONTAINS InterPro DOMAIN/s: FAD-dependent pyridine nucleotide-disulphide oxidoreductase (InterPro:IPR013…		OG1_4332
Sp1_comp326555_c0_seq1	2244	.	T	G	56	.	DP=3;VDB=0.0177;AF1=1;AC1=2;DP4=0,0,1,2;MQ=47;FQ=-36	GT:PL:GQ	1/1:88,9,0:16	Sp1_comp326555_c0_seq1	2244	.	T	G	129.4	PASS	AC=6;AF=1.00;AN=6;DP=4;Dels=0.00;FS=0.000;HaplotypeScore=2.8995;MLEAC=6;MLEAF=1.00;MQ=60.00;MQ0=0;QD=32.35	GT:AD:DP:GQ:MLPSAC:MLPSAF:PL	1/1/1/1/1/1:0,4:4:3:6:1.00:153,31,19,12,7,3,0	SG	2459	gi|460373993|ref|XP_004232796.1|	PREDICTED: NAD(P)H dehydrogenase B2, mitochondrial-like [Solanum lycopersicum]	AT4G05020.1	NAD(P)H dehydrogenase B2		NAD(P)H dehydrogenase B2 (NDB2); FUNCTIONS IN: disulfide oxidoreductase activity, oxidoreductase activity, FAD binding; INVOLVED IN: oxidation reduction; LOCATED IN: mitochondrion, extrinsic to mitochondrial inner membrane; EXPRESSED IN: 26 plant structures; EXPRESSED DURING: 15 growth stages; CONTAINS InterPro DOMAIN/s: FAD-dependent pyridine nucleotide-disulphide oxidoreductase (InterPro:IPR013…		OG1_4332
Sp1_comp326555_c0_seq1	682	.	G	A	35	.	DP=596;VDB=0.0365;AF1=0.5;AC1=1;DP4=161,189,76,102;MQ=45;FQ=38;PV4=0.52,5.7e-204,2.5e-13,0.058	GT:PL:GQ	0/1:65,0,255:68	Sp1_comp326555_c0_seq1	682	.	G	A	2997.92		AC=2;AF=0.333;AN=6;BaseQRankSum=1.123;DP=249;Dels=0.00;FS=0.000;HaplotypeScore=25.7039;MLEAC=2;MLEAF=0.333;MQ=59.88;MQ0=1;MQRankSum=1.216;QD=12.04;ReadPosRankSum=-0.072	GT:AD:DP:GQ:MLPSAC:MLPSAF:PL	0/0/0/0/1/1:154,95:249:24:2:0.333:3024,129,0,24,169,2147483647,2147483647	SG	2459	gi|460373993|ref|XP_004232796.1|	PREDICTED: NAD(P)H dehydrogenase B2, mitochondrial-like [Solanum lycopersicum]	AT4G05020.1	NAD(P)H dehydrogenase B2		NAD(P)H dehydrogenase B2 (NDB2); FUNCTIONS IN: disulfide oxidoreductase activity, oxidoreductase activity, FAD binding; INVOLVED IN: oxidation reduction; LOCATED IN: mitochondrion, extrinsic to mitochondrial inner membrane; EXPRESSED IN: 26 plant structures; EXPRESSED DURING: 15 growth stages; CONTAINS InterPro DOMAIN/s: FAD-dependent pyridine nucleotide-disulphide oxidoreductase (InterPro:IPR013…		OG1_4332
Sp1_comp326555_c0_seq1	93	.	G	C	142	.	DP=50;VDB=0.0392;AF1=0.5;AC1=1;DP4=31,3,12,2;MQ=48;FQ=145;PV4=0.62,0.02,1,0.049	GT:PL:GQ	0/1:172,0,255:99	Sp1_comp326555_c0_seq1	93	.	G	C	414.33	PASS	AC=2;AF=0.333;AN=6;BaseQRankSum=-1.141;DP=51;Dels=0.00;FS=4.233;HaplotypeScore=8.9977;MLEAC=2;MLEAF=0.333;MQ=59.96;MQ0=0;MQRankSum=-0.267;QD=8.12;ReadPosRankSum=-1.844	GT:AD:DP:GQ:MLPSAC:MLPSAF:PL	0/0/0/0/1/1:34,16:51:12:2:0.333:440,12,0,14,51,131,2147483647	SG	2459	gi|460373993|ref|XP_004232796.1|	PREDICTED: NAD(P)H dehydrogenase B2, mitochondrial-like [Solanum lycopersicum]	AT4G05020.1	NAD(P)H dehydrogenase B2		NAD(P)H dehydrogenase B2 (NDB2); FUNCTIONS IN: disulfide oxidoreductase activity, oxidoreductase activity, FAD binding; INVOLVED IN: oxidation reduction; LOCATED IN: mitochondrion, extrinsic to mitochondrial inner membrane; EXPRESSED IN: 26 plant structures; EXPRESSED DURING: 15 growth stages; CONTAINS InterPro DOMAIN/s: FAD-dependent pyridine nucleotide-disulphide oxidoreductase (InterPro:IPR013…		OG1_4332
Sp1_comp326555_c0_seq1	958	.	T	G	225	.	DP=534;VDB=0.0392;AF1=0.5;AC1=1;DP4=156,162,109,92;MQ=48;FQ=225;PV4=0.28,0.00023,1.2e-27,1	GT:PL:GQ	0/1:255,0,255:99	Sp1_comp326555_c0_seq1	958	.	T	G	2971.91	PASS	AC=2;AF=0.333;AN=6;BaseQRankSum=0.367;DP=250;Dels=0.00;FS=2.941;HaplotypeScore=3.9617;MLEAC=2;MLEAF=0.333;MQ=59.56;MQ0=0;MQRankSum=0.390;QD=11.89;ReadPosRankSum=0.362	GT:AD:DP:GQ:MLPSAC:MLPSAF:PL	0/0/0/0/1/1:156,94:250:28:2:0.333:2998,123,0,28,175,2147483647,2147483647	SG	2459	gi|460373993|ref|XP_004232796.1|	PREDICTED: NAD(P)H dehydrogenase B2, mitochondrial-like [Solanum lycopersicum]	AT4G05020.1	NAD(P)H dehydrogenase B2		NAD(P)H dehydrogenase B2 (NDB2); FUNCTIONS IN: disulfide oxidoreductase activity, oxidoreductase activity, FAD binding; INVOLVED IN: oxidation reduction; LOCATED IN: mitochondrion, extrinsic to mitochondrial inner membrane; EXPRESSED IN: 26 plant structures; EXPRESSED DURING: 15 growth stages; CONTAINS InterPro DOMAIN/s: FAD-dependent pyridine nucleotide-disulphide oxidoreductase (InterPro:IPR013…		OG1_4332
Sp1_comp326555_c0_seq1	1192	.	T	C	764.9	PASS	AC=1;AF=0.167;AN=6;BaseQRankSum=0.738;DP=250;Dels=0.00;FS=4.693;HaplotypeScore=5.9344;MLEAC=1;MLEAF=0.167;MQ=59.90;MQ0=0;MQRankSum=-0.687;QD=3.06;ReadPosRankSum=0.945	GT:AD:DP:GQ:MLPSAC:MLPSAF:PL	0/0/0/0/0/1:219,31:250:99:1:0.167:791,0,118,2147483647,2147483647,2147483647,2147483647											GATK	2459	gi|460373993|ref|XP_004232796.1|	PREDICTED: NAD(P)H dehydrogenase B2, mitochondrial-like [Solanum lycopersicum]	AT4G05020.1	NAD(P)H dehydrogenase B2		NAD(P)H dehydrogenase B2 (NDB2); FUNCTIONS IN: disulfide oxidoreductase activity, oxidoreductase activity, FAD binding; INVOLVED IN: oxidation reduction; LOCATED IN: mitochondrion, extrinsic to mitochondrial inner membrane; EXPRESSED IN: 26 plant structures; EXPRESSED DURING: 15 growth stages; CONTAINS InterPro DOMAIN/s: FAD-dependent pyridine nucleotide-disulphide oxidoreductase (InterPro:IPR013…		OG1_4332
Sp1_comp326555_c0_seq1	1399	.	G	A	1814.1	PASS	AC=2;AF=0.333;AN=6;BaseQRankSum=-1.362;DP=249;Dels=0.00;FS=3.301;HaplotypeScore=4.7979;MLEAC=2;MLEAF=0.333;MQ=59.91;MQ0=0;MQRankSum=0.017;QD=7.29;ReadPosRankSum=0.393	GT:AD:DP:GQ:MLPSAC:MLPSAF:PL	0/0/0/0/1/1:185,63:249:5:2:0.333:1839,5,0,120,2147483647,2147483647,2147483647											GATK	2459	gi|460373993|ref|XP_004232796.1|	PREDICTED: NAD(P)H dehydrogenase B2, mitochondrial-like [Solanum lycopersicum]	AT4G05020.1	NAD(P)H dehydrogenase B2		NAD(P)H dehydrogenase B2 (NDB2); FUNCTIONS IN: disulfide oxidoreductase activity, oxidoreductase activity, FAD binding; INVOLVED IN: oxidation reduction; LOCATED IN: mitochondrion, extrinsic to mitochondrial inner membrane; EXPRESSED IN: 26 plant structures; EXPRESSED DURING: 15 growth stages; CONTAINS InterPro DOMAIN/s: FAD-dependent pyridine nucleotide-disulphide oxidoreductase (InterPro:IPR013…		OG1_4332
Sp1_comp326555_c0_seq1	1612	.	A	C	764.9	PASS	AC=1;AF=0.167;AN=6;BaseQRankSum=-1.353;DP=250;Dels=0.00;FS=0.711;HaplotypeScore=3.7864;MLEAC=1;MLEAF=0.167;MQ=59.51;MQ0=0;MQRankSum=0.222;QD=3.06;ReadPosRankSum=-0.136	GT:AD:DP:GQ:MLPSAC:MLPSAF:PL	0/0/0/0/0/1:218,31:250:99:1:0.167:791,0,111,2147483647,2147483647,2147483647,2147483647											GATK	2459	gi|460373993|ref|XP_004232796.1|	PREDICTED: NAD(P)H dehydrogenase B2, mitochondrial-like [Solanum lycopersicum]	AT4G05020.1	NAD(P)H dehydrogenase B2		NAD(P)H dehydrogenase B2 (NDB2); FUNCTIONS IN: disulfide oxidoreductase activity, oxidoreductase activity, FAD binding; INVOLVED IN: oxidation reduction; LOCATED IN: mitochondrion, extrinsic to mitochondrial inner membrane; EXPRESSED IN: 26 plant structures; EXPRESSED DURING: 15 growth stages; CONTAINS InterPro DOMAIN/s: FAD-dependent pyridine nucleotide-disulphide oxidoreductase (InterPro:IPR013…		OG1_4332
Sp1_comp326555_c0_seq1	1915	.	A	G	677.9	PASS	AC=1;AF=0.167;AN=6;BaseQRankSum=0.428;DP=250;Dels=0.00;FS=0.764;HaplotypeScore=6.4912;MLEAC=1;MLEAF=0.167;MQ=59.79;MQ0=0;MQRankSum=1.253;QD=2.71;ReadPosRankSum=-0.703	GT:AD:DP:GQ:MLPSAC:MLPSAF:PL	0/0/0/0/0/1:224,26:250:99:1:0.167:704,0,136,2147483647,2147483647,2147483647,2147483647											GATK	2459	gi|460373993|ref|XP_004232796.1|	PREDICTED: NAD(P)H dehydrogenase B2, mitochondrial-like [Solanum lycopersicum]	AT4G05020.1	NAD(P)H dehydrogenase B2		NAD(P)H dehydrogenase B2 (NDB2); FUNCTIONS IN: disulfide oxidoreductase activity, oxidoreductase activity, FAD binding; INVOLVED IN: oxidation reduction; LOCATED IN: mitochondrion, extrinsic to mitochondrial inner membrane; EXPRESSED IN: 26 plant structures; EXPRESSED DURING: 15 growth stages; CONTAINS InterPro DOMAIN/s: FAD-dependent pyridine nucleotide-disulphide oxidoreductase (InterPro:IPR013…		OG1_4332
Sp1_comp326555_c0_seq1	1978	.	T	C	873.9	PASS	AC=1;AF=0.167;AN=6;BaseQRankSum=0.976;DP=249;Dels=0.00;FS=0.000;HaplotypeScore=1.9928;MLEAC=1;MLEAF=0.167;MQ=59.87;MQ0=0;MQRankSum=0.210;QD=3.51;ReadPosRankSum=-1.019	GT:AD:DP:GQ:MLPSAC:MLPSAF:PL	0/0/0/0/0/1:203,46:249:92:1:0.167:900,0,92,2147483647,2147483647,2147483647,2147483647											GATK	2459	gi|460373993|ref|XP_004232796.1|	PREDICTED: NAD(P)H dehydrogenase B2, mitochondrial-like [Solanum lycopersicum]	AT4G05020.1	NAD(P)H dehydrogenase B2		NAD(P)H dehydrogenase B2 (NDB2); FUNCTIONS IN: disulfide oxidoreductase activity, oxidoreductase activity, FAD binding; INVOLVED IN: oxidation reduction; LOCATED IN: mitochondrion, extrinsic to mitochondrial inner membrane; EXPRESSED IN: 26 plant structures; EXPRESSED DURING: 15 growth stages; CONTAINS InterPro DOMAIN/s: FAD-dependent pyridine nucleotide-disulphide oxidoreductase (InterPro:IPR013…		OG1_4332
Sp1_comp326555_c0_seq1	2081	.	C	T	1105.9	PASS	AC=1;AF=0.167;AN=6;BaseQRankSum=-1.442;DP=250;Dels=0.00;FS=7.561;HaplotypeScore=3.9384;MLEAC=1;MLEAF=0.167;MQ=59.88;MQ0=1;MQRankSum=0.539;QD=4.42;ReadPosRankSum=-1.476	GT:AD:DP:GQ:MLPSAC:MLPSAF:PL	0/0/0/0/0/1:211,39:250:82:1:0.167:1132,0,82,2147483647,2147483647,2147483647,2147483647											GATK	2459	gi|460373993|ref|XP_004232796.1|	PREDICTED: NAD(P)H dehydrogenase B2, mitochondrial-like [Solanum lycopersicum]	AT4G05020.1	NAD(P)H dehydrogenase B2		NAD(P)H dehydrogenase B2 (NDB2); FUNCTIONS IN: disulfide oxidoreductase activity, oxidoreductase activity, FAD binding; INVOLVED IN: oxidation reduction; LOCATED IN: mitochondrion, extrinsic to mitochondrial inner membrane; EXPRESSED IN: 26 plant structures; EXPRESSED DURING: 15 growth stages; CONTAINS InterPro DOMAIN/s: FAD-dependent pyridine nucleotide-disulphide oxidoreductase (InterPro:IPR013…		OG1_4332
Sp1_comp326555_c0_seq1	691	.	T	C	700.9		AC=1;AF=0.167;AN=6;BaseQRankSum=-0.281;DP=249;Dels=0.00;FS=2.635;HaplotypeScore=36.4309;MLEAC=1;MLEAF=0.167;MQ=59.95;MQ0=0;MQRankSum=-0.843;QD=2.81;ReadPosRankSum=-0.658	GT:AD:DP:GQ:MLPSAC:MLPSAF:PL	0/0/0/0/0/1:218,30:249:99:1:0.167:727,0,125,2147483647,2147483647,2147483647,2147483647											GATK	2459	gi|460373993|ref|XP_004232796.1|	PREDICTED: NAD(P)H dehydrogenase B2, mitochondrial-like [Solanum lycopersicum]	AT4G05020.1	NAD(P)H dehydrogenase B2		NAD(P)H dehydrogenase B2 (NDB2); FUNCTIONS IN: disulfide oxidoreductase activity, oxidoreductase activity, FAD binding; INVOLVED IN: oxidation reduction; LOCATED IN: mitochondrion, extrinsic to mitochondrial inner membrane; EXPRESSED IN: 26 plant structures; EXPRESSED DURING: 15 growth stages; CONTAINS InterPro DOMAIN/s: FAD-dependent pyridine nucleotide-disulphide oxidoreductase (InterPro:IPR013…		OG1_4332
Sp1_comp326555_c0_seq1	98	.	A	G	76.9		AC=1;AF=0.167;AN=6;BaseQRankSum=0.635;DP=61;Dels=0.00;FS=3.576;HaplotypeScore=15.9944;MLEAC=1;MLEAF=0.167;MQ=59.97;MQ0=0;MQRankSum=0.748;QD=1.26;ReadPosRankSum=0.748	GT:AD:DP:GQ:MLPSAC:MLPSAF:PL	0/0/0/0/0/1:53,5:61:34:1:0.167:103,0,34,87,2147483647,2147483647,2147483647											GATK	2459	gi|460373993|ref|XP_004232796.1|	PREDICTED: NAD(P)H dehydrogenase B2, mitochondrial-like [Solanum lycopersicum]	AT4G05020.1	NAD(P)H dehydrogenase B2		NAD(P)H dehydrogenase B2 (NDB2); FUNCTIONS IN: disulfide oxidoreductase activity, oxidoreductase activity, FAD binding; INVOLVED IN: oxidation reduction; LOCATED IN: mitochondrion, extrinsic to mitochondrial inner membrane; EXPRESSED IN: 26 plant structures; EXPRESSED DURING: 15 growth stages; CONTAINS InterPro DOMAIN/s: FAD-dependent pyridine nucleotide-disulphide oxidoreductase (InterPro:IPR013…		OG1_4332
Sp1_comp326557_c0_seq1	100	.	G	A	222	.	DP=692;VDB=0.0365;AF1=1;AC1=2;DP4=0,0,177,494;MQ=47;FQ=-282	GT:PL:GQ	1/1:255,255,0:99	Sp1_comp326557_c0_seq1	100	.	G	A	10058.9	PASS	AC=6;AF=1.00;AN=6;DP=250;Dels=0.00;FS=0.000;HaplotypeScore=0.7340;MLEAC=6;MLEAF=1.00;MQ=60.00;MQ0=0;QD=30.07	GT:AD:DP:GQ:MLPSAC:MLPSAF:PL	1/1/1/1/1/1:0,250:250:99:6:1.00:10085,1867,1145,722,423,190,0	SG	383	No hit in this database		No hit in this database
Sp1_comp326557_c0_seq1	111	.	C	T	225	.	DP=621;VDB=0.0399;AF1=0.5;AC1=1;DP4=112,292,56,144;MQ=46;FQ=225;PV4=1,0.069,5.4e-39,0.35	GT:PL:GQ	0/1:255,0,255:99	Sp1_comp326557_c0_seq1	111	.	C	T	2732.9		AC=2;AF=0.333;AN=6;BaseQRankSum=-0.517;DP=250;Dels=0.00;FS=2.819;HaplotypeScore=53.7677;MLEAC=2;MLEAF=0.333;MQ=59.93;MQ0=0;MQRankSum=-0.400;QD=10.93;ReadPosRankSum=-1.565	GT:AD:DP:GQ:MLPSAC:MLPSAF:PL	0/0/0/0/1/1:164,85:250:55:2:0.333:2759,91,0,55,232,2147483647,2147483647	SG	383	No hit in this database		No hit in this database
Sp1_comp326557_c0_seq1	204	.	G	A	187	.	DP=41;VDB=0.0099;AF1=0.5;AC1=1;DP4=9,15,6,8;MQ=45;FQ=190;PV4=1,0.34,0.034,1	GT:PL:GQ	0/1:217,0,255:99	Sp1_comp326557_c0_seq1	204	.	G	A	596.71	PASS	AC=2;AF=0.333;AN=6;BaseQRankSum=0.163;DP=56;Dels=0.00;FS=1.261;HaplotypeScore=10.9944;MLEAC=2;MLEAF=0.333;MQ=59.60;MQ0=0;MQRankSum=-1.830;QD=10.66;ReadPosRankSum=0.833	GT:AD:DP:GQ:MLPSAC:MLPSAF:PL	0/0/0/0/1/1:34,22:56:7:2:0.333:622,24,0,7,39,115,2147483647	SG	383	No hit in this database		No hit in this database
Sp1_comp326557_c0_seq1	142	.	T	A	2780.9		AC=2;AF=0.333;AN=6;BaseQRankSum=1.783;DP=238;Dels=0.00;FS=2.826;HaplotypeScore=254.3655;MLEAC=2;MLEAF=0.333;MQ=60.00;MQ0=0;MQRankSum=1.955;QD=11.68;ReadPosRankSum=1.173	GT:AD:DP:GQ:MLPSAC:MLPSAF:PL	0/0/0/0/1/1:154,83:237:42:2:0.333:2807,100,0,42,201,2147483647,2147483647											GATK	383	No hit in this database		No hit in this database
Sp1_comp326557_c0_seq1	150	.	T	C	2910.97		AC=3;AF=0.500;AN=6;BaseQRankSum=0.317;DP=244;Dels=0.00;FS=1.962;HaplotypeScore=253.1797;MLEAC=3;MLEAF=0.500;MQ=60.00;MQ0=0;MQRankSum=-0.076;QD=11.93;ReadPosRankSum=2.428	GT:AD:DP:GQ:MLPSAC:MLPSAF:PL	0/0/0/1/1/1:115,129:244:18:3:0.500:2937,176,18,0,84,2147483647,2147483647											GATK	383	No hit in this database		No hit in this database
Sp1_comp326557_c0_seq1	202	.	T	G	102.91		AC=1;AF=0.167;AN=6;BaseQRankSum=-0.199;DP=60;Dels=0.00;FS=1.767;HaplotypeScore=10.7840;MLEAC=1;MLEAF=0.167;MQ=59.62;MQ0=0;MQRankSum=0.551;QD=1.72;ReadPosRankSum=-2.942	GT:AD:DP:GQ:MLPSAC:MLPSAF:PL	0/0/0/0/0/1:53,7:60:32:1:0.167:129,0,32,85,2147483647,2147483647,2147483647											GATK	383	No hit in this database		No hit in this database
Sp1_comp326557_c0_seq1	259	.	T	C	69.02	PASS	AC=3;AF=0.500;AN=6;BaseQRankSum=0.406;DP=6;Dels=0.00;FS=0.000;HaplotypeScore=1.9330;MLEAC=3;MLEAF=0.500;MQ=60.00;MQ0=0;MQRankSum=-0.988;QD=11.50;ReadPosRankSum=0.406	GT:AD:DP:GQ:MLPSAC:MLPSAF:PL	0/0/0/1/1/1:3,3:6:2:3:0.500:91,8,2,0,2,8,99											GATK	383	No hit in this database		No hit in this database
Sp1_comp326557_c0_seq1	264	.	G	T	47.8	.	DP=2;VDB=0.0215;AF1=1;AC1=2;DP4=0,0,1,1;MQ=42;FQ=-33	GT:PL:GQ	1/1:79,6,0:10											SAM	383	No hit in this database		No hit in this database
Sp1_comp326557_c1_seq2	1009	.	C	T	49	.	DP=932;VDB=0.0392;AF1=0.5;AC1=1;DP4=153,344,85,163;MQ=46;FQ=52;PV4=0.36,2.6e-239,1.1e-103,1	GT:PL:GQ	0/1:79,0,255:82	Sp1_comp326557_c1_seq2	1009	.	C	T	2208.92	PASS	AC=2;AF=0.333;AN=6;BaseQRankSum=-1.205;DP=250;Dels=0.00;FS=2.247;HaplotypeScore=6.3782;MLEAC=2;MLEAF=0.333;MQ=59.79;MQ0=0;MQRankSum=1.350;QD=8.84;ReadPosRankSum=-0.989	GT:AD:DP:GQ:MLPSAC:MLPSAF:PL	0/0/0/0/1/1:149,101:250:25:2:0.333:2235,100,0,25,150,2147483647,2147483647	SG	1135	gi|449448709|ref|XP_004142108.1|	PREDICTED: 60S ribosomal protein L4-like [Cucumis sativus]	AT3G09630.2	Ribosomal protein L4/L1 family		Ribosomal protein L4/L1 family; FUNCTIONS IN: structural constituent of ribosome; INVOLVED IN: translation; LOCATED IN: in 7 components; EXPRESSED IN: 26 plant structures; EXPRESSED DURING: 14 growth stages; CONTAINS InterPro DOMAIN/s: Ribosomal protein L4/L1e (InterPro:IPR002136), Ribosomal protein L4/L1e, eukaryotic/archaeal, conserved site (InterPro:IPR013000); BEST Arabidopsis thaliana protei…		OG1_3633
Sp1_comp326557_c1_seq2	118	.	T	C	54	.	DP=1118;VDB=0.0392;AF1=0.5;AC1=1;DP4=113,109,439,411;MQ=41;FQ=57;PV4=0.88,0,2.1e-19,1	GT:PL:GQ	0/1:84,0,155:87	Sp1_comp326557_c1_seq2	118	.	T	C	6808.91		AC=5;AF=0.833;AN=6;BaseQRankSum=-1.168;DP=250;Dels=0.00;FS=16.736;HaplotypeScore=51.6334;MLEAC=5;MLEAF=0.833;MQ=60.00;MQ0=0;MQRankSum=-0.644;QD=27.24;ReadPosRankSum=1.104	GT:AD:DP:GQ:MLPSAC:MLPSAF:PL	0/1/1/1/1/1:47,203:250:32:5:0.833:6835,908,423,171,32,0,1423	SG	1135	gi|449448709|ref|XP_004142108.1|	PREDICTED: 60S ribosomal protein L4-like [Cucumis sativus]	AT3G09630.2	Ribosomal protein L4/L1 family		Ribosomal protein L4/L1 family; FUNCTIONS IN: structural constituent of ribosome; INVOLVED IN: translation; LOCATED IN: in 7 components; EXPRESSED IN: 26 plant structures; EXPRESSED DURING: 14 growth stages; CONTAINS InterPro DOMAIN/s: Ribosomal protein L4/L1e (InterPro:IPR002136), Ribosomal protein L4/L1e, eukaryotic/archaeal, conserved site (InterPro:IPR013000); BEST Arabidopsis thaliana protei…		OG1_3633
Sp1_comp326557_c1_seq2	151	.	G	A	163	.	DP=1268;VDB=0.0380;AF1=0.5;AC1=1;DP4=259,286,362,335;MQ=43;FQ=166;PV4=0.14,0,3.8e-19,0.011	GT:PL:GQ	0/1:193,0,255:99	Sp1_comp326557_c1_seq2	151	.	G	A	5032.67	PASS	AC=3;AF=0.500;AN=6;BaseQRankSum=2.484;DP=250;Dels=0.00;FS=2.254;HaplotypeScore=2.8653;MLEAC=3;MLEAF=0.500;MQ=59.88;MQ0=0;MQRankSum=-1.102;QD=20.13;ReadPosRankSum=-0.013	GT:AD:DP:GQ:MLPSAC:MLPSAF:PL	0/0/0/1/1/1:106,144:250:3:3:0.500:5057,446,121,0,3,174,2147483647	SG	1135	gi|449448709|ref|XP_004142108.1|	PREDICTED: 60S ribosomal protein L4-like [Cucumis sativus]	AT3G09630.2	Ribosomal protein L4/L1 family		Ribosomal protein L4/L1 family; FUNCTIONS IN: structural constituent of ribosome; INVOLVED IN: translation; LOCATED IN: in 7 components; EXPRESSED IN: 26 plant structures; EXPRESSED DURING: 14 growth stages; CONTAINS InterPro DOMAIN/s: Ribosomal protein L4/L1e (InterPro:IPR002136), Ribosomal protein L4/L1e, eukaryotic/archaeal, conserved site (InterPro:IPR013000); BEST Arabidopsis thaliana protei…		OG1_3633
Sp1_comp326557_c1_seq2	190	.	A	T	108	.	DP=1244;VDB=0.0380;AF1=0.5;AC1=1;DP4=371,359,264,202;MQ=45;FQ=111;PV4=0.05,0,2.2e-259,1	GT:PL:GQ	0/1:138,0,255:99	Sp1_comp326557_c1_seq2	190	.	A	T	2834.9	PASS	AC=2;AF=0.333;AN=6;BaseQRankSum=2.857;DP=250;Dels=0.00;FS=0.000;HaplotypeScore=5.2554;MLEAC=2;MLEAF=0.333;MQ=59.53;MQ0=1;MQRankSum=-0.092;QD=11.34;ReadPosRankSum=0.256	GT:AD:DP:GQ:MLPSAC:MLPSAF:PL	0/0/0/0/1/1:160,89:250:33:2:0.333:2861,115,0,33,186,2147483647,2147483647	SG	1135	gi|449448709|ref|XP_004142108.1|	PREDICTED: 60S ribosomal protein L4-like [Cucumis sativus]	AT3G09630.2	Ribosomal protein L4/L1 family		Ribosomal protein L4/L1 family; FUNCTIONS IN: structural constituent of ribosome; INVOLVED IN: translation; LOCATED IN: in 7 components; EXPRESSED IN: 26 plant structures; EXPRESSED DURING: 14 growth stages; CONTAINS InterPro DOMAIN/s: Ribosomal protein L4/L1e (InterPro:IPR002136), Ribosomal protein L4/L1e, eukaryotic/archaeal, conserved site (InterPro:IPR013000); BEST Arabidopsis thaliana protei…		OG1_3633
Sp1_comp326557_c1_seq2	193	.	C	T	225	.	DP=1303;VDB=0.0392;AF1=0.5;AC1=1;DP4=405,376,260,208;MQ=45;FQ=225;PV4=0.22,1,5.8e-268,1	GT:PL:GQ	0/1:255,0,255:99	Sp1_comp326557_c1_seq2	193	.	C	T	2544.9	PASS	AC=2;AF=0.333;AN=6;BaseQRankSum=1.015;DP=250;Dels=0.00;FS=4.597;HaplotypeScore=7.4656;MLEAC=2;MLEAF=0.333;MQ=59.82;MQ0=0;MQRankSum=0.941;QD=10.18;ReadPosRankSum=-0.041	GT:AD:DP:GQ:MLPSAC:MLPSAF:PL	0/0/0/0/1/1:160,90:250:46:2:0.333:2571,102,0,46,214,2147483647,2147483647	SG	1135	gi|449448709|ref|XP_004142108.1|	PREDICTED: 60S ribosomal protein L4-like [Cucumis sativus]	AT3G09630.2	Ribosomal protein L4/L1 family		Ribosomal protein L4/L1 family; FUNCTIONS IN: structural constituent of ribosome; INVOLVED IN: translation; LOCATED IN: in 7 components; EXPRESSED IN: 26 plant structures; EXPRESSED DURING: 14 growth stages; CONTAINS InterPro DOMAIN/s: Ribosomal protein L4/L1e (InterPro:IPR002136), Ribosomal protein L4/L1e, eukaryotic/archaeal, conserved site (InterPro:IPR013000); BEST Arabidopsis thaliana protei…		OG1_3633
Sp1_comp326557_c1_seq2	252	.	G	A	192	.	DP=1177;VDB=0.0399;AF1=0.5;AC1=1;DP4=279,227,307,323;MQ=44;FQ=195;PV4=0.037,0,2.6e-80,1	GT:PL:GQ	0/1:222,0,255:99	Sp1_comp326557_c1_seq2	252	.	G	A	4749.36		AC=4;AF=0.667;AN=6;BaseQRankSum=0.887;DP=250;Dels=0.00;FS=4.608;HaplotypeScore=48.7839;MLEAC=4;MLEAF=0.667;MQ=59.70;MQ0=0;MQRankSum=0.191;QD=19.00;ReadPosRankSum=2.235	GT:AD:DP:GQ:MLPSAC:MLPSAF:PL	0/0/1/1/1/1:98,152:250:4:4:0.667:4774,444,126,4,0,151,2147483647	SG	1135	gi|449448709|ref|XP_004142108.1|	PREDICTED: 60S ribosomal protein L4-like [Cucumis sativus]	AT3G09630.2	Ribosomal protein L4/L1 family		Ribosomal protein L4/L1 family; FUNCTIONS IN: structural constituent of ribosome; INVOLVED IN: translation; LOCATED IN: in 7 components; EXPRESSED IN: 26 plant structures; EXPRESSED DURING: 14 growth stages; CONTAINS InterPro DOMAIN/s: Ribosomal protein L4/L1e (InterPro:IPR002136), Ribosomal protein L4/L1e, eukaryotic/archaeal, conserved site (InterPro:IPR013000); BEST Arabidopsis thaliana protei…		OG1_3633
Sp1_comp326557_c1_seq2	262	.	C	T	206	.	DP=1178;VDB=0.0392;AF1=0.5;AC1=1;DP4=216,216,240,233;MQ=42;FQ=209;PV4=0.84,8.5e-73,1,0.21	GT:PL:GQ	0/1:236,0,255:99	Sp1_comp326557_c1_seq2	262	.	C	A,T	4289.9	PASS	AC=2,1;AF=0.333,0.167;AN=6;BaseQRankSum=0.250;DP=250;Dels=0.00;FS=5.908;HaplotypeScore=4.6437;MLEAC=2,1;MLEAF=0.333,0.167;MQ=59.59;MQ0=0;MQRankSum=0.323;QD=17.16;ReadPosRankSum=-0.968	GT:AD:DP:GQ:MLPSAC:MLPSAF	0/0/0/1/1/2:105,100,45:250:12:2,1:0.333,0.167	SG	1135	gi|449448709|ref|XP_004142108.1|	PREDICTED: 60S ribosomal protein L4-like [Cucumis sativus]	AT3G09630.2	Ribosomal protein L4/L1 family		Ribosomal protein L4/L1 family; FUNCTIONS IN: structural constituent of ribosome; INVOLVED IN: translation; LOCATED IN: in 7 components; EXPRESSED IN: 26 plant structures; EXPRESSED DURING: 14 growth stages; CONTAINS InterPro DOMAIN/s: Ribosomal protein L4/L1e (InterPro:IPR002136), Ribosomal protein L4/L1e, eukaryotic/archaeal, conserved site (InterPro:IPR013000); BEST Arabidopsis thaliana protei…		OG1_3633
Sp1_comp326557_c1_seq2	283	.	G	A	86	.	DP=1224;VDB=0.0392;AF1=0.5;AC1=1;DP4=340,324,174,168;MQ=41;FQ=89;PV4=0.95,0,1,0.013	GT:PL:GQ	0/1:116,0,255:99	Sp1_comp326557_c1_seq2	283	.	G	A	2733.91		AC=2;AF=0.333;AN=6;BaseQRankSum=-0.781;DP=250;Dels=0.00;FS=13.347;HaplotypeScore=55.4365;MLEAC=2;MLEAF=0.333;MQ=59.59;MQ0=0;MQRankSum=0.275;QD=10.94;ReadPosRankSum=-1.216	GT:AD:DP:GQ:MLPSAC:MLPSAF:PL	0/0/0/0/1/1:153,97:250:30:2:0.333:2760,121,0,30,181,2147483647,2147483647	SG	1135	gi|449448709|ref|XP_004142108.1|	PREDICTED: 60S ribosomal protein L4-like [Cucumis sativus]	AT3G09630.2	Ribosomal protein L4/L1 family		Ribosomal protein L4/L1 family; FUNCTIONS IN: structural constituent of ribosome; INVOLVED IN: translation; LOCATED IN: in 7 components; EXPRESSED IN: 26 plant structures; EXPRESSED DURING: 14 growth stages; CONTAINS InterPro DOMAIN/s: Ribosomal protein L4/L1e (InterPro:IPR002136), Ribosomal protein L4/L1e, eukaryotic/archaeal, conserved site (InterPro:IPR013000); BEST Arabidopsis thaliana protei…		OG1_3633
Sp1_comp326557_c1_seq2	289	.	G	T	62	.	DP=1241;VDB=0.0399;AF1=0.5;AC1=1;DP4=418,349,195,216;MQ=41;FQ=65;PV4=0.024,1.5e-304,2e-11,1	GT:PL:GQ	0/1:92,0,255:95	Sp1_comp326557_c1_seq2	289	.	G	T	2166.9		AC=2;AF=0.333;AN=6;BaseQRankSum=-0.423;DP=250;Dels=0.00;FS=3.769;HaplotypeScore=45.3773;MLEAC=2;MLEAF=0.333;MQ=59.68;MQ0=0;MQRankSum=0.096;QD=8.67;ReadPosRankSum=2.235	GT:AD:DP:GQ:MLPSAC:MLPSAF:PL	0/0/0/0/1/1:157,92:250:62:2:0.333:2193,65,0,62,2147483647,2147483647,2147483647	SG	1135	gi|449448709|ref|XP_004142108.1|	PREDICTED: 60S ribosomal protein L4-like [Cucumis sativus]	AT3G09630.2	Ribosomal protein L4/L1 family		Ribosomal protein L4/L1 family; FUNCTIONS IN: structural constituent of ribosome; INVOLVED IN: translation; LOCATED IN: in 7 components; EXPRESSED IN: 26 plant structures; EXPRESSED DURING: 14 growth stages; CONTAINS InterPro DOMAIN/s: Ribosomal protein L4/L1e (InterPro:IPR002136), Ribosomal protein L4/L1e, eukaryotic/archaeal, conserved site (InterPro:IPR013000); BEST Arabidopsis thaliana protei…		OG1_3633
Sp1_comp326557_c1_seq2	304	.	C	T	3.54	.	DP=1183;VDB=0.0365;AF1=0.4998;AC1=1;DP4=347,318,121,119;MQ=38;FQ=5.47;PV4=0.65,4.3e-250,0.35,1	GT:PL:GQ	0/1:31,0,255:30	Sp1_comp326557_c1_seq2	304	.	C	T	2211.9		AC=2;AF=0.333;AN=6;BaseQRankSum=-0.804;DP=250;Dels=0.00;FS=7.548;HaplotypeScore=84.2689;MLEAC=2;MLEAF=0.333;MQ=59.79;MQ0=0;MQRankSum=0.934;QD=8.85;ReadPosRankSum=0.863	GT:AD:DP:GQ:MLPSAC:MLPSAF:PL	0/0/0/0/1/1:159,83:250:53:2:0.333:2238,82,0,53,220,2147483647,2147483647	SG	1135	gi|449448709|ref|XP_004142108.1|	PREDICTED: 60S ribosomal protein L4-like [Cucumis sativus]	AT3G09630.2	Ribosomal protein L4/L1 family		Ribosomal protein L4/L1 family; FUNCTIONS IN: structural constituent of ribosome; INVOLVED IN: translation; LOCATED IN: in 7 components; EXPRESSED IN: 26 plant structures; EXPRESSED DURING: 14 growth stages; CONTAINS InterPro DOMAIN/s: Ribosomal protein L4/L1e (InterPro:IPR002136), Ribosomal protein L4/L1e, eukaryotic/archaeal, conserved site (InterPro:IPR013000); BEST Arabidopsis thaliana protei…		OG1_3633
Sp1_comp326557_c1_seq2	307	.	A	G	92	.	DP=1187;VDB=0.0380;AF1=0.5;AC1=1;DP4=118,115,251,212;MQ=38;FQ=95;PV4=0.38,4.5e-274,6.1e-08,0.28	GT:PL:GQ	0/1:122,0,245:99	Sp1_comp326557_c1_seq2	307	.	A	G	6104.91		AC=5;AF=0.833;AN=6;BaseQRankSum=1.207;DP=250;Dels=0.02;FS=0.562;HaplotypeScore=89.9097;MLEAC=5;MLEAF=0.833;MQ=59.72;MQ0=0;MQRankSum=0.966;QD=24.42;ReadPosRankSum=0.148	GT:AD:DP:GQ:MLPSAC:MLPSAF:PL	0/1/1/1/1/1:56,188:246:26:5:0.833:6131,866,399,158,26,0,1333	SG	1135	gi|449448709|ref|XP_004142108.1|	PREDICTED: 60S ribosomal protein L4-like [Cucumis sativus]	AT3G09630.2	Ribosomal protein L4/L1 family		Ribosomal protein L4/L1 family; FUNCTIONS IN: structural constituent of ribosome; INVOLVED IN: translation; LOCATED IN: in 7 components; EXPRESSED IN: 26 plant structures; EXPRESSED DURING: 14 growth stages; CONTAINS InterPro DOMAIN/s: Ribosomal protein L4/L1e (InterPro:IPR002136), Ribosomal protein L4/L1e, eukaryotic/archaeal, conserved site (InterPro:IPR013000); BEST Arabidopsis thaliana protei…		OG1_3633
Sp1_comp326557_c1_seq2	325	.	G	C	225	.	DP=1238;VDB=0.0392;AF1=0.5;AC1=1;DP4=262,267,340,288;MQ=37;FQ=225;PV4=0.12,0.25,0.00032,1	GT:PL:GQ	0/1:255,0,255:99	Sp1_comp326557_c1_seq2	325	.	G	C	3991.92	PASS	AC=3;AF=0.500;AN=6;BaseQRankSum=-0.099;DP=250;Dels=0.00;FS=2.177;HaplotypeScore=11.1263;MLEAC=3;MLEAF=0.500;MQ=59.97;MQ0=0;MQRankSum=-2.452;QD=15.97;ReadPosRankSum=0.624	GT:AD:DP:GQ:MLPSAC:MLPSAF:PL	0/0/0/1/1/1:107,142:250:24:3:0.500:4018,352,87,0,24,206,2147483647	SG	1135	gi|449448709|ref|XP_004142108.1|	PREDICTED: 60S ribosomal protein L4-like [Cucumis sativus]	AT3G09630.2	Ribosomal protein L4/L1 family		Ribosomal protein L4/L1 family; FUNCTIONS IN: structural constituent of ribosome; INVOLVED IN: translation; LOCATED IN: in 7 components; EXPRESSED IN: 26 plant structures; EXPRESSED DURING: 14 growth stages; CONTAINS InterPro DOMAIN/s: Ribosomal protein L4/L1e (InterPro:IPR002136), Ribosomal protein L4/L1e, eukaryotic/archaeal, conserved site (InterPro:IPR013000); BEST Arabidopsis thaliana protei…		OG1_3633
Sp1_comp326557_c1_seq2	328	.	G	C	66	.	DP=1254;VDB=0.0399;AF1=0.5;AC1=1;DP4=361,314,216,147;MQ=37;FQ=69;PV4=0.067,0,0.077,1	GT:PL:GQ	0/1:96,0,255:99	Sp1_comp326557_c1_seq2	328	.	G	C	2821.44	PASS	AC=3;AF=0.500;AN=6;BaseQRankSum=-0.413;DP=250;Dels=0.00;FS=0.000;HaplotypeScore=5.9741;MLEAC=3;MLEAF=0.500;MQ=59.97;MQ0=0;MQRankSum=-1.270;QD=11.29;ReadPosRankSum=-0.437	GT:AD:DP:GQ:MLPSAC:MLPSAF:PL	0/0/0/1/1/1:138,111:250:1:3:0.500:2845,147,1,0,109,2147483647,2147483647	SG	1135	gi|449448709|ref|XP_004142108.1|	PREDICTED: 60S ribosomal protein L4-like [Cucumis sativus]	AT3G09630.2	Ribosomal protein L4/L1 family		Ribosomal protein L4/L1 family; FUNCTIONS IN: structural constituent of ribosome; INVOLVED IN: translation; LOCATED IN: in 7 components; EXPRESSED IN: 26 plant structures; EXPRESSED DURING: 14 growth stages; CONTAINS InterPro DOMAIN/s: Ribosomal protein L4/L1e (InterPro:IPR002136), Ribosomal protein L4/L1e, eukaryotic/archaeal, conserved site (InterPro:IPR013000); BEST Arabidopsis thaliana protei…		OG1_3633
Sp1_comp326557_c1_seq2	352	.	A	G	208	.	DP=1145;VDB=0.0365;AF1=0.5;AC1=1;DP4=116,101,418,430;MQ=37;FQ=96;PV4=0.29,0.14,1.5e-52,1	GT:PL:GQ	0/1:238,0,123:99	Sp1_comp326557_c1_seq2	352	.	A	G	6117.91		AC=4;AF=0.667;AN=6;BaseQRankSum=0.790;DP=250;Dels=0.00;FS=26.770;HaplotypeScore=86.4881;MLEAC=4;MLEAF=0.667;MQ=59.47;MQ0=1;MQRankSum=-0.788;QD=24.47;ReadPosRankSum=0.975	GT:AD:DP:GQ:MLPSAC:MLPSAF:PL	0/0/1/1/1/1:66,183:250:26:4:0.667:6144,766,319,100,0,26,1830	SG	1135	gi|449448709|ref|XP_004142108.1|	PREDICTED: 60S ribosomal protein L4-like [Cucumis sativus]	AT3G09630.2	Ribosomal protein L4/L1 family		Ribosomal protein L4/L1 family; FUNCTIONS IN: structural constituent of ribosome; INVOLVED IN: translation; LOCATED IN: in 7 components; EXPRESSED IN: 26 plant structures; EXPRESSED DURING: 14 growth stages; CONTAINS InterPro DOMAIN/s: Ribosomal protein L4/L1e (InterPro:IPR002136), Ribosomal protein L4/L1e, eukaryotic/archaeal, conserved site (InterPro:IPR013000); BEST Arabidopsis thaliana protei…		OG1_3633
Sp1_comp326557_c1_seq2	364	.	C	G	139	.	DP=1212;VDB=0.0392;AF1=0.5;AC1=1;DP4=329,345,242,242;MQ=38;FQ=142;PV4=0.72,7.5e-309,1.9e-29,1	GT:PL:GQ	0/1:169,0,255:99	Sp1_comp326557_c1_seq2	364	.	C	G	2970.99		AC=2;AF=0.333;AN=6;BaseQRankSum=1.963;DP=250;Dels=0.00;FS=2.216;HaplotypeScore=37.8632;MLEAC=2;MLEAF=0.333;MQ=59.94;MQ0=0;MQRankSum=-0.782;QD=11.88;ReadPosRankSum=2.275	GT:AD:DP:GQ:MLPSAC:MLPSAF:PL	0/0/0/0/1/1:149,100:250:17:2:0.333:2997,133,0,17,150,2147483647,2147483647	SG	1135	gi|449448709|ref|XP_004142108.1|	PREDICTED: 60S ribosomal protein L4-like [Cucumis sativus]	AT3G09630.2	Ribosomal protein L4/L1 family		Ribosomal protein L4/L1 family; FUNCTIONS IN: structural constituent of ribosome; INVOLVED IN: translation; LOCATED IN: in 7 components; EXPRESSED IN: 26 plant structures; EXPRESSED DURING: 14 growth stages; CONTAINS InterPro DOMAIN/s: Ribosomal protein L4/L1e (InterPro:IPR002136), Ribosomal protein L4/L1e, eukaryotic/archaeal, conserved site (InterPro:IPR013000); BEST Arabidopsis thaliana protei…		OG1_3633
Sp1_comp326557_c1_seq2	376	.	C	A	188	.	DP=1172;VDB=0.0380;AF1=0.5;AC1=1;DP4=211,223,322,353;MQ=40;FQ=191;PV4=0.81,6.8e-312,9e-08,1	GT:PL:GQ	0/1:218,0,255:99	Sp1_comp326557_c1_seq2	376	.	C	A	4203.36	PASS	AC=3;AF=0.500;AN=6;BaseQRankSum=-0.303;DP=250;Dels=0.00;FS=9.098;HaplotypeScore=3.9978;MLEAC=3;MLEAF=0.500;MQ=58.81;MQ0=1;MQRankSum=2.633;QD=16.81;ReadPosRankSum=3.349	GT:AD:DP:GQ:MLPSAC:MLPSAF:PL	0/0/0/1/1/1:117,131:250:4:3:0.500:4228,372,100,0,4,148,2147483647	SG	1135	gi|449448709|ref|XP_004142108.1|	PREDICTED: 60S ribosomal protein L4-like [Cucumis sativus]	AT3G09630.2	Ribosomal protein L4/L1 family		Ribosomal protein L4/L1 family; FUNCTIONS IN: structural constituent of ribosome; INVOLVED IN: translation; LOCATED IN: in 7 components; EXPRESSED IN: 26 plant structures; EXPRESSED DURING: 14 growth stages; CONTAINS InterPro DOMAIN/s: Ribosomal protein L4/L1e (InterPro:IPR002136), Ribosomal protein L4/L1e, eukaryotic/archaeal, conserved site (InterPro:IPR013000); BEST Arabidopsis thaliana protei…		OG1_3633
Sp1_comp326557_c1_seq2	40	.	A	G	225	.	DP=1095;VDB=0.0004;AF1=0.5;AC1=1;DP4=143,95,389,176;MQ=55;FQ=225;PV4=0.018,0.00042,1,1	GT:PL:GQ	0/1:255,0,255:99	Sp1_comp326557_c1_seq2	40	.	A	G	3317.97	PASS	AC=5;AF=0.833;AN=6;BaseQRankSum=1.308;DP=248;Dels=0.00;FS=1.202;HaplotypeScore=7.2967;MLEAC=5;MLEAF=0.833;MQ=57.68;MQ0=0;MQRankSum=1.528;QD=13.38;ReadPosRankSum=1.012	GT:AD:DP:GQ:MLPSAC:MLPSAF:PL	0/1/1/1/1/1:55,193:248:18:5:0.833:3344,482,226,92,18,0,706	SG	1135	gi|449448709|ref|XP_004142108.1|	PREDICTED: 60S ribosomal protein L4-like [Cucumis sativus]	AT3G09630.2	Ribosomal protein L4/L1 family		Ribosomal protein L4/L1 family; FUNCTIONS IN: structural constituent of ribosome; INVOLVED IN: translation; LOCATED IN: in 7 components; EXPRESSED IN: 26 plant structures; EXPRESSED DURING: 14 growth stages; CONTAINS InterPro DOMAIN/s: Ribosomal protein L4/L1e (InterPro:IPR002136), Ribosomal protein L4/L1e, eukaryotic/archaeal, conserved site (InterPro:IPR013000); BEST Arabidopsis thaliana protei…		OG1_3633
Sp1_comp326557_c1_seq2	421	.	T	G	109	.	DP=1210;VDB=0.0399;AF1=0.5;AC1=1;DP4=126,107,245,312;MQ=46;FQ=112;PV4=0.01,2.8e-308,5.3e-11,1	GT:PL:GQ	0/1:139,0,255:99	Sp1_comp326557_c1_seq2	421	.	T	G	5072.9		AC=4;AF=0.667;AN=6;BaseQRankSum=1.864;DP=250;Dels=0.00;FS=1.882;HaplotypeScore=23.9626;MLEAC=4;MLEAF=0.667;MQ=59.50;MQ0=0;MQRankSum=-0.199;QD=20.29;ReadPosRankSum=1.354	GT:AD:DP:GQ:MLPSAC:MLPSAF:PL	0/0/1/1/1/1:64,185:250:40:4:0.667:5099,606,244,72,0,40,1809	SG	1135	gi|449448709|ref|XP_004142108.1|	PREDICTED: 60S ribosomal protein L4-like [Cucumis sativus]	AT3G09630.2	Ribosomal protein L4/L1 family		Ribosomal protein L4/L1 family; FUNCTIONS IN: structural constituent of ribosome; INVOLVED IN: translation; LOCATED IN: in 7 components; EXPRESSED IN: 26 plant structures; EXPRESSED DURING: 14 growth stages; CONTAINS InterPro DOMAIN/s: Ribosomal protein L4/L1e (InterPro:IPR002136), Ribosomal protein L4/L1e, eukaryotic/archaeal, conserved site (InterPro:IPR013000); BEST Arabidopsis thaliana protei…		OG1_3633
Sp1_comp326557_c1_seq2	478	.	G	A	225	.	DP=1313;VDB=0.0345;AF1=0.5;AC1=1;DP4=415,410,205,215;MQ=48;FQ=225;PV4=0.63,1,1.2e-83,1	GT:PL:GQ	0/1:255,0,255:99	Sp1_comp326557_c1_seq2	478	.	G	A	1163.91		AC=2;AF=0.333;AN=6;BaseQRankSum=-2.514;DP=250;Dels=0.00;FS=21.789;HaplotypeScore=53.1756;MLEAC=2;MLEAF=0.333;MQ=54.87;MQ0=0;MQRankSum=1.490;QD=4.66;ReadPosRankSum=4.849	GT:AD:DP:GQ:MLPSAC:MLPSAF:PL	0/0/0/0/1/1:204,45:250:26:2:0.333:1190,26,0,49,166,2147483647,2147483647	SG	1135	gi|449448709|ref|XP_004142108.1|	PREDICTED: 60S ribosomal protein L4-like [Cucumis sativus]	AT3G09630.2	Ribosomal protein L4/L1 family		Ribosomal protein L4/L1 family; FUNCTIONS IN: structural constituent of ribosome; INVOLVED IN: translation; LOCATED IN: in 7 components; EXPRESSED IN: 26 plant structures; EXPRESSED DURING: 14 growth stages; CONTAINS InterPro DOMAIN/s: Ribosomal protein L4/L1e (InterPro:IPR002136), Ribosomal protein L4/L1e, eukaryotic/archaeal, conserved site (InterPro:IPR013000); BEST Arabidopsis thaliana protei…		OG1_3633
Sp1_comp326557_c1_seq2	57	.	G	A	225	.	DP=1079;VDB=0.0006;AF1=0.5;AC1=1;DP4=374,309,216,151;MQ=50;FQ=225;PV4=0.22,2.1e-06,1.2e-06,1	GT:PL:GQ	0/1:255,0,255:99	Sp1_comp326557_c1_seq2	57	.	G	A	2176.1	PASS	AC=2;AF=0.333;AN=6;BaseQRankSum=-0.988;DP=248;Dels=0.00;FS=1.573;HaplotypeScore=6.8629;MLEAC=2;MLEAF=0.333;MQ=59.11;MQ0=0;MQRankSum=2.939;QD=8.77;ReadPosRankSum=0.936	GT:AD:DP:GQ:MLPSAC:MLPSAF:PL	0/0/0/0/1/1:145,103:248:5:2:0.333:2201,105,0,5,93,2147483647,2147483647	SG	1135	gi|449448709|ref|XP_004142108.1|	PREDICTED: 60S ribosomal protein L4-like [Cucumis sativus]	AT3G09630.2	Ribosomal protein L4/L1 family		Ribosomal protein L4/L1 family; FUNCTIONS IN: structural constituent of ribosome; INVOLVED IN: translation; LOCATED IN: in 7 components; EXPRESSED IN: 26 plant structures; EXPRESSED DURING: 14 growth stages; CONTAINS InterPro DOMAIN/s: Ribosomal protein L4/L1e (InterPro:IPR002136), Ribosomal protein L4/L1e, eukaryotic/archaeal, conserved site (InterPro:IPR013000); BEST Arabidopsis thaliana protei…		OG1_3633
Sp1_comp326557_c1_seq2	589	.	A	T	225	.	DP=1183;VDB=0.0399;AF1=0.5;AC1=1;DP4=299,403,206,196;MQ=42;FQ=225;PV4=0.0058,0.13,1.6e-77,0.32	GT:PL:GQ	0/1:255,0,255:99	Sp1_comp326557_c1_seq2	589	.	A	T	2866.69		AC=2;AF=0.333;AN=6;BaseQRankSum=-0.634;DP=250;Dels=0.00;FS=5.435;HaplotypeScore=38.5647;MLEAC=2;MLEAF=0.333;MQ=59.66;MQ0=0;MQRankSum=0.023;QD=11.47;ReadPosRankSum=-1.107	GT:AD:DP:GQ:MLPSAC:MLPSAF:PL	0/0/0/0/1/1:147,97:250:7:2:0.333:2892,146,0,7,129,2147483647,2147483647	SG	1135	gi|449448709|ref|XP_004142108.1|	PREDICTED: 60S ribosomal protein L4-like [Cucumis sativus]	AT3G09630.2	Ribosomal protein L4/L1 family		Ribosomal protein L4/L1 family; FUNCTIONS IN: structural constituent of ribosome; INVOLVED IN: translation; LOCATED IN: in 7 components; EXPRESSED IN: 26 plant structures; EXPRESSED DURING: 14 growth stages; CONTAINS InterPro DOMAIN/s: Ribosomal protein L4/L1e (InterPro:IPR002136), Ribosomal protein L4/L1e, eukaryotic/archaeal, conserved site (InterPro:IPR013000); BEST Arabidopsis thaliana protei…		OG1_3633
Sp1_comp326557_c1_seq2	595	.	G	C	222	.	DP=1163;VDB=0.0392;AF1=1;AC1=2;DP4=0,0,339,358;MQ=40;FQ=-282	GT:PL:GQ	1/1:255,255,0:99	Sp1_comp326557_c1_seq2	595	.	G	C	7684.9		AC=6;AF=1.00;AN=6;DP=250;Dels=0.00;FS=0.000;HaplotypeScore=45.4232;MLEAC=6;MLEAF=1.00;MQ=59.78;MQ0=0;QD=30.74	GT:AD:DP:GQ:MLPSAC:MLPSAF:PL	1/1/1/1/1/1:1,249:250:99:6:1.00:7711,1548,949,599,350,158,0	SG	1135	gi|449448709|ref|XP_004142108.1|	PREDICTED: 60S ribosomal protein L4-like [Cucumis sativus]	AT3G09630.2	Ribosomal protein L4/L1 family		Ribosomal protein L4/L1 family; FUNCTIONS IN: structural constituent of ribosome; INVOLVED IN: translation; LOCATED IN: in 7 components; EXPRESSED IN: 26 plant structures; EXPRESSED DURING: 14 growth stages; CONTAINS InterPro DOMAIN/s: Ribosomal protein L4/L1e (InterPro:IPR002136), Ribosomal protein L4/L1e, eukaryotic/archaeal, conserved site (InterPro:IPR013000); BEST Arabidopsis thaliana protei…		OG1_3633
Sp1_comp326557_c1_seq2	601	.	A	G	221	.	DP=1137;VDB=0.0392;AF1=0.5;AC1=1;DP4=192,287,266,321;MQ=41;FQ=223;PV4=0.093,6.6e-250,1.5e-76,1	GT:PL:GQ	0/1:251,0,255:99	Sp1_comp326557_c1_seq2	601	.	A	G	3688.91	PASS	AC=3;AF=0.500;AN=6;BaseQRankSum=-2.661;DP=250;Dels=0.00;FS=10.389;HaplotypeScore=7.9430;MLEAC=3;MLEAF=0.500;MQ=58.65;MQ0=0;MQRankSum=2.029;QD=14.76;ReadPosRankSum=0.875	GT:AD:DP:GQ:MLPSAC:MLPSAF:PL	0/0/0/1/1/1:123,127:250:29:3:0.500:3715,311,74,0,29,206,2147483647	SG	1135	gi|449448709|ref|XP_004142108.1|	PREDICTED: 60S ribosomal protein L4-like [Cucumis sativus]	AT3G09630.2	Ribosomal protein L4/L1 family		Ribosomal protein L4/L1 family; FUNCTIONS IN: structural constituent of ribosome; INVOLVED IN: translation; LOCATED IN: in 7 components; EXPRESSED IN: 26 plant structures; EXPRESSED DURING: 14 growth stages; CONTAINS InterPro DOMAIN/s: Ribosomal protein L4/L1e (InterPro:IPR002136), Ribosomal protein L4/L1e, eukaryotic/archaeal, conserved site (InterPro:IPR013000); BEST Arabidopsis thaliana protei…		OG1_3633
Sp1_comp326557_c1_seq2	619	.	A	G	194	.	DP=1103;VDB=0.0399;AF1=0.5;AC1=1;DP4=205,261,283,285;MQ=42;FQ=197;PV4=0.069,3e-272,1.7e-86,1	GT:PL:GQ	0/1:224,0,255:99	Sp1_comp326557_c1_seq2	619	.	A	G	4548.03		AC=3;AF=0.500;AN=6;BaseQRankSum=-0.280;DP=250;Dels=0.00;FS=0.479;HaplotypeScore=71.3793;MLEAC=3;MLEAF=0.500;MQ=59.88;MQ0=0;MQRankSum=0.240;QD=18.19;ReadPosRankSum=-0.336	GT:AD:DP:GQ:MLPSAC:MLPSAF:PL	0/0/0/1/1/1:95,153:250:2:3:0.500:4572,416,113,0,2,158,2147483647	SG	1135	gi|449448709|ref|XP_004142108.1|	PREDICTED: 60S ribosomal protein L4-like [Cucumis sativus]	AT3G09630.2	Ribosomal protein L4/L1 family		Ribosomal protein L4/L1 family; FUNCTIONS IN: structural constituent of ribosome; INVOLVED IN: translation; LOCATED IN: in 7 components; EXPRESSED IN: 26 plant structures; EXPRESSED DURING: 14 growth stages; CONTAINS InterPro DOMAIN/s: Ribosomal protein L4/L1e (InterPro:IPR002136), Ribosomal protein L4/L1e, eukaryotic/archaeal, conserved site (InterPro:IPR013000); BEST Arabidopsis thaliana protei…		OG1_3633
Sp1_comp326557_c1_seq2	625	.	A	C	26	.	DP=1083;VDB=0.0380;AF1=0.5;AC1=1;DP4=201,210,72,76;MQ=39;FQ=29;PV4=1,5.2e-135,0.45,1	GT:PL:GQ	0/1:56,0,255:59	Sp1_comp326557_c1_seq2	625	.	A	C	1458.9		AC=2;AF=0.333;AN=6;BaseQRankSum=0.682;DP=250;Dels=0.00;FS=1.543;HaplotypeScore=76.0530;MLEAC=2;MLEAF=0.333;MQ=59.88;MQ0=0;MQRankSum=-0.153;QD=5.84;ReadPosRankSum=0.742	GT:AD:DP:GQ:MLPSAC:MLPSAF:PL	0/0/0/0/1/1:116,134:250:44:2:0.333:1485,44,0,47,175,2147483647,2147483647	SG	1135	gi|449448709|ref|XP_004142108.1|	PREDICTED: 60S ribosomal protein L4-like [Cucumis sativus]	AT3G09630.2	Ribosomal protein L4/L1 family		Ribosomal protein L4/L1 family; FUNCTIONS IN: structural constituent of ribosome; INVOLVED IN: translation; LOCATED IN: in 7 components; EXPRESSED IN: 26 plant structures; EXPRESSED DURING: 14 growth stages; CONTAINS InterPro DOMAIN/s: Ribosomal protein L4/L1e (InterPro:IPR002136), Ribosomal protein L4/L1e, eukaryotic/archaeal, conserved site (InterPro:IPR013000); BEST Arabidopsis thaliana protei…		OG1_3633
Sp1_comp326557_c1_seq2	637	.	C	G	150	.	DP=1057;VDB=0.0400;AF1=0.5;AC1=1;DP4=177,191,182,212;MQ=42;FQ=153;PV4=0.61,2.8e-271,1,1	GT:PL:GQ	0/1:180,0,255:99	Sp1_comp326557_c1_seq2	637	.	C	G	3434.92		AC=3;AF=0.500;AN=6;BaseQRankSum=-0.115;DP=242;Dels=0.00;FS=7.569;HaplotypeScore=63.7916;MLEAC=3;MLEAF=0.500;MQ=59.81;MQ0=0;MQRankSum=-1.564;QD=14.19;ReadPosRankSum=-2.643	GT:AD:DP:GQ:MLPSAC:MLPSAF:PL	0/0/0/1/1/1:91,137:242:25:3:0.500:3461,298,73,0,25,186,2147483647	SG	1135	gi|449448709|ref|XP_004142108.1|	PREDICTED: 60S ribosomal protein L4-like [Cucumis sativus]	AT3G09630.2	Ribosomal protein L4/L1 family		Ribosomal protein L4/L1 family; FUNCTIONS IN: structural constituent of ribosome; INVOLVED IN: translation; LOCATED IN: in 7 components; EXPRESSED IN: 26 plant structures; EXPRESSED DURING: 14 growth stages; CONTAINS InterPro DOMAIN/s: Ribosomal protein L4/L1e (InterPro:IPR002136), Ribosomal protein L4/L1e, eukaryotic/archaeal, conserved site (InterPro:IPR013000); BEST Arabidopsis thaliana protei…		OG1_3633
Sp1_comp326557_c1_seq2	67	.	A	G	222	.	DP=998;VDB=0.0118;AF1=1;AC1=2;DP4=0,0,498,465;MQ=47;FQ=-282	GT:PL:GQ	1/1:255,255,0:99	Sp1_comp326557_c1_seq2	67	.	A	G	7396.9	PASS	AC=6;AF=1.00;AN=6;DP=248;Dels=0.00;FS=0.000;HaplotypeScore=2.9982;MLEAC=6;MLEAF=1.00;MQ=59.50;MQ0=0;QD=29.83	GT:AD:DP:GQ:MLPSAC:MLPSAF:PL	1/1/1/1/1/1:0,248:248:99:6:1.00:7423,1400,859,542,317,142,0	SG	1135	gi|449448709|ref|XP_004142108.1|	PREDICTED: 60S ribosomal protein L4-like [Cucumis sativus]	AT3G09630.2	Ribosomal protein L4/L1 family		Ribosomal protein L4/L1 family; FUNCTIONS IN: structural constituent of ribosome; INVOLVED IN: translation; LOCATED IN: in 7 components; EXPRESSED IN: 26 plant structures; EXPRESSED DURING: 14 growth stages; CONTAINS InterPro DOMAIN/s: Ribosomal protein L4/L1e (InterPro:IPR002136), Ribosomal protein L4/L1e, eukaryotic/archaeal, conserved site (InterPro:IPR013000); BEST Arabidopsis thaliana protei…		OG1_3633
Sp1_comp326557_c1_seq2	718	.	G	A	114	.	DP=1097;VDB=0.0365;AF1=0.5;AC1=1;DP4=121,112,335,446;MQ=41;FQ=77;PV4=0.016,1.6e-243,1,0.00014	GT:PL:GQ	0/1:144,0,104:99	Sp1_comp326557_c1_seq2	718	.	G	A	4278.07	PASS	AC=3;AF=0.500;AN=6;BaseQRankSum=0.162;DP=250;Dels=0.00;FS=4.354;HaplotypeScore=7.0442;MLEAC=3;MLEAF=0.500;MQ=58.96;MQ0=0;MQRankSum=2.406;QD=17.11;ReadPosRankSum=0.005	GT:AD:DP:GQ:MLPSAC:MLPSAF:PL	0/0/0/1/1/1:110,139:250:14:3:0.500:4304,378,98,0,14,183,2147483647	SG	1135	gi|449448709|ref|XP_004142108.1|	PREDICTED: 60S ribosomal protein L4-like [Cucumis sativus]	AT3G09630.2	Ribosomal protein L4/L1 family		Ribosomal protein L4/L1 family; FUNCTIONS IN: structural constituent of ribosome; INVOLVED IN: translation; LOCATED IN: in 7 components; EXPRESSED IN: 26 plant structures; EXPRESSED DURING: 14 growth stages; CONTAINS InterPro DOMAIN/s: Ribosomal protein L4/L1e (InterPro:IPR002136), Ribosomal protein L4/L1e, eukaryotic/archaeal, conserved site (InterPro:IPR013000); BEST Arabidopsis thaliana protei…		OG1_3633
Sp1_comp326557_c1_seq2	823	.	G	T	193	.	DP=1178;VDB=0.0365;AF1=0.5;AC1=1;DP4=209,288,247,309;MQ=41;FQ=196;PV4=0.46,3.2e-186,1,4.7e-05	GT:PL:GQ	0/1:223,0,255:99	Sp1_comp326557_c1_seq2	823	.	G	T	2049.99		AC=2;AF=0.333;AN=6;BaseQRankSum=-0.085;DP=250;Dels=0.00;FS=3.763;HaplotypeScore=26.5186;MLEAC=2;MLEAF=0.333;MQ=59.51;MQ0=0;MQRankSum=2.650;QD=8.20;ReadPosRankSum=-0.406	GT:AD:DP:GQ:MLPSAC:MLPSAF:PL	0/0/0/0/1/1:156,94:250:17:2:0.333:2076,94,0,17,120,2147483647,2147483647	SG	1135	gi|449448709|ref|XP_004142108.1|	PREDICTED: 60S ribosomal protein L4-like [Cucumis sativus]	AT3G09630.2	Ribosomal protein L4/L1 family		Ribosomal protein L4/L1 family; FUNCTIONS IN: structural constituent of ribosome; INVOLVED IN: translation; LOCATED IN: in 7 components; EXPRESSED IN: 26 plant structures; EXPRESSED DURING: 14 growth stages; CONTAINS InterPro DOMAIN/s: Ribosomal protein L4/L1e (InterPro:IPR002136), Ribosomal protein L4/L1e, eukaryotic/archaeal, conserved site (InterPro:IPR013000); BEST Arabidopsis thaliana protei…		OG1_3633
Sp1_comp326557_c1_seq2	859	.	G	A	115	.	DP=1134;VDB=0.0398;AF1=0.5;AC1=1;DP4=293,382,155,153;MQ=43;FQ=118;PV4=0.045,3.9e-148,1,1	GT:PL:GQ	0/1:145,0,255:99	Sp1_comp326557_c1_seq2	859	.	G	A	1316.9		AC=2;AF=0.333;AN=6;BaseQRankSum=0.471;DP=249;Dels=0.00;FS=24.300;HaplotypeScore=66.6943;MLEAC=2;MLEAF=0.333;MQ=51.90;MQ0=0;MQRankSum=4.062;QD=5.29;ReadPosRankSum=0.581	GT:AD:DP:GQ:MLPSAC:MLPSAF:PL	0/0/0/0/1/1:191,57:249:36:2:0.333:1343,36,0,50,178,2147483647,2147483647	SG	1135	gi|449448709|ref|XP_004142108.1|	PREDICTED: 60S ribosomal protein L4-like [Cucumis sativus]	AT3G09630.2	Ribosomal protein L4/L1 family		Ribosomal protein L4/L1 family; FUNCTIONS IN: structural constituent of ribosome; INVOLVED IN: translation; LOCATED IN: in 7 components; EXPRESSED IN: 26 plant structures; EXPRESSED DURING: 14 growth stages; CONTAINS InterPro DOMAIN/s: Ribosomal protein L4/L1e (InterPro:IPR002136), Ribosomal protein L4/L1e, eukaryotic/archaeal, conserved site (InterPro:IPR013000); BEST Arabidopsis thaliana protei…		OG1_3633
Sp1_comp326557_c1_seq2	88	.	G	C	201	.	DP=1073;VDB=0.0398;AF1=0.5;AC1=1;DP4=325,371,161,180;MQ=42;FQ=204;PV4=0.89,6.8e-09,2.5e-46,2.3e-05	GT:PL:GQ	0/1:231,0,255:99	Sp1_comp326557_c1_seq2	88	.	G	C	3075.91	PASS	AC=2;AF=0.333;AN=6;BaseQRankSum=-0.555;DP=250;Dels=0.00;FS=0.976;HaplotypeScore=2.8314;MLEAC=2;MLEAF=0.333;MQ=59.88;MQ0=0;MQRankSum=0.498;QD=12.30;ReadPosRankSum=-0.710	GT:AD:DP:GQ:MLPSAC:MLPSAF:PL	0/0/0/0/1/1:138,112:250:0:2:0.333:3099,156,0,0,118,2147483647,2147483647	SG	1135	gi|449448709|ref|XP_004142108.1|	PREDICTED: 60S ribosomal protein L4-like [Cucumis sativus]	AT3G09630.2	Ribosomal protein L4/L1 family		Ribosomal protein L4/L1 family; FUNCTIONS IN: structural constituent of ribosome; INVOLVED IN: translation; LOCATED IN: in 7 components; EXPRESSED IN: 26 plant structures; EXPRESSED DURING: 14 growth stages; CONTAINS InterPro DOMAIN/s: Ribosomal protein L4/L1e (InterPro:IPR002136), Ribosomal protein L4/L1e, eukaryotic/archaeal, conserved site (InterPro:IPR013000); BEST Arabidopsis thaliana protei…		OG1_3633
Sp1_comp326557_c1_seq2	883	.	C	T	115	.	DP=963;VDB=0.0365;AF1=0.5;AC1=1;DP4=257,258,161,106;MQ=44;FQ=118;PV4=0.0065,1.3e-156,1,1	GT:PL:GQ	0/1:145,0,255:99	Sp1_comp326557_c1_seq2	883	.	C	T	1692.9		AC=2;AF=0.333;AN=6;BaseQRankSum=-2.912;DP=248;Dels=0.00;FS=25.311;HaplotypeScore=218.9054;MLEAC=2;MLEAF=0.333;MQ=55.38;MQ0=0;MQRankSum=3.889;QD=6.83;ReadPosRankSum=-1.296	GT:AD:DP:GQ:MLPSAC:MLPSAF:PL	0/0/0/0/1/1:171,77:248:38:2:0.333:1719,71,0,38,165,2147483647,2147483647	SG	1135	gi|449448709|ref|XP_004142108.1|	PREDICTED: 60S ribosomal protein L4-like [Cucumis sativus]	AT3G09630.2	Ribosomal protein L4/L1 family		Ribosomal protein L4/L1 family; FUNCTIONS IN: structural constituent of ribosome; INVOLVED IN: translation; LOCATED IN: in 7 components; EXPRESSED IN: 26 plant structures; EXPRESSED DURING: 14 growth stages; CONTAINS InterPro DOMAIN/s: Ribosomal protein L4/L1e (InterPro:IPR002136), Ribosomal protein L4/L1e, eukaryotic/archaeal, conserved site (InterPro:IPR013000); BEST Arabidopsis thaliana protei…		OG1_3633
Sp1_comp326557_c1_seq2	895	.	T	A,C	61	.	DP=920;VDB=0.0271;AF1=1;AC1=2;DP4=0,0,143,89;MQ=42;FQ=-121	GT:PL:GQ	1/1:255,255,161,255,0,207:99	Sp1_comp326557_c1_seq2	895	.	T	A,C	5714.9	PASS	AC=1,5;AF=0.167,0.833;AN=6;DP=201;Dels=0.00;FS=0.000;HaplotypeScore=2.9949;MLEAC=1,2;MLEAF=0.167,0.333;MQ=59.87;MQ0=0;QD=28.43	GT:AD:DP:GQ:MLPSAC:MLPSAF	1/2/2/2/2/2:0,25,176:201:82:1,5:0.167,0.833	SG	1135	gi|449448709|ref|XP_004142108.1|	PREDICTED: 60S ribosomal protein L4-like [Cucumis sativus]	AT3G09630.2	Ribosomal protein L4/L1 family		Ribosomal protein L4/L1 family; FUNCTIONS IN: structural constituent of ribosome; INVOLVED IN: translation; LOCATED IN: in 7 components; EXPRESSED IN: 26 plant structures; EXPRESSED DURING: 14 growth stages; CONTAINS InterPro DOMAIN/s: Ribosomal protein L4/L1e (InterPro:IPR002136), Ribosomal protein L4/L1e, eukaryotic/archaeal, conserved site (InterPro:IPR013000); BEST Arabidopsis thaliana protei…		OG1_3633
Sp1_comp326557_c1_seq2	897	.	T	G	222	.	DP=967;VDB=0.0322;AF1=1;AC1=2;DP4=0,0,169,96;MQ=42;FQ=-282	GT:PL:GQ	1/1:255,255,0:99	Sp1_comp326557_c1_seq2	897	.	T	G	7232.9	PASS	AC=6;AF=1.00;AN=6;BaseQRankSum=1.718;DP=250;Dels=0.00;FS=0.000;HaplotypeScore=2.8449;MLEAC=6;MLEAF=1.00;MQ=59.85;MQ0=0;MQRankSum=-1.322;QD=28.93;ReadPosRankSum=0.926	GT:AD:DP:GQ:MLPSAC:MLPSAF:PL	1/1/1/1/1/1:1,248:250:99:6:1.00:7259,1493,916,578,338,152,0	SG	1135	gi|449448709|ref|XP_004142108.1|	PREDICTED: 60S ribosomal protein L4-like [Cucumis sativus]	AT3G09630.2	Ribosomal protein L4/L1 family		Ribosomal protein L4/L1 family; FUNCTIONS IN: structural constituent of ribosome; INVOLVED IN: translation; LOCATED IN: in 7 components; EXPRESSED IN: 26 plant structures; EXPRESSED DURING: 14 growth stages; CONTAINS InterPro DOMAIN/s: Ribosomal protein L4/L1e (InterPro:IPR002136), Ribosomal protein L4/L1e, eukaryotic/archaeal, conserved site (InterPro:IPR013000); BEST Arabidopsis thaliana protei…		OG1_3633
Sp1_comp326557_c1_seq2	940	.	C	T	110	.	DP=1140;VDB=0.0399;AF1=0.5;AC1=1;DP4=350,307,216,187;MQ=45;FQ=113;PV4=0.95,5.4e-206,3.8e-62,1	GT:PL:GQ	0/1:140,0,255:99	Sp1_comp326557_c1_seq2	940	.	C	T	2416.9		AC=2;AF=0.333;AN=6;BaseQRankSum=2.212;DP=250;Dels=0.00;FS=1.599;HaplotypeScore=28.9006;MLEAC=2;MLEAF=0.333;MQ=59.89;MQ0=0;MQRankSum=-0.934;QD=9.67;ReadPosRankSum=-0.705	GT:AD:DP:GQ:MLPSAC:MLPSAF:PL	0/0/0/0/1/1:154,95:250:39:2:0.333:2443,95,0,39,187,2147483647,2147483647	SG	1135	gi|449448709|ref|XP_004142108.1|	PREDICTED: 60S ribosomal protein L4-like [Cucumis sativus]	AT3G09630.2	Ribosomal protein L4/L1 family		Ribosomal protein L4/L1 family; FUNCTIONS IN: structural constituent of ribosome; INVOLVED IN: translation; LOCATED IN: in 7 components; EXPRESSED IN: 26 plant structures; EXPRESSED DURING: 14 growth stages; CONTAINS InterPro DOMAIN/s: Ribosomal protein L4/L1e (InterPro:IPR002136), Ribosomal protein L4/L1e, eukaryotic/archaeal, conserved site (InterPro:IPR013000); BEST Arabidopsis thaliana protei…		OG1_3633
Sp1_comp326557_c1_seq2	970	.	G	A	185	.	DP=1109;VDB=0.0399;AF1=0.5;AC1=1;DP4=256,360,180,235;MQ=45;FQ=188;PV4=0.56,3.2e-218,1.5e-118,1	GT:PL:GQ	0/1:215,0,255:99	Sp1_comp326557_c1_seq2	970	.	G	A	3264.92	PASS	AC=3;AF=0.500;AN=6;BaseQRankSum=0.412;DP=250;Dels=0.00;FS=9.863;HaplotypeScore=4.8891;MLEAC=3;MLEAF=0.500;MQ=59.76;MQ0=0;MQRankSum=-0.225;QD=13.06;ReadPosRankSum=0.710	GT:AD:DP:GQ:MLPSAC:MLPSAF:PL	0/0/0/1/1/1:143,107:250:23:3:0.500:3291,209,23,0,95,2147483647,2147483647	SG	1135	gi|449448709|ref|XP_004142108.1|	PREDICTED: 60S ribosomal protein L4-like [Cucumis sativus]	AT3G09630.2	Ribosomal protein L4/L1 family		Ribosomal protein L4/L1 family; FUNCTIONS IN: structural constituent of ribosome; INVOLVED IN: translation; LOCATED IN: in 7 components; EXPRESSED IN: 26 plant structures; EXPRESSED DURING: 14 growth stages; CONTAINS InterPro DOMAIN/s: Ribosomal protein L4/L1e (InterPro:IPR002136), Ribosomal protein L4/L1e, eukaryotic/archaeal, conserved site (InterPro:IPR013000); BEST Arabidopsis thaliana protei…		OG1_3633
Sp1_comp326557_c1_seq2	982	.	G	A	171	.	DP=1057;VDB=0.0392;AF1=0.5;AC1=1;DP4=218,305,160,218;MQ=44;FQ=174;PV4=0.89,3.2e-88,2.6e-125,1	GT:PL:GQ	0/1:201,0,255:99	Sp1_comp326557_c1_seq2	982	.	G	A	2956.91		AC=2;AF=0.333;AN=6;BaseQRankSum=0.603;DP=250;Dels=0.00;FS=4.698;HaplotypeScore=58.7233;MLEAC=2;MLEAF=0.333;MQ=59.87;MQ0=0;MQRankSum=0.032;QD=11.83;ReadPosRankSum=-0.038	GT:AD:DP:GQ:MLPSAC:MLPSAF:PL	0/0/0/0/1/1:145,105:250:0:2:0.333:2980,151,0,0,114,2147483647,2147483647	SG	1135	gi|449448709|ref|XP_004142108.1|	PREDICTED: 60S ribosomal protein L4-like [Cucumis sativus]	AT3G09630.2	Ribosomal protein L4/L1 family		Ribosomal protein L4/L1 family; FUNCTIONS IN: structural constituent of ribosome; INVOLVED IN: translation; LOCATED IN: in 7 components; EXPRESSED IN: 26 plant structures; EXPRESSED DURING: 14 growth stages; CONTAINS InterPro DOMAIN/s: Ribosomal protein L4/L1e (InterPro:IPR002136), Ribosomal protein L4/L1e, eukaryotic/archaeal, conserved site (InterPro:IPR013000); BEST Arabidopsis thaliana protei…		OG1_3633
Sp1_comp326557_c1_seq2	127	.	A	C	4780.69		AC=4;AF=0.667;AN=6;BaseQRankSum=1.286;DP=250;Dels=0.00;FS=0.000;HaplotypeScore=34.3108;MLEAC=4;MLEAF=0.667;MQ=59.88;MQ0=0;MQRankSum=0.382;QD=19.12;ReadPosRankSum=1.434	GT:AD:DP:GQ:MLPSAC:MLPSAF:PL	0/0/1/1/1/1:99,151:250:7:4:0.667:4806,454,132,7,0,147,2147483647											GATK	1135	gi|449448709|ref|XP_004142108.1|	PREDICTED: 60S ribosomal protein L4-like [Cucumis sativus]	AT3G09630.2	Ribosomal protein L4/L1 family		Ribosomal protein L4/L1 family; FUNCTIONS IN: structural constituent of ribosome; INVOLVED IN: translation; LOCATED IN: in 7 components; EXPRESSED IN: 26 plant structures; EXPRESSED DURING: 14 growth stages; CONTAINS InterPro DOMAIN/s: Ribosomal protein L4/L1e (InterPro:IPR002136), Ribosomal protein L4/L1e, eukaryotic/archaeal, conserved site (InterPro:IPR013000); BEST Arabidopsis thaliana protei…		OG1_3633
Sp1_comp326557_c1_seq2	355	.	G	A	2272.9		AC=2;AF=0.333;AN=6;BaseQRankSum=-0.761;DP=250;Dels=0.00;FS=8.582;HaplotypeScore=116.9359;MLEAC=2;MLEAF=0.333;MQ=59.58;MQ0=0;MQRankSum=1.297;QD=9.09;ReadPosRankSum=0.875	GT:AD:DP:GQ:MLPSAC:MLPSAF:PL	0/0/0/0/1/1:163,87:250:47:2:0.333:2299,95,0,47,211,2147483647,2147483647											GATK	1135	gi|449448709|ref|XP_004142108.1|	PREDICTED: 60S ribosomal protein L4-like [Cucumis sativus]	AT3G09630.2	Ribosomal protein L4/L1 family		Ribosomal protein L4/L1 family; FUNCTIONS IN: structural constituent of ribosome; INVOLVED IN: translation; LOCATED IN: in 7 components; EXPRESSED IN: 26 plant structures; EXPRESSED DURING: 14 growth stages; CONTAINS InterPro DOMAIN/s: Ribosomal protein L4/L1e (InterPro:IPR002136), Ribosomal protein L4/L1e, eukaryotic/archaeal, conserved site (InterPro:IPR013000); BEST Arabidopsis thaliana protei…		OG1_3633
Sp1_comp326557_c1_seq2	394	.	G	A	1172.9		AC=1;AF=0.167;AN=6;BaseQRankSum=2.123;DP=250;Dels=0.00;FS=24.929;HaplotypeScore=28.0825;MLEAC=1;MLEAF=0.167;MQ=60.00;MQ0=0;MQRankSum=0.115;QD=4.69;ReadPosRankSum=1.486	GT:AD:DP:GQ:MLPSAC:MLPSAF:PL	0/0/0/0/0/1:202,48:250:59:1:0.167:1199,0,59,221,2147483647,2147483647,2147483647											GATK	1135	gi|449448709|ref|XP_004142108.1|	PREDICTED: 60S ribosomal protein L4-like [Cucumis sativus]	AT3G09630.2	Ribosomal protein L4/L1 family		Ribosomal protein L4/L1 family; FUNCTIONS IN: structural constituent of ribosome; INVOLVED IN: translation; LOCATED IN: in 7 components; EXPRESSED IN: 26 plant structures; EXPRESSED DURING: 14 growth stages; CONTAINS InterPro DOMAIN/s: Ribosomal protein L4/L1e (InterPro:IPR002136), Ribosomal protein L4/L1e, eukaryotic/archaeal, conserved site (InterPro:IPR013000); BEST Arabidopsis thaliana protei…		OG1_3633
Sp1_comp326557_c1_seq2	580	.	G	A	162.9		AC=1;AF=0.167;AN=6;BaseQRankSum=1.959;DP=250;Dels=0.00;FS=24.082;HaplotypeScore=86.9230;MLEAC=1;MLEAF=0.167;MQ=59.36;MQ0=0;MQRankSum=-3.108;QD=0.65;ReadPosRankSum=1.023	GT:AD:DP:GQ:MLPSAC:MLPSAF:PL	0/0/0/0/0/1:233,16:250:99:1:0.167:189,0,173,2147483647,2147483647,2147483647,2147483647											GATK	1135	gi|449448709|ref|XP_004142108.1|	PREDICTED: 60S ribosomal protein L4-like [Cucumis sativus]	AT3G09630.2	Ribosomal protein L4/L1 family		Ribosomal protein L4/L1 family; FUNCTIONS IN: structural constituent of ribosome; INVOLVED IN: translation; LOCATED IN: in 7 components; EXPRESSED IN: 26 plant structures; EXPRESSED DURING: 14 growth stages; CONTAINS InterPro DOMAIN/s: Ribosomal protein L4/L1e (InterPro:IPR002136), Ribosomal protein L4/L1e, eukaryotic/archaeal, conserved site (InterPro:IPR013000); BEST Arabidopsis thaliana protei…		OG1_3633
Sp1_comp326557_c1_seq2	583	.	G	A	114.9		AC=1;AF=0.167;AN=6;BaseQRankSum=2.444;DP=250;Dels=0.00;FS=21.816;HaplotypeScore=67.6205;MLEAC=1;MLEAF=0.167;MQ=59.48;MQ0=0;MQRankSum=-2.046;QD=0.46;ReadPosRankSum=2.376	GT:AD:DP:GQ:MLPSAC:MLPSAF:PL	0/0/0/0/0/1:237,13:250:99:1:0.167:141,0,168,2147483647,2147483647,2147483647,2147483647											GATK	1135	gi|449448709|ref|XP_004142108.1|	PREDICTED: 60S ribosomal protein L4-like [Cucumis sativus]	AT3G09630.2	Ribosomal protein L4/L1 family		Ribosomal protein L4/L1 family; FUNCTIONS IN: structural constituent of ribosome; INVOLVED IN: translation; LOCATED IN: in 7 components; EXPRESSED IN: 26 plant structures; EXPRESSED DURING: 14 growth stages; CONTAINS InterPro DOMAIN/s: Ribosomal protein L4/L1e (InterPro:IPR002136), Ribosomal protein L4/L1e, eukaryotic/archaeal, conserved site (InterPro:IPR013000); BEST Arabidopsis thaliana protei…		OG1_3633
Sp1_comp326557_c1_seq2	907	.	G	T	768.9	PASS	AC=1;AF=0.167;AN=6;BaseQRankSum=-0.945;DP=250;Dels=0.00;FS=8.397;HaplotypeScore=2.4673;MLEAC=1;MLEAF=0.167;MQ=60.00;MQ0=0;MQRankSum=-0.893;QD=3.08;ReadPosRankSum=-0.308	GT:AD:DP:GQ:MLPSAC:MLPSAF:PL	0/0/0/0/0/1:212,38:250:81:1:0.167:795,0,81,2147483647,2147483647,2147483647,2147483647											GATK	1135	gi|449448709|ref|XP_004142108.1|	PREDICTED: 60S ribosomal protein L4-like [Cucumis sativus]	AT3G09630.2	Ribosomal protein L4/L1 family		Ribosomal protein L4/L1 family; FUNCTIONS IN: structural constituent of ribosome; INVOLVED IN: translation; LOCATED IN: in 7 components; EXPRESSED IN: 26 plant structures; EXPRESSED DURING: 14 growth stages; CONTAINS InterPro DOMAIN/s: Ribosomal protein L4/L1e (InterPro:IPR002136), Ribosomal protein L4/L1e, eukaryotic/archaeal, conserved site (InterPro:IPR013000); BEST Arabidopsis thaliana protei…		OG1_3633
Sp1_comp326559_c0_seq1	1069	.	G	A	46	.	DP=12;VDB=0.0020;AF1=0.5;AC1=1;DP4=3,6,1,2;MQ=47;FQ=49;PV4=1,1,3.5e-08,1	GT:PL:GQ	0/1:76,0,222:79	Sp1_comp326559_c0_seq1	1069	.	G	A	82.82	PASS	AC=1;AF=0.167;AN=6;BaseQRankSum=2.192;DP=14;Dels=0.00;FS=0.000;HaplotypeScore=2.9995;MLEAC=1;MLEAF=0.167;MQ=60.00;MQ0=0;MQRankSum=-0.778;QD=5.92;ReadPosRankSum=-0.071	GT:AD:DP:GQ:MLPSAC:MLPSAF:PL	0/0/0/0/0/1:10,4:14:1:1:0.167:106,0,1,8,22,49,400	SG	1278	No hit in this database		No hit in this database
Sp1_comp326559_c0_seq1	200	.	T	C	89.1	.	DP=9;VDB=0.0014;AF1=0.5163;AC1=1;DP4=0,1,5,3;MQ=31;FQ=-15.1;PV4=0.44,0.00023,0.018,1	GT:PL:GQ	0/1:119,0,12:15	Sp1_comp326559_c0_seq1	200	.	T	C	730.02	PASS	AC=4;AF=0.667;AN=6;BaseQRankSum=-1.195;DP=39;Dels=0.00;FS=0.000;HaplotypeScore=3.6628;MLEAC=4;MLEAF=0.667;MQ=57.57;MQ0=0;MQRankSum=1.165;QD=18.72;ReadPosRankSum=-2.538	GT:AD:DP:GQ:MLPSAC:MLPSAF:PL	0/0/1/1/1/1:15,24:39:6:4:0.667:755,77,27,6,0,14,376	SG	1278	No hit in this database		No hit in this database
Sp1_comp326559_c0_seq1	208	.	T	C	110	.	DP=9;VDB=0.0014;AF1=0.5554;AC1=1;DP4=0,1,4,3;MQ=31;FQ=-20;PV4=1,1,0.027,1	GT:PL:GQ	0/1:140,0,7:10	Sp1_comp326559_c0_seq1	208	.	T	C	733.97	PASS	AC=4;AF=0.667;AN=6;BaseQRankSum=-1.087;DP=38;Dels=0.00;FS=0.000;HaplotypeScore=3.6630;MLEAC=4;MLEAF=0.667;MQ=57.47;MQ0=0;MQRankSum=0.600;QD=19.32;ReadPosRankSum=-2.060	GT:AD:DP:GQ:MLPSAC:MLPSAF:PL	0/0/1/1/1/1:12,26:38:7:4:0.667:759,81,30,7,0,11,330	SG	1278	No hit in this database		No hit in this database
Sp1_comp326559_c0_seq1	548	.	G	A	40	.	DP=113;VDB=0.0244;AF1=0.5;AC1=1;DP4=65,28,12,5;MQ=48;FQ=43;PV4=1,0.23,1.9e-21,0.14	GT:PL:GQ	0/1:70,0,255:73	Sp1_comp326559_c0_seq1	548	.	G	A	316.01	PASS	AC=1;AF=0.167;AN=6;BaseQRankSum=-1.424;DP=72;Dels=0.00;FS=0.000;HaplotypeScore=9.9918;MLEAC=1;MLEAF=0.167;MQ=60.00;MQ0=0;MQRankSum=0.051;QD=4.39;ReadPosRankSum=-0.831	GT:AD:DP:GQ:MLPSAC:MLPSAF:PL	0/0/0/0/0/1:58,14:72:16:1:0.167:342,0,16,63,2147483647,2147483647,2147483647	SG	1278	No hit in this database		No hit in this database
Sp1_comp326559_c0_seq1	646	.	C	T	81	.	DP=160;VDB=0.0001;AF1=0.5;AC1=1;DP4=19,29,27,6;MQ=42;FQ=84;PV4=0.00022,1.2e-39,0.00021,1	GT:PL:GQ	0/1:111,0,255:99	Sp1_comp326559_c0_seq1	646	.	C	T	947.88		AC=2;AF=0.333;AN=6;BaseQRankSum=5.165;DP=243;Dels=0.00;FS=10.461;HaplotypeScore=62.0389;MLEAC=2;MLEAF=0.333;MQ=55.44;MQ0=0;MQRankSum=-1.442;QD=3.90;ReadPosRankSum=8.219	GT:AD:DP:GQ:MLPSAC:MLPSAF:PL	0/0/0/0/1/1:102,140:243:6:2:0.333:973,42,0,6,48,153,2147483647	SG	1278	No hit in this database		No hit in this database
Sp1_comp326559_c0_seq1	948	.	G	T	141	.	DP=112;VDB=0.0365;AF1=0.5;AC1=1;DP4=9,19,23,50;MQ=45;FQ=144;PV4=1,3.1e-48,0.072,0.45	GT:PL:GQ	0/1:171,0,255:99	Sp1_comp326559_c0_seq1	948	.	G	T	2881.32		AC=4;AF=0.667;AN=6;BaseQRankSum=-0.399;DP=130;Dels=0.00;FS=0.000;HaplotypeScore=116.7161;MLEAC=4;MLEAF=0.667;MQ=59.38;MQ0=0;MQRankSum=0.392;QD=22.16;ReadPosRankSum=-1.176	GT:AD:DP:GQ:MLPSAC:MLPSAF:PL	0/0/1/1/1/1:28,76:130:10:4:0.667:2907,338,141,45,0,10,905	SG	1278	No hit in this database		No hit in this database
Sp1_comp326559_c0_seq1	1009	.	T	C	146.9		AC=1;AF=0.167;AN=6;BaseQRankSum=-0.248;DP=85;Dels=0.00;FS=1.339;HaplotypeScore=5.9989;MLEAC=1;MLEAF=0.167;MQ=59.25;MQ0=0;MQRankSum=-0.206;QD=1.73;ReadPosRankSum=0.997	GT:AD:DP:GQ:MLPSAC:MLPSAF:PL	0/0/0/0/0/1:66,19:85:46:1:0.167:173,0,46,118,2147483647,2147483647,2147483647											GATK	1278	No hit in this database		No hit in this database
Sp1_comp326559_c0_seq1	1030	.	G	T	173.01	PASS	AC=1;AF=0.167;AN=6;BaseQRankSum=-0.190;DP=48;Dels=0.00;FS=6.853;HaplotypeScore=4.9995;MLEAC=1;MLEAF=0.167;MQ=60.00;MQ0=0;MQRankSum=1.688;QD=3.60;ReadPosRankSum=2.399	GT:AD:DP:GQ:MLPSAC:MLPSAF:PL	0/0/0/0/0/1:38,10:48:16:1:0.167:199,0,16,51,109,2147483647,2147483647											GATK	1278	No hit in this database		No hit in this database
Sp1_comp326559_c0_seq1	1044	.	A	C	50.91		AC=1;AF=0.167;AN=6;BaseQRankSum=2.482;DP=41;Dels=0.00;FS=0.000;HaplotypeScore=4.9992;MLEAC=1;MLEAF=0.167;MQ=60.00;MQ0=0;MQRankSum=0.417;QD=1.24;ReadPosRankSum=3.229	GT:AD:DP:GQ:MLPSAC:MLPSAF:PL	0/0/0/0/0/1:37,4:41:27:1:0.167:77,0,27,68,2147483647,2147483647,2147483647											GATK	1278	No hit in this database		No hit in this database
Sp1_comp326559_c0_seq1	1048	.	G	A	93.96	PASS	AC=1;AF=0.167;AN=6;BaseQRankSum=0.807;DP=37;Dels=0.00;FS=2.810;HaplotypeScore=3.9993;MLEAC=1;MLEAF=0.167;MQ=60.00;MQ0=0;MQRankSum=-0.367;QD=2.54;ReadPosRankSum=1.247	GT:AD:DP:GQ:MLPSAC:MLPSAF:PL	0/0/0/0/0/1:33,4:37:19:1:0.167:120,0,19,52,103,2147483647,2147483647											GATK	1278	No hit in this database		No hit in this database
Sp1_comp326559_c0_seq1	1075	.	T	C	75.21	PASS	AC=2;AF=0.333;AN=6;BaseQRankSum=-0.185;DP=12;Dels=0.00;FS=2.932;HaplotypeScore=2.9995;MLEAC=2;MLEAF=0.333;MQ=60.00;MQ0=0;MQRankSum=1.479;QD=6.27;ReadPosRankSum=0.000	GT:AD:DP:GQ:MLPSAC:MLPSAF:PL	0/0/0/0/1/1:9,3:12:1:2:0.333:98,1,0,5,15,36,329											GATK	1278	No hit in this database		No hit in this database
Sp1_comp326559_c0_seq1	1097	.	A	C	73.17	PASS	AC=2;AF=0.333;AN=6;BaseQRankSum=1.670;DP=13;Dels=0.00;FS=5.756;HaplotypeScore=0.0000;MLEAC=2;MLEAF=0.333;MQ=58.55;MQ0=0;MQRankSum=0.978;QD=5.63;ReadPosRankSum=-0.437	GT:AD:DP:GQ:MLPSAC:MLPSAF:PL	0/0/0/0/1/1:8,5:13:1:2:0.333:96,7,0,1,9,28,314											GATK	1278	No hit in this database		No hit in this database
Sp1_comp326559_c0_seq1	1233	.	G	A	339.76	PASS	AC=2;AF=0.333;AN=6;BaseQRankSum=0.000;DP=32;Dels=0.00;FS=0.000;HaplotypeScore=0.6651;MLEAC=2;MLEAF=0.333;MQ=59.46;MQ0=0;MQRankSum=-0.159;QD=10.62;ReadPosRankSum=-4.404	GT:AD:DP:GQ:MLPSAC:MLPSAF:PL	0/0/0/0/1/1:21,11:32:3:2:0.333:364,16,0,3,21,65,2147483647											GATK	1278	No hit in this database		No hit in this database
Sp1_comp326559_c0_seq1	235	.	C	G	597.22		AC=5;AF=0.833;AN=6;BaseQRankSum=1.156;DP=18;Dels=0.00;FS=0.000;HaplotypeScore=15.5299;MLEAC=5;MLEAF=0.833;MQ=56.95;MQ0=0;MQRankSum=0.385;QD=33.18;ReadPosRankSum=1.542	GT:AD:DP:GQ:MLPSAC:MLPSAF:PL	0/1/1/1/1/1:1,17:18:12:5:0.833:623,98,54,29,12,0,19											GATK	1278	No hit in this database		No hit in this database
Sp1_comp326559_c0_seq1	317	.	G	A	60.71	PASS	AC=6;AF=1.00;AN=6;DP=3;Dels=0.00;FS=0.000;HaplotypeScore=0.9665;MLEAC=6;MLEAF=1.00;MQ=60.00;MQ0=0;QD=20.24	GT:AD:DP:GQ:MLPSAC:MLPSAF:PL	1/1/1/1/1/1:0,3:3:2:6:1.00:83,16,10,6,4,2,0											GATK	1278	No hit in this database		No hit in this database
Sp1_comp326559_c0_seq1	434	.	T	C	95.28		AC=2;AF=0.333;AN=6;BaseQRankSum=-0.584;DP=51;Dels=0.00;FS=1.746;HaplotypeScore=1.9996;MLEAC=2;MLEAF=0.333;MQ=58.04;MQ0=0;MQRankSum=-0.744;QD=1.87;ReadPosRankSum=-5.050	GT:AD:DP:GQ:MLPSAC:MLPSAF:PL	0/0/0/0/1/1:11,40:51:4:2:0.333:119,4,0,5,18,46,438											GATK	1278	No hit in this database		No hit in this database
Sp1_comp326559_c0_seq1	518	.	G	A	1259.36	PASS	AC=3;AF=0.500;AN=6;BaseQRankSum=-1.360;DP=249;Dels=0.00;FS=7.069;HaplotypeScore=6.9796;MLEAC=3;MLEAF=0.500;MQ=59.92;MQ0=0;MQRankSum=1.164;QD=5.06;ReadPosRankSum=-4.916	GT:AD:DP:GQ:MLPSAC:MLPSAF:PL	0/0/0/1/1/1:38,210:249:4:3:0.500:1284,119,31,0,4,57,1033											GATK	1278	No hit in this database		No hit in this database
Sp1_comp326559_c0_seq1	590	.	T	C	154.9		AC=1;AF=0.167;AN=6;BaseQRankSum=0.107;DP=250;Dels=0.00;FS=1.678;HaplotypeScore=184.3016;MLEAC=1;MLEAF=0.167;MQ=55.81;MQ0=0;MQRankSum=2.522;QD=0.62;ReadPosRankSum=3.730	GT:AD:DP:GQ:MLPSAC:MLPSAF:PL	0/0/0/0/0/1:242,8:250:39:1:0.167:181,0,39,104,2147483647,2147483647,2147483647											GATK	1278	No hit in this database		No hit in this database
Sp1_comp326559_c0_seq1	597	.	T	A	162.9		AC=1;AF=0.167;AN=6;BaseQRankSum=-0.571;DP=249;Dels=0.00;FS=0.000;HaplotypeScore=200.1853;MLEAC=1;MLEAF=0.167;MQ=55.92;MQ0=0;MQRankSum=1.774;QD=0.65;ReadPosRankSum=3.815	GT:AD:DP:GQ:MLPSAC:MLPSAF:PL	0/0/0/0/0/1:241,8:249:42:1:0.167:189,0,42,111,2147483647,2147483647,2147483647											GATK	1278	No hit in this database		No hit in this database
Sp1_comp326559_c0_seq1	606	.	A	T	192.9		AC=1;AF=0.167;AN=6;BaseQRankSum=3.943;DP=250;Dels=0.00;FS=39.942;HaplotypeScore=11.6175;MLEAC=1;MLEAF=0.167;MQ=56.16;MQ0=0;MQRankSum=-5.362;QD=0.77;ReadPosRankSum=-5.729	GT:AD:DP:GQ:MLPSAC:MLPSAF:PL	0/0/0/0/0/1:64,186:250:35:1:0.167:219,0,35,97,2147483647,2147483647,2147483647											GATK	1278	No hit in this database		No hit in this database
Sp1_comp326559_c0_seq1	619	.	A	T	132.69		AC=1;AF=0.167;AN=6;BaseQRankSum=4.844;DP=250;Dels=0.00;FS=56.876;HaplotypeScore=49.6532;MLEAC=1;MLEAF=0.167;MQ=56.12;MQ0=0;MQRankSum=-4.141;QD=0.53;ReadPosRankSum=5.143	GT:AD:DP:GQ:MLPSAC:MLPSAF:PL	0/0/0/0/0/1:90,158:250:49:1:0.167:151,0,49,125,2147483640,2147483640,2147483640											GATK	1278	No hit in this database		No hit in this database
Sp1_comp326559_c0_seq1	620	.	T	C	273.91		AC=1;AF=0.167;AN=6;BaseQRankSum=0.200;DP=250;Dels=0.00;FS=0.000;HaplotypeScore=31.6575;MLEAC=1;MLEAF=0.167;MQ=54.02;MQ0=0;MQRankSum=3.284;QD=1.10;ReadPosRankSum=1.113	GT:AD:DP:GQ:MLPSAC:MLPSAF:PL	0/0/0/0/0/1:239,11:250:30:1:0.167:300,0,30,90,2147483647,2147483647,2147483647											GATK	1278	No hit in this database		No hit in this database
Sp1_comp326559_c0_seq1	628	.	C	T	246.9		AC=1;AF=0.167;AN=6;BaseQRankSum=-1.856;DP=250;Dels=0.00;FS=1.241;HaplotypeScore=31.7254;MLEAC=1;MLEAF=0.167;MQ=54.71;MQ0=0;MQRankSum=3.826;QD=0.99;ReadPosRankSum=0.803	GT:AD:DP:GQ:MLPSAC:MLPSAF:PL	0/0/0/0/0/1:239,11:250:48:1:0.167:273,0,48,132,2147483647,2147483647,2147483647											GATK	1278	No hit in this database		No hit in this database
Sp1_comp326559_c0_seq1	635	.	A	G	684.69		AC=2;AF=0.333;AN=6;BaseQRankSum=4.024;DP=215;Dels=0.00;FS=4.304;HaplotypeScore=50.7876;MLEAC=2;MLEAF=0.333;MQ=55.76;MQ0=0;MQRankSum=-5.402;QD=3.18;ReadPosRankSum=3.679	GT:AD:DP:GQ:MLPSAC:MLPSAF:PL	0/0/0/0/1/1:69,146:215:7:2:0.333:710,7,0,41,129,2147483647,2147483647											GATK	1278	No hit in this database		No hit in this database
Sp1_comp326559_c0_seq1	639	.	T	A	696.03		AC=2;AF=0.333;AN=6;BaseQRankSum=2.331;DP=221;Dels=0.00;FS=8.255;HaplotypeScore=58.7850;MLEAC=2;MLEAF=0.333;MQ=55.21;MQ0=0;MQRankSum=-2.725;QD=3.15;ReadPosRankSum=5.583	GT:AD:DP:GQ:MLPSAC:MLPSAF:PL	0/0/0/0/1/1:74,147:221:2:2:0.333:720,2,0,48,144,2147483647,2147483647											GATK	1278	No hit in this database		No hit in this database
Sp1_comp326559_c0_seq1	642	.	G	A	163.9		AC=1;AF=0.167;AN=6;BaseQRankSum=-1.264;DP=247;Dels=0.00;FS=24.782;HaplotypeScore=57.9182;MLEAC=1;MLEAF=0.167;MQ=55.19;MQ0=0;MQRankSum=-3.872;QD=0.66;ReadPosRankSum=-4.511	GT:AD:DP:GQ:MLPSAC:MLPSAF:PL	0/0/0/0/0/1:240,7:247:38:1:0.167:190,0,38,102,2147483647,2147483647,2147483647											GATK	1278	No hit in this database		No hit in this database
Sp1_comp326559_c0_seq1	647	.	A	T	137.9		AC=1;AF=0.167;AN=6;BaseQRankSum=-2.316;DP=237;Dels=0.00;FS=23.099;HaplotypeScore=61.0390;MLEAC=1;MLEAF=0.167;MQ=55.32;MQ0=0;MQRankSum=-3.839;QD=0.58;ReadPosRankSum=-4.507	GT:AD:DP:GQ:MLPSAC:MLPSAF:PL	0/0/0/0/0/1:229,7:237:70:1:0.167:164,0,70,2147483647,2147483647,2147483647,2147483647											GATK	1278	No hit in this database		No hit in this database
Sp1_comp326559_c0_seq1	658	.	G	A	296.9		AC=1;AF=0.167;AN=6;BaseQRankSum=-0.934;DP=232;Dels=0.00;FS=6.229;HaplotypeScore=71.8323;MLEAC=1;MLEAF=0.167;MQ=55.44;MQ0=0;MQRankSum=2.520;QD=1.28;ReadPosRankSum=-0.793	GT:AD:DP:GQ:MLPSAC:MLPSAF:PL	0/0/0/0/0/1:220,12:232:67:1:0.167:323,0,67,2147483647,2147483647,2147483647,2147483647											GATK	1278	No hit in this database		No hit in this database
Sp1_comp326559_c0_seq1	664	.	T	A	364.9		AC=1;AF=0.167;AN=6;BaseQRankSum=0.145;DP=138;Dels=0.00;FS=11.848;HaplotypeScore=43.4034;MLEAC=1;MLEAF=0.167;MQ=56.63;MQ0=0;MQRankSum=2.338;QD=2.64;ReadPosRankSum=-0.695	GT:AD:DP:GQ:MLPSAC:MLPSAF:PL	0/0/0/0/0/1:124,14:138:34:1:0.167:391,0,34,108,2147483647,2147483647,2147483647											GATK	1278	No hit in this database		No hit in this database
Sp1_comp326559_c0_seq1	669	.	A	G	368.9		AC=1;AF=0.167;AN=6;BaseQRankSum=-1.187;DP=142;Dels=0.00;FS=11.461;HaplotypeScore=29.9871;MLEAC=1;MLEAF=0.167;MQ=56.71;MQ0=0;MQRankSum=1.044;QD=2.60;ReadPosRankSum=-1.030	GT:AD:DP:GQ:MLPSAC:MLPSAF:PL	0/0/0/0/0/1:128,14:142:60:1:0.167:395,0,60,166,2147483647,2147483647,2147483647											GATK	1278	No hit in this database		No hit in this database
Sp1_comp326559_c0_seq1	686	.	T	G	192.91		AC=1;AF=0.167;AN=6;BaseQRankSum=3.934;DP=249;Dels=0.00;FS=60.709;HaplotypeScore=15.6908;MLEAC=1;MLEAF=0.167;MQ=59.37;MQ0=0;MQRankSum=2.231;QD=0.77;ReadPosRankSum=-7.221	GT:AD:DP:GQ:MLPSAC:MLPSAF:PL	0/0/0/0/0/1:60,189:249:30:1:0.167:219,0,30,88,2147483647,2147483647,2147483647											GATK	1278	No hit in this database		No hit in this database
Sp1_comp326559_c0_seq1	697	.	G	A	267.91		AC=1;AF=0.167;AN=6;BaseQRankSum=6.180;DP=250;Dels=0.00;FS=56.290;HaplotypeScore=17.6571;MLEAC=1;MLEAF=0.167;MQ=58.67;MQ0=0;MQRankSum=1.701;QD=1.07;ReadPosRankSum=-0.705	GT:AD:DP:GQ:MLPSAC:MLPSAF:PL	0/0/0/0/0/1:74,176:250:27:1:0.167:294,0,27,85,2147483647,2147483647,2147483647											GATK	1278	No hit in this database		No hit in this database
Sp1_comp326559_c0_seq1	701	.	C	T	381.07		AC=1;AF=0.167;AN=6;BaseQRankSum=5.664;DP=250;Dels=0.00;FS=68.855;HaplotypeScore=5.9989;MLEAC=1;MLEAF=0.167;MQ=58.75;MQ0=0;MQRankSum=2.249;QD=1.52;ReadPosRankSum=0.214	GT:AD:DP:GQ:MLPSAC:MLPSAF:PL	0/0/0/0/0/1:74,176:250:14:1:0.167:407,0,14,64,2147483647,2147483647,2147483647											GATK	1278	No hit in this database		No hit in this database
Sp1_comp326559_c0_seq1	746	.	T	C	175.9	PASS	AC=1;AF=0.167;AN=6;BaseQRankSum=0.061;DP=86;Dels=0.00;FS=10.378;HaplotypeScore=1.9660;MLEAC=1;MLEAF=0.167;MQ=59.31;MQ0=0;MQRankSum=-0.882;QD=2.05;ReadPosRankSum=2.025	GT:AD:DP:GQ:MLPSAC:MLPSAF:PL	0/0/0/0/0/1:70,16:86:46:1:0.167:202,0,46,120,2147483647,2147483647,2147483647											GATK	1278	No hit in this database		No hit in this database
Sp1_comp326559_c0_seq1	822	.	T	G	209.9		AC=1;AF=0.167;AN=6;BaseQRankSum=1.240;DP=161;Dels=0.00;FS=0.862;HaplotypeScore=3.8673;MLEAC=1;MLEAF=0.167;MQ=60.00;MQ0=0;MQRankSum=-0.841;QD=1.30;ReadPosRankSum=3.529	GT:AD:DP:GQ:MLPSAC:MLPSAF:PL	0/0/0/0/0/1:138,22:161:96:1:0.167:236,0,96,2147483647,2147483647,2147483647,2147483647											GATK	1278	No hit in this database		No hit in this database
Sp1_comp326559_c0_seq1	854	.	G	T	654.9		AC=1;AF=0.167;AN=6;BaseQRankSum=-0.298;DP=178;Dels=0.00;FS=1.527;HaplotypeScore=22.7299;MLEAC=1;MLEAF=0.167;MQ=60.00;MQ0=0;MQRankSum=0.564;QD=3.68;ReadPosRankSum=-0.013	GT:AD:DP:GQ:MLPSAC:MLPSAF:PL	0/0/0/0/0/1:144,34:178:54:1:0.167:681,0,54,178,2147483647,2147483647,2147483647											GATK	1278	No hit in this database		No hit in this database
Sp1_comp326559_c0_seq1	871	.	A	G	58.9		AC=1;AF=0.167;AN=6;BaseQRankSum=0.855;DP=175;Dels=0.02;FS=0.000;HaplotypeScore=22.7634;MLEAC=1;MLEAF=0.167;MQ=60.00;MQ0=0;MQRankSum=0.764;QD=0.34;ReadPosRankSum=0.179	GT:AD:DP:GQ:MLPSAC:MLPSAF:PL	0/0/0/0/0/1:166,6:172:85:1:0.167:85,0,138,2147483647,2147483647,2147483647,2147483647											GATK	1278	No hit in this database		No hit in this database
Sp1_comp326559_c0_seq1	886	.	A	C	717.91		AC=1;AF=0.167;AN=6;BaseQRankSum=-0.466;DP=152;Dels=0.01;FS=8.233;HaplotypeScore=21.3295;MLEAC=1;MLEAF=0.167;MQ=60.00;MQ0=0;MQRankSum=-0.114;QD=4.72;ReadPosRankSum=-0.638	GT:AD:DP:GQ:MLPSAC:MLPSAF:PL	0/0/0/0/0/1:121,29:151:32:1:0.167:744,0,32,131,2147483647,2147483647,2147483647											GATK	1278	No hit in this database		No hit in this database
Sp1_comp326559_c0_seq1	915	.	G	C	652.9	PASS	AC=1;AF=0.167;AN=6;BaseQRankSum=-2.241;DP=147;Dels=0.00;FS=2.854;HaplotypeScore=1.7337;MLEAC=1;MLEAF=0.167;MQ=59.83;MQ0=0;MQRankSum=1.338;QD=4.44;ReadPosRankSum=-0.921	GT:AD:DP:GQ:MLPSAC:MLPSAF:PL	0/0/0/0/0/1:121,26:147:35:1:0.167:679,0,35,132,2147483647,2147483647,2147483647											GATK	1278	No hit in this database		No hit in this database
Sp1_comp326559_c0_seq1	927	.	T	C	215.9		AC=1;AF=0.167;AN=6;BaseQRankSum=3.202;DP=152;Dels=0.00;FS=8.296;HaplotypeScore=11.8977;MLEAC=1;MLEAF=0.167;MQ=59.83;MQ0=0;MQRankSum=-0.101;QD=1.42;ReadPosRankSum=1.992	GT:AD:DP:GQ:MLPSAC:MLPSAF:PL	0/0/0/0/0/1:132,20:152:70:1:0.167:242,0,70,2147483647,2147483647,2147483647,2147483647											GATK	1278	No hit in this database		No hit in this database
Sp1_comp326559_c0_seq1	928	.	A	G	216.9		AC=1;AF=0.167;AN=6;BaseQRankSum=2.689;DP=147;Dels=0.00;FS=8.381;HaplotypeScore=11.8977;MLEAC=1;MLEAF=0.167;MQ=59.83;MQ0=0;MQRankSum=-0.679;QD=1.48;ReadPosRankSum=2.002	GT:AD:DP:GQ:MLPSAC:MLPSAF:PL	0/0/0/0/0/1:124,20:147:66:1:0.167:243,0,66,2147483647,2147483647,2147483647,2147483647											GATK	1278	No hit in this database		No hit in this database
Sp1_comp326559_c0_seq1	955	.	C	T	201.9		AC=1;AF=0.167;AN=6;BaseQRankSum=2.821;DP=146;Dels=0.00;FS=6.870;HaplotypeScore=130.7133;MLEAC=1;MLEAF=0.167;MQ=58.84;MQ0=0;MQRankSum=-0.262;QD=1.38;ReadPosRankSum=3.001	GT:AD:DP:GQ:MLPSAC:MLPSAF:PL	0/0/0/0/0/1:127,19:146:85:1:0.167:228,0,85,2147483647,2147483647,2147483647,2147483647											GATK	1278	No hit in this database		No hit in this database
Sp1_comp326559_c0_seq1	975	.	T	C	232.9		AC=1;AF=0.167;AN=6;BaseQRankSum=-1.053;DP=142;Dels=0.00;FS=10.180;HaplotypeScore=61.9233;MLEAC=1;MLEAF=0.167;MQ=57.04;MQ0=0;MQRankSum=0.710;QD=1.64;ReadPosRankSum=-0.879	GT:AD:DP:GQ:MLPSAC:MLPSAF:PL	0/0/0/0/0/1:118,24:142:66:1:0.167:259,0,66,2147483647,2147483647,2147483647,2147483647											GATK	1278	No hit in this database		No hit in this database
Sp1_comp326559_c0_seq1	979	.	A	G	164.9		AC=1;AF=0.167;AN=6;BaseQRankSum=-1.286;DP=135;Dels=0.00;FS=12.522;HaplotypeScore=59.9243;MLEAC=1;MLEAF=0.167;MQ=56.88;MQ0=0;MQRankSum=1.079;QD=1.22;ReadPosRankSum=-0.204	GT:AD:DP:GQ:MLPSAC:MLPSAF:PL	0/0/0/0/0/1:111,24:135:67:1:0.167:191,0,67,2147483647,2147483647,2147483647,2147483647											GATK	1278	No hit in this database		No hit in this database
Sp1_comp326559_c0_seq1	980	.	G	A	1974.88		AC=3;AF=0.500;AN=6;BaseQRankSum=0.790;DP=135;Dels=0.00;FS=8.664;HaplotypeScore=57.9257;MLEAC=3;MLEAF=0.500;MQ=56.88;MQ0=0;MQRankSum=2.787;QD=14.63;ReadPosRankSum=1.255	GT:AD:DP:GQ:MLPSAC:MLPSAF:PL	0/0/0/1/1/1:75,60:135:6:3:0.500:2000,184,48,0,6,86,2147483647											GATK	1278	No hit in this database		No hit in this database
Sp1_comp326559_c0_seq1	992	.	A	G	227.9	PASS	AC=1;AF=0.167;AN=6;BaseQRankSum=-2.469;DP=108;Dels=0.00;FS=9.862;HaplotypeScore=4.9787;MLEAC=1;MLEAF=0.167;MQ=59.17;MQ0=0;MQRankSum=0.300;QD=2.11;ReadPosRankSum=-0.735	GT:AD:DP:GQ:MLPSAC:MLPSAF:PL	0/0/0/0/0/1:85,23:108:52:1:0.167:254,0,52,141,2147483647,2147483647,2147483647											GATK	1278	No hit in this database		No hit in this database
Sp1_comp326559_c0_seq1	998	.	A	G	149.9		AC=1;AF=0.167;AN=6;BaseQRankSum=-0.785;DP=102;Dels=0.00;FS=2.526;HaplotypeScore=1.9994;MLEAC=1;MLEAF=0.167;MQ=59.37;MQ0=0;MQRankSum=0.565;QD=1.47;ReadPosRankSum=-0.834	GT:AD:DP:GQ:MLPSAC:MLPSAF:PL	0/0/0/0/0/1:80,22:102:56:1:0.167:176,0,56,144,2147483647,2147483647,2147483647											GATK	1278	No hit in this database		No hit in this database
Sp1_comp326559_c0_seq1	13	.	T	C	8.64	.	DP=11;VDB=0.0238;AF1=0.5;AC1=1;DP4=4,5,0,2;MQ=50;FQ=11.3;PV4=0.49,1,0.11,1	GT:PL:GQ	0/1:38,0,224:40											SAM	1278	No hit in this database		No hit in this database
Sp1_comp326560_c0_seq2	1053	.	T	C	222	.	DP=551;VDB=0.0365;AF1=1;AC1=2;DP4=0,0,213,290;MQ=44;FQ=-282	GT:PL:GQ	1/1:255,255,0:99	Sp1_comp326560_c0_seq2	1053	.	T	C	9640.9	PASS	AC=6;AF=1.00;AN=6;DP=250;Dels=0.00;FS=0.000;HaplotypeScore=1.9994;MLEAC=6;MLEAF=1.00;MQ=59.40;MQ0=1;QD=41.71	GT:AD:DP:GQ:MLPSAC:MLPSAF:PL	1/1/1/1/1/1:1,248:250:99:6:1.00:9667,1828,1121,707,414,186,0	SG	2012	gi|225458053|ref|XP_002280472.1|	PREDICTED: cytochrome P450 83B1 [Vitis vinifera]	AT4G31500.1	cytochrome P450, family 83, subfamily B, polypeptide 1	Encodes an oxime-metabolizing enzyme in the biosynthetic pathway of glucosinolates. Is required for phytochrome signal transduction in red light. Mutation confers auxin overproduction.	cytochrome P450, family 83, subfamily B, polypeptide 1 (CYP83B1); FUNCTIONS IN: oxidoreductase activity, acting on paired donors, with incorporation or reduction of molecular oxygen, NADH or NADPH as one donor, and incorporation of one atom of oxygen, oxygen binding; INVOLVED IN: in 9 processes; LOCATED IN: mitochondrion, endoplasmic reticulum, plasma membrane, membrane; EXPRESSED IN: 24 plant st…
Sp1_comp326560_c0_seq2	1057	.	T	C	127	.	DP=531;VDB=0.0322;AF1=0.5;AC1=1;DP4=35,51,56,96;MQ=41;FQ=130;PV4=0.58,6.5e-96,1.8e-28,0.0084	GT:PL:GQ	0/1:157,0,255:99	Sp1_comp326560_c0_seq2	1057	.	T	C	7211.9	PASS	AC=5;AF=0.833;AN=6;BaseQRankSum=0.541;DP=250;Dels=0.00;FS=0.000;HaplotypeScore=3.9982;MLEAC=5;MLEAF=0.833;MQ=59.40;MQ0=1;MQRankSum=2.140;QD=28.85;ReadPosRankSum=1.753	GT:AD:DP:GQ:MLPSAC:MLPSAF:PL	0/1/1/1/1/1:46,204:250:63:5:0.833:7238,1069,523,232,63,0,1225	SG	2012	gi|225458053|ref|XP_002280472.1|	PREDICTED: cytochrome P450 83B1 [Vitis vinifera]	AT4G31500.1	cytochrome P450, family 83, subfamily B, polypeptide 1	Encodes an oxime-metabolizing enzyme in the biosynthetic pathway of glucosinolates. Is required for phytochrome signal transduction in red light. Mutation confers auxin overproduction.	cytochrome P450, family 83, subfamily B, polypeptide 1 (CYP83B1); FUNCTIONS IN: oxidoreductase activity, acting on paired donors, with incorporation or reduction of molecular oxygen, NADH or NADPH as one donor, and incorporation of one atom of oxygen, oxygen binding; INVOLVED IN: in 9 processes; LOCATED IN: mitochondrion, endoplasmic reticulum, plasma membrane, membrane; EXPRESSED IN: 24 plant st…
Sp1_comp326560_c0_seq2	1071	.	C	T	72	.	DP=586;VDB=0.0392;AF1=0.5;AC1=1;DP4=148,165,96,103;MQ=42;FQ=75;PV4=0.86,2e-219,2.8e-10,1	GT:PL:GQ	0/1:102,0,255:99	Sp1_comp326560_c0_seq2	1071	.	C	T	3268.04	PASS	AC=3;AF=0.500;AN=6;BaseQRankSum=0.465;DP=250;Dels=0.00;FS=6.038;HaplotypeScore=5.9629;MLEAC=3;MLEAF=0.500;MQ=59.60;MQ0=0;MQRankSum=-0.084;QD=13.07;ReadPosRankSum=2.063	GT:AD:DP:GQ:MLPSAC:MLPSAF:PL	0/0/0/1/1/1:139,111:250:15:3:0.500:3294,185,15,0,99,2147483647,2147483647	SG	2012	gi|225458053|ref|XP_002280472.1|	PREDICTED: cytochrome P450 83B1 [Vitis vinifera]	AT4G31500.1	cytochrome P450, family 83, subfamily B, polypeptide 1	Encodes an oxime-metabolizing enzyme in the biosynthetic pathway of glucosinolates. Is required for phytochrome signal transduction in red light. Mutation confers auxin overproduction.	cytochrome P450, family 83, subfamily B, polypeptide 1 (CYP83B1); FUNCTIONS IN: oxidoreductase activity, acting on paired donors, with incorporation or reduction of molecular oxygen, NADH or NADPH as one donor, and incorporation of one atom of oxygen, oxygen binding; INVOLVED IN: in 9 processes; LOCATED IN: mitochondrion, endoplasmic reticulum, plasma membrane, membrane; EXPRESSED IN: 24 plant st…
Sp1_comp326560_c0_seq2	1074	.	A	G	222	.	DP=590;VDB=0.0400;AF1=1;AC1=2;DP4=0,0,266,303;MQ=43;FQ=-282	GT:PL:GQ	1/1:255,255,0:99	Sp1_comp326560_c0_seq2	1074	.	A	G	9254.9	PASS	AC=6;AF=1.00;AN=6;DP=249;Dels=0.00;FS=0.000;HaplotypeScore=8.8273;MLEAC=6;MLEAF=1.00;MQ=59.70;MQ0=0;QD=36.88	GT:AD:DP:GQ:MLPSAC:MLPSAF:PL	1/1/1/1/1/1:0,248:249:99:6:1.00:9281,1735,1064,671,393,177,0	SG	2012	gi|225458053|ref|XP_002280472.1|	PREDICTED: cytochrome P450 83B1 [Vitis vinifera]	AT4G31500.1	cytochrome P450, family 83, subfamily B, polypeptide 1	Encodes an oxime-metabolizing enzyme in the biosynthetic pathway of glucosinolates. Is required for phytochrome signal transduction in red light. Mutation confers auxin overproduction.	cytochrome P450, family 83, subfamily B, polypeptide 1 (CYP83B1); FUNCTIONS IN: oxidoreductase activity, acting on paired donors, with incorporation or reduction of molecular oxygen, NADH or NADPH as one donor, and incorporation of one atom of oxygen, oxygen binding; INVOLVED IN: in 9 processes; LOCATED IN: mitochondrion, endoplasmic reticulum, plasma membrane, membrane; EXPRESSED IN: 24 plant st…
Sp1_comp326560_c0_seq2	1113	.	G	A	40	.	DP=517;VDB=0.0345;AF1=0.5;AC1=1;DP4=42,49,176,212;MQ=40;FQ=21;PV4=0.91,7.1e-127,1.1e-11,1	GT:PL:GQ	0/1:70,0,48:51	Sp1_comp326560_c0_seq2	1113	.	G	A	6420.9	PASS	AC=5;AF=0.833;AN=6;BaseQRankSum=-3.190;DP=250;Dels=0.00;FS=1.318;HaplotypeScore=5.3333;MLEAC=5;MLEAF=0.833;MQ=59.88;MQ0=0;MQRankSum=-2.454;QD=25.68;ReadPosRankSum=0.415	GT:AD:DP:GQ:MLPSAC:MLPSAF:PL	0/1/1/1/1/1:49,201:250:34:5:0.833:6447,922,431,175,34,0,1396	SG	2012	gi|225458053|ref|XP_002280472.1|	PREDICTED: cytochrome P450 83B1 [Vitis vinifera]	AT4G31500.1	cytochrome P450, family 83, subfamily B, polypeptide 1	Encodes an oxime-metabolizing enzyme in the biosynthetic pathway of glucosinolates. Is required for phytochrome signal transduction in red light. Mutation confers auxin overproduction.	cytochrome P450, family 83, subfamily B, polypeptide 1 (CYP83B1); FUNCTIONS IN: oxidoreductase activity, acting on paired donors, with incorporation or reduction of molecular oxygen, NADH or NADPH as one donor, and incorporation of one atom of oxygen, oxygen binding; INVOLVED IN: in 9 processes; LOCATED IN: mitochondrion, endoplasmic reticulum, plasma membrane, membrane; EXPRESSED IN: 24 plant st…
Sp1_comp326560_c0_seq2	1119	.	A	C	141	.	DP=532;VDB=0.0345;AF1=0.5;AC1=1;DP4=46,47,40,128;MQ=41;FQ=144;PV4=3.4e-05,1.2e-111,1.5e-16,0.48	GT:PL:GQ	0/1:171,0,255:99	Sp1_comp326560_c0_seq2	1119	.	A	C	6289.9	PASS	AC=5;AF=0.833;AN=6;BaseQRankSum=-1.702;DP=249;Dels=0.00;FS=7.910;HaplotypeScore=10.8632;MLEAC=5;MLEAF=0.833;MQ=59.77;MQ0=0;MQRankSum=0.346;QD=25.26;ReadPosRankSum=0.953	GT:AD:DP:GQ:MLPSAC:MLPSAF:PL	0/1/1/1/1/1:47,202:249:34:5:0.833:6316,894,419,172,34,0,1333	SG	2012	gi|225458053|ref|XP_002280472.1|	PREDICTED: cytochrome P450 83B1 [Vitis vinifera]	AT4G31500.1	cytochrome P450, family 83, subfamily B, polypeptide 1	Encodes an oxime-metabolizing enzyme in the biosynthetic pathway of glucosinolates. Is required for phytochrome signal transduction in red light. Mutation confers auxin overproduction.	cytochrome P450, family 83, subfamily B, polypeptide 1 (CYP83B1); FUNCTIONS IN: oxidoreductase activity, acting on paired donors, with incorporation or reduction of molecular oxygen, NADH or NADPH as one donor, and incorporation of one atom of oxygen, oxygen binding; INVOLVED IN: in 9 processes; LOCATED IN: mitochondrion, endoplasmic reticulum, plasma membrane, membrane; EXPRESSED IN: 24 plant st…
Sp1_comp326560_c0_seq2	1137	.	A	T	85	.	DP=513;VDB=0.0298;AF1=0.5;AC1=1;DP4=142,192,71,97;MQ=41;FQ=88;PV4=1,2.8e-139,0.081,1	GT:PL:GQ	0/1:115,0,255:99	Sp1_comp326560_c0_seq2	1137	.	A	T	2390.9	PASS	AC=2;AF=0.333;AN=6;BaseQRankSum=0.769;DP=250;Dels=0.00;FS=2.674;HaplotypeScore=5.0910;MLEAC=2;MLEAF=0.333;MQ=59.77;MQ0=0;MQRankSum=0.099;QD=9.56;ReadPosRankSum=2.113	GT:AD:DP:GQ:MLPSAC:MLPSAF:PL	0/0/0/0/1/1:170,80:250:68:2:0.333:2417,71,0,68,2147483647,2147483647,2147483647	SG	2012	gi|225458053|ref|XP_002280472.1|	PREDICTED: cytochrome P450 83B1 [Vitis vinifera]	AT4G31500.1	cytochrome P450, family 83, subfamily B, polypeptide 1	Encodes an oxime-metabolizing enzyme in the biosynthetic pathway of glucosinolates. Is required for phytochrome signal transduction in red light. Mutation confers auxin overproduction.	cytochrome P450, family 83, subfamily B, polypeptide 1 (CYP83B1); FUNCTIONS IN: oxidoreductase activity, acting on paired donors, with incorporation or reduction of molecular oxygen, NADH or NADPH as one donor, and incorporation of one atom of oxygen, oxygen binding; INVOLVED IN: in 9 processes; LOCATED IN: mitochondrion, endoplasmic reticulum, plasma membrane, membrane; EXPRESSED IN: 24 plant st…
Sp1_comp326560_c0_seq2	1152	.	A	C	222	.	DP=526;VDB=0.0399;AF1=1;AC1=2;DP4=1,0,175,149;MQ=42;FQ=-282;PV4=1,1.6e-07,1,1	GT:PL:GQ	1/1:255,255,0:99	Sp1_comp326560_c0_seq2	1152	.	A	C	8480.9	PASS	AC=6;AF=1.00;AN=6;DP=250;Dels=0.00;FS=0.000;HaplotypeScore=8.7460;MLEAC=6;MLEAF=1.00;MQ=59.94;MQ0=0;QD=33.92	GT:AD:DP:GQ:MLPSAC:MLPSAF:PL	1/1/1/1/1/1:0,249:250:99:6:1.00:8507,1633,1002,632,370,166,0	SG	2012	gi|225458053|ref|XP_002280472.1|	PREDICTED: cytochrome P450 83B1 [Vitis vinifera]	AT4G31500.1	cytochrome P450, family 83, subfamily B, polypeptide 1	Encodes an oxime-metabolizing enzyme in the biosynthetic pathway of glucosinolates. Is required for phytochrome signal transduction in red light. Mutation confers auxin overproduction.	cytochrome P450, family 83, subfamily B, polypeptide 1 (CYP83B1); FUNCTIONS IN: oxidoreductase activity, acting on paired donors, with incorporation or reduction of molecular oxygen, NADH or NADPH as one donor, and incorporation of one atom of oxygen, oxygen binding; INVOLVED IN: in 9 processes; LOCATED IN: mitochondrion, endoplasmic reticulum, plasma membrane, membrane; EXPRESSED IN: 24 plant st…
Sp1_comp326560_c0_seq2	1185	.	A	G	225	.	DP=398;VDB=0.0392;AF1=0.5;AC1=1;DP4=42,91,90,156;MQ=43;FQ=225;PV4=0.37,0.049,8.5e-07,1	GT:PL:GQ	0/1:255,0,255:99	Sp1_comp326560_c0_seq2	1185	.	A	G	5796.9	PASS	AC=4;AF=0.667;AN=6;BaseQRankSum=-0.733;DP=250;Dels=0.00;FS=1.075;HaplotypeScore=6.8129;MLEAC=4;MLEAF=0.667;MQ=60.00;MQ0=0;MQRankSum=-0.474;QD=23.19;ReadPosRankSum=-0.641	GT:AD:DP:GQ:MLPSAC:MLPSAF:PL	0/0/1/1/1/1:80,170:250:63:4:0.667:5823,640,244,63,0,75,2147483647	SG	2012	gi|225458053|ref|XP_002280472.1|	PREDICTED: cytochrome P450 83B1 [Vitis vinifera]	AT4G31500.1	cytochrome P450, family 83, subfamily B, polypeptide 1	Encodes an oxime-metabolizing enzyme in the biosynthetic pathway of glucosinolates. Is required for phytochrome signal transduction in red light. Mutation confers auxin overproduction.	cytochrome P450, family 83, subfamily B, polypeptide 1 (CYP83B1); FUNCTIONS IN: oxidoreductase activity, acting on paired donors, with incorporation or reduction of molecular oxygen, NADH or NADPH as one donor, and incorporation of one atom of oxygen, oxygen binding; INVOLVED IN: in 9 processes; LOCATED IN: mitochondrion, endoplasmic reticulum, plasma membrane, membrane; EXPRESSED IN: 24 plant st…
Sp1_comp326560_c0_seq2	1303	.	A	G	127	.	DP=481;VDB=0.0365;AF1=0.5;AC1=1;DP4=147,125,103,84;MQ=49;FQ=130;PV4=0.85,3.4e-169,2.2e-07,1	GT:PL:GQ	0/1:157,0,255:99	Sp1_comp326560_c0_seq2	1303	.	A	G	3077.93	PASS	AC=2;AF=0.333;AN=6;BaseQRankSum=0.970;DP=250;Dels=0.00;FS=2.233;HaplotypeScore=4.4630;MLEAC=2;MLEAF=0.333;MQ=59.54;MQ0=0;MQRankSum=1.231;QD=12.31;ReadPosRankSum=-0.051	GT:AD:DP:GQ:MLPSAC:MLPSAF:PL	0/0/0/0/1/1:154,95:250:22:2:0.333:3104,132,0,22,166,2147483647,2147483647	SG	2012	gi|225458053|ref|XP_002280472.1|	PREDICTED: cytochrome P450 83B1 [Vitis vinifera]	AT4G31500.1	cytochrome P450, family 83, subfamily B, polypeptide 1	Encodes an oxime-metabolizing enzyme in the biosynthetic pathway of glucosinolates. Is required for phytochrome signal transduction in red light. Mutation confers auxin overproduction.	cytochrome P450, family 83, subfamily B, polypeptide 1 (CYP83B1); FUNCTIONS IN: oxidoreductase activity, acting on paired donors, with incorporation or reduction of molecular oxygen, NADH or NADPH as one donor, and incorporation of one atom of oxygen, oxygen binding; INVOLVED IN: in 9 processes; LOCATED IN: mitochondrion, endoplasmic reticulum, plasma membrane, membrane; EXPRESSED IN: 24 plant st…
Sp1_comp326560_c0_seq2	1323	.	G	A	155	.	DP=478;VDB=0.0365;AF1=0.5;AC1=1;DP4=59,49,115,126;MQ=48;FQ=158;PV4=0.25,7.5e-139,2.9e-10,0.16	GT:PL:GQ	0/1:185,0,255:99	Sp1_comp326560_c0_seq2	1323	.	G	A	6821.42		AC=5;AF=0.833;AN=6;BaseQRankSum=-2.144;DP=250;Dels=0.00;FS=10.301;HaplotypeScore=68.9376;MLEAC=5;MLEAF=0.833;MQ=59.53;MQ0=0;MQRankSum=-1.086;QD=27.29;ReadPosRankSum=0.654	GT:AD:DP:GQ:MLPSAC:MLPSAF:PL	0/1/1/1/1/1:56,194:250:9:5:0.833:6847,873,385,137,9,0,1798	SG	2012	gi|225458053|ref|XP_002280472.1|	PREDICTED: cytochrome P450 83B1 [Vitis vinifera]	AT4G31500.1	cytochrome P450, family 83, subfamily B, polypeptide 1	Encodes an oxime-metabolizing enzyme in the biosynthetic pathway of glucosinolates. Is required for phytochrome signal transduction in red light. Mutation confers auxin overproduction.	cytochrome P450, family 83, subfamily B, polypeptide 1 (CYP83B1); FUNCTIONS IN: oxidoreductase activity, acting on paired donors, with incorporation or reduction of molecular oxygen, NADH or NADPH as one donor, and incorporation of one atom of oxygen, oxygen binding; INVOLVED IN: in 9 processes; LOCATED IN: mitochondrion, endoplasmic reticulum, plasma membrane, membrane; EXPRESSED IN: 24 plant st…
Sp1_comp326560_c0_seq2	1592	.	T	A	225	.	DP=330;VDB=0.0392;AF1=0.5;AC1=1;DP4=85,80,78,74;MQ=44;FQ=225;PV4=1,0.00075,3.7e-66,0.031	GT:PL:GQ	0/1:255,0,255:99	Sp1_comp326560_c0_seq2	1592	.	T	A	3734.91		AC=3;AF=0.500;AN=6;BaseQRankSum=0.690;DP=248;Dels=0.00;FS=6.255;HaplotypeScore=43.8957;MLEAC=3;MLEAF=0.500;MQ=59.24;MQ0=0;MQRankSum=-0.729;QD=15.06;ReadPosRankSum=0.018	GT:AD:DP:GQ:MLPSAC:MLPSAF:PL	0/0/0/1/1/1:129,109:248:27:3:0.500:3761,219,27,0,90,2147483647,2147483647	SG	2012	gi|225458053|ref|XP_002280472.1|	PREDICTED: cytochrome P450 83B1 [Vitis vinifera]	AT4G31500.1	cytochrome P450, family 83, subfamily B, polypeptide 1	Encodes an oxime-metabolizing enzyme in the biosynthetic pathway of glucosinolates. Is required for phytochrome signal transduction in red light. Mutation confers auxin overproduction.	cytochrome P450, family 83, subfamily B, polypeptide 1 (CYP83B1); FUNCTIONS IN: oxidoreductase activity, acting on paired donors, with incorporation or reduction of molecular oxygen, NADH or NADPH as one donor, and incorporation of one atom of oxygen, oxygen binding; INVOLVED IN: in 9 processes; LOCATED IN: mitochondrion, endoplasmic reticulum, plasma membrane, membrane; EXPRESSED IN: 24 plant st…
Sp1_comp326560_c0_seq2	1596	.	C	A	148	.	DP=324;VDB=0.0380;AF1=0.5;AC1=1;DP4=90,76,75,72;MQ=44;FQ=151;PV4=0.65,3e-116,1.6e-59,0.064	GT:PL:GQ	0/1:178,0,255:99	Sp1_comp326560_c0_seq2	1596	.	C	A	3761.04		AC=3;AF=0.500;AN=6;BaseQRankSum=1.248;DP=250;Dels=0.00;FS=7.933;HaplotypeScore=42.8959;MLEAC=3;MLEAF=0.500;MQ=59.24;MQ0=0;MQRankSum=2.363;QD=15.04;ReadPosRankSum=-0.191	GT:AD:DP:GQ:MLPSAC:MLPSAF:PL	0/0/0/1/1/1:141,109:250:15:3:0.500:3787,199,15,0,108,2147483647,2147483647	SG	2012	gi|225458053|ref|XP_002280472.1|	PREDICTED: cytochrome P450 83B1 [Vitis vinifera]	AT4G31500.1	cytochrome P450, family 83, subfamily B, polypeptide 1	Encodes an oxime-metabolizing enzyme in the biosynthetic pathway of glucosinolates. Is required for phytochrome signal transduction in red light. Mutation confers auxin overproduction.	cytochrome P450, family 83, subfamily B, polypeptide 1 (CYP83B1); FUNCTIONS IN: oxidoreductase activity, acting on paired donors, with incorporation or reduction of molecular oxygen, NADH or NADPH as one donor, and incorporation of one atom of oxygen, oxygen binding; INVOLVED IN: in 9 processes; LOCATED IN: mitochondrion, endoplasmic reticulum, plasma membrane, membrane; EXPRESSED IN: 24 plant st…
Sp1_comp326560_c0_seq2	1698	.	T	A	165	.	DP=250;VDB=0.0345;AF1=0.5;AC1=1;DP4=60,63,54,59;MQ=48;FQ=168;PV4=0.9,9.6e-67,0.41,1	GT:PL:GQ	0/1:195,0,255:99	Sp1_comp326560_c0_seq2	1698	.	T	A	4032.9		AC=3;AF=0.500;AN=6;BaseQRankSum=2.849;DP=250;Dels=0.00;FS=0.000;HaplotypeScore=28.9102;MLEAC=3;MLEAF=0.500;MQ=59.80;MQ0=0;MQRankSum=-0.133;QD=16.13;ReadPosRankSum=-1.059	GT:AD:DP:GQ:MLPSAC:MLPSAF:PL	0/0/0/1/1/1:127,122:250:55:3:0.500:4059,281,55,0,61,2147483647,2147483647	SG	2012	gi|225458053|ref|XP_002280472.1|	PREDICTED: cytochrome P450 83B1 [Vitis vinifera]	AT4G31500.1	cytochrome P450, family 83, subfamily B, polypeptide 1	Encodes an oxime-metabolizing enzyme in the biosynthetic pathway of glucosinolates. Is required for phytochrome signal transduction in red light. Mutation confers auxin overproduction.	cytochrome P450, family 83, subfamily B, polypeptide 1 (CYP83B1); FUNCTIONS IN: oxidoreductase activity, acting on paired donors, with incorporation or reduction of molecular oxygen, NADH or NADPH as one donor, and incorporation of one atom of oxygen, oxygen binding; INVOLVED IN: in 9 processes; LOCATED IN: mitochondrion, endoplasmic reticulum, plasma membrane, membrane; EXPRESSED IN: 24 plant st…
Sp1_comp326560_c0_seq2	1752	.	G	A	222	.	DP=234;VDB=0.0392;AF1=1;AC1=2;DP4=0,0,94,126;MQ=46;FQ=-282	GT:PL:GQ	1/1:255,255,0:99	Sp1_comp326560_c0_seq2	1752	.	G	A	9290.9		AC=6;AF=1.00;AN=6;BaseQRankSum=-2.023;DP=250;Dels=0.00;FS=2.403;HaplotypeScore=66.3765;MLEAC=6;MLEAF=1.00;MQ=59.83;MQ0=0;MQRankSum=1.786;QD=25.10;ReadPosRankSum=1.969	GT:AD:DP:GQ:MLPSAC:MLPSAF:PL	1/1/1/1/1/1:14,236:250:99:6:1.00:9317,1633,970,584,311,103,0	SG	2012	gi|225458053|ref|XP_002280472.1|	PREDICTED: cytochrome P450 83B1 [Vitis vinifera]	AT4G31500.1	cytochrome P450, family 83, subfamily B, polypeptide 1	Encodes an oxime-metabolizing enzyme in the biosynthetic pathway of glucosinolates. Is required for phytochrome signal transduction in red light. Mutation confers auxin overproduction.	cytochrome P450, family 83, subfamily B, polypeptide 1 (CYP83B1); FUNCTIONS IN: oxidoreductase activity, acting on paired donors, with incorporation or reduction of molecular oxygen, NADH or NADPH as one donor, and incorporation of one atom of oxygen, oxygen binding; INVOLVED IN: in 9 processes; LOCATED IN: mitochondrion, endoplasmic reticulum, plasma membrane, membrane; EXPRESSED IN: 24 plant st…
Sp1_comp326560_c0_seq2	1769	.	C	T	225	.	DP=224;VDB=0.0322;AF1=0.5;AC1=1;DP4=44,92,25,61;MQ=46;FQ=225;PV4=0.66,0.073,6.1e-19,1	GT:PL:GQ	0/1:255,0,255:99	Sp1_comp326560_c0_seq2	1769	.	C	T	2656.9	PASS	AC=2;AF=0.333;AN=6;BaseQRankSum=-0.047;DP=247;Dels=0.00;FS=3.261;HaplotypeScore=10.4553;MLEAC=2;MLEAF=0.333;MQ=59.81;MQ0=0;MQRankSum=-0.542;QD=10.76;ReadPosRankSum=0.279	GT:AD:DP:GQ:MLPSAC:MLPSAF:PL	0/0/0/0/1/1:163,84:247:48:2:0.333:2683,92,0,48,214,2147483647,2147483647	SG	2012	gi|225458053|ref|XP_002280472.1|	PREDICTED: cytochrome P450 83B1 [Vitis vinifera]	AT4G31500.1	cytochrome P450, family 83, subfamily B, polypeptide 1	Encodes an oxime-metabolizing enzyme in the biosynthetic pathway of glucosinolates. Is required for phytochrome signal transduction in red light. Mutation confers auxin overproduction.	cytochrome P450, family 83, subfamily B, polypeptide 1 (CYP83B1); FUNCTIONS IN: oxidoreductase activity, acting on paired donors, with incorporation or reduction of molecular oxygen, NADH or NADPH as one donor, and incorporation of one atom of oxygen, oxygen binding; INVOLVED IN: in 9 processes; LOCATED IN: mitochondrion, endoplasmic reticulum, plasma membrane, membrane; EXPRESSED IN: 24 plant st…
Sp1_comp326560_c0_seq2	1849	.	T	A	12.3	.	DP=59;VDB=0.0164;AF1=0.5;AC1=1;DP4=6,16,0,9;MQ=48;FQ=15.1;PV4=0.14,0.0071,1,0.09	GT:PL:GQ	0/1:42,0,253:44	Sp1_comp326560_c0_seq2	1849	.	T	A	489.47	PASS	AC=2;AF=0.333;AN=6;BaseQRankSum=-2.912;DP=61;Dels=0.00;FS=5.063;HaplotypeScore=9.7869;MLEAC=2;MLEAF=0.333;MQ=60.00;MQ0=0;MQRankSum=-1.623;QD=8.02;ReadPosRankSum=-0.733	GT:AD:DP:GQ:MLPSAC:MLPSAF:PL	0/0/0/0/1/1:33,28:61:9:2:0.333:515,19,0,9,42,117,2147483647	SG	2012	gi|225458053|ref|XP_002280472.1|	PREDICTED: cytochrome P450 83B1 [Vitis vinifera]	AT4G31500.1	cytochrome P450, family 83, subfamily B, polypeptide 1	Encodes an oxime-metabolizing enzyme in the biosynthetic pathway of glucosinolates. Is required for phytochrome signal transduction in red light. Mutation confers auxin overproduction.	cytochrome P450, family 83, subfamily B, polypeptide 1 (CYP83B1); FUNCTIONS IN: oxidoreductase activity, acting on paired donors, with incorporation or reduction of molecular oxygen, NADH or NADPH as one donor, and incorporation of one atom of oxygen, oxygen binding; INVOLVED IN: in 9 processes; LOCATED IN: mitochondrion, endoplasmic reticulum, plasma membrane, membrane; EXPRESSED IN: 24 plant st…
Sp1_comp326560_c0_seq2	1888	.	C	T	18.1	.	DP=16;VDB=0.0345;AF1=0.5;AC1=1;DP4=2,5,1,3;MQ=49;FQ=21;PV4=1,1.5e-06,1,1.6e-06	GT:PL:GQ	0/1:48,0,183:51	Sp1_comp326560_c0_seq2	1888	.	C	T	315.71	PASS	AC=3;AF=0.500;AN=6;BaseQRankSum=0.448;DP=26;Dels=0.00;FS=0.000;HaplotypeScore=0.0000;MLEAC=3;MLEAF=0.500;MQ=60.00;MQ0=0;MQRankSum=-1.239;QD=12.14;ReadPosRankSum=-1.133	GT:AD:DP:GQ:MLPSAC:MLPSAF:PL	0/0/0/1/1/1:16,10:26:1:3:0.500:339,19,1,0,10,40,489	SG	2012	gi|225458053|ref|XP_002280472.1|	PREDICTED: cytochrome P450 83B1 [Vitis vinifera]	AT4G31500.1	cytochrome P450, family 83, subfamily B, polypeptide 1	Encodes an oxime-metabolizing enzyme in the biosynthetic pathway of glucosinolates. Is required for phytochrome signal transduction in red light. Mutation confers auxin overproduction.	cytochrome P450, family 83, subfamily B, polypeptide 1 (CYP83B1); FUNCTIONS IN: oxidoreductase activity, acting on paired donors, with incorporation or reduction of molecular oxygen, NADH or NADPH as one donor, and incorporation of one atom of oxygen, oxygen binding; INVOLVED IN: in 9 processes; LOCATED IN: mitochondrion, endoplasmic reticulum, plasma membrane, membrane; EXPRESSED IN: 24 plant st…
Sp1_comp326560_c0_seq2	1928	.	T	G	9.31	.	DP=8;VDB=0.0066;AF1=1;AC1=2;DP4=0,0,0,2;MQ=50;FQ=-33	GT:PL:GQ	1/1:40,6,0:8	Sp1_comp326560_c0_seq2	1928	.	T	G	640.12	PASS	AC=6;AF=1.00;AN=6;DP=20;Dels=0.00;FS=0.000;HaplotypeScore=0.0000;MLEAC=6;MLEAF=1.00;MQ=59.20;MQ0=0;QD=32.01	GT:AD:DP:GQ:MLPSAC:MLPSAF:PL	1/1/1/1/1/1:0,20:20:13:6:1.00:666,124,76,48,28,13,0	SG	2012	gi|225458053|ref|XP_002280472.1|	PREDICTED: cytochrome P450 83B1 [Vitis vinifera]	AT4G31500.1	cytochrome P450, family 83, subfamily B, polypeptide 1	Encodes an oxime-metabolizing enzyme in the biosynthetic pathway of glucosinolates. Is required for phytochrome signal transduction in red light. Mutation confers auxin overproduction.	cytochrome P450, family 83, subfamily B, polypeptide 1 (CYP83B1); FUNCTIONS IN: oxidoreductase activity, acting on paired donors, with incorporation or reduction of molecular oxygen, NADH or NADPH as one donor, and incorporation of one atom of oxygen, oxygen binding; INVOLVED IN: in 9 processes; LOCATED IN: mitochondrion, endoplasmic reticulum, plasma membrane, membrane; EXPRESSED IN: 24 plant st…
Sp1_comp326560_c0_seq2	388	.	G	C	183	.	DP=749;VDB=0.0322;AF1=0.5;AC1=1;DP4=197,198,170,169;MQ=49;FQ=186;PV4=1,9.9e-280,1,1	GT:PL:GQ	0/1:213,0,255:99	Sp1_comp326560_c0_seq2	388	.	G	C	3592.92	PASS	AC=3;AF=0.500;AN=6;BaseQRankSum=-0.566;DP=250;Dels=0.00;FS=2.227;HaplotypeScore=7.4639;MLEAC=3;MLEAF=0.500;MQ=59.33;MQ0=1;MQRankSum=0.097;QD=14.37;ReadPosRankSum=-2.058	GT:AD:DP:GQ:MLPSAC:MLPSAF:PL	0/0/0/1/1/1:138,112:250:23:3:0.500:3619,215,23,0,98,2147483647,2147483647	SG	2012	gi|225458053|ref|XP_002280472.1|	PREDICTED: cytochrome P450 83B1 [Vitis vinifera]	AT4G31500.1	cytochrome P450, family 83, subfamily B, polypeptide 1	Encodes an oxime-metabolizing enzyme in the biosynthetic pathway of glucosinolates. Is required for phytochrome signal transduction in red light. Mutation confers auxin overproduction.	cytochrome P450, family 83, subfamily B, polypeptide 1 (CYP83B1); FUNCTIONS IN: oxidoreductase activity, acting on paired donors, with incorporation or reduction of molecular oxygen, NADH or NADPH as one donor, and incorporation of one atom of oxygen, oxygen binding; INVOLVED IN: in 9 processes; LOCATED IN: mitochondrion, endoplasmic reticulum, plasma membrane, membrane; EXPRESSED IN: 24 plant st…
Sp1_comp326560_c0_seq2	495	.	G	A	26	.	DP=665;VDB=0.0345;AF1=0.5;AC1=1;DP4=46,41,146,150;MQ=49;FQ=29;PV4=0.63,2.5e-145,1,0.071	GT:PL:GQ	0/1:56,0,108:59	Sp1_comp326560_c0_seq2	495	.	G	A	7849.9	PASS	AC=5;AF=0.833;AN=6;BaseQRankSum=3.368;DP=250;Dels=0.00;FS=0.649;HaplotypeScore=2.7618;MLEAC=5;MLEAF=0.833;MQ=59.15;MQ0=3;MQRankSum=1.231;QD=31.40;ReadPosRankSum=1.303	GT:AD:DP:GQ:MLPSAC:MLPSAF:PL	0/1/1/1/1/1:40,210:250:99:5:0.833:7876,1195,615,298,100,0,870	SG	2012	gi|225458053|ref|XP_002280472.1|	PREDICTED: cytochrome P450 83B1 [Vitis vinifera]	AT4G31500.1	cytochrome P450, family 83, subfamily B, polypeptide 1	Encodes an oxime-metabolizing enzyme in the biosynthetic pathway of glucosinolates. Is required for phytochrome signal transduction in red light. Mutation confers auxin overproduction.	cytochrome P450, family 83, subfamily B, polypeptide 1 (CYP83B1); FUNCTIONS IN: oxidoreductase activity, acting on paired donors, with incorporation or reduction of molecular oxygen, NADH or NADPH as one donor, and incorporation of one atom of oxygen, oxygen binding; INVOLVED IN: in 9 processes; LOCATED IN: mitochondrion, endoplasmic reticulum, plasma membrane, membrane; EXPRESSED IN: 24 plant st…
Sp1_comp326560_c0_seq2	573	.	G	A	129	.	DP=638;VDB=0.0392;AF1=0.5;AC1=1;DP4=168,221,127,107;MQ=49;FQ=132;PV4=0.008,2.3e-235,9.7e-11,1	GT:PL:GQ	0/1:159,0,255:99	Sp1_comp326560_c0_seq2	573	.	G	A	2948.9		AC=2;AF=0.333;AN=6;BaseQRankSum=0.767;DP=248;Dels=0.00;FS=19.521;HaplotypeScore=15.3877;MLEAC=2;MLEAF=0.333;MQ=59.85;MQ0=0;MQRankSum=-0.891;QD=11.89;ReadPosRankSum=-1.275	GT:AD:DP:GQ:MLPSAC:MLPSAF:PL	0/0/0/0/1/1:157,88:248:33:2:0.333:2975,117,0,33,187,2147483647,2147483647	SG	2012	gi|225458053|ref|XP_002280472.1|	PREDICTED: cytochrome P450 83B1 [Vitis vinifera]	AT4G31500.1	cytochrome P450, family 83, subfamily B, polypeptide 1	Encodes an oxime-metabolizing enzyme in the biosynthetic pathway of glucosinolates. Is required for phytochrome signal transduction in red light. Mutation confers auxin overproduction.	cytochrome P450, family 83, subfamily B, polypeptide 1 (CYP83B1); FUNCTIONS IN: oxidoreductase activity, acting on paired donors, with incorporation or reduction of molecular oxygen, NADH or NADPH as one donor, and incorporation of one atom of oxygen, oxygen binding; INVOLVED IN: in 9 processes; LOCATED IN: mitochondrion, endoplasmic reticulum, plasma membrane, membrane; EXPRESSED IN: 24 plant st…
Sp1_comp326560_c0_seq2	670	.	C	A	225	.	DP=683;VDB=0.0380;AF1=0.5;AC1=1;DP4=174,195,150,129;MQ=47;FQ=225;PV4=0.11,0.04,1.6e-26,1	GT:PL:GQ	0/1:255,0,255:99	Sp1_comp326560_c0_seq2	670	.	C	A	3039.95	PASS	AC=2;AF=0.333;AN=6;BaseQRankSum=0.493;DP=250;Dels=0.00;FS=0.000;HaplotypeScore=6.9966;MLEAC=2;MLEAF=0.333;MQ=59.82;MQ0=0;MQRankSum=0.114;QD=12.16;ReadPosRankSum=1.151	GT:AD:DP:GQ:MLPSAC:MLPSAF:PL	0/0/0/0/1/1:147,103:250:20:2:0.333:3066,132,0,20,160,2147483647,2147483647	SG	2012	gi|225458053|ref|XP_002280472.1|	PREDICTED: cytochrome P450 83B1 [Vitis vinifera]	AT4G31500.1	cytochrome P450, family 83, subfamily B, polypeptide 1	Encodes an oxime-metabolizing enzyme in the biosynthetic pathway of glucosinolates. Is required for phytochrome signal transduction in red light. Mutation confers auxin overproduction.	cytochrome P450, family 83, subfamily B, polypeptide 1 (CYP83B1); FUNCTIONS IN: oxidoreductase activity, acting on paired donors, with incorporation or reduction of molecular oxygen, NADH or NADPH as one donor, and incorporation of one atom of oxygen, oxygen binding; INVOLVED IN: in 9 processes; LOCATED IN: mitochondrion, endoplasmic reticulum, plasma membrane, membrane; EXPRESSED IN: 24 plant st…
Sp1_comp326560_c0_seq2	692	.	A	G	82	.	DP=668;VDB=0.0380;AF1=0.5;AC1=1;DP4=213,213,99,120;MQ=48;FQ=85;PV4=0.28,3.6e-205,1,1	GT:PL:GQ	0/1:112,0,255:99	Sp1_comp326560_c0_seq2	692	.	A	G	2316.9		AC=2;AF=0.333;AN=6;BaseQRankSum=0.443;DP=250;Dels=0.00;FS=4.885;HaplotypeScore=13.7075;MLEAC=2;MLEAF=0.333;MQ=59.82;MQ0=0;MQRankSum=0.302;QD=9.27;ReadPosRankSum=1.454	GT:AD:DP:GQ:MLPSAC:MLPSAF:PL	0/0/0/0/1/1:171,79:250:60:2:0.333:2343,60,0,78,2147483647,2147483647,2147483647	SG	2012	gi|225458053|ref|XP_002280472.1|	PREDICTED: cytochrome P450 83B1 [Vitis vinifera]	AT4G31500.1	cytochrome P450, family 83, subfamily B, polypeptide 1	Encodes an oxime-metabolizing enzyme in the biosynthetic pathway of glucosinolates. Is required for phytochrome signal transduction in red light. Mutation confers auxin overproduction.	cytochrome P450, family 83, subfamily B, polypeptide 1 (CYP83B1); FUNCTIONS IN: oxidoreductase activity, acting on paired donors, with incorporation or reduction of molecular oxygen, NADH or NADPH as one donor, and incorporation of one atom of oxygen, oxygen binding; INVOLVED IN: in 9 processes; LOCATED IN: mitochondrion, endoplasmic reticulum, plasma membrane, membrane; EXPRESSED IN: 24 plant st…
Sp1_comp326560_c0_seq2	737	.	G	A	53	.	DP=618;VDB=0.0392;AF1=0.5;AC1=1;DP4=172,230,88,117;MQ=48;FQ=56;PV4=1,7.2e-222,0.16,0.44	GT:PL:GQ	0/1:83,0,255:86	Sp1_comp326560_c0_seq2	737	.	G	A	2393.9		AC=2;AF=0.333;AN=6;BaseQRankSum=-0.487;DP=249;Dels=0.00;FS=1.051;HaplotypeScore=38.3070;MLEAC=2;MLEAF=0.333;MQ=58.89;MQ0=2;MQRankSum=-0.087;QD=9.61;ReadPosRankSum=-0.999	GT:AD:DP:GQ:MLPSAC:MLPSAF:PL	0/0/0/0/1/1:165,84:249:58:2:0.333:2420,75,0,58,229,2147483647,2147483647	SG	2012	gi|225458053|ref|XP_002280472.1|	PREDICTED: cytochrome P450 83B1 [Vitis vinifera]	AT4G31500.1	cytochrome P450, family 83, subfamily B, polypeptide 1	Encodes an oxime-metabolizing enzyme in the biosynthetic pathway of glucosinolates. Is required for phytochrome signal transduction in red light. Mutation confers auxin overproduction.	cytochrome P450, family 83, subfamily B, polypeptide 1 (CYP83B1); FUNCTIONS IN: oxidoreductase activity, acting on paired donors, with incorporation or reduction of molecular oxygen, NADH or NADPH as one donor, and incorporation of one atom of oxygen, oxygen binding; INVOLVED IN: in 9 processes; LOCATED IN: mitochondrion, endoplasmic reticulum, plasma membrane, membrane; EXPRESSED IN: 24 plant st…
Sp1_comp326560_c0_seq2	783	.	T	A	55	.	DP=569;VDB=0.0399;AF1=0.5;AC1=1;DP4=94,92,26,75;MQ=49;FQ=58;PV4=5.5e-05,2.6e-110,1,0.00078	GT:PL:GQ	0/1:85,0,255:88	Sp1_comp326560_c0_seq2	783	.	T	A	5096.9	PASS	AC=4;AF=0.667;AN=6;BaseQRankSum=0.606;DP=250;Dels=0.00;FS=3.672;HaplotypeScore=11.1518;MLEAC=4;MLEAF=0.667;MQ=59.34;MQ0=0;MQRankSum=1.468;QD=20.39;ReadPosRankSum=1.030	GT:AD:DP:GQ:MLPSAC:MLPSAF:PL	0/0/1/1/1/1:91,158:250:44:4:0.667:5123,572,205,44,0,97,2147483647	SG	2012	gi|225458053|ref|XP_002280472.1|	PREDICTED: cytochrome P450 83B1 [Vitis vinifera]	AT4G31500.1	cytochrome P450, family 83, subfamily B, polypeptide 1	Encodes an oxime-metabolizing enzyme in the biosynthetic pathway of glucosinolates. Is required for phytochrome signal transduction in red light. Mutation confers auxin overproduction.	cytochrome P450, family 83, subfamily B, polypeptide 1 (CYP83B1); FUNCTIONS IN: oxidoreductase activity, acting on paired donors, with incorporation or reduction of molecular oxygen, NADH or NADPH as one donor, and incorporation of one atom of oxygen, oxygen binding; INVOLVED IN: in 9 processes; LOCATED IN: mitochondrion, endoplasmic reticulum, plasma membrane, membrane; EXPRESSED IN: 24 plant st…
Sp1_comp326560_c0_seq2	857	.	C	T	69	.	DP=557;VDB=0.0380;AF1=0.5;AC1=1;DP4=172,182,100,96;MQ=45;FQ=72;PV4=0.59,3.3e-224,2.2e-06,1	GT:PL:GQ	0/1:99,0,255:99	Sp1_comp326560_c0_seq2	857	.	C	T	2677.9		AC=2;AF=0.333;AN=6;BaseQRankSum=-0.294;DP=250;Dels=0.00;FS=0.000;HaplotypeScore=13.2280;MLEAC=2;MLEAF=0.333;MQ=59.80;MQ0=1;MQRankSum=1.749;QD=10.71;ReadPosRankSum=0.410	GT:AD:DP:GQ:MLPSAC:MLPSAF:PL	0/0/0/0/1/1:164,86:250:57:2:0.333:2704,89,0,57,238,2147483647,2147483647	SG	2012	gi|225458053|ref|XP_002280472.1|	PREDICTED: cytochrome P450 83B1 [Vitis vinifera]	AT4G31500.1	cytochrome P450, family 83, subfamily B, polypeptide 1	Encodes an oxime-metabolizing enzyme in the biosynthetic pathway of glucosinolates. Is required for phytochrome signal transduction in red light. Mutation confers auxin overproduction.	cytochrome P450, family 83, subfamily B, polypeptide 1 (CYP83B1); FUNCTIONS IN: oxidoreductase activity, acting on paired donors, with incorporation or reduction of molecular oxygen, NADH or NADPH as one donor, and incorporation of one atom of oxygen, oxygen binding; INVOLVED IN: in 9 processes; LOCATED IN: mitochondrion, endoplasmic reticulum, plasma membrane, membrane; EXPRESSED IN: 24 plant st…
Sp1_comp326560_c0_seq2	905	.	T	C	222	.	DP=538;VDB=0.0392;AF1=1;AC1=2;DP4=0,0,263,254;MQ=41;FQ=-282	GT:PL:GQ	1/1:255,255,0:99	Sp1_comp326560_c0_seq2	905	.	T	C	9587.9	PASS	AC=6;AF=1.00;AN=6;DP=250;Dels=0.00;FS=0.000;HaplotypeScore=8.2464;MLEAC=6;MLEAF=1.00;MQ=59.44;MQ0=1;QD=30.52	GT:AD:DP:GQ:MLPSAC:MLPSAF:PL	1/1/1/1/1/1:0,250:250:99:6:1.00:9614,1743,1069,674,394,177,0	SG	2012	gi|225458053|ref|XP_002280472.1|	PREDICTED: cytochrome P450 83B1 [Vitis vinifera]	AT4G31500.1	cytochrome P450, family 83, subfamily B, polypeptide 1	Encodes an oxime-metabolizing enzyme in the biosynthetic pathway of glucosinolates. Is required for phytochrome signal transduction in red light. Mutation confers auxin overproduction.	cytochrome P450, family 83, subfamily B, polypeptide 1 (CYP83B1); FUNCTIONS IN: oxidoreductase activity, acting on paired donors, with incorporation or reduction of molecular oxygen, NADH or NADPH as one donor, and incorporation of one atom of oxygen, oxygen binding; INVOLVED IN: in 9 processes; LOCATED IN: mitochondrion, endoplasmic reticulum, plasma membrane, membrane; EXPRESSED IN: 24 plant st…
Sp1_comp326560_c0_seq2	1016	.	G	T	47.9	LowQual;	AC=1;AF=0.167;AN=6;BaseQRankSum=-1.442;DP=250;Dels=0.00;FS=14.562;HaplotypeScore=13.7040;MLEAC=1;MLEAF=0.167;MQ=59.37;MQ0=1;MQRankSum=-0.073;QD=0.19;ReadPosRankSum=0.270	GT:AD:DP:GQ:MLPSAC:MLPSAF:PL	0/0/0/0/0/1:239,8:250:74:1:0.167:74,0,203,2147483647,2147483647,2147483647,2147483647											GATK	2012	gi|225458053|ref|XP_002280472.1|	PREDICTED: cytochrome P450 83B1 [Vitis vinifera]	AT4G31500.1	cytochrome P450, family 83, subfamily B, polypeptide 1	Encodes an oxime-metabolizing enzyme in the biosynthetic pathway of glucosinolates. Is required for phytochrome signal transduction in red light. Mutation confers auxin overproduction.	cytochrome P450, family 83, subfamily B, polypeptide 1 (CYP83B1); FUNCTIONS IN: oxidoreductase activity, acting on paired donors, with incorporation or reduction of molecular oxygen, NADH or NADPH as one donor, and incorporation of one atom of oxygen, oxygen binding; INVOLVED IN: in 9 processes; LOCATED IN: mitochondrion, endoplasmic reticulum, plasma membrane, membrane; EXPRESSED IN: 24 plant st…
Sp1_comp326560_c0_seq2	104	.	A	T	121.67	PASS	AC=3;AF=0.500;AN=6;BaseQRankSum=0.289;DP=12;Dels=0.00;FS=0.000;HaplotypeScore=0.0000;MLEAC=3;MLEAF=0.500;MQ=60.00;MQ0=0;MQRankSum=0.536;QD=10.14;ReadPosRankSum=0.600	GT:AD:DP:GQ:MLPSAC:MLPSAF:PL	0/0/0/1/1/1:8,4:12:1:3:0.500:144,8,1,0,4,15,192											GATK	2012	gi|225458053|ref|XP_002280472.1|	PREDICTED: cytochrome P450 83B1 [Vitis vinifera]	AT4G31500.1	cytochrome P450, family 83, subfamily B, polypeptide 1	Encodes an oxime-metabolizing enzyme in the biosynthetic pathway of glucosinolates. Is required for phytochrome signal transduction in red light. Mutation confers auxin overproduction.	cytochrome P450, family 83, subfamily B, polypeptide 1 (CYP83B1); FUNCTIONS IN: oxidoreductase activity, acting on paired donors, with incorporation or reduction of molecular oxygen, NADH or NADPH as one donor, and incorporation of one atom of oxygen, oxygen binding; INVOLVED IN: in 9 processes; LOCATED IN: mitochondrion, endoplasmic reticulum, plasma membrane, membrane; EXPRESSED IN: 24 plant st…
Sp1_comp326560_c0_seq2	1199	.	T	G	2425.9		AC=2;AF=0.333;AN=6;BaseQRankSum=1.117;DP=250;Dels=0.00;FS=1.632;HaplotypeScore=13.8659;MLEAC=2;MLEAF=0.333;MQ=60.00;MQ0=0;MQRankSum=0.186;QD=9.70;ReadPosRankSum=-2.525	GT:AD:DP:GQ:MLPSAC:MLPSAF:PL	0/0/0/0/1/1:164,85:250:59:2:0.333:2452,81,0,59,238,2147483647,2147483647											GATK	2012	gi|225458053|ref|XP_002280472.1|	PREDICTED: cytochrome P450 83B1 [Vitis vinifera]	AT4G31500.1	cytochrome P450, family 83, subfamily B, polypeptide 1	Encodes an oxime-metabolizing enzyme in the biosynthetic pathway of glucosinolates. Is required for phytochrome signal transduction in red light. Mutation confers auxin overproduction.	cytochrome P450, family 83, subfamily B, polypeptide 1 (CYP83B1); FUNCTIONS IN: oxidoreductase activity, acting on paired donors, with incorporation or reduction of molecular oxygen, NADH or NADPH as one donor, and incorporation of one atom of oxygen, oxygen binding; INVOLVED IN: in 9 processes; LOCATED IN: mitochondrion, endoplasmic reticulum, plasma membrane, membrane; EXPRESSED IN: 24 plant st…
Sp1_comp326560_c0_seq2	1204	.	C	T	2377.9		AC=2;AF=0.333;AN=6;BaseQRankSum=-0.151;DP=250;Dels=0.00;FS=1.620;HaplotypeScore=19.5671;MLEAC=2;MLEAF=0.333;MQ=60.00;MQ0=0;MQRankSum=0.277;QD=9.51;ReadPosRankSum=-1.141	GT:AD:DP:GQ:MLPSAC:MLPSAF:PL	0/0/0/0/1/1:161,88:250:60:2:0.333:2404,73,0,60,2147483647,2147483647,2147483647											GATK	2012	gi|225458053|ref|XP_002280472.1|	PREDICTED: cytochrome P450 83B1 [Vitis vinifera]	AT4G31500.1	cytochrome P450, family 83, subfamily B, polypeptide 1	Encodes an oxime-metabolizing enzyme in the biosynthetic pathway of glucosinolates. Is required for phytochrome signal transduction in red light. Mutation confers auxin overproduction.	cytochrome P450, family 83, subfamily B, polypeptide 1 (CYP83B1); FUNCTIONS IN: oxidoreductase activity, acting on paired donors, with incorporation or reduction of molecular oxygen, NADH or NADPH as one donor, and incorporation of one atom of oxygen, oxygen binding; INVOLVED IN: in 9 processes; LOCATED IN: mitochondrion, endoplasmic reticulum, plasma membrane, membrane; EXPRESSED IN: 24 plant st…
Sp1_comp326560_c0_seq2	1325	.	T	C	2522.9		AC=2;AF=0.333;AN=6;BaseQRankSum=0.184;DP=250;Dels=0.00;FS=1.611;HaplotypeScore=63.9387;MLEAC=2;MLEAF=0.333;MQ=59.44;MQ0=0;MQRankSum=2.123;QD=10.09;ReadPosRankSum=-0.162	GT:AD:DP:GQ:MLPSAC:MLPSAF:PL	0/0/0/0/1/1:163,87:250:55:2:0.333:2549,89,0,55,232,2147483647,2147483647											GATK	2012	gi|225458053|ref|XP_002280472.1|	PREDICTED: cytochrome P450 83B1 [Vitis vinifera]	AT4G31500.1	cytochrome P450, family 83, subfamily B, polypeptide 1	Encodes an oxime-metabolizing enzyme in the biosynthetic pathway of glucosinolates. Is required for phytochrome signal transduction in red light. Mutation confers auxin overproduction.	cytochrome P450, family 83, subfamily B, polypeptide 1 (CYP83B1); FUNCTIONS IN: oxidoreductase activity, acting on paired donors, with incorporation or reduction of molecular oxygen, NADH or NADPH as one donor, and incorporation of one atom of oxygen, oxygen binding; INVOLVED IN: in 9 processes; LOCATED IN: mitochondrion, endoplasmic reticulum, plasma membrane, membrane; EXPRESSED IN: 24 plant st…
Sp1_comp326560_c0_seq2	1338	.	A	G	211.9		AC=1;AF=0.167;AN=6;BaseQRankSum=-0.057;DP=249;Dels=0.00;FS=0.956;HaplotypeScore=14.2962;MLEAC=1;MLEAF=0.167;MQ=59.34;MQ0=0;MQRankSum=-0.654;QD=0.85;ReadPosRankSum=-0.410	GT:AD:DP:GQ:MLPSAC:MLPSAF:PL	0/0/0/0/0/1:230,17:249:99:1:0.167:238,0,165,2147483647,2147483647,2147483647,2147483647											GATK	2012	gi|225458053|ref|XP_002280472.1|	PREDICTED: cytochrome P450 83B1 [Vitis vinifera]	AT4G31500.1	cytochrome P450, family 83, subfamily B, polypeptide 1	Encodes an oxime-metabolizing enzyme in the biosynthetic pathway of glucosinolates. Is required for phytochrome signal transduction in red light. Mutation confers auxin overproduction.	cytochrome P450, family 83, subfamily B, polypeptide 1 (CYP83B1); FUNCTIONS IN: oxidoreductase activity, acting on paired donors, with incorporation or reduction of molecular oxygen, NADH or NADPH as one donor, and incorporation of one atom of oxygen, oxygen binding; INVOLVED IN: in 9 processes; LOCATED IN: mitochondrion, endoplasmic reticulum, plasma membrane, membrane; EXPRESSED IN: 24 plant st…
Sp1_comp326560_c0_seq2	1401	.	A	G	2520.9		AC=2;AF=0.333;AN=6;BaseQRankSum=-1.076;DP=250;Dels=0.00;FS=9.915;HaplotypeScore=18.6083;MLEAC=2;MLEAF=0.333;MQ=59.18;MQ0=0;MQRankSum=1.028;QD=10.08;ReadPosRankSum=-0.066	GT:AD:DP:GQ:MLPSAC:MLPSAF:PL	0/0/0/0/1/1:166,84:250:61:2:0.333:2547,83,0,61,2147483647,2147483647,2147483647											GATK	2012	gi|225458053|ref|XP_002280472.1|	PREDICTED: cytochrome P450 83B1 [Vitis vinifera]	AT4G31500.1	cytochrome P450, family 83, subfamily B, polypeptide 1	Encodes an oxime-metabolizing enzyme in the biosynthetic pathway of glucosinolates. Is required for phytochrome signal transduction in red light. Mutation confers auxin overproduction.	cytochrome P450, family 83, subfamily B, polypeptide 1 (CYP83B1); FUNCTIONS IN: oxidoreductase activity, acting on paired donors, with incorporation or reduction of molecular oxygen, NADH or NADPH as one donor, and incorporation of one atom of oxygen, oxygen binding; INVOLVED IN: in 9 processes; LOCATED IN: mitochondrion, endoplasmic reticulum, plasma membrane, membrane; EXPRESSED IN: 24 plant st…
Sp1_comp326560_c0_seq2	1437	.	A	C	642.9		AC=1;AF=0.167;AN=6;BaseQRankSum=-1.446;DP=248;Dels=0.00;FS=2.608;HaplotypeScore=57.6114;MLEAC=1;MLEAF=0.167;MQ=59.69;MQ0=0;MQRankSum=0.498;QD=2.59;ReadPosRankSum=-0.679	GT:AD:DP:GQ:MLPSAC:MLPSAF:PL	0/0/0/0/0/1:219,28:248:99:1:0.167:669,0,129,2147483647,2147483647,2147483647,2147483647											GATK	2012	gi|225458053|ref|XP_002280472.1|	PREDICTED: cytochrome P450 83B1 [Vitis vinifera]	AT4G31500.1	cytochrome P450, family 83, subfamily B, polypeptide 1	Encodes an oxime-metabolizing enzyme in the biosynthetic pathway of glucosinolates. Is required for phytochrome signal transduction in red light. Mutation confers auxin overproduction.	cytochrome P450, family 83, subfamily B, polypeptide 1 (CYP83B1); FUNCTIONS IN: oxidoreductase activity, acting on paired donors, with incorporation or reduction of molecular oxygen, NADH or NADPH as one donor, and incorporation of one atom of oxygen, oxygen binding; INVOLVED IN: in 9 processes; LOCATED IN: mitochondrion, endoplasmic reticulum, plasma membrane, membrane; EXPRESSED IN: 24 plant st…
Sp1_comp326560_c0_seq2	1500	.	G	A	78.9		AC=1;AF=0.167;AN=6;BaseQRankSum=1.977;DP=250;Dels=0.00;FS=18.224;HaplotypeScore=28.7060;MLEAC=1;MLEAF=0.167;MQ=59.24;MQ0=0;MQRankSum=-1.507;QD=0.32;ReadPosRankSum=0.686	GT:AD:DP:GQ:MLPSAC:MLPSAF:PL	0/0/0/0/0/1:233,16:249:99:1:0.167:105,0,191,2147483647,2147483647,2147483647,2147483647											GATK	2012	gi|225458053|ref|XP_002280472.1|	PREDICTED: cytochrome P450 83B1 [Vitis vinifera]	AT4G31500.1	cytochrome P450, family 83, subfamily B, polypeptide 1	Encodes an oxime-metabolizing enzyme in the biosynthetic pathway of glucosinolates. Is required for phytochrome signal transduction in red light. Mutation confers auxin overproduction.	cytochrome P450, family 83, subfamily B, polypeptide 1 (CYP83B1); FUNCTIONS IN: oxidoreductase activity, acting on paired donors, with incorporation or reduction of molecular oxygen, NADH or NADPH as one donor, and incorporation of one atom of oxygen, oxygen binding; INVOLVED IN: in 9 processes; LOCATED IN: mitochondrion, endoplasmic reticulum, plasma membrane, membrane; EXPRESSED IN: 24 plant st…
Sp1_comp326560_c0_seq2	1503	.	G	A	41.9	LowQual;	AC=1;AF=0.167;AN=6;BaseQRankSum=3.789;DP=250;Dels=0.00;FS=17.221;HaplotypeScore=32.8994;MLEAC=1;MLEAF=0.167;MQ=59.24;MQ0=0;MQRankSum=-1.168;QD=0.17;ReadPosRankSum=1.767	GT:AD:DP:GQ:MLPSAC:MLPSAF:PL	0/0/0/0/0/1:237,13:250:68:1:0.167:68,0,197,2147483647,2147483647,2147483647,2147483647											GATK	2012	gi|225458053|ref|XP_002280472.1|	PREDICTED: cytochrome P450 83B1 [Vitis vinifera]	AT4G31500.1	cytochrome P450, family 83, subfamily B, polypeptide 1	Encodes an oxime-metabolizing enzyme in the biosynthetic pathway of glucosinolates. Is required for phytochrome signal transduction in red light. Mutation confers auxin overproduction.	cytochrome P450, family 83, subfamily B, polypeptide 1 (CYP83B1); FUNCTIONS IN: oxidoreductase activity, acting on paired donors, with incorporation or reduction of molecular oxygen, NADH or NADPH as one donor, and incorporation of one atom of oxygen, oxygen binding; INVOLVED IN: in 9 processes; LOCATED IN: mitochondrion, endoplasmic reticulum, plasma membrane, membrane; EXPRESSED IN: 24 plant st…
Sp1_comp326560_c0_seq2	1510	.	G	A	40.9	LowQual;	AC=1;AF=0.167;AN=6;BaseQRankSum=2.057;DP=250;Dels=0.00;FS=8.849;HaplotypeScore=28.9002;MLEAC=1;MLEAF=0.167;MQ=59.36;MQ0=0;MQRankSum=-0.775;QD=0.16;ReadPosRankSum=0.667	GT:AD:DP:GQ:MLPSAC:MLPSAF:PL	0/0/0/0/0/1:239,11:250:67:1:0.167:67,0,196,2147483647,2147483647,2147483647,2147483647											GATK	2012	gi|225458053|ref|XP_002280472.1|	PREDICTED: cytochrome P450 83B1 [Vitis vinifera]	AT4G31500.1	cytochrome P450, family 83, subfamily B, polypeptide 1	Encodes an oxime-metabolizing enzyme in the biosynthetic pathway of glucosinolates. Is required for phytochrome signal transduction in red light. Mutation confers auxin overproduction.	cytochrome P450, family 83, subfamily B, polypeptide 1 (CYP83B1); FUNCTIONS IN: oxidoreductase activity, acting on paired donors, with incorporation or reduction of molecular oxygen, NADH or NADPH as one donor, and incorporation of one atom of oxygen, oxygen binding; INVOLVED IN: in 9 processes; LOCATED IN: mitochondrion, endoplasmic reticulum, plasma membrane, membrane; EXPRESSED IN: 24 plant st…
Sp1_comp326560_c0_seq2	1536	.	T	C	2670.91		AC=2;AF=0.333;AN=6;BaseQRankSum=1.010;DP=250;Dels=0.00;FS=0.000;HaplotypeScore=131.4758;MLEAC=2;MLEAF=0.333;MQ=59.45;MQ0=0;MQRankSum=0.143;QD=10.68;ReadPosRankSum=-0.445	GT:AD:DP:GQ:MLPSAC:MLPSAF:PL	0/0/0/0/1/1:157,93:250:30:2:0.333:2697,121,0,30,181,2147483647,2147483647											GATK	2012	gi|225458053|ref|XP_002280472.1|	PREDICTED: cytochrome P450 83B1 [Vitis vinifera]	AT4G31500.1	cytochrome P450, family 83, subfamily B, polypeptide 1	Encodes an oxime-metabolizing enzyme in the biosynthetic pathway of glucosinolates. Is required for phytochrome signal transduction in red light. Mutation confers auxin overproduction.	cytochrome P450, family 83, subfamily B, polypeptide 1 (CYP83B1); FUNCTIONS IN: oxidoreductase activity, acting on paired donors, with incorporation or reduction of molecular oxygen, NADH or NADPH as one donor, and incorporation of one atom of oxygen, oxygen binding; INVOLVED IN: in 9 processes; LOCATED IN: mitochondrion, endoplasmic reticulum, plasma membrane, membrane; EXPRESSED IN: 24 plant st…
Sp1_comp326560_c0_seq2	1539	.	A	C	40.9	LowQual;	AC=1;AF=0.167;AN=6;BaseQRankSum=0.391;DP=250;Dels=0.00;FS=0.000;HaplotypeScore=89.6208;MLEAC=1;MLEAF=0.167;MQ=59.49;MQ0=0;MQRankSum=-0.179;QD=0.16;ReadPosRankSum=-0.015	GT:AD:DP:GQ:MLPSAC:MLPSAF:PL	0/0/0/0/0/1:237,11:250:67:1:0.167:67,0,201,2147483647,2147483647,2147483647,2147483647											GATK	2012	gi|225458053|ref|XP_002280472.1|	PREDICTED: cytochrome P450 83B1 [Vitis vinifera]	AT4G31500.1	cytochrome P450, family 83, subfamily B, polypeptide 1	Encodes an oxime-metabolizing enzyme in the biosynthetic pathway of glucosinolates. Is required for phytochrome signal transduction in red light. Mutation confers auxin overproduction.	cytochrome P450, family 83, subfamily B, polypeptide 1 (CYP83B1); FUNCTIONS IN: oxidoreductase activity, acting on paired donors, with incorporation or reduction of molecular oxygen, NADH or NADPH as one donor, and incorporation of one atom of oxygen, oxygen binding; INVOLVED IN: in 9 processes; LOCATED IN: mitochondrion, endoplasmic reticulum, plasma membrane, membrane; EXPRESSED IN: 24 plant st…
Sp1_comp326560_c0_seq2	1565	.	C	T	76.9		AC=1;AF=0.167;AN=6;BaseQRankSum=0.425;DP=250;Dels=0.00;FS=1.339;HaplotypeScore=17.7298;MLEAC=1;MLEAF=0.167;MQ=59.37;MQ0=0;MQRankSum=-1.123;QD=0.31;ReadPosRankSum=-1.082	GT:AD:DP:GQ:MLPSAC:MLPSAF:PL	0/0/0/0/0/1:241,8:250:99:1:0.167:103,0,198,2147483647,2147483647,2147483647,2147483647											GATK	2012	gi|225458053|ref|XP_002280472.1|	PREDICTED: cytochrome P450 83B1 [Vitis vinifera]	AT4G31500.1	cytochrome P450, family 83, subfamily B, polypeptide 1	Encodes an oxime-metabolizing enzyme in the biosynthetic pathway of glucosinolates. Is required for phytochrome signal transduction in red light. Mutation confers auxin overproduction.	cytochrome P450, family 83, subfamily B, polypeptide 1 (CYP83B1); FUNCTIONS IN: oxidoreductase activity, acting on paired donors, with incorporation or reduction of molecular oxygen, NADH or NADPH as one donor, and incorporation of one atom of oxygen, oxygen binding; INVOLVED IN: in 9 processes; LOCATED IN: mitochondrion, endoplasmic reticulum, plasma membrane, membrane; EXPRESSED IN: 24 plant st…
Sp1_comp326560_c0_seq2	1572	.	T	C	58.9		AC=1;AF=0.167;AN=6;BaseQRankSum=0.477;DP=250;Dels=0.00;FS=2.753;HaplotypeScore=19.4510;MLEAC=1;MLEAF=0.167;MQ=59.24;MQ0=0;MQRankSum=-2.781;QD=0.24;ReadPosRankSum=0.217	GT:AD:DP:GQ:MLPSAC:MLPSAF:PL	0/0/0/0/0/1:240,10:250:85:1:0.167:85,0,201,2147483647,2147483647,2147483647,2147483647											GATK	2012	gi|225458053|ref|XP_002280472.1|	PREDICTED: cytochrome P450 83B1 [Vitis vinifera]	AT4G31500.1	cytochrome P450, family 83, subfamily B, polypeptide 1	Encodes an oxime-metabolizing enzyme in the biosynthetic pathway of glucosinolates. Is required for phytochrome signal transduction in red light. Mutation confers auxin overproduction.	cytochrome P450, family 83, subfamily B, polypeptide 1 (CYP83B1); FUNCTIONS IN: oxidoreductase activity, acting on paired donors, with incorporation or reduction of molecular oxygen, NADH or NADPH as one donor, and incorporation of one atom of oxygen, oxygen binding; INVOLVED IN: in 9 processes; LOCATED IN: mitochondrion, endoplasmic reticulum, plasma membrane, membrane; EXPRESSED IN: 24 plant st…
Sp1_comp326560_c0_seq2	1638	.	A	G	460.9		AC=1;AF=0.167;AN=6;BaseQRankSum=0.458;DP=238;Dels=0.00;FS=4.527;HaplotypeScore=13.5720;MLEAC=1;MLEAF=0.167;MQ=59.48;MQ0=0;MQRankSum=0.643;QD=1.94;ReadPosRankSum=0.554	GT:AD:DP:GQ:MLPSAC:MLPSAF:PL	0/0/0/0/0/1:212,25:238:99:1:0.167:487,0,140,2147483647,2147483647,2147483647,2147483647											GATK	2012	gi|225458053|ref|XP_002280472.1|	PREDICTED: cytochrome P450 83B1 [Vitis vinifera]	AT4G31500.1	cytochrome P450, family 83, subfamily B, polypeptide 1	Encodes an oxime-metabolizing enzyme in the biosynthetic pathway of glucosinolates. Is required for phytochrome signal transduction in red light. Mutation confers auxin overproduction.	cytochrome P450, family 83, subfamily B, polypeptide 1 (CYP83B1); FUNCTIONS IN: oxidoreductase activity, acting on paired donors, with incorporation or reduction of molecular oxygen, NADH or NADPH as one donor, and incorporation of one atom of oxygen, oxygen binding; INVOLVED IN: in 9 processes; LOCATED IN: mitochondrion, endoplasmic reticulum, plasma membrane, membrane; EXPRESSED IN: 24 plant st…
Sp1_comp326560_c0_seq2	1677	.	T	G	3520.9		AC=3;AF=0.500;AN=6;BaseQRankSum=2.718;DP=250;Dels=0.00;FS=0.000;HaplotypeScore=79.7108;MLEAC=3;MLEAF=0.500;MQ=59.52;MQ0=0;MQRankSum=1.586;QD=14.08;ReadPosRankSum=-0.838	GT:AD:DP:GQ:MLPSAC:MLPSAF:PL	0/0/0/1/1/1:136,114:250:45:3:0.500:3547,255,45,0,69,2147483647,2147483647											GATK	2012	gi|225458053|ref|XP_002280472.1|	PREDICTED: cytochrome P450 83B1 [Vitis vinifera]	AT4G31500.1	cytochrome P450, family 83, subfamily B, polypeptide 1	Encodes an oxime-metabolizing enzyme in the biosynthetic pathway of glucosinolates. Is required for phytochrome signal transduction in red light. Mutation confers auxin overproduction.	cytochrome P450, family 83, subfamily B, polypeptide 1 (CYP83B1); FUNCTIONS IN: oxidoreductase activity, acting on paired donors, with incorporation or reduction of molecular oxygen, NADH or NADPH as one donor, and incorporation of one atom of oxygen, oxygen binding; INVOLVED IN: in 9 processes; LOCATED IN: mitochondrion, endoplasmic reticulum, plasma membrane, membrane; EXPRESSED IN: 24 plant st…
Sp1_comp326560_c0_seq2	1683	.	T	C	175.9		AC=1;AF=0.167;AN=6;BaseQRankSum=2.274;DP=245;Dels=0.00;FS=0.924;HaplotypeScore=71.8611;MLEAC=1;MLEAF=0.167;MQ=59.75;MQ0=0;MQRankSum=-0.498;QD=0.72;ReadPosRankSum=0.488	GT:AD:DP:GQ:MLPSAC:MLPSAF:PL	0/0/0/0/0/1:225,19:245:99:1:0.167:202,0,174,2147483647,2147483647,2147483647,2147483647											GATK	2012	gi|225458053|ref|XP_002280472.1|	PREDICTED: cytochrome P450 83B1 [Vitis vinifera]	AT4G31500.1	cytochrome P450, family 83, subfamily B, polypeptide 1	Encodes an oxime-metabolizing enzyme in the biosynthetic pathway of glucosinolates. Is required for phytochrome signal transduction in red light. Mutation confers auxin overproduction.	cytochrome P450, family 83, subfamily B, polypeptide 1 (CYP83B1); FUNCTIONS IN: oxidoreductase activity, acting on paired donors, with incorporation or reduction of molecular oxygen, NADH or NADPH as one donor, and incorporation of one atom of oxygen, oxygen binding; INVOLVED IN: in 9 processes; LOCATED IN: mitochondrion, endoplasmic reticulum, plasma membrane, membrane; EXPRESSED IN: 24 plant st…
Sp1_comp326560_c0_seq2	1686	.	C	A	2602.9		AC=2;AF=0.333;AN=6;BaseQRankSum=0.258;DP=250;Dels=0.00;FS=0.000;HaplotypeScore=76.7186;MLEAC=2;MLEAF=0.333;MQ=59.75;MQ0=0;MQRankSum=0.536;QD=10.41;ReadPosRankSum=-0.324	GT:AD:DP:GQ:MLPSAC:MLPSAF:PL	0/0/0/0/1/1:159,83:250:48:2:0.333:2629,91,0,48,211,2147483647,2147483647											GATK	2012	gi|225458053|ref|XP_002280472.1|	PREDICTED: cytochrome P450 83B1 [Vitis vinifera]	AT4G31500.1	cytochrome P450, family 83, subfamily B, polypeptide 1	Encodes an oxime-metabolizing enzyme in the biosynthetic pathway of glucosinolates. Is required for phytochrome signal transduction in red light. Mutation confers auxin overproduction.	cytochrome P450, family 83, subfamily B, polypeptide 1 (CYP83B1); FUNCTIONS IN: oxidoreductase activity, acting on paired donors, with incorporation or reduction of molecular oxygen, NADH or NADPH as one donor, and incorporation of one atom of oxygen, oxygen binding; INVOLVED IN: in 9 processes; LOCATED IN: mitochondrion, endoplasmic reticulum, plasma membrane, membrane; EXPRESSED IN: 24 plant st…
Sp1_comp326560_c0_seq2	1743	.	A	G	2854.36		AC=2;AF=0.333;AN=6;BaseQRankSum=-2.009;DP=247;Dels=0.00;FS=2.233;HaplotypeScore=20.5968;MLEAC=2;MLEAF=0.333;MQ=59.83;MQ0=0;MQRankSum=-0.206;QD=11.56;ReadPosRankSum=2.620	GT:AD:DP:GQ:MLPSAC:MLPSAF:PL	0/0/0/0/1/1:146,100:246:4:2:0.333:2879,147,0,4,121,2147483647,2147483647											GATK	2012	gi|225458053|ref|XP_002280472.1|	PREDICTED: cytochrome P450 83B1 [Vitis vinifera]	AT4G31500.1	cytochrome P450, family 83, subfamily B, polypeptide 1	Encodes an oxime-metabolizing enzyme in the biosynthetic pathway of glucosinolates. Is required for phytochrome signal transduction in red light. Mutation confers auxin overproduction.	cytochrome P450, family 83, subfamily B, polypeptide 1 (CYP83B1); FUNCTIONS IN: oxidoreductase activity, acting on paired donors, with incorporation or reduction of molecular oxygen, NADH or NADPH as one donor, and incorporation of one atom of oxygen, oxygen binding; INVOLVED IN: in 9 processes; LOCATED IN: mitochondrion, endoplasmic reticulum, plasma membrane, membrane; EXPRESSED IN: 24 plant st…
Sp1_comp326560_c0_seq2	1757	.	T	G	880.9		AC=1;AF=0.167;AN=6;BaseQRankSum=1.621;DP=249;Dels=0.00;FS=6.199;HaplotypeScore=33.8187;MLEAC=1;MLEAF=0.167;MQ=59.72;MQ0=0;MQRankSum=-1.059;QD=3.54;ReadPosRankSum=-0.052	GT:AD:DP:GQ:MLPSAC:MLPSAF:PL	0/0/0/0/0/1:217,32:249:99:1:0.167:907,0,100,2147483647,2147483647,2147483647,2147483647											GATK	2012	gi|225458053|ref|XP_002280472.1|	PREDICTED: cytochrome P450 83B1 [Vitis vinifera]	AT4G31500.1	cytochrome P450, family 83, subfamily B, polypeptide 1	Encodes an oxime-metabolizing enzyme in the biosynthetic pathway of glucosinolates. Is required for phytochrome signal transduction in red light. Mutation confers auxin overproduction.	cytochrome P450, family 83, subfamily B, polypeptide 1 (CYP83B1); FUNCTIONS IN: oxidoreductase activity, acting on paired donors, with incorporation or reduction of molecular oxygen, NADH or NADPH as one donor, and incorporation of one atom of oxygen, oxygen binding; INVOLVED IN: in 9 processes; LOCATED IN: mitochondrion, endoplasmic reticulum, plasma membrane, membrane; EXPRESSED IN: 24 plant st…
Sp1_comp326560_c0_seq2	1794	.	G	T	644.9	PASS	AC=1;AF=0.167;AN=6;BaseQRankSum=0.433;DP=234;Dels=0.00;FS=7.190;HaplotypeScore=7.6985;MLEAC=1;MLEAF=0.167;MQ=59.88;MQ0=0;MQRankSum=0.772;QD=2.76;ReadPosRankSum=-0.400	GT:AD:DP:GQ:MLPSAC:MLPSAF:PL	0/0/0/0/0/1:206,27:234:99:1:0.167:671,0,120,2147483647,2147483647,2147483647,2147483647											GATK	2012	gi|225458053|ref|XP_002280472.1|	PREDICTED: cytochrome P450 83B1 [Vitis vinifera]	AT4G31500.1	cytochrome P450, family 83, subfamily B, polypeptide 1	Encodes an oxime-metabolizing enzyme in the biosynthetic pathway of glucosinolates. Is required for phytochrome signal transduction in red light. Mutation confers auxin overproduction.	cytochrome P450, family 83, subfamily B, polypeptide 1 (CYP83B1); FUNCTIONS IN: oxidoreductase activity, acting on paired donors, with incorporation or reduction of molecular oxygen, NADH or NADPH as one donor, and incorporation of one atom of oxygen, oxygen binding; INVOLVED IN: in 9 processes; LOCATED IN: mitochondrion, endoplasmic reticulum, plasma membrane, membrane; EXPRESSED IN: 24 plant st…
Sp1_comp326560_c0_seq2	1805	.	T	C	2179.9		AC=2;AF=0.333;AN=6;BaseQRankSum=1.912;DP=202;Dels=0.00;FS=0.000;HaplotypeScore=58.1013;MLEAC=2;MLEAF=0.333;MQ=59.86;MQ0=0;MQRankSum=-0.969;QD=10.79;ReadPosRankSum=-1.303	GT:AD:DP:GQ:MLPSAC:MLPSAF:PL	0/0/0/0/1/1:127,75:202:35:2:0.333:2206,79,0,35,166,2147483647,2147483647											GATK	2012	gi|225458053|ref|XP_002280472.1|	PREDICTED: cytochrome P450 83B1 [Vitis vinifera]	AT4G31500.1	cytochrome P450, family 83, subfamily B, polypeptide 1	Encodes an oxime-metabolizing enzyme in the biosynthetic pathway of glucosinolates. Is required for phytochrome signal transduction in red light. Mutation confers auxin overproduction.	cytochrome P450, family 83, subfamily B, polypeptide 1 (CYP83B1); FUNCTIONS IN: oxidoreductase activity, acting on paired donors, with incorporation or reduction of molecular oxygen, NADH or NADPH as one donor, and incorporation of one atom of oxygen, oxygen binding; INVOLVED IN: in 9 processes; LOCATED IN: mitochondrion, endoplasmic reticulum, plasma membrane, membrane; EXPRESSED IN: 24 plant st…
Sp1_comp326560_c0_seq2	181	.	C	A	1006.92		AC=2;AF=0.333;AN=6;BaseQRankSum=1.270;DP=103;Dels=0.00;FS=2.405;HaplotypeScore=26.2067;MLEAC=2;MLEAF=0.333;MQ=59.64;MQ0=1;MQRankSum=-0.549;QD=9.78;ReadPosRankSum=-0.585	GT:AD:DP:GQ:MLPSAC:MLPSAF:PL	0/0/0/0/1/1:72,31:103:26:2:0.333:1033,29,0,26,99,2147483647,2147483647											GATK	2012	gi|225458053|ref|XP_002280472.1|	PREDICTED: cytochrome P450 83B1 [Vitis vinifera]	AT4G31500.1	cytochrome P450, family 83, subfamily B, polypeptide 1	Encodes an oxime-metabolizing enzyme in the biosynthetic pathway of glucosinolates. Is required for phytochrome signal transduction in red light. Mutation confers auxin overproduction.	cytochrome P450, family 83, subfamily B, polypeptide 1 (CYP83B1); FUNCTIONS IN: oxidoreductase activity, acting on paired donors, with incorporation or reduction of molecular oxygen, NADH or NADPH as one donor, and incorporation of one atom of oxygen, oxygen binding; INVOLVED IN: in 9 processes; LOCATED IN: mitochondrion, endoplasmic reticulum, plasma membrane, membrane; EXPRESSED IN: 24 plant st…
Sp1_comp326560_c0_seq2	1850	.	A	T	703.69	PASS	AC=3;AF=0.500;AN=6;BaseQRankSum=1.133;DP=56;Dels=0.00;FS=1.399;HaplotypeScore=9.7869;MLEAC=3;MLEAF=0.500;MQ=60.00;MQ0=0;MQRankSum=0.866;QD=12.57;ReadPosRankSum=0.483	GT:AD:DP:GQ:MLPSAC:MLPSAF:PL	0/0/0/1/1/1:33,23:56:3:3:0.500:728,40,3,0,21,82,2147483647											GATK	2012	gi|225458053|ref|XP_002280472.1|	PREDICTED: cytochrome P450 83B1 [Vitis vinifera]	AT4G31500.1	cytochrome P450, family 83, subfamily B, polypeptide 1	Encodes an oxime-metabolizing enzyme in the biosynthetic pathway of glucosinolates. Is required for phytochrome signal transduction in red light. Mutation confers auxin overproduction.	cytochrome P450, family 83, subfamily B, polypeptide 1 (CYP83B1); FUNCTIONS IN: oxidoreductase activity, acting on paired donors, with incorporation or reduction of molecular oxygen, NADH or NADPH as one donor, and incorporation of one atom of oxygen, oxygen binding; INVOLVED IN: in 9 processes; LOCATED IN: mitochondrion, endoplasmic reticulum, plasma membrane, membrane; EXPRESSED IN: 24 plant st…
Sp1_comp326560_c0_seq2	342	.	T	C	2606.9	PASS	AC=2;AF=0.333;AN=6;BaseQRankSum=0.372;DP=250;Dels=0.00;FS=5.651;HaplotypeScore=8.6648;MLEAC=2;MLEAF=0.333;MQ=59.88;MQ0=1;MQRankSum=0.473;QD=10.43;ReadPosRankSum=-2.564	GT:AD:DP:GQ:MLPSAC:MLPSAF:PL	0/0/0/0/1/1:151,99:250:43:2:0.333:2633,96,0,43,202,2147483647,2147483647											GATK	2012	gi|225458053|ref|XP_002280472.1|	PREDICTED: cytochrome P450 83B1 [Vitis vinifera]	AT4G31500.1	cytochrome P450, family 83, subfamily B, polypeptide 1	Encodes an oxime-metabolizing enzyme in the biosynthetic pathway of glucosinolates. Is required for phytochrome signal transduction in red light. Mutation confers auxin overproduction.	cytochrome P450, family 83, subfamily B, polypeptide 1 (CYP83B1); FUNCTIONS IN: oxidoreductase activity, acting on paired donors, with incorporation or reduction of molecular oxygen, NADH or NADPH as one donor, and incorporation of one atom of oxygen, oxygen binding; INVOLVED IN: in 9 processes; LOCATED IN: mitochondrion, endoplasmic reticulum, plasma membrane, membrane; EXPRESSED IN: 24 plant st…
Sp1_comp326560_c0_seq2	366	.	G	A	373.9		AC=1;AF=0.167;AN=6;BaseQRankSum=-0.845;DP=250;Dels=0.00;FS=8.436;HaplotypeScore=8.4646;MLEAC=1;MLEAF=0.167;MQ=59.29;MQ0=1;MQRankSum=-0.827;QD=1.50;ReadPosRankSum=1.427	GT:AD:DP:GQ:MLPSAC:MLPSAF:PL	0/0/0/0/0/1:232,18:250:99:1:0.167:400,0,161,2147483647,2147483647,2147483647,2147483647											GATK	2012	gi|225458053|ref|XP_002280472.1|	PREDICTED: cytochrome P450 83B1 [Vitis vinifera]	AT4G31500.1	cytochrome P450, family 83, subfamily B, polypeptide 1	Encodes an oxime-metabolizing enzyme in the biosynthetic pathway of glucosinolates. Is required for phytochrome signal transduction in red light. Mutation confers auxin overproduction.	cytochrome P450, family 83, subfamily B, polypeptide 1 (CYP83B1); FUNCTIONS IN: oxidoreductase activity, acting on paired donors, with incorporation or reduction of molecular oxygen, NADH or NADPH as one donor, and incorporation of one atom of oxygen, oxygen binding; INVOLVED IN: in 9 processes; LOCATED IN: mitochondrion, endoplasmic reticulum, plasma membrane, membrane; EXPRESSED IN: 24 plant st…
Sp1_comp326560_c0_seq2	420	.	A	G	797.9	PASS	AC=1;AF=0.167;AN=6;BaseQRankSum=0.143;DP=250;Dels=0.00;FS=2.507;HaplotypeScore=2.7324;MLEAC=1;MLEAF=0.167;MQ=59.74;MQ0=1;MQRankSum=-1.373;QD=3.19;ReadPosRankSum=-1.022	GT:AD:DP:GQ:MLPSAC:MLPSAF:PL	0/0/0/0/0/1:216,33:250:99:1:0.167:824,0,117,2147483647,2147483647,2147483647,2147483647											GATK	2012	gi|225458053|ref|XP_002280472.1|	PREDICTED: cytochrome P450 83B1 [Vitis vinifera]	AT4G31500.1	cytochrome P450, family 83, subfamily B, polypeptide 1	Encodes an oxime-metabolizing enzyme in the biosynthetic pathway of glucosinolates. Is required for phytochrome signal transduction in red light. Mutation confers auxin overproduction.	cytochrome P450, family 83, subfamily B, polypeptide 1 (CYP83B1); FUNCTIONS IN: oxidoreductase activity, acting on paired donors, with incorporation or reduction of molecular oxygen, NADH or NADPH as one donor, and incorporation of one atom of oxygen, oxygen binding; INVOLVED IN: in 9 processes; LOCATED IN: mitochondrion, endoplasmic reticulum, plasma membrane, membrane; EXPRESSED IN: 24 plant st…
Sp1_comp326560_c0_seq2	462	.	G	A	470.9		AC=1;AF=0.167;AN=6;BaseQRankSum=1.193;DP=250;Dels=0.00;FS=0.000;HaplotypeScore=14.5867;MLEAC=1;MLEAF=0.167;MQ=59.81;MQ0=1;MQRankSum=-0.317;QD=1.88;ReadPosRankSum=1.702	GT:AD:DP:GQ:MLPSAC:MLPSAF:PL	0/0/0/0/0/1:227,23:250:99:1:0.167:497,0,154,2147483647,2147483647,2147483647,2147483647											GATK	2012	gi|225458053|ref|XP_002280472.1|	PREDICTED: cytochrome P450 83B1 [Vitis vinifera]	AT4G31500.1	cytochrome P450, family 83, subfamily B, polypeptide 1	Encodes an oxime-metabolizing enzyme in the biosynthetic pathway of glucosinolates. Is required for phytochrome signal transduction in red light. Mutation confers auxin overproduction.	cytochrome P450, family 83, subfamily B, polypeptide 1 (CYP83B1); FUNCTIONS IN: oxidoreductase activity, acting on paired donors, with incorporation or reduction of molecular oxygen, NADH or NADPH as one donor, and incorporation of one atom of oxygen, oxygen binding; INVOLVED IN: in 9 processes; LOCATED IN: mitochondrion, endoplasmic reticulum, plasma membrane, membrane; EXPRESSED IN: 24 plant st…
Sp1_comp326560_c0_seq2	640	.	C	T	6682.9		AC=5;AF=0.833;AN=6;BaseQRankSum=-1.471;DP=249;Dels=0.00;FS=0.000;HaplotypeScore=62.6525;MLEAC=5;MLEAF=0.833;MQ=59.33;MQ0=0;MQRankSum=3.059;QD=26.84;ReadPosRankSum=-2.273	GT:AD:DP:GQ:MLPSAC:MLPSAF:PL	0/1/1/1/1/1:49,200:249:84:5:0.833:6709,1020,524,252,84,0,797											GATK	2012	gi|225458053|ref|XP_002280472.1|	PREDICTED: cytochrome P450 83B1 [Vitis vinifera]	AT4G31500.1	cytochrome P450, family 83, subfamily B, polypeptide 1	Encodes an oxime-metabolizing enzyme in the biosynthetic pathway of glucosinolates. Is required for phytochrome signal transduction in red light. Mutation confers auxin overproduction.	cytochrome P450, family 83, subfamily B, polypeptide 1 (CYP83B1); FUNCTIONS IN: oxidoreductase activity, acting on paired donors, with incorporation or reduction of molecular oxygen, NADH or NADPH as one donor, and incorporation of one atom of oxygen, oxygen binding; INVOLVED IN: in 9 processes; LOCATED IN: mitochondrion, endoplasmic reticulum, plasma membrane, membrane; EXPRESSED IN: 24 plant st…
Sp1_comp326560_c0_seq2	714	.	T	C	1883.9	PASS	AC=2;AF=0.333;AN=6;BaseQRankSum=1.195;DP=250;Dels=0.00;FS=0.000;HaplotypeScore=4.5401;MLEAC=2;MLEAF=0.333;MQ=59.24;MQ0=0;MQRankSum=-1.124;QD=7.54;ReadPosRankSum=1.588	GT:AD:DP:GQ:MLPSAC:MLPSAF:PL	0/0/0/0/1/1:178,72:250:42:2:0.333:1910,42,0,86,2147483647,2147483647,2147483647											GATK	2012	gi|225458053|ref|XP_002280472.1|	PREDICTED: cytochrome P450 83B1 [Vitis vinifera]	AT4G31500.1	cytochrome P450, family 83, subfamily B, polypeptide 1	Encodes an oxime-metabolizing enzyme in the biosynthetic pathway of glucosinolates. Is required for phytochrome signal transduction in red light. Mutation confers auxin overproduction.	cytochrome P450, family 83, subfamily B, polypeptide 1 (CYP83B1); FUNCTIONS IN: oxidoreductase activity, acting on paired donors, with incorporation or reduction of molecular oxygen, NADH or NADPH as one donor, and incorporation of one atom of oxygen, oxygen binding; INVOLVED IN: in 9 processes; LOCATED IN: mitochondrion, endoplasmic reticulum, plasma membrane, membrane; EXPRESSED IN: 24 plant st…
Sp1_comp326560_c0_seq2	823	.	C	A	481.9		AC=1;AF=0.167;AN=6;BaseQRankSum=-0.011;DP=249;Dels=0.00;FS=0.000;HaplotypeScore=16.1119;MLEAC=1;MLEAF=0.167;MQ=59.85;MQ0=0;MQRankSum=0.055;QD=1.94;ReadPosRankSum=-0.749	GT:AD:DP:GQ:MLPSAC:MLPSAF:PL	0/0/0/0/0/1:225,22:249:99:1:0.167:508,0,152,2147483647,2147483647,2147483647,2147483647											GATK	2012	gi|225458053|ref|XP_002280472.1|	PREDICTED: cytochrome P450 83B1 [Vitis vinifera]	AT4G31500.1	cytochrome P450, family 83, subfamily B, polypeptide 1	Encodes an oxime-metabolizing enzyme in the biosynthetic pathway of glucosinolates. Is required for phytochrome signal transduction in red light. Mutation confers auxin overproduction.	cytochrome P450, family 83, subfamily B, polypeptide 1 (CYP83B1); FUNCTIONS IN: oxidoreductase activity, acting on paired donors, with incorporation or reduction of molecular oxygen, NADH or NADPH as one donor, and incorporation of one atom of oxygen, oxygen binding; INVOLVED IN: in 9 processes; LOCATED IN: mitochondrion, endoplasmic reticulum, plasma membrane, membrane; EXPRESSED IN: 24 plant st…
Sp1_comp326560_c0_seq2	912	.	G	A	7815.9	PASS	AC=5;AF=0.833;AN=6;BaseQRankSum=-0.687;DP=248;Dels=0.00;FS=2.838;HaplotypeScore=5.4032;MLEAC=5;MLEAF=0.833;MQ=59.61;MQ0=0;MQRankSum=-1.610;QD=31.52;ReadPosRankSum=0.852	GT:AD:DP:GQ:MLPSAC:MLPSAF:PL	0/1/1/1/1/1:47,201:248:57:5:0.833:7842,1041,505,221,57,0,1380											GATK	2012	gi|225458053|ref|XP_002280472.1|	PREDICTED: cytochrome P450 83B1 [Vitis vinifera]	AT4G31500.1	cytochrome P450, family 83, subfamily B, polypeptide 1	Encodes an oxime-metabolizing enzyme in the biosynthetic pathway of glucosinolates. Is required for phytochrome signal transduction in red light. Mutation confers auxin overproduction.	cytochrome P450, family 83, subfamily B, polypeptide 1 (CYP83B1); FUNCTIONS IN: oxidoreductase activity, acting on paired donors, with incorporation or reduction of molecular oxygen, NADH or NADPH as one donor, and incorporation of one atom of oxygen, oxygen binding; INVOLVED IN: in 9 processes; LOCATED IN: mitochondrion, endoplasmic reticulum, plasma membrane, membrane; EXPRESSED IN: 24 plant st…
Sp1_comp326560_c0_seq2	32	.	T	C	5.46	.	DP=1;AF1=1;AC1=2;DP4=0,0,1,0;MQ=60;FQ=-30	GT:PL:GQ	1/1:34,3,0:3											SAM	2012	gi|225458053|ref|XP_002280472.1|	PREDICTED: cytochrome P450 83B1 [Vitis vinifera]	AT4G31500.1	cytochrome P450, family 83, subfamily B, polypeptide 1	Encodes an oxime-metabolizing enzyme in the biosynthetic pathway of glucosinolates. Is required for phytochrome signal transduction in red light. Mutation confers auxin overproduction.	cytochrome P450, family 83, subfamily B, polypeptide 1 (CYP83B1); FUNCTIONS IN: oxidoreductase activity, acting on paired donors, with incorporation or reduction of molecular oxygen, NADH or NADPH as one donor, and incorporation of one atom of oxygen, oxygen binding; INVOLVED IN: in 9 processes; LOCATED IN: mitochondrion, endoplasmic reticulum, plasma membrane, membrane; EXPRESSED IN: 24 plant st…
Sp1_comp326560_c0_seq2	39	.	C	T	40.8	.	DP=2;VDB=0.0194;AF1=1;AC1=2;DP4=0,0,2,0;MQ=60;FQ=-33	GT:PL:GQ	1/1:72,6,0:10											SAM	2012	gi|225458053|ref|XP_002280472.1|	PREDICTED: cytochrome P450 83B1 [Vitis vinifera]	AT4G31500.1	cytochrome P450, family 83, subfamily B, polypeptide 1	Encodes an oxime-metabolizing enzyme in the biosynthetic pathway of glucosinolates. Is required for phytochrome signal transduction in red light. Mutation confers auxin overproduction.	cytochrome P450, family 83, subfamily B, polypeptide 1 (CYP83B1); FUNCTIONS IN: oxidoreductase activity, acting on paired donors, with incorporation or reduction of molecular oxygen, NADH or NADPH as one donor, and incorporation of one atom of oxygen, oxygen binding; INVOLVED IN: in 9 processes; LOCATED IN: mitochondrion, endoplasmic reticulum, plasma membrane, membrane; EXPRESSED IN: 24 plant st…
Sp1_comp326561_c0_seq1	1000	.	A	G	166	.	DP=260;VDB=0.0380;AF1=0.5;AC1=1;DP4=49,52,43,46;MQ=40;FQ=169;PV4=1,4.9e-31,0.39,0.24	GT:PL:GQ	0/1:196,0,255:99	Sp1_comp326561_c0_seq1	1000	.	A	G	3203.96		AC=3;AF=0.500;AN=6;BaseQRankSum=1.509;DP=248;Dels=0.00;FS=1.027;HaplotypeScore=61.9749;MLEAC=3;MLEAF=0.500;MQ=59.82;MQ0=0;MQRankSum=-2.544;QD=12.92;ReadPosRankSum=-1.758	GT:AD:DP:GQ:MLPSAC:MLPSAF:PL	0/0/0/1/1/1:121,124:248:43:3:0.500:3230,259,55,0,43,231,2147483647	SG	1454	gi|460405071|ref|XP_004248000.1|	PREDICTED: pirin-like protein-like [Solanum lycopersicum]	AT2G43120.1	RmlC-like cupins superfamily protein		RmlC-like cupins superfamily protein; FUNCTIONS IN: calmodulin binding; INVOLVED IN: biological_process unknown; LOCATED IN: plasma membrane; EXPRESSED IN: stem, flower; CONTAINS InterPro DOMAIN/s: Pirin, C-terminal (InterPro:IPR008778), Pirin (InterPro:IPR012093), Cupin, RmlC-type (InterPro:IPR011051), Pirin, N-terminal (InterPro:IPR003829); BEST Arabidopsis thaliana protein match is: pirin (TAI…
Sp1_comp326561_c0_seq1	1030	.	T	C	225	.	DP=237;VDB=0.0380;AF1=0.5;AC1=1;DP4=26,29,79,92;MQ=43;FQ=156;PV4=1,8.1e-15,1,1	GT:PL:GQ	0/1:255,0,183:99	Sp1_comp326561_c0_seq1	1030	.	T	C	5467.97		AC=4;AF=0.667;AN=6;BaseQRankSum=-2.053;DP=238;Dels=0.00;FS=2.438;HaplotypeScore=135.2354;MLEAC=4;MLEAF=0.667;MQ=59.60;MQ0=0;MQRankSum=-1.302;QD=22.97;ReadPosRankSum=2.121	GT:AD:DP:GQ:MLPSAC:MLPSAF:PL	0/0/1/1/1/1:73,164:238:18:4:0.667:5494,668,280,89,0,18,1704	SG	1454	gi|460405071|ref|XP_004248000.1|	PREDICTED: pirin-like protein-like [Solanum lycopersicum]	AT2G43120.1	RmlC-like cupins superfamily protein		RmlC-like cupins superfamily protein; FUNCTIONS IN: calmodulin binding; INVOLVED IN: biological_process unknown; LOCATED IN: plasma membrane; EXPRESSED IN: stem, flower; CONTAINS InterPro DOMAIN/s: Pirin, C-terminal (InterPro:IPR008778), Pirin (InterPro:IPR012093), Cupin, RmlC-type (InterPro:IPR011051), Pirin, N-terminal (InterPro:IPR003829); BEST Arabidopsis thaliana protein match is: pirin (TAI…
Sp1_comp326561_c0_seq1	1048	.	C	T	30	.	DP=231;VDB=0.0392;AF1=0.5;AC1=1;DP4=77,107,17,23;MQ=45;FQ=33;PV4=1,0.37,0.00017,1	GT:PL:GQ	0/1:60,0,255:63	Sp1_comp326561_c0_seq1	1048	.	C	T	1214.9		AC=1;AF=0.167;AN=6;BaseQRankSum=1.578;DP=250;Dels=0.00;FS=0.000;HaplotypeScore=28.6551;MLEAC=1;MLEAF=0.167;MQ=59.45;MQ0=0;MQRankSum=0.150;QD=4.86;ReadPosRankSum=0.565	GT:AD:DP:GQ:MLPSAC:MLPSAF:PL	0/0/0/0/0/1:209,41:250:45:1:0.167:1241,0,45,189,2147483647,2147483647,2147483647	SG	1454	gi|460405071|ref|XP_004248000.1|	PREDICTED: pirin-like protein-like [Solanum lycopersicum]	AT2G43120.1	RmlC-like cupins superfamily protein		RmlC-like cupins superfamily protein; FUNCTIONS IN: calmodulin binding; INVOLVED IN: biological_process unknown; LOCATED IN: plasma membrane; EXPRESSED IN: stem, flower; CONTAINS InterPro DOMAIN/s: Pirin, C-terminal (InterPro:IPR008778), Pirin (InterPro:IPR012093), Cupin, RmlC-type (InterPro:IPR011051), Pirin, N-terminal (InterPro:IPR003829); BEST Arabidopsis thaliana protein match is: pirin (TAI…
Sp1_comp326561_c0_seq1	1141	.	C	T	172	.	DP=218;VDB=0.0322;AF1=0.5;AC1=1;DP4=46,55,52,63;MQ=49;FQ=175;PV4=1,7.9e-96,0.023,1	GT:PL:GQ	0/1:202,0,255:99	Sp1_comp326561_c0_seq1	1141	.	C	T	4254.9	PASS	AC=3;AF=0.500;AN=6;BaseQRankSum=0.471;DP=221;Dels=0.00;FS=1.034;HaplotypeScore=2.7325;MLEAC=3;MLEAF=0.500;MQ=59.89;MQ0=0;MQRankSum=0.663;QD=19.25;ReadPosRankSum=0.955	GT:AD:DP:GQ:MLPSAC:MLPSAF:PL	0/0/0/1/1/1:105,116:221:36:3:0.500:4281,325,76,0,36,234,2147483647	SG	1454	gi|460405071|ref|XP_004248000.1|	PREDICTED: pirin-like protein-like [Solanum lycopersicum]	AT2G43120.1	RmlC-like cupins superfamily protein		RmlC-like cupins superfamily protein; FUNCTIONS IN: calmodulin binding; INVOLVED IN: biological_process unknown; LOCATED IN: plasma membrane; EXPRESSED IN: stem, flower; CONTAINS InterPro DOMAIN/s: Pirin, C-terminal (InterPro:IPR008778), Pirin (InterPro:IPR012093), Cupin, RmlC-type (InterPro:IPR011051), Pirin, N-terminal (InterPro:IPR003829); BEST Arabidopsis thaliana protein match is: pirin (TAI…
Sp1_comp326561_c0_seq1	1383	.	T	C	6.98	.	DP=8;VDB=0.0040;AF1=0.4999;AC1=1;DP4=0,4,0,3;MQ=49;FQ=9.53;PV4=1,0.00031,1,0.46	GT:PL:GQ	0/1:36,0,92:37	Sp1_comp326561_c0_seq1	1383	.	T	C	86.32	PASS	AC=2;AF=0.333;AN=6;BaseQRankSum=2.262;DP=11;Dels=0.00;FS=0.000;HaplotypeScore=1.8316;MLEAC=2;MLEAF=0.333;MQ=60.00;MQ0=0;MQRankSum=0.382;QD=7.85;ReadPosRankSum=-0.715	GT:AD:DP:GQ:MLPSAC:MLPSAF:PL	0/0/0/0/1/1:8,3:11:2:2:0.333:109,2,0,3,12,30,244	SG	1454	gi|460405071|ref|XP_004248000.1|	PREDICTED: pirin-like protein-like [Solanum lycopersicum]	AT2G43120.1	RmlC-like cupins superfamily protein		RmlC-like cupins superfamily protein; FUNCTIONS IN: calmodulin binding; INVOLVED IN: biological_process unknown; LOCATED IN: plasma membrane; EXPRESSED IN: stem, flower; CONTAINS InterPro DOMAIN/s: Pirin, C-terminal (InterPro:IPR008778), Pirin (InterPro:IPR012093), Cupin, RmlC-type (InterPro:IPR011051), Pirin, N-terminal (InterPro:IPR003829); BEST Arabidopsis thaliana protein match is: pirin (TAI…
Sp1_comp326561_c0_seq1	146	.	A	G	122	.	DP=34;VDB=0.0001;AF1=0.5;AC1=1;DP4=16,1,16,0;MQ=42;FQ=125;PV4=1,0.028,0.47,1	GT:PL:GQ	0/1:152,0,191:99	Sp1_comp326561_c0_seq1	146	.	A	G	465.71		AC=3;AF=0.500;AN=6;BaseQRankSum=0.034;DP=34;Dels=0.00;FS=0.000;HaplotypeScore=16.4635;MLEAC=3;MLEAF=0.500;MQ=60.00;MQ0=0;MQRankSum=-0.207;QD=13.70;ReadPosRankSum=1.447	GT:AD:DP:GQ:MLPSAC:MLPSAF:PL	0/0/0/1/1/1:17,17:34:1:3:0.500:489,40,10,0,1,19,348	SG	1454	gi|460405071|ref|XP_004248000.1|	PREDICTED: pirin-like protein-like [Solanum lycopersicum]	AT2G43120.1	RmlC-like cupins superfamily protein		RmlC-like cupins superfamily protein; FUNCTIONS IN: calmodulin binding; INVOLVED IN: biological_process unknown; LOCATED IN: plasma membrane; EXPRESSED IN: stem, flower; CONTAINS InterPro DOMAIN/s: Pirin, C-terminal (InterPro:IPR008778), Pirin (InterPro:IPR012093), Cupin, RmlC-type (InterPro:IPR011051), Pirin, N-terminal (InterPro:IPR003829); BEST Arabidopsis thaliana protein match is: pirin (TAI…
Sp1_comp326561_c0_seq1	237	.	G	T	143	.	DP=120;VDB=0.0393;AF1=0.5;AC1=1;DP4=57,38,15,9;MQ=48;FQ=146;PV4=1,0.29,6.6e-06,0.44	GT:PL:GQ	0/1:173,0,255:99	Sp1_comp326561_c0_seq1	237	.	G	T	735.94		AC=1;AF=0.167;AN=6;BaseQRankSum=0.843;DP=121;Dels=0.00;FS=0.000;HaplotypeScore=66.7733;MLEAC=1;MLEAF=0.167;MQ=60.00;MQ0=0;MQRankSum=0.180;QD=6.08;ReadPosRankSum=-0.502	GT:AD:DP:GQ:MLPSAC:MLPSAF:PL	0/0/0/0/0/1:97,24:121:21:1:0.167:762,0,21,98,2147483647,2147483647,2147483647	SG	1454	gi|460405071|ref|XP_004248000.1|	PREDICTED: pirin-like protein-like [Solanum lycopersicum]	AT2G43120.1	RmlC-like cupins superfamily protein		RmlC-like cupins superfamily protein; FUNCTIONS IN: calmodulin binding; INVOLVED IN: biological_process unknown; LOCATED IN: plasma membrane; EXPRESSED IN: stem, flower; CONTAINS InterPro DOMAIN/s: Pirin, C-terminal (InterPro:IPR008778), Pirin (InterPro:IPR012093), Cupin, RmlC-type (InterPro:IPR011051), Pirin, N-terminal (InterPro:IPR003829); BEST Arabidopsis thaliana protein match is: pirin (TAI…
Sp1_comp326561_c0_seq1	289	.	A	G	162	.	DP=145;VDB=0.0365;AF1=0.5;AC1=1;DP4=41,35,28,36;MQ=49;FQ=165;PV4=0.24,2.3e-45,1,1	GT:PL:GQ	0/1:192,0,255:99	Sp1_comp326561_c0_seq1	289	.	A	G	2274.95	PASS	AC=3;AF=0.500;AN=6;BaseQRankSum=0.291;DP=148;Dels=0.00;FS=6.120;HaplotypeScore=0.0000;MLEAC=3;MLEAF=0.500;MQ=60.00;MQ0=0;MQRankSum=0.640;QD=15.37;ReadPosRankSum=0.656	GT:AD:DP:GQ:MLPSAC:MLPSAF:PL	0/0/0/1/1/1:79,69:148:20:3:0.500:2301,141,20,0,50,211,2147483647	SG	1454	gi|460405071|ref|XP_004248000.1|	PREDICTED: pirin-like protein-like [Solanum lycopersicum]	AT2G43120.1	RmlC-like cupins superfamily protein		RmlC-like cupins superfamily protein; FUNCTIONS IN: calmodulin binding; INVOLVED IN: biological_process unknown; LOCATED IN: plasma membrane; EXPRESSED IN: stem, flower; CONTAINS InterPro DOMAIN/s: Pirin, C-terminal (InterPro:IPR008778), Pirin (InterPro:IPR012093), Cupin, RmlC-type (InterPro:IPR011051), Pirin, N-terminal (InterPro:IPR003829); BEST Arabidopsis thaliana protein match is: pirin (TAI…
Sp1_comp326561_c0_seq1	559	.	A	G	33	.	DP=149;VDB=0.0380;AF1=0.5;AC1=1;DP4=25,21,9,6;MQ=42;FQ=36;PV4=0.77,7.2e-27,1,0.048	GT:PL:GQ	0/1:63,0,255:66	Sp1_comp326561_c0_seq1	559	.	A	G	1772.94		AC=3;AF=0.500;AN=6;BaseQRankSum=-2.273;DP=174;Dels=0.01;FS=4.652;HaplotypeScore=107.2743;MLEAC=3;MLEAF=0.500;MQ=59.69;MQ0=0;MQRankSum=0.170;QD=10.19;ReadPosRankSum=-1.113	GT:AD:DP:GQ:MLPSAC:MLPSAF:PL	0/0/0/1/1/1:65,108:173:21:3:0.500:1799,127,21,0,39,169,2147483647	SG	1454	gi|460405071|ref|XP_004248000.1|	PREDICTED: pirin-like protein-like [Solanum lycopersicum]	AT2G43120.1	RmlC-like cupins superfamily protein		RmlC-like cupins superfamily protein; FUNCTIONS IN: calmodulin binding; INVOLVED IN: biological_process unknown; LOCATED IN: plasma membrane; EXPRESSED IN: stem, flower; CONTAINS InterPro DOMAIN/s: Pirin, C-terminal (InterPro:IPR008778), Pirin (InterPro:IPR012093), Cupin, RmlC-type (InterPro:IPR011051), Pirin, N-terminal (InterPro:IPR003829); BEST Arabidopsis thaliana protein match is: pirin (TAI…
Sp1_comp326561_c0_seq1	721	.	A	G	168	.	DP=223;VDB=0.0380;AF1=0.5;AC1=1;DP4=41,51,54,45;MQ=48;FQ=171;PV4=0.19,1.9e-58,0.35,1	GT:PL:GQ	0/1:198,0,255:99	Sp1_comp326561_c0_seq1	721	.	A	G	4256.88	PASS	AC=3;AF=0.500;AN=6;BaseQRankSum=-0.546;DP=226;Dels=0.00;FS=1.637;HaplotypeScore=0.9999;MLEAC=3;MLEAF=0.500;MQ=59.80;MQ0=0;MQRankSum=-1.083;QD=18.84;ReadPosRankSum=0.298	GT:AD:DP:GQ:MLPSAC:MLPSAF:PL	0/0/0/1/1/1:94,132:226:6:3:0.500:4282,382,102,0,6,159,2147483647	SG	1454	gi|460405071|ref|XP_004248000.1|	PREDICTED: pirin-like protein-like [Solanum lycopersicum]	AT2G43120.1	RmlC-like cupins superfamily protein		RmlC-like cupins superfamily protein; FUNCTIONS IN: calmodulin binding; INVOLVED IN: biological_process unknown; LOCATED IN: plasma membrane; EXPRESSED IN: stem, flower; CONTAINS InterPro DOMAIN/s: Pirin, C-terminal (InterPro:IPR008778), Pirin (InterPro:IPR012093), Cupin, RmlC-type (InterPro:IPR011051), Pirin, N-terminal (InterPro:IPR003829); BEST Arabidopsis thaliana protein match is: pirin (TAI…
Sp1_comp326561_c0_seq1	76	.	T	C	46.8	.	DP=2;VDB=0.0151;AF1=1;AC1=2;DP4=0,0,1,1;MQ=60;FQ=-33	GT:PL:GQ	1/1:78,6,0:10	Sp1_comp326561_c0_seq1	76	.	T	C	60.71	PASS	AC=6;AF=1.00;AN=6;DP=2;Dels=0.00;FS=0.000;HaplotypeScore=0.0000;MLEAC=6;MLEAF=1.00;MQ=60.00;MQ0=0;QD=30.36	GT:AD:DP:GQ:MLPSAC:MLPSAF:PL	1/1/1/1/1/1:0,2:2:2:6:1.00:83,16,10,6,4,2,0	SG	1454	gi|460405071|ref|XP_004248000.1|	PREDICTED: pirin-like protein-like [Solanum lycopersicum]	AT2G43120.1	RmlC-like cupins superfamily protein		RmlC-like cupins superfamily protein; FUNCTIONS IN: calmodulin binding; INVOLVED IN: biological_process unknown; LOCATED IN: plasma membrane; EXPRESSED IN: stem, flower; CONTAINS InterPro DOMAIN/s: Pirin, C-terminal (InterPro:IPR008778), Pirin (InterPro:IPR012093), Cupin, RmlC-type (InterPro:IPR011051), Pirin, N-terminal (InterPro:IPR003829); BEST Arabidopsis thaliana protein match is: pirin (TAI…
Sp1_comp326561_c0_seq1	790	.	T	C	222	.	DP=248;VDB=0.0380;AF1=1;AC1=2;DP4=0,0,130,104;MQ=41;FQ=-282	GT:PL:GQ	1/1:255,255,0:99	Sp1_comp326561_c0_seq1	790	.	T	C	9980.9	PASS	AC=6;AF=1.00;AN=6;DP=250;Dels=0.00;FS=0.000;HaplotypeScore=5.4673;MLEAC=6;MLEAF=1.00;MQ=59.98;MQ0=0;QD=31.84	GT:AD:DP:GQ:MLPSAC:MLPSAF:PL	1/1/1/1/1/1:0,250:250:99:6:1.00:10007,1875,1150,725,424,191,0	SG	1454	gi|460405071|ref|XP_004248000.1|	PREDICTED: pirin-like protein-like [Solanum lycopersicum]	AT2G43120.1	RmlC-like cupins superfamily protein		RmlC-like cupins superfamily protein; FUNCTIONS IN: calmodulin binding; INVOLVED IN: biological_process unknown; LOCATED IN: plasma membrane; EXPRESSED IN: stem, flower; CONTAINS InterPro DOMAIN/s: Pirin, C-terminal (InterPro:IPR008778), Pirin (InterPro:IPR012093), Cupin, RmlC-type (InterPro:IPR011051), Pirin, N-terminal (InterPro:IPR003829); BEST Arabidopsis thaliana protein match is: pirin (TAI…
Sp1_comp326561_c0_seq1	814	.	C	T	101	.	DP=243;VDB=0.0365;AF1=0.5;AC1=1;DP4=18,22,59,57;MQ=39;FQ=104;PV4=0.58,1.1e-52,5.2e-27,1	GT:PL:GQ	0/1:131,0,222:99	Sp1_comp326561_c0_seq1	814	.	C	T	6925.9	PASS	AC=5;AF=0.833;AN=6;BaseQRankSum=1.175;DP=247;Dels=0.00;FS=2.152;HaplotypeScore=4.2323;MLEAC=5;MLEAF=0.833;MQ=59.98;MQ0=0;MQRankSum=0.499;QD=28.04;ReadPosRankSum=0.250	GT:AD:DP:GQ:MLPSAC:MLPSAF:PL	0/1/1/1/1/1:41,206:247:55:5:0.833:6952,985,479,211,55,0,1173	SG	1454	gi|460405071|ref|XP_004248000.1|	PREDICTED: pirin-like protein-like [Solanum lycopersicum]	AT2G43120.1	RmlC-like cupins superfamily protein		RmlC-like cupins superfamily protein; FUNCTIONS IN: calmodulin binding; INVOLVED IN: biological_process unknown; LOCATED IN: plasma membrane; EXPRESSED IN: stem, flower; CONTAINS InterPro DOMAIN/s: Pirin, C-terminal (InterPro:IPR008778), Pirin (InterPro:IPR012093), Cupin, RmlC-type (InterPro:IPR011051), Pirin, N-terminal (InterPro:IPR003829); BEST Arabidopsis thaliana protein match is: pirin (TAI…
Sp1_comp326561_c0_seq1	818	.	T	C	171	.	DP=240;VDB=0.0365;AF1=0.5;AC1=1;DP4=18,18,97,87;MQ=38;FQ=14.2;PV4=0.86,0.31,9.6e-28,1	GT:PL:GQ	0/1:201,0,41:44	Sp1_comp326561_c0_seq1	818	.	T	C	7394.9		AC=5;AF=0.833;AN=6;BaseQRankSum=0.006;DP=249;Dels=0.00;FS=0.653;HaplotypeScore=87.9439;MLEAC=5;MLEAF=0.833;MQ=59.98;MQ0=0;MQRankSum=1.251;QD=29.70;ReadPosRankSum=-0.686	GT:AD:DP:GQ:MLPSAC:MLPSAF:PL	0/1/1/1/1/1:39,209:249:87:5:0.833:7421,1138,577,272,87,0,996	SG	1454	gi|460405071|ref|XP_004248000.1|	PREDICTED: pirin-like protein-like [Solanum lycopersicum]	AT2G43120.1	RmlC-like cupins superfamily protein		RmlC-like cupins superfamily protein; FUNCTIONS IN: calmodulin binding; INVOLVED IN: biological_process unknown; LOCATED IN: plasma membrane; EXPRESSED IN: stem, flower; CONTAINS InterPro DOMAIN/s: Pirin, C-terminal (InterPro:IPR008778), Pirin (InterPro:IPR012093), Cupin, RmlC-type (InterPro:IPR011051), Pirin, N-terminal (InterPro:IPR003829); BEST Arabidopsis thaliana protein match is: pirin (TAI…
Sp1_comp326561_c0_seq1	828	.	G	C	184	.	DP=234;VDB=0.0380;AF1=0.5;AC1=1;DP4=50,42,66,59;MQ=38;FQ=187;PV4=0.89,5.3e-68,5.5e-13,1	GT:PL:GQ	0/1:214,0,255:99	Sp1_comp326561_c0_seq1	828	.	G	C	4713.69		AC=3;AF=0.500;AN=6;BaseQRankSum=-0.997;DP=247;Dels=0.00;FS=2.853;HaplotypeScore=50.7198;MLEAC=3;MLEAF=0.500;MQ=59.87;MQ0=0;MQRankSum=-0.040;QD=19.08;ReadPosRankSum=-1.012	GT:AD:DP:GQ:MLPSAC:MLPSAF:PL	0/0/0/1/1/1:103,144:247:7:3:0.500:4739,419,112,0,7,175,2147483647	SG	1454	gi|460405071|ref|XP_004248000.1|	PREDICTED: pirin-like protein-like [Solanum lycopersicum]	AT2G43120.1	RmlC-like cupins superfamily protein		RmlC-like cupins superfamily protein; FUNCTIONS IN: calmodulin binding; INVOLVED IN: biological_process unknown; LOCATED IN: plasma membrane; EXPRESSED IN: stem, flower; CONTAINS InterPro DOMAIN/s: Pirin, C-terminal (InterPro:IPR008778), Pirin (InterPro:IPR012093), Cupin, RmlC-type (InterPro:IPR011051), Pirin, N-terminal (InterPro:IPR003829); BEST Arabidopsis thaliana protein match is: pirin (TAI…
Sp1_comp326561_c0_seq1	871	.	G	A	222	.	DP=186;VDB=0.0365;AF1=1;AC1=2;DP4=0,0,68,50;MQ=37;FQ=-282	GT:PL:GQ	1/1:255,255,0:99	Sp1_comp326561_c0_seq1	871	.	G	A	7476.9	PASS	AC=6;AF=1.00;AN=6;DP=213;Dels=0.00;FS=0.000;HaplotypeScore=8.7375;MLEAC=6;MLEAF=1.00;MQ=59.87;MQ0=0;QD=25.50	GT:AD:DP:GQ:MLPSAC:MLPSAF:PL	1/1/1/1/1/1:0,212:213:99:6:1.00:7503,1486,911,575,336,151,0	SG	1454	gi|460405071|ref|XP_004248000.1|	PREDICTED: pirin-like protein-like [Solanum lycopersicum]	AT2G43120.1	RmlC-like cupins superfamily protein		RmlC-like cupins superfamily protein; FUNCTIONS IN: calmodulin binding; INVOLVED IN: biological_process unknown; LOCATED IN: plasma membrane; EXPRESSED IN: stem, flower; CONTAINS InterPro DOMAIN/s: Pirin, C-terminal (InterPro:IPR008778), Pirin (InterPro:IPR012093), Cupin, RmlC-type (InterPro:IPR011051), Pirin, N-terminal (InterPro:IPR003829); BEST Arabidopsis thaliana protein match is: pirin (TAI…
Sp1_comp326561_c0_seq1	892	.	T	G	222	.	DP=188;VDB=0.0400;AF1=1;AC1=2;DP4=0,0,103,67;MQ=35;FQ=-282	GT:PL:GQ	1/1:255,255,0:99	Sp1_comp326561_c0_seq1	892	.	T	G	7938.9	PASS	AC=6;AF=1.00;AN=6;DP=213;Dels=0.00;FS=0.000;HaplotypeScore=2.5778;MLEAC=6;MLEAF=1.00;MQ=59.87;MQ0=0;QD=33.59	GT:AD:DP:GQ:MLPSAC:MLPSAF:PL	1/1/1/1/1/1:0,213:213:99:6:1.00:7965,1501,921,581,340,153,0	SG	1454	gi|460405071|ref|XP_004248000.1|	PREDICTED: pirin-like protein-like [Solanum lycopersicum]	AT2G43120.1	RmlC-like cupins superfamily protein		RmlC-like cupins superfamily protein; FUNCTIONS IN: calmodulin binding; INVOLVED IN: biological_process unknown; LOCATED IN: plasma membrane; EXPRESSED IN: stem, flower; CONTAINS InterPro DOMAIN/s: Pirin, C-terminal (InterPro:IPR008778), Pirin (InterPro:IPR012093), Cupin, RmlC-type (InterPro:IPR011051), Pirin, N-terminal (InterPro:IPR003829); BEST Arabidopsis thaliana protein match is: pirin (TAI…
Sp1_comp326561_c0_seq1	904	.	C	T	33.5	.	DP=176;VDB=0.0380;AF1=1;AC1=2;DP4=0,0,3,1;MQ=29;FQ=-39	GT:PL:GQ	1/1:66,12,0:21	Sp1_comp326561_c0_seq1	904	.	C	T	5421.9	PASS	AC=6;AF=1.00;AN=6;DP=181;Dels=0.00;FS=0.000;HaplotypeScore=6.9972;MLEAC=6;MLEAF=1.00;MQ=59.85;MQ0=0;QD=29.96	GT:AD:DP:GQ:MLPSAC:MLPSAF:PL	1/1/1/1/1/1:0,180:181:99:6:1.00:5448,1334,819,517,302,136,0	SG	1454	gi|460405071|ref|XP_004248000.1|	PREDICTED: pirin-like protein-like [Solanum lycopersicum]	AT2G43120.1	RmlC-like cupins superfamily protein		RmlC-like cupins superfamily protein; FUNCTIONS IN: calmodulin binding; INVOLVED IN: biological_process unknown; LOCATED IN: plasma membrane; EXPRESSED IN: stem, flower; CONTAINS InterPro DOMAIN/s: Pirin, C-terminal (InterPro:IPR008778), Pirin (InterPro:IPR012093), Cupin, RmlC-type (InterPro:IPR011051), Pirin, N-terminal (InterPro:IPR003829); BEST Arabidopsis thaliana protein match is: pirin (TAI…
Sp1_comp326561_c0_seq1	905	.	G	T	78	.	DP=175;VDB=0.0380;AF1=1;AC1=2;DP4=0,0,7,1;MQ=33;FQ=-51	GT:PL:GQ	1/1:111,24,0:45	Sp1_comp326561_c0_seq1	905	.	G	T	5505.9	PASS	AC=6;AF=1.00;AN=6;DP=180;Dels=0.00;FS=0.000;HaplotypeScore=6.7319;MLEAC=6;MLEAF=1.00;MQ=59.85;MQ0=0;QD=30.59	GT:AD:DP:GQ:MLPSAC:MLPSAF:PL	1/1/1/1/1/1:0,180:180:99:6:1.00:5532,1342,824,520,304,137,0	SG	1454	gi|460405071|ref|XP_004248000.1|	PREDICTED: pirin-like protein-like [Solanum lycopersicum]	AT2G43120.1	RmlC-like cupins superfamily protein		RmlC-like cupins superfamily protein; FUNCTIONS IN: calmodulin binding; INVOLVED IN: biological_process unknown; LOCATED IN: plasma membrane; EXPRESSED IN: stem, flower; CONTAINS InterPro DOMAIN/s: Pirin, C-terminal (InterPro:IPR008778), Pirin (InterPro:IPR012093), Cupin, RmlC-type (InterPro:IPR011051), Pirin, N-terminal (InterPro:IPR003829); BEST Arabidopsis thaliana protein match is: pirin (TAI…
Sp1_comp326561_c0_seq1	934	.	C	T	29	.	DP=206;VDB=0.0380;AF1=0.5;AC1=1;DP4=79,46,30,19;MQ=35;FQ=32;PV4=0.86,4.6e-34,3.4e-05,1	GT:PL:GQ	0/1:59,0,255:62	Sp1_comp326561_c0_seq1	934	.	C	T	1534.9	PASS	AC=2;AF=0.333;AN=6;BaseQRankSum=-3.400;DP=213;Dels=0.00;FS=0.000;HaplotypeScore=4.6213;MLEAC=2;MLEAF=0.333;MQ=60.00;MQ0=0;MQRankSum=1.952;QD=7.21;ReadPosRankSum=0.709	GT:AD:DP:GQ:MLPSAC:MLPSAF:PL	0/0/0/0/1/1:142,67:213:46:2:0.333:1561,46,0,55,199,2147483647,2147483647	SG	1454	gi|460405071|ref|XP_004248000.1|	PREDICTED: pirin-like protein-like [Solanum lycopersicum]	AT2G43120.1	RmlC-like cupins superfamily protein		RmlC-like cupins superfamily protein; FUNCTIONS IN: calmodulin binding; INVOLVED IN: biological_process unknown; LOCATED IN: plasma membrane; EXPRESSED IN: stem, flower; CONTAINS InterPro DOMAIN/s: Pirin, C-terminal (InterPro:IPR008778), Pirin (InterPro:IPR012093), Cupin, RmlC-type (InterPro:IPR011051), Pirin, N-terminal (InterPro:IPR003829); BEST Arabidopsis thaliana protein match is: pirin (TAI…
Sp1_comp326561_c0_seq1	940	.	T	C	222	.	DP=215;VDB=0.0365;AF1=1;AC1=2;DP4=0,0,109,61;MQ=34;FQ=-282	GT:PL:GQ	1/1:255,255,0:99	Sp1_comp326561_c0_seq1	940	.	T	C	6673.9		AC=6;AF=1.00;AN=6;BaseQRankSum=1.507;DP=221;Dels=0.00;FS=0.000;HaplotypeScore=38.0840;MLEAC=6;MLEAF=1.00;MQ=60.00;MQ0=0;MQRankSum=1.490;QD=30.20;ReadPosRankSum=1.507	GT:AD:DP:GQ:MLPSAC:MLPSAF:PL	1/1/1/1/1/1:1,218:221:99:6:1.00:6700,1337,820,518,303,136,0	SG	1454	gi|460405071|ref|XP_004248000.1|	PREDICTED: pirin-like protein-like [Solanum lycopersicum]	AT2G43120.1	RmlC-like cupins superfamily protein		RmlC-like cupins superfamily protein; FUNCTIONS IN: calmodulin binding; INVOLVED IN: biological_process unknown; LOCATED IN: plasma membrane; EXPRESSED IN: stem, flower; CONTAINS InterPro DOMAIN/s: Pirin, C-terminal (InterPro:IPR008778), Pirin (InterPro:IPR012093), Cupin, RmlC-type (InterPro:IPR011051), Pirin, N-terminal (InterPro:IPR003829); BEST Arabidopsis thaliana protein match is: pirin (TAI…
Sp1_comp326561_c0_seq1	949	.	A	G	64	.	DP=222;VDB=0.0345;AF1=0.5;AC1=1;DP4=25,11,90,73;MQ=36;FQ=40;PV4=0.14,3.9e-42,0.0002,1	GT:PL:GQ	0/1:94,0,67:70	Sp1_comp326561_c0_seq1	949	.	A	G	5759.9	PASS	AC=5;AF=0.833;AN=6;BaseQRankSum=-3.191;DP=227;Dels=0.00;FS=8.435;HaplotypeScore=6.0536;MLEAC=5;MLEAF=0.833;MQ=60.00;MQ0=0;MQRankSum=-1.293;QD=25.37;ReadPosRankSum=0.140	GT:AD:DP:GQ:MLPSAC:MLPSAF:PL	0/1/1/1/1/1:38,189:227:55:5:0.833:5786,894,440,197,55,0,998	SG	1454	gi|460405071|ref|XP_004248000.1|	PREDICTED: pirin-like protein-like [Solanum lycopersicum]	AT2G43120.1	RmlC-like cupins superfamily protein		RmlC-like cupins superfamily protein; FUNCTIONS IN: calmodulin binding; INVOLVED IN: biological_process unknown; LOCATED IN: plasma membrane; EXPRESSED IN: stem, flower; CONTAINS InterPro DOMAIN/s: Pirin, C-terminal (InterPro:IPR008778), Pirin (InterPro:IPR012093), Cupin, RmlC-type (InterPro:IPR011051), Pirin, N-terminal (InterPro:IPR003829); BEST Arabidopsis thaliana protein match is: pirin (TAI…
Sp1_comp326561_c0_seq1	1060	.	A	G	1487.11		AC=1;AF=0.167;AN=6;BaseQRankSum=-0.423;DP=248;Dels=0.00;FS=2.634;HaplotypeScore=24.3303;MLEAC=1;MLEAF=0.167;MQ=59.51;MQ0=0;MQRankSum=-1.593;QD=6.00;ReadPosRankSum=-2.253	GT:AD:DP:GQ:MLPSAC:MLPSAF:PL	0/0/0/0/0/1:188,60:248:13:1:0.167:1513,0,13,135,2147483647,2147483647,2147483647											GATK	1454	gi|460405071|ref|XP_004248000.1|	PREDICTED: pirin-like protein-like [Solanum lycopersicum]	AT2G43120.1	RmlC-like cupins superfamily protein		RmlC-like cupins superfamily protein; FUNCTIONS IN: calmodulin binding; INVOLVED IN: biological_process unknown; LOCATED IN: plasma membrane; EXPRESSED IN: stem, flower; CONTAINS InterPro DOMAIN/s: Pirin, C-terminal (InterPro:IPR008778), Pirin (InterPro:IPR012093), Cupin, RmlC-type (InterPro:IPR011051), Pirin, N-terminal (InterPro:IPR003829); BEST Arabidopsis thaliana protein match is: pirin (TAI…
Sp1_comp326561_c0_seq1	1072	.	T	C	1537.07	PASS	AC=1;AF=0.167;AN=6;BaseQRankSum=-1.224;DP=243;Dels=0.00;FS=0.546;HaplotypeScore=2.4677;MLEAC=1;MLEAF=0.167;MQ=59.96;MQ0=0;MQRankSum=0.839;QD=6.33;ReadPosRankSum=0.452	GT:AD:DP:GQ:MLPSAC:MLPSAF:PL	0/0/0/0/0/1:183,60:243:14:1:0.167:1563,0,14,144,2147483647,2147483647,2147483647											GATK	1454	gi|460405071|ref|XP_004248000.1|	PREDICTED: pirin-like protein-like [Solanum lycopersicum]	AT2G43120.1	RmlC-like cupins superfamily protein		RmlC-like cupins superfamily protein; FUNCTIONS IN: calmodulin binding; INVOLVED IN: biological_process unknown; LOCATED IN: plasma membrane; EXPRESSED IN: stem, flower; CONTAINS InterPro DOMAIN/s: Pirin, C-terminal (InterPro:IPR008778), Pirin (InterPro:IPR012093), Cupin, RmlC-type (InterPro:IPR011051), Pirin, N-terminal (InterPro:IPR003829); BEST Arabidopsis thaliana protein match is: pirin (TAI…
Sp1_comp326561_c0_seq1	1168	.	A	G	146.9		AC=1;AF=0.167;AN=6;BaseQRankSum=0.050;DP=191;Dels=0.00;FS=1.223;HaplotypeScore=3.8645;MLEAC=1;MLEAF=0.167;MQ=59.87;MQ0=0;MQRankSum=0.570;QD=0.77;ReadPosRankSum=0.198	GT:AD:DP:GQ:MLPSAC:MLPSAF:PL	0/0/0/0/0/1:180,10:191:99:1:0.167:173,0,146,2147483647,2147483647,2147483647,2147483647											GATK	1454	gi|460405071|ref|XP_004248000.1|	PREDICTED: pirin-like protein-like [Solanum lycopersicum]	AT2G43120.1	RmlC-like cupins superfamily protein		RmlC-like cupins superfamily protein; FUNCTIONS IN: calmodulin binding; INVOLVED IN: biological_process unknown; LOCATED IN: plasma membrane; EXPRESSED IN: stem, flower; CONTAINS InterPro DOMAIN/s: Pirin, C-terminal (InterPro:IPR008778), Pirin (InterPro:IPR012093), Cupin, RmlC-type (InterPro:IPR011051), Pirin, N-terminal (InterPro:IPR003829); BEST Arabidopsis thaliana protein match is: pirin (TAI…
Sp1_comp326561_c0_seq1	1214	.	A	T	1114.92	PASS	AC=1;AF=0.167;AN=6;BaseQRankSum=-0.294;DP=180;Dels=0.00;FS=0.697;HaplotypeScore=2.9986;MLEAC=1;MLEAF=0.167;MQ=60.00;MQ0=0;MQRankSum=-0.205;QD=6.19;ReadPosRankSum=0.039	GT:AD:DP:GQ:MLPSAC:MLPSAF:PL	0/0/0/0/0/1:143,37:180:25:1:0.167:1141,0,25,136,2147483647,2147483647,2147483647											GATK	1454	gi|460405071|ref|XP_004248000.1|	PREDICTED: pirin-like protein-like [Solanum lycopersicum]	AT2G43120.1	RmlC-like cupins superfamily protein		RmlC-like cupins superfamily protein; FUNCTIONS IN: calmodulin binding; INVOLVED IN: biological_process unknown; LOCATED IN: plasma membrane; EXPRESSED IN: stem, flower; CONTAINS InterPro DOMAIN/s: Pirin, C-terminal (InterPro:IPR008778), Pirin (InterPro:IPR012093), Cupin, RmlC-type (InterPro:IPR011051), Pirin, N-terminal (InterPro:IPR003829); BEST Arabidopsis thaliana protein match is: pirin (TAI…
Sp1_comp326561_c0_seq1	226	.	T	C	593.92	PASS	AC=1;AF=0.167;AN=6;BaseQRankSum=-1.199;DP=125;Dels=0.00;FS=0.955;HaplotypeScore=3.6961;MLEAC=1;MLEAF=0.167;MQ=60.00;MQ0=0;MQRankSum=-1.261;QD=4.75;ReadPosRankSum=-0.263	GT:AD:DP:GQ:MLPSAC:MLPSAF:PL	0/0/0/0/0/1:98,27:125:23:1:0.167:620,0,23,97,2147483647,2147483647,2147483647											GATK	1454	gi|460405071|ref|XP_004248000.1|	PREDICTED: pirin-like protein-like [Solanum lycopersicum]	AT2G43120.1	RmlC-like cupins superfamily protein		RmlC-like cupins superfamily protein; FUNCTIONS IN: calmodulin binding; INVOLVED IN: biological_process unknown; LOCATED IN: plasma membrane; EXPRESSED IN: stem, flower; CONTAINS InterPro DOMAIN/s: Pirin, C-terminal (InterPro:IPR008778), Pirin (InterPro:IPR012093), Cupin, RmlC-type (InterPro:IPR011051), Pirin, N-terminal (InterPro:IPR003829); BEST Arabidopsis thaliana protein match is: pirin (TAI…
Sp1_comp326561_c0_seq1	241	.	A	G	1053.91		AC=2;AF=0.333;AN=6;BaseQRankSum=-0.959;DP=120;Dels=0.00;FS=0.739;HaplotypeScore=79.7677;MLEAC=2;MLEAF=0.333;MQ=60.00;MQ0=0;MQRankSum=-0.166;QD=8.78;ReadPosRankSum=-1.915	GT:AD:DP:GQ:MLPSAC:MLPSAF:PL	0/0/0/0/1/1:80,40:120:32:2:0.333:1080,32,0,35,129,2147483647,2147483647											GATK	1454	gi|460405071|ref|XP_004248000.1|	PREDICTED: pirin-like protein-like [Solanum lycopersicum]	AT2G43120.1	RmlC-like cupins superfamily protein		RmlC-like cupins superfamily protein; FUNCTIONS IN: calmodulin binding; INVOLVED IN: biological_process unknown; LOCATED IN: plasma membrane; EXPRESSED IN: stem, flower; CONTAINS InterPro DOMAIN/s: Pirin, C-terminal (InterPro:IPR008778), Pirin (InterPro:IPR012093), Cupin, RmlC-type (InterPro:IPR011051), Pirin, N-terminal (InterPro:IPR003829); BEST Arabidopsis thaliana protein match is: pirin (TAI…
Sp1_comp326561_c0_seq1	245	.	A	T	526.9		AC=1;AF=0.167;AN=6;BaseQRankSum=1.000;DP=125;Dels=0.00;FS=0.000;HaplotypeScore=59.7721;MLEAC=1;MLEAF=0.167;MQ=60.00;MQ0=0;MQRankSum=-1.640;QD=4.22;ReadPosRankSum=0.933	GT:AD:DP:GQ:MLPSAC:MLPSAF:PL	0/0/0/0/0/1:105,20:125:45:1:0.167:553,0,45,142,2147483647,2147483647,2147483647											GATK	1454	gi|460405071|ref|XP_004248000.1|	PREDICTED: pirin-like protein-like [Solanum lycopersicum]	AT2G43120.1	RmlC-like cupins superfamily protein		RmlC-like cupins superfamily protein; FUNCTIONS IN: calmodulin binding; INVOLVED IN: biological_process unknown; LOCATED IN: plasma membrane; EXPRESSED IN: stem, flower; CONTAINS InterPro DOMAIN/s: Pirin, C-terminal (InterPro:IPR008778), Pirin (InterPro:IPR012093), Cupin, RmlC-type (InterPro:IPR011051), Pirin, N-terminal (InterPro:IPR003829); BEST Arabidopsis thaliana protein match is: pirin (TAI…
Sp1_comp326561_c0_seq1	401	.	T	C	1036.9		AC=1;AF=0.167;AN=6;BaseQRankSum=1.262;DP=211;Dels=0.00;FS=13.560;HaplotypeScore=29.4351;MLEAC=1;MLEAF=0.167;MQ=59.82;MQ0=0;MQRankSum=-0.537;QD=4.91;ReadPosRankSum=0.501	GT:AD:DP:GQ:MLPSAC:MLPSAF:PL	0/0/0/0/0/1:175,36:211:55:1:0.167:1063,0,55,197,2147483647,2147483647,2147483647											GATK	1454	gi|460405071|ref|XP_004248000.1|	PREDICTED: pirin-like protein-like [Solanum lycopersicum]	AT2G43120.1	RmlC-like cupins superfamily protein		RmlC-like cupins superfamily protein; FUNCTIONS IN: calmodulin binding; INVOLVED IN: biological_process unknown; LOCATED IN: plasma membrane; EXPRESSED IN: stem, flower; CONTAINS InterPro DOMAIN/s: Pirin, C-terminal (InterPro:IPR008778), Pirin (InterPro:IPR012093), Cupin, RmlC-type (InterPro:IPR011051), Pirin, N-terminal (InterPro:IPR003829); BEST Arabidopsis thaliana protein match is: pirin (TAI…
Sp1_comp326561_c0_seq1	677	.	T	C	724.9	PASS	AC=1;AF=0.167;AN=6;BaseQRankSum=-0.033;DP=203;Dels=0.00;FS=0.746;HaplotypeScore=5.6778;MLEAC=1;MLEAF=0.167;MQ=59.82;MQ0=0;MQRankSum=0.178;QD=3.57;ReadPosRankSum=-1.047	GT:AD:DP:GQ:MLPSAC:MLPSAF:PL	0/0/0/0/0/1:174,29:203:84:1:0.167:751,0,84,2147483647,2147483647,2147483647,2147483647											GATK	1454	gi|460405071|ref|XP_004248000.1|	PREDICTED: pirin-like protein-like [Solanum lycopersicum]	AT2G43120.1	RmlC-like cupins superfamily protein		RmlC-like cupins superfamily protein; FUNCTIONS IN: calmodulin binding; INVOLVED IN: biological_process unknown; LOCATED IN: plasma membrane; EXPRESSED IN: stem, flower; CONTAINS InterPro DOMAIN/s: Pirin, C-terminal (InterPro:IPR008778), Pirin (InterPro:IPR012093), Cupin, RmlC-type (InterPro:IPR011051), Pirin, N-terminal (InterPro:IPR003829); BEST Arabidopsis thaliana protein match is: pirin (TAI…
Sp1_comp326561_c0_seq1	696	.	A	G	805.9	PASS	AC=1;AF=0.167;AN=6;BaseQRankSum=-1.396;DP=213;Dels=0.00;FS=0.714;HaplotypeScore=6.3764;MLEAC=1;MLEAF=0.167;MQ=59.70;MQ0=0;MQRankSum=0.615;QD=3.78;ReadPosRankSum=-1.171	GT:AD:DP:GQ:MLPSAC:MLPSAF:PL	0/0/0/0/0/1:181,32:213:82:1:0.167:832,0,82,2147483647,2147483647,2147483647,2147483647											GATK	1454	gi|460405071|ref|XP_004248000.1|	PREDICTED: pirin-like protein-like [Solanum lycopersicum]	AT2G43120.1	RmlC-like cupins superfamily protein		RmlC-like cupins superfamily protein; FUNCTIONS IN: calmodulin binding; INVOLVED IN: biological_process unknown; LOCATED IN: plasma membrane; EXPRESSED IN: stem, flower; CONTAINS InterPro DOMAIN/s: Pirin, C-terminal (InterPro:IPR008778), Pirin (InterPro:IPR012093), Cupin, RmlC-type (InterPro:IPR011051), Pirin, N-terminal (InterPro:IPR003829); BEST Arabidopsis thaliana protein match is: pirin (TAI…
Sp1_comp326561_c0_seq1	799	.	T	C	1931.99	PASS	AC=2;AF=0.333;AN=6;BaseQRankSum=1.455;DP=250;Dels=0.00;FS=1.774;HaplotypeScore=3.7265;MLEAC=2;MLEAF=0.333;MQ=59.98;MQ0=0;MQRankSum=0.505;QD=7.73;ReadPosRankSum=0.922	GT:AD:DP:GQ:MLPSAC:MLPSAF:PL	0/0/0/0/1/1:183,67:250:17:2:0.333:1958,17,0,109,2147483647,2147483647,2147483647											GATK	1454	gi|460405071|ref|XP_004248000.1|	PREDICTED: pirin-like protein-like [Solanum lycopersicum]	AT2G43120.1	RmlC-like cupins superfamily protein		RmlC-like cupins superfamily protein; FUNCTIONS IN: calmodulin binding; INVOLVED IN: biological_process unknown; LOCATED IN: plasma membrane; EXPRESSED IN: stem, flower; CONTAINS InterPro DOMAIN/s: Pirin, C-terminal (InterPro:IPR008778), Pirin (InterPro:IPR012093), Cupin, RmlC-type (InterPro:IPR011051), Pirin, N-terminal (InterPro:IPR003829); BEST Arabidopsis thaliana protein match is: pirin (TAI…
Sp1_comp326561_c0_seq1	910	.	A	G	1431.17	PASS	AC=2;AF=0.333;AN=6;BaseQRankSum=1.468;DP=198;Dels=0.00;FS=0.000;HaplotypeScore=6.2552;MLEAC=2;MLEAF=0.333;MQ=59.86;MQ0=0;MQRankSum=-1.292;QD=7.23;ReadPosRankSum=1.844	GT:AD:DP:GQ:MLPSAC:MLPSAF:PL	0/0/0/0/1/1:147,51:198:12:2:0.333:1457,12,0,81,2147483647,2147483647,2147483647											GATK	1454	gi|460405071|ref|XP_004248000.1|	PREDICTED: pirin-like protein-like [Solanum lycopersicum]	AT2G43120.1	RmlC-like cupins superfamily protein		RmlC-like cupins superfamily protein; FUNCTIONS IN: calmodulin binding; INVOLVED IN: biological_process unknown; LOCATED IN: plasma membrane; EXPRESSED IN: stem, flower; CONTAINS InterPro DOMAIN/s: Pirin, C-terminal (InterPro:IPR008778), Pirin (InterPro:IPR012093), Cupin, RmlC-type (InterPro:IPR011051), Pirin, N-terminal (InterPro:IPR003829); BEST Arabidopsis thaliana protein match is: pirin (TAI…
Sp1_comp326561_c0_seq1	136	.	A	G	11.3	.	DP=11;VDB=0.0066;AF1=1;AC1=2;DP4=0,0,0,1;MQ=60;FQ=-30	GT:PL:GQ	1/1:41,3,0:5											SAM	1454	gi|460405071|ref|XP_004248000.1|	PREDICTED: pirin-like protein-like [Solanum lycopersicum]	AT2G43120.1	RmlC-like cupins superfamily protein		RmlC-like cupins superfamily protein; FUNCTIONS IN: calmodulin binding; INVOLVED IN: biological_process unknown; LOCATED IN: plasma membrane; EXPRESSED IN: stem, flower; CONTAINS InterPro DOMAIN/s: Pirin, C-terminal (InterPro:IPR008778), Pirin (InterPro:IPR012093), Cupin, RmlC-type (InterPro:IPR011051), Pirin, N-terminal (InterPro:IPR003829); BEST Arabidopsis thaliana protein match is: pirin (TAI…
Sp1_comp326561_c0_seq1	45	.	A	G	5.46	.	DP=1;AF1=1;AC1=2;DP4=0,0,1,0;MQ=60;FQ=-30	GT:PL:GQ	1/1:34,3,0:3											SAM	1454	gi|460405071|ref|XP_004248000.1|	PREDICTED: pirin-like protein-like [Solanum lycopersicum]	AT2G43120.1	RmlC-like cupins superfamily protein		RmlC-like cupins superfamily protein; FUNCTIONS IN: calmodulin binding; INVOLVED IN: biological_process unknown; LOCATED IN: plasma membrane; EXPRESSED IN: stem, flower; CONTAINS InterPro DOMAIN/s: Pirin, C-terminal (InterPro:IPR008778), Pirin (InterPro:IPR012093), Cupin, RmlC-type (InterPro:IPR011051), Pirin, N-terminal (InterPro:IPR003829); BEST Arabidopsis thaliana protein match is: pirin (TAI…
Sp1_comp326562_c0_seq4	226	.	G	A	25	.	DP=19;VDB=0.0175;AF1=0.5;AC1=1;DP4=11,5,2,1;MQ=47;FQ=28;PV4=1,1,0.065,1	GT:PL:GQ	0/1:55,0,255:58	Sp1_comp326562_c0_seq4	226	.	G	A	69.71	PASS	AC=1;AF=0.167;AN=6;BaseQRankSum=-0.151;DP=21;Dels=0.00;FS=0.000;HaplotypeScore=4.9990;MLEAC=1;MLEAF=0.167;MQ=60.00;MQ0=0;MQRankSum=0.352;QD=3.32;ReadPosRankSum=-0.151	GT:AD:DP:GQ:MLPSAC:MLPSAF:PL	0/0/0/0/0/1:18,3:21:7:1:0.167:95,0,7,23,50,98,2147483647	SG	1022	No hit in this database		No hit in this database
Sp1_comp326562_c0_seq4	309	.	G	A	164	.	DP=18;VDB=0.0118;AF1=0.5;AC1=1;DP4=4,5,6,3;MQ=45;FQ=166;PV4=0.64,0.051,0.25,0.4	GT:PL:GQ	0/1:194,0,201:99	Sp1_comp326562_c0_seq4	309	.	G	A	301.46	PASS	AC=3;AF=0.500;AN=6;BaseQRankSum=-1.354;DP=23;Dels=0.00;FS=0.000;HaplotypeScore=0.7887;MLEAC=3;MLEAF=0.500;MQ=60.00;MQ0=0;MQRankSum=-0.850;QD=13.11;ReadPosRankSum=-0.598	GT:AD:DP:GQ:MLPSAC:MLPSAF:PL	0/0/0/1/1/1:14,9:23:2:3:0.500:325,19,2,0,8,33,418	SG	1022	No hit in this database		No hit in this database
Sp1_comp326562_c0_seq4	319	.	C	T	38	.	DP=14;VDB=0.0118;AF1=0.5;AC1=1;DP4=2,5,3,2;MQ=45;FQ=41;PV4=0.56,3.8e-07,0.28,0.11	GT:PL:GQ	0/1:68,0,169:71	Sp1_comp326562_c0_seq4	319	.	C	T	143.79		AC=2;AF=0.333;AN=6;BaseQRankSum=-1.798;DP=19;Dels=0.00;FS=1.952;HaplotypeScore=23.9849;MLEAC=2;MLEAF=0.333;MQ=60.00;MQ0=0;MQRankSum=-0.307;QD=7.57;ReadPosRankSum=-1.096	GT:AD:DP:GQ:MLPSAC:MLPSAF:PL	0/0/0/0/1/1:13,6:19:2:2:0.333:167,6,0,2,12,34,356	SG	1022	No hit in this database		No hit in this database
Sp1_comp326562_c0_seq4	413	.	A	G	6.2	.	DP=11;VDB=0.0309;AF1=0.4999;AC1=1;DP4=1,5,2,1;MQ=46;FQ=8.65;PV4=0.23,2.2e-09,1,0.2	GT:PL:GQ	0/1:35,0,157:36	Sp1_comp326562_c0_seq4	413	.	A	G	48.75	LowQual	AC=2;AF=0.333;AN=6;BaseQRankSum=-0.529;DP=13;Dels=0.00;FS=0.000;HaplotypeScore=0.9999;MLEAC=2;MLEAF=0.333;MQ=60.00;MQ0=0;MQRankSum=0.689;QD=3.75;ReadPosRankSum=-0.689	GT:AD:DP:GQ:MLPSAC:MLPSAF:PL	0/0/0/0/1/1:8,5:13:1:2:0.333:71,1,0,3,9,22,209	SG	1022	No hit in this database		No hit in this database
Sp1_comp326562_c0_seq4	432	.	T	A	6.2	.	DP=9;VDB=0.0224;AF1=0.4999;AC1=1;DP4=1,5,2,1;MQ=46;FQ=8.65;PV4=0.23,7.8e-06,1,1	GT:PL:GQ	0/1:35,0,149:36	Sp1_comp326562_c0_seq4	432	.	T	A	48.75	LowQual	AC=2;AF=0.333;AN=6;BaseQRankSum=1.246;DP=11;Dels=0.00;FS=2.398;HaplotypeScore=0.9999;MLEAC=2;MLEAF=0.333;MQ=60.00;MQ0=0;MQRankSum=0.278;QD=4.43;ReadPosRankSum=0.278	GT:AD:DP:GQ:MLPSAC:MLPSAF:PL	0/0/0/0/1/1:7,4:11:1:2:0.333:71,1,0,3,9,22,199	SG	1022	No hit in this database		No hit in this database
Sp1_comp326562_c0_seq4	50	.	G	A	208	.	DP=20;VDB=0.0012;AF1=0.5;AC1=1;DP4=4,1,3,11;MQ=53;FQ=76;PV4=0.038,0.28,0.14,0.027	GT:PL:GQ	0/1:238,0,103:99	Sp1_comp326562_c0_seq4	50	.	G	A	46.82	LowQual	AC=2;AF=0.333;AN=6;BaseQRankSum=1.532;DP=11;Dels=0.00;FS=0.000;HaplotypeScore=2.9995;MLEAC=2;MLEAF=0.333;MQ=60.00;MQ0=0;MQRankSum=0.466;QD=4.26;ReadPosRankSum=0.466	GT:AD:DP:GQ:MLPSAC:MLPSAF:PL	0/0/0/0/1/1:5,6:11:0:2:0.333:68,3,0,0,3,10,108	SG	1022	No hit in this database		No hit in this database
Sp1_comp326562_c0_seq4	517	.	G	A	79	.	DP=23;VDB=0.0271;AF1=0.5;AC1=1;DP4=8,5,7,3;MQ=46;FQ=82;PV4=1,4.5e-09,0.047,1	GT:PL:GQ	0/1:109,0,253:99	Sp1_comp326562_c0_seq4	517	.	G	A	340.71	PASS	AC=3;AF=0.500;AN=6;BaseQRankSum=1.271;DP=23;Dels=0.00;FS=0.000;HaplotypeScore=3.9964;MLEAC=3;MLEAF=0.500;MQ=60.00;MQ0=0;MQRankSum=-0.961;QD=14.81;ReadPosRankSum=1.767	GT:AD:DP:GQ:MLPSAC:MLPSAF:PL	0/0/0/1/1/1:13,10:23:1:3:0.500:364,19,1,0,10,40,469	SG	1022	No hit in this database		No hit in this database
Sp1_comp326562_c0_seq4	535	.	C	A	89	.	DP=25;VDB=0.0343;AF1=0.5;AC1=1;DP4=7,5,9,3;MQ=46;FQ=92;PV4=0.67,8.8e-14,0.012,0.28	GT:PL:GQ	0/1:119,0,250:99	Sp1_comp326562_c0_seq4	535	.	C	A	449.59	PASS	AC=3;AF=0.500;AN=6;BaseQRankSum=0.843;DP=25;Dels=0.00;FS=1.623;HaplotypeScore=0.0000;MLEAC=3;MLEAF=0.500;MQ=60.00;MQ0=0;MQRankSum=-0.571;QD=17.98;ReadPosRankSum=-1.061	GT:AD:DP:GQ:MLPSAC:MLPSAF:PL	0/0/0/1/1/1:12,13:25:5:3:0.500:474,35,8,0,5,28,440	SG	1022	No hit in this database		No hit in this database
Sp1_comp326562_c0_seq4	541	.	T	C	115	.	DP=24;VDB=0.0343;AF1=0.5;AC1=1;DP4=6,5,9,4;MQ=46;FQ=118;PV4=0.68,1.7e-07,0.01,0.098	GT:PL:GQ	0/1:145,0,228:99	Sp1_comp326562_c0_seq4	541	.	T	C	455.03	PASS	AC=3;AF=0.500;AN=6;BaseQRankSum=0.116;DP=24;Dels=0.00;FS=1.706;HaplotypeScore=0.0000;MLEAC=3;MLEAF=0.500;MQ=60.00;MQ0=0;MQRankSum=0.348;QD=18.96;ReadPosRankSum=-1.738	GT:AD:DP:GQ:MLPSAC:MLPSAF:PL	0/0/0/1/1/1:11,13:24:3:3:0.500:479,38,9,0,3,24,383	SG	1022	No hit in this database		No hit in this database
Sp1_comp326562_c0_seq4	608	.	G	A	4.13	.	DP=15;VDB=0.0322;AF1=0.4998;AC1=1;DP4=1,4,3,0;MQ=46;FQ=6.2;PV4=0.14,0.0085,0.00073,1	GT:PL:GQ	0/1:32,0,120:31	Sp1_comp326562_c0_seq4	608	.	G	A	299.79	PASS	AC=4;AF=0.667;AN=6;BaseQRankSum=0.551;DP=15;Dels=0.00;FS=0.000;HaplotypeScore=0.0000;MLEAC=4;MLEAF=0.667;MQ=60.00;MQ0=0;MQRankSum=-1.286;QD=19.99;ReadPosRankSum=1.041	GT:AD:DP:GQ:MLPSAC:MLPSAF:PL	0/0/1/1/1/1:5,10:15:2:4:0.667:323,34,12,2,0,6,154	SG	1022	No hit in this database		No hit in this database
Sp1_comp326562_c0_seq4	625	.	T	C	188	.	DP=17;VDB=0.0384;AF1=0.5;AC1=1;DP4=1,4,5,7;MQ=40;FQ=79;PV4=0.6,0.39,0.00038,1	GT:PL:GQ	0/1:218,0,106:99	Sp1_comp326562_c0_seq4	625	.	T	C	421.36	PASS	AC=4;AF=0.667;AN=6;BaseQRankSum=0.053;DP=17;Dels=0.00;FS=2.218;HaplotypeScore=0.0000;MLEAC=4;MLEAF=0.667;MQ=60.00;MQ0=0;MQRankSum=-1.318;QD=24.79;ReadPosRankSum=0.580	GT:AD:DP:GQ:MLPSAC:MLPSAF:PL	0/0/1/1/1/1:5,12:17:3:4:0.667:445,52,21,6,0,3,163	SG	1022	No hit in this database		No hit in this database
Sp1_comp326562_c0_seq4	655	.	A	C	128	.	DP=14;VDB=0.0398;AF1=0.5;AC1=1;DP4=2,3,2,7;MQ=40;FQ=101;PV4=0.58,0.31,0.00076,0.46	GT:PL:GQ	0/1:158,0,128:99	Sp1_comp326562_c0_seq4	655	.	A	C	315.79	PASS	AC=4;AF=0.667;AN=6;BaseQRankSum=-0.800;DP=14;Dels=0.00;FS=2.363;HaplotypeScore=5.7990;MLEAC=4;MLEAF=0.667;MQ=60.00;MQ0=0;MQRankSum=-0.400;QD=22.56;ReadPosRankSum=-0.133	GT:AD:DP:GQ:MLPSAC:MLPSAF:PL	0/0/1/1/1/1:5,9:14:2:4:0.667:339,34,12,2,0,6,174	SG	1022	No hit in this database		No hit in this database
Sp1_comp326562_c0_seq4	700	.	G	T	52.5	.	DP=6;VDB=0.0081;AF1=1;AC1=2;DP4=0,0,3,1;MQ=33;FQ=-39	GT:PL:GQ	1/1:85,12,0:21	Sp1_comp326562_c0_seq4	700	.	G	T	229.4	PASS	AC=6;AF=1.00;AN=6;DP=6;Dels=0.00;FS=0.000;HaplotypeScore=0.0000;MLEAC=6;MLEAF=1.00;MQ=60.00;MQ0=0;QD=26.72	GT:AD:DP:GQ:MLPSAC:MLPSAF:PL	1/1/1/1/1/1:0,6:6:5:6:1.00:254,47,29,18,11,5,0	SG	1022	No hit in this database		No hit in this database
Sp1_comp326562_c0_seq4	703	.	G	A	8.44	.	DP=6;VDB=0.0081;AF1=1;AC1=2;DP4=0,0,2,0;MQ=35;FQ=-33	GT:PL:GQ	1/1:39,6,0:8	Sp1_comp326562_c0_seq4	703	.	G	A	203.4	PASS	AC=6;AF=1.00;AN=6;DP=6;Dels=0.00;FS=0.000;HaplotypeScore=0.0000;MLEAC=6;MLEAF=1.00;MQ=60.00;MQ0=0;QD=33.90	GT:AD:DP:GQ:MLPSAC:MLPSAF:PL	1/1/1/1/1/1:0,6:6:5:6:1.00:228,47,29,18,11,5,0	SG	1022	No hit in this database		No hit in this database
Sp1_comp326562_c0_seq4	768	.	A	C	12.3	.	DP=8;VDB=0.0225;AF1=0.5;AC1=1;DP4=3,2,1,2;MQ=47;FQ=15.1;PV4=1,6.6e-05,0.14,1	GT:PL:GQ	0/1:42,0,150:44	Sp1_comp326562_c0_seq4	768	.	A	C	49.75	LowQual	AC=2;AF=0.333;AN=6;BaseQRankSum=0.322;DP=8;Dels=0.00;FS=0.000;HaplotypeScore=0.0000;MLEAC=2;MLEAF=0.333;MQ=60.00;MQ0=0;MQRankSum=0.322;QD=6.22;ReadPosRankSum=1.221	GT:AD:DP:GQ:MLPSAC:MLPSAF:PL	0/0/0/0/1/1:5,3:8:1:2:0.333:72,1,0,3,9,22,204	SG	1022	No hit in this database		No hit in this database
Sp1_comp326562_c0_seq4	77	.	C	A	79	.	DP=10;VDB=0.0143;AF1=0.5;AC1=1;DP4=3,3,2,2;MQ=48;FQ=82;PV4=1,1,0.012,1	GT:PL:GQ	0/1:109,0,159:99	Sp1_comp326562_c0_seq4	77	.	C	A	121.82	PASS	AC=3;AF=0.500;AN=6;BaseQRankSum=0.365;DP=10;Dels=0.00;FS=0.000;HaplotypeScore=5.9904;MLEAC=3;MLEAF=0.500;MQ=60.00;MQ0=0;MQRankSum=-1.133;QD=12.18;ReadPosRankSum=-1.447	GT:AD:DP:GQ:MLPSAC:MLPSAF:PL	0/0/0/1/1/1:6,4:10:2:3:0.500:144,10,2,0,2,10,144	SG	1022	No hit in this database		No hit in this database
Sp1_comp326562_c0_seq4	880	.	A	G	28	.	DP=8;VDB=0.0116;AF1=0.5;AC1=1;DP4=4,1,1,1;MQ=37;FQ=31;PV4=1,1,1,0.37	GT:PL:GQ	0/1:58,0,111:61	Sp1_comp326562_c0_seq4	880	.	A	G	75.32	PASS	AC=2;AF=0.333;AN=6;BaseQRankSum=-0.278;DP=11;Dels=0.00;FS=6.154;HaplotypeScore=0.9995;MLEAC=2;MLEAF=0.333;MQ=59.82;MQ0=0;MQRankSum=2.037;QD=6.85;ReadPosRankSum=-1.246	GT:AD:DP:GQ:MLPSAC:MLPSAF:PL	0/0/0/0/1/1:7,4:11:2:2:0.333:98,2,0,3,12,30,267	SG	1022	No hit in this database		No hit in this database
Sp1_comp326562_c0_seq4	898	.	T	C	15.1	.	DP=7;VDB=0.0305;AF1=1;AC1=2;DP4=0,0,3,0;MQ=28;FQ=-36	GT:PL:GQ	1/1:47,9,0:14	Sp1_comp326562_c0_seq4	898	.	T	C	267.12	PASS	AC=6;AF=1.00;AN=6;DP=10;Dels=0.00;FS=0.000;HaplotypeScore=1.9991;MLEAC=6;MLEAF=1.00;MQ=59.80;MQ0=0;QD=26.71	GT:AD:DP:GQ:MLPSAC:MLPSAF:PL	1/1/1/1/1/1:0,10:10:6:6:1.00:292,54,33,21,12,6,0	SG	1022	No hit in this database		No hit in this database
Sp1_comp326562_c0_seq4	900	.	T	C	3.01	.	DP=6;VDB=0.0010;AF1=0.4998;AC1=1;DP4=2,0,2,0;MQ=35;FQ=3.86;PV4=1,0.03,1,1	GT:PL:GQ	0/1:30,0,34:28	Sp1_comp326562_c0_seq4	900	.	T	C	129.5	PASS	AC=3;AF=0.500;AN=6;BaseQRankSum=0.361;DP=9;Dels=0.00;FS=0.000;HaplotypeScore=1.9991;MLEAC=3;MLEAF=0.500;MQ=59.78;MQ0=0;MQRankSum=-0.876;QD=14.39;ReadPosRankSum=1.159	GT:AD:DP:GQ:MLPSAC:MLPSAF:PL	0/0/0/1/1/1:4,5:9:0:3:0.500:151,12,3,0,0,5,89	SG	1022	No hit in this database		No hit in this database
Sp1_comp326562_c0_seq4	217	.	C	A	103.92	PASS	AC=2;AF=0.333;AN=6;BaseQRankSum=0.053;DP=17;Dels=0.00;FS=0.000;HaplotypeScore=2.9995;MLEAC=2;MLEAF=0.333;MQ=60.00;MQ0=0;MQRankSum=0.264;QD=6.11;ReadPosRankSum=0.369	GT:AD:DP:GQ:MLPSAC:MLPSAF:PL	0/0/0/0/1/1:12,5:17:1:2:0.333:127,1,0,7,21,50,422											GATK	1022	No hit in this database		No hit in this database
Sp1_comp326562_c0_seq4	260	.	T	C	253.26	PASS	AC=2;AF=0.333;AN=6;BaseQRankSum=-0.894;DP=24;Dels=0.00;FS=1.685;HaplotypeScore=1.9997;MLEAC=2;MLEAF=0.333;MQ=60.00;MQ0=0;MQRankSum=0.298;QD=10.55;ReadPosRankSum=-0.656	GT:AD:DP:GQ:MLPSAC:MLPSAF:PL	0/0/0/0/1/1:15,9:24:0:2:0.333:276,14,0,0,9,35,428											GATK	1022	No hit in this database		No hit in this database
Sp1_comp326562_c0_seq4	275	.	G	A	194.87	PASS	AC=2;AF=0.333;AN=6;BaseQRankSum=0.775;DP=22;Dels=0.00;FS=1.860;HaplotypeScore=8.7215;MLEAC=2;MLEAF=0.333;MQ=60.00;MQ0=0;MQRankSum=-0.634;QD=8.86;ReadPosRankSum=-0.141	GT:AD:DP:GQ:MLPSAC:MLPSAF:PL	0/0/0/0/1/1:15,7:22:4:2:0.333:219,8,0,4,18,50,525											GATK	1022	No hit in this database		No hit in this database
Sp1_comp326562_c0_seq4	682	.	A	G	79.5	PASS	AC=2;AF=0.333;AN=6;BaseQRankSum=-0.421;DP=8;Dels=0.00;FS=0.000;HaplotypeScore=0.0000;MLEAC=2;MLEAF=0.333;MQ=60.00;MQ0=0;MQRankSum=-0.421;QD=9.94;ReadPosRankSum=0.421	GT:AD:DP:GQ:MLPSAC:MLPSAF:PL	0/0/0/0/1/1:4,4:8:0:2:0.333:101,5,0,0,3,12,154											GATK	1022	No hit in this database		No hit in this database
Sp1_comp326562_c0_seq4	864	.	T	A	35.46	LowQual	AC=1;AF=0.167;AN=6;BaseQRankSum=0.898;DP=10;Dels=0.00;FS=0.000;HaplotypeScore=1.9998;MLEAC=1;MLEAF=0.167;MQ=60.00;MQ0=0;MQRankSum=-1.733;QD=3.55;ReadPosRankSum=1.271	GT:AD:DP:GQ:MLPSAC:MLPSAF:PL	0/0/0/0/0/1:8,2:10:2:1:0.167:59,0,2,8,20,42,316											GATK	1022	No hit in this database		No hit in this database
Sp1_comp326562_c0_seq4	871	.	A	T	160.13	PASS	AC=3;AF=0.500;AN=6;BaseQRankSum=0.470;DP=10;Dels=0.00;FS=2.808;HaplotypeScore=1.9998;MLEAC=3;MLEAF=0.500;MQ=60.00;MQ0=0;MQRankSum=-0.676;QD=16.01;ReadPosRankSum=-2.450	GT:AD:DP:GQ:MLPSAC:MLPSAF:PL	0/0/0/1/1/1:5,5:10:3:3:0.500:183,13,3,0,3,13,179											GATK	1022	No hit in this database		No hit in this database
Sp1_comp326562_c0_seq4	997	.	A	T	246.32	PASS	AC=4;AF=0.667;AN=6;BaseQRankSum=-0.849;DP=13;Dels=0.00;FS=6.421;HaplotypeScore=0.0000;MLEAC=4;MLEAF=0.667;MQ=59.04;MQ0=0;MQRankSum=-0.849;QD=18.95;ReadPosRankSum=0.540	GT:AD:DP:GQ:MLPSAC:MLPSAF:PL	0/0/1/1/1/1:4,9:13:2:4:0.667:269,30,12,3,0,2,100											GATK	1022	No hit in this database		No hit in this database
Sp1_comp326562_c0_seq4	18	.	T	C	154	.	DP=16;VDB=0.0000;AF1=0.5;AC1=1;DP4=4,3,1,8;MQ=54;FQ=152;PV4=0.11,0.29,6.3e-06,0.29	GT:PL:GQ	0/1:184,0,181:99											SAM	1022	No hit in this database		No hit in this database
Sp1_comp326562_c0_seq4	40	.	C	T	148	.	DP=19;VDB=0.0000;AF1=0.5;AC1=1;DP4=6,4,1,8;MQ=53;FQ=151;PV4=0.057,0.43,0.0072,0.063	GT:PL:GQ	0/1:178,0,233:99											SAM	1022	No hit in this database		No hit in this database
Sp1_comp326563_c0_seq2	1035	.	T	C	83	.	DP=31;VDB=0.0190;AF1=0.5;AC1=1;DP4=6,7,7,5;MQ=30;FQ=86;PV4=0.7,3.9e-08,0.1,1	GT:PL:GQ	0/1:113,0,184:99	Sp1_comp326563_c0_seq2	1035	.	T	C	647.83	PASS	AC=3;AF=0.500;AN=6;BaseQRankSum=-1.033;DP=45;Dels=0.00;FS=1.145;HaplotypeScore=9.6962;MLEAC=3;MLEAF=0.500;MQ=57.93;MQ0=0;MQRankSum=1.669;QD=14.40;ReadPosRankSum=1.306	GT:AD:DP:GQ:MLPSAC:MLPSAF:PL	0/0/0/1/1/1:23,22:45:8:3:0.500:673,53,11,0,8,46,642	SG	2227	gi|460376238|ref|XP_004233906.1|	PREDICTED: ankyrin repeat-containing protein At3g12360-like [Solanum lycopersicum]	AT5G04700.1	Ankyrin repeat family protein		Ankyrin repeat family protein; CONTAINS InterPro DOMAIN/s: Ankyrin repeat-containing domain (InterPro:IPR020683), Ankyrin repeat (InterPro:IPR002110); BEST Arabidopsis thaliana protein match is: Ankyrin repeat family protein (TAIR:AT5G04680.1); Has 1807 Blast hits to 1807 proteins in 277 species: Archae - 0; Bacteria - 0; Metazoa - 736; Fungi - 347; Plants - 385; Viruses - 0; Other Eukaryotes - 3…
Sp1_comp326563_c0_seq2	1051	.	A	T	215	.	DP=31;VDB=0.0322;AF1=1;AC1=2;DP4=0,0,17,14;MQ=27;FQ=-120	GT:PL:GQ	1/1:248,93,0:99	Sp1_comp326563_c0_seq2	1051	.	A	T	1448.91	PASS	AC=6;AF=1.00;AN=6;BaseQRankSum=1.003;DP=38;Dels=0.00;FS=0.000;HaplotypeScore=0.0000;MLEAC=6;MLEAF=1.00;MQ=59.72;MQ0=0;MQRankSum=1.641;QD=27.95;ReadPosRankSum=0.091	GT:AD:DP:GQ:MLPSAC:MLPSAF:PL	1/1/1/1/1/1:1,37:38:29:6:1.00:1475,280,172,108,63,29,0	SG	2227	gi|460376238|ref|XP_004233906.1|	PREDICTED: ankyrin repeat-containing protein At3g12360-like [Solanum lycopersicum]	AT5G04700.1	Ankyrin repeat family protein		Ankyrin repeat family protein; CONTAINS InterPro DOMAIN/s: Ankyrin repeat-containing domain (InterPro:IPR020683), Ankyrin repeat (InterPro:IPR002110); BEST Arabidopsis thaliana protein match is: Ankyrin repeat family protein (TAIR:AT5G04680.1); Has 1807 Blast hits to 1807 proteins in 277 species: Archae - 0; Bacteria - 0; Metazoa - 736; Fungi - 347; Plants - 385; Viruses - 0; Other Eukaryotes - 3…
Sp1_comp326563_c0_seq2	1091	.	G	C	178	.	DP=26;VDB=0.0322;AF1=1;AC1=2;DP4=0,0,10,16;MQ=30;FQ=-105	GT:PL:GQ	1/1:211,78,0:99	Sp1_comp326563_c0_seq2	1091	.	G	C	1392.91	PASS	AC=6;AF=1.00;AN=6;DP=35;Dels=0.00;FS=0.000;HaplotypeScore=0.9992;MLEAC=6;MLEAF=1.00;MQ=59.54;MQ0=0;QD=31.28	GT:AD:DP:GQ:MLPSAC:MLPSAF:PL	1/1/1/1/1/1:0,35:35:26:6:1.00:1419,257,157,99,58,26,0	SG	2227	gi|460376238|ref|XP_004233906.1|	PREDICTED: ankyrin repeat-containing protein At3g12360-like [Solanum lycopersicum]	AT5G04700.1	Ankyrin repeat family protein		Ankyrin repeat family protein; CONTAINS InterPro DOMAIN/s: Ankyrin repeat-containing domain (InterPro:IPR020683), Ankyrin repeat (InterPro:IPR002110); BEST Arabidopsis thaliana protein match is: Ankyrin repeat family protein (TAIR:AT5G04680.1); Has 1807 Blast hits to 1807 proteins in 277 species: Archae - 0; Bacteria - 0; Metazoa - 736; Fungi - 347; Plants - 385; Viruses - 0; Other Eukaryotes - 3…
Sp1_comp326563_c0_seq2	1101	.	A	G	149	.	DP=21;VDB=0.0216;AF1=1;AC1=2;DP4=0,0,5,15;MQ=31;FQ=-87	GT:PL:GQ	1/1:182,60,0:99	Sp1_comp326563_c0_seq2	1101	.	A	G	1146.93	PASS	AC=6;AF=1.00;AN=6;BaseQRankSum=0.722;DP=35;Dels=0.00;FS=1.855;HaplotypeScore=1.9998;MLEAC=6;MLEAF=1.00;MQ=58.94;MQ0=0;MQRankSum=-0.763;QD=32.77;ReadPosRankSum=2.907	GT:AD:DP:GQ:MLPSAC:MLPSAF:PL	1/1/1/1/1/1:7,28:35:22:6:1.00:1173,218,134,84,49,22,0	SG	2227	gi|460376238|ref|XP_004233906.1|	PREDICTED: ankyrin repeat-containing protein At3g12360-like [Solanum lycopersicum]	AT5G04700.1	Ankyrin repeat family protein		Ankyrin repeat family protein; CONTAINS InterPro DOMAIN/s: Ankyrin repeat-containing domain (InterPro:IPR020683), Ankyrin repeat (InterPro:IPR002110); BEST Arabidopsis thaliana protein match is: Ankyrin repeat family protein (TAIR:AT5G04680.1); Has 1807 Blast hits to 1807 proteins in 277 species: Archae - 0; Bacteria - 0; Metazoa - 736; Fungi - 347; Plants - 385; Viruses - 0; Other Eukaryotes - 3…
Sp1_comp326563_c0_seq2	1132	.	T	G	63	.	DP=20;VDB=0.0284;AF1=0.5;AC1=1;DP4=3,3,2,6;MQ=37;FQ=66;PV4=0.58,9.5e-08,0.12,0.0037	GT:PL:GQ	0/1:93,0,148:96	Sp1_comp326563_c0_seq2	1132	.	T	G	534.1	PASS	AC=3;AF=0.500;AN=6;BaseQRankSum=0.785;DP=39;Dels=0.00;FS=0.000;HaplotypeScore=0.9995;MLEAC=3;MLEAF=0.500;MQ=59.35;MQ0=0;MQRankSum=1.813;QD=13.69;ReadPosRankSum=-1.185	GT:AD:DP:GQ:MLPSAC:MLPSAF:PL	0/0/0/1/1/1:23,16:39:8:3:0.500:559,41,8,0,8,41,581	SG	2227	gi|460376238|ref|XP_004233906.1|	PREDICTED: ankyrin repeat-containing protein At3g12360-like [Solanum lycopersicum]	AT5G04700.1	Ankyrin repeat family protein		Ankyrin repeat family protein; CONTAINS InterPro DOMAIN/s: Ankyrin repeat-containing domain (InterPro:IPR020683), Ankyrin repeat (InterPro:IPR002110); BEST Arabidopsis thaliana protein match is: Ankyrin repeat family protein (TAIR:AT5G04680.1); Has 1807 Blast hits to 1807 proteins in 277 species: Archae - 0; Bacteria - 0; Metazoa - 736; Fungi - 347; Plants - 385; Viruses - 0; Other Eukaryotes - 3…
Sp1_comp326563_c0_seq2	1205	.	T	G	84	.	DP=16;VDB=0.0345;AF1=0.5;AC1=1;DP4=4,2,6,4;MQ=41;FQ=87;PV4=1,9.3e-08,0.0016,0.19	GT:PL:GQ	0/1:114,0,150:99	Sp1_comp326563_c0_seq2	1205	.	T	G	599.4	PASS	AC=4;AF=0.667;AN=6;BaseQRankSum=0.593;DP=26;Dels=0.00;FS=0.000;HaplotypeScore=0.0000;MLEAC=4;MLEAF=0.667;MQ=60.00;MQ0=0;MQRankSum=-0.755;QD=23.05;ReadPosRankSum=0.269	GT:AD:DP:GQ:MLPSAC:MLPSAF:PL	0/0/1/1/1/1:9,17:26:6:4:0.667:624,68,27,8,0,6,240	SG	2227	gi|460376238|ref|XP_004233906.1|	PREDICTED: ankyrin repeat-containing protein At3g12360-like [Solanum lycopersicum]	AT5G04700.1	Ankyrin repeat family protein		Ankyrin repeat family protein; CONTAINS InterPro DOMAIN/s: Ankyrin repeat-containing domain (InterPro:IPR020683), Ankyrin repeat (InterPro:IPR002110); BEST Arabidopsis thaliana protein match is: Ankyrin repeat family protein (TAIR:AT5G04680.1); Has 1807 Blast hits to 1807 proteins in 277 species: Archae - 0; Bacteria - 0; Metazoa - 736; Fungi - 347; Plants - 385; Viruses - 0; Other Eukaryotes - 3…
Sp1_comp326563_c0_seq2	1213	.	C	G	135	.	DP=15;VDB=0.0345;AF1=0.5;AC1=1;DP4=4,2,5,4;MQ=41;FQ=128;PV4=1,0.19,0.00057,0.073	GT:PL:GQ	0/1:165,0,155:99	Sp1_comp326563_c0_seq2	1213	.	C	G	601.4	PASS	AC=4;AF=0.667;AN=6;BaseQRankSum=-0.701;DP=26;Dels=0.00;FS=0.000;HaplotypeScore=0.0000;MLEAC=4;MLEAF=0.667;MQ=60.00;MQ0=0;MQRankSum=0.431;QD=23.13;ReadPosRankSum=-0.377	GT:AD:DP:GQ:MLPSAC:MLPSAF:PL	0/0/1/1/1/1:9,17:26:6:4:0.667:626,68,27,8,0,6,244	SG	2227	gi|460376238|ref|XP_004233906.1|	PREDICTED: ankyrin repeat-containing protein At3g12360-like [Solanum lycopersicum]	AT5G04700.1	Ankyrin repeat family protein		Ankyrin repeat family protein; CONTAINS InterPro DOMAIN/s: Ankyrin repeat-containing domain (InterPro:IPR020683), Ankyrin repeat (InterPro:IPR002110); BEST Arabidopsis thaliana protein match is: Ankyrin repeat family protein (TAIR:AT5G04680.1); Has 1807 Blast hits to 1807 proteins in 277 species: Archae - 0; Bacteria - 0; Metazoa - 736; Fungi - 347; Plants - 385; Viruses - 0; Other Eukaryotes - 3…
Sp1_comp326563_c0_seq2	1219	.	T	A	68	.	DP=15;VDB=0.0384;AF1=0.5;AC1=1;DP4=4,2,5,3;MQ=39;FQ=71;PV4=1,1.2e-07,7.6e-05,0.16	GT:PL:GQ	0/1:98,0,154:99	Sp1_comp326563_c0_seq2	1219	.	T	A	534.53	PASS	AC=4;AF=0.667;AN=6;BaseQRankSum=-0.485;DP=26;Dels=0.00;FS=0.000;HaplotypeScore=0.0000;MLEAC=4;MLEAF=0.667;MQ=60.00;MQ0=0;MQRankSum=-0.593;QD=20.56;ReadPosRankSum=-0.808	GT:AD:DP:GQ:MLPSAC:MLPSAF:PL	0/0/1/1/1/1:9,17:26:6:4:0.667:559,62,24,6,0,7,240	SG	2227	gi|460376238|ref|XP_004233906.1|	PREDICTED: ankyrin repeat-containing protein At3g12360-like [Solanum lycopersicum]	AT5G04700.1	Ankyrin repeat family protein		Ankyrin repeat family protein; CONTAINS InterPro DOMAIN/s: Ankyrin repeat-containing domain (InterPro:IPR020683), Ankyrin repeat (InterPro:IPR002110); BEST Arabidopsis thaliana protein match is: Ankyrin repeat family protein (TAIR:AT5G04680.1); Has 1807 Blast hits to 1807 proteins in 277 species: Archae - 0; Bacteria - 0; Metazoa - 736; Fungi - 347; Plants - 385; Viruses - 0; Other Eukaryotes - 3…
Sp1_comp326563_c0_seq2	1226	.	G	C	21	.	DP=14;VDB=0.0373;AF1=0.5;AC1=1;DP4=5,2,3,2;MQ=41;FQ=24;PV4=1,1.3e-05,8.9e-07,1	GT:PL:GQ	0/1:51,0,171:54	Sp1_comp326563_c0_seq2	1226	.	G	C	499.44	PASS	AC=4;AF=0.667;AN=6;BaseQRankSum=-0.659;DP=26;Dels=0.00;FS=1.540;HaplotypeScore=0.0000;MLEAC=4;MLEAF=0.667;MQ=60.00;MQ0=0;MQRankSum=0.079;QD=19.21;ReadPosRankSum=-0.184	GT:AD:DP:GQ:MLPSAC:MLPSAF:PL	0/0/1/1/1/1:10,16:26:5:4:0.667:524,58,21,5,0,10,272	SG	2227	gi|460376238|ref|XP_004233906.1|	PREDICTED: ankyrin repeat-containing protein At3g12360-like [Solanum lycopersicum]	AT5G04700.1	Ankyrin repeat family protein		Ankyrin repeat family protein; CONTAINS InterPro DOMAIN/s: Ankyrin repeat-containing domain (InterPro:IPR020683), Ankyrin repeat (InterPro:IPR002110); BEST Arabidopsis thaliana protein match is: Ankyrin repeat family protein (TAIR:AT5G04680.1); Has 1807 Blast hits to 1807 proteins in 277 species: Archae - 0; Bacteria - 0; Metazoa - 736; Fungi - 347; Plants - 385; Viruses - 0; Other Eukaryotes - 3…
Sp1_comp326563_c0_seq2	1244	.	T	C	12.3	.	DP=17;VDB=0.0011;AF1=0.5;AC1=1;DP4=7,5,2,2;MQ=40;FQ=15.1;PV4=1,4.1e-08,0.08,0.0064	GT:PL:GQ	0/1:42,0,238:44	Sp1_comp326563_c0_seq2	1244	.	T	C	126.7	PASS	AC=1;AF=0.167;AN=6;BaseQRankSum=-0.547;DP=35;Dels=0.00;FS=5.560;HaplotypeScore=8.9964;MLEAC=1;MLEAF=0.167;MQ=60.00;MQ0=0;MQRankSum=-0.429;QD=3.62;ReadPosRankSum=-3.357	GT:AD:DP:GQ:MLPSAC:MLPSAF:PL	0/0/0/0/0/1:26,9:35:7:1:0.167:152,0,7,27,61,2147483647,2147483647	SG	2227	gi|460376238|ref|XP_004233906.1|	PREDICTED: ankyrin repeat-containing protein At3g12360-like [Solanum lycopersicum]	AT5G04700.1	Ankyrin repeat family protein		Ankyrin repeat family protein; CONTAINS InterPro DOMAIN/s: Ankyrin repeat-containing domain (InterPro:IPR020683), Ankyrin repeat (InterPro:IPR002110); BEST Arabidopsis thaliana protein match is: Ankyrin repeat family protein (TAIR:AT5G04680.1); Has 1807 Blast hits to 1807 proteins in 277 species: Archae - 0; Bacteria - 0; Metazoa - 736; Fungi - 347; Plants - 385; Viruses - 0; Other Eukaryotes - 3…
Sp1_comp326563_c0_seq2	1248	.	G	C	21	.	DP=16;VDB=0.0398;AF1=0.5;AC1=1;DP4=7,4,2,3;MQ=40;FQ=24;PV4=0.6,2.3e-06,0.0099,1	GT:PL:GQ	0/1:51,0,228:54	Sp1_comp326563_c0_seq2	1248	.	G	C	487.36	PASS	AC=3;AF=0.500;AN=6;BaseQRankSum=-1.110;DP=34;Dels=0.00;FS=3.093;HaplotypeScore=8.9964;MLEAC=3;MLEAF=0.500;MQ=60.00;MQ0=0;MQRankSum=0.624;QD=14.33;ReadPosRankSum=1.595	GT:AD:DP:GQ:MLPSAC:MLPSAF:PL	0/0/0/1/1/1:19,15:34:7:3:0.500:512,36,7,0,7,36,519	SG	2227	gi|460376238|ref|XP_004233906.1|	PREDICTED: ankyrin repeat-containing protein At3g12360-like [Solanum lycopersicum]	AT5G04700.1	Ankyrin repeat family protein		Ankyrin repeat family protein; CONTAINS InterPro DOMAIN/s: Ankyrin repeat-containing domain (InterPro:IPR020683), Ankyrin repeat (InterPro:IPR002110); BEST Arabidopsis thaliana protein match is: Ankyrin repeat family protein (TAIR:AT5G04680.1); Has 1807 Blast hits to 1807 proteins in 277 species: Archae - 0; Bacteria - 0; Metazoa - 736; Fungi - 347; Plants - 385; Viruses - 0; Other Eukaryotes - 3…
Sp1_comp326563_c0_seq2	1267	.	G	A	6.98	.	DP=18;VDB=0.0287;AF1=0.4999;AC1=1;DP4=8,6,1,3;MQ=40;FQ=9.53;PV4=0.58,0.3,0.01,1	GT:PL:GQ	0/1:36,0,255:37	Sp1_comp326563_c0_seq2	1267	.	G	A	247.44	PASS	AC=2;AF=0.333;AN=6;BaseQRankSum=-0.071;DP=29;Dels=0.00;FS=1.623;HaplotypeScore=8.9889;MLEAC=2;MLEAF=0.333;MQ=60.00;MQ0=0;MQRankSum=0.872;QD=8.53;ReadPosRankSum=0.259	GT:AD:DP:GQ:MLPSAC:MLPSAF:PL	0/0/0/0/1/1:20,9:29:5:2:0.333:272,10,0,5,21,58,577	SG	2227	gi|460376238|ref|XP_004233906.1|	PREDICTED: ankyrin repeat-containing protein At3g12360-like [Solanum lycopersicum]	AT5G04700.1	Ankyrin repeat family protein		Ankyrin repeat family protein; CONTAINS InterPro DOMAIN/s: Ankyrin repeat-containing domain (InterPro:IPR020683), Ankyrin repeat (InterPro:IPR002110); BEST Arabidopsis thaliana protein match is: Ankyrin repeat family protein (TAIR:AT5G04680.1); Has 1807 Blast hits to 1807 proteins in 277 species: Archae - 0; Bacteria - 0; Metazoa - 736; Fungi - 347; Plants - 385; Viruses - 0; Other Eukaryotes - 3…
Sp1_comp326563_c0_seq2	1270	.	C	T	73	.	DP=18;VDB=0.0053;AF1=0.5;AC1=1;DP4=6,6,3,3;MQ=40;FQ=76;PV4=1,1,0.032,1	GT:PL:GQ	0/1:103,0,227:99	Sp1_comp326563_c0_seq2	1270	.	C	T	220.4	PASS	AC=2;AF=0.333;AN=6;BaseQRankSum=0.775;DP=30;Dels=0.00;FS=1.497;HaplotypeScore=8.9889;MLEAC=2;MLEAF=0.333;MQ=60.00;MQ0=0;MQRankSum=-1.377;QD=7.35;ReadPosRankSum=1.808	GT:AD:DP:GQ:MLPSAC:MLPSAF:PL	0/0/0/0/1/1:19,11:30:6:2:0.333:245,6,0,8,27,68,2147483647	SG	2227	gi|460376238|ref|XP_004233906.1|	PREDICTED: ankyrin repeat-containing protein At3g12360-like [Solanum lycopersicum]	AT5G04700.1	Ankyrin repeat family protein		Ankyrin repeat family protein; CONTAINS InterPro DOMAIN/s: Ankyrin repeat-containing domain (InterPro:IPR020683), Ankyrin repeat (InterPro:IPR002110); BEST Arabidopsis thaliana protein match is: Ankyrin repeat family protein (TAIR:AT5G04680.1); Has 1807 Blast hits to 1807 proteins in 277 species: Archae - 0; Bacteria - 0; Metazoa - 736; Fungi - 347; Plants - 385; Viruses - 0; Other Eukaryotes - 3…
Sp1_comp326563_c0_seq2	1276	.	C	T	9.52	.	DP=19;VDB=0.0164;AF1=0.5;AC1=1;DP4=4,6,1,3;MQ=39;FQ=12.3;PV4=1,1.5e-06,0.14,0.37	GT:PL:GQ	0/1:39,0,203:41	Sp1_comp326563_c0_seq2	1276	.	C	T	280.13	PASS	AC=2;AF=0.333;AN=6;BaseQRankSum=0.636;DP=30;Dels=0.00;FS=3.352;HaplotypeScore=6.9905;MLEAC=2;MLEAF=0.333;MQ=60.00;MQ0=0;MQRankSum=0.548;QD=9.34;ReadPosRankSum=1.381	GT:AD:DP:GQ:MLPSAC:MLPSAF:PL	0/0/0/0/1/1:17,13:30:0:2:0.333:303,14,0,0,12,42,478	SG	2227	gi|460376238|ref|XP_004233906.1|	PREDICTED: ankyrin repeat-containing protein At3g12360-like [Solanum lycopersicum]	AT5G04700.1	Ankyrin repeat family protein		Ankyrin repeat family protein; CONTAINS InterPro DOMAIN/s: Ankyrin repeat-containing domain (InterPro:IPR020683), Ankyrin repeat (InterPro:IPR002110); BEST Arabidopsis thaliana protein match is: Ankyrin repeat family protein (TAIR:AT5G04680.1); Has 1807 Blast hits to 1807 proteins in 277 species: Archae - 0; Bacteria - 0; Metazoa - 736; Fungi - 347; Plants - 385; Viruses - 0; Other Eukaryotes - 3…
Sp1_comp326563_c0_seq2	1287	.	A	G	34	.	DP=20;VDB=0.0164;AF1=0.5;AC1=1;DP4=6,6,3,3;MQ=40;FQ=37;PV4=1,3.6e-07,0.021,1	GT:PL:GQ	0/1:64,0,226:67	Sp1_comp326563_c0_seq2	1287	.	A	G	280.85	PASS	AC=2;AF=0.333;AN=6;BaseQRankSum=1.865;DP=29;Dels=0.00;FS=0.000;HaplotypeScore=11.9948;MLEAC=2;MLEAF=0.333;MQ=60.00;MQ0=0;MQRankSum=-0.697;QD=9.68;ReadPosRankSum=2.764	GT:AD:DP:GQ:MLPSAC:MLPSAF:PL	0/0/0/0/1/1:18,11:29:3:2:0.333:305,13,0,3,18,54,538	SG	2227	gi|460376238|ref|XP_004233906.1|	PREDICTED: ankyrin repeat-containing protein At3g12360-like [Solanum lycopersicum]	AT5G04700.1	Ankyrin repeat family protein		Ankyrin repeat family protein; CONTAINS InterPro DOMAIN/s: Ankyrin repeat-containing domain (InterPro:IPR020683), Ankyrin repeat (InterPro:IPR002110); BEST Arabidopsis thaliana protein match is: Ankyrin repeat family protein (TAIR:AT5G04680.1); Has 1807 Blast hits to 1807 proteins in 277 species: Archae - 0; Bacteria - 0; Metazoa - 736; Fungi - 347; Plants - 385; Viruses - 0; Other Eukaryotes - 3…
Sp1_comp326563_c0_seq2	1288	.	C	T	4.13	.	DP=21;VDB=0.0393;AF1=0.4998;AC1=1;DP4=7,6,1,3;MQ=42;FQ=6.2;PV4=0.58,1.5e-06,0.15,1	GT:PL:GQ	0/1:32,0,246:31	Sp1_comp326563_c0_seq2	1288	.	C	T	226.3	PASS	AC=2;AF=0.333;AN=6;BaseQRankSum=-0.487;DP=32;Dels=0.00;FS=0.000;HaplotypeScore=11.9948;MLEAC=2;MLEAF=0.333;MQ=60.00;MQ0=0;MQRankSum=-0.253;QD=7.07;ReadPosRankSum=-0.097	GT:AD:DP:GQ:MLPSAC:MLPSAF:PL	0/0/0/0/1/1:20,12:32:6:2:0.333:251,9,0,6,24,64,2147483647	SG	2227	gi|460376238|ref|XP_004233906.1|	PREDICTED: ankyrin repeat-containing protein At3g12360-like [Solanum lycopersicum]	AT5G04700.1	Ankyrin repeat family protein		Ankyrin repeat family protein; CONTAINS InterPro DOMAIN/s: Ankyrin repeat-containing domain (InterPro:IPR020683), Ankyrin repeat (InterPro:IPR002110); BEST Arabidopsis thaliana protein match is: Ankyrin repeat family protein (TAIR:AT5G04680.1); Has 1807 Blast hits to 1807 proteins in 277 species: Archae - 0; Bacteria - 0; Metazoa - 736; Fungi - 347; Plants - 385; Viruses - 0; Other Eukaryotes - 3…
Sp1_comp326563_c0_seq2	1302	.	T	C	3.01	.	DP=21;VDB=0.0164;AF1=0.4997;AC1=1;DP4=6,7,3,1;MQ=41;FQ=4.77;PV4=0.58,6.5e-06,0.051,1	GT:PL:GQ	0/1:30,0,248:28	Sp1_comp326563_c0_seq2	1302	.	T	C	359.67	PASS	AC=3;AF=0.500;AN=6;BaseQRankSum=-0.343;DP=33;Dels=0.00;FS=1.376;HaplotypeScore=4.9773;MLEAC=3;MLEAF=0.500;MQ=60.00;MQ0=0;MQRankSum=-0.127;QD=10.90;ReadPosRankSum=1.067	GT:AD:DP:GQ:MLPSAC:MLPSAF:PL	0/0/0/1/1/1:18,15:33:4:3:0.500:384,26,4,0,10,40,513	SG	2227	gi|460376238|ref|XP_004233906.1|	PREDICTED: ankyrin repeat-containing protein At3g12360-like [Solanum lycopersicum]	AT5G04700.1	Ankyrin repeat family protein		Ankyrin repeat family protein; CONTAINS InterPro DOMAIN/s: Ankyrin repeat-containing domain (InterPro:IPR020683), Ankyrin repeat (InterPro:IPR002110); BEST Arabidopsis thaliana protein match is: Ankyrin repeat family protein (TAIR:AT5G04680.1); Has 1807 Blast hits to 1807 proteins in 277 species: Archae - 0; Bacteria - 0; Metazoa - 736; Fungi - 347; Plants - 385; Viruses - 0; Other Eukaryotes - 3…
Sp1_comp326563_c0_seq2	1359	.	G	C	47	.	DP=25;VDB=0.0345;AF1=0.5;AC1=1;DP4=8,8,5,2;MQ=42;FQ=50;PV4=0.41,1.9e-08,1,1	GT:PL:GQ	0/1:77,0,255:80	Sp1_comp326563_c0_seq2	1359	.	G	C	234.5		AC=2;AF=0.333;AN=6;BaseQRankSum=-1.246;DP=37;Dels=0.00;FS=0.000;HaplotypeScore=23.9887;MLEAC=2;MLEAF=0.333;MQ=60.00;MQ0=0;MQRankSum=0.947;QD=6.34;ReadPosRankSum=-0.748	GT:AD:DP:GQ:MLPSAC:MLPSAF:PL	0/0/0/0/1/1:26,11:37:1:2:0.333:258,1,0,16,48,113,2147483647	SG	2227	gi|460376238|ref|XP_004233906.1|	PREDICTED: ankyrin repeat-containing protein At3g12360-like [Solanum lycopersicum]	AT5G04700.1	Ankyrin repeat family protein		Ankyrin repeat family protein; CONTAINS InterPro DOMAIN/s: Ankyrin repeat-containing domain (InterPro:IPR020683), Ankyrin repeat (InterPro:IPR002110); BEST Arabidopsis thaliana protein match is: Ankyrin repeat family protein (TAIR:AT5G04680.1); Has 1807 Blast hits to 1807 proteins in 277 species: Archae - 0; Bacteria - 0; Metazoa - 736; Fungi - 347; Plants - 385; Viruses - 0; Other Eukaryotes - 3…
Sp1_comp326563_c0_seq2	1363	.	G	T	181	.	DP=26;VDB=0.0343;AF1=0.5;AC1=1;DP4=6,6,8,5;MQ=42;FQ=184;PV4=0.7,0.028,0.3,1	GT:PL:GQ	0/1:211,0,230:99	Sp1_comp326563_c0_seq2	1363	.	G	T	436.96		AC=2;AF=0.333;AN=6;BaseQRankSum=-1.050;DP=38;Dels=0.00;FS=1.237;HaplotypeScore=23.9896;MLEAC=2;MLEAF=0.333;MQ=60.00;MQ0=0;MQRankSum=-0.724;QD=11.50;ReadPosRankSum=-1.848	GT:AD:DP:GQ:MLPSAC:MLPSAF:PL	0/0/0/0/1/1:22,16:38:0:2:0.333:460,23,0,0,18,65,2147483647	SG	2227	gi|460376238|ref|XP_004233906.1|	PREDICTED: ankyrin repeat-containing protein At3g12360-like [Solanum lycopersicum]	AT5G04700.1	Ankyrin repeat family protein		Ankyrin repeat family protein; CONTAINS InterPro DOMAIN/s: Ankyrin repeat-containing domain (InterPro:IPR020683), Ankyrin repeat (InterPro:IPR002110); BEST Arabidopsis thaliana protein match is: Ankyrin repeat family protein (TAIR:AT5G04680.1); Has 1807 Blast hits to 1807 proteins in 277 species: Archae - 0; Bacteria - 0; Metazoa - 736; Fungi - 347; Plants - 385; Viruses - 0; Other Eukaryotes - 3…
Sp1_comp326563_c0_seq2	1444	.	T	A	212	.	DP=29;VDB=0.0384;AF1=1;AC1=2;DP4=0,0,13,13;MQ=46;FQ=-105	GT:PL:GQ	1/1:245,78,0:99	Sp1_comp326563_c0_seq2	1444	.	T	A	1163.92	PASS	AC=6;AF=1.00;AN=6;DP=38;Dels=0.00;FS=0.000;HaplotypeScore=0.0000;MLEAC=6;MLEAF=1.00;MQ=59.49;MQ0=0;QD=30.63	GT:AD:DP:GQ:MLPSAC:MLPSAF:PL	1/1/1/1/1/1:0,38:38:23:6:1.00:1190,226,138,87,51,23,0	SG	2227	gi|460376238|ref|XP_004233906.1|	PREDICTED: ankyrin repeat-containing protein At3g12360-like [Solanum lycopersicum]	AT5G04700.1	Ankyrin repeat family protein		Ankyrin repeat family protein; CONTAINS InterPro DOMAIN/s: Ankyrin repeat-containing domain (InterPro:IPR020683), Ankyrin repeat (InterPro:IPR002110); BEST Arabidopsis thaliana protein match is: Ankyrin repeat family protein (TAIR:AT5G04680.1); Has 1807 Blast hits to 1807 proteins in 277 species: Archae - 0; Bacteria - 0; Metazoa - 736; Fungi - 347; Plants - 385; Viruses - 0; Other Eukaryotes - 3…
Sp1_comp326563_c0_seq2	1475	.	C	T	31	.	DP=32;VDB=0.0263;AF1=0.5;AC1=1;DP4=13,11,3,5;MQ=44;FQ=34;PV4=0.69,1.2e-14,1,0.19	GT:PL:GQ	0/1:61,0,255:64	Sp1_comp326563_c0_seq2	1475	.	C	T	273.48		AC=2;AF=0.333;AN=6;BaseQRankSum=-0.145;DP=39;Dels=0.00;FS=3.189;HaplotypeScore=23.3085;MLEAC=2;MLEAF=0.333;MQ=60.00;MQ0=0;MQRankSum=-0.595;QD=7.01;ReadPosRankSum=-0.531	GT:AD:DP:GQ:MLPSAC:MLPSAF:PL	0/0/0/0/1/1:29,10:39:4:2:0.333:298,4,0,14,45,109,2147483647	SG	2227	gi|460376238|ref|XP_004233906.1|	PREDICTED: ankyrin repeat-containing protein At3g12360-like [Solanum lycopersicum]	AT5G04700.1	Ankyrin repeat family protein		Ankyrin repeat family protein; CONTAINS InterPro DOMAIN/s: Ankyrin repeat-containing domain (InterPro:IPR020683), Ankyrin repeat (InterPro:IPR002110); BEST Arabidopsis thaliana protein match is: Ankyrin repeat family protein (TAIR:AT5G04680.1); Has 1807 Blast hits to 1807 proteins in 277 species: Archae - 0; Bacteria - 0; Metazoa - 736; Fungi - 347; Plants - 385; Viruses - 0; Other Eukaryotes - 3…
Sp1_comp326563_c0_seq2	1498	.	A	G	143	.	DP=28;VDB=0.0164;AF1=0.5;AC1=1;DP4=5,4,9,10;MQ=42;FQ=92;PV4=1,3.7e-15,1,1	GT:PL:GQ	0/1:173,0,119:99	Sp1_comp326563_c0_seq2	1498	.	A	G	759.97	PASS	AC=4;AF=0.667;AN=6;BaseQRankSum=2.445;DP=34;Dels=0.00;FS=1.440;HaplotypeScore=1.6647;MLEAC=4;MLEAF=0.667;MQ=60.00;MQ0=0;MQRankSum=-0.496;QD=22.35;ReadPosRankSum=0.638	GT:AD:DP:GQ:MLPSAC:MLPSAF:PL	0/0/1/1/1/1:13,21:34:7:4:0.667:785,81,30,7,0,11,313	SG	2227	gi|460376238|ref|XP_004233906.1|	PREDICTED: ankyrin repeat-containing protein At3g12360-like [Solanum lycopersicum]	AT5G04700.1	Ankyrin repeat family protein		Ankyrin repeat family protein; CONTAINS InterPro DOMAIN/s: Ankyrin repeat-containing domain (InterPro:IPR020683), Ankyrin repeat (InterPro:IPR002110); BEST Arabidopsis thaliana protein match is: Ankyrin repeat family protein (TAIR:AT5G04680.1); Has 1807 Blast hits to 1807 proteins in 277 species: Archae - 0; Bacteria - 0; Metazoa - 736; Fungi - 347; Plants - 385; Viruses - 0; Other Eukaryotes - 3…
Sp1_comp326563_c0_seq2	1505	.	A	G	72	.	DP=26;VDB=0.0216;AF1=0.5;AC1=1;DP4=9,9,4,4;MQ=43;FQ=75;PV4=1,0.27,1.8e-07,0.12	GT:PL:GQ	0/1:102,0,255:99	Sp1_comp326563_c0_seq2	1505	.	A	G	322.47	PASS	AC=2;AF=0.333;AN=6;BaseQRankSum=-0.276;DP=33;Dels=0.00;FS=3.142;HaplotypeScore=8.6187;MLEAC=2;MLEAF=0.333;MQ=60.00;MQ0=0;MQRankSum=-0.350;QD=9.77;ReadPosRankSum=-1.161	GT:AD:DP:GQ:MLPSAC:MLPSAF:PL	0/0/0/0/1/1:20,13:33:4:2:0.333:347,15,0,4,24,71,2147483647	SG	2227	gi|460376238|ref|XP_004233906.1|	PREDICTED: ankyrin repeat-containing protein At3g12360-like [Solanum lycopersicum]	AT5G04700.1	Ankyrin repeat family protein		Ankyrin repeat family protein; CONTAINS InterPro DOMAIN/s: Ankyrin repeat-containing domain (InterPro:IPR020683), Ankyrin repeat (InterPro:IPR002110); BEST Arabidopsis thaliana protein match is: Ankyrin repeat family protein (TAIR:AT5G04680.1); Has 1807 Blast hits to 1807 proteins in 277 species: Archae - 0; Bacteria - 0; Metazoa - 736; Fungi - 347; Plants - 385; Viruses - 0; Other Eukaryotes - 3…
Sp1_comp326563_c0_seq2	1540	.	T	A	209	.	DP=24;VDB=0.0345;AF1=1;AC1=2;DP4=0,0,11,13;MQ=43;FQ=-99	GT:PL:GQ	1/1:242,72,0:99	Sp1_comp326563_c0_seq2	1540	.	T	A	1133.93	PASS	AC=6;AF=1.00;AN=6;DP=30;Dels=0.00;FS=0.000;HaplotypeScore=0.7340;MLEAC=6;MLEAF=1.00;MQ=59.02;MQ0=0;QD=23.76	GT:AD:DP:GQ:MLPSAC:MLPSAF:PL	1/1/1/1/1/1:0,30:30:22:6:1.00:1160,218,134,84,49,22,0	SG	2227	gi|460376238|ref|XP_004233906.1|	PREDICTED: ankyrin repeat-containing protein At3g12360-like [Solanum lycopersicum]	AT5G04700.1	Ankyrin repeat family protein		Ankyrin repeat family protein; CONTAINS InterPro DOMAIN/s: Ankyrin repeat-containing domain (InterPro:IPR020683), Ankyrin repeat (InterPro:IPR002110); BEST Arabidopsis thaliana protein match is: Ankyrin repeat family protein (TAIR:AT5G04680.1); Has 1807 Blast hits to 1807 proteins in 277 species: Archae - 0; Bacteria - 0; Metazoa - 736; Fungi - 347; Plants - 385; Viruses - 0; Other Eukaryotes - 3…
Sp1_comp326563_c0_seq2	1549	.	G	C	34	.	DP=23;VDB=0.0365;AF1=0.5;AC1=1;DP4=8,9,2,3;MQ=44;FQ=37;PV4=1,0.23,1.2e-10,1	GT:PL:GQ	0/1:64,0,255:67	Sp1_comp326563_c0_seq2	1549	.	G	C	203.24	PASS	AC=2;AF=0.333;AN=6;BaseQRankSum=-0.979;DP=28;Dels=0.00;FS=6.374;HaplotypeScore=0.7340;MLEAC=2;MLEAF=0.333;MQ=58.95;MQ0=0;MQRankSum=-0.226;QD=7.26;ReadPosRankSum=1.983	GT:AD:DP:GQ:MLPSAC:MLPSAF:PL	0/0/0/0/1/1:18,10:28:7:2:0.333:228,8,0,7,27,70,2147483647	SG	2227	gi|460376238|ref|XP_004233906.1|	PREDICTED: ankyrin repeat-containing protein At3g12360-like [Solanum lycopersicum]	AT5G04700.1	Ankyrin repeat family protein		Ankyrin repeat family protein; CONTAINS InterPro DOMAIN/s: Ankyrin repeat-containing domain (InterPro:IPR020683), Ankyrin repeat (InterPro:IPR002110); BEST Arabidopsis thaliana protein match is: Ankyrin repeat family protein (TAIR:AT5G04680.1); Has 1807 Blast hits to 1807 proteins in 277 species: Archae - 0; Bacteria - 0; Metazoa - 736; Fungi - 347; Plants - 385; Viruses - 0; Other Eukaryotes - 3…
Sp1_comp326563_c0_seq2	1582	.	T	C	64	.	DP=25;VDB=0.0164;AF1=0.5;AC1=1;DP4=8,8,4,4;MQ=47;FQ=67;PV4=1,9.6e-05,1,1	GT:PL:GQ	0/1:94,0,255:97	Sp1_comp326563_c0_seq2	1582	.	T	C	261.05	PASS	AC=2;AF=0.333;AN=6;BaseQRankSum=0.024;DP=29;Dels=0.00;FS=0.000;HaplotypeScore=5.9984;MLEAC=2;MLEAF=0.333;MQ=58.98;MQ0=0;MQRankSum=1.061;QD=9.00;ReadPosRankSum=0.401	GT:AD:DP:GQ:MLPSAC:MLPSAF:PL	0/0/0/0/1/1:20,9:29:7:2:0.333:286,10,0,7,27,73,2147483647	SG	2227	gi|460376238|ref|XP_004233906.1|	PREDICTED: ankyrin repeat-containing protein At3g12360-like [Solanum lycopersicum]	AT5G04700.1	Ankyrin repeat family protein		Ankyrin repeat family protein; CONTAINS InterPro DOMAIN/s: Ankyrin repeat-containing domain (InterPro:IPR020683), Ankyrin repeat (InterPro:IPR002110); BEST Arabidopsis thaliana protein match is: Ankyrin repeat family protein (TAIR:AT5G04680.1); Has 1807 Blast hits to 1807 proteins in 277 species: Archae - 0; Bacteria - 0; Metazoa - 736; Fungi - 347; Plants - 385; Viruses - 0; Other Eukaryotes - 3…
Sp1_comp326563_c0_seq2	1633	.	G	C	67	.	DP=26;VDB=0.0399;AF1=0.5;AC1=1;DP4=4,4,7,2;MQ=47;FQ=70;PV4=0.33,1.7e-10,0.3,1	GT:PL:GQ	0/1:97,0,198:99	Sp1_comp326563_c0_seq2	1633	.	G	C	499.85	PASS	AC=4;AF=0.667;AN=6;BaseQRankSum=-1.110;DP=27;Dels=0.00;FS=1.632;HaplotypeScore=0.0000;MLEAC=4;MLEAF=0.667;MQ=59.48;MQ0=0;MQRankSum=1.209;QD=18.51;ReadPosRankSum=-0.074	GT:AD:DP:GQ:MLPSAC:MLPSAF:PL	0/0/1/1/1/1:11,16:27:3:4:0.667:524,54,18,3,0,13,323	SG	2227	gi|460376238|ref|XP_004233906.1|	PREDICTED: ankyrin repeat-containing protein At3g12360-like [Solanum lycopersicum]	AT5G04700.1	Ankyrin repeat family protein		Ankyrin repeat family protein; CONTAINS InterPro DOMAIN/s: Ankyrin repeat-containing domain (InterPro:IPR020683), Ankyrin repeat (InterPro:IPR002110); BEST Arabidopsis thaliana protein match is: Ankyrin repeat family protein (TAIR:AT5G04680.1); Has 1807 Blast hits to 1807 proteins in 277 species: Archae - 0; Bacteria - 0; Metazoa - 736; Fungi - 347; Plants - 385; Viruses - 0; Other Eukaryotes - 3…
Sp1_comp326563_c0_seq2	1639	.	G	A	130	.	DP=27;VDB=0.0398;AF1=0.5;AC1=1;DP4=5,4,10,7;MQ=47;FQ=133;PV4=1,3.9e-13,1,1	GT:PL:GQ	0/1:160,0,186:99	Sp1_comp326563_c0_seq2	1639	.	G	A	581.36	PASS	AC=4;AF=0.667;AN=6;BaseQRankSum=-1.788;DP=28;Dels=0.00;FS=1.542;HaplotypeScore=0.0000;MLEAC=4;MLEAF=0.667;MQ=59.50;MQ0=0;MQRankSum=-2.117;QD=20.76;ReadPosRankSum=-0.423	GT:AD:DP:GQ:MLPSAC:MLPSAF:PL	0/0/1/1/1/1:11,17:28:5:4:0.667:606,66,24,5,0,11,310	SG	2227	gi|460376238|ref|XP_004233906.1|	PREDICTED: ankyrin repeat-containing protein At3g12360-like [Solanum lycopersicum]	AT5G04700.1	Ankyrin repeat family protein		Ankyrin repeat family protein; CONTAINS InterPro DOMAIN/s: Ankyrin repeat-containing domain (InterPro:IPR020683), Ankyrin repeat (InterPro:IPR002110); BEST Arabidopsis thaliana protein match is: Ankyrin repeat family protein (TAIR:AT5G04680.1); Has 1807 Blast hits to 1807 proteins in 277 species: Archae - 0; Bacteria - 0; Metazoa - 736; Fungi - 347; Plants - 385; Viruses - 0; Other Eukaryotes - 3…
Sp1_comp326563_c0_seq2	1671	.	A	G	48	.	DP=20;VDB=0.0298;AF1=0.5;AC1=1;DP4=7,6,4,2;MQ=43;FQ=51;PV4=1,3.7e-08,0.0072,0.081	GT:PL:GQ	0/1:78,0,255:81	Sp1_comp326563_c0_seq2	1671	.	A	G	170.12	PASS	AC=2;AF=0.333;AN=6;BaseQRankSum=-0.964;DP=21;Dels=0.00;FS=0.000;HaplotypeScore=0.0000;MLEAC=2;MLEAF=0.333;MQ=59.34;MQ0=0;MQRankSum=0.116;QD=8.10;ReadPosRankSum=-0.579	GT:AD:DP:GQ:MLPSAC:MLPSAF:PL	0/0/0/0/1/1:13,8:21:4:2:0.333:194,6,0,4,18,48,457	SG	2227	gi|460376238|ref|XP_004233906.1|	PREDICTED: ankyrin repeat-containing protein At3g12360-like [Solanum lycopersicum]	AT5G04700.1	Ankyrin repeat family protein		Ankyrin repeat family protein; CONTAINS InterPro DOMAIN/s: Ankyrin repeat-containing domain (InterPro:IPR020683), Ankyrin repeat (InterPro:IPR002110); BEST Arabidopsis thaliana protein match is: Ankyrin repeat family protein (TAIR:AT5G04680.1); Has 1807 Blast hits to 1807 proteins in 277 species: Archae - 0; Bacteria - 0; Metazoa - 736; Fungi - 347; Plants - 385; Viruses - 0; Other Eukaryotes - 3…
Sp1_comp326563_c0_seq2	1695	.	G	T	140	.	DP=20;VDB=0.0365;AF1=0.5;AC1=1;DP4=5,2,6,7;MQ=44;FQ=126;PV4=0.37,1.3e-06,1,0.32	GT:PL:GQ	0/1:170,0,153:99	Sp1_comp326563_c0_seq2	1695	.	G	T	413.12	PASS	AC=4;AF=0.667;AN=6;BaseQRankSum=-1.310;DP=19;Dels=0.00;FS=1.984;HaplotypeScore=0.0000;MLEAC=4;MLEAF=0.667;MQ=59.27;MQ0=0;MQRankSum=-1.310;QD=21.74;ReadPosRankSum=0.465	GT:AD:DP:GQ:MLPSAC:MLPSAF:PL	0/0/1/1/1/1:7,12:19:4:4:0.667:437,48,18,4,0,6,215	SG	2227	gi|460376238|ref|XP_004233906.1|	PREDICTED: ankyrin repeat-containing protein At3g12360-like [Solanum lycopersicum]	AT5G04700.1	Ankyrin repeat family protein		Ankyrin repeat family protein; CONTAINS InterPro DOMAIN/s: Ankyrin repeat-containing domain (InterPro:IPR020683), Ankyrin repeat (InterPro:IPR002110); BEST Arabidopsis thaliana protein match is: Ankyrin repeat family protein (TAIR:AT5G04680.1); Has 1807 Blast hits to 1807 proteins in 277 species: Archae - 0; Bacteria - 0; Metazoa - 736; Fungi - 347; Plants - 385; Viruses - 0; Other Eukaryotes - 3…
Sp1_comp326563_c0_seq2	1697	.	C	T	108	.	DP=20;VDB=0.0345;AF1=1;AC1=2;DP4=0,0,3,5;MQ=41;FQ=-51	GT:PL:GQ	1/1:141,24,0:45	Sp1_comp326563_c0_seq2	1697	.	C	T	644.12	PASS	AC=6;AF=1.00;AN=6;DP=19;Dels=0.00;FS=0.000;HaplotypeScore=0.0000;MLEAC=6;MLEAF=1.00;MQ=59.27;MQ0=0;QD=33.90	GT:AD:DP:GQ:MLPSAC:MLPSAF:PL	1/1/1/1/1/1:0,19:19:13:6:1.00:670,132,81,51,30,13,0	SG	2227	gi|460376238|ref|XP_004233906.1|	PREDICTED: ankyrin repeat-containing protein At3g12360-like [Solanum lycopersicum]	AT5G04700.1	Ankyrin repeat family protein		Ankyrin repeat family protein; CONTAINS InterPro DOMAIN/s: Ankyrin repeat-containing domain (InterPro:IPR020683), Ankyrin repeat (InterPro:IPR002110); BEST Arabidopsis thaliana protein match is: Ankyrin repeat family protein (TAIR:AT5G04680.1); Has 1807 Blast hits to 1807 proteins in 277 species: Archae - 0; Bacteria - 0; Metazoa - 736; Fungi - 347; Plants - 385; Viruses - 0; Other Eukaryotes - 3…
Sp1_comp326563_c0_seq2	1702	.	T	C	43	.	DP=23;VDB=0.0322;AF1=0.5;AC1=1;DP4=6,9,5,2;MQ=44;FQ=46;PV4=0.36,2.8e-07,0.001,1	GT:PL:GQ	0/1:73,0,255:76	Sp1_comp326563_c0_seq2	1702	.	T	C	184.95	PASS	AC=2;AF=0.333;AN=6;BaseQRankSum=1.082;DP=22;Dels=0.00;FS=4.419;HaplotypeScore=0.9789;MLEAC=2;MLEAF=0.333;MQ=59.37;MQ0=0;MQRankSum=0.112;QD=8.41;ReadPosRankSum=0.783	GT:AD:DP:GQ:MLPSAC:MLPSAF:PL	0/0/0/0/1/1:15,7:22:4:2:0.333:209,4,0,7,24,60,2147483647	SG	2227	gi|460376238|ref|XP_004233906.1|	PREDICTED: ankyrin repeat-containing protein At3g12360-like [Solanum lycopersicum]	AT5G04700.1	Ankyrin repeat family protein		Ankyrin repeat family protein; CONTAINS InterPro DOMAIN/s: Ankyrin repeat-containing domain (InterPro:IPR020683), Ankyrin repeat (InterPro:IPR002110); BEST Arabidopsis thaliana protein match is: Ankyrin repeat family protein (TAIR:AT5G04680.1); Has 1807 Blast hits to 1807 proteins in 277 species: Archae - 0; Bacteria - 0; Metazoa - 736; Fungi - 347; Plants - 385; Viruses - 0; Other Eukaryotes - 3…
Sp1_comp326563_c0_seq2	1707	.	C	G	95	.	DP=21;VDB=0.0081;AF1=0.5;AC1=1;DP4=5,10,4,2;MQ=44;FQ=98;PV4=0.33,0.4,0.0013,1	GT:PL:GQ	0/1:125,0,255:99	Sp1_comp326563_c0_seq2	1707	.	C	G	146.74	PASS	AC=2;AF=0.333;AN=6;BaseQRankSum=0.041;DP=20;Dels=0.00;FS=4.738;HaplotypeScore=0.9789;MLEAC=2;MLEAF=0.333;MQ=60.00;MQ0=0;MQRankSum=1.526;QD=7.34;ReadPosRankSum=1.278	GT:AD:DP:GQ:MLPSAC:MLPSAF:PL	0/0/0/0/1/1:14,6:20:1:2:0.333:170,1,0,9,27,64,2147483647	SG	2227	gi|460376238|ref|XP_004233906.1|	PREDICTED: ankyrin repeat-containing protein At3g12360-like [Solanum lycopersicum]	AT5G04700.1	Ankyrin repeat family protein		Ankyrin repeat family protein; CONTAINS InterPro DOMAIN/s: Ankyrin repeat-containing domain (InterPro:IPR020683), Ankyrin repeat (InterPro:IPR002110); BEST Arabidopsis thaliana protein match is: Ankyrin repeat family protein (TAIR:AT5G04680.1); Has 1807 Blast hits to 1807 proteins in 277 species: Archae - 0; Bacteria - 0; Metazoa - 736; Fungi - 347; Plants - 385; Viruses - 0; Other Eukaryotes - 3…
Sp1_comp326563_c0_seq2	1786	.	A	T	222	.	DP=24;VDB=0.0345;AF1=1;AC1=2;DP4=0,0,10,14;MQ=44;FQ=-99	GT:PL:GQ	1/1:255,72,0:99	Sp1_comp326563_c0_seq2	1786	.	A	T	1023.96	PASS	AC=6;AF=1.00;AN=6;DP=25;Dels=0.00;FS=0.000;HaplotypeScore=0.0000;MLEAC=6;MLEAF=1.00;MQ=60.00;MQ0=0;QD=35.11	GT:AD:DP:GQ:MLPSAC:MLPSAF:PL	1/1/1/1/1/1:0,25:25:19:6:1.00:1050,187,114,72,42,19,0	SG	2227	gi|460376238|ref|XP_004233906.1|	PREDICTED: ankyrin repeat-containing protein At3g12360-like [Solanum lycopersicum]	AT5G04700.1	Ankyrin repeat family protein		Ankyrin repeat family protein; CONTAINS InterPro DOMAIN/s: Ankyrin repeat-containing domain (InterPro:IPR020683), Ankyrin repeat (InterPro:IPR002110); BEST Arabidopsis thaliana protein match is: Ankyrin repeat family protein (TAIR:AT5G04680.1); Has 1807 Blast hits to 1807 proteins in 277 species: Archae - 0; Bacteria - 0; Metazoa - 736; Fungi - 347; Plants - 385; Viruses - 0; Other Eukaryotes - 3…
Sp1_comp326563_c0_seq2	1810	.	T	C	80	.	DP=23;VDB=0.0140;AF1=0.5;AC1=1;DP4=5,8,5,5;MQ=45;FQ=83;PV4=0.69,2.6e-13,0.14,1	GT:PL:GQ	0/1:110,0,255:99	Sp1_comp326563_c0_seq2	1810	.	T	C	345.71	PASS	AC=3;AF=0.500;AN=6;BaseQRankSum=0.527;DP=23;Dels=0.00;FS=1.643;HaplotypeScore=0.0000;MLEAC=3;MLEAF=0.500;MQ=60.00;MQ0=0;MQRankSum=-0.589;QD=15.03;ReadPosRankSum=1.209	GT:AD:DP:GQ:MLPSAC:MLPSAF:PL	0/0/0/1/1/1:13,10:23:1:3:0.500:369,19,1,0,10,40,497	SG	2227	gi|460376238|ref|XP_004233906.1|	PREDICTED: ankyrin repeat-containing protein At3g12360-like [Solanum lycopersicum]	AT5G04700.1	Ankyrin repeat family protein		Ankyrin repeat family protein; CONTAINS InterPro DOMAIN/s: Ankyrin repeat-containing domain (InterPro:IPR020683), Ankyrin repeat (InterPro:IPR002110); BEST Arabidopsis thaliana protein match is: Ankyrin repeat family protein (TAIR:AT5G04680.1); Has 1807 Blast hits to 1807 proteins in 277 species: Archae - 0; Bacteria - 0; Metazoa - 736; Fungi - 347; Plants - 385; Viruses - 0; Other Eukaryotes - 3…
Sp1_comp326563_c0_seq2	1813	.	A	T	50	.	DP=24;VDB=0.0399;AF1=0.5;AC1=1;DP4=5,5,3,4;MQ=45;FQ=53;PV4=1,2e-09,1,0.039	GT:PL:GQ	0/1:80,0,234:83	Sp1_comp326563_c0_seq2	1813	.	A	T	483.09	PASS	AC=3;AF=0.500;AN=6;BaseQRankSum=0.556;DP=24;Dels=0.00;FS=1.685;HaplotypeScore=0.0000;MLEAC=3;MLEAF=0.500;MQ=60.00;MQ0=0;MQRankSum=-0.908;QD=20.13;ReadPosRankSum=-1.259	GT:AD:DP:GQ:MLPSAC:MLPSAF:PL	0/0/0/1/1/1:10,14:24:0:3:0.500:506,45,12,0,0,17,357	SG	2227	gi|460376238|ref|XP_004233906.1|	PREDICTED: ankyrin repeat-containing protein At3g12360-like [Solanum lycopersicum]	AT5G04700.1	Ankyrin repeat family protein		Ankyrin repeat family protein; CONTAINS InterPro DOMAIN/s: Ankyrin repeat-containing domain (InterPro:IPR020683), Ankyrin repeat (InterPro:IPR002110); BEST Arabidopsis thaliana protein match is: Ankyrin repeat family protein (TAIR:AT5G04680.1); Has 1807 Blast hits to 1807 proteins in 277 species: Archae - 0; Bacteria - 0; Metazoa - 736; Fungi - 347; Plants - 385; Viruses - 0; Other Eukaryotes - 3…
Sp1_comp326563_c0_seq2	2168	.	G	A	98.1	.	DP=6;VDB=0.0003;AF1=1;AC1=2;DP4=0,0,0,6;MQ=45;FQ=-45	GT:PL:GQ	1/1:131,18,0:33	Sp1_comp326563_c0_seq2	2168	.	G	A	245.12	PASS	AC=6;AF=1.00;AN=6;DP=7;Dels=0.00;FS=0.000;HaplotypeScore=0.0000;MLEAC=6;MLEAF=1.00;MQ=60.00;MQ0=0;QD=37.19	GT:AD:DP:GQ:MLPSAC:MLPSAF:PL	1/1/1/1/1/1:0,7:7:6:6:1.00:270,54,33,21,12,6,0	SG	2227	gi|460376238|ref|XP_004233906.1|	PREDICTED: ankyrin repeat-containing protein At3g12360-like [Solanum lycopersicum]	AT5G04700.1	Ankyrin repeat family protein		Ankyrin repeat family protein; CONTAINS InterPro DOMAIN/s: Ankyrin repeat-containing domain (InterPro:IPR020683), Ankyrin repeat (InterPro:IPR002110); BEST Arabidopsis thaliana protein match is: Ankyrin repeat family protein (TAIR:AT5G04680.1); Has 1807 Blast hits to 1807 proteins in 277 species: Archae - 0; Bacteria - 0; Metazoa - 736; Fungi - 347; Plants - 385; Viruses - 0; Other Eukaryotes - 3…
Sp1_comp326563_c0_seq2	2179	.	A	T	13	.	DP=2;VDB=0.0190;AF1=1;AC1=2;DP4=0,0,0,2;MQ=42;FQ=-33	GT:PL:GQ	1/1:44,6,0:9	Sp1_comp326563_c0_seq2	2179	.	A	T	56.02	PASS	AC=4;AF=0.667;AN=6;BaseQRankSum=-0.736;DP=3;Dels=0.00;FS=0.000;HaplotypeScore=0.0000;MLEAC=4;MLEAF=0.667;MQ=60.00;MQ0=0;MQRankSum=0.736;QD=18.67;ReadPosRankSum=-0.736	GT:AD:DP:GQ:MLPSAC:MLPSAF:PL	0/0/1/1/1/1:1,2:3:1:4:0.667:77,8,3,1,0,1,36	SG	2227	gi|460376238|ref|XP_004233906.1|	PREDICTED: ankyrin repeat-containing protein At3g12360-like [Solanum lycopersicum]	AT5G04700.1	Ankyrin repeat family protein		Ankyrin repeat family protein; CONTAINS InterPro DOMAIN/s: Ankyrin repeat-containing domain (InterPro:IPR020683), Ankyrin repeat (InterPro:IPR002110); BEST Arabidopsis thaliana protein match is: Ankyrin repeat family protein (TAIR:AT5G04680.1); Has 1807 Blast hits to 1807 proteins in 277 species: Archae - 0; Bacteria - 0; Metazoa - 736; Fungi - 347; Plants - 385; Viruses - 0; Other Eukaryotes - 3…
Sp1_comp326563_c0_seq2	262	.	T	C	225	.	DP=98;VDB=0.0365;AF1=0.5;AC1=1;DP4=38,22,22,13;MQ=45;FQ=225;PV4=1,1,1,1	GT:PL:GQ	0/1:255,0,255:99	Sp1_comp326563_c0_seq2	262	.	T	C	1181.11		AC=2;AF=0.333;AN=6;BaseQRankSum=1.314;DP=101;Dels=0.00;FS=0.788;HaplotypeScore=52.7702;MLEAC=2;MLEAF=0.333;MQ=59.93;MQ0=0;MQRankSum=-0.319;QD=11.69;ReadPosRankSum=1.195	GT:AD:DP:GQ:MLPSAC:MLPSAF:PL	0/0/0/0/1/1:63,38:101:13:2:0.333:1207,49,0,13,75,2147483647,2147483647	SG	2227	gi|460376238|ref|XP_004233906.1|	PREDICTED: ankyrin repeat-containing protein At3g12360-like [Solanum lycopersicum]	AT5G04700.1	Ankyrin repeat family protein		Ankyrin repeat family protein; CONTAINS InterPro DOMAIN/s: Ankyrin repeat-containing domain (InterPro:IPR020683), Ankyrin repeat (InterPro:IPR002110); BEST Arabidopsis thaliana protein match is: Ankyrin repeat family protein (TAIR:AT5G04680.1); Has 1807 Blast hits to 1807 proteins in 277 species: Archae - 0; Bacteria - 0; Metazoa - 736; Fungi - 347; Plants - 385; Viruses - 0; Other Eukaryotes - 3…
Sp1_comp326563_c0_seq2	29	.	G	A	16.1	.	DP=5;VDB=0.0165;AF1=0.5;AC1=1;DP4=3,0,2,0;MQ=50;FQ=19.1;PV4=1,0.3,0.43,1	GT:PL:GQ	0/1:46,0,79:49	Sp1_comp326563_c0_seq2	29	.	G	A	50.82		AC=2;AF=0.333;AN=6;BaseQRankSum=0.358;DP=15;Dels=0.00;FS=0.000;HaplotypeScore=0.0000;MLEAC=2;MLEAF=0.333;MQ=34.64;MQ0=10;MQRankSum=-0.358;QD=3.39;ReadPosRankSum=0.358	GT:AD:DP:GQ:MLPSAC:MLPSAF:PL	0/0/0/0/1/1:13,2:15:0:2:0.333:72,3,0,0,3,10,108	SG	2227	gi|460376238|ref|XP_004233906.1|	PREDICTED: ankyrin repeat-containing protein At3g12360-like [Solanum lycopersicum]	AT5G04700.1	Ankyrin repeat family protein		Ankyrin repeat family protein; CONTAINS InterPro DOMAIN/s: Ankyrin repeat-containing domain (InterPro:IPR020683), Ankyrin repeat (InterPro:IPR002110); BEST Arabidopsis thaliana protein match is: Ankyrin repeat family protein (TAIR:AT5G04680.1); Has 1807 Blast hits to 1807 proteins in 277 species: Archae - 0; Bacteria - 0; Metazoa - 736; Fungi - 347; Plants - 385; Viruses - 0; Other Eukaryotes - 3…
Sp1_comp326563_c0_seq2	382	.	C	T	4.13	.	DP=73;VDB=0.0345;AF1=0.4998;AC1=1;DP4=30,31,2,7;MQ=44;FQ=6.2;PV4=0.17,0.23,0.00043,1	GT:PL:GQ	0/1:32,0,255:31	Sp1_comp326563_c0_seq2	382	.	C	T	285.91	PASS	AC=1;AF=0.167;AN=6;BaseQRankSum=-0.824;DP=81;Dels=0.00;FS=2.802;HaplotypeScore=12.7846;MLEAC=1;MLEAF=0.167;MQ=60.00;MQ0=0;MQRankSum=-1.411;QD=3.53;ReadPosRankSum=-0.307	GT:AD:DP:GQ:MLPSAC:MLPSAF:PL	0/0/0/0/0/1:69,11:81:32:1:0.167:312,0,32,96,2147483647,2147483647,2147483647	SG	2227	gi|460376238|ref|XP_004233906.1|	PREDICTED: ankyrin repeat-containing protein At3g12360-like [Solanum lycopersicum]	AT5G04700.1	Ankyrin repeat family protein		Ankyrin repeat family protein; CONTAINS InterPro DOMAIN/s: Ankyrin repeat-containing domain (InterPro:IPR020683), Ankyrin repeat (InterPro:IPR002110); BEST Arabidopsis thaliana protein match is: Ankyrin repeat family protein (TAIR:AT5G04680.1); Has 1807 Blast hits to 1807 proteins in 277 species: Archae - 0; Bacteria - 0; Metazoa - 736; Fungi - 347; Plants - 385; Viruses - 0; Other Eukaryotes - 3…
Sp1_comp326563_c0_seq2	385	.	C	T	26	.	DP=74;VDB=0.0140;AF1=0.5;AC1=1;DP4=29,32,6,6;MQ=44;FQ=29;PV4=1,0.27,1.1e-06,0.067	GT:PL:GQ	0/1:56,0,255:59	Sp1_comp326563_c0_seq2	385	.	C	T	508.42	PASS	AC=1;AF=0.167;AN=6;BaseQRankSum=0.385;DP=82;Dels=0.00;FS=0.000;HaplotypeScore=12.7846;MLEAC=1;MLEAF=0.167;MQ=60.00;MQ0=0;MQRankSum=-1.418;QD=6.20;ReadPosRankSum=-0.539	GT:AD:DP:GQ:MLPSAC:MLPSAF:PL	0/0/0/0/0/1:63,19:82:9:1:0.167:534,0,9,56,144,2147483647,2147483647	SG	2227	gi|460376238|ref|XP_004233906.1|	PREDICTED: ankyrin repeat-containing protein At3g12360-like [Solanum lycopersicum]	AT5G04700.1	Ankyrin repeat family protein		Ankyrin repeat family protein; CONTAINS InterPro DOMAIN/s: Ankyrin repeat-containing domain (InterPro:IPR020683), Ankyrin repeat (InterPro:IPR002110); BEST Arabidopsis thaliana protein match is: Ankyrin repeat family protein (TAIR:AT5G04680.1); Has 1807 Blast hits to 1807 proteins in 277 species: Archae - 0; Bacteria - 0; Metazoa - 736; Fungi - 347; Plants - 385; Viruses - 0; Other Eukaryotes - 3…
Sp1_comp326563_c0_seq2	50	.	A	G	199	.	DP=13;VDB=0.0025;AF1=1;AC1=2;DP4=0,0,11,1;MQ=46;FQ=-63	GT:PL:GQ	1/1:232,36,0:69	Sp1_comp326563_c0_seq2	50	.	A	G	500.35	PASS	AC=6;AF=1.00;AN=6;DP=13;Dels=0.00;FS=0.000;HaplotypeScore=0.9987;MLEAC=6;MLEAF=1.00;MQ=60.00;MQ0=0;QD=28.01	GT:AD:DP:GQ:MLPSAC:MLPSAF:PL	1/1/1/1/1/1:0,13:13:10:6:1.00:526,93,57,36,21,10,0	SG	2227	gi|460376238|ref|XP_004233906.1|	PREDICTED: ankyrin repeat-containing protein At3g12360-like [Solanum lycopersicum]	AT5G04700.1	Ankyrin repeat family protein		Ankyrin repeat family protein; CONTAINS InterPro DOMAIN/s: Ankyrin repeat-containing domain (InterPro:IPR020683), Ankyrin repeat (InterPro:IPR002110); BEST Arabidopsis thaliana protein match is: Ankyrin repeat family protein (TAIR:AT5G04680.1); Has 1807 Blast hits to 1807 proteins in 277 species: Archae - 0; Bacteria - 0; Metazoa - 736; Fungi - 347; Plants - 385; Viruses - 0; Other Eukaryotes - 3…
Sp1_comp326563_c0_seq2	506	.	C	T	222	.	DP=78;VDB=0.0392;AF1=1;AC1=2;DP4=0,0,35,27;MQ=48;FQ=-214	GT:PL:GQ	1/1:255,187,0:99	Sp1_comp326563_c0_seq2	506	.	C	T	2881.9	PASS	AC=6;AF=1.00;AN=6;DP=93;Dels=0.00;FS=0.000;HaplotypeScore=1.9992;MLEAC=6;MLEAF=1.00;MQ=59.95;MQ0=0;QD=30.99	GT:AD:DP:GQ:MLPSAC:MLPSAF:PL	1/1/1/1/1/1:0,93:93:57:6:1.00:2908,560,343,217,127,57,0	SG	2227	gi|460376238|ref|XP_004233906.1|	PREDICTED: ankyrin repeat-containing protein At3g12360-like [Solanum lycopersicum]	AT5G04700.1	Ankyrin repeat family protein		Ankyrin repeat family protein; CONTAINS InterPro DOMAIN/s: Ankyrin repeat-containing domain (InterPro:IPR020683), Ankyrin repeat (InterPro:IPR002110); BEST Arabidopsis thaliana protein match is: Ankyrin repeat family protein (TAIR:AT5G04680.1); Has 1807 Blast hits to 1807 proteins in 277 species: Archae - 0; Bacteria - 0; Metazoa - 736; Fungi - 347; Plants - 385; Viruses - 0; Other Eukaryotes - 3…
Sp1_comp326563_c0_seq2	70	.	T	A	90	.	DP=23;VDB=0.0066;AF1=0.5;AC1=1;DP4=11,2,8,2;MQ=48;FQ=93;PV4=1,1.8e-06,0.25,1	GT:PL:GQ	0/1:120,0,214:99	Sp1_comp326563_c0_seq2	70	.	T	A	316.71	PASS	AC=3;AF=0.500;AN=6;BaseQRankSum=-0.155;DP=23;Dels=0.00;FS=0.000;HaplotypeScore=0.0000;MLEAC=3;MLEAF=0.500;MQ=60.00;MQ0=0;MQRankSum=0.527;QD=13.77;ReadPosRankSum=0.155	GT:AD:DP:GQ:MLPSAC:MLPSAF:PL	0/0/0/1/1/1:13,10:23:1:3:0.500:340,19,1,0,10,40,471	SG	2227	gi|460376238|ref|XP_004233906.1|	PREDICTED: ankyrin repeat-containing protein At3g12360-like [Solanum lycopersicum]	AT5G04700.1	Ankyrin repeat family protein		Ankyrin repeat family protein; CONTAINS InterPro DOMAIN/s: Ankyrin repeat-containing domain (InterPro:IPR020683), Ankyrin repeat (InterPro:IPR002110); BEST Arabidopsis thaliana protein match is: Ankyrin repeat family protein (TAIR:AT5G04680.1); Has 1807 Blast hits to 1807 proteins in 277 species: Archae - 0; Bacteria - 0; Metazoa - 736; Fungi - 347; Plants - 385; Viruses - 0; Other Eukaryotes - 3…
Sp1_comp326563_c0_seq2	824	.	C	G	225	.	DP=54;VDB=0.0380;AF1=0.5554;AC1=1;DP4=4,1,23,21;MQ=40;FQ=-20;PV4=0.36,1,0.36,1	GT:PL:GQ	0/1:255,0,7:10	Sp1_comp326563_c0_seq2	824	.	C	G	1808.92	PASS	AC=5;AF=0.833;AN=6;BaseQRankSum=0.286;DP=58;Dels=0.00;FS=3.650;HaplotypeScore=0.9997;MLEAC=5;MLEAF=0.833;MQ=59.70;MQ0=0;MQRankSum=-1.480;QD=31.19;ReadPosRankSum=-0.382	GT:AD:DP:GQ:MLPSAC:MLPSAF:PL	0/1/1/1/1/1:7,51:58:24:5:0.833:1835,272,141,69,24,0,200	SG	2227	gi|460376238|ref|XP_004233906.1|	PREDICTED: ankyrin repeat-containing protein At3g12360-like [Solanum lycopersicum]	AT5G04700.1	Ankyrin repeat family protein		Ankyrin repeat family protein; CONTAINS InterPro DOMAIN/s: Ankyrin repeat-containing domain (InterPro:IPR020683), Ankyrin repeat (InterPro:IPR002110); BEST Arabidopsis thaliana protein match is: Ankyrin repeat family protein (TAIR:AT5G04680.1); Has 1807 Blast hits to 1807 proteins in 277 species: Archae - 0; Bacteria - 0; Metazoa - 736; Fungi - 347; Plants - 385; Viruses - 0; Other Eukaryotes - 3…
Sp1_comp326563_c0_seq2	840	.	C	T	186	.	DP=62;VDB=0.0400;AF1=0.5;AC1=1;DP4=17,19,9,9;MQ=41;FQ=189;PV4=1,0.043,0.00012,0.39	GT:PL:GQ	0/1:216,0,255:99	Sp1_comp326563_c0_seq2	840	.	C	T	535.1		AC=2;AF=0.333;AN=6;BaseQRankSum=-2.167;DP=66;Dels=0.00;FS=1.054;HaplotypeScore=19.9890;MLEAC=2;MLEAF=0.333;MQ=59.74;MQ0=0;MQRankSum=0.919;QD=8.11;ReadPosRankSum=-0.400	GT:AD:DP:GQ:MLPSAC:MLPSAF:PL	0/0/0/0/1/1:44,22:66:15:2:0.333:561,15,0,18,66,2147483647,2147483647	SG	2227	gi|460376238|ref|XP_004233906.1|	PREDICTED: ankyrin repeat-containing protein At3g12360-like [Solanum lycopersicum]	AT5G04700.1	Ankyrin repeat family protein		Ankyrin repeat family protein; CONTAINS InterPro DOMAIN/s: Ankyrin repeat-containing domain (InterPro:IPR020683), Ankyrin repeat (InterPro:IPR002110); BEST Arabidopsis thaliana protein match is: Ankyrin repeat family protein (TAIR:AT5G04680.1); Has 1807 Blast hits to 1807 proteins in 277 species: Archae - 0; Bacteria - 0; Metazoa - 736; Fungi - 347; Plants - 385; Viruses - 0; Other Eukaryotes - 3…
Sp1_comp326563_c0_seq2	933	.	G	C	17.1	.	DP=47;VDB=0.0284;AF1=0.5;AC1=1;DP4=17,20,4,5;MQ=45;FQ=20.1;PV4=1,3.8e-15,1.7e-05,0.069	GT:PL:GQ	0/1:47,0,255:50	Sp1_comp326563_c0_seq2	933	.	G	C	248.11	PASS	AC=1;AF=0.167;AN=6;BaseQRankSum=-0.289;DP=57;Dels=0.00;FS=0.000;HaplotypeScore=1.7338;MLEAC=1;MLEAF=0.167;MQ=58.77;MQ0=0;MQRankSum=1.979;QD=4.35;ReadPosRankSum=-0.781	GT:AD:DP:GQ:MLPSAC:MLPSAF:PL	0/0/0/0/0/1:47,10:57:13:1:0.167:274,0,13,48,109,2147483647,2147483647	SG	2227	gi|460376238|ref|XP_004233906.1|	PREDICTED: ankyrin repeat-containing protein At3g12360-like [Solanum lycopersicum]	AT5G04700.1	Ankyrin repeat family protein		Ankyrin repeat family protein; CONTAINS InterPro DOMAIN/s: Ankyrin repeat-containing domain (InterPro:IPR020683), Ankyrin repeat (InterPro:IPR002110); BEST Arabidopsis thaliana protein match is: Ankyrin repeat family protein (TAIR:AT5G04680.1); Has 1807 Blast hits to 1807 proteins in 277 species: Archae - 0; Bacteria - 0; Metazoa - 736; Fungi - 347; Plants - 385; Viruses - 0; Other Eukaryotes - 3…
Sp1_comp326563_c0_seq2	985	.	A	G	80	.	DP=37;VDB=0.0325;AF1=0.5;AC1=1;DP4=7,13,8,4;MQ=38;FQ=83;PV4=0.14,5.7e-12,0.15,0.0047	GT:PL:GQ	0/1:110,0,255:99	Sp1_comp326563_c0_seq2	985	.	A	G	504.68		AC=2;AF=0.333;AN=6;BaseQRankSum=-1.138;DP=46;Dels=0.00;FS=9.187;HaplotypeScore=37.4935;MLEAC=2;MLEAF=0.333;MQ=58.69;MQ0=0;MQRankSum=1.161;QD=10.97;ReadPosRankSum=-1.957	GT:AD:DP:GQ:MLPSAC:MLPSAF:PL	0/0/0/0/1/1:29,17:46:3:2:0.333:529,24,0,3,27,87,2147483647	SG	2227	gi|460376238|ref|XP_004233906.1|	PREDICTED: ankyrin repeat-containing protein At3g12360-like [Solanum lycopersicum]	AT5G04700.1	Ankyrin repeat family protein		Ankyrin repeat family protein; CONTAINS InterPro DOMAIN/s: Ankyrin repeat-containing domain (InterPro:IPR020683), Ankyrin repeat (InterPro:IPR002110); BEST Arabidopsis thaliana protein match is: Ankyrin repeat family protein (TAIR:AT5G04680.1); Has 1807 Blast hits to 1807 proteins in 277 species: Archae - 0; Bacteria - 0; Metazoa - 736; Fungi - 347; Plants - 385; Viruses - 0; Other Eukaryotes - 3…
Sp1_comp326563_c0_seq2	988	.	C	T	87	.	DP=36;VDB=0.0398;AF1=0.5;AC1=1;DP4=10,13,6,6;MQ=39;FQ=90;PV4=0.74,3.1e-18,1,1	GT:PL:GQ	0/1:117,0,255:99	Sp1_comp326563_c0_seq2	988	.	C	T	362.51		AC=2;AF=0.333;AN=6;BaseQRankSum=-1.434;DP=45;Dels=0.00;FS=0.000;HaplotypeScore=40.4923;MLEAC=2;MLEAF=0.333;MQ=58.66;MQ0=0;MQRankSum=-0.674;QD=8.06;ReadPosRankSum=-0.331	GT:AD:DP:GQ:MLPSAC:MLPSAF:PL	0/0/0/0/1/1:31,14:45:10:2:0.333:388,10,0,13,45,115,2147483647	SG	2227	gi|460376238|ref|XP_004233906.1|	PREDICTED: ankyrin repeat-containing protein At3g12360-like [Solanum lycopersicum]	AT5G04700.1	Ankyrin repeat family protein		Ankyrin repeat family protein; CONTAINS InterPro DOMAIN/s: Ankyrin repeat-containing domain (InterPro:IPR020683), Ankyrin repeat (InterPro:IPR002110); BEST Arabidopsis thaliana protein match is: Ankyrin repeat family protein (TAIR:AT5G04680.1); Has 1807 Blast hits to 1807 proteins in 277 species: Archae - 0; Bacteria - 0; Metazoa - 736; Fungi - 347; Plants - 385; Viruses - 0; Other Eukaryotes - 3…
Sp1_comp326563_c0_seq2	1009	.	T	A	87.93		AC=1;AF=0.167;AN=6;BaseQRankSum=1.476;DP=42;Dels=0.00;FS=7.087;HaplotypeScore=37.9852;MLEAC=1;MLEAF=0.167;MQ=59.19;MQ0=0;MQRankSum=-1.165;QD=2.09;ReadPosRankSum=1.515	GT:AD:DP:GQ:MLPSAC:MLPSAF:PL	0/0/0/0/0/1:37,5:42:22:1:0.167:114,0,22,59,115,2147483647,2147483647											GATK	2227	gi|460376238|ref|XP_004233906.1|	PREDICTED: ankyrin repeat-containing protein At3g12360-like [Solanum lycopersicum]	AT5G04700.1	Ankyrin repeat family protein		Ankyrin repeat family protein; CONTAINS InterPro DOMAIN/s: Ankyrin repeat-containing domain (InterPro:IPR020683), Ankyrin repeat (InterPro:IPR002110); BEST Arabidopsis thaliana protein match is: Ankyrin repeat family protein (TAIR:AT5G04680.1); Has 1807 Blast hits to 1807 proteins in 277 species: Archae - 0; Bacteria - 0; Metazoa - 736; Fungi - 347; Plants - 385; Viruses - 0; Other Eukaryotes - 3…
Sp1_comp326563_c0_seq2	1015	.	G	A	108.94		AC=1;AF=0.167;AN=6;BaseQRankSum=0.571;DP=46;Dels=0.00;FS=1.757;HaplotypeScore=35.9859;MLEAC=1;MLEAF=0.167;MQ=59.26;MQ0=0;MQRankSum=-0.082;QD=2.37;ReadPosRankSum=-1.223	GT:AD:DP:GQ:MLPSAC:MLPSAF:PL	0/0/0/0/0/1:40,6:46:21:1:0.167:135,0,21,58,117,2147483647,2147483647											GATK	2227	gi|460376238|ref|XP_004233906.1|	PREDICTED: ankyrin repeat-containing protein At3g12360-like [Solanum lycopersicum]	AT5G04700.1	Ankyrin repeat family protein		Ankyrin repeat family protein; CONTAINS InterPro DOMAIN/s: Ankyrin repeat-containing domain (InterPro:IPR020683), Ankyrin repeat (InterPro:IPR002110); BEST Arabidopsis thaliana protein match is: Ankyrin repeat family protein (TAIR:AT5G04680.1); Has 1807 Blast hits to 1807 proteins in 277 species: Archae - 0; Bacteria - 0; Metazoa - 736; Fungi - 347; Plants - 385; Viruses - 0; Other Eukaryotes - 3…
Sp1_comp326563_c0_seq2	1018	.	C	T	79.91		AC=1;AF=0.167;AN=6;BaseQRankSum=1.181;DP=48;Dels=0.00;FS=4.474;HaplotypeScore=24.9928;MLEAC=1;MLEAF=0.167;MQ=59.29;MQ0=0;MQRankSum=-0.911;QD=1.66;ReadPosRankSum=0.607	GT:AD:DP:GQ:MLPSAC:MLPSAF:PL	0/0/0/0/0/1:43,5:48:26:1:0.167:106,0,26,67,2147483647,2147483647,2147483647											GATK	2227	gi|460376238|ref|XP_004233906.1|	PREDICTED: ankyrin repeat-containing protein At3g12360-like [Solanum lycopersicum]	AT5G04700.1	Ankyrin repeat family protein		Ankyrin repeat family protein; CONTAINS InterPro DOMAIN/s: Ankyrin repeat-containing domain (InterPro:IPR020683), Ankyrin repeat (InterPro:IPR002110); BEST Arabidopsis thaliana protein match is: Ankyrin repeat family protein (TAIR:AT5G04680.1); Has 1807 Blast hits to 1807 proteins in 277 species: Archae - 0; Bacteria - 0; Metazoa - 736; Fungi - 347; Plants - 385; Viruses - 0; Other Eukaryotes - 3…
Sp1_comp326563_c0_seq2	1154	.	A	G	99.63	PASS	AC=2;AF=0.333;AN=6;BaseQRankSum=-0.118;DP=31;Dels=0.00;FS=0.000;HaplotypeScore=6.8652;MLEAC=2;MLEAF=0.333;MQ=58.92;MQ0=0;MQRankSum=-0.449;QD=3.21;ReadPosRankSum=1.724	GT:AD:DP:GQ:MLPSAC:MLPSAF:PL	0/0/0/0/1/1:24,7:31:1:2:0.333:123,1,0,11,33,79,2147483647											GATK	2227	gi|460376238|ref|XP_004233906.1|	PREDICTED: ankyrin repeat-containing protein At3g12360-like [Solanum lycopersicum]	AT5G04700.1	Ankyrin repeat family protein		Ankyrin repeat family protein; CONTAINS InterPro DOMAIN/s: Ankyrin repeat-containing domain (InterPro:IPR020683), Ankyrin repeat (InterPro:IPR002110); BEST Arabidopsis thaliana protein match is: Ankyrin repeat family protein (TAIR:AT5G04680.1); Has 1807 Blast hits to 1807 proteins in 277 species: Archae - 0; Bacteria - 0; Metazoa - 736; Fungi - 347; Plants - 385; Viruses - 0; Other Eukaryotes - 3…
Sp1_comp326563_c0_seq2	1155	.	A	G	99.63	PASS	AC=2;AF=0.333;AN=6;BaseQRankSum=0.718;DP=31;Dels=0.00;FS=3.407;HaplotypeScore=6.8652;MLEAC=2;MLEAF=0.333;MQ=58.92;MQ0=0;MQRankSum=0.849;QD=3.21;ReadPosRankSum=2.633	GT:AD:DP:GQ:MLPSAC:MLPSAF:PL	0/0/0/0/1/1:22,9:31:1:2:0.333:123,1,0,11,33,78,2147483647											GATK	2227	gi|460376238|ref|XP_004233906.1|	PREDICTED: ankyrin repeat-containing protein At3g12360-like [Solanum lycopersicum]	AT5G04700.1	Ankyrin repeat family protein		Ankyrin repeat family protein; CONTAINS InterPro DOMAIN/s: Ankyrin repeat-containing domain (InterPro:IPR020683), Ankyrin repeat (InterPro:IPR002110); BEST Arabidopsis thaliana protein match is: Ankyrin repeat family protein (TAIR:AT5G04680.1); Has 1807 Blast hits to 1807 proteins in 277 species: Archae - 0; Bacteria - 0; Metazoa - 736; Fungi - 347; Plants - 385; Viruses - 0; Other Eukaryotes - 3…
Sp1_comp326563_c0_seq2	1161	.	C	G	187.23	PASS	AC=2;AF=0.333;AN=6;BaseQRankSum=1.290;DP=30;Dels=0.00;FS=1.664;HaplotypeScore=2.9995;MLEAC=2;MLEAF=0.333;MQ=58.89;MQ0=0;MQRankSum=-0.164;QD=6.24;ReadPosRankSum=2.134	GT:AD:DP:GQ:MLPSAC:MLPSAF:PL	0/0/0/0/1/1:22,8:30:2:2:0.333:211,2,0,11,33,78,2147483647											GATK	2227	gi|460376238|ref|XP_004233906.1|	PREDICTED: ankyrin repeat-containing protein At3g12360-like [Solanum lycopersicum]	AT5G04700.1	Ankyrin repeat family protein		Ankyrin repeat family protein; CONTAINS InterPro DOMAIN/s: Ankyrin repeat-containing domain (InterPro:IPR020683), Ankyrin repeat (InterPro:IPR002110); BEST Arabidopsis thaliana protein match is: Ankyrin repeat family protein (TAIR:AT5G04680.1); Has 1807 Blast hits to 1807 proteins in 277 species: Archae - 0; Bacteria - 0; Metazoa - 736; Fungi - 347; Plants - 385; Viruses - 0; Other Eukaryotes - 3…
Sp1_comp326563_c0_seq2	1165	.	C	T	193.88	PASS	AC=2;AF=0.333;AN=6;BaseQRankSum=0.028;DP=26;Dels=0.00;FS=1.721;HaplotypeScore=0.9997;MLEAC=2;MLEAF=0.333;MQ=59.34;MQ0=0;MQRankSum=-0.194;QD=7.46;ReadPosRankSum=1.250	GT:AD:DP:GQ:MLPSAC:MLPSAF:PL	0/0/0/0/1/1:18,8:26:5:2:0.333:218,5,0,6,21,54,519											GATK	2227	gi|460376238|ref|XP_004233906.1|	PREDICTED: ankyrin repeat-containing protein At3g12360-like [Solanum lycopersicum]	AT5G04700.1	Ankyrin repeat family protein		Ankyrin repeat family protein; CONTAINS InterPro DOMAIN/s: Ankyrin repeat-containing domain (InterPro:IPR020683), Ankyrin repeat (InterPro:IPR002110); BEST Arabidopsis thaliana protein match is: Ankyrin repeat family protein (TAIR:AT5G04680.1); Has 1807 Blast hits to 1807 proteins in 277 species: Archae - 0; Bacteria - 0; Metazoa - 736; Fungi - 347; Plants - 385; Viruses - 0; Other Eukaryotes - 3…
Sp1_comp326563_c0_seq2	1175	.	A	T	202.69	PASS	AC=2;AF=0.333;AN=6;BaseQRankSum=-0.612;DP=26;Dels=0.00;FS=3.862;HaplotypeScore=1.8319;MLEAC=2;MLEAF=0.333;MQ=58.33;MQ0=0;MQRankSum=-0.379;QD=7.80;ReadPosRankSum=0.845	GT:AD:DP:GQ:MLPSAC:MLPSAF:PL	0/0/0/0/1/1:17,8:26:4:2:0.333:209,4,0,6,24,60,2147483630											GATK	2227	gi|460376238|ref|XP_004233906.1|	PREDICTED: ankyrin repeat-containing protein At3g12360-like [Solanum lycopersicum]	AT5G04700.1	Ankyrin repeat family protein		Ankyrin repeat family protein; CONTAINS InterPro DOMAIN/s: Ankyrin repeat-containing domain (InterPro:IPR020683), Ankyrin repeat (InterPro:IPR002110); BEST Arabidopsis thaliana protein match is: Ankyrin repeat family protein (TAIR:AT5G04680.1); Has 1807 Blast hits to 1807 proteins in 277 species: Archae - 0; Bacteria - 0; Metazoa - 736; Fungi - 347; Plants - 385; Viruses - 0; Other Eukaryotes - 3…
Sp1_comp326563_c0_seq2	1232	.	C	A	54.17		AC=1;AF=0.167;AN=6;BaseQRankSum=-1.370;DP=31;Dels=0.00;FS=4.781;HaplotypeScore=5.9947;MLEAC=1;MLEAF=0.167;MQ=60.00;MQ0=0;MQRankSum=-0.295;QD=1.75;ReadPosRankSum=-2.551	GT:AD:DP:GQ:MLPSAC:MLPSAF:PL	0/0/0/0/0/1:26,5:31:12:1:0.167:80,0,12,34,69,2147483647,2147483647											GATK	2227	gi|460376238|ref|XP_004233906.1|	PREDICTED: ankyrin repeat-containing protein At3g12360-like [Solanum lycopersicum]	AT5G04700.1	Ankyrin repeat family protein		Ankyrin repeat family protein; CONTAINS InterPro DOMAIN/s: Ankyrin repeat-containing domain (InterPro:IPR020683), Ankyrin repeat (InterPro:IPR002110); BEST Arabidopsis thaliana protein match is: Ankyrin repeat family protein (TAIR:AT5G04680.1); Has 1807 Blast hits to 1807 proteins in 277 species: Archae - 0; Bacteria - 0; Metazoa - 736; Fungi - 347; Plants - 385; Viruses - 0; Other Eukaryotes - 3…
Sp1_comp326563_c0_seq2	1283	.	C	A	274.85	PASS	AC=2;AF=0.333;AN=6;BaseQRankSum=1.641;DP=29;Dels=0.00;FS=0.000;HaplotypeScore=11.9948;MLEAC=2;MLEAF=0.333;MQ=60.00;MQ0=0;MQRankSum=-1.191;QD=9.48;ReadPosRankSum=2.495	GT:AD:DP:GQ:MLPSAC:MLPSAF:PL	0/0/0/0/1/1:18,11:29:3:2:0.333:299,13,0,3,18,54,556											GATK	2227	gi|460376238|ref|XP_004233906.1|	PREDICTED: ankyrin repeat-containing protein At3g12360-like [Solanum lycopersicum]	AT5G04700.1	Ankyrin repeat family protein		Ankyrin repeat family protein; CONTAINS InterPro DOMAIN/s: Ankyrin repeat-containing domain (InterPro:IPR020683), Ankyrin repeat (InterPro:IPR002110); BEST Arabidopsis thaliana protein match is: Ankyrin repeat family protein (TAIR:AT5G04680.1); Has 1807 Blast hits to 1807 proteins in 277 species: Archae - 0; Bacteria - 0; Metazoa - 736; Fungi - 347; Plants - 385; Viruses - 0; Other Eukaryotes - 3…
Sp1_comp326563_c0_seq2	1315	.	T	C	336.59	PASS	AC=3;AF=0.500;AN=6;BaseQRankSum=1.130;DP=30;Dels=0.00;FS=1.419;HaplotypeScore=4.9778;MLEAC=3;MLEAF=0.500;MQ=60.00;MQ0=0;MQRankSum=1.716;QD=11.22;ReadPosRankSum=-0.209	GT:AD:DP:GQ:MLPSAC:MLPSAF:PL	0/0/0/1/1/1:17,13:30:5:3:0.500:361,28,5,0,8,35,480											GATK	2227	gi|460376238|ref|XP_004233906.1|	PREDICTED: ankyrin repeat-containing protein At3g12360-like [Solanum lycopersicum]	AT5G04700.1	Ankyrin repeat family protein		Ankyrin repeat family protein; CONTAINS InterPro DOMAIN/s: Ankyrin repeat-containing domain (InterPro:IPR020683), Ankyrin repeat (InterPro:IPR002110); BEST Arabidopsis thaliana protein match is: Ankyrin repeat family protein (TAIR:AT5G04680.1); Has 1807 Blast hits to 1807 proteins in 277 species: Archae - 0; Bacteria - 0; Metazoa - 736; Fungi - 347; Plants - 385; Viruses - 0; Other Eukaryotes - 3…
Sp1_comp326563_c0_seq2	1316	.	G	A	327.67	PASS	AC=3;AF=0.500;AN=6;BaseQRankSum=0.335;DP=30;Dels=0.00;FS=1.419;HaplotypeScore=4.9778;MLEAC=3;MLEAF=0.500;MQ=60.00;MQ0=0;MQRankSum=1.256;QD=10.92;ReadPosRankSum=-0.335	GT:AD:DP:GQ:MLPSAC:MLPSAF:PL	0/0/0/1/1/1:17,13:30:6:3:0.500:352,31,6,0,6,31,446											GATK	2227	gi|460376238|ref|XP_004233906.1|	PREDICTED: ankyrin repeat-containing protein At3g12360-like [Solanum lycopersicum]	AT5G04700.1	Ankyrin repeat family protein		Ankyrin repeat family protein; CONTAINS InterPro DOMAIN/s: Ankyrin repeat-containing domain (InterPro:IPR020683), Ankyrin repeat (InterPro:IPR002110); BEST Arabidopsis thaliana protein match is: Ankyrin repeat family protein (TAIR:AT5G04680.1); Has 1807 Blast hits to 1807 proteins in 277 species: Archae - 0; Bacteria - 0; Metazoa - 736; Fungi - 347; Plants - 385; Viruses - 0; Other Eukaryotes - 3…
Sp1_comp326563_c0_seq2	1318	.	G	A,C	340.18	PASS	AC=2,1;AF=0.333,0.167;AN=6;BaseQRankSum=0.307;DP=33;Dels=0.00;FS=1.619;HaplotypeScore=0.9789;MLEAC=2,1;MLEAF=0.333,0.167;MQ=60.00;MQ0=0;MQRankSum=1.754;QD=10.31;ReadPosRankSum=-0.524	GT:AD:DP:GQ:MLPSAC:MLPSAF	0/0/0/1/1/2:18,10,5:33:7:2,1:0.333,0.167											GATK	2227	gi|460376238|ref|XP_004233906.1|	PREDICTED: ankyrin repeat-containing protein At3g12360-like [Solanum lycopersicum]	AT5G04700.1	Ankyrin repeat family protein		Ankyrin repeat family protein; CONTAINS InterPro DOMAIN/s: Ankyrin repeat-containing domain (InterPro:IPR020683), Ankyrin repeat (InterPro:IPR002110); BEST Arabidopsis thaliana protein match is: Ankyrin repeat family protein (TAIR:AT5G04680.1); Has 1807 Blast hits to 1807 proteins in 277 species: Archae - 0; Bacteria - 0; Metazoa - 736; Fungi - 347; Plants - 385; Viruses - 0; Other Eukaryotes - 3…
Sp1_comp326563_c0_seq2	1447	.	G	T	65.17		AC=1;AF=0.167;AN=6;BaseQRankSum=-0.338;DP=39;Dels=0.00;FS=0.000;HaplotypeScore=0.0000;MLEAC=1;MLEAF=0.167;MQ=59.51;MQ0=0;MQRankSum=-0.209;QD=1.67;ReadPosRankSum=1.496	GT:AD:DP:GQ:MLPSAC:MLPSAF:PL	0/0/0/0/0/1:29,10:39:12:1:0.167:91,0,12,36,75,2147483647,2147483647											GATK	2227	gi|460376238|ref|XP_004233906.1|	PREDICTED: ankyrin repeat-containing protein At3g12360-like [Solanum lycopersicum]	AT5G04700.1	Ankyrin repeat family protein		Ankyrin repeat family protein; CONTAINS InterPro DOMAIN/s: Ankyrin repeat-containing domain (InterPro:IPR020683), Ankyrin repeat (InterPro:IPR002110); BEST Arabidopsis thaliana protein match is: Ankyrin repeat family protein (TAIR:AT5G04680.1); Has 1807 Blast hits to 1807 proteins in 277 species: Archae - 0; Bacteria - 0; Metazoa - 736; Fungi - 347; Plants - 385; Viruses - 0; Other Eukaryotes - 3…
Sp1_comp326563_c0_seq2	1463	.	T	C	147.07	PASS	AC=1;AF=0.167;AN=6;BaseQRankSum=-1.257;DP=37;Dels=0.00;FS=1.363;HaplotypeScore=1.3302;MLEAC=1;MLEAF=0.167;MQ=59.48;MQ0=0;MQRankSum=1.320;QD=3.97;ReadPosRankSum=1.543	GT:AD:DP:GQ:MLPSAC:MLPSAF:PL	0/0/0/0/0/1:24,13:37:2:1:0.167:171,0,2,18,47,105,2147483647											GATK	2227	gi|460376238|ref|XP_004233906.1|	PREDICTED: ankyrin repeat-containing protein At3g12360-like [Solanum lycopersicum]	AT5G04700.1	Ankyrin repeat family protein		Ankyrin repeat family protein; CONTAINS InterPro DOMAIN/s: Ankyrin repeat-containing domain (InterPro:IPR020683), Ankyrin repeat (InterPro:IPR002110); BEST Arabidopsis thaliana protein match is: Ankyrin repeat family protein (TAIR:AT5G04680.1); Has 1807 Blast hits to 1807 proteins in 277 species: Archae - 0; Bacteria - 0; Metazoa - 736; Fungi - 347; Plants - 385; Viruses - 0; Other Eukaryotes - 3…
Sp1_comp326563_c0_seq2	1491	.	A	C	174.09	PASS	AC=2;AF=0.333;AN=6;BaseQRankSum=-2.209;DP=34;Dels=0.00;FS=0.000;HaplotypeScore=1.6647;MLEAC=2;MLEAF=0.333;MQ=60.00;MQ0=0;MQRankSum=-0.626;QD=5.12;ReadPosRankSum=0.552	GT:AD:DP:GQ:MLPSAC:MLPSAF:PL	0/0/0/0/1/1:23,11:34:6:2:0.333:199,6,0,12,39,97,2147483647											GATK	2227	gi|460376238|ref|XP_004233906.1|	PREDICTED: ankyrin repeat-containing protein At3g12360-like [Solanum lycopersicum]	AT5G04700.1	Ankyrin repeat family protein		Ankyrin repeat family protein; CONTAINS InterPro DOMAIN/s: Ankyrin repeat-containing domain (InterPro:IPR020683), Ankyrin repeat (InterPro:IPR002110); BEST Arabidopsis thaliana protein match is: Ankyrin repeat family protein (TAIR:AT5G04680.1); Has 1807 Blast hits to 1807 proteins in 277 species: Archae - 0; Bacteria - 0; Metazoa - 736; Fungi - 347; Plants - 385; Viruses - 0; Other Eukaryotes - 3…
Sp1_comp326563_c0_seq2	1492	.	A	G	175.26	PASS	AC=2;AF=0.333;AN=6;BaseQRankSum=-0.737;DP=34;Dels=0.00;FS=0.000;HaplotypeScore=1.6647;MLEAC=2;MLEAF=0.333;MQ=60.00;MQ0=0;MQRankSum=0.472;QD=5.15;ReadPosRankSum=1.228	GT:AD:DP:GQ:MLPSAC:MLPSAF:PL	0/0/0/0/1/1:24,10:34:5:2:0.333:200,5,0,13,42,103,2147483647											GATK	2227	gi|460376238|ref|XP_004233906.1|	PREDICTED: ankyrin repeat-containing protein At3g12360-like [Solanum lycopersicum]	AT5G04700.1	Ankyrin repeat family protein		Ankyrin repeat family protein; CONTAINS InterPro DOMAIN/s: Ankyrin repeat-containing domain (InterPro:IPR020683), Ankyrin repeat (InterPro:IPR002110); BEST Arabidopsis thaliana protein match is: Ankyrin repeat family protein (TAIR:AT5G04680.1); Has 1807 Blast hits to 1807 proteins in 277 species: Archae - 0; Bacteria - 0; Metazoa - 736; Fungi - 347; Plants - 385; Viruses - 0; Other Eukaryotes - 3…
Sp1_comp326563_c0_seq2	1510	.	C	T	83.07		AC=1;AF=0.167;AN=6;BaseQRankSum=-1.330;DP=33;Dels=0.00;FS=4.384;HaplotypeScore=22.4442;MLEAC=1;MLEAF=0.167;MQ=59.70;MQ0=0;MQRankSum=-0.677;QD=2.52;ReadPosRankSum=-2.264	GT:AD:DP:GQ:MLPSAC:MLPSAF:PL	0/0/0/0/0/1:27,6:33:14:1:0.167:109,0,14,41,83,2147483647,2147483647											GATK	2227	gi|460376238|ref|XP_004233906.1|	PREDICTED: ankyrin repeat-containing protein At3g12360-like [Solanum lycopersicum]	AT5G04700.1	Ankyrin repeat family protein		Ankyrin repeat family protein; CONTAINS InterPro DOMAIN/s: Ankyrin repeat-containing domain (InterPro:IPR020683), Ankyrin repeat (InterPro:IPR002110); BEST Arabidopsis thaliana protein match is: Ankyrin repeat family protein (TAIR:AT5G04680.1); Has 1807 Blast hits to 1807 proteins in 277 species: Archae - 0; Bacteria - 0; Metazoa - 736; Fungi - 347; Plants - 385; Viruses - 0; Other Eukaryotes - 3…
Sp1_comp326563_c0_seq2	1516	.	G	A	88.07	PASS	AC=1;AF=0.167;AN=6;BaseQRankSum=-1.959;DP=35;Dels=0.00;FS=6.582;HaplotypeScore=2.9559;MLEAC=1;MLEAF=0.167;MQ=59.71;MQ0=0;MQRankSum=-0.969;QD=2.52;ReadPosRankSum=-1.134	GT:AD:DP:GQ:MLPSAC:MLPSAF:PL	0/0/0/0/0/1:28,7:35:14:1:0.167:114,0,14,41,83,2147483647,2147483647											GATK	2227	gi|460376238|ref|XP_004233906.1|	PREDICTED: ankyrin repeat-containing protein At3g12360-like [Solanum lycopersicum]	AT5G04700.1	Ankyrin repeat family protein		Ankyrin repeat family protein; CONTAINS InterPro DOMAIN/s: Ankyrin repeat-containing domain (InterPro:IPR020683), Ankyrin repeat (InterPro:IPR002110); BEST Arabidopsis thaliana protein match is: Ankyrin repeat family protein (TAIR:AT5G04680.1); Has 1807 Blast hits to 1807 proteins in 277 species: Archae - 0; Bacteria - 0; Metazoa - 736; Fungi - 347; Plants - 385; Viruses - 0; Other Eukaryotes - 3…
Sp1_comp326563_c0_seq2	1519	.	G	A	83.04	PASS	AC=1;AF=0.167;AN=6;BaseQRankSum=-2.124;DP=35;Dels=0.00;FS=4.317;HaplotypeScore=2.9559;MLEAC=1;MLEAF=0.167;MQ=59.71;MQ0=0;MQRankSum=-0.227;QD=2.37;ReadPosRankSum=-0.928	GT:AD:DP:GQ:MLPSAC:MLPSAF:PL	0/0/0/0/0/1:28,7:35:15:1:0.167:109,0,15,43,87,2147483647,2147483647											GATK	2227	gi|460376238|ref|XP_004233906.1|	PREDICTED: ankyrin repeat-containing protein At3g12360-like [Solanum lycopersicum]	AT5G04700.1	Ankyrin repeat family protein		Ankyrin repeat family protein; CONTAINS InterPro DOMAIN/s: Ankyrin repeat-containing domain (InterPro:IPR020683), Ankyrin repeat (InterPro:IPR002110); BEST Arabidopsis thaliana protein match is: Ankyrin repeat family protein (TAIR:AT5G04680.1); Has 1807 Blast hits to 1807 proteins in 277 species: Archae - 0; Bacteria - 0; Metazoa - 736; Fungi - 347; Plants - 385; Viruses - 0; Other Eukaryotes - 3…
Sp1_comp326563_c0_seq2	1552	.	T	C	195.89	PASS	AC=2;AF=0.333;AN=6;BaseQRankSum=2.017;DP=30;Dels=0.00;FS=6.029;HaplotypeScore=1.3123;MLEAC=2;MLEAF=0.333;MQ=59.02;MQ0=0;MQRankSum=0.246;QD=6.53;ReadPosRankSum=2.558	GT:AD:DP:GQ:MLPSAC:MLPSAF:PL	0/0/0/0/1/1:21,9:30:3:2:0.333:220,3,0,11,36,86,2147483647											GATK	2227	gi|460376238|ref|XP_004233906.1|	PREDICTED: ankyrin repeat-containing protein At3g12360-like [Solanum lycopersicum]	AT5G04700.1	Ankyrin repeat family protein		Ankyrin repeat family protein; CONTAINS InterPro DOMAIN/s: Ankyrin repeat-containing domain (InterPro:IPR020683), Ankyrin repeat (InterPro:IPR002110); BEST Arabidopsis thaliana protein match is: Ankyrin repeat family protein (TAIR:AT5G04680.1); Has 1807 Blast hits to 1807 proteins in 277 species: Archae - 0; Bacteria - 0; Metazoa - 736; Fungi - 347; Plants - 385; Viruses - 0; Other Eukaryotes - 3…
Sp1_comp326563_c0_seq2	157	.	A	G	478.28		AC=2;AF=0.333;AN=6;BaseQRankSum=1.102;DP=65;Dels=0.00;FS=0.000;HaplotypeScore=33.9905;MLEAC=2;MLEAF=0.333;MQ=60.00;MQ0=0;MQRankSum=0.940;QD=7.36;ReadPosRankSum=-0.088	GT:AD:DP:GQ:MLPSAC:MLPSAF:PL	0/0/0/0/1/1:45,20:65:11:2:0.333:504,11,0,19,66,2147483647,2147483647											GATK	2227	gi|460376238|ref|XP_004233906.1|	PREDICTED: ankyrin repeat-containing protein At3g12360-like [Solanum lycopersicum]	AT5G04700.1	Ankyrin repeat family protein		Ankyrin repeat family protein; CONTAINS InterPro DOMAIN/s: Ankyrin repeat-containing domain (InterPro:IPR020683), Ankyrin repeat (InterPro:IPR002110); BEST Arabidopsis thaliana protein match is: Ankyrin repeat family protein (TAIR:AT5G04680.1); Has 1807 Blast hits to 1807 proteins in 277 species: Archae - 0; Bacteria - 0; Metazoa - 736; Fungi - 347; Plants - 385; Viruses - 0; Other Eukaryotes - 3…
Sp1_comp326563_c0_seq2	1581	.	C	T	92.32	PASS	AC=1;AF=0.167;AN=6;BaseQRankSum=0.135;DP=29;Dels=0.00;FS=7.367;HaplotypeScore=5.9984;MLEAC=1;MLEAF=0.167;MQ=58.98;MQ0=0;MQRankSum=-1.642;QD=3.18;ReadPosRankSum=-1.481	GT:AD:DP:GQ:MLPSAC:MLPSAF:PL	0/0/0/0/0/1:23,6:29:10:1:0.167:118,0,10,32,67,2147483647,2147483647											GATK	2227	gi|460376238|ref|XP_004233906.1|	PREDICTED: ankyrin repeat-containing protein At3g12360-like [Solanum lycopersicum]	AT5G04700.1	Ankyrin repeat family protein		Ankyrin repeat family protein; CONTAINS InterPro DOMAIN/s: Ankyrin repeat-containing domain (InterPro:IPR020683), Ankyrin repeat (InterPro:IPR002110); BEST Arabidopsis thaliana protein match is: Ankyrin repeat family protein (TAIR:AT5G04680.1); Has 1807 Blast hits to 1807 proteins in 277 species: Archae - 0; Bacteria - 0; Metazoa - 736; Fungi - 347; Plants - 385; Viruses - 0; Other Eukaryotes - 3…
Sp1_comp326563_c0_seq2	1594	.	C	T	56.12	PASS	AC=1;AF=0.167;AN=6;BaseQRankSum=0.321;DP=26;Dels=0.00;FS=0.000;HaplotypeScore=0.0000;MLEAC=1;MLEAF=0.167;MQ=58.87;MQ0=0;MQRankSum=-1.364;QD=2.16;ReadPosRankSum=-1.766	GT:AD:DP:GQ:MLPSAC:MLPSAF:PL	0/0/0/0/0/1:23,3:26:13:1:0.167:82,0,13,37,73,2147483647,2147483647											GATK	2227	gi|460376238|ref|XP_004233906.1|	PREDICTED: ankyrin repeat-containing protein At3g12360-like [Solanum lycopersicum]	AT5G04700.1	Ankyrin repeat family protein		Ankyrin repeat family protein; CONTAINS InterPro DOMAIN/s: Ankyrin repeat-containing domain (InterPro:IPR020683), Ankyrin repeat (InterPro:IPR002110); BEST Arabidopsis thaliana protein match is: Ankyrin repeat family protein (TAIR:AT5G04680.1); Has 1807 Blast hits to 1807 proteins in 277 species: Archae - 0; Bacteria - 0; Metazoa - 736; Fungi - 347; Plants - 385; Viruses - 0; Other Eukaryotes - 3…
Sp1_comp326563_c0_seq2	208	.	A	G	288.9	PASS	AC=1;AF=0.167;AN=6;BaseQRankSum=1.020;DP=86;Dels=0.00;FS=1.145;HaplotypeScore=8.9961;MLEAC=1;MLEAF=0.167;MQ=60.00;MQ0=0;MQRankSum=-0.690;QD=3.36;ReadPosRankSum=0.263	GT:AD:DP:GQ:MLPSAC:MLPSAF:PL	0/0/0/0/0/1:73,13:86:34:1:0.167:315,0,34,102,2147483647,2147483647,2147483647											GATK	2227	gi|460376238|ref|XP_004233906.1|	PREDICTED: ankyrin repeat-containing protein At3g12360-like [Solanum lycopersicum]	AT5G04700.1	Ankyrin repeat family protein		Ankyrin repeat family protein; CONTAINS InterPro DOMAIN/s: Ankyrin repeat-containing domain (InterPro:IPR020683), Ankyrin repeat (InterPro:IPR002110); BEST Arabidopsis thaliana protein match is: Ankyrin repeat family protein (TAIR:AT5G04680.1); Has 1807 Blast hits to 1807 proteins in 277 species: Archae - 0; Bacteria - 0; Metazoa - 736; Fungi - 347; Plants - 385; Viruses - 0; Other Eukaryotes - 3…
Sp1_comp326563_c0_seq2	320	.	G	A	299.9	PASS	AC=1;AF=0.167;AN=6;BaseQRankSum=-1.441;DP=89;Dels=0.00;FS=2.632;HaplotypeScore=3.9897;MLEAC=1;MLEAF=0.167;MQ=60.00;MQ0=0;MQRankSum=0.419;QD=3.37;ReadPosRankSum=-0.407	GT:AD:DP:GQ:MLPSAC:MLPSAF:PL	0/0/0/0/0/1:77,12:89:37:1:0.167:326,0,37,109,2147483647,2147483647,2147483647											GATK	2227	gi|460376238|ref|XP_004233906.1|	PREDICTED: ankyrin repeat-containing protein At3g12360-like [Solanum lycopersicum]	AT5G04700.1	Ankyrin repeat family protein		Ankyrin repeat family protein; CONTAINS InterPro DOMAIN/s: Ankyrin repeat-containing domain (InterPro:IPR020683), Ankyrin repeat (InterPro:IPR002110); BEST Arabidopsis thaliana protein match is: Ankyrin repeat family protein (TAIR:AT5G04680.1); Has 1807 Blast hits to 1807 proteins in 277 species: Archae - 0; Bacteria - 0; Metazoa - 736; Fungi - 347; Plants - 385; Viruses - 0; Other Eukaryotes - 3…
Sp1_comp326563_c0_seq2	360	.	C	T	113.9		AC=1;AF=0.167;AN=6;BaseQRankSum=0.248;DP=91;Dels=0.00;FS=1.689;HaplotypeScore=7.7864;MLEAC=1;MLEAF=0.167;MQ=60.00;MQ0=0;MQRankSum=-1.591;QD=1.25;ReadPosRankSum=-0.472	GT:AD:DP:GQ:MLPSAC:MLPSAF:PL	0/0/0/0/0/1:85,6:91:63:1:0.167:140,0,63,2147483647,2147483647,2147483647,2147483647											GATK	2227	gi|460376238|ref|XP_004233906.1|	PREDICTED: ankyrin repeat-containing protein At3g12360-like [Solanum lycopersicum]	AT5G04700.1	Ankyrin repeat family protein		Ankyrin repeat family protein; CONTAINS InterPro DOMAIN/s: Ankyrin repeat-containing domain (InterPro:IPR020683), Ankyrin repeat (InterPro:IPR002110); BEST Arabidopsis thaliana protein match is: Ankyrin repeat family protein (TAIR:AT5G04680.1); Has 1807 Blast hits to 1807 proteins in 277 species: Archae - 0; Bacteria - 0; Metazoa - 736; Fungi - 347; Plants - 385; Viruses - 0; Other Eukaryotes - 3…
Sp1_comp326563_c0_seq2	406	.	C	G	490.95		AC=1;AF=0.167;AN=6;BaseQRankSum=0.615;DP=95;Dels=0.00;FS=1.008;HaplotypeScore=19.9932;MLEAC=1;MLEAF=0.167;MQ=60.00;MQ0=0;MQRankSum=0.851;QD=5.17;ReadPosRankSum=0.340	GT:AD:DP:GQ:MLPSAC:MLPSAF:PL	0/0/0/0/0/1:76,19:95:20:1:0.167:517,0,20,81,2147483647,2147483647,2147483647											GATK	2227	gi|460376238|ref|XP_004233906.1|	PREDICTED: ankyrin repeat-containing protein At3g12360-like [Solanum lycopersicum]	AT5G04700.1	Ankyrin repeat family protein		Ankyrin repeat family protein; CONTAINS InterPro DOMAIN/s: Ankyrin repeat-containing domain (InterPro:IPR020683), Ankyrin repeat (InterPro:IPR002110); BEST Arabidopsis thaliana protein match is: Ankyrin repeat family protein (TAIR:AT5G04680.1); Has 1807 Blast hits to 1807 proteins in 277 species: Archae - 0; Bacteria - 0; Metazoa - 736; Fungi - 347; Plants - 385; Viruses - 0; Other Eukaryotes - 3…
Sp1_comp326563_c0_seq2	410	.	A	G	837.93		AC=2;AF=0.333;AN=6;BaseQRankSum=-0.635;DP=94;Dels=0.00;FS=5.664;HaplotypeScore=19.9932;MLEAC=2;MLEAF=0.333;MQ=60.00;MQ0=0;MQRankSum=0.733;QD=8.91;ReadPosRankSum=-0.497	GT:AD:DP:GQ:MLPSAC:MLPSAF:PL	0/0/0/0/1/1:60,34:94:25:2:0.333:864,25,0,25,93,2147483647,2147483647											GATK	2227	gi|460376238|ref|XP_004233906.1|	PREDICTED: ankyrin repeat-containing protein At3g12360-like [Solanum lycopersicum]	AT5G04700.1	Ankyrin repeat family protein		Ankyrin repeat family protein; CONTAINS InterPro DOMAIN/s: Ankyrin repeat-containing domain (InterPro:IPR020683), Ankyrin repeat (InterPro:IPR002110); BEST Arabidopsis thaliana protein match is: Ankyrin repeat family protein (TAIR:AT5G04680.1); Has 1807 Blast hits to 1807 proteins in 277 species: Archae - 0; Bacteria - 0; Metazoa - 736; Fungi - 347; Plants - 385; Viruses - 0; Other Eukaryotes - 3…
Sp1_comp326563_c0_seq2	442	.	A	G	887.93	PASS	AC=2;AF=0.333;AN=6;BaseQRankSum=0.876;DP=95;Dels=0.00;FS=0.000;HaplotypeScore=1.9958;MLEAC=2;MLEAF=0.333;MQ=59.95;MQ0=0;MQRankSum=-0.958;QD=9.35;ReadPosRankSum=0.094	GT:AD:DP:GQ:MLPSAC:MLPSAF:PL	0/0/0/0/1/1:63,32:95:24:2:0.333:914,24,0,26,96,2147483647,2147483647											GATK	2227	gi|460376238|ref|XP_004233906.1|	PREDICTED: ankyrin repeat-containing protein At3g12360-like [Solanum lycopersicum]	AT5G04700.1	Ankyrin repeat family protein		Ankyrin repeat family protein; CONTAINS InterPro DOMAIN/s: Ankyrin repeat-containing domain (InterPro:IPR020683), Ankyrin repeat (InterPro:IPR002110); BEST Arabidopsis thaliana protein match is: Ankyrin repeat family protein (TAIR:AT5G04680.1); Has 1807 Blast hits to 1807 proteins in 277 species: Archae - 0; Bacteria - 0; Metazoa - 736; Fungi - 347; Plants - 385; Viruses - 0; Other Eukaryotes - 3…
Sp1_comp326563_c0_seq2	448	.	C	T	884.94	PASS	AC=2;AF=0.333;AN=6;BaseQRankSum=1.415;DP=93;Dels=0.00;FS=0.856;HaplotypeScore=1.9958;MLEAC=2;MLEAF=0.333;MQ=59.95;MQ0=0;MQRankSum=-0.787;QD=9.52;ReadPosRankSum=1.010	GT:AD:DP:GQ:MLPSAC:MLPSAF:PL	0/0/0/0/1/1:64,28:93:22:2:0.333:911,22,0,29,102,2147483647,2147483647											GATK	2227	gi|460376238|ref|XP_004233906.1|	PREDICTED: ankyrin repeat-containing protein At3g12360-like [Solanum lycopersicum]	AT5G04700.1	Ankyrin repeat family protein		Ankyrin repeat family protein; CONTAINS InterPro DOMAIN/s: Ankyrin repeat-containing domain (InterPro:IPR020683), Ankyrin repeat (InterPro:IPR002110); BEST Arabidopsis thaliana protein match is: Ankyrin repeat family protein (TAIR:AT5G04680.1); Has 1807 Blast hits to 1807 proteins in 277 species: Archae - 0; Bacteria - 0; Metazoa - 736; Fungi - 347; Plants - 385; Viruses - 0; Other Eukaryotes - 3…
Sp1_comp326563_c0_seq2	454	.	G	A	557.69	PASS	AC=2;AF=0.333;AN=6;BaseQRankSum=2.823;DP=94;Dels=0.00;FS=1.951;HaplotypeScore=1.9960;MLEAC=2;MLEAF=0.333;MQ=59.95;MQ0=0;MQRankSum=0.013;QD=5.93;ReadPosRankSum=3.454	GT:AD:DP:GQ:MLPSAC:MLPSAF:PL	0/0/0/0/1/1:70,24:94:7:2:0.333:583,7,0,39,123,2147483647,2147483647											GATK	2227	gi|460376238|ref|XP_004233906.1|	PREDICTED: ankyrin repeat-containing protein At3g12360-like [Solanum lycopersicum]	AT5G04700.1	Ankyrin repeat family protein		Ankyrin repeat family protein; CONTAINS InterPro DOMAIN/s: Ankyrin repeat-containing domain (InterPro:IPR020683), Ankyrin repeat (InterPro:IPR002110); BEST Arabidopsis thaliana protein match is: Ankyrin repeat family protein (TAIR:AT5G04680.1); Has 1807 Blast hits to 1807 proteins in 277 species: Archae - 0; Bacteria - 0; Metazoa - 736; Fungi - 347; Plants - 385; Viruses - 0; Other Eukaryotes - 3…
Sp1_comp326563_c0_seq2	458	.	G	A	378.69	PASS	AC=2;AF=0.333;AN=6;BaseQRankSum=2.207;DP=91;Dels=0.00;FS=0.000;HaplotypeScore=1.9960;MLEAC=2;MLEAF=0.333;MQ=59.95;MQ0=0;MQRankSum=-0.792;QD=4.16;ReadPosRankSum=3.819	GT:AD:DP:GQ:MLPSAC:MLPSAF:PL	0/0/0/0/1/1:68,23:91:7:2:0.333:404,7,0,38,118,2147483647,2147483647											GATK	2227	gi|460376238|ref|XP_004233906.1|	PREDICTED: ankyrin repeat-containing protein At3g12360-like [Solanum lycopersicum]	AT5G04700.1	Ankyrin repeat family protein		Ankyrin repeat family protein; CONTAINS InterPro DOMAIN/s: Ankyrin repeat-containing domain (InterPro:IPR020683), Ankyrin repeat (InterPro:IPR002110); BEST Arabidopsis thaliana protein match is: Ankyrin repeat family protein (TAIR:AT5G04680.1); Has 1807 Blast hits to 1807 proteins in 277 species: Archae - 0; Bacteria - 0; Metazoa - 736; Fungi - 347; Plants - 385; Viruses - 0; Other Eukaryotes - 3…
Sp1_comp326563_c0_seq2	459	.	C	T	397.1	PASS	AC=2;AF=0.333;AN=6;BaseQRankSum=2.414;DP=90;Dels=0.00;FS=0.000;HaplotypeScore=1.9967;MLEAC=2;MLEAF=0.333;MQ=59.95;MQ0=0;MQRankSum=-0.222;QD=4.41;ReadPosRankSum=3.839	GT:AD:DP:GQ:MLPSAC:MLPSAF:PL	0/0/0/0/1/1:67,23:90:5:2:0.333:422,5,0,40,124,2147483647,2147483647											GATK	2227	gi|460376238|ref|XP_004233906.1|	PREDICTED: ankyrin repeat-containing protein At3g12360-like [Solanum lycopersicum]	AT5G04700.1	Ankyrin repeat family protein		Ankyrin repeat family protein; CONTAINS InterPro DOMAIN/s: Ankyrin repeat-containing domain (InterPro:IPR020683), Ankyrin repeat (InterPro:IPR002110); BEST Arabidopsis thaliana protein match is: Ankyrin repeat family protein (TAIR:AT5G04680.1); Has 1807 Blast hits to 1807 proteins in 277 species: Archae - 0; Bacteria - 0; Metazoa - 736; Fungi - 347; Plants - 385; Viruses - 0; Other Eukaryotes - 3…
Sp1_comp326563_c0_seq2	466	.	T	C	700.54	PASS	AC=2;AF=0.333;AN=6;BaseQRankSum=1.030;DP=87;Dels=0.00;FS=0.895;HaplotypeScore=0.9973;MLEAC=2;MLEAF=0.333;MQ=59.94;MQ0=0;MQRankSum=-0.081;QD=8.05;ReadPosRankSum=3.015	GT:AD:DP:GQ:MLPSAC:MLPSAF:PL	0/0/0/0/1/1:63,24:87:8:2:0.333:726,8,0,36,114,2147483647,2147483647											GATK	2227	gi|460376238|ref|XP_004233906.1|	PREDICTED: ankyrin repeat-containing protein At3g12360-like [Solanum lycopersicum]	AT5G04700.1	Ankyrin repeat family protein		Ankyrin repeat family protein; CONTAINS InterPro DOMAIN/s: Ankyrin repeat-containing domain (InterPro:IPR020683), Ankyrin repeat (InterPro:IPR002110); BEST Arabidopsis thaliana protein match is: Ankyrin repeat family protein (TAIR:AT5G04680.1); Has 1807 Blast hits to 1807 proteins in 277 species: Archae - 0; Bacteria - 0; Metazoa - 736; Fungi - 347; Plants - 385; Viruses - 0; Other Eukaryotes - 3…
Sp1_comp326563_c0_seq2	468	.	G	A	700.24	PASS	AC=2;AF=0.333;AN=6;BaseQRankSum=0.793;DP=87;Dels=0.00;FS=0.895;HaplotypeScore=2.6527;MLEAC=2;MLEAF=0.333;MQ=59.94;MQ0=0;MQRankSum=0.423;QD=8.05;ReadPosRankSum=2.749	GT:AD:DP:GQ:MLPSAC:MLPSAF:PL	0/0/0/0/1/1:63,24:87:11:2:0.333:726,11,0,34,111,2147483647,2147483647											GATK	2227	gi|460376238|ref|XP_004233906.1|	PREDICTED: ankyrin repeat-containing protein At3g12360-like [Solanum lycopersicum]	AT5G04700.1	Ankyrin repeat family protein		Ankyrin repeat family protein; CONTAINS InterPro DOMAIN/s: Ankyrin repeat-containing domain (InterPro:IPR020683), Ankyrin repeat (InterPro:IPR002110); BEST Arabidopsis thaliana protein match is: Ankyrin repeat family protein (TAIR:AT5G04680.1); Has 1807 Blast hits to 1807 proteins in 277 species: Archae - 0; Bacteria - 0; Metazoa - 736; Fungi - 347; Plants - 385; Viruses - 0; Other Eukaryotes - 3…
Sp1_comp326563_c0_seq2	475	.	C	T	695.42	PASS	AC=2;AF=0.333;AN=6;BaseQRankSum=1.531;DP=97;Dels=0.00;FS=2.857;HaplotypeScore=4.3865;MLEAC=2;MLEAF=0.333;MQ=59.95;MQ0=0;MQRankSum=0.219;QD=7.17;ReadPosRankSum=-0.027	GT:AD:DP:GQ:MLPSAC:MLPSAF:PL	0/0/0/0/1/1:65,32:97:9:2:0.333:721,9,0,37,117,2147483647,2147483647											GATK	2227	gi|460376238|ref|XP_004233906.1|	PREDICTED: ankyrin repeat-containing protein At3g12360-like [Solanum lycopersicum]	AT5G04700.1	Ankyrin repeat family protein		Ankyrin repeat family protein; CONTAINS InterPro DOMAIN/s: Ankyrin repeat-containing domain (InterPro:IPR020683), Ankyrin repeat (InterPro:IPR002110); BEST Arabidopsis thaliana protein match is: Ankyrin repeat family protein (TAIR:AT5G04680.1); Has 1807 Blast hits to 1807 proteins in 277 species: Archae - 0; Bacteria - 0; Metazoa - 736; Fungi - 347; Plants - 385; Viruses - 0; Other Eukaryotes - 3…
Sp1_comp326563_c0_seq2	500	.	T	C	724.24	PASS	AC=2;AF=0.333;AN=6;BaseQRankSum=0.151;DP=97;Dels=0.00;FS=1.770;HaplotypeScore=1.9992;MLEAC=2;MLEAF=0.333;MQ=59.95;MQ0=0;MQRankSum=0.081;QD=7.47;ReadPosRankSum=-1.002	GT:AD:DP:GQ:MLPSAC:MLPSAF:PL	0/0/0/0/1/1:66,31:97:11:2:0.333:750,11,0,36,117,2147483647,2147483647											GATK	2227	gi|460376238|ref|XP_004233906.1|	PREDICTED: ankyrin repeat-containing protein At3g12360-like [Solanum lycopersicum]	AT5G04700.1	Ankyrin repeat family protein		Ankyrin repeat family protein; CONTAINS InterPro DOMAIN/s: Ankyrin repeat-containing domain (InterPro:IPR020683), Ankyrin repeat (InterPro:IPR002110); BEST Arabidopsis thaliana protein match is: Ankyrin repeat family protein (TAIR:AT5G04680.1); Has 1807 Blast hits to 1807 proteins in 277 species: Archae - 0; Bacteria - 0; Metazoa - 736; Fungi - 347; Plants - 385; Viruses - 0; Other Eukaryotes - 3…
Sp1_comp326563_c0_seq2	508	.	A	G	68.9		AC=1;AF=0.167;AN=6;BaseQRankSum=-1.293;DP=91;Dels=0.00;FS=11.445;HaplotypeScore=0.9997;MLEAC=1;MLEAF=0.167;MQ=59.95;MQ0=0;MQRankSum=0.959;QD=0.76;ReadPosRankSum=1.812	GT:AD:DP:GQ:MLPSAC:MLPSAF:PL	0/0/0/0/0/1:69,22:91:44:1:0.167:95,0,44,115,2147483647,2147483647,2147483647											GATK	2227	gi|460376238|ref|XP_004233906.1|	PREDICTED: ankyrin repeat-containing protein At3g12360-like [Solanum lycopersicum]	AT5G04700.1	Ankyrin repeat family protein		Ankyrin repeat family protein; CONTAINS InterPro DOMAIN/s: Ankyrin repeat-containing domain (InterPro:IPR020683), Ankyrin repeat (InterPro:IPR002110); BEST Arabidopsis thaliana protein match is: Ankyrin repeat family protein (TAIR:AT5G04680.1); Has 1807 Blast hits to 1807 proteins in 277 species: Archae - 0; Bacteria - 0; Metazoa - 736; Fungi - 347; Plants - 385; Viruses - 0; Other Eukaryotes - 3…
Sp1_comp326563_c0_seq2	510	.	T	C	44.9	LowQual;	AC=1;AF=0.167;AN=6;BaseQRankSum=-2.014;DP=90;Dels=0.00;FS=9.360;HaplotypeScore=0.0000;MLEAC=1;MLEAF=0.167;MQ=59.95;MQ0=0;MQRankSum=-0.070;QD=0.50;ReadPosRankSum=2.004	GT:AD:DP:GQ:MLPSAC:MLPSAF:PL	0/0/0/0/0/1:68,22:90:44:1:0.167:71,0,44,114,2147483647,2147483647,2147483647											GATK	2227	gi|460376238|ref|XP_004233906.1|	PREDICTED: ankyrin repeat-containing protein At3g12360-like [Solanum lycopersicum]	AT5G04700.1	Ankyrin repeat family protein		Ankyrin repeat family protein; CONTAINS InterPro DOMAIN/s: Ankyrin repeat-containing domain (InterPro:IPR020683), Ankyrin repeat (InterPro:IPR002110); BEST Arabidopsis thaliana protein match is: Ankyrin repeat family protein (TAIR:AT5G04680.1); Has 1807 Blast hits to 1807 proteins in 277 species: Archae - 0; Bacteria - 0; Metazoa - 736; Fungi - 347; Plants - 385; Viruses - 0; Other Eukaryotes - 3…
Sp1_comp326563_c0_seq2	517	.	C	G	433.01	PASS	AC=1;AF=0.167;AN=6;BaseQRankSum=-2.370;DP=106;Dels=0.00;FS=1.820;HaplotypeScore=1.9995;MLEAC=1;MLEAF=0.167;MQ=59.95;MQ0=0;MQRankSum=-0.445;QD=4.09;ReadPosRankSum=-0.139	GT:AD:DP:GQ:MLPSAC:MLPSAF:PL	0/0/0/0/0/1:72,32:106:16:1:0.167:459,0,16,72,2147483647,2147483647,2147483647											GATK	2227	gi|460376238|ref|XP_004233906.1|	PREDICTED: ankyrin repeat-containing protein At3g12360-like [Solanum lycopersicum]	AT5G04700.1	Ankyrin repeat family protein		Ankyrin repeat family protein; CONTAINS InterPro DOMAIN/s: Ankyrin repeat-containing domain (InterPro:IPR020683), Ankyrin repeat (InterPro:IPR002110); BEST Arabidopsis thaliana protein match is: Ankyrin repeat family protein (TAIR:AT5G04680.1); Has 1807 Blast hits to 1807 proteins in 277 species: Archae - 0; Bacteria - 0; Metazoa - 736; Fungi - 347; Plants - 385; Viruses - 0; Other Eukaryotes - 3…
Sp1_comp326563_c0_seq2	590	.	T	C	579.44	PASS	AC=1;AF=0.167;AN=6;BaseQRankSum=0.050;DP=92;Dels=0.00;FS=0.000;HaplotypeScore=1.9995;MLEAC=1;MLEAF=0.167;MQ=60.00;MQ0=0;MQRankSum=0.140;QD=6.30;ReadPosRankSum=1.578	GT:AD:DP:GQ:MLPSAC:MLPSAF:PL	0/0/0/0/0/1:61,31:92:1:1:0.167:603,0,1,42,124,2147483647,2147483647											GATK	2227	gi|460376238|ref|XP_004233906.1|	PREDICTED: ankyrin repeat-containing protein At3g12360-like [Solanum lycopersicum]	AT5G04700.1	Ankyrin repeat family protein		Ankyrin repeat family protein; CONTAINS InterPro DOMAIN/s: Ankyrin repeat-containing domain (InterPro:IPR020683), Ankyrin repeat (InterPro:IPR002110); BEST Arabidopsis thaliana protein match is: Ankyrin repeat family protein (TAIR:AT5G04680.1); Has 1807 Blast hits to 1807 proteins in 277 species: Archae - 0; Bacteria - 0; Metazoa - 736; Fungi - 347; Plants - 385; Viruses - 0; Other Eukaryotes - 3…
Sp1_comp326563_c0_seq2	645	.	G	T	505.67	PASS	AC=1;AF=0.167;AN=6;BaseQRankSum=-1.085;DP=78;Dels=0.00;FS=5.513;HaplotypeScore=8.5200;MLEAC=1;MLEAF=0.167;MQ=59.62;MQ0=0;MQRankSum=0.955;QD=6.48;ReadPosRankSum=-1.405	GT:AD:DP:GQ:MLPSAC:MLPSAF:PL	0/0/0/0/0/1:60,18:78:3:1:0.167:530,0,3,43,121,2147483647,2147483647											GATK	2227	gi|460376238|ref|XP_004233906.1|	PREDICTED: ankyrin repeat-containing protein At3g12360-like [Solanum lycopersicum]	AT5G04700.1	Ankyrin repeat family protein		Ankyrin repeat family protein; CONTAINS InterPro DOMAIN/s: Ankyrin repeat-containing domain (InterPro:IPR020683), Ankyrin repeat (InterPro:IPR002110); BEST Arabidopsis thaliana protein match is: Ankyrin repeat family protein (TAIR:AT5G04680.1); Has 1807 Blast hits to 1807 proteins in 277 species: Archae - 0; Bacteria - 0; Metazoa - 736; Fungi - 347; Plants - 385; Viruses - 0; Other Eukaryotes - 3…
Sp1_comp326563_c0_seq2	667	.	T	C	64.9		AC=1;AF=0.167;AN=6;BaseQRankSum=0.989;DP=77;Dels=0.00;FS=1.058;HaplotypeScore=8.7303;MLEAC=1;MLEAF=0.167;MQ=59.61;MQ0=0;MQRankSum=-0.534;QD=0.84;ReadPosRankSum=1.934	GT:AD:DP:GQ:MLPSAC:MLPSAF:PL	0/0/0/0/0/1:60,17:77:37:1:0.167:91,0,37,98,2147483647,2147483647,2147483647											GATK	2227	gi|460376238|ref|XP_004233906.1|	PREDICTED: ankyrin repeat-containing protein At3g12360-like [Solanum lycopersicum]	AT5G04700.1	Ankyrin repeat family protein		Ankyrin repeat family protein; CONTAINS InterPro DOMAIN/s: Ankyrin repeat-containing domain (InterPro:IPR020683), Ankyrin repeat (InterPro:IPR002110); BEST Arabidopsis thaliana protein match is: Ankyrin repeat family protein (TAIR:AT5G04680.1); Has 1807 Blast hits to 1807 proteins in 277 species: Archae - 0; Bacteria - 0; Metazoa - 736; Fungi - 347; Plants - 385; Viruses - 0; Other Eukaryotes - 3…
Sp1_comp326563_c0_seq2	668	.	G	A	35.9	LowQual;	AC=1;AF=0.167;AN=6;BaseQRankSum=1.111;DP=79;Dels=0.00;FS=6.268;HaplotypeScore=8.7303;MLEAC=1;MLEAF=0.167;MQ=59.46;MQ0=0;MQRankSum=-0.083;QD=0.45;ReadPosRankSum=2.163	GT:AD:DP:GQ:MLPSAC:MLPSAF:PL	0/0/0/0/0/1:65,14:79:42:1:0.167:62,0,42,107,2147483647,2147483647,2147483647											GATK	2227	gi|460376238|ref|XP_004233906.1|	PREDICTED: ankyrin repeat-containing protein At3g12360-like [Solanum lycopersicum]	AT5G04700.1	Ankyrin repeat family protein		Ankyrin repeat family protein; CONTAINS InterPro DOMAIN/s: Ankyrin repeat-containing domain (InterPro:IPR020683), Ankyrin repeat (InterPro:IPR002110); BEST Arabidopsis thaliana protein match is: Ankyrin repeat family protein (TAIR:AT5G04680.1); Has 1807 Blast hits to 1807 proteins in 277 species: Archae - 0; Bacteria - 0; Metazoa - 736; Fungi - 347; Plants - 385; Viruses - 0; Other Eukaryotes - 3…
Sp1_comp326563_c0_seq2	726	.	G	A	129.9		AC=1;AF=0.167;AN=6;BaseQRankSum=-0.595;DP=71;Dels=0.00;FS=1.158;HaplotypeScore=5.7332;MLEAC=1;MLEAF=0.167;MQ=59.34;MQ0=0;MQRankSum=2.166;QD=1.83;ReadPosRankSum=-0.565	GT:AD:DP:GQ:MLPSAC:MLPSAF:PL	0/0/0/0/0/1:57,14:71:34:1:0.167:156,0,34,91,2147483647,2147483647,2147483647											GATK	2227	gi|460376238|ref|XP_004233906.1|	PREDICTED: ankyrin repeat-containing protein At3g12360-like [Solanum lycopersicum]	AT5G04700.1	Ankyrin repeat family protein		Ankyrin repeat family protein; CONTAINS InterPro DOMAIN/s: Ankyrin repeat-containing domain (InterPro:IPR020683), Ankyrin repeat (InterPro:IPR002110); BEST Arabidopsis thaliana protein match is: Ankyrin repeat family protein (TAIR:AT5G04680.1); Has 1807 Blast hits to 1807 proteins in 277 species: Archae - 0; Bacteria - 0; Metazoa - 736; Fungi - 347; Plants - 385; Viruses - 0; Other Eukaryotes - 3…
Sp1_comp326563_c0_seq2	730	.	C	T	113.9		AC=1;AF=0.167;AN=6;BaseQRankSum=-1.445;DP=118;Dels=0.00;FS=2.378;HaplotypeScore=9.7300;MLEAC=1;MLEAF=0.167;MQ=52.50;MQ0=0;MQRankSum=2.945;QD=0.97;ReadPosRankSum=2.496	GT:AD:DP:GQ:MLPSAC:MLPSAF:PL	0/0/0/0/0/1:104,14:118:36:1:0.167:140,0,36,96,2147483647,2147483647,2147483647											GATK	2227	gi|460376238|ref|XP_004233906.1|	PREDICTED: ankyrin repeat-containing protein At3g12360-like [Solanum lycopersicum]	AT5G04700.1	Ankyrin repeat family protein		Ankyrin repeat family protein; CONTAINS InterPro DOMAIN/s: Ankyrin repeat-containing domain (InterPro:IPR020683), Ankyrin repeat (InterPro:IPR002110); BEST Arabidopsis thaliana protein match is: Ankyrin repeat family protein (TAIR:AT5G04680.1); Has 1807 Blast hits to 1807 proteins in 277 species: Archae - 0; Bacteria - 0; Metazoa - 736; Fungi - 347; Plants - 385; Viruses - 0; Other Eukaryotes - 3…
Sp1_comp326563_c0_seq2	757	.	T	C	318.11	PASS	AC=1;AF=0.167;AN=6;BaseQRankSum=0.104;DP=69;Dels=0.00;FS=6.117;HaplotypeScore=3.7868;MLEAC=1;MLEAF=0.167;MQ=60.00;MQ0=0;MQRankSum=0.996;QD=4.61;ReadPosRankSum=1.455	GT:AD:DP:GQ:MLPSAC:MLPSAF:PL	0/0/0/0/0/1:52,17:69:13:1:0.167:344,0,13,56,131,2147483647,2147483647											GATK	2227	gi|460376238|ref|XP_004233906.1|	PREDICTED: ankyrin repeat-containing protein At3g12360-like [Solanum lycopersicum]	AT5G04700.1	Ankyrin repeat family protein		Ankyrin repeat family protein; CONTAINS InterPro DOMAIN/s: Ankyrin repeat-containing domain (InterPro:IPR020683), Ankyrin repeat (InterPro:IPR002110); BEST Arabidopsis thaliana protein match is: Ankyrin repeat family protein (TAIR:AT5G04680.1); Has 1807 Blast hits to 1807 proteins in 277 species: Archae - 0; Bacteria - 0; Metazoa - 736; Fungi - 347; Plants - 385; Viruses - 0; Other Eukaryotes - 3…
Sp1_comp326563_c0_seq2	773	.	C	T	309.96	PASS	AC=1;AF=0.167;AN=6;BaseQRankSum=1.770;DP=71;Dels=0.00;FS=0.000;HaplotypeScore=3.9953;MLEAC=1;MLEAF=0.167;MQ=59.76;MQ0=0;MQRankSum=0.051;QD=4.37;ReadPosRankSum=1.308	GT:AD:DP:GQ:MLPSAC:MLPSAF:PL	0/0/0/0/0/1:57,14:71:19:1:0.167:336,0,19,67,2147483647,2147483647,2147483647											GATK	2227	gi|460376238|ref|XP_004233906.1|	PREDICTED: ankyrin repeat-containing protein At3g12360-like [Solanum lycopersicum]	AT5G04700.1	Ankyrin repeat family protein		Ankyrin repeat family protein; CONTAINS InterPro DOMAIN/s: Ankyrin repeat-containing domain (InterPro:IPR020683), Ankyrin repeat (InterPro:IPR002110); BEST Arabidopsis thaliana protein match is: Ankyrin repeat family protein (TAIR:AT5G04680.1); Has 1807 Blast hits to 1807 proteins in 277 species: Archae - 0; Bacteria - 0; Metazoa - 736; Fungi - 347; Plants - 385; Viruses - 0; Other Eukaryotes - 3…
Sp1_comp326563_c0_seq2	787	.	G	T	31.91	LowQual;	AC=1;AF=0.167;AN=6;BaseQRankSum=0.197;DP=64;Dels=0.00;FS=0.000;HaplotypeScore=0.0000;MLEAC=1;MLEAF=0.167;MQ=59.73;MQ0=0;MQRankSum=-0.033;QD=0.50;ReadPosRankSum=-0.033	GT:AD:DP:GQ:MLPSAC:MLPSAF:PL	0/0/0/0/0/1:61,3:64:44:1:0.167:58,0,44,108,2147483647,2147483647,2147483647											GATK	2227	gi|460376238|ref|XP_004233906.1|	PREDICTED: ankyrin repeat-containing protein At3g12360-like [Solanum lycopersicum]	AT5G04700.1	Ankyrin repeat family protein		Ankyrin repeat family protein; CONTAINS InterPro DOMAIN/s: Ankyrin repeat-containing domain (InterPro:IPR020683), Ankyrin repeat (InterPro:IPR002110); BEST Arabidopsis thaliana protein match is: Ankyrin repeat family protein (TAIR:AT5G04680.1); Has 1807 Blast hits to 1807 proteins in 277 species: Archae - 0; Bacteria - 0; Metazoa - 736; Fungi - 347; Plants - 385; Viruses - 0; Other Eukaryotes - 3…
Sp1_comp326563_c0_seq2	838	.	G	C	162.91		AC=1;AF=0.167;AN=6;BaseQRankSum=-0.845;DP=66;Dels=0.00;FS=5.200;HaplotypeScore=19.9890;MLEAC=1;MLEAF=0.167;MQ=59.74;MQ0=0;MQRankSum=-0.900;QD=2.47;ReadPosRankSum=-0.445	GT:AD:DP:GQ:MLPSAC:MLPSAF:PL	0/0/0/0/0/1:56,10:66:29:1:0.167:189,0,29,82,2147483647,2147483647,2147483647											GATK	2227	gi|460376238|ref|XP_004233906.1|	PREDICTED: ankyrin repeat-containing protein At3g12360-like [Solanum lycopersicum]	AT5G04700.1	Ankyrin repeat family protein		Ankyrin repeat family protein; CONTAINS InterPro DOMAIN/s: Ankyrin repeat-containing domain (InterPro:IPR020683), Ankyrin repeat (InterPro:IPR002110); BEST Arabidopsis thaliana protein match is: Ankyrin repeat family protein (TAIR:AT5G04680.1); Has 1807 Blast hits to 1807 proteins in 277 species: Archae - 0; Bacteria - 0; Metazoa - 736; Fungi - 347; Plants - 385; Viruses - 0; Other Eukaryotes - 3…
Sp1_comp326563_c0_seq2	841	.	G	T	203.91		AC=1;AF=0.167;AN=6;BaseQRankSum=0.170;DP=66;Dels=0.00;FS=0.000;HaplotypeScore=20.6541;MLEAC=1;MLEAF=0.167;MQ=59.74;MQ0=0;MQRankSum=-0.549;QD=3.09;ReadPosRankSum=-0.090	GT:AD:DP:GQ:MLPSAC:MLPSAF:PL	0/0/0/0/0/1:58,8:66:27:1:0.167:230,0,27,79,2147483647,2147483647,2147483647											GATK	2227	gi|460376238|ref|XP_004233906.1|	PREDICTED: ankyrin repeat-containing protein At3g12360-like [Solanum lycopersicum]	AT5G04700.1	Ankyrin repeat family protein		Ankyrin repeat family protein; CONTAINS InterPro DOMAIN/s: Ankyrin repeat-containing domain (InterPro:IPR020683), Ankyrin repeat (InterPro:IPR002110); BEST Arabidopsis thaliana protein match is: Ankyrin repeat family protein (TAIR:AT5G04680.1); Has 1807 Blast hits to 1807 proteins in 277 species: Archae - 0; Bacteria - 0; Metazoa - 736; Fungi - 347; Plants - 385; Viruses - 0; Other Eukaryotes - 3…
Sp1_comp326563_c0_seq2	886	.	A	G	411.83		AC=3;AF=0.500;AN=6;BaseQRankSum=3.113;DP=53;Dels=0.00;FS=2.699;HaplotypeScore=36.9936;MLEAC=3;MLEAF=0.500;MQ=60.00;MQ0=0;MQRankSum=-0.313;QD=7.77;ReadPosRankSum=-0.068	GT:AD:DP:GQ:MLPSAC:MLPSAF:PL	0/0/0/1/1/1:23,18:53:8:3:0.500:437,43,8,0,11,51,648											GATK	2227	gi|460376238|ref|XP_004233906.1|	PREDICTED: ankyrin repeat-containing protein At3g12360-like [Solanum lycopersicum]	AT5G04700.1	Ankyrin repeat family protein		Ankyrin repeat family protein; CONTAINS InterPro DOMAIN/s: Ankyrin repeat-containing domain (InterPro:IPR020683), Ankyrin repeat (InterPro:IPR002110); BEST Arabidopsis thaliana protein match is: Ankyrin repeat family protein (TAIR:AT5G04680.1); Has 1807 Blast hits to 1807 proteins in 277 species: Archae - 0; Bacteria - 0; Metazoa - 736; Fungi - 347; Plants - 385; Viruses - 0; Other Eukaryotes - 3…
Sp1_comp326563_c0_seq2	887	.	C	T	399.87		AC=3;AF=0.500;AN=6;BaseQRankSum=0.871;DP=55;Dels=0.00;FS=0.000;HaplotypeScore=36.9936;MLEAC=3;MLEAF=0.500;MQ=60.00;MQ0=0;MQRankSum=-1.030;QD=7.27;ReadPosRankSum=0.731	GT:AD:DP:GQ:MLPSAC:MLPSAF:PL	0/0/0/1/1/1:22,32:55:7:3:0.500:425,41,7,0,13,56,739											GATK	2227	gi|460376238|ref|XP_004233906.1|	PREDICTED: ankyrin repeat-containing protein At3g12360-like [Solanum lycopersicum]	AT5G04700.1	Ankyrin repeat family protein		Ankyrin repeat family protein; CONTAINS InterPro DOMAIN/s: Ankyrin repeat-containing domain (InterPro:IPR020683), Ankyrin repeat (InterPro:IPR002110); BEST Arabidopsis thaliana protein match is: Ankyrin repeat family protein (TAIR:AT5G04680.1); Has 1807 Blast hits to 1807 proteins in 277 species: Archae - 0; Bacteria - 0; Metazoa - 736; Fungi - 347; Plants - 385; Viruses - 0; Other Eukaryotes - 3…
Sp1_comp326563_c0_seq2	943	.	C	T	169.07	PASS	AC=1;AF=0.167;AN=6;BaseQRankSum=1.967;DP=48;Dels=0.00;FS=0.000;HaplotypeScore=2.4678;MLEAC=1;MLEAF=0.167;MQ=59.38;MQ0=0;MQRankSum=0.241;QD=3.52;ReadPosRankSum=1.033	GT:AD:DP:GQ:MLPSAC:MLPSAF:PL	0/0/0/0/0/1:40,8:48:14:1:0.167:195,0,14,46,101,2147483647,2147483647											GATK	2227	gi|460376238|ref|XP_004233906.1|	PREDICTED: ankyrin repeat-containing protein At3g12360-like [Solanum lycopersicum]	AT5G04700.1	Ankyrin repeat family protein		Ankyrin repeat family protein; CONTAINS InterPro DOMAIN/s: Ankyrin repeat-containing domain (InterPro:IPR020683), Ankyrin repeat (InterPro:IPR002110); BEST Arabidopsis thaliana protein match is: Ankyrin repeat family protein (TAIR:AT5G04680.1); Has 1807 Blast hits to 1807 proteins in 277 species: Archae - 0; Bacteria - 0; Metazoa - 736; Fungi - 347; Plants - 385; Viruses - 0; Other Eukaryotes - 3…
Sp1_comp326563_c0_seq2	964	.	C	A	287.06	PASS	AC=2;AF=0.333;AN=6;BaseQRankSum=1.827;DP=44;Dels=0.00;FS=2.898;HaplotypeScore=4.9952;MLEAC=2;MLEAF=0.333;MQ=58.88;MQ0=0;MQRankSum=-1.827;QD=6.52;ReadPosRankSum=1.978	GT:AD:DP:GQ:MLPSAC:MLPSAF:PL	0/0/0/0/1/1:30,14:44:2:2:0.333:311,2,0,19,57,135,2147483647											GATK	2227	gi|460376238|ref|XP_004233906.1|	PREDICTED: ankyrin repeat-containing protein At3g12360-like [Solanum lycopersicum]	AT5G04700.1	Ankyrin repeat family protein		Ankyrin repeat family protein; CONTAINS InterPro DOMAIN/s: Ankyrin repeat-containing domain (InterPro:IPR020683), Ankyrin repeat (InterPro:IPR002110); BEST Arabidopsis thaliana protein match is: Ankyrin repeat family protein (TAIR:AT5G04680.1); Has 1807 Blast hits to 1807 proteins in 277 species: Archae - 0; Bacteria - 0; Metazoa - 736; Fungi - 347; Plants - 385; Viruses - 0; Other Eukaryotes - 3…
Sp1_comp326563_c0_seq2	973	.	G	A	217.56		AC=2;AF=0.333;AN=6;BaseQRankSum=2.050;DP=40;Dels=0.00;FS=3.259;HaplotypeScore=68.6470;MLEAC=2;MLEAF=0.333;MQ=58.77;MQ0=0;MQRankSum=0.578;QD=5.44;ReadPosRankSum=2.743	GT:AD:DP:GQ:MLPSAC:MLPSAF:PL	0/0/0/0/1/1:27,13:40:10:2:0.333:243,12,0,10,39,103,2147483647											GATK	2227	gi|460376238|ref|XP_004233906.1|	PREDICTED: ankyrin repeat-containing protein At3g12360-like [Solanum lycopersicum]	AT5G04700.1	Ankyrin repeat family protein		Ankyrin repeat family protein; CONTAINS InterPro DOMAIN/s: Ankyrin repeat-containing domain (InterPro:IPR020683), Ankyrin repeat (InterPro:IPR002110); BEST Arabidopsis thaliana protein match is: Ankyrin repeat family protein (TAIR:AT5G04680.1); Has 1807 Blast hits to 1807 proteins in 277 species: Archae - 0; Bacteria - 0; Metazoa - 736; Fungi - 347; Plants - 385; Viruses - 0; Other Eukaryotes - 3…
Sp1_comp326563_c0_seq2	976	.	C	A	219.99		AC=2;AF=0.333;AN=6;BaseQRankSum=2.000;DP=38;Dels=0.00;FS=5.310;HaplotypeScore=55.9164;MLEAC=2;MLEAF=0.333;MQ=58.70;MQ0=0;MQRankSum=-0.338;QD=5.79;ReadPosRankSum=2.554	GT:AD:DP:GQ:MLPSAC:MLPSAF:PL	0/0/0/0/1/1:25,13:38:6:2:0.333:245,15,0,6,30,85,2147483647											GATK	2227	gi|460376238|ref|XP_004233906.1|	PREDICTED: ankyrin repeat-containing protein At3g12360-like [Solanum lycopersicum]	AT5G04700.1	Ankyrin repeat family protein		Ankyrin repeat family protein; CONTAINS InterPro DOMAIN/s: Ankyrin repeat-containing domain (InterPro:IPR020683), Ankyrin repeat (InterPro:IPR002110); BEST Arabidopsis thaliana protein match is: Ankyrin repeat family protein (TAIR:AT5G04680.1); Has 1807 Blast hits to 1807 proteins in 277 species: Archae - 0; Bacteria - 0; Metazoa - 736; Fungi - 347; Plants - 385; Viruses - 0; Other Eukaryotes - 3…
Sp1_comp326565_c0_seq1	693	.	C	T	1478.9	PASS	AC=1;AF=0.167;AN=6;BaseQRankSum=0.704;DP=250;Dels=0.00;FS=4.564;HaplotypeScore=1.7853;MLEAC=1;MLEAF=0.167;MQ=59.96;MQ0=0;MQRankSum=0.154;QD=5.92;ReadPosRankSum=0.755	GT:AD:DP:GQ:MLPSAC:MLPSAF:PL	0/0/0/0/0/1:198,52:250:44:1:0.167:1505,0,44,201,2147483647,2147483647,2147483647											GATK	882	gi|462422657|gb|EMJ26920.1|	hypothetical protein PRUPE_ppa005196mg [Prunus persica]	No hit in this database
Sp1_comp326565_c0_seq1	733	.	T	A	2067.04	PASS	AC=2;AF=0.333;AN=6;BaseQRankSum=1.736;DP=250;Dels=0.00;FS=0.000;HaplotypeScore=2.4535;MLEAC=2;MLEAF=0.333;MQ=59.96;MQ0=0;MQRankSum=2.223;QD=8.27;ReadPosRankSum=-0.562	GT:AD:DP:GQ:MLPSAC:MLPSAF:PL	0/0/0/0/1/1:185,65:250:15:2:0.333:2093,15,0,116,2147483647,2147483647,2147483647											GATK	882	gi|462422657|gb|EMJ26920.1|	hypothetical protein PRUPE_ppa005196mg [Prunus persica]	No hit in this database
Sp1_comp326565_c0_seq1	741	.	T	A	1972.1	PASS	AC=2;AF=0.333;AN=6;BaseQRankSum=1.515;DP=250;Dels=0.00;FS=1.908;HaplotypeScore=0.9995;MLEAC=2;MLEAF=0.333;MQ=60.00;MQ0=0;MQRankSum=0.472;QD=7.89;ReadPosRankSum=0.567	GT:AD:DP:GQ:MLPSAC:MLPSAF:PL	0/0/0/0/1/1:187,63:250:5:2:0.333:1997,5,0,122,2147483647,2147483647,2147483647											GATK	882	gi|462422657|gb|EMJ26920.1|	hypothetical protein PRUPE_ppa005196mg [Prunus persica]	No hit in this database
Sp1_comp326565_c0_seq1	843	.	T	C	83.96		AC=1;AF=0.167;AN=6;BaseQRankSum=-1.125;DP=44;Dels=0.00;FS=2.466;HaplotypeScore=5.8906;MLEAC=1;MLEAF=0.167;MQ=60.00;MQ0=0;MQRankSum=-0.645;QD=1.91;ReadPosRankSum=-0.719	GT:AD:DP:GQ:MLPSAC:MLPSAF:PL	0/0/0/0/0/1:35,6:44:19:1:0.167:110,0,19,52,103,2147483647,2147483647											GATK	882	gi|462422657|gb|EMJ26920.1|	hypothetical protein PRUPE_ppa005196mg [Prunus persica]	No hit in this database
Sp1_comp326565_c1_seq5	813	.	A	T	222	.	DP=295;VDB=0.0392;AF1=1;AC1=2;DP4=0,0,128,146;MQ=44;FQ=-282	GT:PL:GQ	1/1:255,255,0:99	Sp1_comp326565_c1_seq5	813	.	A	T	9567.9	PASS	AC=6;AF=1.00;AN=6;DP=250;Dels=0.00;FS=0.000;HaplotypeScore=5.6266;MLEAC=6;MLEAF=1.00;MQ=59.75;MQ0=1;QD=27.49	GT:AD:DP:GQ:MLPSAC:MLPSAF:PL	1/1/1/1/1/1:0,250:250:99:6:1.00:9594,1774,1088,686,401,181,0	SG	911	gi|508707826|gb|EOX99722.1|	Amidohydrolase family protein, expressed isoform 1 [Theobroma cacao]	No hit in this database					OG1_6461
Sp1_comp326565_c1_seq5	790	.	T	G	1236.9	PASS	AC=1;AF=0.167;AN=6;BaseQRankSum=-0.954;DP=250;Dels=0.00;FS=0.000;HaplotypeScore=1.9787;MLEAC=1;MLEAF=0.167;MQ=59.70;MQ0=0;MQRankSum=0.176;QD=4.95;ReadPosRankSum=0.421	GT:AD:DP:GQ:MLPSAC:MLPSAF:PL	0/0/0/0/0/1:201,49:250:55:1:0.167:1263,0,55,218,2147483647,2147483647,2147483647											GATK	911	gi|508707826|gb|EOX99722.1|	Amidohydrolase family protein, expressed isoform 1 [Theobroma cacao]	No hit in this database					OG1_6461
Sp1_comp326565_c1_seq5	860	.	T	C	1269.9	PASS	AC=1;AF=0.167;AN=6;BaseQRankSum=-1.335;DP=247;Dels=0.00;FS=0.639;HaplotypeScore=0.0000;MLEAC=1;MLEAF=0.167;MQ=59.91;MQ0=0;MQRankSum=-0.144;QD=5.14;ReadPosRankSum=-0.072	GT:AD:DP:GQ:MLPSAC:MLPSAF:PL	0/0/0/0/0/1:202,45:247:56:1:0.167:1296,0,56,217,2147483647,2147483647,2147483647											GATK	911	gi|508707826|gb|EOX99722.1|	Amidohydrolase family protein, expressed isoform 1 [Theobroma cacao]	No hit in this database					OG1_6461
Sp1_comp326567_c0_seq1	1073	.	T	A	50	.	DP=7;VDB=0.0325;AF1=0.5;AC1=1;DP4=1,1,2,3;MQ=49;FQ=27;PV4=1,0.00076,1,0.12	GT:PL:GQ	0/1:80,0,54:57	Sp1_comp326567_c0_seq1	1073	.	T	A	179.75	PASS	AC=4;AF=0.667;AN=6;BaseQRankSum=0.922;DP=7;Dels=0.00;FS=0.000;HaplotypeScore=0.0000;MLEAC=4;MLEAF=0.667;MQ=60.00;MQ0=0;MQRankSum=0.922;QD=25.68;ReadPosRankSum=-0.922	GT:AD:DP:GQ:MLPSAC:MLPSAF:PL	0/0/1/1/1/1:2,5:7:1:4:0.667:202,22,9,3,0,1,66	SG	2942	gi|460411358|ref|XP_004251079.1|	PREDICTED: uncharacterized protein At5g41620-like [Solanum lycopersicum]	AT3G11590.1			unknown protein; LOCATED IN: plasma membrane; EXPRESSED IN: 22 plant structures; EXPRESSED DURING: 13 growth stages; BEST Arabidopsis thaliana protein match is: unknown protein (TAIR:AT5G22310.1); Has 22320 Blast hits to 15179 proteins in 1213 species: Archae - 372; Bacteria - 2307; Metazoa - 10906; Fungi - 1700; Plants - 1146; Viruses - 65; Other Eukaryotes - 5824 (source: NCBI BLink).		OG1_7284
Sp1_comp326567_c0_seq1	1168	.	A	G	27	.	DP=7;VDB=0.0025;AF1=1;AC1=2;DP4=0,0,3,0;MQ=48;FQ=-36	GT:PL:GQ	1/1:59,9,0:16	Sp1_comp326567_c0_seq1	1168	.	A	G	202.4	PASS	AC=6;AF=1.00;AN=6;DP=7;Dels=0.00;FS=0.000;HaplotypeScore=0.0000;MLEAC=6;MLEAF=1.00;MQ=60.00;MQ0=0;QD=28.91	GT:AD:DP:GQ:MLPSAC:MLPSAF:PL	1/1/1/1/1/1:0,7:7:5:6:1.00:227,47,29,18,11,5,0	SG	2942	gi|460411358|ref|XP_004251079.1|	PREDICTED: uncharacterized protein At5g41620-like [Solanum lycopersicum]	AT3G11590.1			unknown protein; LOCATED IN: plasma membrane; EXPRESSED IN: 22 plant structures; EXPRESSED DURING: 13 growth stages; BEST Arabidopsis thaliana protein match is: unknown protein (TAIR:AT5G22310.1); Has 22320 Blast hits to 15179 proteins in 1213 species: Archae - 372; Bacteria - 2307; Metazoa - 10906; Fungi - 1700; Plants - 1146; Viruses - 65; Other Eukaryotes - 5824 (source: NCBI BLink).		OG1_7284
Sp1_comp326567_c0_seq1	1190	.	A	G	70.5	.	DP=4;VDB=0.0083;AF1=1;AC1=2;DP4=0,0,1,3;MQ=47;FQ=-39	GT:PL:GQ	1/1:103,12,0:21	Sp1_comp326567_c0_seq1	1190	.	A	G	118.4	PASS	AC=6;AF=1.00;AN=6;DP=4;Dels=0.00;FS=0.000;HaplotypeScore=0.0000;MLEAC=6;MLEAF=1.00;MQ=60.00;MQ0=0;QD=29.60	GT:AD:DP:GQ:MLPSAC:MLPSAF:PL	1/1/1/1/1/1:0,4:4:3:6:1.00:142,31,19,12,7,3,0	SG	2942	gi|460411358|ref|XP_004251079.1|	PREDICTED: uncharacterized protein At5g41620-like [Solanum lycopersicum]	AT3G11590.1			unknown protein; LOCATED IN: plasma membrane; EXPRESSED IN: 22 plant structures; EXPRESSED DURING: 13 growth stages; BEST Arabidopsis thaliana protein match is: unknown protein (TAIR:AT5G22310.1); Has 22320 Blast hits to 15179 proteins in 1213 species: Archae - 372; Bacteria - 2307; Metazoa - 10906; Fungi - 1700; Plants - 1146; Viruses - 65; Other Eukaryotes - 5824 (source: NCBI BLink).		OG1_7284
Sp1_comp326567_c0_seq1	1457	.	T	C	210	.	DP=12;VDB=0.0384;AF1=1;AC1=2;DP4=0,0,3,6;MQ=44;FQ=-54	GT:PL:GQ	1/1:243,27,0:51	Sp1_comp326567_c0_seq1	1457	.	T	C	400.6	PASS	AC=6;AF=1.00;AN=6;DP=12;Dels=0.00;FS=0.000;HaplotypeScore=0.0000;MLEAC=6;MLEAF=1.00;MQ=60.00;MQ0=0;QD=33.38	GT:AD:DP:GQ:MLPSAC:MLPSAF:PL	1/1/1/1/1/1:0,12:12:8:6:1.00:426,78,48,30,18,8,0	SG	2942	gi|460411358|ref|XP_004251079.1|	PREDICTED: uncharacterized protein At5g41620-like [Solanum lycopersicum]	AT3G11590.1			unknown protein; LOCATED IN: plasma membrane; EXPRESSED IN: 22 plant structures; EXPRESSED DURING: 13 growth stages; BEST Arabidopsis thaliana protein match is: unknown protein (TAIR:AT5G22310.1); Has 22320 Blast hits to 15179 proteins in 1213 species: Archae - 372; Bacteria - 2307; Metazoa - 10906; Fungi - 1700; Plants - 1146; Viruses - 65; Other Eukaryotes - 5824 (source: NCBI BLink).		OG1_7284
Sp1_comp326567_c0_seq1	1521	.	G	C	205	.	DP=21;VDB=0.0380;AF1=1;AC1=2;DP4=0,0,11,9;MQ=47;FQ=-87	GT:PL:GQ	1/1:238,60,0:99	Sp1_comp326567_c0_seq1	1521	.	G	C	790.01	PASS	AC=6;AF=1.00;AN=6;DP=22;Dels=0.00;FS=0.000;HaplotypeScore=0.0000;MLEAC=6;MLEAF=1.00;MQ=60.00;MQ0=0;QD=31.91	GT:AD:DP:GQ:MLPSAC:MLPSAF:PL	1/1/1/1/1/1:0,22:22:16:6:1.00:816,156,95,60,35,16,0	SG	2942	gi|460411358|ref|XP_004251079.1|	PREDICTED: uncharacterized protein At5g41620-like [Solanum lycopersicum]	AT3G11590.1			unknown protein; LOCATED IN: plasma membrane; EXPRESSED IN: 22 plant structures; EXPRESSED DURING: 13 growth stages; BEST Arabidopsis thaliana protein match is: unknown protein (TAIR:AT5G22310.1); Has 22320 Blast hits to 15179 proteins in 1213 species: Archae - 372; Bacteria - 2307; Metazoa - 10906; Fungi - 1700; Plants - 1146; Viruses - 65; Other Eukaryotes - 5824 (source: NCBI BLink).		OG1_7284
Sp1_comp326567_c0_seq1	1596	.	T	G	28	.	DP=24;VDB=0.0380;AF1=0.5;AC1=1;DP4=6,6,4,2;MQ=49;FQ=31;PV4=0.64,2.2e-08,1,1	GT:PL:GQ	0/1:58,0,248:61	Sp1_comp326567_c0_seq1	1596	.	T	G	376.59	PASS	AC=3;AF=0.500;AN=6;BaseQRankSum=0.489;DP=26;Dels=0.00;FS=0.000;HaplotypeScore=0.9995;MLEAC=3;MLEAF=0.500;MQ=60.00;MQ0=0;MQRankSum=-0.180;QD=14.48;ReadPosRankSum=1.980	GT:AD:DP:GQ:MLPSAC:MLPSAF:PL	0/0/0/1/1/1:14,12:26:5:3:0.500:401,28,5,0,8,35,460	SG	2942	gi|460411358|ref|XP_004251079.1|	PREDICTED: uncharacterized protein At5g41620-like [Solanum lycopersicum]	AT3G11590.1			unknown protein; LOCATED IN: plasma membrane; EXPRESSED IN: 22 plant structures; EXPRESSED DURING: 13 growth stages; BEST Arabidopsis thaliana protein match is: unknown protein (TAIR:AT5G22310.1); Has 22320 Blast hits to 15179 proteins in 1213 species: Archae - 372; Bacteria - 2307; Metazoa - 10906; Fungi - 1700; Plants - 1146; Viruses - 65; Other Eukaryotes - 5824 (source: NCBI BLink).		OG1_7284
Sp1_comp326567_c0_seq1	1772	.	G	A	189	.	DP=31;VDB=0.0399;AF1=1;AC1=2;DP4=0,0,10,12;MQ=50;FQ=-93	GT:PL:GQ	1/1:222,66,0:99	Sp1_comp326567_c0_seq1	1772	.	G	A	1140.92	PASS	AC=6;AF=1.00;AN=6;DP=31;Dels=0.00;FS=0.000;HaplotypeScore=0.0000;MLEAC=6;MLEAF=1.00;MQ=60.00;MQ0=0;QD=30.78	GT:AD:DP:GQ:MLPSAC:MLPSAF:PL	1/1/1/1/1/1:0,31:31:23:6:1.00:1167,226,138,87,51,23,0	SG	2942	gi|460411358|ref|XP_004251079.1|	PREDICTED: uncharacterized protein At5g41620-like [Solanum lycopersicum]	AT3G11590.1			unknown protein; LOCATED IN: plasma membrane; EXPRESSED IN: 22 plant structures; EXPRESSED DURING: 13 growth stages; BEST Arabidopsis thaliana protein match is: unknown protein (TAIR:AT5G22310.1); Has 22320 Blast hits to 15179 proteins in 1213 species: Archae - 372; Bacteria - 2307; Metazoa - 10906; Fungi - 1700; Plants - 1146; Viruses - 65; Other Eukaryotes - 5824 (source: NCBI BLink).		OG1_7284
Sp1_comp326567_c0_seq1	2150	.	G	C	169	.	DP=24;VDB=0.0190;AF1=0.5;AC1=1;DP4=7,7,4,5;MQ=48;FQ=172;PV4=1,1,2e-08,0.43	GT:PL:GQ	0/1:199,0,255:99	Sp1_comp326567_c0_seq1	2150	.	G	C	297.21	PASS	AC=2;AF=0.333;AN=6;BaseQRankSum=1.073;DP=24;Dels=0.00;FS=0.000;HaplotypeScore=0.9998;MLEAC=2;MLEAF=0.333;MQ=60.00;MQ0=0;MQRankSum=0.477;QD=12.38;ReadPosRankSum=0.298	GT:AD:DP:GQ:MLPSAC:MLPSAF:PL	0/0/0/0/1/1:15,9:24:2:2:0.333:321,14,0,2,15,48,517	SG	2942	gi|460411358|ref|XP_004251079.1|	PREDICTED: uncharacterized protein At5g41620-like [Solanum lycopersicum]	AT3G11590.1			unknown protein; LOCATED IN: plasma membrane; EXPRESSED IN: 22 plant structures; EXPRESSED DURING: 13 growth stages; BEST Arabidopsis thaliana protein match is: unknown protein (TAIR:AT5G22310.1); Has 22320 Blast hits to 15179 proteins in 1213 species: Archae - 372; Bacteria - 2307; Metazoa - 10906; Fungi - 1700; Plants - 1146; Viruses - 65; Other Eukaryotes - 5824 (source: NCBI BLink).		OG1_7284
Sp1_comp326567_c0_seq1	2216	.	C	T	127	.	DP=20;VDB=0.0392;AF1=0.5;AC1=1;DP4=6,6,3,5;MQ=45;FQ=130;PV4=0.67,0.16,5.5e-08,0.17	GT:PL:GQ	0/1:157,0,255:99	Sp1_comp326567_c0_seq1	2216	.	C	T	237.31	PASS	AC=2;AF=0.333;AN=6;BaseQRankSum=0.811;DP=98;Dels=0.00;FS=1.441;HaplotypeScore=0.9999;MLEAC=2;MLEAF=0.333;MQ=44.76;MQ0=0;MQRankSum=2.848;QD=2.42;ReadPosRankSum=-0.101	GT:AD:DP:GQ:MLPSAC:MLPSAF:PL	0/0/0/0/1/1:90,8:98:2:2:0.333:261,11,0,2,15,46,485	SG	2942	gi|460411358|ref|XP_004251079.1|	PREDICTED: uncharacterized protein At5g41620-like [Solanum lycopersicum]	AT3G11590.1			unknown protein; LOCATED IN: plasma membrane; EXPRESSED IN: 22 plant structures; EXPRESSED DURING: 13 growth stages; BEST Arabidopsis thaliana protein match is: unknown protein (TAIR:AT5G22310.1); Has 22320 Blast hits to 15179 proteins in 1213 species: Archae - 372; Bacteria - 2307; Metazoa - 10906; Fungi - 1700; Plants - 1146; Viruses - 65; Other Eukaryotes - 5824 (source: NCBI BLink).		OG1_7284
Sp1_comp326567_c0_seq1	2237	.	C	T	199	.	DP=26;VDB=0.0298;AF1=0.5;AC1=1;DP4=9,5,5,7;MQ=45;FQ=202;PV4=0.43,1,1.5e-06,1	GT:PL:GQ	0/1:229,0,254:99	Sp1_comp326567_c0_seq1	2237	.	C	T	409.67	PASS	AC=3;AF=0.500;AN=6;BaseQRankSum=0.854;DP=27;Dels=0.00;FS=5.891;HaplotypeScore=0.0000;MLEAC=3;MLEAF=0.500;MQ=59.35;MQ0=0;MQRankSum=0.415;QD=15.17;ReadPosRankSum=-0.659	GT:AD:DP:GQ:MLPSAC:MLPSAF:PL	0/0/0/1/1/1:15,12:27:4:3:0.500:434,26,4,0,10,40,496	SG	2942	gi|460411358|ref|XP_004251079.1|	PREDICTED: uncharacterized protein At5g41620-like [Solanum lycopersicum]	AT3G11590.1			unknown protein; LOCATED IN: plasma membrane; EXPRESSED IN: 22 plant structures; EXPRESSED DURING: 13 growth stages; BEST Arabidopsis thaliana protein match is: unknown protein (TAIR:AT5G22310.1); Has 22320 Blast hits to 15179 proteins in 1213 species: Archae - 372; Bacteria - 2307; Metazoa - 10906; Fungi - 1700; Plants - 1146; Viruses - 65; Other Eukaryotes - 5824 (source: NCBI BLink).		OG1_7284
Sp1_comp326567_c0_seq1	2351	.	G	T	143	.	DP=31;VDB=0.0365;AF1=0.5;AC1=1;DP4=3,4,12,6;MQ=49;FQ=122;PV4=0.38,2.1e-10,0.13,1	GT:PL:GQ	0/1:173,0,149:99	Sp1_comp326567_c0_seq1	2351	.	G	T	756.11	PASS	AC=4;AF=0.667;AN=6;BaseQRankSum=-1.678;DP=33;Dels=0.00;FS=1.500;HaplotypeScore=0.9734;MLEAC=4;MLEAF=0.667;MQ=60.00;MQ0=0;MQRankSum=-0.667;QD=22.91;ReadPosRankSum=-0.182	GT:AD:DP:GQ:MLPSAC:MLPSAF:PL	0/0/1/1/1/1:9,24:33:2:4:0.667:780,106,45,15,0,2,261	SG	2942	gi|460411358|ref|XP_004251079.1|	PREDICTED: uncharacterized protein At5g41620-like [Solanum lycopersicum]	AT3G11590.1			unknown protein; LOCATED IN: plasma membrane; EXPRESSED IN: 22 plant structures; EXPRESSED DURING: 13 growth stages; BEST Arabidopsis thaliana protein match is: unknown protein (TAIR:AT5G22310.1); Has 22320 Blast hits to 15179 proteins in 1213 species: Archae - 372; Bacteria - 2307; Metazoa - 10906; Fungi - 1700; Plants - 1146; Viruses - 65; Other Eukaryotes - 5824 (source: NCBI BLink).		OG1_7284
Sp1_comp326567_c0_seq1	2594	.	C	T	225	.	DP=34;VDB=0.0322;AF1=0.5;AC1=1;DP4=8,5,11,8;MQ=45;FQ=212;PV4=1,0.1,7.7e-08,1	GT:PL:GQ	0/1:255,0,239:99	Sp1_comp326567_c0_seq1	2594	.	C	T	703.07	PASS	AC=4;AF=0.667;AN=6;BaseQRankSum=-0.421;DP=35;Dels=0.00;FS=1.328;HaplotypeScore=0.0000;MLEAC=4;MLEAF=0.667;MQ=60.00;MQ0=0;MQRankSum=0.993;QD=20.09;ReadPosRankSum=0.791	GT:AD:DP:GQ:MLPSAC:MLPSAF:PL	0/0/1/1/1/1:14,21:35:2:4:0.667:727,69,21,2,0,20,448	SG	2942	gi|460411358|ref|XP_004251079.1|	PREDICTED: uncharacterized protein At5g41620-like [Solanum lycopersicum]	AT3G11590.1			unknown protein; LOCATED IN: plasma membrane; EXPRESSED IN: 22 plant structures; EXPRESSED DURING: 13 growth stages; BEST Arabidopsis thaliana protein match is: unknown protein (TAIR:AT5G22310.1); Has 22320 Blast hits to 15179 proteins in 1213 species: Archae - 372; Bacteria - 2307; Metazoa - 10906; Fungi - 1700; Plants - 1146; Viruses - 65; Other Eukaryotes - 5824 (source: NCBI BLink).		OG1_7284
Sp1_comp326567_c0_seq1	2635	.	A	C	166	.	DP=39;VDB=0.0400;AF1=0.5;AC1=1;DP4=7,8,11,11;MQ=45;FQ=169;PV4=1,1.4e-14,2.4e-05,1	GT:PL:GQ	0/1:196,0,255:99	Sp1_comp326567_c0_seq1	2635	.	A	C	827.05	PASS	AC=4;AF=0.667;AN=6;BaseQRankSum=0.563;DP=40;Dels=0.00;FS=0.000;HaplotypeScore=0.9989;MLEAC=4;MLEAF=0.667;MQ=60.00;MQ0=0;MQRankSum=-1.458;QD=20.68;ReadPosRankSum=0.621	GT:AD:DP:GQ:MLPSAC:MLPSAF:PL	0/0/1/1/1/1:16,24:40:2:4:0.667:851,79,24,2,0,23,508	SG	2942	gi|460411358|ref|XP_004251079.1|	PREDICTED: uncharacterized protein At5g41620-like [Solanum lycopersicum]	AT3G11590.1			unknown protein; LOCATED IN: plasma membrane; EXPRESSED IN: 22 plant structures; EXPRESSED DURING: 13 growth stages; BEST Arabidopsis thaliana protein match is: unknown protein (TAIR:AT5G22310.1); Has 22320 Blast hits to 15179 proteins in 1213 species: Archae - 372; Bacteria - 2307; Metazoa - 10906; Fungi - 1700; Plants - 1146; Viruses - 65; Other Eukaryotes - 5824 (source: NCBI BLink).		OG1_7284
Sp1_comp326567_c0_seq1	2669	.	T	C	144	.	DP=51;VDB=0.0398;AF1=0.5;AC1=1;DP4=9,10,8,14;MQ=46;FQ=147;PV4=0.54,1.9e-16,1.7e-05,0.21	GT:PL:GQ	0/1:174,0,255:99	Sp1_comp326567_c0_seq1	2669	.	T	C	1088.1	PASS	AC=4;AF=0.667;AN=6;BaseQRankSum=-1.529;DP=52;Dels=0.00;FS=0.000;HaplotypeScore=0.0000;MLEAC=4;MLEAF=0.667;MQ=60.00;MQ0=0;MQRankSum=-0.458;QD=20.93;ReadPosRankSum=-0.575	GT:AD:DP:GQ:MLPSAC:MLPSAF:PL	0/0/1/1/1/1:20,32:52:5:4:0.667:1113,111,36,5,0,27,654	SG	2942	gi|460411358|ref|XP_004251079.1|	PREDICTED: uncharacterized protein At5g41620-like [Solanum lycopersicum]	AT3G11590.1			unknown protein; LOCATED IN: plasma membrane; EXPRESSED IN: 22 plant structures; EXPRESSED DURING: 13 growth stages; BEST Arabidopsis thaliana protein match is: unknown protein (TAIR:AT5G22310.1); Has 22320 Blast hits to 15179 proteins in 1213 species: Archae - 372; Bacteria - 2307; Metazoa - 10906; Fungi - 1700; Plants - 1146; Viruses - 65; Other Eukaryotes - 5824 (source: NCBI BLink).		OG1_7284
Sp1_comp326567_c0_seq1	2675	.	G	C	126	.	DP=49;VDB=0.0399;AF1=0.5;AC1=1;DP4=9,8,7,10;MQ=46;FQ=129;PV4=0.73,6.1e-14,0.00013,0.013	GT:PL:GQ	0/1:156,0,255:99	Sp1_comp326567_c0_seq1	2675	.	G	C	1040.89	PASS	AC=4;AF=0.667;AN=6;BaseQRankSum=-0.963;DP=49;Dels=0.00;FS=0.000;HaplotypeScore=0.0000;MLEAC=4;MLEAF=0.667;MQ=60.00;MQ0=0;MQRankSum=0.144;QD=21.24;ReadPosRankSum=-0.675	GT:AD:DP:GQ:MLPSAC:MLPSAF:PL	0/0/1/1/1/1:19,30:49:6:4:0.667:1066,107,36,6,0,23,598	SG	2942	gi|460411358|ref|XP_004251079.1|	PREDICTED: uncharacterized protein At5g41620-like [Solanum lycopersicum]	AT3G11590.1			unknown protein; LOCATED IN: plasma membrane; EXPRESSED IN: 22 plant structures; EXPRESSED DURING: 13 growth stages; BEST Arabidopsis thaliana protein match is: unknown protein (TAIR:AT5G22310.1); Has 22320 Blast hits to 15179 proteins in 1213 species: Archae - 372; Bacteria - 2307; Metazoa - 10906; Fungi - 1700; Plants - 1146; Viruses - 65; Other Eukaryotes - 5824 (source: NCBI BLink).		OG1_7284
Sp1_comp326567_c0_seq1	2726	.	G	A	31	.	DP=42;VDB=0.0322;AF1=0.5;AC1=1;DP4=12,19,5,4;MQ=48;FQ=34;PV4=0.46,1.7e-10,1,1	GT:PL:GQ	0/1:61,0,255:64	Sp1_comp326567_c0_seq1	2726	.	G	A	289.93		AC=1;AF=0.167;AN=6;BaseQRankSum=-0.200;DP=42;Dels=0.00;FS=3.159;HaplotypeScore=23.2921;MLEAC=1;MLEAF=0.167;MQ=60.00;MQ0=0;MQRankSum=1.202;QD=6.90;ReadPosRankSum=-0.029	GT:AD:DP:GQ:MLPSAC:MLPSAF:PL	0/0/0/0/0/1:31,11:42:0:1:0.167:313,0,0,21,63,2147483647,2147483647	SG	2942	gi|460411358|ref|XP_004251079.1|	PREDICTED: uncharacterized protein At5g41620-like [Solanum lycopersicum]	AT3G11590.1			unknown protein; LOCATED IN: plasma membrane; EXPRESSED IN: 22 plant structures; EXPRESSED DURING: 13 growth stages; BEST Arabidopsis thaliana protein match is: unknown protein (TAIR:AT5G22310.1); Has 22320 Blast hits to 15179 proteins in 1213 species: Archae - 372; Bacteria - 2307; Metazoa - 10906; Fungi - 1700; Plants - 1146; Viruses - 65; Other Eukaryotes - 5824 (source: NCBI BLink).		OG1_7284
Sp1_comp326567_c0_seq1	2779	.	T	G	17.1	.	DP=23;VDB=0.0241;AF1=0.5;AC1=1;DP4=5,10,1,4;MQ=49;FQ=20.1;PV4=1,8.3e-07,0.0047,0.085	GT:PL:GQ	0/1:47,0,255:50	Sp1_comp326567_c0_seq1	2779	.	T	G	173.83	PASS	AC=2;AF=0.333;AN=6;BaseQRankSum=-0.030;DP=26;Dels=0.00;FS=2.036;HaplotypeScore=0.9665;MLEAC=2;MLEAF=0.333;MQ=58.92;MQ0=0;MQRankSum=2.028;QD=6.69;ReadPosRankSum=-2.391	GT:AD:DP:GQ:MLPSAC:MLPSAF:PL	0/0/0/0/1/1:19,7:26:4:2:0.333:198,4,0,8,27,66,2147483647	SG	2942	gi|460411358|ref|XP_004251079.1|	PREDICTED: uncharacterized protein At5g41620-like [Solanum lycopersicum]	AT3G11590.1			unknown protein; LOCATED IN: plasma membrane; EXPRESSED IN: 22 plant structures; EXPRESSED DURING: 13 growth stages; BEST Arabidopsis thaliana protein match is: unknown protein (TAIR:AT5G22310.1); Has 22320 Blast hits to 15179 proteins in 1213 species: Archae - 372; Bacteria - 2307; Metazoa - 10906; Fungi - 1700; Plants - 1146; Viruses - 65; Other Eukaryotes - 5824 (source: NCBI BLink).		OG1_7284
Sp1_comp326567_c0_seq1	1016	.	A	G	215.4	PASS	AC=6;AF=1.00;AN=6;DP=7;Dels=0.00;FS=0.000;HaplotypeScore=0.0000;MLEAC=6;MLEAF=1.00;MQ=60.00;MQ0=0;QD=30.77	GT:AD:DP:GQ:MLPSAC:MLPSAF:PL	1/1/1/1/1/1:0,7:7:5:6:1.00:240,47,29,18,11,5,0											GATK	2942	gi|460411358|ref|XP_004251079.1|	PREDICTED: uncharacterized protein At5g41620-like [Solanum lycopersicum]	AT3G11590.1			unknown protein; LOCATED IN: plasma membrane; EXPRESSED IN: 22 plant structures; EXPRESSED DURING: 13 growth stages; BEST Arabidopsis thaliana protein match is: unknown protein (TAIR:AT5G22310.1); Has 22320 Blast hits to 15179 proteins in 1213 species: Archae - 372; Bacteria - 2307; Metazoa - 10906; Fungi - 1700; Plants - 1146; Viruses - 65; Other Eukaryotes - 5824 (source: NCBI BLink).		OG1_7284
[truncated: 103,544 more rows]
