# Supplementary material for: Comparative analysis of the root transcriptomes of cultivated sweetpotato (Ipomoea batatas [L.] Lam) and its wild ancestor (Ipomoea trifida [Kunth] G. Don)
Source: BMC Plant Biol. 2017 Jan 13;17:9. doi: 10.1186/s12870-016-0950-x (PMC5234144; doi:10.1186/s12870-016-0950-x)
Supplement: Additional file 11: — SNPs identified in I. batatas (Sp1). (ZIP 190 MB) [file 12870_2016_950_MOESM11_ESM.zip › Add. file 11-7. SNPs identified in Ib (Sp1).xlsx]

## Sheet: Sheet1
																						Blastx results from nr blast		Blastx results from Arabidopsis (TAIR10) database				OrthoMCL
Contig ID	POS	ID	REF	ALT	QUAL	FILTER	INFO1	INFO2	INFO3	Contig ID	POS	ID	REF	ALT	QUAL	FILTER	INFO4	INFO5	INFO6	SG/GATK/SAM	Lengths	Hit ID	Hit Description	Arabidopsis_HitID	Arabidopsis_Hit_ShortDescription	Arabidopsis_Hit_CuratorSummary	Arabidopsis_Hit_Computational_description	OrthoMCL_paralogs	OrthoMCLorthologs
Sp1_comp322373_c0_seq2	724	.	T	C	654.9	PASS	AC=1;AF=0.167;AN=6;BaseQRankSum=0.498;DP=234;Dels=0.00;FS=1.722;HaplotypeScore=7.1826;MLEAC=1;MLEAF=0.167;MQ=59.91;MQ0=0;MQRankSum=0.631;QD=2.80;ReadPosRankSum=0.174	GT:AD:DP:GQ:MLPSAC:MLPSAF:PL	0/0/0/0/0/1:208,25:234:99:1:0.167:681,0,109,2147483647,2147483647,2147483647,2147483647											GATK	1735	gi|225444824|ref|XP_002280579.1|	PREDICTED: uncharacterized membrane protein C776.05-like [Vitis vinifera]	AT5G35460.1			unknown protein; CONTAINS InterPro DOMAIN/s: Protein of unknown function DUF2838 (InterPro:IPR021261); Has 1807 Blast hits to 1807 proteins in 277 species: Archae - 0; Bacteria - 0; Metazoa - 736; Fungi - 347; Plants - 385; Viruses - 0; Other Eukaryotes - 339 (source: NCBI BLink).		OG1_12924
Sp1_comp322373_c0_seq2	880	.	G	A	1739.11	PASS	AC=1;AF=0.167;AN=6;BaseQRankSum=1.207;DP=250;Dels=0.00;FS=0.000;HaplotypeScore=1.5781;MLEAC=1;MLEAF=0.167;MQ=59.85;MQ0=0;MQRankSum=-1.543;QD=6.96;ReadPosRankSum=0.901	GT:AD:DP:GQ:MLPSAC:MLPSAF:PL	0/0/0/0/0/1:193,57:250:13:1:0.167:1765,0,13,150,2147483647,2147483647,2147483647											GATK	1735	gi|225444824|ref|XP_002280579.1|	PREDICTED: uncharacterized membrane protein C776.05-like [Vitis vinifera]	AT5G35460.1			unknown protein; CONTAINS InterPro DOMAIN/s: Protein of unknown function DUF2838 (InterPro:IPR021261); Has 1807 Blast hits to 1807 proteins in 277 species: Archae - 0; Bacteria - 0; Metazoa - 736; Fungi - 347; Plants - 385; Viruses - 0; Other Eukaryotes - 339 (source: NCBI BLink).		OG1_12924
Sp1_comp322373_c0_seq2	997	.	A	G	606.9	PASS	AC=1;AF=0.167;AN=6;BaseQRankSum=0.529;DP=249;Dels=0.00;FS=8.299;HaplotypeScore=2.9985;MLEAC=1;MLEAF=0.167;MQ=59.84;MQ0=0;MQRankSum=-0.460;QD=2.44;ReadPosRankSum=-0.776	GT:AD:DP:GQ:MLPSAC:MLPSAF:PL	0/0/0/0/0/1:222,27:249:99:1:0.167:633,0,139,2147483647,2147483647,2147483647,2147483647											GATK	1735	gi|225444824|ref|XP_002280579.1|	PREDICTED: uncharacterized membrane protein C776.05-like [Vitis vinifera]	AT5G35460.1			unknown protein; CONTAINS InterPro DOMAIN/s: Protein of unknown function DUF2838 (InterPro:IPR021261); Has 1807 Blast hits to 1807 proteins in 277 species: Archae - 0; Bacteria - 0; Metazoa - 736; Fungi - 347; Plants - 385; Viruses - 0; Other Eukaryotes - 339 (source: NCBI BLink).		OG1_12924
Sp1_comp322373_c0_seq2	68	.	A	T	10.4	.	DP=1;AF1=1;AC1=2;DP4=0,0,1,0;MQ=60;FQ=-30	GT:PL:GQ	1/1:40,3,0:5											SAM	1735	gi|225444824|ref|XP_002280579.1|	PREDICTED: uncharacterized membrane protein C776.05-like [Vitis vinifera]	AT5G35460.1			unknown protein; CONTAINS InterPro DOMAIN/s: Protein of unknown function DUF2838 (InterPro:IPR021261); Has 1807 Blast hits to 1807 proteins in 277 species: Archae - 0; Bacteria - 0; Metazoa - 736; Fungi - 347; Plants - 385; Viruses - 0; Other Eukaryotes - 339 (source: NCBI BLink).		OG1_12924
Sp1_comp322373_c0_seq2	69	.	C	T	10.4	.	DP=1;AF1=1;AC1=2;DP4=0,0,1,0;MQ=60;FQ=-30	GT:PL:GQ	1/1:40,3,0:5											SAM	1735	gi|225444824|ref|XP_002280579.1|	PREDICTED: uncharacterized membrane protein C776.05-like [Vitis vinifera]	AT5G35460.1			unknown protein; CONTAINS InterPro DOMAIN/s: Protein of unknown function DUF2838 (InterPro:IPR021261); Has 1807 Blast hits to 1807 proteins in 277 species: Archae - 0; Bacteria - 0; Metazoa - 736; Fungi - 347; Plants - 385; Viruses - 0; Other Eukaryotes - 339 (source: NCBI BLink).		OG1_12924
Sp1_comp322373_c0_seq2	71	.	T	G	6.98	.	DP=1;AF1=1;AC1=2;DP4=0,0,1,0;MQ=60;FQ=-30	GT:PL:GQ	1/1:36,3,0:4											SAM	1735	gi|225444824|ref|XP_002280579.1|	PREDICTED: uncharacterized membrane protein C776.05-like [Vitis vinifera]	AT5G35460.1			unknown protein; CONTAINS InterPro DOMAIN/s: Protein of unknown function DUF2838 (InterPro:IPR021261); Has 1807 Blast hits to 1807 proteins in 277 species: Archae - 0; Bacteria - 0; Metazoa - 736; Fungi - 347; Plants - 385; Viruses - 0; Other Eukaryotes - 339 (source: NCBI BLink).		OG1_12924
Sp1_comp322373_c0_seq2	73	.	A	C	9.53	.	DP=1;AF1=1;AC1=2;DP4=0,0,1,0;MQ=60;FQ=-30	GT:PL:GQ	1/1:39,3,0:5											SAM	1735	gi|225444824|ref|XP_002280579.1|	PREDICTED: uncharacterized membrane protein C776.05-like [Vitis vinifera]	AT5G35460.1			unknown protein; CONTAINS InterPro DOMAIN/s: Protein of unknown function DUF2838 (InterPro:IPR021261); Has 1807 Blast hits to 1807 proteins in 277 species: Archae - 0; Bacteria - 0; Metazoa - 736; Fungi - 347; Plants - 385; Viruses - 0; Other Eukaryotes - 339 (source: NCBI BLink).		OG1_12924
Sp1_comp322374_c0_seq1	452	.	G	A	33.2	LowQual	AC=1;AF=0.167;AN=6;BaseQRankSum=-1.444;DP=15;Dels=0.00;FS=0.000;HaplotypeScore=12.9914;MLEAC=1;MLEAF=0.167;MQ=60.00;MQ0=0;MQRankSum=-1.783;QD=2.21;ReadPosRankSum=-0.934	GT:AD:DP:GQ:MLPSAC:MLPSAF:PL	0/0/0/0/0/1:13,2:15:5:1:0.167:58,0,5,15,32,63,2147483647											GATK	922	No hit in this database		No hit in this database
Sp1_comp322374_c0_seq1	473	.	T	C	31.2	LowQual;	AC=1;AF=0.167;AN=6;BaseQRankSum=-1.371;DP=16;Dels=0.00;FS=6.166;HaplotypeScore=0.0000;MLEAC=1;MLEAF=0.167;MQ=58.74;MQ0=0;MQRankSum=0.072;QD=1.95;ReadPosRankSum=-0.361	GT:AD:DP:GQ:MLPSAC:MLPSAF:PL	0/0/0/0/0/1:12,4:16:5:1:0.167:56,0,5,15,32,63,2147483647											GATK	922	No hit in this database		No hit in this database
Sp1_comp322374_c0_seq1	50	.	T	C	8.65	.	DP=1;AF1=1;AC1=2;DP4=0,0,0,1;MQ=57;FQ=-30	GT:PL:GQ	1/1:38,3,0:5											SAM	922	No hit in this database		No hit in this database
Sp1_comp322374_c1_seq2	155	.	T	C	79.02	PASS	AC=3;AF=0.500;AN=6;BaseQRankSum=0.406;DP=6;Dels=0.00;FS=0.000;HaplotypeScore=0.0000;MLEAC=3;MLEAF=0.500;MQ=56.40;MQ0=0;MQRankSum=0.406;QD=13.17;ReadPosRankSum=0.406	GT:AD:DP:GQ:MLPSAC:MLPSAF:PL	0/0/0/1/1/1:3,3:6:2:3:0.500:101,8,2,0,2,8,97											GATK	333	No hit in this database		No hit in this database
Sp1_comp322374_c1_seq2	158	.	A	G	79.02	PASS	AC=3;AF=0.500;AN=6;BaseQRankSum=0.406;DP=6;Dels=0.00;FS=0.000;HaplotypeScore=0.0000;MLEAC=3;MLEAF=0.500;MQ=56.40;MQ0=0;MQRankSum=0.406;QD=13.17;ReadPosRankSum=0.406	GT:AD:DP:GQ:MLPSAC:MLPSAF:PL	0/0/0/1/1/1:3,3:6:2:3:0.500:101,8,2,0,2,8,107											GATK	333	No hit in this database		No hit in this database
Sp1_comp322374_c1_seq2	161	.	A	G	72.02	PASS	AC=3;AF=0.500;AN=6;BaseQRankSum=-1.537;DP=6;Dels=0.00;FS=0.000;HaplotypeScore=0.0000;MLEAC=3;MLEAF=0.500;MQ=56.40;MQ0=0;MQRankSum=0.406;QD=12.00;ReadPosRankSum=0.406	GT:AD:DP:GQ:MLPSAC:MLPSAF:PL	0/0/0/1/1/1:3,3:6:2:3:0.500:94,8,2,0,2,8,106											GATK	333	No hit in this database		No hit in this database
Sp1_comp322374_c1_seq2	232	.	G	C	58.02	PASS	AC=4;AF=0.667;AN=6;BaseQRankSum=0.075;DP=17;Dels=0.00;FS=0.000;HaplotypeScore=2.9979;MLEAC=4;MLEAF=0.667;MQ=43.25;MQ0=0;MQRankSum=2.012;QD=3.41;ReadPosRankSum=0.373	GT:AD:DP:GQ:MLPSAC:MLPSAF:PL	0/0/1/1/1/1:15,2:17:1:4:0.667:79,8,3,1,0,1,33											GATK	333	No hit in this database		No hit in this database
Sp1_comp322374_c1_seq2	302	.	T	A,G	141.21	PASS	AC=3,2;AF=0.500,0.333;AN=6;BaseQRankSum=-0.198;DP=7;Dels=0.00;FS=0.000;HaplotypeScore=0.7340;MLEAC=2,1;MLEAF=0.333,0.167;MQ=52.95;MQ0=0;MQRankSum=1.495;QD=20.17;ReadPosRankSum=0.198	GT:AD:DP:GQ:MLPSAC:MLPSAF	0/1/1/1/2/2:2,3,2:7:2:3,2:0.500,0.333											GATK	333	No hit in this database		No hit in this database
Sp1_comp322374_c2_seq1	50	.	G	A	114	.	DP=9;VDB=0.0244;AF1=0.5;AC1=1;DP4=1,1,4,2;MQ=54;FQ=12.3;PV4=1,0.18,1,0.13	GT:PL:GQ	0/1:144,0,39:42	Sp1_comp322374_c2_seq1	50	.	G	A	59.71	PASS	AC=6;AF=1.00;AN=6;BaseQRankSum=-0.762;DP=9;Dels=0.00;FS=0.000;HaplotypeScore=0.0000;MLEAC=6;MLEAF=1.00;MQ=57.13;MQ0=0;MQRankSum=0.067;QD=6.63;ReadPosRankSum=-0.067	GT:AD:DP:GQ:MLPSAC:MLPSAF:PL	1/1/1/1/1/1:2,7:9:2:6:1.00:82,16,10,6,4,2,0	SG	288	gi|224154852|ref|XP_002337529.1|	predicted protein [Populus trichocarpa]	AT3G47090.1	Leucine-rich repeat protein kinase family protein		Leucine-rich repeat protein kinase family protein; FUNCTIONS IN: protein serine/threonine kinase activity, kinase activity, ATP binding; INVOLVED IN: transmembrane receptor protein tyrosine kinase signaling pathway, protein amino acid phosphorylation; LOCATED IN: chloroplast; CONTAINS InterPro DOMAIN/s: Protein kinase, ATP binding site (InterPro:IPR017441), Protein kinase, catalytic domain (Inter…
Sp1_comp322375_c0_seq21	1001	.	G	A	173	.	DP=364;VDB=0.0345;AF1=0.5;AC1=1;DP4=140,129,45,40;MQ=48;FQ=176;PV4=0.9,1,5.9e-34,1	GT:PL:GQ	0/1:203,0,255:99	Sp1_comp322375_c0_seq21	1001	.	G	A	1613.95	PASS	AC=1;AF=0.167;AN=6;BaseQRankSum=1.044;DP=250;Dels=0.00;FS=0.560;HaplotypeScore=4.5995;MLEAC=1;MLEAF=0.167;MQ=60.00;MQ0=0;MQRankSum=0.218;QD=6.46;ReadPosRankSum=0.843	GT:AD:DP:GQ:MLPSAC:MLPSAF:PL	0/0/0/0/0/1:194,56:250:20:1:0.167:1640,0,20,156,2147483647,2147483647,2147483647	SG	1332	gi|460371908|ref|XP_004231776.1|	PREDICTED: uncharacterized protein HI_1198-like [Solanum lycopersicum]	AT3G01920.1	DHBP synthase RibB-like alpha/beta domain		DHBP synthase RibB-like alpha/beta domain; CONTAINS InterPro DOMAIN/s: Sua5/YciO/YrdC/YwlC (InterPro:IPR004388), DHBP synthase RibB-like alpha/beta domain (InterPro:IPR017945), Sua5/YciO/YrdC, N-terminal (InterPro:IPR006070); Has 7227 Blast hits to 7227 proteins in 2277 species: Archae - 193; Bacteria - 5396; Metazoa - 127; Fungi - 76; Plants - 77; Viruses - 0; Other Eukaryotes - 1358 (source: NC…
Sp1_comp322375_c0_seq21	1087	.	G	A	200	.	DP=338;VDB=0.0398;AF1=1;AC1=2;DP4=0,2,64,60;MQ=49;FQ=-282;PV4=0.24,4.2e-05,0.32,1	GT:PL:GQ	1/1:233,255,0:99	Sp1_comp322375_c0_seq21	1087	.	G	A	8671.9	PASS	AC=6;AF=1.00;AN=6;BaseQRankSum=1.440;DP=250;Dels=0.00;FS=0.000;HaplotypeScore=1.9989;MLEAC=6;MLEAF=1.00;MQ=60.00;MQ0=0;MQRankSum=1.315;QD=34.69;ReadPosRankSum=1.676	GT:AD:DP:GQ:MLPSAC:MLPSAF:PL	1/1/1/1/1/1:1,249:250:99:6:1.00:8698,1642,993,614,346,140,0	SG	1332	gi|460371908|ref|XP_004231776.1|	PREDICTED: uncharacterized protein HI_1198-like [Solanum lycopersicum]	AT3G01920.1	DHBP synthase RibB-like alpha/beta domain		DHBP synthase RibB-like alpha/beta domain; CONTAINS InterPro DOMAIN/s: Sua5/YciO/YrdC/YwlC (InterPro:IPR004388), DHBP synthase RibB-like alpha/beta domain (InterPro:IPR017945), Sua5/YciO/YrdC, N-terminal (InterPro:IPR006070); Has 7227 Blast hits to 7227 proteins in 2277 species: Archae - 193; Bacteria - 5396; Metazoa - 127; Fungi - 76; Plants - 77; Viruses - 0; Other Eukaryotes - 1358 (source: NC…
Sp1_comp322375_c0_seq21	217	.	G	T	161	.	DP=231;VDB=0.0399;AF1=0.5;AC1=1;DP4=65,57,43,37;MQ=47;FQ=164;PV4=1,2.2e-41,7.1e-12,1	GT:PL:GQ	0/1:191,0,255:99	Sp1_comp322375_c0_seq21	217	.	G	T	2413.11	PASS	AC=2;AF=0.333;AN=6;BaseQRankSum=-2.874;DP=237;Dels=0.00;FS=0.514;HaplotypeScore=2.3204;MLEAC=2;MLEAF=0.333;MQ=59.95;MQ0=0;MQRankSum=0.036;QD=10.18;ReadPosRankSum=-0.927	GT:AD:DP:GQ:MLPSAC:MLPSAF:PL	0/0/0/0/1/1:137,100:237:13:2:0.333:2439,121,0,13,130,2147483647,2147483647	SG	1332	gi|460371908|ref|XP_004231776.1|	PREDICTED: uncharacterized protein HI_1198-like [Solanum lycopersicum]	AT3G01920.1	DHBP synthase RibB-like alpha/beta domain		DHBP synthase RibB-like alpha/beta domain; CONTAINS InterPro DOMAIN/s: Sua5/YciO/YrdC/YwlC (InterPro:IPR004388), DHBP synthase RibB-like alpha/beta domain (InterPro:IPR017945), Sua5/YciO/YrdC, N-terminal (InterPro:IPR006070); Has 7227 Blast hits to 7227 proteins in 2277 species: Archae - 193; Bacteria - 5396; Metazoa - 127; Fungi - 76; Plants - 77; Viruses - 0; Other Eukaryotes - 1358 (source: NC…
Sp1_comp322375_c0_seq21	231	.	G	A	222	.	DP=235;VDB=0.0392;AF1=1;AC1=2;DP4=0,0,98,112;MQ=47;FQ=-282	GT:PL:GQ	1/1:255,255,0:99	Sp1_comp322375_c0_seq21	231	.	G	A	8295.9	PASS	AC=6;AF=1.00;AN=6;DP=240;Dels=0.00;FS=0.000;HaplotypeScore=3.2330;MLEAC=6;MLEAF=1.00;MQ=59.97;MQ0=0;QD=34.57	GT:AD:DP:GQ:MLPSAC:MLPSAF:PL	1/1/1/1/1/1:1,239:240:99:6:1.00:8322,1649,1011,638,373,168,0	SG	1332	gi|460371908|ref|XP_004231776.1|	PREDICTED: uncharacterized protein HI_1198-like [Solanum lycopersicum]	AT3G01920.1	DHBP synthase RibB-like alpha/beta domain		DHBP synthase RibB-like alpha/beta domain; CONTAINS InterPro DOMAIN/s: Sua5/YciO/YrdC/YwlC (InterPro:IPR004388), DHBP synthase RibB-like alpha/beta domain (InterPro:IPR017945), Sua5/YciO/YrdC, N-terminal (InterPro:IPR006070); Has 7227 Blast hits to 7227 proteins in 2277 species: Archae - 193; Bacteria - 5396; Metazoa - 127; Fungi - 76; Plants - 77; Viruses - 0; Other Eukaryotes - 1358 (source: NC…
Sp1_comp322375_c0_seq21	1117	.	A	G	1502.91	PASS	AC=1;AF=0.167;AN=6;BaseQRankSum=-1.063;DP=245;Dels=0.00;FS=6.621;HaplotypeScore=2.5221;MLEAC=1;MLEAF=0.167;MQ=59.89;MQ0=0;MQRankSum=0.115;QD=6.13;ReadPosRankSum=-1.175	GT:AD:DP:GQ:MLPSAC:MLPSAF:PL	0/0/0/0/0/1:192,53:245:29:1:0.167:1529,0,29,170,2147483647,2147483647,2147483647											GATK	1332	gi|460371908|ref|XP_004231776.1|	PREDICTED: uncharacterized protein HI_1198-like [Solanum lycopersicum]	AT3G01920.1	DHBP synthase RibB-like alpha/beta domain		DHBP synthase RibB-like alpha/beta domain; CONTAINS InterPro DOMAIN/s: Sua5/YciO/YrdC/YwlC (InterPro:IPR004388), DHBP synthase RibB-like alpha/beta domain (InterPro:IPR017945), Sua5/YciO/YrdC, N-terminal (InterPro:IPR006070); Has 7227 Blast hits to 7227 proteins in 2277 species: Archae - 193; Bacteria - 5396; Metazoa - 127; Fungi - 76; Plants - 77; Viruses - 0; Other Eukaryotes - 1358 (source: NC…
Sp1_comp322375_c0_seq21	1298	.	C	T	720.65	PASS	AC=3;AF=0.500;AN=6;BaseQRankSum=0.425;DP=43;Dels=0.00;FS=3.850;HaplotypeScore=0.9997;MLEAC=3;MLEAF=0.500;MQ=60.00;MQ0=0;MQRankSum=1.227;QD=16.76;ReadPosRankSum=0.328	GT:AD:DP:GQ:MLPSAC:MLPSAF:PL	0/0/0/1/1/1:22,21:43:9:3:0.500:746,49,9,0,12,56,787											GATK	1332	gi|460371908|ref|XP_004231776.1|	PREDICTED: uncharacterized protein HI_1198-like [Solanum lycopersicum]	AT3G01920.1	DHBP synthase RibB-like alpha/beta domain		DHBP synthase RibB-like alpha/beta domain; CONTAINS InterPro DOMAIN/s: Sua5/YciO/YrdC/YwlC (InterPro:IPR004388), DHBP synthase RibB-like alpha/beta domain (InterPro:IPR017945), Sua5/YciO/YrdC, N-terminal (InterPro:IPR006070); Has 7227 Blast hits to 7227 proteins in 2277 species: Archae - 193; Bacteria - 5396; Metazoa - 127; Fungi - 76; Plants - 77; Viruses - 0; Other Eukaryotes - 1358 (source: NC…
Sp1_comp322375_c0_seq21	742	.	G	A	291.9		AC=1;AF=0.167;AN=6;BaseQRankSum=0.399;DP=248;Dels=0.00;FS=3.296;HaplotypeScore=3.4161;MLEAC=1;MLEAF=0.167;MQ=59.59;MQ0=0;MQRankSum=1.388;QD=1.18;ReadPosRankSum=0.448	GT:AD:DP:GQ:MLPSAC:MLPSAF:PL	0/0/0/0/0/1:210,38:248:56:1:0.167:318,0,56,163,2147483647,2147483647,2147483647											GATK	1332	gi|460371908|ref|XP_004231776.1|	PREDICTED: uncharacterized protein HI_1198-like [Solanum lycopersicum]	AT3G01920.1	DHBP synthase RibB-like alpha/beta domain		DHBP synthase RibB-like alpha/beta domain; CONTAINS InterPro DOMAIN/s: Sua5/YciO/YrdC/YwlC (InterPro:IPR004388), DHBP synthase RibB-like alpha/beta domain (InterPro:IPR017945), Sua5/YciO/YrdC, N-terminal (InterPro:IPR006070); Has 7227 Blast hits to 7227 proteins in 2277 species: Archae - 193; Bacteria - 5396; Metazoa - 127; Fungi - 76; Plants - 77; Viruses - 0; Other Eukaryotes - 1358 (source: NC…
Sp1_comp322375_c0_seq21	743	.	C	T	292.9		AC=1;AF=0.167;AN=6;BaseQRankSum=-1.038;DP=250;Dels=0.00;FS=2.237;HaplotypeScore=1.7608;MLEAC=1;MLEAF=0.167;MQ=59.49;MQ0=0;MQRankSum=-0.229;QD=1.17;ReadPosRankSum=0.416	GT:AD:DP:GQ:MLPSAC:MLPSAF:PL	0/0/0/0/0/1:209,41:250:56:1:0.167:319,0,56,163,2147483647,2147483647,2147483647											GATK	1332	gi|460371908|ref|XP_004231776.1|	PREDICTED: uncharacterized protein HI_1198-like [Solanum lycopersicum]	AT3G01920.1	DHBP synthase RibB-like alpha/beta domain		DHBP synthase RibB-like alpha/beta domain; CONTAINS InterPro DOMAIN/s: Sua5/YciO/YrdC/YwlC (InterPro:IPR004388), DHBP synthase RibB-like alpha/beta domain (InterPro:IPR017945), Sua5/YciO/YrdC, N-terminal (InterPro:IPR006070); Has 7227 Blast hits to 7227 proteins in 2277 species: Archae - 193; Bacteria - 5396; Metazoa - 127; Fungi - 76; Plants - 77; Viruses - 0; Other Eukaryotes - 1358 (source: NC…
Sp1_comp322375_c0_seq21	842	.	T	C	1628.93	PASS	AC=1;AF=0.167;AN=6;BaseQRankSum=0.510;DP=249;Dels=0.00;FS=7.741;HaplotypeScore=1.9996;MLEAC=1;MLEAF=0.167;MQ=60.00;MQ0=0;MQRankSum=0.352;QD=6.54;ReadPosRankSum=1.516	GT:AD:DP:GQ:MLPSAC:MLPSAF:PL	0/0/0/0/0/1:195,54:249:22:1:0.167:1655,0,22,162,2147483647,2147483647,2147483647											GATK	1332	gi|460371908|ref|XP_004231776.1|	PREDICTED: uncharacterized protein HI_1198-like [Solanum lycopersicum]	AT3G01920.1	DHBP synthase RibB-like alpha/beta domain		DHBP synthase RibB-like alpha/beta domain; CONTAINS InterPro DOMAIN/s: Sua5/YciO/YrdC/YwlC (InterPro:IPR004388), DHBP synthase RibB-like alpha/beta domain (InterPro:IPR017945), Sua5/YciO/YrdC, N-terminal (InterPro:IPR006070); Has 7227 Blast hits to 7227 proteins in 2277 species: Archae - 193; Bacteria - 5396; Metazoa - 127; Fungi - 76; Plants - 77; Viruses - 0; Other Eukaryotes - 1358 (source: NC…
Sp1_comp322376_c0_seq5	134	.	G	A	225	.	DP=58;VDB=0.0099;AF1=0.5;AC1=1;DP4=15,18,13,8;MQ=46;FQ=225;PV4=0.28,0.27,0.045,1	GT:PL:GQ	0/1:255,0,255:99	Sp1_comp322376_c0_seq5	134	.	G	A	621.67	PASS	AC=2;AF=0.333;AN=6;BaseQRankSum=0.426;DP=100;Dels=0.00;FS=5.604;HaplotypeScore=1.7313;MLEAC=2;MLEAF=0.333;MQ=60.00;MQ0=0;MQRankSum=-0.694;QD=6.22;ReadPosRankSum=-0.587	GT:AD:DP:GQ:MLPSAC:MLPSAF:PL	0/0/0/0/1/1:67,33:100:3:2:0.333:646,29,0,3,30,99,2147483647	SG	351	gi|470106199|ref|XP_004289461.1|	PREDICTED: uncharacterized protein LOC101311229 [Fragaria vesca subsp. vesca]	No hit in this database
Sp1_comp322376_c0_seq5	262	.	C	A	60	.	DP=59;VDB=0.0392;AF1=0.5;AC1=1;DP4=16,15,9,5;MQ=48;FQ=63;PV4=0.53,4.8e-19,1,0.39	GT:PL:GQ	0/1:90,0,255:93	Sp1_comp322376_c0_seq5	262	.	C	A	958.67	PASS	AC=2;AF=0.333;AN=6;BaseQRankSum=-1.004;DP=76;Dels=0.00;FS=0.874;HaplotypeScore=10.8038;MLEAC=2;MLEAF=0.333;MQ=59.70;MQ0=0;MQRankSum=-0.080;QD=12.61;ReadPosRankSum=-0.112	GT:AD:DP:GQ:MLPSAC:MLPSAF:PL	0/0/0/0/1/1:46,30:76:3:2:0.333:983,47,0,3,45,152,2147483647	SG	351	gi|470106199|ref|XP_004289461.1|	PREDICTED: uncharacterized protein LOC101311229 [Fragaria vesca subsp. vesca]	No hit in this database
Sp1_comp322376_c0_seq5	43	.	T	A	158	.	DP=20;VDB=0.0001;AF1=0.5;AC1=1;DP4=6,6,4,4;MQ=60;FQ=161;PV4=1,0.1,1,1	GT:PL:GQ	0/1:188,0,255:99	Sp1_comp322376_c0_seq5	43	.	T	A	36.82	LowQual;	AC=1;AF=0.167;AN=6;BaseQRankSum=0.317;DP=32;Dels=0.00;FS=0.000;HaplotypeScore=0.9999;MLEAC=1;MLEAF=0.167;MQ=60.00;MQ0=0;MQRankSum=1.032;QD=1.15;ReadPosRankSum=0.000	GT:AD:DP:GQ:MLPSAC:MLPSAF:PL	0/0/0/0/0/1:21,11:32:0:1:0.167:59,0,0,4,12,28,234	SG	351	gi|470106199|ref|XP_004289461.1|	PREDICTED: uncharacterized protein LOC101311229 [Fragaria vesca subsp. vesca]	No hit in this database
Sp1_comp322376_c0_seq5	64	.	T	C	222	.	DP=13;VDB=0.0006;AF1=1;AC1=2;DP4=0,0,5,7;MQ=60;FQ=-63	GT:PL:GQ	1/1:255,36,0:69	Sp1_comp322376_c0_seq5	64	.	T	C	353.79	PASS	AC=6;AF=1.00;AN=6;DP=24;Dels=0.00;FS=0.000;HaplotypeScore=0.0000;MLEAC=6;MLEAF=1.00;MQ=60.00;MQ0=0;QD=14.74	GT:AD:DP:GQ:MLPSAC:MLPSAF:PL	1/1/1/1/1/1:0,24:24:7:6:1.00:379,70,43,27,16,7,0	SG	351	gi|470106199|ref|XP_004289461.1|	PREDICTED: uncharacterized protein LOC101311229 [Fragaria vesca subsp. vesca]	No hit in this database
Sp1_comp322376_c0_seq5	257	.	G	A	84.9		AC=1;AF=0.167;AN=6;BaseQRankSum=-0.953;DP=72;Dels=0.00;FS=0.000;HaplotypeScore=5.9970;MLEAC=1;MLEAF=0.167;MQ=59.90;MQ0=0;MQRankSum=-0.465;QD=1.18;ReadPosRankSum=0.199	GT:AD:DP:GQ:MLPSAC:MLPSAF:PL	0/0/0/0/0/1:67,5:72:49:1:0.167:111,0,49,123,2147483647,2147483647,2147483647											GATK	351	gi|470106199|ref|XP_004289461.1|	PREDICTED: uncharacterized protein LOC101311229 [Fragaria vesca subsp. vesca]	No hit in this database
Sp1_comp322376_c0_seq5	281	.	G	T	93.9		AC=1;AF=0.167;AN=6;BaseQRankSum=0.243;DP=69;Dels=0.00;FS=0.000;HaplotypeScore=0.7887;MLEAC=1;MLEAF=0.167;MQ=59.67;MQ0=0;MQRankSum=0.150;QD=1.36;ReadPosRankSum=0.266	GT:AD:DP:GQ:MLPSAC:MLPSAF:PL	0/0/0/0/0/1:64,5:69:46:1:0.167:120,0,46,116,2147483647,2147483647,2147483647											GATK	351	gi|470106199|ref|XP_004289461.1|	PREDICTED: uncharacterized protein LOC101311229 [Fragaria vesca subsp. vesca]	No hit in this database
Sp1_comp322376_c0_seq5	339	.	C	T	670.45	PASS	AC=3;AF=0.500;AN=6;BaseQRankSum=0.144;DP=59;Dels=0.00;FS=2.274;HaplotypeScore=0.0000;MLEAC=3;MLEAF=0.500;MQ=56.04;MQ0=0;MQRankSum=-2.115;QD=11.36;ReadPosRankSum=3.070	GT:AD:DP:GQ:MLPSAC:MLPSAF:PL	0/0/0/1/1/1:30,29:59:1:3:0.500:694,36,1,0,25,92,2147483647											GATK	351	gi|470106199|ref|XP_004289461.1|	PREDICTED: uncharacterized protein LOC101311229 [Fragaria vesca subsp. vesca]	No hit in this database
Sp1_comp322377_c3_seq1	51	.	T	C	44.71	LowQual	AC=6;AF=1.00;AN=6;BaseQRankSum=0.296;DP=12;Dels=0.00;FS=3.010;HaplotypeScore=0.0000;MLEAC=6;MLEAF=1.00;MQ=45.88;MQ0=1;MQRankSum=-0.895;QD=3.73;ReadPosRankSum=1.580	GT:AD:DP:GQ:MLPSAC:MLPSAF:PL	1/1/1/1/1/1:5,7:12:2:6:1.00:67,16,10,6,4,2,0											GATK	329	No hit in this database		No hit in this database
Sp1_comp322377_c3_seq1	25	.	T	A	94	.	DP=5;VDB=0.0002;AF1=0.5008;AC1=1;DP4=1,0,2,2;MQ=42;FQ=-4.12;PV4=1,0.17,1,0.34	GT:PL:GQ	0/1:124,0,25:28											SAM	329	No hit in this database		No hit in this database
Sp1_comp322377_c4_seq11	1068	.	T	A	147	.	DP=37;VDB=0.0393;AF1=1;AC1=2;DP4=0,0,6,10;MQ=49;FQ=-75	GT:PL:GQ	1/1:180,48,0:93	Sp1_comp322377_c4_seq11	1068	.	T	A	1426.91	PASS	AC=6;AF=1.00;AN=6;DP=38;Dels=0.00;FS=0.000;HaplotypeScore=0.0000;MLEAC=6;MLEAF=1.00;MQ=60.00;MQ0=0;QD=28.51	GT:AD:DP:GQ:MLPSAC:MLPSAF:PL	1/1/1/1/1/1:0,38:38:29:6:1.00:1453,288,176,111,65,29,0	SG	1420	gi|460368503|ref|XP_004230105.1|	PREDICTED: annexin D3-like [Solanum lycopersicum]	AT2G38760.1	annexin 3	Annexins are calcium binding proteins that are localized in the cytoplasm. When cytosolic Ca2+ increases, they relocate to the plasma membrane.	annexin 3 (ANNAT3); FUNCTIONS IN: calcium-dependent phospholipid binding, calcium ion binding; INVOLVED IN: response to water deprivation, response to salt stress, response to cold, response to heat; LOCATED IN: vacuole, cell surface; EXPRESSED IN: 21 plant structures; EXPRESSED DURING: 8 growth stages; CONTAINS InterPro DOMAIN/s: Annexin like protein (InterPro:IPR015472), Annexin repeat (InterPr…
Sp1_comp322377_c4_seq11	1071	.	A	G	143	.	DP=38;VDB=0.0384;AF1=1;AC1=2;DP4=0,0,5,8;MQ=49;FQ=-66	GT:PL:GQ	1/1:176,39,0:75	Sp1_comp322377_c4_seq11	1071	.	A	G	1414.91	PASS	AC=6;AF=1.00;AN=6;DP=39;Dels=0.00;FS=0.000;HaplotypeScore=0.0000;MLEAC=6;MLEAF=1.00;MQ=60.00;MQ0=0;QD=29.86	GT:AD:DP:GQ:MLPSAC:MLPSAF:PL	1/1/1/1/1/1:0,39:39:28:6:1.00:1441,272,167,105,62,28,0	SG	1420	gi|460368503|ref|XP_004230105.1|	PREDICTED: annexin D3-like [Solanum lycopersicum]	AT2G38760.1	annexin 3	Annexins are calcium binding proteins that are localized in the cytoplasm. When cytosolic Ca2+ increases, they relocate to the plasma membrane.	annexin 3 (ANNAT3); FUNCTIONS IN: calcium-dependent phospholipid binding, calcium ion binding; INVOLVED IN: response to water deprivation, response to salt stress, response to cold, response to heat; LOCATED IN: vacuole, cell surface; EXPRESSED IN: 21 plant structures; EXPRESSED DURING: 8 growth stages; CONTAINS InterPro DOMAIN/s: Annexin like protein (InterPro:IPR015472), Annexin repeat (InterPr…
Sp1_comp322377_c4_seq11	1346	.	C	G	75	.	DP=10;VDB=0.0033;AF1=0.5;AC1=1;DP4=2,2,1,5;MQ=43;FQ=75.5;PV4=0.5,0.28,0.25,1	GT:PL:GQ	0/1:105,0,106:99	Sp1_comp322377_c4_seq11	1346	.	C	G	222.47	PASS	AC=4;AF=0.667;AN=6;BaseQRankSum=0.000;DP=11;Dels=0.00;FS=0.000;HaplotypeScore=1.9995;MLEAC=3;MLEAF=0.500;MQ=60.00;MQ0=0;MQRankSum=0.000;QD=20.22;ReadPosRankSum=0.365	GT:AD:DP:GQ:MLPSAC:MLPSAF:PL	0/0/1/1/1/1:4,6:11:1:4:0.667:221,21,7,1,0,7,138	SG	1420	gi|460368503|ref|XP_004230105.1|	PREDICTED: annexin D3-like [Solanum lycopersicum]	AT2G38760.1	annexin 3	Annexins are calcium binding proteins that are localized in the cytoplasm. When cytosolic Ca2+ increases, they relocate to the plasma membrane.	annexin 3 (ANNAT3); FUNCTIONS IN: calcium-dependent phospholipid binding, calcium ion binding; INVOLVED IN: response to water deprivation, response to salt stress, response to cold, response to heat; LOCATED IN: vacuole, cell surface; EXPRESSED IN: 21 plant structures; EXPRESSED DURING: 8 growth stages; CONTAINS InterPro DOMAIN/s: Annexin like protein (InterPro:IPR015472), Annexin repeat (InterPr…
Sp1_comp322377_c4_seq11	534	.	G	A	83	.	DP=45;VDB=0.0359;AF1=0.5;AC1=1;DP4=8,20,6,6;MQ=48;FQ=86;PV4=0.28,7.9e-13,0.35,0.15	GT:PL:GQ	0/1:113,0,255:99	Sp1_comp322377_c4_seq11	534	.	G	A	353.66	PASS	AC=2;AF=0.333;AN=6;BaseQRankSum=-0.672;DP=48;Dels=0.00;FS=5.183;HaplotypeScore=3.4925;MLEAC=2;MLEAF=0.333;MQ=59.37;MQ0=1;MQRankSum=-0.145;QD=7.37;ReadPosRankSum=-0.013	GT:AD:DP:GQ:MLPSAC:MLPSAF:PL	0/0/0/0/1/1:34,13:48:8:2:0.333:379,8,0,15,51,127,2147483647	SG	1420	gi|460368503|ref|XP_004230105.1|	PREDICTED: annexin D3-like [Solanum lycopersicum]	AT2G38760.1	annexin 3	Annexins are calcium binding proteins that are localized in the cytoplasm. When cytosolic Ca2+ increases, they relocate to the plasma membrane.	annexin 3 (ANNAT3); FUNCTIONS IN: calcium-dependent phospholipid binding, calcium ion binding; INVOLVED IN: response to water deprivation, response to salt stress, response to cold, response to heat; LOCATED IN: vacuole, cell surface; EXPRESSED IN: 21 plant structures; EXPRESSED DURING: 8 growth stages; CONTAINS InterPro DOMAIN/s: Annexin like protein (InterPro:IPR015472), Annexin repeat (InterPr…
Sp1_comp322377_c4_seq11	543	.	T	C	199	.	DP=50;VDB=0.0384;AF1=1;AC1=2;DP4=0,0,10,15;MQ=48;FQ=-102	GT:PL:GQ	1/1:232,75,0:99	Sp1_comp322377_c4_seq11	543	.	T	C	1782.9	PASS	AC=6;AF=1.00;AN=6;DP=53;Dels=0.00;FS=0.000;HaplotypeScore=4.1610;MLEAC=6;MLEAF=1.00;MQ=59.43;MQ0=1;QD=33.64	GT:AD:DP:GQ:MLPSAC:MLPSAF:PL	1/1/1/1/1/1:0,52:53:35:6:1.00:1809,342,210,132,77,35,0	SG	1420	gi|460368503|ref|XP_004230105.1|	PREDICTED: annexin D3-like [Solanum lycopersicum]	AT2G38760.1	annexin 3	Annexins are calcium binding proteins that are localized in the cytoplasm. When cytosolic Ca2+ increases, they relocate to the plasma membrane.	annexin 3 (ANNAT3); FUNCTIONS IN: calcium-dependent phospholipid binding, calcium ion binding; INVOLVED IN: response to water deprivation, response to salt stress, response to cold, response to heat; LOCATED IN: vacuole, cell surface; EXPRESSED IN: 21 plant structures; EXPRESSED DURING: 8 growth stages; CONTAINS InterPro DOMAIN/s: Annexin like protein (InterPro:IPR015472), Annexin repeat (InterPr…
Sp1_comp322377_c4_seq11	567	.	C	G	112	.	DP=37;VDB=0.0399;AF1=0.5;AC1=1;DP4=4,6,9,5;MQ=47;FQ=115;PV4=0.41,1.2e-10,1,0.03	GT:PL:GQ	0/1:142,0,191:99	Sp1_comp322377_c4_seq11	567	.	C	G	901.65	PASS	AC=4;AF=0.667;AN=6;BaseQRankSum=0.685;DP=40;Dels=0.00;FS=1.342;HaplotypeScore=4.5305;MLEAC=4;MLEAF=0.667;MQ=59.25;MQ0=1;MQRankSum=-1.719;QD=22.54;ReadPosRankSum=-1.963	GT:AD:DP:GQ:MLPSAC:MLPSAF:PL	0/0/1/1/1/1:13,27:40:9:4:0.667:927,107,42,12,0,9,349	SG	1420	gi|460368503|ref|XP_004230105.1|	PREDICTED: annexin D3-like [Solanum lycopersicum]	AT2G38760.1	annexin 3	Annexins are calcium binding proteins that are localized in the cytoplasm. When cytosolic Ca2+ increases, they relocate to the plasma membrane.	annexin 3 (ANNAT3); FUNCTIONS IN: calcium-dependent phospholipid binding, calcium ion binding; INVOLVED IN: response to water deprivation, response to salt stress, response to cold, response to heat; LOCATED IN: vacuole, cell surface; EXPRESSED IN: 21 plant structures; EXPRESSED DURING: 8 growth stages; CONTAINS InterPro DOMAIN/s: Annexin like protein (InterPro:IPR015472), Annexin repeat (InterPr…
Sp1_comp322377_c4_seq11	597	.	A	G	41	.	DP=34;VDB=0.0392;AF1=0.5;AC1=1;DP4=13,9,6,3;MQ=49;FQ=44;PV4=1,1.4e-06,0.036,1	GT:PL:GQ	0/1:71,0,255:74	Sp1_comp322377_c4_seq11	597	.	A	G	292.09	PASS	AC=2;AF=0.333;AN=6;BaseQRankSum=1.730;DP=36;Dels=0.00;FS=0.000;HaplotypeScore=0.7887;MLEAC=2;MLEAF=0.333;MQ=60.00;MQ0=0;MQRankSum=-0.221;QD=8.11;ReadPosRankSum=-0.074	GT:AD:DP:GQ:MLPSAC:MLPSAF:PL	0/0/0/0/1/1:25,11:36:6:2:0.333:317,6,0,12,39,96,2147483647	SG	1420	gi|460368503|ref|XP_004230105.1|	PREDICTED: annexin D3-like [Solanum lycopersicum]	AT2G38760.1	annexin 3	Annexins are calcium binding proteins that are localized in the cytoplasm. When cytosolic Ca2+ increases, they relocate to the plasma membrane.	annexin 3 (ANNAT3); FUNCTIONS IN: calcium-dependent phospholipid binding, calcium ion binding; INVOLVED IN: response to water deprivation, response to salt stress, response to cold, response to heat; LOCATED IN: vacuole, cell surface; EXPRESSED IN: 21 plant structures; EXPRESSED DURING: 8 growth stages; CONTAINS InterPro DOMAIN/s: Annexin like protein (InterPro:IPR015472), Annexin repeat (InterPr…
Sp1_comp322377_c4_seq11	639	.	G	A	87	.	DP=46;VDB=0.0398;AF1=0.5;AC1=1;DP4=15,14,6,7;MQ=50;FQ=90;PV4=1,6.2e-14,0.01,1	GT:PL:GQ	0/1:117,0,255:99	Sp1_comp322377_c4_seq11	639	.	G	A	422.33	PASS	AC=2;AF=0.333;AN=6;BaseQRankSum=0.453;DP=48;Dels=0.00;FS=0.000;HaplotypeScore=0.9997;MLEAC=2;MLEAF=0.333;MQ=60.00;MQ0=0;MQRankSum=0.431;QD=8.80;ReadPosRankSum=-0.690	GT:AD:DP:GQ:MLPSAC:MLPSAF:PL	0/0/0/0/1/1:31,17:48:12:2:0.333:448,14,0,12,45,119,2147483647	SG	1420	gi|460368503|ref|XP_004230105.1|	PREDICTED: annexin D3-like [Solanum lycopersicum]	AT2G38760.1	annexin 3	Annexins are calcium binding proteins that are localized in the cytoplasm. When cytosolic Ca2+ increases, they relocate to the plasma membrane.	annexin 3 (ANNAT3); FUNCTIONS IN: calcium-dependent phospholipid binding, calcium ion binding; INVOLVED IN: response to water deprivation, response to salt stress, response to cold, response to heat; LOCATED IN: vacuole, cell surface; EXPRESSED IN: 21 plant structures; EXPRESSED DURING: 8 growth stages; CONTAINS InterPro DOMAIN/s: Annexin like protein (InterPro:IPR015472), Annexin repeat (InterPr…
Sp1_comp322377_c4_seq11	741	.	A	G	44	.	DP=40;VDB=0.0244;AF1=0.5;AC1=1;DP4=14,15,4,6;MQ=50;FQ=47;PV4=0.73,3.4e-13,0.32,1	GT:PL:GQ	0/1:74,0,255:77	Sp1_comp322377_c4_seq11	741	.	A	G	297.47	PASS	AC=2;AF=0.333;AN=6;BaseQRankSum=-0.250;DP=41;Dels=0.00;FS=0.000;HaplotypeScore=1.9998;MLEAC=2;MLEAF=0.333;MQ=60.00;MQ0=0;MQRankSum=-0.427;QD=7.26;ReadPosRankSum=0.544	GT:AD:DP:GQ:MLPSAC:MLPSAF:PL	0/0/0/0/1/1:30,11:41:1:2:0.333:321,1,0,20,60,2147483647,2147483647	SG	1420	gi|460368503|ref|XP_004230105.1|	PREDICTED: annexin D3-like [Solanum lycopersicum]	AT2G38760.1	annexin 3	Annexins are calcium binding proteins that are localized in the cytoplasm. When cytosolic Ca2+ increases, they relocate to the plasma membrane.	annexin 3 (ANNAT3); FUNCTIONS IN: calcium-dependent phospholipid binding, calcium ion binding; INVOLVED IN: response to water deprivation, response to salt stress, response to cold, response to heat; LOCATED IN: vacuole, cell surface; EXPRESSED IN: 21 plant structures; EXPRESSED DURING: 8 growth stages; CONTAINS InterPro DOMAIN/s: Annexin like protein (InterPro:IPR015472), Annexin repeat (InterPr…
Sp1_comp322377_c4_seq11	816	.	T	A	167	.	DP=36;VDB=0.0271;AF1=1;AC1=2;DP4=0,0,6,12;MQ=49;FQ=-81	GT:PL:GQ	1/1:200,54,0:99	Sp1_comp322377_c4_seq11	816	.	T	A	1460.91	PASS	AC=6;AF=1.00;AN=6;DP=36;Dels=0.00;FS=0.000;HaplotypeScore=0.0000;MLEAC=6;MLEAF=1.00;MQ=60.00;MQ0=0;QD=24.34	GT:AD:DP:GQ:MLPSAC:MLPSAF:PL	1/1/1/1/1/1:0,36:36:29:6:1.00:1487,280,172,108,63,29,0	SG	1420	gi|460368503|ref|XP_004230105.1|	PREDICTED: annexin D3-like [Solanum lycopersicum]	AT2G38760.1	annexin 3	Annexins are calcium binding proteins that are localized in the cytoplasm. When cytosolic Ca2+ increases, they relocate to the plasma membrane.	annexin 3 (ANNAT3); FUNCTIONS IN: calcium-dependent phospholipid binding, calcium ion binding; INVOLVED IN: response to water deprivation, response to salt stress, response to cold, response to heat; LOCATED IN: vacuole, cell surface; EXPRESSED IN: 21 plant structures; EXPRESSED DURING: 8 growth stages; CONTAINS InterPro DOMAIN/s: Annexin like protein (InterPro:IPR015472), Annexin repeat (InterPr…
Sp1_comp322377_c4_seq11	902	.	G	A	222	.	DP=36;VDB=0.0298;AF1=1;AC1=2;DP4=0,0,17,18;MQ=47;FQ=-132	GT:PL:GQ	1/1:255,105,0:99	Sp1_comp322377_c4_seq11	902	.	G	A	1404.91	PASS	AC=6;AF=1.00;AN=6;DP=36;Dels=0.00;FS=0.000;HaplotypeScore=0.0000;MLEAC=6;MLEAF=1.00;MQ=60.00;MQ0=0;QD=29.74	GT:AD:DP:GQ:MLPSAC:MLPSAF:PL	1/1/1/1/1/1:0,36:36:28:6:1.00:1431,272,167,105,62,28,0	SG	1420	gi|460368503|ref|XP_004230105.1|	PREDICTED: annexin D3-like [Solanum lycopersicum]	AT2G38760.1	annexin 3	Annexins are calcium binding proteins that are localized in the cytoplasm. When cytosolic Ca2+ increases, they relocate to the plasma membrane.	annexin 3 (ANNAT3); FUNCTIONS IN: calcium-dependent phospholipid binding, calcium ion binding; INVOLVED IN: response to water deprivation, response to salt stress, response to cold, response to heat; LOCATED IN: vacuole, cell surface; EXPRESSED IN: 21 plant structures; EXPRESSED DURING: 8 growth stages; CONTAINS InterPro DOMAIN/s: Annexin like protein (InterPro:IPR015472), Annexin repeat (InterPr…
Sp1_comp322377_c4_seq11	945	.	G	A	207	.	DP=31;VDB=0.0345;AF1=1;AC1=2;DP4=0,0,12,13;MQ=46;FQ=-102	GT:PL:GQ	1/1:240,75,0:99	Sp1_comp322377_c4_seq11	945	.	G	A	1220.92	PASS	AC=6;AF=1.00;AN=6;DP=31;Dels=0.00;FS=0.000;HaplotypeScore=0.0000;MLEAC=6;MLEAF=1.00;MQ=60.00;MQ0=0;QD=35.00	GT:AD:DP:GQ:MLPSAC:MLPSAF:PL	1/1/1/1/1/1:0,31:31:25:6:1.00:1247,241,148,93,55,25,0	SG	1420	gi|460368503|ref|XP_004230105.1|	PREDICTED: annexin D3-like [Solanum lycopersicum]	AT2G38760.1	annexin 3	Annexins are calcium binding proteins that are localized in the cytoplasm. When cytosolic Ca2+ increases, they relocate to the plasma membrane.	annexin 3 (ANNAT3); FUNCTIONS IN: calcium-dependent phospholipid binding, calcium ion binding; INVOLVED IN: response to water deprivation, response to salt stress, response to cold, response to heat; LOCATED IN: vacuole, cell surface; EXPRESSED IN: 21 plant structures; EXPRESSED DURING: 8 growth stages; CONTAINS InterPro DOMAIN/s: Annexin like protein (InterPro:IPR015472), Annexin repeat (InterPr…
Sp1_comp322377_c4_seq11	996	.	A	C	132	.	DP=41;VDB=0.0380;AF1=0.5;AC1=1;DP4=10,10,11,8;MQ=48;FQ=135;PV4=0.75,1.3e-19,1,1	GT:PL:GQ	0/1:162,0,255:99	Sp1_comp322377_c4_seq11	996	.	A	C	682.83	PASS	AC=3;AF=0.500;AN=6;BaseQRankSum=-0.660;DP=40;Dels=0.00;FS=2.780;HaplotypeScore=0.0000;MLEAC=3;MLEAF=0.500;MQ=60.00;MQ0=0;MQRankSum=1.110;QD=17.07;ReadPosRankSum=-0.379	GT:AD:DP:GQ:MLPSAC:MLPSAF:PL	0/0/0/1/1/1:20,20:40:8:3:0.500:708,53,11,0,8,46,708	SG	1420	gi|460368503|ref|XP_004230105.1|	PREDICTED: annexin D3-like [Solanum lycopersicum]	AT2G38760.1	annexin 3	Annexins are calcium binding proteins that are localized in the cytoplasm. When cytosolic Ca2+ increases, they relocate to the plasma membrane.	annexin 3 (ANNAT3); FUNCTIONS IN: calcium-dependent phospholipid binding, calcium ion binding; INVOLVED IN: response to water deprivation, response to salt stress, response to cold, response to heat; LOCATED IN: vacuole, cell surface; EXPRESSED IN: 21 plant structures; EXPRESSED DURING: 8 growth stages; CONTAINS InterPro DOMAIN/s: Annexin like protein (InterPro:IPR015472), Annexin repeat (InterPr…
Sp1_comp322377_c4_seq11	1304	.	T	G	165.38	PASS	AC=1;AF=0.167;AN=6;BaseQRankSum=0.619;DP=31;Dels=0.00;FS=0.000;HaplotypeScore=0.0000;MLEAC=1;MLEAF=0.167;MQ=60.00;MQ0=0;MQRankSum=0.296;QD=5.33;ReadPosRankSum=0.888	GT:AD:DP:GQ:MLPSAC:MLPSAF:PL	0/0/0/0/0/1:25,6:31:4:1:0.167:190,0,4,22,55,119,2147483647											GATK	1420	gi|460368503|ref|XP_004230105.1|	PREDICTED: annexin D3-like [Solanum lycopersicum]	AT2G38760.1	annexin 3	Annexins are calcium binding proteins that are localized in the cytoplasm. When cytosolic Ca2+ increases, they relocate to the plasma membrane.	annexin 3 (ANNAT3); FUNCTIONS IN: calcium-dependent phospholipid binding, calcium ion binding; INVOLVED IN: response to water deprivation, response to salt stress, response to cold, response to heat; LOCATED IN: vacuole, cell surface; EXPRESSED IN: 21 plant structures; EXPRESSED DURING: 8 growth stages; CONTAINS InterPro DOMAIN/s: Annexin like protein (InterPro:IPR015472), Annexin repeat (InterPr…
Sp1_comp322377_c4_seq11	171	.	C	T	116.07	PASS	AC=2;AF=0.333;AN=6;BaseQRankSum=-0.077;DP=13;Dels=0.00;FS=0.000;HaplotypeScore=1.9997;MLEAC=2;MLEAF=0.333;MQ=57.52;MQ0=0;MQRankSum=0.694;QD=8.93;ReadPosRankSum=-0.849	GT:AD:DP:GQ:MLPSAC:MLPSAF:PL	0/0/0/0/1/1:9,4:13:2:2:0.333:139,5,0,2,9,26,264											GATK	1420	gi|460368503|ref|XP_004230105.1|	PREDICTED: annexin D3-like [Solanum lycopersicum]	AT2G38760.1	annexin 3	Annexins are calcium binding proteins that are localized in the cytoplasm. When cytosolic Ca2+ increases, they relocate to the plasma membrane.	annexin 3 (ANNAT3); FUNCTIONS IN: calcium-dependent phospholipid binding, calcium ion binding; INVOLVED IN: response to water deprivation, response to salt stress, response to cold, response to heat; LOCATED IN: vacuole, cell surface; EXPRESSED IN: 21 plant structures; EXPRESSED DURING: 8 growth stages; CONTAINS InterPro DOMAIN/s: Annexin like protein (InterPro:IPR015472), Annexin repeat (InterPr…
Sp1_comp322377_c4_seq11	177	.	A	G	39.52	LowQual	AC=1;AF=0.167;AN=6;BaseQRankSum=0.099;DP=13;Dels=0.00;FS=0.000;HaplotypeScore=1.9997;MLEAC=1;MLEAF=0.167;MQ=59.77;MQ0=0;MQRankSum=-0.888;QD=3.04;ReadPosRankSum=1.086	GT:AD:DP:GQ:MLPSAC:MLPSAF:PL	0/0/0/0/0/1:11,2:13:4:1:0.167:64,0,4,13,28,56,405											GATK	1420	gi|460368503|ref|XP_004230105.1|	PREDICTED: annexin D3-like [Solanum lycopersicum]	AT2G38760.1	annexin 3	Annexins are calcium binding proteins that are localized in the cytoplasm. When cytosolic Ca2+ increases, they relocate to the plasma membrane.	annexin 3 (ANNAT3); FUNCTIONS IN: calcium-dependent phospholipid binding, calcium ion binding; INVOLVED IN: response to water deprivation, response to salt stress, response to cold, response to heat; LOCATED IN: vacuole, cell surface; EXPRESSED IN: 21 plant structures; EXPRESSED DURING: 8 growth stages; CONTAINS InterPro DOMAIN/s: Annexin like protein (InterPro:IPR015472), Annexin repeat (InterPr…
Sp1_comp322377_c4_seq11	235	.	C	A	318.46	PASS	AC=4;AF=0.667;AN=6;BaseQRankSum=0.788;DP=16;Dels=0.00;FS=0.000;HaplotypeScore=0.8667;MLEAC=4;MLEAF=0.667;MQ=57.91;MQ0=0;MQRankSum=0.667;QD=19.90;ReadPosRankSum=0.788	GT:AD:DP:GQ:MLPSAC:MLPSAF:PL	0/0/1/1/1/1:4,12:16:0:4:0.667:341,42,18,6,0,0,92											GATK	1420	gi|460368503|ref|XP_004230105.1|	PREDICTED: annexin D3-like [Solanum lycopersicum]	AT2G38760.1	annexin 3	Annexins are calcium binding proteins that are localized in the cytoplasm. When cytosolic Ca2+ increases, they relocate to the plasma membrane.	annexin 3 (ANNAT3); FUNCTIONS IN: calcium-dependent phospholipid binding, calcium ion binding; INVOLVED IN: response to water deprivation, response to salt stress, response to cold, response to heat; LOCATED IN: vacuole, cell surface; EXPRESSED IN: 21 plant structures; EXPRESSED DURING: 8 growth stages; CONTAINS InterPro DOMAIN/s: Annexin like protein (InterPro:IPR015472), Annexin repeat (InterPr…
Sp1_comp322377_c4_seq11	314	.	T	C	130.04	PASS	AC=1;AF=0.167;AN=6;BaseQRankSum=2.838;DP=63;Dels=0.00;FS=0.000;HaplotypeScore=1.7329;MLEAC=1;MLEAF=0.167;MQ=59.26;MQ0=0;MQRankSum=-0.917;QD=2.06;ReadPosRankSum=-4.084	GT:AD:DP:GQ:MLPSAC:MLPSAF:PL	0/0/0/0/0/1:36,26:63:15:1:0.167:156,0,15,47,99,2147483647,2147483647											GATK	1420	gi|460368503|ref|XP_004230105.1|	PREDICTED: annexin D3-like [Solanum lycopersicum]	AT2G38760.1	annexin 3	Annexins are calcium binding proteins that are localized in the cytoplasm. When cytosolic Ca2+ increases, they relocate to the plasma membrane.	annexin 3 (ANNAT3); FUNCTIONS IN: calcium-dependent phospholipid binding, calcium ion binding; INVOLVED IN: response to water deprivation, response to salt stress, response to cold, response to heat; LOCATED IN: vacuole, cell surface; EXPRESSED IN: 21 plant structures; EXPRESSED DURING: 8 growth stages; CONTAINS InterPro DOMAIN/s: Annexin like protein (InterPro:IPR015472), Annexin repeat (InterPr…
Sp1_comp322377_c4_seq11	318	.	T	C	114.97		AC=1;AF=0.167;AN=6;BaseQRankSum=0.792;DP=63;Dels=0.00;FS=0.000;HaplotypeScore=0.7340;MLEAC=1;MLEAF=0.167;MQ=59.17;MQ0=0;MQRankSum=0.064;QD=1.82;ReadPosRankSum=-3.916	GT:AD:DP:GQ:MLPSAC:MLPSAF:PL	0/0/0/0/0/1:36,27:63:18:1:0.167:141,0,18,52,105,2147483647,2147483647											GATK	1420	gi|460368503|ref|XP_004230105.1|	PREDICTED: annexin D3-like [Solanum lycopersicum]	AT2G38760.1	annexin 3	Annexins are calcium binding proteins that are localized in the cytoplasm. When cytosolic Ca2+ increases, they relocate to the plasma membrane.	annexin 3 (ANNAT3); FUNCTIONS IN: calcium-dependent phospholipid binding, calcium ion binding; INVOLVED IN: response to water deprivation, response to salt stress, response to cold, response to heat; LOCATED IN: vacuole, cell surface; EXPRESSED IN: 21 plant structures; EXPRESSED DURING: 8 growth stages; CONTAINS InterPro DOMAIN/s: Annexin like protein (InterPro:IPR015472), Annexin repeat (InterPr…
Sp1_comp322377_c4_seq11	888	.	C	G	58.91		AC=1;AF=0.167;AN=6;BaseQRankSum=1.472;DP=41;Dels=0.00;FS=0.000;HaplotypeScore=0.9999;MLEAC=1;MLEAF=0.167;MQ=60.00;MQ0=0;MQRankSum=-0.417;QD=1.44;ReadPosRankSum=-0.593	GT:AD:DP:GQ:MLPSAC:MLPSAF:PL	0/0/0/0/0/1:37,4:41:27:1:0.167:85,0,27,68,2147483647,2147483647,2147483647											GATK	1420	gi|460368503|ref|XP_004230105.1|	PREDICTED: annexin D3-like [Solanum lycopersicum]	AT2G38760.1	annexin 3	Annexins are calcium binding proteins that are localized in the cytoplasm. When cytosolic Ca2+ increases, they relocate to the plasma membrane.	annexin 3 (ANNAT3); FUNCTIONS IN: calcium-dependent phospholipid binding, calcium ion binding; INVOLVED IN: response to water deprivation, response to salt stress, response to cold, response to heat; LOCATED IN: vacuole, cell surface; EXPRESSED IN: 21 plant structures; EXPRESSED DURING: 8 growth stages; CONTAINS InterPro DOMAIN/s: Annexin like protein (InterPro:IPR015472), Annexin repeat (InterPr…
Sp1_comp322377_c4_seq11	13	.	A	G	114	.	DP=5;VDB=0.0000;AF1=1;AC1=2;DP4=0,0,2,3;MQ=49;FQ=-42	GT:PL:GQ	1/1:147,15,0:27											SAM	1420	gi|460368503|ref|XP_004230105.1|	PREDICTED: annexin D3-like [Solanum lycopersicum]	AT2G38760.1	annexin 3	Annexins are calcium binding proteins that are localized in the cytoplasm. When cytosolic Ca2+ increases, they relocate to the plasma membrane.	annexin 3 (ANNAT3); FUNCTIONS IN: calcium-dependent phospholipid binding, calcium ion binding; INVOLVED IN: response to water deprivation, response to salt stress, response to cold, response to heat; LOCATED IN: vacuole, cell surface; EXPRESSED IN: 21 plant structures; EXPRESSED DURING: 8 growth stages; CONTAINS InterPro DOMAIN/s: Annexin like protein (InterPro:IPR015472), Annexin repeat (InterPr…
Sp1_comp322379_c0_seq1	1086	.	G	A	32	.	DP=375;VDB=0.0400;AF1=0.5;AC1=1;DP4=157,144,31,29;MQ=49;FQ=35;PV4=1,1,7.2e-36,1	GT:PL:GQ	0/1:62,0,255:65	Sp1_comp322379_c0_seq1	1086	.	G	A	1223.9	PASS	AC=1;AF=0.167;AN=6;BaseQRankSum=-1.017;DP=247;Dels=0.00;FS=3.080;HaplotypeScore=6.9377;MLEAC=1;MLEAF=0.167;MQ=60.00;MQ0=0;MQRankSum=-1.055;QD=4.96;ReadPosRankSum=-0.652	GT:AD:DP:GQ:MLPSAC:MLPSAF:PL	0/0/0/0/0/1:205,42:247:71:1:0.167:1250,0,71,2147483647,2147483647,2147483647,2147483647	SG	2695	gi|365222860|gb|AEW69782.1|	Hop-interacting protein THI007 [Solanum lycopersicum]	AT4G10840.1	Tetratricopeptide repeat (TPR)-like superfamily protein		Tetratricopeptide repeat (TPR)-like superfamily protein; FUNCTIONS IN: binding; LOCATED IN: plasma membrane; EXPRESSED IN: 22 plant structures; EXPRESSED DURING: 13 growth stages; CONTAINS InterPro DOMAIN/s: Tetratricopeptide TPR-1 (InterPro:IPR001440), Tetratricopeptide-like helical (InterPro:IPR011990), Tetratricopeptide repeat-containing (InterPro:IPR013026), Tetratricopeptide repeat (InterPro…		OG1_5128
Sp1_comp322379_c0_seq1	1193	.	G	A	174	.	DP=345;VDB=0.0365;AF1=0.5;AC1=1;DP4=49,61,90,131;MQ=49;FQ=177;PV4=0.55,5.2e-121,2.7e-06,1	GT:PL:GQ	0/1:204,0,255:99	Sp1_comp322379_c0_seq1	1193	.	G	A	6107.9	PASS	AC=4;AF=0.667;AN=6;BaseQRankSum=-0.611;DP=249;Dels=0.00;FS=7.677;HaplotypeScore=8.3970;MLEAC=4;MLEAF=0.667;MQ=59.90;MQ0=0;MQRankSum=-0.874;QD=24.53;ReadPosRankSum=-1.021	GT:AD:DP:GQ:MLPSAC:MLPSAF:PL	0/0/1/1/1/1:83,166:249:59:4:0.667:6134,647,241,59,0,88,2147483647	SG	2695	gi|365222860|gb|AEW69782.1|	Hop-interacting protein THI007 [Solanum lycopersicum]	AT4G10840.1	Tetratricopeptide repeat (TPR)-like superfamily protein		Tetratricopeptide repeat (TPR)-like superfamily protein; FUNCTIONS IN: binding; LOCATED IN: plasma membrane; EXPRESSED IN: 22 plant structures; EXPRESSED DURING: 13 growth stages; CONTAINS InterPro DOMAIN/s: Tetratricopeptide TPR-1 (InterPro:IPR001440), Tetratricopeptide-like helical (InterPro:IPR011990), Tetratricopeptide repeat-containing (InterPro:IPR013026), Tetratricopeptide repeat (InterPro…		OG1_5128
Sp1_comp322379_c0_seq1	1940	.	A	G	153	.	DP=289;VDB=0.0398;AF1=0.5;AC1=1;DP4=62,57,58,43;MQ=43;FQ=156;PV4=0.5,3.4e-53,4.6e-07,1	GT:PL:GQ	0/1:183,0,255:99	Sp1_comp322379_c0_seq1	1940	.	A	G	3985.91	PASS	AC=3;AF=0.500;AN=6;BaseQRankSum=2.987;DP=250;Dels=0.00;FS=2.972;HaplotypeScore=6.2738;MLEAC=3;MLEAF=0.500;MQ=59.90;MQ0=0;MQRankSum=0.839;QD=15.94;ReadPosRankSum=-1.200	GT:AD:DP:GQ:MLPSAC:MLPSAF:PL	0/0/0/1/1/1:113,133:249:31:3:0.500:4012,331,79,0,31,219,2147483647	SG	2695	gi|365222860|gb|AEW69782.1|	Hop-interacting protein THI007 [Solanum lycopersicum]	AT4G10840.1	Tetratricopeptide repeat (TPR)-like superfamily protein		Tetratricopeptide repeat (TPR)-like superfamily protein; FUNCTIONS IN: binding; LOCATED IN: plasma membrane; EXPRESSED IN: 22 plant structures; EXPRESSED DURING: 13 growth stages; CONTAINS InterPro DOMAIN/s: Tetratricopeptide TPR-1 (InterPro:IPR001440), Tetratricopeptide-like helical (InterPro:IPR011990), Tetratricopeptide repeat-containing (InterPro:IPR013026), Tetratricopeptide repeat (InterPro…		OG1_5128
Sp1_comp322379_c0_seq1	1955	.	G	A	3.54	.	DP=266;VDB=0.0380;AF1=0.4998;AC1=1;DP4=104,97,29,20;MQ=45;FQ=5.47;PV4=0.43,1,2.9e-54,1	GT:PL:GQ	0/1:31,0,255:30	Sp1_comp322379_c0_seq1	1955	.	G	A	1342.9	PASS	AC=1;AF=0.167;AN=6;BaseQRankSum=-0.380;DP=248;Dels=0.00;FS=3.777;HaplotypeScore=6.4402;MLEAC=1;MLEAF=0.167;MQ=59.90;MQ0=0;MQRankSum=-0.775;QD=5.41;ReadPosRankSum=-0.249	GT:AD:DP:GQ:MLPSAC:MLPSAF:PL	0/0/0/0/0/1:197,51:248:41:1:0.167:1369,0,41,193,2147483647,2147483647,2147483647	SG	2695	gi|365222860|gb|AEW69782.1|	Hop-interacting protein THI007 [Solanum lycopersicum]	AT4G10840.1	Tetratricopeptide repeat (TPR)-like superfamily protein		Tetratricopeptide repeat (TPR)-like superfamily protein; FUNCTIONS IN: binding; LOCATED IN: plasma membrane; EXPRESSED IN: 22 plant structures; EXPRESSED DURING: 13 growth stages; CONTAINS InterPro DOMAIN/s: Tetratricopeptide TPR-1 (InterPro:IPR001440), Tetratricopeptide-like helical (InterPro:IPR011990), Tetratricopeptide repeat-containing (InterPro:IPR013026), Tetratricopeptide repeat (InterPro…		OG1_5128
Sp1_comp322379_c0_seq1	2012	.	G	T	20	.	DP=270;VDB=0.0400;AF1=0.5;AC1=1;DP4=100,93,27,18;MQ=48;FQ=23;PV4=0.41,0.042,2.3e-20,0.33	GT:PL:GQ	0/1:50,0,255:53	Sp1_comp322379_c0_seq1	2012	.	G	T	1074.9	PASS	AC=1;AF=0.167;AN=6;BaseQRankSum=-1.264;DP=250;Dels=0.00;FS=0.619;HaplotypeScore=7.0242;MLEAC=1;MLEAF=0.167;MQ=59.68;MQ0=0;MQRankSum=-0.455;QD=4.30;ReadPosRankSum=0.116	GT:AD:DP:GQ:MLPSAC:MLPSAF:PL	0/0/0/0/0/1:202,45:250:53:1:0.167:1101,0,53,208,2147483647,2147483647,2147483647	SG	2695	gi|365222860|gb|AEW69782.1|	Hop-interacting protein THI007 [Solanum lycopersicum]	AT4G10840.1	Tetratricopeptide repeat (TPR)-like superfamily protein		Tetratricopeptide repeat (TPR)-like superfamily protein; FUNCTIONS IN: binding; LOCATED IN: plasma membrane; EXPRESSED IN: 22 plant structures; EXPRESSED DURING: 13 growth stages; CONTAINS InterPro DOMAIN/s: Tetratricopeptide TPR-1 (InterPro:IPR001440), Tetratricopeptide-like helical (InterPro:IPR011990), Tetratricopeptide repeat-containing (InterPro:IPR013026), Tetratricopeptide repeat (InterPro…		OG1_5128
Sp1_comp322379_c0_seq1	2147	.	C	G	188	.	DP=404;VDB=0.0380;AF1=0.5;AC1=1;DP4=71,87,104,119;MQ=45;FQ=191;PV4=0.76,6.9e-119,1.9e-61,1	GT:PL:GQ	0/1:218,0,255:99	Sp1_comp322379_c0_seq1	2147	.	C	G	5252.99	PASS	AC=4;AF=0.667;AN=6;BaseQRankSum=0.872;DP=249;Dels=0.00;FS=0.479;HaplotypeScore=4.6600;MLEAC=4;MLEAF=0.667;MQ=60.00;MQ0=0;MQRankSum=-0.626;QD=21.10;ReadPosRankSum=1.682	GT:AD:DP:GQ:MLPSAC:MLPSAF:PL	0/0/1/1/1/1:94,155:249:17:4:0.667:5279,503,157,17,0,139,2147483647	SG	2695	gi|365222860|gb|AEW69782.1|	Hop-interacting protein THI007 [Solanum lycopersicum]	AT4G10840.1	Tetratricopeptide repeat (TPR)-like superfamily protein		Tetratricopeptide repeat (TPR)-like superfamily protein; FUNCTIONS IN: binding; LOCATED IN: plasma membrane; EXPRESSED IN: 22 plant structures; EXPRESSED DURING: 13 growth stages; CONTAINS InterPro DOMAIN/s: Tetratricopeptide TPR-1 (InterPro:IPR001440), Tetratricopeptide-like helical (InterPro:IPR011990), Tetratricopeptide repeat-containing (InterPro:IPR013026), Tetratricopeptide repeat (InterPro…		OG1_5128
Sp1_comp322379_c0_seq1	2156	.	T	A	225	.	DP=409;VDB=0.0365;AF1=0.5;AC1=1;DP4=67,88,108,134;MQ=45;FQ=225;PV4=0.84,0.27,5.5e-56,1	GT:PL:GQ	0/1:255,0,255:99	Sp1_comp322379_c0_seq1	2156	.	T	A	5387.91	PASS	AC=4;AF=0.667;AN=6;BaseQRankSum=-0.423;DP=249;Dels=0.00;FS=0.000;HaplotypeScore=1.9969;MLEAC=4;MLEAF=0.667;MQ=60.00;MQ0=0;MQRankSum=0.258;QD=21.64;ReadPosRankSum=1.105	GT:AD:DP:GQ:MLPSAC:MLPSAF:PL	0/0/1/1/1/1:91,158:249:28:4:0.667:5414,539,178,28,0,126,2147483647	SG	2695	gi|365222860|gb|AEW69782.1|	Hop-interacting protein THI007 [Solanum lycopersicum]	AT4G10840.1	Tetratricopeptide repeat (TPR)-like superfamily protein		Tetratricopeptide repeat (TPR)-like superfamily protein; FUNCTIONS IN: binding; LOCATED IN: plasma membrane; EXPRESSED IN: 22 plant structures; EXPRESSED DURING: 13 growth stages; CONTAINS InterPro DOMAIN/s: Tetratricopeptide TPR-1 (InterPro:IPR001440), Tetratricopeptide-like helical (InterPro:IPR011990), Tetratricopeptide repeat-containing (InterPro:IPR013026), Tetratricopeptide repeat (InterPro…		OG1_5128
Sp1_comp322379_c0_seq1	2286	.	G	A	19.1	.	DP=241;VDB=0.0365;AF1=0.5;AC1=1;DP4=91,102,21,24;MQ=47;FQ=22;PV4=1,0.016,2.3e-30,1	GT:PL:GQ	0/1:49,0,255:52	Sp1_comp322379_c0_seq1	2286	.	G	A	1286.9	PASS	AC=1;AF=0.167;AN=6;BaseQRankSum=-1.960;DP=243;Dels=0.00;FS=0.000;HaplotypeScore=2.8311;MLEAC=1;MLEAF=0.167;MQ=59.88;MQ0=1;MQRankSum=-0.984;QD=5.30;ReadPosRankSum=0.762	GT:AD:DP:GQ:MLPSAC:MLPSAF:PL	0/0/0/0/0/1:197,46:243:50:1:0.167:1313,0,50,209,2147483647,2147483647,2147483647	SG	2695	gi|365222860|gb|AEW69782.1|	Hop-interacting protein THI007 [Solanum lycopersicum]	AT4G10840.1	Tetratricopeptide repeat (TPR)-like superfamily protein		Tetratricopeptide repeat (TPR)-like superfamily protein; FUNCTIONS IN: binding; LOCATED IN: plasma membrane; EXPRESSED IN: 22 plant structures; EXPRESSED DURING: 13 growth stages; CONTAINS InterPro DOMAIN/s: Tetratricopeptide TPR-1 (InterPro:IPR001440), Tetratricopeptide-like helical (InterPro:IPR011990), Tetratricopeptide repeat-containing (InterPro:IPR013026), Tetratricopeptide repeat (InterPro…		OG1_5128
Sp1_comp322379_c0_seq1	2307	.	G	A	23	.	DP=244;VDB=0.0393;AF1=0.5;AC1=1;DP4=76,115,16,29;MQ=47;FQ=26;PV4=0.73,0.0053,1.9e-30,0.042	GT:PL:GQ	0/1:53,0,255:56	Sp1_comp322379_c0_seq1	2307	.	G	A	1192.9		AC=1;AF=0.167;AN=6;BaseQRankSum=-2.803;DP=237;Dels=0.00;FS=1.319;HaplotypeScore=170.9475;MLEAC=1;MLEAF=0.167;MQ=59.87;MQ0=1;MQRankSum=-0.742;QD=5.03;ReadPosRankSum=-1.889	GT:AD:DP:GQ:MLPSAC:MLPSAF:PL	0/0/0/0/0/1:189,47:237:43:1:0.167:1219,0,43,186,2147483647,2147483647,2147483647	SG	2695	gi|365222860|gb|AEW69782.1|	Hop-interacting protein THI007 [Solanum lycopersicum]	AT4G10840.1	Tetratricopeptide repeat (TPR)-like superfamily protein		Tetratricopeptide repeat (TPR)-like superfamily protein; FUNCTIONS IN: binding; LOCATED IN: plasma membrane; EXPRESSED IN: 22 plant structures; EXPRESSED DURING: 13 growth stages; CONTAINS InterPro DOMAIN/s: Tetratricopeptide TPR-1 (InterPro:IPR001440), Tetratricopeptide-like helical (InterPro:IPR011990), Tetratricopeptide repeat-containing (InterPro:IPR013026), Tetratricopeptide repeat (InterPro…		OG1_5128
Sp1_comp322379_c0_seq1	2637	.	G	T	15.9	.	DP=2;VDB=0.0174;AF1=1;AC1=2;DP4=0,0,1,1;MQ=36;FQ=-33	GT:PL:GQ	1/1:47,6,0:10	Sp1_comp322379_c0_seq1	2637	.	G	T	54.71	PASS	AC=6;AF=1.00;AN=6;DP=2;Dels=0.00;FS=0.000;HaplotypeScore=0.0000;MLEAC=6;MLEAF=1.00;MQ=60.00;MQ0=0;QD=27.36	GT:AD:DP:GQ:MLPSAC:MLPSAF:PL	1/1/1/1/1/1:0,2:2:2:6:1.00:77,16,10,6,4,2,0	SG	2695	gi|365222860|gb|AEW69782.1|	Hop-interacting protein THI007 [Solanum lycopersicum]	AT4G10840.1	Tetratricopeptide repeat (TPR)-like superfamily protein		Tetratricopeptide repeat (TPR)-like superfamily protein; FUNCTIONS IN: binding; LOCATED IN: plasma membrane; EXPRESSED IN: 22 plant structures; EXPRESSED DURING: 13 growth stages; CONTAINS InterPro DOMAIN/s: Tetratricopeptide TPR-1 (InterPro:IPR001440), Tetratricopeptide-like helical (InterPro:IPR011990), Tetratricopeptide repeat-containing (InterPro:IPR013026), Tetratricopeptide repeat (InterPro…		OG1_5128
Sp1_comp322379_c0_seq1	2689	.	C	G	30.8	.	DP=2;VDB=0.0174;AF1=1;AC1=2;DP4=0,0,1,1;MQ=36;FQ=-33	GT:PL:GQ	1/1:62,6,0:10	Sp1_comp322379_c0_seq1	2689	.	C	G	88.16	PASS	AC=6;AF=1.00;AN=6;DP=3;Dels=0.00;FS=0.000;HaplotypeScore=0.0000;MLEAC=6;MLEAF=1.00;MQ=60.00;MQ0=0;QD=29.39	GT:AD:DP:GQ:MLPSAC:MLPSAF:PL	1/1/1/1/1/1:0,3:3:2:6:1.00:111,23,14,9,5,2,0	SG	2695	gi|365222860|gb|AEW69782.1|	Hop-interacting protein THI007 [Solanum lycopersicum]	AT4G10840.1	Tetratricopeptide repeat (TPR)-like superfamily protein		Tetratricopeptide repeat (TPR)-like superfamily protein; FUNCTIONS IN: binding; LOCATED IN: plasma membrane; EXPRESSED IN: 22 plant structures; EXPRESSED DURING: 13 growth stages; CONTAINS InterPro DOMAIN/s: Tetratricopeptide TPR-1 (InterPro:IPR001440), Tetratricopeptide-like helical (InterPro:IPR011990), Tetratricopeptide repeat-containing (InterPro:IPR013026), Tetratricopeptide repeat (InterPro…		OG1_5128
Sp1_comp322379_c0_seq1	71	.	T	C	71	.	DP=7;VDB=0.0053;AF1=0.5;AC1=1;DP4=1,1,3,2;MQ=51;FQ=30;PV4=1,0.046,1,0.43	GT:PL:GQ	0/1:101,0,57:60	Sp1_comp322379_c0_seq1	71	.	T	C	182.74	PASS	AC=5;AF=0.833;AN=6;BaseQRankSum=-0.922;DP=7;Dels=0.00;FS=0.000;HaplotypeScore=0.0000;MLEAC=5;MLEAF=0.833;MQ=60.00;MQ0=0;MQRankSum=0.922;QD=26.11;ReadPosRankSum=-0.922	GT:AD:DP:GQ:MLPSAC:MLPSAF:PL	0/1/1/1/1/1:2,5:7:2:5:0.833:206,28,14,6,2,0,32	SG	2695	gi|365222860|gb|AEW69782.1|	Hop-interacting protein THI007 [Solanum lycopersicum]	AT4G10840.1	Tetratricopeptide repeat (TPR)-like superfamily protein		Tetratricopeptide repeat (TPR)-like superfamily protein; FUNCTIONS IN: binding; LOCATED IN: plasma membrane; EXPRESSED IN: 22 plant structures; EXPRESSED DURING: 13 growth stages; CONTAINS InterPro DOMAIN/s: Tetratricopeptide TPR-1 (InterPro:IPR001440), Tetratricopeptide-like helical (InterPro:IPR011990), Tetratricopeptide repeat-containing (InterPro:IPR013026), Tetratricopeptide repeat (InterPro…		OG1_5128
Sp1_comp322379_c0_seq1	812	.	T	A	66	.	DP=539;VDB=0.0399;AF1=0.5;AC1=1;DP4=212,218,51,45;MQ=49;FQ=69;PV4=0.57,1,2.9e-16,1	GT:PL:GQ	0/1:96,0,255:99	Sp1_comp322379_c0_seq1	812	.	T	A	1240.9	PASS	AC=1;AF=0.167;AN=6;BaseQRankSum=2.685;DP=250;Dels=0.00;FS=0.000;HaplotypeScore=7.1691;MLEAC=1;MLEAF=0.167;MQ=59.71;MQ0=0;MQRankSum=-0.583;QD=4.96;ReadPosRankSum=0.472	GT:AD:DP:GQ:MLPSAC:MLPSAF:PL	0/0/0/0/0/1:207,43:250:62:1:0.167:1267,0,62,2147483647,2147483647,2147483647,2147483647	SG	2695	gi|365222860|gb|AEW69782.1|	Hop-interacting protein THI007 [Solanum lycopersicum]	AT4G10840.1	Tetratricopeptide repeat (TPR)-like superfamily protein		Tetratricopeptide repeat (TPR)-like superfamily protein; FUNCTIONS IN: binding; LOCATED IN: plasma membrane; EXPRESSED IN: 22 plant structures; EXPRESSED DURING: 13 growth stages; CONTAINS InterPro DOMAIN/s: Tetratricopeptide TPR-1 (InterPro:IPR001440), Tetratricopeptide-like helical (InterPro:IPR011990), Tetratricopeptide repeat-containing (InterPro:IPR013026), Tetratricopeptide repeat (InterPro…		OG1_5128
Sp1_comp322379_c0_seq1	1889	.	C	G	7390.9		AC=5;AF=0.833;AN=6;BaseQRankSum=2.038;DP=250;Dels=0.00;FS=1.593;HaplotypeScore=17.8396;MLEAC=5;MLEAF=0.833;MQ=59.88;MQ0=0;MQRankSum=2.102;QD=29.56;ReadPosRankSum=0.614	GT:AD:DP:GQ:MLPSAC:MLPSAF:PL	0/1/1/1/1/1:31,219:250:99:5:0.833:7417,1174,613,304,108,0,666											GATK	2695	gi|365222860|gb|AEW69782.1|	Hop-interacting protein THI007 [Solanum lycopersicum]	AT4G10840.1	Tetratricopeptide repeat (TPR)-like superfamily protein		Tetratricopeptide repeat (TPR)-like superfamily protein; FUNCTIONS IN: binding; LOCATED IN: plasma membrane; EXPRESSED IN: 22 plant structures; EXPRESSED DURING: 13 growth stages; CONTAINS InterPro DOMAIN/s: Tetratricopeptide TPR-1 (InterPro:IPR001440), Tetratricopeptide-like helical (InterPro:IPR011990), Tetratricopeptide repeat-containing (InterPro:IPR013026), Tetratricopeptide repeat (InterPro…		OG1_5128
Sp1_comp322379_c0_seq1	231	.	A	C	292.9	PASS	AC=1;AF=0.167;AN=6;BaseQRankSum=0.439;DP=133;Dels=0.00;FS=4.325;HaplotypeScore=0.9999;MLEAC=1;MLEAF=0.167;MQ=59.69;MQ0=0;MQRankSum=-0.352;QD=2.20;ReadPosRankSum=0.234	GT:AD:DP:GQ:MLPSAC:MLPSAF:PL	0/0/0/0/0/1:121,12:133:72:1:0.167:319,0,72,2147483647,2147483647,2147483647,2147483647											GATK	2695	gi|365222860|gb|AEW69782.1|	Hop-interacting protein THI007 [Solanum lycopersicum]	AT4G10840.1	Tetratricopeptide repeat (TPR)-like superfamily protein		Tetratricopeptide repeat (TPR)-like superfamily protein; FUNCTIONS IN: binding; LOCATED IN: plasma membrane; EXPRESSED IN: 22 plant structures; EXPRESSED DURING: 13 growth stages; CONTAINS InterPro DOMAIN/s: Tetratricopeptide TPR-1 (InterPro:IPR001440), Tetratricopeptide-like helical (InterPro:IPR011990), Tetratricopeptide repeat-containing (InterPro:IPR013026), Tetratricopeptide repeat (InterPro…		OG1_5128
Sp1_comp322379_c0_seq1	2344	.	A	G	873.9		AC=1;AF=0.167;AN=6;BaseQRankSum=0.864;DP=227;Dels=0.00;FS=0.000;HaplotypeScore=25.8028;MLEAC=1;MLEAF=0.167;MQ=59.87;MQ0=1;MQRankSum=-0.001;QD=3.85;ReadPosRankSum=0.682	GT:AD:DP:GQ:MLPSAC:MLPSAF:PL	0/0/0/0/0/1:187,40:227:82:1:0.167:900,0,82,2147483647,2147483647,2147483647,2147483647											GATK	2695	gi|365222860|gb|AEW69782.1|	Hop-interacting protein THI007 [Solanum lycopersicum]	AT4G10840.1	Tetratricopeptide repeat (TPR)-like superfamily protein		Tetratricopeptide repeat (TPR)-like superfamily protein; FUNCTIONS IN: binding; LOCATED IN: plasma membrane; EXPRESSED IN: 22 plant structures; EXPRESSED DURING: 13 growth stages; CONTAINS InterPro DOMAIN/s: Tetratricopeptide TPR-1 (InterPro:IPR001440), Tetratricopeptide-like helical (InterPro:IPR011990), Tetratricopeptide repeat-containing (InterPro:IPR013026), Tetratricopeptide repeat (InterPro…		OG1_5128
Sp1_comp322379_c0_seq1	2349	.	A	G	569.9		AC=1;AF=0.167;AN=6;BaseQRankSum=1.106;DP=208;Dels=0.00;FS=0.862;HaplotypeScore=25.8028;MLEAC=1;MLEAF=0.167;MQ=60.00;MQ0=0;MQRankSum=0.568;QD=2.74;ReadPosRankSum=1.241	GT:AD:DP:GQ:MLPSAC:MLPSAF:PL	0/0/0/0/0/1:182,25:208:99:1:0.167:596,0,101,2147483647,2147483647,2147483647,2147483647											GATK	2695	gi|365222860|gb|AEW69782.1|	Hop-interacting protein THI007 [Solanum lycopersicum]	AT4G10840.1	Tetratricopeptide repeat (TPR)-like superfamily protein		Tetratricopeptide repeat (TPR)-like superfamily protein; FUNCTIONS IN: binding; LOCATED IN: plasma membrane; EXPRESSED IN: 22 plant structures; EXPRESSED DURING: 13 growth stages; CONTAINS InterPro DOMAIN/s: Tetratricopeptide TPR-1 (InterPro:IPR001440), Tetratricopeptide-like helical (InterPro:IPR011990), Tetratricopeptide repeat-containing (InterPro:IPR013026), Tetratricopeptide repeat (InterPro…		OG1_5128
Sp1_comp322379_c0_seq1	407	.	G	A	1433.11	PASS	AC=1;AF=0.167;AN=6;BaseQRankSum=-0.707;DP=248;Dels=0.00;FS=21.515;HaplotypeScore=1.9975;MLEAC=1;MLEAF=0.167;MQ=60.00;MQ0=0;MQRankSum=-0.818;QD=5.78;ReadPosRankSum=0.922	GT:AD:DP:GQ:MLPSAC:MLPSAF:PL	0/0/0/0/0/1:195,53:248:13:1:0.167:1459,0,13,138,2147483647,2147483647,2147483647											GATK	2695	gi|365222860|gb|AEW69782.1|	Hop-interacting protein THI007 [Solanum lycopersicum]	AT4G10840.1	Tetratricopeptide repeat (TPR)-like superfamily protein		Tetratricopeptide repeat (TPR)-like superfamily protein; FUNCTIONS IN: binding; LOCATED IN: plasma membrane; EXPRESSED IN: 22 plant structures; EXPRESSED DURING: 13 growth stages; CONTAINS InterPro DOMAIN/s: Tetratricopeptide TPR-1 (InterPro:IPR001440), Tetratricopeptide-like helical (InterPro:IPR011990), Tetratricopeptide repeat-containing (InterPro:IPR013026), Tetratricopeptide repeat (InterPro…		OG1_5128
Sp1_comp322379_c0_seq1	584	.	T	C	1601.23	PASS	AC=1;AF=0.167;AN=6;BaseQRankSum=0.138;DP=250;Dels=0.00;FS=5.141;HaplotypeScore=9.8626;MLEAC=1;MLEAF=0.167;MQ=59.78;MQ0=0;MQRankSum=-0.453;QD=6.40;ReadPosRankSum=-0.779	GT:AD:DP:GQ:MLPSAC:MLPSAF:PL	0/0/0/0/0/1:182,67:249:11:1:0.167:1627,0,11,138,2147483647,2147483647,2147483647											GATK	2695	gi|365222860|gb|AEW69782.1|	Hop-interacting protein THI007 [Solanum lycopersicum]	AT4G10840.1	Tetratricopeptide repeat (TPR)-like superfamily protein		Tetratricopeptide repeat (TPR)-like superfamily protein; FUNCTIONS IN: binding; LOCATED IN: plasma membrane; EXPRESSED IN: 22 plant structures; EXPRESSED DURING: 13 growth stages; CONTAINS InterPro DOMAIN/s: Tetratricopeptide TPR-1 (InterPro:IPR001440), Tetratricopeptide-like helical (InterPro:IPR011990), Tetratricopeptide repeat-containing (InterPro:IPR013026), Tetratricopeptide repeat (InterPro…		OG1_5128
Sp1_comp322379_c0_seq1	26	.	G	T	11.3	.	DP=1;AF1=1;AC1=2;DP4=0,0,1,0;MQ=60;FQ=-30	GT:PL:GQ	1/1:41,3,0:5											SAM	2695	gi|365222860|gb|AEW69782.1|	Hop-interacting protein THI007 [Solanum lycopersicum]	AT4G10840.1	Tetratricopeptide repeat (TPR)-like superfamily protein		Tetratricopeptide repeat (TPR)-like superfamily protein; FUNCTIONS IN: binding; LOCATED IN: plasma membrane; EXPRESSED IN: 22 plant structures; EXPRESSED DURING: 13 growth stages; CONTAINS InterPro DOMAIN/s: Tetratricopeptide TPR-1 (InterPro:IPR001440), Tetratricopeptide-like helical (InterPro:IPR011990), Tetratricopeptide repeat-containing (InterPro:IPR013026), Tetratricopeptide repeat (InterPro…		OG1_5128
Sp1_comp322382_c0_seq4	1239	.	T	A	162	.	DP=329;VDB=0.0392;AF1=0.5;AC1=1;DP4=117,104,49,40;MQ=48;FQ=165;PV4=0.8,1.5e-14,3.1e-21,1	GT:PL:GQ	0/1:192,0,255:99	Sp1_comp322382_c0_seq4	1239	.	T	A	1863.92	PASS	AC=2;AF=0.333;AN=6;BaseQRankSum=-2.038;DP=250;Dels=0.00;FS=3.194;HaplotypeScore=6.1832;MLEAC=2;MLEAF=0.333;MQ=59.68;MQ0=1;MQRankSum=1.113;QD=7.46;ReadPosRankSum=0.668	GT:AD:DP:GQ:MLPSAC:MLPSAF:PL	0/0/0/0/1/1:177,72:249:25:2:0.333:1890,25,0,102,2147483647,2147483647,2147483647	SG	2508	gi|460385344|ref|XP_004238364.1|	PREDICTED: uncharacterized protein LOC101264621 [Solanum lycopersicum]	AT1G30755.1	Protein of unknown function (DUF668)		Protein of unknown function (DUF668); CONTAINS InterPro DOMAIN/s: Protein of unknown function DUF668 (InterPro:IPR007700), Protein of unknown function DUF3475 (InterPro:IPR021864); BEST Arabidopsis thaliana protein match is: Protein of unknown function (DUF668) (TAIR:AT1G34320.1); Has 465 Blast hits to 399 proteins in 71 species: Archae - 2; Bacteria - 14; Metazoa - 66; Fungi - 16; Plants - 336; …
Sp1_comp322382_c0_seq4	1356	.	T	C	163	.	DP=303;VDB=0.0392;AF1=0.5;AC1=1;DP4=79,83,65,73;MQ=49;FQ=166;PV4=0.82,2.8e-119,0.051,0.16	GT:PL:GQ	0/1:193,0,255:99	Sp1_comp322382_c0_seq4	1356	.	T	C	3954.9	PASS	AC=3;AF=0.500;AN=6;BaseQRankSum=-1.548;DP=250;Dels=0.00;FS=0.969;HaplotypeScore=6.5645;MLEAC=3;MLEAF=0.500;MQ=59.70;MQ0=0;MQRankSum=-0.274;QD=15.82;ReadPosRankSum=-0.337	GT:AD:DP:GQ:MLPSAC:MLPSAF:PL	0/0/0/1/1/1:132,118:250:37:3:0.500:3981,250,37,0,85,2147483647,2147483647	SG	2508	gi|460385344|ref|XP_004238364.1|	PREDICTED: uncharacterized protein LOC101264621 [Solanum lycopersicum]	AT1G30755.1	Protein of unknown function (DUF668)		Protein of unknown function (DUF668); CONTAINS InterPro DOMAIN/s: Protein of unknown function DUF668 (InterPro:IPR007700), Protein of unknown function DUF3475 (InterPro:IPR021864); BEST Arabidopsis thaliana protein match is: Protein of unknown function (DUF668) (TAIR:AT1G34320.1); Has 465 Blast hits to 399 proteins in 71 species: Archae - 2; Bacteria - 14; Metazoa - 66; Fungi - 16; Plants - 336; …
Sp1_comp322382_c0_seq4	1421	.	T	C	157	.	DP=280;VDB=0.0380;AF1=0.5;AC1=1;DP4=30,34,39,68;MQ=49;FQ=160;PV4=0.2,7.2e-65,6.7e-06,0.019	GT:PL:GQ	0/1:187,0,255:99	Sp1_comp322382_c0_seq4	1421	.	T	C	6754.1	PASS	AC=4;AF=0.667;AN=6;BaseQRankSum=0.406;DP=250;Dels=0.00;FS=0.000;HaplotypeScore=7.9984;MLEAC=4;MLEAF=0.667;MQ=59.68;MQ0=0;MQRankSum=0.456;QD=27.02;ReadPosRankSum=0.427	GT:AD:DP:GQ:MLPSAC:MLPSAF:PL	0/0/1/1/1/1:60,190:250:5:4:0.667:6779,850,364,120,0,5,1906	SG	2508	gi|460385344|ref|XP_004238364.1|	PREDICTED: uncharacterized protein LOC101264621 [Solanum lycopersicum]	AT1G30755.1	Protein of unknown function (DUF668)		Protein of unknown function (DUF668); CONTAINS InterPro DOMAIN/s: Protein of unknown function DUF668 (InterPro:IPR007700), Protein of unknown function DUF3475 (InterPro:IPR021864); BEST Arabidopsis thaliana protein match is: Protein of unknown function (DUF668) (TAIR:AT1G34320.1); Has 465 Blast hits to 399 proteins in 71 species: Archae - 2; Bacteria - 14; Metazoa - 66; Fungi - 16; Plants - 336; …
Sp1_comp322382_c0_seq4	1437	.	C	T	176	.	DP=295;VDB=0.0380;AF1=0.5;AC1=1;DP4=71,78,64,72;MQ=49;FQ=179;PV4=1,4.6e-100,5.8e-07,1	GT:PL:GQ	0/1:206,0,255:99	Sp1_comp322382_c0_seq4	1437	.	C	T	3943.9	PASS	AC=3;AF=0.500;AN=6;BaseQRankSum=-0.781;DP=250;Dels=0.00;FS=0.000;HaplotypeScore=12.8273;MLEAC=3;MLEAF=0.500;MQ=59.68;MQ0=0;MQRankSum=0.337;QD=15.78;ReadPosRankSum=-0.561	GT:AD:DP:GQ:MLPSAC:MLPSAF:PL	0/0/0/1/1/1:130,120:250:35:3:0.500:3970,240,35,0,86,2147483647,2147483647	SG	2508	gi|460385344|ref|XP_004238364.1|	PREDICTED: uncharacterized protein LOC101264621 [Solanum lycopersicum]	AT1G30755.1	Protein of unknown function (DUF668)		Protein of unknown function (DUF668); CONTAINS InterPro DOMAIN/s: Protein of unknown function DUF668 (InterPro:IPR007700), Protein of unknown function DUF3475 (InterPro:IPR021864); BEST Arabidopsis thaliana protein match is: Protein of unknown function (DUF668) (TAIR:AT1G34320.1); Has 465 Blast hits to 399 proteins in 71 species: Archae - 2; Bacteria - 14; Metazoa - 66; Fungi - 16; Plants - 336; …
Sp1_comp322382_c0_seq4	1737	.	A	G	225	.	DP=265;VDB=0.0365;AF1=0.5;AC1=1;DP4=92,83,38,43;MQ=48;FQ=225;PV4=0.42,1,9.9e-25,1	GT:PL:GQ	0/1:255,0,255:99	Sp1_comp322382_c0_seq4	1737	.	A	G	2353.9	PASS	AC=2;AF=0.333;AN=6;BaseQRankSum=4.370;DP=250;Dels=0.00;FS=1.042;HaplotypeScore=2.4671;MLEAC=2;MLEAF=0.333;MQ=59.89;MQ0=0;MQRankSum=0.098;QD=9.42;ReadPosRankSum=1.118	GT:AD:DP:GQ:MLPSAC:MLPSAF:PL	0/0/0/0/1/1:169,81:250:52:2:0.333:2380,52,0,82,2147483647,2147483647,2147483647	SG	2508	gi|460385344|ref|XP_004238364.1|	PREDICTED: uncharacterized protein LOC101264621 [Solanum lycopersicum]	AT1G30755.1	Protein of unknown function (DUF668)		Protein of unknown function (DUF668); CONTAINS InterPro DOMAIN/s: Protein of unknown function DUF668 (InterPro:IPR007700), Protein of unknown function DUF3475 (InterPro:IPR021864); BEST Arabidopsis thaliana protein match is: Protein of unknown function (DUF668) (TAIR:AT1G34320.1); Has 465 Blast hits to 399 proteins in 71 species: Archae - 2; Bacteria - 14; Metazoa - 66; Fungi - 16; Plants - 336; …
Sp1_comp322382_c0_seq4	1852	.	T	G	147	.	DP=223;VDB=0.0398;AF1=0.5;AC1=1;DP4=27,30,52,54;MQ=48;FQ=150;PV4=0.87,7e-66,5.7e-05,0.0068	GT:PL:GQ	0/1:177,0,255:99	Sp1_comp322382_c0_seq4	1852	.	T	G	5806.95	PASS	AC=4;AF=0.667;AN=6;BaseQRankSum=0.259;DP=227;Dels=0.00;FS=0.000;HaplotypeScore=10.6769;MLEAC=4;MLEAF=0.667;MQ=59.57;MQ0=2;MQRankSum=-0.481;QD=25.58;ReadPosRankSum=-0.628	GT:AD:DP:GQ:MLPSAC:MLPSAF:PL	0/0/1/1/1/1:58,169:227:20:4:0.667:5833,712,298,95,0,20,1842	SG	2508	gi|460385344|ref|XP_004238364.1|	PREDICTED: uncharacterized protein LOC101264621 [Solanum lycopersicum]	AT1G30755.1	Protein of unknown function (DUF668)		Protein of unknown function (DUF668); CONTAINS InterPro DOMAIN/s: Protein of unknown function DUF668 (InterPro:IPR007700), Protein of unknown function DUF3475 (InterPro:IPR021864); BEST Arabidopsis thaliana protein match is: Protein of unknown function (DUF668) (TAIR:AT1G34320.1); Has 465 Blast hits to 399 proteins in 71 species: Archae - 2; Bacteria - 14; Metazoa - 66; Fungi - 16; Plants - 336; …
Sp1_comp322382_c0_seq4	1884	.	C	T	36	.	DP=215;VDB=0.0392;AF1=0.5;AC1=1;DP4=79,71,30,24;MQ=48;FQ=39;PV4=0.75,5e-50,1.9e-12,1	GT:PL:GQ	0/1:66,0,255:69	Sp1_comp322382_c0_seq4	1884	.	C	T	1852.91	PASS	AC=2;AF=0.333;AN=6;BaseQRankSum=0.818;DP=224;Dels=0.00;FS=0.550;HaplotypeScore=3.3547;MLEAC=2;MLEAF=0.333;MQ=59.69;MQ0=1;MQRankSum=1.426;QD=8.27;ReadPosRankSum=1.108	GT:AD:DP:GQ:MLPSAC:MLPSAF:PL	0/0/0/0/1/1:162,62:224:29:2:0.333:1879,29,0,87,2147483647,2147483647,2147483647	SG	2508	gi|460385344|ref|XP_004238364.1|	PREDICTED: uncharacterized protein LOC101264621 [Solanum lycopersicum]	AT1G30755.1	Protein of unknown function (DUF668)		Protein of unknown function (DUF668); CONTAINS InterPro DOMAIN/s: Protein of unknown function DUF668 (InterPro:IPR007700), Protein of unknown function DUF3475 (InterPro:IPR021864); BEST Arabidopsis thaliana protein match is: Protein of unknown function (DUF668) (TAIR:AT1G34320.1); Has 465 Blast hits to 399 proteins in 71 species: Archae - 2; Bacteria - 14; Metazoa - 66; Fungi - 16; Plants - 336; …
Sp1_comp322382_c0_seq4	1998	.	G	C	225	.	DP=219;VDB=0.0345;AF1=0.5;AC1=1;DP4=28,28,73,81;MQ=44;FQ=193;PV4=0.76,1,3.7e-18,1	GT:PL:GQ	0/1:255,0,220:99	Sp1_comp322382_c0_seq4	1998	.	G	C	6192.23	PASS	AC=4;AF=0.667;AN=6;BaseQRankSum=2.318;DP=223;Dels=0.00;FS=1.201;HaplotypeScore=3.2834;MLEAC=4;MLEAF=0.667;MQ=59.88;MQ0=0;MQRankSum=0.769;QD=27.77;ReadPosRankSum=-0.023	GT:AD:DP:GQ:MLPSAC:MLPSAF:PL	0/0/1/1/1/1:57,166:223:11:4:0.667:6218,738,313,102,0,11,1726	SG	2508	gi|460385344|ref|XP_004238364.1|	PREDICTED: uncharacterized protein LOC101264621 [Solanum lycopersicum]	AT1G30755.1	Protein of unknown function (DUF668)		Protein of unknown function (DUF668); CONTAINS InterPro DOMAIN/s: Protein of unknown function DUF668 (InterPro:IPR007700), Protein of unknown function DUF3475 (InterPro:IPR021864); BEST Arabidopsis thaliana protein match is: Protein of unknown function (DUF668) (TAIR:AT1G34320.1); Has 465 Blast hits to 399 proteins in 71 species: Archae - 2; Bacteria - 14; Metazoa - 66; Fungi - 16; Plants - 336; …
Sp1_comp322382_c0_seq4	2040	.	G	A	19.1	.	DP=190;VDB=0.0365;AF1=0.5;AC1=1;DP4=59,77,14,29;MQ=44;FQ=22;PV4=0.22,2e-49,1.2e-14,1	GT:PL:GQ	0/1:49,0,255:52	Sp1_comp322382_c0_seq4	2040	.	G	A	1386.04	PASS	AC=2;AF=0.333;AN=6;BaseQRankSum=-2.231;DP=191;Dels=0.00;FS=1.304;HaplotypeScore=0.7887;MLEAC=2;MLEAF=0.333;MQ=59.71;MQ0=0;MQRankSum=0.383;QD=7.26;ReadPosRankSum=0.717	GT:AD:DP:GQ:MLPSAC:MLPSAF:PL	0/0/0/0/1/1:137,53:191:15:2:0.333:1412,15,0,84,2147483647,2147483647,2147483647	SG	2508	gi|460385344|ref|XP_004238364.1|	PREDICTED: uncharacterized protein LOC101264621 [Solanum lycopersicum]	AT1G30755.1	Protein of unknown function (DUF668)		Protein of unknown function (DUF668); CONTAINS InterPro DOMAIN/s: Protein of unknown function DUF668 (InterPro:IPR007700), Protein of unknown function DUF3475 (InterPro:IPR021864); BEST Arabidopsis thaliana protein match is: Protein of unknown function (DUF668) (TAIR:AT1G34320.1); Has 465 Blast hits to 399 proteins in 71 species: Archae - 2; Bacteria - 14; Metazoa - 66; Fungi - 16; Plants - 336; …
Sp1_comp322382_c0_seq4	2135	.	T	C	225	.	DP=249;VDB=0.0271;AF1=0.5;AC1=1;DP4=58,52,67,52;MQ=46;FQ=225;PV4=0.6,1,2.3e-11,1	GT:PL:GQ	0/1:255,0,255:99	Sp1_comp322382_c0_seq4	2135	.	T	C	4173.9	PASS	AC=3;AF=0.500;AN=6;BaseQRankSum=5.618;DP=250;Dels=0.00;FS=0.000;HaplotypeScore=3.6916;MLEAC=3;MLEAF=0.500;MQ=59.69;MQ0=1;MQRankSum=0.172;QD=16.70;ReadPosRankSum=1.527	GT:AD:DP:GQ:MLPSAC:MLPSAF:PL	0/0/0/1/1/1:123,124:250:44:3:0.500:4200,321,72,0,44,258,2147483647	SG	2508	gi|460385344|ref|XP_004238364.1|	PREDICTED: uncharacterized protein LOC101264621 [Solanum lycopersicum]	AT1G30755.1	Protein of unknown function (DUF668)		Protein of unknown function (DUF668); CONTAINS InterPro DOMAIN/s: Protein of unknown function DUF668 (InterPro:IPR007700), Protein of unknown function DUF3475 (InterPro:IPR021864); BEST Arabidopsis thaliana protein match is: Protein of unknown function (DUF668) (TAIR:AT1G34320.1); Has 465 Blast hits to 399 proteins in 71 species: Archae - 2; Bacteria - 14; Metazoa - 66; Fungi - 16; Plants - 336; …
Sp1_comp322382_c0_seq4	2166	.	C	G	156	.	DP=232;VDB=0.0400;AF1=0.5;AC1=1;DP4=80,91,26,30;MQ=47;FQ=159;PV4=1,1,0.006,1	GT:PL:GQ	0/1:186,0,255:99	Sp1_comp322382_c0_seq4	2166	.	C	G	1754.36	PASS	AC=2;AF=0.333;AN=6;BaseQRankSum=3.681;DP=238;Dels=0.00;FS=1.851;HaplotypeScore=7.1622;MLEAC=2;MLEAF=0.333;MQ=59.54;MQ0=2;MQRankSum=-0.565;QD=7.37;ReadPosRankSum=0.351	GT:AD:DP:GQ:MLPSAC:MLPSAF:PL	0/0/0/0/1/1:178,60:238:4:2:0.333:1779,4,0,116,2147483647,2147483647,2147483647	SG	2508	gi|460385344|ref|XP_004238364.1|	PREDICTED: uncharacterized protein LOC101264621 [Solanum lycopersicum]	AT1G30755.1	Protein of unknown function (DUF668)		Protein of unknown function (DUF668); CONTAINS InterPro DOMAIN/s: Protein of unknown function DUF668 (InterPro:IPR007700), Protein of unknown function DUF3475 (InterPro:IPR021864); BEST Arabidopsis thaliana protein match is: Protein of unknown function (DUF668) (TAIR:AT1G34320.1); Has 465 Blast hits to 399 proteins in 71 species: Archae - 2; Bacteria - 14; Metazoa - 66; Fungi - 16; Plants - 336; …
Sp1_comp322382_c0_seq4	2207	.	A	G	153	.	DP=199;VDB=0.0322;AF1=0.5;AC1=1;DP4=42,62,29,52;MQ=47;FQ=156;PV4=0.55,9.7e-67,0.012,1	GT:PL:GQ	0/1:183,0,255:99	Sp1_comp322382_c0_seq4	2207	.	A	G	2799.32	PASS	AC=3;AF=0.500;AN=6;BaseQRankSum=-0.352;DP=206;Dels=0.00;FS=1.117;HaplotypeScore=0.9993;MLEAC=3;MLEAF=0.500;MQ=60.00;MQ0=0;MQRankSum=-0.320;QD=13.59;ReadPosRankSum=1.085	GT:AD:DP:GQ:MLPSAC:MLPSAF:PL	0/0/0/1/1/1:112,94:206:10:3:0.500:2825,149,10,0,85,2147483647,2147483647	SG	2508	gi|460385344|ref|XP_004238364.1|	PREDICTED: uncharacterized protein LOC101264621 [Solanum lycopersicum]	AT1G30755.1	Protein of unknown function (DUF668)		Protein of unknown function (DUF668); CONTAINS InterPro DOMAIN/s: Protein of unknown function DUF668 (InterPro:IPR007700), Protein of unknown function DUF3475 (InterPro:IPR021864); BEST Arabidopsis thaliana protein match is: Protein of unknown function (DUF668) (TAIR:AT1G34320.1); Has 465 Blast hits to 399 proteins in 71 species: Archae - 2; Bacteria - 14; Metazoa - 66; Fungi - 16; Plants - 336; …
Sp1_comp322382_c0_seq4	2272	.	A	C	222	.	DP=164;VDB=0.0345;AF1=1;AC1=2;DP4=0,0,66,91;MQ=45;FQ=-282	GT:PL:GQ	1/1:255,255,0:99	Sp1_comp322382_c0_seq4	2272	.	A	C	6702.9	PASS	AC=6;AF=1.00;AN=6;DP=166;Dels=0.00;FS=0.000;HaplotypeScore=1.7337;MLEAC=6;MLEAF=1.00;MQ=60.00;MQ0=0;QD=28.72	GT:AD:DP:GQ:MLPSAC:MLPSAF:PL	1/1/1/1/1/1:0,166:166:99:6:1.00:6729,1237,758,479,280,126,0	SG	2508	gi|460385344|ref|XP_004238364.1|	PREDICTED: uncharacterized protein LOC101264621 [Solanum lycopersicum]	AT1G30755.1	Protein of unknown function (DUF668)		Protein of unknown function (DUF668); CONTAINS InterPro DOMAIN/s: Protein of unknown function DUF668 (InterPro:IPR007700), Protein of unknown function DUF3475 (InterPro:IPR021864); BEST Arabidopsis thaliana protein match is: Protein of unknown function (DUF668) (TAIR:AT1G34320.1); Has 465 Blast hits to 399 proteins in 71 species: Archae - 2; Bacteria - 14; Metazoa - 66; Fungi - 16; Plants - 336; …
Sp1_comp322382_c0_seq4	2441	.	A	T	120	.	DP=47;VDB=0.0081;AF1=0.5;AC1=1;DP4=1,7,7,32;MQ=48;FQ=64;PV4=1,6.8e-21,0.086,0.29	GT:PL:GQ	0/1:150,0,91:94	Sp1_comp322382_c0_seq4	2441	.	A	T	1523.04	PASS	AC=5;AF=0.833;AN=6;BaseQRankSum=-1.674;DP=48;Dels=0.00;FS=0.000;HaplotypeScore=0.8321;MLEAC=5;MLEAF=0.833;MQ=59.08;MQ0=0;MQRankSum=1.037;QD=31.73;ReadPosRankSum=-0.456	GT:AD:DP:GQ:MLPSAC:MLPSAF:PL	0/1/1/1/1/1:8,40:48:15:5:0.833:1549,224,111,51,15,0,251	SG	2508	gi|460385344|ref|XP_004238364.1|	PREDICTED: uncharacterized protein LOC101264621 [Solanum lycopersicum]	AT1G30755.1	Protein of unknown function (DUF668)		Protein of unknown function (DUF668); CONTAINS InterPro DOMAIN/s: Protein of unknown function DUF668 (InterPro:IPR007700), Protein of unknown function DUF3475 (InterPro:IPR021864); BEST Arabidopsis thaliana protein match is: Protein of unknown function (DUF668) (TAIR:AT1G34320.1); Has 465 Blast hits to 399 proteins in 71 species: Archae - 2; Bacteria - 14; Metazoa - 66; Fungi - 16; Plants - 336; …
Sp1_comp322382_c0_seq4	2484	.	T	G	39	.	DP=6;VDB=0.0022;AF1=0.5;AC1=1;DP4=0,2,1,3;MQ=45;FQ=24;PV4=1,0.0041,0.066,1	GT:PL:GQ	0/1:69,0,51:54	Sp1_comp322382_c0_seq4	2484	.	T	G	127.22	PASS	AC=4;AF=0.667;AN=6;BaseQRankSum=-0.720;DP=6;Dels=0.00;FS=0.000;HaplotypeScore=0.0000;MLEAC=4;MLEAF=0.667;MQ=60.00;MQ0=0;MQRankSum=-0.720;QD=21.20;ReadPosRankSum=0.720	GT:AD:DP:GQ:MLPSAC:MLPSAF:PL	0/0/1/1/1/1:2,4:6:1:4:0.667:149,16,6,1,0,2,67	SG	2508	gi|460385344|ref|XP_004238364.1|	PREDICTED: uncharacterized protein LOC101264621 [Solanum lycopersicum]	AT1G30755.1	Protein of unknown function (DUF668)		Protein of unknown function (DUF668); CONTAINS InterPro DOMAIN/s: Protein of unknown function DUF668 (InterPro:IPR007700), Protein of unknown function DUF3475 (InterPro:IPR021864); BEST Arabidopsis thaliana protein match is: Protein of unknown function (DUF668) (TAIR:AT1G34320.1); Has 465 Blast hits to 399 proteins in 71 species: Archae - 2; Bacteria - 14; Metazoa - 66; Fungi - 16; Plants - 336; …
Sp1_comp322382_c0_seq4	2487	.	C	T	23	.	DP=6;VDB=0.0022;AF1=0.5;AC1=1;DP4=0,2,1,2;MQ=46;FQ=19.1;PV4=1,0.05,0.12,1	GT:PL:GQ	0/1:53,0,47:49	Sp1_comp322382_c0_seq4	2487	.	C	T	84.82	PASS	AC=3;AF=0.500;AN=6;BaseQRankSum=0.000;DP=6;Dels=0.00;FS=0.000;HaplotypeScore=0.0000;MLEAC=3;MLEAF=0.500;MQ=60.00;MQ0=0;MQRankSum=0.720;QD=14.14;ReadPosRankSum=0.720	GT:AD:DP:GQ:MLPSAC:MLPSAF:PL	0/0/0/1/1/1:2,4:6:0:3:0.500:106,10,3,0,0,3,63	SG	2508	gi|460385344|ref|XP_004238364.1|	PREDICTED: uncharacterized protein LOC101264621 [Solanum lycopersicum]	AT1G30755.1	Protein of unknown function (DUF668)		Protein of unknown function (DUF668); CONTAINS InterPro DOMAIN/s: Protein of unknown function DUF668 (InterPro:IPR007700), Protein of unknown function DUF3475 (InterPro:IPR021864); BEST Arabidopsis thaliana protein match is: Protein of unknown function (DUF668) (TAIR:AT1G34320.1); Has 465 Blast hits to 399 proteins in 71 species: Archae - 2; Bacteria - 14; Metazoa - 66; Fungi - 16; Plants - 336; …
Sp1_comp322382_c0_seq4	2492	.	T	C	6.98	.	DP=4;VDB=0.0070;AF1=0.5007;AC1=1;DP4=0,1,1,1;MQ=44;FQ=-4.32;PV4=1,0.024,0.11,1	GT:PL:GQ	0/1:36,0,25:29	Sp1_comp322382_c0_seq4	2492	.	T	C	96.56	PASS	AC=4;AF=0.667;AN=6;BaseQRankSum=0.727;DP=4;Dels=0.00;FS=0.000;HaplotypeScore=0.0000;MLEAC=4;MLEAF=0.667;MQ=60.00;MQ0=0;MQRankSum=-0.727;QD=24.14;ReadPosRankSum=0.727	GT:AD:DP:GQ:MLPSAC:MLPSAF:PL	0/0/1/1/1/1:1,3:4:0:4:0.667:118,14,6,2,0,0,29	SG	2508	gi|460385344|ref|XP_004238364.1|	PREDICTED: uncharacterized protein LOC101264621 [Solanum lycopersicum]	AT1G30755.1	Protein of unknown function (DUF668)		Protein of unknown function (DUF668); CONTAINS InterPro DOMAIN/s: Protein of unknown function DUF668 (InterPro:IPR007700), Protein of unknown function DUF3475 (InterPro:IPR021864); BEST Arabidopsis thaliana protein match is: Protein of unknown function (DUF668) (TAIR:AT1G34320.1); Has 465 Blast hits to 399 proteins in 71 species: Archae - 2; Bacteria - 14; Metazoa - 66; Fungi - 16; Plants - 336; …
Sp1_comp322382_c0_seq4	265	.	C	A	128	.	DP=408;VDB=0.0365;AF1=0.5;AC1=1;DP4=168,135,48,51;MQ=48;FQ=131;PV4=0.25,0.0032,8.5e-27,1	GT:PL:GQ	0/1:158,0,255:99	Sp1_comp322382_c0_seq4	265	.	C	A	1785.88	PASS	AC=1;AF=0.167;AN=6;BaseQRankSum=-1.079;DP=250;Dels=0.00;FS=6.277;HaplotypeScore=1.7883;MLEAC=1;MLEAF=0.167;MQ=59.91;MQ0=0;MQRankSum=1.209;QD=7.14;ReadPosRankSum=0.485	GT:AD:DP:GQ:MLPSAC:MLPSAF:PL	0/0/0/0/0/1:189,59:250:6:1:0.167:1811,0,6,134,2147483647,2147483647,2147483647	SG	2508	gi|460385344|ref|XP_004238364.1|	PREDICTED: uncharacterized protein LOC101264621 [Solanum lycopersicum]	AT1G30755.1	Protein of unknown function (DUF668)		Protein of unknown function (DUF668); CONTAINS InterPro DOMAIN/s: Protein of unknown function DUF668 (InterPro:IPR007700), Protein of unknown function DUF3475 (InterPro:IPR021864); BEST Arabidopsis thaliana protein match is: Protein of unknown function (DUF668) (TAIR:AT1G34320.1); Has 465 Blast hits to 399 proteins in 71 species: Archae - 2; Bacteria - 14; Metazoa - 66; Fungi - 16; Plants - 336; …
Sp1_comp322382_c0_seq4	480	.	T	C	122	.	DP=510;VDB=0.0399;AF1=0.5;AC1=1;DP4=183,196,51,62;MQ=49;FQ=125;PV4=0.59,0.051,2.6e-123,0.48	GT:PL:GQ	0/1:152,0,255:99	Sp1_comp322382_c0_seq4	480	.	T	C	1571.95	PASS	AC=1;AF=0.167;AN=6;BaseQRankSum=-0.871;DP=250;Dels=0.00;FS=4.454;HaplotypeScore=5.8264;MLEAC=1;MLEAF=0.167;MQ=59.85;MQ0=0;MQRankSum=0.023;QD=6.29;ReadPosRankSum=-1.932	GT:AD:DP:GQ:MLPSAC:MLPSAF:PL	0/0/0/0/0/1:191,59:250:20:1:0.167:1598,0,20,158,2147483647,2147483647,2147483647	SG	2508	gi|460385344|ref|XP_004238364.1|	PREDICTED: uncharacterized protein LOC101264621 [Solanum lycopersicum]	AT1G30755.1	Protein of unknown function (DUF668)		Protein of unknown function (DUF668); CONTAINS InterPro DOMAIN/s: Protein of unknown function DUF668 (InterPro:IPR007700), Protein of unknown function DUF3475 (InterPro:IPR021864); BEST Arabidopsis thaliana protein match is: Protein of unknown function (DUF668) (TAIR:AT1G34320.1); Has 465 Blast hits to 399 proteins in 71 species: Archae - 2; Bacteria - 14; Metazoa - 66; Fungi - 16; Plants - 336; …
Sp1_comp322382_c0_seq4	618	.	T	C	46	.	DP=520;VDB=0.0365;AF1=0.5;AC1=1;DP4=147,191,66,93;MQ=47;FQ=49;PV4=0.7,2.7e-138,9.1e-81,1	GT:PL:GQ	0/1:76,0,255:79	Sp1_comp322382_c0_seq4	618	.	T	C	2106.9	PASS	AC=2;AF=0.333;AN=6;BaseQRankSum=0.688;DP=250;Dels=0.00;FS=0.000;HaplotypeScore=9.2300;MLEAC=2;MLEAF=0.333;MQ=59.79;MQ0=0;MQRankSum=0.706;QD=8.43;ReadPosRankSum=0.698	GT:AD:DP:GQ:MLPSAC:MLPSAF:PL	0/0/0/0/1/1:172,77:250:44:2:0.333:2133,44,0,86,2147483647,2147483647,2147483647	SG	2508	gi|460385344|ref|XP_004238364.1|	PREDICTED: uncharacterized protein LOC101264621 [Solanum lycopersicum]	AT1G30755.1	Protein of unknown function (DUF668)		Protein of unknown function (DUF668); CONTAINS InterPro DOMAIN/s: Protein of unknown function DUF668 (InterPro:IPR007700), Protein of unknown function DUF3475 (InterPro:IPR021864); BEST Arabidopsis thaliana protein match is: Protein of unknown function (DUF668) (TAIR:AT1G34320.1); Has 465 Blast hits to 399 proteins in 71 species: Archae - 2; Bacteria - 14; Metazoa - 66; Fungi - 16; Plants - 336; …
Sp1_comp322382_c0_seq4	627	.	C	T	85	.	DP=517;VDB=0.0380;AF1=0.5;AC1=1;DP4=143,186,65,102;MQ=47;FQ=88;PV4=0.34,5.4e-99,7.4e-92,1	GT:PL:GQ	0/1:115,0,255:99	Sp1_comp322382_c0_seq4	627	.	C	T	2146.9	PASS	AC=2;AF=0.333;AN=6;BaseQRankSum=-0.395;DP=250;Dels=0.00;FS=1.731;HaplotypeScore=9.4067;MLEAC=2;MLEAF=0.333;MQ=59.69;MQ0=0;MQRankSum=-1.544;QD=8.59;ReadPosRankSum=-0.009	GT:AD:DP:GQ:MLPSAC:MLPSAF:PL	0/0/0/0/1/1:172,76:250:54:2:0.333:2173,54,0,79,2147483647,2147483647,2147483647	SG	2508	gi|460385344|ref|XP_004238364.1|	PREDICTED: uncharacterized protein LOC101264621 [Solanum lycopersicum]	AT1G30755.1	Protein of unknown function (DUF668)		Protein of unknown function (DUF668); CONTAINS InterPro DOMAIN/s: Protein of unknown function DUF668 (InterPro:IPR007700), Protein of unknown function DUF3475 (InterPro:IPR021864); BEST Arabidopsis thaliana protein match is: Protein of unknown function (DUF668) (TAIR:AT1G34320.1); Has 465 Blast hits to 399 proteins in 71 species: Archae - 2; Bacteria - 14; Metazoa - 66; Fungi - 16; Plants - 336; …
Sp1_comp322382_c0_seq4	661	.	G	C	73	.	DP=502;VDB=0.0380;AF1=0.5;AC1=1;DP4=139,199,63,83;MQ=47;FQ=76;PV4=0.69,6.3e-122,1,1	GT:PL:GQ	0/1:103,0,255:99	Sp1_comp322382_c0_seq4	661	.	G	C	2666.9	PASS	AC=2;AF=0.333;AN=6;BaseQRankSum=-1.015;DP=250;Dels=0.00;FS=0.485;HaplotypeScore=9.7534;MLEAC=2;MLEAF=0.333;MQ=59.77;MQ0=0;MQRankSum=-0.590;QD=10.67;ReadPosRankSum=-0.215	GT:AD:DP:GQ:MLPSAC:MLPSAF:PL	0/0/0/0/1/1:160,89:250:47:2:0.333:2693,98,0,47,214,2147483647,2147483647	SG	2508	gi|460385344|ref|XP_004238364.1|	PREDICTED: uncharacterized protein LOC101264621 [Solanum lycopersicum]	AT1G30755.1	Protein of unknown function (DUF668)		Protein of unknown function (DUF668); CONTAINS InterPro DOMAIN/s: Protein of unknown function DUF668 (InterPro:IPR007700), Protein of unknown function DUF3475 (InterPro:IPR021864); BEST Arabidopsis thaliana protein match is: Protein of unknown function (DUF668) (TAIR:AT1G34320.1); Has 465 Blast hits to 399 proteins in 71 species: Archae - 2; Bacteria - 14; Metazoa - 66; Fungi - 16; Plants - 336; …
Sp1_comp322382_c0_seq4	678	.	C	T	180	.	DP=468;VDB=0.0380;AF1=0.5;AC1=1;DP4=146,178,65,59;MQ=46;FQ=183;PV4=0.17,0.47,1.3e-93,1	GT:PL:GQ	0/1:210,0,255:99	Sp1_comp322382_c0_seq4	678	.	C	T	1941.97	PASS	AC=2;AF=0.333;AN=6;BaseQRankSum=0.612;DP=250;Dels=0.00;FS=5.068;HaplotypeScore=2.8651;MLEAC=2;MLEAF=0.333;MQ=60.00;MQ0=0;MQRankSum=0.501;QD=7.77;ReadPosRankSum=-1.622	GT:AD:DP:GQ:MLPSAC:MLPSAF:PL	0/0/0/0/1/1:183,67:250:18:2:0.333:1968,18,0,110,2147483647,2147483647,2147483647	SG	2508	gi|460385344|ref|XP_004238364.1|	PREDICTED: uncharacterized protein LOC101264621 [Solanum lycopersicum]	AT1G30755.1	Protein of unknown function (DUF668)		Protein of unknown function (DUF668); CONTAINS InterPro DOMAIN/s: Protein of unknown function DUF668 (InterPro:IPR007700), Protein of unknown function DUF3475 (InterPro:IPR021864); BEST Arabidopsis thaliana protein match is: Protein of unknown function (DUF668) (TAIR:AT1G34320.1); Has 465 Blast hits to 399 proteins in 71 species: Archae - 2; Bacteria - 14; Metazoa - 66; Fungi - 16; Plants - 336; …
Sp1_comp322382_c0_seq4	704	.	T	C	63	.	DP=457;VDB=0.0392;AF1=0.5;AC1=1;DP4=139,177,62,57;MQ=47;FQ=66;PV4=0.13,2.2e-101,4.1e-53,1	GT:PL:GQ	0/1:93,0,255:96	Sp1_comp322382_c0_seq4	704	.	T	C	1807.67	PASS	AC=2;AF=0.333;AN=6;BaseQRankSum=2.246;DP=250;Dels=0.00;FS=0.542;HaplotypeScore=4.7494;MLEAC=2;MLEAF=0.333;MQ=59.93;MQ0=0;MQRankSum=-0.416;QD=7.23;ReadPosRankSum=0.866	GT:AD:DP:GQ:MLPSAC:MLPSAF:PL	0/0/0/0/1/1:188,61:250:3:2:0.333:1832,3,0,119,2147483647,2147483647,2147483647	SG	2508	gi|460385344|ref|XP_004238364.1|	PREDICTED: uncharacterized protein LOC101264621 [Solanum lycopersicum]	AT1G30755.1	Protein of unknown function (DUF668)		Protein of unknown function (DUF668); CONTAINS InterPro DOMAIN/s: Protein of unknown function DUF668 (InterPro:IPR007700), Protein of unknown function DUF3475 (InterPro:IPR021864); BEST Arabidopsis thaliana protein match is: Protein of unknown function (DUF668) (TAIR:AT1G34320.1); Has 465 Blast hits to 399 proteins in 71 species: Archae - 2; Bacteria - 14; Metazoa - 66; Fungi - 16; Plants - 336; …
Sp1_comp322382_c0_seq4	879	.	C	A	129	.	DP=322;VDB=0.0392;AF1=0.5;AC1=1;DP4=49,48,18,58;MQ=41;FQ=132;PV4=0.0005,2.2e-77,0.3,0.23	GT:PL:GQ	0/1:159,0,255:99	Sp1_comp322382_c0_seq4	879	.	C	A	5576.9	PASS	AC=4;AF=0.667;AN=6;BaseQRankSum=-1.608;DP=250;Dels=0.00;FS=8.808;HaplotypeScore=2.6001;MLEAC=4;MLEAF=0.667;MQ=59.91;MQ0=0;MQRankSum=0.574;QD=22.31;ReadPosRankSum=-1.258	GT:AD:DP:GQ:MLPSAC:MLPSAF:PL	0/0/1/1/1/1:76,174:250:67:4:0.667:5603,666,256,67,0,73,2147483647	SG	2508	gi|460385344|ref|XP_004238364.1|	PREDICTED: uncharacterized protein LOC101264621 [Solanum lycopersicum]	AT1G30755.1	Protein of unknown function (DUF668)		Protein of unknown function (DUF668); CONTAINS InterPro DOMAIN/s: Protein of unknown function DUF668 (InterPro:IPR007700), Protein of unknown function DUF3475 (InterPro:IPR021864); BEST Arabidopsis thaliana protein match is: Protein of unknown function (DUF668) (TAIR:AT1G34320.1); Has 465 Blast hits to 399 proteins in 71 species: Archae - 2; Bacteria - 14; Metazoa - 66; Fungi - 16; Plants - 336; …
Sp1_comp322382_c0_seq4	903	.	C	A	222	.	DP=305;VDB=0.0298;AF1=1;AC1=2;DP4=0,0,140,154;MQ=41;FQ=-282	GT:PL:GQ	1/1:255,255,0:99	Sp1_comp322382_c0_seq4	903	.	C	A	9947.9	PASS	AC=6;AF=1.00;AN=6;DP=249;Dels=0.00;FS=0.000;HaplotypeScore=4.2658;MLEAC=6;MLEAF=1.00;MQ=59.65;MQ0=0;QD=30.41	GT:AD:DP:GQ:MLPSAC:MLPSAF:PL	1/1/1/1/1/1:1,248:249:99:6:1.00:9974,1844,1131,713,417,188,0	SG	2508	gi|460385344|ref|XP_004238364.1|	PREDICTED: uncharacterized protein LOC101264621 [Solanum lycopersicum]	AT1G30755.1	Protein of unknown function (DUF668)		Protein of unknown function (DUF668); CONTAINS InterPro DOMAIN/s: Protein of unknown function DUF668 (InterPro:IPR007700), Protein of unknown function DUF3475 (InterPro:IPR021864); BEST Arabidopsis thaliana protein match is: Protein of unknown function (DUF668) (TAIR:AT1G34320.1); Has 465 Blast hits to 399 proteins in 71 species: Archae - 2; Bacteria - 14; Metazoa - 66; Fungi - 16; Plants - 336; …
Sp1_comp322382_c0_seq4	927	.	C	T	225	.	DP=359;VDB=0.0393;AF1=0.5;AC1=1;DP4=83,86,69,85;MQ=39;FQ=225;PV4=0.5,0.41,4.8e-47,1	GT:PL:GQ	0/1:255,0,255:99	Sp1_comp322382_c0_seq4	927	.	C	T	3960.9	PASS	AC=3;AF=0.500;AN=6;BaseQRankSum=0.903;DP=250;Dels=0.00;FS=3.579;HaplotypeScore=4.8387;MLEAC=3;MLEAF=0.500;MQ=59.75;MQ0=0;MQRankSum=-1.326;QD=15.84;ReadPosRankSum=0.070	GT:AD:DP:GQ:MLPSAC:MLPSAF:PL	0/0/0/1/1/1:124,126:250:59:3:0.500:3987,296,59,0,59,296,2147483647	SG	2508	gi|460385344|ref|XP_004238364.1|	PREDICTED: uncharacterized protein LOC101264621 [Solanum lycopersicum]	AT1G30755.1	Protein of unknown function (DUF668)		Protein of unknown function (DUF668); CONTAINS InterPro DOMAIN/s: Protein of unknown function DUF668 (InterPro:IPR007700), Protein of unknown function DUF3475 (InterPro:IPR021864); BEST Arabidopsis thaliana protein match is: Protein of unknown function (DUF668) (TAIR:AT1G34320.1); Has 465 Blast hits to 399 proteins in 71 species: Archae - 2; Bacteria - 14; Metazoa - 66; Fungi - 16; Plants - 336; …
Sp1_comp322382_c0_seq4	1023	.	G	C	76.9		AC=1;AF=0.167;AN=6;BaseQRankSum=1.303;DP=250;Dels=0.00;FS=1.312;HaplotypeScore=5.1975;MLEAC=1;MLEAF=0.167;MQ=59.93;MQ0=0;MQRankSum=-0.620;QD=0.31;ReadPosRankSum=-0.106	GT:AD:DP:GQ:MLPSAC:MLPSAF:PL	0/0/0/0/0/1:241,9:250:99:1:0.167:103,0,190,2147483647,2147483647,2147483647,2147483647											GATK	2508	gi|460385344|ref|XP_004238364.1|	PREDICTED: uncharacterized protein LOC101264621 [Solanum lycopersicum]	AT1G30755.1	Protein of unknown function (DUF668)		Protein of unknown function (DUF668); CONTAINS InterPro DOMAIN/s: Protein of unknown function DUF668 (InterPro:IPR007700), Protein of unknown function DUF3475 (InterPro:IPR021864); BEST Arabidopsis thaliana protein match is: Protein of unknown function (DUF668) (TAIR:AT1G34320.1); Has 465 Blast hits to 399 proteins in 71 species: Archae - 2; Bacteria - 14; Metazoa - 66; Fungi - 16; Plants - 336; …
Sp1_comp322382_c0_seq4	1042	.	G	T	1331.91		AC=1;AF=0.167;AN=6;BaseQRankSum=1.182;DP=250;Dels=0.00;FS=4.222;HaplotypeScore=31.5829;MLEAC=1;MLEAF=0.167;MQ=59.93;MQ0=0;MQRankSum=-0.117;QD=5.33;ReadPosRankSum=0.663	GT:AD:DP:GQ:MLPSAC:MLPSAF:PL	0/0/0/0/0/1:187,63:250:32:1:0.167:1358,0,32,175,2147483647,2147483647,2147483647											GATK	2508	gi|460385344|ref|XP_004238364.1|	PREDICTED: uncharacterized protein LOC101264621 [Solanum lycopersicum]	AT1G30755.1	Protein of unknown function (DUF668)		Protein of unknown function (DUF668); CONTAINS InterPro DOMAIN/s: Protein of unknown function DUF668 (InterPro:IPR007700), Protein of unknown function DUF3475 (InterPro:IPR021864); BEST Arabidopsis thaliana protein match is: Protein of unknown function (DUF668) (TAIR:AT1G34320.1); Has 465 Blast hits to 399 proteins in 71 species: Archae - 2; Bacteria - 14; Metazoa - 66; Fungi - 16; Plants - 336; …
Sp1_comp322382_c0_seq4	1043	.	T	C	173.9		AC=1;AF=0.167;AN=6;BaseQRankSum=-0.557;DP=250;Dels=0.00;FS=0.000;HaplotypeScore=30.5871;MLEAC=1;MLEAF=0.167;MQ=59.93;MQ0=0;MQRankSum=0.031;QD=0.70;ReadPosRankSum=-1.608	GT:AD:DP:GQ:MLPSAC:MLPSAF:PL	0/0/0/0/0/1:237,12:250:99:1:0.167:200,0,178,2147483647,2147483647,2147483647,2147483647											GATK	2508	gi|460385344|ref|XP_004238364.1|	PREDICTED: uncharacterized protein LOC101264621 [Solanum lycopersicum]	AT1G30755.1	Protein of unknown function (DUF668)		Protein of unknown function (DUF668); CONTAINS InterPro DOMAIN/s: Protein of unknown function DUF668 (InterPro:IPR007700), Protein of unknown function DUF3475 (InterPro:IPR021864); BEST Arabidopsis thaliana protein match is: Protein of unknown function (DUF668) (TAIR:AT1G34320.1); Has 465 Blast hits to 399 proteins in 71 species: Archae - 2; Bacteria - 14; Metazoa - 66; Fungi - 16; Plants - 336; …
Sp1_comp322382_c0_seq4	1067	.	T	C	1412.9		AC=1;AF=0.167;AN=6;BaseQRankSum=0.571;DP=250;Dels=0.04;FS=3.761;HaplotypeScore=80.3043;MLEAC=1;MLEAF=0.167;MQ=59.88;MQ0=0;MQRankSum=0.392;QD=5.65;ReadPosRankSum=0.464	GT:AD:DP:GQ:MLPSAC:MLPSAF:PL	0/0/0/0/0/1:193,48:241:42:1:0.167:1439,0,42,195,2147483647,2147483647,2147483647											GATK	2508	gi|460385344|ref|XP_004238364.1|	PREDICTED: uncharacterized protein LOC101264621 [Solanum lycopersicum]	AT1G30755.1	Protein of unknown function (DUF668)		Protein of unknown function (DUF668); CONTAINS InterPro DOMAIN/s: Protein of unknown function DUF668 (InterPro:IPR007700), Protein of unknown function DUF3475 (InterPro:IPR021864); BEST Arabidopsis thaliana protein match is: Protein of unknown function (DUF668) (TAIR:AT1G34320.1); Has 465 Blast hits to 399 proteins in 71 species: Archae - 2; Bacteria - 14; Metazoa - 66; Fungi - 16; Plants - 336; …
Sp1_comp322382_c0_seq4	115	.	G	T	1026.93	PASS	AC=1;AF=0.167;AN=6;BaseQRankSum=0.984;DP=189;Dels=0.00;FS=4.728;HaplotypeScore=4.5992;MLEAC=1;MLEAF=0.167;MQ=60.00;MQ0=0;MQRankSum=-1.290;QD=5.43;ReadPosRankSum=-0.190	GT:AD:DP:GQ:MLPSAC:MLPSAF:PL	0/0/0/0/0/1:138,51:189:22:1:0.167:1053,0,22,124,2147483647,2147483647,2147483647											GATK	2508	gi|460385344|ref|XP_004238364.1|	PREDICTED: uncharacterized protein LOC101264621 [Solanum lycopersicum]	AT1G30755.1	Protein of unknown function (DUF668)		Protein of unknown function (DUF668); CONTAINS InterPro DOMAIN/s: Protein of unknown function DUF668 (InterPro:IPR007700), Protein of unknown function DUF3475 (InterPro:IPR021864); BEST Arabidopsis thaliana protein match is: Protein of unknown function (DUF668) (TAIR:AT1G34320.1); Has 465 Blast hits to 399 proteins in 71 species: Archae - 2; Bacteria - 14; Metazoa - 66; Fungi - 16; Plants - 336; …
Sp1_comp322382_c0_seq4	122	.	A	C	1097.9	PASS	AC=1;AF=0.167;AN=6;BaseQRankSum=2.256;DP=220;Dels=0.00;FS=0.000;HaplotypeScore=5.4933;MLEAC=1;MLEAF=0.167;MQ=60.00;MQ0=0;MQRankSum=0.649;QD=4.99;ReadPosRankSum=1.756	GT:AD:DP:GQ:MLPSAC:MLPSAF:PL	0/0/0/0/0/1:167,53:220:36:1:0.167:1124,0,36,166,2147483647,2147483647,2147483647											GATK	2508	gi|460385344|ref|XP_004238364.1|	PREDICTED: uncharacterized protein LOC101264621 [Solanum lycopersicum]	AT1G30755.1	Protein of unknown function (DUF668)		Protein of unknown function (DUF668); CONTAINS InterPro DOMAIN/s: Protein of unknown function DUF668 (InterPro:IPR007700), Protein of unknown function DUF3475 (InterPro:IPR021864); BEST Arabidopsis thaliana protein match is: Protein of unknown function (DUF668) (TAIR:AT1G34320.1); Has 465 Blast hits to 399 proteins in 71 species: Archae - 2; Bacteria - 14; Metazoa - 66; Fungi - 16; Plants - 336; …
Sp1_comp322382_c0_seq4	1251	.	T	A	121.9		AC=1;AF=0.167;AN=6;BaseQRankSum=2.558;DP=247;Dels=0.00;FS=1.299;HaplotypeScore=1.8332;MLEAC=1;MLEAF=0.167;MQ=59.67;MQ0=1;MQRankSum=0.802;QD=0.49;ReadPosRankSum=0.439	GT:AD:DP:GQ:MLPSAC:MLPSAF:PL	0/0/0/0/0/1:238,9:247:99:1:0.167:148,0,185,2147483647,2147483647,2147483647,2147483647											GATK	2508	gi|460385344|ref|XP_004238364.1|	PREDICTED: uncharacterized protein LOC101264621 [Solanum lycopersicum]	AT1G30755.1	Protein of unknown function (DUF668)		Protein of unknown function (DUF668); CONTAINS InterPro DOMAIN/s: Protein of unknown function DUF668 (InterPro:IPR007700), Protein of unknown function DUF3475 (InterPro:IPR021864); BEST Arabidopsis thaliana protein match is: Protein of unknown function (DUF668) (TAIR:AT1G34320.1); Has 465 Blast hits to 399 proteins in 71 species: Archae - 2; Bacteria - 14; Metazoa - 66; Fungi - 16; Plants - 336; …
Sp1_comp322382_c0_seq4	1572	.	C	T	1290.9	PASS	AC=1;AF=0.167;AN=6;BaseQRankSum=-0.012;DP=250;Dels=0.00;FS=2.110;HaplotypeScore=7.2882;MLEAC=1;MLEAF=0.167;MQ=59.81;MQ0=0;MQRankSum=-0.409;QD=5.16;ReadPosRankSum=-0.124	GT:AD:DP:GQ:MLPSAC:MLPSAF:PL	0/0/0/0/0/1:205,44:250:64:1:0.167:1317,0,64,2147483647,2147483647,2147483647,2147483647											GATK	2508	gi|460385344|ref|XP_004238364.1|	PREDICTED: uncharacterized protein LOC101264621 [Solanum lycopersicum]	AT1G30755.1	Protein of unknown function (DUF668)		Protein of unknown function (DUF668); CONTAINS InterPro DOMAIN/s: Protein of unknown function DUF668 (InterPro:IPR007700), Protein of unknown function DUF3475 (InterPro:IPR021864); BEST Arabidopsis thaliana protein match is: Protein of unknown function (DUF668) (TAIR:AT1G34320.1); Has 465 Blast hits to 399 proteins in 71 species: Archae - 2; Bacteria - 14; Metazoa - 66; Fungi - 16; Plants - 336; …
Sp1_comp322382_c0_seq4	1634	.	G	A	2667.9	PASS	AC=3;AF=0.500;AN=6;BaseQRankSum=0.799;DP=250;Dels=0.00;FS=0.000;HaplotypeScore=11.9732;MLEAC=3;MLEAF=0.500;MQ=59.69;MQ0=0;MQRankSum=0.514;QD=10.67;ReadPosRankSum=-0.313	GT:AD:DP:GQ:MLPSAC:MLPSAF:PL	0/0/0/1/1/1:132,118:250:41:3:0.500:2694,260,41,0,84,2147483647,2147483647											GATK	2508	gi|460385344|ref|XP_004238364.1|	PREDICTED: uncharacterized protein LOC101264621 [Solanum lycopersicum]	AT1G30755.1	Protein of unknown function (DUF668)		Protein of unknown function (DUF668); CONTAINS InterPro DOMAIN/s: Protein of unknown function DUF668 (InterPro:IPR007700), Protein of unknown function DUF3475 (InterPro:IPR021864); BEST Arabidopsis thaliana protein match is: Protein of unknown function (DUF668) (TAIR:AT1G34320.1); Has 465 Blast hits to 399 proteins in 71 species: Archae - 2; Bacteria - 14; Metazoa - 66; Fungi - 16; Plants - 336; …
Sp1_comp322382_c0_seq4	1635	.	C	T	2983.9	PASS	AC=3;AF=0.500;AN=6;BaseQRankSum=-0.316;DP=250;Dels=0.00;FS=0.000;HaplotypeScore=12.8399;MLEAC=3;MLEAF=0.500;MQ=59.69;MQ0=0;MQRankSum=1.170;QD=11.94;ReadPosRankSum=-0.346	GT:AD:DP:GQ:MLPSAC:MLPSAF:PL	0/0/0/1/1/1:122,128:250:57:3:0.500:3010,315,65,0,57,298,2147483647											GATK	2508	gi|460385344|ref|XP_004238364.1|	PREDICTED: uncharacterized protein LOC101264621 [Solanum lycopersicum]	AT1G30755.1	Protein of unknown function (DUF668)		Protein of unknown function (DUF668); CONTAINS InterPro DOMAIN/s: Protein of unknown function DUF668 (InterPro:IPR007700), Protein of unknown function DUF3475 (InterPro:IPR021864); BEST Arabidopsis thaliana protein match is: Protein of unknown function (DUF668) (TAIR:AT1G34320.1); Has 465 Blast hits to 399 proteins in 71 species: Archae - 2; Bacteria - 14; Metazoa - 66; Fungi - 16; Plants - 336; …
Sp1_comp322382_c0_seq4	1812	.	A	G	1384.93	PASS	AC=1;AF=0.167;AN=6;BaseQRankSum=0.109;DP=225;Dels=0.00;FS=4.898;HaplotypeScore=3.7602;MLEAC=1;MLEAF=0.167;MQ=59.73;MQ0=2;MQRankSum=-0.873;QD=6.16;ReadPosRankSum=0.026	GT:AD:DP:GQ:MLPSAC:MLPSAF:PL	0/0/0/0/0/1:177,48:225:22:1:0.167:1411,0,22,147,2147483647,2147483647,2147483647											GATK	2508	gi|460385344|ref|XP_004238364.1|	PREDICTED: uncharacterized protein LOC101264621 [Solanum lycopersicum]	AT1G30755.1	Protein of unknown function (DUF668)		Protein of unknown function (DUF668); CONTAINS InterPro DOMAIN/s: Protein of unknown function DUF668 (InterPro:IPR007700), Protein of unknown function DUF3475 (InterPro:IPR021864); BEST Arabidopsis thaliana protein match is: Protein of unknown function (DUF668) (TAIR:AT1G34320.1); Has 465 Blast hits to 399 proteins in 71 species: Archae - 2; Bacteria - 14; Metazoa - 66; Fungi - 16; Plants - 336; …
Sp1_comp322382_c0_seq4	2115	.	T	A	1613.36	PASS	AC=2;AF=0.333;AN=6;BaseQRankSum=-0.558;DP=231;Dels=0.00;FS=3.467;HaplotypeScore=0.0000;MLEAC=2;MLEAF=0.333;MQ=59.61;MQ0=1;MQRankSum=-0.618;QD=6.98;ReadPosRankSum=-1.738	GT:AD:DP:GQ:MLPSAC:MLPSAF:PL	0/0/0/0/1/1:168,63:231:4:2:0.333:1638,4,0,110,2147483647,2147483647,2147483647											GATK	2508	gi|460385344|ref|XP_004238364.1|	PREDICTED: uncharacterized protein LOC101264621 [Solanum lycopersicum]	AT1G30755.1	Protein of unknown function (DUF668)		Protein of unknown function (DUF668); CONTAINS InterPro DOMAIN/s: Protein of unknown function DUF668 (InterPro:IPR007700), Protein of unknown function DUF3475 (InterPro:IPR021864); BEST Arabidopsis thaliana protein match is: Protein of unknown function (DUF668) (TAIR:AT1G34320.1); Has 465 Blast hits to 399 proteins in 71 species: Archae - 2; Bacteria - 14; Metazoa - 66; Fungi - 16; Plants - 336; …
Sp1_comp322382_c0_seq4	212	.	C	A	2188.9		AC=2;AF=0.333;AN=6;BaseQRankSum=0.826;DP=250;Dels=0.00;FS=11.764;HaplotypeScore=16.8287;MLEAC=2;MLEAF=0.333;MQ=59.76;MQ0=2;MQRankSum=1.206;QD=8.76;ReadPosRankSum=-1.329	GT:AD:DP:GQ:MLPSAC:MLPSAF:PL	0/0/0/0/1/1:173,77:250:45:2:0.333:2215,45,0,88,2147483647,2147483647,2147483647											GATK	2508	gi|460385344|ref|XP_004238364.1|	PREDICTED: uncharacterized protein LOC101264621 [Solanum lycopersicum]	AT1G30755.1	Protein of unknown function (DUF668)		Protein of unknown function (DUF668); CONTAINS InterPro DOMAIN/s: Protein of unknown function DUF668 (InterPro:IPR007700), Protein of unknown function DUF3475 (InterPro:IPR021864); BEST Arabidopsis thaliana protein match is: Protein of unknown function (DUF668) (TAIR:AT1G34320.1); Has 465 Blast hits to 399 proteins in 71 species: Archae - 2; Bacteria - 14; Metazoa - 66; Fungi - 16; Plants - 336; …
Sp1_comp322382_c0_seq4	221	.	G	A	2047.97	PASS	AC=2;AF=0.333;AN=6;BaseQRankSum=0.072;DP=250;Dels=0.00;FS=0.529;HaplotypeScore=11.9693;MLEAC=2;MLEAF=0.333;MQ=60.00;MQ0=0;MQRankSum=1.368;QD=8.19;ReadPosRankSum=-0.691	GT:AD:DP:GQ:MLPSAC:MLPSAF:PL	0/0/0/0/1/1:180,70:250:18:2:0.333:2074,18,0,108,2147483647,2147483647,2147483647											GATK	2508	gi|460385344|ref|XP_004238364.1|	PREDICTED: uncharacterized protein LOC101264621 [Solanum lycopersicum]	AT1G30755.1	Protein of unknown function (DUF668)		Protein of unknown function (DUF668); CONTAINS InterPro DOMAIN/s: Protein of unknown function DUF668 (InterPro:IPR007700), Protein of unknown function DUF3475 (InterPro:IPR021864); BEST Arabidopsis thaliana protein match is: Protein of unknown function (DUF668) (TAIR:AT1G34320.1); Has 465 Blast hits to 399 proteins in 71 species: Archae - 2; Bacteria - 14; Metazoa - 66; Fungi - 16; Plants - 336; …
Sp1_comp322382_c0_seq4	348	.	A	G	70.9		AC=1;AF=0.167;AN=6;BaseQRankSum=1.663;DP=250;Dels=0.00;FS=1.369;HaplotypeScore=2.9601;MLEAC=1;MLEAF=0.167;MQ=59.75;MQ0=0;MQRankSum=0.767;QD=0.28;ReadPosRankSum=0.194	GT:AD:DP:GQ:MLPSAC:MLPSAF:PL	0/0/0/0/0/1:242,8:250:97:1:0.167:97,0,201,2147483647,2147483647,2147483647,2147483647											GATK	2508	gi|460385344|ref|XP_004238364.1|	PREDICTED: uncharacterized protein LOC101264621 [Solanum lycopersicum]	AT1G30755.1	Protein of unknown function (DUF668)		Protein of unknown function (DUF668); CONTAINS InterPro DOMAIN/s: Protein of unknown function DUF668 (InterPro:IPR007700), Protein of unknown function DUF3475 (InterPro:IPR021864); BEST Arabidopsis thaliana protein match is: Protein of unknown function (DUF668) (TAIR:AT1G34320.1); Has 465 Blast hits to 399 proteins in 71 species: Archae - 2; Bacteria - 14; Metazoa - 66; Fungi - 16; Plants - 336; …
Sp1_comp322382_c0_seq4	366	.	A	T	1560.97	PASS	AC=1;AF=0.167;AN=6;BaseQRankSum=0.650;DP=250;Dels=0.00;FS=2.539;HaplotypeScore=7.1763;MLEAC=1;MLEAF=0.167;MQ=59.93;MQ0=0;MQRankSum=0.362;QD=6.24;ReadPosRankSum=-0.255	GT:AD:DP:GQ:MLPSAC:MLPSAF:PL	0/0/0/0/0/1:189,61:250:18:1:0.167:1587,0,18,153,2147483647,2147483647,2147483647											GATK	2508	gi|460385344|ref|XP_004238364.1|	PREDICTED: uncharacterized protein LOC101264621 [Solanum lycopersicum]	AT1G30755.1	Protein of unknown function (DUF668)		Protein of unknown function (DUF668); CONTAINS InterPro DOMAIN/s: Protein of unknown function DUF668 (InterPro:IPR007700), Protein of unknown function DUF3475 (InterPro:IPR021864); BEST Arabidopsis thaliana protein match is: Protein of unknown function (DUF668) (TAIR:AT1G34320.1); Has 465 Blast hits to 399 proteins in 71 species: Archae - 2; Bacteria - 14; Metazoa - 66; Fungi - 16; Plants - 336; …
Sp1_comp322382_c0_seq4	556	.	G	A	1975.91	PASS	AC=2;AF=0.333;AN=6;BaseQRankSum=0.648;DP=250;Dels=0.00;FS=4.150;HaplotypeScore=8.2371;MLEAC=2;MLEAF=0.333;MQ=59.93;MQ0=0;MQRankSum=-0.104;QD=7.90;ReadPosRankSum=-0.535	GT:AD:DP:GQ:MLPSAC:MLPSAF:PL	0/0/0/0/1/1:179,71:250:32:2:0.333:2002,32,0,95,2147483647,2147483647,2147483647											GATK	2508	gi|460385344|ref|XP_004238364.1|	PREDICTED: uncharacterized protein LOC101264621 [Solanum lycopersicum]	AT1G30755.1	Protein of unknown function (DUF668)		Protein of unknown function (DUF668); CONTAINS InterPro DOMAIN/s: Protein of unknown function DUF668 (InterPro:IPR007700), Protein of unknown function DUF3475 (InterPro:IPR021864); BEST Arabidopsis thaliana protein match is: Protein of unknown function (DUF668) (TAIR:AT1G34320.1); Has 465 Blast hits to 399 proteins in 71 species: Archae - 2; Bacteria - 14; Metazoa - 66; Fungi - 16; Plants - 336; …
Sp1_comp322382_c0_seq4	567	.	C	G	2110.9	PASS	AC=2;AF=0.333;AN=6;BaseQRankSum=-0.614;DP=249;Dels=0.00;FS=4.838;HaplotypeScore=3.3287;MLEAC=2;MLEAF=0.333;MQ=59.83;MQ0=0;MQRankSum=-0.109;QD=8.48;ReadPosRankSum=1.190	GT:AD:DP:GQ:MLPSAC:MLPSAF:PL	0/0/0/0/1/1:168,81:249:57:2:0.333:2137,57,0,74,2147483647,2147483647,2147483647											GATK	2508	gi|460385344|ref|XP_004238364.1|	PREDICTED: uncharacterized protein LOC101264621 [Solanum lycopersicum]	AT1G30755.1	Protein of unknown function (DUF668)		Protein of unknown function (DUF668); CONTAINS InterPro DOMAIN/s: Protein of unknown function DUF668 (InterPro:IPR007700), Protein of unknown function DUF3475 (InterPro:IPR021864); BEST Arabidopsis thaliana protein match is: Protein of unknown function (DUF668) (TAIR:AT1G34320.1); Has 465 Blast hits to 399 proteins in 71 species: Archae - 2; Bacteria - 14; Metazoa - 66; Fungi - 16; Plants - 336; …
Sp1_comp322382_c0_seq4	783	.	G	A	1184.42		AC=1;AF=0.167;AN=6;BaseQRankSum=-0.330;DP=250;Dels=0.00;FS=3.737;HaplotypeScore=13.0012;MLEAC=1;MLEAF=0.167;MQ=59.98;MQ0=0;MQRankSum=0.551;QD=4.74;ReadPosRankSum=2.042	GT:AD:DP:GQ:MLPSAC:MLPSAF:PL	0/0/0/0/0/1:188,62:250:9:1:0.167:1210,0,9,102,2147483647,2147483647,2147483647											GATK	2508	gi|460385344|ref|XP_004238364.1|	PREDICTED: uncharacterized protein LOC101264621 [Solanum lycopersicum]	AT1G30755.1	Protein of unknown function (DUF668)		Protein of unknown function (DUF668); CONTAINS InterPro DOMAIN/s: Protein of unknown function DUF668 (InterPro:IPR007700), Protein of unknown function DUF3475 (InterPro:IPR021864); BEST Arabidopsis thaliana protein match is: Protein of unknown function (DUF668) (TAIR:AT1G34320.1); Has 465 Blast hits to 399 proteins in 71 species: Archae - 2; Bacteria - 14; Metazoa - 66; Fungi - 16; Plants - 336; …
Sp1_comp322382_c0_seq4	855	.	C	G	1268.9	PASS	AC=1;AF=0.167;AN=6;BaseQRankSum=1.168;DP=250;Dels=0.00;FS=0.615;HaplotypeScore=2.7878;MLEAC=1;MLEAF=0.167;MQ=59.93;MQ0=0;MQRankSum=1.511;QD=5.08;ReadPosRankSum=2.364	GT:AD:DP:GQ:MLPSAC:MLPSAF:PL	0/0/0/0/0/1:204,46:250:47:1:0.167:1295,0,47,197,2147483647,2147483647,2147483647											GATK	2508	gi|460385344|ref|XP_004238364.1|	PREDICTED: uncharacterized protein LOC101264621 [Solanum lycopersicum]	AT1G30755.1	Protein of unknown function (DUF668)		Protein of unknown function (DUF668); CONTAINS InterPro DOMAIN/s: Protein of unknown function DUF668 (InterPro:IPR007700), Protein of unknown function DUF3475 (InterPro:IPR021864); BEST Arabidopsis thaliana protein match is: Protein of unknown function (DUF668) (TAIR:AT1G34320.1); Has 465 Blast hits to 399 proteins in 71 species: Archae - 2; Bacteria - 14; Metazoa - 66; Fungi - 16; Plants - 336; …
Sp1_comp322382_c0_seq4	2453	.	A	G	79.1	.	DP=10;VDB=0.0033;AF1=1;AC1=2;DP4=0,0,1,6;MQ=48;FQ=-48	GT:PL:GQ	1/1:112,21,0:39											SAM	2508	gi|460385344|ref|XP_004238364.1|	PREDICTED: uncharacterized protein LOC101264621 [Solanum lycopersicum]	AT1G30755.1	Protein of unknown function (DUF668)		Protein of unknown function (DUF668); CONTAINS InterPro DOMAIN/s: Protein of unknown function DUF668 (InterPro:IPR007700), Protein of unknown function DUF3475 (InterPro:IPR021864); BEST Arabidopsis thaliana protein match is: Protein of unknown function (DUF668) (TAIR:AT1G34320.1); Has 465 Blast hits to 399 proteins in 71 species: Archae - 2; Bacteria - 14; Metazoa - 66; Fungi - 16; Plants - 336; …
Sp1_comp322384_c1_seq1	118	.	C	G	222	.	DP=971;VDB=0.0322;AF1=1;AC1=2;DP4=0,0,541,380;MQ=47;FQ=-282	GT:PL:GQ	1/1:255,255,0:99	Sp1_comp322384_c1_seq1	118	.	C	G	5842.9	PASS	AC=6;AF=1.00;AN=6;DP=248;Dels=0.00;FS=0.000;HaplotypeScore=6.3148;MLEAC=6;MLEAF=1.00;MQ=59.33;MQ0=0;QD=23.56	GT:AD:DP:GQ:MLPSAC:MLPSAF:PL	1/1/1/1/1/1:0,248:248:99:6:1.00:5869,1097,673,424,248,112,0	SG	3591	gi|460365445|ref|XP_004228612.1|	PREDICTED: BEL1-like homeodomain protein 1-like [Solanum lycopersicum]	AT2G35940.3	BEL1-like homeodomain 1	Encodes a member of the BEL-like homeodomain protein family. Ecotopic expression in the embryo sac leads to defects in nuclear migration and cellularization and embryo sacs with multiple egg cells. Loss of function alleles have no female gametophyte defects. The ecotopic expression phenotype requires KNAT3 because it can be suppressed by loss of KNAT3 function alleles. Localized to the nucleus bu…	BEL1-like homeodomain 1 (BLH1); CONTAINS InterPro DOMAIN/s: Homeobox (InterPro:IPR001356), Homeodomain-like (InterPro:IPR009057), POX (InterPro:IPR006563), Homeodomain-related (InterPro:IPR012287); BEST Arabidopsis thaliana protein match is: BEL1-like homeodomain 6 (TAIR:AT4G34610.2); Has 35333 Blast hits to 34131 proteins in 2444 species: Archae - 798; Bacteria - 22429; Metazoa - 974; Fungi - 99…		OG1_5843
Sp1_comp322384_c1_seq1	145	.	T	C	222	.	DP=1211;VDB=0.0345;AF1=1;AC1=2;DP4=0,0,314,140;MQ=48;FQ=-282	GT:PL:GQ	1/1:255,255,0:99	Sp1_comp322384_c1_seq1	145	.	T	C	7751.9	PASS	AC=6;AF=1.00;AN=6;DP=250;Dels=0.00;FS=0.000;HaplotypeScore=5.8986;MLEAC=6;MLEAF=1.00;MQ=59.77;MQ0=0;QD=31.01	GT:AD:DP:GQ:MLPSAC:MLPSAF:PL	1/1/1/1/1/1:0,249:249:99:6:1.00:7778,1494,916,578,338,152,0	SG	3591	gi|460365445|ref|XP_004228612.1|	PREDICTED: BEL1-like homeodomain protein 1-like [Solanum lycopersicum]	AT2G35940.3	BEL1-like homeodomain 1	Encodes a member of the BEL-like homeodomain protein family. Ecotopic expression in the embryo sac leads to defects in nuclear migration and cellularization and embryo sacs with multiple egg cells. Loss of function alleles have no female gametophyte defects. The ecotopic expression phenotype requires KNAT3 because it can be suppressed by loss of KNAT3 function alleles. Localized to the nucleus bu…	BEL1-like homeodomain 1 (BLH1); CONTAINS InterPro DOMAIN/s: Homeobox (InterPro:IPR001356), Homeodomain-like (InterPro:IPR009057), POX (InterPro:IPR006563), Homeodomain-related (InterPro:IPR012287); BEST Arabidopsis thaliana protein match is: BEL1-like homeodomain 6 (TAIR:AT4G34610.2); Has 35333 Blast hits to 34131 proteins in 2444 species: Archae - 798; Bacteria - 22429; Metazoa - 974; Fungi - 99…		OG1_5843
Sp1_comp322384_c1_seq1	1752	.	C	A	131	.	DP=3288;VDB=0.0392;AF1=0.5;AC1=1;DP4=293,357,859,955;MQ=47;FQ=134;PV4=0.34,0,6e-06,0.23	GT:PL:GQ	0/1:161,0,224:99	Sp1_comp322384_c1_seq1	1752	.	C	A	6697.9		AC=5;AF=0.833;AN=6;BaseQRankSum=-0.518;DP=250;Dels=0.00;FS=3.243;HaplotypeScore=62.6143;MLEAC=5;MLEAF=0.833;MQ=59.99;MQ0=0;MQRankSum=-0.357;QD=26.79;ReadPosRankSum=-0.317	GT:AD:DP:GQ:MLPSAC:MLPSAF:PL	0/1/1/1/1/1:37,212:250:70:5:0.833:6724,1034,515,236,70,0,983	SG	3591	gi|460365445|ref|XP_004228612.1|	PREDICTED: BEL1-like homeodomain protein 1-like [Solanum lycopersicum]	AT2G35940.3	BEL1-like homeodomain 1	Encodes a member of the BEL-like homeodomain protein family. Ecotopic expression in the embryo sac leads to defects in nuclear migration and cellularization and embryo sacs with multiple egg cells. Loss of function alleles have no female gametophyte defects. The ecotopic expression phenotype requires KNAT3 because it can be suppressed by loss of KNAT3 function alleles. Localized to the nucleus bu…	BEL1-like homeodomain 1 (BLH1); CONTAINS InterPro DOMAIN/s: Homeobox (InterPro:IPR001356), Homeodomain-like (InterPro:IPR009057), POX (InterPro:IPR006563), Homeodomain-related (InterPro:IPR012287); BEST Arabidopsis thaliana protein match is: BEL1-like homeodomain 6 (TAIR:AT4G34610.2); Has 35333 Blast hits to 34131 proteins in 2444 species: Archae - 798; Bacteria - 22429; Metazoa - 974; Fungi - 99…		OG1_5843
Sp1_comp322384_c1_seq1	1758	.	G	A	167	.	DP=3362;VDB=0.0399;AF1=0.5;AC1=1;DP4=544,594,525,789;MQ=47;FQ=170;PV4=0.0001,0,1.3e-10,1	GT:PL:GQ	0/1:197,0,255:99	Sp1_comp322384_c1_seq1	1758	.	G	A	3899.69		AC=4;AF=0.667;AN=6;BaseQRankSum=0.028;DP=250;Dels=0.00;FS=3.956;HaplotypeScore=77.3055;MLEAC=4;MLEAF=0.667;MQ=59.90;MQ0=0;MQRankSum=0.238;QD=15.60;ReadPosRankSum=-0.109	GT:AD:DP:GQ:MLPSAC:MLPSAF:PL	0/0/1/1/1/1:86,163:250:7:4:0.667:3925,399,117,7,0,127,2147483647	SG	3591	gi|460365445|ref|XP_004228612.1|	PREDICTED: BEL1-like homeodomain protein 1-like [Solanum lycopersicum]	AT2G35940.3	BEL1-like homeodomain 1	Encodes a member of the BEL-like homeodomain protein family. Ecotopic expression in the embryo sac leads to defects in nuclear migration and cellularization and embryo sacs with multiple egg cells. Loss of function alleles have no female gametophyte defects. The ecotopic expression phenotype requires KNAT3 because it can be suppressed by loss of KNAT3 function alleles. Localized to the nucleus bu…	BEL1-like homeodomain 1 (BLH1); CONTAINS InterPro DOMAIN/s: Homeobox (InterPro:IPR001356), Homeodomain-like (InterPro:IPR009057), POX (InterPro:IPR006563), Homeodomain-related (InterPro:IPR012287); BEST Arabidopsis thaliana protein match is: BEL1-like homeodomain 6 (TAIR:AT4G34610.2); Has 35333 Blast hits to 34131 proteins in 2444 species: Archae - 798; Bacteria - 22429; Metazoa - 974; Fungi - 99…		OG1_5843
Sp1_comp322384_c1_seq1	1773	.	C	T	31	.	DP=3043;VDB=0.0298;AF1=0.5;AC1=1;DP4=318,288,183,38;MQ=48;FQ=34;PV4=3.2e-16,3.6e-275,1.8e-09,1	GT:PL:GQ	0/1:61,0,255:64	Sp1_comp322384_c1_seq1	1773	.	C	T	3916.9	PASS	AC=4;AF=0.667;AN=6;BaseQRankSum=-1.269;DP=250;Dels=0.00;FS=16.667;HaplotypeScore=3.9967;MLEAC=4;MLEAF=0.667;MQ=59.89;MQ0=0;MQRankSum=-0.726;QD=15.67;ReadPosRankSum=3.382	GT:AD:DP:GQ:MLPSAC:MLPSAF:PL	0/0/1/1/1/1:67,182:250:43:4:0.667:3943,627,252,73,0,43,1869	SG	3591	gi|460365445|ref|XP_004228612.1|	PREDICTED: BEL1-like homeodomain protein 1-like [Solanum lycopersicum]	AT2G35940.3	BEL1-like homeodomain 1	Encodes a member of the BEL-like homeodomain protein family. Ecotopic expression in the embryo sac leads to defects in nuclear migration and cellularization and embryo sacs with multiple egg cells. Loss of function alleles have no female gametophyte defects. The ecotopic expression phenotype requires KNAT3 because it can be suppressed by loss of KNAT3 function alleles. Localized to the nucleus bu…	BEL1-like homeodomain 1 (BLH1); CONTAINS InterPro DOMAIN/s: Homeobox (InterPro:IPR001356), Homeodomain-like (InterPro:IPR009057), POX (InterPro:IPR006563), Homeodomain-related (InterPro:IPR012287); BEST Arabidopsis thaliana protein match is: BEL1-like homeodomain 6 (TAIR:AT4G34610.2); Has 35333 Blast hits to 34131 proteins in 2444 species: Archae - 798; Bacteria - 22429; Metazoa - 974; Fungi - 99…		OG1_5843
Sp1_comp322384_c1_seq1	1774	.	A	G	94	.	DP=3055;VDB=0.0322;AF1=0.5;AC1=1;DP4=318,286,286,36;MQ=47;FQ=97;PV4=6.1e-31,4e-270,7.9e-14,0.46	GT:PL:GQ	0/1:124,0,255:99	Sp1_comp322384_c1_seq1	1774	.	A	G	3973.9	PASS	AC=4;AF=0.667;AN=6;BaseQRankSum=-0.056;DP=250;Dels=0.00;FS=8.447;HaplotypeScore=1.9978;MLEAC=4;MLEAF=0.667;MQ=59.89;MQ0=0;MQRankSum=0.191;QD=15.90;ReadPosRankSum=2.288	GT:AD:DP:GQ:MLPSAC:MLPSAF:PL	0/0/1/1/1/1:65,185:250:41:4:0.667:4000,626,252,74,0,41,1824	SG	3591	gi|460365445|ref|XP_004228612.1|	PREDICTED: BEL1-like homeodomain protein 1-like [Solanum lycopersicum]	AT2G35940.3	BEL1-like homeodomain 1	Encodes a member of the BEL-like homeodomain protein family. Ecotopic expression in the embryo sac leads to defects in nuclear migration and cellularization and embryo sacs with multiple egg cells. Loss of function alleles have no female gametophyte defects. The ecotopic expression phenotype requires KNAT3 because it can be suppressed by loss of KNAT3 function alleles. Localized to the nucleus bu…	BEL1-like homeodomain 1 (BLH1); CONTAINS InterPro DOMAIN/s: Homeobox (InterPro:IPR001356), Homeodomain-like (InterPro:IPR009057), POX (InterPro:IPR006563), Homeodomain-related (InterPro:IPR012287); BEST Arabidopsis thaliana protein match is: BEL1-like homeodomain 6 (TAIR:AT4G34610.2); Has 35333 Blast hits to 34131 proteins in 2444 species: Archae - 798; Bacteria - 22429; Metazoa - 974; Fungi - 99…		OG1_5843
Sp1_comp322384_c1_seq1	1878	.	C	T	222	.	DP=3061;VDB=0.0380;AF1=1;AC1=2;DP4=0,0,754,767;MQ=47;FQ=-282	GT:PL:GQ	1/1:255,255,0:99	Sp1_comp322384_c1_seq1	1878	.	C	T	8022.9	PASS	AC=6;AF=1.00;AN=6;DP=250;Dels=0.00;FS=0.000;HaplotypeScore=3.5217;MLEAC=6;MLEAF=1.00;MQ=60.00;MQ0=0;QD=32.09	GT:AD:DP:GQ:MLPSAC:MLPSAF:PL	1/1/1/1/1/1:0,250:250:99:6:1.00:8049,1556,954,602,352,158,0	SG	3591	gi|460365445|ref|XP_004228612.1|	PREDICTED: BEL1-like homeodomain protein 1-like [Solanum lycopersicum]	AT2G35940.3	BEL1-like homeodomain 1	Encodes a member of the BEL-like homeodomain protein family. Ecotopic expression in the embryo sac leads to defects in nuclear migration and cellularization and embryo sacs with multiple egg cells. Loss of function alleles have no female gametophyte defects. The ecotopic expression phenotype requires KNAT3 because it can be suppressed by loss of KNAT3 function alleles. Localized to the nucleus bu…	BEL1-like homeodomain 1 (BLH1); CONTAINS InterPro DOMAIN/s: Homeobox (InterPro:IPR001356), Homeodomain-like (InterPro:IPR009057), POX (InterPro:IPR006563), Homeodomain-related (InterPro:IPR012287); BEST Arabidopsis thaliana protein match is: BEL1-like homeodomain 6 (TAIR:AT4G34610.2); Has 35333 Blast hits to 34131 proteins in 2444 species: Archae - 798; Bacteria - 22429; Metazoa - 974; Fungi - 99…		OG1_5843
Sp1_comp322384_c1_seq1	1951	.	G	T	222	.	DP=2860;VDB=0.0399;AF1=1;AC1=2;DP4=0,0,1542,1104;MQ=33;FQ=-282	GT:PL:GQ	1/1:255,255,0:99	Sp1_comp322384_c1_seq1	1951	.	G	T	7276.9	PASS	AC=6;AF=1.00;AN=6;DP=250;Dels=0.00;FS=0.000;HaplotypeScore=4.5303;MLEAC=6;MLEAF=1.00;MQ=59.69;MQ0=0;QD=29.11	GT:AD:DP:GQ:MLPSAC:MLPSAF:PL	1/1/1/1/1/1:0,249:250:99:6:1.00:7303,1469,901,569,333,150,0	SG	3591	gi|460365445|ref|XP_004228612.1|	PREDICTED: BEL1-like homeodomain protein 1-like [Solanum lycopersicum]	AT2G35940.3	BEL1-like homeodomain 1	Encodes a member of the BEL-like homeodomain protein family. Ecotopic expression in the embryo sac leads to defects in nuclear migration and cellularization and embryo sacs with multiple egg cells. Loss of function alleles have no female gametophyte defects. The ecotopic expression phenotype requires KNAT3 because it can be suppressed by loss of KNAT3 function alleles. Localized to the nucleus bu…	BEL1-like homeodomain 1 (BLH1); CONTAINS InterPro DOMAIN/s: Homeobox (InterPro:IPR001356), Homeodomain-like (InterPro:IPR009057), POX (InterPro:IPR006563), Homeodomain-related (InterPro:IPR012287); BEST Arabidopsis thaliana protein match is: BEL1-like homeodomain 6 (TAIR:AT4G34610.2); Has 35333 Blast hits to 34131 proteins in 2444 species: Archae - 798; Bacteria - 22429; Metazoa - 974; Fungi - 99…		OG1_5843
Sp1_comp322384_c1_seq1	1959	.	A	T	125	.	DP=2921;VDB=0.0392;AF1=0.5;AC1=1;DP4=865,776,725,460;MQ=32;FQ=128;PV4=8.2e-06,0,7.1e-166,1	GT:PL:GQ	0/1:155,0,255:99	Sp1_comp322384_c1_seq1	1959	.	A	T	3363.91	PASS	AC=3;AF=0.500;AN=6;BaseQRankSum=1.586;DP=250;Dels=0.00;FS=0.000;HaplotypeScore=4.8508;MLEAC=3;MLEAF=0.500;MQ=59.69;MQ0=0;MQRankSum=-1.995;QD=13.46;ReadPosRankSum=1.609	GT:AD:DP:GQ:MLPSAC:MLPSAF:PL	0/0/0/1/1/1:133,117:250:30:3:0.500:3390,222,30,0,84,2147483647,2147483647	SG	3591	gi|460365445|ref|XP_004228612.1|	PREDICTED: BEL1-like homeodomain protein 1-like [Solanum lycopersicum]	AT2G35940.3	BEL1-like homeodomain 1	Encodes a member of the BEL-like homeodomain protein family. Ecotopic expression in the embryo sac leads to defects in nuclear migration and cellularization and embryo sacs with multiple egg cells. Loss of function alleles have no female gametophyte defects. The ecotopic expression phenotype requires KNAT3 because it can be suppressed by loss of KNAT3 function alleles. Localized to the nucleus bu…	BEL1-like homeodomain 1 (BLH1); CONTAINS InterPro DOMAIN/s: Homeobox (InterPro:IPR001356), Homeodomain-like (InterPro:IPR009057), POX (InterPro:IPR006563), Homeodomain-related (InterPro:IPR012287); BEST Arabidopsis thaliana protein match is: BEL1-like homeodomain 6 (TAIR:AT4G34610.2); Has 35333 Blast hits to 34131 proteins in 2444 species: Archae - 798; Bacteria - 22429; Metazoa - 974; Fungi - 99…		OG1_5843
Sp1_comp322384_c1_seq1	1971	.	C	T	133	.	DP=2967;VDB=0.0365;AF1=0.5;AC1=1;DP4=851,769,747,486;MQ=31;FQ=136;PV4=2e-05,0,1e-175,1	GT:PL:GQ	0/1:163,0,255:99	Sp1_comp322384_c1_seq1	1971	.	C	T	3523.9	PASS	AC=3;AF=0.500;AN=6;BaseQRankSum=1.516;DP=250;Dels=0.00;FS=0.981;HaplotypeScore=4.9195;MLEAC=3;MLEAF=0.500;MQ=59.93;MQ0=0;MQRankSum=-0.498;QD=14.10;ReadPosRankSum=2.385	GT:AD:DP:GQ:MLPSAC:MLPSAF:PL	0/0/0/1/1/1:134,116:250:43:3:0.500:3550,253,43,0,73,2147483647,2147483647	SG	3591	gi|460365445|ref|XP_004228612.1|	PREDICTED: BEL1-like homeodomain protein 1-like [Solanum lycopersicum]	AT2G35940.3	BEL1-like homeodomain 1	Encodes a member of the BEL-like homeodomain protein family. Ecotopic expression in the embryo sac leads to defects in nuclear migration and cellularization and embryo sacs with multiple egg cells. Loss of function alleles have no female gametophyte defects. The ecotopic expression phenotype requires KNAT3 because it can be suppressed by loss of KNAT3 function alleles. Localized to the nucleus bu…	BEL1-like homeodomain 1 (BLH1); CONTAINS InterPro DOMAIN/s: Homeobox (InterPro:IPR001356), Homeodomain-like (InterPro:IPR009057), POX (InterPro:IPR006563), Homeodomain-related (InterPro:IPR012287); BEST Arabidopsis thaliana protein match is: BEL1-like homeodomain 6 (TAIR:AT4G34610.2); Has 35333 Blast hits to 34131 proteins in 2444 species: Archae - 798; Bacteria - 22429; Metazoa - 974; Fungi - 99…		OG1_5843
Sp1_comp322384_c1_seq1	1975	.	C	A	222	.	DP=2995;VDB=0.0392;AF1=1;AC1=2;DP4=0,1,1618,1145;MQ=31;FQ=-282;PV4=0.41,1,0.052,1	GT:PL:GQ	1/1:255,255,0:99	Sp1_comp322384_c1_seq1	1975	.	C	A	8598.9	PASS	AC=6;AF=1.00;AN=6;DP=250;Dels=0.00;FS=0.000;HaplotypeScore=2.1877;MLEAC=6;MLEAF=1.00;MQ=60.00;MQ0=0;QD=34.40	GT:AD:DP:GQ:MLPSAC:MLPSAF:PL	1/1/1/1/1/1:0,249:250:99:6:1.00:8625,1726,1059,668,391,176,0	SG	3591	gi|460365445|ref|XP_004228612.1|	PREDICTED: BEL1-like homeodomain protein 1-like [Solanum lycopersicum]	AT2G35940.3	BEL1-like homeodomain 1	Encodes a member of the BEL-like homeodomain protein family. Ecotopic expression in the embryo sac leads to defects in nuclear migration and cellularization and embryo sacs with multiple egg cells. Loss of function alleles have no female gametophyte defects. The ecotopic expression phenotype requires KNAT3 because it can be suppressed by loss of KNAT3 function alleles. Localized to the nucleus bu…	BEL1-like homeodomain 1 (BLH1); CONTAINS InterPro DOMAIN/s: Homeobox (InterPro:IPR001356), Homeodomain-like (InterPro:IPR009057), POX (InterPro:IPR006563), Homeodomain-related (InterPro:IPR012287); BEST Arabidopsis thaliana protein match is: BEL1-like homeodomain 6 (TAIR:AT4G34610.2); Has 35333 Blast hits to 34131 proteins in 2444 species: Archae - 798; Bacteria - 22429; Metazoa - 974; Fungi - 99…		OG1_5843
Sp1_comp322384_c1_seq1	1992	.	A	G	122	.	DP=3260;VDB=0.0392;AF1=0.5;AC1=1;DP4=1161,813,616,518;MQ=34;FQ=125;PV4=0.016,0,1,1	GT:PL:GQ	0/1:152,0,255:99	Sp1_comp322384_c1_seq1	1992	.	A	G	1486.44	PASS	AC=2;AF=0.333;AN=6;BaseQRankSum=0.482;DP=250;Dels=0.00;FS=7.091;HaplotypeScore=1.4450;MLEAC=2;MLEAF=0.333;MQ=60.00;MQ0=0;MQRankSum=-0.932;QD=5.95;ReadPosRankSum=-0.977	GT:AD:DP:GQ:MLPSAC:MLPSAF:PL	0/0/0/0/1/1:179,71:250:1:2:0.333:1510,1,0,106,2147483647,2147483647,2147483647	SG	3591	gi|460365445|ref|XP_004228612.1|	PREDICTED: BEL1-like homeodomain protein 1-like [Solanum lycopersicum]	AT2G35940.3	BEL1-like homeodomain 1	Encodes a member of the BEL-like homeodomain protein family. Ecotopic expression in the embryo sac leads to defects in nuclear migration and cellularization and embryo sacs with multiple egg cells. Loss of function alleles have no female gametophyte defects. The ecotopic expression phenotype requires KNAT3 because it can be suppressed by loss of KNAT3 function alleles. Localized to the nucleus bu…	BEL1-like homeodomain 1 (BLH1); CONTAINS InterPro DOMAIN/s: Homeobox (InterPro:IPR001356), Homeodomain-like (InterPro:IPR009057), POX (InterPro:IPR006563), Homeodomain-related (InterPro:IPR012287); BEST Arabidopsis thaliana protein match is: BEL1-like homeodomain 6 (TAIR:AT4G34610.2); Has 35333 Blast hits to 34131 proteins in 2444 species: Archae - 798; Bacteria - 22429; Metazoa - 974; Fungi - 99…		OG1_5843
Sp1_comp322384_c1_seq1	2008	.	G	C	222	.	DP=3401;VDB=0.0380;AF1=1;AC1=2;DP4=0,0,1701,1466;MQ=36;FQ=-282	GT:PL:GQ	1/1:255,255,0:99	Sp1_comp322384_c1_seq1	2008	.	G	C	7320.9	PASS	AC=6;AF=1.00;AN=6;DP=250;Dels=0.00;FS=0.000;HaplotypeScore=0.0000;MLEAC=6;MLEAF=1.00;MQ=59.92;MQ0=0;QD=29.28	GT:AD:DP:GQ:MLPSAC:MLPSAF:PL	1/1/1/1/1/1:0,249:250:99:6:1.00:7347,1439,882,557,326,146,0	SG	3591	gi|460365445|ref|XP_004228612.1|	PREDICTED: BEL1-like homeodomain protein 1-like [Solanum lycopersicum]	AT2G35940.3	BEL1-like homeodomain 1	Encodes a member of the BEL-like homeodomain protein family. Ecotopic expression in the embryo sac leads to defects in nuclear migration and cellularization and embryo sacs with multiple egg cells. Loss of function alleles have no female gametophyte defects. The ecotopic expression phenotype requires KNAT3 because it can be suppressed by loss of KNAT3 function alleles. Localized to the nucleus bu…	BEL1-like homeodomain 1 (BLH1); CONTAINS InterPro DOMAIN/s: Homeobox (InterPro:IPR001356), Homeodomain-like (InterPro:IPR009057), POX (InterPro:IPR006563), Homeodomain-related (InterPro:IPR012287); BEST Arabidopsis thaliana protein match is: BEL1-like homeodomain 6 (TAIR:AT4G34610.2); Has 35333 Blast hits to 34131 proteins in 2444 species: Archae - 798; Bacteria - 22429; Metazoa - 974; Fungi - 99…		OG1_5843
Sp1_comp322384_c1_seq1	2058	.	T	C	222	.	DP=3694;VDB=0.0392;AF1=1;AC1=2;DP4=1,1,1646,1621;MQ=43;FQ=-282;PV4=1,0.00092,0.23,1	GT:PL:GQ	1/1:255,255,0:99	Sp1_comp322384_c1_seq1	2058	.	T	C	5325.9	PASS	AC=6;AF=1.00;AN=6;DP=250;Dels=0.00;FS=0.000;HaplotypeScore=5.8107;MLEAC=6;MLEAF=1.00;MQ=59.93;MQ0=0;QD=21.30	GT:AD:DP:GQ:MLPSAC:MLPSAF:PL	1/1/1/1/1/1:0,249:250:99:6:1.00:5352,1218,747,472,276,124,0	SG	3591	gi|460365445|ref|XP_004228612.1|	PREDICTED: BEL1-like homeodomain protein 1-like [Solanum lycopersicum]	AT2G35940.3	BEL1-like homeodomain 1	Encodes a member of the BEL-like homeodomain protein family. Ecotopic expression in the embryo sac leads to defects in nuclear migration and cellularization and embryo sacs with multiple egg cells. Loss of function alleles have no female gametophyte defects. The ecotopic expression phenotype requires KNAT3 because it can be suppressed by loss of KNAT3 function alleles. Localized to the nucleus bu…	BEL1-like homeodomain 1 (BLH1); CONTAINS InterPro DOMAIN/s: Homeobox (InterPro:IPR001356), Homeodomain-like (InterPro:IPR009057), POX (InterPro:IPR006563), Homeodomain-related (InterPro:IPR012287); BEST Arabidopsis thaliana protein match is: BEL1-like homeodomain 6 (TAIR:AT4G34610.2); Has 35333 Blast hits to 34131 proteins in 2444 species: Archae - 798; Bacteria - 22429; Metazoa - 974; Fungi - 99…		OG1_5843
Sp1_comp322384_c1_seq1	2088	.	C	T	225	.	DP=3783;VDB=0.0392;AF1=0.5;AC1=1;DP4=1035,905,800,765;MQ=45;FQ=225;PV4=0.2,0.0053,1.1e-205,1	GT:PL:GQ	0/1:255,0,255:99	Sp1_comp322384_c1_seq1	2088	.	C	T	1558.91		AC=2;AF=0.333;AN=6;BaseQRankSum=-2.541;DP=250;Dels=0.00;FS=4.928;HaplotypeScore=51.2961;MLEAC=2;MLEAF=0.333;MQ=59.66;MQ0=0;MQRankSum=0.849;QD=6.24;ReadPosRankSum=3.133	GT:AD:DP:GQ:MLPSAC:MLPSAF:PL	0/0/0/0/1/1:170,80:250:29:2:0.333:1585,29,0,85,2147483647,2147483647,2147483647	SG	3591	gi|460365445|ref|XP_004228612.1|	PREDICTED: BEL1-like homeodomain protein 1-like [Solanum lycopersicum]	AT2G35940.3	BEL1-like homeodomain 1	Encodes a member of the BEL-like homeodomain protein family. Ecotopic expression in the embryo sac leads to defects in nuclear migration and cellularization and embryo sacs with multiple egg cells. Loss of function alleles have no female gametophyte defects. The ecotopic expression phenotype requires KNAT3 because it can be suppressed by loss of KNAT3 function alleles. Localized to the nucleus bu…	BEL1-like homeodomain 1 (BLH1); CONTAINS InterPro DOMAIN/s: Homeobox (InterPro:IPR001356), Homeodomain-like (InterPro:IPR009057), POX (InterPro:IPR006563), Homeodomain-related (InterPro:IPR012287); BEST Arabidopsis thaliana protein match is: BEL1-like homeodomain 6 (TAIR:AT4G34610.2); Has 35333 Blast hits to 34131 proteins in 2444 species: Archae - 798; Bacteria - 22429; Metazoa - 974; Fungi - 99…		OG1_5843
Sp1_comp322384_c1_seq1	2166	.	G	C	76	.	DP=3999;VDB=0.0399;AF1=0.5;AC1=1;DP4=922,881,657,883;MQ=45;FQ=79;PV4=1.1e-06,1.6e-201,5.8e-213,1	GT:PL:GQ	0/1:236,130,255:99	Sp1_comp322384_c1_seq1	2166	.	G	C,T	1458.9	PASS	AC=1,1;AF=0.167,0.167;AN=6;BaseQRankSum=1.621;DP=250;Dels=0.00;FS=2.535;HaplotypeScore=4.5990;MLEAC=1,1;MLEAF=0.167,0.167;MQ=59.89;MQ0=0;MQRankSum=0.323;QD=5.84;ReadPosRankSum=2.257	GT:AD:DP:GQ:MLPSAC:MLPSAF	0/0/0/0/1/2:145,68,37:250:67:1,1:0.167,0.167	SG	3591	gi|460365445|ref|XP_004228612.1|	PREDICTED: BEL1-like homeodomain protein 1-like [Solanum lycopersicum]	AT2G35940.3	BEL1-like homeodomain 1	Encodes a member of the BEL-like homeodomain protein family. Ecotopic expression in the embryo sac leads to defects in nuclear migration and cellularization and embryo sacs with multiple egg cells. Loss of function alleles have no female gametophyte defects. The ecotopic expression phenotype requires KNAT3 because it can be suppressed by loss of KNAT3 function alleles. Localized to the nucleus bu…	BEL1-like homeodomain 1 (BLH1); CONTAINS InterPro DOMAIN/s: Homeobox (InterPro:IPR001356), Homeodomain-like (InterPro:IPR009057), POX (InterPro:IPR006563), Homeodomain-related (InterPro:IPR012287); BEST Arabidopsis thaliana protein match is: BEL1-like homeodomain 6 (TAIR:AT4G34610.2); Has 35333 Blast hits to 34131 proteins in 2444 species: Archae - 798; Bacteria - 22429; Metazoa - 974; Fungi - 99…		OG1_5843
Sp1_comp322384_c1_seq1	2190	.	C	G	87	.	DP=3910;VDB=0.0380;AF1=0.5;AC1=1;DP4=1185,1200,663,765;MQ=44;FQ=90;PV4=0.052,0,0,1	GT:PL:GQ	0/1:117,0,255:99	Sp1_comp322384_c1_seq1	2190	.	C	G	1753.88	PASS	AC=2;AF=0.333;AN=6;BaseQRankSum=3.604;DP=250;Dels=0.00;FS=6.272;HaplotypeScore=4.8187;MLEAC=2;MLEAF=0.333;MQ=59.76;MQ0=0;MQRankSum=1.587;QD=7.02;ReadPosRankSum=4.579	GT:AD:DP:GQ:MLPSAC:MLPSAF:PL	0/0/0/0/1/1:188,62:250:6:2:0.333:1779,6,0,115,2147483647,2147483647,2147483647	SG	3591	gi|460365445|ref|XP_004228612.1|	PREDICTED: BEL1-like homeodomain protein 1-like [Solanum lycopersicum]	AT2G35940.3	BEL1-like homeodomain 1	Encodes a member of the BEL-like homeodomain protein family. Ecotopic expression in the embryo sac leads to defects in nuclear migration and cellularization and embryo sacs with multiple egg cells. Loss of function alleles have no female gametophyte defects. The ecotopic expression phenotype requires KNAT3 because it can be suppressed by loss of KNAT3 function alleles. Localized to the nucleus bu…	BEL1-like homeodomain 1 (BLH1); CONTAINS InterPro DOMAIN/s: Homeobox (InterPro:IPR001356), Homeodomain-like (InterPro:IPR009057), POX (InterPro:IPR006563), Homeodomain-related (InterPro:IPR012287); BEST Arabidopsis thaliana protein match is: BEL1-like homeodomain 6 (TAIR:AT4G34610.2); Has 35333 Blast hits to 34131 proteins in 2444 species: Archae - 798; Bacteria - 22429; Metazoa - 974; Fungi - 99…		OG1_5843
Sp1_comp322384_c1_seq1	2193	.	C	T	225	.	DP=3979;VDB=0.0380;AF1=0.5;AC1=1;DP4=1187,1247,619,779;MQ=44;FQ=225;PV4=0.0079,3e-68,0,1	GT:PL:GQ	0/1:255,0,255:99	Sp1_comp322384_c1_seq1	2193	.	C	T	1588.17	PASS	AC=2;AF=0.333;AN=6;BaseQRankSum=-0.307;DP=250;Dels=0.00;FS=15.261;HaplotypeScore=3.8876;MLEAC=2;MLEAF=0.333;MQ=59.75;MQ0=0;MQRankSum=-0.367;QD=6.35;ReadPosRankSum=0.357	GT:AD:DP:GQ:MLPSAC:MLPSAF:PL	0/0/0/0/1/1:177,73:250:12:2:0.333:1614,12,0,107,2147483647,2147483647,2147483647	SG	3591	gi|460365445|ref|XP_004228612.1|	PREDICTED: BEL1-like homeodomain protein 1-like [Solanum lycopersicum]	AT2G35940.3	BEL1-like homeodomain 1	Encodes a member of the BEL-like homeodomain protein family. Ecotopic expression in the embryo sac leads to defects in nuclear migration and cellularization and embryo sacs with multiple egg cells. Loss of function alleles have no female gametophyte defects. The ecotopic expression phenotype requires KNAT3 because it can be suppressed by loss of KNAT3 function alleles. Localized to the nucleus bu…	BEL1-like homeodomain 1 (BLH1); CONTAINS InterPro DOMAIN/s: Homeobox (InterPro:IPR001356), Homeodomain-like (InterPro:IPR009057), POX (InterPro:IPR006563), Homeodomain-related (InterPro:IPR012287); BEST Arabidopsis thaliana protein match is: BEL1-like homeodomain 6 (TAIR:AT4G34610.2); Has 35333 Blast hits to 34131 proteins in 2444 species: Archae - 798; Bacteria - 22429; Metazoa - 974; Fungi - 99…		OG1_5843
Sp1_comp322384_c1_seq1	2220	.	C	T	107	.	DP=3830;VDB=0.0322;AF1=0.5;AC1=1;DP4=1170,1172,649,740;MQ=44;FQ=110;PV4=0.058,0,0,1	GT:PL:GQ	0/1:137,0,255:99	Sp1_comp322384_c1_seq1	2220	.	C	T	2074.9		AC=2;AF=0.333;AN=6;BaseQRankSum=0.433;DP=249;Dels=0.00;FS=4.769;HaplotypeScore=39.2769;MLEAC=2;MLEAF=0.333;MQ=59.72;MQ0=0;MQRankSum=-0.433;QD=8.33;ReadPosRankSum=1.389	GT:AD:DP:GQ:MLPSAC:MLPSAF:PL	0/0/0/0/1/1:172,77:249:42:2:0.333:2101,42,0,90,2147483647,2147483647,2147483647	SG	3591	gi|460365445|ref|XP_004228612.1|	PREDICTED: BEL1-like homeodomain protein 1-like [Solanum lycopersicum]	AT2G35940.3	BEL1-like homeodomain 1	Encodes a member of the BEL-like homeodomain protein family. Ecotopic expression in the embryo sac leads to defects in nuclear migration and cellularization and embryo sacs with multiple egg cells. Loss of function alleles have no female gametophyte defects. The ecotopic expression phenotype requires KNAT3 because it can be suppressed by loss of KNAT3 function alleles. Localized to the nucleus bu…	BEL1-like homeodomain 1 (BLH1); CONTAINS InterPro DOMAIN/s: Homeobox (InterPro:IPR001356), Homeodomain-like (InterPro:IPR009057), POX (InterPro:IPR006563), Homeodomain-related (InterPro:IPR012287); BEST Arabidopsis thaliana protein match is: BEL1-like homeodomain 6 (TAIR:AT4G34610.2); Has 35333 Blast hits to 34131 proteins in 2444 species: Archae - 798; Bacteria - 22429; Metazoa - 974; Fungi - 99…		OG1_5843
Sp1_comp322384_c1_seq1	2242	.	T	C	163	.	DP=3860;VDB=0.0399;AF1=0.5;AC1=1;DP4=856,1180,782,955;MQ=45;FQ=166;PV4=0.07,0,1,0.016	GT:PL:GQ	0/1:193,0,255:99	Sp1_comp322384_c1_seq1	2242	.	T	C	4367.94	PASS	AC=3;AF=0.500;AN=6;BaseQRankSum=-1.620;DP=247;Dels=0.00;FS=2.865;HaplotypeScore=3.3888;MLEAC=3;MLEAF=0.500;MQ=59.66;MQ0=0;MQRankSum=2.104;QD=17.68;ReadPosRankSum=-2.153	GT:AD:DP:GQ:MLPSAC:MLPSAF:PL	0/0/0/1/1/1:111,136:247:21:3:0.500:4394,379,96,0,21,205,2147483647	SG	3591	gi|460365445|ref|XP_004228612.1|	PREDICTED: BEL1-like homeodomain protein 1-like [Solanum lycopersicum]	AT2G35940.3	BEL1-like homeodomain 1	Encodes a member of the BEL-like homeodomain protein family. Ecotopic expression in the embryo sac leads to defects in nuclear migration and cellularization and embryo sacs with multiple egg cells. Loss of function alleles have no female gametophyte defects. The ecotopic expression phenotype requires KNAT3 because it can be suppressed by loss of KNAT3 function alleles. Localized to the nucleus bu…	BEL1-like homeodomain 1 (BLH1); CONTAINS InterPro DOMAIN/s: Homeobox (InterPro:IPR001356), Homeodomain-like (InterPro:IPR009057), POX (InterPro:IPR006563), Homeodomain-related (InterPro:IPR012287); BEST Arabidopsis thaliana protein match is: BEL1-like homeodomain 6 (TAIR:AT4G34610.2); Has 35333 Blast hits to 34131 proteins in 2444 species: Archae - 798; Bacteria - 22429; Metazoa - 974; Fungi - 99…		OG1_5843
Sp1_comp322384_c1_seq1	2602	.	T	C	222	.	DP=203;VDB=0.0271;AF1=1;AC1=2;DP4=0,0,24,74;MQ=46;FQ=-282	GT:PL:GQ	1/1:255,255,0:99	Sp1_comp322384_c1_seq1	2602	.	T	C	2932.9		AC=6;AF=1.00;AN=6;DP=92;Dels=0.00;FS=0.000;HaplotypeScore=63.2917;MLEAC=6;MLEAF=1.00;MQ=60.00;MQ0=0;QD=31.88	GT:AD:DP:GQ:MLPSAC:MLPSAF:PL	1/1/1/1/1/1:1,91:92:63:6:1.00:2959,614,377,238,139,63,0	SG	3591	gi|460365445|ref|XP_004228612.1|	PREDICTED: BEL1-like homeodomain protein 1-like [Solanum lycopersicum]	AT2G35940.3	BEL1-like homeodomain 1	Encodes a member of the BEL-like homeodomain protein family. Ecotopic expression in the embryo sac leads to defects in nuclear migration and cellularization and embryo sacs with multiple egg cells. Loss of function alleles have no female gametophyte defects. The ecotopic expression phenotype requires KNAT3 because it can be suppressed by loss of KNAT3 function alleles. Localized to the nucleus bu…	BEL1-like homeodomain 1 (BLH1); CONTAINS InterPro DOMAIN/s: Homeobox (InterPro:IPR001356), Homeodomain-like (InterPro:IPR009057), POX (InterPro:IPR006563), Homeodomain-related (InterPro:IPR012287); BEST Arabidopsis thaliana protein match is: BEL1-like homeodomain 6 (TAIR:AT4G34610.2); Has 35333 Blast hits to 34131 proteins in 2444 species: Archae - 798; Bacteria - 22429; Metazoa - 974; Fungi - 99…		OG1_5843
Sp1_comp322384_c1_seq1	2607	.	T	A	55	.	DP=163;VDB=0.0164;AF1=0.5;AC1=1;DP4=34,74,8,30;MQ=47;FQ=58;PV4=0.3,1.1e-12,1,1	GT:PL:GQ	0/1:85,0,255:88	Sp1_comp322384_c1_seq1	2607	.	T	A	500.03		AC=2;AF=0.333;AN=6;BaseQRankSum=-1.296;DP=89;Dels=0.00;FS=2.560;HaplotypeScore=62.2222;MLEAC=2;MLEAF=0.333;MQ=60.00;MQ0=0;MQRankSum=-0.540;QD=5.62;ReadPosRankSum=-1.216	GT:AD:DP:GQ:MLPSAC:MLPSAF:PL	0/0/0/0/1/1:68,20:88:2:2:0.333:524,2,0,38,114,2147483647,2147483647	SG	3591	gi|460365445|ref|XP_004228612.1|	PREDICTED: BEL1-like homeodomain protein 1-like [Solanum lycopersicum]	AT2G35940.3	BEL1-like homeodomain 1	Encodes a member of the BEL-like homeodomain protein family. Ecotopic expression in the embryo sac leads to defects in nuclear migration and cellularization and embryo sacs with multiple egg cells. Loss of function alleles have no female gametophyte defects. The ecotopic expression phenotype requires KNAT3 because it can be suppressed by loss of KNAT3 function alleles. Localized to the nucleus bu…	BEL1-like homeodomain 1 (BLH1); CONTAINS InterPro DOMAIN/s: Homeobox (InterPro:IPR001356), Homeodomain-like (InterPro:IPR009057), POX (InterPro:IPR006563), Homeodomain-related (InterPro:IPR012287); BEST Arabidopsis thaliana protein match is: BEL1-like homeodomain 6 (TAIR:AT4G34610.2); Has 35333 Blast hits to 34131 proteins in 2444 species: Archae - 798; Bacteria - 22429; Metazoa - 974; Fungi - 99…		OG1_5843
Sp1_comp322384_c1_seq1	2644	.	T	C	41	.	DP=84;VDB=0.0271;AF1=0.5;AC1=1;DP4=8,52,4,16;MQ=47;FQ=44;PV4=0.48,2.8e-28,1,1	GT:PL:GQ	0/1:71,0,255:74	Sp1_comp322384_c1_seq1	2644	.	T	C	470.91	PASS	AC=1;AF=0.167;AN=6;BaseQRankSum=1.204;DP=78;Dels=0.00;FS=1.374;HaplotypeScore=4.9914;MLEAC=1;MLEAF=0.167;MQ=60.00;MQ0=0;MQRankSum=-0.723;QD=6.04;ReadPosRankSum=1.014	GT:AD:DP:GQ:MLPSAC:MLPSAF:PL	0/0/0/0/0/1:63,15:78:0:1:0.167:494,0,0,33,97,2147483647,2147483647	SG	3591	gi|460365445|ref|XP_004228612.1|	PREDICTED: BEL1-like homeodomain protein 1-like [Solanum lycopersicum]	AT2G35940.3	BEL1-like homeodomain 1	Encodes a member of the BEL-like homeodomain protein family. Ecotopic expression in the embryo sac leads to defects in nuclear migration and cellularization and embryo sacs with multiple egg cells. Loss of function alleles have no female gametophyte defects. The ecotopic expression phenotype requires KNAT3 because it can be suppressed by loss of KNAT3 function alleles. Localized to the nucleus bu…	BEL1-like homeodomain 1 (BLH1); CONTAINS InterPro DOMAIN/s: Homeobox (InterPro:IPR001356), Homeodomain-like (InterPro:IPR009057), POX (InterPro:IPR006563), Homeodomain-related (InterPro:IPR012287); BEST Arabidopsis thaliana protein match is: BEL1-like homeodomain 6 (TAIR:AT4G34610.2); Has 35333 Blast hits to 34131 proteins in 2444 species: Archae - 798; Bacteria - 22429; Metazoa - 974; Fungi - 99…		OG1_5843
Sp1_comp322384_c1_seq1	2695	.	G	T	42	.	DP=21;VDB=0.0082;AF1=0.5;AC1=1;DP4=2,15,1,3;MQ=41;FQ=45;PV4=0.49,0.18,1,1	GT:PL:GQ	0/1:72,0,213:75	Sp1_comp322384_c1_seq1	2695	.	G	T	112.68	PASS	AC=1;AF=0.167;AN=6;BaseQRankSum=1.001;DP=25;Dels=0.00;FS=0.000;HaplotypeScore=12.9964;MLEAC=1;MLEAF=0.167;MQ=60.00;MQ0=0;MQRankSum=0.482;QD=4.51;ReadPosRankSum=2.261	GT:AD:DP:GQ:MLPSAC:MLPSAF:PL	0/0/0/0/0/1:21,4:25:1:1:0.167:136,0,1,10,28,63,2147483647	SG	3591	gi|460365445|ref|XP_004228612.1|	PREDICTED: BEL1-like homeodomain protein 1-like [Solanum lycopersicum]	AT2G35940.3	BEL1-like homeodomain 1	Encodes a member of the BEL-like homeodomain protein family. Ecotopic expression in the embryo sac leads to defects in nuclear migration and cellularization and embryo sacs with multiple egg cells. Loss of function alleles have no female gametophyte defects. The ecotopic expression phenotype requires KNAT3 because it can be suppressed by loss of KNAT3 function alleles. Localized to the nucleus bu…	BEL1-like homeodomain 1 (BLH1); CONTAINS InterPro DOMAIN/s: Homeobox (InterPro:IPR001356), Homeodomain-like (InterPro:IPR009057), POX (InterPro:IPR006563), Homeodomain-related (InterPro:IPR012287); BEST Arabidopsis thaliana protein match is: BEL1-like homeodomain 6 (TAIR:AT4G34610.2); Has 35333 Blast hits to 34131 proteins in 2444 species: Archae - 798; Bacteria - 22429; Metazoa - 974; Fungi - 99…		OG1_5843
Sp1_comp322384_c1_seq1	2714	.	G	C	8.64	.	DP=15;VDB=0.0082;AF1=0.5;AC1=1;DP4=1,10,1,3;MQ=48;FQ=11.3;PV4=0.48,1.1e-05,1.9e-06,1	GT:PL:GQ	0/1:38,0,192:40	Sp1_comp322384_c1_seq1	2714	.	G	C	115.92	PASS	AC=2;AF=0.333;AN=6;BaseQRankSum=1.395;DP=16;Dels=0.00;FS=3.468;HaplotypeScore=2.9994;MLEAC=2;MLEAF=0.333;MQ=60.00;MQ0=0;MQRankSum=-1.273;QD=7.24;ReadPosRankSum=0.667	GT:AD:DP:GQ:MLPSAC:MLPSAF:PL	0/0/0/0/1/1:12,4:16:1:2:0.333:139,1,0,7,21,50,419	SG	3591	gi|460365445|ref|XP_004228612.1|	PREDICTED: BEL1-like homeodomain protein 1-like [Solanum lycopersicum]	AT2G35940.3	BEL1-like homeodomain 1	Encodes a member of the BEL-like homeodomain protein family. Ecotopic expression in the embryo sac leads to defects in nuclear migration and cellularization and embryo sacs with multiple egg cells. Loss of function alleles have no female gametophyte defects. The ecotopic expression phenotype requires KNAT3 because it can be suppressed by loss of KNAT3 function alleles. Localized to the nucleus bu…	BEL1-like homeodomain 1 (BLH1); CONTAINS InterPro DOMAIN/s: Homeobox (InterPro:IPR001356), Homeodomain-like (InterPro:IPR009057), POX (InterPro:IPR006563), Homeodomain-related (InterPro:IPR012287); BEST Arabidopsis thaliana protein match is: BEL1-like homeodomain 6 (TAIR:AT4G34610.2); Has 35333 Blast hits to 34131 proteins in 2444 species: Archae - 798; Bacteria - 22429; Metazoa - 974; Fungi - 99…		OG1_5843
Sp1_comp322384_c1_seq1	3092	.	T	C	3.01	.	DP=13;VDB=0.0001;AF1=0.4997;AC1=1;DP4=4,3,1,2;MQ=39;FQ=4.77;PV4=1,4.1e-05,0.037,0.13	GT:PL:GQ	0/1:30,0,151:28	Sp1_comp322384_c1_seq1	3092	.	T	C	122.5	PASS	AC=3;AF=0.500;AN=6;BaseQRankSum=1.031;DP=35;Dels=0.00;FS=2.366;HaplotypeScore=3.9989;MLEAC=3;MLEAF=0.500;MQ=58.29;MQ0=0;MQRankSum=0.699;QD=3.50;ReadPosRankSum=0.663	GT:AD:DP:GQ:MLPSAC:MLPSAF:PL	0/0/0/1/1/1:11,24:35:0:3:0.500:144,12,3,0,0,5,96	SG	3591	gi|460365445|ref|XP_004228612.1|	PREDICTED: BEL1-like homeodomain protein 1-like [Solanum lycopersicum]	AT2G35940.3	BEL1-like homeodomain 1	Encodes a member of the BEL-like homeodomain protein family. Ecotopic expression in the embryo sac leads to defects in nuclear migration and cellularization and embryo sacs with multiple egg cells. Loss of function alleles have no female gametophyte defects. The ecotopic expression phenotype requires KNAT3 because it can be suppressed by loss of KNAT3 function alleles. Localized to the nucleus bu…	BEL1-like homeodomain 1 (BLH1); CONTAINS InterPro DOMAIN/s: Homeobox (InterPro:IPR001356), Homeodomain-like (InterPro:IPR009057), POX (InterPro:IPR006563), Homeodomain-related (InterPro:IPR012287); BEST Arabidopsis thaliana protein match is: BEL1-like homeodomain 6 (TAIR:AT4G34610.2); Has 35333 Blast hits to 34131 proteins in 2444 species: Archae - 798; Bacteria - 22429; Metazoa - 974; Fungi - 99…		OG1_5843
Sp1_comp322384_c1_seq1	3137	.	C	T	45	.	DP=40;VDB=0.0033;AF1=0.5;AC1=1;DP4=11,7,2,9;MQ=41;FQ=48;PV4=0.052,1.1e-15,0.00049,1	GT:PL:GQ	0/1:75,0,255:78	Sp1_comp322384_c1_seq1	3137	.	C	T	463.59		AC=3;AF=0.500;AN=6;BaseQRankSum=1.276;DP=82;Dels=0.00;FS=3.435;HaplotypeScore=14.4279;MLEAC=3;MLEAF=0.500;MQ=51.14;MQ0=1;MQRankSum=4.345;QD=5.65;ReadPosRankSum=3.332	GT:AD:DP:GQ:MLPSAC:MLPSAF:PL	0/0/0/1/1/1:54,28:82:5:3:0.500:488,38,8,0,5,31,459	SG	3591	gi|460365445|ref|XP_004228612.1|	PREDICTED: BEL1-like homeodomain protein 1-like [Solanum lycopersicum]	AT2G35940.3	BEL1-like homeodomain 1	Encodes a member of the BEL-like homeodomain protein family. Ecotopic expression in the embryo sac leads to defects in nuclear migration and cellularization and embryo sacs with multiple egg cells. Loss of function alleles have no female gametophyte defects. The ecotopic expression phenotype requires KNAT3 because it can be suppressed by loss of KNAT3 function alleles. Localized to the nucleus bu…	BEL1-like homeodomain 1 (BLH1); CONTAINS InterPro DOMAIN/s: Homeobox (InterPro:IPR001356), Homeodomain-like (InterPro:IPR009057), POX (InterPro:IPR006563), Homeodomain-related (InterPro:IPR012287); BEST Arabidopsis thaliana protein match is: BEL1-like homeodomain 6 (TAIR:AT4G34610.2); Has 35333 Blast hits to 34131 proteins in 2444 species: Archae - 798; Bacteria - 22429; Metazoa - 974; Fungi - 99…		OG1_5843
Sp1_comp322384_c1_seq1	3150	.	C	T	148	.	DP=48;VDB=0.0081;AF1=0.5;AC1=1;DP4=11,9,13,12;MQ=38;FQ=151;PV4=1,1.2e-13,1.1e-06,1	GT:PL:GQ	0/1:178,0,255:99	Sp1_comp322384_c1_seq1	3150	.	C	T	753.98		AC=3;AF=0.500;AN=6;BaseQRankSum=0.696;DP=105;Dels=0.00;FS=5.434;HaplotypeScore=35.6412;MLEAC=3;MLEAF=0.500;MQ=50.27;MQ0=1;MQRankSum=5.820;QD=7.18;ReadPosRankSum=2.623	GT:AD:DP:GQ:MLPSAC:MLPSAF:PL	0/0/0/1/1/1:69,36:105:6:3:0.500:779,63,15,0,6,42,633	SG	3591	gi|460365445|ref|XP_004228612.1|	PREDICTED: BEL1-like homeodomain protein 1-like [Solanum lycopersicum]	AT2G35940.3	BEL1-like homeodomain 1	Encodes a member of the BEL-like homeodomain protein family. Ecotopic expression in the embryo sac leads to defects in nuclear migration and cellularization and embryo sacs with multiple egg cells. Loss of function alleles have no female gametophyte defects. The ecotopic expression phenotype requires KNAT3 because it can be suppressed by loss of KNAT3 function alleles. Localized to the nucleus bu…	BEL1-like homeodomain 1 (BLH1); CONTAINS InterPro DOMAIN/s: Homeobox (InterPro:IPR001356), Homeodomain-like (InterPro:IPR009057), POX (InterPro:IPR006563), Homeodomain-related (InterPro:IPR012287); BEST Arabidopsis thaliana protein match is: BEL1-like homeodomain 6 (TAIR:AT4G34610.2); Has 35333 Blast hits to 34131 proteins in 2444 species: Archae - 798; Bacteria - 22429; Metazoa - 974; Fungi - 99…		OG1_5843
Sp1_comp322384_c1_seq1	3155	.	A	G	156	.	DP=54;VDB=0.0271;AF1=1;AC1=2;DP4=0,0,7,9;MQ=40;FQ=-75	GT:PL:GQ	1/1:189,48,0:93	Sp1_comp322384_c1_seq1	3155	.	A	G	1586.91		AC=5;AF=0.833;AN=6;BaseQRankSum=0.420;DP=94;Dels=0.00;FS=6.214;HaplotypeScore=43.5181;MLEAC=5;MLEAF=0.833;MQ=53.52;MQ0=1;MQRankSum=5.896;QD=16.88;ReadPosRankSum=4.236	GT:AD:DP:GQ:MLPSAC:MLPSAF:PL	0/1/1/1/1/1:23,71:94:32:5:0.833:1613,272,149,79,32,0,50	SG	3591	gi|460365445|ref|XP_004228612.1|	PREDICTED: BEL1-like homeodomain protein 1-like [Solanum lycopersicum]	AT2G35940.3	BEL1-like homeodomain 1	Encodes a member of the BEL-like homeodomain protein family. Ecotopic expression in the embryo sac leads to defects in nuclear migration and cellularization and embryo sacs with multiple egg cells. Loss of function alleles have no female gametophyte defects. The ecotopic expression phenotype requires KNAT3 because it can be suppressed by loss of KNAT3 function alleles. Localized to the nucleus bu…	BEL1-like homeodomain 1 (BLH1); CONTAINS InterPro DOMAIN/s: Homeobox (InterPro:IPR001356), Homeodomain-like (InterPro:IPR009057), POX (InterPro:IPR006563), Homeodomain-related (InterPro:IPR012287); BEST Arabidopsis thaliana protein match is: BEL1-like homeodomain 6 (TAIR:AT4G34610.2); Has 35333 Blast hits to 34131 proteins in 2444 species: Archae - 798; Bacteria - 22429; Metazoa - 974; Fungi - 99…		OG1_5843
Sp1_comp322384_c1_seq1	3164	.	C	A	146	.	DP=68;VDB=0.0345;AF1=0.5;AC1=1;DP4=18,21,15,10;MQ=39;FQ=149;PV4=0.31,1,6.6e-13,1	GT:PL:GQ	0/1:176,0,255:99	Sp1_comp322384_c1_seq1	3164	.	C	A	969.27		AC=3;AF=0.500;AN=6;BaseQRankSum=2.069;DP=102;Dels=0.00;FS=5.586;HaplotypeScore=137.8877;MLEAC=3;MLEAF=0.500;MQ=54.31;MQ0=1;MQRankSum=4.253;QD=9.50;ReadPosRankSum=-1.118	GT:AD:DP:GQ:MLPSAC:MLPSAF:PL	0/0/0/1/1/1:60,40:102:11:3:0.500:995,65,11,0,20,86,2147483647	SG	3591	gi|460365445|ref|XP_004228612.1|	PREDICTED: BEL1-like homeodomain protein 1-like [Solanum lycopersicum]	AT2G35940.3	BEL1-like homeodomain 1	Encodes a member of the BEL-like homeodomain protein family. Ecotopic expression in the embryo sac leads to defects in nuclear migration and cellularization and embryo sacs with multiple egg cells. Loss of function alleles have no female gametophyte defects. The ecotopic expression phenotype requires KNAT3 because it can be suppressed by loss of KNAT3 function alleles. Localized to the nucleus bu…	BEL1-like homeodomain 1 (BLH1); CONTAINS InterPro DOMAIN/s: Homeobox (InterPro:IPR001356), Homeodomain-like (InterPro:IPR009057), POX (InterPro:IPR006563), Homeodomain-related (InterPro:IPR012287); BEST Arabidopsis thaliana protein match is: BEL1-like homeodomain 6 (TAIR:AT4G34610.2); Has 35333 Blast hits to 34131 proteins in 2444 species: Archae - 798; Bacteria - 22429; Metazoa - 974; Fungi - 99…		OG1_5843
Sp1_comp322384_c1_seq1	3195	.	A	C	222	.	DP=86;VDB=0.0392;AF1=1;AC1=2;DP4=0,0,19,20;MQ=30;FQ=-144	GT:PL:GQ	1/1:255,117,0:99	Sp1_comp322384_c1_seq1	3195	.	A	C	2513.9	PASS	AC=6;AF=1.00;AN=6;DP=86;Dels=0.00;FS=0.000;HaplotypeScore=2.9571;MLEAC=6;MLEAF=1.00;MQ=59.70;MQ0=0;QD=29.23	GT:AD:DP:GQ:MLPSAC:MLPSAF:PL	1/1/1/1/1/1:0,86:86:54:6:1.00:2540,528,324,205,120,54,0	SG	3591	gi|460365445|ref|XP_004228612.1|	PREDICTED: BEL1-like homeodomain protein 1-like [Solanum lycopersicum]	AT2G35940.3	BEL1-like homeodomain 1	Encodes a member of the BEL-like homeodomain protein family. Ecotopic expression in the embryo sac leads to defects in nuclear migration and cellularization and embryo sacs with multiple egg cells. Loss of function alleles have no female gametophyte defects. The ecotopic expression phenotype requires KNAT3 because it can be suppressed by loss of KNAT3 function alleles. Localized to the nucleus bu…	BEL1-like homeodomain 1 (BLH1); CONTAINS InterPro DOMAIN/s: Homeobox (InterPro:IPR001356), Homeodomain-like (InterPro:IPR009057), POX (InterPro:IPR006563), Homeodomain-related (InterPro:IPR012287); BEST Arabidopsis thaliana protein match is: BEL1-like homeodomain 6 (TAIR:AT4G34610.2); Has 35333 Blast hits to 34131 proteins in 2444 species: Archae - 798; Bacteria - 22429; Metazoa - 974; Fungi - 99…		OG1_5843
Sp1_comp322384_c1_seq1	3322	.	G	C	88	.	DP=694;VDB=0.0298;AF1=0.5;AC1=1;DP4=283,261,65,68;MQ=48;FQ=91;PV4=0.56,0.33,2.4e-20,1	GT:PL:GQ	0/1:118,0,255:99	Sp1_comp322384_c1_seq1	3322	.	G	C	1057.9		AC=1;AF=0.167;AN=6;BaseQRankSum=-1.222;DP=250;Dels=0.00;FS=6.638;HaplotypeScore=44.2356;MLEAC=1;MLEAF=0.167;MQ=59.93;MQ0=0;MQRankSum=1.589;QD=4.23;ReadPosRankSum=-0.436	GT:AD:DP:GQ:MLPSAC:MLPSAF:PL	0/0/0/0/0/1:209,41:250:83:1:0.167:1084,0,83,2147483647,2147483647,2147483647,2147483647	SG	3591	gi|460365445|ref|XP_004228612.1|	PREDICTED: BEL1-like homeodomain protein 1-like [Solanum lycopersicum]	AT2G35940.3	BEL1-like homeodomain 1	Encodes a member of the BEL-like homeodomain protein family. Ecotopic expression in the embryo sac leads to defects in nuclear migration and cellularization and embryo sacs with multiple egg cells. Loss of function alleles have no female gametophyte defects. The ecotopic expression phenotype requires KNAT3 because it can be suppressed by loss of KNAT3 function alleles. Localized to the nucleus bu…	BEL1-like homeodomain 1 (BLH1); CONTAINS InterPro DOMAIN/s: Homeobox (InterPro:IPR001356), Homeodomain-like (InterPro:IPR009057), POX (InterPro:IPR006563), Homeodomain-related (InterPro:IPR012287); BEST Arabidopsis thaliana protein match is: BEL1-like homeodomain 6 (TAIR:AT4G34610.2); Has 35333 Blast hits to 34131 proteins in 2444 species: Archae - 798; Bacteria - 22429; Metazoa - 974; Fungi - 99…		OG1_5843
Sp1_comp322384_c1_seq1	394	.	G	A	36	.	DP=1338;VDB=0.0322;AF1=0.5;AC1=1;DP4=439,506,127,133;MQ=44;FQ=39;PV4=0.53,0.33,1,1	GT:PL:GQ	0/1:66,0,247:69	Sp1_comp322384_c1_seq1	394	.	G	A	338.9		AC=1;AF=0.167;AN=6;BaseQRankSum=-0.929;DP=250;Dels=0.00;FS=3.352;HaplotypeScore=5.3631;MLEAC=1;MLEAF=0.167;MQ=57.15;MQ0=1;MQRankSum=1.865;QD=1.36;ReadPosRankSum=0.869	GT:AD:DP:GQ:MLPSAC:MLPSAF:PL	0/0/0/0/0/1:221,25:250:99:1:0.167:365,0,115,2147483647,2147483647,2147483647,2147483647	SG	3591	gi|460365445|ref|XP_004228612.1|	PREDICTED: BEL1-like homeodomain protein 1-like [Solanum lycopersicum]	AT2G35940.3	BEL1-like homeodomain 1	Encodes a member of the BEL-like homeodomain protein family. Ecotopic expression in the embryo sac leads to defects in nuclear migration and cellularization and embryo sacs with multiple egg cells. Loss of function alleles have no female gametophyte defects. The ecotopic expression phenotype requires KNAT3 because it can be suppressed by loss of KNAT3 function alleles. Localized to the nucleus bu…	BEL1-like homeodomain 1 (BLH1); CONTAINS InterPro DOMAIN/s: Homeobox (InterPro:IPR001356), Homeodomain-like (InterPro:IPR009057), POX (InterPro:IPR006563), Homeodomain-related (InterPro:IPR012287); BEST Arabidopsis thaliana protein match is: BEL1-like homeodomain 6 (TAIR:AT4G34610.2); Has 35333 Blast hits to 34131 proteins in 2444 species: Archae - 798; Bacteria - 22429; Metazoa - 974; Fungi - 99…		OG1_5843
Sp1_comp322384_c1_seq1	417	.	G	A	105	.	DP=1165;VDB=0.0398;AF1=0.5;AC1=1;DP4=301,444,128,146;MQ=41;FQ=108;PV4=0.074,0.00013,3.6e-08,1	GT:PL:GQ	0/1:135,0,255:99	Sp1_comp322384_c1_seq1	417	.	G	A	895.9		AC=1;AF=0.167;AN=6;BaseQRankSum=-1.917;DP=250;Dels=0.00;FS=6.765;HaplotypeScore=331.2678;MLEAC=1;MLEAF=0.167;MQ=58.66;MQ0=0;MQRankSum=1.960;QD=3.58;ReadPosRankSum=1.204	GT:AD:DP:GQ:MLPSAC:MLPSAF:PL	0/0/0/0/0/1:204,44:250:33:1:0.167:922,0,33,148,2147483647,2147483647,2147483647	SG	3591	gi|460365445|ref|XP_004228612.1|	PREDICTED: BEL1-like homeodomain protein 1-like [Solanum lycopersicum]	AT2G35940.3	BEL1-like homeodomain 1	Encodes a member of the BEL-like homeodomain protein family. Ecotopic expression in the embryo sac leads to defects in nuclear migration and cellularization and embryo sacs with multiple egg cells. Loss of function alleles have no female gametophyte defects. The ecotopic expression phenotype requires KNAT3 because it can be suppressed by loss of KNAT3 function alleles. Localized to the nucleus bu…	BEL1-like homeodomain 1 (BLH1); CONTAINS InterPro DOMAIN/s: Homeobox (InterPro:IPR001356), Homeodomain-like (InterPro:IPR009057), POX (InterPro:IPR006563), Homeodomain-related (InterPro:IPR012287); BEST Arabidopsis thaliana protein match is: BEL1-like homeodomain 6 (TAIR:AT4G34610.2); Has 35333 Blast hits to 34131 proteins in 2444 species: Archae - 798; Bacteria - 22429; Metazoa - 974; Fungi - 99…		OG1_5843
Sp1_comp322384_c1_seq1	432	.	C	G	22	.	DP=1011;VDB=0.0399;AF1=0.5;AC1=1;DP4=258,322,52,204;MQ=40;FQ=25;PV4=9.5e-12,1.2e-203,5.6e-51,1	GT:PL:GQ	0/1:52,0,255:55	Sp1_comp322384_c1_seq1	432	.	C	G	1797.91		AC=2;AF=0.333;AN=6;BaseQRankSum=0.492;DP=220;Dels=0.00;FS=19.268;HaplotypeScore=107.8442;MLEAC=2;MLEAF=0.333;MQ=59.00;MQ0=0;MQRankSum=-1.764;QD=8.17;ReadPosRankSum=3.655	GT:AD:DP:GQ:MLPSAC:MLPSAF:PL	0/0/0/0/1/1:120,100:220:31:2:0.333:1824,73,0,31,147,2147483647,2147483647	SG	3591	gi|460365445|ref|XP_004228612.1|	PREDICTED: BEL1-like homeodomain protein 1-like [Solanum lycopersicum]	AT2G35940.3	BEL1-like homeodomain 1	Encodes a member of the BEL-like homeodomain protein family. Ecotopic expression in the embryo sac leads to defects in nuclear migration and cellularization and embryo sacs with multiple egg cells. Loss of function alleles have no female gametophyte defects. The ecotopic expression phenotype requires KNAT3 because it can be suppressed by loss of KNAT3 function alleles. Localized to the nucleus bu…	BEL1-like homeodomain 1 (BLH1); CONTAINS InterPro DOMAIN/s: Homeobox (InterPro:IPR001356), Homeodomain-like (InterPro:IPR009057), POX (InterPro:IPR006563), Homeodomain-related (InterPro:IPR012287); BEST Arabidopsis thaliana protein match is: BEL1-like homeodomain 6 (TAIR:AT4G34610.2); Has 35333 Blast hits to 34131 proteins in 2444 species: Archae - 798; Bacteria - 22429; Metazoa - 974; Fungi - 99…		OG1_5843
Sp1_comp322384_c1_seq1	438	.	A	T	88	.	DP=893;VDB=0.0140;AF1=0.5;AC1=1;DP4=238,233,93,186;MQ=40;FQ=91;PV4=4.8e-06,4.6e-53,4.5e-36,1	GT:PL:GQ	0/1:118,0,255:99	Sp1_comp322384_c1_seq1	438	.	A	T	1487.91		AC=2;AF=0.333;AN=6;BaseQRankSum=0.930;DP=238;Dels=0.00;FS=12.817;HaplotypeScore=213.4865;MLEAC=2;MLEAF=0.333;MQ=59.08;MQ0=0;MQRankSum=-3.350;QD=6.25;ReadPosRankSum=6.013	GT:AD:DP:GQ:MLPSAC:MLPSAF:PL	0/0/0/0/1/1:138,97:238:27:2:0.333:1514,69,0,27,132,2147483647,2147483647	SG	3591	gi|460365445|ref|XP_004228612.1|	PREDICTED: BEL1-like homeodomain protein 1-like [Solanum lycopersicum]	AT2G35940.3	BEL1-like homeodomain 1	Encodes a member of the BEL-like homeodomain protein family. Ecotopic expression in the embryo sac leads to defects in nuclear migration and cellularization and embryo sacs with multiple egg cells. Loss of function alleles have no female gametophyte defects. The ecotopic expression phenotype requires KNAT3 because it can be suppressed by loss of KNAT3 function alleles. Localized to the nucleus bu…	BEL1-like homeodomain 1 (BLH1); CONTAINS InterPro DOMAIN/s: Homeobox (InterPro:IPR001356), Homeodomain-like (InterPro:IPR009057), POX (InterPro:IPR006563), Homeodomain-related (InterPro:IPR012287); BEST Arabidopsis thaliana protein match is: BEL1-like homeodomain 6 (TAIR:AT4G34610.2); Has 35333 Blast hits to 34131 proteins in 2444 species: Archae - 798; Bacteria - 22429; Metazoa - 974; Fungi - 99…		OG1_5843
Sp1_comp322384_c1_seq1	453	.	C	G	123	.	DP=974;VDB=0.0365;AF1=0.5;AC1=1;DP4=138,121,132,339;MQ=39;FQ=126;PV4=2.1e-11,1.3e-195,2e-65,1	GT:PL:GQ	0/1:153,0,255:99	Sp1_comp322384_c1_seq1	453	.	C	G	1580.69	PASS	AC=3;AF=0.500;AN=6;BaseQRankSum=0.168;DP=250;Dels=0.00;FS=14.533;HaplotypeScore=1.9145;MLEAC=3;MLEAF=0.500;MQ=59.83;MQ0=0;MQRankSum=-0.311;QD=6.32;ReadPosRankSum=-1.039	GT:AD:DP:GQ:MLPSAC:MLPSAF:PL	0/0/0/1/1/1:41,209:250:7:3:0.500:1606,145,37,0,7,75,2147483647	SG	3591	gi|460365445|ref|XP_004228612.1|	PREDICTED: BEL1-like homeodomain protein 1-like [Solanum lycopersicum]	AT2G35940.3	BEL1-like homeodomain 1	Encodes a member of the BEL-like homeodomain protein family. Ecotopic expression in the embryo sac leads to defects in nuclear migration and cellularization and embryo sacs with multiple egg cells. Loss of function alleles have no female gametophyte defects. The ecotopic expression phenotype requires KNAT3 because it can be suppressed by loss of KNAT3 function alleles. Localized to the nucleus bu…	BEL1-like homeodomain 1 (BLH1); CONTAINS InterPro DOMAIN/s: Homeobox (InterPro:IPR001356), Homeodomain-like (InterPro:IPR009057), POX (InterPro:IPR006563), Homeodomain-related (InterPro:IPR012287); BEST Arabidopsis thaliana protein match is: BEL1-like homeodomain 6 (TAIR:AT4G34610.2); Has 35333 Blast hits to 34131 proteins in 2444 species: Archae - 798; Bacteria - 22429; Metazoa - 974; Fungi - 99…		OG1_5843
Sp1_comp322384_c1_seq1	465	.	G	T	99	.	DP=921;VDB=0.0216;AF1=0.5;AC1=1;DP4=240,282,74,221;MQ=39;FQ=102;PV4=2.8e-09,1e-143,2.8e-76,1	GT:PL:GQ	0/1:129,0,255:99	Sp1_comp322384_c1_seq1	465	.	G	T	507.17		AC=1;AF=0.167;AN=6;BaseQRankSum=0.734;DP=249;Dels=0.00;FS=4.660;HaplotypeScore=236.7490;MLEAC=1;MLEAF=0.167;MQ=59.83;MQ0=0;MQRankSum=-0.350;QD=2.04;ReadPosRankSum=1.470	GT:AD:DP:GQ:MLPSAC:MLPSAF:PL	0/0/0/0/0/1:98,150:249:12:1:0.167:533,0,12,69,2147483647,2147483647,2147483647	SG	3591	gi|460365445|ref|XP_004228612.1|	PREDICTED: BEL1-like homeodomain protein 1-like [Solanum lycopersicum]	AT2G35940.3	BEL1-like homeodomain 1	Encodes a member of the BEL-like homeodomain protein family. Ecotopic expression in the embryo sac leads to defects in nuclear migration and cellularization and embryo sacs with multiple egg cells. Loss of function alleles have no female gametophyte defects. The ecotopic expression phenotype requires KNAT3 because it can be suppressed by loss of KNAT3 function alleles. Localized to the nucleus bu…	BEL1-like homeodomain 1 (BLH1); CONTAINS InterPro DOMAIN/s: Homeobox (InterPro:IPR001356), Homeodomain-like (InterPro:IPR009057), POX (InterPro:IPR006563), Homeodomain-related (InterPro:IPR012287); BEST Arabidopsis thaliana protein match is: BEL1-like homeodomain 6 (TAIR:AT4G34610.2); Has 35333 Blast hits to 34131 proteins in 2444 species: Archae - 798; Bacteria - 22429; Metazoa - 974; Fungi - 99…		OG1_5843
Sp1_comp322384_c1_seq1	477	.	G	A	32	.	DP=989;VDB=0.0322;AF1=0.5;AC1=1;DP4=226,298,144,110;MQ=41;FQ=35;PV4=0.00043,4.7e-219,7.3e-42,1	GT:PL:GQ	0/1:62,0,255:65	Sp1_comp322384_c1_seq1	477	.	G	A	1284.11		AC=2;AF=0.333;AN=6;BaseQRankSum=1.129;DP=250;Dels=0.00;FS=25.532;HaplotypeScore=57.7360;MLEAC=2;MLEAF=0.333;MQ=59.75;MQ0=0;MQRankSum=-0.681;QD=5.14;ReadPosRankSum=-2.829	GT:AD:DP:GQ:MLPSAC:MLPSAF:PL	0/0/0/0/1/1:98,152:250:13:2:0.333:1310,63,0,13,87,2147483647,2147483647	SG	3591	gi|460365445|ref|XP_004228612.1|	PREDICTED: BEL1-like homeodomain protein 1-like [Solanum lycopersicum]	AT2G35940.3	BEL1-like homeodomain 1	Encodes a member of the BEL-like homeodomain protein family. Ecotopic expression in the embryo sac leads to defects in nuclear migration and cellularization and embryo sacs with multiple egg cells. Loss of function alleles have no female gametophyte defects. The ecotopic expression phenotype requires KNAT3 because it can be suppressed by loss of KNAT3 function alleles. Localized to the nucleus bu…	BEL1-like homeodomain 1 (BLH1); CONTAINS InterPro DOMAIN/s: Homeobox (InterPro:IPR001356), Homeodomain-like (InterPro:IPR009057), POX (InterPro:IPR006563), Homeodomain-related (InterPro:IPR012287); BEST Arabidopsis thaliana protein match is: BEL1-like homeodomain 6 (TAIR:AT4G34610.2); Has 35333 Blast hits to 34131 proteins in 2444 species: Archae - 798; Bacteria - 22429; Metazoa - 974; Fungi - 99…		OG1_5843
Sp1_comp322384_c1_seq1	534	.	T	G	222	.	DP=1347;VDB=0.0392;AF1=1;AC1=2;DP4=1,0,726,472;MQ=40;FQ=-282;PV4=1,1,0.16,1	GT:PL:GQ	1/1:255,255,0:99	Sp1_comp322384_c1_seq1	534	.	T	G	7681.9	PASS	AC=6;AF=1.00;AN=6;BaseQRankSum=1.094;DP=250;Dels=0.00;FS=0.000;HaplotypeScore=2.7326;MLEAC=6;MLEAF=1.00;MQ=59.96;MQ0=0;MQRankSum=-0.167;QD=30.73;ReadPosRankSum=1.535	GT:AD:DP:GQ:MLPSAC:MLPSAF:PL	1/1/1/1/1/1:2,248:250:99:6:1.00:7708,1558,943,584,330,134,0	SG	3591	gi|460365445|ref|XP_004228612.1|	PREDICTED: BEL1-like homeodomain protein 1-like [Solanum lycopersicum]	AT2G35940.3	BEL1-like homeodomain 1	Encodes a member of the BEL-like homeodomain protein family. Ecotopic expression in the embryo sac leads to defects in nuclear migration and cellularization and embryo sacs with multiple egg cells. Loss of function alleles have no female gametophyte defects. The ecotopic expression phenotype requires KNAT3 because it can be suppressed by loss of KNAT3 function alleles. Localized to the nucleus bu…	BEL1-like homeodomain 1 (BLH1); CONTAINS InterPro DOMAIN/s: Homeobox (InterPro:IPR001356), Homeodomain-like (InterPro:IPR009057), POX (InterPro:IPR006563), Homeodomain-related (InterPro:IPR012287); BEST Arabidopsis thaliana protein match is: BEL1-like homeodomain 6 (TAIR:AT4G34610.2); Has 35333 Blast hits to 34131 proteins in 2444 species: Archae - 798; Bacteria - 22429; Metazoa - 974; Fungi - 99…		OG1_5843
Sp1_comp322384_c1_seq1	597	.	C	G	68	.	DP=1819;VDB=0.0365;AF1=0.5;AC1=1;DP4=125,159,544,528;MQ=45;FQ=71;PV4=0.045,1.2e-311,1.5e-05,1	GT:PL:GQ	0/1:98,0,133:99	Sp1_comp322384_c1_seq1	597	.	C	G	6196.9	PASS	AC=5;AF=0.833;AN=6;BaseQRankSum=1.496;DP=250;Dels=0.00;FS=1.455;HaplotypeScore=1.6918;MLEAC=5;MLEAF=0.833;MQ=59.73;MQ0=0;MQRankSum=0.044;QD=24.79;ReadPosRankSum=-0.362	GT:AD:DP:GQ:MLPSAC:MLPSAF:PL	0/1/1/1/1/1:43,207:250:58:5:0.833:6223,950,468,210,58,0,950	SG	3591	gi|460365445|ref|XP_004228612.1|	PREDICTED: BEL1-like homeodomain protein 1-like [Solanum lycopersicum]	AT2G35940.3	BEL1-like homeodomain 1	Encodes a member of the BEL-like homeodomain protein family. Ecotopic expression in the embryo sac leads to defects in nuclear migration and cellularization and embryo sacs with multiple egg cells. Loss of function alleles have no female gametophyte defects. The ecotopic expression phenotype requires KNAT3 because it can be suppressed by loss of KNAT3 function alleles. Localized to the nucleus bu…	BEL1-like homeodomain 1 (BLH1); CONTAINS InterPro DOMAIN/s: Homeobox (InterPro:IPR001356), Homeodomain-like (InterPro:IPR009057), POX (InterPro:IPR006563), Homeodomain-related (InterPro:IPR012287); BEST Arabidopsis thaliana protein match is: BEL1-like homeodomain 6 (TAIR:AT4G34610.2); Has 35333 Blast hits to 34131 proteins in 2444 species: Archae - 798; Bacteria - 22429; Metazoa - 974; Fungi - 99…		OG1_5843
Sp1_comp322384_c1_seq1	655	.	C	G	222	.	DP=1595;VDB=0.0392;AF1=1;AC1=2;DP4=0,0,308,454;MQ=47;FQ=-282	GT:PL:GQ	1/1:255,255,0:99	Sp1_comp322384_c1_seq1	655	.	C	G	7216.9	PASS	AC=6;AF=1.00;AN=6;DP=249;Dels=0.00;FS=0.000;HaplotypeScore=4.3598;MLEAC=6;MLEAF=1.00;MQ=59.84;MQ0=0;QD=28.98	GT:AD:DP:GQ:MLPSAC:MLPSAF:PL	1/1/1/1/1/1:0,247:249:99:6:1.00:7243,1470,901,569,333,150,0	SG	3591	gi|460365445|ref|XP_004228612.1|	PREDICTED: BEL1-like homeodomain protein 1-like [Solanum lycopersicum]	AT2G35940.3	BEL1-like homeodomain 1	Encodes a member of the BEL-like homeodomain protein family. Ecotopic expression in the embryo sac leads to defects in nuclear migration and cellularization and embryo sacs with multiple egg cells. Loss of function alleles have no female gametophyte defects. The ecotopic expression phenotype requires KNAT3 because it can be suppressed by loss of KNAT3 function alleles. Localized to the nucleus bu…	BEL1-like homeodomain 1 (BLH1); CONTAINS InterPro DOMAIN/s: Homeobox (InterPro:IPR001356), Homeodomain-like (InterPro:IPR009057), POX (InterPro:IPR006563), Homeodomain-related (InterPro:IPR012287); BEST Arabidopsis thaliana protein match is: BEL1-like homeodomain 6 (TAIR:AT4G34610.2); Has 35333 Blast hits to 34131 proteins in 2444 species: Archae - 798; Bacteria - 22429; Metazoa - 974; Fungi - 99…		OG1_5843
Sp1_comp322384_c1_seq1	699	.	G	A	225	.	DP=1880;VDB=0.0392;AF1=0.5;AC1=1;DP4=319,245,568,498;MQ=45;FQ=225;PV4=0.21,6.3e-14,2.4e-88,1	GT:PL:GQ	0/1:255,0,255:99	Sp1_comp322384_c1_seq1	699	.	G	A	3875.9	PASS	AC=4;AF=0.667;AN=6;BaseQRankSum=-2.454;DP=250;Dels=0.00;FS=0.533;HaplotypeScore=0.9989;MLEAC=4;MLEAF=0.667;MQ=59.83;MQ0=0;MQRankSum=-0.488;QD=15.50;ReadPosRankSum=2.502	GT:AD:DP:GQ:MLPSAC:MLPSAF:PL	0/0/1/1/1/1:83,165:250:35:4:0.667:3902,474,168,35,0,85,2147483647	SG	3591	gi|460365445|ref|XP_004228612.1|	PREDICTED: BEL1-like homeodomain protein 1-like [Solanum lycopersicum]	AT2G35940.3	BEL1-like homeodomain 1	Encodes a member of the BEL-like homeodomain protein family. Ecotopic expression in the embryo sac leads to defects in nuclear migration and cellularization and embryo sacs with multiple egg cells. Loss of function alleles have no female gametophyte defects. The ecotopic expression phenotype requires KNAT3 because it can be suppressed by loss of KNAT3 function alleles. Localized to the nucleus bu…	BEL1-like homeodomain 1 (BLH1); CONTAINS InterPro DOMAIN/s: Homeobox (InterPro:IPR001356), Homeodomain-like (InterPro:IPR009057), POX (InterPro:IPR006563), Homeodomain-related (InterPro:IPR012287); BEST Arabidopsis thaliana protein match is: BEL1-like homeodomain 6 (TAIR:AT4G34610.2); Has 35333 Blast hits to 34131 proteins in 2444 species: Archae - 798; Bacteria - 22429; Metazoa - 974; Fungi - 99…		OG1_5843
Sp1_comp322384_c1_seq1	843	.	C	G	43	.	DP=1763;VDB=0.0392;AF1=0.5;AC1=1;DP4=783,645,142,155;MQ=46;FQ=46;PV4=0.03,0.00011,4.7e-183,0.24	GT:PL:GQ	0/1:73,0,255:76	Sp1_comp322384_c1_seq1	843	.	C	G	1060.9	PASS	AC=1;AF=0.167;AN=6;BaseQRankSum=1.060;DP=250;Dels=0.00;FS=5.514;HaplotypeScore=4.7298;MLEAC=1;MLEAF=0.167;MQ=59.89;MQ0=0;MQRankSum=0.267;QD=4.24;ReadPosRankSum=0.710	GT:AD:DP:GQ:MLPSAC:MLPSAF:PL	0/0/0/0/0/1:210,40:250:87:1:0.167:1087,0,87,2147483647,2147483647,2147483647,2147483647	SG	3591	gi|460365445|ref|XP_004228612.1|	PREDICTED: BEL1-like homeodomain protein 1-like [Solanum lycopersicum]	AT2G35940.3	BEL1-like homeodomain 1	Encodes a member of the BEL-like homeodomain protein family. Ecotopic expression in the embryo sac leads to defects in nuclear migration and cellularization and embryo sacs with multiple egg cells. Loss of function alleles have no female gametophyte defects. The ecotopic expression phenotype requires KNAT3 because it can be suppressed by loss of KNAT3 function alleles. Localized to the nucleus bu…	BEL1-like homeodomain 1 (BLH1); CONTAINS InterPro DOMAIN/s: Homeobox (InterPro:IPR001356), Homeodomain-like (InterPro:IPR009057), POX (InterPro:IPR006563), Homeodomain-related (InterPro:IPR012287); BEST Arabidopsis thaliana protein match is: BEL1-like homeodomain 6 (TAIR:AT4G34610.2); Has 35333 Blast hits to 34131 proteins in 2444 species: Archae - 798; Bacteria - 22429; Metazoa - 974; Fungi - 99…		OG1_5843
Sp1_comp322384_c1_seq1	946	.	G	A	225	.	DP=2380;VDB=0.0392;AF1=0.5;AC1=1;DP4=385,320,813,699;MQ=42;FQ=138;PV4=0.71,1,1,0.00011	GT:PL:GQ	0/1:255,0,165:99	Sp1_comp322384_c1_seq1	946	.	G	A	4157.88		AC=4;AF=0.667;AN=6;BaseQRankSum=-0.773;DP=250;Dels=0.00;FS=0.000;HaplotypeScore=53.0119;MLEAC=4;MLEAF=0.667;MQ=59.93;MQ0=0;MQRankSum=-0.464;QD=16.63;ReadPosRankSum=0.174	GT:AD:DP:GQ:MLPSAC:MLPSAF:PL	0/0/1/1/1/1:87,163:250:6:4:0.667:4183,406,117,6,0,133,2147483647	SG	3591	gi|460365445|ref|XP_004228612.1|	PREDICTED: BEL1-like homeodomain protein 1-like [Solanum lycopersicum]	AT2G35940.3	BEL1-like homeodomain 1	Encodes a member of the BEL-like homeodomain protein family. Ecotopic expression in the embryo sac leads to defects in nuclear migration and cellularization and embryo sacs with multiple egg cells. Loss of function alleles have no female gametophyte defects. The ecotopic expression phenotype requires KNAT3 because it can be suppressed by loss of KNAT3 function alleles. Localized to the nucleus bu…	BEL1-like homeodomain 1 (BLH1); CONTAINS InterPro DOMAIN/s: Homeobox (InterPro:IPR001356), Homeodomain-like (InterPro:IPR009057), POX (InterPro:IPR006563), Homeodomain-related (InterPro:IPR012287); BEST Arabidopsis thaliana protein match is: BEL1-like homeodomain 6 (TAIR:AT4G34610.2); Has 35333 Blast hits to 34131 proteins in 2444 species: Archae - 798; Bacteria - 22429; Metazoa - 974; Fungi - 99…		OG1_5843
Sp1_comp322384_c1_seq1	1020	.	A	C	560.9		AC=1;AF=0.167;AN=6;BaseQRankSum=1.341;DP=249;Dels=0.00;FS=3.796;HaplotypeScore=93.8696;MLEAC=1;MLEAF=0.167;MQ=59.42;MQ0=0;MQRankSum=1.766;QD=2.25;ReadPosRankSum=3.204	GT:AD:DP:GQ:MLPSAC:MLPSAF:PL	0/0/0/0/0/1:220,28:248:99:1:0.167:587,0,126,2147483647,2147483647,2147483647,2147483647											GATK	3591	gi|460365445|ref|XP_004228612.1|	PREDICTED: BEL1-like homeodomain protein 1-like [Solanum lycopersicum]	AT2G35940.3	BEL1-like homeodomain 1	Encodes a member of the BEL-like homeodomain protein family. Ecotopic expression in the embryo sac leads to defects in nuclear migration and cellularization and embryo sacs with multiple egg cells. Loss of function alleles have no female gametophyte defects. The ecotopic expression phenotype requires KNAT3 because it can be suppressed by loss of KNAT3 function alleles. Localized to the nucleus bu…	BEL1-like homeodomain 1 (BLH1); CONTAINS InterPro DOMAIN/s: Homeobox (InterPro:IPR001356), Homeodomain-like (InterPro:IPR009057), POX (InterPro:IPR006563), Homeodomain-related (InterPro:IPR012287); BEST Arabidopsis thaliana protein match is: BEL1-like homeodomain 6 (TAIR:AT4G34610.2); Has 35333 Blast hits to 34131 proteins in 2444 species: Archae - 798; Bacteria - 22429; Metazoa - 974; Fungi - 99…		OG1_5843
Sp1_comp322384_c1_seq1	1290	.	T	C	403.9		AC=1;AF=0.167;AN=6;BaseQRankSum=-1.462;DP=249;Dels=0.00;FS=0.580;HaplotypeScore=62.9686;MLEAC=1;MLEAF=0.167;MQ=59.14;MQ0=0;MQRankSum=1.116;QD=1.62;ReadPosRankSum=-3.434	GT:AD:DP:GQ:MLPSAC:MLPSAF:PL	0/0/0/0/0/1:192,57:249:98:1:0.167:430,0,98,2147483647,2147483647,2147483647,2147483647											GATK	3591	gi|460365445|ref|XP_004228612.1|	PREDICTED: BEL1-like homeodomain protein 1-like [Solanum lycopersicum]	AT2G35940.3	BEL1-like homeodomain 1	Encodes a member of the BEL-like homeodomain protein family. Ecotopic expression in the embryo sac leads to defects in nuclear migration and cellularization and embryo sacs with multiple egg cells. Loss of function alleles have no female gametophyte defects. The ecotopic expression phenotype requires KNAT3 because it can be suppressed by loss of KNAT3 function alleles. Localized to the nucleus bu…	BEL1-like homeodomain 1 (BLH1); CONTAINS InterPro DOMAIN/s: Homeobox (InterPro:IPR001356), Homeodomain-like (InterPro:IPR009057), POX (InterPro:IPR006563), Homeodomain-related (InterPro:IPR012287); BEST Arabidopsis thaliana protein match is: BEL1-like homeodomain 6 (TAIR:AT4G34610.2); Has 35333 Blast hits to 34131 proteins in 2444 species: Archae - 798; Bacteria - 22429; Metazoa - 974; Fungi - 99…		OG1_5843
Sp1_comp322384_c1_seq1	1340	.	A	G	462.9		AC=1;AF=0.167;AN=6;BaseQRankSum=0.246;DP=250;Dels=0.00;FS=1.604;HaplotypeScore=3.3812;MLEAC=1;MLEAF=0.167;MQ=59.73;MQ0=0;MQRankSum=0.084;QD=1.85;ReadPosRankSum=-0.535	GT:AD:DP:GQ:MLPSAC:MLPSAF:PL	0/0/0/0/0/1:220,30:250:99:1:0.167:489,0,139,2147483647,2147483647,2147483647,2147483647											GATK	3591	gi|460365445|ref|XP_004228612.1|	PREDICTED: BEL1-like homeodomain protein 1-like [Solanum lycopersicum]	AT2G35940.3	BEL1-like homeodomain 1	Encodes a member of the BEL-like homeodomain protein family. Ecotopic expression in the embryo sac leads to defects in nuclear migration and cellularization and embryo sacs with multiple egg cells. Loss of function alleles have no female gametophyte defects. The ecotopic expression phenotype requires KNAT3 because it can be suppressed by loss of KNAT3 function alleles. Localized to the nucleus bu…	BEL1-like homeodomain 1 (BLH1); CONTAINS InterPro DOMAIN/s: Homeobox (InterPro:IPR001356), Homeodomain-like (InterPro:IPR009057), POX (InterPro:IPR006563), Homeodomain-related (InterPro:IPR012287); BEST Arabidopsis thaliana protein match is: BEL1-like homeodomain 6 (TAIR:AT4G34610.2); Has 35333 Blast hits to 34131 proteins in 2444 species: Archae - 798; Bacteria - 22429; Metazoa - 974; Fungi - 99…		OG1_5843
Sp1_comp322384_c1_seq1	1380	.	T	C	53.9		AC=1;AF=0.167;AN=6;BaseQRankSum=-0.824;DP=250;Dels=0.00;FS=3.915;HaplotypeScore=15.7496;MLEAC=1;MLEAF=0.167;MQ=56.46;MQ0=0;MQRankSum=1.790;QD=0.22;ReadPosRankSum=2.635	GT:AD:DP:GQ:MLPSAC:MLPSAF:PL	0/0/0/0/0/1:244,6:250:80:1:0.167:80,0,118,2147483647,2147483647,2147483647,2147483647											GATK	3591	gi|460365445|ref|XP_004228612.1|	PREDICTED: BEL1-like homeodomain protein 1-like [Solanum lycopersicum]	AT2G35940.3	BEL1-like homeodomain 1	Encodes a member of the BEL-like homeodomain protein family. Ecotopic expression in the embryo sac leads to defects in nuclear migration and cellularization and embryo sacs with multiple egg cells. Loss of function alleles have no female gametophyte defects. The ecotopic expression phenotype requires KNAT3 because it can be suppressed by loss of KNAT3 function alleles. Localized to the nucleus bu…	BEL1-like homeodomain 1 (BLH1); CONTAINS InterPro DOMAIN/s: Homeobox (InterPro:IPR001356), Homeodomain-like (InterPro:IPR009057), POX (InterPro:IPR006563), Homeodomain-related (InterPro:IPR012287); BEST Arabidopsis thaliana protein match is: BEL1-like homeodomain 6 (TAIR:AT4G34610.2); Has 35333 Blast hits to 34131 proteins in 2444 species: Archae - 798; Bacteria - 22429; Metazoa - 974; Fungi - 99…		OG1_5843
Sp1_comp322384_c1_seq1	1395	.	C	T	1171.9		AC=1;AF=0.167;AN=6;BaseQRankSum=3.244;DP=250;Dels=0.00;FS=61.677;HaplotypeScore=2.9656;MLEAC=1;MLEAF=0.167;MQ=57.98;MQ0=0;MQRankSum=-2.832;QD=4.69;ReadPosRankSum=4.313	GT:AD:DP:GQ:MLPSAC:MLPSAF:PL	0/0/0/0/0/1:172,78:250:33:1:0.167:1198,0,33,163,2147483647,2147483647,2147483647											GATK	3591	gi|460365445|ref|XP_004228612.1|	PREDICTED: BEL1-like homeodomain protein 1-like [Solanum lycopersicum]	AT2G35940.3	BEL1-like homeodomain 1	Encodes a member of the BEL-like homeodomain protein family. Ecotopic expression in the embryo sac leads to defects in nuclear migration and cellularization and embryo sacs with multiple egg cells. Loss of function alleles have no female gametophyte defects. The ecotopic expression phenotype requires KNAT3 because it can be suppressed by loss of KNAT3 function alleles. Localized to the nucleus bu…	BEL1-like homeodomain 1 (BLH1); CONTAINS InterPro DOMAIN/s: Homeobox (InterPro:IPR001356), Homeodomain-like (InterPro:IPR009057), POX (InterPro:IPR006563), Homeodomain-related (InterPro:IPR012287); BEST Arabidopsis thaliana protein match is: BEL1-like homeodomain 6 (TAIR:AT4G34610.2); Has 35333 Blast hits to 34131 proteins in 2444 species: Archae - 798; Bacteria - 22429; Metazoa - 974; Fungi - 99…		OG1_5843
Sp1_comp322384_c1_seq1	1401	.	G	C	643.9	PASS	AC=1;AF=0.167;AN=6;BaseQRankSum=4.966;DP=250;Dels=0.00;FS=34.790;HaplotypeScore=4.6168;MLEAC=1;MLEAF=0.167;MQ=58.60;MQ0=0;MQRankSum=-0.229;QD=2.58;ReadPosRankSum=5.249	GT:AD:DP:GQ:MLPSAC:MLPSAF:PL	0/0/0/0/0/1:201,48:250:99:1:0.167:670,0,120,2147483647,2147483647,2147483647,2147483647											GATK	3591	gi|460365445|ref|XP_004228612.1|	PREDICTED: BEL1-like homeodomain protein 1-like [Solanum lycopersicum]	AT2G35940.3	BEL1-like homeodomain 1	Encodes a member of the BEL-like homeodomain protein family. Ecotopic expression in the embryo sac leads to defects in nuclear migration and cellularization and embryo sacs with multiple egg cells. Loss of function alleles have no female gametophyte defects. The ecotopic expression phenotype requires KNAT3 because it can be suppressed by loss of KNAT3 function alleles. Localized to the nucleus bu…	BEL1-like homeodomain 1 (BLH1); CONTAINS InterPro DOMAIN/s: Homeobox (InterPro:IPR001356), Homeodomain-like (InterPro:IPR009057), POX (InterPro:IPR006563), Homeodomain-related (InterPro:IPR012287); BEST Arabidopsis thaliana protein match is: BEL1-like homeodomain 6 (TAIR:AT4G34610.2); Has 35333 Blast hits to 34131 proteins in 2444 species: Archae - 798; Bacteria - 22429; Metazoa - 974; Fungi - 99…		OG1_5843
Sp1_comp322384_c1_seq1	1407	.	G	A	384.9		AC=1;AF=0.167;AN=6;BaseQRankSum=1.556;DP=250;Dels=0.00;FS=24.736;HaplotypeScore=3.6375;MLEAC=1;MLEAF=0.167;MQ=59.51;MQ0=0;MQRankSum=0.008;QD=1.54;ReadPosRankSum=3.608	GT:AD:DP:GQ:MLPSAC:MLPSAF:PL	0/0/0/0/0/1:229,21:250:99:1:0.167:411,0,162,2147483647,2147483647,2147483647,2147483647											GATK	3591	gi|460365445|ref|XP_004228612.1|	PREDICTED: BEL1-like homeodomain protein 1-like [Solanum lycopersicum]	AT2G35940.3	BEL1-like homeodomain 1	Encodes a member of the BEL-like homeodomain protein family. Ecotopic expression in the embryo sac leads to defects in nuclear migration and cellularization and embryo sacs with multiple egg cells. Loss of function alleles have no female gametophyte defects. The ecotopic expression phenotype requires KNAT3 because it can be suppressed by loss of KNAT3 function alleles. Localized to the nucleus bu…	BEL1-like homeodomain 1 (BLH1); CONTAINS InterPro DOMAIN/s: Homeobox (InterPro:IPR001356), Homeodomain-like (InterPro:IPR009057), POX (InterPro:IPR006563), Homeodomain-related (InterPro:IPR012287); BEST Arabidopsis thaliana protein match is: BEL1-like homeodomain 6 (TAIR:AT4G34610.2); Has 35333 Blast hits to 34131 proteins in 2444 species: Archae - 798; Bacteria - 22429; Metazoa - 974; Fungi - 99…		OG1_5843
Sp1_comp322384_c1_seq1	1413	.	C	T	118.9		AC=1;AF=0.167;AN=6;BaseQRankSum=1.089;DP=250;Dels=0.00;FS=14.018;HaplotypeScore=5.6474;MLEAC=1;MLEAF=0.167;MQ=59.51;MQ0=0;MQRankSum=-0.357;QD=0.48;ReadPosRankSum=1.911	GT:AD:DP:GQ:MLPSAC:MLPSAF:PL	0/0/0/0/0/1:233,16:250:99:1:0.167:145,0,190,2147483647,2147483647,2147483647,2147483647											GATK	3591	gi|460365445|ref|XP_004228612.1|	PREDICTED: BEL1-like homeodomain protein 1-like [Solanum lycopersicum]	AT2G35940.3	BEL1-like homeodomain 1	Encodes a member of the BEL-like homeodomain protein family. Ecotopic expression in the embryo sac leads to defects in nuclear migration and cellularization and embryo sacs with multiple egg cells. Loss of function alleles have no female gametophyte defects. The ecotopic expression phenotype requires KNAT3 because it can be suppressed by loss of KNAT3 function alleles. Localized to the nucleus bu…	BEL1-like homeodomain 1 (BLH1); CONTAINS InterPro DOMAIN/s: Homeobox (InterPro:IPR001356), Homeodomain-like (InterPro:IPR009057), POX (InterPro:IPR006563), Homeodomain-related (InterPro:IPR012287); BEST Arabidopsis thaliana protein match is: BEL1-like homeodomain 6 (TAIR:AT4G34610.2); Has 35333 Blast hits to 34131 proteins in 2444 species: Archae - 798; Bacteria - 22429; Metazoa - 974; Fungi - 99…		OG1_5843
Sp1_comp322384_c1_seq1	1416	.	T	C	103.9		AC=1;AF=0.167;AN=6;BaseQRankSum=3.942;DP=249;Dels=0.00;FS=4.230;HaplotypeScore=8.2046;MLEAC=1;MLEAF=0.167;MQ=59.71;MQ0=0;MQRankSum=-0.943;QD=0.42;ReadPosRankSum=3.627	GT:AD:DP:GQ:MLPSAC:MLPSAF:PL	0/0/0/0/0/1:237,12:249:99:1:0.167:130,0,180,2147483647,2147483647,2147483647,2147483647											GATK	3591	gi|460365445|ref|XP_004228612.1|	PREDICTED: BEL1-like homeodomain protein 1-like [Solanum lycopersicum]	AT2G35940.3	BEL1-like homeodomain 1	Encodes a member of the BEL-like homeodomain protein family. Ecotopic expression in the embryo sac leads to defects in nuclear migration and cellularization and embryo sacs with multiple egg cells. Loss of function alleles have no female gametophyte defects. The ecotopic expression phenotype requires KNAT3 because it can be suppressed by loss of KNAT3 function alleles. Localized to the nucleus bu…	BEL1-like homeodomain 1 (BLH1); CONTAINS InterPro DOMAIN/s: Homeobox (InterPro:IPR001356), Homeodomain-like (InterPro:IPR009057), POX (InterPro:IPR006563), Homeodomain-related (InterPro:IPR012287); BEST Arabidopsis thaliana protein match is: BEL1-like homeodomain 6 (TAIR:AT4G34610.2); Has 35333 Blast hits to 34131 proteins in 2444 species: Archae - 798; Bacteria - 22429; Metazoa - 974; Fungi - 99…		OG1_5843
Sp1_comp322384_c1_seq1	1419	.	C	T	151.9		AC=1;AF=0.167;AN=6;BaseQRankSum=1.940;DP=250;Dels=0.00;FS=2.473;HaplotypeScore=9.5222;MLEAC=1;MLEAF=0.167;MQ=59.71;MQ0=0;MQRankSum=0.131;QD=0.61;ReadPosRankSum=3.666	GT:AD:DP:GQ:MLPSAC:MLPSAF:PL	0/0/0/0/0/1:237,13:250:99:1:0.167:178,0,185,2147483647,2147483647,2147483647,2147483647											GATK	3591	gi|460365445|ref|XP_004228612.1|	PREDICTED: BEL1-like homeodomain protein 1-like [Solanum lycopersicum]	AT2G35940.3	BEL1-like homeodomain 1	Encodes a member of the BEL-like homeodomain protein family. Ecotopic expression in the embryo sac leads to defects in nuclear migration and cellularization and embryo sacs with multiple egg cells. Loss of function alleles have no female gametophyte defects. The ecotopic expression phenotype requires KNAT3 because it can be suppressed by loss of KNAT3 function alleles. Localized to the nucleus bu…	BEL1-like homeodomain 1 (BLH1); CONTAINS InterPro DOMAIN/s: Homeobox (InterPro:IPR001356), Homeodomain-like (InterPro:IPR009057), POX (InterPro:IPR006563), Homeodomain-related (InterPro:IPR012287); BEST Arabidopsis thaliana protein match is: BEL1-like homeodomain 6 (TAIR:AT4G34610.2); Has 35333 Blast hits to 34131 proteins in 2444 species: Archae - 798; Bacteria - 22429; Metazoa - 974; Fungi - 99…		OG1_5843
Sp1_comp322384_c1_seq1	142	.	G	A	1000.9	PASS	AC=1;AF=0.167;AN=6;BaseQRankSum=-0.083;DP=248;Dels=0.00;FS=1.455;HaplotypeScore=6.2333;MLEAC=1;MLEAF=0.167;MQ=59.70;MQ0=0;MQRankSum=1.394;QD=4.04;ReadPosRankSum=0.944	GT:AD:DP:GQ:MLPSAC:MLPSAF:PL	0/0/0/0/0/1:208,40:248:67:1:0.167:1027,0,67,2147483647,2147483647,2147483647,2147483647											GATK	3591	gi|460365445|ref|XP_004228612.1|	PREDICTED: BEL1-like homeodomain protein 1-like [Solanum lycopersicum]	AT2G35940.3	BEL1-like homeodomain 1	Encodes a member of the BEL-like homeodomain protein family. Ecotopic expression in the embryo sac leads to defects in nuclear migration and cellularization and embryo sacs with multiple egg cells. Loss of function alleles have no female gametophyte defects. The ecotopic expression phenotype requires KNAT3 because it can be suppressed by loss of KNAT3 function alleles. Localized to the nucleus bu…	BEL1-like homeodomain 1 (BLH1); CONTAINS InterPro DOMAIN/s: Homeobox (InterPro:IPR001356), Homeodomain-like (InterPro:IPR009057), POX (InterPro:IPR006563), Homeodomain-related (InterPro:IPR012287); BEST Arabidopsis thaliana protein match is: BEL1-like homeodomain 6 (TAIR:AT4G34610.2); Has 35333 Blast hits to 34131 proteins in 2444 species: Archae - 798; Bacteria - 22429; Metazoa - 974; Fungi - 99…		OG1_5843
Sp1_comp322384_c1_seq1	1563	.	G	A	957.9	PASS	AC=1;AF=0.167;AN=6;BaseQRankSum=0.164;DP=249;Dels=0.00;FS=0.000;HaplotypeScore=0.8667;MLEAC=1;MLEAF=0.167;MQ=59.38;MQ0=1;MQRankSum=-0.309;QD=3.85;ReadPosRankSum=0.088	GT:AD:DP:GQ:MLPSAC:MLPSAF:PL	0/0/0/0/0/1:203,46:249:77:1:0.167:984,0,77,2147483647,2147483647,2147483647,2147483647											GATK	3591	gi|460365445|ref|XP_004228612.1|	PREDICTED: BEL1-like homeodomain protein 1-like [Solanum lycopersicum]	AT2G35940.3	BEL1-like homeodomain 1	Encodes a member of the BEL-like homeodomain protein family. Ecotopic expression in the embryo sac leads to defects in nuclear migration and cellularization and embryo sacs with multiple egg cells. Loss of function alleles have no female gametophyte defects. The ecotopic expression phenotype requires KNAT3 because it can be suppressed by loss of KNAT3 function alleles. Localized to the nucleus bu…	BEL1-like homeodomain 1 (BLH1); CONTAINS InterPro DOMAIN/s: Homeobox (InterPro:IPR001356), Homeodomain-like (InterPro:IPR009057), POX (InterPro:IPR006563), Homeodomain-related (InterPro:IPR012287); BEST Arabidopsis thaliana protein match is: BEL1-like homeodomain 6 (TAIR:AT4G34610.2); Has 35333 Blast hits to 34131 proteins in 2444 species: Archae - 798; Bacteria - 22429; Metazoa - 974; Fungi - 99…		OG1_5843
Sp1_comp322384_c1_seq1	1710	.	C	T	1063.9	PASS	AC=1;AF=0.167;AN=6;BaseQRankSum=-0.103;DP=250;Dels=0.00;FS=0.000;HaplotypeScore=3.8295;MLEAC=1;MLEAF=0.167;MQ=59.99;MQ0=0;MQRankSum=-2.245;QD=4.26;ReadPosRankSum=-0.463	GT:AD:DP:GQ:MLPSAC:MLPSAF:PL	0/0/0/0/0/1:202,47:249:71:1:0.167:1090,0,71,2147483647,2147483647,2147483647,2147483647											GATK	3591	gi|460365445|ref|XP_004228612.1|	PREDICTED: BEL1-like homeodomain protein 1-like [Solanum lycopersicum]	AT2G35940.3	BEL1-like homeodomain 1	Encodes a member of the BEL-like homeodomain protein family. Ecotopic expression in the embryo sac leads to defects in nuclear migration and cellularization and embryo sacs with multiple egg cells. Loss of function alleles have no female gametophyte defects. The ecotopic expression phenotype requires KNAT3 because it can be suppressed by loss of KNAT3 function alleles. Localized to the nucleus bu…	BEL1-like homeodomain 1 (BLH1); CONTAINS InterPro DOMAIN/s: Homeobox (InterPro:IPR001356), Homeodomain-like (InterPro:IPR009057), POX (InterPro:IPR006563), Homeodomain-related (InterPro:IPR012287); BEST Arabidopsis thaliana protein match is: BEL1-like homeodomain 6 (TAIR:AT4G34610.2); Has 35333 Blast hits to 34131 proteins in 2444 species: Archae - 798; Bacteria - 22429; Metazoa - 974; Fungi - 99…		OG1_5843
Sp1_comp322384_c1_seq1	1748	.	A	G	3568.9		AC=3;AF=0.500;AN=6;BaseQRankSum=1.039;DP=250;Dels=0.00;FS=0.471;HaplotypeScore=93.6050;MLEAC=3;MLEAF=0.500;MQ=59.99;MQ0=0;MQRankSum=0.083;QD=14.28;ReadPosRankSum=0.678	GT:AD:DP:GQ:MLPSAC:MLPSAF:PL	0/0/0/1/1/1:132,118:250:38:3:0.500:3595,252,38,0,86,2147483647,2147483647											GATK	3591	gi|460365445|ref|XP_004228612.1|	PREDICTED: BEL1-like homeodomain protein 1-like [Solanum lycopersicum]	AT2G35940.3	BEL1-like homeodomain 1	Encodes a member of the BEL-like homeodomain protein family. Ecotopic expression in the embryo sac leads to defects in nuclear migration and cellularization and embryo sacs with multiple egg cells. Loss of function alleles have no female gametophyte defects. The ecotopic expression phenotype requires KNAT3 because it can be suppressed by loss of KNAT3 function alleles. Localized to the nucleus bu…	BEL1-like homeodomain 1 (BLH1); CONTAINS InterPro DOMAIN/s: Homeobox (InterPro:IPR001356), Homeodomain-like (InterPro:IPR009057), POX (InterPro:IPR006563), Homeodomain-related (InterPro:IPR012287); BEST Arabidopsis thaliana protein match is: BEL1-like homeodomain 6 (TAIR:AT4G34610.2); Has 35333 Blast hits to 34131 proteins in 2444 species: Archae - 798; Bacteria - 22429; Metazoa - 974; Fungi - 99…		OG1_5843
Sp1_comp322384_c1_seq1	1764	.	G	A	623.9		AC=1;AF=0.167;AN=6;BaseQRankSum=0.405;DP=250;Dels=0.00;FS=0.000;HaplotypeScore=122.3360;MLEAC=1;MLEAF=0.167;MQ=59.83;MQ0=0;MQRankSum=0.666;QD=2.50;ReadPosRankSum=1.414	GT:AD:DP:GQ:MLPSAC:MLPSAF:PL	0/0/0/0/0/1:207,40:250:99:1:0.167:650,0,104,2147483647,2147483647,2147483647,2147483647											GATK	3591	gi|460365445|ref|XP_004228612.1|	PREDICTED: BEL1-like homeodomain protein 1-like [Solanum lycopersicum]	AT2G35940.3	BEL1-like homeodomain 1	Encodes a member of the BEL-like homeodomain protein family. Ecotopic expression in the embryo sac leads to defects in nuclear migration and cellularization and embryo sacs with multiple egg cells. Loss of function alleles have no female gametophyte defects. The ecotopic expression phenotype requires KNAT3 because it can be suppressed by loss of KNAT3 function alleles. Localized to the nucleus bu…	BEL1-like homeodomain 1 (BLH1); CONTAINS InterPro DOMAIN/s: Homeobox (InterPro:IPR001356), Homeodomain-like (InterPro:IPR009057), POX (InterPro:IPR006563), Homeodomain-related (InterPro:IPR012287); BEST Arabidopsis thaliana protein match is: BEL1-like homeodomain 6 (TAIR:AT4G34610.2); Has 35333 Blast hits to 34131 proteins in 2444 species: Archae - 798; Bacteria - 22429; Metazoa - 974; Fungi - 99…		OG1_5843
Sp1_comp322384_c1_seq1	2094	.	T	C	635.9		AC=1;AF=0.167;AN=6;BaseQRankSum=1.759;DP=249;Dels=0.00;FS=5.760;HaplotypeScore=63.3746;MLEAC=1;MLEAF=0.167;MQ=59.30;MQ0=0;MQRankSum=1.333;QD=2.55;ReadPosRankSum=-0.618	GT:AD:DP:GQ:MLPSAC:MLPSAF:PL	0/0/0/0/0/1:206,43:249:50:1:0.167:662,0,50,167,2147483647,2147483647,2147483647											GATK	3591	gi|460365445|ref|XP_004228612.1|	PREDICTED: BEL1-like homeodomain protein 1-like [Solanum lycopersicum]	AT2G35940.3	BEL1-like homeodomain 1	Encodes a member of the BEL-like homeodomain protein family. Ecotopic expression in the embryo sac leads to defects in nuclear migration and cellularization and embryo sacs with multiple egg cells. Loss of function alleles have no female gametophyte defects. The ecotopic expression phenotype requires KNAT3 because it can be suppressed by loss of KNAT3 function alleles. Localized to the nucleus bu…	BEL1-like homeodomain 1 (BLH1); CONTAINS InterPro DOMAIN/s: Homeobox (InterPro:IPR001356), Homeodomain-like (InterPro:IPR009057), POX (InterPro:IPR006563), Homeodomain-related (InterPro:IPR012287); BEST Arabidopsis thaliana protein match is: BEL1-like homeodomain 6 (TAIR:AT4G34610.2); Has 35333 Blast hits to 34131 proteins in 2444 species: Archae - 798; Bacteria - 22429; Metazoa - 974; Fungi - 99…		OG1_5843
Sp1_comp322384_c1_seq1	2142	.	A	G	1488.91	PASS	AC=1;AF=0.167;AN=6;BaseQRankSum=0.010;DP=250;Dels=0.00;FS=16.412;HaplotypeScore=7.2558;MLEAC=1;MLEAF=0.167;MQ=59.73;MQ0=0;MQRankSum=0.428;QD=5.96;ReadPosRankSum=-1.142	GT:AD:DP:GQ:MLPSAC:MLPSAF:PL	0/0/0/0/0/1:177,73:250:0:1:0.167:1512,0,0,108,2147483647,2147483647,2147483647											GATK	3591	gi|460365445|ref|XP_004228612.1|	PREDICTED: BEL1-like homeodomain protein 1-like [Solanum lycopersicum]	AT2G35940.3	BEL1-like homeodomain 1	Encodes a member of the BEL-like homeodomain protein family. Ecotopic expression in the embryo sac leads to defects in nuclear migration and cellularization and embryo sacs with multiple egg cells. Loss of function alleles have no female gametophyte defects. The ecotopic expression phenotype requires KNAT3 because it can be suppressed by loss of KNAT3 function alleles. Localized to the nucleus bu…	BEL1-like homeodomain 1 (BLH1); CONTAINS InterPro DOMAIN/s: Homeobox (InterPro:IPR001356), Homeodomain-like (InterPro:IPR009057), POX (InterPro:IPR006563), Homeodomain-related (InterPro:IPR012287); BEST Arabidopsis thaliana protein match is: BEL1-like homeodomain 6 (TAIR:AT4G34610.2); Has 35333 Blast hits to 34131 proteins in 2444 species: Archae - 798; Bacteria - 22429; Metazoa - 974; Fungi - 99…		OG1_5843
Sp1_comp322384_c1_seq1	2169	.	C	T	787.9		AC=1;AF=0.167;AN=6;BaseQRankSum=-1.774;DP=250;Dels=0.00;FS=5.561;HaplotypeScore=31.8625;MLEAC=1;MLEAF=0.167;MQ=59.72;MQ0=0;MQRankSum=1.023;QD=3.15;ReadPosRankSum=-0.138	GT:AD:DP:GQ:MLPSAC:MLPSAF:PL	0/0/0/0/0/1:164,86:250:59:1:0.167:814,0,59,197,2147483647,2147483647,2147483647											GATK	3591	gi|460365445|ref|XP_004228612.1|	PREDICTED: BEL1-like homeodomain protein 1-like [Solanum lycopersicum]	AT2G35940.3	BEL1-like homeodomain 1	Encodes a member of the BEL-like homeodomain protein family. Ecotopic expression in the embryo sac leads to defects in nuclear migration and cellularization and embryo sacs with multiple egg cells. Loss of function alleles have no female gametophyte defects. The ecotopic expression phenotype requires KNAT3 because it can be suppressed by loss of KNAT3 function alleles. Localized to the nucleus bu…	BEL1-like homeodomain 1 (BLH1); CONTAINS InterPro DOMAIN/s: Homeobox (InterPro:IPR001356), Homeodomain-like (InterPro:IPR009057), POX (InterPro:IPR006563), Homeodomain-related (InterPro:IPR012287); BEST Arabidopsis thaliana protein match is: BEL1-like homeodomain 6 (TAIR:AT4G34610.2); Has 35333 Blast hits to 34131 proteins in 2444 species: Archae - 798; Bacteria - 22429; Metazoa - 974; Fungi - 99…		OG1_5843
Sp1_comp322384_c1_seq1	2217	.	A	G	3537.9		AC=3;AF=0.500;AN=6;BaseQRankSum=-1.163;DP=250;Dels=0.00;FS=2.142;HaplotypeScore=51.3948;MLEAC=3;MLEAF=0.500;MQ=59.77;MQ0=0;MQRankSum=-1.097;QD=14.15;ReadPosRankSum=-0.458	GT:AD:DP:GQ:MLPSAC:MLPSAF:PL	0/0/0/1/1/1:135,115:250:35:3:0.500:3564,237,35,0,81,2147483647,2147483647											GATK	3591	gi|460365445|ref|XP_004228612.1|	PREDICTED: BEL1-like homeodomain protein 1-like [Solanum lycopersicum]	AT2G35940.3	BEL1-like homeodomain 1	Encodes a member of the BEL-like homeodomain protein family. Ecotopic expression in the embryo sac leads to defects in nuclear migration and cellularization and embryo sacs with multiple egg cells. Loss of function alleles have no female gametophyte defects. The ecotopic expression phenotype requires KNAT3 because it can be suppressed by loss of KNAT3 function alleles. Localized to the nucleus bu…	BEL1-like homeodomain 1 (BLH1); CONTAINS InterPro DOMAIN/s: Homeobox (InterPro:IPR001356), Homeodomain-like (InterPro:IPR009057), POX (InterPro:IPR006563), Homeodomain-related (InterPro:IPR012287); BEST Arabidopsis thaliana protein match is: BEL1-like homeodomain 6 (TAIR:AT4G34610.2); Has 35333 Blast hits to 34131 proteins in 2444 species: Archae - 798; Bacteria - 22429; Metazoa - 974; Fungi - 99…		OG1_5843
Sp1_comp322384_c1_seq1	2334	.	G	A	5705.9	PASS	AC=5;AF=0.833;AN=6;BaseQRankSum=1.041;DP=250;Dels=0.00;FS=3.658;HaplotypeScore=4.5756;MLEAC=5;MLEAF=0.833;MQ=57.63;MQ0=0;MQRankSum=-1.638;QD=22.82;ReadPosRankSum=-1.297	GT:AD:DP:GQ:MLPSAC:MLPSAF:PL	0/1/1/1/1/1:53,197:250:52:5:0.833:5732,962,467,204,52,0,1119											GATK	3591	gi|460365445|ref|XP_004228612.1|	PREDICTED: BEL1-like homeodomain protein 1-like [Solanum lycopersicum]	AT2G35940.3	BEL1-like homeodomain 1	Encodes a member of the BEL-like homeodomain protein family. Ecotopic expression in the embryo sac leads to defects in nuclear migration and cellularization and embryo sacs with multiple egg cells. Loss of function alleles have no female gametophyte defects. The ecotopic expression phenotype requires KNAT3 because it can be suppressed by loss of KNAT3 function alleles. Localized to the nucleus bu…	BEL1-like homeodomain 1 (BLH1); CONTAINS InterPro DOMAIN/s: Homeobox (InterPro:IPR001356), Homeodomain-like (InterPro:IPR009057), POX (InterPro:IPR006563), Homeodomain-related (InterPro:IPR012287); BEST Arabidopsis thaliana protein match is: BEL1-like homeodomain 6 (TAIR:AT4G34610.2); Has 35333 Blast hits to 34131 proteins in 2444 species: Archae - 798; Bacteria - 22429; Metazoa - 974; Fungi - 99…		OG1_5843
Sp1_comp322384_c1_seq1	2405	.	G	T	345.9		AC=1;AF=0.167;AN=6;BaseQRankSum=-1.158;DP=250;Dels=0.00;FS=0.000;HaplotypeScore=258.5013;MLEAC=1;MLEAF=0.167;MQ=59.35;MQ0=0;MQRankSum=-0.546;QD=1.38;ReadPosRankSum=0.477	GT:AD:DP:GQ:MLPSAC:MLPSAF:PL	0/0/0/0/0/1:236,14:250:71:1:0.167:372,0,71,2147483647,2147483647,2147483647,2147483647											GATK	3591	gi|460365445|ref|XP_004228612.1|	PREDICTED: BEL1-like homeodomain protein 1-like [Solanum lycopersicum]	AT2G35940.3	BEL1-like homeodomain 1	Encodes a member of the BEL-like homeodomain protein family. Ecotopic expression in the embryo sac leads to defects in nuclear migration and cellularization and embryo sacs with multiple egg cells. Loss of function alleles have no female gametophyte defects. The ecotopic expression phenotype requires KNAT3 because it can be suppressed by loss of KNAT3 function alleles. Localized to the nucleus bu…	BEL1-like homeodomain 1 (BLH1); CONTAINS InterPro DOMAIN/s: Homeobox (InterPro:IPR001356), Homeodomain-like (InterPro:IPR009057), POX (InterPro:IPR006563), Homeodomain-related (InterPro:IPR012287); BEST Arabidopsis thaliana protein match is: BEL1-like homeodomain 6 (TAIR:AT4G34610.2); Has 35333 Blast hits to 34131 proteins in 2444 species: Archae - 798; Bacteria - 22429; Metazoa - 974; Fungi - 99…		OG1_5843
Sp1_comp322384_c1_seq1	2432	.	G	C	121.9		AC=1;AF=0.167;AN=6;BaseQRankSum=3.097;DP=249;Dels=0.00;FS=3.088;HaplotypeScore=5.4427;MLEAC=1;MLEAF=0.167;MQ=55.09;MQ0=0;MQRankSum=-7.793;QD=0.49;ReadPosRankSum=-1.093	GT:AD:DP:GQ:MLPSAC:MLPSAF:PL	0/0/0/0/0/1:154,95:249:99:1:0.167:148,0,110,2147483647,2147483647,2147483647,2147483647											GATK	3591	gi|460365445|ref|XP_004228612.1|	PREDICTED: BEL1-like homeodomain protein 1-like [Solanum lycopersicum]	AT2G35940.3	BEL1-like homeodomain 1	Encodes a member of the BEL-like homeodomain protein family. Ecotopic expression in the embryo sac leads to defects in nuclear migration and cellularization and embryo sacs with multiple egg cells. Loss of function alleles have no female gametophyte defects. The ecotopic expression phenotype requires KNAT3 because it can be suppressed by loss of KNAT3 function alleles. Localized to the nucleus bu…	BEL1-like homeodomain 1 (BLH1); CONTAINS InterPro DOMAIN/s: Homeobox (InterPro:IPR001356), Homeodomain-like (InterPro:IPR009057), POX (InterPro:IPR006563), Homeodomain-related (InterPro:IPR012287); BEST Arabidopsis thaliana protein match is: BEL1-like homeodomain 6 (TAIR:AT4G34610.2); Has 35333 Blast hits to 34131 proteins in 2444 species: Archae - 798; Bacteria - 22429; Metazoa - 974; Fungi - 99…		OG1_5843
Sp1_comp322384_c1_seq1	2445	.	A	G	32.9	LowQual;	AC=1;AF=0.167;AN=6;BaseQRankSum=4.752;DP=249;Dels=0.00;FS=3.604;HaplotypeScore=75.7422;MLEAC=1;MLEAF=0.167;MQ=57.26;MQ0=0;MQRankSum=-5.238;QD=0.13;ReadPosRankSum=4.898	GT:AD:DP:GQ:MLPSAC:MLPSAF:PL	0/0/0/0/0/1:190,58:249:59:1:0.167:59,0,157,2147483647,2147483647,2147483647,2147483647											GATK	3591	gi|460365445|ref|XP_004228612.1|	PREDICTED: BEL1-like homeodomain protein 1-like [Solanum lycopersicum]	AT2G35940.3	BEL1-like homeodomain 1	Encodes a member of the BEL-like homeodomain protein family. Ecotopic expression in the embryo sac leads to defects in nuclear migration and cellularization and embryo sacs with multiple egg cells. Loss of function alleles have no female gametophyte defects. The ecotopic expression phenotype requires KNAT3 because it can be suppressed by loss of KNAT3 function alleles. Localized to the nucleus bu…	BEL1-like homeodomain 1 (BLH1); CONTAINS InterPro DOMAIN/s: Homeobox (InterPro:IPR001356), Homeodomain-like (InterPro:IPR009057), POX (InterPro:IPR006563), Homeodomain-related (InterPro:IPR012287); BEST Arabidopsis thaliana protein match is: BEL1-like homeodomain 6 (TAIR:AT4G34610.2); Has 35333 Blast hits to 34131 proteins in 2444 species: Archae - 798; Bacteria - 22429; Metazoa - 974; Fungi - 99…		OG1_5843
Sp1_comp322384_c1_seq1	246	.	G	C	968.9	PASS	AC=1;AF=0.167;AN=6;BaseQRankSum=-1.459;DP=249;Dels=0.00;FS=8.143;HaplotypeScore=2.5773;MLEAC=1;MLEAF=0.167;MQ=60.00;MQ0=0;MQRankSum=-0.433;QD=3.89;ReadPosRankSum=-0.815	GT:AD:DP:GQ:MLPSAC:MLPSAF:PL	0/0/0/0/0/1:211,38:249:88:1:0.167:995,0,88,2147483647,2147483647,2147483647,2147483647											GATK	3591	gi|460365445|ref|XP_004228612.1|	PREDICTED: BEL1-like homeodomain protein 1-like [Solanum lycopersicum]	AT2G35940.3	BEL1-like homeodomain 1	Encodes a member of the BEL-like homeodomain protein family. Ecotopic expression in the embryo sac leads to defects in nuclear migration and cellularization and embryo sacs with multiple egg cells. Loss of function alleles have no female gametophyte defects. The ecotopic expression phenotype requires KNAT3 because it can be suppressed by loss of KNAT3 function alleles. Localized to the nucleus bu…	BEL1-like homeodomain 1 (BLH1); CONTAINS InterPro DOMAIN/s: Homeobox (InterPro:IPR001356), Homeodomain-like (InterPro:IPR009057), POX (InterPro:IPR006563), Homeodomain-related (InterPro:IPR012287); BEST Arabidopsis thaliana protein match is: BEL1-like homeodomain 6 (TAIR:AT4G34610.2); Has 35333 Blast hits to 34131 proteins in 2444 species: Archae - 798; Bacteria - 22429; Metazoa - 974; Fungi - 99…		OG1_5843
Sp1_comp322384_c1_seq1	2512	.	G	A	1953.9	PASS	AC=2;AF=0.333;AN=6;BaseQRankSum=-1.376;DP=249;Dels=0.00;FS=1.150;HaplotypeScore=11.2415;MLEAC=2;MLEAF=0.333;MQ=59.03;MQ0=0;MQRankSum=0.793;QD=7.85;ReadPosRankSum=2.084	GT:AD:DP:GQ:MLPSAC:MLPSAF:PL	0/0/0/0/1/1:162,87:249:45:2:0.333:1980,45,0,75,2147483647,2147483647,2147483647											GATK	3591	gi|460365445|ref|XP_004228612.1|	PREDICTED: BEL1-like homeodomain protein 1-like [Solanum lycopersicum]	AT2G35940.3	BEL1-like homeodomain 1	Encodes a member of the BEL-like homeodomain protein family. Ecotopic expression in the embryo sac leads to defects in nuclear migration and cellularization and embryo sacs with multiple egg cells. Loss of function alleles have no female gametophyte defects. The ecotopic expression phenotype requires KNAT3 because it can be suppressed by loss of KNAT3 function alleles. Localized to the nucleus bu…	BEL1-like homeodomain 1 (BLH1); CONTAINS InterPro DOMAIN/s: Homeobox (InterPro:IPR001356), Homeodomain-like (InterPro:IPR009057), POX (InterPro:IPR006563), Homeodomain-related (InterPro:IPR012287); BEST Arabidopsis thaliana protein match is: BEL1-like homeodomain 6 (TAIR:AT4G34610.2); Has 35333 Blast hits to 34131 proteins in 2444 species: Archae - 798; Bacteria - 22429; Metazoa - 974; Fungi - 99…		OG1_5843
Sp1_comp322384_c1_seq1	2603	.	G	A	518.44		AC=2;AF=0.333;AN=6;BaseQRankSum=1.837;DP=91;Dels=0.00;FS=2.539;HaplotypeScore=63.2917;MLEAC=2;MLEAF=0.333;MQ=60.00;MQ0=0;MQRankSum=0.025;QD=5.70;ReadPosRankSum=-1.270	GT:AD:DP:GQ:MLPSAC:MLPSAF:PL	0/0/0/0/1/1:71,20:91:1:2:0.333:542,1,0,41,123,2147483647,2147483647											GATK	3591	gi|460365445|ref|XP_004228612.1|	PREDICTED: BEL1-like homeodomain protein 1-like [Solanum lycopersicum]	AT2G35940.3	BEL1-like homeodomain 1	Encodes a member of the BEL-like homeodomain protein family. Ecotopic expression in the embryo sac leads to defects in nuclear migration and cellularization and embryo sacs with multiple egg cells. Loss of function alleles have no female gametophyte defects. The ecotopic expression phenotype requires KNAT3 because it can be suppressed by loss of KNAT3 function alleles. Localized to the nucleus bu…	BEL1-like homeodomain 1 (BLH1); CONTAINS InterPro DOMAIN/s: Homeobox (InterPro:IPR001356), Homeodomain-like (InterPro:IPR009057), POX (InterPro:IPR006563), Homeodomain-related (InterPro:IPR012287); BEST Arabidopsis thaliana protein match is: BEL1-like homeodomain 6 (TAIR:AT4G34610.2); Has 35333 Blast hits to 34131 proteins in 2444 species: Archae - 798; Bacteria - 22429; Metazoa - 974; Fungi - 99…		OG1_5843
Sp1_comp322384_c1_seq1	2628	.	G	C	230.9	PASS	AC=1;AF=0.167;AN=6;BaseQRankSum=-0.057;DP=95;Dels=0.00;FS=4.068;HaplotypeScore=0.0000;MLEAC=1;MLEAF=0.167;MQ=60.00;MQ0=0;MQRankSum=-0.095;QD=2.43;ReadPosRankSum=1.646	GT:AD:DP:GQ:MLPSAC:MLPSAF:PL	0/0/0/0/0/1:86,9:95:40:1:0.167:257,0,40,110,2147483647,2147483647,2147483647											GATK	3591	gi|460365445|ref|XP_004228612.1|	PREDICTED: BEL1-like homeodomain protein 1-like [Solanum lycopersicum]	AT2G35940.3	BEL1-like homeodomain 1	Encodes a member of the BEL-like homeodomain protein family. Ecotopic expression in the embryo sac leads to defects in nuclear migration and cellularization and embryo sacs with multiple egg cells. Loss of function alleles have no female gametophyte defects. The ecotopic expression phenotype requires KNAT3 because it can be suppressed by loss of KNAT3 function alleles. Localized to the nucleus bu…	BEL1-like homeodomain 1 (BLH1); CONTAINS InterPro DOMAIN/s: Homeobox (InterPro:IPR001356), Homeodomain-like (InterPro:IPR009057), POX (InterPro:IPR006563), Homeodomain-related (InterPro:IPR012287); BEST Arabidopsis thaliana protein match is: BEL1-like homeodomain 6 (TAIR:AT4G34610.2); Has 35333 Blast hits to 34131 proteins in 2444 species: Archae - 798; Bacteria - 22429; Metazoa - 974; Fungi - 99…		OG1_5843
Sp1_comp322384_c1_seq1	3154	.	A	G	69.92		AC=1;AF=0.167;AN=6;BaseQRankSum=0.588;DP=94;Dels=0.00;FS=5.971;HaplotypeScore=43.5181;MLEAC=1;MLEAF=0.167;MQ=53.52;MQ0=1;MQRankSum=-0.206;QD=0.74;ReadPosRankSum=1.397	GT:AD:DP:GQ:MLPSAC:MLPSAF:PL	0/0/0/0/0/1:84,10:94:25:1:0.167:96,0,25,67,2147483647,2147483647,2147483647											GATK	3591	gi|460365445|ref|XP_004228612.1|	PREDICTED: BEL1-like homeodomain protein 1-like [Solanum lycopersicum]	AT2G35940.3	BEL1-like homeodomain 1	Encodes a member of the BEL-like homeodomain protein family. Ecotopic expression in the embryo sac leads to defects in nuclear migration and cellularization and embryo sacs with multiple egg cells. Loss of function alleles have no female gametophyte defects. The ecotopic expression phenotype requires KNAT3 because it can be suppressed by loss of KNAT3 function alleles. Localized to the nucleus bu…	BEL1-like homeodomain 1 (BLH1); CONTAINS InterPro DOMAIN/s: Homeobox (InterPro:IPR001356), Homeodomain-like (InterPro:IPR009057), POX (InterPro:IPR006563), Homeodomain-related (InterPro:IPR012287); BEST Arabidopsis thaliana protein match is: BEL1-like homeodomain 6 (TAIR:AT4G34610.2); Has 35333 Blast hits to 34131 proteins in 2444 species: Archae - 798; Bacteria - 22429; Metazoa - 974; Fungi - 99…		OG1_5843
Sp1_comp322384_c1_seq1	3161	.	C	T	59.9		AC=1;AF=0.167;AN=6;BaseQRankSum=-0.187;DP=101;Dels=0.00;FS=1.663;HaplotypeScore=67.8650;MLEAC=1;MLEAF=0.167;MQ=53.93;MQ0=1;MQRankSum=1.745;QD=0.59;ReadPosRankSum=0.846	GT:AD:DP:GQ:MLPSAC:MLPSAF:PL	0/0/0/0/0/1:95,6:101:35:1:0.167:86,0,35,90,2147483647,2147483647,2147483647											GATK	3591	gi|460365445|ref|XP_004228612.1|	PREDICTED: BEL1-like homeodomain protein 1-like [Solanum lycopersicum]	AT2G35940.3	BEL1-like homeodomain 1	Encodes a member of the BEL-like homeodomain protein family. Ecotopic expression in the embryo sac leads to defects in nuclear migration and cellularization and embryo sacs with multiple egg cells. Loss of function alleles have no female gametophyte defects. The ecotopic expression phenotype requires KNAT3 because it can be suppressed by loss of KNAT3 function alleles. Localized to the nucleus bu…	BEL1-like homeodomain 1 (BLH1); CONTAINS InterPro DOMAIN/s: Homeobox (InterPro:IPR001356), Homeodomain-like (InterPro:IPR009057), POX (InterPro:IPR006563), Homeodomain-related (InterPro:IPR012287); BEST Arabidopsis thaliana protein match is: BEL1-like homeodomain 6 (TAIR:AT4G34610.2); Has 35333 Blast hits to 34131 proteins in 2444 species: Archae - 798; Bacteria - 22429; Metazoa - 974; Fungi - 99…		OG1_5843
Sp1_comp322384_c1_seq1	3197	.	G	A	625.1	PASS	AC=2;AF=0.333;AN=6;BaseQRankSum=-1.639;DP=88;Dels=0.00;FS=1.761;HaplotypeScore=1.9572;MLEAC=2;MLEAF=0.333;MQ=59.71;MQ0=0;MQRankSum=0.047;QD=7.10;ReadPosRankSum=0.558	GT:AD:DP:GQ:MLPSAC:MLPSAF:PL	0/0/0/0/1/1:48,40:88:5:2:0.333:650,40,0,5,45,145,2147483647											GATK	3591	gi|460365445|ref|XP_004228612.1|	PREDICTED: BEL1-like homeodomain protein 1-like [Solanum lycopersicum]	AT2G35940.3	BEL1-like homeodomain 1	Encodes a member of the BEL-like homeodomain protein family. Ecotopic expression in the embryo sac leads to defects in nuclear migration and cellularization and embryo sacs with multiple egg cells. Loss of function alleles have no female gametophyte defects. The ecotopic expression phenotype requires KNAT3 because it can be suppressed by loss of KNAT3 function alleles. Localized to the nucleus bu…	BEL1-like homeodomain 1 (BLH1); CONTAINS InterPro DOMAIN/s: Homeobox (InterPro:IPR001356), Homeodomain-like (InterPro:IPR009057), POX (InterPro:IPR006563), Homeodomain-related (InterPro:IPR012287); BEST Arabidopsis thaliana protein match is: BEL1-like homeodomain 6 (TAIR:AT4G34610.2); Has 35333 Blast hits to 34131 proteins in 2444 species: Archae - 798; Bacteria - 22429; Metazoa - 974; Fungi - 99…		OG1_5843
Sp1_comp322384_c1_seq1	3365	.	A	G	824.9		AC=1;AF=0.167;AN=6;BaseQRankSum=-1.285;DP=250;Dels=0.00;FS=6.277;HaplotypeScore=38.2576;MLEAC=1;MLEAF=0.167;MQ=59.97;MQ0=0;MQRankSum=-1.615;QD=3.30;ReadPosRankSum=-0.088	GT:AD:DP:GQ:MLPSAC:MLPSAF:PL	0/0/0/0/0/1:218,32:250:92:1:0.167:851,0,92,2147483647,2147483647,2147483647,2147483647											GATK	3591	gi|460365445|ref|XP_004228612.1|	PREDICTED: BEL1-like homeodomain protein 1-like [Solanum lycopersicum]	AT2G35940.3	BEL1-like homeodomain 1	Encodes a member of the BEL-like homeodomain protein family. Ecotopic expression in the embryo sac leads to defects in nuclear migration and cellularization and embryo sacs with multiple egg cells. Loss of function alleles have no female gametophyte defects. The ecotopic expression phenotype requires KNAT3 because it can be suppressed by loss of KNAT3 function alleles. Localized to the nucleus bu…	BEL1-like homeodomain 1 (BLH1); CONTAINS InterPro DOMAIN/s: Homeobox (InterPro:IPR001356), Homeodomain-like (InterPro:IPR009057), POX (InterPro:IPR006563), Homeodomain-related (InterPro:IPR012287); BEST Arabidopsis thaliana protein match is: BEL1-like homeodomain 6 (TAIR:AT4G34610.2); Has 35333 Blast hits to 34131 proteins in 2444 species: Archae - 798; Bacteria - 22429; Metazoa - 974; Fungi - 99…		OG1_5843
Sp1_comp322384_c1_seq1	3417	.	T	C	3616.91		AC=3;AF=0.500;AN=6;BaseQRankSum=0.750;DP=250;Dels=0.00;FS=11.632;HaplotypeScore=15.4170;MLEAC=3;MLEAF=0.500;MQ=60.00;MQ0=0;MQRankSum=-0.269;QD=14.47;ReadPosRankSum=0.924	GT:AD:DP:GQ:MLPSAC:MLPSAF:PL	0/0/0/1/1/1:108,142:250:27:3:0.500:3643,311,75,0,27,199,2147483647											GATK	3591	gi|460365445|ref|XP_004228612.1|	PREDICTED: BEL1-like homeodomain protein 1-like [Solanum lycopersicum]	AT2G35940.3	BEL1-like homeodomain 1	Encodes a member of the BEL-like homeodomain protein family. Ecotopic expression in the embryo sac leads to defects in nuclear migration and cellularization and embryo sacs with multiple egg cells. Loss of function alleles have no female gametophyte defects. The ecotopic expression phenotype requires KNAT3 because it can be suppressed by loss of KNAT3 function alleles. Localized to the nucleus bu…	BEL1-like homeodomain 1 (BLH1); CONTAINS InterPro DOMAIN/s: Homeobox (InterPro:IPR001356), Homeodomain-like (InterPro:IPR009057), POX (InterPro:IPR006563), Homeodomain-related (InterPro:IPR012287); BEST Arabidopsis thaliana protein match is: BEL1-like homeodomain 6 (TAIR:AT4G34610.2); Has 35333 Blast hits to 34131 proteins in 2444 species: Archae - 798; Bacteria - 22429; Metazoa - 974; Fungi - 99…		OG1_5843
Sp1_comp322384_c1_seq1	3483	.	G	A	3196.17		AC=2;AF=0.333;AN=6;BaseQRankSum=1.662;DP=242;Dels=0.00;FS=0.000;HaplotypeScore=127.2105;MLEAC=2;MLEAF=0.333;MQ=59.83;MQ0=0;MQRankSum=-0.300;QD=13.21;ReadPosRankSum=0.721	GT:AD:DP:GQ:MLPSAC:MLPSAF:PL	0/0/0/0/1/1:143,99:242:12:2:0.333:3222,143,0,12,144,2147483647,2147483647											GATK	3591	gi|460365445|ref|XP_004228612.1|	PREDICTED: BEL1-like homeodomain protein 1-like [Solanum lycopersicum]	AT2G35940.3	BEL1-like homeodomain 1	Encodes a member of the BEL-like homeodomain protein family. Ecotopic expression in the embryo sac leads to defects in nuclear migration and cellularization and embryo sacs with multiple egg cells. Loss of function alleles have no female gametophyte defects. The ecotopic expression phenotype requires KNAT3 because it can be suppressed by loss of KNAT3 function alleles. Localized to the nucleus bu…	BEL1-like homeodomain 1 (BLH1); CONTAINS InterPro DOMAIN/s: Homeobox (InterPro:IPR001356), Homeodomain-like (InterPro:IPR009057), POX (InterPro:IPR006563), Homeodomain-related (InterPro:IPR012287); BEST Arabidopsis thaliana protein match is: BEL1-like homeodomain 6 (TAIR:AT4G34610.2); Has 35333 Blast hits to 34131 proteins in 2444 species: Archae - 798; Bacteria - 22429; Metazoa - 974; Fungi - 99…		OG1_5843
Sp1_comp322384_c1_seq1	3515	.	C	A	1417.9		AC=1;AF=0.167;AN=6;BaseQRankSum=-0.575;DP=247;Dels=0.00;FS=4.326;HaplotypeScore=45.3450;MLEAC=1;MLEAF=0.167;MQ=60.00;MQ0=0;MQRankSum=-2.484;QD=5.74;ReadPosRankSum=-0.107	GT:AD:DP:GQ:MLPSAC:MLPSAF:PL	0/0/0/0/0/1:198,49:247:52:1:0.167:1444,0,52,213,2147483647,2147483647,2147483647											GATK	3591	gi|460365445|ref|XP_004228612.1|	PREDICTED: BEL1-like homeodomain protein 1-like [Solanum lycopersicum]	AT2G35940.3	BEL1-like homeodomain 1	Encodes a member of the BEL-like homeodomain protein family. Ecotopic expression in the embryo sac leads to defects in nuclear migration and cellularization and embryo sacs with multiple egg cells. Loss of function alleles have no female gametophyte defects. The ecotopic expression phenotype requires KNAT3 because it can be suppressed by loss of KNAT3 function alleles. Localized to the nucleus bu…	BEL1-like homeodomain 1 (BLH1); CONTAINS InterPro DOMAIN/s: Homeobox (InterPro:IPR001356), Homeodomain-like (InterPro:IPR009057), POX (InterPro:IPR006563), Homeodomain-related (InterPro:IPR012287); BEST Arabidopsis thaliana protein match is: BEL1-like homeodomain 6 (TAIR:AT4G34610.2); Has 35333 Blast hits to 34131 proteins in 2444 species: Archae - 798; Bacteria - 22429; Metazoa - 974; Fungi - 99…		OG1_5843
Sp1_comp322384_c1_seq1	3588	.	A	C	237.06		AC=5;AF=0.833;AN=6;BaseQRankSum=1.034;DP=23;Dels=0.00;FS=0.000;HaplotypeScore=0.0000;MLEAC=5;MLEAF=0.833;MQ=33.85;MQ0=12;MQRankSum=2.520;QD=10.31;ReadPosRankSum=-2.520	GT:AD:DP:GQ:MLPSAC:MLPSAF:PL	0/1/1/1/1/1:16,7:23:1:5:0.833:260,35,16,6,1,0,36											GATK	3591	gi|460365445|ref|XP_004228612.1|	PREDICTED: BEL1-like homeodomain protein 1-like [Solanum lycopersicum]	AT2G35940.3	BEL1-like homeodomain 1	Encodes a member of the BEL-like homeodomain protein family. Ecotopic expression in the embryo sac leads to defects in nuclear migration and cellularization and embryo sacs with multiple egg cells. Loss of function alleles have no female gametophyte defects. The ecotopic expression phenotype requires KNAT3 because it can be suppressed by loss of KNAT3 function alleles. Localized to the nucleus bu…	BEL1-like homeodomain 1 (BLH1); CONTAINS InterPro DOMAIN/s: Homeobox (InterPro:IPR001356), Homeodomain-like (InterPro:IPR009057), POX (InterPro:IPR006563), Homeodomain-related (InterPro:IPR012287); BEST Arabidopsis thaliana protein match is: BEL1-like homeodomain 6 (TAIR:AT4G34610.2); Has 35333 Blast hits to 34131 proteins in 2444 species: Archae - 798; Bacteria - 22429; Metazoa - 974; Fungi - 99…		OG1_5843
Sp1_comp322384_c1_seq1	3591	.	T	A	161.79		AC=5;AF=0.833;AN=6;BaseQRankSum=-0.922;DP=19;Dels=0.00;FS=0.000;HaplotypeScore=0.0000;MLEAC=5;MLEAF=0.833;MQ=31.27;MQ0=12;MQRankSum=1.495;QD=8.52;ReadPosRankSum=-1.495	GT:AD:DP:GQ:MLPSAC:MLPSAF:PL	0/1/1/1/1/1:14,5:19:2:5:0.833:185,28,14,6,2,0,17											GATK	3591	gi|460365445|ref|XP_004228612.1|	PREDICTED: BEL1-like homeodomain protein 1-like [Solanum lycopersicum]	AT2G35940.3	BEL1-like homeodomain 1	Encodes a member of the BEL-like homeodomain protein family. Ecotopic expression in the embryo sac leads to defects in nuclear migration and cellularization and embryo sacs with multiple egg cells. Loss of function alleles have no female gametophyte defects. The ecotopic expression phenotype requires KNAT3 because it can be suppressed by loss of KNAT3 function alleles. Localized to the nucleus bu…	BEL1-like homeodomain 1 (BLH1); CONTAINS InterPro DOMAIN/s: Homeobox (InterPro:IPR001356), Homeodomain-like (InterPro:IPR009057), POX (InterPro:IPR006563), Homeodomain-related (InterPro:IPR012287); BEST Arabidopsis thaliana protein match is: BEL1-like homeodomain 6 (TAIR:AT4G34610.2); Has 35333 Blast hits to 34131 proteins in 2444 species: Archae - 798; Bacteria - 22429; Metazoa - 974; Fungi - 99…		OG1_5843
Sp1_comp322384_c1_seq1	435	.	C	G	1691.9		AC=2;AF=0.333;AN=6;BaseQRankSum=-2.525;DP=229;Dels=0.00;FS=12.841;HaplotypeScore=181.4538;MLEAC=2;MLEAF=0.333;MQ=59.04;MQ0=0;MQRankSum=-2.651;QD=7.39;ReadPosRankSum=5.422	GT:AD:DP:GQ:MLPSAC:MLPSAF:PL	0/0/0/0/1/1:133,96:229:50:2:0.333:1718,55,0,50,190,2147483647,2147483647											GATK	3591	gi|460365445|ref|XP_004228612.1|	PREDICTED: BEL1-like homeodomain protein 1-like [Solanum lycopersicum]	AT2G35940.3	BEL1-like homeodomain 1	Encodes a member of the BEL-like homeodomain protein family. Ecotopic expression in the embryo sac leads to defects in nuclear migration and cellularization and embryo sacs with multiple egg cells. Loss of function alleles have no female gametophyte defects. The ecotopic expression phenotype requires KNAT3 because it can be suppressed by loss of KNAT3 function alleles. Localized to the nucleus bu…	BEL1-like homeodomain 1 (BLH1); CONTAINS InterPro DOMAIN/s: Homeobox (InterPro:IPR001356), Homeodomain-like (InterPro:IPR009057), POX (InterPro:IPR006563), Homeodomain-related (InterPro:IPR012287); BEST Arabidopsis thaliana protein match is: BEL1-like homeodomain 6 (TAIR:AT4G34610.2); Has 35333 Blast hits to 34131 proteins in 2444 species: Archae - 798; Bacteria - 22429; Metazoa - 974; Fungi - 99…		OG1_5843
Sp1_comp322384_c1_seq1	441	.	C	G	66.9		AC=1;AF=0.167;AN=6;BaseQRankSum=-3.426;DP=248;Dels=0.00;FS=28.705;HaplotypeScore=196.4805;MLEAC=1;MLEAF=0.167;MQ=59.11;MQ0=0;MQRankSum=-1.752;QD=0.27;ReadPosRankSum=7.125	GT:AD:DP:GQ:MLPSAC:MLPSAF:PL	0/0/0/0/0/1:82,166:248:51:1:0.167:93,0,51,133,2147483647,2147483647,2147483647											GATK	3591	gi|460365445|ref|XP_004228612.1|	PREDICTED: BEL1-like homeodomain protein 1-like [Solanum lycopersicum]	AT2G35940.3	BEL1-like homeodomain 1	Encodes a member of the BEL-like homeodomain protein family. Ecotopic expression in the embryo sac leads to defects in nuclear migration and cellularization and embryo sacs with multiple egg cells. Loss of function alleles have no female gametophyte defects. The ecotopic expression phenotype requires KNAT3 because it can be suppressed by loss of KNAT3 function alleles. Localized to the nucleus bu…	BEL1-like homeodomain 1 (BLH1); CONTAINS InterPro DOMAIN/s: Homeobox (InterPro:IPR001356), Homeodomain-like (InterPro:IPR009057), POX (InterPro:IPR006563), Homeodomain-related (InterPro:IPR012287); BEST Arabidopsis thaliana protein match is: BEL1-like homeodomain 6 (TAIR:AT4G34610.2); Has 35333 Blast hits to 34131 proteins in 2444 species: Archae - 798; Bacteria - 22429; Metazoa - 974; Fungi - 99…		OG1_5843
Sp1_comp322384_c1_seq1	442	.	T	C	115.9		AC=1;AF=0.167;AN=6;BaseQRankSum=-1.510;DP=249;Dels=0.00;FS=29.036;HaplotypeScore=197.4792;MLEAC=1;MLEAF=0.167;MQ=59.12;MQ0=0;MQRankSum=-1.487;QD=0.47;ReadPosRankSum=6.560	GT:AD:DP:GQ:MLPSAC:MLPSAF:PL	0/0/0/0/0/1:81,168:249:43:1:0.167:142,0,43,119,2147483647,2147483647,2147483647											GATK	3591	gi|460365445|ref|XP_004228612.1|	PREDICTED: BEL1-like homeodomain protein 1-like [Solanum lycopersicum]	AT2G35940.3	BEL1-like homeodomain 1	Encodes a member of the BEL-like homeodomain protein family. Ecotopic expression in the embryo sac leads to defects in nuclear migration and cellularization and embryo sacs with multiple egg cells. Loss of function alleles have no female gametophyte defects. The ecotopic expression phenotype requires KNAT3 because it can be suppressed by loss of KNAT3 function alleles. Localized to the nucleus bu…	BEL1-like homeodomain 1 (BLH1); CONTAINS InterPro DOMAIN/s: Homeobox (InterPro:IPR001356), Homeodomain-like (InterPro:IPR009057), POX (InterPro:IPR006563), Homeodomain-related (InterPro:IPR012287); BEST Arabidopsis thaliana protein match is: BEL1-like homeodomain 6 (TAIR:AT4G34610.2); Has 35333 Blast hits to 34131 proteins in 2444 species: Archae - 798; Bacteria - 22429; Metazoa - 974; Fungi - 99…		OG1_5843
Sp1_comp322384_c1_seq1	444	.	G	C	300.92		AC=1;AF=0.167;AN=6;BaseQRankSum=-0.710;DP=250;Dels=0.00;FS=32.964;HaplotypeScore=326.2145;MLEAC=1;MLEAF=0.167;MQ=59.12;MQ0=0;MQRankSum=-1.280;QD=1.20;ReadPosRankSum=6.322	GT:AD:DP:GQ:MLPSAC:MLPSAF:PL	0/0/0/0/0/1:84,166:250:23:1:0.167:327,0,23,88,2147483647,2147483647,2147483647											GATK	3591	gi|460365445|ref|XP_004228612.1|	PREDICTED: BEL1-like homeodomain protein 1-like [Solanum lycopersicum]	AT2G35940.3	BEL1-like homeodomain 1	Encodes a member of the BEL-like homeodomain protein family. Ecotopic expression in the embryo sac leads to defects in nuclear migration and cellularization and embryo sacs with multiple egg cells. Loss of function alleles have no female gametophyte defects. The ecotopic expression phenotype requires KNAT3 because it can be suppressed by loss of KNAT3 function alleles. Localized to the nucleus bu…	BEL1-like homeodomain 1 (BLH1); CONTAINS InterPro DOMAIN/s: Homeobox (InterPro:IPR001356), Homeodomain-like (InterPro:IPR009057), POX (InterPro:IPR006563), Homeodomain-related (InterPro:IPR012287); BEST Arabidopsis thaliana protein match is: BEL1-like homeodomain 6 (TAIR:AT4G34610.2); Has 35333 Blast hits to 34131 proteins in 2444 species: Archae - 798; Bacteria - 22429; Metazoa - 974; Fungi - 99…		OG1_5843
Sp1_comp322384_c1_seq1	468	.	C	G	492.17		AC=1;AF=0.167;AN=6;BaseQRankSum=-1.366;DP=247;Dels=0.00;FS=6.393;HaplotypeScore=236.7490;MLEAC=1;MLEAF=0.167;MQ=59.82;MQ0=0;MQRankSum=1.605;QD=1.99;ReadPosRankSum=2.022	GT:AD:DP:GQ:MLPSAC:MLPSAF:PL	0/0/0/0/0/1:97,149:247:12:1:0.167:518,0,12,71,2147483647,2147483647,2147483647											GATK	3591	gi|460365445|ref|XP_004228612.1|	PREDICTED: BEL1-like homeodomain protein 1-like [Solanum lycopersicum]	AT2G35940.3	BEL1-like homeodomain 1	Encodes a member of the BEL-like homeodomain protein family. Ecotopic expression in the embryo sac leads to defects in nuclear migration and cellularization and embryo sacs with multiple egg cells. Loss of function alleles have no female gametophyte defects. The ecotopic expression phenotype requires KNAT3 because it can be suppressed by loss of KNAT3 function alleles. Localized to the nucleus bu…	BEL1-like homeodomain 1 (BLH1); CONTAINS InterPro DOMAIN/s: Homeobox (InterPro:IPR001356), Homeodomain-like (InterPro:IPR009057), POX (InterPro:IPR006563), Homeodomain-related (InterPro:IPR012287); BEST Arabidopsis thaliana protein match is: BEL1-like homeodomain 6 (TAIR:AT4G34610.2); Has 35333 Blast hits to 34131 proteins in 2444 species: Archae - 798; Bacteria - 22429; Metazoa - 974; Fungi - 99…		OG1_5843
Sp1_comp322384_c1_seq1	557	.	C	A	1269.9		AC=1;AF=0.167;AN=6;BaseQRankSum=0.774;DP=250;Dels=0.00;FS=8.180;HaplotypeScore=40.8910;MLEAC=1;MLEAF=0.167;MQ=59.56;MQ0=2;MQRankSum=1.361;QD=5.08;ReadPosRankSum=-1.933	GT:AD:DP:GQ:MLPSAC:MLPSAF:PL	0/0/0/0/0/1:197,53:250:34:1:0.167:1296,0,34,177,2147483647,2147483647,2147483647											GATK	3591	gi|460365445|ref|XP_004228612.1|	PREDICTED: BEL1-like homeodomain protein 1-like [Solanum lycopersicum]	AT2G35940.3	BEL1-like homeodomain 1	Encodes a member of the BEL-like homeodomain protein family. Ecotopic expression in the embryo sac leads to defects in nuclear migration and cellularization and embryo sacs with multiple egg cells. Loss of function alleles have no female gametophyte defects. The ecotopic expression phenotype requires KNAT3 because it can be suppressed by loss of KNAT3 function alleles. Localized to the nucleus bu…	BEL1-like homeodomain 1 (BLH1); CONTAINS InterPro DOMAIN/s: Homeobox (InterPro:IPR001356), Homeodomain-like (InterPro:IPR009057), POX (InterPro:IPR006563), Homeodomain-related (InterPro:IPR012287); BEST Arabidopsis thaliana protein match is: BEL1-like homeodomain 6 (TAIR:AT4G34610.2); Has 35333 Blast hits to 34131 proteins in 2444 species: Archae - 798; Bacteria - 22429; Metazoa - 974; Fungi - 99…		OG1_5843
Sp1_comp322384_c1_seq1	561	.	T	A	818.9		AC=1;AF=0.167;AN=6;BaseQRankSum=-0.628;DP=250;Dels=0.00;FS=0.681;HaplotypeScore=41.8880;MLEAC=1;MLEAF=0.167;MQ=59.80;MQ0=0;MQRankSum=0.601;QD=3.28;ReadPosRankSum=1.183	GT:AD:DP:GQ:MLPSAC:MLPSAF:PL	0/0/0/0/0/1:211,37:250:89:1:0.167:845,0,89,2147483647,2147483647,2147483647,2147483647											GATK	3591	gi|460365445|ref|XP_004228612.1|	PREDICTED: BEL1-like homeodomain protein 1-like [Solanum lycopersicum]	AT2G35940.3	BEL1-like homeodomain 1	Encodes a member of the BEL-like homeodomain protein family. Ecotopic expression in the embryo sac leads to defects in nuclear migration and cellularization and embryo sacs with multiple egg cells. Loss of function alleles have no female gametophyte defects. The ecotopic expression phenotype requires KNAT3 because it can be suppressed by loss of KNAT3 function alleles. Localized to the nucleus bu…	BEL1-like homeodomain 1 (BLH1); CONTAINS InterPro DOMAIN/s: Homeobox (InterPro:IPR001356), Homeodomain-like (InterPro:IPR009057), POX (InterPro:IPR006563), Homeodomain-related (InterPro:IPR012287); BEST Arabidopsis thaliana protein match is: BEL1-like homeodomain 6 (TAIR:AT4G34610.2); Has 35333 Blast hits to 34131 proteins in 2444 species: Archae - 798; Bacteria - 22429; Metazoa - 974; Fungi - 99…		OG1_5843
Sp1_comp322384_c1_seq1	569	.	C	G	819.9		AC=1;AF=0.167;AN=6;BaseQRankSum=-0.599;DP=250;Dels=0.00;FS=2.312;HaplotypeScore=32.2714;MLEAC=1;MLEAF=0.167;MQ=59.67;MQ0=0;MQRankSum=2.148;QD=3.28;ReadPosRankSum=0.938	GT:AD:DP:GQ:MLPSAC:MLPSAF:PL	0/0/0/0/0/1:209,41:250:83:1:0.167:846,0,83,2147483647,2147483647,2147483647,2147483647											GATK	3591	gi|460365445|ref|XP_004228612.1|	PREDICTED: BEL1-like homeodomain protein 1-like [Solanum lycopersicum]	AT2G35940.3	BEL1-like homeodomain 1	Encodes a member of the BEL-like homeodomain protein family. Ecotopic expression in the embryo sac leads to defects in nuclear migration and cellularization and embryo sacs with multiple egg cells. Loss of function alleles have no female gametophyte defects. The ecotopic expression phenotype requires KNAT3 because it can be suppressed by loss of KNAT3 function alleles. Localized to the nucleus bu…	BEL1-like homeodomain 1 (BLH1); CONTAINS InterPro DOMAIN/s: Homeobox (InterPro:IPR001356), Homeodomain-like (InterPro:IPR009057), POX (InterPro:IPR006563), Homeodomain-related (InterPro:IPR012287); BEST Arabidopsis thaliana protein match is: BEL1-like homeodomain 6 (TAIR:AT4G34610.2); Has 35333 Blast hits to 34131 proteins in 2444 species: Archae - 798; Bacteria - 22429; Metazoa - 974; Fungi - 99…		OG1_5843
Sp1_comp322384_c1_seq1	576	.	T	G	785.9	PASS	AC=1;AF=0.167;AN=6;BaseQRankSum=1.309;DP=250;Dels=0.00;FS=18.747;HaplotypeScore=6.8204;MLEAC=1;MLEAF=0.167;MQ=59.71;MQ0=0;MQRankSum=-1.567;QD=3.14;ReadPosRankSum=-0.164	GT:AD:DP:GQ:MLPSAC:MLPSAF:PL	0/0/0/0/0/1:201,48:250:67:1:0.167:812,0,67,2147483647,2147483647,2147483647,2147483647											GATK	3591	gi|460365445|ref|XP_004228612.1|	PREDICTED: BEL1-like homeodomain protein 1-like [Solanum lycopersicum]	AT2G35940.3	BEL1-like homeodomain 1	Encodes a member of the BEL-like homeodomain protein family. Ecotopic expression in the embryo sac leads to defects in nuclear migration and cellularization and embryo sacs with multiple egg cells. Loss of function alleles have no female gametophyte defects. The ecotopic expression phenotype requires KNAT3 because it can be suppressed by loss of KNAT3 function alleles. Localized to the nucleus bu…	BEL1-like homeodomain 1 (BLH1); CONTAINS InterPro DOMAIN/s: Homeobox (InterPro:IPR001356), Homeodomain-like (InterPro:IPR009057), POX (InterPro:IPR006563), Homeodomain-related (InterPro:IPR012287); BEST Arabidopsis thaliana protein match is: BEL1-like homeodomain 6 (TAIR:AT4G34610.2); Has 35333 Blast hits to 34131 proteins in 2444 species: Archae - 798; Bacteria - 22429; Metazoa - 974; Fungi - 99…		OG1_5843
Sp1_comp322384_c1_seq1	582	.	G	A	771.9	PASS	AC=1;AF=0.167;AN=6;BaseQRankSum=-1.702;DP=250;Dels=0.00;FS=20.282;HaplotypeScore=5.4827;MLEAC=1;MLEAF=0.167;MQ=59.56;MQ0=0;MQRankSum=-0.998;QD=3.09;ReadPosRankSum=-0.709	GT:AD:DP:GQ:MLPSAC:MLPSAF:PL	0/0/0/0/0/1:204,46:250:77:1:0.167:798,0,77,2147483647,2147483647,2147483647,2147483647											GATK	3591	gi|460365445|ref|XP_004228612.1|	PREDICTED: BEL1-like homeodomain protein 1-like [Solanum lycopersicum]	AT2G35940.3	BEL1-like homeodomain 1	Encodes a member of the BEL-like homeodomain protein family. Ecotopic expression in the embryo sac leads to defects in nuclear migration and cellularization and embryo sacs with multiple egg cells. Loss of function alleles have no female gametophyte defects. The ecotopic expression phenotype requires KNAT3 because it can be suppressed by loss of KNAT3 function alleles. Localized to the nucleus bu…	BEL1-like homeodomain 1 (BLH1); CONTAINS InterPro DOMAIN/s: Homeobox (InterPro:IPR001356), Homeodomain-like (InterPro:IPR009057), POX (InterPro:IPR006563), Homeodomain-related (InterPro:IPR012287); BEST Arabidopsis thaliana protein match is: BEL1-like homeodomain 6 (TAIR:AT4G34610.2); Has 35333 Blast hits to 34131 proteins in 2444 species: Archae - 798; Bacteria - 22429; Metazoa - 974; Fungi - 99…		OG1_5843
Sp1_comp322384_c1_seq1	899	.	C	T	705.9	PASS	AC=1;AF=0.167;AN=6;BaseQRankSum=1.425;DP=249;Dels=0.00;FS=1.471;HaplotypeScore=10.2991;MLEAC=1;MLEAF=0.167;MQ=59.61;MQ0=0;MQRankSum=-0.871;QD=2.83;ReadPosRankSum=2.234	GT:AD:DP:GQ:MLPSAC:MLPSAF:PL	0/0/0/0/0/1:213,36:249:99:1:0.167:732,0,103,2147483647,2147483647,2147483647,2147483647											GATK	3591	gi|460365445|ref|XP_004228612.1|	PREDICTED: BEL1-like homeodomain protein 1-like [Solanum lycopersicum]	AT2G35940.3	BEL1-like homeodomain 1	Encodes a member of the BEL-like homeodomain protein family. Ecotopic expression in the embryo sac leads to defects in nuclear migration and cellularization and embryo sacs with multiple egg cells. Loss of function alleles have no female gametophyte defects. The ecotopic expression phenotype requires KNAT3 because it can be suppressed by loss of KNAT3 function alleles. Localized to the nucleus bu…	BEL1-like homeodomain 1 (BLH1); CONTAINS InterPro DOMAIN/s: Homeobox (InterPro:IPR001356), Homeodomain-like (InterPro:IPR009057), POX (InterPro:IPR006563), Homeodomain-related (InterPro:IPR012287); BEST Arabidopsis thaliana protein match is: BEL1-like homeodomain 6 (TAIR:AT4G34610.2); Has 35333 Blast hits to 34131 proteins in 2444 species: Archae - 798; Bacteria - 22429; Metazoa - 974; Fungi - 99…		OG1_5843
Sp1_comp322384_c1_seq1	914	.	G	C	849.9	PASS	AC=1;AF=0.167;AN=6;BaseQRankSum=3.034;DP=250;Dels=0.00;FS=38.772;HaplotypeScore=8.2304;MLEAC=1;MLEAF=0.167;MQ=59.72;MQ0=0;MQRankSum=-0.108;QD=3.40;ReadPosRankSum=1.128	GT:AD:DP:GQ:MLPSAC:MLPSAF:PL	0/0/0/0/0/1:207,42:250:80:1:0.167:876,0,80,2147483647,2147483647,2147483647,2147483647											GATK	3591	gi|460365445|ref|XP_004228612.1|	PREDICTED: BEL1-like homeodomain protein 1-like [Solanum lycopersicum]	AT2G35940.3	BEL1-like homeodomain 1	Encodes a member of the BEL-like homeodomain protein family. Ecotopic expression in the embryo sac leads to defects in nuclear migration and cellularization and embryo sacs with multiple egg cells. Loss of function alleles have no female gametophyte defects. The ecotopic expression phenotype requires KNAT3 because it can be suppressed by loss of KNAT3 function alleles. Localized to the nucleus bu…	BEL1-like homeodomain 1 (BLH1); CONTAINS InterPro DOMAIN/s: Homeobox (InterPro:IPR001356), Homeodomain-like (InterPro:IPR009057), POX (InterPro:IPR006563), Homeodomain-related (InterPro:IPR012287); BEST Arabidopsis thaliana protein match is: BEL1-like homeodomain 6 (TAIR:AT4G34610.2); Has 35333 Blast hits to 34131 proteins in 2444 species: Archae - 798; Bacteria - 22429; Metazoa - 974; Fungi - 99…		OG1_5843
Sp1_comp322384_c1_seq1	942	.	A	T	712.9		AC=1;AF=0.167;AN=6;BaseQRankSum=3.121;DP=250;Dels=0.00;FS=4.375;HaplotypeScore=85.8981;MLEAC=1;MLEAF=0.167;MQ=59.75;MQ0=0;MQRankSum=0.850;QD=2.85;ReadPosRankSum=3.371	GT:AD:DP:GQ:MLPSAC:MLPSAF:PL	0/0/0/0/0/1:213,36:250:81:1:0.167:739,0,81,2147483647,2147483647,2147483647,2147483647											GATK	3591	gi|460365445|ref|XP_004228612.1|	PREDICTED: BEL1-like homeodomain protein 1-like [Solanum lycopersicum]	AT2G35940.3	BEL1-like homeodomain 1	Encodes a member of the BEL-like homeodomain protein family. Ecotopic expression in the embryo sac leads to defects in nuclear migration and cellularization and embryo sacs with multiple egg cells. Loss of function alleles have no female gametophyte defects. The ecotopic expression phenotype requires KNAT3 because it can be suppressed by loss of KNAT3 function alleles. Localized to the nucleus bu…	BEL1-like homeodomain 1 (BLH1); CONTAINS InterPro DOMAIN/s: Homeobox (InterPro:IPR001356), Homeodomain-like (InterPro:IPR009057), POX (InterPro:IPR006563), Homeodomain-related (InterPro:IPR012287); BEST Arabidopsis thaliana protein match is: BEL1-like homeodomain 6 (TAIR:AT4G34610.2); Has 35333 Blast hits to 34131 proteins in 2444 species: Archae - 798; Bacteria - 22429; Metazoa - 974; Fungi - 99…		OG1_5843
Sp1_comp322384_c1_seq1	943	.	A	G	720.9		AC=1;AF=0.167;AN=6;BaseQRankSum=3.525;DP=250;Dels=0.00;FS=3.380;HaplotypeScore=74.1691;MLEAC=1;MLEAF=0.167;MQ=59.75;MQ0=0;MQRankSum=0.911;QD=2.88;ReadPosRankSum=3.608	GT:AD:DP:GQ:MLPSAC:MLPSAF:PL	0/0/0/0/0/1:214,35:250:79:1:0.167:747,0,79,2147483647,2147483647,2147483647,2147483647											GATK	3591	gi|460365445|ref|XP_004228612.1|	PREDICTED: BEL1-like homeodomain protein 1-like [Solanum lycopersicum]	AT2G35940.3	BEL1-like homeodomain 1	Encodes a member of the BEL-like homeodomain protein family. Ecotopic expression in the embryo sac leads to defects in nuclear migration and cellularization and embryo sacs with multiple egg cells. Loss of function alleles have no female gametophyte defects. The ecotopic expression phenotype requires KNAT3 because it can be suppressed by loss of KNAT3 function alleles. Localized to the nucleus bu…	BEL1-like homeodomain 1 (BLH1); CONTAINS InterPro DOMAIN/s: Homeobox (InterPro:IPR001356), Homeodomain-like (InterPro:IPR009057), POX (InterPro:IPR006563), Homeodomain-related (InterPro:IPR012287); BEST Arabidopsis thaliana protein match is: BEL1-like homeodomain 6 (TAIR:AT4G34610.2); Has 35333 Blast hits to 34131 proteins in 2444 species: Archae - 798; Bacteria - 22429; Metazoa - 974; Fungi - 99…		OG1_5843
Sp1_comp322384_c1_seq1	963	.	C	T	236.9		AC=1;AF=0.167;AN=6;BaseQRankSum=1.014;DP=250;Dels=0.00;FS=48.315;HaplotypeScore=6.5167;MLEAC=1;MLEAF=0.167;MQ=59.05;MQ0=0;MQRankSum=-5.713;QD=0.95;ReadPosRankSum=-0.806	GT:AD:DP:GQ:MLPSAC:MLPSAF:PL	0/0/0/0/0/1:234,15:249:99:1:0.167:263,0,173,2147483647,2147483647,2147483647,2147483647											GATK	3591	gi|460365445|ref|XP_004228612.1|	PREDICTED: BEL1-like homeodomain protein 1-like [Solanum lycopersicum]	AT2G35940.3	BEL1-like homeodomain 1	Encodes a member of the BEL-like homeodomain protein family. Ecotopic expression in the embryo sac leads to defects in nuclear migration and cellularization and embryo sacs with multiple egg cells. Loss of function alleles have no female gametophyte defects. The ecotopic expression phenotype requires KNAT3 because it can be suppressed by loss of KNAT3 function alleles. Localized to the nucleus bu…	BEL1-like homeodomain 1 (BLH1); CONTAINS InterPro DOMAIN/s: Homeobox (InterPro:IPR001356), Homeodomain-like (InterPro:IPR009057), POX (InterPro:IPR006563), Homeodomain-related (InterPro:IPR012287); BEST Arabidopsis thaliana protein match is: BEL1-like homeodomain 6 (TAIR:AT4G34610.2); Has 35333 Blast hits to 34131 proteins in 2444 species: Archae - 798; Bacteria - 22429; Metazoa - 974; Fungi - 99…		OG1_5843
Sp1_comp322384_c1_seq1	966	.	A	C	154.9		AC=1;AF=0.167;AN=6;BaseQRankSum=2.362;DP=250;Dels=0.00;FS=57.773;HaplotypeScore=5.8300;MLEAC=1;MLEAF=0.167;MQ=58.97;MQ0=0;MQRankSum=-6.448;QD=0.62;ReadPosRankSum=-1.493	GT:AD:DP:GQ:MLPSAC:MLPSAF:PL	0/0/0/0/0/1:233,17:250:99:1:0.167:181,0,180,2147483647,2147483647,2147483647,2147483647											GATK	3591	gi|460365445|ref|XP_004228612.1|	PREDICTED: BEL1-like homeodomain protein 1-like [Solanum lycopersicum]	AT2G35940.3	BEL1-like homeodomain 1	Encodes a member of the BEL-like homeodomain protein family. Ecotopic expression in the embryo sac leads to defects in nuclear migration and cellularization and embryo sacs with multiple egg cells. Loss of function alleles have no female gametophyte defects. The ecotopic expression phenotype requires KNAT3 because it can be suppressed by loss of KNAT3 function alleles. Localized to the nucleus bu…	BEL1-like homeodomain 1 (BLH1); CONTAINS InterPro DOMAIN/s: Homeobox (InterPro:IPR001356), Homeodomain-like (InterPro:IPR009057), POX (InterPro:IPR006563), Homeodomain-related (InterPro:IPR012287); BEST Arabidopsis thaliana protein match is: BEL1-like homeodomain 6 (TAIR:AT4G34610.2); Has 35333 Blast hits to 34131 proteins in 2444 species: Archae - 798; Bacteria - 22429; Metazoa - 974; Fungi - 99…		OG1_5843
Sp1_comp322384_c1_seq1	984	.	C	T	133.9		AC=1;AF=0.167;AN=6;BaseQRankSum=1.763;DP=250;Dels=0.00;FS=17.758;HaplotypeScore=11.5429;MLEAC=1;MLEAF=0.167;MQ=59.51;MQ0=0;MQRankSum=-2.148;QD=0.54;ReadPosRankSum=1.141	GT:AD:DP:GQ:MLPSAC:MLPSAF:PL	0/0/0/0/0/1:238,12:250:99:1:0.167:160,0,179,2147483647,2147483647,2147483647,2147483647											GATK	3591	gi|460365445|ref|XP_004228612.1|	PREDICTED: BEL1-like homeodomain protein 1-like [Solanum lycopersicum]	AT2G35940.3	BEL1-like homeodomain 1	Encodes a member of the BEL-like homeodomain protein family. Ecotopic expression in the embryo sac leads to defects in nuclear migration and cellularization and embryo sacs with multiple egg cells. Loss of function alleles have no female gametophyte defects. The ecotopic expression phenotype requires KNAT3 because it can be suppressed by loss of KNAT3 function alleles. Localized to the nucleus bu…	BEL1-like homeodomain 1 (BLH1); CONTAINS InterPro DOMAIN/s: Homeobox (InterPro:IPR001356), Homeodomain-like (InterPro:IPR009057), POX (InterPro:IPR006563), Homeodomain-related (InterPro:IPR012287); BEST Arabidopsis thaliana protein match is: BEL1-like homeodomain 6 (TAIR:AT4G34610.2); Has 35333 Blast hits to 34131 proteins in 2444 species: Archae - 798; Bacteria - 22429; Metazoa - 974; Fungi - 99…		OG1_5843
Sp1_comp322384_c1_seq1	993	.	A	G	174.9		AC=1;AF=0.167;AN=6;BaseQRankSum=2.006;DP=250;Dels=0.00;FS=29.980;HaplotypeScore=16.5733;MLEAC=1;MLEAF=0.167;MQ=59.69;MQ0=0;MQRankSum=-0.505;QD=0.70;ReadPosRankSum=1.120	GT:AD:DP:GQ:MLPSAC:MLPSAF:PL	0/0/0/0/0/1:232,18:250:99:1:0.167:201,0,169,2147483647,2147483647,2147483647,2147483647											GATK	3591	gi|460365445|ref|XP_004228612.1|	PREDICTED: BEL1-like homeodomain protein 1-like [Solanum lycopersicum]	AT2G35940.3	BEL1-like homeodomain 1	Encodes a member of the BEL-like homeodomain protein family. Ecotopic expression in the embryo sac leads to defects in nuclear migration and cellularization and embryo sacs with multiple egg cells. Loss of function alleles have no female gametophyte defects. The ecotopic expression phenotype requires KNAT3 because it can be suppressed by loss of KNAT3 function alleles. Localized to the nucleus bu…	BEL1-like homeodomain 1 (BLH1); CONTAINS InterPro DOMAIN/s: Homeobox (InterPro:IPR001356), Homeodomain-like (InterPro:IPR009057), POX (InterPro:IPR006563), Homeodomain-related (InterPro:IPR012287); BEST Arabidopsis thaliana protein match is: BEL1-like homeodomain 6 (TAIR:AT4G34610.2); Has 35333 Blast hits to 34131 proteins in 2444 species: Archae - 798; Bacteria - 22429; Metazoa - 974; Fungi - 99…		OG1_5843
Sp1_comp322384_c1_seq1	996	.	A	G	89.9		AC=1;AF=0.167;AN=6;BaseQRankSum=-1.042;DP=250;Dels=0.00;FS=12.396;HaplotypeScore=16.5651;MLEAC=1;MLEAF=0.167;MQ=59.68;MQ0=0;MQRankSum=-0.166;QD=0.36;ReadPosRankSum=-0.909	GT:AD:DP:GQ:MLPSAC:MLPSAF:PL	0/0/0/0/0/1:231,19:250:99:1:0.167:116,0,174,2147483647,2147483647,2147483647,2147483647											GATK	3591	gi|460365445|ref|XP_004228612.1|	PREDICTED: BEL1-like homeodomain protein 1-like [Solanum lycopersicum]	AT2G35940.3	BEL1-like homeodomain 1	Encodes a member of the BEL-like homeodomain protein family. Ecotopic expression in the embryo sac leads to defects in nuclear migration and cellularization and embryo sacs with multiple egg cells. Loss of function alleles have no female gametophyte defects. The ecotopic expression phenotype requires KNAT3 because it can be suppressed by loss of KNAT3 function alleles. Localized to the nucleus bu…	BEL1-like homeodomain 1 (BLH1); CONTAINS InterPro DOMAIN/s: Homeobox (InterPro:IPR001356), Homeodomain-like (InterPro:IPR009057), POX (InterPro:IPR006563), Homeodomain-related (InterPro:IPR012287); BEST Arabidopsis thaliana protein match is: BEL1-like homeodomain 6 (TAIR:AT4G34610.2); Has 35333 Blast hits to 34131 proteins in 2444 species: Archae - 798; Bacteria - 22429; Metazoa - 974; Fungi - 99…		OG1_5843
Sp1_comp322384_c1_seq1	999	.	G	A	49.9	LowQual;	AC=1;AF=0.167;AN=6;BaseQRankSum=-2.771;DP=250;Dels=0.00;FS=27.009;HaplotypeScore=8.9527;MLEAC=1;MLEAF=0.167;MQ=59.49;MQ0=0;MQRankSum=1.142;QD=0.20;ReadPosRankSum=-1.748	GT:AD:DP:GQ:MLPSAC:MLPSAF:PL	0/0/0/0/0/1:232,18:250:76:1:0.167:76,0,180,2147483647,2147483647,2147483647,2147483647											GATK	3591	gi|460365445|ref|XP_004228612.1|	PREDICTED: BEL1-like homeodomain protein 1-like [Solanum lycopersicum]	AT2G35940.3	BEL1-like homeodomain 1	Encodes a member of the BEL-like homeodomain protein family. Ecotopic expression in the embryo sac leads to defects in nuclear migration and cellularization and embryo sacs with multiple egg cells. Loss of function alleles have no female gametophyte defects. The ecotopic expression phenotype requires KNAT3 because it can be suppressed by loss of KNAT3 function alleles. Localized to the nucleus bu…	BEL1-like homeodomain 1 (BLH1); CONTAINS InterPro DOMAIN/s: Homeobox (InterPro:IPR001356), Homeodomain-like (InterPro:IPR009057), POX (InterPro:IPR006563), Homeodomain-related (InterPro:IPR012287); BEST Arabidopsis thaliana protein match is: BEL1-like homeodomain 6 (TAIR:AT4G34610.2); Has 35333 Blast hits to 34131 proteins in 2444 species: Archae - 798; Bacteria - 22429; Metazoa - 974; Fungi - 99…		OG1_5843
Sp1_comp322384_c1_seq1	2305	.	A	T	32.2	.	DP=899;VDB=0.0244;AF1=1;AC1=2;DP4=0,1,2,13;MQ=18;FQ=-44;PV4=1,0.022,1.2e-06,1	GT:PL:GQ	1/1:65,17,0:31											SAM	3591	gi|460365445|ref|XP_004228612.1|	PREDICTED: BEL1-like homeodomain protein 1-like [Solanum lycopersicum]	AT2G35940.3	BEL1-like homeodomain 1	Encodes a member of the BEL-like homeodomain protein family. Ecotopic expression in the embryo sac leads to defects in nuclear migration and cellularization and embryo sacs with multiple egg cells. Loss of function alleles have no female gametophyte defects. The ecotopic expression phenotype requires KNAT3 because it can be suppressed by loss of KNAT3 function alleles. Localized to the nucleus bu…	BEL1-like homeodomain 1 (BLH1); CONTAINS InterPro DOMAIN/s: Homeobox (InterPro:IPR001356), Homeodomain-like (InterPro:IPR009057), POX (InterPro:IPR006563), Homeodomain-related (InterPro:IPR012287); BEST Arabidopsis thaliana protein match is: BEL1-like homeodomain 6 (TAIR:AT4G34610.2); Has 35333 Blast hits to 34131 proteins in 2444 species: Archae - 798; Bacteria - 22429; Metazoa - 974; Fungi - 99…		OG1_5843
Sp1_comp322384_c1_seq1	409	.	A	T	225	.	DP=742;VDB=0.0345;AF1=0.5;AC1=1;DP4=120,151,157,218;MQ=42;FQ=225;PV4=0.57,6.9e-10,3.1e-33,9.9e-20	GT:PL:GQ	0/1:255,0,255:99											SAM	3591	gi|460365445|ref|XP_004228612.1|	PREDICTED: BEL1-like homeodomain protein 1-like [Solanum lycopersicum]	AT2G35940.3	BEL1-like homeodomain 1	Encodes a member of the BEL-like homeodomain protein family. Ecotopic expression in the embryo sac leads to defects in nuclear migration and cellularization and embryo sacs with multiple egg cells. Loss of function alleles have no female gametophyte defects. The ecotopic expression phenotype requires KNAT3 because it can be suppressed by loss of KNAT3 function alleles. Localized to the nucleus bu…	BEL1-like homeodomain 1 (BLH1); CONTAINS InterPro DOMAIN/s: Homeobox (InterPro:IPR001356), Homeodomain-like (InterPro:IPR009057), POX (InterPro:IPR006563), Homeodomain-related (InterPro:IPR012287); BEST Arabidopsis thaliana protein match is: BEL1-like homeodomain 6 (TAIR:AT4G34610.2); Has 35333 Blast hits to 34131 proteins in 2444 species: Archae - 798; Bacteria - 22429; Metazoa - 974; Fungi - 99…		OG1_5843
Sp1_comp322387_c0_seq3	34	.	A	T	62	.	DP=6;VDB=0.0010;AF1=0.5;AC1=1;DP4=1,2,2,1;MQ=48;FQ=58;PV4=1,1,0.33,1	GT:PL:GQ	0/1:92,0,86:88	Sp1_comp322387_c0_seq3	34	.	A	T	194.5	PASS	AC=3;AF=0.500;AN=6;BaseQRankSum=-0.133;DP=14;Dels=0.00;FS=0.000;HaplotypeScore=0.0000;MLEAC=3;MLEAF=0.500;MQ=56.05;MQ0=0;MQRankSum=0.667;QD=13.89;ReadPosRankSum=0.933	GT:AD:DP:GQ:MLPSAC:MLPSAF:PL	0/0/0/1/1/1:5,9:14:1:3:0.500:217,18,4,0,1,11,177	SG	1036	gi|224140411|ref|XP_002323576.1|	predicted protein [Populus trichocarpa]	AT5G01520.1	RING/U-box superfamily protein		RING/U-box superfamily protein; FUNCTIONS IN: zinc ion binding; EXPRESSED IN: 17 plant structures; EXPRESSED DURING: 8 growth stages; CONTAINS InterPro DOMAIN/s: Zinc finger, RING-type, conserved site (InterPro:IPR017907), Zinc finger, RING-type (InterPro:IPR001841), Zinc finger, C3HC4 RING-type (InterPro:IPR018957); BEST Arabidopsis thaliana protein match is: RING/U-box superfamily protein (TAIR…
Sp1_comp322387_c0_seq3	349	.	G	C	29	.	DP=17;VDB=0.0199;AF1=0.5;AC1=1;DP4=6,7,2,1;MQ=45;FQ=32;PV4=1,0.3,1,0.26	GT:PL:GQ	0/1:59,0,255:62	Sp1_comp322387_c0_seq3	349	.	G	C	68.46	PASS	AC=1;AF=0.167;AN=6;BaseQRankSum=-1.415;DP=17;Dels=0.00;FS=2.392;HaplotypeScore=3.9988;MLEAC=1;MLEAF=0.167;MQ=58.60;MQ0=0;MQRankSum=0.962;QD=4.03;ReadPosRankSum=-1.076	GT:AD:DP:GQ:MLPSAC:MLPSAF:PL	0/0/0/0/0/1:13,4:17:4:1:0.167:93,0,4,15,34,70,2147483647	SG	1036	gi|224140411|ref|XP_002323576.1|	predicted protein [Populus trichocarpa]	AT5G01520.1	RING/U-box superfamily protein		RING/U-box superfamily protein; FUNCTIONS IN: zinc ion binding; EXPRESSED IN: 17 plant structures; EXPRESSED DURING: 8 growth stages; CONTAINS InterPro DOMAIN/s: Zinc finger, RING-type, conserved site (InterPro:IPR017907), Zinc finger, RING-type (InterPro:IPR001841), Zinc finger, C3HC4 RING-type (InterPro:IPR018957); BEST Arabidopsis thaliana protein match is: RING/U-box superfamily protein (TAIR…
Sp1_comp322387_c0_seq3	351	.	C	T	174	.	DP=17;VDB=0.0365;AF1=0.5;AC1=1;DP4=4,2,4,6;MQ=45;FQ=117;PV4=0.61,0.36,0.041,1	GT:PL:GQ	0/1:204,0,144:99	Sp1_comp322387_c0_seq3	351	.	C	T	328.34	PASS	AC=3;AF=0.500;AN=6;BaseQRankSum=0.146;DP=17;Dels=0.00;FS=4.752;HaplotypeScore=3.9988;MLEAC=3;MLEAF=0.500;MQ=58.60;MQ0=0;MQRankSum=1.317;QD=19.31;ReadPosRankSum=1.220	GT:AD:DP:GQ:MLPSAC:MLPSAF:PL	0/0/0/1/1/1:7,10:17:0:3:0.500:351,32,9,0,0,11,231	SG	1036	gi|224140411|ref|XP_002323576.1|	predicted protein [Populus trichocarpa]	AT5G01520.1	RING/U-box superfamily protein		RING/U-box superfamily protein; FUNCTIONS IN: zinc ion binding; EXPRESSED IN: 17 plant structures; EXPRESSED DURING: 8 growth stages; CONTAINS InterPro DOMAIN/s: Zinc finger, RING-type, conserved site (InterPro:IPR017907), Zinc finger, RING-type (InterPro:IPR001841), Zinc finger, C3HC4 RING-type (InterPro:IPR018957); BEST Arabidopsis thaliana protein match is: RING/U-box superfamily protein (TAIR…
Sp1_comp322387_c0_seq3	416	.	T	C	32	.	DP=19;VDB=0.0345;AF1=0.5;AC1=1;DP4=6,7,4,2;MQ=47;FQ=35;PV4=0.63,0.00016,0.044,0.08	GT:PL:GQ	0/1:62,0,251:65	Sp1_comp322387_c0_seq3	416	.	T	C	144.54	PASS	AC=2;AF=0.333;AN=6;BaseQRankSum=1.447;DP=19;Dels=0.00;FS=0.000;HaplotypeScore=0.0000;MLEAC=2;MLEAF=0.333;MQ=58.50;MQ0=0;MQRankSum=0.658;QD=7.61;ReadPosRankSum=-0.044	GT:AD:DP:GQ:MLPSAC:MLPSAF:PL	0/0/0/0/1/1:13,6:19:2:2:0.333:168,2,0,7,24,58,467	SG	1036	gi|224140411|ref|XP_002323576.1|	predicted protein [Populus trichocarpa]	AT5G01520.1	RING/U-box superfamily protein		RING/U-box superfamily protein; FUNCTIONS IN: zinc ion binding; EXPRESSED IN: 17 plant structures; EXPRESSED DURING: 8 growth stages; CONTAINS InterPro DOMAIN/s: Zinc finger, RING-type, conserved site (InterPro:IPR017907), Zinc finger, RING-type (InterPro:IPR001841), Zinc finger, C3HC4 RING-type (InterPro:IPR018957); BEST Arabidopsis thaliana protein match is: RING/U-box superfamily protein (TAIR…
Sp1_comp322387_c0_seq3	43	.	A	G	62	.	DP=7;VDB=0.0143;AF1=0.5;AC1=1;DP4=1,2,2,1;MQ=48;FQ=60.9;PV4=1,1,0.33,1	GT:PL:GQ	0/1:92,0,90:91	Sp1_comp322387_c0_seq3	43	.	A	G	180.5	PASS	AC=3;AF=0.500;AN=6;BaseQRankSum=-0.429;DP=15;Dels=0.00;FS=0.000;HaplotypeScore=0.0000;MLEAC=3;MLEAF=0.500;MQ=56.32;MQ0=0;MQRankSum=0.306;QD=12.03;ReadPosRankSum=1.041	GT:AD:DP:GQ:MLPSAC:MLPSAF:PL	0/0/0/1/1/1:5,10:15:1:3:0.500:203,18,4,0,1,11,173	SG	1036	gi|224140411|ref|XP_002323576.1|	predicted protein [Populus trichocarpa]	AT5G01520.1	RING/U-box superfamily protein		RING/U-box superfamily protein; FUNCTIONS IN: zinc ion binding; EXPRESSED IN: 17 plant structures; EXPRESSED DURING: 8 growth stages; CONTAINS InterPro DOMAIN/s: Zinc finger, RING-type, conserved site (InterPro:IPR017907), Zinc finger, RING-type (InterPro:IPR001841), Zinc finger, C3HC4 RING-type (InterPro:IPR018957); BEST Arabidopsis thaliana protein match is: RING/U-box superfamily protein (TAIR…
Sp1_comp322387_c0_seq3	490	.	A	G	86	.	DP=18;VDB=0.0343;AF1=0.5;AC1=1;DP4=5,3,5,3;MQ=46;FQ=89;PV4=1,0.00024,1,0.44	GT:PL:GQ	0/1:116,0,163:99	Sp1_comp322387_c0_seq3	490	.	A	G	238.86	PASS	AC=3;AF=0.500;AN=6;BaseQRankSum=-0.625;DP=18;Dels=0.00;FS=0.000;HaplotypeScore=3.7330;MLEAC=3;MLEAF=0.500;MQ=58.42;MQ0=0;MQRankSum=-0.048;QD=13.27;ReadPosRankSum=-0.241	GT:AD:DP:GQ:MLPSAC:MLPSAF:PL	0/0/0/1/1/1:8,10:18:2:3:0.500:262,23,5,0,2,16,232	SG	1036	gi|224140411|ref|XP_002323576.1|	predicted protein [Populus trichocarpa]	AT5G01520.1	RING/U-box superfamily protein		RING/U-box superfamily protein; FUNCTIONS IN: zinc ion binding; EXPRESSED IN: 17 plant structures; EXPRESSED DURING: 8 growth stages; CONTAINS InterPro DOMAIN/s: Zinc finger, RING-type, conserved site (InterPro:IPR017907), Zinc finger, RING-type (InterPro:IPR001841), Zinc finger, C3HC4 RING-type (InterPro:IPR018957); BEST Arabidopsis thaliana protein match is: RING/U-box superfamily protein (TAIR…
Sp1_comp322387_c0_seq3	568	.	C	T	9.52	.	DP=23;VDB=0.0116;AF1=0.5;AC1=1;DP4=11,9,1,2;MQ=48;FQ=12.3;PV4=0.59,0.42,0.37,0.3	GT:PL:GQ	0/1:39,0,255:41	Sp1_comp322387_c0_seq3	568	.	C	T	62.32	PASS	AC=1;AF=0.167;AN=6;BaseQRankSum=-0.046;DP=23;Dels=0.00;FS=2.291;HaplotypeScore=2.9989;MLEAC=1;MLEAF=0.167;MQ=60.00;MQ0=0;MQRankSum=0.502;QD=2.71;ReadPosRankSum=-0.959	GT:AD:DP:GQ:MLPSAC:MLPSAF:PL	0/0/0/0/0/1:20,3:23:10:1:0.167:88,0,10,30,62,2147483647,2147483647	SG	1036	gi|224140411|ref|XP_002323576.1|	predicted protein [Populus trichocarpa]	AT5G01520.1	RING/U-box superfamily protein		RING/U-box superfamily protein; FUNCTIONS IN: zinc ion binding; EXPRESSED IN: 17 plant structures; EXPRESSED DURING: 8 growth stages; CONTAINS InterPro DOMAIN/s: Zinc finger, RING-type, conserved site (InterPro:IPR017907), Zinc finger, RING-type (InterPro:IPR001841), Zinc finger, C3HC4 RING-type (InterPro:IPR018957); BEST Arabidopsis thaliana protein match is: RING/U-box superfamily protein (TAIR…
Sp1_comp322387_c0_seq3	597	.	C	T	136	.	DP=25;VDB=0.0393;AF1=0.5;AC1=1;DP4=2,5,8,8;MQ=46;FQ=110;PV4=0.41,4e-08,0.26,1	GT:PL:GQ	0/1:166,0,137:99	Sp1_comp322387_c0_seq3	597	.	C	T	553.53	PASS	AC=4;AF=0.667;AN=6;BaseQRankSum=1.664;DP=25;Dels=0.00;FS=3.909;HaplotypeScore=1.9955;MLEAC=4;MLEAF=0.667;MQ=58.89;MQ0=0;MQRankSum=-1.664;QD=22.14;ReadPosRankSum=0.878	GT:AD:DP:GQ:MLPSAC:MLPSAF:PL	0/0/1/1/1/1:7,18:25:6:4:0.667:578,62,24,6,0,7,223	SG	1036	gi|224140411|ref|XP_002323576.1|	predicted protein [Populus trichocarpa]	AT5G01520.1	RING/U-box superfamily protein		RING/U-box superfamily protein; FUNCTIONS IN: zinc ion binding; EXPRESSED IN: 17 plant structures; EXPRESSED DURING: 8 growth stages; CONTAINS InterPro DOMAIN/s: Zinc finger, RING-type, conserved site (InterPro:IPR017907), Zinc finger, RING-type (InterPro:IPR001841), Zinc finger, C3HC4 RING-type (InterPro:IPR018957); BEST Arabidopsis thaliana protein match is: RING/U-box superfamily protein (TAIR…
Sp1_comp322387_c0_seq3	679	.	C	A	36	.	DP=17;VDB=0.0380;AF1=0.5;AC1=1;DP4=2,2,2,3;MQ=42;FQ=39;PV4=1,8.8e-07,1,1	GT:PL:GQ	0/1:66,0,101:69	Sp1_comp322387_c0_seq3	679	.	C	A	385.28	PASS	AC=4;AF=0.667;AN=6;BaseQRankSum=-1.268;DP=20;Dels=0.00;FS=0.000;HaplotypeScore=0.9996;MLEAC=4;MLEAF=0.667;MQ=57.05;MQ0=0;MQRankSum=1.030;QD=19.26;ReadPosRankSum=1.030	GT:AD:DP:GQ:MLPSAC:MLPSAF:PL	0/0/1/1/1/1:7,13:20:4:4:0.667:409,46,18,5,0,4,177	SG	1036	gi|224140411|ref|XP_002323576.1|	predicted protein [Populus trichocarpa]	AT5G01520.1	RING/U-box superfamily protein		RING/U-box superfamily protein; FUNCTIONS IN: zinc ion binding; EXPRESSED IN: 17 plant structures; EXPRESSED DURING: 8 growth stages; CONTAINS InterPro DOMAIN/s: Zinc finger, RING-type, conserved site (InterPro:IPR017907), Zinc finger, RING-type (InterPro:IPR001841), Zinc finger, C3HC4 RING-type (InterPro:IPR018957); BEST Arabidopsis thaliana protein match is: RING/U-box superfamily protein (TAIR…
Sp1_comp322387_c0_seq3	809	.	T	C	6.98	.	DP=16;VDB=0.0399;AF1=0.4999;AC1=1;DP4=3,7,0,4;MQ=49;FQ=9.53;PV4=0.51,1.2e-07,1,1	GT:PL:GQ	0/1:36,0,222:37	Sp1_comp322387_c0_seq3	809	.	T	C	96.76	PASS	AC=2;AF=0.333;AN=6;BaseQRankSum=-1.356;DP=18;Dels=0.00;FS=0.000;HaplotypeScore=4.9989;MLEAC=2;MLEAF=0.333;MQ=60.00;MQ0=0;MQRankSum=0.271;QD=5.38;ReadPosRankSum=-0.705	GT:AD:DP:GQ:MLPSAC:MLPSAF:PL	0/0/0/0/1/1:10,8:18:3:2:0.333:120,3,0,4,15,38,343	SG	1036	gi|224140411|ref|XP_002323576.1|	predicted protein [Populus trichocarpa]	AT5G01520.1	RING/U-box superfamily protein		RING/U-box superfamily protein; FUNCTIONS IN: zinc ion binding; EXPRESSED IN: 17 plant structures; EXPRESSED DURING: 8 growth stages; CONTAINS InterPro DOMAIN/s: Zinc finger, RING-type, conserved site (InterPro:IPR017907), Zinc finger, RING-type (InterPro:IPR001841), Zinc finger, C3HC4 RING-type (InterPro:IPR018957); BEST Arabidopsis thaliana protein match is: RING/U-box superfamily protein (TAIR…
Sp1_comp322387_c0_seq3	85	.	T	C	222	.	DP=11;VDB=0.0365;AF1=1;AC1=2;DP4=0,0,5,5;MQ=47;FQ=-57	GT:PL:GQ	1/1:255,30,0:57	Sp1_comp322387_c0_seq3	85	.	T	C	305.28	PASS	AC=5;AF=0.833;AN=6;BaseQRankSum=1.393;DP=10;Dels=0.00;FS=0.000;HaplotypeScore=0.0000;MLEAC=5;MLEAF=0.833;MQ=60.00;MQ0=0;MQRankSum=1.044;QD=30.53;ReadPosRankSum=1.393	GT:AD:DP:GQ:MLPSAC:MLPSAF:PL	0/1/1/1/1/1:1,9:10:5:5:0.833:330,49,26,13,5,0,25	SG	1036	gi|224140411|ref|XP_002323576.1|	predicted protein [Populus trichocarpa]	AT5G01520.1	RING/U-box superfamily protein		RING/U-box superfamily protein; FUNCTIONS IN: zinc ion binding; EXPRESSED IN: 17 plant structures; EXPRESSED DURING: 8 growth stages; CONTAINS InterPro DOMAIN/s: Zinc finger, RING-type, conserved site (InterPro:IPR017907), Zinc finger, RING-type (InterPro:IPR001841), Zinc finger, C3HC4 RING-type (InterPro:IPR018957); BEST Arabidopsis thaliana protein match is: RING/U-box superfamily protein (TAIR…
Sp1_comp322387_c0_seq3	910	.	C	A	127	.	DP=10;VDB=0.0380;AF1=0.5;AC1=1;DP4=3,0,5,2;MQ=40;FQ=31;PV4=1,0.13,1,1	GT:PL:GQ	0/1:157,0,58:61	Sp1_comp322387_c0_seq3	910	.	C	A	294.45	PASS	AC=5;AF=0.833;AN=6;BaseQRankSum=-0.761;DP=13;Dels=0.00;FS=3.041;HaplotypeScore=6.9987;MLEAC=5;MLEAF=0.833;MQ=60.00;MQ0=0;MQRankSum=0.254;QD=22.65;ReadPosRankSum=0.085	GT:AD:DP:GQ:MLPSAC:MLPSAF:PL	0/1/1/1/1/1:3,10:13:2:5:0.833:318,42,20,8,2,0,66	SG	1036	gi|224140411|ref|XP_002323576.1|	predicted protein [Populus trichocarpa]	AT5G01520.1	RING/U-box superfamily protein		RING/U-box superfamily protein; FUNCTIONS IN: zinc ion binding; EXPRESSED IN: 17 plant structures; EXPRESSED DURING: 8 growth stages; CONTAINS InterPro DOMAIN/s: Zinc finger, RING-type, conserved site (InterPro:IPR017907), Zinc finger, RING-type (InterPro:IPR001841), Zinc finger, C3HC4 RING-type (InterPro:IPR018957); BEST Arabidopsis thaliana protein match is: RING/U-box superfamily protein (TAIR…
Sp1_comp322387_c0_seq3	966	.	G	C	19.1	.	DP=10;VDB=0.0149;AF1=0.5;AC1=1;DP4=3,5,1,1;MQ=42;FQ=22;PV4=1,1,1,1	GT:PL:GQ	0/1:49,0,178:52	Sp1_comp322387_c0_seq3	966	.	G	C	82.45	PASS	AC=2;AF=0.333;AN=6;BaseQRankSum=0.925;DP=12;Dels=0.00;FS=0.000;HaplotypeScore=0.0000;MLEAC=2;MLEAF=0.333;MQ=60.00;MQ0=0;MQRankSum=-1.294;QD=6.87;ReadPosRankSum=0.185	GT:AD:DP:GQ:MLPSAC:MLPSAF:PL	0/0/0/0/1/1:9,3:12:2:2:0.333:105,3,0,2,9,24,221	SG	1036	gi|224140411|ref|XP_002323576.1|	predicted protein [Populus trichocarpa]	AT5G01520.1	RING/U-box superfamily protein		RING/U-box superfamily protein; FUNCTIONS IN: zinc ion binding; EXPRESSED IN: 17 plant structures; EXPRESSED DURING: 8 growth stages; CONTAINS InterPro DOMAIN/s: Zinc finger, RING-type, conserved site (InterPro:IPR017907), Zinc finger, RING-type (InterPro:IPR001841), Zinc finger, C3HC4 RING-type (InterPro:IPR018957); BEST Arabidopsis thaliana protein match is: RING/U-box superfamily protein (TAIR…
Sp1_comp322387_c0_seq3	106	.	T	C	39.06	LowQual	AC=1;AF=0.167;AN=6;BaseQRankSum=0.762;DP=9;Dels=0.00;FS=0.000;HaplotypeScore=0.0000;MLEAC=1;MLEAF=0.167;MQ=60.00;MQ0=0;MQRankSum=0.067;QD=4.34;ReadPosRankSum=0.067	GT:AD:DP:GQ:MLPSAC:MLPSAF:PL	0/0/0/0/0/1:7,2:9:1:1:0.167:62,0,1,6,16,35,277											GATK	1036	gi|224140411|ref|XP_002323576.1|	predicted protein [Populus trichocarpa]	AT5G01520.1	RING/U-box superfamily protein		RING/U-box superfamily protein; FUNCTIONS IN: zinc ion binding; EXPRESSED IN: 17 plant structures; EXPRESSED DURING: 8 growth stages; CONTAINS InterPro DOMAIN/s: Zinc finger, RING-type, conserved site (InterPro:IPR017907), Zinc finger, RING-type (InterPro:IPR001841), Zinc finger, C3HC4 RING-type (InterPro:IPR018957); BEST Arabidopsis thaliana protein match is: RING/U-box superfamily protein (TAIR…
Sp1_comp322387_c0_seq3	364	.	G	A	89.92	PASS	AC=2;AF=0.333;AN=6;BaseQRankSum=0.326;DP=15;Dels=0.00;FS=0.000;HaplotypeScore=5.9986;MLEAC=2;MLEAF=0.333;MQ=58.41;MQ0=0;MQRankSum=1.240;QD=5.99;ReadPosRankSum=0.196	GT:AD:DP:GQ:MLPSAC:MLPSAF:PL	0/0/0/0/1/1:11,4:15:1:2:0.333:113,1,0,7,21,50,415											GATK	1036	gi|224140411|ref|XP_002323576.1|	predicted protein [Populus trichocarpa]	AT5G01520.1	RING/U-box superfamily protein		RING/U-box superfamily protein; FUNCTIONS IN: zinc ion binding; EXPRESSED IN: 17 plant structures; EXPRESSED DURING: 8 growth stages; CONTAINS InterPro DOMAIN/s: Zinc finger, RING-type, conserved site (InterPro:IPR017907), Zinc finger, RING-type (InterPro:IPR001841), Zinc finger, C3HC4 RING-type (InterPro:IPR018957); BEST Arabidopsis thaliana protein match is: RING/U-box superfamily protein (TAIR…
Sp1_comp322387_c0_seq3	367	.	C	T	412.95	PASS	AC=5;AF=0.833;AN=6;BaseQRankSum=-1.552;DP=14;Dels=0.00;FS=0.000;HaplotypeScore=5.9986;MLEAC=5;MLEAF=0.833;MQ=58.30;MQ0=0;MQRankSum=-0.822;QD=29.50;ReadPosRankSum=-0.639	GT:AD:DP:GQ:MLPSAC:MLPSAF:PL	0/1/1/1/1/1:2,12:14:6:5:0.833:438,70,36,17,6,0,66											GATK	1036	gi|224140411|ref|XP_002323576.1|	predicted protein [Populus trichocarpa]	AT5G01520.1	RING/U-box superfamily protein		RING/U-box superfamily protein; FUNCTIONS IN: zinc ion binding; EXPRESSED IN: 17 plant structures; EXPRESSED DURING: 8 growth stages; CONTAINS InterPro DOMAIN/s: Zinc finger, RING-type, conserved site (InterPro:IPR017907), Zinc finger, RING-type (InterPro:IPR001841), Zinc finger, C3HC4 RING-type (InterPro:IPR018957); BEST Arabidopsis thaliana protein match is: RING/U-box superfamily protein (TAIR…
Sp1_comp322387_c0_seq3	370	.	C	G	167.08	PASS	AC=3;AF=0.500;AN=6;BaseQRankSum=-1.215;DP=15;Dels=0.00;FS=2.158;HaplotypeScore=5.9986;MLEAC=3;MLEAF=0.500;MQ=58.41;MQ0=0;MQRankSum=-1.447;QD=11.14;ReadPosRankSum=-0.289	GT:AD:DP:GQ:MLPSAC:MLPSAF:PL	0/0/0/1/1/1:8,7:15:1:3:0.500:190,11,1,0,7,25,313											GATK	1036	gi|224140411|ref|XP_002323576.1|	predicted protein [Populus trichocarpa]	AT5G01520.1	RING/U-box superfamily protein		RING/U-box superfamily protein; FUNCTIONS IN: zinc ion binding; EXPRESSED IN: 17 plant structures; EXPRESSED DURING: 8 growth stages; CONTAINS InterPro DOMAIN/s: Zinc finger, RING-type, conserved site (InterPro:IPR017907), Zinc finger, RING-type (InterPro:IPR001841), Zinc finger, C3HC4 RING-type (InterPro:IPR018957); BEST Arabidopsis thaliana protein match is: RING/U-box superfamily protein (TAIR…
Sp1_comp322387_c0_seq3	388	.	G	A	61.46	PASS	AC=1;AF=0.167;AN=6;BaseQRankSum=-0.807;DP=16;Dels=0.00;FS=0.000;HaplotypeScore=0.0000;MLEAC=1;MLEAF=0.167;MQ=58.51;MQ0=0;MQRankSum=0.135;QD=3.84;ReadPosRankSum=-0.135	GT:AD:DP:GQ:MLPSAC:MLPSAF:PL	0/0/0/0/0/1:13,3:16:4:1:0.167:86,0,4,15,34,70,2147483647											GATK	1036	gi|224140411|ref|XP_002323576.1|	predicted protein [Populus trichocarpa]	AT5G01520.1	RING/U-box superfamily protein		RING/U-box superfamily protein; FUNCTIONS IN: zinc ion binding; EXPRESSED IN: 17 plant structures; EXPRESSED DURING: 8 growth stages; CONTAINS InterPro DOMAIN/s: Zinc finger, RING-type, conserved site (InterPro:IPR017907), Zinc finger, RING-type (InterPro:IPR001841), Zinc finger, C3HC4 RING-type (InterPro:IPR018957); BEST Arabidopsis thaliana protein match is: RING/U-box superfamily protein (TAIR…
Sp1_comp322387_c0_seq3	493	.	G	A	55.46	PASS	AC=1;AF=0.167;AN=6;BaseQRankSum=0.693;DP=17;Dels=0.00;FS=0.000;HaplotypeScore=2.9990;MLEAC=1;MLEAF=0.167;MQ=58.32;MQ0=0;MQRankSum=-1.575;QD=3.26;ReadPosRankSum=0.189	GT:AD:DP:GQ:MLPSAC:MLPSAF:PL	0/0/0/0/0/1:14,3:17:4:1:0.167:80,0,4,15,34,70,2147483647											GATK	1036	gi|224140411|ref|XP_002323576.1|	predicted protein [Populus trichocarpa]	AT5G01520.1	RING/U-box superfamily protein		RING/U-box superfamily protein; FUNCTIONS IN: zinc ion binding; EXPRESSED IN: 17 plant structures; EXPRESSED DURING: 8 growth stages; CONTAINS InterPro DOMAIN/s: Zinc finger, RING-type, conserved site (InterPro:IPR017907), Zinc finger, RING-type (InterPro:IPR001841), Zinc finger, C3HC4 RING-type (InterPro:IPR018957); BEST Arabidopsis thaliana protein match is: RING/U-box superfamily protein (TAIR…
Sp1_comp322387_c0_seq3	559	.	C	A	91.74	PASS	AC=1;AF=0.167;AN=6;BaseQRankSum=0.124;DP=21;Dels=0.00;FS=1.971;HaplotypeScore=2.9989;MLEAC=1;MLEAF=0.167;MQ=60.00;MQ0=0;MQRankSum=-0.537;QD=4.37;ReadPosRankSum=-0.372	GT:AD:DP:GQ:MLPSAC:MLPSAF:PL	0/0/0/0/0/1:16,5:21:3:1:0.167:116,0,3,16,40,84,2147483647											GATK	1036	gi|224140411|ref|XP_002323576.1|	predicted protein [Populus trichocarpa]	AT5G01520.1	RING/U-box superfamily protein		RING/U-box superfamily protein; FUNCTIONS IN: zinc ion binding; EXPRESSED IN: 17 plant structures; EXPRESSED DURING: 8 growth stages; CONTAINS InterPro DOMAIN/s: Zinc finger, RING-type, conserved site (InterPro:IPR017907), Zinc finger, RING-type (InterPro:IPR001841), Zinc finger, C3HC4 RING-type (InterPro:IPR018957); BEST Arabidopsis thaliana protein match is: RING/U-box superfamily protein (TAIR…
Sp1_comp322387_c0_seq3	708	.	T	G	36.96	LowQual	AC=1;AF=0.167;AN=6;BaseQRankSum=-0.493;DP=14;Dels=0.00;FS=0.000;HaplotypeScore=1.9988;MLEAC=1;MLEAF=0.167;MQ=57.82;MQ0=0;MQRankSum=1.480;QD=2.64;ReadPosRankSum=1.086	GT:AD:DP:GQ:MLPSAC:MLPSAF:PL	0/0/0/0/0/1:11,2:14:3:1:0.167:61,0,3,10,24,49,366											GATK	1036	gi|224140411|ref|XP_002323576.1|	predicted protein [Populus trichocarpa]	AT5G01520.1	RING/U-box superfamily protein		RING/U-box superfamily protein; FUNCTIONS IN: zinc ion binding; EXPRESSED IN: 17 plant structures; EXPRESSED DURING: 8 growth stages; CONTAINS InterPro DOMAIN/s: Zinc finger, RING-type, conserved site (InterPro:IPR017907), Zinc finger, RING-type (InterPro:IPR001841), Zinc finger, C3HC4 RING-type (InterPro:IPR018957); BEST Arabidopsis thaliana protein match is: RING/U-box superfamily protein (TAIR…
Sp1_comp322387_c0_seq3	828	.	G	T	104.82	PASS	AC=3;AF=0.500;AN=6;BaseQRankSum=-0.597;DP=13;Dels=0.00;FS=10.561;HaplotypeScore=0.7887;MLEAC=3;MLEAF=0.500;MQ=60.00;MQ0=0;MQRankSum=0.597;QD=8.06;ReadPosRankSum=0.278	GT:AD:DP:GQ:MLPSAC:MLPSAF:PL	0/0/0/1/1/1:9,4:13:2:3:0.500:127,10,2,0,2,10,151											GATK	1036	gi|224140411|ref|XP_002323576.1|	predicted protein [Populus trichocarpa]	AT5G01520.1	RING/U-box superfamily protein		RING/U-box superfamily protein; FUNCTIONS IN: zinc ion binding; EXPRESSED IN: 17 plant structures; EXPRESSED DURING: 8 growth stages; CONTAINS InterPro DOMAIN/s: Zinc finger, RING-type, conserved site (InterPro:IPR017907), Zinc finger, RING-type (InterPro:IPR001841), Zinc finger, C3HC4 RING-type (InterPro:IPR018957); BEST Arabidopsis thaliana protein match is: RING/U-box superfamily protein (TAIR…
Sp1_comp322387_c1_seq1	121	.	C	G	176	.	DP=17;VDB=0.0373;AF1=1;AC1=2;DP4=0,0,9,8;MQ=44;FQ=-69	GT:PL:GQ	1/1:255,88,46:81	Sp1_comp322387_c1_seq1	121	.	C	G,T	530.91	PASS	AC=5,1;AF=0.833,0.167;AN=6;DP=19;Dels=0.00;FS=0.000;HaplotypeScore=0.0000;MLEAC=2,1;MLEAF=0.333,0.167;MQ=60.00;MQ0=0;QD=27.94	GT:AD:DP:GQ:MLPSAC:MLPSAF	1/1/1/1/1/2:0,16,3:19:3:5,1:0.833,0.167	SG	372	No hit in this database		AT5G01520.2	RING/U-box superfamily protein		RING/U-box superfamily protein; CONTAINS InterPro DOMAIN/s: Zinc finger, RING-type, conserved site (InterPro:IPR017907); BEST Arabidopsis thaliana protein match is: RING/U-box superfamily protein (TAIR:AT3G47160.1); Has 35333 Blast hits to 34131 proteins in 2444 species: Archae - 798; Bacteria - 22429; Metazoa - 974; Fungi - 991; Plants - 531; Viruses - 0; Other Eukaryotes - 9610 (source: NCBI BL…
Sp1_comp322387_c1_seq1	240	.	A	G	72.1	.	DP=12;VDB=0.0392;AF1=1;AC1=2;DP4=0,0,4,2;MQ=48;FQ=-45	GT:PL:GQ	1/1:105,18,0:33	Sp1_comp322387_c1_seq1	240	.	A	G	462.35	PASS	AC=6;AF=1.00;AN=6;DP=12;Dels=0.00;FS=0.000;HaplotypeScore=0.9993;MLEAC=6;MLEAF=1.00;MQ=60.00;MQ0=0;QD=26.08	GT:AD:DP:GQ:MLPSAC:MLPSAF:PL	1/1/1/1/1/1:0,12:12:10:6:1.00:488,93,57,36,21,10,0	SG	372	No hit in this database		AT5G01520.2	RING/U-box superfamily protein		RING/U-box superfamily protein; CONTAINS InterPro DOMAIN/s: Zinc finger, RING-type, conserved site (InterPro:IPR017907); BEST Arabidopsis thaliana protein match is: RING/U-box superfamily protein (TAIR:AT3G47160.1); Has 35333 Blast hits to 34131 proteins in 2444 species: Archae - 798; Bacteria - 22429; Metazoa - 974; Fungi - 991; Plants - 531; Viruses - 0; Other Eukaryotes - 9610 (source: NCBI BL…
Sp1_comp322387_c1_seq1	178	.	G	C	35.17	LowQual;	AC=1;AF=0.167;AN=6;BaseQRankSum=1.737;DP=21;Dels=0.00;FS=0.000;HaplotypeScore=0.0000;MLEAC=1;MLEAF=0.167;MQ=60.00;MQ0=0;MQRankSum=-1.617;QD=1.67;ReadPosRankSum=0.659	GT:AD:DP:GQ:MLPSAC:MLPSAF:PL	0/0/0/0/0/1:19,2:21:12:1:0.167:61,0,12,33,64,2147483647,2147483647											GATK	372	No hit in this database		AT5G01520.2	RING/U-box superfamily protein		RING/U-box superfamily protein; CONTAINS InterPro DOMAIN/s: Zinc finger, RING-type, conserved site (InterPro:IPR017907); BEST Arabidopsis thaliana protein match is: RING/U-box superfamily protein (TAIR:AT3G47160.1); Has 35333 Blast hits to 34131 proteins in 2444 species: Archae - 798; Bacteria - 22429; Metazoa - 974; Fungi - 991; Plants - 531; Viruses - 0; Other Eukaryotes - 9610 (source: NCBI BL…
Sp1_comp322387_c1_seq1	204	.	G	T	63.42	PASS	AC=1;AF=0.167;AN=6;BaseQRankSum=0.096;DP=22;Dels=0.00;FS=0.000;HaplotypeScore=0.0000;MLEAC=1;MLEAF=0.167;MQ=60.00;MQ0=0;MQRankSum=-0.191;QD=2.88;ReadPosRankSum=0.861	GT:AD:DP:GQ:MLPSAC:MLPSAF:PL	0/0/0/0/0/1:19,3:22:9:1:0.167:89,0,9,28,58,112,2147483647											GATK	372	No hit in this database		AT5G01520.2	RING/U-box superfamily protein		RING/U-box superfamily protein; CONTAINS InterPro DOMAIN/s: Zinc finger, RING-type, conserved site (InterPro:IPR017907); BEST Arabidopsis thaliana protein match is: RING/U-box superfamily protein (TAIR:AT3G47160.1); Has 35333 Blast hits to 34131 proteins in 2444 species: Archae - 798; Bacteria - 22429; Metazoa - 974; Fungi - 991; Plants - 531; Viruses - 0; Other Eukaryotes - 9610 (source: NCBI BL…
Sp1_comp322387_c1_seq1	245	.	G	A	63.85	PASS	AC=1;AF=0.167;AN=6;BaseQRankSum=0.361;DP=15;Dels=0.00;FS=0.000;HaplotypeScore=0.9993;MLEAC=1;MLEAF=0.167;MQ=60.00;MQ0=0;MQRankSum=-0.650;QD=4.26;ReadPosRankSum=-0.361	GT:AD:DP:GQ:MLPSAC:MLPSAF:PL	0/0/0/0/0/1:12,3:15:3:1:0.167:88,0,3,12,30,63,2147483647											GATK	372	No hit in this database		AT5G01520.2	RING/U-box superfamily protein		RING/U-box superfamily protein; CONTAINS InterPro DOMAIN/s: Zinc finger, RING-type, conserved site (InterPro:IPR017907); BEST Arabidopsis thaliana protein match is: RING/U-box superfamily protein (TAIR:AT3G47160.1); Has 35333 Blast hits to 34131 proteins in 2444 species: Archae - 798; Bacteria - 22429; Metazoa - 974; Fungi - 991; Plants - 531; Viruses - 0; Other Eukaryotes - 9610 (source: NCBI BL…
Sp1_comp322390_c0_seq2	101	.	T	G	222	.	DP=135;VDB=0.0066;AF1=1;AC1=2;DP4=0,0,106,21;MQ=42;FQ=-282	GT:PL:GQ	1/1:255,255,0:99	Sp1_comp322390_c0_seq2	101	.	T	G	4826.9	PASS	AC=6;AF=1.00;AN=6;DP=151;Dels=0.00;FS=0.000;HaplotypeScore=11.1292;MLEAC=6;MLEAF=1.00;MQ=59.99;MQ0=0;QD=31.97	GT:AD:DP:GQ:MLPSAC:MLPSAF:PL	1/1/1/1/1/1:0,151:151:94:6:1.00:4853,926,568,358,210,94,0	SG	1550	gi|359491620|ref|XP_002280437.2|	PREDICTED: uncharacterized protein LOC100258813 [Vitis vinifera]	AT3G48120.1			unknown protein; Has 22990 Blast hits to 12942 proteins in 666 species: Archae - 8; Bacteria - 739; Metazoa - 13803; Fungi - 2465; Plants - 1363; Viruses - 116; Other Eukaryotes - 4496 (source: NCBI BLink).		OG1_7822
Sp1_comp322390_c0_seq2	1035	.	A	G	40	.	DP=338;VDB=0.0244;AF1=0.5;AC1=1;DP4=106,118,53,53;MQ=46;FQ=43;PV4=0.72,1e-104,1,1	GT:PL:GQ	0/1:70,0,255:73	Sp1_comp322390_c0_seq2	1035	.	A	G	2465.9	PASS	AC=2;AF=0.333;AN=6;BaseQRankSum=1.212;DP=250;Dels=0.00;FS=1.074;HaplotypeScore=3.6535;MLEAC=2;MLEAF=0.333;MQ=59.57;MQ0=0;MQRankSum=0.237;QD=9.86;ReadPosRankSum=0.201	GT:AD:DP:GQ:MLPSAC:MLPSAF:PL	0/0/0/0/1/1:170,79:250:64:2:0.333:2492,68,0,64,2147483647,2147483647,2147483647	SG	1550	gi|359491620|ref|XP_002280437.2|	PREDICTED: uncharacterized protein LOC100258813 [Vitis vinifera]	AT3G48120.1			unknown protein; Has 22990 Blast hits to 12942 proteins in 666 species: Archae - 8; Bacteria - 739; Metazoa - 13803; Fungi - 2465; Plants - 1363; Viruses - 116; Other Eukaryotes - 4496 (source: NCBI BLink).		OG1_7822
Sp1_comp322390_c0_seq2	1070	.	T	A	225	.	DP=295;VDB=0.0393;AF1=0.5;AC1=1;DP4=73,110,44,54;MQ=42;FQ=225;PV4=0.45,1,4.6e-11,0.014	GT:PL:GQ	0/1:255,0,255:99	Sp1_comp322390_c0_seq2	1070	.	T	A	2502.9		AC=2;AF=0.333;AN=6;BaseQRankSum=-0.684;DP=249;Dels=0.00;FS=2.312;HaplotypeScore=103.7639;MLEAC=2;MLEAF=0.333;MQ=59.43;MQ0=0;MQRankSum=0.411;QD=10.05;ReadPosRankSum=-2.926	GT:AD:DP:GQ:MLPSAC:MLPSAF:PL	0/0/0/0/1/1:164,85:249:56:2:0.333:2529,78,0,56,226,2147483647,2147483647	SG	1550	gi|359491620|ref|XP_002280437.2|	PREDICTED: uncharacterized protein LOC100258813 [Vitis vinifera]	AT3G48120.1			unknown protein; Has 22990 Blast hits to 12942 proteins in 666 species: Archae - 8; Bacteria - 739; Metazoa - 13803; Fungi - 2465; Plants - 1363; Viruses - 116; Other Eukaryotes - 4496 (source: NCBI BLink).		OG1_7822
Sp1_comp322390_c0_seq2	1244	.	C	T	206	.	DP=170;VDB=0.0099;AF1=0.5;AC1=1;DP4=30,52,11,22;MQ=44;FQ=209;PV4=0.83,1,1.9e-07,1	GT:PL:GQ	0/1:236,0,255:99	Sp1_comp322390_c0_seq2	1244	.	C	T	2838.9		AC=3;AF=0.500;AN=6;BaseQRankSum=1.668;DP=249;Dels=0.00;FS=0.477;HaplotypeScore=117.7687;MLEAC=3;MLEAF=0.500;MQ=59.53;MQ0=0;MQRankSum=0.544;QD=11.40;ReadPosRankSum=0.757	GT:AD:DP:GQ:MLPSAC:MLPSAF:PL	0/0/0/1/1/1:108,140:249:41:3:0.500:2865,231,41,0,62,2147483647,2147483647	SG	1550	gi|359491620|ref|XP_002280437.2|	PREDICTED: uncharacterized protein LOC100258813 [Vitis vinifera]	AT3G48120.1			unknown protein; Has 22990 Blast hits to 12942 proteins in 666 species: Archae - 8; Bacteria - 739; Metazoa - 13803; Fungi - 2465; Plants - 1363; Viruses - 116; Other Eukaryotes - 4496 (source: NCBI BLink).		OG1_7822
Sp1_comp322390_c0_seq2	1288	.	A	G	58	.	DP=85;VDB=0.0001;AF1=0.5;AC1=1;DP4=29,32,13,8;MQ=47;FQ=61;PV4=0.32,1.6e-13,1.3e-12,3.9e-06	GT:PL:GQ	0/1:88,0,255:91	Sp1_comp322390_c0_seq2	1288	.	A	G	2277.91	PASS	AC=3;AF=0.500;AN=6;BaseQRankSum=3.629;DP=147;Dels=0.00;FS=0.000;HaplotypeScore=0.9832;MLEAC=3;MLEAF=0.500;MQ=58.33;MQ0=0;MQRankSum=-0.980;QD=15.50;ReadPosRankSum=2.631	GT:AD:DP:GQ:MLPSAC:MLPSAF:PL	0/0/0/1/1/1:62,85:147:27:3:0.500:2304,170,36,0,27,149,2147483647	SG	1550	gi|359491620|ref|XP_002280437.2|	PREDICTED: uncharacterized protein LOC100258813 [Vitis vinifera]	AT3G48120.1			unknown protein; Has 22990 Blast hits to 12942 proteins in 666 species: Archae - 8; Bacteria - 739; Metazoa - 13803; Fungi - 2465; Plants - 1363; Viruses - 116; Other Eukaryotes - 4496 (source: NCBI BLink).		OG1_7822
Sp1_comp322390_c0_seq2	131	.	C	T	37	.	DP=200;VDB=0.0298;AF1=0.5;AC1=1;DP4=102,38,42,10;MQ=43;FQ=40;PV4=0.35,8.5e-49,0.27,1	GT:PL:GQ	0/1:67,0,255:70	Sp1_comp322390_c0_seq2	131	.	C	T	1468.95		AC=2;AF=0.333;AN=6;BaseQRankSum=-0.238;DP=217;Dels=0.00;FS=4.489;HaplotypeScore=19.9919;MLEAC=2;MLEAF=0.333;MQ=59.86;MQ0=1;MQRankSum=-1.621;QD=6.77;ReadPosRankSum=0.792	GT:AD:DP:GQ:MLPSAC:MLPSAF:PL	0/0/0/0/1/1:161,56:217:20:2:0.333:1495,20,0,81,2147483647,2147483647,2147483647	SG	1550	gi|359491620|ref|XP_002280437.2|	PREDICTED: uncharacterized protein LOC100258813 [Vitis vinifera]	AT3G48120.1			unknown protein; Has 22990 Blast hits to 12942 proteins in 666 species: Archae - 8; Bacteria - 739; Metazoa - 13803; Fungi - 2465; Plants - 1363; Viruses - 116; Other Eukaryotes - 4496 (source: NCBI BLink).		OG1_7822
Sp1_comp322390_c0_seq2	195	.	G	T	27	.	DP=251;VDB=0.0322;AF1=0.5;AC1=1;DP4=89,79,33,26;MQ=46;FQ=30;PV4=0.76,1.7e-30,1.7e-28,1	GT:PL:GQ	0/1:57,0,255:60	Sp1_comp322390_c0_seq2	195	.	G	T	1744.99		AC=2;AF=0.333;AN=6;BaseQRankSum=1.870;DP=249;Dels=0.00;FS=2.632;HaplotypeScore=160.5531;MLEAC=2;MLEAF=0.333;MQ=59.69;MQ0=2;MQRankSum=-1.993;QD=7.01;ReadPosRankSum=1.084	GT:AD:DP:GQ:MLPSAC:MLPSAF:PL	0/0/0/0/1/1:186,63:249:17:2:0.333:1771,17,0,101,2147483647,2147483647,2147483647	SG	1550	gi|359491620|ref|XP_002280437.2|	PREDICTED: uncharacterized protein LOC100258813 [Vitis vinifera]	AT3G48120.1			unknown protein; Has 22990 Blast hits to 12942 proteins in 666 species: Archae - 8; Bacteria - 739; Metazoa - 13803; Fungi - 2465; Plants - 1363; Viruses - 116; Other Eukaryotes - 4496 (source: NCBI BLink).		OG1_7822
Sp1_comp322390_c0_seq2	198	.	G	A	196	.	DP=248;VDB=0.0345;AF1=0.5;AC1=1;DP4=83,68,38,30;MQ=46;FQ=199;PV4=1,0.097,3.2e-22,1	GT:PL:GQ	0/1:226,0,255:99	Sp1_comp322390_c0_seq2	198	.	G	A	1988.9		AC=2;AF=0.333;AN=6;BaseQRankSum=-1.776;DP=249;Dels=0.00;FS=0.000;HaplotypeScore=39.1282;MLEAC=2;MLEAF=0.333;MQ=59.69;MQ0=2;MQRankSum=0.576;QD=7.99;ReadPosRankSum=0.665	GT:AD:DP:GQ:MLPSAC:MLPSAF:PL	0/0/0/0/1/1:165,82:249:60:2:0.333:2015,60,0,66,2147483647,2147483647,2147483647	SG	1550	gi|359491620|ref|XP_002280437.2|	PREDICTED: uncharacterized protein LOC100258813 [Vitis vinifera]	AT3G48120.1			unknown protein; Has 22990 Blast hits to 12942 proteins in 666 species: Archae - 8; Bacteria - 739; Metazoa - 13803; Fungi - 2465; Plants - 1363; Viruses - 116; Other Eukaryotes - 4496 (source: NCBI BLink).		OG1_7822
Sp1_comp322390_c0_seq2	249	.	G	A	173	.	DP=268;VDB=0.0399;AF1=0.5;AC1=1;DP4=76,83,45,18;MQ=46;FQ=176;PV4=0.0016,0.13,0.47,1	GT:PL:GQ	0/1:203,0,255:99	Sp1_comp322390_c0_seq2	249	.	G	A	1682.9	PASS	AC=2;AF=0.333;AN=6;BaseQRankSum=-1.860;DP=250;Dels=0.00;FS=7.123;HaplotypeScore=6.7591;MLEAC=2;MLEAF=0.333;MQ=59.81;MQ0=1;MQRankSum=-0.392;QD=6.73;ReadPosRankSum=-0.136	GT:AD:DP:GQ:MLPSAC:MLPSAF:PL	0/0/0/0/1/1:168,75:250:35:2:0.333:1709,35,0,78,2147483647,2147483647,2147483647	SG	1550	gi|359491620|ref|XP_002280437.2|	PREDICTED: uncharacterized protein LOC100258813 [Vitis vinifera]	AT3G48120.1			unknown protein; Has 22990 Blast hits to 12942 proteins in 666 species: Archae - 8; Bacteria - 739; Metazoa - 13803; Fungi - 2465; Plants - 1363; Viruses - 116; Other Eukaryotes - 4496 (source: NCBI BLink).		OG1_7822
Sp1_comp322390_c0_seq2	314	.	G	C	214	.	DP=237;VDB=0.0393;AF1=0.5;AC1=1;DP4=72,83,39,28;MQ=47;FQ=217;PV4=0.14,0.0026,5e-19,0.059	GT:PL:GQ	0/1:244,0,255:99	Sp1_comp322390_c0_seq2	314	.	G	C	2347.9		AC=2;AF=0.333;AN=6;BaseQRankSum=-1.446;DP=243;Dels=0.00;FS=7.498;HaplotypeScore=68.9032;MLEAC=2;MLEAF=0.333;MQ=59.89;MQ0=0;MQRankSum=-0.952;QD=9.66;ReadPosRankSum=-2.163	GT:AD:DP:GQ:MLPSAC:MLPSAF:PL	0/0/0/0/1/1:160,83:243:61:2:0.333:2374,74,0,61,2147483647,2147483647,2147483647	SG	1550	gi|359491620|ref|XP_002280437.2|	PREDICTED: uncharacterized protein LOC100258813 [Vitis vinifera]	AT3G48120.1			unknown protein; Has 22990 Blast hits to 12942 proteins in 666 species: Archae - 8; Bacteria - 739; Metazoa - 13803; Fungi - 2465; Plants - 1363; Viruses - 116; Other Eukaryotes - 4496 (source: NCBI BLink).		OG1_7822
Sp1_comp322390_c0_seq2	502	.	G	T	26	.	DP=292;VDB=0.0322;AF1=0.5;AC1=1;DP4=117,104,30,28;MQ=48;FQ=29;PV4=0.88,0.019,2.5e-16,1	GT:PL:GQ	0/1:56,0,255:59	Sp1_comp322390_c0_seq2	502	.	G	T	1511.96	PASS	AC=1;AF=0.167;AN=6;BaseQRankSum=-1.242;DP=250;Dels=0.00;FS=0.568;HaplotypeScore=4.5001;MLEAC=1;MLEAF=0.167;MQ=59.73;MQ0=0;MQRankSum=-1.270;QD=6.05;ReadPosRankSum=0.973	GT:AD:DP:GQ:MLPSAC:MLPSAF:PL	0/0/0/0/0/1:191,57:249:19:1:0.167:1538,0,19,154,2147483647,2147483647,2147483647	SG	1550	gi|359491620|ref|XP_002280437.2|	PREDICTED: uncharacterized protein LOC100258813 [Vitis vinifera]	AT3G48120.1			unknown protein; Has 22990 Blast hits to 12942 proteins in 666 species: Archae - 8; Bacteria - 739; Metazoa - 13803; Fungi - 2465; Plants - 1363; Viruses - 116; Other Eukaryotes - 4496 (source: NCBI BLink).		OG1_7822
Sp1_comp322390_c0_seq2	68	.	G	T	25	.	DP=62;VDB=0.0004;AF1=0.5;AC1=1;DP4=49,1,10,1;MQ=41;FQ=28;PV4=0.33,0.19,0.00021,0.37	GT:PL:GQ	0/1:55,0,183:58	Sp1_comp322390_c0_seq2	68	.	G	T	234.96	PASS	AC=1;AF=0.167;AN=6;BaseQRankSum=-0.300;DP=74;Dels=0.00;FS=11.774;HaplotypeScore=8.8642;MLEAC=1;MLEAF=0.167;MQ=59.99;MQ0=0;MQRankSum=0.192;QD=3.18;ReadPosRankSum=-0.671	GT:AD:DP:GQ:MLPSAC:MLPSAF:PL	0/0/0/0/0/1:53,21:74:19:1:0.167:261,0,19,64,2147483647,2147483647,2147483647	SG	1550	gi|359491620|ref|XP_002280437.2|	PREDICTED: uncharacterized protein LOC100258813 [Vitis vinifera]	AT3G48120.1			unknown protein; Has 22990 Blast hits to 12942 proteins in 666 species: Archae - 8; Bacteria - 739; Metazoa - 13803; Fungi - 2465; Plants - 1363; Viruses - 116; Other Eukaryotes - 4496 (source: NCBI BLink).		OG1_7822
Sp1_comp322390_c0_seq2	79	.	C	G	105	.	DP=83;VDB=0.0008;AF1=1;AC1=2;DP4=5,1,50,8;MQ=40;FQ=-46;PV4=1,2.6e-08,0.23,1	GT:PL:GQ	1/1:138,19,0:35	Sp1_comp322390_c0_seq2	79	.	C	G	2575.9		AC=5;AF=0.833;AN=6;BaseQRankSum=-1.264;DP=98;Dels=0.00;FS=0.000;HaplotypeScore=36.5213;MLEAC=5;MLEAF=0.833;MQ=59.99;MQ0=0;MQRankSum=-1.466;QD=26.28;ReadPosRankSum=1.764	GT:AD:DP:GQ:MLPSAC:MLPSAF:PL	0/1/1/1/1/1:16,82:98:45:5:0.833:2602,412,222,116,45,0,135	SG	1550	gi|359491620|ref|XP_002280437.2|	PREDICTED: uncharacterized protein LOC100258813 [Vitis vinifera]	AT3G48120.1			unknown protein; Has 22990 Blast hits to 12942 proteins in 666 species: Archae - 8; Bacteria - 739; Metazoa - 13803; Fungi - 2465; Plants - 1363; Viruses - 116; Other Eukaryotes - 4496 (source: NCBI BLink).		OG1_7822
Sp1_comp322390_c0_seq2	90	.	A	T	79	.	DP=113;VDB=0.0019;AF1=0.5;AC1=1;DP4=71,11,22,2;MQ=42;FQ=82;PV4=0.73,1,0.0096,1	GT:PL:GQ	0/1:109,0,255:99	Sp1_comp322390_c0_seq2	90	.	A	T	689.96		AC=1;AF=0.167;AN=6;BaseQRankSum=4.279;DP=214;Dels=0.00;FS=9.372;HaplotypeScore=67.6757;MLEAC=1;MLEAF=0.167;MQ=52.67;MQ0=0;MQRankSum=3.886;QD=3.22;ReadPosRankSum=2.448	GT:AD:DP:GQ:MLPSAC:MLPSAF:PL	0/0/0/0/0/1:188,26:214:19:1:0.167:716,0,19,90,2147483647,2147483647,2147483647	SG	1550	gi|359491620|ref|XP_002280437.2|	PREDICTED: uncharacterized protein LOC100258813 [Vitis vinifera]	AT3G48120.1			unknown protein; Has 22990 Blast hits to 12942 proteins in 666 species: Archae - 8; Bacteria - 739; Metazoa - 13803; Fungi - 2465; Plants - 1363; Viruses - 116; Other Eukaryotes - 4496 (source: NCBI BLink).		OG1_7822
Sp1_comp322390_c0_seq2	91	.	C	T	22	.	DP=115;VDB=0.0025;AF1=0.5;AC1=1;DP4=77,7,17,6;MQ=42;FQ=25;PV4=0.032,3.7e-24,0.077,0.33	GT:PL:GQ	0/1:52,0,255:55	Sp1_comp322390_c0_seq2	91	.	C	T	588.91		AC=1;AF=0.167;AN=6;BaseQRankSum=2.094;DP=216;Dels=0.00;FS=0.840;HaplotypeScore=47.6793;MLEAC=1;MLEAF=0.167;MQ=52.74;MQ0=0;MQRankSum=4.685;QD=2.73;ReadPosRankSum=2.671	GT:AD:DP:GQ:MLPSAC:MLPSAF:PL	0/0/0/0/0/1:183,33:216:28:1:0.167:615,0,28,108,2147483647,2147483647,2147483647	SG	1550	gi|359491620|ref|XP_002280437.2|	PREDICTED: uncharacterized protein LOC100258813 [Vitis vinifera]	AT3G48120.1			unknown protein; Has 22990 Blast hits to 12942 proteins in 666 species: Archae - 8; Bacteria - 739; Metazoa - 13803; Fungi - 2465; Plants - 1363; Viruses - 116; Other Eukaryotes - 4496 (source: NCBI BLink).		OG1_7822
Sp1_comp322390_c0_seq2	958	.	G	A	25	.	DP=305;VDB=0.0322;AF1=0.5;AC1=1;DP4=73,72,40,21;MQ=48;FQ=28;PV4=0.048,2.1e-79,1,0.29	GT:PL:GQ	0/1:55,0,255:58	Sp1_comp322390_c0_seq2	958	.	G	A	3821.9	PASS	AC=3;AF=0.500;AN=6;BaseQRankSum=1.094;DP=248;Dels=0.00;FS=5.042;HaplotypeScore=4.3886;MLEAC=3;MLEAF=0.500;MQ=59.95;MQ0=0;MQRankSum=0.760;QD=15.41;ReadPosRankSum=3.259	GT:AD:DP:GQ:MLPSAC:MLPSAF:PL	0/0/0/1/1/1:123,125:248:55:3:0.500:3848,281,55,0,61,2147483647,2147483647	SG	1550	gi|359491620|ref|XP_002280437.2|	PREDICTED: uncharacterized protein LOC100258813 [Vitis vinifera]	AT3G48120.1			unknown protein; Has 22990 Blast hits to 12942 proteins in 666 species: Archae - 8; Bacteria - 739; Metazoa - 13803; Fungi - 2465; Plants - 1363; Viruses - 116; Other Eukaryotes - 4496 (source: NCBI BLink).		OG1_7822
Sp1_comp322390_c0_seq2	1071	.	G	T	1362.9		AC=1;AF=0.167;AN=6;BaseQRankSum=1.870;DP=250;Dels=0.00;FS=6.868;HaplotypeScore=101.7642;MLEAC=1;MLEAF=0.167;MQ=59.43;MQ0=0;MQRankSum=0.092;QD=5.45;ReadPosRankSum=2.116	GT:AD:DP:GQ:MLPSAC:MLPSAF:PL	0/0/0/0/0/1:199,51:250:45:1:0.167:1389,0,45,194,2147483647,2147483647,2147483647											GATK	1550	gi|359491620|ref|XP_002280437.2|	PREDICTED: uncharacterized protein LOC100258813 [Vitis vinifera]	AT3G48120.1			unknown protein; Has 22990 Blast hits to 12942 proteins in 666 species: Archae - 8; Bacteria - 739; Metazoa - 13803; Fungi - 2465; Plants - 1363; Viruses - 116; Other Eukaryotes - 4496 (source: NCBI BLink).		OG1_7822
Sp1_comp322390_c0_seq2	1103	.	C	T	1690.54	PASS	AC=1;AF=0.167;AN=6;BaseQRankSum=2.843;DP=249;Dels=0.00;FS=1.890;HaplotypeScore=6.4015;MLEAC=1;MLEAF=0.167;MQ=59.81;MQ0=0;MQRankSum=0.213;QD=6.79;ReadPosRankSum=0.259	GT:AD:DP:GQ:MLPSAC:MLPSAF:PL	0/0/0/0/0/1:192,57:249:8:1:0.167:1716,0,8,133,2147483647,2147483647,2147483647											GATK	1550	gi|359491620|ref|XP_002280437.2|	PREDICTED: uncharacterized protein LOC100258813 [Vitis vinifera]	AT3G48120.1			unknown protein; Has 22990 Blast hits to 12942 proteins in 666 species: Archae - 8; Bacteria - 739; Metazoa - 13803; Fungi - 2465; Plants - 1363; Viruses - 116; Other Eukaryotes - 4496 (source: NCBI BLink).		OG1_7822
Sp1_comp322390_c0_seq2	1115	.	C	T	750.9	PASS	AC=1;AF=0.167;AN=6;BaseQRankSum=1.306;DP=250;Dels=0.00;FS=0.000;HaplotypeScore=4.5218;MLEAC=1;MLEAF=0.167;MQ=59.81;MQ0=0;MQRankSum=2.030;QD=3.00;ReadPosRankSum=0.966	GT:AD:DP:GQ:MLPSAC:MLPSAF:PL	0/0/0/0/0/1:223,27:250:99:1:0.167:777,0,115,2147483647,2147483647,2147483647,2147483647											GATK	1550	gi|359491620|ref|XP_002280437.2|	PREDICTED: uncharacterized protein LOC100258813 [Vitis vinifera]	AT3G48120.1			unknown protein; Has 22990 Blast hits to 12942 proteins in 666 species: Archae - 8; Bacteria - 739; Metazoa - 13803; Fungi - 2465; Plants - 1363; Viruses - 116; Other Eukaryotes - 4496 (source: NCBI BLink).		OG1_7822
Sp1_comp322390_c0_seq2	1131	.	T	A	3537.97		AC=3;AF=0.500;AN=6;BaseQRankSum=-1.548;DP=250;Dels=0.00;FS=1.556;HaplotypeScore=56.2150;MLEAC=3;MLEAF=0.500;MQ=59.81;MQ0=0;MQRankSum=-0.501;QD=14.15;ReadPosRankSum=0.501	GT:AD:DP:GQ:MLPSAC:MLPSAF:PL	0/0/0/1/1/1:137,113:250:18:3:0.500:3564,203,18,0,102,2147483647,2147483647											GATK	1550	gi|359491620|ref|XP_002280437.2|	PREDICTED: uncharacterized protein LOC100258813 [Vitis vinifera]	AT3G48120.1			unknown protein; Has 22990 Blast hits to 12942 proteins in 666 species: Archae - 8; Bacteria - 739; Metazoa - 13803; Fungi - 2465; Plants - 1363; Viruses - 116; Other Eukaryotes - 4496 (source: NCBI BLink).		OG1_7822
Sp1_comp322390_c0_seq2	1134	.	A	G	1480.91		AC=1;AF=0.167;AN=6;BaseQRankSum=0.874;DP=250;Dels=0.00;FS=1.871;HaplotypeScore=55.3573;MLEAC=1;MLEAF=0.167;MQ=59.81;MQ0=0;MQRankSum=0.067;QD=5.92;ReadPosRankSum=1.635	GT:AD:DP:GQ:MLPSAC:MLPSAF:PL	0/0/0/0/0/1:192,58:250:27:1:0.167:1507,0,27,168,2147483647,2147483647,2147483647											GATK	1550	gi|359491620|ref|XP_002280437.2|	PREDICTED: uncharacterized protein LOC100258813 [Vitis vinifera]	AT3G48120.1			unknown protein; Has 22990 Blast hits to 12942 proteins in 666 species: Archae - 8; Bacteria - 739; Metazoa - 13803; Fungi - 2465; Plants - 1363; Viruses - 116; Other Eukaryotes - 4496 (source: NCBI BLink).		OG1_7822
Sp1_comp322390_c0_seq2	1234	.	A	G	94.9		AC=1;AF=0.167;AN=6;BaseQRankSum=0.851;DP=246;Dels=0.00;FS=2.965;HaplotypeScore=392.4502;MLEAC=1;MLEAF=0.167;MQ=59.79;MQ0=0;MQRankSum=-2.187;QD=0.39;ReadPosRankSum=1.991	GT:AD:DP:GQ:MLPSAC:MLPSAF:PL	0/0/0/0/0/1:146,98:245:66:1:0.167:121,0,66,2147483647,2147483647,2147483647,2147483647											GATK	1550	gi|359491620|ref|XP_002280437.2|	PREDICTED: uncharacterized protein LOC100258813 [Vitis vinifera]	AT3G48120.1			unknown protein; Has 22990 Blast hits to 12942 proteins in 666 species: Archae - 8; Bacteria - 739; Metazoa - 13803; Fungi - 2465; Plants - 1363; Viruses - 116; Other Eukaryotes - 4496 (source: NCBI BLink).		OG1_7822
Sp1_comp322390_c0_seq2	1243	.	A	T	887.67		AC=1;AF=0.167;AN=6;BaseQRankSum=2.438;DP=249;Dels=0.00;FS=0.503;HaplotypeScore=157.7228;MLEAC=1;MLEAF=0.167;MQ=59.53;MQ0=0;MQRankSum=-0.499;QD=3.56;ReadPosRankSum=0.541	GT:AD:DP:GQ:MLPSAC:MLPSAF:PL	0/0/0/0/0/1:170,79:249:3:1:0.167:912,0,3,109,2147483647,2147483647,2147483647											GATK	1550	gi|359491620|ref|XP_002280437.2|	PREDICTED: uncharacterized protein LOC100258813 [Vitis vinifera]	AT3G48120.1			unknown protein; Has 22990 Blast hits to 12942 proteins in 666 species: Archae - 8; Bacteria - 739; Metazoa - 13803; Fungi - 2465; Plants - 1363; Viruses - 116; Other Eukaryotes - 4496 (source: NCBI BLink).		OG1_7822
Sp1_comp322390_c0_seq2	1271	.	A	G	88.9		AC=1;AF=0.167;AN=6;BaseQRankSum=3.220;DP=162;Dels=0.00;FS=0.590;HaplotypeScore=2.9906;MLEAC=1;MLEAF=0.167;MQ=58.49;MQ0=0;MQRankSum=-1.696;QD=0.55;ReadPosRankSum=4.914	GT:AD:DP:GQ:MLPSAC:MLPSAF:PL	0/0/0/0/0/1:66,96:162:42:1:0.167:115,0,42,111,2147483647,2147483647,2147483647											GATK	1550	gi|359491620|ref|XP_002280437.2|	PREDICTED: uncharacterized protein LOC100258813 [Vitis vinifera]	AT3G48120.1			unknown protein; Has 22990 Blast hits to 12942 proteins in 666 species: Archae - 8; Bacteria - 739; Metazoa - 13803; Fungi - 2465; Plants - 1363; Viruses - 116; Other Eukaryotes - 4496 (source: NCBI BLink).		OG1_7822
Sp1_comp322390_c0_seq2	128	.	T	G	328.9		AC=1;AF=0.167;AN=6;BaseQRankSum=2.088;DP=209;Dels=0.00;FS=0.000;HaplotypeScore=21.9880;MLEAC=1;MLEAF=0.167;MQ=59.85;MQ0=1;MQRankSum=0.353;QD=1.57;ReadPosRankSum=1.139	GT:AD:DP:GQ:MLPSAC:MLPSAF:PL	0/0/0/0/0/1:189,20:209:99:1:0.167:355,0,115,2147483647,2147483647,2147483647,2147483647											GATK	1550	gi|359491620|ref|XP_002280437.2|	PREDICTED: uncharacterized protein LOC100258813 [Vitis vinifera]	AT3G48120.1			unknown protein; Has 22990 Blast hits to 12942 proteins in 666 species: Archae - 8; Bacteria - 739; Metazoa - 13803; Fungi - 2465; Plants - 1363; Viruses - 116; Other Eukaryotes - 4496 (source: NCBI BLink).		OG1_7822
Sp1_comp322390_c0_seq2	1302	.	T	G	61.9		AC=1;AF=0.167;AN=6;BaseQRankSum=2.996;DP=96;Dels=0.00;FS=3.993;HaplotypeScore=55.1395;MLEAC=1;MLEAF=0.167;MQ=59.32;MQ0=0;MQRankSum=0.931;QD=0.64;ReadPosRankSum=-6.253	GT:AD:DP:GQ:MLPSAC:MLPSAF:PL	0/0/0/0/0/1:55,40:96:41:1:0.167:88,0,41,103,2147483647,2147483647,2147483647											GATK	1550	gi|359491620|ref|XP_002280437.2|	PREDICTED: uncharacterized protein LOC100258813 [Vitis vinifera]	AT3G48120.1			unknown protein; Has 22990 Blast hits to 12942 proteins in 666 species: Archae - 8; Bacteria - 739; Metazoa - 13803; Fungi - 2465; Plants - 1363; Viruses - 116; Other Eukaryotes - 4496 (source: NCBI BLink).		OG1_7822
Sp1_comp322390_c0_seq2	1335	.	G	T	277.94		AC=1;AF=0.167;AN=6;BaseQRankSum=-1.313;DP=157;Dels=0.00;FS=0.683;HaplotypeScore=31.9553;MLEAC=1;MLEAF=0.167;MQ=58.91;MQ0=0;MQRankSum=-0.561;QD=1.77;ReadPosRankSum=-4.144	GT:AD:DP:GQ:MLPSAC:MLPSAF:PL	0/0/0/0/0/1:94,63:157:21:1:0.167:304,0,21,72,2147483647,2147483647,2147483647											GATK	1550	gi|359491620|ref|XP_002280437.2|	PREDICTED: uncharacterized protein LOC100258813 [Vitis vinifera]	AT3G48120.1			unknown protein; Has 22990 Blast hits to 12942 proteins in 666 species: Archae - 8; Bacteria - 739; Metazoa - 13803; Fungi - 2465; Plants - 1363; Viruses - 116; Other Eukaryotes - 4496 (source: NCBI BLink).		OG1_7822
Sp1_comp322390_c0_seq2	1339	.	T	C	200.91		AC=1;AF=0.167;AN=6;BaseQRankSum=-0.902;DP=143;Dels=0.00;FS=0.725;HaplotypeScore=29.9890;MLEAC=1;MLEAF=0.167;MQ=59.01;MQ0=0;MQRankSum=-0.716;QD=1.40;ReadPosRankSum=-2.986	GT:AD:DP:GQ:MLPSAC:MLPSAF:PL	0/0/0/0/0/1:87,56:143:28:1:0.167:227,0,28,82,2147483647,2147483647,2147483647											GATK	1550	gi|359491620|ref|XP_002280437.2|	PREDICTED: uncharacterized protein LOC100258813 [Vitis vinifera]	AT3G48120.1			unknown protein; Has 22990 Blast hits to 12942 proteins in 666 species: Archae - 8; Bacteria - 739; Metazoa - 13803; Fungi - 2465; Plants - 1363; Viruses - 116; Other Eukaryotes - 4496 (source: NCBI BLink).		OG1_7822
Sp1_comp322390_c0_seq2	158	.	A	G	1546.94	PASS	AC=2;AF=0.333;AN=6;BaseQRankSum=-2.148;DP=239;Dels=0.00;FS=0.000;HaplotypeScore=2.2772;MLEAC=2;MLEAF=0.333;MQ=59.81;MQ0=1;MQRankSum=1.489;QD=6.47;ReadPosRankSum=0.490	GT:AD:DP:GQ:MLPSAC:MLPSAF:PL	0/0/0/0/1/1:173,65:239:21:2:0.333:1573,21,0,91,2147483647,2147483647,2147483647											GATK	1550	gi|359491620|ref|XP_002280437.2|	PREDICTED: uncharacterized protein LOC100258813 [Vitis vinifera]	AT3G48120.1			unknown protein; Has 22990 Blast hits to 12942 proteins in 666 species: Archae - 8; Bacteria - 739; Metazoa - 13803; Fungi - 2465; Plants - 1363; Viruses - 116; Other Eukaryotes - 4496 (source: NCBI BLink).		OG1_7822
Sp1_comp322390_c0_seq2	185	.	C	G	1842.91		AC=2;AF=0.333;AN=6;BaseQRankSum=-0.072;DP=235;Dels=0.00;FS=0.540;HaplotypeScore=63.6718;MLEAC=2;MLEAF=0.333;MQ=59.68;MQ0=2;MQRankSum=1.661;QD=7.84;ReadPosRankSum=-0.460	GT:AD:DP:GQ:MLPSAC:MLPSAF:PL	0/0/0/0/1/1:167,68:235:32:2:0.333:1869,32,0,87,2147483647,2147483647,2147483647											GATK	1550	gi|359491620|ref|XP_002280437.2|	PREDICTED: uncharacterized protein LOC100258813 [Vitis vinifera]	AT3G48120.1			unknown protein; Has 22990 Blast hits to 12942 proteins in 666 species: Archae - 8; Bacteria - 739; Metazoa - 13803; Fungi - 2465; Plants - 1363; Viruses - 116; Other Eukaryotes - 4496 (source: NCBI BLink).		OG1_7822
Sp1_comp322390_c0_seq2	203	.	C	A	352.9		AC=1;AF=0.167;AN=6;BaseQRankSum=0.870;DP=250;Dels=0.00;FS=0.000;HaplotypeScore=39.1320;MLEAC=1;MLEAF=0.167;MQ=59.70;MQ0=2;MQRankSum=-0.694;QD=1.41;ReadPosRankSum=1.559	GT:AD:DP:GQ:MLPSAC:MLPSAF:PL	0/0/0/0/0/1:232,18:250:99:1:0.167:379,0,156,2147483647,2147483647,2147483647,2147483647											GATK	1550	gi|359491620|ref|XP_002280437.2|	PREDICTED: uncharacterized protein LOC100258813 [Vitis vinifera]	AT3G48120.1			unknown protein; Has 22990 Blast hits to 12942 proteins in 666 species: Archae - 8; Bacteria - 739; Metazoa - 13803; Fungi - 2465; Plants - 1363; Viruses - 116; Other Eukaryotes - 4496 (source: NCBI BLink).		OG1_7822
Sp1_comp322390_c0_seq2	236	.	C	T	775.9	PASS	AC=1;AF=0.167;AN=6;BaseQRankSum=-2.613;DP=250;Dels=0.00;FS=0.000;HaplotypeScore=5.1088;MLEAC=1;MLEAF=0.167;MQ=59.82;MQ0=1;MQRankSum=-1.492;QD=3.10;ReadPosRankSum=1.138	GT:AD:DP:GQ:MLPSAC:MLPSAF:PL	0/0/0/0/0/1:208,39:250:83:1:0.167:802,0,83,2147483647,2147483647,2147483647,2147483647											GATK	1550	gi|359491620|ref|XP_002280437.2|	PREDICTED: uncharacterized protein LOC100258813 [Vitis vinifera]	AT3G48120.1			unknown protein; Has 22990 Blast hits to 12942 proteins in 666 species: Archae - 8; Bacteria - 739; Metazoa - 13803; Fungi - 2465; Plants - 1363; Viruses - 116; Other Eukaryotes - 4496 (source: NCBI BLink).		OG1_7822
Sp1_comp322390_c0_seq2	269	.	T	C	976.9	PASS	AC=1;AF=0.167;AN=6;BaseQRankSum=0.051;DP=249;Dels=0.00;FS=2.204;HaplotypeScore=5.4355;MLEAC=1;MLEAF=0.167;MQ=59.88;MQ0=1;MQRankSum=-0.348;QD=3.92;ReadPosRankSum=-3.010	GT:AD:DP:GQ:MLPSAC:MLPSAF:PL	0/0/0/0/0/1:205,41:249:64:1:0.167:1003,0,64,2147483647,2147483647,2147483647,2147483647											GATK	1550	gi|359491620|ref|XP_002280437.2|	PREDICTED: uncharacterized protein LOC100258813 [Vitis vinifera]	AT3G48120.1			unknown protein; Has 22990 Blast hits to 12942 proteins in 666 species: Archae - 8; Bacteria - 739; Metazoa - 13803; Fungi - 2465; Plants - 1363; Viruses - 116; Other Eukaryotes - 4496 (source: NCBI BLink).		OG1_7822
Sp1_comp322390_c0_seq2	287	.	G	C	480.9		AC=1;AF=0.167;AN=6;BaseQRankSum=0.002;DP=250;Dels=0.00;FS=1.858;HaplotypeScore=6.4178;MLEAC=1;MLEAF=0.167;MQ=60.00;MQ0=0;MQRankSum=-0.109;QD=1.92;ReadPosRankSum=0.463	GT:AD:DP:GQ:MLPSAC:MLPSAF:PL	0/0/0/0/0/1:225,24:249:99:1:0.167:507,0,136,2147483647,2147483647,2147483647,2147483647											GATK	1550	gi|359491620|ref|XP_002280437.2|	PREDICTED: uncharacterized protein LOC100258813 [Vitis vinifera]	AT3G48120.1			unknown protein; Has 22990 Blast hits to 12942 proteins in 666 species: Archae - 8; Bacteria - 739; Metazoa - 13803; Fungi - 2465; Plants - 1363; Viruses - 116; Other Eukaryotes - 4496 (source: NCBI BLink).		OG1_7822
Sp1_comp322390_c0_seq2	305	.	C	G	2057.9		AC=2;AF=0.333;AN=6;BaseQRankSum=-1.121;DP=250;Dels=0.00;FS=1.062;HaplotypeScore=77.0642;MLEAC=2;MLEAF=0.333;MQ=59.93;MQ0=0;MQRankSum=0.589;QD=8.23;ReadPosRankSum=2.575	GT:AD:DP:GQ:MLPSAC:MLPSAF:PL	0/0/0/0/1/1:170,80:250:53:2:0.333:2084,53,0,73,2147483647,2147483647,2147483647											GATK	1550	gi|359491620|ref|XP_002280437.2|	PREDICTED: uncharacterized protein LOC100258813 [Vitis vinifera]	AT3G48120.1			unknown protein; Has 22990 Blast hits to 12942 proteins in 666 species: Archae - 8; Bacteria - 739; Metazoa - 13803; Fungi - 2465; Plants - 1363; Viruses - 116; Other Eukaryotes - 4496 (source: NCBI BLink).		OG1_7822
Sp1_comp322390_c0_seq2	329	.	C	A	1068.44	PASS	AC=2;AF=0.333;AN=6;BaseQRankSum=0.956;DP=236;Dels=0.00;FS=2.432;HaplotypeScore=1.6553;MLEAC=2;MLEAF=0.333;MQ=59.96;MQ0=0;MQRankSum=-0.626;QD=4.53;ReadPosRankSum=1.267	GT:AD:DP:GQ:MLPSAC:MLPSAF:PL	0/0/0/0/1/1:163,72:235:1:2:0.333:1092,1,0,107,2147483647,2147483647,2147483647											GATK	1550	gi|359491620|ref|XP_002280437.2|	PREDICTED: uncharacterized protein LOC100258813 [Vitis vinifera]	AT3G48120.1			unknown protein; Has 22990 Blast hits to 12942 proteins in 666 species: Archae - 8; Bacteria - 739; Metazoa - 13803; Fungi - 2465; Plants - 1363; Viruses - 116; Other Eukaryotes - 4496 (source: NCBI BLink).		OG1_7822
Sp1_comp322390_c0_seq2	330	.	C	A	1030.91	PASS	AC=1;AF=0.167;AN=6;BaseQRankSum=0.641;DP=235;Dels=0.00;FS=2.445;HaplotypeScore=1.6553;MLEAC=1;MLEAF=0.167;MQ=59.96;MQ0=0;MQRankSum=1.193;QD=4.39;ReadPosRankSum=1.391	GT:AD:DP:GQ:MLPSAC:MLPSAF:PL	0/0/0/0/0/1:164,71:235:0:1:0.167:1054,0,0,106,2147483647,2147483647,2147483647											GATK	1550	gi|359491620|ref|XP_002280437.2|	PREDICTED: uncharacterized protein LOC100258813 [Vitis vinifera]	AT3G48120.1			unknown protein; Has 22990 Blast hits to 12942 proteins in 666 species: Archae - 8; Bacteria - 739; Metazoa - 13803; Fungi - 2465; Plants - 1363; Viruses - 116; Other Eukaryotes - 4496 (source: NCBI BLink).		OG1_7822
Sp1_comp322390_c0_seq2	332	.	C	T	1473.9	PASS	AC=2;AF=0.333;AN=6;BaseQRankSum=-1.025;DP=239;Dels=0.00;FS=2.412;HaplotypeScore=2.6548;MLEAC=2;MLEAF=0.333;MQ=59.97;MQ0=0;MQRankSum=-0.578;QD=6.17;ReadPosRankSum=1.564	GT:AD:DP:GQ:MLPSAC:MLPSAF:PL	0/0/0/0/1/1:166,73:239:48:2:0.333:1500,48,0,79,2147483647,2147483647,2147483647											GATK	1550	gi|359491620|ref|XP_002280437.2|	PREDICTED: uncharacterized protein LOC100258813 [Vitis vinifera]	AT3G48120.1			unknown protein; Has 22990 Blast hits to 12942 proteins in 666 species: Archae - 8; Bacteria - 739; Metazoa - 13803; Fungi - 2465; Plants - 1363; Viruses - 116; Other Eukaryotes - 4496 (source: NCBI BLink).		OG1_7822
Sp1_comp322390_c0_seq2	410	.	C	G	1522.93		AC=1;AF=0.167;AN=6;BaseQRankSum=0.511;DP=250;Dels=0.00;FS=3.341;HaplotypeScore=61.9586;MLEAC=1;MLEAF=0.167;MQ=59.97;MQ0=0;MQRankSum=0.065;QD=6.09;ReadPosRankSum=0.422	GT:AD:DP:GQ:MLPSAC:MLPSAF:PL	0/0/0/0/0/1:189,61:250:22:1:0.167:1549,0,22,158,2147483647,2147483647,2147483647											GATK	1550	gi|359491620|ref|XP_002280437.2|	PREDICTED: uncharacterized protein LOC100258813 [Vitis vinifera]	AT3G48120.1			unknown protein; Has 22990 Blast hits to 12942 proteins in 666 species: Archae - 8; Bacteria - 739; Metazoa - 13803; Fungi - 2465; Plants - 1363; Viruses - 116; Other Eukaryotes - 4496 (source: NCBI BLink).		OG1_7822
Sp1_comp322390_c0_seq2	418	.	G	T	1986.9		AC=2;AF=0.333;AN=6;BaseQRankSum=1.301;DP=250;Dels=0.00;FS=3.254;HaplotypeScore=55.6265;MLEAC=2;MLEAF=0.333;MQ=60.00;MQ0=0;MQRankSum=-0.021;QD=7.95;ReadPosRankSum=-0.739	GT:AD:DP:GQ:MLPSAC:MLPSAF:PL	0/0/0/0/1/1:183,67:250:36:2:0.333:2013,36,0,92,2147483647,2147483647,2147483647											GATK	1550	gi|359491620|ref|XP_002280437.2|	PREDICTED: uncharacterized protein LOC100258813 [Vitis vinifera]	AT3G48120.1			unknown protein; Has 22990 Blast hits to 12942 proteins in 666 species: Archae - 8; Bacteria - 739; Metazoa - 13803; Fungi - 2465; Plants - 1363; Viruses - 116; Other Eukaryotes - 4496 (source: NCBI BLink).		OG1_7822
Sp1_comp322390_c0_seq2	485	.	G	C	142.9		AC=1;AF=0.167;AN=6;BaseQRankSum=0.882;DP=248;Dels=0.00;FS=0.000;HaplotypeScore=4.0035;MLEAC=1;MLEAF=0.167;MQ=59.36;MQ0=0;MQRankSum=0.364;QD=0.58;ReadPosRankSum=0.742	GT:AD:DP:GQ:MLPSAC:MLPSAF:PL	0/0/0/0/0/1:236,12:248:99:1:0.167:169,0,187,2147483647,2147483647,2147483647,2147483647											GATK	1550	gi|359491620|ref|XP_002280437.2|	PREDICTED: uncharacterized protein LOC100258813 [Vitis vinifera]	AT3G48120.1			unknown protein; Has 22990 Blast hits to 12942 proteins in 666 species: Archae - 8; Bacteria - 739; Metazoa - 13803; Fungi - 2465; Plants - 1363; Viruses - 116; Other Eukaryotes - 4496 (source: NCBI BLink).		OG1_7822
Sp1_comp322390_c0_seq2	55	.	C	T	48.07	LowQual;	AC=1;AF=0.167;AN=6;BaseQRankSum=1.188;DP=29;Dels=0.00;FS=0.000;HaplotypeScore=24.9874;MLEAC=1;MLEAF=0.167;MQ=59.97;MQ0=0;MQRankSum=0.966;QD=1.66;ReadPosRankSum=1.486	GT:AD:DP:GQ:MLPSAC:MLPSAF:PL	0/0/0/0/0/1:26,3:29:14:1:0.167:74,0,14,39,77,2147483647,2147483647											GATK	1550	gi|359491620|ref|XP_002280437.2|	PREDICTED: uncharacterized protein LOC100258813 [Vitis vinifera]	AT3G48120.1			unknown protein; Has 22990 Blast hits to 12942 proteins in 666 species: Archae - 8; Bacteria - 739; Metazoa - 13803; Fungi - 2465; Plants - 1363; Viruses - 116; Other Eukaryotes - 4496 (source: NCBI BLink).		OG1_7822
Sp1_comp322390_c0_seq2	572	.	G	A	1057.9	PASS	AC=1;AF=0.167;AN=6;BaseQRankSum=-0.902;DP=250;Dels=0.00;FS=0.000;HaplotypeScore=0.9999;MLEAC=1;MLEAF=0.167;MQ=60.00;MQ0=0;MQRankSum=0.314;QD=4.23;ReadPosRankSum=-0.170	GT:AD:DP:GQ:MLPSAC:MLPSAF:PL	0/0/0/0/0/1:212,38:250:83:1:0.167:1084,0,83,2147483647,2147483647,2147483647,2147483647											GATK	1550	gi|359491620|ref|XP_002280437.2|	PREDICTED: uncharacterized protein LOC100258813 [Vitis vinifera]	AT3G48120.1			unknown protein; Has 22990 Blast hits to 12942 proteins in 666 species: Archae - 8; Bacteria - 739; Metazoa - 13803; Fungi - 2465; Plants - 1363; Viruses - 116; Other Eukaryotes - 4496 (source: NCBI BLink).		OG1_7822
Sp1_comp322390_c0_seq2	631	.	A	T	612.9	PASS	AC=1;AF=0.167;AN=6;BaseQRankSum=-3.822;DP=249;Dels=0.00;FS=0.000;HaplotypeScore=4.9985;MLEAC=1;MLEAF=0.167;MQ=59.61;MQ0=1;MQRankSum=0.923;QD=2.46;ReadPosRankSum=1.074	GT:AD:DP:GQ:MLPSAC:MLPSAF:PL	0/0/0/0/0/1:197,52:249:99:1:0.167:639,0,109,2147483647,2147483647,2147483647,2147483647											GATK	1550	gi|359491620|ref|XP_002280437.2|	PREDICTED: uncharacterized protein LOC100258813 [Vitis vinifera]	AT3G48120.1			unknown protein; Has 22990 Blast hits to 12942 proteins in 666 species: Archae - 8; Bacteria - 739; Metazoa - 13803; Fungi - 2465; Plants - 1363; Viruses - 116; Other Eukaryotes - 4496 (source: NCBI BLink).		OG1_7822
Sp1_comp322390_c0_seq2	656	.	T	C	392.9		AC=1;AF=0.167;AN=6;BaseQRankSum=0.426;DP=234;Dels=0.00;FS=5.843;HaplotypeScore=2.8316;MLEAC=1;MLEAF=0.167;MQ=59.83;MQ0=1;MQRankSum=0.185;QD=1.68;ReadPosRankSum=0.906	GT:AD:DP:GQ:MLPSAC:MLPSAF:PL	0/0/0/0/0/1:212,22:234:99:1:0.167:419,0,134,2147483647,2147483647,2147483647,2147483647											GATK	1550	gi|359491620|ref|XP_002280437.2|	PREDICTED: uncharacterized protein LOC100258813 [Vitis vinifera]	AT3G48120.1			unknown protein; Has 22990 Blast hits to 12942 proteins in 666 species: Archae - 8; Bacteria - 739; Metazoa - 13803; Fungi - 2465; Plants - 1363; Viruses - 116; Other Eukaryotes - 4496 (source: NCBI BLink).		OG1_7822
Sp1_comp322390_c0_seq2	691	.	A	G	777.9	PASS	AC=1;AF=0.167;AN=6;BaseQRankSum=1.986;DP=249;Dels=0.00;FS=0.684;HaplotypeScore=0.0000;MLEAC=1;MLEAF=0.167;MQ=59.79;MQ0=1;MQRankSum=-1.683;QD=3.12;ReadPosRankSum=-0.927	GT:AD:DP:GQ:MLPSAC:MLPSAF:PL	0/0/0/0/0/1:215,34:249:99:1:0.167:804,0,117,2147483647,2147483647,2147483647,2147483647											GATK	1550	gi|359491620|ref|XP_002280437.2|	PREDICTED: uncharacterized protein LOC100258813 [Vitis vinifera]	AT3G48120.1			unknown protein; Has 22990 Blast hits to 12942 proteins in 666 species: Archae - 8; Bacteria - 739; Metazoa - 13803; Fungi - 2465; Plants - 1363; Viruses - 116; Other Eukaryotes - 4496 (source: NCBI BLink).		OG1_7822
Sp1_comp322390_c0_seq2	80	.	C	G	578.88		AC=1;AF=0.167;AN=6;BaseQRankSum=4.082;DP=184;Dels=0.00;FS=26.442;HaplotypeScore=75.1685;MLEAC=1;MLEAF=0.167;MQ=51.37;MQ0=0;MQRankSum=3.592;QD=3.15;ReadPosRankSum=4.100	GT:AD:DP:GQ:MLPSAC:MLPSAF:PL	0/0/0/0/0/1:164,20:184:6:1:0.167:604,0,6,53,144,2147483647,2147483647											GATK	1550	gi|359491620|ref|XP_002280437.2|	PREDICTED: uncharacterized protein LOC100258813 [Vitis vinifera]	AT3G48120.1			unknown protein; Has 22990 Blast hits to 12942 proteins in 666 species: Archae - 8; Bacteria - 739; Metazoa - 13803; Fungi - 2465; Plants - 1363; Viruses - 116; Other Eukaryotes - 4496 (source: NCBI BLink).		OG1_7822
Sp1_comp322390_c0_seq2	867	.	C	T	272.9		AC=1;AF=0.167;AN=6;BaseQRankSum=1.022;DP=248;Dels=0.00;FS=2.218;HaplotypeScore=4.7951;MLEAC=1;MLEAF=0.167;MQ=59.88;MQ0=1;MQRankSum=1.194;QD=1.10;ReadPosRankSum=1.150	GT:AD:DP:GQ:MLPSAC:MLPSAF:PL	0/0/0/0/0/1:233,15:248:99:1:0.167:299,0,176,2147483647,2147483647,2147483647,2147483647											GATK	1550	gi|359491620|ref|XP_002280437.2|	PREDICTED: uncharacterized protein LOC100258813 [Vitis vinifera]	AT3G48120.1			unknown protein; Has 22990 Blast hits to 12942 proteins in 666 species: Archae - 8; Bacteria - 739; Metazoa - 13803; Fungi - 2465; Plants - 1363; Viruses - 116; Other Eukaryotes - 4496 (source: NCBI BLink).		OG1_7822
Sp1_comp322390_c0_seq2	908	.	G	T	1105.9	PASS	AC=1;AF=0.167;AN=6;BaseQRankSum=1.440;DP=250;Dels=0.00;FS=3.136;HaplotypeScore=0.9789;MLEAC=1;MLEAF=0.167;MQ=59.78;MQ0=1;MQRankSum=1.018;QD=4.42;ReadPosRankSum=1.132	GT:AD:DP:GQ:MLPSAC:MLPSAF:PL	0/0/0/0/0/1:211,39:250:78:1:0.167:1132,0,78,2147483647,2147483647,2147483647,2147483647											GATK	1550	gi|359491620|ref|XP_002280437.2|	PREDICTED: uncharacterized protein LOC100258813 [Vitis vinifera]	AT3G48120.1			unknown protein; Has 22990 Blast hits to 12942 proteins in 666 species: Archae - 8; Bacteria - 739; Metazoa - 13803; Fungi - 2465; Plants - 1363; Viruses - 116; Other Eukaryotes - 4496 (source: NCBI BLink).		OG1_7822
Sp1_comp322390_c0_seq2	923	.	T	C	1299.9	PASS	AC=1;AF=0.167;AN=6;BaseQRankSum=1.107;DP=248;Dels=0.00;FS=7.327;HaplotypeScore=5.1641;MLEAC=1;MLEAF=0.167;MQ=59.81;MQ0=0;MQRankSum=0.075;QD=5.24;ReadPosRankSum=0.719	GT:AD:DP:GQ:MLPSAC:MLPSAF:PL	0/0/0/0/0/1:200,47:248:57:1:0.167:1326,0,57,221,2147483647,2147483647,2147483647											GATK	1550	gi|359491620|ref|XP_002280437.2|	PREDICTED: uncharacterized protein LOC100258813 [Vitis vinifera]	AT3G48120.1			unknown protein; Has 22990 Blast hits to 12942 proteins in 666 species: Archae - 8; Bacteria - 739; Metazoa - 13803; Fungi - 2465; Plants - 1363; Viruses - 116; Other Eukaryotes - 4496 (source: NCBI BLink).		OG1_7822
Sp1_comp322390_c0_seq2	96	.	T	G	161.9		AC=1;AF=0.167;AN=6;BaseQRankSum=2.207;DP=223;Dels=0.00;FS=9.384;HaplotypeScore=37.1171;MLEAC=1;MLEAF=0.167;MQ=52.98;MQ0=0;MQRankSum=3.075;QD=0.73;ReadPosRankSum=-0.608	GT:AD:DP:GQ:MLPSAC:MLPSAF:PL	0/0/0/0/0/1:215,8:223:88:1:0.167:188,0,88,2147483647,2147483647,2147483647,2147483647											GATK	1550	gi|359491620|ref|XP_002280437.2|	PREDICTED: uncharacterized protein LOC100258813 [Vitis vinifera]	AT3G48120.1			unknown protein; Has 22990 Blast hits to 12942 proteins in 666 species: Archae - 8; Bacteria - 739; Metazoa - 13803; Fungi - 2465; Plants - 1363; Viruses - 116; Other Eukaryotes - 4496 (source: NCBI BLink).		OG1_7822
Sp1_comp322391_c0_seq1	422	.	G	C,T	196	.	DP=386;VDB=0.0365;AF1=1;AC1=2;DP4=0,0,248,101;MQ=47;FQ=-256	GT:PL:GQ	1/1:255,255,26,117,31,0:99	Sp1_comp322391_c0_seq1	422	.	G	C,T	8526.9	PASS	AC=5,1;AF=0.833,0.167;AN=6;DP=249;Dels=0.00;FS=0.000;HaplotypeScore=9.2285;MLEAC=2,1;MLEAF=0.333,0.167;MQ=60.00;MQ0=0;QD=34.24	GT:AD:DP:GQ:MLPSAC:MLPSAF	1/1/1/1/1/2:0,214,35:249:99:5,1:0.833,0.167	SG	537	No hit in this database		No hit in this database
Sp1_comp322391_c0_seq1	391	.	A	G	1803.9	PASS	AC=2;AF=0.333;AN=6;BaseQRankSum=2.075;DP=189;Dels=0.00;FS=6.364;HaplotypeScore=3.9985;MLEAC=2;MLEAF=0.333;MQ=60.00;MQ0=0;MQRankSum=-0.333;QD=9.54;ReadPosRankSum=1.024	GT:AD:DP:GQ:MLPSAC:MLPSAF:PL	0/0/0/0/1/1:125,64:189:42:2:0.333:1830,58,0,42,169,2147483647,2147483647											GATK	537	No hit in this database		No hit in this database
Sp1_comp322391_c0_seq1	503	.	G	A	3438.91		AC=3;AF=0.500;AN=6;BaseQRankSum=0.064;DP=235;Dels=0.00;FS=25.619;HaplotypeScore=31.9832;MLEAC=3;MLEAF=0.500;MQ=58.64;MQ0=2;MQRankSum=2.399;QD=14.63;ReadPosRankSum=1.096	GT:AD:DP:GQ:MLPSAC:MLPSAF:PL	0/0/0/1/1/1:124,111:235:30:3:0.500:3465,220,30,0,82,2147483647,2147483647											GATK	537	No hit in this database		No hit in this database
Sp1_comp322391_c0_seq1	508	.	A	T	2396.9		AC=2;AF=0.333;AN=6;BaseQRankSum=0.554;DP=232;Dels=0.00;FS=25.443;HaplotypeScore=34.4510;MLEAC=2;MLEAF=0.333;MQ=58.62;MQ0=2;MQRankSum=0.329;QD=10.33;ReadPosRankSum=1.509	GT:AD:DP:GQ:MLPSAC:MLPSAF:PL	0/0/0/0/1/1:155,77:232:57:2:0.333:2423,77,0,57,229,2147483647,2147483647											GATK	537	No hit in this database		No hit in this database
Sp1_comp322391_c0_seq1	30	.	G	A	37.8	.	DP=2;VDB=0.0147;AF1=1;AC1=2;DP4=0,0,1,1;MQ=60;FQ=-33	GT:PL:GQ	1/1:69,6,0:10											SAM	537	No hit in this database		No hit in this database
Sp1_comp322391_c0_seq1	54	.	T	C	43.8	.	DP=2;VDB=0.0147;AF1=1;AC1=2;DP4=0,0,1,1;MQ=60;FQ=-33	GT:PL:GQ	1/1:75,6,0:10											SAM	537	No hit in this database		No hit in this database
Sp1_comp322391_c1_seq4	135	.	T	A	70	.	DP=796;VDB=0.0345;AF1=0.5;AC1=1;DP4=68,17,277,81;MQ=48;FQ=70.5;PV4=0.66,6.4e-119,0.00036,0.067	GT:PL:GQ	0/1:100,0,101:99	Sp1_comp322391_c1_seq4	135	.	T	A	4436.9		AC=5;AF=0.833;AN=6;BaseQRankSum=0.969;DP=250;Dels=0.00;FS=1.846;HaplotypeScore=116.0363;MLEAC=5;MLEAF=0.833;MQ=60.00;MQ0=0;MQRankSum=0.450;QD=17.75;ReadPosRankSum=-0.427	GT:AD:DP:GQ:MLPSAC:MLPSAF:PL	0/1/1/1/1/1:29,221:250:37:5:0.833:4463,649,317,140,37,0,768	SG	1065	gi|350539549|ref|NP_001234183.1|	plastid lipid associated protein CHRC [Solanum lycopersicum]	AT4G22240.1	Plastid-lipid associated protein PAP / fibrillin family protein		Plastid-lipid associated protein PAP / fibrillin family protein; FUNCTIONS IN: structural molecule activity; INVOLVED IN: biological_process unknown; LOCATED IN: thylakoid, thylakoid lumen, chloroplast thylakoid membrane, chloroplast, plastoglobule; EXPRESSED IN: fruit, guard cell, leaf; EXPRESSED DURING: seedling growth; CONTAINS InterPro DOMAIN/s: Plastid lipid-associated protein/fibrillin (Int…
Sp1_comp322391_c1_seq4	212	.	G	T	64	.	DP=1102;VDB=0.0365;AF1=0.5;AC1=1;DP4=285,301,158,147;MQ=45;FQ=67;PV4=0.4,1.7e-186,6.5e-52,0.46	GT:PL:GQ	0/1:94,0,255:97	Sp1_comp322391_c1_seq4	212	.	G	T	2934.07		AC=3;AF=0.500;AN=6;BaseQRankSum=-0.007;DP=250;Dels=0.00;FS=9.890;HaplotypeScore=29.2632;MLEAC=3;MLEAF=0.500;MQ=59.98;MQ0=0;MQRankSum=-0.645;QD=11.74;ReadPosRankSum=-0.101	GT:AD:DP:GQ:MLPSAC:MLPSAF:PL	0/0/0/1/1/1:136,114:250:14:3:0.500:2960,182,14,0,98,2147483647,2147483647	SG	1065	gi|350539549|ref|NP_001234183.1|	plastid lipid associated protein CHRC [Solanum lycopersicum]	AT4G22240.1	Plastid-lipid associated protein PAP / fibrillin family protein		Plastid-lipid associated protein PAP / fibrillin family protein; FUNCTIONS IN: structural molecule activity; INVOLVED IN: biological_process unknown; LOCATED IN: thylakoid, thylakoid lumen, chloroplast thylakoid membrane, chloroplast, plastoglobule; EXPRESSED IN: fruit, guard cell, leaf; EXPRESSED DURING: seedling growth; CONTAINS InterPro DOMAIN/s: Plastid lipid-associated protein/fibrillin (Int…
Sp1_comp322391_c1_seq4	22	.	T	C	29	.	DP=4;VDB=0.0070;AF1=0.5006;AC1=1;DP4=1,0,2,0;MQ=59;FQ=-3.53;PV4=1,1,0.33,1	GT:PL:GQ	0/1:59,0,26:29	Sp1_comp322391_c1_seq4	22	.	T	C	59.71	PASS	AC=6;AF=1.00;AN=6;BaseQRankSum=0.727;DP=4;Dels=0.00;FS=0.000;HaplotypeScore=0.0000;MLEAC=6;MLEAF=1.00;MQ=59.03;MQ0=0;MQRankSum=-0.727;QD=14.93;ReadPosRankSum=0.727	GT:AD:DP:GQ:MLPSAC:MLPSAF:PL	1/1/1/1/1/1:1,3:4:2:6:1.00:82,16,10,6,4,2,0	SG	1065	gi|350539549|ref|NP_001234183.1|	plastid lipid associated protein CHRC [Solanum lycopersicum]	AT4G22240.1	Plastid-lipid associated protein PAP / fibrillin family protein		Plastid-lipid associated protein PAP / fibrillin family protein; FUNCTIONS IN: structural molecule activity; INVOLVED IN: biological_process unknown; LOCATED IN: thylakoid, thylakoid lumen, chloroplast thylakoid membrane, chloroplast, plastoglobule; EXPRESSED IN: fruit, guard cell, leaf; EXPRESSED DURING: seedling growth; CONTAINS InterPro DOMAIN/s: Plastid lipid-associated protein/fibrillin (Int…
Sp1_comp322391_c1_seq4	240	.	G	A	32	.	DP=1080;VDB=0.0298;AF1=0.5;AC1=1;DP4=285,328,131,145;MQ=44;FQ=35;PV4=0.83,1.2e-273,3.6e-115,1	GT:PL:GQ	0/1:62,0,255:65	Sp1_comp322391_c1_seq4	240	.	G	A	2657.92		AC=2;AF=0.333;AN=6;BaseQRankSum=0.755;DP=250;Dels=0.00;FS=1.007;HaplotypeScore=80.1684;MLEAC=2;MLEAF=0.333;MQ=59.98;MQ0=0;MQRankSum=1.518;QD=10.63;ReadPosRankSum=1.151	GT:AD:DP:GQ:MLPSAC:MLPSAF:PL	0/0/0/0/1/1:154,96:250:25:2:0.333:2684,117,0,25,162,2147483647,2147483647	SG	1065	gi|350539549|ref|NP_001234183.1|	plastid lipid associated protein CHRC [Solanum lycopersicum]	AT4G22240.1	Plastid-lipid associated protein PAP / fibrillin family protein		Plastid-lipid associated protein PAP / fibrillin family protein; FUNCTIONS IN: structural molecule activity; INVOLVED IN: biological_process unknown; LOCATED IN: thylakoid, thylakoid lumen, chloroplast thylakoid membrane, chloroplast, plastoglobule; EXPRESSED IN: fruit, guard cell, leaf; EXPRESSED DURING: seedling growth; CONTAINS InterPro DOMAIN/s: Plastid lipid-associated protein/fibrillin (Int…
Sp1_comp322391_c1_seq4	275	.	C	T	225	.	DP=972;VDB=0.0392;AF1=0.5;AC1=1;DP4=223,257,177,211;MQ=43;FQ=225;PV4=0.84,0.076,9.9e-78,1	GT:PL:GQ	0/1:255,0,255:99	Sp1_comp322391_c1_seq4	275	.	C	T	2520.69	PASS	AC=2;AF=0.333;AN=6;BaseQRankSum=-1.205;DP=250;Dels=0.00;FS=0.507;HaplotypeScore=5.2145;MLEAC=2;MLEAF=0.333;MQ=59.86;MQ0=1;MQRankSum=-0.191;QD=10.08;ReadPosRankSum=1.235	GT:AD:DP:GQ:MLPSAC:MLPSAF:PL	0/0/0/0/1/1:143,107:250:7:2:0.333:2546,127,0,7,117,2147483647,2147483647	SG	1065	gi|350539549|ref|NP_001234183.1|	plastid lipid associated protein CHRC [Solanum lycopersicum]	AT4G22240.1	Plastid-lipid associated protein PAP / fibrillin family protein		Plastid-lipid associated protein PAP / fibrillin family protein; FUNCTIONS IN: structural molecule activity; INVOLVED IN: biological_process unknown; LOCATED IN: thylakoid, thylakoid lumen, chloroplast thylakoid membrane, chloroplast, plastoglobule; EXPRESSED IN: fruit, guard cell, leaf; EXPRESSED DURING: seedling growth; CONTAINS InterPro DOMAIN/s: Plastid lipid-associated protein/fibrillin (Int…
Sp1_comp322391_c1_seq4	362	.	A	G	114	.	DP=1372;VDB=0.0392;AF1=0.5;AC1=1;DP4=418,414,196,213;MQ=46;FQ=117;PV4=0.47,5.5e-205,1.2e-45,1	GT:PL:GQ	0/1:144,0,255:99	Sp1_comp322391_c1_seq4	362	.	A	G	1583.9		AC=2;AF=0.333;AN=6;BaseQRankSum=-0.623;DP=250;Dels=0.00;FS=1.072;HaplotypeScore=35.6778;MLEAC=2;MLEAF=0.333;MQ=59.93;MQ0=0;MQRankSum=0.597;QD=6.34;ReadPosRankSum=-0.599	GT:AD:DP:GQ:MLPSAC:MLPSAF:PL	0/0/0/0/1/1:168,82:250:37:2:0.333:1610,37,0,66,2147483647,2147483647,2147483647	SG	1065	gi|350539549|ref|NP_001234183.1|	plastid lipid associated protein CHRC [Solanum lycopersicum]	AT4G22240.1	Plastid-lipid associated protein PAP / fibrillin family protein		Plastid-lipid associated protein PAP / fibrillin family protein; FUNCTIONS IN: structural molecule activity; INVOLVED IN: biological_process unknown; LOCATED IN: thylakoid, thylakoid lumen, chloroplast thylakoid membrane, chloroplast, plastoglobule; EXPRESSED IN: fruit, guard cell, leaf; EXPRESSED DURING: seedling growth; CONTAINS InterPro DOMAIN/s: Plastid lipid-associated protein/fibrillin (Int…
Sp1_comp322391_c1_seq4	410	.	G	C	124	.	DP=1392;VDB=0.0322;AF1=0.5;AC1=1;DP4=344,417,203,240;MQ=46;FQ=127;PV4=0.86,8.5e-286,1,0.19	GT:PL:GQ	0/1:154,0,255:99	Sp1_comp322391_c1_seq4	410	.	G	C	2785.97	PASS	AC=3;AF=0.500;AN=6;BaseQRankSum=-3.342;DP=250;Dels=0.00;FS=18.241;HaplotypeScore=4.7288;MLEAC=3;MLEAF=0.500;MQ=59.77;MQ0=1;MQRankSum=-0.322;QD=11.14;ReadPosRankSum=0.072	GT:AD:DP:GQ:MLPSAC:MLPSAF:PL	0/0/0/1/1/1:130,119:250:18:3:0.500:2812,183,18,0,88,2147483647,2147483647	SG	1065	gi|350539549|ref|NP_001234183.1|	plastid lipid associated protein CHRC [Solanum lycopersicum]	AT4G22240.1	Plastid-lipid associated protein PAP / fibrillin family protein		Plastid-lipid associated protein PAP / fibrillin family protein; FUNCTIONS IN: structural molecule activity; INVOLVED IN: biological_process unknown; LOCATED IN: thylakoid, thylakoid lumen, chloroplast thylakoid membrane, chloroplast, plastoglobule; EXPRESSED IN: fruit, guard cell, leaf; EXPRESSED DURING: seedling growth; CONTAINS InterPro DOMAIN/s: Plastid lipid-associated protein/fibrillin (Int…
Sp1_comp322391_c1_seq4	496	.	C	T	93	.	DP=1228;VDB=0.0392;AF1=0.5;AC1=1;DP4=361,441,172,193;MQ=49;FQ=96;PV4=0.53,0,9.2e-06,1	GT:PL:GQ	0/1:123,0,255:99	Sp1_comp322391_c1_seq4	496	.	C	T	1907.9	PASS	AC=2;AF=0.333;AN=6;BaseQRankSum=-1.082;DP=250;Dels=0.00;FS=4.030;HaplotypeScore=2.1766;MLEAC=2;MLEAF=0.333;MQ=59.74;MQ0=1;MQRankSum=1.009;QD=7.63;ReadPosRankSum=0.399	GT:AD:DP:GQ:MLPSAC:MLPSAF:PL	0/0/0/0/1/1:174,76:250:37:2:0.333:1934,37,0,85,2147483647,2147483647,2147483647	SG	1065	gi|350539549|ref|NP_001234183.1|	plastid lipid associated protein CHRC [Solanum lycopersicum]	AT4G22240.1	Plastid-lipid associated protein PAP / fibrillin family protein		Plastid-lipid associated protein PAP / fibrillin family protein; FUNCTIONS IN: structural molecule activity; INVOLVED IN: biological_process unknown; LOCATED IN: thylakoid, thylakoid lumen, chloroplast thylakoid membrane, chloroplast, plastoglobule; EXPRESSED IN: fruit, guard cell, leaf; EXPRESSED DURING: seedling growth; CONTAINS InterPro DOMAIN/s: Plastid lipid-associated protein/fibrillin (Int…
Sp1_comp322391_c1_seq4	541	.	T	G	31	.	DP=1139;VDB=0.0365;AF1=0.5;AC1=1;DP4=388,439,126,140;MQ=49;FQ=34;PV4=0.94,3.9e-243,0.0062,1	GT:PL:GQ	0/1:61,0,255:64	Sp1_comp322391_c1_seq4	541	.	T	G	1424.9	PASS	AC=1;AF=0.167;AN=6;BaseQRankSum=1.927;DP=250;Dels=0.00;FS=14.255;HaplotypeScore=3.4664;MLEAC=1;MLEAF=0.167;MQ=59.78;MQ0=0;MQRankSum=0.611;QD=5.70;ReadPosRankSum=2.474	GT:AD:DP:GQ:MLPSAC:MLPSAF:PL	0/0/0/0/0/1:201,49:250:38:1:0.167:1451,0,38,190,2147483647,2147483647,2147483647	SG	1065	gi|350539549|ref|NP_001234183.1|	plastid lipid associated protein CHRC [Solanum lycopersicum]	AT4G22240.1	Plastid-lipid associated protein PAP / fibrillin family protein		Plastid-lipid associated protein PAP / fibrillin family protein; FUNCTIONS IN: structural molecule activity; INVOLVED IN: biological_process unknown; LOCATED IN: thylakoid, thylakoid lumen, chloroplast thylakoid membrane, chloroplast, plastoglobule; EXPRESSED IN: fruit, guard cell, leaf; EXPRESSED DURING: seedling growth; CONTAINS InterPro DOMAIN/s: Plastid lipid-associated protein/fibrillin (Int…
Sp1_comp322391_c1_seq4	641	.	C	A	142	.	DP=1475;VDB=0.0345;AF1=0.5;AC1=1;DP4=607,447,239,142;MQ=45;FQ=145;PV4=0.089,1,2.5e-146,1	GT:PL:GQ	0/1:172,0,255:99	Sp1_comp322391_c1_seq4	641	.	C	A	1351.9	PASS	AC=1;AF=0.167;AN=6;BaseQRankSum=1.534;DP=250;Dels=0.00;FS=3.738;HaplotypeScore=8.7058;MLEAC=1;MLEAF=0.167;MQ=59.76;MQ0=0;MQRankSum=0.403;QD=5.41;ReadPosRankSum=1.155	GT:AD:DP:GQ:MLPSAC:MLPSAF:PL	0/0/0/0/0/1:198,52:250:44:1:0.167:1378,0,44,198,2147483647,2147483647,2147483647	SG	1065	gi|350539549|ref|NP_001234183.1|	plastid lipid associated protein CHRC [Solanum lycopersicum]	AT4G22240.1	Plastid-lipid associated protein PAP / fibrillin family protein		Plastid-lipid associated protein PAP / fibrillin family protein; FUNCTIONS IN: structural molecule activity; INVOLVED IN: biological_process unknown; LOCATED IN: thylakoid, thylakoid lumen, chloroplast thylakoid membrane, chloroplast, plastoglobule; EXPRESSED IN: fruit, guard cell, leaf; EXPRESSED DURING: seedling growth; CONTAINS InterPro DOMAIN/s: Plastid lipid-associated protein/fibrillin (Int…
Sp1_comp322391_c1_seq4	674	.	T	A	222	.	DP=1680;VDB=0.0392;AF1=1;AC1=2;DP4=66,67,762,632;MQ=44;FQ=-206;PV4=0.28,0.0025,1.1e-52,1	GT:PL:GQ	1/1:255,179,0:99	Sp1_comp322391_c1_seq4	674	.	T	A	6593.9	PASS	AC=5;AF=0.833;AN=6;BaseQRankSum=-0.912;DP=249;Dels=0.00;FS=0.878;HaplotypeScore=2.5657;MLEAC=5;MLEAF=0.833;MQ=59.80;MQ0=0;MQRankSum=-1.101;QD=26.48;ReadPosRankSum=0.362	GT:AD:DP:GQ:MLPSAC:MLPSAF:PL	0/1/1/1/1/1:21,225:249:99:5:0.833:6620,1110,591,302,113,0,499	SG	1065	gi|350539549|ref|NP_001234183.1|	plastid lipid associated protein CHRC [Solanum lycopersicum]	AT4G22240.1	Plastid-lipid associated protein PAP / fibrillin family protein		Plastid-lipid associated protein PAP / fibrillin family protein; FUNCTIONS IN: structural molecule activity; INVOLVED IN: biological_process unknown; LOCATED IN: thylakoid, thylakoid lumen, chloroplast thylakoid membrane, chloroplast, plastoglobule; EXPRESSED IN: fruit, guard cell, leaf; EXPRESSED DURING: seedling growth; CONTAINS InterPro DOMAIN/s: Plastid lipid-associated protein/fibrillin (Int…
Sp1_comp322391_c1_seq4	887	.	T	C	222	.	DP=1849;VDB=0.0392;AF1=1;AC1=2;DP4=0,0,809,899;MQ=44;FQ=-282	GT:PL:GQ	1/1:255,255,0:99	Sp1_comp322391_c1_seq4	887	.	T	A,C	7538.9	PASS	AC=1,5;AF=0.167,0.833;AN=6;DP=249;Dels=0.00;FS=0.000;HaplotypeScore=2.5505;MLEAC=1,3;MLEAF=0.167,0.500;MQ=59.65;MQ0=1;QD=30.28	GT:AD:DP:GQ:MLPSAC:MLPSAF	1/2/2/2/2/2:0,13,236:249:99:1,5:0.167,0.833	SG	1065	gi|350539549|ref|NP_001234183.1|	plastid lipid associated protein CHRC [Solanum lycopersicum]	AT4G22240.1	Plastid-lipid associated protein PAP / fibrillin family protein		Plastid-lipid associated protein PAP / fibrillin family protein; FUNCTIONS IN: structural molecule activity; INVOLVED IN: biological_process unknown; LOCATED IN: thylakoid, thylakoid lumen, chloroplast thylakoid membrane, chloroplast, plastoglobule; EXPRESSED IN: fruit, guard cell, leaf; EXPRESSED DURING: seedling growth; CONTAINS InterPro DOMAIN/s: Plastid lipid-associated protein/fibrillin (Int…
Sp1_comp322391_c1_seq4	908	.	G	A	25	.	DP=1882;VDB=0.0392;AF1=1;AC1=2;DP4=90,115,684,754;MQ=44;FQ=-65;PV4=0.33,4.5e-242,1.1e-47,1	GT:PL:GQ	1/1:58,38,0:60	Sp1_comp322391_c1_seq4	908	.	G	A	5373.9		AC=5;AF=0.833;AN=6;BaseQRankSum=-1.744;DP=250;Dels=0.00;FS=3.060;HaplotypeScore=38.0581;MLEAC=5;MLEAF=0.833;MQ=59.83;MQ0=0;MQRankSum=1.359;QD=21.50;ReadPosRankSum=1.284	GT:AD:DP:GQ:MLPSAC:MLPSAF:PL	0/1/1/1/1/1:29,216:250:85:5:0.833:5400,962,499,245,85,0,591	SG	1065	gi|350539549|ref|NP_001234183.1|	plastid lipid associated protein CHRC [Solanum lycopersicum]	AT4G22240.1	Plastid-lipid associated protein PAP / fibrillin family protein		Plastid-lipid associated protein PAP / fibrillin family protein; FUNCTIONS IN: structural molecule activity; INVOLVED IN: biological_process unknown; LOCATED IN: thylakoid, thylakoid lumen, chloroplast thylakoid membrane, chloroplast, plastoglobule; EXPRESSED IN: fruit, guard cell, leaf; EXPRESSED DURING: seedling growth; CONTAINS InterPro DOMAIN/s: Plastid lipid-associated protein/fibrillin (Int…
Sp1_comp322391_c1_seq4	914	.	A	T	74	.	DP=1800;VDB=0.0380;AF1=0.5;AC1=1;DP4=409,542,219,254;MQ=44;FQ=77;PV4=0.26,0,5.6e-07,0.00012	GT:PL:GQ	0/1:104,0,255:99	Sp1_comp322391_c1_seq4	914	.	A	T	2941.67		AC=2;AF=0.333;AN=6;BaseQRankSum=-0.664;DP=250;Dels=0.00;FS=12.053;HaplotypeScore=36.0733;MLEAC=2;MLEAF=0.333;MQ=59.83;MQ0=0;MQRankSum=1.312;QD=11.77;ReadPosRankSum=-0.175	GT:AD:DP:GQ:MLPSAC:MLPSAF:PL	0/0/0/0/1/1:145,103:250:3:2:0.333:2966,149,0,3,120,2147483647,2147483647	SG	1065	gi|350539549|ref|NP_001234183.1|	plastid lipid associated protein CHRC [Solanum lycopersicum]	AT4G22240.1	Plastid-lipid associated protein PAP / fibrillin family protein		Plastid-lipid associated protein PAP / fibrillin family protein; FUNCTIONS IN: structural molecule activity; INVOLVED IN: biological_process unknown; LOCATED IN: thylakoid, thylakoid lumen, chloroplast thylakoid membrane, chloroplast, plastoglobule; EXPRESSED IN: fruit, guard cell, leaf; EXPRESSED DURING: seedling growth; CONTAINS InterPro DOMAIN/s: Plastid lipid-associated protein/fibrillin (Int…
Sp1_comp322391_c1_seq4	932	.	C	T	18.1	.	DP=1725;VDB=0.0345;AF1=0.5;AC1=1;DP4=520,655,204,282;MQ=44;FQ=21;PV4=0.41,0,0.019,1	GT:PL:GQ	0/1:48,0,255:51	Sp1_comp322391_c1_seq4	932	.	C	T	1714.88	PASS	AC=2;AF=0.333;AN=6;BaseQRankSum=-0.254;DP=250;Dels=0.00;FS=19.102;HaplotypeScore=3.4338;MLEAC=2;MLEAF=0.333;MQ=59.88;MQ0=0;MQRankSum=-2.324;QD=6.86;ReadPosRankSum=-0.767	GT:AD:DP:GQ:MLPSAC:MLPSAF:PL	0/0/0/0/1/1:179,71:250:6:2:0.333:1740,6,0,111,2147483647,2147483647,2147483647	SG	1065	gi|350539549|ref|NP_001234183.1|	plastid lipid associated protein CHRC [Solanum lycopersicum]	AT4G22240.1	Plastid-lipid associated protein PAP / fibrillin family protein		Plastid-lipid associated protein PAP / fibrillin family protein; FUNCTIONS IN: structural molecule activity; INVOLVED IN: biological_process unknown; LOCATED IN: thylakoid, thylakoid lumen, chloroplast thylakoid membrane, chloroplast, plastoglobule; EXPRESSED IN: fruit, guard cell, leaf; EXPRESSED DURING: seedling growth; CONTAINS InterPro DOMAIN/s: Plastid lipid-associated protein/fibrillin (Int…
Sp1_comp322391_c1_seq4	134	.	C	G	79.9		AC=1;AF=0.167;AN=6;BaseQRankSum=1.499;DP=250;Dels=0.00;FS=0.000;HaplotypeScore=123.0130;MLEAC=1;MLEAF=0.167;MQ=60.00;MQ0=0;MQRankSum=-0.623;QD=0.32;ReadPosRankSum=0.837	GT:AD:DP:GQ:MLPSAC:MLPSAF:PL	0/0/0/0/0/1:177,9:250:99:1:0.167:106,0,111,2147483647,2147483647,2147483647,2147483647											GATK	1065	gi|350539549|ref|NP_001234183.1|	plastid lipid associated protein CHRC [Solanum lycopersicum]	AT4G22240.1	Plastid-lipid associated protein PAP / fibrillin family protein		Plastid-lipid associated protein PAP / fibrillin family protein; FUNCTIONS IN: structural molecule activity; INVOLVED IN: biological_process unknown; LOCATED IN: thylakoid, thylakoid lumen, chloroplast thylakoid membrane, chloroplast, plastoglobule; EXPRESSED IN: fruit, guard cell, leaf; EXPRESSED DURING: seedling growth; CONTAINS InterPro DOMAIN/s: Plastid lipid-associated protein/fibrillin (Int…
Sp1_comp322391_c1_seq4	141	.	G	T	264.9		AC=1;AF=0.167;AN=6;BaseQRankSum=1.700;DP=250;Dels=0.00;FS=0.000;HaplotypeScore=41.0099;MLEAC=1;MLEAF=0.167;MQ=59.89;MQ0=0;MQRankSum=0.743;QD=1.06;ReadPosRankSum=-0.594	GT:AD:DP:GQ:MLPSAC:MLPSAF:PL	0/0/0/0/0/1:231,18:250:99:1:0.167:291,0,101,2147483647,2147483647,2147483647,2147483647											GATK	1065	gi|350539549|ref|NP_001234183.1|	plastid lipid associated protein CHRC [Solanum lycopersicum]	AT4G22240.1	Plastid-lipid associated protein PAP / fibrillin family protein		Plastid-lipid associated protein PAP / fibrillin family protein; FUNCTIONS IN: structural molecule activity; INVOLVED IN: biological_process unknown; LOCATED IN: thylakoid, thylakoid lumen, chloroplast thylakoid membrane, chloroplast, plastoglobule; EXPRESSED IN: fruit, guard cell, leaf; EXPRESSED DURING: seedling growth; CONTAINS InterPro DOMAIN/s: Plastid lipid-associated protein/fibrillin (Int…
Sp1_comp322391_c1_seq4	177	.	T	A	314.9		AC=1;AF=0.167;AN=6;BaseQRankSum=-1.132;DP=249;Dels=0.00;FS=0.000;HaplotypeScore=4.8429;MLEAC=1;MLEAF=0.167;MQ=60.00;MQ0=0;MQRankSum=0.479;QD=1.26;ReadPosRankSum=-1.794	GT:AD:DP:GQ:MLPSAC:MLPSAF:PL	0/0/0/0/0/1:228,21:249:99:1:0.167:341,0,153,2147483647,2147483647,2147483647,2147483647											GATK	1065	gi|350539549|ref|NP_001234183.1|	plastid lipid associated protein CHRC [Solanum lycopersicum]	AT4G22240.1	Plastid-lipid associated protein PAP / fibrillin family protein		Plastid-lipid associated protein PAP / fibrillin family protein; FUNCTIONS IN: structural molecule activity; INVOLVED IN: biological_process unknown; LOCATED IN: thylakoid, thylakoid lumen, chloroplast thylakoid membrane, chloroplast, plastoglobule; EXPRESSED IN: fruit, guard cell, leaf; EXPRESSED DURING: seedling growth; CONTAINS InterPro DOMAIN/s: Plastid lipid-associated protein/fibrillin (Int…
Sp1_comp322391_c1_seq4	188	.	A	T	33.9	LowQual;	AC=1;AF=0.167;AN=6;BaseQRankSum=-1.180;DP=250;Dels=0.00;FS=0.000;HaplotypeScore=10.3583;MLEAC=1;MLEAF=0.167;MQ=59.98;MQ0=0;MQRankSum=-0.983;QD=0.14;ReadPosRankSum=-0.480	GT:AD:DP:GQ:MLPSAC:MLPSAF:PL	0/0/0/0/0/1:241,9:250:60:1:0.167:60,0,197,2147483647,2147483647,2147483647,2147483647											GATK	1065	gi|350539549|ref|NP_001234183.1|	plastid lipid associated protein CHRC [Solanum lycopersicum]	AT4G22240.1	Plastid-lipid associated protein PAP / fibrillin family protein		Plastid-lipid associated protein PAP / fibrillin family protein; FUNCTIONS IN: structural molecule activity; INVOLVED IN: biological_process unknown; LOCATED IN: thylakoid, thylakoid lumen, chloroplast thylakoid membrane, chloroplast, plastoglobule; EXPRESSED IN: fruit, guard cell, leaf; EXPRESSED DURING: seedling growth; CONTAINS InterPro DOMAIN/s: Plastid lipid-associated protein/fibrillin (Int…
Sp1_comp322391_c1_seq4	213	.	G	A	500.9		AC=1;AF=0.167;AN=6;BaseQRankSum=-0.634;DP=250;Dels=0.00;FS=7.017;HaplotypeScore=31.2713;MLEAC=1;MLEAF=0.167;MQ=59.98;MQ0=0;MQRankSum=0.750;QD=2.00;ReadPosRankSum=0.249	GT:AD:DP:GQ:MLPSAC:MLPSAF:PL	0/0/0/0/0/1:224,26:250:99:1:0.167:527,0,126,2147483647,2147483647,2147483647,2147483647											GATK	1065	gi|350539549|ref|NP_001234183.1|	plastid lipid associated protein CHRC [Solanum lycopersicum]	AT4G22240.1	Plastid-lipid associated protein PAP / fibrillin family protein		Plastid-lipid associated protein PAP / fibrillin family protein; FUNCTIONS IN: structural molecule activity; INVOLVED IN: biological_process unknown; LOCATED IN: thylakoid, thylakoid lumen, chloroplast thylakoid membrane, chloroplast, plastoglobule; EXPRESSED IN: fruit, guard cell, leaf; EXPRESSED DURING: seedling growth; CONTAINS InterPro DOMAIN/s: Plastid lipid-associated protein/fibrillin (Int…
Sp1_comp322391_c1_seq4	235	.	A	G	179.9		AC=1;AF=0.167;AN=6;BaseQRankSum=-0.204;DP=250;Dels=0.00;FS=1.034;HaplotypeScore=43.3023;MLEAC=1;MLEAF=0.167;MQ=59.91;MQ0=0;MQRankSum=0.236;QD=0.72;ReadPosRankSum=0.918	GT:AD:DP:GQ:MLPSAC:MLPSAF:PL	0/0/0/0/0/1:235,14:250:99:1:0.167:206,0,164,2147483647,2147483647,2147483647,2147483647											GATK	1065	gi|350539549|ref|NP_001234183.1|	plastid lipid associated protein CHRC [Solanum lycopersicum]	AT4G22240.1	Plastid-lipid associated protein PAP / fibrillin family protein		Plastid-lipid associated protein PAP / fibrillin family protein; FUNCTIONS IN: structural molecule activity; INVOLVED IN: biological_process unknown; LOCATED IN: thylakoid, thylakoid lumen, chloroplast thylakoid membrane, chloroplast, plastoglobule; EXPRESSED IN: fruit, guard cell, leaf; EXPRESSED DURING: seedling growth; CONTAINS InterPro DOMAIN/s: Plastid lipid-associated protein/fibrillin (Int…
Sp1_comp322391_c1_seq4	259	.	G	A	157.9		AC=1;AF=0.167;AN=6;BaseQRankSum=-0.979;DP=250;Dels=0.00;FS=5.629;HaplotypeScore=18.7585;MLEAC=1;MLEAF=0.167;MQ=59.98;MQ0=0;MQRankSum=1.686;QD=0.63;ReadPosRankSum=-0.299	GT:AD:DP:GQ:MLPSAC:MLPSAF:PL	0/0/0/0/0/1:233,16:250:99:1:0.167:184,0,176,2147483647,2147483647,2147483647,2147483647											GATK	1065	gi|350539549|ref|NP_001234183.1|	plastid lipid associated protein CHRC [Solanum lycopersicum]	AT4G22240.1	Plastid-lipid associated protein PAP / fibrillin family protein		Plastid-lipid associated protein PAP / fibrillin family protein; FUNCTIONS IN: structural molecule activity; INVOLVED IN: biological_process unknown; LOCATED IN: thylakoid, thylakoid lumen, chloroplast thylakoid membrane, chloroplast, plastoglobule; EXPRESSED IN: fruit, guard cell, leaf; EXPRESSED DURING: seedling growth; CONTAINS InterPro DOMAIN/s: Plastid lipid-associated protein/fibrillin (Int…
Sp1_comp322391_c1_seq4	356	.	C	G	1704.9	PASS	AC=2;AF=0.333;AN=6;BaseQRankSum=0.799;DP=249;Dels=0.00;FS=1.650;HaplotypeScore=2.2418;MLEAC=2;MLEAF=0.333;MQ=59.93;MQ0=0;MQRankSum=0.241;QD=6.85;ReadPosRankSum=-0.133	GT:AD:DP:GQ:MLPSAC:MLPSAF:PL	0/0/0/0/1/1:165,84:249:50:2:0.333:1731,50,0,56,204,2147483647,2147483647											GATK	1065	gi|350539549|ref|NP_001234183.1|	plastid lipid associated protein CHRC [Solanum lycopersicum]	AT4G22240.1	Plastid-lipid associated protein PAP / fibrillin family protein		Plastid-lipid associated protein PAP / fibrillin family protein; FUNCTIONS IN: structural molecule activity; INVOLVED IN: biological_process unknown; LOCATED IN: thylakoid, thylakoid lumen, chloroplast thylakoid membrane, chloroplast, plastoglobule; EXPRESSED IN: fruit, guard cell, leaf; EXPRESSED DURING: seedling growth; CONTAINS InterPro DOMAIN/s: Plastid lipid-associated protein/fibrillin (Int…
Sp1_comp322391_c1_seq4	378	.	T	C	366.9		AC=1;AF=0.167;AN=6;BaseQRankSum=2.330;DP=250;Dels=0.00;FS=0.000;HaplotypeScore=15.9601;MLEAC=1;MLEAF=0.167;MQ=59.96;MQ0=0;MQRankSum=-0.864;QD=1.47;ReadPosRankSum=-0.188	GT:AD:DP:GQ:MLPSAC:MLPSAF:PL	0/0/0/0/0/1:231,19:250:99:1:0.167:393,0,132,2147483647,2147483647,2147483647,2147483647											GATK	1065	gi|350539549|ref|NP_001234183.1|	plastid lipid associated protein CHRC [Solanum lycopersicum]	AT4G22240.1	Plastid-lipid associated protein PAP / fibrillin family protein		Plastid-lipid associated protein PAP / fibrillin family protein; FUNCTIONS IN: structural molecule activity; INVOLVED IN: biological_process unknown; LOCATED IN: thylakoid, thylakoid lumen, chloroplast thylakoid membrane, chloroplast, plastoglobule; EXPRESSED IN: fruit, guard cell, leaf; EXPRESSED DURING: seedling growth; CONTAINS InterPro DOMAIN/s: Plastid lipid-associated protein/fibrillin (Int…
Sp1_comp322391_c1_seq4	392	.	G	T	237.9		AC=1;AF=0.167;AN=6;BaseQRankSum=1.163;DP=248;Dels=0.00;FS=3.953;HaplotypeScore=17.3227;MLEAC=1;MLEAF=0.167;MQ=59.93;MQ0=0;MQRankSum=-0.918;QD=0.96;ReadPosRankSum=-0.880	GT:AD:DP:GQ:MLPSAC:MLPSAF:PL	0/0/0/0/0/1:235,13:248:99:1:0.167:264,0,164,2147483647,2147483647,2147483647,2147483647											GATK	1065	gi|350539549|ref|NP_001234183.1|	plastid lipid associated protein CHRC [Solanum lycopersicum]	AT4G22240.1	Plastid-lipid associated protein PAP / fibrillin family protein		Plastid-lipid associated protein PAP / fibrillin family protein; FUNCTIONS IN: structural molecule activity; INVOLVED IN: biological_process unknown; LOCATED IN: thylakoid, thylakoid lumen, chloroplast thylakoid membrane, chloroplast, plastoglobule; EXPRESSED IN: fruit, guard cell, leaf; EXPRESSED DURING: seedling growth; CONTAINS InterPro DOMAIN/s: Plastid lipid-associated protein/fibrillin (Int…
Sp1_comp322391_c1_seq4	394	.	T	C	675.9		AC=1;AF=0.167;AN=6;BaseQRankSum=-0.721;DP=249;Dels=0.00;FS=3.509;HaplotypeScore=16.3230;MLEAC=1;MLEAF=0.167;MQ=59.81;MQ0=0;MQRankSum=-0.144;QD=2.71;ReadPosRankSum=-1.106	GT:AD:DP:GQ:MLPSAC:MLPSAF:PL	0/0/0/0/0/1:214,33:249:93:1:0.167:702,0,93,2147483647,2147483647,2147483647,2147483647											GATK	1065	gi|350539549|ref|NP_001234183.1|	plastid lipid associated protein CHRC [Solanum lycopersicum]	AT4G22240.1	Plastid-lipid associated protein PAP / fibrillin family protein		Plastid-lipid associated protein PAP / fibrillin family protein; FUNCTIONS IN: structural molecule activity; INVOLVED IN: biological_process unknown; LOCATED IN: thylakoid, thylakoid lumen, chloroplast thylakoid membrane, chloroplast, plastoglobule; EXPRESSED IN: fruit, guard cell, leaf; EXPRESSED DURING: seedling growth; CONTAINS InterPro DOMAIN/s: Plastid lipid-associated protein/fibrillin (Int…
Sp1_comp322391_c1_seq4	428	.	C	G	83.9		AC=1;AF=0.167;AN=6;BaseQRankSum=0.931;DP=250;Dels=0.00;FS=2.808;HaplotypeScore=5.3040;MLEAC=1;MLEAF=0.167;MQ=59.62;MQ0=2;MQRankSum=0.843;QD=0.34;ReadPosRankSum=1.344	GT:AD:DP:GQ:MLPSAC:MLPSAF:PL	0/0/0/0/0/1:238,11:250:99:1:0.167:110,0,172,2147483647,2147483647,2147483647,2147483647											GATK	1065	gi|350539549|ref|NP_001234183.1|	plastid lipid associated protein CHRC [Solanum lycopersicum]	AT4G22240.1	Plastid-lipid associated protein PAP / fibrillin family protein		Plastid-lipid associated protein PAP / fibrillin family protein; FUNCTIONS IN: structural molecule activity; INVOLVED IN: biological_process unknown; LOCATED IN: thylakoid, thylakoid lumen, chloroplast thylakoid membrane, chloroplast, plastoglobule; EXPRESSED IN: fruit, guard cell, leaf; EXPRESSED DURING: seedling growth; CONTAINS InterPro DOMAIN/s: Plastid lipid-associated protein/fibrillin (Int…
Sp1_comp322391_c1_seq4	563	.	G	A	748.9		AC=1;AF=0.167;AN=6;BaseQRankSum=-1.821;DP=250;Dels=0.00;FS=12.781;HaplotypeScore=35.8471;MLEAC=1;MLEAF=0.167;MQ=59.69;MQ0=1;MQRankSum=1.877;QD=3.00;ReadPosRankSum=0.320	GT:AD:DP:GQ:MLPSAC:MLPSAF:PL	0/0/0/0/0/1:214,36:250:65:1:0.167:775,0,65,2147483647,2147483647,2147483647,2147483647											GATK	1065	gi|350539549|ref|NP_001234183.1|	plastid lipid associated protein CHRC [Solanum lycopersicum]	AT4G22240.1	Plastid-lipid associated protein PAP / fibrillin family protein		Plastid-lipid associated protein PAP / fibrillin family protein; FUNCTIONS IN: structural molecule activity; INVOLVED IN: biological_process unknown; LOCATED IN: thylakoid, thylakoid lumen, chloroplast thylakoid membrane, chloroplast, plastoglobule; EXPRESSED IN: fruit, guard cell, leaf; EXPRESSED DURING: seedling growth; CONTAINS InterPro DOMAIN/s: Plastid lipid-associated protein/fibrillin (Int…
Sp1_comp322391_c1_seq4	569	.	C	T	2289.1		AC=2;AF=0.333;AN=6;BaseQRankSum=-1.414;DP=250;Dels=0.00;FS=1.699;HaplotypeScore=31.8490;MLEAC=2;MLEAF=0.333;MQ=59.93;MQ0=0;MQRankSum=-1.146;QD=9.16;ReadPosRankSum=-1.462	GT:AD:DP:GQ:MLPSAC:MLPSAF:PL	0/0/0/0/1/1:147,103:250:5:2:0.333:2314,118,0,5,102,2147483647,2147483647											GATK	1065	gi|350539549|ref|NP_001234183.1|	plastid lipid associated protein CHRC [Solanum lycopersicum]	AT4G22240.1	Plastid-lipid associated protein PAP / fibrillin family protein		Plastid-lipid associated protein PAP / fibrillin family protein; FUNCTIONS IN: structural molecule activity; INVOLVED IN: biological_process unknown; LOCATED IN: thylakoid, thylakoid lumen, chloroplast thylakoid membrane, chloroplast, plastoglobule; EXPRESSED IN: fruit, guard cell, leaf; EXPRESSED DURING: seedling growth; CONTAINS InterPro DOMAIN/s: Plastid lipid-associated protein/fibrillin (Int…
Sp1_comp322391_c1_seq4	599	.	G	T	1326.9		AC=1;AF=0.167;AN=6;BaseQRankSum=1.685;DP=250;Dels=0.00;FS=0.625;HaplotypeScore=54.7070;MLEAC=1;MLEAF=0.167;MQ=59.73;MQ0=0;MQRankSum=0.293;QD=5.31;ReadPosRankSum=0.723	GT:AD:DP:GQ:MLPSAC:MLPSAF:PL	0/0/0/0/0/1:201,49:250:53:1:0.167:1353,0,53,216,2147483647,2147483647,2147483647											GATK	1065	gi|350539549|ref|NP_001234183.1|	plastid lipid associated protein CHRC [Solanum lycopersicum]	AT4G22240.1	Plastid-lipid associated protein PAP / fibrillin family protein		Plastid-lipid associated protein PAP / fibrillin family protein; FUNCTIONS IN: structural molecule activity; INVOLVED IN: biological_process unknown; LOCATED IN: thylakoid, thylakoid lumen, chloroplast thylakoid membrane, chloroplast, plastoglobule; EXPRESSED IN: fruit, guard cell, leaf; EXPRESSED DURING: seedling growth; CONTAINS InterPro DOMAIN/s: Plastid lipid-associated protein/fibrillin (Int…
Sp1_comp322391_c1_seq4	602	.	C	A	2908.11		AC=2;AF=0.333;AN=6;BaseQRankSum=-1.794;DP=250;Dels=0.00;FS=3.118;HaplotypeScore=39.7130;MLEAC=2;MLEAF=0.333;MQ=59.93;MQ0=0;MQRankSum=-0.287;QD=11.63;ReadPosRankSum=0.094	GT:AD:DP:GQ:MLPSAC:MLPSAF:PL	0/0/0/0/1/1:147,102:250:13:2:0.333:2934,141,0,13,145,2147483647,2147483647											GATK	1065	gi|350539549|ref|NP_001234183.1|	plastid lipid associated protein CHRC [Solanum lycopersicum]	AT4G22240.1	Plastid-lipid associated protein PAP / fibrillin family protein		Plastid-lipid associated protein PAP / fibrillin family protein; FUNCTIONS IN: structural molecule activity; INVOLVED IN: biological_process unknown; LOCATED IN: thylakoid, thylakoid lumen, chloroplast thylakoid membrane, chloroplast, plastoglobule; EXPRESSED IN: fruit, guard cell, leaf; EXPRESSED DURING: seedling growth; CONTAINS InterPro DOMAIN/s: Plastid lipid-associated protein/fibrillin (Int…
Sp1_comp322391_c1_seq4	722	.	A	G	769.9	PASS	AC=1;AF=0.167;AN=6;BaseQRankSum=-0.930;DP=250;Dels=0.00;FS=4.807;HaplotypeScore=1.9981;MLEAC=1;MLEAF=0.167;MQ=59.47;MQ0=0;MQRankSum=0.491;QD=3.08;ReadPosRankSum=-1.129	GT:AD:DP:GQ:MLPSAC:MLPSAF:PL	0/0/0/0/0/1:218,31:250:99:1:0.167:796,0,114,2147483647,2147483647,2147483647,2147483647											GATK	1065	gi|350539549|ref|NP_001234183.1|	plastid lipid associated protein CHRC [Solanum lycopersicum]	AT4G22240.1	Plastid-lipid associated protein PAP / fibrillin family protein		Plastid-lipid associated protein PAP / fibrillin family protein; FUNCTIONS IN: structural molecule activity; INVOLVED IN: biological_process unknown; LOCATED IN: thylakoid, thylakoid lumen, chloroplast thylakoid membrane, chloroplast, plastoglobule; EXPRESSED IN: fruit, guard cell, leaf; EXPRESSED DURING: seedling growth; CONTAINS InterPro DOMAIN/s: Plastid lipid-associated protein/fibrillin (Int…
Sp1_comp322391_c1_seq4	82	.	C	A	2268.9	PASS	AC=2;AF=0.333;AN=6;BaseQRankSum=0.678;DP=249;Dels=0.00;FS=4.244;HaplotypeScore=7.5938;MLEAC=2;MLEAF=0.333;MQ=60.00;MQ0=0;MQRankSum=0.148;QD=9.11;ReadPosRankSum=1.203	GT:AD:DP:GQ:MLPSAC:MLPSAF:PL	0/0/0/0/1/1:148,101:249:47:2:0.333:2295,85,0,47,205,2147483647,2147483647											GATK	1065	gi|350539549|ref|NP_001234183.1|	plastid lipid associated protein CHRC [Solanum lycopersicum]	AT4G22240.1	Plastid-lipid associated protein PAP / fibrillin family protein		Plastid-lipid associated protein PAP / fibrillin family protein; FUNCTIONS IN: structural molecule activity; INVOLVED IN: biological_process unknown; LOCATED IN: thylakoid, thylakoid lumen, chloroplast thylakoid membrane, chloroplast, plastoglobule; EXPRESSED IN: fruit, guard cell, leaf; EXPRESSED DURING: seedling growth; CONTAINS InterPro DOMAIN/s: Plastid lipid-associated protein/fibrillin (Int…
Sp1_comp322391_c1_seq4	836	.	C	A	616.9	PASS	AC=1;AF=0.167;AN=6;BaseQRankSum=0.086;DP=250;Dels=0.00;FS=1.586;HaplotypeScore=6.6197;MLEAC=1;MLEAF=0.167;MQ=59.59;MQ0=1;MQRankSum=0.187;QD=2.47;ReadPosRankSum=-2.000	GT:AD:DP:GQ:MLPSAC:MLPSAF:PL	0/0/0/0/0/1:218,32:250:99:1:0.167:643,0,110,2147483647,2147483647,2147483647,2147483647											GATK	1065	gi|350539549|ref|NP_001234183.1|	plastid lipid associated protein CHRC [Solanum lycopersicum]	AT4G22240.1	Plastid-lipid associated protein PAP / fibrillin family protein		Plastid-lipid associated protein PAP / fibrillin family protein; FUNCTIONS IN: structural molecule activity; INVOLVED IN: biological_process unknown; LOCATED IN: thylakoid, thylakoid lumen, chloroplast thylakoid membrane, chloroplast, plastoglobule; EXPRESSED IN: fruit, guard cell, leaf; EXPRESSED DURING: seedling growth; CONTAINS InterPro DOMAIN/s: Plastid lipid-associated protein/fibrillin (Int…
Sp1_comp322391_c1_seq4	911	.	G	A	101.9		AC=1;AF=0.167;AN=6;BaseQRankSum=-2.857;DP=250;Dels=0.00;FS=2.518;HaplotypeScore=39.0670;MLEAC=1;MLEAF=0.167;MQ=59.83;MQ0=0;MQRankSum=-0.208;QD=0.41;ReadPosRankSum=-0.749	GT:AD:DP:GQ:MLPSAC:MLPSAF:PL	0/0/0/0/0/1:236,13:250:99:1:0.167:128,0,178,2147483647,2147483647,2147483647,2147483647											GATK	1065	gi|350539549|ref|NP_001234183.1|	plastid lipid associated protein CHRC [Solanum lycopersicum]	AT4G22240.1	Plastid-lipid associated protein PAP / fibrillin family protein		Plastid-lipid associated protein PAP / fibrillin family protein; FUNCTIONS IN: structural molecule activity; INVOLVED IN: biological_process unknown; LOCATED IN: thylakoid, thylakoid lumen, chloroplast thylakoid membrane, chloroplast, plastoglobule; EXPRESSED IN: fruit, guard cell, leaf; EXPRESSED DURING: seedling growth; CONTAINS InterPro DOMAIN/s: Plastid lipid-associated protein/fibrillin (Int…
Sp1_comp322391_c1_seq4	977	.	C	T	433.9		AC=1;AF=0.167;AN=6;BaseQRankSum=0.274;DP=250;Dels=0.00;FS=1.990;HaplotypeScore=6.1219;MLEAC=1;MLEAF=0.167;MQ=59.80;MQ0=0;MQRankSum=-0.309;QD=1.74;ReadPosRankSum=-1.087	GT:AD:DP:GQ:MLPSAC:MLPSAF:PL	0/0/0/0/0/1:229,19:250:99:1:0.167:460,0,149,2147483647,2147483647,2147483647,2147483647											GATK	1065	gi|350539549|ref|NP_001234183.1|	plastid lipid associated protein CHRC [Solanum lycopersicum]	AT4G22240.1	Plastid-lipid associated protein PAP / fibrillin family protein		Plastid-lipid associated protein PAP / fibrillin family protein; FUNCTIONS IN: structural molecule activity; INVOLVED IN: biological_process unknown; LOCATED IN: thylakoid, thylakoid lumen, chloroplast thylakoid membrane, chloroplast, plastoglobule; EXPRESSED IN: fruit, guard cell, leaf; EXPRESSED DURING: seedling growth; CONTAINS InterPro DOMAIN/s: Plastid lipid-associated protein/fibrillin (Int…
Sp1_comp322392_c0_seq1	1086	.	C	G	13.2	.	DP=9;VDB=0.0156;AF1=0.5;AC1=1;DP4=3,3,1,2;MQ=46;FQ=16.1;PV4=1,0.31,0.043,1	GT:PL:GQ	0/1:43,0,162:46	Sp1_comp322392_c0_seq1	1086	.	C	G	67.34	PASS	AC=1;AF=0.167;AN=6;BaseQRankSum=0.572;DP=9;Dels=0.00;FS=0.000;HaplotypeScore=2.9986;MLEAC=1;MLEAF=0.167;MQ=60.00;MQ0=0;MQRankSum=0.000;QD=7.48;ReadPosRankSum=0.572	GT:AD:DP:GQ:MLPSAC:MLPSAF:PL	0/0/0/0/0/1:6,2:9:0:1:0.167:67,0,0,4,12,28,232	SG	1256	No hit in this database		No hit in this database
Sp1_comp322392_c0_seq1	252	.	G	T	109	.	DP=11;VDB=0.0244;AF1=0.5;AC1=1;DP4=6,0,2,3;MQ=47;FQ=95.9;PV4=0.061,1,0.0026,1	GT:PL:GQ	0/1:139,0,123:99	Sp1_comp322392_c0_seq1	252	.	G	T	168.5	PASS	AC=3;AF=0.500;AN=6;BaseQRankSum=1.408;DP=11;Dels=0.00;FS=12.175;HaplotypeScore=0.0000;MLEAC=3;MLEAF=0.500;MQ=60.00;MQ0=0;MQRankSum=0.825;QD=15.32;ReadPosRankSum=1.932	GT:AD:DP:GQ:MLPSAC:MLPSAF:PL	0/0/0/1/1/1:6,5:11:1:3:0.500:191,11,1,0,4,18,216	SG	1256	No hit in this database		No hit in this database
Sp1_comp322392_c0_seq1	746	.	G	A	3.54	.	DP=15;VDB=0.0099;AF1=0.4998;AC1=1;DP4=6,7,0,2;MQ=49;FQ=5.47;PV4=0.49,1,5.3e-07,1	GT:PL:GQ	0/1:31,0,255:30	Sp1_comp322392_c0_seq1	746	.	G	A	39.74	LowQual	AC=1;AF=0.167;AN=6;BaseQRankSum=0.764;DP=15;Dels=0.00;FS=0.000;HaplotypeScore=0.0000;MLEAC=1;MLEAF=0.167;MQ=60.00;MQ0=0;MQRankSum=-0.934;QD=2.65;ReadPosRankSum=0.085	GT:AD:DP:GQ:MLPSAC:MLPSAF:PL	0/0/0/0/0/1:13,2:15:7:1:0.167:65,0,7,19,40,77,2147483647	SG	1256	No hit in this database		No hit in this database
Sp1_comp322392_c0_seq1	844	.	A	G	220	.	DP=30;VDB=0.0322;AF1=0.5;AC1=1;DP4=10,7,7,6;MQ=47;FQ=222;PV4=1,0.48,8.3e-11,0.22	GT:PL:GQ	0/1:250,0,255:99	Sp1_comp322392_c0_seq1	844	.	A	G	438.14		AC=3;AF=0.500;AN=6;BaseQRankSum=-0.586;DP=30;Dels=0.00;FS=0.000;HaplotypeScore=13.5311;MLEAC=3;MLEAF=0.500;MQ=60.00;MQ0=0;MQRankSum=0.042;QD=14.60;ReadPosRankSum=-0.628	GT:AD:DP:GQ:MLPSAC:MLPSAF:PL	0/0/0/1/1/1:17,13:30:2:3:0.500:462,24,2,0,14,52,642	SG	1256	No hit in this database		No hit in this database
Sp1_comp322392_c0_seq1	923	.	A	G	5.46	.	DP=12;VDB=0.0225;AF1=0.4999;AC1=1;DP4=5,4,0,2;MQ=48;FQ=7.8;PV4=0.45,0.22,7.1e-05,0.19	GT:PL:GQ	0/1:34,0,223:34	Sp1_comp322392_c0_seq1	923	.	A	G	81.76	PASS	AC=2;AF=0.333;AN=6;BaseQRankSum=-0.800;DP=14;Dels=0.00;FS=5.219;HaplotypeScore=0.0000;MLEAC=2;MLEAF=0.333;MQ=56.30;MQ0=0;MQRankSum=-2.267;QD=5.84;ReadPosRankSum=-1.067	GT:AD:DP:GQ:MLPSAC:MLPSAF:PL	0/0/0/0/1/1:9,5:14:3:2:0.333:105,3,0,4,15,38,349	SG	1256	No hit in this database		No hit in this database
Sp1_comp322392_c0_seq1	968	.	C	T	83	.	DP=14;VDB=0.0271;AF1=0.5;AC1=1;DP4=2,2,3,6;MQ=50;FQ=78.2;PV4=1,3.1e-08,0.19,0.42	GT:PL:GQ	0/1:113,0,106:99	Sp1_comp322392_c0_seq1	968	.	C	T	338.76	PASS	AC=4;AF=0.667;AN=6;BaseQRankSum=-0.884;DP=15;Dels=0.00;FS=0.000;HaplotypeScore=11.5981;MLEAC=4;MLEAF=0.667;MQ=59.12;MQ0=0;MQRankSum=0.884;QD=22.58;ReadPosRankSum=-1.591	GT:AD:DP:GQ:MLPSAC:MLPSAF:PL	0/0/1/1/1/1:6,9:15:3:4:0.667:362,38,15,4,0,3,140	SG	1256	No hit in this database		No hit in this database
Sp1_comp322392_c0_seq1	1013	.	A	G	66.85	PASS	AC=1;AF=0.167;AN=6;BaseQRankSum=0.072;DP=15;Dels=0.00;FS=0.000;HaplotypeScore=0.0000;MLEAC=1;MLEAF=0.167;MQ=59.12;MQ0=0;MQRankSum=-0.650;QD=4.46;ReadPosRankSum=-2.670	GT:AD:DP:GQ:MLPSAC:MLPSAF:PL	0/0/0/0/0/1:12,3:15:3:1:0.167:91,0,3,12,30,63,2147483647											GATK	1256	No hit in this database		No hit in this database
Sp1_comp322392_c0_seq1	266	.	C	A	227.86	PASS	AC=3;AF=0.500;AN=6;BaseQRankSum=1.447;DP=15;Dels=0.00;FS=2.158;HaplotypeScore=0.9999;MLEAC=3;MLEAF=0.500;MQ=60.00;MQ0=0;MQRankSum=-0.521;QD=15.19;ReadPosRankSum=1.794	GT:AD:DP:GQ:MLPSAC:MLPSAF:PL	0/0/0/1/1/1:8,7:15:2:3:0.500:251,16,2,0,5,23,272											GATK	1256	No hit in this database		No hit in this database
Sp1_comp322392_c0_seq1	402	.	C	T	70.71	PASS	AC=1;AF=0.167;AN=6;BaseQRankSum=-0.423;DP=20;Dels=0.00;FS=2.680;HaplotypeScore=1.9330;MLEAC=1;MLEAF=0.167;MQ=60.00;MQ0=0;MQRankSum=-0.212;QD=3.54;ReadPosRankSum=0.423	GT:AD:DP:GQ:MLPSAC:MLPSAF:PL	0/0/0/0/0/1:17,3:20:7:1:0.167:96,0,7,23,50,98,2147483647											GATK	1256	No hit in this database		No hit in this database
Sp1_comp322392_c0_seq1	453	.	A	G	89.12	PASS	AC=1;AF=0.167;AN=6;BaseQRankSum=-0.275;DP=30;Dels=0.00;FS=2.235;HaplotypeScore=0.0000;MLEAC=1;MLEAF=0.167;MQ=60.00;MQ0=0;MQRankSum=-0.153;QD=2.97;ReadPosRankSum=-0.336	GT:AD:DP:GQ:MLPSAC:MLPSAF:PL	0/0/0/0/0/1:26,4:30:13:1:0.167:115,0,13,39,79,2147483647,2147483647											GATK	1256	No hit in this database		No hit in this database
Sp1_comp322392_c0_seq1	470	.	T	G	114.32	PASS	AC=1;AF=0.167;AN=6;BaseQRankSum=-2.121;DP=31;Dels=0.00;FS=1.845;HaplotypeScore=0.0000;MLEAC=1;MLEAF=0.167;MQ=60.00;MQ0=0;MQRankSum=-0.403;QD=3.69;ReadPosRankSum=-0.725	GT:AD:DP:GQ:MLPSAC:MLPSAF:PL	0/0/0/0/0/1:26,5:31:10:1:0.167:140,0,10,34,73,2147483647,2147483647											GATK	1256	No hit in this database		No hit in this database
Sp1_comp322392_c0_seq1	479	.	G	A	96.42	PASS	AC=1;AF=0.167;AN=6;BaseQRankSum=-1.391;DP=30;Dels=0.00;FS=1.922;HaplotypeScore=0.0000;MLEAC=1;MLEAF=0.167;MQ=60.00;MQ0=0;MQRankSum=1.836;QD=3.21;ReadPosRankSum=-0.056	GT:AD:DP:GQ:MLPSAC:MLPSAF:PL	0/0/0/0/0/1:25,5:30:9:1:0.167:122,0,9,32,69,2147483647,2147483647											GATK	1256	No hit in this database		No hit in this database
Sp1_comp322392_c0_seq1	507	.	A	G	60.42	PASS	AC=1;AF=0.167;AN=6;BaseQRankSum=0.000;DP=22;Dels=0.00;FS=0.000;HaplotypeScore=0.9999;MLEAC=1;MLEAF=0.167;MQ=60.00;MQ0=0;MQRankSum=-0.478;QD=2.75;ReadPosRankSum=0.765	GT:AD:DP:GQ:MLPSAC:MLPSAF:PL	0/0/0/0/0/1:19,3:22:9:1:0.167:86,0,9,28,58,112,2147483647											GATK	1256	No hit in this database		No hit in this database
Sp1_comp322392_c0_seq1	516	.	C	A	99.19	PASS	AC=1;AF=0.167;AN=6;BaseQRankSum=-1.858;DP=18;Dels=0.00;FS=0.000;HaplotypeScore=0.9999;MLEAC=1;MLEAF=0.167;MQ=60.00;MQ0=0;MQRankSum=0.690;QD=5.51;ReadPosRankSum=-0.584	GT:AD:DP:GQ:MLPSAC:MLPSAF:PL	0/0/0/0/0/1:14,4:18:2:1:0.167:123,0,2,12,32,70,2147483647											GATK	1256	No hit in this database		No hit in this database
Sp1_comp322392_c0_seq1	564	.	C	T	64.92	PASS	AC=1;AF=0.167;AN=6;BaseQRankSum=-1.066;DP=18;Dels=0.00;FS=2.527;HaplotypeScore=0.0000;MLEAC=1;MLEAF=0.167;MQ=60.00;MQ0=0;MQRankSum=-0.711;QD=3.61;ReadPosRankSum=-0.474	GT:AD:DP:GQ:MLPSAC:MLPSAF:PL	0/0/0/0/0/1:15,3:18:6:1:0.167:90,0,6,19,42,84,2147483647											GATK	1256	No hit in this database		No hit in this database
Sp1_comp322392_c0_seq1	592	.	C	T	105.12	PASS	AC=1;AF=0.167;AN=6;BaseQRankSum=0.638;DP=22;Dels=0.00;FS=0.000;HaplotypeScore=0.9665;MLEAC=1;MLEAF=0.167;MQ=60.00;MQ0=0;MQRankSum=-0.724;QD=4.78;ReadPosRankSum=0.298	GT:AD:DP:GQ:MLPSAC:MLPSAF:PL	0/0/0/0/0/1:18,4:22:5:1:0.167:130,0,5,21,48,98,2147483647											GATK	1256	No hit in this database		No hit in this database
Sp1_comp322392_c0_seq1	803	.	C	A	93.55	PASS	AC=1;AF=0.167;AN=6;BaseQRankSum=-0.185;DP=25;Dels=0.00;FS=2.207;HaplotypeScore=0.9989;MLEAC=1;MLEAF=0.167;MQ=60.00;MQ0=0;MQRankSum=-0.259;QD=3.74;ReadPosRankSum=-2.113	GT:AD:DP:GQ:MLPSAC:MLPSAF:PL	0/0/0/0/0/1:21,4:25:8:1:0.167:119,0,8,27,59,119,2147483647											GATK	1256	No hit in this database		No hit in this database
Sp1_comp322392_c0_seq1	928	.	C	T	84.19	PASS	AC=1;AF=0.167;AN=6;BaseQRankSum=-0.046;DP=19;Dels=0.00;FS=0.000;HaplotypeScore=0.0000;MLEAC=1;MLEAF=0.167;MQ=57.29;MQ0=0;MQRankSum=-2.176;QD=4.43;ReadPosRankSum=-0.231	GT:AD:DP:GQ:MLPSAC:MLPSAF:PL	0/0/0/0/0/1:14,5:19:2:1:0.167:108,0,2,12,32,70,2147483647											GATK	1256	No hit in this database		No hit in this database
Sp1_comp322392_c0_seq1	938	.	G	A	83.74	PASS	AC=1;AF=0.167;AN=6;BaseQRankSum=0.372;DP=21;Dels=0.00;FS=0.000;HaplotypeScore=0.0000;MLEAC=1;MLEAF=0.167;MQ=57.56;MQ0=0;MQRankSum=-2.518;QD=3.99;ReadPosRankSum=0.784	GT:AD:DP:GQ:MLPSAC:MLPSAF:PL	0/0/0/0/0/1:16,5:21:3:1:0.167:108,0,3,16,40,84,2147483647											GATK	1256	No hit in this database		No hit in this database
Sp1_comp322392_c0_seq1	950	.	T	G	79.68	PASS	AC=1;AF=0.167;AN=6;BaseQRankSum=1.415;DP=17;Dels=0.00;FS=0.000;HaplotypeScore=9.6651;MLEAC=1;MLEAF=0.167;MQ=57.63;MQ0=0;MQRankSum=-1.415;QD=4.69;ReadPosRankSum=0.736	GT:AD:DP:GQ:MLPSAC:MLPSAF:PL	0/0/0/0/0/1:13,4:17:1:1:0.167:103,0,1,10,28,63,2147483647											GATK	1256	No hit in this database		No hit in this database
Sp1_comp322392_c0_seq1	985	.	C	T	36.74	LowQual	AC=1;AF=0.167;AN=6;BaseQRankSum=0.255;DP=15;Dels=0.00;FS=0.000;HaplotypeScore=0.9995;MLEAC=1;MLEAF=0.167;MQ=59.12;MQ0=0;MQRankSum=-0.764;QD=2.45;ReadPosRankSum=-0.594	GT:AD:DP:GQ:MLPSAC:MLPSAF:PL	0/0/0/0/0/1:13,2:15:7:1:0.167:62,0,7,19,40,77,2147483647											GATK	1256	No hit in this database		No hit in this database
Sp1_comp322392_c0_seq1	991	.	T	C	38.95	LowQual	AC=1;AF=0.167;AN=6;BaseQRankSum=1.004;DP=14;Dels=0.00;FS=0.000;HaplotypeScore=0.9995;MLEAC=1;MLEAF=0.167;MQ=59.06;MQ0=0;MQRankSum=-1.187;QD=2.78;ReadPosRankSum=-1.187	GT:AD:DP:GQ:MLPSAC:MLPSAF:PL	0/0/0/0/0/1:12,2:14:6:1:0.167:64,0,6,17,36,70,2147483647											GATK	1256	No hit in this database		No hit in this database
Sp1_comp322392_c0_seq1	995	.	G	A	36.74	LowQual	AC=1;AF=0.167;AN=6;BaseQRankSum=0.425;DP=15;Dels=0.00;FS=0.000;HaplotypeScore=0.9995;MLEAC=1;MLEAF=0.167;MQ=59.12;MQ0=0;MQRankSum=-1.104;QD=2.45;ReadPosRankSum=-1.104	GT:AD:DP:GQ:MLPSAC:MLPSAF:PL	0/0/0/0/0/1:13,2:15:7:1:0.167:62,0,7,19,40,77,2147483647											GATK	1256	No hit in this database		No hit in this database
Sp1_comp322393_c0_seq1	1003	.	A	G	128	.	DP=104;VDB=0.0400;AF1=0.5;AC1=1;DP4=10,9,33,41;MQ=49;FQ=131;PV4=0.61,9.7e-36,0.0086,0.48	GT:PL:GQ	0/1:158,0,191:99	Sp1_comp322393_c0_seq1	1003	.	A	G	3044.96	PASS	AC=5;AF=0.833;AN=6;BaseQRankSum=-1.169;DP=104;Dels=0.00;FS=3.545;HaplotypeScore=7.5762;MLEAC=5;MLEAF=0.833;MQ=60.00;MQ0=0;MQRankSum=-1.467;QD=29.28;ReadPosRankSum=-0.242	GT:AD:DP:GQ:MLPSAC:MLPSAF:PL	0/1/1/1/1/1:19,85:104:19:5:0.833:3071,419,200,85,19,0,609	SG	1533	gi|508725489|gb|EOY17386.1|	12-oxophytodienoate reductase 2 [Theobroma cacao]	AT1G76690.1	12-oxophytodienoate reductase 2	Encodes one of the closely related 12-oxophytodienoic acid reductases. This enzyme is not expected to participate in jasmonic acid biosynthesis because during in vitro assays, it shows very little activity with the naturally occurring OPDA isomer. Shows activity towards 2,4,6-trinitrotoluene. Expressed predominately in root. Predicted to be a cytosolic protein.	12-oxophytodienoate reductase 2 (OPR2); CONTAINS InterPro DOMAIN/s: Aldolase-type TIM barrel (InterPro:IPR013785), NADH:flavin oxidoreductase/NADH oxidase, N-terminal (InterPro:IPR001155); BEST Arabidopsis thaliana protein match is: 12-oxophytodienoate reductase 1 (TAIR:AT1G76680.1); Has 13197 Blast hits to 13176 proteins in 2056 species: Archae - 127; Bacteria - 9811; Metazoa - 29; Fungi - 865; …
Sp1_comp322393_c0_seq1	1129	.	A	G	225	.	DP=117;VDB=0.0345;AF1=0.5;AC1=1;DP4=10,11,47,36;MQ=40;FQ=120;PV4=0.47,1,3.2e-06,0.21	GT:PL:GQ	0/1:255,0,147:99	Sp1_comp322393_c0_seq1	1129	.	A	G	3290.96	PASS	AC=5;AF=0.833;AN=6;BaseQRankSum=2.351;DP=124;Dels=0.00;FS=1.805;HaplotypeScore=3.9912;MLEAC=5;MLEAF=0.833;MQ=60.00;MQ0=0;MQRankSum=-1.095;QD=26.54;ReadPosRankSum=-1.322	GT:AD:DP:GQ:MLPSAC:MLPSAF:PL	0/1/1/1/1/1:26,97:124:19:5:0.833:3317,461,218,90,19,0,614	SG	1533	gi|508725489|gb|EOY17386.1|	12-oxophytodienoate reductase 2 [Theobroma cacao]	AT1G76690.1	12-oxophytodienoate reductase 2	Encodes one of the closely related 12-oxophytodienoic acid reductases. This enzyme is not expected to participate in jasmonic acid biosynthesis because during in vitro assays, it shows very little activity with the naturally occurring OPDA isomer. Shows activity towards 2,4,6-trinitrotoluene. Expressed predominately in root. Predicted to be a cytosolic protein.	12-oxophytodienoate reductase 2 (OPR2); CONTAINS InterPro DOMAIN/s: Aldolase-type TIM barrel (InterPro:IPR013785), NADH:flavin oxidoreductase/NADH oxidase, N-terminal (InterPro:IPR001155); BEST Arabidopsis thaliana protein match is: 12-oxophytodienoate reductase 1 (TAIR:AT1G76680.1); Has 13197 Blast hits to 13176 proteins in 2056 species: Archae - 127; Bacteria - 9811; Metazoa - 29; Fungi - 865; …
Sp1_comp322393_c0_seq1	1204	.	C	T	119	.	DP=103;VDB=0.0392;AF1=0.5;AC1=1;DP4=3,9,19,20;MQ=36;FQ=119;PV4=0.19,2.2e-24,0.023,0.22	GT:PL:GQ	0/1:149,0,149:99	Sp1_comp322393_c0_seq1	1204	.	C	T	3787.9	PASS	AC=5;AF=0.833;AN=6;BaseQRankSum=0.770;DP=117;Dels=0.00;FS=3.879;HaplotypeScore=11.5723;MLEAC=5;MLEAF=0.833;MQ=60.00;MQ0=0;MQRankSum=0.387;QD=32.38;ReadPosRankSum=-0.077	GT:AD:DP:GQ:MLPSAC:MLPSAF:PL	0/1/1/1/1/1:15,102:117:51:5:0.833:3814,587,304,148,51,0,422	SG	1533	gi|508725489|gb|EOY17386.1|	12-oxophytodienoate reductase 2 [Theobroma cacao]	AT1G76690.1	12-oxophytodienoate reductase 2	Encodes one of the closely related 12-oxophytodienoic acid reductases. This enzyme is not expected to participate in jasmonic acid biosynthesis because during in vitro assays, it shows very little activity with the naturally occurring OPDA isomer. Shows activity towards 2,4,6-trinitrotoluene. Expressed predominately in root. Predicted to be a cytosolic protein.	12-oxophytodienoate reductase 2 (OPR2); CONTAINS InterPro DOMAIN/s: Aldolase-type TIM barrel (InterPro:IPR013785), NADH:flavin oxidoreductase/NADH oxidase, N-terminal (InterPro:IPR001155); BEST Arabidopsis thaliana protein match is: 12-oxophytodienoate reductase 1 (TAIR:AT1G76680.1); Has 13197 Blast hits to 13176 proteins in 2056 species: Archae - 127; Bacteria - 9811; Metazoa - 29; Fungi - 865; …
Sp1_comp322393_c0_seq1	1388	.	G	A	15.2	.	DP=6;VDB=0.0003;AF1=0.504;AC1=1;DP4=0,1,0,3;MQ=29;FQ=-9.51;PV4=1,0.048,0.0068,1	GT:PL:GQ	0/1:45,0,18:21	Sp1_comp322393_c0_seq1	1388	.	G	A	187.08	PASS	AC=5;AF=0.833;AN=6;BaseQRankSum=0.067;DP=9;Dels=0.00;FS=0.000;HaplotypeScore=0.9987;MLEAC=5;MLEAF=0.833;MQ=58.04;MQ0=0;MQRankSum=0.762;QD=20.79;ReadPosRankSum=0.067	GT:AD:DP:GQ:MLPSAC:MLPSAF:PL	0/1/1/1/1/1:2,7:9:3:5:0.833:211,35,18,9,3,0,22	SG	1533	gi|508725489|gb|EOY17386.1|	12-oxophytodienoate reductase 2 [Theobroma cacao]	AT1G76690.1	12-oxophytodienoate reductase 2	Encodes one of the closely related 12-oxophytodienoic acid reductases. This enzyme is not expected to participate in jasmonic acid biosynthesis because during in vitro assays, it shows very little activity with the naturally occurring OPDA isomer. Shows activity towards 2,4,6-trinitrotoluene. Expressed predominately in root. Predicted to be a cytosolic protein.	12-oxophytodienoate reductase 2 (OPR2); CONTAINS InterPro DOMAIN/s: Aldolase-type TIM barrel (InterPro:IPR013785), NADH:flavin oxidoreductase/NADH oxidase, N-terminal (InterPro:IPR001155); BEST Arabidopsis thaliana protein match is: 12-oxophytodienoate reductase 1 (TAIR:AT1G76680.1); Has 13197 Blast hits to 13176 proteins in 2056 species: Archae - 127; Bacteria - 9811; Metazoa - 29; Fungi - 865; …
Sp1_comp322393_c0_seq1	182	.	C	T	116	.	DP=95;VDB=0.0400;AF1=0.5;AC1=1;DP4=49,11,23,9;MQ=42;FQ=119;PV4=0.3,2.6e-33,1,1.1e-05	GT:PL:GQ	0/1:146,0,255:99	Sp1_comp322393_c0_seq1	182	.	C	T	1061.91		AC=2;AF=0.333;AN=6;BaseQRankSum=-2.148;DP=124;Dels=0.00;FS=1.945;HaplotypeScore=33.0552;MLEAC=2;MLEAF=0.333;MQ=49.24;MQ0=0;MQRankSum=8.113;QD=8.56;ReadPosRankSum=-2.288	GT:AD:DP:GQ:MLPSAC:MLPSAF:PL	0/0/0/0/1/1:90,34:124:27:2:0.333:1088,33,0,27,105,2147483647,2147483647	SG	1533	gi|508725489|gb|EOY17386.1|	12-oxophytodienoate reductase 2 [Theobroma cacao]	AT1G76690.1	12-oxophytodienoate reductase 2	Encodes one of the closely related 12-oxophytodienoic acid reductases. This enzyme is not expected to participate in jasmonic acid biosynthesis because during in vitro assays, it shows very little activity with the naturally occurring OPDA isomer. Shows activity towards 2,4,6-trinitrotoluene. Expressed predominately in root. Predicted to be a cytosolic protein.	12-oxophytodienoate reductase 2 (OPR2); CONTAINS InterPro DOMAIN/s: Aldolase-type TIM barrel (InterPro:IPR013785), NADH:flavin oxidoreductase/NADH oxidase, N-terminal (InterPro:IPR001155); BEST Arabidopsis thaliana protein match is: 12-oxophytodienoate reductase 1 (TAIR:AT1G76680.1); Has 13197 Blast hits to 13176 proteins in 2056 species: Archae - 127; Bacteria - 9811; Metazoa - 29; Fungi - 865; …
Sp1_comp322393_c0_seq1	211	.	G	C	225	.	DP=140;VDB=0.0392;AF1=0.5;AC1=1;DP4=32,17,68,18;MQ=43;FQ=225;PV4=0.1,0.17,4e-11,0.15	GT:PL:GQ	0/1:255,0,255:99	Sp1_comp322393_c0_seq1	211	.	G	C	3851.9	PASS	AC=4;AF=0.667;AN=6;BaseQRankSum=-0.711;DP=178;Dels=0.00;FS=5.642;HaplotypeScore=4.5755;MLEAC=4;MLEAF=0.667;MQ=52.09;MQ0=0;MQRankSum=-6.383;QD=21.64;ReadPosRankSum=-0.097	GT:AD:DP:GQ:MLPSAC:MLPSAF:PL	0/0/1/1/1/1:51,127:178:44:4:0.667:3878,431,165,44,0,47,1669	SG	1533	gi|508725489|gb|EOY17386.1|	12-oxophytodienoate reductase 2 [Theobroma cacao]	AT1G76690.1	12-oxophytodienoate reductase 2	Encodes one of the closely related 12-oxophytodienoic acid reductases. This enzyme is not expected to participate in jasmonic acid biosynthesis because during in vitro assays, it shows very little activity with the naturally occurring OPDA isomer. Shows activity towards 2,4,6-trinitrotoluene. Expressed predominately in root. Predicted to be a cytosolic protein.	12-oxophytodienoate reductase 2 (OPR2); CONTAINS InterPro DOMAIN/s: Aldolase-type TIM barrel (InterPro:IPR013785), NADH:flavin oxidoreductase/NADH oxidase, N-terminal (InterPro:IPR001155); BEST Arabidopsis thaliana protein match is: 12-oxophytodienoate reductase 1 (TAIR:AT1G76680.1); Has 13197 Blast hits to 13176 proteins in 2056 species: Archae - 127; Bacteria - 9811; Metazoa - 29; Fungi - 865; …
Sp1_comp322393_c0_seq1	277	.	T	C	112	.	DP=167;VDB=0.0322;AF1=0.5;AC1=1;DP4=35,25,31,15;MQ=45;FQ=115;PV4=0.42,3.8e-41,7.6e-12,0.0024	GT:PL:GQ	0/1:142,0,255:99	Sp1_comp322393_c0_seq1	277	.	T	C	3397.07	PASS	AC=4;AF=0.667;AN=6;BaseQRankSum=2.039;DP=231;Dels=0.00;FS=0.000;HaplotypeScore=0.9867;MLEAC=4;MLEAF=0.667;MQ=59.13;MQ0=0;MQRankSum=-1.620;QD=14.71;ReadPosRankSum=-2.803	GT:AD:DP:GQ:MLPSAC:MLPSAF:PL	0/0/1/1/1/1:61,170:231:14:4:0.667:3423,339,108,14,0,87,2147483647	SG	1533	gi|508725489|gb|EOY17386.1|	12-oxophytodienoate reductase 2 [Theobroma cacao]	AT1G76690.1	12-oxophytodienoate reductase 2	Encodes one of the closely related 12-oxophytodienoic acid reductases. This enzyme is not expected to participate in jasmonic acid biosynthesis because during in vitro assays, it shows very little activity with the naturally occurring OPDA isomer. Shows activity towards 2,4,6-trinitrotoluene. Expressed predominately in root. Predicted to be a cytosolic protein.	12-oxophytodienoate reductase 2 (OPR2); CONTAINS InterPro DOMAIN/s: Aldolase-type TIM barrel (InterPro:IPR013785), NADH:flavin oxidoreductase/NADH oxidase, N-terminal (InterPro:IPR001155); BEST Arabidopsis thaliana protein match is: 12-oxophytodienoate reductase 1 (TAIR:AT1G76680.1); Has 13197 Blast hits to 13176 proteins in 2056 species: Archae - 127; Bacteria - 9811; Metazoa - 29; Fungi - 865; …
Sp1_comp322393_c0_seq1	329	.	G	A	207	.	DP=210;VDB=0.0190;AF1=0.5;AC1=1;DP4=35,43,46,79;MQ=41;FQ=210;PV4=0.3,1.9e-58,7.2e-37,1	GT:PL:GQ	0/1:237,0,255:99	Sp1_comp322393_c0_seq1	329	.	G	A	4098.9	PASS	AC=4;AF=0.667;AN=6;BaseQRankSum=-0.668;DP=249;Dels=0.00;FS=0.541;HaplotypeScore=4.2325;MLEAC=4;MLEAF=0.667;MQ=59.96;MQ0=0;MQRankSum=2.219;QD=16.46;ReadPosRankSum=0.647	GT:AD:DP:GQ:MLPSAC:MLPSAF:PL	0/0/1/1/1/1:60,189:249:42:4:0.667:4125,461,171,42,0,63,2147483647	SG	1533	gi|508725489|gb|EOY17386.1|	12-oxophytodienoate reductase 2 [Theobroma cacao]	AT1G76690.1	12-oxophytodienoate reductase 2	Encodes one of the closely related 12-oxophytodienoic acid reductases. This enzyme is not expected to participate in jasmonic acid biosynthesis because during in vitro assays, it shows very little activity with the naturally occurring OPDA isomer. Shows activity towards 2,4,6-trinitrotoluene. Expressed predominately in root. Predicted to be a cytosolic protein.	12-oxophytodienoate reductase 2 (OPR2); CONTAINS InterPro DOMAIN/s: Aldolase-type TIM barrel (InterPro:IPR013785), NADH:flavin oxidoreductase/NADH oxidase, N-terminal (InterPro:IPR001155); BEST Arabidopsis thaliana protein match is: 12-oxophytodienoate reductase 1 (TAIR:AT1G76680.1); Has 13197 Blast hits to 13176 proteins in 2056 species: Archae - 127; Bacteria - 9811; Metazoa - 29; Fungi - 865; …
Sp1_comp322393_c0_seq1	340	.	A	T	181	.	DP=212;VDB=0.0271;AF1=1;AC1=2;DP4=3,6,68,111;MQ=40;FQ=-182;PV4=1,0.19,0.0083,1	GT:PL:GQ	1/1:255,196,41:99	Sp1_comp322393_c0_seq1	340	.	A	G,T	6123.9	PASS	AC=1,4;AF=0.167,0.667;AN=6;BaseQRankSum=0.826;DP=243;Dels=0.00;FS=0.000;HaplotypeScore=3.7880;MLEAC=1,2;MLEAF=0.167,0.333;MQ=59.96;MQ0=0;MQRankSum=-0.068;QD=25.20;ReadPosRankSum=-1.279	GT:AD:DP:GQ:MLPSAC:MLPSAF	0/1/2/2/2/2:6,50,187:243:12:1,4:0.167,0.667	SG	1533	gi|508725489|gb|EOY17386.1|	12-oxophytodienoate reductase 2 [Theobroma cacao]	AT1G76690.1	12-oxophytodienoate reductase 2	Encodes one of the closely related 12-oxophytodienoic acid reductases. This enzyme is not expected to participate in jasmonic acid biosynthesis because during in vitro assays, it shows very little activity with the naturally occurring OPDA isomer. Shows activity towards 2,4,6-trinitrotoluene. Expressed predominately in root. Predicted to be a cytosolic protein.	12-oxophytodienoate reductase 2 (OPR2); CONTAINS InterPro DOMAIN/s: Aldolase-type TIM barrel (InterPro:IPR013785), NADH:flavin oxidoreductase/NADH oxidase, N-terminal (InterPro:IPR001155); BEST Arabidopsis thaliana protein match is: 12-oxophytodienoate reductase 1 (TAIR:AT1G76680.1); Has 13197 Blast hits to 13176 proteins in 2056 species: Archae - 127; Bacteria - 9811; Metazoa - 29; Fungi - 865; …
Sp1_comp322393_c0_seq1	370	.	C	T	129	.	DP=241;VDB=0.0322;AF1=0.5;AC1=1;DP4=32,47,36,31;MQ=43;FQ=132;PV4=0.13,2.8e-47,2.4e-31,1	GT:PL:GQ	0/1:159,0,255:99	Sp1_comp322393_c0_seq1	370	.	C	T	5268.9	PASS	AC=4;AF=0.667;AN=6;BaseQRankSum=2.821;DP=234;Dels=0.00;FS=0.000;HaplotypeScore=2.5225;MLEAC=4;MLEAF=0.667;MQ=59.15;MQ0=2;MQRankSum=-2.540;QD=22.52;ReadPosRankSum=1.283	GT:AD:DP:GQ:MLPSAC:MLPSAF:PL	0/0/1/1/1/1:65,169:234:57:4:0.667:5295,588,229,62,0,57,2109	SG	1533	gi|508725489|gb|EOY17386.1|	12-oxophytodienoate reductase 2 [Theobroma cacao]	AT1G76690.1	12-oxophytodienoate reductase 2	Encodes one of the closely related 12-oxophytodienoic acid reductases. This enzyme is not expected to participate in jasmonic acid biosynthesis because during in vitro assays, it shows very little activity with the naturally occurring OPDA isomer. Shows activity towards 2,4,6-trinitrotoluene. Expressed predominately in root. Predicted to be a cytosolic protein.	12-oxophytodienoate reductase 2 (OPR2); CONTAINS InterPro DOMAIN/s: Aldolase-type TIM barrel (InterPro:IPR013785), NADH:flavin oxidoreductase/NADH oxidase, N-terminal (InterPro:IPR001155); BEST Arabidopsis thaliana protein match is: 12-oxophytodienoate reductase 1 (TAIR:AT1G76680.1); Has 13197 Blast hits to 13176 proteins in 2056 species: Archae - 127; Bacteria - 9811; Metazoa - 29; Fungi - 865; …
Sp1_comp322393_c0_seq1	418	.	C	T	109	.	DP=147;VDB=0.0164;AF1=0.5;AC1=1;DP4=33,29,22,21;MQ=46;FQ=112;PV4=0.85,3.1e-41,7.1e-11,0.0059	GT:PL:GQ	0/1:139,0,255:99	Sp1_comp322393_c0_seq1	418	.	C	T	3069.67	PASS	AC=3;AF=0.500;AN=6;BaseQRankSum=2.354;DP=162;Dels=0.00;FS=2.821;HaplotypeScore=0.0000;MLEAC=3;MLEAF=0.500;MQ=56.19;MQ0=0;MQRankSum=-1.432;QD=18.95;ReadPosRankSum=1.035	GT:AD:DP:GQ:MLPSAC:MLPSAF:PL	0/0/0/1/1/1:65,97:162:3:3:0.500:3094,270,73,0,3,110,2147483647	SG	1533	gi|508725489|gb|EOY17386.1|	12-oxophytodienoate reductase 2 [Theobroma cacao]	AT1G76690.1	12-oxophytodienoate reductase 2	Encodes one of the closely related 12-oxophytodienoic acid reductases. This enzyme is not expected to participate in jasmonic acid biosynthesis because during in vitro assays, it shows very little activity with the naturally occurring OPDA isomer. Shows activity towards 2,4,6-trinitrotoluene. Expressed predominately in root. Predicted to be a cytosolic protein.	12-oxophytodienoate reductase 2 (OPR2); CONTAINS InterPro DOMAIN/s: Aldolase-type TIM barrel (InterPro:IPR013785), NADH:flavin oxidoreductase/NADH oxidase, N-terminal (InterPro:IPR001155); BEST Arabidopsis thaliana protein match is: 12-oxophytodienoate reductase 1 (TAIR:AT1G76680.1); Has 13197 Blast hits to 13176 proteins in 2056 species: Archae - 127; Bacteria - 9811; Metazoa - 29; Fungi - 865; …
Sp1_comp322393_c0_seq1	445	.	C	T	110	.	DP=101;VDB=0.0042;AF1=0.5;AC1=1;DP4=36,26,17,15;MQ=43;FQ=113;PV4=0.67,6.4e-20,8.3e-24,1	GT:PL:GQ	0/1:140,0,255:99	Sp1_comp322393_c0_seq1	445	.	C	T	1183.69	PASS	AC=2;AF=0.333;AN=6;BaseQRankSum=-3.029;DP=121;Dels=0.00;FS=0.692;HaplotypeScore=9.9952;MLEAC=2;MLEAF=0.333;MQ=53.41;MQ0=0;MQRankSum=-6.389;QD=9.78;ReadPosRankSum=-0.506	GT:AD:DP:GQ:MLPSAC:MLPSAF:PL	0/0/0/0/1/1:66,55:121:7:2:0.333:1209,62,0,7,66,2147483647,2147483647	SG	1533	gi|508725489|gb|EOY17386.1|	12-oxophytodienoate reductase 2 [Theobroma cacao]	AT1G76690.1	12-oxophytodienoate reductase 2	Encodes one of the closely related 12-oxophytodienoic acid reductases. This enzyme is not expected to participate in jasmonic acid biosynthesis because during in vitro assays, it shows very little activity with the naturally occurring OPDA isomer. Shows activity towards 2,4,6-trinitrotoluene. Expressed predominately in root. Predicted to be a cytosolic protein.	12-oxophytodienoate reductase 2 (OPR2); CONTAINS InterPro DOMAIN/s: Aldolase-type TIM barrel (InterPro:IPR013785), NADH:flavin oxidoreductase/NADH oxidase, N-terminal (InterPro:IPR001155); BEST Arabidopsis thaliana protein match is: 12-oxophytodienoate reductase 1 (TAIR:AT1G76680.1); Has 13197 Blast hits to 13176 proteins in 2056 species: Archae - 127; Bacteria - 9811; Metazoa - 29; Fungi - 865; …
Sp1_comp322393_c0_seq1	464	.	C	A	225	.	DP=78;VDB=0.0190;AF1=0.5;AC1=1;DP4=22,22,21,10;MQ=43;FQ=225;PV4=0.16,1,9.2e-22,0.012	GT:PL:GQ	0/1:255,0,255:99	Sp1_comp322393_c0_seq1	464	.	C	A	2128.67	PASS	AC=4;AF=0.667;AN=6;BaseQRankSum=0.580;DP=120;Dels=0.00;FS=2.471;HaplotypeScore=11.6439;MLEAC=4;MLEAF=0.667;MQ=49.52;MQ0=0;MQRankSum=-8.117;QD=17.74;ReadPosRankSum=-2.737	GT:AD:DP:GQ:MLPSAC:MLPSAF:PL	0/0/1/1/1/1:44,76:120:3:4:0.667:2153,208,60,3,0,68,2147483647	SG	1533	gi|508725489|gb|EOY17386.1|	12-oxophytodienoate reductase 2 [Theobroma cacao]	AT1G76690.1	12-oxophytodienoate reductase 2	Encodes one of the closely related 12-oxophytodienoic acid reductases. This enzyme is not expected to participate in jasmonic acid biosynthesis because during in vitro assays, it shows very little activity with the naturally occurring OPDA isomer. Shows activity towards 2,4,6-trinitrotoluene. Expressed predominately in root. Predicted to be a cytosolic protein.	12-oxophytodienoate reductase 2 (OPR2); CONTAINS InterPro DOMAIN/s: Aldolase-type TIM barrel (InterPro:IPR013785), NADH:flavin oxidoreductase/NADH oxidase, N-terminal (InterPro:IPR001155); BEST Arabidopsis thaliana protein match is: 12-oxophytodienoate reductase 1 (TAIR:AT1G76680.1); Has 13197 Blast hits to 13176 proteins in 2056 species: Archae - 127; Bacteria - 9811; Metazoa - 29; Fungi - 865; …
Sp1_comp322393_c0_seq1	658	.	C	T	37	.	DP=110;VDB=0.0008;AF1=0.5;AC1=1;DP4=29,31,12,9;MQ=46;FQ=40;PV4=0.61,1.8e-19,1.3e-29,1	GT:PL:GQ	0/1:67,0,255:70	Sp1_comp322393_c0_seq1	658	.	C	T	2821.88		AC=3;AF=0.500;AN=6;BaseQRankSum=0.192;DP=162;Dels=0.00;FS=5.986;HaplotypeScore=28.8423;MLEAC=3;MLEAF=0.500;MQ=58.18;MQ0=0;MQRankSum=-0.622;QD=17.42;ReadPosRankSum=2.189	GT:AD:DP:GQ:MLPSAC:MLPSAF:PL	0/0/0/1/1/1:63,99:162:6:3:0.500:2847,251,66,0,6,111,2147483647	SG	1533	gi|508725489|gb|EOY17386.1|	12-oxophytodienoate reductase 2 [Theobroma cacao]	AT1G76690.1	12-oxophytodienoate reductase 2	Encodes one of the closely related 12-oxophytodienoic acid reductases. This enzyme is not expected to participate in jasmonic acid biosynthesis because during in vitro assays, it shows very little activity with the naturally occurring OPDA isomer. Shows activity towards 2,4,6-trinitrotoluene. Expressed predominately in root. Predicted to be a cytosolic protein.	12-oxophytodienoate reductase 2 (OPR2); CONTAINS InterPro DOMAIN/s: Aldolase-type TIM barrel (InterPro:IPR013785), NADH:flavin oxidoreductase/NADH oxidase, N-terminal (InterPro:IPR001155); BEST Arabidopsis thaliana protein match is: 12-oxophytodienoate reductase 1 (TAIR:AT1G76680.1); Has 13197 Blast hits to 13176 proteins in 2056 species: Archae - 127; Bacteria - 9811; Metazoa - 29; Fungi - 865; …
Sp1_comp322393_c0_seq1	664	.	C	G	124	.	DP=110;VDB=0.0004;AF1=0.5;AC1=1;DP4=30,30,22,25;MQ=43;FQ=127;PV4=0.85,5.8e-40,4.4e-23,1	GT:PL:GQ	0/1:154,0,255:99	Sp1_comp322393_c0_seq1	664	.	C	G	3569.99		AC=4;AF=0.667;AN=6;BaseQRankSum=0.434;DP=243;Dels=0.00;FS=6.320;HaplotypeScore=18.4430;MLEAC=4;MLEAF=0.667;MQ=58.29;MQ0=0;MQRankSum=-2.191;QD=14.69;ReadPosRankSum=-2.752	GT:AD:DP:GQ:MLPSAC:MLPSAF:PL	0/0/1/1/1/1:64,179:243:17:4:0.667:3596,351,114,17,0,86,2147483647	SG	1533	gi|508725489|gb|EOY17386.1|	12-oxophytodienoate reductase 2 [Theobroma cacao]	AT1G76690.1	12-oxophytodienoate reductase 2	Encodes one of the closely related 12-oxophytodienoic acid reductases. This enzyme is not expected to participate in jasmonic acid biosynthesis because during in vitro assays, it shows very little activity with the naturally occurring OPDA isomer. Shows activity towards 2,4,6-trinitrotoluene. Expressed predominately in root. Predicted to be a cytosolic protein.	12-oxophytodienoate reductase 2 (OPR2); CONTAINS InterPro DOMAIN/s: Aldolase-type TIM barrel (InterPro:IPR013785), NADH:flavin oxidoreductase/NADH oxidase, N-terminal (InterPro:IPR001155); BEST Arabidopsis thaliana protein match is: 12-oxophytodienoate reductase 1 (TAIR:AT1G76680.1); Has 13197 Blast hits to 13176 proteins in 2056 species: Archae - 127; Bacteria - 9811; Metazoa - 29; Fungi - 865; …
Sp1_comp322393_c0_seq1	682	.	A	C	225	.	DP=110;VDB=0.0004;AF1=0.5;AC1=1;DP4=25,37,21,25;MQ=43;FQ=225;PV4=0.69,0.33,3.6e-24,0.045	GT:PL:GQ	0/1:255,0,255:99	Sp1_comp322393_c0_seq1	682	.	A	C	3863.92	PASS	AC=4;AF=0.667;AN=6;BaseQRankSum=-1.371;DP=250;Dels=0.00;FS=1.844;HaplotypeScore=3.8663;MLEAC=4;MLEAF=0.667;MQ=58.17;MQ0=0;MQRankSum=1.897;QD=15.46;ReadPosRankSum=-1.564	GT:AD:DP:GQ:MLPSAC:MLPSAF:PL	0/0/1/1/1/1:64,186:250:25:4:0.667:3890,397,135,25,0,83,2147483647	SG	1533	gi|508725489|gb|EOY17386.1|	12-oxophytodienoate reductase 2 [Theobroma cacao]	AT1G76690.1	12-oxophytodienoate reductase 2	Encodes one of the closely related 12-oxophytodienoic acid reductases. This enzyme is not expected to participate in jasmonic acid biosynthesis because during in vitro assays, it shows very little activity with the naturally occurring OPDA isomer. Shows activity towards 2,4,6-trinitrotoluene. Expressed predominately in root. Predicted to be a cytosolic protein.	12-oxophytodienoate reductase 2 (OPR2); CONTAINS InterPro DOMAIN/s: Aldolase-type TIM barrel (InterPro:IPR013785), NADH:flavin oxidoreductase/NADH oxidase, N-terminal (InterPro:IPR001155); BEST Arabidopsis thaliana protein match is: 12-oxophytodienoate reductase 1 (TAIR:AT1G76680.1); Has 13197 Blast hits to 13176 proteins in 2056 species: Archae - 127; Bacteria - 9811; Metazoa - 29; Fungi - 865; …
Sp1_comp322393_c0_seq1	1192	.	C	T	199.9		AC=1;AF=0.167;AN=6;BaseQRankSum=-0.876;DP=132;Dels=0.00;FS=2.922;HaplotypeScore=14.4359;MLEAC=1;MLEAF=0.167;MQ=60.00;MQ0=0;MQRankSum=0.506;QD=1.51;ReadPosRankSum=-0.753	GT:AD:DP:GQ:MLPSAC:MLPSAF:PL	0/0/0/0/0/1:122,10:132:84:1:0.167:226,0,84,2147483647,2147483647,2147483647,2147483647											GATK	1533	gi|508725489|gb|EOY17386.1|	12-oxophytodienoate reductase 2 [Theobroma cacao]	AT1G76690.1	12-oxophytodienoate reductase 2	Encodes one of the closely related 12-oxophytodienoic acid reductases. This enzyme is not expected to participate in jasmonic acid biosynthesis because during in vitro assays, it shows very little activity with the naturally occurring OPDA isomer. Shows activity towards 2,4,6-trinitrotoluene. Expressed predominately in root. Predicted to be a cytosolic protein.	12-oxophytodienoate reductase 2 (OPR2); CONTAINS InterPro DOMAIN/s: Aldolase-type TIM barrel (InterPro:IPR013785), NADH:flavin oxidoreductase/NADH oxidase, N-terminal (InterPro:IPR001155); BEST Arabidopsis thaliana protein match is: 12-oxophytodienoate reductase 1 (TAIR:AT1G76680.1); Has 13197 Blast hits to 13176 proteins in 2056 species: Archae - 127; Bacteria - 9811; Metazoa - 29; Fungi - 865; …
Sp1_comp322393_c0_seq1	1213	.	G	A	54.9		AC=1;AF=0.167;AN=6;BaseQRankSum=-0.790;DP=108;Dels=0.00;FS=0.000;HaplotypeScore=11.7827;MLEAC=1;MLEAF=0.167;MQ=60.00;MQ0=0;MQRankSum=0.362;QD=0.51;ReadPosRankSum=0.760	GT:AD:DP:GQ:MLPSAC:MLPSAF:PL	0/0/0/0/0/1:102,5:108:81:1:0.167:81,0,83,2147483647,2147483647,2147483647,2147483647											GATK	1533	gi|508725489|gb|EOY17386.1|	12-oxophytodienoate reductase 2 [Theobroma cacao]	AT1G76690.1	12-oxophytodienoate reductase 2	Encodes one of the closely related 12-oxophytodienoic acid reductases. This enzyme is not expected to participate in jasmonic acid biosynthesis because during in vitro assays, it shows very little activity with the naturally occurring OPDA isomer. Shows activity towards 2,4,6-trinitrotoluene. Expressed predominately in root. Predicted to be a cytosolic protein.	12-oxophytodienoate reductase 2 (OPR2); CONTAINS InterPro DOMAIN/s: Aldolase-type TIM barrel (InterPro:IPR013785), NADH:flavin oxidoreductase/NADH oxidase, N-terminal (InterPro:IPR001155); BEST Arabidopsis thaliana protein match is: 12-oxophytodienoate reductase 1 (TAIR:AT1G76680.1); Has 13197 Blast hits to 13176 proteins in 2056 species: Archae - 127; Bacteria - 9811; Metazoa - 29; Fungi - 865; …
Sp1_comp322393_c0_seq1	1280	.	A	G	69.9		AC=1;AF=0.167;AN=6;BaseQRankSum=0.272;DP=83;Dels=0.00;FS=0.000;HaplotypeScore=18.9418;MLEAC=1;MLEAF=0.167;MQ=59.79;MQ0=0;MQRankSum=-1.396;QD=0.84;ReadPosRankSum=1.379	GT:AD:DP:GQ:MLPSAC:MLPSAF:PL	0/0/0/0/0/1:75,7:83:47:1:0.167:96,0,47,118,2147483647,2147483647,2147483647											GATK	1533	gi|508725489|gb|EOY17386.1|	12-oxophytodienoate reductase 2 [Theobroma cacao]	AT1G76690.1	12-oxophytodienoate reductase 2	Encodes one of the closely related 12-oxophytodienoic acid reductases. This enzyme is not expected to participate in jasmonic acid biosynthesis because during in vitro assays, it shows very little activity with the naturally occurring OPDA isomer. Shows activity towards 2,4,6-trinitrotoluene. Expressed predominately in root. Predicted to be a cytosolic protein.	12-oxophytodienoate reductase 2 (OPR2); CONTAINS InterPro DOMAIN/s: Aldolase-type TIM barrel (InterPro:IPR013785), NADH:flavin oxidoreductase/NADH oxidase, N-terminal (InterPro:IPR001155); BEST Arabidopsis thaliana protein match is: 12-oxophytodienoate reductase 1 (TAIR:AT1G76680.1); Has 13197 Blast hits to 13176 proteins in 2056 species: Archae - 127; Bacteria - 9811; Metazoa - 29; Fungi - 865; …
Sp1_comp322393_c0_seq1	1303	.	C	T	201.9	PASS	AC=1;AF=0.167;AN=6;BaseQRankSum=1.708;DP=80;Dels=0.00;FS=6.471;HaplotypeScore=5.9321;MLEAC=1;MLEAF=0.167;MQ=59.78;MQ0=0;MQRankSum=0.505;QD=2.52;ReadPosRankSum=1.066	GT:AD:DP:GQ:MLPSAC:MLPSAF:PL	0/0/0/0/0/1:72,8:80:39:1:0.167:228,0,39,106,2147483647,2147483647,2147483647											GATK	1533	gi|508725489|gb|EOY17386.1|	12-oxophytodienoate reductase 2 [Theobroma cacao]	AT1G76690.1	12-oxophytodienoate reductase 2	Encodes one of the closely related 12-oxophytodienoic acid reductases. This enzyme is not expected to participate in jasmonic acid biosynthesis because during in vitro assays, it shows very little activity with the naturally occurring OPDA isomer. Shows activity towards 2,4,6-trinitrotoluene. Expressed predominately in root. Predicted to be a cytosolic protein.	12-oxophytodienoate reductase 2 (OPR2); CONTAINS InterPro DOMAIN/s: Aldolase-type TIM barrel (InterPro:IPR013785), NADH:flavin oxidoreductase/NADH oxidase, N-terminal (InterPro:IPR001155); BEST Arabidopsis thaliana protein match is: 12-oxophytodienoate reductase 1 (TAIR:AT1G76680.1); Has 13197 Blast hits to 13176 proteins in 2056 species: Archae - 127; Bacteria - 9811; Metazoa - 29; Fungi - 865; …
Sp1_comp322393_c0_seq1	1325	.	C	T	209.9	PASS	AC=1;AF=0.167;AN=6;BaseQRankSum=-0.033;DP=74;Dels=0.00;FS=10.153;HaplotypeScore=0.9995;MLEAC=1;MLEAF=0.167;MQ=59.77;MQ0=0;MQRankSum=-0.050;QD=2.84;ReadPosRankSum=-0.116	GT:AD:DP:GQ:MLPSAC:MLPSAF:PL	0/0/0/0/0/1:65,9:74:37:1:0.167:236,0,37,102,2147483647,2147483647,2147483647											GATK	1533	gi|508725489|gb|EOY17386.1|	12-oxophytodienoate reductase 2 [Theobroma cacao]	AT1G76690.1	12-oxophytodienoate reductase 2	Encodes one of the closely related 12-oxophytodienoic acid reductases. This enzyme is not expected to participate in jasmonic acid biosynthesis because during in vitro assays, it shows very little activity with the naturally occurring OPDA isomer. Shows activity towards 2,4,6-trinitrotoluene. Expressed predominately in root. Predicted to be a cytosolic protein.	12-oxophytodienoate reductase 2 (OPR2); CONTAINS InterPro DOMAIN/s: Aldolase-type TIM barrel (InterPro:IPR013785), NADH:flavin oxidoreductase/NADH oxidase, N-terminal (InterPro:IPR001155); BEST Arabidopsis thaliana protein match is: 12-oxophytodienoate reductase 1 (TAIR:AT1G76680.1); Has 13197 Blast hits to 13176 proteins in 2056 species: Archae - 127; Bacteria - 9811; Metazoa - 29; Fungi - 865; …
Sp1_comp322393_c0_seq1	133	.	G	A	96.11		AC=1;AF=0.167;AN=6;BaseQRankSum=-2.642;DP=54;Dels=0.00;FS=10.465;HaplotypeScore=0.0000;MLEAC=1;MLEAF=0.167;MQ=50.50;MQ0=0;MQRankSum=-6.099;QD=1.78;ReadPosRankSum=-5.007	GT:AD:DP:GQ:MLPSAC:MLPSAF:PL	0/0/0/0/0/1:34,20:54:13:1:0.167:122,0,13,42,91,2147483647,2147483647											GATK	1533	gi|508725489|gb|EOY17386.1|	12-oxophytodienoate reductase 2 [Theobroma cacao]	AT1G76690.1	12-oxophytodienoate reductase 2	Encodes one of the closely related 12-oxophytodienoic acid reductases. This enzyme is not expected to participate in jasmonic acid biosynthesis because during in vitro assays, it shows very little activity with the naturally occurring OPDA isomer. Shows activity towards 2,4,6-trinitrotoluene. Expressed predominately in root. Predicted to be a cytosolic protein.	12-oxophytodienoate reductase 2 (OPR2); CONTAINS InterPro DOMAIN/s: Aldolase-type TIM barrel (InterPro:IPR013785), NADH:flavin oxidoreductase/NADH oxidase, N-terminal (InterPro:IPR001155); BEST Arabidopsis thaliana protein match is: 12-oxophytodienoate reductase 1 (TAIR:AT1G76680.1); Has 13197 Blast hits to 13176 proteins in 2056 species: Archae - 127; Bacteria - 9811; Metazoa - 29; Fungi - 865; …
Sp1_comp322393_c0_seq1	1398	.	T	C	60.71	PASS	AC=6;AF=1.00;AN=6;DP=2;Dels=0.00;FS=0.000;HaplotypeScore=0.0000;MLEAC=6;MLEAF=1.00;MQ=60.00;MQ0=0;QD=30.36	GT:AD:DP:GQ:MLPSAC:MLPSAF:PL	1/1/1/1/1/1:0,2:2:2:6:1.00:83,16,10,6,4,2,0											GATK	1533	gi|508725489|gb|EOY17386.1|	12-oxophytodienoate reductase 2 [Theobroma cacao]	AT1G76690.1	12-oxophytodienoate reductase 2	Encodes one of the closely related 12-oxophytodienoic acid reductases. This enzyme is not expected to participate in jasmonic acid biosynthesis because during in vitro assays, it shows very little activity with the naturally occurring OPDA isomer. Shows activity towards 2,4,6-trinitrotoluene. Expressed predominately in root. Predicted to be a cytosolic protein.	12-oxophytodienoate reductase 2 (OPR2); CONTAINS InterPro DOMAIN/s: Aldolase-type TIM barrel (InterPro:IPR013785), NADH:flavin oxidoreductase/NADH oxidase, N-terminal (InterPro:IPR001155); BEST Arabidopsis thaliana protein match is: 12-oxophytodienoate reductase 1 (TAIR:AT1G76680.1); Has 13197 Blast hits to 13176 proteins in 2056 species: Archae - 127; Bacteria - 9811; Metazoa - 29; Fungi - 865; …
Sp1_comp322393_c0_seq1	1402	.	G	A	44.71	LowQual	AC=6;AF=1.00;AN=6;DP=2;Dels=0.00;FS=0.000;HaplotypeScore=0.0000;MLEAC=6;MLEAF=1.00;MQ=60.00;MQ0=0;QD=22.36	GT:AD:DP:GQ:MLPSAC:MLPSAF:PL	1/1/1/1/1/1:0,2:2:2:6:1.00:67,16,10,6,4,2,0											GATK	1533	gi|508725489|gb|EOY17386.1|	12-oxophytodienoate reductase 2 [Theobroma cacao]	AT1G76690.1	12-oxophytodienoate reductase 2	Encodes one of the closely related 12-oxophytodienoic acid reductases. This enzyme is not expected to participate in jasmonic acid biosynthesis because during in vitro assays, it shows very little activity with the naturally occurring OPDA isomer. Shows activity towards 2,4,6-trinitrotoluene. Expressed predominately in root. Predicted to be a cytosolic protein.	12-oxophytodienoate reductase 2 (OPR2); CONTAINS InterPro DOMAIN/s: Aldolase-type TIM barrel (InterPro:IPR013785), NADH:flavin oxidoreductase/NADH oxidase, N-terminal (InterPro:IPR001155); BEST Arabidopsis thaliana protein match is: 12-oxophytodienoate reductase 1 (TAIR:AT1G76680.1); Has 13197 Blast hits to 13176 proteins in 2056 species: Archae - 127; Bacteria - 9811; Metazoa - 29; Fungi - 865; …
Sp1_comp322393_c0_seq1	146	.	G	C	339.38	PASS	AC=2;AF=0.333;AN=6;BaseQRankSum=4.069;DP=66;Dels=0.00;FS=13.446;HaplotypeScore=0.9989;MLEAC=2;MLEAF=0.333;MQ=49.67;MQ0=0;MQRankSum=-6.873;QD=5.14;ReadPosRankSum=-2.817	GT:AD:DP:GQ:MLPSAC:MLPSAF:PL	0/0/0/0/1/1:39,27:66:4:2:0.333:364,4,0,22,69,2147483647,2147483647											GATK	1533	gi|508725489|gb|EOY17386.1|	12-oxophytodienoate reductase 2 [Theobroma cacao]	AT1G76690.1	12-oxophytodienoate reductase 2	Encodes one of the closely related 12-oxophytodienoic acid reductases. This enzyme is not expected to participate in jasmonic acid biosynthesis because during in vitro assays, it shows very little activity with the naturally occurring OPDA isomer. Shows activity towards 2,4,6-trinitrotoluene. Expressed predominately in root. Predicted to be a cytosolic protein.	12-oxophytodienoate reductase 2 (OPR2); CONTAINS InterPro DOMAIN/s: Aldolase-type TIM barrel (InterPro:IPR013785), NADH:flavin oxidoreductase/NADH oxidase, N-terminal (InterPro:IPR001155); BEST Arabidopsis thaliana protein match is: 12-oxophytodienoate reductase 1 (TAIR:AT1G76680.1); Has 13197 Blast hits to 13176 proteins in 2056 species: Archae - 127; Bacteria - 9811; Metazoa - 29; Fungi - 865; …
Sp1_comp322393_c0_seq1	148	.	T	A	362.9	PASS	AC=2;AF=0.333;AN=6;BaseQRankSum=3.938;DP=66;Dels=0.00;FS=16.500;HaplotypeScore=0.9989;MLEAC=2;MLEAF=0.333;MQ=49.38;MQ0=0;MQRankSum=-6.909;QD=5.50;ReadPosRankSum=-2.562	GT:AD:DP:GQ:MLPSAC:MLPSAF:PL	0/0/0/0/1/1:38,28:66:6:2:0.333:388,6,0,22,69,2147483647,2147483647											GATK	1533	gi|508725489|gb|EOY17386.1|	12-oxophytodienoate reductase 2 [Theobroma cacao]	AT1G76690.1	12-oxophytodienoate reductase 2	Encodes one of the closely related 12-oxophytodienoic acid reductases. This enzyme is not expected to participate in jasmonic acid biosynthesis because during in vitro assays, it shows very little activity with the naturally occurring OPDA isomer. Shows activity towards 2,4,6-trinitrotoluene. Expressed predominately in root. Predicted to be a cytosolic protein.	12-oxophytodienoate reductase 2 (OPR2); CONTAINS InterPro DOMAIN/s: Aldolase-type TIM barrel (InterPro:IPR013785), NADH:flavin oxidoreductase/NADH oxidase, N-terminal (InterPro:IPR001155); BEST Arabidopsis thaliana protein match is: 12-oxophytodienoate reductase 1 (TAIR:AT1G76680.1); Has 13197 Blast hits to 13176 proteins in 2056 species: Archae - 127; Bacteria - 9811; Metazoa - 29; Fungi - 865; …
Sp1_comp322393_c0_seq1	161	.	A	G	994.32	PASS	AC=3;AF=0.500;AN=6;BaseQRankSum=2.741;DP=97;Dels=0.00;FS=20.029;HaplotypeScore=2.4344;MLEAC=3;MLEAF=0.500;MQ=49.21;MQ0=0;MQRankSum=-8.413;QD=10.25;ReadPosRankSum=-1.081	GT:AD:DP:GQ:MLPSAC:MLPSAF:PL	0/0/0/1/1/1:42,55:97:10:3:0.500:1020,76,10,0,28,118,2147483647											GATK	1533	gi|508725489|gb|EOY17386.1|	12-oxophytodienoate reductase 2 [Theobroma cacao]	AT1G76690.1	12-oxophytodienoate reductase 2	Encodes one of the closely related 12-oxophytodienoic acid reductases. This enzyme is not expected to participate in jasmonic acid biosynthesis because during in vitro assays, it shows very little activity with the naturally occurring OPDA isomer. Shows activity towards 2,4,6-trinitrotoluene. Expressed predominately in root. Predicted to be a cytosolic protein.	12-oxophytodienoate reductase 2 (OPR2); CONTAINS InterPro DOMAIN/s: Aldolase-type TIM barrel (InterPro:IPR013785), NADH:flavin oxidoreductase/NADH oxidase, N-terminal (InterPro:IPR001155); BEST Arabidopsis thaliana protein match is: 12-oxophytodienoate reductase 1 (TAIR:AT1G76680.1); Has 13197 Blast hits to 13176 proteins in 2056 species: Archae - 127; Bacteria - 9811; Metazoa - 29; Fungi - 865; …
Sp1_comp322393_c0_seq1	169	.	G	A	1379.07		AC=3;AF=0.500;AN=6;BaseQRankSum=4.339;DP=118;Dels=0.00;FS=9.072;HaplotypeScore=18.2104;MLEAC=3;MLEAF=0.500;MQ=50.11;MQ0=0;MQRankSum=-9.304;QD=11.69;ReadPosRankSum=1.819	GT:AD:DP:GQ:MLPSAC:MLPSAF:PL	0/0/0/1/1/1:52,66:118:14:3:0.500:1405,96,14,0,33,138,2147483647											GATK	1533	gi|508725489|gb|EOY17386.1|	12-oxophytodienoate reductase 2 [Theobroma cacao]	AT1G76690.1	12-oxophytodienoate reductase 2	Encodes one of the closely related 12-oxophytodienoic acid reductases. This enzyme is not expected to participate in jasmonic acid biosynthesis because during in vitro assays, it shows very little activity with the naturally occurring OPDA isomer. Shows activity towards 2,4,6-trinitrotoluene. Expressed predominately in root. Predicted to be a cytosolic protein.	12-oxophytodienoate reductase 2 (OPR2); CONTAINS InterPro DOMAIN/s: Aldolase-type TIM barrel (InterPro:IPR013785), NADH:flavin oxidoreductase/NADH oxidase, N-terminal (InterPro:IPR001155); BEST Arabidopsis thaliana protein match is: 12-oxophytodienoate reductase 1 (TAIR:AT1G76680.1); Has 13197 Blast hits to 13176 proteins in 2056 species: Archae - 127; Bacteria - 9811; Metazoa - 29; Fungi - 865; …
Sp1_comp322393_c0_seq1	179	.	C	T	1357.69		AC=2;AF=0.333;AN=6;BaseQRankSum=4.535;DP=128;Dels=0.00;FS=10.505;HaplotypeScore=32.2236;MLEAC=2;MLEAF=0.333;MQ=49.72;MQ0=0;MQRankSum=-6.581;QD=10.61;ReadPosRankSum=2.166	GT:AD:DP:GQ:MLPSAC:MLPSAF:PL	0/0/0/0/1/1:69,58:128:7:2:0.333:1383,62,0,7,66,2147483647,2147483647											GATK	1533	gi|508725489|gb|EOY17386.1|	12-oxophytodienoate reductase 2 [Theobroma cacao]	AT1G76690.1	12-oxophytodienoate reductase 2	Encodes one of the closely related 12-oxophytodienoic acid reductases. This enzyme is not expected to participate in jasmonic acid biosynthesis because during in vitro assays, it shows very little activity with the naturally occurring OPDA isomer. Shows activity towards 2,4,6-trinitrotoluene. Expressed predominately in root. Predicted to be a cytosolic protein.	12-oxophytodienoate reductase 2 (OPR2); CONTAINS InterPro DOMAIN/s: Aldolase-type TIM barrel (InterPro:IPR013785), NADH:flavin oxidoreductase/NADH oxidase, N-terminal (InterPro:IPR001155); BEST Arabidopsis thaliana protein match is: 12-oxophytodienoate reductase 1 (TAIR:AT1G76680.1); Has 13197 Blast hits to 13176 proteins in 2056 species: Archae - 127; Bacteria - 9811; Metazoa - 29; Fungi - 865; …
Sp1_comp322393_c0_seq1	193	.	C	T	2138.32		AC=4;AF=0.667;AN=6;BaseQRankSum=1.170;DP=121;Dels=0.00;FS=6.006;HaplotypeScore=23.5678;MLEAC=4;MLEAF=0.667;MQ=48.94;MQ0=0;MQRankSum=-8.809;QD=17.67;ReadPosRankSum=0.690	GT:AD:DP:GQ:MLPSAC:MLPSAF:PL	0/0/1/1/1/1:38,83:121:10:4:0.667:2164,214,69,10,0,53,1290											GATK	1533	gi|508725489|gb|EOY17386.1|	12-oxophytodienoate reductase 2 [Theobroma cacao]	AT1G76690.1	12-oxophytodienoate reductase 2	Encodes one of the closely related 12-oxophytodienoic acid reductases. This enzyme is not expected to participate in jasmonic acid biosynthesis because during in vitro assays, it shows very little activity with the naturally occurring OPDA isomer. Shows activity towards 2,4,6-trinitrotoluene. Expressed predominately in root. Predicted to be a cytosolic protein.	12-oxophytodienoate reductase 2 (OPR2); CONTAINS InterPro DOMAIN/s: Aldolase-type TIM barrel (InterPro:IPR013785), NADH:flavin oxidoreductase/NADH oxidase, N-terminal (InterPro:IPR001155); BEST Arabidopsis thaliana protein match is: 12-oxophytodienoate reductase 1 (TAIR:AT1G76680.1); Has 13197 Blast hits to 13176 proteins in 2056 species: Archae - 127; Bacteria - 9811; Metazoa - 29; Fungi - 865; …
Sp1_comp322393_c0_seq1	197	.	T	A	1870.1		AC=4;AF=0.667;AN=6;BaseQRankSum=2.270;DP=123;Dels=0.00;FS=7.451;HaplotypeScore=24.3564;MLEAC=4;MLEAF=0.667;MQ=49.14;MQ0=0;MQRankSum=-8.965;QD=15.20;ReadPosRankSum=1.412	GT:AD:DP:GQ:MLPSAC:MLPSAF:PL	0/0/1/1/1/1:40,83:123:5:4:0.667:1895,202,60,5,0,62,2147483647											GATK	1533	gi|508725489|gb|EOY17386.1|	12-oxophytodienoate reductase 2 [Theobroma cacao]	AT1G76690.1	12-oxophytodienoate reductase 2	Encodes one of the closely related 12-oxophytodienoic acid reductases. This enzyme is not expected to participate in jasmonic acid biosynthesis because during in vitro assays, it shows very little activity with the naturally occurring OPDA isomer. Shows activity towards 2,4,6-trinitrotoluene. Expressed predominately in root. Predicted to be a cytosolic protein.	12-oxophytodienoate reductase 2 (OPR2); CONTAINS InterPro DOMAIN/s: Aldolase-type TIM barrel (InterPro:IPR013785), NADH:flavin oxidoreductase/NADH oxidase, N-terminal (InterPro:IPR001155); BEST Arabidopsis thaliana protein match is: 12-oxophytodienoate reductase 1 (TAIR:AT1G76680.1); Has 13197 Blast hits to 13176 proteins in 2056 species: Archae - 127; Bacteria - 9811; Metazoa - 29; Fungi - 865; …
Sp1_comp322393_c0_seq1	200	.	G	A	291.9		AC=1;AF=0.167;AN=6;BaseQRankSum=-0.365;DP=147;Dels=0.00;FS=0.000;HaplotypeScore=27.6233;MLEAC=1;MLEAF=0.167;MQ=51.07;MQ0=0;MQRankSum=-2.084;QD=1.99;ReadPosRankSum=0.306	GT:AD:DP:GQ:MLPSAC:MLPSAF:PL	0/0/0/0/0/1:123,23:146:68:1:0.167:318,0,68,2147483647,2147483647,2147483647,2147483647											GATK	1533	gi|508725489|gb|EOY17386.1|	12-oxophytodienoate reductase 2 [Theobroma cacao]	AT1G76690.1	12-oxophytodienoate reductase 2	Encodes one of the closely related 12-oxophytodienoic acid reductases. This enzyme is not expected to participate in jasmonic acid biosynthesis because during in vitro assays, it shows very little activity with the naturally occurring OPDA isomer. Shows activity towards 2,4,6-trinitrotoluene. Expressed predominately in root. Predicted to be a cytosolic protein.	12-oxophytodienoate reductase 2 (OPR2); CONTAINS InterPro DOMAIN/s: Aldolase-type TIM barrel (InterPro:IPR013785), NADH:flavin oxidoreductase/NADH oxidase, N-terminal (InterPro:IPR001155); BEST Arabidopsis thaliana protein match is: 12-oxophytodienoate reductase 1 (TAIR:AT1G76680.1); Has 13197 Blast hits to 13176 proteins in 2056 species: Archae - 127; Bacteria - 9811; Metazoa - 29; Fungi - 865; …
Sp1_comp322393_c0_seq1	284	.	A	G	2779.1	PASS	AC=4;AF=0.667;AN=6;BaseQRankSum=2.708;DP=249;Dels=0.00;FS=0.000;HaplotypeScore=0.9867;MLEAC=4;MLEAF=0.667;MQ=59.19;MQ0=0;MQRankSum=-0.165;QD=11.16;ReadPosRankSum=-0.210	GT:AD:DP:GQ:MLPSAC:MLPSAF:PL	0/0/1/1/1/1:74,175:249:5:4:0.667:2804,341,99,5,0,113,2147483647											GATK	1533	gi|508725489|gb|EOY17386.1|	12-oxophytodienoate reductase 2 [Theobroma cacao]	AT1G76690.1	12-oxophytodienoate reductase 2	Encodes one of the closely related 12-oxophytodienoic acid reductases. This enzyme is not expected to participate in jasmonic acid biosynthesis because during in vitro assays, it shows very little activity with the naturally occurring OPDA isomer. Shows activity towards 2,4,6-trinitrotoluene. Expressed predominately in root. Predicted to be a cytosolic protein.	12-oxophytodienoate reductase 2 (OPR2); CONTAINS InterPro DOMAIN/s: Aldolase-type TIM barrel (InterPro:IPR013785), NADH:flavin oxidoreductase/NADH oxidase, N-terminal (InterPro:IPR001155); BEST Arabidopsis thaliana protein match is: 12-oxophytodienoate reductase 1 (TAIR:AT1G76680.1); Has 13197 Blast hits to 13176 proteins in 2056 species: Archae - 127; Bacteria - 9811; Metazoa - 29; Fungi - 865; …
Sp1_comp322393_c0_seq1	285	.	T	C	2651.36	PASS	AC=3;AF=0.500;AN=6;BaseQRankSum=1.721;DP=250;Dels=0.00;FS=0.000;HaplotypeScore=0.9867;MLEAC=3;MLEAF=0.500;MQ=59.20;MQ0=0;MQRankSum=1.872;QD=10.61;ReadPosRankSum=-0.346	GT:AD:DP:GQ:MLPSAC:MLPSAF:PL	0/0/0/1/1/1:74,176:250:4:3:0.500:2676,313,84,0,4,127,2147483647											GATK	1533	gi|508725489|gb|EOY17386.1|	12-oxophytodienoate reductase 2 [Theobroma cacao]	AT1G76690.1	12-oxophytodienoate reductase 2	Encodes one of the closely related 12-oxophytodienoic acid reductases. This enzyme is not expected to participate in jasmonic acid biosynthesis because during in vitro assays, it shows very little activity with the naturally occurring OPDA isomer. Shows activity towards 2,4,6-trinitrotoluene. Expressed predominately in root. Predicted to be a cytosolic protein.	12-oxophytodienoate reductase 2 (OPR2); CONTAINS InterPro DOMAIN/s: Aldolase-type TIM barrel (InterPro:IPR013785), NADH:flavin oxidoreductase/NADH oxidase, N-terminal (InterPro:IPR001155); BEST Arabidopsis thaliana protein match is: 12-oxophytodienoate reductase 1 (TAIR:AT1G76680.1); Has 13197 Blast hits to 13176 proteins in 2056 species: Archae - 127; Bacteria - 9811; Metazoa - 29; Fungi - 865; …
[truncated: 103,597 more rows]
