# Supplementary material for: Comparative analysis of the root transcriptomes of cultivated sweetpotato (Ipomoea batatas [L.] Lam) and its wild ancestor (Ipomoea trifida [Kunth] G. Don)
Source: BMC Plant Biol. 2017 Jan 13;17:9. doi: 10.1186/s12870-016-0950-x (PMC5234144; doi:10.1186/s12870-016-0950-x)
Supplement: Additional file 11: — SNPs identified in I. batatas (Sp1). (ZIP 190 MB) [file 12870_2016_950_MOESM11_ESM.zip › Add. file 11-6. SNPs identified in Ib (Sp1).xlsx]

## Sheet: Sheet1
																						Blastx results from nr blast		Blastx results from Arabidopsis (TAIR10) database				OrthoMCL
Contig ID	POS	ID	REF	ALT	QUAL	FILTER	INFO1	INFO2	INFO3	Contig ID	POS	ID	REF	ALT	QUAL	FILTER	INFO4	INFO5	INFO6	SG/GATK/SAM	Lengths	Hit ID	Hit Description	Arabidopsis_HitID	Arabidopsis_Hit_ShortDescription	Arabidopsis_Hit_CuratorSummary	Arabidopsis_Hit_Computational_description	OrthoMCL_paralogs	OrthoMCLorthologs
Sp1_comp316901_c0_seq1	73	.	A	G	222	.	DP=42;VDB=0.0164;AF1=1;AC1=2;DP4=0,0,20,14;MQ=48;FQ=-129	GT:PL:GQ	1/1:255,102,0:99	Sp1_comp316901_c0_seq1	73	.	A	G	1425.91	PASS	AC=6;AF=1.00;AN=6;DP=52;Dels=0.00;FS=0.000;HaplotypeScore=0.0000;MLEAC=6;MLEAF=1.00;MQ=59.19;MQ0=0;QD=27.42	GT:AD:DP:GQ:MLPSAC:MLPSAF:PL	1/1/1/1/1/1:0,52:52:27:6:1.00:1452,265,162,102,60,27,0	SG	474	No hit in this database		No hit in this database
Sp1_comp316901_c0_seq1	77	.	G	A	212	.	DP=37;VDB=0.0118;AF1=1;AC1=2;DP4=0,0,12,10;MQ=46;FQ=-93	GT:PL:GQ	1/1:245,66,0:99	Sp1_comp316901_c0_seq1	77	.	G	A	1389.91	PASS	AC=6;AF=1.00;AN=6;DP=47;Dels=0.00;FS=0.000;HaplotypeScore=0.0000;MLEAC=6;MLEAF=1.00;MQ=59.43;MQ0=0;QD=29.57	GT:AD:DP:GQ:MLPSAC:MLPSAF:PL	1/1/1/1/1/1:0,47:47:28:6:1.00:1416,272,167,105,62,28,0	SG	474	No hit in this database		No hit in this database
Sp1_comp316901_c0_seq1	88	.	G	T	70	.	DP=36;VDB=0.0099;AF1=1;AC1=2;DP4=0,0,2,1;MQ=60;FQ=-36	GT:PL:GQ	1/1:102,9,0:16	Sp1_comp316901_c0_seq1	88	.	G	T	1355.91	PASS	AC=6;AF=1.00;AN=6;DP=48;Dels=0.00;FS=0.000;HaplotypeScore=0.0000;MLEAC=6;MLEAF=1.00;MQ=59.36;MQ0=0;QD=28.25	GT:AD:DP:GQ:MLPSAC:MLPSAF:PL	1/1/1/1/1/1:0,48:48:29:6:1.00:1382,288,176,111,65,29,0	SG	474	No hit in this database		No hit in this database
Sp1_comp316901_c0_seq1	152	.	G	C	150.5	PASS	AC=1;AF=0.167;AN=6;BaseQRankSum=0.283;DP=32;Dels=0.00;FS=0.000;HaplotypeScore=3.9987;MLEAC=1;MLEAF=0.167;MQ=57.26;MQ0=0;MQRankSum=0.979;QD=4.70;ReadPosRankSum=0.239	GT:AD:DP:GQ:MLPSAC:MLPSAF:PL	0/0/0/0/0/1:24,8:32:1:1:0.167:174,0,1,16,43,98,2147483647											GATK	474	No hit in this database		No hit in this database
Sp1_comp316901_c0_seq1	250	.	T	A	129.5	PASS	AC=3;AF=0.500;AN=6;BaseQRankSum=0.380;DP=12;Dels=0.00;FS=5.332;HaplotypeScore=2.9986;MLEAC=3;MLEAF=0.500;MQ=58.59;MQ0=0;MQRankSum=-1.000;QD=10.79;ReadPosRankSum=-0.244	GT:AD:DP:GQ:MLPSAC:MLPSAF:PL	0/0/0/1/1/1:7,5:12:0:3:0.500:151,12,3,0,0,5,105											GATK	474	No hit in this database		No hit in this database
Sp1_comp316901_c0_seq1	284	.	G	A	64.32		AC=1;AF=0.167;AN=6;BaseQRankSum=0.106;DP=46;Dels=0.00;FS=1.887;HaplotypeScore=1.9976;MLEAC=1;MLEAF=0.167;MQ=58.45;MQ0=0;MQRankSum=0.529;QD=1.40;ReadPosRankSum=0.529	GT:AD:DP:GQ:MLPSAC:MLPSAF:PL	0/0/0/0/0/1:41,5:46:10:1:0.167:90,0,10,30,62,2147483647,2147483647											GATK	474	No hit in this database		No hit in this database
Sp1_comp316901_c0_seq1	342	.	G	A	108.97	PASS	AC=1;AF=0.167;AN=6;BaseQRankSum=-0.618;DP=41;Dels=0.00;FS=0.000;HaplotypeScore=8.6857;MLEAC=1;MLEAF=0.167;MQ=60.00;MQ0=0;MQRankSum=-0.259;QD=2.66;ReadPosRankSum=1.335	GT:AD:DP:GQ:MLPSAC:MLPSAF:PL	0/0/0/0/0/1:36,5:41:18:1:0.167:135,0,18,52,105,2147483647,2147483647											GATK	474	No hit in this database		No hit in this database
Sp1_comp316901_c0_seq1	351	.	C	G	284.95	PASS	AC=3;AF=0.500;AN=6;BaseQRankSum=0.871;DP=35;Dels=0.00;FS=0.000;HaplotypeScore=8.9958;MLEAC=3;MLEAF=0.500;MQ=60.00;MQ0=0;MQRankSum=0.231;QD=8.14;ReadPosRankSum=-1.581	GT:AD:DP:GQ:MLPSAC:MLPSAF:PL	0/0/0/1/1/1:11,24:35:4:3:0.500:309,33,7,0,4,26,361											GATK	474	No hit in this database		No hit in this database
Sp1_comp316901_c0_seq1	361	.	T	C	84.99	PASS	AC=1;AF=0.167;AN=6;BaseQRankSum=0.262;DP=38;Dels=0.00;FS=0.000;HaplotypeScore=3.9984;MLEAC=1;MLEAF=0.167;MQ=60.00;MQ0=0;MQRankSum=0.595;QD=2.24;ReadPosRankSum=1.070	GT:AD:DP:GQ:MLPSAC:MLPSAF:PL	0/0/0/0/0/1:34,4:38:17:1:0.167:111,0,17,47,95,2147483647,2147483647											GATK	474	No hit in this database		No hit in this database
Sp1_comp316901_c0_seq1	405	.	C	T	282.13		AC=2;AF=0.333;AN=6;BaseQRankSum=-0.429;DP=37;Dels=0.00;FS=0.000;HaplotypeScore=32.2932;MLEAC=2;MLEAF=0.333;MQ=60.00;MQ0=0;MQRankSum=0.557;QD=7.63;ReadPosRankSum=1.893	GT:AD:DP:GQ:MLPSAC:MLPSAF:PL	0/0/0/0/1/1:13,24:37:0:2:0.333:305,14,0,0,12,42,478											GATK	474	No hit in this database		No hit in this database
Sp1_comp316901_c0_seq1	407	.	G	T	286.13		AC=2;AF=0.333;AN=6;BaseQRankSum=1.638;DP=37;Dels=0.00;FS=0.000;HaplotypeScore=33.2919;MLEAC=2;MLEAF=0.333;MQ=60.00;MQ0=0;MQRankSum=-0.111;QD=7.73;ReadPosRankSum=1.766	GT:AD:DP:GQ:MLPSAC:MLPSAF:PL	0/0/0/0/1/1:13,24:37:0:2:0.333:309,14,0,0,12,42,473											GATK	474	No hit in this database		No hit in this database
Sp1_comp316901_c0_seq1	411	.	C	T	222.47		AC=1;AF=0.167;AN=6;BaseQRankSum=-1.142;DP=39;Dels=0.00;FS=0.000;HaplotypeScore=34.2913;MLEAC=1;MLEAF=0.167;MQ=60.00;MQ0=0;MQRankSum=-0.627;QD=5.70;ReadPosRankSum=-1.592	GT:AD:DP:GQ:MLPSAC:MLPSAF:PL	0/0/0/0/0/1:29,10:39:1:1:0.167:246,0,1,20,55,126,2147483647											GATK	474	No hit in this database		No hit in this database
Sp1_comp316901_c0_seq1	444	.	C	T	83.01	PASS	AC=1;AF=0.167;AN=6;BaseQRankSum=0.327;DP=37;Dels=0.00;FS=2.093;HaplotypeScore=0.0000;MLEAC=1;MLEAF=0.167;MQ=59.33;MQ0=0;MQRankSum=0.579;QD=2.24;ReadPosRankSum=0.780	GT:AD:DP:GQ:MLPSAC:MLPSAF:PL	0/0/0/0/0/1:33,4:37:16:1:0.167:109,0,16,45,91,2147483647,2147483647											GATK	474	No hit in this database		No hit in this database
Sp1_comp316902_c0_seq1	10	.	A	G	222	.	DP=87;VDB=0.0000;AF1=1;AC1=2;DP4=0,0,59,16;MQ=58;FQ=-253	GT:PL:GQ	1/1:255,226,0:99	Sp1_comp316902_c0_seq1	10	.	A	G	2434.9	PASS	AC=6;AF=1.00;AN=6;DP=128;Dels=0.00;FS=0.000;HaplotypeScore=0.0000;MLEAC=6;MLEAF=1.00;MQ=57.59;MQ0=8;QD=19.02	GT:AD:DP:GQ:MLPSAC:MLPSAF:PL	1/1/1/1/1/1:0,128:128:48:6:1.00:2461,474,291,184,107,48,0	SG	517	gi|460414868|ref|XP_004252784.1|	PREDICTED: deSI-like protein At4g17486-like [Solanum lycopersicum]	AT1G47740.2	PPPDE putative thiol peptidase family protein		PPPDE putative thiol peptidase family protein; CONTAINS InterPro DOMAIN/s: Protein of unknown function DUF862, eukaryotic (InterPro:IPR008580); BEST Arabidopsis thaliana protein match is: PPPDE putative thiol peptidase family protein (TAIR:AT5G25170.1); Has 35333 Blast hits to 34131 proteins in 2444 species: Archae - 798; Bacteria - 22429; Metazoa - 974; Fungi - 991; Plants - 531; Viruses - 0; Ot…
Sp1_comp316902_c0_seq1	151	.	C	T	222	.	DP=250;VDB=0.0322;AF1=1;AC1=2;DP4=0,0,100,108;MQ=45;FQ=-282	GT:PL:GQ	1/1:255,255,0:99	Sp1_comp316902_c0_seq1	151	.	C	T	8975.9	PASS	AC=6;AF=1.00;AN=6;DP=244;Dels=0.00;FS=0.000;HaplotypeScore=3.3029;MLEAC=6;MLEAF=1.00;MQ=59.85;MQ0=0;QD=30.05	GT:AD:DP:GQ:MLPSAC:MLPSAF:PL	1/1/1/1/1/1:0,243:244:99:6:1.00:9002,1742,1068,674,394,177,0	SG	517	gi|460414868|ref|XP_004252784.1|	PREDICTED: deSI-like protein At4g17486-like [Solanum lycopersicum]	AT1G47740.2	PPPDE putative thiol peptidase family protein		PPPDE putative thiol peptidase family protein; CONTAINS InterPro DOMAIN/s: Protein of unknown function DUF862, eukaryotic (InterPro:IPR008580); BEST Arabidopsis thaliana protein match is: PPPDE putative thiol peptidase family protein (TAIR:AT5G25170.1); Has 35333 Blast hits to 34131 proteins in 2444 species: Archae - 798; Bacteria - 22429; Metazoa - 974; Fungi - 991; Plants - 531; Viruses - 0; Ot…
Sp1_comp316902_c0_seq1	238	.	G	A	171	.	DP=184;VDB=0.0322;AF1=1;AC1=2;DP4=8,14,64,93;MQ=35;FQ=-32;PV4=0.82,1,4.9e-18,1	GT:PL:GQ	1/1:202,5,0:9	Sp1_comp316902_c0_seq1	238	.	G	A	6653.9	PASS	AC=5;AF=0.833;AN=6;BaseQRankSum=1.519;DP=190;Dels=0.00;FS=0.000;HaplotypeScore=2.7232;MLEAC=5;MLEAF=0.833;MQ=59.91;MQ0=0;MQRankSum=-0.892;QD=32.53;ReadPosRankSum=2.680	GT:AD:DP:GQ:MLPSAC:MLPSAF:PL	0/1/1/1/1/1:21,169:190:99:5:0.833:6680,1006,536,273,103,0,510	SG	517	gi|460414868|ref|XP_004252784.1|	PREDICTED: deSI-like protein At4g17486-like [Solanum lycopersicum]	AT1G47740.2	PPPDE putative thiol peptidase family protein		PPPDE putative thiol peptidase family protein; CONTAINS InterPro DOMAIN/s: Protein of unknown function DUF862, eukaryotic (InterPro:IPR008580); BEST Arabidopsis thaliana protein match is: PPPDE putative thiol peptidase family protein (TAIR:AT5G25170.1); Has 35333 Blast hits to 34131 proteins in 2444 species: Archae - 798; Bacteria - 22429; Metazoa - 974; Fungi - 991; Plants - 531; Viruses - 0; Ot…
Sp1_comp316902_c0_seq1	241	.	G	A	222	.	DP=181;VDB=0.0345;AF1=1;AC1=2;DP4=0,0,71,102;MQ=35;FQ=-282	GT:PL:GQ	1/1:255,255,0:99	Sp1_comp316902_c0_seq1	241	.	G	A	7532.9	PASS	AC=6;AF=1.00;AN=6;DP=187;Dels=0.00;FS=0.000;HaplotypeScore=2.7232;MLEAC=6;MLEAF=1.00;MQ=59.91;MQ0=0;QD=31.23	GT:AD:DP:GQ:MLPSAC:MLPSAF:PL	1/1/1/1/1/1:0,187:187:99:6:1.00:7559,1377,844,533,312,140,0	SG	517	gi|460414868|ref|XP_004252784.1|	PREDICTED: deSI-like protein At4g17486-like [Solanum lycopersicum]	AT1G47740.2	PPPDE putative thiol peptidase family protein		PPPDE putative thiol peptidase family protein; CONTAINS InterPro DOMAIN/s: Protein of unknown function DUF862, eukaryotic (InterPro:IPR008580); BEST Arabidopsis thaliana protein match is: PPPDE putative thiol peptidase family protein (TAIR:AT5G25170.1); Has 35333 Blast hits to 34131 proteins in 2444 species: Archae - 798; Bacteria - 22429; Metazoa - 974; Fungi - 991; Plants - 531; Viruses - 0; Ot…
Sp1_comp316902_c0_seq1	250	.	G	A	9.7	.	DP=175;VDB=0.0365;AF1=1;AC1=2;DP4=7,10,59,76;MQ=36;FQ=-43;PV4=1,5.7e-38,2.4e-10,1	GT:PL:GQ	1/1:42,16,0:21	Sp1_comp316902_c0_seq1	250	.	G	A	6241.9	PASS	AC=5;AF=0.833;AN=6;BaseQRankSum=0.377;DP=184;Dels=0.00;FS=2.353;HaplotypeScore=2.9980;MLEAC=5;MLEAF=0.833;MQ=59.91;MQ0=0;MQRankSum=0.670;QD=33.92;ReadPosRankSum=0.681	GT:AD:DP:GQ:MLPSAC:MLPSAF:PL	0/1/1/1/1/1:15,169:184:99:5:0.833:6268,999,540,281,110,0,355	SG	517	gi|460414868|ref|XP_004252784.1|	PREDICTED: deSI-like protein At4g17486-like [Solanum lycopersicum]	AT1G47740.2	PPPDE putative thiol peptidase family protein		PPPDE putative thiol peptidase family protein; CONTAINS InterPro DOMAIN/s: Protein of unknown function DUF862, eukaryotic (InterPro:IPR008580); BEST Arabidopsis thaliana protein match is: PPPDE putative thiol peptidase family protein (TAIR:AT5G25170.1); Has 35333 Blast hits to 34131 proteins in 2444 species: Archae - 798; Bacteria - 22429; Metazoa - 974; Fungi - 991; Plants - 531; Viruses - 0; Ot…
Sp1_comp316902_c0_seq1	296	.	A	T,C	58.1	.	DP=173;VDB=0.0400;AF1=1;AC1=2;DP4=0,1,7,10;MQ=45;FQ=-32;PV4=1,0.011,1,1	GT:PL:GQ	1/1:164,80,75,100,0,97:9	Sp1_comp316902_c0_seq1	296	.	A	C,T	5606.9	PASS	AC=1,5;AF=0.167,0.833;AN=6;BaseQRankSum=2.263;DP=186;Dels=0.00;FS=0.000;HaplotypeScore=9.5568;MLEAC=1,2;MLEAF=0.167,0.333;MQ=60.00;MQ0=0;MQRankSum=0.060;QD=30.14;ReadPosRankSum=2.423	GT:AD:DP:GQ:MLPSAC:MLPSAF	1/2/2/2/2/2:2,18,166:186:99:1,5:0.167,0.833	SG	517	gi|460414868|ref|XP_004252784.1|	PREDICTED: deSI-like protein At4g17486-like [Solanum lycopersicum]	AT1G47740.2	PPPDE putative thiol peptidase family protein		PPPDE putative thiol peptidase family protein; CONTAINS InterPro DOMAIN/s: Protein of unknown function DUF862, eukaryotic (InterPro:IPR008580); BEST Arabidopsis thaliana protein match is: PPPDE putative thiol peptidase family protein (TAIR:AT5G25170.1); Has 35333 Blast hits to 34131 proteins in 2444 species: Archae - 798; Bacteria - 22429; Metazoa - 974; Fungi - 991; Plants - 531; Viruses - 0; Ot…
Sp1_comp316902_c0_seq1	325	.	A	C	123	.	DP=134;VDB=0.0298;AF1=1;AC1=2;DP4=0,0,9,2;MQ=35;FQ=-60	GT:PL:GQ	1/1:156,33,0:63	Sp1_comp316902_c0_seq1	325	.	A	C	897.97		AC=6;AF=1.00;AN=6;DP=145;Dels=0.00;FS=0.000;HaplotypeScore=118.9119;MLEAC=6;MLEAF=1.00;MQ=60.00;MQ0=0;QD=6.19	GT:AD:DP:GQ:MLPSAC:MLPSAF:PL	1/1/1/1/1/1:0,28:145:18:6:1.00:924,179,110,69,40,18,0	SG	517	gi|460414868|ref|XP_004252784.1|	PREDICTED: deSI-like protein At4g17486-like [Solanum lycopersicum]	AT1G47740.2	PPPDE putative thiol peptidase family protein		PPPDE putative thiol peptidase family protein; CONTAINS InterPro DOMAIN/s: Protein of unknown function DUF862, eukaryotic (InterPro:IPR008580); BEST Arabidopsis thaliana protein match is: PPPDE putative thiol peptidase family protein (TAIR:AT5G25170.1); Has 35333 Blast hits to 34131 proteins in 2444 species: Archae - 798; Bacteria - 22429; Metazoa - 974; Fungi - 991; Plants - 531; Viruses - 0; Ot…
Sp1_comp316902_c0_seq1	392	.	G	A	204	.	DP=49;VDB=0.0322;AF1=1;AC1=2;DP4=0,0,9,36;MQ=48;FQ=-162	GT:PL:GQ	1/1:237,135,0:99	Sp1_comp316902_c0_seq1	392	.	G	A	1911.9	PASS	AC=6;AF=1.00;AN=6;DP=53;Dels=0.00;FS=0.000;HaplotypeScore=0.0000;MLEAC=6;MLEAF=1.00;MQ=60.00;MQ0=0;QD=31.56	GT:AD:DP:GQ:MLPSAC:MLPSAF:PL	1/1/1/1/1/1:0,53:53:36:6:1.00:1938,358,219,138,81,36,0	SG	517	gi|460414868|ref|XP_004252784.1|	PREDICTED: deSI-like protein At4g17486-like [Solanum lycopersicum]	AT1G47740.2	PPPDE putative thiol peptidase family protein		PPPDE putative thiol peptidase family protein; CONTAINS InterPro DOMAIN/s: Protein of unknown function DUF862, eukaryotic (InterPro:IPR008580); BEST Arabidopsis thaliana protein match is: PPPDE putative thiol peptidase family protein (TAIR:AT5G25170.1); Has 35333 Blast hits to 34131 proteins in 2444 species: Archae - 798; Bacteria - 22429; Metazoa - 974; Fungi - 991; Plants - 531; Viruses - 0; Ot…
Sp1_comp316902_c0_seq1	406	.	C	A	177	.	DP=37;VDB=0.0216;AF1=1;AC1=2;DP4=0,0,5,32;MQ=47;FQ=-138	GT:PL:GQ	1/1:210,111,0:99	Sp1_comp316902_c0_seq1	406	.	C	A	1557.91	PASS	AC=6;AF=1.00;AN=6;DP=41;Dels=0.00;FS=0.000;HaplotypeScore=0.9996;MLEAC=6;MLEAF=1.00;MQ=60.00;MQ0=0;QD=27.62	GT:AD:DP:GQ:MLPSAC:MLPSAF:PL	1/1/1/1/1/1:0,41:41:29:6:1.00:1584,280,172,108,63,29,0	SG	517	gi|460414868|ref|XP_004252784.1|	PREDICTED: deSI-like protein At4g17486-like [Solanum lycopersicum]	AT1G47740.2	PPPDE putative thiol peptidase family protein		PPPDE putative thiol peptidase family protein; CONTAINS InterPro DOMAIN/s: Protein of unknown function DUF862, eukaryotic (InterPro:IPR008580); BEST Arabidopsis thaliana protein match is: PPPDE putative thiol peptidase family protein (TAIR:AT5G25170.1); Has 35333 Blast hits to 34131 proteins in 2444 species: Archae - 798; Bacteria - 22429; Metazoa - 974; Fungi - 991; Plants - 531; Viruses - 0; Ot…
Sp1_comp316902_c0_seq1	94	.	T	C	222	.	DP=246;VDB=0.0400;AF1=1;AC1=2;DP4=0,0,133,105;MQ=45;FQ=-282	GT:PL:GQ	1/1:255,255,0:99	Sp1_comp316902_c0_seq1	94	.	T	C	7759.9	PASS	AC=6;AF=1.00;AN=6;DP=207;Dels=0.00;FS=0.000;HaplotypeScore=1.7675;MLEAC=6;MLEAF=1.00;MQ=60.00;MQ0=0;QD=29.16	GT:AD:DP:GQ:MLPSAC:MLPSAF:PL	1/1/1/1/1/1:0,207:207:99:6:1.00:7786,1431,878,554,324,146,0	SG	517	gi|460414868|ref|XP_004252784.1|	PREDICTED: deSI-like protein At4g17486-like [Solanum lycopersicum]	AT1G47740.2	PPPDE putative thiol peptidase family protein		PPPDE putative thiol peptidase family protein; CONTAINS InterPro DOMAIN/s: Protein of unknown function DUF862, eukaryotic (InterPro:IPR008580); BEST Arabidopsis thaliana protein match is: PPPDE putative thiol peptidase family protein (TAIR:AT5G25170.1); Has 35333 Blast hits to 34131 proteins in 2444 species: Archae - 798; Bacteria - 22429; Metazoa - 974; Fungi - 991; Plants - 531; Viruses - 0; Ot…
Sp1_comp316902_c0_seq1	150	.	G	T	376.9		AC=1;AF=0.167;AN=6;BaseQRankSum=0.008;DP=239;Dels=0.00;FS=0.763;HaplotypeScore=3.3029;MLEAC=1;MLEAF=0.167;MQ=59.85;MQ0=0;MQRankSum=-0.095;QD=1.58;ReadPosRankSum=-0.241	GT:AD:DP:GQ:MLPSAC:MLPSAF:PL	0/0/0/0/0/1:213,26:239:99:1:0.167:403,0,127,2147483647,2147483647,2147483647,2147483647											GATK	517	gi|460414868|ref|XP_004252784.1|	PREDICTED: deSI-like protein At4g17486-like [Solanum lycopersicum]	AT1G47740.2	PPPDE putative thiol peptidase family protein		PPPDE putative thiol peptidase family protein; CONTAINS InterPro DOMAIN/s: Protein of unknown function DUF862, eukaryotic (InterPro:IPR008580); BEST Arabidopsis thaliana protein match is: PPPDE putative thiol peptidase family protein (TAIR:AT5G25170.1); Has 35333 Blast hits to 34131 proteins in 2444 species: Archae - 798; Bacteria - 22429; Metazoa - 974; Fungi - 991; Plants - 531; Viruses - 0; Ot…
Sp1_comp316902_c0_seq1	163	.	A	G	561.9	PASS	AC=1;AF=0.167;AN=6;BaseQRankSum=-2.254;DP=250;Dels=0.00;FS=3.816;HaplotypeScore=4.4443;MLEAC=1;MLEAF=0.167;MQ=59.86;MQ0=0;MQRankSum=-1.222;QD=2.25;ReadPosRankSum=-1.495	GT:AD:DP:GQ:MLPSAC:MLPSAF:PL	0/0/0/0/0/1:223,27:250:99:1:0.167:588,0,136,2147483647,2147483647,2147483647,2147483647											GATK	517	gi|460414868|ref|XP_004252784.1|	PREDICTED: deSI-like protein At4g17486-like [Solanum lycopersicum]	AT1G47740.2	PPPDE putative thiol peptidase family protein		PPPDE putative thiol peptidase family protein; CONTAINS InterPro DOMAIN/s: Protein of unknown function DUF862, eukaryotic (InterPro:IPR008580); BEST Arabidopsis thaliana protein match is: PPPDE putative thiol peptidase family protein (TAIR:AT5G25170.1); Has 35333 Blast hits to 34131 proteins in 2444 species: Archae - 798; Bacteria - 22429; Metazoa - 974; Fungi - 991; Plants - 531; Viruses - 0; Ot…
Sp1_comp316902_c0_seq1	331	.	C	T	208.4		AC=6;AF=1.00;AN=6;DP=135;Dels=0.00;FS=0.000;HaplotypeScore=118.8518;MLEAC=6;MLEAF=1.00;MQ=60.00;MQ0=0;QD=1.54	GT:AD:DP:GQ:MLPSAC:MLPSAF:PL	1/1/1/1/1/1:0,135:135:5:6:1.00:233,47,29,18,11,5,0											GATK	517	gi|460414868|ref|XP_004252784.1|	PREDICTED: deSI-like protein At4g17486-like [Solanum lycopersicum]	AT1G47740.2	PPPDE putative thiol peptidase family protein		PPPDE putative thiol peptidase family protein; CONTAINS InterPro DOMAIN/s: Protein of unknown function DUF862, eukaryotic (InterPro:IPR008580); BEST Arabidopsis thaliana protein match is: PPPDE putative thiol peptidase family protein (TAIR:AT5G25170.1); Has 35333 Blast hits to 34131 proteins in 2444 species: Archae - 798; Bacteria - 22429; Metazoa - 974; Fungi - 991; Plants - 531; Viruses - 0; Ot…
Sp1_comp316902_c0_seq1	43	.	A	G	227.9		AC=1;AF=0.167;AN=6;BaseQRankSum=-1.554;DP=187;Dels=0.00;FS=0.000;HaplotypeScore=2.2019;MLEAC=1;MLEAF=0.167;MQ=58.45;MQ0=8;MQRankSum=-1.873;QD=1.22;ReadPosRankSum=-2.434	GT:AD:DP:GQ:MLPSAC:MLPSAF:PL	0/0/0/0/0/1:171,16:187:58:1:0.167:254,0,58,156,2147483647,2147483647,2147483647											GATK	517	gi|460414868|ref|XP_004252784.1|	PREDICTED: deSI-like protein At4g17486-like [Solanum lycopersicum]	AT1G47740.2	PPPDE putative thiol peptidase family protein		PPPDE putative thiol peptidase family protein; CONTAINS InterPro DOMAIN/s: Protein of unknown function DUF862, eukaryotic (InterPro:IPR008580); BEST Arabidopsis thaliana protein match is: PPPDE putative thiol peptidase family protein (TAIR:AT5G25170.1); Has 35333 Blast hits to 34131 proteins in 2444 species: Archae - 798; Bacteria - 22429; Metazoa - 974; Fungi - 991; Plants - 531; Viruses - 0; Ot…
Sp1_comp316902_c1_seq3	302	.	G	A	11.3	.	DP=196;VDB=0.0392;AF1=1;AC1=2;DP4=11,10,89,80;MQ=49;FQ=-74;PV4=1,1.1e-42,1,1	GT:PL:GQ	1/1:44,47,0:55	Sp1_comp316902_c1_seq3	302	.	G	A	6744.9	PASS	AC=5;AF=0.833;AN=6;BaseQRankSum=0.241;DP=200;Dels=0.00;FS=0.834;HaplotypeScore=1.8660;MLEAC=5;MLEAF=0.833;MQ=59.91;MQ0=0;MQRankSum=-0.556;QD=33.72;ReadPosRankSum=0.927	GT:AD:DP:GQ:MLPSAC:MLPSAF:PL	0/1/1/1/1/1:22,178:200:98:5:0.833:6771,1027,540,270,98,0,600	SG	659	gi|460385082|ref|XP_004238234.1|	PREDICTED: deSI-like protein At4g17486-like [Solanum lycopersicum]	AT1G47740.2	PPPDE putative thiol peptidase family protein		PPPDE putative thiol peptidase family protein; CONTAINS InterPro DOMAIN/s: Protein of unknown function DUF862, eukaryotic (InterPro:IPR008580); BEST Arabidopsis thaliana protein match is: PPPDE putative thiol peptidase family protein (TAIR:AT5G25170.1); Has 35333 Blast hits to 34131 proteins in 2444 species: Archae - 798; Bacteria - 22429; Metazoa - 974; Fungi - 991; Plants - 531; Viruses - 0; Ot…
Sp1_comp316902_c1_seq3	49	.	A	C	195	.	DP=11;VDB=0.0008;AF1=1;AC1=2;DP4=0,0,6,3;MQ=56;FQ=-54	GT:PL:GQ	1/1:228,27,0:51	Sp1_comp316902_c1_seq3	49	.	A	C	139.4	PASS	AC=6;AF=1.00;AN=6;DP=13;Dels=0.00;FS=0.000;HaplotypeScore=0.0000;MLEAC=6;MLEAF=1.00;MQ=60.00;MQ0=0;QD=10.72	GT:AD:DP:GQ:MLPSAC:MLPSAF:PL	1/1/1/1/1/1:0,13:13:3:6:1.00:163,31,19,12,7,3,0	SG	659	gi|460385082|ref|XP_004238234.1|	PREDICTED: deSI-like protein At4g17486-like [Solanum lycopersicum]	AT1G47740.2	PPPDE putative thiol peptidase family protein		PPPDE putative thiol peptidase family protein; CONTAINS InterPro DOMAIN/s: Protein of unknown function DUF862, eukaryotic (InterPro:IPR008580); BEST Arabidopsis thaliana protein match is: PPPDE putative thiol peptidase family protein (TAIR:AT5G25170.1); Has 35333 Blast hits to 34131 proteins in 2444 species: Archae - 798; Bacteria - 22429; Metazoa - 974; Fungi - 991; Plants - 531; Viruses - 0; Ot…
Sp1_comp316902_c1_seq3	510	.	T	C	88	.	DP=248;VDB=0.0392;AF1=0.5;AC1=1;DP4=20,16,67,55;MQ=44;FQ=91;PV4=1,1.1e-61,2.7e-07,0.29	GT:PL:GQ	0/1:118,0,198:99	Sp1_comp316902_c1_seq3	510	.	T	C	6945.9	PASS	AC=5;AF=0.833;AN=6;BaseQRankSum=0.050;DP=228;Dels=0.00;FS=5.866;HaplotypeScore=4.5219;MLEAC=5;MLEAF=0.833;MQ=60.00;MQ0=0;MQRankSum=0.675;QD=30.46;ReadPosRankSum=-0.270	GT:AD:DP:GQ:MLPSAC:MLPSAF:PL	0/1/1/1/1/1:34,193:228:74:5:0.833:6972,1020,514,240,74,0,980	SG	659	gi|460385082|ref|XP_004238234.1|	PREDICTED: deSI-like protein At4g17486-like [Solanum lycopersicum]	AT1G47740.2	PPPDE putative thiol peptidase family protein		PPPDE putative thiol peptidase family protein; CONTAINS InterPro DOMAIN/s: Protein of unknown function DUF862, eukaryotic (InterPro:IPR008580); BEST Arabidopsis thaliana protein match is: PPPDE putative thiol peptidase family protein (TAIR:AT5G25170.1); Has 35333 Blast hits to 34131 proteins in 2444 species: Archae - 798; Bacteria - 22429; Metazoa - 974; Fungi - 991; Plants - 531; Viruses - 0; Ot…
Sp1_comp316902_c1_seq3	539	.	C	A	225	.	DP=262;VDB=0.0398;AF1=0.508;AC1=1;DP4=17,24,94,114;MQ=43;FQ=-12.3;PV4=0.73,1,0.0013,1	GT:PL:GQ	0/1:255,0,15:18	Sp1_comp316902_c1_seq3	539	.	C	A	6812.9	PASS	AC=5;AF=0.833;AN=6;BaseQRankSum=1.960;DP=223;Dels=0.00;FS=0.000;HaplotypeScore=2.2100;MLEAC=5;MLEAF=0.833;MQ=60.00;MQ0=0;MQRankSum=2.335;QD=30.55;ReadPosRankSum=1.915	GT:AD:DP:GQ:MLPSAC:MLPSAF:PL	0/1/1/1/1/1:36,187:223:58:5:0.833:6839,950,468,210,58,0,1053	SG	659	gi|460385082|ref|XP_004238234.1|	PREDICTED: deSI-like protein At4g17486-like [Solanum lycopersicum]	AT1G47740.2	PPPDE putative thiol peptidase family protein		PPPDE putative thiol peptidase family protein; CONTAINS InterPro DOMAIN/s: Protein of unknown function DUF862, eukaryotic (InterPro:IPR008580); BEST Arabidopsis thaliana protein match is: PPPDE putative thiol peptidase family protein (TAIR:AT5G25170.1); Has 35333 Blast hits to 34131 proteins in 2444 species: Archae - 798; Bacteria - 22429; Metazoa - 974; Fungi - 991; Plants - 531; Viruses - 0; Ot…
Sp1_comp316902_c1_seq3	632	.	A	G	95	.	DP=87;VDB=0.0019;AF1=1;AC1=2;DP4=0,0,39,1;MQ=46;FQ=-147	GT:PL:GQ	1/1:128,120,0:99	Sp1_comp316902_c1_seq3	632	.	A	G	5089.9	PASS	AC=6;AF=1.00;AN=6;DP=144;Dels=0.00;FS=0.000;HaplotypeScore=0.9996;MLEAC=6;MLEAF=1.00;MQ=57.86;MQ0=0;QD=36.07	GT:AD:DP:GQ:MLPSAC:MLPSAF:PL	1/1/1/1/1/1:0,144:144:99:6:1.00:5116,1003,615,388,227,102,0	SG	659	gi|460385082|ref|XP_004238234.1|	PREDICTED: deSI-like protein At4g17486-like [Solanum lycopersicum]	AT1G47740.2	PPPDE putative thiol peptidase family protein		PPPDE putative thiol peptidase family protein; CONTAINS InterPro DOMAIN/s: Protein of unknown function DUF862, eukaryotic (InterPro:IPR008580); BEST Arabidopsis thaliana protein match is: PPPDE putative thiol peptidase family protein (TAIR:AT5G25170.1); Has 35333 Blast hits to 34131 proteins in 2444 species: Archae - 798; Bacteria - 22429; Metazoa - 974; Fungi - 991; Plants - 531; Viruses - 0; Ot…
Sp1_comp316902_c1_seq3	647	.	A	G	160	.	DP=49;VDB=0.0003;AF1=1;AC1=2;DP4=0,0,14,6;MQ=41;FQ=-87	GT:PL:GQ	1/1:193,60,0:99	Sp1_comp316902_c1_seq3	647	.	A	G	4591.92	PASS	AC=6;AF=1.00;AN=6;BaseQRankSum=-0.684;DP=126;Dels=0.00;FS=0.000;HaplotypeScore=2.7877;MLEAC=6;MLEAF=1.00;MQ=57.27;MQ0=0;MQRankSum=2.370;QD=25.99;ReadPosRankSum=-0.883	GT:AD:DP:GQ:MLPSAC:MLPSAF:PL	1/1/1/1/1/1:2,124:126:23:6:1.00:4618,819,472,271,129,23,0	SG	659	gi|460385082|ref|XP_004238234.1|	PREDICTED: deSI-like protein At4g17486-like [Solanum lycopersicum]	AT1G47740.2	PPPDE putative thiol peptidase family protein		PPPDE putative thiol peptidase family protein; CONTAINS InterPro DOMAIN/s: Protein of unknown function DUF862, eukaryotic (InterPro:IPR008580); BEST Arabidopsis thaliana protein match is: PPPDE putative thiol peptidase family protein (TAIR:AT5G25170.1); Has 35333 Blast hits to 34131 proteins in 2444 species: Archae - 798; Bacteria - 22429; Metazoa - 974; Fungi - 991; Plants - 531; Viruses - 0; Ot…
Sp1_comp316902_c1_seq3	95	.	C	T	37	.	DP=16;VDB=0.0301;AF1=0.5;AC1=1;DP4=7,5,2,2;MQ=50;FQ=40;PV4=1,0.17,1,1	GT:PL:GQ	0/1:67,0,230:70	Sp1_comp316902_c1_seq3	95	.	C	T	81.45	PASS	AC=2;AF=0.333;AN=6;BaseQRankSum=0.510;DP=17;Dels=0.00;FS=0.000;HaplotypeScore=5.9909;MLEAC=2;MLEAF=0.333;MQ=60.00;MQ0=0;MQRankSum=-0.170;QD=4.79;ReadPosRankSum=0.510	GT:AD:DP:GQ:MLPSAC:MLPSAF:PL	0/0/0/0/1/1:13,4:17:2:2:0.333:104,3,0,2,9,24,231	SG	659	gi|460385082|ref|XP_004238234.1|	PREDICTED: deSI-like protein At4g17486-like [Solanum lycopersicum]	AT1G47740.2	PPPDE putative thiol peptidase family protein		PPPDE putative thiol peptidase family protein; CONTAINS InterPro DOMAIN/s: Protein of unknown function DUF862, eukaryotic (InterPro:IPR008580); BEST Arabidopsis thaliana protein match is: PPPDE putative thiol peptidase family protein (TAIR:AT5G25170.1); Has 35333 Blast hits to 34131 proteins in 2444 species: Archae - 798; Bacteria - 22429; Metazoa - 974; Fungi - 991; Plants - 531; Viruses - 0; Ot…
Sp1_comp316902_c1_seq3	335	.	G	C	698.9	PASS	AC=1;AF=0.167;AN=6;BaseQRankSum=-0.077;DP=222;Dels=0.00;FS=3.758;HaplotypeScore=4.9899;MLEAC=1;MLEAF=0.167;MQ=59.97;MQ0=0;MQRankSum=-0.452;QD=3.15;ReadPosRankSum=-0.197	GT:AD:DP:GQ:MLPSAC:MLPSAF:PL	0/0/0/0/0/1:195,27:222:99:1:0.167:725,0,105,2147483647,2147483647,2147483647,2147483647											GATK	659	gi|460385082|ref|XP_004238234.1|	PREDICTED: deSI-like protein At4g17486-like [Solanum lycopersicum]	AT1G47740.2	PPPDE putative thiol peptidase family protein		PPPDE putative thiol peptidase family protein; CONTAINS InterPro DOMAIN/s: Protein of unknown function DUF862, eukaryotic (InterPro:IPR008580); BEST Arabidopsis thaliana protein match is: PPPDE putative thiol peptidase family protein (TAIR:AT5G25170.1); Has 35333 Blast hits to 34131 proteins in 2444 species: Archae - 798; Bacteria - 22429; Metazoa - 974; Fungi - 991; Plants - 531; Viruses - 0; Ot…
Sp1_comp316902_c1_seq3	398	.	A	C	1062.9	PASS	AC=1;AF=0.167;AN=6;BaseQRankSum=-0.708;DP=250;Dels=0.00;FS=0.000;HaplotypeScore=2.4892;MLEAC=1;MLEAF=0.167;MQ=60.00;MQ0=0;MQRankSum=0.909;QD=4.25;ReadPosRankSum=-1.307	GT:AD:DP:GQ:MLPSAC:MLPSAF:PL	0/0/0/0/0/1:210,40:250:77:1:0.167:1089,0,77,2147483647,2147483647,2147483647,2147483647											GATK	659	gi|460385082|ref|XP_004238234.1|	PREDICTED: deSI-like protein At4g17486-like [Solanum lycopersicum]	AT1G47740.2	PPPDE putative thiol peptidase family protein		PPPDE putative thiol peptidase family protein; CONTAINS InterPro DOMAIN/s: Protein of unknown function DUF862, eukaryotic (InterPro:IPR008580); BEST Arabidopsis thaliana protein match is: PPPDE putative thiol peptidase family protein (TAIR:AT5G25170.1); Has 35333 Blast hits to 34131 proteins in 2444 species: Archae - 798; Bacteria - 22429; Metazoa - 974; Fungi - 991; Plants - 531; Viruses - 0; Ot…
Sp1_comp316902_c1_seq3	455	.	A	G	905.9	PASS	AC=1;AF=0.167;AN=6;BaseQRankSum=0.465;DP=249;Dels=0.00;FS=1.418;HaplotypeScore=2.1330;MLEAC=1;MLEAF=0.167;MQ=60.00;MQ0=0;MQRankSum=-0.361;QD=3.64;ReadPosRankSum=-0.398	GT:AD:DP:GQ:MLPSAC:MLPSAF:PL	0/0/0/0/0/1:212,37:249:95:1:0.167:932,0,95,2147483647,2147483647,2147483647,2147483647											GATK	659	gi|460385082|ref|XP_004238234.1|	PREDICTED: deSI-like protein At4g17486-like [Solanum lycopersicum]	AT1G47740.2	PPPDE putative thiol peptidase family protein		PPPDE putative thiol peptidase family protein; CONTAINS InterPro DOMAIN/s: Protein of unknown function DUF862, eukaryotic (InterPro:IPR008580); BEST Arabidopsis thaliana protein match is: PPPDE putative thiol peptidase family protein (TAIR:AT5G25170.1); Has 35333 Blast hits to 34131 proteins in 2444 species: Archae - 798; Bacteria - 22429; Metazoa - 974; Fungi - 991; Plants - 531; Viruses - 0; Ot…
Sp1_comp316902_c1_seq3	488	.	G	A	7569.9	PASS	AC=5;AF=0.833;AN=6;BaseQRankSum=2.906;DP=229;Dels=0.00;FS=1.507;HaplotypeScore=1.9988;MLEAC=5;MLEAF=0.833;MQ=60.00;MQ0=0;MQRankSum=0.394;QD=33.06;ReadPosRankSum=-0.672	GT:AD:DP:GQ:MLPSAC:MLPSAF:PL	0/1/1/1/1/1:33,196:229:91:5:0.833:7596,1097,563,272,91,0,861											GATK	659	gi|460385082|ref|XP_004238234.1|	PREDICTED: deSI-like protein At4g17486-like [Solanum lycopersicum]	AT1G47740.2	PPPDE putative thiol peptidase family protein		PPPDE putative thiol peptidase family protein; CONTAINS InterPro DOMAIN/s: Protein of unknown function DUF862, eukaryotic (InterPro:IPR008580); BEST Arabidopsis thaliana protein match is: PPPDE putative thiol peptidase family protein (TAIR:AT5G25170.1); Has 35333 Blast hits to 34131 proteins in 2444 species: Archae - 798; Bacteria - 22429; Metazoa - 974; Fungi - 991; Plants - 531; Viruses - 0; Ot…
Sp1_comp316902_c1_seq3	527	.	G	T	819.9	PASS	AC=1;AF=0.167;AN=6;BaseQRankSum=-0.128;DP=219;Dels=0.00;FS=5.963;HaplotypeScore=9.5498;MLEAC=1;MLEAF=0.167;MQ=60.00;MQ0=0;MQRankSum=0.239;QD=3.74;ReadPosRankSum=-1.155	GT:AD:DP:GQ:MLPSAC:MLPSAF:PL	0/0/0/0/0/1:185,33:219:82:1:0.167:846,0,82,2147483647,2147483647,2147483647,2147483647											GATK	659	gi|460385082|ref|XP_004238234.1|	PREDICTED: deSI-like protein At4g17486-like [Solanum lycopersicum]	AT1G47740.2	PPPDE putative thiol peptidase family protein		PPPDE putative thiol peptidase family protein; CONTAINS InterPro DOMAIN/s: Protein of unknown function DUF862, eukaryotic (InterPro:IPR008580); BEST Arabidopsis thaliana protein match is: PPPDE putative thiol peptidase family protein (TAIR:AT5G25170.1); Has 35333 Blast hits to 34131 proteins in 2444 species: Archae - 798; Bacteria - 22429; Metazoa - 974; Fungi - 991; Plants - 531; Viruses - 0; Ot…
Sp1_comp316902_c1_seq3	566	.	C	T	781.9	PASS	AC=1;AF=0.167;AN=6;BaseQRankSum=-0.695;DP=186;Dels=0.00;FS=0.871;HaplotypeScore=11.4513;MLEAC=1;MLEAF=0.167;MQ=60.00;MQ0=0;MQRankSum=0.772;QD=4.20;ReadPosRankSum=0.584	GT:AD:DP:GQ:MLPSAC:MLPSAF:PL	0/0/0/0/0/1:158,28:186:62:1:0.167:808,0,62,2147483647,2147483647,2147483647,2147483647											GATK	659	gi|460385082|ref|XP_004238234.1|	PREDICTED: deSI-like protein At4g17486-like [Solanum lycopersicum]	AT1G47740.2	PPPDE putative thiol peptidase family protein		PPPDE putative thiol peptidase family protein; CONTAINS InterPro DOMAIN/s: Protein of unknown function DUF862, eukaryotic (InterPro:IPR008580); BEST Arabidopsis thaliana protein match is: PPPDE putative thiol peptidase family protein (TAIR:AT5G25170.1); Has 35333 Blast hits to 34131 proteins in 2444 species: Archae - 798; Bacteria - 22429; Metazoa - 974; Fungi - 991; Plants - 531; Viruses - 0; Ot…
Sp1_comp316904_c0_seq2	202	.	T	C	110	.	DP=23;VDB=0.0393;AF1=0.5;AC1=1;DP4=3,1,5,5;MQ=49;FQ=49;PV4=0.58,0.0028,0.43,0.22	GT:PL:GQ	0/1:140,0,76:79	Sp1_comp316904_c0_seq2	202	.	T	C	541.78	PASS	AC=5;AF=0.833;AN=6;BaseQRankSum=2.194;DP=22;Dels=0.00;FS=0.000;HaplotypeScore=1.9962;MLEAC=5;MLEAF=0.833;MQ=58.81;MQ0=0;MQRankSum=0.940;QD=24.63;ReadPosRankSum=0.313	GT:AD:DP:GQ:MLPSAC:MLPSAF:PL	0/1/1/1/1/1:5,17:22:3:5:0.833:566,77,36,14,3,0,105	SG	847	No hit in this database		No hit in this database
Sp1_comp316904_c0_seq2	230	.	G	T	29	.	DP=26;VDB=0.0392;AF1=0.5;AC1=1;DP4=1,2,3,1;MQ=48;FQ=32;PV4=0.49,0.00013,0.23,0.028	GT:PL:GQ	0/1:59,0,90:62	Sp1_comp316904_c0_seq2	230	.	G	T	714.32	PASS	AC=5;AF=0.833;AN=6;BaseQRankSum=0.376;DP=25;Dels=0.00;FS=6.358;HaplotypeScore=2.9995;MLEAC=5;MLEAF=0.833;MQ=60.00;MQ0=0;MQRankSum=0.376;QD=28.57;ReadPosRankSum=-0.962	GT:AD:DP:GQ:MLPSAC:MLPSAF:PL	0/1/1/1/1/1:3,22:25:10:5:0.833:740,119,62,30,10,0,92	SG	847	No hit in this database		No hit in this database
Sp1_comp316904_c0_seq2	240	.	G	T	4.13	.	DP=23;VDB=0.0392;AF1=0.4998;AC1=1;DP4=8,7,4,1;MQ=49;FQ=6.2;PV4=0.6,2.1e-10,0.046,0.028	GT:PL:GQ	0/1:32,0,255:31	Sp1_comp316904_c0_seq2	240	.	G	T	238.93	PASS	AC=2;AF=0.333;AN=6;BaseQRankSum=-0.648;DP=22;Dels=0.00;FS=1.875;HaplotypeScore=2.9995;MLEAC=2;MLEAF=0.333;MQ=60.00;MQ0=0;MQRankSum=-1.467;QD=10.86;ReadPosRankSum=-2.082	GT:AD:DP:GQ:MLPSAC:MLPSAF:PL	0/0/0/0/1/1:14,8:22:3:2:0.333:263,11,0,3,18,52,543	SG	847	No hit in this database		No hit in this database
Sp1_comp316904_c0_seq2	297	.	T	A	13.2	.	DP=32;VDB=0.0359;AF1=0.5;AC1=1;DP4=1,2,2,1;MQ=50;FQ=16.1;PV4=1,3.7e-05,0.19,1	GT:PL:GQ	0/1:43,0,93:46	Sp1_comp316904_c0_seq2	297	.	T	A	823.01	PASS	AC=5;AF=0.833;AN=6;BaseQRankSum=-1.162;DP=29;Dels=0.00;FS=0.000;HaplotypeScore=0.0000;MLEAC=5;MLEAF=0.833;MQ=60.00;MQ0=0;MQRankSum=0.818;QD=28.38;ReadPosRankSum=-0.043	GT:AD:DP:GQ:MLPSAC:MLPSAF:PL	0/1/1/1/1/1:2,27:29:16:5:0.833:849,147,79,41,16,0,55	SG	847	No hit in this database		No hit in this database
Sp1_comp316904_c0_seq2	475	.	A	G	115	.	DP=28;VDB=0.0400;AF1=0.5;AC1=1;DP4=6,9,5,7;MQ=49;FQ=118;PV4=1,6.8e-09,0.00011,1	GT:PL:GQ	0/1:145,0,255:99	Sp1_comp316904_c0_seq2	475	.	A	G	351.59	PASS	AC=3;AF=0.500;AN=6;BaseQRankSum=-0.724;DP=29;Dels=0.00;FS=0.000;HaplotypeScore=0.7340;MLEAC=3;MLEAF=0.500;MQ=60.00;MQ0=0;MQRankSum=0.943;QD=12.12;ReadPosRankSum=-0.285	GT:AD:DP:GQ:MLPSAC:MLPSAF:PL	0/0/0/1/1/1:16,13:29:1:3:0.500:375,19,1,0,13,47,543	SG	847	No hit in this database		No hit in this database
Sp1_comp316904_c0_seq2	833	.	T	C	178	.	DP=10;VDB=0.0002;AF1=1;AC1=2;DP4=0,0,5,3;MQ=45;FQ=-51	GT:PL:GQ	1/1:211,24,0:45	Sp1_comp316904_c0_seq2	833	.	T	C	682.12	PASS	AC=6;AF=1.00;AN=6;DP=17;Dels=0.00;FS=0.000;HaplotypeScore=0.0000;MLEAC=6;MLEAF=1.00;MQ=58.13;MQ0=0;QD=30.06	GT:AD:DP:GQ:MLPSAC:MLPSAF:PL	1/1/1/1/1/1:0,17:17:13:6:1.00:708,132,81,51,30,13,0	SG	847	No hit in this database		No hit in this database
Sp1_comp316904_c0_seq2	638	.	C	T	117.93	PASS	AC=1;AF=0.167;AN=6;BaseQRankSum=0.074;DP=44;Dels=0.00;FS=1.981;HaplotypeScore=0.0000;MLEAC=1;MLEAF=0.167;MQ=60.00;MQ0=0;MQRankSum=-0.666;QD=2.68;ReadPosRankSum=-0.592	GT:AD:DP:GQ:MLPSAC:MLPSAF:PL	0/0/0/0/0/1:39,5:44:22:1:0.167:144,0,22,60,2147483647,2147483647,2147483647											GATK	847	No hit in this database		No hit in this database
Sp1_comp316904_c0_seq2	795	.	T	G	79.12	PASS	AC=1;AF=0.167;AN=6;BaseQRankSum=1.076;DP=34;Dels=0.00;FS=0.000;HaplotypeScore=10.5640;MLEAC=1;MLEAF=0.167;MQ=59.07;MQ0=0;MQRankSum=0.745;QD=2.33;ReadPosRankSum=0.028	GT:AD:DP:GQ:MLPSAC:MLPSAF:PL	0/0/0/0/0/1:30,4:34:13:1:0.167:105,0,13,39,79,2147483647,2147483647											GATK	847	No hit in this database		No hit in this database
Sp1_comp316904_c0_seq2	797	.	C	G	166.48	PASS	AC=1;AF=0.167;AN=6;BaseQRankSum=-0.631;DP=33;Dels=0.00;FS=1.927;HaplotypeScore=11.5556;MLEAC=1;MLEAF=0.167;MQ=59.05;MQ0=0;MQRankSum=-1.371;QD=5.04;ReadPosRankSum=-2.285	GT:AD:DP:GQ:MLPSAC:MLPSAF:PL	0/0/0/0/0/1:25,8:33:1:1:0.167:190,0,1,18,49,112,2147483647											GATK	847	No hit in this database		No hit in this database
Sp1_comp316904_c0_seq2	126	.	G	T	13.2	.	DP=5;VDB=0.0194;AF1=0.5;AC1=1;DP4=2,1,2,0;MQ=40;FQ=16.1;PV4=1,0.19,1,1	GT:PL:GQ	0/1:43,0,70:46											SAM	847	No hit in this database		No hit in this database
Sp1_comp316904_c0_seq2	127	.	G	T	10.4	.	DP=5;VDB=0.0194;AF1=0.5;AC1=1;DP4=2,1,2,0;MQ=40;FQ=13.2;PV4=1,0.13,1,1	GT:PL:GQ	0/1:40,0,70:42											SAM	847	No hit in this database		No hit in this database
Sp1_comp316904_c1_seq1	10	.	A	G	24	.	DP=8;VDB=0.0040;AF1=0.5;AC1=1;DP4=4,1,1,1;MQ=60;FQ=27;PV4=1,0.1,1,0.3	GT:PL:GQ	0/1:54,0,144:57	Sp1_comp316904_c1_seq1	10	.	A	G	175.83	PASS	AC=6;AF=1.00;AN=6;BaseQRankSum=-1.073;DP=12;Dels=0.00;FS=0.000;HaplotypeScore=0.0000;MLEAC=6;MLEAF=1.00;MQ=56.72;MQ0=0;MQRankSum=-0.779;QD=14.65;ReadPosRankSum=-2.843	GT:AD:DP:GQ:MLPSAC:MLPSAF:PL	1/1/1/1/1/1:6,6:12:4:6:1.00:200,39,24,15,9,4,0	SG	668	No hit in this database		No hit in this database
Sp1_comp316904_c1_seq1	371	.	C	T	5.46	.	DP=30;VDB=0.0373;AF1=0.4999;AC1=1;DP4=10,14,2,4;MQ=49;FQ=7.8;PV4=1,4.4e-12,0.011,0.32	GT:PL:GQ	0/1:34,0,255:34	Sp1_comp316904_c1_seq1	371	.	C	T	132.89	PASS	AC=1;AF=0.167;AN=6;BaseQRankSum=0.610;DP=34;Dels=0.00;FS=1.725;HaplotypeScore=0.9997;MLEAC=1;MLEAF=0.167;MQ=56.13;MQ0=0;MQRankSum=0.610;QD=3.91;ReadPosRankSum=0.248	GT:AD:DP:GQ:MLPSAC:MLPSAF:PL	0/0/0/0/0/1:28,6:34:6:1:0.167:158,0,6,25,57,119,2147483647	SG	668	No hit in this database		No hit in this database
Sp1_comp316904_c1_seq1	39	.	G	A	216	.	DP=19;VDB=0.0033;AF1=0.5032;AC1=1;DP4=1,1,10,7;MQ=53;FQ=-8.63;PV4=1,0.11,1,1	GT:PL:GQ	0/1:246,0,19:22	Sp1_comp316904_c1_seq1	39	.	G	A	429.59	PASS	AC=5;AF=0.833;AN=6;BaseQRankSum=-0.863;DP=19;Dels=0.00;FS=0.000;HaplotypeScore=0.0000;MLEAC=5;MLEAF=0.833;MQ=57.95;MQ0=0;MQRankSum=0.598;QD=22.61;ReadPosRankSum=-0.465	GT:AD:DP:GQ:MLPSAC:MLPSAF:PL	0/1/1/1/1/1:2,17:19:8:5:0.833:455,70,38,20,8,0,27	SG	668	No hit in this database		No hit in this database
Sp1_comp316904_c1_seq1	447	.	A	G	55	.	DP=45;VDB=0.0298;AF1=0.5;AC1=1;DP4=1,2,5,1;MQ=49;FQ=55;PV4=0.23,2.4e-05,1,0.39	GT:PL:GQ	0/1:85,0,85:85	Sp1_comp316904_c1_seq1	447	.	A	G,T	1346.9	PASS	AC=4,1;AF=0.667,0.167;AN=6;BaseQRankSum=-0.244;DP=42;Dels=0.00;FS=2.660;HaplotypeScore=0.9999;MLEAC=3,1;MLEAF=0.500,0.167;MQ=60.00;MQ0=0;MQRankSum=-1.661;QD=32.07;ReadPosRankSum=0.049	GT:AD:DP:GQ:MLPSAC:MLPSAF	0/1/1/1/1/2:3,35,4:42:30:4,1:0.667,0.167	SG	668	No hit in this database		No hit in this database
Sp1_comp316904_c1_seq1	474	.	G	C	13.2	.	DP=45;VDB=0.0164;AF1=0.5;AC1=1;DP4=1,2,2,0;MQ=49;FQ=16.1;PV4=0.4,0.16,0.14,1	GT:PL:GQ	0/1:43,0,95:46	Sp1_comp316904_c1_seq1	474	.	G	C	806.95	PASS	AC=5;AF=0.833;AN=6;BaseQRankSum=0.049;DP=42;Dels=0.00;FS=2.620;HaplotypeScore=1.9905;MLEAC=5;MLEAF=0.833;MQ=60.00;MQ0=0;MQRankSum=-2.442;QD=19.21;ReadPosRankSum=0.342	GT:AD:DP:GQ:MLPSAC:MLPSAF:PL	0/1/1/1/1/1:3,39:42:20:5:0.833:833,188,101,52,20,0,83	SG	668	No hit in this database		No hit in this database
Sp1_comp316904_c1_seq1	586	.	G	A	109	.	DP=37;VDB=0.0298;AF1=0.5;AC1=1;DP4=3,2,6,7;MQ=47;FQ=90;PV4=1,5.6e-10,0.14,1	GT:PL:GQ	0/1:139,0,117:99	Sp1_comp316904_c1_seq1	586	.	G	A	1175.11	PASS	AC=5;AF=0.833;AN=6;BaseQRankSum=-0.260;DP=38;Dels=0.00;FS=0.000;HaplotypeScore=5.9983;MLEAC=5;MLEAF=0.833;MQ=59.21;MQ0=0;MQRankSum=1.461;QD=30.92;ReadPosRankSum=-0.620	GT:AD:DP:GQ:MLPSAC:MLPSAF:PL	0/1/1/1/1/1:6,32:38:13:5:0.833:1201,182,91,42,13,0,182	SG	668	No hit in this database		No hit in this database
Sp1_comp316904_c1_seq1	658	.	A	G	79.5	.	DP=5;VDB=0.0001;AF1=1;AC1=2;DP4=0,0,0,4;MQ=44;FQ=-39	GT:PL:GQ	1/1:112,12,0:21	Sp1_comp316904_c1_seq1	658	.	A	G	680.12	PASS	AC=6;AF=1.00;AN=6;DP=16;Dels=0.00;FS=0.000;HaplotypeScore=0.0000;MLEAC=6;MLEAF=1.00;MQ=58.95;MQ0=0;QD=27.89	GT:AD:DP:GQ:MLPSAC:MLPSAF:PL	1/1/1/1/1/1:0,16:16:13:6:1.00:706,124,76,48,28,13,0	SG	668	No hit in this database		No hit in this database
Sp1_comp316904_c1_seq1	127	.	G	A	93.07	PASS	AC=1;AF=0.167;AN=6;BaseQRankSum=-0.690;DP=28;Dels=0.00;FS=1.711;HaplotypeScore=0.0000;MLEAC=1;MLEAF=0.167;MQ=60.00;MQ0=0;MQRankSum=0.531;QD=3.32;ReadPosRankSum=0.690	GT:AD:DP:GQ:MLPSAC:MLPSAF:PL	0/0/0/0/0/1:21,7:28:2:1:0.167:117,0,2,18,48,105,2147483647											GATK	668	No hit in this database		No hit in this database
Sp1_comp316904_c1_seq1	128	.	C	A	94.5	PASS	AC=1;AF=0.167;AN=6;BaseQRankSum=-0.106;DP=28;Dels=0.00;FS=1.711;HaplotypeScore=0.0000;MLEAC=1;MLEAF=0.167;MQ=60.00;MQ0=0;MQRankSum=-1.220;QD=3.38;ReadPosRankSum=0.637	GT:AD:DP:GQ:MLPSAC:MLPSAF:PL	0/0/0/0/0/1:21,7:28:1:1:0.167:118,0,1,16,44,98,2147483647											GATK	668	No hit in this database		No hit in this database
Sp1_comp316904_c1_seq1	476	.	A	G	762.01	PASS	AC=5;AF=0.833;AN=6;BaseQRankSum=-0.020;DP=44;Dels=0.00;FS=0.000;HaplotypeScore=1.9905;MLEAC=5;MLEAF=0.833;MQ=60.00;MQ0=0;MQRankSum=1.286;QD=17.32;ReadPosRankSum=0.184	GT:AD:DP:GQ:MLPSAC:MLPSAF:PL	0/1/1/1/1/1:4,40:44:16:5:0.833:788,174,91,45,16,0,106											GATK	668	No hit in this database		No hit in this database
Sp1_comp316904_c1_seq1	593	.	G	C	332.71	PASS	AC=2;AF=0.333;AN=6;BaseQRankSum=-0.663;DP=34;Dels=0.00;FS=3.396;HaplotypeScore=4.9987;MLEAC=2;MLEAF=0.333;MQ=59.12;MQ0=0;MQRankSum=-1.583;QD=9.79;ReadPosRankSum=-2.466	GT:AD:DP:GQ:MLPSAC:MLPSAF:PL	0/0/0/0/1/1:23,11:34:9:2:0.333:358,11,0,9,36,95,2147483647											GATK	668	No hit in this database		No hit in this database
Sp1_comp316906_c0_seq2	161	.	G	A	282.9		AC=1;AF=0.167;AN=6;BaseQRankSum=0.217;DP=167;Dels=0.00;FS=0.000;HaplotypeScore=34.0223;MLEAC=1;MLEAF=0.167;MQ=58.35;MQ0=4;MQRankSum=0.324;QD=1.69;ReadPosRankSum=-0.311	GT:AD:DP:GQ:MLPSAC:MLPSAF:PL	0/0/0/0/0/1:152,15:167:93:1:0.167:309,0,93,2147483647,2147483647,2147483647,2147483647											GATK	864	gi|3153853|gb|AAC36247.1|	trypsin [Plodia interpunctella]	No hit in this database
Sp1_comp316906_c0_seq2	179	.	A	G	71.9		AC=1;AF=0.167;AN=6;BaseQRankSum=-0.002;DP=200;Dels=0.00;FS=1.461;HaplotypeScore=25.9809;MLEAC=1;MLEAF=0.167;MQ=57.21;MQ0=1;MQRankSum=-4.434;QD=0.36;ReadPosRankSum=-5.187	GT:AD:DP:GQ:MLPSAC:MLPSAF:PL	0/0/0/0/0/1:159,41:200:98:1:0.167:98,0,120,2147483647,2147483647,2147483647,2147483647											GATK	864	gi|3153853|gb|AAC36247.1|	trypsin [Plodia interpunctella]	No hit in this database
Sp1_comp316906_c0_seq2	184	.	C	T	166.9		AC=1;AF=0.167;AN=6;BaseQRankSum=-0.883;DP=204;Dels=0.00;FS=0.000;HaplotypeScore=15.9565;MLEAC=1;MLEAF=0.167;MQ=57.17;MQ0=1;MQRankSum=-4.412;QD=0.82;ReadPosRankSum=-2.596	GT:AD:DP:GQ:MLPSAC:MLPSAF:PL	0/0/0/0/0/1:168,36:204:99:1:0.167:193,0,118,2147483647,2147483647,2147483647,2147483647											GATK	864	gi|3153853|gb|AAC36247.1|	trypsin [Plodia interpunctella]	No hit in this database
Sp1_comp316906_c0_seq2	197	.	A	G	37.9	LowQual;	AC=1;AF=0.167;AN=6;BaseQRankSum=0.818;DP=202;Dels=0.00;FS=10.237;HaplotypeScore=33.5982;MLEAC=1;MLEAF=0.167;MQ=56.99;MQ0=1;MQRankSum=-8.033;QD=0.19;ReadPosRankSum=-3.005	GT:AD:DP:GQ:MLPSAC:MLPSAF:PL	0/0/0/0/0/1:172,30:202:64:1:0.167:64,0,125,2147483647,2147483647,2147483647,2147483647											GATK	864	gi|3153853|gb|AAC36247.1|	trypsin [Plodia interpunctella]	No hit in this database
Sp1_comp316906_c0_seq2	215	.	C	T	246.9		AC=1;AF=0.167;AN=6;BaseQRankSum=-1.627;DP=231;Dels=0.00;FS=2.090;HaplotypeScore=55.0566;MLEAC=1;MLEAF=0.167;MQ=57.05;MQ0=1;MQRankSum=0.767;QD=1.07;ReadPosRankSum=-1.281	GT:AD:DP:GQ:MLPSAC:MLPSAF:PL	0/0/0/0/0/1:213,18:231:99:1:0.167:273,0,128,2147483647,2147483647,2147483647,2147483647											GATK	864	gi|3153853|gb|AAC36247.1|	trypsin [Plodia interpunctella]	No hit in this database
Sp1_comp316906_c0_seq2	266	.	A	C	798.9		AC=1;AF=0.167;AN=6;BaseQRankSum=0.417;DP=194;Dels=0.00;FS=11.656;HaplotypeScore=61.7676;MLEAC=1;MLEAF=0.167;MQ=60.00;MQ0=0;MQRankSum=0.428;QD=4.12;ReadPosRankSum=1.012	GT:AD:DP:GQ:MLPSAC:MLPSAF:PL	0/0/0/0/0/1:164,29:194:66:1:0.167:825,0,66,2147483647,2147483647,2147483647,2147483647											GATK	864	gi|3153853|gb|AAC36247.1|	trypsin [Plodia interpunctella]	No hit in this database
Sp1_comp316906_c0_seq2	293	.	A	G	283.9		AC=1;AF=0.167;AN=6;BaseQRankSum=0.574;DP=184;Dels=0.00;FS=0.912;HaplotypeScore=71.4076;MLEAC=1;MLEAF=0.167;MQ=60.00;MQ0=0;MQRankSum=0.844;QD=1.54;ReadPosRankSum=0.075	GT:AD:DP:GQ:MLPSAC:MLPSAF:PL	0/0/0/0/0/1:165,19:184:99:1:0.167:310,0,110,2147483647,2147483647,2147483647,2147483647											GATK	864	gi|3153853|gb|AAC36247.1|	trypsin [Plodia interpunctella]	No hit in this database
Sp1_comp316906_c0_seq2	308	.	A	G	263.9		AC=1;AF=0.167;AN=6;BaseQRankSum=0.047;DP=191;Dels=0.00;FS=4.648;HaplotypeScore=42.5816;MLEAC=1;MLEAF=0.167;MQ=59.99;MQ0=0;MQRankSum=-0.569;QD=1.38;ReadPosRankSum=-2.457	GT:AD:DP:GQ:MLPSAC:MLPSAF:PL	0/0/0/0/0/1:157,34:191:99:1:0.167:290,0,99,2147483647,2147483647,2147483647,2147483647											GATK	864	gi|3153853|gb|AAC36247.1|	trypsin [Plodia interpunctella]	No hit in this database
Sp1_comp316906_c0_seq2	313	.	C	G	319.9		AC=1;AF=0.167;AN=6;BaseQRankSum=1.627;DP=191;Dels=0.00;FS=2.739;HaplotypeScore=16.3243;MLEAC=1;MLEAF=0.167;MQ=59.99;MQ0=0;MQRankSum=-1.837;QD=1.67;ReadPosRankSum=-2.165	GT:AD:DP:GQ:MLPSAC:MLPSAF:PL	0/0/0/0/0/1:163,27:191:92:1:0.167:346,0,92,2147483647,2147483647,2147483647,2147483647											GATK	864	gi|3153853|gb|AAC36247.1|	trypsin [Plodia interpunctella]	No hit in this database
Sp1_comp316906_c0_seq2	417	.	G	T	286.9		AC=1;AF=0.167;AN=6;BaseQRankSum=1.108;DP=204;Dels=0.00;FS=40.875;HaplotypeScore=31.9783;MLEAC=1;MLEAF=0.167;MQ=57.94;MQ0=0;MQRankSum=-1.161;QD=1.41;ReadPosRankSum=6.328	GT:AD:DP:GQ:MLPSAC:MLPSAF:PL	0/0/0/0/0/1:152,52:204:82:1:0.167:313,0,82,2147483647,2147483647,2147483647,2147483647											GATK	864	gi|3153853|gb|AAC36247.1|	trypsin [Plodia interpunctella]	No hit in this database
Sp1_comp316906_c0_seq2	453	.	G	T	59.9		AC=1;AF=0.167;AN=6;BaseQRankSum=2.354;DP=182;Dels=0.00;FS=8.436;HaplotypeScore=3.0686;MLEAC=1;MLEAF=0.167;MQ=58.75;MQ0=0;MQRankSum=-3.966;QD=0.33;ReadPosRankSum=-1.184	GT:AD:DP:GQ:MLPSAC:MLPSAF:PL	0/0/0/0/0/1:170,12:182:86:1:0.167:86,0,128,2147483647,2147483647,2147483647,2147483647											GATK	864	gi|3153853|gb|AAC36247.1|	trypsin [Plodia interpunctella]	No hit in this database
Sp1_comp316906_c0_seq2	455	.	A	G	61.9		AC=1;AF=0.167;AN=6;BaseQRankSum=2.178;DP=176;Dels=0.00;FS=6.377;HaplotypeScore=4.0672;MLEAC=1;MLEAF=0.167;MQ=58.70;MQ0=0;MQRankSum=-3.331;QD=0.35;ReadPosRankSum=-1.999	GT:AD:DP:GQ:MLPSAC:MLPSAF:PL	0/0/0/0/0/1:163,12:176:88:1:0.167:88,0,121,2147483647,2147483647,2147483647,2147483647											GATK	864	gi|3153853|gb|AAC36247.1|	trypsin [Plodia interpunctella]	No hit in this database
Sp1_comp316906_c0_seq2	507	.	T	A	343.9	PASS	AC=1;AF=0.167;AN=6;BaseQRankSum=-0.095;DP=159;Dels=0.00;FS=0.986;HaplotypeScore=0.0000;MLEAC=1;MLEAF=0.167;MQ=59.45;MQ0=0;MQRankSum=-1.203;QD=2.16;ReadPosRankSum=-0.284	GT:AD:DP:GQ:MLPSAC:MLPSAF:PL	0/0/0/0/0/1:140,18:159:78:1:0.167:370,0,78,2147483647,2147483647,2147483647,2147483647											GATK	864	gi|3153853|gb|AAC36247.1|	trypsin [Plodia interpunctella]	No hit in this database
Sp1_comp316906_c0_seq2	513	.	A	G	195.9		AC=1;AF=0.167;AN=6;BaseQRankSum=-1.565;DP=142;Dels=0.00;FS=0.000;HaplotypeScore=2.6822;MLEAC=1;MLEAF=0.167;MQ=59.15;MQ0=0;MQRankSum=-1.461;QD=1.38;ReadPosRankSum=-0.603	GT:AD:DP:GQ:MLPSAC:MLPSAF:PL	0/0/0/0/0/1:124,17:142:65:1:0.167:222,0,65,2147483647,2147483647,2147483647,2147483647											GATK	864	gi|3153853|gb|AAC36247.1|	trypsin [Plodia interpunctella]	No hit in this database
Sp1_comp316906_c0_seq2	518	.	C	T	113.9		AC=1;AF=0.167;AN=6;BaseQRankSum=-1.718;DP=142;Dels=0.00;FS=0.000;HaplotypeScore=4.6810;MLEAC=1;MLEAF=0.167;MQ=59.15;MQ0=0;MQRankSum=-1.578;QD=0.80;ReadPosRankSum=0.654	GT:AD:DP:GQ:MLPSAC:MLPSAF:PL	0/0/0/0/0/1:128,14:142:90:1:0.167:140,0,90,2147483647,2147483647,2147483647,2147483647											GATK	864	gi|3153853|gb|AAC36247.1|	trypsin [Plodia interpunctella]	No hit in this database
Sp1_comp316906_c0_seq2	531	.	G	T	155.9		AC=1;AF=0.167;AN=6;BaseQRankSum=-0.421;DP=138;Dels=0.00;FS=0.000;HaplotypeScore=8.7100;MLEAC=1;MLEAF=0.167;MQ=59.02;MQ0=0;MQRankSum=-1.906;QD=1.13;ReadPosRankSum=1.163	GT:AD:DP:GQ:MLPSAC:MLPSAF:PL	0/0/0/0/0/1:125,13:138:84:1:0.167:182,0,84,2147483647,2147483647,2147483647,2147483647											GATK	864	gi|3153853|gb|AAC36247.1|	trypsin [Plodia interpunctella]	No hit in this database
Sp1_comp316906_c0_seq2	547	.	C	G	81.9		AC=1;AF=0.167;AN=6;BaseQRankSum=-1.116;DP=124;Dels=0.00;FS=4.927;HaplotypeScore=4.3043;MLEAC=1;MLEAF=0.167;MQ=59.15;MQ0=0;MQRankSum=-1.412;QD=0.66;ReadPosRankSum=1.028	GT:AD:DP:GQ:MLPSAC:MLPSAF:PL	0/0/0/0/0/1:110,13:124:78:1:0.167:108,0,78,2147483647,2147483647,2147483647,2147483647											GATK	864	gi|3153853|gb|AAC36247.1|	trypsin [Plodia interpunctella]	No hit in this database
Sp1_comp316906_c0_seq2	615	.	T	A	55.9		AC=1;AF=0.167;AN=6;BaseQRankSum=2.239;DP=118;Dels=0.00;FS=1.143;HaplotypeScore=3.9325;MLEAC=1;MLEAF=0.167;MQ=59.58;MQ0=0;MQRankSum=0.690;QD=0.47;ReadPosRankSum=-0.788	GT:AD:DP:GQ:MLPSAC:MLPSAF:PL	0/0/0/0/0/1:106,12:118:78:1:0.167:82,0,78,2147483647,2147483647,2147483647,2147483647											GATK	864	gi|3153853|gb|AAC36247.1|	trypsin [Plodia interpunctella]	No hit in this database
Sp1_comp316906_c0_seq2	628	.	T	C	92.9		AC=1;AF=0.167;AN=6;BaseQRankSum=2.056;DP=129;Dels=0.01;FS=0.000;HaplotypeScore=7.8320;MLEAC=1;MLEAF=0.167;MQ=59.54;MQ0=0;MQRankSum=-1.001;QD=0.72;ReadPosRankSum=0.598	GT:AD:DP:GQ:MLPSAC:MLPSAF:PL	0/0/0/0/0/1:116,12:128:84:1:0.167:119,0,84,2147483647,2147483647,2147483647,2147483647											GATK	864	gi|3153853|gb|AAC36247.1|	trypsin [Plodia interpunctella]	No hit in this database
Sp1_comp316906_c0_seq2	647	.	A	T	198.9		AC=1;AF=0.167;AN=6;BaseQRankSum=1.556;DP=129;Dels=0.00;FS=1.015;HaplotypeScore=1.3123;MLEAC=1;MLEAF=0.167;MQ=59.72;MQ0=0;MQRankSum=1.571;QD=1.54;ReadPosRankSum=1.624	GT:AD:DP:GQ:MLPSAC:MLPSAF:PL	0/0/0/0/0/1:114,15:129:73:1:0.167:225,0,73,2147483647,2147483647,2147483647,2147483647											GATK	864	gi|3153853|gb|AAC36247.1|	trypsin [Plodia interpunctella]	No hit in this database
Sp1_comp316906_c0_seq2	659	.	T	C	254.9	PASS	AC=1;AF=0.167;AN=6;BaseQRankSum=0.084;DP=125;Dels=0.00;FS=1.063;HaplotypeScore=3.6669;MLEAC=1;MLEAF=0.167;MQ=59.55;MQ0=0;MQRankSum=-1.165;QD=2.04;ReadPosRankSum=2.622	GT:AD:DP:GQ:MLPSAC:MLPSAF:PL	0/0/0/0/0/1:110,15:125:64:1:0.167:281,0,64,2147483647,2147483647,2147483647,2147483647											GATK	864	gi|3153853|gb|AAC36247.1|	trypsin [Plodia interpunctella]	No hit in this database
Sp1_comp316906_c0_seq2	668	.	G	A	250.9	PASS	AC=1;AF=0.167;AN=6;BaseQRankSum=0.061;DP=123;Dels=0.00;FS=2.356;HaplotypeScore=5.4887;MLEAC=1;MLEAF=0.167;MQ=59.63;MQ0=0;MQRankSum=0.029;QD=2.04;ReadPosRankSum=2.197	GT:AD:DP:GQ:MLPSAC:MLPSAF:PL	0/0/0/0/0/1:108,15:123:62:1:0.167:277,0,62,2147483647,2147483647,2147483647,2147483647											GATK	864	gi|3153853|gb|AAC36247.1|	trypsin [Plodia interpunctella]	No hit in this database
Sp1_comp316906_c0_seq2	713	.	G	A	251.9		AC=1;AF=0.167;AN=6;BaseQRankSum=-0.122;DP=132;Dels=0.00;FS=5.855;HaplotypeScore=2.2566;MLEAC=1;MLEAF=0.167;MQ=60.00;MQ0=0;MQRankSum=1.046;QD=1.91;ReadPosRankSum=-1.130	GT:AD:DP:GQ:MLPSAC:MLPSAF:PL	0/0/0/0/0/1:119,13:132:80:1:0.167:278,0,80,2147483647,2147483647,2147483647,2147483647											GATK	864	gi|3153853|gb|AAC36247.1|	trypsin [Plodia interpunctella]	No hit in this database
Sp1_comp316906_c0_seq2	767	.	T	G	329.9		AC=1;AF=0.167;AN=6;BaseQRankSum=-0.212;DP=169;Dels=0.00;FS=0.000;HaplotypeScore=25.0630;MLEAC=1;MLEAF=0.167;MQ=59.53;MQ0=0;MQRankSum=0.715;QD=1.95;ReadPosRankSum=0.393	GT:AD:DP:GQ:MLPSAC:MLPSAF:PL	0/0/0/0/0/1:152,17:169:80:1:0.167:356,0,80,2147483647,2147483647,2147483647,2147483647											GATK	864	gi|3153853|gb|AAC36247.1|	trypsin [Plodia interpunctella]	No hit in this database
Sp1_comp316906_c0_seq2	782	.	C	T	155.9		AC=1;AF=0.167;AN=6;BaseQRankSum=-0.203;DP=144;Dels=0.00;FS=6.323;HaplotypeScore=27.0437;MLEAC=1;MLEAF=0.167;MQ=59.67;MQ0=0;MQRankSum=-1.480;QD=1.08;ReadPosRankSum=1.721	GT:AD:DP:GQ:MLPSAC:MLPSAF:PL	0/0/0/0/0/1:121,22:144:79:1:0.167:182,0,79,2147483647,2147483647,2147483647,2147483647											GATK	864	gi|3153853|gb|AAC36247.1|	trypsin [Plodia interpunctella]	No hit in this database
Sp1_comp316906_c0_seq2	795	.	G	A	203.9		AC=1;AF=0.167;AN=6;BaseQRankSum=0.233;DP=129;Dels=0.00;FS=1.113;HaplotypeScore=24.4573;MLEAC=1;MLEAF=0.167;MQ=59.77;MQ0=0;MQRankSum=0.403;QD=1.58;ReadPosRankSum=2.649	GT:AD:DP:GQ:MLPSAC:MLPSAF:PL	0/0/0/0/0/1:112,17:129:71:1:0.167:230,0,71,2147483647,2147483647,2147483647,2147483647											GATK	864	gi|3153853|gb|AAC36247.1|	trypsin [Plodia interpunctella]	No hit in this database
Sp1_comp316906_c0_seq2	799	.	G	C	250.9		AC=1;AF=0.167;AN=6;BaseQRankSum=1.873;DP=126;Dels=0.00;FS=0.000;HaplotypeScore=5.9985;MLEAC=1;MLEAF=0.167;MQ=59.76;MQ0=0;MQRankSum=0.040;QD=1.99;ReadPosRankSum=3.664	GT:AD:DP:GQ:MLPSAC:MLPSAF:PL	0/0/0/0/0/1:108,18:126:61:1:0.167:277,0,61,2147483647,2147483647,2147483647,2147483647											GATK	864	gi|3153853|gb|AAC36247.1|	trypsin [Plodia interpunctella]	No hit in this database
Sp1_comp316906_c0_seq2	807	.	T	A	341.9	PASS	AC=1;AF=0.167;AN=6;BaseQRankSum=1.133;DP=117;Dels=0.00;FS=1.068;HaplotypeScore=4.9963;MLEAC=1;MLEAF=0.167;MQ=59.75;MQ0=0;MQRankSum=-0.112;QD=2.92;ReadPosRankSum=1.632	GT:AD:DP:GQ:MLPSAC:MLPSAF:PL	0/0/0/0/0/1:96,21:117:46:1:0.167:368,0,46,135,2147483647,2147483647,2147483647											GATK	864	gi|3153853|gb|AAC36247.1|	trypsin [Plodia interpunctella]	No hit in this database
Sp1_comp316906_c0_seq2	841	.	A	G	357.92	PASS	AC=1;AF=0.167;AN=6;BaseQRankSum=1.557;DP=77;Dels=0.00;FS=3.815;HaplotypeScore=2.5222;MLEAC=1;MLEAF=0.167;MQ=59.18;MQ0=0;MQRankSum=0.836;QD=4.65;ReadPosRankSum=1.883	GT:AD:DP:GQ:MLPSAC:MLPSAF:PL	0/0/0/0/0/1:64,13:77:23:1:0.167:384,0,23,78,2147483647,2147483647,2147483647											GATK	864	gi|3153853|gb|AAC36247.1|	trypsin [Plodia interpunctella]	No hit in this database
Sp1_comp316906_c0_seq2	98	.	A	G	146.9		AC=1;AF=0.167;AN=6;BaseQRankSum=-0.529;DP=95;Dels=0.00;FS=0.000;HaplotypeScore=2.9328;MLEAC=1;MLEAF=0.167;MQ=59.58;MQ0=0;MQRankSum=-0.518;QD=1.55;ReadPosRankSum=-0.827	GT:AD:DP:GQ:MLPSAC:MLPSAF:PL	0/0/0/0/0/1:83,12:95:55:1:0.167:173,0,55,140,2147483647,2147483647,2147483647											GATK	864	gi|3153853|gb|AAC36247.1|	trypsin [Plodia interpunctella]	No hit in this database
Sp1_comp316907_c0_seq3	1002	.	T	C	194	.	DP=78;VDB=0.0392;AF1=1;AC1=2;DP4=0,0,18,17;MQ=46;FQ=-132	GT:PL:GQ	1/1:227,105,0:99	Sp1_comp316907_c0_seq3	1002	.	T	C	3005.9	PASS	AC=6;AF=1.00;AN=6;DP=78;Dels=0.00;FS=0.000;HaplotypeScore=1.7465;MLEAC=6;MLEAF=1.00;MQ=60.00;MQ0=0;QD=34.73	GT:AD:DP:GQ:MLPSAC:MLPSAF:PL	1/1/1/1/1/1:0,78:78:60:6:1.00:3032,591,362,229,134,60,0	SG	3954	gi|460405689|ref|XP_004248308.1|	PREDICTED: formin-like protein 5-like [Solanum lycopersicum]	AT5G54650.2	formin homology5	Encodes a protein with similarity to formins that is involved in cytokinesis. Loss of function mutations exhibit delayed cellularization during endosperm development. FH5 is expressed in the endosperm and the protein localizes to the cell plate. FH5 was shown to be a maternally expressed imprinted gene.	formin homology5 (Fh5); CONTAINS InterPro DOMAIN/s: Actin-binding FH2/DRF autoregulatory (InterPro:IPR003104), Actin-binding FH2 (InterPro:IPR015425); BEST Arabidopsis thaliana protein match is: Actin-binding FH2 (formin homology 2) family protein (TAIR:AT3G05470.1); Has 1807 Blast hits to 1807 proteins in 277 species: Archae - 0; Bacteria - 0; Metazoa - 736; Fungi - 347; Plants - 385; Viruses - …		OG1_10705
Sp1_comp316907_c0_seq3	1034	.	A	C	225	.	DP=80;VDB=0.0345;AF1=0.5;AC1=1;DP4=21,20,15,23;MQ=45;FQ=225;PV4=0.37,1,4e-24,1	GT:PL:GQ	0/1:255,0,255:99	Sp1_comp316907_c0_seq3	1034	.	A	C	1304.02	PASS	AC=3;AF=0.500;AN=6;BaseQRankSum=0.106;DP=80;Dels=0.00;FS=4.203;HaplotypeScore=1.5777;MLEAC=3;MLEAF=0.500;MQ=60.00;MQ0=0;MQRankSum=1.001;QD=16.30;ReadPosRankSum=1.107	GT:AD:DP:GQ:MLPSAC:MLPSAF:PL	0/0/0/1/1/1:41,39:80:16:3:0.500:1330,90,16,0,25,111,2147483647	SG	3954	gi|460405689|ref|XP_004248308.1|	PREDICTED: formin-like protein 5-like [Solanum lycopersicum]	AT5G54650.2	formin homology5	Encodes a protein with similarity to formins that is involved in cytokinesis. Loss of function mutations exhibit delayed cellularization during endosperm development. FH5 is expressed in the endosperm and the protein localizes to the cell plate. FH5 was shown to be a maternally expressed imprinted gene.	formin homology5 (Fh5); CONTAINS InterPro DOMAIN/s: Actin-binding FH2/DRF autoregulatory (InterPro:IPR003104), Actin-binding FH2 (InterPro:IPR015425); BEST Arabidopsis thaliana protein match is: Actin-binding FH2 (formin homology 2) family protein (TAIR:AT3G05470.1); Has 1807 Blast hits to 1807 proteins in 277 species: Archae - 0; Bacteria - 0; Metazoa - 736; Fungi - 347; Plants - 385; Viruses - …		OG1_10705
Sp1_comp316907_c0_seq3	1054	.	T	C	172	.	DP=85;VDB=0.0392;AF1=0.5;AC1=1;DP4=22,18,16,23;MQ=45;FQ=175;PV4=0.26,5.1e-29,2.1e-15,1	GT:PL:GQ	0/1:202,0,255:99	Sp1_comp316907_c0_seq3	1054	.	T	C	1342.99	PASS	AC=3;AF=0.500;AN=6;BaseQRankSum=0.349;DP=85;Dels=0.00;FS=1.787;HaplotypeScore=0.5784;MLEAC=3;MLEAF=0.500;MQ=60.00;MQ0=0;MQRankSum=0.635;QD=15.80;ReadPosRankSum=-0.036	GT:AD:DP:GQ:MLPSAC:MLPSAF:PL	0/0/0/1/1/1:42,43:85:20:3:0.500:1369,99,20,0,20,100,2147483647	SG	3954	gi|460405689|ref|XP_004248308.1|	PREDICTED: formin-like protein 5-like [Solanum lycopersicum]	AT5G54650.2	formin homology5	Encodes a protein with similarity to formins that is involved in cytokinesis. Loss of function mutations exhibit delayed cellularization during endosperm development. FH5 is expressed in the endosperm and the protein localizes to the cell plate. FH5 was shown to be a maternally expressed imprinted gene.	formin homology5 (Fh5); CONTAINS InterPro DOMAIN/s: Actin-binding FH2/DRF autoregulatory (InterPro:IPR003104), Actin-binding FH2 (InterPro:IPR015425); BEST Arabidopsis thaliana protein match is: Actin-binding FH2 (formin homology 2) family protein (TAIR:AT3G05470.1); Has 1807 Blast hits to 1807 proteins in 277 species: Archae - 0; Bacteria - 0; Metazoa - 736; Fungi - 347; Plants - 385; Viruses - …		OG1_10705
Sp1_comp316907_c0_seq3	1086	.	G	A	151	.	DP=102;VDB=0.0398;AF1=0.5;AC1=1;DP4=30,25,15,22;MQ=47;FQ=154;PV4=0.21,8.1e-18,4.9e-12,1	GT:PL:GQ	0/1:181,0,255:99	Sp1_comp316907_c0_seq3	1086	.	G	A	1232.03	PASS	AC=2;AF=0.333;AN=6;BaseQRankSum=1.159;DP=103;Dels=0.00;FS=3.825;HaplotypeScore=0.6651;MLEAC=2;MLEAF=0.333;MQ=60.00;MQ0=0;MQRankSum=-1.526;QD=11.96;ReadPosRankSum=0.319	GT:AD:DP:GQ:MLPSAC:MLPSAF:PL	0/0/0/0/1/1:58,45:103:2:2:0.333:1256,59,0,2,51,178,2147483647	SG	3954	gi|460405689|ref|XP_004248308.1|	PREDICTED: formin-like protein 5-like [Solanum lycopersicum]	AT5G54650.2	formin homology5	Encodes a protein with similarity to formins that is involved in cytokinesis. Loss of function mutations exhibit delayed cellularization during endosperm development. FH5 is expressed in the endosperm and the protein localizes to the cell plate. FH5 was shown to be a maternally expressed imprinted gene.	formin homology5 (Fh5); CONTAINS InterPro DOMAIN/s: Actin-binding FH2/DRF autoregulatory (InterPro:IPR003104), Actin-binding FH2 (InterPro:IPR015425); BEST Arabidopsis thaliana protein match is: Actin-binding FH2 (formin homology 2) family protein (TAIR:AT3G05470.1); Has 1807 Blast hits to 1807 proteins in 277 species: Archae - 0; Bacteria - 0; Metazoa - 736; Fungi - 347; Plants - 385; Viruses - …		OG1_10705
Sp1_comp316907_c0_seq3	1340	.	C	A	215	.	DP=70;VDB=0.0164;AF1=1;AC1=2;DP4=0,0,18,50;MQ=49;FQ=-232	GT:PL:GQ	1/1:248,205,0:99	Sp1_comp316907_c0_seq3	1340	.	C	A	3676.9	PASS	AC=6;AF=1.00;AN=6;DP=90;Dels=0.00;FS=0.000;HaplotypeScore=0.0000;MLEAC=6;MLEAF=1.00;MQ=60.00;MQ0=0;QD=26.55	GT:AD:DP:GQ:MLPSAC:MLPSAF:PL	1/1/1/1/1/1:0,90:90:69:6:1.00:3703,677,415,262,153,69,0	SG	3954	gi|460405689|ref|XP_004248308.1|	PREDICTED: formin-like protein 5-like [Solanum lycopersicum]	AT5G54650.2	formin homology5	Encodes a protein with similarity to formins that is involved in cytokinesis. Loss of function mutations exhibit delayed cellularization during endosperm development. FH5 is expressed in the endosperm and the protein localizes to the cell plate. FH5 was shown to be a maternally expressed imprinted gene.	formin homology5 (Fh5); CONTAINS InterPro DOMAIN/s: Actin-binding FH2/DRF autoregulatory (InterPro:IPR003104), Actin-binding FH2 (InterPro:IPR015425); BEST Arabidopsis thaliana protein match is: Actin-binding FH2 (formin homology 2) family protein (TAIR:AT3G05470.1); Has 1807 Blast hits to 1807 proteins in 277 species: Archae - 0; Bacteria - 0; Metazoa - 736; Fungi - 347; Plants - 385; Viruses - …		OG1_10705
Sp1_comp316907_c0_seq3	1513	.	A	G	64.3	.	DP=20;VDB=0.0011;AF1=1;AC1=2;DP4=0,0,1,4;MQ=44;FQ=-42	GT:PL:GQ	1/1:97,15,0:27	Sp1_comp316907_c0_seq3	1513	.	A	G	752.99	PASS	AC=6;AF=1.00;AN=6;DP=60;Dels=0.00;FS=0.000;HaplotypeScore=0.0000;MLEAC=6;MLEAF=1.00;MQ=58.25;MQ0=0;QD=12.55	GT:AD:DP:GQ:MLPSAC:MLPSAF:PL	1/1/1/1/1/1:0,60:60:17:6:1.00:779,163,100,63,37,17,0	SG	3954	gi|460405689|ref|XP_004248308.1|	PREDICTED: formin-like protein 5-like [Solanum lycopersicum]	AT5G54650.2	formin homology5	Encodes a protein with similarity to formins that is involved in cytokinesis. Loss of function mutations exhibit delayed cellularization during endosperm development. FH5 is expressed in the endosperm and the protein localizes to the cell plate. FH5 was shown to be a maternally expressed imprinted gene.	formin homology5 (Fh5); CONTAINS InterPro DOMAIN/s: Actin-binding FH2/DRF autoregulatory (InterPro:IPR003104), Actin-binding FH2 (InterPro:IPR015425); BEST Arabidopsis thaliana protein match is: Actin-binding FH2 (formin homology 2) family protein (TAIR:AT3G05470.1); Has 1807 Blast hits to 1807 proteins in 277 species: Archae - 0; Bacteria - 0; Metazoa - 736; Fungi - 347; Plants - 385; Viruses - …		OG1_10705
Sp1_comp316907_c0_seq3	1641	.	G	A	222	.	DP=104;VDB=0.0322;AF1=1;AC1=2;DP4=0,0,48,53;MQ=47;FQ=-282	GT:PL:GQ	1/1:255,255,0:99	Sp1_comp316907_c0_seq3	1641	.	G	A	4280.9	PASS	AC=6;AF=1.00;AN=6;DP=106;Dels=0.00;FS=0.000;HaplotypeScore=1.7234;MLEAC=6;MLEAF=1.00;MQ=59.56;MQ0=0;QD=27.28	GT:AD:DP:GQ:MLPSAC:MLPSAF:PL	1/1/1/1/1/1:0,106:106:82:6:1.00:4307,801,491,310,181,82,0	SG	3954	gi|460405689|ref|XP_004248308.1|	PREDICTED: formin-like protein 5-like [Solanum lycopersicum]	AT5G54650.2	formin homology5	Encodes a protein with similarity to formins that is involved in cytokinesis. Loss of function mutations exhibit delayed cellularization during endosperm development. FH5 is expressed in the endosperm and the protein localizes to the cell plate. FH5 was shown to be a maternally expressed imprinted gene.	formin homology5 (Fh5); CONTAINS InterPro DOMAIN/s: Actin-binding FH2/DRF autoregulatory (InterPro:IPR003104), Actin-binding FH2 (InterPro:IPR015425); BEST Arabidopsis thaliana protein match is: Actin-binding FH2 (formin homology 2) family protein (TAIR:AT3G05470.1); Has 1807 Blast hits to 1807 proteins in 277 species: Archae - 0; Bacteria - 0; Metazoa - 736; Fungi - 347; Plants - 385; Viruses - …		OG1_10705
Sp1_comp316907_c0_seq3	1783	.	A	G	222	.	DP=105;VDB=0.0392;AF1=1;AC1=2;DP4=0,0,48,47;MQ=45;FQ=-282	GT:PL:GQ	1/1:255,255,0:99	Sp1_comp316907_c0_seq3	1783	.	A	G	3752.9	PASS	AC=6;AF=1.00;AN=6;BaseQRankSum=1.638;DP=111;Dels=0.00;FS=0.000;HaplotypeScore=0.5784;MLEAC=6;MLEAF=1.00;MQ=59.73;MQ0=0;MQRankSum=1.449;QD=33.81;ReadPosRankSum=-1.071	GT:AD:DP:GQ:MLPSAC:MLPSAF:PL	1/1/1/1/1/1:1,110:111:73:6:1.00:3779,716,439,277,162,73,0	SG	3954	gi|460405689|ref|XP_004248308.1|	PREDICTED: formin-like protein 5-like [Solanum lycopersicum]	AT5G54650.2	formin homology5	Encodes a protein with similarity to formins that is involved in cytokinesis. Loss of function mutations exhibit delayed cellularization during endosperm development. FH5 is expressed in the endosperm and the protein localizes to the cell plate. FH5 was shown to be a maternally expressed imprinted gene.	formin homology5 (Fh5); CONTAINS InterPro DOMAIN/s: Actin-binding FH2/DRF autoregulatory (InterPro:IPR003104), Actin-binding FH2 (InterPro:IPR015425); BEST Arabidopsis thaliana protein match is: Actin-binding FH2 (formin homology 2) family protein (TAIR:AT3G05470.1); Has 1807 Blast hits to 1807 proteins in 277 species: Archae - 0; Bacteria - 0; Metazoa - 736; Fungi - 347; Plants - 385; Viruses - …		OG1_10705
Sp1_comp316907_c0_seq3	1853	.	C	T	225	.	DP=113;VDB=0.0392;AF1=0.5;AC1=1;DP4=12,13,37,34;MQ=43;FQ=172;PV4=0.82,1,2.6e-18,0.44	GT:PL:GQ	0/1:255,0,199:99	Sp1_comp316907_c0_seq3	1853	.	C	T	2804.1		AC=5;AF=0.833;AN=6;BaseQRankSum=-1.326;DP=131;Dels=0.00;FS=0.000;HaplotypeScore=40.8196;MLEAC=5;MLEAF=0.833;MQ=59.87;MQ0=0;MQRankSum=-0.121;QD=21.41;ReadPosRankSum=1.864	GT:AD:DP:GQ:MLPSAC:MLPSAF:PL	0/1/1/1/1/1:39,92:131:5:5:0.833:2829,377,168,61,5,0,704	SG	3954	gi|460405689|ref|XP_004248308.1|	PREDICTED: formin-like protein 5-like [Solanum lycopersicum]	AT5G54650.2	formin homology5	Encodes a protein with similarity to formins that is involved in cytokinesis. Loss of function mutations exhibit delayed cellularization during endosperm development. FH5 is expressed in the endosperm and the protein localizes to the cell plate. FH5 was shown to be a maternally expressed imprinted gene.	formin homology5 (Fh5); CONTAINS InterPro DOMAIN/s: Actin-binding FH2/DRF autoregulatory (InterPro:IPR003104), Actin-binding FH2 (InterPro:IPR015425); BEST Arabidopsis thaliana protein match is: Actin-binding FH2 (formin homology 2) family protein (TAIR:AT3G05470.1); Has 1807 Blast hits to 1807 proteins in 277 species: Archae - 0; Bacteria - 0; Metazoa - 736; Fungi - 347; Plants - 385; Viruses - …		OG1_10705
Sp1_comp316907_c0_seq3	1986	.	T	A	225	.	DP=116;VDB=0.0392;AF1=0.5;AC1=1;DP4=32,39,15,21;MQ=48;FQ=225;PV4=0.84,1,4.5e-07,1	GT:PL:GQ	0/1:255,0,255:99	Sp1_comp316907_c0_seq3	1986	.	T	A	1293.96	PASS	AC=2;AF=0.333;AN=6;BaseQRankSum=2.123;DP=119;Dels=0.00;FS=0.000;HaplotypeScore=5.0671;MLEAC=2;MLEAF=0.333;MQ=59.57;MQ0=0;MQRankSum=0.537;QD=10.87;ReadPosRankSum=-0.371	GT:AD:DP:GQ:MLPSAC:MLPSAF:PL	0/0/0/0/1/1:76,42:119:19:2:0.333:1320,47,0,19,93,2147483647,2147483647	SG	3954	gi|460405689|ref|XP_004248308.1|	PREDICTED: formin-like protein 5-like [Solanum lycopersicum]	AT5G54650.2	formin homology5	Encodes a protein with similarity to formins that is involved in cytokinesis. Loss of function mutations exhibit delayed cellularization during endosperm development. FH5 is expressed in the endosperm and the protein localizes to the cell plate. FH5 was shown to be a maternally expressed imprinted gene.	formin homology5 (Fh5); CONTAINS InterPro DOMAIN/s: Actin-binding FH2/DRF autoregulatory (InterPro:IPR003104), Actin-binding FH2 (InterPro:IPR015425); BEST Arabidopsis thaliana protein match is: Actin-binding FH2 (formin homology 2) family protein (TAIR:AT3G05470.1); Has 1807 Blast hits to 1807 proteins in 277 species: Archae - 0; Bacteria - 0; Metazoa - 736; Fungi - 347; Plants - 385; Viruses - …		OG1_10705
Sp1_comp316907_c0_seq3	2157	.	C	T	121	.	DP=74;VDB=0.0322;AF1=0.5;AC1=1;DP4=4,6,33,25;MQ=49;FQ=74;PV4=0.49,1.2e-22,0.033,0.48	GT:PL:GQ	0/1:151,0,101:99	Sp1_comp316907_c0_seq3	2157	.	C	T	2393.91		AC=5;AF=0.833;AN=6;BaseQRankSum=-0.361;DP=85;Dels=0.00;FS=5.072;HaplotypeScore=16.7192;MLEAC=5;MLEAF=0.833;MQ=58.96;MQ0=0;MQRankSum=1.016;QD=28.16;ReadPosRankSum=-1.112	GT:AD:DP:GQ:MLPSAC:MLPSAF:PL	0/1/1/1/1/1:10,75:85:28:5:0.833:2420,349,179,85,28,0,303	SG	3954	gi|460405689|ref|XP_004248308.1|	PREDICTED: formin-like protein 5-like [Solanum lycopersicum]	AT5G54650.2	formin homology5	Encodes a protein with similarity to formins that is involved in cytokinesis. Loss of function mutations exhibit delayed cellularization during endosperm development. FH5 is expressed in the endosperm and the protein localizes to the cell plate. FH5 was shown to be a maternally expressed imprinted gene.	formin homology5 (Fh5); CONTAINS InterPro DOMAIN/s: Actin-binding FH2/DRF autoregulatory (InterPro:IPR003104), Actin-binding FH2 (InterPro:IPR015425); BEST Arabidopsis thaliana protein match is: Actin-binding FH2 (formin homology 2) family protein (TAIR:AT3G05470.1); Has 1807 Blast hits to 1807 proteins in 277 species: Archae - 0; Bacteria - 0; Metazoa - 736; Fungi - 347; Plants - 385; Viruses - …		OG1_10705
Sp1_comp316907_c0_seq3	2361	.	C	T	222	.	DP=135;VDB=0.0400;AF1=1;AC1=2;DP4=0,0,73,59;MQ=39;FQ=-282	GT:PL:GQ	1/1:255,255,0:99	Sp1_comp316907_c0_seq3	2361	.	C	T	5783.9	PASS	AC=6;AF=1.00;AN=6;DP=151;Dels=0.00;FS=0.000;HaplotypeScore=5.7875;MLEAC=6;MLEAF=1.00;MQ=59.15;MQ0=1;QD=32.26	GT:AD:DP:GQ:MLPSAC:MLPSAF:PL	1/1/1/1/1/1:0,151:151:99:6:1.00:5810,1058,649,409,239,108,0	SG	3954	gi|460405689|ref|XP_004248308.1|	PREDICTED: formin-like protein 5-like [Solanum lycopersicum]	AT5G54650.2	formin homology5	Encodes a protein with similarity to formins that is involved in cytokinesis. Loss of function mutations exhibit delayed cellularization during endosperm development. FH5 is expressed in the endosperm and the protein localizes to the cell plate. FH5 was shown to be a maternally expressed imprinted gene.	formin homology5 (Fh5); CONTAINS InterPro DOMAIN/s: Actin-binding FH2/DRF autoregulatory (InterPro:IPR003104), Actin-binding FH2 (InterPro:IPR015425); BEST Arabidopsis thaliana protein match is: Actin-binding FH2 (formin homology 2) family protein (TAIR:AT3G05470.1); Has 1807 Blast hits to 1807 proteins in 277 species: Archae - 0; Bacteria - 0; Metazoa - 736; Fungi - 347; Plants - 385; Viruses - …		OG1_10705
Sp1_comp316907_c0_seq3	2385	.	C	T	222	.	DP=131;VDB=0.0399;AF1=1;AC1=2;DP4=0,0,67,60;MQ=39;FQ=-282	GT:PL:GQ	1/1:255,255,0:99	Sp1_comp316907_c0_seq3	2385	.	C	T	5667.9	PASS	AC=6;AF=1.00;AN=6;DP=142;Dels=0.00;FS=0.000;HaplotypeScore=11.0591;MLEAC=6;MLEAF=1.00;MQ=59.15;MQ0=1;QD=28.86	GT:AD:DP:GQ:MLPSAC:MLPSAF:PL	1/1/1/1/1/1:0,141:142:99:6:1.00:5694,1027,630,397,232,105,0	SG	3954	gi|460405689|ref|XP_004248308.1|	PREDICTED: formin-like protein 5-like [Solanum lycopersicum]	AT5G54650.2	formin homology5	Encodes a protein with similarity to formins that is involved in cytokinesis. Loss of function mutations exhibit delayed cellularization during endosperm development. FH5 is expressed in the endosperm and the protein localizes to the cell plate. FH5 was shown to be a maternally expressed imprinted gene.	formin homology5 (Fh5); CONTAINS InterPro DOMAIN/s: Actin-binding FH2/DRF autoregulatory (InterPro:IPR003104), Actin-binding FH2 (InterPro:IPR015425); BEST Arabidopsis thaliana protein match is: Actin-binding FH2 (formin homology 2) family protein (TAIR:AT3G05470.1); Has 1807 Blast hits to 1807 proteins in 277 species: Archae - 0; Bacteria - 0; Metazoa - 736; Fungi - 347; Plants - 385; Viruses - …		OG1_10705
Sp1_comp316907_c0_seq3	2557	.	C	A	200	.	DP=145;VDB=0.0345;AF1=1;AC1=2;DP4=0,0,21,16;MQ=50;FQ=-138	GT:PL:GQ	1/1:233,111,0:99	Sp1_comp316907_c0_seq3	2557	.	C	A	5464.9	PASS	AC=6;AF=1.00;AN=6;DP=144;Dels=0.01;FS=0.000;HaplotypeScore=0.9665;MLEAC=6;MLEAF=1.00;MQ=59.87;MQ0=0;QD=27.57	GT:AD:DP:GQ:MLPSAC:MLPSAF:PL	1/1/1/1/1/1:0,143:143:99:6:1.00:5491,1058,649,409,239,108,0	SG	3954	gi|460405689|ref|XP_004248308.1|	PREDICTED: formin-like protein 5-like [Solanum lycopersicum]	AT5G54650.2	formin homology5	Encodes a protein with similarity to formins that is involved in cytokinesis. Loss of function mutations exhibit delayed cellularization during endosperm development. FH5 is expressed in the endosperm and the protein localizes to the cell plate. FH5 was shown to be a maternally expressed imprinted gene.	formin homology5 (Fh5); CONTAINS InterPro DOMAIN/s: Actin-binding FH2/DRF autoregulatory (InterPro:IPR003104), Actin-binding FH2 (InterPro:IPR015425); BEST Arabidopsis thaliana protein match is: Actin-binding FH2 (formin homology 2) family protein (TAIR:AT3G05470.1); Has 1807 Blast hits to 1807 proteins in 277 species: Archae - 0; Bacteria - 0; Metazoa - 736; Fungi - 347; Plants - 385; Viruses - …		OG1_10705
Sp1_comp316907_c0_seq3	2601	.	A	T	103	.	DP=131;VDB=0.0244;AF1=0.5;AC1=1;DP4=45,38,25,20;MQ=49;FQ=106;PV4=1,1.6e-46,1,1	GT:PL:GQ	0/1:133,0,255:99	Sp1_comp316907_c0_seq3	2601	.	A	T	1655.93		AC=2;AF=0.333;AN=6;BaseQRankSum=2.772;DP=139;Dels=0.00;FS=0.664;HaplotypeScore=13.2942;MLEAC=2;MLEAF=0.333;MQ=59.43;MQ0=2;MQRankSum=-0.602;QD=11.91;ReadPosRankSum=2.448	GT:AD:DP:GQ:MLPSAC:MLPSAF:PL	0/0/0/0/1/1:90,49:139:22:2:0.333:1682,62,0,22,111,2147483647,2147483647	SG	3954	gi|460405689|ref|XP_004248308.1|	PREDICTED: formin-like protein 5-like [Solanum lycopersicum]	AT5G54650.2	formin homology5	Encodes a protein with similarity to formins that is involved in cytokinesis. Loss of function mutations exhibit delayed cellularization during endosperm development. FH5 is expressed in the endosperm and the protein localizes to the cell plate. FH5 was shown to be a maternally expressed imprinted gene.	formin homology5 (Fh5); CONTAINS InterPro DOMAIN/s: Actin-binding FH2/DRF autoregulatory (InterPro:IPR003104), Actin-binding FH2 (InterPro:IPR015425); BEST Arabidopsis thaliana protein match is: Actin-binding FH2 (formin homology 2) family protein (TAIR:AT3G05470.1); Has 1807 Blast hits to 1807 proteins in 277 species: Archae - 0; Bacteria - 0; Metazoa - 736; Fungi - 347; Plants - 385; Viruses - …		OG1_10705
Sp1_comp316907_c0_seq3	2730	.	T	C	225	.	DP=146;VDB=0.0392;AF1=0.5;AC1=1;DP4=32,33,44,31;MQ=47;FQ=225;PV4=0.31,1,6.2e-42,1	GT:PL:GQ	0/1:255,0,255:99	Sp1_comp316907_c0_seq3	2730	.	T	C	2739.94	PASS	AC=3;AF=0.500;AN=6;BaseQRankSum=2.253;DP=152;Dels=0.00;FS=4.917;HaplotypeScore=12.5711;MLEAC=3;MLEAF=0.500;MQ=59.81;MQ0=0;MQRankSum=-0.494;QD=18.03;ReadPosRankSum=0.618	GT:AD:DP:GQ:MLPSAC:MLPSAF:PL	0/0/0/1/1/1:69,80:152:21:3:0.500:2766,216,51,0,21,146,2147483647	SG	3954	gi|460405689|ref|XP_004248308.1|	PREDICTED: formin-like protein 5-like [Solanum lycopersicum]	AT5G54650.2	formin homology5	Encodes a protein with similarity to formins that is involved in cytokinesis. Loss of function mutations exhibit delayed cellularization during endosperm development. FH5 is expressed in the endosperm and the protein localizes to the cell plate. FH5 was shown to be a maternally expressed imprinted gene.	formin homology5 (Fh5); CONTAINS InterPro DOMAIN/s: Actin-binding FH2/DRF autoregulatory (InterPro:IPR003104), Actin-binding FH2 (InterPro:IPR015425); BEST Arabidopsis thaliana protein match is: Actin-binding FH2 (formin homology 2) family protein (TAIR:AT3G05470.1); Has 1807 Blast hits to 1807 proteins in 277 species: Archae - 0; Bacteria - 0; Metazoa - 736; Fungi - 347; Plants - 385; Viruses - …		OG1_10705
Sp1_comp316907_c0_seq3	275	.	C	A	6.98	.	DP=50;VDB=0.0322;AF1=0.4999;AC1=1;DP4=26,14,5,4;MQ=50;FQ=9.53;PV4=0.71,1.9e-15,0.11,1	GT:PL:GQ	0/1:36,0,255:37	Sp1_comp316907_c0_seq3	275	.	C	A	257.11	PASS	AC=1;AF=0.167;AN=6;BaseQRankSum=0.370;DP=66;Dels=0.00;FS=0.000;HaplotypeScore=1.8661;MLEAC=1;MLEAF=0.167;MQ=56.42;MQ0=0;MQRankSum=1.453;QD=3.90;ReadPosRankSum=2.137	GT:AD:DP:GQ:MLPSAC:MLPSAF:PL	0/0/0/0/0/1:57,9:66:13:1:0.167:283,0,13,48,109,2147483647,2147483647	SG	3954	gi|460405689|ref|XP_004248308.1|	PREDICTED: formin-like protein 5-like [Solanum lycopersicum]	AT5G54650.2	formin homology5	Encodes a protein with similarity to formins that is involved in cytokinesis. Loss of function mutations exhibit delayed cellularization during endosperm development. FH5 is expressed in the endosperm and the protein localizes to the cell plate. FH5 was shown to be a maternally expressed imprinted gene.	formin homology5 (Fh5); CONTAINS InterPro DOMAIN/s: Actin-binding FH2/DRF autoregulatory (InterPro:IPR003104), Actin-binding FH2 (InterPro:IPR015425); BEST Arabidopsis thaliana protein match is: Actin-binding FH2 (formin homology 2) family protein (TAIR:AT3G05470.1); Has 1807 Blast hits to 1807 proteins in 277 species: Archae - 0; Bacteria - 0; Metazoa - 736; Fungi - 347; Plants - 385; Viruses - …		OG1_10705
Sp1_comp316907_c0_seq3	2787	.	G	A	37	.	DP=193;VDB=0.0380;AF1=0.5;AC1=1;DP4=54,41,12,24;MQ=46;FQ=40;PV4=0.019,3.7e-48,0.17,0.0095	GT:PL:GQ	0/1:67,0,255:70	Sp1_comp316907_c0_seq3	2787	.	G	A	2836.91		AC=3;AF=0.500;AN=6;BaseQRankSum=-1.374;DP=203;Dels=0.00;FS=2.430;HaplotypeScore=23.7691;MLEAC=3;MLEAF=0.500;MQ=59.75;MQ0=0;MQRankSum=0.749;QD=13.97;ReadPosRankSum=0.363	GT:AD:DP:GQ:MLPSAC:MLPSAF:PL	0/0/0/1/1/1:109,94:203:27:3:0.500:2863,193,27,0,70,2147483647,2147483647	SG	3954	gi|460405689|ref|XP_004248308.1|	PREDICTED: formin-like protein 5-like [Solanum lycopersicum]	AT5G54650.2	formin homology5	Encodes a protein with similarity to formins that is involved in cytokinesis. Loss of function mutations exhibit delayed cellularization during endosperm development. FH5 is expressed in the endosperm and the protein localizes to the cell plate. FH5 was shown to be a maternally expressed imprinted gene.	formin homology5 (Fh5); CONTAINS InterPro DOMAIN/s: Actin-binding FH2/DRF autoregulatory (InterPro:IPR003104), Actin-binding FH2 (InterPro:IPR015425); BEST Arabidopsis thaliana protein match is: Actin-binding FH2 (formin homology 2) family protein (TAIR:AT3G05470.1); Has 1807 Blast hits to 1807 proteins in 277 species: Archae - 0; Bacteria - 0; Metazoa - 736; Fungi - 347; Plants - 385; Viruses - …		OG1_10705
Sp1_comp316907_c0_seq3	2847	.	C	T	225	.	DP=211;VDB=0.0322;AF1=0.5;AC1=1;DP4=45,59,39,58;MQ=40;FQ=225;PV4=0.67,0.13,7.4e-08,1	GT:PL:GQ	0/1:255,0,255:99	Sp1_comp316907_c0_seq3	2847	.	C	T	1907.93	PASS	AC=3;AF=0.500;AN=6;BaseQRankSum=-1.280;DP=120;Dels=0.00;FS=0.693;HaplotypeScore=3.9978;MLEAC=3;MLEAF=0.500;MQ=59.71;MQ0=0;MQRankSum=-0.636;QD=15.90;ReadPosRankSum=2.079	GT:AD:DP:GQ:MLPSAC:MLPSAF:PL	0/0/0/1/1/1:57,63:120:23:3:0.500:1934,157,35,0,23,129,2147483647	SG	3954	gi|460405689|ref|XP_004248308.1|	PREDICTED: formin-like protein 5-like [Solanum lycopersicum]	AT5G54650.2	formin homology5	Encodes a protein with similarity to formins that is involved in cytokinesis. Loss of function mutations exhibit delayed cellularization during endosperm development. FH5 is expressed in the endosperm and the protein localizes to the cell plate. FH5 was shown to be a maternally expressed imprinted gene.	formin homology5 (Fh5); CONTAINS InterPro DOMAIN/s: Actin-binding FH2/DRF autoregulatory (InterPro:IPR003104), Actin-binding FH2 (InterPro:IPR015425); BEST Arabidopsis thaliana protein match is: Actin-binding FH2 (formin homology 2) family protein (TAIR:AT3G05470.1); Has 1807 Blast hits to 1807 proteins in 277 species: Archae - 0; Bacteria - 0; Metazoa - 736; Fungi - 347; Plants - 385; Viruses - …		OG1_10705
Sp1_comp316907_c0_seq3	2886	.	G	A	139	.	DP=198;VDB=0.0393;AF1=0.5;AC1=1;DP4=60,46,40,45;MQ=34;FQ=142;PV4=0.19,3e-68,5.8e-16,0.18	GT:PL:GQ	0/1:169,0,255:99	Sp1_comp316907_c0_seq3	2886	.	G	A	2655.91	PASS	AC=3;AF=0.500;AN=6;BaseQRankSum=-0.572;DP=175;Dels=0.00;FS=0.000;HaplotypeScore=3.2322;MLEAC=3;MLEAF=0.500;MQ=59.89;MQ0=0;MQRankSum=-0.172;QD=15.18;ReadPosRankSum=-1.156	GT:AD:DP:GQ:MLPSAC:MLPSAF:PL	0/0/0/1/1/1:89,86:175:30:3:0.500:2682,175,30,0,48,217,2147483647	SG	3954	gi|460405689|ref|XP_004248308.1|	PREDICTED: formin-like protein 5-like [Solanum lycopersicum]	AT5G54650.2	formin homology5	Encodes a protein with similarity to formins that is involved in cytokinesis. Loss of function mutations exhibit delayed cellularization during endosperm development. FH5 is expressed in the endosperm and the protein localizes to the cell plate. FH5 was shown to be a maternally expressed imprinted gene.	formin homology5 (Fh5); CONTAINS InterPro DOMAIN/s: Actin-binding FH2/DRF autoregulatory (InterPro:IPR003104), Actin-binding FH2 (InterPro:IPR015425); BEST Arabidopsis thaliana protein match is: Actin-binding FH2 (formin homology 2) family protein (TAIR:AT3G05470.1); Has 1807 Blast hits to 1807 proteins in 277 species: Archae - 0; Bacteria - 0; Metazoa - 736; Fungi - 347; Plants - 385; Viruses - …		OG1_10705
Sp1_comp316907_c0_seq3	2890	.	G	A	222	.	DP=188;VDB=0.0399;AF1=1;AC1=2;DP4=0,1,99,81;MQ=32;FQ=-282;PV4=0.45,1,0.11,1	GT:PL:GQ	1/1:255,255,0:99	Sp1_comp316907_c0_seq3	2890	.	G	A	6494.9	PASS	AC=6;AF=1.00;AN=6;DP=174;Dels=0.00;FS=0.000;HaplotypeScore=2.2657;MLEAC=6;MLEAF=1.00;MQ=59.89;MQ0=0;QD=34.99	GT:AD:DP:GQ:MLPSAC:MLPSAF:PL	1/1/1/1/1/1:0,174:174:99:6:1.00:6521,1198,735,464,271,122,0	SG	3954	gi|460405689|ref|XP_004248308.1|	PREDICTED: formin-like protein 5-like [Solanum lycopersicum]	AT5G54650.2	formin homology5	Encodes a protein with similarity to formins that is involved in cytokinesis. Loss of function mutations exhibit delayed cellularization during endosperm development. FH5 is expressed in the endosperm and the protein localizes to the cell plate. FH5 was shown to be a maternally expressed imprinted gene.	formin homology5 (Fh5); CONTAINS InterPro DOMAIN/s: Actin-binding FH2/DRF autoregulatory (InterPro:IPR003104), Actin-binding FH2 (InterPro:IPR015425); BEST Arabidopsis thaliana protein match is: Actin-binding FH2 (formin homology 2) family protein (TAIR:AT3G05470.1); Has 1807 Blast hits to 1807 proteins in 277 species: Archae - 0; Bacteria - 0; Metazoa - 736; Fungi - 347; Plants - 385; Viruses - …		OG1_10705
Sp1_comp316907_c0_seq3	2896	.	G	A	222	.	DP=186;VDB=0.0399;AF1=1;AC1=2;DP4=0,1,92,78;MQ=32;FQ=-282;PV4=0.46,0.022,1,1	GT:PL:GQ	1/1:255,255,0:99	Sp1_comp316907_c0_seq3	2896	.	G	A	6353.9	PASS	AC=6;AF=1.00;AN=6;DP=185;Dels=0.00;FS=0.000;HaplotypeScore=1.4679;MLEAC=6;MLEAF=1.00;MQ=59.90;MQ0=0;QD=34.35	GT:AD:DP:GQ:MLPSAC:MLPSAF:PL	1/1/1/1/1/1:0,185:185:99:6:1.00:6380,1229,754,476,278,125,0	SG	3954	gi|460405689|ref|XP_004248308.1|	PREDICTED: formin-like protein 5-like [Solanum lycopersicum]	AT5G54650.2	formin homology5	Encodes a protein with similarity to formins that is involved in cytokinesis. Loss of function mutations exhibit delayed cellularization during endosperm development. FH5 is expressed in the endosperm and the protein localizes to the cell plate. FH5 was shown to be a maternally expressed imprinted gene.	formin homology5 (Fh5); CONTAINS InterPro DOMAIN/s: Actin-binding FH2/DRF autoregulatory (InterPro:IPR003104), Actin-binding FH2 (InterPro:IPR015425); BEST Arabidopsis thaliana protein match is: Actin-binding FH2 (formin homology 2) family protein (TAIR:AT3G05470.1); Has 1807 Blast hits to 1807 proteins in 277 species: Archae - 0; Bacteria - 0; Metazoa - 736; Fungi - 347; Plants - 385; Viruses - …		OG1_10705
Sp1_comp316907_c0_seq3	2908	.	A	T	222	.	DP=177;VDB=0.0380;AF1=1;AC1=2;DP4=0,0,94,76;MQ=34;FQ=-282	GT:PL:GQ	1/1:255,255,0:99	Sp1_comp316907_c0_seq3	2908	.	A	T	7001.9	PASS	AC=6;AF=1.00;AN=6;DP=190;Dels=0.00;FS=0.000;HaplotypeScore=1.4679;MLEAC=6;MLEAF=1.00;MQ=59.90;MQ0=0;QD=31.63	GT:AD:DP:GQ:MLPSAC:MLPSAF:PL	1/1/1/1/1/1:0,189:190:99:6:1.00:7028,1299,797,503,294,132,0	SG	3954	gi|460405689|ref|XP_004248308.1|	PREDICTED: formin-like protein 5-like [Solanum lycopersicum]	AT5G54650.2	formin homology5	Encodes a protein with similarity to formins that is involved in cytokinesis. Loss of function mutations exhibit delayed cellularization during endosperm development. FH5 is expressed in the endosperm and the protein localizes to the cell plate. FH5 was shown to be a maternally expressed imprinted gene.	formin homology5 (Fh5); CONTAINS InterPro DOMAIN/s: Actin-binding FH2/DRF autoregulatory (InterPro:IPR003104), Actin-binding FH2 (InterPro:IPR015425); BEST Arabidopsis thaliana protein match is: Actin-binding FH2 (formin homology 2) family protein (TAIR:AT3G05470.1); Has 1807 Blast hits to 1807 proteins in 277 species: Archae - 0; Bacteria - 0; Metazoa - 736; Fungi - 347; Plants - 385; Viruses - …		OG1_10705
Sp1_comp316907_c0_seq3	2944	.	T	C	222	.	DP=187;VDB=0.0380;AF1=1;AC1=2;DP4=0,0,73,53;MQ=41;FQ=-282	GT:PL:GQ	1/1:255,255,0:99	Sp1_comp316907_c0_seq3	2944	.	T	C	6952.9	PASS	AC=6;AF=1.00;AN=6;DP=201;Dels=0.00;FS=0.000;HaplotypeScore=2.9658;MLEAC=6;MLEAF=1.00;MQ=59.90;MQ0=0;QD=34.59	GT:AD:DP:GQ:MLPSAC:MLPSAF:PL	1/1/1/1/1/1:0,201:201:99:6:1.00:6979,1315,806,509,298,134,0	SG	3954	gi|460405689|ref|XP_004248308.1|	PREDICTED: formin-like protein 5-like [Solanum lycopersicum]	AT5G54650.2	formin homology5	Encodes a protein with similarity to formins that is involved in cytokinesis. Loss of function mutations exhibit delayed cellularization during endosperm development. FH5 is expressed in the endosperm and the protein localizes to the cell plate. FH5 was shown to be a maternally expressed imprinted gene.	formin homology5 (Fh5); CONTAINS InterPro DOMAIN/s: Actin-binding FH2/DRF autoregulatory (InterPro:IPR003104), Actin-binding FH2 (InterPro:IPR015425); BEST Arabidopsis thaliana protein match is: Actin-binding FH2 (formin homology 2) family protein (TAIR:AT3G05470.1); Has 1807 Blast hits to 1807 proteins in 277 species: Archae - 0; Bacteria - 0; Metazoa - 736; Fungi - 347; Plants - 385; Viruses - …		OG1_10705
Sp1_comp316907_c0_seq3	2973	.	G	A	165	.	DP=168;VDB=0.0365;AF1=0.5;AC1=1;DP4=39,38,35,41;MQ=46;FQ=168;PV4=0.63,6.6e-48,0.079,1	GT:PL:GQ	0/1:195,0,255:99	Sp1_comp316907_c0_seq3	2973	.	G	A	2760.9	PASS	AC=3;AF=0.500;AN=6;BaseQRankSum=1.345;DP=173;Dels=0.00;FS=0.000;HaplotypeScore=3.6665;MLEAC=3;MLEAF=0.500;MQ=59.89;MQ0=0;MQRankSum=0.853;QD=15.96;ReadPosRankSum=0.298	GT:AD:DP:GQ:MLPSAC:MLPSAF:PL	0/0/0/1/1/1:92,81:173:38:3:0.500:2787,194,38,0,41,201,2147483647	SG	3954	gi|460405689|ref|XP_004248308.1|	PREDICTED: formin-like protein 5-like [Solanum lycopersicum]	AT5G54650.2	formin homology5	Encodes a protein with similarity to formins that is involved in cytokinesis. Loss of function mutations exhibit delayed cellularization during endosperm development. FH5 is expressed in the endosperm and the protein localizes to the cell plate. FH5 was shown to be a maternally expressed imprinted gene.	formin homology5 (Fh5); CONTAINS InterPro DOMAIN/s: Actin-binding FH2/DRF autoregulatory (InterPro:IPR003104), Actin-binding FH2 (InterPro:IPR015425); BEST Arabidopsis thaliana protein match is: Actin-binding FH2 (formin homology 2) family protein (TAIR:AT3G05470.1); Has 1807 Blast hits to 1807 proteins in 277 species: Archae - 0; Bacteria - 0; Metazoa - 736; Fungi - 347; Plants - 385; Viruses - …		OG1_10705
Sp1_comp316907_c0_seq3	3123	.	A	G	79	.	DP=223;VDB=0.0398;AF1=0.5;AC1=1;DP4=65,54,32,34;MQ=47;FQ=82;PV4=0.45,6.9e-88,1,0.00021	GT:PL:GQ	0/1:109,0,255:99	Sp1_comp316907_c0_seq3	3123	.	A	G	3182.31	PASS	AC=3;AF=0.500;AN=6;BaseQRankSum=-1.545;DP=229;Dels=0.00;FS=2.283;HaplotypeScore=8.8794;MLEAC=3;MLEAF=0.500;MQ=59.59;MQ0=0;MQRankSum=-1.461;QD=13.90;ReadPosRankSum=-2.560	GT:AD:DP:GQ:MLPSAC:MLPSAF:PL	0/0/0/1/1/1:126,102:229:10:3:0.500:3208,171,10,0,100,2147483647,2147483647	SG	3954	gi|460405689|ref|XP_004248308.1|	PREDICTED: formin-like protein 5-like [Solanum lycopersicum]	AT5G54650.2	formin homology5	Encodes a protein with similarity to formins that is involved in cytokinesis. Loss of function mutations exhibit delayed cellularization during endosperm development. FH5 is expressed in the endosperm and the protein localizes to the cell plate. FH5 was shown to be a maternally expressed imprinted gene.	formin homology5 (Fh5); CONTAINS InterPro DOMAIN/s: Actin-binding FH2/DRF autoregulatory (InterPro:IPR003104), Actin-binding FH2 (InterPro:IPR015425); BEST Arabidopsis thaliana protein match is: Actin-binding FH2 (formin homology 2) family protein (TAIR:AT3G05470.1); Has 1807 Blast hits to 1807 proteins in 277 species: Archae - 0; Bacteria - 0; Metazoa - 736; Fungi - 347; Plants - 385; Viruses - …		OG1_10705
Sp1_comp316907_c0_seq3	3154	.	G	A	225	.	DP=252;VDB=0.0392;AF1=0.5;AC1=1;DP4=44,64,66,73;MQ=46;FQ=225;PV4=0.3,1,1e-10,0.34	GT:PL:GQ	0/1:255,0,255:99	Sp1_comp316907_c0_seq3	3154	.	G	A	5029.07	PASS	AC=3;AF=0.500;AN=6;BaseQRankSum=0.920;DP=248;Dels=0.00;FS=4.382;HaplotypeScore=1.9992;MLEAC=3;MLEAF=0.500;MQ=59.80;MQ0=0;MQRankSum=1.313;QD=20.28;ReadPosRankSum=-0.514	GT:AD:DP:GQ:MLPSAC:MLPSAF:PL	0/0/0/1/1/1:108,140:248:14:3:0.500:5055,421,110,0,14,197,2147483647	SG	3954	gi|460405689|ref|XP_004248308.1|	PREDICTED: formin-like protein 5-like [Solanum lycopersicum]	AT5G54650.2	formin homology5	Encodes a protein with similarity to formins that is involved in cytokinesis. Loss of function mutations exhibit delayed cellularization during endosperm development. FH5 is expressed in the endosperm and the protein localizes to the cell plate. FH5 was shown to be a maternally expressed imprinted gene.	formin homology5 (Fh5); CONTAINS InterPro DOMAIN/s: Actin-binding FH2/DRF autoregulatory (InterPro:IPR003104), Actin-binding FH2 (InterPro:IPR015425); BEST Arabidopsis thaliana protein match is: Actin-binding FH2 (formin homology 2) family protein (TAIR:AT3G05470.1); Has 1807 Blast hits to 1807 proteins in 277 species: Archae - 0; Bacteria - 0; Metazoa - 736; Fungi - 347; Plants - 385; Viruses - …		OG1_10705
Sp1_comp316907_c0_seq3	3156	.	T	G	148	.	DP=249;VDB=0.0322;AF1=0.5;AC1=1;DP4=67,74,40,62;MQ=46;FQ=151;PV4=0.24,6.4e-97,1,1	GT:PL:GQ	0/1:178,0,255:99	Sp1_comp316907_c0_seq3	3156	.	T	G	3503.36	PASS	AC=3;AF=0.500;AN=6;BaseQRankSum=-1.212;DP=248;Dels=0.00;FS=4.391;HaplotypeScore=4.7869;MLEAC=3;MLEAF=0.500;MQ=59.80;MQ0=0;MQRankSum=0.440;QD=14.13;ReadPosRankSum=0.901	GT:AD:DP:GQ:MLPSAC:MLPSAF:PL	0/0/0/1/1/1:141,107:248:4:3:0.500:3528,173,4,0,119,2147483647,2147483647	SG	3954	gi|460405689|ref|XP_004248308.1|	PREDICTED: formin-like protein 5-like [Solanum lycopersicum]	AT5G54650.2	formin homology5	Encodes a protein with similarity to formins that is involved in cytokinesis. Loss of function mutations exhibit delayed cellularization during endosperm development. FH5 is expressed in the endosperm and the protein localizes to the cell plate. FH5 was shown to be a maternally expressed imprinted gene.	formin homology5 (Fh5); CONTAINS InterPro DOMAIN/s: Actin-binding FH2/DRF autoregulatory (InterPro:IPR003104), Actin-binding FH2 (InterPro:IPR015425); BEST Arabidopsis thaliana protein match is: Actin-binding FH2 (formin homology 2) family protein (TAIR:AT3G05470.1); Has 1807 Blast hits to 1807 proteins in 277 species: Archae - 0; Bacteria - 0; Metazoa - 736; Fungi - 347; Plants - 385; Viruses - …		OG1_10705
Sp1_comp316907_c0_seq3	3249	.	G	A	225	.	DP=221;VDB=0.0345;AF1=0.5;AC1=1;DP4=66,38,70,35;MQ=48;FQ=225;PV4=0.66,1,2.4e-10,1	GT:PL:GQ	0/1:255,0,255:99	Sp1_comp316907_c0_seq3	3249	.	G	A	3889.9	PASS	AC=3;AF=0.500;AN=6;BaseQRankSum=1.602;DP=223;Dels=0.00;FS=0.510;HaplotypeScore=6.8037;MLEAC=3;MLEAF=0.500;MQ=59.92;MQ0=0;MQRankSum=0.289;QD=17.44;ReadPosRankSum=1.686	GT:AD:DP:GQ:MLPSAC:MLPSAF:PL	0/0/0/1/1/1:111,111:223:51:3:0.500:3916,277,57,0,51,263,2147483647	SG	3954	gi|460405689|ref|XP_004248308.1|	PREDICTED: formin-like protein 5-like [Solanum lycopersicum]	AT5G54650.2	formin homology5	Encodes a protein with similarity to formins that is involved in cytokinesis. Loss of function mutations exhibit delayed cellularization during endosperm development. FH5 is expressed in the endosperm and the protein localizes to the cell plate. FH5 was shown to be a maternally expressed imprinted gene.	formin homology5 (Fh5); CONTAINS InterPro DOMAIN/s: Actin-binding FH2/DRF autoregulatory (InterPro:IPR003104), Actin-binding FH2 (InterPro:IPR015425); BEST Arabidopsis thaliana protein match is: Actin-binding FH2 (formin homology 2) family protein (TAIR:AT3G05470.1); Has 1807 Blast hits to 1807 proteins in 277 species: Archae - 0; Bacteria - 0; Metazoa - 736; Fungi - 347; Plants - 385; Viruses - …		OG1_10705
Sp1_comp316907_c0_seq3	3493	.	A	G	222	.	DP=233;VDB=0.0380;AF1=1;AC1=2;DP4=0,0,114,102;MQ=46;FQ=-282	GT:PL:GQ	1/1:255,255,0:99	Sp1_comp316907_c0_seq3	3493	.	A	G	9231.9	PASS	AC=6;AF=1.00;AN=6;DP=240;Dels=0.00;FS=0.000;HaplotypeScore=5.1797;MLEAC=6;MLEAF=1.00;MQ=59.82;MQ0=0;QD=29.40	GT:AD:DP:GQ:MLPSAC:MLPSAF:PL	1/1/1/1/1/1:0,240:240:99:6:1.00:9258,1711,1049,662,387,174,0	SG	3954	gi|460405689|ref|XP_004248308.1|	PREDICTED: formin-like protein 5-like [Solanum lycopersicum]	AT5G54650.2	formin homology5	Encodes a protein with similarity to formins that is involved in cytokinesis. Loss of function mutations exhibit delayed cellularization during endosperm development. FH5 is expressed in the endosperm and the protein localizes to the cell plate. FH5 was shown to be a maternally expressed imprinted gene.	formin homology5 (Fh5); CONTAINS InterPro DOMAIN/s: Actin-binding FH2/DRF autoregulatory (InterPro:IPR003104), Actin-binding FH2 (InterPro:IPR015425); BEST Arabidopsis thaliana protein match is: Actin-binding FH2 (formin homology 2) family protein (TAIR:AT3G05470.1); Has 1807 Blast hits to 1807 proteins in 277 species: Archae - 0; Bacteria - 0; Metazoa - 736; Fungi - 347; Plants - 385; Viruses - …		OG1_10705
Sp1_comp316907_c0_seq3	3538	.	G	A	222	.	DP=207;VDB=0.0392;AF1=1;AC1=2;DP4=0,1,60,50;MQ=47;FQ=-282;PV4=0.46,0.0073,0.21,1	GT:PL:GQ	1/1:255,255,0:99	Sp1_comp316907_c0_seq3	3538	.	G	A	5450.9		AC=6;AF=1.00;AN=6;BaseQRankSum=1.391;DP=215;Dels=0.00;FS=0.000;HaplotypeScore=76.9097;MLEAC=6;MLEAF=1.00;MQ=59.91;MQ0=0;MQRankSum=-0.187;QD=25.35;ReadPosRankSum=1.683	GT:AD:DP:GQ:MLPSAC:MLPSAF:PL	1/1/1/1/1/1:1,214:215:78:6:1.00:5477,1014,609,373,206,78,0	SG	3954	gi|460405689|ref|XP_004248308.1|	PREDICTED: formin-like protein 5-like [Solanum lycopersicum]	AT5G54650.2	formin homology5	Encodes a protein with similarity to formins that is involved in cytokinesis. Loss of function mutations exhibit delayed cellularization during endosperm development. FH5 is expressed in the endosperm and the protein localizes to the cell plate. FH5 was shown to be a maternally expressed imprinted gene.	formin homology5 (Fh5); CONTAINS InterPro DOMAIN/s: Actin-binding FH2/DRF autoregulatory (InterPro:IPR003104), Actin-binding FH2 (InterPro:IPR015425); BEST Arabidopsis thaliana protein match is: Actin-binding FH2 (formin homology 2) family protein (TAIR:AT3G05470.1); Has 1807 Blast hits to 1807 proteins in 277 species: Archae - 0; Bacteria - 0; Metazoa - 736; Fungi - 347; Plants - 385; Viruses - …		OG1_10705
Sp1_comp316907_c0_seq3	356	.	C	G	158	.	DP=51;VDB=0.0216;AF1=0.5;AC1=1;DP4=16,18,5,8;MQ=43;FQ=161;PV4=0.75,0.4,0.006,1	GT:PL:GQ	0/1:188,0,255:99	Sp1_comp316907_c0_seq3	356	.	C	G	570.18		AC=2;AF=0.333;AN=6;BaseQRankSum=1.024;DP=55;Dels=0.00;FS=0.000;HaplotypeScore=17.4305;MLEAC=2;MLEAF=0.333;MQ=60.00;MQ0=0;MQRankSum=-0.359;QD=10.37;ReadPosRankSum=0.499	GT:AD:DP:GQ:MLPSAC:MLPSAF:PL	0/0/0/0/1/1:35,20:55:13:2:0.333:596,18,0,13,51,137,2147483647	SG	3954	gi|460405689|ref|XP_004248308.1|	PREDICTED: formin-like protein 5-like [Solanum lycopersicum]	AT5G54650.2	formin homology5	Encodes a protein with similarity to formins that is involved in cytokinesis. Loss of function mutations exhibit delayed cellularization during endosperm development. FH5 is expressed in the endosperm and the protein localizes to the cell plate. FH5 was shown to be a maternally expressed imprinted gene.	formin homology5 (Fh5); CONTAINS InterPro DOMAIN/s: Actin-binding FH2/DRF autoregulatory (InterPro:IPR003104), Actin-binding FH2 (InterPro:IPR015425); BEST Arabidopsis thaliana protein match is: Actin-binding FH2 (formin homology 2) family protein (TAIR:AT3G05470.1); Has 1807 Blast hits to 1807 proteins in 277 species: Archae - 0; Bacteria - 0; Metazoa - 736; Fungi - 347; Plants - 385; Viruses - …		OG1_10705
Sp1_comp316907_c0_seq3	3620	.	T	G	222	.	DP=187;VDB=0.0365;AF1=1;AC1=2;DP4=0,0,73,105;MQ=49;FQ=-282	GT:PL:GQ	1/1:255,255,0:99	Sp1_comp316907_c0_seq3	3620	.	T	G	7830.9	PASS	AC=6;AF=1.00;AN=6;DP=217;Dels=0.00;FS=0.000;HaplotypeScore=0.7887;MLEAC=6;MLEAF=1.00;MQ=59.86;MQ0=0;QD=23.64	GT:AD:DP:GQ:MLPSAC:MLPSAF:PL	1/1/1/1/1/1:0,217:217:99:6:1.00:7857,1424,873,551,322,145,0	SG	3954	gi|460405689|ref|XP_004248308.1|	PREDICTED: formin-like protein 5-like [Solanum lycopersicum]	AT5G54650.2	formin homology5	Encodes a protein with similarity to formins that is involved in cytokinesis. Loss of function mutations exhibit delayed cellularization during endosperm development. FH5 is expressed in the endosperm and the protein localizes to the cell plate. FH5 was shown to be a maternally expressed imprinted gene.	formin homology5 (Fh5); CONTAINS InterPro DOMAIN/s: Actin-binding FH2/DRF autoregulatory (InterPro:IPR003104), Actin-binding FH2 (InterPro:IPR015425); BEST Arabidopsis thaliana protein match is: Actin-binding FH2 (formin homology 2) family protein (TAIR:AT3G05470.1); Has 1807 Blast hits to 1807 proteins in 277 species: Archae - 0; Bacteria - 0; Metazoa - 736; Fungi - 347; Plants - 385; Viruses - …		OG1_10705
Sp1_comp316907_c0_seq3	3628	.	T	G	209	.	DP=182;VDB=0.0322;AF1=1;AC1=2;DP4=0,0,28,34;MQ=47;FQ=-214	GT:PL:GQ	1/1:242,187,0:99	Sp1_comp316907_c0_seq3	3628	.	T	G	7766.9	PASS	AC=6;AF=1.00;AN=6;DP=208;Dels=0.00;FS=0.000;HaplotypeScore=0.0000;MLEAC=6;MLEAF=1.00;MQ=59.86;MQ0=0;QD=32.80	GT:AD:DP:GQ:MLPSAC:MLPSAF:PL	1/1/1/1/1/1:0,208:208:99:6:1.00:7793,1439,883,557,326,146,0	SG	3954	gi|460405689|ref|XP_004248308.1|	PREDICTED: formin-like protein 5-like [Solanum lycopersicum]	AT5G54650.2	formin homology5	Encodes a protein with similarity to formins that is involved in cytokinesis. Loss of function mutations exhibit delayed cellularization during endosperm development. FH5 is expressed in the endosperm and the protein localizes to the cell plate. FH5 was shown to be a maternally expressed imprinted gene.	formin homology5 (Fh5); CONTAINS InterPro DOMAIN/s: Actin-binding FH2/DRF autoregulatory (InterPro:IPR003104), Actin-binding FH2 (InterPro:IPR015425); BEST Arabidopsis thaliana protein match is: Actin-binding FH2 (formin homology 2) family protein (TAIR:AT3G05470.1); Has 1807 Blast hits to 1807 proteins in 277 species: Archae - 0; Bacteria - 0; Metazoa - 736; Fungi - 347; Plants - 385; Viruses - …		OG1_10705
Sp1_comp316907_c0_seq3	3725	.	G	C	222	.	DP=172;VDB=0.0244;AF1=1;AC1=2;DP4=0,0,88,80;MQ=49;FQ=-282	GT:PL:GQ	1/1:255,255,0:99	Sp1_comp316907_c0_seq3	3725	.	G	C	7133.9	PASS	AC=6;AF=1.00;AN=6;DP=173;Dels=0.00;FS=0.000;HaplotypeScore=1.6553;MLEAC=6;MLEAF=1.00;MQ=60.00;MQ0=0;QD=28.74	GT:AD:DP:GQ:MLPSAC:MLPSAF:PL	1/1/1/1/1/1:0,173:173:99:6:1.00:7160,1299,797,503,294,132,0	SG	3954	gi|460405689|ref|XP_004248308.1|	PREDICTED: formin-like protein 5-like [Solanum lycopersicum]	AT5G54650.2	formin homology5	Encodes a protein with similarity to formins that is involved in cytokinesis. Loss of function mutations exhibit delayed cellularization during endosperm development. FH5 is expressed in the endosperm and the protein localizes to the cell plate. FH5 was shown to be a maternally expressed imprinted gene.	formin homology5 (Fh5); CONTAINS InterPro DOMAIN/s: Actin-binding FH2/DRF autoregulatory (InterPro:IPR003104), Actin-binding FH2 (InterPro:IPR015425); BEST Arabidopsis thaliana protein match is: Actin-binding FH2 (formin homology 2) family protein (TAIR:AT3G05470.1); Has 1807 Blast hits to 1807 proteins in 277 species: Archae - 0; Bacteria - 0; Metazoa - 736; Fungi - 347; Plants - 385; Viruses - …		OG1_10705
Sp1_comp316907_c0_seq3	3802	.	C	A	225	.	DP=127;VDB=0.0140;AF1=0.5;AC1=1;DP4=38,53,14,22;MQ=47;FQ=225;PV4=0.84,1,2.4e-11,1	GT:PL:GQ	0/1:255,0,255:99	Sp1_comp316907_c0_seq3	3802	.	C	A	1192.01	PASS	AC=2;AF=0.333;AN=6;BaseQRankSum=0.807;DP=127;Dels=0.00;FS=0.000;HaplotypeScore=0.9999;MLEAC=2;MLEAF=0.333;MQ=59.88;MQ0=0;MQRankSum=-0.397;QD=9.39;ReadPosRankSum=0.828	GT:AD:DP:GQ:MLPSAC:MLPSAF:PL	0/0/0/0/1/1:92,35:127:16:2:0.333:1218,16,0,53,172,2147483647,2147483647	SG	3954	gi|460405689|ref|XP_004248308.1|	PREDICTED: formin-like protein 5-like [Solanum lycopersicum]	AT5G54650.2	formin homology5	Encodes a protein with similarity to formins that is involved in cytokinesis. Loss of function mutations exhibit delayed cellularization during endosperm development. FH5 is expressed in the endosperm and the protein localizes to the cell plate. FH5 was shown to be a maternally expressed imprinted gene.	formin homology5 (Fh5); CONTAINS InterPro DOMAIN/s: Actin-binding FH2/DRF autoregulatory (InterPro:IPR003104), Actin-binding FH2 (InterPro:IPR015425); BEST Arabidopsis thaliana protein match is: Actin-binding FH2 (formin homology 2) family protein (TAIR:AT3G05470.1); Has 1807 Blast hits to 1807 proteins in 277 species: Archae - 0; Bacteria - 0; Metazoa - 736; Fungi - 347; Plants - 385; Viruses - …		OG1_10705
Sp1_comp316907_c0_seq3	3881	.	C	T	180	.	DP=54;VDB=0.0053;AF1=1;AC1=2;DP4=0,0,7,42;MQ=48;FQ=-175	GT:PL:GQ	1/1:213,148,0:99	Sp1_comp316907_c0_seq3	3881	.	C	T	2099.9	PASS	AC=6;AF=1.00;AN=6;BaseQRankSum=1.669;DP=56;Dels=0.00;FS=0.000;HaplotypeScore=0.9995;MLEAC=6;MLEAF=1.00;MQ=59.46;MQ0=0;MQRankSum=-1.039;QD=33.81;ReadPosRankSum=0.346	GT:AD:DP:GQ:MLPSAC:MLPSAF:PL	1/1/1/1/1/1:1,54:56:39:6:1.00:2126,381,234,147,86,39,0	SG	3954	gi|460405689|ref|XP_004248308.1|	PREDICTED: formin-like protein 5-like [Solanum lycopersicum]	AT5G54650.2	formin homology5	Encodes a protein with similarity to formins that is involved in cytokinesis. Loss of function mutations exhibit delayed cellularization during endosperm development. FH5 is expressed in the endosperm and the protein localizes to the cell plate. FH5 was shown to be a maternally expressed imprinted gene.	formin homology5 (Fh5); CONTAINS InterPro DOMAIN/s: Actin-binding FH2/DRF autoregulatory (InterPro:IPR003104), Actin-binding FH2 (InterPro:IPR015425); BEST Arabidopsis thaliana protein match is: Actin-binding FH2 (formin homology 2) family protein (TAIR:AT3G05470.1); Has 1807 Blast hits to 1807 proteins in 277 species: Archae - 0; Bacteria - 0; Metazoa - 736; Fungi - 347; Plants - 385; Viruses - …		OG1_10705
Sp1_comp316907_c0_seq3	424	.	G	T	68	.	DP=52;VDB=0.0271;AF1=0.5;AC1=1;DP4=26,10,8,8;MQ=45;FQ=71;PV4=0.21,6.4e-21,3.1e-12,1	GT:PL:GQ	0/1:98,0,255:99	Sp1_comp316907_c0_seq3	424	.	G	T	512.35		AC=2;AF=0.333;AN=6;BaseQRankSum=-0.046;DP=55;Dels=0.00;FS=4.436;HaplotypeScore=25.9909;MLEAC=2;MLEAF=0.333;MQ=60.00;MQ0=0;MQRankSum=-0.899;QD=9.32;ReadPosRankSum=0.713	GT:AD:DP:GQ:MLPSAC:MLPSAF:PL	0/0/0/0/1/1:39,16:55:10:2:0.333:538,10,0,21,69,2147483647,2147483647	SG	3954	gi|460405689|ref|XP_004248308.1|	PREDICTED: formin-like protein 5-like [Solanum lycopersicum]	AT5G54650.2	formin homology5	Encodes a protein with similarity to formins that is involved in cytokinesis. Loss of function mutations exhibit delayed cellularization during endosperm development. FH5 is expressed in the endosperm and the protein localizes to the cell plate. FH5 was shown to be a maternally expressed imprinted gene.	formin homology5 (Fh5); CONTAINS InterPro DOMAIN/s: Actin-binding FH2/DRF autoregulatory (InterPro:IPR003104), Actin-binding FH2 (InterPro:IPR015425); BEST Arabidopsis thaliana protein match is: Actin-binding FH2 (formin homology 2) family protein (TAIR:AT3G05470.1); Has 1807 Blast hits to 1807 proteins in 277 species: Archae - 0; Bacteria - 0; Metazoa - 736; Fungi - 347; Plants - 385; Viruses - …		OG1_10705
Sp1_comp316907_c0_seq3	434	.	G	T	83	.	DP=58;VDB=0.0365;AF1=0.5;AC1=1;DP4=19,9,9,8;MQ=44;FQ=86;PV4=0.36,1.5e-25,2e-10,1	GT:PL:GQ	0/1:113,0,255:99	Sp1_comp316907_c0_seq3	434	.	G	T	594.11		AC=2;AF=0.333;AN=6;BaseQRankSum=0.445;DP=58;Dels=0.00;FS=6.594;HaplotypeScore=105.7820;MLEAC=2;MLEAF=0.333;MQ=60.00;MQ0=0;MQRankSum=-0.714;QD=10.24;ReadPosRankSum=0.109	GT:AD:DP:GQ:MLPSAC:MLPSAF:PL	0/0/0/0/1/1:40,18:58:5:2:0.333:619,24,0,5,33,101,2147483647	SG	3954	gi|460405689|ref|XP_004248308.1|	PREDICTED: formin-like protein 5-like [Solanum lycopersicum]	AT5G54650.2	formin homology5	Encodes a protein with similarity to formins that is involved in cytokinesis. Loss of function mutations exhibit delayed cellularization during endosperm development. FH5 is expressed in the endosperm and the protein localizes to the cell plate. FH5 was shown to be a maternally expressed imprinted gene.	formin homology5 (Fh5); CONTAINS InterPro DOMAIN/s: Actin-binding FH2/DRF autoregulatory (InterPro:IPR003104), Actin-binding FH2 (InterPro:IPR015425); BEST Arabidopsis thaliana protein match is: Actin-binding FH2 (formin homology 2) family protein (TAIR:AT3G05470.1); Has 1807 Blast hits to 1807 proteins in 277 species: Archae - 0; Bacteria - 0; Metazoa - 736; Fungi - 347; Plants - 385; Viruses - …		OG1_10705
Sp1_comp316907_c0_seq3	643	.	C	A	225	.	DP=100;VDB=0.0271;AF1=0.5;AC1=1;DP4=29,34,10,25;MQ=47;FQ=225;PV4=0.13,1,8.2e-09,0.47	GT:PL:GQ	0/1:255,0,255:99	Sp1_comp316907_c0_seq3	643	.	C	A	1236.99	PASS	AC=2;AF=0.333;AN=6;BaseQRankSum=1.489;DP=100;Dels=0.00;FS=8.755;HaplotypeScore=0.0000;MLEAC=2;MLEAF=0.333;MQ=59.92;MQ0=0;MQRankSum=0.311;QD=12.37;ReadPosRankSum=0.509	GT:AD:DP:GQ:MLPSAC:MLPSAF:PL	0/0/0/0/1/1:64,36:100:17:2:0.333:1263,44,0,17,84,2147483647,2147483647	SG	3954	gi|460405689|ref|XP_004248308.1|	PREDICTED: formin-like protein 5-like [Solanum lycopersicum]	AT5G54650.2	formin homology5	Encodes a protein with similarity to formins that is involved in cytokinesis. Loss of function mutations exhibit delayed cellularization during endosperm development. FH5 is expressed in the endosperm and the protein localizes to the cell plate. FH5 was shown to be a maternally expressed imprinted gene.	formin homology5 (Fh5); CONTAINS InterPro DOMAIN/s: Actin-binding FH2/DRF autoregulatory (InterPro:IPR003104), Actin-binding FH2 (InterPro:IPR015425); BEST Arabidopsis thaliana protein match is: Actin-binding FH2 (formin homology 2) family protein (TAIR:AT3G05470.1); Has 1807 Blast hits to 1807 proteins in 277 species: Archae - 0; Bacteria - 0; Metazoa - 736; Fungi - 347; Plants - 385; Viruses - …		OG1_10705
Sp1_comp316907_c0_seq3	696	.	A	G	225	.	DP=96;VDB=0.0398;AF1=0.5;AC1=1;DP4=8,10,29,47;MQ=45;FQ=140;PV4=0.79,0.37,1.3e-06,1	GT:PL:GQ	0/1:255,0,167:99	Sp1_comp316907_c0_seq3	696	.	A	G	2967.11		AC=5;AF=0.833;AN=6;BaseQRankSum=0.337;DP=104;Dels=0.00;FS=4.715;HaplotypeScore=13.6347;MLEAC=5;MLEAF=0.833;MQ=59.80;MQ0=0;MQRankSum=0.345;QD=28.53;ReadPosRankSum=-0.180	GT:AD:DP:GQ:MLPSAC:MLPSAF:PL	0/1/1/1/1/1:23,81:104:13:5:0.833:2993,391,182,73,13,0,627	SG	3954	gi|460405689|ref|XP_004248308.1|	PREDICTED: formin-like protein 5-like [Solanum lycopersicum]	AT5G54650.2	formin homology5	Encodes a protein with similarity to formins that is involved in cytokinesis. Loss of function mutations exhibit delayed cellularization during endosperm development. FH5 is expressed in the endosperm and the protein localizes to the cell plate. FH5 was shown to be a maternally expressed imprinted gene.	formin homology5 (Fh5); CONTAINS InterPro DOMAIN/s: Actin-binding FH2/DRF autoregulatory (InterPro:IPR003104), Actin-binding FH2 (InterPro:IPR015425); BEST Arabidopsis thaliana protein match is: Actin-binding FH2 (formin homology 2) family protein (TAIR:AT3G05470.1); Has 1807 Blast hits to 1807 proteins in 277 species: Archae - 0; Bacteria - 0; Metazoa - 736; Fungi - 347; Plants - 385; Viruses - …		OG1_10705
Sp1_comp316907_c0_seq3	900	.	C	T	143	.	DP=70;VDB=0.0380;AF1=0.5;AC1=1;DP4=24,15,18,12;MQ=50;FQ=146;PV4=1,3.2e-23,7.2e-07,1	GT:PL:GQ	0/1:173,0,255:99	Sp1_comp316907_c0_seq3	900	.	C	T	1049.36	PASS	AC=3;AF=0.500;AN=6;BaseQRankSum=0.660;DP=74;Dels=0.00;FS=0.000;HaplotypeScore=0.0000;MLEAC=3;MLEAF=0.500;MQ=59.60;MQ0=0;MQRankSum=0.726;QD=14.18;ReadPosRankSum=0.791	GT:AD:DP:GQ:MLPSAC:MLPSAF:PL	0/0/0/1/1/1:42,32:74:4:3:0.500:1074,57,4,0,31,119,2147483647	SG	3954	gi|460405689|ref|XP_004248308.1|	PREDICTED: formin-like protein 5-like [Solanum lycopersicum]	AT5G54650.2	formin homology5	Encodes a protein with similarity to formins that is involved in cytokinesis. Loss of function mutations exhibit delayed cellularization during endosperm development. FH5 is expressed in the endosperm and the protein localizes to the cell plate. FH5 was shown to be a maternally expressed imprinted gene.	formin homology5 (Fh5); CONTAINS InterPro DOMAIN/s: Actin-binding FH2/DRF autoregulatory (InterPro:IPR003104), Actin-binding FH2 (InterPro:IPR015425); BEST Arabidopsis thaliana protein match is: Actin-binding FH2 (formin homology 2) family protein (TAIR:AT3G05470.1); Has 1807 Blast hits to 1807 proteins in 277 species: Archae - 0; Bacteria - 0; Metazoa - 736; Fungi - 347; Plants - 385; Viruses - …		OG1_10705
Sp1_comp316907_c0_seq3	1245	.	A	G	872.96	PASS	AC=2;AF=0.333;AN=6;BaseQRankSum=0.068;DP=86;Dels=0.00;FS=4.721;HaplotypeScore=2.6999;MLEAC=2;MLEAF=0.333;MQ=60.00;MQ0=0;MQRankSum=0.095;QD=10.15;ReadPosRankSum=-0.403	GT:AD:DP:GQ:MLPSAC:MLPSAF:PL	0/0/0/0/1/1:56,30:86:19:2:0.333:899,31,0,19,81,2147483647,2147483647											GATK	3954	gi|460405689|ref|XP_004248308.1|	PREDICTED: formin-like protein 5-like [Solanum lycopersicum]	AT5G54650.2	formin homology5	Encodes a protein with similarity to formins that is involved in cytokinesis. Loss of function mutations exhibit delayed cellularization during endosperm development. FH5 is expressed in the endosperm and the protein localizes to the cell plate. FH5 was shown to be a maternally expressed imprinted gene.	formin homology5 (Fh5); CONTAINS InterPro DOMAIN/s: Actin-binding FH2/DRF autoregulatory (InterPro:IPR003104), Actin-binding FH2 (InterPro:IPR015425); BEST Arabidopsis thaliana protein match is: Actin-binding FH2 (formin homology 2) family protein (TAIR:AT3G05470.1); Has 1807 Blast hits to 1807 proteins in 277 species: Archae - 0; Bacteria - 0; Metazoa - 736; Fungi - 347; Plants - 385; Viruses - …		OG1_10705
Sp1_comp316907_c0_seq3	1512	.	C	T	109.68		AC=2;AF=0.333;AN=6;BaseQRankSum=2.540;DP=61;Dels=0.00;FS=1.048;HaplotypeScore=0.0000;MLEAC=2;MLEAF=0.333;MQ=58.28;MQ0=0;MQRankSum=0.716;QD=1.80;ReadPosRankSum=0.919	GT:AD:DP:GQ:MLPSAC:MLPSAF:PL	0/0/0/0/1/1:28,33:61:6:2:0.333:134,6,0,6,24,63,2147483647											GATK	3954	gi|460405689|ref|XP_004248308.1|	PREDICTED: formin-like protein 5-like [Solanum lycopersicum]	AT5G54650.2	formin homology5	Encodes a protein with similarity to formins that is involved in cytokinesis. Loss of function mutations exhibit delayed cellularization during endosperm development. FH5 is expressed in the endosperm and the protein localizes to the cell plate. FH5 was shown to be a maternally expressed imprinted gene.	formin homology5 (Fh5); CONTAINS InterPro DOMAIN/s: Actin-binding FH2/DRF autoregulatory (InterPro:IPR003104), Actin-binding FH2 (InterPro:IPR015425); BEST Arabidopsis thaliana protein match is: Actin-binding FH2 (formin homology 2) family protein (TAIR:AT3G05470.1); Has 1807 Blast hits to 1807 proteins in 277 species: Archae - 0; Bacteria - 0; Metazoa - 736; Fungi - 347; Plants - 385; Viruses - …		OG1_10705
Sp1_comp316907_c0_seq3	1726	.	C	T	79.4		AC=6;AF=1.00;AN=6;DP=93;Dels=0.00;FS=0.000;HaplotypeScore=0.7887;MLEAC=6;MLEAF=1.00;MQ=59.68;MQ0=0;QD=0.85	GT:AD:DP:GQ:MLPSAC:MLPSAF:PL	1/1/1/1/1/1:0,93:93:3:6:1.00:103,31,19,12,7,3,0											GATK	3954	gi|460405689|ref|XP_004248308.1|	PREDICTED: formin-like protein 5-like [Solanum lycopersicum]	AT5G54650.2	formin homology5	Encodes a protein with similarity to formins that is involved in cytokinesis. Loss of function mutations exhibit delayed cellularization during endosperm development. FH5 is expressed in the endosperm and the protein localizes to the cell plate. FH5 was shown to be a maternally expressed imprinted gene.	formin homology5 (Fh5); CONTAINS InterPro DOMAIN/s: Actin-binding FH2/DRF autoregulatory (InterPro:IPR003104), Actin-binding FH2 (InterPro:IPR015425); BEST Arabidopsis thaliana protein match is: Actin-binding FH2 (formin homology 2) family protein (TAIR:AT3G05470.1); Has 1807 Blast hits to 1807 proteins in 277 species: Archae - 0; Bacteria - 0; Metazoa - 736; Fungi - 347; Plants - 385; Viruses - …		OG1_10705
Sp1_comp316907_c0_seq3	1727	.	A	C	122.83		AC=6;AF=1.00;AN=6;DP=93;Dels=0.00;FS=0.000;HaplotypeScore=0.7887;MLEAC=6;MLEAF=1.00;MQ=59.68;MQ0=0;QD=1.32	GT:AD:DP:GQ:MLPSAC:MLPSAF:PL	1/1/1/1/1/1:0,93:93:4:6:1.00:147,39,24,15,9,4,0											GATK	3954	gi|460405689|ref|XP_004248308.1|	PREDICTED: formin-like protein 5-like [Solanum lycopersicum]	AT5G54650.2	formin homology5	Encodes a protein with similarity to formins that is involved in cytokinesis. Loss of function mutations exhibit delayed cellularization during endosperm development. FH5 is expressed in the endosperm and the protein localizes to the cell plate. FH5 was shown to be a maternally expressed imprinted gene.	formin homology5 (Fh5); CONTAINS InterPro DOMAIN/s: Actin-binding FH2/DRF autoregulatory (InterPro:IPR003104), Actin-binding FH2 (InterPro:IPR015425); BEST Arabidopsis thaliana protein match is: Actin-binding FH2 (formin homology 2) family protein (TAIR:AT3G05470.1); Has 1807 Blast hits to 1807 proteins in 277 species: Archae - 0; Bacteria - 0; Metazoa - 736; Fungi - 347; Plants - 385; Viruses - …		OG1_10705
Sp1_comp316907_c0_seq3	2182	.	T	G	54.9		AC=1;AF=0.167;AN=6;BaseQRankSum=0.694;DP=86;Dels=0.00;FS=1.347;HaplotypeScore=12.9765;MLEAC=1;MLEAF=0.167;MQ=59.50;MQ0=0;MQRankSum=-0.775;QD=0.64;ReadPosRankSum=2.001	GT:AD:DP:GQ:MLPSAC:MLPSAF:PL	0/0/0/0/0/1:76,10:86:60:1:0.167:81,0,60,145,2147483647,2147483647,2147483647											GATK	3954	gi|460405689|ref|XP_004248308.1|	PREDICTED: formin-like protein 5-like [Solanum lycopersicum]	AT5G54650.2	formin homology5	Encodes a protein with similarity to formins that is involved in cytokinesis. Loss of function mutations exhibit delayed cellularization during endosperm development. FH5 is expressed in the endosperm and the protein localizes to the cell plate. FH5 was shown to be a maternally expressed imprinted gene.	formin homology5 (Fh5); CONTAINS InterPro DOMAIN/s: Actin-binding FH2/DRF autoregulatory (InterPro:IPR003104), Actin-binding FH2 (InterPro:IPR015425); BEST Arabidopsis thaliana protein match is: Actin-binding FH2 (formin homology 2) family protein (TAIR:AT3G05470.1); Has 1807 Blast hits to 1807 proteins in 277 species: Archae - 0; Bacteria - 0; Metazoa - 736; Fungi - 347; Plants - 385; Viruses - …		OG1_10705
Sp1_comp316907_c0_seq3	2190	.	C	T	51.91		AC=1;AF=0.167;AN=6;BaseQRankSum=-0.732;DP=81;Dels=0.00;FS=0.000;HaplotypeScore=12.9765;MLEAC=1;MLEAF=0.167;MQ=59.50;MQ0=0;MQRankSum=0.960;QD=0.64;ReadPosRankSum=1.910	GT:AD:DP:GQ:MLPSAC:MLPSAF:PL	0/0/0/0/0/1:72,6:81:54:1:0.167:75,0,54,132,2147483647,2147483647,2147483647											GATK	3954	gi|460405689|ref|XP_004248308.1|	PREDICTED: formin-like protein 5-like [Solanum lycopersicum]	AT5G54650.2	formin homology5	Encodes a protein with similarity to formins that is involved in cytokinesis. Loss of function mutations exhibit delayed cellularization during endosperm development. FH5 is expressed in the endosperm and the protein localizes to the cell plate. FH5 was shown to be a maternally expressed imprinted gene.	formin homology5 (Fh5); CONTAINS InterPro DOMAIN/s: Actin-binding FH2/DRF autoregulatory (InterPro:IPR003104), Actin-binding FH2 (InterPro:IPR015425); BEST Arabidopsis thaliana protein match is: Actin-binding FH2 (formin homology 2) family protein (TAIR:AT3G05470.1); Has 1807 Blast hits to 1807 proteins in 277 species: Archae - 0; Bacteria - 0; Metazoa - 736; Fungi - 347; Plants - 385; Viruses - …		OG1_10705
Sp1_comp316907_c0_seq3	2219	.	G	C	83.9		AC=1;AF=0.167;AN=6;BaseQRankSum=0.324;DP=86;Dels=0.00;FS=12.560;HaplotypeScore=5.8313;MLEAC=1;MLEAF=0.167;MQ=59.59;MQ0=0;MQRankSum=-1.347;QD=0.98;ReadPosRankSum=0.248	GT:AD:DP:GQ:MLPSAC:MLPSAF:PL	0/0/0/0/0/1:78,8:86:48:1:0.167:110,0,48,120,2147483647,2147483647,2147483647											GATK	3954	gi|460405689|ref|XP_004248308.1|	PREDICTED: formin-like protein 5-like [Solanum lycopersicum]	AT5G54650.2	formin homology5	Encodes a protein with similarity to formins that is involved in cytokinesis. Loss of function mutations exhibit delayed cellularization during endosperm development. FH5 is expressed in the endosperm and the protein localizes to the cell plate. FH5 was shown to be a maternally expressed imprinted gene.	formin homology5 (Fh5); CONTAINS InterPro DOMAIN/s: Actin-binding FH2/DRF autoregulatory (InterPro:IPR003104), Actin-binding FH2 (InterPro:IPR015425); BEST Arabidopsis thaliana protein match is: Actin-binding FH2 (formin homology 2) family protein (TAIR:AT3G05470.1); Has 1807 Blast hits to 1807 proteins in 277 species: Archae - 0; Bacteria - 0; Metazoa - 736; Fungi - 347; Plants - 385; Viruses - …		OG1_10705
Sp1_comp316907_c0_seq3	2694	.	A	T	2249.9		AC=3;AF=0.500;AN=6;BaseQRankSum=0.095;DP=159;Dels=0.00;FS=0.000;HaplotypeScore=13.6209;MLEAC=3;MLEAF=0.500;MQ=59.91;MQ0=0;MQRankSum=0.138;QD=14.15;ReadPosRankSum=-0.560	GT:AD:DP:GQ:MLPSAC:MLPSAF:PL	0/0/0/1/1/1:80,77:159:34:3:0.500:2276,177,34,0,40,191,2147483647											GATK	3954	gi|460405689|ref|XP_004248308.1|	PREDICTED: formin-like protein 5-like [Solanum lycopersicum]	AT5G54650.2	formin homology5	Encodes a protein with similarity to formins that is involved in cytokinesis. Loss of function mutations exhibit delayed cellularization during endosperm development. FH5 is expressed in the endosperm and the protein localizes to the cell plate. FH5 was shown to be a maternally expressed imprinted gene.	formin homology5 (Fh5); CONTAINS InterPro DOMAIN/s: Actin-binding FH2/DRF autoregulatory (InterPro:IPR003104), Actin-binding FH2 (InterPro:IPR015425); BEST Arabidopsis thaliana protein match is: Actin-binding FH2 (formin homology 2) family protein (TAIR:AT3G05470.1); Has 1807 Blast hits to 1807 proteins in 277 species: Archae - 0; Bacteria - 0; Metazoa - 736; Fungi - 347; Plants - 385; Viruses - …		OG1_10705
Sp1_comp316907_c0_seq3	2760	.	A	G	35.9	LowQual;	AC=1;AF=0.167;AN=6;BaseQRankSum=1.884;DP=166;Dels=0.00;FS=11.049;HaplotypeScore=5.8976;MLEAC=1;MLEAF=0.167;MQ=59.69;MQ0=0;MQRankSum=-3.807;QD=0.22;ReadPosRankSum=0.163	GT:AD:DP:GQ:MLPSAC:MLPSAF:PL	0/0/0/0/0/1:161,5:166:62:1:0.167:62,0,132,2147483647,2147483647,2147483647,2147483647											GATK	3954	gi|460405689|ref|XP_004248308.1|	PREDICTED: formin-like protein 5-like [Solanum lycopersicum]	AT5G54650.2	formin homology5	Encodes a protein with similarity to formins that is involved in cytokinesis. Loss of function mutations exhibit delayed cellularization during endosperm development. FH5 is expressed in the endosperm and the protein localizes to the cell plate. FH5 was shown to be a maternally expressed imprinted gene.	formin homology5 (Fh5); CONTAINS InterPro DOMAIN/s: Actin-binding FH2/DRF autoregulatory (InterPro:IPR003104), Actin-binding FH2 (InterPro:IPR015425); BEST Arabidopsis thaliana protein match is: Actin-binding FH2 (formin homology 2) family protein (TAIR:AT3G05470.1); Has 1807 Blast hits to 1807 proteins in 277 species: Archae - 0; Bacteria - 0; Metazoa - 736; Fungi - 347; Plants - 385; Viruses - …		OG1_10705
Sp1_comp316907_c0_seq3	2814	.	C	T	672.67	PASS	AC=1;AF=0.167;AN=6;BaseQRankSum=2.532;DP=249;Dels=0.00;FS=0.000;HaplotypeScore=8.7294;MLEAC=1;MLEAF=0.167;MQ=52.55;MQ0=0;MQRankSum=-11.957;QD=2.70;ReadPosRankSum=-7.413	GT:AD:DP:GQ:MLPSAC:MLPSAF:PL	0/0/0/0/0/1:90,159:249:3:1:0.167:697,0,3,62,2147483647,2147483647,2147483647											GATK	3954	gi|460405689|ref|XP_004248308.1|	PREDICTED: formin-like protein 5-like [Solanum lycopersicum]	AT5G54650.2	formin homology5	Encodes a protein with similarity to formins that is involved in cytokinesis. Loss of function mutations exhibit delayed cellularization during endosperm development. FH5 is expressed in the endosperm and the protein localizes to the cell plate. FH5 was shown to be a maternally expressed imprinted gene.	formin homology5 (Fh5); CONTAINS InterPro DOMAIN/s: Actin-binding FH2/DRF autoregulatory (InterPro:IPR003104), Actin-binding FH2 (InterPro:IPR015425); BEST Arabidopsis thaliana protein match is: Actin-binding FH2 (formin homology 2) family protein (TAIR:AT3G05470.1); Has 1807 Blast hits to 1807 proteins in 277 species: Archae - 0; Bacteria - 0; Metazoa - 736; Fungi - 347; Plants - 385; Viruses - …		OG1_10705
Sp1_comp316907_c0_seq3	294	.	T	C	602.7	PASS	AC=2;AF=0.333;AN=6;BaseQRankSum=0.419;DP=53;Dels=0.00;FS=2.471;HaplotypeScore=0.0000;MLEAC=2;MLEAF=0.333;MQ=59.91;MQ0=0;MQRankSum=-1.042;QD=11.37;ReadPosRankSum=1.335	GT:AD:DP:GQ:MLPSAC:MLPSAF:PL	0/0/0/0/1/1:33,20:53:7:2:0.333:628,26,0,7,39,117,2147483647											GATK	3954	gi|460405689|ref|XP_004248308.1|	PREDICTED: formin-like protein 5-like [Solanum lycopersicum]	AT5G54650.2	formin homology5	Encodes a protein with similarity to formins that is involved in cytokinesis. Loss of function mutations exhibit delayed cellularization during endosperm development. FH5 is expressed in the endosperm and the protein localizes to the cell plate. FH5 was shown to be a maternally expressed imprinted gene.	formin homology5 (Fh5); CONTAINS InterPro DOMAIN/s: Actin-binding FH2/DRF autoregulatory (InterPro:IPR003104), Actin-binding FH2 (InterPro:IPR015425); BEST Arabidopsis thaliana protein match is: Actin-binding FH2 (formin homology 2) family protein (TAIR:AT3G05470.1); Has 1807 Blast hits to 1807 proteins in 277 species: Archae - 0; Bacteria - 0; Metazoa - 736; Fungi - 347; Plants - 385; Viruses - …		OG1_10705
Sp1_comp316907_c0_seq3	3237	.	G	A	3572.9	PASS	AC=3;AF=0.500;AN=6;BaseQRankSum=0.824;DP=227;Dels=0.00;FS=2.258;HaplotypeScore=4.5423;MLEAC=3;MLEAF=0.500;MQ=59.92;MQ0=0;MQRankSum=-1.034;QD=15.74;ReadPosRankSum=0.504	GT:AD:DP:GQ:MLPSAC:MLPSAF:PL	0/0/0/1/1/1:113,114:227:53:3:0.500:3599,274,53,0,59,288,2147483647											GATK	3954	gi|460405689|ref|XP_004248308.1|	PREDICTED: formin-like protein 5-like [Solanum lycopersicum]	AT5G54650.2	formin homology5	Encodes a protein with similarity to formins that is involved in cytokinesis. Loss of function mutations exhibit delayed cellularization during endosperm development. FH5 is expressed in the endosperm and the protein localizes to the cell plate. FH5 was shown to be a maternally expressed imprinted gene.	formin homology5 (Fh5); CONTAINS InterPro DOMAIN/s: Actin-binding FH2/DRF autoregulatory (InterPro:IPR003104), Actin-binding FH2 (InterPro:IPR015425); BEST Arabidopsis thaliana protein match is: Actin-binding FH2 (formin homology 2) family protein (TAIR:AT3G05470.1); Has 1807 Blast hits to 1807 proteins in 277 species: Archae - 0; Bacteria - 0; Metazoa - 736; Fungi - 347; Plants - 385; Viruses - …		OG1_10705
Sp1_comp316907_c0_seq3	3433	.	A	G	783.9	PASS	AC=1;AF=0.167;AN=6;BaseQRankSum=1.545;DP=235;Dels=0.00;FS=0.000;HaplotypeScore=3.9718;MLEAC=1;MLEAF=0.167;MQ=59.90;MQ0=0;MQRankSum=2.831;QD=3.34;ReadPosRankSum=0.557	GT:AD:DP:GQ:MLPSAC:MLPSAF:PL	0/0/0/0/0/1:206,29:235:99:1:0.167:810,0,111,2147483647,2147483647,2147483647,2147483647											GATK	3954	gi|460405689|ref|XP_004248308.1|	PREDICTED: formin-like protein 5-like [Solanum lycopersicum]	AT5G54650.2	formin homology5	Encodes a protein with similarity to formins that is involved in cytokinesis. Loss of function mutations exhibit delayed cellularization during endosperm development. FH5 is expressed in the endosperm and the protein localizes to the cell plate. FH5 was shown to be a maternally expressed imprinted gene.	formin homology5 (Fh5); CONTAINS InterPro DOMAIN/s: Actin-binding FH2/DRF autoregulatory (InterPro:IPR003104), Actin-binding FH2 (InterPro:IPR015425); BEST Arabidopsis thaliana protein match is: Actin-binding FH2 (formin homology 2) family protein (TAIR:AT3G05470.1); Has 1807 Blast hits to 1807 proteins in 277 species: Archae - 0; Bacteria - 0; Metazoa - 736; Fungi - 347; Plants - 385; Viruses - …		OG1_10705
Sp1_comp316907_c0_seq3	3790	.	C	T	1812.32	PASS	AC=2;AF=0.333;AN=6;BaseQRankSum=0.841;DP=150;Dels=0.00;FS=2.076;HaplotypeScore=0.0000;MLEAC=2;MLEAF=0.333;MQ=59.90;MQ0=0;MQRankSum=-1.173;QD=12.08;ReadPosRankSum=0.291	GT:AD:DP:GQ:MLPSAC:MLPSAF:PL	0/0/0/0/1/1:88,62:150:10:2:0.333:1838,84,0,10,93,2147483647,2147483647											GATK	3954	gi|460405689|ref|XP_004248308.1|	PREDICTED: formin-like protein 5-like [Solanum lycopersicum]	AT5G54650.2	formin homology5	Encodes a protein with similarity to formins that is involved in cytokinesis. Loss of function mutations exhibit delayed cellularization during endosperm development. FH5 is expressed in the endosperm and the protein localizes to the cell plate. FH5 was shown to be a maternally expressed imprinted gene.	formin homology5 (Fh5); CONTAINS InterPro DOMAIN/s: Actin-binding FH2/DRF autoregulatory (InterPro:IPR003104), Actin-binding FH2 (InterPro:IPR015425); BEST Arabidopsis thaliana protein match is: Actin-binding FH2 (formin homology 2) family protein (TAIR:AT3G05470.1); Has 1807 Blast hits to 1807 proteins in 277 species: Archae - 0; Bacteria - 0; Metazoa - 736; Fungi - 347; Plants - 385; Viruses - …		OG1_10705
Sp1_comp316907_c0_seq3	421	.	A	G	168.92	PASS	AC=1;AF=0.167;AN=6;BaseQRankSum=-0.670;DP=52;Dels=0.00;FS=0.000;HaplotypeScore=12.9936;MLEAC=1;MLEAF=0.167;MQ=60.00;MQ0=0;MQRankSum=-0.080;QD=3.25;ReadPosRankSum=-1.072	GT:AD:DP:GQ:MLPSAC:MLPSAF:PL	0/0/0/0/0/1:45,7:52:23:1:0.167:195,0,23,66,2147483647,2147483647,2147483647											GATK	3954	gi|460405689|ref|XP_004248308.1|	PREDICTED: formin-like protein 5-like [Solanum lycopersicum]	AT5G54650.2	formin homology5	Encodes a protein with similarity to formins that is involved in cytokinesis. Loss of function mutations exhibit delayed cellularization during endosperm development. FH5 is expressed in the endosperm and the protein localizes to the cell plate. FH5 was shown to be a maternally expressed imprinted gene.	formin homology5 (Fh5); CONTAINS InterPro DOMAIN/s: Actin-binding FH2/DRF autoregulatory (InterPro:IPR003104), Actin-binding FH2 (InterPro:IPR015425); BEST Arabidopsis thaliana protein match is: Actin-binding FH2 (formin homology 2) family protein (TAIR:AT3G05470.1); Has 1807 Blast hits to 1807 proteins in 277 species: Archae - 0; Bacteria - 0; Metazoa - 736; Fungi - 347; Plants - 385; Viruses - …		OG1_10705
Sp1_comp316907_c0_seq3	640	.	C	T	1130.04	PASS	AC=2;AF=0.333;AN=6;BaseQRankSum=2.506;DP=100;Dels=0.00;FS=8.441;HaplotypeScore=0.0000;MLEAC=2;MLEAF=0.333;MQ=59.92;MQ0=0;MQRankSum=0.229;QD=11.30;ReadPosRankSum=0.440	GT:AD:DP:GQ:MLPSAC:MLPSAF:PL	0/0/0/0/1/1:64,36:100:15:2:0.333:1156,46,0,15,78,2147483647,2147483647											GATK	3954	gi|460405689|ref|XP_004248308.1|	PREDICTED: formin-like protein 5-like [Solanum lycopersicum]	AT5G54650.2	formin homology5	Encodes a protein with similarity to formins that is involved in cytokinesis. Loss of function mutations exhibit delayed cellularization during endosperm development. FH5 is expressed in the endosperm and the protein localizes to the cell plate. FH5 was shown to be a maternally expressed imprinted gene.	formin homology5 (Fh5); CONTAINS InterPro DOMAIN/s: Actin-binding FH2/DRF autoregulatory (InterPro:IPR003104), Actin-binding FH2 (InterPro:IPR015425); BEST Arabidopsis thaliana protein match is: Actin-binding FH2 (formin homology 2) family protein (TAIR:AT3G05470.1); Has 1807 Blast hits to 1807 proteins in 277 species: Archae - 0; Bacteria - 0; Metazoa - 736; Fungi - 347; Plants - 385; Viruses - …		OG1_10705
Sp1_comp316907_c0_seq3	674	.	T	C	872.32	PASS	AC=3;AF=0.500;AN=6;BaseQRankSum=0.145;DP=91;Dels=0.00;FS=2.771;HaplotypeScore=1.7845;MLEAC=3;MLEAF=0.500;MQ=60.00;MQ0=0;MQRankSum=-0.178;QD=9.59;ReadPosRankSum=1.236	GT:AD:DP:GQ:MLPSAC:MLPSAF:PL	0/0/0/1/1/1:47,44:91:10:3:0.500:898,81,10,0,34,138,2147483647											GATK	3954	gi|460405689|ref|XP_004248308.1|	PREDICTED: formin-like protein 5-like [Solanum lycopersicum]	AT5G54650.2	formin homology5	Encodes a protein with similarity to formins that is involved in cytokinesis. Loss of function mutations exhibit delayed cellularization during endosperm development. FH5 is expressed in the endosperm and the protein localizes to the cell plate. FH5 was shown to be a maternally expressed imprinted gene.	formin homology5 (Fh5); CONTAINS InterPro DOMAIN/s: Actin-binding FH2/DRF autoregulatory (InterPro:IPR003104), Actin-binding FH2 (InterPro:IPR015425); BEST Arabidopsis thaliana protein match is: Actin-binding FH2 (formin homology 2) family protein (TAIR:AT3G05470.1); Has 1807 Blast hits to 1807 proteins in 277 species: Archae - 0; Bacteria - 0; Metazoa - 736; Fungi - 347; Plants - 385; Viruses - …		OG1_10705
Sp1_comp316907_c0_seq3	675	.	A	C	903.24	PASS	AC=3;AF=0.500;AN=6;BaseQRankSum=-1.262;DP=90;Dels=0.00;FS=2.839;HaplotypeScore=1.7845;MLEAC=3;MLEAF=0.500;MQ=60.00;MQ0=0;MQRankSum=0.168;QD=10.04;ReadPosRankSum=1.467	GT:AD:DP:GQ:MLPSAC:MLPSAF:PL	0/0/0/1/1/1:47,43:90:11:3:0.500:929,86,11,0,33,136,2147483647											GATK	3954	gi|460405689|ref|XP_004248308.1|	PREDICTED: formin-like protein 5-like [Solanum lycopersicum]	AT5G54650.2	formin homology5	Encodes a protein with similarity to formins that is involved in cytokinesis. Loss of function mutations exhibit delayed cellularization during endosperm development. FH5 is expressed in the endosperm and the protein localizes to the cell plate. FH5 was shown to be a maternally expressed imprinted gene.	formin homology5 (Fh5); CONTAINS InterPro DOMAIN/s: Actin-binding FH2/DRF autoregulatory (InterPro:IPR003104), Actin-binding FH2 (InterPro:IPR015425); BEST Arabidopsis thaliana protein match is: Actin-binding FH2 (formin homology 2) family protein (TAIR:AT3G05470.1); Has 1807 Blast hits to 1807 proteins in 277 species: Archae - 0; Bacteria - 0; Metazoa - 736; Fungi - 347; Plants - 385; Viruses - …		OG1_10705
Sp1_comp316907_c0_seq3	708	.	A	G	499.99	PASS	AC=1;AF=0.167;AN=6;BaseQRankSum=-0.293;DP=95;Dels=0.00;FS=1.009;HaplotypeScore=11.4647;MLEAC=1;MLEAF=0.167;MQ=59.78;MQ0=0;MQRankSum=0.380;QD=5.26;ReadPosRankSum=0.226	GT:AD:DP:GQ:MLPSAC:MLPSAF:PL	0/0/0/0/0/1:77,18:95:17:1:0.167:526,0,17,74,2147483647,2147483647,2147483647											GATK	3954	gi|460405689|ref|XP_004248308.1|	PREDICTED: formin-like protein 5-like [Solanum lycopersicum]	AT5G54650.2	formin homology5	Encodes a protein with similarity to formins that is involved in cytokinesis. Loss of function mutations exhibit delayed cellularization during endosperm development. FH5 is expressed in the endosperm and the protein localizes to the cell plate. FH5 was shown to be a maternally expressed imprinted gene.	formin homology5 (Fh5); CONTAINS InterPro DOMAIN/s: Actin-binding FH2/DRF autoregulatory (InterPro:IPR003104), Actin-binding FH2 (InterPro:IPR015425); BEST Arabidopsis thaliana protein match is: Actin-binding FH2 (formin homology 2) family protein (TAIR:AT3G05470.1); Has 1807 Blast hits to 1807 proteins in 277 species: Archae - 0; Bacteria - 0; Metazoa - 736; Fungi - 347; Plants - 385; Viruses - …		OG1_10705
Sp1_comp316907_c0_seq3	711	.	C	T	486.01	PASS	AC=1;AF=0.167;AN=6;BaseQRankSum=0.284;DP=91;Dels=0.00;FS=0.989;HaplotypeScore=8.4658;MLEAC=1;MLEAF=0.167;MQ=60.00;MQ0=0;MQRankSum=0.961;QD=5.34;ReadPosRankSum=-0.125	GT:AD:DP:GQ:MLPSAC:MLPSAF:PL	0/0/0/0/0/1:73,18:91:16:1:0.167:512,0,16,70,2147483647,2147483647,2147483647											GATK	3954	gi|460405689|ref|XP_004248308.1|	PREDICTED: formin-like protein 5-like [Solanum lycopersicum]	AT5G54650.2	formin homology5	Encodes a protein with similarity to formins that is involved in cytokinesis. Loss of function mutations exhibit delayed cellularization during endosperm development. FH5 is expressed in the endosperm and the protein localizes to the cell plate. FH5 was shown to be a maternally expressed imprinted gene.	formin homology5 (Fh5); CONTAINS InterPro DOMAIN/s: Actin-binding FH2/DRF autoregulatory (InterPro:IPR003104), Actin-binding FH2 (InterPro:IPR015425); BEST Arabidopsis thaliana protein match is: Actin-binding FH2 (formin homology 2) family protein (TAIR:AT3G05470.1); Has 1807 Blast hits to 1807 proteins in 277 species: Archae - 0; Bacteria - 0; Metazoa - 736; Fungi - 347; Plants - 385; Viruses - …		OG1_10705
Sp1_comp316907_c0_seq3	1425	.	T	G	8.44	.	DP=5;VDB=0.0033;AF1=1;AC1=2;DP4=0,0,0,2;MQ=49;FQ=-33	GT:PL:GQ	1/1:39,6,0:8											SAM	3954	gi|460405689|ref|XP_004248308.1|	PREDICTED: formin-like protein 5-like [Solanum lycopersicum]	AT5G54650.2	formin homology5	Encodes a protein with similarity to formins that is involved in cytokinesis. Loss of function mutations exhibit delayed cellularization during endosperm development. FH5 is expressed in the endosperm and the protein localizes to the cell plate. FH5 was shown to be a maternally expressed imprinted gene.	formin homology5 (Fh5); CONTAINS InterPro DOMAIN/s: Actin-binding FH2/DRF autoregulatory (InterPro:IPR003104), Actin-binding FH2 (InterPro:IPR015425); BEST Arabidopsis thaliana protein match is: Actin-binding FH2 (formin homology 2) family protein (TAIR:AT3G05470.1); Has 1807 Blast hits to 1807 proteins in 277 species: Archae - 0; Bacteria - 0; Metazoa - 736; Fungi - 347; Plants - 385; Viruses - …		OG1_10705
Sp1_comp316907_c0_seq3	1543	.	A	G	144	.	DP=29;VDB=0.0014;AF1=1;AC1=2;DP4=0,0,7,4;MQ=45;FQ=-60	GT:PL:GQ	1/1:177,33,0:63											SAM	3954	gi|460405689|ref|XP_004248308.1|	PREDICTED: formin-like protein 5-like [Solanum lycopersicum]	AT5G54650.2	formin homology5	Encodes a protein with similarity to formins that is involved in cytokinesis. Loss of function mutations exhibit delayed cellularization during endosperm development. FH5 is expressed in the endosperm and the protein localizes to the cell plate. FH5 was shown to be a maternally expressed imprinted gene.	formin homology5 (Fh5); CONTAINS InterPro DOMAIN/s: Actin-binding FH2/DRF autoregulatory (InterPro:IPR003104), Actin-binding FH2 (InterPro:IPR015425); BEST Arabidopsis thaliana protein match is: Actin-binding FH2 (formin homology 2) family protein (TAIR:AT3G05470.1); Has 1807 Blast hits to 1807 proteins in 277 species: Archae - 0; Bacteria - 0; Metazoa - 736; Fungi - 347; Plants - 385; Viruses - …		OG1_10705
Sp1_comp316907_c0_seq3	1554	.	A	C	191	.	DP=41;VDB=0.0019;AF1=1;AC1=2;DP4=0,0,10,11;MQ=47;FQ=-90	GT:PL:GQ	1/1:224,63,0:99											SAM	3954	gi|460405689|ref|XP_004248308.1|	PREDICTED: formin-like protein 5-like [Solanum lycopersicum]	AT5G54650.2	formin homology5	Encodes a protein with similarity to formins that is involved in cytokinesis. Loss of function mutations exhibit delayed cellularization during endosperm development. FH5 is expressed in the endosperm and the protein localizes to the cell plate. FH5 was shown to be a maternally expressed imprinted gene.	formin homology5 (Fh5); CONTAINS InterPro DOMAIN/s: Actin-binding FH2/DRF autoregulatory (InterPro:IPR003104), Actin-binding FH2 (InterPro:IPR015425); BEST Arabidopsis thaliana protein match is: Actin-binding FH2 (formin homology 2) family protein (TAIR:AT3G05470.1); Has 1807 Blast hits to 1807 proteins in 277 species: Archae - 0; Bacteria - 0; Metazoa - 736; Fungi - 347; Plants - 385; Viruses - …		OG1_10705
Sp1_comp316907_c0_seq3	1844	.	G	C	222	.	DP=81;VDB=0.0322;AF1=1;AC1=2;DP4=0,0,39,37;MQ=42;FQ=-256	GT:PL:GQ	1/1:255,229,0:99											SAM	3954	gi|460405689|ref|XP_004248308.1|	PREDICTED: formin-like protein 5-like [Solanum lycopersicum]	AT5G54650.2	formin homology5	Encodes a protein with similarity to formins that is involved in cytokinesis. Loss of function mutations exhibit delayed cellularization during endosperm development. FH5 is expressed in the endosperm and the protein localizes to the cell plate. FH5 was shown to be a maternally expressed imprinted gene.	formin homology5 (Fh5); CONTAINS InterPro DOMAIN/s: Actin-binding FH2/DRF autoregulatory (InterPro:IPR003104), Actin-binding FH2 (InterPro:IPR015425); BEST Arabidopsis thaliana protein match is: Actin-binding FH2 (formin homology 2) family protein (TAIR:AT3G05470.1); Has 1807 Blast hits to 1807 proteins in 277 species: Archae - 0; Bacteria - 0; Metazoa - 736; Fungi - 347; Plants - 385; Viruses - …		OG1_10705
Sp1_comp316907_c0_seq3	441	.	C	G	194	.	DP=48;VDB=0.0190;AF1=0.5;AC1=1;DP4=22,9,8,8;MQ=45;FQ=197;PV4=0.21,1,7e-11,1	GT:PL:GQ	0/1:224,0,255:99											SAM	3954	gi|460405689|ref|XP_004248308.1|	PREDICTED: formin-like protein 5-like [Solanum lycopersicum]	AT5G54650.2	formin homology5	Encodes a protein with similarity to formins that is involved in cytokinesis. Loss of function mutations exhibit delayed cellularization during endosperm development. FH5 is expressed in the endosperm and the protein localizes to the cell plate. FH5 was shown to be a maternally expressed imprinted gene.	formin homology5 (Fh5); CONTAINS InterPro DOMAIN/s: Actin-binding FH2/DRF autoregulatory (InterPro:IPR003104), Actin-binding FH2 (InterPro:IPR015425); BEST Arabidopsis thaliana protein match is: Actin-binding FH2 (formin homology 2) family protein (TAIR:AT3G05470.1); Has 1807 Blast hits to 1807 proteins in 277 species: Archae - 0; Bacteria - 0; Metazoa - 736; Fungi - 347; Plants - 385; Viruses - …		OG1_10705
Sp1_comp316909_c0_seq3	184	.	G	A	180	.	DP=31;VDB=0.0322;AF1=0.5001;AC1=1;DP4=0,3,13,4;MQ=40;FQ=7.8;PV4=0.031,0.17,0.0043,0.18	GT:PL:GQ	0/1:210,0,34:37	Sp1_comp316909_c0_seq3	184	.	G	A	561.71	PASS	AC=5;AF=0.833;AN=6;BaseQRankSum=-1.525;DP=31;Dels=0.00;FS=6.576;HaplotypeScore=1.1567;MLEAC=5;MLEAF=0.833;MQ=60.00;MQ0=0;MQRankSum=0.401;QD=18.12;ReadPosRankSum=-0.722	GT:AD:DP:GQ:MLPSAC:MLPSAF:PL	0/1/1/1/1/1:4,25:31:7:5:0.833:587,98,50,23,7,0,84	SG	642	gi|333037489|gb|AEF13372.1|	Dof-domain transcription factor protein [Platycodon grandiflorus]	AT2G34140.1	Dof-type zinc finger DNA-binding family protein		Dof-type zinc finger DNA-binding family protein; FUNCTIONS IN: DNA binding, sequence-specific DNA binding transcription factor activity; INVOLVED IN: regulation of transcription; LOCATED IN: cellular_component unknown; EXPRESSED IN: hypocotyl, root, flower, stamen; EXPRESSED DURING: 4 anthesis, petal differentiation and expansion stage; CONTAINS InterPro DOMAIN/s: Zinc finger, Dof-type (InterPro:…
Sp1_comp316909_c0_seq3	205	.	T	C	225	.	DP=42;VDB=0.0392;AF1=0.5032;AC1=1;DP4=1,3,21,13;MQ=42;FQ=-8.63;PV4=0.29,0.31,0.0012,1	GT:PL:GQ	0/1:255,0,19:22	Sp1_comp316909_c0_seq3	205	.	T	C	1268.94	PASS	AC=5;AF=0.833;AN=6;BaseQRankSum=-0.417;DP=42;Dels=0.00;FS=5.382;HaplotypeScore=1.7335;MLEAC=5;MLEAF=0.833;MQ=60.00;MQ0=0;MQRankSum=-1.296;QD=30.21;ReadPosRankSum=0.066	GT:AD:DP:GQ:MLPSAC:MLPSAF:PL	0/1/1/1/1/1:4,38:42:21:5:0.833:1295,209,111,56,21,0,105	SG	642	gi|333037489|gb|AEF13372.1|	Dof-domain transcription factor protein [Platycodon grandiflorus]	AT2G34140.1	Dof-type zinc finger DNA-binding family protein		Dof-type zinc finger DNA-binding family protein; FUNCTIONS IN: DNA binding, sequence-specific DNA binding transcription factor activity; INVOLVED IN: regulation of transcription; LOCATED IN: cellular_component unknown; EXPRESSED IN: hypocotyl, root, flower, stamen; EXPRESSED DURING: 4 anthesis, petal differentiation and expansion stage; CONTAINS InterPro DOMAIN/s: Zinc finger, Dof-type (InterPro:…
Sp1_comp316909_c0_seq3	219	.	G	A	165	.	DP=43;VDB=0.0392;AF1=0.5;AC1=1;DP4=8,6,16,10;MQ=42;FQ=168;PV4=1,8.9e-12,0.14,0.47	GT:PL:GQ	0/1:195,0,232:99	Sp1_comp316909_c0_seq3	219	.	G	A	942.51	PASS	AC=4;AF=0.667;AN=6;BaseQRankSum=-0.481;DP=43;Dels=0.00;FS=1.268;HaplotypeScore=3.9994;MLEAC=4;MLEAF=0.667;MQ=60.00;MQ0=0;MQRankSum=1.966;QD=21.92;ReadPosRankSum=0.151	GT:AD:DP:GQ:MLPSAC:MLPSAF:PL	0/0/1/1/1/1:16,27:43:10:4:0.667:968,115,45,13,0,10,390	SG	642	gi|333037489|gb|AEF13372.1|	Dof-domain transcription factor protein [Platycodon grandiflorus]	AT2G34140.1	Dof-type zinc finger DNA-binding family protein		Dof-type zinc finger DNA-binding family protein; FUNCTIONS IN: DNA binding, sequence-specific DNA binding transcription factor activity; INVOLVED IN: regulation of transcription; LOCATED IN: cellular_component unknown; EXPRESSED IN: hypocotyl, root, flower, stamen; EXPRESSED DURING: 4 anthesis, petal differentiation and expansion stage; CONTAINS InterPro DOMAIN/s: Zinc finger, Dof-type (InterPro:…
Sp1_comp316909_c0_seq3	492	.	G	C	114	.	DP=46;VDB=0.0392;AF1=0.5;AC1=1;DP4=8,9,6,9;MQ=49;FQ=117;PV4=0.73,3.3e-06,0.15,1	GT:PL:GQ	0/1:144,0,249:99	Sp1_comp316909_c0_seq3	492	.	G	C	729.47	PASS	AC=4;AF=0.667;AN=6;BaseQRankSum=0.846;DP=50;Dels=0.00;FS=0.000;HaplotypeScore=0.5784;MLEAC=4;MLEAF=0.667;MQ=57.55;MQ0=4;MQRankSum=0.384;QD=14.59;ReadPosRankSum=-0.333	GT:AD:DP:GQ:MLPSAC:MLPSAF:PL	0/0/1/1/1/1:23,27:50:1:4:0.667:753,75,21,1,0,26,480	SG	642	gi|333037489|gb|AEF13372.1|	Dof-domain transcription factor protein [Platycodon grandiflorus]	AT2G34140.1	Dof-type zinc finger DNA-binding family protein		Dof-type zinc finger DNA-binding family protein; FUNCTIONS IN: DNA binding, sequence-specific DNA binding transcription factor activity; INVOLVED IN: regulation of transcription; LOCATED IN: cellular_component unknown; EXPRESSED IN: hypocotyl, root, flower, stamen; EXPRESSED DURING: 4 anthesis, petal differentiation and expansion stage; CONTAINS InterPro DOMAIN/s: Zinc finger, Dof-type (InterPro:…
Sp1_comp316909_c0_seq3	518	.	C	T	129	.	DP=53;VDB=0.0400;AF1=0.5;AC1=1;DP4=11,12,7,13;MQ=49;FQ=132;PV4=0.54,4.7e-13,0.096,0.47	GT:PL:GQ	0/1:159,0,255:99	Sp1_comp316909_c0_seq3	518	.	C	T	908.74	PASS	AC=3;AF=0.500;AN=6;BaseQRankSum=1.074;DP=53;Dels=0.00;FS=3.976;HaplotypeScore=0.0000;MLEAC=3;MLEAF=0.500;MQ=60.00;MQ0=0;MQRankSum=1.074;QD=17.15;ReadPosRankSum=-0.211	GT:AD:DP:GQ:MLPSAC:MLPSAF:PL	0/0/0/1/1/1:24,29:53:7:3:0.500:934,78,19,0,7,50,767	SG	642	gi|333037489|gb|AEF13372.1|	Dof-domain transcription factor protein [Platycodon grandiflorus]	AT2G34140.1	Dof-type zinc finger DNA-binding family protein		Dof-type zinc finger DNA-binding family protein; FUNCTIONS IN: DNA binding, sequence-specific DNA binding transcription factor activity; INVOLVED IN: regulation of transcription; LOCATED IN: cellular_component unknown; EXPRESSED IN: hypocotyl, root, flower, stamen; EXPRESSED DURING: 4 anthesis, petal differentiation and expansion stage; CONTAINS InterPro DOMAIN/s: Zinc finger, Dof-type (InterPro:…
Sp1_comp316909_c0_seq3	540	.	C	G	38	.	DP=61;VDB=0.0380;AF1=0.5;AC1=1;DP4=12,17,6,5;MQ=50;FQ=41;PV4=0.5,5.5e-14,0.28,0.38	GT:PL:GQ	0/1:68,0,255:71	Sp1_comp316909_c0_seq3	540	.	C	G	970.58	PASS	AC=3;AF=0.500;AN=6;BaseQRankSum=-1.109;DP=59;Dels=0.00;FS=5.408;HaplotypeScore=0.0000;MLEAC=3;MLEAF=0.500;MQ=60.00;MQ0=0;MQRankSum=1.093;QD=16.45;ReadPosRankSum=-0.731	GT:AD:DP:GQ:MLPSAC:MLPSAF:PL	0/0/0/1/1/1:29,30:59:8:3:0.500:996,85,20,0,8,57,916	SG	642	gi|333037489|gb|AEF13372.1|	Dof-domain transcription factor protein [Platycodon grandiflorus]	AT2G34140.1	Dof-type zinc finger DNA-binding family protein		Dof-type zinc finger DNA-binding family protein; FUNCTIONS IN: DNA binding, sequence-specific DNA binding transcription factor activity; INVOLVED IN: regulation of transcription; LOCATED IN: cellular_component unknown; EXPRESSED IN: hypocotyl, root, flower, stamen; EXPRESSED DURING: 4 anthesis, petal differentiation and expansion stage; CONTAINS InterPro DOMAIN/s: Zinc finger, Dof-type (InterPro:…
Sp1_comp316909_c0_seq3	618	.	G	T	15.1	.	DP=20;VDB=0.0053;AF1=0.5;AC1=1;DP4=11,3,3,1;MQ=46;FQ=18.1;PV4=1,0.043,0.00033,1	GT:PL:GQ	0/1:45,0,235:48	Sp1_comp316909_c0_seq3	618	.	G	T	388.42		AC=2;AF=0.333;AN=6;BaseQRankSum=1.035;DP=49;Dels=0.00;FS=0.000;HaplotypeScore=16.7777;MLEAC=2;MLEAF=0.333;MQ=55.30;MQ0=2;MQRankSum=0.392;QD=7.93;ReadPosRankSum=1.700	GT:AD:DP:GQ:MLPSAC:MLPSAF:PL	0/0/0/0/1/1:35,13:49:12:2:0.333:414,12,0,12,45,117,2147483647	SG	642	gi|333037489|gb|AEF13372.1|	Dof-domain transcription factor protein [Platycodon grandiflorus]	AT2G34140.1	Dof-type zinc finger DNA-binding family protein		Dof-type zinc finger DNA-binding family protein; FUNCTIONS IN: DNA binding, sequence-specific DNA binding transcription factor activity; INVOLVED IN: regulation of transcription; LOCATED IN: cellular_component unknown; EXPRESSED IN: hypocotyl, root, flower, stamen; EXPRESSED DURING: 4 anthesis, petal differentiation and expansion stage; CONTAINS InterPro DOMAIN/s: Zinc finger, Dof-type (InterPro:…
Sp1_comp316909_c0_seq3	83	.	C	T	184	.	DP=18;VDB=0.0345;AF1=0.5;AC1=1;DP4=4,4,5,5;MQ=47;FQ=164;PV4=1,0.04,0.025,1	GT:PL:GQ	0/1:214,0,191:99	Sp1_comp316909_c0_seq3	83	.	C	T	369.82	PASS	AC=4;AF=0.667;AN=6;BaseQRankSum=-0.987;DP=23;Dels=0.00;FS=0.000;HaplotypeScore=0.0000;MLEAC=4;MLEAF=0.667;MQ=60.00;MQ0=0;MQRankSum=0.211;QD=16.08;ReadPosRankSum=-0.846	GT:AD:DP:GQ:MLPSAC:MLPSAF:PL	0/0/1/1/1/1:8,15:23:1:4:0.667:393,38,12,1,0,10,247	SG	642	gi|333037489|gb|AEF13372.1|	Dof-domain transcription factor protein [Platycodon grandiflorus]	AT2G34140.1	Dof-type zinc finger DNA-binding family protein		Dof-type zinc finger DNA-binding family protein; FUNCTIONS IN: DNA binding, sequence-specific DNA binding transcription factor activity; INVOLVED IN: regulation of transcription; LOCATED IN: cellular_component unknown; EXPRESSED IN: hypocotyl, root, flower, stamen; EXPRESSED DURING: 4 anthesis, petal differentiation and expansion stage; CONTAINS InterPro DOMAIN/s: Zinc finger, Dof-type (InterPro:…
Sp1_comp316909_c0_seq3	270	.	T	C	31.97	LowQual;	AC=1;AF=0.167;AN=6;BaseQRankSum=3.876;DP=84;Dels=0.00;FS=35.565;HaplotypeScore=4.2278;MLEAC=1;MLEAF=0.167;MQ=56.87;MQ0=0;MQRankSum=-5.662;QD=0.38;ReadPosRankSum=-3.684	GT:AD:DP:GQ:MLPSAC:MLPSAF:PL	0/0/0/0/0/1:50,33:84:18:1:0.167:58,0,18,48,93,2147483647,2147483647											GATK	642	gi|333037489|gb|AEF13372.1|	Dof-domain transcription factor protein [Platycodon grandiflorus]	AT2G34140.1	Dof-type zinc finger DNA-binding family protein		Dof-type zinc finger DNA-binding family protein; FUNCTIONS IN: DNA binding, sequence-specific DNA binding transcription factor activity; INVOLVED IN: regulation of transcription; LOCATED IN: cellular_component unknown; EXPRESSED IN: hypocotyl, root, flower, stamen; EXPRESSED DURING: 4 anthesis, petal differentiation and expansion stage; CONTAINS InterPro DOMAIN/s: Zinc finger, Dof-type (InterPro:…
Sp1_comp316909_c0_seq3	274	.	G	T	32.91	LowQual;	AC=1;AF=0.167;AN=6;BaseQRankSum=-3.033;DP=83;Dels=0.00;FS=14.792;HaplotypeScore=4.2278;MLEAC=1;MLEAF=0.167;MQ=56.52;MQ0=0;MQRankSum=-6.013;QD=0.40;ReadPosRankSum=-2.897	GT:AD:DP:GQ:MLPSAC:MLPSAF:PL	0/0/0/0/0/1:47,36:83:27:1:0.167:59,0,27,68,2147483647,2147483647,2147483647											GATK	642	gi|333037489|gb|AEF13372.1|	Dof-domain transcription factor protein [Platycodon grandiflorus]	AT2G34140.1	Dof-type zinc finger DNA-binding family protein		Dof-type zinc finger DNA-binding family protein; FUNCTIONS IN: DNA binding, sequence-specific DNA binding transcription factor activity; INVOLVED IN: regulation of transcription; LOCATED IN: cellular_component unknown; EXPRESSED IN: hypocotyl, root, flower, stamen; EXPRESSED DURING: 4 anthesis, petal differentiation and expansion stage; CONTAINS InterPro DOMAIN/s: Zinc finger, Dof-type (InterPro:…
Sp1_comp316909_c0_seq3	419	.	G	T	117.94		AC=1;AF=0.167;AN=6;BaseQRankSum=1.538;DP=72;Dels=0.00;FS=0.000;HaplotypeScore=4.9919;MLEAC=1;MLEAF=0.167;MQ=59.96;MQ0=0;MQRankSum=-1.525;QD=1.64;ReadPosRankSum=-1.410	GT:AD:DP:GQ:MLPSAC:MLPSAF:PL	0/0/0/0/0/1:49,22:72:21:1:0.167:144,0,21,66,2147483647,2147483647,2147483647											GATK	642	gi|333037489|gb|AEF13372.1|	Dof-domain transcription factor protein [Platycodon grandiflorus]	AT2G34140.1	Dof-type zinc finger DNA-binding family protein		Dof-type zinc finger DNA-binding family protein; FUNCTIONS IN: DNA binding, sequence-specific DNA binding transcription factor activity; INVOLVED IN: regulation of transcription; LOCATED IN: cellular_component unknown; EXPRESSED IN: hypocotyl, root, flower, stamen; EXPRESSED DURING: 4 anthesis, petal differentiation and expansion stage; CONTAINS InterPro DOMAIN/s: Zinc finger, Dof-type (InterPro:…
Sp1_comp316909_c0_seq3	426	.	C	A	311.96	PASS	AC=1;AF=0.167;AN=6;BaseQRankSum=2.119;DP=64;Dels=0.00;FS=14.105;HaplotypeScore=2.7333;MLEAC=1;MLEAF=0.167;MQ=59.95;MQ0=0;MQRankSum=0.663;QD=4.87;ReadPosRankSum=-1.603	GT:AD:DP:GQ:MLPSAC:MLPSAF:PL	0/0/0/0/0/1:51,11:64:18:1:0.167:319,0,18,63,2147483628,2147483628,2147483628											GATK	642	gi|333037489|gb|AEF13372.1|	Dof-domain transcription factor protein [Platycodon grandiflorus]	AT2G34140.1	Dof-type zinc finger DNA-binding family protein		Dof-type zinc finger DNA-binding family protein; FUNCTIONS IN: DNA binding, sequence-specific DNA binding transcription factor activity; INVOLVED IN: regulation of transcription; LOCATED IN: cellular_component unknown; EXPRESSED IN: hypocotyl, root, flower, stamen; EXPRESSED DURING: 4 anthesis, petal differentiation and expansion stage; CONTAINS InterPro DOMAIN/s: Zinc finger, Dof-type (InterPro:…
Sp1_comp316909_c0_seq3	432	.	A	C	328.23	PASS	AC=1;AF=0.167;AN=6;BaseQRankSum=0.739;DP=63;Dels=0.00;FS=12.544;HaplotypeScore=2.7333;MLEAC=1;MLEAF=0.167;MQ=59.95;MQ0=0;MQRankSum=-0.110;QD=5.21;ReadPosRankSum=-3.117	GT:AD:DP:GQ:MLPSAC:MLPSAF:PL	0/0/0/0/0/1:50,13:63:11:1:0.167:354,0,11,51,123,2147483647,2147483647											GATK	642	gi|333037489|gb|AEF13372.1|	Dof-domain transcription factor protein [Platycodon grandiflorus]	AT2G34140.1	Dof-type zinc finger DNA-binding family protein		Dof-type zinc finger DNA-binding family protein; FUNCTIONS IN: DNA binding, sequence-specific DNA binding transcription factor activity; INVOLVED IN: regulation of transcription; LOCATED IN: cellular_component unknown; EXPRESSED IN: hypocotyl, root, flower, stamen; EXPRESSED DURING: 4 anthesis, petal differentiation and expansion stage; CONTAINS InterPro DOMAIN/s: Zinc finger, Dof-type (InterPro:…
Sp1_comp316909_c0_seq3	438	.	T	G	171.92	PASS	AC=1;AF=0.167;AN=6;BaseQRankSum=0.878;DP=56;Dels=0.00;FS=9.223;HaplotypeScore=0.7340;MLEAC=1;MLEAF=0.167;MQ=59.95;MQ0=0;MQRankSum=0.269;QD=3.07;ReadPosRankSum=-2.985	GT:AD:DP:GQ:MLPSAC:MLPSAF:PL	0/0/0/0/0/1:48,8:56:25:1:0.167:198,0,25,73,2147483647,2147483647,2147483647											GATK	642	gi|333037489|gb|AEF13372.1|	Dof-domain transcription factor protein [Platycodon grandiflorus]	AT2G34140.1	Dof-type zinc finger DNA-binding family protein		Dof-type zinc finger DNA-binding family protein; FUNCTIONS IN: DNA binding, sequence-specific DNA binding transcription factor activity; INVOLVED IN: regulation of transcription; LOCATED IN: cellular_component unknown; EXPRESSED IN: hypocotyl, root, flower, stamen; EXPRESSED DURING: 4 anthesis, petal differentiation and expansion stage; CONTAINS InterPro DOMAIN/s: Zinc finger, Dof-type (InterPro:…
Sp1_comp316909_c0_seq3	441	.	C	G	134.91	PASS	AC=1;AF=0.167;AN=6;BaseQRankSum=1.048;DP=55;Dels=0.00;FS=14.722;HaplotypeScore=1.7338;MLEAC=1;MLEAF=0.167;MQ=60.00;MQ0=0;MQRankSum=-1.957;QD=2.45;ReadPosRankSum=-2.866	GT:AD:DP:GQ:MLPSAC:MLPSAF:PL	0/0/0/0/0/1:48,7:55:27:1:0.167:161,0,27,76,2147483647,2147483647,2147483647											GATK	642	gi|333037489|gb|AEF13372.1|	Dof-domain transcription factor protein [Platycodon grandiflorus]	AT2G34140.1	Dof-type zinc finger DNA-binding family protein		Dof-type zinc finger DNA-binding family protein; FUNCTIONS IN: DNA binding, sequence-specific DNA binding transcription factor activity; INVOLVED IN: regulation of transcription; LOCATED IN: cellular_component unknown; EXPRESSED IN: hypocotyl, root, flower, stamen; EXPRESSED DURING: 4 anthesis, petal differentiation and expansion stage; CONTAINS InterPro DOMAIN/s: Zinc finger, Dof-type (InterPro:…
Sp1_comp316909_c0_seq3	14	.	T	G	3.55	.	DP=6;AF1=0.5018;AC1=1;DP4=1,1,1,0;MQ=26;FQ=-7.3;PV4=1,1,1,1	GT:PL:GQ	0/1:31,0,21:26											SAM	642	gi|333037489|gb|AEF13372.1|	Dof-domain transcription factor protein [Platycodon grandiflorus]	AT2G34140.1	Dof-type zinc finger DNA-binding family protein		Dof-type zinc finger DNA-binding family protein; FUNCTIONS IN: DNA binding, sequence-specific DNA binding transcription factor activity; INVOLVED IN: regulation of transcription; LOCATED IN: cellular_component unknown; EXPRESSED IN: hypocotyl, root, flower, stamen; EXPRESSED DURING: 4 anthesis, petal differentiation and expansion stage; CONTAINS InterPro DOMAIN/s: Zinc finger, Dof-type (InterPro:…
Sp1_comp316910_c0_seq4	132	.	C	T	46	.	DP=56;VDB=0.0190;AF1=0.5;AC1=1;DP4=26,22,6,2;MQ=46;FQ=49;PV4=0.44,1,0.12,1	GT:PL:GQ	0/1:76,0,255:79	Sp1_comp316910_c0_seq4	132	.	C	T	212.95	PASS	AC=1;AF=0.167;AN=6;BaseQRankSum=0.360;DP=53;Dels=0.00;FS=3.420;HaplotypeScore=1.4679;MLEAC=1;MLEAF=0.167;MQ=59.66;MQ0=0;MQRankSum=1.478;QD=4.02;ReadPosRankSum=0.882	GT:AD:DP:GQ:MLPSAC:MLPSAF:PL	0/0/0/0/0/1:45,8:53:20:1:0.167:239,0,20,62,2147483647,2147483647,2147483647	SG	843	No hit in this database		No hit in this database
Sp1_comp316910_c0_seq4	169	.	G	A	176	.	DP=50;VDB=0.0244;AF1=1;AC1=2;DP4=0,0,10,16;MQ=46;FQ=-105	GT:PL:GQ	1/1:209,78,0:99	Sp1_comp316910_c0_seq4	169	.	G	A	2032.9	PASS	AC=6;AF=1.00;AN=6;DP=50;Dels=0.00;FS=0.000;HaplotypeScore=0.0000;MLEAC=6;MLEAF=1.00;MQ=59.96;MQ0=0;QD=31.93	GT:AD:DP:GQ:MLPSAC:MLPSAF:PL	1/1/1/1/1/1:0,50:50:39:6:1.00:2059,381,234,147,86,39,0	SG	843	No hit in this database		No hit in this database
Sp1_comp316910_c0_seq4	180	.	T	C	102	.	DP=51;VDB=0.0345;AF1=0.5;AC1=1;DP4=19,21,4,5;MQ=47;FQ=105;PV4=1,1,0.04,1	GT:PL:GQ	0/1:132,0,255:99	Sp1_comp316910_c0_seq4	180	.	T	C	285.69	PASS	AC=1;AF=0.167;AN=6;BaseQRankSum=-0.563;DP=49;Dels=0.00;FS=0.000;HaplotypeScore=5.9259;MLEAC=1;MLEAF=0.167;MQ=60.00;MQ0=0;MQRankSum=0.443;QD=5.83;ReadPosRankSum=-0.371	GT:AD:DP:GQ:MLPSAC:MLPSAF:PL	0/0/0/0/0/1:38,11:49:7:1:0.167:311,0,7,37,91,2147483647,2147483647	SG	843	No hit in this database		No hit in this database
Sp1_comp316910_c0_seq4	224	.	A	T	67	.	DP=51;VDB=0.0365;AF1=0.5;AC1=1;DP4=7,10,3,8;MQ=48;FQ=70;PV4=0.69,8.6e-16,0.23,0.26	GT:PL:GQ	0/1:97,0,255:99	Sp1_comp316910_c0_seq4	224	.	A	T	1080.89		AC=4;AF=0.667;AN=6;BaseQRankSum=0.851;DP=54;Dels=0.00;FS=3.961;HaplotypeScore=23.2613;MLEAC=4;MLEAF=0.667;MQ=60.00;MQ0=0;MQRankSum=0.797;QD=20.02;ReadPosRankSum=0.188	GT:AD:DP:GQ:MLPSAC:MLPSAF:PL	0/0/1/1/1/1:20,34:54:6:4:0.667:1106,109,36,6,0,25,641	SG	843	No hit in this database		No hit in this database
Sp1_comp316910_c0_seq4	280	.	C	T	148	.	DP=51;VDB=0.0322;AF1=0.5;AC1=1;DP4=5,11,18,16;MQ=46;FQ=151;PV4=0.23,4.3e-27,0.5,0.41	GT:PL:GQ	0/1:178,0,228:99	Sp1_comp316910_c0_seq4	280	.	C	T	1300.43		AC=4;AF=0.667;AN=6;BaseQRankSum=1.065;DP=57;Dels=0.00;FS=5.843;HaplotypeScore=24.5513;MLEAC=4;MLEAF=0.667;MQ=58.84;MQ0=0;MQRankSum=0.165;QD=22.81;ReadPosRankSum=-0.217	GT:AD:DP:GQ:MLPSAC:MLPSAF:PL	0/0/1/1/1/1:23,34:57:9:4:0.667:1326,129,45,9,0,24,667	SG	843	No hit in this database		No hit in this database
Sp1_comp316910_c0_seq4	341	.	C	T	225	.	DP=39;VDB=0.0392;AF1=0.5;AC1=1;DP4=3,7,12,11;MQ=43;FQ=157;PV4=0.28,0.32,0.13,1	GT:PL:GQ	0/1:255,0,184:99	Sp1_comp316910_c0_seq4	341	.	C	T	862.38		AC=4;AF=0.667;AN=6;BaseQRankSum=-1.027;DP=51;Dels=0.00;FS=0.000;HaplotypeScore=21.7431;MLEAC=4;MLEAF=0.667;MQ=59.02;MQ0=0;MQRankSum=0.804;QD=16.91;ReadPosRankSum=1.027	GT:AD:DP:GQ:MLPSAC:MLPSAF:PL	0/0/1/1/1/1:21,30:51:4:4:0.667:887,85,27,4,0,22,516	SG	843	No hit in this database		No hit in this database
Sp1_comp316910_c0_seq4	347	.	G	A	25	.	DP=40;VDB=0.0399;AF1=0.5;AC1=1;DP4=3,7,6,0;MQ=43;FQ=28;PV4=0.011,5.5e-05,0.44,1	GT:PL:GQ	0/1:55,0,198:58	Sp1_comp316910_c0_seq4	347	.	G	A	761.38		AC=4;AF=0.667;AN=6;BaseQRankSum=-1.471;DP=54;Dels=0.00;FS=4.176;HaplotypeScore=20.9544;MLEAC=4;MLEAF=0.667;MQ=59.08;MQ0=0;MQRankSum=1.029;QD=14.10;ReadPosRankSum=-0.606	GT:AD:DP:GQ:MLPSAC:MLPSAF:PL	0/0/1/1/1/1:18,36:54:4:4:0.667:786,85,27,4,0,22,517	SG	843	No hit in this database		No hit in this database
Sp1_comp316910_c0_seq4	382	.	C	T	3.01	.	DP=50;VDB=0.0384;AF1=0.4997;AC1=1;DP4=22,16,4,4;MQ=43;FQ=4.77;PV4=0.71,1.1e-10,1,1	GT:PL:GQ	0/1:30,0,255:28	Sp1_comp316910_c0_seq4	382	.	C	T	349.03		AC=1;AF=0.167;AN=6;BaseQRankSum=0.098;DP=59;Dels=0.00;FS=0.000;HaplotypeScore=17.5169;MLEAC=1;MLEAF=0.167;MQ=59.62;MQ0=0;MQRankSum=-0.526;QD=5.92;ReadPosRankSum=0.116	GT:AD:DP:GQ:MLPSAC:MLPSAF:PL	0/0/0/0/0/1:45,14:59:2:1:0.167:373,0,2,31,89,2147483647,2147483647	SG	843	No hit in this database		No hit in this database
Sp1_comp316910_c0_seq4	402	.	G	A	128	.	DP=51;VDB=0.0322;AF1=0.5;AC1=1;DP4=9,5,10,9;MQ=42;FQ=131;PV4=0.72,2.5e-19,0.32,0.48	GT:PL:GQ	0/1:158,0,232:99	Sp1_comp316910_c0_seq4	402	.	G	A	1387.09	PASS	AC=4;AF=0.667;AN=6;BaseQRankSum=0.812;DP=58;Dels=0.00;FS=4.017;HaplotypeScore=5.3104;MLEAC=4;MLEAF=0.667;MQ=59.70;MQ0=0;MQRankSum=1.309;QD=23.92;ReadPosRankSum=1.508	GT:AD:DP:GQ:MLPSAC:MLPSAF:PL	0/0/1/1/1/1:19,39:58:16:4:0.667:1413,157,60,16,0,17,609	SG	843	No hit in this database		No hit in this database
Sp1_comp316910_c0_seq4	448	.	T	G	206	.	DP=57;VDB=0.0365;AF1=1;AC1=2;DP4=0,0,26,27;MQ=44;FQ=-187	GT:PL:GQ	1/1:239,160,0:99	Sp1_comp316910_c0_seq4	448	.	T	G	2110.9	PASS	AC=6;AF=1.00;AN=6;DP=66;Dels=0.00;FS=0.000;HaplotypeScore=8.7862;MLEAC=6;MLEAF=1.00;MQ=59.81;MQ0=0;QD=31.98	GT:AD:DP:GQ:MLPSAC:MLPSAF:PL	1/1/1/1/1/1:0,66:66:43:6:1.00:2137,420,258,163,95,43,0	SG	843	No hit in this database		No hit in this database
Sp1_comp316910_c0_seq4	462	.	G	A	122	.	DP=61;VDB=0.0392;AF1=0.5;AC1=1;DP4=13,10,12,10;MQ=44;FQ=125;PV4=1,1.4e-16,1,0.072	GT:PL:GQ	0/1:152,0,255:99	Sp1_comp316910_c0_seq4	462	.	G	A	1343.88		AC=4;AF=0.667;AN=6;BaseQRankSum=0.800;DP=75;Dels=0.00;FS=7.644;HaplotypeScore=38.3938;MLEAC=4;MLEAF=0.667;MQ=59.83;MQ0=0;MQRankSum=1.150;QD=17.92;ReadPosRankSum=-0.461	GT:AD:DP:GQ:MLPSAC:MLPSAF:PL	0/0/1/1/1/1:37,38:75:6:4:0.667:1369,131,42,6,0,33,801	SG	843	No hit in this database		No hit in this database
Sp1_comp316910_c0_seq4	479	.	T	C	222	.	DP=65;VDB=0.0400;AF1=1;AC1=2;DP4=0,0,32,30;MQ=45;FQ=-214	GT:PL:GQ	1/1:255,187,0:99	Sp1_comp316910_c0_seq4	479	.	T	C	2594.9	PASS	AC=6;AF=1.00;AN=6;DP=77;Dels=0.00;FS=0.000;HaplotypeScore=1.8316;MLEAC=6;MLEAF=1.00;MQ=59.96;MQ0=0;QD=33.70	GT:AD:DP:GQ:MLPSAC:MLPSAF:PL	1/1/1/1/1/1:0,77:77:48:6:1.00:2621,475,291,184,107,48,0	SG	843	No hit in this database		No hit in this database
Sp1_comp316910_c0_seq4	497	.	G	T	21	.	DP=62;VDB=0.0345;AF1=0.5;AC1=1;DP4=17,8,5,4;MQ=45;FQ=24;PV4=0.69,1.3e-16,0.031,0.11	GT:PL:GQ	0/1:51,0,255:54	Sp1_comp316910_c0_seq4	497	.	G	T	1203.44	PASS	AC=4;AF=0.667;AN=6;BaseQRankSum=0.891;DP=74;Dels=0.00;FS=6.327;HaplotypeScore=0.8667;MLEAC=4;MLEAF=0.667;MQ=59.96;MQ0=0;MQRankSum=0.108;QD=16.26;ReadPosRankSum=0.414	GT:AD:DP:GQ:MLPSAC:MLPSAF:PL	0/0/1/1/1/1:29,45:74:1:4:0.667:1227,115,33,1,0,38,854	SG	843	No hit in this database		No hit in this database
Sp1_comp316910_c0_seq4	560	.	A	G	225	.	DP=69;VDB=0.0392;AF1=0.5;AC1=1;DP4=18,18,17,11;MQ=47;FQ=225;PV4=0.45,1,0.0021,1	GT:PL:GQ	0/1:255,0,255:99	Sp1_comp316910_c0_seq4	560	.	A	G	1076.55	PASS	AC=3;AF=0.500;AN=6;BaseQRankSum=1.896;DP=70;Dels=0.00;FS=2.000;HaplotypeScore=0.7340;MLEAC=3;MLEAF=0.500;MQ=60.00;MQ0=0;MQRankSum=0.653;QD=15.38;ReadPosRankSum=0.924	GT:AD:DP:GQ:MLPSAC:MLPSAF:PL	0/0/0/1/1/1:38,32:70:8:3:0.500:1102,63,8,0,26,105,2147483647	SG	843	No hit in this database		No hit in this database
Sp1_comp316910_c0_seq4	579	.	A	G	60	.	DP=62;VDB=0.0345;AF1=0.5;AC1=1;DP4=6,8,4,5;MQ=46;FQ=63;PV4=1,6.2e-12,0.00081,0.13	GT:PL:GQ	0/1:90,0,255:93	Sp1_comp316910_c0_seq4	579	.	A	G	1535.92		AC=4;AF=0.667;AN=6;BaseQRankSum=1.784;DP=63;Dels=0.00;FS=1.151;HaplotypeScore=14.9695;MLEAC=4;MLEAF=0.667;MQ=60.00;MQ0=0;MQRankSum=0.879;QD=24.38;ReadPosRankSum=0.980	GT:AD:DP:GQ:MLPSAC:MLPSAF:PL	0/0/1/1/1/1:16,47:63:0:4:0.667:1559,203,87,29,0,0,450	SG	843	No hit in this database		No hit in this database
Sp1_comp316910_c0_seq4	600	.	C	T	68	.	DP=57;VDB=0.0271;AF1=0.5;AC1=1;DP4=8,19,7,6;MQ=45;FQ=71;PV4=0.17,9.1e-13,1,1	GT:PL:GQ	0/1:98,0,255:99	Sp1_comp316910_c0_seq4	600	.	C	T	1017.11		AC=3;AF=0.500;AN=6;BaseQRankSum=0.934;DP=61;Dels=0.00;FS=16.808;HaplotypeScore=52.6918;MLEAC=3;MLEAF=0.500;MQ=60.00;MQ0=0;MQRankSum=1.122;QD=16.67;ReadPosRankSum=1.411	GT:AD:DP:GQ:MLPSAC:MLPSAF:PL	0/0/0/1/1/1:28,33:61:5:3:0.500:1042,92,23,0,5,50,863	SG	843	No hit in this database		No hit in this database
Sp1_comp316910_c0_seq4	663	.	A	G	206	.	DP=49;VDB=0.0164;AF1=0.5;AC1=1;DP4=8,16,10,14;MQ=39;FQ=209;PV4=0.77,0.36,2.1e-14,1	GT:PL:GQ	0/1:236,0,255:99	Sp1_comp316910_c0_seq4	663	.	A	G	1079.45	PASS	AC=4;AF=0.667;AN=6;BaseQRankSum=0.759;DP=60;Dels=0.00;FS=7.802;HaplotypeScore=4.9987;MLEAC=4;MLEAF=0.667;MQ=60.00;MQ0=0;MQRankSum=1.434;QD=17.99;ReadPosRankSum=1.081	GT:AD:DP:GQ:MLPSAC:MLPSAF:PL	0/0/1/1/1/1:22,38:60:1:4:0.667:1103,95,27,1,0,32,697	SG	843	No hit in this database		No hit in this database
Sp1_comp316910_c0_seq4	665	.	A	C	121	.	DP=48;VDB=0.0216;AF1=0.501;AC1=1;DP4=1,4,17,26;MQ=39;FQ=-4.75;PV4=0.64,3.6e-16,0.011,1	GT:PL:GQ	0/1:151,0,24:27	Sp1_comp316910_c0_seq4	665	.	A	C	1845.91	PASS	AC=5;AF=0.833;AN=6;BaseQRankSum=-0.166;DP=59;Dels=0.00;FS=5.390;HaplotypeScore=4.9987;MLEAC=5;MLEAF=0.833;MQ=60.00;MQ0=0;MQRankSum=-0.799;QD=31.29;ReadPosRankSum=1.312	GT:AD:DP:GQ:MLPSAC:MLPSAF:PL	0/1/1/1/1/1:4,55:59:32:5:0.833:1872,287,155,81,32,0,108	SG	843	No hit in this database		No hit in this database
Sp1_comp316910_c0_seq4	672	.	G	A	200	.	DP=46;VDB=0.0066;AF1=0.5;AC1=1;DP4=8,15,10,13;MQ=39;FQ=203;PV4=0.76,1,8.7e-14,1	GT:PL:GQ	0/1:230,0,255:99	Sp1_comp316910_c0_seq4	672	.	G	A	1084.03	PASS	AC=4;AF=0.667;AN=6;BaseQRankSum=0.108;DP=57;Dels=0.00;FS=5.996;HaplotypeScore=12.9909;MLEAC=4;MLEAF=0.667;MQ=60.00;MQ0=0;MQRankSum=-2.159;QD=19.02;ReadPosRankSum=0.620	GT:AD:DP:GQ:MLPSAC:MLPSAF:PL	0/0/1/1/1/1:21,36:57:2:4:0.667:1108,93,27,2,0,30,685	SG	843	No hit in this database		No hit in this database
Sp1_comp316910_c0_seq4	678	.	G	A	59	.	DP=45;VDB=0.0025;AF1=0.5;AC1=1;DP4=12,17,5,11;MQ=39;FQ=62;PV4=0.54,1.7e-18,2.1e-06,1	GT:PL:GQ	0/1:89,0,255:92	Sp1_comp316910_c0_seq4	678	.	G	A	773.78	PASS	AC=3;AF=0.500;AN=6;BaseQRankSum=0.898;DP=52;Dels=0.00;FS=0.000;HaplotypeScore=9.9910;MLEAC=3;MLEAF=0.500;MQ=60.00;MQ0=0;MQRankSum=-1.472;QD=14.88;ReadPosRankSum=0.972	GT:AD:DP:GQ:MLPSAC:MLPSAF:PL	0/0/0/1/1/1:30,22:52:7:3:0.500:799,47,7,0,16,68,2147483647	SG	843	No hit in this database		No hit in this database
Sp1_comp316910_c0_seq4	726	.	T	A	131	.	DP=30;VDB=0.0373;AF1=0.5;AC1=1;DP4=6,11,5,5;MQ=44;FQ=134;PV4=0.69,0.42,0.003,1	GT:PL:GQ	0/1:161,0,255:99	Sp1_comp316910_c0_seq4	726	.	T	A	494.1	PASS	AC=3;AF=0.500;AN=6;BaseQRankSum=0.414;DP=33;Dels=0.00;FS=5.501;HaplotypeScore=5.9969;MLEAC=3;MLEAF=0.500;MQ=60.00;MQ0=0;MQRankSum=-0.018;QD=14.97;ReadPosRankSum=-0.162	GT:AD:DP:GQ:MLPSAC:MLPSAF:PL	0/0/0/1/1/1:16,17:33:8:3:0.500:519,38,8,0,8,38,561	SG	843	No hit in this database		No hit in this database
Sp1_comp316910_c0_seq4	74	.	C	G	73	.	DP=32;VDB=0.0033;AF1=0.5;AC1=1;DP4=21,5,4,2;MQ=49;FQ=76;PV4=0.59,1,0.00032,1	GT:PL:GQ	0/1:103,0,255:99	Sp1_comp316910_c0_seq4	74	.	C	G	147.11	PASS	AC=1;AF=0.167;AN=6;BaseQRankSum=3.061;DP=30;Dels=0.00;FS=2.689;HaplotypeScore=0.0000;MLEAC=1;MLEAF=0.167;MQ=59.40;MQ0=0;MQRankSum=1.503;QD=4.90;ReadPosRankSum=0.278	GT:AD:DP:GQ:MLPSAC:MLPSAF:PL	0/0/0/0/0/1:25,5:30:5:1:0.167:172,0,5,23,53,112,2147483647	SG	843	No hit in this database		No hit in this database
Sp1_comp316910_c0_seq4	795	.	A	G	4.77	.	DP=13;VDB=0.0236;AF1=0.4999;AC1=1;DP4=2,7,1,2;MQ=44;FQ=6.99;PV4=1,2.2e-05,0.41,0.045	GT:PL:GQ	0/1:33,0,200:33	Sp1_comp316910_c0_seq4	795	.	A	G	91.68	PASS	AC=1;AF=0.167;AN=6;BaseQRankSum=-0.170;DP=17;Dels=0.00;FS=3.701;HaplotypeScore=0.9999;MLEAC=1;MLEAF=0.167;MQ=60.00;MQ0=0;MQRankSum=0.623;QD=5.39;ReadPosRankSum=-1.302	GT:AD:DP:GQ:MLPSAC:MLPSAF:PL	0/0/0/0/0/1:13,4:17:1:1:0.167:115,0,1,10,28,63,2147483647	SG	843	No hit in this database		No hit in this database
Sp1_comp316910_c0_seq4	116	.	G	T	53.91		AC=1;AF=0.167;AN=6;BaseQRankSum=1.570;DP=45;Dels=0.00;FS=0.000;HaplotypeScore=0.7340;MLEAC=1;MLEAF=0.167;MQ=59.60;MQ0=0;MQRankSum=-0.387;QD=1.20;ReadPosRankSum=1.024	GT:AD:DP:GQ:MLPSAC:MLPSAF:PL	0/0/0/0/0/1:42,3:45:32:1:0.167:80,0,32,79,2147483647,2147483647,2147483647											GATK	843	No hit in this database		No hit in this database
Sp1_comp316910_c0_seq4	161	.	A	T	482.28	PASS	AC=2;AF=0.333;AN=6;BaseQRankSum=0.246;DP=51;Dels=0.00;FS=2.526;HaplotypeScore=0.9983;MLEAC=2;MLEAF=0.333;MQ=59.96;MQ0=0;MQRankSum=-0.010;QD=9.46;ReadPosRankSum=-0.503	GT:AD:DP:GQ:MLPSAC:MLPSAF:PL	0/0/0/0/1/1:33,18:51:11:2:0.333:508,19,0,11,48,131,2147483647											GATK	843	No hit in this database		No hit in this database
Sp1_comp316910_c0_seq4	205	.	G	A	223.93	PASS	AC=1;AF=0.167;AN=6;BaseQRankSum=1.604;DP=56;Dels=0.00;FS=1.469;HaplotypeScore=1.9992;MLEAC=1;MLEAF=0.167;MQ=60.00;MQ0=0;MQRankSum=-0.644;QD=4.00;ReadPosRankSum=0.527	GT:AD:DP:GQ:MLPSAC:MLPSAF:PL	0/0/0/0/0/1:48,8:56:22:1:0.167:250,0,22,68,2147483647,2147483647,2147483647											GATK	843	No hit in this database		No hit in this database
Sp1_comp316910_c0_seq4	220	.	G	T	32.91	LowQual;	AC=1;AF=0.167;AN=6;BaseQRankSum=-0.891;DP=56;Dels=0.00;FS=8.814;HaplotypeScore=9.7300;MLEAC=1;MLEAF=0.167;MQ=60.00;MQ0=0;MQRankSum=1.377;QD=0.59;ReadPosRankSum=-0.243	GT:AD:DP:GQ:MLPSAC:MLPSAF:PL	0/0/0/0/0/1:52,4:56:39:1:0.167:59,0,39,97,2147483647,2147483647,2147483647											GATK	843	No hit in this database		No hit in this database
Sp1_comp316910_c0_seq4	255	.	C	G	145.91	PASS	AC=1;AF=0.167;AN=6;BaseQRankSum=-0.559;DP=57;Dels=0.00;FS=1.738;HaplotypeScore=0.0000;MLEAC=1;MLEAF=0.167;MQ=59.34;MQ0=0;MQRankSum=-0.377;QD=2.56;ReadPosRankSum=-0.273	GT:AD:DP:GQ:MLPSAC:MLPSAF:PL	0/0/0/0/0/1:51,6:57:28:1:0.167:172,0,28,78,2147483647,2147483647,2147483647											GATK	843	No hit in this database		No hit in this database
Sp1_comp316910_c0_seq4	349	.	A	G	171.32		AC=1;AF=0.167;AN=6;BaseQRankSum=-0.242;DP=53;Dels=0.00;FS=3.322;HaplotypeScore=17.9548;MLEAC=1;MLEAF=0.167;MQ=59.06;MQ0=0;MQRankSum=-0.048;QD=3.23;ReadPosRankSum=0.387	GT:AD:DP:GQ:MLPSAC:MLPSAF:PL	0/0/0/0/0/1:44,9:53:10:1:0.167:197,0,10,38,85,2147483647,2147483647											GATK	843	No hit in this database		No hit in this database
Sp1_comp316910_c0_seq4	384	.	C	T	32.9	LowQual;	AC=1;AF=0.167;AN=6;BaseQRankSum=-1.022;DP=60;Dels=0.00;FS=2.108;HaplotypeScore=17.5003;MLEAC=1;MLEAF=0.167;MQ=59.63;MQ0=0;MQRankSum=-0.459;QD=0.55;ReadPosRankSum=0.074	GT:AD:DP:GQ:MLPSAC:MLPSAF:PL	0/0/0/0/0/1:56,4:60:43:1:0.167:59,0,43,105,2147483647,2147483647,2147483647											GATK	843	No hit in this database		No hit in this database
Sp1_comp316910_c0_seq4	388	.	C	T	30.91	LowQual;	AC=1;AF=0.167;AN=6;BaseQRankSum=-0.845;DP=60;Dels=0.00;FS=2.094;HaplotypeScore=22.2875;MLEAC=1;MLEAF=0.167;MQ=59.63;MQ0=0;MQRankSum=-0.044;QD=0.52;ReadPosRankSum=0.163	GT:AD:DP:GQ:MLPSAC:MLPSAF:PL	0/0/0/0/0/1:56,4:60:43:1:0.167:57,0,43,105,2147483647,2147483647,2147483647											GATK	843	No hit in this database		No hit in this database
Sp1_comp316910_c0_seq4	390	.	G	C	211.92		AC=1;AF=0.167;AN=6;BaseQRankSum=-0.592;DP=63;Dels=0.00;FS=3.095;HaplotypeScore=22.2875;MLEAC=1;MLEAF=0.167;MQ=59.65;MQ0=0;MQRankSum=0.066;QD=3.36;ReadPosRankSum=0.235	GT:AD:DP:GQ:MLPSAC:MLPSAF:PL	0/0/0/0/0/1:53,10:63:24:1:0.167:238,0,24,73,2147483647,2147483647,2147483647											GATK	843	No hit in this database		No hit in this database
Sp1_comp316910_c0_seq4	396	.	T	C	33.9	LowQual;	AC=1;AF=0.167;AN=6;BaseQRankSum=-1.796;DP=57;Dels=0.00;FS=2.053;HaplotypeScore=20.4979;MLEAC=1;MLEAF=0.167;MQ=59.70;MQ0=0;MQRankSum=-0.203;QD=0.59;ReadPosRankSum=-0.515	GT:AD:DP:GQ:MLPSAC:MLPSAF:PL	0/0/0/0/0/1:53,4:57:41:1:0.167:60,0,41,101,2147483647,2147483647,2147483647											GATK	843	No hit in this database		No hit in this database
Sp1_comp316910_c0_seq4	453	.	C	T	142.91		AC=1;AF=0.167;AN=6;BaseQRankSum=-1.020;DP=68;Dels=0.00;FS=3.184;HaplotypeScore=37.6052;MLEAC=1;MLEAF=0.167;MQ=59.82;MQ0=0;MQRankSum=-0.542;QD=2.10;ReadPosRankSum=-0.542	GT:AD:DP:GQ:MLPSAC:MLPSAF:PL	0/0/0/0/0/1:59,9:68:28:1:0.167:169,0,28,78,2147483647,2147483647,2147483647											GATK	843	No hit in this database		No hit in this database
Sp1_comp316910_c0_seq4	454	.	A	G	68.9		AC=1;AF=0.167;AN=6;BaseQRankSum=0.120;DP=68;Dels=0.00;FS=0.000;HaplotypeScore=37.6052;MLEAC=1;MLEAF=0.167;MQ=59.82;MQ0=0;MQRankSum=0.414;QD=1.01;ReadPosRankSum=-0.211	GT:AD:DP:GQ:MLPSAC:MLPSAF:PL	0/0/0/0/0/1:59,9:68:38:1:0.167:95,0,38,96,2147483647,2147483647,2147483647											GATK	843	No hit in this database		No hit in this database
Sp1_comp316910_c0_seq4	459	.	G	T	58.9		AC=1;AF=0.167;AN=6;BaseQRankSum=0.478;DP=73;Dels=0.00;FS=0.000;HaplotypeScore=38.3938;MLEAC=1;MLEAF=0.167;MQ=59.83;MQ0=0;MQRankSum=0.612;QD=0.81;ReadPosRankSum=0.965	GT:AD:DP:GQ:MLPSAC:MLPSAF:PL	0/0/0/0/0/1:64,9:73:44:1:0.167:85,0,44,110,2147483647,2147483647,2147483647											GATK	843	No hit in this database		No hit in this database
Sp1_comp316910_c0_seq4	461	.	A	C	54.9		AC=1;AF=0.167;AN=6;BaseQRankSum=0.647;DP=73;Dels=0.00;FS=0.000;HaplotypeScore=38.3938;MLEAC=1;MLEAF=0.167;MQ=59.83;MQ0=0;MQRankSum=-0.017;QD=0.75;ReadPosRankSum=0.988	GT:AD:DP:GQ:MLPSAC:MLPSAF:PL	0/0/0/0/0/1:63,9:73:42:1:0.167:81,0,42,105,2147483647,2147483647,2147483647											GATK	843	No hit in this database		No hit in this database
Sp1_comp316910_c0_seq4	531	.	A	G	127.9		AC=1;AF=0.167;AN=6;BaseQRankSum=-1.380;DP=72;Dels=0.00;FS=0.000;HaplotypeScore=1.9987;MLEAC=1;MLEAF=0.167;MQ=59.77;MQ0=0;MQRankSum=0.950;QD=1.78;ReadPosRankSum=0.388	GT:AD:DP:GQ:MLPSAC:MLPSAF:PL	0/0/0/0/0/1:62,10:72:38:1:0.167:154,0,38,100,2147483647,2147483647,2147483647											GATK	843	No hit in this database		No hit in this database
Sp1_comp316910_c0_seq4	582	.	G	A	784.91		AC=2;AF=0.333;AN=6;BaseQRankSum=1.568;DP=64;Dels=0.00;FS=3.561;HaplotypeScore=14.9695;MLEAC=2;MLEAF=0.333;MQ=60.00;MQ0=0;MQRankSum=-0.022;QD=12.26;ReadPosRankSum=0.693	GT:AD:DP:GQ:MLPSAC:MLPSAF:PL	0/0/0/0/1/1:37,27:64:0:2:0.333:808,42,0,0,30,111,2147483647											GATK	843	No hit in this database		No hit in this database
Sp1_comp316910_c0_seq4	586	.	T	C	832.03		AC=3;AF=0.500;AN=6;BaseQRankSum=0.934;DP=65;Dels=0.00;FS=0.962;HaplotypeScore=14.9695;MLEAC=3;MLEAF=0.500;MQ=60.00;MQ0=0;MQRankSum=0.367;QD=12.80;ReadPosRankSum=0.048	GT:AD:DP:GQ:MLPSAC:MLPSAF:PL	0/0/0/1/1/1:37,28:65:2:3:0.500:856,46,2,0,29,109,2147483647											GATK	843	No hit in this database		No hit in this database
Sp1_comp316910_c0_seq4	598	.	C	T	812.58		AC=3;AF=0.500;AN=6;BaseQRankSum=0.729;DP=61;Dels=0.00;FS=6.913;HaplotypeScore=52.6918;MLEAC=3;MLEAF=0.500;MQ=60.00;MQ0=0;MQRankSum=1.320;QD=13.32;ReadPosRankSum=-1.998	GT:AD:DP:GQ:MLPSAC:MLPSAF:PL	0/0/0/1/1/1:30,31:61:8:3:0.500:838,57,8,0,20,85,2147483647											GATK	843	No hit in this database		No hit in this database
Sp1_comp316910_c0_seq4	601	.	G	T	60.91		AC=1;AF=0.167;AN=6;BaseQRankSum=0.893;DP=62;Dels=0.00;FS=0.000;HaplotypeScore=54.6907;MLEAC=1;MLEAF=0.167;MQ=60.00;MQ0=0;MQRankSum=-1.440;QD=0.98;ReadPosRankSum=0.726	GT:AD:DP:GQ:MLPSAC:MLPSAF:PL	0/0/0/0/0/1:56,6:62:30:1:0.167:87,0,30,80,2147483647,2147483647,2147483647											GATK	843	No hit in this database		No hit in this database
Sp1_comp316910_c0_seq4	61	.	A	C	96.68	PASS	AC=1;AF=0.167;AN=6;BaseQRankSum=0.045;DP=21;Dels=0.00;FS=0.000;HaplotypeScore=0.0000;MLEAC=1;MLEAF=0.167;MQ=59.14;MQ0=0;MQRankSum=-0.134;QD=4.60;ReadPosRankSum=-2.015	GT:AD:DP:GQ:MLPSAC:MLPSAF:PL	0/0/0/0/0/1:17,4:21:1:1:0.167:120,0,1,10,28,63,2147483647											GATK	843	No hit in this database		No hit in this database
Sp1_comp316910_c0_seq4	627	.	T	A	165.92		AC=1;AF=0.167;AN=6;BaseQRankSum=-1.431;DP=65;Dels=0.00;FS=3.297;HaplotypeScore=19.3958;MLEAC=1;MLEAF=0.167;MQ=60.00;MQ0=0;MQRankSum=0.639;QD=2.55;ReadPosRankSum=-0.497	GT:AD:DP:GQ:MLPSAC:MLPSAF:PL	0/0/0/0/0/1:57,8:65:24:1:0.167:192,0,24,71,2147483647,2147483647,2147483647											GATK	843	No hit in this database		No hit in this database
Sp1_comp316910_c0_seq4	689	.	T	A	847.13		AC=4;AF=0.667;AN=6;BaseQRankSum=-0.055;DP=47;Dels=0.00;FS=6.911;HaplotypeScore=15.9699;MLEAC=4;MLEAF=0.667;MQ=60.00;MQ0=0;MQRankSum=-1.583;QD=18.02;ReadPosRankSum=-1.428	GT:AD:DP:GQ:MLPSAC:MLPSAF:PL	0/0/1/1/1/1:17,30:47:5:4:0.667:872,91,30,5,0,21,547											GATK	843	No hit in this database		No hit in this database
Sp1_comp316910_c0_seq4	734	.	G	T	143.11		AC=1;AF=0.167;AN=6;BaseQRankSum=-1.123;DP=33;Dels=0.00;FS=1.901;HaplotypeScore=15.9942;MLEAC=1;MLEAF=0.167;MQ=60.00;MQ0=0;MQRankSum=0.154;QD=4.34;ReadPosRankSum=-0.066	GT:AD:DP:GQ:MLPSAC:MLPSAF:PL	0/0/0/0/0/1:26,7:33:5:1:0.167:168,0,5,25,59,126,2147483647											GATK	843	No hit in this database		No hit in this database
Sp1_comp316910_c0_seq4	737	.	A	T	135.89		AC=1;AF=0.167;AN=6;BaseQRankSum=0.648;DP=30;Dels=0.00;FS=0.000;HaplotypeScore=14.9958;MLEAC=1;MLEAF=0.167;MQ=60.00;MQ0=0;MQRankSum=1.322;QD=4.53;ReadPosRankSum=-0.907	GT:AD:DP:GQ:MLPSAC:MLPSAF:PL	0/0/0/0/0/1:24,6:30:6:1:0.167:161,0,6,25,57,119,2147483647											GATK	843	No hit in this database		No hit in this database
Sp1_comp316910_c0_seq4	743	.	T	G	205.87		AC=2;AF=0.333;AN=6;BaseQRankSum=2.848;DP=24;Dels=0.00;FS=1.875;HaplotypeScore=19.8302;MLEAC=2;MLEAF=0.333;MQ=60.00;MQ0=0;MQRankSum=-0.704;QD=8.58;ReadPosRankSum=-0.153	GT:AD:DP:GQ:MLPSAC:MLPSAF:PL	0/0/0/0/1/1:16,8:24:4:2:0.333:230,8,0,4,18,50,477											GATK	843	No hit in this database		No hit in this database
Sp1_comp316910_c0_seq4	285	.	T	C	72	.	DP=23;VDB=0.0322;AF1=0.5;AC1=1;DP4=5,11,3,2;MQ=46;FQ=75;PV4=0.33,0.018,0.22,0.0024	GT:PL:GQ	0/1:102,0,255:99											SAM	843	No hit in this database		No hit in this database
Sp1_comp316910_c0_seq4	432	.	G	C	143	.	DP=12;VDB=0.0298;AF1=1;AC1=2;DP4=0,0,5,4;MQ=28;FQ=-54	GT:PL:GQ	1/1:176,27,0:51											SAM	843	No hit in this database		No hit in this database
Sp1_comp316910_c0_seq4	752	.	A	G	80	.	DP=15;VDB=0.0400;AF1=0.5;AC1=1;DP4=3,1,3,5;MQ=44;FQ=74.4;PV4=0.55,1.6e-07,0.31,0.18	GT:PL:GQ	0/1:110,0,102:99											SAM	843	No hit in this database		No hit in this database
Sp1_comp316912_c0_seq1	1012	.	T	C	121	.	DP=58;VDB=0.0393;AF1=0.5;AC1=1;DP4=12,21,9,11;MQ=49;FQ=124;PV4=0.57,6.9e-22,0.46,1	GT:PL:GQ	0/1:151,0,255:99	Sp1_comp316912_c0_seq1	1012	.	T	C	726.44	PASS	AC=2;AF=0.333;AN=6;BaseQRankSum=-0.729;DP=60;Dels=0.00;FS=2.256;HaplotypeScore=0.0000;MLEAC=2;MLEAF=0.333;MQ=60.00;MQ0=0;MQRankSum=0.683;QD=12.11;ReadPosRankSum=-0.192	GT:AD:DP:GQ:MLPSAC:MLPSAF:PL	0/0/0/0/1/1:34,26:60:1:2:0.333:750,35,0,1,30,105,2147483647	SG	1257	gi|460376932|ref|XP_004234250.1|	PREDICTED: LRR receptor-like serine/threonine-protein kinase EFR-like [Solanum lycopersicum]	AT1G17230.1	Leucine-rich receptor-like protein kinase family protein		Leucine-rich receptor-like protein kinase family protein; FUNCTIONS IN: protein serine/threonine kinase activity, protein kinase activity, ATP binding; INVOLVED IN: protein amino acid phosphorylation; LOCATED IN: endomembrane system; EXPRESSED IN: 11 plant structures; EXPRESSED DURING: 6 growth stages; CONTAINS InterPro DOMAIN/s: Serine/threonine-protein kinase domain (InterPro:IPR002290), Leucin…
Sp1_comp316912_c0_seq1	105	.	T	C	66	.	DP=22;VDB=0.0399;AF1=0.5025;AC1=1;DP4=0,1,4,2;MQ=46;FQ=-7.78;PV4=0.43,0.0056,0.33,0.074	GT:PL:GQ	0/1:96,0,20:23	Sp1_comp316912_c0_seq1	105	.	T	C	613.18	PASS	AC=5;AF=0.833;AN=6;BaseQRankSum=-1.569;DP=21;Dels=0.00;FS=0.000;HaplotypeScore=2.9994;MLEAC=5;MLEAF=0.833;MQ=60.00;MQ0=0;MQRankSum=1.073;QD=29.20;ReadPosRankSum=-1.569	GT:AD:DP:GQ:MLPSAC:MLPSAF:PL	0/1/1/1/1/1:1,20:21:12:5:0.833:639,105,58,31,12,0,25	SG	1257	gi|460376932|ref|XP_004234250.1|	PREDICTED: LRR receptor-like serine/threonine-protein kinase EFR-like [Solanum lycopersicum]	AT1G17230.1	Leucine-rich receptor-like protein kinase family protein		Leucine-rich receptor-like protein kinase family protein; FUNCTIONS IN: protein serine/threonine kinase activity, protein kinase activity, ATP binding; INVOLVED IN: protein amino acid phosphorylation; LOCATED IN: endomembrane system; EXPRESSED IN: 11 plant structures; EXPRESSED DURING: 6 growth stages; CONTAINS InterPro DOMAIN/s: Serine/threonine-protein kinase domain (InterPro:IPR002290), Leucin…
Sp1_comp316912_c0_seq1	108	.	T	G,A	35.5	.	DP=21;VDB=0.0380;AF1=1;AC1=2;DP4=0,0,3,3;MQ=37;FQ=-39	GT:PL:GQ	1/1:94,38,26,67,0,61:21	Sp1_comp316912_c0_seq1	108	.	T	A,G	577.9	PASS	AC=1,5;AF=0.167,0.833;AN=6;DP=20;Dels=0.00;FS=0.000;HaplotypeScore=0.9999;MLEAC=1,2;MLEAF=0.167,0.333;MQ=60.00;MQ0=0;QD=28.90	GT:AD:DP:GQ:MLPSAC:MLPSAF	1/2/2/2/2/2:0,4,16:20:9:1,5:0.167,0.833	SG	1257	gi|460376932|ref|XP_004234250.1|	PREDICTED: LRR receptor-like serine/threonine-protein kinase EFR-like [Solanum lycopersicum]	AT1G17230.1	Leucine-rich receptor-like protein kinase family protein		Leucine-rich receptor-like protein kinase family protein; FUNCTIONS IN: protein serine/threonine kinase activity, protein kinase activity, ATP binding; INVOLVED IN: protein amino acid phosphorylation; LOCATED IN: endomembrane system; EXPRESSED IN: 11 plant structures; EXPRESSED DURING: 6 growth stages; CONTAINS InterPro DOMAIN/s: Serine/threonine-protein kinase domain (InterPro:IPR002290), Leucin…
Sp1_comp316912_c0_seq1	1125	.	C	G	109	.	DP=53;VDB=0.0392;AF1=0.5;AC1=1;DP4=17,21,3,7;MQ=45;FQ=112;PV4=0.49,1,0.28,1	GT:PL:GQ	0/1:139,0,255:99	Sp1_comp316912_c0_seq1	1125	.	C	G	283.42	PASS	AC=1;AF=0.167;AN=6;BaseQRankSum=0.195;DP=55;Dels=0.00;FS=1.323;HaplotypeScore=2.9979;MLEAC=1;MLEAF=0.167;MQ=60.00;MQ0=0;MQRankSum=1.065;QD=5.15;ReadPosRankSum=-0.424	GT:AD:DP:GQ:MLPSAC:MLPSAF:PL	0/0/0/0/0/1:44,11:55:9:1:0.167:309,0,9,41,99,2147483647,2147483647	SG	1257	gi|460376932|ref|XP_004234250.1|	PREDICTED: LRR receptor-like serine/threonine-protein kinase EFR-like [Solanum lycopersicum]	AT1G17230.1	Leucine-rich receptor-like protein kinase family protein		Leucine-rich receptor-like protein kinase family protein; FUNCTIONS IN: protein serine/threonine kinase activity, protein kinase activity, ATP binding; INVOLVED IN: protein amino acid phosphorylation; LOCATED IN: endomembrane system; EXPRESSED IN: 11 plant structures; EXPRESSED DURING: 6 growth stages; CONTAINS InterPro DOMAIN/s: Serine/threonine-protein kinase domain (InterPro:IPR002290), Leucin…
Sp1_comp316912_c0_seq1	1177	.	T	A	52	.	DP=35;VDB=0.0164;AF1=0.5;AC1=1;DP4=0,3,1,5;MQ=44;FQ=48;PV4=1,1e-05,0.3,0.12	GT:PL:GQ	0/1:82,0,76:78	Sp1_comp316912_c0_seq1	1177	.	T	A	280.21		AC=4;AF=0.667;AN=6;BaseQRankSum=0.327;DP=36;Dels=0.00;FS=2.718;HaplotypeScore=25.7929;MLEAC=4;MLEAF=0.667;MQ=59.43;MQ0=0;MQRankSum=-1.082;QD=7.78;ReadPosRankSum=0.277	GT:AD:DP:GQ:MLPSAC:MLPSAF:PL	0/0/1/1/1/1:4,32:36:1:4:0.667:303,36,15,5,0,1,105	SG	1257	gi|460376932|ref|XP_004234250.1|	PREDICTED: LRR receptor-like serine/threonine-protein kinase EFR-like [Solanum lycopersicum]	AT1G17230.1	Leucine-rich receptor-like protein kinase family protein		Leucine-rich receptor-like protein kinase family protein; FUNCTIONS IN: protein serine/threonine kinase activity, protein kinase activity, ATP binding; INVOLVED IN: protein amino acid phosphorylation; LOCATED IN: endomembrane system; EXPRESSED IN: 11 plant structures; EXPRESSED DURING: 6 growth stages; CONTAINS InterPro DOMAIN/s: Serine/threonine-protein kinase domain (InterPro:IPR002290), Leucin…
Sp1_comp316912_c0_seq1	23	.	T	C	222	.	DP=18;VDB=0.0001;AF1=1;AC1=2;DP4=0,0,13,3;MQ=57;FQ=-75	GT:PL:GQ	1/1:255,48,0:93	Sp1_comp316912_c0_seq1	23	.	T	C	65.71	PASS	AC=6;AF=1.00;AN=6;DP=17;Dels=0.00;FS=0.000;HaplotypeScore=3.7548;MLEAC=6;MLEAF=1.00;MQ=59.07;MQ0=0;QD=3.87	GT:AD:DP:GQ:MLPSAC:MLPSAF:PL	1/1/1/1/1/1:0,17:17:2:6:1.00:88,16,10,6,4,2,0	SG	1257	gi|460376932|ref|XP_004234250.1|	PREDICTED: LRR receptor-like serine/threonine-protein kinase EFR-like [Solanum lycopersicum]	AT1G17230.1	Leucine-rich receptor-like protein kinase family protein		Leucine-rich receptor-like protein kinase family protein; FUNCTIONS IN: protein serine/threonine kinase activity, protein kinase activity, ATP binding; INVOLVED IN: protein amino acid phosphorylation; LOCATED IN: endomembrane system; EXPRESSED IN: 11 plant structures; EXPRESSED DURING: 6 growth stages; CONTAINS InterPro DOMAIN/s: Serine/threonine-protein kinase domain (InterPro:IPR002290), Leucin…
Sp1_comp316912_c0_seq1	26	.	G	C	223	.	DP=18;VDB=0.0002;AF1=1;AC1=2;DP4=1,0,11,4;MQ=58;FQ=-35;PV4=1,0.21,0.38,0.35	GT:PL:GQ	1/1:255,8,0:14	Sp1_comp316912_c0_seq1	26	.	G	C	92.16	PASS	AC=6;AF=1.00;AN=6;BaseQRankSum=-0.919;DP=17;Dels=0.00;FS=0.000;HaplotypeScore=0.7887;MLEAC=6;MLEAF=1.00;MQ=59.46;MQ0=0;MQRankSum=-1.123;QD=5.42;ReadPosRankSum=-0.919	GT:AD:DP:GQ:MLPSAC:MLPSAF:PL	1/1/1/1/1/1:1,16:17:2:6:1.00:115,23,14,9,5,2,0	SG	1257	gi|460376932|ref|XP_004234250.1|	PREDICTED: LRR receptor-like serine/threonine-protein kinase EFR-like [Solanum lycopersicum]	AT1G17230.1	Leucine-rich receptor-like protein kinase family protein		Leucine-rich receptor-like protein kinase family protein; FUNCTIONS IN: protein serine/threonine kinase activity, protein kinase activity, ATP binding; INVOLVED IN: protein amino acid phosphorylation; LOCATED IN: endomembrane system; EXPRESSED IN: 11 plant structures; EXPRESSED DURING: 6 growth stages; CONTAINS InterPro DOMAIN/s: Serine/threonine-protein kinase domain (InterPro:IPR002290), Leucin…
Sp1_comp316912_c0_seq1	550	.	C	G	103	.	DP=93;VDB=0.0399;AF1=0.5;AC1=1;DP4=32,23,14,13;MQ=47;FQ=106;PV4=0.64,1.9e-35,0.003,0.33	GT:PL:GQ	0/1:133,0,255:99	Sp1_comp316912_c0_seq1	550	.	C	G	925.94		AC=2;AF=0.333;AN=6;BaseQRankSum=-0.103;DP=97;Dels=0.00;FS=0.840;HaplotypeScore=80.6128;MLEAC=2;MLEAF=0.333;MQ=59.93;MQ0=0;MQRankSum=0.183;QD=9.55;ReadPosRankSum=-1.290	GT:AD:DP:GQ:MLPSAC:MLPSAF:PL	0/0/0/0/1/1:58,30:97:21:2:0.333:952,30,0,21,84,2147483647,2147483647	SG	1257	gi|460376932|ref|XP_004234250.1|	PREDICTED: LRR receptor-like serine/threonine-protein kinase EFR-like [Solanum lycopersicum]	AT1G17230.1	Leucine-rich receptor-like protein kinase family protein		Leucine-rich receptor-like protein kinase family protein; FUNCTIONS IN: protein serine/threonine kinase activity, protein kinase activity, ATP binding; INVOLVED IN: protein amino acid phosphorylation; LOCATED IN: endomembrane system; EXPRESSED IN: 11 plant structures; EXPRESSED DURING: 6 growth stages; CONTAINS InterPro DOMAIN/s: Serine/threonine-protein kinase domain (InterPro:IPR002290), Leucin…
Sp1_comp316912_c0_seq1	585	.	G	A	195	.	DP=101;VDB=0.0380;AF1=0.5;AC1=1;DP4=38,35,14,11;MQ=45;FQ=198;PV4=0.82,0.037,1,1	GT:PL:GQ	0/1:225,0,255:99	Sp1_comp316912_c0_seq1	585	.	G	A	792.88		AC=2;AF=0.333;AN=6;BaseQRankSum=-0.671;DP=131;Dels=0.00;FS=5.315;HaplotypeScore=29.8498;MLEAC=2;MLEAF=0.333;MQ=59.43;MQ0=0;MQRankSum=0.988;QD=6.05;ReadPosRankSum=1.000	GT:AD:DP:GQ:MLPSAC:MLPSAF:PL	0/0/0/0/1/1:103,28:131:6:2:0.333:818,6,0,45,138,2147483647,2147483647	SG	1257	gi|460376932|ref|XP_004234250.1|	PREDICTED: LRR receptor-like serine/threonine-protein kinase EFR-like [Solanum lycopersicum]	AT1G17230.1	Leucine-rich receptor-like protein kinase family protein		Leucine-rich receptor-like protein kinase family protein; FUNCTIONS IN: protein serine/threonine kinase activity, protein kinase activity, ATP binding; INVOLVED IN: protein amino acid phosphorylation; LOCATED IN: endomembrane system; EXPRESSED IN: 11 plant structures; EXPRESSED DURING: 6 growth stages; CONTAINS InterPro DOMAIN/s: Serine/threonine-protein kinase domain (InterPro:IPR002290), Leucin…
Sp1_comp316912_c0_seq1	600	.	A	G	195	.	DP=104;VDB=0.0384;AF1=0.5;AC1=1;DP4=35,38,14,11;MQ=45;FQ=198;PV4=0.64,1,0.055,0.2	GT:PL:GQ	0/1:225,0,255:99	Sp1_comp316912_c0_seq1	600	.	A	G	771.88		AC=2;AF=0.333;AN=6;BaseQRankSum=1.764;DP=137;Dels=0.00;FS=5.372;HaplotypeScore=138.9567;MLEAC=2;MLEAF=0.333;MQ=59.24;MQ0=0;MQRankSum=1.165;QD=5.63;ReadPosRankSum=-2.540	GT:AD:DP:GQ:MLPSAC:MLPSAF:PL	0/0/0/0/1/1:110,27:137:6:2:0.333:797,6,0,45,138,2147483647,2147483647	SG	1257	gi|460376932|ref|XP_004234250.1|	PREDICTED: LRR receptor-like serine/threonine-protein kinase EFR-like [Solanum lycopersicum]	AT1G17230.1	Leucine-rich receptor-like protein kinase family protein		Leucine-rich receptor-like protein kinase family protein; FUNCTIONS IN: protein serine/threonine kinase activity, protein kinase activity, ATP binding; INVOLVED IN: protein amino acid phosphorylation; LOCATED IN: endomembrane system; EXPRESSED IN: 11 plant structures; EXPRESSED DURING: 6 growth stages; CONTAINS InterPro DOMAIN/s: Serine/threonine-protein kinase domain (InterPro:IPR002290), Leucin…
Sp1_comp316912_c0_seq1	63	.	C	A	222	.	DP=24;VDB=0.0099;AF1=1;AC1=2;DP4=0,1,11,12;MQ=51;FQ=-64;PV4=1,0.25,1,1	GT:PL:GQ	1/1:255,37,0:71	Sp1_comp316912_c0_seq1	63	.	C	A	427.6	PASS	AC=5;AF=0.833;AN=6;BaseQRankSum=0.980;DP=23;Dels=0.00;FS=0.000;HaplotypeScore=1.9995;MLEAC=5;MLEAF=0.833;MQ=60.00;MQ0=0;MQRankSum=0.528;QD=18.59;ReadPosRankSum=1.432	GT:AD:DP:GQ:MLPSAC:MLPSAF:PL	0/1/1/1/1/1:1,22:23:8:5:0.833:453,70,38,20,8,0,23	SG	1257	gi|460376932|ref|XP_004234250.1|	PREDICTED: LRR receptor-like serine/threonine-protein kinase EFR-like [Solanum lycopersicum]	AT1G17230.1	Leucine-rich receptor-like protein kinase family protein		Leucine-rich receptor-like protein kinase family protein; FUNCTIONS IN: protein serine/threonine kinase activity, protein kinase activity, ATP binding; INVOLVED IN: protein amino acid phosphorylation; LOCATED IN: endomembrane system; EXPRESSED IN: 11 plant structures; EXPRESSED DURING: 6 growth stages; CONTAINS InterPro DOMAIN/s: Serine/threonine-protein kinase domain (InterPro:IPR002290), Leucin…
Sp1_comp316912_c0_seq1	677	.	T	C	225	.	DP=78;VDB=0.0399;AF1=0.5;AC1=1;DP4=15,24,16,19;MQ=41;FQ=225;PV4=0.64,1,0.00031,0.25	GT:PL:GQ	0/1:255,0,255:99	Sp1_comp316912_c0_seq1	677	.	T	C	1302.04	PASS	AC=3;AF=0.500;AN=6;BaseQRankSum=0.543;DP=92;Dels=0.00;FS=1.792;HaplotypeScore=4.9980;MLEAC=3;MLEAF=0.500;MQ=58.35;MQ0=0;MQRankSum=1.392;QD=14.15;ReadPosRankSum=-1.273	GT:AD:DP:GQ:MLPSAC:MLPSAF:PL	0/0/0/1/1/1:54,38:92:16:3:0.500:1328,90,16,0,22,104,2147483647	SG	1257	gi|460376932|ref|XP_004234250.1|	PREDICTED: LRR receptor-like serine/threonine-protein kinase EFR-like [Solanum lycopersicum]	AT1G17230.1	Leucine-rich receptor-like protein kinase family protein		Leucine-rich receptor-like protein kinase family protein; FUNCTIONS IN: protein serine/threonine kinase activity, protein kinase activity, ATP binding; INVOLVED IN: protein amino acid phosphorylation; LOCATED IN: endomembrane system; EXPRESSED IN: 11 plant structures; EXPRESSED DURING: 6 growth stages; CONTAINS InterPro DOMAIN/s: Serine/threonine-protein kinase domain (InterPro:IPR002290), Leucin…
Sp1_comp316912_c0_seq1	711	.	G	A	100	.	DP=60;VDB=0.0322;AF1=0.5;AC1=1;DP4=11,18,5,13;MQ=37;FQ=103;PV4=0.54,6.8e-22,0.17,1	GT:PL:GQ	0/1:130,0,255:99	Sp1_comp316912_c0_seq1	711	.	G	A	857.89		AC=3;AF=0.500;AN=6;BaseQRankSum=-2.162;DP=73;Dels=0.00;FS=4.790;HaplotypeScore=16.9930;MLEAC=3;MLEAF=0.500;MQ=58.38;MQ0=0;MQRankSum=0.951;QD=11.75;ReadPosRankSum=2.118	GT:AD:DP:GQ:MLPSAC:MLPSAF:PL	0/0/0/1/1/1:41,32:73:6:3:0.500:883,55,6,0,24,98,2147483647	SG	1257	gi|460376932|ref|XP_004234250.1|	PREDICTED: LRR receptor-like serine/threonine-protein kinase EFR-like [Solanum lycopersicum]	AT1G17230.1	Leucine-rich receptor-like protein kinase family protein		Leucine-rich receptor-like protein kinase family protein; FUNCTIONS IN: protein serine/threonine kinase activity, protein kinase activity, ATP binding; INVOLVED IN: protein amino acid phosphorylation; LOCATED IN: endomembrane system; EXPRESSED IN: 11 plant structures; EXPRESSED DURING: 6 growth stages; CONTAINS InterPro DOMAIN/s: Serine/threonine-protein kinase domain (InterPro:IPR002290), Leucin…
Sp1_comp316912_c0_seq1	714	.	T	A	162	.	DP=60;VDB=0.0365;AF1=0.5;AC1=1;DP4=8,14,11,20;MQ=37;FQ=165;PV4=1,3.8e-24,0.037,1	GT:PL:GQ	0/1:192,0,255:99	Sp1_comp316912_c0_seq1	714	.	T	A	1210.67		AC=3;AF=0.500;AN=6;BaseQRankSum=-1.874;DP=73;Dels=0.00;FS=6.430;HaplotypeScore=16.9930;MLEAC=3;MLEAF=0.500;MQ=58.38;MQ0=0;MQRankSum=0.758;QD=16.58;ReadPosRankSum=1.775	GT:AD:DP:GQ:MLPSAC:MLPSAF:PL	0/0/0/1/1/1:34,39:73:3:3:0.500:1235,104,27,0,3,49,932	SG	1257	gi|460376932|ref|XP_004234250.1|	PREDICTED: LRR receptor-like serine/threonine-protein kinase EFR-like [Solanum lycopersicum]	AT1G17230.1	Leucine-rich receptor-like protein kinase family protein		Leucine-rich receptor-like protein kinase family protein; FUNCTIONS IN: protein serine/threonine kinase activity, protein kinase activity, ATP binding; INVOLVED IN: protein amino acid phosphorylation; LOCATED IN: endomembrane system; EXPRESSED IN: 11 plant structures; EXPRESSED DURING: 6 growth stages; CONTAINS InterPro DOMAIN/s: Serine/threonine-protein kinase domain (InterPro:IPR002290), Leucin…
Sp1_comp316912_c0_seq1	79	.	C	T	65	.	DP=25;VDB=0.0244;AF1=0.5;AC1=1;DP4=7,8,3,3;MQ=53;FQ=68;PV4=1,0.028,1,0.36	GT:PL:GQ	0/1:95,0,255:98	Sp1_comp316912_c0_seq1	79	.	C	T	184.01	PASS	AC=2;AF=0.333;AN=6;BaseQRankSum=0.894;DP=24;Dels=0.00;FS=0.000;HaplotypeScore=12.7828;MLEAC=2;MLEAF=0.333;MQ=60.00;MQ0=0;MQRankSum=-1.371;QD=7.67;ReadPosRankSum=0.835	GT:AD:DP:GQ:MLPSAC:MLPSAF:PL	0/0/0/0/1/1:15,9:24:1:2:0.333:207,9,0,1,9,30,335	SG	1257	gi|460376932|ref|XP_004234250.1|	PREDICTED: LRR receptor-like serine/threonine-protein kinase EFR-like [Solanum lycopersicum]	AT1G17230.1	Leucine-rich receptor-like protein kinase family protein		Leucine-rich receptor-like protein kinase family protein; FUNCTIONS IN: protein serine/threonine kinase activity, protein kinase activity, ATP binding; INVOLVED IN: protein amino acid phosphorylation; LOCATED IN: endomembrane system; EXPRESSED IN: 11 plant structures; EXPRESSED DURING: 6 growth stages; CONTAINS InterPro DOMAIN/s: Serine/threonine-protein kinase domain (InterPro:IPR002290), Leucin…
Sp1_comp316912_c0_seq1	840	.	G	A	225	.	DP=61;VDB=0.0399;AF1=0.5;AC1=1;DP4=7,4,31,16;MQ=39;FQ=90;PV4=1,0.39,0.066,1	GT:PL:GQ	0/1:255,0,117:99	Sp1_comp316912_c0_seq1	840	.	G	A	2039.42		AC=5;AF=0.833;AN=6;BaseQRankSum=-0.115;DP=71;Dels=0.00;FS=1.200;HaplotypeScore=17.9800;MLEAC=5;MLEAF=0.833;MQ=59.86;MQ0=0;MQRankSum=0.487;QD=28.72;ReadPosRankSum=0.286	GT:AD:DP:GQ:MLPSAC:MLPSAF:PL	0/1/1/1/1/1:15,56:71:9:5:0.833:2065,272,127,51,9,0,441	SG	1257	gi|460376932|ref|XP_004234250.1|	PREDICTED: LRR receptor-like serine/threonine-protein kinase EFR-like [Solanum lycopersicum]	AT1G17230.1	Leucine-rich receptor-like protein kinase family protein		Leucine-rich receptor-like protein kinase family protein; FUNCTIONS IN: protein serine/threonine kinase activity, protein kinase activity, ATP binding; INVOLVED IN: protein amino acid phosphorylation; LOCATED IN: endomembrane system; EXPRESSED IN: 11 plant structures; EXPRESSED DURING: 6 growth stages; CONTAINS InterPro DOMAIN/s: Serine/threonine-protein kinase domain (InterPro:IPR002290), Leucin…
Sp1_comp316912_c0_seq1	870	.	C	T	16.1	.	DP=60;VDB=0.0392;AF1=0.5;AC1=1;DP4=19,10,3,5;MQ=43;FQ=19.1;PV4=0.23,4.8e-13,1,0.016	GT:PL:GQ	0/1:46,0,255:49	Sp1_comp316912_c0_seq1	870	.	C	T	893.36		AC=3;AF=0.500;AN=6;BaseQRankSum=-0.308;DP=92;Dels=0.00;FS=0.831;HaplotypeScore=28.7255;MLEAC=3;MLEAF=0.500;MQ=58.50;MQ0=1;MQRankSum=1.068;QD=9.71;ReadPosRankSum=0.224	GT:AD:DP:GQ:MLPSAC:MLPSAF:PL	0/0/0/1/1/1:62,30:92:4:3:0.500:918,54,4,0,28,110,2147483647	SG	1257	gi|460376932|ref|XP_004234250.1|	PREDICTED: LRR receptor-like serine/threonine-protein kinase EFR-like [Solanum lycopersicum]	AT1G17230.1	Leucine-rich receptor-like protein kinase family protein		Leucine-rich receptor-like protein kinase family protein; FUNCTIONS IN: protein serine/threonine kinase activity, protein kinase activity, ATP binding; INVOLVED IN: protein amino acid phosphorylation; LOCATED IN: endomembrane system; EXPRESSED IN: 11 plant structures; EXPRESSED DURING: 6 growth stages; CONTAINS InterPro DOMAIN/s: Serine/threonine-protein kinase domain (InterPro:IPR002290), Leucin…
Sp1_comp316912_c0_seq1	897	.	C	G,T	163	.	DP=56;VDB=0.0365;AF1=1;AC1=2;DP4=0,0,12,9;MQ=42;FQ=-87	GT:PL:GQ	1/1:196,60,0,189,40,186:99	Sp1_comp316912_c0_seq1	897	.	C	G,T	1934.9	PASS	AC=5,1;AF=0.833,0.167;AN=6;DP=55;Dels=0.00;FS=0.000;HaplotypeScore=4.9994;MLEAC=5,1;MLEAF=0.833,0.167;MQ=59.60;MQ0=0;QD=31.20	GT:AD:DP:GQ:MLPSAC:MLPSAF	1/1/1/1/1/2:0,51,3:55:37:5,1:0.833,0.167	SG	1257	gi|460376932|ref|XP_004234250.1|	PREDICTED: LRR receptor-like serine/threonine-protein kinase EFR-like [Solanum lycopersicum]	AT1G17230.1	Leucine-rich receptor-like protein kinase family protein		Leucine-rich receptor-like protein kinase family protein; FUNCTIONS IN: protein serine/threonine kinase activity, protein kinase activity, ATP binding; INVOLVED IN: protein amino acid phosphorylation; LOCATED IN: endomembrane system; EXPRESSED IN: 11 plant structures; EXPRESSED DURING: 6 growth stages; CONTAINS InterPro DOMAIN/s: Serine/threonine-protein kinase domain (InterPro:IPR002290), Leucin…
Sp1_comp316912_c0_seq1	966	.	A	G	125	.	DP=54;VDB=0.0244;AF1=0.5;AC1=1;DP4=13,16,9,14;MQ=48;FQ=128;PV4=0.78,8.2e-31,1,1	GT:PL:GQ	0/1:155,0,255:99	Sp1_comp316912_c0_seq1	966	.	A	G	791.03		AC=3;AF=0.500;AN=6;BaseQRankSum=-0.273;DP=67;Dels=0.00;FS=0.000;HaplotypeScore=24.9784;MLEAC=3;MLEAF=0.500;MQ=58.39;MQ0=0;MQRankSum=0.780;QD=11.81;ReadPosRankSum=1.366	GT:AD:DP:GQ:MLPSAC:MLPSAF:PL	0/0/0/1/1/1:42,25:67:2:3:0.500:815,41,2,0,26,97,2147483647	SG	1257	gi|460376932|ref|XP_004234250.1|	PREDICTED: LRR receptor-like serine/threonine-protein kinase EFR-like [Solanum lycopersicum]	AT1G17230.1	Leucine-rich receptor-like protein kinase family protein		Leucine-rich receptor-like protein kinase family protein; FUNCTIONS IN: protein serine/threonine kinase activity, protein kinase activity, ATP binding; INVOLVED IN: protein amino acid phosphorylation; LOCATED IN: endomembrane system; EXPRESSED IN: 11 plant structures; EXPRESSED DURING: 6 growth stages; CONTAINS InterPro DOMAIN/s: Serine/threonine-protein kinase domain (InterPro:IPR002290), Leucin…
Sp1_comp316912_c0_seq1	1062	.	A	T	36.91	LowQual;	AC=1;AF=0.167;AN=6;BaseQRankSum=-0.628;DP=53;Dels=0.00;FS=2.533;HaplotypeScore=7.9989;MLEAC=1;MLEAF=0.167;MQ=59.48;MQ0=0;MQRankSum=0.196;QD=0.70;ReadPosRankSum=0.432	GT:AD:DP:GQ:MLPSAC:MLPSAF:PL	0/0/0/0/0/1:50,3:53:30:1:0.167:63,0,30,74,2147483647,2147483647,2147483647											GATK	1257	gi|460376932|ref|XP_004234250.1|	PREDICTED: LRR receptor-like serine/threonine-protein kinase EFR-like [Solanum lycopersicum]	AT1G17230.1	Leucine-rich receptor-like protein kinase family protein		Leucine-rich receptor-like protein kinase family protein; FUNCTIONS IN: protein serine/threonine kinase activity, protein kinase activity, ATP binding; INVOLVED IN: protein amino acid phosphorylation; LOCATED IN: endomembrane system; EXPRESSED IN: 11 plant structures; EXPRESSED DURING: 6 growth stages; CONTAINS InterPro DOMAIN/s: Serine/threonine-protein kinase domain (InterPro:IPR002290), Leucin…
Sp1_comp316912_c0_seq1	1113	.	A	G	106.91		AC=1;AF=0.167;AN=6;BaseQRankSum=0.030;DP=56;Dels=0.00;FS=4.202;HaplotypeScore=0.0000;MLEAC=1;MLEAF=0.167;MQ=60.00;MQ0=0;MQRankSum=-0.298;QD=1.91;ReadPosRankSum=-0.209	GT:AD:DP:GQ:MLPSAC:MLPSAF:PL	0/0/0/0/0/1:51,5:56:31:1:0.167:133,0,31,83,2147483647,2147483647,2147483647											GATK	1257	gi|460376932|ref|XP_004234250.1|	PREDICTED: LRR receptor-like serine/threonine-protein kinase EFR-like [Solanum lycopersicum]	AT1G17230.1	Leucine-rich receptor-like protein kinase family protein		Leucine-rich receptor-like protein kinase family protein; FUNCTIONS IN: protein serine/threonine kinase activity, protein kinase activity, ATP binding; INVOLVED IN: protein amino acid phosphorylation; LOCATED IN: endomembrane system; EXPRESSED IN: 11 plant structures; EXPRESSED DURING: 6 growth stages; CONTAINS InterPro DOMAIN/s: Serine/threonine-protein kinase domain (InterPro:IPR002290), Leucin…
Sp1_comp316912_c0_seq1	1152	.	C	A	70.91		AC=1;AF=0.167;AN=6;BaseQRankSum=1.958;DP=49;Dels=0.00;FS=0.000;HaplotypeScore=0.0000;MLEAC=1;MLEAF=0.167;MQ=59.58;MQ0=0;MQRankSum=-0.317;QD=1.45;ReadPosRankSum=1.473	GT:AD:DP:GQ:MLPSAC:MLPSAF:PL	0/0/0/0/0/1:45,4:49:30:1:0.167:97,0,30,76,2147483647,2147483647,2147483647											GATK	1257	gi|460376932|ref|XP_004234250.1|	PREDICTED: LRR receptor-like serine/threonine-protein kinase EFR-like [Solanum lycopersicum]	AT1G17230.1	Leucine-rich receptor-like protein kinase family protein		Leucine-rich receptor-like protein kinase family protein; FUNCTIONS IN: protein serine/threonine kinase activity, protein kinase activity, ATP binding; INVOLVED IN: protein amino acid phosphorylation; LOCATED IN: endomembrane system; EXPRESSED IN: 11 plant structures; EXPRESSED DURING: 6 growth stages; CONTAINS InterPro DOMAIN/s: Serine/threonine-protein kinase domain (InterPro:IPR002290), Leucin…
Sp1_comp316912_c0_seq1	117	.	G	T	34.24	LowQual;	AC=1;AF=0.167;AN=6;BaseQRankSum=0.419;DP=21;Dels=0.00;FS=0.000;HaplotypeScore=12.9975;MLEAC=1;MLEAF=0.167;MQ=60.00;MQ0=0;MQRankSum=-1.378;QD=1.63;ReadPosRankSum=0.899	GT:AD:DP:GQ:MLPSAC:MLPSAF:PL	0/0/0/0/0/1:19,2:21:11:1:0.167:60,0,11,30,60,112,2147483647											GATK	1257	gi|460376932|ref|XP_004234250.1|	PREDICTED: LRR receptor-like serine/threonine-protein kinase EFR-like [Solanum lycopersicum]	AT1G17230.1	Leucine-rich receptor-like protein kinase family protein		Leucine-rich receptor-like protein kinase family protein; FUNCTIONS IN: protein serine/threonine kinase activity, protein kinase activity, ATP binding; INVOLVED IN: protein amino acid phosphorylation; LOCATED IN: endomembrane system; EXPRESSED IN: 11 plant structures; EXPRESSED DURING: 6 growth stages; CONTAINS InterPro DOMAIN/s: Serine/threonine-protein kinase domain (InterPro:IPR002290), Leucin…
Sp1_comp316912_c0_seq1	1235	.	G	A	131.82	PASS	AC=3;AF=0.500;AN=6;BaseQRankSum=1.638;DP=8;Dels=0.00;FS=0.000;HaplotypeScore=0.0000;MLEAC=3;MLEAF=0.500;MQ=57.40;MQ0=0;MQRankSum=1.368;QD=16.48;ReadPosRankSum=2.017	GT:AD:DP:GQ:MLPSAC:MLPSAF:PL	0/0/0/1/1/1:4,4:8:2:3:0.500:154,10,2,0,2,10,139											GATK	1257	gi|460376932|ref|XP_004234250.1|	PREDICTED: LRR receptor-like serine/threonine-protein kinase EFR-like [Solanum lycopersicum]	AT1G17230.1	Leucine-rich receptor-like protein kinase family protein		Leucine-rich receptor-like protein kinase family protein; FUNCTIONS IN: protein serine/threonine kinase activity, protein kinase activity, ATP binding; INVOLVED IN: protein amino acid phosphorylation; LOCATED IN: endomembrane system; EXPRESSED IN: 11 plant structures; EXPRESSED DURING: 6 growth stages; CONTAINS InterPro DOMAIN/s: Serine/threonine-protein kinase domain (InterPro:IPR002290), Leucin…
Sp1_comp316912_c0_seq1	223	.	A	T	39.9	LowQual;	AC=1;AF=0.167;AN=6;BaseQRankSum=2.787;DP=69;Dels=0.00;FS=3.063;HaplotypeScore=0.9916;MLEAC=1;MLEAF=0.167;MQ=59.40;MQ0=0;MQRankSum=-0.264;QD=0.58;ReadPosRankSum=-2.668	GT:AD:DP:GQ:MLPSAC:MLPSAF:PL	0/0/0/0/0/1:59,10:69:36:1:0.167:66,0,36,90,2147483647,2147483647,2147483647											GATK	1257	gi|460376932|ref|XP_004234250.1|	PREDICTED: LRR receptor-like serine/threonine-protein kinase EFR-like [Solanum lycopersicum]	AT1G17230.1	Leucine-rich receptor-like protein kinase family protein		Leucine-rich receptor-like protein kinase family protein; FUNCTIONS IN: protein serine/threonine kinase activity, protein kinase activity, ATP binding; INVOLVED IN: protein amino acid phosphorylation; LOCATED IN: endomembrane system; EXPRESSED IN: 11 plant structures; EXPRESSED DURING: 6 growth stages; CONTAINS InterPro DOMAIN/s: Serine/threonine-protein kinase domain (InterPro:IPR002290), Leucin…
Sp1_comp316912_c0_seq1	236	.	G	A	64.9		AC=1;AF=0.167;AN=6;BaseQRankSum=-0.199;DP=71;Dels=0.00;FS=1.334;HaplotypeScore=5.6639;MLEAC=1;MLEAF=0.167;MQ=59.40;MQ0=0;MQRankSum=-0.691;QD=0.91;ReadPosRankSum=0.612	GT:AD:DP:GQ:MLPSAC:MLPSAF:PL	0/0/0/0/0/1:60,11:71:36:1:0.167:91,0,36,92,2147483647,2147483647,2147483647											GATK	1257	gi|460376932|ref|XP_004234250.1|	PREDICTED: LRR receptor-like serine/threonine-protein kinase EFR-like [Solanum lycopersicum]	AT1G17230.1	Leucine-rich receptor-like protein kinase family protein		Leucine-rich receptor-like protein kinase family protein; FUNCTIONS IN: protein serine/threonine kinase activity, protein kinase activity, ATP binding; INVOLVED IN: protein amino acid phosphorylation; LOCATED IN: endomembrane system; EXPRESSED IN: 11 plant structures; EXPRESSED DURING: 6 growth stages; CONTAINS InterPro DOMAIN/s: Serine/threonine-protein kinase domain (InterPro:IPR002290), Leucin…
Sp1_comp316912_c0_seq1	253	.	T	G	76.9		AC=1;AF=0.167;AN=6;BaseQRankSum=0.480;DP=89;Dels=0.00;FS=2.881;HaplotypeScore=8.9988;MLEAC=1;MLEAF=0.167;MQ=59.34;MQ0=0;MQRankSum=-3.023;QD=0.86;ReadPosRankSum=1.452	GT:AD:DP:GQ:MLPSAC:MLPSAF:PL	0/0/0/0/0/1:78,11:89:54:1:0.167:103,0,54,134,2147483647,2147483647,2147483647											GATK	1257	gi|460376932|ref|XP_004234250.1|	PREDICTED: LRR receptor-like serine/threonine-protein kinase EFR-like [Solanum lycopersicum]	AT1G17230.1	Leucine-rich receptor-like protein kinase family protein		Leucine-rich receptor-like protein kinase family protein; FUNCTIONS IN: protein serine/threonine kinase activity, protein kinase activity, ATP binding; INVOLVED IN: protein amino acid phosphorylation; LOCATED IN: endomembrane system; EXPRESSED IN: 11 plant structures; EXPRESSED DURING: 6 growth stages; CONTAINS InterPro DOMAIN/s: Serine/threonine-protein kinase domain (InterPro:IPR002290), Leucin…
Sp1_comp316912_c0_seq1	256	.	C	G	87.9		AC=1;AF=0.167;AN=6;BaseQRankSum=-1.332;DP=90;Dels=0.00;FS=0.000;HaplotypeScore=10.9981;MLEAC=1;MLEAF=0.167;MQ=59.10;MQ0=0;MQRankSum=-3.497;QD=0.98;ReadPosRankSum=0.350	GT:AD:DP:GQ:MLPSAC:MLPSAF:PL	0/0/0/0/0/1:81,9:90:58:1:0.167:114,0,58,143,2147483647,2147483647,2147483647											GATK	1257	gi|460376932|ref|XP_004234250.1|	PREDICTED: LRR receptor-like serine/threonine-protein kinase EFR-like [Solanum lycopersicum]	AT1G17230.1	Leucine-rich receptor-like protein kinase family protein		Leucine-rich receptor-like protein kinase family protein; FUNCTIONS IN: protein serine/threonine kinase activity, protein kinase activity, ATP binding; INVOLVED IN: protein amino acid phosphorylation; LOCATED IN: endomembrane system; EXPRESSED IN: 11 plant structures; EXPRESSED DURING: 6 growth stages; CONTAINS InterPro DOMAIN/s: Serine/threonine-protein kinase domain (InterPro:IPR002290), Leucin…
Sp1_comp316912_c0_seq1	262	.	A	G	121.9		AC=1;AF=0.167;AN=6;BaseQRankSum=0.108;DP=88;Dels=0.00;FS=2.490;HaplotypeScore=14.9976;MLEAC=1;MLEAF=0.167;MQ=58.96;MQ0=0;MQRankSum=-3.953;QD=1.39;ReadPosRankSum=0.724	GT:AD:DP:GQ:MLPSAC:MLPSAF:PL	0/0/0/0/0/1:74,14:88:52:1:0.167:148,0,52,131,2147483647,2147483647,2147483647											GATK	1257	gi|460376932|ref|XP_004234250.1|	PREDICTED: LRR receptor-like serine/threonine-protein kinase EFR-like [Solanum lycopersicum]	AT1G17230.1	Leucine-rich receptor-like protein kinase family protein		Leucine-rich receptor-like protein kinase family protein; FUNCTIONS IN: protein serine/threonine kinase activity, protein kinase activity, ATP binding; INVOLVED IN: protein amino acid phosphorylation; LOCATED IN: endomembrane system; EXPRESSED IN: 11 plant structures; EXPRESSED DURING: 6 growth stages; CONTAINS InterPro DOMAIN/s: Serine/threonine-protein kinase domain (InterPro:IPR002290), Leucin…
Sp1_comp316912_c0_seq1	267	.	C	G,T	259.9	PASS	AC=1,1;AF=0.167,0.167;AN=6;BaseQRankSum=-0.035;DP=94;Dels=0.00;FS=2.853;HaplotypeScore=0.9867;MLEAC=1,1;MLEAF=0.167,0.167;MQ=58.76;MQ0=0;MQRankSum=-4.039;QD=2.76;ReadPosRankSum=0.790	GT:AD:DP:GQ:MLPSAC:MLPSAF	0/0/0/0/1/2:78,5,11:94:75:1,1:0.167,0.167											GATK	1257	gi|460376932|ref|XP_004234250.1|	PREDICTED: LRR receptor-like serine/threonine-protein kinase EFR-like [Solanum lycopersicum]	AT1G17230.1	Leucine-rich receptor-like protein kinase family protein		Leucine-rich receptor-like protein kinase family protein; FUNCTIONS IN: protein serine/threonine kinase activity, protein kinase activity, ATP binding; INVOLVED IN: protein amino acid phosphorylation; LOCATED IN: endomembrane system; EXPRESSED IN: 11 plant structures; EXPRESSED DURING: 6 growth stages; CONTAINS InterPro DOMAIN/s: Serine/threonine-protein kinase domain (InterPro:IPR002290), Leucin…
Sp1_comp316912_c0_seq1	378	.	T	A	241.91		AC=1;AF=0.167;AN=6;BaseQRankSum=-0.447;DP=80;Dels=0.00;FS=0.000;HaplotypeScore=22.6179;MLEAC=1;MLEAF=0.167;MQ=57.94;MQ0=1;MQRankSum=2.023;QD=3.02;ReadPosRankSum=0.432	GT:AD:DP:GQ:MLPSAC:MLPSAF:PL	0/0/0/0/0/1:70,10:80:28:1:0.167:268,0,28,85,2147483647,2147483647,2147483647											GATK	1257	gi|460376932|ref|XP_004234250.1|	PREDICTED: LRR receptor-like serine/threonine-protein kinase EFR-like [Solanum lycopersicum]	AT1G17230.1	Leucine-rich receptor-like protein kinase family protein		Leucine-rich receptor-like protein kinase family protein; FUNCTIONS IN: protein serine/threonine kinase activity, protein kinase activity, ATP binding; INVOLVED IN: protein amino acid phosphorylation; LOCATED IN: endomembrane system; EXPRESSED IN: 11 plant structures; EXPRESSED DURING: 6 growth stages; CONTAINS InterPro DOMAIN/s: Serine/threonine-protein kinase domain (InterPro:IPR002290), Leucin…
Sp1_comp316912_c0_seq1	406	.	G	A	154.9		AC=1;AF=0.167;AN=6;BaseQRankSum=0.838;DP=92;Dels=0.00;FS=0.000;HaplotypeScore=16.6505;MLEAC=1;MLEAF=0.167;MQ=59.36;MQ0=1;MQRankSum=-0.185;QD=1.68;ReadPosRankSum=0.998	GT:AD:DP:GQ:MLPSAC:MLPSAF:PL	0/0/0/0/0/1:81,11:92:40:1:0.167:181,0,40,106,2147483647,2147483647,2147483647											GATK	1257	gi|460376932|ref|XP_004234250.1|	PREDICTED: LRR receptor-like serine/threonine-protein kinase EFR-like [Solanum lycopersicum]	AT1G17230.1	Leucine-rich receptor-like protein kinase family protein		Leucine-rich receptor-like protein kinase family protein; FUNCTIONS IN: protein serine/threonine kinase activity, protein kinase activity, ATP binding; INVOLVED IN: protein amino acid phosphorylation; LOCATED IN: endomembrane system; EXPRESSED IN: 11 plant structures; EXPRESSED DURING: 6 growth stages; CONTAINS InterPro DOMAIN/s: Serine/threonine-protein kinase domain (InterPro:IPR002290), Leucin…
Sp1_comp316912_c0_seq1	455	.	C	T	699.88	PASS	AC=2;AF=0.333;AN=6;BaseQRankSum=1.695;DP=101;Dels=0.00;FS=0.829;HaplotypeScore=1.9991;MLEAC=2;MLEAF=0.333;MQ=60.00;MQ0=0;MQRankSum=-0.499;QD=6.93;ReadPosRankSum=0.916	GT:AD:DP:GQ:MLPSAC:MLPSAF:PL	0/0/0/0/1/1:73,28:101:6:2:0.333:725,6,0,41,126,2147483647,2147483647											GATK	1257	gi|460376932|ref|XP_004234250.1|	PREDICTED: LRR receptor-like serine/threonine-protein kinase EFR-like [Solanum lycopersicum]	AT1G17230.1	Leucine-rich receptor-like protein kinase family protein		Leucine-rich receptor-like protein kinase family protein; FUNCTIONS IN: protein serine/threonine kinase activity, protein kinase activity, ATP binding; INVOLVED IN: protein amino acid phosphorylation; LOCATED IN: endomembrane system; EXPRESSED IN: 11 plant structures; EXPRESSED DURING: 6 growth stages; CONTAINS InterPro DOMAIN/s: Serine/threonine-protein kinase domain (InterPro:IPR002290), Leucin…
Sp1_comp316912_c0_seq1	504	.	C	A	37.9	LowQual;	AC=1;AF=0.167;AN=6;BaseQRankSum=0.027;DP=111;Dels=0.00;FS=16.673;HaplotypeScore=8.8088;MLEAC=1;MLEAF=0.167;MQ=59.15;MQ0=0;MQRankSum=-1.249;QD=0.34;ReadPosRankSum=-2.815	GT:AD:DP:GQ:MLPSAC:MLPSAF:PL	0/0/0/0/0/1:92,19:111:64:1:0.167:64,0,74,2147483647,2147483647,2147483647,2147483647											GATK	1257	gi|460376932|ref|XP_004234250.1|	PREDICTED: LRR receptor-like serine/threonine-protein kinase EFR-like [Solanum lycopersicum]	AT1G17230.1	Leucine-rich receptor-like protein kinase family protein		Leucine-rich receptor-like protein kinase family protein; FUNCTIONS IN: protein serine/threonine kinase activity, protein kinase activity, ATP binding; INVOLVED IN: protein amino acid phosphorylation; LOCATED IN: endomembrane system; EXPRESSED IN: 11 plant structures; EXPRESSED DURING: 6 growth stages; CONTAINS InterPro DOMAIN/s: Serine/threonine-protein kinase domain (InterPro:IPR002290), Leucin…
Sp1_comp316912_c0_seq1	516	.	T	C	144.9		AC=1;AF=0.167;AN=6;BaseQRankSum=0.144;DP=104;Dels=0.00;FS=13.518;HaplotypeScore=12.9971;MLEAC=1;MLEAF=0.167;MQ=59.38;MQ0=0;MQRankSum=-1.852;QD=1.39;ReadPosRankSum=-1.101	GT:AD:DP:GQ:MLPSAC:MLPSAF:PL	0/0/0/0/0/1:84,20:104:59:1:0.167:171,0,59,151,2147483647,2147483647,2147483647											GATK	1257	gi|460376932|ref|XP_004234250.1|	PREDICTED: LRR receptor-like serine/threonine-protein kinase EFR-like [Solanum lycopersicum]	AT1G17230.1	Leucine-rich receptor-like protein kinase family protein		Leucine-rich receptor-like protein kinase family protein; FUNCTIONS IN: protein serine/threonine kinase activity, protein kinase activity, ATP binding; INVOLVED IN: protein amino acid phosphorylation; LOCATED IN: endomembrane system; EXPRESSED IN: 11 plant structures; EXPRESSED DURING: 6 growth stages; CONTAINS InterPro DOMAIN/s: Serine/threonine-protein kinase domain (InterPro:IPR002290), Leucin…
Sp1_comp316912_c0_seq1	519	.	T	G	101.9		AC=1;AF=0.167;AN=6;BaseQRankSum=0.853;DP=103;Dels=0.00;FS=22.766;HaplotypeScore=12.9971;MLEAC=1;MLEAF=0.167;MQ=59.37;MQ0=0;MQRankSum=-0.205;QD=0.99;ReadPosRankSum=-0.993	GT:AD:DP:GQ:MLPSAC:MLPSAF:PL	0/0/0/0/0/1:82,15:103:58:1:0.167:128,0,58,147,2147483647,2147483647,2147483647											GATK	1257	gi|460376932|ref|XP_004234250.1|	PREDICTED: LRR receptor-like serine/threonine-protein kinase EFR-like [Solanum lycopersicum]	AT1G17230.1	Leucine-rich receptor-like protein kinase family protein		Leucine-rich receptor-like protein kinase family protein; FUNCTIONS IN: protein serine/threonine kinase activity, protein kinase activity, ATP binding; INVOLVED IN: protein amino acid phosphorylation; LOCATED IN: endomembrane system; EXPRESSED IN: 11 plant structures; EXPRESSED DURING: 6 growth stages; CONTAINS InterPro DOMAIN/s: Serine/threonine-protein kinase domain (InterPro:IPR002290), Leucin…
Sp1_comp316912_c0_seq1	529	.	C	T	209.9	PASS	AC=1;AF=0.167;AN=6;BaseQRankSum=1.232;DP=103;Dels=0.00;FS=13.406;HaplotypeScore=12.9966;MLEAC=1;MLEAF=0.167;MQ=59.37;MQ0=0;MQRankSum=-0.610;QD=2.04;ReadPosRankSum=1.379	GT:AD:DP:GQ:MLPSAC:MLPSAF:PL	0/0/0/0/0/1:82,21:103:54:1:0.167:236,0,54,141,2147483647,2147483647,2147483647											GATK	1257	gi|460376932|ref|XP_004234250.1|	PREDICTED: LRR receptor-like serine/threonine-protein kinase EFR-like [Solanum lycopersicum]	AT1G17230.1	Leucine-rich receptor-like protein kinase family protein		Leucine-rich receptor-like protein kinase family protein; FUNCTIONS IN: protein serine/threonine kinase activity, protein kinase activity, ATP binding; INVOLVED IN: protein amino acid phosphorylation; LOCATED IN: endomembrane system; EXPRESSED IN: 11 plant structures; EXPRESSED DURING: 6 growth stages; CONTAINS InterPro DOMAIN/s: Serine/threonine-protein kinase domain (InterPro:IPR002290), Leucin…
Sp1_comp316912_c0_seq1	565	.	C	T	342.9	PASS	AC=1;AF=0.167;AN=6;BaseQRankSum=0.326;DP=116;Dels=0.00;FS=5.027;HaplotypeScore=12.7748;MLEAC=1;MLEAF=0.167;MQ=59.70;MQ0=0;MQRankSum=0.159;QD=2.96;ReadPosRankSum=-3.188	GT:AD:DP:GQ:MLPSAC:MLPSAF:PL	0/0/0/0/0/1:78,37:116:36:1:0.167:369,0,36,109,2147483647,2147483647,2147483647											GATK	1257	gi|460376932|ref|XP_004234250.1|	PREDICTED: LRR receptor-like serine/threonine-protein kinase EFR-like [Solanum lycopersicum]	AT1G17230.1	Leucine-rich receptor-like protein kinase family protein		Leucine-rich receptor-like protein kinase family protein; FUNCTIONS IN: protein serine/threonine kinase activity, protein kinase activity, ATP binding; INVOLVED IN: protein amino acid phosphorylation; LOCATED IN: endomembrane system; EXPRESSED IN: 11 plant structures; EXPRESSED DURING: 6 growth stages; CONTAINS InterPro DOMAIN/s: Serine/threonine-protein kinase domain (InterPro:IPR002290), Leucin…
Sp1_comp316912_c0_seq1	590	.	A	G	531.07		AC=1;AF=0.167;AN=6;BaseQRankSum=1.444;DP=125;Dels=0.00;FS=6.889;HaplotypeScore=71.7286;MLEAC=1;MLEAF=0.167;MQ=59.41;MQ0=0;MQRankSum=-1.577;QD=4.25;ReadPosRankSum=0.293	GT:AD:DP:GQ:MLPSAC:MLPSAF:PL	0/0/0/0/0/1:74,51:125:14:1:0.167:557,0,14,71,2147483647,2147483647,2147483647											GATK	1257	gi|460376932|ref|XP_004234250.1|	PREDICTED: LRR receptor-like serine/threonine-protein kinase EFR-like [Solanum lycopersicum]	AT1G17230.1	Leucine-rich receptor-like protein kinase family protein		Leucine-rich receptor-like protein kinase family protein; FUNCTIONS IN: protein serine/threonine kinase activity, protein kinase activity, ATP binding; INVOLVED IN: protein amino acid phosphorylation; LOCATED IN: endomembrane system; EXPRESSED IN: 11 plant structures; EXPRESSED DURING: 6 growth stages; CONTAINS InterPro DOMAIN/s: Serine/threonine-protein kinase domain (InterPro:IPR002290), Leucin…
Sp1_comp316912_c0_seq1	603	.	C	T	229.9		AC=1;AF=0.167;AN=6;BaseQRankSum=0.970;DP=133;Dels=0.00;FS=9.621;HaplotypeScore=51.9318;MLEAC=1;MLEAF=0.167;MQ=59.26;MQ0=0;MQRankSum=-1.366;QD=1.73;ReadPosRankSum=4.816	GT:AD:DP:GQ:MLPSAC:MLPSAF:PL	0/0/0/0/0/1:98,35:133:53:1:0.167:256,0,53,143,2147483647,2147483647,2147483647											GATK	1257	gi|460376932|ref|XP_004234250.1|	PREDICTED: LRR receptor-like serine/threonine-protein kinase EFR-like [Solanum lycopersicum]	AT1G17230.1	Leucine-rich receptor-like protein kinase family protein		Leucine-rich receptor-like protein kinase family protein; FUNCTIONS IN: protein serine/threonine kinase activity, protein kinase activity, ATP binding; INVOLVED IN: protein amino acid phosphorylation; LOCATED IN: endomembrane system; EXPRESSED IN: 11 plant structures; EXPRESSED DURING: 6 growth stages; CONTAINS InterPro DOMAIN/s: Serine/threonine-protein kinase domain (InterPro:IPR002290), Leucin…
Sp1_comp316912_c0_seq1	606	.	T	C	400.9		AC=1;AF=0.167;AN=6;BaseQRankSum=1.868;DP=132;Dels=0.00;FS=11.799;HaplotypeScore=48.9327;MLEAC=1;MLEAF=0.167;MQ=59.25;MQ0=0;MQRankSum=0.851;QD=3.04;ReadPosRankSum=7.018	GT:AD:DP:GQ:MLPSAC:MLPSAF:PL	0/0/0/0/0/1:85,47:132:38:1:0.167:427,0,38,117,2147483647,2147483647,2147483647											GATK	1257	gi|460376932|ref|XP_004234250.1|	PREDICTED: LRR receptor-like serine/threonine-protein kinase EFR-like [Solanum lycopersicum]	AT1G17230.1	Leucine-rich receptor-like protein kinase family protein		Leucine-rich receptor-like protein kinase family protein; FUNCTIONS IN: protein serine/threonine kinase activity, protein kinase activity, ATP binding; INVOLVED IN: protein amino acid phosphorylation; LOCATED IN: endomembrane system; EXPRESSED IN: 11 plant structures; EXPRESSED DURING: 6 growth stages; CONTAINS InterPro DOMAIN/s: Serine/threonine-protein kinase domain (InterPro:IPR002290), Leucin…
Sp1_comp316912_c0_seq1	641	.	T	C	54.9		AC=1;AF=0.167;AN=6;BaseQRankSum=3.440;DP=115;Dels=0.00;FS=14.931;HaplotypeScore=52.9683;MLEAC=1;MLEAF=0.167;MQ=59.18;MQ0=0;MQRankSum=-0.298;QD=0.48;ReadPosRankSum=-0.217	GT:AD:DP:GQ:MLPSAC:MLPSAF:PL	0/0/0/0/0/1:89,26:115:60:1:0.167:81,0,60,2147483647,2147483647,2147483647,2147483647											GATK	1257	gi|460376932|ref|XP_004234250.1|	PREDICTED: LRR receptor-like serine/threonine-protein kinase EFR-like [Solanum lycopersicum]	AT1G17230.1	Leucine-rich receptor-like protein kinase family protein		Leucine-rich receptor-like protein kinase family protein; FUNCTIONS IN: protein serine/threonine kinase activity, protein kinase activity, ATP binding; INVOLVED IN: protein amino acid phosphorylation; LOCATED IN: endomembrane system; EXPRESSED IN: 11 plant structures; EXPRESSED DURING: 6 growth stages; CONTAINS InterPro DOMAIN/s: Serine/threonine-protein kinase domain (InterPro:IPR002290), Leucin…
Sp1_comp316912_c0_seq1	642	.	G	A	52.9		AC=1;AF=0.167;AN=6;BaseQRankSum=3.059;DP=115;Dels=0.00;FS=17.012;HaplotypeScore=52.9683;MLEAC=1;MLEAF=0.167;MQ=59.18;MQ0=0;MQRankSum=-0.498;QD=0.46;ReadPosRankSum=-0.552	GT:AD:DP:GQ:MLPSAC:MLPSAF:PL	0/0/0/0/0/1:89,26:115:61:1:0.167:79,0,61,2147483647,2147483647,2147483647,2147483647											GATK	1257	gi|460376932|ref|XP_004234250.1|	PREDICTED: LRR receptor-like serine/threonine-protein kinase EFR-like [Solanum lycopersicum]	AT1G17230.1	Leucine-rich receptor-like protein kinase family protein		Leucine-rich receptor-like protein kinase family protein; FUNCTIONS IN: protein serine/threonine kinase activity, protein kinase activity, ATP binding; INVOLVED IN: protein amino acid phosphorylation; LOCATED IN: endomembrane system; EXPRESSED IN: 11 plant structures; EXPRESSED DURING: 6 growth stages; CONTAINS InterPro DOMAIN/s: Serine/threonine-protein kinase domain (InterPro:IPR002290), Leucin…
Sp1_comp316912_c0_seq1	654	.	A	C	251.9		AC=1;AF=0.167;AN=6;BaseQRankSum=1.297;DP=110;Dels=0.00;FS=5.709;HaplotypeScore=27.9229;MLEAC=1;MLEAF=0.167;MQ=58.90;MQ0=0;MQRankSum=-0.138;QD=2.29;ReadPosRankSum=-2.011	GT:AD:DP:GQ:MLPSAC:MLPSAF:PL	0/0/0/0/0/1:89,16:110:48:1:0.167:278,0,48,134,2147483647,2147483647,2147483647											GATK	1257	gi|460376932|ref|XP_004234250.1|	PREDICTED: LRR receptor-like serine/threonine-protein kinase EFR-like [Solanum lycopersicum]	AT1G17230.1	Leucine-rich receptor-like protein kinase family protein		Leucine-rich receptor-like protein kinase family protein; FUNCTIONS IN: protein serine/threonine kinase activity, protein kinase activity, ATP binding; INVOLVED IN: protein amino acid phosphorylation; LOCATED IN: endomembrane system; EXPRESSED IN: 11 plant structures; EXPRESSED DURING: 6 growth stages; CONTAINS InterPro DOMAIN/s: Serine/threonine-protein kinase domain (InterPro:IPR002290), Leucin…
Sp1_comp316912_c0_seq1	736	.	G	A	543.17	PASS	AC=2;AF=0.333;AN=6;BaseQRankSum=0.623;DP=57;Dels=0.00;FS=1.098;HaplotypeScore=3.9989;MLEAC=2;MLEAF=0.333;MQ=60.00;MQ0=0;MQRankSum=-0.485;QD=9.53;ReadPosRankSum=-0.450	GT:AD:DP:GQ:MLPSAC:MLPSAF:PL	0/0/0/0/1/1:38,19:57:13:2:0.333:569,19,0,13,54,145,2147483647											GATK	1257	gi|460376932|ref|XP_004234250.1|	PREDICTED: LRR receptor-like serine/threonine-protein kinase EFR-like [Solanum lycopersicum]	AT1G17230.1	Leucine-rich receptor-like protein kinase family protein		Leucine-rich receptor-like protein kinase family protein; FUNCTIONS IN: protein serine/threonine kinase activity, protein kinase activity, ATP binding; INVOLVED IN: protein amino acid phosphorylation; LOCATED IN: endomembrane system; EXPRESSED IN: 11 plant structures; EXPRESSED DURING: 6 growth stages; CONTAINS InterPro DOMAIN/s: Serine/threonine-protein kinase domain (InterPro:IPR002290), Leucin…
Sp1_comp316912_c0_seq1	75	.	C	T	65.85		AC=1;AF=0.167;AN=6;BaseQRankSum=-0.482;DP=25;Dels=0.00;FS=0.000;HaplotypeScore=14.6489;MLEAC=1;MLEAF=0.167;MQ=60.00;MQ0=0;MQRankSum=0.556;QD=2.63;ReadPosRankSum=0.334	GT:AD:DP:GQ:MLPSAC:MLPSAF:PL	0/0/0/0/0/1:21,4:25:3:1:0.167:90,0,3,12,30,63,2147483647											GATK	1257	gi|460376932|ref|XP_004234250.1|	PREDICTED: LRR receptor-like serine/threonine-protein kinase EFR-like [Solanum lycopersicum]	AT1G17230.1	Leucine-rich receptor-like protein kinase family protein		Leucine-rich receptor-like protein kinase family protein; FUNCTIONS IN: protein serine/threonine kinase activity, protein kinase activity, ATP binding; INVOLVED IN: protein amino acid phosphorylation; LOCATED IN: endomembrane system; EXPRESSED IN: 11 plant structures; EXPRESSED DURING: 6 growth stages; CONTAINS InterPro DOMAIN/s: Serine/threonine-protein kinase domain (InterPro:IPR002290), Leucin…
Sp1_comp316912_c0_seq1	873	.	G	A	834.67		AC=3;AF=0.500;AN=6;BaseQRankSum=-1.626;DP=87;Dels=0.00;FS=0.874;HaplotypeScore=28.6563;MLEAC=3;MLEAF=0.500;MQ=58.61;MQ0=1;MQRankSum=0.776;QD=9.59;ReadPosRankSum=-0.274	GT:AD:DP:GQ:MLPSAC:MLPSAF:PL	0/0/0/1/1/1:58,29:87:3:3:0.500:859,49,3,0,30,112,2147483647											GATK	1257	gi|460376932|ref|XP_004234250.1|	PREDICTED: LRR receptor-like serine/threonine-protein kinase EFR-like [Solanum lycopersicum]	AT1G17230.1	Leucine-rich receptor-like protein kinase family protein		Leucine-rich receptor-like protein kinase family protein; FUNCTIONS IN: protein serine/threonine kinase activity, protein kinase activity, ATP binding; INVOLVED IN: protein amino acid phosphorylation; LOCATED IN: endomembrane system; EXPRESSED IN: 11 plant structures; EXPRESSED DURING: 6 growth stages; CONTAINS InterPro DOMAIN/s: Serine/threonine-protein kinase domain (InterPro:IPR002290), Leucin…
Sp1_comp316912_c0_seq1	876	.	C	G	210.91		AC=1;AF=0.167;AN=6;BaseQRankSum=-0.603;DP=85;Dels=0.00;FS=0.911;HaplotypeScore=67.9585;MLEAC=1;MLEAF=0.167;MQ=58.75;MQ0=1;MQRankSum=1.983;QD=2.48;ReadPosRankSum=0.737	GT:AD:DP:GQ:MLPSAC:MLPSAF:PL	0/0/0/0/0/1:57,28:85:28:1:0.167:237,0,28,82,2147483647,2147483647,2147483647											GATK	1257	gi|460376932|ref|XP_004234250.1|	PREDICTED: LRR receptor-like serine/threonine-protein kinase EFR-like [Solanum lycopersicum]	AT1G17230.1	Leucine-rich receptor-like protein kinase family protein		Leucine-rich receptor-like protein kinase family protein; FUNCTIONS IN: protein serine/threonine kinase activity, protein kinase activity, ATP binding; INVOLVED IN: protein amino acid phosphorylation; LOCATED IN: endomembrane system; EXPRESSED IN: 11 plant structures; EXPRESSED DURING: 6 growth stages; CONTAINS InterPro DOMAIN/s: Serine/threonine-protein kinase domain (InterPro:IPR002290), Leucin…
Sp1_comp316912_c0_seq1	886	.	C	T	145.92	PASS	AC=1;AF=0.167;AN=6;BaseQRankSum=0.628;DP=58;Dels=0.00;FS=0.000;HaplotypeScore=9.9973;MLEAC=1;MLEAF=0.167;MQ=59.62;MQ0=0;MQRankSum=-0.587;QD=2.52;ReadPosRankSum=0.690	GT:AD:DP:GQ:MLPSAC:MLPSAF:PL	0/0/0/0/0/1:48,10:58:24:1:0.167:172,0,24,69,2147483647,2147483647,2147483647											GATK	1257	gi|460376932|ref|XP_004234250.1|	PREDICTED: LRR receptor-like serine/threonine-protein kinase EFR-like [Solanum lycopersicum]	AT1G17230.1	Leucine-rich receptor-like protein kinase family protein		Leucine-rich receptor-like protein kinase family protein; FUNCTIONS IN: protein serine/threonine kinase activity, protein kinase activity, ATP binding; INVOLVED IN: protein amino acid phosphorylation; LOCATED IN: endomembrane system; EXPRESSED IN: 11 plant structures; EXPRESSED DURING: 6 growth stages; CONTAINS InterPro DOMAIN/s: Serine/threonine-protein kinase domain (InterPro:IPR002290), Leucin…
Sp1_comp316912_c0_seq1	931	.	T	C	68.9		AC=1;AF=0.167;AN=6;BaseQRankSum=0.316;DP=72;Dels=0.00;FS=0.000;HaplotypeScore=8.9969;MLEAC=1;MLEAF=0.167;MQ=58.37;MQ0=0;MQRankSum=0.215;QD=0.96;ReadPosRankSum=-0.949	GT:AD:DP:GQ:MLPSAC:MLPSAF:PL	0/0/0/0/0/1:67,4:72:43:1:0.167:95,0,43,107,2147483647,2147483647,2147483647											GATK	1257	gi|460376932|ref|XP_004234250.1|	PREDICTED: LRR receptor-like serine/threonine-protein kinase EFR-like [Solanum lycopersicum]	AT1G17230.1	Leucine-rich receptor-like protein kinase family protein		Leucine-rich receptor-like protein kinase family protein; FUNCTIONS IN: protein serine/threonine kinase activity, protein kinase activity, ATP binding; INVOLVED IN: protein amino acid phosphorylation; LOCATED IN: endomembrane system; EXPRESSED IN: 11 plant structures; EXPRESSED DURING: 6 growth stages; CONTAINS InterPro DOMAIN/s: Serine/threonine-protein kinase domain (InterPro:IPR002290), Leucin…
Sp1_comp316912_c0_seq1	15	.	G	A	51	.	DP=17;VDB=0.0002;AF1=0.5;AC1=1;DP4=9,2,3,1;MQ=59;FQ=54;PV4=1,0.26,0.16,0.29	GT:PL:GQ	0/1:81,0,213:84											SAM	1257	gi|460376932|ref|XP_004234250.1|	PREDICTED: LRR receptor-like serine/threonine-protein kinase EFR-like [Solanum lycopersicum]	AT1G17230.1	Leucine-rich receptor-like protein kinase family protein		Leucine-rich receptor-like protein kinase family protein; FUNCTIONS IN: protein serine/threonine kinase activity, protein kinase activity, ATP binding; INVOLVED IN: protein amino acid phosphorylation; LOCATED IN: endomembrane system; EXPRESSED IN: 11 plant structures; EXPRESSED DURING: 6 growth stages; CONTAINS InterPro DOMAIN/s: Serine/threonine-protein kinase domain (InterPro:IPR002290), Leucin…
Sp1_comp316912_c0_seq1	73	.	T	A	11.3	.	DP=26;VDB=0.0236;AF1=0.5;AC1=1;DP4=10,12,2,2;MQ=51;FQ=14.2;PV4=1,0.23,1,1	GT:PL:GQ	0/1:41,0,255:43											SAM	1257	gi|460376932|ref|XP_004234250.1|	PREDICTED: LRR receptor-like serine/threonine-protein kinase EFR-like [Solanum lycopersicum]	AT1G17230.1	Leucine-rich receptor-like protein kinase family protein		Leucine-rich receptor-like protein kinase family protein; FUNCTIONS IN: protein serine/threonine kinase activity, protein kinase activity, ATP binding; INVOLVED IN: protein amino acid phosphorylation; LOCATED IN: endomembrane system; EXPRESSED IN: 11 plant structures; EXPRESSED DURING: 6 growth stages; CONTAINS InterPro DOMAIN/s: Serine/threonine-protein kinase domain (InterPro:IPR002290), Leucin…
Sp1_comp316912_c0_seq1	81	.	C	T	20	.	DP=25;VDB=0.0236;AF1=0.5;AC1=1;DP4=10,11,2,2;MQ=50;FQ=23;PV4=1,1,1,0.29	GT:PL:GQ	0/1:50,0,255:53											SAM	1257	gi|460376932|ref|XP_004234250.1|	PREDICTED: LRR receptor-like serine/threonine-protein kinase EFR-like [Solanum lycopersicum]	AT1G17230.1	Leucine-rich receptor-like protein kinase family protein		Leucine-rich receptor-like protein kinase family protein; FUNCTIONS IN: protein serine/threonine kinase activity, protein kinase activity, ATP binding; INVOLVED IN: protein amino acid phosphorylation; LOCATED IN: endomembrane system; EXPRESSED IN: 11 plant structures; EXPRESSED DURING: 6 growth stages; CONTAINS InterPro DOMAIN/s: Serine/threonine-protein kinase domain (InterPro:IPR002290), Leucin…
Sp1_comp316914_c0_seq1	106	.	G	T	22.8	.	DP=2;VDB=0.0099;AF1=1;AC1=2;DP4=0,0,2,0;MQ=40;FQ=-33	GT:PL:GQ	1/1:54,6,0:10											SAM	636	gi|290975149|ref|XP_002670306.1|	predicted protein [Naegleria gruberi]	No hit in this database				OG1_9295_p
Sp1_comp316916_c0_seq3	1120	.	A	C	145	.	DP=16;VDB=0.0066;AF1=1;AC1=2;DP4=0,0,9,5;MQ=47;FQ=-69	GT:PL:GQ	1/1:178,42,0:81	Sp1_comp316916_c0_seq3	1120	.	A	C	896.99	PASS	AC=6;AF=1.00;AN=6;DP=23;Dels=0.00;FS=0.000;HaplotypeScore=7.7321;MLEAC=6;MLEAF=1.00;MQ=60.00;MQ0=0;QD=27.77	GT:AD:DP:GQ:MLPSAC:MLPSAF:PL	1/1/1/1/1/1:0,23:23:17:6:1.00:923,171,105,66,39,17,0	SG	1173	No hit in this database		No hit in this database
Sp1_comp316916_c0_seq3	120	.	G	C	145	.	DP=11;VDB=0.0400;AF1=1;AC1=2;DP4=0,0,5,5;MQ=43;FQ=-57	GT:PL:GQ	1/1:178,30,0:57	Sp1_comp316916_c0_seq3	120	.	G	C	696.12	PASS	AC=6;AF=1.00;AN=6;DP=28;Dels=0.00;FS=0.000;HaplotypeScore=0.0000;MLEAC=6;MLEAF=1.00;MQ=48.59;MQ0=2;QD=24.86	GT:AD:DP:GQ:MLPSAC:MLPSAF:PL	1/1/1/1/1/1:0,28:28:13:6:1.00:722,132,81,51,30,13,0	SG	1173	No hit in this database		No hit in this database
Sp1_comp316916_c0_seq3	125	.	T	A	96	.	DP=11;VDB=0.0365;AF1=0.5;AC1=1;DP4=4,0,2,5;MQ=43;FQ=46;PV4=0.061,0.00044,1,1	GT:PL:GQ	0/1:126,0,73:76	Sp1_comp316916_c0_seq3	125	.	T	A	124.54	PASS	AC=2;AF=0.333;AN=6;BaseQRankSum=-0.716;DP=28;Dels=0.00;FS=4.682;HaplotypeScore=0.0000;MLEAC=2;MLEAF=0.333;MQ=48.59;MQ0=2;MQRankSum=2.602;QD=4.45;ReadPosRankSum=0.976	GT:AD:DP:GQ:MLPSAC:MLPSAF:PL	0/0/0/0/1/1:23,5:28:2:2:0.333:148,2,0,7,24,58,483	SG	1173	No hit in this database		No hit in this database
Sp1_comp316916_c0_seq3	205	.	T	G	94.1	.	DP=12;VDB=0.0322;AF1=1;AC1=2;DP4=0,0,3,4;MQ=48;FQ=-48	GT:PL:GQ	1/1:127,21,0:39	Sp1_comp316916_c0_seq3	205	.	T	G	520.34	PASS	AC=6;AF=1.00;AN=6;DP=30;Dels=0.00;FS=0.000;HaplotypeScore=0.0000;MLEAC=6;MLEAF=1.00;MQ=58.26;MQ0=1;QD=17.34	GT:AD:DP:GQ:MLPSAC:MLPSAF:PL	1/1/1/1/1/1:0,30:30:10:6:1.00:546,101,62,39,23,10,0	SG	1173	No hit in this database		No hit in this database
Sp1_comp316916_c0_seq3	487	.	G	T	12	.	DP=23;VDB=0.0345;AF1=1;AC1=2;DP4=0,0,2,0;MQ=45;FQ=-33	GT:PL:GQ	1/1:43,6,0:9	Sp1_comp316916_c0_seq3	487	.	G	T	763.01		AC=6;AF=1.00;AN=6;BaseQRankSum=0.516;DP=31;Dels=0.00;FS=0.000;HaplotypeScore=14.9974;MLEAC=6;MLEAF=1.00;MQ=60.00;MQ0=0;MQRankSum=-0.599;QD=24.61;ReadPosRankSum=-0.723	GT:AD:DP:GQ:MLPSAC:MLPSAF:PL	1/1/1/1/1/1:11,20:31:16:6:1.00:789,156,95,60,35,16,0	SG	1173	No hit in this database		No hit in this database
Sp1_comp316916_c0_seq3	513	.	C	A	104	.	DP=8;VDB=0.0190;AF1=1;AC1=2;DP4=0,0,3,5;MQ=48;FQ=-51	GT:PL:GQ	1/1:137,24,0:45	Sp1_comp316916_c0_seq3	513	.	C	A	725.12	PASS	AC=6;AF=1.00;AN=6;DP=20;Dels=0.00;FS=0.000;HaplotypeScore=11.9980;MLEAC=6;MLEAF=1.00;MQ=60.00;MQ0=0;QD=27.52	GT:AD:DP:GQ:MLPSAC:MLPSAF:PL	1/1/1/1/1/1:0,20:20:13:6:1.00:751,132,81,51,30,13,0	SG	1173	No hit in this database		No hit in this database
Sp1_comp316916_c0_seq3	568	.	C	T	170	.	DP=15;VDB=0.0118;AF1=1;AC1=2;DP4=0,0,7,8;MQ=31;FQ=-72	GT:PL:GQ	1/1:203,45,0:87	Sp1_comp316916_c0_seq3	568	.	C	T	691.12		AC=6;AF=1.00;AN=6;DP=37;Dels=0.00;FS=0.000;HaplotypeScore=29.9106;MLEAC=6;MLEAF=1.00;MQ=59.57;MQ0=0;QD=18.68	GT:AD:DP:GQ:MLPSAC:MLPSAF:PL	1/1/1/1/1/1:0,37:37:13:6:1.00:717,132,81,51,30,13,0	SG	1173	No hit in this database		No hit in this database
Sp1_comp316916_c0_seq3	611	.	C	T	222	.	DP=31;VDB=0.0380;AF1=1;AC1=2;DP4=0,0,17,11;MQ=27;FQ=-111	GT:PL:GQ	1/1:255,84,0:99	Sp1_comp316916_c0_seq3	611	.	C	T	1140.94	PASS	AC=6;AF=1.00;AN=6;DP=41;Dels=0.00;FS=0.000;HaplotypeScore=3.9730;MLEAC=6;MLEAF=1.00;MQ=60.00;MQ0=0;QD=27.83	GT:AD:DP:GQ:MLPSAC:MLPSAF:PL	1/1/1/1/1/1:0,41:41:21:6:1.00:1167,210,129,81,48,21,0	SG	1173	No hit in this database		No hit in this database
Sp1_comp316916_c0_seq3	633	.	T	G	222	.	DP=37;VDB=0.0393;AF1=1;AC1=2;DP4=0,0,23,13;MQ=31;FQ=-135	GT:PL:GQ	1/1:255,108,0:99	Sp1_comp316916_c0_seq3	633	.	T	G	1504.91	PASS	AC=6;AF=1.00;AN=6;DP=44;Dels=0.00;FS=0.000;HaplotypeScore=0.0000;MLEAC=6;MLEAF=1.00;MQ=60.00;MQ0=0;QD=34.20	GT:AD:DP:GQ:MLPSAC:MLPSAF:PL	1/1/1/1/1/1:0,44:44:29:6:1.00:1531,280,172,108,63,29,0	SG	1173	No hit in this database		No hit in this database
Sp1_comp316916_c0_seq3	642	.	A	C	146	.	DP=33;VDB=0.0380;AF1=1;AC1=2;DP4=0,0,11,6;MQ=30;FQ=-78	GT:PL:GQ	1/1:179,51,0:99	Sp1_comp316916_c0_seq3	642	.	A	C	1238.92	PASS	AC=6;AF=1.00;AN=6;DP=40;Dels=0.00;FS=0.000;HaplotypeScore=0.0000;MLEAC=6;MLEAF=1.00;MQ=60.00;MQ0=0;QD=30.97	GT:AD:DP:GQ:MLPSAC:MLPSAF:PL	1/1/1/1/1/1:0,40:40:25:6:1.00:1265,241,148,93,55,25,0	SG	1173	No hit in this database		No hit in this database
Sp1_comp316916_c0_seq3	652	.	T	A	166	.	DP=41;VDB=0.0298;AF1=1;AC1=2;DP4=0,0,12,10;MQ=37;FQ=-93	GT:PL:GQ	1/1:199,66,0:99	Sp1_comp316916_c0_seq3	652	.	T	A	1610.91	PASS	AC=6;AF=1.00;AN=6;DP=48;Dels=0.00;FS=0.000;HaplotypeScore=0.0000;MLEAC=6;MLEAF=1.00;MQ=60.00;MQ0=0;QD=33.56	GT:AD:DP:GQ:MLPSAC:MLPSAF:PL	1/1/1/1/1/1:0,48:48:32:6:1.00:1637,311,191,120,70,32,0	SG	1173	No hit in this database		No hit in this database
Sp1_comp316916_c0_seq3	663	.	T	G	136	.	DP=47;VDB=0.0322;AF1=0.5;AC1=1;DP4=12,4,19,9;MQ=38;FQ=139;PV4=0.74,1.8e-14,0.081,1	GT:PL:GQ	0/1:166,0,226:99	Sp1_comp316916_c0_seq3	663	.	T	G	1073.72	PASS	AC=4;AF=0.667;AN=6;BaseQRankSum=0.390;DP=52;Dels=0.00;FS=0.000;HaplotypeScore=1.9330;MLEAC=4;MLEAF=0.667;MQ=60.00;MQ0=0;MQRankSum=0.430;QD=20.65;ReadPosRankSum=1.089	GT:AD:DP:GQ:MLPSAC:MLPSAF:PL	0/0/1/1/1/1:17,35:52:7:4:0.667:1099,105,36,7,0,21,536	SG	1173	No hit in this database		No hit in this database
Sp1_comp316916_c0_seq3	682	.	G	T	70	.	DP=52;VDB=0.0345;AF1=0.6672;AC1=1;DP4=1,0,3,4;MQ=37;FQ=-24;PV4=1,0.029,1,1	GT:PL:GQ	0/1:99,0,3:6	Sp1_comp316916_c0_seq3	682	.	G	T	1859.07	PASS	AC=6;AF=1.00;AN=6;BaseQRankSum=1.532;DP=53;Dels=0.00;FS=0.000;HaplotypeScore=0.9973;MLEAC=6;MLEAF=1.00;MQ=60.00;MQ0=0;MQRankSum=0.133;QD=24.58;ReadPosRankSum=1.666	GT:AD:DP:GQ:MLPSAC:MLPSAF:PL	1/1/1/1/1/1:1,52:53:14:6:1.00:1885,342,199,116,58,14,0	SG	1173	No hit in this database		No hit in this database
Sp1_comp316916_c0_seq3	712	.	G	C	105	.	DP=39;VDB=0.0118;AF1=1;AC1=2;DP4=0,0,8,2;MQ=37;FQ=-57	GT:PL:GQ	1/1:138,30,0:57	Sp1_comp316916_c0_seq3	712	.	G	C	2031.9	PASS	AC=6;AF=1.00;AN=6;DP=55;Dels=0.00;FS=0.000;HaplotypeScore=0.0000;MLEAC=6;MLEAF=1.00;MQ=59.46;MQ0=0;QD=31.75	GT:AD:DP:GQ:MLPSAC:MLPSAF:PL	1/1/1/1/1/1:0,55:55:40:6:1.00:2058,389,239,150,88,40,0	SG	1173	No hit in this database		No hit in this database
Sp1_comp316916_c0_seq3	744	.	C	G	51.3	.	DP=20;VDB=0.0140;AF1=1;AC1=2;DP4=0,0,4,1;MQ=46;FQ=-42	GT:PL:GQ	1/1:84,15,0:27	Sp1_comp316916_c0_seq3	744	.	C	G	1390.91		AC=6;AF=1.00;AN=6;DP=41;Dels=0.00;FS=0.000;HaplotypeScore=69.5886;MLEAC=6;MLEAF=1.00;MQ=58.39;MQ0=0;QD=33.92	GT:AD:DP:GQ:MLPSAC:MLPSAF:PL	1/1/1/1/1/1:0,41:41:28:6:1.00:1417,272,167,105,62,28,0	SG	1173	No hit in this database		No hit in this database
Sp1_comp316916_c0_seq3	745	.	A	G	7.59	.	DP=18;VDB=0.0099;AF1=1;AC1=2;DP4=0,0,2,0;MQ=40;FQ=-33	GT:PL:GQ	1/1:38,6,0:7	Sp1_comp316916_c0_seq3	745	.	A	G	1433.91		AC=6;AF=1.00;AN=6;DP=39;Dels=0.00;FS=0.000;HaplotypeScore=92.7848;MLEAC=6;MLEAF=1.00;MQ=58.31;MQ0=0;QD=33.32	GT:AD:DP:GQ:MLPSAC:MLPSAF:PL	1/1/1/1/1/1:0,39:39:29:6:1.00:1460,280,172,108,63,29,0	SG	1173	No hit in this database		No hit in this database
Sp1_comp316916_c0_seq3	796	.	C	G	130	.	DP=11;VDB=0.0118;AF1=1;AC1=2;DP4=0,0,4,7;MQ=41;FQ=-60	GT:PL:GQ	1/1:163,33,0:63	Sp1_comp316916_c0_seq3	796	.	C	G	275.12	PASS	AC=6;AF=1.00;AN=6;DP=18;Dels=0.00;FS=0.000;HaplotypeScore=0.0000;MLEAC=6;MLEAF=1.00;MQ=58.20;MQ0=0;QD=15.28	GT:AD:DP:GQ:MLPSAC:MLPSAF:PL	1/1/1/1/1/1:0,18:18:6:6:1.00:300,54,33,21,12,6,0	SG	1173	No hit in this database		No hit in this database
Sp1_comp316916_c0_seq3	807	.	G	C	152	.	DP=15;VDB=0.0190;AF1=1;AC1=2;DP4=0,0,7,8;MQ=44;FQ=-72	GT:PL:GQ	1/1:185,45,0:87	Sp1_comp316916_c0_seq3	807	.	G	C	445.47	PASS	AC=6;AF=1.00;AN=6;DP=22;Dels=0.00;FS=0.000;HaplotypeScore=0.0000;MLEAC=6;MLEAF=1.00;MQ=58.53;MQ0=0;QD=20.25	GT:AD:DP:GQ:MLPSAC:MLPSAF:PL	1/1/1/1/1/1:0,22:22:9:6:1.00:471,86,52,33,19,9,0	SG	1173	No hit in this database		No hit in this database
Sp1_comp316916_c0_seq3	855	.	A	G	47.3	.	DP=17;VDB=0.0322;AF1=1;AC1=2;DP4=0,0,2,3;MQ=37;FQ=-42	GT:PL:GQ	1/1:80,15,0:27	Sp1_comp316916_c0_seq3	855	.	A	G	629.15	PASS	AC=6;AF=1.00;AN=6;DP=38;Dels=0.00;FS=0.000;HaplotypeScore=4.9987;MLEAC=5;MLEAF=0.833;MQ=59.31;MQ0=0;QD=16.56	GT:AD:DP:GQ:MLPSAC:MLPSAF:PL	1/1/1/1/1/1:0,31:38:13:6:1.00:640,125,77,48,28,13,0	SG	1173	No hit in this database		No hit in this database
Sp1_comp316916_c0_seq3	947	.	T	C	222	.	DP=23;VDB=0.0393;AF1=1;AC1=2;DP4=0,0,13,10;MQ=41;FQ=-96	GT:PL:GQ	1/1:255,69,0:99	Sp1_comp316916_c0_seq3	947	.	T	C	748.07	PASS	AC=6;AF=1.00;AN=6;DP=41;Dels=0.00;FS=0.000;HaplotypeScore=0.0000;MLEAC=6;MLEAF=1.00;MQ=58.65;MQ0=0;QD=18.25	GT:AD:DP:GQ:MLPSAC:MLPSAF:PL	1/1/1/1/1/1:0,41:41:14:6:1.00:774,140,86,54,32,14,0	SG	1173	No hit in this database		No hit in this database
Sp1_comp316916_c0_seq3	967	.	A	C	152	.	DP=29;VDB=0.0398;AF1=1;AC1=2;DP4=0,0,5,10;MQ=43;FQ=-72	GT:PL:GQ	1/1:185,45,0:87	Sp1_comp316916_c0_seq3	967	.	A	C	948.96	PASS	AC=6;AF=1.00;AN=6;DP=47;Dels=0.00;FS=0.000;HaplotypeScore=0.0000;MLEAC=6;MLEAF=1.00;MQ=58.82;MQ0=0;QD=20.19	GT:AD:DP:GQ:MLPSAC:MLPSAF:PL	1/1/1/1/1/1:0,47:47:19:6:1.00:975,187,114,72,42,19,0	SG	1173	No hit in this database		No hit in this database
Sp1_comp316916_c0_seq3	1000	.	G	T	284.05	PASS	AC=2;AF=0.333;AN=6;BaseQRankSum=1.788;DP=56;Dels=0.00;FS=4.219;HaplotypeScore=0.0000;MLEAC=2;MLEAF=0.333;MQ=59.44;MQ0=1;MQRankSum=-0.428;QD=5.07;ReadPosRankSum=1.062	GT:AD:DP:GQ:MLPSAC:MLPSAF:PL	0/0/0/0/1/1:38,18:56:7:2:0.333:309,10,0,7,27,73,2147483647											GATK	1173	No hit in this database		No hit in this database
Sp1_comp316916_c0_seq3	1136	.	C	T	170.88	PASS	AC=1;AF=0.167;AN=6;BaseQRankSum=0.273;DP=34;Dels=0.00;FS=21.186;HaplotypeScore=0.9665;MLEAC=1;MLEAF=0.167;MQ=58.25;MQ0=0;MQRankSum=-2.668;QD=5.03;ReadPosRankSum=-2.205	GT:AD:DP:GQ:MLPSAC:MLPSAF:PL	0/0/0/0/0/1:26,8:34:6:1:0.167:196,0,6,27,63,2147483647,2147483647											GATK	1173	No hit in this database		No hit in this database
Sp1_comp316916_c0_seq3	1145	.	A	C	168.88	PASS	AC=1;AF=0.167;AN=6;BaseQRankSum=1.491;DP=33;Dels=0.00;FS=27.668;HaplotypeScore=0.9665;MLEAC=1;MLEAF=0.167;MQ=58.19;MQ0=0;MQRankSum=-2.668;QD=5.12;ReadPosRankSum=0.147	GT:AD:DP:GQ:MLPSAC:MLPSAF:PL	0/0/0/0/0/1:25,8:33:6:1:0.167:194,0,6,27,63,2147483647,2147483647											GATK	1173	No hit in this database		No hit in this database
Sp1_comp316916_c0_seq3	1149	.	T	C	145.55	PASS	AC=1;AF=0.167;AN=6;BaseQRankSum=1.545;DP=32;Dels=0.00;FS=27.107;HaplotypeScore=2.9654;MLEAC=1;MLEAF=0.167;MQ=58.14;MQ0=0;MQRankSum=-2.981;QD=4.55;ReadPosRankSum=-0.022	GT:AD:DP:GQ:MLPSAC:MLPSAF:PL	0/0/0/0/0/1:24,8:32:8:1:0.167:171,0,8,29,65,2147483647,2147483647											GATK	1173	No hit in this database		No hit in this database
Sp1_comp316916_c0_seq3	156	.	G	A	64.16	PASS	AC=6;AF=1.00;AN=6;DP=6;Dels=0.00;FS=0.000;HaplotypeScore=1.9330;MLEAC=6;MLEAF=1.00;MQ=60.00;MQ0=0;QD=10.69	GT:AD:DP:GQ:MLPSAC:MLPSAF:PL	1/1/1/1/1/1:0,6:6:2:6:1.00:87,23,14,9,5,2,0											GATK	1173	No hit in this database		No hit in this database
Sp1_comp316916_c0_seq3	162	.	T	A	45.22	LowQual;	AC=2;AF=0.333;AN=6;BaseQRankSum=1.254;DP=27;Dels=0.00;FS=0.000;HaplotypeScore=3.4009;MLEAC=2;MLEAF=0.333;MQ=55.97;MQ0=0;MQRankSum=-0.787;QD=1.67;ReadPosRankSum=-3.703	GT:AD:DP:GQ:MLPSAC:MLPSAF:PL	0/0/0/0/1/1:6,21:27:1:2:0.333:67,2,0,1,6,16,140											GATK	1173	No hit in this database		No hit in this database
Sp1_comp316916_c0_seq3	174	.	C	T	196.45	PASS	AC=4;AF=0.667;AN=6;BaseQRankSum=1.477;DP=32;Dels=0.00;FS=2.051;HaplotypeScore=8.7105;MLEAC=4;MLEAF=0.667;MQ=55.62;MQ0=1;MQRankSum=-1.262;QD=6.14;ReadPosRankSum=-0.832	GT:AD:DP:GQ:MLPSAC:MLPSAF:PL	0/0/1/1/1/1:5,27:32:2:4:0.667:219,24,9,2,0,3,94											GATK	1173	No hit in this database		No hit in this database
Sp1_comp316916_c0_seq3	180	.	A	T	86.45	PASS	AC=2;AF=0.333;AN=6;BaseQRankSum=0.779;DP=32;Dels=0.00;FS=2.038;HaplotypeScore=6.7110;MLEAC=2;MLEAF=0.333;MQ=55.62;MQ0=1;MQRankSum=1.316;QD=2.70;ReadPosRankSum=-2.873	GT:AD:DP:GQ:MLPSAC:MLPSAF:PL	0/0/0/0/1/1:26,6:32:2:2:0.333:109,3,0,2,9,24,213											GATK	1173	No hit in this database		No hit in this database
Sp1_comp316916_c0_seq3	282	.	T	C	711.96	PASS	AC=6;AF=1.00;AN=6;DP=27;Dels=0.00;FS=0.000;HaplotypeScore=0.0000;MLEAC=6;MLEAF=1.00;MQ=60.00;MQ0=0;QD=26.37	GT:AD:DP:GQ:MLPSAC:MLPSAF:PL	1/1/1/1/1/1:0,27:27:19:6:1.00:738,186,114,72,42,19,0											GATK	1173	No hit in this database		No hit in this database
Sp1_comp316916_c0_seq3	283	.	G	A	710.96	PASS	AC=6;AF=1.00;AN=6;DP=27;Dels=0.00;FS=0.000;HaplotypeScore=0.0000;MLEAC=6;MLEAF=1.00;MQ=60.00;MQ0=0;QD=26.33	GT:AD:DP:GQ:MLPSAC:MLPSAF:PL	1/1/1/1/1/1:0,27:27:19:6:1.00:737,186,114,72,42,19,0											GATK	1173	No hit in this database		No hit in this database
Sp1_comp316916_c0_seq3	542	.	C	G	207.03	PASS	AC=6;AF=1.00;AN=6;DP=25;Dels=0.00;FS=0.000;HaplotypeScore=0.0000;MLEAC=6;MLEAF=1.00;MQ=59.36;MQ0=0;QD=8.28	GT:AD:DP:GQ:MLPSAC:MLPSAF:PL	1/1/1/1/1/1:0,25:25:6:6:1.00:232,62,38,24,14,6,0											GATK	1173	No hit in this database		No hit in this database
Sp1_comp316916_c0_seq3	543	.	C	T	197.03	PASS	AC=6;AF=1.00;AN=6;DP=25;Dels=0.00;FS=0.000;HaplotypeScore=0.0000;MLEAC=6;MLEAF=1.00;MQ=59.36;MQ0=0;QD=7.88	GT:AD:DP:GQ:MLPSAC:MLPSAF:PL	1/1/1/1/1/1:0,25:25:6:6:1.00:222,62,38,24,14,6,0											GATK	1173	No hit in this database		No hit in this database
Sp1_comp316916_c0_seq3	557	.	T	C	89.4	PASS	AC=1;AF=0.167;AN=6;BaseQRankSum=1.265;DP=41;Dels=0.00;FS=0.000;HaplotypeScore=2.9320;MLEAC=1;MLEAF=0.167;MQ=59.61;MQ0=0;MQRankSum=0.641;QD=2.18;ReadPosRankSum=-0.398	GT:AD:DP:GQ:MLPSAC:MLPSAF:PL	0/0/0/0/0/1:34,7:41:4:1:0.167:114,0,4,19,44,91,2147483647											GATK	1173	No hit in this database		No hit in this database
Sp1_comp316916_c0_seq3	578	.	C	G	73.16		AC=6;AF=1.00;AN=6;DP=32;Dels=0.00;FS=0.000;HaplotypeScore=27.9776;MLEAC=6;MLEAF=1.00;MQ=59.50;MQ0=0;QD=2.29	GT:AD:DP:GQ:MLPSAC:MLPSAF:PL	1/1/1/1/1/1:0,32:32:2:6:1.00:96,23,14,9,5,2,0											GATK	1173	No hit in this database		No hit in this database
Sp1_comp316916_c0_seq3	715	.	T	A	671.45	PASS	AC=3;AF=0.500;AN=6;BaseQRankSum=-1.049;DP=56;Dels=0.00;FS=0.000;HaplotypeScore=0.0000;MLEAC=3;MLEAF=0.500;MQ=59.47;MQ0=0;MQRankSum=0.111;QD=11.99;ReadPosRankSum=1.476	GT:AD:DP:GQ:MLPSAC:MLPSAF:PL	0/0/0/1/1/1:33,23:56:1:3:0.500:695,38,1,0,25,94,2147483647											GATK	1173	No hit in this database		No hit in this database
Sp1_comp316916_c0_seq3	816	.	T	A	361.6	PASS	AC=6;AF=1.00;AN=6;DP=21;Dels=0.00;FS=0.000;HaplotypeScore=0.0000;MLEAC=6;MLEAF=1.00;MQ=58.46;MQ0=0;QD=17.22	GT:AD:DP:GQ:MLPSAC:MLPSAF:PL	1/1/1/1/1/1:0,21:21:8:6:1.00:387,78,48,30,18,8,0											GATK	1173	No hit in this database		No hit in this database
Sp1_comp316916_c0_seq3	818	.	C	G	377.6	PASS	AC=6;AF=1.00;AN=6;DP=21;Dels=0.00;FS=0.000;HaplotypeScore=0.0000;MLEAC=6;MLEAF=1.00;MQ=58.46;MQ0=0;QD=17.98	GT:AD:DP:GQ:MLPSAC:MLPSAF:PL	1/1/1/1/1/1:0,21:21:8:6:1.00:403,78,48,30,18,8,0											GATK	1173	No hit in this database		No hit in this database
Sp1_comp316916_c0_seq3	821	.	G	T	117.83	PASS	AC=6;AF=1.00;AN=6;DP=21;Dels=0.00;FS=0.000;HaplotypeScore=0.0000;MLEAC=6;MLEAF=1.00;MQ=58.46;MQ0=0;QD=5.61	GT:AD:DP:GQ:MLPSAC:MLPSAF:PL	1/1/1/1/1/1:0,21:21:4:6:1.00:142,39,24,15,9,4,0											GATK	1173	No hit in this database		No hit in this database
Sp1_comp316916_c0_seq3	824	.	C	T	116.83	PASS	AC=6;AF=1.00;AN=6;DP=21;Dels=0.00;FS=0.000;HaplotypeScore=0.0000;MLEAC=6;MLEAF=1.00;MQ=58.46;MQ0=0;QD=5.56	GT:AD:DP:GQ:MLPSAC:MLPSAF:PL	1/1/1/1/1/1:0,21:21:4:6:1.00:141,39,24,15,9,4,0											GATK	1173	No hit in this database		No hit in this database
Sp1_comp316916_c0_seq3	825	.	C	A	223.79	PASS	AC=6;AF=1.00;AN=6;DP=22;Dels=0.00;FS=0.000;HaplotypeScore=0.0000;MLEAC=6;MLEAF=1.00;MQ=58.53;MQ0=0;QD=10.17	GT:AD:DP:GQ:MLPSAC:MLPSAF:PL	1/1/1/1/1/1:0,22:22:7:6:1.00:249,70,43,27,16,7,0											GATK	1173	No hit in this database		No hit in this database
Sp1_comp316916_c0_seq3	830	.	G	T	320.6	PASS	AC=6;AF=1.00;AN=6;DP=23;Dels=0.00;FS=0.000;HaplotypeScore=0.0000;MLEAC=6;MLEAF=1.00;MQ=58.59;MQ0=0;QD=13.94	GT:AD:DP:GQ:MLPSAC:MLPSAF:PL	1/1/1/1/1/1:0,23:23:8:6:1.00:346,78,48,30,18,8,0											GATK	1173	No hit in this database		No hit in this database
Sp1_comp316916_c0_seq3	852	.	G	T	598.12	PASS	AC=6;AF=1.00;AN=6;DP=37;Dels=0.00;FS=0.000;HaplotypeScore=0.0000;MLEAC=6;MLEAF=1.00;MQ=59.29;MQ0=0;QD=16.17	GT:AD:DP:GQ:MLPSAC:MLPSAF:PL	1/1/1/1/1/1:0,37:37:13:6:1.00:624,124,76,48,28,13,0											GATK	1173	No hit in this database		No hit in this database
Sp1_comp316916_c0_seq3	900	.	T	A	53.71		AC=6;AF=1.00;AN=6;DP=29;Dels=0.00;FS=0.000;HaplotypeScore=1.9997;MLEAC=6;MLEAF=1.00;MQ=60.00;MQ0=0;QD=1.85	GT:AD:DP:GQ:MLPSAC:MLPSAF:PL	1/1/1/1/1/1:0,29:29:2:6:1.00:76,16,10,6,4,2,0											GATK	1173	No hit in this database		No hit in this database
Sp1_comp316916_c0_seq3	902	.	G	A	51.71		AC=6;AF=1.00;AN=6;DP=28;Dels=0.00;FS=0.000;HaplotypeScore=1.9997;MLEAC=6;MLEAF=1.00;MQ=60.00;MQ0=0;QD=1.85	GT:AD:DP:GQ:MLPSAC:MLPSAF:PL	1/1/1/1/1/1:0,28:28:2:6:1.00:74,16,10,6,4,2,0											GATK	1173	No hit in this database		No hit in this database
Sp1_comp316916_c0_seq3	913	.	C	T	579.18	PASS	AC=6;AF=1.00;AN=6;DP=26;Dels=0.00;FS=0.000;HaplotypeScore=1.9997;MLEAC=6;MLEAF=1.00;MQ=60.00;MQ0=0;QD=22.28	GT:AD:DP:GQ:MLPSAC:MLPSAF:PL	1/1/1/1/1/1:0,26:26:12:6:1.00:605,117,72,45,26,12,0											GATK	1173	No hit in this database		No hit in this database
Sp1_comp316916_c0_seq3	923	.	C	T	42.73	LowQual	AC=6;AF=1.00;AN=6;DP=12;Dels=0.00;FS=0.000;HaplotypeScore=0.0000;MLEAC=6;MLEAF=1.00;MQ=60.00;MQ0=0;QD=3.56	GT:AD:DP:GQ:MLPSAC:MLPSAF:PL	1/1/1/1/1/1:0,12:12:2:6:1.00:65,15,10,6,4,2,0											GATK	1173	No hit in this database		No hit in this database
Sp1_comp316916_c0_seq3	974	.	C	T	36.73	LowQual;	AC=6;AF=1.00;AN=6;DP=39;Dels=0.00;FS=0.000;HaplotypeScore=0.0000;MLEAC=6;MLEAF=1.00;MQ=58.58;MQ0=0;QD=0.94	GT:AD:DP:GQ:MLPSAC:MLPSAF:PL	1/1/1/1/1/1:0,39:39:2:6:1.00:59,15,10,6,4,2,0											GATK	1173	No hit in this database		No hit in this database
Sp1_comp316917_c0_seq1	10	.	A	G	4.13	.	DP=1;AF1=1;AC1=2;DP4=0,0,1,0;MQ=40;FQ=-30	GT:PL:GQ	0/1:32,3,0:3											SAM	909	gi|302915304|ref|XP_003051463.1|	hypothetical protein NECHADRAFT_104598 [Nectria haematococca mpVI 77-13-4]	AT1G73600.2	S-adenosyl-L-methionine-dependent methyltransferases superfamily protein		S-adenosyl-L-methionine-dependent methyltransferases superfamily protein; FUNCTIONS IN: methyltransferase activity, phosphoethanolamine N-methyltransferase activity; INVOLVED IN: metabolic process; EXPRESSED IN: guard cell; CONTAINS InterPro DOMAIN/s: Methyltransferase type 11 (InterPro:IPR013216); BEST Arabidopsis thaliana protein match is: S-adenosyl-L-methionine-dependent methyltransferases su…	OG1_1029_p
Sp1_comp316918_c0_seq3	1034	.	G	A	152	.	DP=406;VDB=0.0298;AF1=0.5;AC1=1;DP4=83,103,71,73;MQ=48;FQ=155;PV4=0.44,2.3e-110,1,1	GT:PL:GQ	0/1:182,0,255:99	Sp1_comp316918_c0_seq3	1034	.	G	A	3154.91		AC=3;AF=0.500;AN=6;BaseQRankSum=-0.830;DP=248;Dels=0.00;FS=0.478;HaplotypeScore=52.6452;MLEAC=3;MLEAF=0.500;MQ=59.69;MQ0=0;MQRankSum=0.611;QD=12.72;ReadPosRankSum=0.406	GT:AD:DP:GQ:MLPSAC:MLPSAF:PL	0/0/0/1/1/1:143,105:248:27:3:0.500:3181,205,27,0,81,2147483647,2147483647	SG	1268	gi|118572820|sp|Q3HVN1.1|AGUB_SOLTU	RecName: Full=N-carbamoylputrescine amidase	AT2G27450.1	nitrilase-like protein 1	Encodes N-carbamoylputrescine amidohydrolase that is involved in putrescine and polyamine biosynthesis.	nitrilase-like protein 1 (NLP1); CONTAINS InterPro DOMAIN/s: Nitrilase/cyanide hydratase and apolipoprotein N-acyltransferase (InterPro:IPR003010), N-carbamoylputrescine amidase (InterPro:IPR017755); BEST Arabidopsis thaliana protein match is: beta-ureidopropionase (TAIR:AT5G64370.1); Has 12192 Blast hits to 12142 proteins in 2277 species: Archae - 244; Bacteria - 8385; Metazoa - 492; Fungi - 451…		OG1_10292
Sp1_comp316918_c0_seq3	1044	.	G	A	177	.	DP=398;VDB=0.0380;AF1=0.5;AC1=1;DP4=93,112,75,96;MQ=48;FQ=180;PV4=0.84,1.4e-77,8.4e-08,0.17	GT:PL:GQ	0/1:207,0,255:99	Sp1_comp316918_c0_seq3	1044	.	G	A,C	3491.9	PASS	AC=2,1;AF=0.333,0.167;AN=6;BaseQRankSum=1.391;DP=248;Dels=0.00;FS=0.555;HaplotypeScore=4.5976;MLEAC=2,1;MLEAF=0.333,0.167;MQ=59.55;MQ0=0;MQRankSum=1.325;QD=14.08;ReadPosRankSum=-0.192	GT:AD:DP:GQ:MLPSAC:MLPSAF	0/0/0/1/1/2:108,88,52:248:37:2,1:0.333,0.167	SG	1268	gi|118572820|sp|Q3HVN1.1|AGUB_SOLTU	RecName: Full=N-carbamoylputrescine amidase	AT2G27450.1	nitrilase-like protein 1	Encodes N-carbamoylputrescine amidohydrolase that is involved in putrescine and polyamine biosynthesis.	nitrilase-like protein 1 (NLP1); CONTAINS InterPro DOMAIN/s: Nitrilase/cyanide hydratase and apolipoprotein N-acyltransferase (InterPro:IPR003010), N-carbamoylputrescine amidase (InterPro:IPR017755); BEST Arabidopsis thaliana protein match is: beta-ureidopropionase (TAIR:AT5G64370.1); Has 12192 Blast hits to 12142 proteins in 2277 species: Archae - 244; Bacteria - 8385; Metazoa - 492; Fungi - 451…		OG1_10292
Sp1_comp316918_c0_seq3	1085	.	C	A	222	.	DP=321;VDB=0.0392;AF1=1;AC1=2;DP4=0,0,55,115;MQ=48;FQ=-282	GT:PL:GQ	1/1:255,255,0:99	Sp1_comp316918_c0_seq3	1085	.	C	A	8509.9	PASS	AC=6;AF=1.00;AN=6;BaseQRankSum=2.429;DP=249;Dels=0.00;FS=0.000;HaplotypeScore=7.5634;MLEAC=6;MLEAF=1.00;MQ=59.81;MQ0=0;MQRankSum=1.618;QD=34.18;ReadPosRankSum=0.947	GT:AD:DP:GQ:MLPSAC:MLPSAF:PL	1/1/1/1/1/1:3,243:249:99:6:1.00:8536,1749,1073,677,396,178,0	SG	1268	gi|118572820|sp|Q3HVN1.1|AGUB_SOLTU	RecName: Full=N-carbamoylputrescine amidase	AT2G27450.1	nitrilase-like protein 1	Encodes N-carbamoylputrescine amidohydrolase that is involved in putrescine and polyamine biosynthesis.	nitrilase-like protein 1 (NLP1); CONTAINS InterPro DOMAIN/s: Nitrilase/cyanide hydratase and apolipoprotein N-acyltransferase (InterPro:IPR003010), N-carbamoylputrescine amidase (InterPro:IPR017755); BEST Arabidopsis thaliana protein match is: beta-ureidopropionase (TAIR:AT5G64370.1); Has 12192 Blast hits to 12142 proteins in 2277 species: Archae - 244; Bacteria - 8385; Metazoa - 492; Fungi - 451…		OG1_10292
Sp1_comp316918_c0_seq3	1143	.	G	A	73.1	.	DP=179;VDB=0.0190;AF1=1;AC1=2;DP4=0,0,2,4;MQ=45;FQ=-45	GT:PL:GQ	1/1:106,18,0:33	Sp1_comp316918_c0_seq3	1143	.	G	A	5589.9	PASS	AC=6;AF=1.00;AN=6;DP=202;Dels=0.00;FS=0.000;HaplotypeScore=1.5774;MLEAC=6;MLEAF=1.00;MQ=59.56;MQ0=0;QD=27.67	GT:AD:DP:GQ:MLPSAC:MLPSAF:PL	1/1/1/1/1/1:0,202:202:99:6:1.00:5616,1449,890,562,329,148,0	SG	1268	gi|118572820|sp|Q3HVN1.1|AGUB_SOLTU	RecName: Full=N-carbamoylputrescine amidase	AT2G27450.1	nitrilase-like protein 1	Encodes N-carbamoylputrescine amidohydrolase that is involved in putrescine and polyamine biosynthesis.	nitrilase-like protein 1 (NLP1); CONTAINS InterPro DOMAIN/s: Nitrilase/cyanide hydratase and apolipoprotein N-acyltransferase (InterPro:IPR003010), N-carbamoylputrescine amidase (InterPro:IPR017755); BEST Arabidopsis thaliana protein match is: beta-ureidopropionase (TAIR:AT5G64370.1); Has 12192 Blast hits to 12142 proteins in 2277 species: Archae - 244; Bacteria - 8385; Metazoa - 492; Fungi - 451…		OG1_10292
Sp1_comp316918_c0_seq3	1144	.	C	T	64.3	.	DP=179;VDB=0.0190;AF1=1;AC1=2;DP4=0,0,2,3;MQ=45;FQ=-42	GT:PL:GQ	1/1:97,15,0:27	Sp1_comp316918_c0_seq3	1144	.	C	T	5616.9	PASS	AC=6;AF=1.00;AN=6;DP=203;Dels=0.00;FS=0.000;HaplotypeScore=1.5774;MLEAC=6;MLEAF=1.00;MQ=59.48;MQ0=0;QD=27.67	GT:AD:DP:GQ:MLPSAC:MLPSAF:PL	1/1/1/1/1/1:0,203:203:99:6:1.00:5643,1449,890,562,329,148,0	SG	1268	gi|118572820|sp|Q3HVN1.1|AGUB_SOLTU	RecName: Full=N-carbamoylputrescine amidase	AT2G27450.1	nitrilase-like protein 1	Encodes N-carbamoylputrescine amidohydrolase that is involved in putrescine and polyamine biosynthesis.	nitrilase-like protein 1 (NLP1); CONTAINS InterPro DOMAIN/s: Nitrilase/cyanide hydratase and apolipoprotein N-acyltransferase (InterPro:IPR003010), N-carbamoylputrescine amidase (InterPro:IPR017755); BEST Arabidopsis thaliana protein match is: beta-ureidopropionase (TAIR:AT5G64370.1); Has 12192 Blast hits to 12142 proteins in 2277 species: Archae - 244; Bacteria - 8385; Metazoa - 492; Fungi - 451…		OG1_10292
Sp1_comp316918_c0_seq3	1183	.	A	G	222	.	DP=64;VDB=0.0042;AF1=1;AC1=2;DP4=0,0,2,59;MQ=45;FQ=-211	GT:PL:GQ	1/1:255,184,0:99	Sp1_comp316918_c0_seq3	1183	.	A	G	3365.9	PASS	AC=6;AF=1.00;AN=6;DP=94;Dels=0.00;FS=0.000;HaplotypeScore=1.5774;MLEAC=6;MLEAF=1.00;MQ=58.52;MQ0=0;QD=35.13	GT:AD:DP:GQ:MLPSAC:MLPSAF:PL	1/1/1/1/1/1:0,93:93:62:6:1.00:3392,607,372,235,137,62,0	SG	1268	gi|118572820|sp|Q3HVN1.1|AGUB_SOLTU	RecName: Full=N-carbamoylputrescine amidase	AT2G27450.1	nitrilase-like protein 1	Encodes N-carbamoylputrescine amidohydrolase that is involved in putrescine and polyamine biosynthesis.	nitrilase-like protein 1 (NLP1); CONTAINS InterPro DOMAIN/s: Nitrilase/cyanide hydratase and apolipoprotein N-acyltransferase (InterPro:IPR003010), N-carbamoylputrescine amidase (InterPro:IPR017755); BEST Arabidopsis thaliana protein match is: beta-ureidopropionase (TAIR:AT5G64370.1); Has 12192 Blast hits to 12142 proteins in 2277 species: Archae - 244; Bacteria - 8385; Metazoa - 492; Fungi - 451…		OG1_10292
Sp1_comp316918_c0_seq3	15	.	T	G	98	.	DP=61;VDB=0.0001;AF1=0.5;AC1=1;DP4=38,6,8,2;MQ=57;FQ=101;PV4=0.63,1,1,1	GT:PL:GQ	0/1:128,0,255:99	Sp1_comp316918_c0_seq3	15	.	T	G	106.68		AC=1;AF=0.167;AN=6;BaseQRankSum=0.995;DP=65;Dels=0.00;FS=0.000;HaplotypeScore=2.9979;MLEAC=1;MLEAF=0.167;MQ=59.94;MQ0=0;MQRankSum=0.185;QD=1.64;ReadPosRankSum=0.414	GT:AD:DP:GQ:MLPSAC:MLPSAF:PL	0/0/0/0/0/1:49,13:65:1:1:0.167:130,0,1,10,28,63,2147483647	SG	1268	gi|118572820|sp|Q3HVN1.1|AGUB_SOLTU	RecName: Full=N-carbamoylputrescine amidase	AT2G27450.1	nitrilase-like protein 1	Encodes N-carbamoylputrescine amidohydrolase that is involved in putrescine and polyamine biosynthesis.	nitrilase-like protein 1 (NLP1); CONTAINS InterPro DOMAIN/s: Nitrilase/cyanide hydratase and apolipoprotein N-acyltransferase (InterPro:IPR003010), N-carbamoylputrescine amidase (InterPro:IPR017755); BEST Arabidopsis thaliana protein match is: beta-ureidopropionase (TAIR:AT5G64370.1); Has 12192 Blast hits to 12142 proteins in 2277 species: Archae - 244; Bacteria - 8385; Metazoa - 492; Fungi - 451…		OG1_10292
Sp1_comp316918_c0_seq3	172	.	A	C	218	.	DP=352;VDB=0.0322;AF1=0.5;AC1=1;DP4=107,115,50,62;MQ=46;FQ=220;PV4=0.56,1,2e-32,1	GT:PL:GQ	0/1:248,0,255:99	Sp1_comp316918_c0_seq3	172	.	A	C	2414.9		AC=2;AF=0.333;AN=6;BaseQRankSum=-1.270;DP=249;Dels=0.00;FS=3.072;HaplotypeScore=103.9367;MLEAC=2;MLEAF=0.333;MQ=60.00;MQ0=0;MQRankSum=-0.576;QD=9.70;ReadPosRankSum=-0.017	GT:AD:DP:GQ:MLPSAC:MLPSAF:PL	0/0/0/0/1/1:169,79:249:67:2:0.333:2441,73,0,67,2147483647,2147483647,2147483647	SG	1268	gi|118572820|sp|Q3HVN1.1|AGUB_SOLTU	RecName: Full=N-carbamoylputrescine amidase	AT2G27450.1	nitrilase-like protein 1	Encodes N-carbamoylputrescine amidohydrolase that is involved in putrescine and polyamine biosynthesis.	nitrilase-like protein 1 (NLP1); CONTAINS InterPro DOMAIN/s: Nitrilase/cyanide hydratase and apolipoprotein N-acyltransferase (InterPro:IPR003010), N-carbamoylputrescine amidase (InterPro:IPR017755); BEST Arabidopsis thaliana protein match is: beta-ureidopropionase (TAIR:AT5G64370.1); Has 12192 Blast hits to 12142 proteins in 2277 species: Archae - 244; Bacteria - 8385; Metazoa - 492; Fungi - 451…		OG1_10292
Sp1_comp316918_c0_seq3	31	.	C	A	94	.	DP=125;VDB=0.0004;AF1=0.5;AC1=1;DP4=84,18,16,6;MQ=50;FQ=97;PV4=0.37,0.092,1,1	GT:PL:GQ	0/1:124,0,255:99	Sp1_comp316918_c0_seq3	31	.	C	A	109.9		AC=1;AF=0.167;AN=6;BaseQRankSum=-0.052;DP=131;Dels=0.00;FS=4.108;HaplotypeScore=1.7334;MLEAC=1;MLEAF=0.167;MQ=59.42;MQ0=1;MQRankSum=1.191;QD=0.84;ReadPosRankSum=3.277	GT:AD:DP:GQ:MLPSAC:MLPSAF:PL	0/0/0/0/0/1:108,23:131:55:1:0.167:136,0,55,138,2147483647,2147483647,2147483647	SG	1268	gi|118572820|sp|Q3HVN1.1|AGUB_SOLTU	RecName: Full=N-carbamoylputrescine amidase	AT2G27450.1	nitrilase-like protein 1	Encodes N-carbamoylputrescine amidohydrolase that is involved in putrescine and polyamine biosynthesis.	nitrilase-like protein 1 (NLP1); CONTAINS InterPro DOMAIN/s: Nitrilase/cyanide hydratase and apolipoprotein N-acyltransferase (InterPro:IPR003010), N-carbamoylputrescine amidase (InterPro:IPR017755); BEST Arabidopsis thaliana protein match is: beta-ureidopropionase (TAIR:AT5G64370.1); Has 12192 Blast hits to 12142 proteins in 2277 species: Archae - 244; Bacteria - 8385; Metazoa - 492; Fungi - 451…		OG1_10292
Sp1_comp316918_c0_seq3	315	.	G	T	149	.	DP=443;VDB=0.0345;AF1=0.5;AC1=1;DP4=71,57,165,134;MQ=46;FQ=152;PV4=1,2.2e-157,4.7e-09,1	GT:PL:GQ	0/1:179,0,255:99	Sp1_comp316918_c0_seq3	315	.	G	T	6044.9		AC=4;AF=0.667;AN=6;BaseQRankSum=-0.648;DP=250;Dels=0.00;FS=3.926;HaplotypeScore=79.9459;MLEAC=4;MLEAF=0.667;MQ=59.46;MQ0=2;MQRankSum=0.621;QD=24.18;ReadPosRankSum=-0.112	GT:AD:DP:GQ:MLPSAC:MLPSAF:PL	0/0/1/1/1/1:77,172:250:59:4:0.667:6071,694,274,77,0,59,2415	SG	1268	gi|118572820|sp|Q3HVN1.1|AGUB_SOLTU	RecName: Full=N-carbamoylputrescine amidase	AT2G27450.1	nitrilase-like protein 1	Encodes N-carbamoylputrescine amidohydrolase that is involved in putrescine and polyamine biosynthesis.	nitrilase-like protein 1 (NLP1); CONTAINS InterPro DOMAIN/s: Nitrilase/cyanide hydratase and apolipoprotein N-acyltransferase (InterPro:IPR003010), N-carbamoylputrescine amidase (InterPro:IPR017755); BEST Arabidopsis thaliana protein match is: beta-ureidopropionase (TAIR:AT5G64370.1); Has 12192 Blast hits to 12142 proteins in 2277 species: Archae - 244; Bacteria - 8385; Metazoa - 492; Fungi - 451…		OG1_10292
Sp1_comp316918_c0_seq3	321	.	T	C	225	.	DP=451;VDB=0.0380;AF1=0.5;AC1=1;DP4=147,129,84,68;MQ=46;FQ=225;PV4=0.76,1,3.2e-21,1	GT:PL:GQ	0/1:255,0,255:99	Sp1_comp316918_c0_seq3	321	.	T	C	2732.9		AC=2;AF=0.333;AN=6;BaseQRankSum=2.485;DP=250;Dels=0.00;FS=0.000;HaplotypeScore=77.9321;MLEAC=2;MLEAF=0.333;MQ=59.46;MQ0=2;MQRankSum=-0.448;QD=10.93;ReadPosRankSum=-0.941	GT:AD:DP:GQ:MLPSAC:MLPSAF:PL	0/0/0/0/1/1:158,88:250:42:2:0.333:2759,102,0,42,202,2147483647,2147483647	SG	1268	gi|118572820|sp|Q3HVN1.1|AGUB_SOLTU	RecName: Full=N-carbamoylputrescine amidase	AT2G27450.1	nitrilase-like protein 1	Encodes N-carbamoylputrescine amidohydrolase that is involved in putrescine and polyamine biosynthesis.	nitrilase-like protein 1 (NLP1); CONTAINS InterPro DOMAIN/s: Nitrilase/cyanide hydratase and apolipoprotein N-acyltransferase (InterPro:IPR003010), N-carbamoylputrescine amidase (InterPro:IPR017755); BEST Arabidopsis thaliana protein match is: beta-ureidopropionase (TAIR:AT5G64370.1); Has 12192 Blast hits to 12142 proteins in 2277 species: Archae - 244; Bacteria - 8385; Metazoa - 492; Fungi - 451…		OG1_10292
Sp1_comp316918_c0_seq3	426	.	C	T	225	.	DP=598;VDB=0.0380;AF1=0.5;AC1=1;DP4=161,131,169,114;MQ=41;FQ=225;PV4=0.27,1,6.2e-82,1	GT:PL:GQ	0/1:255,0,255:99	Sp1_comp316918_c0_seq3	426	.	C	T	4241.9	PASS	AC=3;AF=0.500;AN=6;BaseQRankSum=3.097;DP=250;Dels=0.00;FS=18.445;HaplotypeScore=6.5913;MLEAC=3;MLEAF=0.500;MQ=60.00;MQ0=0;MQRankSum=0.701;QD=16.97;ReadPosRankSum=1.848	GT:AD:DP:GQ:MLPSAC:MLPSAF:PL	0/0/0/1/1/1:121,128:250:60:3:0.500:4268,301,60,0,63,2147483647,2147483647	SG	1268	gi|118572820|sp|Q3HVN1.1|AGUB_SOLTU	RecName: Full=N-carbamoylputrescine amidase	AT2G27450.1	nitrilase-like protein 1	Encodes N-carbamoylputrescine amidohydrolase that is involved in putrescine and polyamine biosynthesis.	nitrilase-like protein 1 (NLP1); CONTAINS InterPro DOMAIN/s: Nitrilase/cyanide hydratase and apolipoprotein N-acyltransferase (InterPro:IPR003010), N-carbamoylputrescine amidase (InterPro:IPR017755); BEST Arabidopsis thaliana protein match is: beta-ureidopropionase (TAIR:AT5G64370.1); Has 12192 Blast hits to 12142 proteins in 2277 species: Archae - 244; Bacteria - 8385; Metazoa - 492; Fungi - 451…		OG1_10292
Sp1_comp316918_c0_seq3	682	.	T	A	130	.	DP=324;VDB=0.0392;AF1=0.5;AC1=1;DP4=107,131,30,45;MQ=47;FQ=133;PV4=0.51,0.13,2.8e-07,1	GT:PL:GQ	0/1:160,0,255:99	Sp1_comp316918_c0_seq3	682	.	T	A	1752.03		AC=1;AF=0.167;AN=6;BaseQRankSum=0.130;DP=250;Dels=0.00;FS=5.564;HaplotypeScore=72.9261;MLEAC=1;MLEAF=0.167;MQ=59.76;MQ0=0;MQRankSum=0.497;QD=7.01;ReadPosRankSum=-0.164	GT:AD:DP:GQ:MLPSAC:MLPSAF:PL	0/0/0/0/0/1:191,57:250:2:1:0.167:1776,0,2,123,2147483647,2147483647,2147483647	SG	1268	gi|118572820|sp|Q3HVN1.1|AGUB_SOLTU	RecName: Full=N-carbamoylputrescine amidase	AT2G27450.1	nitrilase-like protein 1	Encodes N-carbamoylputrescine amidohydrolase that is involved in putrescine and polyamine biosynthesis.	nitrilase-like protein 1 (NLP1); CONTAINS InterPro DOMAIN/s: Nitrilase/cyanide hydratase and apolipoprotein N-acyltransferase (InterPro:IPR003010), N-carbamoylputrescine amidase (InterPro:IPR017755); BEST Arabidopsis thaliana protein match is: beta-ureidopropionase (TAIR:AT5G64370.1); Has 12192 Blast hits to 12142 proteins in 2277 species: Archae - 244; Bacteria - 8385; Metazoa - 492; Fungi - 451…		OG1_10292
Sp1_comp316918_c0_seq3	717	.	G	A	213	.	DP=299;VDB=0.0399;AF1=0.5;AC1=1;DP4=91,119,36,43;MQ=48;FQ=216;PV4=0.79,1,3e-25,1	GT:PL:GQ	0/1:243,0,255:99	Sp1_comp316918_c0_seq3	717	.	G	A	2180.91	PASS	AC=2;AF=0.333;AN=6;BaseQRankSum=1.097;DP=250;Dels=0.00;FS=2.388;HaplotypeScore=5.5980;MLEAC=2;MLEAF=0.333;MQ=59.94;MQ0=0;MQRankSum=0.347;QD=8.72;ReadPosRankSum=0.429	GT:AD:DP:GQ:MLPSAC:MLPSAF:PL	0/0/0/0/1/1:178,72:250:31:2:0.333:2207,31,0,98,2147483647,2147483647,2147483647	SG	1268	gi|118572820|sp|Q3HVN1.1|AGUB_SOLTU	RecName: Full=N-carbamoylputrescine amidase	AT2G27450.1	nitrilase-like protein 1	Encodes N-carbamoylputrescine amidohydrolase that is involved in putrescine and polyamine biosynthesis.	nitrilase-like protein 1 (NLP1); CONTAINS InterPro DOMAIN/s: Nitrilase/cyanide hydratase and apolipoprotein N-acyltransferase (InterPro:IPR003010), N-carbamoylputrescine amidase (InterPro:IPR017755); BEST Arabidopsis thaliana protein match is: beta-ureidopropionase (TAIR:AT5G64370.1); Has 12192 Blast hits to 12142 proteins in 2277 species: Archae - 244; Bacteria - 8385; Metazoa - 492; Fungi - 451…		OG1_10292
Sp1_comp316918_c0_seq3	1058	.	T	A	202.9		AC=1;AF=0.167;AN=6;BaseQRankSum=3.031;DP=230;Dels=0.00;FS=0.000;HaplotypeScore=41.2268;MLEAC=1;MLEAF=0.167;MQ=59.60;MQ0=0;MQRankSum=-0.333;QD=0.88;ReadPosRankSum=2.546	GT:AD:DP:GQ:MLPSAC:MLPSAF:PL	0/0/0/0/0/1:211,19:230:99:1:0.167:229,0,156,2147483647,2147483647,2147483647,2147483647											GATK	1268	gi|118572820|sp|Q3HVN1.1|AGUB_SOLTU	RecName: Full=N-carbamoylputrescine amidase	AT2G27450.1	nitrilase-like protein 1	Encodes N-carbamoylputrescine amidohydrolase that is involved in putrescine and polyamine biosynthesis.	nitrilase-like protein 1 (NLP1); CONTAINS InterPro DOMAIN/s: Nitrilase/cyanide hydratase and apolipoprotein N-acyltransferase (InterPro:IPR003010), N-carbamoylputrescine amidase (InterPro:IPR017755); BEST Arabidopsis thaliana protein match is: beta-ureidopropionase (TAIR:AT5G64370.1); Has 12192 Blast hits to 12142 proteins in 2277 species: Archae - 244; Bacteria - 8385; Metazoa - 492; Fungi - 451…		OG1_10292
Sp1_comp316918_c0_seq3	1064	.	C	T	184.9		AC=1;AF=0.167;AN=6;BaseQRankSum=1.444;DP=243;Dels=0.00;FS=1.020;HaplotypeScore=36.8406;MLEAC=1;MLEAF=0.167;MQ=59.62;MQ0=0;MQRankSum=-0.430;QD=0.76;ReadPosRankSum=2.482	GT:AD:DP:GQ:MLPSAC:MLPSAF:PL	0/0/0/0/0/1:227,15:243:99:1:0.167:211,0,166,2147483647,2147483647,2147483647,2147483647											GATK	1268	gi|118572820|sp|Q3HVN1.1|AGUB_SOLTU	RecName: Full=N-carbamoylputrescine amidase	AT2G27450.1	nitrilase-like protein 1	Encodes N-carbamoylputrescine amidohydrolase that is involved in putrescine and polyamine biosynthesis.	nitrilase-like protein 1 (NLP1); CONTAINS InterPro DOMAIN/s: Nitrilase/cyanide hydratase and apolipoprotein N-acyltransferase (InterPro:IPR003010), N-carbamoylputrescine amidase (InterPro:IPR017755); BEST Arabidopsis thaliana protein match is: beta-ureidopropionase (TAIR:AT5G64370.1); Has 12192 Blast hits to 12142 proteins in 2277 species: Archae - 244; Bacteria - 8385; Metazoa - 492; Fungi - 451…		OG1_10292
Sp1_comp316918_c0_seq3	1065	.	G	A	770.9		AC=1;AF=0.167;AN=6;BaseQRankSum=0.468;DP=246;Dels=0.00;FS=9.603;HaplotypeScore=34.8740;MLEAC=1;MLEAF=0.167;MQ=59.62;MQ0=0;MQRankSum=-0.347;QD=3.13;ReadPosRankSum=-0.170	GT:AD:DP:GQ:MLPSAC:MLPSAF:PL	0/0/0/0/0/1:215,31:246:99:1:0.167:797,0,100,2147483647,2147483647,2147483647,2147483647											GATK	1268	gi|118572820|sp|Q3HVN1.1|AGUB_SOLTU	RecName: Full=N-carbamoylputrescine amidase	AT2G27450.1	nitrilase-like protein 1	Encodes N-carbamoylputrescine amidohydrolase that is involved in putrescine and polyamine biosynthesis.	nitrilase-like protein 1 (NLP1); CONTAINS InterPro DOMAIN/s: Nitrilase/cyanide hydratase and apolipoprotein N-acyltransferase (InterPro:IPR003010), N-carbamoylputrescine amidase (InterPro:IPR017755); BEST Arabidopsis thaliana protein match is: beta-ureidopropionase (TAIR:AT5G64370.1); Has 12192 Blast hits to 12142 proteins in 2277 species: Archae - 244; Bacteria - 8385; Metazoa - 492; Fungi - 451…		OG1_10292
Sp1_comp316918_c0_seq3	1138	.	C	G	48.9	LowQual;	AC=1;AF=0.167;AN=6;BaseQRankSum=0.842;DP=240;Dels=0.00;FS=4.054;HaplotypeScore=2.5508;MLEAC=1;MLEAF=0.167;MQ=59.63;MQ0=0;MQRankSum=-1.897;QD=0.20;ReadPosRankSum=0.616	GT:AD:DP:GQ:MLPSAC:MLPSAF:PL	0/0/0/0/0/1:222,18:240:75:1:0.167:75,0,182,2147483647,2147483647,2147483647,2147483647											GATK	1268	gi|118572820|sp|Q3HVN1.1|AGUB_SOLTU	RecName: Full=N-carbamoylputrescine amidase	AT2G27450.1	nitrilase-like protein 1	Encodes N-carbamoylputrescine amidohydrolase that is involved in putrescine and polyamine biosynthesis.	nitrilase-like protein 1 (NLP1); CONTAINS InterPro DOMAIN/s: Nitrilase/cyanide hydratase and apolipoprotein N-acyltransferase (InterPro:IPR003010), N-carbamoylputrescine amidase (InterPro:IPR017755); BEST Arabidopsis thaliana protein match is: beta-ureidopropionase (TAIR:AT5G64370.1); Has 12192 Blast hits to 12142 proteins in 2277 species: Archae - 244; Bacteria - 8385; Metazoa - 492; Fungi - 451…		OG1_10292
Sp1_comp316918_c0_seq3	1151	.	G	A	173.9		AC=1;AF=0.167;AN=6;BaseQRankSum=1.440;DP=199;Dels=0.00;FS=9.968;HaplotypeScore=1.7882;MLEAC=1;MLEAF=0.167;MQ=59.40;MQ0=0;MQRankSum=-3.075;QD=0.87;ReadPosRankSum=2.915	GT:AD:DP:GQ:MLPSAC:MLPSAF:PL	0/0/0/0/0/1:178,21:199:99:1:0.167:200,0,135,2147483647,2147483647,2147483647,2147483647											GATK	1268	gi|118572820|sp|Q3HVN1.1|AGUB_SOLTU	RecName: Full=N-carbamoylputrescine amidase	AT2G27450.1	nitrilase-like protein 1	Encodes N-carbamoylputrescine amidohydrolase that is involved in putrescine and polyamine biosynthesis.	nitrilase-like protein 1 (NLP1); CONTAINS InterPro DOMAIN/s: Nitrilase/cyanide hydratase and apolipoprotein N-acyltransferase (InterPro:IPR003010), N-carbamoylputrescine amidase (InterPro:IPR017755); BEST Arabidopsis thaliana protein match is: beta-ureidopropionase (TAIR:AT5G64370.1); Has 12192 Blast hits to 12142 proteins in 2277 species: Archae - 244; Bacteria - 8385; Metazoa - 492; Fungi - 451…		OG1_10292
Sp1_comp316918_c0_seq3	1154	.	T	A	214.9		AC=1;AF=0.167;AN=6;BaseQRankSum=0.851;DP=190;Dels=0.00;FS=12.080;HaplotypeScore=0.9995;MLEAC=1;MLEAF=0.167;MQ=59.29;MQ0=0;MQRankSum=-0.868;QD=1.13;ReadPosRankSum=3.123	GT:AD:DP:GQ:MLPSAC:MLPSAF:PL	0/0/0/0/0/1:168,22:190:99:1:0.167:241,0,123,2147483647,2147483647,2147483647,2147483647											GATK	1268	gi|118572820|sp|Q3HVN1.1|AGUB_SOLTU	RecName: Full=N-carbamoylputrescine amidase	AT2G27450.1	nitrilase-like protein 1	Encodes N-carbamoylputrescine amidohydrolase that is involved in putrescine and polyamine biosynthesis.	nitrilase-like protein 1 (NLP1); CONTAINS InterPro DOMAIN/s: Nitrilase/cyanide hydratase and apolipoprotein N-acyltransferase (InterPro:IPR003010), N-carbamoylputrescine amidase (InterPro:IPR017755); BEST Arabidopsis thaliana protein match is: beta-ureidopropionase (TAIR:AT5G64370.1); Has 12192 Blast hits to 12142 proteins in 2277 species: Archae - 244; Bacteria - 8385; Metazoa - 492; Fungi - 451…		OG1_10292
Sp1_comp316918_c0_seq3	1167	.	T	C	111.9		AC=1;AF=0.167;AN=6;BaseQRankSum=1.189;DP=149;Dels=0.00;FS=2.205;HaplotypeScore=2.5873;MLEAC=1;MLEAF=0.167;MQ=58.91;MQ0=0;MQRankSum=0.525;QD=0.75;ReadPosRankSum=0.408	GT:AD:DP:GQ:MLPSAC:MLPSAF:PL	0/0/0/0/0/1:142,7:149:99:1:0.167:138,0,99,2147483647,2147483647,2147483647,2147483647											GATK	1268	gi|118572820|sp|Q3HVN1.1|AGUB_SOLTU	RecName: Full=N-carbamoylputrescine amidase	AT2G27450.1	nitrilase-like protein 1	Encodes N-carbamoylputrescine amidohydrolase that is involved in putrescine and polyamine biosynthesis.	nitrilase-like protein 1 (NLP1); CONTAINS InterPro DOMAIN/s: Nitrilase/cyanide hydratase and apolipoprotein N-acyltransferase (InterPro:IPR003010), N-carbamoylputrescine amidase (InterPro:IPR017755); BEST Arabidopsis thaliana protein match is: beta-ureidopropionase (TAIR:AT5G64370.1); Has 12192 Blast hits to 12142 proteins in 2277 species: Archae - 244; Bacteria - 8385; Metazoa - 492; Fungi - 451…		OG1_10292
Sp1_comp316918_c0_seq3	1196	.	A	G	401.32	PASS	AC=1;AF=0.167;AN=6;BaseQRankSum=-0.075;DP=75;Dels=0.00;FS=27.073;HaplotypeScore=3.7602;MLEAC=1;MLEAF=0.167;MQ=58.14;MQ0=0;MQRankSum=-1.051;QD=5.35;ReadPosRankSum=3.947	GT:AD:DP:GQ:MLPSAC:MLPSAF:PL	0/0/0/0/0/1:52,23:75:10:1:0.167:427,0,10,51,125,2147483647,2147483647											GATK	1268	gi|118572820|sp|Q3HVN1.1|AGUB_SOLTU	RecName: Full=N-carbamoylputrescine amidase	AT2G27450.1	nitrilase-like protein 1	Encodes N-carbamoylputrescine amidohydrolase that is involved in putrescine and polyamine biosynthesis.	nitrilase-like protein 1 (NLP1); CONTAINS InterPro DOMAIN/s: Nitrilase/cyanide hydratase and apolipoprotein N-acyltransferase (InterPro:IPR003010), N-carbamoylputrescine amidase (InterPro:IPR017755); BEST Arabidopsis thaliana protein match is: beta-ureidopropionase (TAIR:AT5G64370.1); Has 12192 Blast hits to 12142 proteins in 2277 species: Archae - 244; Bacteria - 8385; Metazoa - 492; Fungi - 451…		OG1_10292
Sp1_comp316918_c0_seq3	173	.	G	A	2809.9		AC=2;AF=0.333;AN=6;BaseQRankSum=0.170;DP=249;Dels=0.00;FS=6.422;HaplotypeScore=101.9581;MLEAC=2;MLEAF=0.333;MQ=60.00;MQ0=0;MQRankSum=0.041;QD=11.28;ReadPosRankSum=0.377	GT:AD:DP:GQ:MLPSAC:MLPSAF:PL	0/0/0/0/1/1:160,89:249:37:2:0.333:2836,114,0,37,196,2147483647,2147483647											GATK	1268	gi|118572820|sp|Q3HVN1.1|AGUB_SOLTU	RecName: Full=N-carbamoylputrescine amidase	AT2G27450.1	nitrilase-like protein 1	Encodes N-carbamoylputrescine amidohydrolase that is involved in putrescine and polyamine biosynthesis.	nitrilase-like protein 1 (NLP1); CONTAINS InterPro DOMAIN/s: Nitrilase/cyanide hydratase and apolipoprotein N-acyltransferase (InterPro:IPR003010), N-carbamoylputrescine amidase (InterPro:IPR017755); BEST Arabidopsis thaliana protein match is: beta-ureidopropionase (TAIR:AT5G64370.1); Has 12192 Blast hits to 12142 proteins in 2277 species: Archae - 244; Bacteria - 8385; Metazoa - 492; Fungi - 451…		OG1_10292
Sp1_comp316918_c0_seq3	201	.	A	G	2697.9	PASS	AC=2;AF=0.333;AN=6;BaseQRankSum=-1.162;DP=250;Dels=0.00;FS=8.484;HaplotypeScore=6.6130;MLEAC=2;MLEAF=0.333;MQ=59.84;MQ0=0;MQRankSum=0.757;QD=10.79;ReadPosRankSum=0.124	GT:AD:DP:GQ:MLPSAC:MLPSAF:PL	0/0/0/0/1/1:161,88:250:46:2:0.333:2724,106,0,46,217,2147483647,2147483647											GATK	1268	gi|118572820|sp|Q3HVN1.1|AGUB_SOLTU	RecName: Full=N-carbamoylputrescine amidase	AT2G27450.1	nitrilase-like protein 1	Encodes N-carbamoylputrescine amidohydrolase that is involved in putrescine and polyamine biosynthesis.	nitrilase-like protein 1 (NLP1); CONTAINS InterPro DOMAIN/s: Nitrilase/cyanide hydratase and apolipoprotein N-acyltransferase (InterPro:IPR003010), N-carbamoylputrescine amidase (InterPro:IPR017755); BEST Arabidopsis thaliana protein match is: beta-ureidopropionase (TAIR:AT5G64370.1); Has 12192 Blast hits to 12142 proteins in 2277 species: Archae - 244; Bacteria - 8385; Metazoa - 492; Fungi - 451…		OG1_10292
Sp1_comp316918_c0_seq3	64	.	T	A	450.9		AC=1;AF=0.167;AN=6;BaseQRankSum=1.667;DP=250;Dels=0.00;FS=1.029;HaplotypeScore=28.4408;MLEAC=1;MLEAF=0.167;MQ=59.59;MQ0=2;MQRankSum=-0.762;QD=1.80;ReadPosRankSum=0.468	GT:AD:DP:GQ:MLPSAC:MLPSAF:PL	0/0/0/0/0/1:229,20:250:99:1:0.167:477,0,131,2147483647,2147483647,2147483647,2147483647											GATK	1268	gi|118572820|sp|Q3HVN1.1|AGUB_SOLTU	RecName: Full=N-carbamoylputrescine amidase	AT2G27450.1	nitrilase-like protein 1	Encodes N-carbamoylputrescine amidohydrolase that is involved in putrescine and polyamine biosynthesis.	nitrilase-like protein 1 (NLP1); CONTAINS InterPro DOMAIN/s: Nitrilase/cyanide hydratase and apolipoprotein N-acyltransferase (InterPro:IPR003010), N-carbamoylputrescine amidase (InterPro:IPR017755); BEST Arabidopsis thaliana protein match is: beta-ureidopropionase (TAIR:AT5G64370.1); Has 12192 Blast hits to 12142 proteins in 2277 species: Archae - 244; Bacteria - 8385; Metazoa - 492; Fungi - 451…		OG1_10292
Sp1_comp316918_c0_seq3	672	.	A	G	930.9		AC=1;AF=0.167;AN=6;BaseQRankSum=-1.068;DP=250;Dels=0.00;FS=0.684;HaplotypeScore=40.9763;MLEAC=1;MLEAF=0.167;MQ=59.76;MQ0=0;MQRankSum=0.071;QD=3.72;ReadPosRankSum=-1.025	GT:AD:DP:GQ:MLPSAC:MLPSAF:PL	0/0/0/0/0/1:215,35:250:92:1:0.167:957,0,92,2147483647,2147483647,2147483647,2147483647											GATK	1268	gi|118572820|sp|Q3HVN1.1|AGUB_SOLTU	RecName: Full=N-carbamoylputrescine amidase	AT2G27450.1	nitrilase-like protein 1	Encodes N-carbamoylputrescine amidohydrolase that is involved in putrescine and polyamine biosynthesis.	nitrilase-like protein 1 (NLP1); CONTAINS InterPro DOMAIN/s: Nitrilase/cyanide hydratase and apolipoprotein N-acyltransferase (InterPro:IPR003010), N-carbamoylputrescine amidase (InterPro:IPR017755); BEST Arabidopsis thaliana protein match is: beta-ureidopropionase (TAIR:AT5G64370.1); Has 12192 Blast hits to 12142 proteins in 2277 species: Archae - 244; Bacteria - 8385; Metazoa - 492; Fungi - 451…		OG1_10292
Sp1_comp316918_c0_seq3	690	.	T	A	910.9		AC=1;AF=0.167;AN=6;BaseQRankSum=0.956;DP=248;Dels=0.00;FS=0.000;HaplotypeScore=40.5397;MLEAC=1;MLEAF=0.167;MQ=59.76;MQ0=0;MQRankSum=-0.356;QD=3.67;ReadPosRankSum=0.163	GT:AD:DP:GQ:MLPSAC:MLPSAF:PL	0/0/0/0/0/1:217,31:248:99:1:0.167:937,0,103,2147483647,2147483647,2147483647,2147483647											GATK	1268	gi|118572820|sp|Q3HVN1.1|AGUB_SOLTU	RecName: Full=N-carbamoylputrescine amidase	AT2G27450.1	nitrilase-like protein 1	Encodes N-carbamoylputrescine amidohydrolase that is involved in putrescine and polyamine biosynthesis.	nitrilase-like protein 1 (NLP1); CONTAINS InterPro DOMAIN/s: Nitrilase/cyanide hydratase and apolipoprotein N-acyltransferase (InterPro:IPR003010), N-carbamoylputrescine amidase (InterPro:IPR017755); BEST Arabidopsis thaliana protein match is: beta-ureidopropionase (TAIR:AT5G64370.1); Has 12192 Blast hits to 12142 proteins in 2277 species: Archae - 244; Bacteria - 8385; Metazoa - 492; Fungi - 451…		OG1_10292
Sp1_comp316918_c0_seq3	71	.	T	C	1450.9		AC=1;AF=0.167;AN=6;BaseQRankSum=2.423;DP=250;Dels=0.00;FS=5.111;HaplotypeScore=23.7256;MLEAC=1;MLEAF=0.167;MQ=59.59;MQ0=2;MQRankSum=1.419;QD=5.80;ReadPosRankSum=-0.734	GT:AD:DP:GQ:MLPSAC:MLPSAF:PL	0/0/0/0/0/1:197,53:250:37:1:0.167:1477,0,37,180,2147483647,2147483647,2147483647											GATK	1268	gi|118572820|sp|Q3HVN1.1|AGUB_SOLTU	RecName: Full=N-carbamoylputrescine amidase	AT2G27450.1	nitrilase-like protein 1	Encodes N-carbamoylputrescine amidohydrolase that is involved in putrescine and polyamine biosynthesis.	nitrilase-like protein 1 (NLP1); CONTAINS InterPro DOMAIN/s: Nitrilase/cyanide hydratase and apolipoprotein N-acyltransferase (InterPro:IPR003010), N-carbamoylputrescine amidase (InterPro:IPR017755); BEST Arabidopsis thaliana protein match is: beta-ureidopropionase (TAIR:AT5G64370.1); Has 12192 Blast hits to 12142 proteins in 2277 species: Archae - 244; Bacteria - 8385; Metazoa - 492; Fungi - 451…		OG1_10292
Sp1_comp316918_c0_seq3	813	.	T	C	1319.9	PASS	AC=1;AF=0.167;AN=6;BaseQRankSum=0.900;DP=250;Dels=0.00;FS=0.000;HaplotypeScore=6.6066;MLEAC=1;MLEAF=0.167;MQ=59.80;MQ0=0;MQRankSum=-0.113;QD=5.28;ReadPosRankSum=-1.885	GT:AD:DP:GQ:MLPSAC:MLPSAF:PL	0/0/0/0/0/1:195,55:250:35:1:0.167:1346,0,35,180,2147483647,2147483647,2147483647											GATK	1268	gi|118572820|sp|Q3HVN1.1|AGUB_SOLTU	RecName: Full=N-carbamoylputrescine amidase	AT2G27450.1	nitrilase-like protein 1	Encodes N-carbamoylputrescine amidohydrolase that is involved in putrescine and polyamine biosynthesis.	nitrilase-like protein 1 (NLP1); CONTAINS InterPro DOMAIN/s: Nitrilase/cyanide hydratase and apolipoprotein N-acyltransferase (InterPro:IPR003010), N-carbamoylputrescine amidase (InterPro:IPR017755); BEST Arabidopsis thaliana protein match is: beta-ureidopropionase (TAIR:AT5G64370.1); Has 12192 Blast hits to 12142 proteins in 2277 species: Archae - 244; Bacteria - 8385; Metazoa - 492; Fungi - 451…		OG1_10292
Sp1_comp316918_c0_seq3	858	.	T	C	1462.01	PASS	AC=1;AF=0.167;AN=6;BaseQRankSum=-2.811;DP=248;Dels=0.00;FS=4.437;HaplotypeScore=3.9725;MLEAC=1;MLEAF=0.167;MQ=59.77;MQ0=0;MQRankSum=0.522;QD=5.90;ReadPosRankSum=-1.318	GT:AD:DP:GQ:MLPSAC:MLPSAF:PL	0/0/0/0/0/1:192,56:248:16:1:0.167:1488,0,16,147,2147483647,2147483647,2147483647											GATK	1268	gi|118572820|sp|Q3HVN1.1|AGUB_SOLTU	RecName: Full=N-carbamoylputrescine amidase	AT2G27450.1	nitrilase-like protein 1	Encodes N-carbamoylputrescine amidohydrolase that is involved in putrescine and polyamine biosynthesis.	nitrilase-like protein 1 (NLP1); CONTAINS InterPro DOMAIN/s: Nitrilase/cyanide hydratase and apolipoprotein N-acyltransferase (InterPro:IPR003010), N-carbamoylputrescine amidase (InterPro:IPR017755); BEST Arabidopsis thaliana protein match is: beta-ureidopropionase (TAIR:AT5G64370.1); Has 12192 Blast hits to 12142 proteins in 2277 species: Archae - 244; Bacteria - 8385; Metazoa - 492; Fungi - 451…		OG1_10292
Sp1_comp316918_c0_seq3	951	.	C	T	1749.96		AC=2;AF=0.333;AN=6;BaseQRankSum=3.255;DP=250;Dels=0.00;FS=0.000;HaplotypeScore=48.8353;MLEAC=2;MLEAF=0.333;MQ=59.87;MQ0=0;MQRankSum=-1.088;QD=7.00;ReadPosRankSum=0.184	GT:AD:DP:GQ:MLPSAC:MLPSAF:PL	0/0/0/0/1/1:168,81:250:19:2:0.333:1776,19,0,96,2147483647,2147483647,2147483647											GATK	1268	gi|118572820|sp|Q3HVN1.1|AGUB_SOLTU	RecName: Full=N-carbamoylputrescine amidase	AT2G27450.1	nitrilase-like protein 1	Encodes N-carbamoylputrescine amidohydrolase that is involved in putrescine and polyamine biosynthesis.	nitrilase-like protein 1 (NLP1); CONTAINS InterPro DOMAIN/s: Nitrilase/cyanide hydratase and apolipoprotein N-acyltransferase (InterPro:IPR003010), N-carbamoylputrescine amidase (InterPro:IPR017755); BEST Arabidopsis thaliana protein match is: beta-ureidopropionase (TAIR:AT5G64370.1); Has 12192 Blast hits to 12142 proteins in 2277 species: Archae - 244; Bacteria - 8385; Metazoa - 492; Fungi - 451…		OG1_10292
Sp1_comp316918_c0_seq3	990	.	G	A	402.9		AC=1;AF=0.167;AN=6;BaseQRankSum=-0.242;DP=245;Dels=0.00;FS=1.932;HaplotypeScore=39.6743;MLEAC=1;MLEAF=0.167;MQ=60.00;MQ0=0;MQRankSum=-0.290;QD=1.64;ReadPosRankSum=-0.314	GT:AD:DP:GQ:MLPSAC:MLPSAF:PL	0/0/0/0/0/1:225,20:245:99:1:0.167:429,0,144,2147483647,2147483647,2147483647,2147483647											GATK	1268	gi|118572820|sp|Q3HVN1.1|AGUB_SOLTU	RecName: Full=N-carbamoylputrescine amidase	AT2G27450.1	nitrilase-like protein 1	Encodes N-carbamoylputrescine amidohydrolase that is involved in putrescine and polyamine biosynthesis.	nitrilase-like protein 1 (NLP1); CONTAINS InterPro DOMAIN/s: Nitrilase/cyanide hydratase and apolipoprotein N-acyltransferase (InterPro:IPR003010), N-carbamoylputrescine amidase (InterPro:IPR017755); BEST Arabidopsis thaliana protein match is: beta-ureidopropionase (TAIR:AT5G64370.1); Has 12192 Blast hits to 12142 proteins in 2277 species: Archae - 244; Bacteria - 8385; Metazoa - 492; Fungi - 451…		OG1_10292
Sp1_comp316918_c0_seq3	993	.	G	A	250.9		AC=1;AF=0.167;AN=6;BaseQRankSum=0.665;DP=249;Dels=0.00;FS=15.243;HaplotypeScore=23.6309;MLEAC=1;MLEAF=0.167;MQ=60.00;MQ0=0;MQRankSum=-0.081;QD=1.01;ReadPosRankSum=1.022	GT:AD:DP:GQ:MLPSAC:MLPSAF:PL	0/0/0/0/0/1:224,25:249:99:1:0.167:277,0,163,2147483647,2147483647,2147483647,2147483647											GATK	1268	gi|118572820|sp|Q3HVN1.1|AGUB_SOLTU	RecName: Full=N-carbamoylputrescine amidase	AT2G27450.1	nitrilase-like protein 1	Encodes N-carbamoylputrescine amidohydrolase that is involved in putrescine and polyamine biosynthesis.	nitrilase-like protein 1 (NLP1); CONTAINS InterPro DOMAIN/s: Nitrilase/cyanide hydratase and apolipoprotein N-acyltransferase (InterPro:IPR003010), N-carbamoylputrescine amidase (InterPro:IPR017755); BEST Arabidopsis thaliana protein match is: beta-ureidopropionase (TAIR:AT5G64370.1); Has 12192 Blast hits to 12142 proteins in 2277 species: Archae - 244; Bacteria - 8385; Metazoa - 492; Fungi - 451…		OG1_10292
Sp1_comp316918_c0_seq3	97	.	C	T	225	.	DP=211;VDB=0.0244;AF1=0.5;AC1=1;DP4=25,10,116,58;MQ=44;FQ=26;PV4=0.69,1,1.9e-05,1	GT:PL:GQ	0/1:255,0,53:56											SAM	1268	gi|118572820|sp|Q3HVN1.1|AGUB_SOLTU	RecName: Full=N-carbamoylputrescine amidase	AT2G27450.1	nitrilase-like protein 1	Encodes N-carbamoylputrescine amidohydrolase that is involved in putrescine and polyamine biosynthesis.	nitrilase-like protein 1 (NLP1); CONTAINS InterPro DOMAIN/s: Nitrilase/cyanide hydratase and apolipoprotein N-acyltransferase (InterPro:IPR003010), N-carbamoylputrescine amidase (InterPro:IPR017755); BEST Arabidopsis thaliana protein match is: beta-ureidopropionase (TAIR:AT5G64370.1); Has 12192 Blast hits to 12142 proteins in 2277 species: Archae - 244; Bacteria - 8385; Metazoa - 492; Fungi - 451…		OG1_10292
Sp1_comp316921_c0_seq1	54	.	C	A	99	.	DP=154;VDB=0.0066;AF1=0.5;AC1=1;DP4=69,51,19,14;MQ=54;FQ=102;PV4=1,1.8e-10,1,0.0093	GT:PL:GQ	0/1:129,0,255:99	Sp1_comp316921_c0_seq1	54	.	C	A	427.95		AC=1;AF=0.167;AN=6;BaseQRankSum=-2.466;DP=151;Dels=0.00;FS=0.000;HaplotypeScore=14.9981;MLEAC=1;MLEAF=0.167;MQ=59.71;MQ0=0;MQRankSum=-0.130;QD=2.83;ReadPosRankSum=0.772	GT:AD:DP:GQ:MLPSAC:MLPSAF:PL	0/0/0/0/0/1:119,32:151:20:1:0.167:454,0,20,77,2147483647,2147483647,2147483647	SG	529	No hit in this database		No hit in this database
Sp1_comp316921_c0_seq1	136	.	A	G	850.9		AC=1;AF=0.167;AN=6;BaseQRankSum=-0.932;DP=195;Dels=0.00;FS=0.000;HaplotypeScore=60.9866;MLEAC=1;MLEAF=0.167;MQ=59.63;MQ0=0;MQRankSum=-0.553;QD=4.36;ReadPosRankSum=0.083	GT:AD:DP:GQ:MLPSAC:MLPSAF:PL	0/0/0/0/0/1:162,33:195:49:1:0.167:877,0,49,178,2147483647,2147483647,2147483647											GATK	529	No hit in this database		No hit in this database
Sp1_comp316921_c0_seq1	254	.	T	C	563.9	PASS	AC=1;AF=0.167;AN=6;BaseQRankSum=1.462;DP=180;Dels=0.00;FS=4.457;HaplotypeScore=2.8287;MLEAC=1;MLEAF=0.167;MQ=59.34;MQ0=0;MQRankSum=2.348;QD=3.13;ReadPosRankSum=1.297	GT:AD:DP:GQ:MLPSAC:MLPSAF:PL	0/0/0/0/0/1:159,21:180:71:1:0.167:590,0,71,2147483647,2147483647,2147483647,2147483647											GATK	529	No hit in this database		No hit in this database
Sp1_comp316921_c0_seq1	305	.	G	C	707.9		AC=1;AF=0.167;AN=6;BaseQRankSum=-0.962;DP=164;Dels=0.00;FS=4.085;HaplotypeScore=15.9831;MLEAC=1;MLEAF=0.167;MQ=57.67;MQ0=0;MQRankSum=0.364;QD=4.32;ReadPosRankSum=-0.563	GT:AD:DP:GQ:MLPSAC:MLPSAF:PL	0/0/0/0/0/1:137,27:164:38:1:0.167:734,0,38,138,2147483647,2147483647,2147483647											GATK	529	No hit in this database		No hit in this database
Sp1_comp316921_c0_seq1	357	.	C	G	238.9		AC=1;AF=0.167;AN=6;BaseQRankSum=0.521;DP=85;Dels=0.00;FS=1.454;HaplotypeScore=27.9601;MLEAC=1;MLEAF=0.167;MQ=59.72;MQ0=0;MQRankSum=0.978;QD=2.81;ReadPosRankSum=2.221	GT:AD:DP:GQ:MLPSAC:MLPSAF:PL	0/0/0/0/0/1:76,9:85:44:1:0.167:265,0,44,119,2147483647,2147483647,2147483647											GATK	529	No hit in this database		No hit in this database
Sp1_comp316921_c0_seq1	393	.	G	T	175.42		AC=1;AF=0.167;AN=6;BaseQRankSum=-0.405;DP=42;Dels=0.00;FS=0.000;HaplotypeScore=15.5852;MLEAC=1;MLEAF=0.167;MQ=60.00;MQ0=0;MQRankSum=-0.405;QD=4.18;ReadPosRankSum=-1.620	GT:AD:DP:GQ:MLPSAC:MLPSAF:PL	0/0/0/0/0/1:35,7:42:9:1:0.167:201,0,9,35,81,2147483647,2147483647											GATK	529	No hit in this database		No hit in this database
Sp1_comp316921_c0_seq1	401	.	T	C	44.17	LowQual;	AC=1;AF=0.167;AN=6;BaseQRankSum=-1.445;DP=26;Dels=0.00;FS=0.000;HaplotypeScore=5.7873;MLEAC=1;MLEAF=0.167;MQ=60.00;MQ0=0;MQRankSum=0.080;QD=1.70;ReadPosRankSum=-1.926	GT:AD:DP:GQ:MLPSAC:MLPSAF:PL	0/0/0/0/0/1:23,3:26:12:1:0.167:70,0,12,35,70,2147483647,2147483647											GATK	529	No hit in this database		No hit in this database
Sp1_comp316921_c0_seq1	8	.	G	C	43.32	LowQual;	AC=1;AF=0.167;AN=6;BaseQRankSum=-0.033;DP=136;Dels=0.00;FS=4.583;HaplotypeScore=0.0000;MLEAC=1;MLEAF=0.167;MQ=55.74;MQ0=1;MQRankSum=1.573;QD=0.32;ReadPosRankSum=-1.045	GT:AD:DP:GQ:MLPSAC:MLPSAF:PL	0/0/0/0/0/1:122,14:136:10:1:0.167:69,0,10,30,62,2147483647,2147483647											GATK	529	No hit in this database		No hit in this database
Sp1_comp316921_c1_seq1	254	.	A	C	151	.	DP=153;VDB=0.0392;AF1=0.5;AC1=1;DP4=47,37,32,30;MQ=48;FQ=154;PV4=0.62,6.5e-19,1,0.4	GT:PL:GQ	0/1:181,0,255:99	Sp1_comp316921_c1_seq1	254	.	A	C	2018.91		AC=2;AF=0.333;AN=6;BaseQRankSum=-1.672;DP=160;Dels=0.00;FS=1.275;HaplotypeScore=106.1482;MLEAC=2;MLEAF=0.333;MQ=57.71;MQ0=0;MQRankSum=2.385;QD=12.62;ReadPosRankSum=0.079	GT:AD:DP:GQ:MLPSAC:MLPSAF:PL	0/0/0/0/1/1:98,62:160:0:2:0.333:2042,97,0,0,72,2147483647,2147483647	SG	762	gi|125995262|dbj|BAF47179.1|	MdSFBB3-alpha [Malus x domestica]	No hit in this database
Sp1_comp316921_c1_seq1	131	.	C	G	105.9		AC=1;AF=0.167;AN=6;BaseQRankSum=0.752;DP=93;Dels=0.00;FS=9.415;HaplotypeScore=0.0000;MLEAC=1;MLEAF=0.167;MQ=58.34;MQ0=0;MQRankSum=-2.673;QD=1.14;ReadPosRankSum=-1.259	GT:AD:DP:GQ:MLPSAC:MLPSAF:PL	0/0/0/0/0/1:86,7:93:55:1:0.167:132,0,55,138,2147483647,2147483647,2147483647											GATK	762	gi|125995262|dbj|BAF47179.1|	MdSFBB3-alpha [Malus x domestica]	No hit in this database
Sp1_comp316921_c1_seq1	197	.	A	G	416.9		AC=1;AF=0.167;AN=6;BaseQRankSum=-0.747;DP=121;Dels=0.00;FS=0.000;HaplotypeScore=31.2280;MLEAC=1;MLEAF=0.167;MQ=57.96;MQ0=0;MQRankSum=2.899;QD=3.45;ReadPosRankSum=-0.776	GT:AD:DP:GQ:MLPSAC:MLPSAF:PL	0/0/0/0/0/1:102,19:121:40:1:0.167:443,0,40,124,2147483647,2147483647,2147483647											GATK	762	gi|125995262|dbj|BAF47179.1|	MdSFBB3-alpha [Malus x domestica]	No hit in this database
Sp1_comp316921_c1_seq1	214	.	A	T	81.9		AC=1;AF=0.167;AN=6;BaseQRankSum=1.081;DP=141;Dels=0.00;FS=6.551;HaplotypeScore=1.8455;MLEAC=1;MLEAF=0.167;MQ=58.30;MQ0=0;MQRankSum=-2.944;QD=0.58;ReadPosRankSum=-0.240	GT:AD:DP:GQ:MLPSAC:MLPSAF:PL	0/0/0/0/0/1:133,8:141:99:1:0.167:108,0,103,2147483647,2147483647,2147483647,2147483647											GATK	762	gi|125995262|dbj|BAF47179.1|	MdSFBB3-alpha [Malus x domestica]	No hit in this database
Sp1_comp316921_c1_seq1	564	.	C	T	875.03		AC=1;AF=0.167;AN=6;BaseQRankSum=0.193;DP=144;Dels=0.00;FS=0.000;HaplotypeScore=71.1772;MLEAC=1;MLEAF=0.167;MQ=59.64;MQ0=0;MQRankSum=-0.589;QD=6.08;ReadPosRankSum=0.515	GT:AD:DP:GQ:MLPSAC:MLPSAF:PL	0/0/0/0/0/1:99,45:144:2:1:0.167:899,0,2,68,2147483647,2147483647,2147483647											GATK	762	gi|125995262|dbj|BAF47179.1|	MdSFBB3-alpha [Malus x domestica]	No hit in this database
Sp1_comp316921_c1_seq1	635	.	A	T	480.9		AC=1;AF=0.167;AN=6;BaseQRankSum=0.802;DP=153;Dels=0.00;FS=6.539;HaplotypeScore=41.9358;MLEAC=1;MLEAF=0.167;MQ=59.88;MQ0=0;MQRankSum=-0.167;QD=3.14;ReadPosRankSum=-0.396	GT:AD:DP:GQ:MLPSAC:MLPSAF:PL	0/0/0/0/0/1:134,19:153:55:1:0.167:507,0,55,165,2147483647,2147483647,2147483647											GATK	762	gi|125995262|dbj|BAF47179.1|	MdSFBB3-alpha [Malus x domestica]	No hit in this database
Sp1_comp316922_c0_seq1	103	.	G	A	225	.	DP=89;VDB=0.0140;AF1=0.5;AC1=1;DP4=41,9,24,8;MQ=45;FQ=225;PV4=0.58,0.11,1e-10,1	GT:PL:GQ	0/1:255,0,255:99	Sp1_comp316922_c0_seq1	103	.	G	A	953.23	PASS	AC=2;AF=0.333;AN=6;BaseQRankSum=-1.682;DP=91;Dels=0.00;FS=1.037;HaplotypeScore=1.4972;MLEAC=2;MLEAF=0.333;MQ=59.54;MQ0=0;MQRankSum=1.141;QD=10.48;ReadPosRankSum=-1.099	GT:AD:DP:GQ:MLPSAC:MLPSAF:PL	0/0/0/0/1/1:53,38:91:11:2:0.333:979,39,0,11,63,2147483647,2147483647	SG	1834	gi|449433109|ref|XP_004134340.1|	PREDICTED: glyoxylate/hydroxypyruvate reductase HPR3-like [Cucumis sativus]	AT2G45630.2	D-isomer specific 2-hydroxyacid dehydrogenase family protein		D-isomer specific 2-hydroxyacid dehydrogenase family protein; FUNCTIONS IN: NAD or NADH binding, oxidoreductase activity, acting on the CH-OH group of donors, NAD or NADP as acceptor, binding, catalytic activity, cofactor binding; INVOLVED IN: metabolic process; EXPRESSED IN: stem; CONTAINS InterPro DOMAIN/s: D-isomer specific 2-hydroxyacid dehydrogenase, catalytic domain (InterPro:IPR006139), D-…
Sp1_comp316922_c0_seq1	1083	.	A	G	39	.	DP=55;VDB=0.0002;AF1=0.5;AC1=1;DP4=8,38,1,7;MQ=47;FQ=42;PV4=1,1,4e-05,1	GT:PL:GQ	0/1:69,0,255:72	Sp1_comp316922_c0_seq1	1083	.	A	G	304.01	PASS	AC=1;AF=0.167;AN=6;BaseQRankSum=1.673;DP=63;Dels=0.00;FS=1.721;HaplotypeScore=2.9656;MLEAC=1;MLEAF=0.167;MQ=59.31;MQ0=0;MQRankSum=-0.229;QD=4.83;ReadPosRankSum=0.807	GT:AD:DP:GQ:MLPSAC:MLPSAF:PL	0/0/0/0/0/1:50,13:63:16:1:0.167:330,0,16,59,131,2147483647,2147483647	SG	1834	gi|449433109|ref|XP_004134340.1|	PREDICTED: glyoxylate/hydroxypyruvate reductase HPR3-like [Cucumis sativus]	AT2G45630.2	D-isomer specific 2-hydroxyacid dehydrogenase family protein		D-isomer specific 2-hydroxyacid dehydrogenase family protein; FUNCTIONS IN: NAD or NADH binding, oxidoreductase activity, acting on the CH-OH group of donors, NAD or NADP as acceptor, binding, catalytic activity, cofactor binding; INVOLVED IN: metabolic process; EXPRESSED IN: stem; CONTAINS InterPro DOMAIN/s: D-isomer specific 2-hydroxyacid dehydrogenase, catalytic domain (InterPro:IPR006139), D-…
Sp1_comp316922_c0_seq1	1199	.	C	T	225	.	DP=98;VDB=0.0053;AF1=0.5;AC1=1;DP4=16,1,65,12;MQ=40;FQ=51;PV4=0.45,1,1.7e-06,1	GT:PL:GQ	0/1:255,0,78:81	Sp1_comp316922_c0_seq1	1199	.	C	T	3720.9	PASS	AC=5;AF=0.833;AN=6;BaseQRankSum=1.037;DP=139;Dels=0.00;FS=5.153;HaplotypeScore=2.8572;MLEAC=5;MLEAF=0.833;MQ=59.62;MQ0=0;MQRankSum=1.069;QD=26.77;ReadPosRankSum=0.986	GT:AD:DP:GQ:MLPSAC:MLPSAF:PL	0/1/1/1/1/1:19,119:139:40:5:0.833:3747,524,266,126,40,0,485	SG	1834	gi|449433109|ref|XP_004134340.1|	PREDICTED: glyoxylate/hydroxypyruvate reductase HPR3-like [Cucumis sativus]	AT2G45630.2	D-isomer specific 2-hydroxyacid dehydrogenase family protein		D-isomer specific 2-hydroxyacid dehydrogenase family protein; FUNCTIONS IN: NAD or NADH binding, oxidoreductase activity, acting on the CH-OH group of donors, NAD or NADP as acceptor, binding, catalytic activity, cofactor binding; INVOLVED IN: metabolic process; EXPRESSED IN: stem; CONTAINS InterPro DOMAIN/s: D-isomer specific 2-hydroxyacid dehydrogenase, catalytic domain (InterPro:IPR006139), D-…
Sp1_comp316922_c0_seq1	1215	.	A	T	21.5	.	DP=206;VDB=0.0099;AF1=1;AC1=2;DP4=28,2,136,22;MQ=45;FQ=-39;PV4=0.38,4.2e-73,0.00012,0.49	GT:PL:GQ	1/1:54,12,0:21	Sp1_comp316922_c0_seq1	1215	.	A	T	7432.9	PASS	AC=5;AF=0.833;AN=6;BaseQRankSum=-0.859;DP=250;Dels=0.00;FS=5.616;HaplotypeScore=5.3880;MLEAC=5;MLEAF=0.833;MQ=59.67;MQ0=0;MQRankSum=-0.546;QD=29.73;ReadPosRankSum=-0.115	GT:AD:DP:GQ:MLPSAC:MLPSAF:PL	0/1/1/1/1/1:32,218:250:95:5:0.833:7459,1111,573,279,95,0,872	SG	1834	gi|449433109|ref|XP_004134340.1|	PREDICTED: glyoxylate/hydroxypyruvate reductase HPR3-like [Cucumis sativus]	AT2G45630.2	D-isomer specific 2-hydroxyacid dehydrogenase family protein		D-isomer specific 2-hydroxyacid dehydrogenase family protein; FUNCTIONS IN: NAD or NADH binding, oxidoreductase activity, acting on the CH-OH group of donors, NAD or NADP as acceptor, binding, catalytic activity, cofactor binding; INVOLVED IN: metabolic process; EXPRESSED IN: stem; CONTAINS InterPro DOMAIN/s: D-isomer specific 2-hydroxyacid dehydrogenase, catalytic domain (InterPro:IPR006139), D-…
Sp1_comp316922_c0_seq1	1398	.	T	A	25	.	DP=1028;VDB=0.0298;AF1=0.5;AC1=1;DP4=94,73,427,383;MQ=48;FQ=28;PV4=0.44,0,9e-07,1	GT:PL:GQ	0/1:55,0,112:58	Sp1_comp316922_c0_seq1	1398	.	T	A	7637.9	PASS	AC=5;AF=0.833;AN=6;BaseQRankSum=0.341;DP=250;Dels=0.00;FS=7.426;HaplotypeScore=5.7316;MLEAC=5;MLEAF=0.833;MQ=59.86;MQ0=0;MQRankSum=-0.823;QD=30.55;ReadPosRankSum=-0.091	GT:AD:DP:GQ:MLPSAC:MLPSAF:PL	0/1/1/1/1/1:33,216:249:96:5:0.833:7664,1145,589,285,96,0,906	SG	1834	gi|449433109|ref|XP_004134340.1|	PREDICTED: glyoxylate/hydroxypyruvate reductase HPR3-like [Cucumis sativus]	AT2G45630.2	D-isomer specific 2-hydroxyacid dehydrogenase family protein		D-isomer specific 2-hydroxyacid dehydrogenase family protein; FUNCTIONS IN: NAD or NADH binding, oxidoreductase activity, acting on the CH-OH group of donors, NAD or NADP as acceptor, binding, catalytic activity, cofactor binding; INVOLVED IN: metabolic process; EXPRESSED IN: stem; CONTAINS InterPro DOMAIN/s: D-isomer specific 2-hydroxyacid dehydrogenase, catalytic domain (InterPro:IPR006139), D-…
Sp1_comp316922_c0_seq1	149	.	G	A	132	.	DP=121;VDB=0.0399;AF1=0.5;AC1=1;DP4=48,27,30,13;MQ=46;FQ=135;PV4=0.55,2.6e-32,1.7e-06,1	GT:PL:GQ	0/1:162,0,255:99	Sp1_comp316922_c0_seq1	149	.	G	A	1275.92	PASS	AC=2;AF=0.333;AN=6;BaseQRankSum=0.817;DP=122;Dels=0.00;FS=1.591;HaplotypeScore=1.5226;MLEAC=2;MLEAF=0.333;MQ=59.34;MQ0=0;MQRankSum=0.218;QD=10.46;ReadPosRankSum=-0.313	GT:AD:DP:GQ:MLPSAC:MLPSAF:PL	0/0/0/0/1/1:77,45:122:23:2:0.333:1302,47,0,23,102,2147483647,2147483647	SG	1834	gi|449433109|ref|XP_004134340.1|	PREDICTED: glyoxylate/hydroxypyruvate reductase HPR3-like [Cucumis sativus]	AT2G45630.2	D-isomer specific 2-hydroxyacid dehydrogenase family protein		D-isomer specific 2-hydroxyacid dehydrogenase family protein; FUNCTIONS IN: NAD or NADH binding, oxidoreductase activity, acting on the CH-OH group of donors, NAD or NADP as acceptor, binding, catalytic activity, cofactor binding; INVOLVED IN: metabolic process; EXPRESSED IN: stem; CONTAINS InterPro DOMAIN/s: D-isomer specific 2-hydroxyacid dehydrogenase, catalytic domain (InterPro:IPR006139), D-…
Sp1_comp316922_c0_seq1	175	.	G	A	200	.	DP=142;VDB=0.0399;AF1=0.5;AC1=1;DP4=42,19,44,28;MQ=46;FQ=203;PV4=0.37,8.2e-39,1,1	GT:PL:GQ	0/1:230,0,255:99	Sp1_comp316922_c0_seq1	175	.	G	A	2447.42		AC=3;AF=0.500;AN=6;BaseQRankSum=-2.253;DP=143;Dels=0.00;FS=6.630;HaplotypeScore=13.6470;MLEAC=3;MLEAF=0.500;MQ=59.67;MQ0=0;MQRankSum=1.324;QD=17.11;ReadPosRankSum=0.595	GT:AD:DP:GQ:MLPSAC:MLPSAF:PL	0/0/0/1/1/1:63,79:143:9:3:0.500:2473,219,57,0,9,107,2147483647	SG	1834	gi|449433109|ref|XP_004134340.1|	PREDICTED: glyoxylate/hydroxypyruvate reductase HPR3-like [Cucumis sativus]	AT2G45630.2	D-isomer specific 2-hydroxyacid dehydrogenase family protein		D-isomer specific 2-hydroxyacid dehydrogenase family protein; FUNCTIONS IN: NAD or NADH binding, oxidoreductase activity, acting on the CH-OH group of donors, NAD or NADP as acceptor, binding, catalytic activity, cofactor binding; INVOLVED IN: metabolic process; EXPRESSED IN: stem; CONTAINS InterPro DOMAIN/s: D-isomer specific 2-hydroxyacid dehydrogenase, catalytic domain (InterPro:IPR006139), D-…
Sp1_comp316922_c0_seq1	184	.	G	A	32	.	DP=126;VDB=0.0345;AF1=0.5;AC1=1;DP4=43,33,9,13;MQ=47;FQ=35;PV4=0.23,4.2e-21,3.2e-06,0.2	GT:PL:GQ	0/1:62,0,255:65	Sp1_comp316922_c0_seq1	184	.	G	A	1155.91		AC=2;AF=0.333;AN=6;BaseQRankSum=1.484;DP=127;Dels=0.00;FS=2.534;HaplotypeScore=13.0419;MLEAC=2;MLEAF=0.333;MQ=59.62;MQ0=0;MQRankSum=0.144;QD=9.10;ReadPosRankSum=0.885	GT:AD:DP:GQ:MLPSAC:MLPSAF:PL	0/0/0/0/1/1:83,44:127:27:2:0.333:1182,40,0,27,111,2147483647,2147483647	SG	1834	gi|449433109|ref|XP_004134340.1|	PREDICTED: glyoxylate/hydroxypyruvate reductase HPR3-like [Cucumis sativus]	AT2G45630.2	D-isomer specific 2-hydroxyacid dehydrogenase family protein		D-isomer specific 2-hydroxyacid dehydrogenase family protein; FUNCTIONS IN: NAD or NADH binding, oxidoreductase activity, acting on the CH-OH group of donors, NAD or NADP as acceptor, binding, catalytic activity, cofactor binding; INVOLVED IN: metabolic process; EXPRESSED IN: stem; CONTAINS InterPro DOMAIN/s: D-isomer specific 2-hydroxyacid dehydrogenase, catalytic domain (InterPro:IPR006139), D-…
Sp1_comp316922_c0_seq1	257	.	T	G	192	.	DP=160;VDB=0.0392;AF1=0.5;AC1=1;DP4=52,40,23,22;MQ=46;FQ=195;PV4=0.59,0.0017,7.4e-21,1	GT:PL:GQ	0/1:222,0,255:99	Sp1_comp316922_c0_seq1	257	.	T	G	1252.9	PASS	AC=2;AF=0.333;AN=6;BaseQRankSum=-2.714;DP=166;Dels=0.00;FS=0.647;HaplotypeScore=0.9995;MLEAC=2;MLEAF=0.333;MQ=60.00;MQ0=0;MQRankSum=0.018;QD=7.55;ReadPosRankSum=-0.358	GT:AD:DP:GQ:MLPSAC:MLPSAF:PL	0/0/0/0/1/1:111,53:166:35:2:0.333:1279,50,0,35,141,2147483647,2147483647	SG	1834	gi|449433109|ref|XP_004134340.1|	PREDICTED: glyoxylate/hydroxypyruvate reductase HPR3-like [Cucumis sativus]	AT2G45630.2	D-isomer specific 2-hydroxyacid dehydrogenase family protein		D-isomer specific 2-hydroxyacid dehydrogenase family protein; FUNCTIONS IN: NAD or NADH binding, oxidoreductase activity, acting on the CH-OH group of donors, NAD or NADP as acceptor, binding, catalytic activity, cofactor binding; INVOLVED IN: metabolic process; EXPRESSED IN: stem; CONTAINS InterPro DOMAIN/s: D-isomer specific 2-hydroxyacid dehydrogenase, catalytic domain (InterPro:IPR006139), D-…
Sp1_comp316922_c0_seq1	418	.	G	C	82	.	DP=130;VDB=0.0380;AF1=0.5;AC1=1;DP4=29,44,20,13;MQ=47;FQ=85;PV4=0.059,1.1e-34,4.6e-13,1	GT:PL:GQ	0/1:112,0,255:99	Sp1_comp316922_c0_seq1	418	.	G	C	1236.07	PASS	AC=2;AF=0.333;AN=6;BaseQRankSum=-2.087;DP=133;Dels=0.00;FS=16.395;HaplotypeScore=0.6651;MLEAC=2;MLEAF=0.333;MQ=59.39;MQ0=0;MQRankSum=1.960;QD=9.29;ReadPosRankSum=0.433	GT:AD:DP:GQ:MLPSAC:MLPSAF:PL	0/0/0/0/1/1:76,56:133:14:2:0.333:1262,59,0,14,87,2147483647,2147483647	SG	1834	gi|449433109|ref|XP_004134340.1|	PREDICTED: glyoxylate/hydroxypyruvate reductase HPR3-like [Cucumis sativus]	AT2G45630.2	D-isomer specific 2-hydroxyacid dehydrogenase family protein		D-isomer specific 2-hydroxyacid dehydrogenase family protein; FUNCTIONS IN: NAD or NADH binding, oxidoreductase activity, acting on the CH-OH group of donors, NAD or NADP as acceptor, binding, catalytic activity, cofactor binding; INVOLVED IN: metabolic process; EXPRESSED IN: stem; CONTAINS InterPro DOMAIN/s: D-isomer specific 2-hydroxyacid dehydrogenase, catalytic domain (InterPro:IPR006139), D-…
Sp1_comp316922_c0_seq1	508	.	T	C	64	.	DP=101;VDB=0.0398;AF1=0.5;AC1=1;DP4=30,28,11,11;MQ=48;FQ=67;PV4=1,1.1e-22,2.1e-17,0.088	GT:PL:GQ	0/1:94,0,255:97	Sp1_comp316922_c0_seq1	508	.	T	C	1446.69	PASS	AC=3;AF=0.500;AN=6;BaseQRankSum=0.128;DP=105;Dels=0.00;FS=3.698;HaplotypeScore=2.4677;MLEAC=3;MLEAF=0.500;MQ=59.90;MQ0=0;MQRankSum=0.965;QD=13.78;ReadPosRankSum=-0.821	GT:AD:DP:GQ:MLPSAC:MLPSAF:PL	0/0/0/1/1/1:59,46:105:7:3:0.500:1472,86,7,0,46,177,2147483647	SG	1834	gi|449433109|ref|XP_004134340.1|	PREDICTED: glyoxylate/hydroxypyruvate reductase HPR3-like [Cucumis sativus]	AT2G45630.2	D-isomer specific 2-hydroxyacid dehydrogenase family protein		D-isomer specific 2-hydroxyacid dehydrogenase family protein; FUNCTIONS IN: NAD or NADH binding, oxidoreductase activity, acting on the CH-OH group of donors, NAD or NADP as acceptor, binding, catalytic activity, cofactor binding; INVOLVED IN: metabolic process; EXPRESSED IN: stem; CONTAINS InterPro DOMAIN/s: D-isomer specific 2-hydroxyacid dehydrogenase, catalytic domain (InterPro:IPR006139), D-…
Sp1_comp316922_c0_seq1	556	.	A	T	129	.	DP=108;VDB=0.0392;AF1=0.5;AC1=1;DP4=33,37,15,21;MQ=48;FQ=132;PV4=0.68,2.6e-24,4e-19,1	GT:PL:GQ	0/1:159,0,255:99	Sp1_comp316922_c0_seq1	556	.	A	T	1175.92	PASS	AC=2;AF=0.333;AN=6;BaseQRankSum=1.313;DP=120;Dels=0.00;FS=0.702;HaplotypeScore=0.6651;MLEAC=2;MLEAF=0.333;MQ=60.00;MQ0=0;MQRankSum=-2.019;QD=9.80;ReadPosRankSum=0.932	GT:AD:DP:GQ:MLPSAC:MLPSAF:PL	0/0/0/0/1/1:73,47:120:24:2:0.333:1202,41,0,24,102,2147483647,2147483647	SG	1834	gi|449433109|ref|XP_004134340.1|	PREDICTED: glyoxylate/hydroxypyruvate reductase HPR3-like [Cucumis sativus]	AT2G45630.2	D-isomer specific 2-hydroxyacid dehydrogenase family protein		D-isomer specific 2-hydroxyacid dehydrogenase family protein; FUNCTIONS IN: NAD or NADH binding, oxidoreductase activity, acting on the CH-OH group of donors, NAD or NADP as acceptor, binding, catalytic activity, cofactor binding; INVOLVED IN: metabolic process; EXPRESSED IN: stem; CONTAINS InterPro DOMAIN/s: D-isomer specific 2-hydroxyacid dehydrogenase, catalytic domain (InterPro:IPR006139), D-…
Sp1_comp316922_c0_seq1	595	.	T	C	148	.	DP=127;VDB=0.0392;AF1=0.5;AC1=1;DP4=43,26,27,20;MQ=48;FQ=151;PV4=0.7,2.8e-36,1.6e-16,0.33	GT:PL:GQ	0/1:178,0,255:99	Sp1_comp316922_c0_seq1	595	.	T	C	1646.44	PASS	AC=3;AF=0.500;AN=6;BaseQRankSum=-1.347;DP=134;Dels=0.00;FS=0.000;HaplotypeScore=4.7445;MLEAC=3;MLEAF=0.500;MQ=59.99;MQ0=0;MQRankSum=-1.497;QD=12.29;ReadPosRankSum=-1.469	GT:AD:DP:GQ:MLPSAC:MLPSAF:PL	0/0/0/1/1/1:72,62:134:1:3:0.500:1670,83,1,0,58,216,2147483647	SG	1834	gi|449433109|ref|XP_004134340.1|	PREDICTED: glyoxylate/hydroxypyruvate reductase HPR3-like [Cucumis sativus]	AT2G45630.2	D-isomer specific 2-hydroxyacid dehydrogenase family protein		D-isomer specific 2-hydroxyacid dehydrogenase family protein; FUNCTIONS IN: NAD or NADH binding, oxidoreductase activity, acting on the CH-OH group of donors, NAD or NADP as acceptor, binding, catalytic activity, cofactor binding; INVOLVED IN: metabolic process; EXPRESSED IN: stem; CONTAINS InterPro DOMAIN/s: D-isomer specific 2-hydroxyacid dehydrogenase, catalytic domain (InterPro:IPR006139), D-…
Sp1_comp316922_c0_seq1	755	.	G	A	14.2	.	DP=189;VDB=0.0298;AF1=0.5;AC1=1;DP4=45,70,11,24;MQ=43;FQ=17.1;PV4=0.43,2.1e-43,2.9e-25,1	GT:PL:GQ	0/1:44,0,255:47	Sp1_comp316922_c0_seq1	755	.	G	A	2562.11		AC=2;AF=0.333;AN=6;BaseQRankSum=1.081;DP=194;Dels=0.00;FS=1.841;HaplotypeScore=33.4134;MLEAC=2;MLEAF=0.333;MQ=59.74;MQ0=0;MQRankSum=-1.212;QD=13.21;ReadPosRankSum=2.238	GT:AD:DP:GQ:MLPSAC:MLPSAF:PL	0/0/0/0/1/1:118,76:194:13:2:0.333:2588,113,0,13,123,2147483647,2147483647	SG	1834	gi|449433109|ref|XP_004134340.1|	PREDICTED: glyoxylate/hydroxypyruvate reductase HPR3-like [Cucumis sativus]	AT2G45630.2	D-isomer specific 2-hydroxyacid dehydrogenase family protein		D-isomer specific 2-hydroxyacid dehydrogenase family protein; FUNCTIONS IN: NAD or NADH binding, oxidoreductase activity, acting on the CH-OH group of donors, NAD or NADP as acceptor, binding, catalytic activity, cofactor binding; INVOLVED IN: metabolic process; EXPRESSED IN: stem; CONTAINS InterPro DOMAIN/s: D-isomer specific 2-hydroxyacid dehydrogenase, catalytic domain (InterPro:IPR006139), D-…
Sp1_comp316922_c0_seq1	758	.	C	A	135	.	DP=189;VDB=0.0244;AF1=0.5;AC1=1;DP4=57,85,19,21;MQ=43;FQ=138;PV4=0.47,1,2.7e-18,1	GT:PL:GQ	0/1:165,0,255:99	Sp1_comp316922_c0_seq1	758	.	C	A	1302.17		AC=1;AF=0.167;AN=6;BaseQRankSum=0.918;DP=194;Dels=0.00;FS=2.179;HaplotypeScore=32.6799;MLEAC=1;MLEAF=0.167;MQ=59.74;MQ0=0;MQRankSum=1.406;QD=6.71;ReadPosRankSum=2.351	GT:AD:DP:GQ:MLPSAC:MLPSAF:PL	0/0/0/0/0/1:149,45:194:12:1:0.167:1328,0,12,117,2147483647,2147483647,2147483647	SG	1834	gi|449433109|ref|XP_004134340.1|	PREDICTED: glyoxylate/hydroxypyruvate reductase HPR3-like [Cucumis sativus]	AT2G45630.2	D-isomer specific 2-hydroxyacid dehydrogenase family protein		D-isomer specific 2-hydroxyacid dehydrogenase family protein; FUNCTIONS IN: NAD or NADH binding, oxidoreductase activity, acting on the CH-OH group of donors, NAD or NADP as acceptor, binding, catalytic activity, cofactor binding; INVOLVED IN: metabolic process; EXPRESSED IN: stem; CONTAINS InterPro DOMAIN/s: D-isomer specific 2-hydroxyacid dehydrogenase, catalytic domain (InterPro:IPR006139), D-…
Sp1_comp316922_c0_seq1	814	.	T	C	115	.	DP=166;VDB=0.0399;AF1=0.5;AC1=1;DP4=57,49,25,29;MQ=45;FQ=118;PV4=0.41,4.6e-51,4e-22,1	GT:PL:GQ	0/1:145,0,255:99	Sp1_comp316922_c0_seq1	814	.	T	C	1780.9	PASS	AC=2;AF=0.333;AN=6;BaseQRankSum=-0.301;DP=172;Dels=0.00;FS=4.573;HaplotypeScore=3.5671;MLEAC=2;MLEAF=0.333;MQ=59.71;MQ0=0;MQRankSum=-0.189;QD=10.35;ReadPosRankSum=0.269	GT:AD:DP:GQ:MLPSAC:MLPSAF:PL	0/0/0/0/1/1:106,66:172:36:2:0.333:1807,63,0,36,154,2147483647,2147483647	SG	1834	gi|449433109|ref|XP_004134340.1|	PREDICTED: glyoxylate/hydroxypyruvate reductase HPR3-like [Cucumis sativus]	AT2G45630.2	D-isomer specific 2-hydroxyacid dehydrogenase family protein		D-isomer specific 2-hydroxyacid dehydrogenase family protein; FUNCTIONS IN: NAD or NADH binding, oxidoreductase activity, acting on the CH-OH group of donors, NAD or NADP as acceptor, binding, catalytic activity, cofactor binding; INVOLVED IN: metabolic process; EXPRESSED IN: stem; CONTAINS InterPro DOMAIN/s: D-isomer specific 2-hydroxyacid dehydrogenase, catalytic domain (InterPro:IPR006139), D-…
Sp1_comp316922_c0_seq1	856	.	T	A	74	.	DP=178;VDB=0.0399;AF1=0.5;AC1=1;DP4=69,48,27,25;MQ=47;FQ=77;PV4=0.41,3.9e-58,1.7e-32,1	GT:PL:GQ	0/1:104,0,255:99	Sp1_comp316922_c0_seq1	856	.	T	A	1714.9	PASS	AC=2;AF=0.333;AN=6;BaseQRankSum=3.561;DP=181;Dels=0.00;FS=4.826;HaplotypeScore=5.0989;MLEAC=2;MLEAF=0.333;MQ=60.00;MQ0=0;MQRankSum=-1.611;QD=9.47;ReadPosRankSum=0.667	GT:AD:DP:GQ:MLPSAC:MLPSAF:PL	0/0/0/0/1/1:124,57:181:39:2:0.333:1741,39,0,58,202,2147483647,2147483647	SG	1834	gi|449433109|ref|XP_004134340.1|	PREDICTED: glyoxylate/hydroxypyruvate reductase HPR3-like [Cucumis sativus]	AT2G45630.2	D-isomer specific 2-hydroxyacid dehydrogenase family protein		D-isomer specific 2-hydroxyacid dehydrogenase family protein; FUNCTIONS IN: NAD or NADH binding, oxidoreductase activity, acting on the CH-OH group of donors, NAD or NADP as acceptor, binding, catalytic activity, cofactor binding; INVOLVED IN: metabolic process; EXPRESSED IN: stem; CONTAINS InterPro DOMAIN/s: D-isomer specific 2-hydroxyacid dehydrogenase, catalytic domain (InterPro:IPR006139), D-…
Sp1_comp316922_c0_seq1	874	.	T	C	225	.	DP=175;VDB=0.0392;AF1=0.5;AC1=1;DP4=67,41,31,23;MQ=46;FQ=225;PV4=0.61,1,1.9e-36,0.29	GT:PL:GQ	0/1:255,0,255:99	Sp1_comp316922_c0_seq1	874	.	T	C	1830.9	PASS	AC=2;AF=0.333;AN=6;BaseQRankSum=0.932;DP=180;Dels=0.00;FS=8.194;HaplotypeScore=1.7334;MLEAC=2;MLEAF=0.333;MQ=60.00;MQ0=0;MQRankSum=1.713;QD=10.17;ReadPosRankSum=-0.457	GT:AD:DP:GQ:MLPSAC:MLPSAF:PL	0/0/0/0/1/1:119,61:180:41:2:0.333:1857,59,0,41,166,2147483647,2147483647	SG	1834	gi|449433109|ref|XP_004134340.1|	PREDICTED: glyoxylate/hydroxypyruvate reductase HPR3-like [Cucumis sativus]	AT2G45630.2	D-isomer specific 2-hydroxyacid dehydrogenase family protein		D-isomer specific 2-hydroxyacid dehydrogenase family protein; FUNCTIONS IN: NAD or NADH binding, oxidoreductase activity, acting on the CH-OH group of donors, NAD or NADP as acceptor, binding, catalytic activity, cofactor binding; INVOLVED IN: metabolic process; EXPRESSED IN: stem; CONTAINS InterPro DOMAIN/s: D-isomer specific 2-hydroxyacid dehydrogenase, catalytic domain (InterPro:IPR006139), D-…
Sp1_comp316922_c0_seq1	1016	.	T	G	149.9		AC=1;AF=0.167;AN=6;BaseQRankSum=0.579;DP=141;Dels=0.00;FS=3.347;HaplotypeScore=5.7860;MLEAC=1;MLEAF=0.167;MQ=59.53;MQ0=0;MQRankSum=-0.360;QD=1.06;ReadPosRankSum=0.606	GT:AD:DP:GQ:MLPSAC:MLPSAF:PL	0/0/0/0/0/1:133,8:141:97:1:0.167:176,0,97,2147483647,2147483647,2147483647,2147483647											GATK	1834	gi|449433109|ref|XP_004134340.1|	PREDICTED: glyoxylate/hydroxypyruvate reductase HPR3-like [Cucumis sativus]	AT2G45630.2	D-isomer specific 2-hydroxyacid dehydrogenase family protein		D-isomer specific 2-hydroxyacid dehydrogenase family protein; FUNCTIONS IN: NAD or NADH binding, oxidoreductase activity, acting on the CH-OH group of donors, NAD or NADP as acceptor, binding, catalytic activity, cofactor binding; INVOLVED IN: metabolic process; EXPRESSED IN: stem; CONTAINS InterPro DOMAIN/s: D-isomer specific 2-hydroxyacid dehydrogenase, catalytic domain (InterPro:IPR006139), D-…
Sp1_comp316922_c0_seq1	1067	.	G	A	79.91		AC=1;AF=0.167;AN=6;BaseQRankSum=1.248;DP=66;Dels=0.00;FS=1.718;HaplotypeScore=4.7977;MLEAC=1;MLEAF=0.167;MQ=59.34;MQ0=0;MQRankSum=-0.173;QD=1.21;ReadPosRankSum=3.400	GT:AD:DP:GQ:MLPSAC:MLPSAF:PL	0/0/0/0/0/1:57,9:66:29:1:0.167:106,0,29,84,2147483647,2147483647,2147483647											GATK	1834	gi|449433109|ref|XP_004134340.1|	PREDICTED: glyoxylate/hydroxypyruvate reductase HPR3-like [Cucumis sativus]	AT2G45630.2	D-isomer specific 2-hydroxyacid dehydrogenase family protein		D-isomer specific 2-hydroxyacid dehydrogenase family protein; FUNCTIONS IN: NAD or NADH binding, oxidoreductase activity, acting on the CH-OH group of donors, NAD or NADP as acceptor, binding, catalytic activity, cofactor binding; INVOLVED IN: metabolic process; EXPRESSED IN: stem; CONTAINS InterPro DOMAIN/s: D-isomer specific 2-hydroxyacid dehydrogenase, catalytic domain (InterPro:IPR006139), D-…
Sp1_comp316922_c0_seq1	1090	.	C	G	301.23	PASS	AC=1;AF=0.167;AN=6;BaseQRankSum=1.009;DP=56;Dels=0.00;FS=0.000;HaplotypeScore=0.9995;MLEAC=1;MLEAF=0.167;MQ=59.23;MQ0=0;MQRankSum=1.106;QD=5.38;ReadPosRankSum=1.669	GT:AD:DP:GQ:MLPSAC:MLPSAF:PL	0/0/0/0/0/1:43,13:56:11:1:0.167:327,0,11,45,107,2147483647,2147483647											GATK	1834	gi|449433109|ref|XP_004134340.1|	PREDICTED: glyoxylate/hydroxypyruvate reductase HPR3-like [Cucumis sativus]	AT2G45630.2	D-isomer specific 2-hydroxyacid dehydrogenase family protein		D-isomer specific 2-hydroxyacid dehydrogenase family protein; FUNCTIONS IN: NAD or NADH binding, oxidoreductase activity, acting on the CH-OH group of donors, NAD or NADP as acceptor, binding, catalytic activity, cofactor binding; INVOLVED IN: metabolic process; EXPRESSED IN: stem; CONTAINS InterPro DOMAIN/s: D-isomer specific 2-hydroxyacid dehydrogenase, catalytic domain (InterPro:IPR006139), D-…
Sp1_comp316922_c0_seq1	1116	.	C	G	42.96	LowQual	AC=1;AF=0.167;AN=6;BaseQRankSum=1.776;DP=15;Dels=0.00;FS=0.000;HaplotypeScore=0.0000;MLEAC=1;MLEAF=0.167;MQ=60.00;MQ0=0;MQRankSum=2.021;QD=2.86;ReadPosRankSum=3.001	GT:AD:DP:GQ:MLPSAC:MLPSAF:PL	0/0/0/0/0/1:10,5:15:3:1:0.167:67,0,3,10,24,49,373											GATK	1834	gi|449433109|ref|XP_004134340.1|	PREDICTED: glyoxylate/hydroxypyruvate reductase HPR3-like [Cucumis sativus]	AT2G45630.2	D-isomer specific 2-hydroxyacid dehydrogenase family protein		D-isomer specific 2-hydroxyacid dehydrogenase family protein; FUNCTIONS IN: NAD or NADH binding, oxidoreductase activity, acting on the CH-OH group of donors, NAD or NADP as acceptor, binding, catalytic activity, cofactor binding; INVOLVED IN: metabolic process; EXPRESSED IN: stem; CONTAINS InterPro DOMAIN/s: D-isomer specific 2-hydroxyacid dehydrogenase, catalytic domain (InterPro:IPR006139), D-…
Sp1_comp316922_c0_seq1	1310	.	T	A	986.9	PASS	AC=1;AF=0.167;AN=6;BaseQRankSum=2.236;DP=250;Dels=0.00;FS=5.628;HaplotypeScore=5.2288;MLEAC=1;MLEAF=0.167;MQ=59.60;MQ0=0;MQRankSum=-0.214;QD=3.95;ReadPosRankSum=1.111	GT:AD:DP:GQ:MLPSAC:MLPSAF:PL	0/0/0/0/0/1:212,37:250:87:1:0.167:1013,0,87,2147483647,2147483647,2147483647,2147483647											GATK	1834	gi|449433109|ref|XP_004134340.1|	PREDICTED: glyoxylate/hydroxypyruvate reductase HPR3-like [Cucumis sativus]	AT2G45630.2	D-isomer specific 2-hydroxyacid dehydrogenase family protein		D-isomer specific 2-hydroxyacid dehydrogenase family protein; FUNCTIONS IN: NAD or NADH binding, oxidoreductase activity, acting on the CH-OH group of donors, NAD or NADP as acceptor, binding, catalytic activity, cofactor binding; INVOLVED IN: metabolic process; EXPRESSED IN: stem; CONTAINS InterPro DOMAIN/s: D-isomer specific 2-hydroxyacid dehydrogenase, catalytic domain (InterPro:IPR006139), D-…
Sp1_comp316922_c0_seq1	1353	.	C	T	784.9	PASS	AC=1;AF=0.167;AN=6;BaseQRankSum=-0.187;DP=250;Dels=0.00;FS=13.916;HaplotypeScore=8.7280;MLEAC=1;MLEAF=0.167;MQ=59.70;MQ0=0;MQRankSum=-0.672;QD=3.14;ReadPosRankSum=-0.312	GT:AD:DP:GQ:MLPSAC:MLPSAF:PL	0/0/0/0/0/1:212,38:250:99:1:0.167:811,0,102,2147483647,2147483647,2147483647,2147483647											GATK	1834	gi|449433109|ref|XP_004134340.1|	PREDICTED: glyoxylate/hydroxypyruvate reductase HPR3-like [Cucumis sativus]	AT2G45630.2	D-isomer specific 2-hydroxyacid dehydrogenase family protein		D-isomer specific 2-hydroxyacid dehydrogenase family protein; FUNCTIONS IN: NAD or NADH binding, oxidoreductase activity, acting on the CH-OH group of donors, NAD or NADP as acceptor, binding, catalytic activity, cofactor binding; INVOLVED IN: metabolic process; EXPRESSED IN: stem; CONTAINS InterPro DOMAIN/s: D-isomer specific 2-hydroxyacid dehydrogenase, catalytic domain (InterPro:IPR006139), D-…
Sp1_comp316922_c0_seq1	1563	.	C	T	7047.9	PASS	AC=5;AF=0.833;AN=6;BaseQRankSum=-1.085;DP=250;Dels=0.00;FS=1.309;HaplotypeScore=3.9976;MLEAC=5;MLEAF=0.833;MQ=59.85;MQ0=0;MQRankSum=0.222;QD=28.19;ReadPosRankSum=0.246	GT:AD:DP:GQ:MLPSAC:MLPSAF:PL	0/1/1/1/1/1:45,205:250:44:5:0.833:7074,964,459,194,44,0,1334											GATK	1834	gi|449433109|ref|XP_004134340.1|	PREDICTED: glyoxylate/hydroxypyruvate reductase HPR3-like [Cucumis sativus]	AT2G45630.2	D-isomer specific 2-hydroxyacid dehydrogenase family protein		D-isomer specific 2-hydroxyacid dehydrogenase family protein; FUNCTIONS IN: NAD or NADH binding, oxidoreductase activity, acting on the CH-OH group of donors, NAD or NADP as acceptor, binding, catalytic activity, cofactor binding; INVOLVED IN: metabolic process; EXPRESSED IN: stem; CONTAINS InterPro DOMAIN/s: D-isomer specific 2-hydroxyacid dehydrogenase, catalytic domain (InterPro:IPR006139), D-…
Sp1_comp316922_c0_seq1	1761	.	C	G	977.9		AC=1;AF=0.167;AN=6;BaseQRankSum=0.728;DP=250;Dels=0.00;FS=0.000;HaplotypeScore=46.2267;MLEAC=1;MLEAF=0.167;MQ=59.98;MQ0=0;MQRankSum=-0.573;QD=3.91;ReadPosRankSum=-0.323	GT:AD:DP:GQ:MLPSAC:MLPSAF:PL	0/0/0/0/0/1:205,44:250:59:1:0.167:1004,0,59,214,2147483647,2147483647,2147483647											GATK	1834	gi|449433109|ref|XP_004134340.1|	PREDICTED: glyoxylate/hydroxypyruvate reductase HPR3-like [Cucumis sativus]	AT2G45630.2	D-isomer specific 2-hydroxyacid dehydrogenase family protein		D-isomer specific 2-hydroxyacid dehydrogenase family protein; FUNCTIONS IN: NAD or NADH binding, oxidoreductase activity, acting on the CH-OH group of donors, NAD or NADP as acceptor, binding, catalytic activity, cofactor binding; INVOLVED IN: metabolic process; EXPRESSED IN: stem; CONTAINS InterPro DOMAIN/s: D-isomer specific 2-hydroxyacid dehydrogenase, catalytic domain (InterPro:IPR006139), D-…
Sp1_comp316922_c0_seq1	1771	.	C	A	1285.01		AC=1;AF=0.167;AN=6;BaseQRankSum=2.214;DP=249;Dels=0.00;FS=6.608;HaplotypeScore=34.6965;MLEAC=1;MLEAF=0.167;MQ=59.92;MQ0=0;MQRankSum=1.000;QD=5.16;ReadPosRankSum=3.078	GT:AD:DP:GQ:MLPSAC:MLPSAF:PL	0/0/0/0/0/1:194,54:249:16:1:0.167:1311,0,16,139,2147483647,2147483647,2147483647											GATK	1834	gi|449433109|ref|XP_004134340.1|	PREDICTED: glyoxylate/hydroxypyruvate reductase HPR3-like [Cucumis sativus]	AT2G45630.2	D-isomer specific 2-hydroxyacid dehydrogenase family protein		D-isomer specific 2-hydroxyacid dehydrogenase family protein; FUNCTIONS IN: NAD or NADH binding, oxidoreductase activity, acting on the CH-OH group of donors, NAD or NADP as acceptor, binding, catalytic activity, cofactor binding; INVOLVED IN: metabolic process; EXPRESSED IN: stem; CONTAINS InterPro DOMAIN/s: D-isomer specific 2-hydroxyacid dehydrogenase, catalytic domain (InterPro:IPR006139), D-…
Sp1_comp316922_c0_seq1	1772	.	C	A	1197.17	PASS	AC=1;AF=0.167;AN=6;BaseQRankSum=1.682;DP=250;Dels=0.00;FS=8.011;HaplotypeScore=3.7557;MLEAC=1;MLEAF=0.167;MQ=59.92;MQ0=0;MQRankSum=-0.149;QD=4.79;ReadPosRankSum=3.536	GT:AD:DP:GQ:MLPSAC:MLPSAF:PL	0/0/0/0/0/1:194,56:250:12:1:0.167:1223,0,12,127,2147483647,2147483647,2147483647											GATK	1834	gi|449433109|ref|XP_004134340.1|	PREDICTED: glyoxylate/hydroxypyruvate reductase HPR3-like [Cucumis sativus]	AT2G45630.2	D-isomer specific 2-hydroxyacid dehydrogenase family protein		D-isomer specific 2-hydroxyacid dehydrogenase family protein; FUNCTIONS IN: NAD or NADH binding, oxidoreductase activity, acting on the CH-OH group of donors, NAD or NADP as acceptor, binding, catalytic activity, cofactor binding; INVOLVED IN: metabolic process; EXPRESSED IN: stem; CONTAINS InterPro DOMAIN/s: D-isomer specific 2-hydroxyacid dehydrogenase, catalytic domain (InterPro:IPR006139), D-…
Sp1_comp316922_c0_seq1	1797	.	T	C	1413.17	PASS	AC=2;AF=0.333;AN=6;BaseQRankSum=0.083;DP=230;Dels=0.00;FS=0.000;HaplotypeScore=11.0035;MLEAC=2;MLEAF=0.333;MQ=59.79;MQ0=0;MQRankSum=-0.792;QD=6.14;ReadPosRankSum=3.774	GT:AD:DP:GQ:MLPSAC:MLPSAF:PL	0/0/0/0/1/1:167,54:230:12:2:0.333:1439,12,0,91,2147483647,2147483647,2147483647											GATK	1834	gi|449433109|ref|XP_004134340.1|	PREDICTED: glyoxylate/hydroxypyruvate reductase HPR3-like [Cucumis sativus]	AT2G45630.2	D-isomer specific 2-hydroxyacid dehydrogenase family protein		D-isomer specific 2-hydroxyacid dehydrogenase family protein; FUNCTIONS IN: NAD or NADH binding, oxidoreductase activity, acting on the CH-OH group of donors, NAD or NADP as acceptor, binding, catalytic activity, cofactor binding; INVOLVED IN: metabolic process; EXPRESSED IN: stem; CONTAINS InterPro DOMAIN/s: D-isomer specific 2-hydroxyacid dehydrogenase, catalytic domain (InterPro:IPR006139), D-…
Sp1_comp316922_c0_seq1	1812	.	T	C	735.9	PASS	AC=1;AF=0.167;AN=6;BaseQRankSum=1.189;DP=221;Dels=0.00;FS=17.462;HaplotypeScore=3.8158;MLEAC=1;MLEAF=0.167;MQ=59.41;MQ0=0;MQRankSum=0.967;QD=3.33;ReadPosRankSum=-1.134	GT:AD:DP:GQ:MLPSAC:MLPSAF:PL	0/0/0/0/0/1:189,32:221:81:1:0.167:762,0,81,2147483647,2147483647,2147483647,2147483647											GATK	1834	gi|449433109|ref|XP_004134340.1|	PREDICTED: glyoxylate/hydroxypyruvate reductase HPR3-like [Cucumis sativus]	AT2G45630.2	D-isomer specific 2-hydroxyacid dehydrogenase family protein		D-isomer specific 2-hydroxyacid dehydrogenase family protein; FUNCTIONS IN: NAD or NADH binding, oxidoreductase activity, acting on the CH-OH group of donors, NAD or NADP as acceptor, binding, catalytic activity, cofactor binding; INVOLVED IN: metabolic process; EXPRESSED IN: stem; CONTAINS InterPro DOMAIN/s: D-isomer specific 2-hydroxyacid dehydrogenase, catalytic domain (InterPro:IPR006139), D-…
Sp1_comp316922_c0_seq1	583	.	G	T	183.9		AC=1;AF=0.167;AN=6;BaseQRankSum=0.284;DP=130;Dels=0.00;FS=0.000;HaplotypeScore=15.2952;MLEAC=1;MLEAF=0.167;MQ=59.98;MQ0=0;MQRankSum=0.460;QD=1.41;ReadPosRankSum=1.606	GT:AD:DP:GQ:MLPSAC:MLPSAF:PL	0/0/0/0/0/1:119,11:130:79:1:0.167:210,0,79,2147483647,2147483647,2147483647,2147483647											GATK	1834	gi|449433109|ref|XP_004134340.1|	PREDICTED: glyoxylate/hydroxypyruvate reductase HPR3-like [Cucumis sativus]	AT2G45630.2	D-isomer specific 2-hydroxyacid dehydrogenase family protein		D-isomer specific 2-hydroxyacid dehydrogenase family protein; FUNCTIONS IN: NAD or NADH binding, oxidoreductase activity, acting on the CH-OH group of donors, NAD or NADP as acceptor, binding, catalytic activity, cofactor binding; INVOLVED IN: metabolic process; EXPRESSED IN: stem; CONTAINS InterPro DOMAIN/s: D-isomer specific 2-hydroxyacid dehydrogenase, catalytic domain (InterPro:IPR006139), D-…
Sp1_comp316922_c0_seq1	630	.	G	T	290.9		AC=1;AF=0.167;AN=6;BaseQRankSum=-0.158;DP=156;Dels=0.00;FS=4.075;HaplotypeScore=4.9842;MLEAC=1;MLEAF=0.167;MQ=60.00;MQ0=0;MQRankSum=0.732;QD=1.86;ReadPosRankSum=0.219	GT:AD:DP:GQ:MLPSAC:MLPSAF:PL	0/0/0/0/0/1:140,14:156:85:1:0.167:317,0,85,2147483647,2147483647,2147483647,2147483647											GATK	1834	gi|449433109|ref|XP_004134340.1|	PREDICTED: glyoxylate/hydroxypyruvate reductase HPR3-like [Cucumis sativus]	AT2G45630.2	D-isomer specific 2-hydroxyacid dehydrogenase family protein		D-isomer specific 2-hydroxyacid dehydrogenase family protein; FUNCTIONS IN: NAD or NADH binding, oxidoreductase activity, acting on the CH-OH group of donors, NAD or NADP as acceptor, binding, catalytic activity, cofactor binding; INVOLVED IN: metabolic process; EXPRESSED IN: stem; CONTAINS InterPro DOMAIN/s: D-isomer specific 2-hydroxyacid dehydrogenase, catalytic domain (InterPro:IPR006139), D-…
Sp1_comp316922_c0_seq1	64	.	T	A	127.24	PASS	AC=1;AF=0.167;AN=6;BaseQRankSum=0.598;DP=61;Dels=0.00;FS=7.176;HaplotypeScore=4.7494;MLEAC=1;MLEAF=0.167;MQ=52.22;MQ0=0;MQRankSum=1.381;QD=2.09;ReadPosRankSum=-1.424	GT:AD:DP:GQ:MLPSAC:MLPSAF:PL	0/0/0/0/0/1:52,8:61:11:1:0.167:153,0,11,36,77,2147483647,2147483647											GATK	1834	gi|449433109|ref|XP_004134340.1|	PREDICTED: glyoxylate/hydroxypyruvate reductase HPR3-like [Cucumis sativus]	AT2G45630.2	D-isomer specific 2-hydroxyacid dehydrogenase family protein		D-isomer specific 2-hydroxyacid dehydrogenase family protein; FUNCTIONS IN: NAD or NADH binding, oxidoreductase activity, acting on the CH-OH group of donors, NAD or NADP as acceptor, binding, catalytic activity, cofactor binding; INVOLVED IN: metabolic process; EXPRESSED IN: stem; CONTAINS InterPro DOMAIN/s: D-isomer specific 2-hydroxyacid dehydrogenase, catalytic domain (InterPro:IPR006139), D-…
Sp1_comp316922_c0_seq1	726	.	A	C	2649.32	PASS	AC=2;AF=0.333;AN=6;BaseQRankSum=-1.413;DP=214;Dels=0.00;FS=0.508;HaplotypeScore=4.6528;MLEAC=2;MLEAF=0.333;MQ=59.73;MQ0=0;MQRankSum=0.491;QD=12.38;ReadPosRankSum=-1.012	GT:AD:DP:GQ:MLPSAC:MLPSAF:PL	0/0/0/0/1/1:125,89:214:10:2:0.333:2675,129,0,10,126,2147483647,2147483647											GATK	1834	gi|449433109|ref|XP_004134340.1|	PREDICTED: glyoxylate/hydroxypyruvate reductase HPR3-like [Cucumis sativus]	AT2G45630.2	D-isomer specific 2-hydroxyacid dehydrogenase family protein		D-isomer specific 2-hydroxyacid dehydrogenase family protein; FUNCTIONS IN: NAD or NADH binding, oxidoreductase activity, acting on the CH-OH group of donors, NAD or NADP as acceptor, binding, catalytic activity, cofactor binding; INVOLVED IN: metabolic process; EXPRESSED IN: stem; CONTAINS InterPro DOMAIN/s: D-isomer specific 2-hydroxyacid dehydrogenase, catalytic domain (InterPro:IPR006139), D-…
Sp1_comp316922_c0_seq1	902	.	G	A	2042.9	PASS	AC=2;AF=0.333;AN=6;BaseQRankSum=0.636;DP=202;Dels=0.00;FS=4.362;HaplotypeScore=1.7845;MLEAC=2;MLEAF=0.333;MQ=59.92;MQ0=0;MQRankSum=0.763;QD=10.11;ReadPosRankSum=-0.098	GT:AD:DP:GQ:MLPSAC:MLPSAF:PL	0/0/0/0/1/1:137,65:202:54:2:0.333:2069,62,0,54,208,2147483647,2147483647											GATK	1834	gi|449433109|ref|XP_004134340.1|	PREDICTED: glyoxylate/hydroxypyruvate reductase HPR3-like [Cucumis sativus]	AT2G45630.2	D-isomer specific 2-hydroxyacid dehydrogenase family protein		D-isomer specific 2-hydroxyacid dehydrogenase family protein; FUNCTIONS IN: NAD or NADH binding, oxidoreductase activity, acting on the CH-OH group of donors, NAD or NADP as acceptor, binding, catalytic activity, cofactor binding; INVOLVED IN: metabolic process; EXPRESSED IN: stem; CONTAINS InterPro DOMAIN/s: D-isomer specific 2-hydroxyacid dehydrogenase, catalytic domain (InterPro:IPR006139), D-…
Sp1_comp316922_c0_seq1	938	.	T	C	209.9		AC=1;AF=0.167;AN=6;BaseQRankSum=1.259;DP=189;Dels=0.00;FS=2.839;HaplotypeScore=3.5767;MLEAC=1;MLEAF=0.167;MQ=60.00;MQ0=0;MQRankSum=-1.059;QD=1.11;ReadPosRankSum=1.177	GT:AD:DP:GQ:MLPSAC:MLPSAF:PL	0/0/0/0/0/1:130,59:189:79:1:0.167:236,0,79,2147483647,2147483647,2147483647,2147483647											GATK	1834	gi|449433109|ref|XP_004134340.1|	PREDICTED: glyoxylate/hydroxypyruvate reductase HPR3-like [Cucumis sativus]	AT2G45630.2	D-isomer specific 2-hydroxyacid dehydrogenase family protein		D-isomer specific 2-hydroxyacid dehydrogenase family protein; FUNCTIONS IN: NAD or NADH binding, oxidoreductase activity, acting on the CH-OH group of donors, NAD or NADP as acceptor, binding, catalytic activity, cofactor binding; INVOLVED IN: metabolic process; EXPRESSED IN: stem; CONTAINS InterPro DOMAIN/s: D-isomer specific 2-hydroxyacid dehydrogenase, catalytic domain (InterPro:IPR006139), D-…
Sp1_comp316922_c0_seq1	953	.	C	T	1814.9	PASS	AC=2;AF=0.333;AN=6;BaseQRankSum=2.042;DP=178;Dels=0.00;FS=0.607;HaplotypeScore=1.9990;MLEAC=2;MLEAF=0.333;MQ=60.00;MQ0=0;MQRankSum=-0.150;QD=10.20;ReadPosRankSum=1.465	GT:AD:DP:GQ:MLPSAC:MLPSAF:PL	0/0/0/0/1/1:117,61:178:43:2:0.333:1841,59,0,43,172,2147483647,2147483647											GATK	1834	gi|449433109|ref|XP_004134340.1|	PREDICTED: glyoxylate/hydroxypyruvate reductase HPR3-like [Cucumis sativus]	AT2G45630.2	D-isomer specific 2-hydroxyacid dehydrogenase family protein		D-isomer specific 2-hydroxyacid dehydrogenase family protein; FUNCTIONS IN: NAD or NADH binding, oxidoreductase activity, acting on the CH-OH group of donors, NAD or NADP as acceptor, binding, catalytic activity, cofactor binding; INVOLVED IN: metabolic process; EXPRESSED IN: stem; CONTAINS InterPro DOMAIN/s: D-isomer specific 2-hydroxyacid dehydrogenase, catalytic domain (InterPro:IPR006139), D-…
Sp1_comp316922_c0_seq1	970	.	A	T	1529.9	PASS	AC=2;AF=0.333;AN=6;BaseQRankSum=1.300;DP=163;Dels=0.00;FS=0.000;HaplotypeScore=1.9985;MLEAC=2;MLEAF=0.333;MQ=60.00;MQ0=0;MQRankSum=0.281;QD=9.39;ReadPosRankSum=0.247	GT:AD:DP:GQ:MLPSAC:MLPSAF:PL	0/0/0/0/1/1:104,59:163:33:2:0.333:1556,62,0,33,145,2147483647,2147483647											GATK	1834	gi|449433109|ref|XP_004134340.1|	PREDICTED: glyoxylate/hydroxypyruvate reductase HPR3-like [Cucumis sativus]	AT2G45630.2	D-isomer specific 2-hydroxyacid dehydrogenase family protein		D-isomer specific 2-hydroxyacid dehydrogenase family protein; FUNCTIONS IN: NAD or NADH binding, oxidoreductase activity, acting on the CH-OH group of donors, NAD or NADP as acceptor, binding, catalytic activity, cofactor binding; INVOLVED IN: metabolic process; EXPRESSED IN: stem; CONTAINS InterPro DOMAIN/s: D-isomer specific 2-hydroxyacid dehydrogenase, catalytic domain (InterPro:IPR006139), D-…
Sp1_comp316922_c0_seq1	13	.	T	A	5.46	.	DP=1;AF1=1;AC1=2;DP4=0,0,1,0;MQ=60;FQ=-30	GT:PL:GQ	1/1:34,3,0:3											SAM	1834	gi|449433109|ref|XP_004134340.1|	PREDICTED: glyoxylate/hydroxypyruvate reductase HPR3-like [Cucumis sativus]	AT2G45630.2	D-isomer specific 2-hydroxyacid dehydrogenase family protein		D-isomer specific 2-hydroxyacid dehydrogenase family protein; FUNCTIONS IN: NAD or NADH binding, oxidoreductase activity, acting on the CH-OH group of donors, NAD or NADP as acceptor, binding, catalytic activity, cofactor binding; INVOLVED IN: metabolic process; EXPRESSED IN: stem; CONTAINS InterPro DOMAIN/s: D-isomer specific 2-hydroxyacid dehydrogenase, catalytic domain (InterPro:IPR006139), D-…
Sp1_comp316923_c0_seq1	748	.	G	C	59	.	DP=37;VDB=0.0399;AF1=0.5;AC1=1;DP4=11,18,2,4;MQ=49;FQ=62;PV4=1,0.049,2.6e-37,1	GT:PL:GQ	0/1:89,0,255:92	Sp1_comp316923_c0_seq1	748	.	G	C	145.32	PASS	AC=1;AF=0.167;AN=6;BaseQRankSum=-1.257;DP=37;Dels=0.00;FS=1.932;HaplotypeScore=0.0000;MLEAC=1;MLEAF=0.167;MQ=60.00;MQ0=0;MQRankSum=0.144;QD=3.93;ReadPosRankSum=-0.350	GT:AD:DP:GQ:MLPSAC:MLPSAF:PL	0/0/0/0/0/1:31,6:37:10:1:0.167:171,0,10,36,79,2147483647,2147483647	SG	1116	No hit in this database		No hit in this database
Sp1_comp316923_c0_seq1	232	.	A	G	165.54	PASS	AC=1;AF=0.167;AN=6;BaseQRankSum=0.655;DP=34;Dels=0.00;FS=1.803;HaplotypeScore=0.9665;MLEAC=1;MLEAF=0.167;MQ=60.00;MQ0=0;MQRankSum=-0.655;QD=4.87;ReadPosRankSum=-0.158	GT:AD:DP:GQ:MLPSAC:MLPSAF:PL	0/0/0/0/0/1:28,6:34:8:1:0.167:191,0,8,31,71,2147483647,2147483647											GATK	1116	No hit in this database		No hit in this database
Sp1_comp316923_c0_seq1	368	.	T	A	194.07	PASS	AC=1;AF=0.167;AN=6;BaseQRankSum=0.252;DP=46;Dels=0.00;FS=1.518;HaplotypeScore=1.9986;MLEAC=1;MLEAF=0.167;MQ=60.00;MQ0=0;MQRankSum=-1.143;QD=4.22;ReadPosRankSum=0.668	GT:AD:DP:GQ:MLPSAC:MLPSAF:PL	0/0/0/0/0/1:38,8:46:14:1:0.167:220,0,14,46,101,2147483647,2147483647											GATK	1116	No hit in this database		No hit in this database
Sp1_comp316923_c0_seq1	551	.	T	A	61.01	PASS	AC=1;AF=0.167;AN=6;BaseQRankSum=0.680;DP=29;Dels=0.00;FS=6.085;HaplotypeScore=4.9654;MLEAC=1;MLEAF=0.167;MQ=60.00;MQ0=0;MQRankSum=0.251;QD=2.10;ReadPosRankSum=-1.325	GT:AD:DP:GQ:MLPSAC:MLPSAF:PL	0/0/0/0/0/1:26,3:29:16:1:0.167:87,0,16,43,85,2147483647,2147483647											GATK	1116	No hit in this database		No hit in this database
Sp1_comp316923_c0_seq1	615	.	T	A	155.05	PASS	AC=1;AF=0.167;AN=6;BaseQRankSum=-0.631;DP=32;Dels=0.00;FS=0.000;HaplotypeScore=3.9992;MLEAC=1;MLEAF=0.167;MQ=60.00;MQ0=0;MQRankSum=0.109;QD=4.85;ReadPosRankSum=1.153	GT:AD:DP:GQ:MLPSAC:MLPSAF:PL	0/0/0/0/0/1:24,8:32:2:1:0.167:179,0,2,20,53,119,2147483647											GATK	1116	No hit in this database		No hit in this database
Sp1_comp316923_c0_seq1	618	.	G	T	38.99	LowQual;	AC=1;AF=0.167;AN=6;BaseQRankSum=0.367;DP=32;Dels=0.00;FS=2.648;HaplotypeScore=3.9992;MLEAC=1;MLEAF=0.167;MQ=60.00;MQ0=0;MQRankSum=0.100;QD=1.22;ReadPosRankSum=-0.768	GT:AD:DP:GQ:MLPSAC:MLPSAF:PL	0/0/0/0/0/1:29,3:32:17:1:0.167:65,0,17,46,89,2147483647,2147483647											GATK	1116	No hit in this database		No hit in this database
Sp1_comp316923_c0_seq1	671	.	C	T	133.89	PASS	AC=1;AF=0.167;AN=6;BaseQRankSum=-0.420;DP=28;Dels=0.00;FS=1.840;HaplotypeScore=0.7887;MLEAC=1;MLEAF=0.167;MQ=60.00;MQ0=0;MQRankSum=1.428;QD=4.78;ReadPosRankSum=-1.092	GT:AD:DP:GQ:MLPSAC:MLPSAF:PL	0/0/0/0/0/1:22,6:28:6:1:0.167:159,0,6,25,57,119,2147483647											GATK	1116	No hit in this database		No hit in this database
Sp1_comp316923_c0_seq1	809	.	T	C	67.07	PASS	AC=1;AF=0.167;AN=6;BaseQRankSum=1.119;DP=27;Dels=0.00;FS=2.607;HaplotypeScore=0.9998;MLEAC=1;MLEAF=0.167;MQ=60.00;MQ0=0;MQRankSum=0.347;QD=2.48;ReadPosRankSum=-1.350	GT:AD:DP:GQ:MLPSAC:MLPSAF:PL	0/0/0/0/0/1:24,3:27:14:1:0.167:93,0,14,39,77,2147483647,2147483647											GATK	1116	No hit in this database		No hit in this database
Sp1_comp316923_c0_seq1	885	.	G	C	69.17	PASS	AC=1;AF=0.167;AN=6;BaseQRankSum=0.307;DP=27;Dels=0.00;FS=0.000;HaplotypeScore=5.7990;MLEAC=1;MLEAF=0.167;MQ=60.00;MQ0=0;MQRankSum=-0.785;QD=2.56;ReadPosRankSum=-0.853	GT:AD:DP:GQ:MLPSAC:MLPSAF:PL	0/0/0/0/0/1:23,4:27:12:1:0.167:95,0,12,34,69,2147483647,2147483647											GATK	1116	No hit in this database		No hit in this database
Sp1_comp316926_c0_seq2	50	.	C	A	58	.	DP=3;VDB=0.0000;AF1=1;AC1=2;DP4=0,0,0,3;MQ=40;FQ=-36	GT:PL:GQ	1/1:90,9,0:16											SAM	984	gi|348670918|gb|EGZ10739.1|	hypothetical protein PHYSODRAFT_337515 [Phytophthora sojae]	No hit in this database
Sp1_comp316927_c0_seq2	632	.	C	T	8.65	.	DP=1;AF1=1;AC1=2;DP4=0,0,1,0;MQ=58;FQ=-30	GT:PL:GQ	1/1:38,3,0:5											SAM	1282	gi|302909459|ref|XP_003050078.1|	predicted protein [Nectria haematococca mpVI 77-13-4]	AT4G17190.1	farnesyl diphosphate synthase 2	Encodes a protein with farnesyl diphosphate synthase activity, which catalyzes the rate limiting step in isoprenoid biosynthesis. Its mRNA is most abundantly expressed in flowers.	farnesyl diphosphate synthase 2 (FPS2); CONTAINS InterPro DOMAIN/s: Terpenoid synthase (InterPro:IPR008949), Polyprenyl synthetase (InterPro:IPR000092); BEST Arabidopsis thaliana protein match is: farnesyl diphosphate synthase 1 (TAIR:AT5G47770.1); Has 5842 Blast hits to 5835 proteins in 1891 species: Archae - 198; Bacteria - 3613; Metazoa - 226; Fungi - 204; Plants - 214; Viruses - 0; Other Euka…	OG1_13694_p
Sp1_comp316927_c0_seq2	641	.	C	G	10.4	.	DP=1;AF1=1;AC1=2;DP4=0,0,1,0;MQ=58;FQ=-30	GT:PL:GQ	1/1:40,3,0:5											SAM	1282	gi|302909459|ref|XP_003050078.1|	predicted protein [Nectria haematococca mpVI 77-13-4]	AT4G17190.1	farnesyl diphosphate synthase 2	Encodes a protein with farnesyl diphosphate synthase activity, which catalyzes the rate limiting step in isoprenoid biosynthesis. Its mRNA is most abundantly expressed in flowers.	farnesyl diphosphate synthase 2 (FPS2); CONTAINS InterPro DOMAIN/s: Terpenoid synthase (InterPro:IPR008949), Polyprenyl synthetase (InterPro:IPR000092); BEST Arabidopsis thaliana protein match is: farnesyl diphosphate synthase 1 (TAIR:AT5G47770.1); Has 5842 Blast hits to 5835 proteins in 1891 species: Archae - 198; Bacteria - 3613; Metazoa - 226; Fungi - 204; Plants - 214; Viruses - 0; Other Euka…	OG1_13694_p
Sp1_comp316927_c0_seq2	788	.	C	G	6.2	.	DP=1;AF1=1;AC1=2;DP4=0,0,0,1;MQ=60;FQ=-30	GT:PL:GQ	1/1:35,3,0:4											SAM	1282	gi|302909459|ref|XP_003050078.1|	predicted protein [Nectria haematococca mpVI 77-13-4]	AT4G17190.1	farnesyl diphosphate synthase 2	Encodes a protein with farnesyl diphosphate synthase activity, which catalyzes the rate limiting step in isoprenoid biosynthesis. Its mRNA is most abundantly expressed in flowers.	farnesyl diphosphate synthase 2 (FPS2); CONTAINS InterPro DOMAIN/s: Terpenoid synthase (InterPro:IPR008949), Polyprenyl synthetase (InterPro:IPR000092); BEST Arabidopsis thaliana protein match is: farnesyl diphosphate synthase 1 (TAIR:AT5G47770.1); Has 5842 Blast hits to 5835 proteins in 1891 species: Archae - 198; Bacteria - 3613; Metazoa - 226; Fungi - 204; Plants - 214; Viruses - 0; Other Euka…	OG1_13694_p
Sp1_comp316927_c0_seq2	797	.	G	A	8.65	.	DP=1;AF1=1;AC1=2;DP4=0,0,0,1;MQ=60;FQ=-30	GT:PL:GQ	1/1:38,3,0:5											SAM	1282	gi|302909459|ref|XP_003050078.1|	predicted protein [Nectria haematococca mpVI 77-13-4]	AT4G17190.1	farnesyl diphosphate synthase 2	Encodes a protein with farnesyl diphosphate synthase activity, which catalyzes the rate limiting step in isoprenoid biosynthesis. Its mRNA is most abundantly expressed in flowers.	farnesyl diphosphate synthase 2 (FPS2); CONTAINS InterPro DOMAIN/s: Terpenoid synthase (InterPro:IPR008949), Polyprenyl synthetase (InterPro:IPR000092); BEST Arabidopsis thaliana protein match is: farnesyl diphosphate synthase 1 (TAIR:AT5G47770.1); Has 5842 Blast hits to 5835 proteins in 1891 species: Archae - 198; Bacteria - 3613; Metazoa - 226; Fungi - 204; Plants - 214; Viruses - 0; Other Euka…	OG1_13694_p
Sp1_comp316927_c0_seq2	813	.	A	G	10.4	.	DP=1;AF1=1;AC1=2;DP4=0,0,0,1;MQ=60;FQ=-30	GT:PL:GQ	1/1:40,3,0:5											SAM	1282	gi|302909459|ref|XP_003050078.1|	predicted protein [Nectria haematococca mpVI 77-13-4]	AT4G17190.1	farnesyl diphosphate synthase 2	Encodes a protein with farnesyl diphosphate synthase activity, which catalyzes the rate limiting step in isoprenoid biosynthesis. Its mRNA is most abundantly expressed in flowers.	farnesyl diphosphate synthase 2 (FPS2); CONTAINS InterPro DOMAIN/s: Terpenoid synthase (InterPro:IPR008949), Polyprenyl synthetase (InterPro:IPR000092); BEST Arabidopsis thaliana protein match is: farnesyl diphosphate synthase 1 (TAIR:AT5G47770.1); Has 5842 Blast hits to 5835 proteins in 1891 species: Archae - 198; Bacteria - 3613; Metazoa - 226; Fungi - 204; Plants - 214; Viruses - 0; Other Euka…	OG1_13694_p
Sp1_comp316930_c0_seq2	141	.	C	A	33.8	.	DP=2;VDB=0.0194;AF1=1;AC1=2;DP4=0,0,1,1;MQ=57;FQ=-33	GT:PL:GQ	1/1:65,6,0:10	Sp1_comp316930_c0_seq2	141	.	C	A	118.52	PASS	AC=5;AF=0.833;AN=6;BaseQRankSum=-2.662;DP=55;Dels=0.00;FS=1.136;HaplotypeScore=1.9990;MLEAC=5;MLEAF=0.833;MQ=46.15;MQ0=0;MQRankSum=4.442;QD=2.15;ReadPosRankSum=5.749	GT:AD:DP:GQ:MLPSAC:MLPSAF:PL	0/1/1/1/1/1:38,17:55:1:5:0.833:141,21,10,4,1,0,28	SG	1569	gi|109289903|gb|AAP45178.2|	Zinc knuckle family protein [Solanum bulbocastanum]	No hit in this database
Sp1_comp316930_c0_seq2	200	.	A	T	6.2	.	DP=1;AF1=1;AC1=2;DP4=0,0,0,1;MQ=60;FQ=-30	GT:PL:GQ	1/1:35,3,0:4	Sp1_comp316930_c0_seq2	200	.	A	T	605.18	PASS	AC=6;AF=1.00;AN=6;DP=20;Dels=0.00;FS=0.000;HaplotypeScore=0.0000;MLEAC=6;MLEAF=1.00;MQ=57.10;MQ0=0;QD=30.26	GT:AD:DP:GQ:MLPSAC:MLPSAF:PL	1/1/1/1/1/1:0,20:20:12:6:1.00:631,117,72,45,26,12,0	SG	1569	gi|109289903|gb|AAP45178.2|	Zinc knuckle family protein [Solanum bulbocastanum]	No hit in this database
Sp1_comp316930_c0_seq2	206	.	T	G	6.2	.	DP=1;AF1=1;AC1=2;DP4=0,0,0,1;MQ=60;FQ=-30	GT:PL:GQ	1/1:35,3,0:4	Sp1_comp316930_c0_seq2	206	.	T	G	672.12	PASS	AC=6;AF=1.00;AN=6;DP=20;Dels=0.00;FS=0.000;HaplotypeScore=0.0000;MLEAC=6;MLEAF=1.00;MQ=57.10;MQ0=0;QD=33.61	GT:AD:DP:GQ:MLPSAC:MLPSAF:PL	1/1/1/1/1/1:0,20:20:13:6:1.00:698,124,76,48,28,13,0	SG	1569	gi|109289903|gb|AAP45178.2|	Zinc knuckle family protein [Solanum bulbocastanum]	No hit in this database
Sp1_comp316930_c0_seq2	457	.	C	A	13	.	DP=2;VDB=0.0176;AF1=1;AC1=2;DP4=0,0,1,1;MQ=49;FQ=-33	GT:PL:GQ	1/1:44,6,0:9	Sp1_comp316930_c0_seq2	457	.	C	A	67.71	PASS	AC=6;AF=1.00;AN=6;DP=3;Dels=0.00;FS=0.000;HaplotypeScore=0.0000;MLEAC=6;MLEAF=1.00;MQ=54.66;MQ0=0;QD=22.57	GT:AD:DP:GQ:MLPSAC:MLPSAF:PL	1/1/1/1/1/1:0,3:3:2:6:1.00:90,16,10,6,4,2,0	SG	1569	gi|109289903|gb|AAP45178.2|	Zinc knuckle family protein [Solanum bulbocastanum]	No hit in this database
Sp1_comp316930_c0_seq2	531	.	T	C	25.8	.	DP=2;VDB=0.0133;AF1=1;AC1=2;DP4=0,0,0,2;MQ=31;FQ=-33	GT:PL:GQ	1/1:57,6,0:10	Sp1_comp316930_c0_seq2	531	.	T	C	108.16	PASS	AC=6;AF=1.00;AN=6;DP=5;Dels=0.00;FS=0.000;HaplotypeScore=0.0000;MLEAC=6;MLEAF=1.00;MQ=53.53;MQ0=0;QD=21.63	GT:AD:DP:GQ:MLPSAC:MLPSAF:PL	1/1/1/1/1/1:0,5:5:2:6:1.00:131,23,14,9,5,2,0	SG	1569	gi|109289903|gb|AAP45178.2|	Zinc knuckle family protein [Solanum bulbocastanum]	No hit in this database
Sp1_comp316930_c0_seq2	539	.	T	A	25.8	.	DP=2;VDB=0.0133;AF1=1;AC1=2;DP4=0,0,0,2;MQ=31;FQ=-33	GT:PL:GQ	1/1:57,6,0:10	Sp1_comp316930_c0_seq2	539	.	T	A	111.16	PASS	AC=6;AF=1.00;AN=6;DP=4;Dels=0.00;FS=0.000;HaplotypeScore=0.0000;MLEAC=6;MLEAF=1.00;MQ=56.04;MQ0=0;QD=27.79	GT:AD:DP:GQ:MLPSAC:MLPSAF:PL	1/1/1/1/1/1:0,4:4:2:6:1.00:134,23,14,9,5,2,0	SG	1569	gi|109289903|gb|AAP45178.2|	Zinc knuckle family protein [Solanum bulbocastanum]	No hit in this database
Sp1_comp316930_c0_seq2	582	.	C	T	9.31	.	DP=2;VDB=0.0133;AF1=1;AC1=2;DP4=0,0,0,2;MQ=31;FQ=-33	GT:PL:GQ	1/1:40,6,0:8	Sp1_comp316930_c0_seq2	582	.	C	T	111.16	PASS	AC=6;AF=1.00;AN=6;DP=3;Dels=0.00;FS=0.000;HaplotypeScore=0.0000;MLEAC=6;MLEAF=1.00;MQ=54.66;MQ0=0;QD=28.33	GT:AD:DP:GQ:MLPSAC:MLPSAF:PL	1/1/1/1/1/1:0,3:3:2:6:1.00:134,23,14,9,5,2,0	SG	1569	gi|109289903|gb|AAP45178.2|	Zinc knuckle family protein [Solanum bulbocastanum]	No hit in this database
Sp1_comp316930_c0_seq2	465	.	A	G	53.71	PASS	AC=6;AF=1.00;AN=6;DP=3;Dels=0.00;FS=0.000;HaplotypeScore=0.0000;MLEAC=6;MLEAF=1.00;MQ=54.66;MQ0=0;QD=17.90	GT:AD:DP:GQ:MLPSAC:MLPSAF:PL	1/1/1/1/1/1:0,3:3:2:6:1.00:76,16,10,6,4,2,0											GATK	1569	gi|109289903|gb|AAP45178.2|	Zinc knuckle family protein [Solanum bulbocastanum]	No hit in this database
Sp1_comp316930_c0_seq2	469	.	C	A	64.71	PASS	AC=6;AF=1.00;AN=6;DP=3;Dels=0.00;FS=0.000;HaplotypeScore=0.0000;MLEAC=6;MLEAF=1.00;MQ=54.66;MQ0=0;QD=21.57	GT:AD:DP:GQ:MLPSAC:MLPSAF:PL	1/1/1/1/1/1:0,3:3:2:6:1.00:87,16,10,6,4,2,0											GATK	1569	gi|109289903|gb|AAP45178.2|	Zinc knuckle family protein [Solanum bulbocastanum]	No hit in this database
Sp1_comp316930_c0_seq2	474	.	A	G	61.71	PASS	AC=6;AF=1.00;AN=6;DP=3;Dels=0.00;FS=0.000;HaplotypeScore=0.0000;MLEAC=6;MLEAF=1.00;MQ=54.66;MQ0=0;QD=20.57	GT:AD:DP:GQ:MLPSAC:MLPSAF:PL	1/1/1/1/1/1:0,3:3:2:6:1.00:84,16,10,6,4,2,0											GATK	1569	gi|109289903|gb|AAP45178.2|	Zinc knuckle family protein [Solanum bulbocastanum]	No hit in this database
Sp1_comp316930_c0_seq2	480	.	C	T	60.71	PASS	AC=6;AF=1.00;AN=6;DP=3;Dels=0.00;FS=0.000;HaplotypeScore=0.0000;MLEAC=6;MLEAF=1.00;MQ=54.66;MQ0=0;QD=20.24	GT:AD:DP:GQ:MLPSAC:MLPSAF:PL	1/1/1/1/1/1:0,3:3:2:6:1.00:83,16,10,6,4,2,0											GATK	1569	gi|109289903|gb|AAP45178.2|	Zinc knuckle family protein [Solanum bulbocastanum]	No hit in this database
Sp1_comp316930_c0_seq2	546	.	G	A	93.16	PASS	AC=6;AF=1.00;AN=6;DP=4;Dels=0.00;FS=0.000;HaplotypeScore=0.0000;MLEAC=6;MLEAF=1.00;MQ=56.04;MQ0=0;QD=23.29	GT:AD:DP:GQ:MLPSAC:MLPSAF:PL	1/1/1/1/1/1:0,4:4:2:6:1.00:116,23,14,9,5,2,0											GATK	1569	gi|109289903|gb|AAP45178.2|	Zinc knuckle family protein [Solanum bulbocastanum]	No hit in this database
Sp1_comp316930_c0_seq2	555	.	T	C	112.16	PASS	AC=6;AF=1.00;AN=6;DP=3;Dels=0.00;FS=0.000;HaplotypeScore=0.0000;MLEAC=6;MLEAF=1.00;MQ=54.66;MQ0=0;QD=32.14	GT:AD:DP:GQ:MLPSAC:MLPSAF:PL	1/1/1/1/1/1:0,3:3:2:6:1.00:135,23,14,9,5,2,0											GATK	1569	gi|109289903|gb|AAP45178.2|	Zinc knuckle family protein [Solanum bulbocastanum]	No hit in this database
Sp1_comp316930_c0_seq2	558	.	A	C	104.16	PASS	AC=6;AF=1.00;AN=6;DP=3;Dels=0.00;FS=0.000;HaplotypeScore=0.0000;MLEAC=6;MLEAF=1.00;MQ=54.66;MQ0=0;QD=34.72	GT:AD:DP:GQ:MLPSAC:MLPSAF:PL	1/1/1/1/1/1:0,3:3:2:6:1.00:127,23,14,9,5,2,0											GATK	1569	gi|109289903|gb|AAP45178.2|	Zinc knuckle family protein [Solanum bulbocastanum]	No hit in this database
Sp1_comp316930_c0_seq2	560	.	A	T	99.16	PASS	AC=6;AF=1.00;AN=6;DP=3;Dels=0.00;FS=0.000;HaplotypeScore=0.0000;MLEAC=6;MLEAF=1.00;MQ=54.66;MQ0=0;QD=33.05	GT:AD:DP:GQ:MLPSAC:MLPSAF:PL	1/1/1/1/1/1:0,3:3:2:6:1.00:122,23,14,9,5,2,0											GATK	1569	gi|109289903|gb|AAP45178.2|	Zinc knuckle family protein [Solanum bulbocastanum]	No hit in this database
Sp1_comp316930_c0_seq2	570	.	T	C	56.16	PASS	AC=6;AF=1.00;AN=6;DP=3;Dels=0.00;FS=0.000;HaplotypeScore=0.0000;MLEAC=6;MLEAF=1.00;MQ=54.66;MQ0=0;QD=18.72	GT:AD:DP:GQ:MLPSAC:MLPSAF:PL	1/1/1/1/1/1:0,3:3:2:6:1.00:79,23,14,9,5,2,0											GATK	1569	gi|109289903|gb|AAP45178.2|	Zinc knuckle family protein [Solanum bulbocastanum]	No hit in this database
Sp1_comp316930_c0_seq2	571	.	T	C	56.16	PASS	AC=6;AF=1.00;AN=6;DP=3;Dels=0.00;FS=0.000;HaplotypeScore=0.0000;MLEAC=6;MLEAF=1.00;MQ=54.66;MQ0=0;QD=18.72	GT:AD:DP:GQ:MLPSAC:MLPSAF:PL	1/1/1/1/1/1:0,3:3:2:6:1.00:79,23,14,9,5,2,0											GATK	1569	gi|109289903|gb|AAP45178.2|	Zinc knuckle family protein [Solanum bulbocastanum]	No hit in this database
Sp1_comp316930_c0_seq2	121	.	A	T	37.8	.	DP=2;VDB=0.0194;AF1=1;AC1=2;DP4=0,0,1,1;MQ=57;FQ=-33	GT:PL:GQ	1/1:69,6,0:10											SAM	1569	gi|109289903|gb|AAP45178.2|	Zinc knuckle family protein [Solanum bulbocastanum]	No hit in this database
Sp1_comp316930_c0_seq2	122	.	C	T	11.3	.	DP=2;VDB=0.0194;AF1=1;AC1=2;DP4=0,0,1,0;MQ=54;FQ=-30	GT:PL:GQ	1/1:41,3,0:5											SAM	1569	gi|109289903|gb|AAP45178.2|	Zinc knuckle family protein [Solanum bulbocastanum]	No hit in this database
Sp1_comp316930_c0_seq2	212	.	C	G	3.02	.	DP=1;AF1=1;AC1=2;DP4=0,0,0,1;MQ=60;FQ=-30	GT:PL:GQ	0/1:30,3,0:4											SAM	1569	gi|109289903|gb|AAP45178.2|	Zinc knuckle family protein [Solanum bulbocastanum]	No hit in this database
Sp1_comp316931_c0_seq1	236	.	C	T	108	.	DP=185;VDB=0.0392;AF1=0.5;AC1=1;DP4=56,29,34,21;MQ=45;FQ=111;PV4=0.72,1.1e-54,0.00015,0.0063	GT:PL:GQ	0/1:138,0,255:99	Sp1_comp316931_c0_seq1	236	.	C	T	3410.91	PASS	AC=3;AF=0.500;AN=6;BaseQRankSum=0.953;DP=183;Dels=0.00;FS=0.573;HaplotypeScore=1.7334;MLEAC=3;MLEAF=0.500;MQ=60.00;MQ0=0;MQRankSum=1.540;QD=18.64;ReadPosRankSum=1.233	GT:AD:DP:GQ:MLPSAC:MLPSAF:PL	0/0/0/1/1/1:85,98:183:28:3:0.500:3437,272,64,0,28,188,2147483647	SG	1056	No hit in this database		No hit in this database
Sp1_comp316931_c0_seq1	325	.	G	C	204	.	DP=153;VDB=0.0393;AF1=1;AC1=2;DP4=0,0,17,20;MQ=44;FQ=-138	GT:PL:GQ	1/1:237,111,0:99	Sp1_comp316931_c0_seq1	325	.	G	C	2964.9	PASS	AC=6;AF=1.00;AN=6;DP=164;Dels=0.00;FS=0.000;HaplotypeScore=0.9995;MLEAC=6;MLEAF=1.00;MQ=59.89;MQ0=0;QD=18.08	GT:AD:DP:GQ:MLPSAC:MLPSAF:PL	1/1/1/1/1/1:0,164:164:60:6:1.00:2991,591,362,229,134,60,0	SG	1056	No hit in this database		No hit in this database
Sp1_comp316931_c0_seq1	345	.	A	C	43	.	DP=143;VDB=0.0271;AF1=0.5;AC1=1;DP4=8,28,4,12;MQ=43;FQ=46;PV4=1,0.0085,0.00076,1	GT:PL:GQ	0/1:73,0,169:76	Sp1_comp316931_c0_seq1	345	.	A	C	2204.91	PASS	AC=3;AF=0.500;AN=6;BaseQRankSum=0.831;DP=149;Dels=0.00;FS=2.940;HaplotypeScore=7.6211;MLEAC=3;MLEAF=0.500;MQ=59.88;MQ0=0;MQRankSum=0.781;QD=14.80;ReadPosRankSum=0.537	GT:AD:DP:GQ:MLPSAC:MLPSAF:PL	0/0/0/1/1/1:66,83:149:30:3:0.500:2231,170,36,0,30,156,2147483647	SG	1056	No hit in this database		No hit in this database
Sp1_comp316931_c0_seq1	348	.	A	T,C	60	.	DP=144;VDB=0.0298;AF1=1;AC1=2;DP4=0,0,2,18;MQ=39;FQ=-60	GT:PL:GQ	1/1:169,109,76,112,0,85:63	Sp1_comp316931_c0_seq1	348	.	A	C,T	4277.88	PASS	AC=3,3;AF=0.500,0.500;AN=6;DP=150;Dels=0.00;FS=0.000;HaplotypeScore=4.6219;MLEAC=1,2;MLEAF=0.167,0.333;MQ=59.88;MQ0=0;QD=28.52	GT:AD:DP:GQ:MLPSAC:MLPSAF	1/1/1/2/2/2:0,68,82:150:30:3,3:0.500,0.500	SG	1056	No hit in this database		No hit in this database
Sp1_comp316931_c0_seq1	352	.	G	A	162	.	DP=148;VDB=0.0271;AF1=0.5;AC1=1;DP4=23,43,34,41;MQ=46;FQ=165;PV4=0.23,2.6e-52,0.13,1	GT:PL:GQ	0/1:192,0,255:99	Sp1_comp316931_c0_seq1	352	.	G	A	2435.91	PASS	AC=3;AF=0.500;AN=6;BaseQRankSum=1.485;DP=154;Dels=0.00;FS=2.090;HaplotypeScore=8.4880;MLEAC=3;MLEAF=0.500;MQ=59.88;MQ0=0;MQRankSum=0.764;QD=15.82;ReadPosRankSum=1.249	GT:AD:DP:GQ:MLPSAC:MLPSAF:PL	0/0/0/1/1/1:69,82:154:34:3:0.500:2462,168,34,0,34,168,2147483647	SG	1056	No hit in this database		No hit in this database
Sp1_comp316931_c0_seq1	372	.	A	G	225	.	DP=172;VDB=0.0365;AF1=0.5;AC1=1;DP4=51,62,22,31;MQ=46;FQ=225;PV4=0.74,0.0049,0.021,1	GT:PL:GQ	0/1:255,0,255:99	Sp1_comp316931_c0_seq1	372	.	A	G	1752.9	PASS	AC=2;AF=0.333;AN=6;BaseQRankSum=0.578;DP=177;Dels=0.00;FS=1.281;HaplotypeScore=1.9996;MLEAC=2;MLEAF=0.333;MQ=59.90;MQ0=0;MQRankSum=-0.090;QD=9.90;ReadPosRankSum=1.168	GT:AD:DP:GQ:MLPSAC:MLPSAF:PL	0/0/0/0/1/1:122,54:177:37:2:0.333:1779,57,0,37,154,2147483647,2147483647	SG	1056	No hit in this database		No hit in this database
Sp1_comp316931_c0_seq1	392	.	A	C	107	.	DP=199;VDB=0.0399;AF1=0.5;AC1=1;DP4=48,43,27,24;MQ=47;FQ=110;PV4=1,9.9e-57,0.14,0.42	GT:PL:GQ	0/1:137,0,255:99	Sp1_comp316931_c0_seq1	392	.	A	C	2944.9	PASS	AC=3;AF=0.500;AN=6;BaseQRankSum=0.314;DP=204;Dels=0.00;FS=1.092;HaplotypeScore=7.1604;MLEAC=3;MLEAF=0.500;MQ=59.74;MQ0=0;MQRankSum=1.705;QD=14.44;ReadPosRankSum=0.112	GT:AD:DP:GQ:MLPSAC:MLPSAF:PL	0/0/0/1/1/1:95,108:204:42:3:0.500:2971,217,42,0,48,232,2147483647	SG	1056	No hit in this database		No hit in this database
Sp1_comp316931_c0_seq1	459	.	G	A	185	.	DP=193;VDB=0.0399;AF1=0.5;AC1=1;DP4=48,38,54,48;MQ=48;FQ=188;PV4=0.77,1.7e-68,1,1	GT:PL:GQ	0/1:215,0,255:99	Sp1_comp316931_c0_seq1	459	.	G	A	3709.97	PASS	AC=3;AF=0.500;AN=6;BaseQRankSum=-0.162;DP=197;Dels=0.00;FS=1.767;HaplotypeScore=0.9999;MLEAC=3;MLEAF=0.500;MQ=59.85;MQ0=0;MQRankSum=0.117;QD=18.83;ReadPosRankSum=0.891	GT:AD:DP:GQ:MLPSAC:MLPSAF:PL	0/0/0/1/1/1:88,109:197:18:3:0.500:3736,312,79,0,18,173,2147483647	SG	1056	No hit in this database		No hit in this database
Sp1_comp316931_c0_seq1	492	.	A	G	52	.	DP=173;VDB=0.0392;AF1=0.5;AC1=1;DP4=53,47,19,22;MQ=48;FQ=55;PV4=0.58,9.8e-54,1,0.18	GT:PL:GQ	0/1:82,0,255:85	Sp1_comp316931_c0_seq1	492	.	A	G	2496.03		AC=3;AF=0.500;AN=6;BaseQRankSum=1.453;DP=177;Dels=0.00;FS=2.664;HaplotypeScore=19.9949;MLEAC=3;MLEAF=0.500;MQ=59.90;MQ0=0;MQRankSum=1.149;QD=14.10;ReadPosRankSum=0.712	GT:AD:DP:GQ:MLPSAC:MLPSAF:PL	0/0/0/1/1/1:103,74:177:2:3:0.500:2520,124,2,0,87,2147483647,2147483647	SG	1056	No hit in this database		No hit in this database
Sp1_comp316931_c0_seq1	589	.	G	C	28	.	DP=178;VDB=0.0345;AF1=0.5;AC1=1;DP4=52,43,16,15;MQ=49;FQ=31;PV4=0.84,9.9e-45,0.47,0.016	GT:PL:GQ	0/1:58,0,255:61	Sp1_comp316931_c0_seq1	589	.	G	C	2646.92	PASS	AC=3;AF=0.500;AN=6;BaseQRankSum=0.267;DP=182;Dels=0.00;FS=1.867;HaplotypeScore=6.6613;MLEAC=3;MLEAF=0.500;MQ=59.63;MQ0=1;MQRankSum=-1.879;QD=14.54;ReadPosRankSum=0.328	GT:AD:DP:GQ:MLPSAC:MLPSAF:PL	0/0/0/1/1/1:95,87:182:23:3:0.500:2673,165,23,0,62,2147483647,2147483647	SG	1056	No hit in this database		No hit in this database
Sp1_comp316931_c0_seq1	1003	.	T	C	2000.07		AC=3;AF=0.500;AN=6;BaseQRankSum=-0.228;DP=114;Dels=0.00;FS=1.880;HaplotypeScore=18.8444;MLEAC=3;MLEAF=0.500;MQ=59.37;MQ0=0;MQRankSum=0.382;QD=17.54;ReadPosRankSum=1.088	GT:AD:DP:GQ:MLPSAC:MLPSAF:PL	0/0/0/1/1/1:51,63:114:14:3:0.500:2026,168,41,0,14,105,2147483647											GATK	1056	No hit in this database		No hit in this database
Sp1_comp316931_c0_seq1	1008	.	A	T	983.17		AC=2;AF=0.333;AN=6;BaseQRankSum=1.287;DP=123;Dels=0.00;FS=5.094;HaplotypeScore=19.8437;MLEAC=2;MLEAF=0.333;MQ=59.41;MQ0=0;MQRankSum=2.666;QD=7.99;ReadPosRankSum=-0.382	GT:AD:DP:GQ:MLPSAC:MLPSAF:PL	0/0/0/0/1/1:89,34:123:12:2:0.333:1009,12,0,52,166,2147483647,2147483647											GATK	1056	No hit in this database		No hit in this database
Sp1_comp316931_c0_seq1	253	.	A	G	1909.9	PASS	AC=2;AF=0.333;AN=6;BaseQRankSum=0.332;DP=180;Dels=0.00;FS=2.021;HaplotypeScore=0.8321;MLEAC=2;MLEAF=0.333;MQ=60.00;MQ0=0;MQRankSum=-0.487;QD=10.61;ReadPosRankSum=-2.028	GT:AD:DP:GQ:MLPSAC:MLPSAF:PL	0/0/0/0/1/1:119,61:180:45:2:0.333:1936,60,0,45,181,2147483647,2147483647											GATK	1056	No hit in this database		No hit in this database
Sp1_comp316931_c0_seq1	639	.	G	A	2301.1	PASS	AC=2;AF=0.333;AN=6;BaseQRankSum=-1.185;DP=199;Dels=0.00;FS=6.025;HaplotypeScore=5.5762;MLEAC=2;MLEAF=0.333;MQ=59.66;MQ0=1;MQRankSum=-1.689;QD=11.56;ReadPosRankSum=-0.619	GT:AD:DP:GQ:MLPSAC:MLPSAF:PL	0/0/0/0/1/1:113,86:199:5:2:0.333:2326,118,0,5,102,2147483647,2147483647											GATK	1056	No hit in this database		No hit in this database
Sp1_comp316931_c0_seq1	666	.	C	A,G	80.91		AC=1,1;AF=0.167,0.167;AN=6;BaseQRankSum=0.395;DP=180;Dels=0.00;FS=5.598;HaplotypeScore=158.9128;MLEAC=1,1;MLEAF=0.167,0.167;MQ=59.47;MQ0=2;MQRankSum=1.707;QD=0.45;ReadPosRankSum=-1.062	GT:AD:DP:GQ:MLPSAC:MLPSAF	0/0/0/0/1/2:107,6,67:180:32:1,1:0.167,0.167											GATK	1056	No hit in this database		No hit in this database
Sp1_comp316931_c0_seq1	730	.	A	C	1152.95		AC=1;AF=0.167;AN=6;BaseQRankSum=0.506;DP=194;Dels=0.00;FS=2.184;HaplotypeScore=75.0507;MLEAC=1;MLEAF=0.167;MQ=59.58;MQ0=1;MQRankSum=0.184;QD=5.94;ReadPosRankSum=0.664	GT:AD:DP:GQ:MLPSAC:MLPSAF:PL	0/0/0/0/0/1:151,43:194:20:1:0.167:1179,0,20,127,2147483647,2147483647,2147483647											GATK	1056	No hit in this database		No hit in this database
Sp1_comp316931_c0_seq1	784	.	G	T	2076.42	PASS	AC=2;AF=0.333;AN=6;BaseQRankSum=-1.796;DP=168;Dels=0.00;FS=2.772;HaplotypeScore=0.0000;MLEAC=2;MLEAF=0.333;MQ=60.00;MQ0=0;MQRankSum=0.676;QD=12.36;ReadPosRankSum=-0.578	GT:AD:DP:GQ:MLPSAC:MLPSAF:PL	0/0/0/0/1/1:100,68:168:9:2:0.333:2102,97,0,9,99,2147483647,2147483647											GATK	1056	No hit in this database		No hit in this database
Sp1_comp316931_c0_seq1	983	.	G	A	473.9	PASS	AC=1;AF=0.167;AN=6;BaseQRankSum=0.566;DP=108;Dels=0.00;FS=3.897;HaplotypeScore=1.9990;MLEAC=1;MLEAF=0.167;MQ=59.35;MQ0=0;MQRankSum=-0.376;QD=4.39;ReadPosRankSum=-0.419	GT:AD:DP:GQ:MLPSAC:MLPSAF:PL	0/0/0/0/0/1:92,16:108:39:1:0.167:500,0,39,123,2147483647,2147483647,2147483647											GATK	1056	No hit in this database		No hit in this database
Sp1_comp316932_c0_seq1	410	.	C	T	14.9	.	DP=2;VDB=0.0057;AF1=1;AC1=2;DP4=0,0,1,1;MQ=50;FQ=-33	GT:PL:GQ	1/1:46,6,0:10	Sp1_comp316932_c0_seq1	410	.	C	T	55.71	PASS	AC=6;AF=1.00;AN=6;DP=2;Dels=0.00;FS=0.000;HaplotypeScore=0.0000;MLEAC=6;MLEAF=1.00;MQ=60.00;MQ0=0;QD=27.86	GT:AD:DP:GQ:MLPSAC:MLPSAF:PL	1/1/1/1/1/1:0,2:2:2:6:1.00:78,16,10,6,4,2,0	SG	743	gi|342885808|gb|EGU85760.1|	hypothetical protein FOXB_03608 [Fusarium oxysporum Fo5176]	AT2G32060.2	Ribosomal protein L7Ae/L30e/S12e/Gadd45 family protein		Ribosomal protein L7Ae/L30e/S12e/Gadd45 family protein; FUNCTIONS IN: structural constituent of ribosome; INVOLVED IN: translation; LOCATED IN: cytosolic small ribosomal subunit, cytosolic ribosome, nucleus; EXPRESSED IN: 22 plant structures; EXPRESSED DURING: 13 growth stages; CONTAINS InterPro DOMAIN/s: Ribosomal protein S12e (InterPro:IPR000530), Ribosomal protein L7Ae/L30e/S12e/Gadd45 (InterP…	OG1_2084_p
Sp1_comp316932_c0_seq1	263	.	A	G	40.37	LowQual	AC=2;AF=0.333;AN=6;BaseQRankSum=0.731;DP=6;Dels=0.00;FS=0.000;HaplotypeScore=1.9995;MLEAC=1;MLEAF=0.167;MQ=59.51;MQ0=0;MQRankSum=-0.731;QD=6.73;ReadPosRankSum=0.731	GT:AD:DP:GQ:MLPSAC:MLPSAF:PL	0/0/0/0/1/1:4,1:6:1:2:0.333:33,2,0,1,4,9,78											GATK	743	gi|342885808|gb|EGU85760.1|	hypothetical protein FOXB_03608 [Fusarium oxysporum Fo5176]	AT2G32060.2	Ribosomal protein L7Ae/L30e/S12e/Gadd45 family protein		Ribosomal protein L7Ae/L30e/S12e/Gadd45 family protein; FUNCTIONS IN: structural constituent of ribosome; INVOLVED IN: translation; LOCATED IN: cytosolic small ribosomal subunit, cytosolic ribosome, nucleus; EXPRESSED IN: 22 plant structures; EXPRESSED DURING: 13 growth stages; CONTAINS InterPro DOMAIN/s: Ribosomal protein S12e (InterPro:IPR000530), Ribosomal protein L7Ae/L30e/S12e/Gadd45 (InterP…	OG1_2084_p
Sp1_comp316932_c0_seq1	212	.	G	C	5.46	.	DP=1;AF1=1;AC1=2;DP4=0,0,1,0;MQ=40;FQ=-30	GT:PL:GQ	1/1:34,3,0:3											SAM	743	gi|342885808|gb|EGU85760.1|	hypothetical protein FOXB_03608 [Fusarium oxysporum Fo5176]	AT2G32060.2	Ribosomal protein L7Ae/L30e/S12e/Gadd45 family protein		Ribosomal protein L7Ae/L30e/S12e/Gadd45 family protein; FUNCTIONS IN: structural constituent of ribosome; INVOLVED IN: translation; LOCATED IN: cytosolic small ribosomal subunit, cytosolic ribosome, nucleus; EXPRESSED IN: 22 plant structures; EXPRESSED DURING: 13 growth stages; CONTAINS InterPro DOMAIN/s: Ribosomal protein S12e (InterPro:IPR000530), Ribosomal protein L7Ae/L30e/S12e/Gadd45 (InterP…	OG1_2084_p
Sp1_comp316932_c0_seq1	224	.	C	T	3.55	.	DP=1;AF1=1;AC1=2;DP4=0,0,1,0;MQ=40;FQ=-30	GT:PL:GQ	0/1:31,3,0:4											SAM	743	gi|342885808|gb|EGU85760.1|	hypothetical protein FOXB_03608 [Fusarium oxysporum Fo5176]	AT2G32060.2	Ribosomal protein L7Ae/L30e/S12e/Gadd45 family protein		Ribosomal protein L7Ae/L30e/S12e/Gadd45 family protein; FUNCTIONS IN: structural constituent of ribosome; INVOLVED IN: translation; LOCATED IN: cytosolic small ribosomal subunit, cytosolic ribosome, nucleus; EXPRESSED IN: 22 plant structures; EXPRESSED DURING: 13 growth stages; CONTAINS InterPro DOMAIN/s: Ribosomal protein S12e (InterPro:IPR000530), Ribosomal protein L7Ae/L30e/S12e/Gadd45 (InterP…	OG1_2084_p
Sp1_comp316933_c0_seq1	1266	.	G	A	46.45	LowQual	AC=1;AF=0.167;AN=6;BaseQRankSum=0.764;DP=15;Dels=0.00;FS=0.000;HaplotypeScore=2.9996;MLEAC=1;MLEAF=0.167;MQ=56.25;MQ0=0;MQRankSum=0.425;QD=3.10;ReadPosRankSum=1.613	GT:AD:DP:GQ:MLPSAC:MLPSAF:PL	0/0/0/0/0/1:13,2:15:2:1:0.167:70,0,2,8,20,42,340											GATK	1406	No hit in this database		No hit in this database
Sp1_comp316933_c0_seq1	1320	.	G	T	126.36	PASS	AC=2;AF=0.333;AN=6;BaseQRankSum=-1.837;DP=23;Dels=0.00;FS=0.000;HaplotypeScore=6.9977;MLEAC=2;MLEAF=0.333;MQ=58.43;MQ0=0;MQRankSum=0.969;QD=5.49;ReadPosRankSum=1.837	GT:AD:DP:GQ:MLPSAC:MLPSAF:PL	0/0/0/0/1/1:16,7:23:3:2:0.333:150,3,0,6,21,52,475											GATK	1406	No hit in this database		No hit in this database
Sp1_comp316933_c0_seq1	1321	.	A	T	124.74	PASS	AC=2;AF=0.333;AN=6;BaseQRankSum=1.156;DP=27;Dels=0.00;FS=0.000;HaplotypeScore=6.9977;MLEAC=2;MLEAF=0.333;MQ=58.14;MQ0=0;MQRankSum=-0.520;QD=4.62;ReadPosRankSum=2.081	GT:AD:DP:GQ:MLPSAC:MLPSAF:PL	0/0/0/0/1/1:20,7:27:1:2:0.333:148,1,0,9,27,64,2147483647											GATK	1406	No hit in this database		No hit in this database
Sp1_comp316933_c0_seq1	1328	.	C	T	33.24	LowQual;	AC=1;AF=0.167;AN=6;BaseQRankSum=1.250;DP=28;Dels=0.00;FS=0.000;HaplotypeScore=9.8288;MLEAC=1;MLEAF=0.167;MQ=58.21;MQ0=0;MQRankSum=-0.880;QD=1.19;ReadPosRankSum=1.250	GT:AD:DP:GQ:MLPSAC:MLPSAF:PL	0/0/0/0/0/1:26,2:28:11:1:0.167:59,0,11,30,60,112,2147483647											GATK	1406	No hit in this database		No hit in this database
Sp1_comp316933_c0_seq1	1354	.	G	A	32.44	LowQual;	AC=1;AF=0.167;AN=6;BaseQRankSum=-1.054;DP=18;Dels=0.00;FS=0.000;HaplotypeScore=6.7876;MLEAC=1;MLEAF=0.167;MQ=59.27;MQ0=0;MQRankSum=0.211;QD=1.80;ReadPosRankSum=0.070	GT:AD:DP:GQ:MLPSAC:MLPSAF:PL	0/0/0/0/0/1:16,2:18:9:1:0.167:58,0,9,24,48,91,2147483647											GATK	1406	No hit in this database		No hit in this database
Sp1_comp316933_c0_seq1	1374	.	T	C	78.29	PASS	AC=1;AF=0.167;AN=6;BaseQRankSum=1.516;DP=15;Dels=0.00;FS=0.000;HaplotypeScore=2.9944;MLEAC=1;MLEAF=0.167;MQ=60.00;MQ0=0;MQRankSum=-0.505;QD=5.22;ReadPosRankSum=2.237	GT:AD:DP:GQ:MLPSAC:MLPSAF:PL	0/0/0/0/0/1:12,3:15:2:1:0.167:102,0,2,10,26,56,443											GATK	1406	No hit in this database		No hit in this database
Sp1_comp316933_c0_seq1	1378	.	G	A	40.95	LowQual	AC=1;AF=0.167;AN=6;BaseQRankSum=2.100;DP=14;Dels=0.00;FS=0.000;HaplotypeScore=2.9944;MLEAC=1;MLEAF=0.167;MQ=60.00;MQ0=0;MQRankSum=1.004;QD=2.92;ReadPosRankSum=1.734	GT:AD:DP:GQ:MLPSAC:MLPSAF:PL	0/0/0/0/0/1:12,2:14:6:1:0.167:66,0,6,17,36,70,2147483647											GATK	1406	No hit in this database		No hit in this database
Sp1_comp316933_c0_seq1	547	.	C	T	33.95	LowQual;	AC=1;AF=0.167;AN=6;BaseQRankSum=0.219;DP=20;Dels=0.00;FS=2.017;HaplotypeScore=0.0000;MLEAC=1;MLEAF=0.167;MQ=54.44;MQ0=0;MQRankSum=-1.710;QD=1.70;ReadPosRankSum=0.833	GT:AD:DP:GQ:MLPSAC:MLPSAF:PL	0/0/0/0/0/1:14,6:20:6:1:0.167:59,0,6,17,36,70,2147483647											GATK	1406	No hit in this database		No hit in this database
Sp1_comp316933_c0_seq1	701	.	C	T	31.52	LowQual	AC=1;AF=0.167;AN=6;BaseQRankSum=0.537;DP=12;Dels=0.00;FS=0.000;HaplotypeScore=0.9998;MLEAC=1;MLEAF=0.167;MQ=60.00;MQ0=0;MQRankSum=0.537;QD=2.63;ReadPosRankSum=-1.611	GT:AD:DP:GQ:MLPSAC:MLPSAF:PL	0/0/0/0/0/1:10,2:12:4:1:0.167:56,0,4,13,28,56,399											GATK	1406	No hit in this database		No hit in this database
Sp1_comp316933_c0_seq1	702	.	C	G	31.2	LowQual	AC=1;AF=0.167;AN=6;BaseQRankSum=0.099;DP=13;Dels=0.00;FS=0.000;HaplotypeScore=0.9998;MLEAC=1;MLEAF=0.167;MQ=60.00;MQ0=0;MQRankSum=1.086;QD=2.40;ReadPosRankSum=-1.086	GT:AD:DP:GQ:MLPSAC:MLPSAF:PL	0/0/0/0/0/1:11,2:13:5:1:0.167:56,0,5,15,32,63,2147483647											GATK	1406	No hit in this database		No hit in this database
Sp1_comp316933_c0_seq1	727	.	C	T	37.52	LowQual	AC=1;AF=0.167;AN=6;BaseQRankSum=0.184;DP=15;Dels=0.00;FS=2.158;HaplotypeScore=1.9998;MLEAC=1;MLEAF=0.167;MQ=55.73;MQ0=0;MQRankSum=-1.408;QD=2.50;ReadPosRankSum=0.796	GT:AD:DP:GQ:MLPSAC:MLPSAF:PL	0/0/0/0/0/1:10,5:15:4:1:0.167:62,0,4,13,28,56,396											GATK	1406	No hit in this database		No hit in this database
Sp1_comp316933_c0_seq1	728	.	A	T	38.52	LowQual	AC=1;AF=0.167;AN=6;BaseQRankSum=0.184;DP=15;Dels=0.00;FS=2.158;HaplotypeScore=1.9998;MLEAC=1;MLEAF=0.167;MQ=55.73;MQ0=0;MQRankSum=-0.674;QD=2.57;ReadPosRankSum=1.164	GT:AD:DP:GQ:MLPSAC:MLPSAF:PL	0/0/0/0/0/1:10,5:15:4:1:0.167:63,0,4,13,28,56,397											GATK	1406	No hit in this database		No hit in this database
Sp1_comp316933_c0_seq1	736	.	G	A	33.2	LowQual	AC=1;AF=0.167;AN=6;BaseQRankSum=1.473;DP=16;Dels=0.00;FS=5.237;HaplotypeScore=0.7340;MLEAC=1;MLEAF=0.167;MQ=56.01;MQ0=0;MQRankSum=-1.020;QD=2.08;ReadPosRankSum=2.719	GT:AD:DP:GQ:MLPSAC:MLPSAF:PL	0/0/0/0/0/1:11,5:16:5:1:0.167:58,0,5,15,32,63,2147483647											GATK	1406	No hit in this database		No hit in this database
Sp1_comp316933_c0_seq1	748	.	C	T	40.74	LowQual	AC=1;AF=0.167;AN=6;BaseQRankSum=1.826;DP=16;Dels=0.00;FS=0.000;HaplotypeScore=0.7340;MLEAC=1;MLEAF=0.167;MQ=60.00;MQ0=0;MQRankSum=0.238;QD=2.55;ReadPosRankSum=1.985	GT:AD:DP:GQ:MLPSAC:MLPSAF:PL	0/0/0/0/0/1:14,2:16:7:1:0.167:66,0,7,19,40,77,2147483647											GATK	1406	No hit in this database		No hit in this database
Sp1_comp316933_c0_seq1	753	.	G	T	37.74	LowQual	AC=1;AF=0.167;AN=6;BaseQRankSum=0.934;DP=15;Dels=0.00;FS=0.000;HaplotypeScore=0.0000;MLEAC=1;MLEAF=0.167;MQ=60.00;MQ0=0;MQRankSum=0.255;QD=2.52;ReadPosRankSum=1.104	GT:AD:DP:GQ:MLPSAC:MLPSAF:PL	0/0/0/0/0/1:13,2:15:7:1:0.167:63,0,7,19,40,77,2147483647											GATK	1406	No hit in this database		No hit in this database
Sp1_comp316934_c0_seq1	66	.	A	G	22.5	.	DP=3;VDB=0.0173;AF1=0.8294;AC1=1;DP4=0,1,1,1;MQ=37;FQ=-26;PV4=1,1,1,1	GT:PL:GQ	0/1:51,0,1:4	Sp1_comp316934_c0_seq1	66	.	A	G	216.4		AC=6;AF=1.00;AN=6;BaseQRankSum=1.605;DP=25;Dels=0.00;FS=0.000;HaplotypeScore=31.9279;MLEAC=6;MLEAF=1.00;MQ=38.68;MQ0=0;MQRankSum=0.136;QD=8.66;ReadPosRankSum=3.236	GT:AD:DP:GQ:MLPSAC:MLPSAF:PL	1/1/1/1/1/1:12,13:25:5:6:1.00:241,47,29,18,11,5,0	SG	589	No hit in this database		No hit in this database
Sp1_comp316934_c0_seq1	84	.	A	G	28.8	.	DP=4;VDB=0.0309;AF1=1;AC1=2;DP4=0,0,1,1;MQ=44;FQ=-33	GT:PL:GQ	1/1:60,6,0:10	Sp1_comp316934_c0_seq1	84	.	A	G	166.75		AC=5;AF=0.833;AN=6;BaseQRankSum=1.464;DP=36;Dels=0.00;FS=0.000;HaplotypeScore=51.4213;MLEAC=5;MLEAF=0.833;MQ=41.61;MQ0=0;MQRankSum=-1.252;QD=4.63;ReadPosRankSum=0.743	GT:AD:DP:GQ:MLPSAC:MLPSAF:PL	0/1/1/1/1/1:6,30:36:2:5:0.833:190,28,14,6,2,0,30	SG	589	No hit in this database		No hit in this database
Sp1_comp316934_c0_seq1	106	.	A	G	158.29		AC=2;AF=0.333;AN=6;BaseQRankSum=0.810;DP=48;Dels=0.00;FS=1.202;HaplotypeScore=31.8314;MLEAC=2;MLEAF=0.333;MQ=44.03;MQ0=0;MQRankSum=2.682;QD=3.30;ReadPosRankSum=-0.856	GT:AD:DP:GQ:MLPSAC:MLPSAF:PL	0/0/0/0/1/1:33,15:48:3:2:0.333:182,7,0,3,15,42,362											GATK	589	No hit in this database		No hit in this database
Sp1_comp316934_c0_seq1	107	.	A	C	154.29		AC=2;AF=0.333;AN=6;BaseQRankSum=-0.023;DP=47;Dels=0.00;FS=1.173;HaplotypeScore=30.8447;MLEAC=2;MLEAF=0.333;MQ=44.03;MQ0=0;MQRankSum=1.312;QD=3.28;ReadPosRankSum=-1.101	GT:AD:DP:GQ:MLPSAC:MLPSAF:PL	0/0/0/0/1/1:31,16:47:3:2:0.333:178,7,0,3,15,42,355											GATK	589	No hit in this database		No hit in this database
Sp1_comp316934_c0_seq1	25	.	G	A	77.56		AC=4;AF=0.667;AN=6;BaseQRankSum=-0.380;DP=12;Dels=0.00;FS=0.000;HaplotypeScore=5.5758;MLEAC=4;MLEAF=0.667;MQ=36.43;MQ0=0;MQRankSum=-0.380;QD=6.46;ReadPosRankSum=-2.793	GT:AD:DP:GQ:MLPSAC:MLPSAF:PL	0/0/1/1/1/1:7,5:12:0:4:0.667:99,14,6,2,0,0,30											GATK	589	No hit in this database		No hit in this database
Sp1_comp316934_c0_seq1	77	.	C	T	130.54		AC=3;AF=0.500;AN=6;BaseQRankSum=0.456;DP=35;Dels=0.00;FS=0.000;HaplotypeScore=49.4383;MLEAC=3;MLEAF=0.500;MQ=41.09;MQ0=0;MQRankSum=-0.420;QD=3.73;ReadPosRankSum=2.063	GT:AD:DP:GQ:MLPSAC:MLPSAF:PL	0/0/0/1/1/1:25,10:35:1:3:0.500:153,10,1,0,4,18,211											GATK	589	No hit in this database		No hit in this database
Sp1_comp316934_c0_seq1	99	.	T	C	73.68		AC=1;AF=0.167;AN=6;BaseQRankSum=0.247;DP=50;Dels=0.00;FS=1.368;HaplotypeScore=37.7315;MLEAC=1;MLEAF=0.167;MQ=44.33;MQ0=0;MQRankSum=-1.417;QD=1.47;ReadPosRankSum=-1.053	GT:AD:DP:GQ:MLPSAC:MLPSAF:PL	0/0/0/0/0/1:38,10:50:1:1:0.167:97,0,1,10,28,63,2147483647											GATK	589	No hit in this database		No hit in this database
Sp1_comp316934_c0_seq1	14	.	G	A	44	.	DP=6;VDB=0.0000;AF1=0.5;AC1=1;DP4=2,1,3,0;MQ=44;FQ=46.4;PV4=1,1,0.24,1	GT:PL:GQ	0/1:74,0,82:76											SAM	589	No hit in this database		No hit in this database
Sp1_comp316934_c0_seq1	18	.	G	A	27	.	DP=6;VDB=0.0000;AF1=0.5;AC1=1;DP4=2,1,2,0;MQ=44;FQ=30;PV4=1,1,0.29,1	GT:PL:GQ	0/1:57,0,86:60											SAM	589	No hit in this database		No hit in this database
Sp1_comp316934_c0_seq1	58	.	G	A	11.3	.	DP=2;AF1=1;AC1=2;DP4=0,0,0,1;MQ=60;FQ=-30	GT:PL:GQ	1/1:41,3,0:5											SAM	589	No hit in this database		No hit in this database
Sp1_comp316934_c0_seq1	61	.	G	C	28.8	.	DP=2;VDB=0.0173;AF1=1;AC1=2;DP4=0,0,1,1;MQ=44;FQ=-33	GT:PL:GQ	1/1:60,6,0:10											SAM	589	No hit in this database		No hit in this database
Sp1_comp316934_c0_seq1	75	.	C	T	3.55	.	DP=4;AF1=0.5023;AC1=1;DP4=1,1,0,1;MQ=37;FQ=-8.06;PV4=1,1,1,1	GT:PL:GQ	0/1:31,0,20:25											SAM	589	No hit in this database		No hit in this database
Sp1_comp316934_c1_seq3	421	.	G	A	12	.	DP=2;VDB=0.0151;AF1=1;AC1=2;DP4=0,0,2,0;MQ=47;FQ=-33	GT:PL:GQ	1/1:43,6,0:9	Sp1_comp316934_c1_seq3	421	.	G	A	145.4	PASS	AC=6;AF=1.00;AN=6;DP=4;Dels=0.00;FS=0.000;HaplotypeScore=0.0000;MLEAC=6;MLEAF=1.00;MQ=58.33;MQ0=0;QD=26.63	GT:AD:DP:GQ:MLPSAC:MLPSAF:PL	1/1/1/1/1/1:0,4:4:3:6:1.00:169,31,19,12,7,3,0	SG	685	No hit in this database		No hit in this database
Sp1_comp316934_c1_seq3	543	.	C	A	11.1	.	DP=4;VDB=0.0254;AF1=1;AC1=2;DP4=0,0,1,1;MQ=49;FQ=-33	GT:PL:GQ	1/1:42,6,0:9	Sp1_comp316934_c1_seq3	543	.	C	A	140.4	PASS	AC=6;AF=1.00;AN=6;DP=4;Dels=0.00;FS=0.000;HaplotypeScore=0.0000;MLEAC=6;MLEAF=1.00;MQ=60.00;MQ0=0;QD=33.22	GT:AD:DP:GQ:MLPSAC:MLPSAF:PL	1/1/1/1/1/1:0,4:4:3:6:1.00:164,31,19,12,7,3,0	SG	685	No hit in this database		No hit in this database
Sp1_comp316934_c1_seq3	522	.	A	G	84.16	PASS	AC=6;AF=1.00;AN=6;DP=4;Dels=0.00;FS=0.000;HaplotypeScore=0.0000;MLEAC=6;MLEAF=1.00;MQ=60.00;MQ0=0;QD=21.04	GT:AD:DP:GQ:MLPSAC:MLPSAF:PL	1/1/1/1/1/1:0,4:4:2:6:1.00:107,23,14,9,5,2,0											GATK	685	No hit in this database		No hit in this database
Sp1_comp316935_c0_seq3	100	.	T	G	18.1	.	DP=23;VDB=0.0244;AF1=0.5;AC1=1;DP4=14,3,5,1;MQ=48;FQ=21;PV4=1,8.3e-08,6.4e-05,1	GT:PL:GQ	0/1:48,0,255:51	Sp1_comp316935_c0_seq3	100	.	T	G	101.4		AC=1;AF=0.167;AN=6;BaseQRankSum=-0.105;DP=23;Dels=0.00;FS=0.000;HaplotypeScore=17.4973;MLEAC=1;MLEAF=0.167;MQ=60.00;MQ0=0;MQRankSum=-1.015;QD=4.41;ReadPosRankSum=1.015	GT:AD:DP:GQ:MLPSAC:MLPSAF:PL	0/0/0/0/0/1:17,6:23:4:1:0.167:126,0,4,19,44,91,2147483647	SG	1017	gi|149275417|gb|ABR23053.1|	anionic peroxidase swpa7 [Ipomoea batatas]	AT4G33420.1	Peroxidase superfamily protein		Peroxidase superfamily protein; FUNCTIONS IN: peroxidase activity, heme binding; INVOLVED IN: response to oxidative stress, oxidation reduction; EXPRESSED IN: 20 plant structures; EXPRESSED DURING: 10 growth stages; CONTAINS InterPro DOMAIN/s: Haem peroxidase (InterPro:IPR010255), Plant peroxidase (InterPro:IPR000823), Peroxidases heam-ligand binding site (InterPro:IPR019793), Haem peroxidase, pl…
Sp1_comp316935_c0_seq3	219	.	C	A	77	.	DP=35;VDB=0.0365;AF1=0.5;AC1=1;DP4=21,7,3,4;MQ=46;FQ=80;PV4=0.17,0.4,7.8e-08,1	GT:PL:GQ	0/1:107,0,255:99	Sp1_comp316935_c0_seq3	219	.	C	A	202.88	PASS	AC=1;AF=0.167;AN=6;BaseQRankSum=0.628;DP=36;Dels=0.00;FS=10.637;HaplotypeScore=0.9665;MLEAC=1;MLEAF=0.167;MQ=60.00;MQ0=0;MQRankSum=0.400;QD=5.64;ReadPosRankSum=1.465	GT:AD:DP:GQ:MLPSAC:MLPSAF:PL	0/0/0/0/0/1:28,8:36:6:1:0.167:228,0,6,29,69,2147483647,2147483647	SG	1017	gi|149275417|gb|ABR23053.1|	anionic peroxidase swpa7 [Ipomoea batatas]	AT4G33420.1	Peroxidase superfamily protein		Peroxidase superfamily protein; FUNCTIONS IN: peroxidase activity, heme binding; INVOLVED IN: response to oxidative stress, oxidation reduction; EXPRESSED IN: 20 plant structures; EXPRESSED DURING: 10 growth stages; CONTAINS InterPro DOMAIN/s: Haem peroxidase (InterPro:IPR010255), Plant peroxidase (InterPro:IPR000823), Peroxidases heam-ligand binding site (InterPro:IPR019793), Haem peroxidase, pl…
Sp1_comp316935_c0_seq3	246	.	C	A	56	.	DP=52;VDB=0.0393;AF1=0.5;AC1=1;DP4=19,19,7,6;MQ=46;FQ=59;PV4=1,2.4e-16,3.6e-05,0.16	GT:PL:GQ	0/1:86,0,255:89	Sp1_comp316935_c0_seq3	246	.	C	A	402.04	PASS	AC=2;AF=0.333;AN=6;BaseQRankSum=-0.190;DP=52;Dels=0.00;FS=0.000;HaplotypeScore=0.0000;MLEAC=2;MLEAF=0.333;MQ=60.00;MQ0=0;MQRankSum=-1.352;QD=7.73;ReadPosRankSum=-1.120	GT:AD:DP:GQ:MLPSAC:MLPSAF:PL	0/0/0/0/1/1:39,13:52:2:2:0.333:426,2,0,25,75,2147483647,2147483647	SG	1017	gi|149275417|gb|ABR23053.1|	anionic peroxidase swpa7 [Ipomoea batatas]	AT4G33420.1	Peroxidase superfamily protein		Peroxidase superfamily protein; FUNCTIONS IN: peroxidase activity, heme binding; INVOLVED IN: response to oxidative stress, oxidation reduction; EXPRESSED IN: 20 plant structures; EXPRESSED DURING: 10 growth stages; CONTAINS InterPro DOMAIN/s: Haem peroxidase (InterPro:IPR010255), Plant peroxidase (InterPro:IPR000823), Peroxidases heam-ligand binding site (InterPro:IPR019793), Haem peroxidase, pl…
Sp1_comp316935_c0_seq3	321	.	T	C	222	.	DP=56;VDB=0.0398;AF1=1;AC1=2;DP4=0,0,28,23;MQ=41;FQ=-181	GT:PL:GQ	1/1:255,154,0:99	Sp1_comp316935_c0_seq3	321	.	T	C	2291.9	PASS	AC=6;AF=1.00;AN=6;DP=57;Dels=0.00;FS=0.000;HaplotypeScore=0.0000;MLEAC=6;MLEAF=1.00;MQ=60.00;MQ0=0;QD=24.61	GT:AD:DP:GQ:MLPSAC:MLPSAF:PL	1/1/1/1/1/1:0,57:57:43:6:1.00:2318,420,258,163,95,43,0	SG	1017	gi|149275417|gb|ABR23053.1|	anionic peroxidase swpa7 [Ipomoea batatas]	AT4G33420.1	Peroxidase superfamily protein		Peroxidase superfamily protein; FUNCTIONS IN: peroxidase activity, heme binding; INVOLVED IN: response to oxidative stress, oxidation reduction; EXPRESSED IN: 20 plant structures; EXPRESSED DURING: 10 growth stages; CONTAINS InterPro DOMAIN/s: Haem peroxidase (InterPro:IPR010255), Plant peroxidase (InterPro:IPR000823), Peroxidases heam-ligand binding site (InterPro:IPR019793), Haem peroxidase, pl…
Sp1_comp316935_c0_seq3	384	.	A	T	225	.	DP=46;VDB=0.0322;AF1=0.5;AC1=1;DP4=10,12,11,10;MQ=42;FQ=225;PV4=0.76,1,0.0029,1	GT:PL:GQ	0/1:255,0,255:99	Sp1_comp316935_c0_seq3	384	.	A	T	768.54	PASS	AC=3;AF=0.500;AN=6;BaseQRankSum=0.776;DP=49;Dels=0.00;FS=0.000;HaplotypeScore=1.7803;MLEAC=3;MLEAF=0.500;MQ=60.00;MQ0=0;MQRankSum=-0.466;QD=15.68;ReadPosRankSum=-0.031	GT:AD:DP:GQ:MLPSAC:MLPSAF:PL	0/0/0/1/1/1:26,22:49:11:3:0.500:794,56,11,0,11,56,785	SG	1017	gi|149275417|gb|ABR23053.1|	anionic peroxidase swpa7 [Ipomoea batatas]	AT4G33420.1	Peroxidase superfamily protein		Peroxidase superfamily protein; FUNCTIONS IN: peroxidase activity, heme binding; INVOLVED IN: response to oxidative stress, oxidation reduction; EXPRESSED IN: 20 plant structures; EXPRESSED DURING: 10 growth stages; CONTAINS InterPro DOMAIN/s: Haem peroxidase (InterPro:IPR010255), Plant peroxidase (InterPro:IPR000823), Peroxidases heam-ligand binding site (InterPro:IPR019793), Haem peroxidase, pl…
Sp1_comp316935_c0_seq3	420	.	G	A	108	.	DP=49;VDB=0.0400;AF1=0.5;AC1=1;DP4=6,10,8,15;MQ=44;FQ=111;PV4=1,3.8e-13,1.1e-08,1	GT:PL:GQ	0/1:138,0,255:99	Sp1_comp316935_c0_seq3	420	.	G	A,T	942.91	PASS	AC=3,1;AF=0.500,0.167;AN=6;BaseQRankSum=-0.683;DP=49;Dels=0.00;FS=0.000;HaplotypeScore=0.0000;MLEAC=2,1;MLEAF=0.333,0.167;MQ=60.00;MQ0=0;MQRankSum=1.460;QD=19.24;ReadPosRankSum=-0.053	GT:AD:DP:GQ:MLPSAC:MLPSAF	0/0/1/1/1/2:17,21,11:49:5:3,1:0.500,0.167	SG	1017	gi|149275417|gb|ABR23053.1|	anionic peroxidase swpa7 [Ipomoea batatas]	AT4G33420.1	Peroxidase superfamily protein		Peroxidase superfamily protein; FUNCTIONS IN: peroxidase activity, heme binding; INVOLVED IN: response to oxidative stress, oxidation reduction; EXPRESSED IN: 20 plant structures; EXPRESSED DURING: 10 growth stages; CONTAINS InterPro DOMAIN/s: Haem peroxidase (InterPro:IPR010255), Plant peroxidase (InterPro:IPR000823), Peroxidases heam-ligand binding site (InterPro:IPR019793), Haem peroxidase, pl…
Sp1_comp316935_c0_seq3	495	.	C	G	57	.	DP=55;VDB=0.0393;AF1=0.5;AC1=1;DP4=20,16,5,7;MQ=46;FQ=60;PV4=0.51,1e-14,7.4e-05,0.29	GT:PL:GQ	0/1:87,0,255:90	Sp1_comp316935_c0_seq3	495	.	C	G	460.27		AC=2;AF=0.333;AN=6;BaseQRankSum=-0.539;DP=61;Dels=0.00;FS=2.442;HaplotypeScore=13.9946;MLEAC=2;MLEAF=0.333;MQ=59.33;MQ0=0;MQRankSum=0.442;QD=7.55;ReadPosRankSum=-1.536	GT:AD:DP:GQ:MLPSAC:MLPSAF:PL	0/0/0/0/1/1:44,17:61:11:2:0.333:486,11,0,21,72,2147483647,2147483647	SG	1017	gi|149275417|gb|ABR23053.1|	anionic peroxidase swpa7 [Ipomoea batatas]	AT4G33420.1	Peroxidase superfamily protein		Peroxidase superfamily protein; FUNCTIONS IN: peroxidase activity, heme binding; INVOLVED IN: response to oxidative stress, oxidation reduction; EXPRESSED IN: 20 plant structures; EXPRESSED DURING: 10 growth stages; CONTAINS InterPro DOMAIN/s: Haem peroxidase (InterPro:IPR010255), Plant peroxidase (InterPro:IPR000823), Peroxidases heam-ligand binding site (InterPro:IPR019793), Haem peroxidase, pl…
Sp1_comp316935_c0_seq3	504	.	G	A	92	.	DP=50;VDB=0.0399;AF1=0.5;AC1=1;DP4=13,10,6,6;MQ=46;FQ=95;PV4=0.74,5.9e-08,0.00041,0.38	GT:PL:GQ	0/1:122,0,255:99	Sp1_comp316935_c0_seq3	504	.	G	A	797.39		AC=3;AF=0.500;AN=6;BaseQRankSum=0.678;DP=52;Dels=0.00;FS=1.050;HaplotypeScore=32.9839;MLEAC=3;MLEAF=0.500;MQ=60.00;MQ0=0;MQRankSum=0.458;QD=15.33;ReadPosRankSum=1.007	GT:AD:DP:GQ:MLPSAC:MLPSAF:PL	0/0/0/1/1/1:27,25:52:11:3:0.500:823,59,11,0,14,66,2147483647	SG	1017	gi|149275417|gb|ABR23053.1|	anionic peroxidase swpa7 [Ipomoea batatas]	AT4G33420.1	Peroxidase superfamily protein		Peroxidase superfamily protein; FUNCTIONS IN: peroxidase activity, heme binding; INVOLVED IN: response to oxidative stress, oxidation reduction; EXPRESSED IN: 20 plant structures; EXPRESSED DURING: 10 growth stages; CONTAINS InterPro DOMAIN/s: Haem peroxidase (InterPro:IPR010255), Plant peroxidase (InterPro:IPR000823), Peroxidases heam-ligand binding site (InterPro:IPR019793), Haem peroxidase, pl…
Sp1_comp316935_c0_seq3	508	.	C	A	108	.	DP=48;VDB=0.0392;AF1=0.5;AC1=1;DP4=5,6,8,6;MQ=46;FQ=111;PV4=0.7,1.5e-12,1,0.46	GT:PL:GQ	0/1:138,0,225:99	Sp1_comp316935_c0_seq3	508	.	C	A	1102.92		AC=4;AF=0.667;AN=6;BaseQRankSum=-0.587;DP=50;Dels=0.00;FS=0.000;HaplotypeScore=21.9888;MLEAC=4;MLEAF=0.667;MQ=60.00;MQ0=0;MQRankSum=-1.042;QD=22.06;ReadPosRankSum=0.899	GT:AD:DP:GQ:MLPSAC:MLPSAF:PL	0/0/1/1/1/1:11,39:50:0:4:0.667:1126,160,69,23,0,0,351	SG	1017	gi|149275417|gb|ABR23053.1|	anionic peroxidase swpa7 [Ipomoea batatas]	AT4G33420.1	Peroxidase superfamily protein		Peroxidase superfamily protein; FUNCTIONS IN: peroxidase activity, heme binding; INVOLVED IN: response to oxidative stress, oxidation reduction; EXPRESSED IN: 20 plant structures; EXPRESSED DURING: 10 growth stages; CONTAINS InterPro DOMAIN/s: Haem peroxidase (InterPro:IPR010255), Plant peroxidase (InterPro:IPR000823), Peroxidases heam-ligand binding site (InterPro:IPR019793), Haem peroxidase, pl…
Sp1_comp316935_c0_seq3	572	.	C	G	225	.	DP=54;VDB=0.0392;AF1=0.5;AC1=1;DP4=4,8,20,18;MQ=42;FQ=146;PV4=0.33,1,0.002,0.26	GT:PL:GQ	0/1:255,0,173:99	Sp1_comp316935_c0_seq3	572	.	C	G	1621.42	PASS	AC=5;AF=0.833;AN=6;BaseQRankSum=-0.209;DP=62;Dels=0.00;FS=7.933;HaplotypeScore=0.9973;MLEAC=5;MLEAF=0.833;MQ=60.00;MQ0=0;MQRankSum=0.333;QD=26.15;ReadPosRankSum=-2.380	GT:AD:DP:GQ:MLPSAC:MLPSAF:PL	0/1/1/1/1/1:18,44:62:9:5:0.833:1647,223,105,43,9,0,345	SG	1017	gi|149275417|gb|ABR23053.1|	anionic peroxidase swpa7 [Ipomoea batatas]	AT4G33420.1	Peroxidase superfamily protein		Peroxidase superfamily protein; FUNCTIONS IN: peroxidase activity, heme binding; INVOLVED IN: response to oxidative stress, oxidation reduction; EXPRESSED IN: 20 plant structures; EXPRESSED DURING: 10 growth stages; CONTAINS InterPro DOMAIN/s: Haem peroxidase (InterPro:IPR010255), Plant peroxidase (InterPro:IPR000823), Peroxidases heam-ligand binding site (InterPro:IPR019793), Haem peroxidase, pl…
Sp1_comp316935_c0_seq3	597	.	T	C	86	.	DP=58;VDB=0.0399;AF1=0.5;AC1=1;DP4=18,21,10,8;MQ=41;FQ=89;PV4=0.58,2e-22,0.028,0.47	GT:PL:GQ	0/1:116,0,255:99	Sp1_comp316935_c0_seq3	597	.	T	C	708.18	PASS	AC=2;AF=0.333;AN=6;BaseQRankSum=0.561;DP=65;Dels=0.00;FS=2.176;HaplotypeScore=0.0000;MLEAC=2;MLEAF=0.333;MQ=59.82;MQ0=0;MQRankSum=0.201;QD=10.90;ReadPosRankSum=-0.340	GT:AD:DP:GQ:MLPSAC:MLPSAF:PL	0/0/0/0/1/1:43,22:65:12:2:0.333:734,25,0,12,54,151,2147483647	SG	1017	gi|149275417|gb|ABR23053.1|	anionic peroxidase swpa7 [Ipomoea batatas]	AT4G33420.1	Peroxidase superfamily protein		Peroxidase superfamily protein; FUNCTIONS IN: peroxidase activity, heme binding; INVOLVED IN: response to oxidative stress, oxidation reduction; EXPRESSED IN: 20 plant structures; EXPRESSED DURING: 10 growth stages; CONTAINS InterPro DOMAIN/s: Haem peroxidase (InterPro:IPR010255), Plant peroxidase (InterPro:IPR000823), Peroxidases heam-ligand binding site (InterPro:IPR019793), Haem peroxidase, pl…
Sp1_comp316935_c0_seq3	603	.	C	A	3.54	.	DP=56;VDB=0.0380;AF1=0.4998;AC1=1;DP4=16,22,1,9;MQ=41;FQ=5.47;PV4=0.074,4.5e-16,0.12,0.14	GT:PL:GQ	0/1:31,0,255:30	Sp1_comp316935_c0_seq3	603	.	C	A	629.24	PASS	AC=2;AF=0.333;AN=6;BaseQRankSum=-1.547;DP=62;Dels=0.00;FS=3.628;HaplotypeScore=2.0321;MLEAC=2;MLEAF=0.333;MQ=59.81;MQ0=0;MQRankSum=-0.178;QD=10.15;ReadPosRankSum=0.223	GT:AD:DP:GQ:MLPSAC:MLPSAF:PL	0/0/0/0/1/1:41,21:62:11:2:0.333:655,26,0,11,51,145,2147483647	SG	1017	gi|149275417|gb|ABR23053.1|	anionic peroxidase swpa7 [Ipomoea batatas]	AT4G33420.1	Peroxidase superfamily protein		Peroxidase superfamily protein; FUNCTIONS IN: peroxidase activity, heme binding; INVOLVED IN: response to oxidative stress, oxidation reduction; EXPRESSED IN: 20 plant structures; EXPRESSED DURING: 10 growth stages; CONTAINS InterPro DOMAIN/s: Haem peroxidase (InterPro:IPR010255), Plant peroxidase (InterPro:IPR000823), Peroxidases heam-ligand binding site (InterPro:IPR019793), Haem peroxidase, pl…
Sp1_comp316935_c0_seq3	636	.	C	T	217	.	DP=53;VDB=0.0365;AF1=1;AC1=2;DP4=0,0,12,10;MQ=35;FQ=-93	GT:PL:GQ	1/1:250,66,0:99	Sp1_comp316935_c0_seq3	636	.	C	T	1819.9	PASS	AC=6;AF=1.00;AN=6;DP=56;Dels=0.00;FS=0.000;HaplotypeScore=0.0000;MLEAC=6;MLEAF=1.00;MQ=59.79;MQ0=0;QD=32.50	GT:AD:DP:GQ:MLPSAC:MLPSAF:PL	1/1/1/1/1/1:0,56:56:41:6:1.00:1846,404,248,156,91,41,0	SG	1017	gi|149275417|gb|ABR23053.1|	anionic peroxidase swpa7 [Ipomoea batatas]	AT4G33420.1	Peroxidase superfamily protein		Peroxidase superfamily protein; FUNCTIONS IN: peroxidase activity, heme binding; INVOLVED IN: response to oxidative stress, oxidation reduction; EXPRESSED IN: 20 plant structures; EXPRESSED DURING: 10 growth stages; CONTAINS InterPro DOMAIN/s: Haem peroxidase (InterPro:IPR010255), Plant peroxidase (InterPro:IPR000823), Peroxidases heam-ligand binding site (InterPro:IPR019793), Haem peroxidase, pl…
Sp1_comp316935_c0_seq3	660	.	C	T	70	.	DP=52;VDB=0.0392;AF1=0.5;AC1=1;DP4=15,15,7,7;MQ=36;FQ=73;PV4=1,8.6e-14,0.0013,0.16	GT:PL:GQ	0/1:100,0,255:99	Sp1_comp316935_c0_seq3	660	.	C	T	580.36	PASS	AC=2;AF=0.333;AN=6;BaseQRankSum=-0.657;DP=55;Dels=0.00;FS=1.088;HaplotypeScore=8.9927;MLEAC=2;MLEAF=0.333;MQ=59.79;MQ0=0;MQRankSum=1.295;QD=10.55;ReadPosRankSum=-0.852	GT:AD:DP:GQ:MLPSAC:MLPSAF:PL	0/0/0/0/1/1:33,22:55:4:2:0.333:605,30,0,4,33,107,2147483647	SG	1017	gi|149275417|gb|ABR23053.1|	anionic peroxidase swpa7 [Ipomoea batatas]	AT4G33420.1	Peroxidase superfamily protein		Peroxidase superfamily protein; FUNCTIONS IN: peroxidase activity, heme binding; INVOLVED IN: response to oxidative stress, oxidation reduction; EXPRESSED IN: 20 plant structures; EXPRESSED DURING: 10 growth stages; CONTAINS InterPro DOMAIN/s: Haem peroxidase (InterPro:IPR010255), Plant peroxidase (InterPro:IPR000823), Peroxidases heam-ligand binding site (InterPro:IPR019793), Haem peroxidase, pl…
Sp1_comp316935_c0_seq3	678	.	A	G	120	.	DP=50;VDB=0.0322;AF1=0.5;AC1=1;DP4=11,12,6,13;MQ=36;FQ=123;PV4=0.35,2.2e-10,4.4e-07,1	GT:PL:GQ	0/1:150,0,255:99	Sp1_comp316935_c0_seq3	678	.	A	G	648.4	PASS	AC=3;AF=0.500;AN=6;BaseQRankSum=-0.258;DP=53;Dels=0.00;FS=2.422;HaplotypeScore=9.5750;MLEAC=3;MLEAF=0.500;MQ=60.00;MQ0=0;MQRankSum=0.098;QD=12.23;ReadPosRankSum=1.005	GT:AD:DP:GQ:MLPSAC:MLPSAF:PL	0/0/0/1/1/1:26,27:53:4:3:0.500:673,40,4,0,19,75,2147483647	SG	1017	gi|149275417|gb|ABR23053.1|	anionic peroxidase swpa7 [Ipomoea batatas]	AT4G33420.1	Peroxidase superfamily protein		Peroxidase superfamily protein; FUNCTIONS IN: peroxidase activity, heme binding; INVOLVED IN: response to oxidative stress, oxidation reduction; EXPRESSED IN: 20 plant structures; EXPRESSED DURING: 10 growth stages; CONTAINS InterPro DOMAIN/s: Haem peroxidase (InterPro:IPR010255), Plant peroxidase (InterPro:IPR000823), Peroxidases heam-ligand binding site (InterPro:IPR019793), Haem peroxidase, pl…
Sp1_comp316935_c0_seq3	682	.	T	C	190	.	DP=47;VDB=0.0380;AF1=1;AC1=2;DP4=0,0,16,18;MQ=35;FQ=-129	GT:PL:GQ	1/1:223,102,0:99	Sp1_comp316935_c0_seq3	682	.	T	C	1715.9	PASS	AC=6;AF=1.00;AN=6;DP=50;Dels=0.00;FS=0.000;HaplotypeScore=1.5781;MLEAC=6;MLEAF=1.00;MQ=60.00;MQ0=0;QD=34.32	GT:AD:DP:GQ:MLPSAC:MLPSAF:PL	1/1/1/1/1/1:1,49:50:36:6:1.00:1742,350,215,135,79,36,0	SG	1017	gi|149275417|gb|ABR23053.1|	anionic peroxidase swpa7 [Ipomoea batatas]	AT4G33420.1	Peroxidase superfamily protein		Peroxidase superfamily protein; FUNCTIONS IN: peroxidase activity, heme binding; INVOLVED IN: response to oxidative stress, oxidation reduction; EXPRESSED IN: 20 plant structures; EXPRESSED DURING: 10 growth stages; CONTAINS InterPro DOMAIN/s: Haem peroxidase (InterPro:IPR010255), Plant peroxidase (InterPro:IPR000823), Peroxidases heam-ligand binding site (InterPro:IPR019793), Haem peroxidase, pl…
Sp1_comp316935_c0_seq3	699	.	T	C	204	.	DP=46;VDB=0.0399;AF1=1;AC1=2;DP4=0,0,13,22;MQ=35;FQ=-132	GT:PL:GQ	1/1:237,105,0:99	Sp1_comp316935_c0_seq3	699	.	T	C	1655.9	PASS	AC=6;AF=1.00;AN=6;DP=48;Dels=0.00;FS=0.000;HaplotypeScore=1.7334;MLEAC=6;MLEAF=1.00;MQ=60.00;MQ0=0;QD=34.50	GT:AD:DP:GQ:MLPSAC:MLPSAF:PL	1/1/1/1/1/1:0,48:48:34:6:1.00:1682,334,205,129,76,34,0	SG	1017	gi|149275417|gb|ABR23053.1|	anionic peroxidase swpa7 [Ipomoea batatas]	AT4G33420.1	Peroxidase superfamily protein		Peroxidase superfamily protein; FUNCTIONS IN: peroxidase activity, heme binding; INVOLVED IN: response to oxidative stress, oxidation reduction; EXPRESSED IN: 20 plant structures; EXPRESSED DURING: 10 growth stages; CONTAINS InterPro DOMAIN/s: Haem peroxidase (InterPro:IPR010255), Plant peroxidase (InterPro:IPR000823), Peroxidases heam-ligand binding site (InterPro:IPR019793), Haem peroxidase, pl…
Sp1_comp316935_c0_seq3	741	.	C	T	148	.	DP=32;VDB=0.0393;AF1=0.5;AC1=1;DP4=7,10,5,7;MQ=38;FQ=151;PV4=1,1,0.44,0.14	GT:PL:GQ	0/1:178,0,243:99	Sp1_comp316935_c0_seq3	741	.	C	T	353.51	PASS	AC=2;AF=0.333;AN=6;BaseQRankSum=0.230;DP=34;Dels=0.00;FS=0.000;HaplotypeScore=0.0000;MLEAC=2;MLEAF=0.333;MQ=60.00;MQ0=0;MQRankSum=0.422;QD=10.40;ReadPosRankSum=-0.499	GT:AD:DP:GQ:MLPSAC:MLPSAF:PL	0/0/0/0/1/1:20,14:34:1:2:0.333:377,19,0,1,18,61,2147483647	SG	1017	gi|149275417|gb|ABR23053.1|	anionic peroxidase swpa7 [Ipomoea batatas]	AT4G33420.1	Peroxidase superfamily protein		Peroxidase superfamily protein; FUNCTIONS IN: peroxidase activity, heme binding; INVOLVED IN: response to oxidative stress, oxidation reduction; EXPRESSED IN: 20 plant structures; EXPRESSED DURING: 10 growth stages; CONTAINS InterPro DOMAIN/s: Haem peroxidase (InterPro:IPR010255), Plant peroxidase (InterPro:IPR000823), Peroxidases heam-ligand binding site (InterPro:IPR019793), Haem peroxidase, pl…
Sp1_comp316935_c0_seq3	754	.	A	G	8.64	.	DP=33;VDB=0.0359;AF1=0.5;AC1=1;DP4=10,14,2,3;MQ=37;FQ=11.3;PV4=1,0.14,0.09,1	GT:PL:GQ	0/1:38,0,255:40	Sp1_comp316935_c0_seq3	754	.	A	G	156.05	PASS	AC=1;AF=0.167;AN=6;BaseQRankSum=-0.137;DP=35;Dels=0.00;FS=0.000;HaplotypeScore=0.7887;MLEAC=1;MLEAF=0.167;MQ=60.00;MQ0=0;MQRankSum=-1.322;QD=4.46;ReadPosRankSum=1.368	GT:AD:DP:GQ:MLPSAC:MLPSAF:PL	0/0/0/0/0/1:25,10:35:2:1:0.167:180,0,2,20,53,119,2147483647	SG	1017	gi|149275417|gb|ABR23053.1|	anionic peroxidase swpa7 [Ipomoea batatas]	AT4G33420.1	Peroxidase superfamily protein		Peroxidase superfamily protein; FUNCTIONS IN: peroxidase activity, heme binding; INVOLVED IN: response to oxidative stress, oxidation reduction; EXPRESSED IN: 20 plant structures; EXPRESSED DURING: 10 growth stages; CONTAINS InterPro DOMAIN/s: Haem peroxidase (InterPro:IPR010255), Plant peroxidase (InterPro:IPR000823), Peroxidases heam-ligand binding site (InterPro:IPR019793), Haem peroxidase, pl…
Sp1_comp316935_c0_seq3	759	.	T	C	28	.	DP=35;VDB=0.0359;AF1=0.5;AC1=1;DP4=12,15,2,4;MQ=37;FQ=31;PV4=1,1,0.054,1	GT:PL:GQ	0/1:58,0,255:61	Sp1_comp316935_c0_seq3	759	.	T	C	200.68	PASS	AC=1;AF=0.167;AN=6;BaseQRankSum=0.438;DP=38;Dels=0.00;FS=0.000;HaplotypeScore=0.7887;MLEAC=1;MLEAF=0.167;MQ=60.00;MQ0=0;MQRankSum=0.552;QD=5.28;ReadPosRankSum=1.579	GT:AD:DP:GQ:MLPSAC:MLPSAF:PL	0/0/0/0/0/1:28,10:38:3:1:0.167:225,0,3,24,63,2147483647,2147483647	SG	1017	gi|149275417|gb|ABR23053.1|	anionic peroxidase swpa7 [Ipomoea batatas]	AT4G33420.1	Peroxidase superfamily protein		Peroxidase superfamily protein; FUNCTIONS IN: peroxidase activity, heme binding; INVOLVED IN: response to oxidative stress, oxidation reduction; EXPRESSED IN: 20 plant structures; EXPRESSED DURING: 10 growth stages; CONTAINS InterPro DOMAIN/s: Haem peroxidase (InterPro:IPR010255), Plant peroxidase (InterPro:IPR000823), Peroxidases heam-ligand binding site (InterPro:IPR019793), Haem peroxidase, pl…
Sp1_comp316935_c0_seq3	782	.	A	G	28	.	DP=35;VDB=0.0392;AF1=0.5;AC1=1;DP4=4,4,2,3;MQ=34;FQ=31;PV4=1,0.00013,1,1	GT:PL:GQ	0/1:58,0,132:61	Sp1_comp316935_c0_seq3	782	.	A	G	996.06	PASS	AC=4;AF=0.667;AN=6;BaseQRankSum=2.692;DP=42;Dels=0.00;FS=0.000;HaplotypeScore=1.9778;MLEAC=4;MLEAF=0.667;MQ=60.00;MQ0=0;MQRankSum=1.339;QD=23.72;ReadPosRankSum=-0.515	GT:AD:DP:GQ:MLPSAC:MLPSAF:PL	0/0/1/1/1/1:11,31:42:2:4:0.667:1020,135,57,19,0,2,271	SG	1017	gi|149275417|gb|ABR23053.1|	anionic peroxidase swpa7 [Ipomoea batatas]	AT4G33420.1	Peroxidase superfamily protein		Peroxidase superfamily protein; FUNCTIONS IN: peroxidase activity, heme binding; INVOLVED IN: response to oxidative stress, oxidation reduction; EXPRESSED IN: 20 plant structures; EXPRESSED DURING: 10 growth stages; CONTAINS InterPro DOMAIN/s: Haem peroxidase (InterPro:IPR010255), Plant peroxidase (InterPro:IPR000823), Peroxidases heam-ligand binding site (InterPro:IPR019793), Haem peroxidase, pl…
Sp1_comp316935_c0_seq3	849	.	G	A	160	.	DP=44;VDB=0.0398;AF1=0.5;AC1=1;DP4=10,8,11,12;MQ=40;FQ=163;PV4=0.76,2.2e-13,0.03,1	GT:PL:GQ	0/1:190,0,255:99	Sp1_comp316935_c0_seq3	849	.	G	A	1133.25		AC=4;AF=0.667;AN=6;BaseQRankSum=1.789;DP=53;Dels=0.00;FS=1.114;HaplotypeScore=15.9885;MLEAC=4;MLEAF=0.667;MQ=60.00;MQ0=0;MQRankSum=-1.283;QD=21.38;ReadPosRankSum=0.778	GT:AD:DP:GQ:MLPSAC:MLPSAF:PL	0/0/1/1/1/1:18,35:53:12:4:0.667:1159,129,48,12,0,17,506	SG	1017	gi|149275417|gb|ABR23053.1|	anionic peroxidase swpa7 [Ipomoea batatas]	AT4G33420.1	Peroxidase superfamily protein		Peroxidase superfamily protein; FUNCTIONS IN: peroxidase activity, heme binding; INVOLVED IN: response to oxidative stress, oxidation reduction; EXPRESSED IN: 20 plant structures; EXPRESSED DURING: 10 growth stages; CONTAINS InterPro DOMAIN/s: Haem peroxidase (InterPro:IPR010255), Plant peroxidase (InterPro:IPR000823), Peroxidases heam-ligand binding site (InterPro:IPR019793), Haem peroxidase, pl…
Sp1_comp316935_c0_seq3	864	.	C	T	56	.	DP=40;VDB=0.0365;AF1=0.5;AC1=1;DP4=12,5,5,5;MQ=39;FQ=59;PV4=0.42,7.8e-12,5.3e-05,0.26	GT:PL:GQ	0/1:86,0,255:89	Sp1_comp316935_c0_seq3	864	.	C	T	887.62		AC=4;AF=0.667;AN=6;BaseQRankSum=0.635;DP=44;Dels=0.00;FS=2.853;HaplotypeScore=38.9370;MLEAC=4;MLEAF=0.667;MQ=60.00;MQ0=0;MQRankSum=0.220;QD=20.17;ReadPosRankSum=0.324	GT:AD:DP:GQ:MLPSAC:MLPSAF:PL	0/0/1/1/1/1:16,28:44:8:4:0.667:913,101,36,8,0,17,456	SG	1017	gi|149275417|gb|ABR23053.1|	anionic peroxidase swpa7 [Ipomoea batatas]	AT4G33420.1	Peroxidase superfamily protein		Peroxidase superfamily protein; FUNCTIONS IN: peroxidase activity, heme binding; INVOLVED IN: response to oxidative stress, oxidation reduction; EXPRESSED IN: 20 plant structures; EXPRESSED DURING: 10 growth stages; CONTAINS InterPro DOMAIN/s: Haem peroxidase (InterPro:IPR010255), Plant peroxidase (InterPro:IPR000823), Peroxidases heam-ligand binding site (InterPro:IPR019793), Haem peroxidase, pl…
Sp1_comp316935_c0_seq3	870	.	C	T	55	.	DP=41;VDB=0.0066;AF1=0.5;AC1=1;DP4=18,11,6,4;MQ=39;FQ=58;PV4=1,1,1.9e-08,1	GT:PL:GQ	0/1:85,0,255:88	Sp1_comp316935_c0_seq3	870	.	C	T	357.54	PASS	AC=2;AF=0.333;AN=6;BaseQRankSum=0.324;DP=45;Dels=0.00;FS=0.000;HaplotypeScore=11.9941;MLEAC=2;MLEAF=0.333;MQ=60.00;MQ0=0;MQRankSum=-1.775;QD=7.95;ReadPosRankSum=0.402	GT:AD:DP:GQ:MLPSAC:MLPSAF:PL	0/0/0/0/1/1:30,15:45:11:2:0.333:383,11,0,11,42,109,2147483647	SG	1017	gi|149275417|gb|ABR23053.1|	anionic peroxidase swpa7 [Ipomoea batatas]	AT4G33420.1	Peroxidase superfamily protein		Peroxidase superfamily protein; FUNCTIONS IN: peroxidase activity, heme binding; INVOLVED IN: response to oxidative stress, oxidation reduction; EXPRESSED IN: 20 plant structures; EXPRESSED DURING: 10 growth stages; CONTAINS InterPro DOMAIN/s: Haem peroxidase (InterPro:IPR010255), Plant peroxidase (InterPro:IPR000823), Peroxidases heam-ligand binding site (InterPro:IPR019793), Haem peroxidase, pl…
Sp1_comp316935_c0_seq3	894	.	A	G	10.4	.	DP=54;VDB=0.0298;AF1=0.5;AC1=1;DP4=17,16,3,5;MQ=44;FQ=13.2;PV4=0.7,1.1e-12,0.00029,0.4	GT:PL:GQ	0/1:40,0,255:42	Sp1_comp316935_c0_seq3	894	.	A	G	623.92	PASS	AC=2;AF=0.333;AN=6;BaseQRankSum=-0.079;DP=55;Dels=0.00;FS=2.363;HaplotypeScore=0.0000;MLEAC=2;MLEAF=0.333;MQ=60.00;MQ0=0;MQRankSum=0.238;QD=11.34;ReadPosRankSum=-1.012	GT:AD:DP:GQ:MLPSAC:MLPSAF:PL	0/0/0/0/1/1:33,22:55:0:2:0.333:647,33,0,0,24,89,2147483647	SG	1017	gi|149275417|gb|ABR23053.1|	anionic peroxidase swpa7 [Ipomoea batatas]	AT4G33420.1	Peroxidase superfamily protein		Peroxidase superfamily protein; FUNCTIONS IN: peroxidase activity, heme binding; INVOLVED IN: response to oxidative stress, oxidation reduction; EXPRESSED IN: 20 plant structures; EXPRESSED DURING: 10 growth stages; CONTAINS InterPro DOMAIN/s: Haem peroxidase (InterPro:IPR010255), Plant peroxidase (InterPro:IPR000823), Peroxidases heam-ligand binding site (InterPro:IPR019793), Haem peroxidase, pl…
Sp1_comp316935_c0_seq3	930	.	C	T	225	.	DP=53;VDB=0.0345;AF1=0.5;AC1=1;DP4=12,19,13,8;MQ=43;FQ=225;PV4=0.16,0.44,1,0.43	GT:PL:GQ	0/1:255,0,255:99	Sp1_comp316935_c0_seq3	930	.	C	T	594.45		AC=2;AF=0.333;AN=6;BaseQRankSum=-0.843;DP=47;Dels=0.00;FS=6.756;HaplotypeScore=17.7740;MLEAC=2;MLEAF=0.333;MQ=60.00;MQ0=0;MQRankSum=1.040;QD=12.65;ReadPosRankSum=-0.843	GT:AD:DP:GQ:MLPSAC:MLPSAF:PL	0/0/0/0/1/1:29,18:47:1:2:0.333:618,29,0,1,24,85,2147483647	SG	1017	gi|149275417|gb|ABR23053.1|	anionic peroxidase swpa7 [Ipomoea batatas]	AT4G33420.1	Peroxidase superfamily protein		Peroxidase superfamily protein; FUNCTIONS IN: peroxidase activity, heme binding; INVOLVED IN: response to oxidative stress, oxidation reduction; EXPRESSED IN: 20 plant structures; EXPRESSED DURING: 10 growth stages; CONTAINS InterPro DOMAIN/s: Haem peroxidase (InterPro:IPR010255), Plant peroxidase (InterPro:IPR000823), Peroxidases heam-ligand binding site (InterPro:IPR019793), Haem peroxidase, pl…
Sp1_comp316935_c0_seq3	933	.	C	T	123	.	DP=53;VDB=0.0322;AF1=0.5;AC1=1;DP4=15,15,10,12;MQ=43;FQ=126;PV4=0.79,1.9e-11,0.00019,1	GT:PL:GQ	0/1:153,0,255:99	Sp1_comp316935_c0_seq3	933	.	C	T	620.46		AC=3;AF=0.500;AN=6;BaseQRankSum=1.101;DP=48;Dels=0.00;FS=1.141;HaplotypeScore=17.7740;MLEAC=3;MLEAF=0.500;MQ=60.00;MQ0=0;MQRankSum=-1.101;QD=12.93;ReadPosRankSum=0.478	GT:AD:DP:GQ:MLPSAC:MLPSAF:PL	0/0/0/1/1/1:27,21:48:1:3:0.500:644,33,1,0,22,82,2147483647	SG	1017	gi|149275417|gb|ABR23053.1|	anionic peroxidase swpa7 [Ipomoea batatas]	AT4G33420.1	Peroxidase superfamily protein		Peroxidase superfamily protein; FUNCTIONS IN: peroxidase activity, heme binding; INVOLVED IN: response to oxidative stress, oxidation reduction; EXPRESSED IN: 20 plant structures; EXPRESSED DURING: 10 growth stages; CONTAINS InterPro DOMAIN/s: Haem peroxidase (InterPro:IPR010255), Plant peroxidase (InterPro:IPR000823), Peroxidases heam-ligand binding site (InterPro:IPR019793), Haem peroxidase, pl…
Sp1_comp316935_c0_seq3	140	.	C	T	51.97		AC=1;AF=0.167;AN=6;BaseQRankSum=-1.842;DP=37;Dels=0.00;FS=1.631;HaplotypeScore=7.7825;MLEAC=1;MLEAF=0.167;MQ=59.77;MQ0=0;MQRankSum=-0.446;QD=1.40;ReadPosRankSum=-2.346	GT:AD:DP:GQ:MLPSAC:MLPSAF:PL	0/0/0/0/0/1:30,7:37:18:1:0.167:78,0,18,48,93,2147483647,2147483647											GATK	1017	gi|149275417|gb|ABR23053.1|	anionic peroxidase swpa7 [Ipomoea batatas]	AT4G33420.1	Peroxidase superfamily protein		Peroxidase superfamily protein; FUNCTIONS IN: peroxidase activity, heme binding; INVOLVED IN: response to oxidative stress, oxidation reduction; EXPRESSED IN: 20 plant structures; EXPRESSED DURING: 10 growth stages; CONTAINS InterPro DOMAIN/s: Haem peroxidase (InterPro:IPR010255), Plant peroxidase (InterPro:IPR000823), Peroxidases heam-ligand binding site (InterPro:IPR019793), Haem peroxidase, pl…
Sp1_comp316935_c0_seq3	148	.	T	C	279.99	PASS	AC=2;AF=0.333;AN=6;BaseQRankSum=1.050;DP=34;Dels=0.00;FS=1.431;HaplotypeScore=5.9942;MLEAC=2;MLEAF=0.333;MQ=59.75;MQ0=0;MQRankSum=-0.745;QD=8.24;ReadPosRankSum=0.286	GT:AD:DP:GQ:MLPSAC:MLPSAF:PL	0/0/0/0/1/1:23,11:34:8:2:0.333:305,8,0,9,33,85,2147483647											GATK	1017	gi|149275417|gb|ABR23053.1|	anionic peroxidase swpa7 [Ipomoea batatas]	AT4G33420.1	Peroxidase superfamily protein		Peroxidase superfamily protein; FUNCTIONS IN: peroxidase activity, heme binding; INVOLVED IN: response to oxidative stress, oxidation reduction; EXPRESSED IN: 20 plant structures; EXPRESSED DURING: 10 growth stages; CONTAINS InterPro DOMAIN/s: Haem peroxidase (InterPro:IPR010255), Plant peroxidase (InterPro:IPR000823), Peroxidases heam-ligand binding site (InterPro:IPR019793), Haem peroxidase, pl…
Sp1_comp316935_c0_seq3	468	.	C	T	453.11	PASS	AC=2;AF=0.333;AN=6;BaseQRankSum=0.970;DP=59;Dels=0.00;FS=2.599;HaplotypeScore=1.7885;MLEAC=2;MLEAF=0.333;MQ=59.31;MQ0=0;MQRankSum=-0.861;QD=7.68;ReadPosRankSum=-0.535	GT:AD:DP:GQ:MLPSAC:MLPSAF:PL	0/0/0/0/1/1:42,17:59:5:2:0.333:478,5,0,25,78,2147483647,2147483647											GATK	1017	gi|149275417|gb|ABR23053.1|	anionic peroxidase swpa7 [Ipomoea batatas]	AT4G33420.1	Peroxidase superfamily protein		Peroxidase superfamily protein; FUNCTIONS IN: peroxidase activity, heme binding; INVOLVED IN: response to oxidative stress, oxidation reduction; EXPRESSED IN: 20 plant structures; EXPRESSED DURING: 10 growth stages; CONTAINS InterPro DOMAIN/s: Haem peroxidase (InterPro:IPR010255), Plant peroxidase (InterPro:IPR000823), Peroxidases heam-ligand binding site (InterPro:IPR019793), Haem peroxidase, pl…
Sp1_comp316935_c0_seq3	507	.	C	T	245.75		AC=2;AF=0.333;AN=6;BaseQRankSum=0.962;DP=50;Dels=0.00;FS=1.219;HaplotypeScore=21.9888;MLEAC=2;MLEAF=0.333;MQ=60.00;MQ0=0;MQRankSum=-0.283;QD=4.91;ReadPosRankSum=1.438	GT:AD:DP:GQ:MLPSAC:MLPSAF:PL	0/0/0/0/1/1:37,13:50:7:2:0.333:271,7,0,18,60,2147483647,2147483647											GATK	1017	gi|149275417|gb|ABR23053.1|	anionic peroxidase swpa7 [Ipomoea batatas]	AT4G33420.1	Peroxidase superfamily protein		Peroxidase superfamily protein; FUNCTIONS IN: peroxidase activity, heme binding; INVOLVED IN: response to oxidative stress, oxidation reduction; EXPRESSED IN: 20 plant structures; EXPRESSED DURING: 10 growth stages; CONTAINS InterPro DOMAIN/s: Haem peroxidase (InterPro:IPR010255), Plant peroxidase (InterPro:IPR000823), Peroxidases heam-ligand binding site (InterPro:IPR019793), Haem peroxidase, pl…
Sp1_comp316935_c0_seq3	534	.	C	G	463.45	PASS	AC=2;AF=0.333;AN=6;BaseQRankSum=0.477;DP=59;Dels=0.00;FS=3.948;HaplotypeScore=2.8662;MLEAC=2;MLEAF=0.333;MQ=60.00;MQ0=0;MQRankSum=0.075;QD=7.86;ReadPosRankSum=1.046	GT:AD:DP:GQ:MLPSAC:MLPSAF:PL	0/0/0/0/1/1:42,17:59:9:2:0.333:489,21,0,9,42,119,2147483647											GATK	1017	gi|149275417|gb|ABR23053.1|	anionic peroxidase swpa7 [Ipomoea batatas]	AT4G33420.1	Peroxidase superfamily protein		Peroxidase superfamily protein; FUNCTIONS IN: peroxidase activity, heme binding; INVOLVED IN: response to oxidative stress, oxidation reduction; EXPRESSED IN: 20 plant structures; EXPRESSED DURING: 10 growth stages; CONTAINS InterPro DOMAIN/s: Haem peroxidase (InterPro:IPR010255), Plant peroxidase (InterPro:IPR000823), Peroxidases heam-ligand binding site (InterPro:IPR019793), Haem peroxidase, pl…
Sp1_comp316935_c0_seq3	552	.	C	A	472.17	PASS	AC=2;AF=0.333;AN=6;BaseQRankSum=-0.577;DP=67;Dels=0.00;FS=2.248;HaplotypeScore=2.4673;MLEAC=2;MLEAF=0.333;MQ=60.00;MQ0=0;MQRankSum=-0.689;QD=7.05;ReadPosRankSum=-0.285	GT:AD:DP:GQ:MLPSAC:MLPSAF:PL	0/0/0/0/1/1:48,19:67:13:2:0.333:498,13,0,19,66,2147483647,2147483647											GATK	1017	gi|149275417|gb|ABR23053.1|	anionic peroxidase swpa7 [Ipomoea batatas]	AT4G33420.1	Peroxidase superfamily protein		Peroxidase superfamily protein; FUNCTIONS IN: peroxidase activity, heme binding; INVOLVED IN: response to oxidative stress, oxidation reduction; EXPRESSED IN: 20 plant structures; EXPRESSED DURING: 10 growth stages; CONTAINS InterPro DOMAIN/s: Haem peroxidase (InterPro:IPR010255), Plant peroxidase (InterPro:IPR000823), Peroxidases heam-ligand binding site (InterPro:IPR019793), Haem peroxidase, pl…
Sp1_comp316935_c0_seq3	637	.	A	G	798.03	PASS	AC=4;AF=0.667;AN=6;BaseQRankSum=2.206;DP=56;Dels=0.00;FS=0.000;HaplotypeScore=0.0000;MLEAC=4;MLEAF=0.667;MQ=59.79;MQ0=0;MQRankSum=0.814;QD=14.25;ReadPosRankSum=0.092	GT:AD:DP:GQ:MLPSAC:MLPSAF:PL	0/0/1/1/1/1:22,34:56:2:4:0.667:822,102,30,2,0,33,659											GATK	1017	gi|149275417|gb|ABR23053.1|	anionic peroxidase swpa7 [Ipomoea batatas]	AT4G33420.1	Peroxidase superfamily protein		Peroxidase superfamily protein; FUNCTIONS IN: peroxidase activity, heme binding; INVOLVED IN: response to oxidative stress, oxidation reduction; EXPRESSED IN: 20 plant structures; EXPRESSED DURING: 10 growth stages; CONTAINS InterPro DOMAIN/s: Haem peroxidase (InterPro:IPR010255), Plant peroxidase (InterPro:IPR000823), Peroxidases heam-ligand binding site (InterPro:IPR019793), Haem peroxidase, pl…
Sp1_comp316935_c0_seq3	669	.	A	G	162.92		AC=1;AF=0.167;AN=6;BaseQRankSum=-0.176;DP=56;Dels=0.00;FS=1.524;HaplotypeScore=17.9851;MLEAC=1;MLEAF=0.167;MQ=59.79;MQ0=0;MQRankSum=-0.597;QD=2.91;ReadPosRankSum=2.447	GT:AD:DP:GQ:MLPSAC:MLPSAF:PL	0/0/0/0/0/1:48,8:56:24:1:0.167:189,0,24,69,2147483647,2147483647,2147483647											GATK	1017	gi|149275417|gb|ABR23053.1|	anionic peroxidase swpa7 [Ipomoea batatas]	AT4G33420.1	Peroxidase superfamily protein		Peroxidase superfamily protein; FUNCTIONS IN: peroxidase activity, heme binding; INVOLVED IN: response to oxidative stress, oxidation reduction; EXPRESSED IN: 20 plant structures; EXPRESSED DURING: 10 growth stages; CONTAINS InterPro DOMAIN/s: Haem peroxidase (InterPro:IPR010255), Plant peroxidase (InterPro:IPR000823), Peroxidases heam-ligand binding site (InterPro:IPR019793), Haem peroxidase, pl…
Sp1_comp316935_c0_seq3	826	.	G	A	339.66	PASS	AC=2;AF=0.333;AN=6;BaseQRankSum=-0.593;DP=45;Dels=0.00;FS=1.306;HaplotypeScore=9.9969;MLEAC=2;MLEAF=0.333;MQ=60.00;MQ0=0;MQRankSum=1.041;QD=7.55;ReadPosRankSum=-0.672	GT:AD:DP:GQ:MLPSAC:MLPSAF:PL	0/0/0/0/1/1:32,13:45:8:2:0.333:365,8,0,15,51,127,2147483647											GATK	1017	gi|149275417|gb|ABR23053.1|	anionic peroxidase swpa7 [Ipomoea batatas]	AT4G33420.1	Peroxidase superfamily protein		Peroxidase superfamily protein; FUNCTIONS IN: peroxidase activity, heme binding; INVOLVED IN: response to oxidative stress, oxidation reduction; EXPRESSED IN: 20 plant structures; EXPRESSED DURING: 10 growth stages; CONTAINS InterPro DOMAIN/s: Haem peroxidase (InterPro:IPR010255), Plant peroxidase (InterPro:IPR000823), Peroxidases heam-ligand binding site (InterPro:IPR019793), Haem peroxidase, pl…
Sp1_comp316935_c0_seq3	858	.	C	T	278.57		AC=2;AF=0.333;AN=6;BaseQRankSum=-0.189;DP=47;Dels=0.00;FS=0.000;HaplotypeScore=27.9423;MLEAC=2;MLEAF=0.333;MQ=60.00;MQ0=0;MQRankSum=-0.592;QD=5.93;ReadPosRankSum=-0.340	GT:AD:DP:GQ:MLPSAC:MLPSAF:PL	0/0/0/0/1/1:32,15:47:9:2:0.333:304,9,0,14,48,121,2147483647											GATK	1017	gi|149275417|gb|ABR23053.1|	anionic peroxidase swpa7 [Ipomoea batatas]	AT4G33420.1	Peroxidase superfamily protein		Peroxidase superfamily protein; FUNCTIONS IN: peroxidase activity, heme binding; INVOLVED IN: response to oxidative stress, oxidation reduction; EXPRESSED IN: 20 plant structures; EXPRESSED DURING: 10 growth stages; CONTAINS InterPro DOMAIN/s: Haem peroxidase (InterPro:IPR010255), Plant peroxidase (InterPro:IPR000823), Peroxidases heam-ligand binding site (InterPro:IPR019793), Haem peroxidase, pl…
Sp1_comp316935_c0_seq3	859	.	G	T	278.51		AC=2;AF=0.333;AN=6;BaseQRankSum=0.000;DP=45;Dels=0.00;FS=1.321;HaplotypeScore=26.9428;MLEAC=2;MLEAF=0.333;MQ=60.00;MQ0=0;MQRankSum=-0.463;QD=6.19;ReadPosRankSum=-0.082	GT:AD:DP:GQ:MLPSAC:MLPSAF:PL	0/0/0/0/1/1:30,15:45:10:2:0.333:304,10,0,13,45,115,2147483647											GATK	1017	gi|149275417|gb|ABR23053.1|	anionic peroxidase swpa7 [Ipomoea batatas]	AT4G33420.1	Peroxidase superfamily protein		Peroxidase superfamily protein; FUNCTIONS IN: peroxidase activity, heme binding; INVOLVED IN: response to oxidative stress, oxidation reduction; EXPRESSED IN: 20 plant structures; EXPRESSED DURING: 10 growth stages; CONTAINS InterPro DOMAIN/s: Haem peroxidase (InterPro:IPR010255), Plant peroxidase (InterPro:IPR000823), Peroxidases heam-ligand binding site (InterPro:IPR019793), Haem peroxidase, pl…
Sp1_comp316936_c0_seq1	147	.	C	T	163	.	DP=185;VDB=0.0298;AF1=0.5;AC1=1;DP4=34,59,37,52;MQ=45;FQ=166;PV4=0.54,1.8e-68,0.5,0.021	GT:PL:GQ	0/1:193,0,255:99	Sp1_comp316936_c0_seq1	147	.	C	T	2442.99	PASS	AC=3;AF=0.500;AN=6;BaseQRankSum=0.308;DP=213;Dels=0.00;FS=0.000;HaplotypeScore=1.7876;MLEAC=3;MLEAF=0.500;MQ=58.55;MQ0=0;MQRankSum=2.165;QD=11.47;ReadPosRankSum=0.301	GT:AD:DP:GQ:MLPSAC:MLPSAF:PL	0/0/0/1/1/1:109,104:213:17:3:0.500:2469,143,17,0,62,2147483647,2147483647	SG	223	gi|502181740|ref|XP_004516875.1|	PREDICTED: glutaminyl-peptide cyclotransferase-like [Cicer arietinum]	AT4G25720.2	glutaminyl cyclase	This locus encodes a protein with similarity to gamma-glutamylcyclotransferase that may be involved in catalyzing the formation of pyroglutate residue on proteins that have been post-translationally processed to reveal a glutamine at their N-terminus, but, based on in vitro assays (using a truncated form of the protein that lacks a signal peptide), the protein encoded by this gene model does not …	glutaminyl cyclase (QC); FUNCTIONS IN: glutaminyl-peptide cyclotransferase activity, catalytic activity; INVOLVED IN: peptidyl-pyroglutamic acid biosynthetic process, using glutaminyl-peptide cyclotransferase; EXPRESSED IN: 25 plant structures; EXPRESSED DURING: 13 growth stages; CONTAINS InterPro DOMAIN/s: Glutamine cyclotransferase (InterPro:IPR007788), Nitrous oxide reductase, N-terminal (Inte…
Sp1_comp316936_c0_seq1	211	.	T	G	60	.	DP=36;VDB=0.0001;AF1=0.5;AC1=1;DP4=10,9,4,10;MQ=41;FQ=63;PV4=0.29,6.9e-16,1,0.084	GT:PL:GQ	0/1:90,0,255:93	Sp1_comp316936_c0_seq1	211	.	T	C,G	2281.9	PASS	AC=1,2;AF=0.167,0.333;AN=6;BaseQRankSum=-0.406;DP=141;Dels=0.00;FS=1.638;HaplotypeScore=3.6000;MLEAC=1,2;MLEAF=0.167,0.333;MQ=57.33;MQ0=0;MQRankSum=0.179;QD=16.18;ReadPosRankSum=-1.734	GT:AD:DP:GQ:MLPSAC:MLPSAF	0/0/0/1/2/2:72,20,49:141:39:1,2:0.167,0.333	SG	223	gi|502181740|ref|XP_004516875.1|	PREDICTED: glutaminyl-peptide cyclotransferase-like [Cicer arietinum]	AT4G25720.2	glutaminyl cyclase	This locus encodes a protein with similarity to gamma-glutamylcyclotransferase that may be involved in catalyzing the formation of pyroglutate residue on proteins that have been post-translationally processed to reveal a glutamine at their N-terminus, but, based on in vitro assays (using a truncated form of the protein that lacks a signal peptide), the protein encoded by this gene model does not …	glutaminyl cyclase (QC); FUNCTIONS IN: glutaminyl-peptide cyclotransferase activity, catalytic activity; INVOLVED IN: peptidyl-pyroglutamic acid biosynthetic process, using glutaminyl-peptide cyclotransferase; EXPRESSED IN: 25 plant structures; EXPRESSED DURING: 13 growth stages; CONTAINS InterPro DOMAIN/s: Glutamine cyclotransferase (InterPro:IPR007788), Nitrous oxide reductase, N-terminal (Inte…
Sp1_comp316936_c0_seq1	136	.	C	T	1256.96	PASS	AC=2;AF=0.333;AN=6;BaseQRankSum=-1.865;DP=202;Dels=0.00;FS=5.140;HaplotypeScore=0.8667;MLEAC=2;MLEAF=0.333;MQ=58.47;MQ0=0;MQRankSum=-2.814;QD=6.22;ReadPosRankSum=0.921	GT:AD:DP:GQ:MLPSAC:MLPSAF:PL	0/0/0/0/1/1:126,76:202:19:2:0.333:1283,72,0,19,112,2147483647,2147483647											GATK	223	gi|502181740|ref|XP_004516875.1|	PREDICTED: glutaminyl-peptide cyclotransferase-like [Cicer arietinum]	AT4G25720.2	glutaminyl cyclase	This locus encodes a protein with similarity to gamma-glutamylcyclotransferase that may be involved in catalyzing the formation of pyroglutate residue on proteins that have been post-translationally processed to reveal a glutamine at their N-terminus, but, based on in vitro assays (using a truncated form of the protein that lacks a signal peptide), the protein encoded by this gene model does not …	glutaminyl cyclase (QC); FUNCTIONS IN: glutaminyl-peptide cyclotransferase activity, catalytic activity; INVOLVED IN: peptidyl-pyroglutamic acid biosynthetic process, using glutaminyl-peptide cyclotransferase; EXPRESSED IN: 25 plant structures; EXPRESSED DURING: 13 growth stages; CONTAINS InterPro DOMAIN/s: Glutamine cyclotransferase (InterPro:IPR007788), Nitrous oxide reductase, N-terminal (Inte…
Sp1_comp316936_c0_seq1	34	.	A	G	241.9		AC=1;AF=0.167;AN=6;BaseQRankSum=-1.253;DP=176;Dels=0.00;FS=0.000;HaplotypeScore=2.9660;MLEAC=1;MLEAF=0.167;MQ=55.65;MQ0=2;MQRankSum=-0.274;QD=1.37;ReadPosRankSum=0.057	GT:AD:DP:GQ:MLPSAC:MLPSAF:PL	0/0/0/0/0/1:158,18:176:37:1:0.167:268,0,37,107,2147483647,2147483647,2147483647											GATK	223	gi|502181740|ref|XP_004516875.1|	PREDICTED: glutaminyl-peptide cyclotransferase-like [Cicer arietinum]	AT4G25720.2	glutaminyl cyclase	This locus encodes a protein with similarity to gamma-glutamylcyclotransferase that may be involved in catalyzing the formation of pyroglutate residue on proteins that have been post-translationally processed to reveal a glutamine at their N-terminus, but, based on in vitro assays (using a truncated form of the protein that lacks a signal peptide), the protein encoded by this gene model does not …	glutaminyl cyclase (QC); FUNCTIONS IN: glutaminyl-peptide cyclotransferase activity, catalytic activity; INVOLVED IN: peptidyl-pyroglutamic acid biosynthetic process, using glutaminyl-peptide cyclotransferase; EXPRESSED IN: 25 plant structures; EXPRESSED DURING: 13 growth stages; CONTAINS InterPro DOMAIN/s: Glutamine cyclotransferase (InterPro:IPR007788), Nitrous oxide reductase, N-terminal (Inte…
[truncated: 103,455 more rows]
