# Supplementary material for: Comparative analysis of the root transcriptomes of cultivated sweetpotato (Ipomoea batatas [L.] Lam) and its wild ancestor (Ipomoea trifida [Kunth] G. Don)
Source: BMC Plant Biol. 2017 Jan 13;17:9. doi: 10.1186/s12870-016-0950-x (PMC5234144; doi:10.1186/s12870-016-0950-x)
Supplement: Additional file 11: — SNPs identified in I. batatas (Sp1). (ZIP 190 MB) [file 12870_2016_950_MOESM11_ESM.zip › Add. file 11-5. SNPs identified in Ib (Sp1).xlsx]

## Sheet: Sheet1
																						Blastx results from nr blast		Blastx results from Arabidopsis (TAIR10) database				OrthoMCL
Contig ID	POS	ID	REF	ALT	QUAL	FILTER	INFO1	INFO2	INFO3	Contig ID	POS	ID	REF	ALT	QUAL	FILTER	INFO4	INFO5	INFO6	SG/GATK/SAM	Lengths	Hit ID	Hit Description	Arabidopsis_HitID	Arabidopsis_Hit_ShortDescription	Arabidopsis_Hit_CuratorSummary	Arabidopsis_Hit_Computational_description	OrthoMCL_paralogs	OrthoMCLorthologs
Sp1_comp309231_c0_seq3	309	.	A	G	166	.	DP=118;VDB=0.0365;AF1=0.5;AC1=1;DP4=27,29,31,26;MQ=45;FQ=169;PV4=0.57,1.6e-38,1.8e-05,1	GT:PL:GQ	0/1:196,0,255:99	Sp1_comp309231_c0_seq3	309	.	A	G	2114.91	PASS	AC=3;AF=0.500;AN=6;BaseQRankSum=2.034;DP=123;Dels=0.00;FS=0.674;HaplotypeScore=2.3001;MLEAC=3;MLEAF=0.500;MQ=60.00;MQ0=0;MQRankSum=-0.036;QD=17.19;ReadPosRankSum=-0.195	GT:AD:DP:GQ:MLPSAC:MLPSAF:PL	0/0/0/1/1/1:59,64:123:28:3:0.500:2141,150,31,0,28,143,2147483647	SG	701	gi|255569235|ref|XP_002525586.1|	Cell division control protein, putative [Ricinus communis]	AT1G53710.2	Calcineurin-like metallo-phosphoesterase superfamily protein		Calcineurin-like metallo-phosphoesterase superfamily protein; FUNCTIONS IN: hydrolase activity, protein serine/threonine phosphatase activity; INVOLVED IN: biological_process unknown; LOCATED IN: endomembrane system; EXPRESSED IN: 21 plant structures; EXPRESSED DURING: 13 growth stages; CONTAINS InterPro DOMAIN/s: Metallophosphoesterase (InterPro:IPR004843); Has 733 Blast hits to 717 proteins in …		OG1_13560
Sp1_comp309231_c0_seq3	355	.	C	T	222	.	DP=150;VDB=0.0392;AF1=1;AC1=2;DP4=0,0,90,53;MQ=44;FQ=-282	GT:PL:GQ	1/1:255,255,0:99	Sp1_comp309231_c0_seq3	355	.	C	T	6132.9	PASS	AC=6;AF=1.00;AN=6;DP=156;Dels=0.00;FS=0.000;HaplotypeScore=0.0000;MLEAC=6;MLEAF=1.00;MQ=59.82;MQ0=0;QD=31.21	GT:AD:DP:GQ:MLPSAC:MLPSAF:PL	1/1/1/1/1/1:0,156:156:99:6:1.00:6159,1136,696,439,257,116,0	SG	701	gi|255569235|ref|XP_002525586.1|	Cell division control protein, putative [Ricinus communis]	AT1G53710.2	Calcineurin-like metallo-phosphoesterase superfamily protein		Calcineurin-like metallo-phosphoesterase superfamily protein; FUNCTIONS IN: hydrolase activity, protein serine/threonine phosphatase activity; INVOLVED IN: biological_process unknown; LOCATED IN: endomembrane system; EXPRESSED IN: 21 plant structures; EXPRESSED DURING: 13 growth stages; CONTAINS InterPro DOMAIN/s: Metallophosphoesterase (InterPro:IPR004843); Has 733 Blast hits to 717 proteins in …		OG1_13560
Sp1_comp309231_c0_seq3	548	.	A	T	222	.	DP=84;VDB=0.0380;AF1=1;AC1=2;DP4=0,0,34,43;MQ=45;FQ=-259	GT:PL:GQ	1/1:255,232,0:99	Sp1_comp309231_c0_seq3	548	.	A	T	2256.9	PASS	AC=6;AF=1.00;AN=6;BaseQRankSum=1.641;DP=115;Dels=0.00;FS=0.000;HaplotypeScore=0.8667;MLEAC=6;MLEAF=1.00;MQ=59.35;MQ0=0;MQRankSum=-0.760;QD=19.63;ReadPosRankSum=-1.337	GT:AD:DP:GQ:MLPSAC:MLPSAF:PL	1/1/1/1/1/1:1,114:115:44:6:1.00:2283,436,267,169,99,44,0	SG	701	gi|255569235|ref|XP_002525586.1|	Cell division control protein, putative [Ricinus communis]	AT1G53710.2	Calcineurin-like metallo-phosphoesterase superfamily protein		Calcineurin-like metallo-phosphoesterase superfamily protein; FUNCTIONS IN: hydrolase activity, protein serine/threonine phosphatase activity; INVOLVED IN: biological_process unknown; LOCATED IN: endomembrane system; EXPRESSED IN: 21 plant structures; EXPRESSED DURING: 13 growth stages; CONTAINS InterPro DOMAIN/s: Metallophosphoesterase (InterPro:IPR004843); Has 733 Blast hits to 717 proteins in …		OG1_13560
Sp1_comp309231_c0_seq3	621	.	C	T	225	.	DP=172;VDB=0.0271;AF1=0.5;AC1=1;DP4=59,46,31,23;MQ=45;FQ=225;PV4=1,1,0.13,1	GT:PL:GQ	0/1:255,0,255:99	Sp1_comp309231_c0_seq3	621	.	C	T	1653.07	PASS	AC=2;AF=0.333;AN=6;BaseQRankSum=-0.255;DP=149;Dels=0.00;FS=1.360;HaplotypeScore=0.6651;MLEAC=2;MLEAF=0.333;MQ=60.00;MQ0=0;MQRankSum=0.187;QD=11.09;ReadPosRankSum=-0.215	GT:AD:DP:GQ:MLPSAC:MLPSAF:PL	0/0/0/0/1/1:89,60:149:14:2:0.333:1679,70,0,14,93,2147483647,2147483647	SG	701	gi|255569235|ref|XP_002525586.1|	Cell division control protein, putative [Ricinus communis]	AT1G53710.2	Calcineurin-like metallo-phosphoesterase superfamily protein		Calcineurin-like metallo-phosphoesterase superfamily protein; FUNCTIONS IN: hydrolase activity, protein serine/threonine phosphatase activity; INVOLVED IN: biological_process unknown; LOCATED IN: endomembrane system; EXPRESSED IN: 21 plant structures; EXPRESSED DURING: 13 growth stages; CONTAINS InterPro DOMAIN/s: Metallophosphoesterase (InterPro:IPR004843); Has 733 Blast hits to 717 proteins in …		OG1_13560
Sp1_comp309231_c0_seq3	639	.	C	T	165	.	DP=134;VDB=0.0190;AF1=0.5;AC1=1;DP4=59,42,14,14;MQ=46;FQ=168;PV4=0.52,0.46,0.11,0.17	GT:PL:GQ	0/1:195,0,255:99	Sp1_comp309231_c0_seq3	639	.	C	T	734.91	PASS	AC=1;AF=0.167;AN=6;BaseQRankSum=1.226;DP=141;Dels=0.00;FS=1.823;HaplotypeScore=2.4258;MLEAC=1;MLEAF=0.167;MQ=60.00;MQ0=0;MQRankSum=0.583;QD=5.21;ReadPosRankSum=-1.081	GT:AD:DP:GQ:MLPSAC:MLPSAF:PL	0/0/0/0/0/1:112,29:141:31:1:0.167:761,0,31,123,2147483647,2147483647,2147483647	SG	701	gi|255569235|ref|XP_002525586.1|	Cell division control protein, putative [Ricinus communis]	AT1G53710.2	Calcineurin-like metallo-phosphoesterase superfamily protein		Calcineurin-like metallo-phosphoesterase superfamily protein; FUNCTIONS IN: hydrolase activity, protein serine/threonine phosphatase activity; INVOLVED IN: biological_process unknown; LOCATED IN: endomembrane system; EXPRESSED IN: 21 plant structures; EXPRESSED DURING: 13 growth stages; CONTAINS InterPro DOMAIN/s: Metallophosphoesterase (InterPro:IPR004843); Has 733 Blast hits to 717 proteins in …		OG1_13560
Sp1_comp309231_c0_seq3	276	.	C	T	414.9		AC=1;AF=0.167;AN=6;BaseQRankSum=-0.702;DP=108;Dels=0.00;FS=10.157;HaplotypeScore=15.9949;MLEAC=1;MLEAF=0.167;MQ=59.85;MQ0=0;MQRankSum=0.311;QD=3.84;ReadPosRankSum=-1.128	GT:AD:DP:GQ:MLPSAC:MLPSAF:PL	0/0/0/0/0/1:93,15:108:44:1:0.167:441,0,44,133,2147483647,2147483647,2147483647											GATK	701	gi|255569235|ref|XP_002525586.1|	Cell division control protein, putative [Ricinus communis]	AT1G53710.2	Calcineurin-like metallo-phosphoesterase superfamily protein		Calcineurin-like metallo-phosphoesterase superfamily protein; FUNCTIONS IN: hydrolase activity, protein serine/threonine phosphatase activity; INVOLVED IN: biological_process unknown; LOCATED IN: endomembrane system; EXPRESSED IN: 21 plant structures; EXPRESSED DURING: 13 growth stages; CONTAINS InterPro DOMAIN/s: Metallophosphoesterase (InterPro:IPR004843); Has 733 Blast hits to 717 proteins in …		OG1_13560
Sp1_comp309231_c0_seq3	696	.	T	C	912.72	PASS	AC=3;AF=0.500;AN=6;BaseQRankSum=2.755;DP=59;Dels=0.00;FS=0.000;HaplotypeScore=0.0000;MLEAC=3;MLEAF=0.500;MQ=60.00;MQ0=0;MQRankSum=0.812;QD=15.47;ReadPosRankSum=0.873	GT:AD:DP:GQ:MLPSAC:MLPSAF:PL	0/0/0/1/1/1:31,28:59:7:3:0.500:938,53,7,0,22,88,2147483647											GATK	701	gi|255569235|ref|XP_002525586.1|	Cell division control protein, putative [Ricinus communis]	AT1G53710.2	Calcineurin-like metallo-phosphoesterase superfamily protein		Calcineurin-like metallo-phosphoesterase superfamily protein; FUNCTIONS IN: hydrolase activity, protein serine/threonine phosphatase activity; INVOLVED IN: biological_process unknown; LOCATED IN: endomembrane system; EXPRESSED IN: 21 plant structures; EXPRESSED DURING: 13 growth stages; CONTAINS InterPro DOMAIN/s: Metallophosphoesterase (InterPro:IPR004843); Has 733 Blast hits to 717 proteins in …		OG1_13560
Sp1_comp309231_c1_seq4	1064	.	G	A	225	.	DP=190;VDB=0.0345;AF1=0.5;AC1=1;DP4=69,60,28,30;MQ=47;FQ=225;PV4=0.53,1,8.5e-41,1	GT:PL:GQ	0/1:255,0,255:99	Sp1_comp309231_c1_seq4	1064	.	G	A	2035.9	PASS	AC=2;AF=0.333;AN=6;BaseQRankSum=1.309;DP=198;Dels=0.00;FS=4.488;HaplotypeScore=3.8311;MLEAC=2;MLEAF=0.333;MQ=59.85;MQ0=0;MQRankSum=-1.847;QD=10.28;ReadPosRankSum=-0.927	GT:AD:DP:GQ:MLPSAC:MLPSAF:PL	0/0/0/0/1/1:136,62:198:51:2:0.333:2062,51,0,60,217,2147483647,2147483647	SG	1290	gi|359477072|ref|XP_003631934.1|	PREDICTED: uncharacterized protein C630.12-like isoform 2 [Vitis vinifera]	AT1G53710.1	Calcineurin-like metallo-phosphoesterase superfamily protein		Calcineurin-like metallo-phosphoesterase superfamily protein; FUNCTIONS IN: hydrolase activity, protein serine/threonine phosphatase activity; INVOLVED IN: biological_process unknown; LOCATED IN: endomembrane system; EXPRESSED IN: 21 plant structures; EXPRESSED DURING: 13 growth stages; CONTAINS InterPro DOMAIN/s: Metallophosphoesterase (InterPro:IPR004843); Has 794 Blast hits to 778 proteins in …
Sp1_comp309231_c1_seq4	1087	.	G	A	64	.	DP=216;VDB=0.0393;AF1=0.5;AC1=1;DP4=77,71,33,33;MQ=47;FQ=67;PV4=0.88,1e-81,1.1e-30,0.085	GT:PL:GQ	0/1:94,0,255:97	Sp1_comp309231_c1_seq4	1087	.	G	A	2342.9	PASS	AC=2;AF=0.333;AN=6;BaseQRankSum=0.030;DP=223;Dels=0.00;FS=0.000;HaplotypeScore=2.7869;MLEAC=2;MLEAF=0.333;MQ=59.82;MQ0=0;MQRankSum=-0.701;QD=10.51;ReadPosRankSum=-1.581	GT:AD:DP:GQ:MLPSAC:MLPSAF:PL	0/0/0/0/1/1:152,71:223:62:2:0.333:2369,65,0,62,2147483647,2147483647,2147483647	SG	1290	gi|359477072|ref|XP_003631934.1|	PREDICTED: uncharacterized protein C630.12-like isoform 2 [Vitis vinifera]	AT1G53710.1	Calcineurin-like metallo-phosphoesterase superfamily protein		Calcineurin-like metallo-phosphoesterase superfamily protein; FUNCTIONS IN: hydrolase activity, protein serine/threonine phosphatase activity; INVOLVED IN: biological_process unknown; LOCATED IN: endomembrane system; EXPRESSED IN: 21 plant structures; EXPRESSED DURING: 13 growth stages; CONTAINS InterPro DOMAIN/s: Metallophosphoesterase (InterPro:IPR004843); Has 794 Blast hits to 778 proteins in …
Sp1_comp309231_c1_seq4	1124	.	C	T	222	.	DP=207;VDB=0.0380;AF1=1;AC1=2;DP4=0,0,110,80;MQ=47;FQ=-282	GT:PL:GQ	1/1:255,255,0:99	Sp1_comp309231_c1_seq4	1124	.	C	T	8495.9	PASS	AC=6;AF=1.00;AN=6;DP=214;Dels=0.00;FS=0.000;HaplotypeScore=2.7332;MLEAC=6;MLEAF=1.00;MQ=59.82;MQ0=0;QD=26.94	GT:AD:DP:GQ:MLPSAC:MLPSAF:PL	1/1/1/1/1/1:0,214:214:99:6:1.00:8522,1579,968,611,357,161,0	SG	1290	gi|359477072|ref|XP_003631934.1|	PREDICTED: uncharacterized protein C630.12-like isoform 2 [Vitis vinifera]	AT1G53710.1	Calcineurin-like metallo-phosphoesterase superfamily protein		Calcineurin-like metallo-phosphoesterase superfamily protein; FUNCTIONS IN: hydrolase activity, protein serine/threonine phosphatase activity; INVOLVED IN: biological_process unknown; LOCATED IN: endomembrane system; EXPRESSED IN: 21 plant structures; EXPRESSED DURING: 13 growth stages; CONTAINS InterPro DOMAIN/s: Metallophosphoesterase (InterPro:IPR004843); Has 794 Blast hits to 778 proteins in …
Sp1_comp309231_c1_seq4	1195	.	C	T	222	.	DP=202;VDB=0.0380;AF1=1;AC1=2;DP4=0,0,104,96;MQ=48;FQ=-282	GT:PL:GQ	1/1:255,255,0:99	Sp1_comp309231_c1_seq4	1195	.	C	T	6505.9	PASS	AC=6;AF=1.00;AN=6;DP=173;Dels=0.00;FS=0.000;HaplotypeScore=0.0000;MLEAC=6;MLEAF=1.00;MQ=59.61;MQ0=0;QD=32.78	GT:AD:DP:GQ:MLPSAC:MLPSAF:PL	1/1/1/1/1/1:0,173:173:99:6:1.00:6532,1183,725,458,268,120,0	SG	1290	gi|359477072|ref|XP_003631934.1|	PREDICTED: uncharacterized protein C630.12-like isoform 2 [Vitis vinifera]	AT1G53710.1	Calcineurin-like metallo-phosphoesterase superfamily protein		Calcineurin-like metallo-phosphoesterase superfamily protein; FUNCTIONS IN: hydrolase activity, protein serine/threonine phosphatase activity; INVOLVED IN: biological_process unknown; LOCATED IN: endomembrane system; EXPRESSED IN: 21 plant structures; EXPRESSED DURING: 13 growth stages; CONTAINS InterPro DOMAIN/s: Metallophosphoesterase (InterPro:IPR004843); Has 794 Blast hits to 778 proteins in …
Sp1_comp309231_c1_seq4	1271	.	A	G	36	.	DP=52;VDB=0.0002;AF1=0.5;AC1=1;DP4=15,18,7,5;MQ=45;FQ=39;PV4=0.51,1.9e-16,0.34,0.018	GT:PL:GQ	0/1:66,0,255:69	Sp1_comp309231_c1_seq4	1271	.	A	G	1115.91	PASS	AC=2;AF=0.333;AN=6;BaseQRankSum=-0.597;DP=106;Dels=0.00;FS=1.294;HaplotypeScore=3.2423;MLEAC=2;MLEAF=0.333;MQ=59.63;MQ0=0;MQRankSum=-0.897;QD=10.53;ReadPosRankSum=-2.631	GT:AD:DP:GQ:MLPSAC:MLPSAF:PL	0/0/0/0/1/1:68,38:106:26:2:0.333:1142,34,0,26,102,2147483647,2147483647	SG	1290	gi|359477072|ref|XP_003631934.1|	PREDICTED: uncharacterized protein C630.12-like isoform 2 [Vitis vinifera]	AT1G53710.1	Calcineurin-like metallo-phosphoesterase superfamily protein		Calcineurin-like metallo-phosphoesterase superfamily protein; FUNCTIONS IN: hydrolase activity, protein serine/threonine phosphatase activity; INVOLVED IN: biological_process unknown; LOCATED IN: endomembrane system; EXPRESSED IN: 21 plant structures; EXPRESSED DURING: 13 growth stages; CONTAINS InterPro DOMAIN/s: Metallophosphoesterase (InterPro:IPR004843); Has 794 Blast hits to 778 proteins in …
Sp1_comp309231_c1_seq4	14	.	A	C	3.01	.	DP=10;VDB=0.0005;AF1=0.4997;AC1=1;DP4=6,0,2,0;MQ=52;FQ=4.77;PV4=1,0.047,1,1	GT:PL:GQ	0/1:30,0,124:28	Sp1_comp309231_c1_seq4	14	.	A	C	38.82	LowQual	AC=1;AF=0.167;AN=6;BaseQRankSum=-1.540;DP=18;Dels=0.00;FS=0.000;HaplotypeScore=3.9321;MLEAC=1;MLEAF=0.167;MQ=60.00;MQ0=0;MQRankSum=-0.690;QD=2.16;ReadPosRankSum=-0.584	GT:AD:DP:GQ:MLPSAC:MLPSAF:PL	0/0/0/0/0/1:14,4:18:0:1:0.167:61,0,0,4,12,28,226	SG	1290	gi|359477072|ref|XP_003631934.1|	PREDICTED: uncharacterized protein C630.12-like isoform 2 [Vitis vinifera]	AT1G53710.1	Calcineurin-like metallo-phosphoesterase superfamily protein		Calcineurin-like metallo-phosphoesterase superfamily protein; FUNCTIONS IN: hydrolase activity, protein serine/threonine phosphatase activity; INVOLVED IN: biological_process unknown; LOCATED IN: endomembrane system; EXPRESSED IN: 21 plant structures; EXPRESSED DURING: 13 growth stages; CONTAINS InterPro DOMAIN/s: Metallophosphoesterase (InterPro:IPR004843); Has 794 Blast hits to 778 proteins in …
Sp1_comp309231_c1_seq4	153	.	A	T	225	.	DP=217;VDB=0.0345;AF1=0.5;AC1=1;DP4=72,47,51,39;MQ=45;FQ=225;PV4=0.67,0.0036,7.2e-17,0.47	GT:PL:GQ	0/1:255,0,255:99	Sp1_comp309231_c1_seq4	153	.	A	T	3177.17		AC=3;AF=0.500;AN=6;BaseQRankSum=-3.647;DP=221;Dels=0.00;FS=0.504;HaplotypeScore=42.6352;MLEAC=3;MLEAF=0.500;MQ=59.98;MQ0=0;MQRankSum=-0.692;QD=14.38;ReadPosRankSum=-0.621	GT:AD:DP:GQ:MLPSAC:MLPSAF:PL	0/0/0/1/1/1:121,99:221:12:3:0.500:3203,173,12,0,96,2147483647,2147483647	SG	1290	gi|359477072|ref|XP_003631934.1|	PREDICTED: uncharacterized protein C630.12-like isoform 2 [Vitis vinifera]	AT1G53710.1	Calcineurin-like metallo-phosphoesterase superfamily protein		Calcineurin-like metallo-phosphoesterase superfamily protein; FUNCTIONS IN: hydrolase activity, protein serine/threonine phosphatase activity; INVOLVED IN: biological_process unknown; LOCATED IN: endomembrane system; EXPRESSED IN: 21 plant structures; EXPRESSED DURING: 13 growth stages; CONTAINS InterPro DOMAIN/s: Metallophosphoesterase (InterPro:IPR004843); Has 794 Blast hits to 778 proteins in …
Sp1_comp309231_c1_seq4	163	.	G	A	225	.	DP=250;VDB=0.0392;AF1=0.5;AC1=1;DP4=95,63,54,36;MQ=46;FQ=225;PV4=1,1,0.058,1	GT:PL:GQ	0/1:255,0,255:99	Sp1_comp309231_c1_seq4	163	.	G	A	3174.9		AC=2;AF=0.333;AN=6;BaseQRankSum=0.885;DP=250;Dels=0.00;FS=1.021;HaplotypeScore=43.6019;MLEAC=2;MLEAF=0.333;MQ=59.98;MQ0=0;MQRankSum=1.838;QD=12.70;ReadPosRankSum=-0.257	GT:AD:DP:GQ:MLPSAC:MLPSAF:PL	0/0/0/0/1/1:157,93:250:35:2:0.333:3201,123,0,35,196,2147483647,2147483647	SG	1290	gi|359477072|ref|XP_003631934.1|	PREDICTED: uncharacterized protein C630.12-like isoform 2 [Vitis vinifera]	AT1G53710.1	Calcineurin-like metallo-phosphoesterase superfamily protein		Calcineurin-like metallo-phosphoesterase superfamily protein; FUNCTIONS IN: hydrolase activity, protein serine/threonine phosphatase activity; INVOLVED IN: biological_process unknown; LOCATED IN: endomembrane system; EXPRESSED IN: 21 plant structures; EXPRESSED DURING: 13 growth stages; CONTAINS InterPro DOMAIN/s: Metallophosphoesterase (InterPro:IPR004843); Has 794 Blast hits to 778 proteins in …
Sp1_comp309231_c1_seq4	224	.	C	T	20	.	DP=282;VDB=0.0400;AF1=0.5;AC1=1;DP4=89,69,38,19;MQ=48;FQ=23;PV4=0.21,5.7e-68,9e-08,1	GT:PL:GQ	0/1:50,0,255:53	Sp1_comp309231_c1_seq4	224	.	C	T	3160.92		AC=3;AF=0.500;AN=6;BaseQRankSum=0.708;DP=250;Dels=0.00;FS=0.000;HaplotypeScore=54.9854;MLEAC=3;MLEAF=0.500;MQ=59.90;MQ0=0;MQRankSum=-0.253;QD=12.64;ReadPosRankSum=-0.574	GT:AD:DP:GQ:MLPSAC:MLPSAF:PL	0/0/0/1/1/1:132,118:250:24:3:0.500:3187,218,24,0,97,2147483647,2147483647	SG	1290	gi|359477072|ref|XP_003631934.1|	PREDICTED: uncharacterized protein C630.12-like isoform 2 [Vitis vinifera]	AT1G53710.1	Calcineurin-like metallo-phosphoesterase superfamily protein		Calcineurin-like metallo-phosphoesterase superfamily protein; FUNCTIONS IN: hydrolase activity, protein serine/threonine phosphatase activity; INVOLVED IN: biological_process unknown; LOCATED IN: endomembrane system; EXPRESSED IN: 21 plant structures; EXPRESSED DURING: 13 growth stages; CONTAINS InterPro DOMAIN/s: Metallophosphoesterase (InterPro:IPR004843); Has 794 Blast hits to 778 proteins in …
Sp1_comp309231_c1_seq4	362	.	G	A	35	.	DP=305;VDB=0.0345;AF1=0.5;AC1=1;DP4=109,107,42,42;MQ=46;FQ=38;PV4=1,1.3e-86,4.5e-08,1	GT:PL:GQ	0/1:65,0,255:68	Sp1_comp309231_c1_seq4	362	.	G	A	2364.9	PASS	AC=2;AF=0.333;AN=6;BaseQRankSum=0.057;DP=250;Dels=0.00;FS=1.692;HaplotypeScore=3.9120;MLEAC=2;MLEAF=0.333;MQ=59.36;MQ0=0;MQRankSum=1.113;QD=9.46;ReadPosRankSum=1.073	GT:AD:DP:GQ:MLPSAC:MLPSAF:PL	0/0/0/0/1/1:175,74:250:53:2:0.333:2391,53,0,84,2147483647,2147483647,2147483647	SG	1290	gi|359477072|ref|XP_003631934.1|	PREDICTED: uncharacterized protein C630.12-like isoform 2 [Vitis vinifera]	AT1G53710.1	Calcineurin-like metallo-phosphoesterase superfamily protein		Calcineurin-like metallo-phosphoesterase superfamily protein; FUNCTIONS IN: hydrolase activity, protein serine/threonine phosphatase activity; INVOLVED IN: biological_process unknown; LOCATED IN: endomembrane system; EXPRESSED IN: 21 plant structures; EXPRESSED DURING: 13 growth stages; CONTAINS InterPro DOMAIN/s: Metallophosphoesterase (InterPro:IPR004843); Has 794 Blast hits to 778 proteins in …
Sp1_comp309231_c1_seq4	387	.	G	C	222	.	DP=322;VDB=0.0345;AF1=1;AC1=2;DP4=0,0,167,133;MQ=44;FQ=-282	GT:PL:GQ	1/1:255,255,0:99	Sp1_comp309231_c1_seq4	387	.	G	C	9557.9	PASS	AC=6;AF=1.00;AN=6;DP=250;Dels=0.00;FS=0.000;HaplotypeScore=6.0466;MLEAC=6;MLEAF=1.00;MQ=59.95;MQ0=0;QD=24.37	GT:AD:DP:GQ:MLPSAC:MLPSAF:PL	1/1/1/1/1/1:0,250:250:99:6:1.00:9584,1766,1083,683,400,180,0	SG	1290	gi|359477072|ref|XP_003631934.1|	PREDICTED: uncharacterized protein C630.12-like isoform 2 [Vitis vinifera]	AT1G53710.1	Calcineurin-like metallo-phosphoesterase superfamily protein		Calcineurin-like metallo-phosphoesterase superfamily protein; FUNCTIONS IN: hydrolase activity, protein serine/threonine phosphatase activity; INVOLVED IN: biological_process unknown; LOCATED IN: endomembrane system; EXPRESSED IN: 21 plant structures; EXPRESSED DURING: 13 growth stages; CONTAINS InterPro DOMAIN/s: Metallophosphoesterase (InterPro:IPR004843); Has 794 Blast hits to 778 proteins in …
Sp1_comp309231_c1_seq4	498	.	G	T	210	.	DP=316;VDB=0.0392;AF1=1;AC1=2;DP4=0,0,54,64;MQ=48;FQ=-282	GT:PL:GQ	1/1:243,255,0:99	Sp1_comp309231_c1_seq4	498	.	G	T	9361.9	PASS	AC=6;AF=1.00;AN=6;DP=243;Dels=0.00;FS=0.000;HaplotypeScore=0.0000;MLEAC=6;MLEAF=1.00;MQ=59.70;MQ0=0;QD=26.39	GT:AD:DP:GQ:MLPSAC:MLPSAF:PL	1/1/1/1/1/1:0,243:243:99:6:1.00:9388,1828,1121,707,414,186,0	SG	1290	gi|359477072|ref|XP_003631934.1|	PREDICTED: uncharacterized protein C630.12-like isoform 2 [Vitis vinifera]	AT1G53710.1	Calcineurin-like metallo-phosphoesterase superfamily protein		Calcineurin-like metallo-phosphoesterase superfamily protein; FUNCTIONS IN: hydrolase activity, protein serine/threonine phosphatase activity; INVOLVED IN: biological_process unknown; LOCATED IN: endomembrane system; EXPRESSED IN: 21 plant structures; EXPRESSED DURING: 13 growth stages; CONTAINS InterPro DOMAIN/s: Metallophosphoesterase (InterPro:IPR004843); Has 794 Blast hits to 778 proteins in …
Sp1_comp309231_c1_seq4	500	.	C	T	205	.	DP=316;VDB=0.0392;AF1=1;AC1=2;DP4=0,0,50,62;MQ=48;FQ=-282	GT:PL:GQ	1/1:238,255,0:99	Sp1_comp309231_c1_seq4	500	.	C	T	9365.9	PASS	AC=6;AF=1.00;AN=6;DP=244;Dels=0.00;FS=0.000;HaplotypeScore=0.0000;MLEAC=6;MLEAF=1.00;MQ=59.70;MQ0=0;QD=31.87	GT:AD:DP:GQ:MLPSAC:MLPSAF:PL	1/1/1/1/1/1:0,244:244:99:6:1.00:9392,1828,1121,707,414,186,0	SG	1290	gi|359477072|ref|XP_003631934.1|	PREDICTED: uncharacterized protein C630.12-like isoform 2 [Vitis vinifera]	AT1G53710.1	Calcineurin-like metallo-phosphoesterase superfamily protein		Calcineurin-like metallo-phosphoesterase superfamily protein; FUNCTIONS IN: hydrolase activity, protein serine/threonine phosphatase activity; INVOLVED IN: biological_process unknown; LOCATED IN: endomembrane system; EXPRESSED IN: 21 plant structures; EXPRESSED DURING: 13 growth stages; CONTAINS InterPro DOMAIN/s: Metallophosphoesterase (InterPro:IPR004843); Has 794 Blast hits to 778 proteins in …
Sp1_comp309231_c1_seq4	578	.	G	A	175	.	DP=290;VDB=0.0384;AF1=0.5;AC1=1;DP4=48,60,80,86;MQ=45;FQ=178;PV4=0.62,1.1e-87,6.4e-08,1	GT:PL:GQ	0/1:205,0,255:99	Sp1_comp309231_c1_seq4	578	.	G	A	5495.9		AC=4;AF=0.667;AN=6;BaseQRankSum=-0.300;DP=250;Dels=0.00;FS=4.553;HaplotypeScore=46.7779;MLEAC=4;MLEAF=0.667;MQ=59.93;MQ0=0;MQRankSum=-0.489;QD=21.98;ReadPosRankSum=-0.902	GT:AD:DP:GQ:MLPSAC:MLPSAF:PL	0/0/1/1/1/1:92,158:250:36:4:0.667:5522,558,193,36,0,111,2147483647	SG	1290	gi|359477072|ref|XP_003631934.1|	PREDICTED: uncharacterized protein C630.12-like isoform 2 [Vitis vinifera]	AT1G53710.1	Calcineurin-like metallo-phosphoesterase superfamily protein		Calcineurin-like metallo-phosphoesterase superfamily protein; FUNCTIONS IN: hydrolase activity, protein serine/threonine phosphatase activity; INVOLVED IN: biological_process unknown; LOCATED IN: endomembrane system; EXPRESSED IN: 21 plant structures; EXPRESSED DURING: 13 growth stages; CONTAINS InterPro DOMAIN/s: Metallophosphoesterase (InterPro:IPR004843); Has 794 Blast hits to 778 proteins in …
Sp1_comp309231_c1_seq4	592	.	C	T	173	.	DP=270;VDB=0.0365;AF1=0.5;AC1=1;DP4=80,102,33,38;MQ=44;FQ=176;PV4=0.78,1,2.2e-33,1	GT:PL:GQ	0/1:203,0,255:99	Sp1_comp309231_c1_seq4	592	.	C	T	2266.9		AC=2;AF=0.333;AN=6;BaseQRankSum=0.815;DP=250;Dels=0.00;FS=1.067;HaplotypeScore=45.7051;MLEAC=2;MLEAF=0.333;MQ=59.93;MQ0=0;MQRankSum=-0.596;QD=9.07;ReadPosRankSum=1.294	GT:AD:DP:GQ:MLPSAC:MLPSAF:PL	0/0/0/0/1/1:173,77:250:47:2:0.333:2293,47,0,84,2147483647,2147483647,2147483647	SG	1290	gi|359477072|ref|XP_003631934.1|	PREDICTED: uncharacterized protein C630.12-like isoform 2 [Vitis vinifera]	AT1G53710.1	Calcineurin-like metallo-phosphoesterase superfamily protein		Calcineurin-like metallo-phosphoesterase superfamily protein; FUNCTIONS IN: hydrolase activity, protein serine/threonine phosphatase activity; INVOLVED IN: biological_process unknown; LOCATED IN: endomembrane system; EXPRESSED IN: 21 plant structures; EXPRESSED DURING: 13 growth stages; CONTAINS InterPro DOMAIN/s: Metallophosphoesterase (InterPro:IPR004843); Has 794 Blast hits to 778 proteins in …
Sp1_comp309231_c1_seq4	629	.	C	T	174	.	DP=234;VDB=0.0322;AF1=0.5;AC1=1;DP4=73,80,36,31;MQ=43;FQ=177;PV4=0.46,1,1.3e-29,0.48	GT:PL:GQ	0/1:204,0,255:99	Sp1_comp309231_c1_seq4	629	.	C	T	2381.9	PASS	AC=2;AF=0.333;AN=6;BaseQRankSum=0.213;DP=238;Dels=0.00;FS=3.993;HaplotypeScore=1.6553;MLEAC=2;MLEAF=0.333;MQ=59.75;MQ0=0;MQRankSum=-1.225;QD=10.01;ReadPosRankSum=-0.866	GT:AD:DP:GQ:MLPSAC:MLPSAF:PL	0/0/0/0/1/1:162,76:238:57:2:0.333:2408,77,0,57,229,2147483647,2147483647	SG	1290	gi|359477072|ref|XP_003631934.1|	PREDICTED: uncharacterized protein C630.12-like isoform 2 [Vitis vinifera]	AT1G53710.1	Calcineurin-like metallo-phosphoesterase superfamily protein		Calcineurin-like metallo-phosphoesterase superfamily protein; FUNCTIONS IN: hydrolase activity, protein serine/threonine phosphatase activity; INVOLVED IN: biological_process unknown; LOCATED IN: endomembrane system; EXPRESSED IN: 21 plant structures; EXPRESSED DURING: 13 growth stages; CONTAINS InterPro DOMAIN/s: Metallophosphoesterase (InterPro:IPR004843); Has 794 Blast hits to 778 proteins in …
Sp1_comp309231_c1_seq4	649	.	C	T	222	.	DP=244;VDB=0.0392;AF1=1;AC1=2;DP4=0,0,80,48;MQ=42;FQ=-282	GT:PL:GQ	1/1:255,255,0:99	Sp1_comp309231_c1_seq4	649	.	C	T	7950.9	PASS	AC=6;AF=1.00;AN=6;BaseQRankSum=1.718;DP=248;Dels=0.00;FS=0.000;HaplotypeScore=7.6016;MLEAC=6;MLEAF=1.00;MQ=59.69;MQ0=0;MQRankSum=-1.231;QD=32.06;ReadPosRankSum=1.231	GT:AD:DP:GQ:MLPSAC:MLPSAF:PL	1/1/1/1/1/1:1,244:248:99:6:1.00:7977,1656,1016,641,375,169,0	SG	1290	gi|359477072|ref|XP_003631934.1|	PREDICTED: uncharacterized protein C630.12-like isoform 2 [Vitis vinifera]	AT1G53710.1	Calcineurin-like metallo-phosphoesterase superfamily protein		Calcineurin-like metallo-phosphoesterase superfamily protein; FUNCTIONS IN: hydrolase activity, protein serine/threonine phosphatase activity; INVOLVED IN: biological_process unknown; LOCATED IN: endomembrane system; EXPRESSED IN: 21 plant structures; EXPRESSED DURING: 13 growth stages; CONTAINS InterPro DOMAIN/s: Metallophosphoesterase (InterPro:IPR004843); Has 794 Blast hits to 778 proteins in …
Sp1_comp309231_c1_seq4	666	.	G	A	205	.	DP=197;VDB=0.0392;AF1=1;AC1=2;DP4=0,0,55,48;MQ=42;FQ=-282	GT:PL:GQ	1/1:238,255,0:99	Sp1_comp309231_c1_seq4	666	.	G	A	7426.9	PASS	AC=6;AF=1.00;AN=6;DP=199;Dels=0.00;FS=0.000;HaplotypeScore=2.6538;MLEAC=6;MLEAF=1.00;MQ=59.61;MQ0=0;QD=26.89	GT:AD:DP:GQ:MLPSAC:MLPSAF:PL	1/1/1/1/1/1:0,199:199:99:6:1.00:7453,1447,887,560,327,147,0	SG	1290	gi|359477072|ref|XP_003631934.1|	PREDICTED: uncharacterized protein C630.12-like isoform 2 [Vitis vinifera]	AT1G53710.1	Calcineurin-like metallo-phosphoesterase superfamily protein		Calcineurin-like metallo-phosphoesterase superfamily protein; FUNCTIONS IN: hydrolase activity, protein serine/threonine phosphatase activity; INVOLVED IN: biological_process unknown; LOCATED IN: endomembrane system; EXPRESSED IN: 21 plant structures; EXPRESSED DURING: 13 growth stages; CONTAINS InterPro DOMAIN/s: Metallophosphoesterase (InterPro:IPR004843); Has 794 Blast hits to 778 proteins in …
Sp1_comp309231_c1_seq4	667	.	G	T	181	.	DP=197;VDB=0.0399;AF1=1;AC1=2;DP4=0,0,50,30;MQ=41;FQ=-268	GT:PL:GQ	1/1:214,241,0:99	Sp1_comp309231_c1_seq4	667	.	G	T	7434.9	PASS	AC=6;AF=1.00;AN=6;DP=199;Dels=0.00;FS=0.000;HaplotypeScore=1.6671;MLEAC=6;MLEAF=1.00;MQ=59.61;MQ0=0;QD=26.12	GT:AD:DP:GQ:MLPSAC:MLPSAF:PL	1/1/1/1/1/1:0,199:199:99:6:1.00:7461,1455,892,563,329,148,0	SG	1290	gi|359477072|ref|XP_003631934.1|	PREDICTED: uncharacterized protein C630.12-like isoform 2 [Vitis vinifera]	AT1G53710.1	Calcineurin-like metallo-phosphoesterase superfamily protein		Calcineurin-like metallo-phosphoesterase superfamily protein; FUNCTIONS IN: hydrolase activity, protein serine/threonine phosphatase activity; INVOLVED IN: biological_process unknown; LOCATED IN: endomembrane system; EXPRESSED IN: 21 plant structures; EXPRESSED DURING: 13 growth stages; CONTAINS InterPro DOMAIN/s: Metallophosphoesterase (InterPro:IPR004843); Has 794 Blast hits to 778 proteins in …
Sp1_comp309231_c1_seq4	737	.	T	A	53	.	DP=236;VDB=0.0392;AF1=1;AC1=2;DP4=0,0,38,44;MQ=45;FQ=-113	GT:PL:GQ	1/1:255,255,169:99	Sp1_comp309231_c1_seq4	737	.	T	A,C	7403.9	PASS	AC=1,5;AF=0.167,0.833;AN=6;DP=237;Dels=0.00;FS=0.000;HaplotypeScore=8.7315;MLEAC=1,2;MLEAF=0.167,0.333;MQ=59.90;MQ0=0;QD=31.24	GT:AD:DP:GQ:MLPSAC:MLPSAF	1/2/2/2/2/2:0,41,196:237:57:1,5:0.167,0.833	SG	1290	gi|359477072|ref|XP_003631934.1|	PREDICTED: uncharacterized protein C630.12-like isoform 2 [Vitis vinifera]	AT1G53710.1	Calcineurin-like metallo-phosphoesterase superfamily protein		Calcineurin-like metallo-phosphoesterase superfamily protein; FUNCTIONS IN: hydrolase activity, protein serine/threonine phosphatase activity; INVOLVED IN: biological_process unknown; LOCATED IN: endomembrane system; EXPRESSED IN: 21 plant structures; EXPRESSED DURING: 13 growth stages; CONTAINS InterPro DOMAIN/s: Metallophosphoesterase (InterPro:IPR004843); Has 794 Blast hits to 778 proteins in …
Sp1_comp309231_c1_seq4	761	.	A	G	57	.	DP=251;VDB=0.0365;AF1=0.5;AC1=1;DP4=102,70,36,36;MQ=48;FQ=60;PV4=0.2,2.9e-46,1.8e-11,1	GT:PL:GQ	0/1:87,0,255:90	Sp1_comp309231_c1_seq4	761	.	A	G	1952.91		AC=2;AF=0.333;AN=6;BaseQRankSum=1.367;DP=247;Dels=0.00;FS=9.336;HaplotypeScore=140.7143;MLEAC=2;MLEAF=0.333;MQ=59.78;MQ0=0;MQRankSum=-0.139;QD=7.91;ReadPosRankSum=1.987	GT:AD:DP:GQ:MLPSAC:MLPSAF:PL	0/0/0/0/1/1:179,68:247:27:2:0.333:1979,27,0,99,2147483647,2147483647,2147483647	SG	1290	gi|359477072|ref|XP_003631934.1|	PREDICTED: uncharacterized protein C630.12-like isoform 2 [Vitis vinifera]	AT1G53710.1	Calcineurin-like metallo-phosphoesterase superfamily protein		Calcineurin-like metallo-phosphoesterase superfamily protein; FUNCTIONS IN: hydrolase activity, protein serine/threonine phosphatase activity; INVOLVED IN: biological_process unknown; LOCATED IN: endomembrane system; EXPRESSED IN: 21 plant structures; EXPRESSED DURING: 13 growth stages; CONTAINS InterPro DOMAIN/s: Metallophosphoesterase (InterPro:IPR004843); Has 794 Blast hits to 778 proteins in …
Sp1_comp309231_c1_seq4	822	.	G	A	222	.	DP=255;VDB=0.0400;AF1=1;AC1=2;DP4=0,0,90,69;MQ=46;FQ=-282	GT:PL:GQ	1/1:255,255,0:99	Sp1_comp309231_c1_seq4	822	.	G	A	9636.9	PASS	AC=6;AF=1.00;AN=6;DP=249;Dels=0.00;FS=0.000;HaplotypeScore=4.5213;MLEAC=6;MLEAF=1.00;MQ=59.81;MQ0=0;QD=33.43	GT:AD:DP:GQ:MLPSAC:MLPSAF:PL	1/1/1/1/1/1:0,249:249:99:6:1.00:9663,1820,1116,704,412,185,0	SG	1290	gi|359477072|ref|XP_003631934.1|	PREDICTED: uncharacterized protein C630.12-like isoform 2 [Vitis vinifera]	AT1G53710.1	Calcineurin-like metallo-phosphoesterase superfamily protein		Calcineurin-like metallo-phosphoesterase superfamily protein; FUNCTIONS IN: hydrolase activity, protein serine/threonine phosphatase activity; INVOLVED IN: biological_process unknown; LOCATED IN: endomembrane system; EXPRESSED IN: 21 plant structures; EXPRESSED DURING: 13 growth stages; CONTAINS InterPro DOMAIN/s: Metallophosphoesterase (InterPro:IPR004843); Has 794 Blast hits to 778 proteins in …
Sp1_comp309231_c1_seq4	850	.	G	C	225	.	DP=219;VDB=0.0345;AF1=0.5;AC1=1;DP4=43,44,58,67;MQ=46;FQ=225;PV4=0.68,1,1.2e-14,1	GT:PL:GQ	0/1:255,0,255:99	Sp1_comp309231_c1_seq4	850	.	G	C	5049.23	PASS	AC=4;AF=0.667;AN=6;BaseQRankSum=1.011;DP=229;Dels=0.00;FS=2.294;HaplotypeScore=1.9994;MLEAC=4;MLEAF=0.667;MQ=59.81;MQ0=0;MQRankSum=0.570;QD=22.05;ReadPosRankSum=1.279	GT:AD:DP:GQ:MLPSAC:MLPSAF:PL	0/0/1/1/1/1:91,138:229:11:4:0.667:5075,450,135,11,0,136,2147483647	SG	1290	gi|359477072|ref|XP_003631934.1|	PREDICTED: uncharacterized protein C630.12-like isoform 2 [Vitis vinifera]	AT1G53710.1	Calcineurin-like metallo-phosphoesterase superfamily protein		Calcineurin-like metallo-phosphoesterase superfamily protein; FUNCTIONS IN: hydrolase activity, protein serine/threonine phosphatase activity; INVOLVED IN: biological_process unknown; LOCATED IN: endomembrane system; EXPRESSED IN: 21 plant structures; EXPRESSED DURING: 13 growth stages; CONTAINS InterPro DOMAIN/s: Metallophosphoesterase (InterPro:IPR004843); Has 794 Blast hits to 778 proteins in …
Sp1_comp309231_c1_seq4	938	.	G	T	59	.	DP=243;VDB=0.0322;AF1=0.5;AC1=1;DP4=78,84,37,40;MQ=49;FQ=62;PV4=1,7.1e-87,0.0035,1	GT:PL:GQ	0/1:89,0,255:92	Sp1_comp309231_c1_seq4	938	.	G	T	2677.9	PASS	AC=2;AF=0.333;AN=6;BaseQRankSum=0.778;DP=250;Dels=0.00;FS=0.491;HaplotypeScore=0.6651;MLEAC=2;MLEAF=0.333;MQ=59.73;MQ0=0;MQRankSum=0.382;QD=10.71;ReadPosRankSum=0.429	GT:AD:DP:GQ:MLPSAC:MLPSAF:PL	0/0/0/0/1/1:168,81:250:69:2:0.333:2704,75,0,69,2147483647,2147483647,2147483647	SG	1290	gi|359477072|ref|XP_003631934.1|	PREDICTED: uncharacterized protein C630.12-like isoform 2 [Vitis vinifera]	AT1G53710.1	Calcineurin-like metallo-phosphoesterase superfamily protein		Calcineurin-like metallo-phosphoesterase superfamily protein; FUNCTIONS IN: hydrolase activity, protein serine/threonine phosphatase activity; INVOLVED IN: biological_process unknown; LOCATED IN: endomembrane system; EXPRESSED IN: 21 plant structures; EXPRESSED DURING: 13 growth stages; CONTAINS InterPro DOMAIN/s: Metallophosphoesterase (InterPro:IPR004843); Has 794 Blast hits to 778 proteins in …
Sp1_comp309231_c1_seq4	968	.	A	C	118	.	DP=228;VDB=0.0298;AF1=0.5;AC1=1;DP4=33,41,30,24;MQ=49;FQ=121;PV4=0.28,2.7e-56,0.26,0.12	GT:PL:GQ	0/1:148,0,255:99	Sp1_comp309231_c1_seq4	968	.	A	C	5552.9	PASS	AC=4;AF=0.667;AN=6;BaseQRankSum=-0.110;DP=241;Dels=0.00;FS=0.000;HaplotypeScore=6.6921;MLEAC=4;MLEAF=0.667;MQ=59.77;MQ0=0;MQRankSum=-0.323;QD=23.04;ReadPosRankSum=-0.054	GT:AD:DP:GQ:MLPSAC:MLPSAF:PL	0/0/1/1/1/1:77,163:241:60:4:0.667:5579,630,238,60,0,79,2147483647	SG	1290	gi|359477072|ref|XP_003631934.1|	PREDICTED: uncharacterized protein C630.12-like isoform 2 [Vitis vinifera]	AT1G53710.1	Calcineurin-like metallo-phosphoesterase superfamily protein		Calcineurin-like metallo-phosphoesterase superfamily protein; FUNCTIONS IN: hydrolase activity, protein serine/threonine phosphatase activity; INVOLVED IN: biological_process unknown; LOCATED IN: endomembrane system; EXPRESSED IN: 21 plant structures; EXPRESSED DURING: 13 growth stages; CONTAINS InterPro DOMAIN/s: Metallophosphoesterase (InterPro:IPR004843); Has 794 Blast hits to 778 proteins in …
Sp1_comp309231_c1_seq4	1100	.	C	A	2010.9	PASS	AC=2;AF=0.333;AN=6;BaseQRankSum=-0.887;DP=203;Dels=0.00;FS=1.847;HaplotypeScore=3.7871;MLEAC=2;MLEAF=0.333;MQ=59.79;MQ0=0;MQRankSum=0.150;QD=9.91;ReadPosRankSum=-0.711	GT:AD:DP:GQ:MLPSAC:MLPSAF:PL	0/0/0/0/1/1:138,65:203:55:2:0.333:2037,58,0,55,208,2147483647,2147483647											GATK	1290	gi|359477072|ref|XP_003631934.1|	PREDICTED: uncharacterized protein C630.12-like isoform 2 [Vitis vinifera]	AT1G53710.1	Calcineurin-like metallo-phosphoesterase superfamily protein		Calcineurin-like metallo-phosphoesterase superfamily protein; FUNCTIONS IN: hydrolase activity, protein serine/threonine phosphatase activity; INVOLVED IN: biological_process unknown; LOCATED IN: endomembrane system; EXPRESSED IN: 21 plant structures; EXPRESSED DURING: 13 growth stages; CONTAINS InterPro DOMAIN/s: Metallophosphoesterase (InterPro:IPR004843); Has 794 Blast hits to 778 proteins in …
Sp1_comp309231_c1_seq4	1254	.	G	A	348.9	PASS	AC=1;AF=0.167;AN=6;BaseQRankSum=0.680;DP=140;Dels=0.00;FS=1.323;HaplotypeScore=3.4890;MLEAC=1;MLEAF=0.167;MQ=59.72;MQ0=0;MQRankSum=-1.374;QD=2.49;ReadPosRankSum=0.734	GT:AD:DP:GQ:MLPSAC:MLPSAF:PL	0/0/0/0/0/1:125,15:140:75:1:0.167:375,0,75,2147483647,2147483647,2147483647,2147483647											GATK	1290	gi|359477072|ref|XP_003631934.1|	PREDICTED: uncharacterized protein C630.12-like isoform 2 [Vitis vinifera]	AT1G53710.1	Calcineurin-like metallo-phosphoesterase superfamily protein		Calcineurin-like metallo-phosphoesterase superfamily protein; FUNCTIONS IN: hydrolase activity, protein serine/threonine phosphatase activity; INVOLVED IN: biological_process unknown; LOCATED IN: endomembrane system; EXPRESSED IN: 21 plant structures; EXPRESSED DURING: 13 growth stages; CONTAINS InterPro DOMAIN/s: Metallophosphoesterase (InterPro:IPR004843); Has 794 Blast hits to 778 proteins in …
Sp1_comp309231_c1_seq4	188	.	C	A	2012.69		AC=2;AF=0.333;AN=6;BaseQRankSum=1.019;DP=248;Dels=0.00;FS=5.095;HaplotypeScore=52.7181;MLEAC=2;MLEAF=0.333;MQ=60.00;MQ0=0;MQRankSum=-0.013;QD=8.12;ReadPosRankSum=-0.108	GT:AD:DP:GQ:MLPSAC:MLPSAF:PL	0/0/0/0/1/1:184,64:248:7:2:0.333:2038,7,0,120,2147483647,2147483647,2147483647											GATK	1290	gi|359477072|ref|XP_003631934.1|	PREDICTED: uncharacterized protein C630.12-like isoform 2 [Vitis vinifera]	AT1G53710.1	Calcineurin-like metallo-phosphoesterase superfamily protein		Calcineurin-like metallo-phosphoesterase superfamily protein; FUNCTIONS IN: hydrolase activity, protein serine/threonine phosphatase activity; INVOLVED IN: biological_process unknown; LOCATED IN: endomembrane system; EXPRESSED IN: 21 plant structures; EXPRESSED DURING: 13 growth stages; CONTAINS InterPro DOMAIN/s: Metallophosphoesterase (InterPro:IPR004843); Has 794 Blast hits to 778 proteins in …
Sp1_comp309231_c1_seq4	190	.	C	T	1492.9		AC=1;AF=0.167;AN=6;BaseQRankSum=-0.019;DP=250;Dels=0.00;FS=9.440;HaplotypeScore=53.6172;MLEAC=1;MLEAF=0.167;MQ=60.00;MQ0=0;MQRankSum=0.010;QD=5.97;ReadPosRankSum=-0.636	GT:AD:DP:GQ:MLPSAC:MLPSAF:PL	0/0/0/0/0/1:200,50:250:45:1:0.167:1519,0,45,204,2147483647,2147483647,2147483647											GATK	1290	gi|359477072|ref|XP_003631934.1|	PREDICTED: uncharacterized protein C630.12-like isoform 2 [Vitis vinifera]	AT1G53710.1	Calcineurin-like metallo-phosphoesterase superfamily protein		Calcineurin-like metallo-phosphoesterase superfamily protein; FUNCTIONS IN: hydrolase activity, protein serine/threonine phosphatase activity; INVOLVED IN: biological_process unknown; LOCATED IN: endomembrane system; EXPRESSED IN: 21 plant structures; EXPRESSED DURING: 13 growth stages; CONTAINS InterPro DOMAIN/s: Metallophosphoesterase (InterPro:IPR004843); Has 794 Blast hits to 778 proteins in …
Sp1_comp309231_c1_seq4	223	.	C	T	977.92		AC=1;AF=0.167;AN=6;BaseQRankSum=0.801;DP=249;Dels=0.00;FS=0.570;HaplotypeScore=56.9641;MLEAC=1;MLEAF=0.167;MQ=59.90;MQ0=0;MQRankSum=-1.869;QD=3.93;ReadPosRankSum=-0.398	GT:AD:DP:GQ:MLPSAC:MLPSAF:PL	0/0/0/0/0/1:194,55:249:24:1:0.167:1004,0,24,166,2147483647,2147483647,2147483647											GATK	1290	gi|359477072|ref|XP_003631934.1|	PREDICTED: uncharacterized protein C630.12-like isoform 2 [Vitis vinifera]	AT1G53710.1	Calcineurin-like metallo-phosphoesterase superfamily protein		Calcineurin-like metallo-phosphoesterase superfamily protein; FUNCTIONS IN: hydrolase activity, protein serine/threonine phosphatase activity; INVOLVED IN: biological_process unknown; LOCATED IN: endomembrane system; EXPRESSED IN: 21 plant structures; EXPRESSED DURING: 13 growth stages; CONTAINS InterPro DOMAIN/s: Metallophosphoesterase (InterPro:IPR004843); Has 794 Blast hits to 778 proteins in …
Sp1_comp309231_c1_seq4	258	.	G	T	2045.9	PASS	AC=2;AF=0.333;AN=6;BaseQRankSum=2.338;DP=249;Dels=0.00;FS=6.437;HaplotypeScore=10.6405;MLEAC=2;MLEAF=0.333;MQ=59.80;MQ0=0;MQRankSum=1.285;QD=8.22;ReadPosRankSum=1.774	GT:AD:DP:GQ:MLPSAC:MLPSAF:PL	0/0/0/0/1/1:164,85:249:66:2:0.333:2072,66,0,69,2147483647,2147483647,2147483647											GATK	1290	gi|359477072|ref|XP_003631934.1|	PREDICTED: uncharacterized protein C630.12-like isoform 2 [Vitis vinifera]	AT1G53710.1	Calcineurin-like metallo-phosphoesterase superfamily protein		Calcineurin-like metallo-phosphoesterase superfamily protein; FUNCTIONS IN: hydrolase activity, protein serine/threonine phosphatase activity; INVOLVED IN: biological_process unknown; LOCATED IN: endomembrane system; EXPRESSED IN: 21 plant structures; EXPRESSED DURING: 13 growth stages; CONTAINS InterPro DOMAIN/s: Metallophosphoesterase (InterPro:IPR004843); Has 794 Blast hits to 778 proteins in …
Sp1_comp309231_c1_seq4	582	.	G	A	1157.9		AC=1;AF=0.167;AN=6;BaseQRankSum=-1.155;DP=250;Dels=0.00;FS=2.116;HaplotypeScore=130.7150;MLEAC=1;MLEAF=0.167;MQ=59.93;MQ0=0;MQRankSum=0.485;QD=4.63;ReadPosRankSum=0.262	GT:AD:DP:GQ:MLPSAC:MLPSAF:PL	0/0/0/0/0/1:204,45:250:68:1:0.167:1184,0,68,2147483647,2147483647,2147483647,2147483647											GATK	1290	gi|359477072|ref|XP_003631934.1|	PREDICTED: uncharacterized protein C630.12-like isoform 2 [Vitis vinifera]	AT1G53710.1	Calcineurin-like metallo-phosphoesterase superfamily protein		Calcineurin-like metallo-phosphoesterase superfamily protein; FUNCTIONS IN: hydrolase activity, protein serine/threonine phosphatase activity; INVOLVED IN: biological_process unknown; LOCATED IN: endomembrane system; EXPRESSED IN: 21 plant structures; EXPRESSED DURING: 13 growth stages; CONTAINS InterPro DOMAIN/s: Metallophosphoesterase (InterPro:IPR004843); Has 794 Blast hits to 778 proteins in …
Sp1_comp309231_c1_seq4	644	.	A	T	2252.9	PASS	AC=2;AF=0.333;AN=6;BaseQRankSum=0.612;DP=246;Dels=0.00;FS=6.712;HaplotypeScore=6.8011;MLEAC=2;MLEAF=0.333;MQ=59.69;MQ0=0;MQRankSum=0.229;QD=9.16;ReadPosRankSum=-0.688	GT:AD:DP:GQ:MLPSAC:MLPSAF:PL	0/0/0/0/1/1:169,76:246:59:2:0.333:2279,59,0,77,2147483647,2147483647,2147483647											GATK	1290	gi|359477072|ref|XP_003631934.1|	PREDICTED: uncharacterized protein C630.12-like isoform 2 [Vitis vinifera]	AT1G53710.1	Calcineurin-like metallo-phosphoesterase superfamily protein		Calcineurin-like metallo-phosphoesterase superfamily protein; FUNCTIONS IN: hydrolase activity, protein serine/threonine phosphatase activity; INVOLVED IN: biological_process unknown; LOCATED IN: endomembrane system; EXPRESSED IN: 21 plant structures; EXPRESSED DURING: 13 growth stages; CONTAINS InterPro DOMAIN/s: Metallophosphoesterase (InterPro:IPR004843); Has 794 Blast hits to 778 proteins in …
Sp1_comp309231_c1_seq4	743	.	C	A	2660.9		AC=2;AF=0.333;AN=6;BaseQRankSum=-1.070;DP=250;Dels=0.00;FS=6.367;HaplotypeScore=48.6831;MLEAC=2;MLEAF=0.333;MQ=59.90;MQ0=0;MQRankSum=-0.947;QD=10.64;ReadPosRankSum=-1.091	GT:AD:DP:GQ:MLPSAC:MLPSAF:PL	0/0/0/0/1/1:161,88:249:43:2:0.333:2687,104,0,43,208,2147483647,2147483647											GATK	1290	gi|359477072|ref|XP_003631934.1|	PREDICTED: uncharacterized protein C630.12-like isoform 2 [Vitis vinifera]	AT1G53710.1	Calcineurin-like metallo-phosphoesterase superfamily protein		Calcineurin-like metallo-phosphoesterase superfamily protein; FUNCTIONS IN: hydrolase activity, protein serine/threonine phosphatase activity; INVOLVED IN: biological_process unknown; LOCATED IN: endomembrane system; EXPRESSED IN: 21 plant structures; EXPRESSED DURING: 13 growth stages; CONTAINS InterPro DOMAIN/s: Metallophosphoesterase (InterPro:IPR004843); Has 794 Blast hits to 778 proteins in …
Sp1_comp309231_c1_seq4	763	.	T	C	1064.9		AC=1;AF=0.167;AN=6;BaseQRankSum=-1.005;DP=249;Dels=0.00;FS=0.000;HaplotypeScore=141.7133;MLEAC=1;MLEAF=0.167;MQ=59.79;MQ0=0;MQRankSum=-0.404;QD=4.28;ReadPosRankSum=-0.351	GT:AD:DP:GQ:MLPSAC:MLPSAF:PL	0/0/0/0/0/1:204,45:249:61:1:0.167:1091,0,61,2147483647,2147483647,2147483647,2147483647											GATK	1290	gi|359477072|ref|XP_003631934.1|	PREDICTED: uncharacterized protein C630.12-like isoform 2 [Vitis vinifera]	AT1G53710.1	Calcineurin-like metallo-phosphoesterase superfamily protein		Calcineurin-like metallo-phosphoesterase superfamily protein; FUNCTIONS IN: hydrolase activity, protein serine/threonine phosphatase activity; INVOLVED IN: biological_process unknown; LOCATED IN: endomembrane system; EXPRESSED IN: 21 plant structures; EXPRESSED DURING: 13 growth stages; CONTAINS InterPro DOMAIN/s: Metallophosphoesterase (InterPro:IPR004843); Has 794 Blast hits to 778 proteins in …
Sp1_comp309231_c1_seq4	765	.	T	C	2714.9		AC=2;AF=0.333;AN=6;BaseQRankSum=-0.730;DP=250;Dels=0.00;FS=5.367;HaplotypeScore=140.9142;MLEAC=2;MLEAF=0.333;MQ=59.79;MQ0=0;MQRankSum=-2.300;QD=10.86;ReadPosRankSum=-0.991	GT:AD:DP:GQ:MLPSAC:MLPSAF:PL	0/0/0/0/1/1:158,92:250:34:2:0.333:2741,116,0,34,190,2147483647,2147483647											GATK	1290	gi|359477072|ref|XP_003631934.1|	PREDICTED: uncharacterized protein C630.12-like isoform 2 [Vitis vinifera]	AT1G53710.1	Calcineurin-like metallo-phosphoesterase superfamily protein		Calcineurin-like metallo-phosphoesterase superfamily protein; FUNCTIONS IN: hydrolase activity, protein serine/threonine phosphatase activity; INVOLVED IN: biological_process unknown; LOCATED IN: endomembrane system; EXPRESSED IN: 21 plant structures; EXPRESSED DURING: 13 growth stages; CONTAINS InterPro DOMAIN/s: Metallophosphoesterase (InterPro:IPR004843); Has 794 Blast hits to 778 proteins in …
Sp1_comp309231_c1_seq4	817	.	A	G	2975.91	PASS	AC=2;AF=0.333;AN=6;BaseQRankSum=0.920;DP=250;Dels=0.00;FS=0.000;HaplotypeScore=4.5213;MLEAC=2;MLEAF=0.333;MQ=59.81;MQ0=0;MQRankSum=-0.614;QD=11.90;ReadPosRankSum=0.918	GT:AD:DP:GQ:MLPSAC:MLPSAF:PL	0/0/0/0/1/1:153,96:250:26:2:0.333:3002,129,0,26,175,2147483647,2147483647											GATK	1290	gi|359477072|ref|XP_003631934.1|	PREDICTED: uncharacterized protein C630.12-like isoform 2 [Vitis vinifera]	AT1G53710.1	Calcineurin-like metallo-phosphoesterase superfamily protein		Calcineurin-like metallo-phosphoesterase superfamily protein; FUNCTIONS IN: hydrolase activity, protein serine/threonine phosphatase activity; INVOLVED IN: biological_process unknown; LOCATED IN: endomembrane system; EXPRESSED IN: 21 plant structures; EXPRESSED DURING: 13 growth stages; CONTAINS InterPro DOMAIN/s: Metallophosphoesterase (InterPro:IPR004843); Has 794 Blast hits to 778 proteins in …
Sp1_comp309231_c1_seq4	951	.	A	G	1312.9	PASS	AC=1;AF=0.167;AN=6;BaseQRankSum=3.713;DP=245;Dels=0.00;FS=1.340;HaplotypeScore=1.7334;MLEAC=1;MLEAF=0.167;MQ=59.72;MQ0=0;MQRankSum=-0.401;QD=5.36;ReadPosRankSum=1.642	GT:AD:DP:GQ:MLPSAC:MLPSAF:PL	0/0/0/0/0/1:203,42:245:69:1:0.167:1339,0,69,2147483647,2147483647,2147483647,2147483647											GATK	1290	gi|359477072|ref|XP_003631934.1|	PREDICTED: uncharacterized protein C630.12-like isoform 2 [Vitis vinifera]	AT1G53710.1	Calcineurin-like metallo-phosphoesterase superfamily protein		Calcineurin-like metallo-phosphoesterase superfamily protein; FUNCTIONS IN: hydrolase activity, protein serine/threonine phosphatase activity; INVOLVED IN: biological_process unknown; LOCATED IN: endomembrane system; EXPRESSED IN: 21 plant structures; EXPRESSED DURING: 13 growth stages; CONTAINS InterPro DOMAIN/s: Metallophosphoesterase (InterPro:IPR004843); Has 794 Blast hits to 778 proteins in …
Sp1_comp3092327_c0_seq1	107	.	G	A	23.8	.	DP=2;VDB=0.0186;AF1=1;AC1=2;DP4=0,0,2,0;MQ=46;FQ=-33	GT:PL:GQ	1/1:55,6,0:10	Sp1_comp3092327_c0_seq1	107	.	G	A	57.71	PASS	AC=6;AF=1.00;AN=6;DP=5;Dels=0.00;FS=0.000;HaplotypeScore=0.0000;MLEAC=6;MLEAF=1.00;MQ=60.00;MQ0=0;QD=11.54	GT:AD:DP:GQ:MLPSAC:MLPSAF:PL	1/1/1/1/1/1:0,5:5:2:6:1.00:80,16,10,6,4,2,0	SG	263	No hit in this database		No hit in this database
Sp1_comp3092327_c0_seq1	34	.	G	A	75	.	DP=4;VDB=0.0008;AF1=1;AC1=2;DP4=0,0,2,1;MQ=60;FQ=-36	GT:PL:GQ	1/1:107,9,0:16	Sp1_comp3092327_c0_seq1	34	.	G	A	53.71	PASS	AC=6;AF=1.00;AN=6;DP=5;Dels=0.00;FS=0.000;HaplotypeScore=0.0000;MLEAC=6;MLEAF=1.00;MQ=56.71;MQ0=0;QD=10.74	GT:AD:DP:GQ:MLPSAC:MLPSAF:PL	1/1/1/1/1/1:0,5:5:2:6:1.00:76,16,10,6,4,2,0	SG	263	No hit in this database		No hit in this database
Sp1_comp3092327_c0_seq1	37	.	G	A	75	.	DP=4;VDB=0.0008;AF1=1;AC1=2;DP4=0,0,2,1;MQ=60;FQ=-36	GT:PL:GQ	1/1:107,9,0:16	Sp1_comp3092327_c0_seq1	37	.	G	A	52.71	PASS	AC=6;AF=1.00;AN=6;DP=5;Dels=0.00;FS=0.000;HaplotypeScore=0.0000;MLEAC=6;MLEAF=1.00;MQ=56.71;MQ0=0;QD=10.54	GT:AD:DP:GQ:MLPSAC:MLPSAF:PL	1/1/1/1/1/1:0,5:5:2:6:1.00:75,16,10,6,4,2,0	SG	263	No hit in this database		No hit in this database
Sp1_comp3092327_c0_seq1	41	.	A	G	78	.	DP=4;VDB=0.0008;AF1=1;AC1=2;DP4=0,0,2,1;MQ=60;FQ=-36	GT:PL:GQ	1/1:110,9,0:16	Sp1_comp3092327_c0_seq1	41	.	A	G	67.71	PASS	AC=6;AF=1.00;AN=6;DP=5;Dels=0.00;FS=0.000;HaplotypeScore=0.0000;MLEAC=6;MLEAF=1.00;MQ=56.71;MQ0=0;QD=13.54	GT:AD:DP:GQ:MLPSAC:MLPSAF:PL	1/1/1/1/1/1:0,5:5:2:6:1.00:90,16,10,6,4,2,0	SG	263	No hit in this database		No hit in this database
Sp1_comp3092327_c0_seq1	47	.	G	T	77	.	DP=4;VDB=0.0008;AF1=1;AC1=2;DP4=0,0,2,1;MQ=60;FQ=-36	GT:PL:GQ	1/1:109,9,0:16	Sp1_comp3092327_c0_seq1	47	.	G	T	60.71	PASS	AC=6;AF=1.00;AN=6;DP=5;Dels=0.00;FS=0.000;HaplotypeScore=0.0000;MLEAC=6;MLEAF=1.00;MQ=56.71;MQ0=0;QD=12.14	GT:AD:DP:GQ:MLPSAC:MLPSAF:PL	1/1/1/1/1/1:0,5:5:2:6:1.00:83,16,10,6,4,2,0	SG	263	No hit in this database		No hit in this database
Sp1_comp3092327_c0_seq1	50	.	T	A	85.5	.	DP=4;VDB=0.0008;AF1=1;AC1=2;DP4=0,0,3,1;MQ=53;FQ=-39	GT:PL:GQ	1/1:118,12,0:21	Sp1_comp3092327_c0_seq1	50	.	T	A	67.71	PASS	AC=6;AF=1.00;AN=6;DP=5;Dels=0.00;FS=0.000;HaplotypeScore=0.0000;MLEAC=6;MLEAF=1.00;MQ=56.71;MQ0=0;QD=13.54	GT:AD:DP:GQ:MLPSAC:MLPSAF:PL	1/1/1/1/1/1:0,5:5:2:6:1.00:90,16,10,6,4,2,0	SG	263	No hit in this database		No hit in this database
Sp1_comp3092327_c0_seq1	55	.	A	G	74	.	DP=4;VDB=0.0008;AF1=1;AC1=2;DP4=0,0,2,1;MQ=60;FQ=-36	GT:PL:GQ	1/1:106,9,0:16	Sp1_comp3092327_c0_seq1	55	.	A	G	64.71	PASS	AC=6;AF=1.00;AN=6;DP=5;Dels=0.00;FS=0.000;HaplotypeScore=0.0000;MLEAC=6;MLEAF=1.00;MQ=56.71;MQ0=0;QD=12.94	GT:AD:DP:GQ:MLPSAC:MLPSAF:PL	1/1/1/1/1/1:0,5:5:2:6:1.00:87,16,10,6,4,2,0	SG	263	No hit in this database		No hit in this database
Sp1_comp3092327_c0_seq1	73	.	A	G	61	.	DP=3;VDB=0.0070;AF1=1;AC1=2;DP4=0,0,2,1;MQ=51;FQ=-36	GT:PL:GQ	1/1:93,9,0:16	Sp1_comp3092327_c0_seq1	73	.	A	G	93.16	PASS	AC=6;AF=1.00;AN=6;DP=7;Dels=0.00;FS=0.000;HaplotypeScore=0.0000;MLEAC=6;MLEAF=1.00;MQ=57.67;MQ0=0;QD=13.31	GT:AD:DP:GQ:MLPSAC:MLPSAF:PL	1/1/1/1/1/1:0,7:7:2:6:1.00:116,23,14,9,5,2,0	SG	263	No hit in this database		No hit in this database
Sp1_comp3092327_c0_seq1	85	.	G	T	23.8	.	DP=2;VDB=0.0186;AF1=1;AC1=2;DP4=0,0,2,0;MQ=46;FQ=-33	GT:PL:GQ	1/1:55,6,0:10	Sp1_comp3092327_c0_seq1	85	.	G	T	98.16	PASS	AC=6;AF=1.00;AN=6;DP=5;Dels=0.00;FS=0.000;HaplotypeScore=0.0000;MLEAC=6;MLEAF=1.00;MQ=60.00;MQ0=0;QD=19.63	GT:AD:DP:GQ:MLPSAC:MLPSAF:PL	1/1/1/1/1/1:0,5:5:2:6:1.00:121,23,14,9,5,2,0	SG	263	No hit in this database		No hit in this database
Sp1_comp3092327_c0_seq1	88	.	G	A	21.8	.	DP=2;VDB=0.0186;AF1=1;AC1=2;DP4=0,0,2,0;MQ=46;FQ=-33	GT:PL:GQ	1/1:53,6,0:10	Sp1_comp3092327_c0_seq1	88	.	G	A	98.16	PASS	AC=6;AF=1.00;AN=6;DP=5;Dels=0.00;FS=0.000;HaplotypeScore=0.0000;MLEAC=6;MLEAF=1.00;MQ=60.00;MQ0=0;QD=19.63	GT:AD:DP:GQ:MLPSAC:MLPSAF:PL	1/1/1/1/1/1:0,5:5:2:6:1.00:121,23,14,9,5,2,0	SG	263	No hit in this database		No hit in this database
Sp1_comp3092327_c0_seq1	144	.	A	G	59.71	PASS	AC=6;AF=1.00;AN=6;DP=2;Dels=0.00;FS=0.000;HaplotypeScore=0.0000;MLEAC=6;MLEAF=1.00;MQ=53.89;MQ0=0;QD=29.86	GT:AD:DP:GQ:MLPSAC:MLPSAF:PL	1/1/1/1/1/1:0,2:2:2:6:1.00:82,16,10,6,4,2,0											GATK	263	No hit in this database		No hit in this database
Sp1_comp3092327_c0_seq1	11	.	T	A	116	.	DP=5;VDB=0.0000;AF1=1;AC1=2;DP4=0,0,4,1;MQ=60;FQ=-42	GT:PL:GQ	1/1:149,15,0:27											SAM	263	No hit in this database		No hit in this database
Sp1_comp309234_c0_seq1	1046	.	G	A	202	.	DP=102;VDB=0.0380;AF1=1;AC1=2;DP4=0,0,28,20;MQ=43;FQ=-171	GT:PL:GQ	1/1:235,144,0:99	Sp1_comp309234_c0_seq1	1046	.	G	A	3510.9	PASS	AC=6;AF=1.00;AN=6;DP=108;Dels=0.01;FS=0.000;HaplotypeScore=3.7097;MLEAC=6;MLEAF=1.00;MQ=60.00;MQ0=0;QD=32.51	GT:AD:DP:GQ:MLPSAC:MLPSAF:PL	1/1/1/1/1/1:0,107:107:71:6:1.00:3537,700,429,271,158,71,0	SG	1781	gi|508727390|gb|EOY19287.1|	Flavonol 4'-sulfotransferase, putative [Theobroma cacao]	AT1G28170.1	sulphotransferase 7		sulphotransferase 7 (SOT7); FUNCTIONS IN: sulfotransferase activity; INVOLVED IN: biological_process unknown; LOCATED IN: cellular_component unknown; CONTAINS InterPro DOMAIN/s: Sulfotransferase domain (InterPro:IPR000863); BEST Arabidopsis thaliana protein match is: P-loop containing nucleoside triphosphate hydrolases superfamily protein (TAIR:AT3G45070.1); Has 2760 Blast hits to 2722 proteins i…
Sp1_comp309234_c0_seq1	1064	.	T	C	222	.	DP=98;VDB=0.0345;AF1=1;AC1=2;DP4=0,0,44,43;MQ=44;FQ=-282	GT:PL:GQ	1/1:255,255,0:99	Sp1_comp309234_c0_seq1	1064	.	T	C	3555.9	PASS	AC=6;AF=1.00;AN=6;DP=103;Dels=0.00;FS=0.000;HaplotypeScore=4.9396;MLEAC=6;MLEAF=1.00;MQ=60.00;MQ0=0;QD=34.52	GT:AD:DP:GQ:MLPSAC:MLPSAF:PL	1/1/1/1/1/1:0,103:103:67:6:1.00:3582,661,405,256,150,67,0	SG	1781	gi|508727390|gb|EOY19287.1|	Flavonol 4'-sulfotransferase, putative [Theobroma cacao]	AT1G28170.1	sulphotransferase 7		sulphotransferase 7 (SOT7); FUNCTIONS IN: sulfotransferase activity; INVOLVED IN: biological_process unknown; LOCATED IN: cellular_component unknown; CONTAINS InterPro DOMAIN/s: Sulfotransferase domain (InterPro:IPR000863); BEST Arabidopsis thaliana protein match is: P-loop containing nucleoside triphosphate hydrolases superfamily protein (TAIR:AT3G45070.1); Has 2760 Blast hits to 2722 proteins i…
Sp1_comp309234_c0_seq1	1076	.	G	T	222	.	DP=102;VDB=0.0392;AF1=1;AC1=2;DP4=0,0,38,56;MQ=45;FQ=-282	GT:PL:GQ	1/1:255,255,0:99	Sp1_comp309234_c0_seq1	1076	.	G	T	3729.9	PASS	AC=6;AF=1.00;AN=6;DP=107;Dels=0.00;FS=0.000;HaplotypeScore=3.7549;MLEAC=6;MLEAF=1.00;MQ=60.00;MQ0=0;QD=34.86	GT:AD:DP:GQ:MLPSAC:MLPSAF:PL	1/1/1/1/1/1:0,107:107:72:6:1.00:3756,708,434,274,160,72,0	SG	1781	gi|508727390|gb|EOY19287.1|	Flavonol 4'-sulfotransferase, putative [Theobroma cacao]	AT1G28170.1	sulphotransferase 7		sulphotransferase 7 (SOT7); FUNCTIONS IN: sulfotransferase activity; INVOLVED IN: biological_process unknown; LOCATED IN: cellular_component unknown; CONTAINS InterPro DOMAIN/s: Sulfotransferase domain (InterPro:IPR000863); BEST Arabidopsis thaliana protein match is: P-loop containing nucleoside triphosphate hydrolases superfamily protein (TAIR:AT3G45070.1); Has 2760 Blast hits to 2722 proteins i…
Sp1_comp309234_c0_seq1	1079	.	T	C	161	.	DP=102;VDB=0.0392;AF1=0.5;AC1=1;DP4=20,30,18,26;MQ=45;FQ=164;PV4=1,1.1e-29,0.00015,1	GT:PL:GQ	0/1:191,0,255:99	Sp1_comp309234_c0_seq1	1079	.	T	C	1511.01	PASS	AC=3;AF=0.500;AN=6;BaseQRankSum=0.595;DP=107;Dels=0.00;FS=1.607;HaplotypeScore=4.9647;MLEAC=3;MLEAF=0.500;MQ=60.00;MQ0=0;MQRankSum=-0.621;QD=14.12;ReadPosRankSum=-0.692	GT:AD:DP:GQ:MLPSAC:MLPSAF:PL	0/0/0/1/1/1:54,53:107:16:3:0.500:1537,101,16,0,31,136,2147483647	SG	1781	gi|508727390|gb|EOY19287.1|	Flavonol 4'-sulfotransferase, putative [Theobroma cacao]	AT1G28170.1	sulphotransferase 7		sulphotransferase 7 (SOT7); FUNCTIONS IN: sulfotransferase activity; INVOLVED IN: biological_process unknown; LOCATED IN: cellular_component unknown; CONTAINS InterPro DOMAIN/s: Sulfotransferase domain (InterPro:IPR000863); BEST Arabidopsis thaliana protein match is: P-loop containing nucleoside triphosphate hydrolases superfamily protein (TAIR:AT3G45070.1); Has 2760 Blast hits to 2722 proteins i…
Sp1_comp309234_c0_seq1	1148	.	G	A	140	.	DP=77;VDB=0.0399;AF1=0.5;AC1=1;DP4=8,7,16,13;MQ=47;FQ=143;PV4=1,1.3e-23,0.081,0.055	GT:PL:GQ	0/1:170,0,252:99	Sp1_comp309234_c0_seq1	1148	.	G	A	2162.17	PASS	AC=5;AF=0.833;AN=6;BaseQRankSum=-0.245;DP=77;Dels=0.03;FS=2.377;HaplotypeScore=11.6281;MLEAC=5;MLEAF=0.833;MQ=60.00;MQ0=0;MQRankSum=-0.563;QD=28.08;ReadPosRankSum=0.139	GT:AD:DP:GQ:MLPSAC:MLPSAF:PL	0/1/1/1/1/1:15,60:75:12:5:0.833:2188,307,144,59,12,0,477	SG	1781	gi|508727390|gb|EOY19287.1|	Flavonol 4'-sulfotransferase, putative [Theobroma cacao]	AT1G28170.1	sulphotransferase 7		sulphotransferase 7 (SOT7); FUNCTIONS IN: sulfotransferase activity; INVOLVED IN: biological_process unknown; LOCATED IN: cellular_component unknown; CONTAINS InterPro DOMAIN/s: Sulfotransferase domain (InterPro:IPR000863); BEST Arabidopsis thaliana protein match is: P-loop containing nucleoside triphosphate hydrolases superfamily protein (TAIR:AT3G45070.1); Has 2760 Blast hits to 2722 proteins i…
Sp1_comp309234_c0_seq1	1224	.	T	C	183	.	DP=85;VDB=0.0380;AF1=0.5;AC1=1;DP4=14,14,27,27;MQ=44;FQ=186;PV4=1,4.5e-29,0.016,1	GT:PL:GQ	0/1:213,0,255:99	Sp1_comp309234_c0_seq1	1224	.	T	C	1972.01		AC=4;AF=0.667;AN=6;BaseQRankSum=-1.058;DP=88;Dels=0.00;FS=0.832;HaplotypeScore=15.7772;MLEAC=4;MLEAF=0.667;MQ=60.00;MQ0=0;MQRankSum=-0.281;QD=22.41;ReadPosRankSum=1.308	GT:AD:DP:GQ:MLPSAC:MLPSAF:PL	0/0/1/1/1/1:30,58:88:16:4:0.667:1998,210,75,16,0,35,989	SG	1781	gi|508727390|gb|EOY19287.1|	Flavonol 4'-sulfotransferase, putative [Theobroma cacao]	AT1G28170.1	sulphotransferase 7		sulphotransferase 7 (SOT7); FUNCTIONS IN: sulfotransferase activity; INVOLVED IN: biological_process unknown; LOCATED IN: cellular_component unknown; CONTAINS InterPro DOMAIN/s: Sulfotransferase domain (InterPro:IPR000863); BEST Arabidopsis thaliana protein match is: P-loop containing nucleoside triphosphate hydrolases superfamily protein (TAIR:AT3G45070.1); Has 2760 Blast hits to 2722 proteins i…
Sp1_comp309234_c0_seq1	1232	.	A	T	13.2	.	DP=90;VDB=0.0359;AF1=0.5;AC1=1;DP4=39,34,2,9;MQ=43;FQ=16.1;PV4=0.049,1,1,0.28	GT:PL:GQ	0/1:43,0,255:46	Sp1_comp309234_c0_seq1	1232	.	A	T	354.91		AC=1;AF=0.167;AN=6;BaseQRankSum=0.657;DP=95;Dels=0.00;FS=7.727;HaplotypeScore=13.7853;MLEAC=1;MLEAF=0.167;MQ=60.00;MQ0=0;MQRankSum=-0.453;QD=3.74;ReadPosRankSum=-1.308	GT:AD:DP:GQ:MLPSAC:MLPSAF:PL	0/0/0/0/0/1:78,16:95:31:1:0.167:381,0,31,100,2147483647,2147483647,2147483647	SG	1781	gi|508727390|gb|EOY19287.1|	Flavonol 4'-sulfotransferase, putative [Theobroma cacao]	AT1G28170.1	sulphotransferase 7		sulphotransferase 7 (SOT7); FUNCTIONS IN: sulfotransferase activity; INVOLVED IN: biological_process unknown; LOCATED IN: cellular_component unknown; CONTAINS InterPro DOMAIN/s: Sulfotransferase domain (InterPro:IPR000863); BEST Arabidopsis thaliana protein match is: P-loop containing nucleoside triphosphate hydrolases superfamily protein (TAIR:AT3G45070.1); Has 2760 Blast hits to 2722 proteins i…
Sp1_comp309234_c0_seq1	1235	.	A	C	149	.	DP=88;VDB=0.0400;AF1=0.5;AC1=1;DP4=2,10,20,20;MQ=43;FQ=113;PV4=0.051,8.4e-15,0.18,1	GT:PL:GQ	0/1:179,0,140:99	Sp1_comp309234_c0_seq1	1235	.	A	C	2828.91	PASS	AC=5;AF=0.833;AN=6;BaseQRankSum=0.886;DP=93;Dels=0.00;FS=14.013;HaplotypeScore=0.7887;MLEAC=5;MLEAF=0.833;MQ=60.00;MQ0=0;MQRankSum=-0.134;QD=30.42;ReadPosRankSum=0.822	GT:AD:DP:GQ:MLPSAC:MLPSAF:PL	0/1/1/1/1/1:14,79:93:32:5:0.833:2855,419,212,100,32,0,368	SG	1781	gi|508727390|gb|EOY19287.1|	Flavonol 4'-sulfotransferase, putative [Theobroma cacao]	AT1G28170.1	sulphotransferase 7		sulphotransferase 7 (SOT7); FUNCTIONS IN: sulfotransferase activity; INVOLVED IN: biological_process unknown; LOCATED IN: cellular_component unknown; CONTAINS InterPro DOMAIN/s: Sulfotransferase domain (InterPro:IPR000863); BEST Arabidopsis thaliana protein match is: P-loop containing nucleoside triphosphate hydrolases superfamily protein (TAIR:AT3G45070.1); Has 2760 Blast hits to 2722 proteins i…
Sp1_comp309234_c0_seq1	1268	.	C	T	148	.	DP=79;VDB=0.0365;AF1=0.5;AC1=1;DP4=13,13,16,12;MQ=41;FQ=151;PV4=0.79,3.4e-21,0.001,0.31	GT:PL:GQ	0/1:178,0,255:99	Sp1_comp309234_c0_seq1	1268	.	C	T	1900.01	PASS	AC=4;AF=0.667;AN=6;BaseQRankSum=0.288;DP=83;Dels=0.00;FS=3.192;HaplotypeScore=2.9936;MLEAC=4;MLEAF=0.667;MQ=60.00;MQ0=0;MQRankSum=0.386;QD=22.89;ReadPosRankSum=0.826	GT:AD:DP:GQ:MLPSAC:MLPSAF:PL	0/0/1/1/1/1:28,55:83:16:4:0.667:1926,202,72,16,0,34,954	SG	1781	gi|508727390|gb|EOY19287.1|	Flavonol 4'-sulfotransferase, putative [Theobroma cacao]	AT1G28170.1	sulphotransferase 7		sulphotransferase 7 (SOT7); FUNCTIONS IN: sulfotransferase activity; INVOLVED IN: biological_process unknown; LOCATED IN: cellular_component unknown; CONTAINS InterPro DOMAIN/s: Sulfotransferase domain (InterPro:IPR000863); BEST Arabidopsis thaliana protein match is: P-loop containing nucleoside triphosphate hydrolases superfamily protein (TAIR:AT3G45070.1); Has 2760 Blast hits to 2722 proteins i…
Sp1_comp309234_c0_seq1	128	.	T	C	9.53	.	DP=2;VDB=0.0169;AF1=1;AC1=2;DP4=0,0,1,0;MQ=60;FQ=-30	GT:PL:GQ	1/1:39,3,0:5	Sp1_comp309234_c0_seq1	128	.	T	C	32.73	LowQual	AC=6;AF=1.00;AN=6;DP=2;Dels=0.00;FS=0.000;HaplotypeScore=0.0000;MLEAC=6;MLEAF=1.00;MQ=60.00;MQ0=0;QD=16.36	GT:AD:DP:GQ:MLPSAC:MLPSAF:PL	1/1/1/1/1/1:0,2:2:2:6:1.00:55,15,10,6,4,2,0	SG	1781	gi|508727390|gb|EOY19287.1|	Flavonol 4'-sulfotransferase, putative [Theobroma cacao]	AT1G28170.1	sulphotransferase 7		sulphotransferase 7 (SOT7); FUNCTIONS IN: sulfotransferase activity; INVOLVED IN: biological_process unknown; LOCATED IN: cellular_component unknown; CONTAINS InterPro DOMAIN/s: Sulfotransferase domain (InterPro:IPR000863); BEST Arabidopsis thaliana protein match is: P-loop containing nucleoside triphosphate hydrolases superfamily protein (TAIR:AT3G45070.1); Has 2760 Blast hits to 2722 proteins i…
Sp1_comp309234_c0_seq1	1287	.	G	A	161	.	DP=87;VDB=0.0365;AF1=0.5;AC1=1;DP4=12,16,34,24;MQ=40;FQ=164;PV4=0.25,4.2e-28,0.011,1	GT:PL:GQ	0/1:191,0,255:99	Sp1_comp309234_c0_seq1	1287	.	G	A	2347.92	PASS	AC=4;AF=0.667;AN=6;BaseQRankSum=0.676;DP=94;Dels=0.00;FS=1.801;HaplotypeScore=2.9906;MLEAC=4;MLEAF=0.667;MQ=60.00;MQ0=0;MQRankSum=0.217;QD=24.98;ReadPosRankSum=0.080	GT:AD:DP:GQ:MLPSAC:MLPSAF:PL	0/0/1/1/1/1:31,63:94:26:4:0.667:2374,260,99,26,0,29,987	SG	1781	gi|508727390|gb|EOY19287.1|	Flavonol 4'-sulfotransferase, putative [Theobroma cacao]	AT1G28170.1	sulphotransferase 7		sulphotransferase 7 (SOT7); FUNCTIONS IN: sulfotransferase activity; INVOLVED IN: biological_process unknown; LOCATED IN: cellular_component unknown; CONTAINS InterPro DOMAIN/s: Sulfotransferase domain (InterPro:IPR000863); BEST Arabidopsis thaliana protein match is: P-loop containing nucleoside triphosphate hydrolases superfamily protein (TAIR:AT3G45070.1); Has 2760 Blast hits to 2722 proteins i…
Sp1_comp309234_c0_seq1	129	.	G	C	10.4	.	DP=2;VDB=0.0169;AF1=1;AC1=2;DP4=0,0,1,0;MQ=60;FQ=-30	GT:PL:GQ	1/1:40,3,0:5	Sp1_comp309234_c0_seq1	129	.	G	C	32.73	LowQual	AC=6;AF=1.00;AN=6;DP=2;Dels=0.00;FS=0.000;HaplotypeScore=0.0000;MLEAC=6;MLEAF=1.00;MQ=60.00;MQ0=0;QD=16.36	GT:AD:DP:GQ:MLPSAC:MLPSAF:PL	1/1/1/1/1/1:0,2:2:2:6:1.00:55,15,10,6,4,2,0	SG	1781	gi|508727390|gb|EOY19287.1|	Flavonol 4'-sulfotransferase, putative [Theobroma cacao]	AT1G28170.1	sulphotransferase 7		sulphotransferase 7 (SOT7); FUNCTIONS IN: sulfotransferase activity; INVOLVED IN: biological_process unknown; LOCATED IN: cellular_component unknown; CONTAINS InterPro DOMAIN/s: Sulfotransferase domain (InterPro:IPR000863); BEST Arabidopsis thaliana protein match is: P-loop containing nucleoside triphosphate hydrolases superfamily protein (TAIR:AT3G45070.1); Has 2760 Blast hits to 2722 proteins i…
Sp1_comp309234_c0_seq1	1293	.	G	A	222	.	DP=91;VDB=0.0392;AF1=1;AC1=2;DP4=0,0,48,40;MQ=40;FQ=-282	GT:PL:GQ	1/1:255,255,0:99	Sp1_comp309234_c0_seq1	1293	.	G	A	3990.9	PASS	AC=6;AF=1.00;AN=6;DP=98;Dels=0.00;FS=0.000;HaplotypeScore=0.0000;MLEAC=6;MLEAF=1.00;MQ=60.00;MQ0=0;QD=24.22	GT:AD:DP:GQ:MLPSAC:MLPSAF:PL	1/1/1/1/1/1:0,98:98:76:6:1.00:4017,747,458,289,169,76,0	SG	1781	gi|508727390|gb|EOY19287.1|	Flavonol 4'-sulfotransferase, putative [Theobroma cacao]	AT1G28170.1	sulphotransferase 7		sulphotransferase 7 (SOT7); FUNCTIONS IN: sulfotransferase activity; INVOLVED IN: biological_process unknown; LOCATED IN: cellular_component unknown; CONTAINS InterPro DOMAIN/s: Sulfotransferase domain (InterPro:IPR000863); BEST Arabidopsis thaliana protein match is: P-loop containing nucleoside triphosphate hydrolases superfamily protein (TAIR:AT3G45070.1); Has 2760 Blast hits to 2722 proteins i…
Sp1_comp309234_c0_seq1	1299	.	A	G	222	.	DP=99;VDB=0.0400;AF1=1;AC1=2;DP4=0,0,54,43;MQ=41;FQ=-282	GT:PL:GQ	1/1:255,255,0:99	Sp1_comp309234_c0_seq1	1299	.	A	G	4303.9	PASS	AC=6;AF=1.00;AN=6;DP=106;Dels=0.00;FS=0.000;HaplotypeScore=0.0000;MLEAC=6;MLEAF=1.00;MQ=60.00;MQ0=0;QD=28.06	GT:AD:DP:GQ:MLPSAC:MLPSAF:PL	1/1/1/1/1/1:0,106:106:82:6:1.00:4330,801,491,310,181,82,0	SG	1781	gi|508727390|gb|EOY19287.1|	Flavonol 4'-sulfotransferase, putative [Theobroma cacao]	AT1G28170.1	sulphotransferase 7		sulphotransferase 7 (SOT7); FUNCTIONS IN: sulfotransferase activity; INVOLVED IN: biological_process unknown; LOCATED IN: cellular_component unknown; CONTAINS InterPro DOMAIN/s: Sulfotransferase domain (InterPro:IPR000863); BEST Arabidopsis thaliana protein match is: P-loop containing nucleoside triphosphate hydrolases superfamily protein (TAIR:AT3G45070.1); Has 2760 Blast hits to 2722 proteins i…
Sp1_comp309234_c0_seq1	135	.	T	C	43.8	.	DP=2;VDB=0.0169;AF1=1;AC1=2;DP4=0,0,1,1;MQ=50;FQ=-33	GT:PL:GQ	1/1:75,6,0:10	Sp1_comp309234_c0_seq1	135	.	T	C	63.71	PASS	AC=6;AF=1.00;AN=6;DP=2;Dels=0.00;FS=0.000;HaplotypeScore=0.0000;MLEAC=6;MLEAF=1.00;MQ=60.00;MQ0=0;QD=31.86	GT:AD:DP:GQ:MLPSAC:MLPSAF:PL	1/1/1/1/1/1:0,2:2:2:6:1.00:86,16,10,6,4,2,0	SG	1781	gi|508727390|gb|EOY19287.1|	Flavonol 4'-sulfotransferase, putative [Theobroma cacao]	AT1G28170.1	sulphotransferase 7		sulphotransferase 7 (SOT7); FUNCTIONS IN: sulfotransferase activity; INVOLVED IN: biological_process unknown; LOCATED IN: cellular_component unknown; CONTAINS InterPro DOMAIN/s: Sulfotransferase domain (InterPro:IPR000863); BEST Arabidopsis thaliana protein match is: P-loop containing nucleoside triphosphate hydrolases superfamily protein (TAIR:AT3G45070.1); Has 2760 Blast hits to 2722 proteins i…
Sp1_comp309234_c0_seq1	1412	.	T	C	32	.	DP=58;VDB=0.0271;AF1=0.5;AC1=1;DP4=7,4,3,3;MQ=47;FQ=35;PV4=0.64,1.9e-05,1,2.2e-07	GT:PL:GQ	0/1:62,0,222:65	Sp1_comp309234_c0_seq1	1412	.	T	C	178.12		AC=2;AF=0.333;AN=6;BaseQRankSum=-0.761;DP=64;Dels=0.00;FS=6.066;HaplotypeScore=367.9941;MLEAC=2;MLEAF=0.333;MQ=60.00;MQ0=0;MQRankSum=1.632;QD=2.78;ReadPosRankSum=0.269	GT:AD:DP:GQ:MLPSAC:MLPSAF:PL	0/0/0/0/1/1:15,49:64:4:2:0.333:202,6,0,4,18,48,461	SG	1781	gi|508727390|gb|EOY19287.1|	Flavonol 4'-sulfotransferase, putative [Theobroma cacao]	AT1G28170.1	sulphotransferase 7		sulphotransferase 7 (SOT7); FUNCTIONS IN: sulfotransferase activity; INVOLVED IN: biological_process unknown; LOCATED IN: cellular_component unknown; CONTAINS InterPro DOMAIN/s: Sulfotransferase domain (InterPro:IPR000863); BEST Arabidopsis thaliana protein match is: P-loop containing nucleoside triphosphate hydrolases superfamily protein (TAIR:AT3G45070.1); Has 2760 Blast hits to 2722 proteins i…
Sp1_comp309234_c0_seq1	1452	.	A	G	100	.	DP=59;VDB=0.0392;AF1=0.5;AC1=1;DP4=2,5,5,3;MQ=40;FQ=103;PV4=0.31,0.27,4.9e-05,0.45	GT:PL:GQ	0/1:130,0,179:99	Sp1_comp309234_c0_seq1	1452	.	A	G	844.04	PASS	AC=5;AF=0.833;AN=6;BaseQRankSum=-1.142;DP=80;Dels=0.00;FS=0.000;HaplotypeScore=10.9974;MLEAC=5;MLEAF=0.833;MQ=60.00;MQ0=0;MQRankSum=-0.386;QD=10.55;ReadPosRankSum=-1.360	GT:AD:DP:GQ:MLPSAC:MLPSAF:PL	0/1/1/1/1/1:10,70:80:2:5:0.833:868,132,59,22,2,0,275	SG	1781	gi|508727390|gb|EOY19287.1|	Flavonol 4'-sulfotransferase, putative [Theobroma cacao]	AT1G28170.1	sulphotransferase 7		sulphotransferase 7 (SOT7); FUNCTIONS IN: sulfotransferase activity; INVOLVED IN: biological_process unknown; LOCATED IN: cellular_component unknown; CONTAINS InterPro DOMAIN/s: Sulfotransferase domain (InterPro:IPR000863); BEST Arabidopsis thaliana protein match is: P-loop containing nucleoside triphosphate hydrolases superfamily protein (TAIR:AT3G45070.1); Has 2760 Blast hits to 2722 proteins i…
Sp1_comp309234_c0_seq1	1509	.	T	C	33	.	DP=39;VDB=0.0033;AF1=0.5;AC1=1;DP4=7,21,1,10;MQ=42;FQ=36;PV4=0.4,8.9e-17,0.15,0.011	GT:PL:GQ	0/1:63,0,255:66	Sp1_comp309234_c0_seq1	1509	.	T	C	59.01		AC=1;AF=0.167;AN=6;BaseQRankSum=-0.324;DP=54;Dels=0.00;FS=8.362;HaplotypeScore=12.9969;MLEAC=1;MLEAF=0.167;MQ=60.00;MQ0=0;MQRankSum=0.647;QD=1.09;ReadPosRankSum=-1.275	GT:AD:DP:GQ:MLPSAC:MLPSAF:PL	0/0/0/0/0/1:41,13:54:16:1:0.167:85,0,16,43,85,2147483647,2147483647	SG	1781	gi|508727390|gb|EOY19287.1|	Flavonol 4'-sulfotransferase, putative [Theobroma cacao]	AT1G28170.1	sulphotransferase 7		sulphotransferase 7 (SOT7); FUNCTIONS IN: sulfotransferase activity; INVOLVED IN: biological_process unknown; LOCATED IN: cellular_component unknown; CONTAINS InterPro DOMAIN/s: Sulfotransferase domain (InterPro:IPR000863); BEST Arabidopsis thaliana protein match is: P-loop containing nucleoside triphosphate hydrolases superfamily protein (TAIR:AT3G45070.1); Has 2760 Blast hits to 2722 proteins i…
Sp1_comp309234_c0_seq1	1522	.	A	T	172	.	DP=22;VDB=0.0271;AF1=1;AC1=2;DP4=0,0,7,14;MQ=48;FQ=-90	GT:PL:GQ	1/1:205,63,0:99	Sp1_comp309234_c0_seq1	1522	.	A	T	838.99	PASS	AC=6;AF=1.00;AN=6;DP=22;Dels=0.00;FS=0.000;HaplotypeScore=11.9980;MLEAC=6;MLEAF=1.00;MQ=60.00;MQ0=0;QD=26.83	GT:AD:DP:GQ:MLPSAC:MLPSAF:PL	1/1/1/1/1/1:0,22:22:17:6:1.00:865,163,100,63,37,17,0	SG	1781	gi|508727390|gb|EOY19287.1|	Flavonol 4'-sulfotransferase, putative [Theobroma cacao]	AT1G28170.1	sulphotransferase 7		sulphotransferase 7 (SOT7); FUNCTIONS IN: sulfotransferase activity; INVOLVED IN: biological_process unknown; LOCATED IN: cellular_component unknown; CONTAINS InterPro DOMAIN/s: Sulfotransferase domain (InterPro:IPR000863); BEST Arabidopsis thaliana protein match is: P-loop containing nucleoside triphosphate hydrolases superfamily protein (TAIR:AT3G45070.1); Has 2760 Blast hits to 2722 proteins i…
Sp1_comp309234_c0_seq1	1534	.	C	A	107	.	DP=22;VDB=0.0345;AF1=0.5;AC1=1;DP4=1,6,5,8;MQ=48;FQ=109;PV4=0.35,7.8e-12,0.15,0.28	GT:PL:GQ	0/1:137,0,145:99	Sp1_comp309234_c0_seq1	1534	.	C	A	489.87	PASS	AC=4;AF=0.667;AN=6;BaseQRankSum=1.399;DP=22;Dels=0.00;FS=0.000;HaplotypeScore=2.9993;MLEAC=4;MLEAF=0.667;MQ=60.00;MQ0=0;MQRankSum=-0.785;QD=22.27;ReadPosRankSum=-0.444	GT:AD:DP:GQ:MLPSAC:MLPSAF:PL	0/0/1/1/1/1:8,14:22:4:4:0.667:514,50,18,4,0,8,246	SG	1781	gi|508727390|gb|EOY19287.1|	Flavonol 4'-sulfotransferase, putative [Theobroma cacao]	AT1G28170.1	sulphotransferase 7		sulphotransferase 7 (SOT7); FUNCTIONS IN: sulfotransferase activity; INVOLVED IN: biological_process unknown; LOCATED IN: cellular_component unknown; CONTAINS InterPro DOMAIN/s: Sulfotransferase domain (InterPro:IPR000863); BEST Arabidopsis thaliana protein match is: P-loop containing nucleoside triphosphate hydrolases superfamily protein (TAIR:AT3G45070.1); Has 2760 Blast hits to 2722 proteins i…
Sp1_comp309234_c0_seq1	313	.	G	T	10.4	.	DP=16;VDB=0.0216;AF1=0.5;AC1=1;DP4=6,2,4,0;MQ=44;FQ=13.2;PV4=0.52,1.6e-06,0.23,1	GT:PL:GQ	0/1:40,0,183:42	Sp1_comp309234_c0_seq1	313	.	G	T	200.86	PASS	AC=3;AF=0.500;AN=6;BaseQRankSum=-1.523;DP=16;Dels=0.00;FS=0.000;HaplotypeScore=0.9997;MLEAC=3;MLEAF=0.500;MQ=60.00;MQ0=0;MQRankSum=-0.578;QD=12.55;ReadPosRankSum=0.368	GT:AD:DP:GQ:MLPSAC:MLPSAF:PL	0/0/0/1/1/1:8,8:16:2:3:0.500:224,16,2,0,5,23,288	SG	1781	gi|508727390|gb|EOY19287.1|	Flavonol 4'-sulfotransferase, putative [Theobroma cacao]	AT1G28170.1	sulphotransferase 7		sulphotransferase 7 (SOT7); FUNCTIONS IN: sulfotransferase activity; INVOLVED IN: biological_process unknown; LOCATED IN: cellular_component unknown; CONTAINS InterPro DOMAIN/s: Sulfotransferase domain (InterPro:IPR000863); BEST Arabidopsis thaliana protein match is: P-loop containing nucleoside triphosphate hydrolases superfamily protein (TAIR:AT3G45070.1); Has 2760 Blast hits to 2722 proteins i…
Sp1_comp309234_c0_seq1	368	.	G	A	126	.	DP=34;VDB=0.0345;AF1=0.5;AC1=1;DP4=8,5,12,8;MQ=42;FQ=129;PV4=1,3.2e-17,2.9e-05,1	GT:PL:GQ	0/1:156,0,251:99	Sp1_comp309234_c0_seq1	368	.	G	A	678.27	PASS	AC=3;AF=0.500;AN=6;BaseQRankSum=-0.658;DP=39;Dels=0.00;FS=0.000;HaplotypeScore=0.9989;MLEAC=3;MLEAF=0.500;MQ=60.00;MQ0=0;MQRankSum=-0.336;QD=17.39;ReadPosRankSum=-1.506	GT:AD:DP:GQ:MLPSAC:MLPSAF:PL	0/0/0/1/1/1:18,20:39:1:3:0.500:697,57,16,0,1,22,474	SG	1781	gi|508727390|gb|EOY19287.1|	Flavonol 4'-sulfotransferase, putative [Theobroma cacao]	AT1G28170.1	sulphotransferase 7		sulphotransferase 7 (SOT7); FUNCTIONS IN: sulfotransferase activity; INVOLVED IN: biological_process unknown; LOCATED IN: cellular_component unknown; CONTAINS InterPro DOMAIN/s: Sulfotransferase domain (InterPro:IPR000863); BEST Arabidopsis thaliana protein match is: P-loop containing nucleoside triphosphate hydrolases superfamily protein (TAIR:AT3G45070.1); Has 2760 Blast hits to 2722 proteins i…
Sp1_comp309234_c0_seq1	385	.	T	A	222	.	DP=46;VDB=0.0365;AF1=1;AC1=2;DP4=1,1,29,14;MQ=42;FQ=-82;PV4=1,0.26,0.026,1	GT:PL:GQ	1/1:255,55,0:99	Sp1_comp309234_c0_seq1	385	.	T	A	1751.9	PASS	AC=5;AF=0.833;AN=6;BaseQRankSum=-0.899;DP=50;Dels=0.00;FS=5.789;HaplotypeScore=0.0000;MLEAC=5;MLEAF=0.833;MQ=60.00;MQ0=0;MQRankSum=-0.204;QD=31.08;ReadPosRankSum=0.204	GT:AD:DP:GQ:MLPSAC:MLPSAF:PL	0/1/1/1/1/1:3,47:50:35:5:0.833:1778,280,155,84,35,0,41	SG	1781	gi|508727390|gb|EOY19287.1|	Flavonol 4'-sulfotransferase, putative [Theobroma cacao]	AT1G28170.1	sulphotransferase 7		sulphotransferase 7 (SOT7); FUNCTIONS IN: sulfotransferase activity; INVOLVED IN: biological_process unknown; LOCATED IN: cellular_component unknown; CONTAINS InterPro DOMAIN/s: Sulfotransferase domain (InterPro:IPR000863); BEST Arabidopsis thaliana protein match is: P-loop containing nucleoside triphosphate hydrolases superfamily protein (TAIR:AT3G45070.1); Has 2760 Blast hits to 2722 proteins i…
Sp1_comp309234_c0_seq1	402	.	T	G	134	.	DP=50;VDB=0.0365;AF1=0.5;AC1=1;DP4=13,8,21,7;MQ=43;FQ=137;PV4=0.36,5.2e-23,0.00079,1	GT:PL:GQ	0/1:164,0,255:99	Sp1_comp309234_c0_seq1	402	.	T	G	1001.69	PASS	AC=3;AF=0.500;AN=6;BaseQRankSum=1.184;DP=54;Dels=0.00;FS=4.222;HaplotypeScore=0.0000;MLEAC=3;MLEAF=0.500;MQ=60.00;MQ0=0;MQRankSum=-0.046;QD=18.55;ReadPosRankSum=0.798	GT:AD:DP:GQ:MLPSAC:MLPSAF:PL	0/0/0/1/1/1:26,28:54:3:3:0.500:1026,82,21,0,3,40,753	SG	1781	gi|508727390|gb|EOY19287.1|	Flavonol 4'-sulfotransferase, putative [Theobroma cacao]	AT1G28170.1	sulphotransferase 7		sulphotransferase 7 (SOT7); FUNCTIONS IN: sulfotransferase activity; INVOLVED IN: biological_process unknown; LOCATED IN: cellular_component unknown; CONTAINS InterPro DOMAIN/s: Sulfotransferase domain (InterPro:IPR000863); BEST Arabidopsis thaliana protein match is: P-loop containing nucleoside triphosphate hydrolases superfamily protein (TAIR:AT3G45070.1); Has 2760 Blast hits to 2722 proteins i…
Sp1_comp309234_c0_seq1	629	.	T	C	95	.	DP=62;VDB=0.0380;AF1=0.5;AC1=1;DP4=21,27,3,7;MQ=45;FQ=98;PV4=0.5,1,0.0042,1	GT:PL:GQ	0/1:125,0,255:99	Sp1_comp309234_c0_seq1	629	.	T	C	294.01	PASS	AC=1;AF=0.167;AN=6;BaseQRankSum=1.416;DP=62;Dels=0.00;FS=1.297;HaplotypeScore=0.0000;MLEAC=1;MLEAF=0.167;MQ=60.00;MQ0=0;MQRankSum=0.647;QD=4.74;ReadPosRankSum=1.360	GT:AD:DP:GQ:MLPSAC:MLPSAF:PL	0/0/0/0/0/1:51,11:62:16:1:0.167:320,0,16,59,131,2147483647,2147483647	SG	1781	gi|508727390|gb|EOY19287.1|	Flavonol 4'-sulfotransferase, putative [Theobroma cacao]	AT1G28170.1	sulphotransferase 7		sulphotransferase 7 (SOT7); FUNCTIONS IN: sulfotransferase activity; INVOLVED IN: biological_process unknown; LOCATED IN: cellular_component unknown; CONTAINS InterPro DOMAIN/s: Sulfotransferase domain (InterPro:IPR000863); BEST Arabidopsis thaliana protein match is: P-loop containing nucleoside triphosphate hydrolases superfamily protein (TAIR:AT3G45070.1); Has 2760 Blast hits to 2722 proteins i…
Sp1_comp309234_c0_seq1	671	.	G	A	131	.	DP=60;VDB=0.0392;AF1=0.5;AC1=1;DP4=20,14,14,11;MQ=46;FQ=134;PV4=1,6.3e-22,0.2,1	GT:PL:GQ	0/1:161,0,255:99	Sp1_comp309234_c0_seq1	671	.	G	A	872.03	PASS	AC=3;AF=0.500;AN=6;BaseQRankSum=1.110;DP=60;Dels=0.00;FS=0.000;HaplotypeScore=0.0000;MLEAC=3;MLEAF=0.500;MQ=60.00;MQ0=0;MQRankSum=-1.679;QD=14.53;ReadPosRankSum=0.150	GT:AD:DP:GQ:MLPSAC:MLPSAF:PL	0/0/0/1/1/1:35,25:60:2:3:0.500:896,44,2,0,29,107,2147483647	SG	1781	gi|508727390|gb|EOY19287.1|	Flavonol 4'-sulfotransferase, putative [Theobroma cacao]	AT1G28170.1	sulphotransferase 7		sulphotransferase 7 (SOT7); FUNCTIONS IN: sulfotransferase activity; INVOLVED IN: biological_process unknown; LOCATED IN: cellular_component unknown; CONTAINS InterPro DOMAIN/s: Sulfotransferase domain (InterPro:IPR000863); BEST Arabidopsis thaliana protein match is: P-loop containing nucleoside triphosphate hydrolases superfamily protein (TAIR:AT3G45070.1); Has 2760 Blast hits to 2722 proteins i…
Sp1_comp309234_c0_seq1	731	.	A	G	225	.	DP=65;VDB=0.0392;AF1=0.5;AC1=1;DP4=8,9,27,20;MQ=43;FQ=192;PV4=0.57,1,1.4e-09,1	GT:PL:GQ	0/1:255,0,219:99	Sp1_comp309234_c0_seq1	731	.	A	G	1809.55	PASS	AC=4;AF=0.667;AN=6;BaseQRankSum=0.705;DP=70;Dels=0.00;FS=1.048;HaplotypeScore=1.9663;MLEAC=4;MLEAF=0.667;MQ=60.00;MQ0=0;MQRankSum=-0.168;QD=25.85;ReadPosRankSum=0.826	GT:AD:DP:GQ:MLPSAC:MLPSAF:PL	0/0/1/1/1/1:18,52:70:8:4:0.667:1835,217,90,28,0,8,570	SG	1781	gi|508727390|gb|EOY19287.1|	Flavonol 4'-sulfotransferase, putative [Theobroma cacao]	AT1G28170.1	sulphotransferase 7		sulphotransferase 7 (SOT7); FUNCTIONS IN: sulfotransferase activity; INVOLVED IN: biological_process unknown; LOCATED IN: cellular_component unknown; CONTAINS InterPro DOMAIN/s: Sulfotransferase domain (InterPro:IPR000863); BEST Arabidopsis thaliana protein match is: P-loop containing nucleoside triphosphate hydrolases superfamily protein (TAIR:AT3G45070.1); Has 2760 Blast hits to 2722 proteins i…
Sp1_comp309234_c0_seq1	772	.	G	A	225	.	DP=64;VDB=0.0392;AF1=0.5;AC1=1;DP4=16,19,13,16;MQ=42;FQ=225;PV4=1,0.054,2.3e-17,1	GT:PL:GQ	0/1:255,0,255:99	Sp1_comp309234_c0_seq1	772	.	G	A	1067.2	PASS	AC=3;AF=0.500;AN=6;BaseQRankSum=-0.811;DP=69;Dels=0.00;FS=0.000;HaplotypeScore=1.7297;MLEAC=3;MLEAF=0.500;MQ=60.00;MQ0=0;MQRankSum=1.267;QD=15.47;ReadPosRankSum=0.462	GT:AD:DP:GQ:MLPSAC:MLPSAF:PL	0/0/0/1/1/1:36,33:69:12:3:0.500:1093,72,12,0,21,93,2147483647	SG	1781	gi|508727390|gb|EOY19287.1|	Flavonol 4'-sulfotransferase, putative [Theobroma cacao]	AT1G28170.1	sulphotransferase 7		sulphotransferase 7 (SOT7); FUNCTIONS IN: sulfotransferase activity; INVOLVED IN: biological_process unknown; LOCATED IN: cellular_component unknown; CONTAINS InterPro DOMAIN/s: Sulfotransferase domain (InterPro:IPR000863); BEST Arabidopsis thaliana protein match is: P-loop containing nucleoside triphosphate hydrolases superfamily protein (TAIR:AT3G45070.1); Has 2760 Blast hits to 2722 proteins i…
Sp1_comp309234_c0_seq1	787	.	G	A	222	.	DP=72;VDB=0.0393;AF1=1;AC1=2;DP4=0,0,32,26;MQ=43;FQ=-202	GT:PL:GQ	1/1:255,175,0:99	Sp1_comp309234_c0_seq1	787	.	G	A	2613.9	PASS	AC=6;AF=1.00;AN=6;DP=75;Dels=0.00;FS=0.000;HaplotypeScore=0.0000;MLEAC=6;MLEAF=1.00;MQ=59.80;MQ0=0;QD=34.85	GT:AD:DP:GQ:MLPSAC:MLPSAF:PL	1/1/1/1/1/1:0,75:75:51:6:1.00:2640,498,305,193,113,51,0	SG	1781	gi|508727390|gb|EOY19287.1|	Flavonol 4'-sulfotransferase, putative [Theobroma cacao]	AT1G28170.1	sulphotransferase 7		sulphotransferase 7 (SOT7); FUNCTIONS IN: sulfotransferase activity; INVOLVED IN: biological_process unknown; LOCATED IN: cellular_component unknown; CONTAINS InterPro DOMAIN/s: Sulfotransferase domain (InterPro:IPR000863); BEST Arabidopsis thaliana protein match is: P-loop containing nucleoside triphosphate hydrolases superfamily protein (TAIR:AT3G45070.1); Has 2760 Blast hits to 2722 proteins i…
Sp1_comp309234_c0_seq1	82	.	T	C	41.8	.	DP=2;VDB=0.0094;AF1=1;AC1=2;DP4=0,0,2,0;MQ=60;FQ=-33	GT:PL:GQ	1/1:73,6,0:10	Sp1_comp309234_c0_seq1	82	.	T	C	98.16	PASS	AC=6;AF=1.00;AN=6;DP=3;Dels=0.00;FS=0.000;HaplotypeScore=0.0000;MLEAC=6;MLEAF=1.00;MQ=60.00;MQ0=0;QD=32.72	GT:AD:DP:GQ:MLPSAC:MLPSAF:PL	1/1/1/1/1/1:0,3:3:2:6:1.00:121,23,14,9,5,2,0	SG	1781	gi|508727390|gb|EOY19287.1|	Flavonol 4'-sulfotransferase, putative [Theobroma cacao]	AT1G28170.1	sulphotransferase 7		sulphotransferase 7 (SOT7); FUNCTIONS IN: sulfotransferase activity; INVOLVED IN: biological_process unknown; LOCATED IN: cellular_component unknown; CONTAINS InterPro DOMAIN/s: Sulfotransferase domain (InterPro:IPR000863); BEST Arabidopsis thaliana protein match is: P-loop containing nucleoside triphosphate hydrolases superfamily protein (TAIR:AT3G45070.1); Has 2760 Blast hits to 2722 proteins i…
Sp1_comp309234_c0_seq1	830	.	C	T	225	.	DP=73;VDB=0.0190;AF1=0.5;AC1=1;DP4=27,16,10,17;MQ=46;FQ=225;PV4=0.05,0.19,8e-09,1	GT:PL:GQ	0/1:255,0,255:99	Sp1_comp309234_c0_seq1	830	.	C	T	915.88	PASS	AC=2;AF=0.333;AN=6;BaseQRankSum=-1.178;DP=75;Dels=0.00;FS=12.273;HaplotypeScore=0.9998;MLEAC=2;MLEAF=0.333;MQ=59.80;MQ0=0;MQRankSum=-1.099;QD=12.21;ReadPosRankSum=2.565	GT:AD:DP:GQ:MLPSAC:MLPSAF:PL	0/0/0/0/1/1:44,30:75:6:2:0.333:941,40,0,6,48,151,2147483647	SG	1781	gi|508727390|gb|EOY19287.1|	Flavonol 4'-sulfotransferase, putative [Theobroma cacao]	AT1G28170.1	sulphotransferase 7		sulphotransferase 7 (SOT7); FUNCTIONS IN: sulfotransferase activity; INVOLVED IN: biological_process unknown; LOCATED IN: cellular_component unknown; CONTAINS InterPro DOMAIN/s: Sulfotransferase domain (InterPro:IPR000863); BEST Arabidopsis thaliana protein match is: P-loop containing nucleoside triphosphate hydrolases superfamily protein (TAIR:AT3G45070.1); Has 2760 Blast hits to 2722 proteins i…
Sp1_comp309234_c0_seq1	836	.	C	T	104	.	DP=75;VDB=0.0298;AF1=0.5;AC1=1;DP4=11,19,9,10;MQ=45;FQ=107;PV4=0.56,4.4e-17,1,0.036	GT:PL:GQ	0/1:134,0,255:99	Sp1_comp309234_c0_seq1	836	.	C	T	1594.03	PASS	AC=4;AF=0.667;AN=6;BaseQRankSum=0.743;DP=77;Dels=0.00;FS=9.860;HaplotypeScore=5.1954;MLEAC=4;MLEAF=0.667;MQ=59.80;MQ0=0;MQRankSum=0.296;QD=20.70;ReadPosRankSum=-2.602	GT:AD:DP:GQ:MLPSAC:MLPSAF:PL	0/0/1/1/1/1:31,46:77:2:4:0.667:1618,145,42,2,0,48,1045	SG	1781	gi|508727390|gb|EOY19287.1|	Flavonol 4'-sulfotransferase, putative [Theobroma cacao]	AT1G28170.1	sulphotransferase 7		sulphotransferase 7 (SOT7); FUNCTIONS IN: sulfotransferase activity; INVOLVED IN: biological_process unknown; LOCATED IN: cellular_component unknown; CONTAINS InterPro DOMAIN/s: Sulfotransferase domain (InterPro:IPR000863); BEST Arabidopsis thaliana protein match is: P-loop containing nucleoside triphosphate hydrolases superfamily protein (TAIR:AT3G45070.1); Has 2760 Blast hits to 2722 proteins i…
Sp1_comp309234_c0_seq1	87	.	C	T	79	.	DP=3;VDB=0.0202;AF1=1;AC1=2;DP4=0,0,2,1;MQ=53;FQ=-36	GT:PL:GQ	1/1:111,9,0:16	Sp1_comp309234_c0_seq1	87	.	C	T	154.4	PASS	AC=6;AF=1.00;AN=6;DP=4;Dels=0.00;FS=0.000;HaplotypeScore=0.0000;MLEAC=6;MLEAF=1.00;MQ=60.00;MQ0=0;QD=33.12	GT:AD:DP:GQ:MLPSAC:MLPSAF:PL	1/1/1/1/1/1:0,4:4:3:6:1.00:178,31,19,12,7,3,0	SG	1781	gi|508727390|gb|EOY19287.1|	Flavonol 4'-sulfotransferase, putative [Theobroma cacao]	AT1G28170.1	sulphotransferase 7		sulphotransferase 7 (SOT7); FUNCTIONS IN: sulfotransferase activity; INVOLVED IN: biological_process unknown; LOCATED IN: cellular_component unknown; CONTAINS InterPro DOMAIN/s: Sulfotransferase domain (InterPro:IPR000863); BEST Arabidopsis thaliana protein match is: P-loop containing nucleoside triphosphate hydrolases superfamily protein (TAIR:AT3G45070.1); Has 2760 Blast hits to 2722 proteins i…
Sp1_comp309234_c0_seq1	902	.	C	T	181	.	DP=60;VDB=0.0392;AF1=1;AC1=2;DP4=0,0,11,12;MQ=46;FQ=-96	GT:PL:GQ	1/1:214,69,0:99	Sp1_comp309234_c0_seq1	902	.	C	T	2314.9	PASS	AC=6;AF=1.00;AN=6;DP=63;Dels=0.00;FS=0.000;HaplotypeScore=0.8667;MLEAC=6;MLEAF=1.00;MQ=60.00;MQ0=0;QD=27.83	GT:AD:DP:GQ:MLPSAC:MLPSAF:PL	1/1/1/1/1/1:0,63:63:46:6:1.00:2341,451,277,175,102,46,0	SG	1781	gi|508727390|gb|EOY19287.1|	Flavonol 4'-sulfotransferase, putative [Theobroma cacao]	AT1G28170.1	sulphotransferase 7		sulphotransferase 7 (SOT7); FUNCTIONS IN: sulfotransferase activity; INVOLVED IN: biological_process unknown; LOCATED IN: cellular_component unknown; CONTAINS InterPro DOMAIN/s: Sulfotransferase domain (InterPro:IPR000863); BEST Arabidopsis thaliana protein match is: P-loop containing nucleoside triphosphate hydrolases superfamily protein (TAIR:AT3G45070.1); Has 2760 Blast hits to 2722 proteins i…
Sp1_comp309234_c0_seq1	932	.	C	T	225	.	DP=64;VDB=0.0380;AF1=0.5;AC1=1;DP4=9,12,20,23;MQ=44;FQ=225;PV4=1,1,1.9e-07,1	GT:PL:GQ	0/1:255,0,255:99	Sp1_comp309234_c0_seq1	932	.	C	T	1674.01		AC=4;AF=0.667;AN=6;BaseQRankSum=1.171;DP=65;Dels=0.00;FS=1.004;HaplotypeScore=41.4298;MLEAC=4;MLEAF=0.667;MQ=60.00;MQ0=0;MQRankSum=-0.372;QD=25.75;ReadPosRankSum=0.722	GT:AD:DP:GQ:MLPSAC:MLPSAF:PL	0/0/1/1/1/1:21,44:65:18:4:0.667:1700,185,72,20,0,18,659	SG	1781	gi|508727390|gb|EOY19287.1|	Flavonol 4'-sulfotransferase, putative [Theobroma cacao]	AT1G28170.1	sulphotransferase 7		sulphotransferase 7 (SOT7); FUNCTIONS IN: sulfotransferase activity; INVOLVED IN: biological_process unknown; LOCATED IN: cellular_component unknown; CONTAINS InterPro DOMAIN/s: Sulfotransferase domain (InterPro:IPR000863); BEST Arabidopsis thaliana protein match is: P-loop containing nucleoside triphosphate hydrolases superfamily protein (TAIR:AT3G45070.1); Has 2760 Blast hits to 2722 proteins i…
Sp1_comp309234_c0_seq1	935	.	C	T	142	.	DP=64;VDB=0.0392;AF1=0.5;AC1=1;DP4=9,9,13,13;MQ=43;FQ=145;PV4=1,1.8e-20,4.4e-07,1	GT:PL:GQ	0/1:172,0,255:99	Sp1_comp309234_c0_seq1	935	.	C	T	1612.43		AC=4;AF=0.667;AN=6;BaseQRankSum=0.137;DP=65;Dels=0.00;FS=0.000;HaplotypeScore=38.6422;MLEAC=4;MLEAF=0.667;MQ=60.00;MQ0=0;MQRankSum=-1.637;QD=24.81;ReadPosRankSum=-0.108	GT:AD:DP:GQ:MLPSAC:MLPSAF:PL	0/0/1/1/1/1:19,46:65:9:4:0.667:1638,197,81,25,0,9,561	SG	1781	gi|508727390|gb|EOY19287.1|	Flavonol 4'-sulfotransferase, putative [Theobroma cacao]	AT1G28170.1	sulphotransferase 7		sulphotransferase 7 (SOT7); FUNCTIONS IN: sulfotransferase activity; INVOLVED IN: biological_process unknown; LOCATED IN: cellular_component unknown; CONTAINS InterPro DOMAIN/s: Sulfotransferase domain (InterPro:IPR000863); BEST Arabidopsis thaliana protein match is: P-loop containing nucleoside triphosphate hydrolases superfamily protein (TAIR:AT3G45070.1); Has 2760 Blast hits to 2722 proteins i…
Sp1_comp309234_c0_seq1	938	.	A	G	50	.	DP=63;VDB=0.0384;AF1=0.5;AC1=1;DP4=18,27,9,7;MQ=44;FQ=53;PV4=0.38,1.1e-24,3.8e-08,0.099	GT:PL:GQ	0/1:80,0,255:83	Sp1_comp309234_c0_seq1	938	.	A	G	544.55		AC=2;AF=0.333;AN=6;BaseQRankSum=0.851;DP=64;Dels=0.00;FS=5.647;HaplotypeScore=36.6430;MLEAC=2;MLEAF=0.333;MQ=60.00;MQ0=0;MQRankSum=0.061;QD=8.51;ReadPosRankSum=-1.596	GT:AD:DP:GQ:MLPSAC:MLPSAF:PL	0/0/0/0/1/1:47,17:64:8:2:0.333:570,8,0,26,84,2147483647,2147483647	SG	1781	gi|508727390|gb|EOY19287.1|	Flavonol 4'-sulfotransferase, putative [Theobroma cacao]	AT1G28170.1	sulphotransferase 7		sulphotransferase 7 (SOT7); FUNCTIONS IN: sulfotransferase activity; INVOLVED IN: biological_process unknown; LOCATED IN: cellular_component unknown; CONTAINS InterPro DOMAIN/s: Sulfotransferase domain (InterPro:IPR000863); BEST Arabidopsis thaliana protein match is: P-loop containing nucleoside triphosphate hydrolases superfamily protein (TAIR:AT3G45070.1); Has 2760 Blast hits to 2722 proteins i…
Sp1_comp309234_c0_seq1	995	.	G	A	222	.	DP=82;VDB=0.0322;AF1=0.5;AC1=1;DP4=27,19,20,8;MQ=43;FQ=223;PV4=0.32,1,8.8e-07,1	GT:PL:GQ	0/1:252,0,255:99	Sp1_comp309234_c0_seq1	995	.	G	A	855.42		AC=2;AF=0.333;AN=6;BaseQRankSum=0.331;DP=85;Dels=0.00;FS=4.434;HaplotypeScore=44.9342;MLEAC=2;MLEAF=0.333;MQ=60.00;MQ0=0;MQRankSum=-1.522;QD=10.06;ReadPosRankSum=0.369	GT:AD:DP:GQ:MLPSAC:MLPSAF:PL	0/0/0/0/1/1:50,34:85:9:2:0.333:881,38,0,9,54,163,2147483647	SG	1781	gi|508727390|gb|EOY19287.1|	Flavonol 4'-sulfotransferase, putative [Theobroma cacao]	AT1G28170.1	sulphotransferase 7		sulphotransferase 7 (SOT7); FUNCTIONS IN: sulfotransferase activity; INVOLVED IN: biological_process unknown; LOCATED IN: cellular_component unknown; CONTAINS InterPro DOMAIN/s: Sulfotransferase domain (InterPro:IPR000863); BEST Arabidopsis thaliana protein match is: P-loop containing nucleoside triphosphate hydrolases superfamily protein (TAIR:AT3G45070.1); Has 2760 Blast hits to 2722 proteins i…
Sp1_comp309234_c0_seq1	1000	.	T	G	395.97		AC=1;AF=0.167;AN=6;BaseQRankSum=-0.256;DP=87;Dels=0.00;FS=1.093;HaplotypeScore=16.9915;MLEAC=1;MLEAF=0.167;MQ=60.00;MQ0=0;MQRankSum=-0.211;QD=4.55;ReadPosRankSum=-1.293	GT:AD:DP:GQ:MLPSAC:MLPSAF:PL	0/0/0/0/0/1:71,16:87:18:1:0.167:422,0,18,71,2147483647,2147483647,2147483647											GATK	1781	gi|508727390|gb|EOY19287.1|	Flavonol 4'-sulfotransferase, putative [Theobroma cacao]	AT1G28170.1	sulphotransferase 7		sulphotransferase 7 (SOT7); FUNCTIONS IN: sulfotransferase activity; INVOLVED IN: biological_process unknown; LOCATED IN: cellular_component unknown; CONTAINS InterPro DOMAIN/s: Sulfotransferase domain (InterPro:IPR000863); BEST Arabidopsis thaliana protein match is: P-loop containing nucleoside triphosphate hydrolases superfamily protein (TAIR:AT3G45070.1); Has 2760 Blast hits to 2722 proteins i…
Sp1_comp309234_c0_seq1	1142	.	C	G	181.9	PASS	AC=1;AF=0.167;AN=6;BaseQRankSum=-1.765;DP=77;Dels=0.00;FS=0.000;HaplotypeScore=12.6280;MLEAC=1;MLEAF=0.167;MQ=60.00;MQ0=0;MQRankSum=-0.053;QD=2.36;ReadPosRankSum=-0.129	GT:AD:DP:GQ:MLPSAC:MLPSAF:PL	0/0/0/0/0/1:67,10:77:39:1:0.167:208,0,39,106,2147483647,2147483647,2147483647											GATK	1781	gi|508727390|gb|EOY19287.1|	Flavonol 4'-sulfotransferase, putative [Theobroma cacao]	AT1G28170.1	sulphotransferase 7		sulphotransferase 7 (SOT7); FUNCTIONS IN: sulfotransferase activity; INVOLVED IN: biological_process unknown; LOCATED IN: cellular_component unknown; CONTAINS InterPro DOMAIN/s: Sulfotransferase domain (InterPro:IPR000863); BEST Arabidopsis thaliana protein match is: P-loop containing nucleoside triphosphate hydrolases superfamily protein (TAIR:AT3G45070.1); Has 2760 Blast hits to 2722 proteins i…
Sp1_comp309234_c0_seq1	1330	.	G	C	408.91		AC=1;AF=0.167;AN=6;BaseQRankSum=0.632;DP=93;Dels=0.00;FS=2.343;HaplotypeScore=86.7102;MLEAC=1;MLEAF=0.167;MQ=60.00;MQ0=0;MQRankSum=0.235;QD=4.40;ReadPosRankSum=-0.360	GT:AD:DP:GQ:MLPSAC:MLPSAF:PL	0/0/0/0/0/1:78,15:93:32:1:0.167:435,0,32,104,2147483647,2147483647,2147483647											GATK	1781	gi|508727390|gb|EOY19287.1|	Flavonol 4'-sulfotransferase, putative [Theobroma cacao]	AT1G28170.1	sulphotransferase 7		sulphotransferase 7 (SOT7); FUNCTIONS IN: sulfotransferase activity; INVOLVED IN: biological_process unknown; LOCATED IN: cellular_component unknown; CONTAINS InterPro DOMAIN/s: Sulfotransferase domain (InterPro:IPR000863); BEST Arabidopsis thaliana protein match is: P-loop containing nucleoside triphosphate hydrolases superfamily protein (TAIR:AT3G45070.1); Has 2760 Blast hits to 2722 proteins i…
Sp1_comp309234_c0_seq1	1406	.	G	C	146.9		AC=1;AF=0.167;AN=6;BaseQRankSum=-0.099;DP=68;Dels=0.00;FS=20.419;HaplotypeScore=147.6633;MLEAC=1;MLEAF=0.167;MQ=59.88;MQ0=0;MQRankSum=0.516;QD=2.16;ReadPosRankSum=-0.604	GT:AD:DP:GQ:MLPSAC:MLPSAF:PL	0/0/0/0/0/1:61,6:68:35:1:0.167:173,0,35,93,2147483647,2147483647,2147483647											GATK	1781	gi|508727390|gb|EOY19287.1|	Flavonol 4'-sulfotransferase, putative [Theobroma cacao]	AT1G28170.1	sulphotransferase 7		sulphotransferase 7 (SOT7); FUNCTIONS IN: sulfotransferase activity; INVOLVED IN: biological_process unknown; LOCATED IN: cellular_component unknown; CONTAINS InterPro DOMAIN/s: Sulfotransferase domain (InterPro:IPR000863); BEST Arabidopsis thaliana protein match is: P-loop containing nucleoside triphosphate hydrolases superfamily protein (TAIR:AT3G45070.1); Has 2760 Blast hits to 2722 proteins i…
Sp1_comp309234_c0_seq1	1407	.	A	T	99.91		AC=1;AF=0.167;AN=6;BaseQRankSum=-0.867;DP=66;Dels=0.00;FS=1.316;HaplotypeScore=192.1227;MLEAC=1;MLEAF=0.167;MQ=59.87;MQ0=0;MQRankSum=1.136;QD=1.51;ReadPosRankSum=-0.474	GT:AD:DP:GQ:MLPSAC:MLPSAF:PL	0/0/0/0/0/1:56,10:66:29:1:0.167:126,0,29,82,2147483647,2147483647,2147483647											GATK	1781	gi|508727390|gb|EOY19287.1|	Flavonol 4'-sulfotransferase, putative [Theobroma cacao]	AT1G28170.1	sulphotransferase 7		sulphotransferase 7 (SOT7); FUNCTIONS IN: sulfotransferase activity; INVOLVED IN: biological_process unknown; LOCATED IN: cellular_component unknown; CONTAINS InterPro DOMAIN/s: Sulfotransferase domain (InterPro:IPR000863); BEST Arabidopsis thaliana protein match is: P-loop containing nucleoside triphosphate hydrolases superfamily protein (TAIR:AT3G45070.1); Has 2760 Blast hits to 2722 proteins i…
Sp1_comp309234_c0_seq1	1409	.	T	C	102.91		AC=1;AF=0.167;AN=6;BaseQRankSum=1.300;DP=65;Dels=0.00;FS=1.298;HaplotypeScore=280.0750;MLEAC=1;MLEAF=0.167;MQ=60.00;MQ0=0;MQRankSum=1.336;QD=1.58;ReadPosRankSum=-0.445	GT:AD:DP:GQ:MLPSAC:MLPSAF:PL	0/0/0/0/0/1:55,10:65:29:1:0.167:129,0,29,82,2147483647,2147483647,2147483647											GATK	1781	gi|508727390|gb|EOY19287.1|	Flavonol 4'-sulfotransferase, putative [Theobroma cacao]	AT1G28170.1	sulphotransferase 7		sulphotransferase 7 (SOT7); FUNCTIONS IN: sulfotransferase activity; INVOLVED IN: biological_process unknown; LOCATED IN: cellular_component unknown; CONTAINS InterPro DOMAIN/s: Sulfotransferase domain (InterPro:IPR000863); BEST Arabidopsis thaliana protein match is: P-loop containing nucleoside triphosphate hydrolases superfamily protein (TAIR:AT3G45070.1); Has 2760 Blast hits to 2722 proteins i…
Sp1_comp309234_c0_seq1	1450	.	C	A	314.76	PASS	AC=3;AF=0.500;AN=6;BaseQRankSum=-1.139;DP=81;Dels=0.00;FS=6.062;HaplotypeScore=10.9974;MLEAC=3;MLEAF=0.500;MQ=60.00;MQ0=0;MQRankSum=1.276;QD=3.89;ReadPosRankSum=-1.785	GT:AD:DP:GQ:MLPSAC:MLPSAF:PL	0/0/0/1/1/1:30,51:81:3:3:0.500:339,29,3,0,15,57,716											GATK	1781	gi|508727390|gb|EOY19287.1|	Flavonol 4'-sulfotransferase, putative [Theobroma cacao]	AT1G28170.1	sulphotransferase 7		sulphotransferase 7 (SOT7); FUNCTIONS IN: sulfotransferase activity; INVOLVED IN: biological_process unknown; LOCATED IN: cellular_component unknown; CONTAINS InterPro DOMAIN/s: Sulfotransferase domain (InterPro:IPR000863); BEST Arabidopsis thaliana protein match is: P-loop containing nucleoside triphosphate hydrolases superfamily protein (TAIR:AT3G45070.1); Has 2760 Blast hits to 2722 proteins i…
Sp1_comp309234_c0_seq1	1537	.	T	A	61.55	PASS	AC=1;AF=0.167;AN=6;BaseQRankSum=0.287;DP=22;Dels=0.00;FS=0.000;HaplotypeScore=2.9993;MLEAC=1;MLEAF=0.167;MQ=60.00;MQ0=0;MQRankSum=0.861;QD=2.80;ReadPosRankSum=-0.096	GT:AD:DP:GQ:MLPSAC:MLPSAF:PL	0/0/0/0/0/1:19,3:22:8:1:0.167:87,0,8,26,54,105,2147483647											GATK	1781	gi|508727390|gb|EOY19287.1|	Flavonol 4'-sulfotransferase, putative [Theobroma cacao]	AT1G28170.1	sulphotransferase 7		sulphotransferase 7 (SOT7); FUNCTIONS IN: sulfotransferase activity; INVOLVED IN: biological_process unknown; LOCATED IN: cellular_component unknown; CONTAINS InterPro DOMAIN/s: Sulfotransferase domain (InterPro:IPR000863); BEST Arabidopsis thaliana protein match is: P-loop containing nucleoside triphosphate hydrolases superfamily protein (TAIR:AT3G45070.1); Has 2760 Blast hits to 2722 proteins i…
Sp1_comp309234_c0_seq1	1586	.	A	T	38.82	LowQual	AC=2;AF=0.333;AN=6;BaseQRankSum=0.322;DP=8;Dels=0.00;FS=0.000;HaplotypeScore=0.9997;MLEAC=2;MLEAF=0.333;MQ=60.00;MQ0=0;MQRankSum=-0.322;QD=4.85;ReadPosRankSum=1.920	GT:AD:DP:GQ:MLPSAC:MLPSAF:PL	0/0/0/0/1/1:3,5:8:0:2:0.333:60,3,0,0,3,10,111											GATK	1781	gi|508727390|gb|EOY19287.1|	Flavonol 4'-sulfotransferase, putative [Theobroma cacao]	AT1G28170.1	sulphotransferase 7		sulphotransferase 7 (SOT7); FUNCTIONS IN: sulfotransferase activity; INVOLVED IN: biological_process unknown; LOCATED IN: cellular_component unknown; CONTAINS InterPro DOMAIN/s: Sulfotransferase domain (InterPro:IPR000863); BEST Arabidopsis thaliana protein match is: P-loop containing nucleoside triphosphate hydrolases superfamily protein (TAIR:AT3G45070.1); Has 2760 Blast hits to 2722 proteins i…
Sp1_comp309234_c0_seq1	234	.	T	G	64.71	PASS	AC=6;AF=1.00;AN=6;DP=3;Dels=0.00;FS=0.000;HaplotypeScore=0.0000;MLEAC=6;MLEAF=1.00;MQ=60.00;MQ0=0;QD=21.57	GT:AD:DP:GQ:MLPSAC:MLPSAF:PL	1/1/1/1/1/1:0,3:3:2:6:1.00:87,16,10,6,4,2,0											GATK	1781	gi|508727390|gb|EOY19287.1|	Flavonol 4'-sulfotransferase, putative [Theobroma cacao]	AT1G28170.1	sulphotransferase 7		sulphotransferase 7 (SOT7); FUNCTIONS IN: sulfotransferase activity; INVOLVED IN: biological_process unknown; LOCATED IN: cellular_component unknown; CONTAINS InterPro DOMAIN/s: Sulfotransferase domain (InterPro:IPR000863); BEST Arabidopsis thaliana protein match is: P-loop containing nucleoside triphosphate hydrolases superfamily protein (TAIR:AT3G45070.1); Has 2760 Blast hits to 2722 proteins i…
Sp1_comp309234_c0_seq1	443	.	C	T	273.99	PASS	AC=1;AF=0.167;AN=6;BaseQRankSum=-1.015;DP=67;Dels=0.00;FS=4.738;HaplotypeScore=2.5698;MLEAC=1;MLEAF=0.167;MQ=60.00;MQ0=0;MQRankSum=0.379;QD=4.09;ReadPosRankSum=-0.138	GT:AD:DP:GQ:MLPSAC:MLPSAF:PL	0/0/0/0/0/1:56,11:67:17:1:0.167:300,0,17,63,2147483647,2147483647,2147483647											GATK	1781	gi|508727390|gb|EOY19287.1|	Flavonol 4'-sulfotransferase, putative [Theobroma cacao]	AT1G28170.1	sulphotransferase 7		sulphotransferase 7 (SOT7); FUNCTIONS IN: sulfotransferase activity; INVOLVED IN: biological_process unknown; LOCATED IN: cellular_component unknown; CONTAINS InterPro DOMAIN/s: Sulfotransferase domain (InterPro:IPR000863); BEST Arabidopsis thaliana protein match is: P-loop containing nucleoside triphosphate hydrolases superfamily protein (TAIR:AT3G45070.1); Has 2760 Blast hits to 2722 proteins i…
Sp1_comp309234_c0_seq1	594	.	G	T	244.91	PASS	AC=1;AF=0.167;AN=6;BaseQRankSum=-0.273;DP=67;Dels=0.00;FS=5.324;HaplotypeScore=0.9998;MLEAC=1;MLEAF=0.167;MQ=60.00;MQ0=0;MQRankSum=0.994;QD=3.66;ReadPosRankSum=0.501	GT:AD:DP:GQ:MLPSAC:MLPSAF:PL	0/0/0/0/0/1:57,10:67:28:1:0.167:271,0,28,83,2147483647,2147483647,2147483647											GATK	1781	gi|508727390|gb|EOY19287.1|	Flavonol 4'-sulfotransferase, putative [Theobroma cacao]	AT1G28170.1	sulphotransferase 7		sulphotransferase 7 (SOT7); FUNCTIONS IN: sulfotransferase activity; INVOLVED IN: biological_process unknown; LOCATED IN: cellular_component unknown; CONTAINS InterPro DOMAIN/s: Sulfotransferase domain (InterPro:IPR000863); BEST Arabidopsis thaliana protein match is: P-loop containing nucleoside triphosphate hydrolases superfamily protein (TAIR:AT3G45070.1); Has 2760 Blast hits to 2722 proteins i…
Sp1_comp309234_c0_seq1	695	.	G	A	366.45	PASS	AC=2;AF=0.333;AN=6;BaseQRankSum=1.048;DP=58;Dels=0.00;FS=4.707;HaplotypeScore=4.7871;MLEAC=2;MLEAF=0.333;MQ=60.00;MQ0=0;MQRankSum=1.126;QD=6.32;ReadPosRankSum=-0.311	GT:AD:DP:GQ:MLPSAC:MLPSAF:PL	0/0/0/0/1/1:45,13:58:1:2:0.333:390,1,0,26,78,2147483647,2147483647											GATK	1781	gi|508727390|gb|EOY19287.1|	Flavonol 4'-sulfotransferase, putative [Theobroma cacao]	AT1G28170.1	sulphotransferase 7		sulphotransferase 7 (SOT7); FUNCTIONS IN: sulfotransferase activity; INVOLVED IN: biological_process unknown; LOCATED IN: cellular_component unknown; CONTAINS InterPro DOMAIN/s: Sulfotransferase domain (InterPro:IPR000863); BEST Arabidopsis thaliana protein match is: P-loop containing nucleoside triphosphate hydrolases superfamily protein (TAIR:AT3G45070.1); Has 2760 Blast hits to 2722 proteins i…
Sp1_comp309234_c0_seq1	884	.	T	C	277.11	PASS	AC=1;AF=0.167;AN=6;BaseQRankSum=-1.032;DP=79;Dels=0.00;FS=0.000;HaplotypeScore=3.8025;MLEAC=1;MLEAF=0.167;MQ=59.81;MQ0=0;MQRankSum=-0.189;QD=3.51;ReadPosRankSum=0.996	GT:AD:DP:GQ:MLPSAC:MLPSAF:PL	0/0/0/0/0/1:60,19:79:13:1:0.167:303,0,13,58,137,2147483647,2147483647											GATK	1781	gi|508727390|gb|EOY19287.1|	Flavonol 4'-sulfotransferase, putative [Theobroma cacao]	AT1G28170.1	sulphotransferase 7		sulphotransferase 7 (SOT7); FUNCTIONS IN: sulfotransferase activity; INVOLVED IN: biological_process unknown; LOCATED IN: cellular_component unknown; CONTAINS InterPro DOMAIN/s: Sulfotransferase domain (InterPro:IPR000863); BEST Arabidopsis thaliana protein match is: P-loop containing nucleoside triphosphate hydrolases superfamily protein (TAIR:AT3G45070.1); Has 2760 Blast hits to 2722 proteins i…
Sp1_comp309234_c0_seq1	986	.	A	C	387.88		AC=3;AF=0.500;AN=6;BaseQRankSum=0.504;DP=74;Dels=0.00;FS=1.114;HaplotypeScore=32.9771;MLEAC=3;MLEAF=0.500;MQ=60.00;MQ0=0;MQRankSum=-1.697;QD=5.24;ReadPosRankSum=-0.146	GT:AD:DP:GQ:MLPSAC:MLPSAF:PL	0/0/0/1/1/1:19,55:74:9:3:0.500:413,43,9,0,9,43,615											GATK	1781	gi|508727390|gb|EOY19287.1|	Flavonol 4'-sulfotransferase, putative [Theobroma cacao]	AT1G28170.1	sulphotransferase 7		sulphotransferase 7 (SOT7); FUNCTIONS IN: sulfotransferase activity; INVOLVED IN: biological_process unknown; LOCATED IN: cellular_component unknown; CONTAINS InterPro DOMAIN/s: Sulfotransferase domain (InterPro:IPR000863); BEST Arabidopsis thaliana protein match is: P-loop containing nucleoside triphosphate hydrolases superfamily protein (TAIR:AT3G45070.1); Has 2760 Blast hits to 2722 proteins i…
Sp1_comp309234_c0_seq1	987	.	G	C	404.04		AC=3;AF=0.500;AN=6;BaseQRankSum=0.385;DP=75;Dels=0.00;FS=2.486;HaplotypeScore=33.9890;MLEAC=3;MLEAF=0.500;MQ=60.00;MQ0=0;MQRankSum=-0.529;QD=5.39;ReadPosRankSum=-0.281	GT:AD:DP:GQ:MLPSAC:MLPSAF:PL	0/0/0/1/1/1:19,56:75:7:3:0.500:429,48,10,0,7,41,614											GATK	1781	gi|508727390|gb|EOY19287.1|	Flavonol 4'-sulfotransferase, putative [Theobroma cacao]	AT1G28170.1	sulphotransferase 7		sulphotransferase 7 (SOT7); FUNCTIONS IN: sulfotransferase activity; INVOLVED IN: biological_process unknown; LOCATED IN: cellular_component unknown; CONTAINS InterPro DOMAIN/s: Sulfotransferase domain (InterPro:IPR000863); BEST Arabidopsis thaliana protein match is: P-loop containing nucleoside triphosphate hydrolases superfamily protein (TAIR:AT3G45070.1); Has 2760 Blast hits to 2722 proteins i…
Sp1_comp309235_c0_seq1	155	.	C	G	222	.	DP=56;VDB=0.0000;AF1=1;AC1=2;DP4=0,0,12,44;MQ=40;FQ=-196	GT:PL:GQ	1/1:255,169,0:99	Sp1_comp309235_c0_seq1	155	.	C	G	537.04		AC=6;AF=1.00;AN=6;DP=21;Dels=0.00;FS=0.000;HaplotypeScore=0.0000;MLEAC=6;MLEAF=1.00;MQ=37.62;MQ0=0;QD=25.57	GT:AD:DP:GQ:MLPSAC:MLPSAF:PL	1/1/1/1/1/1:0,21:21:15:6:1.00:563,147,90,57,33,15,0	SG	316	gi|302423074|ref|XP_003009367.1|	ATP-dependent RNA helicase mss116 [Verticillium albo-atrum VaMs.102]	No hit in this database
Sp1_comp309235_c0_seq1	160	.	A	T	222	.	DP=56;VDB=0.0000;AF1=1;AC1=2;DP4=0,0,12,43;MQ=40;FQ=-193	GT:PL:GQ	1/1:255,166,0:99	Sp1_comp309235_c0_seq1	160	.	A	T	784.99	PASS	AC=6;AF=1.00;AN=6;DP=32;Dels=0.00;FS=0.000;HaplotypeScore=0.0000;MLEAC=6;MLEAF=1.00;MQ=40.49;MQ0=0;QD=24.53	GT:AD:DP:GQ:MLPSAC:MLPSAF:PL	1/1/1/1/1/1:2,30:32:17:6:1.00:811,171,105,66,39,17,0	SG	316	gi|302423074|ref|XP_003009367.1|	ATP-dependent RNA helicase mss116 [Verticillium albo-atrum VaMs.102]	No hit in this database
Sp1_comp309236_c0_seq1	214	.	G	T	18.1	.	DP=46;VDB=0.0384;AF1=0.5;AC1=1;DP4=15,11,8,1;MQ=48;FQ=21;PV4=0.12,2.7e-15,5.4e-05,0.0012	GT:PL:GQ	0/1:48,0,255:51	Sp1_comp309236_c0_seq1	214	.	G	T	569.93	PASS	AC=2;AF=0.333;AN=6;BaseQRankSum=-0.356;DP=45;Dels=0.00;FS=2.791;HaplotypeScore=0.8667;MLEAC=2;MLEAF=0.333;MQ=60.00;MQ0=0;MQRankSum=-1.115;QD=12.67;ReadPosRankSum=-0.310	GT:AD:DP:GQ:MLPSAC:MLPSAF:PL	0/0/0/0/1/1:26,19:45:0:2:0.333:593,30,0,0,22,79,2147483647	SG	384	No hit in this database		No hit in this database
Sp1_comp309236_c0_seq1	34	.	C	T	217	.	DP=22;VDB=0.0001;AF1=0.5;AC1=1;DP4=4,3,6,7;MQ=56;FQ=141;PV4=1,0.36,0.093,1	GT:PL:GQ	0/1:247,0,168:99	Sp1_comp309236_c0_seq1	34	.	C	T	104.56	PASS	AC=4;AF=0.667;AN=6;BaseQRankSum=0.443;DP=28;Dels=0.00;FS=0.000;HaplotypeScore=12.8547;MLEAC=4;MLEAF=0.667;MQ=58.49;MQ0=0;MQRankSum=-0.049;QD=3.73;ReadPosRankSum=0.738	GT:AD:DP:GQ:MLPSAC:MLPSAF:PL	0/0/1/1/1/1:9,19:28:0:4:0.667:126,14,6,2,0,0,35	SG	384	No hit in this database		No hit in this database
Sp1_comp309236_c0_seq1	83	.	G	A	26	.	DP=13;VDB=0.0322;AF1=0.5;AC1=1;DP4=5,3,0,4;MQ=48;FQ=29;PV4=0.081,0.004,0.0071,1	GT:PL:GQ	0/1:56,0,201:59	Sp1_comp309236_c0_seq1	83	.	G	A	112.07	PASS	AC=2;AF=0.333;AN=6;BaseQRankSum=-0.212;DP=13;Dels=0.00;FS=11.228;HaplotypeScore=0.0000;MLEAC=2;MLEAF=0.333;MQ=60.00;MQ0=0;MQRankSum=0.533;QD=8.62;ReadPosRankSum=0.533	GT:AD:DP:GQ:MLPSAC:MLPSAF:PL	0/0/0/0/1/1:8,5:13:2:2:0.333:135,5,0,2,9,26,270	SG	384	No hit in this database		No hit in this database
Sp1_comp309236_c0_seq1	87	.	A	G	37	.	DP=13;VDB=0.0322;AF1=0.5;AC1=1;DP4=5,3,0,5;MQ=46;FQ=40;PV4=0.075,1,0.0022,1	GT:PL:GQ	0/1:67,0,204:70	Sp1_comp309236_c0_seq1	87	.	A	G	124.07	PASS	AC=2;AF=0.333;AN=6;BaseQRankSum=0.978;DP=13;Dels=0.00;FS=11.228;HaplotypeScore=0.0000;MLEAC=2;MLEAF=0.333;MQ=60.00;MQ0=0;MQRankSum=1.381;QD=9.54;ReadPosRankSum=0.271	GT:AD:DP:GQ:MLPSAC:MLPSAF:PL	0/0/0/0/1/1:8,5:13:2:2:0.333:147,5,0,2,9,26,277	SG	384	No hit in this database		No hit in this database
Sp1_comp309236_c0_seq1	261	.	T	C	91.12		AC=1;AF=0.167;AN=6;BaseQRankSum=0.611;DP=38;Dels=0.00;FS=2.191;HaplotypeScore=43.4929;MLEAC=1;MLEAF=0.167;MQ=60.00;MQ0=0;MQRankSum=-0.709;QD=2.40;ReadPosRankSum=-0.318	GT:AD:DP:GQ:MLPSAC:MLPSAF:PL	0/0/0/0/0/1:34,4:38:5:1:0.167:116,0,5,21,48,98,2147483647											GATK	384	No hit in this database		No hit in this database
Sp1_comp309237_c0_seq1	125	.	G	A	9.52	.	DP=16;VDB=0.0334;AF1=0.5;AC1=1;DP4=3,6,1,3;MQ=45;FQ=12.3;PV4=1,1.1e-06,0.15,1	GT:PL:GQ	0/1:39,0,207:41	Sp1_comp309237_c0_seq1	125	.	G	A	47.06	LowQual	AC=1;AF=0.167;AN=6;BaseQRankSum=2.451;DP=13;Dels=0.00;FS=2.774;HaplotypeScore=3.9991;MLEAC=1;MLEAF=0.167;MQ=60.00;MQ0=0;MQRankSum=0.085;QD=3.62;ReadPosRankSum=-0.085	GT:AD:DP:GQ:MLPSAC:MLPSAF:PL	0/0/0/0/0/1:10,3:13:1:1:0.167:70,0,1,6,16,35,267	SG	239	No hit in this database		No hit in this database
Sp1_comp309237_c0_seq1	51	.	G	T	108	.	DP=22;VDB=0.0118;AF1=0.5;AC1=1;DP4=7,6,6,1;MQ=55;FQ=111;PV4=0.33,0.16,1,0.36	GT:PL:GQ	0/1:138,0,255:99	Sp1_comp309237_c0_seq1	51	.	G	T	58.02	PASS	AC=3;AF=0.500;AN=6;BaseQRankSum=-1.288;DP=18;Dels=0.00;FS=2.304;HaplotypeScore=0.9996;MLEAC=3;MLEAF=0.500;MQ=60.00;MQ0=0;MQRankSum=-0.311;QD=3.22;ReadPosRankSum=0.578	GT:AD:DP:GQ:MLPSAC:MLPSAF:PL	0/0/0/1/1/1:10,8:18:2:3:0.500:80,8,2,0,2,8,113	SG	239	No hit in this database		No hit in this database
Sp1_comp309237_c0_seq1	53	.	T	A	60	.	DP=22;VDB=0.0066;AF1=0.5;AC1=1;DP4=8,7,5,0;MQ=55;FQ=63;PV4=0.11,1,1,1	GT:PL:GQ	0/1:90,0,255:93	Sp1_comp309237_c0_seq1	53	.	T	A	58.02	PASS	AC=3;AF=0.500;AN=6;BaseQRankSum=-0.453;DP=18;Dels=0.00;FS=0.000;HaplotypeScore=0.9996;MLEAC=3;MLEAF=0.500;MQ=60.00;MQ0=0;MQRankSum=-1.177;QD=3.22;ReadPosRankSum=0.181	GT:AD:DP:GQ:MLPSAC:MLPSAF:PL	0/0/0/1/1/1:11,7:18:2:3:0.500:80,8,2,0,2,8,112	SG	239	No hit in this database		No hit in this database
Sp1_comp309237_c0_seq1	75	.	G	A	101	.	DP=23;VDB=0.0399;AF1=0.5;AC1=1;DP4=6,8,4,5;MQ=51;FQ=104;PV4=1,0.0012,0.16,0.31	GT:PL:GQ	0/1:131,0,254:99	Sp1_comp309237_c0_seq1	75	.	G	A	139.13	PASS	AC=3;AF=0.500;AN=6;BaseQRankSum=0.579;DP=20;Dels=0.00;FS=0.000;HaplotypeScore=10.9945;MLEAC=3;MLEAF=0.500;MQ=60.00;MQ0=0;MQRankSum=0.193;QD=6.96;ReadPosRankSum=-0.579	GT:AD:DP:GQ:MLPSAC:MLPSAF:PL	0/0/0/1/1/1:12,8:20:3:3:0.500:162,13,3,0,3,13,164	SG	239	No hit in this database		No hit in this database
Sp1_comp309237_c0_seq1	87	.	A	G	31	.	DP=19;VDB=0.0322;AF1=0.5;AC1=1;DP4=3,7,2,3;MQ=49;FQ=34;PV4=1,1.7e-06,0.054,0.33	GT:PL:GQ	0/1:61,0,230:64	Sp1_comp309237_c0_seq1	87	.	A	G	149.13	PASS	AC=3;AF=0.500;AN=6;BaseQRankSum=-0.830;DP=17;Dels=0.00;FS=1.913;HaplotypeScore=5.8655;MLEAC=3;MLEAF=0.500;MQ=60.00;MQ0=0;MQRankSum=0.049;QD=8.77;ReadPosRankSum=-0.634	GT:AD:DP:GQ:MLPSAC:MLPSAF:PL	0/0/0/1/1/1:7,10:17:3:3:0.500:172,13,3,0,3,13,189	SG	239	No hit in this database		No hit in this database
Sp1_comp309237_c0_seq1	96	.	C	T	124	.	DP=17;VDB=0.0244;AF1=1;AC1=2;DP4=1,0,4,12;MQ=45;FQ=-40;PV4=0.29,0.00023,1,0.31	GT:PL:GQ	1/1:157,13,0:23	Sp1_comp309237_c0_seq1	96	.	C	T	403.6	PASS	AC=6;AF=1.00;AN=6;BaseQRankSum=-0.255;DP=15;Dels=0.00;FS=0.000;HaplotypeScore=3.9993;MLEAC=6;MLEAF=1.00;MQ=60.00;MQ0=0;MQRankSum=-0.594;QD=26.91;ReadPosRankSum=-0.085	GT:AD:DP:GQ:MLPSAC:MLPSAF:PL	1/1/1/1/1/1:2,13:15:8:6:1.00:429,78,48,30,18,8,0	SG	239	No hit in this database		No hit in this database
Sp1_comp309237_c0_seq1	126	.	G	A	36.07	LowQual	AC=1;AF=0.167;AN=6;BaseQRankSum=0.085;DP=13;Dels=0.00;FS=2.774;HaplotypeScore=3.9991;MLEAC=1;MLEAF=0.167;MQ=60.00;MQ0=0;MQRankSum=-0.930;QD=2.77;ReadPosRankSum=0.930	GT:AD:DP:GQ:MLPSAC:MLPSAF:PL	0/0/0/0/0/1:10,3:13:1:1:0.167:59,0,1,6,16,35,272											GATK	239	No hit in this database		No hit in this database
Sp1_comp309237_c0_seq1	156	.	C	T	95.4	PASS	AC=6;AF=1.00;AN=6;DP=10;Dels=0.00;FS=0.000;HaplotypeScore=0.0000;MLEAC=6;MLEAF=1.00;MQ=60.00;MQ0=0;QD=9.54	GT:AD:DP:GQ:MLPSAC:MLPSAF:PL	1/1/1/1/1/1:0,10:10:3:6:1.00:119,31,19,12,7,3,0											GATK	239	No hit in this database		No hit in this database
Sp1_comp309237_c0_seq1	157	.	A	G	95.4	PASS	AC=6;AF=1.00;AN=6;DP=10;Dels=0.00;FS=0.000;HaplotypeScore=0.0000;MLEAC=6;MLEAF=1.00;MQ=60.00;MQ0=0;QD=9.54	GT:AD:DP:GQ:MLPSAC:MLPSAF:PL	1/1/1/1/1/1:0,10:10:3:6:1.00:119,31,19,12,7,3,0											GATK	239	No hit in this database		No hit in this database
Sp1_comp309237_c0_seq1	169	.	G	T	43.75	LowQual	AC=2;AF=0.333;AN=6;BaseQRankSum=0.572;DP=8;Dels=0.00;FS=0.000;HaplotypeScore=0.0000;MLEAC=2;MLEAF=0.333;MQ=60.00;MQ0=0;MQRankSum=0.572;QD=5.47;ReadPosRankSum=-1.067	GT:AD:DP:GQ:MLPSAC:MLPSAF:PL	0/0/0/0/1/1:6,2:8:1:2:0.333:66,1,0,3,9,22,199											GATK	239	No hit in this database		No hit in this database
Sp1_comp309237_c0_seq1	208	.	C	T	55.98	PASS	AC=3;AF=0.500;AN=6;BaseQRankSum=0.000;DP=4;Dels=0.00;FS=0.000;HaplotypeScore=0.0000;MLEAC=3;MLEAF=0.500;MQ=55.86;MQ0=0;MQRankSum=-1.026;QD=14.00;ReadPosRankSum=0.000	GT:AD:DP:GQ:MLPSAC:MLPSAF:PL	0/0/0/1/1/1:2,2:4:1:3:0.500:77,5,1,0,1,5,75											GATK	239	No hit in this database		No hit in this database
Sp1_comp309237_c0_seq1	39	.	A	T	17.1	.	DP=19;VDB=0.0060;AF1=0.5;AC1=1;DP4=10,6,3,0;MQ=56;FQ=20.1;PV4=0.52,1,1,1	GT:PL:GQ	0/1:47,0,255:50											SAM	239	No hit in this database		No hit in this database
Sp1_comp309237_c1_seq1	110	.	T	A	27	.	DP=17;VDB=0.0343;AF1=0.5;AC1=1;DP4=2,6,3,2;MQ=48;FQ=30;PV4=0.29,2.8e-06,0.24,0.068	GT:PL:GQ	0/1:57,0,190:60	Sp1_comp309237_c1_seq1	110	.	T	A	263.17	PASS	AC=4;AF=0.667;AN=6;BaseQRankSum=-0.696;DP=13;Dels=0.00;FS=5.332;HaplotypeScore=1.9996;MLEAC=4;MLEAF=0.667;MQ=60.00;MQ0=0;MQRankSum=-0.533;QD=20.24;ReadPosRankSum=0.533	GT:AD:DP:GQ:MLPSAC:MLPSAF:PL	0/0/1/1/1/1:5,8:13:1:4:0.667:286,28,9,1,0,7,178	SG	1063	No hit in this database		No hit in this database
Sp1_comp309237_c1_seq1	185	.	C	T	96	.	DP=13;VDB=0.0053;AF1=0.5;AC1=1;DP4=1,1,5,6;MQ=44;FQ=15.1;PV4=1,2.2e-08,0.37,0.28	GT:PL:GQ	0/1:126,0,42:45	Sp1_comp309237_c1_seq1	185	.	C	T	435.2	PASS	AC=5;AF=0.833;AN=6;BaseQRankSum=-0.938;DP=15;Dels=0.00;FS=0.000;HaplotypeScore=5.9989;MLEAC=5;MLEAF=0.833;MQ=59.33;MQ0=0;MQRankSum=1.660;QD=29.01;ReadPosRankSum=-0.217	GT:AD:DP:GQ:MLPSAC:MLPSAF:PL	0/1/1/1/1/1:3,12:15:5:5:0.833:460,63,32,15,5,0,67	SG	1063	No hit in this database		No hit in this database
Sp1_comp309237_c1_seq1	195	.	A	G	4.77	.	DP=16;VDB=0.0322;AF1=0.4999;AC1=1;DP4=2,1,2,1;MQ=34;FQ=6.98;PV4=1,0.0027,0.17,0.37	GT:PL:GQ	0/1:33,0,83:33	Sp1_comp309237_c1_seq1	195	.	A	G	391.29	PASS	AC=5;AF=0.833;AN=6;BaseQRankSum=-0.736;DP=18;Dels=0.00;FS=2.197;HaplotypeScore=7.9981;MLEAC=5;MLEAF=0.833;MQ=59.44;MQ0=0;MQRankSum=-0.736;QD=21.74;ReadPosRankSum=-1.076	GT:AD:DP:GQ:MLPSAC:MLPSAF:PL	0/1/1/1/1/1:4,13:18:2:5:0.833:415,56,26,10,2,0,98	SG	1063	No hit in this database		No hit in this database
Sp1_comp309237_c1_seq1	208	.	C	T	101	.	DP=15;VDB=0.0345;AF1=0.6672;AC1=1;DP4=1,0,6,5;MQ=41;FQ=-24;PV4=1,0.00024,0.21,0.27	GT:PL:GQ	0/1:130,0,3:6	Sp1_comp309237_c1_seq1	208	.	C	T	627.19	PASS	AC=5;AF=0.833;AN=6;BaseQRankSum=0.510;DP=17;Dels=0.00;FS=0.000;HaplotypeScore=7.9987;MLEAC=5;MLEAF=0.833;MQ=60.00;MQ0=0;MQRankSum=-1.531;QD=33.95;ReadPosRankSum=-1.531	GT:AD:DP:GQ:MLPSAC:MLPSAF:PL	0/1/1/1/1/1:1,16:17:12:5:0.833:653,105,58,31,12,0,23	SG	1063	No hit in this database		No hit in this database
Sp1_comp309237_c1_seq1	217	.	G	T	45	.	DP=15;VDB=0.0345;AF1=0.5016;AC1=1;DP4=1,0,3,2;MQ=42;FQ=-6.18;PV4=1,0.0044,0.27,0.04	GT:PL:GQ	0/1:75,0,22:25	Sp1_comp309237_c1_seq1	217	.	G	T	593.19	PASS	AC=5;AF=0.833;AN=6;BaseQRankSum=-0.822;DP=19;Dels=0.00;FS=0.000;HaplotypeScore=4.9994;MLEAC=5;MLEAF=0.833;MQ=60.00;MQ0=0;MQRankSum=-1.369;QD=31.22;ReadPosRankSum=-1.369	GT:AD:DP:GQ:MLPSAC:MLPSAF:PL	0/1/1/1/1/1:1,18:19:12:5:0.833:619,105,58,31,12,0,24	SG	1063	No hit in this database		No hit in this database
Sp1_comp309237_c1_seq1	26	.	T	C	22	.	DP=9;VDB=0.0099;AF1=0.5;AC1=1;DP4=5,2,1,1;MQ=55;FQ=25;PV4=1,1,1,1	GT:PL:GQ	0/1:52,0,188:55	Sp1_comp309237_c1_seq1	26	.	T	C	44.22	LowQual	AC=2;AF=0.333;AN=6;BaseQRankSum=-0.572;DP=8;Dels=0.00;FS=0.000;HaplotypeScore=0.9999;MLEAC=2;MLEAF=0.333;MQ=58.34;MQ0=0;MQRankSum=0.572;QD=5.53;ReadPosRankSum=0.572	GT:AD:DP:GQ:MLPSAC:MLPSAF:PL	0/0/0/0/1/1:6,2:8:1:2:0.333:66,2,0,1,6,16,159	SG	1063	No hit in this database		No hit in this database
Sp1_comp309237_c1_seq1	357	.	A	G	142	.	DP=17;VDB=0.0019;AF1=0.5;AC1=1;DP4=2,2,9,3;MQ=36;FQ=49;PV4=0.55,1,0.0087,0.069	GT:PL:GQ	0/1:172,0,76:79	Sp1_comp309237_c1_seq1	357	.	A	G	529.19	PASS	AC=5;AF=0.833;AN=6;BaseQRankSum=1.673;DP=36;Dels=0.00;FS=4.723;HaplotypeScore=11.4332;MLEAC=5;MLEAF=0.833;MQ=59.58;MQ0=0;MQRankSum=-0.448;QD=14.70;ReadPosRankSum=-2.192	GT:AD:DP:GQ:MLPSAC:MLPSAF:PL	0/1/1/1/1/1:5,31:36:2:5:0.833:553,70,32,12,2,0,108	SG	1063	No hit in this database		No hit in this database
Sp1_comp309237_c1_seq1	39	.	A	G	204	.	DP=12;VDB=0.0025;AF1=1;AC1=2;DP4=0,0,7,4;MQ=53;FQ=-60	GT:PL:GQ	1/1:237,33,0:63	Sp1_comp309237_c1_seq1	39	.	A	G	243.4	PASS	AC=6;AF=1.00;AN=6;DP=8;Dels=0.00;FS=0.000;HaplotypeScore=1.9998;MLEAC=6;MLEAF=1.00;MQ=60.00;MQ0=0;QD=30.43	GT:AD:DP:GQ:MLPSAC:MLPSAF:PL	1/1/1/1/1/1:0,8:8:5:6:1.00:268,47,29,18,11,5,0	SG	1063	No hit in this database		No hit in this database
Sp1_comp309237_c1_seq1	393	.	T	A	70	.	DP=24;VDB=0.0118;AF1=0.5;AC1=1;DP4=3,1,8,3;MQ=33;FQ=54.9;PV4=1,0.00025,0.0068,0.39	GT:PL:GQ	0/1:100,0,82:85	Sp1_comp309237_c1_seq1	393	.	T	A	860.17	PASS	AC=5;AF=0.833;AN=6;BaseQRankSum=0.573;DP=41;Dels=0.00;FS=1.935;HaplotypeScore=9.9291;MLEAC=5;MLEAF=0.833;MQ=60.00;MQ0=0;MQRankSum=0.777;QD=20.98;ReadPosRankSum=0.777	GT:AD:DP:GQ:MLPSAC:MLPSAF:PL	0/1/1/1/1/1:6,35:41:12:5:0.833:886,147,75,36,12,0,107	SG	1063	No hit in this database		No hit in this database
Sp1_comp309237_c1_seq1	405	.	G	T	29	.	DP=31;VDB=0.0322;AF1=0.5;AC1=1;DP4=1,1,2,2;MQ=42;FQ=27.3;PV4=1,0.0019,0.0041,1	GT:PL:GQ	0/1:59,0,56:57	Sp1_comp309237_c1_seq1	405	.	G	T	1249.91	PASS	AC=5;AF=0.833;AN=6;BaseQRankSum=-0.490;DP=49;Dels=0.00;FS=0.000;HaplotypeScore=5.9044;MLEAC=5;MLEAF=0.833;MQ=60.00;MQ0=0;MQRankSum=-0.697;QD=25.51;ReadPosRankSum=1.316	GT:AD:DP:GQ:MLPSAC:MLPSAF:PL	0/1/1/1/1/1:2,47:49:27:5:0.833:1276,224,123,66,27,0,41	SG	1063	No hit in this database		No hit in this database
Sp1_comp309237_c1_seq1	439	.	A	T	73	.	DP=30;VDB=0.0298;AF1=0.5001;AC1=1;DP4=2,0,5,5;MQ=34;FQ=7.8;PV4=0.47,0.00018,0.091,0.14	GT:PL:GQ	0/1:103,0,34:37	Sp1_comp309237_c1_seq1	439	.	A	T	810.12		AC=5;AF=0.833;AN=6;BaseQRankSum=-1.024;DP=45;Dels=0.00;FS=6.154;HaplotypeScore=17.9933;MLEAC=5;MLEAF=0.833;MQ=60.00;MQ0=0;MQRankSum=-0.660;QD=18.00;ReadPosRankSum=0.205	GT:AD:DP:GQ:MLPSAC:MLPSAF:PL	0/1/1/1/1/1:3,42:45:13:5:0.833:836,140,73,37,13,0,89	SG	1063	No hit in this database		No hit in this database
Sp1_comp309237_c1_seq1	451	.	T	C	175	.	DP=24;VDB=0.0164;AF1=1;AC1=2;DP4=0,0,9,9;MQ=42;FQ=-81	GT:PL:GQ	1/1:208,54,0:99	Sp1_comp309237_c1_seq1	451	.	T	C	1493.54	PASS	AC=5;AF=0.833;AN=6;BaseQRankSum=-0.722;DP=48;Dels=0.00;FS=0.000;HaplotypeScore=1.9994;MLEAC=5;MLEAF=0.833;MQ=59.59;MQ0=0;MQRankSum=-1.372;QD=31.12;ReadPosRankSum=-0.289	GT:AD:DP:GQ:MLPSAC:MLPSAF:PL	0/1/1/1/1/1:1,47:48:8:5:0.833:1519,252,141,77,33,0,8	SG	1063	No hit in this database		No hit in this database
Sp1_comp309237_c1_seq1	476	.	C	T	170	.	DP=15;VDB=0.0011;AF1=0.5;AC1=1;DP4=1,4,3,6;MQ=43;FQ=95;PV4=1,0.33,0.14,0.36	GT:PL:GQ	0/1:200,0,122:99	Sp1_comp309237_c1_seq1	476	.	C	T	435.35		AC=3;AF=0.500;AN=6;BaseQRankSum=-0.063;DP=43;Dels=0.00;FS=4.709;HaplotypeScore=33.9531;MLEAC=3;MLEAF=0.500;MQ=58.74;MQ0=0;MQRankSum=-0.239;QD=10.12;ReadPosRankSum=0.138	GT:AD:DP:GQ:MLPSAC:MLPSAF:PL	0/0/0/1/1/1:16,27:43:5:3:0.500:460,31,5,0,11,45,575	SG	1063	No hit in this database		No hit in this database
Sp1_comp309237_c1_seq1	65	.	A	T	120	.	DP=14;VDB=0.0099;AF1=1;AC1=2;DP4=0,0,3,3;MQ=53;FQ=-45	GT:PL:GQ	1/1:153,18,0:33	Sp1_comp309237_c1_seq1	65	.	A	T	353.6	PASS	AC=6;AF=1.00;AN=6;DP=11;Dels=0.00;FS=0.000;HaplotypeScore=0.9992;MLEAC=6;MLEAF=1.00;MQ=60.00;MQ0=0;QD=32.15	GT:AD:DP:GQ:MLPSAC:MLPSAF:PL	1/1/1/1/1/1:0,11:11:8:6:1.00:379,78,48,30,18,8,0	SG	1063	No hit in this database		No hit in this database
Sp1_comp309237_c1_seq1	68	.	A	C	123	.	DP=14;VDB=0.0099;AF1=1;AC1=2;DP4=0,0,3,3;MQ=53;FQ=-45	GT:PL:GQ	1/1:156,18,0:33	Sp1_comp309237_c1_seq1	68	.	A	C	295.03	PASS	AC=6;AF=1.00;AN=6;DP=11;Dels=0.00;FS=0.000;HaplotypeScore=0.9992;MLEAC=6;MLEAF=1.00;MQ=60.00;MQ0=0;QD=26.82	GT:AD:DP:GQ:MLPSAC:MLPSAF:PL	1/1/1/1/1/1:0,11:11:6:6:1.00:320,62,38,24,14,6,0	SG	1063	No hit in this database		No hit in this database
Sp1_comp309237_c1_seq1	120	.	G	A	35.96	LowQual	AC=1;AF=0.167;AN=6;BaseQRankSum=-1.532;DP=11;Dels=0.00;FS=0.000;HaplotypeScore=5.9981;MLEAC=1;MLEAF=0.167;MQ=60.00;MQ0=0;MQRankSum=-0.589;QD=3.27;ReadPosRankSum=-1.532	GT:AD:DP:GQ:MLPSAC:MLPSAF:PL	0/0/0/0/0/1:9,2:11:3:1:0.167:60,0,3,10,24,49,381											GATK	1063	No hit in this database		No hit in this database
Sp1_comp309237_c1_seq1	203	.	C	T	57.92	PASS	AC=1;AF=0.167;AN=6;BaseQRankSum=-1.286;DP=19;Dels=0.00;FS=0.000;HaplotypeScore=8.9985;MLEAC=1;MLEAF=0.167;MQ=59.47;MQ0=0;MQRankSum=0.168;QD=3.05;ReadPosRankSum=0.391	GT:AD:DP:GQ:MLPSAC:MLPSAF:PL	0/0/0/0/0/1:16,3:19:6:1:0.167:83,0,6,19,42,84,2147483647											GATK	1063	No hit in this database		No hit in this database
Sp1_comp309237_c1_seq1	255	.	C	T	36.43	LowQual	AC=1;AF=0.167;AN=6;BaseQRankSum=0.373;DP=17;Dels=0.00;FS=0.000;HaplotypeScore=4.9325;MLEAC=1;MLEAF=0.167;MQ=59.02;MQ0=0;MQRankSum=-0.671;QD=2.14;ReadPosRankSum=1.565	GT:AD:DP:GQ:MLPSAC:MLPSAF:PL	0/0/0/0/0/1:15,2:17:9:1:0.167:62,0,9,24,48,91,2147483647											GATK	1063	No hit in this database		No hit in this database
Sp1_comp309237_c1_seq1	282	.	T	A	31.57	LowQual;	AC=1;AF=0.167;AN=6;BaseQRankSum=-0.397;DP=16;Dels=0.00;FS=0.000;HaplotypeScore=0.9996;MLEAC=1;MLEAF=0.167;MQ=58.06;MQ0=0;MQRankSum=0.079;QD=1.97;ReadPosRankSum=-0.079	GT:AD:DP:GQ:MLPSAC:MLPSAF:PL	0/0/0/0/0/1:14,2:16:8:1:0.167:57,0,8,22,44,84,2147483647											GATK	1063	No hit in this database		No hit in this database
Sp1_comp309237_c1_seq1	317	.	C	T	96.16	PASS	AC=6;AF=1.00;AN=6;DP=5;Dels=0.00;FS=0.000;HaplotypeScore=0.0000;MLEAC=6;MLEAF=1.00;MQ=60.00;MQ0=0;QD=19.23	GT:AD:DP:GQ:MLPSAC:MLPSAF:PL	1/1/1/1/1/1:0,5:5:2:6:1.00:119,23,14,9,5,2,0											GATK	1063	No hit in this database		No hit in this database
Sp1_comp309237_c1_seq1	364	.	T	C	262.48	PASS	AC=2;AF=0.333;AN=6;BaseQRankSum=0.128;DP=38;Dels=0.00;FS=0.000;HaplotypeScore=8.7683;MLEAC=2;MLEAF=0.333;MQ=59.60;MQ0=0;MQRankSum=0.289;QD=6.91;ReadPosRankSum=1.123	GT:AD:DP:GQ:MLPSAC:MLPSAF:PL	0/0/0/0/1/1:15,22:38:0:2:0.333:265,14,0,0,9,35,411											GATK	1063	No hit in this database		No hit in this database
Sp1_comp309237_c1_seq1	376	.	A	T	227.67	PASS	AC=2;AF=0.333;AN=6;BaseQRankSum=-0.110;DP=38;Dels=0.00;FS=6.589;HaplotypeScore=2.9994;MLEAC=2;MLEAF=0.333;MQ=59.95;MQ0=0;MQRankSum=-0.110;QD=5.99;ReadPosRankSum=-1.169	GT:AD:DP:GQ:MLPSAC:MLPSAF:PL	0/0/0/0/1/1:28,9:38:6:2:0.333:237,6,0,8,27,68,2147483633											GATK	1063	No hit in this database		No hit in this database
Sp1_comp309237_c1_seq1	392	.	G	A	152.38	PASS	AC=1;AF=0.167;AN=6;BaseQRankSum=1.017;DP=39;Dels=0.00;FS=1.616;HaplotypeScore=7.9569;MLEAC=1;MLEAF=0.167;MQ=60.00;MQ0=0;MQRankSum=0.783;QD=3.91;ReadPosRankSum=-0.783	GT:AD:DP:GQ:MLPSAC:MLPSAF:PL	0/0/0/0/0/1:30,9:39:4:1:0.167:177,0,4,22,55,119,2147483647											GATK	1063	No hit in this database		No hit in this database
Sp1_comp309237_c1_seq1	407	.	A	C	204.37	PASS	AC=1;AF=0.167;AN=6;BaseQRankSum=-0.613;DP=48;Dels=0.00;FS=7.678;HaplotypeScore=4.9379;MLEAC=1;MLEAF=0.167;MQ=60.00;MQ0=0;MQRankSum=0.319;QD=4.26;ReadPosRankSum=2.404	GT:AD:DP:GQ:MLPSAC:MLPSAF:PL	0/0/0/0/0/1:37,11:48:4:1:0.167:229,0,4,26,67,2147483647,2147483647											GATK	1063	No hit in this database		No hit in this database
Sp1_comp309237_c1_seq1	437	.	C	T	138.59		AC=2;AF=0.333;AN=6;BaseQRankSum=-0.506;DP=42;Dels=0.00;FS=6.691;HaplotypeScore=16.9934;MLEAC=2;MLEAF=0.333;MQ=60.00;MQ0=0;MQRankSum=0.979;QD=3.30;ReadPosRankSum=1.451	GT:AD:DP:GQ:MLPSAC:MLPSAF:PL	0/0/0/0/1/1:35,7:42:1:2:0.333:162,1,0,12,36,84,2147483647											GATK	1063	No hit in this database		No hit in this database
Sp1_comp309237_c1_seq1	447	.	C	T	174.42	PASS	AC=1;AF=0.167;AN=6;BaseQRankSum=1.080;DP=47;Dels=0.00;FS=0.000;HaplotypeScore=9.9954;MLEAC=1;MLEAF=0.167;MQ=60.00;MQ0=0;MQRankSum=-0.194;QD=3.71;ReadPosRankSum=1.384	GT:AD:DP:GQ:MLPSAC:MLPSAF:PL	0/0/0/0/0/1:38,9:47:9:1:0.167:200,0,9,35,81,2147483647,2147483647											GATK	1063	No hit in this database		No hit in this database
Sp1_comp309237_c1_seq1	468	.	A	T	439.44		AC=2;AF=0.333;AN=6;BaseQRankSum=0.076;DP=49;Dels=0.00;FS=4.534;HaplotypeScore=32.9866;MLEAC=2;MLEAF=0.333;MQ=59.10;MQ0=0;MQRankSum=0.336;QD=8.97;ReadPosRankSum=-1.768	GT:AD:DP:GQ:MLPSAC:MLPSAF:PL	0/0/0/0/1/1:34,15:49:10:2:0.333:465,15,0,10,42,113,2147483647											GATK	1063	No hit in this database		No hit in this database
Sp1_comp309237_c1_seq1	474	.	T	A	93.54		AC=1;AF=0.167;AN=6;BaseQRankSum=2.113;DP=43;Dels=0.00;FS=15.551;HaplotypeScore=32.9534;MLEAC=1;MLEAF=0.167;MQ=58.74;MQ0=0;MQRankSum=0.474;QD=2.18;ReadPosRankSum=1.078	GT:AD:DP:GQ:MLPSAC:MLPSAF:PL	0/0/0/0/0/1:33,10:43:8:1:0.167:119,0,8,31,71,2147483647,2147483647											GATK	1063	No hit in this database		No hit in this database
Sp1_comp309237_c1_seq1	49	.	A	C	45.06	LowQual	AC=1;AF=0.167;AN=6;BaseQRankSum=0.118;DP=11;Dels=0.00;FS=0.000;HaplotypeScore=0.9999;MLEAC=1;MLEAF=0.167;MQ=60.00;MQ0=0;MQRankSum=-0.354;QD=4.10;ReadPosRankSum=1.061	GT:AD:DP:GQ:MLPSAC:MLPSAF:PL	0/0/0/0/0/1:9,2:11:1:1:0.167:68,0,1,6,16,35,271											GATK	1063	No hit in this database		No hit in this database
Sp1_comp309237_c1_seq1	495	.	C	T	67.89		AC=1;AF=0.167;AN=6;BaseQRankSum=-1.326;DP=40;Dels=0.00;FS=5.728;HaplotypeScore=25.2901;MLEAC=1;MLEAF=0.167;MQ=57.75;MQ0=0;MQRankSum=0.109;QD=1.70;ReadPosRankSum=1.701	GT:AD:DP:GQ:MLPSAC:MLPSAF:PL	0/0/0/0/0/1:28,11:40:6:1:0.167:93,0,6,25,58,119,2147483647											GATK	1063	No hit in this database		No hit in this database
Sp1_comp309237_c1_seq1	496	.	G	A	88.37		AC=1;AF=0.167;AN=6;BaseQRankSum=-0.485;DP=40;Dels=0.00;FS=8.152;HaplotypeScore=24.2905;MLEAC=1;MLEAF=0.167;MQ=57.38;MQ0=0;MQRankSum=1.545;QD=2.21;ReadPosRankSum=1.939	GT:AD:DP:GQ:MLPSAC:MLPSAF:PL	0/0/0/0/0/1:29,11:40:4:1:0.167:113,0,4,23,56,119,2147483647											GATK	1063	No hit in this database		No hit in this database
Sp1_comp309237_c1_seq1	510	.	C	G	290.85	PASS	AC=2;AF=0.333;AN=6;BaseQRankSum=-0.736;DP=34;Dels=0.00;FS=6.034;HaplotypeScore=0.0000;MLEAC=2;MLEAF=0.333;MQ=56.93;MQ0=0;MQRankSum=0.994;QD=8.55;ReadPosRankSum=0.773	GT:AD:DP:GQ:MLPSAC:MLPSAF:PL	0/0/0/0/1/1:23,11:34:3:2:0.333:315,13,0,3,18,54,568											GATK	1063	No hit in this database		No hit in this database
Sp1_comp309237_c1_seq1	56	.	T	A	37.45	LowQual	AC=1;AF=0.167;AN=6;BaseQRankSum=0.107;DP=12;Dels=0.00;FS=0.000;HaplotypeScore=0.9999;MLEAC=1;MLEAF=0.167;MQ=60.00;MQ0=0;MQRankSum=0.107;QD=3.12;ReadPosRankSum=0.967	GT:AD:DP:GQ:MLPSAC:MLPSAF:PL	0/0/0/0/0/1:10,2:12:2:1:0.167:61,0,2,8,20,42,311											GATK	1063	No hit in this database		No hit in this database
Sp1_comp309237_c1_seq1	95	.	G	A	30.2	LowQual	AC=1;AF=0.167;AN=6;BaseQRankSum=-0.493;DP=13;Dels=0.00;FS=0.000;HaplotypeScore=0.0000;MLEAC=1;MLEAF=0.167;MQ=60.00;MQ0=0;MQRankSum=0.888;QD=2.32;ReadPosRankSum=-2.073	GT:AD:DP:GQ:MLPSAC:MLPSAF:PL	0/0/0/0/0/1:11,2:13:5:1:0.167:55,0,5,15,32,63,2147483647											GATK	1063	No hit in this database		No hit in this database
Sp1_comp309237_c1_seq1	305	.	T	C	3.01	.	DP=2;VDB=0.0155;AF1=0.5;AC1=1;DP4=0,1,1,0;MQ=45;FQ=3.01;PV4=1,1,1,1	GT:PL:GQ	0/1:30,0,30:28											SAM	1063	No hit in this database		No hit in this database
Sp1_comp309237_c1_seq1	6	.	G	A	90	.	DP=5;VDB=0.0002;AF1=0.5006;AC1=1;DP4=0,1,3,1;MQ=57;FQ=-3.53;PV4=0.4,0.27,1,1	GT:PL:GQ	0/1:120,0,26:29											SAM	1063	No hit in this database		No hit in this database
Sp1_comp309238_c0_seq6	1007	.	G	A	62	.	DP=229;VDB=0.0365;AF1=0.5;AC1=1;DP4=49,32,18,20;MQ=48;FQ=65;PV4=0.23,4e-44,0.013,0.26	GT:PL:GQ	0/1:92,0,255:95	Sp1_comp309238_c0_seq6	1007	.	G	A	4038.67		AC=4;AF=0.667;AN=6;BaseQRankSum=2.817;DP=236;Dels=0.00;FS=0.000;HaplotypeScore=57.3472;MLEAC=4;MLEAF=0.667;MQ=59.88;MQ0=0;MQRankSum=0.296;QD=17.11;ReadPosRankSum=0.695	GT:AD:DP:GQ:MLPSAC:MLPSAF:PL	0/0/1/1/1/1:93,143:236:3:4:0.667:4063,386,108,3,0,134,2147483647	SG	1161	gi|460392783|ref|XP_004241993.1|	PREDICTED: 1-aminocyclopropane-1-carboxylate oxidase-like [Solanum lycopersicum]	AT4G16770.1	2-oxoglutarate (2OG) and Fe(II)-dependent oxygenase superfamily protein		2-oxoglutarate (2OG) and Fe(II)-dependent oxygenase superfamily protein; FUNCTIONS IN: oxidoreductase activity, acting on paired donors, with incorporation or reduction of molecular oxygen, 2-oxoglutarate as one donor, and incorporation of one atom each of oxygen into both donors, oxidoreductase activity, iron ion binding; INVOLVED IN: oxidation reduction, flavonoid biosynthetic process; LOCATED …
Sp1_comp309238_c0_seq6	1016	.	G	C	95	.	DP=220;VDB=0.0322;AF1=0.5;AC1=1;DP4=12,15,62,32;MQ=48;FQ=98;PV4=0.072,1.1e-45,0.089,1	GT:PL:GQ	0/1:125,0,180:99	Sp1_comp309238_c0_seq6	1016	.	G	C	6729.9		AC=5;AF=0.833;AN=6;BaseQRankSum=2.944;DP=227;Dels=0.00;FS=6.610;HaplotypeScore=78.9839;MLEAC=5;MLEAF=0.833;MQ=59.87;MQ0=0;MQRankSum=-0.137;QD=29.65;ReadPosRankSum=0.754	GT:AD:DP:GQ:MLPSAC:MLPSAF:PL	0/1/1/1/1/1:31,196:227:94:5:0.833:6756,1062,552,271,94,0,696	SG	1161	gi|460392783|ref|XP_004241993.1|	PREDICTED: 1-aminocyclopropane-1-carboxylate oxidase-like [Solanum lycopersicum]	AT4G16770.1	2-oxoglutarate (2OG) and Fe(II)-dependent oxygenase superfamily protein		2-oxoglutarate (2OG) and Fe(II)-dependent oxygenase superfamily protein; FUNCTIONS IN: oxidoreductase activity, acting on paired donors, with incorporation or reduction of molecular oxygen, 2-oxoglutarate as one donor, and incorporation of one atom each of oxygen into both donors, oxidoreductase activity, iron ion binding; INVOLVED IN: oxidation reduction, flavonoid biosynthetic process; LOCATED …
Sp1_comp309238_c0_seq6	134	.	C	G	3.01	.	DP=61;VDB=0.0004;AF1=0.4997;AC1=1;DP4=44,3,11,1;MQ=46;FQ=4.77;PV4=1,3.4e-21,0.44,1	GT:PL:GQ	0/1:30,0,253:28	Sp1_comp309238_c0_seq6	134	.	C	G	462.32		AC=1;AF=0.167;AN=6;BaseQRankSum=0.992;DP=117;Dels=0.00;FS=1.346;HaplotypeScore=358.2076;MLEAC=1;MLEAF=0.167;MQ=58.05;MQ0=0;MQRankSum=0.519;QD=3.95;ReadPosRankSum=-1.318	GT:AD:DP:GQ:MLPSAC:MLPSAF:PL	0/0/0/0/0/1:97,20:117:10:1:0.167:488,0,10,55,136,2147483647,2147483647	SG	1161	gi|460392783|ref|XP_004241993.1|	PREDICTED: 1-aminocyclopropane-1-carboxylate oxidase-like [Solanum lycopersicum]	AT4G16770.1	2-oxoglutarate (2OG) and Fe(II)-dependent oxygenase superfamily protein		2-oxoglutarate (2OG) and Fe(II)-dependent oxygenase superfamily protein; FUNCTIONS IN: oxidoreductase activity, acting on paired donors, with incorporation or reduction of molecular oxygen, 2-oxoglutarate as one donor, and incorporation of one atom each of oxygen into both donors, oxidoreductase activity, iron ion binding; INVOLVED IN: oxidation reduction, flavonoid biosynthetic process; LOCATED …
Sp1_comp309238_c0_seq6	196	.	T	A	133	.	DP=152;VDB=0.0400;AF1=0.5;AC1=1;DP4=22,14,48,28;MQ=43;FQ=136;PV4=0.84,2.8e-44,0.023,0.052	GT:PL:GQ	0/1:163,0,255:99	Sp1_comp309238_c0_seq6	196	.	T	A	3627.1		AC=5;AF=0.833;AN=6;BaseQRankSum=-1.861;DP=223;Dels=0.02;FS=1.354;HaplotypeScore=123.3980;MLEAC=5;MLEAF=0.833;MQ=59.32;MQ0=0;MQRankSum=-0.381;QD=16.27;ReadPosRankSum=-0.022	GT:AD:DP:GQ:MLPSAC:MLPSAF:PL	0/1/1/1/1/1:49,169:218:5:5:0.833:3652,489,215,76,5,0,970	SG	1161	gi|460392783|ref|XP_004241993.1|	PREDICTED: 1-aminocyclopropane-1-carboxylate oxidase-like [Solanum lycopersicum]	AT4G16770.1	2-oxoglutarate (2OG) and Fe(II)-dependent oxygenase superfamily protein		2-oxoglutarate (2OG) and Fe(II)-dependent oxygenase superfamily protein; FUNCTIONS IN: oxidoreductase activity, acting on paired donors, with incorporation or reduction of molecular oxygen, 2-oxoglutarate as one donor, and incorporation of one atom each of oxygen into both donors, oxidoreductase activity, iron ion binding; INVOLVED IN: oxidation reduction, flavonoid biosynthetic process; LOCATED …
Sp1_comp309238_c0_seq6	205	.	T	A	6.2	.	DP=161;VDB=0.0365;AF1=0.4999;AC1=1;DP4=56,45,17,14;MQ=43;FQ=8.65;PV4=1,2.5e-42,0.11,1	GT:PL:GQ	0/1:35,0,255:36	Sp1_comp309238_c0_seq6	205	.	T	A	1712.91		AC=2;AF=0.333;AN=6;BaseQRankSum=0.700;DP=250;Dels=0.00;FS=0.000;HaplotypeScore=153.3433;MLEAC=2;MLEAF=0.333;MQ=59.24;MQ0=0;MQRankSum=0.250;QD=6.85;ReadPosRankSum=1.388	GT:AD:DP:GQ:MLPSAC:MLPSAF:PL	0/0/0/0/1/1:170,80:250:30:2:0.333:1739,66,0,30,138,2147483647,2147483647	SG	1161	gi|460392783|ref|XP_004241993.1|	PREDICTED: 1-aminocyclopropane-1-carboxylate oxidase-like [Solanum lycopersicum]	AT4G16770.1	2-oxoglutarate (2OG) and Fe(II)-dependent oxygenase superfamily protein		2-oxoglutarate (2OG) and Fe(II)-dependent oxygenase superfamily protein; FUNCTIONS IN: oxidoreductase activity, acting on paired donors, with incorporation or reduction of molecular oxygen, 2-oxoglutarate as one donor, and incorporation of one atom each of oxygen into both donors, oxidoreductase activity, iron ion binding; INVOLVED IN: oxidation reduction, flavonoid biosynthetic process; LOCATED …
Sp1_comp309238_c0_seq6	221	.	A	G	222	.	DP=165;VDB=0.0322;AF1=1;AC1=2;DP4=0,0,65,87;MQ=40;FQ=-282	GT:PL:GQ	1/1:255,255,0:99	Sp1_comp309238_c0_seq6	221	.	A	G	6419.9	PASS	AC=6;AF=1.00;AN=6;DP=243;Dels=0.00;FS=0.000;HaplotypeScore=3.6882;MLEAC=6;MLEAF=1.00;MQ=59.75;MQ0=0;QD=26.42	GT:AD:DP:GQ:MLPSAC:MLPSAF:PL	1/1/1/1/1/1:0,243:243:99:6:1.00:6446,1190,730,461,269,121,0	SG	1161	gi|460392783|ref|XP_004241993.1|	PREDICTED: 1-aminocyclopropane-1-carboxylate oxidase-like [Solanum lycopersicum]	AT4G16770.1	2-oxoglutarate (2OG) and Fe(II)-dependent oxygenase superfamily protein		2-oxoglutarate (2OG) and Fe(II)-dependent oxygenase superfamily protein; FUNCTIONS IN: oxidoreductase activity, acting on paired donors, with incorporation or reduction of molecular oxygen, 2-oxoglutarate as one donor, and incorporation of one atom each of oxygen into both donors, oxidoreductase activity, iron ion binding; INVOLVED IN: oxidation reduction, flavonoid biosynthetic process; LOCATED …
Sp1_comp309238_c0_seq6	229	.	T	C	222	.	DP=177;VDB=0.0271;AF1=1;AC1=2;DP4=0,0,53,99;MQ=39;FQ=-282	GT:PL:GQ	1/1:255,255,0:99	Sp1_comp309238_c0_seq6	229	.	T	C	6683.9	PASS	AC=6;AF=1.00;AN=6;DP=250;Dels=0.00;FS=0.000;HaplotypeScore=4.6877;MLEAC=6;MLEAF=1.00;MQ=59.79;MQ0=0;QD=26.74	GT:AD:DP:GQ:MLPSAC:MLPSAF:PL	1/1/1/1/1/1:0,249:249:99:6:1.00:6710,1268,777,491,287,129,0	SG	1161	gi|460392783|ref|XP_004241993.1|	PREDICTED: 1-aminocyclopropane-1-carboxylate oxidase-like [Solanum lycopersicum]	AT4G16770.1	2-oxoglutarate (2OG) and Fe(II)-dependent oxygenase superfamily protein		2-oxoglutarate (2OG) and Fe(II)-dependent oxygenase superfamily protein; FUNCTIONS IN: oxidoreductase activity, acting on paired donors, with incorporation or reduction of molecular oxygen, 2-oxoglutarate as one donor, and incorporation of one atom each of oxygen into both donors, oxidoreductase activity, iron ion binding; INVOLVED IN: oxidation reduction, flavonoid biosynthetic process; LOCATED …
Sp1_comp309238_c0_seq6	239	.	T	A	137	.	DP=223;VDB=0.0322;AF1=0.5;AC1=1;DP4=32,39,68,75;MQ=40;FQ=140;PV4=0.77,1.9e-77,0.00019,1	GT:PL:GQ	0/1:167,0,255:99	Sp1_comp309238_c0_seq6	239	.	T	A	4602.9		AC=4;AF=0.667;AN=6;BaseQRankSum=1.690;DP=250;Dels=0.00;FS=6.396;HaplotypeScore=79.5842;MLEAC=4;MLEAF=0.667;MQ=59.99;MQ0=0;MQRankSum=-1.013;QD=18.41;ReadPosRankSum=-0.566	GT:AD:DP:GQ:MLPSAC:MLPSAF:PL	0/0/1/1/1/1:91,158:250:44:4:0.667:4629,486,181,44,0,66,2147483647	SG	1161	gi|460392783|ref|XP_004241993.1|	PREDICTED: 1-aminocyclopropane-1-carboxylate oxidase-like [Solanum lycopersicum]	AT4G16770.1	2-oxoglutarate (2OG) and Fe(II)-dependent oxygenase superfamily protein		2-oxoglutarate (2OG) and Fe(II)-dependent oxygenase superfamily protein; FUNCTIONS IN: oxidoreductase activity, acting on paired donors, with incorporation or reduction of molecular oxygen, 2-oxoglutarate as one donor, and incorporation of one atom each of oxygen into both donors, oxidoreductase activity, iron ion binding; INVOLVED IN: oxidation reduction, flavonoid biosynthetic process; LOCATED …
Sp1_comp309238_c0_seq6	301	.	G	A	121	.	DP=273;VDB=0.0365;AF1=0.5;AC1=1;DP4=31,44,94,93;MQ=42;FQ=124;PV4=0.22,8.3e-81,4.8e-14,1	GT:PL:GQ	0/1:151,0,228:99	Sp1_comp309238_c0_seq6	301	.	G	A	6233.9		AC=4;AF=0.667;AN=6;BaseQRankSum=-0.507;DP=249;Dels=0.00;FS=2.378;HaplotypeScore=28.6393;MLEAC=4;MLEAF=0.667;MQ=60.00;MQ0=0;MQRankSum=-0.317;QD=25.04;ReadPosRankSum=0.013	GT:AD:DP:GQ:MLPSAC:MLPSAF:PL	0/0/1/1/1/1:74,175:249:56:4:0.667:6260,713,283,81,0,56,2364	SG	1161	gi|460392783|ref|XP_004241993.1|	PREDICTED: 1-aminocyclopropane-1-carboxylate oxidase-like [Solanum lycopersicum]	AT4G16770.1	2-oxoglutarate (2OG) and Fe(II)-dependent oxygenase superfamily protein		2-oxoglutarate (2OG) and Fe(II)-dependent oxygenase superfamily protein; FUNCTIONS IN: oxidoreductase activity, acting on paired donors, with incorporation or reduction of molecular oxygen, 2-oxoglutarate as one donor, and incorporation of one atom each of oxygen into both donors, oxidoreductase activity, iron ion binding; INVOLVED IN: oxidation reduction, flavonoid biosynthetic process; LOCATED …
Sp1_comp309238_c0_seq6	308	.	T	A	119	.	DP=304;VDB=0.0398;AF1=0.5;AC1=1;DP4=34,40,113,97;MQ=43;FQ=122;PV4=0.28,6.9e-77,8.8e-10,0.0063	GT:PL:GQ	0/1:149,0,206:99	Sp1_comp309238_c0_seq6	308	.	T	A	6535.54		AC=4;AF=0.667;AN=6;BaseQRankSum=-0.858;DP=250;Dels=0.00;FS=5.156;HaplotypeScore=74.8710;MLEAC=4;MLEAF=0.667;MQ=60.00;MQ0=0;MQRankSum=0.593;QD=26.14;ReadPosRankSum=-2.215	GT:AD:DP:GQ:MLPSAC:MLPSAF:PL	0/0/1/1/1/1:62,188:250:8:4:0.667:6561,832,355,117,0,8,1854	SG	1161	gi|460392783|ref|XP_004241993.1|	PREDICTED: 1-aminocyclopropane-1-carboxylate oxidase-like [Solanum lycopersicum]	AT4G16770.1	2-oxoglutarate (2OG) and Fe(II)-dependent oxygenase superfamily protein		2-oxoglutarate (2OG) and Fe(II)-dependent oxygenase superfamily protein; FUNCTIONS IN: oxidoreductase activity, acting on paired donors, with incorporation or reduction of molecular oxygen, 2-oxoglutarate as one donor, and incorporation of one atom each of oxygen into both donors, oxidoreductase activity, iron ion binding; INVOLVED IN: oxidation reduction, flavonoid biosynthetic process; LOCATED …
Sp1_comp309238_c0_seq6	417	.	T	G	225	.	DP=230;VDB=0.0365;AF1=0.5;AC1=1;DP4=31,31,65,94;MQ=44;FQ=217;PV4=0.23,0.34,2e-13,1	GT:PL:GQ	0/1:255,0,244:99	Sp1_comp309238_c0_seq6	417	.	T	G	7395.69		AC=5;AF=0.833;AN=6;BaseQRankSum=1.530;DP=250;Dels=0.00;FS=10.645;HaplotypeScore=71.2784;MLEAC=5;MLEAF=0.833;MQ=59.56;MQ0=0;MQRankSum=1.485;QD=29.58;ReadPosRankSum=-0.932	GT:AD:DP:GQ:MLPSAC:MLPSAF:PL	0/1/1/1/1/1:59,191:250:7:5:0.833:7421,887,389,136,7,0,1884	SG	1161	gi|460392783|ref|XP_004241993.1|	PREDICTED: 1-aminocyclopropane-1-carboxylate oxidase-like [Solanum lycopersicum]	AT4G16770.1	2-oxoglutarate (2OG) and Fe(II)-dependent oxygenase superfamily protein		2-oxoglutarate (2OG) and Fe(II)-dependent oxygenase superfamily protein; FUNCTIONS IN: oxidoreductase activity, acting on paired donors, with incorporation or reduction of molecular oxygen, 2-oxoglutarate as one donor, and incorporation of one atom each of oxygen into both donors, oxidoreductase activity, iron ion binding; INVOLVED IN: oxidation reduction, flavonoid biosynthetic process; LOCATED …
Sp1_comp309238_c0_seq6	427	.	T	A	150	.	DP=216;VDB=0.0271;AF1=0.5;AC1=1;DP4=56,58,34,57;MQ=44;FQ=153;PV4=0.12,3e-72,0.00046,1	GT:PL:GQ	0/1:180,0,255:99	Sp1_comp309238_c0_seq6	427	.	T	A	3109.11		AC=2;AF=0.333;AN=6;BaseQRankSum=0.072;DP=250;Dels=0.02;FS=24.530;HaplotypeScore=112.2826;MLEAC=2;MLEAF=0.333;MQ=59.57;MQ0=0;MQRankSum=1.169;QD=12.44;ReadPosRankSum=4.906	GT:AD:DP:GQ:MLPSAC:MLPSAF:PL	0/0/0/0/1/1:153,92:245:13:2:0.333:3135,138,0,13,141,2147483647,2147483647	SG	1161	gi|460392783|ref|XP_004241993.1|	PREDICTED: 1-aminocyclopropane-1-carboxylate oxidase-like [Solanum lycopersicum]	AT4G16770.1	2-oxoglutarate (2OG) and Fe(II)-dependent oxygenase superfamily protein		2-oxoglutarate (2OG) and Fe(II)-dependent oxygenase superfamily protein; FUNCTIONS IN: oxidoreductase activity, acting on paired donors, with incorporation or reduction of molecular oxygen, 2-oxoglutarate as one donor, and incorporation of one atom each of oxygen into both donors, oxidoreductase activity, iron ion binding; INVOLVED IN: oxidation reduction, flavonoid biosynthetic process; LOCATED …
Sp1_comp309238_c0_seq6	484	.	G	A	49	.	DP=177;VDB=0.0365;AF1=0.5;AC1=1;DP4=12,15,68,73;MQ=45;FQ=51.8;PV4=0.83,1.1e-48,5.3e-06,1	GT:PL:GQ	0/1:79,0,92:82	Sp1_comp309238_c0_seq6	484	.	G	A	6524.9		AC=5;AF=0.833;AN=6;BaseQRankSum=-0.649;DP=245;Dels=0.02;FS=11.469;HaplotypeScore=77.2413;MLEAC=5;MLEAF=0.833;MQ=59.97;MQ0=0;MQRankSum=0.926;QD=26.63;ReadPosRankSum=-1.049	GT:AD:DP:GQ:MLPSAC:MLPSAF:PL	0/1/1/1/1/1:22,219:241:94:5:0.833:6551,985,518,259,94,0,617	SG	1161	gi|460392783|ref|XP_004241993.1|	PREDICTED: 1-aminocyclopropane-1-carboxylate oxidase-like [Solanum lycopersicum]	AT4G16770.1	2-oxoglutarate (2OG) and Fe(II)-dependent oxygenase superfamily protein		2-oxoglutarate (2OG) and Fe(II)-dependent oxygenase superfamily protein; FUNCTIONS IN: oxidoreductase activity, acting on paired donors, with incorporation or reduction of molecular oxygen, 2-oxoglutarate as one donor, and incorporation of one atom each of oxygen into both donors, oxidoreductase activity, iron ion binding; INVOLVED IN: oxidation reduction, flavonoid biosynthetic process; LOCATED …
Sp1_comp309238_c0_seq6	566	.	T	A	202	.	DP=191;VDB=0.0365;AF1=1;AC1=2;DP4=10,9,94,67;MQ=41;FQ=-90;PV4=0.63,1,9.1e-11,1	GT:PL:GQ	1/1:235,63,0:99	Sp1_comp309238_c0_seq6	566	.	T	A	5168.9		AC=5;AF=0.833;AN=6;BaseQRankSum=1.153;DP=241;Dels=0.00;FS=9.528;HaplotypeScore=19.2447;MLEAC=5;MLEAF=0.833;MQ=59.89;MQ0=0;MQRankSum=-1.700;QD=21.45;ReadPosRankSum=1.987	GT:AD:DP:GQ:MLPSAC:MLPSAF:PL	0/1/1/1/1/1:15,226:241:87:5:0.833:5195,817,439,226,87,0,322	SG	1161	gi|460392783|ref|XP_004241993.1|	PREDICTED: 1-aminocyclopropane-1-carboxylate oxidase-like [Solanum lycopersicum]	AT4G16770.1	2-oxoglutarate (2OG) and Fe(II)-dependent oxygenase superfamily protein		2-oxoglutarate (2OG) and Fe(II)-dependent oxygenase superfamily protein; FUNCTIONS IN: oxidoreductase activity, acting on paired donors, with incorporation or reduction of molecular oxygen, 2-oxoglutarate as one donor, and incorporation of one atom each of oxygen into both donors, oxidoreductase activity, iron ion binding; INVOLVED IN: oxidation reduction, flavonoid biosynthetic process; LOCATED …
Sp1_comp309238_c0_seq6	571	.	T	C	109	.	DP=190;VDB=0.0298;AF1=0.5;AC1=1;DP4=73,46,35,31;MQ=41;FQ=112;PV4=0.28,5.8e-74,5.6e-06,1	GT:PL:GQ	0/1:139,0,255:99	Sp1_comp309238_c0_seq6	571	.	T	C	1842.91		AC=2;AF=0.333;AN=6;BaseQRankSum=-0.932;DP=249;Dels=0.00;FS=13.136;HaplotypeScore=15.5125;MLEAC=2;MLEAF=0.333;MQ=59.90;MQ0=0;MQRankSum=-0.302;QD=7.40;ReadPosRankSum=1.861	GT:AD:DP:GQ:MLPSAC:MLPSAF:PL	0/0/0/0/1/1:153,96:249:27:2:0.333:1869,70,0,27,132,2147483647,2147483647	SG	1161	gi|460392783|ref|XP_004241993.1|	PREDICTED: 1-aminocyclopropane-1-carboxylate oxidase-like [Solanum lycopersicum]	AT4G16770.1	2-oxoglutarate (2OG) and Fe(II)-dependent oxygenase superfamily protein		2-oxoglutarate (2OG) and Fe(II)-dependent oxygenase superfamily protein; FUNCTIONS IN: oxidoreductase activity, acting on paired donors, with incorporation or reduction of molecular oxygen, 2-oxoglutarate as one donor, and incorporation of one atom each of oxygen into both donors, oxidoreductase activity, iron ion binding; INVOLVED IN: oxidation reduction, flavonoid biosynthetic process; LOCATED …
Sp1_comp309238_c0_seq6	628	.	A	G	152	.	DP=248;VDB=0.0392;AF1=0.5;AC1=1;DP4=69,60,53,54;MQ=43;FQ=155;PV4=0.6,1.8e-79,0.0045,1	GT:PL:GQ	0/1:182,0,255:99	Sp1_comp309238_c0_seq6	628	.	A	G	3370.03		AC=3;AF=0.500;AN=6;BaseQRankSum=0.664;DP=235;Dels=0.00;FS=1.013;HaplotypeScore=58.7766;MLEAC=3;MLEAF=0.500;MQ=59.14;MQ0=0;MQRankSum=1.464;QD=14.34;ReadPosRankSum=0.255	GT:AD:DP:GQ:MLPSAC:MLPSAF:PL	0/0/0/1/1/1:134,101:235:2:3:0.500:3394,160,2,0,114,2147483647,2147483647	SG	1161	gi|460392783|ref|XP_004241993.1|	PREDICTED: 1-aminocyclopropane-1-carboxylate oxidase-like [Solanum lycopersicum]	AT4G16770.1	2-oxoglutarate (2OG) and Fe(II)-dependent oxygenase superfamily protein		2-oxoglutarate (2OG) and Fe(II)-dependent oxygenase superfamily protein; FUNCTIONS IN: oxidoreductase activity, acting on paired donors, with incorporation or reduction of molecular oxygen, 2-oxoglutarate as one donor, and incorporation of one atom each of oxygen into both donors, oxidoreductase activity, iron ion binding; INVOLVED IN: oxidation reduction, flavonoid biosynthetic process; LOCATED …
Sp1_comp309238_c0_seq6	634	.	T	C	87	.	DP=229;VDB=0.0380;AF1=0.5;AC1=1;DP4=36,21,10,17;MQ=44;FQ=90;PV4=0.035,4.3e-35,4.4e-05,0.0045	GT:PL:GQ	0/1:117,0,255:99	Sp1_comp309238_c0_seq6	634	.	T	C	2665.44		AC=3;AF=0.500;AN=6;BaseQRankSum=0.805;DP=236;Dels=0.00;FS=7.678;HaplotypeScore=117.4140;MLEAC=3;MLEAF=0.500;MQ=59.15;MQ0=0;MQRankSum=-1.249;QD=11.29;ReadPosRankSum=0.868	GT:AD:DP:GQ:MLPSAC:MLPSAF:PL	0/0/0/1/1/1:57,178:235:1:3:0.500:2689,245,67,0,1,92,2147483647	SG	1161	gi|460392783|ref|XP_004241993.1|	PREDICTED: 1-aminocyclopropane-1-carboxylate oxidase-like [Solanum lycopersicum]	AT4G16770.1	2-oxoglutarate (2OG) and Fe(II)-dependent oxygenase superfamily protein		2-oxoglutarate (2OG) and Fe(II)-dependent oxygenase superfamily protein; FUNCTIONS IN: oxidoreductase activity, acting on paired donors, with incorporation or reduction of molecular oxygen, 2-oxoglutarate as one donor, and incorporation of one atom each of oxygen into both donors, oxidoreductase activity, iron ion binding; INVOLVED IN: oxidation reduction, flavonoid biosynthetic process; LOCATED …
Sp1_comp309238_c0_seq6	641	.	A	G	59	.	DP=222;VDB=0.0380;AF1=1;AC1=2;DP4=9,3,70,85;MQ=42;FQ=-178;PV4=0.07,4.8e-47,1.9e-05,1	GT:PL:GQ	1/1:92,151,0:99	Sp1_comp309238_c0_seq6	641	.	A	G	5838.9		AC=5;AF=0.833;AN=6;BaseQRankSum=-1.402;DP=213;Dels=0.00;FS=3.599;HaplotypeScore=89.2956;MLEAC=5;MLEAF=0.833;MQ=59.36;MQ0=0;MQRankSum=0.199;QD=27.41;ReadPosRankSum=0.135	GT:AD:DP:GQ:MLPSAC:MLPSAF:PL	0/1/1/1/1/1:16,196:212:91:5:0.833:5865,894,477,243,91,0,468	SG	1161	gi|460392783|ref|XP_004241993.1|	PREDICTED: 1-aminocyclopropane-1-carboxylate oxidase-like [Solanum lycopersicum]	AT4G16770.1	2-oxoglutarate (2OG) and Fe(II)-dependent oxygenase superfamily protein		2-oxoglutarate (2OG) and Fe(II)-dependent oxygenase superfamily protein; FUNCTIONS IN: oxidoreductase activity, acting on paired donors, with incorporation or reduction of molecular oxygen, 2-oxoglutarate as one donor, and incorporation of one atom each of oxygen into both donors, oxidoreductase activity, iron ion binding; INVOLVED IN: oxidation reduction, flavonoid biosynthetic process; LOCATED …
Sp1_comp309238_c0_seq6	650	.	A	G	152	.	DP=243;VDB=0.0392;AF1=1;AC1=2;DP4=9,2,110,115;MQ=44;FQ=-282;PV4=0.059,5.4e-39,0.00042,0.39	GT:PL:GQ	1/1:185,255,0:99	Sp1_comp309238_c0_seq6	650	.	A	G	7617.9		AC=5;AF=0.833;AN=6;BaseQRankSum=-0.217;DP=243;Dels=0.00;FS=6.640;HaplotypeScore=27.5094;MLEAC=5;MLEAF=0.833;MQ=59.37;MQ0=0;MQRankSum=-0.324;QD=31.35;ReadPosRankSum=0.918	GT:AD:DP:GQ:MLPSAC:MLPSAF:PL	0/1/1/1/1/1:11,232:243:99:5:0.833:7644,1237,686,370,153,0,171	SG	1161	gi|460392783|ref|XP_004241993.1|	PREDICTED: 1-aminocyclopropane-1-carboxylate oxidase-like [Solanum lycopersicum]	AT4G16770.1	2-oxoglutarate (2OG) and Fe(II)-dependent oxygenase superfamily protein		2-oxoglutarate (2OG) and Fe(II)-dependent oxygenase superfamily protein; FUNCTIONS IN: oxidoreductase activity, acting on paired donors, with incorporation or reduction of molecular oxygen, 2-oxoglutarate as one donor, and incorporation of one atom each of oxygen into both donors, oxidoreductase activity, iron ion binding; INVOLVED IN: oxidation reduction, flavonoid biosynthetic process; LOCATED …
Sp1_comp309238_c0_seq6	673	.	C	T	122	.	DP=254;VDB=0.0392;AF1=0.5;AC1=1;DP4=61,60,42,31;MQ=46;FQ=125;PV4=0.37,3.8e-65,1.2e-16,0.043	GT:PL:GQ	0/1:152,0,255:99	Sp1_comp309238_c0_seq6	673	.	C	T	3321.9	PASS	AC=3;AF=0.500;AN=6;BaseQRankSum=0.797;DP=248;Dels=0.00;FS=2.140;HaplotypeScore=6.3131;MLEAC=3;MLEAF=0.500;MQ=59.85;MQ0=0;MQRankSum=-0.250;QD=13.39;ReadPosRankSum=-0.626	GT:AD:DP:GQ:MLPSAC:MLPSAF:PL	0/0/0/1/1/1:125,123:248:37:3:0.500:3348,225,37,0,67,2147483647,2147483647	SG	1161	gi|460392783|ref|XP_004241993.1|	PREDICTED: 1-aminocyclopropane-1-carboxylate oxidase-like [Solanum lycopersicum]	AT4G16770.1	2-oxoglutarate (2OG) and Fe(II)-dependent oxygenase superfamily protein		2-oxoglutarate (2OG) and Fe(II)-dependent oxygenase superfamily protein; FUNCTIONS IN: oxidoreductase activity, acting on paired donors, with incorporation or reduction of molecular oxygen, 2-oxoglutarate as one donor, and incorporation of one atom each of oxygen into both donors, oxidoreductase activity, iron ion binding; INVOLVED IN: oxidation reduction, flavonoid biosynthetic process; LOCATED …
Sp1_comp309238_c0_seq6	737	.	C	T	100	.	DP=194;VDB=0.0399;AF1=0.5;AC1=1;DP4=55,66,26,40;MQ=48;FQ=103;PV4=0.44,3.1e-74,0.0016,1	GT:PL:GQ	0/1:130,0,255:99	Sp1_comp309238_c0_seq6	737	.	C	T	2651.92		AC=2;AF=0.333;AN=6;BaseQRankSum=0.632;DP=214;Dels=0.00;FS=5.004;HaplotypeScore=26.8128;MLEAC=2;MLEAF=0.333;MQ=59.71;MQ0=0;MQRankSum=-1.363;QD=12.39;ReadPosRankSum=0.495	GT:AD:DP:GQ:MLPSAC:MLPSAF:PL	0/0/0/0/1/1:132,82:214:24:2:0.333:2678,108,0,24,154,2147483647,2147483647	SG	1161	gi|460392783|ref|XP_004241993.1|	PREDICTED: 1-aminocyclopropane-1-carboxylate oxidase-like [Solanum lycopersicum]	AT4G16770.1	2-oxoglutarate (2OG) and Fe(II)-dependent oxygenase superfamily protein		2-oxoglutarate (2OG) and Fe(II)-dependent oxygenase superfamily protein; FUNCTIONS IN: oxidoreductase activity, acting on paired donors, with incorporation or reduction of molecular oxygen, 2-oxoglutarate as one donor, and incorporation of one atom each of oxygen into both donors, oxidoreductase activity, iron ion binding; INVOLVED IN: oxidation reduction, flavonoid biosynthetic process; LOCATED …
Sp1_comp309238_c0_seq6	77	.	T	A	7.8	.	DP=2;VDB=0.0171;AF1=1;AC1=2;DP4=0,0,1,0;MQ=60;FQ=-30	GT:PL:GQ	1/1:37,3,0:4	Sp1_comp309238_c0_seq6	77	.	T	A	243.12	PASS	AC=6;AF=1.00;AN=6;BaseQRankSum=0.474;DP=11;Dels=0.00;FS=0.000;HaplotypeScore=6.8900;MLEAC=6;MLEAF=1.00;MQ=58.08;MQ0=0;MQRankSum=-1.739;QD=22.10;ReadPosRankSum=-1.107	GT:AD:DP:GQ:MLPSAC:MLPSAF:PL	1/1/1/1/1/1:1,10:11:6:6:1.00:268,54,33,21,12,6,0	SG	1161	gi|460392783|ref|XP_004241993.1|	PREDICTED: 1-aminocyclopropane-1-carboxylate oxidase-like [Solanum lycopersicum]	AT4G16770.1	2-oxoglutarate (2OG) and Fe(II)-dependent oxygenase superfamily protein		2-oxoglutarate (2OG) and Fe(II)-dependent oxygenase superfamily protein; FUNCTIONS IN: oxidoreductase activity, acting on paired donors, with incorporation or reduction of molecular oxygen, 2-oxoglutarate as one donor, and incorporation of one atom each of oxygen into both donors, oxidoreductase activity, iron ion binding; INVOLVED IN: oxidation reduction, flavonoid biosynthetic process; LOCATED …
Sp1_comp309238_c0_seq6	820	.	C	T	56	.	DP=178;VDB=0.0298;AF1=0.5;AC1=1;DP4=37,55,14,22;MQ=44;FQ=59;PV4=1,3.4e-54,0.0015,0.092	GT:PL:GQ	0/1:86,0,255:89	Sp1_comp309238_c0_seq6	820	.	C	T	2829.91		AC=3;AF=0.500;AN=6;BaseQRankSum=-0.036;DP=220;Dels=0.00;FS=5.580;HaplotypeScore=20.9856;MLEAC=3;MLEAF=0.500;MQ=59.83;MQ0=0;MQRankSum=-0.414;QD=12.86;ReadPosRankSum=3.871	GT:AD:DP:GQ:MLPSAC:MLPSAF:PL	0/0/0/1/1/1:106,114:220:30:3:0.500:2856,184,30,0,57,247,2147483647	SG	1161	gi|460392783|ref|XP_004241993.1|	PREDICTED: 1-aminocyclopropane-1-carboxylate oxidase-like [Solanum lycopersicum]	AT4G16770.1	2-oxoglutarate (2OG) and Fe(II)-dependent oxygenase superfamily protein		2-oxoglutarate (2OG) and Fe(II)-dependent oxygenase superfamily protein; FUNCTIONS IN: oxidoreductase activity, acting on paired donors, with incorporation or reduction of molecular oxygen, 2-oxoglutarate as one donor, and incorporation of one atom each of oxygen into both donors, oxidoreductase activity, iron ion binding; INVOLVED IN: oxidation reduction, flavonoid biosynthetic process; LOCATED …
Sp1_comp309238_c0_seq6	83	.	G	C	9.53	.	DP=3;VDB=0.0149;AF1=1;AC1=2;DP4=0,0,1,0;MQ=60;FQ=-30	GT:PL:GQ	1/1:39,3,0:5	Sp1_comp309238_c0_seq6	83	.	G	C	250.63	PASS	AC=5;AF=0.833;AN=6;BaseQRankSum=0.351;DP=25;Dels=0.00;FS=0.000;HaplotypeScore=3.9720;MLEAC=5;MLEAF=0.833;MQ=58.51;MQ0=0;MQRankSum=-0.952;QD=10.03;ReadPosRankSum=0.150	GT:AD:DP:GQ:MLPSAC:MLPSAF:PL	0/1/1/1/1/1:2,23:25:4:5:0.833:275,42,22,11,4,0,23	SG	1161	gi|460392783|ref|XP_004241993.1|	PREDICTED: 1-aminocyclopropane-1-carboxylate oxidase-like [Solanum lycopersicum]	AT4G16770.1	2-oxoglutarate (2OG) and Fe(II)-dependent oxygenase superfamily protein		2-oxoglutarate (2OG) and Fe(II)-dependent oxygenase superfamily protein; FUNCTIONS IN: oxidoreductase activity, acting on paired donors, with incorporation or reduction of molecular oxygen, 2-oxoglutarate as one donor, and incorporation of one atom each of oxygen into both donors, oxidoreductase activity, iron ion binding; INVOLVED IN: oxidation reduction, flavonoid biosynthetic process; LOCATED …
Sp1_comp309238_c0_seq6	839	.	A	G	127	.	DP=204;VDB=0.0399;AF1=0.5;AC1=1;DP4=21,23,49,34;MQ=43;FQ=130;PV4=0.26,7.5e-60,3.9e-09,0.032	GT:PL:GQ	0/1:157,0,255:99	Sp1_comp309238_c0_seq6	839	.	A	G	5851.93	PASS	AC=5;AF=0.833;AN=6;BaseQRankSum=-0.681;DP=242;Dels=0.00;FS=1.197;HaplotypeScore=4.7275;MLEAC=5;MLEAF=0.833;MQ=59.85;MQ0=0;MQRankSum=-1.048;QD=24.18;ReadPosRankSum=-2.111	GT:AD:DP:GQ:MLPSAC:MLPSAF:PL	0/1/1/1/1/1:58,184:242:22:5:0.833:5878,775,356,139,22,0,1327	SG	1161	gi|460392783|ref|XP_004241993.1|	PREDICTED: 1-aminocyclopropane-1-carboxylate oxidase-like [Solanum lycopersicum]	AT4G16770.1	2-oxoglutarate (2OG) and Fe(II)-dependent oxygenase superfamily protein		2-oxoglutarate (2OG) and Fe(II)-dependent oxygenase superfamily protein; FUNCTIONS IN: oxidoreductase activity, acting on paired donors, with incorporation or reduction of molecular oxygen, 2-oxoglutarate as one donor, and incorporation of one atom each of oxygen into both donors, oxidoreductase activity, iron ion binding; INVOLVED IN: oxidation reduction, flavonoid biosynthetic process; LOCATED …
Sp1_comp309238_c0_seq6	852	.	G	A	141	.	DP=218;VDB=0.0392;AF1=0.5;AC1=1;DP4=31,26,43,35;MQ=42;FQ=144;PV4=1,2e-64,4.5e-14,0.16	GT:PL:GQ	0/1:171,0,255:99	Sp1_comp309238_c0_seq6	852	.	G	A	6351.1	PASS	AC=4;AF=0.667;AN=6;BaseQRankSum=2.118;DP=242;Dels=0.00;FS=0.000;HaplotypeScore=0.9995;MLEAC=4;MLEAF=0.667;MQ=59.83;MQ0=0;MQRankSum=-1.825;QD=26.24;ReadPosRankSum=0.061	GT:AD:DP:GQ:MLPSAC:MLPSAF:PL	0/0/1/1/1/1:66,176:242:5:4:0.667:6376,780,334,111,0,5,1780	SG	1161	gi|460392783|ref|XP_004241993.1|	PREDICTED: 1-aminocyclopropane-1-carboxylate oxidase-like [Solanum lycopersicum]	AT4G16770.1	2-oxoglutarate (2OG) and Fe(II)-dependent oxygenase superfamily protein		2-oxoglutarate (2OG) and Fe(II)-dependent oxygenase superfamily protein; FUNCTIONS IN: oxidoreductase activity, acting on paired donors, with incorporation or reduction of molecular oxygen, 2-oxoglutarate as one donor, and incorporation of one atom each of oxygen into both donors, oxidoreductase activity, iron ion binding; INVOLVED IN: oxidation reduction, flavonoid biosynthetic process; LOCATED …
Sp1_comp309238_c0_seq6	856	.	G	C	127	.	DP=216;VDB=0.0380;AF1=0.5;AC1=1;DP4=30,26,26,28;MQ=42;FQ=130;PV4=0.7,1.7e-47,2.7e-15,0.087	GT:PL:GQ	0/1:157,0,255:99	Sp1_comp309238_c0_seq6	856	.	G	C	6051.03	PASS	AC=4;AF=0.667;AN=6;BaseQRankSum=0.826;DP=241;Dels=0.00;FS=0.000;HaplotypeScore=0.9995;MLEAC=4;MLEAF=0.667;MQ=59.83;MQ0=0;MQRankSum=-0.621;QD=25.11;ReadPosRankSum=-0.251	GT:AD:DP:GQ:MLPSAC:MLPSAF:PL	0/0/1/1/1/1:64,177:241:2:4:0.667:6075,764,328,109,0,2,1690	SG	1161	gi|460392783|ref|XP_004241993.1|	PREDICTED: 1-aminocyclopropane-1-carboxylate oxidase-like [Solanum lycopersicum]	AT4G16770.1	2-oxoglutarate (2OG) and Fe(II)-dependent oxygenase superfamily protein		2-oxoglutarate (2OG) and Fe(II)-dependent oxygenase superfamily protein; FUNCTIONS IN: oxidoreductase activity, acting on paired donors, with incorporation or reduction of molecular oxygen, 2-oxoglutarate as one donor, and incorporation of one atom each of oxygen into both donors, oxidoreductase activity, iron ion binding; INVOLVED IN: oxidation reduction, flavonoid biosynthetic process; LOCATED …
Sp1_comp309238_c0_seq6	865	.	G	A	102	.	DP=234;VDB=0.0399;AF1=0.5;AC1=1;DP4=31,32,88,66;MQ=42;FQ=105;PV4=0.3,1.7e-94,8.4e-14,1	GT:PL:GQ	0/1:132,0,255:99	Sp1_comp309238_c0_seq6	865	.	G	A	6315.93	PASS	AC=4;AF=0.667;AN=6;BaseQRankSum=1.503;DP=250;Dels=0.00;FS=1.100;HaplotypeScore=8.4539;MLEAC=4;MLEAF=0.667;MQ=59.77;MQ0=0;MQRankSum=0.076;QD=25.26;ReadPosRankSum=1.029	GT:AD:DP:GQ:MLPSAC:MLPSAF:PL	0/0/1/1/1/1:69,181:250:22:4:0.667:6342,734,307,97,0,22,1951	SG	1161	gi|460392783|ref|XP_004241993.1|	PREDICTED: 1-aminocyclopropane-1-carboxylate oxidase-like [Solanum lycopersicum]	AT4G16770.1	2-oxoglutarate (2OG) and Fe(II)-dependent oxygenase superfamily protein		2-oxoglutarate (2OG) and Fe(II)-dependent oxygenase superfamily protein; FUNCTIONS IN: oxidoreductase activity, acting on paired donors, with incorporation or reduction of molecular oxygen, 2-oxoglutarate as one donor, and incorporation of one atom each of oxygen into both donors, oxidoreductase activity, iron ion binding; INVOLVED IN: oxidation reduction, flavonoid biosynthetic process; LOCATED …
Sp1_comp309238_c0_seq6	870	.	A	C	217	.	DP=229;VDB=0.0380;AF1=0.5;AC1=1;DP4=32,33,88,66;MQ=42;FQ=219;PV4=0.3,3.2e-35,7.8e-14,1	GT:PL:GQ	0/1:247,0,255:99	Sp1_comp309238_c0_seq6	870	.	A	C	6300.91	PASS	AC=4;AF=0.667;AN=6;BaseQRankSum=1.529;DP=248;Dels=0.01;FS=2.460;HaplotypeScore=5.4553;MLEAC=4;MLEAF=0.667;MQ=59.77;MQ0=0;MQRankSum=0.499;QD=25.41;ReadPosRankSum=1.723	GT:AD:DP:GQ:MLPSAC:MLPSAF:PL	0/0/1/1/1/1:71,175:246:30:4:0.667:6327,728,301,93,0,30,2038	SG	1161	gi|460392783|ref|XP_004241993.1|	PREDICTED: 1-aminocyclopropane-1-carboxylate oxidase-like [Solanum lycopersicum]	AT4G16770.1	2-oxoglutarate (2OG) and Fe(II)-dependent oxygenase superfamily protein		2-oxoglutarate (2OG) and Fe(II)-dependent oxygenase superfamily protein; FUNCTIONS IN: oxidoreductase activity, acting on paired donors, with incorporation or reduction of molecular oxygen, 2-oxoglutarate as one donor, and incorporation of one atom each of oxygen into both donors, oxidoreductase activity, iron ion binding; INVOLVED IN: oxidation reduction, flavonoid biosynthetic process; LOCATED …
Sp1_comp309238_c0_seq6	892	.	G	A	159	.	DP=214;VDB=0.0345;AF1=0.5;AC1=1;DP4=23,17,14,22;MQ=47;FQ=162;PV4=0.12,1.3e-27,1,1	GT:PL:GQ	0/1:189,0,255:99	Sp1_comp309238_c0_seq6	892	.	G	A	1334.98		AC=3;AF=0.500;AN=6;BaseQRankSum=0.795;DP=223;Dels=0.00;FS=0.000;HaplotypeScore=62.7062;MLEAC=3;MLEAF=0.500;MQ=59.97;MQ0=0;MQRankSum=-0.447;QD=5.99;ReadPosRankSum=0.717	GT:AD:DP:GQ:MLPSAC:MLPSAF:PL	0/0/0/1/1/1:46,177:223:19:3:0.500:1361,97,19,0,22,104,2147483647	SG	1161	gi|460392783|ref|XP_004241993.1|	PREDICTED: 1-aminocyclopropane-1-carboxylate oxidase-like [Solanum lycopersicum]	AT4G16770.1	2-oxoglutarate (2OG) and Fe(II)-dependent oxygenase superfamily protein		2-oxoglutarate (2OG) and Fe(II)-dependent oxygenase superfamily protein; FUNCTIONS IN: oxidoreductase activity, acting on paired donors, with incorporation or reduction of molecular oxygen, 2-oxoglutarate as one donor, and incorporation of one atom each of oxygen into both donors, oxidoreductase activity, iron ion binding; INVOLVED IN: oxidation reduction, flavonoid biosynthetic process; LOCATED …
Sp1_comp309238_c0_seq6	983	.	C	A	225	.	DP=223;VDB=0.0392;AF1=0.5;AC1=1;DP4=73,59,47,36;MQ=47;FQ=225;PV4=0.89,0.073,5.2e-08,1	GT:PL:GQ	0/1:255,0,255:99	Sp1_comp309238_c0_seq6	983	.	C	A	2717.93	PASS	AC=2;AF=0.333;AN=6;BaseQRankSum=0.414;DP=230;Dels=0.00;FS=0.000;HaplotypeScore=11.9177;MLEAC=2;MLEAF=0.333;MQ=59.78;MQ0=0;MQRankSum=1.144;QD=11.82;ReadPosRankSum=1.098	GT:AD:DP:GQ:MLPSAC:MLPSAF:PL	0/0/0/0/1/1:140,88:229:22:2:0.333:2744,115,0,22,150,2147483647,2147483647	SG	1161	gi|460392783|ref|XP_004241993.1|	PREDICTED: 1-aminocyclopropane-1-carboxylate oxidase-like [Solanum lycopersicum]	AT4G16770.1	2-oxoglutarate (2OG) and Fe(II)-dependent oxygenase superfamily protein		2-oxoglutarate (2OG) and Fe(II)-dependent oxygenase superfamily protein; FUNCTIONS IN: oxidoreductase activity, acting on paired donors, with incorporation or reduction of molecular oxygen, 2-oxoglutarate as one donor, and incorporation of one atom each of oxygen into both donors, oxidoreductase activity, iron ion binding; INVOLVED IN: oxidation reduction, flavonoid biosynthetic process; LOCATED …
Sp1_comp309238_c0_seq6	1006	.	C	A	114.9		AC=1;AF=0.167;AN=6;BaseQRankSum=0.324;DP=236;Dels=0.00;FS=0.819;HaplotypeScore=56.3478;MLEAC=1;MLEAF=0.167;MQ=59.88;MQ0=0;MQRankSum=0.758;QD=0.49;ReadPosRankSum=1.212	GT:AD:DP:GQ:MLPSAC:MLPSAF:PL	0/0/0/0/0/1:213,23:236:99:1:0.167:141,0,157,2147483647,2147483647,2147483647,2147483647											GATK	1161	gi|460392783|ref|XP_004241993.1|	PREDICTED: 1-aminocyclopropane-1-carboxylate oxidase-like [Solanum lycopersicum]	AT4G16770.1	2-oxoglutarate (2OG) and Fe(II)-dependent oxygenase superfamily protein		2-oxoglutarate (2OG) and Fe(II)-dependent oxygenase superfamily protein; FUNCTIONS IN: oxidoreductase activity, acting on paired donors, with incorporation or reduction of molecular oxygen, 2-oxoglutarate as one donor, and incorporation of one atom each of oxygen into both donors, oxidoreductase activity, iron ion binding; INVOLVED IN: oxidation reduction, flavonoid biosynthetic process; LOCATED …
Sp1_comp309238_c0_seq6	1026	.	G	A	488.9		AC=1;AF=0.167;AN=6;BaseQRankSum=2.120;DP=241;Dels=0.00;FS=16.948;HaplotypeScore=38.7416;MLEAC=1;MLEAF=0.167;MQ=60.00;MQ0=0;MQRankSum=0.572;QD=2.03;ReadPosRankSum=-0.821	GT:AD:DP:GQ:MLPSAC:MLPSAF:PL	0/0/0/0/0/1:216,22:241:99:1:0.167:515,0,133,2147483647,2147483647,2147483647,2147483647											GATK	1161	gi|460392783|ref|XP_004241993.1|	PREDICTED: 1-aminocyclopropane-1-carboxylate oxidase-like [Solanum lycopersicum]	AT4G16770.1	2-oxoglutarate (2OG) and Fe(II)-dependent oxygenase superfamily protein		2-oxoglutarate (2OG) and Fe(II)-dependent oxygenase superfamily protein; FUNCTIONS IN: oxidoreductase activity, acting on paired donors, with incorporation or reduction of molecular oxygen, 2-oxoglutarate as one donor, and incorporation of one atom each of oxygen into both donors, oxidoreductase activity, iron ion binding; INVOLVED IN: oxidation reduction, flavonoid biosynthetic process; LOCATED …
Sp1_comp309238_c0_seq6	1082	.	G	C	686.9		AC=1;AF=0.167;AN=6;BaseQRankSum=0.813;DP=190;Dels=0.00;FS=17.092;HaplotypeScore=48.7526;MLEAC=1;MLEAF=0.167;MQ=60.00;MQ0=0;MQRankSum=-1.249;QD=3.62;ReadPosRankSum=-3.111	GT:AD:DP:GQ:MLPSAC:MLPSAF:PL	0/0/0/0/0/1:161,27:190:64:1:0.167:713,0,64,2147483647,2147483647,2147483647,2147483647											GATK	1161	gi|460392783|ref|XP_004241993.1|	PREDICTED: 1-aminocyclopropane-1-carboxylate oxidase-like [Solanum lycopersicum]	AT4G16770.1	2-oxoglutarate (2OG) and Fe(II)-dependent oxygenase superfamily protein		2-oxoglutarate (2OG) and Fe(II)-dependent oxygenase superfamily protein; FUNCTIONS IN: oxidoreductase activity, acting on paired donors, with incorporation or reduction of molecular oxygen, 2-oxoglutarate as one donor, and incorporation of one atom each of oxygen into both donors, oxidoreductase activity, iron ion binding; INVOLVED IN: oxidation reduction, flavonoid biosynthetic process; LOCATED …
Sp1_comp309238_c0_seq6	1083	.	C	A	234.9		AC=1;AF=0.167;AN=6;BaseQRankSum=0.241;DP=189;Dels=0.00;FS=3.333;HaplotypeScore=45.8864;MLEAC=1;MLEAF=0.167;MQ=60.00;MQ0=0;MQRankSum=-0.065;QD=1.24;ReadPosRankSum=-0.598	GT:AD:DP:GQ:MLPSAC:MLPSAF:PL	0/0/0/0/0/1:176,12:189:99:1:0.167:261,0,117,2147483647,2147483647,2147483647,2147483647											GATK	1161	gi|460392783|ref|XP_004241993.1|	PREDICTED: 1-aminocyclopropane-1-carboxylate oxidase-like [Solanum lycopersicum]	AT4G16770.1	2-oxoglutarate (2OG) and Fe(II)-dependent oxygenase superfamily protein		2-oxoglutarate (2OG) and Fe(II)-dependent oxygenase superfamily protein; FUNCTIONS IN: oxidoreductase activity, acting on paired donors, with incorporation or reduction of molecular oxygen, 2-oxoglutarate as one donor, and incorporation of one atom each of oxygen into both donors, oxidoreductase activity, iron ion binding; INVOLVED IN: oxidation reduction, flavonoid biosynthetic process; LOCATED …
Sp1_comp309238_c0_seq6	1092	.	C	G	105.9		AC=1;AF=0.167;AN=6;BaseQRankSum=2.372;DP=166;Dels=0.00;FS=5.572;HaplotypeScore=21.7030;MLEAC=1;MLEAF=0.167;MQ=60.00;MQ0=0;MQRankSum=-0.552;QD=0.64;ReadPosRankSum=-0.758	GT:AD:DP:GQ:MLPSAC:MLPSAF:PL	0/0/0/0/0/1:159,7:166:99:1:0.167:132,0,120,2147483647,2147483647,2147483647,2147483647											GATK	1161	gi|460392783|ref|XP_004241993.1|	PREDICTED: 1-aminocyclopropane-1-carboxylate oxidase-like [Solanum lycopersicum]	AT4G16770.1	2-oxoglutarate (2OG) and Fe(II)-dependent oxygenase superfamily protein		2-oxoglutarate (2OG) and Fe(II)-dependent oxygenase superfamily protein; FUNCTIONS IN: oxidoreductase activity, acting on paired donors, with incorporation or reduction of molecular oxygen, 2-oxoglutarate as one donor, and incorporation of one atom each of oxygen into both donors, oxidoreductase activity, iron ion binding; INVOLVED IN: oxidation reduction, flavonoid biosynthetic process; LOCATED …
Sp1_comp309238_c0_seq6	1109	.	G	A	152.9		AC=1;AF=0.167;AN=6;BaseQRankSum=-0.329;DP=134;Dels=0.00;FS=6.413;HaplotypeScore=1.6640;MLEAC=1;MLEAF=0.167;MQ=60.00;MQ0=0;MQRankSum=0.815;QD=1.14;ReadPosRankSum=-1.426	GT:AD:DP:GQ:MLPSAC:MLPSAF:PL	0/0/0/0/0/1:126,8:134:88:1:0.167:179,0,88,2147483647,2147483647,2147483647,2147483647											GATK	1161	gi|460392783|ref|XP_004241993.1|	PREDICTED: 1-aminocyclopropane-1-carboxylate oxidase-like [Solanum lycopersicum]	AT4G16770.1	2-oxoglutarate (2OG) and Fe(II)-dependent oxygenase superfamily protein		2-oxoglutarate (2OG) and Fe(II)-dependent oxygenase superfamily protein; FUNCTIONS IN: oxidoreductase activity, acting on paired donors, with incorporation or reduction of molecular oxygen, 2-oxoglutarate as one donor, and incorporation of one atom each of oxygen into both donors, oxidoreductase activity, iron ion binding; INVOLVED IN: oxidation reduction, flavonoid biosynthetic process; LOCATED …
Sp1_comp309238_c0_seq6	1127	.	G	C	325.9	PASS	AC=1;AF=0.167;AN=6;BaseQRankSum=0.778;DP=100;Dels=0.00;FS=3.352;HaplotypeScore=9.2740;MLEAC=1;MLEAF=0.167;MQ=60.00;MQ0=0;MQRankSum=-0.316;QD=3.26;ReadPosRankSum=0.979	GT:AD:DP:GQ:MLPSAC:MLPSAF:PL	0/0/0/0/0/1:85,14:100:43:1:0.167:352,0,43,125,2147483647,2147483647,2147483647											GATK	1161	gi|460392783|ref|XP_004241993.1|	PREDICTED: 1-aminocyclopropane-1-carboxylate oxidase-like [Solanum lycopersicum]	AT4G16770.1	2-oxoglutarate (2OG) and Fe(II)-dependent oxygenase superfamily protein		2-oxoglutarate (2OG) and Fe(II)-dependent oxygenase superfamily protein; FUNCTIONS IN: oxidoreductase activity, acting on paired donors, with incorporation or reduction of molecular oxygen, 2-oxoglutarate as one donor, and incorporation of one atom each of oxygen into both donors, oxidoreductase activity, iron ion binding; INVOLVED IN: oxidation reduction, flavonoid biosynthetic process; LOCATED …
Sp1_comp309238_c0_seq6	123	.	A	T	1150.09	PASS	AC=3;AF=0.500;AN=6;BaseQRankSum=-0.737;DP=118;Dels=0.00;FS=3.503;HaplotypeScore=1.5661;MLEAC=3;MLEAF=0.500;MQ=58.06;MQ0=0;MQRankSum=2.519;QD=9.75;ReadPosRankSum=3.137	GT:AD:DP:GQ:MLPSAC:MLPSAF:PL	0/0/0/1/1/1:69,49:118:14:3:0.500:1176,83,14,0,23,104,2147483647											GATK	1161	gi|460392783|ref|XP_004241993.1|	PREDICTED: 1-aminocyclopropane-1-carboxylate oxidase-like [Solanum lycopersicum]	AT4G16770.1	2-oxoglutarate (2OG) and Fe(II)-dependent oxygenase superfamily protein		2-oxoglutarate (2OG) and Fe(II)-dependent oxygenase superfamily protein; FUNCTIONS IN: oxidoreductase activity, acting on paired donors, with incorporation or reduction of molecular oxygen, 2-oxoglutarate as one donor, and incorporation of one atom each of oxygen into both donors, oxidoreductase activity, iron ion binding; INVOLVED IN: oxidation reduction, flavonoid biosynthetic process; LOCATED …
Sp1_comp309238_c0_seq6	172	.	A	G	185.9		AC=1;AF=0.167;AN=6;BaseQRankSum=1.057;DP=176;Dels=0.00;FS=8.033;HaplotypeScore=89.0734;MLEAC=1;MLEAF=0.167;MQ=59.13;MQ0=0;MQRankSum=0.573;QD=1.06;ReadPosRankSum=-0.328	GT:AD:DP:GQ:MLPSAC:MLPSAF:PL	0/0/0/0/0/1:144,32:176:46:1:0.167:212,0,46,125,2147483647,2147483647,2147483647											GATK	1161	gi|460392783|ref|XP_004241993.1|	PREDICTED: 1-aminocyclopropane-1-carboxylate oxidase-like [Solanum lycopersicum]	AT4G16770.1	2-oxoglutarate (2OG) and Fe(II)-dependent oxygenase superfamily protein		2-oxoglutarate (2OG) and Fe(II)-dependent oxygenase superfamily protein; FUNCTIONS IN: oxidoreductase activity, acting on paired donors, with incorporation or reduction of molecular oxygen, 2-oxoglutarate as one donor, and incorporation of one atom each of oxygen into both donors, oxidoreductase activity, iron ion binding; INVOLVED IN: oxidation reduction, flavonoid biosynthetic process; LOCATED …
Sp1_comp309238_c0_seq6	181	.	A	C	475.9		AC=1;AF=0.167;AN=6;BaseQRankSum=1.512;DP=200;Dels=0.00;FS=8.132;HaplotypeScore=27.2077;MLEAC=1;MLEAF=0.167;MQ=59.24;MQ0=0;MQRankSum=0.342;QD=2.38;ReadPosRankSum=0.965	GT:AD:DP:GQ:MLPSAC:MLPSAF:PL	0/0/0/0/0/1:164,36:200:41:1:0.167:502,0,41,132,2147483647,2147483647,2147483647											GATK	1161	gi|460392783|ref|XP_004241993.1|	PREDICTED: 1-aminocyclopropane-1-carboxylate oxidase-like [Solanum lycopersicum]	AT4G16770.1	2-oxoglutarate (2OG) and Fe(II)-dependent oxygenase superfamily protein		2-oxoglutarate (2OG) and Fe(II)-dependent oxygenase superfamily protein; FUNCTIONS IN: oxidoreductase activity, acting on paired donors, with incorporation or reduction of molecular oxygen, 2-oxoglutarate as one donor, and incorporation of one atom each of oxygen into both donors, oxidoreductase activity, iron ion binding; INVOLVED IN: oxidation reduction, flavonoid biosynthetic process; LOCATED …
Sp1_comp309238_c0_seq6	201	.	T	G	628.9		AC=1;AF=0.167;AN=6;BaseQRankSum=-2.450;DP=246;Dels=0.00;FS=1.565;HaplotypeScore=156.3375;MLEAC=1;MLEAF=0.167;MQ=59.23;MQ0=0;MQRankSum=-0.121;QD=2.56;ReadPosRankSum=-0.890	GT:AD:DP:GQ:MLPSAC:MLPSAF:PL	0/0/0/0/0/1:211,35:246:47:1:0.167:655,0,47,158,2147483647,2147483647,2147483647											GATK	1161	gi|460392783|ref|XP_004241993.1|	PREDICTED: 1-aminocyclopropane-1-carboxylate oxidase-like [Solanum lycopersicum]	AT4G16770.1	2-oxoglutarate (2OG) and Fe(II)-dependent oxygenase superfamily protein		2-oxoglutarate (2OG) and Fe(II)-dependent oxygenase superfamily protein; FUNCTIONS IN: oxidoreductase activity, acting on paired donors, with incorporation or reduction of molecular oxygen, 2-oxoglutarate as one donor, and incorporation of one atom each of oxygen into both donors, oxidoreductase activity, iron ion binding; INVOLVED IN: oxidation reduction, flavonoid biosynthetic process; LOCATED …
Sp1_comp309238_c0_seq6	208	.	T	C	559.9		AC=1;AF=0.167;AN=6;BaseQRankSum=-2.288;DP=250;Dels=0.00;FS=1.583;HaplotypeScore=65.6608;MLEAC=1;MLEAF=0.167;MQ=59.38;MQ0=0;MQRankSum=1.435;QD=2.24;ReadPosRankSum=-1.087	GT:AD:DP:GQ:MLPSAC:MLPSAF:PL	0/0/0/0/0/1:218,32:250:57:1:0.167:586,0,57,177,2147483647,2147483647,2147483647											GATK	1161	gi|460392783|ref|XP_004241993.1|	PREDICTED: 1-aminocyclopropane-1-carboxylate oxidase-like [Solanum lycopersicum]	AT4G16770.1	2-oxoglutarate (2OG) and Fe(II)-dependent oxygenase superfamily protein		2-oxoglutarate (2OG) and Fe(II)-dependent oxygenase superfamily protein; FUNCTIONS IN: oxidoreductase activity, acting on paired donors, with incorporation or reduction of molecular oxygen, 2-oxoglutarate as one donor, and incorporation of one atom each of oxygen into both donors, oxidoreductase activity, iron ion binding; INVOLVED IN: oxidation reduction, flavonoid biosynthetic process; LOCATED …
Sp1_comp309238_c0_seq6	245	.	G	C	499.9		AC=1;AF=0.167;AN=6;BaseQRankSum=-1.186;DP=250;Dels=0.01;FS=10.933;HaplotypeScore=73.5889;MLEAC=1;MLEAF=0.167;MQ=59.99;MQ0=0;MQRankSum=-0.565;QD=2.00;ReadPosRankSum=-1.313	GT:AD:DP:GQ:MLPSAC:MLPSAF:PL	0/0/0/0/0/1:224,24:248:99:1:0.167:526,0,103,2147483647,2147483647,2147483647,2147483647											GATK	1161	gi|460392783|ref|XP_004241993.1|	PREDICTED: 1-aminocyclopropane-1-carboxylate oxidase-like [Solanum lycopersicum]	AT4G16770.1	2-oxoglutarate (2OG) and Fe(II)-dependent oxygenase superfamily protein		2-oxoglutarate (2OG) and Fe(II)-dependent oxygenase superfamily protein; FUNCTIONS IN: oxidoreductase activity, acting on paired donors, with incorporation or reduction of molecular oxygen, 2-oxoglutarate as one donor, and incorporation of one atom each of oxygen into both donors, oxidoreductase activity, iron ion binding; INVOLVED IN: oxidation reduction, flavonoid biosynthetic process; LOCATED …
Sp1_comp309238_c0_seq6	246	.	T	C	483.9		AC=1;AF=0.167;AN=6;BaseQRankSum=-0.913;DP=250;Dels=0.01;FS=0.000;HaplotypeScore=73.5889;MLEAC=1;MLEAF=0.167;MQ=59.99;MQ0=0;MQRankSum=0.542;QD=1.94;ReadPosRankSum=2.477	GT:AD:DP:GQ:MLPSAC:MLPSAF:PL	0/0/0/0/0/1:205,43:248:99:1:0.167:510,0,101,2147483647,2147483647,2147483647,2147483647											GATK	1161	gi|460392783|ref|XP_004241993.1|	PREDICTED: 1-aminocyclopropane-1-carboxylate oxidase-like [Solanum lycopersicum]	AT4G16770.1	2-oxoglutarate (2OG) and Fe(II)-dependent oxygenase superfamily protein		2-oxoglutarate (2OG) and Fe(II)-dependent oxygenase superfamily protein; FUNCTIONS IN: oxidoreductase activity, acting on paired donors, with incorporation or reduction of molecular oxygen, 2-oxoglutarate as one donor, and incorporation of one atom each of oxygen into both donors, oxidoreductase activity, iron ion binding; INVOLVED IN: oxidation reduction, flavonoid biosynthetic process; LOCATED …
Sp1_comp309238_c0_seq6	272	.	T	A	611.9		AC=1;AF=0.167;AN=6;BaseQRankSum=0.869;DP=249;Dels=0.00;FS=0.726;HaplotypeScore=31.4593;MLEAC=1;MLEAF=0.167;MQ=60.00;MQ0=0;MQRankSum=-0.409;QD=2.46;ReadPosRankSum=1.572	GT:AD:DP:GQ:MLPSAC:MLPSAF:PL	0/0/0/0/0/1:219,30:249:99:1:0.167:638,0,129,2147483647,2147483647,2147483647,2147483647											GATK	1161	gi|460392783|ref|XP_004241993.1|	PREDICTED: 1-aminocyclopropane-1-carboxylate oxidase-like [Solanum lycopersicum]	AT4G16770.1	2-oxoglutarate (2OG) and Fe(II)-dependent oxygenase superfamily protein		2-oxoglutarate (2OG) and Fe(II)-dependent oxygenase superfamily protein; FUNCTIONS IN: oxidoreductase activity, acting on paired donors, with incorporation or reduction of molecular oxygen, 2-oxoglutarate as one donor, and incorporation of one atom each of oxygen into both donors, oxidoreductase activity, iron ion binding; INVOLVED IN: oxidation reduction, flavonoid biosynthetic process; LOCATED …
Sp1_comp309238_c0_seq6	284	.	C	A	3153.23		AC=2;AF=0.333;AN=6;BaseQRankSum=1.851;DP=250;Dels=0.00;FS=11.560;HaplotypeScore=54.2937;MLEAC=2;MLEAF=0.333;MQ=60.00;MQ0=0;MQRankSum=0.367;QD=12.61;ReadPosRankSum=-0.640	GT:AD:DP:GQ:MLPSAC:MLPSAF:PL	0/0/0/0/1/1:149,100:250:11:2:0.333:3179,144,0,11,141,2147483647,2147483647											GATK	1161	gi|460392783|ref|XP_004241993.1|	PREDICTED: 1-aminocyclopropane-1-carboxylate oxidase-like [Solanum lycopersicum]	AT4G16770.1	2-oxoglutarate (2OG) and Fe(II)-dependent oxygenase superfamily protein		2-oxoglutarate (2OG) and Fe(II)-dependent oxygenase superfamily protein; FUNCTIONS IN: oxidoreductase activity, acting on paired donors, with incorporation or reduction of molecular oxygen, 2-oxoglutarate as one donor, and incorporation of one atom each of oxygen into both donors, oxidoreductase activity, iron ion binding; INVOLVED IN: oxidation reduction, flavonoid biosynthetic process; LOCATED …
Sp1_comp309238_c0_seq6	289	.	T	A	585.9		AC=1;AF=0.167;AN=6;BaseQRankSum=-1.451;DP=250;Dels=0.00;FS=9.070;HaplotypeScore=49.4644;MLEAC=1;MLEAF=0.167;MQ=60.00;MQ0=0;MQRankSum=0.199;QD=2.34;ReadPosRankSum=-0.922	GT:AD:DP:GQ:MLPSAC:MLPSAF:PL	0/0/0/0/0/1:226,23:250:99:1:0.167:612,0,139,2147483647,2147483647,2147483647,2147483647											GATK	1161	gi|460392783|ref|XP_004241993.1|	PREDICTED: 1-aminocyclopropane-1-carboxylate oxidase-like [Solanum lycopersicum]	AT4G16770.1	2-oxoglutarate (2OG) and Fe(II)-dependent oxygenase superfamily protein		2-oxoglutarate (2OG) and Fe(II)-dependent oxygenase superfamily protein; FUNCTIONS IN: oxidoreductase activity, acting on paired donors, with incorporation or reduction of molecular oxygen, 2-oxoglutarate as one donor, and incorporation of one atom each of oxygen into both donors, oxidoreductase activity, iron ion binding; INVOLVED IN: oxidation reduction, flavonoid biosynthetic process; LOCATED …
Sp1_comp309238_c0_seq6	298	.	T	C	539.9		AC=1;AF=0.167;AN=6;BaseQRankSum=-1.027;DP=250;Dels=0.00;FS=11.230;HaplotypeScore=45.5067;MLEAC=1;MLEAF=0.167;MQ=60.00;MQ0=0;MQRankSum=0.218;QD=2.16;ReadPosRankSum=-0.514	GT:AD:DP:GQ:MLPSAC:MLPSAF:PL	0/0/0/0/0/1:228,22:250:99:1:0.167:566,0,145,2147483647,2147483647,2147483647,2147483647											GATK	1161	gi|460392783|ref|XP_004241993.1|	PREDICTED: 1-aminocyclopropane-1-carboxylate oxidase-like [Solanum lycopersicum]	AT4G16770.1	2-oxoglutarate (2OG) and Fe(II)-dependent oxygenase superfamily protein		2-oxoglutarate (2OG) and Fe(II)-dependent oxygenase superfamily protein; FUNCTIONS IN: oxidoreductase activity, acting on paired donors, with incorporation or reduction of molecular oxygen, 2-oxoglutarate as one donor, and incorporation of one atom each of oxygen into both donors, oxidoreductase activity, iron ion binding; INVOLVED IN: oxidation reduction, flavonoid biosynthetic process; LOCATED …
Sp1_comp309238_c0_seq6	313	.	C	T	1389.9		AC=1;AF=0.167;AN=6;BaseQRankSum=-1.399;DP=250;Dels=0.00;FS=1.232;HaplotypeScore=52.8790;MLEAC=1;MLEAF=0.167;MQ=60.00;MQ0=0;MQRankSum=0.880;QD=5.56;ReadPosRankSum=-0.350	GT:AD:DP:GQ:MLPSAC:MLPSAF:PL	0/0/0/0/0/1:199,51:250:40:1:0.167:1416,0,40,193,2147483647,2147483647,2147483647											GATK	1161	gi|460392783|ref|XP_004241993.1|	PREDICTED: 1-aminocyclopropane-1-carboxylate oxidase-like [Solanum lycopersicum]	AT4G16770.1	2-oxoglutarate (2OG) and Fe(II)-dependent oxygenase superfamily protein		2-oxoglutarate (2OG) and Fe(II)-dependent oxygenase superfamily protein; FUNCTIONS IN: oxidoreductase activity, acting on paired donors, with incorporation or reduction of molecular oxygen, 2-oxoglutarate as one donor, and incorporation of one atom each of oxygen into both donors, oxidoreductase activity, iron ion binding; INVOLVED IN: oxidation reduction, flavonoid biosynthetic process; LOCATED …
Sp1_comp309238_c0_seq6	331	.	G	C	402.9		AC=1;AF=0.167;AN=6;BaseQRankSum=0.909;DP=250;Dels=0.00;FS=2.915;HaplotypeScore=0.9933;MLEAC=1;MLEAF=0.167;MQ=59.97;MQ0=0;MQRankSum=0.210;QD=1.61;ReadPosRankSum=1.620	GT:AD:DP:GQ:MLPSAC:MLPSAF:PL	0/0/0/0/0/1:227,23:250:99:1:0.167:429,0,149,2147483647,2147483647,2147483647,2147483647											GATK	1161	gi|460392783|ref|XP_004241993.1|	PREDICTED: 1-aminocyclopropane-1-carboxylate oxidase-like [Solanum lycopersicum]	AT4G16770.1	2-oxoglutarate (2OG) and Fe(II)-dependent oxygenase superfamily protein		2-oxoglutarate (2OG) and Fe(II)-dependent oxygenase superfamily protein; FUNCTIONS IN: oxidoreductase activity, acting on paired donors, with incorporation or reduction of molecular oxygen, 2-oxoglutarate as one donor, and incorporation of one atom each of oxygen into both donors, oxidoreductase activity, iron ion binding; INVOLVED IN: oxidation reduction, flavonoid biosynthetic process; LOCATED …
Sp1_comp309238_c0_seq6	429	.	C	T	821.9		AC=1;AF=0.167;AN=6;BaseQRankSum=-1.660;DP=243;Dels=0.02;FS=5.848;HaplotypeScore=55.3131;MLEAC=1;MLEAF=0.167;MQ=59.54;MQ0=0;MQRankSum=0.237;QD=3.38;ReadPosRankSum=1.370	GT:AD:DP:GQ:MLPSAC:MLPSAF:PL	0/0/0/0/0/1:204,34:238:95:1:0.167:848,0,95,2147483647,2147483647,2147483647,2147483647											GATK	1161	gi|460392783|ref|XP_004241993.1|	PREDICTED: 1-aminocyclopropane-1-carboxylate oxidase-like [Solanum lycopersicum]	AT4G16770.1	2-oxoglutarate (2OG) and Fe(II)-dependent oxygenase superfamily protein		2-oxoglutarate (2OG) and Fe(II)-dependent oxygenase superfamily protein; FUNCTIONS IN: oxidoreductase activity, acting on paired donors, with incorporation or reduction of molecular oxygen, 2-oxoglutarate as one donor, and incorporation of one atom each of oxygen into both donors, oxidoreductase activity, iron ion binding; INVOLVED IN: oxidation reduction, flavonoid biosynthetic process; LOCATED …
Sp1_comp309238_c0_seq6	456	.	C	T	693.9	PASS	AC=1;AF=0.167;AN=6;BaseQRankSum=-2.073;DP=250;Dels=0.00;FS=6.663;HaplotypeScore=12.3402;MLEAC=1;MLEAF=0.167;MQ=59.51;MQ0=0;MQRankSum=-0.774;QD=2.78;ReadPosRankSum=-4.122	GT:AD:DP:GQ:MLPSAC:MLPSAF:PL	0/0/0/0/0/1:223,27:250:99:1:0.167:720,0,112,2147483647,2147483647,2147483647,2147483647											GATK	1161	gi|460392783|ref|XP_004241993.1|	PREDICTED: 1-aminocyclopropane-1-carboxylate oxidase-like [Solanum lycopersicum]	AT4G16770.1	2-oxoglutarate (2OG) and Fe(II)-dependent oxygenase superfamily protein		2-oxoglutarate (2OG) and Fe(II)-dependent oxygenase superfamily protein; FUNCTIONS IN: oxidoreductase activity, acting on paired donors, with incorporation or reduction of molecular oxygen, 2-oxoglutarate as one donor, and incorporation of one atom each of oxygen into both donors, oxidoreductase activity, iron ion binding; INVOLVED IN: oxidation reduction, flavonoid biosynthetic process; LOCATED …
Sp1_comp309238_c0_seq6	554	.	T	G	821.01	PASS	AC=1;AF=0.167;AN=6;BaseQRankSum=-0.383;DP=247;Dels=0.00;FS=2.756;HaplotypeScore=7.4155;MLEAC=1;MLEAF=0.167;MQ=59.67;MQ0=0;MQRankSum=0.871;QD=3.32;ReadPosRankSum=1.447	GT:AD:DP:GQ:MLPSAC:MLPSAF:PL	0/0/0/0/0/1:192,53:247:16:1:0.167:847,0,16,93,2147483647,2147483647,2147483647											GATK	1161	gi|460392783|ref|XP_004241993.1|	PREDICTED: 1-aminocyclopropane-1-carboxylate oxidase-like [Solanum lycopersicum]	AT4G16770.1	2-oxoglutarate (2OG) and Fe(II)-dependent oxygenase superfamily protein		2-oxoglutarate (2OG) and Fe(II)-dependent oxygenase superfamily protein; FUNCTIONS IN: oxidoreductase activity, acting on paired donors, with incorporation or reduction of molecular oxygen, 2-oxoglutarate as one donor, and incorporation of one atom each of oxygen into both donors, oxidoreductase activity, iron ion binding; INVOLVED IN: oxidation reduction, flavonoid biosynthetic process; LOCATED …
Sp1_comp309238_c0_seq6	688	.	C	G	1343.96	PASS	AC=1;AF=0.167;AN=6;BaseQRankSum=-0.080;DP=241;Dels=0.00;FS=2.745;HaplotypeScore=3.8229;MLEAC=1;MLEAF=0.167;MQ=59.89;MQ0=0;MQRankSum=-0.001;QD=5.58;ReadPosRankSum=0.557	GT:AD:DP:GQ:MLPSAC:MLPSAF:PL	0/0/0/0/0/1:187,53:240:19:1:0.167:1370,0,19,136,2147483647,2147483647,2147483647											GATK	1161	gi|460392783|ref|XP_004241993.1|	PREDICTED: 1-aminocyclopropane-1-carboxylate oxidase-like [Solanum lycopersicum]	AT4G16770.1	2-oxoglutarate (2OG) and Fe(II)-dependent oxygenase superfamily protein		2-oxoglutarate (2OG) and Fe(II)-dependent oxygenase superfamily protein; FUNCTIONS IN: oxidoreductase activity, acting on paired donors, with incorporation or reduction of molecular oxygen, 2-oxoglutarate as one donor, and incorporation of one atom each of oxygen into both donors, oxidoreductase activity, iron ion binding; INVOLVED IN: oxidation reduction, flavonoid biosynthetic process; LOCATED …
Sp1_comp309238_c0_seq6	728	.	T	C	630.9		AC=1;AF=0.167;AN=6;BaseQRankSum=1.658;DP=216;Dels=0.00;FS=1.727;HaplotypeScore=31.9772;MLEAC=1;MLEAF=0.167;MQ=59.72;MQ0=0;MQRankSum=1.373;QD=2.92;ReadPosRankSum=0.918	GT:AD:DP:GQ:MLPSAC:MLPSAF:PL	0/0/0/0/0/1:190,26:216:99:1:0.167:657,0,102,2147483647,2147483647,2147483647,2147483647											GATK	1161	gi|460392783|ref|XP_004241993.1|	PREDICTED: 1-aminocyclopropane-1-carboxylate oxidase-like [Solanum lycopersicum]	AT4G16770.1	2-oxoglutarate (2OG) and Fe(II)-dependent oxygenase superfamily protein		2-oxoglutarate (2OG) and Fe(II)-dependent oxygenase superfamily protein; FUNCTIONS IN: oxidoreductase activity, acting on paired donors, with incorporation or reduction of molecular oxygen, 2-oxoglutarate as one donor, and incorporation of one atom each of oxygen into both donors, oxidoreductase activity, iron ion binding; INVOLVED IN: oxidation reduction, flavonoid biosynthetic process; LOCATED …
Sp1_comp309238_c0_seq6	760	.	C	A	437.9	PASS	AC=1;AF=0.167;AN=6;BaseQRankSum=1.759;DP=191;Dels=0.00;FS=0.969;HaplotypeScore=7.5938;MLEAC=1;MLEAF=0.167;MQ=59.59;MQ0=0;MQRankSum=-1.081;QD=2.29;ReadPosRankSum=0.518	GT:AD:DP:GQ:MLPSAC:MLPSAF:PL	0/0/0/0/0/1:174,17:191:99:1:0.167:464,0,113,2147483647,2147483647,2147483647,2147483647											GATK	1161	gi|460392783|ref|XP_004241993.1|	PREDICTED: 1-aminocyclopropane-1-carboxylate oxidase-like [Solanum lycopersicum]	AT4G16770.1	2-oxoglutarate (2OG) and Fe(II)-dependent oxygenase superfamily protein		2-oxoglutarate (2OG) and Fe(II)-dependent oxygenase superfamily protein; FUNCTIONS IN: oxidoreductase activity, acting on paired donors, with incorporation or reduction of molecular oxygen, 2-oxoglutarate as one donor, and incorporation of one atom each of oxygen into both donors, oxidoreductase activity, iron ion binding; INVOLVED IN: oxidation reduction, flavonoid biosynthetic process; LOCATED …
Sp1_comp309238_c0_seq6	815	.	G	A	477.9		AC=1;AF=0.167;AN=6;BaseQRankSum=-0.575;DP=240;Dels=0.00;FS=0.000;HaplotypeScore=23.9293;MLEAC=1;MLEAF=0.167;MQ=59.85;MQ0=0;MQRankSum=0.515;QD=1.99;ReadPosRankSum=-2.117	GT:AD:DP:GQ:MLPSAC:MLPSAF:PL	0/0/0/0/0/1:221,19:240:95:1:0.167:504,0,95,2147483647,2147483647,2147483647,2147483647											GATK	1161	gi|460392783|ref|XP_004241993.1|	PREDICTED: 1-aminocyclopropane-1-carboxylate oxidase-like [Solanum lycopersicum]	AT4G16770.1	2-oxoglutarate (2OG) and Fe(II)-dependent oxygenase superfamily protein		2-oxoglutarate (2OG) and Fe(II)-dependent oxygenase superfamily protein; FUNCTIONS IN: oxidoreductase activity, acting on paired donors, with incorporation or reduction of molecular oxygen, 2-oxoglutarate as one donor, and incorporation of one atom each of oxygen into both donors, oxidoreductase activity, iron ion binding; INVOLVED IN: oxidation reduction, flavonoid biosynthetic process; LOCATED …
Sp1_comp309238_c0_seq6	884	.	A	T	360.9		AC=1;AF=0.167;AN=6;BaseQRankSum=1.882;DP=250;Dels=0.00;FS=0.000;HaplotypeScore=61.7077;MLEAC=1;MLEAF=0.167;MQ=59.80;MQ0=0;MQRankSum=-1.220;QD=1.44;ReadPosRankSum=0.374	GT:AD:DP:GQ:MLPSAC:MLPSAF:PL	0/0/0/0/0/1:231,19:250:99:1:0.167:387,0,155,2147483647,2147483647,2147483647,2147483647											GATK	1161	gi|460392783|ref|XP_004241993.1|	PREDICTED: 1-aminocyclopropane-1-carboxylate oxidase-like [Solanum lycopersicum]	AT4G16770.1	2-oxoglutarate (2OG) and Fe(II)-dependent oxygenase superfamily protein		2-oxoglutarate (2OG) and Fe(II)-dependent oxygenase superfamily protein; FUNCTIONS IN: oxidoreductase activity, acting on paired donors, with incorporation or reduction of molecular oxygen, 2-oxoglutarate as one donor, and incorporation of one atom each of oxygen into both donors, oxidoreductase activity, iron ion binding; INVOLVED IN: oxidation reduction, flavonoid biosynthetic process; LOCATED …
Sp1_comp309238_c0_seq6	931	.	T	A	335.9		AC=1;AF=0.167;AN=6;BaseQRankSum=0.945;DP=213;Dels=0.00;FS=3.643;HaplotypeScore=4.5220;MLEAC=1;MLEAF=0.167;MQ=59.77;MQ0=0;MQRankSum=0.530;QD=1.58;ReadPosRankSum=-0.599	GT:AD:DP:GQ:MLPSAC:MLPSAF:PL	0/0/0/0/0/1:196,17:213:99:1:0.167:362,0,112,2147483647,2147483647,2147483647,2147483647											GATK	1161	gi|460392783|ref|XP_004241993.1|	PREDICTED: 1-aminocyclopropane-1-carboxylate oxidase-like [Solanum lycopersicum]	AT4G16770.1	2-oxoglutarate (2OG) and Fe(II)-dependent oxygenase superfamily protein		2-oxoglutarate (2OG) and Fe(II)-dependent oxygenase superfamily protein; FUNCTIONS IN: oxidoreductase activity, acting on paired donors, with incorporation or reduction of molecular oxygen, 2-oxoglutarate as one donor, and incorporation of one atom each of oxygen into both donors, oxidoreductase activity, iron ion binding; INVOLVED IN: oxidation reduction, flavonoid biosynthetic process; LOCATED …
Sp1_comp309238_c0_seq6	947	.	C	T	629.9	PASS	AC=1;AF=0.167;AN=6;BaseQRankSum=0.192;DP=211;Dels=0.00;FS=0.000;HaplotypeScore=3.8320;MLEAC=1;MLEAF=0.167;MQ=59.76;MQ0=0;MQRankSum=1.457;QD=2.99;ReadPosRankSum=-0.718	GT:AD:DP:GQ:MLPSAC:MLPSAF:PL	0/0/0/0/0/1:183,28:211:78:1:0.167:656,0,78,2147483647,2147483647,2147483647,2147483647											GATK	1161	gi|460392783|ref|XP_004241993.1|	PREDICTED: 1-aminocyclopropane-1-carboxylate oxidase-like [Solanum lycopersicum]	AT4G16770.1	2-oxoglutarate (2OG) and Fe(II)-dependent oxygenase superfamily protein		2-oxoglutarate (2OG) and Fe(II)-dependent oxygenase superfamily protein; FUNCTIONS IN: oxidoreductase activity, acting on paired donors, with incorporation or reduction of molecular oxygen, 2-oxoglutarate as one donor, and incorporation of one atom each of oxygen into both donors, oxidoreductase activity, iron ion binding; INVOLVED IN: oxidation reduction, flavonoid biosynthetic process; LOCATED …
Sp1_comp309238_c0_seq6	995	.	C	T	384.9		AC=1;AF=0.167;AN=6;BaseQRankSum=0.445;DP=230;Dels=0.00;FS=4.928;HaplotypeScore=4.5217;MLEAC=1;MLEAF=0.167;MQ=59.78;MQ0=0;MQRankSum=0.274;QD=1.67;ReadPosRankSum=0.028	GT:AD:DP:GQ:MLPSAC:MLPSAF:PL	0/0/0/0/0/1:212,18:230:99:1:0.167:411,0,146,2147483647,2147483647,2147483647,2147483647											GATK	1161	gi|460392783|ref|XP_004241993.1|	PREDICTED: 1-aminocyclopropane-1-carboxylate oxidase-like [Solanum lycopersicum]	AT4G16770.1	2-oxoglutarate (2OG) and Fe(II)-dependent oxygenase superfamily protein		2-oxoglutarate (2OG) and Fe(II)-dependent oxygenase superfamily protein; FUNCTIONS IN: oxidoreductase activity, acting on paired donors, with incorporation or reduction of molecular oxygen, 2-oxoglutarate as one donor, and incorporation of one atom each of oxygen into both donors, oxidoreductase activity, iron ion binding; INVOLVED IN: oxidation reduction, flavonoid biosynthetic process; LOCATED …
Sp1_comp309238_c0_seq6	29	.	T	C	10.4	.	DP=1;AF1=1;AC1=2;DP4=0,0,1,0;MQ=40;FQ=-30	GT:PL:GQ	1/1:40,3,0:5											SAM	1161	gi|460392783|ref|XP_004241993.1|	PREDICTED: 1-aminocyclopropane-1-carboxylate oxidase-like [Solanum lycopersicum]	AT4G16770.1	2-oxoglutarate (2OG) and Fe(II)-dependent oxygenase superfamily protein		2-oxoglutarate (2OG) and Fe(II)-dependent oxygenase superfamily protein; FUNCTIONS IN: oxidoreductase activity, acting on paired donors, with incorporation or reduction of molecular oxygen, 2-oxoglutarate as one donor, and incorporation of one atom each of oxygen into both donors, oxidoreductase activity, iron ion binding; INVOLVED IN: oxidation reduction, flavonoid biosynthetic process; LOCATED …
Sp1_comp309238_c0_seq6	36	.	A	G	6.2	.	DP=1;AF1=1;AC1=2;DP4=0,0,1,0;MQ=40;FQ=-30	GT:PL:GQ	1/1:35,3,0:4											SAM	1161	gi|460392783|ref|XP_004241993.1|	PREDICTED: 1-aminocyclopropane-1-carboxylate oxidase-like [Solanum lycopersicum]	AT4G16770.1	2-oxoglutarate (2OG) and Fe(II)-dependent oxygenase superfamily protein		2-oxoglutarate (2OG) and Fe(II)-dependent oxygenase superfamily protein; FUNCTIONS IN: oxidoreductase activity, acting on paired donors, with incorporation or reduction of molecular oxygen, 2-oxoglutarate as one donor, and incorporation of one atom each of oxygen into both donors, oxidoreductase activity, iron ion binding; INVOLVED IN: oxidation reduction, flavonoid biosynthetic process; LOCATED …
Sp1_comp309238_c0_seq6	46	.	T	C	6.98	.	DP=1;AF1=1;AC1=2;DP4=0,0,1,0;MQ=40;FQ=-30	GT:PL:GQ	1/1:36,3,0:4											SAM	1161	gi|460392783|ref|XP_004241993.1|	PREDICTED: 1-aminocyclopropane-1-carboxylate oxidase-like [Solanum lycopersicum]	AT4G16770.1	2-oxoglutarate (2OG) and Fe(II)-dependent oxygenase superfamily protein		2-oxoglutarate (2OG) and Fe(II)-dependent oxygenase superfamily protein; FUNCTIONS IN: oxidoreductase activity, acting on paired donors, with incorporation or reduction of molecular oxygen, 2-oxoglutarate as one donor, and incorporation of one atom each of oxygen into both donors, oxidoreductase activity, iron ion binding; INVOLVED IN: oxidation reduction, flavonoid biosynthetic process; LOCATED …
Sp1_comp309238_c0_seq6	51	.	A	C	6.2	.	DP=1;AF1=1;AC1=2;DP4=0,0,1,0;MQ=40;FQ=-30	GT:PL:GQ	1/1:35,3,0:4											SAM	1161	gi|460392783|ref|XP_004241993.1|	PREDICTED: 1-aminocyclopropane-1-carboxylate oxidase-like [Solanum lycopersicum]	AT4G16770.1	2-oxoglutarate (2OG) and Fe(II)-dependent oxygenase superfamily protein		2-oxoglutarate (2OG) and Fe(II)-dependent oxygenase superfamily protein; FUNCTIONS IN: oxidoreductase activity, acting on paired donors, with incorporation or reduction of molecular oxygen, 2-oxoglutarate as one donor, and incorporation of one atom each of oxygen into both donors, oxidoreductase activity, iron ion binding; INVOLVED IN: oxidation reduction, flavonoid biosynthetic process; LOCATED …
Sp1_comp309238_c0_seq6	67	.	A	G	9.53	.	DP=1;AF1=1;AC1=2;DP4=0,0,1,0;MQ=60;FQ=-30	GT:PL:GQ	1/1:39,3,0:5											SAM	1161	gi|460392783|ref|XP_004241993.1|	PREDICTED: 1-aminocyclopropane-1-carboxylate oxidase-like [Solanum lycopersicum]	AT4G16770.1	2-oxoglutarate (2OG) and Fe(II)-dependent oxygenase superfamily protein		2-oxoglutarate (2OG) and Fe(II)-dependent oxygenase superfamily protein; FUNCTIONS IN: oxidoreductase activity, acting on paired donors, with incorporation or reduction of molecular oxygen, 2-oxoglutarate as one donor, and incorporation of one atom each of oxygen into both donors, oxidoreductase activity, iron ion binding; INVOLVED IN: oxidation reduction, flavonoid biosynthetic process; LOCATED …
Sp1_comp309238_c0_seq6	72	.	G	T	10.4	.	DP=2;VDB=0.0171;AF1=1;AC1=2;DP4=0,0,1,0;MQ=60;FQ=-30	GT:PL:GQ	1/1:40,3,0:5											SAM	1161	gi|460392783|ref|XP_004241993.1|	PREDICTED: 1-aminocyclopropane-1-carboxylate oxidase-like [Solanum lycopersicum]	AT4G16770.1	2-oxoglutarate (2OG) and Fe(II)-dependent oxygenase superfamily protein		2-oxoglutarate (2OG) and Fe(II)-dependent oxygenase superfamily protein; FUNCTIONS IN: oxidoreductase activity, acting on paired donors, with incorporation or reduction of molecular oxygen, 2-oxoglutarate as one donor, and incorporation of one atom each of oxygen into both donors, oxidoreductase activity, iron ion binding; INVOLVED IN: oxidation reduction, flavonoid biosynthetic process; LOCATED …
Sp1_comp309239_c0_seq1	201	.	C	T	222	.	DP=507;VDB=0.0365;AF1=1;AC1=2;DP4=0,0,244,251;MQ=43;FQ=-282	GT:PL:GQ	1/1:255,255,0:99	Sp1_comp309239_c0_seq1	201	.	C	T	10396.9	PASS	AC=6;AF=1.00;AN=6;DP=250;Dels=0.00;FS=0.000;HaplotypeScore=2.7839;MLEAC=6;MLEAF=1.00;MQ=59.63;MQ0=0;QD=32.65	GT:AD:DP:GQ:MLPSAC:MLPSAF:PL	1/1/1/1/1/1:0,250:250:99:6:1.00:10423,1883,1154,728,426,192,0	SG	452	gi|508721184|gb|EOY13081.1|	Uncharacterized protein TCM_031605 [Theobroma cacao]	AT5G53930.1			unknown protein; LOCATED IN: chloroplast; Has 1807 Blast hits to 1807 proteins in 277 species: Archae - 0; Bacteria - 0; Metazoa - 736; Fungi - 347; Plants - 385; Viruses - 0; Other Eukaryotes - 339 (source: NCBI BLink).
Sp1_comp309239_c0_seq1	384	.	T	A	59	.	DP=85;VDB=0.0118;AF1=0.5;AC1=1;DP4=12,46,6,19;MQ=49;FQ=62;PV4=0.78,8.6e-29,0.073,1	GT:PL:GQ	0/1:89,0,255:92	Sp1_comp309239_c0_seq1	384	.	T	A	855.96		AC=2;AF=0.333;AN=6;BaseQRankSum=1.619;DP=89;Dels=0.00;FS=1.056;HaplotypeScore=48.7503;MLEAC=2;MLEAF=0.333;MQ=60.00;MQ0=0;MQRankSum=-0.916;QD=9.62;ReadPosRankSum=0.654	GT:AD:DP:GQ:MLPSAC:MLPSAF:PL	0/0/0/0/1/1:63,26:89:19:2:0.333:882,19,0,30,105,2147483647,2147483647	SG	452	gi|508721184|gb|EOY13081.1|	Uncharacterized protein TCM_031605 [Theobroma cacao]	AT5G53930.1			unknown protein; LOCATED IN: chloroplast; Has 1807 Blast hits to 1807 proteins in 277 species: Archae - 0; Bacteria - 0; Metazoa - 736; Fungi - 347; Plants - 385; Viruses - 0; Other Eukaryotes - 339 (source: NCBI BLink).
Sp1_comp309239_c0_seq1	51	.	A	C	225	.	DP=499;VDB=0.0033;AF1=0.5;AC1=1;DP4=68,66,186,164;MQ=54;FQ=193;PV4=0.68,1.5e-26,0.009,1	GT:PL:GQ	0/1:255,0,220:99	Sp1_comp309239_c0_seq1	51	.	A	C	4095.01		AC=4;AF=0.667;AN=6;BaseQRankSum=-0.309;DP=192;Dels=0.00;FS=2.069;HaplotypeScore=25.9941;MLEAC=4;MLEAF=0.667;MQ=59.78;MQ0=0;MQRankSum=1.897;QD=21.33;ReadPosRankSum=0.344	GT:AD:DP:GQ:MLPSAC:MLPSAF:PL	0/0/1/1/1/1:51,141:192:16:4:0.667:4121,477,199,63,0,16,1282	SG	452	gi|508721184|gb|EOY13081.1|	Uncharacterized protein TCM_031605 [Theobroma cacao]	AT5G53930.1			unknown protein; LOCATED IN: chloroplast; Has 1807 Blast hits to 1807 proteins in 277 species: Archae - 0; Bacteria - 0; Metazoa - 736; Fungi - 347; Plants - 385; Viruses - 0; Other Eukaryotes - 339 (source: NCBI BLink).
Sp1_comp309239_c0_seq1	57	.	G	A	225	.	DP=481;VDB=0.0066;AF1=0.5;AC1=1;DP4=32,30,116,109;MQ=57;FQ=117;PV4=1,4.4e-07,1,0.013	GT:PL:GQ	0/1:255,0,144:99	Sp1_comp309239_c0_seq1	57	.	G	A	5759.9		AC=5;AF=0.833;AN=6;BaseQRankSum=1.015;DP=208;Dels=0.00;FS=0.825;HaplotypeScore=76.9777;MLEAC=5;MLEAF=0.833;MQ=59.79;MQ0=0;MQRankSum=0.521;QD=27.69;ReadPosRankSum=-0.034	GT:AD:DP:GQ:MLPSAC:MLPSAF:PL	0/1/1/1/1/1:24,184:208:86:5:0.833:5786,901,474,238,86,0,562	SG	452	gi|508721184|gb|EOY13081.1|	Uncharacterized protein TCM_031605 [Theobroma cacao]	AT5G53930.1			unknown protein; LOCATED IN: chloroplast; Has 1807 Blast hits to 1807 proteins in 277 species: Archae - 0; Bacteria - 0; Metazoa - 736; Fungi - 347; Plants - 385; Viruses - 0; Other Eukaryotes - 339 (source: NCBI BLink).
Sp1_comp309239_c0_seq1	64	.	G	A	184	.	DP=500;VDB=0.0140;AF1=0.5;AC1=1;DP4=171,135,70,77;MQ=53;FQ=187;PV4=0.11,2.2e-68,1,0.36	GT:PL:GQ	0/1:214,0,255:99	Sp1_comp309239_c0_seq1	64	.	G	A	2626.92		AC=2;AF=0.333;AN=6;BaseQRankSum=-1.707;DP=248;Dels=0.00;FS=1.057;HaplotypeScore=22.7288;MLEAC=2;MLEAF=0.333;MQ=59.93;MQ0=0;MQRankSum=-0.117;QD=10.59;ReadPosRankSum=-0.507	GT:AD:DP:GQ:MLPSAC:MLPSAF:PL	0/0/0/0/1/1:156,92:248:25:2:0.333:2653,112,0,25,160,2147483647,2147483647	SG	452	gi|508721184|gb|EOY13081.1|	Uncharacterized protein TCM_031605 [Theobroma cacao]	AT5G53930.1			unknown protein; LOCATED IN: chloroplast; Has 1807 Blast hits to 1807 proteins in 277 species: Archae - 0; Bacteria - 0; Metazoa - 736; Fungi - 347; Plants - 385; Viruses - 0; Other Eukaryotes - 339 (source: NCBI BLink).
Sp1_comp309239_c0_seq1	87	.	G	A	112	.	DP=502;VDB=0.0365;AF1=0.5;AC1=1;DP4=173,161,94,69;MQ=50;FQ=115;PV4=0.25,2.4e-134,0.013,1	GT:PL:GQ	0/1:142,0,255:99	Sp1_comp309239_c0_seq1	87	.	G	A	2633.9	PASS	AC=2;AF=0.333;AN=6;BaseQRankSum=-1.641;DP=250;Dels=0.00;FS=0.495;HaplotypeScore=6.1872;MLEAC=2;MLEAF=0.333;MQ=60.00;MQ0=0;MQRankSum=-0.299;QD=10.54;ReadPosRankSum=0.828	GT:AD:DP:GQ:MLPSAC:MLPSAF:PL	0/0/0/0/1/1:165,84:250:58:2:0.333:2660,85,0,58,238,2147483647,2147483647	SG	452	gi|508721184|gb|EOY13081.1|	Uncharacterized protein TCM_031605 [Theobroma cacao]	AT5G53930.1			unknown protein; LOCATED IN: chloroplast; Has 1807 Blast hits to 1807 proteins in 277 species: Archae - 0; Bacteria - 0; Metazoa - 736; Fungi - 347; Plants - 385; Viruses - 0; Other Eukaryotes - 339 (source: NCBI BLink).
Sp1_comp309239_c0_seq1	197	.	A	G	989.9	PASS	AC=1;AF=0.167;AN=6;BaseQRankSum=0.067;DP=245;Dels=0.00;FS=0.686;HaplotypeScore=1.7845;MLEAC=1;MLEAF=0.167;MQ=59.62;MQ0=0;MQRankSum=-1.961;QD=4.04;ReadPosRankSum=-0.230	GT:AD:DP:GQ:MLPSAC:MLPSAF:PL	0/0/0/0/0/1:210,35:245:95:1:0.167:1016,0,95,2147483647,2147483647,2147483647,2147483647											GATK	452	gi|508721184|gb|EOY13081.1|	Uncharacterized protein TCM_031605 [Theobroma cacao]	AT5G53930.1			unknown protein; LOCATED IN: chloroplast; Has 1807 Blast hits to 1807 proteins in 277 species: Archae - 0; Bacteria - 0; Metazoa - 736; Fungi - 347; Plants - 385; Viruses - 0; Other Eukaryotes - 339 (source: NCBI BLink).
Sp1_comp309239_c0_seq1	239	.	T	C	1022.9	PASS	AC=1;AF=0.167;AN=6;BaseQRankSum=0.921;DP=250;Dels=0.00;FS=0.000;HaplotypeScore=2.9783;MLEAC=1;MLEAF=0.167;MQ=59.85;MQ0=0;MQRankSum=-1.451;QD=4.09;ReadPosRankSum=2.457	GT:AD:DP:GQ:MLPSAC:MLPSAF:PL	0/0/0/0/0/1:209,41:250:89:1:0.167:1049,0,89,2147483647,2147483647,2147483647,2147483647											GATK	452	gi|508721184|gb|EOY13081.1|	Uncharacterized protein TCM_031605 [Theobroma cacao]	AT5G53930.1			unknown protein; LOCATED IN: chloroplast; Has 1807 Blast hits to 1807 proteins in 277 species: Archae - 0; Bacteria - 0; Metazoa - 736; Fungi - 347; Plants - 385; Viruses - 0; Other Eukaryotes - 339 (source: NCBI BLink).
Sp1_comp309240_c0_seq4	10	.	A	G	120	.	DP=131;VDB=0.0000;AF1=0.5;AC1=1;DP4=79,23,19,6;MQ=56;FQ=123;PV4=1,1,1,1	GT:PL:GQ	0/1:150,0,255:99	Sp1_comp309240_c0_seq4	10	.	A	G	32.91	LowQual;	AC=1;AF=0.167;AN=6;BaseQRankSum=2.239;DP=146;Dels=0.00;FS=0.000;HaplotypeScore=33.5663;MLEAC=1;MLEAF=0.167;MQ=57.56;MQ0=0;MQRankSum=0.263;QD=0.23;ReadPosRankSum=3.838	GT:AD:DP:GQ:MLPSAC:MLPSAF:PL	0/0/0/0/0/1:115,31:146:29:1:0.167:59,0,29,72,2147483647,2147483647,2147483647	SG	850	gi|225463830|ref|XP_002264489.1|	PREDICTED: uncharacterized protein LOC100248442 [Vitis vinifera]	AT5G17610.1			unknown protein; FUNCTIONS IN: molecular_function unknown; INVOLVED IN: biological_process unknown; LOCATED IN: endomembrane system; EXPRESSED IN: 23 plant structures; EXPRESSED DURING: 15 growth stages; Has 30201 Blast hits to 17322 proteins in 780 species: Archae - 12; Bacteria - 1396; Metazoa - 17338; Fungi - 3422; Plants - 5037; Viruses - 0; Other Eukaryotes - 2996 (source: NCBI BLink).
Sp1_comp309240_c0_seq4	11	.	G	T	154	.	DP=138;VDB=0.0000;AF1=0.5;AC1=1;DP4=82,23,25,7;MQ=56;FQ=157;PV4=1,1,1,1	GT:PL:GQ	0/1:184,0,255:99	Sp1_comp309240_c0_seq4	11	.	G	T	169.97		AC=1;AF=0.167;AN=6;BaseQRankSum=-0.437;DP=153;Dels=0.00;FS=1.767;HaplotypeScore=33.5663;MLEAC=1;MLEAF=0.167;MQ=57.67;MQ0=0;MQRankSum=1.111;QD=1.11;ReadPosRankSum=1.843	GT:AD:DP:GQ:MLPSAC:MLPSAF:PL	0/0/0/0/0/1:120,33:153:18:1:0.167:196,0,18,55,117,2147483647,2147483647	SG	850	gi|225463830|ref|XP_002264489.1|	PREDICTED: uncharacterized protein LOC100248442 [Vitis vinifera]	AT5G17610.1			unknown protein; FUNCTIONS IN: molecular_function unknown; INVOLVED IN: biological_process unknown; LOCATED IN: endomembrane system; EXPRESSED IN: 23 plant structures; EXPRESSED DURING: 15 growth stages; Has 30201 Blast hits to 17322 proteins in 780 species: Archae - 12; Bacteria - 1396; Metazoa - 17338; Fungi - 3422; Plants - 5037; Viruses - 0; Other Eukaryotes - 2996 (source: NCBI BLink).
Sp1_comp309240_c0_seq4	140	.	T	G	69	.	DP=326;VDB=0.0380;AF1=0.5;AC1=1;DP4=135,87,54,40;MQ=46;FQ=72;PV4=0.62,1.6e-85,6.8e-05,1	GT:PL:GQ	0/1:99,0,255:99	Sp1_comp309240_c0_seq4	140	.	T	G	1836.04		AC=2;AF=0.333;AN=6;BaseQRankSum=-1.802;DP=250;Dels=0.00;FS=4.121;HaplotypeScore=52.8534;MLEAC=2;MLEAF=0.333;MQ=59.86;MQ0=0;MQRankSum=-0.958;QD=7.34;ReadPosRankSum=0.103	GT:AD:DP:GQ:MLPSAC:MLPSAF:PL	0/0/0/0/1/1:175,75:250:15:2:0.333:1862,15,0,106,2147483647,2147483647,2147483647	SG	850	gi|225463830|ref|XP_002264489.1|	PREDICTED: uncharacterized protein LOC100248442 [Vitis vinifera]	AT5G17610.1			unknown protein; FUNCTIONS IN: molecular_function unknown; INVOLVED IN: biological_process unknown; LOCATED IN: endomembrane system; EXPRESSED IN: 23 plant structures; EXPRESSED DURING: 15 growth stages; Has 30201 Blast hits to 17322 proteins in 780 species: Archae - 12; Bacteria - 1396; Metazoa - 17338; Fungi - 3422; Plants - 5037; Viruses - 0; Other Eukaryotes - 2996 (source: NCBI BLink).
Sp1_comp309240_c0_seq4	181	.	A	G	222	.	DP=359;VDB=0.0380;AF1=1;AC1=2;DP4=0,0,129,99;MQ=39;FQ=-282	GT:PL:GQ	1/1:255,255,0:99	Sp1_comp309240_c0_seq4	181	.	A	G	7556.9	PASS	AC=6;AF=1.00;AN=6;DP=250;Dels=0.00;FS=0.000;HaplotypeScore=3.5768;MLEAC=6;MLEAF=1.00;MQ=59.92;MQ0=0;QD=30.23	GT:AD:DP:GQ:MLPSAC:MLPSAF:PL	1/1/1/1/1/1:0,250:250:99:6:1.00:7583,1454,892,563,329,148,0	SG	850	gi|225463830|ref|XP_002264489.1|	PREDICTED: uncharacterized protein LOC100248442 [Vitis vinifera]	AT5G17610.1			unknown protein; FUNCTIONS IN: molecular_function unknown; INVOLVED IN: biological_process unknown; LOCATED IN: endomembrane system; EXPRESSED IN: 23 plant structures; EXPRESSED DURING: 15 growth stages; Has 30201 Blast hits to 17322 proteins in 780 species: Archae - 12; Bacteria - 1396; Metazoa - 17338; Fungi - 3422; Plants - 5037; Viruses - 0; Other Eukaryotes - 2996 (source: NCBI BLink).
Sp1_comp309240_c0_seq4	214	.	A	T	4.13	.	DP=384;VDB=0.0365;AF1=0.4998;AC1=1;DP4=121,123,56,32;MQ=44;FQ=6.2;PV4=0.025,1.7e-109,0.011,0.092	GT:PL:GQ	0/1:32,0,255:31	Sp1_comp309240_c0_seq4	214	.	A	T	1846.9		AC=2;AF=0.333;AN=6;BaseQRankSum=-0.530;DP=250;Dels=0.00;FS=14.137;HaplotypeScore=151.1598;MLEAC=2;MLEAF=0.333;MQ=59.92;MQ0=0;MQRankSum=0.089;QD=7.39;ReadPosRankSum=0.353	GT:AD:DP:GQ:MLPSAC:MLPSAF:PL	0/0/0/0/1/1:188,62:250:41:2:0.333:1873,41,0,63,2147483647,2147483647,2147483647	SG	850	gi|225463830|ref|XP_002264489.1|	PREDICTED: uncharacterized protein LOC100248442 [Vitis vinifera]	AT5G17610.1			unknown protein; FUNCTIONS IN: molecular_function unknown; INVOLVED IN: biological_process unknown; LOCATED IN: endomembrane system; EXPRESSED IN: 23 plant structures; EXPRESSED DURING: 15 growth stages; Has 30201 Blast hits to 17322 proteins in 780 species: Archae - 12; Bacteria - 1396; Metazoa - 17338; Fungi - 3422; Plants - 5037; Viruses - 0; Other Eukaryotes - 2996 (source: NCBI BLink).
Sp1_comp309240_c0_seq4	219	.	C	T	6.2	.	DP=398;VDB=0.0392;AF1=0.4999;AC1=1;DP4=149,138,34,32;MQ=44;FQ=8.65;PV4=1,0.052,1.4e-09,1	GT:PL:GQ	0/1:35,0,255:36	Sp1_comp309240_c0_seq4	219	.	C	T	1245.01		AC=1;AF=0.167;AN=6;BaseQRankSum=-2.419;DP=250;Dels=0.00;FS=0.000;HaplotypeScore=113.3307;MLEAC=1;MLEAF=0.167;MQ=59.82;MQ0=0;MQRankSum=0.751;QD=4.98;ReadPosRankSum=1.217	GT:AD:DP:GQ:MLPSAC:MLPSAF:PL	0/0/0/0/0/1:206,44:250:16:1:0.167:1271,0,16,124,2147483647,2147483647,2147483647	SG	850	gi|225463830|ref|XP_002264489.1|	PREDICTED: uncharacterized protein LOC100248442 [Vitis vinifera]	AT5G17610.1			unknown protein; FUNCTIONS IN: molecular_function unknown; INVOLVED IN: biological_process unknown; LOCATED IN: endomembrane system; EXPRESSED IN: 23 plant structures; EXPRESSED DURING: 15 growth stages; Has 30201 Blast hits to 17322 proteins in 780 species: Archae - 12; Bacteria - 1396; Metazoa - 17338; Fungi - 3422; Plants - 5037; Viruses - 0; Other Eukaryotes - 2996 (source: NCBI BLink).
Sp1_comp309240_c0_seq4	413	.	C	T	78	.	DP=515;VDB=0.0392;AF1=0.5;AC1=1;DP4=130,135,62,65;MQ=46;FQ=81;PV4=1,1.3e-156,0.0013,0.17	GT:PL:GQ	0/1:108,0,255:99	Sp1_comp309240_c0_seq4	413	.	C	T	3853.9	PASS	AC=3;AF=0.500;AN=6;BaseQRankSum=1.348;DP=242;Dels=0.00;FS=2.190;HaplotypeScore=3.6269;MLEAC=3;MLEAF=0.500;MQ=59.88;MQ0=1;MQRankSum=-0.042;QD=15.93;ReadPosRankSum=1.363	GT:AD:DP:GQ:MLPSAC:MLPSAF:PL	0/0/0/1/1/1:123,119:242:47:3:0.500:3880,265,47,0,71,2147483647,2147483647	SG	850	gi|225463830|ref|XP_002264489.1|	PREDICTED: uncharacterized protein LOC100248442 [Vitis vinifera]	AT5G17610.1			unknown protein; FUNCTIONS IN: molecular_function unknown; INVOLVED IN: biological_process unknown; LOCATED IN: endomembrane system; EXPRESSED IN: 23 plant structures; EXPRESSED DURING: 15 growth stages; Has 30201 Blast hits to 17322 proteins in 780 species: Archae - 12; Bacteria - 1396; Metazoa - 17338; Fungi - 3422; Plants - 5037; Viruses - 0; Other Eukaryotes - 2996 (source: NCBI BLink).
Sp1_comp309240_c0_seq4	446	.	G	C	222	.	DP=464;VDB=0.0392;AF1=1;AC1=2;DP4=0,0,229,212;MQ=45;FQ=-282	GT:PL:GQ	1/1:255,255,0:99	Sp1_comp309240_c0_seq4	446	.	G	C	9851.9	PASS	AC=6;AF=1.00;AN=6;DP=249;Dels=0.00;FS=0.000;HaplotypeScore=10.9815;MLEAC=6;MLEAF=1.00;MQ=59.90;MQ0=0;QD=24.57	GT:AD:DP:GQ:MLPSAC:MLPSAF:PL	1/1/1/1/1/1:0,249:249:99:6:1.00:9878,1828,1121,707,414,186,0	SG	850	gi|225463830|ref|XP_002264489.1|	PREDICTED: uncharacterized protein LOC100248442 [Vitis vinifera]	AT5G17610.1			unknown protein; FUNCTIONS IN: molecular_function unknown; INVOLVED IN: biological_process unknown; LOCATED IN: endomembrane system; EXPRESSED IN: 23 plant structures; EXPRESSED DURING: 15 growth stages; Has 30201 Blast hits to 17322 proteins in 780 species: Archae - 12; Bacteria - 1396; Metazoa - 17338; Fungi - 3422; Plants - 5037; Viruses - 0; Other Eukaryotes - 2996 (source: NCBI BLink).
Sp1_comp309240_c0_seq4	45	.	C	T	225	.	DP=198;VDB=0.0019;AF1=0.5;AC1=1;DP4=93,41,39,19;MQ=53;FQ=225;PV4=0.87,0.0017,1,1	GT:PL:GQ	0/1:255,0,255:99	Sp1_comp309240_c0_seq4	45	.	C	T	1139.17		AC=2;AF=0.333;AN=6;BaseQRankSum=-3.366;DP=211;Dels=0.00;FS=0.583;HaplotypeScore=66.9537;MLEAC=2;MLEAF=0.333;MQ=59.87;MQ0=0;MQRankSum=1.072;QD=5.40;ReadPosRankSum=2.360	GT:AD:DP:GQ:MLPSAC:MLPSAF:PL	0/0/0/0/1/1:144,67:211:12:2:0.333:1165,12,0,60,2147483647,2147483647,2147483647	SG	850	gi|225463830|ref|XP_002264489.1|	PREDICTED: uncharacterized protein LOC100248442 [Vitis vinifera]	AT5G17610.1			unknown protein; FUNCTIONS IN: molecular_function unknown; INVOLVED IN: biological_process unknown; LOCATED IN: endomembrane system; EXPRESSED IN: 23 plant structures; EXPRESSED DURING: 15 growth stages; Has 30201 Blast hits to 17322 proteins in 780 species: Archae - 12; Bacteria - 1396; Metazoa - 17338; Fungi - 3422; Plants - 5037; Viruses - 0; Other Eukaryotes - 2996 (source: NCBI BLink).
Sp1_comp309240_c0_seq4	547	.	C	G	145	.	DP=419;VDB=0.0392;AF1=0.5;AC1=1;DP4=115,111,76,89;MQ=48;FQ=148;PV4=0.36,8.8e-151,1,1	GT:PL:GQ	0/1:175,0,255:99	Sp1_comp309240_c0_seq4	547	.	C	G	3767.9	PASS	AC=3;AF=0.500;AN=6;BaseQRankSum=-1.476;DP=250;Dels=0.00;FS=5.227;HaplotypeScore=5.6314;MLEAC=3;MLEAF=0.500;MQ=59.89;MQ0=0;MQRankSum=-0.590;QD=15.07;ReadPosRankSum=0.620	GT:AD:DP:GQ:MLPSAC:MLPSAF:PL	0/0/0/1/1/1:130,120:250:35:3:0.500:3794,240,35,0,83,2147483647,2147483647	SG	850	gi|225463830|ref|XP_002264489.1|	PREDICTED: uncharacterized protein LOC100248442 [Vitis vinifera]	AT5G17610.1			unknown protein; FUNCTIONS IN: molecular_function unknown; INVOLVED IN: biological_process unknown; LOCATED IN: endomembrane system; EXPRESSED IN: 23 plant structures; EXPRESSED DURING: 15 growth stages; Has 30201 Blast hits to 17322 proteins in 780 species: Archae - 12; Bacteria - 1396; Metazoa - 17338; Fungi - 3422; Plants - 5037; Viruses - 0; Other Eukaryotes - 2996 (source: NCBI BLink).
Sp1_comp309240_c0_seq4	557	.	G	C	184	.	DP=407;VDB=0.0380;AF1=0.5;AC1=1;DP4=71,111,100,118;MQ=49;FQ=187;PV4=0.19,3.4e-135,0.19,1	GT:PL:GQ	0/1:214,0,255:99	Sp1_comp309240_c0_seq4	557	.	G	C	4632.9	PASS	AC=3;AF=0.500;AN=6;BaseQRankSum=2.913;DP=248;Dels=0.00;FS=2.200;HaplotypeScore=4.4985;MLEAC=3;MLEAF=0.500;MQ=60.00;MQ0=0;MQRankSum=1.480;QD=18.68;ReadPosRankSum=0.537	GT:AD:DP:GQ:MLPSAC:MLPSAF:PL	0/0/0/1/1/1:116,132:248:45:3:0.500:4659,346,78,0,45,269,2147483647	SG	850	gi|225463830|ref|XP_002264489.1|	PREDICTED: uncharacterized protein LOC100248442 [Vitis vinifera]	AT5G17610.1			unknown protein; FUNCTIONS IN: molecular_function unknown; INVOLVED IN: biological_process unknown; LOCATED IN: endomembrane system; EXPRESSED IN: 23 plant structures; EXPRESSED DURING: 15 growth stages; Has 30201 Blast hits to 17322 proteins in 780 species: Archae - 12; Bacteria - 1396; Metazoa - 17338; Fungi - 3422; Plants - 5037; Viruses - 0; Other Eukaryotes - 2996 (source: NCBI BLink).
Sp1_comp309240_c0_seq4	694	.	C	T	151	.	DP=553;VDB=0.0399;AF1=0.5;AC1=1;DP4=140,270,38,81;MQ=45;FQ=154;PV4=0.74,2.7e-06,5.2e-07,1.1e-05	GT:PL:GQ	0/1:181,0,255:99	Sp1_comp309240_c0_seq4	694	.	C	T	1024.9		AC=1;AF=0.167;AN=6;BaseQRankSum=-2.916;DP=248;Dels=0.00;FS=3.294;HaplotypeScore=226.5435;MLEAC=1;MLEAF=0.167;MQ=59.18;MQ0=0;MQRankSum=-0.018;QD=4.13;ReadPosRankSum=-2.251	GT:AD:DP:GQ:MLPSAC:MLPSAF:PL	0/0/0/0/0/1:206,42:248:73:1:0.167:1051,0,73,2147483647,2147483647,2147483647,2147483647	SG	850	gi|225463830|ref|XP_002264489.1|	PREDICTED: uncharacterized protein LOC100248442 [Vitis vinifera]	AT5G17610.1			unknown protein; FUNCTIONS IN: molecular_function unknown; INVOLVED IN: biological_process unknown; LOCATED IN: endomembrane system; EXPRESSED IN: 23 plant structures; EXPRESSED DURING: 15 growth stages; Has 30201 Blast hits to 17322 proteins in 780 species: Archae - 12; Bacteria - 1396; Metazoa - 17338; Fungi - 3422; Plants - 5037; Viruses - 0; Other Eukaryotes - 2996 (source: NCBI BLink).
Sp1_comp309240_c0_seq4	101	.	T	G	647.9	PASS	AC=1;AF=0.167;AN=6;BaseQRankSum=0.176;DP=250;Dels=0.00;FS=3.877;HaplotypeScore=6.6506;MLEAC=1;MLEAF=0.167;MQ=59.92;MQ0=0;MQRankSum=0.245;QD=2.59;ReadPosRankSum=0.541	GT:AD:DP:GQ:MLPSAC:MLPSAF:PL	0/0/0/0/0/1:224,26:250:99:1:0.167:674,0,130,2147483647,2147483647,2147483647,2147483647											GATK	850	gi|225463830|ref|XP_002264489.1|	PREDICTED: uncharacterized protein LOC100248442 [Vitis vinifera]	AT5G17610.1			unknown protein; FUNCTIONS IN: molecular_function unknown; INVOLVED IN: biological_process unknown; LOCATED IN: endomembrane system; EXPRESSED IN: 23 plant structures; EXPRESSED DURING: 15 growth stages; Has 30201 Blast hits to 17322 proteins in 780 species: Archae - 12; Bacteria - 1396; Metazoa - 17338; Fungi - 3422; Plants - 5037; Viruses - 0; Other Eukaryotes - 2996 (source: NCBI BLink).
Sp1_comp309240_c0_seq4	122	.	A	C	1847.23	PASS	AC=2;AF=0.333;AN=6;BaseQRankSum=-0.146;DP=244;Dels=0.00;FS=5.391;HaplotypeScore=5.7162;MLEAC=2;MLEAF=0.333;MQ=60.00;MQ0=0;MQRankSum=0.433;QD=7.57;ReadPosRankSum=0.256	GT:AD:DP:GQ:MLPSAC:MLPSAF:PL	0/0/0/0/1/1:184,60:244:11:2:0.333:1873,11,0,109,2147483647,2147483647,2147483647											GATK	850	gi|225463830|ref|XP_002264489.1|	PREDICTED: uncharacterized protein LOC100248442 [Vitis vinifera]	AT5G17610.1			unknown protein; FUNCTIONS IN: molecular_function unknown; INVOLVED IN: biological_process unknown; LOCATED IN: endomembrane system; EXPRESSED IN: 23 plant structures; EXPRESSED DURING: 15 growth stages; Has 30201 Blast hits to 17322 proteins in 780 species: Archae - 12; Bacteria - 1396; Metazoa - 17338; Fungi - 3422; Plants - 5037; Viruses - 0; Other Eukaryotes - 2996 (source: NCBI BLink).
Sp1_comp309240_c0_seq4	130	.	T	A	1772.44		AC=1;AF=0.167;AN=6;BaseQRankSum=0.871;DP=250;Dels=0.00;FS=0.546;HaplotypeScore=117.9549;MLEAC=1;MLEAF=0.167;MQ=59.98;MQ0=0;MQRankSum=0.760;QD=7.09;ReadPosRankSum=0.445	GT:AD:DP:GQ:MLPSAC:MLPSAF:PL	0/0/0/0/0/1:189,61:250:1:1:0.167:1796,0,1,119,2147483647,2147483647,2147483647											GATK	850	gi|225463830|ref|XP_002264489.1|	PREDICTED: uncharacterized protein LOC100248442 [Vitis vinifera]	AT5G17610.1			unknown protein; FUNCTIONS IN: molecular_function unknown; INVOLVED IN: biological_process unknown; LOCATED IN: endomembrane system; EXPRESSED IN: 23 plant structures; EXPRESSED DURING: 15 growth stages; Has 30201 Blast hits to 17322 proteins in 780 species: Archae - 12; Bacteria - 1396; Metazoa - 17338; Fungi - 3422; Plants - 5037; Viruses - 0; Other Eukaryotes - 2996 (source: NCBI BLink).
Sp1_comp309240_c0_seq4	180	.	C	T	593.9	PASS	AC=1;AF=0.167;AN=6;BaseQRankSum=-1.598;DP=250;Dels=0.00;FS=0.509;HaplotypeScore=4.5762;MLEAC=1;MLEAF=0.167;MQ=59.92;MQ0=0;MQRankSum=1.380;QD=2.38;ReadPosRankSum=0.139	GT:AD:DP:GQ:MLPSAC:MLPSAF:PL	0/0/0/0/0/1:178,72:250:49:1:0.167:620,0,49,185,2147483647,2147483647,2147483647											GATK	850	gi|225463830|ref|XP_002264489.1|	PREDICTED: uncharacterized protein LOC100248442 [Vitis vinifera]	AT5G17610.1			unknown protein; FUNCTIONS IN: molecular_function unknown; INVOLVED IN: biological_process unknown; LOCATED IN: endomembrane system; EXPRESSED IN: 23 plant structures; EXPRESSED DURING: 15 growth stages; Has 30201 Blast hits to 17322 proteins in 780 species: Archae - 12; Bacteria - 1396; Metazoa - 17338; Fungi - 3422; Plants - 5037; Viruses - 0; Other Eukaryotes - 2996 (source: NCBI BLink).
Sp1_comp309240_c0_seq4	216	.	C	A	700.9		AC=1;AF=0.167;AN=6;BaseQRankSum=-1.297;DP=249;Dels=0.00;FS=8.370;HaplotypeScore=134.6957;MLEAC=1;MLEAF=0.167;MQ=59.92;MQ0=0;MQRankSum=1.147;QD=2.81;ReadPosRankSum=1.576	GT:AD:DP:GQ:MLPSAC:MLPSAF:PL	0/0/0/0/0/1:224,25:249:82:1:0.167:727,0,82,2147483647,2147483647,2147483647,2147483647											GATK	850	gi|225463830|ref|XP_002264489.1|	PREDICTED: uncharacterized protein LOC100248442 [Vitis vinifera]	AT5G17610.1			unknown protein; FUNCTIONS IN: molecular_function unknown; INVOLVED IN: biological_process unknown; LOCATED IN: endomembrane system; EXPRESSED IN: 23 plant structures; EXPRESSED DURING: 15 growth stages; Has 30201 Blast hits to 17322 proteins in 780 species: Archae - 12; Bacteria - 1396; Metazoa - 17338; Fungi - 3422; Plants - 5037; Viruses - 0; Other Eukaryotes - 2996 (source: NCBI BLink).
Sp1_comp309240_c0_seq4	37	.	C	G	515.9		AC=1;AF=0.167;AN=6;BaseQRankSum=-0.328;DP=213;Dels=0.00;FS=7.243;HaplotypeScore=69.9341;MLEAC=1;MLEAF=0.167;MQ=59.87;MQ0=0;MQRankSum=0.015;QD=2.42;ReadPosRankSum=-0.902	GT:AD:DP:GQ:MLPSAC:MLPSAF:PL	0/0/0/0/0/1:180,30:213:40:1:0.167:542,0,40,131,2147483647,2147483647,2147483647											GATK	850	gi|225463830|ref|XP_002264489.1|	PREDICTED: uncharacterized protein LOC100248442 [Vitis vinifera]	AT5G17610.1			unknown protein; FUNCTIONS IN: molecular_function unknown; INVOLVED IN: biological_process unknown; LOCATED IN: endomembrane system; EXPRESSED IN: 23 plant structures; EXPRESSED DURING: 15 growth stages; Has 30201 Blast hits to 17322 proteins in 780 species: Archae - 12; Bacteria - 1396; Metazoa - 17338; Fungi - 3422; Plants - 5037; Viruses - 0; Other Eukaryotes - 2996 (source: NCBI BLink).
Sp1_comp309240_c0_seq4	42	.	G	A	578.9		AC=1;AF=0.167;AN=6;BaseQRankSum=1.673;DP=206;Dels=0.00;FS=2.626;HaplotypeScore=66.9537;MLEAC=1;MLEAF=0.167;MQ=59.87;MQ0=0;MQRankSum=-0.054;QD=2.81;ReadPosRankSum=-0.723	GT:AD:DP:GQ:MLPSAC:MLPSAF:PL	0/0/0/0/0/1:173,33:206:33:1:0.167:605,0,33,123,2147483647,2147483647,2147483647											GATK	850	gi|225463830|ref|XP_002264489.1|	PREDICTED: uncharacterized protein LOC100248442 [Vitis vinifera]	AT5G17610.1			unknown protein; FUNCTIONS IN: molecular_function unknown; INVOLVED IN: biological_process unknown; LOCATED IN: endomembrane system; EXPRESSED IN: 23 plant structures; EXPRESSED DURING: 15 growth stages; Has 30201 Blast hits to 17322 proteins in 780 species: Archae - 12; Bacteria - 1396; Metazoa - 17338; Fungi - 3422; Plants - 5037; Viruses - 0; Other Eukaryotes - 2996 (source: NCBI BLink).
Sp1_comp309240_c0_seq4	535	.	C	T	763.9	PASS	AC=1;AF=0.167;AN=6;BaseQRankSum=0.051;DP=250;Dels=0.00;FS=0.713;HaplotypeScore=3.9987;MLEAC=1;MLEAF=0.167;MQ=59.68;MQ0=0;MQRankSum=0.400;QD=3.06;ReadPosRankSum=-0.360	GT:AD:DP:GQ:MLPSAC:MLPSAF:PL	0/0/0/0/0/1:217,33:250:99:1:0.167:790,0,118,2147483647,2147483647,2147483647,2147483647											GATK	850	gi|225463830|ref|XP_002264489.1|	PREDICTED: uncharacterized protein LOC100248442 [Vitis vinifera]	AT5G17610.1			unknown protein; FUNCTIONS IN: molecular_function unknown; INVOLVED IN: biological_process unknown; LOCATED IN: endomembrane system; EXPRESSED IN: 23 plant structures; EXPRESSED DURING: 15 growth stages; Has 30201 Blast hits to 17322 proteins in 780 species: Archae - 12; Bacteria - 1396; Metazoa - 17338; Fungi - 3422; Plants - 5037; Viruses - 0; Other Eukaryotes - 2996 (source: NCBI BLink).
Sp1_comp309240_c0_seq4	571	.	A	C	1965.99	PASS	AC=2;AF=0.333;AN=6;BaseQRankSum=-1.725;DP=250;Dels=0.00;FS=6.268;HaplotypeScore=4.2309;MLEAC=2;MLEAF=0.333;MQ=60.00;MQ0=0;MQRankSum=0.493;QD=7.86;ReadPosRankSum=-2.637	GT:AD:DP:GQ:MLPSAC:MLPSAF:PL	0/0/0/0/1/1:181,69:250:17:2:0.333:1992,17,0,109,2147483647,2147483647,2147483647											GATK	850	gi|225463830|ref|XP_002264489.1|	PREDICTED: uncharacterized protein LOC100248442 [Vitis vinifera]	AT5G17610.1			unknown protein; FUNCTIONS IN: molecular_function unknown; INVOLVED IN: biological_process unknown; LOCATED IN: endomembrane system; EXPRESSED IN: 23 plant structures; EXPRESSED DURING: 15 growth stages; Has 30201 Blast hits to 17322 proteins in 780 species: Archae - 12; Bacteria - 1396; Metazoa - 17338; Fungi - 3422; Plants - 5037; Viruses - 0; Other Eukaryotes - 2996 (source: NCBI BLink).
Sp1_comp309240_c0_seq4	609	.	G	T	443.9		AC=1;AF=0.167;AN=6;BaseQRankSum=0.597;DP=250;Dels=0.00;FS=23.502;HaplotypeScore=1.6208;MLEAC=1;MLEAF=0.167;MQ=59.24;MQ0=1;MQRankSum=1.010;QD=1.78;ReadPosRankSum=3.734	GT:AD:DP:GQ:MLPSAC:MLPSAF:PL	0/0/0/0/0/1:234,16:250:39:1:0.167:470,0,39,123,2147483647,2147483647,2147483647											GATK	850	gi|225463830|ref|XP_002264489.1|	PREDICTED: uncharacterized protein LOC100248442 [Vitis vinifera]	AT5G17610.1			unknown protein; FUNCTIONS IN: molecular_function unknown; INVOLVED IN: biological_process unknown; LOCATED IN: endomembrane system; EXPRESSED IN: 23 plant structures; EXPRESSED DURING: 15 growth stages; Has 30201 Blast hits to 17322 proteins in 780 species: Archae - 12; Bacteria - 1396; Metazoa - 17338; Fungi - 3422; Plants - 5037; Viruses - 0; Other Eukaryotes - 2996 (source: NCBI BLink).
Sp1_comp309240_c0_seq4	625	.	T	G	1322.91		AC=2;AF=0.333;AN=6;BaseQRankSum=2.837;DP=250;Dels=0.00;FS=25.833;HaplotypeScore=73.5476;MLEAC=2;MLEAF=0.333;MQ=59.68;MQ0=1;MQRankSum=0.323;QD=5.29;ReadPosRankSum=1.877	GT:AD:DP:GQ:MLPSAC:MLPSAF:PL	0/0/0/0/1/1:200,49:250:26:2:0.333:1349,49,0,26,114,2147483647,2147483647											GATK	850	gi|225463830|ref|XP_002264489.1|	PREDICTED: uncharacterized protein LOC100248442 [Vitis vinifera]	AT5G17610.1			unknown protein; FUNCTIONS IN: molecular_function unknown; INVOLVED IN: biological_process unknown; LOCATED IN: endomembrane system; EXPRESSED IN: 23 plant structures; EXPRESSED DURING: 15 growth stages; Has 30201 Blast hits to 17322 proteins in 780 species: Archae - 12; Bacteria - 1396; Metazoa - 17338; Fungi - 3422; Plants - 5037; Viruses - 0; Other Eukaryotes - 2996 (source: NCBI BLink).
Sp1_comp309240_c0_seq4	711	.	A	G,T	576.9	PASS	AC=1,1;AF=0.167,0.167;AN=6;BaseQRankSum=-0.080;DP=250;Dels=0.00;FS=9.394;HaplotypeScore=5.5620;MLEAC=1,1;MLEAF=0.167,0.167;MQ=59.54;MQ0=0;MQRankSum=0.363;QD=2.31;ReadPosRankSum=1.552	GT:AD:DP:GQ:MLPSAC:MLPSAF	0/0/0/0/1/2:217,20,13:250:71:1,1:0.167,0.167											GATK	850	gi|225463830|ref|XP_002264489.1|	PREDICTED: uncharacterized protein LOC100248442 [Vitis vinifera]	AT5G17610.1			unknown protein; FUNCTIONS IN: molecular_function unknown; INVOLVED IN: biological_process unknown; LOCATED IN: endomembrane system; EXPRESSED IN: 23 plant structures; EXPRESSED DURING: 15 growth stages; Has 30201 Blast hits to 17322 proteins in 780 species: Archae - 12; Bacteria - 1396; Metazoa - 17338; Fungi - 3422; Plants - 5037; Viruses - 0; Other Eukaryotes - 2996 (source: NCBI BLink).
Sp1_comp309240_c0_seq4	201	.	G	T	200	.	DP=331;VDB=0.0345;AF1=0.5;AC1=1;DP4=78,60,94,81;MQ=43;FQ=203;PV4=0.65,1.4e-119,1,1	GT:PL:GQ	0/1:230,0,255:99											SAM	850	gi|225463830|ref|XP_002264489.1|	PREDICTED: uncharacterized protein LOC100248442 [Vitis vinifera]	AT5G17610.1			unknown protein; FUNCTIONS IN: molecular_function unknown; INVOLVED IN: biological_process unknown; LOCATED IN: endomembrane system; EXPRESSED IN: 23 plant structures; EXPRESSED DURING: 15 growth stages; Has 30201 Blast hits to 17322 proteins in 780 species: Archae - 12; Bacteria - 1396; Metazoa - 17338; Fungi - 3422; Plants - 5037; Viruses - 0; Other Eukaryotes - 2996 (source: NCBI BLink).
Sp1_comp309242_c0_seq1	203	.	G	A	11.3	.	DP=1;AF1=1;AC1=2;DP4=0,0,1,0;MQ=60;FQ=-30	GT:PL:GQ	1/1:41,3,0:5											SAM	1182	gi|147853353|emb|CAN82314.1|	hypothetical protein VITISV_015643 [Vitis vinifera]	No hit in this database
Sp1_comp309242_c0_seq1	210	.	T	C	11.3	.	DP=1;AF1=1;AC1=2;DP4=0,0,1,0;MQ=60;FQ=-30	GT:PL:GQ	1/1:41,3,0:5											SAM	1182	gi|147853353|emb|CAN82314.1|	hypothetical protein VITISV_015643 [Vitis vinifera]	No hit in this database
Sp1_comp309242_c0_seq1	237	.	T	G	11.3	.	DP=1;AF1=1;AC1=2;DP4=0,0,1,0;MQ=60;FQ=-30	GT:PL:GQ	1/1:41,3,0:5											SAM	1182	gi|147853353|emb|CAN82314.1|	hypothetical protein VITISV_015643 [Vitis vinifera]	No hit in this database
Sp1_comp309242_c0_seq1	246	.	C	T	7.8	.	DP=1;AF1=1;AC1=2;DP4=0,0,1,0;MQ=60;FQ=-30	GT:PL:GQ	1/1:37,3,0:4											SAM	1182	gi|147853353|emb|CAN82314.1|	hypothetical protein VITISV_015643 [Vitis vinifera]	No hit in this database
Sp1_comp309242_c0_seq1	249	.	A	C	5.46	.	DP=1;AF1=1;AC1=2;DP4=0,0,1,0;MQ=60;FQ=-30	GT:PL:GQ	1/1:34,3,0:3											SAM	1182	gi|147853353|emb|CAN82314.1|	hypothetical protein VITISV_015643 [Vitis vinifera]	No hit in this database
Sp1_comp309242_c0_seq1	255	.	T	C	6.2	.	DP=1;AF1=1;AC1=2;DP4=0,0,1,0;MQ=60;FQ=-30	GT:PL:GQ	1/1:35,3,0:4											SAM	1182	gi|147853353|emb|CAN82314.1|	hypothetical protein VITISV_015643 [Vitis vinifera]	No hit in this database
Sp1_comp309242_c0_seq1	271	.	T	C	4.77	.	DP=1;AF1=1;AC1=2;DP4=0,0,1,0;MQ=60;FQ=-30	GT:PL:GQ	0/1:33,3,0:3											SAM	1182	gi|147853353|emb|CAN82314.1|	hypothetical protein VITISV_015643 [Vitis vinifera]	No hit in this database
Sp1_comp309242_c0_seq1	288	.	C	T	3.55	.	DP=1;AF1=1;AC1=2;DP4=0,0,1,0;MQ=60;FQ=-30	GT:PL:GQ	0/1:31,3,0:4											SAM	1182	gi|147853353|emb|CAN82314.1|	hypothetical protein VITISV_015643 [Vitis vinifera]	No hit in this database
Sp1_comp309246_c0_seq2	1079	.	G	A	113	.	DP=524;VDB=0.0399;AF1=0.5;AC1=1;DP4=195,194,53,63;MQ=47;FQ=116;PV4=0.46,0.11,1.2e-95,1	GT:PL:GQ	0/1:143,0,255:99	Sp1_comp309246_c0_seq2	1079	.	G	A	1632.44	PASS	AC=1;AF=0.167;AN=6;BaseQRankSum=-0.542;DP=246;Dels=0.00;FS=0.542;HaplotypeScore=5.6984;MLEAC=1;MLEAF=0.167;MQ=59.62;MQ0=1;MQRankSum=0.124;QD=6.64;ReadPosRankSum=0.379	GT:AD:DP:GQ:MLPSAC:MLPSAF:PL	0/0/0/0/0/1:184,62:246:1:1:0.167:1656,0,1,119,2147483647,2147483647,2147483647	SG	2147	gi|460404572|ref|XP_004247755.1|	PREDICTED: nucleolar GTP-binding protein 1-like [Solanum lycopersicum]	AT1G80770.1	P-loop containing nucleoside triphosphate hydrolases superfamily protein		pigment defective 318 (PDE318); FUNCTIONS IN: ferrous iron transmembrane transporter activity, GTP binding; INVOLVED IN: ferrous iron transport; LOCATED IN: integral to membrane; EXPRESSED IN: 21 plant structures; EXPRESSED DURING: 13 growth stages; CONTAINS InterPro DOMAIN/s: GTP1/OBG (InterPro:IPR006073), Nucleolar GTP-binding 1 (InterPro:IPR010674), Ferrous iron transport protein B, N-terminal…		OG1_11855
Sp1_comp309246_c0_seq2	1103	.	G	A	155	.	DP=502;VDB=0.0322;AF1=0.5;AC1=1;DP4=201,171,57,66;MQ=47;FQ=158;PV4=0.15,1,3.4e-77,1	GT:PL:GQ	0/1:185,0,255:99	Sp1_comp309246_c0_seq2	1103	.	G	A	1724.17	PASS	AC=1;AF=0.167;AN=6;BaseQRankSum=1.934;DP=250;Dels=0.00;FS=1.164;HaplotypeScore=7.6171;MLEAC=1;MLEAF=0.167;MQ=59.68;MQ0=1;MQRankSum=0.048;QD=6.90;ReadPosRankSum=1.296	GT:AD:DP:GQ:MLPSAC:MLPSAF:PL	0/0/0/0/0/1:193,57:250:12:1:0.167:1750,0,12,142,2147483647,2147483647,2147483647	SG	2147	gi|460404572|ref|XP_004247755.1|	PREDICTED: nucleolar GTP-binding protein 1-like [Solanum lycopersicum]	AT1G80770.1	P-loop containing nucleoside triphosphate hydrolases superfamily protein		pigment defective 318 (PDE318); FUNCTIONS IN: ferrous iron transmembrane transporter activity, GTP binding; INVOLVED IN: ferrous iron transport; LOCATED IN: integral to membrane; EXPRESSED IN: 21 plant structures; EXPRESSED DURING: 13 growth stages; CONTAINS InterPro DOMAIN/s: GTP1/OBG (InterPro:IPR006073), Nucleolar GTP-binding 1 (InterPro:IPR010674), Ferrous iron transport protein B, N-terminal…		OG1_11855
Sp1_comp309246_c0_seq2	1193	.	G	A	211	.	DP=503;VDB=0.0365;AF1=1;AC1=2;DP4=0,0,44,85;MQ=49;FQ=-282	GT:PL:GQ	1/1:244,255,0:99	Sp1_comp309246_c0_seq2	1193	.	G	A	8026.9	PASS	AC=6;AF=1.00;AN=6;DP=250;Dels=0.00;FS=0.000;HaplotypeScore=5.8620;MLEAC=6;MLEAF=1.00;MQ=59.61;MQ0=0;QD=32.11	GT:AD:DP:GQ:MLPSAC:MLPSAF:PL	1/1/1/1/1/1:0,248:250:99:6:1.00:8053,1579,968,611,357,161,0	SG	2147	gi|460404572|ref|XP_004247755.1|	PREDICTED: nucleolar GTP-binding protein 1-like [Solanum lycopersicum]	AT1G80770.1	P-loop containing nucleoside triphosphate hydrolases superfamily protein		pigment defective 318 (PDE318); FUNCTIONS IN: ferrous iron transmembrane transporter activity, GTP binding; INVOLVED IN: ferrous iron transport; LOCATED IN: integral to membrane; EXPRESSED IN: 21 plant structures; EXPRESSED DURING: 13 growth stages; CONTAINS InterPro DOMAIN/s: GTP1/OBG (InterPro:IPR006073), Nucleolar GTP-binding 1 (InterPro:IPR010674), Ferrous iron transport protein B, N-terminal…		OG1_11855
Sp1_comp309246_c0_seq2	1346	.	A	G	16.1	.	DP=536;VDB=0.0380;AF1=0.5;AC1=1;DP4=183,205,60,70;MQ=49;FQ=19.1;PV4=0.92,3.8e-151,0.00027,1	GT:PL:GQ	0/1:46,0,255:49	Sp1_comp309246_c0_seq2	1346	.	A	G	1822.44	PASS	AC=1;AF=0.167;AN=6;BaseQRankSum=2.603;DP=250;Dels=0.00;FS=5.480;HaplotypeScore=12.8283;MLEAC=1;MLEAF=0.167;MQ=59.61;MQ0=0;MQRankSum=0.191;QD=7.29;ReadPosRankSum=2.065	GT:AD:DP:GQ:MLPSAC:MLPSAF:PL	0/0/0/0/0/1:187,61:250:1:1:0.167:1846,0,1,123,2147483647,2147483647,2147483647	SG	2147	gi|460404572|ref|XP_004247755.1|	PREDICTED: nucleolar GTP-binding protein 1-like [Solanum lycopersicum]	AT1G80770.1	P-loop containing nucleoside triphosphate hydrolases superfamily protein		pigment defective 318 (PDE318); FUNCTIONS IN: ferrous iron transmembrane transporter activity, GTP binding; INVOLVED IN: ferrous iron transport; LOCATED IN: integral to membrane; EXPRESSED IN: 21 plant structures; EXPRESSED DURING: 13 growth stages; CONTAINS InterPro DOMAIN/s: GTP1/OBG (InterPro:IPR006073), Nucleolar GTP-binding 1 (InterPro:IPR010674), Ferrous iron transport protein B, N-terminal…		OG1_11855
Sp1_comp309246_c0_seq2	135	.	A	T	80.3	.	DP=6;VDB=0.0398;AF1=1;AC1=2;DP4=0,0,4,1;MQ=54;FQ=-42	GT:PL:GQ	1/1:113,15,0:27	Sp1_comp309246_c0_seq2	135	.	A	T	202.4	PASS	AC=6;AF=1.00;AN=6;DP=6;Dels=0.00;FS=0.000;HaplotypeScore=0.0000;MLEAC=6;MLEAF=1.00;MQ=60.00;MQ0=0;QD=33.73	GT:AD:DP:GQ:MLPSAC:MLPSAF:PL	1/1/1/1/1/1:0,6:6:5:6:1.00:227,47,29,18,11,5,0	SG	2147	gi|460404572|ref|XP_004247755.1|	PREDICTED: nucleolar GTP-binding protein 1-like [Solanum lycopersicum]	AT1G80770.1	P-loop containing nucleoside triphosphate hydrolases superfamily protein		pigment defective 318 (PDE318); FUNCTIONS IN: ferrous iron transmembrane transporter activity, GTP binding; INVOLVED IN: ferrous iron transport; LOCATED IN: integral to membrane; EXPRESSED IN: 21 plant structures; EXPRESSED DURING: 13 growth stages; CONTAINS InterPro DOMAIN/s: GTP1/OBG (InterPro:IPR006073), Nucleolar GTP-binding 1 (InterPro:IPR010674), Ferrous iron transport protein B, N-terminal…		OG1_11855
Sp1_comp309246_c0_seq2	1434	.	C	T	29	.	DP=416;VDB=0.0399;AF1=0.5;AC1=1;DP4=164,175,38,31;MQ=48;FQ=32;PV4=0.36,1,2.2e-17,1	GT:PL:GQ	0/1:59,0,255:62	Sp1_comp309246_c0_seq2	1434	.	C	T	995.9		AC=1;AF=0.167;AN=6;BaseQRankSum=-0.537;DP=250;Dels=0.00;FS=1.329;HaplotypeScore=50.4488;MLEAC=1;MLEAF=0.167;MQ=59.62;MQ0=0;MQRankSum=0.173;QD=3.98;ReadPosRankSum=0.236	GT:AD:DP:GQ:MLPSAC:MLPSAF:PL	0/0/0/0/0/1:208,42:250:80:1:0.167:1022,0,80,2147483647,2147483647,2147483647,2147483647	SG	2147	gi|460404572|ref|XP_004247755.1|	PREDICTED: nucleolar GTP-binding protein 1-like [Solanum lycopersicum]	AT1G80770.1	P-loop containing nucleoside triphosphate hydrolases superfamily protein		pigment defective 318 (PDE318); FUNCTIONS IN: ferrous iron transmembrane transporter activity, GTP binding; INVOLVED IN: ferrous iron transport; LOCATED IN: integral to membrane; EXPRESSED IN: 21 plant structures; EXPRESSED DURING: 13 growth stages; CONTAINS InterPro DOMAIN/s: GTP1/OBG (InterPro:IPR006073), Nucleolar GTP-binding 1 (InterPro:IPR010674), Ferrous iron transport protein B, N-terminal…		OG1_11855
Sp1_comp309246_c0_seq2	1435	.	G	T	80	.	DP=420;VDB=0.0399;AF1=0.5;AC1=1;DP4=110,107,63,60;MQ=48;FQ=83;PV4=1,5.6e-136,1,0.1	GT:PL:GQ	0/1:110,0,255:99	Sp1_comp309246_c0_seq2	1435	.	G	T	3678.9		AC=3;AF=0.500;AN=6;BaseQRankSum=-1.251;DP=250;Dels=0.00;FS=0.000;HaplotypeScore=48.5825;MLEAC=3;MLEAF=0.500;MQ=59.62;MQ0=0;MQRankSum=-0.696;QD=14.72;ReadPosRankSum=0.035	GT:AD:DP:GQ:MLPSAC:MLPSAF:PL	0/0/0/1/1/1:133,115:250:41:3:0.500:3705,249,41,0,74,2147483647,2147483647	SG	2147	gi|460404572|ref|XP_004247755.1|	PREDICTED: nucleolar GTP-binding protein 1-like [Solanum lycopersicum]	AT1G80770.1	P-loop containing nucleoside triphosphate hydrolases superfamily protein		pigment defective 318 (PDE318); FUNCTIONS IN: ferrous iron transmembrane transporter activity, GTP binding; INVOLVED IN: ferrous iron transport; LOCATED IN: integral to membrane; EXPRESSED IN: 21 plant structures; EXPRESSED DURING: 13 growth stages; CONTAINS InterPro DOMAIN/s: GTP1/OBG (InterPro:IPR006073), Nucleolar GTP-binding 1 (InterPro:IPR010674), Ferrous iron transport protein B, N-terminal…		OG1_11855
Sp1_comp309246_c0_seq2	1508	.	G	A	73	.	DP=443;VDB=0.0345;AF1=0.5;AC1=1;DP4=166,136,72,59;MQ=49;FQ=76;PV4=1,1.4e-146,0.056,1	GT:PL:GQ	0/1:103,0,255:99	Sp1_comp309246_c0_seq2	1508	.	G	A	2042.94	PASS	AC=2;AF=0.333;AN=6;BaseQRankSum=1.180;DP=250;Dels=0.00;FS=2.469;HaplotypeScore=2.9951;MLEAC=2;MLEAF=0.333;MQ=59.50;MQ0=0;MQRankSum=-0.148;QD=8.17;ReadPosRankSum=2.624	GT:AD:DP:GQ:MLPSAC:MLPSAF:PL	0/0/0/0/1/1:182,68:250:21:2:0.333:2069,21,0,104,2147483647,2147483647,2147483647	SG	2147	gi|460404572|ref|XP_004247755.1|	PREDICTED: nucleolar GTP-binding protein 1-like [Solanum lycopersicum]	AT1G80770.1	P-loop containing nucleoside triphosphate hydrolases superfamily protein		pigment defective 318 (PDE318); FUNCTIONS IN: ferrous iron transmembrane transporter activity, GTP binding; INVOLVED IN: ferrous iron transport; LOCATED IN: integral to membrane; EXPRESSED IN: 21 plant structures; EXPRESSED DURING: 13 growth stages; CONTAINS InterPro DOMAIN/s: GTP1/OBG (InterPro:IPR006073), Nucleolar GTP-binding 1 (InterPro:IPR010674), Ferrous iron transport protein B, N-terminal…		OG1_11855
Sp1_comp309246_c0_seq2	1601	.	G	A	18.1	.	DP=478;VDB=0.0365;AF1=0.5;AC1=1;DP4=182,157,64,61;MQ=49;FQ=21;PV4=0.68,1.4e-158,0.4,1	GT:PL:GQ	0/1:48,0,255:51	Sp1_comp309246_c0_seq2	1601	.	G	A	2189.9	PASS	AC=2;AF=0.333;AN=6;BaseQRankSum=-0.007;DP=249;Dels=0.00;FS=8.062;HaplotypeScore=6.8960;MLEAC=2;MLEAF=0.333;MQ=59.97;MQ0=0;MQRankSum=-1.477;QD=8.79;ReadPosRankSum=1.119	GT:AD:DP:GQ:MLPSAC:MLPSAF:PL	0/0/0/0/1/1:175,74:249:49:2:0.333:2216,49,0,78,2147483647,2147483647,2147483647	SG	2147	gi|460404572|ref|XP_004247755.1|	PREDICTED: nucleolar GTP-binding protein 1-like [Solanum lycopersicum]	AT1G80770.1	P-loop containing nucleoside triphosphate hydrolases superfamily protein		pigment defective 318 (PDE318); FUNCTIONS IN: ferrous iron transmembrane transporter activity, GTP binding; INVOLVED IN: ferrous iron transport; LOCATED IN: integral to membrane; EXPRESSED IN: 21 plant structures; EXPRESSED DURING: 13 growth stages; CONTAINS InterPro DOMAIN/s: GTP1/OBG (InterPro:IPR006073), Nucleolar GTP-binding 1 (InterPro:IPR010674), Ferrous iron transport protein B, N-terminal…		OG1_11855
Sp1_comp309246_c0_seq2	1703	.	A	C	222	.	DP=371;VDB=0.0322;AF1=1;AC1=2;DP4=0,0,70,174;MQ=48;FQ=-282	GT:PL:GQ	1/1:255,255,0:99	Sp1_comp309246_c0_seq2	1703	.	A	C	9229.9	PASS	AC=6;AF=1.00;AN=6;BaseQRankSum=1.645;DP=249;Dels=0.00;FS=0.000;HaplotypeScore=6.5753;MLEAC=6;MLEAF=1.00;MQ=59.90;MQ0=0;MQRankSum=-0.094;QD=28.62;ReadPosRankSum=2.271	GT:AD:DP:GQ:MLPSAC:MLPSAF:PL	1/1/1/1/1/1:2,247:249:99:6:1.00:9256,1774,1088,686,401,181,0	SG	2147	gi|460404572|ref|XP_004247755.1|	PREDICTED: nucleolar GTP-binding protein 1-like [Solanum lycopersicum]	AT1G80770.1	P-loop containing nucleoside triphosphate hydrolases superfamily protein		pigment defective 318 (PDE318); FUNCTIONS IN: ferrous iron transmembrane transporter activity, GTP binding; INVOLVED IN: ferrous iron transport; LOCATED IN: integral to membrane; EXPRESSED IN: 21 plant structures; EXPRESSED DURING: 13 growth stages; CONTAINS InterPro DOMAIN/s: GTP1/OBG (InterPro:IPR006073), Nucleolar GTP-binding 1 (InterPro:IPR010674), Ferrous iron transport protein B, N-terminal…		OG1_11855
Sp1_comp309246_c0_seq2	1724	.	T	C	192	.	DP=315;VDB=0.0365;AF1=1;AC1=2;DP4=0,0,55,45;MQ=49;FQ=-282	GT:PL:GQ	1/1:225,255,0:99	Sp1_comp309246_c0_seq2	1724	.	T	C	7584.9	PASS	AC=6;AF=1.00;AN=6;BaseQRankSum=1.034;DP=250;Dels=0.00;FS=0.000;HaplotypeScore=2.9657;MLEAC=6;MLEAF=1.00;MQ=59.85;MQ0=0;MQRankSum=-1.648;QD=30.34;ReadPosRankSum=1.495	GT:AD:DP:GQ:MLPSAC:MLPSAF:PL	1/1/1/1/1/1:1,249:250:99:6:1.00:7611,1479,893,551,309,123,0	SG	2147	gi|460404572|ref|XP_004247755.1|	PREDICTED: nucleolar GTP-binding protein 1-like [Solanum lycopersicum]	AT1G80770.1	P-loop containing nucleoside triphosphate hydrolases superfamily protein		pigment defective 318 (PDE318); FUNCTIONS IN: ferrous iron transmembrane transporter activity, GTP binding; INVOLVED IN: ferrous iron transport; LOCATED IN: integral to membrane; EXPRESSED IN: 21 plant structures; EXPRESSED DURING: 13 growth stages; CONTAINS InterPro DOMAIN/s: GTP1/OBG (InterPro:IPR006073), Nucleolar GTP-binding 1 (InterPro:IPR010674), Ferrous iron transport protein B, N-terminal…		OG1_11855
Sp1_comp309246_c0_seq2	1847	.	A	G	225	.	DP=347;VDB=0.0380;AF1=0.5;AC1=1;DP4=67,95,76,99;MQ=47;FQ=225;PV4=0.74,1,1.2e-30,0.22	GT:PL:GQ	0/1:255,0,255:99	Sp1_comp309246_c0_seq2	1847	.	A	G	4659.93	PASS	AC=3;AF=0.500;AN=6;BaseQRankSum=1.543;DP=250;Dels=0.00;FS=2.141;HaplotypeScore=3.7347;MLEAC=3;MLEAF=0.500;MQ=59.86;MQ0=0;MQRankSum=-1.059;QD=18.64;ReadPosRankSum=-0.394	GT:AD:DP:GQ:MLPSAC:MLPSAF:PL	0/0/0/1/1/1:112,137:250:22:3:0.500:4686,384,97,0,22,210,2147483647	SG	2147	gi|460404572|ref|XP_004247755.1|	PREDICTED: nucleolar GTP-binding protein 1-like [Solanum lycopersicum]	AT1G80770.1	P-loop containing nucleoside triphosphate hydrolases superfamily protein		pigment defective 318 (PDE318); FUNCTIONS IN: ferrous iron transmembrane transporter activity, GTP binding; INVOLVED IN: ferrous iron transport; LOCATED IN: integral to membrane; EXPRESSED IN: 21 plant structures; EXPRESSED DURING: 13 growth stages; CONTAINS InterPro DOMAIN/s: GTP1/OBG (InterPro:IPR006073), Nucleolar GTP-binding 1 (InterPro:IPR010674), Ferrous iron transport protein B, N-terminal…		OG1_11855
Sp1_comp309246_c0_seq2	2051	.	T	C	179	.	DP=323;VDB=0.0345;AF1=0.5;AC1=1;DP4=59,171,27,58;MQ=48;FQ=182;PV4=0.32,0.074,2.3e-20,0.2	GT:PL:GQ	0/1:209,0,255:99	Sp1_comp309246_c0_seq2	2051	.	T	C	2166.9	PASS	AC=2;AF=0.333;AN=6;BaseQRankSum=-2.212;DP=246;Dels=0.00;FS=2.032;HaplotypeScore=4.3655;MLEAC=2;MLEAF=0.333;MQ=59.97;MQ0=0;MQRankSum=-0.767;QD=8.81;ReadPosRankSum=-2.112	GT:AD:DP:GQ:MLPSAC:MLPSAF:PL	0/0/0/0/1/1:177,68:246:37:2:0.333:2193,37,0,94,2147483647,2147483647,2147483647	SG	2147	gi|460404572|ref|XP_004247755.1|	PREDICTED: nucleolar GTP-binding protein 1-like [Solanum lycopersicum]	AT1G80770.1	P-loop containing nucleoside triphosphate hydrolases superfamily protein		pigment defective 318 (PDE318); FUNCTIONS IN: ferrous iron transmembrane transporter activity, GTP binding; INVOLVED IN: ferrous iron transport; LOCATED IN: integral to membrane; EXPRESSED IN: 21 plant structures; EXPRESSED DURING: 13 growth stages; CONTAINS InterPro DOMAIN/s: GTP1/OBG (InterPro:IPR006073), Nucleolar GTP-binding 1 (InterPro:IPR010674), Ferrous iron transport protein B, N-terminal…		OG1_11855
Sp1_comp309246_c0_seq2	220	.	T	C	23	.	DP=8;VDB=0.0080;AF1=0.5;AC1=1;DP4=1,3,2,1;MQ=37;FQ=26;PV4=0.49,1,0.16,0.093	GT:PL:GQ	0/1:53,0,81:56	Sp1_comp309246_c0_seq2	220	.	T	C	49.82	LowQual	AC=2;AF=0.333;AN=6;BaseQRankSum=1.159;DP=10;Dels=0.00;FS=6.854;HaplotypeScore=0.0000;MLEAC=2;MLEAF=0.333;MQ=60.00;MQ0=0;MQRankSum=-0.876;QD=4.98;ReadPosRankSum=-0.729	GT:AD:DP:GQ:MLPSAC:MLPSAF:PL	0/0/0/0/1/1:5,5:10:0:2:0.333:71,3,0,0,3,10,104	SG	2147	gi|460404572|ref|XP_004247755.1|	PREDICTED: nucleolar GTP-binding protein 1-like [Solanum lycopersicum]	AT1G80770.1	P-loop containing nucleoside triphosphate hydrolases superfamily protein		pigment defective 318 (PDE318); FUNCTIONS IN: ferrous iron transmembrane transporter activity, GTP binding; INVOLVED IN: ferrous iron transport; LOCATED IN: integral to membrane; EXPRESSED IN: 21 plant structures; EXPRESSED DURING: 13 growth stages; CONTAINS InterPro DOMAIN/s: GTP1/OBG (InterPro:IPR006073), Nucleolar GTP-binding 1 (InterPro:IPR010674), Ferrous iron transport protein B, N-terminal…		OG1_11855
Sp1_comp309246_c0_seq2	248	.	T	C	100	.	DP=38;VDB=0.0033;AF1=0.5;AC1=1;DP4=11,3,17,3;MQ=40;FQ=103;PV4=0.67,5.2e-15,2e-08,0.43	GT:PL:GQ	0/1:130,0,227:99	Sp1_comp309246_c0_seq2	248	.	T	C	685.51		AC=3;AF=0.500;AN=6;BaseQRankSum=0.315;DP=42;Dels=0.00;FS=1.638;HaplotypeScore=22.2607;MLEAC=3;MLEAF=0.500;MQ=60.00;MQ0=0;MQRankSum=-0.289;QD=16.32;ReadPosRankSum=1.129	GT:AD:DP:GQ:MLPSAC:MLPSAF:PL	0/0/0/1/1/1:15,27:42:1:3:0.500:709,60,16,0,1,25,490	SG	2147	gi|460404572|ref|XP_004247755.1|	PREDICTED: nucleolar GTP-binding protein 1-like [Solanum lycopersicum]	AT1G80770.1	P-loop containing nucleoside triphosphate hydrolases superfamily protein		pigment defective 318 (PDE318); FUNCTIONS IN: ferrous iron transmembrane transporter activity, GTP binding; INVOLVED IN: ferrous iron transport; LOCATED IN: integral to membrane; EXPRESSED IN: 21 plant structures; EXPRESSED DURING: 13 growth stages; CONTAINS InterPro DOMAIN/s: GTP1/OBG (InterPro:IPR006073), Nucleolar GTP-binding 1 (InterPro:IPR010674), Ferrous iron transport protein B, N-terminal…		OG1_11855
Sp1_comp309246_c0_seq2	330	.	C	T	138	.	DP=175;VDB=0.0298;AF1=0.5;AC1=1;DP4=39,18,80,29;MQ=45;FQ=141;PV4=0.59,1e-81,4.7e-16,1	GT:PL:GQ	0/1:168,0,255:99	Sp1_comp309246_c0_seq2	330	.	C	T	4051.91		AC=4;AF=0.667;AN=6;BaseQRankSum=-0.137;DP=179;Dels=0.00;FS=0.649;HaplotypeScore=13.9963;MLEAC=4;MLEAF=0.667;MQ=59.91;MQ0=0;MQRankSum=0.912;QD=22.64;ReadPosRankSum=-0.834	GT:AD:DP:GQ:MLPSAC:MLPSAF:PL	0/0/1/1/1/1:59,120:179:30:4:0.667:4078,399,141,30,0,71,2147483647	SG	2147	gi|460404572|ref|XP_004247755.1|	PREDICTED: nucleolar GTP-binding protein 1-like [Solanum lycopersicum]	AT1G80770.1	P-loop containing nucleoside triphosphate hydrolases superfamily protein		pigment defective 318 (PDE318); FUNCTIONS IN: ferrous iron transmembrane transporter activity, GTP binding; INVOLVED IN: ferrous iron transport; LOCATED IN: integral to membrane; EXPRESSED IN: 21 plant structures; EXPRESSED DURING: 13 growth stages; CONTAINS InterPro DOMAIN/s: GTP1/OBG (InterPro:IPR006073), Nucleolar GTP-binding 1 (InterPro:IPR010674), Ferrous iron transport protein B, N-terminal…		OG1_11855
Sp1_comp309246_c0_seq2	477	.	T	A	121	.	DP=463;VDB=0.0322;AF1=0.5;AC1=1;DP4=155,91,101,45;MQ=44;FQ=124;PV4=0.23,9.8e-137,3.3e-45,1	GT:PL:GQ	0/1:151,0,255:99	Sp1_comp309246_c0_seq2	477	.	T	A	2539.91		AC=2;AF=0.333;AN=6;BaseQRankSum=-0.178;DP=250;Dels=0.00;FS=0.546;HaplotypeScore=36.6347;MLEAC=2;MLEAF=0.333;MQ=59.88;MQ0=1;MQRankSum=-1.178;QD=10.16;ReadPosRankSum=-0.155	GT:AD:DP:GQ:MLPSAC:MLPSAF:PL	0/0/0/0/1/1:171,76:250:27:2:0.333:2566,103,0,27,157,2147483647,2147483647	SG	2147	gi|460404572|ref|XP_004247755.1|	PREDICTED: nucleolar GTP-binding protein 1-like [Solanum lycopersicum]	AT1G80770.1	P-loop containing nucleoside triphosphate hydrolases superfamily protein		pigment defective 318 (PDE318); FUNCTIONS IN: ferrous iron transmembrane transporter activity, GTP binding; INVOLVED IN: ferrous iron transport; LOCATED IN: integral to membrane; EXPRESSED IN: 21 plant structures; EXPRESSED DURING: 13 growth stages; CONTAINS InterPro DOMAIN/s: GTP1/OBG (InterPro:IPR006073), Nucleolar GTP-binding 1 (InterPro:IPR010674), Ferrous iron transport protein B, N-terminal…		OG1_11855
Sp1_comp309246_c0_seq2	523	.	C	G	111	.	DP=499;VDB=0.0322;AF1=0.5;AC1=1;DP4=198,131,88,68;MQ=41;FQ=114;PV4=0.43,0.15,6.8e-119,1	GT:PL:GQ	0/1:141,0,255:99	Sp1_comp309246_c0_seq2	523	.	C	G	2055.92		AC=2;AF=0.333;AN=6;BaseQRankSum=0.799;DP=250;Dels=0.00;FS=14.983;HaplotypeScore=61.4710;MLEAC=2;MLEAF=0.333;MQ=59.89;MQ0=0;MQRankSum=0.261;QD=8.22;ReadPosRankSum=1.645	GT:AD:DP:GQ:MLPSAC:MLPSAF:PL	0/0/0/0/1/1:182,67:250:25:2:0.333:2082,25,0,103,2147483647,2147483647,2147483647	SG	2147	gi|460404572|ref|XP_004247755.1|	PREDICTED: nucleolar GTP-binding protein 1-like [Solanum lycopersicum]	AT1G80770.1	P-loop containing nucleoside triphosphate hydrolases superfamily protein		pigment defective 318 (PDE318); FUNCTIONS IN: ferrous iron transmembrane transporter activity, GTP binding; INVOLVED IN: ferrous iron transport; LOCATED IN: integral to membrane; EXPRESSED IN: 21 plant structures; EXPRESSED DURING: 13 growth stages; CONTAINS InterPro DOMAIN/s: GTP1/OBG (InterPro:IPR006073), Nucleolar GTP-binding 1 (InterPro:IPR010674), Ferrous iron transport protein B, N-terminal…		OG1_11855
Sp1_comp309246_c0_seq2	530	.	T	G	178	.	DP=483;VDB=0.0271;AF1=0.5;AC1=1;DP4=166,111,114,75;MQ=41;FQ=181;PV4=1,2.4e-13,5.9e-160,1	GT:PL:GQ	0/1:208,0,255:99	Sp1_comp309246_c0_seq2	530	.	T	G	3884.9		AC=3;AF=0.500;AN=6;BaseQRankSum=-1.137;DP=249;Dels=0.00;FS=12.649;HaplotypeScore=48.4367;MLEAC=3;MLEAF=0.500;MQ=59.89;MQ0=0;MQRankSum=-0.167;QD=15.60;ReadPosRankSum=-0.211	GT:AD:DP:GQ:MLPSAC:MLPSAF:PL	0/0/0/1/1/1:132,117:249:33:3:0.500:3911,238,33,0,87,2147483647,2147483647	SG	2147	gi|460404572|ref|XP_004247755.1|	PREDICTED: nucleolar GTP-binding protein 1-like [Solanum lycopersicum]	AT1G80770.1	P-loop containing nucleoside triphosphate hydrolases superfamily protein		pigment defective 318 (PDE318); FUNCTIONS IN: ferrous iron transmembrane transporter activity, GTP binding; INVOLVED IN: ferrous iron transport; LOCATED IN: integral to membrane; EXPRESSED IN: 21 plant structures; EXPRESSED DURING: 13 growth stages; CONTAINS InterPro DOMAIN/s: GTP1/OBG (InterPro:IPR006073), Nucleolar GTP-binding 1 (InterPro:IPR010674), Ferrous iron transport protein B, N-terminal…		OG1_11855
Sp1_comp309246_c0_seq2	544	.	G	A	225	.	DP=523;VDB=0.0400;AF1=0.5;AC1=1;DP4=128,89,147,128;MQ=41;FQ=225;PV4=0.24,0.27,1.7e-84,0.48	GT:PL:GQ	0/1:255,0,255:99	Sp1_comp309246_c0_seq2	544	.	G	A	5605.9		AC=4;AF=0.667;AN=6;BaseQRankSum=0.676;DP=249;Dels=0.00;FS=12.063;HaplotypeScore=48.7722;MLEAC=4;MLEAF=0.667;MQ=59.92;MQ0=0;MQRankSum=1.517;QD=22.51;ReadPosRankSum=0.711	GT:AD:DP:GQ:MLPSAC:MLPSAF:PL	0/0/1/1/1/1:88,161:249:40:4:0.667:5632,578,201,40,0,111,2147483647	SG	2147	gi|460404572|ref|XP_004247755.1|	PREDICTED: nucleolar GTP-binding protein 1-like [Solanum lycopersicum]	AT1G80770.1	P-loop containing nucleoside triphosphate hydrolases superfamily protein		pigment defective 318 (PDE318); FUNCTIONS IN: ferrous iron transmembrane transporter activity, GTP binding; INVOLVED IN: ferrous iron transport; LOCATED IN: integral to membrane; EXPRESSED IN: 21 plant structures; EXPRESSED DURING: 13 growth stages; CONTAINS InterPro DOMAIN/s: GTP1/OBG (InterPro:IPR006073), Nucleolar GTP-binding 1 (InterPro:IPR010674), Ferrous iron transport protein B, N-terminal…		OG1_11855
Sp1_comp309246_c0_seq2	613	.	T	C	225	.	DP=571;VDB=0.0365;AF1=0.5;AC1=1;DP4=186,157,103,116;MQ=45;FQ=225;PV4=0.1,0.0015,2.5e-159,0.16	GT:PL:GQ	0/1:255,0,255:99	Sp1_comp309246_c0_seq2	613	.	T	C	2963.9		AC=3;AF=0.500;AN=6;BaseQRankSum=-2.845;DP=250;Dels=0.00;FS=3.623;HaplotypeScore=126.6860;MLEAC=3;MLEAF=0.500;MQ=59.56;MQ0=0;MQRankSum=1.201;QD=11.86;ReadPosRankSum=1.355	GT:AD:DP:GQ:MLPSAC:MLPSAF:PL	0/0/0/1/1/1:98,151:250:36:3:0.500:2990,206,36,0,57,255,2147483647	SG	2147	gi|460404572|ref|XP_004247755.1|	PREDICTED: nucleolar GTP-binding protein 1-like [Solanum lycopersicum]	AT1G80770.1	P-loop containing nucleoside triphosphate hydrolases superfamily protein		pigment defective 318 (PDE318); FUNCTIONS IN: ferrous iron transmembrane transporter activity, GTP binding; INVOLVED IN: ferrous iron transport; LOCATED IN: integral to membrane; EXPRESSED IN: 21 plant structures; EXPRESSED DURING: 13 growth stages; CONTAINS InterPro DOMAIN/s: GTP1/OBG (InterPro:IPR006073), Nucleolar GTP-binding 1 (InterPro:IPR010674), Ferrous iron transport protein B, N-terminal…		OG1_11855
Sp1_comp309246_c0_seq2	619	.	A	G	98	.	DP=572;VDB=0.0365;AF1=0.5;AC1=1;DP4=171,169,103,125;MQ=45;FQ=101;PV4=0.27,5.1e-225,7.3e-157,0.077	GT:PL:GQ	0/1:128,0,255:99	Sp1_comp309246_c0_seq2	619	.	A	G,T	2935.9	PASS	AC=2,1;AF=0.333,0.167;AN=6;BaseQRankSum=-1.527;DP=248;Dels=0.00;FS=6.838;HaplotypeScore=3.2219;MLEAC=2,1;MLEAF=0.333,0.167;MQ=59.55;MQ0=0;MQRankSum=-0.579;QD=11.84;ReadPosRankSum=2.779	GT:AD:DP:GQ:MLPSAC:MLPSAF	0/0/0/1/1/2:99,66,83:248:53:2,1:0.333,0.167	SG	2147	gi|460404572|ref|XP_004247755.1|	PREDICTED: nucleolar GTP-binding protein 1-like [Solanum lycopersicum]	AT1G80770.1	P-loop containing nucleoside triphosphate hydrolases superfamily protein		pigment defective 318 (PDE318); FUNCTIONS IN: ferrous iron transmembrane transporter activity, GTP binding; INVOLVED IN: ferrous iron transport; LOCATED IN: integral to membrane; EXPRESSED IN: 21 plant structures; EXPRESSED DURING: 13 growth stages; CONTAINS InterPro DOMAIN/s: GTP1/OBG (InterPro:IPR006073), Nucleolar GTP-binding 1 (InterPro:IPR010674), Ferrous iron transport protein B, N-terminal…		OG1_11855
Sp1_comp309246_c0_seq2	653	.	C	T	47	.	DP=647;VDB=0.0392;AF1=0.5;AC1=1;DP4=223,218,93,86;MQ=45;FQ=50;PV4=0.79,2.9e-165,1.6e-43,1	GT:PL:GQ	0/1:77,0,255:80	Sp1_comp309246_c0_seq2	653	.	C	T	1678.42		AC=2;AF=0.333;AN=6;BaseQRankSum=1.874;DP=250;Dels=0.00;FS=3.476;HaplotypeScore=103.3612;MLEAC=2;MLEAF=0.333;MQ=59.81;MQ0=0;MQRankSum=0.656;QD=6.71;ReadPosRankSum=0.440	GT:AD:DP:GQ:MLPSAC:MLPSAF:PL	0/0/0/0/1/1:192,58:250:9:2:0.333:1704,9,0,102,2147483647,2147483647,2147483647	SG	2147	gi|460404572|ref|XP_004247755.1|	PREDICTED: nucleolar GTP-binding protein 1-like [Solanum lycopersicum]	AT1G80770.1	P-loop containing nucleoside triphosphate hydrolases superfamily protein		pigment defective 318 (PDE318); FUNCTIONS IN: ferrous iron transmembrane transporter activity, GTP binding; INVOLVED IN: ferrous iron transport; LOCATED IN: integral to membrane; EXPRESSED IN: 21 plant structures; EXPRESSED DURING: 13 growth stages; CONTAINS InterPro DOMAIN/s: GTP1/OBG (InterPro:IPR006073), Nucleolar GTP-binding 1 (InterPro:IPR010674), Ferrous iron transport protein B, N-terminal…		OG1_11855
Sp1_comp309246_c0_seq2	701	.	A	C	176	.	DP=683;VDB=0.0365;AF1=0.5;AC1=1;DP4=175,151,167,124;MQ=45;FQ=179;PV4=0.37,4.5e-140,8.1e-87,0.45	GT:PL:GQ	0/1:206,0,255:99	Sp1_comp309246_c0_seq2	701	.	A	C	3645.9	PASS	AC=3;AF=0.500;AN=6;BaseQRankSum=2.322;DP=248;Dels=0.00;FS=3.723;HaplotypeScore=12.1666;MLEAC=3;MLEAF=0.500;MQ=59.88;MQ0=0;MQRankSum=-0.367;QD=14.70;ReadPosRankSum=-1.490	GT:AD:DP:GQ:MLPSAC:MLPSAF:PL	0/0/0/1/1/1:128,118:248:53:3:0.500:3672,275,56,0,53,268,2147483647	SG	2147	gi|460404572|ref|XP_004247755.1|	PREDICTED: nucleolar GTP-binding protein 1-like [Solanum lycopersicum]	AT1G80770.1	P-loop containing nucleoside triphosphate hydrolases superfamily protein		pigment defective 318 (PDE318); FUNCTIONS IN: ferrous iron transmembrane transporter activity, GTP binding; INVOLVED IN: ferrous iron transport; LOCATED IN: integral to membrane; EXPRESSED IN: 21 plant structures; EXPRESSED DURING: 13 growth stages; CONTAINS InterPro DOMAIN/s: GTP1/OBG (InterPro:IPR006073), Nucleolar GTP-binding 1 (InterPro:IPR010674), Ferrous iron transport protein B, N-terminal…		OG1_11855
Sp1_comp309246_c0_seq2	738	.	C	G	171	.	DP=660;VDB=0.0244;AF1=0.5;AC1=1;DP4=175,169,170,130;MQ=46;FQ=174;PV4=0.15,6.8e-218,1.4e-95,1	GT:PL:GQ	0/1:201,0,255:99	Sp1_comp309246_c0_seq2	738	.	C	G	3216.34		AC=3;AF=0.500;AN=6;BaseQRankSum=2.746;DP=250;Dels=0.00;FS=9.035;HaplotypeScore=84.7703;MLEAC=3;MLEAF=0.500;MQ=59.92;MQ0=0;MQRankSum=0.808;QD=12.87;ReadPosRankSum=1.070	GT:AD:DP:GQ:MLPSAC:MLPSAF:PL	0/0/0/1/1/1:134,115:250:4:3:0.500:3241,162,4,0,110,2147483647,2147483647	SG	2147	gi|460404572|ref|XP_004247755.1|	PREDICTED: nucleolar GTP-binding protein 1-like [Solanum lycopersicum]	AT1G80770.1	P-loop containing nucleoside triphosphate hydrolases superfamily protein		pigment defective 318 (PDE318); FUNCTIONS IN: ferrous iron transmembrane transporter activity, GTP binding; INVOLVED IN: ferrous iron transport; LOCATED IN: integral to membrane; EXPRESSED IN: 21 plant structures; EXPRESSED DURING: 13 growth stages; CONTAINS InterPro DOMAIN/s: GTP1/OBG (InterPro:IPR006073), Nucleolar GTP-binding 1 (InterPro:IPR010674), Ferrous iron transport protein B, N-terminal…		OG1_11855
Sp1_comp309246_c0_seq2	763	.	T	A	108	.	DP=465;VDB=0.0081;AF1=0.5;AC1=1;DP4=113,127,112,91;MQ=46;FQ=111;PV4=0.1,2e-155,2.4e-67,1	GT:PL:GQ	0/1:138,0,255:99	Sp1_comp309246_c0_seq2	763	.	T	A,C	3108.9	PASS	AC=2,1;AF=0.333,0.167;AN=6;BaseQRankSum=-1.219;DP=250;Dels=0.00;FS=9.858;HaplotypeScore=8.2006;MLEAC=2,1;MLEAF=0.333,0.167;MQ=59.79;MQ0=0;MQRankSum=-1.147;QD=12.44;ReadPosRankSum=2.040	GT:AD:DP:GQ:MLPSAC:MLPSAF	0/0/0/1/1/2:127,73,49:250:40:2,1:0.333,0.167	SG	2147	gi|460404572|ref|XP_004247755.1|	PREDICTED: nucleolar GTP-binding protein 1-like [Solanum lycopersicum]	AT1G80770.1	P-loop containing nucleoside triphosphate hydrolases superfamily protein		pigment defective 318 (PDE318); FUNCTIONS IN: ferrous iron transmembrane transporter activity, GTP binding; INVOLVED IN: ferrous iron transport; LOCATED IN: integral to membrane; EXPRESSED IN: 21 plant structures; EXPRESSED DURING: 13 growth stages; CONTAINS InterPro DOMAIN/s: GTP1/OBG (InterPro:IPR006073), Nucleolar GTP-binding 1 (InterPro:IPR010674), Ferrous iron transport protein B, N-terminal…		OG1_11855
Sp1_comp309246_c0_seq2	781	.	T	C	208	.	DP=383;VDB=0.0099;AF1=0.5;AC1=1;DP4=64,91,118,82;MQ=46;FQ=211;PV4=0.0013,5e-91,6.1e-34,1	GT:PL:GQ	0/1:238,0,255:99	Sp1_comp309246_c0_seq2	781	.	T	C	5615.9	PASS	AC=4;AF=0.667;AN=6;BaseQRankSum=-0.418;DP=250;Dels=0.00;FS=0.000;HaplotypeScore=5.8412;MLEAC=4;MLEAF=0.667;MQ=58.10;MQ0=0;MQRankSum=-1.315;QD=22.46;ReadPosRankSum=0.092	GT:AD:DP:GQ:MLPSAC:MLPSAF:PL	0/0/1/1/1/1:86,164:250:50:4:0.667:5642,612,223,50,0,96,2147483647	SG	2147	gi|460404572|ref|XP_004247755.1|	PREDICTED: nucleolar GTP-binding protein 1-like [Solanum lycopersicum]	AT1G80770.1	P-loop containing nucleoside triphosphate hydrolases superfamily protein		pigment defective 318 (PDE318); FUNCTIONS IN: ferrous iron transmembrane transporter activity, GTP binding; INVOLVED IN: ferrous iron transport; LOCATED IN: integral to membrane; EXPRESSED IN: 21 plant structures; EXPRESSED DURING: 13 growth stages; CONTAINS InterPro DOMAIN/s: GTP1/OBG (InterPro:IPR006073), Nucleolar GTP-binding 1 (InterPro:IPR010674), Ferrous iron transport protein B, N-terminal…		OG1_11855
Sp1_comp309246_c0_seq2	860	.	T	C	27	.	DP=356;VDB=0.0118;AF1=0.5;AC1=1;DP4=86,126,13,65;MQ=47;FQ=30;PV4=0.00014,2.6e-60,0.00032,1	GT:PL:GQ	0/1:57,0,255:60	Sp1_comp309246_c0_seq2	860	.	T	C	1050.11	PASS	AC=2;AF=0.333;AN=6;BaseQRankSum=2.059;DP=249;Dels=0.00;FS=11.546;HaplotypeScore=5.3433;MLEAC=2;MLEAF=0.333;MQ=59.89;MQ0=0;MQRankSum=1.217;QD=4.22;ReadPosRankSum=1.389	GT:AD:DP:GQ:MLPSAC:MLPSAF:PL	0/0/0/0/1/1:140,109:249:13:2:0.333:1076,47,0,13,75,2147483647,2147483647	SG	2147	gi|460404572|ref|XP_004247755.1|	PREDICTED: nucleolar GTP-binding protein 1-like [Solanum lycopersicum]	AT1G80770.1	P-loop containing nucleoside triphosphate hydrolases superfamily protein		pigment defective 318 (PDE318); FUNCTIONS IN: ferrous iron transmembrane transporter activity, GTP binding; INVOLVED IN: ferrous iron transport; LOCATED IN: integral to membrane; EXPRESSED IN: 21 plant structures; EXPRESSED DURING: 13 growth stages; CONTAINS InterPro DOMAIN/s: GTP1/OBG (InterPro:IPR006073), Nucleolar GTP-binding 1 (InterPro:IPR010674), Ferrous iron transport protein B, N-terminal…		OG1_11855
Sp1_comp309246_c0_seq2	982	.	A	G	179	.	DP=532;VDB=0.0400;AF1=0.5;AC1=1;DP4=112,91,166,147;MQ=49;FQ=182;PV4=0.65,1.4e-174,0.0026,1	GT:PL:GQ	0/1:209,0,255:99	Sp1_comp309246_c0_seq2	982	.	A	G	5130.32	PASS	AC=4;AF=0.667;AN=6;BaseQRankSum=0.571;DP=250;Dels=0.00;FS=2.854;HaplotypeScore=8.9622;MLEAC=4;MLEAF=0.667;MQ=59.85;MQ0=0;MQRankSum=-0.562;QD=20.52;ReadPosRankSum=-0.743	GT:AD:DP:GQ:MLPSAC:MLPSAF:PL	0/0/1/1/1/1:103,147:250:10:4:0.667:5156,479,141,10,0,150,2147483647	SG	2147	gi|460404572|ref|XP_004247755.1|	PREDICTED: nucleolar GTP-binding protein 1-like [Solanum lycopersicum]	AT1G80770.1	P-loop containing nucleoside triphosphate hydrolases superfamily protein		pigment defective 318 (PDE318); FUNCTIONS IN: ferrous iron transmembrane transporter activity, GTP binding; INVOLVED IN: ferrous iron transport; LOCATED IN: integral to membrane; EXPRESSED IN: 21 plant structures; EXPRESSED DURING: 13 growth stages; CONTAINS InterPro DOMAIN/s: GTP1/OBG (InterPro:IPR006073), Nucleolar GTP-binding 1 (InterPro:IPR010674), Ferrous iron transport protein B, N-terminal…		OG1_11855
Sp1_comp309246_c0_seq2	1001	.	A	G	1209.9		AC=1;AF=0.167;AN=6;BaseQRankSum=-0.995;DP=249;Dels=0.00;FS=2.993;HaplotypeScore=49.4339;MLEAC=1;MLEAF=0.167;MQ=59.80;MQ0=0;MQRankSum=0.601;QD=4.86;ReadPosRankSum=0.871	GT:AD:DP:GQ:MLPSAC:MLPSAF:PL	0/0/0/0/0/1:205,44:249:68:1:0.167:1236,0,68,2147483647,2147483647,2147483647,2147483647											GATK	2147	gi|460404572|ref|XP_004247755.1|	PREDICTED: nucleolar GTP-binding protein 1-like [Solanum lycopersicum]	AT1G80770.1	P-loop containing nucleoside triphosphate hydrolases superfamily protein		pigment defective 318 (PDE318); FUNCTIONS IN: ferrous iron transmembrane transporter activity, GTP binding; INVOLVED IN: ferrous iron transport; LOCATED IN: integral to membrane; EXPRESSED IN: 21 plant structures; EXPRESSED DURING: 13 growth stages; CONTAINS InterPro DOMAIN/s: GTP1/OBG (InterPro:IPR006073), Nucleolar GTP-binding 1 (InterPro:IPR010674), Ferrous iron transport protein B, N-terminal…		OG1_11855
Sp1_comp309246_c0_seq2	1007	.	G	A	1350.9		AC=1;AF=0.167;AN=6;BaseQRankSum=1.207;DP=250;Dels=0.00;FS=1.282;HaplotypeScore=46.4340;MLEAC=1;MLEAF=0.167;MQ=59.80;MQ0=0;MQRankSum=-0.788;QD=5.40;ReadPosRankSum=1.612	GT:AD:DP:GQ:MLPSAC:MLPSAF:PL	0/0/0/0/0/1:203,47:250:58:1:0.167:1377,0,58,225,2147483647,2147483647,2147483647											GATK	2147	gi|460404572|ref|XP_004247755.1|	PREDICTED: nucleolar GTP-binding protein 1-like [Solanum lycopersicum]	AT1G80770.1	P-loop containing nucleoside triphosphate hydrolases superfamily protein		pigment defective 318 (PDE318); FUNCTIONS IN: ferrous iron transmembrane transporter activity, GTP binding; INVOLVED IN: ferrous iron transport; LOCATED IN: integral to membrane; EXPRESSED IN: 21 plant structures; EXPRESSED DURING: 13 growth stages; CONTAINS InterPro DOMAIN/s: GTP1/OBG (InterPro:IPR006073), Nucleolar GTP-binding 1 (InterPro:IPR010674), Ferrous iron transport protein B, N-terminal…		OG1_11855
Sp1_comp309246_c0_seq2	1118	.	G	T	2808.91	PASS	AC=2;AF=0.333;AN=6;BaseQRankSum=0.710;DP=250;Dels=0.00;FS=0.000;HaplotypeScore=3.4878;MLEAC=2;MLEAF=0.333;MQ=59.50;MQ0=1;MQRankSum=-0.173;QD=11.24;ReadPosRankSum=1.843	GT:AD:DP:GQ:MLPSAC:MLPSAF:PL	0/0/0/0/1/1:153,96:249:28:2:0.333:2835,126,0,28,178,2147483647,2147483647											GATK	2147	gi|460404572|ref|XP_004247755.1|	PREDICTED: nucleolar GTP-binding protein 1-like [Solanum lycopersicum]	AT1G80770.1	P-loop containing nucleoside triphosphate hydrolases superfamily protein		pigment defective 318 (PDE318); FUNCTIONS IN: ferrous iron transmembrane transporter activity, GTP binding; INVOLVED IN: ferrous iron transport; LOCATED IN: integral to membrane; EXPRESSED IN: 21 plant structures; EXPRESSED DURING: 13 growth stages; CONTAINS InterPro DOMAIN/s: GTP1/OBG (InterPro:IPR006073), Nucleolar GTP-binding 1 (InterPro:IPR010674), Ferrous iron transport protein B, N-terminal…		OG1_11855
Sp1_comp309246_c0_seq2	1204	.	T	G	46.9	LowQual;	AC=1;AF=0.167;AN=6;BaseQRankSum=0.366;DP=250;Dels=0.00;FS=4.331;HaplotypeScore=5.9646;MLEAC=1;MLEAF=0.167;MQ=59.83;MQ0=0;MQRankSum=-0.799;QD=0.19;ReadPosRankSum=1.688	GT:AD:DP:GQ:MLPSAC:MLPSAF:PL	0/0/0/0/0/1:228,22:250:73:1:0.167:73,0,180,2147483647,2147483647,2147483647,2147483647											GATK	2147	gi|460404572|ref|XP_004247755.1|	PREDICTED: nucleolar GTP-binding protein 1-like [Solanum lycopersicum]	AT1G80770.1	P-loop containing nucleoside triphosphate hydrolases superfamily protein		pigment defective 318 (PDE318); FUNCTIONS IN: ferrous iron transmembrane transporter activity, GTP binding; INVOLVED IN: ferrous iron transport; LOCATED IN: integral to membrane; EXPRESSED IN: 21 plant structures; EXPRESSED DURING: 13 growth stages; CONTAINS InterPro DOMAIN/s: GTP1/OBG (InterPro:IPR006073), Nucleolar GTP-binding 1 (InterPro:IPR010674), Ferrous iron transport protein B, N-terminal…		OG1_11855
Sp1_comp309246_c0_seq2	1228	.	G	A	7726.9		AC=5;AF=0.833;AN=6;BaseQRankSum=1.200;DP=250;Dels=0.00;FS=0.000;HaplotypeScore=39.9704;MLEAC=5;MLEAF=0.833;MQ=59.77;MQ0=1;MQRankSum=0.175;QD=30.91;ReadPosRankSum=0.635	GT:AD:DP:GQ:MLPSAC:MLPSAF:PL	0/1/1/1/1/1:36,214:250:84:5:0.833:7753,1104,559,264,84,0,1013											GATK	2147	gi|460404572|ref|XP_004247755.1|	PREDICTED: nucleolar GTP-binding protein 1-like [Solanum lycopersicum]	AT1G80770.1	P-loop containing nucleoside triphosphate hydrolases superfamily protein		pigment defective 318 (PDE318); FUNCTIONS IN: ferrous iron transmembrane transporter activity, GTP binding; INVOLVED IN: ferrous iron transport; LOCATED IN: integral to membrane; EXPRESSED IN: 21 plant structures; EXPRESSED DURING: 13 growth stages; CONTAINS InterPro DOMAIN/s: GTP1/OBG (InterPro:IPR006073), Nucleolar GTP-binding 1 (InterPro:IPR010674), Ferrous iron transport protein B, N-terminal…		OG1_11855
Sp1_comp309246_c0_seq2	1238	.	C	G	2983.1		AC=3;AF=0.500;AN=6;BaseQRankSum=3.008;DP=250;Dels=0.00;FS=0.473;HaplotypeScore=34.9713;MLEAC=3;MLEAF=0.500;MQ=59.86;MQ0=1;MQRankSum=0.516;QD=11.93;ReadPosRankSum=1.761	GT:AD:DP:GQ:MLPSAC:MLPSAF:PL	0/0/0/1/1/1:146,104:250:5:3:0.500:3008,167,5,0,111,2147483647,2147483647											GATK	2147	gi|460404572|ref|XP_004247755.1|	PREDICTED: nucleolar GTP-binding protein 1-like [Solanum lycopersicum]	AT1G80770.1	P-loop containing nucleoside triphosphate hydrolases superfamily protein		pigment defective 318 (PDE318); FUNCTIONS IN: ferrous iron transmembrane transporter activity, GTP binding; INVOLVED IN: ferrous iron transport; LOCATED IN: integral to membrane; EXPRESSED IN: 21 plant structures; EXPRESSED DURING: 13 growth stages; CONTAINS InterPro DOMAIN/s: GTP1/OBG (InterPro:IPR006073), Nucleolar GTP-binding 1 (InterPro:IPR010674), Ferrous iron transport protein B, N-terminal…		OG1_11855
Sp1_comp309246_c0_seq2	1259	.	T	C	1238.9	PASS	AC=1;AF=0.167;AN=6;BaseQRankSum=-1.702;DP=250;Dels=0.00;FS=0.000;HaplotypeScore=9.8568;MLEAC=1;MLEAF=0.167;MQ=59.71;MQ0=2;MQRankSum=0.139;QD=4.96;ReadPosRankSum=-0.413	GT:AD:DP:GQ:MLPSAC:MLPSAF:PL	0/0/0/0/0/1:199,51:250:52:1:0.167:1265,0,52,210,2147483647,2147483647,2147483647											GATK	2147	gi|460404572|ref|XP_004247755.1|	PREDICTED: nucleolar GTP-binding protein 1-like [Solanum lycopersicum]	AT1G80770.1	P-loop containing nucleoside triphosphate hydrolases superfamily protein		pigment defective 318 (PDE318); FUNCTIONS IN: ferrous iron transmembrane transporter activity, GTP binding; INVOLVED IN: ferrous iron transport; LOCATED IN: integral to membrane; EXPRESSED IN: 21 plant structures; EXPRESSED DURING: 13 growth stages; CONTAINS InterPro DOMAIN/s: GTP1/OBG (InterPro:IPR006073), Nucleolar GTP-binding 1 (InterPro:IPR010674), Ferrous iron transport protein B, N-terminal…		OG1_11855
Sp1_comp309246_c0_seq2	1418	.	G	A	1878.91	PASS	AC=2;AF=0.333;AN=6;BaseQRankSum=0.813;DP=249;Dels=0.00;FS=0.521;HaplotypeScore=8.4275;MLEAC=2;MLEAF=0.333;MQ=59.66;MQ0=0;MQRankSum=0.893;QD=7.55;ReadPosRankSum=-0.425	GT:AD:DP:GQ:MLPSAC:MLPSAF:PL	0/0/0/0/1/1:181,68:249:26:2:0.333:1905,26,0,91,2147483647,2147483647,2147483647											GATK	2147	gi|460404572|ref|XP_004247755.1|	PREDICTED: nucleolar GTP-binding protein 1-like [Solanum lycopersicum]	AT1G80770.1	P-loop containing nucleoside triphosphate hydrolases superfamily protein		pigment defective 318 (PDE318); FUNCTIONS IN: ferrous iron transmembrane transporter activity, GTP binding; INVOLVED IN: ferrous iron transport; LOCATED IN: integral to membrane; EXPRESSED IN: 21 plant structures; EXPRESSED DURING: 13 growth stages; CONTAINS InterPro DOMAIN/s: GTP1/OBG (InterPro:IPR006073), Nucleolar GTP-binding 1 (InterPro:IPR010674), Ferrous iron transport protein B, N-terminal…		OG1_11855
Sp1_comp309246_c0_seq2	1547	.	C	T	1778.95		AC=2;AF=0.333;AN=6;BaseQRankSum=-0.356;DP=250;Dels=0.00;FS=2.464;HaplotypeScore=13.2938;MLEAC=2;MLEAF=0.333;MQ=59.54;MQ0=0;MQRankSum=0.315;QD=7.12;ReadPosRankSum=-1.111	GT:AD:DP:GQ:MLPSAC:MLPSAF:PL	0/0/0/0/1/1:182,68:250:20:2:0.333:1805,20,0,104,2147483647,2147483647,2147483647											GATK	2147	gi|460404572|ref|XP_004247755.1|	PREDICTED: nucleolar GTP-binding protein 1-like [Solanum lycopersicum]	AT1G80770.1	P-loop containing nucleoside triphosphate hydrolases superfamily protein		pigment defective 318 (PDE318); FUNCTIONS IN: ferrous iron transmembrane transporter activity, GTP binding; INVOLVED IN: ferrous iron transport; LOCATED IN: integral to membrane; EXPRESSED IN: 21 plant structures; EXPRESSED DURING: 13 growth stages; CONTAINS InterPro DOMAIN/s: GTP1/OBG (InterPro:IPR006073), Nucleolar GTP-binding 1 (InterPro:IPR010674), Ferrous iron transport protein B, N-terminal…		OG1_11855
Sp1_comp309246_c0_seq2	1569	.	T	C	2080.9	PASS	AC=2;AF=0.333;AN=6;BaseQRankSum=-0.755;DP=250;Dels=0.00;FS=3.148;HaplotypeScore=3.9674;MLEAC=2;MLEAF=0.333;MQ=59.84;MQ0=0;MQRankSum=-1.101;QD=8.32;ReadPosRankSum=-0.353	GT:AD:DP:GQ:MLPSAC:MLPSAF:PL	0/0/0/0/1/1:178,72:250:47:2:0.333:2107,47,0,88,2147483647,2147483647,2147483647											GATK	2147	gi|460404572|ref|XP_004247755.1|	PREDICTED: nucleolar GTP-binding protein 1-like [Solanum lycopersicum]	AT1G80770.1	P-loop containing nucleoside triphosphate hydrolases superfamily protein		pigment defective 318 (PDE318); FUNCTIONS IN: ferrous iron transmembrane transporter activity, GTP binding; INVOLVED IN: ferrous iron transport; LOCATED IN: integral to membrane; EXPRESSED IN: 21 plant structures; EXPRESSED DURING: 13 growth stages; CONTAINS InterPro DOMAIN/s: GTP1/OBG (InterPro:IPR006073), Nucleolar GTP-binding 1 (InterPro:IPR010674), Ferrous iron transport protein B, N-terminal…		OG1_11855
Sp1_comp309246_c0_seq2	1580	.	C	G	697.9	PASS	AC=1;AF=0.167;AN=6;BaseQRankSum=0.676;DP=250;Dels=0.00;FS=1.619;HaplotypeScore=11.5387;MLEAC=1;MLEAF=0.167;MQ=59.94;MQ0=0;MQRankSum=0.051;QD=2.79;ReadPosRankSum=-1.164	GT:AD:DP:GQ:MLPSAC:MLPSAF:PL	0/0/0/0/0/1:221,29:250:99:1:0.167:724,0,116,2147483647,2147483647,2147483647,2147483647											GATK	2147	gi|460404572|ref|XP_004247755.1|	PREDICTED: nucleolar GTP-binding protein 1-like [Solanum lycopersicum]	AT1G80770.1	P-loop containing nucleoside triphosphate hydrolases superfamily protein		pigment defective 318 (PDE318); FUNCTIONS IN: ferrous iron transmembrane transporter activity, GTP binding; INVOLVED IN: ferrous iron transport; LOCATED IN: integral to membrane; EXPRESSED IN: 21 plant structures; EXPRESSED DURING: 13 growth stages; CONTAINS InterPro DOMAIN/s: GTP1/OBG (InterPro:IPR006073), Nucleolar GTP-binding 1 (InterPro:IPR010674), Ferrous iron transport protein B, N-terminal…		OG1_11855
Sp1_comp309246_c0_seq2	1582	.	C	T	693.9	PASS	AC=1;AF=0.167;AN=6;BaseQRankSum=-2.635;DP=249;Dels=0.00;FS=0.741;HaplotypeScore=9.2269;MLEAC=1;MLEAF=0.167;MQ=59.97;MQ0=0;MQRankSum=-0.800;QD=2.79;ReadPosRankSum=-1.452	GT:AD:DP:GQ:MLPSAC:MLPSAF:PL	0/0/0/0/0/1:217,31:249:99:1:0.167:720,0,113,2147483647,2147483647,2147483647,2147483647											GATK	2147	gi|460404572|ref|XP_004247755.1|	PREDICTED: nucleolar GTP-binding protein 1-like [Solanum lycopersicum]	AT1G80770.1	P-loop containing nucleoside triphosphate hydrolases superfamily protein		pigment defective 318 (PDE318); FUNCTIONS IN: ferrous iron transmembrane transporter activity, GTP binding; INVOLVED IN: ferrous iron transport; LOCATED IN: integral to membrane; EXPRESSED IN: 21 plant structures; EXPRESSED DURING: 13 growth stages; CONTAINS InterPro DOMAIN/s: GTP1/OBG (InterPro:IPR006073), Nucleolar GTP-binding 1 (InterPro:IPR010674), Ferrous iron transport protein B, N-terminal…		OG1_11855
Sp1_comp309246_c0_seq2	1659	.	G	A	1634.54	PASS	AC=1;AF=0.167;AN=6;BaseQRankSum=0.456;DP=249;Dels=0.00;FS=7.603;HaplotypeScore=8.2894;MLEAC=1;MLEAF=0.167;MQ=59.97;MQ0=0;MQRankSum=0.955;QD=6.56;ReadPosRankSum=0.669	GT:AD:DP:GQ:MLPSAC:MLPSAF:PL	0/0/0/0/0/1:190,58:248:8:1:0.167:1660,0,8,137,2147483647,2147483647,2147483647											GATK	2147	gi|460404572|ref|XP_004247755.1|	PREDICTED: nucleolar GTP-binding protein 1-like [Solanum lycopersicum]	AT1G80770.1	P-loop containing nucleoside triphosphate hydrolases superfamily protein		pigment defective 318 (PDE318); FUNCTIONS IN: ferrous iron transmembrane transporter activity, GTP binding; INVOLVED IN: ferrous iron transport; LOCATED IN: integral to membrane; EXPRESSED IN: 21 plant structures; EXPRESSED DURING: 13 growth stages; CONTAINS InterPro DOMAIN/s: GTP1/OBG (InterPro:IPR006073), Nucleolar GTP-binding 1 (InterPro:IPR010674), Ferrous iron transport protein B, N-terminal…		OG1_11855
Sp1_comp309246_c0_seq2	1670	.	C	A	1040.9	PASS	AC=1;AF=0.167;AN=6;BaseQRankSum=2.255;DP=249;Dels=0.00;FS=5.622;HaplotypeScore=6.3166;MLEAC=1;MLEAF=0.167;MQ=60.00;MQ0=0;MQRankSum=1.259;QD=4.18;ReadPosRankSum=0.097	GT:AD:DP:GQ:MLPSAC:MLPSAF:PL	0/0/0/0/0/1:214,35:249:96:1:0.167:1067,0,96,2147483647,2147483647,2147483647,2147483647											GATK	2147	gi|460404572|ref|XP_004247755.1|	PREDICTED: nucleolar GTP-binding protein 1-like [Solanum lycopersicum]	AT1G80770.1	P-loop containing nucleoside triphosphate hydrolases superfamily protein		pigment defective 318 (PDE318); FUNCTIONS IN: ferrous iron transmembrane transporter activity, GTP binding; INVOLVED IN: ferrous iron transport; LOCATED IN: integral to membrane; EXPRESSED IN: 21 plant structures; EXPRESSED DURING: 13 growth stages; CONTAINS InterPro DOMAIN/s: GTP1/OBG (InterPro:IPR006073), Nucleolar GTP-binding 1 (InterPro:IPR010674), Ferrous iron transport protein B, N-terminal…		OG1_11855
Sp1_comp309246_c0_seq2	1697	.	C	T	1796.67	PASS	AC=2;AF=0.333;AN=6;BaseQRankSum=2.164;DP=249;Dels=0.00;FS=7.280;HaplotypeScore=5.3105;MLEAC=2;MLEAF=0.333;MQ=59.90;MQ0=0;MQRankSum=-1.510;QD=7.22;ReadPosRankSum=-0.138	GT:AD:DP:GQ:MLPSAC:MLPSAF:PL	0/0/0/0/1/1:186,63:249:3:2:0.333:1821,3,0,121,2147483647,2147483647,2147483647											GATK	2147	gi|460404572|ref|XP_004247755.1|	PREDICTED: nucleolar GTP-binding protein 1-like [Solanum lycopersicum]	AT1G80770.1	P-loop containing nucleoside triphosphate hydrolases superfamily protein		pigment defective 318 (PDE318); FUNCTIONS IN: ferrous iron transmembrane transporter activity, GTP binding; INVOLVED IN: ferrous iron transport; LOCATED IN: integral to membrane; EXPRESSED IN: 21 plant structures; EXPRESSED DURING: 13 growth stages; CONTAINS InterPro DOMAIN/s: GTP1/OBG (InterPro:IPR006073), Nucleolar GTP-binding 1 (InterPro:IPR010674), Ferrous iron transport protein B, N-terminal…		OG1_11855
Sp1_comp309246_c0_seq2	1745	.	A	G	1365.9	PASS	AC=1;AF=0.167;AN=6;BaseQRankSum=-2.726;DP=249;Dels=0.00;FS=2.011;HaplotypeScore=3.2783;MLEAC=1;MLEAF=0.167;MQ=59.44;MQ0=0;MQRankSum=0.556;QD=5.49;ReadPosRankSum=-0.823	GT:AD:DP:GQ:MLPSAC:MLPSAF:PL	0/0/0/0/0/1:200,49:249:50:1:0.167:1392,0,50,209,2147483647,2147483647,2147483647											GATK	2147	gi|460404572|ref|XP_004247755.1|	PREDICTED: nucleolar GTP-binding protein 1-like [Solanum lycopersicum]	AT1G80770.1	P-loop containing nucleoside triphosphate hydrolases superfamily protein		pigment defective 318 (PDE318); FUNCTIONS IN: ferrous iron transmembrane transporter activity, GTP binding; INVOLVED IN: ferrous iron transport; LOCATED IN: integral to membrane; EXPRESSED IN: 21 plant structures; EXPRESSED DURING: 13 growth stages; CONTAINS InterPro DOMAIN/s: GTP1/OBG (InterPro:IPR006073), Nucleolar GTP-binding 1 (InterPro:IPR010674), Ferrous iron transport protein B, N-terminal…		OG1_11855
Sp1_comp309246_c0_seq2	1904	.	A	C	2203.91	PASS	AC=2;AF=0.333;AN=6;BaseQRankSum=1.356;DP=250;Dels=0.00;FS=4.108;HaplotypeScore=1.9454;MLEAC=2;MLEAF=0.333;MQ=59.99;MQ0=0;MQRankSum=-0.538;QD=8.82;ReadPosRankSum=-0.136	GT:AD:DP:GQ:MLPSAC:MLPSAF:PL	0/0/0/0/1/1:183,67:250:31:2:0.333:2230,31,0,100,2147483647,2147483647,2147483647											GATK	2147	gi|460404572|ref|XP_004247755.1|	PREDICTED: nucleolar GTP-binding protein 1-like [Solanum lycopersicum]	AT1G80770.1	P-loop containing nucleoside triphosphate hydrolases superfamily protein		pigment defective 318 (PDE318); FUNCTIONS IN: ferrous iron transmembrane transporter activity, GTP binding; INVOLVED IN: ferrous iron transport; LOCATED IN: integral to membrane; EXPRESSED IN: 21 plant structures; EXPRESSED DURING: 13 growth stages; CONTAINS InterPro DOMAIN/s: GTP1/OBG (InterPro:IPR006073), Nucleolar GTP-binding 1 (InterPro:IPR010674), Ferrous iron transport protein B, N-terminal…		OG1_11855
Sp1_comp309246_c0_seq2	2038	.	G	T	1683.95	PASS	AC=1;AF=0.167;AN=6;BaseQRankSum=-0.575;DP=250;Dels=0.00;FS=11.925;HaplotypeScore=1.5774;MLEAC=1;MLEAF=0.167;MQ=59.97;MQ0=0;MQRankSum=-0.654;QD=6.74;ReadPosRankSum=0.399	GT:AD:DP:GQ:MLPSAC:MLPSAF:PL	0/0/0/0/0/1:194,56:250:20:1:0.167:1710,0,20,159,2147483647,2147483647,2147483647											GATK	2147	gi|460404572|ref|XP_004247755.1|	PREDICTED: nucleolar GTP-binding protein 1-like [Solanum lycopersicum]	AT1G80770.1	P-loop containing nucleoside triphosphate hydrolases superfamily protein		pigment defective 318 (PDE318); FUNCTIONS IN: ferrous iron transmembrane transporter activity, GTP binding; INVOLVED IN: ferrous iron transport; LOCATED IN: integral to membrane; EXPRESSED IN: 21 plant structures; EXPRESSED DURING: 13 growth stages; CONTAINS InterPro DOMAIN/s: GTP1/OBG (InterPro:IPR006073), Nucleolar GTP-binding 1 (InterPro:IPR010674), Ferrous iron transport protein B, N-terminal…		OG1_11855
Sp1_comp309246_c0_seq2	2087	.	C	T	2263.1		AC=3;AF=0.500;AN=6;BaseQRankSum=-0.588;DP=193;Dels=0.00;FS=6.123;HaplotypeScore=35.3452;MLEAC=3;MLEAF=0.500;MQ=59.92;MQ0=0;MQRankSum=0.007;QD=11.73;ReadPosRankSum=1.495	GT:AD:DP:GQ:MLPSAC:MLPSAF:PL	0/0/0/1/1/1:105,88:193:5:3:0.500:2288,126,5,0,80,2147483647,2147483647											GATK	2147	gi|460404572|ref|XP_004247755.1|	PREDICTED: nucleolar GTP-binding protein 1-like [Solanum lycopersicum]	AT1G80770.1	P-loop containing nucleoside triphosphate hydrolases superfamily protein		pigment defective 318 (PDE318); FUNCTIONS IN: ferrous iron transmembrane transporter activity, GTP binding; INVOLVED IN: ferrous iron transport; LOCATED IN: integral to membrane; EXPRESSED IN: 21 plant structures; EXPRESSED DURING: 13 growth stages; CONTAINS InterPro DOMAIN/s: GTP1/OBG (InterPro:IPR006073), Nucleolar GTP-binding 1 (InterPro:IPR010674), Ferrous iron transport protein B, N-terminal…		OG1_11855
Sp1_comp309246_c0_seq2	2088	.	C	A	737.9		AC=1;AF=0.167;AN=6;BaseQRankSum=-2.051;DP=190;Dels=0.00;FS=5.202;HaplotypeScore=35.3452;MLEAC=1;MLEAF=0.167;MQ=59.92;MQ0=0;MQRankSum=1.977;QD=3.88;ReadPosRankSum=-0.471	GT:AD:DP:GQ:MLPSAC:MLPSAF:PL	0/0/0/0/0/1:157,33:190:54:1:0.167:764,0,54,178,2147483647,2147483647,2147483647											GATK	2147	gi|460404572|ref|XP_004247755.1|	PREDICTED: nucleolar GTP-binding protein 1-like [Solanum lycopersicum]	AT1G80770.1	P-loop containing nucleoside triphosphate hydrolases superfamily protein		pigment defective 318 (PDE318); FUNCTIONS IN: ferrous iron transmembrane transporter activity, GTP binding; INVOLVED IN: ferrous iron transport; LOCATED IN: integral to membrane; EXPRESSED IN: 21 plant structures; EXPRESSED DURING: 13 growth stages; CONTAINS InterPro DOMAIN/s: GTP1/OBG (InterPro:IPR006073), Nucleolar GTP-binding 1 (InterPro:IPR010674), Ferrous iron transport protein B, N-terminal…		OG1_11855
Sp1_comp309246_c0_seq2	2113	.	C	A	488.93	PASS	AC=1;AF=0.167;AN=6;BaseQRankSum=0.252;DP=101;Dels=0.00;FS=0.000;HaplotypeScore=2.9535;MLEAC=1;MLEAF=0.167;MQ=59.72;MQ0=0;MQRankSum=0.054;QD=4.84;ReadPosRankSum=-2.058	GT:AD:DP:GQ:MLPSAC:MLPSAF:PL	0/0/0/0/0/1:82,19:101:22:1:0.167:515,0,22,85,2147483647,2147483647,2147483647											GATK	2147	gi|460404572|ref|XP_004247755.1|	PREDICTED: nucleolar GTP-binding protein 1-like [Solanum lycopersicum]	AT1G80770.1	P-loop containing nucleoside triphosphate hydrolases superfamily protein		pigment defective 318 (PDE318); FUNCTIONS IN: ferrous iron transmembrane transporter activity, GTP binding; INVOLVED IN: ferrous iron transport; LOCATED IN: integral to membrane; EXPRESSED IN: 21 plant structures; EXPRESSED DURING: 13 growth stages; CONTAINS InterPro DOMAIN/s: GTP1/OBG (InterPro:IPR006073), Nucleolar GTP-binding 1 (InterPro:IPR010674), Ferrous iron transport protein B, N-terminal…		OG1_11855
Sp1_comp309246_c0_seq2	253	.	A	C	114.91		AC=1;AF=0.167;AN=6;BaseQRankSum=0.155;DP=55;Dels=0.00;FS=8.262;HaplotypeScore=22.3154;MLEAC=1;MLEAF=0.167;MQ=60.00;MQ0=0;MQRankSum=-0.418;QD=2.09;ReadPosRankSum=2.638	GT:AD:DP:GQ:MLPSAC:MLPSAF:PL	0/0/0/0/0/1:47,8:55:27:1:0.167:141,0,27,72,2147483647,2147483647,2147483647											GATK	2147	gi|460404572|ref|XP_004247755.1|	PREDICTED: nucleolar GTP-binding protein 1-like [Solanum lycopersicum]	AT1G80770.1	P-loop containing nucleoside triphosphate hydrolases superfamily protein		pigment defective 318 (PDE318); FUNCTIONS IN: ferrous iron transmembrane transporter activity, GTP binding; INVOLVED IN: ferrous iron transport; LOCATED IN: integral to membrane; EXPRESSED IN: 21 plant structures; EXPRESSED DURING: 13 growth stages; CONTAINS InterPro DOMAIN/s: GTP1/OBG (InterPro:IPR006073), Nucleolar GTP-binding 1 (InterPro:IPR010674), Ferrous iron transport protein B, N-terminal…		OG1_11855
Sp1_comp309246_c0_seq2	255	.	A	T	80.91		AC=1;AF=0.167;AN=6;BaseQRankSum=0.107;DP=55;Dels=0.00;FS=8.262;HaplotypeScore=21.4832;MLEAC=1;MLEAF=0.167;MQ=60.00;MQ0=0;MQRankSum=0.036;QD=1.47;ReadPosRankSum=2.686	GT:AD:DP:GQ:MLPSAC:MLPSAF:PL	0/0/0/0/0/1:47,8:55:29:1:0.167:107,0,29,74,2147483647,2147483647,2147483647											GATK	2147	gi|460404572|ref|XP_004247755.1|	PREDICTED: nucleolar GTP-binding protein 1-like [Solanum lycopersicum]	AT1G80770.1	P-loop containing nucleoside triphosphate hydrolases superfamily protein		pigment defective 318 (PDE318); FUNCTIONS IN: ferrous iron transmembrane transporter activity, GTP binding; INVOLVED IN: ferrous iron transport; LOCATED IN: integral to membrane; EXPRESSED IN: 21 plant structures; EXPRESSED DURING: 13 growth stages; CONTAINS InterPro DOMAIN/s: GTP1/OBG (InterPro:IPR006073), Nucleolar GTP-binding 1 (InterPro:IPR010674), Ferrous iron transport protein B, N-terminal…		OG1_11855
Sp1_comp309246_c0_seq2	283	.	T	G	794.12		AC=3;AF=0.500;AN=6;BaseQRankSum=2.480;DP=86;Dels=0.00;FS=2.252;HaplotypeScore=23.7129;MLEAC=3;MLEAF=0.500;MQ=60.00;MQ0=0;MQRankSum=-1.260;QD=9.23;ReadPosRankSum=1.754	GT:AD:DP:GQ:MLPSAC:MLPSAF:PL	0/0/0/1/1/1:34,52:86:15:3:0.500:820,83,17,0,15,77,2147483647											GATK	2147	gi|460404572|ref|XP_004247755.1|	PREDICTED: nucleolar GTP-binding protein 1-like [Solanum lycopersicum]	AT1G80770.1	P-loop containing nucleoside triphosphate hydrolases superfamily protein		pigment defective 318 (PDE318); FUNCTIONS IN: ferrous iron transmembrane transporter activity, GTP binding; INVOLVED IN: ferrous iron transport; LOCATED IN: integral to membrane; EXPRESSED IN: 21 plant structures; EXPRESSED DURING: 13 growth stages; CONTAINS InterPro DOMAIN/s: GTP1/OBG (InterPro:IPR006073), Nucleolar GTP-binding 1 (InterPro:IPR010674), Ferrous iron transport protein B, N-terminal…		OG1_11855
Sp1_comp309246_c0_seq2	287	.	G	C	529.24		AC=2;AF=0.333;AN=6;BaseQRankSum=-0.014;DP=103;Dels=0.00;FS=0.000;HaplotypeScore=24.5451;MLEAC=2;MLEAF=0.333;MQ=60.00;MQ0=0;MQRankSum=-0.593;QD=5.14;ReadPosRankSum=0.469	GT:AD:DP:GQ:MLPSAC:MLPSAF:PL	0/0/0/0/1/1:49,53:103:11:2:0.333:555,35,0,11,60,2147483647,2147483647											GATK	2147	gi|460404572|ref|XP_004247755.1|	PREDICTED: nucleolar GTP-binding protein 1-like [Solanum lycopersicum]	AT1G80770.1	P-loop containing nucleoside triphosphate hydrolases superfamily protein		pigment defective 318 (PDE318); FUNCTIONS IN: ferrous iron transmembrane transporter activity, GTP binding; INVOLVED IN: ferrous iron transport; LOCATED IN: integral to membrane; EXPRESSED IN: 21 plant structures; EXPRESSED DURING: 13 growth stages; CONTAINS InterPro DOMAIN/s: GTP1/OBG (InterPro:IPR006073), Nucleolar GTP-binding 1 (InterPro:IPR010674), Ferrous iron transport protein B, N-terminal…		OG1_11855
Sp1_comp309246_c0_seq2	334	.	C	T	197.9		AC=1;AF=0.167;AN=6;BaseQRankSum=-0.338;DP=182;Dels=0.00;FS=1.140;HaplotypeScore=114.6703;MLEAC=1;MLEAF=0.167;MQ=59.92;MQ0=0;MQRankSum=-0.197;QD=1.09;ReadPosRankSum=-0.835	GT:AD:DP:GQ:MLPSAC:MLPSAF:PL	0/0/0/0/0/1:168,14:182:99:1:0.167:224,0,121,2147483647,2147483647,2147483647,2147483647											GATK	2147	gi|460404572|ref|XP_004247755.1|	PREDICTED: nucleolar GTP-binding protein 1-like [Solanum lycopersicum]	AT1G80770.1	P-loop containing nucleoside triphosphate hydrolases superfamily protein		pigment defective 318 (PDE318); FUNCTIONS IN: ferrous iron transmembrane transporter activity, GTP binding; INVOLVED IN: ferrous iron transport; LOCATED IN: integral to membrane; EXPRESSED IN: 21 plant structures; EXPRESSED DURING: 13 growth stages; CONTAINS InterPro DOMAIN/s: GTP1/OBG (InterPro:IPR006073), Nucleolar GTP-binding 1 (InterPro:IPR010674), Ferrous iron transport protein B, N-terminal…		OG1_11855
Sp1_comp309246_c0_seq2	364	.	A	G	525.9	PASS	AC=1;AF=0.167;AN=6;BaseQRankSum=0.328;DP=198;Dels=0.00;FS=7.286;HaplotypeScore=1.9864;MLEAC=1;MLEAF=0.167;MQ=59.80;MQ0=0;MQRankSum=1.254;QD=2.66;ReadPosRankSum=-1.016	GT:AD:DP:GQ:MLPSAC:MLPSAF:PL	0/0/0/0/0/1:173,24:198:95:1:0.167:552,0,95,2147483647,2147483647,2147483647,2147483647											GATK	2147	gi|460404572|ref|XP_004247755.1|	PREDICTED: nucleolar GTP-binding protein 1-like [Solanum lycopersicum]	AT1G80770.1	P-loop containing nucleoside triphosphate hydrolases superfamily protein		pigment defective 318 (PDE318); FUNCTIONS IN: ferrous iron transmembrane transporter activity, GTP binding; INVOLVED IN: ferrous iron transport; LOCATED IN: integral to membrane; EXPRESSED IN: 21 plant structures; EXPRESSED DURING: 13 growth stages; CONTAINS InterPro DOMAIN/s: GTP1/OBG (InterPro:IPR006073), Nucleolar GTP-binding 1 (InterPro:IPR010674), Ferrous iron transport protein B, N-terminal…		OG1_11855
Sp1_comp309246_c0_seq2	413	.	C	T	603.9	PASS	AC=1;AF=0.167;AN=6;BaseQRankSum=0.553;DP=250;Dels=0.00;FS=1.684;HaplotypeScore=5.5239;MLEAC=1;MLEAF=0.167;MQ=59.90;MQ0=0;MQRankSum=1.566;QD=2.42;ReadPosRankSum=2.020	GT:AD:DP:GQ:MLPSAC:MLPSAF:PL	0/0/0/0/0/1:220,30:250:99:1:0.167:630,0,131,2147483647,2147483647,2147483647,2147483647											GATK	2147	gi|460404572|ref|XP_004247755.1|	PREDICTED: nucleolar GTP-binding protein 1-like [Solanum lycopersicum]	AT1G80770.1	P-loop containing nucleoside triphosphate hydrolases superfamily protein		pigment defective 318 (PDE318); FUNCTIONS IN: ferrous iron transmembrane transporter activity, GTP binding; INVOLVED IN: ferrous iron transport; LOCATED IN: integral to membrane; EXPRESSED IN: 21 plant structures; EXPRESSED DURING: 13 growth stages; CONTAINS InterPro DOMAIN/s: GTP1/OBG (InterPro:IPR006073), Nucleolar GTP-binding 1 (InterPro:IPR010674), Ferrous iron transport protein B, N-terminal…		OG1_11855
Sp1_comp309246_c0_seq2	426	.	A	T	1058.9	PASS	AC=1;AF=0.167;AN=6;BaseQRankSum=0.527;DP=250;Dels=0.00;FS=4.590;HaplotypeScore=5.5698;MLEAC=1;MLEAF=0.167;MQ=59.80;MQ0=0;MQRankSum=0.197;QD=4.24;ReadPosRankSum=0.018	GT:AD:DP:GQ:MLPSAC:MLPSAF:PL	0/0/0/0/0/1:211,39:250:76:1:0.167:1085,0,76,2147483647,2147483647,2147483647,2147483647											GATK	2147	gi|460404572|ref|XP_004247755.1|	PREDICTED: nucleolar GTP-binding protein 1-like [Solanum lycopersicum]	AT1G80770.1	P-loop containing nucleoside triphosphate hydrolases superfamily protein		pigment defective 318 (PDE318); FUNCTIONS IN: ferrous iron transmembrane transporter activity, GTP binding; INVOLVED IN: ferrous iron transport; LOCATED IN: integral to membrane; EXPRESSED IN: 21 plant structures; EXPRESSED DURING: 13 growth stages; CONTAINS InterPro DOMAIN/s: GTP1/OBG (InterPro:IPR006073), Nucleolar GTP-binding 1 (InterPro:IPR010674), Ferrous iron transport protein B, N-terminal…		OG1_11855
Sp1_comp309246_c0_seq2	452	.	A	G	745.9	PASS	AC=1;AF=0.167;AN=6;BaseQRankSum=-0.641;DP=250;Dels=0.00;FS=3.621;HaplotypeScore=6.4173;MLEAC=1;MLEAF=0.167;MQ=59.91;MQ0=0;MQRankSum=-0.728;QD=2.98;ReadPosRankSum=-1.413	GT:AD:DP:GQ:MLPSAC:MLPSAF:PL	0/0/0/0/0/1:218,32:250:99:1:0.167:772,0,118,2147483647,2147483647,2147483647,2147483647											GATK	2147	gi|460404572|ref|XP_004247755.1|	PREDICTED: nucleolar GTP-binding protein 1-like [Solanum lycopersicum]	AT1G80770.1	P-loop containing nucleoside triphosphate hydrolases superfamily protein		pigment defective 318 (PDE318); FUNCTIONS IN: ferrous iron transmembrane transporter activity, GTP binding; INVOLVED IN: ferrous iron transport; LOCATED IN: integral to membrane; EXPRESSED IN: 21 plant structures; EXPRESSED DURING: 13 growth stages; CONTAINS InterPro DOMAIN/s: GTP1/OBG (InterPro:IPR006073), Nucleolar GTP-binding 1 (InterPro:IPR010674), Ferrous iron transport protein B, N-terminal…		OG1_11855
Sp1_comp309246_c0_seq2	553	.	C	A	1112.9		AC=1;AF=0.167;AN=6;BaseQRankSum=2.043;DP=250;Dels=0.00;FS=3.046;HaplotypeScore=44.9856;MLEAC=1;MLEAF=0.167;MQ=59.43;MQ0=0;MQRankSum=-2.427;QD=4.45;ReadPosRankSum=1.468	GT:AD:DP:GQ:MLPSAC:MLPSAF:PL	0/0/0/0/0/1:208,42:250:85:1:0.167:1139,0,85,2147483647,2147483647,2147483647,2147483647											GATK	2147	gi|460404572|ref|XP_004247755.1|	PREDICTED: nucleolar GTP-binding protein 1-like [Solanum lycopersicum]	AT1G80770.1	P-loop containing nucleoside triphosphate hydrolases superfamily protein		pigment defective 318 (PDE318); FUNCTIONS IN: ferrous iron transmembrane transporter activity, GTP binding; INVOLVED IN: ferrous iron transport; LOCATED IN: integral to membrane; EXPRESSED IN: 21 plant structures; EXPRESSED DURING: 13 growth stages; CONTAINS InterPro DOMAIN/s: GTP1/OBG (InterPro:IPR006073), Nucleolar GTP-binding 1 (InterPro:IPR010674), Ferrous iron transport protein B, N-terminal…		OG1_11855
Sp1_comp309246_c0_seq2	573	.	A	T	363.9		AC=1;AF=0.167;AN=6;BaseQRankSum=2.572;DP=250;Dels=0.00;FS=3.142;HaplotypeScore=74.8949;MLEAC=1;MLEAF=0.167;MQ=59.30;MQ0=0;MQRankSum=-2.378;QD=1.46;ReadPosRankSum=4.346	GT:AD:DP:GQ:MLPSAC:MLPSAF:PL	0/0/0/0/0/1:230,20:250:88:1:0.167:390,0,88,2147483647,2147483647,2147483647,2147483647											GATK	2147	gi|460404572|ref|XP_004247755.1|	PREDICTED: nucleolar GTP-binding protein 1-like [Solanum lycopersicum]	AT1G80770.1	P-loop containing nucleoside triphosphate hydrolases superfamily protein		pigment defective 318 (PDE318); FUNCTIONS IN: ferrous iron transmembrane transporter activity, GTP binding; INVOLVED IN: ferrous iron transport; LOCATED IN: integral to membrane; EXPRESSED IN: 21 plant structures; EXPRESSED DURING: 13 growth stages; CONTAINS InterPro DOMAIN/s: GTP1/OBG (InterPro:IPR006073), Nucleolar GTP-binding 1 (InterPro:IPR010674), Ferrous iron transport protein B, N-terminal…		OG1_11855
Sp1_comp309246_c0_seq2	609	.	C	T	637.9		AC=1;AF=0.167;AN=6;BaseQRankSum=-1.616;DP=250;Dels=0.00;FS=12.058;HaplotypeScore=126.5576;MLEAC=1;MLEAF=0.167;MQ=59.56;MQ0=0;MQRankSum=0.070;QD=2.55;ReadPosRankSum=2.706	GT:AD:DP:GQ:MLPSAC:MLPSAF:PL	0/0/0/0/0/1:163,87:250:76:1:0.167:664,0,76,2147483647,2147483647,2147483647,2147483647											GATK	2147	gi|460404572|ref|XP_004247755.1|	PREDICTED: nucleolar GTP-binding protein 1-like [Solanum lycopersicum]	AT1G80770.1	P-loop containing nucleoside triphosphate hydrolases superfamily protein		pigment defective 318 (PDE318); FUNCTIONS IN: ferrous iron transmembrane transporter activity, GTP binding; INVOLVED IN: ferrous iron transport; LOCATED IN: integral to membrane; EXPRESSED IN: 21 plant structures; EXPRESSED DURING: 13 growth stages; CONTAINS InterPro DOMAIN/s: GTP1/OBG (InterPro:IPR006073), Nucleolar GTP-binding 1 (InterPro:IPR010674), Ferrous iron transport protein B, N-terminal…		OG1_11855
Sp1_comp309246_c0_seq2	661	.	T	C	942.9		AC=1;AF=0.167;AN=6;BaseQRankSum=2.081;DP=249;Dels=0.00;FS=1.422;HaplotypeScore=120.8542;MLEAC=1;MLEAF=0.167;MQ=59.68;MQ0=0;MQRankSum=-0.019;QD=3.79;ReadPosRankSum=1.424	GT:AD:DP:GQ:MLPSAC:MLPSAF:PL	0/0/0/0/0/1:208,41:249:86:1:0.167:969,0,86,2147483647,2147483647,2147483647,2147483647											GATK	2147	gi|460404572|ref|XP_004247755.1|	PREDICTED: nucleolar GTP-binding protein 1-like [Solanum lycopersicum]	AT1G80770.1	P-loop containing nucleoside triphosphate hydrolases superfamily protein		pigment defective 318 (PDE318); FUNCTIONS IN: ferrous iron transmembrane transporter activity, GTP binding; INVOLVED IN: ferrous iron transport; LOCATED IN: integral to membrane; EXPRESSED IN: 21 plant structures; EXPRESSED DURING: 13 growth stages; CONTAINS InterPro DOMAIN/s: GTP1/OBG (InterPro:IPR006073), Nucleolar GTP-binding 1 (InterPro:IPR010674), Ferrous iron transport protein B, N-terminal…		OG1_11855
Sp1_comp309246_c0_seq2	732	.	C	G	3362.92		AC=3;AF=0.500;AN=6;BaseQRankSum=3.485;DP=249;Dels=0.00;FS=3.582;HaplotypeScore=110.9796;MLEAC=3;MLEAF=0.500;MQ=59.92;MQ0=0;MQRankSum=-1.419;QD=13.51;ReadPosRankSum=1.174	GT:AD:DP:GQ:MLPSAC:MLPSAF:PL	0/0/0/1/1/1:138,109:249:23:3:0.500:3389,209,23,0,95,2147483647,2147483647											GATK	2147	gi|460404572|ref|XP_004247755.1|	PREDICTED: nucleolar GTP-binding protein 1-like [Solanum lycopersicum]	AT1G80770.1	P-loop containing nucleoside triphosphate hydrolases superfamily protein		pigment defective 318 (PDE318); FUNCTIONS IN: ferrous iron transmembrane transporter activity, GTP binding; INVOLVED IN: ferrous iron transport; LOCATED IN: integral to membrane; EXPRESSED IN: 21 plant structures; EXPRESSED DURING: 13 growth stages; CONTAINS InterPro DOMAIN/s: GTP1/OBG (InterPro:IPR006073), Nucleolar GTP-binding 1 (InterPro:IPR010674), Ferrous iron transport protein B, N-terminal…		OG1_11855
Sp1_comp309246_c0_seq2	795	.	C	T	755.9	PASS	AC=1;AF=0.167;AN=6;BaseQRankSum=2.331;DP=241;Dels=0.00;FS=9.549;HaplotypeScore=10.9664;MLEAC=1;MLEAF=0.167;MQ=56.66;MQ0=0;MQRankSum=-1.403;QD=3.14;ReadPosRankSum=-0.073	GT:AD:DP:GQ:MLPSAC:MLPSAF:PL	0/0/0/0/0/1:212,29:241:99:1:0.167:782,0,112,2147483647,2147483647,2147483647,2147483647											GATK	2147	gi|460404572|ref|XP_004247755.1|	PREDICTED: nucleolar GTP-binding protein 1-like [Solanum lycopersicum]	AT1G80770.1	P-loop containing nucleoside triphosphate hydrolases superfamily protein		pigment defective 318 (PDE318); FUNCTIONS IN: ferrous iron transmembrane transporter activity, GTP binding; INVOLVED IN: ferrous iron transport; LOCATED IN: integral to membrane; EXPRESSED IN: 21 plant structures; EXPRESSED DURING: 13 growth stages; CONTAINS InterPro DOMAIN/s: GTP1/OBG (InterPro:IPR006073), Nucleolar GTP-binding 1 (InterPro:IPR010674), Ferrous iron transport protein B, N-terminal…		OG1_11855
Sp1_comp309246_c0_seq2	824	.	G	A	334.92		AC=1;AF=0.167;AN=6;BaseQRankSum=1.231;DP=221;Dels=0.00;FS=13.427;HaplotypeScore=3.6030;MLEAC=1;MLEAF=0.167;MQ=58.66;MQ0=0;MQRankSum=-0.324;QD=1.52;ReadPosRankSum=-0.470	GT:AD:DP:GQ:MLPSAC:MLPSAF:PL	0/0/0/0/0/1:160,60:221:0:1:0.167:358,0,0,25,75,2147483647,2147483647											GATK	2147	gi|460404572|ref|XP_004247755.1|	PREDICTED: nucleolar GTP-binding protein 1-like [Solanum lycopersicum]	AT1G80770.1	P-loop containing nucleoside triphosphate hydrolases superfamily protein		pigment defective 318 (PDE318); FUNCTIONS IN: ferrous iron transmembrane transporter activity, GTP binding; INVOLVED IN: ferrous iron transport; LOCATED IN: integral to membrane; EXPRESSED IN: 21 plant structures; EXPRESSED DURING: 13 growth stages; CONTAINS InterPro DOMAIN/s: GTP1/OBG (InterPro:IPR006073), Nucleolar GTP-binding 1 (InterPro:IPR010674), Ferrous iron transport protein B, N-terminal…		OG1_11855
Sp1_comp309246_c0_seq2	890	.	C	T	722.9	PASS	AC=1;AF=0.167;AN=6;BaseQRankSum=0.752;DP=249;Dels=0.00;FS=0.661;HaplotypeScore=2.6611;MLEAC=1;MLEAF=0.167;MQ=59.88;MQ0=0;MQRankSum=-0.396;QD=2.90;ReadPosRankSum=-0.006	GT:AD:DP:GQ:MLPSAC:MLPSAF:PL	0/0/0/0/0/1:212,37:249:79:1:0.167:749,0,79,2147483647,2147483647,2147483647,2147483647											GATK	2147	gi|460404572|ref|XP_004247755.1|	PREDICTED: nucleolar GTP-binding protein 1-like [Solanum lycopersicum]	AT1G80770.1	P-loop containing nucleoside triphosphate hydrolases superfamily protein		pigment defective 318 (PDE318); FUNCTIONS IN: ferrous iron transmembrane transporter activity, GTP binding; INVOLVED IN: ferrous iron transport; LOCATED IN: integral to membrane; EXPRESSED IN: 21 plant structures; EXPRESSED DURING: 13 growth stages; CONTAINS InterPro DOMAIN/s: GTP1/OBG (InterPro:IPR006073), Nucleolar GTP-binding 1 (InterPro:IPR010674), Ferrous iron transport protein B, N-terminal…		OG1_11855
Sp1_comp309246_c0_seq2	920	.	T	C	1196.9	PASS	AC=1;AF=0.167;AN=6;BaseQRankSum=1.408;DP=250;Dels=0.00;FS=0.604;HaplotypeScore=9.8958;MLEAC=1;MLEAF=0.167;MQ=59.79;MQ0=0;MQRankSum=-1.189;QD=4.79;ReadPosRankSum=0.612	GT:AD:DP:GQ:MLPSAC:MLPSAF:PL	0/0/0/0/0/1:203,47:250:68:1:0.167:1223,0,68,2147483647,2147483647,2147483647,2147483647											GATK	2147	gi|460404572|ref|XP_004247755.1|	PREDICTED: nucleolar GTP-binding protein 1-like [Solanum lycopersicum]	AT1G80770.1	P-loop containing nucleoside triphosphate hydrolases superfamily protein		pigment defective 318 (PDE318); FUNCTIONS IN: ferrous iron transmembrane transporter activity, GTP binding; INVOLVED IN: ferrous iron transport; LOCATED IN: integral to membrane; EXPRESSED IN: 21 plant structures; EXPRESSED DURING: 13 growth stages; CONTAINS InterPro DOMAIN/s: GTP1/OBG (InterPro:IPR006073), Nucleolar GTP-binding 1 (InterPro:IPR010674), Ferrous iron transport protein B, N-terminal…		OG1_11855
Sp1_comp309246_c0_seq2	923	.	C	T	1059.9	PASS	AC=1;AF=0.167;AN=6;BaseQRankSum=0.293;DP=250;Dels=0.00;FS=6.283;HaplotypeScore=10.7003;MLEAC=1;MLEAF=0.167;MQ=59.86;MQ0=0;MQRankSum=2.075;QD=4.24;ReadPosRankSum=1.661	GT:AD:DP:GQ:MLPSAC:MLPSAF:PL	0/0/0/0/0/1:207,43:250:81:1:0.167:1086,0,81,2147483647,2147483647,2147483647,2147483647											GATK	2147	gi|460404572|ref|XP_004247755.1|	PREDICTED: nucleolar GTP-binding protein 1-like [Solanum lycopersicum]	AT1G80770.1	P-loop containing nucleoside triphosphate hydrolases superfamily protein		pigment defective 318 (PDE318); FUNCTIONS IN: ferrous iron transmembrane transporter activity, GTP binding; INVOLVED IN: ferrous iron transport; LOCATED IN: integral to membrane; EXPRESSED IN: 21 plant structures; EXPRESSED DURING: 13 growth stages; CONTAINS InterPro DOMAIN/s: GTP1/OBG (InterPro:IPR006073), Nucleolar GTP-binding 1 (InterPro:IPR010674), Ferrous iron transport protein B, N-terminal…		OG1_11855
Sp1_comp309246_c0_seq2	306	.	G	A	225	.	DP=146;VDB=0.0271;AF1=0.5;AC1=1;DP4=41,11,72,17;MQ=45;FQ=225;PV4=0.83,0.067,1.3e-19,0.037	GT:PL:GQ	0/1:255,0,255:99											SAM	2147	gi|460404572|ref|XP_004247755.1|	PREDICTED: nucleolar GTP-binding protein 1-like [Solanum lycopersicum]	AT1G80770.1	P-loop containing nucleoside triphosphate hydrolases superfamily protein		pigment defective 318 (PDE318); FUNCTIONS IN: ferrous iron transmembrane transporter activity, GTP binding; INVOLVED IN: ferrous iron transport; LOCATED IN: integral to membrane; EXPRESSED IN: 21 plant structures; EXPRESSED DURING: 13 growth stages; CONTAINS InterPro DOMAIN/s: GTP1/OBG (InterPro:IPR006073), Nucleolar GTP-binding 1 (InterPro:IPR010674), Ferrous iron transport protein B, N-terminal…		OG1_11855
Sp1_comp309247_c0_seq1	179	.	G	A	180	.	DP=9;VDB=0.0004;AF1=1;AC1=2;DP4=0,0,4,4;MQ=45;FQ=-51	GT:PL:GQ	1/1:213,24,0:45	Sp1_comp309247_c0_seq1	179	.	G	A	692.12	PASS	AC=6;AF=1.00;AN=6;DP=18;Dels=0.00;FS=0.000;HaplotypeScore=2.6649;MLEAC=6;MLEAF=1.00;MQ=60.00;MQ0=0;QD=27.24	GT:AD:DP:GQ:MLPSAC:MLPSAF:PL	1/1/1/1/1/1:0,18:18:13:6:1.00:718,132,81,51,30,13,0	SG	207	No hit in this database		No hit in this database
Sp1_comp309247_c1_seq1	116	.	A	C	55	.	DP=46;VDB=0.0190;AF1=0.5;AC1=1;DP4=26,7,9,3;MQ=47;FQ=58;PV4=1,1.3e-14,0.33,0.33	GT:PL:GQ	0/1:85,0,255:88	Sp1_comp309247_c1_seq1	116	.	A	C	404.91	PASS	AC=2;AF=0.333;AN=6;BaseQRankSum=0.894;DP=49;Dels=0.00;FS=0.000;HaplotypeScore=8.0009;MLEAC=2;MLEAF=0.333;MQ=59.63;MQ0=0;MQRankSum=-0.396;QD=8.26;ReadPosRankSum=-0.419	GT:AD:DP:GQ:MLPSAC:MLPSAF:PL	0/0/0/0/1/1:36,13:49:6:2:0.333:430,6,0,20,63,2147483647,2147483647	SG	1192	gi|225453791|ref|XP_002275558.1|	PREDICTED: uncharacterized protein LOC100252268 [Vitis vinifera]	AT2G45520.1			unknown protein; FUNCTIONS IN: molecular_function unknown; INVOLVED IN: biological_process unknown; EXPRESSED IN: 23 plant structures; EXPRESSED DURING: 13 growth stages; Has 260 Blast hits to 238 proteins in 75 species: Archae - 0; Bacteria - 6; Metazoa - 94; Fungi - 40; Plants - 38; Viruses - 0; Other Eukaryotes - 82 (source: NCBI BLink).
Sp1_comp309247_c1_seq1	159	.	A	C	222	.	DP=108;VDB=0.0322;AF1=1;AC1=2;DP4=0,0,83,22;MQ=48;FQ=-282	GT:PL:GQ	1/1:255,255,0:99	Sp1_comp309247_c1_seq1	159	.	A	C	4506.9		AC=6;AF=1.00;AN=6;DP=109;Dels=0.00;FS=0.000;HaplotypeScore=16.8612;MLEAC=6;MLEAF=1.00;MQ=59.93;MQ0=0;QD=25.97	GT:AD:DP:GQ:MLPSAC:MLPSAF:PL	1/1/1/1/1/1:0,109:109:83:6:1.00:4533,817,501,316,185,83,0	SG	1192	gi|225453791|ref|XP_002275558.1|	PREDICTED: uncharacterized protein LOC100252268 [Vitis vinifera]	AT2G45520.1			unknown protein; FUNCTIONS IN: molecular_function unknown; INVOLVED IN: biological_process unknown; EXPRESSED IN: 23 plant structures; EXPRESSED DURING: 13 growth stages; Has 260 Blast hits to 238 proteins in 75 species: Archae - 0; Bacteria - 6; Metazoa - 94; Fungi - 40; Plants - 38; Viruses - 0; Other Eukaryotes - 82 (source: NCBI BLink).
Sp1_comp309247_c1_seq1	348	.	A	C	13.2	.	DP=298;VDB=0.0380;AF1=0.5;AC1=1;DP4=96,91,29,45;MQ=48;FQ=16.1;PV4=0.099,7.8e-93,1,0.076	GT:PL:GQ	0/1:43,0,255:46	Sp1_comp309247_c1_seq1	348	.	A	C	3079.93	PASS	AC=2;AF=0.333;AN=6;BaseQRankSum=-0.822;DP=250;Dels=0.00;FS=2.873;HaplotypeScore=5.6145;MLEAC=2;MLEAF=0.333;MQ=59.88;MQ0=1;MQRankSum=0.452;QD=12.32;ReadPosRankSum=-1.522	GT:AD:DP:GQ:MLPSAC:MLPSAF:PL	0/0/0/0/1/1:153,97:250:22:2:0.333:3106,135,0,22,169,2147483647,2147483647	SG	1192	gi|225453791|ref|XP_002275558.1|	PREDICTED: uncharacterized protein LOC100252268 [Vitis vinifera]	AT2G45520.1			unknown protein; FUNCTIONS IN: molecular_function unknown; INVOLVED IN: biological_process unknown; EXPRESSED IN: 23 plant structures; EXPRESSED DURING: 13 growth stages; Has 260 Blast hits to 238 proteins in 75 species: Archae - 0; Bacteria - 6; Metazoa - 94; Fungi - 40; Plants - 38; Viruses - 0; Other Eukaryotes - 82 (source: NCBI BLink).
Sp1_comp309247_c1_seq1	413	.	C	A	225	.	DP=301;VDB=0.0365;AF1=0.5;AC1=1;DP4=93,80,55,60;MQ=46;FQ=225;PV4=0.34,0.021,2.7e-07,1	GT:PL:GQ	0/1:255,0,255:99	Sp1_comp309247_c1_seq1	413	.	C	A	2663.54		AC=2;AF=0.333;AN=6;BaseQRankSum=-1.666;DP=244;Dels=0.00;FS=3.676;HaplotypeScore=79.6801;MLEAC=2;MLEAF=0.333;MQ=59.66;MQ0=0;MQRankSum=1.165;QD=10.92;ReadPosRankSum=1.127	GT:AD:DP:GQ:MLPSAC:MLPSAF:PL	0/0/0/0/1/1:146,98:244:8:2:0.333:2689,125,0,8,117,2147483647,2147483647	SG	1192	gi|225453791|ref|XP_002275558.1|	PREDICTED: uncharacterized protein LOC100252268 [Vitis vinifera]	AT2G45520.1			unknown protein; FUNCTIONS IN: molecular_function unknown; INVOLVED IN: biological_process unknown; EXPRESSED IN: 23 plant structures; EXPRESSED DURING: 13 growth stages; Has 260 Blast hits to 238 proteins in 75 species: Archae - 0; Bacteria - 6; Metazoa - 94; Fungi - 40; Plants - 38; Viruses - 0; Other Eukaryotes - 82 (source: NCBI BLink).
Sp1_comp309247_c1_seq1	472	.	T	G	84	.	DP=355;VDB=0.0392;AF1=0.5;AC1=1;DP4=127,96,55,60;MQ=48;FQ=87;PV4=0.13,3.8e-121,0.00052,1	GT:PL:GQ	0/1:114,0,255:99	Sp1_comp309247_c1_seq1	472	.	T	G	2669.9		AC=2;AF=0.333;AN=6;BaseQRankSum=0.273;DP=248;Dels=0.00;FS=2.262;HaplotypeScore=82.5617;MLEAC=2;MLEAF=0.333;MQ=59.97;MQ0=0;MQRankSum=0.524;QD=10.77;ReadPosRankSum=0.343	GT:AD:DP:GQ:MLPSAC:MLPSAF:PL	0/0/0/0/1/1:157,91:248:42:2:0.333:2696,99,0,42,199,2147483647,2147483647	SG	1192	gi|225453791|ref|XP_002275558.1|	PREDICTED: uncharacterized protein LOC100252268 [Vitis vinifera]	AT2G45520.1			unknown protein; FUNCTIONS IN: molecular_function unknown; INVOLVED IN: biological_process unknown; EXPRESSED IN: 23 plant structures; EXPRESSED DURING: 13 growth stages; Has 260 Blast hits to 238 proteins in 75 species: Archae - 0; Bacteria - 6; Metazoa - 94; Fungi - 40; Plants - 38; Viruses - 0; Other Eukaryotes - 82 (source: NCBI BLink).
Sp1_comp309247_c1_seq1	478	.	G	A	159	.	DP=357;VDB=0.0380;AF1=1;AC1=2;DP4=1,1,24,49;MQ=48;FQ=-168;PV4=1,6e-20,1,0.05	GT:PL:GQ	1/1:192,141,0:99	Sp1_comp309247_c1_seq1	478	.	G	A	5474.9		AC=6;AF=1.00;AN=6;BaseQRankSum=-2.102;DP=250;Dels=0.00;FS=0.000;HaplotypeScore=76.9308;MLEAC=6;MLEAF=1.00;MQ=59.97;MQ0=0;MQRankSum=-0.996;QD=21.90;ReadPosRankSum=-1.248	GT:AD:DP:GQ:MLPSAC:MLPSAF:PL	1/1/1/1/1/1:2,232:250:72:6:1.00:5501,1036,619,376,204,72,0	SG	1192	gi|225453791|ref|XP_002275558.1|	PREDICTED: uncharacterized protein LOC100252268 [Vitis vinifera]	AT2G45520.1			unknown protein; FUNCTIONS IN: molecular_function unknown; INVOLVED IN: biological_process unknown; EXPRESSED IN: 23 plant structures; EXPRESSED DURING: 13 growth stages; Has 260 Blast hits to 238 proteins in 75 species: Archae - 0; Bacteria - 6; Metazoa - 94; Fungi - 40; Plants - 38; Viruses - 0; Other Eukaryotes - 82 (source: NCBI BLink).
Sp1_comp309247_c1_seq1	534	.	T	C	24	.	DP=380;VDB=0.0365;AF1=0.5;AC1=1;DP4=90,128,43,50;MQ=49;FQ=27;PV4=0.45,8.2e-55,1,0.082	GT:PL:GQ	0/1:54,0,255:57	Sp1_comp309247_c1_seq1	534	.	T	C	2842.01	PASS	AC=2;AF=0.333;AN=6;BaseQRankSum=2.377;DP=247;Dels=0.00;FS=3.757;HaplotypeScore=4.3652;MLEAC=2;MLEAF=0.333;MQ=60.00;MQ0=0;MQRankSum=1.242;QD=11.51;ReadPosRankSum=-0.137	GT:AD:DP:GQ:MLPSAC:MLPSAF:PL	0/0/0/0/1/1:153,94:247:16:2:0.333:2868,129,0,16,144,2147483647,2147483647	SG	1192	gi|225453791|ref|XP_002275558.1|	PREDICTED: uncharacterized protein LOC100252268 [Vitis vinifera]	AT2G45520.1			unknown protein; FUNCTIONS IN: molecular_function unknown; INVOLVED IN: biological_process unknown; EXPRESSED IN: 23 plant structures; EXPRESSED DURING: 13 growth stages; Has 260 Blast hits to 238 proteins in 75 species: Archae - 0; Bacteria - 6; Metazoa - 94; Fungi - 40; Plants - 38; Viruses - 0; Other Eukaryotes - 82 (source: NCBI BLink).
Sp1_comp309247_c1_seq1	731	.	A	G	150	.	DP=342;VDB=0.0345;AF1=0.5;AC1=1;DP4=55,50,97,120;MQ=49;FQ=153;PV4=0.23,2.9e-102,0.46,1	GT:PL:GQ	0/1:180,0,255:99	Sp1_comp309247_c1_seq1	731	.	A	G	6417.9	PASS	AC=4;AF=0.667;AN=6;BaseQRankSum=0.554;DP=245;Dels=0.00;FS=10.658;HaplotypeScore=4.8566;MLEAC=4;MLEAF=0.667;MQ=59.89;MQ0=0;MQRankSum=1.363;QD=26.20;ReadPosRankSum=0.867	GT:AD:DP:GQ:MLPSAC:MLPSAF:PL	0/0/1/1/1/1:69,176:245:41:4:0.667:6444,746,304,91,0,41,2237	SG	1192	gi|225453791|ref|XP_002275558.1|	PREDICTED: uncharacterized protein LOC100252268 [Vitis vinifera]	AT2G45520.1			unknown protein; FUNCTIONS IN: molecular_function unknown; INVOLVED IN: biological_process unknown; EXPRESSED IN: 23 plant structures; EXPRESSED DURING: 13 growth stages; Has 260 Blast hits to 238 proteins in 75 species: Archae - 0; Bacteria - 6; Metazoa - 94; Fungi - 40; Plants - 38; Viruses - 0; Other Eukaryotes - 82 (source: NCBI BLink).
Sp1_comp309247_c1_seq1	866	.	A	C	153	.	DP=391;VDB=0.0345;AF1=0.5;AC1=1;DP4=103,125,73,80;MQ=49;FQ=156;PV4=0.68,3.1e-104,1.1e-06,1	GT:PL:GQ	0/1:183,0,255:99	Sp1_comp309247_c1_seq1	866	.	A	C	3419.04	PASS	AC=3;AF=0.500;AN=6;BaseQRankSum=1.621;DP=249;Dels=0.00;FS=5.295;HaplotypeScore=4.8057;MLEAC=3;MLEAF=0.500;MQ=59.40;MQ0=1;MQRankSum=1.075;QD=13.73;ReadPosRankSum=0.641	GT:AD:DP:GQ:MLPSAC:MLPSAF:PL	0/0/0/1/1/1:140,108:249:15:3:0.500:3445,191,15,0,102,2147483647,2147483647	SG	1192	gi|225453791|ref|XP_002275558.1|	PREDICTED: uncharacterized protein LOC100252268 [Vitis vinifera]	AT2G45520.1			unknown protein; FUNCTIONS IN: molecular_function unknown; INVOLVED IN: biological_process unknown; EXPRESSED IN: 23 plant structures; EXPRESSED DURING: 13 growth stages; Has 260 Blast hits to 238 proteins in 75 species: Archae - 0; Bacteria - 6; Metazoa - 94; Fungi - 40; Plants - 38; Viruses - 0; Other Eukaryotes - 82 (source: NCBI BLink).
Sp1_comp309247_c1_seq1	1081	.	G	C	159.02	PASS	AC=2;AF=0.333;AN=6;BaseQRankSum=-0.479;DP=22;Dels=0.00;FS=0.000;HaplotypeScore=0.0000;MLEAC=2;MLEAF=0.333;MQ=60.00;MQ0=0;MQRankSum=1.143;QD=7.23;ReadPosRankSum=0.995	GT:AD:DP:GQ:MLPSAC:MLPSAF:PL	0/0/0/0/1/1:16,6:22:3:2:0.333:183,3,0,9,30,72,2147483647											GATK	1192	gi|225453791|ref|XP_002275558.1|	PREDICTED: uncharacterized protein LOC100252268 [Vitis vinifera]	AT2G45520.1			unknown protein; FUNCTIONS IN: molecular_function unknown; INVOLVED IN: biological_process unknown; EXPRESSED IN: 23 plant structures; EXPRESSED DURING: 13 growth stages; Has 260 Blast hits to 238 proteins in 75 species: Archae - 0; Bacteria - 6; Metazoa - 94; Fungi - 40; Plants - 38; Viruses - 0; Other Eukaryotes - 82 (source: NCBI BLink).
Sp1_comp309247_c1_seq1	183	.	G	T	277.9		AC=1;AF=0.167;AN=6;BaseQRankSum=-0.510;DP=160;Dels=0.00;FS=1.957;HaplotypeScore=330.8189;MLEAC=1;MLEAF=0.167;MQ=57.92;MQ0=4;MQRankSum=1.761;QD=1.74;ReadPosRankSum=-0.490	GT:AD:DP:GQ:MLPSAC:MLPSAF:PL	0/0/0/0/0/1:137,23:160:46:1:0.167:304,0,46,137,2147483647,2147483647,2147483647											GATK	1192	gi|225453791|ref|XP_002275558.1|	PREDICTED: uncharacterized protein LOC100252268 [Vitis vinifera]	AT2G45520.1			unknown protein; FUNCTIONS IN: molecular_function unknown; INVOLVED IN: biological_process unknown; EXPRESSED IN: 23 plant structures; EXPRESSED DURING: 13 growth stages; Has 260 Blast hits to 238 proteins in 75 species: Archae - 0; Bacteria - 6; Metazoa - 94; Fungi - 40; Plants - 38; Viruses - 0; Other Eukaryotes - 82 (source: NCBI BLink).
Sp1_comp309247_c1_seq1	272	.	C	A	289.9		AC=1;AF=0.167;AN=6;BaseQRankSum=0.377;DP=249;Dels=0.00;FS=0.000;HaplotypeScore=6.7332;MLEAC=1;MLEAF=0.167;MQ=60.00;MQ0=0;MQRankSum=0.841;QD=1.16;ReadPosRankSum=1.867	GT:AD:DP:GQ:MLPSAC:MLPSAF:PL	0/0/0/0/0/1:233,16:249:99:1:0.167:316,0,166,2147483647,2147483647,2147483647,2147483647											GATK	1192	gi|225453791|ref|XP_002275558.1|	PREDICTED: uncharacterized protein LOC100252268 [Vitis vinifera]	AT2G45520.1			unknown protein; FUNCTIONS IN: molecular_function unknown; INVOLVED IN: biological_process unknown; EXPRESSED IN: 23 plant structures; EXPRESSED DURING: 13 growth stages; Has 260 Blast hits to 238 proteins in 75 species: Archae - 0; Bacteria - 6; Metazoa - 94; Fungi - 40; Plants - 38; Viruses - 0; Other Eukaryotes - 82 (source: NCBI BLink).
Sp1_comp309247_c1_seq1	402	.	A	T	753.9		AC=1;AF=0.167;AN=6;BaseQRankSum=0.147;DP=248;Dels=0.00;FS=2.200;HaplotypeScore=147.1669;MLEAC=1;MLEAF=0.167;MQ=59.18;MQ0=0;MQRankSum=-0.699;QD=3.04;ReadPosRankSum=-0.767	GT:AD:DP:GQ:MLPSAC:MLPSAF:PL	0/0/0/0/0/1:208,40:248:90:1:0.167:780,0,90,2147483647,2147483647,2147483647,2147483647											GATK	1192	gi|225453791|ref|XP_002275558.1|	PREDICTED: uncharacterized protein LOC100252268 [Vitis vinifera]	AT2G45520.1			unknown protein; FUNCTIONS IN: molecular_function unknown; INVOLVED IN: biological_process unknown; EXPRESSED IN: 23 plant structures; EXPRESSED DURING: 13 growth stages; Has 260 Blast hits to 238 proteins in 75 species: Archae - 0; Bacteria - 6; Metazoa - 94; Fungi - 40; Plants - 38; Viruses - 0; Other Eukaryotes - 82 (source: NCBI BLink).
Sp1_comp309247_c1_seq1	424	.	A	G	1306.95	PASS	AC=1;AF=0.167;AN=6;BaseQRankSum=-1.802;DP=246;Dels=0.00;FS=4.659;HaplotypeScore=2.4468;MLEAC=1;MLEAF=0.167;MQ=59.85;MQ0=0;MQRankSum=0.300;QD=5.31;ReadPosRankSum=-0.589	GT:AD:DP:GQ:MLPSAC:MLPSAF:PL	0/0/0/0/0/1:192,54:246:20:1:0.167:1333,0,20,138,2147483647,2147483647,2147483647											GATK	1192	gi|225453791|ref|XP_002275558.1|	PREDICTED: uncharacterized protein LOC100252268 [Vitis vinifera]	AT2G45520.1			unknown protein; FUNCTIONS IN: molecular_function unknown; INVOLVED IN: biological_process unknown; EXPRESSED IN: 23 plant structures; EXPRESSED DURING: 13 growth stages; Has 260 Blast hits to 238 proteins in 75 species: Archae - 0; Bacteria - 6; Metazoa - 94; Fungi - 40; Plants - 38; Viruses - 0; Other Eukaryotes - 82 (source: NCBI BLink).
Sp1_comp309247_c1_seq1	485	.	A	G	4571.9		AC=4;AF=0.667;AN=6;BaseQRankSum=-1.002;DP=249;Dels=0.00;FS=0.000;HaplotypeScore=63.3680;MLEAC=4;MLEAF=0.667;MQ=59.81;MQ0=0;MQRankSum=0.217;QD=18.36;ReadPosRankSum=2.532	GT:AD:DP:GQ:MLPSAC:MLPSAF:PL	0/0/1/1/1/1:100,149:249:50:4:0.667:4598,560,220,61,0,50,1983											GATK	1192	gi|225453791|ref|XP_002275558.1|	PREDICTED: uncharacterized protein LOC100252268 [Vitis vinifera]	AT2G45520.1			unknown protein; FUNCTIONS IN: molecular_function unknown; INVOLVED IN: biological_process unknown; EXPRESSED IN: 23 plant structures; EXPRESSED DURING: 13 growth stages; Has 260 Blast hits to 238 proteins in 75 species: Archae - 0; Bacteria - 6; Metazoa - 94; Fungi - 40; Plants - 38; Viruses - 0; Other Eukaryotes - 82 (source: NCBI BLink).
Sp1_comp309247_c1_seq1	884	.	C	T	635.9	PASS	AC=1;AF=0.167;AN=6;BaseQRankSum=-0.481;DP=250;Dels=0.00;FS=0.794;HaplotypeScore=6.6989;MLEAC=1;MLEAF=0.167;MQ=58.98;MQ0=1;MQRankSum=0.325;QD=2.54;ReadPosRankSum=3.247	GT:AD:DP:GQ:MLPSAC:MLPSAF:PL	0/0/0/0/0/1:222,28:250:99:1:0.167:662,0,122,2147483647,2147483647,2147483647,2147483647											GATK	1192	gi|225453791|ref|XP_002275558.1|	PREDICTED: uncharacterized protein LOC100252268 [Vitis vinifera]	AT2G45520.1			unknown protein; FUNCTIONS IN: molecular_function unknown; INVOLVED IN: biological_process unknown; EXPRESSED IN: 23 plant structures; EXPRESSED DURING: 13 growth stages; Has 260 Blast hits to 238 proteins in 75 species: Archae - 0; Bacteria - 6; Metazoa - 94; Fungi - 40; Plants - 38; Viruses - 0; Other Eukaryotes - 82 (source: NCBI BLink).
Sp1_comp309247_c1_seq1	901	.	C	T	911.9		AC=1;AF=0.167;AN=6;BaseQRankSum=1.586;DP=249;Dels=0.00;FS=0.705;HaplotypeScore=17.1584;MLEAC=1;MLEAF=0.167;MQ=59.34;MQ0=1;MQRankSum=-0.298;QD=3.66;ReadPosRankSum=-0.457	GT:AD:DP:GQ:MLPSAC:MLPSAF:PL	0/0/0/0/0/1:206,42:249:65:1:0.167:938,0,65,2147483647,2147483647,2147483647,2147483647											GATK	1192	gi|225453791|ref|XP_002275558.1|	PREDICTED: uncharacterized protein LOC100252268 [Vitis vinifera]	AT2G45520.1			unknown protein; FUNCTIONS IN: molecular_function unknown; INVOLVED IN: biological_process unknown; EXPRESSED IN: 23 plant structures; EXPRESSED DURING: 13 growth stages; Has 260 Blast hits to 238 proteins in 75 species: Archae - 0; Bacteria - 6; Metazoa - 94; Fungi - 40; Plants - 38; Viruses - 0; Other Eukaryotes - 82 (source: NCBI BLink).
Sp1_comp309247_c1_seq1	1151	.	C	A	37	.	DP=3;VDB=0.0000;AF1=1;AC1=2;DP4=0,1,1,1;MQ=36;FQ=-30;PV4=1,0.24,1,0	GT:PL:GQ	1/1:67,3,0:6											SAM	1192	gi|225453791|ref|XP_002275558.1|	PREDICTED: uncharacterized protein LOC100252268 [Vitis vinifera]	AT2G45520.1			unknown protein; FUNCTIONS IN: molecular_function unknown; INVOLVED IN: biological_process unknown; EXPRESSED IN: 23 plant structures; EXPRESSED DURING: 13 growth stages; Has 260 Blast hits to 238 proteins in 75 species: Archae - 0; Bacteria - 6; Metazoa - 94; Fungi - 40; Plants - 38; Viruses - 0; Other Eukaryotes - 82 (source: NCBI BLink).
Sp1_comp309247_c1_seq1	382	.	T	C	108	.	DP=239;VDB=0.0398;AF1=0.5;AC1=1;DP4=95,88,28,22;MQ=46;FQ=111;PV4=0.63,0.013,0.27,0.0015	GT:PL:GQ	0/1:138,0,255:99											SAM	1192	gi|225453791|ref|XP_002275558.1|	PREDICTED: uncharacterized protein LOC100252268 [Vitis vinifera]	AT2G45520.1			unknown protein; FUNCTIONS IN: molecular_function unknown; INVOLVED IN: biological_process unknown; EXPRESSED IN: 23 plant structures; EXPRESSED DURING: 13 growth stages; Has 260 Blast hits to 238 proteins in 75 species: Archae - 0; Bacteria - 6; Metazoa - 94; Fungi - 40; Plants - 38; Viruses - 0; Other Eukaryotes - 82 (source: NCBI BLink).
Sp1_comp309249_c0_seq3	106	.	C	A	195	.	DP=18;VDB=0.0216;AF1=0.5;AC1=1;DP4=4,3,8,3;MQ=49;FQ=134;PV4=0.63,1,0.016,1	GT:PL:GQ	0/1:225,0,161:99	Sp1_comp309249_c0_seq3	106	.	C	A	396.82	PASS	AC=4;AF=0.667;AN=6;BaseQRankSum=0.996;DP=18;Dels=0.00;FS=2.029;HaplotypeScore=0.0000;MLEAC=4;MLEAF=0.667;MQ=60.00;MQ0=0;MQRankSum=0.181;QD=22.05;ReadPosRankSum=0.543	GT:AD:DP:GQ:MLPSAC:MLPSAF:PL	0/0/1/1/1/1:7,11:18:1:4:0.667:420,38,12,1,0,10,237	SG	450	gi|388492084|gb|AFK34108.1|	unknown [Lotus japonicus]	AT1G75690.1	DnaJ/Hsp40 cysteine-rich domain superfamily protein		DnaJ/Hsp40 cysteine-rich domain superfamily protein; FUNCTIONS IN: unfolded protein binding, heat shock protein binding; INVOLVED IN: protein folding; LOCATED IN: chloroplast thylakoid membrane, chloroplast stroma, chloroplast; EXPRESSED IN: 23 plant structures; EXPRESSED DURING: 13 growth stages; CONTAINS InterPro DOMAIN/s: Heat shock protein DnaJ, cysteine-rich domain (InterPro:IPR001305); Has …
Sp1_comp309249_c0_seq3	221	.	C	A	167	.	DP=67;VDB=0.0345;AF1=0.5;AC1=1;DP4=5,4,16,28;MQ=47;FQ=75;PV4=0.46,1.7e-12,0.052,1	GT:PL:GQ	0/1:197,0,102:99	Sp1_comp309249_c0_seq3	221	.	C	A	1896.92	PASS	AC=5;AF=0.833;AN=6;BaseQRankSum=-0.508;DP=70;Dels=0.00;FS=0.000;HaplotypeScore=0.9989;MLEAC=5;MLEAF=0.833;MQ=60.00;MQ0=0;MQRankSum=-0.633;QD=27.10;ReadPosRankSum=1.880	GT:AD:DP:GQ:MLPSAC:MLPSAF:PL	0/1/1/1/1/1:9,60:70:24:5:0.833:1923,307,157,75,24,0,247	SG	450	gi|388492084|gb|AFK34108.1|	unknown [Lotus japonicus]	AT1G75690.1	DnaJ/Hsp40 cysteine-rich domain superfamily protein		DnaJ/Hsp40 cysteine-rich domain superfamily protein; FUNCTIONS IN: unfolded protein binding, heat shock protein binding; INVOLVED IN: protein folding; LOCATED IN: chloroplast thylakoid membrane, chloroplast stroma, chloroplast; EXPRESSED IN: 23 plant structures; EXPRESSED DURING: 13 growth stages; CONTAINS InterPro DOMAIN/s: Heat shock protein DnaJ, cysteine-rich domain (InterPro:IPR001305); Has …
Sp1_comp309249_c0_seq3	94	.	A	C	45	.	DP=17;VDB=0.0216;AF1=0.5;AC1=1;DP4=4,2,4,2;MQ=50;FQ=48;PV4=1,6.7e-08,0.083,0.049	GT:PL:GQ	0/1:75,0,162:78	Sp1_comp309249_c0_seq3	94	.	A	C	331.58	PASS	AC=4;AF=0.667;AN=6;BaseQRankSum=-1.457;DP=17;Dels=0.00;FS=0.000;HaplotypeScore=0.0000;MLEAC=4;MLEAF=0.667;MQ=60.00;MQ0=0;MQRankSum=-0.151;QD=19.50;ReadPosRankSum=-0.854	GT:AD:DP:GQ:MLPSAC:MLPSAF:PL	0/0/1/1/1/1:6,11:17:2:4:0.667:355,36,12,2,0,8,217	SG	450	gi|388492084|gb|AFK34108.1|	unknown [Lotus japonicus]	AT1G75690.1	DnaJ/Hsp40 cysteine-rich domain superfamily protein		DnaJ/Hsp40 cysteine-rich domain superfamily protein; FUNCTIONS IN: unfolded protein binding, heat shock protein binding; INVOLVED IN: protein folding; LOCATED IN: chloroplast thylakoid membrane, chloroplast stroma, chloroplast; EXPRESSED IN: 23 plant structures; EXPRESSED DURING: 13 growth stages; CONTAINS InterPro DOMAIN/s: Heat shock protein DnaJ, cysteine-rich domain (InterPro:IPR001305); Has …
Sp1_comp309249_c0_seq3	296	.	G	A	84.01	PASS	AC=1;AF=0.167;AN=6;BaseQRankSum=0.303;DP=34;Dels=0.00;FS=2.321;HaplotypeScore=0.0000;MLEAC=1;MLEAF=0.167;MQ=60.00;MQ0=0;MQRankSum=-0.138;QD=2.47;ReadPosRankSum=-0.193	GT:AD:DP:GQ:MLPSAC:MLPSAF:PL	0/0/0/0/0/1:30,4:34:16:1:0.167:110,0,16,45,91,2147483647,2147483647											GATK	450	gi|388492084|gb|AFK34108.1|	unknown [Lotus japonicus]	AT1G75690.1	DnaJ/Hsp40 cysteine-rich domain superfamily protein		DnaJ/Hsp40 cysteine-rich domain superfamily protein; FUNCTIONS IN: unfolded protein binding, heat shock protein binding; INVOLVED IN: protein folding; LOCATED IN: chloroplast thylakoid membrane, chloroplast stroma, chloroplast; EXPRESSED IN: 23 plant structures; EXPRESSED DURING: 13 growth stages; CONTAINS InterPro DOMAIN/s: Heat shock protein DnaJ, cysteine-rich domain (InterPro:IPR001305); Has …
Sp1_comp309249_c0_seq3	396	.	T	G	67.71	PASS	AC=6;AF=1.00;AN=6;DP=3;Dels=0.00;FS=0.000;HaplotypeScore=1.9330;MLEAC=6;MLEAF=1.00;MQ=60.00;MQ0=0;QD=22.57	GT:AD:DP:GQ:MLPSAC:MLPSAF:PL	1/1/1/1/1/1:0,3:3:2:6:1.00:90,16,10,6,4,2,0											GATK	450	gi|388492084|gb|AFK34108.1|	unknown [Lotus japonicus]	AT1G75690.1	DnaJ/Hsp40 cysteine-rich domain superfamily protein		DnaJ/Hsp40 cysteine-rich domain superfamily protein; FUNCTIONS IN: unfolded protein binding, heat shock protein binding; INVOLVED IN: protein folding; LOCATED IN: chloroplast thylakoid membrane, chloroplast stroma, chloroplast; EXPRESSED IN: 23 plant structures; EXPRESSED DURING: 13 growth stages; CONTAINS InterPro DOMAIN/s: Heat shock protein DnaJ, cysteine-rich domain (InterPro:IPR001305); Has …
Sp1_comp309250_c0_seq1	139	.	A	G	32.73	LowQual	AC=6;AF=1.00;AN=6;BaseQRankSum=0.736;DP=3;Dels=0.00;FS=0.000;HaplotypeScore=0.0000;MLEAC=6;MLEAF=1.00;MQ=60.00;MQ0=0;MQRankSum=0.736;QD=10.91;ReadPosRankSum=0.736	GT:AD:DP:GQ:MLPSAC:MLPSAF:PL	1/1/1/1/1/1:1,2:3:2:6:1.00:55,15,10,6,4,2,0											GATK	344	gi|462422485|gb|EMJ26748.1|	hypothetical protein PRUPE_ppa002432m2g, partial [Prunus persica]	AT1G79670.2	Wall-associated kinase family protein	Encodes a receptor-like kinase that does not contain an extracellular leucine-rich repeat domain. A novel type of dominant disease-resistance protein that confers resistance to a broad spectrum of Fusarium races.	RESISTANCE TO FUSARIUM OXYSPORUM 1 (RFO1); FUNCTIONS IN: kinase activity; INVOLVED IN: response to fungus; LOCATED IN: endomembrane system, integral to membrane, cell wall; EXPRESSED IN: 20 plant structures; EXPRESSED DURING: 12 growth stages; CONTAINS InterPro DOMAIN/s: Wall-associated kinase (InterPro:IPR013695), Protein kinase, catalytic domain (InterPro:IPR000719), Serine/threonine-protein ki…
Sp1_comp309250_c0_seq1	207	.	G	A	59.16	PASS	AC=6;AF=1.00;AN=6;DP=4;Dels=0.00;FS=0.000;HaplotypeScore=0.0000;MLEAC=6;MLEAF=1.00;MQ=55.68;MQ0=0;QD=14.79	GT:AD:DP:GQ:MLPSAC:MLPSAF:PL	1/1/1/1/1/1:0,4:4:2:6:1.00:82,23,14,9,5,2,0											GATK	344	gi|462422485|gb|EMJ26748.1|	hypothetical protein PRUPE_ppa002432m2g, partial [Prunus persica]	AT1G79670.2	Wall-associated kinase family protein	Encodes a receptor-like kinase that does not contain an extracellular leucine-rich repeat domain. A novel type of dominant disease-resistance protein that confers resistance to a broad spectrum of Fusarium races.	RESISTANCE TO FUSARIUM OXYSPORUM 1 (RFO1); FUNCTIONS IN: kinase activity; INVOLVED IN: response to fungus; LOCATED IN: endomembrane system, integral to membrane, cell wall; EXPRESSED IN: 20 plant structures; EXPRESSED DURING: 12 growth stages; CONTAINS InterPro DOMAIN/s: Wall-associated kinase (InterPro:IPR013695), Protein kinase, catalytic domain (InterPro:IPR000719), Serine/threonine-protein ki…
Sp1_comp309250_c0_seq1	208	.	C	T	59.16	PASS	AC=6;AF=1.00;AN=6;BaseQRankSum=0.727;DP=4;Dels=0.00;FS=0.000;HaplotypeScore=0.0000;MLEAC=6;MLEAF=1.00;MQ=55.68;MQ0=0;MQRankSum=0.727;QD=14.79;ReadPosRankSum=0.727	GT:AD:DP:GQ:MLPSAC:MLPSAF:PL	1/1/1/1/1/1:1,3:4:2:6:1.00:82,23,14,9,5,2,0											GATK	344	gi|462422485|gb|EMJ26748.1|	hypothetical protein PRUPE_ppa002432m2g, partial [Prunus persica]	AT1G79670.2	Wall-associated kinase family protein	Encodes a receptor-like kinase that does not contain an extracellular leucine-rich repeat domain. A novel type of dominant disease-resistance protein that confers resistance to a broad spectrum of Fusarium races.	RESISTANCE TO FUSARIUM OXYSPORUM 1 (RFO1); FUNCTIONS IN: kinase activity; INVOLVED IN: response to fungus; LOCATED IN: endomembrane system, integral to membrane, cell wall; EXPRESSED IN: 20 plant structures; EXPRESSED DURING: 12 growth stages; CONTAINS InterPro DOMAIN/s: Wall-associated kinase (InterPro:IPR013695), Protein kinase, catalytic domain (InterPro:IPR000719), Serine/threonine-protein ki…
Sp1_comp309250_c0_seq1	214	.	G	T	103.16	PASS	AC=6;AF=1.00;AN=6;DP=5;Dels=0.00;FS=0.000;HaplotypeScore=0.0000;MLEAC=6;MLEAF=1.00;MQ=56.57;MQ0=0;QD=20.63	GT:AD:DP:GQ:MLPSAC:MLPSAF:PL	1/1/1/1/1/1:0,5:5:2:6:1.00:126,23,14,9,5,2,0											GATK	344	gi|462422485|gb|EMJ26748.1|	hypothetical protein PRUPE_ppa002432m2g, partial [Prunus persica]	AT1G79670.2	Wall-associated kinase family protein	Encodes a receptor-like kinase that does not contain an extracellular leucine-rich repeat domain. A novel type of dominant disease-resistance protein that confers resistance to a broad spectrum of Fusarium races.	RESISTANCE TO FUSARIUM OXYSPORUM 1 (RFO1); FUNCTIONS IN: kinase activity; INVOLVED IN: response to fungus; LOCATED IN: endomembrane system, integral to membrane, cell wall; EXPRESSED IN: 20 plant structures; EXPRESSED DURING: 12 growth stages; CONTAINS InterPro DOMAIN/s: Wall-associated kinase (InterPro:IPR013695), Protein kinase, catalytic domain (InterPro:IPR000719), Serine/threonine-protein ki…
Sp1_comp309250_c0_seq1	31	.	C	T	41.82	LowQual	AC=2;AF=0.333;AN=6;BaseQRankSum=-1.666;DP=9;Dels=0.00;FS=0.000;HaplotypeScore=5.9973;MLEAC=2;MLEAF=0.333;MQ=56.00;MQ0=0;MQRankSum=0.762;QD=4.65;ReadPosRankSum=-0.762	GT:AD:DP:GQ:MLPSAC:MLPSAF:PL	0/0/0/0/1/1:7,2:9:0:2:0.333:63,3,0,0,3,10,93											GATK	344	gi|462422485|gb|EMJ26748.1|	hypothetical protein PRUPE_ppa002432m2g, partial [Prunus persica]	AT1G79670.2	Wall-associated kinase family protein	Encodes a receptor-like kinase that does not contain an extracellular leucine-rich repeat domain. A novel type of dominant disease-resistance protein that confers resistance to a broad spectrum of Fusarium races.	RESISTANCE TO FUSARIUM OXYSPORUM 1 (RFO1); FUNCTIONS IN: kinase activity; INVOLVED IN: response to fungus; LOCATED IN: endomembrane system, integral to membrane, cell wall; EXPRESSED IN: 20 plant structures; EXPRESSED DURING: 12 growth stages; CONTAINS InterPro DOMAIN/s: Wall-associated kinase (InterPro:IPR013695), Protein kinase, catalytic domain (InterPro:IPR000719), Serine/threonine-protein ki…
Sp1_comp309250_c0_seq1	46	.	T	A,C	59.19	PASS	AC=2,1;AF=0.333,0.167;AN=6;BaseQRankSum=-0.633;DP=10;Dels=0.00;FS=0.000;HaplotypeScore=4.9863;MLEAC=2,1;MLEAF=0.333,0.167;MQ=55.81;MQ0=0;MQRankSum=-2.072;QD=5.92;ReadPosRankSum=-1.036	GT:AD:DP:GQ:MLPSAC:MLPSAF	0/0/0/1/1/2:6,2,2:10:2:2,1:0.333,0.167											GATK	344	gi|462422485|gb|EMJ26748.1|	hypothetical protein PRUPE_ppa002432m2g, partial [Prunus persica]	AT1G79670.2	Wall-associated kinase family protein	Encodes a receptor-like kinase that does not contain an extracellular leucine-rich repeat domain. A novel type of dominant disease-resistance protein that confers resistance to a broad spectrum of Fusarium races.	RESISTANCE TO FUSARIUM OXYSPORUM 1 (RFO1); FUNCTIONS IN: kinase activity; INVOLVED IN: response to fungus; LOCATED IN: endomembrane system, integral to membrane, cell wall; EXPRESSED IN: 20 plant structures; EXPRESSED DURING: 12 growth stages; CONTAINS InterPro DOMAIN/s: Wall-associated kinase (InterPro:IPR013695), Protein kinase, catalytic domain (InterPro:IPR000719), Serine/threonine-protein ki…
Sp1_comp309250_c0_seq1	70	.	T	C	33.22	LowQual	AC=2;AF=0.333;AN=6;BaseQRankSum=-0.623;DP=14;Dels=0.00;FS=0.000;HaplotypeScore=11.9852;MLEAC=2;MLEAF=0.333;MQ=57.04;MQ0=0;MQRankSum=-1.713;QD=2.37;ReadPosRankSum=0.623	GT:AD:DP:GQ:MLPSAC:MLPSAF:PL	0/0/0/0/1/1:11,3:14:1:2:0.333:55,2,0,1,6,16,162											GATK	344	gi|462422485|gb|EMJ26748.1|	hypothetical protein PRUPE_ppa002432m2g, partial [Prunus persica]	AT1G79670.2	Wall-associated kinase family protein	Encodes a receptor-like kinase that does not contain an extracellular leucine-rich repeat domain. A novel type of dominant disease-resistance protein that confers resistance to a broad spectrum of Fusarium races.	RESISTANCE TO FUSARIUM OXYSPORUM 1 (RFO1); FUNCTIONS IN: kinase activity; INVOLVED IN: response to fungus; LOCATED IN: endomembrane system, integral to membrane, cell wall; EXPRESSED IN: 20 plant structures; EXPRESSED DURING: 12 growth stages; CONTAINS InterPro DOMAIN/s: Wall-associated kinase (InterPro:IPR013695), Protein kinase, catalytic domain (InterPro:IPR000719), Serine/threonine-protein ki…
Sp1_comp309250_c0_seq1	234	.	T	C	21	.	DP=4;VDB=0.0187;AF1=0.5008;AC1=1;DP4=1,0,2,1;MQ=43;FQ=-4.12;PV4=1,0.011,0.37,1	GT:PL:GQ	0/1:51,0,25:28											SAM	344	gi|462422485|gb|EMJ26748.1|	hypothetical protein PRUPE_ppa002432m2g, partial [Prunus persica]	AT1G79670.2	Wall-associated kinase family protein	Encodes a receptor-like kinase that does not contain an extracellular leucine-rich repeat domain. A novel type of dominant disease-resistance protein that confers resistance to a broad spectrum of Fusarium races.	RESISTANCE TO FUSARIUM OXYSPORUM 1 (RFO1); FUNCTIONS IN: kinase activity; INVOLVED IN: response to fungus; LOCATED IN: endomembrane system, integral to membrane, cell wall; EXPRESSED IN: 20 plant structures; EXPRESSED DURING: 12 growth stages; CONTAINS InterPro DOMAIN/s: Wall-associated kinase (InterPro:IPR013695), Protein kinase, catalytic domain (InterPro:IPR000719), Serine/threonine-protein ki…
Sp1_comp309250_c0_seq1	292	.	G	C	5.46	.	DP=3;VDB=0.0133;AF1=0.5005;AC1=1;DP4=1,0,0,2;MQ=34;FQ=-3.9;PV4=0.33,0.2,0.17,0.33	GT:PL:GQ	0/1:34,0,26:30											SAM	344	gi|462422485|gb|EMJ26748.1|	hypothetical protein PRUPE_ppa002432m2g, partial [Prunus persica]	AT1G79670.2	Wall-associated kinase family protein	Encodes a receptor-like kinase that does not contain an extracellular leucine-rich repeat domain. A novel type of dominant disease-resistance protein that confers resistance to a broad spectrum of Fusarium races.	RESISTANCE TO FUSARIUM OXYSPORUM 1 (RFO1); FUNCTIONS IN: kinase activity; INVOLVED IN: response to fungus; LOCATED IN: endomembrane system, integral to membrane, cell wall; EXPRESSED IN: 20 plant structures; EXPRESSED DURING: 12 growth stages; CONTAINS InterPro DOMAIN/s: Wall-associated kinase (InterPro:IPR013695), Protein kinase, catalytic domain (InterPro:IPR000719), Serine/threonine-protein ki…
Sp1_comp309250_c0_seq1	34	.	G	A	32	.	DP=6;VDB=0.0099;AF1=0.5;AC1=1;DP4=1,3,1,1;MQ=58;FQ=35;PV4=1,1,1,1	GT:PL:GQ	0/1:62,0,116:65											SAM	344	gi|462422485|gb|EMJ26748.1|	hypothetical protein PRUPE_ppa002432m2g, partial [Prunus persica]	AT1G79670.2	Wall-associated kinase family protein	Encodes a receptor-like kinase that does not contain an extracellular leucine-rich repeat domain. A novel type of dominant disease-resistance protein that confers resistance to a broad spectrum of Fusarium races.	RESISTANCE TO FUSARIUM OXYSPORUM 1 (RFO1); FUNCTIONS IN: kinase activity; INVOLVED IN: response to fungus; LOCATED IN: endomembrane system, integral to membrane, cell wall; EXPRESSED IN: 20 plant structures; EXPRESSED DURING: 12 growth stages; CONTAINS InterPro DOMAIN/s: Wall-associated kinase (InterPro:IPR013695), Protein kinase, catalytic domain (InterPro:IPR000719), Serine/threonine-protein ki…
Sp1_comp309250_c0_seq1	61	.	T	C	61	.	DP=7;VDB=0.0000;AF1=0.5;AC1=1;DP4=1,3,1,2;MQ=56;FQ=63.5;PV4=1,1,1,0.4	GT:PL:GQ	0/1:91,0,100:93											SAM	344	gi|462422485|gb|EMJ26748.1|	hypothetical protein PRUPE_ppa002432m2g, partial [Prunus persica]	AT1G79670.2	Wall-associated kinase family protein	Encodes a receptor-like kinase that does not contain an extracellular leucine-rich repeat domain. A novel type of dominant disease-resistance protein that confers resistance to a broad spectrum of Fusarium races.	RESISTANCE TO FUSARIUM OXYSPORUM 1 (RFO1); FUNCTIONS IN: kinase activity; INVOLVED IN: response to fungus; LOCATED IN: endomembrane system, integral to membrane, cell wall; EXPRESSED IN: 20 plant structures; EXPRESSED DURING: 12 growth stages; CONTAINS InterPro DOMAIN/s: Wall-associated kinase (InterPro:IPR013695), Protein kinase, catalytic domain (InterPro:IPR000719), Serine/threonine-protein ki…
Sp1_comp309251_c0_seq1	1051	.	C	T	172	.	DP=63;VDB=0.0322;AF1=0.5;AC1=1;DP4=18,27,8,6;MQ=47;FQ=175;PV4=0.36,1,3.1e-06,1	GT:PL:GQ	0/1:202,0,255:99	Sp1_comp309251_c0_seq1	1051	.	C	T	467.03	PASS	AC=2;AF=0.333;AN=6;BaseQRankSum=0.716;DP=63;Dels=0.00;FS=5.893;HaplotypeScore=1.9962;MLEAC=2;MLEAF=0.333;MQ=59.59;MQ0=0;MQRankSum=0.587;QD=7.41;ReadPosRankSum=1.327	GT:AD:DP:GQ:MLPSAC:MLPSAF:PL	0/0/0/0/1/1:46,17:63:2:2:0.333:491,2,0,30,90,2147483647,2147483647	SG	2032	gi|460380349|ref|XP_004235919.1|	PREDICTED: F-box/LRR-repeat protein 2-like [Solanum lycopersicum]	AT1G80630.1	RNI-like superfamily protein		RNI-like superfamily protein; BEST Arabidopsis thaliana protein match is: F-box/RNI-like superfamily protein (TAIR:AT4G15475.1); Has 30201 Blast hits to 17322 proteins in 780 species: Archae - 12; Bacteria - 1396; Metazoa - 17338; Fungi - 3422; Plants - 5037; Viruses - 0; Other Eukaryotes - 2996 (source: NCBI BLink).
Sp1_comp309251_c0_seq1	1105	.	C	A	178	.	DP=55;VDB=0.0392;AF1=1;AC1=2;DP4=0,0,8,17;MQ=47;FQ=-102	GT:PL:GQ	1/1:211,75,0:99	Sp1_comp309251_c0_seq1	1105	.	C	A	2156.9	PASS	AC=6;AF=1.00;AN=6;DP=55;Dels=0.00;FS=0.000;HaplotypeScore=0.0000;MLEAC=6;MLEAF=1.00;MQ=59.53;MQ0=0;QD=30.39	GT:AD:DP:GQ:MLPSAC:MLPSAF:PL	1/1/1/1/1/1:0,55:55:42:6:1.00:2183,412,253,160,93,42,0	SG	2032	gi|460380349|ref|XP_004235919.1|	PREDICTED: F-box/LRR-repeat protein 2-like [Solanum lycopersicum]	AT1G80630.1	RNI-like superfamily protein		RNI-like superfamily protein; BEST Arabidopsis thaliana protein match is: F-box/RNI-like superfamily protein (TAIR:AT4G15475.1); Has 30201 Blast hits to 17322 proteins in 780 species: Archae - 12; Bacteria - 1396; Metazoa - 17338; Fungi - 3422; Plants - 5037; Viruses - 0; Other Eukaryotes - 2996 (source: NCBI BLink).
Sp1_comp309251_c0_seq1	1147	.	C	A	185	.	DP=56;VDB=0.0400;AF1=1;AC1=2;DP4=0,0,17,11;MQ=47;FQ=-111	GT:PL:GQ	1/1:218,84,0:99	Sp1_comp309251_c0_seq1	1147	.	C	A	2054.9	PASS	AC=6;AF=1.00;AN=6;DP=56;Dels=0.00;FS=0.000;HaplotypeScore=0.0000;MLEAC=6;MLEAF=1.00;MQ=60.00;MQ0=0;QD=31.87	GT:AD:DP:GQ:MLPSAC:MLPSAF:PL	1/1/1/1/1/1:0,56:56:40:6:1.00:2081,389,239,150,88,40,0	SG	2032	gi|460380349|ref|XP_004235919.1|	PREDICTED: F-box/LRR-repeat protein 2-like [Solanum lycopersicum]	AT1G80630.1	RNI-like superfamily protein		RNI-like superfamily protein; BEST Arabidopsis thaliana protein match is: F-box/RNI-like superfamily protein (TAIR:AT4G15475.1); Has 30201 Blast hits to 17322 proteins in 780 species: Archae - 12; Bacteria - 1396; Metazoa - 17338; Fungi - 3422; Plants - 5037; Viruses - 0; Other Eukaryotes - 2996 (source: NCBI BLink).
Sp1_comp309251_c0_seq1	1152	.	G	T	216	.	DP=56;VDB=0.0400;AF1=1;AC1=2;DP4=0,0,29,24;MQ=48;FQ=-187	GT:PL:GQ	1/1:249,160,0:99	Sp1_comp309251_c0_seq1	1152	.	G	T	2164.9	PASS	AC=6;AF=1.00;AN=6;DP=56;Dels=0.00;FS=0.000;HaplotypeScore=0.0000;MLEAC=6;MLEAF=1.00;MQ=60.00;MQ0=0;QD=29.61	GT:AD:DP:GQ:MLPSAC:MLPSAF:PL	1/1/1/1/1/1:0,56:56:41:6:1.00:2191,404,248,157,92,41,0	SG	2032	gi|460380349|ref|XP_004235919.1|	PREDICTED: F-box/LRR-repeat protein 2-like [Solanum lycopersicum]	AT1G80630.1	RNI-like superfamily protein		RNI-like superfamily protein; BEST Arabidopsis thaliana protein match is: F-box/RNI-like superfamily protein (TAIR:AT4G15475.1); Has 30201 Blast hits to 17322 proteins in 780 species: Archae - 12; Bacteria - 1396; Metazoa - 17338; Fungi - 3422; Plants - 5037; Viruses - 0; Other Eukaryotes - 2996 (source: NCBI BLink).
Sp1_comp309251_c0_seq1	1192	.	A	G	20	.	DP=46;VDB=0.0216;AF1=0.5;AC1=1;DP4=9,6,3,3;MQ=49;FQ=23;PV4=1,9.6e-12,0.47,0.32	GT:PL:GQ	0/1:50,0,255:53	Sp1_comp309251_c0_seq1	1192	.	A	G	1008.48	PASS	AC=4;AF=0.667;AN=6;BaseQRankSum=0.650;DP=48;Dels=0.00;FS=1.126;HaplotypeScore=0.0000;MLEAC=4;MLEAF=0.667;MQ=60.00;MQ0=0;MQRankSum=1.161;QD=21.01;ReadPosRankSum=1.565	GT:AD:DP:GQ:MLPSAC:MLPSAF:PL	0/0/1/1/1/1:18,30:48:9:4:0.667:1034,109,39,9,0,18,541	SG	2032	gi|460380349|ref|XP_004235919.1|	PREDICTED: F-box/LRR-repeat protein 2-like [Solanum lycopersicum]	AT1G80630.1	RNI-like superfamily protein		RNI-like superfamily protein; BEST Arabidopsis thaliana protein match is: F-box/RNI-like superfamily protein (TAIR:AT4G15475.1); Has 30201 Blast hits to 17322 proteins in 780 species: Archae - 12; Bacteria - 1396; Metazoa - 17338; Fungi - 3422; Plants - 5037; Viruses - 0; Other Eukaryotes - 2996 (source: NCBI BLink).
Sp1_comp309251_c0_seq1	120	.	C	A	130	.	DP=21;VDB=0.0345;AF1=1;AC1=2;DP4=0,0,4,4;MQ=47;FQ=-51	GT:PL:GQ	1/1:163,24,0:45	Sp1_comp309251_c0_seq1	120	.	C	A	778.01	PASS	AC=6;AF=1.00;AN=6;DP=21;Dels=0.00;FS=0.000;HaplotypeScore=5.7990;MLEAC=6;MLEAF=1.00;MQ=60.00;MQ0=0;QD=26.46	GT:AD:DP:GQ:MLPSAC:MLPSAF:PL	1/1/1/1/1/1:0,21:21:16:6:1.00:804,156,95,60,35,16,0	SG	2032	gi|460380349|ref|XP_004235919.1|	PREDICTED: F-box/LRR-repeat protein 2-like [Solanum lycopersicum]	AT1G80630.1	RNI-like superfamily protein		RNI-like superfamily protein; BEST Arabidopsis thaliana protein match is: F-box/RNI-like superfamily protein (TAIR:AT4G15475.1); Has 30201 Blast hits to 17322 proteins in 780 species: Archae - 12; Bacteria - 1396; Metazoa - 17338; Fungi - 3422; Plants - 5037; Viruses - 0; Other Eukaryotes - 2996 (source: NCBI BLink).
Sp1_comp309251_c0_seq1	1226	.	T	G	55.3	.	DP=57;VDB=0.0398;AF1=1;AC1=2;DP4=0,0,4,1;MQ=46;FQ=-42	GT:PL:GQ	1/1:88,15,0:27	Sp1_comp309251_c0_seq1	1226	.	T	G	1884.9	PASS	AC=6;AF=1.00;AN=6;BaseQRankSum=-1.019;DP=59;Dels=0.00;FS=0.000;HaplotypeScore=0.7340;MLEAC=6;MLEAF=1.00;MQ=59.04;MQ0=0;MQRankSum=2.277;QD=31.95;ReadPosRankSum=0.282	GT:AD:DP:GQ:MLPSAC:MLPSAF:PL	1/1/1/1/1/1:2,57:59:39:6:1.00:1911,381,234,147,86,39,0	SG	2032	gi|460380349|ref|XP_004235919.1|	PREDICTED: F-box/LRR-repeat protein 2-like [Solanum lycopersicum]	AT1G80630.1	RNI-like superfamily protein		RNI-like superfamily protein; BEST Arabidopsis thaliana protein match is: F-box/RNI-like superfamily protein (TAIR:AT4G15475.1); Has 30201 Blast hits to 17322 proteins in 780 species: Archae - 12; Bacteria - 1396; Metazoa - 17338; Fungi - 3422; Plants - 5037; Viruses - 0; Other Eukaryotes - 2996 (source: NCBI BLink).
Sp1_comp309251_c0_seq1	1241	.	A	T	119	.	DP=51;VDB=0.0392;AF1=1;AC1=2;DP4=0,0,3,11;MQ=46;FQ=-69	GT:PL:GQ	1/1:152,42,0:81	Sp1_comp309251_c0_seq1	1241	.	A	T	1946.9	PASS	AC=6;AF=1.00;AN=6;DP=51;Dels=0.00;FS=0.000;HaplotypeScore=1.5226;MLEAC=6;MLEAF=1.00;MQ=59.44;MQ0=0;QD=28.87	GT:AD:DP:GQ:MLPSAC:MLPSAF:PL	1/1/1/1/1/1:0,51:51:39:6:1.00:1973,381,234,147,86,39,0	SG	2032	gi|460380349|ref|XP_004235919.1|	PREDICTED: F-box/LRR-repeat protein 2-like [Solanum lycopersicum]	AT1G80630.1	RNI-like superfamily protein		RNI-like superfamily protein; BEST Arabidopsis thaliana protein match is: F-box/RNI-like superfamily protein (TAIR:AT4G15475.1); Has 30201 Blast hits to 17322 proteins in 780 species: Archae - 12; Bacteria - 1396; Metazoa - 17338; Fungi - 3422; Plants - 5037; Viruses - 0; Other Eukaryotes - 2996 (source: NCBI BLink).
Sp1_comp309251_c0_seq1	1315	.	A	G	87	.	DP=51;VDB=0.0392;AF1=0.5;AC1=1;DP4=11,18,5,14;MQ=43;FQ=90;PV4=0.54,2.1e-19,0.11,1	GT:PL:GQ	0/1:117,0,255:99	Sp1_comp309251_c0_seq1	1315	.	A	G	625.11	PASS	AC=2;AF=0.333;AN=6;BaseQRankSum=2.149;DP=50;Dels=0.00;FS=2.690;HaplotypeScore=0.0000;MLEAC=2;MLEAF=0.333;MQ=60.00;MQ0=0;MQRankSum=0.406;QD=12.50;ReadPosRankSum=0.406	GT:AD:DP:GQ:MLPSAC:MLPSAF:PL	0/0/0/0/1/1:30,20:50:5:2:0.333:650,26,0,5,33,103,2147483647	SG	2032	gi|460380349|ref|XP_004235919.1|	PREDICTED: F-box/LRR-repeat protein 2-like [Solanum lycopersicum]	AT1G80630.1	RNI-like superfamily protein		RNI-like superfamily protein; BEST Arabidopsis thaliana protein match is: F-box/RNI-like superfamily protein (TAIR:AT4G15475.1); Has 30201 Blast hits to 17322 proteins in 780 species: Archae - 12; Bacteria - 1396; Metazoa - 17338; Fungi - 3422; Plants - 5037; Viruses - 0; Other Eukaryotes - 2996 (source: NCBI BLink).
Sp1_comp309251_c0_seq1	1319	.	A	G	151	.	DP=52;VDB=0.0399;AF1=1;AC1=2;DP4=0,0,6,10;MQ=41;FQ=-75	GT:PL:GQ	1/1:184,48,0:93	Sp1_comp309251_c0_seq1	1319	.	A	G	1886.9	PASS	AC=6;AF=1.00;AN=6;DP=51;Dels=0.00;FS=0.000;HaplotypeScore=0.0000;MLEAC=6;MLEAF=1.00;MQ=60.00;MQ0=0;QD=23.95	GT:AD:DP:GQ:MLPSAC:MLPSAF:PL	1/1/1/1/1/1:0,51:51:37:6:1.00:1913,366,224,141,83,37,0	SG	2032	gi|460380349|ref|XP_004235919.1|	PREDICTED: F-box/LRR-repeat protein 2-like [Solanum lycopersicum]	AT1G80630.1	RNI-like superfamily protein		RNI-like superfamily protein; BEST Arabidopsis thaliana protein match is: F-box/RNI-like superfamily protein (TAIR:AT4G15475.1); Has 30201 Blast hits to 17322 proteins in 780 species: Archae - 12; Bacteria - 1396; Metazoa - 17338; Fungi - 3422; Plants - 5037; Viruses - 0; Other Eukaryotes - 2996 (source: NCBI BLink).
Sp1_comp309251_c0_seq1	1329	.	T	G	222	.	DP=45;VDB=0.0365;AF1=1;AC1=2;DP4=0,0,15,27;MQ=41;FQ=-153	GT:PL:GQ	1/1:255,126,0:99	Sp1_comp309251_c0_seq1	1329	.	T	G	1740.9	PASS	AC=6;AF=1.00;AN=6;DP=44;Dels=0.00;FS=0.000;HaplotypeScore=0.9665;MLEAC=6;MLEAF=1.00;MQ=60.00;MQ0=0;QD=32.28	GT:AD:DP:GQ:MLPSAC:MLPSAF:PL	1/1/1/1/1/1:0,44:44:33:6:1.00:1767,327,200,126,74,33,0	SG	2032	gi|460380349|ref|XP_004235919.1|	PREDICTED: F-box/LRR-repeat protein 2-like [Solanum lycopersicum]	AT1G80630.1	RNI-like superfamily protein		RNI-like superfamily protein; BEST Arabidopsis thaliana protein match is: F-box/RNI-like superfamily protein (TAIR:AT4G15475.1); Has 30201 Blast hits to 17322 proteins in 780 species: Archae - 12; Bacteria - 1396; Metazoa - 17338; Fungi - 3422; Plants - 5037; Viruses - 0; Other Eukaryotes - 2996 (source: NCBI BLink).
Sp1_comp309251_c0_seq1	1334	.	C	T	153	.	DP=37;VDB=0.0216;AF1=1;AC1=2;DP4=0,0,5,10;MQ=39;FQ=-72	GT:PL:GQ	1/1:186,45,0:87	Sp1_comp309251_c0_seq1	1334	.	C	T	1492.91	PASS	AC=6;AF=1.00;AN=6;DP=37;Dels=0.03;FS=0.000;HaplotypeScore=0.9665;MLEAC=6;MLEAF=1.00;MQ=60.00;MQ0=0;QD=26.05	GT:AD:DP:GQ:MLPSAC:MLPSAF:PL	1/1/1/1/1/1:0,36:36:29:6:1.00:1519,280,172,108,63,29,0	SG	2032	gi|460380349|ref|XP_004235919.1|	PREDICTED: F-box/LRR-repeat protein 2-like [Solanum lycopersicum]	AT1G80630.1	RNI-like superfamily protein		RNI-like superfamily protein; BEST Arabidopsis thaliana protein match is: F-box/RNI-like superfamily protein (TAIR:AT4G15475.1); Has 30201 Blast hits to 17322 proteins in 780 species: Archae - 12; Bacteria - 1396; Metazoa - 17338; Fungi - 3422; Plants - 5037; Viruses - 0; Other Eukaryotes - 2996 (source: NCBI BLink).
Sp1_comp309251_c0_seq1	1385	.	G	T	222	.	DP=38;VDB=0.0359;AF1=1;AC1=2;DP4=0,0,15,17;MQ=40;FQ=-123	GT:PL:GQ	1/1:255,96,0:99	Sp1_comp309251_c0_seq1	1385	.	G	T	1338.92	PASS	AC=6;AF=1.00;AN=6;DP=37;Dels=0.00;FS=0.000;HaplotypeScore=0.0000;MLEAC=6;MLEAF=1.00;MQ=60.00;MQ0=0;QD=30.13	GT:AD:DP:GQ:MLPSAC:MLPSAF:PL	1/1/1/1/1/1:0,37:37:25:6:1.00:1365,249,153,96,56,25,0	SG	2032	gi|460380349|ref|XP_004235919.1|	PREDICTED: F-box/LRR-repeat protein 2-like [Solanum lycopersicum]	AT1G80630.1	RNI-like superfamily protein		RNI-like superfamily protein; BEST Arabidopsis thaliana protein match is: F-box/RNI-like superfamily protein (TAIR:AT4G15475.1); Has 30201 Blast hits to 17322 proteins in 780 species: Archae - 12; Bacteria - 1396; Metazoa - 17338; Fungi - 3422; Plants - 5037; Viruses - 0; Other Eukaryotes - 2996 (source: NCBI BLink).
Sp1_comp309251_c0_seq1	142	.	C	A	84	.	DP=46;VDB=0.0298;AF1=0.5;AC1=1;DP4=12,4,13,3;MQ=43;FQ=87;PV4=1,4.7e-23,0.14,0.03	GT:PL:GQ	0/1:114,0,255:99	Sp1_comp309251_c0_seq1	142	.	C	A	941.04	PASS	AC=4;AF=0.667;AN=6;BaseQRankSum=-0.790;DP=49;Dels=0.00;FS=3.189;HaplotypeScore=12.9712;MLEAC=4;MLEAF=0.667;MQ=59.73;MQ0=0;MQRankSum=-0.339;QD=19.20;ReadPosRankSum=-0.564	GT:AD:DP:GQ:MLPSAC:MLPSAF:PL	0/0/1/1/1/1:19,30:49:2:4:0.667:965,91,27,2,0,28,638	SG	2032	gi|460380349|ref|XP_004235919.1|	PREDICTED: F-box/LRR-repeat protein 2-like [Solanum lycopersicum]	AT1G80630.1	RNI-like superfamily protein		RNI-like superfamily protein; BEST Arabidopsis thaliana protein match is: F-box/RNI-like superfamily protein (TAIR:AT4G15475.1); Has 30201 Blast hits to 17322 proteins in 780 species: Archae - 12; Bacteria - 1396; Metazoa - 17338; Fungi - 3422; Plants - 5037; Viruses - 0; Other Eukaryotes - 2996 (source: NCBI BLink).
Sp1_comp309251_c0_seq1	1426	.	C	T	91	.	DP=34;VDB=0.0118;AF1=0.5;AC1=1;DP4=11,8,11,4;MQ=45;FQ=94;PV4=0.48,3e-21,1,1	GT:PL:GQ	0/1:121,0,255:99	Sp1_comp309251_c0_seq1	1426	.	C	T	529.76		AC=3;AF=0.500;AN=6;BaseQRankSum=-0.382;DP=34;Dels=0.00;FS=3.220;HaplotypeScore=15.9967;MLEAC=3;MLEAF=0.500;MQ=60.00;MQ0=0;MQRankSum=1.110;QD=15.58;ReadPosRankSum=1.561	GT:AD:DP:GQ:MLPSAC:MLPSAF:PL	0/0/0/1/1/1:19,15:34:3:3:0.500:554,29,3,0,15,57,738	SG	2032	gi|460380349|ref|XP_004235919.1|	PREDICTED: F-box/LRR-repeat protein 2-like [Solanum lycopersicum]	AT1G80630.1	RNI-like superfamily protein		RNI-like superfamily protein; BEST Arabidopsis thaliana protein match is: F-box/RNI-like superfamily protein (TAIR:AT4G15475.1); Has 30201 Blast hits to 17322 proteins in 780 species: Archae - 12; Bacteria - 1396; Metazoa - 17338; Fungi - 3422; Plants - 5037; Viruses - 0; Other Eukaryotes - 2996 (source: NCBI BLink).
Sp1_comp309251_c0_seq1	1436	.	G	T	114	.	DP=37;VDB=0.0271;AF1=0.5;AC1=1;DP4=18,9,4,4;MQ=46;FQ=117;PV4=0.43,0.046,0.027,0.31	GT:PL:GQ	0/1:144,0,255:99	Sp1_comp309251_c0_seq1	1436	.	G	T	230.37	PASS	AC=1;AF=0.167;AN=6;BaseQRankSum=-0.535;DP=37;Dels=0.00;FS=3.838;HaplotypeScore=9.9963;MLEAC=1;MLEAF=0.167;MQ=60.00;MQ0=0;MQRankSum=0.830;QD=6.23;ReadPosRankSum=1.125	GT:AD:DP:GQ:MLPSAC:MLPSAF:PL	0/0/0/0/0/1:29,8:37:4:1:0.167:255,0,4,26,67,2147483647,2147483647	SG	2032	gi|460380349|ref|XP_004235919.1|	PREDICTED: F-box/LRR-repeat protein 2-like [Solanum lycopersicum]	AT1G80630.1	RNI-like superfamily protein		RNI-like superfamily protein; BEST Arabidopsis thaliana protein match is: F-box/RNI-like superfamily protein (TAIR:AT4G15475.1); Has 30201 Blast hits to 17322 proteins in 780 species: Archae - 12; Bacteria - 1396; Metazoa - 17338; Fungi - 3422; Plants - 5037; Viruses - 0; Other Eukaryotes - 2996 (source: NCBI BLink).
Sp1_comp309251_c0_seq1	1458	.	A	C,T	81	.	DP=52;VDB=0.0398;AF1=1;AC1=2;DP4=0,0,4,7;MQ=47;FQ=-51	GT:PL:GQ	1/1:137,47,23,112,0,103:45	Sp1_comp309251_c0_seq1	1458	.	A	C,T	1625.91	PASS	AC=3,3;AF=0.500,0.500;AN=6;BaseQRankSum=0.866;DP=52;Dels=0.00;FS=0.000;HaplotypeScore=1.9662;MLEAC=2,1;MLEAF=0.333,0.167;MQ=60.00;MQ0=0;MQRankSum=0.733;QD=31.27;ReadPosRankSum=0.733	GT:AD:DP:GQ:MLPSAC:MLPSAF	1/1/1/2/2/2:1,26,25:52:13:3,3:0.500,0.500	SG	2032	gi|460380349|ref|XP_004235919.1|	PREDICTED: F-box/LRR-repeat protein 2-like [Solanum lycopersicum]	AT1G80630.1	RNI-like superfamily protein		RNI-like superfamily protein; BEST Arabidopsis thaliana protein match is: F-box/RNI-like superfamily protein (TAIR:AT4G15475.1); Has 30201 Blast hits to 17322 proteins in 780 species: Archae - 12; Bacteria - 1396; Metazoa - 17338; Fungi - 3422; Plants - 5037; Viruses - 0; Other Eukaryotes - 2996 (source: NCBI BLink).
Sp1_comp309251_c0_seq1	1477	.	C	T	20	.	DP=51;VDB=0.0164;AF1=0.5;AC1=1;DP4=25,13,9,3;MQ=47;FQ=23;PV4=0.73,3.9e-22,1,1	GT:PL:GQ	0/1:50,0,255:53	Sp1_comp309251_c0_seq1	1477	.	C	T	391.92		AC=1;AF=0.167;AN=6;BaseQRankSum=2.042;DP=51;Dels=0.00;FS=1.366;HaplotypeScore=22.9615;MLEAC=1;MLEAF=0.167;MQ=60.00;MQ0=0;MQRankSum=-0.378;QD=7.68;ReadPosRankSum=1.697	GT:AD:DP:GQ:MLPSAC:MLPSAF:PL	0/0/0/0/0/1:38,13:51:0:1:0.167:415,0,0,25,75,2147483647,2147483647	SG	2032	gi|460380349|ref|XP_004235919.1|	PREDICTED: F-box/LRR-repeat protein 2-like [Solanum lycopersicum]	AT1G80630.1	RNI-like superfamily protein		RNI-like superfamily protein; BEST Arabidopsis thaliana protein match is: F-box/RNI-like superfamily protein (TAIR:AT4G15475.1); Has 30201 Blast hits to 17322 proteins in 780 species: Archae - 12; Bacteria - 1396; Metazoa - 17338; Fungi - 3422; Plants - 5037; Viruses - 0; Other Eukaryotes - 2996 (source: NCBI BLink).
Sp1_comp309251_c0_seq1	1485	.	C	T	12.3	.	DP=52;VDB=0.0345;AF1=0.5;AC1=1;DP4=10,2,3,2;MQ=48;FQ=15.1;PV4=0.54,7.4e-11,0.45,0.2	GT:PL:GQ	0/1:42,0,226:44	Sp1_comp309251_c0_seq1	1485	.	C	T	1394.03		AC=5;AF=0.833;AN=6;BaseQRankSum=-0.054;DP=52;Dels=0.00;FS=5.214;HaplotypeScore=23.9945;MLEAC=5;MLEAF=0.833;MQ=60.00;MQ0=0;MQRankSum=-0.141;QD=26.81;ReadPosRankSum=1.966	GT:AD:DP:GQ:MLPSAC:MLPSAF:PL	0/1/1/1/1/1:12,40:52:2:5:0.833:1418,189,83,29,2,0,395	SG	2032	gi|460380349|ref|XP_004235919.1|	PREDICTED: F-box/LRR-repeat protein 2-like [Solanum lycopersicum]	AT1G80630.1	RNI-like superfamily protein		RNI-like superfamily protein; BEST Arabidopsis thaliana protein match is: F-box/RNI-like superfamily protein (TAIR:AT4G15475.1); Has 30201 Blast hits to 17322 proteins in 780 species: Archae - 12; Bacteria - 1396; Metazoa - 17338; Fungi - 3422; Plants - 5037; Viruses - 0; Other Eukaryotes - 2996 (source: NCBI BLink).
Sp1_comp309251_c0_seq1	1506	.	C	T	149	.	DP=49;VDB=0.0271;AF1=0.5;AC1=1;DP4=6,3,22,18;MQ=48;FQ=111;PV4=0.71,6.4e-22,0.21,1	GT:PL:GQ	0/1:179,0,138:99	Sp1_comp309251_c0_seq1	1506	.	C	T	1454.42	PASS	AC=5;AF=0.833;AN=6;BaseQRankSum=-2.156;DP=49;Dels=0.00;FS=1.465;HaplotypeScore=0.9998;MLEAC=5;MLEAF=0.833;MQ=60.00;MQ0=0;MQRankSum=-0.271;QD=29.68;ReadPosRankSum=-0.194	GT:AD:DP:GQ:MLPSAC:MLPSAF:PL	0/1/1/1/1/1:9,40:49:9:5:0.833:1480,196,93,39,9,0,306	SG	2032	gi|460380349|ref|XP_004235919.1|	PREDICTED: F-box/LRR-repeat protein 2-like [Solanum lycopersicum]	AT1G80630.1	RNI-like superfamily protein		RNI-like superfamily protein; BEST Arabidopsis thaliana protein match is: F-box/RNI-like superfamily protein (TAIR:AT4G15475.1); Has 30201 Blast hits to 17322 proteins in 780 species: Archae - 12; Bacteria - 1396; Metazoa - 17338; Fungi - 3422; Plants - 5037; Viruses - 0; Other Eukaryotes - 2996 (source: NCBI BLink).
Sp1_comp309251_c0_seq1	160	.	T	C	222	.	DP=47;VDB=0.0190;AF1=1;AC1=2;DP4=0,0,33,12;MQ=42;FQ=-162	GT:PL:GQ	1/1:255,135,0:99	Sp1_comp309251_c0_seq1	160	.	T	C	2394.9	PASS	AC=6;AF=1.00;AN=6;DP=62;Dels=0.00;FS=0.000;HaplotypeScore=0.0000;MLEAC=6;MLEAF=1.00;MQ=59.06;MQ0=0;QD=30.43	GT:AD:DP:GQ:MLPSAC:MLPSAF:PL	1/1/1/1/1/1:0,62:62:44:6:1.00:2421,436,267,169,99,44,0	SG	2032	gi|460380349|ref|XP_004235919.1|	PREDICTED: F-box/LRR-repeat protein 2-like [Solanum lycopersicum]	AT1G80630.1	RNI-like superfamily protein		RNI-like superfamily protein; BEST Arabidopsis thaliana protein match is: F-box/RNI-like superfamily protein (TAIR:AT4G15475.1); Has 30201 Blast hits to 17322 proteins in 780 species: Archae - 12; Bacteria - 1396; Metazoa - 17338; Fungi - 3422; Plants - 5037; Viruses - 0; Other Eukaryotes - 2996 (source: NCBI BLink).
Sp1_comp309251_c0_seq1	1707	.	C	G	159	.	DP=45;VDB=0.0399;AF1=1;AC1=2;DP4=3,0,25,16;MQ=42;FQ=-61;PV4=0.29,7.6e-09,0.022,1	GT:PL:GQ	1/1:192,34,0:65	Sp1_comp309251_c0_seq1	1707	.	C	G	1629.91	PASS	AC=5;AF=0.833;AN=6;BaseQRankSum=0.796;DP=45;Dels=0.00;FS=5.547;HaplotypeScore=0.0000;MLEAC=5;MLEAF=0.833;MQ=60.00;MQ0=0;MQRankSum=-1.069;QD=33.33;ReadPosRankSum=0.978	GT:AD:DP:GQ:MLPSAC:MLPSAF:PL	0/1/1/1/1/1:3,42:45:31:5:0.833:1656,266,145,77,31,0,68	SG	2032	gi|460380349|ref|XP_004235919.1|	PREDICTED: F-box/LRR-repeat protein 2-like [Solanum lycopersicum]	AT1G80630.1	RNI-like superfamily protein		RNI-like superfamily protein; BEST Arabidopsis thaliana protein match is: F-box/RNI-like superfamily protein (TAIR:AT4G15475.1); Has 30201 Blast hits to 17322 proteins in 780 species: Archae - 12; Bacteria - 1396; Metazoa - 17338; Fungi - 3422; Plants - 5037; Viruses - 0; Other Eukaryotes - 2996 (source: NCBI BLink).
Sp1_comp309251_c0_seq1	1735	.	G	A	129	.	DP=47;VDB=0.0244;AF1=0.5003;AC1=1;DP4=4,1,24,17;MQ=42;FQ=4.13;PV4=0.63,7.4e-17,0.0022,0.44	GT:PL:GQ	0/1:159,0,29:32	Sp1_comp309251_c0_seq1	1735	.	G	A	1661.92	PASS	AC=5;AF=0.833;AN=6;BaseQRankSum=0.190;DP=47;Dels=0.00;FS=1.969;HaplotypeScore=0.0000;MLEAC=5;MLEAF=0.833;MQ=60.00;MQ0=0;MQRankSum=-0.983;QD=29.03;ReadPosRankSum=1.190	GT:AD:DP:GQ:MLPSAC:MLPSAF:PL	0/1/1/1/1/1:5,42:47:25:5:0.833:1688,252,133,67,25,0,143	SG	2032	gi|460380349|ref|XP_004235919.1|	PREDICTED: F-box/LRR-repeat protein 2-like [Solanum lycopersicum]	AT1G80630.1	RNI-like superfamily protein		RNI-like superfamily protein; BEST Arabidopsis thaliana protein match is: F-box/RNI-like superfamily protein (TAIR:AT4G15475.1); Has 30201 Blast hits to 17322 proteins in 780 species: Archae - 12; Bacteria - 1396; Metazoa - 17338; Fungi - 3422; Plants - 5037; Viruses - 0; Other Eukaryotes - 2996 (source: NCBI BLink).
Sp1_comp309251_c0_seq1	1740	.	T	C	149	.	DP=50;VDB=0.0271;AF1=0.5;AC1=1;DP4=4,2,25,18;MQ=42;FQ=23;PV4=1,6.6e-13,0.00069,1	GT:PL:GQ	0/1:179,0,50:53	Sp1_comp309251_c0_seq1	1740	.	T	C	1682.92	PASS	AC=5;AF=0.833;AN=6;BaseQRankSum=-0.612;DP=50;Dels=0.00;FS=0.000;HaplotypeScore=0.0000;MLEAC=5;MLEAF=0.833;MQ=60.00;MQ0=0;MQRankSum=-0.343;QD=33.66;ReadPosRankSum=0.970	GT:AD:DP:GQ:MLPSAC:MLPSAF:PL	0/1/1/1/1/1:6,44:50:24:5:0.833:1709,259,135,67,24,0,173	SG	2032	gi|460380349|ref|XP_004235919.1|	PREDICTED: F-box/LRR-repeat protein 2-like [Solanum lycopersicum]	AT1G80630.1	RNI-like superfamily protein		RNI-like superfamily protein; BEST Arabidopsis thaliana protein match is: F-box/RNI-like superfamily protein (TAIR:AT4G15475.1); Has 30201 Blast hits to 17322 proteins in 780 species: Archae - 12; Bacteria - 1396; Metazoa - 17338; Fungi - 3422; Plants - 5037; Viruses - 0; Other Eukaryotes - 2996 (source: NCBI BLink).
Sp1_comp309251_c0_seq1	1756	.	A	G	132	.	DP=52;VDB=0.0380;AF1=0.5002;AC1=1;DP4=3,2,24,20;MQ=41;FQ=5.47;PV4=1,7.9e-15,0.0015,0.16	GT:PL:GQ	0/1:162,0,31:34	Sp1_comp309251_c0_seq1	1756	.	A	G	1846.91	PASS	AC=5;AF=0.833;AN=6;BaseQRankSum=-0.685;DP=54;Dels=0.00;FS=0.000;HaplotypeScore=0.0000;MLEAC=5;MLEAF=0.833;MQ=60.00;MQ0=0;MQRankSum=-1.476;QD=34.20;ReadPosRankSum=-2.024	GT:AD:DP:GQ:MLPSAC:MLPSAF:PL	0/1/1/1/1/1:5,49:54:30:5:0.833:1873,286,153,78,30,0,145	SG	2032	gi|460380349|ref|XP_004235919.1|	PREDICTED: F-box/LRR-repeat protein 2-like [Solanum lycopersicum]	AT1G80630.1	RNI-like superfamily protein		RNI-like superfamily protein; BEST Arabidopsis thaliana protein match is: F-box/RNI-like superfamily protein (TAIR:AT4G15475.1); Has 30201 Blast hits to 17322 proteins in 780 species: Archae - 12; Bacteria - 1396; Metazoa - 17338; Fungi - 3422; Plants - 5037; Viruses - 0; Other Eukaryotes - 2996 (source: NCBI BLink).
Sp1_comp309251_c0_seq1	1787	.	T	A	4.13	.	DP=41;VDB=0.0322;AF1=0.4998;AC1=1;DP4=3,3,2,1;MQ=48;FQ=6.2;PV4=1,1.3e-05,0.056,0.33	GT:PL:GQ	0/1:32,0,161:31	Sp1_comp309251_c0_seq1	1787	.	T	A	713.11	PASS	AC=5;AF=0.833;AN=6;BaseQRankSum=-0.291;DP=45;Dels=0.00;FS=0.000;HaplotypeScore=0.9933;MLEAC=5;MLEAF=0.833;MQ=60.00;MQ0=0;MQRankSum=-0.872;QD=15.85;ReadPosRankSum=0.256	GT:AD:DP:GQ:MLPSAC:MLPSAF:PL	0/1/1/1/1/1:6,39:45:5:5:0.833:738,125,59,25,5,0,183	SG	2032	gi|460380349|ref|XP_004235919.1|	PREDICTED: F-box/LRR-repeat protein 2-like [Solanum lycopersicum]	AT1G80630.1	RNI-like superfamily protein		RNI-like superfamily protein; BEST Arabidopsis thaliana protein match is: F-box/RNI-like superfamily protein (TAIR:AT4G15475.1); Has 30201 Blast hits to 17322 proteins in 780 species: Archae - 12; Bacteria - 1396; Metazoa - 17338; Fungi - 3422; Plants - 5037; Viruses - 0; Other Eukaryotes - 2996 (source: NCBI BLink).
Sp1_comp309251_c0_seq1	1828	.	C	T	153	.	DP=37;VDB=0.0322;AF1=0.5;AC1=1;DP4=5,10,9,10;MQ=41;FQ=156;PV4=0.5,7.9e-08,4.5e-10,1	GT:PL:GQ	0/1:183,0,250:99	Sp1_comp309251_c0_seq1	1828	.	C	T	610.09	PASS	AC=3;AF=0.500;AN=6;BaseQRankSum=-0.739;DP=41;Dels=0.00;FS=1.266;HaplotypeScore=0.0000;MLEAC=3;MLEAF=0.500;MQ=60.00;MQ0=0;MQRankSum=1.094;QD=14.88;ReadPosRankSum=-0.219	GT:AD:DP:GQ:MLPSAC:MLPSAF:PL	0/0/0/1/1/1:17,24:41:6:3:0.500:635,50,12,0,6,36,535	SG	2032	gi|460380349|ref|XP_004235919.1|	PREDICTED: F-box/LRR-repeat protein 2-like [Solanum lycopersicum]	AT1G80630.1	RNI-like superfamily protein		RNI-like superfamily protein; BEST Arabidopsis thaliana protein match is: F-box/RNI-like superfamily protein (TAIR:AT4G15475.1); Has 30201 Blast hits to 17322 proteins in 780 species: Archae - 12; Bacteria - 1396; Metazoa - 17338; Fungi - 3422; Plants - 5037; Viruses - 0; Other Eukaryotes - 2996 (source: NCBI BLink).
Sp1_comp309251_c0_seq1	1841	.	A	C	225	.	DP=40;VDB=0.0398;AF1=0.5;AC1=1;DP4=4,8,13,12;MQ=40;FQ=165;PV4=0.32,1,1.9e-08,0.097	GT:PL:GQ	0/1:255,0,192:99	Sp1_comp309251_c0_seq1	1841	.	A	C	769.71	PASS	AC=4;AF=0.667;AN=6;BaseQRankSum=1.150;DP=42;Dels=0.00;FS=1.226;HaplotypeScore=0.0000;MLEAC=4;MLEAF=0.667;MQ=60.00;MQ0=0;MQRankSum=-0.582;QD=18.33;ReadPosRankSum=-1.475	GT:AD:DP:GQ:MLPSAC:MLPSAF:PL	0/0/1/1/1/1:15,27:42:3:4:0.667:794,75,24,3,0,19,405	SG	2032	gi|460380349|ref|XP_004235919.1|	PREDICTED: F-box/LRR-repeat protein 2-like [Solanum lycopersicum]	AT1G80630.1	RNI-like superfamily protein		RNI-like superfamily protein; BEST Arabidopsis thaliana protein match is: F-box/RNI-like superfamily protein (TAIR:AT4G15475.1); Has 30201 Blast hits to 17322 proteins in 780 species: Archae - 12; Bacteria - 1396; Metazoa - 17338; Fungi - 3422; Plants - 5037; Viruses - 0; Other Eukaryotes - 2996 (source: NCBI BLink).
Sp1_comp309251_c0_seq1	1862	.	T	G	222	.	DP=40;VDB=0.0380;AF1=1;AC1=2;DP4=2,1,17,18;MQ=41;FQ=-43;PV4=1,1,0.0045,0.21	GT:PL:GQ	1/1:255,16,0:29	Sp1_comp309251_c0_seq1	1862	.	T	G	1239.92	PASS	AC=5;AF=0.833;AN=6;BaseQRankSum=-2.001;DP=49;Dels=0.00;FS=0.000;HaplotypeScore=1.6006;MLEAC=5;MLEAF=0.833;MQ=57.21;MQ0=0;MQRankSum=2.432;QD=25.30;ReadPosRankSum=2.336	GT:AD:DP:GQ:MLPSAC:MLPSAF:PL	0/1/1/1/1/1:11,38:49:23:5:0.833:1266,210,113,59,23,0,66	SG	2032	gi|460380349|ref|XP_004235919.1|	PREDICTED: F-box/LRR-repeat protein 2-like [Solanum lycopersicum]	AT1G80630.1	RNI-like superfamily protein		RNI-like superfamily protein; BEST Arabidopsis thaliana protein match is: F-box/RNI-like superfamily protein (TAIR:AT4G15475.1); Has 30201 Blast hits to 17322 proteins in 780 species: Archae - 12; Bacteria - 1396; Metazoa - 17338; Fungi - 3422; Plants - 5037; Viruses - 0; Other Eukaryotes - 2996 (source: NCBI BLink).
Sp1_comp309251_c0_seq1	1991	.	G	C	38	.	DP=18;VDB=0.0011;AF1=0.5;AC1=1;DP4=3,9,2,3;MQ=48;FQ=41;PV4=0.6,6.4e-06,1,0.41	GT:PL:GQ	0/1:68,0,230:71	Sp1_comp309251_c0_seq1	1991	.	G	C	190.53	PASS	AC=2;AF=0.333;AN=6;BaseQRankSum=-0.634;DP=22;Dels=0.00;FS=4.761;HaplotypeScore=0.0000;MLEAC=2;MLEAF=0.333;MQ=60.00;MQ0=0;MQRankSum=-1.339;QD=8.66;ReadPosRankSum=-0.705	GT:AD:DP:GQ:MLPSAC:MLPSAF:PL	0/0/0/0/1/1:15,7:22:6:2:0.333:215,7,0,6,24,62,2147483647	SG	2032	gi|460380349|ref|XP_004235919.1|	PREDICTED: F-box/LRR-repeat protein 2-like [Solanum lycopersicum]	AT1G80630.1	RNI-like superfamily protein		RNI-like superfamily protein; BEST Arabidopsis thaliana protein match is: F-box/RNI-like superfamily protein (TAIR:AT4G15475.1); Has 30201 Blast hits to 17322 proteins in 780 species: Archae - 12; Bacteria - 1396; Metazoa - 17338; Fungi - 3422; Plants - 5037; Viruses - 0; Other Eukaryotes - 2996 (source: NCBI BLink).
Sp1_comp309251_c0_seq1	201	.	T	A	134	.	DP=73;VDB=0.0365;AF1=1;AC1=2;DP4=2,2,38,18;MQ=43;FQ=-80;PV4=0.59,2.3e-14,1,1	GT:PL:GQ	1/1:167,53,0:99	Sp1_comp309251_c0_seq1	201	.	T	A	2886.9		AC=5;AF=0.833;AN=6;BaseQRankSum=-0.022;DP=88;Dels=0.00;FS=3.489;HaplotypeScore=29.9594;MLEAC=5;MLEAF=0.833;MQ=59.88;MQ0=0;MQRankSum=-0.845;QD=32.81;ReadPosRankSum=-0.962	GT:AD:DP:GQ:MLPSAC:MLPSAF:PL	0/1/1/1/1/1:8,80:88:45:5:0.833:2913,440,234,119,45,0,227	SG	2032	gi|460380349|ref|XP_004235919.1|	PREDICTED: F-box/LRR-repeat protein 2-like [Solanum lycopersicum]	AT1G80630.1	RNI-like superfamily protein		RNI-like superfamily protein; BEST Arabidopsis thaliana protein match is: F-box/RNI-like superfamily protein (TAIR:AT4G15475.1); Has 30201 Blast hits to 17322 proteins in 780 species: Archae - 12; Bacteria - 1396; Metazoa - 17338; Fungi - 3422; Plants - 5037; Viruses - 0; Other Eukaryotes - 2996 (source: NCBI BLink).
Sp1_comp309251_c0_seq1	255	.	A	T	222	.	DP=57;VDB=0.0380;AF1=1;AC1=2;DP4=0,0,19,21;MQ=44;FQ=-147	GT:PL:GQ	1/1:255,120,0:99	Sp1_comp309251_c0_seq1	255	.	A	T	1655.91	PASS	AC=6;AF=1.00;AN=6;DP=63;Dels=0.00;FS=0.000;HaplotypeScore=2.9996;MLEAC=6;MLEAF=1.00;MQ=59.83;MQ0=0;QD=26.28	GT:AD:DP:GQ:MLPSAC:MLPSAF:PL	1/1/1/1/1/1:0,63:63:31:6:1.00:1682,303,186,117,69,31,0	SG	2032	gi|460380349|ref|XP_004235919.1|	PREDICTED: F-box/LRR-repeat protein 2-like [Solanum lycopersicum]	AT1G80630.1	RNI-like superfamily protein		RNI-like superfamily protein; BEST Arabidopsis thaliana protein match is: F-box/RNI-like superfamily protein (TAIR:AT4G15475.1); Has 30201 Blast hits to 17322 proteins in 780 species: Archae - 12; Bacteria - 1396; Metazoa - 17338; Fungi - 3422; Plants - 5037; Viruses - 0; Other Eukaryotes - 2996 (source: NCBI BLink).
Sp1_comp309251_c0_seq1	311	.	T	C	81	.	DP=76;VDB=0.0298;AF1=0.5;AC1=1;DP4=9,10,4,9;MQ=48;FQ=84;PV4=0.47,7.3e-20,1,1	GT:PL:GQ	0/1:111,0,255:99	Sp1_comp309251_c0_seq1	311	.	T	C	1940.44	PASS	AC=4;AF=0.667;AN=6;BaseQRankSum=0.066;DP=84;Dels=0.00;FS=0.000;HaplotypeScore=2.6983;MLEAC=4;MLEAF=0.667;MQ=59.92;MQ0=0;MQRankSum=0.270;QD=23.10;ReadPosRankSum=-1.236	GT:AD:DP:GQ:MLPSAC:MLPSAF:PL	0/0/1/1/1/1:22,62:84:1:4:0.667:1964,245,105,35,0,1,567	SG	2032	gi|460380349|ref|XP_004235919.1|	PREDICTED: F-box/LRR-repeat protein 2-like [Solanum lycopersicum]	AT1G80630.1	RNI-like superfamily protein		RNI-like superfamily protein; BEST Arabidopsis thaliana protein match is: F-box/RNI-like superfamily protein (TAIR:AT4G15475.1); Has 30201 Blast hits to 17322 proteins in 780 species: Archae - 12; Bacteria - 1396; Metazoa - 17338; Fungi - 3422; Plants - 5037; Viruses - 0; Other Eukaryotes - 2996 (source: NCBI BLink).
Sp1_comp309251_c0_seq1	387	.	G	T	20	.	DP=93;VDB=0.0392;AF1=0.5;AC1=1;DP4=31,25,6,11;MQ=47;FQ=23;PV4=0.17,1.3e-21,0.16,0.26	GT:PL:GQ	0/1:50,0,255:53	Sp1_comp309251_c0_seq1	387	.	G	T	1039.54	PASS	AC=2;AF=0.333;AN=6;BaseQRankSum=0.339;DP=93;Dels=0.00;FS=0.812;HaplotypeScore=3.9965;MLEAC=2;MLEAF=0.333;MQ=60.00;MQ0=0;MQRankSum=1.383;QD=11.18;ReadPosRankSum=0.224	GT:AD:DP:GQ:MLPSAC:MLPSAF:PL	0/0/0/0/1/1:56,37:93:8:2:0.333:1065,50,0,8,60,2147483647,2147483647	SG	2032	gi|460380349|ref|XP_004235919.1|	PREDICTED: F-box/LRR-repeat protein 2-like [Solanum lycopersicum]	AT1G80630.1	RNI-like superfamily protein		RNI-like superfamily protein; BEST Arabidopsis thaliana protein match is: F-box/RNI-like superfamily protein (TAIR:AT4G15475.1); Has 30201 Blast hits to 17322 proteins in 780 species: Archae - 12; Bacteria - 1396; Metazoa - 17338; Fungi - 3422; Plants - 5037; Viruses - 0; Other Eukaryotes - 2996 (source: NCBI BLink).
Sp1_comp309251_c0_seq1	436	.	C	G	124	.	DP=94;VDB=0.0400;AF1=0.5;AC1=1;DP4=26,35,15,13;MQ=46;FQ=127;PV4=0.37,2.2e-21,1,0.085	GT:PL:GQ	0/1:154,0,255:99	Sp1_comp309251_c0_seq1	436	.	C	G	877.93		AC=2;AF=0.333;AN=6;BaseQRankSum=0.691;DP=96;Dels=0.00;FS=4.309;HaplotypeScore=14.4392;MLEAC=2;MLEAF=0.333;MQ=60.00;MQ0=0;MQRankSum=0.138;QD=9.15;ReadPosRankSum=-1.403	GT:AD:DP:GQ:MLPSAC:MLPSAF:PL	0/0/0/0/1/1:68,28:96:24:2:0.333:904,27,0,24,93,2147483647,2147483647	SG	2032	gi|460380349|ref|XP_004235919.1|	PREDICTED: F-box/LRR-repeat protein 2-like [Solanum lycopersicum]	AT1G80630.1	RNI-like superfamily protein		RNI-like superfamily protein; BEST Arabidopsis thaliana protein match is: F-box/RNI-like superfamily protein (TAIR:AT4G15475.1); Has 30201 Blast hits to 17322 proteins in 780 species: Archae - 12; Bacteria - 1396; Metazoa - 17338; Fungi - 3422; Plants - 5037; Viruses - 0; Other Eukaryotes - 2996 (source: NCBI BLink).
Sp1_comp309251_c0_seq1	445	.	G	T	225	.	DP=102;VDB=0.0392;AF1=0.5;AC1=1;DP4=26,18,24,33;MQ=45;FQ=225;PV4=0.11,0.018,0.42,1	GT:PL:GQ	0/1:255,0,255:99	Sp1_comp309251_c0_seq1	445	.	G	T	1891.1	PASS	AC=3;AF=0.500;AN=6;BaseQRankSum=-1.661;DP=104;Dels=0.00;FS=7.841;HaplotypeScore=11.3313;MLEAC=3;MLEAF=0.500;MQ=60.00;MQ0=0;MQRankSum=-1.221;QD=18.18;ReadPosRankSum=1.365	GT:AD:DP:GQ:MLPSAC:MLPSAF:PL	0/0/0/1/1/1:44,60:104:5:3:0.500:1916,169,44,0,5,78,2147483647	SG	2032	gi|460380349|ref|XP_004235919.1|	PREDICTED: F-box/LRR-repeat protein 2-like [Solanum lycopersicum]	AT1G80630.1	RNI-like superfamily protein		RNI-like superfamily protein; BEST Arabidopsis thaliana protein match is: F-box/RNI-like superfamily protein (TAIR:AT4G15475.1); Has 30201 Blast hits to 17322 proteins in 780 species: Archae - 12; Bacteria - 1396; Metazoa - 17338; Fungi - 3422; Plants - 5037; Viruses - 0; Other Eukaryotes - 2996 (source: NCBI BLink).
Sp1_comp309251_c0_seq1	476	.	T	C	21	.	DP=94;VDB=0.0393;AF1=0.5;AC1=1;DP4=22,15,4,7;MQ=44;FQ=24;PV4=0.3,0.00023,0.46,0.038	GT:PL:GQ	0/1:51,0,255:54	Sp1_comp309251_c0_seq1	476	.	T	C	1273.99		AC=3;AF=0.500;AN=6;BaseQRankSum=-0.079;DP=96;Dels=0.00;FS=5.235;HaplotypeScore=55.4337;MLEAC=3;MLEAF=0.500;MQ=59.73;MQ0=0;MQRankSum=0.041;QD=13.27;ReadPosRankSum=-0.662	GT:AD:DP:GQ:MLPSAC:MLPSAF:PL	0/0/0/1/1/1:44,52:96:20:3:0.500:1300,99,20,0,20,99,2147483647	SG	2032	gi|460380349|ref|XP_004235919.1|	PREDICTED: F-box/LRR-repeat protein 2-like [Solanum lycopersicum]	AT1G80630.1	RNI-like superfamily protein		RNI-like superfamily protein; BEST Arabidopsis thaliana protein match is: F-box/RNI-like superfamily protein (TAIR:AT4G15475.1); Has 30201 Blast hits to 17322 proteins in 780 species: Archae - 12; Bacteria - 1396; Metazoa - 17338; Fungi - 3422; Plants - 5037; Viruses - 0; Other Eukaryotes - 2996 (source: NCBI BLink).
Sp1_comp309251_c0_seq1	477	.	C	T	70	.	DP=96;VDB=0.0399;AF1=0.5;AC1=1;DP4=31,27,11,9;MQ=45;FQ=73;PV4=1,0.014,1.6e-08,1	GT:PL:GQ	0/1:100,0,255:99	Sp1_comp309251_c0_seq1	477	.	C	T	654.32		AC=2;AF=0.333;AN=6;BaseQRankSum=-0.535;DP=98;Dels=0.00;FS=0.844;HaplotypeScore=55.4337;MLEAC=2;MLEAF=0.333;MQ=59.73;MQ0=0;MQRankSum=0.262;QD=6.68;ReadPosRankSum=-0.576	GT:AD:DP:GQ:MLPSAC:MLPSAF:PL	0/0/0/0/1/1:71,27:98:10:2:0.333:680,10,0,34,108,2147483647,2147483647	SG	2032	gi|460380349|ref|XP_004235919.1|	PREDICTED: F-box/LRR-repeat protein 2-like [Solanum lycopersicum]	AT1G80630.1	RNI-like superfamily protein		RNI-like superfamily protein; BEST Arabidopsis thaliana protein match is: F-box/RNI-like superfamily protein (TAIR:AT4G15475.1); Has 30201 Blast hits to 17322 proteins in 780 species: Archae - 12; Bacteria - 1396; Metazoa - 17338; Fungi - 3422; Plants - 5037; Viruses - 0; Other Eukaryotes - 2996 (source: NCBI BLink).
Sp1_comp309251_c0_seq1	508	.	G	C	214	.	DP=97;VDB=0.0322;AF1=0.5;AC1=1;DP4=32,35,14,13;MQ=45;FQ=217;PV4=0.82,1,9.7e-18,1	GT:PL:GQ	0/1:244,0,255:99	Sp1_comp309251_c0_seq1	508	.	G	C	813.04	PASS	AC=2;AF=0.333;AN=6;BaseQRankSum=1.039;DP=99;Dels=0.00;FS=1.766;HaplotypeScore=2.9151;MLEAC=2;MLEAF=0.333;MQ=59.56;MQ0=0;MQRankSum=0.834;QD=8.21;ReadPosRankSum=1.740	GT:AD:DP:GQ:MLPSAC:MLPSAF:PL	0/0/0/0/1/1:69,30:99:15:2:0.333:839,15,0,37,123,2147483647,2147483647	SG	2032	gi|460380349|ref|XP_004235919.1|	PREDICTED: F-box/LRR-repeat protein 2-like [Solanum lycopersicum]	AT1G80630.1	RNI-like superfamily protein		RNI-like superfamily protein; BEST Arabidopsis thaliana protein match is: F-box/RNI-like superfamily protein (TAIR:AT4G15475.1); Has 30201 Blast hits to 17322 proteins in 780 species: Archae - 12; Bacteria - 1396; Metazoa - 17338; Fungi - 3422; Plants - 5037; Viruses - 0; Other Eukaryotes - 2996 (source: NCBI BLink).
Sp1_comp309251_c0_seq1	611	.	A	G	47	.	DP=71;VDB=0.0399;AF1=0.5;AC1=1;DP4=22,22,10,5;MQ=48;FQ=50;PV4=0.37,8.1e-26,1,0.083	GT:PL:GQ	0/1:77,0,255:80	Sp1_comp309251_c0_seq1	611	.	A	G	847.42	PASS	AC=2;AF=0.333;AN=6;BaseQRankSum=-0.752;DP=71;Dels=0.00;FS=4.782;HaplotypeScore=9.7869;MLEAC=2;MLEAF=0.333;MQ=60.00;MQ0=0;MQRankSum=-1.096;QD=11.94;ReadPosRankSum=-0.800	GT:AD:DP:GQ:MLPSAC:MLPSAF:PL	0/0/0/0/1/1:44,27:71:9:2:0.333:873,36,0,9,54,161,2147483647	SG	2032	gi|460380349|ref|XP_004235919.1|	PREDICTED: F-box/LRR-repeat protein 2-like [Solanum lycopersicum]	AT1G80630.1	RNI-like superfamily protein		RNI-like superfamily protein; BEST Arabidopsis thaliana protein match is: F-box/RNI-like superfamily protein (TAIR:AT4G15475.1); Has 30201 Blast hits to 17322 proteins in 780 species: Archae - 12; Bacteria - 1396; Metazoa - 17338; Fungi - 3422; Plants - 5037; Viruses - 0; Other Eukaryotes - 2996 (source: NCBI BLink).
Sp1_comp309251_c0_seq1	646	.	A	G	20	.	DP=66;VDB=0.0345;AF1=0.5;AC1=1;DP4=18,17,6,4;MQ=47;FQ=23;PV4=0.73,2.2e-12,1,0.17	GT:PL:GQ	0/1:50,0,255:53	Sp1_comp309251_c0_seq1	646	.	A	G	961.43	PASS	AC=3;AF=0.500;AN=6;BaseQRankSum=1.033;DP=66;Dels=0.00;FS=2.092;HaplotypeScore=0.9995;MLEAC=3;MLEAF=0.500;MQ=60.00;MQ0=0;MQRankSum=0.915;QD=14.57;ReadPosRankSum=0.520	GT:AD:DP:GQ:MLPSAC:MLPSAF:PL	0/0/0/1/1/1:35,31:66:9:3:0.500:987,65,9,0,24,100,2147483647	SG	2032	gi|460380349|ref|XP_004235919.1|	PREDICTED: F-box/LRR-repeat protein 2-like [Solanum lycopersicum]	AT1G80630.1	RNI-like superfamily protein		RNI-like superfamily protein; BEST Arabidopsis thaliana protein match is: F-box/RNI-like superfamily protein (TAIR:AT4G15475.1); Has 30201 Blast hits to 17322 proteins in 780 species: Archae - 12; Bacteria - 1396; Metazoa - 17338; Fungi - 3422; Plants - 5037; Viruses - 0; Other Eukaryotes - 2996 (source: NCBI BLink).
Sp1_comp309251_c0_seq1	887	.	G	A	44	.	DP=74;VDB=0.0271;AF1=0.5;AC1=1;DP4=25,38,4,6;MQ=49;FQ=47;PV4=1,0.085,4.7e-21,1	GT:PL:GQ	0/1:74,0,255:77	Sp1_comp309251_c0_seq1	887	.	G	A	278.91	PASS	AC=1;AF=0.167;AN=6;BaseQRankSum=-1.176;DP=76;Dels=0.00;FS=0.000;HaplotypeScore=1.9612;MLEAC=1;MLEAF=0.167;MQ=60.00;MQ0=0;MQRankSum=-1.325;QD=3.67;ReadPosRankSum=0.202	GT:AD:DP:GQ:MLPSAC:MLPSAF:PL	0/0/0/0/0/1:64,11:76:27:1:0.167:305,0,27,85,2147483647,2147483647,2147483647	SG	2032	gi|460380349|ref|XP_004235919.1|	PREDICTED: F-box/LRR-repeat protein 2-like [Solanum lycopersicum]	AT1G80630.1	RNI-like superfamily protein		RNI-like superfamily protein; BEST Arabidopsis thaliana protein match is: F-box/RNI-like superfamily protein (TAIR:AT4G15475.1); Has 30201 Blast hits to 17322 proteins in 780 species: Archae - 12; Bacteria - 1396; Metazoa - 17338; Fungi - 3422; Plants - 5037; Viruses - 0; Other Eukaryotes - 2996 (source: NCBI BLink).
Sp1_comp309251_c0_seq1	999	.	T	C	221	.	DP=72;VDB=0.0399;AF1=1;AC1=2;DP4=0,0,41,27;MQ=48;FQ=-232	GT:PL:GQ	1/1:254,205,0:99	Sp1_comp309251_c0_seq1	999	.	T	C	2879.9	PASS	AC=6;AF=1.00;AN=6;DP=72;Dels=0.00;FS=0.000;HaplotypeScore=0.9995;MLEAC=6;MLEAF=1.00;MQ=59.31;MQ0=0;QD=27.85	GT:AD:DP:GQ:MLPSAC:MLPSAF:PL	1/1/1/1/1/1:0,72:72:54:6:1.00:2906,529,324,205,120,54,0	SG	2032	gi|460380349|ref|XP_004235919.1|	PREDICTED: F-box/LRR-repeat protein 2-like [Solanum lycopersicum]	AT1G80630.1	RNI-like superfamily protein		RNI-like superfamily protein; BEST Arabidopsis thaliana protein match is: F-box/RNI-like superfamily protein (TAIR:AT4G15475.1); Has 30201 Blast hits to 17322 proteins in 780 species: Archae - 12; Bacteria - 1396; Metazoa - 17338; Fungi - 3422; Plants - 5037; Viruses - 0; Other Eukaryotes - 2996 (source: NCBI BLink).
Sp1_comp309251_c0_seq1	1020	.	A	T	223.9	PASS	AC=1;AF=0.167;AN=6;BaseQRankSum=-0.320;DP=73;Dels=0.00;FS=1.356;HaplotypeScore=0.7340;MLEAC=1;MLEAF=0.167;MQ=59.32;MQ0=0;MQRankSum=-0.354;QD=3.07;ReadPosRankSum=-1.409	GT:AD:DP:GQ:MLPSAC:MLPSAF:PL	0/0/0/0/0/1:63,9:73:33:1:0.167:250,0,33,95,2147483647,2147483647,2147483647											GATK	2032	gi|460380349|ref|XP_004235919.1|	PREDICTED: F-box/LRR-repeat protein 2-like [Solanum lycopersicum]	AT1G80630.1	RNI-like superfamily protein		RNI-like superfamily protein; BEST Arabidopsis thaliana protein match is: F-box/RNI-like superfamily protein (TAIR:AT4G15475.1); Has 30201 Blast hits to 17322 proteins in 780 species: Archae - 12; Bacteria - 1396; Metazoa - 17338; Fungi - 3422; Plants - 5037; Viruses - 0; Other Eukaryotes - 2996 (source: NCBI BLink).
Sp1_comp309251_c0_seq1	106	.	G	C	31.95	LowQual	AC=1;AF=0.167;AN=6;BaseQRankSum=-1.444;DP=15;Dels=0.00;FS=0.000;HaplotypeScore=0.0000;MLEAC=1;MLEAF=0.167;MQ=60.00;MQ0=0;MQRankSum=0.934;QD=2.13;ReadPosRankSum=-1.783	GT:AD:DP:GQ:MLPSAC:MLPSAF:PL	0/0/0/0/0/1:13,2:15:6:1:0.167:57,0,6,17,36,70,2147483647											GATK	2032	gi|460380349|ref|XP_004235919.1|	PREDICTED: F-box/LRR-repeat protein 2-like [Solanum lycopersicum]	AT1G80630.1	RNI-like superfamily protein		RNI-like superfamily protein; BEST Arabidopsis thaliana protein match is: F-box/RNI-like superfamily protein (TAIR:AT4G15475.1); Has 30201 Blast hits to 17322 proteins in 780 species: Archae - 12; Bacteria - 1396; Metazoa - 17338; Fungi - 3422; Plants - 5037; Viruses - 0; Other Eukaryotes - 2996 (source: NCBI BLink).
Sp1_comp309251_c0_seq1	135	.	A	C	129.04	PASS	AC=1;AF=0.167;AN=6;BaseQRankSum=1.385;DP=44;Dels=0.00;FS=8.394;HaplotypeScore=12.9712;MLEAC=1;MLEAF=0.167;MQ=59.70;MQ0=0;MQRankSum=0.380;QD=2.93;ReadPosRankSum=2.206	GT:AD:DP:GQ:MLPSAC:MLPSAF:PL	0/0/0/0/0/1:36,8:44:15:1:0.167:155,0,15,47,99,2147483647,2147483647											GATK	2032	gi|460380349|ref|XP_004235919.1|	PREDICTED: F-box/LRR-repeat protein 2-like [Solanum lycopersicum]	AT1G80630.1	RNI-like superfamily protein		RNI-like superfamily protein; BEST Arabidopsis thaliana protein match is: F-box/RNI-like superfamily protein (TAIR:AT4G15475.1); Has 30201 Blast hits to 17322 proteins in 780 species: Archae - 12; Bacteria - 1396; Metazoa - 17338; Fungi - 3422; Plants - 5037; Viruses - 0; Other Eukaryotes - 2996 (source: NCBI BLink).
Sp1_comp309251_c0_seq1	1416	.	C	T	838.48	PASS	AC=4;AF=0.667;AN=6;BaseQRankSum=-0.020;DP=33;Dels=0.00;FS=3.589;HaplotypeScore=8.9985;MLEAC=4;MLEAF=0.667;MQ=60.00;MQ0=0;MQRankSum=-0.586;QD=25.41;ReadPosRankSum=1.071	GT:AD:DP:GQ:MLPSAC:MLPSAF:PL	0/0/1/1/1/1:9,24:33:4:4:0.667:863,109,45,14,0,4,314											GATK	2032	gi|460380349|ref|XP_004235919.1|	PREDICTED: F-box/LRR-repeat protein 2-like [Solanum lycopersicum]	AT1G80630.1	RNI-like superfamily protein		RNI-like superfamily protein; BEST Arabidopsis thaliana protein match is: F-box/RNI-like superfamily protein (TAIR:AT4G15475.1); Has 30201 Blast hits to 17322 proteins in 780 species: Archae - 12; Bacteria - 1396; Metazoa - 17338; Fungi - 3422; Plants - 5037; Viruses - 0; Other Eukaryotes - 2996 (source: NCBI BLink).
Sp1_comp309251_c0_seq1	1486	.	A	G	1400.03		AC=5;AF=0.833;AN=6;BaseQRankSum=0.436;DP=53;Dels=0.00;FS=5.280;HaplotypeScore=23.9945;MLEAC=5;MLEAF=0.833;MQ=60.00;MQ0=0;MQRankSum=0.011;QD=26.42;ReadPosRankSum=1.817	GT:AD:DP:GQ:MLPSAC:MLPSAF:PL	0/1/1/1/1/1:12,41:53:2:5:0.833:1424,189,83,29,2,0,393											GATK	2032	gi|460380349|ref|XP_004235919.1|	PREDICTED: F-box/LRR-repeat protein 2-like [Solanum lycopersicum]	AT1G80630.1	RNI-like superfamily protein		RNI-like superfamily protein; BEST Arabidopsis thaliana protein match is: F-box/RNI-like superfamily protein (TAIR:AT4G15475.1); Has 30201 Blast hits to 17322 proteins in 780 species: Archae - 12; Bacteria - 1396; Metazoa - 17338; Fungi - 3422; Plants - 5037; Viruses - 0; Other Eukaryotes - 2996 (source: NCBI BLink).
Sp1_comp309251_c0_seq1	1543	.	A	G	280.45	PASS	AC=1;AF=0.167;AN=6;BaseQRankSum=-1.905;DP=54;Dels=0.00;FS=2.631;HaplotypeScore=11.6598;MLEAC=1;MLEAF=0.167;MQ=60.00;MQ0=0;MQRankSum=-0.997;QD=5.19;ReadPosRankSum=-0.503	GT:AD:DP:GQ:MLPSAC:MLPSAF:PL	0/0/0/0/0/1:40,14:54:1:1:0.167:304,0,1,25,73,2147483647,2147483647											GATK	2032	gi|460380349|ref|XP_004235919.1|	PREDICTED: F-box/LRR-repeat protein 2-like [Solanum lycopersicum]	AT1G80630.1	RNI-like superfamily protein		RNI-like superfamily protein; BEST Arabidopsis thaliana protein match is: F-box/RNI-like superfamily protein (TAIR:AT4G15475.1); Has 30201 Blast hits to 17322 proteins in 780 species: Archae - 12; Bacteria - 1396; Metazoa - 17338; Fungi - 3422; Plants - 5037; Viruses - 0; Other Eukaryotes - 2996 (source: NCBI BLink).
Sp1_comp309251_c0_seq1	1786	.	T	G	729.11	PASS	AC=5;AF=0.833;AN=6;BaseQRankSum=0.885;DP=46;Dels=0.00;FS=0.000;HaplotypeScore=0.9933;MLEAC=5;MLEAF=0.833;MQ=60.00;MQ0=0;MQRankSum=0.918;QD=15.85;ReadPosRankSum=-0.083	GT:AD:DP:GQ:MLPSAC:MLPSAF:PL	0/1/1/1/1/1:6,40:46:5:5:0.833:754,125,59,25,5,0,180											GATK	2032	gi|460380349|ref|XP_004235919.1|	PREDICTED: F-box/LRR-repeat protein 2-like [Solanum lycopersicum]	AT1G80630.1	RNI-like superfamily protein		RNI-like superfamily protein; BEST Arabidopsis thaliana protein match is: F-box/RNI-like superfamily protein (TAIR:AT4G15475.1); Has 30201 Blast hits to 17322 proteins in 780 species: Archae - 12; Bacteria - 1396; Metazoa - 17338; Fungi - 3422; Plants - 5037; Viruses - 0; Other Eukaryotes - 2996 (source: NCBI BLink).
Sp1_comp309251_c0_seq1	2016	.	G	A	53.22	PASS	AC=2;AF=0.333;AN=6;BaseQRankSum=0.720;DP=6;Dels=0.00;FS=0.000;HaplotypeScore=0.0000;MLEAC=2;MLEAF=0.333;MQ=60.00;MQ0=0;MQRankSum=-1.380;QD=8.87;ReadPosRankSum=1.380	GT:AD:DP:GQ:MLPSAC:MLPSAF:PL	0/0/0/0/1/1:4,2:6:1:2:0.333:75,2,0,1,6,16,146											GATK	2032	gi|460380349|ref|XP_004235919.1|	PREDICTED: F-box/LRR-repeat protein 2-like [Solanum lycopersicum]	AT1G80630.1	RNI-like superfamily protein		RNI-like superfamily protein; BEST Arabidopsis thaliana protein match is: F-box/RNI-like superfamily protein (TAIR:AT4G15475.1); Has 30201 Blast hits to 17322 proteins in 780 species: Archae - 12; Bacteria - 1396; Metazoa - 17338; Fungi - 3422; Plants - 5037; Viruses - 0; Other Eukaryotes - 2996 (source: NCBI BLink).
Sp1_comp309251_c0_seq1	203	.	C	G	423.97		AC=1;AF=0.167;AN=6;BaseQRankSum=3.052;DP=87;Dels=0.00;FS=2.414;HaplotypeScore=27.9940;MLEAC=1;MLEAF=0.167;MQ=59.88;MQ0=0;MQRankSum=0.993;QD=4.87;ReadPosRankSum=1.990	GT:AD:DP:GQ:MLPSAC:MLPSAF:PL	0/0/0/0/0/1:68,18:87:18:1:0.167:450,0,18,73,2147483647,2147483647,2147483647											GATK	2032	gi|460380349|ref|XP_004235919.1|	PREDICTED: F-box/LRR-repeat protein 2-like [Solanum lycopersicum]	AT1G80630.1	RNI-like superfamily protein		RNI-like superfamily protein; BEST Arabidopsis thaliana protein match is: F-box/RNI-like superfamily protein (TAIR:AT4G15475.1); Has 30201 Blast hits to 17322 proteins in 780 species: Archae - 12; Bacteria - 1396; Metazoa - 17338; Fungi - 3422; Plants - 5037; Viruses - 0; Other Eukaryotes - 2996 (source: NCBI BLink).
Sp1_comp309251_c0_seq1	210	.	A	C	529.88		AC=1;AF=0.167;AN=6;BaseQRankSum=-0.187;DP=87;Dels=0.00;FS=0.000;HaplotypeScore=28.9938;MLEAC=1;MLEAF=0.167;MQ=59.88;MQ0=0;MQRankSum=1.301;QD=6.09;ReadPosRankSum=-0.115	GT:AD:DP:GQ:MLPSAC:MLPSAF:PL	0/0/0/0/0/1:68,19:87:6:1:0.167:555,0,6,52,138,2147483647,2147483647											GATK	2032	gi|460380349|ref|XP_004235919.1|	PREDICTED: F-box/LRR-repeat protein 2-like [Solanum lycopersicum]	AT1G80630.1	RNI-like superfamily protein		RNI-like superfamily protein; BEST Arabidopsis thaliana protein match is: F-box/RNI-like superfamily protein (TAIR:AT4G15475.1); Has 30201 Blast hits to 17322 proteins in 780 species: Archae - 12; Bacteria - 1396; Metazoa - 17338; Fungi - 3422; Plants - 5037; Viruses - 0; Other Eukaryotes - 2996 (source: NCBI BLink).
Sp1_comp309251_c0_seq1	221	.	A	G	1736.07	PASS	AC=4;AF=0.667;AN=6;BaseQRankSum=0.648;DP=89;Dels=0.00;FS=0.000;HaplotypeScore=3.7336;MLEAC=4;MLEAF=0.667;MQ=59.88;MQ0=0;MQRankSum=0.231;QD=19.51;ReadPosRankSum=1.420	GT:AD:DP:GQ:MLPSAC:MLPSAF:PL	0/0/1/1/1/1:29,60:89:14:4:0.667:1762,196,69,14,0,35,959											GATK	2032	gi|460380349|ref|XP_004235919.1|	PREDICTED: F-box/LRR-repeat protein 2-like [Solanum lycopersicum]	AT1G80630.1	RNI-like superfamily protein		RNI-like superfamily protein; BEST Arabidopsis thaliana protein match is: F-box/RNI-like superfamily protein (TAIR:AT4G15475.1); Has 30201 Blast hits to 17322 proteins in 780 species: Archae - 12; Bacteria - 1396; Metazoa - 17338; Fungi - 3422; Plants - 5037; Viruses - 0; Other Eukaryotes - 2996 (source: NCBI BLink).
Sp1_comp309251_c0_seq1	278	.	T	A	140.9		AC=1;AF=0.167;AN=6;BaseQRankSum=0.647;DP=81;Dels=0.00;FS=3.622;HaplotypeScore=0.9995;MLEAC=1;MLEAF=0.167;MQ=59.87;MQ0=0;MQRankSum=1.773;QD=1.74;ReadPosRankSum=0.059	GT:AD:DP:GQ:MLPSAC:MLPSAF:PL	0/0/0/0/0/1:74,7:81:42:1:0.167:167,0,42,109,2147483647,2147483647,2147483647											GATK	2032	gi|460380349|ref|XP_004235919.1|	PREDICTED: F-box/LRR-repeat protein 2-like [Solanum lycopersicum]	AT1G80630.1	RNI-like superfamily protein		RNI-like superfamily protein; BEST Arabidopsis thaliana protein match is: F-box/RNI-like superfamily protein (TAIR:AT4G15475.1); Has 30201 Blast hits to 17322 proteins in 780 species: Archae - 12; Bacteria - 1396; Metazoa - 17338; Fungi - 3422; Plants - 5037; Viruses - 0; Other Eukaryotes - 2996 (source: NCBI BLink).
Sp1_comp309251_c0_seq1	367	.	G	A	648.42	PASS	AC=2;AF=0.333;AN=6;BaseQRankSum=0.919;DP=83;Dels=0.00;FS=2.066;HaplotypeScore=1.9931;MLEAC=2;MLEAF=0.333;MQ=60.00;MQ0=0;MQRankSum=-0.126;QD=7.81;ReadPosRankSum=-0.196	GT:AD:DP:GQ:MLPSAC:MLPSAF:PL	0/0/0/0/1/1:59,24:83:9:2:0.333:674,9,0,35,111,2147483647,2147483647											GATK	2032	gi|460380349|ref|XP_004235919.1|	PREDICTED: F-box/LRR-repeat protein 2-like [Solanum lycopersicum]	AT1G80630.1	RNI-like superfamily protein		RNI-like superfamily protein; BEST Arabidopsis thaliana protein match is: F-box/RNI-like superfamily protein (TAIR:AT4G15475.1); Has 30201 Blast hits to 17322 proteins in 780 species: Archae - 12; Bacteria - 1396; Metazoa - 17338; Fungi - 3422; Plants - 5037; Viruses - 0; Other Eukaryotes - 2996 (source: NCBI BLink).
Sp1_comp309251_c0_seq1	370	.	A	G	643.42	PASS	AC=2;AF=0.333;AN=6;BaseQRankSum=1.254;DP=84;Dels=0.00;FS=0.932;HaplotypeScore=1.9931;MLEAC=2;MLEAF=0.333;MQ=60.00;MQ0=0;MQRankSum=-0.943;QD=7.66;ReadPosRankSum=0.451	GT:AD:DP:GQ:MLPSAC:MLPSAF:PL	0/0/0/0/1/1:61,23:84:9:2:0.333:669,9,0,35,111,2147483647,2147483647											GATK	2032	gi|460380349|ref|XP_004235919.1|	PREDICTED: F-box/LRR-repeat protein 2-like [Solanum lycopersicum]	AT1G80630.1	RNI-like superfamily protein		RNI-like superfamily protein; BEST Arabidopsis thaliana protein match is: F-box/RNI-like superfamily protein (TAIR:AT4G15475.1); Has 30201 Blast hits to 17322 proteins in 780 species: Archae - 12; Bacteria - 1396; Metazoa - 17338; Fungi - 3422; Plants - 5037; Viruses - 0; Other Eukaryotes - 2996 (source: NCBI BLink).
Sp1_comp309251_c0_seq1	472	.	C	A	184.9		AC=1;AF=0.167;AN=6;BaseQRankSum=1.802;DP=95;Dels=0.00;FS=2.193;HaplotypeScore=83.3881;MLEAC=1;MLEAF=0.167;MQ=59.73;MQ0=0;MQRankSum=0.649;QD=1.95;ReadPosRankSum=0.850	GT:AD:DP:GQ:MLPSAC:MLPSAF:PL	0/0/0/0/0/1:76,19:95:33:1:0.167:211,0,33,99,2147483647,2147483647,2147483647											GATK	2032	gi|460380349|ref|XP_004235919.1|	PREDICTED: F-box/LRR-repeat protein 2-like [Solanum lycopersicum]	AT1G80630.1	RNI-like superfamily protein		RNI-like superfamily protein; BEST Arabidopsis thaliana protein match is: F-box/RNI-like superfamily protein (TAIR:AT4G15475.1); Has 30201 Blast hits to 17322 proteins in 780 species: Archae - 12; Bacteria - 1396; Metazoa - 17338; Fungi - 3422; Plants - 5037; Viruses - 0; Other Eukaryotes - 2996 (source: NCBI BLink).
Sp1_comp309251_c0_seq1	473	.	C	T	173.91		AC=1;AF=0.167;AN=6;BaseQRankSum=0.127;DP=93;Dels=0.00;FS=2.353;HaplotypeScore=82.3892;MLEAC=1;MLEAF=0.167;MQ=59.72;MQ0=0;MQRankSum=1.196;QD=1.87;ReadPosRankSum=1.237	GT:AD:DP:GQ:MLPSAC:MLPSAF:PL	0/0/0/0/0/1:75,18:93:31:1:0.167:200,0,31,94,2147483647,2147483647,2147483647											GATK	2032	gi|460380349|ref|XP_004235919.1|	PREDICTED: F-box/LRR-repeat protein 2-like [Solanum lycopersicum]	AT1G80630.1	RNI-like superfamily protein		RNI-like superfamily protein; BEST Arabidopsis thaliana protein match is: F-box/RNI-like superfamily protein (TAIR:AT4G15475.1); Has 30201 Blast hits to 17322 proteins in 780 species: Archae - 12; Bacteria - 1396; Metazoa - 17338; Fungi - 3422; Plants - 5037; Viruses - 0; Other Eukaryotes - 2996 (source: NCBI BLink).
Sp1_comp309251_c0_seq1	534	.	C	T	155.9		AC=1;AF=0.167;AN=6;BaseQRankSum=0.799;DP=90;Dels=0.00;FS=2.993;HaplotypeScore=0.0000;MLEAC=1;MLEAF=0.167;MQ=59.52;MQ0=0;MQRankSum=-0.633;QD=1.73;ReadPosRankSum=-0.234	GT:AD:DP:GQ:MLPSAC:MLPSAF:PL	0/0/0/0/0/1:81,9:90:55:1:0.167:182,0,55,140,2147483647,2147483647,2147483647											GATK	2032	gi|460380349|ref|XP_004235919.1|	PREDICTED: F-box/LRR-repeat protein 2-like [Solanum lycopersicum]	AT1G80630.1	RNI-like superfamily protein		RNI-like superfamily protein; BEST Arabidopsis thaliana protein match is: F-box/RNI-like superfamily protein (TAIR:AT4G15475.1); Has 30201 Blast hits to 17322 proteins in 780 species: Archae - 12; Bacteria - 1396; Metazoa - 17338; Fungi - 3422; Plants - 5037; Viruses - 0; Other Eukaryotes - 2996 (source: NCBI BLink).
Sp1_comp309251_c0_seq1	561	.	G	A	348.91	PASS	AC=1;AF=0.167;AN=6;BaseQRankSum=-0.287;DP=88;Dels=0.00;FS=0.000;HaplotypeScore=2.6602;MLEAC=1;MLEAF=0.167;MQ=59.51;MQ0=0;MQRankSum=0.635;QD=3.96;ReadPosRankSum=-0.219	GT:AD:DP:GQ:MLPSAC:MLPSAF:PL	0/0/0/0/0/1:73,15:88:30:1:0.167:375,0,30,95,2147483647,2147483647,2147483647											GATK	2032	gi|460380349|ref|XP_004235919.1|	PREDICTED: F-box/LRR-repeat protein 2-like [Solanum lycopersicum]	AT1G80630.1	RNI-like superfamily protein		RNI-like superfamily protein; BEST Arabidopsis thaliana protein match is: F-box/RNI-like superfamily protein (TAIR:AT4G15475.1); Has 30201 Blast hits to 17322 proteins in 780 species: Archae - 12; Bacteria - 1396; Metazoa - 17338; Fungi - 3422; Plants - 5037; Viruses - 0; Other Eukaryotes - 2996 (source: NCBI BLink).
Sp1_comp309251_c0_seq1	604	.	G	A	244.91	PASS	AC=1;AF=0.167;AN=6;BaseQRankSum=-0.320;DP=71;Dels=0.00;FS=5.500;HaplotypeScore=12.4072;MLEAC=1;MLEAF=0.167;MQ=60.00;MQ0=0;MQRankSum=-0.873;QD=3.45;ReadPosRankSum=1.167	GT:AD:DP:GQ:MLPSAC:MLPSAF:PL	0/0/0/0/0/1:62,9:71:32:1:0.167:271,0,32,92,2147483647,2147483647,2147483647											GATK	2032	gi|460380349|ref|XP_004235919.1|	PREDICTED: F-box/LRR-repeat protein 2-like [Solanum lycopersicum]	AT1G80630.1	RNI-like superfamily protein		RNI-like superfamily protein; BEST Arabidopsis thaliana protein match is: F-box/RNI-like superfamily protein (TAIR:AT4G15475.1); Has 30201 Blast hits to 17322 proteins in 780 species: Archae - 12; Bacteria - 1396; Metazoa - 17338; Fungi - 3422; Plants - 5037; Viruses - 0; Other Eukaryotes - 2996 (source: NCBI BLink).
Sp1_comp309251_c0_seq1	626	.	T	C	692.99	PASS	AC=2;AF=0.333;AN=6;BaseQRankSum=0.738;DP=71;Dels=0.00;FS=3.502;HaplotypeScore=0.0000;MLEAC=2;MLEAF=0.333;MQ=60.00;MQ0=0;MQRankSum=-0.850;QD=9.76;ReadPosRankSum=0.875	GT:AD:DP:GQ:MLPSAC:MLPSAF:PL	0/0/0/0/1/1:48,23:71:18:2:0.333:719,24,0,18,72,2147483647,2147483647											GATK	2032	gi|460380349|ref|XP_004235919.1|	PREDICTED: F-box/LRR-repeat protein 2-like [Solanum lycopersicum]	AT1G80630.1	RNI-like superfamily protein		RNI-like superfamily protein; BEST Arabidopsis thaliana protein match is: F-box/RNI-like superfamily protein (TAIR:AT4G15475.1); Has 30201 Blast hits to 17322 proteins in 780 species: Archae - 12; Bacteria - 1396; Metazoa - 17338; Fungi - 3422; Plants - 5037; Viruses - 0; Other Eukaryotes - 2996 (source: NCBI BLink).
Sp1_comp309251_c0_seq1	711	.	T	C	650.88	PASS	AC=2;AF=0.333;AN=6;BaseQRankSum=0.309;DP=60;Dels=0.00;FS=3.792;HaplotypeScore=0.0000;MLEAC=2;MLEAF=0.333;MQ=60.00;MQ0=0;MQRankSum=0.294;QD=10.85;ReadPosRankSum=-1.758	GT:AD:DP:GQ:MLPSAC:MLPSAF:PL	0/0/0/0/1/1:36,24:60:6:2:0.333:676,31,0,6,42,129,2147483647											GATK	2032	gi|460380349|ref|XP_004235919.1|	PREDICTED: F-box/LRR-repeat protein 2-like [Solanum lycopersicum]	AT1G80630.1	RNI-like superfamily protein		RNI-like superfamily protein; BEST Arabidopsis thaliana protein match is: F-box/RNI-like superfamily protein (TAIR:AT4G15475.1); Has 30201 Blast hits to 17322 proteins in 780 species: Archae - 12; Bacteria - 1396; Metazoa - 17338; Fungi - 3422; Plants - 5037; Viruses - 0; Other Eukaryotes - 2996 (source: NCBI BLink).
Sp1_comp309251_c0_seq1	791	.	T	C	223.91	PASS	AC=1;AF=0.167;AN=6;BaseQRankSum=0.315;DP=70;Dels=0.00;FS=0.000;HaplotypeScore=1.6006;MLEAC=1;MLEAF=0.167;MQ=59.01;MQ0=0;MQRankSum=-0.588;QD=3.20;ReadPosRankSum=-0.145	GT:AD:DP:GQ:MLPSAC:MLPSAF:PL	0/0/0/0/0/1:60,10:70:28:1:0.167:250,0,28,83,2147483647,2147483647,2147483647											GATK	2032	gi|460380349|ref|XP_004235919.1|	PREDICTED: F-box/LRR-repeat protein 2-like [Solanum lycopersicum]	AT1G80630.1	RNI-like superfamily protein		RNI-like superfamily protein; BEST Arabidopsis thaliana protein match is: F-box/RNI-like superfamily protein (TAIR:AT4G15475.1); Has 30201 Blast hits to 17322 proteins in 780 species: Archae - 12; Bacteria - 1396; Metazoa - 17338; Fungi - 3422; Plants - 5037; Viruses - 0; Other Eukaryotes - 2996 (source: NCBI BLink).
Sp1_comp309252_c0_seq1	108	.	T	C	21	.	DP=9;VDB=0.0334;AF1=0.5;AC1=1;DP4=4,1,3,1;MQ=35;FQ=24;PV4=1,5.9e-05,0.06,5e-05	GT:PL:GQ	0/1:51,0,118:54	Sp1_comp309252_c0_seq1	108	.	T	C	204.9	PASS	AC=3;AF=0.500;AN=6;BaseQRankSum=0.212;DP=13;Dels=0.00;FS=0.000;HaplotypeScore=1.9330;MLEAC=3;MLEAF=0.500;MQ=59.56;MQ0=0;MQRankSum=0.000;QD=15.76;ReadPosRankSum=-2.927	GT:AD:DP:GQ:MLPSAC:MLPSAF:PL	0/0/0/1/1/1:5,8:13:0:3:0.500:227,20,6,0,0,6,145	SG	453	No hit in this database		No hit in this database
Sp1_comp309252_c0_seq1	135	.	G	A	123	.	DP=14;VDB=0.0322;AF1=0.5;AC1=1;DP4=3,2,7,1;MQ=40;FQ=90;PV4=0.51,0.42,0.27,1	GT:PL:GQ	0/1:153,0,117:99	Sp1_comp309252_c0_seq1	135	.	G	A	356.32	PASS	AC=4;AF=0.667;AN=6;BaseQRankSum=-0.656;DP=20;Dels=0.00;FS=4.593;HaplotypeScore=2.9993;MLEAC=4;MLEAF=0.667;MQ=59.71;MQ0=0;MQRankSum=-0.347;QD=17.82;ReadPosRankSum=2.045	GT:AD:DP:GQ:MLPSAC:MLPSAF:PL	0/0/1/1/1/1:8,12:20:4:4:0.667:380,40,15,4,0,5,175	SG	453	No hit in this database		No hit in this database
Sp1_comp309252_c0_seq1	224	.	C	T	42.8	.	DP=7;VDB=0.0147;AF1=1;AC1=2;DP4=0,0,1,1;MQ=37;FQ=-33	GT:PL:GQ	1/1:74,6,0:10	Sp1_comp309252_c0_seq1	224	.	C	T	150.73	PASS	AC=2;AF=0.333;AN=6;BaseQRankSum=-0.689;DP=12;Dels=0.00;FS=8.195;HaplotypeScore=0.0000;MLEAC=2;MLEAF=0.333;MQ=60.00;MQ0=0;MQRankSum=-1.134;QD=12.56;ReadPosRankSum=0.380	GT:AD:DP:GQ:MLPSAC:MLPSAF:PL	0/0/0/0/1/1:7,5:12:0:2:0.333:173,8,0,0,6,22,175	SG	453	No hit in this database		No hit in this database
Sp1_comp309252_c0_seq1	233	.	T	C	23	.	DP=7;VDB=0.0002;AF1=0.5;AC1=1;DP4=1,1,0,5;MQ=37;FQ=21.3;PV4=0.29,2.3e-05,0.41,0.42	GT:PL:GQ	0/1:53,0,50:51	Sp1_comp309252_c0_seq1	233	.	T	C	249.73	PASS	AC=3;AF=0.500;AN=6;BaseQRankSum=2.533;DP=12;Dels=0.00;FS=8.195;HaplotypeScore=0.9997;MLEAC=3;MLEAF=0.500;MQ=60.00;MQ0=0;MQRankSum=0.380;QD=20.81;ReadPosRankSum=-1.134	GT:AD:DP:GQ:MLPSAC:MLPSAF:PL	0/0/0/1/1/1:5,7:12:0:3:0.500:272,22,6,0,0,8,163	SG	453	No hit in this database		No hit in this database
Sp1_comp309252_c0_seq1	239	.	T	G	90.5	.	DP=4;VDB=0.0033;AF1=1;AC1=2;DP4=0,0,1,3;MQ=42;FQ=-39	GT:PL:GQ	1/1:123,12,0:21	Sp1_comp309252_c0_seq1	239	.	T	G	256.12	PASS	AC=6;AF=1.00;AN=6;DP=8;Dels=0.00;FS=0.000;HaplotypeScore=0.9997;MLEAC=6;MLEAF=1.00;MQ=60.00;MQ0=0;QD=32.01	GT:AD:DP:GQ:MLPSAC:MLPSAF:PL	1/1/1/1/1/1:0,8:8:6:6:1.00:281,54,33,21,12,6,0	SG	453	No hit in this database		No hit in this database
Sp1_comp309252_c0_seq1	295	.	G	A	102	.	DP=5;VDB=0.0014;AF1=1;AC1=2;DP4=0,0,2,3;MQ=33;FQ=-42	GT:PL:GQ	1/1:135,15,0:27	Sp1_comp309252_c0_seq1	295	.	G	A	149.4	PASS	AC=6;AF=1.00;AN=6;DP=18;Dels=0.00;FS=0.000;HaplotypeScore=0.7887;MLEAC=6;MLEAF=1.00;MQ=49.58;MQ0=0;QD=8.30	GT:AD:DP:GQ:MLPSAC:MLPSAF:PL	1/1/1/1/1/1:0,18:18:3:6:1.00:173,31,19,12,7,3,0	SG	453	No hit in this database		No hit in this database
Sp1_comp309252_c0_seq1	304	.	A	G	70	.	DP=6;VDB=0.0041;AF1=0.5;AC1=1;DP4=1,1,1,3;MQ=36;FQ=24;PV4=1,0.43,0.11,1	GT:PL:GQ	0/1:100,0,51:54	Sp1_comp309252_c0_seq1	304	.	A	G	47.22	LowQual	AC=2;AF=0.333;AN=6;BaseQRankSum=-0.458;DP=21;Dels=0.00;FS=0.000;HaplotypeScore=2.4095;MLEAC=2;MLEAF=0.333;MQ=51.20;MQ0=0;MQRankSum=-1.091;QD=2.25;ReadPosRankSum=-1.444	GT:AD:DP:GQ:MLPSAC:MLPSAF:PL	0/0/0/0/1/1:10,11:21:1:2:0.333:69,2,0,1,6,16,141	SG	453	No hit in this database		No hit in this database
Sp1_comp309252_c0_seq1	315	.	C	T	31	.	DP=7;VDB=0.0041;AF1=0.5;AC1=1;DP4=2,1,1,3;MQ=37;FQ=33.8;PV4=0.49,0.0086,0.082,1	GT:PL:GQ	0/1:61,0,74:64	Sp1_comp309252_c0_seq1	315	.	C	T	54.82	PASS	AC=2;AF=0.333;AN=6;BaseQRankSum=-1.776;DP=20;Dels=0.00;FS=0.000;HaplotypeScore=1.6208;MLEAC=2;MLEAF=0.333;MQ=50.72;MQ0=0;MQRankSum=-2.230;QD=2.74;ReadPosRankSum=-0.869	GT:AD:DP:GQ:MLPSAC:MLPSAF:PL	0/0/0/0/1/1:10,10:20:0:2:0.333:76,3,0,0,3,10,112	SG	453	No hit in this database		No hit in this database
Sp1_comp309252_c0_seq1	337	.	G	A	43	.	DP=12;VDB=0.0190;AF1=0.5;AC1=1;DP4=2,4,4,1;MQ=40;FQ=46;PV4=0.24,9.2e-05,1,1	GT:PL:GQ	0/1:73,0,140:76	Sp1_comp309252_c0_seq1	337	.	G	A	102.82	PASS	AC=3;AF=0.500;AN=6;BaseQRankSum=0.533;DP=13;Dels=0.00;FS=0.000;HaplotypeScore=3.9992;MLEAC=3;MLEAF=0.500;MQ=60.00;MQ0=0;MQRankSum=0.271;QD=7.91;ReadPosRankSum=0.000	GT:AD:DP:GQ:MLPSAC:MLPSAF:PL	0/0/0/1/1/1:5,8:13:2:3:0.500:125,10,2,0,2,10,148	SG	453	No hit in this database		No hit in this database
Sp1_comp309252_c0_seq1	411	.	C	A	130	.	DP=9;VDB=0.0019;AF1=0.5;AC1=1;DP4=1,1,5,2;MQ=42;FQ=21;PV4=1,0.42,0.1,0.4	GT:PL:GQ	0/1:160,0,48:51	Sp1_comp309252_c0_seq1	411	.	C	A	265.83	PASS	AC=4;AF=0.667;AN=6;BaseQRankSum=-1.157;DP=13;Dels=0.00;FS=0.000;HaplotypeScore=4.8655;MLEAC=4;MLEAF=0.667;MQ=58.41;MQ0=0;MQRankSum=-0.077;QD=20.45;ReadPosRankSum=-1.157	GT:AD:DP:GQ:MLPSAC:MLPSAF:PL	0/0/1/1/1/1:4,9:13:3:4:0.667:289,32,12,3,0,4,136	SG	453	No hit in this database		No hit in this database
Sp1_comp309252_c0_seq1	55	.	A	T	11.3	.	DP=5;VDB=0.0081;AF1=1;AC1=2;DP4=0,0,1,0;MQ=60;FQ=-30	GT:PL:GQ	1/1:41,3,0:5	Sp1_comp309252_c0_seq1	55	.	A	T	42.71	LowQual	AC=6;AF=1.00;AN=6;DP=5;Dels=0.00;FS=0.000;HaplotypeScore=0.0000;MLEAC=6;MLEAF=1.00;MQ=60.00;MQ0=0;QD=8.54	GT:AD:DP:GQ:MLPSAC:MLPSAF:PL	1/1/1/1/1/1:0,5:5:2:6:1.00:65,16,10,6,4,2,0	SG	453	No hit in this database		No hit in this database
Sp1_comp309252_c0_seq1	99	.	A	G	35	.	DP=10;VDB=0.0334;AF1=0.5;AC1=1;DP4=5,1,3,1;MQ=38;FQ=38;PV4=1,0.45,0.036,0.059	GT:PL:GQ	0/1:65,0,128:68	Sp1_comp309252_c0_seq1	99	.	A	G	194.5	PASS	AC=3;AF=0.500;AN=6;BaseQRankSum=-0.193;DP=14;Dels=0.00;FS=0.000;HaplotypeScore=0.0000;MLEAC=3;MLEAF=0.500;MQ=59.59;MQ0=0;MQRankSum=1.222;QD=13.89;ReadPosRankSum=-2.007	GT:AD:DP:GQ:MLPSAC:MLPSAF:PL	0/0/0/1/1/1:6,8:14:1:3:0.500:217,18,4,0,1,11,173	SG	453	No hit in this database		No hit in this database
Sp1_comp309252_c0_seq1	148	.	C	A	30.17	LowQual;	AC=1;AF=0.167;AN=6;BaseQRankSum=0.851;DP=25;Dels=0.00;FS=0.000;HaplotypeScore=5.9986;MLEAC=1;MLEAF=0.167;MQ=59.77;MQ0=0;MQRankSum=0.451;QD=1.21;ReadPosRankSum=-0.851	GT:AD:DP:GQ:MLPSAC:MLPSAF:PL	0/0/0/0/0/1:23,2:25:12:1:0.167:56,0,12,33,64,2147483647,2147483647											GATK	453	No hit in this database		No hit in this database
Sp1_comp309252_c0_seq1	222	.	C	T	151.73	PASS	AC=3;AF=0.500;AN=6;BaseQRankSum=0.244;DP=12;Dels=0.00;FS=8.195;HaplotypeScore=0.0000;MLEAC=3;MLEAF=0.500;MQ=60.00;MQ0=0;MQRankSum=-0.689;QD=12.64;ReadPosRankSum=-0.244	GT:AD:DP:GQ:MLPSAC:MLPSAF:PL	0/0/0/1/1/1:5,7:12:0:3:0.500:174,22,6,0,0,8,179											GATK	453	No hit in this database		No hit in this database
Sp1_comp309252_c0_seq1	225	.	G	A	145.73	PASS	AC=3;AF=0.500;AN=6;BaseQRankSum=-0.244;DP=12;Dels=0.00;FS=8.195;HaplotypeScore=0.0000;MLEAC=3;MLEAF=0.500;MQ=60.00;MQ0=0;MQRankSum=-0.529;QD=12.14;ReadPosRankSum=-0.529	GT:AD:DP:GQ:MLPSAC:MLPSAF:PL	0/0/0/1/1/1:5,7:12:0:3:0.500:168,22,6,0,0,8,175											GATK	453	No hit in this database		No hit in this database
Sp1_comp309252_c0_seq1	246	.	T	C	32.22	LowQual;	AC=2;AF=0.333;AN=6;BaseQRankSum=0.000;DP=34;Dels=0.00;FS=2.398;HaplotypeScore=0.9997;MLEAC=2;MLEAF=0.333;MQ=30.22;MQ0=22;MQRankSum=0.825;QD=0.95;ReadPosRankSum=-0.289	GT:AD:DP:GQ:MLPSAC:MLPSAF:PL	0/0/0/0/1/1:30,4:34:1:2:0.333:54,2,0,1,6,16,143											GATK	453	No hit in this database		No hit in this database
Sp1_comp309252_c0_seq1	266	.	A	G	133.4	PASS	AC=6;AF=1.00;AN=6;DP=7;Dels=0.00;FS=0.000;HaplotypeScore=0.9998;MLEAC=6;MLEAF=1.00;MQ=57.77;MQ0=0;QD=19.06	GT:AD:DP:GQ:MLPSAC:MLPSAF:PL	1/1/1/1/1/1:0,7:7:3:6:1.00:157,31,19,12,7,3,0											GATK	453	No hit in this database		No hit in this database
Sp1_comp309252_c0_seq1	283	.	G	A	105.16	PASS	AC=6;AF=1.00;AN=6;BaseQRankSum=0.106;DP=16;Dels=0.00;FS=0.000;HaplotypeScore=0.0000;MLEAC=6;MLEAF=1.00;MQ=48.12;MQ0=0;MQRankSum=2.117;QD=6.57;ReadPosRankSum=2.011	GT:AD:DP:GQ:MLPSAC:MLPSAF:PL	1/1/1/1/1/1:9,7:16:2:6:1.00:128,23,14,9,5,2,0											GATK	453	No hit in this database		No hit in this database
Sp1_comp309252_c0_seq1	288	.	A	C	77.56	PASS	AC=4;AF=0.667;AN=6;BaseQRankSum=0.342;DP=17;Dels=0.00;FS=0.000;HaplotypeScore=0.7887;MLEAC=4;MLEAF=0.667;MQ=48.90;MQ0=0;MQRankSum=2.489;QD=4.56;ReadPosRankSum=2.196	GT:AD:DP:GQ:MLPSAC:MLPSAF:PL	0/0/1/1/1/1:10,7:17:0:4:0.667:99,14,6,2,0,0,31											GATK	453	No hit in this database		No hit in this database
Sp1_comp309252_c0_seq1	311	.	T	C	124.22	PASS	AC=4;AF=0.667;AN=6;BaseQRankSum=1.514;DP=21;Dels=0.00;FS=0.000;HaplotypeScore=1.6208;MLEAC=4;MLEAF=0.667;MQ=51.20;MQ0=0;MQRankSum=1.514;QD=5.92;ReadPosRankSum=0.528	GT:AD:DP:GQ:MLPSAC:MLPSAF:PL	0/0/1/1/1/1:11,10:21:1:4:0.667:146,16,6,1,0,2,74											GATK	453	No hit in this database		No hit in this database
Sp1_comp309252_c0_seq1	357	.	G	A	110.67	PASS	AC=3;AF=0.500;AN=6;BaseQRankSum=0.000;DP=16;Dels=0.00;FS=0.000;HaplotypeScore=6.7656;MLEAC=3;MLEAF=0.500;MQ=56.12;MQ0=2;MQRankSum=0.000;QD=6.92;ReadPosRankSum=-0.267	GT:AD:DP:GQ:MLPSAC:MLPSAF:PL	0/0/0/1/1/1:11,5:16:1:3:0.500:133,8,1,0,4,15,183											GATK	453	No hit in this database		No hit in this database
Sp1_comp309252_c0_seq1	84	.	A	T	121.5	PASS	AC=3;AF=0.500;AN=6;BaseQRankSum=-0.421;DP=8;Dels=0.00;FS=0.000;HaplotypeScore=4.9990;MLEAC=3;MLEAF=0.500;MQ=60.00;MQ0=0;MQRankSum=0.421;QD=15.19;ReadPosRankSum=-0.421	GT:AD:DP:GQ:MLPSAC:MLPSAF:PL	0/0/0/1/1/1:4,4:8:0:3:0.500:143,12,3,0,0,5,100											GATK	453	No hit in this database		No hit in this database
Sp1_comp309252_c0_seq1	88	.	G	C	42.75	LowQual	AC=2;AF=0.333;AN=6;BaseQRankSum=-1.067;DP=8;Dels=0.00;FS=0.000;HaplotypeScore=3.9991;MLEAC=2;MLEAF=0.333;MQ=60.00;MQ0=0;MQRankSum=0.572;QD=5.34;ReadPosRankSum=-1.067	GT:AD:DP:GQ:MLPSAC:MLPSAF:PL	0/0/0/0/1/1:6,2:8:1:2:0.333:65,1,0,3,9,22,198											GATK	453	No hit in this database		No hit in this database
Sp1_comp309252_c0_seq1	11	.	G	A	84	.	DP=5;VDB=0.0003;AF1=0.5016;AC1=1;DP4=1,0,2,2;MQ=60;FQ=-6.18;PV4=1,0.3,1,1	GT:PL:GQ	0/1:114,0,22:25											SAM	453	No hit in this database		No hit in this database
Sp1_comp309252_c0_seq1	118	.	T	C	100	.	DP=9;VDB=0.0345;AF1=1;AC1=2;DP4=0,0,7,2;MQ=35;FQ=-54	GT:PL:GQ	1/1:133,27,0:51											SAM	453	No hit in this database		No hit in this database
Sp1_comp309252_c0_seq1	59	.	A	T	10.4	.	DP=5;VDB=0.0081;AF1=1;AC1=2;DP4=0,0,1,0;MQ=60;FQ=-30	GT:PL:GQ	1/1:40,3,0:5											SAM	453	No hit in this database		No hit in this database
Sp1_comp309252_c0_seq1	60	.	A	T	10.4	.	DP=5;VDB=0.0081;AF1=1;AC1=2;DP4=0,0,1,0;MQ=60;FQ=-30	GT:PL:GQ	1/1:40,3,0:5											SAM	453	No hit in this database		No hit in this database
Sp1_comp309253_c0_seq1	204	.	T	A	162	.	DP=11;VDB=0.0244;AF1=0.5;AC1=1;DP4=2,2,3,4;MQ=46;FQ=87;PV4=1,1,0.0031,0.15	GT:PL:GQ	0/1:192,0,114:99	Sp1_comp309253_c0_seq1	204	.	T	A	296.83	PASS	AC=4;AF=0.667;AN=6;BaseQRankSum=0.289;DP=12;Dels=0.00;FS=0.000;HaplotypeScore=0.9998;MLEAC=4;MLEAF=0.667;MQ=60.00;MQ0=0;MQRankSum=-0.289;QD=24.74;ReadPosRankSum=0.000	GT:AD:DP:GQ:MLPSAC:MLPSAF:PL	0/0/1/1/1/1:4,8:12:3:4:0.667:320,32,12,3,0,4,144	SG	462	gi|4996349|dbj|BAA78417.1|	NAC-domain protein [Nicotiana tabacum]	AT5G22380.1	NAC domain containing protein 90		NAC domain containing protein 90 (NAC090); FUNCTIONS IN: sequence-specific DNA binding transcription factor activity; INVOLVED IN: multicellular organismal development, regulation of transcription; LOCATED IN: cellular_component unknown; EXPRESSED IN: 7 plant structures; EXPRESSED DURING: 8 growth stages; CONTAINS InterPro DOMAIN/s: No apical meristem (NAM) protein (InterPro:IPR003441); BEST Arab…
Sp1_comp309253_c0_seq1	246	.	G	A	24	.	DP=6;VDB=0.0373;AF1=0.5003;AC1=1;DP4=0,1,1,2;MQ=45;FQ=4.13;PV4=1,0.019,0.15,0.23	GT:PL:GQ	0/1:54,0,29:32	Sp1_comp309253_c0_seq1	246	.	G	A	171.74	PASS	AC=5;AF=0.833;AN=6;BaseQRankSum=-0.747;DP=8;Dels=0.00;FS=0.000;HaplotypeScore=0.0000;MLEAC=5;MLEAF=0.833;MQ=60.00;MQ0=0;MQRankSum=-0.747;QD=21.47;ReadPosRankSum=0.747	GT:AD:DP:GQ:MLPSAC:MLPSAF:PL	0/1/1/1/1/1:1,7:8:2:5:0.833:195,28,14,6,2,0,34	SG	462	gi|4996349|dbj|BAA78417.1|	NAC-domain protein [Nicotiana tabacum]	AT5G22380.1	NAC domain containing protein 90		NAC domain containing protein 90 (NAC090); FUNCTIONS IN: sequence-specific DNA binding transcription factor activity; INVOLVED IN: multicellular organismal development, regulation of transcription; LOCATED IN: cellular_component unknown; EXPRESSED IN: 7 plant structures; EXPRESSED DURING: 8 growth stages; CONTAINS InterPro DOMAIN/s: No apical meristem (NAM) protein (InterPro:IPR003441); BEST Arab…
Sp1_comp309253_c0_seq1	257	.	A	C	47.5	.	DP=5;VDB=0.0284;AF1=1;AC1=2;DP4=0,0,1,3;MQ=45;FQ=-39	GT:PL:GQ	1/1:80,12,0:21	Sp1_comp309253_c0_seq1	257	.	A	C	196.83	PASS	AC=6;AF=1.00;AN=6;DP=7;Dels=0.00;FS=0.000;HaplotypeScore=0.0000;MLEAC=6;MLEAF=1.00;MQ=60.00;MQ0=0;QD=28.12	GT:AD:DP:GQ:MLPSAC:MLPSAF:PL	1/1/1/1/1/1:0,7:7:4:6:1.00:221,39,24,15,9,4,0	SG	462	gi|4996349|dbj|BAA78417.1|	NAC-domain protein [Nicotiana tabacum]	AT5G22380.1	NAC domain containing protein 90		NAC domain containing protein 90 (NAC090); FUNCTIONS IN: sequence-specific DNA binding transcription factor activity; INVOLVED IN: multicellular organismal development, regulation of transcription; LOCATED IN: cellular_component unknown; EXPRESSED IN: 7 plant structures; EXPRESSED DURING: 8 growth stages; CONTAINS InterPro DOMAIN/s: No apical meristem (NAM) protein (InterPro:IPR003441); BEST Arab…
Sp1_comp309253_c0_seq1	286	.	C	T	54.5	.	DP=4;VDB=0.0218;AF1=1;AC1=2;DP4=0,0,2,2;MQ=46;FQ=-39	GT:PL:GQ	1/1:87,12,0:21	Sp1_comp309253_c0_seq1	286	.	C	T	148.4	PASS	AC=6;AF=1.00;AN=6;DP=5;Dels=0.00;FS=0.000;HaplotypeScore=0.0000;MLEAC=6;MLEAF=1.00;MQ=60.00;MQ0=0;QD=29.68	GT:AD:DP:GQ:MLPSAC:MLPSAF:PL	1/1/1/1/1/1:0,5:5:3:6:1.00:172,31,19,12,7,3,0	SG	462	gi|4996349|dbj|BAA78417.1|	NAC-domain protein [Nicotiana tabacum]	AT5G22380.1	NAC domain containing protein 90		NAC domain containing protein 90 (NAC090); FUNCTIONS IN: sequence-specific DNA binding transcription factor activity; INVOLVED IN: multicellular organismal development, regulation of transcription; LOCATED IN: cellular_component unknown; EXPRESSED IN: 7 plant structures; EXPRESSED DURING: 8 growth stages; CONTAINS InterPro DOMAIN/s: No apical meristem (NAM) protein (InterPro:IPR003441); BEST Arab…
Sp1_comp309253_c0_seq1	309	.	T	C	8.44	.	DP=5;VDB=0.0365;AF1=1;AC1=2;DP4=0,0,0,2;MQ=44;FQ=-33	GT:PL:GQ	1/1:39,6,0:8	Sp1_comp309253_c0_seq1	309	.	T	C	180.83	PASS	AC=6;AF=1.00;AN=6;DP=5;Dels=0.00;FS=0.000;HaplotypeScore=0.0000;MLEAC=6;MLEAF=1.00;MQ=60.00;MQ0=0;QD=33.59	GT:AD:DP:GQ:MLPSAC:MLPSAF:PL	1/1/1/1/1/1:0,5:5:4:6:1.00:205,39,24,15,9,4,0	SG	462	gi|4996349|dbj|BAA78417.1|	NAC-domain protein [Nicotiana tabacum]	AT5G22380.1	NAC domain containing protein 90		NAC domain containing protein 90 (NAC090); FUNCTIONS IN: sequence-specific DNA binding transcription factor activity; INVOLVED IN: multicellular organismal development, regulation of transcription; LOCATED IN: cellular_component unknown; EXPRESSED IN: 7 plant structures; EXPRESSED DURING: 8 growth stages; CONTAINS InterPro DOMAIN/s: No apical meristem (NAM) protein (InterPro:IPR003441); BEST Arab…
Sp1_comp309253_c0_seq1	335	.	G	A	21	.	DP=5;VDB=0.0225;AF1=0.5;AC1=1;DP4=1,1,2,1;MQ=47;FQ=23.5;PV4=1,0.0025,0.16,0.32	GT:PL:GQ	0/1:51,0,60:53	Sp1_comp309253_c0_seq1	335	.	G	A	93.82	PASS	AC=3;AF=0.500;AN=6;BaseQRankSum=0.358;DP=5;Dels=0.00;FS=0.000;HaplotypeScore=0.0000;MLEAC=3;MLEAF=0.500;MQ=60.00;MQ0=0;MQRankSum=0.358;QD=18.76;ReadPosRankSum=0.358	GT:AD:DP:GQ:MLPSAC:MLPSAF:PL	0/0/0/1/1/1:2,3:5:0:3:0.500:115,10,3,0,0,3,70	SG	462	gi|4996349|dbj|BAA78417.1|	NAC-domain protein [Nicotiana tabacum]	AT5G22380.1	NAC domain containing protein 90		NAC domain containing protein 90 (NAC090); FUNCTIONS IN: sequence-specific DNA binding transcription factor activity; INVOLVED IN: multicellular organismal development, regulation of transcription; LOCATED IN: cellular_component unknown; EXPRESSED IN: 7 plant structures; EXPRESSED DURING: 8 growth stages; CONTAINS InterPro DOMAIN/s: No apical meristem (NAM) protein (InterPro:IPR003441); BEST Arab…
Sp1_comp309253_c0_seq1	399	.	A	G	25	.	DP=5;VDB=0.0211;AF1=0.5;AC1=1;DP4=1,1,1,2;MQ=46;FQ=25.9;PV4=1,0.047,0.19,1	GT:PL:GQ	0/1:55,0,57:56	Sp1_comp309253_c0_seq1	399	.	A	G	94.56	PASS	AC=4;AF=0.667;AN=6;BaseQRankSum=0.727;DP=6;Dels=0.00;FS=0.000;HaplotypeScore=0.0000;MLEAC=4;MLEAF=0.667;MQ=48.99;MQ0=2;MQRankSum=0.727;QD=15.76;ReadPosRankSum=0.727	GT:AD:DP:GQ:MLPSAC:MLPSAF:PL	0/0/1/1/1/1:3,3:6:0:4:0.667:116,14,6,2,0,0,26	SG	462	gi|4996349|dbj|BAA78417.1|	NAC-domain protein [Nicotiana tabacum]	AT5G22380.1	NAC domain containing protein 90		NAC domain containing protein 90 (NAC090); FUNCTIONS IN: sequence-specific DNA binding transcription factor activity; INVOLVED IN: multicellular organismal development, regulation of transcription; LOCATED IN: cellular_component unknown; EXPRESSED IN: 7 plant structures; EXPRESSED DURING: 8 growth stages; CONTAINS InterPro DOMAIN/s: No apical meristem (NAM) protein (InterPro:IPR003441); BEST Arab…
Sp1_comp309253_c0_seq1	58	.	T	A	93	.	DP=7;VDB=0.0014;AF1=0.5;AC1=1;DP4=2,0,2,3;MQ=56;FQ=26;PV4=0.43,0.18,1,0.29	GT:PL:GQ	0/1:123,0,53:56	Sp1_comp309253_c0_seq1	58	.	T	A	158.75	PASS	AC=4;AF=0.667;AN=6;BaseQRankSum=-0.898;DP=10;Dels=0.00;FS=0.000;HaplotypeScore=0.0000;MLEAC=4;MLEAF=0.667;MQ=59.43;MQ0=0;MQRankSum=0.480;QD=15.88;ReadPosRankSum=0.480	GT:AD:DP:GQ:MLPSAC:MLPSAF:PL	0/0/1/1/1/1:2,8:10:1:4:0.667:181,22,9,3,0,1,71	SG	462	gi|4996349|dbj|BAA78417.1|	NAC-domain protein [Nicotiana tabacum]	AT5G22380.1	NAC domain containing protein 90		NAC domain containing protein 90 (NAC090); FUNCTIONS IN: sequence-specific DNA binding transcription factor activity; INVOLVED IN: multicellular organismal development, regulation of transcription; LOCATED IN: cellular_component unknown; EXPRESSED IN: 7 plant structures; EXPRESSED DURING: 8 growth stages; CONTAINS InterPro DOMAIN/s: No apical meristem (NAM) protein (InterPro:IPR003441); BEST Arab…
Sp1_comp309253_c0_seq1	225	.	G	T	184.5	PASS	AC=3;AF=0.500;AN=6;BaseQRankSum=-0.244;DP=12;Dels=0.00;FS=0.000;HaplotypeScore=0.9999;MLEAC=3;MLEAF=0.500;MQ=60.00;MQ0=0;MQRankSum=-1.134;QD=15.37;ReadPosRankSum=1.461	GT:AD:DP:GQ:MLPSAC:MLPSAF:PL	0/0/0/1/1/1:5,7:12:1:3:0.500:207,18,4,0,1,11,180											GATK	462	gi|4996349|dbj|BAA78417.1|	NAC-domain protein [Nicotiana tabacum]	AT5G22380.1	NAC domain containing protein 90		NAC domain containing protein 90 (NAC090); FUNCTIONS IN: sequence-specific DNA binding transcription factor activity; INVOLVED IN: multicellular organismal development, regulation of transcription; LOCATED IN: cellular_component unknown; EXPRESSED IN: 7 plant structures; EXPRESSED DURING: 8 growth stages; CONTAINS InterPro DOMAIN/s: No apical meristem (NAM) protein (InterPro:IPR003441); BEST Arab…
Sp1_comp309253_c0_seq1	330	.	T	C	82.02	PASS	AC=3;AF=0.500;AN=6;BaseQRankSum=1.537;DP=6;Dels=0.00;FS=0.000;HaplotypeScore=0.0000;MLEAC=3;MLEAF=0.500;MQ=60.00;MQ0=0;MQRankSum=0.988;QD=13.67;ReadPosRankSum=0.988	GT:AD:DP:GQ:MLPSAC:MLPSAF:PL	0/0/0/1/1/1:3,3:6:2:3:0.500:104,8,2,0,2,8,101											GATK	462	gi|4996349|dbj|BAA78417.1|	NAC-domain protein [Nicotiana tabacum]	AT5G22380.1	NAC domain containing protein 90		NAC domain containing protein 90 (NAC090); FUNCTIONS IN: sequence-specific DNA binding transcription factor activity; INVOLVED IN: multicellular organismal development, regulation of transcription; LOCATED IN: cellular_component unknown; EXPRESSED IN: 7 plant structures; EXPRESSED DURING: 8 growth stages; CONTAINS InterPro DOMAIN/s: No apical meristem (NAM) protein (InterPro:IPR003441); BEST Arab…
Sp1_comp309253_c0_seq1	379	.	T	G	86.56	PASS	AC=4;AF=0.667;AN=6;BaseQRankSum=-0.747;DP=8;Dels=0.00;FS=0.000;HaplotypeScore=0.9989;MLEAC=4;MLEAF=0.667;MQ=52.61;MQ0=0;MQRankSum=-0.747;QD=10.82;ReadPosRankSum=0.747	GT:AD:DP:GQ:MLPSAC:MLPSAF:PL	0/0/1/1/1/1:1,7:8:0:4:0.667:108,14,6,2,0,0,36											GATK	462	gi|4996349|dbj|BAA78417.1|	NAC-domain protein [Nicotiana tabacum]	AT5G22380.1	NAC domain containing protein 90		NAC domain containing protein 90 (NAC090); FUNCTIONS IN: sequence-specific DNA binding transcription factor activity; INVOLVED IN: multicellular organismal development, regulation of transcription; LOCATED IN: cellular_component unknown; EXPRESSED IN: 7 plant structures; EXPRESSED DURING: 8 growth stages; CONTAINS InterPro DOMAIN/s: No apical meristem (NAM) protein (InterPro:IPR003441); BEST Arab…
Sp1_comp309253_c0_seq1	392	.	A	G	85.56	PASS	AC=4;AF=0.667;AN=6;BaseQRankSum=0.727;DP=6;Dels=0.00;FS=0.000;HaplotypeScore=0.0000;MLEAC=4;MLEAF=0.667;MQ=48.99;MQ0=2;MQRankSum=0.727;QD=14.26;ReadPosRankSum=0.727	GT:AD:DP:GQ:MLPSAC:MLPSAF:PL	0/0/1/1/1/1:3,3:6:0:4:0.667:107,14,6,2,0,0,32											GATK	462	gi|4996349|dbj|BAA78417.1|	NAC-domain protein [Nicotiana tabacum]	AT5G22380.1	NAC domain containing protein 90		NAC domain containing protein 90 (NAC090); FUNCTIONS IN: sequence-specific DNA binding transcription factor activity; INVOLVED IN: multicellular organismal development, regulation of transcription; LOCATED IN: cellular_component unknown; EXPRESSED IN: 7 plant structures; EXPRESSED DURING: 8 growth stages; CONTAINS InterPro DOMAIN/s: No apical meristem (NAM) protein (InterPro:IPR003441); BEST Arab…
Sp1_comp309253_c0_seq1	10	.	C	T	55	.	DP=4;VDB=0.0000;AF1=0.5032;AC1=1;DP4=1,0,1,2;MQ=60;FQ=-8.63;PV4=1,1,1,1	GT:PL:GQ	0/1:85,0,19:22											SAM	462	gi|4996349|dbj|BAA78417.1|	NAC-domain protein [Nicotiana tabacum]	AT5G22380.1	NAC domain containing protein 90		NAC domain containing protein 90 (NAC090); FUNCTIONS IN: sequence-specific DNA binding transcription factor activity; INVOLVED IN: multicellular organismal development, regulation of transcription; LOCATED IN: cellular_component unknown; EXPRESSED IN: 7 plant structures; EXPRESSED DURING: 8 growth stages; CONTAINS InterPro DOMAIN/s: No apical meristem (NAM) protein (InterPro:IPR003441); BEST Arab…
[truncated: 103,514 more rows]
