# Supplementary material for: Comparative analysis of the root transcriptomes of cultivated sweetpotato (Ipomoea batatas [L.] Lam) and its wild ancestor (Ipomoea trifida [Kunth] G. Don)
Source: BMC Plant Biol. 2017 Jan 13;17:9. doi: 10.1186/s12870-016-0950-x (PMC5234144; doi:10.1186/s12870-016-0950-x)
Supplement: Additional file 11: — SNPs identified in I. batatas (Sp1). (ZIP 190 MB) [file 12870_2016_950_MOESM11_ESM.zip › Add. file 11-4. SNPs identifed in Ib (Sp1).xlsx]

## Sheet: Sheet1
																						Blastx results from nr blast		Blastx results from Arabidopsis (TAIR10) database				OrthoMCL
Contig ID	POS	ID	REF	ALT	QUAL	FILTER	INFO1	INFO2	INFO3	Contig ID	POS	ID	REF	ALT	QUAL	FILTER	INFO4	INFO5	INFO6	SG/GATK/SAM	Lengths	Hit ID	Hit Description	Arabidopsis_HitID	Arabidopsis_Hit_ShortDescription	Arabidopsis_Hit_CuratorSummary	Arabidopsis_Hit_Computational_description	OrthoMCL_paralogs	OrthoMCLorthologs
Sp1_comp297287_c0_seq2	127	.	A	G	336.95		AC=3;AF=0.500;AN=6;BaseQRankSum=0.571;DP=26;Dels=0.00;FS=0.000;HaplotypeScore=13.9975;MLEAC=3;MLEAF=0.500;MQ=59.75;MQ0=0;MQRankSum=-0.882;QD=12.96;ReadPosRankSum=1.661	GT:AD:DP:GQ:MLPSAC:MLPSAF:PL	0/0/0/1/1/1:11,15:26:4:3:0.500:361,23,4,0,7,30,419											GATK	413	No hit in this database		No hit in this database
Sp1_comp297287_c0_seq2	136	.	G	C	144.05		AC=1;AF=0.167;AN=6;BaseQRankSum=-0.030;DP=26;Dels=0.00;FS=0.000;HaplotypeScore=21.9954;MLEAC=1;MLEAF=0.167;MQ=59.75;MQ0=0;MQRankSum=-0.517;QD=5.54;ReadPosRankSum=-0.882	GT:AD:DP:GQ:MLPSAC:MLPSAF:PL	0/0/0/0/0/1:20,6:26:0:1:0.167:167,0,0,12,34,77,2147483647											GATK	413	No hit in this database		No hit in this database
Sp1_comp297287_c0_seq2	187	.	T	A	30.74	LowQual;	AC=1;AF=0.167;AN=6;BaseQRankSum=0.057;DP=17;Dels=0.00;FS=10.055;HaplotypeScore=1.9998;MLEAC=1;MLEAF=0.167;MQ=60.00;MQ0=0;MQRankSum=0.623;QD=1.81;ReadPosRankSum=-0.510	GT:AD:DP:GQ:MLPSAC:MLPSAF:PL	0/0/0/0/0/1:13,4:17:7:1:0.167:56,0,7,19,40,77,2147483647											GATK	413	No hit in this database		No hit in this database
Sp1_comp297287_c0_seq2	390	.	C	A	83.81	PASS	AC=2;AF=0.333;AN=6;BaseQRankSum=0.248;DP=9;Dels=0.00;FS=0.000;HaplotypeScore=0.0000;MLEAC=2;MLEAF=0.333;MQ=60.00;MQ0=0;MQRankSum=-0.248;QD=9.31;ReadPosRankSum=0.248	GT:AD:DP:GQ:MLPSAC:MLPSAF:PL	0/0/0/0/1/1:6,3:9:1:2:0.333:106,4,0,1,6,18,191											GATK	413	No hit in this database		No hit in this database
Sp1_comp297287_c0_seq2	30	.	C	T	114	.	DP=21;VDB=0.0003;AF1=0.5;AC1=1;DP4=6,8,3,3;MQ=51;FQ=117;PV4=1,1,1,1	GT:PL:GQ	0/1:144,0,255:99											SAM	413	No hit in this database		No hit in this database
Sp1_comp297289_c0_seq1	216	.	A	G	51	.	DP=189;VDB=0.0345;AF1=0.5002;AC1=1;DP4=17,9,77,70;MQ=42;FQ=6.2;PV4=0.29,1.3e-43,1,0.099	GT:PL:GQ	0/1:81,0,32:35	Sp1_comp297289_c0_seq1	216	.	A	G	5517.9	PASS	AC=5;AF=0.833;AN=6;BaseQRankSum=-1.693;DP=189;Dels=0.00;FS=3.976;HaplotypeScore=3.0430;MLEAC=5;MLEAF=0.833;MQ=60.00;MQ0=0;MQRankSum=-0.242;QD=29.20;ReadPosRankSum=-1.005	GT:AD:DP:GQ:MLPSAC:MLPSAF:PL	0/1/1/1/1/1:28,161:189:72:5:0.833:5544,859,442,214,72,0,681	SG	1108	gi|508715325|gb|EOY07222.1|	RING/U-box superfamily protein [Theobroma cacao]	AT5G01520.1	RING/U-box superfamily protein		RING/U-box superfamily protein; FUNCTIONS IN: zinc ion binding; EXPRESSED IN: 17 plant structures; EXPRESSED DURING: 8 growth stages; CONTAINS InterPro DOMAIN/s: Zinc finger, RING-type, conserved site (InterPro:IPR017907), Zinc finger, RING-type (InterPro:IPR001841), Zinc finger, C3HC4 RING-type (InterPro:IPR018957); BEST Arabidopsis thaliana protein match is: RING/U-box superfamily protein (TAIR…
Sp1_comp297289_c0_seq1	237	.	G	C	222	.	DP=209;VDB=0.0380;AF1=1;AC1=2;DP4=0,0,114,79;MQ=42;FQ=-282	GT:PL:GQ	1/1:255,255,0:99	Sp1_comp297289_c0_seq1	237	.	G	C	8084.9	PASS	AC=6;AF=1.00;AN=6;DP=213;Dels=0.00;FS=0.000;HaplotypeScore=1.9982;MLEAC=6;MLEAF=1.00;MQ=59.83;MQ0=0;QD=30.93	GT:AD:DP:GQ:MLPSAC:MLPSAF:PL	1/1/1/1/1/1:0,213:213:99:6:1.00:8111,1501,921,581,340,153,0	SG	1108	gi|508715325|gb|EOY07222.1|	RING/U-box superfamily protein [Theobroma cacao]	AT5G01520.1	RING/U-box superfamily protein		RING/U-box superfamily protein; FUNCTIONS IN: zinc ion binding; EXPRESSED IN: 17 plant structures; EXPRESSED DURING: 8 growth stages; CONTAINS InterPro DOMAIN/s: Zinc finger, RING-type, conserved site (InterPro:IPR017907), Zinc finger, RING-type (InterPro:IPR001841), Zinc finger, C3HC4 RING-type (InterPro:IPR018957); BEST Arabidopsis thaliana protein match is: RING/U-box superfamily protein (TAIR…
Sp1_comp297289_c0_seq1	321	.	C	T	202	.	DP=172;VDB=0.0380;AF1=0.5;AC1=1;DP4=29,43,39,52;MQ=48;FQ=205;PV4=0.75,9.7e-45,0.15,1	GT:PL:GQ	0/1:232,0,255:99	Sp1_comp297289_c0_seq1	321	.	C	T	3319.32	PASS	AC=3;AF=0.500;AN=6;BaseQRankSum=1.451;DP=183;Dels=0.00;FS=0.000;HaplotypeScore=2.3665;MLEAC=3;MLEAF=0.500;MQ=59.78;MQ0=0;MQRankSum=-1.230;QD=18.14;ReadPosRankSum=1.377	GT:AD:DP:GQ:MLPSAC:MLPSAF:PL	0/0/0/1/1/1:78,105:183:10:3:0.500:3345,281,73,0,10,134,2147483647	SG	1108	gi|508715325|gb|EOY07222.1|	RING/U-box superfamily protein [Theobroma cacao]	AT5G01520.1	RING/U-box superfamily protein		RING/U-box superfamily protein; FUNCTIONS IN: zinc ion binding; EXPRESSED IN: 17 plant structures; EXPRESSED DURING: 8 growth stages; CONTAINS InterPro DOMAIN/s: Zinc finger, RING-type, conserved site (InterPro:IPR017907), Zinc finger, RING-type (InterPro:IPR001841), Zinc finger, C3HC4 RING-type (InterPro:IPR018957); BEST Arabidopsis thaliana protein match is: RING/U-box superfamily protein (TAIR…
Sp1_comp297289_c0_seq1	519	.	G	A	64	.	DP=138;VDB=0.0271;AF1=0.5;AC1=1;DP4=26,30,7,17;MQ=50;FQ=67;PV4=0.22,1.1e-37,0.026,0.041	GT:PL:GQ	0/1:94,0,255:97	Sp1_comp297289_c0_seq1	519	.	G	A	2789.91	PASS	AC=3;AF=0.500;AN=6;BaseQRankSum=0.616;DP=145;Dels=0.00;FS=3.119;HaplotypeScore=3.2423;MLEAC=3;MLEAF=0.500;MQ=59.81;MQ0=0;MQRankSum=-1.133;QD=19.24;ReadPosRankSum=-1.997	GT:AD:DP:GQ:MLPSAC:MLPSAF:PL	0/0/0/1/1/1:57,88:145:0:3:0.500:2813,253,69,0,0,92,2147483647	SG	1108	gi|508715325|gb|EOY07222.1|	RING/U-box superfamily protein [Theobroma cacao]	AT5G01520.1	RING/U-box superfamily protein		RING/U-box superfamily protein; FUNCTIONS IN: zinc ion binding; EXPRESSED IN: 17 plant structures; EXPRESSED DURING: 8 growth stages; CONTAINS InterPro DOMAIN/s: Zinc finger, RING-type, conserved site (InterPro:IPR017907), Zinc finger, RING-type (InterPro:IPR001841), Zinc finger, C3HC4 RING-type (InterPro:IPR018957); BEST Arabidopsis thaliana protein match is: RING/U-box superfamily protein (TAIR…
Sp1_comp297289_c0_seq1	592	.	A	T	128	.	DP=128;VDB=0.0298;AF1=0.5;AC1=1;DP4=27,25,12,21;MQ=48;FQ=131;PV4=0.19,2e-27,7.1e-06,0.096	GT:PL:GQ	0/1:158,0,255:99	Sp1_comp297289_c0_seq1	592	.	A	T	2726.1	PASS	AC=4;AF=0.667;AN=6;BaseQRankSum=0.835;DP=130;Dels=0.00;FS=4.232;HaplotypeScore=0.9998;MLEAC=4;MLEAF=0.667;MQ=59.75;MQ0=0;MQRankSum=1.395;QD=20.97;ReadPosRankSum=0.515	GT:AD:DP:GQ:MLPSAC:MLPSAF:PL	0/0/1/1/1/1:53,76:130:5:4:0.667:2751,254,75,5,0,80,2147483647	SG	1108	gi|508715325|gb|EOY07222.1|	RING/U-box superfamily protein [Theobroma cacao]	AT5G01520.1	RING/U-box superfamily protein		RING/U-box superfamily protein; FUNCTIONS IN: zinc ion binding; EXPRESSED IN: 17 plant structures; EXPRESSED DURING: 8 growth stages; CONTAINS InterPro DOMAIN/s: Zinc finger, RING-type, conserved site (InterPro:IPR017907), Zinc finger, RING-type (InterPro:IPR001841), Zinc finger, C3HC4 RING-type (InterPro:IPR018957); BEST Arabidopsis thaliana protein match is: RING/U-box superfamily protein (TAIR…
Sp1_comp297289_c0_seq1	621	.	G	A	130	.	DP=162;VDB=0.0400;AF1=0.5;AC1=1;DP4=42,32,38,36;MQ=46;FQ=133;PV4=0.62,2.4e-18,2.7e-05,1	GT:PL:GQ	0/1:200,40,255:99	Sp1_comp297289_c0_seq1	621	.	G	A,T	2792.9	PASS	AC=2,1;AF=0.333,0.167;AN=6;BaseQRankSum=1.316;DP=161;Dels=0.00;FS=5.329;HaplotypeScore=2.9947;MLEAC=2,1;MLEAF=0.333,0.167;MQ=59.80;MQ0=0;MQRankSum=-0.351;QD=17.35;ReadPosRankSum=0.115	GT:AD:DP:GQ:MLPSAC:MLPSAF	0/0/0/1/1/2:74,58,29:161:25:2,1:0.333,0.167	SG	1108	gi|508715325|gb|EOY07222.1|	RING/U-box superfamily protein [Theobroma cacao]	AT5G01520.1	RING/U-box superfamily protein		RING/U-box superfamily protein; FUNCTIONS IN: zinc ion binding; EXPRESSED IN: 17 plant structures; EXPRESSED DURING: 8 growth stages; CONTAINS InterPro DOMAIN/s: Zinc finger, RING-type, conserved site (InterPro:IPR017907), Zinc finger, RING-type (InterPro:IPR001841), Zinc finger, C3HC4 RING-type (InterPro:IPR018957); BEST Arabidopsis thaliana protein match is: RING/U-box superfamily protein (TAIR…
Sp1_comp297289_c0_seq1	66	.	G	T	135	.	DP=88;VDB=0.0140;AF1=0.5;AC1=1;DP4=33,34,6,9;MQ=49;FQ=138;PV4=0.58,1,1.2e-05,1	GT:PL:GQ	0/1:165,0,255:99	Sp1_comp297289_c0_seq1	66	.	G	T	370.17	PASS	AC=1;AF=0.167;AN=6;BaseQRankSum=0.630;DP=95;Dels=0.00;FS=2.484;HaplotypeScore=0.9995;MLEAC=1;MLEAF=0.167;MQ=59.92;MQ0=0;MQRankSum=0.817;QD=3.90;ReadPosRankSum=-1.014	GT:AD:DP:GQ:MLPSAC:MLPSAF:PL	0/0/0/0/0/1:76,17:95:12:1:0.167:396,0,12,54,127,2147483647,2147483647	SG	1108	gi|508715325|gb|EOY07222.1|	RING/U-box superfamily protein [Theobroma cacao]	AT5G01520.1	RING/U-box superfamily protein		RING/U-box superfamily protein; FUNCTIONS IN: zinc ion binding; EXPRESSED IN: 17 plant structures; EXPRESSED DURING: 8 growth stages; CONTAINS InterPro DOMAIN/s: Zinc finger, RING-type, conserved site (InterPro:IPR017907), Zinc finger, RING-type (InterPro:IPR001841), Zinc finger, C3HC4 RING-type (InterPro:IPR018957); BEST Arabidopsis thaliana protein match is: RING/U-box superfamily protein (TAIR…
Sp1_comp297289_c0_seq1	675	.	G	A	225	.	DP=140;VDB=0.0365;AF1=0.5;AC1=1;DP4=14,9,47,62;MQ=44;FQ=95;PV4=0.17,1,2e-05,1	GT:PL:GQ	0/1:255,0,122:99	Sp1_comp297289_c0_seq1	675	.	G	A	4189.9		AC=5;AF=0.833;AN=6;BaseQRankSum=0.703;DP=142;Dels=0.00;FS=9.708;HaplotypeScore=25.4158;MLEAC=5;MLEAF=0.833;MQ=59.77;MQ0=0;MQRankSum=0.851;QD=29.51;ReadPosRankSum=0.017	GT:AD:DP:GQ:MLPSAC:MLPSAF:PL	0/1/1/1/1/1:25,117:142:34:5:0.833:4216,580,283,125,34,0,676	SG	1108	gi|508715325|gb|EOY07222.1|	RING/U-box superfamily protein [Theobroma cacao]	AT5G01520.1	RING/U-box superfamily protein		RING/U-box superfamily protein; FUNCTIONS IN: zinc ion binding; EXPRESSED IN: 17 plant structures; EXPRESSED DURING: 8 growth stages; CONTAINS InterPro DOMAIN/s: Zinc finger, RING-type, conserved site (InterPro:IPR017907), Zinc finger, RING-type (InterPro:IPR001841), Zinc finger, C3HC4 RING-type (InterPro:IPR018957); BEST Arabidopsis thaliana protein match is: RING/U-box superfamily protein (TAIR…
Sp1_comp297289_c0_seq1	681	.	C	A	8.64	.	DP=135;VDB=0.0345;AF1=0.5;AC1=1;DP4=46,46,11,13;MQ=45;FQ=11.3;PV4=0.82,4.1e-31,2.4e-09,0.071	GT:PL:GQ	0/1:38,0,255:40	Sp1_comp297289_c0_seq1	681	.	C	A	1289.9		AC=2;AF=0.333;AN=6;BaseQRankSum=-0.866;DP=139;Dels=0.00;FS=15.777;HaplotypeScore=25.1502;MLEAC=2;MLEAF=0.333;MQ=59.61;MQ0=0;MQRankSum=-3.197;QD=9.28;ReadPosRankSum=-1.666	GT:AD:DP:GQ:MLPSAC:MLPSAF:PL	0/0/0/0/1/1:95,44:139:37:2:0.333:1316,37,0,41,151,2147483647,2147483647	SG	1108	gi|508715325|gb|EOY07222.1|	RING/U-box superfamily protein [Theobroma cacao]	AT5G01520.1	RING/U-box superfamily protein		RING/U-box superfamily protein; FUNCTIONS IN: zinc ion binding; EXPRESSED IN: 17 plant structures; EXPRESSED DURING: 8 growth stages; CONTAINS InterPro DOMAIN/s: Zinc finger, RING-type, conserved site (InterPro:IPR017907), Zinc finger, RING-type (InterPro:IPR001841), Zinc finger, C3HC4 RING-type (InterPro:IPR018957); BEST Arabidopsis thaliana protein match is: RING/U-box superfamily protein (TAIR…
Sp1_comp297289_c0_seq1	765	.	A	C	225	.	DP=99;VDB=0.0322;AF1=0.5;AC1=1;DP4=28,37,16,14;MQ=48;FQ=225;PV4=0.38,1,8e-21,1	GT:PL:GQ	0/1:255,0,255:99	Sp1_comp297289_c0_seq1	765	.	A	C	907.94		AC=2;AF=0.333;AN=6;BaseQRankSum=0.374;DP=127;Dels=0.00;FS=2.800;HaplotypeScore=64.1833;MLEAC=2;MLEAF=0.333;MQ=56.01;MQ0=0;MQRankSum=3.160;QD=7.15;ReadPosRankSum=-0.138	GT:AD:DP:GQ:MLPSAC:MLPSAF:PL	0/0/0/0/1/1:95,32:127:21:2:0.333:934,21,0,34,117,2147483647,2147483647	SG	1108	gi|508715325|gb|EOY07222.1|	RING/U-box superfamily protein [Theobroma cacao]	AT5G01520.1	RING/U-box superfamily protein		RING/U-box superfamily protein; FUNCTIONS IN: zinc ion binding; EXPRESSED IN: 17 plant structures; EXPRESSED DURING: 8 growth stages; CONTAINS InterPro DOMAIN/s: Zinc finger, RING-type, conserved site (InterPro:IPR017907), Zinc finger, RING-type (InterPro:IPR001841), Zinc finger, C3HC4 RING-type (InterPro:IPR018957); BEST Arabidopsis thaliana protein match is: RING/U-box superfamily protein (TAIR…
Sp1_comp297289_c0_seq1	855	.	A	C	115	.	DP=118;VDB=0.0345;AF1=1;AC1=2;DP4=0,0,3,29;MQ=47;FQ=-123	GT:PL:GQ	1/1:148,96,0:99	Sp1_comp297289_c0_seq1	855	.	A	C	4544.9	PASS	AC=6;AF=1.00;AN=6;DP=121;Dels=0.00;FS=0.000;HaplotypeScore=0.7887;MLEAC=6;MLEAF=1.00;MQ=59.92;MQ0=0;QD=25.00	GT:AD:DP:GQ:MLPSAC:MLPSAF:PL	1/1/1/1/1/1:0,121:121:92:6:1.00:4571,902,553,349,204,92,0	SG	1108	gi|508715325|gb|EOY07222.1|	RING/U-box superfamily protein [Theobroma cacao]	AT5G01520.1	RING/U-box superfamily protein		RING/U-box superfamily protein; FUNCTIONS IN: zinc ion binding; EXPRESSED IN: 17 plant structures; EXPRESSED DURING: 8 growth stages; CONTAINS InterPro DOMAIN/s: Zinc finger, RING-type, conserved site (InterPro:IPR017907), Zinc finger, RING-type (InterPro:IPR001841), Zinc finger, C3HC4 RING-type (InterPro:IPR018957); BEST Arabidopsis thaliana protein match is: RING/U-box superfamily protein (TAIR…
Sp1_comp297289_c0_seq1	869	.	G	T	173	.	DP=124;VDB=0.0345;AF1=0.5;AC1=1;DP4=17,13,28,32;MQ=48;FQ=176;PV4=0.5,2.2e-32,0.00051,0.17	GT:PL:GQ	0/1:203,0,255:99	Sp1_comp297289_c0_seq1	869	.	G	C,T	3061.9		AC=1,4;AF=0.167,0.667;AN=6;BaseQRankSum=-2.525;DP=126;Dels=0.00;FS=0.787;HaplotypeScore=19.7296;MLEAC=1,2;MLEAF=0.167,0.333;MQ=60.00;MQ0=0;MQRankSum=-0.446;QD=24.30;ReadPosRankSum=-1.090	GT:AD:DP:GQ:MLPSAC:MLPSAF	0/1/2/2/2/2:32,18,76:126:1:1,4:0.167,0.667	SG	1108	gi|508715325|gb|EOY07222.1|	RING/U-box superfamily protein [Theobroma cacao]	AT5G01520.1	RING/U-box superfamily protein		RING/U-box superfamily protein; FUNCTIONS IN: zinc ion binding; EXPRESSED IN: 17 plant structures; EXPRESSED DURING: 8 growth stages; CONTAINS InterPro DOMAIN/s: Zinc finger, RING-type, conserved site (InterPro:IPR017907), Zinc finger, RING-type (InterPro:IPR001841), Zinc finger, C3HC4 RING-type (InterPro:IPR018957); BEST Arabidopsis thaliana protein match is: RING/U-box superfamily protein (TAIR…
Sp1_comp297289_c0_seq1	870	.	G	T	37	.	DP=126;VDB=0.0298;AF1=0.5;AC1=1;DP4=35,36,9,13;MQ=48;FQ=40;PV4=0.63,4.1e-05,0.087,1	GT:PL:GQ	0/1:67,0,255:70	Sp1_comp297289_c0_seq1	870	.	G	T	1180.91		AC=2;AF=0.333;AN=6;BaseQRankSum=-1.406;DP=128;Dels=0.00;FS=1.550;HaplotypeScore=51.7101;MLEAC=2;MLEAF=0.333;MQ=60.00;MQ0=0;MQRankSum=-1.578;QD=9.23;ReadPosRankSum=0.717	GT:AD:DP:GQ:MLPSAC:MLPSAF:PL	0/0/0/0/1/1:90,38:128:32:2:0.333:1207,32,0,37,135,2147483647,2147483647	SG	1108	gi|508715325|gb|EOY07222.1|	RING/U-box superfamily protein [Theobroma cacao]	AT5G01520.1	RING/U-box superfamily protein		RING/U-box superfamily protein; FUNCTIONS IN: zinc ion binding; EXPRESSED IN: 17 plant structures; EXPRESSED DURING: 8 growth stages; CONTAINS InterPro DOMAIN/s: Zinc finger, RING-type, conserved site (InterPro:IPR017907), Zinc finger, RING-type (InterPro:IPR001841), Zinc finger, C3HC4 RING-type (InterPro:IPR018957); BEST Arabidopsis thaliana protein match is: RING/U-box superfamily protein (TAIR…
Sp1_comp297289_c0_seq1	884	.	A	G	77	.	DP=145;VDB=0.0345;AF1=0.5;AC1=1;DP4=60,41,22,19;MQ=48;FQ=80;PV4=0.58,1.8e-43,0.046,1	GT:PL:GQ	0/1:107,0,255:99	Sp1_comp297289_c0_seq1	884	.	A	G	1346.91	PASS	AC=2;AF=0.333;AN=6;BaseQRankSum=0.400;DP=149;Dels=0.00;FS=0.000;HaplotypeScore=2.6023;MLEAC=2;MLEAF=0.333;MQ=59.78;MQ0=0;MQRankSum=-1.588;QD=9.04;ReadPosRankSum=0.367	GT:AD:DP:GQ:MLPSAC:MLPSAF:PL	0/0/0/0/1/1:104,45:149:27:2:0.333:1373,27,0,51,175,2147483647,2147483647	SG	1108	gi|508715325|gb|EOY07222.1|	RING/U-box superfamily protein [Theobroma cacao]	AT5G01520.1	RING/U-box superfamily protein		RING/U-box superfamily protein; FUNCTIONS IN: zinc ion binding; EXPRESSED IN: 17 plant structures; EXPRESSED DURING: 8 growth stages; CONTAINS InterPro DOMAIN/s: Zinc finger, RING-type, conserved site (InterPro:IPR017907), Zinc finger, RING-type (InterPro:IPR001841), Zinc finger, C3HC4 RING-type (InterPro:IPR018957); BEST Arabidopsis thaliana protein match is: RING/U-box superfamily protein (TAIR…
Sp1_comp297289_c0_seq1	1051	.	G	A	330.39	PASS	AC=2;AF=0.333;AN=6;BaseQRankSum=-0.064;DP=45;Dels=0.00;FS=0.000;HaplotypeScore=0.0000;MLEAC=2;MLEAF=0.333;MQ=60.00;MQ0=0;MQRankSum=0.423;QD=7.34;ReadPosRankSum=-0.064	GT:AD:DP:GQ:MLPSAC:MLPSAF:PL	0/0/0/0/1/1:33,12:45:4:2:0.333:355,4,0,20,63,2147483647,2147483647											GATK	1108	gi|508715325|gb|EOY07222.1|	RING/U-box superfamily protein [Theobroma cacao]	AT5G01520.1	RING/U-box superfamily protein		RING/U-box superfamily protein; FUNCTIONS IN: zinc ion binding; EXPRESSED IN: 17 plant structures; EXPRESSED DURING: 8 growth stages; CONTAINS InterPro DOMAIN/s: Zinc finger, RING-type, conserved site (InterPro:IPR017907), Zinc finger, RING-type (InterPro:IPR001841), Zinc finger, C3HC4 RING-type (InterPro:IPR018957); BEST Arabidopsis thaliana protein match is: RING/U-box superfamily protein (TAIR…
Sp1_comp297289_c0_seq1	219	.	G	A,C	5805.9	PASS	AC=1,5;AF=0.167,0.833;AN=6;DP=188;Dels=0.00;FS=0.000;HaplotypeScore=2.3090;MLEAC=1,2;MLEAF=0.167,0.333;MQ=60.00;MQ0=0;QD=30.88	GT:AD:DP:GQ:MLPSAC:MLPSAF	1/2/2/2/2/2:0,26,162:188:75:1,5:0.167,0.833											GATK	1108	gi|508715325|gb|EOY07222.1|	RING/U-box superfamily protein [Theobroma cacao]	AT5G01520.1	RING/U-box superfamily protein		RING/U-box superfamily protein; FUNCTIONS IN: zinc ion binding; EXPRESSED IN: 17 plant structures; EXPRESSED DURING: 8 growth stages; CONTAINS InterPro DOMAIN/s: Zinc finger, RING-type, conserved site (InterPro:IPR017907), Zinc finger, RING-type (InterPro:IPR001841), Zinc finger, C3HC4 RING-type (InterPro:IPR018957); BEST Arabidopsis thaliana protein match is: RING/U-box superfamily protein (TAIR…
Sp1_comp297289_c0_seq1	435	.	T	C	916.9	PASS	AC=1;AF=0.167;AN=6;BaseQRankSum=-0.368;DP=198;Dels=0.00;FS=10.563;HaplotypeScore=1.9330;MLEAC=1;MLEAF=0.167;MQ=59.80;MQ0=0;MQRankSum=0.036;QD=4.63;ReadPosRankSum=0.013	GT:AD:DP:GQ:MLPSAC:MLPSAF:PL	0/0/0/0/0/1:163,35:198:55:1:0.167:943,0,55,193,2147483647,2147483647,2147483647											GATK	1108	gi|508715325|gb|EOY07222.1|	RING/U-box superfamily protein [Theobroma cacao]	AT5G01520.1	RING/U-box superfamily protein		RING/U-box superfamily protein; FUNCTIONS IN: zinc ion binding; EXPRESSED IN: 17 plant structures; EXPRESSED DURING: 8 growth stages; CONTAINS InterPro DOMAIN/s: Zinc finger, RING-type, conserved site (InterPro:IPR017907), Zinc finger, RING-type (InterPro:IPR001841), Zinc finger, C3HC4 RING-type (InterPro:IPR018957); BEST Arabidopsis thaliana protein match is: RING/U-box superfamily protein (TAIR…
Sp1_comp297289_c0_seq1	495	.	G	A	571.9	PASS	AC=1;AF=0.167;AN=6;BaseQRankSum=1.025;DP=192;Dels=0.00;FS=0.000;HaplotypeScore=4.2610;MLEAC=1;MLEAF=0.167;MQ=60.00;MQ0=0;MQRankSum=0.899;QD=2.98;ReadPosRankSum=0.910	GT:AD:DP:GQ:MLPSAC:MLPSAF:PL	0/0/0/0/0/1:166,26:192:86:1:0.167:598,0,86,2147483647,2147483647,2147483647,2147483647											GATK	1108	gi|508715325|gb|EOY07222.1|	RING/U-box superfamily protein [Theobroma cacao]	AT5G01520.1	RING/U-box superfamily protein		RING/U-box superfamily protein; FUNCTIONS IN: zinc ion binding; EXPRESSED IN: 17 plant structures; EXPRESSED DURING: 8 growth stages; CONTAINS InterPro DOMAIN/s: Zinc finger, RING-type, conserved site (InterPro:IPR017907), Zinc finger, RING-type (InterPro:IPR001841), Zinc finger, C3HC4 RING-type (InterPro:IPR018957); BEST Arabidopsis thaliana protein match is: RING/U-box superfamily protein (TAIR…
Sp1_comp297289_c0_seq1	501	.	C	A	589.9	PASS	AC=1;AF=0.167;AN=6;BaseQRankSum=1.102;DP=192;Dels=0.00;FS=0.000;HaplotypeScore=6.9776;MLEAC=1;MLEAF=0.167;MQ=60.00;MQ0=0;MQRankSum=0.508;QD=3.07;ReadPosRankSum=0.496	GT:AD:DP:GQ:MLPSAC:MLPSAF:PL	0/0/0/0/0/1:167,25:192:90:1:0.167:616,0,90,2147483647,2147483647,2147483647,2147483647											GATK	1108	gi|508715325|gb|EOY07222.1|	RING/U-box superfamily protein [Theobroma cacao]	AT5G01520.1	RING/U-box superfamily protein		RING/U-box superfamily protein; FUNCTIONS IN: zinc ion binding; EXPRESSED IN: 17 plant structures; EXPRESSED DURING: 8 growth stages; CONTAINS InterPro DOMAIN/s: Zinc finger, RING-type, conserved site (InterPro:IPR017907), Zinc finger, RING-type (InterPro:IPR001841), Zinc finger, C3HC4 RING-type (InterPro:IPR018957); BEST Arabidopsis thaliana protein match is: RING/U-box superfamily protein (TAIR…
Sp1_comp297289_c0_seq1	715	.	C	T	895.42	PASS	AC=2;AF=0.333;AN=6;BaseQRankSum=3.636;DP=127;Dels=0.00;FS=16.348;HaplotypeScore=0.7340;MLEAC=2;MLEAF=0.333;MQ=59.57;MQ0=0;MQRankSum=0.780;QD=7.05;ReadPosRankSum=-1.402	GT:AD:DP:GQ:MLPSAC:MLPSAF:PL	0/0/0/0/1/1:94,33:127:9:2:0.333:921,9,0,56,175,2147483647,2147483647											GATK	1108	gi|508715325|gb|EOY07222.1|	RING/U-box superfamily protein [Theobroma cacao]	AT5G01520.1	RING/U-box superfamily protein		RING/U-box superfamily protein; FUNCTIONS IN: zinc ion binding; EXPRESSED IN: 17 plant structures; EXPRESSED DURING: 8 growth stages; CONTAINS InterPro DOMAIN/s: Zinc finger, RING-type, conserved site (InterPro:IPR017907), Zinc finger, RING-type (InterPro:IPR001841), Zinc finger, C3HC4 RING-type (InterPro:IPR018957); BEST Arabidopsis thaliana protein match is: RING/U-box superfamily protein (TAIR…
Sp1_comp297289_c0_seq1	907	.	A	C	730.91	PASS	AC=1;AF=0.167;AN=6;BaseQRankSum=0.450;DP=146;Dels=0.00;FS=0.000;HaplotypeScore=2.6115;MLEAC=1;MLEAF=0.167;MQ=59.77;MQ0=0;MQRankSum=0.415;QD=5.01;ReadPosRankSum=0.519	GT:AD:DP:GQ:MLPSAC:MLPSAF:PL	0/0/0/0/0/1:118,28:146:32:1:0.167:757,0,32,129,2147483647,2147483647,2147483647											GATK	1108	gi|508715325|gb|EOY07222.1|	RING/U-box superfamily protein [Theobroma cacao]	AT5G01520.1	RING/U-box superfamily protein		RING/U-box superfamily protein; FUNCTIONS IN: zinc ion binding; EXPRESSED IN: 17 plant structures; EXPRESSED DURING: 8 growth stages; CONTAINS InterPro DOMAIN/s: Zinc finger, RING-type, conserved site (InterPro:IPR017907), Zinc finger, RING-type (InterPro:IPR001841), Zinc finger, C3HC4 RING-type (InterPro:IPR018957); BEST Arabidopsis thaliana protein match is: RING/U-box superfamily protein (TAIR…
Sp1_comp297289_c0_seq1	914	.	C	T	501.9	PASS	AC=1;AF=0.167;AN=6;BaseQRankSum=-0.563;DP=143;Dels=0.00;FS=0.000;HaplotypeScore=0.9995;MLEAC=1;MLEAF=0.167;MQ=59.77;MQ0=0;MQRankSum=-0.442;QD=3.51;ReadPosRankSum=0.374	GT:AD:DP:GQ:MLPSAC:MLPSAF:PL	0/0/0/0/0/1:117,26:143:37:1:0.167:528,0,37,136,2147483647,2147483647,2147483647											GATK	1108	gi|508715325|gb|EOY07222.1|	RING/U-box superfamily protein [Theobroma cacao]	AT5G01520.1	RING/U-box superfamily protein		RING/U-box superfamily protein; FUNCTIONS IN: zinc ion binding; EXPRESSED IN: 17 plant structures; EXPRESSED DURING: 8 growth stages; CONTAINS InterPro DOMAIN/s: Zinc finger, RING-type, conserved site (InterPro:IPR017907), Zinc finger, RING-type (InterPro:IPR001841), Zinc finger, C3HC4 RING-type (InterPro:IPR018957); BEST Arabidopsis thaliana protein match is: RING/U-box superfamily protein (TAIR…
Sp1_comp297289_c0_seq1	915	.	C	A	486.9	PASS	AC=1;AF=0.167;AN=6;BaseQRankSum=-0.359;DP=143;Dels=0.00;FS=0.830;HaplotypeScore=0.9995;MLEAC=1;MLEAF=0.167;MQ=59.77;MQ0=0;MQRankSum=-0.482;QD=3.40;ReadPosRankSum=0.643	GT:AD:DP:GQ:MLPSAC:MLPSAF:PL	0/0/0/0/0/1:118,25:143:38:1:0.167:513,0,38,136,2147483647,2147483647,2147483647											GATK	1108	gi|508715325|gb|EOY07222.1|	RING/U-box superfamily protein [Theobroma cacao]	AT5G01520.1	RING/U-box superfamily protein		RING/U-box superfamily protein; FUNCTIONS IN: zinc ion binding; EXPRESSED IN: 17 plant structures; EXPRESSED DURING: 8 growth stages; CONTAINS InterPro DOMAIN/s: Zinc finger, RING-type, conserved site (InterPro:IPR017907), Zinc finger, RING-type (InterPro:IPR001841), Zinc finger, C3HC4 RING-type (InterPro:IPR018957); BEST Arabidopsis thaliana protein match is: RING/U-box superfamily protein (TAIR…
Sp1_comp297289_c0_seq1	21	.	G	A	78	.	DP=22;VDB=0.0005;AF1=0.5032;AC1=1;DP4=1,0,1,3;MQ=53;FQ=-8.63;PV4=0.4,1,1,1	GT:PL:GQ	0/1:108,0,19:22											SAM	1108	gi|508715325|gb|EOY07222.1|	RING/U-box superfamily protein [Theobroma cacao]	AT5G01520.1	RING/U-box superfamily protein		RING/U-box superfamily protein; FUNCTIONS IN: zinc ion binding; EXPRESSED IN: 17 plant structures; EXPRESSED DURING: 8 growth stages; CONTAINS InterPro DOMAIN/s: Zinc finger, RING-type, conserved site (InterPro:IPR017907), Zinc finger, RING-type (InterPro:IPR001841), Zinc finger, C3HC4 RING-type (InterPro:IPR018957); BEST Arabidopsis thaliana protein match is: RING/U-box superfamily protein (TAIR…
Sp1_comp297293_c0_seq1	576	.	C	T	131	.	DP=40;VDB=0.0042;AF1=0.5;AC1=1;DP4=12,11,6,10;MQ=45;FQ=134;PV4=0.52,1.3e-10,1,1	GT:PL:GQ	0/1:161,0,255:99	Sp1_comp297293_c0_seq1	576	.	C	T	840.9		AC=1;AF=0.167;AN=6;BaseQRankSum=-1.088;DP=250;Dels=0.00;FS=7.497;HaplotypeScore=203.2928;MLEAC=1;MLEAF=0.167;MQ=57.66;MQ0=0;MQRankSum=4.888;QD=3.36;ReadPosRankSum=-2.239	GT:AD:DP:GQ:MLPSAC:MLPSAF:PL	0/0/0/0/0/1:220,30:250:65:1:0.167:867,0,65,2147483647,2147483647,2147483647,2147483647	SG	613	gi|508775431|gb|EOY22687.1|	TUDOR-SN protein 1 isoform 3 [Theobroma cacao]	AT5G07350.2	TUDOR-SN protein 1	RNA binding protein with nuclease activity essential for stress response. Involved in mechanisms acting on mRNAs entering the secretory pathway. Functionally redundant with TSN2.	TUDOR-SN protein 1 (Tudor1); CONTAINS InterPro DOMAIN/s: Staphylococcal nuclease (SNase-like) (InterPro:IPR006021), RNA-induced silencing complex, nuclease component Tudor-SN (InterPro:IPR016685), Staphylococcal nuclease (SNase-like), OB-fold (InterPro:IPR016071), Tudor subgroup (InterPro:IPR018351), Tudor domain (InterPro:IPR002999), Maternal tudor protein (InterPro:IPR008191); BEST Arabidopsis …
Sp1_comp297293_c0_seq1	122	.	A	G	228.9		AC=1;AF=0.167;AN=6;BaseQRankSum=5.086;DP=151;Dels=0.00;FS=142.506;HaplotypeScore=4.5304;MLEAC=1;MLEAF=0.167;MQ=48.06;MQ0=5;MQRankSum=-10.422;QD=1.52;ReadPosRankSum=2.125	GT:AD:DP:GQ:MLPSAC:MLPSAF:PL	0/0/0/0/0/1:70,81:151:37:1:0.167:255,0,37,103,2147483647,2147483647,2147483647											GATK	613	gi|508775431|gb|EOY22687.1|	TUDOR-SN protein 1 isoform 3 [Theobroma cacao]	AT5G07350.2	TUDOR-SN protein 1	RNA binding protein with nuclease activity essential for stress response. Involved in mechanisms acting on mRNAs entering the secretory pathway. Functionally redundant with TSN2.	TUDOR-SN protein 1 (Tudor1); CONTAINS InterPro DOMAIN/s: Staphylococcal nuclease (SNase-like) (InterPro:IPR006021), RNA-induced silencing complex, nuclease component Tudor-SN (InterPro:IPR016685), Staphylococcal nuclease (SNase-like), OB-fold (InterPro:IPR016071), Tudor subgroup (InterPro:IPR018351), Tudor domain (InterPro:IPR002999), Maternal tudor protein (InterPro:IPR008191); BEST Arabidopsis …
Sp1_comp297293_c0_seq1	135	.	A	G	183.9		AC=1;AF=0.167;AN=6;BaseQRankSum=2.031;DP=149;Dels=0.00;FS=129.029;HaplotypeScore=0.6651;MLEAC=1;MLEAF=0.167;MQ=50.77;MQ0=5;MQRankSum=-10.249;QD=1.23;ReadPosRankSum=0.502	GT:AD:DP:GQ:MLPSAC:MLPSAF:PL	0/0/0/0/0/1:81,68:149:47:1:0.167:210,0,47,126,2147483647,2147483647,2147483647											GATK	613	gi|508775431|gb|EOY22687.1|	TUDOR-SN protein 1 isoform 3 [Theobroma cacao]	AT5G07350.2	TUDOR-SN protein 1	RNA binding protein with nuclease activity essential for stress response. Involved in mechanisms acting on mRNAs entering the secretory pathway. Functionally redundant with TSN2.	TUDOR-SN protein 1 (Tudor1); CONTAINS InterPro DOMAIN/s: Staphylococcal nuclease (SNase-like) (InterPro:IPR006021), RNA-induced silencing complex, nuclease component Tudor-SN (InterPro:IPR016685), Staphylococcal nuclease (SNase-like), OB-fold (InterPro:IPR016071), Tudor subgroup (InterPro:IPR018351), Tudor domain (InterPro:IPR002999), Maternal tudor protein (InterPro:IPR008191); BEST Arabidopsis …
Sp1_comp297293_c0_seq1	148	.	G	A	578.04	PASS	AC=1;AF=0.167;AN=6;BaseQRankSum=1.862;DP=106;Dels=0.00;FS=4.832;HaplotypeScore=0.9989;MLEAC=1;MLEAF=0.167;MQ=59.43;MQ0=0;MQRankSum=1.223;QD=5.45;ReadPosRankSum=2.972	GT:AD:DP:GQ:MLPSAC:MLPSAF:PL	0/0/0/0/0/1:85,21:106:15:1:0.167:604,0,15,78,2147483647,2147483647,2147483647											GATK	613	gi|508775431|gb|EOY22687.1|	TUDOR-SN protein 1 isoform 3 [Theobroma cacao]	AT5G07350.2	TUDOR-SN protein 1	RNA binding protein with nuclease activity essential for stress response. Involved in mechanisms acting on mRNAs entering the secretory pathway. Functionally redundant with TSN2.	TUDOR-SN protein 1 (Tudor1); CONTAINS InterPro DOMAIN/s: Staphylococcal nuclease (SNase-like) (InterPro:IPR006021), RNA-induced silencing complex, nuclease component Tudor-SN (InterPro:IPR016685), Staphylococcal nuclease (SNase-like), OB-fold (InterPro:IPR016071), Tudor subgroup (InterPro:IPR018351), Tudor domain (InterPro:IPR002999), Maternal tudor protein (InterPro:IPR008191); BEST Arabidopsis …
Sp1_comp297294_c0_seq3	162	.	T	C	116	.	DP=43;VDB=0.0399;AF1=0.5;AC1=1;DP4=8,4,11,6;MQ=46;FQ=119;PV4=1,3.3e-12,0.052,0.068	GT:PL:GQ	0/1:146,0,211:99	Sp1_comp297294_c0_seq3	162	.	T	C	963.54	PASS	AC=4;AF=0.667;AN=6;BaseQRankSum=2.612;DP=43;Dels=0.00;FS=1.342;HaplotypeScore=0.0000;MLEAC=4;MLEAF=0.667;MQ=60.00;MQ0=0;MQRankSum=1.360;QD=22.41;ReadPosRankSum=-0.490	GT:AD:DP:GQ:MLPSAC:MLPSAF:PL	0/0/1/1/1/1:13,30:43:11:4:0.667:989,109,42,11,0,11,372	SG	1082	gi|460406000|ref|XP_004248462.1|	PREDICTED: GDSL esterase/lipase At5g45960-like [Solanum lycopersicum]	AT5G45960.1	GDSL-like Lipase/Acylhydrolase superfamily protein		GDSL-like Lipase/Acylhydrolase superfamily protein; FUNCTIONS IN: lipase activity, hydrolase activity, acting on ester bonds, carboxylesterase activity; INVOLVED IN: lipid metabolic process; LOCATED IN: endomembrane system; EXPRESSED IN: 11 plant structures; EXPRESSED DURING: 6 growth stages; CONTAINS InterPro DOMAIN/s: Lipase, GDSL (InterPro:IPR001087); BEST Arabidopsis thaliana protein match is…
Sp1_comp297294_c0_seq3	219	.	C	G	222	.	DP=31;VDB=0.0345;AF1=1;AC1=2;DP4=0,0,15,13;MQ=44;FQ=-111	GT:PL:GQ	1/1:255,84,0:99	Sp1_comp297294_c0_seq3	219	.	C	G	1213.92	PASS	AC=6;AF=1.00;AN=6;DP=32;Dels=0.00;FS=0.000;HaplotypeScore=0.0000;MLEAC=6;MLEAF=1.00;MQ=60.00;MQ0=0;QD=32.89	GT:AD:DP:GQ:MLPSAC:MLPSAF:PL	1/1/1/1/1/1:0,32:32:24:6:1.00:1240,233,143,90,53,24,0	SG	1082	gi|460406000|ref|XP_004248462.1|	PREDICTED: GDSL esterase/lipase At5g45960-like [Solanum lycopersicum]	AT5G45960.1	GDSL-like Lipase/Acylhydrolase superfamily protein		GDSL-like Lipase/Acylhydrolase superfamily protein; FUNCTIONS IN: lipase activity, hydrolase activity, acting on ester bonds, carboxylesterase activity; INVOLVED IN: lipid metabolic process; LOCATED IN: endomembrane system; EXPRESSED IN: 11 plant structures; EXPRESSED DURING: 6 growth stages; CONTAINS InterPro DOMAIN/s: Lipase, GDSL (InterPro:IPR001087); BEST Arabidopsis thaliana protein match is…
Sp1_comp297294_c0_seq3	252	.	T	C	221	.	DP=42;VDB=0.0392;AF1=1;AC1=2;DP4=0,0,22,15;MQ=46;FQ=-138	GT:PL:GQ	1/1:254,111,0:99	Sp1_comp297294_c0_seq3	252	.	T	C	1519.91	PASS	AC=6;AF=1.00;AN=6;DP=42;Dels=0.00;FS=0.000;HaplotypeScore=0.0000;MLEAC=6;MLEAF=1.00;MQ=60.00;MQ0=0;QD=27.92	GT:AD:DP:GQ:MLPSAC:MLPSAF:PL	1/1/1/1/1/1:0,42:42:29:6:1.00:1546,288,176,111,65,29,0	SG	1082	gi|460406000|ref|XP_004248462.1|	PREDICTED: GDSL esterase/lipase At5g45960-like [Solanum lycopersicum]	AT5G45960.1	GDSL-like Lipase/Acylhydrolase superfamily protein		GDSL-like Lipase/Acylhydrolase superfamily protein; FUNCTIONS IN: lipase activity, hydrolase activity, acting on ester bonds, carboxylesterase activity; INVOLVED IN: lipid metabolic process; LOCATED IN: endomembrane system; EXPRESSED IN: 11 plant structures; EXPRESSED DURING: 6 growth stages; CONTAINS InterPro DOMAIN/s: Lipase, GDSL (InterPro:IPR001087); BEST Arabidopsis thaliana protein match is…
Sp1_comp297294_c0_seq3	294	.	G	T	78	.	DP=49;VDB=0.0190;AF1=0.5;AC1=1;DP4=17,16,6,6;MQ=48;FQ=81;PV4=1,1.3e-05,0.0037,1	GT:PL:GQ	0/1:108,0,255:99	Sp1_comp297294_c0_seq3	294	.	G	T	288.46	PASS	AC=2;AF=0.333;AN=6;BaseQRankSum=-0.942;DP=49;Dels=0.00;FS=0.000;HaplotypeScore=0.0000;MLEAC=2;MLEAF=0.333;MQ=60.00;MQ0=0;MQRankSum=-0.105;QD=5.89;ReadPosRankSum=0.640	GT:AD:DP:GQ:MLPSAC:MLPSAF:PL	0/0/0/0/1/1:35,14:49:1:2:0.333:312,1,0,22,66,2147483647,2147483647	SG	1082	gi|460406000|ref|XP_004248462.1|	PREDICTED: GDSL esterase/lipase At5g45960-like [Solanum lycopersicum]	AT5G45960.1	GDSL-like Lipase/Acylhydrolase superfamily protein		GDSL-like Lipase/Acylhydrolase superfamily protein; FUNCTIONS IN: lipase activity, hydrolase activity, acting on ester bonds, carboxylesterase activity; INVOLVED IN: lipid metabolic process; LOCATED IN: endomembrane system; EXPRESSED IN: 11 plant structures; EXPRESSED DURING: 6 growth stages; CONTAINS InterPro DOMAIN/s: Lipase, GDSL (InterPro:IPR001087); BEST Arabidopsis thaliana protein match is…
Sp1_comp297294_c0_seq3	30	.	A	T	225	.	DP=23;VDB=0.0002;AF1=0.5064;AC1=1;DP4=2,0,11,7;MQ=56;FQ=-11.3;PV4=0.52,0.18,0.28,0.18	GT:PL:GQ	0/1:255,0,16:19	Sp1_comp297294_c0_seq3	30	.	A	T	255.12	PASS	AC=6;AF=1.00;AN=6;BaseQRankSum=-1.252;DP=26;Dels=0.04;FS=0.000;HaplotypeScore=2.6670;MLEAC=6;MLEAF=1.00;MQ=59.28;MQ0=0;MQRankSum=1.152;QD=9.81;ReadPosRankSum=-0.050	GT:AD:DP:GQ:MLPSAC:MLPSAF:PL	1/1/1/1/1/1:2,23:25:6:6:1.00:280,54,33,21,12,6,0	SG	1082	gi|460406000|ref|XP_004248462.1|	PREDICTED: GDSL esterase/lipase At5g45960-like [Solanum lycopersicum]	AT5G45960.1	GDSL-like Lipase/Acylhydrolase superfamily protein		GDSL-like Lipase/Acylhydrolase superfamily protein; FUNCTIONS IN: lipase activity, hydrolase activity, acting on ester bonds, carboxylesterase activity; INVOLVED IN: lipid metabolic process; LOCATED IN: endomembrane system; EXPRESSED IN: 11 plant structures; EXPRESSED DURING: 6 growth stages; CONTAINS InterPro DOMAIN/s: Lipase, GDSL (InterPro:IPR001087); BEST Arabidopsis thaliana protein match is…
Sp1_comp297294_c0_seq3	411	.	A	C	138	.	DP=58;VDB=0.0365;AF1=0.5016;AC1=1;DP4=4,2,28,22;MQ=47;FQ=-6.18;PV4=0.69,5.3e-10,0.0034,1	GT:PL:GQ	0/1:168,0,22:25	Sp1_comp297294_c0_seq3	411	.	A	C	1944.91	PASS	AC=5;AF=0.833;AN=6;BaseQRankSum=1.179;DP=58;Dels=0.00;FS=1.606;HaplotypeScore=1.6553;MLEAC=5;MLEAF=0.833;MQ=60.00;MQ0=0;MQRankSum=0.464;QD=33.53;ReadPosRankSum=1.497	GT:AD:DP:GQ:MLPSAC:MLPSAF:PL	0/1/1/1/1/1:6,52:58:29:5:0.833:1971,300,159,80,29,0,156	SG	1082	gi|460406000|ref|XP_004248462.1|	PREDICTED: GDSL esterase/lipase At5g45960-like [Solanum lycopersicum]	AT5G45960.1	GDSL-like Lipase/Acylhydrolase superfamily protein		GDSL-like Lipase/Acylhydrolase superfamily protein; FUNCTIONS IN: lipase activity, hydrolase activity, acting on ester bonds, carboxylesterase activity; INVOLVED IN: lipid metabolic process; LOCATED IN: endomembrane system; EXPRESSED IN: 11 plant structures; EXPRESSED DURING: 6 growth stages; CONTAINS InterPro DOMAIN/s: Lipase, GDSL (InterPro:IPR001087); BEST Arabidopsis thaliana protein match is…
Sp1_comp297294_c0_seq3	426	.	C	T	188	.	DP=56;VDB=0.0365;AF1=0.5;AC1=1;DP4=11,3,19,20;MQ=47;FQ=151;PV4=0.066,1.3e-15,0.0022,0.16	GT:PL:GQ	0/1:218,0,178:99	Sp1_comp297294_c0_seq3	426	.	C	T	1368.11	PASS	AC=4;AF=0.667;AN=6;BaseQRankSum=-1.273;DP=56;Dels=0.00;FS=9.404;HaplotypeScore=5.9852;MLEAC=4;MLEAF=0.667;MQ=60.00;MQ0=0;MQRankSum=-0.444;QD=24.43;ReadPosRankSum=-0.503	GT:AD:DP:GQ:MLPSAC:MLPSAF:PL	0/0/1/1/1/1:15,41:56:5:4:0.667:1393,173,72,23,0,5,447	SG	1082	gi|460406000|ref|XP_004248462.1|	PREDICTED: GDSL esterase/lipase At5g45960-like [Solanum lycopersicum]	AT5G45960.1	GDSL-like Lipase/Acylhydrolase superfamily protein		GDSL-like Lipase/Acylhydrolase superfamily protein; FUNCTIONS IN: lipase activity, hydrolase activity, acting on ester bonds, carboxylesterase activity; INVOLVED IN: lipid metabolic process; LOCATED IN: endomembrane system; EXPRESSED IN: 11 plant structures; EXPRESSED DURING: 6 growth stages; CONTAINS InterPro DOMAIN/s: Lipase, GDSL (InterPro:IPR001087); BEST Arabidopsis thaliana protein match is…
Sp1_comp297294_c0_seq3	536	.	A	T	225	.	DP=56;VDB=0.0380;AF1=0.5;AC1=1;DP4=5,11,18,16;MQ=46;FQ=204;PV4=0.23,0.41,2.5e-08,1	GT:PL:GQ	0/1:255,0,231:99	Sp1_comp297294_c0_seq3	536	.	A	T	1270.2	PASS	AC=4;AF=0.667;AN=6;BaseQRankSum=-0.624;DP=57;Dels=0.00;FS=6.124;HaplotypeScore=0.8667;MLEAC=4;MLEAF=0.667;MQ=60.00;MQ0=0;MQRankSum=0.249;QD=22.28;ReadPosRankSum=-0.018	GT:AD:DP:GQ:MLPSAC:MLPSAF:PL	0/0/1/1/1/1:18,39:57:13:4:0.667:1296,153,60,17,0,13,527	SG	1082	gi|460406000|ref|XP_004248462.1|	PREDICTED: GDSL esterase/lipase At5g45960-like [Solanum lycopersicum]	AT5G45960.1	GDSL-like Lipase/Acylhydrolase superfamily protein		GDSL-like Lipase/Acylhydrolase superfamily protein; FUNCTIONS IN: lipase activity, hydrolase activity, acting on ester bonds, carboxylesterase activity; INVOLVED IN: lipid metabolic process; LOCATED IN: endomembrane system; EXPRESSED IN: 11 plant structures; EXPRESSED DURING: 6 growth stages; CONTAINS InterPro DOMAIN/s: Lipase, GDSL (InterPro:IPR001087); BEST Arabidopsis thaliana protein match is…
Sp1_comp297294_c0_seq3	63	.	A	G	225	.	DP=27;VDB=0.0164;AF1=1;AC1=2;DP4=1,1,13,10;MQ=46;FQ=-30;PV4=1,1,0.25,1	GT:PL:GQ	1/1:255,3,0:6	Sp1_comp297294_c0_seq3	63	.	A	G	566.22	PASS	AC=5;AF=0.833;AN=6;BaseQRankSum=0.043;DP=30;Dels=0.00;FS=0.000;HaplotypeScore=0.0000;MLEAC=5;MLEAF=0.833;MQ=59.37;MQ0=0;MQRankSum=0.301;QD=18.87;ReadPosRankSum=0.559	GT:AD:DP:GQ:MLPSAC:MLPSAF:PL	0/1/1/1/1/1:2,28:30:12:5:0.833:592,98,54,28,12,0,20	SG	1082	gi|460406000|ref|XP_004248462.1|	PREDICTED: GDSL esterase/lipase At5g45960-like [Solanum lycopersicum]	AT5G45960.1	GDSL-like Lipase/Acylhydrolase superfamily protein		GDSL-like Lipase/Acylhydrolase superfamily protein; FUNCTIONS IN: lipase activity, hydrolase activity, acting on ester bonds, carboxylesterase activity; INVOLVED IN: lipid metabolic process; LOCATED IN: endomembrane system; EXPRESSED IN: 11 plant structures; EXPRESSED DURING: 6 growth stages; CONTAINS InterPro DOMAIN/s: Lipase, GDSL (InterPro:IPR001087); BEST Arabidopsis thaliana protein match is…
Sp1_comp297294_c0_seq3	654	.	G	A	225	.	DP=47;VDB=0.0373;AF1=0.5;AC1=1;DP4=14,9,12,10;MQ=41;FQ=225;PV4=0.77,0.4,0.081,0.47	GT:PL:GQ	0/1:255,0,255:99	Sp1_comp297294_c0_seq3	654	.	G	A	621.98	PASS	AC=3;AF=0.500;AN=6;BaseQRankSum=-0.797;DP=49;Dels=0.00;FS=1.113;HaplotypeScore=11.7840;MLEAC=3;MLEAF=0.500;MQ=59.85;MQ0=0;MQRankSum=0.548;QD=12.69;ReadPosRankSum=-0.445	GT:AD:DP:GQ:MLPSAC:MLPSAF:PL	0/0/0/1/1/1:26,23:49:6:3:0.500:647,44,6,0,15,65,2147483647	SG	1082	gi|460406000|ref|XP_004248462.1|	PREDICTED: GDSL esterase/lipase At5g45960-like [Solanum lycopersicum]	AT5G45960.1	GDSL-like Lipase/Acylhydrolase superfamily protein		GDSL-like Lipase/Acylhydrolase superfamily protein; FUNCTIONS IN: lipase activity, hydrolase activity, acting on ester bonds, carboxylesterase activity; INVOLVED IN: lipid metabolic process; LOCATED IN: endomembrane system; EXPRESSED IN: 11 plant structures; EXPRESSED DURING: 6 growth stages; CONTAINS InterPro DOMAIN/s: Lipase, GDSL (InterPro:IPR001087); BEST Arabidopsis thaliana protein match is…
Sp1_comp297294_c0_seq3	660	.	G	C	166	.	DP=48;VDB=0.0398;AF1=0.5;AC1=1;DP4=8,5,16,15;MQ=40;FQ=168;PV4=0.74,3.9e-15,0.037,1	GT:PL:GQ	0/1:196,0,203:99	Sp1_comp297294_c0_seq3	660	.	G	C	1104.93	PASS	AC=4;AF=0.667;AN=6;BaseQRankSum=-0.920;DP=50;Dels=0.00;FS=1.280;HaplotypeScore=11.7374;MLEAC=4;MLEAF=0.667;MQ=59.85;MQ0=0;MQRankSum=0.693;QD=22.10;ReadPosRankSum=1.897	GT:AD:DP:GQ:MLPSAC:MLPSAF:PL	0/0/1/1/1/1:12,38:50:6:4:0.667:1130,139,57,18,0,6,383	SG	1082	gi|460406000|ref|XP_004248462.1|	PREDICTED: GDSL esterase/lipase At5g45960-like [Solanum lycopersicum]	AT5G45960.1	GDSL-like Lipase/Acylhydrolase superfamily protein		GDSL-like Lipase/Acylhydrolase superfamily protein; FUNCTIONS IN: lipase activity, hydrolase activity, acting on ester bonds, carboxylesterase activity; INVOLVED IN: lipid metabolic process; LOCATED IN: endomembrane system; EXPRESSED IN: 11 plant structures; EXPRESSED DURING: 6 growth stages; CONTAINS InterPro DOMAIN/s: Lipase, GDSL (InterPro:IPR001087); BEST Arabidopsis thaliana protein match is…
Sp1_comp297294_c0_seq3	69	.	A	G	214	.	DP=28;VDB=0.0244;AF1=0.5336;AC1=1;DP4=1,1,8,11;MQ=48;FQ=-18.1;PV4=1,0.12,0.3,1	GT:PL:GQ	0/1:244,0,9:12	Sp1_comp297294_c0_seq3	69	.	A	G	642.16	PASS	AC=5;AF=0.833;AN=6;BaseQRankSum=-0.281;DP=31;Dels=0.00;FS=0.000;HaplotypeScore=0.0000;MLEAC=5;MLEAF=0.833;MQ=59.40;MQ0=0;MQRankSum=0.362;QD=20.71;ReadPosRankSum=0.442	GT:AD:DP:GQ:MLPSAC:MLPSAF:PL	0/1/1/1/1/1:2,29:31:13:5:0.833:668,112,62,33,13,0,20	SG	1082	gi|460406000|ref|XP_004248462.1|	PREDICTED: GDSL esterase/lipase At5g45960-like [Solanum lycopersicum]	AT5G45960.1	GDSL-like Lipase/Acylhydrolase superfamily protein		GDSL-like Lipase/Acylhydrolase superfamily protein; FUNCTIONS IN: lipase activity, hydrolase activity, acting on ester bonds, carboxylesterase activity; INVOLVED IN: lipid metabolic process; LOCATED IN: endomembrane system; EXPRESSED IN: 11 plant structures; EXPRESSED DURING: 6 growth stages; CONTAINS InterPro DOMAIN/s: Lipase, GDSL (InterPro:IPR001087); BEST Arabidopsis thaliana protein match is…
Sp1_comp297294_c0_seq3	694	.	C	T	69	.	DP=39;VDB=0.0365;AF1=0.5;AC1=1;DP4=8,9,6,4;MQ=35;FQ=72;PV4=0.69,6.2e-12,0.092,1	GT:PL:GQ	0/1:99,0,255:99	Sp1_comp297294_c0_seq3	694	.	C	T	328.55		AC=2;AF=0.333;AN=6;BaseQRankSum=-0.235;DP=40;Dels=0.00;FS=4.803;HaplotypeScore=14.9954;MLEAC=2;MLEAF=0.333;MQ=60.00;MQ0=0;MQRankSum=1.879;QD=8.21;ReadPosRankSum=-1.145	GT:AD:DP:GQ:MLPSAC:MLPSAF:PL	0/0/0/0/1/1:17,23:40:1:2:0.333:352,18,0,1,15,53,586	SG	1082	gi|460406000|ref|XP_004248462.1|	PREDICTED: GDSL esterase/lipase At5g45960-like [Solanum lycopersicum]	AT5G45960.1	GDSL-like Lipase/Acylhydrolase superfamily protein		GDSL-like Lipase/Acylhydrolase superfamily protein; FUNCTIONS IN: lipase activity, hydrolase activity, acting on ester bonds, carboxylesterase activity; INVOLVED IN: lipid metabolic process; LOCATED IN: endomembrane system; EXPRESSED IN: 11 plant structures; EXPRESSED DURING: 6 growth stages; CONTAINS InterPro DOMAIN/s: Lipase, GDSL (InterPro:IPR001087); BEST Arabidopsis thaliana protein match is…
Sp1_comp297294_c0_seq3	702	.	T	C,G	148	.	DP=38;VDB=0.0244;AF1=1;AC1=2;DP4=0,0,13,13;MQ=34;FQ=-78	GT:PL:GQ	1/1:255,125,74,201,0,173:99	Sp1_comp297294_c0_seq3	702	.	T	C,G	1142.88	PASS	AC=3,3;AF=0.500,0.500;AN=6;DP=40;Dels=0.00;FS=0.000;HaplotypeScore=9.9980;MLEAC=1,2;MLEAF=0.167,0.333;MQ=60.00;MQ0=0;QD=28.57	GT:AD:DP:GQ:MLPSAC:MLPSAF	1/1/1/2/2/2:0,17,23:40:6:3,3:0.500,0.500	SG	1082	gi|460406000|ref|XP_004248462.1|	PREDICTED: GDSL esterase/lipase At5g45960-like [Solanum lycopersicum]	AT5G45960.1	GDSL-like Lipase/Acylhydrolase superfamily protein		GDSL-like Lipase/Acylhydrolase superfamily protein; FUNCTIONS IN: lipase activity, hydrolase activity, acting on ester bonds, carboxylesterase activity; INVOLVED IN: lipid metabolic process; LOCATED IN: endomembrane system; EXPRESSED IN: 11 plant structures; EXPRESSED DURING: 6 growth stages; CONTAINS InterPro DOMAIN/s: Lipase, GDSL (InterPro:IPR001087); BEST Arabidopsis thaliana protein match is…
Sp1_comp297294_c0_seq3	708	.	T	C	143	.	DP=38;VDB=0.0345;AF1=0.5;AC1=1;DP4=5,4,16,12;MQ=34;FQ=117;PV4=1,2.2e-11,0.00052,0.022	GT:PL:GQ	0/1:173,0,144:99	Sp1_comp297294_c0_seq3	708	.	T	C	1013.48		AC=4;AF=0.667;AN=6;BaseQRankSum=1.360;DP=40;Dels=0.00;FS=0.000;HaplotypeScore=16.9956;MLEAC=4;MLEAF=0.667;MQ=60.00;MQ0=0;MQRankSum=0.453;QD=25.34;ReadPosRankSum=-2.526	GT:AD:DP:GQ:MLPSAC:MLPSAF:PL	0/0/1/1/1/1:9,31:40:1:4:0.667:1037,127,54,18,0,1,268	SG	1082	gi|460406000|ref|XP_004248462.1|	PREDICTED: GDSL esterase/lipase At5g45960-like [Solanum lycopersicum]	AT5G45960.1	GDSL-like Lipase/Acylhydrolase superfamily protein		GDSL-like Lipase/Acylhydrolase superfamily protein; FUNCTIONS IN: lipase activity, hydrolase activity, acting on ester bonds, carboxylesterase activity; INVOLVED IN: lipid metabolic process; LOCATED IN: endomembrane system; EXPRESSED IN: 11 plant structures; EXPRESSED DURING: 6 growth stages; CONTAINS InterPro DOMAIN/s: Lipase, GDSL (InterPro:IPR001087); BEST Arabidopsis thaliana protein match is…
Sp1_comp297294_c0_seq3	717	.	C	T	23	.	DP=42;VDB=0.0298;AF1=0.5;AC1=1;DP4=17,12,3,4;MQ=35;FQ=26;PV4=0.67,1,0.014,0.065	GT:PL:GQ	0/1:53,0,255:56	Sp1_comp297294_c0_seq3	717	.	C	T	151.32		AC=1;AF=0.167;AN=6;BaseQRankSum=0.872;DP=44;Dels=0.00;FS=1.561;HaplotypeScore=13.9955;MLEAC=1;MLEAF=0.167;MQ=60.00;MQ0=0;MQRankSum=-0.674;QD=3.44;ReadPosRankSum=-1.661	GT:AD:DP:GQ:MLPSAC:MLPSAF:PL	0/0/0/0/0/1:37,7:44:10:1:0.167:177,0,10,36,79,2147483647,2147483647	SG	1082	gi|460406000|ref|XP_004248462.1|	PREDICTED: GDSL esterase/lipase At5g45960-like [Solanum lycopersicum]	AT5G45960.1	GDSL-like Lipase/Acylhydrolase superfamily protein		GDSL-like Lipase/Acylhydrolase superfamily protein; FUNCTIONS IN: lipase activity, hydrolase activity, acting on ester bonds, carboxylesterase activity; INVOLVED IN: lipid metabolic process; LOCATED IN: endomembrane system; EXPRESSED IN: 11 plant structures; EXPRESSED DURING: 6 growth stages; CONTAINS InterPro DOMAIN/s: Lipase, GDSL (InterPro:IPR001087); BEST Arabidopsis thaliana protein match is…
Sp1_comp297294_c0_seq3	723	.	G	A	129	.	DP=41;VDB=0.0345;AF1=0.5;AC1=1;DP4=8,11,12,8;MQ=35;FQ=132;PV4=0.34,8.9e-11,0.022,1	GT:PL:GQ	0/1:159,0,252:99	Sp1_comp297294_c0_seq3	723	.	G	A	638.87	PASS	AC=3;AF=0.500;AN=6;BaseQRankSum=-1.162;DP=43;Dels=0.00;FS=2.709;HaplotypeScore=10.9297;MLEAC=3;MLEAF=0.500;MQ=60.00;MQ0=0;MQRankSum=-0.556;QD=14.86;ReadPosRankSum=1.744	GT:AD:DP:GQ:MLPSAC:MLPSAF:PL	0/0/0/1/1/1:19,24:43:7:3:0.500:664,55,13,0,7,41,592	SG	1082	gi|460406000|ref|XP_004248462.1|	PREDICTED: GDSL esterase/lipase At5g45960-like [Solanum lycopersicum]	AT5G45960.1	GDSL-like Lipase/Acylhydrolase superfamily protein		GDSL-like Lipase/Acylhydrolase superfamily protein; FUNCTIONS IN: lipase activity, hydrolase activity, acting on ester bonds, carboxylesterase activity; INVOLVED IN: lipid metabolic process; LOCATED IN: endomembrane system; EXPRESSED IN: 11 plant structures; EXPRESSED DURING: 6 growth stages; CONTAINS InterPro DOMAIN/s: Lipase, GDSL (InterPro:IPR001087); BEST Arabidopsis thaliana protein match is…
Sp1_comp297294_c0_seq3	732	.	T	A	96	.	DP=39;VDB=0.0380;AF1=0.5;AC1=1;DP4=9,7,9,6;MQ=39;FQ=99;PV4=1,1.4e-14,0.0076,1	GT:PL:GQ	0/1:126,0,255:99	Sp1_comp297294_c0_seq3	732	.	T	A	527.04	PASS	AC=3;AF=0.500;AN=6;BaseQRankSum=-1.971;DP=41;Dels=0.00;FS=0.000;HaplotypeScore=5.9310;MLEAC=3;MLEAF=0.500;MQ=60.00;MQ0=0;MQRankSum=0.693;QD=12.85;ReadPosRankSum=1.074	GT:AD:DP:GQ:MLPSAC:MLPSAF:PL	0/0/0/1/1/1:18,23:41:7:3:0.500:552,46,10,0,7,39,554	SG	1082	gi|460406000|ref|XP_004248462.1|	PREDICTED: GDSL esterase/lipase At5g45960-like [Solanum lycopersicum]	AT5G45960.1	GDSL-like Lipase/Acylhydrolase superfamily protein		GDSL-like Lipase/Acylhydrolase superfamily protein; FUNCTIONS IN: lipase activity, hydrolase activity, acting on ester bonds, carboxylesterase activity; INVOLVED IN: lipid metabolic process; LOCATED IN: endomembrane system; EXPRESSED IN: 11 plant structures; EXPRESSED DURING: 6 growth stages; CONTAINS InterPro DOMAIN/s: Lipase, GDSL (InterPro:IPR001087); BEST Arabidopsis thaliana protein match is…
Sp1_comp297294_c0_seq3	749	.	A	C	90	.	DP=40;VDB=0.0325;AF1=0.5;AC1=1;DP4=15,12,3,5;MQ=39;FQ=93;PV4=0.44,0.49,1,0.27	GT:PL:GQ	0/1:120,0,255:99	Sp1_comp297294_c0_seq3	749	.	A	C	251.2	PASS	AC=2;AF=0.333;AN=6;BaseQRankSum=0.953;DP=42;Dels=0.00;FS=7.719;HaplotypeScore=3.9986;MLEAC=2;MLEAF=0.333;MQ=60.00;MQ0=0;MQRankSum=0.297;QD=5.98;ReadPosRankSum=-1.078	GT:AD:DP:GQ:MLPSAC:MLPSAF:PL	0/0/0/0/1/1:32,10:42:5:2:0.333:276,5,0,15,48,117,2147483647	SG	1082	gi|460406000|ref|XP_004248462.1|	PREDICTED: GDSL esterase/lipase At5g45960-like [Solanum lycopersicum]	AT5G45960.1	GDSL-like Lipase/Acylhydrolase superfamily protein		GDSL-like Lipase/Acylhydrolase superfamily protein; FUNCTIONS IN: lipase activity, hydrolase activity, acting on ester bonds, carboxylesterase activity; INVOLVED IN: lipid metabolic process; LOCATED IN: endomembrane system; EXPRESSED IN: 11 plant structures; EXPRESSED DURING: 6 growth stages; CONTAINS InterPro DOMAIN/s: Lipase, GDSL (InterPro:IPR001087); BEST Arabidopsis thaliana protein match is…
Sp1_comp297294_c0_seq3	750	.	T	G	214	.	DP=40;VDB=0.0398;AF1=0.5;AC1=1;DP4=6,6,12,10;MQ=39;FQ=182;PV4=1,0.083,0.00071,1	GT:PL:GQ	0/1:244,0,209:99	Sp1_comp297294_c0_seq3	750	.	T	G	650.96	PASS	AC=3;AF=0.500;AN=6;BaseQRankSum=-1.319;DP=42;Dels=0.00;FS=2.752;HaplotypeScore=3.9986;MLEAC=3;MLEAF=0.500;MQ=60.00;MQ0=0;MQRankSum=-0.043;QD=15.50;ReadPosRankSum=0.496	GT:AD:DP:GQ:MLPSAC:MLPSAF:PL	0/0/0/1/1/1:14,28:42:0:3:0.500:674,65,18,0,0,23,428	SG	1082	gi|460406000|ref|XP_004248462.1|	PREDICTED: GDSL esterase/lipase At5g45960-like [Solanum lycopersicum]	AT5G45960.1	GDSL-like Lipase/Acylhydrolase superfamily protein		GDSL-like Lipase/Acylhydrolase superfamily protein; FUNCTIONS IN: lipase activity, hydrolase activity, acting on ester bonds, carboxylesterase activity; INVOLVED IN: lipid metabolic process; LOCATED IN: endomembrane system; EXPRESSED IN: 11 plant structures; EXPRESSED DURING: 6 growth stages; CONTAINS InterPro DOMAIN/s: Lipase, GDSL (InterPro:IPR001087); BEST Arabidopsis thaliana protein match is…
Sp1_comp297294_c0_seq3	870	.	C	G	135	.	DP=50;VDB=0.0400;AF1=0.5001;AC1=1;DP4=2,2,15,16;MQ=47;FQ=8.65;PV4=1,6.8e-20,1,0.16	GT:PL:GQ	0/1:165,0,35:38	Sp1_comp297294_c0_seq3	870	.	C	G	1564.91	PASS	AC=5;AF=0.833;AN=6;BaseQRankSum=-1.423;DP=52;Dels=0.00;FS=1.796;HaplotypeScore=0.9987;MLEAC=5;MLEAF=0.833;MQ=59.30;MQ0=0;MQRankSum=-0.517;QD=30.09;ReadPosRankSum=0.032	GT:AD:DP:GQ:MLPSAC:MLPSAF:PL	0/1/1/1/1/1:6,46:52:29:5:0.833:1591,265,143,74,29,0,116	SG	1082	gi|460406000|ref|XP_004248462.1|	PREDICTED: GDSL esterase/lipase At5g45960-like [Solanum lycopersicum]	AT5G45960.1	GDSL-like Lipase/Acylhydrolase superfamily protein		GDSL-like Lipase/Acylhydrolase superfamily protein; FUNCTIONS IN: lipase activity, hydrolase activity, acting on ester bonds, carboxylesterase activity; INVOLVED IN: lipid metabolic process; LOCATED IN: endomembrane system; EXPRESSED IN: 11 plant structures; EXPRESSED DURING: 6 growth stages; CONTAINS InterPro DOMAIN/s: Lipase, GDSL (InterPro:IPR001087); BEST Arabidopsis thaliana protein match is…
Sp1_comp297294_c0_seq3	965	.	A	C	51	.	DP=47;VDB=0.0380;AF1=0.5;AC1=1;DP4=23,11,4,6;MQ=49;FQ=54;PV4=0.15,3.6e-06,0.076,1	GT:PL:GQ	0/1:81,0,255:84	Sp1_comp297294_c0_seq3	965	.	A	C	333.69	PASS	AC=2;AF=0.333;AN=6;BaseQRankSum=-0.743;DP=52;Dels=0.00;FS=8.573;HaplotypeScore=1.7329;MLEAC=2;MLEAF=0.333;MQ=59.84;MQ0=0;MQRankSum=1.100;QD=6.42;ReadPosRankSum=1.437	GT:AD:DP:GQ:MLPSAC:MLPSAF:PL	0/0/0/0/1/1:36,16:52:3:2:0.333:358,3,0,21,66,2147483647,2147483647	SG	1082	gi|460406000|ref|XP_004248462.1|	PREDICTED: GDSL esterase/lipase At5g45960-like [Solanum lycopersicum]	AT5G45960.1	GDSL-like Lipase/Acylhydrolase superfamily protein		GDSL-like Lipase/Acylhydrolase superfamily protein; FUNCTIONS IN: lipase activity, hydrolase activity, acting on ester bonds, carboxylesterase activity; INVOLVED IN: lipid metabolic process; LOCATED IN: endomembrane system; EXPRESSED IN: 11 plant structures; EXPRESSED DURING: 6 growth stages; CONTAINS InterPro DOMAIN/s: Lipase, GDSL (InterPro:IPR001087); BEST Arabidopsis thaliana protein match is…
Sp1_comp297294_c0_seq3	394	.	T	C	274.97	PASS	AC=1;AF=0.167;AN=6;BaseQRankSum=1.646;DP=64;Dels=0.00;FS=1.338;HaplotypeScore=0.0000;MLEAC=1;MLEAF=0.167;MQ=60.00;MQ0=0;MQRankSum=1.568;QD=4.30;ReadPosRankSum=-0.107	GT:AD:DP:GQ:MLPSAC:MLPSAF:PL	0/0/0/0/0/1:54,10:64:18:1:0.167:301,0,18,63,2147483647,2147483647,2147483647											GATK	1082	gi|460406000|ref|XP_004248462.1|	PREDICTED: GDSL esterase/lipase At5g45960-like [Solanum lycopersicum]	AT5G45960.1	GDSL-like Lipase/Acylhydrolase superfamily protein		GDSL-like Lipase/Acylhydrolase superfamily protein; FUNCTIONS IN: lipase activity, hydrolase activity, acting on ester bonds, carboxylesterase activity; INVOLVED IN: lipid metabolic process; LOCATED IN: endomembrane system; EXPRESSED IN: 11 plant structures; EXPRESSED DURING: 6 growth stages; CONTAINS InterPro DOMAIN/s: Lipase, GDSL (InterPro:IPR001087); BEST Arabidopsis thaliana protein match is…
Sp1_comp297294_c0_seq3	431	.	A	G	113.91		AC=1;AF=0.167;AN=6;BaseQRankSum=-0.061;DP=60;Dels=0.00;FS=1.632;HaplotypeScore=9.6271;MLEAC=1;MLEAF=0.167;MQ=60.00;MQ0=0;MQRankSum=-0.158;QD=1.90;ReadPosRankSum=-0.085	GT:AD:DP:GQ:MLPSAC:MLPSAF:PL	0/0/0/0/0/1:53,7:60:28:1:0.167:140,0,28,78,2147483647,2147483647,2147483647											GATK	1082	gi|460406000|ref|XP_004248462.1|	PREDICTED: GDSL esterase/lipase At5g45960-like [Solanum lycopersicum]	AT5G45960.1	GDSL-like Lipase/Acylhydrolase superfamily protein		GDSL-like Lipase/Acylhydrolase superfamily protein; FUNCTIONS IN: lipase activity, hydrolase activity, acting on ester bonds, carboxylesterase activity; INVOLVED IN: lipid metabolic process; LOCATED IN: endomembrane system; EXPRESSED IN: 11 plant structures; EXPRESSED DURING: 6 growth stages; CONTAINS InterPro DOMAIN/s: Lipase, GDSL (InterPro:IPR001087); BEST Arabidopsis thaliana protein match is…
Sp1_comp297294_c0_seq3	855	.	G	A	171.93	PASS	AC=1;AF=0.167;AN=6;BaseQRankSum=0.295;DP=54;Dels=0.00;FS=0.000;HaplotypeScore=4.2895;MLEAC=1;MLEAF=0.167;MQ=59.33;MQ0=0;MQRankSum=1.341;QD=3.18;ReadPosRankSum=0.349	GT:AD:DP:GQ:MLPSAC:MLPSAF:PL	0/0/0/0/0/1:46,7:54:22:1:0.167:198,0,22,64,2147483647,2147483647,2147483647											GATK	1082	gi|460406000|ref|XP_004248462.1|	PREDICTED: GDSL esterase/lipase At5g45960-like [Solanum lycopersicum]	AT5G45960.1	GDSL-like Lipase/Acylhydrolase superfamily protein		GDSL-like Lipase/Acylhydrolase superfamily protein; FUNCTIONS IN: lipase activity, hydrolase activity, acting on ester bonds, carboxylesterase activity; INVOLVED IN: lipid metabolic process; LOCATED IN: endomembrane system; EXPRESSED IN: 11 plant structures; EXPRESSED DURING: 6 growth stages; CONTAINS InterPro DOMAIN/s: Lipase, GDSL (InterPro:IPR001087); BEST Arabidopsis thaliana protein match is…
Sp1_comp297294_c0_seq3	897	.	G	T	84.91		AC=1;AF=0.167;AN=6;BaseQRankSum=1.175;DP=48;Dels=0.00;FS=2.147;HaplotypeScore=8.9981;MLEAC=1;MLEAF=0.167;MQ=59.39;MQ0=0;MQRankSum=0.392;QD=1.77;ReadPosRankSum=1.175	GT:AD:DP:GQ:MLPSAC:MLPSAF:PL	0/0/0/0/0/1:44,4:48:28:1:0.167:111,0,28,72,2147483647,2147483647,2147483647											GATK	1082	gi|460406000|ref|XP_004248462.1|	PREDICTED: GDSL esterase/lipase At5g45960-like [Solanum lycopersicum]	AT5G45960.1	GDSL-like Lipase/Acylhydrolase superfamily protein		GDSL-like Lipase/Acylhydrolase superfamily protein; FUNCTIONS IN: lipase activity, hydrolase activity, acting on ester bonds, carboxylesterase activity; INVOLVED IN: lipid metabolic process; LOCATED IN: endomembrane system; EXPRESSED IN: 11 plant structures; EXPRESSED DURING: 6 growth stages; CONTAINS InterPro DOMAIN/s: Lipase, GDSL (InterPro:IPR001087); BEST Arabidopsis thaliana protein match is…
Sp1_comp297294_c0_seq3	923	.	T	C	92.91		AC=1;AF=0.167;AN=6;BaseQRankSum=-1.269;DP=50;Dels=0.00;FS=1.659;HaplotypeScore=0.9973;MLEAC=1;MLEAF=0.167;MQ=59.41;MQ0=0;MQRankSum=1.179;QD=1.86;ReadPosRankSum=-0.731	GT:AD:DP:GQ:MLPSAC:MLPSAF:PL	0/0/0/0/0/1:44,6:50:26:1:0.167:119,0,26,69,2147483647,2147483647,2147483647											GATK	1082	gi|460406000|ref|XP_004248462.1|	PREDICTED: GDSL esterase/lipase At5g45960-like [Solanum lycopersicum]	AT5G45960.1	GDSL-like Lipase/Acylhydrolase superfamily protein		GDSL-like Lipase/Acylhydrolase superfamily protein; FUNCTIONS IN: lipase activity, hydrolase activity, acting on ester bonds, carboxylesterase activity; INVOLVED IN: lipid metabolic process; LOCATED IN: endomembrane system; EXPRESSED IN: 11 plant structures; EXPRESSED DURING: 6 growth stages; CONTAINS InterPro DOMAIN/s: Lipase, GDSL (InterPro:IPR001087); BEST Arabidopsis thaliana protein match is…
Sp1_comp297294_c0_seq3	939	.	G	C	177.96	PASS	AC=1;AF=0.167;AN=6;BaseQRankSum=0.104;DP=54;Dels=0.00;FS=5.757;HaplotypeScore=0.7340;MLEAC=1;MLEAF=0.167;MQ=59.85;MQ0=0;MQRankSum=1.590;QD=3.30;ReadPosRankSum=-0.035	GT:AD:DP:GQ:MLPSAC:MLPSAF:PL	0/0/0/0/0/1:42,12:54:19:1:0.167:204,0,19,58,121,2147483647,2147483647											GATK	1082	gi|460406000|ref|XP_004248462.1|	PREDICTED: GDSL esterase/lipase At5g45960-like [Solanum lycopersicum]	AT5G45960.1	GDSL-like Lipase/Acylhydrolase superfamily protein		GDSL-like Lipase/Acylhydrolase superfamily protein; FUNCTIONS IN: lipase activity, hydrolase activity, acting on ester bonds, carboxylesterase activity; INVOLVED IN: lipid metabolic process; LOCATED IN: endomembrane system; EXPRESSED IN: 11 plant structures; EXPRESSED DURING: 6 growth stages; CONTAINS InterPro DOMAIN/s: Lipase, GDSL (InterPro:IPR001087); BEST Arabidopsis thaliana protein match is…
Sp1_comp297294_c0_seq3	946	.	G	A	188.01		AC=1;AF=0.167;AN=6;BaseQRankSum=-0.083;DP=55;Dels=0.00;FS=5.935;HaplotypeScore=13.7001;MLEAC=1;MLEAF=0.167;MQ=59.85;MQ0=0;MQRankSum=-0.036;QD=3.42;ReadPosRankSum=1.007	GT:AD:DP:GQ:MLPSAC:MLPSAF:PL	0/0/0/0/0/1:44,11:55:16:1:0.167:214,0,16,53,115,2147483647,2147483647											GATK	1082	gi|460406000|ref|XP_004248462.1|	PREDICTED: GDSL esterase/lipase At5g45960-like [Solanum lycopersicum]	AT5G45960.1	GDSL-like Lipase/Acylhydrolase superfamily protein		GDSL-like Lipase/Acylhydrolase superfamily protein; FUNCTIONS IN: lipase activity, hydrolase activity, acting on ester bonds, carboxylesterase activity; INVOLVED IN: lipid metabolic process; LOCATED IN: endomembrane system; EXPRESSED IN: 11 plant structures; EXPRESSED DURING: 6 growth stages; CONTAINS InterPro DOMAIN/s: Lipase, GDSL (InterPro:IPR001087); BEST Arabidopsis thaliana protein match is…
Sp1_comp297294_c0_seq3	951	.	T	G	249.69	PASS	AC=2;AF=0.333;AN=6;BaseQRankSum=-0.011;DP=54;Dels=0.00;FS=4.704;HaplotypeScore=7.7044;MLEAC=2;MLEAF=0.333;MQ=59.85;MQ0=0;MQRankSum=-0.119;QD=4.62;ReadPosRankSum=1.847	GT:AD:DP:GQ:MLPSAC:MLPSAF:PL	0/0/0/0/1/1:37,16:54:3:2:0.333:274,3,0,21,66,2147483647,2147483647											GATK	1082	gi|460406000|ref|XP_004248462.1|	PREDICTED: GDSL esterase/lipase At5g45960-like [Solanum lycopersicum]	AT5G45960.1	GDSL-like Lipase/Acylhydrolase superfamily protein		GDSL-like Lipase/Acylhydrolase superfamily protein; FUNCTIONS IN: lipase activity, hydrolase activity, acting on ester bonds, carboxylesterase activity; INVOLVED IN: lipid metabolic process; LOCATED IN: endomembrane system; EXPRESSED IN: 11 plant structures; EXPRESSED DURING: 6 growth stages; CONTAINS InterPro DOMAIN/s: Lipase, GDSL (InterPro:IPR001087); BEST Arabidopsis thaliana protein match is…
Sp1_comp297294_c0_seq3	953	.	G	C	273.12	PASS	AC=2;AF=0.333;AN=6;BaseQRankSum=-0.585;DP=54;Dels=0.00;FS=8.573;HaplotypeScore=7.4650;MLEAC=2;MLEAF=0.333;MQ=59.85;MQ0=0;MQRankSum=0.506;QD=5.06;ReadPosRankSum=1.160	GT:AD:DP:GQ:MLPSAC:MLPSAF:PL	0/0/0/0/1/1:36,18:54:5:2:0.333:298,5,0,21,66,2147483647,2147483647											GATK	1082	gi|460406000|ref|XP_004248462.1|	PREDICTED: GDSL esterase/lipase At5g45960-like [Solanum lycopersicum]	AT5G45960.1	GDSL-like Lipase/Acylhydrolase superfamily protein		GDSL-like Lipase/Acylhydrolase superfamily protein; FUNCTIONS IN: lipase activity, hydrolase activity, acting on ester bonds, carboxylesterase activity; INVOLVED IN: lipid metabolic process; LOCATED IN: endomembrane system; EXPRESSED IN: 11 plant structures; EXPRESSED DURING: 6 growth stages; CONTAINS InterPro DOMAIN/s: Lipase, GDSL (InterPro:IPR001087); BEST Arabidopsis thaliana protein match is…
Sp1_comp297294_c0_seq3	976	.	G	A	192.04	PASS	AC=1;AF=0.167;AN=6;BaseQRankSum=-0.507;DP=51;Dels=0.00;FS=1.463;HaplotypeScore=1.9983;MLEAC=1;MLEAF=0.167;MQ=59.84;MQ0=0;MQRankSum=0.828;QD=3.77;ReadPosRankSum=0.581	GT:AD:DP:GQ:MLPSAC:MLPSAF:PL	0/0/0/0/0/1:42,9:51:15:1:0.167:218,0,15,51,111,2147483647,2147483647											GATK	1082	gi|460406000|ref|XP_004248462.1|	PREDICTED: GDSL esterase/lipase At5g45960-like [Solanum lycopersicum]	AT5G45960.1	GDSL-like Lipase/Acylhydrolase superfamily protein		GDSL-like Lipase/Acylhydrolase superfamily protein; FUNCTIONS IN: lipase activity, hydrolase activity, acting on ester bonds, carboxylesterase activity; INVOLVED IN: lipid metabolic process; LOCATED IN: endomembrane system; EXPRESSED IN: 11 plant structures; EXPRESSED DURING: 6 growth stages; CONTAINS InterPro DOMAIN/s: Lipase, GDSL (InterPro:IPR001087); BEST Arabidopsis thaliana protein match is…
Sp1_comp297294_c0_seq3	978	.	G	T	182.11	PASS	AC=1;AF=0.167;AN=6;BaseQRankSum=-0.704;DP=52;Dels=0.00;FS=1.463;HaplotypeScore=1.9983;MLEAC=1;MLEAF=0.167;MQ=59.84;MQ0=0;MQRankSum=0.210;QD=3.50;ReadPosRankSum=0.531	GT:AD:DP:GQ:MLPSAC:MLPSAF:PL	0/0/0/0/0/1:43,9:52:13:1:0.167:208,0,13,46,103,2147483647,2147483647											GATK	1082	gi|460406000|ref|XP_004248462.1|	PREDICTED: GDSL esterase/lipase At5g45960-like [Solanum lycopersicum]	AT5G45960.1	GDSL-like Lipase/Acylhydrolase superfamily protein		GDSL-like Lipase/Acylhydrolase superfamily protein; FUNCTIONS IN: lipase activity, hydrolase activity, acting on ester bonds, carboxylesterase activity; INVOLVED IN: lipid metabolic process; LOCATED IN: endomembrane system; EXPRESSED IN: 11 plant structures; EXPRESSED DURING: 6 growth stages; CONTAINS InterPro DOMAIN/s: Lipase, GDSL (InterPro:IPR001087); BEST Arabidopsis thaliana protein match is…
Sp1_comp297294_c0_seq3	990	.	A	G	48.91	LowQual;	AC=1;AF=0.167;AN=6;BaseQRankSum=0.279;DP=56;Dels=0.00;FS=1.248;HaplotypeScore=8.7806;MLEAC=1;MLEAF=0.167;MQ=60.00;MQ0=0;MQRankSum=-0.093;QD=0.87;ReadPosRankSum=0.982	GT:AD:DP:GQ:MLPSAC:MLPSAF:PL	0/0/0/0/0/1:42,13:56:26:1:0.167:75,0,26,67,2147483647,2147483647,2147483647											GATK	1082	gi|460406000|ref|XP_004248462.1|	PREDICTED: GDSL esterase/lipase At5g45960-like [Solanum lycopersicum]	AT5G45960.1	GDSL-like Lipase/Acylhydrolase superfamily protein		GDSL-like Lipase/Acylhydrolase superfamily protein; FUNCTIONS IN: lipase activity, hydrolase activity, acting on ester bonds, carboxylesterase activity; INVOLVED IN: lipid metabolic process; LOCATED IN: endomembrane system; EXPRESSED IN: 11 plant structures; EXPRESSED DURING: 6 growth stages; CONTAINS InterPro DOMAIN/s: Lipase, GDSL (InterPro:IPR001087); BEST Arabidopsis thaliana protein match is…
Sp1_comp297296_c1_seq1	362	.	C	T	3.54	.	DP=6;VDB=0.0147;AF1=0.4998;AC1=1;DP4=2,2,1,1;MQ=47;FQ=5.47;PV4=1,0.0093,0.035,1	GT:PL:GQ	0/1:31,0,120:30	Sp1_comp297296_c1_seq1	362	.	C	T	36.22	LowQual	AC=2;AF=0.333;AN=6;BaseQRankSum=-0.720;DP=6;Dels=0.00;FS=0.000;HaplotypeScore=0.0000;MLEAC=2;MLEAF=0.333;MQ=60.00;MQ0=0;MQRankSum=-1.380;QD=6.04;ReadPosRankSum=0.000	GT:AD:DP:GQ:MLPSAC:MLPSAF:PL	0/0/0/0/1/1:4,2:6:1:2:0.333:58,2,0,1,6,16,153	SG	441	No hit in this database		No hit in this database
Sp1_comp297296_c1_seq1	363	.	C	T	5.46	.	DP=6;VDB=0.0147;AF1=0.4999;AC1=1;DP4=2,2,1,1;MQ=47;FQ=7.8;PV4=1,0.014,0.035,1	GT:PL:GQ	0/1:34,0,122:34	Sp1_comp297296_c1_seq1	363	.	C	T	39.22	LowQual	AC=2;AF=0.333;AN=6;BaseQRankSum=-0.720;DP=6;Dels=0.00;FS=0.000;HaplotypeScore=0.0000;MLEAC=2;MLEAF=0.333;MQ=60.00;MQ0=0;MQRankSum=-0.720;QD=6.54;ReadPosRankSum=0.720	GT:AD:DP:GQ:MLPSAC:MLPSAF:PL	0/0/0/0/1/1:4,2:6:1:2:0.333:61,2,0,1,6,16,154	SG	441	No hit in this database		No hit in this database
Sp1_comp297296_c1_seq1	375	.	T	A	6.98	.	DP=5;VDB=0.0147;AF1=0.4999;AC1=1;DP4=1,2,1,1;MQ=47;FQ=9.53;PV4=1,0.0072,0.069,1	GT:PL:GQ	0/1:36,0,89:37	Sp1_comp297296_c1_seq1	375	.	T	A	46.82	LowQual	AC=2;AF=0.333;AN=6;BaseQRankSum=0.358;DP=5;Dels=0.00;FS=0.000;HaplotypeScore=0.0000;MLEAC=2;MLEAF=0.333;MQ=60.00;MQ0=0;MQRankSum=0.358;QD=9.36;ReadPosRankSum=1.231	GT:AD:DP:GQ:MLPSAC:MLPSAF:PL	0/0/0/0/1/1:3,2:5:0:2:0.333:68,3,0,0,3,10,109	SG	441	No hit in this database		No hit in this database
Sp1_comp297296_c1_seq1	340	.	C	T	132.52	PASS	AC=5;AF=0.833;AN=6;BaseQRankSum=0.731;DP=5;Dels=0.00;FS=0.000;HaplotypeScore=0.0000;MLEAC=5;MLEAF=0.833;MQ=60.00;MQ0=0;MQRankSum=-0.731;QD=26.50;ReadPosRankSum=0.731	GT:AD:DP:GQ:MLPSAC:MLPSAF:PL	0/1/1/1/1/1:1,4:5:1:5:0.833:155,21,10,4,1,0,30											GATK	441	No hit in this database		No hit in this database
Sp1_comp297296_c1_seq1	397	.	G	T	32.02	LowQual	AC=4;AF=0.667;AN=6;BaseQRankSum=-0.736;DP=3;Dels=0.00;FS=0.000;HaplotypeScore=0.0000;MLEAC=4;MLEAF=0.667;MQ=60.00;MQ0=0;MQRankSum=-0.736;QD=10.67;ReadPosRankSum=0.736	GT:AD:DP:GQ:MLPSAC:MLPSAF:PL	0/0/1/1/1/1:1,2:3:1:4:0.667:53,8,3,1,0,1,35											GATK	441	No hit in this database		No hit in this database
Sp1_comp297296_c1_seq1	398	.	T	G	35.02	LowQual	AC=4;AF=0.667;AN=6;BaseQRankSum=-0.736;DP=3;Dels=0.00;FS=0.000;HaplotypeScore=0.7887;MLEAC=4;MLEAF=0.667;MQ=60.00;MQ0=0;MQRankSum=0.736;QD=11.67;ReadPosRankSum=0.736	GT:AD:DP:GQ:MLPSAC:MLPSAF:PL	0/0/1/1/1/1:1,2:3:1:4:0.667:56,8,3,1,0,1,34											GATK	441	No hit in this database		No hit in this database
Sp1_comp297296_c1_seq1	145	.	A	G	7.8	.	DP=1;AF1=1;AC1=2;DP4=0,0,0,1;MQ=37;FQ=-30	GT:PL:GQ	1/1:37,3,0:4											SAM	441	No hit in this database		No hit in this database
Sp1_comp297296_c1_seq1	26	.	T	G	3.55	.	DP=1;AF1=1;AC1=2;DP4=0,0,0,1;MQ=49;FQ=-30	GT:PL:GQ	0/1:31,3,0:4											SAM	441	No hit in this database		No hit in this database
Sp1_comp297297_c0_seq1	1053	.	A	T	37	.	DP=102;VDB=0.0001;AF1=0.5;AC1=1;DP4=1,59,1,23;MQ=47;FQ=40;PV4=0.49,4.4e-20,0.039,1	GT:PL:GQ	0/1:67,0,171:70	Sp1_comp297297_c0_seq1	1053	.	A	T	1042.04		AC=2;AF=0.333;AN=6;BaseQRankSum=1.316;DP=105;Dels=0.00;FS=0.000;HaplotypeScore=16.7161;MLEAC=2;MLEAF=0.333;MQ=60.00;MQ0=0;MQRankSum=0.591;QD=9.92;ReadPosRankSum=0.810	GT:AD:DP:GQ:MLPSAC:MLPSAF:PL	0/0/0/0/1/1:66,38:105:15:2:0.333:1068,46,0,15,78,2147483647,2147483647	SG	1100	gi|460407808|ref|XP_004249342.1|	PREDICTED: uncharacterized protein LOC101254436 [Solanum lycopersicum]	AT5G61030.1	glycine-rich RNA-binding protein 3	encodes a glycine-rich RNA binding protein. Gene expression is induced by cold.	glycine-rich RNA-binding protein 3 (GR-RBP3); FUNCTIONS IN: RNA binding, copper ion binding, ATP binding; INVOLVED IN: response to cold; LOCATED IN: mitochondrion; EXPRESSED IN: 19 plant structures; EXPRESSED DURING: 9 growth stages; CONTAINS InterPro DOMAIN/s: RNA recognition motif, glycine rich protein (InterPro:IPR015465), RNA recognition motif, RNP-1 (InterPro:IPR000504), Nucleotide-binding, …
Sp1_comp297297_c0_seq1	368	.	G	T	54	.	DP=1354;VDB=0.0380;AF1=0.5;AC1=1;DP4=387,471,195,238;MQ=49;FQ=57;PV4=1,0,1,1	GT:PL:GQ	0/1:84,0,255:87	Sp1_comp297297_c0_seq1	368	.	G	T	2784.92	PASS	AC=2;AF=0.333;AN=6;BaseQRankSum=2.103;DP=250;Dels=0.00;FS=2.920;HaplotypeScore=4.1678;MLEAC=2;MLEAF=0.333;MQ=59.87;MQ0=0;MQRankSum=-0.315;QD=11.14;ReadPosRankSum=0.952	GT:AD:DP:GQ:MLPSAC:MLPSAF:PL	0/0/0/0/1/1:153,97:250:25:2:0.333:2811,127,0,25,169,2147483647,2147483647	SG	1100	gi|460407808|ref|XP_004249342.1|	PREDICTED: uncharacterized protein LOC101254436 [Solanum lycopersicum]	AT5G61030.1	glycine-rich RNA-binding protein 3	encodes a glycine-rich RNA binding protein. Gene expression is induced by cold.	glycine-rich RNA-binding protein 3 (GR-RBP3); FUNCTIONS IN: RNA binding, copper ion binding, ATP binding; INVOLVED IN: response to cold; LOCATED IN: mitochondrion; EXPRESSED IN: 19 plant structures; EXPRESSED DURING: 9 growth stages; CONTAINS InterPro DOMAIN/s: RNA recognition motif, glycine rich protein (InterPro:IPR015465), RNA recognition motif, RNP-1 (InterPro:IPR000504), Nucleotide-binding, …
Sp1_comp297297_c0_seq1	443	.	A	G	225	.	DP=724;VDB=0.0271;AF1=0.5;AC1=1;DP4=128,208,115,230;MQ=42;FQ=225;PV4=0.2,1,1.6e-14,1	GT:PL:GQ	0/1:255,0,255:99	Sp1_comp297297_c0_seq1	443	.	A	G	4085.9		AC=3;AF=0.500;AN=6;BaseQRankSum=1.001;DP=247;Dels=0.00;FS=0.000;HaplotypeScore=39.0086;MLEAC=3;MLEAF=0.500;MQ=59.64;MQ0=0;MQRankSum=0.047;QD=16.54;ReadPosRankSum=-0.781	GT:AD:DP:GQ:MLPSAC:MLPSAF:PL	0/0/0/1/1/1:113,134:247:34:3:0.500:4112,337,80,0,34,232,2147483647	SG	1100	gi|460407808|ref|XP_004249342.1|	PREDICTED: uncharacterized protein LOC101254436 [Solanum lycopersicum]	AT5G61030.1	glycine-rich RNA-binding protein 3	encodes a glycine-rich RNA binding protein. Gene expression is induced by cold.	glycine-rich RNA-binding protein 3 (GR-RBP3); FUNCTIONS IN: RNA binding, copper ion binding, ATP binding; INVOLVED IN: response to cold; LOCATED IN: mitochondrion; EXPRESSED IN: 19 plant structures; EXPRESSED DURING: 9 growth stages; CONTAINS InterPro DOMAIN/s: RNA recognition motif, glycine rich protein (InterPro:IPR015465), RNA recognition motif, RNP-1 (InterPro:IPR000504), Nucleotide-binding, …
Sp1_comp297297_c0_seq1	479	.	T	C	222	.	DP=434;VDB=0.0322;AF1=1;AC1=2;DP4=0,1,177,78;MQ=32;FQ=-282;PV4=0.31,0.34,0.033,1	GT:PL:GQ	1/1:255,255,0:99	Sp1_comp297297_c0_seq1	479	.	T	C	8944.9	PASS	AC=6;AF=1.00;AN=6;DP=237;Dels=0.00;FS=0.000;HaplotypeScore=4.4591;MLEAC=6;MLEAF=1.00;MQ=59.63;MQ0=0;QD=30.64	GT:AD:DP:GQ:MLPSAC:MLPSAF:PL	1/1/1/1/1/1:0,237:237:99:6:1.00:8971,1703,1045,659,386,173,0	SG	1100	gi|460407808|ref|XP_004249342.1|	PREDICTED: uncharacterized protein LOC101254436 [Solanum lycopersicum]	AT5G61030.1	glycine-rich RNA-binding protein 3	encodes a glycine-rich RNA binding protein. Gene expression is induced by cold.	glycine-rich RNA-binding protein 3 (GR-RBP3); FUNCTIONS IN: RNA binding, copper ion binding, ATP binding; INVOLVED IN: response to cold; LOCATED IN: mitochondrion; EXPRESSED IN: 19 plant structures; EXPRESSED DURING: 9 growth stages; CONTAINS InterPro DOMAIN/s: RNA recognition motif, glycine rich protein (InterPro:IPR015465), RNA recognition motif, RNP-1 (InterPro:IPR000504), Nucleotide-binding, …
Sp1_comp297297_c0_seq1	515	.	C	T	222	.	DP=399;VDB=0.0393;AF1=1;AC1=2;DP4=1,1,152,116;MQ=27;FQ=-282;PV4=1,0.26,0.0091,1	GT:PL:GQ	1/1:255,255,0:99	Sp1_comp297297_c0_seq1	515	.	C	T	5391.9	PASS	AC=6;AF=1.00;AN=6;BaseQRankSum=0.312;DP=250;Dels=0.00;FS=0.000;HaplotypeScore=9.1872;MLEAC=6;MLEAF=1.00;MQ=59.80;MQ0=0;MQRankSum=0.142;QD=21.57;ReadPosRankSum=1.420	GT:AD:DP:GQ:MLPSAC:MLPSAF:PL	1/1/1/1/1/1:2,247:250:82:6:1.00:5418,1074,645,394,218,82,0	SG	1100	gi|460407808|ref|XP_004249342.1|	PREDICTED: uncharacterized protein LOC101254436 [Solanum lycopersicum]	AT5G61030.1	glycine-rich RNA-binding protein 3	encodes a glycine-rich RNA binding protein. Gene expression is induced by cold.	glycine-rich RNA-binding protein 3 (GR-RBP3); FUNCTIONS IN: RNA binding, copper ion binding, ATP binding; INVOLVED IN: response to cold; LOCATED IN: mitochondrion; EXPRESSED IN: 19 plant structures; EXPRESSED DURING: 9 growth stages; CONTAINS InterPro DOMAIN/s: RNA recognition motif, glycine rich protein (InterPro:IPR015465), RNA recognition motif, RNP-1 (InterPro:IPR000504), Nucleotide-binding, …
Sp1_comp297297_c0_seq1	524	.	T	C	222	.	DP=426;VDB=0.0399;AF1=1;AC1=2;DP4=0,0,222,144;MQ=31;FQ=-282	GT:PL:GQ	1/1:255,255,0:99	Sp1_comp297297_c0_seq1	524	.	T	C	7493.9	PASS	AC=6;AF=1.00;AN=6;BaseQRankSum=1.050;DP=248;Dels=0.00;FS=0.000;HaplotypeScore=9.3785;MLEAC=6;MLEAF=1.00;MQ=59.84;MQ0=0;MQRankSum=1.101;QD=30.22;ReadPosRankSum=2.389	GT:AD:DP:GQ:MLPSAC:MLPSAF:PL	1/1/1/1/1/1:2,244:248:92:6:1.00:7520,1406,836,504,270,92,0	SG	1100	gi|460407808|ref|XP_004249342.1|	PREDICTED: uncharacterized protein LOC101254436 [Solanum lycopersicum]	AT5G61030.1	glycine-rich RNA-binding protein 3	encodes a glycine-rich RNA binding protein. Gene expression is induced by cold.	glycine-rich RNA-binding protein 3 (GR-RBP3); FUNCTIONS IN: RNA binding, copper ion binding, ATP binding; INVOLVED IN: response to cold; LOCATED IN: mitochondrion; EXPRESSED IN: 19 plant structures; EXPRESSED DURING: 9 growth stages; CONTAINS InterPro DOMAIN/s: RNA recognition motif, glycine rich protein (InterPro:IPR015465), RNA recognition motif, RNP-1 (InterPro:IPR000504), Nucleotide-binding, …
Sp1_comp297297_c0_seq1	703	.	G	C	222	.	DP=2165;VDB=0.0399;AF1=1;AC1=2;DP4=0,0,673,594;MQ=44;FQ=-282	GT:PL:GQ	1/1:255,255,0:99	Sp1_comp297297_c0_seq1	703	.	G	C	7611.9	PASS	AC=6;AF=1.00;AN=6;BaseQRankSum=-1.061;DP=250;Dels=0.00;FS=0.000;HaplotypeScore=2.6493;MLEAC=6;MLEAF=1.00;MQ=59.99;MQ0=0;MQRankSum=1.464;QD=30.45;ReadPosRankSum=1.896	GT:AD:DP:GQ:MLPSAC:MLPSAF:PL	1/1/1/1/1/1:2,248:250:99:6:1.00:7638,1493,916,578,338,152,0	SG	1100	gi|460407808|ref|XP_004249342.1|	PREDICTED: uncharacterized protein LOC101254436 [Solanum lycopersicum]	AT5G61030.1	glycine-rich RNA-binding protein 3	encodes a glycine-rich RNA binding protein. Gene expression is induced by cold.	glycine-rich RNA-binding protein 3 (GR-RBP3); FUNCTIONS IN: RNA binding, copper ion binding, ATP binding; INVOLVED IN: response to cold; LOCATED IN: mitochondrion; EXPRESSED IN: 19 plant structures; EXPRESSED DURING: 9 growth stages; CONTAINS InterPro DOMAIN/s: RNA recognition motif, glycine rich protein (InterPro:IPR015465), RNA recognition motif, RNP-1 (InterPro:IPR000504), Nucleotide-binding, …
Sp1_comp297297_c0_seq1	765	.	A	G	225	.	DP=2264;VDB=0.0392;AF1=0.5;AC1=1;DP4=472,475,562,651;MQ=43;FQ=225;PV4=0.11,1,2e-322,1	GT:PL:GQ	0/1:255,0,255:99	Sp1_comp297297_c0_seq1	765	.	A	G	4590.42		AC=4;AF=0.667;AN=6;BaseQRankSum=0.837;DP=250;Dels=0.00;FS=0.000;HaplotypeScore=91.0488;MLEAC=4;MLEAF=0.667;MQ=59.94;MQ0=0;MQRankSum=0.884;QD=18.36;ReadPosRankSum=0.565	GT:AD:DP:GQ:MLPSAC:MLPSAF:PL	0/0/1/1/1/1:98,151:250:9:4:0.667:4616,448,132,9,0,141,2147483647	SG	1100	gi|460407808|ref|XP_004249342.1|	PREDICTED: uncharacterized protein LOC101254436 [Solanum lycopersicum]	AT5G61030.1	glycine-rich RNA-binding protein 3	encodes a glycine-rich RNA binding protein. Gene expression is induced by cold.	glycine-rich RNA-binding protein 3 (GR-RBP3); FUNCTIONS IN: RNA binding, copper ion binding, ATP binding; INVOLVED IN: response to cold; LOCATED IN: mitochondrion; EXPRESSED IN: 19 plant structures; EXPRESSED DURING: 9 growth stages; CONTAINS InterPro DOMAIN/s: RNA recognition motif, glycine rich protein (InterPro:IPR015465), RNA recognition motif, RNP-1 (InterPro:IPR000504), Nucleotide-binding, …
Sp1_comp297297_c0_seq1	776	.	C	T	190	.	DP=2199;VDB=0.0380;AF1=1;AC1=2;DP4=21,44,496,665;MQ=39;FQ=-282;PV4=0.12,6.5e-81,2.6e-43,1	GT:PL:GQ	1/1:223,255,0:99	Sp1_comp297297_c0_seq1	776	.	C	T	3446.91		AC=4;AF=0.667;AN=6;BaseQRankSum=0.921;DP=250;Dels=0.00;FS=4.350;HaplotypeScore=59.3920;MLEAC=4;MLEAF=0.667;MQ=59.87;MQ0=0;MQRankSum=-0.901;QD=13.79;ReadPosRankSum=4.204	GT:AD:DP:GQ:MLPSAC:MLPSAF:PL	0/0/1/1/1/1:130,120:250:32:4:0.667:3473,402,159,45,0,32,1190	SG	1100	gi|460407808|ref|XP_004249342.1|	PREDICTED: uncharacterized protein LOC101254436 [Solanum lycopersicum]	AT5G61030.1	glycine-rich RNA-binding protein 3	encodes a glycine-rich RNA binding protein. Gene expression is induced by cold.	glycine-rich RNA-binding protein 3 (GR-RBP3); FUNCTIONS IN: RNA binding, copper ion binding, ATP binding; INVOLVED IN: response to cold; LOCATED IN: mitochondrion; EXPRESSED IN: 19 plant structures; EXPRESSED DURING: 9 growth stages; CONTAINS InterPro DOMAIN/s: RNA recognition motif, glycine rich protein (InterPro:IPR015465), RNA recognition motif, RNP-1 (InterPro:IPR000504), Nucleotide-binding, …
Sp1_comp297297_c0_seq1	833	.	T	C	125	.	DP=1937;VDB=0.0380;AF1=0.5;AC1=1;DP4=445,408,297,213;MQ=48;FQ=128;PV4=0.033,0,1.3e-27,1.2e-05	GT:PL:GQ	0/1:155,0,255:99	Sp1_comp297297_c0_seq1	833	.	T	C	3456.9	PASS	AC=3;AF=0.500;AN=6;BaseQRankSum=0.566;DP=250;Dels=0.00;FS=3.529;HaplotypeScore=1.7803;MLEAC=3;MLEAF=0.500;MQ=59.86;MQ0=0;MQRankSum=0.589;QD=13.83;ReadPosRankSum=-0.297	GT:AD:DP:GQ:MLPSAC:MLPSAF:PL	0/0/0/1/1/1:120,130:250:37:3:0.500:3483,234,37,0,73,2147483647,2147483647	SG	1100	gi|460407808|ref|XP_004249342.1|	PREDICTED: uncharacterized protein LOC101254436 [Solanum lycopersicum]	AT5G61030.1	glycine-rich RNA-binding protein 3	encodes a glycine-rich RNA binding protein. Gene expression is induced by cold.	glycine-rich RNA-binding protein 3 (GR-RBP3); FUNCTIONS IN: RNA binding, copper ion binding, ATP binding; INVOLVED IN: response to cold; LOCATED IN: mitochondrion; EXPRESSED IN: 19 plant structures; EXPRESSED DURING: 9 growth stages; CONTAINS InterPro DOMAIN/s: RNA recognition motif, glycine rich protein (InterPro:IPR015465), RNA recognition motif, RNP-1 (InterPro:IPR000504), Nucleotide-binding, …
Sp1_comp297297_c0_seq1	326	.	T	G	5710.9	PASS	AC=5;AF=0.833;AN=6;BaseQRankSum=1.370;DP=250;Dels=0.00;FS=3.281;HaplotypeScore=4.7644;MLEAC=5;MLEAF=0.833;MQ=59.83;MQ0=0;MQRankSum=-0.669;QD=22.84;ReadPosRankSum=0.144	GT:AD:DP:GQ:MLPSAC:MLPSAF:PL	0/1/1/1/1/1:36,214:250:62:5:0.833:5737,963,477,217,62,0,971											GATK	1100	gi|460407808|ref|XP_004249342.1|	PREDICTED: uncharacterized protein LOC101254436 [Solanum lycopersicum]	AT5G61030.1	glycine-rich RNA-binding protein 3	encodes a glycine-rich RNA binding protein. Gene expression is induced by cold.	glycine-rich RNA-binding protein 3 (GR-RBP3); FUNCTIONS IN: RNA binding, copper ion binding, ATP binding; INVOLVED IN: response to cold; LOCATED IN: mitochondrion; EXPRESSED IN: 19 plant structures; EXPRESSED DURING: 9 growth stages; CONTAINS InterPro DOMAIN/s: RNA recognition motif, glycine rich protein (InterPro:IPR015465), RNA recognition motif, RNP-1 (InterPro:IPR000504), Nucleotide-binding, …
Sp1_comp297297_c0_seq1	451	.	A	T	929.9		AC=1;AF=0.167;AN=6;BaseQRankSum=0.505;DP=250;Dels=0.00;FS=1.439;HaplotypeScore=48.0159;MLEAC=1;MLEAF=0.167;MQ=59.67;MQ0=0;MQRankSum=0.057;QD=3.72;ReadPosRankSum=0.640	GT:AD:DP:GQ:MLPSAC:MLPSAF:PL	0/0/0/0/0/1:212,38:250:88:1:0.167:956,0,88,2147483647,2147483647,2147483647,2147483647											GATK	1100	gi|460407808|ref|XP_004249342.1|	PREDICTED: uncharacterized protein LOC101254436 [Solanum lycopersicum]	AT5G61030.1	glycine-rich RNA-binding protein 3	encodes a glycine-rich RNA binding protein. Gene expression is induced by cold.	glycine-rich RNA-binding protein 3 (GR-RBP3); FUNCTIONS IN: RNA binding, copper ion binding, ATP binding; INVOLVED IN: response to cold; LOCATED IN: mitochondrion; EXPRESSED IN: 19 plant structures; EXPRESSED DURING: 9 growth stages; CONTAINS InterPro DOMAIN/s: RNA recognition motif, glycine rich protein (InterPro:IPR015465), RNA recognition motif, RNP-1 (InterPro:IPR000504), Nucleotide-binding, …
Sp1_comp297297_c0_seq1	656	.	C	T	233.9		AC=1;AF=0.167;AN=6;BaseQRankSum=-0.694;DP=248;Dels=0.00;FS=3.166;HaplotypeScore=4.8649;MLEAC=1;MLEAF=0.167;MQ=59.81;MQ0=0;MQRankSum=-0.175;QD=0.94;ReadPosRankSum=-0.224	GT:AD:DP:GQ:MLPSAC:MLPSAF:PL	0/0/0/0/0/1:226,19:248:99:1:0.167:260,0,156,2147483647,2147483647,2147483647,2147483647											GATK	1100	gi|460407808|ref|XP_004249342.1|	PREDICTED: uncharacterized protein LOC101254436 [Solanum lycopersicum]	AT5G61030.1	glycine-rich RNA-binding protein 3	encodes a glycine-rich RNA binding protein. Gene expression is induced by cold.	glycine-rich RNA-binding protein 3 (GR-RBP3); FUNCTIONS IN: RNA binding, copper ion binding, ATP binding; INVOLVED IN: response to cold; LOCATED IN: mitochondrion; EXPRESSED IN: 19 plant structures; EXPRESSED DURING: 9 growth stages; CONTAINS InterPro DOMAIN/s: RNA recognition motif, glycine rich protein (InterPro:IPR015465), RNA recognition motif, RNP-1 (InterPro:IPR000504), Nucleotide-binding, …
Sp1_comp297298_c0_seq1	149	.	C	G	11.3	.	DP=1;AF1=1;AC1=2;DP4=0,0,1,0;MQ=50;FQ=-30	GT:PL:GQ	1/1:41,3,0:5	Sp1_comp297298_c0_seq1	149	.	C	G	159.4	PASS	AC=6;AF=1.00;AN=6;DP=8;Dels=0.00;FS=0.000;HaplotypeScore=0.0000;MLEAC=6;MLEAF=1.00;MQ=60.00;MQ0=0;QD=19.92	GT:AD:DP:GQ:MLPSAC:MLPSAF:PL	1/1/1/1/1/1:0,8:8:3:6:1.00:183,31,19,12,7,3,0	SG	450	No hit in this database		No hit in this database
Sp1_comp297298_c0_seq1	325	.	T	C	39	.	DP=16;VDB=0.0099;AF1=0.5;AC1=1;DP4=6,4,3,3;MQ=40;FQ=42;PV4=1,5.5e-08,0.18,0.41	GT:PL:GQ	0/1:69,0,208:72	Sp1_comp297298_c0_seq1	325	.	T	C	77.46	PASS	AC=1;AF=0.167;AN=6;BaseQRankSum=-0.784;DP=20;Dels=0.00;FS=1.922;HaplotypeScore=0.0000;MLEAC=1;MLEAF=0.167;MQ=60.00;MQ0=0;MQRankSum=1.196;QD=3.87;ReadPosRankSum=-0.536	GT:AD:DP:GQ:MLPSAC:MLPSAF:PL	0/0/0/0/0/1:14,6:20:0:1:0.167:100,0,0,6,18,42,362	SG	450	No hit in this database		No hit in this database
Sp1_comp297298_c0_seq1	128	.	A	G	100.56	PASS	AC=4;AF=0.667;AN=6;BaseQRankSum=0.747;DP=8;Dels=0.00;FS=0.000;HaplotypeScore=0.0000;MLEAC=4;MLEAF=0.667;MQ=60.00;MQ0=0;MQRankSum=0.747;QD=12.57;ReadPosRankSum=-0.747	GT:AD:DP:GQ:MLPSAC:MLPSAF:PL	0/0/1/1/1/1:1,7:8:0:4:0.667:122,14,6,2,0,0,36											GATK	450	No hit in this database		No hit in this database
Sp1_comp297298_c0_seq1	164	.	T	C	104.56	PASS	AC=4;AF=0.667;AN=6;BaseQRankSum=0.296;DP=11;Dels=0.00;FS=5.229;HaplotypeScore=0.9665;MLEAC=4;MLEAF=0.667;MQ=56.89;MQ0=0;MQRankSum=2.166;QD=9.51;ReadPosRankSum=2.166	GT:AD:DP:GQ:MLPSAC:MLPSAF:PL	0/0/1/1/1/1:4,7:11:0:4:0.667:126,14,6,2,0,0,36											GATK	450	No hit in this database		No hit in this database
Sp1_comp297298_c0_seq1	175	.	T	A	78.56	PASS	AC=4;AF=0.667;AN=6;BaseQRankSum=1.386;DP=11;Dels=0.00;FS=5.229;HaplotypeScore=0.0000;MLEAC=4;MLEAF=0.667;MQ=56.89;MQ0=0;MQRankSum=2.166;QD=7.14;ReadPosRankSum=2.166	GT:AD:DP:GQ:MLPSAC:MLPSAF:PL	0/0/1/1/1/1:4,7:11:0:4:0.667:100,14,6,2,0,0,35											GATK	450	No hit in this database		No hit in this database
Sp1_comp297298_c0_seq1	68	.	T	C	7.13	.	DP=2;AF1=0.7304;AC1=1;DP4=0,1,1,0;MQ=43;FQ=-25;PV4=1,1,1,1	GT:PL:GQ	0/1:35,0,2:6											SAM	450	No hit in this database		No hit in this database
Sp1_comp297304_c0_seq1	106	.	G	A	71.1	.	DP=8;VDB=0.0393;AF1=0.5064;AC1=1;DP4=1,0,4,3;MQ=44;FQ=-11.3;PV4=1,6.1e-05,0.18,0.39	GT:PL:GQ	0/1:101,0,16:19	Sp1_comp297304_c0_seq1	106	.	G	A	305.27	PASS	AC=5;AF=0.833;AN=6;BaseQRankSum=0.751;DP=9;Dels=0.00;FS=0.000;HaplotypeScore=0.9999;MLEAC=5;MLEAF=0.833;MQ=60.00;MQ0=0;MQRankSum=0.751;QD=33.92;ReadPosRankSum=0.751	GT:AD:DP:GQ:MLPSAC:MLPSAF:PL	0/1/1/1/1/1:1,8:9:5:5:0.833:330,49,26,13,5,0,31	SG	567	No hit in this database		No hit in this database
Sp1_comp297304_c0_seq1	127	.	T	A	4.77	.	DP=10;VDB=0.0180;AF1=0.4999;AC1=1;DP4=3,5,1,1;MQ=44;FQ=6.99;PV4=1,1,0.0008,1	GT:PL:GQ	0/1:33,0,212:33	Sp1_comp297304_c0_seq1	127	.	T	A	41.96	LowQual	AC=1;AF=0.167;AN=6;BaseQRankSum=-0.354;DP=11;Dels=0.00;FS=0.000;HaplotypeScore=5.9988;MLEAC=1;MLEAF=0.167;MQ=60.00;MQ0=0;MQRankSum=0.354;QD=3.81;ReadPosRankSum=-0.589	GT:AD:DP:GQ:MLPSAC:MLPSAF:PL	0/0/0/0/0/1:9,2:11:3:1:0.167:66,0,3,10,24,49,372	SG	567	No hit in this database		No hit in this database
Sp1_comp297304_c0_seq1	143	.	T	C	80	.	DP=13;VDB=0.0271;AF1=0.5;AC1=1;DP4=3,0,4,5;MQ=45;FQ=33;PV4=0.2,4.8e-10,0.072,1	GT:PL:GQ	0/1:110,0,60:63	Sp1_comp297304_c0_seq1	143	.	T	C	376.82	PASS	AC=5;AF=0.833;AN=6;BaseQRankSum=2.113;DP=13;Dels=0.00;FS=6.368;HaplotypeScore=0.0000;MLEAC=5;MLEAF=0.833;MQ=60.00;MQ0=0;MQRankSum=0.592;QD=28.99;ReadPosRankSum=0.930	GT:AD:DP:GQ:MLPSAC:MLPSAF:PL	0/1/1/1/1/1:3,10:13:1:5:0.833:400,49,22,8,1,0,93	SG	567	No hit in this database		No hit in this database
Sp1_comp297304_c0_seq1	173	.	C	T	138	.	DP=14;VDB=0.0359;AF1=0.5;AC1=1;DP4=4,2,3,4;MQ=44;FQ=134;PV4=0.59,0.069,9.7e-05,0.16	GT:PL:GQ	0/1:168,0,162:99	Sp1_comp297304_c0_seq1	173	.	C	T	237.93	PASS	AC=3;AF=0.500;AN=6;BaseQRankSum=-2.040;DP=15;Dels=0.00;FS=5.021;HaplotypeScore=0.0000;MLEAC=3;MLEAF=0.500;MQ=60.00;MQ0=0;MQRankSum=-0.209;QD=15.86;ReadPosRankSum=-2.176	GT:AD:DP:GQ:MLPSAC:MLPSAF:PL	0/0/0/1/1/1:7,8:15:2:3:0.500:261,20,5,0,2,13,227	SG	567	No hit in this database		No hit in this database
Sp1_comp297304_c0_seq1	214	.	G	T	35	.	DP=15;VDB=0.0329;AF1=0.5;AC1=1;DP4=6,5,1,3;MQ=48;FQ=38;PV4=0.57,0.036,0.00011,1	GT:PL:GQ	0/1:65,0,246:68	Sp1_comp297304_c0_seq1	214	.	G	T	102.92	PASS	AC=2;AF=0.333;AN=6;BaseQRankSum=0.546;DP=16;Dels=0.00;FS=2.447;HaplotypeScore=5.9979;MLEAC=2;MLEAF=0.333;MQ=60.00;MQ0=0;MQRankSum=0.788;QD=6.43;ReadPosRankSum=0.788	GT:AD:DP:GQ:MLPSAC:MLPSAF:PL	0/0/0/0/1/1:12,4:16:1:2:0.333:126,1,0,7,21,50,422	SG	567	No hit in this database		No hit in this database
Sp1_comp297304_c0_seq1	303	.	T	C	149	.	DP=14;VDB=0.0325;AF1=0.5;AC1=1;DP4=2,4,3,5;MQ=46;FQ=112;PV4=1,0.48,0.00067,0.06	GT:PL:GQ	0/1:179,0,139:99	Sp1_comp297304_c0_seq1	303	.	T	C	252.08	PASS	AC=3;AF=0.500;AN=6;BaseQRankSum=0.000;DP=14;Dels=0.00;FS=0.000;HaplotypeScore=0.0000;MLEAC=3;MLEAF=0.500;MQ=60.00;MQ0=0;MQRankSum=0.471;QD=18.01;ReadPosRankSum=-1.625	GT:AD:DP:GQ:MLPSAC:MLPSAF:PL	0/0/0/1/1/1:6,8:14:1:3:0.500:275,25,7,0,1,11,196	SG	567	No hit in this database		No hit in this database
Sp1_comp297304_c0_seq1	35	.	A	G	126	.	DP=12;VDB=0.0007;AF1=0.5;AC1=1;DP4=2,0,4,4;MQ=52;FQ=19.1;PV4=0.47,0.021,0.46,0.15	GT:PL:GQ	0/1:156,0,46:49	Sp1_comp297304_c0_seq1	35	.	A	G	159.74	PASS	AC=5;AF=0.833;AN=6;BaseQRankSum=-1.666;DP=9;Dels=0.00;FS=0.000;HaplotypeScore=3.8660;MLEAC=5;MLEAF=0.833;MQ=60.00;MQ0=0;MQRankSum=-0.762;QD=17.75;ReadPosRankSum=0.067	GT:AD:DP:GQ:MLPSAC:MLPSAF:PL	0/1/1/1/1/1:2,7:9:2:5:0.833:183,28,14,6,2,0,34	SG	567	No hit in this database		No hit in this database
Sp1_comp297304_c0_seq1	358	.	A	C	83	.	DP=9;VDB=0.0392;AF1=0.5;AC1=1;DP4=1,1,3,4;MQ=45;FQ=21;PV4=1,0.0013,0.035,0.31	GT:PL:GQ	0/1:113,0,48:51	Sp1_comp297304_c0_seq1	358	.	A	C	248.06	PASS	AC=5;AF=0.833;AN=6;BaseQRankSum=0.067;DP=9;Dels=0.00;FS=0.000;HaplotypeScore=0.0000;MLEAC=5;MLEAF=0.833;MQ=60.00;MQ0=0;MQRankSum=-0.067;QD=27.56;ReadPosRankSum=0.067	GT:AD:DP:GQ:MLPSAC:MLPSAF:PL	0/1/1/1/1/1:2,7:9:1:5:0.833:271,35,16,6,1,0,63	SG	567	No hit in this database		No hit in this database
Sp1_comp297304_c0_seq1	434	.	A	G	74	.	DP=9;VDB=0.0393;AF1=0.5;AC1=1;DP4=1,1,5,2;MQ=45;FQ=26;PV4=1,0.00019,0.012,0.15	GT:PL:GQ	0/1:104,0,53:56	Sp1_comp297304_c0_seq1	434	.	A	G	130.22	PASS	AC=4;AF=0.667;AN=6;BaseQRankSum=0.000;DP=8;Dels=0.00;FS=0.000;HaplotypeScore=3.9995;MLEAC=4;MLEAF=0.667;MQ=60.00;MQ0=0;MQRankSum=-0.572;QD=16.28;ReadPosRankSum=-0.572	GT:AD:DP:GQ:MLPSAC:MLPSAF:PL	0/0/1/1/1/1:2,6:8:1:4:0.667:152,16,6,1,0,2,73	SG	567	No hit in this database		No hit in this database
Sp1_comp297304_c0_seq1	473	.	G	T	41	.	DP=11;VDB=0.0384;AF1=0.5;AC1=1;DP4=2,1,3,2;MQ=47;FQ=44;PV4=1,2.6e-06,0.051,0.12	GT:PL:GQ	0/1:71,0,92:74	Sp1_comp297304_c0_seq1	473	.	G	T	126.22	PASS	AC=4;AF=0.667;AN=6;BaseQRankSum=-0.922;DP=7;Dels=0.00;FS=0.000;HaplotypeScore=0.9999;MLEAC=4;MLEAF=0.667;MQ=60.00;MQ0=0;MQRankSum=1.495;QD=18.03;ReadPosRankSum=-0.922	GT:AD:DP:GQ:MLPSAC:MLPSAF:PL	0/0/1/1/1/1:2,5:7:1:4:0.667:148,16,6,1,0,2,74	SG	567	No hit in this database		No hit in this database
Sp1_comp297304_c0_seq1	477	.	A	G	58	.	DP=10;VDB=0.0392;AF1=0.5;AC1=1;DP4=2,1,6,1;MQ=46;FQ=56.3;PV4=1,3.7e-06,0.033,1	GT:PL:GQ	0/1:88,0,85:86	Sp1_comp297304_c0_seq1	477	.	A	G	87.02	PASS	AC=3;AF=0.500;AN=6;BaseQRankSum=0.550;DP=7;Dels=0.00;FS=3.136;HaplotypeScore=0.9999;MLEAC=3;MLEAF=0.500;MQ=60.00;MQ0=0;MQRankSum=0.937;QD=12.43;ReadPosRankSum=0.937	GT:AD:DP:GQ:MLPSAC:MLPSAF:PL	0/0/0/1/1/1:3,4:7:2:3:0.500:109,8,2,0,2,8,112	SG	567	No hit in this database		No hit in this database
Sp1_comp297304_c0_seq1	481	.	A	G	57	.	DP=10;VDB=0.0392;AF1=0.5;AC1=1;DP4=2,1,5,1;MQ=46;FQ=57.5;PV4=1,7e-05,0.014,1	GT:PL:GQ	0/1:87,0,88:87	Sp1_comp297304_c0_seq1	481	.	A	G	63.02	PASS	AC=3;AF=0.500;AN=6;BaseQRankSum=-0.550;DP=7;Dels=0.00;FS=3.136;HaplotypeScore=0.9999;MLEAC=3;MLEAF=0.500;MQ=60.00;MQ0=0;MQRankSum=-0.550;QD=9.00;ReadPosRankSum=0.937	GT:AD:DP:GQ:MLPSAC:MLPSAF:PL	0/0/0/1/1/1:3,4:7:2:3:0.500:85,8,2,0,2,8,113	SG	567	No hit in this database		No hit in this database
Sp1_comp297304_c0_seq1	208	.	T	C	106.92	PASS	AC=2;AF=0.333;AN=6;BaseQRankSum=0.667;DP=16;Dels=0.00;FS=2.447;HaplotypeScore=2.7336;MLEAC=2;MLEAF=0.333;MQ=60.00;MQ0=0;MQRankSum=0.182;QD=6.68;ReadPosRankSum=1.152	GT:AD:DP:GQ:MLPSAC:MLPSAF:PL	0/0/0/0/1/1:12,4:16:1:2:0.333:130,1,0,7,21,50,433											GATK	567	No hit in this database		No hit in this database
Sp1_comp297304_c0_seq1	224	.	T	A	62.85	PASS	AC=1;AF=0.167;AN=6;BaseQRankSum=-2.194;DP=22;Dels=0.00;FS=0.000;HaplotypeScore=5.9979;MLEAC=1;MLEAF=0.167;MQ=60.00;MQ0=0;MQRankSum=0.761;QD=2.86;ReadPosRankSum=-0.045	GT:AD:DP:GQ:MLPSAC:MLPSAF:PL	0/0/0/0/0/1:17,4:22:3:1:0.167:87,0,3,12,30,63,2147483647											GATK	567	No hit in this database		No hit in this database
Sp1_comp297304_c0_seq1	289	.	T	G	114.22	PASS	AC=4;AF=0.667;AN=6;BaseQRankSum=0.313;DP=21;Dels=0.00;FS=8.822;HaplotypeScore=12.9167;MLEAC=4;MLEAF=0.667;MQ=60.00;MQ0=0;MQRankSum=-2.642;QD=5.44;ReadPosRankSum=-0.582	GT:AD:DP:GQ:MLPSAC:MLPSAF:PL	0/0/1/1/1/1:17,4:21:1:4:0.667:136,16,6,1,0,2,50											GATK	567	No hit in this database		No hit in this database
Sp1_comp297304_c0_seq1	337	.	T	C	126.5	PASS	AC=3;AF=0.500;AN=6;BaseQRankSum=1.532;DP=11;Dels=0.00;FS=2.463;HaplotypeScore=0.0000;MLEAC=3;MLEAF=0.500;MQ=60.00;MQ0=0;MQRankSum=0.143;QD=11.50;ReadPosRankSum=1.031	GT:AD:DP:GQ:MLPSAC:MLPSAF:PL	0/0/0/1/1/1:5,6:11:1:3:0.500:149,17,4,0,1,11,171											GATK	567	No hit in this database		No hit in this database
Sp1_comp297304_c0_seq1	339	.	A	T	121.5	PASS	AC=3;AF=0.500;AN=6;BaseQRankSum=0.244;DP=12;Dels=0.00;FS=0.000;HaplotypeScore=0.0000;MLEAC=3;MLEAF=0.500;MQ=60.00;MQ0=0;MQRankSum=0.689;QD=10.13;ReadPosRankSum=1.000	GT:AD:DP:GQ:MLPSAC:MLPSAF:PL	0/0/0/1/1/1:5,7:12:1:3:0.500:144,17,4,0,1,11,179											GATK	567	No hit in this database		No hit in this database
Sp1_comp297304_c0_seq1	444	.	A	C	74.5	PASS	AC=2;AF=0.333;AN=6;BaseQRankSum=1.881;DP=9;Dels=0.00;FS=0.000;HaplotypeScore=2.7308;MLEAC=2;MLEAF=0.333;MQ=60.00;MQ0=0;MQRankSum=1.159;QD=8.28;ReadPosRankSum=0.361	GT:AD:DP:GQ:MLPSAC:MLPSAF:PL	0/0/0/0/1/1:5,4:9:0:2:0.333:96,5,0,0,3,12,137											GATK	567	No hit in this database		No hit in this database
Sp1_comp297304_c0_seq1	29	.	G	T	12.3	.	DP=11;VDB=0.0192;AF1=0.5;AC1=1;DP4=5,4,2,0;MQ=52;FQ=15.1;PV4=0.49,1,1,1	GT:PL:GQ	0/1:42,0,231:44											SAM	567	No hit in this database		No hit in this database
Sp1_comp297304_c1_seq1	171	.	A	G	11.3	.	DP=5;VDB=0.0156;AF1=0.5;AC1=1;DP4=1,1,1,1;MQ=43;FQ=14.2;PV4=1,1,0.18,1	GT:PL:GQ	0/1:41,0,66:43											SAM	207	No hit in this database		No hit in this database
Sp1_comp297304_c1_seq1	18	.	T	C	25	.	DP=17;VDB=0.0001;AF1=0.5;AC1=1;DP4=5,6,2,1;MQ=30;FQ=28;PV4=1,0.14,1,0.22	GT:PL:GQ	0/1:55,0,94:58											SAM	207	No hit in this database		No hit in this database
Sp1_comp297304_c1_seq1	31	.	T	C	27.8	.	DP=3;VDB=0.0060;AF1=1;AC1=2;DP4=0,0,1,1;MQ=60;FQ=-33	GT:PL:GQ	1/1:59,6,0:10											SAM	207	No hit in this database		No hit in this database
Sp1_comp297304_c1_seq1	32	.	C	A	30.8	.	DP=3;VDB=0.0060;AF1=1;AC1=2;DP4=0,0,1,1;MQ=60;FQ=-33	GT:PL:GQ	1/1:62,6,0:10											SAM	207	No hit in this database		No hit in this database
Sp1_comp297307_c0_seq1	152	.	A	G	36	.	DP=4;VDB=0.0180;AF1=0.5;AC1=1;DP4=2,0,1,1;MQ=47;FQ=22.9;PV4=1,1,0.46,0.45	GT:PL:GQ	0/1:66,0,50:53	Sp1_comp297307_c0_seq1	152	.	A	G	54.98	PASS	AC=3;AF=0.500;AN=6;BaseQRankSum=1.026;DP=4;Dels=0.00;FS=0.000;HaplotypeScore=0.9993;MLEAC=3;MLEAF=0.500;MQ=54.52;MQ0=0;MQRankSum=0.000;QD=13.75;ReadPosRankSum=0.000	GT:AD:DP:GQ:MLPSAC:MLPSAF:PL	0/0/0/1/1/1:2,2:4:1:3:0.500:76,5,1,0,1,5,64	SG	834	No hit in this database		No hit in this database
Sp1_comp297307_c0_seq1	642	.	G	C	23	.	DP=3;VDB=0.0061;AF1=0.5002;AC1=1;DP4=1,0,1,1;MQ=41;FQ=6.18;PV4=1,0.061,0.27,0.32	GT:PL:GQ	0/1:53,0,32:35	Sp1_comp297307_c0_seq1	642	.	G	C	53.02	PASS	AC=4;AF=0.667;AN=6;BaseQRankSum=-0.736;DP=3;Dels=0.00;FS=0.000;HaplotypeScore=0.0000;MLEAC=4;MLEAF=0.667;MQ=60.00;MQ0=0;MQRankSum=-0.736;QD=17.67;ReadPosRankSum=-0.736	GT:AD:DP:GQ:MLPSAC:MLPSAF:PL	0/0/1/1/1/1:1,2:3:1:4:0.667:74,8,3,1,0,1,37	SG	834	No hit in this database		No hit in this database
Sp1_comp297307_c0_seq1	238	.	C	T	38.82	LowQual	AC=1;AF=0.167;AN=6;BaseQRankSum=0.572;DP=8;Dels=0.00;FS=0.000;HaplotypeScore=0.0000;MLEAC=1;MLEAF=0.167;MQ=57.32;MQ0=0;MQRankSum=-0.572;QD=4.85;ReadPosRankSum=1.067	GT:AD:DP:GQ:MLPSAC:MLPSAF:PL	0/0/0/0/0/1:6,2:8:0:1:0.167:61,0,0,4,12,28,229											GATK	834	No hit in this database		No hit in this database
Sp1_comp297307_c0_seq1	361	.	C	T	50.98	PASS	AC=3;AF=0.500;AN=6;BaseQRankSum=-1.026;DP=4;Dels=0.00;FS=0.000;HaplotypeScore=0.0000;MLEAC=3;MLEAF=0.500;MQ=60.00;MQ0=0;MQRankSum=1.026;QD=12.75;ReadPosRankSum=-1.026	GT:AD:DP:GQ:MLPSAC:MLPSAF:PL	0/0/0/1/1/1:2,2:4:1:3:0.500:72,5,1,0,1,5,80											GATK	834	No hit in this database		No hit in this database
Sp1_comp297307_c0_seq1	510	.	G	T	50.02	PASS	AC=4;AF=0.667;AN=6;BaseQRankSum=-0.736;DP=3;Dels=0.00;FS=0.000;HaplotypeScore=0.0000;MLEAC=4;MLEAF=0.667;MQ=52.16;MQ0=0;MQRankSum=-0.736;QD=16.67;ReadPosRankSum=-0.736	GT:AD:DP:GQ:MLPSAC:MLPSAF:PL	0/0/1/1/1/1:1,2:3:1:4:0.667:71,8,3,1,0,1,37											GATK	834	No hit in this database		No hit in this database
Sp1_comp297307_c0_seq1	53	.	G	A	11.3	.	DP=1;AF1=1;AC1=2;DP4=0,0,1,0;MQ=60;FQ=-30	GT:PL:GQ	1/1:41,3,0:5											SAM	834	No hit in this database		No hit in this database
Sp1_comp297307_c0_seq1	76	.	C	T	6.98	.	DP=1;AF1=1;AC1=2;DP4=0,0,1,0;MQ=60;FQ=-30	GT:PL:GQ	1/1:36,3,0:4											SAM	834	No hit in this database		No hit in this database
Sp1_comp297309_c0_seq1	171	.	T	C	67	.	DP=447;VDB=0.0399;AF1=0.5;AC1=1;DP4=107,65,58,42;MQ=49;FQ=70;PV4=0.52,1.1e-102,0.0059,0.0089	GT:PL:GQ	0/1:97,0,255:99	Sp1_comp297309_c0_seq1	171	.	T	C	4133.95		AC=3;AF=0.500;AN=6;BaseQRankSum=1.305;DP=250;Dels=0.00;FS=3.668;HaplotypeScore=59.6872;MLEAC=3;MLEAF=0.500;MQ=59.92;MQ0=0;MQRankSum=-1.267;QD=16.54;ReadPosRankSum=-0.906	GT:AD:DP:GQ:MLPSAC:MLPSAF:PL	0/0/0/1/1/1:98,152:250:20:3:0.500:4160,362,92,0,20,194,2147483647	SG	1331	gi|224090639|ref|XP_002309043.1|	predicted protein [Populus trichocarpa]	AT3G53620.1	pyrophosphorylase 4	Encodes a soluble protein with inorganic pyrophosphatase activity that is highly specific for Mg-inorganic pyrophosphate.	pyrophosphorylase 4 (PPa4); FUNCTIONS IN: inorganic diphosphatase activity; INVOLVED IN: response to cadmium ion, metabolic process; LOCATED IN: membrane, cytoplasm; EXPRESSED IN: 24 plant structures; EXPRESSED DURING: 13 growth stages; CONTAINS InterPro DOMAIN/s: Inorganic pyrophosphatase (InterPro:IPR008162); BEST Arabidopsis thaliana protein match is: pyrophosphorylase 1 (TAIR:AT1G01050.1); Ha…		OG1_12798
Sp1_comp297309_c0_seq1	251	.	C	G	167	.	DP=595;VDB=0.0392;AF1=0.5;AC1=1;DP4=118,107,102,110;MQ=48;FQ=170;PV4=0.39,2.6e-157,0.00011,0.017	GT:PL:GQ	0/1:197,0,255:99	Sp1_comp297309_c0_seq1	251	.	C	G	5120.9		AC=4;AF=0.667;AN=6;BaseQRankSum=0.179;DP=248;Dels=0.00;FS=6.444;HaplotypeScore=46.3983;MLEAC=4;MLEAF=0.667;MQ=60.00;MQ0=0;MQRankSum=-0.914;QD=20.65;ReadPosRankSum=-0.175	GT:AD:DP:GQ:MLPSAC:MLPSAF:PL	0/0/1/1/1/1:90,157:248:34:4:0.667:5147,536,184,34,0,110,2147483647	SG	1331	gi|224090639|ref|XP_002309043.1|	predicted protein [Populus trichocarpa]	AT3G53620.1	pyrophosphorylase 4	Encodes a soluble protein with inorganic pyrophosphatase activity that is highly specific for Mg-inorganic pyrophosphate.	pyrophosphorylase 4 (PPa4); FUNCTIONS IN: inorganic diphosphatase activity; INVOLVED IN: response to cadmium ion, metabolic process; LOCATED IN: membrane, cytoplasm; EXPRESSED IN: 24 plant structures; EXPRESSED DURING: 13 growth stages; CONTAINS InterPro DOMAIN/s: Inorganic pyrophosphatase (InterPro:IPR008162); BEST Arabidopsis thaliana protein match is: pyrophosphorylase 1 (TAIR:AT1G01050.1); Ha…		OG1_12798
Sp1_comp297309_c0_seq1	256	.	C	T	130	.	DP=581;VDB=0.0380;AF1=0.5;AC1=1;DP4=169,164,111,112;MQ=49;FQ=133;PV4=0.86,3.4e-192,5.6e-05,1	GT:PL:GQ	0/1:160,0,255:99	Sp1_comp297309_c0_seq1	256	.	C	T	3525.11		AC=3;AF=0.500;AN=6;BaseQRankSum=0.168;DP=248;Dels=0.00;FS=2.833;HaplotypeScore=47.3981;MLEAC=3;MLEAF=0.500;MQ=60.00;MQ0=0;MQRankSum=-0.439;QD=14.21;ReadPosRankSum=0.024	GT:AD:DP:GQ:MLPSAC:MLPSAF:PL	0/0/0/1/1/1:140,108:248:13:3:0.500:3551,191,13,0,107,2147483647,2147483647	SG	1331	gi|224090639|ref|XP_002309043.1|	predicted protein [Populus trichocarpa]	AT3G53620.1	pyrophosphorylase 4	Encodes a soluble protein with inorganic pyrophosphatase activity that is highly specific for Mg-inorganic pyrophosphate.	pyrophosphorylase 4 (PPa4); FUNCTIONS IN: inorganic diphosphatase activity; INVOLVED IN: response to cadmium ion, metabolic process; LOCATED IN: membrane, cytoplasm; EXPRESSED IN: 24 plant structures; EXPRESSED DURING: 13 growth stages; CONTAINS InterPro DOMAIN/s: Inorganic pyrophosphatase (InterPro:IPR008162); BEST Arabidopsis thaliana protein match is: pyrophosphorylase 1 (TAIR:AT1G01050.1); Ha…		OG1_12798
Sp1_comp297309_c0_seq1	656	.	A	G	112	.	DP=683;VDB=0.0365;AF1=0.5;AC1=1;DP4=220,204,108,119;MQ=45;FQ=115;PV4=0.32,4.1e-183,4.4e-38,1	GT:PL:GQ	0/1:142,0,255:99	Sp1_comp297309_c0_seq1	656	.	A	G	2533.9		AC=2;AF=0.333;AN=6;BaseQRankSum=0.933;DP=250;Dels=0.00;FS=0.498;HaplotypeScore=53.9807;MLEAC=2;MLEAF=0.333;MQ=59.85;MQ0=0;MQRankSum=0.956;QD=10.14;ReadPosRankSum=1.457	GT:AD:DP:GQ:MLPSAC:MLPSAF:PL	0/0/0/0/1/1:163,85:250:51:2:0.333:2560,88,0,51,220,2147483647,2147483647	SG	1331	gi|224090639|ref|XP_002309043.1|	predicted protein [Populus trichocarpa]	AT3G53620.1	pyrophosphorylase 4	Encodes a soluble protein with inorganic pyrophosphatase activity that is highly specific for Mg-inorganic pyrophosphate.	pyrophosphorylase 4 (PPa4); FUNCTIONS IN: inorganic diphosphatase activity; INVOLVED IN: response to cadmium ion, metabolic process; LOCATED IN: membrane, cytoplasm; EXPRESSED IN: 24 plant structures; EXPRESSED DURING: 13 growth stages; CONTAINS InterPro DOMAIN/s: Inorganic pyrophosphatase (InterPro:IPR008162); BEST Arabidopsis thaliana protein match is: pyrophosphorylase 1 (TAIR:AT1G01050.1); Ha…		OG1_12798
Sp1_comp297309_c0_seq1	67	.	A	T	158	.	DP=191;VDB=0.0066;AF1=1;AC1=2;DP4=1,0,12,4;MQ=52;FQ=-41;PV4=1,0.056,1,0.18	GT:PL:GQ	1/1:191,14,0:25	Sp1_comp297309_c0_seq1	67	.	A	T	5111.9		AC=6;AF=1.00;AN=6;BaseQRankSum=0.820;DP=191;Dels=0.00;FS=0.000;HaplotypeScore=37.9917;MLEAC=6;MLEAF=1.00;MQ=60.00;MQ0=0;MQRankSum=-1.258;QD=26.76;ReadPosRankSum=-0.656	GT:AD:DP:GQ:MLPSAC:MLPSAF:PL	1/1/1/1/1/1:1,190:191:72:6:1.00:5138,1001,599,365,199,72,0	SG	1331	gi|224090639|ref|XP_002309043.1|	predicted protein [Populus trichocarpa]	AT3G53620.1	pyrophosphorylase 4	Encodes a soluble protein with inorganic pyrophosphatase activity that is highly specific for Mg-inorganic pyrophosphate.	pyrophosphorylase 4 (PPa4); FUNCTIONS IN: inorganic diphosphatase activity; INVOLVED IN: response to cadmium ion, metabolic process; LOCATED IN: membrane, cytoplasm; EXPRESSED IN: 24 plant structures; EXPRESSED DURING: 13 growth stages; CONTAINS InterPro DOMAIN/s: Inorganic pyrophosphatase (InterPro:IPR008162); BEST Arabidopsis thaliana protein match is: pyrophosphorylase 1 (TAIR:AT1G01050.1); Ha…		OG1_12798
Sp1_comp297309_c0_seq1	88	.	G	T	225	.	DP=267;VDB=0.0190;AF1=0.5;AC1=1;DP4=133,45,64,19;MQ=48;FQ=225;PV4=0.76,0.035,0.03,1	GT:PL:GQ	0/1:255,0,255:99	Sp1_comp297309_c0_seq1	88	.	G	T	2670.9		AC=2;AF=0.333;AN=6;BaseQRankSum=-0.462;DP=249;Dels=0.00;FS=4.457;HaplotypeScore=36.9914;MLEAC=2;MLEAF=0.333;MQ=59.93;MQ0=0;MQRankSum=1.122;QD=10.73;ReadPosRankSum=0.597	GT:AD:DP:GQ:MLPSAC:MLPSAF:PL	0/0/0/0/1/1:167,82:249:58:2:0.333:2697,85,0,58,238,2147483647,2147483647	SG	1331	gi|224090639|ref|XP_002309043.1|	predicted protein [Populus trichocarpa]	AT3G53620.1	pyrophosphorylase 4	Encodes a soluble protein with inorganic pyrophosphatase activity that is highly specific for Mg-inorganic pyrophosphate.	pyrophosphorylase 4 (PPa4); FUNCTIONS IN: inorganic diphosphatase activity; INVOLVED IN: response to cadmium ion, metabolic process; LOCATED IN: membrane, cytoplasm; EXPRESSED IN: 24 plant structures; EXPRESSED DURING: 13 growth stages; CONTAINS InterPro DOMAIN/s: Inorganic pyrophosphatase (InterPro:IPR008162); BEST Arabidopsis thaliana protein match is: pyrophosphorylase 1 (TAIR:AT1G01050.1); Ha…		OG1_12798
Sp1_comp297309_c0_seq1	1043	.	A	G	1295.9	PASS	AC=1;AF=0.167;AN=6;BaseQRankSum=0.409;DP=250;Dels=0.00;FS=2.795;HaplotypeScore=4.5712;MLEAC=1;MLEAF=0.167;MQ=59.64;MQ0=1;MQRankSum=-0.701;QD=5.18;ReadPosRankSum=-0.431	GT:AD:DP:GQ:MLPSAC:MLPSAF:PL	0/0/0/0/0/1:201,48:250:50:1:0.167:1322,0,50,213,2147483647,2147483647,2147483647											GATK	1331	gi|224090639|ref|XP_002309043.1|	predicted protein [Populus trichocarpa]	AT3G53620.1	pyrophosphorylase 4	Encodes a soluble protein with inorganic pyrophosphatase activity that is highly specific for Mg-inorganic pyrophosphate.	pyrophosphorylase 4 (PPa4); FUNCTIONS IN: inorganic diphosphatase activity; INVOLVED IN: response to cadmium ion, metabolic process; LOCATED IN: membrane, cytoplasm; EXPRESSED IN: 24 plant structures; EXPRESSED DURING: 13 growth stages; CONTAINS InterPro DOMAIN/s: Inorganic pyrophosphatase (InterPro:IPR008162); BEST Arabidopsis thaliana protein match is: pyrophosphorylase 1 (TAIR:AT1G01050.1); Ha…		OG1_12798
Sp1_comp297309_c0_seq1	1269	.	T	A	101.16	PASS	AC=6;AF=1.00;AN=6;DP=3;Dels=0.00;FS=0.000;HaplotypeScore=0.0000;MLEAC=6;MLEAF=1.00;MQ=60.00;MQ0=0;QD=33.72	GT:AD:DP:GQ:MLPSAC:MLPSAF:PL	1/1/1/1/1/1:0,3:3:2:6:1.00:124,23,14,9,5,2,0											GATK	1331	gi|224090639|ref|XP_002309043.1|	predicted protein [Populus trichocarpa]	AT3G53620.1	pyrophosphorylase 4	Encodes a soluble protein with inorganic pyrophosphatase activity that is highly specific for Mg-inorganic pyrophosphate.	pyrophosphorylase 4 (PPa4); FUNCTIONS IN: inorganic diphosphatase activity; INVOLVED IN: response to cadmium ion, metabolic process; LOCATED IN: membrane, cytoplasm; EXPRESSED IN: 24 plant structures; EXPRESSED DURING: 13 growth stages; CONTAINS InterPro DOMAIN/s: Inorganic pyrophosphatase (InterPro:IPR008162); BEST Arabidopsis thaliana protein match is: pyrophosphorylase 1 (TAIR:AT1G01050.1); Ha…		OG1_12798
Sp1_comp297309_c0_seq1	168	.	G	T	2002.91		AC=2;AF=0.333;AN=6;BaseQRankSum=-0.133;DP=246;Dels=0.00;FS=2.530;HaplotypeScore=70.2286;MLEAC=2;MLEAF=0.333;MQ=59.92;MQ0=0;MQRankSum=0.009;QD=8.14;ReadPosRankSum=-2.030	GT:AD:DP:GQ:MLPSAC:MLPSAF:PL	0/0/0/0/1/1:179,67:246:27:2:0.333:2029,27,0,101,2147483647,2147483647,2147483647											GATK	1331	gi|224090639|ref|XP_002309043.1|	predicted protein [Populus trichocarpa]	AT3G53620.1	pyrophosphorylase 4	Encodes a soluble protein with inorganic pyrophosphatase activity that is highly specific for Mg-inorganic pyrophosphate.	pyrophosphorylase 4 (PPa4); FUNCTIONS IN: inorganic diphosphatase activity; INVOLVED IN: response to cadmium ion, metabolic process; LOCATED IN: membrane, cytoplasm; EXPRESSED IN: 24 plant structures; EXPRESSED DURING: 13 growth stages; CONTAINS InterPro DOMAIN/s: Inorganic pyrophosphatase (InterPro:IPR008162); BEST Arabidopsis thaliana protein match is: pyrophosphorylase 1 (TAIR:AT1G01050.1); Ha…		OG1_12798
Sp1_comp297309_c0_seq1	44	.	C	T	405.91	PASS	AC=1;AF=0.167;AN=6;BaseQRankSum=0.309;DP=105;Dels=0.00;FS=0.000;HaplotypeScore=0.9997;MLEAC=1;MLEAF=0.167;MQ=60.00;MQ0=0;MQRankSum=-0.375;QD=3.87;ReadPosRankSum=-0.087	GT:AD:DP:GQ:MLPSAC:MLPSAF:PL	0/0/0/0/0/1:85,20:105:28:1:0.167:432,0,28,95,2147483647,2147483647,2147483647											GATK	1331	gi|224090639|ref|XP_002309043.1|	predicted protein [Populus trichocarpa]	AT3G53620.1	pyrophosphorylase 4	Encodes a soluble protein with inorganic pyrophosphatase activity that is highly specific for Mg-inorganic pyrophosphate.	pyrophosphorylase 4 (PPa4); FUNCTIONS IN: inorganic diphosphatase activity; INVOLVED IN: response to cadmium ion, metabolic process; LOCATED IN: membrane, cytoplasm; EXPRESSED IN: 24 plant structures; EXPRESSED DURING: 13 growth stages; CONTAINS InterPro DOMAIN/s: Inorganic pyrophosphatase (InterPro:IPR008162); BEST Arabidopsis thaliana protein match is: pyrophosphorylase 1 (TAIR:AT1G01050.1); Ha…		OG1_12798
Sp1_comp297309_c0_seq1	485	.	T	C	862.9	PASS	AC=1;AF=0.167;AN=6;BaseQRankSum=1.569;DP=250;Dels=0.00;FS=0.000;HaplotypeScore=6.4517;MLEAC=1;MLEAF=0.167;MQ=59.68;MQ0=0;MQRankSum=-0.323;QD=3.45;ReadPosRankSum=-0.190	GT:AD:DP:GQ:MLPSAC:MLPSAF:PL	0/0/0/0/0/1:214,35:250:99:1:0.167:889,0,102,2147483647,2147483647,2147483647,2147483647											GATK	1331	gi|224090639|ref|XP_002309043.1|	predicted protein [Populus trichocarpa]	AT3G53620.1	pyrophosphorylase 4	Encodes a soluble protein with inorganic pyrophosphatase activity that is highly specific for Mg-inorganic pyrophosphate.	pyrophosphorylase 4 (PPa4); FUNCTIONS IN: inorganic diphosphatase activity; INVOLVED IN: response to cadmium ion, metabolic process; LOCATED IN: membrane, cytoplasm; EXPRESSED IN: 24 plant structures; EXPRESSED DURING: 13 growth stages; CONTAINS InterPro DOMAIN/s: Inorganic pyrophosphatase (InterPro:IPR008162); BEST Arabidopsis thaliana protein match is: pyrophosphorylase 1 (TAIR:AT1G01050.1); Ha…		OG1_12798
Sp1_comp297309_c0_seq1	752	.	G	A	6125.9	PASS	AC=5;AF=0.833;AN=6;BaseQRankSum=1.434;DP=250;Dels=0.00;FS=0.000;HaplotypeScore=1.7334;MLEAC=5;MLEAF=0.833;MQ=59.53;MQ0=1;MQRankSum=1.397;QD=24.50;ReadPosRankSum=0.537	GT:AD:DP:GQ:MLPSAC:MLPSAF:PL	0/1/1/1/1/1:38,211:250:51:5:0.833:6152,880,430,190,51,0,1005											GATK	1331	gi|224090639|ref|XP_002309043.1|	predicted protein [Populus trichocarpa]	AT3G53620.1	pyrophosphorylase 4	Encodes a soluble protein with inorganic pyrophosphatase activity that is highly specific for Mg-inorganic pyrophosphate.	pyrophosphorylase 4 (PPa4); FUNCTIONS IN: inorganic diphosphatase activity; INVOLVED IN: response to cadmium ion, metabolic process; LOCATED IN: membrane, cytoplasm; EXPRESSED IN: 24 plant structures; EXPRESSED DURING: 13 growth stages; CONTAINS InterPro DOMAIN/s: Inorganic pyrophosphatase (InterPro:IPR008162); BEST Arabidopsis thaliana protein match is: pyrophosphorylase 1 (TAIR:AT1G01050.1); Ha…		OG1_12798
Sp1_comp297309_c0_seq1	805	.	T	G	55.9		AC=1;AF=0.167;AN=6;BaseQRankSum=-4.707;DP=248;Dels=0.00;FS=44.081;HaplotypeScore=4.4882;MLEAC=1;MLEAF=0.167;MQ=59.17;MQ0=0;MQRankSum=0.816;QD=0.23;ReadPosRankSum=-5.613	GT:AD:DP:GQ:MLPSAC:MLPSAF:PL	0/0/0/0/0/1:232,15:248:82:1:0.167:82,0,182,2147483647,2147483647,2147483647,2147483647											GATK	1331	gi|224090639|ref|XP_002309043.1|	predicted protein [Populus trichocarpa]	AT3G53620.1	pyrophosphorylase 4	Encodes a soluble protein with inorganic pyrophosphatase activity that is highly specific for Mg-inorganic pyrophosphate.	pyrophosphorylase 4 (PPa4); FUNCTIONS IN: inorganic diphosphatase activity; INVOLVED IN: response to cadmium ion, metabolic process; LOCATED IN: membrane, cytoplasm; EXPRESSED IN: 24 plant structures; EXPRESSED DURING: 13 growth stages; CONTAINS InterPro DOMAIN/s: Inorganic pyrophosphatase (InterPro:IPR008162); BEST Arabidopsis thaliana protein match is: pyrophosphorylase 1 (TAIR:AT1G01050.1); Ha…		OG1_12798
Sp1_comp297309_c0_seq1	85	.	G	C	1140.9		AC=1;AF=0.167;AN=6;BaseQRankSum=0.147;DP=249;Dels=0.00;FS=0.000;HaplotypeScore=40.9909;MLEAC=1;MLEAF=0.167;MQ=59.93;MQ0=0;MQRankSum=-0.810;QD=4.58;ReadPosRankSum=1.184	GT:AD:DP:GQ:MLPSAC:MLPSAF:PL	0/0/0/0/0/1:208,41:249:81:1:0.167:1167,0,81,2147483647,2147483647,2147483647,2147483647											GATK	1331	gi|224090639|ref|XP_002309043.1|	predicted protein [Populus trichocarpa]	AT3G53620.1	pyrophosphorylase 4	Encodes a soluble protein with inorganic pyrophosphatase activity that is highly specific for Mg-inorganic pyrophosphate.	pyrophosphorylase 4 (PPa4); FUNCTIONS IN: inorganic diphosphatase activity; INVOLVED IN: response to cadmium ion, metabolic process; LOCATED IN: membrane, cytoplasm; EXPRESSED IN: 24 plant structures; EXPRESSED DURING: 13 growth stages; CONTAINS InterPro DOMAIN/s: Inorganic pyrophosphatase (InterPro:IPR008162); BEST Arabidopsis thaliana protein match is: pyrophosphorylase 1 (TAIR:AT1G01050.1); Ha…		OG1_12798
Sp1_comp297309_c0_seq1	924	.	C	A	2105.9	PASS	AC=2;AF=0.333;AN=6;BaseQRankSum=-0.483;DP=250;Dels=0.00;FS=1.695;HaplotypeScore=3.9946;MLEAC=2;MLEAF=0.333;MQ=59.88;MQ0=1;MQRankSum=-0.251;QD=8.42;ReadPosRankSum=0.407	GT:AD:DP:GQ:MLPSAC:MLPSAF:PL	0/0/0/0/1/1:173,77:250:45:2:0.333:2132,45,0,88,2147483647,2147483647,2147483647											GATK	1331	gi|224090639|ref|XP_002309043.1|	predicted protein [Populus trichocarpa]	AT3G53620.1	pyrophosphorylase 4	Encodes a soluble protein with inorganic pyrophosphatase activity that is highly specific for Mg-inorganic pyrophosphate.	pyrophosphorylase 4 (PPa4); FUNCTIONS IN: inorganic diphosphatase activity; INVOLVED IN: response to cadmium ion, metabolic process; LOCATED IN: membrane, cytoplasm; EXPRESSED IN: 24 plant structures; EXPRESSED DURING: 13 growth stages; CONTAINS InterPro DOMAIN/s: Inorganic pyrophosphatase (InterPro:IPR008162); BEST Arabidopsis thaliana protein match is: pyrophosphorylase 1 (TAIR:AT1G01050.1); Ha…		OG1_12798
Sp1_comp297309_c0_seq1	994	.	G	A	978.9	PASS	AC=1;AF=0.167;AN=6;BaseQRankSum=1.178;DP=249;Dels=0.00;FS=5.861;HaplotypeScore=6.9617;MLEAC=1;MLEAF=0.167;MQ=60.00;MQ0=0;MQRankSum=0.665;QD=3.93;ReadPosRankSum=0.959	GT:AD:DP:GQ:MLPSAC:MLPSAF:PL	0/0/0/0/0/1:216,33:249:99:1:0.167:1005,0,99,2147483647,2147483647,2147483647,2147483647											GATK	1331	gi|224090639|ref|XP_002309043.1|	predicted protein [Populus trichocarpa]	AT3G53620.1	pyrophosphorylase 4	Encodes a soluble protein with inorganic pyrophosphatase activity that is highly specific for Mg-inorganic pyrophosphate.	pyrophosphorylase 4 (PPa4); FUNCTIONS IN: inorganic diphosphatase activity; INVOLVED IN: response to cadmium ion, metabolic process; LOCATED IN: membrane, cytoplasm; EXPRESSED IN: 24 plant structures; EXPRESSED DURING: 13 growth stages; CONTAINS InterPro DOMAIN/s: Inorganic pyrophosphatase (InterPro:IPR008162); BEST Arabidopsis thaliana protein match is: pyrophosphorylase 1 (TAIR:AT1G01050.1); Ha…		OG1_12798
Sp1_comp297310_c0_seq1	271	.	T	C	111	.	DP=74;VDB=0.0298;AF1=0.5;AC1=1;DP4=4,15,5,14;MQ=49;FQ=114;PV4=1,4.4e-17,0.38,0.3	GT:PL:GQ	0/1:141,0,255:99	Sp1_comp297310_c0_seq1	271	.	T	C	1996.36	PASS	AC=4;AF=0.667;AN=6;BaseQRankSum=-0.829;DP=81;Dels=0.00;FS=4.842;HaplotypeScore=1.9156;MLEAC=4;MLEAF=0.667;MQ=60.00;MQ0=0;MQRankSum=-0.772;QD=24.65;ReadPosRankSum=-2.114	GT:AD:DP:GQ:MLPSAC:MLPSAF:PL	0/0/1/1/1/1:22,59:81:4:4:0.667:2021,269,114,37,0,4,645	SG	359	No hit in this database		No hit in this database
Sp1_comp297310_c0_seq1	316	.	A	G	53	.	DP=22;VDB=0.0053;AF1=0.5;AC1=1;DP4=0,8,2,5;MQ=46;FQ=56;PV4=0.2,0.00026,1,0.46	GT:PL:GQ	0/1:83,0,120:86	Sp1_comp297310_c0_seq1	316	.	A	G	527.66	PASS	AC=3;AF=0.500;AN=6;BaseQRankSum=3.121;DP=29;Dels=0.00;FS=0.000;HaplotypeScore=1.3123;MLEAC=3;MLEAF=0.500;MQ=56.52;MQ0=0;MQRankSum=2.029;QD=18.20;ReadPosRankSum=1.069	GT:AD:DP:GQ:MLPSAC:MLPSAF:PL	0/0/0/1/1/1:14,15:29:4:3:0.500:552,43,10,0,4,29,401	SG	359	No hit in this database		No hit in this database
Sp1_comp297310_c0_seq1	336	.	T	C	38	.	DP=10;VDB=0.0003;AF1=0.5002;AC1=1;DP4=0,2,0,7;MQ=48;FQ=5.47;PV4=1,0.0017,1,0.094	GT:PL:GQ	0/1:68,0,31:34	Sp1_comp297310_c0_seq1	336	.	T	C	348.96	PASS	AC=5;AF=0.833;AN=6;BaseQRankSum=2.221;DP=41;Dels=0.00;FS=9.230;HaplotypeScore=0.7340;MLEAC=5;MLEAF=0.833;MQ=48.62;MQ0=0;MQRankSum=3.354;QD=8.51;ReadPosRankSum=2.315	GT:AD:DP:GQ:MLPSAC:MLPSAF:PL	0/1/1/1/1/1:32,9:41:3:5:0.833:373,49,24,10,3,0,48	SG	359	No hit in this database		No hit in this database
Sp1_comp297310_c0_seq1	289	.	C	T	440.09		AC=3;AF=0.500;AN=6;BaseQRankSum=2.186;DP=38;Dels=0.00;FS=1.512;HaplotypeScore=19.4964;MLEAC=3;MLEAF=0.500;MQ=60.00;MQ0=0;MQRankSum=1.236;QD=11.58;ReadPosRankSum=1.996	GT:AD:DP:GQ:MLPSAC:MLPSAF:PL	0/0/0/1/1/1:19,19:38:6:3:0.500:465,50,12,0,6,36,564											GATK	359	No hit in this database		No hit in this database
Sp1_comp297310_c0_seq1	290	.	A	G	426.04		AC=3;AF=0.500;AN=6;BaseQRankSum=0.919;DP=38;Dels=0.00;FS=1.512;HaplotypeScore=33.9940;MLEAC=3;MLEAF=0.500;MQ=60.00;MQ0=0;MQRankSum=-0.127;QD=11.21;ReadPosRankSum=1.996	GT:AD:DP:GQ:MLPSAC:MLPSAF:PL	0/0/0/1/1/1:19,19:38:7:3:0.500:451,48,10,0,7,41,610											GATK	359	No hit in this database		No hit in this database
Sp1_comp297310_c0_seq1	305	.	T	C	38.95	LowQual;	AC=1;AF=0.167;AN=6;BaseQRankSum=2.043;DP=34;Dels=0.00;FS=1.554;HaplotypeScore=8.3103;MLEAC=1;MLEAF=0.167;MQ=57.05;MQ0=0;MQRankSum=1.175;QD=1.15;ReadPosRankSum=3.055	GT:AD:DP:GQ:MLPSAC:MLPSAF:PL	0/0/0/0/0/1:18,15:34:6:1:0.167:64,0,6,17,36,70,2147483647											GATK	359	No hit in this database		No hit in this database
Sp1_comp297310_c0_seq1	64	.	G	C	89.9		AC=1;AF=0.167;AN=6;BaseQRankSum=0.877;DP=250;Dels=0.00;FS=13.913;HaplotypeScore=10.6390;MLEAC=1;MLEAF=0.167;MQ=54.17;MQ0=0;MQRankSum=4.372;QD=0.36;ReadPosRankSum=-3.630	GT:AD:DP:GQ:MLPSAC:MLPSAF:PL	0/0/0/0/0/1:207,43:250:99:1:0.167:116,0,126,2147483647,2147483647,2147483647,2147483647											GATK	359	No hit in this database		No hit in this database
Sp1_comp297313_c0_seq1	165	.	G	T	50.5	.	DP=8;VDB=0.0380;AF1=1;AC1=2;DP4=0,0,2,2;MQ=50;FQ=-39	GT:PL:GQ	1/1:83,12,0:21	Sp1_comp297313_c0_seq1	165	.	G	T	283.29	PASS	AC=5;AF=0.833;AN=6;BaseQRankSum=0.898;DP=10;Dels=0.00;FS=0.000;HaplotypeScore=0.9998;MLEAC=5;MLEAF=0.833;MQ=60.00;MQ0=0;MQRankSum=-0.898;QD=28.33;ReadPosRankSum=0.898	GT:AD:DP:GQ:MLPSAC:MLPSAF:PL	0/1/1/1/1/1:2,8:10:5:5:0.833:308,49,26,13,5,0,22	SG	342	No hit in this database		No hit in this database
Sp1_comp297313_c0_seq1	313	.	C	A	343.96	PASS	AC=5;AF=0.833;AN=6;BaseQRankSum=0.589;DP=11;Dels=0.00;FS=0.000;HaplotypeScore=0.0000;MLEAC=5;MLEAF=0.833;MQ=59.24;MQ0=0;MQRankSum=0.354;QD=31.27;ReadPosRankSum=1.532	GT:AD:DP:GQ:MLPSAC:MLPSAF:PL	0/1/1/1/1/1:2,9:11:3:5:0.833:368,49,24,10,3,0,63											GATK	342	No hit in this database		No hit in this database
Sp1_comp297313_c0_seq1	255	.	G	A	9.52	.	DP=9;VDB=0.0137;AF1=0.5;AC1=1;DP4=3,3,1,1;MQ=45;FQ=12.3;PV4=1,0.091,0.035,1	GT:PL:GQ	0/1:39,0,156:41											SAM	342	No hit in this database		No hit in this database
Sp1_comp297319_c0_seq1	117	.	T	C	44	.	DP=117;VDB=0.0322;AF1=0.5;AC1=1;DP4=50,48,8,8;MQ=48;FQ=47;PV4=1,1,0.00096,0.19	GT:PL:GQ	0/1:74,0,255:77	Sp1_comp297319_c0_seq1	117	.	T	C	318.9	PASS	AC=1;AF=0.167;AN=6;BaseQRankSum=1.163;DP=92;Dels=0.00;FS=0.000;HaplotypeScore=2.5754;MLEAC=1;MLEAF=0.167;MQ=59.71;MQ0=0;MQRankSum=-0.686;QD=3.47;ReadPosRankSum=-0.459	GT:AD:DP:GQ:MLPSAC:MLPSAF:PL	0/0/0/0/0/1:78,14:92:33:1:0.167:345,0,33,100,2147483647,2147483647,2147483647	SG	845	gi|460366072|ref|XP_004228917.1|	PREDICTED: uncharacterized protein LOC101264148 [Solanum lycopersicum]	AT3G11690.1			unknown protein; FUNCTIONS IN: molecular_function unknown; INVOLVED IN: biological_process unknown; LOCATED IN: chloroplast; EXPRESSED IN: 24 plant structures; EXPRESSED DURING: 15 growth stages; BEST Arabidopsis thaliana protein match is: unknown protein (TAIR:AT5G06380.1); Has 84 Blast hits to 84 proteins in 12 species: Archae - 0; Bacteria - 0; Metazoa - 0; Fungi - 0; Plants - 84; Viruses - 0;…
Sp1_comp297319_c0_seq1	367	.	C	T	157	.	DP=151;VDB=0.0400;AF1=0.5;AC1=1;DP4=35,18,20,31;MQ=48;FQ=160;PV4=0.01,1.2e-24,0.39,1	GT:PL:GQ	0/1:187,0,255:99	Sp1_comp297319_c0_seq1	367	.	C	T	2375.44	PASS	AC=4;AF=0.667;AN=6;BaseQRankSum=0.328;DP=151;Dels=0.00;FS=8.031;HaplotypeScore=8.2004;MLEAC=4;MLEAF=0.667;MQ=60.00;MQ0=0;MQRankSum=0.341;QD=15.73;ReadPosRankSum=0.452	GT:AD:DP:GQ:MLPSAC:MLPSAF:PL	0/0/1/1/1/1:60,91:151:1:4:0.667:2399,238,66,1,0,85,2147483647	SG	845	gi|460366072|ref|XP_004228917.1|	PREDICTED: uncharacterized protein LOC101264148 [Solanum lycopersicum]	AT3G11690.1			unknown protein; FUNCTIONS IN: molecular_function unknown; INVOLVED IN: biological_process unknown; LOCATED IN: chloroplast; EXPRESSED IN: 24 plant structures; EXPRESSED DURING: 15 growth stages; BEST Arabidopsis thaliana protein match is: unknown protein (TAIR:AT5G06380.1); Has 84 Blast hits to 84 proteins in 12 species: Archae - 0; Bacteria - 0; Metazoa - 0; Fungi - 0; Plants - 84; Viruses - 0;…
Sp1_comp297319_c0_seq1	403	.	G	A	6.98	.	DP=152;VDB=0.0392;AF1=0.4999;AC1=1;DP4=48,65,15,11;MQ=48;FQ=9.53;PV4=0.19,3.7e-14,1.5e-07,1	GT:PL:GQ	0/1:36,0,255:37	Sp1_comp297319_c0_seq1	403	.	G	A	701.92	PASS	AC=1;AF=0.167;AN=6;BaseQRankSum=-2.129;DP=151;Dels=0.00;FS=3.870;HaplotypeScore=2.9769;MLEAC=1;MLEAF=0.167;MQ=59.83;MQ0=0;MQRankSum=-1.510;QD=4.65;ReadPosRankSum=-0.176	GT:AD:DP:GQ:MLPSAC:MLPSAF:PL	0/0/0/0/0/1:121,30:151:24:1:0.167:728,0,24,113,2147483647,2147483647,2147483647	SG	845	gi|460366072|ref|XP_004228917.1|	PREDICTED: uncharacterized protein LOC101264148 [Solanum lycopersicum]	AT3G11690.1			unknown protein; FUNCTIONS IN: molecular_function unknown; INVOLVED IN: biological_process unknown; LOCATED IN: chloroplast; EXPRESSED IN: 24 plant structures; EXPRESSED DURING: 15 growth stages; BEST Arabidopsis thaliana protein match is: unknown protein (TAIR:AT5G06380.1); Has 84 Blast hits to 84 proteins in 12 species: Archae - 0; Bacteria - 0; Metazoa - 0; Fungi - 0; Plants - 84; Viruses - 0;…
Sp1_comp297319_c0_seq1	448	.	C	T	42	.	DP=146;VDB=0.0271;AF1=0.5;AC1=1;DP4=38,57,10,17;MQ=48;FQ=45;PV4=0.83,3.7e-13,0.00025,1	GT:PL:GQ	0/1:72,0,255:75	Sp1_comp297319_c0_seq1	448	.	C	T	739.36		AC=1;AF=0.167;AN=6;BaseQRankSum=-0.743;DP=144;Dels=0.00;FS=0.828;HaplotypeScore=30.7738;MLEAC=1;MLEAF=0.167;MQ=59.82;MQ0=0;MQRankSum=0.548;QD=5.13;ReadPosRankSum=1.614	GT:AD:DP:GQ:MLPSAC:MLPSAF:PL	0/0/0/0/0/1:112,30:144:4:1:0.167:764,0,4,68,2147483647,2147483647,2147483647	SG	845	gi|460366072|ref|XP_004228917.1|	PREDICTED: uncharacterized protein LOC101264148 [Solanum lycopersicum]	AT3G11690.1			unknown protein; FUNCTIONS IN: molecular_function unknown; INVOLVED IN: biological_process unknown; LOCATED IN: chloroplast; EXPRESSED IN: 24 plant structures; EXPRESSED DURING: 15 growth stages; BEST Arabidopsis thaliana protein match is: unknown protein (TAIR:AT5G06380.1); Has 84 Blast hits to 84 proteins in 12 species: Archae - 0; Bacteria - 0; Metazoa - 0; Fungi - 0; Plants - 84; Viruses - 0;…
Sp1_comp297319_c0_seq1	457	.	T	C	123	.	DP=126;VDB=0.0298;AF1=0.5;AC1=1;DP4=6,18,11,13;MQ=48;FQ=126;PV4=0.23,2.6e-12,1,0.23	GT:PL:GQ	0/1:153,0,255:99	Sp1_comp297319_c0_seq1	457	.	T	C	2677.67		AC=5;AF=0.833;AN=6;BaseQRankSum=1.687;DP=126;Dels=0.00;FS=4.386;HaplotypeScore=23.7674;MLEAC=5;MLEAF=0.833;MQ=59.79;MQ0=0;MQRankSum=1.969;QD=21.25;ReadPosRankSum=0.643	GT:AD:DP:GQ:MLPSAC:MLPSAF:PL	0/1/1/1/1/1:30,96:126:3:5:0.833:2702,377,166,59,3,0,677	SG	845	gi|460366072|ref|XP_004228917.1|	PREDICTED: uncharacterized protein LOC101264148 [Solanum lycopersicum]	AT3G11690.1			unknown protein; FUNCTIONS IN: molecular_function unknown; INVOLVED IN: biological_process unknown; LOCATED IN: chloroplast; EXPRESSED IN: 24 plant structures; EXPRESSED DURING: 15 growth stages; BEST Arabidopsis thaliana protein match is: unknown protein (TAIR:AT5G06380.1); Has 84 Blast hits to 84 proteins in 12 species: Archae - 0; Bacteria - 0; Metazoa - 0; Fungi - 0; Plants - 84; Viruses - 0;…
Sp1_comp297319_c0_seq1	508	.	C	A	18.1	.	DP=109;VDB=0.0392;AF1=0.5;AC1=1;DP4=47,34,8,14;MQ=47;FQ=21;PV4=0.093,1.9e-15,3.3e-11,0.38	GT:PL:GQ	0/1:48,0,255:51	Sp1_comp297319_c0_seq1	508	.	C	A	765.67	PASS	AC=2;AF=0.333;AN=6;BaseQRankSum=2.100;DP=114;Dels=0.00;FS=7.375;HaplotypeScore=3.2668;MLEAC=2;MLEAF=0.333;MQ=60.00;MQ0=0;MQRankSum=-1.791;QD=6.72;ReadPosRankSum=1.193	GT:AD:DP:GQ:MLPSAC:MLPSAF:PL	0/0/0/0/1/1:86,28:114:3:2:0.333:790,3,0,50,150,2147483647,2147483647	SG	845	gi|460366072|ref|XP_004228917.1|	PREDICTED: uncharacterized protein LOC101264148 [Solanum lycopersicum]	AT3G11690.1			unknown protein; FUNCTIONS IN: molecular_function unknown; INVOLVED IN: biological_process unknown; LOCATED IN: chloroplast; EXPRESSED IN: 24 plant structures; EXPRESSED DURING: 15 growth stages; BEST Arabidopsis thaliana protein match is: unknown protein (TAIR:AT5G06380.1); Has 84 Blast hits to 84 proteins in 12 species: Archae - 0; Bacteria - 0; Metazoa - 0; Fungi - 0; Plants - 84; Viruses - 0;…
Sp1_comp297319_c0_seq1	95	.	C	G	56	.	DP=69;VDB=0.0190;AF1=0.5;AC1=1;DP4=26,28,4,6;MQ=48;FQ=59;PV4=0.74,0.019,0.017,1	GT:PL:GQ	0/1:86,0,255:89	Sp1_comp297319_c0_seq1	95	.	C	G	147.07	PASS	AC=1;AF=0.167;AN=6;BaseQRankSum=-1.602;DP=54;Dels=0.00;FS=3.992;HaplotypeScore=1.5777;MLEAC=1;MLEAF=0.167;MQ=59.96;MQ0=0;MQRankSum=0.905;QD=2.72;ReadPosRankSum=-0.139	GT:AD:DP:GQ:MLPSAC:MLPSAF:PL	0/0/0/0/0/1:45,9:54:14:1:0.167:173,0,14,45,95,2147483647,2147483647	SG	845	gi|460366072|ref|XP_004228917.1|	PREDICTED: uncharacterized protein LOC101264148 [Solanum lycopersicum]	AT3G11690.1			unknown protein; FUNCTIONS IN: molecular_function unknown; INVOLVED IN: biological_process unknown; LOCATED IN: chloroplast; EXPRESSED IN: 24 plant structures; EXPRESSED DURING: 15 growth stages; BEST Arabidopsis thaliana protein match is: unknown protein (TAIR:AT5G06380.1); Has 84 Blast hits to 84 proteins in 12 species: Archae - 0; Bacteria - 0; Metazoa - 0; Fungi - 0; Plants - 84; Viruses - 0;…
Sp1_comp297319_c0_seq1	142	.	T	C	306.9	PASS	AC=1;AF=0.167;AN=6;BaseQRankSum=0.380;DP=111;Dels=0.00;FS=0.000;HaplotypeScore=0.9997;MLEAC=1;MLEAF=0.167;MQ=59.76;MQ0=0;MQRankSum=0.009;QD=2.76;ReadPosRankSum=0.806	GT:AD:DP:GQ:MLPSAC:MLPSAF:PL	0/0/0/0/0/1:98,13:111:52:1:0.167:333,0,52,147,2147483647,2147483647,2147483647											GATK	845	gi|460366072|ref|XP_004228917.1|	PREDICTED: uncharacterized protein LOC101264148 [Solanum lycopersicum]	AT3G11690.1			unknown protein; FUNCTIONS IN: molecular_function unknown; INVOLVED IN: biological_process unknown; LOCATED IN: chloroplast; EXPRESSED IN: 24 plant structures; EXPRESSED DURING: 15 growth stages; BEST Arabidopsis thaliana protein match is: unknown protein (TAIR:AT5G06380.1); Has 84 Blast hits to 84 proteins in 12 species: Archae - 0; Bacteria - 0; Metazoa - 0; Fungi - 0; Plants - 84; Viruses - 0;…
Sp1_comp297319_c0_seq1	526	.	C	T	543.94	PASS	AC=1;AF=0.167;AN=6;BaseQRankSum=2.577;DP=115;Dels=0.00;FS=3.430;HaplotypeScore=1.5518;MLEAC=1;MLEAF=0.167;MQ=59.95;MQ0=0;MQRankSum=1.701;QD=4.73;ReadPosRankSum=0.345	GT:AD:DP:GQ:MLPSAC:MLPSAF:PL	0/0/0/0/0/1:93,21:115:21:1:0.167:570,0,21,89,2147483647,2147483647,2147483647											GATK	845	gi|460366072|ref|XP_004228917.1|	PREDICTED: uncharacterized protein LOC101264148 [Solanum lycopersicum]	AT3G11690.1			unknown protein; FUNCTIONS IN: molecular_function unknown; INVOLVED IN: biological_process unknown; LOCATED IN: chloroplast; EXPRESSED IN: 24 plant structures; EXPRESSED DURING: 15 growth stages; BEST Arabidopsis thaliana protein match is: unknown protein (TAIR:AT5G06380.1); Has 84 Blast hits to 84 proteins in 12 species: Archae - 0; Bacteria - 0; Metazoa - 0; Fungi - 0; Plants - 84; Viruses - 0;…
Sp1_comp297319_c0_seq1	529	.	C	T	523.91	PASS	AC=1;AF=0.167;AN=6;BaseQRankSum=1.288;DP=117;Dels=0.00;FS=3.316;HaplotypeScore=1.5518;MLEAC=1;MLEAF=0.167;MQ=59.95;MQ0=0;MQRankSum=-1.443;QD=4.48;ReadPosRankSum=0.070	GT:AD:DP:GQ:MLPSAC:MLPSAF:PL	0/0/0/0/0/1:95,22:117:26:1:0.167:550,0,26,98,2147483647,2147483647,2147483647											GATK	845	gi|460366072|ref|XP_004228917.1|	PREDICTED: uncharacterized protein LOC101264148 [Solanum lycopersicum]	AT3G11690.1			unknown protein; FUNCTIONS IN: molecular_function unknown; INVOLVED IN: biological_process unknown; LOCATED IN: chloroplast; EXPRESSED IN: 24 plant structures; EXPRESSED DURING: 15 growth stages; BEST Arabidopsis thaliana protein match is: unknown protein (TAIR:AT5G06380.1); Has 84 Blast hits to 84 proteins in 12 species: Archae - 0; Bacteria - 0; Metazoa - 0; Fungi - 0; Plants - 84; Viruses - 0;…
Sp1_comp297319_c0_seq1	535	.	G	A	518.92	PASS	AC=1;AF=0.167;AN=6;BaseQRankSum=1.160;DP=123;Dels=0.00;FS=8.529;HaplotypeScore=5.0534;MLEAC=1;MLEAF=0.167;MQ=59.95;MQ0=0;MQRankSum=0.973;QD=4.22;ReadPosRankSum=-1.045	GT:AD:DP:GQ:MLPSAC:MLPSAF:PL	0/0/0/0/0/1:100,22:123:25:1:0.167:545,0,25,98,2147483647,2147483647,2147483647											GATK	845	gi|460366072|ref|XP_004228917.1|	PREDICTED: uncharacterized protein LOC101264148 [Solanum lycopersicum]	AT3G11690.1			unknown protein; FUNCTIONS IN: molecular_function unknown; INVOLVED IN: biological_process unknown; LOCATED IN: chloroplast; EXPRESSED IN: 24 plant structures; EXPRESSED DURING: 15 growth stages; BEST Arabidopsis thaliana protein match is: unknown protein (TAIR:AT5G06380.1); Has 84 Blast hits to 84 proteins in 12 species: Archae - 0; Bacteria - 0; Metazoa - 0; Fungi - 0; Plants - 84; Viruses - 0;…
Sp1_comp297319_c0_seq1	544	.	C	T	433.9	PASS	AC=1;AF=0.167;AN=6;BaseQRankSum=0.838;DP=137;Dels=0.00;FS=0.000;HaplotypeScore=4.2689;MLEAC=1;MLEAF=0.167;MQ=59.96;MQ0=0;MQRankSum=-1.327;QD=3.17;ReadPosRankSum=0.382	GT:AD:DP:GQ:MLPSAC:MLPSAF:PL	0/0/0/0/0/1:116,20:137:47:1:0.167:460,0,47,143,2147483647,2147483647,2147483647											GATK	845	gi|460366072|ref|XP_004228917.1|	PREDICTED: uncharacterized protein LOC101264148 [Solanum lycopersicum]	AT3G11690.1			unknown protein; FUNCTIONS IN: molecular_function unknown; INVOLVED IN: biological_process unknown; LOCATED IN: chloroplast; EXPRESSED IN: 24 plant structures; EXPRESSED DURING: 15 growth stages; BEST Arabidopsis thaliana protein match is: unknown protein (TAIR:AT5G06380.1); Has 84 Blast hits to 84 proteins in 12 species: Archae - 0; Bacteria - 0; Metazoa - 0; Fungi - 0; Plants - 84; Viruses - 0;…
Sp1_comp297319_c0_seq1	649	.	C	T	488.91	PASS	AC=1;AF=0.167;AN=6;BaseQRankSum=-0.317;DP=115;Dels=0.00;FS=3.600;HaplotypeScore=4.2329;MLEAC=1;MLEAF=0.167;MQ=60.00;MQ0=0;MQRankSum=0.095;QD=4.25;ReadPosRankSum=-0.111	GT:AD:DP:GQ:MLPSAC:MLPSAF:PL	0/0/0/0/0/1:97,18:115:28:1:0.167:515,0,28,103,2147483647,2147483647,2147483647											GATK	845	gi|460366072|ref|XP_004228917.1|	PREDICTED: uncharacterized protein LOC101264148 [Solanum lycopersicum]	AT3G11690.1			unknown protein; FUNCTIONS IN: molecular_function unknown; INVOLVED IN: biological_process unknown; LOCATED IN: chloroplast; EXPRESSED IN: 24 plant structures; EXPRESSED DURING: 15 growth stages; BEST Arabidopsis thaliana protein match is: unknown protein (TAIR:AT5G06380.1); Has 84 Blast hits to 84 proteins in 12 species: Archae - 0; Bacteria - 0; Metazoa - 0; Fungi - 0; Plants - 84; Viruses - 0;…
Sp1_comp297319_c0_seq1	815	.	A	T	44.9	LowQual;	AC=1;AF=0.167;AN=6;BaseQRankSum=0.883;DP=32;Dels=0.00;FS=0.000;HaplotypeScore=11.9211;MLEAC=1;MLEAF=0.167;MQ=57.55;MQ0=0;MQRankSum=-1.685;QD=1.40;ReadPosRankSum=0.080	GT:AD:DP:GQ:MLPSAC:MLPSAF:PL	0/0/0/0/0/1:29,3:32:6:1:0.167:70,0,6,21,46,91,2147483647											GATK	845	gi|460366072|ref|XP_004228917.1|	PREDICTED: uncharacterized protein LOC101264148 [Solanum lycopersicum]	AT3G11690.1			unknown protein; FUNCTIONS IN: molecular_function unknown; INVOLVED IN: biological_process unknown; LOCATED IN: chloroplast; EXPRESSED IN: 24 plant structures; EXPRESSED DURING: 15 growth stages; BEST Arabidopsis thaliana protein match is: unknown protein (TAIR:AT5G06380.1); Has 84 Blast hits to 84 proteins in 12 species: Archae - 0; Bacteria - 0; Metazoa - 0; Fungi - 0; Plants - 84; Viruses - 0;…
Sp1_comp297319_c0_seq1	15	.	T	C	9.53	.	DP=1;AF1=1;AC1=2;DP4=0,0,1,0;MQ=40;FQ=-30	GT:PL:GQ	1/1:39,3,0:5											SAM	845	gi|460366072|ref|XP_004228917.1|	PREDICTED: uncharacterized protein LOC101264148 [Solanum lycopersicum]	AT3G11690.1			unknown protein; FUNCTIONS IN: molecular_function unknown; INVOLVED IN: biological_process unknown; LOCATED IN: chloroplast; EXPRESSED IN: 24 plant structures; EXPRESSED DURING: 15 growth stages; BEST Arabidopsis thaliana protein match is: unknown protein (TAIR:AT5G06380.1); Has 84 Blast hits to 84 proteins in 12 species: Archae - 0; Bacteria - 0; Metazoa - 0; Fungi - 0; Plants - 84; Viruses - 0;…
Sp1_comp297320_c0_seq1	12	.	A	G	39.8	.	DP=2;VDB=0.0194;AF1=1;AC1=2;DP4=0,0,2,0;MQ=40;FQ=-33	GT:PL:GQ	1/1:71,6,0:10											SAM	934	No hit in this database		No hit in this database
Sp1_comp297320_c0_seq1	7	.	T	C	4.77	.	DP=2;AF1=0.5;AC1=1;DP4=1,0,1,0;MQ=40;FQ=5.09;PV4=1,1,1,1	GT:PL:GQ	0/1:33,0,34:32											SAM	934	No hit in this database		No hit in this database
Sp1_comp297323_c0_seq1	1056	.	G	A	114	.	DP=168;VDB=0.0392;AF1=0.5;AC1=1;DP4=58,51,27,27;MQ=49;FQ=117;PV4=0.74,7.2e-62,0.00013,0.23	GT:PL:GQ	0/1:144,0,255:99	Sp1_comp297323_c0_seq1	1056	.	G	A	1736.9	PASS	AC=2;AF=0.333;AN=6;BaseQRankSum=-3.606;DP=169;Dels=0.00;FS=0.000;HaplotypeScore=1.7621;MLEAC=2;MLEAF=0.333;MQ=59.89;MQ0=0;MQRankSum=2.196;QD=10.28;ReadPosRankSum=-1.129	GT:AD:DP:GQ:MLPSAC:MLPSAF:PL	0/0/0/0/1/1:112,57:169:40:2:0.333:1763,58,0,40,163,2147483647,2147483647	SG	4091	gi|460399841|ref|XP_004245445.1|	PREDICTED: uncharacterized protein LOC101260367 [Solanum lycopersicum]	AT1G32810.2	RING/FYVE/PHD zinc finger superfamily protein		RING/FYVE/PHD zinc finger superfamily protein; FUNCTIONS IN: zinc ion binding; EXPRESSED IN: 22 plant structures; EXPRESSED DURING: 13 growth stages; CONTAINS InterPro DOMAIN/s: Zinc finger, PHD-type, conserved site (InterPro:IPR019786), Zinc finger, PHD-type (InterPro:IPR001965), Zinc finger, FYVE/PHD-type (InterPro:IPR011011); BEST Arabidopsis thaliana protein match is: RING/FYVE/PHD zinc finge…
Sp1_comp297323_c0_seq1	1329	.	A	C	225	.	DP=228;VDB=0.0400;AF1=0.5;AC1=1;DP4=85,63,36,39;MQ=48;FQ=225;PV4=0.2,0.27,2.1e-19,0.37	GT:PL:GQ	0/1:255,0,255:99	Sp1_comp297323_c0_seq1	1329	.	A	C	2528.9	PASS	AC=2;AF=0.333;AN=6;BaseQRankSum=0.189;DP=230;Dels=0.00;FS=4.782;HaplotypeScore=6.6580;MLEAC=2;MLEAF=0.333;MQ=59.71;MQ0=0;MQRankSum=1.127;QD=11.00;ReadPosRankSum=-0.971	GT:AD:DP:GQ:MLPSAC:MLPSAF:PL	0/0/0/0/1/1:149,81:230:51:2:0.333:2555,82,0,51,214,2147483647,2147483647	SG	4091	gi|460399841|ref|XP_004245445.1|	PREDICTED: uncharacterized protein LOC101260367 [Solanum lycopersicum]	AT1G32810.2	RING/FYVE/PHD zinc finger superfamily protein		RING/FYVE/PHD zinc finger superfamily protein; FUNCTIONS IN: zinc ion binding; EXPRESSED IN: 22 plant structures; EXPRESSED DURING: 13 growth stages; CONTAINS InterPro DOMAIN/s: Zinc finger, PHD-type, conserved site (InterPro:IPR019786), Zinc finger, PHD-type (InterPro:IPR001965), Zinc finger, FYVE/PHD-type (InterPro:IPR011011); BEST Arabidopsis thaliana protein match is: RING/FYVE/PHD zinc finge…
Sp1_comp297323_c0_seq1	1400	.	C	T	116	.	DP=250;VDB=0.0322;AF1=0.5;AC1=1;DP4=73,51,47,28;MQ=49;FQ=119;PV4=0.65,9.6e-75,0.39,1	GT:PL:GQ	0/1:146,0,255:99	Sp1_comp297323_c0_seq1	1400	.	C	T	3978.9	PASS	AC=3;AF=0.500;AN=6;BaseQRankSum=-0.054;DP=250;Dels=0.00;FS=5.081;HaplotypeScore=2.7712;MLEAC=3;MLEAF=0.500;MQ=59.66;MQ0=0;MQRankSum=0.074;QD=15.92;ReadPosRankSum=2.601	GT:AD:DP:GQ:MLPSAC:MLPSAF:PL	0/0/0/1/1/1:131,119:250:47:3:0.500:4005,276,47,0,77,2147483647,2147483647	SG	4091	gi|460399841|ref|XP_004245445.1|	PREDICTED: uncharacterized protein LOC101260367 [Solanum lycopersicum]	AT1G32810.2	RING/FYVE/PHD zinc finger superfamily protein		RING/FYVE/PHD zinc finger superfamily protein; FUNCTIONS IN: zinc ion binding; EXPRESSED IN: 22 plant structures; EXPRESSED DURING: 13 growth stages; CONTAINS InterPro DOMAIN/s: Zinc finger, PHD-type, conserved site (InterPro:IPR019786), Zinc finger, PHD-type (InterPro:IPR001965), Zinc finger, FYVE/PHD-type (InterPro:IPR011011); BEST Arabidopsis thaliana protein match is: RING/FYVE/PHD zinc finge…
Sp1_comp297323_c0_seq1	156	.	C	T	143	.	DP=137;VDB=0.0271;AF1=0.5;AC1=1;DP4=32,14,29,26;MQ=49;FQ=146;PV4=0.1,2.7e-39,0.029,0.032	GT:PL:GQ	0/1:173,0,255:99	Sp1_comp297323_c0_seq1	156	.	C	T	2646.17		AC=4;AF=0.667;AN=6;BaseQRankSum=-1.042;DP=144;Dels=0.00;FS=2.339;HaplotypeScore=27.6710;MLEAC=4;MLEAF=0.667;MQ=59.94;MQ0=0;MQRankSum=0.002;QD=18.38;ReadPosRankSum=-1.029	GT:AD:DP:GQ:MLPSAC:MLPSAF:PL	0/0/1/1/1/1:53,91:144:12:4:0.667:2672,272,87,12,0,70,2147483647	SG	4091	gi|460399841|ref|XP_004245445.1|	PREDICTED: uncharacterized protein LOC101260367 [Solanum lycopersicum]	AT1G32810.2	RING/FYVE/PHD zinc finger superfamily protein		RING/FYVE/PHD zinc finger superfamily protein; FUNCTIONS IN: zinc ion binding; EXPRESSED IN: 22 plant structures; EXPRESSED DURING: 13 growth stages; CONTAINS InterPro DOMAIN/s: Zinc finger, PHD-type, conserved site (InterPro:IPR019786), Zinc finger, PHD-type (InterPro:IPR001965), Zinc finger, FYVE/PHD-type (InterPro:IPR011011); BEST Arabidopsis thaliana protein match is: RING/FYVE/PHD zinc finge…
Sp1_comp297323_c0_seq1	1659	.	G	T	78	.	DP=252;VDB=0.0380;AF1=0.5;AC1=1;DP4=66,99,31,46;MQ=49;FQ=81;PV4=1,2.6e-66,0.00049,1	GT:PL:GQ	0/1:108,0,255:99	Sp1_comp297323_c0_seq1	1659	.	G	T	2527.9	PASS	AC=2;AF=0.333;AN=6;BaseQRankSum=0.600;DP=250;Dels=0.00;FS=0.000;HaplotypeScore=6.4239;MLEAC=2;MLEAF=0.333;MQ=59.89;MQ0=0;MQRankSum=1.556;QD=10.11;ReadPosRankSum=0.496	GT:AD:DP:GQ:MLPSAC:MLPSAF:PL	0/0/0/0/1/1:171,79:250:68:2:0.333:2554,76,0,68,2147483647,2147483647,2147483647	SG	4091	gi|460399841|ref|XP_004245445.1|	PREDICTED: uncharacterized protein LOC101260367 [Solanum lycopersicum]	AT1G32810.2	RING/FYVE/PHD zinc finger superfamily protein		RING/FYVE/PHD zinc finger superfamily protein; FUNCTIONS IN: zinc ion binding; EXPRESSED IN: 22 plant structures; EXPRESSED DURING: 13 growth stages; CONTAINS InterPro DOMAIN/s: Zinc finger, PHD-type, conserved site (InterPro:IPR019786), Zinc finger, PHD-type (InterPro:IPR001965), Zinc finger, FYVE/PHD-type (InterPro:IPR011011); BEST Arabidopsis thaliana protein match is: RING/FYVE/PHD zinc finge…
Sp1_comp297323_c0_seq1	1691	.	G	C	89	.	DP=217;VDB=0.0400;AF1=0.5;AC1=1;DP4=60,77,23,41;MQ=49;FQ=92;PV4=0.36,5.4e-59,0.012,1	GT:PL:GQ	0/1:119,0,255:99	Sp1_comp297323_c0_seq1	1691	.	G	C	2494.9	PASS	AC=2;AF=0.333;AN=6;BaseQRankSum=-0.289;DP=247;Dels=0.00;FS=0.000;HaplotypeScore=9.1412;MLEAC=2;MLEAF=0.333;MQ=59.89;MQ0=0;MQRankSum=0.796;QD=10.10;ReadPosRankSum=-0.580	GT:AD:DP:GQ:MLPSAC:MLPSAF:PL	0/0/0/0/1/1:163,83:247:62:2:0.333:2521,76,0,62,2147483647,2147483647,2147483647	SG	4091	gi|460399841|ref|XP_004245445.1|	PREDICTED: uncharacterized protein LOC101260367 [Solanum lycopersicum]	AT1G32810.2	RING/FYVE/PHD zinc finger superfamily protein		RING/FYVE/PHD zinc finger superfamily protein; FUNCTIONS IN: zinc ion binding; EXPRESSED IN: 22 plant structures; EXPRESSED DURING: 13 growth stages; CONTAINS InterPro DOMAIN/s: Zinc finger, PHD-type, conserved site (InterPro:IPR019786), Zinc finger, PHD-type (InterPro:IPR001965), Zinc finger, FYVE/PHD-type (InterPro:IPR011011); BEST Arabidopsis thaliana protein match is: RING/FYVE/PHD zinc finge…
Sp1_comp297323_c0_seq1	173	.	G	A	64	.	DP=152;VDB=0.0399;AF1=0.5;AC1=1;DP4=55,39,26,11;MQ=49;FQ=67;PV4=0.24,1.2e-37,0.21,0.41	GT:PL:GQ	0/1:94,0,255:97	Sp1_comp297323_c0_seq1	173	.	G	A	1379.9	PASS	AC=2;AF=0.333;AN=6;BaseQRankSum=-0.831;DP=157;Dels=0.00;FS=1.365;HaplotypeScore=2.9992;MLEAC=2;MLEAF=0.333;MQ=60.00;MQ0=0;MQRankSum=-0.316;QD=8.79;ReadPosRankSum=-0.471	GT:AD:DP:GQ:MLPSAC:MLPSAF:PL	0/0/0/0/1/1:102,55:157:37:2:0.333:1406,45,0,37,144,2147483647,2147483647	SG	4091	gi|460399841|ref|XP_004245445.1|	PREDICTED: uncharacterized protein LOC101260367 [Solanum lycopersicum]	AT1G32810.2	RING/FYVE/PHD zinc finger superfamily protein		RING/FYVE/PHD zinc finger superfamily protein; FUNCTIONS IN: zinc ion binding; EXPRESSED IN: 22 plant structures; EXPRESSED DURING: 13 growth stages; CONTAINS InterPro DOMAIN/s: Zinc finger, PHD-type, conserved site (InterPro:IPR019786), Zinc finger, PHD-type (InterPro:IPR001965), Zinc finger, FYVE/PHD-type (InterPro:IPR011011); BEST Arabidopsis thaliana protein match is: RING/FYVE/PHD zinc finge…
Sp1_comp297323_c0_seq1	2175	.	T	G	222	.	DP=307;VDB=0.0380;AF1=1;AC1=2;DP4=0,0,63,81;MQ=48;FQ=-282	GT:PL:GQ	1/1:255,255,0:99	Sp1_comp297323_c0_seq1	2175	.	T	G	9987.9	PASS	AC=6;AF=1.00;AN=6;DP=247;Dels=0.00;FS=0.000;HaplotypeScore=1.5661;MLEAC=6;MLEAF=1.00;MQ=59.83;MQ0=0;QD=25.65	GT:AD:DP:GQ:MLPSAC:MLPSAF:PL	1/1/1/1/1/1:0,247:247:99:6:1.00:10014,1852,1135,716,419,188,0	SG	4091	gi|460399841|ref|XP_004245445.1|	PREDICTED: uncharacterized protein LOC101260367 [Solanum lycopersicum]	AT1G32810.2	RING/FYVE/PHD zinc finger superfamily protein		RING/FYVE/PHD zinc finger superfamily protein; FUNCTIONS IN: zinc ion binding; EXPRESSED IN: 22 plant structures; EXPRESSED DURING: 13 growth stages; CONTAINS InterPro DOMAIN/s: Zinc finger, PHD-type, conserved site (InterPro:IPR019786), Zinc finger, PHD-type (InterPro:IPR001965), Zinc finger, FYVE/PHD-type (InterPro:IPR011011); BEST Arabidopsis thaliana protein match is: RING/FYVE/PHD zinc finge…
Sp1_comp297323_c0_seq1	2226	.	C	A	222	.	DP=284;VDB=0.0399;AF1=0.5;AC1=1;DP4=107,90,38,38;MQ=48;FQ=223;PV4=0.59,1,1.5e-20,1	GT:PL:GQ	0/1:252,0,255:99	Sp1_comp297323_c0_seq1	2226	.	C	A	2427.9	PASS	AC=2;AF=0.333;AN=6;BaseQRankSum=0.937;DP=250;Dels=0.00;FS=1.686;HaplotypeScore=2.5315;MLEAC=2;MLEAF=0.333;MQ=59.73;MQ0=0;MQRankSum=0.059;QD=9.71;ReadPosRankSum=-2.061	GT:AD:DP:GQ:MLPSAC:MLPSAF:PL	0/0/0/0/1/1:176,74:250:57:2:0.333:2454,57,0,79,2147483647,2147483647,2147483647	SG	4091	gi|460399841|ref|XP_004245445.1|	PREDICTED: uncharacterized protein LOC101260367 [Solanum lycopersicum]	AT1G32810.2	RING/FYVE/PHD zinc finger superfamily protein		RING/FYVE/PHD zinc finger superfamily protein; FUNCTIONS IN: zinc ion binding; EXPRESSED IN: 22 plant structures; EXPRESSED DURING: 13 growth stages; CONTAINS InterPro DOMAIN/s: Zinc finger, PHD-type, conserved site (InterPro:IPR019786), Zinc finger, PHD-type (InterPro:IPR001965), Zinc finger, FYVE/PHD-type (InterPro:IPR011011); BEST Arabidopsis thaliana protein match is: RING/FYVE/PHD zinc finge…
Sp1_comp297323_c0_seq1	2558	.	G	C	113	.	DP=380;VDB=0.0365;AF1=0.5;AC1=1;DP4=32,30,66,80;MQ=49;FQ=116;PV4=0.45,2.9e-95,1,0.045	GT:PL:GQ	0/1:143,0,255:99	Sp1_comp297323_c0_seq1	2558	.	G	C	7760.9	PASS	AC=5;AF=0.833;AN=6;BaseQRankSum=1.049;DP=250;Dels=0.00;FS=0.000;HaplotypeScore=3.7324;MLEAC=5;MLEAF=0.833;MQ=59.77;MQ0=1;MQRankSum=-1.401;QD=31.04;ReadPosRankSum=0.893	GT:AD:DP:GQ:MLPSAC:MLPSAF:PL	0/1/1/1/1/1:43,207:250:65:5:0.833:7787,1090,535,239,65,0,1299	SG	4091	gi|460399841|ref|XP_004245445.1|	PREDICTED: uncharacterized protein LOC101260367 [Solanum lycopersicum]	AT1G32810.2	RING/FYVE/PHD zinc finger superfamily protein		RING/FYVE/PHD zinc finger superfamily protein; FUNCTIONS IN: zinc ion binding; EXPRESSED IN: 22 plant structures; EXPRESSED DURING: 13 growth stages; CONTAINS InterPro DOMAIN/s: Zinc finger, PHD-type, conserved site (InterPro:IPR019786), Zinc finger, PHD-type (InterPro:IPR001965), Zinc finger, FYVE/PHD-type (InterPro:IPR011011); BEST Arabidopsis thaliana protein match is: RING/FYVE/PHD zinc finge…
Sp1_comp297323_c0_seq1	2699	.	T	C	222	.	DP=406;VDB=0.0380;AF1=1;AC1=2;DP4=32,33,141,174;MQ=46;FQ=-78;PV4=0.58,1,2e-31,1	GT:PL:GQ	1/1:255,51,0:99	Sp1_comp297323_c0_seq1	2699	.	T	C	7320.9	PASS	AC=5;AF=0.833;AN=6;BaseQRankSum=3.508;DP=250;Dels=0.00;FS=1.384;HaplotypeScore=6.8084;MLEAC=5;MLEAF=0.833;MQ=60.00;MQ0=0;MQRankSum=-0.209;QD=29.28;ReadPosRankSum=1.828	GT:AD:DP:GQ:MLPSAC:MLPSAF:PL	0/1/1/1/1/1:39,209:250:68:5:0.833:7347,1062,525,238,68,0,1017	SG	4091	gi|460399841|ref|XP_004245445.1|	PREDICTED: uncharacterized protein LOC101260367 [Solanum lycopersicum]	AT1G32810.2	RING/FYVE/PHD zinc finger superfamily protein		RING/FYVE/PHD zinc finger superfamily protein; FUNCTIONS IN: zinc ion binding; EXPRESSED IN: 22 plant structures; EXPRESSED DURING: 13 growth stages; CONTAINS InterPro DOMAIN/s: Zinc finger, PHD-type, conserved site (InterPro:IPR019786), Zinc finger, PHD-type (InterPro:IPR001965), Zinc finger, FYVE/PHD-type (InterPro:IPR011011); BEST Arabidopsis thaliana protein match is: RING/FYVE/PHD zinc finge…
Sp1_comp297323_c0_seq1	3320	.	G	A	222	.	DP=518;VDB=0.0400;AF1=1;AC1=2;DP4=0,0,214,231;MQ=48;FQ=-282	GT:PL:GQ	1/1:255,255,0:99	Sp1_comp297323_c0_seq1	3320	.	G	A	9204.9	PASS	AC=6;AF=1.00;AN=6;DP=250;Dels=0.00;FS=0.000;HaplotypeScore=3.2332;MLEAC=6;MLEAF=1.00;MQ=59.55;MQ0=0;QD=30.57	GT:AD:DP:GQ:MLPSAC:MLPSAF:PL	1/1/1/1/1/1:0,250:250:99:6:1.00:9231,1827,1121,707,414,186,0	SG	4091	gi|460399841|ref|XP_004245445.1|	PREDICTED: uncharacterized protein LOC101260367 [Solanum lycopersicum]	AT1G32810.2	RING/FYVE/PHD zinc finger superfamily protein		RING/FYVE/PHD zinc finger superfamily protein; FUNCTIONS IN: zinc ion binding; EXPRESSED IN: 22 plant structures; EXPRESSED DURING: 13 growth stages; CONTAINS InterPro DOMAIN/s: Zinc finger, PHD-type, conserved site (InterPro:IPR019786), Zinc finger, PHD-type (InterPro:IPR001965), Zinc finger, FYVE/PHD-type (InterPro:IPR011011); BEST Arabidopsis thaliana protein match is: RING/FYVE/PHD zinc finge…
Sp1_comp297323_c0_seq1	3398	.	C	T	225	.	DP=507;VDB=0.0399;AF1=0.5;AC1=1;DP4=184,138,95,72;MQ=48;FQ=225;PV4=1,1,3.2e-37,1	GT:PL:GQ	0/1:255,0,255:99	Sp1_comp297323_c0_seq1	3398	.	C	T	3025.91	PASS	AC=2;AF=0.333;AN=6;BaseQRankSum=2.125;DP=250;Dels=0.00;FS=5.318;HaplotypeScore=1.7885;MLEAC=2;MLEAF=0.333;MQ=60.00;MQ0=0;MQRankSum=1.024;QD=12.10;ReadPosRankSum=1.578	GT:AD:DP:GQ:MLPSAC:MLPSAF:PL	0/0/0/0/1/1:156,94:250:31:2:0.333:3052,124,0,31,187,2147483647,2147483647	SG	4091	gi|460399841|ref|XP_004245445.1|	PREDICTED: uncharacterized protein LOC101260367 [Solanum lycopersicum]	AT1G32810.2	RING/FYVE/PHD zinc finger superfamily protein		RING/FYVE/PHD zinc finger superfamily protein; FUNCTIONS IN: zinc ion binding; EXPRESSED IN: 22 plant structures; EXPRESSED DURING: 13 growth stages; CONTAINS InterPro DOMAIN/s: Zinc finger, PHD-type, conserved site (InterPro:IPR019786), Zinc finger, PHD-type (InterPro:IPR001965), Zinc finger, FYVE/PHD-type (InterPro:IPR011011); BEST Arabidopsis thaliana protein match is: RING/FYVE/PHD zinc finge…
Sp1_comp297323_c0_seq1	359	.	A	C	139	.	DP=200;VDB=0.0399;AF1=0.5;AC1=1;DP4=18,22,42,47;MQ=48;FQ=142;PV4=0.85,2.1e-57,0.025,0.49	GT:PL:GQ	0/1:169,0,255:99	Sp1_comp297323_c0_seq1	359	.	A	C	5823.91	PASS	AC=5;AF=0.833;AN=6;BaseQRankSum=-0.677;DP=203;Dels=0.00;FS=0.655;HaplotypeScore=0.9983;MLEAC=5;MLEAF=0.833;MQ=60.00;MQ0=0;MQRankSum=-0.026;QD=28.69;ReadPosRankSum=0.228	GT:AD:DP:GQ:MLPSAC:MLPSAF:PL	0/1/1/1/1/1:40,163:203:32:5:0.833:5850,803,378,156,32,0,1238	SG	4091	gi|460399841|ref|XP_004245445.1|	PREDICTED: uncharacterized protein LOC101260367 [Solanum lycopersicum]	AT1G32810.2	RING/FYVE/PHD zinc finger superfamily protein		RING/FYVE/PHD zinc finger superfamily protein; FUNCTIONS IN: zinc ion binding; EXPRESSED IN: 22 plant structures; EXPRESSED DURING: 13 growth stages; CONTAINS InterPro DOMAIN/s: Zinc finger, PHD-type, conserved site (InterPro:IPR019786), Zinc finger, PHD-type (InterPro:IPR001965), Zinc finger, FYVE/PHD-type (InterPro:IPR011011); BEST Arabidopsis thaliana protein match is: RING/FYVE/PHD zinc finge…
Sp1_comp297323_c0_seq1	3910	.	A	T	112	.	DP=374;VDB=0.0365;AF1=0.5;AC1=1;DP4=79,150,53,84;MQ=49;FQ=115;PV4=0.43,1.6e-161,0.00033,1	GT:PL:GQ	0/1:142,0,255:99	Sp1_comp297323_c0_seq1	3910	.	A	T	3353.32	PASS	AC=2;AF=0.333;AN=6;BaseQRankSum=-1.371;DP=250;Dels=0.00;FS=0.493;HaplotypeScore=7.3629;MLEAC=2;MLEAF=0.333;MQ=59.61;MQ0=0;MQRankSum=-0.527;QD=13.41;ReadPosRankSum=-0.888	GT:AD:DP:GQ:MLPSAC:MLPSAF:PL	0/0/0/0/1/1:146,104:250:10:2:0.333:3379,150,0,10,141,2147483647,2147483647	SG	4091	gi|460399841|ref|XP_004245445.1|	PREDICTED: uncharacterized protein LOC101260367 [Solanum lycopersicum]	AT1G32810.2	RING/FYVE/PHD zinc finger superfamily protein		RING/FYVE/PHD zinc finger superfamily protein; FUNCTIONS IN: zinc ion binding; EXPRESSED IN: 22 plant structures; EXPRESSED DURING: 13 growth stages; CONTAINS InterPro DOMAIN/s: Zinc finger, PHD-type, conserved site (InterPro:IPR019786), Zinc finger, PHD-type (InterPro:IPR001965), Zinc finger, FYVE/PHD-type (InterPro:IPR011011); BEST Arabidopsis thaliana protein match is: RING/FYVE/PHD zinc finge…
Sp1_comp297323_c0_seq1	403	.	C	T	64	.	DP=206;VDB=0.0380;AF1=0.5;AC1=1;DP4=52,51,27,17;MQ=47;FQ=67;PV4=0.28,2.4e-53,1.3e-13,0.044	GT:PL:GQ	0/1:94,0,255:97	Sp1_comp297323_c0_seq1	403	.	C	T	3172.9	PASS	AC=3;AF=0.500;AN=6;BaseQRankSum=-2.326;DP=209;Dels=0.00;FS=0.511;HaplotypeScore=2.3779;MLEAC=3;MLEAF=0.500;MQ=59.99;MQ0=0;MQRankSum=0.561;QD=15.18;ReadPosRankSum=-0.971	GT:AD:DP:GQ:MLPSAC:MLPSAF:PL	0/0/0/1/1/1:106,102:209:42:3:0.500:3199,231,42,0,60,274,2147483647	SG	4091	gi|460399841|ref|XP_004245445.1|	PREDICTED: uncharacterized protein LOC101260367 [Solanum lycopersicum]	AT1G32810.2	RING/FYVE/PHD zinc finger superfamily protein		RING/FYVE/PHD zinc finger superfamily protein; FUNCTIONS IN: zinc ion binding; EXPRESSED IN: 22 plant structures; EXPRESSED DURING: 13 growth stages; CONTAINS InterPro DOMAIN/s: Zinc finger, PHD-type, conserved site (InterPro:IPR019786), Zinc finger, PHD-type (InterPro:IPR001965), Zinc finger, FYVE/PHD-type (InterPro:IPR011011); BEST Arabidopsis thaliana protein match is: RING/FYVE/PHD zinc finge…
Sp1_comp297323_c0_seq1	4032	.	A	G	61	.	DP=73;VDB=0.0025;AF1=0.5;AC1=1;DP4=8,51,1,11;MQ=48;FQ=64;PV4=1,1,0.038,0.31	GT:PL:GQ	0/1:91,0,255:94	Sp1_comp297323_c0_seq1	4032	.	A	G	366.95	PASS	AC=1;AF=0.167;AN=6;BaseQRankSum=1.349;DP=74;Dels=0.00;FS=0.000;HaplotypeScore=0.9967;MLEAC=1;MLEAF=0.167;MQ=60.00;MQ0=0;MQRankSum=-1.037;QD=4.96;ReadPosRankSum=-0.739	GT:AD:DP:GQ:MLPSAC:MLPSAF:PL	0/0/0/0/0/1:61,13:74:20:1:0.167:393,0,20,71,2147483647,2147483647,2147483647	SG	4091	gi|460399841|ref|XP_004245445.1|	PREDICTED: uncharacterized protein LOC101260367 [Solanum lycopersicum]	AT1G32810.2	RING/FYVE/PHD zinc finger superfamily protein		RING/FYVE/PHD zinc finger superfamily protein; FUNCTIONS IN: zinc ion binding; EXPRESSED IN: 22 plant structures; EXPRESSED DURING: 13 growth stages; CONTAINS InterPro DOMAIN/s: Zinc finger, PHD-type, conserved site (InterPro:IPR019786), Zinc finger, PHD-type (InterPro:IPR001965), Zinc finger, FYVE/PHD-type (InterPro:IPR011011); BEST Arabidopsis thaliana protein match is: RING/FYVE/PHD zinc finge…
Sp1_comp297323_c0_seq1	423	.	A	T	225	.	DP=190;VDB=0.0392;AF1=0.5;AC1=1;DP4=44,48,40,43;MQ=46;FQ=225;PV4=1,1.7e-06,9.8e-19,0.46	GT:PL:GQ	0/1:255,0,255:99	Sp1_comp297323_c0_seq1	423	.	A	T	2712.9	PASS	AC=3;AF=0.500;AN=6;BaseQRankSum=-3.709;DP=195;Dels=0.00;FS=0.538;HaplotypeScore=2.7649;MLEAC=3;MLEAF=0.500;MQ=59.99;MQ0=0;MQRankSum=1.316;QD=13.91;ReadPosRankSum=-1.363	GT:AD:DP:GQ:MLPSAC:MLPSAF:PL	0/0/0/1/1/1:96,98:195:39:3:0.500:2739,213,39,0,52,241,2147483647	SG	4091	gi|460399841|ref|XP_004245445.1|	PREDICTED: uncharacterized protein LOC101260367 [Solanum lycopersicum]	AT1G32810.2	RING/FYVE/PHD zinc finger superfamily protein		RING/FYVE/PHD zinc finger superfamily protein; FUNCTIONS IN: zinc ion binding; EXPRESSED IN: 22 plant structures; EXPRESSED DURING: 13 growth stages; CONTAINS InterPro DOMAIN/s: Zinc finger, PHD-type, conserved site (InterPro:IPR019786), Zinc finger, PHD-type (InterPro:IPR001965), Zinc finger, FYVE/PHD-type (InterPro:IPR011011); BEST Arabidopsis thaliana protein match is: RING/FYVE/PHD zinc finge…
Sp1_comp297323_c0_seq1	485	.	G	A	225	.	DP=187;VDB=0.0380;AF1=0.5;AC1=1;DP4=58,61,28,31;MQ=47;FQ=225;PV4=1,1,9.3e-09,1	GT:PL:GQ	0/1:255,0,255:99	Sp1_comp297323_c0_seq1	485	.	G	A	2051.9	PASS	AC=2;AF=0.333;AN=6;BaseQRankSum=-1.510;DP=193;Dels=0.00;FS=0.000;HaplotypeScore=8.3242;MLEAC=2;MLEAF=0.333;MQ=59.99;MQ0=0;MQRankSum=0.517;QD=10.63;ReadPosRankSum=-0.103	GT:AD:DP:GQ:MLPSAC:MLPSAF:PL	0/0/0/0/1/1:124,69:193:35:2:0.333:2078,78,0,35,162,2147483647,2147483647	SG	4091	gi|460399841|ref|XP_004245445.1|	PREDICTED: uncharacterized protein LOC101260367 [Solanum lycopersicum]	AT1G32810.2	RING/FYVE/PHD zinc finger superfamily protein		RING/FYVE/PHD zinc finger superfamily protein; FUNCTIONS IN: zinc ion binding; EXPRESSED IN: 22 plant structures; EXPRESSED DURING: 13 growth stages; CONTAINS InterPro DOMAIN/s: Zinc finger, PHD-type, conserved site (InterPro:IPR019786), Zinc finger, PHD-type (InterPro:IPR001965), Zinc finger, FYVE/PHD-type (InterPro:IPR011011); BEST Arabidopsis thaliana protein match is: RING/FYVE/PHD zinc finge…
Sp1_comp297323_c0_seq1	734	.	G	T	225	.	DP=187;VDB=0.0380;AF1=0.5;AC1=1;DP4=71,54,27,29;MQ=48;FQ=225;PV4=0.33,0.42,1.1e-23,1	GT:PL:GQ	0/1:255,0,255:99	Sp1_comp297323_c0_seq1	734	.	G	T	1841.9	PASS	AC=2;AF=0.333;AN=6;BaseQRankSum=-0.936;DP=189;Dels=0.00;FS=3.695;HaplotypeScore=1.8499;MLEAC=2;MLEAF=0.333;MQ=59.85;MQ0=0;MQRankSum=3.477;QD=9.75;ReadPosRankSum=0.454	GT:AD:DP:GQ:MLPSAC:MLPSAF:PL	0/0/0/0/1/1:129,59:189:47:2:0.333:1868,47,0,58,208,2147483647,2147483647	SG	4091	gi|460399841|ref|XP_004245445.1|	PREDICTED: uncharacterized protein LOC101260367 [Solanum lycopersicum]	AT1G32810.2	RING/FYVE/PHD zinc finger superfamily protein		RING/FYVE/PHD zinc finger superfamily protein; FUNCTIONS IN: zinc ion binding; EXPRESSED IN: 22 plant structures; EXPRESSED DURING: 13 growth stages; CONTAINS InterPro DOMAIN/s: Zinc finger, PHD-type, conserved site (InterPro:IPR019786), Zinc finger, PHD-type (InterPro:IPR001965), Zinc finger, FYVE/PHD-type (InterPro:IPR011011); BEST Arabidopsis thaliana protein match is: RING/FYVE/PHD zinc finge…
Sp1_comp297323_c0_seq1	863	.	G	A	76	.	DP=174;VDB=0.0380;AF1=0.5;AC1=1;DP4=49,65,28,25;MQ=49;FQ=79;PV4=0.25,5.4e-53,0.081,1	GT:PL:GQ	0/1:106,0,255:99	Sp1_comp297323_c0_seq1	863	.	G	A	2021.9	PASS	AC=2;AF=0.333;AN=6;BaseQRankSum=2.636;DP=179;Dels=0.00;FS=7.985;HaplotypeScore=1.8938;MLEAC=2;MLEAF=0.333;MQ=59.67;MQ0=0;MQRankSum=0.987;QD=11.30;ReadPosRankSum=0.975	GT:AD:DP:GQ:MLPSAC:MLPSAF:PL	0/0/0/0/1/1:117,62:179:36:2:0.333:2048,72,0,36,163,2147483647,2147483647	SG	4091	gi|460399841|ref|XP_004245445.1|	PREDICTED: uncharacterized protein LOC101260367 [Solanum lycopersicum]	AT1G32810.2	RING/FYVE/PHD zinc finger superfamily protein		RING/FYVE/PHD zinc finger superfamily protein; FUNCTIONS IN: zinc ion binding; EXPRESSED IN: 22 plant structures; EXPRESSED DURING: 13 growth stages; CONTAINS InterPro DOMAIN/s: Zinc finger, PHD-type, conserved site (InterPro:IPR019786), Zinc finger, PHD-type (InterPro:IPR001965), Zinc finger, FYVE/PHD-type (InterPro:IPR011011); BEST Arabidopsis thaliana protein match is: RING/FYVE/PHD zinc finge…
Sp1_comp297323_c0_seq1	948	.	A	G	225	.	DP=171;VDB=0.0345;AF1=0.5;AC1=1;DP4=39,58,32,40;MQ=47;FQ=225;PV4=0.64,1,7.2e-24,1	GT:PL:GQ	0/1:255,0,255:99	Sp1_comp297323_c0_seq1	948	.	A	G	2598.42		AC=3;AF=0.500;AN=6;BaseQRankSum=1.425;DP=174;Dels=0.00;FS=2.686;HaplotypeScore=26.9925;MLEAC=3;MLEAF=0.500;MQ=59.85;MQ0=0;MQRankSum=0.951;QD=14.93;ReadPosRankSum=0.602	GT:AD:DP:GQ:MLPSAC:MLPSAF:PL	0/0/0/1/1/1:99,75:174:9:3:0.500:2624,138,9,0,78,2147483647,2147483647	SG	4091	gi|460399841|ref|XP_004245445.1|	PREDICTED: uncharacterized protein LOC101260367 [Solanum lycopersicum]	AT1G32810.2	RING/FYVE/PHD zinc finger superfamily protein		RING/FYVE/PHD zinc finger superfamily protein; FUNCTIONS IN: zinc ion binding; EXPRESSED IN: 22 plant structures; EXPRESSED DURING: 13 growth stages; CONTAINS InterPro DOMAIN/s: Zinc finger, PHD-type, conserved site (InterPro:IPR019786), Zinc finger, PHD-type (InterPro:IPR001965), Zinc finger, FYVE/PHD-type (InterPro:IPR011011); BEST Arabidopsis thaliana protein match is: RING/FYVE/PHD zinc finge…
Sp1_comp297323_c0_seq1	958	.	A	G	119	.	DP=168;VDB=0.0345;AF1=0.5;AC1=1;DP4=49,54,23,39;MQ=48;FQ=122;PV4=0.2,1.2e-74,1,1	GT:PL:GQ	0/1:149,0,255:99	Sp1_comp297323_c0_seq1	958	.	A	G	2155.96		AC=2;AF=0.333;AN=6;BaseQRankSum=0.171;DP=170;Dels=0.00;FS=5.712;HaplotypeScore=34.7717;MLEAC=2;MLEAF=0.333;MQ=59.84;MQ0=0;MQRankSum=0.884;QD=12.68;ReadPosRankSum=-0.897	GT:AD:DP:GQ:MLPSAC:MLPSAF:PL	0/0/0/0/1/1:104,66:170:19:2:0.333:2182,89,0,19,123,2147483647,2147483647	SG	4091	gi|460399841|ref|XP_004245445.1|	PREDICTED: uncharacterized protein LOC101260367 [Solanum lycopersicum]	AT1G32810.2	RING/FYVE/PHD zinc finger superfamily protein		RING/FYVE/PHD zinc finger superfamily protein; FUNCTIONS IN: zinc ion binding; EXPRESSED IN: 22 plant structures; EXPRESSED DURING: 13 growth stages; CONTAINS InterPro DOMAIN/s: Zinc finger, PHD-type, conserved site (InterPro:IPR019786), Zinc finger, PHD-type (InterPro:IPR001965), Zinc finger, FYVE/PHD-type (InterPro:IPR011011); BEST Arabidopsis thaliana protein match is: RING/FYVE/PHD zinc finge…
Sp1_comp297323_c0_seq1	116	.	A	G	634.24		AC=2;AF=0.333;AN=6;BaseQRankSum=1.104;DP=116;Dels=0.00;FS=2.549;HaplotypeScore=35.2780;MLEAC=2;MLEAF=0.333;MQ=59.89;MQ0=0;MQRankSum=0.162;QD=5.47;ReadPosRankSum=0.528	GT:AD:DP:GQ:MLPSAC:MLPSAF:PL	0/0/0/0/1/1:74,35:116:11:2:0.333:660,11,0,36,117,2147483647,2147483647											GATK	4091	gi|460399841|ref|XP_004245445.1|	PREDICTED: uncharacterized protein LOC101260367 [Solanum lycopersicum]	AT1G32810.2	RING/FYVE/PHD zinc finger superfamily protein		RING/FYVE/PHD zinc finger superfamily protein; FUNCTIONS IN: zinc ion binding; EXPRESSED IN: 22 plant structures; EXPRESSED DURING: 13 growth stages; CONTAINS InterPro DOMAIN/s: Zinc finger, PHD-type, conserved site (InterPro:IPR019786), Zinc finger, PHD-type (InterPro:IPR001965), Zinc finger, FYVE/PHD-type (InterPro:IPR011011); BEST Arabidopsis thaliana protein match is: RING/FYVE/PHD zinc finge…
Sp1_comp297323_c0_seq1	1507	.	A	G	1057.9	PASS	AC=1;AF=0.167;AN=6;BaseQRankSum=0.657;DP=250;Dels=0.00;FS=3.125;HaplotypeScore=3.7870;MLEAC=1;MLEAF=0.167;MQ=59.88;MQ0=0;MQRankSum=-0.037;QD=4.23;ReadPosRankSum=-0.457	GT:AD:DP:GQ:MLPSAC:MLPSAF:PL	0/0/0/0/0/1:210,40:250:84:1:0.167:1084,0,84,2147483647,2147483647,2147483647,2147483647											GATK	4091	gi|460399841|ref|XP_004245445.1|	PREDICTED: uncharacterized protein LOC101260367 [Solanum lycopersicum]	AT1G32810.2	RING/FYVE/PHD zinc finger superfamily protein		RING/FYVE/PHD zinc finger superfamily protein; FUNCTIONS IN: zinc ion binding; EXPRESSED IN: 22 plant structures; EXPRESSED DURING: 13 growth stages; CONTAINS InterPro DOMAIN/s: Zinc finger, PHD-type, conserved site (InterPro:IPR019786), Zinc finger, PHD-type (InterPro:IPR001965), Zinc finger, FYVE/PHD-type (InterPro:IPR011011); BEST Arabidopsis thaliana protein match is: RING/FYVE/PHD zinc finge…
Sp1_comp297323_c0_seq1	151	.	G	T	669.95		AC=1;AF=0.167;AN=6;BaseQRankSum=0.822;DP=142;Dels=0.00;FS=0.866;HaplotypeScore=26.6707;MLEAC=1;MLEAF=0.167;MQ=59.94;MQ0=0;MQRankSum=-0.235;QD=4.72;ReadPosRankSum=0.849	GT:AD:DP:GQ:MLPSAC:MLPSAF:PL	0/0/0/0/0/1:115,26:142:20:1:0.167:696,0,20,98,2147483647,2147483647,2147483647											GATK	4091	gi|460399841|ref|XP_004245445.1|	PREDICTED: uncharacterized protein LOC101260367 [Solanum lycopersicum]	AT1G32810.2	RING/FYVE/PHD zinc finger superfamily protein		RING/FYVE/PHD zinc finger superfamily protein; FUNCTIONS IN: zinc ion binding; EXPRESSED IN: 22 plant structures; EXPRESSED DURING: 13 growth stages; CONTAINS InterPro DOMAIN/s: Zinc finger, PHD-type, conserved site (InterPro:IPR019786), Zinc finger, PHD-type (InterPro:IPR001965), Zinc finger, FYVE/PHD-type (InterPro:IPR011011); BEST Arabidopsis thaliana protein match is: RING/FYVE/PHD zinc finge…
Sp1_comp297323_c0_seq1	2164	.	C	T	2504.9	PASS	AC=2;AF=0.333;AN=6;BaseQRankSum=-0.607;DP=250;Dels=0.00;FS=4.494;HaplotypeScore=7.1668;MLEAC=2;MLEAF=0.333;MQ=59.84;MQ0=0;MQRankSum=-1.685;QD=10.02;ReadPosRankSum=-0.084	GT:AD:DP:GQ:MLPSAC:MLPSAF:PL	0/0/0/0/1/1:158,91:250:53:2:0.333:2531,87,0,53,223,2147483647,2147483647											GATK	4091	gi|460399841|ref|XP_004245445.1|	PREDICTED: uncharacterized protein LOC101260367 [Solanum lycopersicum]	AT1G32810.2	RING/FYVE/PHD zinc finger superfamily protein		RING/FYVE/PHD zinc finger superfamily protein; FUNCTIONS IN: zinc ion binding; EXPRESSED IN: 22 plant structures; EXPRESSED DURING: 13 growth stages; CONTAINS InterPro DOMAIN/s: Zinc finger, PHD-type, conserved site (InterPro:IPR019786), Zinc finger, PHD-type (InterPro:IPR001965), Zinc finger, FYVE/PHD-type (InterPro:IPR011011); BEST Arabidopsis thaliana protein match is: RING/FYVE/PHD zinc finge…
Sp1_comp297323_c0_seq1	249	.	T	A	512.9	PASS	AC=1;AF=0.167;AN=6;BaseQRankSum=-0.444;DP=152;Dels=0.00;FS=1.931;HaplotypeScore=3.5656;MLEAC=1;MLEAF=0.167;MQ=59.97;MQ0=0;MQRankSum=-0.632;QD=3.37;ReadPosRankSum=0.497	GT:AD:DP:GQ:MLPSAC:MLPSAF:PL	0/0/0/0/0/1:131,21:152:67:1:0.167:539,0,67,2147483647,2147483647,2147483647,2147483647											GATK	4091	gi|460399841|ref|XP_004245445.1|	PREDICTED: uncharacterized protein LOC101260367 [Solanum lycopersicum]	AT1G32810.2	RING/FYVE/PHD zinc finger superfamily protein		RING/FYVE/PHD zinc finger superfamily protein; FUNCTIONS IN: zinc ion binding; EXPRESSED IN: 22 plant structures; EXPRESSED DURING: 13 growth stages; CONTAINS InterPro DOMAIN/s: Zinc finger, PHD-type, conserved site (InterPro:IPR019786), Zinc finger, PHD-type (InterPro:IPR001965), Zinc finger, FYVE/PHD-type (InterPro:IPR011011); BEST Arabidopsis thaliana protein match is: RING/FYVE/PHD zinc finge…
Sp1_comp297323_c0_seq1	331	.	A	G	2278.01	PASS	AC=3;AF=0.500;AN=6;BaseQRankSum=-1.019;DP=175;Dels=0.00;FS=0.000;HaplotypeScore=7.4820;MLEAC=3;MLEAF=0.500;MQ=60.00;MQ0=0;MQRankSum=-0.646;QD=13.02;ReadPosRankSum=-0.830	GT:AD:DP:GQ:MLPSAC:MLPSAF:PL	0/0/0/1/1/1:90,84:175:16:3:0.500:2304,146,16,0,64,2147483647,2147483647											GATK	4091	gi|460399841|ref|XP_004245445.1|	PREDICTED: uncharacterized protein LOC101260367 [Solanum lycopersicum]	AT1G32810.2	RING/FYVE/PHD zinc finger superfamily protein		RING/FYVE/PHD zinc finger superfamily protein; FUNCTIONS IN: zinc ion binding; EXPRESSED IN: 22 plant structures; EXPRESSED DURING: 13 growth stages; CONTAINS InterPro DOMAIN/s: Zinc finger, PHD-type, conserved site (InterPro:IPR019786), Zinc finger, PHD-type (InterPro:IPR001965), Zinc finger, FYVE/PHD-type (InterPro:IPR011011); BEST Arabidopsis thaliana protein match is: RING/FYVE/PHD zinc finge…
Sp1_comp297323_c0_seq1	342	.	C	T	917.9	PASS	AC=1;AF=0.167;AN=6;BaseQRankSum=-3.406;DP=197;Dels=0.00;FS=1.462;HaplotypeScore=5.2517;MLEAC=1;MLEAF=0.167;MQ=60.00;MQ0=0;MQRankSum=0.369;QD=4.66;ReadPosRankSum=-0.203	GT:AD:DP:GQ:MLPSAC:MLPSAF:PL	0/0/0/0/0/1:159,38:197:44:1:0.167:944,0,44,175,2147483647,2147483647,2147483647											GATK	4091	gi|460399841|ref|XP_004245445.1|	PREDICTED: uncharacterized protein LOC101260367 [Solanum lycopersicum]	AT1G32810.2	RING/FYVE/PHD zinc finger superfamily protein		RING/FYVE/PHD zinc finger superfamily protein; FUNCTIONS IN: zinc ion binding; EXPRESSED IN: 22 plant structures; EXPRESSED DURING: 13 growth stages; CONTAINS InterPro DOMAIN/s: Zinc finger, PHD-type, conserved site (InterPro:IPR019786), Zinc finger, PHD-type (InterPro:IPR001965), Zinc finger, FYVE/PHD-type (InterPro:IPR011011); BEST Arabidopsis thaliana protein match is: RING/FYVE/PHD zinc finge…
Sp1_comp297323_c0_seq1	3684	.	A	G	1106.9	PASS	AC=1;AF=0.167;AN=6;BaseQRankSum=0.908;DP=249;Dels=0.00;FS=15.995;HaplotypeScore=2.7670;MLEAC=1;MLEAF=0.167;MQ=59.84;MQ0=0;MQRankSum=1.835;QD=4.45;ReadPosRankSum=0.434	GT:AD:DP:GQ:MLPSAC:MLPSAF:PL	0/0/0/0/0/1:208,41:249:76:1:0.167:1133,0,76,2147483647,2147483647,2147483647,2147483647											GATK	4091	gi|460399841|ref|XP_004245445.1|	PREDICTED: uncharacterized protein LOC101260367 [Solanum lycopersicum]	AT1G32810.2	RING/FYVE/PHD zinc finger superfamily protein		RING/FYVE/PHD zinc finger superfamily protein; FUNCTIONS IN: zinc ion binding; EXPRESSED IN: 22 plant structures; EXPRESSED DURING: 13 growth stages; CONTAINS InterPro DOMAIN/s: Zinc finger, PHD-type, conserved site (InterPro:IPR019786), Zinc finger, PHD-type (InterPro:IPR001965), Zinc finger, FYVE/PHD-type (InterPro:IPR011011); BEST Arabidopsis thaliana protein match is: RING/FYVE/PHD zinc finge…
Sp1_comp297323_c0_seq1	3939	.	T	C	1272.9	PASS	AC=1;AF=0.167;AN=6;BaseQRankSum=-0.077;DP=250;Dels=0.00;FS=2.161;HaplotypeScore=0.9999;MLEAC=1;MLEAF=0.167;MQ=59.67;MQ0=0;MQRankSum=0.924;QD=5.09;ReadPosRankSum=0.239	GT:AD:DP:GQ:MLPSAC:MLPSAF:PL	0/0/0/0/0/1:205,45:250:67:1:0.167:1299,0,67,2147483647,2147483647,2147483647,2147483647											GATK	4091	gi|460399841|ref|XP_004245445.1|	PREDICTED: uncharacterized protein LOC101260367 [Solanum lycopersicum]	AT1G32810.2	RING/FYVE/PHD zinc finger superfamily protein		RING/FYVE/PHD zinc finger superfamily protein; FUNCTIONS IN: zinc ion binding; EXPRESSED IN: 22 plant structures; EXPRESSED DURING: 13 growth stages; CONTAINS InterPro DOMAIN/s: Zinc finger, PHD-type, conserved site (InterPro:IPR019786), Zinc finger, PHD-type (InterPro:IPR001965), Zinc finger, FYVE/PHD-type (InterPro:IPR011011); BEST Arabidopsis thaliana protein match is: RING/FYVE/PHD zinc finge…
Sp1_comp297323_c0_seq1	456	.	C	A	657.9	PASS	AC=1;AF=0.167;AN=6;BaseQRankSum=0.871;DP=198;Dels=0.00;FS=2.751;HaplotypeScore=3.8594;MLEAC=1;MLEAF=0.167;MQ=59.99;MQ0=0;MQRankSum=0.473;QD=3.32;ReadPosRankSum=0.856	GT:AD:DP:GQ:MLPSAC:MLPSAF:PL	0/0/0/0/0/1:171,27:198:82:1:0.167:684,0,82,2147483647,2147483647,2147483647,2147483647											GATK	4091	gi|460399841|ref|XP_004245445.1|	PREDICTED: uncharacterized protein LOC101260367 [Solanum lycopersicum]	AT1G32810.2	RING/FYVE/PHD zinc finger superfamily protein		RING/FYVE/PHD zinc finger superfamily protein; FUNCTIONS IN: zinc ion binding; EXPRESSED IN: 22 plant structures; EXPRESSED DURING: 13 growth stages; CONTAINS InterPro DOMAIN/s: Zinc finger, PHD-type, conserved site (InterPro:IPR019786), Zinc finger, PHD-type (InterPro:IPR001965), Zinc finger, FYVE/PHD-type (InterPro:IPR011011); BEST Arabidopsis thaliana protein match is: RING/FYVE/PHD zinc finge…
Sp1_comp297323_c0_seq1	500	.	G	A	560.9	PASS	AC=1;AF=0.167;AN=6;BaseQRankSum=-1.778;DP=190;Dels=0.00;FS=0.767;HaplotypeScore=8.1340;MLEAC=1;MLEAF=0.167;MQ=59.84;MQ0=0;MQRankSum=-1.097;QD=2.95;ReadPosRankSum=-0.240	GT:AD:DP:GQ:MLPSAC:MLPSAF:PL	0/0/0/0/0/1:163,27:190:83:1:0.167:587,0,83,2147483647,2147483647,2147483647,2147483647											GATK	4091	gi|460399841|ref|XP_004245445.1|	PREDICTED: uncharacterized protein LOC101260367 [Solanum lycopersicum]	AT1G32810.2	RING/FYVE/PHD zinc finger superfamily protein		RING/FYVE/PHD zinc finger superfamily protein; FUNCTIONS IN: zinc ion binding; EXPRESSED IN: 22 plant structures; EXPRESSED DURING: 13 growth stages; CONTAINS InterPro DOMAIN/s: Zinc finger, PHD-type, conserved site (InterPro:IPR019786), Zinc finger, PHD-type (InterPro:IPR001965), Zinc finger, FYVE/PHD-type (InterPro:IPR011011); BEST Arabidopsis thaliana protein match is: RING/FYVE/PHD zinc finge…
Sp1_comp297323_c0_seq1	581	.	T	G	545.9	PASS	AC=1;AF=0.167;AN=6;BaseQRankSum=2.767;DP=185;Dels=0.01;FS=0.000;HaplotypeScore=9.5892;MLEAC=1;MLEAF=0.167;MQ=59.97;MQ0=0;MQRankSum=0.123;QD=2.95;ReadPosRankSum=0.896	GT:AD:DP:GQ:MLPSAC:MLPSAF:PL	0/0/0/0/0/1:159,24:183:79:1:0.167:572,0,79,2147483647,2147483647,2147483647,2147483647											GATK	4091	gi|460399841|ref|XP_004245445.1|	PREDICTED: uncharacterized protein LOC101260367 [Solanum lycopersicum]	AT1G32810.2	RING/FYVE/PHD zinc finger superfamily protein		RING/FYVE/PHD zinc finger superfamily protein; FUNCTIONS IN: zinc ion binding; EXPRESSED IN: 22 plant structures; EXPRESSED DURING: 13 growth stages; CONTAINS InterPro DOMAIN/s: Zinc finger, PHD-type, conserved site (InterPro:IPR019786), Zinc finger, PHD-type (InterPro:IPR001965), Zinc finger, FYVE/PHD-type (InterPro:IPR011011); BEST Arabidopsis thaliana protein match is: RING/FYVE/PHD zinc finge…
Sp1_comp297325_c0_seq1	128	.	C	T	3.02	.	DP=4;VDB=0.0131;AF1=0.5001;AC1=1;DP4=1,0,0,2;MQ=50;FQ=-3.6;PV4=0.33,0,1,1	GT:PL:GQ	0/1:30,0,28:28	Sp1_comp297325_c0_seq1	128	.	C	T	62.02	PASS	AC=4;AF=0.667;AN=6;BaseQRankSum=1.026;DP=4;Dels=0.00;FS=0.000;HaplotypeScore=3.8993;MLEAC=4;MLEAF=0.667;MQ=60.00;MQ0=0;MQRankSum=-1.026;QD=15.50;ReadPosRankSum=0.000	GT:AD:DP:GQ:MLPSAC:MLPSAF:PL	0/0/1/1/1/1:2,2:4:1:4:0.667:83,8,3,1,0,1,33	SG	1061	No hit in this database		No hit in this database
Sp1_comp297325_c0_seq1	190	.	C	T	22	.	DP=5;VDB=0.0189;AF1=0.5;AC1=1;DP4=2,0,1,2;MQ=44;FQ=23.8;PV4=0.4,0.0019,0.13,0.25	GT:PL:GQ	0/1:52,0,57:54	Sp1_comp297325_c0_seq1	190	.	C	T	92.82	PASS	AC=3;AF=0.500;AN=6;BaseQRankSum=-0.358;DP=5;Dels=0.00;FS=0.000;HaplotypeScore=0.0000;MLEAC=3;MLEAF=0.500;MQ=60.00;MQ0=0;MQRankSum=1.231;QD=18.56;ReadPosRankSum=-0.358	GT:AD:DP:GQ:MLPSAC:MLPSAF:PL	0/0/0/1/1/1:2,3:5:0:3:0.500:114,10,3,0,0,3,73	SG	1061	No hit in this database		No hit in this database
Sp1_comp297325_c0_seq1	219	.	C	G	20	.	DP=6;VDB=0.0131;AF1=0.5;AC1=1;DP4=3,1,1,1;MQ=42;FQ=23;PV4=1,1,0.11,1	GT:PL:GQ	0/1:50,0,107:53	Sp1_comp297325_c0_seq1	219	.	C	G	48.22	LowQual	AC=2;AF=0.333;AN=6;BaseQRankSum=0.720;DP=6;Dels=0.00;FS=0.000;HaplotypeScore=0.0000;MLEAC=2;MLEAF=0.333;MQ=60.00;MQ0=0;MQRankSum=0.000;QD=8.04;ReadPosRankSum=1.380	GT:AD:DP:GQ:MLPSAC:MLPSAF:PL	0/0/0/0/1/1:4,2:6:1:2:0.333:70,2,0,1,6,16,152	SG	1061	No hit in this database		No hit in this database
Sp1_comp297325_c0_seq1	238	.	C	A	19.1	.	DP=5;VDB=0.0189;AF1=0.5;AC1=1;DP4=2,0,1,2;MQ=41;FQ=16.7;PV4=0.4,0.004,0.46,0.48	GT:PL:GQ	0/1:49,0,45:47	Sp1_comp297325_c0_seq1	238	.	C	A	91.82	PASS	AC=3;AF=0.500;AN=6;BaseQRankSum=0.358;DP=5;Dels=0.00;FS=0.000;HaplotypeScore=0.0000;MLEAC=3;MLEAF=0.500;MQ=60.00;MQ0=0;MQRankSum=-0.358;QD=18.36;ReadPosRankSum=0.358	GT:AD:DP:GQ:MLPSAC:MLPSAF:PL	0/0/0/1/1/1:2,3:5:0:3:0.500:113,10,3,0,0,3,69	SG	1061	No hit in this database		No hit in this database
Sp1_comp297325_c0_seq1	33	.	A	G	43.8	.	DP=2;VDB=0.0173;AF1=1;AC1=2;DP4=0,0,2,0;MQ=60;FQ=-33	GT:PL:GQ	1/1:75,6,0:10	Sp1_comp297325_c0_seq1	33	.	A	G	57.71	PASS	AC=6;AF=1.00;AN=6;DP=2;Dels=0.00;FS=0.000;HaplotypeScore=0.0000;MLEAC=6;MLEAF=1.00;MQ=60.00;MQ0=0;QD=28.86	GT:AD:DP:GQ:MLPSAC:MLPSAF:PL	1/1/1/1/1/1:0,2:2:2:6:1.00:80,16,10,6,4,2,0	SG	1061	No hit in this database		No hit in this database
Sp1_comp297325_c0_seq1	371	.	G	A	9.31	.	DP=3;VDB=0.0183;AF1=1;AC1=2;DP4=0,0,0,2;MQ=34;FQ=-33	GT:PL:GQ	1/1:40,6,0:8	Sp1_comp297325_c0_seq1	371	.	G	A	113.55	PASS	AC=6;AF=1.00;AN=6;DP=4;Dels=0.00;FS=0.000;HaplotypeScore=0.0000;MLEAC=5;MLEAF=0.833;MQ=60.00;MQ0=0;QD=28.39	GT:AD:DP:GQ:MLPSAC:MLPSAF:PL	1/1/1/1/1/1:0,3:4:2:6:1.00:121,23,14,9,5,2,0	SG	1061	No hit in this database		No hit in this database
Sp1_comp297325_c0_seq1	389	.	A	G	28	.	DP=3;VDB=0.0183;AF1=1;AC1=2;DP4=0,0,1,2;MQ=38;FQ=-36	GT:PL:GQ	1/1:60,9,0:16	Sp1_comp297325_c0_seq1	389	.	A	G	114.16	PASS	AC=6;AF=1.00;AN=6;DP=4;Dels=0.00;FS=0.000;HaplotypeScore=0.0000;MLEAC=6;MLEAF=1.00;MQ=60.00;MQ0=0;QD=28.54	GT:AD:DP:GQ:MLPSAC:MLPSAF:PL	1/1/1/1/1/1:0,4:4:2:6:1.00:137,23,14,9,5,2,0	SG	1061	No hit in this database		No hit in this database
Sp1_comp297325_c0_seq1	405	.	T	A	66	.	DP=3;VDB=0.0183;AF1=1;AC1=2;DP4=0,0,1,2;MQ=38;FQ=-36	GT:PL:GQ	1/1:98,9,0:16	Sp1_comp297325_c0_seq1	405	.	T	A	109.16	PASS	AC=6;AF=1.00;AN=6;BaseQRankSum=1.231;DP=5;Dels=0.00;FS=0.000;HaplotypeScore=0.9998;MLEAC=6;MLEAF=1.00;MQ=52.92;MQ0=0;MQRankSum=1.231;QD=21.83;ReadPosRankSum=1.231	GT:AD:DP:GQ:MLPSAC:MLPSAF:PL	1/1/1/1/1/1:2,3:5:2:6:1.00:132,23,14,9,5,2,0	SG	1061	No hit in this database		No hit in this database
Sp1_comp297325_c0_seq1	45	.	G	T	42.8	.	DP=2;VDB=0.0173;AF1=1;AC1=2;DP4=0,0,2,0;MQ=60;FQ=-33	GT:PL:GQ	1/1:74,6,0:10	Sp1_comp297325_c0_seq1	45	.	G	T	68.71	PASS	AC=6;AF=1.00;AN=6;DP=2;Dels=0.00;FS=0.000;HaplotypeScore=0.0000;MLEAC=6;MLEAF=1.00;MQ=60.00;MQ0=0;QD=34.36	GT:AD:DP:GQ:MLPSAC:MLPSAF:PL	1/1/1/1/1/1:0,2:2:2:6:1.00:91,16,10,6,4,2,0	SG	1061	No hit in this database		No hit in this database
Sp1_comp297325_c0_seq1	544	.	G	T	46.8	.	DP=2;VDB=0.0165;AF1=1;AC1=2;DP4=0,0,1,1;MQ=46;FQ=-33	GT:PL:GQ	1/1:78,6,0:10	Sp1_comp297325_c0_seq1	544	.	G	T	65.71	PASS	AC=6;AF=1.00;AN=6;DP=2;Dels=0.00;FS=0.000;HaplotypeScore=0.0000;MLEAC=6;MLEAF=1.00;MQ=60.00;MQ0=0;QD=32.86	GT:AD:DP:GQ:MLPSAC:MLPSAF:PL	1/1/1/1/1/1:0,2:2:2:6:1.00:88,16,10,6,4,2,0	SG	1061	No hit in this database		No hit in this database
Sp1_comp297325_c0_seq1	795	.	C	G	55	.	DP=5;VDB=0.0050;AF1=0.5;AC1=1;DP4=1,1,2,1;MQ=45;FQ=31;PV4=1,0.35,0.051,0.33	GT:PL:GQ	0/1:85,0,58:61	Sp1_comp297325_c0_seq1	795	.	C	G	88.56	PASS	AC=4;AF=0.667;AN=6;BaseQRankSum=-0.358;DP=5;Dels=0.00;FS=0.000;HaplotypeScore=0.9989;MLEAC=4;MLEAF=0.667;MQ=60.00;MQ0=0;MQRankSum=-0.358;QD=17.71;ReadPosRankSum=0.358	GT:AD:DP:GQ:MLPSAC:MLPSAF:PL	0/0/1/1/1/1:2,3:5:0:4:0.667:110,14,6,2,0,0,29	SG	1061	No hit in this database		No hit in this database
Sp1_comp297325_c0_seq1	994	.	G	A	23	.	DP=5;VDB=0.0199;AF1=0.5013;AC1=1;DP4=1,0,1,2;MQ=40;FQ=-5.45;PV4=1,0,0.26,1	GT:PL:GQ	0/1:53,0,23:26	Sp1_comp297325_c0_seq1	994	.	G	A	51.82	PASS	AC=2;AF=0.333;AN=6;BaseQRankSum=-0.550;DP=7;Dels=0.00;FS=0.000;HaplotypeScore=0.0000;MLEAC=2;MLEAF=0.333;MQ=60.00;MQ0=0;MQRankSum=0.550;QD=7.40;ReadPosRankSum=0.550	GT:AD:DP:GQ:MLPSAC:MLPSAF:PL	0/0/0/0/1/1:4,3:7:0:2:0.333:73,3,0,0,3,10,108	SG	1061	No hit in this database		No hit in this database
Sp1_comp297325_c0_seq1	1021	.	A	C	106.16	PASS	AC=6;AF=1.00;AN=6;DP=3;Dels=0.00;FS=0.000;HaplotypeScore=0.0000;MLEAC=6;MLEAF=1.00;MQ=60.00;MQ0=0;QD=33.64	GT:AD:DP:GQ:MLPSAC:MLPSAF:PL	1/1/1/1/1/1:0,3:3:2:6:1.00:129,23,14,9,5,2,0											GATK	1061	No hit in this database		No hit in this database
Sp1_comp297325_c0_seq1	1026	.	T	C	57.02	PASS	AC=4;AF=0.667;AN=6;BaseQRankSum=-0.736;DP=3;Dels=0.00;FS=0.000;HaplotypeScore=0.0000;MLEAC=4;MLEAF=0.667;MQ=60.00;MQ0=0;MQRankSum=0.736;QD=19.01;ReadPosRankSum=0.736	GT:AD:DP:GQ:MLPSAC:MLPSAF:PL	0/0/1/1/1/1:1,2:3:1:4:0.667:78,8,3,1,0,1,35											GATK	1061	No hit in this database		No hit in this database
Sp1_comp297325_c0_seq1	1031	.	A	G	108.16	PASS	AC=6;AF=1.00;AN=6;DP=3;Dels=0.00;FS=0.000;HaplotypeScore=0.0000;MLEAC=6;MLEAF=1.00;MQ=60.00;MQ0=0;QD=31.79	GT:AD:DP:GQ:MLPSAC:MLPSAF:PL	1/1/1/1/1/1:0,3:3:2:6:1.00:131,23,14,9,5,2,0											GATK	1061	No hit in this database		No hit in this database
Sp1_comp297325_c0_seq1	150	.	A	G	32.22	LowQual	AC=2;AF=0.333;AN=6;BaseQRankSum=-1.754;DP=7;Dels=0.00;FS=0.000;HaplotypeScore=0.0000;MLEAC=2;MLEAF=0.333;MQ=60.00;MQ0=0;MQRankSum=-0.550;QD=4.60;ReadPosRankSum=-0.937	GT:AD:DP:GQ:MLPSAC:MLPSAF:PL	0/0/0/0/1/1:4,3:7:1:2:0.333:54,2,0,1,6,16,161											GATK	1061	No hit in this database		No hit in this database
Sp1_comp297325_c0_seq1	294	.	G	A	58.71	PASS	AC=6;AF=1.00;AN=6;DP=2;Dels=0.00;FS=0.000;HaplotypeScore=0.0000;MLEAC=6;MLEAF=1.00;MQ=60.00;MQ0=0;QD=29.36	GT:AD:DP:GQ:MLPSAC:MLPSAF:PL	1/1/1/1/1/1:0,2:2:2:6:1.00:81,16,10,6,4,2,0											GATK	1061	No hit in this database		No hit in this database
Sp1_comp297325_c0_seq1	317	.	T	C	54.71	PASS	AC=6;AF=1.00;AN=6;DP=2;Dels=0.00;FS=0.000;HaplotypeScore=0.0000;MLEAC=6;MLEAF=1.00;MQ=60.00;MQ0=0;QD=27.36	GT:AD:DP:GQ:MLPSAC:MLPSAF:PL	1/1/1/1/1/1:0,2:2:2:6:1.00:77,16,10,6,4,2,0											GATK	1061	No hit in this database		No hit in this database
Sp1_comp297325_c0_seq1	340	.	A	T	69.71	PASS	AC=6;AF=1.00;AN=6;DP=2;Dels=0.00;FS=0.000;HaplotypeScore=0.0000;MLEAC=6;MLEAF=1.00;MQ=60.00;MQ0=0;QD=34.86	GT:AD:DP:GQ:MLPSAC:MLPSAF:PL	1/1/1/1/1/1:0,2:2:2:6:1.00:92,16,10,6,4,2,0											GATK	1061	No hit in this database		No hit in this database
Sp1_comp297325_c0_seq1	344	.	T	G	39.02	LowQual	AC=4;AF=0.667;AN=6;BaseQRankSum=-0.736;DP=3;Dels=0.00;FS=0.000;HaplotypeScore=0.0000;MLEAC=4;MLEAF=0.667;MQ=60.00;MQ0=0;MQRankSum=0.736;QD=13.01;ReadPosRankSum=0.736	GT:AD:DP:GQ:MLPSAC:MLPSAF:PL	0/0/1/1/1/1:1,2:3:1:4:0.667:60,8,3,1,0,1,37											GATK	1061	No hit in this database		No hit in this database
Sp1_comp297325_c0_seq1	817	.	G	A	126.4	PASS	AC=6;AF=1.00;AN=6;DP=5;Dels=0.00;FS=0.000;HaplotypeScore=0.0000;MLEAC=6;MLEAF=1.00;MQ=60.00;MQ0=0;QD=25.28	GT:AD:DP:GQ:MLPSAC:MLPSAF:PL	1/1/1/1/1/1:0,5:5:3:6:1.00:150,31,19,12,7,3,0											GATK	1061	No hit in this database		No hit in this database
Sp1_comp297325_c0_seq1	818	.	T	C	130.4	PASS	AC=6;AF=1.00;AN=6;DP=5;Dels=0.00;FS=0.000;HaplotypeScore=0.0000;MLEAC=6;MLEAF=1.00;MQ=60.00;MQ0=0;QD=26.08	GT:AD:DP:GQ:MLPSAC:MLPSAF:PL	1/1/1/1/1/1:0,5:5:3:6:1.00:154,31,19,12,7,3,0											GATK	1061	No hit in this database		No hit in this database
Sp1_comp297325_c0_seq1	848	.	C	A	80.82	PASS	AC=3;AF=0.500;AN=6;BaseQRankSum=0.358;DP=5;Dels=0.00;FS=0.000;HaplotypeScore=2.9994;MLEAC=3;MLEAF=0.500;MQ=60.00;MQ0=0;MQRankSum=1.231;QD=16.16;ReadPosRankSum=-0.358	GT:AD:DP:GQ:MLPSAC:MLPSAF:PL	0/0/0/1/1/1:2,3:5:0:3:0.500:102,10,3,0,0,3,76											GATK	1061	No hit in this database		No hit in this database
Sp1_comp297325_c0_seq1	982	.	G	C	43.82	LowQual	AC=2;AF=0.333;AN=6;BaseQRankSum=-0.988;DP=6;Dels=0.00;FS=0.000;HaplotypeScore=0.0000;MLEAC=2;MLEAF=0.333;MQ=60.00;MQ0=0;MQRankSum=0.406;QD=7.30;ReadPosRankSum=-0.406	GT:AD:DP:GQ:MLPSAC:MLPSAF:PL	0/0/0/0/1/1:3,3:6:0:2:0.333:65,3,0,0,3,10,120											GATK	1061	No hit in this database		No hit in this database
Sp1_comp297325_c0_seq1	688	.	A	T	9.53	.	DP=1;AF1=1;AC1=2;DP4=0,0,1,0;MQ=46;FQ=-30	GT:PL:GQ	1/1:39,3,0:5											SAM	1061	No hit in this database		No hit in this database
Sp1_comp297326_c0_seq1	104	.	C	T	23	.	DP=7;VDB=0.0165;AF1=0.5;AC1=1;DP4=2,3,2,0;MQ=50;FQ=26;PV4=0.43,0.33,0.053,0.28	GT:PL:GQ	0/1:53,0,156:56	Sp1_comp297326_c0_seq1	104	.	C	T	48.75	LowQual	AC=2;AF=0.333;AN=6;BaseQRankSum=0.198;DP=7;Dels=0.00;FS=0.000;HaplotypeScore=0.0000;MLEAC=2;MLEAF=0.333;MQ=60.00;MQ0=0;MQRankSum=-0.198;QD=6.96;ReadPosRankSum=-0.922	GT:AD:DP:GQ:MLPSAC:MLPSAF:PL	0/0/0/0/1/1:5,2:7:1:2:0.333:71,1,0,3,9,22,208	SG	686	No hit in this database		No hit in this database
Sp1_comp297326_c0_seq1	286	.	T	C	28	.	DP=13;VDB=0.0077;AF1=0.5;AC1=1;DP4=6,4,2,1;MQ=49;FQ=31;PV4=1,0.29,0.49,0.027	GT:PL:GQ	0/1:58,0,217:61	Sp1_comp297326_c0_seq1	286	.	T	C	69.82	PASS	AC=1;AF=0.167;AN=6;BaseQRankSum=0.592;DP=13;Dels=0.00;FS=0.000;HaplotypeScore=3.9994;MLEAC=1;MLEAF=0.167;MQ=60.00;MQ0=0;MQRankSum=-0.423;QD=5.37;ReadPosRankSum=-1.606	GT:AD:DP:GQ:MLPSAC:MLPSAF:PL	0/0/0/0/0/1:10,3:13:1:1:0.167:93,0,1,8,22,49,368	SG	686	No hit in this database		No hit in this database
Sp1_comp297326_c0_seq1	294	.	A	C	3.01	.	DP=11;VDB=0.0384;AF1=0.4998;AC1=1;DP4=2,0,1,1;MQ=47;FQ=4.77;PV4=1,0.0016,0.45,0.027	GT:PL:GQ	0/1:30,0,63:28	Sp1_comp297326_c0_seq1	294	.	A	C	285.45	PASS	AC=5;AF=0.833;AN=6;BaseQRankSum=-1.532;DP=11;Dels=0.00;FS=0.000;HaplotypeScore=8.9311;MLEAC=5;MLEAF=0.833;MQ=60.00;MQ0=0;MQRankSum=-0.354;QD=25.95;ReadPosRankSum=-0.354	GT:AD:DP:GQ:MLPSAC:MLPSAF:PL	0/1/1/1/1/1:2,9:11:2:5:0.833:309,42,20,8,2,0,69	SG	686	No hit in this database		No hit in this database
Sp1_comp297326_c0_seq1	357	.	A	C	13.2	.	DP=17;VDB=0.0288;AF1=0.5;AC1=1;DP4=6,7,2,2;MQ=47;FQ=16.1;PV4=1,1.8e-07,1,0.12	GT:PL:GQ	0/1:43,0,255:46	Sp1_comp297326_c0_seq1	357	.	A	C	104.25	PASS	AC=1;AF=0.167;AN=6;BaseQRankSum=-0.849;DP=17;Dels=0.00;FS=0.000;HaplotypeScore=0.0000;MLEAC=1;MLEAF=0.167;MQ=60.00;MQ0=0;MQRankSum=-0.623;QD=6.13;ReadPosRankSum=-1.302	GT:AD:DP:GQ:MLPSAC:MLPSAF:PL	0/0/0/0/0/1:13,4:17:0:1:0.167:127,0,0,8,24,56,481	SG	686	No hit in this database		No hit in this database
Sp1_comp297326_c0_seq1	277	.	C	T	346.52	PASS	AC=5;AF=0.833;AN=6;BaseQRankSum=-0.107;DP=12;Dels=0.00;FS=0.000;HaplotypeScore=1.9996;MLEAC=5;MLEAF=0.833;MQ=60.00;MQ0=0;MQRankSum=0.967;QD=28.88;ReadPosRankSum=1.182	GT:AD:DP:GQ:MLPSAC:MLPSAF:PL	0/1/1/1/1/1:2,10:12:4:5:0.833:371,56,28,13,4,0,64											GATK	686	No hit in this database		No hit in this database
Sp1_comp297326_c0_seq1	659	.	T	C	96.89	PASS	AC=1;AF=0.167;AN=6;BaseQRankSum=-0.408;DP=25;Dels=0.00;FS=0.000;HaplotypeScore=0.0000;MLEAC=1;MLEAF=0.167;MQ=57.92;MQ0=0;MQRankSum=-2.854;QD=3.88;ReadPosRankSum=-0.482	GT:AD:DP:GQ:MLPSAC:MLPSAF:PL	0/0/0/0/0/1:21,4:25:6:1:0.167:122,0,6,23,52,105,2147483647											GATK	686	No hit in this database		No hit in this database
Sp1_comp2973272_c0_seq1	219	.	A	G	4.77	.	DP=2;AF1=0.5002;AC1=1;DP4=1,0,1,0;MQ=60;FQ=3.3;PV4=1,1,1,1	GT:PL:GQ	0/1:33,0,29:31	Sp1_comp2973272_c0_seq1	219	.	A	G	54.98	PASS	AC=3;AF=0.500;AN=6;BaseQRankSum=1.026;DP=4;Dels=0.00;FS=0.000;HaplotypeScore=0.0000;MLEAC=3;MLEAF=0.500;MQ=60.00;MQ0=0;MQRankSum=-1.026;QD=13.75;ReadPosRankSum=1.026	GT:AD:DP:GQ:MLPSAC:MLPSAF:PL	0/0/0/1/1/1:2,2:4:1:3:0.500:76,5,1,0,1,5,68	SG	256	No hit in this database		No hit in this database
Sp1_comp2973272_c0_seq1	229	.	A	C	42.98	LowQual	AC=3;AF=0.500;AN=6;BaseQRankSum=0.000;DP=4;Dels=0.00;FS=0.000;HaplotypeScore=0.0000;MLEAC=3;MLEAF=0.500;MQ=60.00;MQ0=0;MQRankSum=-1.026;QD=10.75;ReadPosRankSum=-1.026	GT:AD:DP:GQ:MLPSAC:MLPSAF:PL	0/0/0/1/1/1:2,2:4:1:3:0.500:64,5,1,0,1,5,70											GATK	256	No hit in this database		No hit in this database
Sp1_comp2973272_c0_seq1	187	.	A	G	5.46	.	DP=2;AF1=0.5;AC1=1;DP4=1,0,1,0;MQ=60;FQ=5.8;PV4=1,1,1,1	GT:PL:GQ	0/1:34,0,35:34											SAM	256	No hit in this database		No hit in this database
Sp1_comp297328_c0_seq1	318	.	A	T	148	.	DP=454;VDB=0.0380;AF1=0.5;AC1=1;DP4=131,128,86,85;MQ=45;FQ=151;PV4=1,4.8e-88,7.2e-26,1	GT:PL:GQ	0/1:178,0,255:99	Sp1_comp297328_c0_seq1	318	.	A	T	2785.96		AC=2;AF=0.333;AN=6;BaseQRankSum=2.528;DP=234;Dels=0.00;FS=1.643;HaplotypeScore=59.6634;MLEAC=2;MLEAF=0.333;MQ=59.89;MQ0=0;MQRankSum=-1.150;QD=11.91;ReadPosRankSum=1.389	GT:AD:DP:GQ:MLPSAC:MLPSAF:PL	0/0/0/0/1/1:143,90:234:19:2:0.333:2812,120,0,19,147,2147483647,2147483647	SG	1289	gi|460402524|ref|XP_004246762.1|	PREDICTED: acyl-coenzyme A thioesterase 13-like [Solanum lycopersicum]	AT1G04290.1	Thioesterase superfamily protein		Thioesterase superfamily protein; FUNCTIONS IN: hydrolase activity, acting on ester bonds, acyl-CoA thioesterase activity; INVOLVED IN: biological_process unknown; LOCATED IN: peroxisome; EXPRESSED IN: 24 plant structures; EXPRESSED DURING: 15 growth stages; CONTAINS InterPro DOMAIN/s: Thioesterase superfamily (InterPro:IPR006683), Phenylacetic acid degradation-related protein (InterPro:IPR003736…	OG1_13806_p
Sp1_comp297328_c0_seq1	328	.	G	A	157	.	DP=516;VDB=0.0393;AF1=0.5;AC1=1;DP4=76,71,152,161;MQ=44;FQ=160;PV4=0.55,7.5e-109,2.5e-52,1	GT:PL:GQ	0/1:187,0,255:99	Sp1_comp297328_c0_seq1	328	.	G	A	4948.1		AC=5;AF=0.833;AN=6;BaseQRankSum=0.814;DP=250;Dels=0.00;FS=0.571;HaplotypeScore=30.9781;MLEAC=5;MLEAF=0.833;MQ=59.91;MQ0=0;MQRankSum=0.770;QD=19.79;ReadPosRankSum=0.719	GT:AD:DP:GQ:MLPSAC:MLPSAF:PL	0/1/1/1/1/1:58,192:250:5:5:0.833:4973,670,294,103,5,0,1278	SG	1289	gi|460402524|ref|XP_004246762.1|	PREDICTED: acyl-coenzyme A thioesterase 13-like [Solanum lycopersicum]	AT1G04290.1	Thioesterase superfamily protein		Thioesterase superfamily protein; FUNCTIONS IN: hydrolase activity, acting on ester bonds, acyl-CoA thioesterase activity; INVOLVED IN: biological_process unknown; LOCATED IN: peroxisome; EXPRESSED IN: 24 plant structures; EXPRESSED DURING: 15 growth stages; CONTAINS InterPro DOMAIN/s: Thioesterase superfamily (InterPro:IPR006683), Phenylacetic acid degradation-related protein (InterPro:IPR003736…	OG1_13806_p
Sp1_comp297328_c0_seq1	357	.	G	T	225	.	DP=511;VDB=0.0322;AF1=0.5;AC1=1;DP4=64,62,160,180;MQ=43;FQ=141;PV4=0.53,1,1.3e-58,1	GT:PL:GQ	0/1:255,0,168:99	Sp1_comp297328_c0_seq1	357	.	G	T	5966.95	PASS	AC=5;AF=0.833;AN=6;BaseQRankSum=-1.091;DP=248;Dels=0.00;FS=0.000;HaplotypeScore=4.3133;MLEAC=5;MLEAF=0.833;MQ=59.90;MQ0=0;MQRankSum=-0.527;QD=24.06;ReadPosRankSum=0.945	GT:AD:DP:GQ:MLPSAC:MLPSAF:PL	0/1/1/1/1/1:53,195:248:20:5:0.833:5993,824,375,144,20,0,1395	SG	1289	gi|460402524|ref|XP_004246762.1|	PREDICTED: acyl-coenzyme A thioesterase 13-like [Solanum lycopersicum]	AT1G04290.1	Thioesterase superfamily protein		Thioesterase superfamily protein; FUNCTIONS IN: hydrolase activity, acting on ester bonds, acyl-CoA thioesterase activity; INVOLVED IN: biological_process unknown; LOCATED IN: peroxisome; EXPRESSED IN: 24 plant structures; EXPRESSED DURING: 15 growth stages; CONTAINS InterPro DOMAIN/s: Thioesterase superfamily (InterPro:IPR006683), Phenylacetic acid degradation-related protein (InterPro:IPR003736…	OG1_13806_p
Sp1_comp297328_c0_seq1	393	.	C	A	152	.	DP=553;VDB=0.0298;AF1=0.5;AC1=1;DP4=134,132,114,81;MQ=46;FQ=155;PV4=0.09,1.6e-154,2.2e-26,1	GT:PL:GQ	0/1:182,0,255:99	Sp1_comp297328_c0_seq1	393	.	C	A	3058.1	PASS	AC=2;AF=0.333;AN=6;BaseQRankSum=-0.748;DP=250;Dels=0.00;FS=0.000;HaplotypeScore=1.6006;MLEAC=2;MLEAF=0.333;MQ=59.90;MQ0=0;MQRankSum=-0.127;QD=12.23;ReadPosRankSum=-1.529	GT:AD:DP:GQ:MLPSAC:MLPSAF:PL	0/0/0/0/1/1:136,114:250:5:2:0.333:3083,147,0,5,126,2147483647,2147483647	SG	1289	gi|460402524|ref|XP_004246762.1|	PREDICTED: acyl-coenzyme A thioesterase 13-like [Solanum lycopersicum]	AT1G04290.1	Thioesterase superfamily protein		Thioesterase superfamily protein; FUNCTIONS IN: hydrolase activity, acting on ester bonds, acyl-CoA thioesterase activity; INVOLVED IN: biological_process unknown; LOCATED IN: peroxisome; EXPRESSED IN: 24 plant structures; EXPRESSED DURING: 15 growth stages; CONTAINS InterPro DOMAIN/s: Thioesterase superfamily (InterPro:IPR006683), Phenylacetic acid degradation-related protein (InterPro:IPR003736…	OG1_13806_p
Sp1_comp297328_c0_seq1	480	.	T	C	188	.	DP=828;VDB=0.0380;AF1=0.5;AC1=1;DP4=179,175,223,217;MQ=49;FQ=191;PV4=1,2.7e-267,0.017,0.31	GT:PL:GQ	0/1:218,0,255:99	Sp1_comp297328_c0_seq1	480	.	T	C	4089.91	PASS	AC=3;AF=0.500;AN=6;BaseQRankSum=-1.060;DP=247;Dels=0.00;FS=0.000;HaplotypeScore=6.8627;MLEAC=3;MLEAF=0.500;MQ=59.44;MQ0=2;MQRankSum=-1.472;QD=16.56;ReadPosRankSum=-2.367	GT:AD:DP:GQ:MLPSAC:MLPSAF:PL	0/0/0/1/1/1:109,138:247:28:3:0.500:4116,338,82,0,28,213,2147483647	SG	1289	gi|460402524|ref|XP_004246762.1|	PREDICTED: acyl-coenzyme A thioesterase 13-like [Solanum lycopersicum]	AT1G04290.1	Thioesterase superfamily protein		Thioesterase superfamily protein; FUNCTIONS IN: hydrolase activity, acting on ester bonds, acyl-CoA thioesterase activity; INVOLVED IN: biological_process unknown; LOCATED IN: peroxisome; EXPRESSED IN: 24 plant structures; EXPRESSED DURING: 15 growth stages; CONTAINS InterPro DOMAIN/s: Thioesterase superfamily (InterPro:IPR006683), Phenylacetic acid degradation-related protein (InterPro:IPR003736…	OG1_13806_p
Sp1_comp297328_c0_seq1	675	.	A	T	111	.	DP=723;VDB=0.0380;AF1=0.5;AC1=1;DP4=19,42,14,25;MQ=49;FQ=114;PV4=0.67,2.2e-35,0.24,0.026	GT:PL:GQ	0/1:141,0,255:99	Sp1_comp297328_c0_seq1	675	.	A	T	7462.9	PASS	AC=5;AF=0.833;AN=6;BaseQRankSum=-0.846;DP=250;Dels=0.00;FS=8.426;HaplotypeScore=2.3113;MLEAC=5;MLEAF=0.833;MQ=59.79;MQ0=0;MQRankSum=0.701;QD=29.85;ReadPosRankSum=-2.631	GT:AD:DP:GQ:MLPSAC:MLPSAF:PL	0/1/1/1/1/1:18,232:250:99:5:0.833:7489,1306,709,371,146,0,416	SG	1289	gi|460402524|ref|XP_004246762.1|	PREDICTED: acyl-coenzyme A thioesterase 13-like [Solanum lycopersicum]	AT1G04290.1	Thioesterase superfamily protein		Thioesterase superfamily protein; FUNCTIONS IN: hydrolase activity, acting on ester bonds, acyl-CoA thioesterase activity; INVOLVED IN: biological_process unknown; LOCATED IN: peroxisome; EXPRESSED IN: 24 plant structures; EXPRESSED DURING: 15 growth stages; CONTAINS InterPro DOMAIN/s: Thioesterase superfamily (InterPro:IPR006683), Phenylacetic acid degradation-related protein (InterPro:IPR003736…	OG1_13806_p
Sp1_comp297328_c0_seq1	712	.	A	G	90	.	DP=514;VDB=0.0392;AF1=0.5;AC1=1;DP4=10,25,50,57;MQ=48;FQ=93;PV4=0.076,2.7e-59,1,0.16	GT:PL:GQ	0/1:120,0,209:99	Sp1_comp297328_c0_seq1	712	.	A	G	7900.9	PASS	AC=5;AF=0.833;AN=6;BaseQRankSum=3.108;DP=249;Dels=0.00;FS=10.501;HaplotypeScore=11.7695;MLEAC=5;MLEAF=0.833;MQ=58.84;MQ0=0;MQRankSum=2.095;QD=31.73;ReadPosRankSum=0.658	GT:AD:DP:GQ:MLPSAC:MLPSAF:PL	0/1/1/1/1/1:16,232:249:99:5:0.833:7927,1328,725,383,154,0,300	SG	1289	gi|460402524|ref|XP_004246762.1|	PREDICTED: acyl-coenzyme A thioesterase 13-like [Solanum lycopersicum]	AT1G04290.1	Thioesterase superfamily protein		Thioesterase superfamily protein; FUNCTIONS IN: hydrolase activity, acting on ester bonds, acyl-CoA thioesterase activity; INVOLVED IN: biological_process unknown; LOCATED IN: peroxisome; EXPRESSED IN: 24 plant structures; EXPRESSED DURING: 15 growth stages; CONTAINS InterPro DOMAIN/s: Thioesterase superfamily (InterPro:IPR006683), Phenylacetic acid degradation-related protein (InterPro:IPR003736…	OG1_13806_p
Sp1_comp297328_c0_seq1	732	.	G	A	72	.	DP=363;VDB=0.0322;AF1=0.5;AC1=1;DP4=4,16,2,9;MQ=46;FQ=75;PV4=1,5.1e-14,0.14,1	GT:PL:GQ	0/1:102,0,255:99	Sp1_comp297328_c0_seq1	732	.	G	A	2683.9	PASS	AC=5;AF=0.833;AN=6;BaseQRankSum=1.658;DP=238;Dels=0.00;FS=6.059;HaplotypeScore=3.6547;MLEAC=5;MLEAF=0.833;MQ=58.67;MQ0=0;MQRankSum=-0.112;QD=11.28;ReadPosRankSum=3.185	GT:AD:DP:GQ:MLPSAC:MLPSAF:PL	0/1/1/1/1/1:15,223:238:51:5:0.833:2710,584,303,148,51,0,434	SG	1289	gi|460402524|ref|XP_004246762.1|	PREDICTED: acyl-coenzyme A thioesterase 13-like [Solanum lycopersicum]	AT1G04290.1	Thioesterase superfamily protein		Thioesterase superfamily protein; FUNCTIONS IN: hydrolase activity, acting on ester bonds, acyl-CoA thioesterase activity; INVOLVED IN: biological_process unknown; LOCATED IN: peroxisome; EXPRESSED IN: 24 plant structures; EXPRESSED DURING: 15 growth stages; CONTAINS InterPro DOMAIN/s: Thioesterase superfamily (InterPro:IPR006683), Phenylacetic acid degradation-related protein (InterPro:IPR003736…	OG1_13806_p
Sp1_comp297328_c0_seq1	733	.	T	A	29	.	DP=357;VDB=0.0298;AF1=0.5;AC1=1;DP4=3,16,1,7;MQ=46;FQ=32;PV4=1,1.5e-10,0.16,1	GT:PL:GQ	0/1:59,0,242:62	Sp1_comp297328_c0_seq1	733	.	T	A	2748.9	PASS	AC=5;AF=0.833;AN=6;BaseQRankSum=3.158;DP=236;Dels=0.00;FS=6.465;HaplotypeScore=2.6552;MLEAC=5;MLEAF=0.833;MQ=58.66;MQ0=0;MQRankSum=0.680;QD=11.65;ReadPosRankSum=2.868	GT:AD:DP:GQ:MLPSAC:MLPSAF:PL	0/1/1/1/1/1:14,222:236:58:5:0.833:2775,605,319,159,58,0,367	SG	1289	gi|460402524|ref|XP_004246762.1|	PREDICTED: acyl-coenzyme A thioesterase 13-like [Solanum lycopersicum]	AT1G04290.1	Thioesterase superfamily protein		Thioesterase superfamily protein; FUNCTIONS IN: hydrolase activity, acting on ester bonds, acyl-CoA thioesterase activity; INVOLVED IN: biological_process unknown; LOCATED IN: peroxisome; EXPRESSED IN: 24 plant structures; EXPRESSED DURING: 15 growth stages; CONTAINS InterPro DOMAIN/s: Thioesterase superfamily (InterPro:IPR006683), Phenylacetic acid degradation-related protein (InterPro:IPR003736…	OG1_13806_p
Sp1_comp297328_c0_seq1	778	.	T	C	225	.	DP=208;VDB=0.0398;AF1=0.5;AC1=1;DP4=20,45,49,82;MQ=43;FQ=225;PV4=0.43,1,0.0034,1	GT:PL:GQ	0/1:255,0,255:99	Sp1_comp297328_c0_seq1	778	.	T	C	5076.91		AC=5;AF=0.833;AN=6;BaseQRankSum=1.005;DP=229;Dels=0.00;FS=0.531;HaplotypeScore=53.7149;MLEAC=5;MLEAF=0.833;MQ=59.36;MQ0=1;MQRankSum=1.505;QD=22.17;ReadPosRankSum=-0.361	GT:AD:DP:GQ:MLPSAC:MLPSAF:PL	0/1/1/1/1/1:79,149:228:26:5:0.833:5103,671,315,129,26,0,1042	SG	1289	gi|460402524|ref|XP_004246762.1|	PREDICTED: acyl-coenzyme A thioesterase 13-like [Solanum lycopersicum]	AT1G04290.1	Thioesterase superfamily protein		Thioesterase superfamily protein; FUNCTIONS IN: hydrolase activity, acting on ester bonds, acyl-CoA thioesterase activity; INVOLVED IN: biological_process unknown; LOCATED IN: peroxisome; EXPRESSED IN: 24 plant structures; EXPRESSED DURING: 15 growth stages; CONTAINS InterPro DOMAIN/s: Thioesterase superfamily (InterPro:IPR006683), Phenylacetic acid degradation-related protein (InterPro:IPR003736…	OG1_13806_p
Sp1_comp297328_c0_seq1	825	.	G	T	136	.	DP=111;VDB=0.0140;AF1=0.5;AC1=1;DP4=5,13,22,19;MQ=38;FQ=139;PV4=0.091,2.7e-28,0.38,0.031	GT:PL:GQ	0/1:166,0,211:99	Sp1_comp297328_c0_seq1	825	.	G	T	3434.03	PASS	AC=4;AF=0.667;AN=6;BaseQRankSum=-0.839;DP=162;Dels=0.00;FS=0.000;HaplotypeScore=3.6426;MLEAC=4;MLEAF=0.667;MQ=59.55;MQ0=0;MQRankSum=1.251;QD=21.20;ReadPosRankSum=3.773	GT:AD:DP:GQ:MLPSAC:MLPSAF:PL	0/0/1/1/1/1:53,106:162:2:4:0.667:3458,414,178,59,0,2,945	SG	1289	gi|460402524|ref|XP_004246762.1|	PREDICTED: acyl-coenzyme A thioesterase 13-like [Solanum lycopersicum]	AT1G04290.1	Thioesterase superfamily protein		Thioesterase superfamily protein; FUNCTIONS IN: hydrolase activity, acting on ester bonds, acyl-CoA thioesterase activity; INVOLVED IN: biological_process unknown; LOCATED IN: peroxisome; EXPRESSED IN: 24 plant structures; EXPRESSED DURING: 15 growth stages; CONTAINS InterPro DOMAIN/s: Thioesterase superfamily (InterPro:IPR006683), Phenylacetic acid degradation-related protein (InterPro:IPR003736…	OG1_13806_p
Sp1_comp297328_c0_seq1	830	.	G	C	222	.	DP=103;VDB=0.0099;AF1=1;AC1=2;DP4=0,0,32,69;MQ=40;FQ=-282	GT:PL:GQ	1/1:255,255,0:99	Sp1_comp297328_c0_seq1	830	.	G	C	5082.9	PASS	AC=6;AF=1.00;AN=6;DP=154;Dels=0.00;FS=0.000;HaplotypeScore=3.3082;MLEAC=6;MLEAF=1.00;MQ=59.75;MQ0=0;QD=33.01	GT:AD:DP:GQ:MLPSAC:MLPSAF:PL	1/1/1/1/1/1:0,154:154:93:6:1.00:5109,910,558,352,206,93,0	SG	1289	gi|460402524|ref|XP_004246762.1|	PREDICTED: acyl-coenzyme A thioesterase 13-like [Solanum lycopersicum]	AT1G04290.1	Thioesterase superfamily protein		Thioesterase superfamily protein; FUNCTIONS IN: hydrolase activity, acting on ester bonds, acyl-CoA thioesterase activity; INVOLVED IN: biological_process unknown; LOCATED IN: peroxisome; EXPRESSED IN: 24 plant structures; EXPRESSED DURING: 15 growth stages; CONTAINS InterPro DOMAIN/s: Thioesterase superfamily (InterPro:IPR006683), Phenylacetic acid degradation-related protein (InterPro:IPR003736…	OG1_13806_p
Sp1_comp297328_c0_seq1	183	.	C	T	828.9		AC=1;AF=0.167;AN=6;BaseQRankSum=-1.017;DP=250;Dels=0.00;FS=7.215;HaplotypeScore=16.4035;MLEAC=1;MLEAF=0.167;MQ=60.00;MQ0=0;MQRankSum=1.252;QD=3.32;ReadPosRankSum=2.426	GT:AD:DP:GQ:MLPSAC:MLPSAF:PL	0/0/0/0/0/1:214,36:250:99:1:0.167:855,0,103,2147483647,2147483647,2147483647,2147483647											GATK	1289	gi|460402524|ref|XP_004246762.1|	PREDICTED: acyl-coenzyme A thioesterase 13-like [Solanum lycopersicum]	AT1G04290.1	Thioesterase superfamily protein		Thioesterase superfamily protein; FUNCTIONS IN: hydrolase activity, acting on ester bonds, acyl-CoA thioesterase activity; INVOLVED IN: biological_process unknown; LOCATED IN: peroxisome; EXPRESSED IN: 24 plant structures; EXPRESSED DURING: 15 growth stages; CONTAINS InterPro DOMAIN/s: Thioesterase superfamily (InterPro:IPR006683), Phenylacetic acid degradation-related protein (InterPro:IPR003736…	OG1_13806_p
Sp1_comp297328_c0_seq1	193	.	G	T	241.9		AC=1;AF=0.167;AN=6;BaseQRankSum=-0.791;DP=250;Dels=0.00;FS=11.313;HaplotypeScore=18.7677;MLEAC=1;MLEAF=0.167;MQ=59.89;MQ0=0;MQRankSum=1.125;QD=0.97;ReadPosRankSum=-1.114	GT:AD:DP:GQ:MLPSAC:MLPSAF:PL	0/0/0/0/0/1:235,15:250:99:1:0.167:268,0,168,2147483647,2147483647,2147483647,2147483647											GATK	1289	gi|460402524|ref|XP_004246762.1|	PREDICTED: acyl-coenzyme A thioesterase 13-like [Solanum lycopersicum]	AT1G04290.1	Thioesterase superfamily protein		Thioesterase superfamily protein; FUNCTIONS IN: hydrolase activity, acting on ester bonds, acyl-CoA thioesterase activity; INVOLVED IN: biological_process unknown; LOCATED IN: peroxisome; EXPRESSED IN: 24 plant structures; EXPRESSED DURING: 15 growth stages; CONTAINS InterPro DOMAIN/s: Thioesterase superfamily (InterPro:IPR006683), Phenylacetic acid degradation-related protein (InterPro:IPR003736…	OG1_13806_p
Sp1_comp297328_c0_seq1	223	.	G	A	235.9		AC=1;AF=0.167;AN=6;BaseQRankSum=0.381;DP=250;Dels=0.00;FS=11.991;HaplotypeScore=8.5687;MLEAC=1;MLEAF=0.167;MQ=59.73;MQ0=0;MQRankSum=0.395;QD=0.94;ReadPosRankSum=0.178	GT:AD:DP:GQ:MLPSAC:MLPSAF:PL	0/0/0/0/0/1:233,17:250:99:1:0.167:262,0,174,2147483647,2147483647,2147483647,2147483647											GATK	1289	gi|460402524|ref|XP_004246762.1|	PREDICTED: acyl-coenzyme A thioesterase 13-like [Solanum lycopersicum]	AT1G04290.1	Thioesterase superfamily protein		Thioesterase superfamily protein; FUNCTIONS IN: hydrolase activity, acting on ester bonds, acyl-CoA thioesterase activity; INVOLVED IN: biological_process unknown; LOCATED IN: peroxisome; EXPRESSED IN: 24 plant structures; EXPRESSED DURING: 15 growth stages; CONTAINS InterPro DOMAIN/s: Thioesterase superfamily (InterPro:IPR006683), Phenylacetic acid degradation-related protein (InterPro:IPR003736…	OG1_13806_p
Sp1_comp297328_c0_seq1	258	.	C	G	594.9	PASS	AC=1;AF=0.167;AN=6;BaseQRankSum=-0.890;DP=250;Dels=0.00;FS=6.317;HaplotypeScore=8.5131;MLEAC=1;MLEAF=0.167;MQ=59.89;MQ0=0;MQRankSum=-1.515;QD=2.38;ReadPosRankSum=0.229	GT:AD:DP:GQ:MLPSAC:MLPSAF:PL	0/0/0/0/0/1:221,29:250:99:1:0.167:621,0,118,2147483647,2147483647,2147483647,2147483647											GATK	1289	gi|460402524|ref|XP_004246762.1|	PREDICTED: acyl-coenzyme A thioesterase 13-like [Solanum lycopersicum]	AT1G04290.1	Thioesterase superfamily protein		Thioesterase superfamily protein; FUNCTIONS IN: hydrolase activity, acting on ester bonds, acyl-CoA thioesterase activity; INVOLVED IN: biological_process unknown; LOCATED IN: peroxisome; EXPRESSED IN: 24 plant structures; EXPRESSED DURING: 15 growth stages; CONTAINS InterPro DOMAIN/s: Thioesterase superfamily (InterPro:IPR006683), Phenylacetic acid degradation-related protein (InterPro:IPR003736…	OG1_13806_p
Sp1_comp297328_c0_seq1	278	.	G	C	467.9		AC=1;AF=0.167;AN=6;BaseQRankSum=1.913;DP=250;Dels=0.00;FS=6.260;HaplotypeScore=4.7795;MLEAC=1;MLEAF=0.167;MQ=60.00;MQ0=0;MQRankSum=0.578;QD=1.87;ReadPosRankSum=1.719	GT:AD:DP:GQ:MLPSAC:MLPSAF:PL	0/0/0/0/0/1:227,23:250:99:1:0.167:494,0,129,2147483647,2147483647,2147483647,2147483647											GATK	1289	gi|460402524|ref|XP_004246762.1|	PREDICTED: acyl-coenzyme A thioesterase 13-like [Solanum lycopersicum]	AT1G04290.1	Thioesterase superfamily protein		Thioesterase superfamily protein; FUNCTIONS IN: hydrolase activity, acting on ester bonds, acyl-CoA thioesterase activity; INVOLVED IN: biological_process unknown; LOCATED IN: peroxisome; EXPRESSED IN: 24 plant structures; EXPRESSED DURING: 15 growth stages; CONTAINS InterPro DOMAIN/s: Thioesterase superfamily (InterPro:IPR006683), Phenylacetic acid degradation-related protein (InterPro:IPR003736…	OG1_13806_p
Sp1_comp297328_c0_seq1	382	.	A	G	205.9		AC=1;AF=0.167;AN=6;BaseQRankSum=1.985;DP=240;Dels=0.00;FS=3.628;HaplotypeScore=5.2226;MLEAC=1;MLEAF=0.167;MQ=59.89;MQ0=0;MQRankSum=-0.161;QD=0.86;ReadPosRankSum=1.659	GT:AD:DP:GQ:MLPSAC:MLPSAF:PL	0/0/0/0/0/1:131,108:240:74:1:0.167:232,0,74,2147483647,2147483647,2147483647,2147483647											GATK	1289	gi|460402524|ref|XP_004246762.1|	PREDICTED: acyl-coenzyme A thioesterase 13-like [Solanum lycopersicum]	AT1G04290.1	Thioesterase superfamily protein		Thioesterase superfamily protein; FUNCTIONS IN: hydrolase activity, acting on ester bonds, acyl-CoA thioesterase activity; INVOLVED IN: biological_process unknown; LOCATED IN: peroxisome; EXPRESSED IN: 24 plant structures; EXPRESSED DURING: 15 growth stages; CONTAINS InterPro DOMAIN/s: Thioesterase superfamily (InterPro:IPR006683), Phenylacetic acid degradation-related protein (InterPro:IPR003736…	OG1_13806_p
Sp1_comp297328_c0_seq1	383	.	C	T	155.9		AC=1;AF=0.167;AN=6;BaseQRankSum=-1.430;DP=250;Dels=0.00;FS=5.133;HaplotypeScore=5.2226;MLEAC=1;MLEAF=0.167;MQ=59.90;MQ0=0;MQRankSum=-0.971;QD=0.62;ReadPosRankSum=3.013	GT:AD:DP:GQ:MLPSAC:MLPSAF:PL	0/0/0/0/0/1:144,106:250:97:1:0.167:182,0,97,2147483647,2147483647,2147483647,2147483647											GATK	1289	gi|460402524|ref|XP_004246762.1|	PREDICTED: acyl-coenzyme A thioesterase 13-like [Solanum lycopersicum]	AT1G04290.1	Thioesterase superfamily protein		Thioesterase superfamily protein; FUNCTIONS IN: hydrolase activity, acting on ester bonds, acyl-CoA thioesterase activity; INVOLVED IN: biological_process unknown; LOCATED IN: peroxisome; EXPRESSED IN: 24 plant structures; EXPRESSED DURING: 15 growth stages; CONTAINS InterPro DOMAIN/s: Thioesterase superfamily (InterPro:IPR006683), Phenylacetic acid degradation-related protein (InterPro:IPR003736…	OG1_13806_p
Sp1_comp297328_c0_seq1	385	.	G	C	142.9		AC=1;AF=0.167;AN=6;BaseQRankSum=-2.363;DP=250;Dels=0.00;FS=0.471;HaplotypeScore=5.2226;MLEAC=1;MLEAF=0.167;MQ=59.90;MQ0=0;MQRankSum=0.164;QD=0.57;ReadPosRankSum=0.955	GT:AD:DP:GQ:MLPSAC:MLPSAF:PL	0/0/0/0/0/1:139,111:250:91:1:0.167:169,0,91,2147483647,2147483647,2147483647,2147483647											GATK	1289	gi|460402524|ref|XP_004246762.1|	PREDICTED: acyl-coenzyme A thioesterase 13-like [Solanum lycopersicum]	AT1G04290.1	Thioesterase superfamily protein		Thioesterase superfamily protein; FUNCTIONS IN: hydrolase activity, acting on ester bonds, acyl-CoA thioesterase activity; INVOLVED IN: biological_process unknown; LOCATED IN: peroxisome; EXPRESSED IN: 24 plant structures; EXPRESSED DURING: 15 growth stages; CONTAINS InterPro DOMAIN/s: Thioesterase superfamily (InterPro:IPR006683), Phenylacetic acid degradation-related protein (InterPro:IPR003736…	OG1_13806_p
Sp1_comp297328_c0_seq1	528	.	G	A	501.9	PASS	AC=1;AF=0.167;AN=6;BaseQRankSum=1.294;DP=248;Dels=0.00;FS=3.151;HaplotypeScore=1.8316;MLEAC=1;MLEAF=0.167;MQ=59.84;MQ0=0;MQRankSum=1.167;QD=2.02;ReadPosRankSum=0.599	GT:AD:DP:GQ:MLPSAC:MLPSAF:PL	0/0/0/0/0/1:228,20:248:99:1:0.167:528,0,153,2147483647,2147483647,2147483647,2147483647											GATK	1289	gi|460402524|ref|XP_004246762.1|	PREDICTED: acyl-coenzyme A thioesterase 13-like [Solanum lycopersicum]	AT1G04290.1	Thioesterase superfamily protein		Thioesterase superfamily protein; FUNCTIONS IN: hydrolase activity, acting on ester bonds, acyl-CoA thioesterase activity; INVOLVED IN: biological_process unknown; LOCATED IN: peroxisome; EXPRESSED IN: 24 plant structures; EXPRESSED DURING: 15 growth stages; CONTAINS InterPro DOMAIN/s: Thioesterase superfamily (InterPro:IPR006683), Phenylacetic acid degradation-related protein (InterPro:IPR003736…	OG1_13806_p
Sp1_comp297328_c0_seq1	770	.	A	G	86.9		AC=1;AF=0.167;AN=6;BaseQRankSum=0.949;DP=232;Dels=0.00;FS=0.584;HaplotypeScore=25.8607;MLEAC=1;MLEAF=0.167;MQ=59.37;MQ0=1;MQRankSum=-0.350;QD=0.37;ReadPosRankSum=0.880	GT:AD:DP:GQ:MLPSAC:MLPSAF:PL	0/0/0/0/0/1:177,55:232:99:1:0.167:113,0,131,2147483647,2147483647,2147483647,2147483647											GATK	1289	gi|460402524|ref|XP_004246762.1|	PREDICTED: acyl-coenzyme A thioesterase 13-like [Solanum lycopersicum]	AT1G04290.1	Thioesterase superfamily protein		Thioesterase superfamily protein; FUNCTIONS IN: hydrolase activity, acting on ester bonds, acyl-CoA thioesterase activity; INVOLVED IN: biological_process unknown; LOCATED IN: peroxisome; EXPRESSED IN: 24 plant structures; EXPRESSED DURING: 15 growth stages; CONTAINS InterPro DOMAIN/s: Thioesterase superfamily (InterPro:IPR006683), Phenylacetic acid degradation-related protein (InterPro:IPR003736…	OG1_13806_p
Sp1_comp297328_c0_seq1	781	.	G	T	614.9		AC=1;AF=0.167;AN=6;BaseQRankSum=-0.087;DP=242;Dels=0.00;FS=3.863;HaplotypeScore=31.8409;MLEAC=1;MLEAF=0.167;MQ=59.39;MQ0=1;MQRankSum=0.523;QD=2.54;ReadPosRankSum=-0.936	GT:AD:DP:GQ:MLPSAC:MLPSAF:PL	0/0/0/0/0/1:212,30:242:76:1:0.167:641,0,76,2147483647,2147483647,2147483647,2147483647											GATK	1289	gi|460402524|ref|XP_004246762.1|	PREDICTED: acyl-coenzyme A thioesterase 13-like [Solanum lycopersicum]	AT1G04290.1	Thioesterase superfamily protein		Thioesterase superfamily protein; FUNCTIONS IN: hydrolase activity, acting on ester bonds, acyl-CoA thioesterase activity; INVOLVED IN: biological_process unknown; LOCATED IN: peroxisome; EXPRESSED IN: 24 plant structures; EXPRESSED DURING: 15 growth stages; CONTAINS InterPro DOMAIN/s: Thioesterase superfamily (InterPro:IPR006683), Phenylacetic acid degradation-related protein (InterPro:IPR003736…	OG1_13806_p
Sp1_comp297328_c0_seq1	841	.	C	T	143.9		AC=1;AF=0.167;AN=6;BaseQRankSum=-0.752;DP=146;Dels=0.00;FS=9.400;HaplotypeScore=21.3939;MLEAC=1;MLEAF=0.167;MQ=59.87;MQ0=0;MQRankSum=1.320;QD=0.99;ReadPosRankSum=-1.638	GT:AD:DP:GQ:MLPSAC:MLPSAF:PL	0/0/0/0/0/1:138,8:146:84:1:0.167:170,0,84,2147483647,2147483647,2147483647,2147483647											GATK	1289	gi|460402524|ref|XP_004246762.1|	PREDICTED: acyl-coenzyme A thioesterase 13-like [Solanum lycopersicum]	AT1G04290.1	Thioesterase superfamily protein		Thioesterase superfamily protein; FUNCTIONS IN: hydrolase activity, acting on ester bonds, acyl-CoA thioesterase activity; INVOLVED IN: biological_process unknown; LOCATED IN: peroxisome; EXPRESSED IN: 24 plant structures; EXPRESSED DURING: 15 growth stages; CONTAINS InterPro DOMAIN/s: Thioesterase superfamily (InterPro:IPR006683), Phenylacetic acid degradation-related protein (InterPro:IPR003736…	OG1_13806_p
Sp1_comp297328_c0_seq1	900	.	C	G	135.17	PASS	AC=2;AF=0.333;AN=6;BaseQRankSum=1.992;DP=18;Dels=0.00;FS=4.752;HaplotypeScore=12.5980;MLEAC=2;MLEAF=0.333;MQ=58.52;MQ0=0;MQRankSum=-0.362;QD=7.51;ReadPosRankSum=1.902	GT:AD:DP:GQ:MLPSAC:MLPSAF:PL	0/0/0/0/1/1:11,7:18:1:2:0.333:158,7,0,1,9,28,283											GATK	1289	gi|460402524|ref|XP_004246762.1|	PREDICTED: acyl-coenzyme A thioesterase 13-like [Solanum lycopersicum]	AT1G04290.1	Thioesterase superfamily protein		Thioesterase superfamily protein; FUNCTIONS IN: hydrolase activity, acting on ester bonds, acyl-CoA thioesterase activity; INVOLVED IN: biological_process unknown; LOCATED IN: peroxisome; EXPRESSED IN: 24 plant structures; EXPRESSED DURING: 15 growth stages; CONTAINS InterPro DOMAIN/s: Thioesterase superfamily (InterPro:IPR006683), Phenylacetic acid degradation-related protein (InterPro:IPR003736…	OG1_13806_p
Sp1_comp297328_c0_seq1	901	.	C	T	119.17		AC=2;AF=0.333;AN=6;BaseQRankSum=1.449;DP=18;Dels=0.00;FS=4.752;HaplotypeScore=14.5310;MLEAC=2;MLEAF=0.333;MQ=58.52;MQ0=0;MQRankSum=0.362;QD=6.62;ReadPosRankSum=1.902	GT:AD:DP:GQ:MLPSAC:MLPSAF:PL	0/0/0/0/1/1:11,7:18:1:2:0.333:142,7,0,1,9,28,283											GATK	1289	gi|460402524|ref|XP_004246762.1|	PREDICTED: acyl-coenzyme A thioesterase 13-like [Solanum lycopersicum]	AT1G04290.1	Thioesterase superfamily protein		Thioesterase superfamily protein; FUNCTIONS IN: hydrolase activity, acting on ester bonds, acyl-CoA thioesterase activity; INVOLVED IN: biological_process unknown; LOCATED IN: peroxisome; EXPRESSED IN: 24 plant structures; EXPRESSED DURING: 15 growth stages; CONTAINS InterPro DOMAIN/s: Thioesterase superfamily (InterPro:IPR006683), Phenylacetic acid degradation-related protein (InterPro:IPR003736…	OG1_13806_p
Sp1_comp2973298_c0_seq1	113	.	G	C	11.3	.	DP=1;AF1=1;AC1=2;DP4=0,0,1,0;MQ=60;FQ=-30	GT:PL:GQ	1/1:41,3,0:5											SAM	238	No hit in this database		No hit in this database
Sp1_comp297331_c0_seq2	1002	.	C	T	153	.	DP=309;VDB=0.0398;AF1=0.5;AC1=1;DP4=74,89,62,66;MQ=43;FQ=156;PV4=0.64,8.5e-107,6.6e-35,1	GT:PL:GQ	0/1:183,0,255:99	Sp1_comp297331_c0_seq2	1002	.	C	T	3891.9	PASS	AC=3;AF=0.500;AN=6;BaseQRankSum=-2.692;DP=250;Dels=0.00;FS=0.463;HaplotypeScore=5.6934;MLEAC=3;MLEAF=0.500;MQ=59.74;MQ0=0;MQRankSum=1.725;QD=15.57;ReadPosRankSum=-1.408	GT:AD:DP:GQ:MLPSAC:MLPSAF:PL	0/0/0/1/1/1:133,117:250:35:3:0.500:3918,248,35,0,89,2147483647,2147483647	SG	2724	gi|460367568|ref|XP_004229645.1|	PREDICTED: putative zinc transporter At3g08650-like [Solanum lycopersicum]	AT3G08650.2	ZIP metal ion transporter family		ZIP metal ion transporter family; FUNCTIONS IN: metal ion transmembrane transporter activity; INVOLVED IN: metal ion transport, transmembrane transport; LOCATED IN: endomembrane system, membrane; EXPRESSED IN: 24 plant structures; EXPRESSED DURING: 15 growth stages; CONTAINS InterPro DOMAIN/s: Zinc/iron permease (InterPro:IPR003689); BEST Arabidopsis thaliana protein match is: ZIP metal ion trans…		OG1_12256
Sp1_comp297331_c0_seq2	1025	.	T	A	225	.	DP=261;VDB=0.0392;AF1=0.5;AC1=1;DP4=25,33,110,78;MQ=42;FQ=149;PV4=0.05,0.17,1.7e-27,1	GT:PL:GQ	0/1:255,0,176:99	Sp1_comp297331_c0_seq2	1025	.	T	A	7374.92	PASS	AC=5;AF=0.833;AN=6;BaseQRankSum=-0.381;DP=248;Dels=0.00;FS=3.563;HaplotypeScore=2.7287;MLEAC=5;MLEAF=0.833;MQ=59.75;MQ0=0;MQRankSum=-0.923;QD=29.74;ReadPosRankSum=-0.678	GT:AD:DP:GQ:MLPSAC:MLPSAF:PL	0/1/1/1/1/1:53,194:248:23:5:0.833:7401,943,429,164,23,0,1740	SG	2724	gi|460367568|ref|XP_004229645.1|	PREDICTED: putative zinc transporter At3g08650-like [Solanum lycopersicum]	AT3G08650.2	ZIP metal ion transporter family		ZIP metal ion transporter family; FUNCTIONS IN: metal ion transmembrane transporter activity; INVOLVED IN: metal ion transport, transmembrane transport; LOCATED IN: endomembrane system, membrane; EXPRESSED IN: 24 plant structures; EXPRESSED DURING: 15 growth stages; CONTAINS InterPro DOMAIN/s: Zinc/iron permease (InterPro:IPR003689); BEST Arabidopsis thaliana protein match is: ZIP metal ion trans…		OG1_12256
Sp1_comp297331_c0_seq2	1067	.	C	T	102	.	DP=310;VDB=0.0380;AF1=0.5;AC1=1;DP4=33,34,11,32;MQ=48;FQ=105;PV4=0.017,2.8e-49,8.2e-13,1	GT:PL:GQ	0/1:132,0,255:99	Sp1_comp297331_c0_seq2	1067	.	C	T	6586.96		AC=5;AF=0.833;AN=6;BaseQRankSum=0.457;DP=250;Dels=0.00;FS=5.534;HaplotypeScore=57.6236;MLEAC=5;MLEAF=0.833;MQ=60.00;MQ0=0;MQRankSum=-0.661;QD=26.35;ReadPosRankSum=1.301	GT:AD:DP:GQ:MLPSAC:MLPSAF:PL	0/1/1/1/1/1:53,197:250:19:5:0.833:6613,915,413,155,19,0,1682	SG	2724	gi|460367568|ref|XP_004229645.1|	PREDICTED: putative zinc transporter At3g08650-like [Solanum lycopersicum]	AT3G08650.2	ZIP metal ion transporter family		ZIP metal ion transporter family; FUNCTIONS IN: metal ion transmembrane transporter activity; INVOLVED IN: metal ion transport, transmembrane transport; LOCATED IN: endomembrane system, membrane; EXPRESSED IN: 24 plant structures; EXPRESSED DURING: 15 growth stages; CONTAINS InterPro DOMAIN/s: Zinc/iron permease (InterPro:IPR003689); BEST Arabidopsis thaliana protein match is: ZIP metal ion trans…		OG1_12256
Sp1_comp297331_c0_seq2	1085	.	T	C	225	.	DP=331;VDB=0.0398;AF1=0.5;AC1=1;DP4=101,97,60,56;MQ=47;FQ=225;PV4=0.91,1,8.7e-19,0.42	GT:PL:GQ	0/1:255,0,255:99	Sp1_comp297331_c0_seq2	1085	.	T	C	3025.92	PASS	AC=2;AF=0.333;AN=6;BaseQRankSum=2.362;DP=250;Dels=0.00;FS=0.473;HaplotypeScore=2.0641;MLEAC=2;MLEAF=0.333;MQ=60.00;MQ0=0;MQRankSum=-0.364;QD=12.10;ReadPosRankSum=-1.107	GT:AD:DP:GQ:MLPSAC:MLPSAF:PL	0/0/0/0/1/1:153,97:250:23:2:0.333:3052,130,0,23,165,2147483647,2147483647	SG	2724	gi|460367568|ref|XP_004229645.1|	PREDICTED: putative zinc transporter At3g08650-like [Solanum lycopersicum]	AT3G08650.2	ZIP metal ion transporter family		ZIP metal ion transporter family; FUNCTIONS IN: metal ion transmembrane transporter activity; INVOLVED IN: metal ion transport, transmembrane transport; LOCATED IN: endomembrane system, membrane; EXPRESSED IN: 24 plant structures; EXPRESSED DURING: 15 growth stages; CONTAINS InterPro DOMAIN/s: Zinc/iron permease (InterPro:IPR003689); BEST Arabidopsis thaliana protein match is: ZIP metal ion trans…		OG1_12256
Sp1_comp297331_c0_seq2	1223	.	G	A	105	.	DP=320;VDB=0.0380;AF1=0.5;AC1=1;DP4=114,88,60,51;MQ=48;FQ=108;PV4=0.72,1.4e-107,9.8e-11,0.4	GT:PL:GQ	0/1:135,0,255:99	Sp1_comp297331_c0_seq2	1223	.	G	A	2958.9		AC=2;AF=0.333;AN=6;BaseQRankSum=1.102;DP=250;Dels=0.00;FS=1.625;HaplotypeScore=39.9233;MLEAC=2;MLEAF=0.333;MQ=59.64;MQ0=0;MQRankSum=0.593;QD=11.84;ReadPosRankSum=-0.163	GT:AD:DP:GQ:MLPSAC:MLPSAF:PL	0/0/0/0/1/1:163,87:250:43:2:0.333:2985,108,0,43,211,2147483647,2147483647	SG	2724	gi|460367568|ref|XP_004229645.1|	PREDICTED: putative zinc transporter At3g08650-like [Solanum lycopersicum]	AT3G08650.2	ZIP metal ion transporter family		ZIP metal ion transporter family; FUNCTIONS IN: metal ion transmembrane transporter activity; INVOLVED IN: metal ion transport, transmembrane transport; LOCATED IN: endomembrane system, membrane; EXPRESSED IN: 24 plant structures; EXPRESSED DURING: 15 growth stages; CONTAINS InterPro DOMAIN/s: Zinc/iron permease (InterPro:IPR003689); BEST Arabidopsis thaliana protein match is: ZIP metal ion trans…		OG1_12256
Sp1_comp297331_c0_seq2	1227	.	C	T	200	.	DP=317;VDB=0.0392;AF1=0.5;AC1=1;DP4=93,62,86,71;MQ=48;FQ=203;PV4=0.36,1.9e-105,6e-08,0.13	GT:PL:GQ	0/1:230,0,255:99	Sp1_comp297331_c0_seq2	1227	.	C	T	4315.9		AC=3;AF=0.500;AN=6;BaseQRankSum=-2.762;DP=250;Dels=0.00;FS=4.314;HaplotypeScore=39.8890;MLEAC=3;MLEAF=0.500;MQ=59.64;MQ0=0;MQRankSum=0.047;QD=17.26;ReadPosRankSum=-1.737	GT:AD:DP:GQ:MLPSAC:MLPSAF:PL	0/0/0/1/1/1:125,125:250:58:3:0.500:4342,320,67,0,58,299,2147483647	SG	2724	gi|460367568|ref|XP_004229645.1|	PREDICTED: putative zinc transporter At3g08650-like [Solanum lycopersicum]	AT3G08650.2	ZIP metal ion transporter family		ZIP metal ion transporter family; FUNCTIONS IN: metal ion transmembrane transporter activity; INVOLVED IN: metal ion transport, transmembrane transport; LOCATED IN: endomembrane system, membrane; EXPRESSED IN: 24 plant structures; EXPRESSED DURING: 15 growth stages; CONTAINS InterPro DOMAIN/s: Zinc/iron permease (InterPro:IPR003689); BEST Arabidopsis thaliana protein match is: ZIP metal ion trans…		OG1_12256
Sp1_comp297331_c0_seq2	1289	.	C	T	149	.	DP=346;VDB=0.0380;AF1=0.5;AC1=1;DP4=56,58,64,83;MQ=47;FQ=152;PV4=0.38,5.7e-104,1.9e-11,1	GT:PL:GQ	0/1:179,0,255:99	Sp1_comp297331_c0_seq2	1289	.	C	G,T	5240.67	PASS	AC=2,2;AF=0.333,0.333;AN=6;BaseQRankSum=0.701;DP=250;Dels=0.00;FS=2.738;HaplotypeScore=4.5664;MLEAC=2,1;MLEAF=0.333,0.167;MQ=59.63;MQ0=1;MQRankSum=-0.582;QD=20.96;ReadPosRankSum=2.754	GT:AD:DP:GQ:MLPSAC:MLPSAF	0/0/1/1/2/2:82,83,85:250:92:2,2:0.333,0.333	SG	2724	gi|460367568|ref|XP_004229645.1|	PREDICTED: putative zinc transporter At3g08650-like [Solanum lycopersicum]	AT3G08650.2	ZIP metal ion transporter family		ZIP metal ion transporter family; FUNCTIONS IN: metal ion transmembrane transporter activity; INVOLVED IN: metal ion transport, transmembrane transport; LOCATED IN: endomembrane system, membrane; EXPRESSED IN: 24 plant structures; EXPRESSED DURING: 15 growth stages; CONTAINS InterPro DOMAIN/s: Zinc/iron permease (InterPro:IPR003689); BEST Arabidopsis thaliana protein match is: ZIP metal ion trans…		OG1_12256
Sp1_comp297331_c0_seq2	1325	.	A	C	225	.	DP=305;VDB=0.0365;AF1=0.5;AC1=1;DP4=79,80,59,77;MQ=46;FQ=225;PV4=0.29,0.49,9.8e-31,1	GT:PL:GQ	0/1:255,0,255:99	Sp1_comp297331_c0_seq2	1325	.	A	C	4001.9		AC=3;AF=0.500;AN=6;BaseQRankSum=0.376;DP=250;Dels=0.00;FS=3.538;HaplotypeScore=96.4806;MLEAC=3;MLEAF=0.500;MQ=59.73;MQ0=1;MQRankSum=-0.563;QD=16.01;ReadPosRankSum=-1.701	GT:AD:DP:GQ:MLPSAC:MLPSAF:PL	0/0/0/1/1/1:132,118:250:37:3:0.500:4028,250,37,0,85,2147483647,2147483647	SG	2724	gi|460367568|ref|XP_004229645.1|	PREDICTED: putative zinc transporter At3g08650-like [Solanum lycopersicum]	AT3G08650.2	ZIP metal ion transporter family		ZIP metal ion transporter family; FUNCTIONS IN: metal ion transmembrane transporter activity; INVOLVED IN: metal ion transport, transmembrane transport; LOCATED IN: endomembrane system, membrane; EXPRESSED IN: 24 plant structures; EXPRESSED DURING: 15 growth stages; CONTAINS InterPro DOMAIN/s: Zinc/iron permease (InterPro:IPR003689); BEST Arabidopsis thaliana protein match is: ZIP metal ion trans…		OG1_12256
Sp1_comp297331_c0_seq2	1334	.	C	T	47	.	DP=319;VDB=0.0400;AF1=0.5;AC1=1;DP4=106,107,50,43;MQ=46;FQ=50;PV4=0.54,1.5e-98,1,1	GT:PL:GQ	0/1:77,0,255:80	Sp1_comp297331_c0_seq2	1334	.	C	T	2566.9		AC=2;AF=0.333;AN=6;BaseQRankSum=0.659;DP=250;Dels=0.00;FS=2.268;HaplotypeScore=86.6744;MLEAC=2;MLEAF=0.333;MQ=59.73;MQ0=1;MQRankSum=1.340;QD=10.27;ReadPosRankSum=-0.094	GT:AD:DP:GQ:MLPSAC:MLPSAF:PL	0/0/0/0/1/1:166,84:250:68:2:0.333:2593,71,0,68,2147483647,2147483647,2147483647	SG	2724	gi|460367568|ref|XP_004229645.1|	PREDICTED: putative zinc transporter At3g08650-like [Solanum lycopersicum]	AT3G08650.2	ZIP metal ion transporter family		ZIP metal ion transporter family; FUNCTIONS IN: metal ion transmembrane transporter activity; INVOLVED IN: metal ion transport, transmembrane transport; LOCATED IN: endomembrane system, membrane; EXPRESSED IN: 24 plant structures; EXPRESSED DURING: 15 growth stages; CONTAINS InterPro DOMAIN/s: Zinc/iron permease (InterPro:IPR003689); BEST Arabidopsis thaliana protein match is: ZIP metal ion trans…		OG1_12256
Sp1_comp297331_c0_seq2	1367	.	T	C	144	.	DP=272;VDB=0.0345;AF1=0.5;AC1=1;DP4=38,25,47,16;MQ=48;FQ=147;PV4=0.13,2e-33,5.5e-10,1	GT:PL:GQ	0/1:174,0,255:99	Sp1_comp297331_c0_seq2	1367	.	T	C	5393.32		AC=4;AF=0.667;AN=6;BaseQRankSum=-0.060;DP=244;Dels=0.00;FS=0.571;HaplotypeScore=42.1316;MLEAC=4;MLEAF=0.667;MQ=59.79;MQ0=0;MQRankSum=1.101;QD=22.10;ReadPosRankSum=2.133	GT:AD:DP:GQ:MLPSAC:MLPSAF:PL	0/0/1/1/1/1:59,185:244:10:4:0.667:5419,743,316,103,0,10,1586	SG	2724	gi|460367568|ref|XP_004229645.1|	PREDICTED: putative zinc transporter At3g08650-like [Solanum lycopersicum]	AT3G08650.2	ZIP metal ion transporter family		ZIP metal ion transporter family; FUNCTIONS IN: metal ion transmembrane transporter activity; INVOLVED IN: metal ion transport, transmembrane transport; LOCATED IN: endomembrane system, membrane; EXPRESSED IN: 24 plant structures; EXPRESSED DURING: 15 growth stages; CONTAINS InterPro DOMAIN/s: Zinc/iron permease (InterPro:IPR003689); BEST Arabidopsis thaliana protein match is: ZIP metal ion trans…		OG1_12256
Sp1_comp297331_c0_seq2	1370	.	C	T	107	.	DP=293;VDB=0.0380;AF1=0.5;AC1=1;DP4=41,29,31,12;MQ=48;FQ=110;PV4=0.16,6.7e-30,5.7e-17,1	GT:PL:GQ	0/1:137,0,255:99	Sp1_comp297331_c0_seq2	1370	.	C	T	5795.36		AC=4;AF=0.667;AN=6;BaseQRankSum=0.275;DP=250;Dels=0.00;FS=0.000;HaplotypeScore=48.8042;MLEAC=4;MLEAF=0.667;MQ=59.79;MQ0=0;MQRankSum=1.233;QD=23.18;ReadPosRankSum=1.456	GT:AD:DP:GQ:MLPSAC:MLPSAF:PL	0/0/1/1/1/1:59,191:250:4:4:0.667:5820,800,343,114,0,4,1689	SG	2724	gi|460367568|ref|XP_004229645.1|	PREDICTED: putative zinc transporter At3g08650-like [Solanum lycopersicum]	AT3G08650.2	ZIP metal ion transporter family		ZIP metal ion transporter family; FUNCTIONS IN: metal ion transmembrane transporter activity; INVOLVED IN: metal ion transport, transmembrane transport; LOCATED IN: endomembrane system, membrane; EXPRESSED IN: 24 plant structures; EXPRESSED DURING: 15 growth stages; CONTAINS InterPro DOMAIN/s: Zinc/iron permease (InterPro:IPR003689); BEST Arabidopsis thaliana protein match is: ZIP metal ion trans…		OG1_12256
Sp1_comp297331_c0_seq2	1475	.	C	T	225	.	DP=341;VDB=0.0365;AF1=0.5;AC1=1;DP4=91,136,55,52;MQ=47;FQ=225;PV4=0.059,1,1.3e-48,1	GT:PL:GQ	0/1:255,0,255:99	Sp1_comp297331_c0_seq2	1475	.	C	T	3070.9	PASS	AC=2;AF=0.333;AN=6;BaseQRankSum=1.463;DP=249;Dels=0.00;FS=14.790;HaplotypeScore=2.6650;MLEAC=2;MLEAF=0.333;MQ=59.93;MQ0=0;MQRankSum=1.609;QD=12.33;ReadPosRankSum=-0.410	GT:AD:DP:GQ:MLPSAC:MLPSAF:PL	0/0/0/0/1/1:160,89:249:37:2:0.333:3097,118,0,37,199,2147483647,2147483647	SG	2724	gi|460367568|ref|XP_004229645.1|	PREDICTED: putative zinc transporter At3g08650-like [Solanum lycopersicum]	AT3G08650.2	ZIP metal ion transporter family		ZIP metal ion transporter family; FUNCTIONS IN: metal ion transmembrane transporter activity; INVOLVED IN: metal ion transport, transmembrane transport; LOCATED IN: endomembrane system, membrane; EXPRESSED IN: 24 plant structures; EXPRESSED DURING: 15 growth stages; CONTAINS InterPro DOMAIN/s: Zinc/iron permease (InterPro:IPR003689); BEST Arabidopsis thaliana protein match is: ZIP metal ion trans…		OG1_12256
Sp1_comp297331_c0_seq2	1515	.	T	C	13.2	.	DP=345;VDB=0.0345;AF1=0.5;AC1=1;DP4=15,31,71,125;MQ=47;FQ=16.1;PV4=0.73,6.4e-100,0.002,0.49	GT:PL:GQ	0/1:43,0,84:46	Sp1_comp297331_c0_seq2	1515	.	T	C	8267.9		AC=5;AF=0.833;AN=6;BaseQRankSum=-2.083;DP=250;Dels=0.00;FS=6.367;HaplotypeScore=31.5380;MLEAC=5;MLEAF=0.833;MQ=59.83;MQ0=1;MQRankSum=0.662;QD=33.07;ReadPosRankSum=0.091	GT:AD:DP:GQ:MLPSAC:MLPSAF:PL	0/1/1/1/1/1:29,221:250:99:5:0.833:8294,1272,667,332,119,0,831	SG	2724	gi|460367568|ref|XP_004229645.1|	PREDICTED: putative zinc transporter At3g08650-like [Solanum lycopersicum]	AT3G08650.2	ZIP metal ion transporter family		ZIP metal ion transporter family; FUNCTIONS IN: metal ion transmembrane transporter activity; INVOLVED IN: metal ion transport, transmembrane transport; LOCATED IN: endomembrane system, membrane; EXPRESSED IN: 24 plant structures; EXPRESSED DURING: 15 growth stages; CONTAINS InterPro DOMAIN/s: Zinc/iron permease (InterPro:IPR003689); BEST Arabidopsis thaliana protein match is: ZIP metal ion trans…		OG1_12256
Sp1_comp297331_c0_seq2	1580	.	C	G	143	.	DP=331;VDB=0.0380;AF1=0.5;AC1=1;DP4=57,59,48,63;MQ=48;FQ=146;PV4=0.42,1.1e-88,0.00021,0.16	GT:PL:GQ	0/1:173,0,255:99	Sp1_comp297331_c0_seq2	1580	.	C	G	5245.91	PASS	AC=4;AF=0.667;AN=6;BaseQRankSum=-1.120;DP=248;Dels=0.00;FS=1.012;HaplotypeScore=4.4342;MLEAC=4;MLEAF=0.667;MQ=59.88;MQ0=0;MQRankSum=1.934;QD=21.15;ReadPosRankSum=0.939	GT:AD:DP:GQ:MLPSAC:MLPSAF:PL	0/0/1/1/1/1:91,157:248:30:4:0.667:5272,539,181,30,0,119,2147483647	SG	2724	gi|460367568|ref|XP_004229645.1|	PREDICTED: putative zinc transporter At3g08650-like [Solanum lycopersicum]	AT3G08650.2	ZIP metal ion transporter family		ZIP metal ion transporter family; FUNCTIONS IN: metal ion transmembrane transporter activity; INVOLVED IN: metal ion transport, transmembrane transport; LOCATED IN: endomembrane system, membrane; EXPRESSED IN: 24 plant structures; EXPRESSED DURING: 15 growth stages; CONTAINS InterPro DOMAIN/s: Zinc/iron permease (InterPro:IPR003689); BEST Arabidopsis thaliana protein match is: ZIP metal ion trans…		OG1_12256
Sp1_comp297331_c0_seq2	1601	.	C	T	151	.	DP=292;VDB=0.0345;AF1=0.5;AC1=1;DP4=49,45,103,88;MQ=48;FQ=154;PV4=0.8,9.1e-106,0.0044,1	GT:PL:GQ	0/1:181,0,255:99	Sp1_comp297331_c0_seq2	1601	.	C	T	6154.9		AC=4;AF=0.667;AN=6;BaseQRankSum=-0.274;DP=249;Dels=0.00;FS=1.040;HaplotypeScore=62.2475;MLEAC=4;MLEAF=0.667;MQ=59.65;MQ0=0;MQRankSum=0.281;QD=24.72;ReadPosRankSum=0.804	GT:AD:DP:GQ:MLPSAC:MLPSAF:PL	0/0/1/1/1/1:83,166:249:63:4:0.667:6181,653,247,63,0,80,2147483647	SG	2724	gi|460367568|ref|XP_004229645.1|	PREDICTED: putative zinc transporter At3g08650-like [Solanum lycopersicum]	AT3G08650.2	ZIP metal ion transporter family		ZIP metal ion transporter family; FUNCTIONS IN: metal ion transmembrane transporter activity; INVOLVED IN: metal ion transport, transmembrane transport; LOCATED IN: endomembrane system, membrane; EXPRESSED IN: 24 plant structures; EXPRESSED DURING: 15 growth stages; CONTAINS InterPro DOMAIN/s: Zinc/iron permease (InterPro:IPR003689); BEST Arabidopsis thaliana protein match is: ZIP metal ion trans…		OG1_12256
Sp1_comp297331_c0_seq2	1625	.	T	C	7.8	.	DP=350;VDB=0.0400;AF1=0.5;AC1=1;DP4=110,94,29,49;MQ=49;FQ=10.4;PV4=0.016,5.5e-104,0.0014,0.085	GT:PL:GQ	0/1:37,0,255:39	Sp1_comp297331_c0_seq2	1625	.	T	C	2969.92	PASS	AC=2;AF=0.333;AN=6;BaseQRankSum=-1.329;DP=249;Dels=0.00;FS=2.950;HaplotypeScore=5.2876;MLEAC=2;MLEAF=0.333;MQ=59.53;MQ0=1;MQRankSum=-0.737;QD=11.93;ReadPosRankSum=1.036	GT:AD:DP:GQ:MLPSAC:MLPSAF:PL	0/0/0/0/1/1:154,95:249:25:2:0.333:2996,130,0,25,172,2147483647,2147483647	SG	2724	gi|460367568|ref|XP_004229645.1|	PREDICTED: putative zinc transporter At3g08650-like [Solanum lycopersicum]	AT3G08650.2	ZIP metal ion transporter family		ZIP metal ion transporter family; FUNCTIONS IN: metal ion transmembrane transporter activity; INVOLVED IN: metal ion transport, transmembrane transport; LOCATED IN: endomembrane system, membrane; EXPRESSED IN: 24 plant structures; EXPRESSED DURING: 15 growth stages; CONTAINS InterPro DOMAIN/s: Zinc/iron permease (InterPro:IPR003689); BEST Arabidopsis thaliana protein match is: ZIP metal ion trans…		OG1_12256
Sp1_comp297331_c0_seq2	1751	.	T	C	182	.	DP=359;VDB=0.0399;AF1=0.5;AC1=1;DP4=82,77,84,101;MQ=48;FQ=185;PV4=0.28,1.8e-136,2e-07,1	GT:PL:GQ	0/1:212,0,255:99	Sp1_comp297331_c0_seq2	1751	.	T	C	4575.9	PASS	AC=3;AF=0.500;AN=6;BaseQRankSum=-0.348;DP=250;Dels=0.00;FS=0.000;HaplotypeScore=1.9997;MLEAC=3;MLEAF=0.500;MQ=59.58;MQ0=1;MQRankSum=1.153;QD=18.30;ReadPosRankSum=0.953	GT:AD:DP:GQ:MLPSAC:MLPSAF:PL	0/0/0/1/1/1:115,135:250:40:3:0.500:4602,352,82,0,40,255,2147483647	SG	2724	gi|460367568|ref|XP_004229645.1|	PREDICTED: putative zinc transporter At3g08650-like [Solanum lycopersicum]	AT3G08650.2	ZIP metal ion transporter family		ZIP metal ion transporter family; FUNCTIONS IN: metal ion transmembrane transporter activity; INVOLVED IN: metal ion transport, transmembrane transport; LOCATED IN: endomembrane system, membrane; EXPRESSED IN: 24 plant structures; EXPRESSED DURING: 15 growth stages; CONTAINS InterPro DOMAIN/s: Zinc/iron permease (InterPro:IPR003689); BEST Arabidopsis thaliana protein match is: ZIP metal ion trans…		OG1_12256
Sp1_comp297331_c0_seq2	1784	.	G	A	200	.	DP=415;VDB=0.0392;AF1=0.5;AC1=1;DP4=105,99,97,97;MQ=47;FQ=203;PV4=0.84,5.7e-114,6.9e-16,1	GT:PL:GQ	0/1:230,0,255:99	Sp1_comp297331_c0_seq2	1784	.	G	A	3597.9		AC=3;AF=0.500;AN=6;BaseQRankSum=-0.542;DP=250;Dels=0.00;FS=3.545;HaplotypeScore=42.3416;MLEAC=3;MLEAF=0.500;MQ=59.39;MQ0=1;MQRankSum=0.143;QD=14.39;ReadPosRankSum=0.417	GT:AD:DP:GQ:MLPSAC:MLPSAF:PL	0/0/0/1/1/1:129,120:250:40:3:0.500:3624,246,40,0,76,2147483647,2147483647	SG	2724	gi|460367568|ref|XP_004229645.1|	PREDICTED: putative zinc transporter At3g08650-like [Solanum lycopersicum]	AT3G08650.2	ZIP metal ion transporter family		ZIP metal ion transporter family; FUNCTIONS IN: metal ion transmembrane transporter activity; INVOLVED IN: metal ion transport, transmembrane transport; LOCATED IN: endomembrane system, membrane; EXPRESSED IN: 24 plant structures; EXPRESSED DURING: 15 growth stages; CONTAINS InterPro DOMAIN/s: Zinc/iron permease (InterPro:IPR003689); BEST Arabidopsis thaliana protein match is: ZIP metal ion trans…		OG1_12256
Sp1_comp297331_c0_seq2	1844	.	T	C	12.3	.	DP=415;VDB=0.0399;AF1=0.5;AC1=1;DP4=148,150,54,55;MQ=47;FQ=15.1;PV4=1,9.9e-107,1,1	GT:PL:GQ	0/1:42,0,255:44	Sp1_comp297331_c0_seq2	1844	.	T	C	1995.93	PASS	AC=2;AF=0.333;AN=6;BaseQRankSum=-0.953;DP=250;Dels=0.00;FS=0.513;HaplotypeScore=1.7860;MLEAC=2;MLEAF=0.333;MQ=59.76;MQ0=2;MQRankSum=-0.534;QD=7.98;ReadPosRankSum=-0.560	GT:AD:DP:GQ:MLPSAC:MLPSAF:PL	0/0/0/0/1/1:179,71:250:22:2:0.333:2022,22,0,107,2147483647,2147483647,2147483647	SG	2724	gi|460367568|ref|XP_004229645.1|	PREDICTED: putative zinc transporter At3g08650-like [Solanum lycopersicum]	AT3G08650.2	ZIP metal ion transporter family		ZIP metal ion transporter family; FUNCTIONS IN: metal ion transmembrane transporter activity; INVOLVED IN: metal ion transport, transmembrane transport; LOCATED IN: endomembrane system, membrane; EXPRESSED IN: 24 plant structures; EXPRESSED DURING: 15 growth stages; CONTAINS InterPro DOMAIN/s: Zinc/iron permease (InterPro:IPR003689); BEST Arabidopsis thaliana protein match is: ZIP metal ion trans…		OG1_12256
Sp1_comp297331_c0_seq2	1859	.	C	T	225	.	DP=407;VDB=0.0400;AF1=0.5;AC1=1;DP4=83,102,57,54;MQ=46;FQ=225;PV4=0.28,1,6.8e-28,1	GT:PL:GQ	0/1:255,0,255:99	Sp1_comp297331_c0_seq2	1859	.	C	T	2090.9		AC=2;AF=0.333;AN=6;BaseQRankSum=-0.383;DP=250;Dels=0.00;FS=0.519;HaplotypeScore=73.6043;MLEAC=2;MLEAF=0.333;MQ=59.88;MQ0=1;MQRankSum=-0.367;QD=8.36;ReadPosRankSum=-0.812	GT:AD:DP:GQ:MLPSAC:MLPSAF:PL	0/0/0/0/1/1:177,71:249:53:2:0.333:2117,53,0,73,2147483647,2147483647,2147483647	SG	2724	gi|460367568|ref|XP_004229645.1|	PREDICTED: putative zinc transporter At3g08650-like [Solanum lycopersicum]	AT3G08650.2	ZIP metal ion transporter family		ZIP metal ion transporter family; FUNCTIONS IN: metal ion transmembrane transporter activity; INVOLVED IN: metal ion transport, transmembrane transport; LOCATED IN: endomembrane system, membrane; EXPRESSED IN: 24 plant structures; EXPRESSED DURING: 15 growth stages; CONTAINS InterPro DOMAIN/s: Zinc/iron permease (InterPro:IPR003689); BEST Arabidopsis thaliana protein match is: ZIP metal ion trans…		OG1_12256
Sp1_comp297331_c0_seq2	1892	.	T	C	44	.	DP=396;VDB=0.0392;AF1=0.5;AC1=1;DP4=135,122,53,50;MQ=46;FQ=47;PV4=0.91,7.8e-76,4.2e-16,1	GT:PL:GQ	0/1:74,0,255:77	Sp1_comp297331_c0_seq2	1892	.	T	C	1850.9	PASS	AC=2;AF=0.333;AN=6;BaseQRankSum=-0.812;DP=250;Dels=0.00;FS=0.000;HaplotypeScore=2.5589;MLEAC=2;MLEAF=0.333;MQ=59.76;MQ0=0;MQRankSum=0.135;QD=7.40;ReadPosRankSum=0.128	GT:AD:DP:GQ:MLPSAC:MLPSAF:PL	0/0/0/0/1/1:175,75:250:34:2:0.333:1877,34,0,85,2147483647,2147483647,2147483647	SG	2724	gi|460367568|ref|XP_004229645.1|	PREDICTED: putative zinc transporter At3g08650-like [Solanum lycopersicum]	AT3G08650.2	ZIP metal ion transporter family		ZIP metal ion transporter family; FUNCTIONS IN: metal ion transmembrane transporter activity; INVOLVED IN: metal ion transport, transmembrane transport; LOCATED IN: endomembrane system, membrane; EXPRESSED IN: 24 plant structures; EXPRESSED DURING: 15 growth stages; CONTAINS InterPro DOMAIN/s: Zinc/iron permease (InterPro:IPR003689); BEST Arabidopsis thaliana protein match is: ZIP metal ion trans…		OG1_12256
Sp1_comp297331_c0_seq2	1955	.	C	T	97	.	DP=383;VDB=0.0380;AF1=0.5;AC1=1;DP4=42,37,122,94;MQ=45;FQ=100;PV4=0.69,1.6e-88,1.5e-25,1	GT:PL:GQ	0/1:127,0,195:99	Sp1_comp297331_c0_seq2	1955	.	C	T	6461.97	PASS	AC=5;AF=0.833;AN=6;BaseQRankSum=0.345;DP=249;Dels=0.00;FS=2.706;HaplotypeScore=7.0494;MLEAC=5;MLEAF=0.833;MQ=59.69;MQ0=0;MQRankSum=-2.292;QD=25.95;ReadPosRankSum=1.483	GT:AD:DP:GQ:MLPSAC:MLPSAF:PL	0/1/1/1/1/1:53,196:249:18:5:0.833:6488,866,391,147,18,0,1504	SG	2724	gi|460367568|ref|XP_004229645.1|	PREDICTED: putative zinc transporter At3g08650-like [Solanum lycopersicum]	AT3G08650.2	ZIP metal ion transporter family		ZIP metal ion transporter family; FUNCTIONS IN: metal ion transmembrane transporter activity; INVOLVED IN: metal ion transport, transmembrane transport; LOCATED IN: endomembrane system, membrane; EXPRESSED IN: 24 plant structures; EXPRESSED DURING: 15 growth stages; CONTAINS InterPro DOMAIN/s: Zinc/iron permease (InterPro:IPR003689); BEST Arabidopsis thaliana protein match is: ZIP metal ion trans…		OG1_12256
Sp1_comp297331_c0_seq2	1964	.	T	A	225	.	DP=387;VDB=0.0400;AF1=0.5;AC1=1;DP4=39,38,122,144;MQ=45;FQ=98;PV4=0.52,0.16,4e-26,1	GT:PL:GQ	0/1:255,0,125:99	Sp1_comp297331_c0_seq2	1964	.	T	A	6298.99	PASS	AC=5;AF=0.833;AN=6;BaseQRankSum=0.669;DP=248;Dels=0.00;FS=0.591;HaplotypeScore=12.4165;MLEAC=5;MLEAF=0.833;MQ=59.72;MQ0=0;MQRankSum=-0.681;QD=25.40;ReadPosRankSum=0.020	GT:AD:DP:GQ:MLPSAC:MLPSAF:PL	0/1/1/1/1/1:52,196:248:17:5:0.833:6325,845,381,143,17,0,1472	SG	2724	gi|460367568|ref|XP_004229645.1|	PREDICTED: putative zinc transporter At3g08650-like [Solanum lycopersicum]	AT3G08650.2	ZIP metal ion transporter family		ZIP metal ion transporter family; FUNCTIONS IN: metal ion transmembrane transporter activity; INVOLVED IN: metal ion transport, transmembrane transport; LOCATED IN: endomembrane system, membrane; EXPRESSED IN: 24 plant structures; EXPRESSED DURING: 15 growth stages; CONTAINS InterPro DOMAIN/s: Zinc/iron permease (InterPro:IPR003689); BEST Arabidopsis thaliana protein match is: ZIP metal ion trans…		OG1_12256
Sp1_comp297331_c0_seq2	2081	.	C	T	198	.	DP=361;VDB=0.0392;AF1=0.5;AC1=1;DP4=85,50,111,98;MQ=49;FQ=201;PV4=0.075,1.5e-98,0.0076,1	GT:PL:GQ	0/1:228,0,255:99	Sp1_comp297331_c0_seq2	2081	.	C	T	4909.36	PASS	AC=3;AF=0.500;AN=6;BaseQRankSum=-0.544;DP=250;Dels=0.00;FS=10.481;HaplotypeScore=4.4849;MLEAC=3;MLEAF=0.500;MQ=59.64;MQ0=1;MQRankSum=-1.211;QD=19.64;ReadPosRankSum=-0.556	GT:AD:DP:GQ:MLPSAC:MLPSAF:PL	0/0/0/1/1/1:105,145:250:4:3:0.500:4934,439,118,0,4,173,2147483647	SG	2724	gi|460367568|ref|XP_004229645.1|	PREDICTED: putative zinc transporter At3g08650-like [Solanum lycopersicum]	AT3G08650.2	ZIP metal ion transporter family		ZIP metal ion transporter family; FUNCTIONS IN: metal ion transmembrane transporter activity; INVOLVED IN: metal ion transport, transmembrane transport; LOCATED IN: endomembrane system, membrane; EXPRESSED IN: 24 plant structures; EXPRESSED DURING: 15 growth stages; CONTAINS InterPro DOMAIN/s: Zinc/iron permease (InterPro:IPR003689); BEST Arabidopsis thaliana protein match is: ZIP metal ion trans…		OG1_12256
Sp1_comp297331_c0_seq2	2199	.	A	G	44	.	DP=435;VDB=0.0322;AF1=0.5;AC1=1;DP4=207,131,44,30;MQ=46;FQ=47;PV4=0.79,0.1,1.4e-07,1	GT:PL:GQ	0/1:74,0,255:77	Sp1_comp297331_c0_seq2	2199	.	A	G	1078.9		AC=1;AF=0.167;AN=6;BaseQRankSum=-0.219;DP=250;Dels=0.00;FS=0.000;HaplotypeScore=33.0893;MLEAC=1;MLEAF=0.167;MQ=59.87;MQ0=0;MQRankSum=-1.155;QD=4.32;ReadPosRankSum=1.594	GT:AD:DP:GQ:MLPSAC:MLPSAF:PL	0/0/0/0/0/1:207,43:250:61:1:0.167:1105,0,61,2147483647,2147483647,2147483647,2147483647	SG	2724	gi|460367568|ref|XP_004229645.1|	PREDICTED: putative zinc transporter At3g08650-like [Solanum lycopersicum]	AT3G08650.2	ZIP metal ion transporter family		ZIP metal ion transporter family; FUNCTIONS IN: metal ion transmembrane transporter activity; INVOLVED IN: metal ion transport, transmembrane transport; LOCATED IN: endomembrane system, membrane; EXPRESSED IN: 24 plant structures; EXPRESSED DURING: 15 growth stages; CONTAINS InterPro DOMAIN/s: Zinc/iron permease (InterPro:IPR003689); BEST Arabidopsis thaliana protein match is: ZIP metal ion trans…		OG1_12256
Sp1_comp297331_c0_seq2	2392	.	T	C	186	.	DP=358;VDB=0.0298;AF1=0.5;AC1=1;DP4=47,68,44,57;MQ=41;FQ=189;PV4=0.78,4.7e-62,0.0006,9.3e-05	GT:PL:GQ	0/1:216,0,255:99	Sp1_comp297331_c0_seq2	2392	.	T	C	5871.9		AC=4;AF=0.667;AN=6;BaseQRankSum=2.164;DP=236;Dels=0.00;FS=2.385;HaplotypeScore=93.5875;MLEAC=4;MLEAF=0.667;MQ=59.87;MQ0=0;MQRankSum=-1.019;QD=24.88;ReadPosRankSum=-1.678	GT:AD:DP:GQ:MLPSAC:MLPSAF:PL	0/0/1/1/1/1:77,159:236:65:4:0.667:5898,632,244,65,0,66,2147483647	SG	2724	gi|460367568|ref|XP_004229645.1|	PREDICTED: putative zinc transporter At3g08650-like [Solanum lycopersicum]	AT3G08650.2	ZIP metal ion transporter family		ZIP metal ion transporter family; FUNCTIONS IN: metal ion transmembrane transporter activity; INVOLVED IN: metal ion transport, transmembrane transport; LOCATED IN: endomembrane system, membrane; EXPRESSED IN: 24 plant structures; EXPRESSED DURING: 15 growth stages; CONTAINS InterPro DOMAIN/s: Zinc/iron permease (InterPro:IPR003689); BEST Arabidopsis thaliana protein match is: ZIP metal ion trans…		OG1_12256
Sp1_comp297331_c0_seq2	2396	.	C	T	6.2	.	DP=345;VDB=0.0244;AF1=0.4999;AC1=1;DP4=33,53,15,12;MQ=44;FQ=8.65;PV4=0.13,9.2e-37,2.9e-28,0.5	GT:PL:GQ	0/1:35,0,255:36	Sp1_comp297331_c0_seq2	2396	.	C	T	5989.67		AC=5;AF=0.833;AN=6;BaseQRankSum=1.822;DP=234;Dels=0.00;FS=3.484;HaplotypeScore=70.5717;MLEAC=5;MLEAF=0.833;MQ=59.87;MQ0=0;MQRankSum=-0.270;QD=25.60;ReadPosRankSum=-0.119	GT:AD:DP:GQ:MLPSAC:MLPSAF:PL	0/1/1/1/1/1:57,177:234:3:5:0.833:6014,817,355,122,3,0,1739	SG	2724	gi|460367568|ref|XP_004229645.1|	PREDICTED: putative zinc transporter At3g08650-like [Solanum lycopersicum]	AT3G08650.2	ZIP metal ion transporter family		ZIP metal ion transporter family; FUNCTIONS IN: metal ion transmembrane transporter activity; INVOLVED IN: metal ion transport, transmembrane transport; LOCATED IN: endomembrane system, membrane; EXPRESSED IN: 24 plant structures; EXPRESSED DURING: 15 growth stages; CONTAINS InterPro DOMAIN/s: Zinc/iron permease (InterPro:IPR003689); BEST Arabidopsis thaliana protein match is: ZIP metal ion trans…		OG1_12256
Sp1_comp297331_c0_seq2	2410	.	G	C	225	.	DP=313;VDB=0.0271;AF1=0.5;AC1=1;DP4=32,53,88,128;MQ=41;FQ=201;PV4=0.7,1,1.3e-23,1	GT:PL:GQ	0/1:255,0,228:99	Sp1_comp297331_c0_seq2	2410	.	G	C	6317.44		AC=4;AF=0.667;AN=6;BaseQRankSum=1.485;DP=250;Dels=0.00;FS=1.917;HaplotypeScore=18.0280;MLEAC=4;MLEAF=0.667;MQ=59.77;MQ0=0;MQRankSum=0.502;QD=25.27;ReadPosRankSum=-0.793	GT:AD:DP:GQ:MLPSAC:MLPSAF:PL	0/0/1/1/1/1:53,196:250:1:4:0.667:6341,756,325,108,0,1,1689	SG	2724	gi|460367568|ref|XP_004229645.1|	PREDICTED: putative zinc transporter At3g08650-like [Solanum lycopersicum]	AT3G08650.2	ZIP metal ion transporter family		ZIP metal ion transporter family; FUNCTIONS IN: metal ion transmembrane transporter activity; INVOLVED IN: metal ion transport, transmembrane transport; LOCATED IN: endomembrane system, membrane; EXPRESSED IN: 24 plant structures; EXPRESSED DURING: 15 growth stages; CONTAINS InterPro DOMAIN/s: Zinc/iron permease (InterPro:IPR003689); BEST Arabidopsis thaliana protein match is: ZIP metal ion trans…		OG1_12256
Sp1_comp297331_c0_seq2	2440	.	G	A	135	.	DP=245;VDB=0.0190;AF1=0.5;AC1=1;DP4=55,84,52,49;MQ=40;FQ=138;PV4=0.087,2.3e-85,5.1e-23,1	GT:PL:GQ	0/1:165,0,255:99	Sp1_comp297331_c0_seq2	2440	.	G	A	4986.91		AC=4;AF=0.667;AN=6;BaseQRankSum=0.066;DP=250;Dels=0.00;FS=1.625;HaplotypeScore=149.6885;MLEAC=4;MLEAF=0.667;MQ=59.72;MQ0=1;MQRankSum=-1.333;QD=19.95;ReadPosRankSum=-2.017	GT:AD:DP:GQ:MLPSAC:MLPSAF:PL	0/0/1/1/1/1:100,150:250:31:4:0.667:5013,502,172,31,0,104,2147483647	SG	2724	gi|460367568|ref|XP_004229645.1|	PREDICTED: putative zinc transporter At3g08650-like [Solanum lycopersicum]	AT3G08650.2	ZIP metal ion transporter family		ZIP metal ion transporter family; FUNCTIONS IN: metal ion transmembrane transporter activity; INVOLVED IN: metal ion transport, transmembrane transport; LOCATED IN: endomembrane system, membrane; EXPRESSED IN: 24 plant structures; EXPRESSED DURING: 15 growth stages; CONTAINS InterPro DOMAIN/s: Zinc/iron permease (InterPro:IPR003689); BEST Arabidopsis thaliana protein match is: ZIP metal ion trans…		OG1_12256
Sp1_comp297331_c0_seq2	2445	.	G	A	145	.	DP=234;VDB=0.0216;AF1=0.5;AC1=1;DP4=54,76,55,46;MQ=39;FQ=148;PV4=0.063,4.4e-82,6.4e-24,1	GT:PL:GQ	0/1:175,0,255:99	Sp1_comp297331_c0_seq2	2445	.	G	A	5181.9		AC=4;AF=0.667;AN=6;BaseQRankSum=-0.068;DP=249;Dels=0.00;FS=2.985;HaplotypeScore=247.8177;MLEAC=4;MLEAF=0.667;MQ=59.72;MQ0=1;MQRankSum=-1.449;QD=20.81;ReadPosRankSum=-2.722	GT:AD:DP:GQ:MLPSAC:MLPSAF:PL	0/0/1/1/1/1:98,151:249:38:4:0.667:5208,530,187,38,0,97,2147483647	SG	2724	gi|460367568|ref|XP_004229645.1|	PREDICTED: putative zinc transporter At3g08650-like [Solanum lycopersicum]	AT3G08650.2	ZIP metal ion transporter family		ZIP metal ion transporter family; FUNCTIONS IN: metal ion transmembrane transporter activity; INVOLVED IN: metal ion transport, transmembrane transport; LOCATED IN: endomembrane system, membrane; EXPRESSED IN: 24 plant structures; EXPRESSED DURING: 15 growth stages; CONTAINS InterPro DOMAIN/s: Zinc/iron permease (InterPro:IPR003689); BEST Arabidopsis thaliana protein match is: ZIP metal ion trans…		OG1_12256
Sp1_comp297331_c0_seq2	2469	.	A	C	225	.	DP=201;VDB=0.0384;AF1=0.5;AC1=1;DP4=21,37,38,53;MQ=40;FQ=225;PV4=0.61,0.00023,1.2e-20,1	GT:PL:GQ	0/1:255,0,255:99	Sp1_comp297331_c0_seq2	2469	.	A	C	6042.91		AC=5;AF=0.833;AN=6;BaseQRankSum=0.761;DP=250;Dels=0.00;FS=0.680;HaplotypeScore=50.9740;MLEAC=5;MLEAF=0.833;MQ=59.69;MQ0=1;MQRankSum=-0.020;QD=24.17;ReadPosRankSum=1.125	GT:AD:DP:GQ:MLPSAC:MLPSAF:PL	0/1/1/1/1/1:42,207:250:30:5:0.833:6069,803,376,153,30,0,1260	SG	2724	gi|460367568|ref|XP_004229645.1|	PREDICTED: putative zinc transporter At3g08650-like [Solanum lycopersicum]	AT3G08650.2	ZIP metal ion transporter family		ZIP metal ion transporter family; FUNCTIONS IN: metal ion transmembrane transporter activity; INVOLVED IN: metal ion transport, transmembrane transport; LOCATED IN: endomembrane system, membrane; EXPRESSED IN: 24 plant structures; EXPRESSED DURING: 15 growth stages; CONTAINS InterPro DOMAIN/s: Zinc/iron permease (InterPro:IPR003689); BEST Arabidopsis thaliana protein match is: ZIP metal ion trans…		OG1_12256
Sp1_comp297331_c0_seq2	2478	.	G	A	178	.	DP=189;VDB=0.0322;AF1=0.5;AC1=1;DP4=37,74,22,43;MQ=41;FQ=181;PV4=1,0.27,5e-34,0.014	GT:PL:GQ	0/1:208,0,255:99	Sp1_comp297331_c0_seq2	2478	.	G	A	5207.92		AC=4;AF=0.667;AN=6;BaseQRankSum=2.236;DP=250;Dels=0.00;FS=2.551;HaplotypeScore=53.7174;MLEAC=4;MLEAF=0.667;MQ=59.69;MQ0=1;MQRankSum=-0.747;QD=20.83;ReadPosRankSum=2.014	GT:AD:DP:GQ:MLPSAC:MLPSAF:PL	0/0/1/1/1/1:93,157:250:23:4:0.667:5234,490,160,23,0,120,2147483647	SG	2724	gi|460367568|ref|XP_004229645.1|	PREDICTED: putative zinc transporter At3g08650-like [Solanum lycopersicum]	AT3G08650.2	ZIP metal ion transporter family		ZIP metal ion transporter family; FUNCTIONS IN: metal ion transmembrane transporter activity; INVOLVED IN: metal ion transport, transmembrane transport; LOCATED IN: endomembrane system, membrane; EXPRESSED IN: 24 plant structures; EXPRESSED DURING: 15 growth stages; CONTAINS InterPro DOMAIN/s: Zinc/iron permease (InterPro:IPR003689); BEST Arabidopsis thaliana protein match is: ZIP metal ion trans…		OG1_12256
Sp1_comp297331_c0_seq2	2487	.	A	G	222	.	DP=199;VDB=0.0271;AF1=0.5;AC1=1;DP4=36,76,22,61;MQ=41;FQ=223;PV4=0.43,0.071,1.4e-22,0.3	GT:PL:GQ	0/1:252,0,255:99	Sp1_comp297331_c0_seq2	2487	.	A	G	5786.9	PASS	AC=4;AF=0.667;AN=6;BaseQRankSum=1.283;DP=249;Dels=0.00;FS=1.886;HaplotypeScore=1.5774;MLEAC=4;MLEAF=0.667;MQ=59.69;MQ0=1;MQRankSum=0.153;QD=23.24;ReadPosRankSum=1.556	GT:AD:DP:GQ:MLPSAC:MLPSAF:PL	0/0/1/1/1/1:84,165:249:50:4:0.667:5813,594,217,50,0,91,2147483647	SG	2724	gi|460367568|ref|XP_004229645.1|	PREDICTED: putative zinc transporter At3g08650-like [Solanum lycopersicum]	AT3G08650.2	ZIP metal ion transporter family		ZIP metal ion transporter family; FUNCTIONS IN: metal ion transmembrane transporter activity; INVOLVED IN: metal ion transport, transmembrane transport; LOCATED IN: endomembrane system, membrane; EXPRESSED IN: 24 plant structures; EXPRESSED DURING: 15 growth stages; CONTAINS InterPro DOMAIN/s: Zinc/iron permease (InterPro:IPR003689); BEST Arabidopsis thaliana protein match is: ZIP metal ion trans…		OG1_12256
Sp1_comp297331_c0_seq2	295	.	C	T	106	.	DP=214;VDB=0.0400;AF1=0.5;AC1=1;DP4=54,77,26,45;MQ=49;FQ=109;PV4=0.55,1.6e-52,0.45,1	GT:PL:GQ	0/1:136,0,255:99	Sp1_comp297331_c0_seq2	295	.	C	T	2043.9	PASS	AC=2;AF=0.333;AN=6;BaseQRankSum=-0.269;DP=236;Dels=0.00;FS=0.000;HaplotypeScore=1.6316;MLEAC=2;MLEAF=0.333;MQ=59.70;MQ0=0;MQRankSum=-1.758;QD=8.66;ReadPosRankSum=0.182	GT:AD:DP:GQ:MLPSAC:MLPSAF:PL	0/0/0/0/1/1:157,79:236:38:2:0.333:2070,72,0,38,168,2147483647,2147483647	SG	2724	gi|460367568|ref|XP_004229645.1|	PREDICTED: putative zinc transporter At3g08650-like [Solanum lycopersicum]	AT3G08650.2	ZIP metal ion transporter family		ZIP metal ion transporter family; FUNCTIONS IN: metal ion transmembrane transporter activity; INVOLVED IN: metal ion transport, transmembrane transport; LOCATED IN: endomembrane system, membrane; EXPRESSED IN: 24 plant structures; EXPRESSED DURING: 15 growth stages; CONTAINS InterPro DOMAIN/s: Zinc/iron permease (InterPro:IPR003689); BEST Arabidopsis thaliana protein match is: ZIP metal ion trans…		OG1_12256
Sp1_comp297331_c0_seq2	335	.	C	G	18.1	.	DP=178;VDB=0.0345;AF1=0.5;AC1=1;DP4=74,77,14,11;MQ=48;FQ=21;PV4=0.67,1,4.2e-06,1	GT:PL:GQ	0/1:48,0,255:51	Sp1_comp297331_c0_seq2	335	.	C	G	688.9	PASS	AC=1;AF=0.167;AN=6;BaseQRankSum=-0.493;DP=208;Dels=0.00;FS=2.542;HaplotypeScore=0.8321;MLEAC=1;MLEAF=0.167;MQ=59.95;MQ0=0;MQRankSum=0.202;QD=3.31;ReadPosRankSum=1.264	GT:AD:DP:GQ:MLPSAC:MLPSAF:PL	0/0/0/0/0/1:178,30:208:87:1:0.167:715,0,87,2147483647,2147483647,2147483647,2147483647	SG	2724	gi|460367568|ref|XP_004229645.1|	PREDICTED: putative zinc transporter At3g08650-like [Solanum lycopersicum]	AT3G08650.2	ZIP metal ion transporter family		ZIP metal ion transporter family; FUNCTIONS IN: metal ion transmembrane transporter activity; INVOLVED IN: metal ion transport, transmembrane transport; LOCATED IN: endomembrane system, membrane; EXPRESSED IN: 24 plant structures; EXPRESSED DURING: 15 growth stages; CONTAINS InterPro DOMAIN/s: Zinc/iron permease (InterPro:IPR003689); BEST Arabidopsis thaliana protein match is: ZIP metal ion trans…		OG1_12256
Sp1_comp297331_c0_seq2	419	.	G	T	115	.	DP=180;VDB=0.0380;AF1=0.5;AC1=1;DP4=69,73,17,20;MQ=48;FQ=118;PV4=0.85,0.2,2e-18,1	GT:PL:GQ	0/1:145,0,255:99	Sp1_comp297331_c0_seq2	419	.	G	T	1132.91		AC=1;AF=0.167;AN=6;BaseQRankSum=-0.390;DP=191;Dels=0.00;FS=0.681;HaplotypeScore=40.8153;MLEAC=1;MLEAF=0.167;MQ=60.00;MQ0=0;MQRankSum=0.373;QD=5.93;ReadPosRankSum=0.566	GT:AD:DP:GQ:MLPSAC:MLPSAF:PL	0/0/0/0/0/1:153,37:190:26:1:0.167:1159,0,26,139,2147483647,2147483647,2147483647	SG	2724	gi|460367568|ref|XP_004229645.1|	PREDICTED: putative zinc transporter At3g08650-like [Solanum lycopersicum]	AT3G08650.2	ZIP metal ion transporter family		ZIP metal ion transporter family; FUNCTIONS IN: metal ion transmembrane transporter activity; INVOLVED IN: metal ion transport, transmembrane transport; LOCATED IN: endomembrane system, membrane; EXPRESSED IN: 24 plant structures; EXPRESSED DURING: 15 growth stages; CONTAINS InterPro DOMAIN/s: Zinc/iron permease (InterPro:IPR003689); BEST Arabidopsis thaliana protein match is: ZIP metal ion trans…		OG1_12256
Sp1_comp297331_c0_seq2	428	.	T	G	14.2	.	DP=216;VDB=0.0400;AF1=0.5;AC1=1;DP4=46,58,13,21;MQ=48;FQ=17.1;PV4=0.56,6.1e-39,3.2e-07,0.072	GT:PL:GQ	0/1:44,0,255:47	Sp1_comp297331_c0_seq2	428	.	T	G	3119.91		AC=3;AF=0.500;AN=6;BaseQRankSum=0.085;DP=226;Dels=0.00;FS=1.613;HaplotypeScore=36.8541;MLEAC=3;MLEAF=0.500;MQ=59.80;MQ0=0;MQRankSum=-0.265;QD=13.80;ReadPosRankSum=-1.136	GT:AD:DP:GQ:MLPSAC:MLPSAF:PL	0/0/0/1/1/1:116,110:226:31:3:0.500:3146,206,31,0,70,2147483647,2147483647	SG	2724	gi|460367568|ref|XP_004229645.1|	PREDICTED: putative zinc transporter At3g08650-like [Solanum lycopersicum]	AT3G08650.2	ZIP metal ion transporter family		ZIP metal ion transporter family; FUNCTIONS IN: metal ion transmembrane transporter activity; INVOLVED IN: metal ion transport, transmembrane transport; LOCATED IN: endomembrane system, membrane; EXPRESSED IN: 24 plant structures; EXPRESSED DURING: 15 growth stages; CONTAINS InterPro DOMAIN/s: Zinc/iron permease (InterPro:IPR003689); BEST Arabidopsis thaliana protein match is: ZIP metal ion trans…		OG1_12256
Sp1_comp297331_c0_seq2	472	.	A	G	89	.	DP=227;VDB=0.0392;AF1=0.5;AC1=1;DP4=74,74,37,40;MQ=48;FQ=92;PV4=0.89,8.8e-96,1,0.46	GT:PL:GQ	0/1:119,0,255:99	Sp1_comp297331_c0_seq2	472	.	A	G	2658.9	PASS	AC=2;AF=0.333;AN=6;BaseQRankSum=-0.249;DP=227;Dels=0.00;FS=1.079;HaplotypeScore=6.0797;MLEAC=2;MLEAF=0.333;MQ=59.80;MQ0=0;MQRankSum=0.170;QD=11.71;ReadPosRankSum=-0.110	GT:AD:DP:GQ:MLPSAC:MLPSAF:PL	0/0/0/0/1/1:149,78:227:48:2:0.333:2685,91,0,48,211,2147483647,2147483647	SG	2724	gi|460367568|ref|XP_004229645.1|	PREDICTED: putative zinc transporter At3g08650-like [Solanum lycopersicum]	AT3G08650.2	ZIP metal ion transporter family		ZIP metal ion transporter family; FUNCTIONS IN: metal ion transmembrane transporter activity; INVOLVED IN: metal ion transport, transmembrane transport; LOCATED IN: endomembrane system, membrane; EXPRESSED IN: 24 plant structures; EXPRESSED DURING: 15 growth stages; CONTAINS InterPro DOMAIN/s: Zinc/iron permease (InterPro:IPR003689); BEST Arabidopsis thaliana protein match is: ZIP metal ion trans…		OG1_12256
Sp1_comp297331_c0_seq2	503	.	G	A	51	.	DP=243;VDB=0.0399;AF1=0.5;AC1=1;DP4=91,73,39,31;MQ=47;FQ=54;PV4=1,4.5e-85,1,1	GT:PL:GQ	0/1:81,0,255:84	Sp1_comp297331_c0_seq2	503	.	G	A	2409.9	PASS	AC=2;AF=0.333;AN=6;BaseQRankSum=-0.074;DP=242;Dels=0.00;FS=0.504;HaplotypeScore=2.9653;MLEAC=2;MLEAF=0.333;MQ=59.56;MQ0=1;MQRankSum=-0.406;QD=9.96;ReadPosRankSum=0.852	GT:AD:DP:GQ:MLPSAC:MLPSAF:PL	0/0/0/0/1/1:164,78:242:64:2:0.333:2436,64,0,73,2147483647,2147483647,2147483647	SG	2724	gi|460367568|ref|XP_004229645.1|	PREDICTED: putative zinc transporter At3g08650-like [Solanum lycopersicum]	AT3G08650.2	ZIP metal ion transporter family		ZIP metal ion transporter family; FUNCTIONS IN: metal ion transmembrane transporter activity; INVOLVED IN: metal ion transport, transmembrane transport; LOCATED IN: endomembrane system, membrane; EXPRESSED IN: 24 plant structures; EXPRESSED DURING: 15 growth stages; CONTAINS InterPro DOMAIN/s: Zinc/iron permease (InterPro:IPR003689); BEST Arabidopsis thaliana protein match is: ZIP metal ion trans…		OG1_12256
Sp1_comp297331_c0_seq2	526	.	G	A	19.1	.	DP=254;VDB=0.0373;AF1=0.5;AC1=1;DP4=98,73,40,24;MQ=46;FQ=22;PV4=0.55,2.7e-66,3.9e-10,1	GT:PL:GQ	0/1:49,0,255:52	Sp1_comp297331_c0_seq2	526	.	G	A	2126.9		AC=2;AF=0.333;AN=6;BaseQRankSum=0.058;DP=250;Dels=0.00;FS=0.505;HaplotypeScore=32.6352;MLEAC=2;MLEAF=0.333;MQ=59.57;MQ0=1;MQRankSum=1.044;QD=8.51;ReadPosRankSum=-1.549	GT:AD:DP:GQ:MLPSAC:MLPSAF:PL	0/0/0/0/1/1:171,79:250:36:2:0.333:2153,36,0,94,2147483647,2147483647,2147483647	SG	2724	gi|460367568|ref|XP_004229645.1|	PREDICTED: putative zinc transporter At3g08650-like [Solanum lycopersicum]	AT3G08650.2	ZIP metal ion transporter family		ZIP metal ion transporter family; FUNCTIONS IN: metal ion transmembrane transporter activity; INVOLVED IN: metal ion transport, transmembrane transport; LOCATED IN: endomembrane system, membrane; EXPRESSED IN: 24 plant structures; EXPRESSED DURING: 15 growth stages; CONTAINS InterPro DOMAIN/s: Zinc/iron permease (InterPro:IPR003689); BEST Arabidopsis thaliana protein match is: ZIP metal ion trans…		OG1_12256
Sp1_comp297331_c0_seq2	560	.	G	A	225	.	DP=258;VDB=0.0365;AF1=0.5;AC1=1;DP4=81,83,45,47;MQ=46;FQ=225;PV4=1,1,0.0016,1	GT:PL:GQ	0/1:255,0,255:99	Sp1_comp297331_c0_seq2	560	.	G	A	3061.9		AC=2;AF=0.333;AN=6;BaseQRankSum=1.871;DP=250;Dels=0.00;FS=0.000;HaplotypeScore=31.9901;MLEAC=2;MLEAF=0.333;MQ=59.76;MQ0=1;MQRankSum=0.329;QD=12.25;ReadPosRankSum=0.870	GT:AD:DP:GQ:MLPSAC:MLPSAF:PL	0/0/0/0/1/1:160,90:250:40:2:0.333:3088,114,0,40,205,2147483647,2147483647	SG	2724	gi|460367568|ref|XP_004229645.1|	PREDICTED: putative zinc transporter At3g08650-like [Solanum lycopersicum]	AT3G08650.2	ZIP metal ion transporter family		ZIP metal ion transporter family; FUNCTIONS IN: metal ion transmembrane transporter activity; INVOLVED IN: metal ion transport, transmembrane transport; LOCATED IN: endomembrane system, membrane; EXPRESSED IN: 24 plant structures; EXPRESSED DURING: 15 growth stages; CONTAINS InterPro DOMAIN/s: Zinc/iron permease (InterPro:IPR003689); BEST Arabidopsis thaliana protein match is: ZIP metal ion trans…		OG1_12256
Sp1_comp297331_c0_seq2	59	.	C	A	34	.	DP=8;VDB=0.0216;AF1=0.5002;AC1=1;DP4=1,0,2,0;MQ=57;FQ=5.46;PV4=1,0.44,1,1	GT:PL:GQ	0/1:64,0,31:34	Sp1_comp297331_c0_seq2	59	.	C	A	89.56	PASS	AC=4;AF=0.667;AN=6;BaseQRankSum=-0.751;DP=9;Dels=0.00;FS=0.000;HaplotypeScore=0.0000;MLEAC=4;MLEAF=0.667;MQ=60.00;MQ0=0;MQRankSum=0.751;QD=9.95;ReadPosRankSum=-0.751	GT:AD:DP:GQ:MLPSAC:MLPSAF:PL	0/0/1/1/1/1:1,8:9:0:4:0.667:111,14,6,2,0,0,35	SG	2724	gi|460367568|ref|XP_004229645.1|	PREDICTED: putative zinc transporter At3g08650-like [Solanum lycopersicum]	AT3G08650.2	ZIP metal ion transporter family		ZIP metal ion transporter family; FUNCTIONS IN: metal ion transmembrane transporter activity; INVOLVED IN: metal ion transport, transmembrane transport; LOCATED IN: endomembrane system, membrane; EXPRESSED IN: 24 plant structures; EXPRESSED DURING: 15 growth stages; CONTAINS InterPro DOMAIN/s: Zinc/iron permease (InterPro:IPR003689); BEST Arabidopsis thaliana protein match is: ZIP metal ion trans…		OG1_12256
Sp1_comp297331_c0_seq2	959	.	G	A	225	.	DP=290;VDB=0.0345;AF1=0.5;AC1=1;DP4=31,31,114,102;MQ=43;FQ=122;PV4=0.77,7e-05,7.4e-28,1	GT:PL:GQ	0/1:255,0,149:99	Sp1_comp297331_c0_seq2	959	.	G	A	7050.91	PASS	AC=5;AF=0.833;AN=6;BaseQRankSum=-3.591;DP=249;Dels=0.00;FS=0.575;HaplotypeScore=4.3510;MLEAC=5;MLEAF=0.833;MQ=59.79;MQ0=0;MQRankSum=-0.399;QD=28.32;ReadPosRankSum=0.991	GT:AD:DP:GQ:MLPSAC:MLPSAF:PL	0/1/1/1/1/1:53,196:249:28:5:0.833:7077,950,437,171,28,0,1651	SG	2724	gi|460367568|ref|XP_004229645.1|	PREDICTED: putative zinc transporter At3g08650-like [Solanum lycopersicum]	AT3G08650.2	ZIP metal ion transporter family		ZIP metal ion transporter family; FUNCTIONS IN: metal ion transmembrane transporter activity; INVOLVED IN: metal ion transport, transmembrane transport; LOCATED IN: endomembrane system, membrane; EXPRESSED IN: 24 plant structures; EXPRESSED DURING: 15 growth stages; CONTAINS InterPro DOMAIN/s: Zinc/iron permease (InterPro:IPR003689); BEST Arabidopsis thaliana protein match is: ZIP metal ion trans…		OG1_12256
Sp1_comp297331_c0_seq2	1040	.	C	T	653.9	PASS	AC=1;AF=0.167;AN=6;BaseQRankSum=-0.138;DP=248;Dels=0.00;FS=1.589;HaplotypeScore=5.3435;MLEAC=1;MLEAF=0.167;MQ=59.93;MQ0=0;MQRankSum=0.863;QD=2.64;ReadPosRankSum=-0.337	GT:AD:DP:GQ:MLPSAC:MLPSAF:PL	0/0/0/0/0/1:220,28:248:99:1:0.167:680,0,130,2147483647,2147483647,2147483647,2147483647											GATK	2724	gi|460367568|ref|XP_004229645.1|	PREDICTED: putative zinc transporter At3g08650-like [Solanum lycopersicum]	AT3G08650.2	ZIP metal ion transporter family		ZIP metal ion transporter family; FUNCTIONS IN: metal ion transmembrane transporter activity; INVOLVED IN: metal ion transport, transmembrane transport; LOCATED IN: endomembrane system, membrane; EXPRESSED IN: 24 plant structures; EXPRESSED DURING: 15 growth stages; CONTAINS InterPro DOMAIN/s: Zinc/iron permease (InterPro:IPR003689); BEST Arabidopsis thaliana protein match is: ZIP metal ion trans…		OG1_12256
Sp1_comp297331_c0_seq2	1043	.	T	C	672.9	PASS	AC=1;AF=0.167;AN=6;BaseQRankSum=0.571;DP=250;Dels=0.00;FS=1.560;HaplotypeScore=5.3435;MLEAC=1;MLEAF=0.167;MQ=59.93;MQ0=0;MQRankSum=1.254;QD=2.69;ReadPosRankSum=-0.407	GT:AD:DP:GQ:MLPSAC:MLPSAF:PL	0/0/0/0/0/1:221,29:250:99:1:0.167:699,0,131,2147483647,2147483647,2147483647,2147483647											GATK	2724	gi|460367568|ref|XP_004229645.1|	PREDICTED: putative zinc transporter At3g08650-like [Solanum lycopersicum]	AT3G08650.2	ZIP metal ion transporter family		ZIP metal ion transporter family; FUNCTIONS IN: metal ion transmembrane transporter activity; INVOLVED IN: metal ion transport, transmembrane transport; LOCATED IN: endomembrane system, membrane; EXPRESSED IN: 24 plant structures; EXPRESSED DURING: 15 growth stages; CONTAINS InterPro DOMAIN/s: Zinc/iron permease (InterPro:IPR003689); BEST Arabidopsis thaliana protein match is: ZIP metal ion trans…		OG1_12256
Sp1_comp297331_c0_seq2	1070	.	C	T	641.9		AC=1;AF=0.167;AN=6;BaseQRankSum=0.144;DP=250;Dels=0.00;FS=4.992;HaplotypeScore=57.6224;MLEAC=1;MLEAF=0.167;MQ=60.00;MQ0=0;MQRankSum=-0.639;QD=2.57;ReadPosRankSum=0.541	GT:AD:DP:GQ:MLPSAC:MLPSAF:PL	0/0/0/0/0/1:221,29:250:99:1:0.167:668,0,126,2147483647,2147483647,2147483647,2147483647											GATK	2724	gi|460367568|ref|XP_004229645.1|	PREDICTED: putative zinc transporter At3g08650-like [Solanum lycopersicum]	AT3G08650.2	ZIP metal ion transporter family		ZIP metal ion transporter family; FUNCTIONS IN: metal ion transmembrane transporter activity; INVOLVED IN: metal ion transport, transmembrane transport; LOCATED IN: endomembrane system, membrane; EXPRESSED IN: 24 plant structures; EXPRESSED DURING: 15 growth stages; CONTAINS InterPro DOMAIN/s: Zinc/iron permease (InterPro:IPR003689); BEST Arabidopsis thaliana protein match is: ZIP metal ion trans…		OG1_12256
Sp1_comp297331_c0_seq2	1073	.	T	C	785.9		AC=1;AF=0.167;AN=6;BaseQRankSum=3.146;DP=250;Dels=0.00;FS=5.002;HaplotypeScore=58.3563;MLEAC=1;MLEAF=0.167;MQ=60.00;MQ0=0;MQRankSum=-0.302;QD=3.14;ReadPosRankSum=0.795	GT:AD:DP:GQ:MLPSAC:MLPSAF:PL	0/0/0/0/0/1:221,29:250:99:1:0.167:812,0,121,2147483647,2147483647,2147483647,2147483647											GATK	2724	gi|460367568|ref|XP_004229645.1|	PREDICTED: putative zinc transporter At3g08650-like [Solanum lycopersicum]	AT3G08650.2	ZIP metal ion transporter family		ZIP metal ion transporter family; FUNCTIONS IN: metal ion transmembrane transporter activity; INVOLVED IN: metal ion transport, transmembrane transport; LOCATED IN: endomembrane system, membrane; EXPRESSED IN: 24 plant structures; EXPRESSED DURING: 15 growth stages; CONTAINS InterPro DOMAIN/s: Zinc/iron permease (InterPro:IPR003689); BEST Arabidopsis thaliana protein match is: ZIP metal ion trans…		OG1_12256
Sp1_comp297331_c0_seq2	1331	.	A	G	1172.9		AC=1;AF=0.167;AN=6;BaseQRankSum=-0.916;DP=249;Dels=0.00;FS=2.123;HaplotypeScore=93.4026;MLEAC=1;MLEAF=0.167;MQ=59.73;MQ0=1;MQRankSum=-0.663;QD=4.71;ReadPosRankSum=-1.354	GT:AD:DP:GQ:MLPSAC:MLPSAF:PL	0/0/0/0/0/1:206,42:249:74:1:0.167:1199,0,74,2147483647,2147483647,2147483647,2147483647											GATK	2724	gi|460367568|ref|XP_004229645.1|	PREDICTED: putative zinc transporter At3g08650-like [Solanum lycopersicum]	AT3G08650.2	ZIP metal ion transporter family		ZIP metal ion transporter family; FUNCTIONS IN: metal ion transmembrane transporter activity; INVOLVED IN: metal ion transport, transmembrane transport; LOCATED IN: endomembrane system, membrane; EXPRESSED IN: 24 plant structures; EXPRESSED DURING: 15 growth stages; CONTAINS InterPro DOMAIN/s: Zinc/iron permease (InterPro:IPR003689); BEST Arabidopsis thaliana protein match is: ZIP metal ion trans…		OG1_12256
Sp1_comp297331_c0_seq2	1361	.	G	T	747.9		AC=1;AF=0.167;AN=6;BaseQRankSum=-0.442;DP=250;Dels=0.00;FS=7.808;HaplotypeScore=43.3846;MLEAC=1;MLEAF=0.167;MQ=59.67;MQ0=1;MQRankSum=1.176;QD=2.99;ReadPosRankSum=1.174	GT:AD:DP:GQ:MLPSAC:MLPSAF:PL	0/0/0/0/0/1:218,32:250:99:1:0.167:774,0,123,2147483647,2147483647,2147483647,2147483647											GATK	2724	gi|460367568|ref|XP_004229645.1|	PREDICTED: putative zinc transporter At3g08650-like [Solanum lycopersicum]	AT3G08650.2	ZIP metal ion transporter family		ZIP metal ion transporter family; FUNCTIONS IN: metal ion transmembrane transporter activity; INVOLVED IN: metal ion transport, transmembrane transport; LOCATED IN: endomembrane system, membrane; EXPRESSED IN: 24 plant structures; EXPRESSED DURING: 15 growth stages; CONTAINS InterPro DOMAIN/s: Zinc/iron permease (InterPro:IPR003689); BEST Arabidopsis thaliana protein match is: ZIP metal ion trans…		OG1_12256
Sp1_comp297331_c0_seq2	1392	.	T	C	1039.9		AC=1;AF=0.167;AN=6;BaseQRankSum=-1.871;DP=250;Dels=0.00;FS=2.147;HaplotypeScore=13.0480;MLEAC=1;MLEAF=0.167;MQ=58.17;MQ0=14;MQRankSum=0.747;QD=4.16;ReadPosRankSum=1.594	GT:AD:DP:GQ:MLPSAC:MLPSAF:PL	0/0/0/0/0/1:206,44:250:50:1:0.167:1066,0,50,200,2147483647,2147483647,2147483647											GATK	2724	gi|460367568|ref|XP_004229645.1|	PREDICTED: putative zinc transporter At3g08650-like [Solanum lycopersicum]	AT3G08650.2	ZIP metal ion transporter family		ZIP metal ion transporter family; FUNCTIONS IN: metal ion transmembrane transporter activity; INVOLVED IN: metal ion transport, transmembrane transport; LOCATED IN: endomembrane system, membrane; EXPRESSED IN: 24 plant structures; EXPRESSED DURING: 15 growth stages; CONTAINS InterPro DOMAIN/s: Zinc/iron permease (InterPro:IPR003689); BEST Arabidopsis thaliana protein match is: ZIP metal ion trans…		OG1_12256
Sp1_comp297331_c0_seq2	1487	.	G	A	8206.9	PASS	AC=5;AF=0.833;AN=6;BaseQRankSum=0.601;DP=250;Dels=0.00;FS=19.821;HaplotypeScore=2.7876;MLEAC=5;MLEAF=0.833;MQ=59.94;MQ0=0;MQRankSum=1.707;QD=32.83;ReadPosRankSum=-0.907	GT:AD:DP:GQ:MLPSAC:MLPSAF:PL	0/1/1/1/1/1:30,220:250:99:5:0.833:8233,1257,659,328,117,0,800											GATK	2724	gi|460367568|ref|XP_004229645.1|	PREDICTED: putative zinc transporter At3g08650-like [Solanum lycopersicum]	AT3G08650.2	ZIP metal ion transporter family		ZIP metal ion transporter family; FUNCTIONS IN: metal ion transmembrane transporter activity; INVOLVED IN: metal ion transport, transmembrane transport; LOCATED IN: endomembrane system, membrane; EXPRESSED IN: 24 plant structures; EXPRESSED DURING: 15 growth stages; CONTAINS InterPro DOMAIN/s: Zinc/iron permease (InterPro:IPR003689); BEST Arabidopsis thaliana protein match is: ZIP metal ion trans…		OG1_12256
Sp1_comp297331_c0_seq2	1520	.	T	C	3879.9		AC=3;AF=0.500;AN=6;BaseQRankSum=-3.447;DP=250;Dels=0.00;FS=1.534;HaplotypeScore=30.5316;MLEAC=3;MLEAF=0.500;MQ=59.83;MQ0=1;MQRankSum=0.756;QD=15.52;ReadPosRankSum=0.058	GT:AD:DP:GQ:MLPSAC:MLPSAF:PL	0/0/0/1/1/1:124,126:250:51:3:0.500:3906,280,51,0,72,2147483647,2147483647											GATK	2724	gi|460367568|ref|XP_004229645.1|	PREDICTED: putative zinc transporter At3g08650-like [Solanum lycopersicum]	AT3G08650.2	ZIP metal ion transporter family		ZIP metal ion transporter family; FUNCTIONS IN: metal ion transmembrane transporter activity; INVOLVED IN: metal ion transport, transmembrane transport; LOCATED IN: endomembrane system, membrane; EXPRESSED IN: 24 plant structures; EXPRESSED DURING: 15 growth stages; CONTAINS InterPro DOMAIN/s: Zinc/iron permease (InterPro:IPR003689); BEST Arabidopsis thaliana protein match is: ZIP metal ion trans…		OG1_12256
Sp1_comp297331_c0_seq2	1595	.	C	T	3233.06		AC=3;AF=0.500;AN=6;BaseQRankSum=-2.211;DP=250;Dels=0.00;FS=1.554;HaplotypeScore=60.2483;MLEAC=3;MLEAF=0.500;MQ=59.66;MQ0=0;MQRankSum=0.774;QD=12.93;ReadPosRankSum=-0.187	GT:AD:DP:GQ:MLPSAC:MLPSAF:PL	0/0/0/1/1/1:141,109:250:6:3:0.500:3257,173,6,0,114,2147483647,2147483647											GATK	2724	gi|460367568|ref|XP_004229645.1|	PREDICTED: putative zinc transporter At3g08650-like [Solanum lycopersicum]	AT3G08650.2	ZIP metal ion transporter family		ZIP metal ion transporter family; FUNCTIONS IN: metal ion transmembrane transporter activity; INVOLVED IN: metal ion transport, transmembrane transport; LOCATED IN: endomembrane system, membrane; EXPRESSED IN: 24 plant structures; EXPRESSED DURING: 15 growth stages; CONTAINS InterPro DOMAIN/s: Zinc/iron permease (InterPro:IPR003689); BEST Arabidopsis thaliana protein match is: ZIP metal ion trans…		OG1_12256
Sp1_comp297331_c0_seq2	1680	.	T	C	703.9	PASS	AC=1;AF=0.167;AN=6;BaseQRankSum=1.790;DP=250;Dels=0.00;FS=6.130;HaplotypeScore=4.7662;MLEAC=1;MLEAF=0.167;MQ=59.66;MQ0=1;MQRankSum=0.124;QD=2.82;ReadPosRankSum=1.003	GT:AD:DP:GQ:MLPSAC:MLPSAF:PL	0/0/0/0/0/1:219,31:250:99:1:0.167:730,0,120,2147483647,2147483647,2147483647,2147483647											GATK	2724	gi|460367568|ref|XP_004229645.1|	PREDICTED: putative zinc transporter At3g08650-like [Solanum lycopersicum]	AT3G08650.2	ZIP metal ion transporter family		ZIP metal ion transporter family; FUNCTIONS IN: metal ion transmembrane transporter activity; INVOLVED IN: metal ion transport, transmembrane transport; LOCATED IN: endomembrane system, membrane; EXPRESSED IN: 24 plant structures; EXPRESSED DURING: 15 growth stages; CONTAINS InterPro DOMAIN/s: Zinc/iron permease (InterPro:IPR003689); BEST Arabidopsis thaliana protein match is: ZIP metal ion trans…		OG1_12256
Sp1_comp297331_c0_seq2	1706	.	G	A	1087.9	PASS	AC=1;AF=0.167;AN=6;BaseQRankSum=2.180;DP=250;Dels=0.00;FS=14.777;HaplotypeScore=2.5993;MLEAC=1;MLEAF=0.167;MQ=59.90;MQ0=0;MQRankSum=-0.338;QD=4.35;ReadPosRankSum=1.217	GT:AD:DP:GQ:MLPSAC:MLPSAF:PL	0/0/0/0/0/1:211,39:250:85:1:0.167:1114,0,85,2147483647,2147483647,2147483647,2147483647											GATK	2724	gi|460367568|ref|XP_004229645.1|	PREDICTED: putative zinc transporter At3g08650-like [Solanum lycopersicum]	AT3G08650.2	ZIP metal ion transporter family		ZIP metal ion transporter family; FUNCTIONS IN: metal ion transmembrane transporter activity; INVOLVED IN: metal ion transport, transmembrane transport; LOCATED IN: endomembrane system, membrane; EXPRESSED IN: 24 plant structures; EXPRESSED DURING: 15 growth stages; CONTAINS InterPro DOMAIN/s: Zinc/iron permease (InterPro:IPR003689); BEST Arabidopsis thaliana protein match is: ZIP metal ion trans…		OG1_12256
Sp1_comp297331_c0_seq2	1781	.	A	T	1263.9		AC=1;AF=0.167;AN=6;BaseQRankSum=1.477;DP=250;Dels=0.00;FS=3.861;HaplotypeScore=50.1997;MLEAC=1;MLEAF=0.167;MQ=59.39;MQ0=1;MQRankSum=-0.766;QD=5.06;ReadPosRankSum=0.576	GT:AD:DP:GQ:MLPSAC:MLPSAF:PL	0/0/0/0/0/1:206,44:250:57:1:0.167:1290,0,57,221,2147483647,2147483647,2147483647											GATK	2724	gi|460367568|ref|XP_004229645.1|	PREDICTED: putative zinc transporter At3g08650-like [Solanum lycopersicum]	AT3G08650.2	ZIP metal ion transporter family		ZIP metal ion transporter family; FUNCTIONS IN: metal ion transmembrane transporter activity; INVOLVED IN: metal ion transport, transmembrane transport; LOCATED IN: endomembrane system, membrane; EXPRESSED IN: 24 plant structures; EXPRESSED DURING: 15 growth stages; CONTAINS InterPro DOMAIN/s: Zinc/iron permease (InterPro:IPR003689); BEST Arabidopsis thaliana protein match is: ZIP metal ion trans…		OG1_12256
Sp1_comp297331_c0_seq2	1862	.	G	T	565.9		AC=1;AF=0.167;AN=6;BaseQRankSum=1.175;DP=250;Dels=0.00;FS=2.403;HaplotypeScore=74.3380;MLEAC=1;MLEAF=0.167;MQ=59.88;MQ0=1;MQRankSum=-0.958;QD=2.26;ReadPosRankSum=0.645	GT:AD:DP:GQ:MLPSAC:MLPSAF:PL	0/0/0/0/0/1:178,72:250:74:1:0.167:592,0,74,2147483647,2147483647,2147483647,2147483647											GATK	2724	gi|460367568|ref|XP_004229645.1|	PREDICTED: putative zinc transporter At3g08650-like [Solanum lycopersicum]	AT3G08650.2	ZIP metal ion transporter family		ZIP metal ion transporter family; FUNCTIONS IN: metal ion transmembrane transporter activity; INVOLVED IN: metal ion transport, transmembrane transport; LOCATED IN: endomembrane system, membrane; EXPRESSED IN: 24 plant structures; EXPRESSED DURING: 15 growth stages; CONTAINS InterPro DOMAIN/s: Zinc/iron permease (InterPro:IPR003689); BEST Arabidopsis thaliana protein match is: ZIP metal ion trans…		OG1_12256
Sp1_comp297331_c0_seq2	1863	.	C	T	557.9		AC=1;AF=0.167;AN=6;BaseQRankSum=0.495;DP=250;Dels=0.00;FS=1.714;HaplotypeScore=73.3381;MLEAC=1;MLEAF=0.167;MQ=59.88;MQ0=1;MQRankSum=0.986;QD=2.23;ReadPosRankSum=0.760	GT:AD:DP:GQ:MLPSAC:MLPSAF:PL	0/0/0/0/0/1:180,70:250:78:1:0.167:584,0,78,2147483647,2147483647,2147483647,2147483647											GATK	2724	gi|460367568|ref|XP_004229645.1|	PREDICTED: putative zinc transporter At3g08650-like [Solanum lycopersicum]	AT3G08650.2	ZIP metal ion transporter family		ZIP metal ion transporter family; FUNCTIONS IN: metal ion transmembrane transporter activity; INVOLVED IN: metal ion transport, transmembrane transport; LOCATED IN: endomembrane system, membrane; EXPRESSED IN: 24 plant structures; EXPRESSED DURING: 15 growth stages; CONTAINS InterPro DOMAIN/s: Zinc/iron permease (InterPro:IPR003689); BEST Arabidopsis thaliana protein match is: ZIP metal ion trans…		OG1_12256
Sp1_comp297331_c0_seq2	1919	.	G	A	822.9	PASS	AC=1;AF=0.167;AN=6;BaseQRankSum=-0.723;DP=250;Dels=0.00;FS=2.214;HaplotypeScore=8.1148;MLEAC=1;MLEAF=0.167;MQ=59.76;MQ0=0;MQRankSum=-0.050;QD=3.29;ReadPosRankSum=-1.212	GT:AD:DP:GQ:MLPSAC:MLPSAF:PL	0/0/0/0/0/1:209,41:250:95:1:0.167:849,0,95,2147483647,2147483647,2147483647,2147483647											GATK	2724	gi|460367568|ref|XP_004229645.1|	PREDICTED: putative zinc transporter At3g08650-like [Solanum lycopersicum]	AT3G08650.2	ZIP metal ion transporter family		ZIP metal ion transporter family; FUNCTIONS IN: metal ion transmembrane transporter activity; INVOLVED IN: metal ion transport, transmembrane transport; LOCATED IN: endomembrane system, membrane; EXPRESSED IN: 24 plant structures; EXPRESSED DURING: 15 growth stages; CONTAINS InterPro DOMAIN/s: Zinc/iron permease (InterPro:IPR003689); BEST Arabidopsis thaliana protein match is: ZIP metal ion trans…		OG1_12256
Sp1_comp297331_c0_seq2	2186	.	C	T	710.9		AC=1;AF=0.167;AN=6;BaseQRankSum=-4.091;DP=250;Dels=0.00;FS=0.000;HaplotypeScore=87.7988;MLEAC=1;MLEAF=0.167;MQ=59.71;MQ0=0;MQRankSum=1.040;QD=2.84;ReadPosRankSum=0.395	GT:AD:DP:GQ:MLPSAC:MLPSAF:PL	0/0/0/0/0/1:208,41:250:74:1:0.167:737,0,74,2147483647,2147483647,2147483647,2147483647											GATK	2724	gi|460367568|ref|XP_004229645.1|	PREDICTED: putative zinc transporter At3g08650-like [Solanum lycopersicum]	AT3G08650.2	ZIP metal ion transporter family		ZIP metal ion transporter family; FUNCTIONS IN: metal ion transmembrane transporter activity; INVOLVED IN: metal ion transport, transmembrane transport; LOCATED IN: endomembrane system, membrane; EXPRESSED IN: 24 plant structures; EXPRESSED DURING: 15 growth stages; CONTAINS InterPro DOMAIN/s: Zinc/iron permease (InterPro:IPR003689); BEST Arabidopsis thaliana protein match is: ZIP metal ion trans…		OG1_12256
Sp1_comp297331_c0_seq2	2189	.	G	A	789.9		AC=1;AF=0.167;AN=6;BaseQRankSum=-1.285;DP=250;Dels=0.00;FS=0.000;HaplotypeScore=90.9250;MLEAC=1;MLEAF=0.167;MQ=59.80;MQ0=0;MQRankSum=0.751;QD=3.16;ReadPosRankSum=0.181	GT:AD:DP:GQ:MLPSAC:MLPSAF:PL	0/0/0/0/0/1:203,47:250:69:1:0.167:816,0,69,2147483647,2147483647,2147483647,2147483647											GATK	2724	gi|460367568|ref|XP_004229645.1|	PREDICTED: putative zinc transporter At3g08650-like [Solanum lycopersicum]	AT3G08650.2	ZIP metal ion transporter family		ZIP metal ion transporter family; FUNCTIONS IN: metal ion transmembrane transporter activity; INVOLVED IN: metal ion transport, transmembrane transport; LOCATED IN: endomembrane system, membrane; EXPRESSED IN: 24 plant structures; EXPRESSED DURING: 15 growth stages; CONTAINS InterPro DOMAIN/s: Zinc/iron permease (InterPro:IPR003689); BEST Arabidopsis thaliana protein match is: ZIP metal ion trans…		OG1_12256
Sp1_comp297331_c0_seq2	2192	.	T	C	1217.9		AC=1;AF=0.167;AN=6;BaseQRankSum=-0.008;DP=250;Dels=0.00;FS=2.065;HaplotypeScore=72.9375;MLEAC=1;MLEAF=0.167;MQ=59.87;MQ0=0;MQRankSum=-1.838;QD=4.87;ReadPosRankSum=0.869	GT:AD:DP:GQ:MLPSAC:MLPSAF:PL	0/0/0/0/0/1:200,50:250:43:1:0.167:1244,0,43,192,2147483647,2147483647,2147483647											GATK	2724	gi|460367568|ref|XP_004229645.1|	PREDICTED: putative zinc transporter At3g08650-like [Solanum lycopersicum]	AT3G08650.2	ZIP metal ion transporter family		ZIP metal ion transporter family; FUNCTIONS IN: metal ion transmembrane transporter activity; INVOLVED IN: metal ion transport, transmembrane transport; LOCATED IN: endomembrane system, membrane; EXPRESSED IN: 24 plant structures; EXPRESSED DURING: 15 growth stages; CONTAINS InterPro DOMAIN/s: Zinc/iron permease (InterPro:IPR003689); BEST Arabidopsis thaliana protein match is: ZIP metal ion trans…		OG1_12256
Sp1_comp297331_c0_seq2	231	.	C	T	583.9	PASS	AC=1;AF=0.167;AN=6;BaseQRankSum=0.358;DP=250;Dels=0.00;FS=0.766;HaplotypeScore=3.3196;MLEAC=1;MLEAF=0.167;MQ=59.11;MQ0=0;MQRankSum=0.250;QD=2.34;ReadPosRankSum=-0.153	GT:AD:DP:GQ:MLPSAC:MLPSAF:PL	0/0/0/0/0/1:223,27:250:99:1:0.167:610,0,137,2147483647,2147483647,2147483647,2147483647											GATK	2724	gi|460367568|ref|XP_004229645.1|	PREDICTED: putative zinc transporter At3g08650-like [Solanum lycopersicum]	AT3G08650.2	ZIP metal ion transporter family		ZIP metal ion transporter family; FUNCTIONS IN: metal ion transmembrane transporter activity; INVOLVED IN: metal ion transport, transmembrane transport; LOCATED IN: endomembrane system, membrane; EXPRESSED IN: 24 plant structures; EXPRESSED DURING: 15 growth stages; CONTAINS InterPro DOMAIN/s: Zinc/iron permease (InterPro:IPR003689); BEST Arabidopsis thaliana protein match is: ZIP metal ion trans…		OG1_12256
Sp1_comp297331_c0_seq2	2341	.	C	A	1352.9		AC=1;AF=0.167;AN=6;BaseQRankSum=-0.241;DP=249;Dels=0.00;FS=0.000;HaplotypeScore=78.9957;MLEAC=1;MLEAF=0.167;MQ=59.80;MQ0=0;MQRankSum=-0.811;QD=5.43;ReadPosRankSum=0.389	GT:AD:DP:GQ:MLPSAC:MLPSAF:PL	0/0/0/0/0/1:197,52:249:42:1:0.167:1379,0,42,197,2147483647,2147483647,2147483647											GATK	2724	gi|460367568|ref|XP_004229645.1|	PREDICTED: putative zinc transporter At3g08650-like [Solanum lycopersicum]	AT3G08650.2	ZIP metal ion transporter family		ZIP metal ion transporter family; FUNCTIONS IN: metal ion transmembrane transporter activity; INVOLVED IN: metal ion transport, transmembrane transport; LOCATED IN: endomembrane system, membrane; EXPRESSED IN: 24 plant structures; EXPRESSED DURING: 15 growth stages; CONTAINS InterPro DOMAIN/s: Zinc/iron permease (InterPro:IPR003689); BEST Arabidopsis thaliana protein match is: ZIP metal ion trans…		OG1_12256
Sp1_comp297331_c0_seq2	2385	.	T	G	868.9		AC=1;AF=0.167;AN=6;BaseQRankSum=1.445;DP=250;Dels=0.00;FS=0.000;HaplotypeScore=63.4452;MLEAC=1;MLEAF=0.167;MQ=59.81;MQ0=0;MQRankSum=-0.824;QD=3.48;ReadPosRankSum=1.003	GT:AD:DP:GQ:MLPSAC:MLPSAF:PL	0/0/0/0/0/1:217,32:250:99:1:0.167:895,0,112,2147483647,2147483647,2147483647,2147483647											GATK	2724	gi|460367568|ref|XP_004229645.1|	PREDICTED: putative zinc transporter At3g08650-like [Solanum lycopersicum]	AT3G08650.2	ZIP metal ion transporter family		ZIP metal ion transporter family; FUNCTIONS IN: metal ion transmembrane transporter activity; INVOLVED IN: metal ion transport, transmembrane transport; LOCATED IN: endomembrane system, membrane; EXPRESSED IN: 24 plant structures; EXPRESSED DURING: 15 growth stages; CONTAINS InterPro DOMAIN/s: Zinc/iron permease (InterPro:IPR003689); BEST Arabidopsis thaliana protein match is: ZIP metal ion trans…		OG1_12256
Sp1_comp297331_c0_seq2	2397	.	A	T	5203.9		AC=4;AF=0.667;AN=6;BaseQRankSum=0.843;DP=234;Dels=0.00;FS=1.701;HaplotypeScore=71.5712;MLEAC=4;MLEAF=0.667;MQ=59.87;MQ0=0;MQRankSum=0.017;QD=22.24;ReadPosRankSum=-1.832	GT:AD:DP:GQ:MLPSAC:MLPSAF:PL	0/0/1/1/1/1:78,156:234:58:4:0.667:5230,616,232,58,0,78,2147483647											GATK	2724	gi|460367568|ref|XP_004229645.1|	PREDICTED: putative zinc transporter At3g08650-like [Solanum lycopersicum]	AT3G08650.2	ZIP metal ion transporter family		ZIP metal ion transporter family; FUNCTIONS IN: metal ion transmembrane transporter activity; INVOLVED IN: metal ion transport, transmembrane transport; LOCATED IN: endomembrane system, membrane; EXPRESSED IN: 24 plant structures; EXPRESSED DURING: 15 growth stages; CONTAINS InterPro DOMAIN/s: Zinc/iron permease (InterPro:IPR003689); BEST Arabidopsis thaliana protein match is: ZIP metal ion trans…		OG1_12256
Sp1_comp297331_c0_seq2	2437	.	G	A	871.9		AC=1;AF=0.167;AN=6;BaseQRankSum=0.244;DP=250;Dels=0.00;FS=0.586;HaplotypeScore=157.5117;MLEAC=1;MLEAF=0.167;MQ=59.72;MQ0=1;MQRankSum=0.582;QD=3.49;ReadPosRankSum=2.643	GT:AD:DP:GQ:MLPSAC:MLPSAF:PL	0/0/0/0/0/1:197,53:250:73:1:0.167:898,0,73,2147483647,2147483647,2147483647,2147483647											GATK	2724	gi|460367568|ref|XP_004229645.1|	PREDICTED: putative zinc transporter At3g08650-like [Solanum lycopersicum]	AT3G08650.2	ZIP metal ion transporter family		ZIP metal ion transporter family; FUNCTIONS IN: metal ion transmembrane transporter activity; INVOLVED IN: metal ion transport, transmembrane transport; LOCATED IN: endomembrane system, membrane; EXPRESSED IN: 24 plant structures; EXPRESSED DURING: 15 growth stages; CONTAINS InterPro DOMAIN/s: Zinc/iron permease (InterPro:IPR003689); BEST Arabidopsis thaliana protein match is: ZIP metal ion trans…		OG1_12256
Sp1_comp297331_c0_seq2	2455	.	T	A	2257.9		AC=2;AF=0.333;AN=6;BaseQRankSum=1.166;DP=249;Dels=0.00;FS=0.518;HaplotypeScore=73.5589;MLEAC=2;MLEAF=0.333;MQ=59.72;MQ0=1;MQRankSum=-0.522;QD=9.07;ReadPosRankSum=-0.675	GT:AD:DP:GQ:MLPSAC:MLPSAF:PL	0/0/0/0/1/1:168,80:248:48:2:0.333:2284,83,0,48,205,2147483647,2147483647											GATK	2724	gi|460367568|ref|XP_004229645.1|	PREDICTED: putative zinc transporter At3g08650-like [Solanum lycopersicum]	AT3G08650.2	ZIP metal ion transporter family		ZIP metal ion transporter family; FUNCTIONS IN: metal ion transmembrane transporter activity; INVOLVED IN: metal ion transport, transmembrane transport; LOCATED IN: endomembrane system, membrane; EXPRESSED IN: 24 plant structures; EXPRESSED DURING: 15 growth stages; CONTAINS InterPro DOMAIN/s: Zinc/iron permease (InterPro:IPR003689); BEST Arabidopsis thaliana protein match is: ZIP metal ion trans…		OG1_12256
Sp1_comp297331_c0_seq2	2524	.	T	A	4206.9		AC=4;AF=0.667;AN=6;BaseQRankSum=-0.416;DP=188;Dels=0.00;FS=3.714;HaplotypeScore=119.3673;MLEAC=4;MLEAF=0.667;MQ=59.82;MQ0=0;MQRankSum=-0.442;QD=22.38;ReadPosRankSum=-0.404	GT:AD:DP:GQ:MLPSAC:MLPSAF:PL	0/0/1/1/1/1:64,124:188:39:4:0.667:4233,459,168,39,0,68,2147483647											GATK	2724	gi|460367568|ref|XP_004229645.1|	PREDICTED: putative zinc transporter At3g08650-like [Solanum lycopersicum]	AT3G08650.2	ZIP metal ion transporter family		ZIP metal ion transporter family; FUNCTIONS IN: metal ion transmembrane transporter activity; INVOLVED IN: metal ion transport, transmembrane transport; LOCATED IN: endomembrane system, membrane; EXPRESSED IN: 24 plant structures; EXPRESSED DURING: 15 growth stages; CONTAINS InterPro DOMAIN/s: Zinc/iron permease (InterPro:IPR003689); BEST Arabidopsis thaliana protein match is: ZIP metal ion trans…		OG1_12256
Sp1_comp297331_c0_seq2	2585	.	G	A	80.55		AC=1;AF=0.167;AN=6;BaseQRankSum=0.746;DP=26;Dels=0.00;FS=8.129;HaplotypeScore=14.9956;MLEAC=1;MLEAF=0.167;MQ=60.00;MQ0=0;MQRankSum=-1.173;QD=3.10;ReadPosRankSum=-0.320	GT:AD:DP:GQ:MLPSAC:MLPSAF:PL	0/0/0/0/0/1:22,4:26:8:1:0.167:106,0,8,28,59,119,2147483647											GATK	2724	gi|460367568|ref|XP_004229645.1|	PREDICTED: putative zinc transporter At3g08650-like [Solanum lycopersicum]	AT3G08650.2	ZIP metal ion transporter family		ZIP metal ion transporter family; FUNCTIONS IN: metal ion transmembrane transporter activity; INVOLVED IN: metal ion transport, transmembrane transport; LOCATED IN: endomembrane system, membrane; EXPRESSED IN: 24 plant structures; EXPRESSED DURING: 15 growth stages; CONTAINS InterPro DOMAIN/s: Zinc/iron permease (InterPro:IPR003689); BEST Arabidopsis thaliana protein match is: ZIP metal ion trans…		OG1_12256
Sp1_comp297331_c0_seq2	399	.	A	T	368.9		AC=1;AF=0.167;AN=6;BaseQRankSum=-1.709;DP=182;Dels=0.00;FS=4.999;HaplotypeScore=33.5002;MLEAC=1;MLEAF=0.167;MQ=59.92;MQ0=0;MQRankSum=0.773;QD=2.03;ReadPosRankSum=-3.527	GT:AD:DP:GQ:MLPSAC:MLPSAF:PL	0/0/0/0/0/1:151,31:182:95:1:0.167:395,0,95,2147483647,2147483647,2147483647,2147483647											GATK	2724	gi|460367568|ref|XP_004229645.1|	PREDICTED: putative zinc transporter At3g08650-like [Solanum lycopersicum]	AT3G08650.2	ZIP metal ion transporter family		ZIP metal ion transporter family; FUNCTIONS IN: metal ion transmembrane transporter activity; INVOLVED IN: metal ion transport, transmembrane transport; LOCATED IN: endomembrane system, membrane; EXPRESSED IN: 24 plant structures; EXPRESSED DURING: 15 growth stages; CONTAINS InterPro DOMAIN/s: Zinc/iron permease (InterPro:IPR003689); BEST Arabidopsis thaliana protein match is: ZIP metal ion trans…		OG1_12256
Sp1_comp297331_c0_seq2	407	.	T	C	1046.9		AC=1;AF=0.167;AN=6;BaseQRankSum=0.904;DP=195;Dels=0.00;FS=0.685;HaplotypeScore=33.5404;MLEAC=1;MLEAF=0.167;MQ=59.93;MQ0=0;MQRankSum=-2.186;QD=5.37;ReadPosRankSum=1.061	GT:AD:DP:GQ:MLPSAC:MLPSAF:PL	0/0/0/0/0/1:159,36:195:40:1:0.167:1073,0,40,164,2147483647,2147483647,2147483647											GATK	2724	gi|460367568|ref|XP_004229645.1|	PREDICTED: putative zinc transporter At3g08650-like [Solanum lycopersicum]	AT3G08650.2	ZIP metal ion transporter family		ZIP metal ion transporter family; FUNCTIONS IN: metal ion transmembrane transporter activity; INVOLVED IN: metal ion transport, transmembrane transport; LOCATED IN: endomembrane system, membrane; EXPRESSED IN: 24 plant structures; EXPRESSED DURING: 15 growth stages; CONTAINS InterPro DOMAIN/s: Zinc/iron permease (InterPro:IPR003689); BEST Arabidopsis thaliana protein match is: ZIP metal ion trans…		OG1_12256
Sp1_comp297331_c0_seq2	484	.	A	C	2471.9	PASS	AC=2;AF=0.333;AN=6;BaseQRankSum=-1.204;DP=222;Dels=0.00;FS=2.406;HaplotypeScore=5.5003;MLEAC=2;MLEAF=0.333;MQ=59.66;MQ0=1;MQRankSum=0.521;QD=11.13;ReadPosRankSum=-1.489	GT:AD:DP:GQ:MLPSAC:MLPSAF:PL	0/0/0/0/1/1:143,79:222:42:2:0.333:2498,94,0,42,196,2147483647,2147483647											GATK	2724	gi|460367568|ref|XP_004229645.1|	PREDICTED: putative zinc transporter At3g08650-like [Solanum lycopersicum]	AT3G08650.2	ZIP metal ion transporter family		ZIP metal ion transporter family; FUNCTIONS IN: metal ion transmembrane transporter activity; INVOLVED IN: metal ion transport, transmembrane transport; LOCATED IN: endomembrane system, membrane; EXPRESSED IN: 24 plant structures; EXPRESSED DURING: 15 growth stages; CONTAINS InterPro DOMAIN/s: Zinc/iron permease (InterPro:IPR003689); BEST Arabidopsis thaliana protein match is: ZIP metal ion trans…		OG1_12256
Sp1_comp297331_c0_seq2	517	.	T	A	933.9		AC=1;AF=0.167;AN=6;BaseQRankSum=0.758;DP=250;Dels=0.00;FS=1.481;HaplotypeScore=39.3963;MLEAC=1;MLEAF=0.167;MQ=59.57;MQ0=1;MQRankSum=0.616;QD=3.74;ReadPosRankSum=-1.419	GT:AD:DP:GQ:MLPSAC:MLPSAF:PL	0/0/0/0/0/1:214,36:250:99:1:0.167:960,0,109,2147483647,2147483647,2147483647,2147483647											GATK	2724	gi|460367568|ref|XP_004229645.1|	PREDICTED: putative zinc transporter At3g08650-like [Solanum lycopersicum]	AT3G08650.2	ZIP metal ion transporter family		ZIP metal ion transporter family; FUNCTIONS IN: metal ion transmembrane transporter activity; INVOLVED IN: metal ion transport, transmembrane transport; LOCATED IN: endomembrane system, membrane; EXPRESSED IN: 24 plant structures; EXPRESSED DURING: 15 growth stages; CONTAINS InterPro DOMAIN/s: Zinc/iron permease (InterPro:IPR003689); BEST Arabidopsis thaliana protein match is: ZIP metal ion trans…		OG1_12256
Sp1_comp297331_c0_seq2	559	.	C	T	840.9		AC=1;AF=0.167;AN=6;BaseQRankSum=-0.012;DP=250;Dels=0.00;FS=1.533;HaplotypeScore=32.9690;MLEAC=1;MLEAF=0.167;MQ=59.76;MQ0=1;MQRankSum=-0.053;QD=3.36;ReadPosRankSum=1.280	GT:AD:DP:GQ:MLPSAC:MLPSAF:PL	0/0/0/0/0/1:219,31:250:99:1:0.167:867,0,117,2147483647,2147483647,2147483647,2147483647											GATK	2724	gi|460367568|ref|XP_004229645.1|	PREDICTED: putative zinc transporter At3g08650-like [Solanum lycopersicum]	AT3G08650.2	ZIP metal ion transporter family		ZIP metal ion transporter family; FUNCTIONS IN: metal ion transmembrane transporter activity; INVOLVED IN: metal ion transport, transmembrane transport; LOCATED IN: endomembrane system, membrane; EXPRESSED IN: 24 plant structures; EXPRESSED DURING: 15 growth stages; CONTAINS InterPro DOMAIN/s: Zinc/iron permease (InterPro:IPR003689); BEST Arabidopsis thaliana protein match is: ZIP metal ion trans…		OG1_12256
Sp1_comp297331_c0_seq2	584	.	G	C	510.9	PASS	AC=1;AF=0.167;AN=6;BaseQRankSum=1.432;DP=250;Dels=0.00;FS=0.000;HaplotypeScore=5.0615;MLEAC=1;MLEAF=0.167;MQ=59.99;MQ0=0;MQRankSum=-0.394;QD=2.04;ReadPosRankSum=0.290	GT:AD:DP:GQ:MLPSAC:MLPSAF:PL	0/0/0/0/0/1:214,35:250:99:1:0.167:537,0,107,2147483647,2147483647,2147483647,2147483647											GATK	2724	gi|460367568|ref|XP_004229645.1|	PREDICTED: putative zinc transporter At3g08650-like [Solanum lycopersicum]	AT3G08650.2	ZIP metal ion transporter family		ZIP metal ion transporter family; FUNCTIONS IN: metal ion transmembrane transporter activity; INVOLVED IN: metal ion transport, transmembrane transport; LOCATED IN: endomembrane system, membrane; EXPRESSED IN: 24 plant structures; EXPRESSED DURING: 15 growth stages; CONTAINS InterPro DOMAIN/s: Zinc/iron permease (InterPro:IPR003689); BEST Arabidopsis thaliana protein match is: ZIP metal ion trans…		OG1_12256
Sp1_comp297331_c0_seq2	585	.	T	C	517.9	PASS	AC=1;AF=0.167;AN=6;BaseQRankSum=3.114;DP=249;Dels=0.00;FS=0.000;HaplotypeScore=5.0615;MLEAC=1;MLEAF=0.167;MQ=59.99;MQ0=0;MQRankSum=0.369;QD=2.08;ReadPosRankSum=0.169	GT:AD:DP:GQ:MLPSAC:MLPSAF:PL	0/0/0/0/0/1:213,36:249:99:1:0.167:544,0,99,2147483647,2147483647,2147483647,2147483647											GATK	2724	gi|460367568|ref|XP_004229645.1|	PREDICTED: putative zinc transporter At3g08650-like [Solanum lycopersicum]	AT3G08650.2	ZIP metal ion transporter family		ZIP metal ion transporter family; FUNCTIONS IN: metal ion transmembrane transporter activity; INVOLVED IN: metal ion transport, transmembrane transport; LOCATED IN: endomembrane system, membrane; EXPRESSED IN: 24 plant structures; EXPRESSED DURING: 15 growth stages; CONTAINS InterPro DOMAIN/s: Zinc/iron permease (InterPro:IPR003689); BEST Arabidopsis thaliana protein match is: ZIP metal ion trans…		OG1_12256
Sp1_comp297331_c0_seq2	618	.	C	T	983.9	PASS	AC=1;AF=0.167;AN=6;BaseQRankSum=-0.412;DP=250;Dels=0.00;FS=1.377;HaplotypeScore=1.9992;MLEAC=1;MLEAF=0.167;MQ=59.96;MQ0=0;MQRankSum=-0.190;QD=3.94;ReadPosRankSum=0.374	GT:AD:DP:GQ:MLPSAC:MLPSAF:PL	0/0/0/0/0/1:211,39:250:86:1:0.167:1010,0,86,2147483647,2147483647,2147483647,2147483647											GATK	2724	gi|460367568|ref|XP_004229645.1|	PREDICTED: putative zinc transporter At3g08650-like [Solanum lycopersicum]	AT3G08650.2	ZIP metal ion transporter family		ZIP metal ion transporter family; FUNCTIONS IN: metal ion transmembrane transporter activity; INVOLVED IN: metal ion transport, transmembrane transport; LOCATED IN: endomembrane system, membrane; EXPRESSED IN: 24 plant structures; EXPRESSED DURING: 15 growth stages; CONTAINS InterPro DOMAIN/s: Zinc/iron permease (InterPro:IPR003689); BEST Arabidopsis thaliana protein match is: ZIP metal ion trans…		OG1_12256
Sp1_comp297331_c0_seq2	716	.	C	T	843.9	PASS	AC=1;AF=0.167;AN=6;BaseQRankSum=-1.298;DP=244;Dels=0.00;FS=0.000;HaplotypeScore=12.2379;MLEAC=1;MLEAF=0.167;MQ=59.97;MQ0=0;MQRankSum=0.491;QD=3.46;ReadPosRankSum=0.523	GT:AD:DP:GQ:MLPSAC:MLPSAF:PL	0/0/0/0/0/1:205,35:244:93:1:0.167:870,0,93,2147483647,2147483647,2147483647,2147483647											GATK	2724	gi|460367568|ref|XP_004229645.1|	PREDICTED: putative zinc transporter At3g08650-like [Solanum lycopersicum]	AT3G08650.2	ZIP metal ion transporter family		ZIP metal ion transporter family; FUNCTIONS IN: metal ion transmembrane transporter activity; INVOLVED IN: metal ion transport, transmembrane transport; LOCATED IN: endomembrane system, membrane; EXPRESSED IN: 24 plant structures; EXPRESSED DURING: 15 growth stages; CONTAINS InterPro DOMAIN/s: Zinc/iron permease (InterPro:IPR003689); BEST Arabidopsis thaliana protein match is: ZIP metal ion trans…		OG1_12256
Sp1_comp297331_c0_seq2	773	.	T	C	1784.69	PASS	AC=2;AF=0.333;AN=6;BaseQRankSum=1.049;DP=250;Dels=0.00;FS=3.424;HaplotypeScore=3.6337;MLEAC=2;MLEAF=0.333;MQ=59.91;MQ0=0;MQRankSum=0.265;QD=7.14;ReadPosRankSum=0.262	GT:AD:DP:GQ:MLPSAC:MLPSAF:PL	0/0/0/0/1/1:188,62:250:7:2:0.333:1810,7,0,114,2147483647,2147483647,2147483647											GATK	2724	gi|460367568|ref|XP_004229645.1|	PREDICTED: putative zinc transporter At3g08650-like [Solanum lycopersicum]	AT3G08650.2	ZIP metal ion transporter family		ZIP metal ion transporter family; FUNCTIONS IN: metal ion transmembrane transporter activity; INVOLVED IN: metal ion transport, transmembrane transport; LOCATED IN: endomembrane system, membrane; EXPRESSED IN: 24 plant structures; EXPRESSED DURING: 15 growth stages; CONTAINS InterPro DOMAIN/s: Zinc/iron permease (InterPro:IPR003689); BEST Arabidopsis thaliana protein match is: ZIP metal ion trans…		OG1_12256
Sp1_comp297331_c0_seq2	82	.	G	A	35.43	LowQual;	AC=1;AF=0.167;AN=6;BaseQRankSum=0.659;DP=21;Dels=0.00;FS=0.000;HaplotypeScore=1.8937;MLEAC=1;MLEAF=0.167;MQ=60.00;MQ0=0;MQRankSum=-0.060;QD=1.69;ReadPosRankSum=0.419	GT:AD:DP:GQ:MLPSAC:MLPSAF:PL	0/0/0/0/0/1:19,2:21:9:1:0.167:61,0,9,26,52,98,2147483647											GATK	2724	gi|460367568|ref|XP_004229645.1|	PREDICTED: putative zinc transporter At3g08650-like [Solanum lycopersicum]	AT3G08650.2	ZIP metal ion transporter family		ZIP metal ion transporter family; FUNCTIONS IN: metal ion transmembrane transporter activity; INVOLVED IN: metal ion transport, transmembrane transport; LOCATED IN: endomembrane system, membrane; EXPRESSED IN: 24 plant structures; EXPRESSED DURING: 15 growth stages; CONTAINS InterPro DOMAIN/s: Zinc/iron permease (InterPro:IPR003689); BEST Arabidopsis thaliana protein match is: ZIP metal ion trans…		OG1_12256
Sp1_comp297331_c0_seq2	900	.	G	T	1257.9	PASS	AC=1;AF=0.167;AN=6;BaseQRankSum=-0.959;DP=250;Dels=0.00;FS=2.110;HaplotypeScore=4.5395;MLEAC=1;MLEAF=0.167;MQ=60.00;MQ0=0;MQRankSum=0.757;QD=5.03;ReadPosRankSum=0.828	GT:AD:DP:GQ:MLPSAC:MLPSAF:PL	0/0/0/0/0/1:205,44:250:62:1:0.167:1284,0,62,2147483647,2147483647,2147483647,2147483647											GATK	2724	gi|460367568|ref|XP_004229645.1|	PREDICTED: putative zinc transporter At3g08650-like [Solanum lycopersicum]	AT3G08650.2	ZIP metal ion transporter family		ZIP metal ion transporter family; FUNCTIONS IN: metal ion transmembrane transporter activity; INVOLVED IN: metal ion transport, transmembrane transport; LOCATED IN: endomembrane system, membrane; EXPRESSED IN: 24 plant structures; EXPRESSED DURING: 15 growth stages; CONTAINS InterPro DOMAIN/s: Zinc/iron permease (InterPro:IPR003689); BEST Arabidopsis thaliana protein match is: ZIP metal ion trans…		OG1_12256
Sp1_comp297331_c0_seq2	938	.	G	A	810.9	PASS	AC=1;AF=0.167;AN=6;BaseQRankSum=2.490;DP=249;Dels=0.00;FS=1.553;HaplotypeScore=10.7992;MLEAC=1;MLEAF=0.167;MQ=59.86;MQ0=0;MQRankSum=-0.650;QD=3.26;ReadPosRankSum=0.541	GT:AD:DP:GQ:MLPSAC:MLPSAF:PL	0/0/0/0/0/1:217,30:249:99:1:0.167:837,0,116,2147483647,2147483647,2147483647,2147483647											GATK	2724	gi|460367568|ref|XP_004229645.1|	PREDICTED: putative zinc transporter At3g08650-like [Solanum lycopersicum]	AT3G08650.2	ZIP metal ion transporter family		ZIP metal ion transporter family; FUNCTIONS IN: metal ion transmembrane transporter activity; INVOLVED IN: metal ion transport, transmembrane transport; LOCATED IN: endomembrane system, membrane; EXPRESSED IN: 24 plant structures; EXPRESSED DURING: 15 growth stages; CONTAINS InterPro DOMAIN/s: Zinc/iron permease (InterPro:IPR003689); BEST Arabidopsis thaliana protein match is: ZIP metal ion trans…		OG1_12256
Sp1_comp297335_c0_seq1	118	.	T	G	36.8	.	DP=3;VDB=0.0223;AF1=1;AC1=2;DP4=0,0,1,1;MQ=60;FQ=-33	GT:PL:GQ	1/1:68,6,0:10	Sp1_comp297335_c0_seq1	118	.	T	G	49.71	LowQual	AC=6;AF=1.00;AN=6;DP=3;Dels=0.00;FS=0.000;HaplotypeScore=0.0000;MLEAC=6;MLEAF=1.00;MQ=60.00;MQ0=0;QD=16.57	GT:AD:DP:GQ:MLPSAC:MLPSAF:PL	1/1/1/1/1/1:0,3:3:2:6:1.00:72,16,10,6,4,2,0	SG	969	gi|460374827|ref|XP_004233210.1|	PREDICTED: uncharacterized protein LOC101248837 [Solanum lycopersicum]	No hit in this database
Sp1_comp297335_c0_seq1	119	.	C	A	38.8	.	DP=3;VDB=0.0223;AF1=1;AC1=2;DP4=0,0,1,1;MQ=60;FQ=-33	GT:PL:GQ	1/1:70,6,0:10	Sp1_comp297335_c0_seq1	119	.	C	A	49.71	LowQual	AC=6;AF=1.00;AN=6;DP=3;Dels=0.00;FS=0.000;HaplotypeScore=0.0000;MLEAC=6;MLEAF=1.00;MQ=60.00;MQ0=0;QD=16.57	GT:AD:DP:GQ:MLPSAC:MLPSAF:PL	1/1/1/1/1/1:0,3:3:2:6:1.00:72,16,10,6,4,2,0	SG	969	gi|460374827|ref|XP_004233210.1|	PREDICTED: uncharacterized protein LOC101248837 [Solanum lycopersicum]	No hit in this database
Sp1_comp297335_c0_seq1	124	.	C	T	40.8	.	DP=3;VDB=0.0223;AF1=1;AC1=2;DP4=0,0,1,1;MQ=60;FQ=-33	GT:PL:GQ	1/1:72,6,0:10	Sp1_comp297335_c0_seq1	124	.	C	T	60.71	PASS	AC=6;AF=1.00;AN=6;DP=3;Dels=0.00;FS=0.000;HaplotypeScore=0.0000;MLEAC=6;MLEAF=1.00;MQ=60.00;MQ0=0;QD=20.24	GT:AD:DP:GQ:MLPSAC:MLPSAF:PL	1/1/1/1/1/1:0,3:3:2:6:1.00:83,16,10,6,4,2,0	SG	969	gi|460374827|ref|XP_004233210.1|	PREDICTED: uncharacterized protein LOC101248837 [Solanum lycopersicum]	No hit in this database
Sp1_comp297335_c0_seq1	80	.	T	A	11.3	.	DP=1;AF1=1;AC1=2;DP4=0,0,1,0;MQ=60;FQ=-30	GT:PL:GQ	1/1:41,3,0:5											SAM	969	gi|460374827|ref|XP_004233210.1|	PREDICTED: uncharacterized protein LOC101248837 [Solanum lycopersicum]	No hit in this database
Sp1_comp297335_c0_seq1	83	.	G	C	11.3	.	DP=1;AF1=1;AC1=2;DP4=0,0,1,0;MQ=60;FQ=-30	GT:PL:GQ	1/1:41,3,0:5											SAM	969	gi|460374827|ref|XP_004233210.1|	PREDICTED: uncharacterized protein LOC101248837 [Solanum lycopersicum]	No hit in this database
Sp1_comp297335_c0_seq1	84	.	C	A	10.4	.	DP=1;AF1=1;AC1=2;DP4=0,0,1,0;MQ=60;FQ=-30	GT:PL:GQ	1/1:40,3,0:5											SAM	969	gi|460374827|ref|XP_004233210.1|	PREDICTED: uncharacterized protein LOC101248837 [Solanum lycopersicum]	No hit in this database
Sp1_comp297335_c0_seq1	86	.	C	G	11.3	.	DP=1;AF1=1;AC1=2;DP4=0,0,1,0;MQ=60;FQ=-30	GT:PL:GQ	1/1:41,3,0:5											SAM	969	gi|460374827|ref|XP_004233210.1|	PREDICTED: uncharacterized protein LOC101248837 [Solanum lycopersicum]	No hit in this database
Sp1_comp297335_c0_seq1	88	.	C	G	11.3	.	DP=1;AF1=1;AC1=2;DP4=0,0,1,0;MQ=60;FQ=-30	GT:PL:GQ	1/1:41,3,0:5											SAM	969	gi|460374827|ref|XP_004233210.1|	PREDICTED: uncharacterized protein LOC101248837 [Solanum lycopersicum]	No hit in this database
Sp1_comp297338_c0_seq1	15	.	G	A	67	.	DP=3;VDB=0.0030;AF1=1;AC1=2;DP4=0,0,3,0;MQ=60;FQ=-36	GT:PL:GQ	1/1:99,9,0:16	Sp1_comp297338_c0_seq1	15	.	G	A	97.16	PASS	AC=6;AF=1.00;AN=6;DP=4;Dels=0.00;FS=0.000;HaplotypeScore=0.0000;MLEAC=6;MLEAF=1.00;MQ=60.00;MQ0=0;QD=24.29	GT:AD:DP:GQ:MLPSAC:MLPSAF:PL	1/1/1/1/1/1:0,4:4:2:6:1.00:120,23,14,9,5,2,0	SG	505	gi|255541102|ref|XP_002511615.1|	conserved hypothetical protein [Ricinus communis]	AT3G60480.1			unknown protein; Has 17 Blast hits to 17 proteins in 8 species: Archae - 0; Bacteria - 0; Metazoa - 0; Fungi - 0; Plants - 17; Viruses - 0; Other Eukaryotes - 0 (source: NCBI BLink).		OG1_16416
Sp1_comp297338_c0_seq1	302	.	A	C	225	.	DP=728;VDB=0.0398;AF1=0.5;AC1=1;DP4=243,216,130,108;MQ=48;FQ=225;PV4=0.69,0.0049,2.3e-38,0.15	GT:PL:GQ	0/1:255,0,255:99	Sp1_comp297338_c0_seq1	302	.	A	C	2631.9	PASS	AC=2;AF=0.333;AN=6;BaseQRankSum=-2.163;DP=248;Dels=0.00;FS=1.634;HaplotypeScore=4.9558;MLEAC=2;MLEAF=0.333;MQ=59.94;MQ0=0;MQRankSum=-1.395;QD=10.61;ReadPosRankSum=-2.039	GT:AD:DP:GQ:MLPSAC:MLPSAF:PL	0/0/0/0/1/1:162,86:248:38:2:0.333:2658,107,0,38,193,2147483647,2147483647	SG	505	gi|255541102|ref|XP_002511615.1|	conserved hypothetical protein [Ricinus communis]	AT3G60480.1			unknown protein; Has 17 Blast hits to 17 proteins in 8 species: Archae - 0; Bacteria - 0; Metazoa - 0; Fungi - 0; Plants - 17; Viruses - 0; Other Eukaryotes - 0 (source: NCBI BLink).		OG1_16416
Sp1_comp297338_c0_seq1	459	.	T	G	119	.	DP=132;VDB=0.0014;AF1=0.5;AC1=1;DP4=2,86,2,35;MQ=46;FQ=122;PV4=0.58,1,6.2e-51,1	GT:PL:GQ	0/1:149,0,226:99	Sp1_comp297338_c0_seq1	459	.	T	G	1185.92	PASS	AC=2;AF=0.333;AN=6;BaseQRankSum=1.937;DP=135;Dels=0.00;FS=2.026;HaplotypeScore=2.6219;MLEAC=2;MLEAF=0.333;MQ=59.92;MQ0=0;MQRankSum=0.043;QD=8.78;ReadPosRankSum=1.807	GT:AD:DP:GQ:MLPSAC:MLPSAF:PL	0/0/0/0/1/1:97,38:135:25:2:0.333:1212,25,0,48,162,2147483647,2147483647	SG	505	gi|255541102|ref|XP_002511615.1|	conserved hypothetical protein [Ricinus communis]	AT3G60480.1			unknown protein; Has 17 Blast hits to 17 proteins in 8 species: Archae - 0; Bacteria - 0; Metazoa - 0; Fungi - 0; Plants - 17; Viruses - 0; Other Eukaryotes - 0 (source: NCBI BLink).		OG1_16416
Sp1_comp297338_c0_seq1	98	.	G	C	196	.	DP=221;VDB=0.0140;AF1=0.5;AC1=1;DP4=111,52,40,18;MQ=46;FQ=199;PV4=1,0.18,8e-09,1	GT:PL:GQ	0/1:226,0,255:99	Sp1_comp297338_c0_seq1	98	.	G	C	2325.9	PASS	AC=2;AF=0.333;AN=6;BaseQRankSum=-1.871;DP=250;Dels=0.00;FS=5.205;HaplotypeScore=10.8254;MLEAC=2;MLEAF=0.333;MQ=59.93;MQ0=0;MQRankSum=-1.109;QD=9.30;ReadPosRankSum=-1.078	GT:AD:DP:GQ:MLPSAC:MLPSAF:PL	0/0/0/0/1/1:168,82:250:58:2:0.333:2352,58,0,73,2147483647,2147483647,2147483647	SG	505	gi|255541102|ref|XP_002511615.1|	conserved hypothetical protein [Ricinus communis]	AT3G60480.1			unknown protein; Has 17 Blast hits to 17 proteins in 8 species: Archae - 0; Bacteria - 0; Metazoa - 0; Fungi - 0; Plants - 17; Viruses - 0; Other Eukaryotes - 0 (source: NCBI BLink).		OG1_16416
Sp1_comp297338_c0_seq1	165	.	C	T	1904.11		AC=2;AF=0.333;AN=6;BaseQRankSum=1.190;DP=247;Dels=0.00;FS=3.300;HaplotypeScore=64.9463;MLEAC=2;MLEAF=0.333;MQ=54.76;MQ0=0;MQRankSum=-1.027;QD=7.71;ReadPosRankSum=2.649	GT:AD:DP:GQ:MLPSAC:MLPSAF:PL	0/0/0/0/1/1:183,64:247:13:2:0.333:1930,13,0,114,2147483647,2147483647,2147483647											GATK	505	gi|255541102|ref|XP_002511615.1|	conserved hypothetical protein [Ricinus communis]	AT3G60480.1			unknown protein; Has 17 Blast hits to 17 proteins in 8 species: Archae - 0; Bacteria - 0; Metazoa - 0; Fungi - 0; Plants - 17; Viruses - 0; Other Eukaryotes - 0 (source: NCBI BLink).		OG1_16416
Sp1_comp297338_c0_seq1	166	.	C	A	3341.67		AC=2;AF=0.333;AN=6;BaseQRankSum=1.014;DP=249;Dels=0.00;FS=11.371;HaplotypeScore=64.9463;MLEAC=2;MLEAF=0.333;MQ=54.80;MQ0=0;MQRankSum=0.521;QD=13.42;ReadPosRankSum=0.639	GT:AD:DP:GQ:MLPSAC:MLPSAF:PL	0/0/0/0/1/1:146,103:249:3:2:0.333:3366,160,0,3,129,2147483647,2147483647											GATK	505	gi|255541102|ref|XP_002511615.1|	conserved hypothetical protein [Ricinus communis]	AT3G60480.1			unknown protein; Has 17 Blast hits to 17 proteins in 8 species: Archae - 0; Bacteria - 0; Metazoa - 0; Fungi - 0; Plants - 17; Viruses - 0; Other Eukaryotes - 0 (source: NCBI BLink).		OG1_16416
Sp1_comp297338_c0_seq1	221	.	T	G	656.03	PASS	AC=1;AF=0.167;AN=6;BaseQRankSum=0.263;DP=250;Dels=0.00;FS=0.000;HaplotypeScore=5.5655;MLEAC=1;MLEAF=0.167;MQ=59.14;MQ0=0;MQRankSum=-1.254;QD=2.62;ReadPosRankSum=-0.044	GT:AD:DP:GQ:MLPSAC:MLPSAF:PL	0/0/0/0/0/1:153,96:250:2:1:0.167:680,0,2,56,162,2147483647,2147483647											GATK	505	gi|255541102|ref|XP_002511615.1|	conserved hypothetical protein [Ricinus communis]	AT3G60480.1			unknown protein; Has 17 Blast hits to 17 proteins in 8 species: Archae - 0; Bacteria - 0; Metazoa - 0; Fungi - 0; Plants - 17; Viruses - 0; Other Eukaryotes - 0 (source: NCBI BLink).		OG1_16416
Sp1_comp297338_c0_seq1	396	.	C	T	808.9		AC=1;AF=0.167;AN=6;BaseQRankSum=2.052;DP=247;Dels=0.00;FS=0.000;HaplotypeScore=35.2734;MLEAC=1;MLEAF=0.167;MQ=59.89;MQ0=0;MQRankSum=0.782;QD=3.27;ReadPosRankSum=-0.402	GT:AD:DP:GQ:MLPSAC:MLPSAF:PL	0/0/0/0/0/1:174,72:246:58:1:0.167:835,0,58,198,2147483647,2147483647,2147483647											GATK	505	gi|255541102|ref|XP_002511615.1|	conserved hypothetical protein [Ricinus communis]	AT3G60480.1			unknown protein; Has 17 Blast hits to 17 proteins in 8 species: Archae - 0; Bacteria - 0; Metazoa - 0; Fungi - 0; Plants - 17; Viruses - 0; Other Eukaryotes - 0 (source: NCBI BLink).		OG1_16416
Sp1_comp297338_c0_seq1	403	.	G	A	1931.9		AC=2;AF=0.333;AN=6;BaseQRankSum=-1.393;DP=245;Dels=0.00;FS=0.000;HaplotypeScore=33.3292;MLEAC=2;MLEAF=0.333;MQ=59.84;MQ0=0;MQRankSum=0.700;QD=7.89;ReadPosRankSum=-0.920	GT:AD:DP:GQ:MLPSAC:MLPSAF:PL	0/0/0/0/1/1:174,71:245:49:2:0.333:1958,49,0,80,2147483647,2147483647,2147483647											GATK	505	gi|255541102|ref|XP_002511615.1|	conserved hypothetical protein [Ricinus communis]	AT3G60480.1			unknown protein; Has 17 Blast hits to 17 proteins in 8 species: Archae - 0; Bacteria - 0; Metazoa - 0; Fungi - 0; Plants - 17; Viruses - 0; Other Eukaryotes - 0 (source: NCBI BLink).		OG1_16416
Sp1_comp297338_c0_seq1	419	.	C	G	1910.9	PASS	AC=2;AF=0.333;AN=6;BaseQRankSum=-0.126;DP=227;Dels=0.00;FS=1.180;HaplotypeScore=5.6649;MLEAC=2;MLEAF=0.333;MQ=59.93;MQ0=0;MQRankSum=-0.273;QD=8.42;ReadPosRankSum=-0.210	GT:AD:DP:GQ:MLPSAC:MLPSAF:PL	0/0/0/0/1/1:162,64:227:41:2:0.333:1937,41,0,80,2147483647,2147483647,2147483647											GATK	505	gi|255541102|ref|XP_002511615.1|	conserved hypothetical protein [Ricinus communis]	AT3G60480.1			unknown protein; Has 17 Blast hits to 17 proteins in 8 species: Archae - 0; Bacteria - 0; Metazoa - 0; Fungi - 0; Plants - 17; Viruses - 0; Other Eukaryotes - 0 (source: NCBI BLink).		OG1_16416
Sp1_comp297338_c0_seq1	484	.	T	C	196.5	PASS	AC=2;AF=0.333;AN=6;BaseQRankSum=-0.141;DP=28;Dels=0.00;FS=0.000;HaplotypeScore=0.7887;MLEAC=2;MLEAF=0.333;MQ=60.00;MQ0=0;MQRankSum=1.976;QD=7.02;ReadPosRankSum=-0.800	GT:AD:DP:GQ:MLPSAC:MLPSAF:PL	0/0/0/0/1/1:17,11:28:5:2:0.333:221,5,0,9,30,74,2147483647											GATK	505	gi|255541102|ref|XP_002511615.1|	conserved hypothetical protein [Ricinus communis]	AT3G60480.1			unknown protein; Has 17 Blast hits to 17 proteins in 8 species: Archae - 0; Bacteria - 0; Metazoa - 0; Fungi - 0; Plants - 17; Viruses - 0; Other Eukaryotes - 0 (source: NCBI BLink).		OG1_16416
Sp1_comp297341_c0_seq1	88	.	C	G	6.2	.	DP=1;AF1=1;AC1=2;DP4=0,0,0,1;MQ=40;FQ=-30	GT:PL:GQ	1/1:35,3,0:4											SAM	393	No hit in this database		No hit in this database
Sp1_comp297344_c0_seq1	440	.	A	T	225	.	DP=461;VDB=0.0365;AF1=0.5;AC1=1;DP4=150,128,86,78;MQ=46;FQ=225;PV4=0.77,1,1.4e-133,1	GT:PL:GQ	0/1:255,0,255:99	Sp1_comp297344_c0_seq1	440	.	A	T	2792.9	PASS	AC=2;AF=0.333;AN=6;BaseQRankSum=2.424;DP=250;Dels=0.00;FS=1.609;HaplotypeScore=8.3077;MLEAC=2;MLEAF=0.333;MQ=59.66;MQ0=0;MQRankSum=1.430;QD=11.17;ReadPosRankSum=0.052	GT:AD:DP:GQ:MLPSAC:MLPSAF:PL	0/0/0/0/1/1:161,87:250:40:2:0.333:2819,108,0,40,202,2147483647,2147483647	SG	697	gi|255581359|ref|XP_002531489.1|	Potassium transporter, putative [Ricinus communis]	AT5G09400.1	K+ uptake permease 7	potassium transporter	K+ uptake permease 7 (KUP7); FUNCTIONS IN: potassium ion transmembrane transporter activity; INVOLVED IN: potassium ion transport; LOCATED IN: vacuolar membrane, plasma membrane, membrane, plant-type vacuole; EXPRESSED IN: 18 plant structures; EXPRESSED DURING: 11 growth stages; CONTAINS InterPro DOMAIN/s: Potassium uptake protein, kup (InterPro:IPR018519), K+ potassium transporter (InterPro:IPR0…
Sp1_comp297344_c0_seq1	457	.	C	T	225	.	DP=527;VDB=0.0399;AF1=0.5;AC1=1;DP4=169,159,93,74;MQ=46;FQ=225;PV4=0.39,1,5.7e-158,1	GT:PL:GQ	0/1:255,0,255:99	Sp1_comp297344_c0_seq1	457	.	C	T	2041.9	PASS	AC=2;AF=0.333;AN=6;BaseQRankSum=-0.754;DP=250;Dels=0.00;FS=1.053;HaplotypeScore=5.1464;MLEAC=2;MLEAF=0.333;MQ=59.78;MQ0=0;MQRankSum=1.232;QD=8.17;ReadPosRankSum=-0.289	GT:AD:DP:GQ:MLPSAC:MLPSAF:PL	0/0/0/0/1/1:165,84:250:39:2:0.333:2068,39,0,85,2147483647,2147483647,2147483647	SG	697	gi|255581359|ref|XP_002531489.1|	Potassium transporter, putative [Ricinus communis]	AT5G09400.1	K+ uptake permease 7	potassium transporter	K+ uptake permease 7 (KUP7); FUNCTIONS IN: potassium ion transmembrane transporter activity; INVOLVED IN: potassium ion transport; LOCATED IN: vacuolar membrane, plasma membrane, membrane, plant-type vacuole; EXPRESSED IN: 18 plant structures; EXPRESSED DURING: 11 growth stages; CONTAINS InterPro DOMAIN/s: Potassium uptake protein, kup (InterPro:IPR018519), K+ potassium transporter (InterPro:IPR0…
Sp1_comp297344_c0_seq1	626	.	T	A	148.9		AC=1;AF=0.167;AN=6;BaseQRankSum=3.418;DP=240;Dels=0.00;FS=41.362;HaplotypeScore=6.7847;MLEAC=1;MLEAF=0.167;MQ=58.85;MQ0=0;MQRankSum=-5.548;QD=0.62;ReadPosRankSum=1.773	GT:AD:DP:GQ:MLPSAC:MLPSAF:PL	0/0/0/0/0/1:221,17:240:99:1:0.167:175,0,173,2147483647,2147483647,2147483647,2147483647											GATK	697	gi|255581359|ref|XP_002531489.1|	Potassium transporter, putative [Ricinus communis]	AT5G09400.1	K+ uptake permease 7	potassium transporter	K+ uptake permease 7 (KUP7); FUNCTIONS IN: potassium ion transmembrane transporter activity; INVOLVED IN: potassium ion transport; LOCATED IN: vacuolar membrane, plasma membrane, membrane, plant-type vacuole; EXPRESSED IN: 18 plant structures; EXPRESSED DURING: 11 growth stages; CONTAINS InterPro DOMAIN/s: Potassium uptake protein, kup (InterPro:IPR018519), K+ potassium transporter (InterPro:IPR0…
Sp1_comp297344_c0_seq1	627	.	C	G	134.9		AC=1;AF=0.167;AN=6;BaseQRankSum=1.981;DP=241;Dels=0.00;FS=43.411;HaplotypeScore=5.7850;MLEAC=1;MLEAF=0.167;MQ=58.86;MQ0=0;MQRankSum=-5.813;QD=0.56;ReadPosRankSum=2.033	GT:AD:DP:GQ:MLPSAC:MLPSAF:PL	0/0/0/0/0/1:224,17:241:99:1:0.167:161,0,184,2147483647,2147483647,2147483647,2147483647											GATK	697	gi|255581359|ref|XP_002531489.1|	Potassium transporter, putative [Ricinus communis]	AT5G09400.1	K+ uptake permease 7	potassium transporter	K+ uptake permease 7 (KUP7); FUNCTIONS IN: potassium ion transmembrane transporter activity; INVOLVED IN: potassium ion transport; LOCATED IN: vacuolar membrane, plasma membrane, membrane, plant-type vacuole; EXPRESSED IN: 18 plant structures; EXPRESSED DURING: 11 growth stages; CONTAINS InterPro DOMAIN/s: Potassium uptake protein, kup (InterPro:IPR018519), K+ potassium transporter (InterPro:IPR0…
Sp1_comp297344_c0_seq1	628	.	G	T	101.9		AC=1;AF=0.167;AN=6;BaseQRankSum=0.013;DP=240;Dels=0.00;FS=39.448;HaplotypeScore=4.8185;MLEAC=1;MLEAF=0.167;MQ=58.85;MQ0=0;MQRankSum=-5.597;QD=0.42;ReadPosRankSum=2.150	GT:AD:DP:GQ:MLPSAC:MLPSAF:PL	0/0/0/0/0/1:223,17:240:99:1:0.167:128,0,186,2147483647,2147483647,2147483647,2147483647											GATK	697	gi|255581359|ref|XP_002531489.1|	Potassium transporter, putative [Ricinus communis]	AT5G09400.1	K+ uptake permease 7	potassium transporter	K+ uptake permease 7 (KUP7); FUNCTIONS IN: potassium ion transmembrane transporter activity; INVOLVED IN: potassium ion transport; LOCATED IN: vacuolar membrane, plasma membrane, membrane, plant-type vacuole; EXPRESSED IN: 18 plant structures; EXPRESSED DURING: 11 growth stages; CONTAINS InterPro DOMAIN/s: Potassium uptake protein, kup (InterPro:IPR018519), K+ potassium transporter (InterPro:IPR0…
Sp1_comp297344_c0_seq1	640	.	A	C	145.9		AC=1;AF=0.167;AN=6;BaseQRankSum=2.218;DP=236;Dels=0.00;FS=46.766;HaplotypeScore=0.9665;MLEAC=1;MLEAF=0.167;MQ=58.81;MQ0=0;MQRankSum=-5.713;QD=0.62;ReadPosRankSum=4.707	GT:AD:DP:GQ:MLPSAC:MLPSAF:PL	0/0/0/0/0/1:219,17:236:99:1:0.167:172,0,177,2147483647,2147483647,2147483647,2147483647											GATK	697	gi|255581359|ref|XP_002531489.1|	Potassium transporter, putative [Ricinus communis]	AT5G09400.1	K+ uptake permease 7	potassium transporter	K+ uptake permease 7 (KUP7); FUNCTIONS IN: potassium ion transmembrane transporter activity; INVOLVED IN: potassium ion transport; LOCATED IN: vacuolar membrane, plasma membrane, membrane, plant-type vacuole; EXPRESSED IN: 18 plant structures; EXPRESSED DURING: 11 growth stages; CONTAINS InterPro DOMAIN/s: Potassium uptake protein, kup (InterPro:IPR018519), K+ potassium transporter (InterPro:IPR0…
Sp1_comp297344_c0_seq1	641	.	T	A	144.9		AC=1;AF=0.167;AN=6;BaseQRankSum=2.281;DP=237;Dels=0.00;FS=46.016;HaplotypeScore=0.9665;MLEAC=1;MLEAF=0.167;MQ=58.82;MQ0=0;MQRankSum=-5.589;QD=0.61;ReadPosRankSum=4.879	GT:AD:DP:GQ:MLPSAC:MLPSAF:PL	0/0/0/0/0/1:220,17:237:99:1:0.167:171,0,178,2147483647,2147483647,2147483647,2147483647											GATK	697	gi|255581359|ref|XP_002531489.1|	Potassium transporter, putative [Ricinus communis]	AT5G09400.1	K+ uptake permease 7	potassium transporter	K+ uptake permease 7 (KUP7); FUNCTIONS IN: potassium ion transmembrane transporter activity; INVOLVED IN: potassium ion transport; LOCATED IN: vacuolar membrane, plasma membrane, membrane, plant-type vacuole; EXPRESSED IN: 18 plant structures; EXPRESSED DURING: 11 growth stages; CONTAINS InterPro DOMAIN/s: Potassium uptake protein, kup (InterPro:IPR018519), K+ potassium transporter (InterPro:IPR0…
Sp1_comp297344_c0_seq1	642	.	G	C	151.9		AC=1;AF=0.167;AN=6;BaseQRankSum=2.928;DP=241;Dels=0.00;FS=42.292;HaplotypeScore=0.9665;MLEAC=1;MLEAF=0.167;MQ=58.84;MQ0=0;MQRankSum=-5.473;QD=0.63;ReadPosRankSum=5.151	GT:AD:DP:GQ:MLPSAC:MLPSAF:PL	0/0/0/0/0/1:223,18:241:99:1:0.167:178,0,180,2147483647,2147483647,2147483647,2147483647											GATK	697	gi|255581359|ref|XP_002531489.1|	Potassium transporter, putative [Ricinus communis]	AT5G09400.1	K+ uptake permease 7	potassium transporter	K+ uptake permease 7 (KUP7); FUNCTIONS IN: potassium ion transmembrane transporter activity; INVOLVED IN: potassium ion transport; LOCATED IN: vacuolar membrane, plasma membrane, membrane, plant-type vacuole; EXPRESSED IN: 18 plant structures; EXPRESSED DURING: 11 growth stages; CONTAINS InterPro DOMAIN/s: Potassium uptake protein, kup (InterPro:IPR018519), K+ potassium transporter (InterPro:IPR0…
Sp1_comp297344_c0_seq1	643	.	C	A	150.9		AC=1;AF=0.167;AN=6;BaseQRankSum=2.216;DP=241;Dels=0.00;FS=47.389;HaplotypeScore=0.9665;MLEAC=1;MLEAF=0.167;MQ=58.84;MQ0=0;MQRankSum=-5.705;QD=0.63;ReadPosRankSum=5.226	GT:AD:DP:GQ:MLPSAC:MLPSAF:PL	0/0/0/0/0/1:224,17:241:99:1:0.167:177,0,181,2147483647,2147483647,2147483647,2147483647											GATK	697	gi|255581359|ref|XP_002531489.1|	Potassium transporter, putative [Ricinus communis]	AT5G09400.1	K+ uptake permease 7	potassium transporter	K+ uptake permease 7 (KUP7); FUNCTIONS IN: potassium ion transmembrane transporter activity; INVOLVED IN: potassium ion transport; LOCATED IN: vacuolar membrane, plasma membrane, membrane, plant-type vacuole; EXPRESSED IN: 18 plant structures; EXPRESSED DURING: 11 growth stages; CONTAINS InterPro DOMAIN/s: Potassium uptake protein, kup (InterPro:IPR018519), K+ potassium transporter (InterPro:IPR0…
Sp1_comp297344_c0_seq1	34	.	G	A	13.2	.	DP=325;VDB=0.0000;AF1=0.5;AC1=1;DP4=191,70,36,19;MQ=57;FQ=16.1;PV4=0.25,1,1,1	GT:PL:GQ	0/1:43,0,255:46											SAM	697	gi|255581359|ref|XP_002531489.1|	Potassium transporter, putative [Ricinus communis]	AT5G09400.1	K+ uptake permease 7	potassium transporter	K+ uptake permease 7 (KUP7); FUNCTIONS IN: potassium ion transmembrane transporter activity; INVOLVED IN: potassium ion transport; LOCATED IN: vacuolar membrane, plasma membrane, membrane, plant-type vacuole; EXPRESSED IN: 18 plant structures; EXPRESSED DURING: 11 growth stages; CONTAINS InterPro DOMAIN/s: Potassium uptake protein, kup (InterPro:IPR018519), K+ potassium transporter (InterPro:IPR0…
Sp1_comp297344_c1_seq1	97	.	T	A	133	.	DP=29;VDB=0.0033;AF1=0.5;AC1=1;DP4=8,1,17,3;MQ=41;FQ=124;PV4=1,6.7e-08,6.6e-05,1	GT:PL:GQ	0/1:163,0,151:99	Sp1_comp297344_c1_seq1	97	.	T	A	685.83	PASS	AC=3;AF=0.500;AN=6;BaseQRankSum=2.242;DP=44;Dels=0.00;FS=0.000;HaplotypeScore=0.9995;MLEAC=3;MLEAF=0.500;MQ=57.87;MQ0=0;MQRankSum=0.153;QD=15.59;ReadPosRankSum=1.068	GT:AD:DP:GQ:MLPSAC:MLPSAF:PL	0/0/0/1/1/1:22,22:44:8:3:0.500:711,51,11,0,8,44,626	SG	465	No hit in this database		No hit in this database
Sp1_comp297344_c1_seq1	99	.	C	A	94	.	DP=31;VDB=0.0033;AF1=0.5;AC1=1;DP4=9,2,10,2;MQ=43;FQ=97;PV4=1,7.7e-05,0.00013,1	GT:PL:GQ	0/1:124,0,191:99	Sp1_comp297344_c1_seq1	99	.	C	A	669.83	PASS	AC=3;AF=0.500;AN=6;BaseQRankSum=2.188;DP=46;Dels=0.00;FS=1.536;HaplotypeScore=0.9995;MLEAC=3;MLEAF=0.500;MQ=57.97;MQ0=0;MQRankSum=0.407;QD=14.56;ReadPosRankSum=1.682	GT:AD:DP:GQ:MLPSAC:MLPSAF:PL	0/0/0/1/1/1:24,22:46:8:3:0.500:695,46,8,0,11,53,679	SG	465	No hit in this database		No hit in this database
Sp1_comp297344_c1_seq1	306	.	G	A	1572.9	PASS	AC=1;AF=0.167;AN=6;BaseQRankSum=-0.823;DP=250;Dels=0.00;FS=6.470;HaplotypeScore=3.3888;MLEAC=1;MLEAF=0.167;MQ=60.00;MQ0=0;MQRankSum=1.518;QD=6.29;ReadPosRankSum=-0.475	GT:AD:DP:GQ:MLPSAC:MLPSAF:PL	0/0/0/0/0/1:195,55:250:33:1:0.167:1599,0,33,183,2147483647,2147483647,2147483647											GATK	465	No hit in this database		No hit in this database
Sp1_comp297344_c1_seq1	414	.	C	T	1240.9	PASS	AC=1;AF=0.167;AN=6;BaseQRankSum=-0.198;DP=250;Dels=0.00;FS=0.999;HaplotypeScore=1.6006;MLEAC=1;MLEAF=0.167;MQ=59.88;MQ0=0;MQRankSum=-0.133;QD=4.96;ReadPosRankSum=0.389	GT:AD:DP:GQ:MLPSAC:MLPSAF:PL	0/0/0/0/0/1:206,44:250:63:1:0.167:1267,0,63,2147483647,2147483647,2147483647,2147483647											GATK	465	No hit in this database		No hit in this database
Sp1_comp297344_c1_seq1	49	.	C	T	3.01	.	DP=2;AF1=0.4998;AC1=1;DP4=1,0,1,0;MQ=60;FQ=3.86;PV4=1,1,1,1	GT:PL:GQ	0/1:30,0,34:28											SAM	465	No hit in this database		No hit in this database
Sp1_comp297345_c0_seq1	130	.	G	A	34	.	DP=3;VDB=0.0057;AF1=0.5004;AC1=1;DP4=0,1,1,1;MQ=47;FQ=3.55;PV4=1,0.46,0,0.35	GT:PL:GQ	0/1:64,0,28:31	Sp1_comp297345_c0_seq1	130	.	G	A	60.71	PASS	AC=6;AF=1.00;AN=6;DP=2;Dels=0.00;FS=0.000;HaplotypeScore=0.0000;MLEAC=6;MLEAF=1.00;MQ=60.00;MQ0=0;QD=30.36	GT:AD:DP:GQ:MLPSAC:MLPSAF:PL	1/1/1/1/1/1:0,2:2:2:6:1.00:83,16,10,6,4,2,0	SG	230	No hit in this database		No hit in this database
Sp1_comp297345_c0_seq1	38	.	T	A	3.01	.	DP=3;AF1=0.4998;AC1=1;DP4=2,0,0,1;MQ=50;FQ=4.77;PV4=0.33,1,1,1	GT:PL:GQ	0/1:30,0,59:28											SAM	230	No hit in this database		No hit in this database
Sp1_comp297346_c0_seq1	72	.	C	T	46.8	.	DP=2;VDB=0.0112;AF1=1;AC1=2;DP4=0,0,1,1;MQ=60;FQ=-33	GT:PL:GQ	1/1:78,6,0:10											SAM	235	No hit in this database		No hit in this database
Sp1_comp297346_c0_seq1	75	.	T	A	42.8	.	DP=2;VDB=0.0112;AF1=1;AC1=2;DP4=0,0,1,1;MQ=60;FQ=-33	GT:PL:GQ	1/1:74,6,0:10											SAM	235	No hit in this database		No hit in this database
Sp1_comp297347_c0_seq1	110	.	C	A	50	.	DP=46;VDB=0.0322;AF1=0.5;AC1=1;DP4=18,15,9,3;MQ=47;FQ=53;PV4=0.31,8.3e-16,1,1	GT:PL:GQ	0/1:80,0,255:83	Sp1_comp297347_c0_seq1	110	.	C	A	374.78	PASS	AC=2;AF=0.333;AN=6;BaseQRankSum=1.540;DP=45;Dels=0.00;FS=1.328;HaplotypeScore=0.8321;MLEAC=2;MLEAF=0.333;MQ=60.00;MQ0=0;MQRankSum=0.463;QD=8.33;ReadPosRankSum=1.866	GT:AD:DP:GQ:MLPSAC:MLPSAF:PL	0/0/0/0/1/1:32,13:45:7:2:0.333:400,7,0,16,54,133,2147483647	SG	448	No hit in this database		No hit in this database
Sp1_comp297347_c0_seq1	132	.	C	A	150	.	DP=50;VDB=0.0244;AF1=0.5;AC1=1;DP4=9,5,9,14;MQ=47;FQ=153;PV4=0.18,1.7e-16,0.023,1	GT:PL:GQ	0/1:180,0,244:99	Sp1_comp297347_c0_seq1	132	.	C	A	1185.36	PASS	AC=4;AF=0.667;AN=6;BaseQRankSum=0.267;DP=48;Dels=0.00;FS=2.719;HaplotypeScore=0.9665;MLEAC=4;MLEAF=0.667;MQ=60.00;MQ0=0;MQRankSum=0.578;QD=24.69;ReadPosRankSum=-0.512	GT:AD:DP:GQ:MLPSAC:MLPSAF:PL	0/0/1/1/1/1:15,33:48:11:4:0.667:1211,137,54,15,0,11,474	SG	448	No hit in this database		No hit in this database
Sp1_comp297347_c0_seq1	136	.	T	C	60	.	DP=50;VDB=0.0190;AF1=0.5;AC1=1;DP4=11,5,6,3;MQ=48;FQ=63;PV4=1,8e-11,0.0047,1	GT:PL:GQ	0/1:90,0,255:93	Sp1_comp297347_c0_seq1	136	.	T	C	1196.25	PASS	AC=4;AF=0.667;AN=6;BaseQRankSum=1.673;DP=48;Dels=0.00;FS=4.397;HaplotypeScore=0.9665;MLEAC=4;MLEAF=0.667;MQ=60.00;MQ0=0;MQRankSum=-0.514;QD=24.92;ReadPosRankSum=0.733	GT:AD:DP:GQ:MLPSAC:MLPSAF:PL	0/0/1/1/1/1:16,32:48:12:4:0.667:1222,129,48,12,0,17,540	SG	448	No hit in this database		No hit in this database
Sp1_comp297347_c0_seq1	165	.	A	T	122	.	DP=52;VDB=0.0099;AF1=0.5;AC1=1;DP4=19,13,9,11;MQ=47;FQ=125;PV4=0.4,2.8e-17,0.13,1	GT:PL:GQ	0/1:152,0,255:99	Sp1_comp297347_c0_seq1	165	.	A	T	835.11	PASS	AC=3;AF=0.500;AN=6;BaseQRankSum=0.651;DP=57;Dels=0.00;FS=7.387;HaplotypeScore=2.3656;MLEAC=3;MLEAF=0.500;MQ=58.40;MQ0=0;MQRankSum=-0.700;QD=14.65;ReadPosRankSum=0.410	GT:AD:DP:GQ:MLPSAC:MLPSAF:PL	0/0/0/1/1/1:32,25:57:5:3:0.500:860,50,5,0,23,92,2147483647	SG	448	No hit in this database		No hit in this database
Sp1_comp297347_c0_seq1	217	.	G	A	81	.	DP=34;VDB=0.0392;AF1=0.5;AC1=1;DP4=8,9,5,5;MQ=46;FQ=84;PV4=1,5.5e-13,0.015,0.4	GT:PL:GQ	0/1:111,0,255:99	Sp1_comp297347_c0_seq1	217	.	G	A	474.35		AC=3;AF=0.500;AN=6;BaseQRankSum=-0.186;DP=39;Dels=0.00;FS=7.160;HaplotypeScore=17.9755;MLEAC=3;MLEAF=0.500;MQ=60.00;MQ0=0;MQRankSum=-0.585;QD=12.16;ReadPosRankSum=-0.243	GT:AD:DP:GQ:MLPSAC:MLPSAF:PL	0/0/0/1/1/1:23,16:39:5:3:0.500:499,31,5,0,11,45,587	SG	448	No hit in this database		No hit in this database
Sp1_comp297347_c0_seq1	220	.	A	T	49	.	DP=35;VDB=0.0380;AF1=0.5;AC1=1;DP4=1,4,2,3;MQ=42;FQ=52;PV4=1,4.4e-05,1,1	GT:PL:GQ	0/1:79,0,113:82	Sp1_comp297347_c0_seq1	220	.	A	T	732.89		AC=5;AF=0.833;AN=6;BaseQRankSum=-1.817;DP=40;Dels=0.00;FS=3.030;HaplotypeScore=19.9748;MLEAC=5;MLEAF=0.833;MQ=60.00;MQ0=0;MQRankSum=-1.454;QD=18.32;ReadPosRankSum=-1.545	GT:AD:DP:GQ:MLPSAC:MLPSAF:PL	0/1/1/1/1/1:11,29:40:6:5:0.833:758,119,57,25,6,0,153	SG	448	No hit in this database		No hit in this database
Sp1_comp297347_c0_seq1	243	.	G	T	116	.	DP=34;VDB=0.0190;AF1=0.5;AC1=1;DP4=10,16,3,5;MQ=45;FQ=119;PV4=1,1,0.093,1	GT:PL:GQ	0/1:146,0,255:99	Sp1_comp297347_c0_seq1	243	.	G	T	250.5	PASS	AC=2;AF=0.333;AN=6;BaseQRankSum=1.347;DP=40;Dels=0.00;FS=7.037;HaplotypeScore=8.9944;MLEAC=2;MLEAF=0.333;MQ=59.88;MQ0=0;MQRankSum=-0.383;QD=6.26;ReadPosRankSum=1.035	GT:AD:DP:GQ:MLPSAC:MLPSAF:PL	0/0/0/0/1/1:26,14:40:1:2:0.333:274,1,0,16,48,113,2147483647	SG	448	No hit in this database		No hit in this database
Sp1_comp297347_c0_seq1	327	.	C	T	222	.	DP=21;VDB=0.0399;AF1=1;AC1=2;DP4=0,0,6,13;MQ=42;FQ=-84	GT:PL:GQ	1/1:255,57,0:99	Sp1_comp297347_c0_seq1	327	.	C	T	701.12	PASS	AC=6;AF=1.00;AN=6;DP=18;Dels=0.00;FS=0.000;HaplotypeScore=0.0000;MLEAC=6;MLEAF=1.00;MQ=60.00;MQ0=0;QD=30.04	GT:AD:DP:GQ:MLPSAC:MLPSAF:PL	1/1/1/1/1/1:0,18:18:13:6:1.00:727,132,81,51,30,13,0	SG	448	No hit in this database		No hit in this database
Sp1_comp297347_c0_seq1	342	.	G	C	44	.	DP=20;VDB=0.0284;AF1=0.5;AC1=1;DP4=6,7,2,5;MQ=41;FQ=47;PV4=0.64,3.2e-11,2.4e-07,0.15	GT:PL:GQ	0/1:74,0,255:77	Sp1_comp297347_c0_seq1	342	.	G	C	189.08	PASS	AC=3;AF=0.500;AN=6;BaseQRankSum=-0.521;DP=15;Dels=0.00;FS=0.000;HaplotypeScore=0.9665;MLEAC=3;MLEAF=0.500;MQ=59.80;MQ0=0;MQRankSum=0.289;QD=12.61;ReadPosRankSum=-1.331	GT:AD:DP:GQ:MLPSAC:MLPSAF:PL	0/0/0/1/1/1:8,7:15:1:3:0.500:212,11,1,0,7,25,314	SG	448	No hit in this database		No hit in this database
Sp1_comp297347_c0_seq1	35	.	C	T	41	.	DP=9;VDB=0.0116;AF1=0.5;AC1=1;DP4=2,4,2,1;MQ=53;FQ=44;PV4=0.52,0.16,0.0093,0.14	GT:PL:GQ	0/1:71,0,162:74	Sp1_comp297347_c0_seq1	35	.	C	T	52.98	PASS	AC=3;AF=0.500;AN=6;BaseQRankSum=0.312;DP=13;Dels=0.00;FS=2.276;HaplotypeScore=0.0000;MLEAC=3;MLEAF=0.500;MQ=57.91;MQ0=0;MQRankSum=-0.935;QD=4.08;ReadPosRankSum=-1.954	GT:AD:DP:GQ:MLPSAC:MLPSAF:PL	0/0/0/1/1/1:7,6:13:1:3:0.500:74,5,1,0,1,5,75	SG	448	No hit in this database		No hit in this database
Sp1_comp297347_c0_seq1	369	.	T	A	7.8	.	DP=14;VDB=0.0313;AF1=0.5;AC1=1;DP4=5,5,2,2;MQ=42;FQ=10.4;PV4=1,2.4e-08,3.4e-07,0.47	GT:PL:GQ	0/1:37,0,245:39	Sp1_comp297347_c0_seq1	369	.	T	A	162.5	PASS	AC=3;AF=0.500;AN=6;BaseQRankSum=-0.323;DP=14;Dels=0.00;FS=0.000;HaplotypeScore=0.0000;MLEAC=3;MLEAF=0.500;MQ=57.35;MQ0=0;MQRankSum=-0.581;QD=11.61;ReadPosRankSum=0.323	GT:AD:DP:GQ:MLPSAC:MLPSAF:PL	0/0/0/1/1/1:8,6:14:1:3:0.500:185,11,1,0,4,18,235	SG	448	No hit in this database		No hit in this database
Sp1_comp297347_c0_seq1	385	.	C	T	6.2	.	DP=11;VDB=0.0116;AF1=0.4999;AC1=1;DP4=5,3,2,1;MQ=42;FQ=8.65;PV4=1,1,7.4e-06,1	GT:PL:GQ	0/1:35,0,205:36	Sp1_comp297347_c0_seq1	385	.	C	T	126.82	PASS	AC=3;AF=0.500;AN=6;BaseQRankSum=0.361;DP=9;Dels=0.00;FS=0.000;HaplotypeScore=0.0000;MLEAC=3;MLEAF=0.500;MQ=59.67;MQ0=0;MQRankSum=0.361;QD=14.09;ReadPosRankSum=1.881	GT:AD:DP:GQ:MLPSAC:MLPSAF:PL	0/0/0/1/1/1:4,5:9:2:3:0.500:149,10,2,0,2,10,146	SG	448	No hit in this database		No hit in this database
Sp1_comp297347_c0_seq1	45	.	T	C	120	.	DP=9;VDB=0.0066;AF1=0.5;AC1=1;DP4=2,1,2,3;MQ=52;FQ=61;PV4=1,0.44,1,1	GT:PL:GQ	0/1:150,0,88:91	Sp1_comp297347_c0_seq1	45	.	T	C	40.45	LowQual;	AC=1;AF=0.167;AN=6;BaseQRankSum=0.258;DP=22;Dels=0.00;FS=5.484;HaplotypeScore=0.8667;MLEAC=1;MLEAF=0.167;MQ=55.92;MQ0=0;MQRankSum=2.248;QD=1.84;ReadPosRankSum=2.248	GT:AD:DP:GQ:MLPSAC:MLPSAF:PL	0/0/0/0/0/1:16,6:22:2:1:0.167:64,0,2,8,20,42,311	SG	448	No hit in this database		No hit in this database
Sp1_comp297347_c0_seq1	56	.	A	G	188	.	DP=14;VDB=0.0244;AF1=1;AC1=2;DP4=0,0,6,5;MQ=50;FQ=-60	GT:PL:GQ	1/1:221,33,0:63	Sp1_comp297347_c0_seq1	56	.	A	G	475.35	PASS	AC=6;AF=1.00;AN=6;DP=25;Dels=0.00;FS=0.000;HaplotypeScore=0.0000;MLEAC=6;MLEAF=1.00;MQ=56.43;MQ0=0;QD=19.01	GT:AD:DP:GQ:MLPSAC:MLPSAF:PL	1/1/1/1/1/1:0,25:25:10:6:1.00:501,93,57,36,21,10,0	SG	448	No hit in this database		No hit in this database
Sp1_comp297347_c0_seq1	99	.	G	T	67	.	DP=36;VDB=0.0271;AF1=0.5;AC1=1;DP4=10,4,4,5;MQ=47;FQ=70;PV4=0.38,8.1e-09,0.0039,0.49	GT:PL:GQ	0/1:97,0,255:99	Sp1_comp297347_c0_seq1	99	.	G	T	542.85	PASS	AC=3;AF=0.500;AN=6;BaseQRankSum=-0.522;DP=35;Dels=0.00;FS=0.000;HaplotypeScore=0.0000;MLEAC=3;MLEAF=0.500;MQ=60.00;MQ0=0;MQRankSum=-0.892;QD=15.51;ReadPosRankSum=0.623	GT:AD:DP:GQ:MLPSAC:MLPSAF:PL	0/0/0/1/1/1:14,21:35:3:3:0.500:567,47,12,0,3,27,455	SG	448	No hit in this database		No hit in this database
Sp1_comp297347_c0_seq1	221	.	A	T	195.99		AC=2;AF=0.333;AN=6;BaseQRankSum=-0.087;DP=40;Dels=0.00;FS=2.931;HaplotypeScore=19.9748;MLEAC=2;MLEAF=0.333;MQ=60.00;MQ0=0;MQRankSum=0.693;QD=4.90;ReadPosRankSum=-1.299	GT:AD:DP:GQ:MLPSAC:MLPSAF:PL	0/0/0/0/1/1:27,13:40:8:2:0.333:221,9,0,8,30,79,2147483647											GATK	448	No hit in this database		No hit in this database
Sp1_comp297347_c0_seq1	349	.	G	A	40.32	LowQual	AC=2;AF=0.333;AN=6;BaseQRankSum=-0.529;DP=12;Dels=0.00;FS=0.000;HaplotypeScore=0.9665;MLEAC=2;MLEAF=0.333;MQ=59.76;MQ0=0;MQRankSum=0.135;QD=3.36;ReadPosRankSum=-1.134	GT:AD:DP:GQ:MLPSAC:MLPSAF:PL	0/0/0/0/1/1:7,5:12:2:2:0.333:63,2,0,3,12,30,281											GATK	448	No hit in this database		No hit in this database
Sp1_comp297347_c0_seq1	350	.	T	A	43.32	LowQual	AC=2;AF=0.333;AN=6;BaseQRankSum=-0.529;DP=12;Dels=0.00;FS=0.000;HaplotypeScore=0.9665;MLEAC=2;MLEAF=0.333;MQ=59.76;MQ0=0;MQRankSum=0.135;QD=3.61;ReadPosRankSum=-1.000	GT:AD:DP:GQ:MLPSAC:MLPSAF:PL	0/0/0/0/1/1:7,5:12:2:2:0.333:66,2,0,3,12,30,273											GATK	448	No hit in this database		No hit in this database
Sp1_comp297347_c0_seq1	357	.	T	C	153.5	PASS	AC=3;AF=0.500;AN=6;BaseQRankSum=-2.047;DP=12;Dels=0.00;FS=0.000;HaplotypeScore=0.9665;MLEAC=3;MLEAF=0.500;MQ=59.76;MQ0=0;MQRankSum=0.259;QD=12.79;ReadPosRankSum=-1.718	GT:AD:DP:GQ:MLPSAC:MLPSAF:PL	0/0/0/1/1/1:6,6:12:1:3:0.500:176,11,1,0,4,18,238											GATK	448	No hit in this database		No hit in this database
Sp1_comp297347_c0_seq1	382	.	A	T	116.67	PASS	AC=3;AF=0.500;AN=6;BaseQRankSum=0.689;DP=12;Dels=0.00;FS=0.000;HaplotypeScore=0.0000;MLEAC=3;MLEAF=0.500;MQ=56.90;MQ0=0;MQRankSum=0.135;QD=9.72;ReadPosRankSum=1.635	GT:AD:DP:GQ:MLPSAC:MLPSAF:PL	0/0/0/1/1/1:7,5:12:1:3:0.500:139,8,1,0,4,15,184											GATK	448	No hit in this database		No hit in this database
Sp1_comp297347_c0_seq1	426	.	A	G	193.93	PASS	AC=3;AF=0.500;AN=6;BaseQRankSum=2.257;DP=16;Dels=0.00;FS=6.990;HaplotypeScore=1.8937;MLEAC=3;MLEAF=0.500;MQ=56.44;MQ0=0;MQRankSum=1.215;QD=12.12;ReadPosRankSum=2.720	GT:AD:DP:GQ:MLPSAC:MLPSAF:PL	0/0/0/1/1/1:9,7:16:2:3:0.500:217,13,2,0,5,20,231											GATK	448	No hit in this database		No hit in this database
Sp1_comp297347_c0_seq1	429	.	C	A	169.93	PASS	AC=3;AF=0.500;AN=6;BaseQRankSum=-0.581;DP=15;Dels=0.00;FS=0.000;HaplotypeScore=1.8937;MLEAC=3;MLEAF=0.500;MQ=56.40;MQ0=0;MQRankSum=-1.872;QD=11.33;ReadPosRankSum=-2.388	GT:AD:DP:GQ:MLPSAC:MLPSAF:PL	0/0/0/1/1/1:9,6:15:2:3:0.500:193,13,2,0,5,20,247											GATK	448	No hit in this database		No hit in this database
Sp1_comp297352_c0_seq1	102	.	A	G	115	.	DP=9;VDB=0.0081;AF1=1;AC1=2;DP4=0,0,7,2;MQ=46;FQ=-54	GT:PL:GQ	1/1:148,27,0:51	Sp1_comp297352_c0_seq1	102	.	A	G	492.35	PASS	AC=6;AF=1.00;AN=6;DP=12;Dels=0.00;FS=0.000;HaplotypeScore=0.9665;MLEAC=6;MLEAF=1.00;MQ=60.00;MQ0=0;QD=31.13	GT:AD:DP:GQ:MLPSAC:MLPSAF:PL	1/1/1/1/1/1:0,12:12:10:6:1.00:518,93,57,36,21,10,0	SG	354	No hit in this database		No hit in this database
Sp1_comp297352_c0_seq1	112	.	C	T	109	.	DP=9;VDB=0.0081;AF1=1;AC1=2;DP4=0,0,6,2;MQ=46;FQ=-51	GT:PL:GQ	1/1:142,24,0:45	Sp1_comp297352_c0_seq1	112	.	C	T	465.45	PASS	AC=6;AF=1.00;AN=6;DP=12;Dels=0.00;FS=0.000;HaplotypeScore=0.9665;MLEAC=6;MLEAF=1.00;MQ=60.00;MQ0=0;QD=31.19	GT:AD:DP:GQ:MLPSAC:MLPSAF:PL	1/1/1/1/1/1:0,12:12:9:6:1.00:491,93,57,36,21,9,0	SG	354	No hit in this database		No hit in this database
Sp1_comp297352_c0_seq1	148	.	T	A	98.1	.	DP=6;VDB=0.0365;AF1=1;AC1=2;DP4=0,0,3,3;MQ=33;FQ=-45	GT:PL:GQ	1/1:131,18,0:33	Sp1_comp297352_c0_seq1	148	.	T	A	312.79	PASS	AC=6;AF=1.00;AN=6;DP=9;Dels=0.00;FS=0.000;HaplotypeScore=0.0000;MLEAC=6;MLEAF=1.00;MQ=60.00;MQ0=0;QD=34.75	GT:AD:DP:GQ:MLPSAC:MLPSAF:PL	1/1/1/1/1/1:0,9:9:7:6:1.00:338,70,43,27,16,7,0	SG	354	No hit in this database		No hit in this database
Sp1_comp297352_c0_seq1	169	.	A	G	154	.	DP=9;VDB=0.0393;AF1=1;AC1=2;DP4=0,0,5,3;MQ=31;FQ=-51	GT:PL:GQ	1/1:187,24,0:45	Sp1_comp297352_c0_seq1	169	.	A	G	386.6	PASS	AC=6;AF=1.00;AN=6;DP=11;Dels=0.00;FS=0.000;HaplotypeScore=0.0000;MLEAC=6;MLEAF=1.00;MQ=60.00;MQ0=0;QD=29.84	GT:AD:DP:GQ:MLPSAC:MLPSAF:PL	1/1/1/1/1/1:0,11:11:8:6:1.00:412,78,48,30,18,8,0	SG	354	No hit in this database		No hit in this database
Sp1_comp297352_c0_seq1	184	.	C	G	110	.	DP=9;VDB=0.0398;AF1=0.5;AC1=1;DP4=1,1,4,3;MQ=33;FQ=20.1;PV4=1,0.26,0.14,0.16	GT:PL:GQ	0/1:140,0,47:50	Sp1_comp297352_c0_seq1	184	.	C	G	267.45	PASS	AC=5;AF=0.833;AN=6;BaseQRankSum=-0.898;DP=10;Dels=0.00;FS=0.000;HaplotypeScore=0.9989;MLEAC=5;MLEAF=0.833;MQ=60.00;MQ0=0;MQRankSum=-0.480;QD=26.75;ReadPosRankSum=-1.271	GT:AD:DP:GQ:MLPSAC:MLPSAF:PL	0/1/1/1/1/1:2,8:10:2:5:0.833:291,42,20,8,2,0,64	SG	354	No hit in this database		No hit in this database
Sp1_comp297352_c0_seq1	247	.	A	G	180	.	DP=20;VDB=0.0380;AF1=1;AC1=2;DP4=0,0,15,5;MQ=46;FQ=-87	GT:PL:GQ	1/1:213,60,0:99	Sp1_comp297352_c0_seq1	247	.	A	G	598.18	PASS	AC=6;AF=1.00;AN=6;DP=15;Dels=0.00;FS=0.000;HaplotypeScore=0.0000;MLEAC=6;MLEAF=1.00;MQ=60.00;MQ0=0;QD=30.28	GT:AD:DP:GQ:MLPSAC:MLPSAF:PL	1/1/1/1/1/1:0,15:15:12:6:1.00:624,117,72,45,26,12,0	SG	354	No hit in this database		No hit in this database
Sp1_comp297352_c0_seq1	314	.	T	C	73	.	DP=16;VDB=0.0011;AF1=1;AC1=2;DP4=0,0,9,0;MQ=48;FQ=-54	GT:PL:GQ	1/1:106,27,0:51	Sp1_comp297352_c0_seq1	314	.	T	C	863.97	PASS	AC=6;AF=1.00;AN=6;DP=24;Dels=0.00;FS=0.000;HaplotypeScore=0.0000;MLEAC=6;MLEAF=1.00;MQ=59.15;MQ0=0;QD=25.77	GT:AD:DP:GQ:MLPSAC:MLPSAF:PL	1/1/1/1/1/1:0,24:24:18:6:1.00:890,179,110,69,40,18,0	SG	354	No hit in this database		No hit in this database
Sp1_comp297352_c0_seq1	56	.	C	T	107	.	DP=9;VDB=0.0006;AF1=1;AC1=2;DP4=0,0,2,3;MQ=55;FQ=-42	GT:PL:GQ	1/1:140,15,0:27	Sp1_comp297352_c0_seq1	56	.	C	T	272.12	PASS	AC=6;AF=1.00;AN=6;DP=10;Dels=0.00;FS=0.000;HaplotypeScore=0.0000;MLEAC=6;MLEAF=1.00;MQ=58.11;MQ0=0;QD=27.21	GT:AD:DP:GQ:MLPSAC:MLPSAF:PL	1/1/1/1/1/1:0,10:10:6:6:1.00:297,54,33,21,12,6,0	SG	354	No hit in this database		No hit in this database
Sp1_comp297352_c0_seq1	161	.	A	G	34.46	LowQual	AC=1;AF=0.167;AN=6;BaseQRankSum=0.480;DP=10;Dels=0.00;FS=0.000;HaplotypeScore=0.0000;MLEAC=1;MLEAF=0.167;MQ=60.00;MQ0=0;MQRankSum=-0.898;QD=3.45;ReadPosRankSum=-1.733	GT:AD:DP:GQ:MLPSAC:MLPSAF:PL	0/0/0/0/0/1:8,2:10:2:1:0.167:58,0,2,8,20,42,280											GATK	354	No hit in this database		No hit in this database
Sp1_comp297352_c0_seq1	232	.	A	G	34.52	LowQual	AC=1;AF=0.167;AN=6;BaseQRankSum=0.752;DP=12;Dels=0.00;FS=0.000;HaplotypeScore=0.0000;MLEAC=1;MLEAF=0.167;MQ=60.00;MQ0=0;MQRankSum=0.752;QD=2.88;ReadPosRankSum=-0.322	GT:AD:DP:GQ:MLPSAC:MLPSAF:PL	0/0/0/0/0/1:10,2:12:4:1:0.167:59,0,4,13,28,56,386											GATK	354	No hit in this database		No hit in this database
Sp1_comp297352_c1_seq1	168	.	C	T	115	.	DP=13;VDB=0.0392;AF1=1;AC1=2;DP4=0,0,8,2;MQ=46;FQ=-57	GT:PL:GQ	1/1:148,30,0:57	Sp1_comp297352_c1_seq1	168	.	C	T	385.45	PASS	AC=6;AF=1.00;AN=6;DP=13;Dels=0.00;FS=0.000;HaplotypeScore=0.0000;MLEAC=6;MLEAF=1.00;MQ=60.00;MQ0=0;QD=29.65	GT:AD:DP:GQ:MLPSAC:MLPSAF:PL	1/1/1/1/1/1:0,13:13:9:6:1.00:411,93,57,36,21,9,0	SG	435	gi|462394213|gb|EMJ00117.1|	hypothetical protein PRUPE_ppb015366mg, partial [Prunus persica]	No hit in this database
Sp1_comp297352_c1_seq1	399	.	G	A	130	.	DP=7;VDB=0.0081;AF1=1;AC1=2;DP4=0,0,3,3;MQ=41;FQ=-45	GT:PL:GQ	1/1:163,18,0:33	Sp1_comp297352_c1_seq1	399	.	G	A	620.12	PASS	AC=6;AF=1.00;AN=6;DP=17;Dels=0.00;FS=0.000;HaplotypeScore=0.0000;MLEAC=6;MLEAF=1.00;MQ=60.00;MQ0=0;QD=30.39	GT:AD:DP:GQ:MLPSAC:MLPSAF:PL	1/1/1/1/1/1:0,17:17:13:6:1.00:646,124,76,48,28,13,0	SG	435	gi|462394213|gb|EMJ00117.1|	hypothetical protein PRUPE_ppb015366mg, partial [Prunus persica]	No hit in this database
Sp1_comp297352_c1_seq1	87	.	C	T	59	.	DP=6;VDB=0.0218;AF1=0.5;AC1=1;DP4=0,2,2,2;MQ=51;FQ=18.1;PV4=0.47,0.23,0.29,1	GT:PL:GQ	0/1:89,0,45:48	Sp1_comp297352_c1_seq1	87	.	C	T	148.4	PASS	AC=6;AF=1.00;AN=6;BaseQRankSum=0.731;DP=5;Dels=0.00;FS=0.000;HaplotypeScore=0.0000;MLEAC=6;MLEAF=1.00;MQ=60.00;MQ0=0;MQRankSum=-0.731;QD=29.68;ReadPosRankSum=0.731	GT:AD:DP:GQ:MLPSAC:MLPSAF:PL	1/1/1/1/1/1:1,4:5:3:6:1.00:172,31,19,12,7,3,0	SG	435	gi|462394213|gb|EMJ00117.1|	hypothetical protein PRUPE_ppb015366mg, partial [Prunus persica]	No hit in this database
Sp1_comp297352_c1_seq1	43	.	G	C	126	.	DP=9;VDB=0.0012;AF1=0.5;AC1=1;DP4=2,1,2,4;MQ=59;FQ=52;PV4=0.52,0.39,0.26,1	GT:PL:GQ	0/1:156,0,79:82											SAM	435	gi|462394213|gb|EMJ00117.1|	hypothetical protein PRUPE_ppb015366mg, partial [Prunus persica]	No hit in this database
Sp1_comp297352_c2_seq1	105	.	C	T	66.3	.	DP=12;VDB=0.0343;AF1=1;AC1=2;DP4=0,0,4,1;MQ=43;FQ=-42	GT:PL:GQ	1/1:99,15,0:27	Sp1_comp297352_c2_seq1	105	.	C	T	391.47	PASS	AC=6;AF=1.00;AN=6;BaseQRankSum=1.448;DP=12;Dels=0.00;FS=0.000;HaplotypeScore=0.0000;MLEAC=6;MLEAF=1.00;MQ=60.00;MQ0=0;MQRankSum=-0.579;QD=32.62;ReadPosRankSum=0.000	GT:AD:DP:GQ:MLPSAC:MLPSAF:PL	1/1/1/1/1/1:1,11:12:9:6:1.00:417,85,52,33,19,9,0	SG	398	gi|462403534|gb|EMJ09091.1|	hypothetical protein PRUPE_ppa021330mg, partial [Prunus persica]	AT4G16050.1	Aminotransferase-like, plant mobile domain family protein		Aminotransferase-like, plant mobile domain family protein; CONTAINS InterPro DOMAIN/s: Aminotransferase-like, plant mobile domain (InterPro:IPR019557); BEST Arabidopsis thaliana protein match is: Aminotransferase-like, plant mobile domain family protein (TAIR:AT1G51538.1); Has 30201 Blast hits to 17322 proteins in 780 species: Archae - 12; Bacteria - 1396; Metazoa - 17338; Fungi - 3422; Plants - …
Sp1_comp297352_c2_seq1	144	.	A	G	188	.	DP=9;VDB=0.0392;AF1=1;AC1=2;DP4=0,0,4,4;MQ=40;FQ=-51	GT:PL:GQ	1/1:221,24,0:45	Sp1_comp297352_c2_seq1	144	.	A	G	302.03	PASS	AC=6;AF=1.00;AN=6;DP=9;Dels=0.00;FS=0.000;HaplotypeScore=0.0000;MLEAC=6;MLEAF=1.00;MQ=60.00;MQ0=0;QD=33.56	GT:AD:DP:GQ:MLPSAC:MLPSAF:PL	1/1/1/1/1/1:0,9:9:6:6:1.00:327,62,38,24,14,6,0	SG	398	gi|462403534|gb|EMJ09091.1|	hypothetical protein PRUPE_ppa021330mg, partial [Prunus persica]	AT4G16050.1	Aminotransferase-like, plant mobile domain family protein		Aminotransferase-like, plant mobile domain family protein; CONTAINS InterPro DOMAIN/s: Aminotransferase-like, plant mobile domain (InterPro:IPR019557); BEST Arabidopsis thaliana protein match is: Aminotransferase-like, plant mobile domain family protein (TAIR:AT1G51538.1); Has 30201 Blast hits to 17322 proteins in 780 species: Archae - 12; Bacteria - 1396; Metazoa - 17338; Fungi - 3422; Plants - …
Sp1_comp297352_c2_seq1	180	.	G	T,A	120	.	DP=10;VDB=0.0284;AF1=1;AC1=2;DP4=0,0,5,5;MQ=36;FQ=-54	GT:PL:GQ	1/1:160,34,7,136,0,133:51	Sp1_comp297352_c2_seq1	180	.	G	T	360.02	PASS	AC=6;AF=1.00;AN=6;DP=10;Dels=0.00;FS=0.000;HaplotypeScore=0.8667;MLEAC=3;MLEAF=0.500;MQ=60.00;MQ0=0;QD=33.21	GT:AD:DP:GQ:MLPSAC:MLPSAF:PL	1/1/1/1/1/1:0,9:10:7:6:1.00:376,70,43,27,16,7,0	SG	398	gi|462403534|gb|EMJ09091.1|	hypothetical protein PRUPE_ppa021330mg, partial [Prunus persica]	AT4G16050.1	Aminotransferase-like, plant mobile domain family protein		Aminotransferase-like, plant mobile domain family protein; CONTAINS InterPro DOMAIN/s: Aminotransferase-like, plant mobile domain (InterPro:IPR019557); BEST Arabidopsis thaliana protein match is: Aminotransferase-like, plant mobile domain family protein (TAIR:AT1G51538.1); Has 30201 Blast hits to 17322 proteins in 780 species: Archae - 12; Bacteria - 1396; Metazoa - 17338; Fungi - 3422; Plants - …
Sp1_comp297352_c2_seq1	228	.	C	G	116	.	DP=6;VDB=0.0081;AF1=1;AC1=2;DP4=0,0,3,3;MQ=30;FQ=-45	GT:PL:GQ	1/1:149,18,0:33	Sp1_comp297352_c2_seq1	228	.	C	G	352.79	PASS	AC=6;AF=1.00;AN=6;DP=9;Dels=0.00;FS=0.000;HaplotypeScore=0.0000;MLEAC=6;MLEAF=1.00;MQ=60.00;MQ0=0;QD=31.62	GT:AD:DP:GQ:MLPSAC:MLPSAF:PL	1/1/1/1/1/1:0,9:9:7:6:1.00:378,70,43,27,16,7,0	SG	398	gi|462403534|gb|EMJ09091.1|	hypothetical protein PRUPE_ppa021330mg, partial [Prunus persica]	AT4G16050.1	Aminotransferase-like, plant mobile domain family protein		Aminotransferase-like, plant mobile domain family protein; CONTAINS InterPro DOMAIN/s: Aminotransferase-like, plant mobile domain (InterPro:IPR019557); BEST Arabidopsis thaliana protein match is: Aminotransferase-like, plant mobile domain family protein (TAIR:AT1G51538.1); Has 30201 Blast hits to 17322 proteins in 780 species: Archae - 12; Bacteria - 1396; Metazoa - 17338; Fungi - 3422; Plants - …
Sp1_comp297352_c2_seq1	244	.	T	A	135	.	DP=7;VDB=0.0365;AF1=1;AC1=2;DP4=0,0,4,3;MQ=30;FQ=-48	GT:PL:GQ	1/1:168,21,0:39	Sp1_comp297352_c2_seq1	244	.	T	A	350.79	PASS	AC=6;AF=1.00;AN=6;DP=10;Dels=0.00;FS=0.000;HaplotypeScore=0.0000;MLEAC=6;MLEAF=1.00;MQ=60.00;MQ0=0;QD=29.30	GT:AD:DP:GQ:MLPSAC:MLPSAF:PL	1/1/1/1/1/1:0,10:10:7:6:1.00:376,70,43,27,16,7,0	SG	398	gi|462403534|gb|EMJ09091.1|	hypothetical protein PRUPE_ppa021330mg, partial [Prunus persica]	AT4G16050.1	Aminotransferase-like, plant mobile domain family protein		Aminotransferase-like, plant mobile domain family protein; CONTAINS InterPro DOMAIN/s: Aminotransferase-like, plant mobile domain (InterPro:IPR019557); BEST Arabidopsis thaliana protein match is: Aminotransferase-like, plant mobile domain family protein (TAIR:AT1G51538.1); Has 30201 Blast hits to 17322 proteins in 780 species: Archae - 12; Bacteria - 1396; Metazoa - 17338; Fungi - 3422; Plants - …
Sp1_comp297352_c2_seq1	254	.	C	T	3.01	.	DP=7;VDB=0.0078;AF1=0.4997;AC1=1;DP4=3,2,1,1;MQ=30;FQ=4.77;PV4=1,0.0014,0.48,0.46	GT:PL:GQ	0/1:30,0,110:28	Sp1_comp297352_c2_seq1	254	.	C	T	37.45	LowQual	AC=1;AF=0.167;AN=6;BaseQRankSum=-0.480;DP=10;Dels=0.00;FS=0.000;HaplotypeScore=0.0000;MLEAC=1;MLEAF=0.167;MQ=60.00;MQ0=0;MQRankSum=-0.480;QD=3.75;ReadPosRankSum=-0.898	GT:AD:DP:GQ:MLPSAC:MLPSAF:PL	0/0/0/0/0/1:8,2:10:2:1:0.167:61,0,2,8,20,42,322	SG	398	gi|462403534|gb|EMJ09091.1|	hypothetical protein PRUPE_ppa021330mg, partial [Prunus persica]	AT4G16050.1	Aminotransferase-like, plant mobile domain family protein		Aminotransferase-like, plant mobile domain family protein; CONTAINS InterPro DOMAIN/s: Aminotransferase-like, plant mobile domain (InterPro:IPR019557); BEST Arabidopsis thaliana protein match is: Aminotransferase-like, plant mobile domain family protein (TAIR:AT1G51538.1); Has 30201 Blast hits to 17322 proteins in 780 species: Archae - 12; Bacteria - 1396; Metazoa - 17338; Fungi - 3422; Plants - …
Sp1_comp297352_c2_seq1	27	.	C	A	201	.	DP=16;VDB=0.0012;AF1=1;AC1=2;DP4=0,0,1,11;MQ=47;FQ=-63	GT:PL:GQ	1/1:234,36,0:69	Sp1_comp297352_c2_seq1	27	.	C	A	201.4	PASS	AC=6;AF=1.00;AN=6;DP=7;Dels=0.00;FS=0.000;HaplotypeScore=0.0000;MLEAC=6;MLEAF=1.00;MQ=60.00;MQ0=0;QD=28.77	GT:AD:DP:GQ:MLPSAC:MLPSAF:PL	1/1/1/1/1/1:0,7:7:5:6:1.00:226,47,29,18,11,5,0	SG	398	gi|462403534|gb|EMJ09091.1|	hypothetical protein PRUPE_ppa021330mg, partial [Prunus persica]	AT4G16050.1	Aminotransferase-like, plant mobile domain family protein		Aminotransferase-like, plant mobile domain family protein; CONTAINS InterPro DOMAIN/s: Aminotransferase-like, plant mobile domain (InterPro:IPR019557); BEST Arabidopsis thaliana protein match is: Aminotransferase-like, plant mobile domain family protein (TAIR:AT1G51538.1); Has 30201 Blast hits to 17322 proteins in 780 species: Archae - 12; Bacteria - 1396; Metazoa - 17338; Fungi - 3422; Plants - …
Sp1_comp297352_c2_seq1	287	.	G	T	99.8	.	DP=9;VDB=0.0393;AF1=0.6243;AC1=1;DP4=1,0,4,4;MQ=35;FQ=-23;PV4=1,0.32,0.1,0.17	GT:PL:GQ	0/1:129,0,4:7	Sp1_comp297352_c2_seq1	287	.	G	T	249.63	PASS	AC=5;AF=0.833;AN=6;BaseQRankSum=0.747;DP=8;Dels=0.00;FS=0.000;HaplotypeScore=0.0000;MLEAC=5;MLEAF=0.833;MQ=60.00;MQ0=0;MQRankSum=0.747;QD=31.20;ReadPosRankSum=0.747	GT:AD:DP:GQ:MLPSAC:MLPSAF:PL	0/1/1/1/1/1:1,7:8:4:5:0.833:274,42,22,11,4,0,22	SG	398	gi|462403534|gb|EMJ09091.1|	hypothetical protein PRUPE_ppa021330mg, partial [Prunus persica]	AT4G16050.1	Aminotransferase-like, plant mobile domain family protein		Aminotransferase-like, plant mobile domain family protein; CONTAINS InterPro DOMAIN/s: Aminotransferase-like, plant mobile domain (InterPro:IPR019557); BEST Arabidopsis thaliana protein match is: Aminotransferase-like, plant mobile domain family protein (TAIR:AT1G51538.1); Has 30201 Blast hits to 17322 proteins in 780 species: Archae - 12; Bacteria - 1396; Metazoa - 17338; Fungi - 3422; Plants - …
Sp1_comp297352_c2_seq1	291	.	T	C	122	.	DP=8;VDB=0.0190;AF1=1;AC1=2;DP4=0,0,5,3;MQ=37;FQ=-51	GT:PL:GQ	1/1:155,24,0:45	Sp1_comp297352_c2_seq1	291	.	T	C	253.12	PASS	AC=6;AF=1.00;AN=6;DP=7;Dels=0.00;FS=0.000;HaplotypeScore=0.0000;MLEAC=6;MLEAF=1.00;MQ=60.00;MQ0=0;QD=30.28	GT:AD:DP:GQ:MLPSAC:MLPSAF:PL	1/1/1/1/1/1:0,7:7:6:6:1.00:278,54,33,21,12,6,0	SG	398	gi|462403534|gb|EMJ09091.1|	hypothetical protein PRUPE_ppa021330mg, partial [Prunus persica]	AT4G16050.1	Aminotransferase-like, plant mobile domain family protein		Aminotransferase-like, plant mobile domain family protein; CONTAINS InterPro DOMAIN/s: Aminotransferase-like, plant mobile domain (InterPro:IPR019557); BEST Arabidopsis thaliana protein match is: Aminotransferase-like, plant mobile domain family protein (TAIR:AT1G51538.1); Has 30201 Blast hits to 17322 proteins in 780 species: Archae - 12; Bacteria - 1396; Metazoa - 17338; Fungi - 3422; Plants - …
Sp1_comp297352_c2_seq1	294	.	G	A	101	.	DP=8;VDB=0.0190;AF1=1;AC1=2;DP4=0,0,5,3;MQ=37;FQ=-51	GT:PL:GQ	1/1:134,24,0:45	Sp1_comp297352_c2_seq1	294	.	G	A	240.12	PASS	AC=6;AF=1.00;AN=6;DP=7;Dels=0.00;FS=0.000;HaplotypeScore=0.0000;MLEAC=6;MLEAF=1.00;MQ=60.00;MQ0=0;QD=34.30	GT:AD:DP:GQ:MLPSAC:MLPSAF:PL	1/1/1/1/1/1:0,7:7:6:6:1.00:265,54,33,21,12,6,0	SG	398	gi|462403534|gb|EMJ09091.1|	hypothetical protein PRUPE_ppa021330mg, partial [Prunus persica]	AT4G16050.1	Aminotransferase-like, plant mobile domain family protein		Aminotransferase-like, plant mobile domain family protein; CONTAINS InterPro DOMAIN/s: Aminotransferase-like, plant mobile domain (InterPro:IPR019557); BEST Arabidopsis thaliana protein match is: Aminotransferase-like, plant mobile domain family protein (TAIR:AT1G51538.1); Has 30201 Blast hits to 17322 proteins in 780 species: Archae - 12; Bacteria - 1396; Metazoa - 17338; Fungi - 3422; Plants - …
Sp1_comp297352_c2_seq1	33	.	G	C	222	.	DP=17;VDB=0.0028;AF1=1;AC1=2;DP4=0,0,4,12;MQ=45;FQ=-75	GT:PL:GQ	1/1:255,48,0:93	Sp1_comp297352_c2_seq1	33	.	G	C	228.4	PASS	AC=6;AF=1.00;AN=6;DP=8;Dels=0.00;FS=0.000;HaplotypeScore=0.0000;MLEAC=6;MLEAF=1.00;MQ=60.00;MQ0=0;QD=28.55	GT:AD:DP:GQ:MLPSAC:MLPSAF:PL	1/1/1/1/1/1:0,8:8:5:6:1.00:253,47,29,18,11,5,0	SG	398	gi|462403534|gb|EMJ09091.1|	hypothetical protein PRUPE_ppa021330mg, partial [Prunus persica]	AT4G16050.1	Aminotransferase-like, plant mobile domain family protein		Aminotransferase-like, plant mobile domain family protein; CONTAINS InterPro DOMAIN/s: Aminotransferase-like, plant mobile domain (InterPro:IPR019557); BEST Arabidopsis thaliana protein match is: Aminotransferase-like, plant mobile domain family protein (TAIR:AT1G51538.1); Has 30201 Blast hits to 17322 proteins in 780 species: Archae - 12; Bacteria - 1396; Metazoa - 17338; Fungi - 3422; Plants - …
Sp1_comp297352_c2_seq1	357	.	A	G	58.1	.	DP=9;VDB=0.0042;AF1=0.5163;AC1=1;DP4=0,1,4,2;MQ=42;FQ=-15.1;PV4=0.43,0.0056,0.18,0.3	GT:PL:GQ	0/1:88,0,12:15	Sp1_comp297352_c2_seq1	357	.	A	G	164.75	PASS	AC=5;AF=0.833;AN=6;BaseQRankSum=0.736;DP=9;Dels=0.00;FS=0.000;HaplotypeScore=0.0000;MLEAC=5;MLEAF=0.833;MQ=57.37;MQ0=0;MQRankSum=-0.736;QD=18.31;ReadPosRankSum=-0.736	GT:AD:DP:GQ:MLPSAC:MLPSAF:PL	0/1/1/1/1/1:2,7:9:2:5:0.833:188,28,14,6,2,0,26	SG	398	gi|462403534|gb|EMJ09091.1|	hypothetical protein PRUPE_ppa021330mg, partial [Prunus persica]	AT4G16050.1	Aminotransferase-like, plant mobile domain family protein		Aminotransferase-like, plant mobile domain family protein; CONTAINS InterPro DOMAIN/s: Aminotransferase-like, plant mobile domain (InterPro:IPR019557); BEST Arabidopsis thaliana protein match is: Aminotransferase-like, plant mobile domain family protein (TAIR:AT1G51538.1); Has 30201 Blast hits to 17322 proteins in 780 species: Archae - 12; Bacteria - 1396; Metazoa - 17338; Fungi - 3422; Plants - …
Sp1_comp297352_c2_seq1	45	.	G	T	48	.	DP=11;VDB=0.0053;AF1=0.5;AC1=1;DP4=0,2,1,2;MQ=53;FQ=26;PV4=1,0.27,1,1	GT:PL:GQ	0/1:78,0,53:56	Sp1_comp297352_c2_seq1	45	.	G	T	262.12	PASS	AC=6;AF=1.00;AN=6;DP=9;Dels=0.00;FS=0.000;HaplotypeScore=0.0000;MLEAC=6;MLEAF=1.00;MQ=60.00;MQ0=0;QD=29.12	GT:AD:DP:GQ:MLPSAC:MLPSAF:PL	1/1/1/1/1/1:0,9:9:6:6:1.00:287,54,33,21,12,6,0	SG	398	gi|462403534|gb|EMJ09091.1|	hypothetical protein PRUPE_ppa021330mg, partial [Prunus persica]	AT4G16050.1	Aminotransferase-like, plant mobile domain family protein		Aminotransferase-like, plant mobile domain family protein; CONTAINS InterPro DOMAIN/s: Aminotransferase-like, plant mobile domain (InterPro:IPR019557); BEST Arabidopsis thaliana protein match is: Aminotransferase-like, plant mobile domain family protein (TAIR:AT1G51538.1); Has 30201 Blast hits to 17322 proteins in 780 species: Archae - 12; Bacteria - 1396; Metazoa - 17338; Fungi - 3422; Plants - …
Sp1_comp297352_c2_seq1	201	.	G	T	315.99	PASS	AC=5;AF=0.833;AN=6;BaseQRankSum=-1.423;DP=11;Dels=0.00;FS=0.000;HaplotypeScore=0.0000;MLEAC=5;MLEAF=0.833;MQ=60.00;MQ0=0;MQRankSum=-1.107;QD=28.73;ReadPosRankSum=-0.158	GT:AD:DP:GQ:MLPSAC:MLPSAF:PL	0/1/1/1/1/1:1,10:11:6:5:0.833:341,56,30,15,6,0,31											GATK	398	gi|462403534|gb|EMJ09091.1|	hypothetical protein PRUPE_ppa021330mg, partial [Prunus persica]	AT4G16050.1	Aminotransferase-like, plant mobile domain family protein		Aminotransferase-like, plant mobile domain family protein; CONTAINS InterPro DOMAIN/s: Aminotransferase-like, plant mobile domain (InterPro:IPR019557); BEST Arabidopsis thaliana protein match is: Aminotransferase-like, plant mobile domain family protein (TAIR:AT1G51538.1); Has 30201 Blast hits to 17322 proteins in 780 species: Archae - 12; Bacteria - 1396; Metazoa - 17338; Fungi - 3422; Plants - …
Sp1_comp297352_c2_seq1	387	.	C	G	135.4	PASS	AC=6;AF=1.00;AN=6;DP=4;Dels=0.00;FS=0.000;HaplotypeScore=0.0000;MLEAC=6;MLEAF=1.00;MQ=53.89;MQ0=0;QD=33.85	GT:AD:DP:GQ:MLPSAC:MLPSAF:PL	1/1/1/1/1/1:0,4:4:3:6:1.00:159,31,19,12,7,3,0											GATK	398	gi|462403534|gb|EMJ09091.1|	hypothetical protein PRUPE_ppa021330mg, partial [Prunus persica]	AT4G16050.1	Aminotransferase-like, plant mobile domain family protein		Aminotransferase-like, plant mobile domain family protein; CONTAINS InterPro DOMAIN/s: Aminotransferase-like, plant mobile domain (InterPro:IPR019557); BEST Arabidopsis thaliana protein match is: Aminotransferase-like, plant mobile domain family protein (TAIR:AT1G51538.1); Has 30201 Blast hits to 17322 proteins in 780 species: Archae - 12; Bacteria - 1396; Metazoa - 17338; Fungi - 3422; Plants - …
Sp1_comp297352_c2_seq1	388	.	G	A	149.4	PASS	AC=6;AF=1.00;AN=6;DP=4;Dels=0.00;FS=0.000;HaplotypeScore=0.0000;MLEAC=6;MLEAF=1.00;MQ=53.89;MQ0=0;QD=33.78	GT:AD:DP:GQ:MLPSAC:MLPSAF:PL	1/1/1/1/1/1:0,4:4:3:6:1.00:173,31,19,12,7,3,0											GATK	398	gi|462403534|gb|EMJ09091.1|	hypothetical protein PRUPE_ppa021330mg, partial [Prunus persica]	AT4G16050.1	Aminotransferase-like, plant mobile domain family protein		Aminotransferase-like, plant mobile domain family protein; CONTAINS InterPro DOMAIN/s: Aminotransferase-like, plant mobile domain (InterPro:IPR019557); BEST Arabidopsis thaliana protein match is: Aminotransferase-like, plant mobile domain family protein (TAIR:AT1G51538.1); Has 30201 Blast hits to 17322 proteins in 780 species: Archae - 12; Bacteria - 1396; Metazoa - 17338; Fungi - 3422; Plants - …
Sp1_comp297355_c0_seq1	162	.	T	C	916.9	PASS	AC=1;AF=0.167;AN=6;BaseQRankSum=0.969;DP=250;Dels=0.00;FS=0.642;HaplotypeScore=6.2579;MLEAC=1;MLEAF=0.167;MQ=59.98;MQ0=0;MQRankSum=-0.285;QD=3.67;ReadPosRankSum=0.010	GT:AD:DP:GQ:MLPSAC:MLPSAF:PL	0/0/0/0/0/1:209,40:250:84:1:0.167:943,0,84,2147483647,2147483647,2147483647,2147483647											GATK	350	gi|224071198|ref|XP_002303373.1|	predicted protein [Populus trichocarpa]	AT4G16830.2	Hyaluronan / mRNA binding family		Hyaluronan / mRNA binding family; CONTAINS InterPro DOMAIN/s: Hyaluronan/mRNA-binding protein (InterPro:IPR006861); BEST Arabidopsis thaliana protein match is: Hyaluronan / mRNA binding family (TAIR:AT4G17520.1); Has 1174 Blast hits to 1093 proteins in 244 species: Archae - 2; Bacteria - 52; Metazoa - 515; Fungi - 125; Plants - 182; Viruses - 23; Other Eukaryotes - 275 (source: NCBI BLink).
Sp1_comp297355_c0_seq1	179	.	G	T	1182.9	PASS	AC=1;AF=0.167;AN=6;BaseQRankSum=-1.495;DP=250;Dels=0.00;FS=2.081;HaplotypeScore=1.5226;MLEAC=1;MLEAF=0.167;MQ=60.00;MQ0=0;MQRankSum=0.478;QD=4.73;ReadPosRankSum=-1.862	GT:AD:DP:GQ:MLPSAC:MLPSAF:PL	0/0/0/0/0/1:206,44:250:67:1:0.167:1209,0,67,2147483647,2147483647,2147483647,2147483647											GATK	350	gi|224071198|ref|XP_002303373.1|	predicted protein [Populus trichocarpa]	AT4G16830.2	Hyaluronan / mRNA binding family		Hyaluronan / mRNA binding family; CONTAINS InterPro DOMAIN/s: Hyaluronan/mRNA-binding protein (InterPro:IPR006861); BEST Arabidopsis thaliana protein match is: Hyaluronan / mRNA binding family (TAIR:AT4G17520.1); Has 1174 Blast hits to 1093 proteins in 244 species: Archae - 2; Bacteria - 52; Metazoa - 515; Fungi - 125; Plants - 182; Viruses - 23; Other Eukaryotes - 275 (source: NCBI BLink).
Sp1_comp297355_c0_seq1	307	.	C	A	1219.9	PASS	AC=1;AF=0.167;AN=6;BaseQRankSum=-0.929;DP=247;Dels=0.00;FS=2.571;HaplotypeScore=4.1231;MLEAC=1;MLEAF=0.167;MQ=57.49;MQ0=0;MQRankSum=-2.645;QD=4.94;ReadPosRankSum=-0.902	GT:AD:DP:GQ:MLPSAC:MLPSAF:PL	0/0/0/0/0/1:200,47:247:46:1:0.167:1246,0,46,200,2147483647,2147483647,2147483647											GATK	350	gi|224071198|ref|XP_002303373.1|	predicted protein [Populus trichocarpa]	AT4G16830.2	Hyaluronan / mRNA binding family		Hyaluronan / mRNA binding family; CONTAINS InterPro DOMAIN/s: Hyaluronan/mRNA-binding protein (InterPro:IPR006861); BEST Arabidopsis thaliana protein match is: Hyaluronan / mRNA binding family (TAIR:AT4G17520.1); Has 1174 Blast hits to 1093 proteins in 244 species: Archae - 2; Bacteria - 52; Metazoa - 515; Fungi - 125; Plants - 182; Viruses - 23; Other Eukaryotes - 275 (source: NCBI BLink).
Sp1_comp297355_c0_seq1	326	.	T	C	806.9		AC=1;AF=0.167;AN=6;BaseQRankSum=0.643;DP=243;Dels=0.00;FS=1.075;HaplotypeScore=64.1724;MLEAC=1;MLEAF=0.167;MQ=55.91;MQ0=0;MQRankSum=1.012;QD=3.32;ReadPosRankSum=-1.029	GT:AD:DP:GQ:MLPSAC:MLPSAF:PL	0/0/0/0/0/1:212,29:243:99:1:0.167:833,0,107,2147483647,2147483647,2147483647,2147483647											GATK	350	gi|224071198|ref|XP_002303373.1|	predicted protein [Populus trichocarpa]	AT4G16830.2	Hyaluronan / mRNA binding family		Hyaluronan / mRNA binding family; CONTAINS InterPro DOMAIN/s: Hyaluronan/mRNA-binding protein (InterPro:IPR006861); BEST Arabidopsis thaliana protein match is: Hyaluronan / mRNA binding family (TAIR:AT4G17520.1); Has 1174 Blast hits to 1093 proteins in 244 species: Archae - 2; Bacteria - 52; Metazoa - 515; Fungi - 125; Plants - 182; Viruses - 23; Other Eukaryotes - 275 (source: NCBI BLink).
Sp1_comp297355_c0_seq1	327	.	A	T	1229.9		AC=1;AF=0.167;AN=6;BaseQRankSum=-2.152;DP=242;Dels=0.00;FS=0.859;HaplotypeScore=63.3504;MLEAC=1;MLEAF=0.167;MQ=55.90;MQ0=0;MQRankSum=-3.695;QD=5.08;ReadPosRankSum=-2.313	GT:AD:DP:GQ:MLPSAC:MLPSAF:PL	0/0/0/0/0/1:193,49:242:40:1:0.167:1256,0,40,189,2147483647,2147483647,2147483647											GATK	350	gi|224071198|ref|XP_002303373.1|	predicted protein [Populus trichocarpa]	AT4G16830.2	Hyaluronan / mRNA binding family		Hyaluronan / mRNA binding family; CONTAINS InterPro DOMAIN/s: Hyaluronan/mRNA-binding protein (InterPro:IPR006861); BEST Arabidopsis thaliana protein match is: Hyaluronan / mRNA binding family (TAIR:AT4G17520.1); Has 1174 Blast hits to 1093 proteins in 244 species: Archae - 2; Bacteria - 52; Metazoa - 515; Fungi - 125; Plants - 182; Viruses - 23; Other Eukaryotes - 275 (source: NCBI BLink).
Sp1_comp297355_c0_seq1	336	.	C	T	794.1		AC=2;AF=0.333;AN=6;BaseQRankSum=-0.148;DP=113;Dels=0.01;FS=1.158;HaplotypeScore=53.3544;MLEAC=2;MLEAF=0.333;MQ=55.14;MQ0=0;MQRankSum=2.753;QD=7.03;ReadPosRankSum=2.849	GT:AD:DP:GQ:MLPSAC:MLPSAF:PL	0/0/0/0/1/1:85,27:112:5:2:0.333:819,5,0,51,156,2147483647,2147483647											GATK	350	gi|224071198|ref|XP_002303373.1|	predicted protein [Populus trichocarpa]	AT4G16830.2	Hyaluronan / mRNA binding family		Hyaluronan / mRNA binding family; CONTAINS InterPro DOMAIN/s: Hyaluronan/mRNA-binding protein (InterPro:IPR006861); BEST Arabidopsis thaliana protein match is: Hyaluronan / mRNA binding family (TAIR:AT4G17520.1); Has 1174 Blast hits to 1093 proteins in 244 species: Archae - 2; Bacteria - 52; Metazoa - 515; Fungi - 125; Plants - 182; Viruses - 23; Other Eukaryotes - 275 (source: NCBI BLink).
Sp1_comp297355_c1_seq1	199	.	G	T	118	.	DP=824;VDB=0.0398;AF1=0.5;AC1=1;DP4=241,269,140,153;MQ=49;FQ=121;PV4=0.94,5.4e-281,0.0018,0.29	GT:PL:GQ	0/1:148,0,255:99	Sp1_comp297355_c1_seq1	199	.	G	T	2661.9		AC=2;AF=0.333;AN=6;BaseQRankSum=0.317;DP=250;Dels=0.00;FS=8.389;HaplotypeScore=140.8965;MLEAC=2;MLEAF=0.333;MQ=59.91;MQ0=0;MQRankSum=0.534;QD=10.65;ReadPosRankSum=0.767	GT:AD:DP:GQ:MLPSAC:MLPSAF:PL	0/0/0/0/1/1:158,91:250:44:2:0.333:2688,100,0,44,208,2147483647,2147483647	SG	753	gi|6492262|gb|AAF14242.1|AF110226_1	nuclear RNA binding protein [Nicotiana tabacum]	AT5G47210.1	Hyaluronan / mRNA binding family		Hyaluronan / mRNA binding family; FUNCTIONS IN: RNA binding; INVOLVED IN: biological_process unknown; LOCATED IN: plasma membrane; EXPRESSED IN: 24 plant structures; EXPRESSED DURING: 14 growth stages; CONTAINS InterPro DOMAIN/s: Stm1, N-terminal (InterPro:IPR019084), Hyaluronan/mRNA-binding protein (InterPro:IPR006861); BEST Arabidopsis thaliana protein match is: Hyaluronan / mRNA binding family…
Sp1_comp297355_c1_seq1	301	.	T	C	56	.	DP=856;VDB=0.0399;AF1=0.5;AC1=1;DP4=79,108,275,305;MQ=48;FQ=55.5;PV4=0.24,4.8e-105,1.5e-08,1	GT:PL:GQ	0/1:86,0,85:85	Sp1_comp297355_c1_seq1	301	.	T	C	6112.92	PASS	AC=4;AF=0.667;AN=6;BaseQRankSum=3.299;DP=250;Dels=0.00;FS=7.315;HaplotypeScore=4.3394;MLEAC=4;MLEAF=0.667;MQ=59.82;MQ0=0;MQRankSum=2.112;QD=24.45;ReadPosRankSum=0.410	GT:AD:DP:GQ:MLPSAC:MLPSAF:PL	0/0/1/1/1/1:65,185:250:25:4:0.667:6139,758,316,99,0,25,1796	SG	753	gi|6492262|gb|AAF14242.1|AF110226_1	nuclear RNA binding protein [Nicotiana tabacum]	AT5G47210.1	Hyaluronan / mRNA binding family		Hyaluronan / mRNA binding family; FUNCTIONS IN: RNA binding; INVOLVED IN: biological_process unknown; LOCATED IN: plasma membrane; EXPRESSED IN: 24 plant structures; EXPRESSED DURING: 14 growth stages; CONTAINS InterPro DOMAIN/s: Stm1, N-terminal (InterPro:IPR019084), Hyaluronan/mRNA-binding protein (InterPro:IPR006861); BEST Arabidopsis thaliana protein match is: Hyaluronan / mRNA binding family…
Sp1_comp297355_c1_seq1	322	.	G	A	153	.	DP=757;VDB=0.0392;AF1=0.5;AC1=1;DP4=87,92,192,144;MQ=48;FQ=156;PV4=0.078,3.3e-162,3.7e-08,0.3	GT:PL:GQ	0/1:183,0,255:99	Sp1_comp297355_c1_seq1	322	.	G	A	5918.44	PASS	AC=5;AF=0.833;AN=6;BaseQRankSum=-2.607;DP=250;Dels=0.00;FS=2.643;HaplotypeScore=8.2004;MLEAC=5;MLEAF=0.833;MQ=59.89;MQ0=0;MQRankSum=1.954;QD=23.67;ReadPosRankSum=-0.788	GT:AD:DP:GQ:MLPSAC:MLPSAF:PL	0/1/1/1/1/1:58,192:250:1:5:0.833:5942,775,335,113,1,0,1638	SG	753	gi|6492262|gb|AAF14242.1|AF110226_1	nuclear RNA binding protein [Nicotiana tabacum]	AT5G47210.1	Hyaluronan / mRNA binding family		Hyaluronan / mRNA binding family; FUNCTIONS IN: RNA binding; INVOLVED IN: biological_process unknown; LOCATED IN: plasma membrane; EXPRESSED IN: 24 plant structures; EXPRESSED DURING: 14 growth stages; CONTAINS InterPro DOMAIN/s: Stm1, N-terminal (InterPro:IPR019084), Hyaluronan/mRNA-binding protein (InterPro:IPR006861); BEST Arabidopsis thaliana protein match is: Hyaluronan / mRNA binding family…
Sp1_comp297355_c1_seq1	385	.	T	C	80	.	DP=751;VDB=0.0322;AF1=0.5;AC1=1;DP4=229,176,63,97;MQ=48;FQ=83;PV4=0.00026,4.5e-117,1.3e-08,1	GT:PL:GQ	0/1:110,0,255:99	Sp1_comp297355_c1_seq1	385	.	T	C	2122.94		AC=2;AF=0.333;AN=6;BaseQRankSum=-1.444;DP=250;Dels=0.00;FS=12.434;HaplotypeScore=28.5493;MLEAC=2;MLEAF=0.333;MQ=59.74;MQ0=0;MQRankSum=1.788;QD=8.49;ReadPosRankSum=0.087	GT:AD:DP:GQ:MLPSAC:MLPSAF:PL	0/0/0/0/1/1:160,88:250:21:2:0.333:2149,100,0,21,138,2147483647,2147483647	SG	753	gi|6492262|gb|AAF14242.1|AF110226_1	nuclear RNA binding protein [Nicotiana tabacum]	AT5G47210.1	Hyaluronan / mRNA binding family		Hyaluronan / mRNA binding family; FUNCTIONS IN: RNA binding; INVOLVED IN: biological_process unknown; LOCATED IN: plasma membrane; EXPRESSED IN: 24 plant structures; EXPRESSED DURING: 14 growth stages; CONTAINS InterPro DOMAIN/s: Stm1, N-terminal (InterPro:IPR019084), Hyaluronan/mRNA-binding protein (InterPro:IPR006861); BEST Arabidopsis thaliana protein match is: Hyaluronan / mRNA binding family…
Sp1_comp297355_c1_seq1	202	.	C	T	1185.9		AC=1;AF=0.167;AN=6;BaseQRankSum=1.113;DP=250;Dels=0.00;FS=15.753;HaplotypeScore=87.6103;MLEAC=1;MLEAF=0.167;MQ=59.51;MQ0=0;MQRankSum=1.818;QD=4.74;ReadPosRankSum=2.099	GT:AD:DP:GQ:MLPSAC:MLPSAF:PL	0/0/0/0/0/1:206,43:250:62:1:0.167:1212,0,62,2147483647,2147483647,2147483647,2147483647											GATK	753	gi|6492262|gb|AAF14242.1|AF110226_1	nuclear RNA binding protein [Nicotiana tabacum]	AT5G47210.1	Hyaluronan / mRNA binding family		Hyaluronan / mRNA binding family; FUNCTIONS IN: RNA binding; INVOLVED IN: biological_process unknown; LOCATED IN: plasma membrane; EXPRESSED IN: 24 plant structures; EXPRESSED DURING: 14 growth stages; CONTAINS InterPro DOMAIN/s: Stm1, N-terminal (InterPro:IPR019084), Hyaluronan/mRNA-binding protein (InterPro:IPR006861); BEST Arabidopsis thaliana protein match is: Hyaluronan / mRNA binding family…
Sp1_comp297355_c1_seq1	205	.	A	G	1376.91		AC=1;AF=0.167;AN=6;BaseQRankSum=-0.280;DP=250;Dels=0.00;FS=8.751;HaplotypeScore=78.3488;MLEAC=1;MLEAF=0.167;MQ=59.50;MQ0=0;MQRankSum=-0.077;QD=5.51;ReadPosRankSum=-0.702	GT:AD:DP:GQ:MLPSAC:MLPSAF:PL	0/0/0/0/0/1:192,58:250:29:1:0.167:1403,0,29,168,2147483647,2147483647,2147483647											GATK	753	gi|6492262|gb|AAF14242.1|AF110226_1	nuclear RNA binding protein [Nicotiana tabacum]	AT5G47210.1	Hyaluronan / mRNA binding family		Hyaluronan / mRNA binding family; FUNCTIONS IN: RNA binding; INVOLVED IN: biological_process unknown; LOCATED IN: plasma membrane; EXPRESSED IN: 24 plant structures; EXPRESSED DURING: 14 growth stages; CONTAINS InterPro DOMAIN/s: Stm1, N-terminal (InterPro:IPR019084), Hyaluronan/mRNA-binding protein (InterPro:IPR006861); BEST Arabidopsis thaliana protein match is: Hyaluronan / mRNA binding family…
Sp1_comp297355_c1_seq1	349	.	C	T	1628.91		AC=2;AF=0.333;AN=6;BaseQRankSum=-1.206;DP=250;Dels=0.00;FS=12.657;HaplotypeScore=14.0828;MLEAC=2;MLEAF=0.333;MQ=59.80;MQ0=0;MQRankSum=-1.120;QD=6.52;ReadPosRankSum=0.163	GT:AD:DP:GQ:MLPSAC:MLPSAF:PL	0/0/0/0/1/1:178,70:250:27:2:0.333:1655,27,0,86,2147483647,2147483647,2147483647											GATK	753	gi|6492262|gb|AAF14242.1|AF110226_1	nuclear RNA binding protein [Nicotiana tabacum]	AT5G47210.1	Hyaluronan / mRNA binding family		Hyaluronan / mRNA binding family; FUNCTIONS IN: RNA binding; INVOLVED IN: biological_process unknown; LOCATED IN: plasma membrane; EXPRESSED IN: 24 plant structures; EXPRESSED DURING: 14 growth stages; CONTAINS InterPro DOMAIN/s: Stm1, N-terminal (InterPro:IPR019084), Hyaluronan/mRNA-binding protein (InterPro:IPR006861); BEST Arabidopsis thaliana protein match is: Hyaluronan / mRNA binding family…
Sp1_comp297355_c1_seq1	373	.	T	C	744.9		AC=1;AF=0.167;AN=6;BaseQRankSum=-0.091;DP=250;Dels=0.00;FS=2.472;HaplotypeScore=17.9862;MLEAC=1;MLEAF=0.167;MQ=59.83;MQ0=0;MQRankSum=1.517;QD=2.98;ReadPosRankSum=0.895	GT:AD:DP:GQ:MLPSAC:MLPSAF:PL	0/0/0/0/0/1:204,39:250:71:1:0.167:771,0,71,2147483647,2147483647,2147483647,2147483647											GATK	753	gi|6492262|gb|AAF14242.1|AF110226_1	nuclear RNA binding protein [Nicotiana tabacum]	AT5G47210.1	Hyaluronan / mRNA binding family		Hyaluronan / mRNA binding family; FUNCTIONS IN: RNA binding; INVOLVED IN: biological_process unknown; LOCATED IN: plasma membrane; EXPRESSED IN: 24 plant structures; EXPRESSED DURING: 14 growth stages; CONTAINS InterPro DOMAIN/s: Stm1, N-terminal (InterPro:IPR019084), Hyaluronan/mRNA-binding protein (InterPro:IPR006861); BEST Arabidopsis thaliana protein match is: Hyaluronan / mRNA binding family…
Sp1_comp297355_c1_seq1	40	.	G	A	355.9		AC=1;AF=0.167;AN=6;BaseQRankSum=-1.206;DP=250;Dels=0.00;FS=1.700;HaplotypeScore=3.6208;MLEAC=1;MLEAF=0.167;MQ=55.90;MQ0=0;MQRankSum=0.938;QD=1.42;ReadPosRankSum=0.684	GT:AD:DP:GQ:MLPSAC:MLPSAF:PL	0/0/0/0/0/1:209,41:250:34:1:0.167:382,0,34,106,2147483647,2147483647,2147483647											GATK	753	gi|6492262|gb|AAF14242.1|AF110226_1	nuclear RNA binding protein [Nicotiana tabacum]	AT5G47210.1	Hyaluronan / mRNA binding family		Hyaluronan / mRNA binding family; FUNCTIONS IN: RNA binding; INVOLVED IN: biological_process unknown; LOCATED IN: plasma membrane; EXPRESSED IN: 24 plant structures; EXPRESSED DURING: 14 growth stages; CONTAINS InterPro DOMAIN/s: Stm1, N-terminal (InterPro:IPR019084), Hyaluronan/mRNA-binding protein (InterPro:IPR006861); BEST Arabidopsis thaliana protein match is: Hyaluronan / mRNA binding family…
Sp1_comp297355_c1_seq1	400	.	G	A	723.9		AC=1;AF=0.167;AN=6;BaseQRankSum=-0.133;DP=250;Dels=0.00;FS=0.000;HaplotypeScore=21.7391;MLEAC=1;MLEAF=0.167;MQ=59.89;MQ0=0;MQRankSum=1.047;QD=2.90;ReadPosRankSum=0.902	GT:AD:DP:GQ:MLPSAC:MLPSAF:PL	0/0/0/0/0/1:210,40:250:57:1:0.167:750,0,57,190,2147483647,2147483647,2147483647											GATK	753	gi|6492262|gb|AAF14242.1|AF110226_1	nuclear RNA binding protein [Nicotiana tabacum]	AT5G47210.1	Hyaluronan / mRNA binding family		Hyaluronan / mRNA binding family; FUNCTIONS IN: RNA binding; INVOLVED IN: biological_process unknown; LOCATED IN: plasma membrane; EXPRESSED IN: 24 plant structures; EXPRESSED DURING: 14 growth stages; CONTAINS InterPro DOMAIN/s: Stm1, N-terminal (InterPro:IPR019084), Hyaluronan/mRNA-binding protein (InterPro:IPR006861); BEST Arabidopsis thaliana protein match is: Hyaluronan / mRNA binding family…
Sp1_comp297355_c1_seq1	439	.	T	A	1003.9		AC=1;AF=0.167;AN=6;BaseQRankSum=-0.934;DP=250;Dels=0.00;FS=5.445;HaplotypeScore=46.8069;MLEAC=1;MLEAF=0.167;MQ=59.77;MQ0=0;MQRankSum=-0.600;QD=4.02;ReadPosRankSum=-0.163	GT:AD:DP:GQ:MLPSAC:MLPSAF:PL	0/0/0/0/0/1:207,43:250:77:1:0.167:1030,0,77,2147483647,2147483647,2147483647,2147483647											GATK	753	gi|6492262|gb|AAF14242.1|AF110226_1	nuclear RNA binding protein [Nicotiana tabacum]	AT5G47210.1	Hyaluronan / mRNA binding family		Hyaluronan / mRNA binding family; FUNCTIONS IN: RNA binding; INVOLVED IN: biological_process unknown; LOCATED IN: plasma membrane; EXPRESSED IN: 24 plant structures; EXPRESSED DURING: 14 growth stages; CONTAINS InterPro DOMAIN/s: Stm1, N-terminal (InterPro:IPR019084), Hyaluronan/mRNA-binding protein (InterPro:IPR006861); BEST Arabidopsis thaliana protein match is: Hyaluronan / mRNA binding family…
Sp1_comp297355_c1_seq1	540	.	G	A	2234.92	PASS	AC=2;AF=0.333;AN=6;BaseQRankSum=1.803;DP=248;Dels=0.00;FS=0.000;HaplotypeScore=6.8611;MLEAC=2;MLEAF=0.333;MQ=59.85;MQ0=1;MQRankSum=-0.056;QD=9.01;ReadPosRankSum=0.483	GT:AD:DP:GQ:MLPSAC:MLPSAF:PL	0/0/0/0/1/1:182,66:248:25:2:0.333:2261,25,0,105,2147483647,2147483647,2147483647											GATK	753	gi|6492262|gb|AAF14242.1|AF110226_1	nuclear RNA binding protein [Nicotiana tabacum]	AT5G47210.1	Hyaluronan / mRNA binding family		Hyaluronan / mRNA binding family; FUNCTIONS IN: RNA binding; INVOLVED IN: biological_process unknown; LOCATED IN: plasma membrane; EXPRESSED IN: 24 plant structures; EXPRESSED DURING: 14 growth stages; CONTAINS InterPro DOMAIN/s: Stm1, N-terminal (InterPro:IPR019084), Hyaluronan/mRNA-binding protein (InterPro:IPR006861); BEST Arabidopsis thaliana protein match is: Hyaluronan / mRNA binding family…
Sp1_comp297355_c1_seq1	583	.	G	A,T	1547.9	PASS	AC=1,1;AF=0.167,0.167;AN=6;BaseQRankSum=0.267;DP=183;Dels=0.00;FS=5.110;HaplotypeScore=4.5984;MLEAC=1,1;MLEAF=0.167,0.167;MQ=59.96;MQ0=0;MQRankSum=0.089;QD=8.46;ReadPosRankSum=1.275	GT:AD:DP:GQ:MLPSAC:MLPSAF	0/0/0/0/1/2:127,14,41:183:33:1,1:0.167,0.167											GATK	753	gi|6492262|gb|AAF14242.1|AF110226_1	nuclear RNA binding protein [Nicotiana tabacum]	AT5G47210.1	Hyaluronan / mRNA binding family		Hyaluronan / mRNA binding family; FUNCTIONS IN: RNA binding; INVOLVED IN: biological_process unknown; LOCATED IN: plasma membrane; EXPRESSED IN: 24 plant structures; EXPRESSED DURING: 14 growth stages; CONTAINS InterPro DOMAIN/s: Stm1, N-terminal (InterPro:IPR019084), Hyaluronan/mRNA-binding protein (InterPro:IPR006861); BEST Arabidopsis thaliana protein match is: Hyaluronan / mRNA binding family…
Sp1_comp297355_c1_seq1	617	.	G	T	94.91		AC=1;AF=0.167;AN=6;BaseQRankSum=0.000;DP=60;Dels=0.00;FS=0.000;HaplotypeScore=7.9707;MLEAC=1;MLEAF=0.167;MQ=60.00;MQ0=0;MQRankSum=-0.134;QD=1.58;ReadPosRankSum=-0.588	GT:AD:DP:GQ:MLPSAC:MLPSAF:PL	0/0/0/0/0/1:55,5:60:30:1:0.167:121,0,30,80,2147483647,2147483647,2147483647											GATK	753	gi|6492262|gb|AAF14242.1|AF110226_1	nuclear RNA binding protein [Nicotiana tabacum]	AT5G47210.1	Hyaluronan / mRNA binding family		Hyaluronan / mRNA binding family; FUNCTIONS IN: RNA binding; INVOLVED IN: biological_process unknown; LOCATED IN: plasma membrane; EXPRESSED IN: 24 plant structures; EXPRESSED DURING: 14 growth stages; CONTAINS InterPro DOMAIN/s: Stm1, N-terminal (InterPro:IPR019084), Hyaluronan/mRNA-binding protein (InterPro:IPR006861); BEST Arabidopsis thaliana protein match is: Hyaluronan / mRNA binding family…
Sp1_comp297355_c1_seq1	619	.	A	G	206.68	PASS	AC=1;AF=0.167;AN=6;BaseQRankSum=-0.699;DP=46;Dels=0.00;FS=4.393;HaplotypeScore=6.9710;MLEAC=1;MLEAF=0.167;MQ=60.00;MQ0=0;MQRankSum=-0.036;QD=4.49;ReadPosRankSum=-0.249	GT:AD:DP:GQ:MLPSAC:MLPSAF:PL	0/0/0/0/0/1:29,16:46:3:1:0.167:231,0,3,24,63,2147483647,2147483647											GATK	753	gi|6492262|gb|AAF14242.1|AF110226_1	nuclear RNA binding protein [Nicotiana tabacum]	AT5G47210.1	Hyaluronan / mRNA binding family		Hyaluronan / mRNA binding family; FUNCTIONS IN: RNA binding; INVOLVED IN: biological_process unknown; LOCATED IN: plasma membrane; EXPRESSED IN: 24 plant structures; EXPRESSED DURING: 14 growth stages; CONTAINS InterPro DOMAIN/s: Stm1, N-terminal (InterPro:IPR019084), Hyaluronan/mRNA-binding protein (InterPro:IPR006861); BEST Arabidopsis thaliana protein match is: Hyaluronan / mRNA binding family…
Sp1_comp297355_c1_seq1	79	.	T	C	707.9	PASS	AC=1;AF=0.167;AN=6;BaseQRankSum=-0.802;DP=250;Dels=0.00;FS=0.754;HaplotypeScore=1.9981;MLEAC=1;MLEAF=0.167;MQ=57.45;MQ0=0;MQRankSum=4.446;QD=2.83;ReadPosRankSum=-1.548	GT:AD:DP:GQ:MLPSAC:MLPSAF:PL	0/0/0/0/0/1:215,35:250:70:1:0.167:734,0,70,2147483647,2147483647,2147483647,2147483647											GATK	753	gi|6492262|gb|AAF14242.1|AF110226_1	nuclear RNA binding protein [Nicotiana tabacum]	AT5G47210.1	Hyaluronan / mRNA binding family		Hyaluronan / mRNA binding family; FUNCTIONS IN: RNA binding; INVOLVED IN: biological_process unknown; LOCATED IN: plasma membrane; EXPRESSED IN: 24 plant structures; EXPRESSED DURING: 14 growth stages; CONTAINS InterPro DOMAIN/s: Stm1, N-terminal (InterPro:IPR019084), Hyaluronan/mRNA-binding protein (InterPro:IPR006861); BEST Arabidopsis thaliana protein match is: Hyaluronan / mRNA binding family…
Sp1_comp297360_c0_seq1	172	.	G	A	222	.	DP=25;VDB=0.0392;AF1=1;AC1=2;DP4=1,0,12,11;MQ=41;FQ=-64;PV4=1,1,0.075,1	GT:PL:GQ	1/1:255,37,0:71	Sp1_comp297360_c0_seq1	172	.	G	A	913.97	PASS	AC=6;AF=1.00;AN=6;DP=24;Dels=0.00;FS=0.000;HaplotypeScore=0.0000;MLEAC=6;MLEAF=1.00;MQ=60.00;MQ0=0;QD=29.04	GT:AD:DP:GQ:MLPSAC:MLPSAF:PL	1/1/1/1/1/1:0,24:24:18:6:1.00:940,179,110,69,40,18,0	SG	326	No hit in this database		No hit in this database
Sp1_comp297360_c0_seq1	57	.	G	T	68	.	DP=3;VDB=0.0211;AF1=1;AC1=2;DP4=0,0,3,0;MQ=53;FQ=-36	GT:PL:GQ	1/1:100,9,0:16	Sp1_comp297360_c0_seq1	57	.	G	T	104.56	PASS	AC=4;AF=0.667;AN=6;BaseQRankSum=1.568;DP=10;Dels=0.00;FS=3.010;HaplotypeScore=0.0000;MLEAC=4;MLEAF=0.667;MQ=54.17;MQ0=0;MQRankSum=2.383;QD=10.46;ReadPosRankSum=-0.741	GT:AD:DP:GQ:MLPSAC:MLPSAF:PL	0/0/1/1/1/1:4,6:10:0:4:0.667:126,14,6,2,0,0,30	SG	326	No hit in this database		No hit in this database
Sp1_comp297360_c0_seq1	92	.	T	G	217	.	DP=15;VDB=0.0216;AF1=1;AC1=2;DP4=0,0,12,2;MQ=42;FQ=-69	GT:PL:GQ	1/1:250,42,0:81	Sp1_comp297360_c0_seq1	92	.	T	G	587.25	PASS	AC=6;AF=1.00;AN=6;DP=18;Dels=0.00;FS=0.000;HaplotypeScore=0.0000;MLEAC=6;MLEAF=1.00;MQ=60.00;MQ0=0;QD=32.62	GT:AD:DP:GQ:MLPSAC:MLPSAF:PL	1/1/1/1/1/1:0,18:18:11:6:1.00:613,109,67,42,25,11,0	SG	326	No hit in this database		No hit in this database
Sp1_comp297360_c0_seq1	161	.	G	T	80.7	PASS	AC=1;AF=0.167;AN=6;BaseQRankSum=-2.130;DP=24;Dels=0.00;FS=0.000;HaplotypeScore=0.0000;MLEAC=1;MLEAF=0.167;MQ=60.00;MQ0=0;MQRankSum=-1.433;QD=3.36;ReadPosRankSum=0.039	GT:AD:DP:GQ:MLPSAC:MLPSAF:PL	0/0/0/0/0/1:20,4:24:7:1:0.167:106,0,7,25,56,112,2147483647											GATK	326	No hit in this database		No hit in this database
Sp1_comp297360_c0_seq1	42	.	G	A	43.8	.	DP=2;VDB=0.0167;AF1=1;AC1=2;DP4=0,0,2,0;MQ=60;FQ=-33	GT:PL:GQ	1/1:75,6,0:10											SAM	326	No hit in this database		No hit in this database
Sp1_comp297360_c0_seq1	43	.	T	C	43.8	.	DP=2;VDB=0.0167;AF1=1;AC1=2;DP4=0,0,2,0;MQ=60;FQ=-33	GT:PL:GQ	1/1:75,6,0:10											SAM	326	No hit in this database		No hit in this database
Sp1_comp297363_c0_seq1	114	.	A	T	11.3	.	DP=1;AF1=1;AC1=2;DP4=0,0,1,0;MQ=60;FQ=-30	GT:PL:GQ	1/1:41,3,0:5											SAM	470	No hit in this database		No hit in this database
Sp1_comp297363_c0_seq1	130	.	T	A	11.3	.	DP=1;AF1=1;AC1=2;DP4=0,0,1,0;MQ=60;FQ=-30	GT:PL:GQ	1/1:41,3,0:5											SAM	470	No hit in this database		No hit in this database
Sp1_comp297363_c0_seq1	138	.	G	A	11.3	.	DP=1;AF1=1;AC1=2;DP4=0,0,1,0;MQ=60;FQ=-30	GT:PL:GQ	1/1:41,3,0:5											SAM	470	No hit in this database		No hit in this database
Sp1_comp297363_c0_seq1	156	.	T	G	9.53	.	DP=1;AF1=1;AC1=2;DP4=0,0,1,0;MQ=60;FQ=-30	GT:PL:GQ	1/1:39,3,0:5											SAM	470	No hit in this database		No hit in this database
Sp1_comp297363_c0_seq1	431	.	C	G	6.2	.	DP=2;AF1=0.5001;AC1=1;DP4=0,1,0,1;MQ=48;FQ=4.93;PV4=1,1,1,1	GT:PL:GQ	0/1:35,0,32:33											SAM	470	No hit in this database		No hit in this database
Sp1_comp297367_c0_seq1	426	.	T	G	3.01	.	DP=9;VDB=0.0393;AF1=0.4999;AC1=1;DP4=0,1,0,2;MQ=47;FQ=3.48;PV4=1,0.027,0.33,0.17	GT:PL:GQ	0/1:30,0,32:28	Sp1_comp297367_c0_seq1	426	.	T	G	260.27	PASS	AC=5;AF=0.833;AN=6;BaseQRankSum=-0.751;DP=9;Dels=0.00;FS=0.000;HaplotypeScore=0.0000;MLEAC=5;MLEAF=0.833;MQ=60.00;MQ0=0;MQRankSum=0.751;QD=28.92;ReadPosRankSum=0.751	GT:AD:DP:GQ:MLPSAC:MLPSAF:PL	0/1/1/1/1/1:1,8:9:5:5:0.833:285,49,26,13,5,0,32	SG	613	gi|2244915|emb|CAB10337.1|	reverse transcriptase like protein [Arabidopsis thaliana]	AT4G20520.1	RNA binding;RNA-directed DNA polymerases		RNA binding;RNA-directed DNA polymerases; FUNCTIONS IN: RNA binding, RNA-directed DNA polymerase activity; INVOLVED IN: RNA-dependent DNA replication; LOCATED IN: cellular_component unknown; CONTAINS InterPro DOMAIN/s: RNA-directed DNA polymerase (reverse transcriptase) (InterPro:IPR000477), Protein of unknown function DUF1204 (InterPro:IPR009596), RNA-directed DNA polymerase (reverse transcripta…
Sp1_comp297367_c0_seq1	595	.	C	T	6.2	.	DP=5;VDB=0.0169;AF1=0.4999;AC1=1;DP4=2,1,1,1;MQ=39;FQ=8.65;PV4=1,0.085,0.39,0.43	GT:PL:GQ	0/1:35,0,65:36	Sp1_comp297367_c0_seq1	595	.	C	T	78.32	PASS	AC=2;AF=0.333;AN=6;BaseQRankSum=0.296;DP=10;Dels=0.00;FS=0.000;HaplotypeScore=1.9330;MLEAC=2;MLEAF=0.333;MQ=59.52;MQ0=0;MQRankSum=-0.895;QD=7.83;ReadPosRankSum=-1.580	GT:AD:DP:GQ:MLPSAC:MLPSAF:PL	0/0/0/0/1/1:7,3:10:2:2:0.333:101,2,0,3,12,30,259	SG	613	gi|2244915|emb|CAB10337.1|	reverse transcriptase like protein [Arabidopsis thaliana]	AT4G20520.1	RNA binding;RNA-directed DNA polymerases		RNA binding;RNA-directed DNA polymerases; FUNCTIONS IN: RNA binding, RNA-directed DNA polymerase activity; INVOLVED IN: RNA-dependent DNA replication; LOCATED IN: cellular_component unknown; CONTAINS InterPro DOMAIN/s: RNA-directed DNA polymerase (reverse transcriptase) (InterPro:IPR000477), Protein of unknown function DUF1204 (InterPro:IPR009596), RNA-directed DNA polymerase (reverse transcripta…
Sp1_comp297367_c0_seq1	427	.	T	A	263.27	PASS	AC=5;AF=0.833;AN=6;BaseQRankSum=-0.751;DP=9;Dels=0.00;FS=0.000;HaplotypeScore=0.0000;MLEAC=5;MLEAF=0.833;MQ=60.00;MQ0=0;MQRankSum=0.751;QD=29.25;ReadPosRankSum=0.751	GT:AD:DP:GQ:MLPSAC:MLPSAF:PL	0/1/1/1/1/1:1,8:9:5:5:0.833:288,49,26,13,5,0,32											GATK	613	gi|2244915|emb|CAB10337.1|	reverse transcriptase like protein [Arabidopsis thaliana]	AT4G20520.1	RNA binding;RNA-directed DNA polymerases		RNA binding;RNA-directed DNA polymerases; FUNCTIONS IN: RNA binding, RNA-directed DNA polymerase activity; INVOLVED IN: RNA-dependent DNA replication; LOCATED IN: cellular_component unknown; CONTAINS InterPro DOMAIN/s: RNA-directed DNA polymerase (reverse transcriptase) (InterPro:IPR000477), Protein of unknown function DUF1204 (InterPro:IPR009596), RNA-directed DNA polymerase (reverse transcripta…
Sp1_comp297368_c0_seq1	16	.	C	T	57	.	DP=3;VDB=0.0000;AF1=1;AC1=2;DP4=0,0,2,1;MQ=57;FQ=-36	GT:PL:GQ	1/1:89,9,0:16	Sp1_comp297368_c0_seq1	16	.	C	T	58.71	PASS	AC=6;AF=1.00;AN=6;DP=4;Dels=0.00;FS=0.000;HaplotypeScore=0.0000;MLEAC=6;MLEAF=1.00;MQ=60.00;MQ0=0;QD=14.68	GT:AD:DP:GQ:MLPSAC:MLPSAF:PL	1/1/1/1/1/1:0,4:4:2:6:1.00:81,16,10,6,4,2,0	SG	292	No hit in this database		No hit in this database
Sp1_comp297368_c0_seq1	49	.	G	T	25.8	.	DP=3;VDB=0.0218;AF1=1;AC1=2;DP4=0,0,2,0;MQ=53;FQ=-33	GT:PL:GQ	1/1:57,6,0:10	Sp1_comp297368_c0_seq1	49	.	G	T	105.16	PASS	AC=6;AF=1.00;AN=6;DP=4;Dels=0.00;FS=0.000;HaplotypeScore=0.0000;MLEAC=6;MLEAF=1.00;MQ=60.00;MQ0=0;QD=26.29	GT:AD:DP:GQ:MLPSAC:MLPSAF:PL	1/1/1/1/1/1:0,4:4:2:6:1.00:128,23,14,9,5,2,0	SG	292	No hit in this database		No hit in this database
Sp1_comp297368_c0_seq1	257	.	T	C	177.74	PASS	AC=5;AF=0.833;AN=6;BaseQRankSum=-0.747;DP=8;Dels=0.00;FS=0.000;HaplotypeScore=0.0000;MLEAC=5;MLEAF=0.833;MQ=58.15;MQ0=0;MQRankSum=-0.747;QD=22.22;ReadPosRankSum=0.747	GT:AD:DP:GQ:MLPSAC:MLPSAF:PL	0/1/1/1/1/1:1,7:8:2:5:0.833:201,28,14,6,2,0,34											GATK	292	No hit in this database		No hit in this database
Sp1_comp2973702_c0_seq1	101	.	C	T	3.02	.	DP=1;AF1=1;AC1=2;DP4=0,0,1,0;MQ=60;FQ=-30	GT:PL:GQ	0/1:30,3,0:4											SAM	226	No hit in this database		No hit in this database
Sp1_comp2973702_c0_seq1	111	.	G	A	10.4	.	DP=1;AF1=1;AC1=2;DP4=0,0,1,0;MQ=60;FQ=-30	GT:PL:GQ	1/1:40,3,0:5											SAM	226	No hit in this database		No hit in this database
Sp1_comp2973702_c0_seq1	129	.	C	T	9.53	.	DP=1;AF1=1;AC1=2;DP4=0,0,1,0;MQ=60;FQ=-30	GT:PL:GQ	1/1:39,3,0:5											SAM	226	No hit in this database		No hit in this database
Sp1_comp2973702_c0_seq1	130	.	C	T	9.53	.	DP=1;AF1=1;AC1=2;DP4=0,0,1,0;MQ=60;FQ=-30	GT:PL:GQ	1/1:39,3,0:5											SAM	226	No hit in this database		No hit in this database
Sp1_comp2973702_c0_seq1	138	.	C	T	6.98	.	DP=1;AF1=1;AC1=2;DP4=0,0,1,0;MQ=60;FQ=-30	GT:PL:GQ	1/1:36,3,0:4											SAM	226	No hit in this database		No hit in this database
Sp1_comp2973702_c0_seq1	168	.	G	A	3.02	.	DP=1;AF1=1;AC1=2;DP4=0,0,1,0;MQ=30;FQ=-30	GT:PL:GQ	0/1:30,3,0:4											SAM	226	No hit in this database		No hit in this database
Sp1_comp2973702_c0_seq1	183	.	T	C	3.02	.	DP=1;AF1=1;AC1=2;DP4=0,0,1,0;MQ=30;FQ=-30	GT:PL:GQ	0/1:30,3,0:4											SAM	226	No hit in this database		No hit in this database
Sp1_comp2973702_c0_seq1	200	.	T	G	3.02	.	DP=1;AF1=1;AC1=2;DP4=0,0,1,0;MQ=30;FQ=-30	GT:PL:GQ	0/1:30,3,0:4											SAM	226	No hit in this database		No hit in this database
Sp1_comp2973702_c0_seq1	202	.	G	T	3.02	.	DP=1;AF1=1;AC1=2;DP4=0,0,1,0;MQ=30;FQ=-30	GT:PL:GQ	0/1:30,3,0:4											SAM	226	No hit in this database		No hit in this database
Sp1_comp2973702_c0_seq1	84	.	C	T	6.2	.	DP=1;AF1=1;AC1=2;DP4=0,0,1,0;MQ=60;FQ=-30	GT:PL:GQ	1/1:35,3,0:4											SAM	226	No hit in this database		No hit in this database
Sp1_comp2973717_c0_seq1	111	.	C	G	10.4	.	DP=2;VDB=0.0106;AF1=1;AC1=2;DP4=0,0,0,1;MQ=60;FQ=-30	GT:PL:GQ	1/1:40,3,0:5											SAM	215	No hit in this database		No hit in this database
Sp1_comp2973717_c0_seq1	113	.	G	A	10.4	.	DP=2;VDB=0.0106;AF1=1;AC1=2;DP4=0,0,0,1;MQ=60;FQ=-30	GT:PL:GQ	1/1:40,3,0:5											SAM	215	No hit in this database		No hit in this database
Sp1_comp2973717_c0_seq1	12	.	T	A	11.3	.	DP=1;AF1=1;AC1=2;DP4=0,0,1,0;MQ=60;FQ=-30	GT:PL:GQ	1/1:41,3,0:5											SAM	215	No hit in this database		No hit in this database
Sp1_comp2973717_c0_seq1	30	.	G	C	11.3	.	DP=1;AF1=1;AC1=2;DP4=0,0,1,0;MQ=60;FQ=-30	GT:PL:GQ	1/1:41,3,0:5											SAM	215	No hit in this database		No hit in this database
Sp1_comp2973717_c0_seq1	31	.	G	T	11.3	.	DP=1;AF1=1;AC1=2;DP4=0,0,1,0;MQ=60;FQ=-30	GT:PL:GQ	1/1:41,3,0:5											SAM	215	No hit in this database		No hit in this database
Sp1_comp2973717_c0_seq1	65	.	A	T	10.4	.	DP=1;AF1=1;AC1=2;DP4=0,0,1,0;MQ=60;FQ=-30	GT:PL:GQ	1/1:40,3,0:5											SAM	215	No hit in this database		No hit in this database
Sp1_comp2973717_c0_seq1	74	.	G	T	42.8	.	DP=2;VDB=0.0094;AF1=1;AC1=2;DP4=0,0,1,1;MQ=60;FQ=-33	GT:PL:GQ	1/1:74,6,0:10											SAM	215	No hit in this database		No hit in this database
Sp1_comp2973717_c0_seq1	81	.	C	A	33.8	.	DP=2;VDB=0.0094;AF1=1;AC1=2;DP4=0,0,1,1;MQ=60;FQ=-33	GT:PL:GQ	1/1:65,6,0:10											SAM	215	No hit in this database		No hit in this database
Sp1_comp2973717_c0_seq1	98	.	T	A	4.13	.	DP=1;AF1=1;AC1=2;DP4=0,0,0,1;MQ=60;FQ=-30	GT:PL:GQ	0/1:32,3,0:3											SAM	215	No hit in this database		No hit in this database
Sp1_comp297372_c0_seq1	124	.	A	C	100	.	DP=15;VDB=0.0384;AF1=1;AC1=2;DP4=0,0,3,5;MQ=46;FQ=-51	GT:PL:GQ	1/1:133,24,0:45	Sp1_comp297372_c0_seq1	124	.	A	C	498.34	PASS	AC=6;AF=1.00;AN=6;DP=13;Dels=0.00;FS=0.000;HaplotypeScore=0.0000;MLEAC=6;MLEAF=1.00;MQ=60.00;MQ0=0;QD=28.07	GT:AD:DP:GQ:MLPSAC:MLPSAF:PL	1/1/1/1/1/1:0,13:13:10:6:1.00:524,101,62,39,23,10,0	SG	378	No hit in this database		No hit in this database
Sp1_comp297372_c0_seq1	168	.	C	G	24	.	DP=12;VDB=0.0105;AF1=0.5;AC1=1;DP4=4,4,2,1;MQ=40;FQ=27;PV4=1,0.018,0.037,0.072	GT:PL:GQ	0/1:54,0,204:57	Sp1_comp297372_c0_seq1	168	.	C	G	167.08	PASS	AC=3;AF=0.500;AN=6;BaseQRankSum=-2.259;DP=14;Dels=0.00;FS=2.027;HaplotypeScore=0.0000;MLEAC=3;MLEAF=0.500;MQ=60.00;MQ0=0;MQRankSum=-1.872;QD=11.93;ReadPosRankSum=-2.130	GT:AD:DP:GQ:MLPSAC:MLPSAF:PL	0/0/0/1/1/1:8,6:14:1:3:0.500:190,11,1,0,7,25,309	SG	378	No hit in this database		No hit in this database
Sp1_comp297372_c0_seq1	206	.	A	T	22	.	DP=11;VDB=0.0271;AF1=0.5;AC1=1;DP4=2,5,2,2;MQ=38;FQ=25;PV4=0.58,5e-07,0.024,1	GT:PL:GQ	0/1:52,0,176:55	Sp1_comp297372_c0_seq1	206	.	A	T	201.93	PASS	AC=3;AF=0.500;AN=6;BaseQRankSum=0.660;DP=13;Dels=0.00;FS=2.276;HaplotypeScore=0.0000;MLEAC=3;MLEAF=0.500;MQ=60.00;MQ0=0;MQRankSum=-0.660;QD=15.53;ReadPosRankSum=1.369	GT:AD:DP:GQ:MLPSAC:MLPSAF:PL	0/0/0/1/1/1:7,6:13:2:3:0.500:225,13,2,0,5,20,270	SG	378	No hit in this database		No hit in this database
Sp1_comp297372_c0_seq1	274	.	G	A	79	.	DP=16;VDB=0.0384;AF1=0.5;AC1=1;DP4=4,5,2,4;MQ=40;FQ=82;PV4=1,1,4.2e-07,1	GT:PL:GQ	0/1:109,0,218:99	Sp1_comp297372_c0_seq1	274	.	G	A	160.73	PASS	AC=2;AF=0.333;AN=6;BaseQRankSum=1.134;DP=12;Dels=0.00;FS=0.000;HaplotypeScore=0.0000;MLEAC=2;MLEAF=0.333;MQ=60.00;MQ0=0;MQRankSum=0.831;QD=13.39;ReadPosRankSum=-0.831	GT:AD:DP:GQ:MLPSAC:MLPSAF:PL	0/0/0/0/1/1:7,5:12:0:2:0.333:183,8,0,0,6,22,262	SG	378	No hit in this database		No hit in this database
Sp1_comp297372_c0_seq1	305	.	G	T	45	.	DP=16;VDB=0.0329;AF1=0.5;AC1=1;DP4=7,5,1,3;MQ=42;FQ=48;PV4=0.57,1,0.011,1	GT:PL:GQ	0/1:75,0,255:78	Sp1_comp297372_c0_seq1	305	.	G	T	85.32	PASS	AC=2;AF=0.333;AN=6;BaseQRankSum=0.296;DP=10;Dels=0.00;FS=0.000;HaplotypeScore=0.0000;MLEAC=2;MLEAF=0.333;MQ=60.00;MQ0=0;MQRankSum=1.386;QD=8.53;ReadPosRankSum=0.731	GT:AD:DP:GQ:MLPSAC:MLPSAF:PL	0/0/0/0/1/1:7,3:10:2:2:0.333:108,2,0,3,12,30,279	SG	378	No hit in this database		No hit in this database
Sp1_comp297372_c0_seq1	333	.	G	T	136.5	PASS	AC=3;AF=0.500;AN=6;BaseQRankSum=-1.031;DP=11;Dels=0.00;FS=0.000;HaplotypeScore=2.7883;MLEAC=3;MLEAF=0.500;MQ=60.00;MQ0=0;MQRankSum=-0.466;QD=12.41;ReadPosRankSum=-1.932	GT:AD:DP:GQ:MLPSAC:MLPSAF:PL	0/0/0/1/1/1:6,5:11:1:3:0.500:159,11,1,0,4,18,216											GATK	378	No hit in this database		No hit in this database
Sp1_comp297372_c0_seq1	43	.	T	C,G	81.64	PASS	AC=4,2;AF=0.667,0.333;AN=6;DP=3;Dels=0.00;FS=0.000;HaplotypeScore=0.0000;MLEAC=3,1;MLEAF=0.500,0.167;MQ=60.00;MQ0=0;QD=27.21	GT:AD:DP:GQ:MLPSAC:MLPSAF	1/1/1/1/2/2:0,2,1:3:1:4,2:0.667,0.333											GATK	378	No hit in this database		No hit in this database
Sp1_comp297372_c0_seq1	48	.	T	C	56.02	PASS	AC=4;AF=0.667;AN=6;BaseQRankSum=-0.727;DP=4;Dels=0.00;FS=0.000;HaplotypeScore=0.0000;MLEAC=4;MLEAF=0.667;MQ=60.00;MQ0=0;MQRankSum=0.727;QD=14.00;ReadPosRankSum=-0.727	GT:AD:DP:GQ:MLPSAC:MLPSAF:PL	0/0/1/1/1/1:1,3:4:1:4:0.667:77,8,3,1,0,1,37											GATK	378	No hit in this database		No hit in this database
Sp1_comp297377_c0_seq1	1001	.	A	G	225	.	DP=389;VDB=0.0392;AF1=0.5;AC1=1;DP4=89,97,92,96;MQ=45;FQ=225;PV4=0.84,1,5.5e-50,1	GT:PL:GQ	0/1:255,0,255:99	Sp1_comp297377_c0_seq1	1001	.	A	G	4702.9		AC=3;AF=0.500;AN=6;BaseQRankSum=1.311;DP=250;Dels=0.00;FS=0.000;HaplotypeScore=50.4714;MLEAC=3;MLEAF=0.500;MQ=59.79;MQ0=0;MQRankSum=1.732;QD=18.81;ReadPosRankSum=1.199	GT:AD:DP:GQ:MLPSAC:MLPSAF:PL	0/0/0/1/1/1:115,135:250:34:3:0.500:4729,369,88,0,34,243,2147483647	SG	2376	gi|460366602|ref|XP_004229170.1|	PREDICTED: ubiquitin carboxyl-terminal hydrolase 24-like [Solanum lycopersicum]	AT4G30890.3	ubiquitin-specific protease 24	Encodes a ubiquitin-specific protease.	ubiquitin-specific protease 24 (UBP24); FUNCTIONS IN: ubiquitin-specific protease activity, ubiquitin thiolesterase activity; INVOLVED IN: ubiquitin-dependent protein catabolic process; LOCATED IN: nucleus; EXPRESSED IN: 24 plant structures; EXPRESSED DURING: 14 growth stages; CONTAINS InterPro DOMAIN/s: Peptidase C19, ubiquitin carboxyl-terminal hydrolase 2, conserved site (InterPro:IPR018200), …
Sp1_comp297377_c0_seq1	102	.	C	G	63	.	DP=216;VDB=0.0298;AF1=0.5;AC1=1;DP4=91,25,37,14;MQ=49;FQ=66;PV4=0.43,4.2e-50,3.1e-08,0.046	GT:PL:GQ	0/1:93,0,255:96	Sp1_comp297377_c0_seq1	102	.	C	G	3042.96		AC=3;AF=0.500;AN=6;BaseQRankSum=0.988;DP=220;Dels=0.00;FS=0.000;HaplotypeScore=40.3795;MLEAC=3;MLEAF=0.500;MQ=59.66;MQ0=0;MQRankSum=-2.056;QD=13.83;ReadPosRankSum=-0.405	GT:AD:DP:GQ:MLPSAC:MLPSAF:PL	0/0/0/1/1/1:121,99:220:19:3:0.500:3069,186,19,0,88,2147483647,2147483647	SG	2376	gi|460366602|ref|XP_004229170.1|	PREDICTED: ubiquitin carboxyl-terminal hydrolase 24-like [Solanum lycopersicum]	AT4G30890.3	ubiquitin-specific protease 24	Encodes a ubiquitin-specific protease.	ubiquitin-specific protease 24 (UBP24); FUNCTIONS IN: ubiquitin-specific protease activity, ubiquitin thiolesterase activity; INVOLVED IN: ubiquitin-dependent protein catabolic process; LOCATED IN: nucleus; EXPRESSED IN: 24 plant structures; EXPRESSED DURING: 14 growth stages; CONTAINS InterPro DOMAIN/s: Peptidase C19, ubiquitin carboxyl-terminal hydrolase 2, conserved site (InterPro:IPR018200), …
Sp1_comp297377_c0_seq1	1053	.	T	G	159	.	DP=380;VDB=0.0399;AF1=0.5;AC1=1;DP4=101,88,89,92;MQ=45;FQ=162;PV4=0.47,1.6e-158,1.7e-53,1	GT:PL:GQ	0/1:189,0,255:99	Sp1_comp297377_c0_seq1	1053	.	T	G	4307.9		AC=3;AF=0.500;AN=6;BaseQRankSum=-0.693;DP=250;Dels=0.00;FS=4.253;HaplotypeScore=38.6863;MLEAC=3;MLEAF=0.500;MQ=60.00;MQ0=0;MQRankSum=-0.597;QD=17.23;ReadPosRankSum=-0.476	GT:AD:DP:GQ:MLPSAC:MLPSAF:PL	0/0/0/1/1/1:123,127:250:58:3:0.500:4334,299,58,0,67,2147483647,2147483647	SG	2376	gi|460366602|ref|XP_004229170.1|	PREDICTED: ubiquitin carboxyl-terminal hydrolase 24-like [Solanum lycopersicum]	AT4G30890.3	ubiquitin-specific protease 24	Encodes a ubiquitin-specific protease.	ubiquitin-specific protease 24 (UBP24); FUNCTIONS IN: ubiquitin-specific protease activity, ubiquitin thiolesterase activity; INVOLVED IN: ubiquitin-dependent protein catabolic process; LOCATED IN: nucleus; EXPRESSED IN: 24 plant structures; EXPRESSED DURING: 14 growth stages; CONTAINS InterPro DOMAIN/s: Peptidase C19, ubiquitin carboxyl-terminal hydrolase 2, conserved site (InterPro:IPR018200), …
Sp1_comp297377_c0_seq1	1094	.	T	G	125	.	DP=340;VDB=0.0392;AF1=0.5;AC1=1;DP4=101,79,81,64;MQ=47;FQ=128;PV4=1,1.3e-159,3.1e-26,1	GT:PL:GQ	0/1:155,0,255:99	Sp1_comp297377_c0_seq1	1094	.	T	G	3839.97	PASS	AC=3;AF=0.500;AN=6;BaseQRankSum=1.897;DP=250;Dels=0.00;FS=0.982;HaplotypeScore=0.9665;MLEAC=3;MLEAF=0.500;MQ=59.85;MQ0=0;MQRankSum=0.988;QD=15.36;ReadPosRankSum=1.860	GT:AD:DP:GQ:MLPSAC:MLPSAF:PL	0/0/0/1/1/1:138,112:250:18:3:0.500:3866,206,18,0,105,2147483647,2147483647	SG	2376	gi|460366602|ref|XP_004229170.1|	PREDICTED: ubiquitin carboxyl-terminal hydrolase 24-like [Solanum lycopersicum]	AT4G30890.3	ubiquitin-specific protease 24	Encodes a ubiquitin-specific protease.	ubiquitin-specific protease 24 (UBP24); FUNCTIONS IN: ubiquitin-specific protease activity, ubiquitin thiolesterase activity; INVOLVED IN: ubiquitin-dependent protein catabolic process; LOCATED IN: nucleus; EXPRESSED IN: 24 plant structures; EXPRESSED DURING: 14 growth stages; CONTAINS InterPro DOMAIN/s: Peptidase C19, ubiquitin carboxyl-terminal hydrolase 2, conserved site (InterPro:IPR018200), …
Sp1_comp297377_c0_seq1	1232	.	G	A	161	.	DP=307;VDB=0.0298;AF1=1;AC1=2;DP4=23,15,126,128;MQ=36;FQ=-125;PV4=0.23,0.18,9.3e-44,0.17	GT:PL:GQ	1/1:194,98,0:99	Sp1_comp297377_c0_seq1	1232	.	G	A	8096.9	PASS	AC=5;AF=0.833;AN=6;BaseQRankSum=-0.660;DP=248;Dels=0.00;FS=6.574;HaplotypeScore=2.6552;MLEAC=5;MLEAF=0.833;MQ=59.81;MQ0=0;MQRankSum=-0.648;QD=32.65;ReadPosRankSum=-0.453	GT:AD:DP:GQ:MLPSAC:MLPSAF:PL	0/1/1/1/1/1:26,222:248:99:5:0.833:8123,1202,633,318,116,0,739	SG	2376	gi|460366602|ref|XP_004229170.1|	PREDICTED: ubiquitin carboxyl-terminal hydrolase 24-like [Solanum lycopersicum]	AT4G30890.3	ubiquitin-specific protease 24	Encodes a ubiquitin-specific protease.	ubiquitin-specific protease 24 (UBP24); FUNCTIONS IN: ubiquitin-specific protease activity, ubiquitin thiolesterase activity; INVOLVED IN: ubiquitin-dependent protein catabolic process; LOCATED IN: nucleus; EXPRESSED IN: 24 plant structures; EXPRESSED DURING: 14 growth stages; CONTAINS InterPro DOMAIN/s: Peptidase C19, ubiquitin carboxyl-terminal hydrolase 2, conserved site (InterPro:IPR018200), …
Sp1_comp297377_c0_seq1	1244	.	A	G	150	.	DP=313;VDB=0.0271;AF1=1;AC1=2;DP4=27,14,136,130;MQ=37;FQ=-105;PV4=0.093,1,1.1e-43,1	GT:PL:GQ	1/1:183,78,0:99	Sp1_comp297377_c0_seq1	1244	.	A	G	8232.9	PASS	AC=5;AF=0.833;AN=6;BaseQRankSum=1.858;DP=249;Dels=0.00;FS=15.396;HaplotypeScore=2.5773;MLEAC=5;MLEAF=0.833;MQ=59.81;MQ0=0;MQRankSum=1.428;QD=33.06;ReadPosRankSum=0.062	GT:AD:DP:GQ:MLPSAC:MLPSAF:PL	0/1/1/1/1/1:29,220:249:99:5:0.833:8259,1195,623,308,109,0,825	SG	2376	gi|460366602|ref|XP_004229170.1|	PREDICTED: ubiquitin carboxyl-terminal hydrolase 24-like [Solanum lycopersicum]	AT4G30890.3	ubiquitin-specific protease 24	Encodes a ubiquitin-specific protease.	ubiquitin-specific protease 24 (UBP24); FUNCTIONS IN: ubiquitin-specific protease activity, ubiquitin thiolesterase activity; INVOLVED IN: ubiquitin-dependent protein catabolic process; LOCATED IN: nucleus; EXPRESSED IN: 24 plant structures; EXPRESSED DURING: 14 growth stages; CONTAINS InterPro DOMAIN/s: Peptidase C19, ubiquitin carboxyl-terminal hydrolase 2, conserved site (InterPro:IPR018200), …
Sp1_comp297377_c0_seq1	1337	.	G	A	145	.	DP=319;VDB=0.0345;AF1=0.5;AC1=1;DP4=28,31,41,40;MQ=49;FQ=148;PV4=0.73,4.5e-74,8.4e-05,0.0029	GT:PL:GQ	0/1:175,0,255:99	Sp1_comp297377_c0_seq1	1337	.	G	A	7326.9	PASS	AC=5;AF=0.833;AN=6;BaseQRankSum=-0.471;DP=250;Dels=0.00;FS=1.280;HaplotypeScore=1.9120;MLEAC=5;MLEAF=0.833;MQ=59.80;MQ0=0;MQRankSum=-1.254;QD=29.31;ReadPosRankSum=-2.377	GT:AD:DP:GQ:MLPSAC:MLPSAF:PL	0/1/1/1/1/1:45,205:250:54:5:0.833:7353,1048,505,218,54,0,1456	SG	2376	gi|460366602|ref|XP_004229170.1|	PREDICTED: ubiquitin carboxyl-terminal hydrolase 24-like [Solanum lycopersicum]	AT4G30890.3	ubiquitin-specific protease 24	Encodes a ubiquitin-specific protease.	ubiquitin-specific protease 24 (UBP24); FUNCTIONS IN: ubiquitin-specific protease activity, ubiquitin thiolesterase activity; INVOLVED IN: ubiquitin-dependent protein catabolic process; LOCATED IN: nucleus; EXPRESSED IN: 24 plant structures; EXPRESSED DURING: 14 growth stages; CONTAINS InterPro DOMAIN/s: Peptidase C19, ubiquitin carboxyl-terminal hydrolase 2, conserved site (InterPro:IPR018200), …
Sp1_comp297377_c0_seq1	1423	.	A	C	130	.	DP=416;VDB=0.0322;AF1=0.5;AC1=1;DP4=35,27,39,76;MQ=48;FQ=133;PV4=0.0043,8e-60,3.2e-06,0.2	GT:PL:GQ	0/1:160,0,255:99	Sp1_comp297377_c0_seq1	1423	.	A	C	7484.9	PASS	AC=5;AF=0.833;AN=6;BaseQRankSum=1.069;DP=250;Dels=0.00;FS=0.000;HaplotypeScore=1.7334;MLEAC=5;MLEAF=0.833;MQ=59.73;MQ0=0;MQRankSum=-1.399;QD=29.94;ReadPosRankSum=0.899	GT:AD:DP:GQ:MLPSAC:MLPSAF:PL	0/1/1/1/1/1:44,206:250:65:5:0.833:7511,1083,531,237,65,0,1241	SG	2376	gi|460366602|ref|XP_004229170.1|	PREDICTED: ubiquitin carboxyl-terminal hydrolase 24-like [Solanum lycopersicum]	AT4G30890.3	ubiquitin-specific protease 24	Encodes a ubiquitin-specific protease.	ubiquitin-specific protease 24 (UBP24); FUNCTIONS IN: ubiquitin-specific protease activity, ubiquitin thiolesterase activity; INVOLVED IN: ubiquitin-dependent protein catabolic process; LOCATED IN: nucleus; EXPRESSED IN: 24 plant structures; EXPRESSED DURING: 14 growth stages; CONTAINS InterPro DOMAIN/s: Peptidase C19, ubiquitin carboxyl-terminal hydrolase 2, conserved site (InterPro:IPR018200), …
Sp1_comp297377_c0_seq1	1484	.	T	G	6.98	.	DP=463;VDB=0.0399;AF1=0.4999;AC1=1;DP4=39,37,193,173;MQ=42;FQ=9.53;PV4=0.9,5.9e-152,2.8e-37,1	GT:PL:GQ	0/1:36,0,82:37	Sp1_comp297377_c0_seq1	1484	.	T	G	7767.9	PASS	AC=5;AF=0.833;AN=6;BaseQRankSum=1.481;DP=249;Dels=0.00;FS=1.331;HaplotypeScore=1.7885;MLEAC=5;MLEAF=0.833;MQ=59.91;MQ0=0;MQRankSum=-0.943;QD=31.20;ReadPosRankSum=-0.375	GT:AD:DP:GQ:MLPSAC:MLPSAF:PL	0/1/1/1/1/1:44,205:249:61:5:0.833:7794,1055,515,228,61,0,1283	SG	2376	gi|460366602|ref|XP_004229170.1|	PREDICTED: ubiquitin carboxyl-terminal hydrolase 24-like [Solanum lycopersicum]	AT4G30890.3	ubiquitin-specific protease 24	Encodes a ubiquitin-specific protease.	ubiquitin-specific protease 24 (UBP24); FUNCTIONS IN: ubiquitin-specific protease activity, ubiquitin thiolesterase activity; INVOLVED IN: ubiquitin-dependent protein catabolic process; LOCATED IN: nucleus; EXPRESSED IN: 24 plant structures; EXPRESSED DURING: 14 growth stages; CONTAINS InterPro DOMAIN/s: Peptidase C19, ubiquitin carboxyl-terminal hydrolase 2, conserved site (InterPro:IPR018200), …
Sp1_comp297377_c0_seq1	1520	.	T	A	207	.	DP=530;VDB=0.0392;AF1=0.5;AC1=1;DP4=47,41,216,175;MQ=41;FQ=77;PV4=0.81,3.7e-09,2.7e-63,1	GT:PL:GQ	0/1:237,0,104:99	Sp1_comp297377_c0_seq1	1520	.	T	A	6544.9	PASS	AC=5;AF=0.833;AN=6;BaseQRankSum=-0.071;DP=249;Dels=0.00;FS=2.204;HaplotypeScore=4.6980;MLEAC=5;MLEAF=0.833;MQ=59.82;MQ0=0;MQRankSum=0.537;QD=26.28;ReadPosRankSum=1.361	GT:AD:DP:GQ:MLPSAC:MLPSAF:PL	0/1/1/1/1/1:43,206:249:43:5:0.833:6571,901,431,184,43,0,1234	SG	2376	gi|460366602|ref|XP_004229170.1|	PREDICTED: ubiquitin carboxyl-terminal hydrolase 24-like [Solanum lycopersicum]	AT4G30890.3	ubiquitin-specific protease 24	Encodes a ubiquitin-specific protease.	ubiquitin-specific protease 24 (UBP24); FUNCTIONS IN: ubiquitin-specific protease activity, ubiquitin thiolesterase activity; INVOLVED IN: ubiquitin-dependent protein catabolic process; LOCATED IN: nucleus; EXPRESSED IN: 24 plant structures; EXPRESSED DURING: 14 growth stages; CONTAINS InterPro DOMAIN/s: Peptidase C19, ubiquitin carboxyl-terminal hydrolase 2, conserved site (InterPro:IPR018200), …
Sp1_comp297377_c0_seq1	1650	.	G	A	13.2	.	DP=500;VDB=0.0392;AF1=0.5;AC1=1;DP4=41,40,143,147;MQ=45;FQ=16.1;PV4=0.9,1.1e-136,2.8e-14,0.3	GT:PL:GQ	0/1:43,0,98:46	Sp1_comp297377_c0_seq1	1650	.	G	A	7242.9		AC=5;AF=0.833;AN=6;BaseQRankSum=-0.478;DP=250;Dels=0.00;FS=0.000;HaplotypeScore=39.2010;MLEAC=5;MLEAF=0.833;MQ=59.79;MQ0=0;MQRankSum=-1.536;QD=28.97;ReadPosRankSum=-0.962	GT:AD:DP:GQ:MLPSAC:MLPSAF:PL	0/1/1/1/1/1:42,208:250:58:5:0.833:7269,1034,503,221,58,0,1276	SG	2376	gi|460366602|ref|XP_004229170.1|	PREDICTED: ubiquitin carboxyl-terminal hydrolase 24-like [Solanum lycopersicum]	AT4G30890.3	ubiquitin-specific protease 24	Encodes a ubiquitin-specific protease.	ubiquitin-specific protease 24 (UBP24); FUNCTIONS IN: ubiquitin-specific protease activity, ubiquitin thiolesterase activity; INVOLVED IN: ubiquitin-dependent protein catabolic process; LOCATED IN: nucleus; EXPRESSED IN: 24 plant structures; EXPRESSED DURING: 14 growth stages; CONTAINS InterPro DOMAIN/s: Peptidase C19, ubiquitin carboxyl-terminal hydrolase 2, conserved site (InterPro:IPR018200), …
Sp1_comp297377_c0_seq1	1664	.	T	C	137	.	DP=496;VDB=0.0380;AF1=0.5;AC1=1;DP4=81,74,185,141;MQ=43;FQ=140;PV4=0.38,7.8e-194,2.5e-13,0.33	GT:PL:GQ	0/1:167,0,255:99	Sp1_comp297377_c0_seq1	1664	.	T	C	6001.9		AC=4;AF=0.667;AN=6;BaseQRankSum=1.002;DP=250;Dels=0.00;FS=6.693;HaplotypeScore=37.9285;MLEAC=4;MLEAF=0.667;MQ=59.75;MQ0=0;MQRankSum=-1.145;QD=24.01;ReadPosRankSum=-0.478	GT:AD:DP:GQ:MLPSAC:MLPSAF:PL	0/0/1/1/1/1:76,174:250:63:4:0.667:6028,641,244,63,0,75,2147483647	SG	2376	gi|460366602|ref|XP_004229170.1|	PREDICTED: ubiquitin carboxyl-terminal hydrolase 24-like [Solanum lycopersicum]	AT4G30890.3	ubiquitin-specific protease 24	Encodes a ubiquitin-specific protease.	ubiquitin-specific protease 24 (UBP24); FUNCTIONS IN: ubiquitin-specific protease activity, ubiquitin thiolesterase activity; INVOLVED IN: ubiquitin-dependent protein catabolic process; LOCATED IN: nucleus; EXPRESSED IN: 24 plant structures; EXPRESSED DURING: 14 growth stages; CONTAINS InterPro DOMAIN/s: Peptidase C19, ubiquitin carboxyl-terminal hydrolase 2, conserved site (InterPro:IPR018200), …
Sp1_comp297377_c0_seq1	1727	.	A	T	191	.	DP=570;VDB=0.0392;AF1=1;AC1=2;DP4=57,37,246,206;MQ=39;FQ=-82;PV4=0.31,1,4.7e-67,1	GT:PL:GQ	1/1:224,55,0:99	Sp1_comp297377_c0_seq1	1727	.	A	T	8126.9	PASS	AC=5;AF=0.833;AN=6;BaseQRankSum=0.753;DP=249;Dels=0.00;FS=3.227;HaplotypeScore=2.5221;MLEAC=5;MLEAF=0.833;MQ=59.82;MQ0=0;MQRankSum=-0.616;QD=32.64;ReadPosRankSum=0.666	GT:AD:DP:GQ:MLPSAC:MLPSAF:PL	0/1/1/1/1/1:37,212:249:89:5:0.833:8153,1174,595,281,89,0,1067	SG	2376	gi|460366602|ref|XP_004229170.1|	PREDICTED: ubiquitin carboxyl-terminal hydrolase 24-like [Solanum lycopersicum]	AT4G30890.3	ubiquitin-specific protease 24	Encodes a ubiquitin-specific protease.	ubiquitin-specific protease 24 (UBP24); FUNCTIONS IN: ubiquitin-specific protease activity, ubiquitin thiolesterase activity; INVOLVED IN: ubiquitin-dependent protein catabolic process; LOCATED IN: nucleus; EXPRESSED IN: 24 plant structures; EXPRESSED DURING: 14 growth stages; CONTAINS InterPro DOMAIN/s: Peptidase C19, ubiquitin carboxyl-terminal hydrolase 2, conserved site (InterPro:IPR018200), …
Sp1_comp297377_c0_seq1	1756	.	G	A	46	.	DP=655;VDB=0.0380;AF1=0.5;AC1=1;DP4=207,197,53,103;MQ=42;FQ=49;PV4=0.00031,2.2e-171,3.8e-40,0.33	GT:PL:GQ	0/1:76,0,255:79	Sp1_comp297377_c0_seq1	1756	.	G	A	2556.9		AC=2;AF=0.333;AN=6;BaseQRankSum=-1.046;DP=250;Dels=0.00;FS=2.263;HaplotypeScore=31.7770;MLEAC=2;MLEAF=0.333;MQ=59.74;MQ0=0;MQRankSum=0.315;QD=10.23;ReadPosRankSum=0.660	GT:AD:DP:GQ:MLPSAC:MLPSAF:PL	0/0/0/0/1/1:162,88:250:41:2:0.333:2583,106,0,41,202,2147483647,2147483647	SG	2376	gi|460366602|ref|XP_004229170.1|	PREDICTED: ubiquitin carboxyl-terminal hydrolase 24-like [Solanum lycopersicum]	AT4G30890.3	ubiquitin-specific protease 24	Encodes a ubiquitin-specific protease.	ubiquitin-specific protease 24 (UBP24); FUNCTIONS IN: ubiquitin-specific protease activity, ubiquitin thiolesterase activity; INVOLVED IN: ubiquitin-dependent protein catabolic process; LOCATED IN: nucleus; EXPRESSED IN: 24 plant structures; EXPRESSED DURING: 14 growth stages; CONTAINS InterPro DOMAIN/s: Peptidase C19, ubiquitin carboxyl-terminal hydrolase 2, conserved site (InterPro:IPR018200), …
Sp1_comp297377_c0_seq1	1887	.	C	T	4.16	.	DP=657;VDB=0.0400;AF1=1;AC1=2;DP4=53,34,266,256;MQ=47;FQ=-48;PV4=0.1,3.6e-139,1,1	GT:PL:GQ	1/1:35,21,0:20	Sp1_comp297377_c0_seq1	1887	.	C	T	7719.9		AC=5;AF=0.833;AN=6;BaseQRankSum=-1.891;DP=250;Dels=0.00;FS=12.177;HaplotypeScore=38.6058;MLEAC=5;MLEAF=0.833;MQ=59.89;MQ0=0;MQRankSum=0.450;QD=30.88;ReadPosRankSum=-0.988	GT:AD:DP:GQ:MLPSAC:MLPSAF:PL	0/1/1/1/1/1:34,215:250:99:5:0.833:7746,1215,627,304,103,0,911	SG	2376	gi|460366602|ref|XP_004229170.1|	PREDICTED: ubiquitin carboxyl-terminal hydrolase 24-like [Solanum lycopersicum]	AT4G30890.3	ubiquitin-specific protease 24	Encodes a ubiquitin-specific protease.	ubiquitin-specific protease 24 (UBP24); FUNCTIONS IN: ubiquitin-specific protease activity, ubiquitin thiolesterase activity; INVOLVED IN: ubiquitin-dependent protein catabolic process; LOCATED IN: nucleus; EXPRESSED IN: 24 plant structures; EXPRESSED DURING: 14 growth stages; CONTAINS InterPro DOMAIN/s: Peptidase C19, ubiquitin carboxyl-terminal hydrolase 2, conserved site (InterPro:IPR018200), …
Sp1_comp297377_c0_seq1	1907	.	T	C	114	.	DP=613;VDB=0.0365;AF1=0.5;AC1=1;DP4=98,75,207,208;MQ=47;FQ=117;PV4=0.15,1.1e-223,1,1	GT:PL:GQ	0/1:144,0,237:99	Sp1_comp297377_c0_seq1	1907	.	T	C	6532.91	PASS	AC=4;AF=0.667;AN=6;BaseQRankSum=0.082;DP=249;Dels=0.00;FS=7.109;HaplotypeScore=5.3536;MLEAC=4;MLEAF=0.667;MQ=59.81;MQ0=0;MQRankSum=0.559;QD=26.24;ReadPosRankSum=-0.066	GT:AD:DP:GQ:MLPSAC:MLPSAF:PL	0/0/1/1/1/1:66,183:249:28:4:0.667:6559,768,319,100,0,28,2111	SG	2376	gi|460366602|ref|XP_004229170.1|	PREDICTED: ubiquitin carboxyl-terminal hydrolase 24-like [Solanum lycopersicum]	AT4G30890.3	ubiquitin-specific protease 24	Encodes a ubiquitin-specific protease.	ubiquitin-specific protease 24 (UBP24); FUNCTIONS IN: ubiquitin-specific protease activity, ubiquitin thiolesterase activity; INVOLVED IN: ubiquitin-dependent protein catabolic process; LOCATED IN: nucleus; EXPRESSED IN: 24 plant structures; EXPRESSED DURING: 14 growth stages; CONTAINS InterPro DOMAIN/s: Peptidase C19, ubiquitin carboxyl-terminal hydrolase 2, conserved site (InterPro:IPR018200), …
Sp1_comp297377_c0_seq1	2176	.	G	C	97	.	DP=247;VDB=0.0365;AF1=0.5;AC1=1;DP4=33,115,19,68;MQ=49;FQ=100;PV4=1,3.4e-102,0.24,1	GT:PL:GQ	0/1:127,0,255:99	Sp1_comp297377_c0_seq1	2176	.	G	C	2758.01		AC=2;AF=0.333;AN=6;BaseQRankSum=1.643;DP=224;Dels=0.00;FS=2.177;HaplotypeScore=31.6442;MLEAC=2;MLEAF=0.333;MQ=59.72;MQ0=0;MQRankSum=0.043;QD=12.31;ReadPosRankSum=0.308	GT:AD:DP:GQ:MLPSAC:MLPSAF:PL	0/0/0/0/1/1:143,81:224:16:2:0.333:2784,114,0,16,132,2147483647,2147483647	SG	2376	gi|460366602|ref|XP_004229170.1|	PREDICTED: ubiquitin carboxyl-terminal hydrolase 24-like [Solanum lycopersicum]	AT4G30890.3	ubiquitin-specific protease 24	Encodes a ubiquitin-specific protease.	ubiquitin-specific protease 24 (UBP24); FUNCTIONS IN: ubiquitin-specific protease activity, ubiquitin thiolesterase activity; INVOLVED IN: ubiquitin-dependent protein catabolic process; LOCATED IN: nucleus; EXPRESSED IN: 24 plant structures; EXPRESSED DURING: 14 growth stages; CONTAINS InterPro DOMAIN/s: Peptidase C19, ubiquitin carboxyl-terminal hydrolase 2, conserved site (InterPro:IPR018200), …
Sp1_comp297377_c0_seq1	466	.	A	C	10.4	.	DP=357;VDB=0.0398;AF1=0.5;AC1=1;DP4=81,70,31,27;MQ=49;FQ=13.2;PV4=1,2.6e-83,0.0064,3.2e-10	GT:PL:GQ	0/1:40,0,255:42	Sp1_comp297377_c0_seq1	466	.	A	C	4372.91		AC=3;AF=0.500;AN=6;BaseQRankSum=-0.144;DP=250;Dels=0.00;FS=2.145;HaplotypeScore=40.1630;MLEAC=3;MLEAF=0.500;MQ=59.97;MQ0=0;MQRankSum=1.075;QD=17.49;ReadPosRankSum=-1.111	GT:AD:DP:GQ:MLPSAC:MLPSAF:PL	0/0/0/1/1/1:112,138:250:30:3:0.500:4399,361,88,0,30,228,2147483647	SG	2376	gi|460366602|ref|XP_004229170.1|	PREDICTED: ubiquitin carboxyl-terminal hydrolase 24-like [Solanum lycopersicum]	AT4G30890.3	ubiquitin-specific protease 24	Encodes a ubiquitin-specific protease.	ubiquitin-specific protease 24 (UBP24); FUNCTIONS IN: ubiquitin-specific protease activity, ubiquitin thiolesterase activity; INVOLVED IN: ubiquitin-dependent protein catabolic process; LOCATED IN: nucleus; EXPRESSED IN: 24 plant structures; EXPRESSED DURING: 14 growth stages; CONTAINS InterPro DOMAIN/s: Peptidase C19, ubiquitin carboxyl-terminal hydrolase 2, conserved site (InterPro:IPR018200), …
Sp1_comp297377_c0_seq1	480	.	G	A	179	.	DP=340;VDB=0.0399;AF1=0.5;AC1=1;DP4=85,64,82,93;MQ=49;FQ=182;PV4=0.075,1.1e-120,4.8e-05,1	GT:PL:GQ	0/1:209,0,255:99	Sp1_comp297377_c0_seq1	480	.	G	A	5084.32		AC=3;AF=0.500;AN=6;BaseQRankSum=1.035;DP=250;Dels=0.00;FS=8.969;HaplotypeScore=37.9521;MLEAC=3;MLEAF=0.500;MQ=60.00;MQ0=0;MQRankSum=-0.314;QD=20.34;ReadPosRankSum=-0.425	GT:AD:DP:GQ:MLPSAC:MLPSAF:PL	0/0/0/1/1/1:109,141:250:10:3:0.500:5110,425,113,0,10,187,2147483647	SG	2376	gi|460366602|ref|XP_004229170.1|	PREDICTED: ubiquitin carboxyl-terminal hydrolase 24-like [Solanum lycopersicum]	AT4G30890.3	ubiquitin-specific protease 24	Encodes a ubiquitin-specific protease.	ubiquitin-specific protease 24 (UBP24); FUNCTIONS IN: ubiquitin-specific protease activity, ubiquitin thiolesterase activity; INVOLVED IN: ubiquitin-dependent protein catabolic process; LOCATED IN: nucleus; EXPRESSED IN: 24 plant structures; EXPRESSED DURING: 14 growth stages; CONTAINS InterPro DOMAIN/s: Peptidase C19, ubiquitin carboxyl-terminal hydrolase 2, conserved site (InterPro:IPR018200), …
Sp1_comp297377_c0_seq1	509	.	G	A	55	.	DP=396;VDB=0.0400;AF1=0.5;AC1=1;DP4=96,84,23,66;MQ=49;FQ=58;PV4=2.6e-05,4.4e-116,6.9e-05,0.001	GT:PL:GQ	0/1:85,0,255:88	Sp1_comp297377_c0_seq1	509	.	G	A	4050.9	PASS	AC=3;AF=0.500;AN=6;BaseQRankSum=1.597;DP=250;Dels=0.00;FS=19.878;HaplotypeScore=9.1665;MLEAC=3;MLEAF=0.500;MQ=59.65;MQ0=1;MQRankSum=-1.263;QD=16.20;ReadPosRankSum=0.519	GT:AD:DP:GQ:MLPSAC:MLPSAF:PL	0/0/0/1/1/1:122,128:250:49:3:0.500:4077,319,70,0,49,270,2147483647	SG	2376	gi|460366602|ref|XP_004229170.1|	PREDICTED: ubiquitin carboxyl-terminal hydrolase 24-like [Solanum lycopersicum]	AT4G30890.3	ubiquitin-specific protease 24	Encodes a ubiquitin-specific protease.	ubiquitin-specific protease 24 (UBP24); FUNCTIONS IN: ubiquitin-specific protease activity, ubiquitin thiolesterase activity; INVOLVED IN: ubiquitin-dependent protein catabolic process; LOCATED IN: nucleus; EXPRESSED IN: 24 plant structures; EXPRESSED DURING: 14 growth stages; CONTAINS InterPro DOMAIN/s: Peptidase C19, ubiquitin carboxyl-terminal hydrolase 2, conserved site (InterPro:IPR018200), …
Sp1_comp297377_c0_seq1	558	.	C	A	169	.	DP=366;VDB=0.0380;AF1=0.5;AC1=1;DP4=93,85,82,93;MQ=48;FQ=172;PV4=0.34,1.3e-132,5e-08,0.27	GT:PL:GQ	0/1:199,0,255:99	Sp1_comp297377_c0_seq1	558	.	C	A	4332.9	PASS	AC=3;AF=0.500;AN=6;BaseQRankSum=1.372;DP=249;Dels=0.00;FS=0.972;HaplotypeScore=2.6978;MLEAC=3;MLEAF=0.500;MQ=59.74;MQ0=0;MQRankSum=1.142;QD=17.40;ReadPosRankSum=-0.400	GT:AD:DP:GQ:MLPSAC:MLPSAF:PL	0/0/0/1/1/1:126,123:249:58:3:0.500:4359,299,58,0,64,2147483647,2147483647	SG	2376	gi|460366602|ref|XP_004229170.1|	PREDICTED: ubiquitin carboxyl-terminal hydrolase 24-like [Solanum lycopersicum]	AT4G30890.3	ubiquitin-specific protease 24	Encodes a ubiquitin-specific protease.	ubiquitin-specific protease 24 (UBP24); FUNCTIONS IN: ubiquitin-specific protease activity, ubiquitin thiolesterase activity; INVOLVED IN: ubiquitin-dependent protein catabolic process; LOCATED IN: nucleus; EXPRESSED IN: 24 plant structures; EXPRESSED DURING: 14 growth stages; CONTAINS InterPro DOMAIN/s: Peptidase C19, ubiquitin carboxyl-terminal hydrolase 2, conserved site (InterPro:IPR018200), …
Sp1_comp297377_c0_seq1	565	.	G	A	162	.	DP=346;VDB=0.0365;AF1=0.5;AC1=1;DP4=86,86,83,82;MQ=48;FQ=165;PV4=1,1.1e-131,1.4e-05,1	GT:PL:GQ	0/1:192,0,255:99	Sp1_comp297377_c0_seq1	565	.	G	A	4385.9	PASS	AC=3;AF=0.500;AN=6;BaseQRankSum=3.407;DP=250;Dels=0.00;FS=4.271;HaplotypeScore=2.5326;MLEAC=3;MLEAF=0.500;MQ=59.74;MQ0=0;MQRankSum=-0.026;QD=17.54;ReadPosRankSum=-0.409	GT:AD:DP:GQ:MLPSAC:MLPSAF:PL	0/0/0/1/1/1:126,123:250:55:3:0.500:4412,292,55,0,67,2147483647,2147483647	SG	2376	gi|460366602|ref|XP_004229170.1|	PREDICTED: ubiquitin carboxyl-terminal hydrolase 24-like [Solanum lycopersicum]	AT4G30890.3	ubiquitin-specific protease 24	Encodes a ubiquitin-specific protease.	ubiquitin-specific protease 24 (UBP24); FUNCTIONS IN: ubiquitin-specific protease activity, ubiquitin thiolesterase activity; INVOLVED IN: ubiquitin-dependent protein catabolic process; LOCATED IN: nucleus; EXPRESSED IN: 24 plant structures; EXPRESSED DURING: 14 growth stages; CONTAINS InterPro DOMAIN/s: Peptidase C19, ubiquitin carboxyl-terminal hydrolase 2, conserved site (InterPro:IPR018200), …
Sp1_comp297377_c0_seq1	654	.	C	G	225	.	DP=301;VDB=0.0392;AF1=0.5;AC1=1;DP4=99,95,46,46;MQ=48;FQ=225;PV4=0.9,0.014,3.6e-24,0.41	GT:PL:GQ	0/1:255,0,255:99	Sp1_comp297377_c0_seq1	654	.	C	G	2186.9	PASS	AC=2;AF=0.333;AN=6;BaseQRankSum=-0.766;DP=250;Dels=0.00;FS=2.479;HaplotypeScore=4.1100;MLEAC=2;MLEAF=0.333;MQ=59.84;MQ0=0;MQRankSum=0.190;QD=8.75;ReadPosRankSum=-0.170	GT:AD:DP:GQ:MLPSAC:MLPSAF:PL	0/0/0/0/1/1:178,72:250:45:2:0.333:2213,45,0,86,2147483647,2147483647,2147483647	SG	2376	gi|460366602|ref|XP_004229170.1|	PREDICTED: ubiquitin carboxyl-terminal hydrolase 24-like [Solanum lycopersicum]	AT4G30890.3	ubiquitin-specific protease 24	Encodes a ubiquitin-specific protease.	ubiquitin-specific protease 24 (UBP24); FUNCTIONS IN: ubiquitin-specific protease activity, ubiquitin thiolesterase activity; INVOLVED IN: ubiquitin-dependent protein catabolic process; LOCATED IN: nucleus; EXPRESSED IN: 24 plant structures; EXPRESSED DURING: 14 growth stages; CONTAINS InterPro DOMAIN/s: Peptidase C19, ubiquitin carboxyl-terminal hydrolase 2, conserved site (InterPro:IPR018200), …
Sp1_comp297377_c0_seq1	706	.	T	C	70	.	DP=395;VDB=0.0399;AF1=0.5;AC1=1;DP4=116,82,55,38;MQ=49;FQ=73;PV4=1,1.2e-99,1,0.13	GT:PL:GQ	0/1:100,0,255:99	Sp1_comp297377_c0_seq1	706	.	T	C	3119.03	PASS	AC=2;AF=0.333;AN=6;BaseQRankSum=-0.476;DP=250;Dels=0.00;FS=7.962;HaplotypeScore=2.7335;MLEAC=2;MLEAF=0.333;MQ=59.88;MQ0=1;MQRankSum=-0.333;QD=12.48;ReadPosRankSum=-0.705	GT:AD:DP:GQ:MLPSAC:MLPSAF:PL	0/0/0/0/1/1:135,115:250:2:2:0.333:3143,148,0,2,117,2147483647,2147483647	SG	2376	gi|460366602|ref|XP_004229170.1|	PREDICTED: ubiquitin carboxyl-terminal hydrolase 24-like [Solanum lycopersicum]	AT4G30890.3	ubiquitin-specific protease 24	Encodes a ubiquitin-specific protease.	ubiquitin-specific protease 24 (UBP24); FUNCTIONS IN: ubiquitin-specific protease activity, ubiquitin thiolesterase activity; INVOLVED IN: ubiquitin-dependent protein catabolic process; LOCATED IN: nucleus; EXPRESSED IN: 24 plant structures; EXPRESSED DURING: 14 growth stages; CONTAINS InterPro DOMAIN/s: Peptidase C19, ubiquitin carboxyl-terminal hydrolase 2, conserved site (InterPro:IPR018200), …
Sp1_comp297377_c0_seq1	801	.	G	C	225	.	DP=452;VDB=0.0392;AF1=0.5;AC1=1;DP4=107,117,104,103;MQ=46;FQ=225;PV4=0.63,1,5.4e-83,1	GT:PL:GQ	0/1:255,0,255:99	Sp1_comp297377_c0_seq1	801	.	G	C	4013.9	PASS	AC=3;AF=0.500;AN=6;BaseQRankSum=-0.265;DP=250;Dels=0.00;FS=0.000;HaplotypeScore=6.7664;MLEAC=3;MLEAF=0.500;MQ=59.91;MQ0=0;MQRankSum=0.189;QD=16.06;ReadPosRankSum=0.560	GT:AD:DP:GQ:MLPSAC:MLPSAF:PL	0/0/0/1/1/1:124,125:250:44:3:0.500:4040,258,44,0,74,2147483647,2147483647	SG	2376	gi|460366602|ref|XP_004229170.1|	PREDICTED: ubiquitin carboxyl-terminal hydrolase 24-like [Solanum lycopersicum]	AT4G30890.3	ubiquitin-specific protease 24	Encodes a ubiquitin-specific protease.	ubiquitin-specific protease 24 (UBP24); FUNCTIONS IN: ubiquitin-specific protease activity, ubiquitin thiolesterase activity; INVOLVED IN: ubiquitin-dependent protein catabolic process; LOCATED IN: nucleus; EXPRESSED IN: 24 plant structures; EXPRESSED DURING: 14 growth stages; CONTAINS InterPro DOMAIN/s: Peptidase C19, ubiquitin carboxyl-terminal hydrolase 2, conserved site (InterPro:IPR018200), …
Sp1_comp297377_c0_seq1	82	.	C	T	144	.	DP=143;VDB=0.0066;AF1=0.5;AC1=1;DP4=82,9,39,2;MQ=48;FQ=147;PV4=0.5,1,1.6e-10,1	GT:PL:GQ	0/1:174,0,255:99	Sp1_comp297377_c0_seq1	82	.	C	T	1367.9	PASS	AC=2;AF=0.333;AN=6;BaseQRankSum=0.283;DP=146;Dels=0.00;FS=2.986;HaplotypeScore=3.8471;MLEAC=2;MLEAF=0.333;MQ=59.62;MQ0=0;MQRankSum=-1.862;QD=9.37;ReadPosRankSum=-0.100	GT:AD:DP:GQ:MLPSAC:MLPSAF:PL	0/0/0/0/1/1:102,44:146:38:2:0.333:1394,39,0,38,144,2147483647,2147483647	SG	2376	gi|460366602|ref|XP_004229170.1|	PREDICTED: ubiquitin carboxyl-terminal hydrolase 24-like [Solanum lycopersicum]	AT4G30890.3	ubiquitin-specific protease 24	Encodes a ubiquitin-specific protease.	ubiquitin-specific protease 24 (UBP24); FUNCTIONS IN: ubiquitin-specific protease activity, ubiquitin thiolesterase activity; INVOLVED IN: ubiquitin-dependent protein catabolic process; LOCATED IN: nucleus; EXPRESSED IN: 24 plant structures; EXPRESSED DURING: 14 growth stages; CONTAINS InterPro DOMAIN/s: Peptidase C19, ubiquitin carboxyl-terminal hydrolase 2, conserved site (InterPro:IPR018200), …
Sp1_comp297377_c0_seq1	843	.	A	T	173	.	DP=458;VDB=0.0400;AF1=0.5;AC1=1;DP4=111,126,99,106;MQ=45;FQ=176;PV4=0.78,9.3e-144,5e-116,1	GT:PL:GQ	0/1:203,0,255:99	Sp1_comp297377_c0_seq1	843	.	A	T	4013.9	PASS	AC=3;AF=0.500;AN=6;BaseQRankSum=2.432;DP=250;Dels=0.00;FS=1.529;HaplotypeScore=5.1083;MLEAC=3;MLEAF=0.500;MQ=60.00;MQ0=0;MQRankSum=-1.365;QD=16.06;ReadPosRankSum=0.920	GT:AD:DP:GQ:MLPSAC:MLPSAF:PL	0/0/0/1/1/1:125,123:250:49:3:0.500:4040,273,49,0,70,2147483647,2147483647	SG	2376	gi|460366602|ref|XP_004229170.1|	PREDICTED: ubiquitin carboxyl-terminal hydrolase 24-like [Solanum lycopersicum]	AT4G30890.3	ubiquitin-specific protease 24	Encodes a ubiquitin-specific protease.	ubiquitin-specific protease 24 (UBP24); FUNCTIONS IN: ubiquitin-specific protease activity, ubiquitin thiolesterase activity; INVOLVED IN: ubiquitin-dependent protein catabolic process; LOCATED IN: nucleus; EXPRESSED IN: 24 plant structures; EXPRESSED DURING: 14 growth stages; CONTAINS InterPro DOMAIN/s: Peptidase C19, ubiquitin carboxyl-terminal hydrolase 2, conserved site (InterPro:IPR018200), …
Sp1_comp297377_c0_seq1	855	.	T	C	167	.	DP=423;VDB=0.0380;AF1=0.5;AC1=1;DP4=106,114,87,98;MQ=45;FQ=170;PV4=0.84,1.9e-119,2.4e-97,1	GT:PL:GQ	0/1:197,0,255:99	Sp1_comp297377_c0_seq1	855	.	T	C	4016.9	PASS	AC=3;AF=0.500;AN=6;BaseQRankSum=1.599;DP=250;Dels=0.00;FS=0.000;HaplotypeScore=4.7782;MLEAC=3;MLEAF=0.500;MQ=60.00;MQ0=0;MQRankSum=0.603;QD=16.07;ReadPosRankSum=-0.059	GT:AD:DP:GQ:MLPSAC:MLPSAF:PL	0/0/0/1/1/1:128,122:250:50:3:0.500:4043,278,50,0,71,2147483647,2147483647	SG	2376	gi|460366602|ref|XP_004229170.1|	PREDICTED: ubiquitin carboxyl-terminal hydrolase 24-like [Solanum lycopersicum]	AT4G30890.3	ubiquitin-specific protease 24	Encodes a ubiquitin-specific protease.	ubiquitin-specific protease 24 (UBP24); FUNCTIONS IN: ubiquitin-specific protease activity, ubiquitin thiolesterase activity; INVOLVED IN: ubiquitin-dependent protein catabolic process; LOCATED IN: nucleus; EXPRESSED IN: 24 plant structures; EXPRESSED DURING: 14 growth stages; CONTAINS InterPro DOMAIN/s: Peptidase C19, ubiquitin carboxyl-terminal hydrolase 2, conserved site (InterPro:IPR018200), …
Sp1_comp297377_c0_seq1	897	.	G	A	225	.	DP=392;VDB=0.0365;AF1=0.5;AC1=1;DP4=91,112,93,89;MQ=46;FQ=225;PV4=0.22,0.044,5.6e-57,1	GT:PL:GQ	0/1:255,0,255:99	Sp1_comp297377_c0_seq1	897	.	G	A	4053.9	PASS	AC=3;AF=0.500;AN=6;BaseQRankSum=2.108;DP=249;Dels=0.00;FS=2.136;HaplotypeScore=4.8289;MLEAC=3;MLEAF=0.500;MQ=59.86;MQ0=0;MQRankSum=0.613;QD=16.28;ReadPosRankSum=0.815	GT:AD:DP:GQ:MLPSAC:MLPSAF:PL	0/0/0/1/1/1:132,117:249:36:3:0.500:4080,246,36,0,87,2147483647,2147483647	SG	2376	gi|460366602|ref|XP_004229170.1|	PREDICTED: ubiquitin carboxyl-terminal hydrolase 24-like [Solanum lycopersicum]	AT4G30890.3	ubiquitin-specific protease 24	Encodes a ubiquitin-specific protease.	ubiquitin-specific protease 24 (UBP24); FUNCTIONS IN: ubiquitin-specific protease activity, ubiquitin thiolesterase activity; INVOLVED IN: ubiquitin-dependent protein catabolic process; LOCATED IN: nucleus; EXPRESSED IN: 24 plant structures; EXPRESSED DURING: 14 growth stages; CONTAINS InterPro DOMAIN/s: Peptidase C19, ubiquitin carboxyl-terminal hydrolase 2, conserved site (InterPro:IPR018200), …
[truncated: 103,468 more rows]
