# Supplementary material for: Comparative analysis of the root transcriptomes of cultivated sweetpotato (Ipomoea batatas [L.] Lam) and its wild ancestor (Ipomoea trifida [Kunth] G. Don)
Source: BMC Plant Biol. 2017 Jan 13;17:9. doi: 10.1186/s12870-016-0950-x (PMC5234144; doi:10.1186/s12870-016-0950-x)
Supplement: Additional file 11: — SNPs identified in I. batatas (Sp1). (ZIP 190 MB) [file 12870_2016_950_MOESM11_ESM.zip › Add. file 11-3. SNPs identifed in Ib (Sp1).xlsx]

## Sheet: Sheet1
																						Blastx results from nr blast		Blastx results from Arabidopsis (TAIR10) database				OrthoMCL
Contig ID	POS	ID	REF	ALT	QUAL	FILTER	INFO1	INFO2	INFO3	Contig ID	POS	ID	REF	ALT	QUAL	FILTER	INFO4	INFO5	INFO6	SG/GATK/SAM	Lengths	Hit ID	Hit Description	Arabidopsis_HitID	Arabidopsis_Hit_ShortDescription	Arabidopsis_Hit_CuratorSummary	Arabidopsis_Hit_Computational_description	OrthoMCL_paralogs	OrthoMCLorthologs
Sp1_comp271265_c0_seq1	177	.	T	C	4.13	.	DP=3;VDB=0.0137;AF1=0.5003;AC1=1;DP4=1,0,2,0;MQ=49;FQ=-3.64;PV4=1,0.039,0.2,1	GT:PL:GQ	0/1:32,0,27:29											SAM	337	No hit in this database		No hit in this database
Sp1_comp271265_c0_seq1	47	.	A	G	34.8	.	DP=2;VDB=0.0099;AF1=1;AC1=2;DP4=0,0,1,1;MQ=60;FQ=-33	GT:PL:GQ	1/1:66,6,0:10											SAM	337	No hit in this database		No hit in this database
Sp1_comp271265_c0_seq1	63	.	T	C	3.02	.	DP=1;AF1=1;AC1=2;DP4=0,0,0,1;MQ=60;FQ=-30	GT:PL:GQ	0/1:30,3,0:4											SAM	337	No hit in this database		No hit in this database
Sp1_comp271265_c0_seq1	68	.	C	T	9.53	.	DP=1;AF1=1;AC1=2;DP4=0,0,0,1;MQ=60;FQ=-30	GT:PL:GQ	1/1:39,3,0:5											SAM	337	No hit in this database		No hit in this database
Sp1_comp271265_c0_seq1	88	.	A	G	5.46	.	DP=1;AF1=1;AC1=2;DP4=0,0,1,0;MQ=60;FQ=-30	GT:PL:GQ	1/1:34,3,0:3											SAM	337	No hit in this database		No hit in this database
Sp1_comp271265_c0_seq1	97	.	A	T	9.53	.	DP=1;AF1=1;AC1=2;DP4=0,0,1,0;MQ=60;FQ=-30	GT:PL:GQ	1/1:39,3,0:5											SAM	337	No hit in this database		No hit in this database
Sp1_comp271267_c0_seq1	25	.	A	C	5.46	.	DP=1;AF1=1;AC1=2;DP4=0,0,1,0;MQ=54;FQ=-30	GT:PL:GQ	1/1:34,3,0:3											SAM	248	No hit in this database		No hit in this database
Sp1_comp271268_c0_seq1	156	.	G	C	57	.	DP=6;VDB=0.0125;AF1=0.5;AC1=1;DP4=1,2,1,2;MQ=44;FQ=53.8;PV4=1,1,0,1	GT:PL:GQ	0/1:87,0,82:84	Sp1_comp271268_c0_seq1	156	.	G	C	93.02	PASS	AC=3;AF=0.500;AN=6;BaseQRankSum=1.537;DP=6;Dels=0.00;FS=0.000;HaplotypeScore=0.0000;MLEAC=3;MLEAF=0.500;MQ=60.00;MQ0=0;MQRankSum=1.537;QD=15.50;ReadPosRankSum=1.537	GT:AD:DP:GQ:MLPSAC:MLPSAF:PL	0/0/0/1/1/1:3,3:6:2:3:0.500:115,8,2,0,2,8,101	SG	306	No hit in this database		No hit in this database
Sp1_comp271268_c0_seq1	173	.	A	C	60	.	DP=4;VDB=0.0125;AF1=0.5008;AC1=1;DP4=1,0,1,2;MQ=41;FQ=-4.12;PV4=1,1,0,0.33	GT:PL:GQ	0/1:90,0,25:28	Sp1_comp271268_c0_seq1	173	.	A	C	133.22	PASS	AC=4;AF=0.667;AN=6;BaseQRankSum=0.720;DP=6;Dels=0.00;FS=0.000;HaplotypeScore=0.0000;MLEAC=4;MLEAF=0.667;MQ=60.00;MQ0=0;MQRankSum=-0.720;QD=22.20;ReadPosRankSum=-0.720	GT:AD:DP:GQ:MLPSAC:MLPSAF:PL	0/0/1/1/1/1:2,4:6:1:4:0.667:155,16,6,1,0,2,67	SG	306	No hit in this database		No hit in this database
Sp1_comp271268_c0_seq1	219	.	A	G	53.82	PASS	AC=2;AF=0.333;AN=6;BaseQRankSum=0.358;DP=5;Dels=0.00;FS=0.000;HaplotypeScore=0.0000;MLEAC=2;MLEAF=0.333;MQ=53.22;MQ0=0;MQRankSum=1.231;QD=10.76;ReadPosRankSum=0.358	GT:AD:DP:GQ:MLPSAC:MLPSAF:PL	0/0/0/0/1/1:3,2:5:0:2:0.333:75,3,0,0,3,10,108											GATK	306	No hit in this database		No hit in this database
Sp1_comp271268_c0_seq1	222	.	C	T	85.82	PASS	AC=3;AF=0.500;AN=6;BaseQRankSum=-1.231;DP=5;Dels=0.00;FS=0.000;HaplotypeScore=0.0000;MLEAC=3;MLEAF=0.500;MQ=53.22;MQ0=0;MQRankSum=-1.231;QD=17.16;ReadPosRankSum=-0.358	GT:AD:DP:GQ:MLPSAC:MLPSAF:PL	0/0/0/1/1/1:2,3:5:0:3:0.500:107,10,3,0,0,3,75											GATK	306	No hit in this database		No hit in this database
Sp1_comp271268_c0_seq1	259	.	C	T	111.16	PASS	AC=6;AF=1.00;AN=6;DP=3;Dels=0.00;FS=0.000;HaplotypeScore=0.0000;MLEAC=6;MLEAF=1.00;MQ=60.00;MQ0=0;QD=26.47	GT:AD:DP:GQ:MLPSAC:MLPSAF:PL	1/1/1/1/1/1:0,3:3:2:6:1.00:134,23,14,9,5,2,0											GATK	306	No hit in this database		No hit in this database
Sp1_comp271268_c0_seq1	300	.	G	A	49.82	LowQual	AC=2;AF=0.333;AN=6;BaseQRankSum=0.720;DP=6;Dels=0.00;FS=0.000;HaplotypeScore=0.0000;MLEAC=2;MLEAF=0.333;MQ=55.68;MQ0=0;MQRankSum=0.720;QD=8.30;ReadPosRankSum=1.380	GT:AD:DP:GQ:MLPSAC:MLPSAF:PL	0/0/0/0/1/1:4,2:6:0:2:0.333:71,3,0,0,3,10,99											GATK	306	No hit in this database		No hit in this database
Sp1_comp271276_c0_seq1	162	.	G	T	59	.	DP=11;VDB=0.0322;AF1=0.5;AC1=1;DP4=2,1,5,2;MQ=47;FQ=49.7;PV4=1,9.4e-05,0.31,1	GT:PL:GQ	0/1:89,0,77:80	Sp1_comp271276_c0_seq1	162	.	G	T	276.21	PASS	AC=4;AF=0.667;AN=6;BaseQRankSum=-0.085;DP=13;Dels=0.00;FS=0.000;HaplotypeScore=0.0000;MLEAC=4;MLEAF=0.667;MQ=57.74;MQ0=0;MQRankSum=-0.761;QD=21.25;ReadPosRankSum=-0.254	GT:AD:DP:GQ:MLPSAC:MLPSAF:PL	0/0/1/1/1/1:3,10:13:1:4:0.667:299,36,15,5,0,1,98	SG	525	No hit in this database		No hit in this database
Sp1_comp271276_c0_seq1	174	.	A	C	4.13	.	DP=11;VDB=0.0189;AF1=0.4998;AC1=1;DP4=7,1,2,1;MQ=44;FQ=6.2;PV4=0.49,9.5e-06,1,1	GT:PL:GQ	0/1:32,0,162:31	Sp1_comp271276_c0_seq1	174	.	A	C	188.58	PASS	AC=2;AF=0.333;AN=6;BaseQRankSum=-0.713;DP=20;Dels=0.00;FS=0.000;HaplotypeScore=3.9995;MLEAC=2;MLEAF=0.333;MQ=56.81;MQ0=0;MQRankSum=1.902;QD=9.43;ReadPosRankSum=0.475	GT:AD:DP:GQ:MLPSAC:MLPSAF:PL	0/0/0/0/1/1:13,7:20:2:2:0.333:212,8,0,2,12,36,376	SG	525	No hit in this database		No hit in this database
Sp1_comp271276_c0_seq1	232	.	G	A	60	.	DP=35;VDB=0.0399;AF1=0.5;AC1=1;DP4=17,12,4,2;MQ=44;FQ=63;PV4=1,0.44,1,0.21	GT:PL:GQ	0/1:90,0,255:93	Sp1_comp271276_c0_seq1	232	.	G	A	148.95		AC=1;AF=0.167;AN=6;BaseQRankSum=-0.430;DP=47;Dels=0.00;FS=0.000;HaplotypeScore=20.2967;MLEAC=1;MLEAF=0.167;MQ=59.38;MQ0=0;MQRankSum=0.494;QD=3.17;ReadPosRankSum=-0.909	GT:AD:DP:GQ:MLPSAC:MLPSAF:PL	0/0/0/0/0/1:41,6:47:20:1:0.167:175,0,20,58,119,2147483647,2147483647	SG	525	No hit in this database		No hit in this database
Sp1_comp271276_c0_seq1	409	.	A	T	126	.	DP=31;VDB=0.0298;AF1=0.5;AC1=1;DP4=2,2,13,6;MQ=42;FQ=49;PV4=0.59,2e-12,0.0004,0.44	GT:PL:GQ	0/1:156,0,76:79	Sp1_comp271276_c0_seq1	409	.	A	T	468.25	PASS	AC=4;AF=0.667;AN=6;BaseQRankSum=1.006;DP=23;Dels=0.00;FS=0.000;HaplotypeScore=11.9335;MLEAC=4;MLEAF=0.667;MQ=58.76;MQ0=0;MQRankSum=-1.603;QD=20.36;ReadPosRankSum=0.112	GT:AD:DP:GQ:MLPSAC:MLPSAF:PL	0/0/1/1/1/1:5,18:23:0:4:0.667:491,56,24,8,0,0,134	SG	525	No hit in this database		No hit in this database
Sp1_comp271276_c0_seq1	417	.	G	A	225	.	DP=33;VDB=0.0322;AF1=0.5;AC1=1;DP4=6,4,10,6;MQ=41;FQ=164;PV4=1,1,0.44,1	GT:PL:GQ	0/1:255,0,191:99	Sp1_comp271276_c0_seq1	417	.	G	A	410.29	PASS	AC=4;AF=0.667;AN=6;BaseQRankSum=1.236;DP=23;Dels=0.00;FS=0.000;HaplotypeScore=11.9335;MLEAC=4;MLEAF=0.667;MQ=58.76;MQ0=0;MQRankSum=-0.434;QD=17.84;ReadPosRankSum=1.303	GT:AD:DP:GQ:MLPSAC:MLPSAF:PL	0/0/1/1/1/1:7,16:23:3:4:0.667:434,42,15,3,0,7,206	SG	525	No hit in this database		No hit in this database
Sp1_comp271276_c0_seq1	450	.	G	T	111	.	DP=30;VDB=0.0216;AF1=0.5939;AC1=1;DP4=1,1,16,7;MQ=42;FQ=-22;PV4=1,3.8e-13,0.012,1	GT:PL:GQ	0/1:140,0,5:8	Sp1_comp271276_c0_seq1	450	.	G	T	612.43	PASS	AC=5;AF=0.833;AN=6;BaseQRankSum=1.148;DP=22;Dels=0.00;FS=0.000;HaplotypeScore=4.9815;MLEAC=5;MLEAF=0.833;MQ=58.71;MQ0=0;MQRankSum=1.626;QD=27.84;ReadPosRankSum=-0.478	GT:AD:DP:GQ:MLPSAC:MLPSAF:PL	0/1/1/1/1/1:3,19:22:9:5:0.833:638,98,52,26,9,0,61	SG	525	No hit in this database		No hit in this database
Sp1_comp271276_c0_seq1	460	.	C	T	56	.	DP=28;VDB=0.0190;AF1=0.5;AC1=1;DP4=1,1,6,1;MQ=42;FQ=17.1;PV4=0.42,0.0013,0.054,0.17	GT:PL:GQ	0/1:86,0,44:47	Sp1_comp271276_c0_seq1	460	.	C	T	649.32	PASS	AC=5;AF=0.833;AN=6;BaseQRankSum=0.628;DP=22;Dels=0.00;FS=0.000;HaplotypeScore=0.0000;MLEAC=5;MLEAF=0.833;MQ=58.71;MQ0=0;MQRankSum=1.199;QD=29.51;ReadPosRankSum=-2.113	GT:AD:DP:GQ:MLPSAC:MLPSAF:PL	0/1/1/1/1/1:2,20:22:10:5:0.833:675,105,56,28,10,0,52	SG	525	No hit in this database		No hit in this database
Sp1_comp271276_c0_seq1	515	.	G	A	91	.	DP=9;VDB=0.0001;AF1=0.6672;AC1=1;DP4=1,0,6,2;MQ=43;FQ=-24;PV4=1,0.087,0.044,1	GT:PL:GQ	0/1:120,0,3:6	Sp1_comp271276_c0_seq1	515	.	G	A	695.32	PASS	AC=5;AF=0.833;AN=6;BaseQRankSum=1.129;DP=19;Dels=0.00;FS=0.000;HaplotypeScore=0.0000;MLEAC=5;MLEAF=0.833;MQ=60.00;MQ0=0;MQRankSum=1.129;QD=28.82;ReadPosRankSum=-1.395	GT:AD:DP:GQ:MLPSAC:MLPSAF:PL	0/1/1/1/1/1:2,17:19:10:5:0.833:721,105,56,28,10,0,52	SG	525	No hit in this database		No hit in this database
Sp1_comp271276_c0_seq1	183	.	T	C	127.05	PASS	AC=1;AF=0.167;AN=6;BaseQRankSum=0.640;DP=24;Dels=0.00;FS=2.682;HaplotypeScore=4.9993;MLEAC=1;MLEAF=0.167;MQ=57.35;MQ0=0;MQRankSum=0.924;QD=5.29;ReadPosRankSum=-0.426	GT:AD:DP:GQ:MLPSAC:MLPSAF:PL	0/0/0/0/0/1:19,5:24:0:1:0.167:150,0,0,12,34,77,2147483647											GATK	525	No hit in this database		No hit in this database
Sp1_comp271276_c0_seq1	270	.	A	G	249.5	PASS	AC=2;AF=0.333;AN=6;BaseQRankSum=-0.744;DP=40;Dels=0.00;FS=1.243;HaplotypeScore=7.9314;MLEAC=2;MLEAF=0.333;MQ=59.60;MQ0=0;MQRankSum=-1.718;QD=6.24;ReadPosRankSum=-2.205	GT:AD:DP:GQ:MLPSAC:MLPSAF:PL	0/0/0/0/1/1:20,20:40:4:2:0.333:274,14,0,4,21,63,2147483647											GATK	525	No hit in this database		No hit in this database
Sp1_comp271276_c0_seq1	422	.	G	A	113.54	PASS	AC=1;AF=0.167;AN=6;BaseQRankSum=-0.355;DP=24;Dels=0.00;FS=0.000;HaplotypeScore=9.9985;MLEAC=1;MLEAF=0.167;MQ=58.82;MQ0=0;MQRankSum=0.924;QD=4.73;ReadPosRankSum=0.000	GT:AD:DP:GQ:MLPSAC:MLPSAF:PL	0/0/0/0/0/1:19,5:24:1:1:0.167:137,0,1,14,38,84,2147483647											GATK	525	No hit in this database		No hit in this database
Sp1_comp271276_c0_seq1	441	.	A	T	33.04	LowQual;	AC=1;AF=0.167;AN=6;BaseQRankSum=2.150;DP=27;Dels=0.00;FS=2.129;HaplotypeScore=2.9829;MLEAC=1;MLEAF=0.167;MQ=58.95;MQ0=0;MQRankSum=-1.263;QD=1.22;ReadPosRankSum=1.536	GT:AD:DP:GQ:MLPSAC:MLPSAF:PL	0/0/0/0/0/1:23,4:27:15:1:0.167:59,0,15,39,75,2147483647,2147483647											GATK	525	No hit in this database		No hit in this database
Sp1_comp271278_c0_seq1	155	.	C	T	4.13	.	DP=2;VDB=0.0099;AF1=1;AC1=2;DP4=0,0,1,0;MQ=44;FQ=-30	GT:PL:GQ	0/1:32,3,0:3											SAM	221	No hit in this database		No hit in this database
Sp1_comp271283_c0_seq1	38	.	C	A	94.16	PASS	AC=6;AF=1.00;AN=6;DP=3;Dels=0.00;FS=0.000;HaplotypeScore=0.0000;MLEAC=6;MLEAF=1.00;MQ=54.00;MQ0=0;QD=31.39	GT:AD:DP:GQ:MLPSAC:MLPSAF:PL	1/1/1/1/1/1:0,3:3:2:6:1.00:117,23,14,9,5,2,0											GATK	252	No hit in this database		No hit in this database
Sp1_comp271283_c0_seq1	91	.	C	T	11.3	.	DP=1;AF1=1;AC1=2;DP4=0,0,1,0;MQ=60;FQ=-30	GT:PL:GQ	1/1:41,3,0:5											SAM	252	No hit in this database		No hit in this database
Sp1_comp271284_c0_seq1	116	.	C	T	125	.	DP=19;VDB=0.0216;AF1=0.5;AC1=1;DP4=8,4,2,5;MQ=44;FQ=128;PV4=0.17,0.11,1,1	GT:PL:GQ	0/1:155,0,230:99	Sp1_comp271284_c0_seq1	116	.	C	T	183.29	PASS	AC=2;AF=0.333;AN=6;BaseQRankSum=0.023;DP=33;Dels=0.00;FS=7.389;HaplotypeScore=0.0000;MLEAC=2;MLEAF=0.333;MQ=59.22;MQ0=0;MQRankSum=0.677;QD=5.55;ReadPosRankSum=1.424	GT:AD:DP:GQ:MLPSAC:MLPSAF:PL	0/0/0/0/1/1:27,6:33:3:2:0.333:207,7,0,3,15,42,433	SG	336	No hit in this database		No hit in this database
Sp1_comp271284_c0_seq1	186	.	G	T	27	.	DP=24;VDB=0.0380;AF1=1;AC1=2;DP4=0,0,1,2;MQ=50;FQ=-36	GT:PL:GQ	1/1:59,9,0:16	Sp1_comp271284_c0_seq1	186	.	G	T	966.95	PASS	AC=6;AF=1.00;AN=6;DP=30;Dels=0.00;FS=0.000;HaplotypeScore=0.0000;MLEAC=6;MLEAF=1.00;MQ=60.00;MQ0=0;QD=32.23	GT:AD:DP:GQ:MLPSAC:MLPSAF:PL	1/1/1/1/1/1:0,30:30:20:6:1.00:993,194,119,75,44,20,0	SG	336	No hit in this database		No hit in this database
Sp1_comp271284_c0_seq1	260	.	T	A	168	.	DP=19;VDB=0.0345;AF1=1;AC1=2;DP4=0,0,11,7;MQ=46;FQ=-81	GT:PL:GQ	1/1:201,54,0:99	Sp1_comp271284_c0_seq1	260	.	T	A	347.79	PASS	AC=6;AF=1.00;AN=6;DP=15;Dels=0.00;FS=0.000;HaplotypeScore=0.0000;MLEAC=6;MLEAF=1.00;MQ=60.00;MQ0=0;QD=23.19	GT:AD:DP:GQ:MLPSAC:MLPSAF:PL	1/1/1/1/1/1:0,15:15:7:6:1.00:373,70,43,27,16,7,0	SG	336	No hit in this database		No hit in this database
Sp1_comp271284_c0_seq1	317	.	C	T	37.3	.	DP=10;VDB=0.0002;AF1=1;AC1=2;DP4=0,0,5,0;MQ=45;FQ=-42	GT:PL:GQ	1/1:70,15,0:27	Sp1_comp271284_c0_seq1	317	.	C	T	235.4	PASS	AC=6;AF=1.00;AN=6;DP=7;Dels=0.00;FS=0.000;HaplotypeScore=0.0000;MLEAC=6;MLEAF=1.00;MQ=60.00;MQ0=0;QD=33.63	GT:AD:DP:GQ:MLPSAC:MLPSAF:PL	1/1/1/1/1/1:0,7:7:5:6:1.00:260,47,29,18,11,5,0	SG	336	No hit in this database		No hit in this database
Sp1_comp271284_c0_seq1	44	.	C	T	6.79	.	DP=2;VDB=0.0196;AF1=1;AC1=2;DP4=0,0,0,2;MQ=27;FQ=-33	GT:PL:GQ	1/1:37,6,0:7	Sp1_comp271284_c0_seq1	44	.	C	T	66.71	PASS	AC=6;AF=1.00;AN=6;DP=16;Dels=0.00;FS=0.000;HaplotypeScore=0.0000;MLEAC=6;MLEAF=1.00;MQ=59.40;MQ0=0;QD=4.17	GT:AD:DP:GQ:MLPSAC:MLPSAF:PL	1/1/1/1/1/1:0,16:16:2:6:1.00:89,16,10,6,4,2,0	SG	336	No hit in this database		No hit in this database
Sp1_comp271284_c0_seq1	48	.	C	G	13	.	DP=2;VDB=0.0196;AF1=1;AC1=2;DP4=0,0,0,2;MQ=27;FQ=-33	GT:PL:GQ	1/1:44,6,0:9	Sp1_comp271284_c0_seq1	48	.	C	G	104.16	PASS	AC=6;AF=1.00;AN=6;DP=17;Dels=0.00;FS=0.000;HaplotypeScore=0.0000;MLEAC=6;MLEAF=1.00;MQ=59.44;MQ0=0;QD=6.13	GT:AD:DP:GQ:MLPSAC:MLPSAF:PL	1/1/1/1/1/1:0,17:17:2:6:1.00:127,23,14,9,5,2,0	SG	336	No hit in this database		No hit in this database
Sp1_comp271284_c0_seq1	141	.	G	T	167.83	PASS	AC=2;AF=0.333;AN=6;BaseQRankSum=0.163;DP=33;Dels=0.00;FS=4.263;HaplotypeScore=1.8656;MLEAC=2;MLEAF=0.333;MQ=60.00;MQ0=0;MQRankSum=-0.957;QD=5.09;ReadPosRankSum=-0.443	GT:AD:DP:GQ:MLPSAC:MLPSAF:PL	0/0/0/0/1/1:27,6:33:4:2:0.333:192,4,0,8,27,66,2147483647											GATK	336	No hit in this database		No hit in this database
Sp1_comp271284_c0_seq1	82	.	C	G	38	.	DP=10;VDB=0.0080;AF1=0.5;AC1=1;DP4=2,5,2,1;MQ=41;FQ=41;PV4=0.5,1,0.41,0.24	GT:PL:GQ	0/1:68,0,164:71											SAM	336	No hit in this database		No hit in this database
Sp1_comp271288_c0_seq1	581	.	G	A	5.46	.	DP=1;AF1=1;AC1=2;DP4=0,0,0,1;MQ=49;FQ=-30	GT:PL:GQ	1/1:34,3,0:3											SAM	636	gi|302886767|ref|XP_003042273.1|	hypothetical protein NECHADRAFT_81273 [Nectria haematococca mpVI 77-13-4]	No hit in this database
Sp1_comp271290_c0_seq1	23	.	G	C	8.65	.	DP=1;AF1=1;AC1=2;DP4=0,0,0,1;MQ=38;FQ=-30	GT:PL:GQ	1/1:38,3,0:5											SAM	201	No hit in this database		No hit in this database
Sp1_comp271292_c0_seq1	124	.	A	T	19.1	.	DP=4;VDB=0.0180;AF1=0.5;AC1=1;DP4=1,1,1,1;MQ=49;FQ=19.5;PV4=1,0.23,1,1	GT:PL:GQ	0/1:49,0,50:49	Sp1_comp271292_c0_seq1	124	.	A	T	49.98	LowQual	AC=3;AF=0.500;AN=6;BaseQRankSum=-1.026;DP=4;Dels=0.00;FS=0.000;HaplotypeScore=0.0000;MLEAC=3;MLEAF=0.500;MQ=60.00;MQ0=0;MQRankSum=1.026;QD=12.50;ReadPosRankSum=0.000	GT:AD:DP:GQ:MLPSAC:MLPSAF:PL	0/0/0/1/1/1:2,2:4:1:3:0.500:71,5,1,0,1,5,78	SG	543	No hit in this database		No hit in this database
Sp1_comp271292_c0_seq1	137	.	C	T	17.1	.	DP=4;VDB=0.0178;AF1=0.5;AC1=1;DP4=1,1,1,1;MQ=49;FQ=20;PV4=1,0.21,0.3,1	GT:PL:GQ	0/1:47,0,70:50	Sp1_comp271292_c0_seq1	137	.	C	T	55.98	PASS	AC=3;AF=0.500;AN=6;BaseQRankSum=-1.026;DP=4;Dels=0.00;FS=0.000;HaplotypeScore=0.0000;MLEAC=3;MLEAF=0.500;MQ=60.00;MQ0=0;MQRankSum=0.000;QD=14.00;ReadPosRankSum=1.026	GT:AD:DP:GQ:MLPSAC:MLPSAF:PL	0/0/0/1/1/1:2,2:4:1:3:0.500:77,5,1,0,1,5,80	SG	543	No hit in this database		No hit in this database
Sp1_comp271292_c0_seq1	170	.	C	T	18.1	.	DP=4;VDB=0.0178;AF1=0.5;AC1=1;DP4=1,1,1,1;MQ=49;FQ=21;PV4=1,0.18,0.3,0.43	GT:PL:GQ	0/1:48,0,69:51	Sp1_comp271292_c0_seq1	170	.	C	T	56.98	PASS	AC=3;AF=0.500;AN=6;BaseQRankSum=-1.026;DP=4;Dels=0.00;FS=0.000;HaplotypeScore=0.0000;MLEAC=3;MLEAF=0.500;MQ=60.00;MQ0=0;MQRankSum=1.026;QD=14.25;ReadPosRankSum=0.000	GT:AD:DP:GQ:MLPSAC:MLPSAF:PL	0/0/0/1/1/1:2,2:4:1:3:0.500:78,5,1,0,1,5,79	SG	543	No hit in this database		No hit in this database
Sp1_comp271292_c0_seq1	184	.	C	T	15.1	.	DP=4;VDB=0.0178;AF1=0.5;AC1=1;DP4=1,1,1,1;MQ=49;FQ=18;PV4=1,1,0.3,0.47	GT:PL:GQ	0/1:45,0,63:48	Sp1_comp271292_c0_seq1	184	.	C	T	52.98	PASS	AC=3;AF=0.500;AN=6;BaseQRankSum=1.026;DP=4;Dels=0.00;FS=0.000;HaplotypeScore=0.0000;MLEAC=3;MLEAF=0.500;MQ=60.00;MQ0=0;MQRankSum=-1.026;QD=13.25;ReadPosRankSum=0.000	GT:AD:DP:GQ:MLPSAC:MLPSAF:PL	0/0/0/1/1/1:2,2:4:1:3:0.500:74,5,1,0,1,5,73	SG	543	No hit in this database		No hit in this database
Sp1_comp271292_c0_seq1	185	.	G	A	32	.	DP=4;VDB=0.0180;AF1=0.5;AC1=1;DP4=1,1,1,1;MQ=49;FQ=18;PV4=1,0.39,1,1	GT:PL:GQ	0/1:62,0,45:48	Sp1_comp271292_c0_seq1	185	.	G	A	50.98	PASS	AC=3;AF=0.500;AN=6;BaseQRankSum=0.000;DP=4;Dels=0.00;FS=0.000;HaplotypeScore=0.0000;MLEAC=3;MLEAF=0.500;MQ=60.00;MQ0=0;MQRankSum=1.026;QD=12.75;ReadPosRankSum=1.026	GT:AD:DP:GQ:MLPSAC:MLPSAF:PL	0/0/0/1/1/1:2,2:4:1:3:0.500:72,5,1,0,1,5,75	SG	543	No hit in this database		No hit in this database
Sp1_comp271292_c0_seq1	404	.	A	G	6.98	.	DP=1;AF1=1;AC1=2;DP4=0,0,0,1;MQ=36;FQ=-30	GT:PL:GQ	1/1:36,3,0:4	Sp1_comp271292_c0_seq1	404	.	A	G	59.71	PASS	AC=6;AF=1.00;AN=6;DP=2;Dels=0.00;FS=0.000;HaplotypeScore=0.0000;MLEAC=6;MLEAF=1.00;MQ=60.00;MQ0=0;QD=29.86	GT:AD:DP:GQ:MLPSAC:MLPSAF:PL	1/1/1/1/1/1:0,2:2:2:6:1.00:82,16,10,6,4,2,0	SG	543	No hit in this database		No hit in this database
Sp1_comp271292_c0_seq1	172	.	G	T	49.98	LowQual	AC=3;AF=0.500;AN=6;BaseQRankSum=0.000;DP=4;Dels=0.00;FS=0.000;HaplotypeScore=0.0000;MLEAC=3;MLEAF=0.500;MQ=60.00;MQ0=0;MQRankSum=0.000;QD=12.50;ReadPosRankSum=1.026	GT:AD:DP:GQ:MLPSAC:MLPSAF:PL	0/0/0/1/1/1:2,2:4:1:3:0.500:71,5,1,0,1,5,78											GATK	543	No hit in this database		No hit in this database
Sp1_comp271292_c0_seq1	474	.	G	A	39.71	LowQual	AC=6;AF=1.00;AN=6;DP=2;Dels=0.00;FS=0.000;HaplotypeScore=0.0000;MLEAC=6;MLEAF=1.00;MQ=60.00;MQ0=0;QD=19.86	GT:AD:DP:GQ:MLPSAC:MLPSAF:PL	1/1/1/1/1/1:0,2:2:2:6:1.00:62,16,10,6,4,2,0											GATK	543	No hit in this database		No hit in this database
Sp1_comp271292_c0_seq1	191	.	G	A	13.2	.	DP=4;VDB=0.0178;AF1=0.5;AC1=1;DP4=1,1,1,1;MQ=49;FQ=16;PV4=1,1,0.3,0.47	GT:PL:GQ	0/1:43,0,59:46											SAM	543	No hit in this database		No hit in this database
Sp1_comp271292_c0_seq1	229	.	T	C	9.53	.	DP=1;AF1=1;AC1=2;DP4=0,0,1,0;MQ=41;FQ=-30	GT:PL:GQ	1/1:39,3,0:5											SAM	543	No hit in this database		No hit in this database
Sp1_comp271292_c0_seq1	410	.	G	A	6.98	.	DP=1;AF1=1;AC1=2;DP4=0,0,0,1;MQ=36;FQ=-30	GT:PL:GQ	1/1:36,3,0:4											SAM	543	No hit in this database		No hit in this database
Sp1_comp271293_c0_seq1	38	.	A	G	122	.	DP=19;VDB=0.0002;AF1=0.5;AC1=1;DP4=4,7,2,5;MQ=57;FQ=125;PV4=1,0.41,0.37,1	GT:PL:GQ	0/1:152,0,234:99	Sp1_comp271293_c0_seq1	38	.	A	G	77.82	PASS	AC=3;AF=0.500;AN=6;BaseQRankSum=1.221;DP=8;Dels=0.00;FS=0.000;HaplotypeScore=0.0000;MLEAC=3;MLEAF=0.500;MQ=60.00;MQ0=0;MQRankSum=-0.956;QD=9.73;ReadPosRankSum=-0.684	GT:AD:DP:GQ:MLPSAC:MLPSAF:PL	0/0/0/1/1/1:5,3:8:0:3:0.500:99,10,3,0,0,3,77	SG	267	No hit in this database		No hit in this database
Sp1_comp271293_c0_seq1	72	.	C	T	52	.	DP=17;VDB=0.0298;AF1=0.5;AC1=1;DP4=7,4,5,1;MQ=45;FQ=55;PV4=0.6,4.8e-06,1,0.27	GT:PL:GQ	0/1:82,0,230:85	Sp1_comp271293_c0_seq1	72	.	C	T	149.17	PASS	AC=2;AF=0.333;AN=6;BaseQRankSum=-1.614;DP=14;Dels=0.00;FS=0.000;HaplotypeScore=1.8660;MLEAC=2;MLEAF=0.333;MQ=60.00;MQ0=0;MQRankSum=0.710;QD=10.65;ReadPosRankSum=-0.710	GT:AD:DP:GQ:MLPSAC:MLPSAF:PL	0/0/0/0/1/1:8,6:14:1:2:0.333:172,7,0,1,9,28,314	SG	267	No hit in this database		No hit in this database
Sp1_comp271293_c0_seq1	218	.	G	A	68.92	PASS	AC=1;AF=0.167;AN=6;BaseQRankSum=0.236;DP=20;Dels=0.00;FS=0.000;HaplotypeScore=0.9665;MLEAC=1;MLEAF=0.167;MQ=59.90;MQ0=0;MQRankSum=0.898;QD=3.45;ReadPosRankSum=0.047	GT:AD:DP:GQ:MLPSAC:MLPSAF:PL	0/0/0/0/0/1:16,4:20:6:1:0.167:94,0,6,19,42,84,2147483647											GATK	267	No hit in this database		No hit in this database
Sp1_comp271293_c0_seq1	248	.	T	C	195.05	PASS	AC=3;AF=0.500;AN=6;BaseQRankSum=-0.811;DP=17;Dels=0.00;FS=0.000;HaplotypeScore=0.9995;MLEAC=3;MLEAF=0.500;MQ=52.34;MQ0=4;MQRankSum=0.377;QD=11.47;ReadPosRankSum=-0.101	GT:AD:DP:GQ:MLPSAC:MLPSAF:PL	0/0/0/1/1/1:10,7:17:3:3:0.500:218,15,3,0,3,15,199											GATK	267	No hit in this database		No hit in this database
Sp1_comp271293_c0_seq1	30	.	C	T	106	.	DP=19;VDB=0.0002;AF1=0.5;AC1=1;DP4=4,7,1,5;MQ=58;FQ=109;PV4=0.6,1,1,1	GT:PL:GQ	0/1:136,0,242:99											SAM	267	No hit in this database		No hit in this database
Sp1_comp271293_c0_seq1	34	.	T	G	106	.	DP=19;VDB=0.0002;AF1=0.5;AC1=1;DP4=3,7,1,5;MQ=58;FQ=109;PV4=1,1,1,1	GT:PL:GQ	0/1:136,0,210:99											SAM	267	No hit in this database		No hit in this database
Sp1_comp271293_c0_seq1	35	.	G	A	92	.	DP=19;VDB=0.0002;AF1=0.5;AC1=1;DP4=3,6,1,4;MQ=58;FQ=95;PV4=1,1,1,1	GT:PL:GQ	0/1:122,0,207:99											SAM	267	No hit in this database		No hit in this database
Sp1_comp271296_c0_seq2	146	.	T	C	91.52	PASS	AC=5;AF=0.833;AN=6;BaseQRankSum=-0.751;DP=9;Dels=0.00;FS=0.000;HaplotypeScore=0.0000;MLEAC=5;MLEAF=0.833;MQ=60.00;MQ0=0;MQRankSum=-0.751;QD=10.17;ReadPosRankSum=0.751	GT:AD:DP:GQ:MLPSAC:MLPSAF:PL	0/1/1/1/1/1:1,8:9:1:5:0.833:114,21,10,4,1,0,35											GATK	262	No hit in this database		No hit in this database
Sp1_comp271296_c0_seq2	147	.	G	C	97.52	PASS	AC=5;AF=0.833;AN=6;BaseQRankSum=-0.751;DP=9;Dels=0.00;FS=0.000;HaplotypeScore=0.0000;MLEAC=5;MLEAF=0.833;MQ=60.00;MQ0=0;MQRankSum=0.751;QD=10.84;ReadPosRankSum=-0.751	GT:AD:DP:GQ:MLPSAC:MLPSAF:PL	0/1/1/1/1/1:1,8:9:1:5:0.833:120,21,10,4,1,0,34											GATK	262	No hit in this database		No hit in this database
Sp1_comp271296_c0_seq2	71	.	T	A	104.16	PASS	AC=6;AF=1.00;AN=6;DP=7;Dels=0.00;FS=0.000;HaplotypeScore=0.0000;MLEAC=6;MLEAF=1.00;MQ=60.00;MQ0=0;QD=14.88	GT:AD:DP:GQ:MLPSAC:MLPSAF:PL	1/1/1/1/1/1:0,7:7:2:6:1.00:127,23,14,9,5,2,0											GATK	262	No hit in this database		No hit in this database
Sp1_comp271296_c0_seq2	114	.	T	G	3.01	.	DP=2;AF1=0.4999;AC1=1;DP4=1,0,1,0;MQ=44;FQ=3.25;PV4=1,1,1,1	GT:PL:GQ	0/1:30,0,31:28											SAM	262	No hit in this database		No hit in this database
Sp1_comp271299_c0_seq1	144	.	A	C	222	.	DP=63;VDB=0.0322;AF1=1;AC1=2;DP4=0,0,19,35;MQ=44;FQ=-190	GT:PL:GQ	1/1:255,163,0:99	Sp1_comp271299_c0_seq1	144	.	A	C	1865.32	PASS	AC=6;AF=1.00;AN=6;BaseQRankSum=-0.064;DP=64;Dels=0.00;FS=0.000;HaplotypeScore=0.0000;MLEAC=6;MLEAF=1.00;MQ=59.46;MQ0=0;MQRankSum=1.598;QD=29.15;ReadPosRankSum=2.280	GT:AD:DP:GQ:MLPSAC:MLPSAF:PL	1/1/1/1/1/1:2,62:64:10:6:1.00:1891,338,195,112,53,10,0	SG	432	No hit in this database		No hit in this database					OG1_10476
Sp1_comp271299_c0_seq1	316	.	A	G	131	.	DP=60;VDB=0.0384;AF1=1;AC1=2;DP4=0,0,10,5;MQ=50;FQ=-72	GT:PL:GQ	1/1:164,45,0:87	Sp1_comp271299_c0_seq1	316	.	A	G	1840.9	PASS	AC=6;AF=1.00;AN=6;DP=56;Dels=0.00;FS=0.000;HaplotypeScore=0.9665;MLEAC=6;MLEAF=1.00;MQ=60.00;MQ0=0;QD=32.87	GT:AD:DP:GQ:MLPSAC:MLPSAF:PL	1/1/1/1/1/1:0,56:56:36:6:1.00:1867,358,219,138,81,36,0	SG	432	No hit in this database		No hit in this database					OG1_10476
Sp1_comp271299_c0_seq1	250	.	G	A	298.42	PASS	AC=1;AF=0.167;AN=6;BaseQRankSum=-1.553;DP=76;Dels=0.00;FS=36.076;HaplotypeScore=12.9970;MLEAC=1;MLEAF=0.167;MQ=55.50;MQ0=0;MQRankSum=-6.311;QD=3.93;ReadPosRankSum=-5.082	GT:AD:DP:GQ:MLPSAC:MLPSAF:PL	0/0/0/0/0/1:53,19:76:9:1:0.167:324,0,9,51,127,2147483647,2147483647											GATK	432	No hit in this database		No hit in this database					OG1_10476
Sp1_comp271299_c1_seq1	235	.	A	G	146	.	DP=49;VDB=0.0399;AF1=1;AC1=2;DP4=0,0,6,6;MQ=49;FQ=-63	GT:PL:GQ	1/1:179,36,0:69	Sp1_comp271299_c1_seq1	235	.	A	G	1810.9	PASS	AC=6;AF=1.00;AN=6;DP=50;Dels=0.00;FS=0.000;HaplotypeScore=0.0000;MLEAC=6;MLEAF=1.00;MQ=60.00;MQ0=0;QD=29.38	GT:AD:DP:GQ:MLPSAC:MLPSAF:PL	1/1/1/1/1/1:0,50:50:36:6:1.00:1837,358,219,138,81,36,0	SG	343	No hit in this database		No hit in this database
Sp1_comp271299_c1_seq1	38	.	G	C	92.91		AC=1;AF=0.167;AN=6;BaseQRankSum=1.400;DP=75;Dels=0.00;FS=16.082;HaplotypeScore=3.6539;MLEAC=1;MLEAF=0.167;MQ=59.85;MQ0=0;MQRankSum=-1.518;QD=1.24;ReadPosRankSum=2.163	GT:AD:DP:GQ:MLPSAC:MLPSAF:PL	0/0/0/0/0/1:63,12:75:27:1:0.167:119,0,27,72,2147483647,2147483647,2147483647											GATK	343	No hit in this database		No hit in this database
Sp1_comp271310_c0_seq1	10	.	A	G	80	.	DP=3;VDB=0.0000;AF1=1;AC1=2;DP4=0,0,2,1;MQ=54;FQ=-36	GT:PL:GQ	1/1:112,9,0:16											SAM	398	No hit in this database		No hit in this database
Sp1_comp271310_c0_seq1	31	.	G	A	75	.	DP=3;VDB=0.0000;AF1=1;AC1=2;DP4=0,0,2,1;MQ=54;FQ=-36	GT:PL:GQ	1/1:107,9,0:16											SAM	398	No hit in this database		No hit in this database
Sp1_comp271310_c0_seq1	37	.	A	C	81	.	DP=3;VDB=0.0000;AF1=1;AC1=2;DP4=0,0,2,1;MQ=54;FQ=-36	GT:PL:GQ	1/1:113,9,0:16											SAM	398	No hit in this database		No hit in this database
Sp1_comp271310_c0_seq1	51	.	T	G	72	.	DP=3;VDB=0.0000;AF1=1;AC1=2;DP4=0,0,2,1;MQ=54;FQ=-36	GT:PL:GQ	1/1:104,9,0:16											SAM	398	No hit in this database		No hit in this database
Sp1_comp271310_c0_seq1	52	.	C	T	72	.	DP=3;VDB=0.0000;AF1=1;AC1=2;DP4=0,0,2,1;MQ=54;FQ=-36	GT:PL:GQ	1/1:104,9,0:16											SAM	398	No hit in this database		No hit in this database
Sp1_comp271310_c0_seq1	59	.	G	C	68	.	DP=3;VDB=0.0000;AF1=1;AC1=2;DP4=0,0,2,1;MQ=54;FQ=-36	GT:PL:GQ	1/1:100,9,0:16											SAM	398	No hit in this database		No hit in this database
Sp1_comp271310_c0_seq1	70	.	T	A	6.98	.	DP=1;AF1=1;AC1=2;DP4=0,0,1,0;MQ=39;FQ=-30	GT:PL:GQ	1/1:36,3,0:4											SAM	398	No hit in this database		No hit in this database
Sp1_comp271310_c1_seq1	545	.	G	C	51.71	PASS	AC=6;AF=1.00;AN=6;DP=3;Dels=0.00;FS=0.000;HaplotypeScore=0.0000;MLEAC=6;MLEAF=1.00;MQ=60.00;MQ0=0;QD=17.24	GT:AD:DP:GQ:MLPSAC:MLPSAF:PL	1/1/1/1/1/1:0,3:3:2:6:1.00:74,16,10,6,4,2,0											GATK	685	gi|460408610|ref|XP_004249736.1|	PREDICTED: UPF0481 protein At3g47200-like [Solanum lycopersicum]	AT3G50170.2	Plant protein of unknown function (DUF247)		Plant protein of unknown function (DUF247); FUNCTIONS IN: molecular_function unknown; INVOLVED IN: biological_process unknown; LOCATED IN: cellular_component unknown; EXPRESSED IN: shoot apex, embryo, flower, pedicel, seed; EXPRESSED DURING: 4 anthesis, F mature embryo stage, petal differentiation and expansion stage, E expanded cotyledon stage, D bilateral stage; CONTAINS InterPro DOMAIN/s: Prot…
Sp1_comp271310_c1_seq1	639	.	T	G	49.71	LowQual;	AC=6;AF=1.00;AN=6;DP=2;Dels=0.00;FS=0.000;HaplotypeScore=0.0000;MLEAC=6;MLEAF=1.00;MQ=34.71;MQ0=0;QD=24.86	GT:AD:DP:GQ:MLPSAC:MLPSAF:PL	1/1/1/1/1/1:0,2:2:2:6:1.00:72,16,10,6,4,2,0											GATK	685	gi|460408610|ref|XP_004249736.1|	PREDICTED: UPF0481 protein At3g47200-like [Solanum lycopersicum]	AT3G50170.2	Plant protein of unknown function (DUF247)		Plant protein of unknown function (DUF247); FUNCTIONS IN: molecular_function unknown; INVOLVED IN: biological_process unknown; LOCATED IN: cellular_component unknown; EXPRESSED IN: shoot apex, embryo, flower, pedicel, seed; EXPRESSED DURING: 4 anthesis, F mature embryo stage, petal differentiation and expansion stage, E expanded cotyledon stage, D bilateral stage; CONTAINS InterPro DOMAIN/s: Prot…
Sp1_comp271310_c1_seq1	644	.	T	C	49.71	LowQual;	AC=6;AF=1.00;AN=6;DP=2;Dels=0.00;FS=0.000;HaplotypeScore=0.0000;MLEAC=6;MLEAF=1.00;MQ=34.71;MQ0=0;QD=24.86	GT:AD:DP:GQ:MLPSAC:MLPSAF:PL	1/1/1/1/1/1:0,2:2:2:6:1.00:72,16,10,6,4,2,0											GATK	685	gi|460408610|ref|XP_004249736.1|	PREDICTED: UPF0481 protein At3g47200-like [Solanum lycopersicum]	AT3G50170.2	Plant protein of unknown function (DUF247)		Plant protein of unknown function (DUF247); FUNCTIONS IN: molecular_function unknown; INVOLVED IN: biological_process unknown; LOCATED IN: cellular_component unknown; EXPRESSED IN: shoot apex, embryo, flower, pedicel, seed; EXPRESSED DURING: 4 anthesis, F mature embryo stage, petal differentiation and expansion stage, E expanded cotyledon stage, D bilateral stage; CONTAINS InterPro DOMAIN/s: Prot…
Sp1_comp271310_c1_seq1	646	.	C	T	49.71	LowQual;	AC=6;AF=1.00;AN=6;DP=2;Dels=0.00;FS=0.000;HaplotypeScore=0.0000;MLEAC=6;MLEAF=1.00;MQ=34.71;MQ0=0;QD=24.86	GT:AD:DP:GQ:MLPSAC:MLPSAF:PL	1/1/1/1/1/1:0,2:2:2:6:1.00:72,16,10,6,4,2,0											GATK	685	gi|460408610|ref|XP_004249736.1|	PREDICTED: UPF0481 protein At3g47200-like [Solanum lycopersicum]	AT3G50170.2	Plant protein of unknown function (DUF247)		Plant protein of unknown function (DUF247); FUNCTIONS IN: molecular_function unknown; INVOLVED IN: biological_process unknown; LOCATED IN: cellular_component unknown; EXPRESSED IN: shoot apex, embryo, flower, pedicel, seed; EXPRESSED DURING: 4 anthesis, F mature embryo stage, petal differentiation and expansion stage, E expanded cotyledon stage, D bilateral stage; CONTAINS InterPro DOMAIN/s: Prot…
Sp1_comp271310_c1_seq1	649	.	G	C	48.71	LowQual;	AC=6;AF=1.00;AN=6;DP=2;Dels=0.00;FS=0.000;HaplotypeScore=0.0000;MLEAC=6;MLEAF=1.00;MQ=34.71;MQ0=0;QD=24.36	GT:AD:DP:GQ:MLPSAC:MLPSAF:PL	1/1/1/1/1/1:0,2:2:2:6:1.00:71,16,10,6,4,2,0											GATK	685	gi|460408610|ref|XP_004249736.1|	PREDICTED: UPF0481 protein At3g47200-like [Solanum lycopersicum]	AT3G50170.2	Plant protein of unknown function (DUF247)		Plant protein of unknown function (DUF247); FUNCTIONS IN: molecular_function unknown; INVOLVED IN: biological_process unknown; LOCATED IN: cellular_component unknown; EXPRESSED IN: shoot apex, embryo, flower, pedicel, seed; EXPRESSED DURING: 4 anthesis, F mature embryo stage, petal differentiation and expansion stage, E expanded cotyledon stage, D bilateral stage; CONTAINS InterPro DOMAIN/s: Prot…
Sp1_comp271310_c1_seq1	653	.	G	A	49.71	LowQual;	AC=6;AF=1.00;AN=6;DP=2;Dels=0.00;FS=0.000;HaplotypeScore=0.0000;MLEAC=6;MLEAF=1.00;MQ=34.71;MQ0=0;QD=24.86	GT:AD:DP:GQ:MLPSAC:MLPSAF:PL	1/1/1/1/1/1:0,2:2:2:6:1.00:72,16,10,6,4,2,0											GATK	685	gi|460408610|ref|XP_004249736.1|	PREDICTED: UPF0481 protein At3g47200-like [Solanum lycopersicum]	AT3G50170.2	Plant protein of unknown function (DUF247)		Plant protein of unknown function (DUF247); FUNCTIONS IN: molecular_function unknown; INVOLVED IN: biological_process unknown; LOCATED IN: cellular_component unknown; EXPRESSED IN: shoot apex, embryo, flower, pedicel, seed; EXPRESSED DURING: 4 anthesis, F mature embryo stage, petal differentiation and expansion stage, E expanded cotyledon stage, D bilateral stage; CONTAINS InterPro DOMAIN/s: Prot…
Sp1_comp271311_c0_seq1	1066	.	G	A	13.9	.	DP=2;VDB=0.0186;AF1=1;AC1=2;DP4=0,0,2,0;MQ=26;FQ=-33	GT:PL:GQ	1/1:45,6,0:10	Sp1_comp271311_c0_seq1	1066	.	G	A	73.16		AC=6;AF=1.00;AN=6;DP=6;Dels=0.00;FS=0.000;HaplotypeScore=0.0000;MLEAC=6;MLEAF=1.00;MQ=29.77;MQ0=0;QD=12.19	GT:AD:DP:GQ:MLPSAC:MLPSAF:PL	1/1/1/1/1/1:0,6:6:2:6:1.00:96,23,14,9,5,2,0	SG	1211	gi|470363887|ref|XP_004365739.1|	ribosomal protein L4 [Capsaspora owczarzaki ATCC 30864]	AT3G09630.2	Ribosomal protein L4/L1 family		Ribosomal protein L4/L1 family; FUNCTIONS IN: structural constituent of ribosome; INVOLVED IN: translation; LOCATED IN: in 7 components; EXPRESSED IN: 26 plant structures; EXPRESSED DURING: 14 growth stages; CONTAINS InterPro DOMAIN/s: Ribosomal protein L4/L1e (InterPro:IPR002136), Ribosomal protein L4/L1e, eukaryotic/archaeal, conserved site (InterPro:IPR013000); BEST Arabidopsis thaliana protei…
Sp1_comp271311_c0_seq1	1072	.	A	C	13.9	.	DP=2;VDB=0.0186;AF1=1;AC1=2;DP4=0,0,2,0;MQ=26;FQ=-33	GT:PL:GQ	1/1:45,6,0:10	Sp1_comp271311_c0_seq1	1072	.	A	C	113.4		AC=6;AF=1.00;AN=6;DP=10;Dels=0.00;FS=0.000;HaplotypeScore=0.0000;MLEAC=6;MLEAF=1.00;MQ=32.79;MQ0=0;QD=11.34	GT:AD:DP:GQ:MLPSAC:MLPSAF:PL	1/1/1/1/1/1:0,10:10:3:6:1.00:137,31,19,12,7,3,0	SG	1211	gi|470363887|ref|XP_004365739.1|	ribosomal protein L4 [Capsaspora owczarzaki ATCC 30864]	AT3G09630.2	Ribosomal protein L4/L1 family		Ribosomal protein L4/L1 family; FUNCTIONS IN: structural constituent of ribosome; INVOLVED IN: translation; LOCATED IN: in 7 components; EXPRESSED IN: 26 plant structures; EXPRESSED DURING: 14 growth stages; CONTAINS InterPro DOMAIN/s: Ribosomal protein L4/L1e (InterPro:IPR002136), Ribosomal protein L4/L1e, eukaryotic/archaeal, conserved site (InterPro:IPR013000); BEST Arabidopsis thaliana protei…
Sp1_comp271311_c0_seq1	1093	.	T	G	13.9	.	DP=2;VDB=0.0186;AF1=1;AC1=2;DP4=0,0,2,0;MQ=26;FQ=-33	GT:PL:GQ	1/1:45,6,0:10	Sp1_comp271311_c0_seq1	1093	.	T	G	233.03		AC=6;AF=1.00;AN=6;DP=11;Dels=0.00;FS=0.000;HaplotypeScore=0.0000;MLEAC=6;MLEAF=1.00;MQ=31.96;MQ0=0;QD=21.18	GT:AD:DP:GQ:MLPSAC:MLPSAF:PL	1/1/1/1/1/1:0,11:11:6:6:1.00:258,62,38,24,14,6,0	SG	1211	gi|470363887|ref|XP_004365739.1|	ribosomal protein L4 [Capsaspora owczarzaki ATCC 30864]	AT3G09630.2	Ribosomal protein L4/L1 family		Ribosomal protein L4/L1 family; FUNCTIONS IN: structural constituent of ribosome; INVOLVED IN: translation; LOCATED IN: in 7 components; EXPRESSED IN: 26 plant structures; EXPRESSED DURING: 14 growth stages; CONTAINS InterPro DOMAIN/s: Ribosomal protein L4/L1e (InterPro:IPR002136), Ribosomal protein L4/L1e, eukaryotic/archaeal, conserved site (InterPro:IPR013000); BEST Arabidopsis thaliana protei…
Sp1_comp271311_c0_seq1	1099	.	C	A	68.16		AC=6;AF=1.00;AN=6;DP=9;Dels=0.00;FS=0.000;HaplotypeScore=0.0000;MLEAC=6;MLEAF=1.00;MQ=33.20;MQ0=0;QD=7.57	GT:AD:DP:GQ:MLPSAC:MLPSAF:PL	1/1/1/1/1/1:0,9:9:2:6:1.00:91,23,14,9,5,2,0											GATK	1211	gi|470363887|ref|XP_004365739.1|	ribosomal protein L4 [Capsaspora owczarzaki ATCC 30864]	AT3G09630.2	Ribosomal protein L4/L1 family		Ribosomal protein L4/L1 family; FUNCTIONS IN: structural constituent of ribosome; INVOLVED IN: translation; LOCATED IN: in 7 components; EXPRESSED IN: 26 plant structures; EXPRESSED DURING: 14 growth stages; CONTAINS InterPro DOMAIN/s: Ribosomal protein L4/L1e (InterPro:IPR002136), Ribosomal protein L4/L1e, eukaryotic/archaeal, conserved site (InterPro:IPR013000); BEST Arabidopsis thaliana protei…
Sp1_comp271311_c0_seq1	1103	.	G	C	115.4		AC=6;AF=1.00;AN=6;DP=9;Dels=0.00;FS=0.000;HaplotypeScore=0.0000;MLEAC=6;MLEAF=1.00;MQ=33.20;MQ0=0;QD=12.82	GT:AD:DP:GQ:MLPSAC:MLPSAF:PL	1/1/1/1/1/1:0,9:9:3:6:1.00:139,31,19,12,7,3,0											GATK	1211	gi|470363887|ref|XP_004365739.1|	ribosomal protein L4 [Capsaspora owczarzaki ATCC 30864]	AT3G09630.2	Ribosomal protein L4/L1 family		Ribosomal protein L4/L1 family; FUNCTIONS IN: structural constituent of ribosome; INVOLVED IN: translation; LOCATED IN: in 7 components; EXPRESSED IN: 26 plant structures; EXPRESSED DURING: 14 growth stages; CONTAINS InterPro DOMAIN/s: Ribosomal protein L4/L1e (InterPro:IPR002136), Ribosomal protein L4/L1e, eukaryotic/archaeal, conserved site (InterPro:IPR013000); BEST Arabidopsis thaliana protei…
Sp1_comp271311_c0_seq1	1105	.	T	C	166.4		AC=6;AF=1.00;AN=6;DP=9;Dels=0.00;FS=0.000;HaplotypeScore=0.0000;MLEAC=6;MLEAF=1.00;MQ=33.20;MQ0=0;QD=18.49	GT:AD:DP:GQ:MLPSAC:MLPSAF:PL	1/1/1/1/1/1:0,9:9:5:6:1.00:191,46,29,18,11,5,0											GATK	1211	gi|470363887|ref|XP_004365739.1|	ribosomal protein L4 [Capsaspora owczarzaki ATCC 30864]	AT3G09630.2	Ribosomal protein L4/L1 family		Ribosomal protein L4/L1 family; FUNCTIONS IN: structural constituent of ribosome; INVOLVED IN: translation; LOCATED IN: in 7 components; EXPRESSED IN: 26 plant structures; EXPRESSED DURING: 14 growth stages; CONTAINS InterPro DOMAIN/s: Ribosomal protein L4/L1e (InterPro:IPR002136), Ribosomal protein L4/L1e, eukaryotic/archaeal, conserved site (InterPro:IPR013000); BEST Arabidopsis thaliana protei…
Sp1_comp271311_c0_seq1	1111	.	A	G	244.03		AC=6;AF=1.00;AN=6;DP=9;Dels=0.00;FS=0.000;HaplotypeScore=0.0000;MLEAC=6;MLEAF=1.00;MQ=33.20;MQ0=0;QD=27.11	GT:AD:DP:GQ:MLPSAC:MLPSAF:PL	1/1/1/1/1/1:0,9:9:6:6:1.00:269,62,38,24,14,6,0											GATK	1211	gi|470363887|ref|XP_004365739.1|	ribosomal protein L4 [Capsaspora owczarzaki ATCC 30864]	AT3G09630.2	Ribosomal protein L4/L1 family		Ribosomal protein L4/L1 family; FUNCTIONS IN: structural constituent of ribosome; INVOLVED IN: translation; LOCATED IN: in 7 components; EXPRESSED IN: 26 plant structures; EXPRESSED DURING: 14 growth stages; CONTAINS InterPro DOMAIN/s: Ribosomal protein L4/L1e (InterPro:IPR002136), Ribosomal protein L4/L1e, eukaryotic/archaeal, conserved site (InterPro:IPR013000); BEST Arabidopsis thaliana protei…
Sp1_comp271311_c0_seq1	1114	.	A	T	237.03		AC=6;AF=1.00;AN=6;DP=9;Dels=0.00;FS=0.000;HaplotypeScore=0.0000;MLEAC=6;MLEAF=1.00;MQ=33.20;MQ0=0;QD=26.34	GT:AD:DP:GQ:MLPSAC:MLPSAF:PL	1/1/1/1/1/1:0,9:9:6:6:1.00:262,62,38,24,14,6,0											GATK	1211	gi|470363887|ref|XP_004365739.1|	ribosomal protein L4 [Capsaspora owczarzaki ATCC 30864]	AT3G09630.2	Ribosomal protein L4/L1 family		Ribosomal protein L4/L1 family; FUNCTIONS IN: structural constituent of ribosome; INVOLVED IN: translation; LOCATED IN: in 7 components; EXPRESSED IN: 26 plant structures; EXPRESSED DURING: 14 growth stages; CONTAINS InterPro DOMAIN/s: Ribosomal protein L4/L1e (InterPro:IPR002136), Ribosomal protein L4/L1e, eukaryotic/archaeal, conserved site (InterPro:IPR013000); BEST Arabidopsis thaliana protei…
Sp1_comp271311_c0_seq1	1123	.	G	A	126.83		AC=6;AF=1.00;AN=6;DP=9;Dels=0.00;FS=0.000;HaplotypeScore=0.0000;MLEAC=6;MLEAF=1.00;MQ=33.20;MQ0=0;QD=14.09	GT:AD:DP:GQ:MLPSAC:MLPSAF:PL	1/1/1/1/1/1:0,9:9:4:6:1.00:151,39,24,15,9,4,0											GATK	1211	gi|470363887|ref|XP_004365739.1|	ribosomal protein L4 [Capsaspora owczarzaki ATCC 30864]	AT3G09630.2	Ribosomal protein L4/L1 family		Ribosomal protein L4/L1 family; FUNCTIONS IN: structural constituent of ribosome; INVOLVED IN: translation; LOCATED IN: in 7 components; EXPRESSED IN: 26 plant structures; EXPRESSED DURING: 14 growth stages; CONTAINS InterPro DOMAIN/s: Ribosomal protein L4/L1e (InterPro:IPR002136), Ribosomal protein L4/L1e, eukaryotic/archaeal, conserved site (InterPro:IPR013000); BEST Arabidopsis thaliana protei…
Sp1_comp271311_c0_seq1	1126	.	A	G	236.03		AC=6;AF=1.00;AN=6;DP=9;Dels=0.00;FS=0.000;HaplotypeScore=0.0000;MLEAC=6;MLEAF=1.00;MQ=33.20;MQ0=0;QD=26.23	GT:AD:DP:GQ:MLPSAC:MLPSAF:PL	1/1/1/1/1/1:0,9:9:6:6:1.00:261,62,38,24,14,6,0											GATK	1211	gi|470363887|ref|XP_004365739.1|	ribosomal protein L4 [Capsaspora owczarzaki ATCC 30864]	AT3G09630.2	Ribosomal protein L4/L1 family		Ribosomal protein L4/L1 family; FUNCTIONS IN: structural constituent of ribosome; INVOLVED IN: translation; LOCATED IN: in 7 components; EXPRESSED IN: 26 plant structures; EXPRESSED DURING: 14 growth stages; CONTAINS InterPro DOMAIN/s: Ribosomal protein L4/L1e (InterPro:IPR002136), Ribosomal protein L4/L1e, eukaryotic/archaeal, conserved site (InterPro:IPR013000); BEST Arabidopsis thaliana protei…
Sp1_comp271311_c0_seq1	1129	.	A	G	244.03		AC=6;AF=1.00;AN=6;DP=9;Dels=0.00;FS=0.000;HaplotypeScore=0.0000;MLEAC=6;MLEAF=1.00;MQ=33.20;MQ0=0;QD=27.11	GT:AD:DP:GQ:MLPSAC:MLPSAF:PL	1/1/1/1/1/1:0,9:9:6:6:1.00:269,62,38,24,14,6,0											GATK	1211	gi|470363887|ref|XP_004365739.1|	ribosomal protein L4 [Capsaspora owczarzaki ATCC 30864]	AT3G09630.2	Ribosomal protein L4/L1 family		Ribosomal protein L4/L1 family; FUNCTIONS IN: structural constituent of ribosome; INVOLVED IN: translation; LOCATED IN: in 7 components; EXPRESSED IN: 26 plant structures; EXPRESSED DURING: 14 growth stages; CONTAINS InterPro DOMAIN/s: Ribosomal protein L4/L1e (InterPro:IPR002136), Ribosomal protein L4/L1e, eukaryotic/archaeal, conserved site (InterPro:IPR013000); BEST Arabidopsis thaliana protei…
Sp1_comp271311_c0_seq1	1132	.	A	G	247.03		AC=6;AF=1.00;AN=6;DP=9;Dels=0.00;FS=0.000;HaplotypeScore=0.0000;MLEAC=6;MLEAF=1.00;MQ=33.20;MQ0=0;QD=27.45	GT:AD:DP:GQ:MLPSAC:MLPSAF:PL	1/1/1/1/1/1:0,9:9:6:6:1.00:272,62,38,24,14,6,0											GATK	1211	gi|470363887|ref|XP_004365739.1|	ribosomal protein L4 [Capsaspora owczarzaki ATCC 30864]	AT3G09630.2	Ribosomal protein L4/L1 family		Ribosomal protein L4/L1 family; FUNCTIONS IN: structural constituent of ribosome; INVOLVED IN: translation; LOCATED IN: in 7 components; EXPRESSED IN: 26 plant structures; EXPRESSED DURING: 14 growth stages; CONTAINS InterPro DOMAIN/s: Ribosomal protein L4/L1e (InterPro:IPR002136), Ribosomal protein L4/L1e, eukaryotic/archaeal, conserved site (InterPro:IPR013000); BEST Arabidopsis thaliana protei…
Sp1_comp271311_c0_seq1	1141	.	A	G	243.03		AC=6;AF=1.00;AN=6;DP=9;Dels=0.00;FS=0.000;HaplotypeScore=0.0000;MLEAC=6;MLEAF=1.00;MQ=33.20;MQ0=0;QD=27.00	GT:AD:DP:GQ:MLPSAC:MLPSAF:PL	1/1/1/1/1/1:0,9:9:6:6:1.00:268,62,38,24,14,6,0											GATK	1211	gi|470363887|ref|XP_004365739.1|	ribosomal protein L4 [Capsaspora owczarzaki ATCC 30864]	AT3G09630.2	Ribosomal protein L4/L1 family		Ribosomal protein L4/L1 family; FUNCTIONS IN: structural constituent of ribosome; INVOLVED IN: translation; LOCATED IN: in 7 components; EXPRESSED IN: 26 plant structures; EXPRESSED DURING: 14 growth stages; CONTAINS InterPro DOMAIN/s: Ribosomal protein L4/L1e (InterPro:IPR002136), Ribosomal protein L4/L1e, eukaryotic/archaeal, conserved site (InterPro:IPR013000); BEST Arabidopsis thaliana protei…
Sp1_comp271311_c0_seq1	1144	.	A	G	243.03		AC=6;AF=1.00;AN=6;DP=9;Dels=0.00;FS=0.000;HaplotypeScore=0.0000;MLEAC=6;MLEAF=1.00;MQ=33.20;MQ0=0;QD=27.00	GT:AD:DP:GQ:MLPSAC:MLPSAF:PL	1/1/1/1/1/1:0,9:9:6:6:1.00:268,62,38,24,14,6,0											GATK	1211	gi|470363887|ref|XP_004365739.1|	ribosomal protein L4 [Capsaspora owczarzaki ATCC 30864]	AT3G09630.2	Ribosomal protein L4/L1 family		Ribosomal protein L4/L1 family; FUNCTIONS IN: structural constituent of ribosome; INVOLVED IN: translation; LOCATED IN: in 7 components; EXPRESSED IN: 26 plant structures; EXPRESSED DURING: 14 growth stages; CONTAINS InterPro DOMAIN/s: Ribosomal protein L4/L1e (InterPro:IPR002136), Ribosomal protein L4/L1e, eukaryotic/archaeal, conserved site (InterPro:IPR013000); BEST Arabidopsis thaliana protei…
Sp1_comp271311_c0_seq1	1150	.	A	C	258.03		AC=6;AF=1.00;AN=6;DP=9;Dels=0.00;FS=0.000;HaplotypeScore=0.0000;MLEAC=6;MLEAF=1.00;MQ=33.20;MQ0=0;QD=28.67	GT:AD:DP:GQ:MLPSAC:MLPSAF:PL	1/1/1/1/1/1:0,9:9:6:6:1.00:283,62,38,24,14,6,0											GATK	1211	gi|470363887|ref|XP_004365739.1|	ribosomal protein L4 [Capsaspora owczarzaki ATCC 30864]	AT3G09630.2	Ribosomal protein L4/L1 family		Ribosomal protein L4/L1 family; FUNCTIONS IN: structural constituent of ribosome; INVOLVED IN: translation; LOCATED IN: in 7 components; EXPRESSED IN: 26 plant structures; EXPRESSED DURING: 14 growth stages; CONTAINS InterPro DOMAIN/s: Ribosomal protein L4/L1e (InterPro:IPR002136), Ribosomal protein L4/L1e, eukaryotic/archaeal, conserved site (InterPro:IPR013000); BEST Arabidopsis thaliana protei…
Sp1_comp271311_c0_seq1	1063	.	T	A	13.9	.	DP=2;VDB=0.0186;AF1=1;AC1=2;DP4=0,0,2,0;MQ=26;FQ=-33	GT:PL:GQ	1/1:45,6,0:10											SAM	1211	gi|470363887|ref|XP_004365739.1|	ribosomal protein L4 [Capsaspora owczarzaki ATCC 30864]	AT3G09630.2	Ribosomal protein L4/L1 family		Ribosomal protein L4/L1 family; FUNCTIONS IN: structural constituent of ribosome; INVOLVED IN: translation; LOCATED IN: in 7 components; EXPRESSED IN: 26 plant structures; EXPRESSED DURING: 14 growth stages; CONTAINS InterPro DOMAIN/s: Ribosomal protein L4/L1e (InterPro:IPR002136), Ribosomal protein L4/L1e, eukaryotic/archaeal, conserved site (InterPro:IPR013000); BEST Arabidopsis thaliana protei…
Sp1_comp271312_c0_seq1	159	.	G	C	5.46	.	DP=1;AF1=1;AC1=2;DP4=0,0,0,1;MQ=40;FQ=-30	GT:PL:GQ	1/1:34,3,0:3											SAM	229	gi|399894145|gb|AFP54292.1|	RNA polymerase beta subunit, partial [Kribbella swartbergensis]	ATCG00190.1	RNA polymerase subunit beta	Chloroplast DNA-dependent RNA polymerase B subunit. The transcription of this gene is regulated by a nuclear encoded RNA polymerase. This gene has been transferred to mitochondrial genome during crucifer evolution.	RNA polymerase subunit beta (RPOB); FUNCTIONS IN: DNA-directed RNA polymerase activity, protein binding; INVOLVED IN: RNA elongation; LOCATED IN: chloroplast, nucleoid; EXPRESSED IN: 22 plant structures; EXPRESSED DURING: 13 growth stages; CONTAINS InterPro DOMAIN/s: DNA-directed RNA polymerase, subunit 2, domain 6 (InterPro:IPR007120), RNA polymerase Rpb2, domain 7 (InterPro:IPR007641), RNA poly…
Sp1_comp271323_c0_seq1	100	.	A	G	222	.	DP=56;VDB=0.0081;AF1=1;AC1=2;DP4=0,0,7,47;MQ=38;FQ=-190	GT:PL:GQ	1/1:255,163,0:99	Sp1_comp271323_c0_seq1	100	.	A	G	731.07	PASS	AC=6;AF=1.00;AN=6;DP=22;Dels=0.00;FS=0.000;HaplotypeScore=0.9665;MLEAC=6;MLEAF=1.00;MQ=58.72;MQ0=0;QD=33.23	GT:AD:DP:GQ:MLPSAC:MLPSAF:PL	1/1/1/1/1/1:0,22:22:14:6:1.00:757,140,86,54,32,14,0	SG	297	No hit in this database		No hit in this database
Sp1_comp271323_c0_seq1	83	.	C	A	127	.	DP=69;VDB=0.0019;AF1=0.5;AC1=1;DP4=2,16,5,36;MQ=38;FQ=130;PV4=1,3.7e-22,0.0017,1	GT:PL:GQ	0/1:157,0,194:99	Sp1_comp271323_c0_seq1	83	.	C	A	527.74	PASS	AC=5;AF=0.833;AN=6;BaseQRankSum=0.053;DP=20;Dels=0.00;FS=2.336;HaplotypeScore=6.8981;MLEAC=5;MLEAF=0.833;MQ=58.59;MQ0=0;MQRankSum=0.159;QD=26.39;ReadPosRankSum=1.221	GT:AD:DP:GQ:MLPSAC:MLPSAF:PL	0/1/1/1/1/1:4,16:20:7:5:0.833:553,77,40,19,7,0,56	SG	297	No hit in this database		No hit in this database
Sp1_comp271323_c0_seq1	91	.	G	A	94	.	DP=64;VDB=0.0008;AF1=0.5;AC1=1;DP4=6,36,1,19;MQ=38;FQ=97;PV4=0.41,0.059,9.3e-07,0.43	GT:PL:GQ	0/1:124,0,255:99	Sp1_comp271323_c0_seq1	91	.	G	A	182.58	PASS	AC=2;AF=0.333;AN=6;BaseQRankSum=-1.359;DP=22;Dels=0.00;FS=2.185;HaplotypeScore=6.8981;MLEAC=2;MLEAF=0.333;MQ=58.72;MQ0=0;MQRankSum=0.482;QD=8.30;ReadPosRankSum=0.307	GT:AD:DP:GQ:MLPSAC:MLPSAF:PL	0/0/0/0/1/1:16,6:22:2:2:0.333:206,8,0,2,12,36,380	SG	297	No hit in this database		No hit in this database
Sp1_comp271323_c0_seq1	139	.	A	G	33.2	LowQual	AC=1;AF=0.167;AN=6;BaseQRankSum=0.156;DP=15;Dels=0.00;FS=0.000;HaplotypeScore=3.8660;MLEAC=1;MLEAF=0.167;MQ=58.11;MQ0=0;MQRankSum=-0.778;QD=2.21;ReadPosRankSum=-0.467	GT:AD:DP:GQ:MLPSAC:MLPSAF:PL	0/0/0/0/0/1:12,3:15:5:1:0.167:58,0,5,15,32,63,2147483647											GATK	297	No hit in this database		No hit in this database
Sp1_comp271323_c0_seq1	97	.	C	A	197.01	PASS	AC=2;AF=0.333;AN=6;BaseQRankSum=0.371;DP=21;Dels=0.00;FS=2.112;HaplotypeScore=1.9330;MLEAC=2;MLEAF=0.333;MQ=58.66;MQ0=0;MQRankSum=0.949;QD=9.38;ReadPosRankSum=-0.289	GT:AD:DP:GQ:MLPSAC:MLPSAF:PL	0/0/0/0/1/1:15,6:21:1:2:0.333:220,9,0,1,9,30,338											GATK	297	No hit in this database		No hit in this database
Sp1_comp271324_c0_seq1	394	.	A	G	8.64	.	DP=13;VDB=0.0190;AF1=0.5;AC1=1;DP4=4,4,2,1;MQ=50;FQ=11.3;PV4=1,3.8e-05,0.024,1	GT:PL:GQ	0/1:38,0,210:40	Sp1_comp271324_c0_seq1	394	.	A	G	132.17	PASS	AC=2;AF=0.333;AN=6;BaseQRankSum=-1.041;DP=15;Dels=0.00;FS=0.000;HaplotypeScore=0.0000;MLEAC=2;MLEAF=0.333;MQ=55.87;MQ0=0;MQRankSum=-0.184;QD=8.81;ReadPosRankSum=0.306	GT:AD:DP:GQ:MLPSAC:MLPSAF:PL	0/0/0/0/1/1:10,5:15:1:2:0.333:155,7,0,1,9,28,308	SG	603	No hit in this database		No hit in this database
Sp1_comp271324_c0_seq1	534	.	G	T	43.22	LowQual	AC=2;AF=0.333;AN=6;BaseQRankSum=-0.322;DP=8;Dels=0.00;FS=0.000;HaplotypeScore=0.0000;MLEAC=2;MLEAF=0.333;MQ=60.00;MQ0=0;MQRankSum=0.322;QD=5.40;ReadPosRankSum=-0.956	GT:AD:DP:GQ:MLPSAC:MLPSAF:PL	0/0/0/0/1/1:5,3:8:1:2:0.333:65,2,0,1,6,16,156											GATK	603	No hit in this database		No hit in this database
Sp1_comp271327_c1_seq1	123	.	G	A	6.2	.	DP=1;AF1=1;AC1=2;DP4=0,0,1,0;MQ=40;FQ=-30	GT:PL:GQ	1/1:35,3,0:4											SAM	248	gi|298492445|ref|YP_003722622.1|	metal-dependent phosphohydrolase ['Nostoc azollae' 0708]	No hit in this database
Sp1_comp271328_c0_seq1	11	.	T	C	223	.	DP=17;VDB=0.0000;AF1=0.5;AC1=1;DP4=1,1,9,3;MQ=60;FQ=13.2;PV4=0.51,0.16,1,0.25	GT:PL:GQ	0/1:253,0,40:43	Sp1_comp271328_c0_seq1	11	.	T	C	140.4	PASS	AC=6;AF=1.00;AN=6;BaseQRankSum=-1.714;DP=17;Dels=0.00;FS=0.000;HaplotypeScore=0.0000;MLEAC=6;MLEAF=1.00;MQ=60.00;MQ0=0;MQRankSum=-0.224;QD=8.26;ReadPosRankSum=-0.671	GT:AD:DP:GQ:MLPSAC:MLPSAF:PL	1/1/1/1/1/1:2,15:17:3:6:1.00:164,31,19,12,7,3,0	SG	416	No hit in this database		No hit in this database
Sp1_comp271328_c0_seq1	119	.	T	A,G	67.1	.	DP=30;VDB=0.0400;AF1=1;AC1=2;DP4=0,0,6,1;MQ=36;FQ=-45	GT:PL:GQ	1/1:112,30,12,90,0,87:33	Sp1_comp271328_c0_seq1	119	.	T	A	1147.42	PASS	AC=6;AF=1.00;AN=6;DP=32;Dels=0.00;FS=0.000;HaplotypeScore=3.3545;MLEAC=5;MLEAF=0.833;MQ=59.15;MQ0=0;QD=29.74	GT:AD:DP:GQ:MLPSAC:MLPSAF:PL	1/1/1/1/1/1:0,31:32:24:6:1.00:1164,234,143,91,53,24,0	SG	416	No hit in this database		No hit in this database
Sp1_comp271328_c0_seq1	12	.	G	A	218	.	DP=17;VDB=0.0000;AF1=0.5;AC1=1;DP4=1,1,9,3;MQ=60;FQ=11.3;PV4=0.51,0.32,1,0.26	GT:PL:GQ	0/1:248,0,38:41	Sp1_comp271328_c0_seq1	12	.	G	A	142.4	PASS	AC=6;AF=1.00;AN=6;BaseQRankSum=-0.522;DP=17;Dels=0.00;FS=0.000;HaplotypeScore=0.0000;MLEAC=6;MLEAF=1.00;MQ=60.00;MQ0=0;MQRankSum=0.075;QD=8.38;ReadPosRankSum=-0.075	GT:AD:DP:GQ:MLPSAC:MLPSAF:PL	1/1/1/1/1/1:2,15:17:3:6:1.00:166,31,19,12,7,3,0	SG	416	No hit in this database		No hit in this database
Sp1_comp271328_c0_seq1	132	.	T	A,G	22	.	DP=23;VDB=0.0392;AF1=1;AC1=2;DP4=0,0,2,2;MQ=37;FQ=-36	GT:PL:GQ	1/1:63,18,9,51,0,48:15	Sp1_comp271328_c0_seq1	132	.	T	A,G	768.95	PASS	AC=5,1;AF=0.833,0.167;AN=6;DP=24;Dels=0.00;FS=0.000;HaplotypeScore=1.8320;MLEAC=5,1;MLEAF=0.833,0.167;MQ=58.86;MQ0=0;QD=32.04	GT:AD:DP:GQ:MLPSAC:MLPSAF	1/1/1/1/1/2:0,22,2:24:14:5,1:0.833,0.167	SG	416	No hit in this database		No hit in this database
Sp1_comp271328_c0_seq1	134	.	T	G	16.1	.	DP=22;VDB=0.0380;AF1=0.5;AC1=1;DP4=1,1,2,1;MQ=40;FQ=18.9;PV4=1,0.0054,0.0083,0.46	GT:PL:GQ	0/1:46,0,60:49	Sp1_comp271328_c0_seq1	134	.	T	G	617.17	PASS	AC=5;AF=0.833;AN=6;BaseQRankSum=0.164;DP=23;Dels=0.00;FS=0.000;HaplotypeScore=1.8320;MLEAC=5;MLEAF=0.833;MQ=58.81;MQ0=0;MQRankSum=-0.055;QD=26.83;ReadPosRankSum=0.600	GT:AD:DP:GQ:MLPSAC:MLPSAF:PL	0/1/1/1/1/1:2,21:23:12:5:0.833:643,119,64,33,12,0,54	SG	416	No hit in this database		No hit in this database
Sp1_comp271328_c0_seq1	137	.	G	A	68.3	.	DP=22;VDB=0.0399;AF1=1;AC1=2;DP4=0,0,2,3;MQ=34;FQ=-42	GT:PL:GQ	1/1:101,15,0:27	Sp1_comp271328_c0_seq1	137	.	G	A	691.01	PASS	AC=6;AF=1.00;AN=6;DP=23;Dels=0.00;FS=0.000;HaplotypeScore=0.0000;MLEAC=6;MLEAF=1.00;MQ=58.81;MQ0=0;QD=30.04	GT:AD:DP:GQ:MLPSAC:MLPSAF:PL	1/1/1/1/1/1:0,23:23:16:6:1.00:717,155,95,60,35,16,0	SG	416	No hit in this database		No hit in this database
Sp1_comp271328_c0_seq1	149	.	C	G	183	.	DP=20;VDB=0.0380;AF1=1;AC1=2;DP4=0,0,8,10;MQ=43;FQ=-81	GT:PL:GQ	1/1:216,54,0:99	Sp1_comp271328_c0_seq1	149	.	C	G	779.04	PASS	AC=6;AF=1.00;AN=6;DP=23;Dels=0.00;FS=0.000;HaplotypeScore=0.9998;MLEAC=6;MLEAF=1.00;MQ=60.00;MQ0=0;QD=33.87	GT:AD:DP:GQ:MLPSAC:MLPSAF:PL	1/1/1/1/1/1:0,23:23:15:6:1.00:805,148,91,57,33,15,0	SG	416	No hit in this database		No hit in this database
Sp1_comp271328_c0_seq1	162	.	C	T	41	.	DP=22;VDB=0.0399;AF1=0.5;AC1=1;DP4=3,2,2,4;MQ=40;FQ=44;PV4=0.57,1.3e-07,0.16,0.33	GT:PL:GQ	0/1:71,0,123:74	Sp1_comp271328_c0_seq1	162	.	C	T	591.74	PASS	AC=5;AF=0.833;AN=6;BaseQRankSum=0.510;DP=25;Dels=0.00;FS=1.906;HaplotypeScore=1.9998;MLEAC=5;MLEAF=0.833;MQ=60.00;MQ0=0;MQRankSum=1.053;QD=23.67;ReadPosRankSum=0.238	GT:AD:DP:GQ:MLPSAC:MLPSAF:PL	0/1/1/1/1/1:5,20:25:3:5:0.833:616,84,40,16,3,0,130	SG	416	No hit in this database		No hit in this database
Sp1_comp271328_c0_seq1	188	.	C	T	11.3	.	DP=21;VDB=0.0392;AF1=0.5;AC1=1;DP4=3,2,0,4;MQ=40;FQ=14.2;PV4=0.17,8.4e-05,0.13,0.25	GT:PL:GQ	0/1:41,0,121:43	Sp1_comp271328_c0_seq1	188	.	C	T	618.4	PASS	AC=5;AF=0.833;AN=6;BaseQRankSum=1.706;DP=24;Dels=0.00;FS=4.873;HaplotypeScore=0.9999;MLEAC=5;MLEAF=0.833;MQ=60.00;MQ0=0;MQRankSum=1.564;QD=25.77;ReadPosRankSum=-0.995	GT:AD:DP:GQ:MLPSAC:MLPSAF:PL	0/1/1/1/1/1:5,19:24:4:5:0.833:643,91,44,19,4,0,119	SG	416	No hit in this database		No hit in this database
Sp1_comp271328_c0_seq1	19	.	T	G	222	.	DP=19;VDB=0.0001;AF1=1;AC1=2;DP4=0,0,13,6;MQ=55;FQ=-84	GT:PL:GQ	1/1:255,57,0:99	Sp1_comp271328_c0_seq1	19	.	T	G	228.4	PASS	AC=6;AF=1.00;AN=6;DP=19;Dels=0.00;FS=0.000;HaplotypeScore=0.0000;MLEAC=6;MLEAF=1.00;MQ=60.00;MQ0=0;QD=12.02	GT:AD:DP:GQ:MLPSAC:MLPSAF:PL	1/1/1/1/1/1:0,19:19:5:6:1.00:253,47,29,18,11,5,0	SG	416	No hit in this database		No hit in this database
Sp1_comp271328_c0_seq1	190	.	A	G	77.2	.	DP=21;VDB=0.0380;AF1=0.5263;AC1=1;DP4=1,0,2,7;MQ=38;FQ=-17.1;PV4=0.3,0.00066,0.13,0.27	GT:PL:GQ	0/1:107,0,10:13	Sp1_comp271328_c0_seq1	190	.	A	G	750.06	PASS	AC=5;AF=0.833;AN=6;BaseQRankSum=-0.289;DP=24;Dels=0.00;FS=0.000;HaplotypeScore=0.9999;MLEAC=5;MLEAF=0.833;MQ=60.00;MQ0=0;MQRankSum=0.289;QD=31.25;ReadPosRankSum=-1.445	GT:AD:DP:GQ:MLPSAC:MLPSAF:PL	0/1/1/1/1/1:1,23:24:15:5:0.833:776,126,70,37,15,0,22	SG	416	No hit in this database		No hit in this database
Sp1_comp271328_c0_seq1	201	.	C	T	34	.	DP=21;VDB=0.0398;AF1=0.5;AC1=1;DP4=3,1,0,7;MQ=40;FQ=37;PV4=0.024,7.9e-08,0.33,0.0097	GT:PL:GQ	0/1:64,0,93:67	Sp1_comp271328_c0_seq1	201	.	C	T	635.71	PASS	AC=5;AF=0.833;AN=6;BaseQRankSum=0.581;DP=24;Dels=0.00;FS=8.846;HaplotypeScore=0.0000;MLEAC=5;MLEAF=0.833;MQ=60.00;MQ0=0;MQRankSum=-0.039;QD=26.49;ReadPosRankSum=-1.510	GT:AD:DP:GQ:MLPSAC:MLPSAF:PL	0/1/1/1/1/1:4,20:24:7:5:0.833:661,98,50,23,7,0,95	SG	416	No hit in this database		No hit in this database
Sp1_comp271328_c0_seq1	210	.	C	A	208	.	DP=17;VDB=0.0298;AF1=0.5;AC1=1;DP4=3,1,4,9;MQ=38;FQ=39;PV4=0.25,1,0.16,0.22	GT:PL:GQ	0/1:238,0,66:69	Sp1_comp271328_c0_seq1	210	.	C	A	506.46	PASS	AC=5;AF=0.833;AN=6;BaseQRankSum=1.559;DP=20;Dels=0.00;FS=5.454;HaplotypeScore=0.9997;MLEAC=5;MLEAF=0.833;MQ=60.00;MQ0=0;MQRankSum=-0.520;QD=25.32;ReadPosRankSum=-0.236	GT:AD:DP:GQ:MLPSAC:MLPSAF:PL	0/1/1/1/1/1:4,16:20:4:5:0.833:531,70,34,15,4,0,86	SG	416	No hit in this database		No hit in this database
Sp1_comp271328_c0_seq1	248	.	A	G	120	.	DP=12;VDB=0.0322;AF1=1;AC1=2;DP4=0,0,3,9;MQ=38;FQ=-63	GT:PL:GQ	1/1:153,36,0:69	Sp1_comp271328_c0_seq1	248	.	A	G	586.25	PASS	AC=6;AF=1.00;AN=6;DP=16;Dels=0.00;FS=0.000;HaplotypeScore=0.9665;MLEAC=6;MLEAF=1.00;MQ=60.00;MQ0=0;QD=30.12	GT:AD:DP:GQ:MLPSAC:MLPSAF:PL	1/1/1/1/1/1:0,16:16:11:6:1.00:612,109,67,42,25,11,0	SG	416	No hit in this database		No hit in this database
Sp1_comp271328_c0_seq1	281	.	C	A	18	.	DP=11;VDB=0.0400;AF1=1;AC1=2;DP4=0,0,3,0;MQ=34;FQ=-36	GT:PL:GQ	1/1:50,9,0:15	Sp1_comp271328_c0_seq1	281	.	C	A	568.25	PASS	AC=6;AF=1.00;AN=6;DP=15;Dels=0.00;FS=0.000;HaplotypeScore=0.0000;MLEAC=6;MLEAF=1.00;MQ=60.00;MQ0=0;QD=27.69	GT:AD:DP:GQ:MLPSAC:MLPSAF:PL	1/1/1/1/1/1:0,15:15:11:6:1.00:594,109,67,42,25,11,0	SG	416	No hit in this database		No hit in this database
Sp1_comp271328_c0_seq1	29	.	C	T	222	.	DP=26;VDB=0.0008;AF1=1;AC1=2;DP4=0,0,18,7;MQ=51;FQ=-102	GT:PL:GQ	1/1:255,75,0:99	Sp1_comp271328_c0_seq1	29	.	C	T	504.34	PASS	AC=6;AF=1.00;AN=6;DP=26;Dels=0.00;FS=0.000;HaplotypeScore=0.9665;MLEAC=6;MLEAF=1.00;MQ=60.00;MQ0=0;QD=19.40	GT:AD:DP:GQ:MLPSAC:MLPSAF:PL	1/1/1/1/1/1:0,26:26:10:6:1.00:530,101,62,39,23,10,0	SG	416	No hit in this database		No hit in this database
Sp1_comp271328_c0_seq1	308	.	G	A	87.5	.	DP=10;VDB=0.0392;AF1=1;AC1=2;DP4=0,0,4,0;MQ=40;FQ=-39	GT:PL:GQ	1/1:120,12,0:21	Sp1_comp271328_c0_seq1	308	.	G	A	197.83	PASS	AC=6;AF=1.00;AN=6;DP=11;Dels=0.00;FS=0.000;HaplotypeScore=4.9994;MLEAC=6;MLEAF=1.00;MQ=60.00;MQ0=0;QD=17.98	GT:AD:DP:GQ:MLPSAC:MLPSAF:PL	1/1/1/1/1/1:0,11:11:4:6:1.00:222,39,24,15,9,4,0	SG	416	No hit in this database		No hit in this database
Sp1_comp271328_c0_seq1	382	.	C	T	6.2	.	DP=4;VDB=0.0196;AF1=0.4999;AC1=1;DP4=1,1,2,0;MQ=39;FQ=8.64;PV4=1,0.031,1,1	GT:PL:GQ	0/1:35,0,60:36	Sp1_comp271328_c0_seq1	382	.	C	T	116.67	PASS	AC=3;AF=0.500;AN=6;BaseQRankSum=-0.361;DP=9;Dels=0.00;FS=0.000;HaplotypeScore=5.9979;MLEAC=3;MLEAF=0.500;MQ=55.25;MQ0=0;MQRankSum=0.361;QD=12.96;ReadPosRankSum=0.729	GT:AD:DP:GQ:MLPSAC:MLPSAF:PL	0/0/0/1/1/1:5,4:9:1:3:0.500:139,8,1,0,4,15,190	SG	416	No hit in this database		No hit in this database
Sp1_comp271328_c0_seq1	396	.	G	A	51.5	.	DP=4;VDB=0.0005;AF1=1;AC1=2;DP4=0,0,3,1;MQ=39;FQ=-39	GT:PL:GQ	1/1:84,12,0:21	Sp1_comp271328_c0_seq1	396	.	G	A	384.6	PASS	AC=6;AF=1.00;AN=6;DP=12;Dels=0.00;FS=0.000;HaplotypeScore=1.9996;MLEAC=6;MLEAF=1.00;MQ=49.74;MQ0=0;QD=32.05	GT:AD:DP:GQ:MLPSAC:MLPSAF:PL	1/1/1/1/1/1:0,12:12:8:6:1.00:410,78,48,30,18,8,0	SG	416	No hit in this database		No hit in this database
Sp1_comp271328_c0_seq1	407	.	A	G	3.02	.	DP=3;AF1=0.501;AC1=1;DP4=1,0,0,1;MQ=42;FQ=-6.02;PV4=1,1,1,1	GT:PL:GQ	0/1:30,0,23:26	Sp1_comp271328_c0_seq1	407	.	A	G	39.06	LowQual	AC=1;AF=0.167;AN=6;BaseQRankSum=-1.061;DP=11;Dels=0.00;FS=0.000;HaplotypeScore=0.0000;MLEAC=1;MLEAF=0.167;MQ=48.70;MQ0=0;MQRankSum=-0.354;QD=3.55;ReadPosRankSum=-0.354	GT:AD:DP:GQ:MLPSAC:MLPSAF:PL	0/0/0/0/0/1:9,2:11:1:1:0.167:62,0,1,6,16,35,269	SG	416	No hit in this database		No hit in this database
Sp1_comp271328_c0_seq1	62	.	T	G	191	.	DP=35;VDB=0.0099;AF1=0.5;AC1=1;DP4=2,1,7,3;MQ=58;FQ=42;PV4=1,0.38,1,1	GT:PL:GQ	0/1:221,0,69:72	Sp1_comp271328_c0_seq1	62	.	T	G	891	PASS	AC=5;AF=0.833;AN=6;BaseQRankSum=0.411;DP=40;Dels=0.00;FS=0.000;HaplotypeScore=0.7887;MLEAC=5;MLEAF=0.833;MQ=59.11;MQ0=0;MQRankSum=0.411;QD=22.27;ReadPosRankSum=-0.103	GT:AD:DP:GQ:MLPSAC:MLPSAF:PL	0/1/1/1/1/1:3,37:40:19:5:0.833:917,161,89,48,20,0,19	SG	416	No hit in this database		No hit in this database
Sp1_comp271328_c0_seq1	122	.	C	T	323.47	PASS	AC=2;AF=0.333;AN=6;BaseQRankSum=-1.075;DP=31;Dels=0.00;FS=3.256;HaplotypeScore=4.5651;MLEAC=2;MLEAF=0.333;MQ=59.12;MQ0=0;MQRankSum=-0.669;QD=10.43;ReadPosRankSum=-0.264	GT:AD:DP:GQ:MLPSAC:MLPSAF:PL	0/0/0/0/1/1:19,12:31:4:2:0.333:348,15,0,4,24,71,2147483647											GATK	416	No hit in this database		No hit in this database
Sp1_comp271328_c0_seq1	222	.	A	T	457.46	PASS	AC=5;AF=0.833;AN=6;BaseQRankSum=2.171;DP=22;Dels=0.00;FS=5.328;HaplotypeScore=0.9997;MLEAC=5;MLEAF=0.833;MQ=60.00;MQ0=0;MQRankSum=0.553;QD=20.79;ReadPosRankSum=0.298	GT:AD:DP:GQ:MLPSAC:MLPSAF:PL	0/1/1/1/1/1:4,18:22:4:5:0.833:482,70,34,15,4,0,80											GATK	416	No hit in this database		No hit in this database
Sp1_comp271328_c0_seq1	229	.	T	A	548.92	PASS	AC=5;AF=0.833;AN=6;BaseQRankSum=1.014;DP=23;Dels=0.00;FS=5.849;HaplotypeScore=1.9993;MLEAC=5;MLEAF=0.833;MQ=60.00;MQ0=0;MQRankSum=0.203;QD=23.87;ReadPosRankSum=1.176	GT:AD:DP:GQ:MLPSAC:MLPSAF:PL	0/1/1/1/1/1:4,19:23:6:5:0.833:574,84,42,19,6,0,87											GATK	416	No hit in this database		No hit in this database
Sp1_comp271328_c0_seq1	329	.	T	G	122.9	PASS	AC=2;AF=0.333;AN=6;BaseQRankSum=1.447;DP=10;Dels=0.00;FS=0.000;HaplotypeScore=12.6972;MLEAC=2;MLEAF=0.333;MQ=60.00;MQ0=0;MQRankSum=1.036;QD=12.29;ReadPosRankSum=-0.633	GT:AD:DP:GQ:MLPSAC:MLPSAF:PL	0/0/0/0/1/1:6,4:10:0:2:0.333:145,6,0,0,6,20,234											GATK	416	No hit in this database		No hit in this database
Sp1_comp271328_c0_seq1	374	.	A	G	39.96	LowQual	AC=1;AF=0.167;AN=6;BaseQRankSum=1.532;DP=11;Dels=0.00;FS=0.000;HaplotypeScore=4.9966;MLEAC=1;MLEAF=0.167;MQ=56.14;MQ0=0;MQRankSum=-0.825;QD=3.63;ReadPosRankSum=-0.118	GT:AD:DP:GQ:MLPSAC:MLPSAF:PL	0/0/0/0/0/1:9,2:11:3:1:0.167:64,0,3,10,24,49,332											GATK	416	No hit in this database		No hit in this database
Sp1_comp271328_c0_seq1	386	.	T	G	41.06	LowQual	AC=1;AF=0.167;AN=6;BaseQRankSum=1.271;DP=10;Dels=0.00;FS=0.000;HaplotypeScore=2.9990;MLEAC=1;MLEAF=0.167;MQ=52.55;MQ0=0;MQRankSum=-0.480;QD=4.11;ReadPosRankSum=-0.898	GT:AD:DP:GQ:MLPSAC:MLPSAF:PL	0/0/0/0/0/1:8,2:10:1:1:0.167:64,0,1,6,16,35,269											GATK	416	No hit in this database		No hit in this database
Sp1_comp271328_c0_seq1	389	.	T	C	116.67	PASS	AC=3;AF=0.500;AN=6;BaseQRankSum=0.851;DP=10;Dels=0.00;FS=0.000;HaplotypeScore=1.9996;MLEAC=3;MLEAF=0.500;MQ=52.55;MQ0=0;MQRankSum=-1.098;QD=11.67;ReadPosRankSum=0.336	GT:AD:DP:GQ:MLPSAC:MLPSAF:PL	0/0/0/1/1/1:5,5:10:1:3:0.500:139,8,1,0,4,15,173											GATK	416	No hit in this database		No hit in this database
Sp1_comp271328_c0_seq1	326	.	C	T	45.3	.	DP=8;VDB=0.0345;AF1=1;AC1=2;DP4=0,0,5,0;MQ=42;FQ=-42	GT:PL:GQ	1/1:78,15,0:27											SAM	416	No hit in this database		No hit in this database
Sp1_comp271328_c0_seq1	376	.	A	T	6.98	.	DP=6;VDB=0.0135;AF1=0.4999;AC1=1;DP4=4,0,1,1;MQ=39;FQ=9.53;PV4=0.33,0.013,0.18,0.35	GT:PL:GQ	0/1:36,0,98:37											SAM	416	No hit in this database		No hit in this database
Sp1_comp271341_c0_seq1	1023	.	T	G	114	.	DP=5;VDB=0.0001;AF1=1;AC1=2;DP4=0,0,3,2;MQ=42;FQ=-42	GT:PL:GQ	1/1:147,15,0:27	Sp1_comp271341_c0_seq1	1023	.	T	G	2193.9	PASS	AC=6;AF=1.00;AN=6;DP=240;Dels=0.00;FS=0.000;HaplotypeScore=2.1877;MLEAC=6;MLEAF=1.00;MQ=52.94;MQ0=0;QD=9.14	GT:AD:DP:GQ:MLPSAC:MLPSAF:PL	1/1/1/1/1/1:0,240:240:44:6:1.00:2220,428,262,165,97,44,0	SG	1984	No hit in this database		No hit in this database
Sp1_comp271341_c0_seq1	1065	.	G	T	87.3	.	DP=8;VDB=0.0066;AF1=1;AC1=2;DP4=0,0,2,3;MQ=36;FQ=-42	GT:PL:GQ	1/1:120,15,0:27	Sp1_comp271341_c0_seq1	1065	.	G	T	812.01	PASS	AC=6;AF=1.00;AN=6;DP=42;Dels=0.00;FS=0.000;HaplotypeScore=8.7320;MLEAC=6;MLEAF=1.00;MQ=56.13;MQ0=0;QD=19.33	GT:AD:DP:GQ:MLPSAC:MLPSAF:PL	1/1/1/1/1/1:0,42:42:16:6:1.00:838,156,95,60,35,16,0	SG	1984	No hit in this database		No hit in this database
Sp1_comp271341_c0_seq1	1215	.	T	C	148	.	DP=60;VDB=0.0001;AF1=1;AC1=2;DP4=0,0,21,27;MQ=17;FQ=-171	GT:PL:GQ	1/1:181,144,0:99	Sp1_comp271341_c0_seq1	1215	.	T	C	2227.9	PASS	AC=6;AF=1.00;AN=6;DP=249;Dels=0.00;FS=0.000;HaplotypeScore=3.1326;MLEAC=6;MLEAF=1.00;MQ=57.78;MQ0=0;QD=8.95	GT:AD:DP:GQ:MLPSAC:MLPSAF:PL	1/1/1/1/1/1:0,249:249:47:6:1.00:2254,466,286,181,106,47,0	SG	1984	No hit in this database		No hit in this database
Sp1_comp271341_c0_seq1	1222	.	G	A	147	.	DP=84;VDB=0.0003;AF1=1;AC1=2;DP4=1,0,21,44;MQ=17;FQ=-204;PV4=0.33,1,0.081,1	GT:PL:GQ	1/1:180,177,0:99	Sp1_comp271341_c0_seq1	1222	.	G	A	2379.9		AC=6;AF=1.00;AN=6;BaseQRankSum=-0.993;DP=236;Dels=0.00;FS=14.760;HaplotypeScore=135.9354;MLEAC=6;MLEAF=1.00;MQ=58.98;MQ0=0;MQRankSum=-0.359;QD=10.08;ReadPosRankSum=3.789	GT:AD:DP:GQ:MLPSAC:MLPSAF:PL	1/1/1/1/1/1:6,230:236:34:6:1.00:2406,481,287,174,94,34,0	SG	1984	No hit in this database		No hit in this database
Sp1_comp271341_c0_seq1	123	.	C	T	98	.	DP=239;VDB=0.0001;AF1=0.5;AC1=1;DP4=106,35,60,26;MQ=41;FQ=101;PV4=0.44,2.4e-104,0.0029,1.9e-05	GT:PL:GQ	0/1:128,0,255:99	Sp1_comp271341_c0_seq1	123	.	C	T	1373.99		AC=3;AF=0.500;AN=6;BaseQRankSum=0.476;DP=249;Dels=0.00;FS=0.000;HaplotypeScore=48.7453;MLEAC=3;MLEAF=0.500;MQ=49.06;MQ0=3;MQRankSum=-3.173;QD=5.52;ReadPosRankSum=-2.463	GT:AD:DP:GQ:MLPSAC:MLPSAF:PL	0/0/0/1/1/1:144,105:249:18:3:0.500:1400,100,18,0,24,114,2147483647	SG	1984	No hit in this database		No hit in this database
Sp1_comp271341_c0_seq1	1242	.	T	C	55.1	.	DP=107;VDB=0.0006;AF1=1;AC1=2;DP4=0,0,1,6;MQ=22;FQ=-48	GT:PL:GQ	1/1:88,21,0:39	Sp1_comp271341_c0_seq1	1242	.	T	C	946.94		AC=6;AF=1.00;AN=6;DP=164;Dels=0.01;FS=0.000;HaplotypeScore=33.5501;MLEAC=6;MLEAF=1.00;MQ=59.12;MQ0=0;QD=5.77	GT:AD:DP:GQ:MLPSAC:MLPSAF:PL	1/1/1/1/1/1:0,163:163:21:6:1.00:973,202,124,78,46,21,0	SG	1984	No hit in this database		No hit in this database
Sp1_comp271341_c0_seq1	1244	.	A	G	18.2	.	DP=107;VDB=0.0006;AF1=1;AC1=2;DP4=1,0,0,4;MQ=22;FQ=-28;PV4=0.2,0.026,1,1	GT:PL:GQ	1/1:47,1,0:4	Sp1_comp271341_c0_seq1	1244	.	A	G	424.71		AC=3;AF=0.500;AN=6;BaseQRankSum=5.977;DP=163;Dels=0.00;FS=13.199;HaplotypeScore=33.5501;MLEAC=3;MLEAF=0.500;MQ=59.11;MQ0=0;MQRankSum=2.167;QD=2.61;ReadPosRankSum=-3.375	GT:AD:DP:GQ:MLPSAC:MLPSAF:PL	0/0/0/1/1/1:44,119:163:1:3:0.500:448,40,10,0,1,19,268	SG	1984	No hit in this database		No hit in this database
Sp1_comp271341_c0_seq1	1257	.	T	C	210	.	DP=109;VDB=0.0011;AF1=1;AC1=2;DP4=0,0,30,68;MQ=21;FQ=-282	GT:PL:GQ	1/1:243,255,0:99	Sp1_comp271341_c0_seq1	1257	.	T	C	3124.9	PASS	AC=6;AF=1.00;AN=6;DP=249;Dels=0.00;FS=0.000;HaplotypeScore=2.9964;MLEAC=6;MLEAF=1.00;MQ=59.43;MQ0=1;QD=12.55	GT:AD:DP:GQ:MLPSAC:MLPSAF:PL	1/1/1/1/1/1:0,249:249:67:6:1.00:3151,661,405,256,150,67,0	SG	1984	No hit in this database		No hit in this database
Sp1_comp271341_c0_seq1	1261	.	G	A	206	.	DP=111;VDB=0.0014;AF1=1;AC1=2;DP4=0,0,30,68;MQ=22;FQ=-282	GT:PL:GQ	1/1:239,255,0:99	Sp1_comp271341_c0_seq1	1261	.	G	A	3411.9	PASS	AC=6;AF=1.00;AN=6;BaseQRankSum=-1.532;DP=249;Dels=0.00;FS=0.000;HaplotypeScore=1.9996;MLEAC=6;MLEAF=1.00;MQ=59.53;MQ0=1;MQRankSum=0.658;QD=13.70;ReadPosRankSum=1.675	GT:AD:DP:GQ:MLPSAC:MLPSAF:PL	1/1/1/1/1/1:2,247:249:71:6:1.00:3438,700,429,271,158,71,0	SG	1984	No hit in this database		No hit in this database
Sp1_comp271341_c0_seq1	1270	.	A	G	188	.	DP=112;VDB=0.0019;AF1=1;AC1=2;DP4=0,0,15,38;MQ=23;FQ=-187	GT:PL:GQ	1/1:221,160,0:99	Sp1_comp271341_c0_seq1	1270	.	A	G	3206.97	PASS	AC=6;AF=1.00;AN=6;DP=249;Dels=0.00;FS=0.000;HaplotypeScore=4.7645;MLEAC=6;MLEAF=1.00;MQ=59.38;MQ0=1;QD=12.88	GT:AD:DP:GQ:MLPSAC:MLPSAF:PL	1/1/1/1/1/1:1,248:249:67:6:1.00:3236,661,405,256,150,67,0	SG	1984	No hit in this database		No hit in this database
Sp1_comp271341_c0_seq1	1281	.	A	G	193	.	DP=111;VDB=0.0019;AF1=1;AC1=2;DP4=0,0,19,57;MQ=23;FQ=-256	GT:PL:GQ	1/1:226,229,0:99	Sp1_comp271341_c0_seq1	1281	.	A	G	3696.9	PASS	AC=6;AF=1.00;AN=6;BaseQRankSum=1.718;DP=248;Dels=0.00;FS=0.000;HaplotypeScore=5.4975;MLEAC=6;MLEAF=1.00;MQ=59.48;MQ0=1;MQRankSum=0.444;QD=14.91;ReadPosRankSum=1.317	GT:AD:DP:GQ:MLPSAC:MLPSAF:PL	1/1/1/1/1/1:1,247:248:78:6:1.00:3723,762,467,295,172,78,0	SG	1984	No hit in this database		No hit in this database
Sp1_comp271341_c0_seq1	1309	.	A	G	189	.	DP=83;VDB=0.0011;AF1=1;AC1=2;DP4=0,0,15,41;MQ=23;FQ=-196	GT:PL:GQ	1/1:222,169,0:99	Sp1_comp271341_c0_seq1	1309	.	A	G	4261.9	PASS	AC=6;AF=1.00;AN=6;DP=245;Dels=0.00;FS=0.000;HaplotypeScore=3.0722;MLEAC=6;MLEAF=1.00;MQ=59.50;MQ0=0;QD=17.40	GT:AD:DP:GQ:MLPSAC:MLPSAF:PL	1/1/1/1/1/1:0,245:245:86:6:1.00:4288,840,515,325,190,86,0	SG	1984	No hit in this database		No hit in this database
Sp1_comp271341_c0_seq1	1320	.	A	C	51.1	.	DP=38;VDB=0.0011;AF1=1;AC1=2;DP4=0,0,3,3;MQ=22;FQ=-45	GT:PL:GQ	1/1:84,18,0:33	Sp1_comp271341_c0_seq1	1320	.	A	C	3300.9	PASS	AC=6;AF=1.00;AN=6;DP=235;Dels=0.00;FS=0.000;HaplotypeScore=7.3853;MLEAC=6;MLEAF=1.00;MQ=57.99;MQ0=0;QD=14.05	GT:AD:DP:GQ:MLPSAC:MLPSAF:PL	1/1/1/1/1/1:0,235:235:67:6:1.00:3327,661,405,256,150,67,0	SG	1984	No hit in this database		No hit in this database
Sp1_comp271341_c0_seq1	1323	.	G	T	6.4	.	DP=16;VDB=0.0042;AF1=0.5335;AC1=1;DP4=0,1,2,2;MQ=18;FQ=-18.1;PV4=1,0.047,0.18,1	GT:PL:GQ	0/1:35,0,9:14	Sp1_comp271341_c0_seq1	1323	.	G	T	2615.94	PASS	AC=5;AF=0.833;AN=6;BaseQRankSum=-1.728;DP=232;Dels=0.00;FS=34.978;HaplotypeScore=5.8911;MLEAC=5;MLEAF=0.833;MQ=57.96;MQ0=0;MQRankSum=0.705;QD=11.28;ReadPosRankSum=-6.838	GT:AD:DP:GQ:MLPSAC:MLPSAF:PL	0/1/1/1/1/1:132,100:232:21:5:0.833:2642,384,186,81,21,0,442	SG	1984	No hit in this database		No hit in this database
Sp1_comp271341_c0_seq1	1363	.	C	T	24.8	.	DP=2;VDB=0.0188;AF1=1;AC1=2;DP4=0,0,2,0;MQ=31;FQ=-33	GT:PL:GQ	1/1:56,6,0:10	Sp1_comp271341_c0_seq1	1363	.	C	T	1299.93		AC=5;AF=0.833;AN=6;BaseQRankSum=-3.902;DP=240;Dels=0.00;FS=99.496;HaplotypeScore=23.3072;MLEAC=5;MLEAF=0.833;MQ=57.68;MQ0=2;MQRankSum=8.391;QD=5.42;ReadPosRankSum=5.562	GT:AD:DP:GQ:MLPSAC:MLPSAF:PL	0/1/1/1/1/1:65,175:240:22:5:0.833:1326,217,115,59,22,0,100	SG	1984	No hit in this database		No hit in this database
Sp1_comp271341_c0_seq1	143	.	C	A	113	.	DP=316;VDB=0.0003;AF1=0.5;AC1=1;DP4=105,44,123,36;MQ=40;FQ=116;PV4=0.19,3.5e-191,2.5e-08,1	GT:PL:GQ	0/1:143,0,255:99	Sp1_comp271341_c0_seq1	143	.	C	A,T	920.91		AC=1,1;AF=0.167,0.167;AN=6;BaseQRankSum=1.272;DP=250;Dels=0.00;FS=3.740;HaplotypeScore=170.2703;MLEAC=1,1;MLEAF=0.167,0.167;MQ=51.48;MQ0=2;MQRankSum=3.444;QD=3.68;ReadPosRankSum=-1.658	GT:AD:DP:GQ:MLPSAC:MLPSAF	0/0/0/0/1/2:211,23,16:250:27:1,1:0.167,0.167	SG	1984	No hit in this database		No hit in this database
Sp1_comp271341_c0_seq1	1465	.	A	G	6.59	.	DP=5;VDB=0.0011;AF1=1;AC1=2;DP4=0,0,3,1;MQ=11;FQ=-39	GT:PL:GQ	1/1:38,12,0:14	Sp1_comp271341_c0_seq1	1465	.	A	G	422.47	PASS	AC=6;AF=1.00;AN=6;DP=169;Dels=0.00;FS=0.000;HaplotypeScore=2.9783;MLEAC=6;MLEAF=1.00;MQ=58.99;MQ0=0;QD=2.50	GT:AD:DP:GQ:MLPSAC:MLPSAF:PL	1/1/1/1/1/1:0,169:169:9:6:1.00:448,86,52,33,19,9,0	SG	1984	No hit in this database		No hit in this database
Sp1_comp271341_c0_seq1	1474	.	C	G	20.6	.	DP=8;VDB=0.0019;AF1=1;AC1=2;DP4=0,0,0,4;MQ=27;FQ=-39	GT:PL:GQ	1/1:53,12,0:21	Sp1_comp271341_c0_seq1	1474	.	C	G	602.12	PASS	AC=6;AF=1.00;AN=6;DP=178;Dels=0.00;FS=0.000;HaplotypeScore=0.9998;MLEAC=6;MLEAF=1.00;MQ=59.13;MQ0=0;QD=3.38	GT:AD:DP:GQ:MLPSAC:MLPSAF:PL	1/1/1/1/1/1:0,177:178:13:6:1.00:628,124,76,48,28,13,0	SG	1984	No hit in this database		No hit in this database
Sp1_comp271341_c0_seq1	1487	.	T	C	77.1	.	DP=8;VDB=0.0025;AF1=1;AC1=2;DP4=0,0,3,4;MQ=22;FQ=-48	GT:PL:GQ	1/1:110,21,0:39	Sp1_comp271341_c0_seq1	1487	.	T	C	1005.2	PASS	AC=5;AF=0.833;AN=6;BaseQRankSum=1.456;DP=176;Dels=0.00;FS=0.000;HaplotypeScore=5.3867;MLEAC=5;MLEAF=0.833;MQ=59.82;MQ0=0;MQRankSum=0.731;QD=5.71;ReadPosRankSum=0.859	GT:AD:DP:GQ:MLPSAC:MLPSAF:PL	0/1/1/1/1/1:3,173:176:12:5:0.833:1031,168,93,51,21,0,12	SG	1984	No hit in this database		No hit in this database
Sp1_comp271341_c0_seq1	1501	.	G	A	36.1	.	DP=10;VDB=0.0190;AF1=0.5129;AC1=1;DP4=0,2,5,2;MQ=22;FQ=-14.2;PV4=0.17,0.00017,0.45,0.23	GT:PL:GQ	0/1:66,0,13:16	Sp1_comp271341_c0_seq1	1501	.	G	A	2976.94	PASS	AC=6;AF=1.00;AN=6;BaseQRankSum=-0.456;DP=223;Dels=0.00;FS=0.000;HaplotypeScore=5.5216;MLEAC=6;MLEAF=1.00;MQ=59.51;MQ0=0;MQRankSum=-0.546;QD=13.35;ReadPosRankSum=-1.830	GT:AD:DP:GQ:MLPSAC:MLPSAF:PL	1/1/1/1/1/1:2,220:223:21:6:1.00:3003,531,309,180,89,21,0	SG	1984	No hit in this database		No hit in this database
Sp1_comp271341_c0_seq1	1515	.	T	C	37	.	DP=17;VDB=0.0322;AF1=1;AC1=2;DP4=0,0,8,0;MQ=23;FQ=-51	GT:PL:GQ	1/1:70,24,0:45	Sp1_comp271341_c0_seq1	1515	.	T	C	3485.9	PASS	AC=6;AF=1.00;AN=6;DP=185;Dels=0.00;FS=0.000;HaplotypeScore=6.9309;MLEAC=6;MLEAF=1.00;MQ=59.27;MQ0=0;QD=18.84	GT:AD:DP:GQ:MLPSAC:MLPSAF:PL	1/1/1/1/1/1:0,185:185:67:6:1.00:3512,661,405,256,150,67,0	SG	1984	No hit in this database		No hit in this database
Sp1_comp271341_c0_seq1	1518	.	G	A	17.3	.	DP=18;VDB=0.0345;AF1=1;AC1=2;DP4=0,0,4,1;MQ=20;FQ=-42	GT:PL:GQ	1/1:50,15,0:25	Sp1_comp271341_c0_seq1	1518	.	G	A	3569.9	PASS	AC=6;AF=1.00;AN=6;DP=186;Dels=0.01;FS=0.000;HaplotypeScore=7.9308;MLEAC=6;MLEAF=1.00;MQ=59.28;MQ0=0;QD=19.19	GT:AD:DP:GQ:MLPSAC:MLPSAF:PL	1/1/1/1/1/1:0,185:185:69:6:1.00:3596,677,415,262,153,69,0	SG	1984	No hit in this database		No hit in this database
Sp1_comp271341_c0_seq1	1525	.	T	C	218	.	DP=39;VDB=0.0244;AF1=1;AC1=2;DP4=0,0,11,4;MQ=36;FQ=-72	GT:PL:GQ	1/1:251,45,0:87	Sp1_comp271341_c0_seq1	1525	.	T	C	3267.9	PASS	AC=6;AF=1.00;AN=6;DP=208;Dels=0.00;FS=0.000;HaplotypeScore=6.2997;MLEAC=6;MLEAF=1.00;MQ=59.35;MQ0=0;QD=15.71	GT:AD:DP:GQ:MLPSAC:MLPSAF:PL	1/1/1/1/1/1:0,208:208:78:6:1.00:3294,768,471,297,174,78,0	SG	1984	No hit in this database		No hit in this database
Sp1_comp271341_c0_seq1	154	.	A	G	13.2	.	DP=325;VDB=0.0001;AF1=0.5;AC1=1;DP4=21,11,7,2;MQ=42;FQ=16.1;PV4=0.69,0.0099,0.00087,0.013	GT:PL:GQ	0/1:43,0,255:46	Sp1_comp271341_c0_seq1	154	.	A	G	63.9		AC=1;AF=0.167;AN=6;BaseQRankSum=0.463;DP=194;Dels=0.00;FS=6.232;HaplotypeScore=265.1642;MLEAC=1;MLEAF=0.167;MQ=53.07;MQ0=6;MQRankSum=-0.787;QD=0.33;ReadPosRankSum=-0.655	GT:AD:DP:GQ:MLPSAC:MLPSAF:PL	0/0/0/0/0/1:182,12:194:60:1:0.167:90,0,60,2147483647,2147483647,2147483647,2147483647	SG	1984	No hit in this database		No hit in this database
Sp1_comp271341_c0_seq1	1544	.	G	T	191	.	DP=101;VDB=0.0025;AF1=1;AC1=2;DP4=0,0,37,34;MQ=43;FQ=-241	GT:PL:GQ	1/1:224,214,0:99	Sp1_comp271341_c0_seq1	1544	.	G	T	4710.9	PASS	AC=6;AF=1.00;AN=6;DP=237;Dels=0.00;FS=0.000;HaplotypeScore=2.2931;MLEAC=6;MLEAF=1.00;MQ=57.01;MQ0=0;QD=19.88	GT:AD:DP:GQ:MLPSAC:MLPSAF:PL	1/1/1/1/1/1:0,237:237:89:6:1.00:4737,879,539,340,199,89,0	SG	1984	No hit in this database		No hit in this database
Sp1_comp271341_c0_seq1	1550	.	C	T	218	.	DP=101;VDB=0.0025;AF1=1;AC1=2;DP4=0,0,62,20;MQ=41;FQ=-274	GT:PL:GQ	1/1:251,247,0:99	Sp1_comp271341_c0_seq1	1550	.	C	T	4188.9	PASS	AC=6;AF=1.00;AN=6;BaseQRankSum=0.345;DP=233;Dels=0.00;FS=0.000;HaplotypeScore=3.2930;MLEAC=6;MLEAF=1.00;MQ=56.96;MQ0=0;MQRankSum=0.037;QD=17.98;ReadPosRankSum=0.611	GT:AD:DP:GQ:MLPSAC:MLPSAF:PL	1/1/1/1/1/1:2,230:233:85:6:1.00:4215,832,510,322,188,85,0	SG	1984	No hit in this database		No hit in this database
Sp1_comp271341_c0_seq1	1557	.	A	G	71	.	DP=101;VDB=0.0025;AF1=1;AC1=2;DP4=0,0,3,5;MQ=32;FQ=-51	GT:PL:GQ	1/1:104,24,0:45	Sp1_comp271341_c0_seq1	1557	.	A	G	4394.9		AC=6;AF=1.00;AN=6;DP=232;Dels=0.00;FS=0.000;HaplotypeScore=136.7436;MLEAC=6;MLEAF=1.00;MQ=56.94;MQ0=0;QD=18.94	GT:AD:DP:GQ:MLPSAC:MLPSAF:PL	1/1/1/1/1/1:0,232:232:86:6:1.00:4421,840,515,325,190,86,0	SG	1984	No hit in this database		No hit in this database
Sp1_comp271341_c0_seq1	1581	.	A	T	157	.	DP=161;VDB=0.0322;AF1=1;AC1=2;DP4=0,0,6,22;MQ=44;FQ=-111	GT:PL:GQ	1/1:190,84,0:99	Sp1_comp271341_c0_seq1	1581	.	A	T	928.96		AC=6;AF=1.00;AN=6;BaseQRankSum=1.351;DP=245;Dels=0.00;FS=0.000;HaplotypeScore=32.9909;MLEAC=6;MLEAF=1.00;MQ=57.88;MQ0=4;MQRankSum=2.325;QD=3.79;ReadPosRankSum=3.336	GT:AD:DP:GQ:MLPSAC:MLPSAF:PL	1/1/1/1/1/1:9,236:245:19:6:1.00:955,187,114,72,42,19,0	SG	1984	No hit in this database		No hit in this database
Sp1_comp271341_c0_seq1	159	.	T	C	37	.	DP=330;VDB=0.0003;AF1=0.5;AC1=1;DP4=18,13,7,2;MQ=41;FQ=40;PV4=0.44,4.6e-10,0.01,1	GT:PL:GQ	0/1:67,0,255:70	Sp1_comp271341_c0_seq1	159	.	T	A,C	1033.9		AC=2,1;AF=0.333,0.167;AN=6;BaseQRankSum=-1.845;DP=234;Dels=0.00;FS=46.261;HaplotypeScore=287.7898;MLEAC=2,1;MLEAF=0.333,0.167;MQ=53.66;MQ0=7;MQRankSum=-0.481;QD=4.42;ReadPosRankSum=0.890	GT:AD:DP:GQ:MLPSAC:MLPSAF	0/0/0/1/1/2:131,88,15:234:30:2,1:0.333,0.167	SG	1984	No hit in this database		No hit in this database
Sp1_comp271341_c0_seq1	1617	.	C	T	155	.	DP=298;VDB=0.0190;AF1=1;AC1=2;DP4=0,0,8,9;MQ=45;FQ=-78	GT:PL:GQ	1/1:188,51,0:99	Sp1_comp271341_c0_seq1	1617	.	C	T	420.47	PASS	AC=6;AF=1.00;AN=6;BaseQRankSum=-0.558;DP=119;Dels=0.00;FS=0.000;HaplotypeScore=2.9997;MLEAC=6;MLEAF=1.00;MQ=59.98;MQ0=0;MQRankSum=0.323;QD=3.53;ReadPosRankSum=-0.235	GT:AD:DP:GQ:MLPSAC:MLPSAF:PL	1/1/1/1/1/1:1,118:119:9:6:1.00:446,86,52,33,19,9,0	SG	1984	No hit in this database		No hit in this database
Sp1_comp271341_c0_seq1	1618	.	G	T	115	.	DP=291;VDB=0.0140;AF1=1;AC1=2;DP4=0,0,8,4;MQ=44;FQ=-63	GT:PL:GQ	1/1:148,36,0:69	Sp1_comp271341_c0_seq1	1618	.	G	T	409.47	PASS	AC=6;AF=1.00;AN=6;DP=115;Dels=0.00;FS=0.000;HaplotypeScore=1.9998;MLEAC=6;MLEAF=1.00;MQ=60.00;MQ0=0;QD=3.56	GT:AD:DP:GQ:MLPSAC:MLPSAF:PL	1/1/1/1/1/1:0,115:115:9:6:1.00:435,86,52,33,19,9,0	SG	1984	No hit in this database		No hit in this database
Sp1_comp271341_c0_seq1	1703	.	G	A	198	.	DP=184;VDB=0.0392;AF1=0.5;AC1=1;DP4=46,67,26,26;MQ=42;FQ=201;PV4=0.31,1,2.4e-24,1	GT:PL:GQ	0/1:228,0,255:99	Sp1_comp271341_c0_seq1	1703	.	G	A	1935.9		AC=2;AF=0.333;AN=6;BaseQRankSum=0.624;DP=245;Dels=0.00;FS=1.760;HaplotypeScore=82.9948;MLEAC=2;MLEAF=0.333;MQ=59.06;MQ0=2;MQRankSum=1.415;QD=7.90;ReadPosRankSum=0.761	GT:AD:DP:GQ:MLPSAC:MLPSAF:PL	0/0/0/0/1/1:168,72:245:34:2:0.333:1962,66,0,34,150,2147483647,2147483647	SG	1984	No hit in this database		No hit in this database
Sp1_comp271341_c0_seq1	1714	.	T	C	225	.	DP=152;VDB=0.0345;AF1=0.5;AC1=1;DP4=15,7,58,65;MQ=40;FQ=47;PV4=0.1,1,0.0068,1	GT:PL:GQ	0/1:255,0,74:77	Sp1_comp271341_c0_seq1	1714	.	T	C	5065.9		AC=5;AF=0.833;AN=6;BaseQRankSum=0.813;DP=203;Dels=0.00;FS=0.000;HaplotypeScore=49.8654;MLEAC=5;MLEAF=0.833;MQ=59.42;MQ0=0;MQRankSum=1.457;QD=24.96;ReadPosRankSum=-5.505	GT:AD:DP:GQ:MLPSAC:MLPSAF:PL	0/1/1/1/1/1:69,134:203:62:5:0.833:5092,727,375,182,62,0,553	SG	1984	No hit in this database		No hit in this database
Sp1_comp271341_c0_seq1	1778	.	T	A	132	.	DP=179;VDB=0.0345;AF1=0.5;AC1=1;DP4=27,24,55,57;MQ=45;FQ=135;PV4=0.74,3.4e-64,0.097,1	GT:PL:GQ	0/1:162,0,255:99	Sp1_comp271341_c0_seq1	1778	.	T	A	4400.9		AC=4;AF=0.667;AN=6;BaseQRankSum=3.417;DP=192;Dels=0.00;FS=0.000;HaplotypeScore=79.9474;MLEAC=4;MLEAF=0.667;MQ=59.84;MQ0=0;MQRankSum=1.104;QD=22.92;ReadPosRankSum=-0.095	GT:AD:DP:GQ:MLPSAC:MLPSAF:PL	0/0/1/1/1/1:67,125:192:44:4:0.667:4427,461,175,44,0,56,1812	SG	1984	No hit in this database		No hit in this database
Sp1_comp271341_c0_seq1	1782	.	G	A	6.2	.	DP=181;VDB=0.0345;AF1=0.4999;AC1=1;DP4=77,59,17,26;MQ=45;FQ=8.65;PV4=0.056,6.7e-57,0.13,1	GT:PL:GQ	0/1:35,0,255:36	Sp1_comp271341_c0_seq1	1782	.	G	A	1340.32		AC=1;AF=0.167;AN=6;BaseQRankSum=0.179;DP=194;Dels=0.00;FS=10.455;HaplotypeScore=129.7197;MLEAC=1;MLEAF=0.167;MQ=59.84;MQ0=0;MQRankSum=1.342;QD=6.91;ReadPosRankSum=1.503	GT:AD:DP:GQ:MLPSAC:MLPSAF:PL	0/0/0/0/0/1:149,45:194:10:1:0.167:1366,0,10,112,2147483647,2147483647,2147483647	SG	1984	No hit in this database		No hit in this database
Sp1_comp271341_c0_seq1	1862	.	G	A	225	.	DP=158;VDB=0.0271;AF1=0.5;AC1=1;DP4=46,59,26,22;MQ=45;FQ=225;PV4=0.3,0.066,0.00093,0.27	GT:PL:GQ	0/1:255,0,255:99	Sp1_comp271341_c0_seq1	1862	.	G	A	1954.9		AC=2;AF=0.333;AN=6;BaseQRankSum=0.500;DP=195;Dels=0.01;FS=13.364;HaplotypeScore=22.6287;MLEAC=2;MLEAF=0.333;MQ=59.91;MQ0=0;MQRankSum=0.088;QD=10.03;ReadPosRankSum=-0.967	GT:AD:DP:GQ:MLPSAC:MLPSAF:PL	0/0/0/0/1/1:129,63:194:44:2:0.333:1981,61,0,44,178,2147483647,2147483647	SG	1984	No hit in this database		No hit in this database
Sp1_comp271341_c0_seq1	1879	.	A	G	191	.	DP=136;VDB=0.0099;AF1=1;AC1=2;DP4=0,0,24,19;MQ=46;FQ=-156	GT:PL:GQ	1/1:224,129,0:99	Sp1_comp271341_c0_seq1	1879	.	A	G	6229.9	PASS	AC=6;AF=1.00;AN=6;DP=184;Dels=0.00;FS=0.000;HaplotypeScore=12.8285;MLEAC=6;MLEAF=1.00;MQ=59.71;MQ0=0;QD=33.86	GT:AD:DP:GQ:MLPSAC:MLPSAF:PL	1/1/1/1/1/1:0,184:184:99:6:1.00:6256,1198,735,464,271,122,0	SG	1984	No hit in this database		No hit in this database
Sp1_comp271341_c0_seq1	1892	.	G	A	141	.	DP=105;VDB=0.0033;AF1=0.5;AC1=1;DP4=20,37,22,21;MQ=44;FQ=144;PV4=0.15,2.2e-40,5.5e-07,1	GT:PL:GQ	0/1:171,0,255:99	Sp1_comp271341_c0_seq1	1892	.	G	A	2393.04		AC=3;AF=0.500;AN=6;BaseQRankSum=0.037;DP=172;Dels=0.00;FS=17.431;HaplotypeScore=16.8307;MLEAC=3;MLEAF=0.500;MQ=59.00;MQ0=0;MQRankSum=1.743;QD=13.91;ReadPosRankSum=1.228	GT:AD:DP:GQ:MLPSAC:MLPSAF:PL	0/0/0/1/1/1:92,79:172:15:3:0.500:2419,138,15,0,63,2147483647,2147483647	SG	1984	No hit in this database		No hit in this database
Sp1_comp271341_c0_seq1	1911	.	T	C	25	.	DP=59;VDB=0.0006;AF1=0.5;AC1=1;DP4=21,23,4,8;MQ=44;FQ=28;PV4=0.52,1e-17,1,1	GT:PL:GQ	0/1:55,0,255:58	Sp1_comp271341_c0_seq1	1911	.	T	C	710.9		AC=1;AF=0.167;AN=6;BaseQRankSum=0.663;DP=150;Dels=0.00;FS=2.728;HaplotypeScore=22.8587;MLEAC=1;MLEAF=0.167;MQ=59.03;MQ0=0;MQRankSum=0.057;QD=4.74;ReadPosRankSum=-0.518	GT:AD:DP:GQ:MLPSAC:MLPSAF:PL	0/0/0/0/0/1:116,34:150:34:1:0.167:737,0,34,130,2147483647,2147483647,2147483647	SG	1984	No hit in this database		No hit in this database
Sp1_comp271341_c0_seq1	210	.	G	T	64	.	DP=415;VDB=0.0099;AF1=0.5;AC1=1;DP4=138,68,91,20;MQ=40;FQ=67;PV4=0.0056,3.4e-115,3.2e-07,3.7e-07	GT:PL:GQ	0/1:94,0,255:97	Sp1_comp271341_c0_seq1	210	.	G	T	810.95		AC=2;AF=0.333;AN=6;BaseQRankSum=0.466;DP=250;Dels=0.00;FS=11.606;HaplotypeScore=138.8968;MLEAC=2;MLEAF=0.333;MQ=46.75;MQ0=1;MQRankSum=1.796;QD=3.24;ReadPosRankSum=-0.210	GT:AD:DP:GQ:MLPSAC:MLPSAF:PL	0/0/0/0/1/1:211,29:250:23:2:0.333:837,23,0,23,87,2147483647,2147483647	SG	1984	No hit in this database		No hit in this database
Sp1_comp271341_c0_seq1	258	.	G	A	225	.	DP=217;VDB=0.0365;AF1=0.5;AC1=1;DP4=75,22,72,38;MQ=44;FQ=225;PV4=0.067,0.1,2.4e-05,1	GT:PL:GQ	0/1:255,0,255:99	Sp1_comp271341_c0_seq1	258	.	G	A	2941.99		AC=4;AF=0.667;AN=6;BaseQRankSum=1.898;DP=239;Dels=0.00;FS=21.638;HaplotypeScore=44.3168;MLEAC=4;MLEAF=0.667;MQ=52.72;MQ0=1;MQRankSum=10.344;QD=12.31;ReadPosRankSum=-7.573	GT:AD:DP:GQ:MLPSAC:MLPSAF:PL	0/0/1/1/1/1:152,87:239:17:4:0.667:2968,284,96,17,0,61,2147483647	SG	1984	No hit in this database		No hit in this database
Sp1_comp271341_c0_seq1	270	.	T	C	106	.	DP=176;VDB=0.0271;AF1=0.5;AC1=1;DP4=37,22,30,11;MQ=43;FQ=109;PV4=0.29,1.6e-44,0.45,0.017	GT:PL:GQ	0/1:136,0,255:99	Sp1_comp271341_c0_seq1	270	.	T	C	2967.07		AC=3;AF=0.500;AN=6;BaseQRankSum=0.333;DP=164;Dels=0.00;FS=12.253;HaplotypeScore=48.9632;MLEAC=3;MLEAF=0.500;MQ=59.70;MQ0=0;MQRankSum=-0.057;QD=18.09;ReadPosRankSum=2.425	GT:AD:DP:GQ:MLPSAC:MLPSAF:PL	0/0/0/1/1/1:69,95:164:14:3:0.500:2993,254,65,0,14,136,2147483647	SG	1984	No hit in this database		No hit in this database
Sp1_comp271341_c0_seq1	279	.	A	G	198	.	DP=134;VDB=0.0033;AF1=1;AC1=2;DP4=0,0,52,13;MQ=44;FQ=-223	GT:PL:GQ	1/1:231,196,0:99	Sp1_comp271341_c0_seq1	279	.	A	G	2018.9		AC=5;AF=0.833;AN=6;BaseQRankSum=3.288;DP=182;Dels=0.00;FS=1.703;HaplotypeScore=59.5754;MLEAC=5;MLEAF=0.833;MQ=58.09;MQ0=0;MQRankSum=-0.714;QD=11.09;ReadPosRankSum=3.762	GT:AD:DP:GQ:MLPSAC:MLPSAF:PL	0/1/1/1/1/1:5,177:182:36:5:0.833:2045,335,181,94,36,0,102	SG	1984	No hit in this database		No hit in this database
Sp1_comp271341_c0_seq1	303	.	G	T	222	.	DP=117;VDB=0.0004;AF1=1;AC1=2;DP4=0,0,93,22;MQ=42;FQ=-282	GT:PL:GQ	1/1:255,255,0:99	Sp1_comp271341_c0_seq1	303	.	G	T	4252.9		AC=6;AF=1.00;AN=6;DP=171;Dels=0.00;FS=0.000;HaplotypeScore=85.0769;MLEAC=6;MLEAF=1.00;MQ=49.85;MQ0=0;QD=24.87	GT:AD:DP:GQ:MLPSAC:MLPSAF:PL	1/1/1/1/1/1:1,170:171:91:6:1.00:4279,894,548,346,202,91,0	SG	1984	No hit in this database		No hit in this database
Sp1_comp271341_c0_seq1	1003	.	T	G	74.16		AC=6;AF=1.00;AN=6;DP=44;Dels=0.00;FS=0.000;HaplotypeScore=0.0000;MLEAC=6;MLEAF=1.00;MQ=48.33;MQ0=0;QD=1.69	GT:AD:DP:GQ:MLPSAC:MLPSAF:PL	1/1/1/1/1/1:0,44:44:2:6:1.00:97,23,14,9,5,2,0											GATK	1984	No hit in this database		No hit in this database
Sp1_comp271341_c0_seq1	104	.	G	A,T	88.29	PASS	AC=2,4;AF=0.333,0.667;AN=6;BaseQRankSum=-1.769;DP=11;Dels=0.00;FS=0.000;HaplotypeScore=1.9997;MLEAC=1,2;MLEAF=0.167,0.333;MQ=53.16;MQ0=0;MQRankSum=0.678;QD=8.03;ReadPosRankSum=-0.278	GT:AD:DP:GQ:MLPSAC:MLPSAF	1/1/2/2/2/2:7,1,3:11:0:2,4:0.333,0.667											GATK	1984	No hit in this database		No hit in this database
Sp1_comp271341_c0_seq1	1042	.	A	T	258.6	PASS	AC=6;AF=1.00;AN=6;DP=76;Dels=0.00;FS=0.000;HaplotypeScore=0.9832;MLEAC=6;MLEAF=1.00;MQ=55.60;MQ0=0;QD=3.40	GT:AD:DP:GQ:MLPSAC:MLPSAF:PL	1/1/1/1/1/1:0,76:76:8:6:1.00:284,77,48,30,18,8,0											GATK	1984	No hit in this database		No hit in this database
Sp1_comp271341_c0_seq1	1044	.	G	A	255.6	PASS	AC=6;AF=1.00;AN=6;DP=73;Dels=0.00;FS=0.000;HaplotypeScore=0.9832;MLEAC=6;MLEAF=1.00;MQ=55.69;MQ0=0;QD=3.50	GT:AD:DP:GQ:MLPSAC:MLPSAF:PL	1/1/1/1/1/1:0,73:73:8:6:1.00:281,77,48,30,18,8,0											GATK	1984	No hit in this database		No hit in this database
Sp1_comp271341_c0_seq1	1054	.	T	C	785.01	PASS	AC=6;AF=1.00;AN=6;DP=64;Dels=0.00;FS=0.000;HaplotypeScore=0.0000;MLEAC=6;MLEAF=1.00;MQ=56.48;MQ0=0;QD=12.27	GT:AD:DP:GQ:MLPSAC:MLPSAF:PL	1/1/1/1/1/1:0,64:64:16:6:1.00:811,156,95,60,35,16,0											GATK	1984	No hit in this database		No hit in this database
Sp1_comp271341_c0_seq1	1057	.	A	C	732.01	PASS	AC=6;AF=1.00;AN=6;DP=63;Dels=0.00;FS=0.000;HaplotypeScore=2.9985;MLEAC=6;MLEAF=1.00;MQ=56.42;MQ0=0;QD=11.62	GT:AD:DP:GQ:MLPSAC:MLPSAF:PL	1/1/1/1/1/1:0,63:63:16:6:1.00:758,156,95,60,35,16,0											GATK	1984	No hit in this database		No hit in this database
Sp1_comp271341_c0_seq1	106	.	T	C	113.4	PASS	AC=6;AF=1.00;AN=6;DP=11;Dels=0.00;FS=0.000;HaplotypeScore=4.9991;MLEAC=6;MLEAF=1.00;MQ=53.16;MQ0=0;QD=10.31	GT:AD:DP:GQ:MLPSAC:MLPSAF:PL	1/1/1/1/1/1:0,11:11:3:6:1.00:137,31,19,12,7,3,0											GATK	1984	No hit in this database		No hit in this database
Sp1_comp271341_c0_seq1	1067	.	C	T	172.95		AC=2;AF=0.333;AN=6;BaseQRankSum=0.044;DP=41;Dels=0.00;FS=0.000;HaplotypeScore=13.5977;MLEAC=2;MLEAF=0.333;MQ=56.03;MQ0=0;MQRankSum=1.045;QD=4.22;ReadPosRankSum=-1.604	GT:AD:DP:GQ:MLPSAC:MLPSAF:PL	0/0/0/0/1/1:30,11:41:4:2:0.333:197,4,0,7,24,60,2147483647											GATK	1984	No hit in this database		No hit in this database
Sp1_comp271341_c0_seq1	1095	.	A	G	64.17		AC=1;AF=0.167;AN=6;BaseQRankSum=1.382;DP=250;Dels=0.00;FS=35.082;HaplotypeScore=74.6455;MLEAC=1;MLEAF=0.167;MQ=54.25;MQ0=0;MQRankSum=4.576;QD=0.26;ReadPosRankSum=-3.872	GT:AD:DP:GQ:MLPSAC:MLPSAF:PL	0/0/0/0/0/1:212,38:250:12:1:0.167:90,0,12,38,81,2147483647,2147483647											GATK	1984	No hit in this database		No hit in this database
Sp1_comp271341_c0_seq1	1098	.	T	G	654		AC=4;AF=0.667;AN=6;BaseQRankSum=0.541;DP=195;Dels=0.00;FS=0.000;HaplotypeScore=97.6400;MLEAC=4;MLEAF=0.667;MQ=57.86;MQ0=0;MQRankSum=-0.414;QD=3.35;ReadPosRankSum=2.669	GT:AD:DP:GQ:MLPSAC:MLPSAF:PL	0/0/1/1/1/1:12,183:195:0:4:0.667:677,91,39,14,0,0,181											GATK	1984	No hit in this database		No hit in this database
Sp1_comp271341_c0_seq1	1112	.	G	A	1718.99		AC=4;AF=0.667;AN=6;BaseQRankSum=0.775;DP=241;Dels=0.00;FS=0.000;HaplotypeScore=89.0863;MLEAC=4;MLEAF=0.667;MQ=57.81;MQ0=0;MQRankSum=1.588;QD=7.13;ReadPosRankSum=-4.884	GT:AD:DP:GQ:MLPSAC:MLPSAF:PL	0/0/1/1/1/1:98,143:241:17:4:0.667:1745,195,72,17,0,28,780											GATK	1984	No hit in this database		No hit in this database
Sp1_comp271341_c0_seq1	1118	.	G	T	113.94		AC=1;AF=0.167;AN=6;BaseQRankSum=0.313;DP=250;Dels=0.00;FS=0.583;HaplotypeScore=189.1795;MLEAC=1;MLEAF=0.167;MQ=57.94;MQ0=0;MQRankSum=0.758;QD=0.46;ReadPosRankSum=8.308	GT:AD:DP:GQ:MLPSAC:MLPSAF:PL	0/0/0/0/0/1:199,51:250:21:1:0.167:140,0,21,58,117,2147483647,2147483647											GATK	1984	No hit in this database		No hit in this database
Sp1_comp271341_c0_seq1	1122	.	G	T	226.42		AC=1;AF=0.167;AN=6;BaseQRankSum=-1.522;DP=244;Dels=0.00;FS=0.502;HaplotypeScore=215.0020;MLEAC=1;MLEAF=0.167;MQ=57.72;MQ0=0;MQRankSum=1.598;QD=0.93;ReadPosRankSum=-11.433	GT:AD:DP:GQ:MLPSAC:MLPSAF:PL	0/0/0/0/0/1:157,87:244:9:1:0.167:252,0,9,41,99,2147483647,2147483647											GATK	1984	No hit in this database		No hit in this database
Sp1_comp271341_c0_seq1	1126	.	A	G	107.91		AC=1;AF=0.167;AN=6;BaseQRankSum=1.946;DP=232;Dels=0.00;FS=7.478;HaplotypeScore=219.5133;MLEAC=1;MLEAF=0.167;MQ=57.77;MQ0=0;MQRankSum=2.221;QD=0.47;ReadPosRankSum=6.782	GT:AD:DP:GQ:MLPSAC:MLPSAF:PL	0/0/0/0/0/1:199,33:232:32:1:0.167:134,0,32,85,2147483647,2147483647,2147483647											GATK	1984	No hit in this database		No hit in this database
Sp1_comp271341_c0_seq1	1142	.	T	C,G	614.1		AC=2,1;AF=0.333,0.167;AN=6;BaseQRankSum=3.253;DP=202;Dels=0.00;FS=0.000;HaplotypeScore=46.1346;MLEAC=2,1;MLEAF=0.333,0.167;MQ=57.75;MQ0=0;MQRankSum=0.538;QD=3.04;ReadPosRankSum=8.934	GT:AD:DP:GQ:MLPSAC:MLPSAF	0/0/0/1/1/2:123,51,28:202:5:2,1:0.333,0.167											GATK	1984	No hit in this database		No hit in this database
Sp1_comp271341_c0_seq1	1146	.	A	G	523.88		AC=2;AF=0.333;AN=6;BaseQRankSum=1.035;DP=204;Dels=0.00;FS=2.594;HaplotypeScore=112.9849;MLEAC=2;MLEAF=0.333;MQ=57.31;MQ0=0;MQRankSum=1.423;QD=2.57;ReadPosRankSum=4.704	GT:AD:DP:GQ:MLPSAC:MLPSAF:PL	0/0/0/0/1/1:170,33:203:6:2:0.333:549,6,0,29,90,2147483647,2147483647											GATK	1984	No hit in this database		No hit in this database
Sp1_comp271341_c0_seq1	1151	.	T	C	405.1		AC=1;AF=0.167;AN=6;BaseQRankSum=4.732;DP=186;Dels=0.00;FS=5.676;HaplotypeScore=95.3757;MLEAC=1;MLEAF=0.167;MQ=57.74;MQ0=0;MQRankSum=2.156;QD=2.18;ReadPosRankSum=-1.595	GT:AD:DP:GQ:MLPSAC:MLPSAF:PL	0/0/0/0/0/1:142,44:186:5:1:0.167:430,0,5,42,111,2147483647,2147483647											GATK	1984	No hit in this database		No hit in this database
Sp1_comp271341_c0_seq1	1161	.	A	G	1302.91		AC=6;AF=1.00;AN=6;BaseQRankSum=-0.226;DP=92;Dels=0.00;FS=0.000;HaplotypeScore=13.2297;MLEAC=6;MLEAF=1.00;MQ=57.42;MQ0=0;MQRankSum=-1.469;QD=14.16;ReadPosRankSum=1.469	GT:AD:DP:GQ:MLPSAC:MLPSAF:PL	1/1/1/1/1/1:1,91:92:26:6:1.00:1329,257,157,99,58,26,0											GATK	1984	No hit in this database		No hit in this database
Sp1_comp271341_c0_seq1	1205	.	C	T	137.38		AC=1;AF=0.167;AN=6;BaseQRankSum=-1.540;DP=249;Dels=0.00;FS=105.598;HaplotypeScore=3.9213;MLEAC=1;MLEAF=0.167;MQ=57.57;MQ0=0;MQRankSum=2.681;QD=0.55;ReadPosRankSum=0.148	GT:AD:DP:GQ:MLPSAC:MLPSAF:PL	0/0/0/0/0/1:198,51:249:4:1:0.167:162,0,4,22,55,119,2147483647											GATK	1984	No hit in this database		No hit in this database
Sp1_comp271341_c0_seq1	1246	.	T	C	1195.44		AC=5;AF=0.833;AN=6;BaseQRankSum=-0.019;DP=182;Dels=0.00;FS=0.000;HaplotypeScore=33.5507;MLEAC=5;MLEAF=0.833;MQ=59.21;MQ0=0;MQRankSum=-1.576;QD=6.57;ReadPosRankSum=0.506	GT:AD:DP:GQ:MLPSAC:MLPSAF:PL	0/1/1/1/1/1:1,181:182:1:5:0.833:1219,251,141,77,33,0,1											GATK	1984	No hit in this database		No hit in this database
Sp1_comp271341_c0_seq1	1249	.	A	G	112.91		AC=1;AF=0.167;AN=6;BaseQRankSum=1.928;DP=249;Dels=0.00;FS=8.787;HaplotypeScore=14.9951;MLEAC=1;MLEAF=0.167;MQ=59.28;MQ0=1;MQRankSum=-1.228;QD=0.45;ReadPosRankSum=2.767	GT:AD:DP:GQ:MLPSAC:MLPSAF:PL	0/0/0/0/0/1:241,7:249:27:1:0.167:139,0,27,78,2147483647,2147483647,2147483647											GATK	1984	No hit in this database		No hit in this database
Sp1_comp271341_c0_seq1	1276	.	G	A	75.9		AC=1;AF=0.167;AN=6;BaseQRankSum=0.706;DP=249;Dels=0.00;FS=7.182;HaplotypeScore=4.7635;MLEAC=1;MLEAF=0.167;MQ=59.37;MQ0=1;MQRankSum=-1.158;QD=0.30;ReadPosRankSum=3.386	GT:AD:DP:GQ:MLPSAC:MLPSAF:PL	0/0/0/0/0/1:243,6:249:74:1:0.167:102,0,74,2147483647,2147483647,2147483647,2147483647											GATK	1984	No hit in this database		No hit in this database
Sp1_comp271341_c0_seq1	129	.	C	T	42.9	LowQual;	AC=1;AF=0.167;AN=6;BaseQRankSum=-0.031;DP=250;Dels=0.00;FS=0.000;HaplotypeScore=50.4246;MLEAC=1;MLEAF=0.167;MQ=51.21;MQ0=0;MQRankSum=0.436;QD=0.17;ReadPosRankSum=1.016	GT:AD:DP:GQ:MLPSAC:MLPSAF:PL	0/0/0/0/0/1:240,9:250:62:1:0.167:69,0,62,2147483647,2147483647,2147483647,2147483647											GATK	1984	No hit in this database		No hit in this database
Sp1_comp271341_c0_seq1	1333	.	G	T	411.97		AC=1;AF=0.167;AN=6;BaseQRankSum=-0.357;DP=212;Dels=0.00;FS=25.932;HaplotypeScore=6.3108;MLEAC=1;MLEAF=0.167;MQ=57.60;MQ0=0;MQRankSum=3.229;QD=1.94;ReadPosRankSum=8.634	GT:AD:DP:GQ:MLPSAC:MLPSAF:PL	0/0/0/0/0/1:96,116:212:18:1:0.167:438,0,18,75,2147483647,2147483647,2147483647											GATK	1984	No hit in this database		No hit in this database
Sp1_comp271341_c0_seq1	1354	.	G	A	43.91	LowQual;	AC=1;AF=0.167;AN=6;BaseQRankSum=6.135;DP=250;Dels=0.00;FS=125.552;HaplotypeScore=25.2757;MLEAC=1;MLEAF=0.167;MQ=56.49;MQ0=2;MQRankSum=-7.070;QD=0.18;ReadPosRankSum=-8.214	GT:AD:DP:GQ:MLPSAC:MLPSAF:PL	0/0/0/0/0/1:195,55:250:26:1:0.167:70,0,26,66,2147483647,2147483647,2147483647											GATK	1984	No hit in this database		No hit in this database
Sp1_comp271341_c0_seq1	1355	.	T	G	1308.93		AC=5;AF=0.833;AN=6;BaseQRankSum=-2.679;DP=247;Dels=0.00;FS=123.630;HaplotypeScore=25.2757;MLEAC=5;MLEAF=0.833;MQ=56.73;MQ0=2;MQRankSum=7.513;QD=5.30;ReadPosRankSum=7.131	GT:AD:DP:GQ:MLPSAC:MLPSAF:PL	0/1/1/1/1/1:68,179:247:22:5:0.833:1335,217,115,59,22,0,98											GATK	1984	No hit in this database		No hit in this database
Sp1_comp271341_c0_seq1	1379	.	A	G	2414.9	PASS	AC=6;AF=1.00;AN=6;DP=202;Dels=0.00;FS=0.000;HaplotypeScore=3.2561;MLEAC=6;MLEAF=1.00;MQ=59.66;MQ0=0;QD=11.95	GT:AD:DP:GQ:MLPSAC:MLPSAF:PL	1/1/1/1/1/1:0,202:202:49:6:1.00:2441,482,296,187,109,49,0											GATK	1984	No hit in this database		No hit in this database
Sp1_comp271341_c0_seq1	1383	.	G	A	2288.9	PASS	AC=5;AF=0.833;AN=6;BaseQRankSum=0.909;DP=207;Dels=0.00;FS=4.454;HaplotypeScore=4.2349;MLEAC=5;MLEAF=0.833;MQ=59.39;MQ0=0;MQRankSum=2.877;QD=11.06;ReadPosRankSum=3.784	GT:AD:DP:GQ:MLPSAC:MLPSAF:PL	0/1/1/1/1/1:21,186:207:44:5:0.833:2315,391,213,111,44,0,114											GATK	1984	No hit in this database		No hit in this database
Sp1_comp271341_c0_seq1	1386	.	T	C	121.9		AC=1;AF=0.167;AN=6;BaseQRankSum=2.018;DP=243;Dels=0.00;FS=3.231;HaplotypeScore=3.5010;MLEAC=1;MLEAF=0.167;MQ=57.62;MQ0=1;MQRankSum=-1.926;QD=0.50;ReadPosRankSum=-1.785	GT:AD:DP:GQ:MLPSAC:MLPSAF:PL	0/0/0/0/0/1:222,21:243:47:1:0.167:148,0,47,120,2147483647,2147483647,2147483647											GATK	1984	No hit in this database		No hit in this database
Sp1_comp271341_c0_seq1	1398	.	C	G	2686.9	PASS	AC=6;AF=1.00;AN=6;DP=221;Dels=0.00;FS=0.000;HaplotypeScore=0.0000;MLEAC=6;MLEAF=1.00;MQ=57.07;MQ0=1;QD=12.16	GT:AD:DP:GQ:MLPSAC:MLPSAF:PL	1/1/1/1/1/1:0,221:221:62:6:1.00:2713,606,372,235,137,62,0											GATK	1984	No hit in this database		No hit in this database
Sp1_comp271341_c0_seq1	1400	.	G	T	2652.9	PASS	AC=6;AF=1.00;AN=6;DP=210;Dels=0.00;FS=0.000;HaplotypeScore=0.0000;MLEAC=6;MLEAF=1.00;MQ=56.92;MQ0=1;QD=12.63	GT:AD:DP:GQ:MLPSAC:MLPSAF:PL	1/1/1/1/1/1:0,210:210:61:6:1.00:2679,598,367,232,135,61,0											GATK	1984	No hit in this database		No hit in this database
Sp1_comp271341_c0_seq1	1414	.	T	G	3057.9	PASS	AC=6;AF=1.00;AN=6;DP=181;Dels=0.00;FS=0.000;HaplotypeScore=0.0000;MLEAC=6;MLEAF=1.00;MQ=56.65;MQ0=1;QD=16.89	GT:AD:DP:GQ:MLPSAC:MLPSAF:PL	1/1/1/1/1/1:0,181:181:62:6:1.00:3084,607,372,235,137,62,0											GATK	1984	No hit in this database		No hit in this database
Sp1_comp271341_c0_seq1	1459	.	G	A	383.6	PASS	AC=6;AF=1.00;AN=6;DP=166;Dels=0.00;FS=0.000;HaplotypeScore=3.8634;MLEAC=6;MLEAF=1.00;MQ=58.98;MQ0=0;QD=2.31	GT:AD:DP:GQ:MLPSAC:MLPSAF:PL	1/1/1/1/1/1:0,165:166:8:6:1.00:409,78,48,30,18,8,0											GATK	1984	No hit in this database		No hit in this database
Sp1_comp271341_c0_seq1	1489	.	T	C	432.71	PASS	AC=2;AF=0.333;AN=6;BaseQRankSum=2.902;DP=197;Dels=0.00;FS=35.120;HaplotypeScore=5.3867;MLEAC=2;MLEAF=0.333;MQ=59.84;MQ0=0;MQRankSum=0.004;QD=2.20;ReadPosRankSum=3.564	GT:AD:DP:GQ:MLPSAC:MLPSAF:PL	0/0/0/0/1/1:117,80:197:3:2:0.333:457,19,0,3,24,75,2147483647											GATK	1984	No hit in this database		No hit in this database
Sp1_comp271341_c0_seq1	1500	.	G	T	37.9	LowQual;	AC=1;AF=0.167;AN=6;BaseQRankSum=1.587;DP=239;Dels=0.00;FS=0.000;HaplotypeScore=5.3886;MLEAC=1;MLEAF=0.167;MQ=59.54;MQ0=0;MQRankSum=-1.517;QD=0.16;ReadPosRankSum=-0.512	GT:AD:DP:GQ:MLPSAC:MLPSAF:PL	0/0/0/0/0/1:230,9:239:55:1:0.167:64,0,55,134,2147483647,2147483647,2147483647											GATK	1984	No hit in this database		No hit in this database
Sp1_comp271341_c0_seq1	1524	.	A	G	1720.91	PASS	AC=4;AF=0.667;AN=6;BaseQRankSum=0.306;DP=199;Dels=0.00;FS=15.669;HaplotypeScore=6.2997;MLEAC=4;MLEAF=0.667;MQ=59.32;MQ0=0;MQRankSum=-1.682;QD=8.65;ReadPosRankSum=3.514	GT:AD:DP:GQ:MLPSAC:MLPSAF:PL	0/0/1/1/1/1:54,145:199:27:4:0.667:1747,290,114,31,0,27,1061											GATK	1984	No hit in this database		No hit in this database
Sp1_comp271341_c0_seq1	153	.	T	A	380.34		AC=2;AF=0.333;AN=6;BaseQRankSum=1.563;DP=179;Dels=0.00;FS=4.904;HaplotypeScore=301.1558;MLEAC=2;MLEAF=0.333;MQ=53.43;MQ0=5;MQRankSum=-0.369;QD=2.12;ReadPosRankSum=0.334	GT:AD:DP:GQ:MLPSAC:MLPSAF:PL	0/0/0/0/1/1:145,34:179:10:2:0.333:406,22,0,10,45,127,2147483647											GATK	1984	No hit in this database		No hit in this database
Sp1_comp271341_c0_seq1	157	.	T	A	885.44		AC=3;AF=0.500;AN=6;BaseQRankSum=0.631;DP=215;Dels=0.00;FS=3.944;HaplotypeScore=342.1757;MLEAC=3;MLEAF=0.500;MQ=53.54;MQ0=6;MQRankSum=-0.729;QD=4.12;ReadPosRankSum=4.404	GT:AD:DP:GQ:MLPSAC:MLPSAF:PL	0/0/0/1/1/1:105,110:215:1:3:0.500:909,65,1,0,46,171,2147483647											GATK	1984	No hit in this database		No hit in this database
Sp1_comp271341_c0_seq1	1654	.	C	A	1365.01		AC=2;AF=0.333;AN=6;BaseQRankSum=1.161;DP=152;Dels=0.00;FS=11.842;HaplotypeScore=19.8968;MLEAC=2;MLEAF=0.333;MQ=60.00;MQ0=0;MQRankSum=-0.926;QD=8.98;ReadPosRankSum=-3.184	GT:AD:DP:GQ:MLPSAC:MLPSAF:PL	0/0/0/0/1/1:96,56:152:16:2:0.333:1391,59,0,16,93,2147483647,2147483647											GATK	1984	No hit in this database		No hit in this database
Sp1_comp271341_c0_seq1	166	.	T	A,G	3361.9		AC=1,4;AF=0.167,0.667;AN=6;BaseQRankSum=0.103;DP=249;Dels=0.00;FS=14.482;HaplotypeScore=54.8678;MLEAC=1,2;MLEAF=0.167,0.333;MQ=54.06;MQ0=2;MQRankSum=-3.926;QD=13.50;ReadPosRankSum=-1.678	GT:AD:DP:GQ:MLPSAC:MLPSAF	0/1/2/2/2/2:19,64,166:249:57:1,4:0.167,0.667											GATK	1984	No hit in this database		No hit in this database
Sp1_comp271341_c0_seq1	1663	.	G	A	195.9		AC=1;AF=0.167;AN=6;BaseQRankSum=1.435;DP=188;Dels=0.00;FS=29.067;HaplotypeScore=26.9112;MLEAC=1;MLEAF=0.167;MQ=59.77;MQ0=0;MQRankSum=-2.226;QD=1.04;ReadPosRankSum=2.450	GT:AD:DP:GQ:MLPSAC:MLPSAF:PL	0/0/0/0/0/1:173,15:188:86:1:0.167:222,0,86,2147483647,2147483647,2147483647,2147483647											GATK	1984	No hit in this database		No hit in this database
Sp1_comp271341_c0_seq1	17	.	C	T	88.9		AC=1;AF=0.167;AN=6;BaseQRankSum=1.998;DP=179;Dels=0.00;FS=0.000;HaplotypeScore=18.5212;MLEAC=1;MLEAF=0.167;MQ=47.77;MQ0=0;MQRankSum=0.539;QD=0.50;ReadPosRankSum=-0.510	GT:AD:DP:GQ:MLPSAC:MLPSAF:PL	0/0/0/0/0/1:172,7:179:61:1:0.167:115,0,61,2147483647,2147483647,2147483647,2147483647											GATK	1984	No hit in this database		No hit in this database
Sp1_comp271341_c0_seq1	1735	.	G	A	198.9		AC=1;AF=0.167;AN=6;BaseQRankSum=0.429;DP=178;Dels=0.00;FS=2.622;HaplotypeScore=47.9082;MLEAC=1;MLEAF=0.167;MQ=59.67;MQ0=0;MQRankSum=1.009;QD=1.12;ReadPosRankSum=1.057	GT:AD:DP:GQ:MLPSAC:MLPSAF:PL	0/0/0/0/0/1:167,11:178:99:1:0.167:225,0,107,2147483647,2147483647,2147483647,2147483647											GATK	1984	No hit in this database		No hit in this database
Sp1_comp271341_c0_seq1	1749	.	C	T	735.9		AC=1;AF=0.167;AN=6;BaseQRankSum=-0.531;DP=179;Dels=0.00;FS=6.966;HaplotypeScore=55.4225;MLEAC=1;MLEAF=0.167;MQ=59.67;MQ0=0;MQRankSum=-0.721;QD=4.11;ReadPosRankSum=1.328	GT:AD:DP:GQ:MLPSAC:MLPSAF:PL	0/0/0/0/0/1:141,38:179:55:1:0.167:762,0,55,180,2147483647,2147483647,2147483647											GATK	1984	No hit in this database		No hit in this database
Sp1_comp271341_c0_seq1	1755	.	G	A	1001.67		AC=1;AF=0.167;AN=6;BaseQRankSum=-0.744;DP=171;Dels=0.00;FS=22.331;HaplotypeScore=45.5270;MLEAC=1;MLEAF=0.167;MQ=59.47;MQ0=0;MQRankSum=0.711;QD=5.86;ReadPosRankSum=-0.539	GT:AD:DP:GQ:MLPSAC:MLPSAF:PL	0/0/0/0/0/1:131,40:171:3:1:0.167:1026,0,3,83,2147483647,2147483647,2147483647											GATK	1984	No hit in this database		No hit in this database
Sp1_comp271341_c0_seq1	1791	.	C	T	2290.17		AC=2;AF=0.333;AN=6;BaseQRankSum=3.352;DP=200;Dels=0.00;FS=3.263;HaplotypeScore=79.9539;MLEAC=2;MLEAF=0.333;MQ=60.00;MQ0=0;MQRankSum=-0.260;QD=11.45;ReadPosRankSum=1.024	GT:AD:DP:GQ:MLPSAC:MLPSAF:PL	0/0/0/0/1/1:117,83:200:12:2:0.333:2316,106,0,12,114,2147483647,2147483647											GATK	1984	No hit in this database		No hit in this database
Sp1_comp271341_c0_seq1	1801	.	T	C	59.9		AC=1;AF=0.167;AN=6;BaseQRankSum=1.219;DP=223;Dels=0.00;FS=3.129;HaplotypeScore=47.9828;MLEAC=1;MLEAF=0.167;MQ=59.94;MQ0=0;MQRankSum=1.118;QD=0.27;ReadPosRankSum=-1.483	GT:AD:DP:GQ:MLPSAC:MLPSAF:PL	0/0/0/0/0/1:215,8:223:86:1:0.167:86,0,166,2147483647,2147483647,2147483647,2147483647											GATK	1984	No hit in this database		No hit in this database
Sp1_comp271341_c0_seq1	1807	.	C	T	98.9		AC=1;AF=0.167;AN=6;BaseQRankSum=-1.729;DP=210;Dels=0.00;FS=3.920;HaplotypeScore=51.9780;MLEAC=1;MLEAF=0.167;MQ=59.90;MQ0=0;MQRankSum=-1.319;QD=0.47;ReadPosRankSum=0.259	GT:AD:DP:GQ:MLPSAC:MLPSAF:PL	0/0/0/0/0/1:197,13:210:99:1:0.167:125,0,152,2147483647,2147483647,2147483647,2147483647											GATK	1984	No hit in this database		No hit in this database
Sp1_comp271341_c0_seq1	1823	.	A	T	257.9		AC=1;AF=0.167;AN=6;BaseQRankSum=0.384;DP=218;Dels=0.00;FS=3.355;HaplotypeScore=84.9768;MLEAC=1;MLEAF=0.167;MQ=59.86;MQ0=0;MQRankSum=0.404;QD=1.18;ReadPosRankSum=-0.112	GT:AD:DP:GQ:MLPSAC:MLPSAF:PL	0/0/0/0/0/1:200,18:218:99:1:0.167:284,0,135,2147483647,2147483647,2147483647,2147483647											GATK	1984	No hit in this database		No hit in this database
Sp1_comp271341_c0_seq1	1831	.	C	T	751.9		AC=1;AF=0.167;AN=6;BaseQRankSum=-0.132;DP=240;Dels=0.00;FS=4.675;HaplotypeScore=45.1608;MLEAC=1;MLEAF=0.167;MQ=59.93;MQ0=0;MQRankSum=0.550;QD=3.13;ReadPosRankSum=0.643	GT:AD:DP:GQ:MLPSAC:MLPSAF:PL	0/0/0/0/0/1:206,34:240:99:1:0.167:778,0,100,2147483647,2147483647,2147483647,2147483647											GATK	1984	No hit in this database		No hit in this database
Sp1_comp271341_c0_seq1	1842	.	C	T	250.9		AC=1;AF=0.167;AN=6;BaseQRankSum=-1.548;DP=240;Dels=0.00;FS=12.293;HaplotypeScore=95.8324;MLEAC=1;MLEAF=0.167;MQ=59.95;MQ0=0;MQRankSum=-0.960;QD=1.05;ReadPosRankSum=-0.714	GT:AD:DP:GQ:MLPSAC:MLPSAF:PL	0/0/0/0/0/1:225,15:240:99:1:0.167:277,0,160,2147483647,2147483647,2147483647,2147483647											GATK	1984	No hit in this database		No hit in this database
Sp1_comp271341_c0_seq1	1845	.	G	A	2492.91		AC=2;AF=0.333;AN=6;BaseQRankSum=-0.185;DP=231;Dels=0.00;FS=9.963;HaplotypeScore=84.8362;MLEAC=2;MLEAF=0.333;MQ=59.95;MQ0=0;MQRankSum=0.078;QD=10.79;ReadPosRankSum=-1.277	GT:AD:DP:GQ:MLPSAC:MLPSAF:PL	0/0/0/0/1/1:146,85:231:28:2:0.333:2519,105,0,28,163,2147483647,2147483647											GATK	1984	No hit in this database		No hit in this database
Sp1_comp271341_c0_seq1	1850	.	A	T	124.67		AC=1;AF=0.167;AN=6;BaseQRankSum=-0.404;DP=227;Dels=0.00;FS=0.000;HaplotypeScore=92.3613;MLEAC=1;MLEAF=0.167;MQ=59.95;MQ0=0;MQRankSum=1.026;QD=0.55;ReadPosRankSum=0.484	GT:AD:DP:GQ:MLPSAC:MLPSAF:PL	0/0/0/0/0/1:194,12:227:99:1:0.167:146,0,152,2147483644,2147483644,2147483644,2147483644											GATK	1984	No hit in this database		No hit in this database
Sp1_comp271341_c0_seq1	1941	.	A	C	100.16	PASS	AC=6;AF=1.00;AN=6;DP=4;Dels=0.00;FS=0.000;HaplotypeScore=0.0000;MLEAC=6;MLEAF=1.00;MQ=60.00;MQ0=0;QD=25.04	GT:AD:DP:GQ:MLPSAC:MLPSAF:PL	1/1/1/1/1/1:0,4:4:2:6:1.00:123,23,14,9,5,2,0											GATK	1984	No hit in this database		No hit in this database
Sp1_comp271341_c0_seq1	195	.	A	G	63.9		AC=1;AF=0.167;AN=6;BaseQRankSum=0.873;DP=241;Dels=0.00;FS=0.910;HaplotypeScore=32.3366;MLEAC=1;MLEAF=0.167;MQ=53.35;MQ0=5;MQRankSum=-0.491;QD=0.27;ReadPosRankSum=2.302	GT:AD:DP:GQ:MLPSAC:MLPSAF:PL	0/0/0/0/0/1:222,19:241:90:1:0.167:90,0,132,2147483647,2147483647,2147483647,2147483647											GATK	1984	No hit in this database		No hit in this database
Sp1_comp271341_c0_seq1	207	.	A	C	283.9		AC=1;AF=0.167;AN=6;BaseQRankSum=0.862;DP=250;Dels=0.00;FS=0.000;HaplotypeScore=220.5138;MLEAC=1;MLEAF=0.167;MQ=51.27;MQ0=1;MQRankSum=1.497;QD=1.14;ReadPosRankSum=-1.053	GT:AD:DP:GQ:MLPSAC:MLPSAF:PL	0/0/0/0/0/1:237,13:250:67:1:0.167:310,0,67,2147483647,2147483647,2147483647,2147483647											GATK	1984	No hit in this database		No hit in this database
Sp1_comp271341_c0_seq1	208	.	T	C	417.9		AC=1;AF=0.167;AN=6;BaseQRankSum=0.650;DP=248;Dels=0.00;FS=0.000;HaplotypeScore=243.5695;MLEAC=1;MLEAF=0.167;MQ=51.33;MQ0=1;MQRankSum=3.744;QD=1.69;ReadPosRankSum=2.461	GT:AD:DP:GQ:MLPSAC:MLPSAF:PL	0/0/0/0/0/1:152,18:248:41:1:0.167:444,0,41,130,2147483647,2147483647,2147483647											GATK	1984	No hit in this database		No hit in this database
Sp1_comp271341_c0_seq1	211	.	G	A	213.9		AC=1;AF=0.167;AN=6;BaseQRankSum=0.479;DP=250;Dels=0.00;FS=21.097;HaplotypeScore=134.6868;MLEAC=1;MLEAF=0.167;MQ=46.67;MQ0=1;MQRankSum=6.490;QD=0.86;ReadPosRankSum=6.330	GT:AD:DP:GQ:MLPSAC:MLPSAF:PL	0/0/0/0/0/1:230,20:250:34:1:0.167:240,0,34,101,2147483647,2147483647,2147483647											GATK	1984	No hit in this database		No hit in this database
Sp1_comp271341_c0_seq1	213	.	G	A	271.9		AC=1;AF=0.167;AN=6;BaseQRankSum=-1.021;DP=250;Dels=0.00;FS=21.600;HaplotypeScore=142.1718;MLEAC=1;MLEAF=0.167;MQ=47.31;MQ0=1;MQRankSum=4.464;QD=1.09;ReadPosRankSum=4.806	GT:AD:DP:GQ:MLPSAC:MLPSAF:PL	0/0/0/0/0/1:239,11:250:36:1:0.167:298,0,36,105,2147483647,2147483647,2147483647											GATK	1984	No hit in this database		No hit in this database
Sp1_comp271341_c0_seq1	218	.	G	A	311.9		AC=1;AF=0.167;AN=6;BaseQRankSum=-2.976;DP=250;Dels=0.00;FS=35.423;HaplotypeScore=149.7660;MLEAC=1;MLEAF=0.167;MQ=48.38;MQ0=1;MQRankSum=5.136;QD=1.25;ReadPosRankSum=0.152	GT:AD:DP:GQ:MLPSAC:MLPSAF:PL	0/0/0/0/0/1:237,13:250:38:1:0.167:338,0,38,111,2147483647,2147483647,2147483647											GATK	1984	No hit in this database		No hit in this database
Sp1_comp271341_c0_seq1	223	.	T	A	171.96		AC=1;AF=0.167;AN=6;BaseQRankSum=3.979;DP=218;Dels=0.00;FS=106.887;HaplotypeScore=83.7525;MLEAC=1;MLEAF=0.167;MQ=48.17;MQ0=0;MQRankSum=-11.549;QD=0.79;ReadPosRankSum=2.516	GT:AD:DP:GQ:MLPSAC:MLPSAF:PL	0/0/0/0/0/1:65,153:218:19:1:0.167:198,0,19,66,2147483647,2147483647,2147483647											GATK	1984	No hit in this database		No hit in this database
Sp1_comp271341_c0_seq1	224	.	T	A	198.01		AC=1;AF=0.167;AN=6;BaseQRankSum=3.842;DP=220;Dels=0.00;FS=104.107;HaplotypeScore=76.7561;MLEAC=1;MLEAF=0.167;MQ=48.13;MQ0=0;MQRankSum=-11.615;QD=0.90;ReadPosRankSum=2.387	GT:AD:DP:GQ:MLPSAC:MLPSAF:PL	0/0/0/0/0/1:65,155:220:16:1:0.167:224,0,16,61,2147483647,2147483647,2147483647											GATK	1984	No hit in this database		No hit in this database
Sp1_comp271341_c0_seq1	230	.	G	C	626.91		AC=1;AF=0.167;AN=6;BaseQRankSum=-0.211;DP=250;Dels=0.00;FS=15.380;HaplotypeScore=53.6680;MLEAC=1;MLEAF=0.167;MQ=48.32;MQ0=2;MQRankSum=6.737;QD=2.51;ReadPosRankSum=-1.126	GT:AD:DP:GQ:MLPSAC:MLPSAF:PL	0/0/0/0/0/1:222,28:250:0:1:0.167:650,0,0,44,132,2147483647,2147483647											GATK	1984	No hit in this database		No hit in this database
Sp1_comp271341_c0_seq1	233	.	G	A	111.9		AC=1;AF=0.167;AN=6;BaseQRankSum=3.796;DP=250;Dels=0.00;FS=79.031;HaplotypeScore=48.8797;MLEAC=1;MLEAF=0.167;MQ=48.53;MQ0=2;MQRankSum=-13.027;QD=0.45;ReadPosRankSum=4.461	GT:AD:DP:GQ:MLPSAC:MLPSAF:PL	0/0/0/0/0/1:99,151:250:62:1:0.167:138,0,62,2147483647,2147483647,2147483647,2147483647											GATK	1984	No hit in this database		No hit in this database
Sp1_comp271341_c0_seq1	257	.	T	A	58.9		AC=1;AF=0.167;AN=6;BaseQRankSum=0.140;DP=238;Dels=0.00;FS=117.824;HaplotypeScore=44.3181;MLEAC=1;MLEAF=0.167;MQ=52.69;MQ0=1;MQRankSum=-13.253;QD=0.25;ReadPosRankSum=11.491	GT:AD:DP:GQ:MLPSAC:MLPSAF:PL	0/0/0/0/0/1:129,108:238:85:1:0.167:85,0,100,2147483647,2147483647,2147483647,2147483647											GATK	1984	No hit in this database		No hit in this database
Sp1_comp271341_c0_seq1	301	.	T	C	426.9		AC=1;AF=0.167;AN=6;BaseQRankSum=-3.427;DP=184;Dels=0.00;FS=0.000;HaplotypeScore=96.4221;MLEAC=1;MLEAF=0.167;MQ=50.33;MQ0=0;MQRankSum=1.778;QD=2.32;ReadPosRankSum=-0.125	GT:AD:DP:GQ:MLPSAC:MLPSAF:PL	0/0/0/0/0/1:162,22:184:48:1:0.167:453,0,48,155,2147483647,2147483647,2147483647											GATK	1984	No hit in this database		No hit in this database
Sp1_comp271341_c0_seq1	312	.	T	C	773.96		AC=2;AF=0.333;AN=6;BaseQRankSum=0.475;DP=250;Dels=0.00;FS=2.192;HaplotypeScore=28.8500;MLEAC=2;MLEAF=0.333;MQ=54.69;MQ0=1;MQRankSum=3.556;QD=3.10;ReadPosRankSum=-3.321	GT:AD:DP:GQ:MLPSAC:MLPSAF:PL	0/0/0/0/1/1:119,130:250:19:2:0.333:800,19,0,36,123,2147483647,2147483647											GATK	1984	No hit in this database		No hit in this database
Sp1_comp271341_c0_seq1	982	.	A	G	394.6		AC=6;AF=1.00;AN=6;DP=25;Dels=0.00;FS=0.000;HaplotypeScore=2.9992;MLEAC=6;MLEAF=1.00;MQ=39.56;MQ0=0;QD=15.78	GT:AD:DP:GQ:MLPSAC:MLPSAF:PL	1/1/1/1/1/1:0,25:25:8:6:1.00:420,78,48,30,18,8,0											GATK	1984	No hit in this database		No hit in this database
Sp1_comp271341_c0_seq1	151	.	C	A	127	.	DP=22;VDB=0.0006;AF1=1;AC1=2;DP4=0,0,13,3;MQ=45;FQ=-75	GT:PL:GQ	1/1:160,48,0:93											SAM	1984	No hit in this database		No hit in this database
Sp1_comp271341_c0_seq1	34	.	T	A	68.5	.	DP=4;VDB=0.0000;AF1=1;AC1=2;DP4=0,0,4,0;MQ=34;FQ=-39	GT:PL:GQ	1/1:101,12,0:21											SAM	1984	No hit in this database		No hit in this database
Sp1_comp271341_c0_seq1	47	.	C	T	10.4	.	DP=1;AF1=1;AC1=2;DP4=0,0,1,0;MQ=60;FQ=-30	GT:PL:GQ	1/1:40,3,0:5											SAM	1984	No hit in this database		No hit in this database
Sp1_comp271341_c0_seq1	50	.	T	C	10.4	.	DP=1;AF1=1;AC1=2;DP4=0,0,1,0;MQ=60;FQ=-30	GT:PL:GQ	1/1:40,3,0:5											SAM	1984	No hit in this database		No hit in this database
Sp1_comp271348_c0_seq1	468	.	C	T	4.77	.	DP=1;AF1=1;AC1=2;DP4=0,0,1,0;MQ=40;FQ=-30	GT:PL:GQ	0/1:33,3,0:3											SAM	747	No hit in this database		No hit in this database
Sp1_comp271357_c0_seq1	248	.	T	A	4.13	.	DP=1;AF1=1;AC1=2;DP4=0,0,0,1;MQ=40;FQ=-30	GT:PL:GQ	0/1:32,3,0:3											SAM	273	No hit in this database		No hit in this database
Sp1_comp271363_c0_seq2	63	.	A	T	6.98	.	DP=1;AF1=1;AC1=2;DP4=0,0,1,0;MQ=47;FQ=-30	GT:PL:GQ	1/1:36,3,0:4											SAM	314	gi|159483157|ref|XP_001699629.1|	acidic ribosomal protein P1 [Chlamydomonas reinhardtii]	AT5G24510.1	60S acidic ribosomal protein family		60S acidic ribosomal protein family; FUNCTIONS IN: structural constituent of ribosome; INVOLVED IN: translational elongation; LOCATED IN: cytosolic ribosome, ribosome; EXPRESSED IN: inflorescence meristem, flower; EXPRESSED DURING: petal differentiation and expansion stage; CONTAINS InterPro DOMAIN/s: Ribosomal protein 60S (InterPro:IPR001813); BEST Arabidopsis thaliana protein match is: 60S acid…
Sp1_comp2713672_c0_seq1	212	.	A	G	26.8	.	DP=2;VDB=0.0099;AF1=1;AC1=2;DP4=0,0,0,2;MQ=40;FQ=-33	GT:PL:GQ	1/1:58,6,0:10											SAM	357	gi|323449383|gb|EGB05271.1|	hypothetical protein AURANDRAFT_54714 [Aureococcus anophagefferens]	AT4G29410.2	Ribosomal L28e protein family		Ribosomal L28e protein family; FUNCTIONS IN: structural constituent of ribosome; INVOLVED IN: translation, ribosome biogenesis; LOCATED IN: ribosome, cytosolic large ribosomal subunit, plasma membrane; EXPRESSED IN: 23 plant structures; EXPRESSED DURING: 13 growth stages; CONTAINS InterPro DOMAIN/s: Ribosomal protein L28e (InterPro:IPR002672); BEST Arabidopsis thaliana protein match is: Ribosomal…
Sp1_comp271371_c0_seq1	15	.	A	T	112	.	DP=15;VDB=0.0001;AF1=0.5;AC1=1;DP4=8,0,4,3;MQ=55;FQ=114;PV4=0.077,0.029,1,1	GT:PL:GQ	0/1:142,0,150:99	Sp1_comp271371_c0_seq1	15	.	A	T	43.82	LowQual	AC=1;AF=0.167;AN=6;BaseQRankSum=-0.323;DP=14;Dels=0.00;FS=7.830;HaplotypeScore=0.9997;MLEAC=1;MLEAF=0.167;MQ=60.00;MQ0=0;MQRankSum=-0.839;QD=3.13;ReadPosRankSum=1.226	GT:AD:DP:GQ:MLPSAC:MLPSAF:PL	0/0/0/0/0/1:8,6:14:0:1:0.167:66,0,0,4,12,28,243	SG	603	No hit in this database		No hit in this database
Sp1_comp271371_c0_seq1	254	.	T	G	222	.	DP=190;VDB=0.0392;AF1=1;AC1=2;DP4=0,0,96,82;MQ=49;FQ=-282	GT:PL:GQ	1/1:255,255,0:99	Sp1_comp271371_c0_seq1	254	.	T	G	7693.9	PASS	AC=6;AF=1.00;AN=6;DP=190;Dels=0.00;FS=0.000;HaplotypeScore=2.9119;MLEAC=6;MLEAF=1.00;MQ=60.00;MQ0=0;QD=24.60	GT:AD:DP:GQ:MLPSAC:MLPSAF:PL	1/1/1/1/1/1:0,190:190:99:6:1.00:7720,1423,873,551,322,145,0	SG	603	No hit in this database		No hit in this database
Sp1_comp271371_c0_seq1	447	.	A	G	222	.	DP=159;VDB=0.0384;AF1=1;AC1=2;DP4=0,0,76,59;MQ=45;FQ=-282	GT:PL:GQ	1/1:255,255,0:99	Sp1_comp271371_c0_seq1	447	.	A	G	5511.9	PASS	AC=6;AF=1.00;AN=6;BaseQRankSum=2.262;DP=173;Dels=0.00;FS=0.000;HaplotypeScore=3.6644;MLEAC=6;MLEAF=1.00;MQ=58.83;MQ0=0;MQRankSum=7.261;QD=31.86;ReadPosRankSum=2.618	GT:AD:DP:GQ:MLPSAC:MLPSAF:PL	1/1/1/1/1/1:20,153:173:99:6:1.00:5538,1042,639,403,236,106,0	SG	603	No hit in this database		No hit in this database
Sp1_comp271371_c0_seq1	166	.	A	G	39.9	LowQual;	AC=1;AF=0.167;AN=6;BaseQRankSum=0.069;DP=137;Dels=0.00;FS=0.000;HaplotypeScore=0.9999;MLEAC=1;MLEAF=0.167;MQ=59.46;MQ0=0;MQRankSum=-0.081;QD=0.29;ReadPosRankSum=0.486	GT:AD:DP:GQ:MLPSAC:MLPSAF:PL	0/0/0/0/0/1:132,5:137:66:1:0.167:66,0,106,2147483647,2147483647,2147483647,2147483647											GATK	603	No hit in this database		No hit in this database
Sp1_comp271371_c0_seq1	201	.	T	C	587.9	PASS	AC=1;AF=0.167;AN=6;BaseQRankSum=-0.069;DP=165;Dels=0.00;FS=0.000;HaplotypeScore=3.8316;MLEAC=1;MLEAF=0.167;MQ=60.00;MQ0=0;MQRankSum=-1.289;QD=3.56;ReadPosRankSum=0.261	GT:AD:DP:GQ:MLPSAC:MLPSAF:PL	0/0/0/0/0/1:144,21:165:75:1:0.167:614,0,75,2147483647,2147483647,2147483647,2147483647											GATK	603	No hit in this database		No hit in this database
Sp1_comp271371_c0_seq1	347	.	A	C	486.9	PASS	AC=1;AF=0.167;AN=6;BaseQRankSum=0.742;DP=162;Dels=0.00;FS=0.818;HaplotypeScore=1.5782;MLEAC=1;MLEAF=0.167;MQ=59.56;MQ0=0;MQRankSum=0.074;QD=3.01;ReadPosRankSum=-0.510	GT:AD:DP:GQ:MLPSAC:MLPSAF:PL	0/0/0/0/0/1:137,25:162:61:1:0.167:513,0,61,2147483647,2147483647,2147483647,2147483647											GATK	603	No hit in this database		No hit in this database
Sp1_comp271371_c1_seq1	523	.	A	G	102	.	DP=147;VDB=0.0392;AF1=0.5;AC1=1;DP4=57,62,12,13;MQ=49;FQ=105;PV4=1,0.3,5.6e-53,1	GT:PL:GQ	0/1:132,0,255:99	Sp1_comp271371_c1_seq1	523	.	A	G	802.9	PASS	AC=1;AF=0.167;AN=6;BaseQRankSum=0.129;DP=149;Dels=0.00;FS=0.000;HaplotypeScore=1.7873;MLEAC=1;MLEAF=0.167;MQ=60.00;MQ0=0;MQRankSum=-0.586;QD=5.39;ReadPosRankSum=-0.036	GT:AD:DP:GQ:MLPSAC:MLPSAF:PL	0/0/0/0/0/1:121,28:149:34:1:0.167:829,0,34,135,2147483647,2147483647,2147483647	SG	850	No hit in this database		No hit in this database
Sp1_comp271371_c1_seq1	296	.	G	A	198.45	PASS	AC=4;AF=0.667;AN=6;BaseQRankSum=-0.573;DP=9;Dels=0.00;FS=2.808;HaplotypeScore=0.0000;MLEAC=4;MLEAF=0.667;MQ=60.00;MQ0=0;MQRankSum=1.203;QD=22.05;ReadPosRankSum=-0.248	GT:AD:DP:GQ:MLPSAC:MLPSAF:PL	0/0/1/1/1/1:3,6:9:2:4:0.667:221,24,9,2,0,3,109											GATK	850	No hit in this database		No hit in this database
Sp1_comp271371_c1_seq1	375	.	C	A	54.02	PASS	AC=4;AF=0.667;AN=6;BaseQRankSum=0.000;DP=6;Dels=0.00;FS=0.000;HaplotypeScore=0.0000;MLEAC=4;MLEAF=0.667;MQ=48.99;MQ0=2;MQRankSum=0.000;QD=9.00;ReadPosRankSum=0.000	GT:AD:DP:GQ:MLPSAC:MLPSAF:PL	0/0/1/1/1/1:4,2:6:1:4:0.667:75,8,3,1,0,1,30											GATK	850	No hit in this database		No hit in this database
Sp1_comp271371_c1_seq1	392	.	A	C	95.16		AC=6;AF=1.00;AN=6;BaseQRankSum=0.362;DP=62;Dels=0.02;FS=0.000;HaplotypeScore=1.9330;MLEAC=6;MLEAF=1.00;MQ=57.53;MQ0=2;MQRankSum=2.365;QD=1.53;ReadPosRankSum=-0.661	GT:AD:DP:GQ:MLPSAC:MLPSAF:PL	1/1/1/1/1/1:5,56:61:2:6:1.00:118,23,14,9,5,2,0											GATK	850	No hit in this database		No hit in this database
Sp1_comp271371_c1_seq1	469	.	G	A	645.9	PASS	AC=1;AF=0.167;AN=6;BaseQRankSum=-1.618;DP=150;Dels=0.00;FS=0.816;HaplotypeScore=3.9318;MLEAC=1;MLEAF=0.167;MQ=59.85;MQ0=0;MQRankSum=-0.609;QD=4.31;ReadPosRankSum=-0.527	GT:AD:DP:GQ:MLPSAC:MLPSAF:PL	0/0/0/0/0/1:121,29:150:37:1:0.167:672,0,37,134,2147483647,2147483647,2147483647											GATK	850	No hit in this database		No hit in this database
Sp1_comp271371_c1_seq1	553	.	G	T	603.9	PASS	AC=1;AF=0.167;AN=6;BaseQRankSum=-2.115;DP=140;Dels=0.00;FS=0.835;HaplotypeScore=3.3867;MLEAC=1;MLEAF=0.167;MQ=60.00;MQ0=0;MQRankSum=-1.258;QD=4.31;ReadPosRankSum=-1.230	GT:AD:DP:GQ:MLPSAC:MLPSAF:PL	0/0/0/0/0/1:116,24:140:44:1:0.167:630,0,44,148,2147483647,2147483647,2147483647											GATK	850	No hit in this database		No hit in this database
Sp1_comp271371_c1_seq1	589	.	A	G	655.91	PASS	AC=1;AF=0.167;AN=6;BaseQRankSum=-1.854;DP=134;Dels=0.00;FS=1.785;HaplotypeScore=0.0000;MLEAC=1;MLEAF=0.167;MQ=60.00;MQ0=0;MQRankSum=0.852;QD=4.89;ReadPosRankSum=-0.993	GT:AD:DP:GQ:MLPSAC:MLPSAF:PL	0/0/0/0/0/1:108,26:134:31:1:0.167:682,0,31,123,2147483647,2147483647,2147483647											GATK	850	No hit in this database		No hit in this database
Sp1_comp271371_c1_seq1	658	.	A	C	421.9	PASS	AC=1;AF=0.167;AN=6;BaseQRankSum=-0.559;DP=135;Dels=0.00;FS=5.286;HaplotypeScore=6.5759;MLEAC=1;MLEAF=0.167;MQ=60.00;MQ0=0;MQRankSum=0.319;QD=3.13;ReadPosRankSum=-1.060	GT:AD:DP:GQ:MLPSAC:MLPSAF:PL	0/0/0/0/0/1:119,16:135:65:1:0.167:448,0,65,2147483647,2147483647,2147483647,2147483647											GATK	850	No hit in this database		No hit in this database
Sp1_comp271371_c1_seq1	685	.	G	A	404.9	PASS	AC=1;AF=0.167;AN=6;BaseQRankSum=0.345;DP=148;Dels=0.00;FS=9.209;HaplotypeScore=3.9977;MLEAC=1;MLEAF=0.167;MQ=59.87;MQ0=0;MQRankSum=0.009;QD=2.74;ReadPosRankSum=-2.118	GT:AD:DP:GQ:MLPSAC:MLPSAF:PL	0/0/0/0/0/1:132,16:148:78:1:0.167:431,0,78,2147483647,2147483647,2147483647,2147483647											GATK	850	No hit in this database		No hit in this database
Sp1_comp271371_c1_seq1	768	.	G	A	312.9	PASS	AC=1;AF=0.167;AN=6;BaseQRankSum=-0.555;DP=100;Dels=0.00;FS=0.000;HaplotypeScore=3.9993;MLEAC=1;MLEAF=0.167;MQ=60.00;MQ0=0;MQRankSum=0.964;QD=3.13;ReadPosRankSum=-1.351	GT:AD:DP:GQ:MLPSAC:MLPSAF:PL	0/0/0/0/0/1:87,13:100:45:1:0.167:339,0,45,129,2147483647,2147483647,2147483647											GATK	850	No hit in this database		No hit in this database
Sp1_comp271373_c0_seq1	111	.	T	C	99	.	DP=27;VDB=0.0014;AF1=0.5;AC1=1;DP4=6,12,2,7;MQ=44;FQ=102;PV4=0.68,1,2.5e-09,1	GT:PL:GQ	0/1:129,0,255:99	Sp1_comp271373_c0_seq1	111	.	T	C	190.89	PASS	AC=2;AF=0.333;AN=6;BaseQRankSum=1.952;DP=42;Dels=0.00;FS=0.000;HaplotypeScore=3.8920;MLEAC=2;MLEAF=0.333;MQ=59.05;MQ0=0;MQRankSum=1.297;QD=4.55;ReadPosRankSum=3.161	GT:AD:DP:GQ:MLPSAC:MLPSAF:PL	0/0/0/0/1/1:22,20:42:3:2:0.333:215,3,0,11,36,86,2147483647	SG	284	gi|357609119|gb|EHJ66307.1|	triacylglycerol lipase [Danaus plexippus]	No hit in this database
Sp1_comp271373_c0_seq1	138	.	A	C	89	.	DP=28;VDB=0.0271;AF1=0.5;AC1=1;DP4=3,2,2,7;MQ=48;FQ=81.6;PV4=0.27,0.00033,0.22,0.49	GT:PL:GQ	0/1:119,0,109:99	Sp1_comp271373_c0_seq1	138	.	A	C	283.93	PASS	AC=3;AF=0.500;AN=6;BaseQRankSum=0.635;DP=33;Dels=0.00;FS=5.193;HaplotypeScore=8.6575;MLEAC=3;MLEAF=0.500;MQ=59.72;MQ0=0;MQRankSum=-0.318;QD=8.60;ReadPosRankSum=-1.376	GT:AD:DP:GQ:MLPSAC:MLPSAF:PL	0/0/0/1/1/1:7,9:33:1:3:0.500:289,25,7,0,1,11,191	SG	284	gi|357609119|gb|EHJ66307.1|	triacylglycerol lipase [Danaus plexippus]	No hit in this database
Sp1_comp271373_c0_seq1	152	.	G	A	106	.	DP=26;VDB=0.0140;AF1=0.5;AC1=1;DP4=6,7,5,8;MQ=42;FQ=109;PV4=1,1.7e-12,3.1e-07,1	GT:PL:GQ	0/1:136,0,248:99	Sp1_comp271373_c0_seq1	152	.	G	A	360.03	PASS	AC=3;AF=0.500;AN=6;BaseQRankSum=0.382;DP=33;Dels=0.00;FS=5.641;HaplotypeScore=3.7315;MLEAC=3;MLEAF=0.500;MQ=59.72;MQ0=0;MQRankSum=-0.637;QD=10.91;ReadPosRankSum=-0.565	GT:AD:DP:GQ:MLPSAC:MLPSAF:PL	0/0/0/1/1/1:14,19:33:3:3:0.500:384,24,3,0,9,38,457	SG	284	gi|357609119|gb|EHJ66307.1|	triacylglycerol lipase [Danaus plexippus]	No hit in this database
Sp1_comp271373_c0_seq1	207	.	G	T	36	.	DP=16;VDB=0.0365;AF1=0.5;AC1=1;DP4=5,5,3,2;MQ=44;FQ=39;PV4=1,3.5e-08,0.012,0.00025	GT:PL:GQ	0/1:66,0,235:69	Sp1_comp271373_c0_seq1	207	.	G	T	171.29	PASS	AC=2;AF=0.333;AN=6;BaseQRankSum=-0.653;DP=17;Dels=0.00;FS=0.000;HaplotypeScore=7.9830;MLEAC=2;MLEAF=0.333;MQ=58.50;MQ0=0;MQRankSum=-0.754;QD=10.08;ReadPosRankSum=-2.060	GT:AD:DP:GQ:MLPSAC:MLPSAF:PL	0/0/0/0/1/1:11,6:17:3:2:0.333:195,7,0,3,15,42,426	SG	284	gi|357609119|gb|EHJ66307.1|	triacylglycerol lipase [Danaus plexippus]	No hit in this database
Sp1_comp271373_c0_seq1	216	.	T	C	45	.	DP=16;VDB=0.0345;AF1=0.5;AC1=1;DP4=4,4,3,3;MQ=45;FQ=48;PV4=1,1.1e-07,0.15,0.0049	GT:PL:GQ	0/1:75,0,192:78	Sp1_comp271373_c0_seq1	216	.	T	C	254.39	PASS	AC=3;AF=0.500;AN=6;BaseQRankSum=0.914;DP=17;Dels=0.00;FS=0.000;HaplotypeScore=9.9672;MLEAC=3;MLEAF=0.500;MQ=58.50;MQ0=0;MQRankSum=-0.914;QD=14.96;ReadPosRankSum=-1.395	GT:AD:DP:GQ:MLPSAC:MLPSAF:PL	0/0/0/1/1/1:9,8:17:3:3:0.500:278,18,3,0,6,25,333	SG	284	gi|357609119|gb|EHJ66307.1|	triacylglycerol lipase [Danaus plexippus]	No hit in this database
Sp1_comp271373_c0_seq1	74	.	G	A	47	.	DP=17;VDB=0.0380;AF1=0.5;AC1=1;DP4=3,8,2,3;MQ=50;FQ=50;PV4=1,0.0003,1,1	GT:PL:GQ	0/1:77,0,224:80	Sp1_comp271373_c0_seq1	74	.	G	A	89.68		AC=1;AF=0.167;AN=6;BaseQRankSum=-1.571;DP=49;Dels=0.00;FS=0.000;HaplotypeScore=0.0000;MLEAC=1;MLEAF=0.167;MQ=58.18;MQ0=0;MQRankSum=0.625;QD=1.83;ReadPosRankSum=0.168	GT:AD:DP:GQ:MLPSAC:MLPSAF:PL	0/0/0/0/0/1:43,6:49:1:1:0.167:113,0,1,10,28,63,2147483647	SG	284	gi|357609119|gb|EHJ66307.1|	triacylglycerol lipase [Danaus plexippus]	No hit in this database
Sp1_comp271373_c0_seq1	105	.	A	T	32.04	LowQual;	AC=1;AF=0.167;AN=6;BaseQRankSum=-2.780;DP=52;Dels=0.00;FS=0.000;HaplotypeScore=10.8591;MLEAC=1;MLEAF=0.167;MQ=59.23;MQ0=0;MQRankSum=-0.927;QD=0.62;ReadPosRankSum=0.259	GT:AD:DP:GQ:MLPSAC:MLPSAF:PL	0/0/0/0/0/1:43,9:52:15:1:0.167:58,0,15,41,81,2147483647,2147483647											GATK	284	gi|357609119|gb|EHJ66307.1|	triacylglycerol lipase [Danaus plexippus]	No hit in this database
Sp1_comp271373_c0_seq1	120	.	C	A	253.57	PASS	AC=2;AF=0.333;AN=6;BaseQRankSum=0.336;DP=38;Dels=0.00;FS=0.000;HaplotypeScore=2.7324;MLEAC=2;MLEAF=0.333;MQ=59.76;MQ0=0;MQRankSum=0.336;QD=6.67;ReadPosRankSum=1.593	GT:AD:DP:GQ:MLPSAC:MLPSAF:PL	0/0/0/0/1/1:18,20:38:4:2:0.333:278,12,0,4,21,60,2147483647											GATK	284	gi|357609119|gb|EHJ66307.1|	triacylglycerol lipase [Danaus plexippus]	No hit in this database
Sp1_comp271373_c0_seq1	124	.	A	C	261.21		AC=2;AF=0.333;AN=6;BaseQRankSum=0.745;DP=38;Dels=0.00;FS=0.000;HaplotypeScore=48.2166;MLEAC=2;MLEAF=0.333;MQ=59.76;MQ0=0;MQRankSum=-0.599;QD=6.87;ReadPosRankSum=1.535	GT:AD:DP:GQ:MLPSAC:MLPSAF:PL	0/0/0/0/1/1:18,20:38:2:2:0.333:285,14,0,2,15,48,502											GATK	284	gi|357609119|gb|EHJ66307.1|	triacylglycerol lipase [Danaus plexippus]	No hit in this database
Sp1_comp271373_c0_seq1	159	.	G	A	50.24		AC=1;AF=0.167;AN=6;BaseQRankSum=-0.116;DP=27;Dels=0.00;FS=2.447;HaplotypeScore=3.7315;MLEAC=1;MLEAF=0.167;MQ=60.00;MQ0=0;MQRankSum=-0.347;QD=1.86;ReadPosRankSum=1.582	GT:AD:DP:GQ:MLPSAC:MLPSAF:PL	0/0/0/0/0/1:24,3:27:11:1:0.167:76,0,11,32,66,2147483647,2147483647											GATK	284	gi|357609119|gb|EHJ66307.1|	triacylglycerol lipase [Danaus plexippus]	No hit in this database
Sp1_comp271373_c0_seq1	177	.	C	T	192.66	PASS	AC=2;AF=0.333;AN=6;BaseQRankSum=0.664;DP=27;Dels=0.00;FS=1.690;HaplotypeScore=0.8321;MLEAC=2;MLEAF=0.333;MQ=59.06;MQ0=0;MQRankSum=-0.558;QD=7.14;ReadPosRankSum=1.460	GT:AD:DP:GQ:MLPSAC:MLPSAF:PL	0/0/0/0/1/1:19,8:27:4:2:0.333:217,4,0,10,33,81,2147483647											GATK	284	gi|357609119|gb|EHJ66307.1|	triacylglycerol lipase [Danaus plexippus]	No hit in this database
Sp1_comp271373_c0_seq1	197	.	G	A	142.12	PASS	AC=2;AF=0.333;AN=6;BaseQRankSum=-0.193;DP=20;Dels=0.00;FS=0.000;HaplotypeScore=6.9974;MLEAC=2;MLEAF=0.333;MQ=58.73;MQ0=0;MQRankSum=0.501;QD=7.11;ReadPosRankSum=-1.890	GT:AD:DP:GQ:MLPSAC:MLPSAF:PL	0/0/0/0/1/1:12,8:20:4:2:0.333:166,6,0,4,18,48,458											GATK	284	gi|357609119|gb|EHJ66307.1|	triacylglycerol lipase [Danaus plexippus]	No hit in this database
Sp1_comp271373_c0_seq1	206	.	A	T	105.68	PASS	AC=1;AF=0.167;AN=6;BaseQRankSum=-0.962;DP=17;Dels=0.00;FS=0.000;HaplotypeScore=7.9830;MLEAC=1;MLEAF=0.167;MQ=58.50;MQ0=0;MQRankSum=0.283;QD=6.22;ReadPosRankSum=-2.208	GT:AD:DP:GQ:MLPSAC:MLPSAF:PL	0/0/0/0/0/1:13,4:17:1:1:0.167:129,0,1,10,28,63,2147483647											GATK	284	gi|357609119|gb|EHJ66307.1|	triacylglycerol lipase [Danaus plexippus]	No hit in this database
Sp1_comp271373_c0_seq1	220	.	C	A	116.92	PASS	AC=2;AF=0.333;AN=6;BaseQRankSum=1.110;DP=16;Dels=0.00;FS=0.000;HaplotypeScore=6.9729;MLEAC=2;MLEAF=0.333;MQ=58.40;MQ0=0;MQRankSum=-0.718;QD=7.31;ReadPosRankSum=-1.763	GT:AD:DP:GQ:MLPSAC:MLPSAF:PL	0/0/0/0/1/1:11,4:16:1:2:0.333:140,1,0,7,21,50,434											GATK	284	gi|357609119|gb|EHJ66307.1|	triacylglycerol lipase [Danaus plexippus]	No hit in this database
Sp1_comp271373_c0_seq1	249	.	A	C	67.71	PASS	AC=1;AF=0.167;AN=6;BaseQRankSum=-0.318;DP=20;Dels=0.00;FS=0.000;HaplotypeScore=1.9894;MLEAC=1;MLEAF=0.167;MQ=58.73;MQ0=0;MQRankSum=0.318;QD=3.39;ReadPosRankSum=-1.376	GT:AD:DP:GQ:MLPSAC:MLPSAF:PL	0/0/0/0/0/1:17,3:20:7:1:0.167:93,0,7,23,50,98,2147483647											GATK	284	gi|357609119|gb|EHJ66307.1|	triacylglycerol lipase [Danaus plexippus]	No hit in this database
Sp1_comp271373_c0_seq1	88	.	G	C	32.24	LowQual;	AC=1;AF=0.167;AN=6;BaseQRankSum=-3.039;DP=49;Dels=0.00;FS=0.000;HaplotypeScore=11.9674;MLEAC=1;MLEAF=0.167;MQ=58.61;MQ0=0;MQRankSum=0.682;QD=0.66;ReadPosRankSum=2.394	GT:AD:DP:GQ:MLPSAC:MLPSAF:PL	0/0/0/0/0/1:39,10:49:11:1:0.167:58,0,11,32,66,2147483647,2147483647											GATK	284	gi|357609119|gb|EHJ66307.1|	triacylglycerol lipase [Danaus plexippus]	No hit in this database
Sp1_comp271373_c0_seq1	211	.	C	T	34	.	DP=16;VDB=0.0066;AF1=0.5;AC1=1;DP4=5,6,3,2;MQ=44;FQ=37;PV4=1,6.3e-09,0.023,2.1e-05	GT:PL:GQ	0/1:64,0,247:67											SAM	284	gi|357609119|gb|EHJ66307.1|	triacylglycerol lipase [Danaus plexippus]	No hit in this database
Sp1_comp271385_c0_seq1	105	.	A	G	5.46	.	DP=67;VDB=0.0216;AF1=0.4999;AC1=1;DP4=25,34,4,4;MQ=43;FQ=7.8;PV4=0.72,0.22,0.01,1	GT:PL:GQ	0/1:34,0,255:34	Sp1_comp271385_c0_seq1	105	.	A	G	219.91		AC=1;AF=0.167;AN=6;BaseQRankSum=2.433;DP=88;Dels=0.00;FS=1.082;HaplotypeScore=19.6587;MLEAC=1;MLEAF=0.167;MQ=60.00;MQ0=0;MQRankSum=-1.410;QD=2.50;ReadPosRankSum=2.230	GT:AD:DP:GQ:MLPSAC:MLPSAF:PL	0/0/0/0/0/1:73,15:88:26:1:0.167:246,0,26,77,2147483647,2147483647,2147483647	SG	246	No hit in this database		No hit in this database
Sp1_comp271385_c0_seq1	183	.	T	C	212	.	DP=33;VDB=0.0008;AF1=0.5;AC1=1;DP4=11,7,8,5;MQ=44;FQ=215;PV4=1,1,0.23,1	GT:PL:GQ	0/1:242,0,254:99	Sp1_comp271385_c0_seq1	183	.	T	C	2113.99	PASS	AC=4;AF=0.667;AN=6;BaseQRankSum=2.884;DP=94;Dels=0.00;FS=0.000;HaplotypeScore=2.6670;MLEAC=4;MLEAF=0.667;MQ=59.79;MQ0=0;MQRankSum=-1.065;QD=22.49;ReadPosRankSum=1.240	GT:AD:DP:GQ:MLPSAC:MLPSAF:PL	0/0/1/1/1/1:35,59:94:17:4:0.667:2140,218,78,17,0,36,938	SG	246	No hit in this database		No hit in this database
Sp1_comp271385_c0_seq1	36	.	C	T	222	.	DP=18;VDB=0.0008;AF1=1;AC1=2;DP4=0,0,7,8;MQ=45;FQ=-72	GT:PL:GQ	1/1:255,45,0:87	Sp1_comp271385_c0_seq1	36	.	C	T	299.03	PASS	AC=6;AF=1.00;AN=6;DP=57;Dels=0.00;FS=0.000;HaplotypeScore=4.9954;MLEAC=6;MLEAF=1.00;MQ=59.04;MQ0=0;QD=5.25	GT:AD:DP:GQ:MLPSAC:MLPSAF:PL	1/1/1/1/1/1:0,57:57:6:6:1.00:324,62,38,24,14,6,0	SG	246	No hit in this database		No hit in this database
Sp1_comp271385_c0_seq1	51	.	C	T	38	.	DP=41;VDB=0.0006;AF1=0.5;AC1=1;DP4=12,17,4,6;MQ=43;FQ=41;PV4=1,2.8e-06,0.2,1	GT:PL:GQ	0/1:68,0,255:71	Sp1_comp271385_c0_seq1	51	.	C	T	227.81		AC=2;AF=0.333;AN=6;BaseQRankSum=0.089;DP=110;Dels=0.00;FS=0.000;HaplotypeScore=62.9607;MLEAC=2;MLEAF=0.333;MQ=57.70;MQ0=0;MQRankSum=1.412;QD=2.07;ReadPosRankSum=4.663	GT:AD:DP:GQ:MLPSAC:MLPSAF:PL	0/0/0/0/1/1:78,32:110:3:2:0.333:252,3,0,13,42,101,2147483647	SG	246	No hit in this database		No hit in this database
Sp1_comp271385_c0_seq1	92	.	G	T	194	.	DP=53;VDB=0.0118;AF1=0.5;AC1=1;DP4=13,22,6,9;MQ=42;FQ=197;PV4=1,0.18,0.43,1	GT:PL:GQ	0/1:224,0,255:99	Sp1_comp271385_c0_seq1	92	.	G	T	394.51		AC=2;AF=0.333;AN=6;BaseQRankSum=1.765;DP=79;Dels=0.00;FS=12.888;HaplotypeScore=37.6566;MLEAC=2;MLEAF=0.333;MQ=60.00;MQ0=0;MQRankSum=-0.500;QD=4.99;ReadPosRankSum=-2.044	GT:AD:DP:GQ:MLPSAC:MLPSAF:PL	0/0/0/0/1/1:59,17:79:10:2:0.333:420,10,0,13,45,115,2147483647	SG	246	No hit in this database		No hit in this database
Sp1_comp271385_c0_seq1	99	.	C	T	58	.	DP=61;VDB=0.0322;AF1=0.5;AC1=1;DP4=15,26,6,9;MQ=42;FQ=61;PV4=1,1.6e-18,0.2,1	GT:PL:GQ	0/1:88,0,255:91	Sp1_comp271385_c0_seq1	99	.	C	T	370.45		AC=2;AF=0.333;AN=6;BaseQRankSum=0.121;DP=85;Dels=0.00;FS=7.011;HaplotypeScore=24.6572;MLEAC=2;MLEAF=0.333;MQ=60.00;MQ0=0;MQRankSum=1.591;QD=4.36;ReadPosRankSum=-2.001	GT:AD:DP:GQ:MLPSAC:MLPSAF:PL	0/0/0/0/1/1:65,20:85:1:2:0.333:394,1,0,24,72,2147483647,2147483647	SG	246	No hit in this database		No hit in this database
Sp1_comp271385_c0_seq1	122	.	G	A	151.9		AC=1;AF=0.167;AN=6;BaseQRankSum=-0.495;DP=98;Dels=0.00;FS=9.485;HaplotypeScore=20.9954;MLEAC=1;MLEAF=0.167;MQ=59.34;MQ0=0;MQRankSum=-0.606;QD=1.55;ReadPosRankSum=-0.983	GT:AD:DP:GQ:MLPSAC:MLPSAF:PL	0/0/0/0/0/1:91,7:98:50:1:0.167:178,0,50,129,2147483647,2147483647,2147483647											GATK	246	No hit in this database		No hit in this database
Sp1_comp271385_c0_seq1	140	.	A	T	411.07	PASS	AC=1;AF=0.167;AN=6;BaseQRankSum=1.351;DP=84;Dels=0.00;FS=1.031;HaplotypeScore=8.9982;MLEAC=1;MLEAF=0.167;MQ=59.68;MQ0=0;MQRankSum=1.571;QD=4.89;ReadPosRankSum=0.447	GT:AD:DP:GQ:MLPSAC:MLPSAF:PL	0/0/0/0/0/1:64,17:84:14:1:0.167:437,0,14,64,2147483647,2147483647,2147483647											GATK	246	No hit in this database		No hit in this database
Sp1_comp271385_c0_seq1	149	.	T	C	309.97	PASS	AC=1;AF=0.167;AN=6;BaseQRankSum=2.083;DP=76;Dels=0.00;FS=4.294;HaplotypeScore=9.9979;MLEAC=1;MLEAF=0.167;MQ=59.64;MQ0=0;MQRankSum=0.152;QD=4.08;ReadPosRankSum=0.814	GT:AD:DP:GQ:MLPSAC:MLPSAF:PL	0/0/0/0/0/1:63,13:76:18:1:0.167:336,0,18,69,2147483647,2147483647,2147483647											GATK	246	No hit in this database		No hit in this database
Sp1_comp271385_c0_seq1	152	.	T	G	327.99	PASS	AC=1;AF=0.167;AN=6;BaseQRankSum=1.217;DP=78;Dels=0.00;FS=2.529;HaplotypeScore=7.9980;MLEAC=1;MLEAF=0.167;MQ=59.65;MQ0=0;MQRankSum=0.423;QD=4.20;ReadPosRankSum=0.072	GT:AD:DP:GQ:MLPSAC:MLPSAF:PL	0/0/0/0/0/1:64,14:78:17:1:0.167:354,0,17,67,2147483647,2147483647,2147483647											GATK	246	No hit in this database		No hit in this database
Sp1_comp271385_c0_seq1	202	.	A	G	88.9		AC=1;AF=0.167;AN=6;BaseQRankSum=0.233;DP=86;Dels=0.00;FS=1.825;HaplotypeScore=2.9947;MLEAC=1;MLEAF=0.167;MQ=59.57;MQ0=0;MQRankSum=-0.009;QD=1.03;ReadPosRankSum=0.682	GT:AD:DP:GQ:MLPSAC:MLPSAF:PL	0/0/0/0/0/1:80,5:86:59:1:0.167:115,0,59,145,2147483647,2147483647,2147483647											GATK	246	No hit in this database		No hit in this database
Sp1_comp271385_c0_seq1	52	.	A	T	238.09		AC=2;AF=0.333;AN=6;BaseQRankSum=1.448;DP=111;Dels=0.00;FS=20.202;HaplotypeScore=62.9607;MLEAC=2;MLEAF=0.333;MQ=57.72;MQ0=0;MQRankSum=2.023;QD=2.14;ReadPosRankSum=-2.803	GT:AD:DP:GQ:MLPSAC:MLPSAF:PL	0/0/0/0/1/1:78,33:111:6:2:0.333:263,6,0,12,39,97,2147483647											GATK	246	No hit in this database		No hit in this database
Sp1_comp271385_c0_seq1	57	.	C	T	127.32		AC=1;AF=0.167;AN=6;BaseQRankSum=0.519;DP=113;Dels=0.00;FS=5.979;HaplotypeScore=50.9654;MLEAC=1;MLEAF=0.167;MQ=57.45;MQ0=0;MQRankSum=1.930;QD=1.13;ReadPosRankSum=-1.678	GT:AD:DP:GQ:MLPSAC:MLPSAF:PL	0/0/0/0/0/1:99,14:113:10:1:0.167:153,0,10,34,73,2147483647,2147483647											GATK	246	No hit in this database		No hit in this database
Sp1_comp271385_c0_seq1	22	.	A	C	78	.	DP=3;VDB=0.0000;AF1=1;AC1=2;DP4=0,0,2,1;MQ=60;FQ=-36	GT:PL:GQ	1/1:110,9,0:16											SAM	246	No hit in this database		No hit in this database
Sp1_comp271385_c0_seq1	24	.	C	T	78	.	DP=3;VDB=0.0000;AF1=1;AC1=2;DP4=0,0,2,1;MQ=60;FQ=-36	GT:PL:GQ	1/1:110,9,0:16											SAM	246	No hit in this database		No hit in this database
Sp1_comp271386_c0_seq1	697	.	A	T	16.9	.	DP=5;VDB=0.0033;AF1=1;AC1=2;DP4=0,0,1,1;MQ=45;FQ=-33	GT:PL:GQ	1/1:48,6,0:10	Sp1_comp271386_c0_seq1	697	.	A	T	185.83	PASS	AC=6;AF=1.00;AN=6;DP=8;Dels=0.00;FS=0.000;HaplotypeScore=0.0000;MLEAC=6;MLEAF=1.00;MQ=60.00;MQ0=0;QD=23.23	GT:AD:DP:GQ:MLPSAC:MLPSAF:PL	1/1/1/1/1/1:0,8:8:4:6:1.00:210,39,24,15,9,4,0	SG	1013	gi|224117196|ref|XP_002317504.1|	predicted protein [Populus trichocarpa]	AT5G60020.1	laccase 17	putative laccase, a member of laccase family of genes (17 members in Arabidopsis).	laccase 17 (LAC17); FUNCTIONS IN: laccase activity; INVOLVED IN: oxidation reduction, lignin catabolic process; LOCATED IN: endomembrane system, apoplast; EXPRESSED IN: 14 plant structures; EXPRESSED DURING: LP.04 four leaves visible, 4 anthesis, C globular stage, petal differentiation and expansion stage, LP.12 twelve leaves visible; CONTAINS InterPro DOMAIN/s: Multicopper oxidase, type 3 (Inter…
Sp1_comp271386_c0_seq1	762	.	C	T	82.3	.	DP=5;VDB=0.0019;AF1=1;AC1=2;DP4=0,0,2,3;MQ=48;FQ=-42	GT:PL:GQ	1/1:115,15,0:27	Sp1_comp271386_c0_seq1	762	.	C	T	222.4	PASS	AC=6;AF=1.00;AN=6;DP=7;Dels=0.00;FS=0.000;HaplotypeScore=0.0000;MLEAC=6;MLEAF=1.00;MQ=60.00;MQ0=0;QD=31.77	GT:AD:DP:GQ:MLPSAC:MLPSAF:PL	1/1/1/1/1/1:0,7:7:5:6:1.00:247,47,29,18,11,5,0	SG	1013	gi|224117196|ref|XP_002317504.1|	predicted protein [Populus trichocarpa]	AT5G60020.1	laccase 17	putative laccase, a member of laccase family of genes (17 members in Arabidopsis).	laccase 17 (LAC17); FUNCTIONS IN: laccase activity; INVOLVED IN: oxidation reduction, lignin catabolic process; LOCATED IN: endomembrane system, apoplast; EXPRESSED IN: 14 plant structures; EXPRESSED DURING: LP.04 four leaves visible, 4 anthesis, C globular stage, petal differentiation and expansion stage, LP.12 twelve leaves visible; CONTAINS InterPro DOMAIN/s: Multicopper oxidase, type 3 (Inter…
Sp1_comp271386_c0_seq1	744	.	G	A	167.83	PASS	AC=6;AF=1.00;AN=6;DP=6;Dels=0.00;FS=0.000;HaplotypeScore=1.9330;MLEAC=6;MLEAF=1.00;MQ=60.00;MQ0=0;QD=27.97	GT:AD:DP:GQ:MLPSAC:MLPSAF:PL	1/1/1/1/1/1:0,6:6:4:6:1.00:192,39,24,15,9,4,0											GATK	1013	gi|224117196|ref|XP_002317504.1|	predicted protein [Populus trichocarpa]	AT5G60020.1	laccase 17	putative laccase, a member of laccase family of genes (17 members in Arabidopsis).	laccase 17 (LAC17); FUNCTIONS IN: laccase activity; INVOLVED IN: oxidation reduction, lignin catabolic process; LOCATED IN: endomembrane system, apoplast; EXPRESSED IN: 14 plant structures; EXPRESSED DURING: LP.04 four leaves visible, 4 anthesis, C globular stage, petal differentiation and expansion stage, LP.12 twelve leaves visible; CONTAINS InterPro DOMAIN/s: Multicopper oxidase, type 3 (Inter…
Sp1_comp271386_c0_seq1	750	.	A	G	192.4	PASS	AC=6;AF=1.00;AN=6;DP=6;Dels=0.00;FS=0.000;HaplotypeScore=1.9330;MLEAC=6;MLEAF=1.00;MQ=60.00;MQ0=0;QD=32.07	GT:AD:DP:GQ:MLPSAC:MLPSAF:PL	1/1/1/1/1/1:0,6:6:5:6:1.00:217,47,29,18,11,5,0											GATK	1013	gi|224117196|ref|XP_002317504.1|	predicted protein [Populus trichocarpa]	AT5G60020.1	laccase 17	putative laccase, a member of laccase family of genes (17 members in Arabidopsis).	laccase 17 (LAC17); FUNCTIONS IN: laccase activity; INVOLVED IN: oxidation reduction, lignin catabolic process; LOCATED IN: endomembrane system, apoplast; EXPRESSED IN: 14 plant structures; EXPRESSED DURING: LP.04 four leaves visible, 4 anthesis, C globular stage, petal differentiation and expansion stage, LP.12 twelve leaves visible; CONTAINS InterPro DOMAIN/s: Multicopper oxidase, type 3 (Inter…
Sp1_comp271386_c0_seq1	753	.	A	G	209.4	PASS	AC=6;AF=1.00;AN=6;DP=6;Dels=0.00;FS=0.000;HaplotypeScore=0.9665;MLEAC=6;MLEAF=1.00;MQ=60.00;MQ0=0;QD=34.90	GT:AD:DP:GQ:MLPSAC:MLPSAF:PL	1/1/1/1/1/1:0,6:6:5:6:1.00:234,47,29,18,11,5,0											GATK	1013	gi|224117196|ref|XP_002317504.1|	predicted protein [Populus trichocarpa]	AT5G60020.1	laccase 17	putative laccase, a member of laccase family of genes (17 members in Arabidopsis).	laccase 17 (LAC17); FUNCTIONS IN: laccase activity; INVOLVED IN: oxidation reduction, lignin catabolic process; LOCATED IN: endomembrane system, apoplast; EXPRESSED IN: 14 plant structures; EXPRESSED DURING: LP.04 four leaves visible, 4 anthesis, C globular stage, petal differentiation and expansion stage, LP.12 twelve leaves visible; CONTAINS InterPro DOMAIN/s: Multicopper oxidase, type 3 (Inter…
Sp1_comp271388_c0_seq1	77	.	A	T	129	.	DP=26;VDB=0.0380;AF1=0.5;AC1=1;DP4=9,5,6,4;MQ=52;FQ=132;PV4=1,0.073,1,1	GT:PL:GQ	0/1:159,0,235:99	Sp1_comp271388_c0_seq1	77	.	A	T	283.36	PASS	AC=3;AF=0.500;AN=6;BaseQRankSum=0.465;DP=23;Dels=0.00;FS=0.000;HaplotypeScore=0.0000;MLEAC=3;MLEAF=0.500;MQ=60.00;MQ0=0;MQRankSum=0.217;QD=12.32;ReadPosRankSum=0.031	GT:AD:DP:GQ:MLPSAC:MLPSAF:PL	0/0/0/1/1/1:13,10:23:3:3:0.500:307,21,3,0,6,28,331	SG	405	No hit in this database		No hit in this database
Sp1_comp271388_c0_seq1	361	.	A	C	6.98	.	DP=11;VDB=0.0196;AF1=0.4999;AC1=1;DP4=3,6,0,2;MQ=46;FQ=9.53;PV4=1,0.32,1,0.054	GT:PL:GQ	0/1:36,0,204:37											SAM	405	No hit in this database		No hit in this database
Sp1_comp271396_c0_seq1	28	.	T	G	86.3	.	DP=5;VDB=0.0000;AF1=1;AC1=2;DP4=0,0,5,0;MQ=44;FQ=-42	GT:PL:GQ	1/1:119,15,0:27											SAM	396	No hit in this database		No hit in this database
Sp1_comp271396_c0_seq1	29	.	T	G	54	.	DP=3;VDB=0.0000;AF1=1;AC1=2;DP4=0,0,3,0;MQ=44;FQ=-36	GT:PL:GQ	1/1:86,9,0:16											SAM	396	No hit in this database		No hit in this database
Sp1_comp271404_c0_seq1	95	.	C	T	7.8	.	DP=1;AF1=1;AC1=2;DP4=0,0,1,0;MQ=60;FQ=-30	GT:PL:GQ	1/1:37,3,0:4											SAM	249	gi|302925213|ref|XP_003054054.1|	hypothetical protein NECHADRAFT_89870 [Nectria haematococca mpVI 77-13-4]	No hit in this database
Sp1_comp271409_c0_seq1	431	.	A	G	36.8	.	DP=2;VDB=0.0124;AF1=1;AC1=2;DP4=0,0,2,0;MQ=40;FQ=-33	GT:PL:GQ	1/1:68,6,0:10	Sp1_comp271409_c0_seq1	431	.	A	G	67.71	PASS	AC=6;AF=1.00;AN=6;DP=2;Dels=0.00;FS=0.000;HaplotypeScore=0.0000;MLEAC=6;MLEAF=1.00;MQ=60.00;MQ0=0;QD=33.86	GT:AD:DP:GQ:MLPSAC:MLPSAF:PL	1/1/1/1/1/1:0,2:2:2:6:1.00:90,16,10,6,4,2,0	SG	542	gi|356566454|ref|XP_003551446.1|	PREDICTED: uncharacterized protein LOC100819074 [Glycine max]	AT1G21280.1			CONTAINS InterPro DOMAIN/s: Retrotransposon gag protein (InterPro:IPR005162); Has 707 Blast hits to 705 proteins in 25 species: Archae - 0; Bacteria - 0; Metazoa - 4; Fungi - 0; Plants - 703; Viruses - 0; Other Eukaryotes - 0 (source: NCBI BLink).
Sp1_comp271409_c0_seq1	455	.	T	A	13	.	DP=2;VDB=0.0124;AF1=1;AC1=2;DP4=0,0,2,0;MQ=40;FQ=-33	GT:PL:GQ	1/1:44,6,0:9	Sp1_comp271409_c0_seq1	455	.	T	A	63.71	PASS	AC=6;AF=1.00;AN=6;DP=2;Dels=0.00;FS=0.000;HaplotypeScore=0.0000;MLEAC=6;MLEAF=1.00;MQ=60.00;MQ0=0;QD=31.86	GT:AD:DP:GQ:MLPSAC:MLPSAF:PL	1/1/1/1/1/1:0,2:2:2:6:1.00:86,16,10,6,4,2,0	SG	542	gi|356566454|ref|XP_003551446.1|	PREDICTED: uncharacterized protein LOC100819074 [Glycine max]	AT1G21280.1			CONTAINS InterPro DOMAIN/s: Retrotransposon gag protein (InterPro:IPR005162); Has 707 Blast hits to 705 proteins in 25 species: Archae - 0; Bacteria - 0; Metazoa - 4; Fungi - 0; Plants - 703; Viruses - 0; Other Eukaryotes - 0 (source: NCBI BLink).
Sp1_comp271409_c0_seq1	443	.	A	G	59.71	PASS	AC=6;AF=1.00;AN=6;DP=2;Dels=0.00;FS=0.000;HaplotypeScore=0.0000;MLEAC=6;MLEAF=1.00;MQ=60.00;MQ0=0;QD=29.86	GT:AD:DP:GQ:MLPSAC:MLPSAF:PL	1/1/1/1/1/1:0,2:2:2:6:1.00:82,16,10,6,4,2,0											GATK	542	gi|356566454|ref|XP_003551446.1|	PREDICTED: uncharacterized protein LOC100819074 [Glycine max]	AT1G21280.1			CONTAINS InterPro DOMAIN/s: Retrotransposon gag protein (InterPro:IPR005162); Has 707 Blast hits to 705 proteins in 25 species: Archae - 0; Bacteria - 0; Metazoa - 4; Fungi - 0; Plants - 703; Viruses - 0; Other Eukaryotes - 0 (source: NCBI BLink).
Sp1_comp271409_c0_seq1	530	.	A	G	56.71	PASS	AC=6;AF=1.00;AN=6;DP=2;Dels=0.00;FS=0.000;HaplotypeScore=0.0000;MLEAC=6;MLEAF=1.00;MQ=60.00;MQ0=0;QD=28.36	GT:AD:DP:GQ:MLPSAC:MLPSAF:PL	1/1/1/1/1/1:0,2:2:2:6:1.00:79,16,10,6,4,2,0											GATK	542	gi|356566454|ref|XP_003551446.1|	PREDICTED: uncharacterized protein LOC100819074 [Glycine max]	AT1G21280.1			CONTAINS InterPro DOMAIN/s: Retrotransposon gag protein (InterPro:IPR005162); Has 707 Blast hits to 705 proteins in 25 species: Archae - 0; Bacteria - 0; Metazoa - 4; Fungi - 0; Plants - 703; Viruses - 0; Other Eukaryotes - 0 (source: NCBI BLink).
Sp1_comp271409_c0_seq1	172	.	G	A	46.8	.	DP=2;VDB=0.0196;AF1=1;AC1=2;DP4=0,0,1,1;MQ=42;FQ=-33	GT:PL:GQ	1/1:78,6,0:10											SAM	542	gi|356566454|ref|XP_003551446.1|	PREDICTED: uncharacterized protein LOC100819074 [Glycine max]	AT1G21280.1			CONTAINS InterPro DOMAIN/s: Retrotransposon gag protein (InterPro:IPR005162); Has 707 Blast hits to 705 proteins in 25 species: Archae - 0; Bacteria - 0; Metazoa - 4; Fungi - 0; Plants - 703; Viruses - 0; Other Eukaryotes - 0 (source: NCBI BLink).
Sp1_comp271409_c0_seq1	176	.	G	A	45.8	.	DP=2;VDB=0.0196;AF1=1;AC1=2;DP4=0,0,1,1;MQ=42;FQ=-33	GT:PL:GQ	1/1:77,6,0:10											SAM	542	gi|356566454|ref|XP_003551446.1|	PREDICTED: uncharacterized protein LOC100819074 [Glycine max]	AT1G21280.1			CONTAINS InterPro DOMAIN/s: Retrotransposon gag protein (InterPro:IPR005162); Has 707 Blast hits to 705 proteins in 25 species: Archae - 0; Bacteria - 0; Metazoa - 4; Fungi - 0; Plants - 703; Viruses - 0; Other Eukaryotes - 0 (source: NCBI BLink).
Sp1_comp271409_c0_seq1	179	.	G	T	46.8	.	DP=2;VDB=0.0196;AF1=1;AC1=2;DP4=0,0,1,1;MQ=42;FQ=-33	GT:PL:GQ	1/1:78,6,0:10											SAM	542	gi|356566454|ref|XP_003551446.1|	PREDICTED: uncharacterized protein LOC100819074 [Glycine max]	AT1G21280.1			CONTAINS InterPro DOMAIN/s: Retrotransposon gag protein (InterPro:IPR005162); Has 707 Blast hits to 705 proteins in 25 species: Archae - 0; Bacteria - 0; Metazoa - 4; Fungi - 0; Plants - 703; Viruses - 0; Other Eukaryotes - 0 (source: NCBI BLink).
Sp1_comp271428_c0_seq1	136	.	A	G	4.13	.	DP=4;VDB=0.0086;AF1=0.4998;AC1=1;DP4=1,1,2,0;MQ=36;FQ=6.15;PV4=1,0.011,1,0.21	GT:PL:GQ	0/1:32,0,50:31	Sp1_comp271428_c0_seq1	136	.	A	G	57.02	PASS	AC=4;AF=0.667;AN=6;BaseQRankSum=0.736;DP=3;Dels=0.00;FS=0.000;HaplotypeScore=0.0000;MLEAC=4;MLEAF=0.667;MQ=60.00;MQ0=0;MQRankSum=-0.736;QD=19.01;ReadPosRankSum=-0.736	GT:AD:DP:GQ:MLPSAC:MLPSAF:PL	0/0/1/1/1/1:1,2:3:1:4:0.667:78,8,3,1,0,1,36	SG	590	No hit in this database		No hit in this database
Sp1_comp271428_c0_seq1	238	.	G	A	45.82	LowQual	AC=2;AF=0.333;AN=6;BaseQRankSum=0.358;DP=5;Dels=0.00;FS=0.000;HaplotypeScore=2.9995;MLEAC=2;MLEAF=0.333;MQ=60.00;MQ0=0;MQRankSum=-1.231;QD=9.16;ReadPosRankSum=-0.358	GT:AD:DP:GQ:MLPSAC:MLPSAF:PL	0/0/0/0/1/1:3,2:5:0:2:0.333:67,3,0,0,3,10,118											GATK	590	No hit in this database		No hit in this database
Sp1_comp271428_c0_seq1	271	.	G	A	50.22	PASS	AC=2;AF=0.333;AN=6;BaseQRankSum=0.720;DP=6;Dels=0.00;FS=0.000;HaplotypeScore=0.9999;MLEAC=2;MLEAF=0.333;MQ=60.00;MQ0=0;MQRankSum=0.000;QD=8.37;ReadPosRankSum=0.720	GT:AD:DP:GQ:MLPSAC:MLPSAF:PL	0/0/0/0/1/1:4,2:6:1:2:0.333:72,2,0,1,6,16,156											GATK	590	No hit in this database		No hit in this database
Sp1_comp271428_c0_seq1	359	.	C	T	52.98	PASS	AC=3;AF=0.500;AN=6;BaseQRankSum=0.358;DP=5;Dels=0.00;FS=0.000;HaplotypeScore=0.0000;MLEAC=3;MLEAF=0.500;MQ=60.00;MQ0=0;MQRankSum=-0.358;QD=10.60;ReadPosRankSum=0.358	GT:AD:DP:GQ:MLPSAC:MLPSAF:PL	0/0/0/1/1/1:2,3:5:1:3:0.500:74,5,1,0,1,5,74											GATK	590	No hit in this database		No hit in this database
Sp1_comp271428_c0_seq1	561	.	G	C	3.55	.	DP=1;AF1=1;AC1=2;DP4=0,0,1,0;MQ=31;FQ=-30	GT:PL:GQ	0/1:31,3,0:4											SAM	590	No hit in this database		No hit in this database
Sp1_comp271431_c0_seq1	400	.	A	G	147	.	DP=6;VDB=0.0000;AF1=1;AC1=2;DP4=0,0,4,2;MQ=58;FQ=-45	GT:PL:GQ	1/1:180,18,0:33	Sp1_comp271431_c0_seq1	400	.	A	G	184.83	PASS	AC=6;AF=1.00;AN=6;DP=6;Dels=0.00;FS=0.000;HaplotypeScore=0.0000;MLEAC=6;MLEAF=1.00;MQ=58.38;MQ0=0;QD=30.81	GT:AD:DP:GQ:MLPSAC:MLPSAF:PL	1/1/1/1/1/1:0,6:6:4:6:1.00:209,39,24,15,9,4,0	SG	463	No hit in this database		No hit in this database
Sp1_comp271431_c0_seq1	419	.	C	A	116.38	PASS	AC=1;AF=0.167;AN=6;BaseQRankSum=1.933;DP=34;Dels=0.00;FS=0.000;HaplotypeScore=0.6651;MLEAC=1;MLEAF=0.167;MQ=52.94;MQ0=0;MQRankSum=1.029;QD=3.42;ReadPosRankSum=0.678	GT:AD:DP:GQ:MLPSAC:MLPSAF:PL	0/0/0/0/0/1:29,5:34:4:1:0.167:141,0,4,21,49,105,2147483647											GATK	463	No hit in this database		No hit in this database
Sp1_comp271433_c0_seq1	108	.	T	C	20.1	.	DP=7;VDB=0.0380;AF1=0.5006;AC1=1;DP4=0,1,0,2;MQ=52;FQ=-3.54;PV4=1,0.43,1,1	GT:PL:GQ	0/1:50,0,26:29	Sp1_comp271433_c0_seq1	108	.	T	C	203.82	PASS	AC=4;AF=0.667;AN=6;BaseQRankSum=1.589;DP=8;Dels=0.00;FS=0.000;HaplotypeScore=0.0000;MLEAC=4;MLEAF=0.667;MQ=60.00;MQ0=0;MQRankSum=-0.572;QD=25.48;ReadPosRankSum=1.589	GT:AD:DP:GQ:MLPSAC:MLPSAF:PL	0/0/1/1/1/1:2,6:8:0:4:0.667:226,28,12,4,0,0,63	SG	266	No hit in this database		No hit in this database
Sp1_comp271433_c0_seq1	69	.	C	T	137	.	DP=7;VDB=0.0365;AF1=1;AC1=2;DP4=0,0,3,4;MQ=54;FQ=-48	GT:PL:GQ	1/1:170,21,0:39	Sp1_comp271433_c0_seq1	69	.	C	T	181.74	PASS	AC=5;AF=0.833;AN=6;BaseQRankSum=-0.762;DP=9;Dels=0.00;FS=0.000;HaplotypeScore=0.9997;MLEAC=5;MLEAF=0.833;MQ=60.00;MQ0=0;MQRankSum=-1.179;QD=20.19;ReadPosRankSum=-1.179	GT:AD:DP:GQ:MLPSAC:MLPSAF:PL	0/1/1/1/1/1:2,7:9:2:5:0.833:205,28,14,6,2,0,33	SG	266	No hit in this database		No hit in this database
Sp1_comp271441_c0_seq2	303	.	A	C	34.8	.	DP=3;VDB=0.0224;AF1=1;AC1=2;DP4=0,0,1,1;MQ=60;FQ=-33	GT:PL:GQ	1/1:66,6,0:10	Sp1_comp271441_c0_seq2	303	.	A	C	95.16	PASS	AC=6;AF=1.00;AN=6;DP=3;Dels=0.00;FS=0.000;HaplotypeScore=0.0000;MLEAC=6;MLEAF=1.00;MQ=60.00;MQ0=0;QD=31.72	GT:AD:DP:GQ:MLPSAC:MLPSAF:PL	1/1/1/1/1/1:0,3:3:2:6:1.00:118,23,14,9,5,2,0	SG	399	No hit in this database		No hit in this database
Sp1_comp2714445_c0_seq1	124	.	T	C	69.46	PASS	AC=1;AF=0.167;AN=6;BaseQRankSum=-0.113;DP=20;Dels=0.00;FS=0.000;HaplotypeScore=0.0000;MLEAC=1;MLEAF=0.167;MQ=60.00;MQ0=0;MQRankSum=1.021;QD=3.47;ReadPosRankSum=0.869	GT:AD:DP:GQ:MLPSAC:MLPSAF:PL	0/0/0/0/0/1:10,10:20:0:1:0.167:92,0,0,6,18,42,332											GATK	334	gi|15218186|ref|NP_175633.1|	photosystem I reaction center subunit H-2 [Arabidopsis thaliana]	AT1G52230.1	photosystem I subunit H2		photosystem I subunit H2 (PSAH2); FUNCTIONS IN: molecular_function unknown; INVOLVED IN: photosynthesis; LOCATED IN: in 6 components; EXPRESSED IN: 21 plant structures; EXPRESSED DURING: 13 growth stages; CONTAINS InterPro DOMAIN/s: Photosystem I reaction centre subunit VI (InterPro:IPR004928); BEST Arabidopsis thaliana protein match is: photosystem I subunit H-1 (TAIR:AT3G16140.1); Has 102 Blast…
Sp1_comp2714445_c0_seq1	130	.	T	C	66.82	PASS	AC=1;AF=0.167;AN=6;BaseQRankSum=-1.514;DP=21;Dels=0.00;FS=0.000;HaplotypeScore=0.0000;MLEAC=1;MLEAF=0.167;MQ=60.00;MQ0=0;MQRankSum=0.458;QD=3.18;ReadPosRankSum=1.373	GT:AD:DP:GQ:MLPSAC:MLPSAF:PL	0/0/0/0/0/1:11,10:21:1:1:0.167:90,0,1,8,22,49,388											GATK	334	gi|15218186|ref|NP_175633.1|	photosystem I reaction center subunit H-2 [Arabidopsis thaliana]	AT1G52230.1	photosystem I subunit H2		photosystem I subunit H2 (PSAH2); FUNCTIONS IN: molecular_function unknown; INVOLVED IN: photosynthesis; LOCATED IN: in 6 components; EXPRESSED IN: 21 plant structures; EXPRESSED DURING: 13 growth stages; CONTAINS InterPro DOMAIN/s: Photosystem I reaction centre subunit VI (InterPro:IPR004928); BEST Arabidopsis thaliana protein match is: photosystem I subunit H-1 (TAIR:AT3G16140.1); Has 102 Blast…
Sp1_comp2714445_c0_seq1	145	.	A	G	65.82	PASS	AC=1;AF=0.167;AN=6;BaseQRankSum=-1.693;DP=19;Dels=0.00;FS=0.000;HaplotypeScore=0.0000;MLEAC=1;MLEAF=0.167;MQ=60.00;MQ0=0;MQRankSum=0.867;QD=3.46;ReadPosRankSum=2.684	GT:AD:DP:GQ:MLPSAC:MLPSAF:PL	0/0/0/0/0/1:11,8:19:1:1:0.167:89,0,1,8,22,49,400											GATK	334	gi|15218186|ref|NP_175633.1|	photosystem I reaction center subunit H-2 [Arabidopsis thaliana]	AT1G52230.1	photosystem I subunit H2		photosystem I subunit H2 (PSAH2); FUNCTIONS IN: molecular_function unknown; INVOLVED IN: photosynthesis; LOCATED IN: in 6 components; EXPRESSED IN: 21 plant structures; EXPRESSED DURING: 13 growth stages; CONTAINS InterPro DOMAIN/s: Photosystem I reaction centre subunit VI (InterPro:IPR004928); BEST Arabidopsis thaliana protein match is: photosystem I subunit H-1 (TAIR:AT3G16140.1); Has 102 Blast…
Sp1_comp2714445_c0_seq1	148	.	C	G	69.21	PASS	AC=2;AF=0.333;AN=6;BaseQRankSum=-3.320;DP=17;Dels=0.00;FS=0.000;HaplotypeScore=0.0000;MLEAC=2;MLEAF=0.333;MQ=60.00;MQ0=0;MQRankSum=0.048;QD=4.07;ReadPosRankSum=2.839	GT:AD:DP:GQ:MLPSAC:MLPSAF:PL	0/0/0/0/1/1:9,8:17:1:2:0.333:92,1,0,5,15,36,331											GATK	334	gi|15218186|ref|NP_175633.1|	photosystem I reaction center subunit H-2 [Arabidopsis thaliana]	AT1G52230.1	photosystem I subunit H2		photosystem I subunit H2 (PSAH2); FUNCTIONS IN: molecular_function unknown; INVOLVED IN: photosynthesis; LOCATED IN: in 6 components; EXPRESSED IN: 21 plant structures; EXPRESSED DURING: 13 growth stages; CONTAINS InterPro DOMAIN/s: Photosystem I reaction centre subunit VI (InterPro:IPR004928); BEST Arabidopsis thaliana protein match is: photosystem I subunit H-1 (TAIR:AT3G16140.1); Has 102 Blast…
Sp1_comp2714445_c0_seq1	157	.	A	T	67.82	PASS	AC=1;AF=0.167;AN=6;BaseQRankSum=-1.902;DP=18;Dels=0.00;FS=0.000;HaplotypeScore=0.0000;MLEAC=1;MLEAF=0.167;MQ=60.00;MQ0=0;MQRankSum=0.453;QD=3.77;ReadPosRankSum=2.083	GT:AD:DP:GQ:MLPSAC:MLPSAF:PL	0/0/0/0/0/1:11,7:18:1:1:0.167:91,0,1,8,22,49,382											GATK	334	gi|15218186|ref|NP_175633.1|	photosystem I reaction center subunit H-2 [Arabidopsis thaliana]	AT1G52230.1	photosystem I subunit H2		photosystem I subunit H2 (PSAH2); FUNCTIONS IN: molecular_function unknown; INVOLVED IN: photosynthesis; LOCATED IN: in 6 components; EXPRESSED IN: 21 plant structures; EXPRESSED DURING: 13 growth stages; CONTAINS InterPro DOMAIN/s: Photosystem I reaction centre subunit VI (InterPro:IPR004928); BEST Arabidopsis thaliana protein match is: photosystem I subunit H-1 (TAIR:AT3G16140.1); Has 102 Blast…
Sp1_comp2714445_c0_seq1	170	.	T	G	60.46	PASS	AC=1;AF=0.167;AN=6;BaseQRankSum=0.354;DP=14;Dels=0.00;FS=0.000;HaplotypeScore=0.9999;MLEAC=1;MLEAF=0.167;MQ=60.00;MQ0=0;MQRankSum=-0.778;QD=4.32;ReadPosRankSum=0.495	GT:AD:DP:GQ:MLPSAC:MLPSAF:PL	0/0/0/0/0/1:10,4:14:0:1:0.167:83,0,0,6,18,42,324											GATK	334	gi|15218186|ref|NP_175633.1|	photosystem I reaction center subunit H-2 [Arabidopsis thaliana]	AT1G52230.1	photosystem I subunit H2		photosystem I subunit H2 (PSAH2); FUNCTIONS IN: molecular_function unknown; INVOLVED IN: photosynthesis; LOCATED IN: in 6 components; EXPRESSED IN: 21 plant structures; EXPRESSED DURING: 13 growth stages; CONTAINS InterPro DOMAIN/s: Photosystem I reaction centre subunit VI (InterPro:IPR004928); BEST Arabidopsis thaliana protein match is: photosystem I subunit H-1 (TAIR:AT3G16140.1); Has 102 Blast…
Sp1_comp2714445_c0_seq1	178	.	A	G	66.82	PASS	AC=1;AF=0.167;AN=6;BaseQRankSum=-1.110;DP=15;Dels=0.00;FS=0.000;HaplotypeScore=0.9999;MLEAC=1;MLEAF=0.167;MQ=60.00;MQ0=0;MQRankSum=1.240;QD=4.45;ReadPosRankSum=-0.588	GT:AD:DP:GQ:MLPSAC:MLPSAF:PL	0/0/0/0/0/1:11,4:15:1:1:0.167:90,0,1,8,22,49,401											GATK	334	gi|15218186|ref|NP_175633.1|	photosystem I reaction center subunit H-2 [Arabidopsis thaliana]	AT1G52230.1	photosystem I subunit H2		photosystem I subunit H2 (PSAH2); FUNCTIONS IN: molecular_function unknown; INVOLVED IN: photosynthesis; LOCATED IN: in 6 components; EXPRESSED IN: 21 plant structures; EXPRESSED DURING: 13 growth stages; CONTAINS InterPro DOMAIN/s: Photosystem I reaction centre subunit VI (InterPro:IPR004928); BEST Arabidopsis thaliana protein match is: photosystem I subunit H-1 (TAIR:AT3G16140.1); Has 102 Blast…
Sp1_comp2714445_c0_seq1	184	.	T	A	111.83	PASS	AC=2;AF=0.333;AN=6;BaseQRankSum=-0.553;DP=17;Dels=0.00;FS=1.913;HaplotypeScore=0.9999;MLEAC=2;MLEAF=0.333;MQ=60.00;MQ0=0;MQRankSum=0.653;QD=6.58;ReadPosRankSum=-2.161	GT:AD:DP:GQ:MLPSAC:MLPSAF:PL	0/0/0/0/1/1:11,6:17:2:2:0.333:135,2,0,5,18,44,399											GATK	334	gi|15218186|ref|NP_175633.1|	photosystem I reaction center subunit H-2 [Arabidopsis thaliana]	AT1G52230.1	photosystem I subunit H2		photosystem I subunit H2 (PSAH2); FUNCTIONS IN: molecular_function unknown; INVOLVED IN: photosynthesis; LOCATED IN: in 6 components; EXPRESSED IN: 21 plant structures; EXPRESSED DURING: 13 growth stages; CONTAINS InterPro DOMAIN/s: Photosystem I reaction centre subunit VI (InterPro:IPR004928); BEST Arabidopsis thaliana protein match is: photosystem I subunit H-1 (TAIR:AT3G16140.1); Has 102 Blast…
Sp1_comp2714445_c0_seq1	208	.	A	G	69.21	PASS	AC=2;AF=0.333;AN=6;BaseQRankSum=-0.133;DP=14;Dels=0.00;FS=5.756;HaplotypeScore=0.0000;MLEAC=2;MLEAF=0.333;MQ=60.00;MQ0=0;MQRankSum=-0.667;QD=4.94;ReadPosRankSum=-0.933	GT:AD:DP:GQ:MLPSAC:MLPSAF:PL	0/0/0/0/1/1:9,5:14:1:2:0.333:92,1,0,5,15,36,300											GATK	334	gi|15218186|ref|NP_175633.1|	photosystem I reaction center subunit H-2 [Arabidopsis thaliana]	AT1G52230.1	photosystem I subunit H2		photosystem I subunit H2 (PSAH2); FUNCTIONS IN: molecular_function unknown; INVOLVED IN: photosynthesis; LOCATED IN: in 6 components; EXPRESSED IN: 21 plant structures; EXPRESSED DURING: 13 growth stages; CONTAINS InterPro DOMAIN/s: Photosystem I reaction centre subunit VI (InterPro:IPR004928); BEST Arabidopsis thaliana protein match is: photosystem I subunit H-1 (TAIR:AT3G16140.1); Has 102 Blast…
Sp1_comp2714445_c0_seq1	214	.	A	G	33.46	LowQual	AC=1;AF=0.167;AN=6;BaseQRankSum=-0.817;DP=13;Dels=0.00;FS=2.276;HaplotypeScore=0.0000;MLEAC=1;MLEAF=0.167;MQ=60.00;MQ0=0;MQRankSum=1.670;QD=2.57;ReadPosRankSum=-0.271	GT:AD:DP:GQ:MLPSAC:MLPSAF:PL	0/0/0/0/0/1:8,5:13:2:1:0.167:57,0,2,8,20,42,315											GATK	334	gi|15218186|ref|NP_175633.1|	photosystem I reaction center subunit H-2 [Arabidopsis thaliana]	AT1G52230.1	photosystem I subunit H2		photosystem I subunit H2 (PSAH2); FUNCTIONS IN: molecular_function unknown; INVOLVED IN: photosynthesis; LOCATED IN: in 6 components; EXPRESSED IN: 21 plant structures; EXPRESSED DURING: 13 growth stages; CONTAINS InterPro DOMAIN/s: Photosystem I reaction centre subunit VI (InterPro:IPR004928); BEST Arabidopsis thaliana protein match is: photosystem I subunit H-1 (TAIR:AT3G16140.1); Has 102 Blast…
Sp1_comp2714445_c0_seq1	217	.	T	C	33.46	LowQual	AC=1;AF=0.167;AN=6;BaseQRankSum=-0.289;DP=12;Dels=0.00;FS=0.000;HaplotypeScore=0.0000;MLEAC=1;MLEAF=0.167;MQ=60.00;MQ0=0;MQRankSum=-0.536;QD=2.79;ReadPosRankSum=0.536	GT:AD:DP:GQ:MLPSAC:MLPSAF:PL	0/0/0/0/0/1:8,4:12:2:1:0.167:57,0,2,8,20,42,318											GATK	334	gi|15218186|ref|NP_175633.1|	photosystem I reaction center subunit H-2 [Arabidopsis thaliana]	AT1G52230.1	photosystem I subunit H2		photosystem I subunit H2 (PSAH2); FUNCTIONS IN: molecular_function unknown; INVOLVED IN: photosynthesis; LOCATED IN: in 6 components; EXPRESSED IN: 21 plant structures; EXPRESSED DURING: 13 growth stages; CONTAINS InterPro DOMAIN/s: Photosystem I reaction centre subunit VI (InterPro:IPR004928); BEST Arabidopsis thaliana protein match is: photosystem I subunit H-1 (TAIR:AT3G16140.1); Has 102 Blast…
Sp1_comp2714445_c0_seq1	223	.	A	G	36.45	LowQual	AC=1;AF=0.167;AN=6;BaseQRankSum=0.533;DP=13;Dels=0.00;FS=0.000;HaplotypeScore=0.0000;MLEAC=1;MLEAF=0.167;MQ=59.16;MQ0=0;MQRankSum=0.437;QD=2.80;ReadPosRankSum=0.978	GT:AD:DP:GQ:MLPSAC:MLPSAF:PL	0/0/0/0/0/1:8,5:13:2:1:0.167:60,0,2,8,20,42,319											GATK	334	gi|15218186|ref|NP_175633.1|	photosystem I reaction center subunit H-2 [Arabidopsis thaliana]	AT1G52230.1	photosystem I subunit H2		photosystem I subunit H2 (PSAH2); FUNCTIONS IN: molecular_function unknown; INVOLVED IN: photosynthesis; LOCATED IN: in 6 components; EXPRESSED IN: 21 plant structures; EXPRESSED DURING: 13 growth stages; CONTAINS InterPro DOMAIN/s: Photosystem I reaction centre subunit VI (InterPro:IPR004928); BEST Arabidopsis thaliana protein match is: photosystem I subunit H-1 (TAIR:AT3G16140.1); Has 102 Blast…
Sp1_comp2714445_c0_seq1	229	.	A	T	36.45	LowQual	AC=1;AF=0.167;AN=6;BaseQRankSum=1.855;DP=13;Dels=0.00;FS=0.000;HaplotypeScore=0.0000;MLEAC=1;MLEAF=0.167;MQ=59.16;MQ0=0;MQRankSum=-0.212;QD=2.80;ReadPosRankSum=1.855	GT:AD:DP:GQ:MLPSAC:MLPSAF:PL	0/0/0/0/0/1:8,5:13:2:1:0.167:60,0,2,8,20,42,281											GATK	334	gi|15218186|ref|NP_175633.1|	photosystem I reaction center subunit H-2 [Arabidopsis thaliana]	AT1G52230.1	photosystem I subunit H2		photosystem I subunit H2 (PSAH2); FUNCTIONS IN: molecular_function unknown; INVOLVED IN: photosynthesis; LOCATED IN: in 6 components; EXPRESSED IN: 21 plant structures; EXPRESSED DURING: 13 growth stages; CONTAINS InterPro DOMAIN/s: Photosystem I reaction centre subunit VI (InterPro:IPR004928); BEST Arabidopsis thaliana protein match is: photosystem I subunit H-1 (TAIR:AT3G16140.1); Has 102 Blast…
Sp1_comp2714445_c0_seq1	244	.	A	T	186.93	PASS	AC=3;AF=0.500;AN=6;BaseQRankSum=-0.340;DP=16;Dels=0.00;FS=5.021;HaplotypeScore=1.9989;MLEAC=3;MLEAF=0.500;MQ=57.40;MQ0=0;MQRankSum=-1.324;QD=11.68;ReadPosRankSum=0.556	GT:AD:DP:GQ:MLPSAC:MLPSAF:PL	0/0/0/1/1/1:7,8:16:2:3:0.500:210,13,2,0,5,20,257											GATK	334	gi|15218186|ref|NP_175633.1|	photosystem I reaction center subunit H-2 [Arabidopsis thaliana]	AT1G52230.1	photosystem I subunit H2		photosystem I subunit H2 (PSAH2); FUNCTIONS IN: molecular_function unknown; INVOLVED IN: photosynthesis; LOCATED IN: in 6 components; EXPRESSED IN: 21 plant structures; EXPRESSED DURING: 13 growth stages; CONTAINS InterPro DOMAIN/s: Photosystem I reaction centre subunit VI (InterPro:IPR004928); BEST Arabidopsis thaliana protein match is: photosystem I subunit H-1 (TAIR:AT3G16140.1); Has 102 Blast…
Sp1_comp2714445_c0_seq1	247	.	A	G	182.93	PASS	AC=3;AF=0.500;AN=6;BaseQRankSum=0.423;DP=16;Dels=0.00;FS=5.021;HaplotypeScore=1.9989;MLEAC=3;MLEAF=0.500;MQ=57.40;MQ0=0;MQRankSum=-0.423;QD=11.43;ReadPosRankSum=1.059	GT:AD:DP:GQ:MLPSAC:MLPSAF:PL	0/0/0/1/1/1:7,9:16:2:3:0.500:206,13,2,0,5,20,253											GATK	334	gi|15218186|ref|NP_175633.1|	photosystem I reaction center subunit H-2 [Arabidopsis thaliana]	AT1G52230.1	photosystem I subunit H2		photosystem I subunit H2 (PSAH2); FUNCTIONS IN: molecular_function unknown; INVOLVED IN: photosynthesis; LOCATED IN: in 6 components; EXPRESSED IN: 21 plant structures; EXPRESSED DURING: 13 growth stages; CONTAINS InterPro DOMAIN/s: Photosystem I reaction centre subunit VI (InterPro:IPR004928); BEST Arabidopsis thaliana protein match is: photosystem I subunit H-1 (TAIR:AT3G16140.1); Has 102 Blast…
Sp1_comp2714445_c0_seq1	253	.	A	G	214.52	PASS	AC=3;AF=0.500;AN=6;BaseQRankSum=-0.342;DP=17;Dels=0.00;FS=4.560;HaplotypeScore=1.9989;MLEAC=3;MLEAF=0.500;MQ=56.89;MQ0=0;MQRankSum=-2.391;QD=12.62;ReadPosRankSum=0.732	GT:AD:DP:GQ:MLPSAC:MLPSAF:PL	0/0/0/1/1/1:7,10:17:4:3:0.500:238,18,4,0,4,18,254											GATK	334	gi|15218186|ref|NP_175633.1|	photosystem I reaction center subunit H-2 [Arabidopsis thaliana]	AT1G52230.1	photosystem I subunit H2		photosystem I subunit H2 (PSAH2); FUNCTIONS IN: molecular_function unknown; INVOLVED IN: photosynthesis; LOCATED IN: in 6 components; EXPRESSED IN: 21 plant structures; EXPRESSED DURING: 13 growth stages; CONTAINS InterPro DOMAIN/s: Photosystem I reaction centre subunit VI (InterPro:IPR004928); BEST Arabidopsis thaliana protein match is: photosystem I subunit H-1 (TAIR:AT3G16140.1); Has 102 Blast…
Sp1_comp2714445_c0_seq1	280	.	T	A	230.07	PASS	AC=4;AF=0.667;AN=6;BaseQRankSum=-2.180;DP=12;Dels=0.00;FS=2.632;HaplotypeScore=0.0000;MLEAC=4;MLEAF=0.667;MQ=55.28;MQ0=0;MQRankSum=-1.599;QD=19.17;ReadPosRankSum=-0.536	GT:AD:DP:GQ:MLPSAC:MLPSAF:PL	0/0/1/1/1/1:4,8:12:2:4:0.667:253,26,9,2,0,5,148											GATK	334	gi|15218186|ref|NP_175633.1|	photosystem I reaction center subunit H-2 [Arabidopsis thaliana]	AT1G52230.1	photosystem I subunit H2		photosystem I subunit H2 (PSAH2); FUNCTIONS IN: molecular_function unknown; INVOLVED IN: photosynthesis; LOCATED IN: in 6 components; EXPRESSED IN: 21 plant structures; EXPRESSED DURING: 13 growth stages; CONTAINS InterPro DOMAIN/s: Photosystem I reaction centre subunit VI (InterPro:IPR004928); BEST Arabidopsis thaliana protein match is: photosystem I subunit H-1 (TAIR:AT3G16140.1); Has 102 Blast…
Sp1_comp2714445_c0_seq1	283	.	G	A	222.93	PASS	AC=3;AF=0.500;AN=6;BaseQRankSum=-1.625;DP=14;Dels=0.00;FS=4.593;HaplotypeScore=0.0000;MLEAC=3;MLEAF=0.500;MQ=55.98;MQ0=0;MQRankSum=-1.739;QD=15.92;ReadPosRankSum=0.715	GT:AD:DP:GQ:MLPSAC:MLPSAF:PL	0/0/0/1/1/1:6,8:14:2:3:0.500:246,20,5,0,2,13,220											GATK	334	gi|15218186|ref|NP_175633.1|	photosystem I reaction center subunit H-2 [Arabidopsis thaliana]	AT1G52230.1	photosystem I subunit H2		photosystem I subunit H2 (PSAH2); FUNCTIONS IN: molecular_function unknown; INVOLVED IN: photosynthesis; LOCATED IN: in 6 components; EXPRESSED IN: 21 plant structures; EXPRESSED DURING: 13 growth stages; CONTAINS InterPro DOMAIN/s: Photosystem I reaction centre subunit VI (InterPro:IPR004928); BEST Arabidopsis thaliana protein match is: photosystem I subunit H-1 (TAIR:AT3G16140.1); Has 102 Blast…
Sp1_comp2714445_c0_seq1	286	.	A	G	221.93	PASS	AC=3;AF=0.500;AN=6;BaseQRankSum=-1.365;DP=14;Dels=0.00;FS=4.593;HaplotypeScore=0.0000;MLEAC=3;MLEAF=0.500;MQ=55.98;MQ0=0;MQRankSum=-1.625;QD=15.85;ReadPosRankSum=1.109	GT:AD:DP:GQ:MLPSAC:MLPSAF:PL	0/0/0/1/1/1:6,8:14:2:3:0.500:245,20,5,0,2,13,214											GATK	334	gi|15218186|ref|NP_175633.1|	photosystem I reaction center subunit H-2 [Arabidopsis thaliana]	AT1G52230.1	photosystem I subunit H2		photosystem I subunit H2 (PSAH2); FUNCTIONS IN: molecular_function unknown; INVOLVED IN: photosynthesis; LOCATED IN: in 6 components; EXPRESSED IN: 21 plant structures; EXPRESSED DURING: 13 growth stages; CONTAINS InterPro DOMAIN/s: Photosystem I reaction centre subunit VI (InterPro:IPR004928); BEST Arabidopsis thaliana protein match is: photosystem I subunit H-1 (TAIR:AT3G16140.1); Has 102 Blast…
Sp1_comp2714445_c0_seq1	313	.	C	T	163.08	PASS	AC=3;AF=0.500;AN=6;BaseQRankSum=-1.743;DP=14;Dels=0.00;FS=2.276;HaplotypeScore=0.0000;MLEAC=3;MLEAF=0.500;MQ=56.51;MQ0=0;MQRankSum=-2.259;QD=11.65;ReadPosRankSum=1.356	GT:AD:DP:GQ:MLPSAC:MLPSAF:PL	0/0/0/1/1/1:8,6:14:1:3:0.500:186,11,1,0,7,25,299											GATK	334	gi|15218186|ref|NP_175633.1|	photosystem I reaction center subunit H-2 [Arabidopsis thaliana]	AT1G52230.1	photosystem I subunit H2		photosystem I subunit H2 (PSAH2); FUNCTIONS IN: molecular_function unknown; INVOLVED IN: photosynthesis; LOCATED IN: in 6 components; EXPRESSED IN: 21 plant structures; EXPRESSED DURING: 13 growth stages; CONTAINS InterPro DOMAIN/s: Photosystem I reaction centre subunit VI (InterPro:IPR004928); BEST Arabidopsis thaliana protein match is: photosystem I subunit H-1 (TAIR:AT3G16140.1); Has 102 Blast…
Sp1_comp2714445_c0_seq1	325	.	T	A	164.08	PASS	AC=3;AF=0.500;AN=6;BaseQRankSum=-1.872;DP=14;Dels=0.00;FS=2.276;HaplotypeScore=0.0000;MLEAC=3;MLEAF=0.500;MQ=56.51;MQ0=0;MQRankSum=-2.388;QD=11.72;ReadPosRankSum=-0.710	GT:AD:DP:GQ:MLPSAC:MLPSAF:PL	0/0/0/1/1/1:8,6:14:1:3:0.500:187,11,1,0,7,25,288											GATK	334	gi|15218186|ref|NP_175633.1|	photosystem I reaction center subunit H-2 [Arabidopsis thaliana]	AT1G52230.1	photosystem I subunit H2		photosystem I subunit H2 (PSAH2); FUNCTIONS IN: molecular_function unknown; INVOLVED IN: photosynthesis; LOCATED IN: in 6 components; EXPRESSED IN: 21 plant structures; EXPRESSED DURING: 13 growth stages; CONTAINS InterPro DOMAIN/s: Photosystem I reaction centre subunit VI (InterPro:IPR004928); BEST Arabidopsis thaliana protein match is: photosystem I subunit H-1 (TAIR:AT3G16140.1); Has 102 Blast…
Sp1_comp2714445_c0_seq1	13	.	A	G	3.55	.	DP=1;AF1=1;AC1=2;DP4=0,0,1,0;MQ=60;FQ=-30	GT:PL:GQ	0/1:31,3,0:4											SAM	334	gi|15218186|ref|NP_175633.1|	photosystem I reaction center subunit H-2 [Arabidopsis thaliana]	AT1G52230.1	photosystem I subunit H2		photosystem I subunit H2 (PSAH2); FUNCTIONS IN: molecular_function unknown; INVOLVED IN: photosynthesis; LOCATED IN: in 6 components; EXPRESSED IN: 21 plant structures; EXPRESSED DURING: 13 growth stages; CONTAINS InterPro DOMAIN/s: Photosystem I reaction centre subunit VI (InterPro:IPR004928); BEST Arabidopsis thaliana protein match is: photosystem I subunit H-1 (TAIR:AT3G16140.1); Has 102 Blast…
Sp1_comp271464_c0_seq1	161	.	C	T	29	.	DP=6;VDB=0.0081;AF1=1;AC1=2;DP4=0,0,1,2;MQ=47;FQ=-36	GT:PL:GQ	1/1:61,9,0:16	Sp1_comp271464_c0_seq1	161	.	C	T	221.4	PASS	AC=6;AF=1.00;AN=6;DP=6;Dels=0.00;FS=0.000;HaplotypeScore=0.0000;MLEAC=6;MLEAF=1.00;MQ=60.00;MQ0=0;QD=33.49	GT:AD:DP:GQ:MLPSAC:MLPSAF:PL	1/1/1/1/1/1:0,6:6:5:6:1.00:246,47,29,18,11,5,0	SG	293	No hit in this database		No hit in this database
Sp1_comp271464_c0_seq1	200	.	A	G	39	.	DP=13;VDB=0.0365;AF1=0.504;AC1=1;DP4=0,1,2,2;MQ=47;FQ=-9.5;PV4=1,0.00081,0.23,0.46	GT:PL:GQ	0/1:69,0,18:21	Sp1_comp271464_c0_seq1	200	.	A	G	443.48	PASS	AC=5;AF=0.833;AN=6;BaseQRankSum=1.240;DP=14;Dels=0.00;FS=0.000;HaplotypeScore=0.0000;MLEAC=5;MLEAF=0.833;MQ=59.66;MQ0=0;MQRankSum=-1.736;QD=31.68;ReadPosRankSum=0.496	GT:AD:DP:GQ:MLPSAC:MLPSAF:PL	0/1/1/1/1/1:1,13:14:9:5:0.833:469,77,42,22,9,0,20	SG	293	No hit in this database		No hit in this database
Sp1_comp271464_c0_seq1	217	.	T	C	156	.	DP=12;VDB=0.0298;AF1=1;AC1=2;DP4=0,0,5,7;MQ=48;FQ=-63	GT:PL:GQ	1/1:189,36,0:69	Sp1_comp271464_c0_seq1	217	.	T	C	480.35	PASS	AC=6;AF=1.00;AN=6;DP=13;Dels=0.00;FS=0.000;HaplotypeScore=0.0000;MLEAC=6;MLEAF=1.00;MQ=59.63;MQ0=0;QD=34.43	GT:AD:DP:GQ:MLPSAC:MLPSAF:PL	1/1/1/1/1/1:0,13:13:10:6:1.00:506,93,57,36,21,10,0	SG	293	No hit in this database		No hit in this database
Sp1_comp271472_c0_seq1	175	.	G	C	27	.	DP=5;VDB=0.0171;AF1=0.5;AC1=1;DP4=2,1,1,1;MQ=43;FQ=30;PV4=1,0.33,0.00062,1	GT:PL:GQ	0/1:57,0,95:60	Sp1_comp271472_c0_seq1	175	.	G	C	54.82	PASS	AC=2;AF=0.333;AN=6;BaseQRankSum=0.358;DP=5;Dels=0.00;FS=0.000;HaplotypeScore=0.0000;MLEAC=2;MLEAF=0.333;MQ=60.00;MQ0=0;MQRankSum=0.358;QD=10.96;ReadPosRankSum=1.231	GT:AD:DP:GQ:MLPSAC:MLPSAF:PL	0/0/0/0/1/1:3,2:5:0:2:0.333:76,3,0,0,3,10,115	SG	575	No hit in this database		No hit in this database
Sp1_comp271472_c0_seq1	32	.	G	C	32.8	.	DP=2;VDB=0.0153;AF1=1;AC1=2;DP4=0,0,2,0;MQ=60;FQ=-33	GT:PL:GQ	1/1:64,6,0:10	Sp1_comp271472_c0_seq1	32	.	G	C	57.71	PASS	AC=6;AF=1.00;AN=6;DP=2;Dels=0.00;FS=0.000;HaplotypeScore=0.0000;MLEAC=6;MLEAF=1.00;MQ=60.00;MQ0=0;QD=28.86	GT:AD:DP:GQ:MLPSAC:MLPSAF:PL	1/1/1/1/1/1:0,2:2:2:6:1.00:80,16,10,6,4,2,0	SG	575	No hit in this database		No hit in this database
Sp1_comp271472_c0_seq1	43	.	A	G	72	.	DP=3;VDB=0.0189;AF1=1;AC1=2;DP4=0,0,2,1;MQ=52;FQ=-36	GT:PL:GQ	1/1:104,9,0:16	Sp1_comp271472_c0_seq1	43	.	A	G	65.71	PASS	AC=6;AF=1.00;AN=6;DP=2;Dels=0.00;FS=0.000;HaplotypeScore=0.0000;MLEAC=6;MLEAF=1.00;MQ=60.00;MQ0=0;QD=32.86	GT:AD:DP:GQ:MLPSAC:MLPSAF:PL	1/1/1/1/1/1:0,2:2:2:6:1.00:88,16,10,6,4,2,0	SG	575	No hit in this database		No hit in this database
Sp1_comp271472_c0_seq1	469	.	T	G	27	.	DP=6;VDB=0.0118;AF1=0.5;AC1=1;DP4=2,2,2,0;MQ=48;FQ=30;PV4=0.47,1,0.0003,0.32	GT:PL:GQ	0/1:57,0,125:60	Sp1_comp271472_c0_seq1	469	.	T	G	52.22	PASS	AC=2;AF=0.333;AN=6;BaseQRankSum=0.720;DP=6;Dels=0.00;FS=0.000;HaplotypeScore=0.0000;MLEAC=2;MLEAF=0.333;MQ=60.00;MQ0=0;MQRankSum=-0.720;QD=8.70;ReadPosRankSum=-0.720	GT:AD:DP:GQ:MLPSAC:MLPSAF:PL	0/0/0/0/1/1:4,2:6:1:2:0.333:74,2,0,1,6,16,157	SG	575	No hit in this database		No hit in this database
Sp1_comp271472_c0_seq1	158	.	C	T	49.82	LowQual	AC=2;AF=0.333;AN=6;BaseQRankSum=1.231;DP=5;Dels=0.00;FS=0.000;HaplotypeScore=0.0000;MLEAC=2;MLEAF=0.333;MQ=60.00;MQ0=0;MQRankSum=-1.231;QD=9.96;ReadPosRankSum=-0.358	GT:AD:DP:GQ:MLPSAC:MLPSAF:PL	0/0/0/0/1/1:3,2:5:0:2:0.333:71,3,0,0,3,10,106											GATK	575	No hit in this database		No hit in this database
Sp1_comp271472_c0_seq1	382	.	T	G	47.82	LowQual	AC=1;AF=0.167;AN=6;BaseQRankSum=1.067;DP=8;Dels=0.00;FS=0.000;HaplotypeScore=0.0000;MLEAC=1;MLEAF=0.167;MQ=60.00;MQ0=0;MQRankSum=0.572;QD=5.98;ReadPosRankSum=0.572	GT:AD:DP:GQ:MLPSAC:MLPSAF:PL	0/0/0/0/0/1:6,2:8:0:1:0.167:70,0,0,4,12,28,239											GATK	575	No hit in this database		No hit in this database
Sp1_comp271472_c0_seq1	41	.	C	T	3.01	.	DP=3;AF1=0.4998;AC1=1;DP4=1,1,1,0;MQ=52;FQ=4.77;PV4=1,1,1,1	GT:PL:GQ	0/1:30,0,62:28											SAM	575	No hit in this database		No hit in this database
Sp1_comp271472_c0_seq1	62	.	A	G	26	.	DP=4;VDB=0.0178;AF1=0.5;AC1=1;DP4=1,1,1,1;MQ=49;FQ=26.9;PV4=1,0.45,0.45,1	GT:PL:GQ	0/1:56,0,58:57											SAM	575	No hit in this database		No hit in this database
Sp1_comp271479_c0_seq1	174	.	C	A	60	.	DP=14;VDB=0.0392;AF1=0.5;AC1=1;DP4=1,3,4,2;MQ=50;FQ=62.9;PV4=0.52,1.6e-05,0.074,1	GT:PL:GQ	0/1:90,0,107:93	Sp1_comp271479_c0_seq1	174	.	C	A	287.76	PASS	AC=4;AF=0.667;AN=6;BaseQRankSum=-1.626;DP=14;Dels=0.00;FS=2.522;HaplotypeScore=0.0000;MLEAC=4;MLEAF=0.667;MQ=60.00;MQ0=0;MQRankSum=-0.354;QD=20.55;ReadPosRankSum=0.071	GT:AD:DP:GQ:MLPSAC:MLPSAF:PL	0/0/1/1/1/1:4,10:14:3:4:0.667:311,38,15,4,0,3,137	SG	413	No hit in this database		No hit in this database
Sp1_comp271479_c0_seq1	225	.	G	A	88.4	.	DP=14;VDB=0.0384;AF1=0.5554;AC1=1;DP4=0,1,2,6;MQ=49;FQ=-20;PV4=1,0.0031,0.29,1	GT:PL:GQ	0/1:118,0,7:10	Sp1_comp271479_c0_seq1	225	.	G	A	396.6	PASS	AC=5;AF=0.833;AN=6;BaseQRankSum=0.401;DP=14;Dels=0.00;FS=0.000;HaplotypeScore=0.0000;MLEAC=5;MLEAF=0.833;MQ=60.00;MQ0=0;MQRankSum=-0.401;QD=28.33;ReadPosRankSum=1.470	GT:AD:DP:GQ:MLPSAC:MLPSAF:PL	0/1/1/1/1/1:1,13:14:8:5:0.833:422,70,38,20,8,0,22	SG	413	No hit in this database		No hit in this database
Sp1_comp271479_c0_seq1	259	.	A	G	54.5	.	DP=9;VDB=0.0216;AF1=1;AC1=2;DP4=0,0,2,2;MQ=49;FQ=-39	GT:PL:GQ	1/1:87,12,0:21	Sp1_comp271479_c0_seq1	259	.	A	G	348.79	PASS	AC=6;AF=1.00;AN=6;DP=9;Dels=0.00;FS=0.000;HaplotypeScore=0.0000;MLEAC=6;MLEAF=1.00;MQ=60.00;MQ0=0;QD=27.51	GT:AD:DP:GQ:MLPSAC:MLPSAF:PL	1/1/1/1/1/1:0,9:9:7:6:1.00:374,70,43,27,16,7,0	SG	413	No hit in this database		No hit in this database
Sp1_comp271479_c0_seq1	54	.	T	G	133	.	DP=5;VDB=0.0014;AF1=1;AC1=2;DP4=0,0,3,2;MQ=60;FQ=-42	GT:PL:GQ	1/1:166,15,0:27											SAM	413	No hit in this database		No hit in this database
Sp1_comp271491_c0_seq1	104	.	C	T	106	.	DP=26;VDB=0.0345;AF1=1;AC1=2;DP4=0,1,6,6;MQ=42;FQ=-31;PV4=1,1.6e-05,0.3,1	GT:PL:GQ	1/1:136,4,0:7	Sp1_comp271491_c0_seq1	104	.	C	T	551.04		AC=3;AF=0.500;AN=6;BaseQRankSum=-1.886;DP=57;Dels=0.00;FS=7.695;HaplotypeScore=68.4512;MLEAC=3;MLEAF=0.500;MQ=54.39;MQ0=1;MQRankSum=2.527;QD=9.67;ReadPosRankSum=-4.222	GT:AD:DP:GQ:MLPSAC:MLPSAF:PL	0/0/0/1/1/1:38,19:57:7:3:0.500:576,41,7,0,10,48,639	SG	252	gi|470123927|ref|XP_004297971.1|	PREDICTED: G-type lectin S-receptor-like serine/threonine-protein kinase B120-like [Fragaria vesca subsp. vesca]	AT1G61610.1	S-locus lectin protein kinase family protein		S-locus lectin protein kinase family protein; FUNCTIONS IN: in 6 functions; INVOLVED IN: protein amino acid phosphorylation, recognition of pollen; LOCATED IN: endomembrane system; EXPRESSED IN: 7 plant structures; EXPRESSED DURING: 6 growth stages; CONTAINS InterPro DOMAIN/s: Curculin-like (mannose-binding) lectin (InterPro:IPR001480), Protein kinase, ATP binding site (InterPro:IPR017441), PAN-2…
Sp1_comp271491_c0_seq1	130	.	T	C	195	.	DP=28;VDB=0.0393;AF1=1;AC1=2;DP4=1,1,10,12;MQ=42;FQ=-32;PV4=1,0.00011,1,0.088	GT:PL:GQ	1/1:226,5,0:9	Sp1_comp271491_c0_seq1	130	.	T	A,C	734.91		AC=1,3;AF=0.167,0.500;AN=6;BaseQRankSum=0.028;DP=52;Dels=0.00;FS=4.324;HaplotypeScore=22.6725;MLEAC=1,2;MLEAF=0.167,0.333;MQ=55.14;MQ0=0;MQRankSum=1.202;QD=14.13;ReadPosRankSum=1.312	GT:AD:DP:GQ:MLPSAC:MLPSAF	0/0/1/2/2/2:24,6,22:52:11:1,3:0.167,0.500	SG	252	gi|470123927|ref|XP_004297971.1|	PREDICTED: G-type lectin S-receptor-like serine/threonine-protein kinase B120-like [Fragaria vesca subsp. vesca]	AT1G61610.1	S-locus lectin protein kinase family protein		S-locus lectin protein kinase family protein; FUNCTIONS IN: in 6 functions; INVOLVED IN: protein amino acid phosphorylation, recognition of pollen; LOCATED IN: endomembrane system; EXPRESSED IN: 7 plant structures; EXPRESSED DURING: 6 growth stages; CONTAINS InterPro DOMAIN/s: Curculin-like (mannose-binding) lectin (InterPro:IPR001480), Protein kinase, ATP binding site (InterPro:IPR017441), PAN-2…
Sp1_comp271491_c0_seq1	158	.	C	T	24	.	DP=23;VDB=0.0359;AF1=0.5;AC1=1;DP4=4,11,5,1;MQ=44;FQ=27;PV4=0.046,1.8e-12,1,0.014	GT:PL:GQ	0/1:54,0,255:57	Sp1_comp271491_c0_seq1	158	.	C	T	200.4		AC=2;AF=0.333;AN=6;BaseQRankSum=-2.354;DP=30;Dels=0.00;FS=11.474;HaplotypeScore=20.7440;MLEAC=2;MLEAF=0.333;MQ=57.22;MQ0=0;MQRankSum=1.177;QD=6.68;ReadPosRankSum=-1.030	GT:AD:DP:GQ:MLPSAC:MLPSAF:PL	0/0/0/0/1/1:23,7:30:6:2:0.333:225,6,0,8,27,68,2147483647	SG	252	gi|470123927|ref|XP_004297971.1|	PREDICTED: G-type lectin S-receptor-like serine/threonine-protein kinase B120-like [Fragaria vesca subsp. vesca]	AT1G61610.1	S-locus lectin protein kinase family protein		S-locus lectin protein kinase family protein; FUNCTIONS IN: in 6 functions; INVOLVED IN: protein amino acid phosphorylation, recognition of pollen; LOCATED IN: endomembrane system; EXPRESSED IN: 7 plant structures; EXPRESSED DURING: 6 growth stages; CONTAINS InterPro DOMAIN/s: Curculin-like (mannose-binding) lectin (InterPro:IPR001480), Protein kinase, ATP binding site (InterPro:IPR017441), PAN-2…
Sp1_comp271491_c0_seq1	208	.	T	A	49.3	.	DP=9;VDB=0.0066;AF1=0.5336;AC1=1;DP4=1,0,4,1;MQ=41;FQ=-18.1;PV4=1,0.01,1,0.19	GT:PL:GQ	0/1:79,0,9:12	Sp1_comp271491_c0_seq1	208	.	T	A	462.74	PASS	AC=5;AF=0.833;AN=6;BaseQRankSum=0.873;DP=17;Dels=0.00;FS=0.000;HaplotypeScore=0.0000;MLEAC=5;MLEAF=0.833;MQ=56.47;MQ0=0;MQRankSum=-0.556;QD=27.22;ReadPosRankSum=-0.397	GT:AD:DP:GQ:MLPSAC:MLPSAF:PL	0/1/1/1/1/1:2,15:17:7:5:0.833:488,77,40,19,7,0,55	SG	252	gi|470123927|ref|XP_004297971.1|	PREDICTED: G-type lectin S-receptor-like serine/threonine-protein kinase B120-like [Fragaria vesca subsp. vesca]	AT1G61610.1	S-locus lectin protein kinase family protein		S-locus lectin protein kinase family protein; FUNCTIONS IN: in 6 functions; INVOLVED IN: protein amino acid phosphorylation, recognition of pollen; LOCATED IN: endomembrane system; EXPRESSED IN: 7 plant structures; EXPRESSED DURING: 6 growth stages; CONTAINS InterPro DOMAIN/s: Curculin-like (mannose-binding) lectin (InterPro:IPR001480), Protein kinase, ATP binding site (InterPro:IPR017441), PAN-2…
Sp1_comp271491_c0_seq1	61	.	G	A	159	.	DP=43;VDB=0.0081;AF1=0.5;AC1=1;DP4=20,4,12,6;MQ=46;FQ=162;PV4=0.28,1.6e-07,1,1	GT:PL:GQ	0/1:189,0,252:99	Sp1_comp271491_c0_seq1	61	.	G	A	281.99		AC=1;AF=0.167;AN=6;BaseQRankSum=0.227;DP=105;Dels=0.00;FS=10.477;HaplotypeScore=38.5138;MLEAC=1;MLEAF=0.167;MQ=50.10;MQ0=2;MQRankSum=4.299;QD=2.69;ReadPosRankSum=1.956	GT:AD:DP:GQ:MLPSAC:MLPSAF:PL	0/0/0/0/0/1:90,15:105:17:1:0.167:308,0,17,61,2147483647,2147483647,2147483647	SG	252	gi|470123927|ref|XP_004297971.1|	PREDICTED: G-type lectin S-receptor-like serine/threonine-protein kinase B120-like [Fragaria vesca subsp. vesca]	AT1G61610.1	S-locus lectin protein kinase family protein		S-locus lectin protein kinase family protein; FUNCTIONS IN: in 6 functions; INVOLVED IN: protein amino acid phosphorylation, recognition of pollen; LOCATED IN: endomembrane system; EXPRESSED IN: 7 plant structures; EXPRESSED DURING: 6 growth stages; CONTAINS InterPro DOMAIN/s: Curculin-like (mannose-binding) lectin (InterPro:IPR001480), Protein kinase, ATP binding site (InterPro:IPR017441), PAN-2…
Sp1_comp271491_c0_seq1	112	.	T	C	330.01		AC=2;AF=0.333;AN=6;BaseQRankSum=2.241;DP=58;Dels=0.00;FS=0.000;HaplotypeScore=53.5625;MLEAC=2;MLEAF=0.333;MQ=54.49;MQ0=1;MQRankSum=0.078;QD=5.69;ReadPosRankSum=3.323	GT:AD:DP:GQ:MLPSAC:MLPSAF:PL	0/0/0/0/1/1:41,17:58:6:2:0.333:355,6,0,14,45,111,2147483647											GATK	252	gi|470123927|ref|XP_004297971.1|	PREDICTED: G-type lectin S-receptor-like serine/threonine-protein kinase B120-like [Fragaria vesca subsp. vesca]	AT1G61610.1	S-locus lectin protein kinase family protein		S-locus lectin protein kinase family protein; FUNCTIONS IN: in 6 functions; INVOLVED IN: protein amino acid phosphorylation, recognition of pollen; LOCATED IN: endomembrane system; EXPRESSED IN: 7 plant structures; EXPRESSED DURING: 6 growth stages; CONTAINS InterPro DOMAIN/s: Curculin-like (mannose-binding) lectin (InterPro:IPR001480), Protein kinase, ATP binding site (InterPro:IPR017441), PAN-2…
Sp1_comp271491_c0_seq1	184	.	A	G	38.43	LowQual	AC=1;AF=0.167;AN=6;BaseQRankSum=1.335;DP=18;Dels=0.00;FS=0.000;HaplotypeScore=1.8317;MLEAC=1;MLEAF=0.167;MQ=58.27;MQ0=0;MQRankSum=0.351;QD=2.14;ReadPosRankSum=-0.492	GT:AD:DP:GQ:MLPSAC:MLPSAF:PL	0/0/0/0/0/1:16,2:18:9:1:0.167:64,0,9,24,48,91,2147483647											GATK	252	gi|470123927|ref|XP_004297971.1|	PREDICTED: G-type lectin S-receptor-like serine/threonine-protein kinase B120-like [Fragaria vesca subsp. vesca]	AT1G61610.1	S-locus lectin protein kinase family protein		S-locus lectin protein kinase family protein; FUNCTIONS IN: in 6 functions; INVOLVED IN: protein amino acid phosphorylation, recognition of pollen; LOCATED IN: endomembrane system; EXPRESSED IN: 7 plant structures; EXPRESSED DURING: 6 growth stages; CONTAINS InterPro DOMAIN/s: Curculin-like (mannose-binding) lectin (InterPro:IPR001480), Protein kinase, ATP binding site (InterPro:IPR017441), PAN-2…
Sp1_comp271491_c0_seq1	228	.	A	T	77.46	PASS	AC=1;AF=0.167;AN=6;BaseQRankSum=-0.254;DP=14;Dels=0.00;FS=0.000;HaplotypeScore=1.9995;MLEAC=1;MLEAF=0.167;MQ=54.39;MQ0=0;MQRankSum=0.592;QD=5.53;ReadPosRankSum=0.085	GT:AD:DP:GQ:MLPSAC:MLPSAF:PL	0/0/0/0/0/1:10,4:14:0:1:0.167:100,0,0,6,18,42,321											GATK	252	gi|470123927|ref|XP_004297971.1|	PREDICTED: G-type lectin S-receptor-like serine/threonine-protein kinase B120-like [Fragaria vesca subsp. vesca]	AT1G61610.1	S-locus lectin protein kinase family protein		S-locus lectin protein kinase family protein; FUNCTIONS IN: in 6 functions; INVOLVED IN: protein amino acid phosphorylation, recognition of pollen; LOCATED IN: endomembrane system; EXPRESSED IN: 7 plant structures; EXPRESSED DURING: 6 growth stages; CONTAINS InterPro DOMAIN/s: Curculin-like (mannose-binding) lectin (InterPro:IPR001480), Protein kinase, ATP binding site (InterPro:IPR017441), PAN-2…
Sp1_comp271491_c0_seq1	238	.	A	T	33.57	LowQual;	AC=1;AF=0.167;AN=6;BaseQRankSum=-0.522;DP=18;Dels=0.00;FS=0.000;HaplotypeScore=6.9984;MLEAC=1;MLEAF=0.167;MQ=51.37;MQ0=0;MQRankSum=1.267;QD=1.86;ReadPosRankSum=0.522	GT:AD:DP:GQ:MLPSAC:MLPSAF:PL	0/0/0/0/0/1:16,2:18:8:1:0.167:59,0,8,22,44,84,2147483647											GATK	252	gi|470123927|ref|XP_004297971.1|	PREDICTED: G-type lectin S-receptor-like serine/threonine-protein kinase B120-like [Fragaria vesca subsp. vesca]	AT1G61610.1	S-locus lectin protein kinase family protein		S-locus lectin protein kinase family protein; FUNCTIONS IN: in 6 functions; INVOLVED IN: protein amino acid phosphorylation, recognition of pollen; LOCATED IN: endomembrane system; EXPRESSED IN: 7 plant structures; EXPRESSED DURING: 6 growth stages; CONTAINS InterPro DOMAIN/s: Curculin-like (mannose-binding) lectin (InterPro:IPR001480), Protein kinase, ATP binding site (InterPro:IPR017441), PAN-2…
Sp1_comp271491_c0_seq1	241	.	G	T	32.57	LowQual;	AC=1;AF=0.167;AN=6;BaseQRankSum=-0.820;DP=18;Dels=0.00;FS=0.000;HaplotypeScore=3.9989;MLEAC=1;MLEAF=0.167;MQ=51.37;MQ0=0;MQRankSum=0.969;QD=1.81;ReadPosRankSum=0.522	GT:AD:DP:GQ:MLPSAC:MLPSAF:PL	0/0/0/0/0/1:16,2:18:8:1:0.167:58,0,8,22,44,84,2147483647											GATK	252	gi|470123927|ref|XP_004297971.1|	PREDICTED: G-type lectin S-receptor-like serine/threonine-protein kinase B120-like [Fragaria vesca subsp. vesca]	AT1G61610.1	S-locus lectin protein kinase family protein		S-locus lectin protein kinase family protein; FUNCTIONS IN: in 6 functions; INVOLVED IN: protein amino acid phosphorylation, recognition of pollen; LOCATED IN: endomembrane system; EXPRESSED IN: 7 plant structures; EXPRESSED DURING: 6 growth stages; CONTAINS InterPro DOMAIN/s: Curculin-like (mannose-binding) lectin (InterPro:IPR001480), Protein kinase, ATP binding site (InterPro:IPR017441), PAN-2…
Sp1_comp271491_c0_seq1	245	.	A	G	152.36	PASS	AC=2;AF=0.333;AN=6;BaseQRankSum=1.001;DP=17;Dels=0.00;FS=2.884;HaplotypeScore=3.9989;MLEAC=2;MLEAF=0.333;MQ=50.81;MQ0=0;MQRankSum=-1.634;QD=8.96;ReadPosRankSum=-0.580	GT:AD:DP:GQ:MLPSAC:MLPSAF:PL	0/0/0/0/1/1:12,5:17:3:2:0.333:176,3,0,6,21,52,427											GATK	252	gi|470123927|ref|XP_004297971.1|	PREDICTED: G-type lectin S-receptor-like serine/threonine-protein kinase B120-like [Fragaria vesca subsp. vesca]	AT1G61610.1	S-locus lectin protein kinase family protein		S-locus lectin protein kinase family protein; FUNCTIONS IN: in 6 functions; INVOLVED IN: protein amino acid phosphorylation, recognition of pollen; LOCATED IN: endomembrane system; EXPRESSED IN: 7 plant structures; EXPRESSED DURING: 6 growth stages; CONTAINS InterPro DOMAIN/s: Curculin-like (mannose-binding) lectin (InterPro:IPR001480), Protein kinase, ATP binding site (InterPro:IPR017441), PAN-2…
Sp1_comp271491_c0_seq1	7	.	C	T	106	.	DP=39;VDB=0.0000;AF1=0.5;AC1=1;DP4=27,4,4,4;MQ=48;FQ=109;PV4=0.04,1,1,0.13	GT:PL:GQ	0/1:136,0,255:99											SAM	252	gi|470123927|ref|XP_004297971.1|	PREDICTED: G-type lectin S-receptor-like serine/threonine-protein kinase B120-like [Fragaria vesca subsp. vesca]	AT1G61610.1	S-locus lectin protein kinase family protein		S-locus lectin protein kinase family protein; FUNCTIONS IN: in 6 functions; INVOLVED IN: protein amino acid phosphorylation, recognition of pollen; LOCATED IN: endomembrane system; EXPRESSED IN: 7 plant structures; EXPRESSED DURING: 6 growth stages; CONTAINS InterPro DOMAIN/s: Curculin-like (mannose-binding) lectin (InterPro:IPR001480), Protein kinase, ATP binding site (InterPro:IPR017441), PAN-2…
Sp1_comp27150_c0_seq1	77	.	G	T	68.5	.	DP=4;VDB=0.0309;AF1=1;AC1=2;DP4=0,0,4,0;MQ=54;FQ=-39	GT:PL:GQ	1/1:101,12,0:21	Sp1_comp27150_c0_seq1	77	.	G	T	151.4	PASS	AC=6;AF=1.00;AN=6;DP=5;Dels=0.00;FS=0.000;HaplotypeScore=0.0000;MLEAC=6;MLEAF=1.00;MQ=60.00;MQ0=0;QD=30.28	GT:AD:DP:GQ:MLPSAC:MLPSAF:PL	1/1/1/1/1/1:0,5:5:3:6:1.00:175,31,19,12,7,3,0	SG	242	No hit in this database		No hit in this database
Sp1_comp27150_c0_seq1	58	.	G	C	32	.	DP=3;VDB=0.0099;AF1=0.5002;AC1=1;DP4=1,0,2,0;MQ=60;FQ=6.2;PV4=1,0.33,1,1	GT:PL:GQ	0/1:62,0,32:35											SAM	242	No hit in this database		No hit in this database
Sp1_comp271500_c0_seq1	285	.	T	A	6.98	.	DP=58;VDB=0.0392;AF1=0.4999;AC1=1;DP4=14,17,3,5;MQ=49;FQ=9.53;PV4=1,5.6e-13,0.00017,1	GT:PL:GQ	0/1:36,0,255:37	Sp1_comp271500_c0_seq1	285	.	T	A	559.1	PASS	AC=2;AF=0.333;AN=6;BaseQRankSum=-1.100;DP=59;Dels=0.00;FS=2.386;HaplotypeScore=0.0000;MLEAC=2;MLEAF=0.333;MQ=60.00;MQ0=0;MQRankSum=0.864;QD=9.48;ReadPosRankSum=-0.264	GT:AD:DP:GQ:MLPSAC:MLPSAF:PL	0/0/0/0/1/1:37,22:59:5:2:0.333:584,27,0,5,36,111,2147483647	SG	725	gi|460387059|ref|XP_004239208.1|	PREDICTED: F-box protein At1g67340-like [Solanum lycopersicum]	AT1G67340.1	HCP-like superfamily protein with MYND-type zinc finger		HCP-like superfamily protein with MYND-type zinc finger; FUNCTIONS IN: binding, zinc ion binding; INVOLVED IN: biological_process unknown; LOCATED IN: nucleus; EXPRESSED IN: 23 plant structures; EXPRESSED DURING: 13 growth stages; CONTAINS InterPro DOMAIN/s: Zinc finger, MYND-type (InterPro:IPR002893), Tetratricopeptide-like helical (InterPro:IPR011990), Sel1-like (InterPro:IPR006597); BEST Arabi…
Sp1_comp271500_c0_seq1	299	.	G	C	147	.	DP=55;VDB=0.0271;AF1=0.5;AC1=1;DP4=16,15,11,8;MQ=48;FQ=150;PV4=0.77,3.1e-11,9.3e-07,1	GT:PL:GQ	0/1:177,0,255:99	Sp1_comp271500_c0_seq1	299	.	G	C	628.03	PASS	AC=2;AF=0.333;AN=6;BaseQRankSum=-0.337;DP=58;Dels=0.00;FS=0.000;HaplotypeScore=2.1525;MLEAC=2;MLEAF=0.333;MQ=59.81;MQ0=0;MQRankSum=0.657;QD=10.83;ReadPosRankSum=0.444	GT:AD:DP:GQ:MLPSAC:MLPSAF:PL	0/0/0/0/1/1:37,21:58:2:2:0.333:652,33,0,2,30,103,2147483647	SG	725	gi|460387059|ref|XP_004239208.1|	PREDICTED: F-box protein At1g67340-like [Solanum lycopersicum]	AT1G67340.1	HCP-like superfamily protein with MYND-type zinc finger		HCP-like superfamily protein with MYND-type zinc finger; FUNCTIONS IN: binding, zinc ion binding; INVOLVED IN: biological_process unknown; LOCATED IN: nucleus; EXPRESSED IN: 23 plant structures; EXPRESSED DURING: 13 growth stages; CONTAINS InterPro DOMAIN/s: Zinc finger, MYND-type (InterPro:IPR002893), Tetratricopeptide-like helical (InterPro:IPR011990), Sel1-like (InterPro:IPR006597); BEST Arabi…
Sp1_comp271500_c0_seq1	31	.	G	T	24.8	.	DP=3;VDB=0.0099;AF1=1;AC1=2;DP4=0,0,2,0;MQ=46;FQ=-33	GT:PL:GQ	1/1:56,6,0:10	Sp1_comp271500_c0_seq1	31	.	G	T	51.71	PASS	AC=6;AF=1.00;AN=6;BaseQRankSum=0.736;DP=3;Dels=0.00;FS=0.000;HaplotypeScore=0.0000;MLEAC=6;MLEAF=1.00;MQ=60.00;MQ0=0;MQRankSum=-0.736;QD=17.24;ReadPosRankSum=-0.736	GT:AD:DP:GQ:MLPSAC:MLPSAF:PL	1/1/1/1/1/1:1,2:3:2:6:1.00:74,16,10,6,4,2,0	SG	725	gi|460387059|ref|XP_004239208.1|	PREDICTED: F-box protein At1g67340-like [Solanum lycopersicum]	AT1G67340.1	HCP-like superfamily protein with MYND-type zinc finger		HCP-like superfamily protein with MYND-type zinc finger; FUNCTIONS IN: binding, zinc ion binding; INVOLVED IN: biological_process unknown; LOCATED IN: nucleus; EXPRESSED IN: 23 plant structures; EXPRESSED DURING: 13 growth stages; CONTAINS InterPro DOMAIN/s: Zinc finger, MYND-type (InterPro:IPR002893), Tetratricopeptide-like helical (InterPro:IPR011990), Sel1-like (InterPro:IPR006597); BEST Arabi…
Sp1_comp271500_c0_seq1	335	.	C	G	152	.	DP=58;VDB=0.0399;AF1=0.5;AC1=1;DP4=18,13,11,13;MQ=48;FQ=155;PV4=0.42,7.1e-10,6.6e-16,0.27	GT:PL:GQ	0/1:182,0,255:99	Sp1_comp271500_c0_seq1	335	.	C	G	806.72	PASS	AC=3;AF=0.500;AN=6;BaseQRankSum=0.053;DP=61;Dels=0.00;FS=3.667;HaplotypeScore=0.7340;MLEAC=3;MLEAF=0.500;MQ=59.82;MQ0=0;MQRankSum=-0.205;QD=13.22;ReadPosRankSum=-1.392	GT:AD:DP:GQ:MLPSAC:MLPSAF:PL	0/0/0/1/1/1:34,27:61:7:3:0.500:832,55,7,0,22,90,2147483647	SG	725	gi|460387059|ref|XP_004239208.1|	PREDICTED: F-box protein At1g67340-like [Solanum lycopersicum]	AT1G67340.1	HCP-like superfamily protein with MYND-type zinc finger		HCP-like superfamily protein with MYND-type zinc finger; FUNCTIONS IN: binding, zinc ion binding; INVOLVED IN: biological_process unknown; LOCATED IN: nucleus; EXPRESSED IN: 23 plant structures; EXPRESSED DURING: 13 growth stages; CONTAINS InterPro DOMAIN/s: Zinc finger, MYND-type (InterPro:IPR002893), Tetratricopeptide-like helical (InterPro:IPR011990), Sel1-like (InterPro:IPR006597); BEST Arabi…
Sp1_comp271500_c0_seq1	395	.	T	C	134	.	DP=50;VDB=0.0400;AF1=0.5;AC1=1;DP4=15,13,9,9;MQ=48;FQ=137;PV4=1,7.8e-11,1.7e-11,0.17	GT:PL:GQ	0/1:164,0,255:99	Sp1_comp271500_c0_seq1	395	.	T	C	528.11	PASS	AC=2;AF=0.333;AN=6;BaseQRankSum=1.368;DP=50;Dels=0.00;FS=0.000;HaplotypeScore=0.0000;MLEAC=2;MLEAF=0.333;MQ=60.00;MQ0=0;MQRankSum=1.280;QD=10.56;ReadPosRankSum=-0.077	GT:AD:DP:GQ:MLPSAC:MLPSAF:PL	0/0/0/0/1/1:31,19:50:5:2:0.333:553,24,0,5,33,101,2147483647	SG	725	gi|460387059|ref|XP_004239208.1|	PREDICTED: F-box protein At1g67340-like [Solanum lycopersicum]	AT1G67340.1	HCP-like superfamily protein with MYND-type zinc finger		HCP-like superfamily protein with MYND-type zinc finger; FUNCTIONS IN: binding, zinc ion binding; INVOLVED IN: biological_process unknown; LOCATED IN: nucleus; EXPRESSED IN: 23 plant structures; EXPRESSED DURING: 13 growth stages; CONTAINS InterPro DOMAIN/s: Zinc finger, MYND-type (InterPro:IPR002893), Tetratricopeptide-like helical (InterPro:IPR011990), Sel1-like (InterPro:IPR006597); BEST Arabi…
Sp1_comp271500_c0_seq1	412	.	C	T	19.1	.	DP=57;VDB=0.0373;AF1=0.5;AC1=1;DP4=15,22,5,4;MQ=49;FQ=22;PV4=0.47,4e-07,1.7e-19,1	GT:PL:GQ	0/1:49,0,255:52	Sp1_comp271500_c0_seq1	412	.	C	T	336.92	PASS	AC=1;AF=0.167;AN=6;BaseQRankSum=-0.180;DP=57;Dels=0.00;FS=0.000;HaplotypeScore=2.1010;MLEAC=1;MLEAF=0.167;MQ=60.00;MQ0=0;MQRankSum=-0.218;QD=5.91;ReadPosRankSum=-0.066	GT:AD:DP:GQ:MLPSAC:MLPSAF:PL	0/0/0/0/0/1:40,17:57:0:1:0.167:360,0,0,25,75,2147483647,2147483647	SG	725	gi|460387059|ref|XP_004239208.1|	PREDICTED: F-box protein At1g67340-like [Solanum lycopersicum]	AT1G67340.1	HCP-like superfamily protein with MYND-type zinc finger		HCP-like superfamily protein with MYND-type zinc finger; FUNCTIONS IN: binding, zinc ion binding; INVOLVED IN: biological_process unknown; LOCATED IN: nucleus; EXPRESSED IN: 23 plant structures; EXPRESSED DURING: 13 growth stages; CONTAINS InterPro DOMAIN/s: Zinc finger, MYND-type (InterPro:IPR002893), Tetratricopeptide-like helical (InterPro:IPR011990), Sel1-like (InterPro:IPR006597); BEST Arabi…
Sp1_comp271500_c0_seq1	471	.	G	A	83	.	DP=41;VDB=0.0359;AF1=0.5;AC1=1;DP4=5,16,6,7;MQ=49;FQ=86;PV4=0.26,9.2e-11,0.00052,0.084	GT:PL:GQ	0/1:113,0,255:99	Sp1_comp271500_c0_seq1	471	.	G	A	435.95	PASS	AC=2;AF=0.333;AN=6;BaseQRankSum=-2.127;DP=42;Dels=0.00;FS=9.652;HaplotypeScore=2.7201;MLEAC=2;MLEAF=0.333;MQ=60.00;MQ0=0;MQRankSum=0.268;QD=10.38;ReadPosRankSum=-2.042	GT:AD:DP:GQ:MLPSAC:MLPSAF:PL	0/0/0/0/1/1:22,19:42:0:2:0.333:459,25,0,0,18,67,2147483647	SG	725	gi|460387059|ref|XP_004239208.1|	PREDICTED: F-box protein At1g67340-like [Solanum lycopersicum]	AT1G67340.1	HCP-like superfamily protein with MYND-type zinc finger		HCP-like superfamily protein with MYND-type zinc finger; FUNCTIONS IN: binding, zinc ion binding; INVOLVED IN: biological_process unknown; LOCATED IN: nucleus; EXPRESSED IN: 23 plant structures; EXPRESSED DURING: 13 growth stages; CONTAINS InterPro DOMAIN/s: Zinc finger, MYND-type (InterPro:IPR002893), Tetratricopeptide-like helical (InterPro:IPR011990), Sel1-like (InterPro:IPR006597); BEST Arabi…
Sp1_comp271500_c0_seq1	541	.	C	T	67	.	DP=27;VDB=0.0322;AF1=0.5;AC1=1;DP4=7,3,5,4;MQ=50;FQ=70;PV4=0.65,2e-10,0.091,1	GT:PL:GQ	0/1:97,0,213:99	Sp1_comp271500_c0_seq1	541	.	C	T	519.15	PASS	AC=4;AF=0.667;AN=6;BaseQRankSum=-0.975;DP=27;Dels=0.00;FS=3.687;HaplotypeScore=1.5778;MLEAC=4;MLEAF=0.667;MQ=60.00;MQ0=0;MQRankSum=-0.132;QD=19.23;ReadPosRankSum=0.290	GT:AD:DP:GQ:MLPSAC:MLPSAF:PL	0/0/1/1/1/1:11,16:27:2:4:0.667:543,56,18,2,0,15,342	SG	725	gi|460387059|ref|XP_004239208.1|	PREDICTED: F-box protein At1g67340-like [Solanum lycopersicum]	AT1G67340.1	HCP-like superfamily protein with MYND-type zinc finger		HCP-like superfamily protein with MYND-type zinc finger; FUNCTIONS IN: binding, zinc ion binding; INVOLVED IN: biological_process unknown; LOCATED IN: nucleus; EXPRESSED IN: 23 plant structures; EXPRESSED DURING: 13 growth stages; CONTAINS InterPro DOMAIN/s: Zinc finger, MYND-type (InterPro:IPR002893), Tetratricopeptide-like helical (InterPro:IPR011990), Sel1-like (InterPro:IPR006597); BEST Arabi…
Sp1_comp271500_c0_seq1	577	.	C	G	9.52	.	DP=22;VDB=0.0322;AF1=0.5;AC1=1;DP4=8,2,4,0;MQ=50;FQ=12.3;PV4=1,2.4e-05,0.058,1	GT:PL:GQ	0/1:39,0,207:41	Sp1_comp271500_c0_seq1	577	.	C	G	227.39	PASS	AC=3;AF=0.500;AN=6;BaseQRankSum=-0.718;DP=22;Dels=0.00;FS=4.752;HaplotypeScore=0.0000;MLEAC=3;MLEAF=0.500;MQ=60.00;MQ0=0;MQRankSum=-1.323;QD=10.34;ReadPosRankSum=-0.718	GT:AD:DP:GQ:MLPSAC:MLPSAF:PL	0/0/0/1/1/1:12,10:22:3:3:0.500:251,18,3,0,6,25,330	SG	725	gi|460387059|ref|XP_004239208.1|	PREDICTED: F-box protein At1g67340-like [Solanum lycopersicum]	AT1G67340.1	HCP-like superfamily protein with MYND-type zinc finger		HCP-like superfamily protein with MYND-type zinc finger; FUNCTIONS IN: binding, zinc ion binding; INVOLVED IN: biological_process unknown; LOCATED IN: nucleus; EXPRESSED IN: 23 plant structures; EXPRESSED DURING: 13 growth stages; CONTAINS InterPro DOMAIN/s: Zinc finger, MYND-type (InterPro:IPR002893), Tetratricopeptide-like helical (InterPro:IPR011990), Sel1-like (InterPro:IPR006597); BEST Arabi…
Sp1_comp271500_c0_seq1	700	.	T	C	21	.	DP=10;VDB=0.0017;AF1=0.5;AC1=1;DP4=0,4,1,1;MQ=39;FQ=24;PV4=0.33,0.3,1,1	GT:PL:GQ	0/1:51,0,76:54	Sp1_comp271500_c0_seq1	700	.	T	C	63.45	PASS	AC=2;AF=0.333;AN=6;BaseQRankSum=-0.423;DP=14;Dels=0.00;FS=0.000;HaplotypeScore=1.1567;MLEAC=2;MLEAF=0.333;MQ=52.56;MQ0=0;MQRankSum=-0.930;QD=4.53;ReadPosRankSum=0.423	GT:AD:DP:GQ:MLPSAC:MLPSAF:PL	0/0/0/0/1/1:11,3:14:2:2:0.333:86,3,0,2,9,24,216	SG	725	gi|460387059|ref|XP_004239208.1|	PREDICTED: F-box protein At1g67340-like [Solanum lycopersicum]	AT1G67340.1	HCP-like superfamily protein with MYND-type zinc finger		HCP-like superfamily protein with MYND-type zinc finger; FUNCTIONS IN: binding, zinc ion binding; INVOLVED IN: biological_process unknown; LOCATED IN: nucleus; EXPRESSED IN: 23 plant structures; EXPRESSED DURING: 13 growth stages; CONTAINS InterPro DOMAIN/s: Zinc finger, MYND-type (InterPro:IPR002893), Tetratricopeptide-like helical (InterPro:IPR011990), Sel1-like (InterPro:IPR006597); BEST Arabi…
Sp1_comp271500_c0_seq1	474	.	C	T	505.08	PASS	AC=3;AF=0.500;AN=6;BaseQRankSum=-0.437;DP=42;Dels=0.00;FS=7.037;HaplotypeScore=2.7201;MLEAC=3;MLEAF=0.500;MQ=60.00;MQ0=0;MQRankSum=1.204;QD=12.03;ReadPosRankSum=-1.257	GT:AD:DP:GQ:MLPSAC:MLPSAF:PL	0/0/0/1/1/1:24,18:42:2:3:0.500:529,32,2,0,17,67,2147483647											GATK	725	gi|460387059|ref|XP_004239208.1|	PREDICTED: F-box protein At1g67340-like [Solanum lycopersicum]	AT1G67340.1	HCP-like superfamily protein with MYND-type zinc finger		HCP-like superfamily protein with MYND-type zinc finger; FUNCTIONS IN: binding, zinc ion binding; INVOLVED IN: biological_process unknown; LOCATED IN: nucleus; EXPRESSED IN: 23 plant structures; EXPRESSED DURING: 13 growth stages; CONTAINS InterPro DOMAIN/s: Zinc finger, MYND-type (InterPro:IPR002893), Tetratricopeptide-like helical (InterPro:IPR011990), Sel1-like (InterPro:IPR006597); BEST Arabi…
Sp1_comp271500_c0_seq1	539	.	A	G	491.58	PASS	AC=4;AF=0.667;AN=6;BaseQRankSum=-0.194;DP=28;Dels=0.00;FS=3.831;HaplotypeScore=1.5778;MLEAC=4;MLEAF=0.667;MQ=60.00;MQ0=0;MQRankSum=0.250;QD=17.56;ReadPosRankSum=0.527	GT:AD:DP:GQ:MLPSAC:MLPSAF:PL	0/0/1/1/1/1:12,15:28:1:4:0.667:515,50,15,1,0,16,345											GATK	725	gi|460387059|ref|XP_004239208.1|	PREDICTED: F-box protein At1g67340-like [Solanum lycopersicum]	AT1G67340.1	HCP-like superfamily protein with MYND-type zinc finger		HCP-like superfamily protein with MYND-type zinc finger; FUNCTIONS IN: binding, zinc ion binding; INVOLVED IN: biological_process unknown; LOCATED IN: nucleus; EXPRESSED IN: 23 plant structures; EXPRESSED DURING: 13 growth stages; CONTAINS InterPro DOMAIN/s: Zinc finger, MYND-type (InterPro:IPR002893), Tetratricopeptide-like helical (InterPro:IPR011990), Sel1-like (InterPro:IPR006597); BEST Arabi…
Sp1_comp271500_c0_seq1	692	.	C	T	33.07	LowQual	AC=1;AF=0.167;AN=6;BaseQRankSum=0.099;DP=15;Dels=0.00;FS=0.000;HaplotypeScore=1.1567;MLEAC=1;MLEAF=0.167;MQ=53.09;MQ0=0;MQRankSum=-0.493;QD=2.20;ReadPosRankSum=0.296	GT:AD:DP:GQ:MLPSAC:MLPSAF:PL	0/0/0/0/0/1:12,2:15:1:1:0.167:56,0,1,6,16,35,246											GATK	725	gi|460387059|ref|XP_004239208.1|	PREDICTED: F-box protein At1g67340-like [Solanum lycopersicum]	AT1G67340.1	HCP-like superfamily protein with MYND-type zinc finger		HCP-like superfamily protein with MYND-type zinc finger; FUNCTIONS IN: binding, zinc ion binding; INVOLVED IN: biological_process unknown; LOCATED IN: nucleus; EXPRESSED IN: 23 plant structures; EXPRESSED DURING: 13 growth stages; CONTAINS InterPro DOMAIN/s: Zinc finger, MYND-type (InterPro:IPR002893), Tetratricopeptide-like helical (InterPro:IPR011990), Sel1-like (InterPro:IPR006597); BEST Arabi…
Sp1_comp271504_c0_seq1	180	.	T	A	129	.	DP=43;VDB=0.0118;AF1=0.5;AC1=1;DP4=11,9,13,7;MQ=44;FQ=132;PV4=0.75,7.9e-20,1,1	GT:PL:GQ	0/1:159,0,255:99	Sp1_comp271504_c0_seq1	180	.	T	A	923.9		AC=1;AF=0.167;AN=6;BaseQRankSum=0.530;DP=176;Dels=0.00;FS=0.740;HaplotypeScore=19.4846;MLEAC=1;MLEAF=0.167;MQ=59.69;MQ0=0;MQRankSum=-0.319;QD=5.25;ReadPosRankSum=-0.115	GT:AD:DP:GQ:MLPSAC:MLPSAF:PL	0/0/0/0/0/1:145,31:176:43:1:0.167:950,0,43,165,2147483647,2147483647,2147483647	SG	237	No hit in this database		No hit in this database
Sp1_comp271504_c0_seq1	39	.	A	T	6.98	.	DP=158;VDB=0.0014;AF1=0.4999;AC1=1;DP4=75,49,16,16;MQ=55;FQ=9.53;PV4=0.32,0.0013,1,0.1	GT:PL:GQ	0/1:36,0,254:37	Sp1_comp271504_c0_seq1	39	.	A	G,T	297.9		AC=1,1;AF=0.167,0.167;AN=6;BaseQRankSum=-0.469;DP=221;Dels=0.00;FS=0.805;HaplotypeScore=17.5169;MLEAC=1,1;MLEAF=0.167,0.167;MQ=56.92;MQ0=0;MQRankSum=3.156;QD=1.35;ReadPosRankSum=1.918	GT:AD:DP:GQ:MLPSAC:MLPSAF	0/0/0/0/1/2:182,14,25:221:45:1,1:0.167,0.167	SG	237	No hit in this database		No hit in this database
Sp1_comp271504_c0_seq1	128	.	A	T	292.9		AC=1;AF=0.167;AN=6;BaseQRankSum=-1.665;DP=181;Dels=0.00;FS=0.000;HaplotypeScore=22.3694;MLEAC=1;MLEAF=0.167;MQ=59.10;MQ0=0;MQRankSum=0.558;QD=1.62;ReadPosRankSum=-0.032	GT:AD:DP:GQ:MLPSAC:MLPSAF:PL	0/0/0/0/0/1:164,17:181:72:1:0.167:319,0,72,2147483647,2147483647,2147483647,2147483647											GATK	237	No hit in this database		No hit in this database
Sp1_comp271504_c0_seq1	231	.	T	C	66.9		AC=1;AF=0.167;AN=6;BaseQRankSum=0.756;DP=141;Dels=0.00;FS=0.000;HaplotypeScore=0.0000;MLEAC=1;MLEAF=0.167;MQ=58.39;MQ0=0;MQRankSum=0.890;QD=0.47;ReadPosRankSum=0.540	GT:AD:DP:GQ:MLPSAC:MLPSAF:PL	0/0/0/0/0/1:135,6:141:93:1:0.167:93,0,110,2147483647,2147483647,2147483647,2147483647											GATK	237	No hit in this database		No hit in this database
Sp1_comp271504_c0_seq1	37	.	C	T	187.91		AC=1;AF=0.167;AN=6;BaseQRankSum=-1.518;DP=219;Dels=0.00;FS=0.800;HaplotypeScore=61.7126;MLEAC=1;MLEAF=0.167;MQ=56.89;MQ0=0;MQRankSum=2.722;QD=0.86;ReadPosRankSum=1.360	GT:AD:DP:GQ:MLPSAC:MLPSAF:PL	0/0/0/0/0/1:194,25:219:32:1:0.167:214,0,32,91,2147483647,2147483647,2147483647											GATK	237	No hit in this database		No hit in this database
Sp1_comp271517_c0_seq1	100	.	A	C	59.5	.	DP=13;VDB=0.0384;AF1=1;AC1=2;DP4=0,0,3,1;MQ=52;FQ=-39	GT:PL:GQ	1/1:92,12,0:21	Sp1_comp271517_c0_seq1	100	.	A	C	381.6	PASS	AC=6;AF=1.00;AN=6;DP=12;Dels=0.00;FS=0.000;HaplotypeScore=0.0000;MLEAC=6;MLEAF=1.00;MQ=60.00;MQ0=0;QD=31.80	GT:AD:DP:GQ:MLPSAC:MLPSAF:PL	1/1/1/1/1/1:0,12:12:8:6:1.00:407,78,48,30,18,8,0	SG	318	No hit in this database		No hit in this database
Sp1_comp271521_c0_seq1	118	.	G	A	11.3	.	DP=2;AF1=1;AC1=2;DP4=0,0,1,0;MQ=60;FQ=-30	GT:PL:GQ	1/1:41,3,0:5	Sp1_comp271521_c0_seq1	118	.	G	A	58.71	PASS	AC=6;AF=1.00;AN=6;BaseQRankSum=1.026;DP=4;Dels=0.00;FS=0.000;HaplotypeScore=0.0000;MLEAC=6;MLEAF=1.00;MQ=50.99;MQ0=0;MQRankSum=1.026;QD=14.68;ReadPosRankSum=0.000	GT:AD:DP:GQ:MLPSAC:MLPSAF:PL	1/1/1/1/1/1:2,2:4:2:6:1.00:81,16,10,6,4,2,0	SG	431	No hit in this database		No hit in this database
Sp1_comp271521_c0_seq1	126	.	T	G	9.53	.	DP=1;AF1=1;AC1=2;DP4=0,0,1,0;MQ=60;FQ=-30	GT:PL:GQ	1/1:39,3,0:5	Sp1_comp271521_c0_seq1	126	.	T	G	62.71	PASS	AC=6;AF=1.00;AN=6;DP=2;Dels=0.00;FS=0.000;HaplotypeScore=0.0000;MLEAC=6;MLEAF=1.00;MQ=60.00;MQ0=0;QD=31.36	GT:AD:DP:GQ:MLPSAC:MLPSAF:PL	1/1/1/1/1/1:0,2:2:2:6:1.00:85,16,10,6,4,2,0	SG	431	No hit in this database		No hit in this database
Sp1_comp271521_c0_seq1	137	.	C	T	6.98	.	DP=1;AF1=1;AC1=2;DP4=0,0,1,0;MQ=60;FQ=-30	GT:PL:GQ	1/1:36,3,0:4	Sp1_comp271521_c0_seq1	137	.	C	T	62.71	PASS	AC=6;AF=1.00;AN=6;DP=2;Dels=0.00;FS=0.000;HaplotypeScore=0.0000;MLEAC=6;MLEAF=1.00;MQ=60.00;MQ0=0;QD=31.36	GT:AD:DP:GQ:MLPSAC:MLPSAF:PL	1/1/1/1/1/1:0,2:2:2:6:1.00:85,16,10,6,4,2,0	SG	431	No hit in this database		No hit in this database
Sp1_comp271521_c0_seq1	277	.	T	C	69.71	PASS	AC=6;AF=1.00;AN=6;DP=5;Dels=0.00;FS=0.000;HaplotypeScore=0.0000;MLEAC=6;MLEAF=1.00;MQ=60.00;MQ0=0;QD=13.94	GT:AD:DP:GQ:MLPSAC:MLPSAF:PL	1/1/1/1/1/1:0,5:5:2:6:1.00:92,16,10,6,4,2,0											GATK	431	No hit in this database		No hit in this database
Sp1_comp271521_c0_seq1	288	.	G	A	67.71	PASS	AC=6;AF=1.00;AN=6;DP=5;Dels=0.00;FS=0.000;HaplotypeScore=0.0000;MLEAC=6;MLEAF=1.00;MQ=60.00;MQ0=0;QD=13.54	GT:AD:DP:GQ:MLPSAC:MLPSAF:PL	1/1/1/1/1/1:0,5:5:2:6:1.00:90,16,10,6,4,2,0											GATK	431	No hit in this database		No hit in this database
Sp1_comp271521_c0_seq1	352	.	T	A	35.02	LowQual	AC=4;AF=0.667;AN=6;BaseQRankSum=0.736;DP=3;Dels=0.00;FS=0.000;HaplotypeScore=0.0000;MLEAC=4;MLEAF=0.667;MQ=60.00;MQ0=0;MQRankSum=0.736;QD=11.67;ReadPosRankSum=0.736	GT:AD:DP:GQ:MLPSAC:MLPSAF:PL	0/0/1/1/1/1:1,2:3:1:4:0.667:56,8,3,1,0,1,33											GATK	431	No hit in this database		No hit in this database
Sp1_comp271521_c0_seq1	374	.	T	A	54.98	PASS	AC=3;AF=0.500;AN=6;BaseQRankSum=1.026;DP=4;Dels=0.00;FS=0.000;HaplotypeScore=0.0000;MLEAC=3;MLEAF=0.500;MQ=60.00;MQ0=0;MQRankSum=1.026;QD=13.75;ReadPosRankSum=1.026	GT:AD:DP:GQ:MLPSAC:MLPSAF:PL	0/0/0/1/1/1:2,2:4:1:3:0.500:76,5,1,0,1,5,78											GATK	431	No hit in this database		No hit in this database
Sp1_comp271521_c0_seq1	55	.	A	C	7.8	.	DP=1;AF1=1;AC1=2;DP4=0,0,1,0;MQ=60;FQ=-30	GT:PL:GQ	1/1:37,3,0:4											SAM	431	No hit in this database		No hit in this database
Sp1_comp271521_c0_seq1	94	.	A	G	11.3	.	DP=1;AF1=1;AC1=2;DP4=0,0,1,0;MQ=60;FQ=-30	GT:PL:GQ	1/1:41,3,0:5											SAM	431	No hit in this database		No hit in this database
Sp1_comp271523_c0_seq2	100	.	A	T	120	.	DP=92;VDB=0.0392;AF1=0.5;AC1=1;DP4=19,13,14,11;MQ=41;FQ=123;PV4=1,1.2e-30,1,0.023	GT:PL:GQ	0/1:150,0,255:99	Sp1_comp271523_c0_seq2	100	.	A	T	2009.04		AC=4;AF=0.667;AN=6;BaseQRankSum=-1.267;DP=96;Dels=0.00;FS=0.000;HaplotypeScore=17.9948;MLEAC=4;MLEAF=0.667;MQ=59.94;MQ0=0;MQRankSum=-1.337;QD=20.93;ReadPosRankSum=0.821	GT:AD:DP:GQ:MLPSAC:MLPSAF:PL	0/0/1/1/1/1:35,61:96:15:4:0.667:2035,214,75,15,0,39,1088	SG	381	No hit in this database		No hit in this database
Sp1_comp271523_c0_seq2	104	.	G	T	33	.	DP=97;VDB=0.0305;AF1=0.5;AC1=1;DP4=48,33,9,5;MQ=41;FQ=36;PV4=0.78,0.18,0.0062,0.094	GT:PL:GQ	0/1:63,0,255:66	Sp1_comp271523_c0_seq2	104	.	G	T	437.91		AC=1;AF=0.167;AN=6;BaseQRankSum=0.209;DP=101;Dels=0.00;FS=0.000;HaplotypeScore=17.9948;MLEAC=1;MLEAF=0.167;MQ=59.94;MQ0=0;MQRankSum=0.264;QD=4.34;ReadPosRankSum=-0.914	GT:AD:DP:GQ:MLPSAC:MLPSAF:PL	0/0/0/0/0/1:83,18:101:29:1:0.167:464,0,29,99,2147483647,2147483647,2147483647	SG	381	No hit in this database		No hit in this database
Sp1_comp271523_c0_seq2	130	.	G	C	103	.	DP=83;VDB=0.0216;AF1=0.5;AC1=1;DP4=14,15,11,8;MQ=40;FQ=106;PV4=0.57,2.1e-23,0.0046,1	GT:PL:GQ	0/1:133,0,255:99	Sp1_comp271523_c0_seq2	130	.	G	C	1444.23		AC=4;AF=0.667;AN=6;BaseQRankSum=0.222;DP=86;Dels=0.00;FS=0.000;HaplotypeScore=17.9964;MLEAC=4;MLEAF=0.667;MQ=59.93;MQ0=0;MQRankSum=0.249;QD=16.79;ReadPosRankSum=-0.577	GT:AD:DP:GQ:MLPSAC:MLPSAF:PL	0/0/1/1/1/1:33,53:86:11:4:0.667:1470,177,60,11,0,38,1020	SG	381	No hit in this database		No hit in this database
Sp1_comp271523_c0_seq2	139	.	T	C	225	.	DP=91;VDB=0.0298;AF1=0.5;AC1=1;DP4=27,32,15,16;MQ=41;FQ=225;PV4=0.83,1,1,1	GT:PL:GQ	0/1:255,0,255:99	Sp1_comp271523_c0_seq2	139	.	T	C	1090.12		AC=2;AF=0.333;AN=6;BaseQRankSum=1.658;DP=94;Dels=0.00;FS=0.000;HaplotypeScore=19.9945;MLEAC=2;MLEAF=0.333;MQ=59.94;MQ0=0;MQRankSum=0.829;QD=11.60;ReadPosRankSum=0.790	GT:AD:DP:GQ:MLPSAC:MLPSAF:PL	0/0/0/0/1/1:59,35:94:13:2:0.333:1116,41,0,13,69,2147483647,2147483647	SG	381	No hit in this database		No hit in this database
Sp1_comp271523_c0_seq2	149	.	T	C	225	.	DP=91;VDB=0.0322;AF1=0.5;AC1=1;DP4=17,17,26,30;MQ=41;FQ=225;PV4=0.83,1,0.19,0.42	GT:PL:GQ	0/1:255,0,255:99	Sp1_comp271523_c0_seq2	149	.	T	C	2150.32	PASS	AC=4;AF=0.667;AN=6;BaseQRankSum=1.805;DP=104;Dels=0.00;FS=0.000;HaplotypeScore=0.0000;MLEAC=4;MLEAF=0.667;MQ=59.95;MQ0=0;MQRankSum=1.003;QD=20.68;ReadPosRankSum=-0.303	GT:AD:DP:GQ:MLPSAC:MLPSAF:PL	0/0/1/1/1/1:40,64:104:10:4:0.667:2176,212,69,10,0,51,1179	SG	381	No hit in this database		No hit in this database
Sp1_comp271523_c0_seq2	168	.	T	A	140	.	DP=69;VDB=0.0216;AF1=0.5;AC1=1;DP4=10,9,14,9;MQ=42;FQ=143;PV4=0.76,5.1e-22,4.9e-09,0.41	GT:PL:GQ	0/1:170,0,255:99	Sp1_comp271523_c0_seq2	168	.	T	A	2716.36		AC=5;AF=0.833;AN=6;BaseQRankSum=0.643;DP=98;Dels=0.00;FS=0.000;HaplotypeScore=42.9162;MLEAC=5;MLEAF=0.833;MQ=59.94;MQ0=0;MQRankSum=1.315;QD=27.72;ReadPosRankSum=0.345	GT:AD:DP:GQ:MLPSAC:MLPSAF:PL	0/1/1/1/1/1:22,76:98:4:5:0.833:2741,349,154,55,4,0,712	SG	381	No hit in this database		No hit in this database
Sp1_comp271523_c0_seq2	222	.	A	G	23	.	DP=47;VDB=0.0345;AF1=0.5;AC1=1;DP4=8,8,2,4;MQ=43;FQ=26;PV4=0.65,1.2e-07,0.28,1	GT:PL:GQ	0/1:53,0,255:56	Sp1_comp271523_c0_seq2	222	.	A	G	1776.96	PASS	AC=4;AF=0.667;AN=6;BaseQRankSum=1.904;DP=82;Dels=0.00;FS=1.969;HaplotypeScore=6.7869;MLEAC=4;MLEAF=0.667;MQ=60.00;MQ0=0;MQRankSum=0.453;QD=21.67;ReadPosRankSum=1.561	GT:AD:DP:GQ:MLPSAC:MLPSAF:PL	0/0/1/1/1/1:25,57:82:21:4:0.667:1803,203,78,21,0,22,763	SG	381	No hit in this database		No hit in this database
Sp1_comp271523_c0_seq2	227	.	G	T	185	.	DP=42;VDB=0.0322;AF1=1;AC1=2;DP4=0,0,15,12;MQ=45;FQ=-108	GT:PL:GQ	1/1:218,81,0:99	Sp1_comp271523_c0_seq2	227	.	G	T	2793.9	PASS	AC=6;AF=1.00;AN=6;DP=77;Dels=0.00;FS=0.000;HaplotypeScore=1.7886;MLEAC=6;MLEAF=1.00;MQ=60.00;MQ0=0;QD=28.82	GT:AD:DP:GQ:MLPSAC:MLPSAF:PL	1/1/1/1/1/1:0,76:77:54:6:1.00:2820,529,324,205,120,54,0	SG	381	No hit in this database		No hit in this database
Sp1_comp271523_c0_seq2	264	.	C	T	222	.	DP=39;VDB=0.0365;AF1=1;AC1=2;DP4=0,0,17,15;MQ=46;FQ=-123	GT:PL:GQ	1/1:255,96,0:99	Sp1_comp271523_c0_seq2	264	.	C	T	1480.91		AC=6;AF=1.00;AN=6;DP=75;Dels=0.00;FS=0.000;HaplotypeScore=23.2292;MLEAC=6;MLEAF=1.00;MQ=60.00;MQ0=0;QD=19.75	GT:AD:DP:GQ:MLPSAC:MLPSAF:PL	1/1/1/1/1/1:0,75:75:30:6:1.00:1507,295,181,114,67,30,0	SG	381	No hit in this database		No hit in this database
Sp1_comp271523_c0_seq2	31	.	G	A	222	.	DP=64;VDB=0.0006;AF1=1;AC1=2;DP4=0,0,24,11;MQ=58;FQ=-132	GT:PL:GQ	1/1:255,105,0:99	Sp1_comp271523_c0_seq2	31	.	G	A	1276.92		AC=6;AF=1.00;AN=6;DP=70;Dels=0.00;FS=0.000;HaplotypeScore=63.8225;MLEAC=6;MLEAF=1.00;MQ=59.15;MQ0=0;QD=18.24	GT:AD:DP:GQ:MLPSAC:MLPSAF:PL	1/1/1/1/1/1:0,70:70:25:6:1.00:1303,249,153,96,56,25,0	SG	381	No hit in this database		No hit in this database
Sp1_comp271523_c0_seq2	316	.	A	C	201	.	DP=42;VDB=0.0025;AF1=1;AC1=2;DP4=0,0,10,31;MQ=46;FQ=-150	GT:PL:GQ	1/1:234,123,0:99	Sp1_comp271523_c0_seq2	316	.	A	C	2293.9	PASS	AC=6;AF=1.00;AN=6;DP=88;Dels=0.00;FS=0.000;HaplotypeScore=0.8321;MLEAC=6;MLEAF=1.00;MQ=59.74;MQ0=0;QD=26.07	GT:AD:DP:GQ:MLPSAC:MLPSAF:PL	1/1/1/1/1/1:0,88:88:42:6:1.00:2320,412,253,160,93,42,0	SG	381	No hit in this database		No hit in this database
Sp1_comp271523_c0_seq2	360	.	T	A	98	.	DP=34;VDB=0.0004;AF1=1;AC1=2;DP4=0,0,3,6;MQ=48;FQ=-54	GT:PL:GQ	1/1:131,27,0:51	Sp1_comp271523_c0_seq2	360	.	T	A	2642.9	PASS	AC=6;AF=1.00;AN=6;DP=63;Dels=0.00;FS=0.000;HaplotypeScore=0.0000;MLEAC=6;MLEAF=1.00;MQ=59.34;MQ0=0;QD=30.28	GT:AD:DP:GQ:MLPSAC:MLPSAF:PL	1/1/1/1/1/1:0,63:63:49:6:1.00:2669,482,296,187,109,49,0	SG	381	No hit in this database		No hit in this database
Sp1_comp271523_c0_seq2	374	.	A	G	96	.	DP=17;VDB=0.0001;AF1=0.5;AC1=1;DP4=0,6,2,3;MQ=43;FQ=86.8;PV4=0.18,0.31,0.24,1	GT:PL:GQ	0/1:126,0,114:99	Sp1_comp271523_c0_seq2	374	.	A	G	1032.58	PASS	AC=4;AF=0.667;AN=6;BaseQRankSum=-0.750;DP=46;Dels=0.00;FS=9.973;HaplotypeScore=2.7337;MLEAC=4;MLEAF=0.667;MQ=59.09;MQ0=0;MQRankSum=0.127;QD=22.45;ReadPosRankSum=0.611	GT:AD:DP:GQ:MLPSAC:MLPSAF:PL	0/0/1/1/1/1:16,30:46:8:4:0.667:1058,111,39,8,0,20,566	SG	381	No hit in this database		No hit in this database
Sp1_comp271523_c0_seq2	43	.	A	C	222	.	DP=54;VDB=0.0006;AF1=1;AC1=2;DP4=0,0,15,7;MQ=59;FQ=-93	GT:PL:GQ	1/1:255,66,0:99	Sp1_comp271523_c0_seq2	43	.	A	C	779.92	PASS	AC=6;AF=1.00;AN=6;DP=59;Dels=0.00;FS=0.000;HaplotypeScore=0.0000;MLEAC=6;MLEAF=1.00;MQ=59.57;MQ0=0;QD=13.22	GT:AD:DP:GQ:MLPSAC:MLPSAF:PL	1/1/1/1/1/1:0,59:59:24:6:1.00:806,232,142,90,53,24,0	SG	381	No hit in this database		No hit in this database
Sp1_comp271523_c0_seq2	45	.	C	T	210	.	DP=51;VDB=0.0008;AF1=0.5;AC1=1;DP4=8,4,6,6;MQ=57;FQ=203;PV4=0.68,0.39,0.41,1	GT:PL:GQ	0/1:240,0,230:99	Sp1_comp271523_c0_seq2	45	.	C	T	717.99	PASS	AC=5;AF=0.833;AN=6;BaseQRankSum=0.822;DP=55;Dels=0.00;FS=1.258;HaplotypeScore=0.0000;MLEAC=5;MLEAF=0.833;MQ=59.77;MQ0=0;MQRankSum=0.703;QD=13.05;ReadPosRankSum=-2.348	GT:AD:DP:GQ:MLPSAC:MLPSAF:PL	0/1/1/1/1/1:13,42:55:17:5:0.833:744,180,95,47,17,0,126	SG	381	No hit in this database		No hit in this database
Sp1_comp271523_c0_seq2	47	.	A	T	191	.	DP=51;VDB=0.0008;AF1=0.5;AC1=1;DP4=8,4,6,4;MQ=58;FQ=194;PV4=1,0.28,1,0.49	GT:PL:GQ	0/1:221,0,252:99	Sp1_comp271523_c0_seq2	47	.	A	T	864.99	PASS	AC=5;AF=0.833;AN=6;BaseQRankSum=0.565;DP=55;Dels=0.00;FS=1.258;HaplotypeScore=0.0000;MLEAC=5;MLEAF=0.833;MQ=59.77;MQ0=0;MQRankSum=-0.802;QD=15.73;ReadPosRankSum=-1.892	GT:AD:DP:GQ:MLPSAC:MLPSAF:PL	0/1/1/1/1/1:13,42:55:17:5:0.833:891,181,95,47,17,0,126	SG	381	No hit in this database		No hit in this database
Sp1_comp271523_c0_seq2	71	.	G	C	225	.	DP=67;VDB=0.0271;AF1=0.5;AC1=1;DP4=7,6,32,17;MQ=44;FQ=142;PV4=0.52,0.14,0.0086,1	GT:PL:GQ	0/1:255,0,169:99	Sp1_comp271523_c0_seq2	71	.	G	C	1790.95	PASS	AC=5;AF=0.833;AN=6;BaseQRankSum=-0.033;DP=81;Dels=0.00;FS=3.991;HaplotypeScore=1.7883;MLEAC=5;MLEAF=0.833;MQ=56.52;MQ0=8;MQRankSum=1.100;QD=22.11;ReadPosRankSum=1.914	GT:AD:DP:GQ:MLPSAC:MLPSAF:PL	0/1/1/1/1/1:24,57:81:20:5:0.833:1817,259,131,62,20,0,241	SG	381	No hit in this database		No hit in this database
Sp1_comp271523_c0_seq2	132	.	C	T	761.1		AC=3;AF=0.500;AN=6;BaseQRankSum=-2.932;DP=88;Dels=0.00;FS=0.000;HaplotypeScore=18.9947;MLEAC=3;MLEAF=0.500;MQ=59.94;MQ0=0;MQRankSum=-0.588;QD=8.65;ReadPosRankSum=-1.198	GT:AD:DP:GQ:MLPSAC:MLPSAF:PL	0/0/0/1/1/1:50,37:88:5:3:0.500:786,64,5,0,35,135,2147483647											GATK	381	No hit in this database		No hit in this database
Sp1_comp271523_c0_seq2	166	.	T	C	243.9		AC=1;AF=0.167;AN=6;BaseQRankSum=1.300;DP=104;Dels=0.00;FS=0.000;HaplotypeScore=42.9162;MLEAC=1;MLEAF=0.167;MQ=59.95;MQ0=0;MQRankSum=0.011;QD=2.35;ReadPosRankSum=1.300	GT:AD:DP:GQ:MLPSAC:MLPSAF:PL	0/0/0/0/0/1:93,11:104:52:1:0.167:270,0,52,143,2147483647,2147483647,2147483647											GATK	381	No hit in this database		No hit in this database
Sp1_comp271523_c0_seq2	171	.	T	G	1221.44		AC=2;AF=0.333;AN=6;BaseQRankSum=0.557;DP=97;Dels=0.00;FS=0.761;HaplotypeScore=42.9162;MLEAC=2;MLEAF=0.333;MQ=59.94;MQ0=0;MQRankSum=-1.227;QD=12.59;ReadPosRankSum=0.943	GT:AD:DP:GQ:MLPSAC:MLPSAF:PL	0/0/0/0/1/1:55,42:97:1:2:0.333:1245,62,0,1,48,174,2147483647											GATK	381	No hit in this database		No hit in this database
Sp1_comp271523_c0_seq2	214	.	C	A	125.9		AC=1;AF=0.167;AN=6;BaseQRankSum=-0.994;DP=83;Dels=0.00;FS=0.000;HaplotypeScore=5.9982;MLEAC=1;MLEAF=0.167;MQ=60.00;MQ0=0;MQRankSum=-1.451;QD=1.52;ReadPosRankSum=-1.468	GT:AD:DP:GQ:MLPSAC:MLPSAF:PL	0/0/0/0/0/1:77,6:83:49:1:0.167:152,0,49,124,2147483647,2147483647,2147483647											GATK	381	No hit in this database		No hit in this database
Sp1_comp271523_c0_seq2	277	.	C	T	163.93		AC=1;AF=0.167;AN=6;BaseQRankSum=-0.991;DP=95;Dels=0.00;FS=2.528;HaplotypeScore=0.7340;MLEAC=1;MLEAF=0.167;MQ=60.00;MQ0=0;MQRankSum=-0.276;QD=1.73;ReadPosRankSum=0.460	GT:AD:DP:GQ:MLPSAC:MLPSAF:PL	0/0/0/0/0/1:82,13:95:22:1:0.167:190,0,22,68,2147483647,2147483647,2147483647											GATK	381	No hit in this database		No hit in this database
Sp1_comp271523_c0_seq2	337	.	G	T	210.95		AC=1;AF=0.167;AN=6;BaseQRankSum=-0.523;DP=81;Dels=0.00;FS=6.719;HaplotypeScore=14.9968;MLEAC=1;MLEAF=0.167;MQ=59.48;MQ0=0;MQRankSum=0.307;QD=2.60;ReadPosRankSum=-0.135	GT:AD:DP:GQ:MLPSAC:MLPSAF:PL	0/0/0/0/0/1:59,22:81:20:1:0.167:237,0,20,62,2147483647,2147483647,2147483647											GATK	381	No hit in this database		No hit in this database
Sp1_comp271523_c0_seq2	341	.	A	T	1749.9		AC=6;AF=1.00;AN=6;DP=67;Dels=0.00;FS=0.000;HaplotypeScore=14.9968;MLEAC=6;MLEAF=1.00;MQ=59.38;MQ0=0;QD=26.12	GT:AD:DP:GQ:MLPSAC:MLPSAF:PL	1/1/1/1/1/1:0,67:67:36:6:1.00:1776,350,214,135,79,36,0											GATK	381	No hit in this database		No hit in this database
Sp1_comp271523_c0_seq2	343	.	T	C	1752.9		AC=6;AF=1.00;AN=6;DP=64;Dels=0.00;FS=0.000;HaplotypeScore=14.9949;MLEAC=6;MLEAF=1.00;MQ=59.35;MQ0=0;QD=27.39	GT:AD:DP:GQ:MLPSAC:MLPSAF:PL	1/1/1/1/1/1:0,64:64:36:6:1.00:1779,350,214,135,79,36,0											GATK	381	No hit in this database		No hit in this database
Sp1_comp271523_c0_seq2	344	.	T	A	512.33		AC=2;AF=0.333;AN=6;BaseQRankSum=2.085;DP=64;Dels=0.00;FS=3.642;HaplotypeScore=14.9949;MLEAC=2;MLEAF=0.333;MQ=59.35;MQ0=0;MQRankSum=-0.200;QD=8.01;ReadPosRankSum=-0.378	GT:AD:DP:GQ:MLPSAC:MLPSAF:PL	0/0/0/0/1/1:34,30:64:11:2:0.333:538,16,0,11,45,121,2147483647											GATK	381	No hit in this database		No hit in this database
Sp1_comp271523_c0_seq2	372	.	C	T	440.11	PASS	AC=2;AF=0.333;AN=6;BaseQRankSum=-0.279;DP=52;Dels=0.00;FS=8.373;HaplotypeScore=2.7337;MLEAC=2;MLEAF=0.333;MQ=59.19;MQ0=0;MQRankSum=-0.609;QD=8.46;ReadPosRankSum=0.113	GT:AD:DP:GQ:MLPSAC:MLPSAF:PL	0/0/0/0/1/1:38,14:52:5:2:0.333:465,5,0,23,72,2147483647,2147483647											GATK	381	No hit in this database		No hit in this database
Sp1_comp271523_c0_seq2	63	.	A	G	109.91		AC=1;AF=0.167;AN=6;BaseQRankSum=1.993;DP=64;Dels=0.00;FS=2.901;HaplotypeScore=0.0000;MLEAC=1;MLEAF=0.167;MQ=60.00;MQ0=0;MQRankSum=0.053;QD=1.72;ReadPosRankSum=0.356	GT:AD:DP:GQ:MLPSAC:MLPSAF:PL	0/0/0/0/0/1:53,11:64:26:1:0.167:136,0,26,69,2147483647,2147483647,2147483647											GATK	381	No hit in this database		No hit in this database
Sp1_comp271523_c0_seq2	64	.	A	C	104.91		AC=1;AF=0.167;AN=6;BaseQRankSum=1.006;DP=65;Dels=0.00;FS=1.256;HaplotypeScore=0.0000;MLEAC=1;MLEAF=0.167;MQ=60.00;MQ0=0;MQRankSum=-0.178;QD=1.61;ReadPosRankSum=-0.127	GT:AD:DP:GQ:MLPSAC:MLPSAF:PL	0/0/0/0/0/1:53,12:65:26:1:0.167:131,0,26,69,2147483647,2147483647,2147483647											GATK	381	No hit in this database		No hit in this database
Sp1_comp271524_c0_seq1	477	.	T	C	196	.	DP=10;VDB=0.0271;AF1=1;AC1=2;DP4=0,0,8,2;MQ=45;FQ=-57	GT:PL:GQ	1/1:229,30,0:57	Sp1_comp271524_c0_seq1	477	.	T	C	320.39		AC=3;AF=0.500;AN=6;BaseQRankSum=0.216;DP=247;Dels=0.00;FS=135.321;HaplotypeScore=0.0000;MLEAC=3;MLEAF=0.500;MQ=40.89;MQ0=0;MQRankSum=5.088;QD=1.30;ReadPosRankSum=-5.031	GT:AD:DP:GQ:MLPSAC:MLPSAF:PL	0/0/0/1/1/1:238,9:247:3:3:0.500:344,25,6,0,3,18,306	SG	806	gi|388498774|gb|AFK37453.1|	unknown [Lotus japonicus]	AT1G64230.2	ubiquitin-conjugating enzyme 28		ubiquitin-conjugating enzyme 28 (UBC28); FUNCTIONS IN: ubiquitin-protein ligase activity; INVOLVED IN: ubiquitin-dependent protein catabolic process; LOCATED IN: plasma membrane; EXPRESSED IN: 24 plant structures; EXPRESSED DURING: 15 growth stages; CONTAINS InterPro DOMAIN/s: Ubiquitin-conjugating enzyme/RWD-like (InterPro:IPR016135), Ubiquitin-conjugating enzyme, E2 (InterPro:IPR000608); BEST A…
Sp1_comp271524_c0_seq1	313	.	C	A	51.92	PASS	AC=1;AF=0.167;AN=6;BaseQRankSum=-2.014;DP=18;Dels=0.00;FS=6.107;HaplotypeScore=0.0000;MLEAC=1;MLEAF=0.167;MQ=60.00;MQ0=0;MQRankSum=1.422;QD=2.88;ReadPosRankSum=-2.369	GT:AD:DP:GQ:MLPSAC:MLPSAF:PL	0/0/0/0/0/1:15,3:18:6:1:0.167:77,0,6,19,42,84,2147483647											GATK	806	gi|388498774|gb|AFK37453.1|	unknown [Lotus japonicus]	AT1G64230.2	ubiquitin-conjugating enzyme 28		ubiquitin-conjugating enzyme 28 (UBC28); FUNCTIONS IN: ubiquitin-protein ligase activity; INVOLVED IN: ubiquitin-dependent protein catabolic process; LOCATED IN: plasma membrane; EXPRESSED IN: 24 plant structures; EXPRESSED DURING: 15 growth stages; CONTAINS InterPro DOMAIN/s: Ubiquitin-conjugating enzyme/RWD-like (InterPro:IPR016135), Ubiquitin-conjugating enzyme, E2 (InterPro:IPR000608); BEST A…
Sp1_comp271524_c0_seq1	445	.	A	T	235.26		AC=2;AF=0.333;AN=6;BaseQRankSum=1.630;DP=250;Dels=0.00;FS=88.183;HaplotypeScore=0.0000;MLEAC=2;MLEAF=0.333;MQ=40.99;MQ0=1;MQRankSum=-5.607;QD=0.94;ReadPosRankSum=-0.482	GT:AD:DP:GQ:MLPSAC:MLPSAF:PL	0/0/0/0/1/1:12,238:250:0:2:0.333:258,14,0,0,9,35,371											GATK	806	gi|388498774|gb|AFK37453.1|	unknown [Lotus japonicus]	AT1G64230.2	ubiquitin-conjugating enzyme 28		ubiquitin-conjugating enzyme 28 (UBC28); FUNCTIONS IN: ubiquitin-protein ligase activity; INVOLVED IN: ubiquitin-dependent protein catabolic process; LOCATED IN: plasma membrane; EXPRESSED IN: 24 plant structures; EXPRESSED DURING: 15 growth stages; CONTAINS InterPro DOMAIN/s: Ubiquitin-conjugating enzyme/RWD-like (InterPro:IPR016135), Ubiquitin-conjugating enzyme, E2 (InterPro:IPR000608); BEST A…
Sp1_comp271524_c0_seq1	448	.	C	T	230.49		AC=3;AF=0.500;AN=6;BaseQRankSum=-0.526;DP=249;Dels=0.00;FS=91.501;HaplotypeScore=0.0000;MLEAC=3;MLEAF=0.500;MQ=40.90;MQ0=1;MQRankSum=-5.357;QD=0.93;ReadPosRankSum=0.020	GT:AD:DP:GQ:MLPSAC:MLPSAF:PL	0/0/0/1/1/1:11,238:249:2:3:0.500:254,16,2,0,8,30,358											GATK	806	gi|388498774|gb|AFK37453.1|	unknown [Lotus japonicus]	AT1G64230.2	ubiquitin-conjugating enzyme 28		ubiquitin-conjugating enzyme 28 (UBC28); FUNCTIONS IN: ubiquitin-protein ligase activity; INVOLVED IN: ubiquitin-dependent protein catabolic process; LOCATED IN: plasma membrane; EXPRESSED IN: 24 plant structures; EXPRESSED DURING: 15 growth stages; CONTAINS InterPro DOMAIN/s: Ubiquitin-conjugating enzyme/RWD-like (InterPro:IPR016135), Ubiquitin-conjugating enzyme, E2 (InterPro:IPR000608); BEST A…
Sp1_comp271524_c0_seq1	460	.	G	T	240.49		AC=3;AF=0.500;AN=6;BaseQRankSum=1.609;DP=248;Dels=0.00;FS=109.050;HaplotypeScore=0.0000;MLEAC=3;MLEAF=0.500;MQ=40.98;MQ0=0;MQRankSum=-5.357;QD=0.97;ReadPosRankSum=2.230	GT:AD:DP:GQ:MLPSAC:MLPSAF:PL	0/0/0/1/1/1:10,238:248:2:3:0.500:264,16,2,0,8,30,351											GATK	806	gi|388498774|gb|AFK37453.1|	unknown [Lotus japonicus]	AT1G64230.2	ubiquitin-conjugating enzyme 28		ubiquitin-conjugating enzyme 28 (UBC28); FUNCTIONS IN: ubiquitin-protein ligase activity; INVOLVED IN: ubiquitin-dependent protein catabolic process; LOCATED IN: plasma membrane; EXPRESSED IN: 24 plant structures; EXPRESSED DURING: 15 growth stages; CONTAINS InterPro DOMAIN/s: Ubiquitin-conjugating enzyme/RWD-like (InterPro:IPR016135), Ubiquitin-conjugating enzyme, E2 (InterPro:IPR000608); BEST A…
Sp1_comp271526_c0_seq1	1001	.	C	T	11.3	.	DP=1;AF1=1;AC1=2;DP4=0,0,0,1;MQ=60;FQ=-30	GT:PL:GQ	1/1:41,3,0:5											SAM	1246	gi|66810606|ref|XP_639010.1|	hypothetical protein DDB_G0283539 [Dictyostelium discoideum AX4]	AT1G56340.2	calreticulin 1a	Encodes one of three Arabidopsis calreticulins. In CRT-deficient mouse fibroblasts, this protein restores ER Ca2+ levels.	calreticulin 1a (CRT1a); FUNCTIONS IN: unfolded protein binding, calcium ion binding; INVOLVED IN: response to oxidative stress, response to cadmium ion, response to salt stress, calcium ion homeostasis; LOCATED IN: mitochondrion, endoplasmic reticulum, plasma membrane; EXPRESSED IN: 27 plant structures; EXPRESSED DURING: 14 growth stages; CONTAINS InterPro DOMAIN/s: Calreticulin/calnexin, P (Int…
Sp1_comp271526_c0_seq1	1010	.	C	T	11.3	.	DP=1;AF1=1;AC1=2;DP4=0,0,0,1;MQ=60;FQ=-30	GT:PL:GQ	1/1:41,3,0:5											SAM	1246	gi|66810606|ref|XP_639010.1|	hypothetical protein DDB_G0283539 [Dictyostelium discoideum AX4]	AT1G56340.2	calreticulin 1a	Encodes one of three Arabidopsis calreticulins. In CRT-deficient mouse fibroblasts, this protein restores ER Ca2+ levels.	calreticulin 1a (CRT1a); FUNCTIONS IN: unfolded protein binding, calcium ion binding; INVOLVED IN: response to oxidative stress, response to cadmium ion, response to salt stress, calcium ion homeostasis; LOCATED IN: mitochondrion, endoplasmic reticulum, plasma membrane; EXPRESSED IN: 27 plant structures; EXPRESSED DURING: 14 growth stages; CONTAINS InterPro DOMAIN/s: Calreticulin/calnexin, P (Int…
Sp1_comp271526_c0_seq1	1019	.	C	T	11.3	.	DP=1;AF1=1;AC1=2;DP4=0,0,0,1;MQ=60;FQ=-30	GT:PL:GQ	1/1:41,3,0:5											SAM	1246	gi|66810606|ref|XP_639010.1|	hypothetical protein DDB_G0283539 [Dictyostelium discoideum AX4]	AT1G56340.2	calreticulin 1a	Encodes one of three Arabidopsis calreticulins. In CRT-deficient mouse fibroblasts, this protein restores ER Ca2+ levels.	calreticulin 1a (CRT1a); FUNCTIONS IN: unfolded protein binding, calcium ion binding; INVOLVED IN: response to oxidative stress, response to cadmium ion, response to salt stress, calcium ion homeostasis; LOCATED IN: mitochondrion, endoplasmic reticulum, plasma membrane; EXPRESSED IN: 27 plant structures; EXPRESSED DURING: 14 growth stages; CONTAINS InterPro DOMAIN/s: Calreticulin/calnexin, P (Int…
Sp1_comp271526_c0_seq1	1031	.	A	G	7.8	.	DP=1;AF1=1;AC1=2;DP4=0,0,0,1;MQ=60;FQ=-30	GT:PL:GQ	1/1:37,3,0:4											SAM	1246	gi|66810606|ref|XP_639010.1|	hypothetical protein DDB_G0283539 [Dictyostelium discoideum AX4]	AT1G56340.2	calreticulin 1a	Encodes one of three Arabidopsis calreticulins. In CRT-deficient mouse fibroblasts, this protein restores ER Ca2+ levels.	calreticulin 1a (CRT1a); FUNCTIONS IN: unfolded protein binding, calcium ion binding; INVOLVED IN: response to oxidative stress, response to cadmium ion, response to salt stress, calcium ion homeostasis; LOCATED IN: mitochondrion, endoplasmic reticulum, plasma membrane; EXPRESSED IN: 27 plant structures; EXPRESSED DURING: 14 growth stages; CONTAINS InterPro DOMAIN/s: Calreticulin/calnexin, P (Int…
Sp1_comp271526_c0_seq1	860	.	T	C	7.8	.	DP=1;AF1=1;AC1=2;DP4=0,0,1,0;MQ=60;FQ=-30	GT:PL:GQ	1/1:37,3,0:4											SAM	1246	gi|66810606|ref|XP_639010.1|	hypothetical protein DDB_G0283539 [Dictyostelium discoideum AX4]	AT1G56340.2	calreticulin 1a	Encodes one of three Arabidopsis calreticulins. In CRT-deficient mouse fibroblasts, this protein restores ER Ca2+ levels.	calreticulin 1a (CRT1a); FUNCTIONS IN: unfolded protein binding, calcium ion binding; INVOLVED IN: response to oxidative stress, response to cadmium ion, response to salt stress, calcium ion homeostasis; LOCATED IN: mitochondrion, endoplasmic reticulum, plasma membrane; EXPRESSED IN: 27 plant structures; EXPRESSED DURING: 14 growth stages; CONTAINS InterPro DOMAIN/s: Calreticulin/calnexin, P (Int…
Sp1_comp271526_c0_seq1	884	.	G	A	11.3	.	DP=1;AF1=1;AC1=2;DP4=0,0,1,0;MQ=60;FQ=-30	GT:PL:GQ	1/1:41,3,0:5											SAM	1246	gi|66810606|ref|XP_639010.1|	hypothetical protein DDB_G0283539 [Dictyostelium discoideum AX4]	AT1G56340.2	calreticulin 1a	Encodes one of three Arabidopsis calreticulins. In CRT-deficient mouse fibroblasts, this protein restores ER Ca2+ levels.	calreticulin 1a (CRT1a); FUNCTIONS IN: unfolded protein binding, calcium ion binding; INVOLVED IN: response to oxidative stress, response to cadmium ion, response to salt stress, calcium ion homeostasis; LOCATED IN: mitochondrion, endoplasmic reticulum, plasma membrane; EXPRESSED IN: 27 plant structures; EXPRESSED DURING: 14 growth stages; CONTAINS InterPro DOMAIN/s: Calreticulin/calnexin, P (Int…
Sp1_comp271526_c0_seq1	896	.	T	A	11.3	.	DP=1;AF1=1;AC1=2;DP4=0,0,1,0;MQ=60;FQ=-30	GT:PL:GQ	1/1:41,3,0:5											SAM	1246	gi|66810606|ref|XP_639010.1|	hypothetical protein DDB_G0283539 [Dictyostelium discoideum AX4]	AT1G56340.2	calreticulin 1a	Encodes one of three Arabidopsis calreticulins. In CRT-deficient mouse fibroblasts, this protein restores ER Ca2+ levels.	calreticulin 1a (CRT1a); FUNCTIONS IN: unfolded protein binding, calcium ion binding; INVOLVED IN: response to oxidative stress, response to cadmium ion, response to salt stress, calcium ion homeostasis; LOCATED IN: mitochondrion, endoplasmic reticulum, plasma membrane; EXPRESSED IN: 27 plant structures; EXPRESSED DURING: 14 growth stages; CONTAINS InterPro DOMAIN/s: Calreticulin/calnexin, P (Int…
Sp1_comp271526_c0_seq1	897	.	C	A	11.3	.	DP=1;AF1=1;AC1=2;DP4=0,0,1,0;MQ=60;FQ=-30	GT:PL:GQ	1/1:41,3,0:5											SAM	1246	gi|66810606|ref|XP_639010.1|	hypothetical protein DDB_G0283539 [Dictyostelium discoideum AX4]	AT1G56340.2	calreticulin 1a	Encodes one of three Arabidopsis calreticulins. In CRT-deficient mouse fibroblasts, this protein restores ER Ca2+ levels.	calreticulin 1a (CRT1a); FUNCTIONS IN: unfolded protein binding, calcium ion binding; INVOLVED IN: response to oxidative stress, response to cadmium ion, response to salt stress, calcium ion homeostasis; LOCATED IN: mitochondrion, endoplasmic reticulum, plasma membrane; EXPRESSED IN: 27 plant structures; EXPRESSED DURING: 14 growth stages; CONTAINS InterPro DOMAIN/s: Calreticulin/calnexin, P (Int…
Sp1_comp271526_c0_seq1	905	.	T	C	11.3	.	DP=1;AF1=1;AC1=2;DP4=0,0,1,0;MQ=60;FQ=-30	GT:PL:GQ	1/1:41,3,0:5											SAM	1246	gi|66810606|ref|XP_639010.1|	hypothetical protein DDB_G0283539 [Dictyostelium discoideum AX4]	AT1G56340.2	calreticulin 1a	Encodes one of three Arabidopsis calreticulins. In CRT-deficient mouse fibroblasts, this protein restores ER Ca2+ levels.	calreticulin 1a (CRT1a); FUNCTIONS IN: unfolded protein binding, calcium ion binding; INVOLVED IN: response to oxidative stress, response to cadmium ion, response to salt stress, calcium ion homeostasis; LOCATED IN: mitochondrion, endoplasmic reticulum, plasma membrane; EXPRESSED IN: 27 plant structures; EXPRESSED DURING: 14 growth stages; CONTAINS InterPro DOMAIN/s: Calreticulin/calnexin, P (Int…
Sp1_comp271526_c0_seq1	923	.	T	A	7.8	.	DP=1;AF1=1;AC1=2;DP4=0,0,1,0;MQ=60;FQ=-30	GT:PL:GQ	1/1:37,3,0:4											SAM	1246	gi|66810606|ref|XP_639010.1|	hypothetical protein DDB_G0283539 [Dictyostelium discoideum AX4]	AT1G56340.2	calreticulin 1a	Encodes one of three Arabidopsis calreticulins. In CRT-deficient mouse fibroblasts, this protein restores ER Ca2+ levels.	calreticulin 1a (CRT1a); FUNCTIONS IN: unfolded protein binding, calcium ion binding; INVOLVED IN: response to oxidative stress, response to cadmium ion, response to salt stress, calcium ion homeostasis; LOCATED IN: mitochondrion, endoplasmic reticulum, plasma membrane; EXPRESSED IN: 27 plant structures; EXPRESSED DURING: 14 growth stages; CONTAINS InterPro DOMAIN/s: Calreticulin/calnexin, P (Int…
Sp1_comp271526_c0_seq1	989	.	T	C	11.3	.	DP=1;AF1=1;AC1=2;DP4=0,0,0,1;MQ=60;FQ=-30	GT:PL:GQ	1/1:41,3,0:5											SAM	1246	gi|66810606|ref|XP_639010.1|	hypothetical protein DDB_G0283539 [Dictyostelium discoideum AX4]	AT1G56340.2	calreticulin 1a	Encodes one of three Arabidopsis calreticulins. In CRT-deficient mouse fibroblasts, this protein restores ER Ca2+ levels.	calreticulin 1a (CRT1a); FUNCTIONS IN: unfolded protein binding, calcium ion binding; INVOLVED IN: response to oxidative stress, response to cadmium ion, response to salt stress, calcium ion homeostasis; LOCATED IN: mitochondrion, endoplasmic reticulum, plasma membrane; EXPRESSED IN: 27 plant structures; EXPRESSED DURING: 14 growth stages; CONTAINS InterPro DOMAIN/s: Calreticulin/calnexin, P (Int…
Sp1_comp271526_c0_seq1	993	.	T	A	8.65	.	DP=1;AF1=1;AC1=2;DP4=0,0,0,1;MQ=60;FQ=-30	GT:PL:GQ	1/1:38,3,0:5											SAM	1246	gi|66810606|ref|XP_639010.1|	hypothetical protein DDB_G0283539 [Dictyostelium discoideum AX4]	AT1G56340.2	calreticulin 1a	Encodes one of three Arabidopsis calreticulins. In CRT-deficient mouse fibroblasts, this protein restores ER Ca2+ levels.	calreticulin 1a (CRT1a); FUNCTIONS IN: unfolded protein binding, calcium ion binding; INVOLVED IN: response to oxidative stress, response to cadmium ion, response to salt stress, calcium ion homeostasis; LOCATED IN: mitochondrion, endoplasmic reticulum, plasma membrane; EXPRESSED IN: 27 plant structures; EXPRESSED DURING: 14 growth stages; CONTAINS InterPro DOMAIN/s: Calreticulin/calnexin, P (Int…
Sp1_comp271529_c0_seq1	10	.	T	G	37	.	DP=7;VDB=0.0000;AF1=1;AC1=2;DP4=0,0,0,3;MQ=44;FQ=-36	GT:PL:GQ	1/1:69,9,0:16											SAM	211	gi|344238586|gb|EGV94689.1|	Glyceraldehyde-3-phosphate dehydrogenase [Cricetulus griseus]	AT1G79530.1	glyceraldehyde-3-phosphate dehydrogenase of plastid 1	Encodes one of the chloroplast/plastid localized GAPDH isoforms (GAPCp1/At1g79530 and GAPCp2/At1g16300). gapcp double mutants display a drastic phenotype of arrested root development, dwarfism and sterility. GAPCps are important for the synthesis of serine in roots.	glyceraldehyde-3-phosphate dehydrogenase of plastid 1 (GAPCP-1); FUNCTIONS IN: glyceraldehyde-3-phosphate dehydrogenase (phosphorylating) activity, copper ion binding, glyceraldehyde-3-phosphate dehydrogenase activity, zinc ion binding; INVOLVED IN: in 6 processes; LOCATED IN: plastid, membrane; EXPRESSED IN: guard cell, leaf; CONTAINS InterPro DOMAIN/s: Glyceraldehyde 3-phosphate dehydrogenase s…
Sp1_comp271535_c0_seq1	103	.	G	A	5.46	.	DP=1;AF1=1;AC1=2;DP4=0,0,1,0;MQ=60;FQ=-30	GT:PL:GQ	1/1:34,3,0:3											SAM	252	gi|115442139|ref|NP_001045349.1|	Os01g0939500 [Oryza sativa Japonica Group]	AT3G26618.1	eukaryotic release factor 1-3		eukaryotic release factor 1-3 (ERF1-3); FUNCTIONS IN: translation release factor activity; INVOLVED IN: translational termination; LOCATED IN: cytoplasm; EXPRESSED IN: male gametophyte, leaf, pollen tube; EXPRESSED DURING: M germinated pollen stage; CONTAINS InterPro DOMAIN/s: eRF1 domain 2 (InterPro:IPR005141), eRF1 domain 3 (InterPro:IPR005142), eRF1 domain 1 (InterPro:IPR005140), Peptide chain…
Sp1_comp271535_c0_seq1	148	.	A	G	4.77	.	DP=1;AF1=1;AC1=2;DP4=0,0,0,1;MQ=40;FQ=-30	GT:PL:GQ	0/1:33,3,0:3											SAM	252	gi|115442139|ref|NP_001045349.1|	Os01g0939500 [Oryza sativa Japonica Group]	AT3G26618.1	eukaryotic release factor 1-3		eukaryotic release factor 1-3 (ERF1-3); FUNCTIONS IN: translation release factor activity; INVOLVED IN: translational termination; LOCATED IN: cytoplasm; EXPRESSED IN: male gametophyte, leaf, pollen tube; EXPRESSED DURING: M germinated pollen stage; CONTAINS InterPro DOMAIN/s: eRF1 domain 2 (InterPro:IPR005141), eRF1 domain 3 (InterPro:IPR005142), eRF1 domain 1 (InterPro:IPR005140), Peptide chain…
Sp1_comp271535_c0_seq1	97	.	C	T	5.46	.	DP=1;AF1=1;AC1=2;DP4=0,0,1,0;MQ=60;FQ=-30	GT:PL:GQ	1/1:34,3,0:3											SAM	252	gi|115442139|ref|NP_001045349.1|	Os01g0939500 [Oryza sativa Japonica Group]	AT3G26618.1	eukaryotic release factor 1-3		eukaryotic release factor 1-3 (ERF1-3); FUNCTIONS IN: translation release factor activity; INVOLVED IN: translational termination; LOCATED IN: cytoplasm; EXPRESSED IN: male gametophyte, leaf, pollen tube; EXPRESSED DURING: M germinated pollen stage; CONTAINS InterPro DOMAIN/s: eRF1 domain 2 (InterPro:IPR005141), eRF1 domain 3 (InterPro:IPR005142), eRF1 domain 1 (InterPro:IPR005140), Peptide chain…
Sp1_comp271538_c0_seq1	162	.	G	C	38.8	.	DP=2;VDB=0.0099;AF1=1;AC1=2;DP4=0,0,1,1;MQ=60;FQ=-33	GT:PL:GQ	1/1:70,6,0:10											SAM	295	gi|392574460|gb|EIW67596.1|	plasma membrane H+ ATPase [Tremella mesenterica DSM 1558]	AT1G80660.1	H(+)-ATPase 9		H(+)-ATPase 9 (HA9); FUNCTIONS IN: hydrogen-exporting ATPase activity, phosphorylative mechanism; INVOLVED IN: proton transport; LOCATED IN: plasma membrane; EXPRESSED IN: 12 plant structures; EXPRESSED DURING: L mature pollen stage, M germinated pollen stage, 4 anthesis, petal differentiation and expansion stage; CONTAINS InterPro DOMAIN/s: ATPase, P-type, ATPase-associated domain (InterPro:IPR0…
Sp1_comp271538_c0_seq1	168	.	T	C	39.8	.	DP=2;VDB=0.0099;AF1=1;AC1=2;DP4=0,0,1,1;MQ=60;FQ=-33	GT:PL:GQ	1/1:71,6,0:10											SAM	295	gi|392574460|gb|EIW67596.1|	plasma membrane H+ ATPase [Tremella mesenterica DSM 1558]	AT1G80660.1	H(+)-ATPase 9		H(+)-ATPase 9 (HA9); FUNCTIONS IN: hydrogen-exporting ATPase activity, phosphorylative mechanism; INVOLVED IN: proton transport; LOCATED IN: plasma membrane; EXPRESSED IN: 12 plant structures; EXPRESSED DURING: L mature pollen stage, M germinated pollen stage, 4 anthesis, petal differentiation and expansion stage; CONTAINS InterPro DOMAIN/s: ATPase, P-type, ATPase-associated domain (InterPro:IPR0…
Sp1_comp271538_c0_seq1	174	.	T	G	41.8	.	DP=2;VDB=0.0099;AF1=1;AC1=2;DP4=0,0,1,1;MQ=60;FQ=-33	GT:PL:GQ	1/1:73,6,0:10											SAM	295	gi|392574460|gb|EIW67596.1|	plasma membrane H+ ATPase [Tremella mesenterica DSM 1558]	AT1G80660.1	H(+)-ATPase 9		H(+)-ATPase 9 (HA9); FUNCTIONS IN: hydrogen-exporting ATPase activity, phosphorylative mechanism; INVOLVED IN: proton transport; LOCATED IN: plasma membrane; EXPRESSED IN: 12 plant structures; EXPRESSED DURING: L mature pollen stage, M germinated pollen stage, 4 anthesis, petal differentiation and expansion stage; CONTAINS InterPro DOMAIN/s: ATPase, P-type, ATPase-associated domain (InterPro:IPR0…
Sp1_comp271538_c0_seq1	195	.	A	C	43.8	.	DP=2;VDB=0.0099;AF1=1;AC1=2;DP4=0,0,1,1;MQ=60;FQ=-33	GT:PL:GQ	1/1:75,6,0:10											SAM	295	gi|392574460|gb|EIW67596.1|	plasma membrane H+ ATPase [Tremella mesenterica DSM 1558]	AT1G80660.1	H(+)-ATPase 9		H(+)-ATPase 9 (HA9); FUNCTIONS IN: hydrogen-exporting ATPase activity, phosphorylative mechanism; INVOLVED IN: proton transport; LOCATED IN: plasma membrane; EXPRESSED IN: 12 plant structures; EXPRESSED DURING: L mature pollen stage, M germinated pollen stage, 4 anthesis, petal differentiation and expansion stage; CONTAINS InterPro DOMAIN/s: ATPase, P-type, ATPase-associated domain (InterPro:IPR0…
Sp1_comp271539_c0_seq1	300	.	T	C	133	.	DP=10;VDB=0.0373;AF1=1;AC1=2;DP4=0,0,6,4;MQ=46;FQ=-57	GT:PL:GQ	1/1:166,30,0:57	Sp1_comp271539_c0_seq1	300	.	T	C	532.34	PASS	AC=6;AF=1.00;AN=6;DP=13;Dels=0.00;FS=0.000;HaplotypeScore=0.0000;MLEAC=6;MLEAF=1.00;MQ=60.00;MQ0=0;QD=30.61	GT:AD:DP:GQ:MLPSAC:MLPSAF:PL	1/1/1/1/1/1:0,13:13:10:6:1.00:558,101,62,39,23,10,0	SG	401	No hit in this database		No hit in this database
Sp1_comp271539_c0_seq1	319	.	T	A	51.5	.	DP=8;VDB=0.0380;AF1=1;AC1=2;DP4=0,0,3,1;MQ=47;FQ=-39	GT:PL:GQ	1/1:84,12,0:21	Sp1_comp271539_c0_seq1	319	.	T	A	308.03	PASS	AC=6;AF=1.00;AN=6;DP=8;Dels=0.00;FS=0.000;HaplotypeScore=0.0000;MLEAC=6;MLEAF=1.00;MQ=60.00;MQ0=0;QD=31.98	GT:AD:DP:GQ:MLPSAC:MLPSAF:PL	1/1/1/1/1/1:0,8:8:6:6:1.00:333,62,38,24,14,6,0	SG	401	No hit in this database		No hit in this database
Sp1_comp271539_c0_seq1	350	.	G	A	119	.	DP=5;VDB=0.0099;AF1=1;AC1=2;DP4=0,0,1,4;MQ=43;FQ=-42	GT:PL:GQ	1/1:152,15,0:27	Sp1_comp271539_c0_seq1	350	.	G	A	261.63	PASS	AC=5;AF=0.833;AN=6;BaseQRankSum=0.747;DP=8;Dels=0.00;FS=0.000;HaplotypeScore=0.0000;MLEAC=5;MLEAF=0.833;MQ=60.00;MQ0=0;MQRankSum=0.747;QD=32.70;ReadPosRankSum=0.747	GT:AD:DP:GQ:MLPSAC:MLPSAF:PL	0/1/1/1/1/1:1,7:8:4:5:0.833:286,42,22,11,4,0,24	SG	401	No hit in this database		No hit in this database
Sp1_comp271539_c0_seq1	221	.	T	G	140.67	PASS	AC=3;AF=0.500;AN=6;BaseQRankSum=-0.729;DP=9;Dels=0.00;FS=7.782;HaplotypeScore=0.0000;MLEAC=3;MLEAF=0.500;MQ=60.00;MQ0=0;MQRankSum=0.361;QD=15.63;ReadPosRankSum=-0.361	GT:AD:DP:GQ:MLPSAC:MLPSAF:PL	0/0/0/1/1/1:4,5:9:1:3:0.500:163,15,4,0,1,8,149											GATK	401	No hit in this database		No hit in this database
Sp1_comp271539_c0_seq1	355	.	A	G	219.06	PASS	AC=5;AF=0.833;AN=6;BaseQRankSum=0.747;DP=8;Dels=0.00;FS=0.000;HaplotypeScore=0.0000;MLEAC=5;MLEAF=0.833;MQ=60.00;MQ0=0;MQRankSum=-0.747;QD=27.38;ReadPosRankSum=0.747	GT:AD:DP:GQ:MLPSAC:MLPSAF:PL	0/1/1/1/1/1:1,7:8:3:5:0.833:243,35,18,9,3,0,31											GATK	401	No hit in this database		No hit in this database
Sp1_comp271539_c0_seq1	386	.	A	C	170.81	PASS	AC=4;AF=0.667;AN=6;BaseQRankSum=0.573;DP=9;Dels=0.00;FS=6.455;HaplotypeScore=0.0000;MLEAC=4;MLEAF=0.667;MQ=57.76;MQ0=0;MQRankSum=-1.001;QD=18.98;ReadPosRankSum=-1.001	GT:AD:DP:GQ:MLPSAC:MLPSAF:PL	0/0/1/1/1/1:3,6:9:1:4:0.667:193,18,6,1,0,4,103											GATK	401	No hit in this database		No hit in this database
Sp1_comp271539_c0_seq1	250	.	A	T	3.01	.	DP=12;VDB=0.0065;AF1=0.4997;AC1=1;DP4=6,1,1,1;MQ=48;FQ=4.77;PV4=0.42,2.6e-06,0.097,0.095	GT:PL:GQ	0/1:30,0,176:28											SAM	401	No hit in this database		No hit in this database
Sp1_comp271555_c0_seq1	108	.	T	C	66	.	DP=19;VDB=0.0400;AF1=0.5;AC1=1;DP4=6,6,4,3;MQ=49;FQ=69;PV4=1,5.6e-07,0.48,0.36	GT:PL:GQ	0/1:96,0,250:99	Sp1_comp271555_c0_seq1	108	.	T	C	209.1	PASS	AC=2;AF=0.333;AN=6;BaseQRankSum=0.079;DP=20;Dels=0.00;FS=0.000;HaplotypeScore=0.9983;MLEAC=2;MLEAF=0.333;MQ=59.81;MQ0=0;MQRankSum=-1.109;QD=10.46;ReadPosRankSum=-1.426	GT:AD:DP:GQ:MLPSAC:MLPSAF:PL	0/0/0/0/1/1:13,7:20:3:2:0.333:233,9,0,3,15,44,448	SG	766	No hit in this database		No hit in this database
Sp1_comp271555_c0_seq1	164	.	T	A	97.5	.	DP=13;VDB=0.0359;AF1=1;AC1=2;DP4=0,1,4,5;MQ=48;FQ=-29;PV4=1,0.016,0.28,1	GT:PL:GQ	1/1:127,2,0:5	Sp1_comp271555_c0_seq1	164	.	T	A	406.67	PASS	AC=5;AF=0.833;AN=6;BaseQRankSum=0.493;DP=14;Dels=0.00;FS=0.000;HaplotypeScore=1.8317;MLEAC=5;MLEAF=0.833;MQ=59.72;MQ0=0;MQRankSum=0.691;QD=29.05;ReadPosRankSum=-0.296	GT:AD:DP:GQ:MLPSAC:MLPSAF:PL	0/1/1/1/1/1:2,12:14:8:5:0.833:432,70,38,20,8,0,16	SG	766	No hit in this database		No hit in this database
Sp1_comp271555_c0_seq1	221	.	G	A	3.54	.	DP=10;VDB=0.0365;AF1=0.4998;AC1=1;DP4=1,1,1,1;MQ=41;FQ=5.47;PV4=1,0.0034,0.22,0.027	GT:PL:GQ	0/1:31,0,69:30	Sp1_comp271555_c0_seq1	221	.	G	A	231.06	PASS	AC=5;AF=0.833;AN=6;BaseQRankSum=-1.733;DP=10;Dels=0.00;FS=0.000;HaplotypeScore=6.9988;MLEAC=5;MLEAF=0.833;MQ=60.00;MQ0=0;MQRankSum=1.733;QD=23.11;ReadPosRankSum=0.480	GT:AD:DP:GQ:MLPSAC:MLPSAF:PL	0/1/1/1/1/1:2,8:10:1:5:0.833:254,35,16,6,1,0,69	SG	766	No hit in this database		No hit in this database
Sp1_comp271555_c0_seq1	226	.	C	T	4.13	.	DP=11;VDB=0.0190;AF1=0.4998;AC1=1;DP4=4,5,1,1;MQ=43;FQ=6.2;PV4=1,0.011,0.49,1	GT:PL:GQ	0/1:32,0,219:31	Sp1_comp271555_c0_seq1	226	.	C	T	45.45	LowQual	AC=1;AF=0.167;AN=6;BaseQRankSum=0.825;DP=11;Dels=0.00;FS=0.000;HaplotypeScore=7.9986;MLEAC=1;MLEAF=0.167;MQ=60.00;MQ0=0;MQRankSum=-1.768;QD=4.13;ReadPosRankSum=1.061	GT:AD:DP:GQ:MLPSAC:MLPSAF:PL	0/0/0/0/0/1:9,2:11:2:1:0.167:69,0,2,8,20,42,322	SG	766	No hit in this database		No hit in this database
Sp1_comp271555_c0_seq1	257	.	C	G	145	.	DP=11;VDB=0.0305;AF1=0.5;AC1=1;DP4=1,1,6,2;MQ=42;FQ=25;PV4=1,0.0014,0.36,0.11	GT:PL:GQ	0/1:175,0,52:55	Sp1_comp271555_c0_seq1	257	.	C	G	249.06	PASS	AC=5;AF=0.833;AN=6;BaseQRankSum=-1.296;DP=11;Dels=0.00;FS=0.000;HaplotypeScore=0.9947;MLEAC=5;MLEAF=0.833;MQ=60.00;MQ0=0;MQRankSum=-1.768;QD=22.64;ReadPosRankSum=-1.296	GT:AD:DP:GQ:MLPSAC:MLPSAF:PL	0/1/1/1/1/1:2,9:11:1:5:0.833:272,35,16,6,1,0,70	SG	766	No hit in this database		No hit in this database
Sp1_comp271555_c0_seq1	261	.	T	A	6.2	.	DP=10;VDB=0.0398;AF1=0.4999;AC1=1;DP4=1,1,1,1;MQ=40;FQ=8.65;PV4=1,0.011,0.13,0.063	GT:PL:GQ	0/1:35,0,69:36	Sp1_comp271555_c0_seq1	261	.	T	A	202.82	PASS	AC=4;AF=0.667;AN=6;BaseQRankSum=-1.179;DP=10;Dels=0.00;FS=0.000;HaplotypeScore=0.0000;MLEAC=4;MLEAF=0.667;MQ=60.00;MQ0=0;MQRankSum=1.666;QD=20.28;ReadPosRankSum=-0.762	GT:AD:DP:GQ:MLPSAC:MLPSAF:PL	0/0/1/1/1/1:2,8:10:0:4:0.667:225,28,12,4,0,0,70	SG	766	No hit in this database		No hit in this database
Sp1_comp271555_c0_seq1	290	.	C	G	21.1	.	DP=8;VDB=0.0244;AF1=0.504;AC1=1;DP4=0,1,1,2;MQ=44;FQ=-9.5;PV4=1,0.014,0.46,1	GT:PL:GQ	0/1:51,0,18:21	Sp1_comp271555_c0_seq1	290	.	C	G	246.63	PASS	AC=5;AF=0.833;AN=6;BaseQRankSum=0.747;DP=8;Dels=0.00;FS=0.000;HaplotypeScore=0.0000;MLEAC=5;MLEAF=0.833;MQ=60.00;MQ0=0;MQRankSum=-0.747;QD=30.83;ReadPosRankSum=0.747	GT:AD:DP:GQ:MLPSAC:MLPSAF:PL	0/1/1/1/1/1:1,7:8:4:5:0.833:271,42,22,11,4,0,25	SG	766	No hit in this database		No hit in this database
Sp1_comp271555_c0_seq1	350	.	A	C	51	.	DP=5;VDB=0.0241;AF1=1;AC1=2;DP4=0,0,0,3;MQ=43;FQ=-36	GT:PL:GQ	1/1:83,9,0:16	Sp1_comp271555_c0_seq1	350	.	A	C	144.4	PASS	AC=6;AF=1.00;AN=6;DP=6;Dels=0.00;FS=0.000;HaplotypeScore=0.0000;MLEAC=6;MLEAF=1.00;MQ=60.00;MQ0=0;QD=24.07	GT:AD:DP:GQ:MLPSAC:MLPSAF:PL	1/1/1/1/1/1:0,6:6:3:6:1.00:168,31,19,12,7,3,0	SG	766	No hit in this database		No hit in this database
Sp1_comp271555_c0_seq1	507	.	A	C	129	.	DP=15;VDB=0.0345;AF1=1;AC1=2;DP4=0,0,6,4;MQ=49;FQ=-57	GT:PL:GQ	1/1:162,30,0:57	Sp1_comp271555_c0_seq1	507	.	A	C	391.78	PASS	AC=5;AF=0.833;AN=6;BaseQRankSum=0.868;DP=17;Dels=0.00;FS=0.000;HaplotypeScore=0.9995;MLEAC=5;MLEAF=0.833;MQ=60.00;MQ0=0;MQRankSum=-0.868;QD=23.05;ReadPosRankSum=1.519	GT:AD:DP:GQ:MLPSAC:MLPSAF:PL	0/1/1/1/1/1:1,16:17:7:5:0.833:417,63,34,17,7,0,23	SG	766	No hit in this database		No hit in this database
Sp1_comp271555_c0_seq1	682	.	T	C	61	.	DP=10;VDB=0.0365;AF1=0.5;AC1=1;DP4=2,3,2,3;MQ=46;FQ=64;PV4=1,0.0034,1,0.48	GT:PL:GQ	0/1:91,0,120:94	Sp1_comp271555_c0_seq1	682	.	T	C	145.13	PASS	AC=3;AF=0.500;AN=6;BaseQRankSum=0.103;DP=10;Dels=0.00;FS=0.000;HaplotypeScore=0.0000;MLEAC=3;MLEAF=0.500;MQ=60.00;MQ0=0;MQRankSum=0.103;QD=14.51;ReadPosRankSum=0.676	GT:AD:DP:GQ:MLPSAC:MLPSAF:PL	0/0/0/1/1/1:5,5:10:3:3:0.500:168,13,3,0,3,13,173	SG	766	No hit in this database		No hit in this database
Sp1_comp271555_c0_seq1	701	.	T	A	9.31	.	DP=8;VDB=0.0190;AF1=1;AC1=2;DP4=0,0,2,0;MQ=43;FQ=-33	GT:PL:GQ	1/1:40,6,0:8	Sp1_comp271555_c0_seq1	701	.	T	A,G	162.83	PASS	AC=5,1;AF=0.833,0.167;AN=6;DP=8;Dels=0.00;FS=0.000;HaplotypeScore=0.0000;MLEAC=3,1;MLEAF=0.500,0.167;MQ=60.00;MQ0=0;QD=20.35	GT:AD:DP:GQ:MLPSAC:MLPSAF	1/1/1/1/1/2:0,4,4:8:1:5,1:0.833,0.167	SG	766	No hit in this database		No hit in this database
Sp1_comp271555_c0_seq1	8	.	T	A	222	.	DP=12;VDB=0.0000;AF1=1;AC1=2;DP4=0,0,7,4;MQ=56;FQ=-60	GT:PL:GQ	1/1:255,33,0:63	Sp1_comp271555_c0_seq1	8	.	T	A	85.16	PASS	AC=6;AF=1.00;AN=6;DP=13;Dels=0.00;FS=0.000;HaplotypeScore=0.0000;MLEAC=6;MLEAF=1.00;MQ=57.43;MQ0=0;QD=6.55	GT:AD:DP:GQ:MLPSAC:MLPSAF:PL	1/1/1/1/1/1:0,13:13:2:6:1.00:108,23,14,9,5,2,0	SG	766	No hit in this database		No hit in this database
Sp1_comp271555_c0_seq1	275	.	A	T	44.82	LowQual	AC=1;AF=0.167;AN=6;BaseQRankSum=0.762;DP=10;Dels=0.00;FS=0.000;HaplotypeScore=0.0000;MLEAC=1;MLEAF=0.167;MQ=60.00;MQ0=0;MQRankSum=1.179;QD=4.48;ReadPosRankSum=-0.762	GT:AD:DP:GQ:MLPSAC:MLPSAF:PL	0/0/0/0/0/1:8,2:10:0:1:0.167:67,0,0,4,12,28,243											GATK	766	No hit in this database		No hit in this database
Sp1_comp271555_c0_seq1	404	.	T	C	224.4	PASS	AC=6;AF=1.00;AN=6;DP=6;Dels=0.00;FS=0.000;HaplotypeScore=0.0000;MLEAC=6;MLEAF=1.00;MQ=60.00;MQ0=0;QD=31.68	GT:AD:DP:GQ:MLPSAC:MLPSAF:PL	1/1/1/1/1/1:0,6:6:5:6:1.00:249,47,29,18,11,5,0											GATK	766	No hit in this database		No hit in this database
Sp1_comp271555_c0_seq1	414	.	C	A	224.4	PASS	AC=6;AF=1.00;AN=6;DP=6;Dels=0.00;FS=0.000;HaplotypeScore=0.0000;MLEAC=6;MLEAF=1.00;MQ=60.00;MQ0=0;QD=33.08	GT:AD:DP:GQ:MLPSAC:MLPSAF:PL	1/1/1/1/1/1:0,6:6:5:6:1.00:249,47,29,18,11,5,0											GATK	766	No hit in this database		No hit in this database
Sp1_comp271555_c0_seq1	698	.	C	T	38	.	DP=4;VDB=0.0164;AF1=1;AC1=2;DP4=0,0,2,1;MQ=44;FQ=-36	GT:PL:GQ	1/1:70,9,0:16											SAM	766	No hit in this database		No hit in this database
Sp1_comp271557_c0_seq2	20	.	A	T	74	.	DP=22;VDB=0.0001;AF1=0.5;AC1=1;DP4=12,4,5,1;MQ=57;FQ=77;PV4=1,0.043,0.092,0.2	GT:PL:GQ	0/1:104,0,255:99	Sp1_comp271557_c0_seq2	20	.	A	T	68.45	PASS	AC=2;AF=0.333;AN=6;BaseQRankSum=-0.111;DP=22;Dels=0.00;FS=0.000;HaplotypeScore=0.0000;MLEAC=2;MLEAF=0.333;MQ=60.00;MQ0=0;MQRankSum=-0.922;QD=3.11;ReadPosRankSum=-0.553	GT:AD:DP:GQ:MLPSAC:MLPSAF:PL	0/0/0/0/1/1:16,6:22:2:2:0.333:91,3,0,2,9,24,235	SG	236	gi|111154022|dbj|BAF02663.1|	cellular retinoic acid binding protein [Agrius convolvuli]	No hit in this database
Sp1_comp271557_c0_seq2	47	.	T	A	21	.	DP=29;VDB=0.0001;AF1=0.5;AC1=1;DP4=13,10,4,0;MQ=56;FQ=24;PV4=0.26,1,1,1	GT:PL:GQ	0/1:51,0,255:54											SAM	236	gi|111154022|dbj|BAF02663.1|	cellular retinoic acid binding protein [Agrius convolvuli]	No hit in this database
Sp1_comp271557_c0_seq2	9	.	T	A	47	.	DP=17;VDB=0.0000;AF1=0.5;AC1=1;DP4=10,2,4,0;MQ=60;FQ=50;PV4=1,0.41,1,0.24	GT:PL:GQ	0/1:77,0,229:80											SAM	236	gi|111154022|dbj|BAF02663.1|	cellular retinoic acid binding protein [Agrius convolvuli]	No hit in this database
Sp1_comp271565_c0_seq1	32	.	A	T	123	.	DP=17;VDB=0.0007;AF1=0.5;AC1=1;DP4=5,2,2,5;MQ=56;FQ=126;PV4=0.29,0.15,1,1	GT:PL:GQ	0/1:153,0,170:99	Sp1_comp271565_c0_seq1	32	.	A	T	998.01	PASS	AC=5;AF=0.833;AN=6;BaseQRankSum=-0.416;DP=35;Dels=0.00;FS=3.549;HaplotypeScore=0.0000;MLEAC=5;MLEAF=0.833;MQ=60.00;MQ0=0;MQRankSum=-1.116;QD=28.51;ReadPosRankSum=-2.736	GT:AD:DP:GQ:MLPSAC:MLPSAF:PL	0/1/1/1/1/1:6,29:35:16:5:0.833:1024,161,85,43,16,0,81	SG	211	No hit in this database		No hit in this database
Sp1_comp271565_c0_seq1	54	.	G	T	117	.	DP=26;VDB=0.0234;AF1=0.5;AC1=1;DP4=9,2,1,8;MQ=54;FQ=120;PV4=0.0055,0.017,1,0.0038	GT:PL:GQ	0/1:147,0,213:99	Sp1_comp271565_c0_seq1	54	.	G	T	760.11	PASS	AC=5;AF=0.833;AN=6;BaseQRankSum=-1.998;DP=37;Dels=0.00;FS=2.667;HaplotypeScore=0.9983;MLEAC=5;MLEAF=0.833;MQ=60.00;MQ0=0;MQRankSum=0.361;QD=20.54;ReadPosRankSum=-2.454	GT:AD:DP:GQ:MLPSAC:MLPSAF:PL	0/1/1/1/1/1:8,29:37:5:5:0.833:785,112,53,23,5,0,166	SG	211	No hit in this database		No hit in this database
Sp1_comp271565_c0_seq1	97	.	A	T	68.89	PASS	AC=1;AF=0.167;AN=6;BaseQRankSum=1.030;DP=26;Dels=0.00;FS=2.492;HaplotypeScore=1.9997;MLEAC=1;MLEAF=0.167;MQ=59.68;MQ0=0;MQRankSum=-1.173;QD=2.65;ReadPosRankSum=0.036	GT:AD:DP:GQ:MLPSAC:MLPSAF:PL	0/0/0/0/0/1:22,4:26:6:1:0.167:94,0,6,23,52,105,2147483647											GATK	211	No hit in this database		No hit in this database
Sp1_comp271574_c0_seq1	159	.	T	A	9.52	.	DP=15;VDB=0.0309;AF1=0.5;AC1=1;DP4=6,5,3,1;MQ=41;FQ=12.3;PV4=0.6,3.7e-08,1,0.17	GT:PL:GQ	0/1:39,0,241:41	Sp1_comp271574_c0_seq1	159	.	T	A	237.26	PASS	AC=2;AF=0.333;AN=6;BaseQRankSum=-1.858;DP=19;Dels=0.00;FS=7.521;HaplotypeScore=0.8321;MLEAC=2;MLEAF=0.333;MQ=60.00;MQ0=0;MQRankSum=-1.197;QD=12.49;ReadPosRankSum=-1.775	GT:AD:DP:GQ:MLPSAC:MLPSAF:PL	0/0/0/0/1/1:11,8:19:0:2:0.333:260,14,0,0,9,35,426	SG	580	No hit in this database		No hit in this database
Sp1_comp271574_c0_seq1	190	.	C	G	222	.	DP=12;VDB=0.0066;AF1=1;AC1=2;DP4=0,0,6,6;MQ=39;FQ=-63	GT:PL:GQ	1/1:255,36,0:69	Sp1_comp271574_c0_seq1	190	.	C	G	841.01	PASS	AC=6;AF=1.00;AN=6;DP=20;Dels=0.00;FS=0.000;HaplotypeScore=0.0000;MLEAC=6;MLEAF=1.00;MQ=60.00;MQ0=0;QD=30.48	GT:AD:DP:GQ:MLPSAC:MLPSAF:PL	1/1/1/1/1/1:0,20:20:16:6:1.00:867,156,95,60,35,16,0	SG	580	No hit in this database		No hit in this database
Sp1_comp271574_c0_seq1	213	.	T	C	77.1	.	DP=6;VDB=0.0011;AF1=1;AC1=2;DP4=0,0,3,3;MQ=36;FQ=-45	GT:PL:GQ	1/1:110,18,0:33	Sp1_comp271574_c0_seq1	213	.	T	C	666.12	PASS	AC=6;AF=1.00;AN=6;DP=16;Dels=0.00;FS=0.000;HaplotypeScore=0.0000;MLEAC=6;MLEAF=1.00;MQ=60.00;MQ0=0;QD=31.78	GT:AD:DP:GQ:MLPSAC:MLPSAF:PL	1/1/1/1/1/1:0,16:16:13:6:1.00:692,124,76,48,28,13,0	SG	580	No hit in this database		No hit in this database
Sp1_comp271574_c0_seq1	219	.	C	A	8.44	.	DP=7;VDB=0.0345;AF1=1;AC1=2;DP4=0,0,2,0;MQ=34;FQ=-33	GT:PL:GQ	1/1:39,6,0:8	Sp1_comp271574_c0_seq1	219	.	C	A	670.12	PASS	AC=6;AF=1.00;AN=6;DP=17;Dels=0.00;FS=0.000;HaplotypeScore=0.0000;MLEAC=6;MLEAF=1.00;MQ=60.00;MQ0=0;QD=35.23	GT:AD:DP:GQ:MLPSAC:MLPSAF:PL	1/1/1/1/1/1:0,17:17:13:6:1.00:696,132,81,51,30,13,0	SG	580	No hit in this database		No hit in this database
Sp1_comp271574_c0_seq1	234	.	G	C	72.5	.	DP=5;VDB=0.0400;AF1=1;AC1=2;DP4=0,0,3,1;MQ=33;FQ=-39	GT:PL:GQ	1/1:105,12,0:21	Sp1_comp271574_c0_seq1	234	.	G	C	580.25	PASS	AC=6;AF=1.00;AN=6;DP=15;Dels=0.00;FS=0.000;HaplotypeScore=0.0000;MLEAC=6;MLEAF=1.00;MQ=60.00;MQ0=0;QD=32.11	GT:AD:DP:GQ:MLPSAC:MLPSAF:PL	1/1/1/1/1/1:0,15:15:11:6:1.00:606,109,67,42,25,11,0	SG	580	No hit in this database		No hit in this database
Sp1_comp271574_c0_seq1	293	.	G	A	174	.	DP=8;VDB=0.0066;AF1=1;AC1=2;DP4=0,0,6,2;MQ=46;FQ=-51	GT:PL:GQ	1/1:207,24,0:45	Sp1_comp271574_c0_seq1	293	.	G	A	308.03	PASS	AC=6;AF=1.00;AN=6;DP=19;Dels=0.00;FS=0.000;HaplotypeScore=0.0000;MLEAC=6;MLEAF=1.00;MQ=60.00;MQ0=0;QD=16.21	GT:AD:DP:GQ:MLPSAC:MLPSAF:PL	1/1/1/1/1/1:0,19:19:6:6:1.00:333,62,38,24,14,6,0	SG	580	No hit in this database		No hit in this database
Sp1_comp271574_c0_seq1	316	.	C	T	20	.	DP=9;VDB=0.0140;AF1=1;AC1=2;DP4=0,0,3,0;MQ=42;FQ=-36	GT:PL:GQ	1/1:52,9,0:15	Sp1_comp271574_c0_seq1	316	.	C	T	336.79	PASS	AC=6;AF=1.00;AN=6;DP=20;Dels=0.00;FS=0.000;HaplotypeScore=0.0000;MLEAC=6;MLEAF=1.00;MQ=60.00;MQ0=0;QD=16.84	GT:AD:DP:GQ:MLPSAC:MLPSAF:PL	1/1/1/1/1/1:0,20:20:7:6:1.00:362,70,43,27,16,7,0	SG	580	No hit in this database		No hit in this database
Sp1_comp271574_c0_seq1	413	.	G	A	63.3	.	DP=6;VDB=0.0008;AF1=1;AC1=2;DP4=0,0,3,2;MQ=46;FQ=-42	GT:PL:GQ	1/1:96,15,0:27	Sp1_comp271574_c0_seq1	413	.	G	A	517.22	PASS	AC=6;AF=1.00;AN=6;DP=13;Dels=0.00;FS=0.000;HaplotypeScore=0.9997;MLEAC=5;MLEAF=0.833;MQ=60.00;MQ0=0;QD=29.13	GT:AD:DP:GQ:MLPSAC:MLPSAF:PL	1/1/1/1/1/1:0,12:13:10:6:1.00:523,94,58,37,22,10,0	SG	580	No hit in this database		No hit in this database
Sp1_comp271574_c0_seq1	208	.	G	A	55.92	PASS	AC=1;AF=0.167;AN=6;BaseQRankSum=-0.950;DP=19;Dels=0.00;FS=2.350;HaplotypeScore=0.0000;MLEAC=1;MLEAF=0.167;MQ=60.00;MQ0=0;MQRankSum=0.950;QD=2.94;ReadPosRankSum=-0.750	GT:AD:DP:GQ:MLPSAC:MLPSAF:PL	0/0/0/0/0/1:15,4:19:6:1:0.167:81,0,6,19,42,84,2147483647											GATK	580	No hit in this database		No hit in this database
Sp1_comp271574_c0_seq1	243	.	T	G	460.35	PASS	AC=6;AF=1.00;AN=6;DP=13;Dels=0.00;FS=0.000;HaplotypeScore=0.0000;MLEAC=6;MLEAF=1.00;MQ=60.00;MQ0=0;QD=28.44	GT:AD:DP:GQ:MLPSAC:MLPSAF:PL	1/1/1/1/1/1:0,13:13:10:6:1.00:486,93,57,36,21,10,0											GATK	580	No hit in this database		No hit in this database
Sp1_comp271574_c0_seq1	537	.	C	T	113.16	PASS	AC=6;AF=1.00;AN=6;DP=6;Dels=0.00;FS=0.000;HaplotypeScore=0.0000;MLEAC=6;MLEAF=1.00;MQ=57.64;MQ0=0;QD=18.86	GT:AD:DP:GQ:MLPSAC:MLPSAF:PL	1/1/1/1/1/1:0,6:6:2:6:1.00:136,23,14,9,5,2,0											GATK	580	No hit in this database		No hit in this database
Sp1_comp271575_c1_seq1	136	.	G	A	4.13	.	DP=74;VDB=0.0393;AF1=0.4998;AC1=1;DP4=31,29,9,5;MQ=48;FQ=6.2;PV4=0.55,5.2e-23,1,0.22	GT:PL:GQ	0/1:32,0,255:31	Sp1_comp271575_c1_seq1	136	.	G	A	350.99	PASS	AC=1;AF=0.167;AN=6;BaseQRankSum=0.585;DP=71;Dels=0.00;FS=4.292;HaplotypeScore=0.0000;MLEAC=1;MLEAF=0.167;MQ=59.74;MQ0=0;MQRankSum=-0.975;QD=4.94;ReadPosRankSum=0.513	GT:AD:DP:GQ:MLPSAC:MLPSAF:PL	0/0/0/0/0/1:57,14:71:17:1:0.167:377,0,17,65,2147483647,2147483647,2147483647	SG	393	gi|508710248|gb|EOY02145.1|	NAC domain protein, IPR003441 isoform 1 [Theobroma cacao]	AT1G25580.1	NAC (No Apical Meristem) domain transcriptional regulator superfamily protein	Encodes suppressor of gamma response 1 (SOG1), a putative transcription factor governing multiple responses to DNA damage.	SUPPRESSOR OF GAMMA RADIATION 1 (SOG1); FUNCTIONS IN: sequence-specific DNA binding transcription factor activity; INVOLVED IN: multicellular organismal development, response to gamma radiation, DNA damage checkpoint, regulation of meiosis; LOCATED IN: cellular_component unknown; EXPRESSED IN: 23 plant structures; EXPRESSED DURING: 13 growth stages; CONTAINS InterPro DOMAIN/s: No apical meristem …
Sp1_comp271575_c1_seq1	160	.	A	G	225	.	DP=79;VDB=0.0398;AF1=0.5;AC1=1;DP4=6,7,7,9;MQ=46;FQ=225;PV4=1,0.16,0.002,0.34	GT:PL:GQ	0/1:255,0,255:99	Sp1_comp271575_c1_seq1	160	.	A	G	523.58		AC=3;AF=0.500;AN=6;BaseQRankSum=-1.586;DP=116;Dels=0.00;FS=0.000;HaplotypeScore=13.9912;MLEAC=3;MLEAF=0.500;MQ=53.95;MQ0=0;MQRankSum=6.783;QD=4.51;ReadPosRankSum=4.824	GT:AD:DP:GQ:MLPSAC:MLPSAF:PL	0/0/0/1/1/1:54,62:116:1:3:0.500:547,50,13,0,1,22,426	SG	393	gi|508710248|gb|EOY02145.1|	NAC domain protein, IPR003441 isoform 1 [Theobroma cacao]	AT1G25580.1	NAC (No Apical Meristem) domain transcriptional regulator superfamily protein	Encodes suppressor of gamma response 1 (SOG1), a putative transcription factor governing multiple responses to DNA damage.	SUPPRESSOR OF GAMMA RADIATION 1 (SOG1); FUNCTIONS IN: sequence-specific DNA binding transcription factor activity; INVOLVED IN: multicellular organismal development, response to gamma radiation, DNA damage checkpoint, regulation of meiosis; LOCATED IN: cellular_component unknown; EXPRESSED IN: 23 plant structures; EXPRESSED DURING: 13 growth stages; CONTAINS InterPro DOMAIN/s: No apical meristem …
Sp1_comp271575_c1_seq1	259	.	G	A	128	.	DP=69;VDB=0.0365;AF1=0.5;AC1=1;DP4=2,6,19,37;MQ=48;FQ=11.3;PV4=1,6.2e-15,0.038,1	GT:PL:GQ	0/1:158,0,38:41	Sp1_comp271575_c1_seq1	259	.	G	A	2184.91	PASS	AC=5;AF=0.833;AN=6;BaseQRankSum=1.456;DP=69;Dels=0.01;FS=1.517;HaplotypeScore=3.9284;MLEAC=5;MLEAF=0.833;MQ=60.00;MQ0=0;MQRankSum=0.504;QD=31.67;ReadPosRankSum=2.351	GT:AD:DP:GQ:MLPSAC:MLPSAF:PL	0/1/1/1/1/1:8,60:68:29:5:0.833:2211,328,171,84,29,0,216	SG	393	gi|508710248|gb|EOY02145.1|	NAC domain protein, IPR003441 isoform 1 [Theobroma cacao]	AT1G25580.1	NAC (No Apical Meristem) domain transcriptional regulator superfamily protein	Encodes suppressor of gamma response 1 (SOG1), a putative transcription factor governing multiple responses to DNA damage.	SUPPRESSOR OF GAMMA RADIATION 1 (SOG1); FUNCTIONS IN: sequence-specific DNA binding transcription factor activity; INVOLVED IN: multicellular organismal development, response to gamma radiation, DNA damage checkpoint, regulation of meiosis; LOCATED IN: cellular_component unknown; EXPRESSED IN: 23 plant structures; EXPRESSED DURING: 13 growth stages; CONTAINS InterPro DOMAIN/s: No apical meristem …
Sp1_comp271575_c1_seq1	293	.	G	C	119	.	DP=67;VDB=0.0365;AF1=0.5;AC1=1;DP4=2,6,22,35;MQ=48;FQ=18.1;PV4=0.7,2e-13,0.099,0.28	GT:PL:GQ	0/1:149,0,45:48	Sp1_comp271575_c1_seq1	293	.	G	C	2311.9	PASS	AC=5;AF=0.833;AN=6;BaseQRankSum=0.849;DP=66;Dels=0.00;FS=3.269;HaplotypeScore=0.7887;MLEAC=5;MLEAF=0.833;MQ=60.00;MQ0=0;MQRankSum=1.228;QD=25.88;ReadPosRankSum=-0.929	GT:AD:DP:GQ:MLPSAC:MLPSAF:PL	0/1/1/1/1/1:9,57:66:34:5:0.833:2338,349,185,93,34,0,202	SG	393	gi|508710248|gb|EOY02145.1|	NAC domain protein, IPR003441 isoform 1 [Theobroma cacao]	AT1G25580.1	NAC (No Apical Meristem) domain transcriptional regulator superfamily protein	Encodes suppressor of gamma response 1 (SOG1), a putative transcription factor governing multiple responses to DNA damage.	SUPPRESSOR OF GAMMA RADIATION 1 (SOG1); FUNCTIONS IN: sequence-specific DNA binding transcription factor activity; INVOLVED IN: multicellular organismal development, response to gamma radiation, DNA damage checkpoint, regulation of meiosis; LOCATED IN: cellular_component unknown; EXPRESSED IN: 23 plant structures; EXPRESSED DURING: 13 growth stages; CONTAINS InterPro DOMAIN/s: No apical meristem …
Sp1_comp271575_c1_seq1	93	.	G	C	224	.	DP=63;VDB=0.0322;AF1=0.5;AC1=1;DP4=5,6,15,15;MQ=51;FQ=169;PV4=1,7.7e-07,1,0.17	GT:PL:GQ	0/1:254,0,196:99	Sp1_comp271575_c1_seq1	93	.	G	C	1569.97	PASS	AC=5;AF=0.833;AN=6;BaseQRankSum=-0.648;DP=58;Dels=0.00;FS=1.401;HaplotypeScore=0.0000;MLEAC=5;MLEAF=0.833;MQ=60.00;MQ0=0;MQRankSum=-0.545;QD=27.07;ReadPosRankSum=-0.010	GT:AD:DP:GQ:MLPSAC:MLPSAF:PL	0/1/1/1/1/1:10,48:58:18:5:0.833:1596,231,117,55,18,0,220	SG	393	gi|508710248|gb|EOY02145.1|	NAC domain protein, IPR003441 isoform 1 [Theobroma cacao]	AT1G25580.1	NAC (No Apical Meristem) domain transcriptional regulator superfamily protein	Encodes suppressor of gamma response 1 (SOG1), a putative transcription factor governing multiple responses to DNA damage.	SUPPRESSOR OF GAMMA RADIATION 1 (SOG1); FUNCTIONS IN: sequence-specific DNA binding transcription factor activity; INVOLVED IN: multicellular organismal development, response to gamma radiation, DNA damage checkpoint, regulation of meiosis; LOCATED IN: cellular_component unknown; EXPRESSED IN: 23 plant structures; EXPRESSED DURING: 13 growth stages; CONTAINS InterPro DOMAIN/s: No apical meristem …
Sp1_comp271575_c1_seq1	94	.	G	C	225	.	DP=63;VDB=0.0322;AF1=0.5;AC1=1;DP4=5,6,15,15;MQ=51;FQ=170;PV4=1,4.7e-07,1,0.16	GT:PL:GQ	0/1:255,0,197:99	Sp1_comp271575_c1_seq1	94	.	G	C	1564.97	PASS	AC=5;AF=0.833;AN=6;BaseQRankSum=-0.628;DP=58;Dels=0.00;FS=1.401;HaplotypeScore=0.0000;MLEAC=5;MLEAF=0.833;MQ=60.00;MQ0=0;MQRankSum=-1.225;QD=26.98;ReadPosRankSum=0.010	GT:AD:DP:GQ:MLPSAC:MLPSAF:PL	0/1/1/1/1/1:10,48:58:18:5:0.833:1591,231,117,55,18,0,222	SG	393	gi|508710248|gb|EOY02145.1|	NAC domain protein, IPR003441 isoform 1 [Theobroma cacao]	AT1G25580.1	NAC (No Apical Meristem) domain transcriptional regulator superfamily protein	Encodes suppressor of gamma response 1 (SOG1), a putative transcription factor governing multiple responses to DNA damage.	SUPPRESSOR OF GAMMA RADIATION 1 (SOG1); FUNCTIONS IN: sequence-specific DNA binding transcription factor activity; INVOLVED IN: multicellular organismal development, response to gamma radiation, DNA damage checkpoint, regulation of meiosis; LOCATED IN: cellular_component unknown; EXPRESSED IN: 23 plant structures; EXPRESSED DURING: 13 growth stages; CONTAINS InterPro DOMAIN/s: No apical meristem …
Sp1_comp271582_c0_seq2	134	.	T	C	202	.	DP=111;VDB=0.0380;AF1=1;AC1=2;DP4=0,0,59,33;MQ=42;FQ=-282	GT:PL:GQ	1/1:235,255,0:99	Sp1_comp271582_c0_seq2	134	.	T	C	3583.17		AC=5;AF=0.833;AN=6;BaseQRankSum=2.905;DP=130;Dels=0.00;FS=0.000;HaplotypeScore=21.9085;MLEAC=5;MLEAF=0.833;MQ=59.49;MQ0=0;MQRankSum=1.233;QD=27.56;ReadPosRankSum=2.569	GT:AD:DP:GQ:MLPSAC:MLPSAF:PL	0/1/1/1/1/1:37,93:130:12:5:0.833:3609,580,324,176,74,0,12	SG	366	No hit in this database		No hit in this database
Sp1_comp271582_c0_seq2	142	.	C	T	209	.	DP=123;VDB=0.0399;AF1=1;AC1=2;DP4=0,0,40,24;MQ=42;FQ=-220	GT:PL:GQ	1/1:242,193,0:99	Sp1_comp271582_c0_seq2	142	.	C	T	4198.9	PASS	AC=6;AF=1.00;AN=6;DP=136;Dels=0.00;FS=0.000;HaplotypeScore=0.9997;MLEAC=6;MLEAF=1.00;MQ=59.88;MQ0=0;QD=30.87	GT:AD:DP:GQ:MLPSAC:MLPSAF:PL	1/1/1/1/1/1:0,136:136:83:6:1.00:4225,817,501,316,185,83,0	SG	366	No hit in this database		No hit in this database
Sp1_comp271582_c0_seq2	179	.	G	C	205	.	DP=126;VDB=0.0399;AF1=1;AC1=2;DP4=0,0,20,22;MQ=47;FQ=-153	GT:PL:GQ	1/1:238,126,0:99	Sp1_comp271582_c0_seq2	179	.	G	C	4243.9	PASS	AC=6;AF=1.00;AN=6;DP=139;Dels=0.00;FS=0.000;HaplotypeScore=3.8660;MLEAC=6;MLEAF=1.00;MQ=59.95;MQ0=0;QD=30.53	GT:AD:DP:GQ:MLPSAC:MLPSAF:PL	1/1/1/1/1/1:0,139:139:84:6:1.00:4270,825,506,319,187,84,0	SG	366	No hit in this database		No hit in this database
Sp1_comp271582_c0_seq2	57	.	G	T	222	.	DP=59;VDB=0.0081;AF1=1;AC1=2;DP4=0,0,34,23;MQ=41;FQ=-199	GT:PL:GQ	1/1:255,172,0:99	Sp1_comp271582_c0_seq2	57	.	G	T	1885.9	PASS	AC=6;AF=1.00;AN=6;DP=65;Dels=0.00;FS=0.000;HaplotypeScore=1.9995;MLEAC=6;MLEAF=1.00;MQ=59.70;MQ0=0;QD=29.01	GT:AD:DP:GQ:MLPSAC:MLPSAF:PL	1/1/1/1/1/1:0,65:65:36:6:1.00:1912,350,215,135,79,36,0	SG	366	No hit in this database		No hit in this database
Sp1_comp271582_c0_seq2	85	.	G	C	222	.	DP=84;VDB=0.0271;AF1=1;AC1=2;DP4=0,0,46,36;MQ=39;FQ=-274	GT:PL:GQ	1/1:255,247,0:99	Sp1_comp271582_c0_seq2	85	.	G	C	2702.9		AC=6;AF=1.00;AN=6;DP=72;Dels=0.00;FS=0.000;HaplotypeScore=62.8230;MLEAC=6;MLEAF=1.00;MQ=60.00;MQ0=0;QD=27.09	GT:AD:DP:GQ:MLPSAC:MLPSAF:PL	1/1/1/1/1/1:0,71:72:49:6:1.00:2729,482,296,187,109,49,0	SG	366	No hit in this database		No hit in this database
Sp1_comp271582_c0_seq2	164	.	G	T	102.9		AC=1;AF=0.167;AN=6;BaseQRankSum=0.367;DP=145;Dels=0.00;FS=7.351;HaplotypeScore=7.3303;MLEAC=1;MLEAF=0.167;MQ=59.95;MQ0=0;MQRankSum=-0.795;QD=0.71;ReadPosRankSum=1.386	GT:AD:DP:GQ:MLPSAC:MLPSAF:PL	0/0/0/0/0/1:130,15:145:88:1:0.167:129,0,88,2147483647,2147483647,2147483647,2147483647											GATK	366	No hit in this database		No hit in this database
Sp1_comp271582_c0_seq2	287	.	C	T	113.9		AC=1;AF=0.167;AN=6;BaseQRankSum=2.107;DP=122;Dels=0.00;FS=0.000;HaplotypeScore=2.9830;MLEAC=1;MLEAF=0.167;MQ=60.00;MQ0=0;MQRankSum=-0.579;QD=0.93;ReadPosRankSum=0.985	GT:AD:DP:GQ:MLPSAC:MLPSAF:PL	0/0/0/0/0/1:115,7:122:82:1:0.167:140,0,82,2147483647,2147483647,2147483647,2147483647											GATK	366	No hit in this database		No hit in this database
Sp1_comp271582_c0_seq2	324	.	T	C	826.95	PASS	AC=1;AF=0.167;AN=6;BaseQRankSum=1.277;DP=133;Dels=0.00;FS=0.000;HaplotypeScore=0.9998;MLEAC=1;MLEAF=0.167;MQ=60.00;MQ0=0;MQRankSum=-0.946;QD=6.22;ReadPosRankSum=1.766	GT:AD:DP:GQ:MLPSAC:MLPSAF:PL	0/0/0/0/0/1:105,28:133:20:1:0.167:853,0,20,100,2147483647,2147483647,2147483647											GATK	366	No hit in this database		No hit in this database
Sp1_comp271582_c0_seq2	336	.	C	A	521.9	PASS	AC=1;AF=0.167;AN=6;BaseQRankSum=1.432;DP=138;Dels=0.00;FS=7.025;HaplotypeScore=5.9983;MLEAC=1;MLEAF=0.167;MQ=59.22;MQ0=0;MQRankSum=-0.749;QD=3.78;ReadPosRankSum=2.001	GT:AD:DP:GQ:MLPSAC:MLPSAF:PL	0/0/0/0/0/1:120,18:138:58:1:0.167:548,0,58,171,2147483647,2147483647,2147483647											GATK	366	No hit in this database		No hit in this database
Sp1_comp271582_c0_seq2	99	.	C	T	77.9		AC=1;AF=0.167;AN=6;BaseQRankSum=-1.778;DP=94;Dels=0.00;FS=1.146;HaplotypeScore=5.9151;MLEAC=1;MLEAF=0.167;MQ=59.29;MQ0=0;MQRankSum=-1.866;QD=0.83;ReadPosRankSum=-5.128	GT:AD:DP:GQ:MLPSAC:MLPSAF:PL	0/0/0/0/0/1:77,17:94:54:1:0.167:104,0,54,134,2147483647,2147483647,2147483647											GATK	366	No hit in this database		No hit in this database
Sp1_comp271591_c0_seq1	111	.	A	C	38.8	.	DP=8;VDB=0.0019;AF1=1;AC1=2;DP4=0,0,2,0;MQ=60;FQ=-33	GT:PL:GQ	1/1:70,6,0:10	Sp1_comp271591_c0_seq1	111	.	A	C	93.4	PASS	AC=6;AF=1.00;AN=6;DP=9;Dels=0.00;FS=0.000;HaplotypeScore=0.0000;MLEAC=6;MLEAF=1.00;MQ=58.28;MQ0=0;QD=10.38	GT:AD:DP:GQ:MLPSAC:MLPSAF:PL	1/1/1/1/1/1:0,9:9:3:6:1.00:117,31,19,12,7,3,0	SG	219	No hit in this database		No hit in this database
Sp1_comp271591_c0_seq1	181	.	G	A	28	.	DP=7;VDB=0.0017;AF1=0.5;AC1=1;DP4=2,1,2,1;MQ=35;FQ=31;PV4=1,0.0016,0.13,0.42	GT:PL:GQ	0/1:58,0,79:61	Sp1_comp271591_c0_seq1	181	.	G	A	109.83	PASS	AC=2;AF=0.333;AN=6;BaseQRankSum=-0.813;DP=17;Dels=0.00;FS=0.000;HaplotypeScore=0.0000;MLEAC=2;MLEAF=0.333;MQ=50.74;MQ0=0;MQRankSum=0.380;QD=6.46;ReadPosRankSum=0.271	GT:AD:DP:GQ:MLPSAC:MLPSAF:PL	0/0/0/0/1/1:10,7:17:3:2:0.333:133,4,0,3,12,32,296	SG	219	No hit in this database		No hit in this database
Sp1_comp271591_c0_seq1	198	.	C	T	42.45	LowQual	AC=1;AF=0.167;AN=6;BaseQRankSum=1.086;DP=14;Dels=0.00;FS=0.000;HaplotypeScore=1.9941;MLEAC=1;MLEAF=0.167;MQ=47.36;MQ0=0;MQRankSum=1.086;QD=3.03;ReadPosRankSum=-1.283	GT:AD:DP:GQ:MLPSAC:MLPSAF:PL	0/0/0/0/0/1:11,2:14:2:1:0.167:66,0,2,8,20,42,306											GATK	219	No hit in this database		No hit in this database
Sp1_comp271591_c0_seq1	210	.	G	T	162.81	PASS	AC=4;AF=0.667;AN=6;BaseQRankSum=0.000;DP=11;Dels=0.00;FS=0.000;HaplotypeScore=1.8320;MLEAC=4;MLEAF=0.667;MQ=44.31;MQ0=0;MQRankSum=-0.278;QD=14.80;ReadPosRankSum=1.663	GT:AD:DP:GQ:MLPSAC:MLPSAF:PL	0/0/1/1/1/1:4,7:11:1:4:0.667:185,18,6,1,0,4,93											GATK	219	No hit in this database		No hit in this database
Sp1_comp271591_c0_seq1	82	.	T	C	38.8	.	DP=2;VDB=0.0099;AF1=1;AC1=2;DP4=0,0,2,0;MQ=54;FQ=-33	GT:PL:GQ	1/1:70,6,0:10											SAM	219	No hit in this database		No hit in this database
Sp1_comp271593_c0_seq1	127	.	C	A	52.98	PASS	AC=3;AF=0.500;AN=6;BaseQRankSum=0.000;DP=4;Dels=0.00;FS=0.000;HaplotypeScore=0.0000;MLEAC=3;MLEAF=0.500;MQ=60.00;MQ0=0;MQRankSum=1.026;QD=13.25;ReadPosRankSum=0.000	GT:AD:DP:GQ:MLPSAC:MLPSAF:PL	0/0/0/1/1/1:2,2:4:1:3:0.500:74,5,1,0,1,5,75											GATK	210	gi|334185444|ref|NP_001189927.1|	plant glycogenin-like starch initiation protein 1 [Arabidopsis thaliana]	AT3G18660.3	plant glycogenin-like starch initiation protein 1	Plants expressing an RNAi construct specifically targeting PGSIP1 was shown to have a dramatically reduced amount of starch.	plant glycogenin-like starch initiation protein 1 (PGSIP1); FUNCTIONS IN: transferase activity, transferring glycosyl groups; INVOLVED IN: biosynthetic process, starch metabolic process; LOCATED IN: chloroplast; EXPRESSED IN: 19 plant structures; EXPRESSED DURING: 7 growth stages; CONTAINS InterPro DOMAIN/s: Glycosyl transferase, family 8 (InterPro:IPR002495); BEST Arabidopsis thaliana protein ma…
Sp1_comp271593_c0_seq1	160	.	T	C	65.71	PASS	AC=6;AF=1.00;AN=6;DP=2;Dels=0.00;FS=0.000;HaplotypeScore=0.0000;MLEAC=6;MLEAF=1.00;MQ=60.00;MQ0=0;QD=32.86	GT:AD:DP:GQ:MLPSAC:MLPSAF:PL	1/1/1/1/1/1:0,2:2:2:6:1.00:88,16,10,6,4,2,0											GATK	210	gi|334185444|ref|NP_001189927.1|	plant glycogenin-like starch initiation protein 1 [Arabidopsis thaliana]	AT3G18660.3	plant glycogenin-like starch initiation protein 1	Plants expressing an RNAi construct specifically targeting PGSIP1 was shown to have a dramatically reduced amount of starch.	plant glycogenin-like starch initiation protein 1 (PGSIP1); FUNCTIONS IN: transferase activity, transferring glycosyl groups; INVOLVED IN: biosynthetic process, starch metabolic process; LOCATED IN: chloroplast; EXPRESSED IN: 19 plant structures; EXPRESSED DURING: 7 growth stages; CONTAINS InterPro DOMAIN/s: Glycosyl transferase, family 8 (InterPro:IPR002495); BEST Arabidopsis thaliana protein ma…
Sp1_comp271594_c0_seq1	34	.	T	A	20.8	.	DP=2;VDB=0.0099;AF1=1;AC1=2;DP4=0,0,1,1;MQ=60;FQ=-33	GT:PL:GQ	1/1:52,6,0:10	Sp1_comp271594_c0_seq1	34	.	T	A	55.71	PASS	AC=6;AF=1.00;AN=6;DP=4;Dels=0.00;FS=0.000;HaplotypeScore=0.0000;MLEAC=6;MLEAF=1.00;MQ=60.00;MQ0=0;QD=13.93	GT:AD:DP:GQ:MLPSAC:MLPSAF:PL	1/1/1/1/1/1:0,4:4:2:6:1.00:78,16,10,6,4,2,0	SG	384	No hit in this database		No hit in this database
Sp1_comp271594_c0_seq1	60	.	C	G	11.3	.	DP=1;AF1=1;AC1=2;DP4=0,0,0,1;MQ=60;FQ=-30	GT:PL:GQ	1/1:41,3,0:5	Sp1_comp271594_c0_seq1	60	.	C	G	64.71	PASS	AC=6;AF=1.00;AN=6;DP=3;Dels=0.00;FS=0.000;HaplotypeScore=0.0000;MLEAC=6;MLEAF=1.00;MQ=60.00;MQ0=0;QD=21.57	GT:AD:DP:GQ:MLPSAC:MLPSAF:PL	1/1/1/1/1/1:0,3:3:2:6:1.00:87,16,10,6,4,2,0	SG	384	No hit in this database		No hit in this database
Sp1_comp271594_c0_seq1	63	.	G	T	10.4	.	DP=1;AF1=1;AC1=2;DP4=0,0,0,1;MQ=60;FQ=-30	GT:PL:GQ	1/1:40,3,0:5	Sp1_comp271594_c0_seq1	63	.	G	T	67.71	PASS	AC=6;AF=1.00;AN=6;DP=3;Dels=0.00;FS=0.000;HaplotypeScore=0.0000;MLEAC=6;MLEAF=1.00;MQ=60.00;MQ0=0;QD=22.57	GT:AD:DP:GQ:MLPSAC:MLPSAF:PL	1/1/1/1/1/1:0,3:3:2:6:1.00:90,16,10,6,4,2,0	SG	384	No hit in this database		No hit in this database
Sp1_comp271594_c0_seq1	106	.	G	A	54.71	PASS	AC=6;AF=1.00;AN=6;DP=2;Dels=0.00;FS=0.000;HaplotypeScore=0.0000;MLEAC=6;MLEAF=1.00;MQ=60.00;MQ0=0;QD=27.36	GT:AD:DP:GQ:MLPSAC:MLPSAF:PL	1/1/1/1/1/1:0,2:2:2:6:1.00:77,16,10,6,4,2,0											GATK	384	No hit in this database		No hit in this database
Sp1_comp271594_c0_seq1	19	.	G	A	40.8	.	DP=2;VDB=0.0099;AF1=1;AC1=2;DP4=0,0,1,1;MQ=60;FQ=-33	GT:PL:GQ	1/1:72,6,0:10											SAM	384	No hit in this database		No hit in this database
Sp1_comp271595_c0_seq1	239	.	T	A	5.46	.	DP=1;AF1=1;AC1=2;DP4=0,0,1,0;MQ=60;FQ=-30	GT:PL:GQ	1/1:34,3,0:3											SAM	305	No hit in this database		No hit in this database
Sp1_comp271600_c0_seq1	1056	.	G	T	91	.	DP=18;VDB=0.0001;AF1=0.5;AC1=1;DP4=4,4,5,5;MQ=46;FQ=94;PV4=1,6.7e-12,0.027,1	GT:PL:GQ	0/1:121,0,187:99	Sp1_comp271600_c0_seq1	1056	.	G	T	664.04	PASS	AC=3;AF=0.500;AN=6;BaseQRankSum=0.182;DP=35;Dels=0.00;FS=0.000;HaplotypeScore=0.0000;MLEAC=3;MLEAF=0.500;MQ=60.00;MQ0=0;MQRankSum=0.809;QD=18.97;ReadPosRankSum=-1.106	GT:AD:DP:GQ:MLPSAC:MLPSAF:PL	0/0/0/1/1/1:17,18:35:7:3:0.500:689,48,10,0,7,41,632	SG	1071	No hit in this database		No hit in this database
Sp1_comp271600_c0_seq1	201	.	A	G	157	.	DP=40;VDB=0.0298;AF1=0.5;AC1=1;DP4=2,5,15,13;MQ=44;FQ=64;PV4=0.4,3.5e-06,0.025,1	GT:PL:GQ	0/1:187,0,91:94	Sp1_comp271600_c0_seq1	201	.	A	G	1021.1	PASS	AC=5;AF=0.833;AN=6;BaseQRankSum=2.456;DP=40;Dels=0.00;FS=3.695;HaplotypeScore=0.9996;MLEAC=5;MLEAF=0.833;MQ=60.00;MQ0=0;MQRankSum=0.249;QD=25.53;ReadPosRankSum=0.214	GT:AD:DP:GQ:MLPSAC:MLPSAF:PL	0/1/1/1/1/1:7,33:40:5:5:0.833:1046,140,65,27,5,0,189	SG	1071	No hit in this database		No hit in this database
Sp1_comp271600_c0_seq1	203	.	T	C	146	.	DP=40;VDB=0.0322;AF1=1;AC1=2;DP4=0,0,8,8;MQ=40;FQ=-75	GT:PL:GQ	1/1:179,48,0:93	Sp1_comp271600_c0_seq1	203	.	T	C	1296.91	PASS	AC=6;AF=1.00;AN=6;DP=40;Dels=0.00;FS=0.000;HaplotypeScore=0.0000;MLEAC=6;MLEAF=1.00;MQ=60.00;MQ0=0;QD=32.42	GT:AD:DP:GQ:MLPSAC:MLPSAF:PL	1/1/1/1/1/1:0,40:40:26:6:1.00:1323,257,157,99,58,26,0	SG	1071	No hit in this database		No hit in this database
Sp1_comp271600_c0_seq1	222	.	G	C	157	.	DP=42;VDB=0.0399;AF1=0.5;AC1=1;DP4=4,10,12,12;MQ=45;FQ=160;PV4=0.31,1.6e-05,0.091,1	GT:PL:GQ	0/1:187,0,197:99	Sp1_comp271600_c0_seq1	222	.	G	C	874.61	PASS	AC=4;AF=0.667;AN=6;BaseQRankSum=-0.289;DP=42;Dels=0.00;FS=4.722;HaplotypeScore=12.9912;MLEAC=4;MLEAF=0.667;MQ=59.60;MQ0=0;MQRankSum=0.761;QD=20.82;ReadPosRankSum=0.840	GT:AD:DP:GQ:MLPSAC:MLPSAF:PL	0/0/1/1/1/1:15,27:42:9:4:0.667:900,97,36,9,0,13,414	SG	1071	No hit in this database		No hit in this database
Sp1_comp271600_c0_seq1	291	.	G	A	107	.	DP=39;VDB=0.0322;AF1=0.5;AC1=1;DP4=3,2,5,5;MQ=45;FQ=93.9;PV4=1,9.5e-06,0.033,1	GT:PL:GQ	0/1:137,0,121:99	Sp1_comp271600_c0_seq1	291	.	G	A	568.59		AC=4;AF=0.667;AN=6;BaseQRankSum=-0.020;DP=44;Dels=0.00;FS=0.000;HaplotypeScore=18.7081;MLEAC=4;MLEAF=0.667;MQ=58.32;MQ0=0;MQRankSum=0.500;QD=12.92;ReadPosRankSum=0.020	GT:AD:DP:GQ:MLPSAC:MLPSAF:PL	0/0/1/1/1/1:7,37:44:1:4:0.667:592,84,36,12,0,1,179	SG	1071	No hit in this database		No hit in this database
Sp1_comp271600_c0_seq1	299	.	T	C	94	.	DP=39;VDB=0.0298;AF1=0.5;AC1=1;DP4=3,2,7,3;MQ=47;FQ=95.3;PV4=1,1.5e-07,0.065,1	GT:PL:GQ	0/1:124,0,127:99	Sp1_comp271600_c0_seq1	299	.	T	C	519.05		AC=4;AF=0.667;AN=6;BaseQRankSum=-0.781;DP=44;Dels=0.00;FS=4.063;HaplotypeScore=28.4871;MLEAC=4;MLEAF=0.667;MQ=58.32;MQ0=0;MQRankSum=0.140;QD=11.80;ReadPosRankSum=1.341	GT:AD:DP:GQ:MLPSAC:MLPSAF:PL	0/0/1/1/1/1:7,36:44:0:4:0.667:542,77,34,12,0,0,164	SG	1071	No hit in this database		No hit in this database
Sp1_comp271600_c0_seq1	338	.	T	C	119	.	DP=60;VDB=0.0392;AF1=0.5;AC1=1;DP4=16,17,12,10;MQ=46;FQ=122;PV4=0.78,1.7e-20,0.48,0.29	GT:PL:GQ	0/1:149,0,255:99	Sp1_comp271600_c0_seq1	338	.	T	C	733.45	PASS	AC=2;AF=0.333;AN=6;BaseQRankSum=0.201;DP=65;Dels=0.00;FS=0.000;HaplotypeScore=3.5583;MLEAC=2;MLEAF=0.333;MQ=60.00;MQ0=0;MQRankSum=0.688;QD=11.28;ReadPosRankSum=-2.590	GT:AD:DP:GQ:MLPSAC:MLPSAF:PL	0/0/0/0/1/1:36,28:65:1:2:0.333:757,34,0,1,27,97,2147483647	SG	1071	No hit in this database		No hit in this database
Sp1_comp271600_c0_seq1	416	.	T	C	222	.	DP=67;VDB=0.0400;AF1=1;AC1=2;DP4=0,0,13,18;MQ=41;FQ=-120	GT:PL:GQ	1/1:255,93,0:99	Sp1_comp271600_c0_seq1	416	.	T	C	1386.91		AC=6;AF=1.00;AN=6;DP=67;Dels=0.00;FS=0.000;HaplotypeScore=30.7824;MLEAC=6;MLEAF=1.00;MQ=60.00;MQ0=0;QD=20.70	GT:AD:DP:GQ:MLPSAC:MLPSAF:PL	1/1/1/1/1/1:0,65:67:27:6:1.00:1413,264,162,102,60,27,0	SG	1071	No hit in this database		No hit in this database
Sp1_comp271600_c0_seq1	455	.	T	C	222	.	DP=74;VDB=0.0399;AF1=1;AC1=2;DP4=0,0,32,25;MQ=41;FQ=-199	GT:PL:GQ	1/1:255,172,0:99	Sp1_comp271600_c0_seq1	455	.	T	C	2402.9	PASS	AC=6;AF=1.00;AN=6;BaseQRankSum=0.147;DP=78;Dels=0.00;FS=0.000;HaplotypeScore=1.9644;MLEAC=6;MLEAF=1.00;MQ=58.75;MQ0=0;MQRankSum=3.251;QD=30.81;ReadPosRankSum=2.503	GT:AD:DP:GQ:MLPSAC:MLPSAF:PL	1/1/1/1/1/1:4,74:78:44:6:1.00:2429,436,267,169,99,44,0	SG	1071	No hit in this database		No hit in this database
Sp1_comp271600_c0_seq1	487	.	G	A	190	.	DP=70;VDB=0.0399;AF1=1;AC1=2;DP4=0,0,22,10;MQ=44;FQ=-123	GT:PL:GQ	1/1:223,96,0:99	Sp1_comp271600_c0_seq1	487	.	G	A	2748.9	PASS	AC=6;AF=1.00;AN=6;DP=72;Dels=0.00;FS=0.000;HaplotypeScore=0.0000;MLEAC=6;MLEAF=1.00;MQ=59.59;MQ0=0;QD=28.35	GT:AD:DP:GQ:MLPSAC:MLPSAF:PL	1/1/1/1/1/1:0,72:72:54:6:1.00:2775,529,324,205,120,54,0	SG	1071	No hit in this database		No hit in this database
Sp1_comp271600_c0_seq1	522	.	A	G	197	.	DP=61;VDB=0.0380;AF1=1;AC1=2;DP4=0,0,18,15;MQ=46;FQ=-126	GT:PL:GQ	1/1:230,99,0:99	Sp1_comp271600_c0_seq1	522	.	A	G	2401.9	PASS	AC=6;AF=1.00;AN=6;DP=63;Dels=0.00;FS=0.000;HaplotypeScore=0.0000;MLEAC=6;MLEAF=1.00;MQ=60.00;MQ0=0;QD=26.80	GT:AD:DP:GQ:MLPSAC:MLPSAF:PL	1/1/1/1/1/1:0,63:63:46:6:1.00:2428,451,277,175,102,46,0	SG	1071	No hit in this database		No hit in this database
Sp1_comp271600_c0_seq1	562	.	A	T	72	.	DP=56;VDB=0.0392;AF1=0.5;AC1=1;DP4=9,6,8,3;MQ=48;FQ=75;PV4=0.68,7.5e-16,0.39,0.001	GT:PL:GQ	0/1:102,0,255:99	Sp1_comp271600_c0_seq1	562	.	A	T	1371.57	PASS	AC=4;AF=0.667;AN=6;BaseQRankSum=1.134;DP=56;Dels=0.00;FS=0.000;HaplotypeScore=0.0000;MLEAC=4;MLEAF=0.667;MQ=60.00;MQ0=0;MQRankSum=1.224;QD=24.49;ReadPosRankSum=-0.154	GT:AD:DP:GQ:MLPSAC:MLPSAF:PL	0/0/1/1/1/1:16,40:56:8:4:0.667:1397,169,69,21,0,8,513	SG	1071	No hit in this database		No hit in this database
Sp1_comp271600_c0_seq1	57	.	T	C	169	.	DP=30;VDB=0.0115;AF1=0.5;AC1=1;DP4=10,6,4,7;MQ=55;FQ=172;PV4=0.25,0.3,1,0.051	GT:PL:GQ	0/1:199,0,255:99	Sp1_comp271600_c0_seq1	57	.	T	C	254.13	PASS	AC=2;AF=0.333;AN=6;BaseQRankSum=0.615;DP=31;Dels=0.00;FS=5.525;HaplotypeScore=0.9996;MLEAC=2;MLEAF=0.333;MQ=60.00;MQ0=0;MQRankSum=0.576;QD=8.20;ReadPosRankSum=-0.973	GT:AD:DP:GQ:MLPSAC:MLPSAF:PL	0/0/0/0/1/1:17,14:31:0:2:0.333:277,14,0,0,12,42,466	SG	1071	No hit in this database		No hit in this database
Sp1_comp271600_c0_seq1	587	.	T	A	216	.	DP=51;VDB=0.0399;AF1=1;AC1=2;DP4=0,0,16,18;MQ=49;FQ=-129	GT:PL:GQ	1/1:249,102,0:99	Sp1_comp271600_c0_seq1	587	.	T	A	1806.9	PASS	AC=6;AF=1.00;AN=6;DP=51;Dels=0.00;FS=0.000;HaplotypeScore=0.9332;MLEAC=6;MLEAF=1.00;MQ=60.00;MQ0=0;QD=31.41	GT:AD:DP:GQ:MLPSAC:MLPSAF:PL	1/1/1/1/1/1:0,51:51:38:6:1.00:1833,373,229,144,84,38,0	SG	1071	No hit in this database		No hit in this database
Sp1_comp271600_c0_seq1	605	.	G	C	94	.	DP=55;VDB=0.0392;AF1=0.5;AC1=1;DP4=15,20,8,8;MQ=49;FQ=97;PV4=0.76,2.3e-14,0.4,1	GT:PL:GQ	0/1:124,0,255:99	Sp1_comp271600_c0_seq1	605	.	G	C	547.18	PASS	AC=2;AF=0.333;AN=6;BaseQRankSum=1.265;DP=55;Dels=0.00;FS=0.000;HaplotypeScore=0.9999;MLEAC=2;MLEAF=0.333;MQ=60.00;MQ0=0;MQRankSum=1.354;QD=9.95;ReadPosRankSum=1.121	GT:AD:DP:GQ:MLPSAC:MLPSAF:PL	0/0/0/0/1/1:37,18:55:13:2:0.333:573,18,0,13,51,137,2147483647	SG	1071	No hit in this database		No hit in this database
Sp1_comp271600_c0_seq1	615	.	T	A	68	.	DP=62;VDB=0.0380;AF1=0.5;AC1=1;DP4=2,2,4,4;MQ=46;FQ=18.1;PV4=1,0.089,1,1	GT:PL:GQ	0/1:98,0,45:48	Sp1_comp271600_c0_seq1	615	.	T	A	1416.07	PASS	AC=4;AF=0.667;AN=6;BaseQRankSum=-0.722;DP=63;Dels=0.00;FS=0.000;HaplotypeScore=0.9999;MLEAC=4;MLEAF=0.667;MQ=60.00;MQ0=0;MQRankSum=-0.824;QD=22.48;ReadPosRankSum=-0.722	GT:AD:DP:GQ:MLPSAC:MLPSAF:PL	0/0/1/1/1/1:21,42:63:15:4:0.667:1442,161,60,15,0,21,619	SG	1071	No hit in this database		No hit in this database
Sp1_comp271600_c0_seq1	756	.	C	T	136	.	DP=29;VDB=0.0008;AF1=0.5;AC1=1;DP4=2,2,8,15;MQ=50;FQ=28;PV4=0.61,3.2e-10,0.12,1	GT:PL:GQ	0/1:166,0,55:58	Sp1_comp271600_c0_seq1	756	.	C	T	2106.12	PASS	AC=4;AF=0.667;AN=6;BaseQRankSum=-0.967;DP=85;Dels=0.00;FS=1.908;HaplotypeScore=0.9996;MLEAC=4;MLEAF=0.667;MQ=59.18;MQ0=1;MQRankSum=0.354;QD=24.78;ReadPosRankSum=-1.236	GT:AD:DP:GQ:MLPSAC:MLPSAF:PL	0/0/1/1/1/1:28,57:85:13:4:0.667:2132,243,99,30,0,13,753	SG	1071	No hit in this database		No hit in this database
Sp1_comp271600_c0_seq1	878	.	T	G	85	.	DP=70;VDB=0.0380;AF1=0.5;AC1=1;DP4=12,19,6,9;MQ=49;FQ=88;PV4=1,1e-15,0.034,0.034	GT:PL:GQ	0/1:115,0,255:99	Sp1_comp271600_c0_seq1	878	.	T	G	1324.55	PASS	AC=3;AF=0.500;AN=6;BaseQRankSum=0.320;DP=69;Dels=0.00;FS=0.000;HaplotypeScore=3.8313;MLEAC=3;MLEAF=0.500;MQ=60.00;MQ0=0;MQRankSum=-0.477;QD=19.20;ReadPosRankSum=-0.477	GT:AD:DP:GQ:MLPSAC:MLPSAF:PL	0/0/0/1/1/1:31,38:69:8:3:0.500:1350,108,26,0,8,66,2147483647	SG	1071	No hit in this database		No hit in this database
Sp1_comp271600_c0_seq1	88	.	T	G	172	.	DP=33;VDB=0.0392;AF1=1;AC1=2;DP4=0,0,4,7;MQ=52;FQ=-60	GT:PL:GQ	1/1:205,33,0:63	Sp1_comp271600_c0_seq1	88	.	T	G	1165.92	PASS	AC=6;AF=1.00;AN=6;DP=40;Dels=0.00;FS=0.000;HaplotypeScore=0.0000;MLEAC=6;MLEAF=1.00;MQ=60.00;MQ0=0;QD=29.15	GT:AD:DP:GQ:MLPSAC:MLPSAF:PL	1/1/1/1/1/1:0,40:40:24:6:1.00:1192,233,143,90,53,24,0	SG	1071	No hit in this database		No hit in this database
Sp1_comp271600_c0_seq1	89	.	T	C	10.4	.	DP=32;VDB=0.0345;AF1=0.5;AC1=1;DP4=9,5,1,2;MQ=50;FQ=13.2;PV4=0.54,1,1,1	GT:PL:GQ	0/1:40,0,143:42	Sp1_comp271600_c0_seq1	89	.	T	C	98.11	PASS	AC=1;AF=0.167;AN=6;BaseQRankSum=0.765;DP=39;Dels=0.00;FS=8.840;HaplotypeScore=0.9979;MLEAC=1;MLEAF=0.167;MQ=60.00;MQ0=0;MQRankSum=-1.638;QD=2.52;ReadPosRankSum=0.889	GT:AD:DP:GQ:MLPSAC:MLPSAF:PL	0/0/0/0/0/1:28,11:39:5:1:0.167:123,0,5,25,59,126,2147483647	SG	1071	No hit in this database		No hit in this database
Sp1_comp271600_c0_seq1	956	.	T	G	187	.	DP=64;VDB=0.0392;AF1=1;AC1=2;DP4=0,0,15,9;MQ=48;FQ=-99	GT:PL:GQ	1/1:220,72,0:99	Sp1_comp271600_c0_seq1	956	.	T	G	2321.9	PASS	AC=6;AF=1.00;AN=6;DP=60;Dels=0.00;FS=0.000;HaplotypeScore=2.9325;MLEAC=6;MLEAF=1.00;MQ=60.00;MQ0=0;QD=31.19	GT:AD:DP:GQ:MLPSAC:MLPSAF:PL	1/1/1/1/1/1:0,60:60:46:6:1.00:2348,451,277,175,102,46,0	SG	1071	No hit in this database		No hit in this database
Sp1_comp271600_c0_seq1	146	.	A	G	211.54		AC=1;AF=0.167;AN=6;BaseQRankSum=-0.207;DP=61;Dels=0.00;FS=0.000;HaplotypeScore=13.1171;MLEAC=1;MLEAF=0.167;MQ=55.27;MQ0=0;MQRankSum=-3.941;QD=3.47;ReadPosRankSum=0.969	GT:AD:DP:GQ:MLPSAC:MLPSAF:PL	0/0/0/0/0/1:42,19:61:8:1:0.167:237,0,8,35,83,2147483647,2147483647											GATK	1071	No hit in this database		No hit in this database
Sp1_comp271600_c0_seq1	221	.	G	T	156.23	PASS	AC=1;AF=0.167;AN=6;BaseQRankSum=-0.337;DP=42;Dels=0.00;FS=3.691;HaplotypeScore=11.9939;MLEAC=1;MLEAF=0.167;MQ=59.60;MQ0=0;MQRankSum=0.506;QD=3.72;ReadPosRankSum=-0.506	GT:AD:DP:GQ:MLPSAC:MLPSAF:PL	0/0/0/0/0/1:35,7:42:11:1:0.167:182,0,11,38,83,2147483647,2147483647											GATK	1071	No hit in this database		No hit in this database
Sp1_comp271600_c0_seq1	256	.	T	C	322.83	PASS	AC=2;AF=0.333;AN=6;BaseQRankSum=1.257;DP=46;Dels=0.00;FS=7.294;HaplotypeScore=9.4824;MLEAC=2;MLEAF=0.333;MQ=58.66;MQ0=0;MQRankSum=-0.272;QD=7.02;ReadPosRankSum=-0.920	GT:AD:DP:GQ:MLPSAC:MLPSAF:PL	0/0/0/0/1/1:32,14:46:7:2:0.333:348,7,0,14,48,119,2147483647											GATK	1071	No hit in this database		No hit in this database
Sp1_comp271600_c0_seq1	276	.	G	A	96.99		AC=1;AF=0.167;AN=6;BaseQRankSum=2.232;DP=46;Dels=0.00;FS=0.000;HaplotypeScore=42.3661;MLEAC=1;MLEAF=0.167;MQ=58.92;MQ0=0;MQRankSum=0.248;QD=2.11;ReadPosRankSum=1.285	GT:AD:DP:GQ:MLPSAC:MLPSAF:PL	0/0/0/0/0/1:41,5:46:17:1:0.167:123,0,17,47,95,2147483647,2147483647											GATK	1071	No hit in this database		No hit in this database
Sp1_comp271600_c0_seq1	292	.	G	A	45.14	LowQual;	AC=1;AF=0.167;AN=6;BaseQRankSum=2.554;DP=44;Dels=0.00;FS=5.689;HaplotypeScore=18.7081;MLEAC=1;MLEAF=0.167;MQ=58.32;MQ0=0;MQRankSum=0.308;QD=1.03;ReadPosRankSum=1.631	GT:AD:DP:GQ:MLPSAC:MLPSAF:PL	0/0/0/0/0/1:28,16:44:5:1:0.167:70,0,5,19,44,91,2147483647											GATK	1071	No hit in this database		No hit in this database
Sp1_comp271600_c0_seq1	382	.	T	A	941.91	PASS	AC=2;AF=0.333;AN=6;BaseQRankSum=0.384;DP=79;Dels=0.00;FS=0.000;HaplotypeScore=2.6552;MLEAC=2;MLEAF=0.333;MQ=60.00;MQ0=0;MQRankSum=0.162;QD=11.92;ReadPosRankSum=0.688	GT:AD:DP:GQ:MLPSAC:MLPSAF:PL	0/0/0/0/1/1:46,33:79:0:2:0.333:965,48,0,0,36,131,2147483647											GATK	1071	No hit in this database		No hit in this database
Sp1_comp271600_c0_seq1	586	.	T	C	295.37	PASS	AC=2;AF=0.333;AN=6;BaseQRankSum=0.760;DP=53;Dels=0.00;FS=0.000;HaplotypeScore=0.9332;MLEAC=2;MLEAF=0.333;MQ=60.00;MQ0=0;MQRankSum=-0.582;QD=5.57;ReadPosRankSum=1.333	GT:AD:DP:GQ:MLPSAC:MLPSAF:PL	0/0/0/0/1/1:38,15:53:10:2:0.333:321,10,0,19,63,2147483647,2147483647											GATK	1071	No hit in this database		No hit in this database
Sp1_comp271600_c0_seq1	614	.	T	C	553.06	PASS	AC=2;AF=0.333;AN=6;BaseQRankSum=0.649;DP=63;Dels=0.00;FS=0.000;HaplotypeScore=0.9999;MLEAC=2;MLEAF=0.333;MQ=60.00;MQ0=0;MQRankSum=1.363;QD=8.78;ReadPosRankSum=0.532	GT:AD:DP:GQ:MLPSAC:MLPSAF:PL	0/0/0/0/1/1:42,21:63:17:2:0.333:579,18,0,17,63,2147483647,2147483647											GATK	1071	No hit in this database		No hit in this database
Sp1_comp271602_c0_seq1	165	.	A	G	210	.	DP=37;VDB=0.0345;AF1=1;AC1=2;DP4=0,0,24,13;MQ=41;FQ=-138	GT:PL:GQ	1/1:243,111,0:99	Sp1_comp271602_c0_seq1	165	.	A	G	1789.9	PASS	AC=6;AF=1.00;AN=6;DP=42;Dels=0.00;FS=0.000;HaplotypeScore=0.0000;MLEAC=6;MLEAF=1.00;MQ=60.00;MQ0=0;QD=29.09	GT:AD:DP:GQ:MLPSAC:MLPSAF:PL	1/1/1/1/1/1:0,42:42:33:6:1.00:1816,327,200,126,74,33,0	SG	386	No hit in this database		No hit in this database
Sp1_comp271602_c0_seq1	174	.	G	T	119	.	DP=31;VDB=0.0140;AF1=1;AC1=2;DP4=0,0,6,4;MQ=39;FQ=-57	GT:PL:GQ	1/1:152,30,0:57	Sp1_comp271602_c0_seq1	174	.	G	T	1537.91		AC=6;AF=1.00;AN=6;DP=37;Dels=0.00;FS=0.000;HaplotypeScore=25.9921;MLEAC=6;MLEAF=1.00;MQ=60.00;MQ0=0;QD=27.54	GT:AD:DP:GQ:MLPSAC:MLPSAF:PL	1/1/1/1/1/1:0,37:37:29:6:1.00:1564,288,177,111,65,29,0	SG	386	No hit in this database		No hit in this database
Sp1_comp271602_c0_seq1	177	.	C	G	222	.	DP=31;VDB=0.0140;AF1=1;AC1=2;DP4=0,0,18,13;MQ=40;FQ=-120	GT:PL:GQ	1/1:255,93,0:99	Sp1_comp271602_c0_seq1	177	.	C	G	1609.91		AC=6;AF=1.00;AN=6;DP=37;Dels=0.00;FS=0.000;HaplotypeScore=25.9921;MLEAC=6;MLEAF=1.00;MQ=60.00;MQ0=0;QD=28.04	GT:AD:DP:GQ:MLPSAC:MLPSAF:PL	1/1/1/1/1/1:0,37:37:29:6:1.00:1636,288,177,111,65,29,0	SG	386	No hit in this database		No hit in this database
Sp1_comp271602_c0_seq1	203	.	C	T	42	.	DP=33;VDB=0.0244;AF1=0.5;AC1=1;DP4=7,4,7,1;MQ=39;FQ=45;PV4=0.34,4.6e-08,0.36,1	GT:PL:GQ	0/1:72,0,211:75	Sp1_comp271602_c0_seq1	203	.	C	T	769.55	PASS	AC=4;AF=0.667;AN=6;BaseQRankSum=-0.281;DP=54;Dels=0.00;FS=4.254;HaplotypeScore=1.4538;MLEAC=4;MLEAF=0.667;MQ=60.00;MQ0=0;MQRankSum=0.436;QD=14.25;ReadPosRankSum=2.722	GT:AD:DP:GQ:MLPSAC:MLPSAF:PL	0/0/1/1/1/1:16,38:54:4:4:0.667:794,95,39,12,0,4,256	SG	386	No hit in this database		No hit in this database
Sp1_comp271602_c0_seq1	225	.	T	A	36	.	DP=23;VDB=0.0399;AF1=0.5;AC1=1;DP4=13,0,3,3;MQ=39;FQ=39;PV4=0.021,2.5e-07,0.4,0.48	GT:PL:GQ	0/1:66,0,147:69	Sp1_comp271602_c0_seq1	225	.	T	A	198.53	PASS	AC=2;AF=0.333;AN=6;BaseQRankSum=0.035;DP=48;Dels=0.00;FS=0.000;HaplotypeScore=1.8320;MLEAC=2;MLEAF=0.333;MQ=59.98;MQ0=0;MQRankSum=-1.810;QD=4.14;ReadPosRankSum=0.150	GT:AD:DP:GQ:MLPSAC:MLPSAF:PL	0/0/0/0/1/1:31,17:48:6:2:0.333:223,7,0,6,24,62,2147483647	SG	386	No hit in this database		No hit in this database
Sp1_comp271602_c0_seq1	266	.	C	A	142	.	DP=10;VDB=0.0081;AF1=0.5;AC1=1;DP4=2,0,5,3;MQ=41;FQ=11.3;PV4=1,0.34,0.061,1	GT:PL:GQ	0/1:172,0,38:41	Sp1_comp271602_c0_seq1	266	.	C	A	137.17	PASS	AC=2;AF=0.333;AN=6;BaseQRankSum=1.379;DP=22;Dels=0.00;FS=1.565;HaplotypeScore=0.0000;MLEAC=2;MLEAF=0.333;MQ=57.37;MQ0=0;MQRankSum=0.854;QD=6.23;ReadPosRankSum=-0.394	GT:AD:DP:GQ:MLPSAC:MLPSAF:PL	0/0/0/0/1/1:11,11:22:1:2:0.333:160,7,0,1,9,28,268	SG	386	No hit in this database		No hit in this database
Sp1_comp271602_c0_seq1	310	.	T	C	19.1	.	DP=9;VDB=0.0002;AF1=0.5008;AC1=1;DP4=0,1,0,4;MQ=35;FQ=-4.13;PV4=1,0.00021,0.2,1	GT:PL:GQ	0/1:49,0,25:28	Sp1_comp271602_c0_seq1	310	.	T	C	70.02	PASS	AC=3;AF=0.500;AN=6;BaseQRankSum=-0.999;DP=25;Dels=0.00;FS=1.958;HaplotypeScore=1.9775;MLEAC=3;MLEAF=0.500;MQ=53.26;MQ0=0;MQRankSum=-0.635;QD=2.80;ReadPosRankSum=0.091	GT:AD:DP:GQ:MLPSAC:MLPSAF:PL	0/0/0/1/1/1:7,18:25:2:3:0.500:92,8,2,0,2,8,105	SG	386	No hit in this database		No hit in this database
Sp1_comp271602_c0_seq1	347	.	C	T	7.8	.	DP=9;VDB=0.0003;AF1=0.5001;AC1=1;DP4=0,1,1,1;MQ=39;FQ=5.33;PV4=1,0.089,0.38,1	GT:PL:GQ	0/1:37,0,32:34	Sp1_comp271602_c0_seq1	347	.	C	T	508.74	PASS	AC=4;AF=0.667;AN=6;BaseQRankSum=-0.619;DP=29;Dels=0.00;FS=0.000;HaplotypeScore=0.0000;MLEAC=4;MLEAF=0.667;MQ=54.92;MQ0=0;MQRankSum=0.619;QD=17.54;ReadPosRankSum=-0.895	GT:AD:DP:GQ:MLPSAC:MLPSAF:PL	0/0/1/1/1/1:10,19:29:1:4:0.667:532,64,27,9,0,1,172	SG	386	No hit in this database		No hit in this database
Sp1_comp271602_c0_seq1	359	.	T	A	41	.	DP=9;VDB=0.0003;AF1=0.5032;AC1=1;DP4=0,1,1,5;MQ=31;FQ=-8.63;PV4=1,0.00021,0.15,1	GT:PL:GQ	0/1:71,0,19:22	Sp1_comp271602_c0_seq1	359	.	T	A	487.74	PASS	AC=4;AF=0.667;AN=6;BaseQRankSum=-1.941;DP=25;Dels=0.00;FS=0.000;HaplotypeScore=0.0000;MLEAC=4;MLEAF=0.667;MQ=59.08;MQ0=0;MQRankSum=-0.032;QD=19.51;ReadPosRankSum=-1.495	GT:AD:DP:GQ:MLPSAC:MLPSAF:PL	0/0/1/1/1/1:6,19:25:1:4:0.667:511,64,27,9,0,1,171	SG	386	No hit in this database		No hit in this database
Sp1_comp271602_c0_seq1	74	.	C	A	13.2	.	DP=27;VDB=0.0190;AF1=0.5;AC1=1;DP4=13,3,4,1;MQ=51;FQ=16.1;PV4=1,4.9e-06,0.044,0.39	GT:PL:GQ	0/1:43,0,253:46	Sp1_comp271602_c0_seq1	74	.	C	A	253.74	PASS	AC=2;AF=0.333;AN=6;BaseQRankSum=1.130;DP=23;Dels=0.00;FS=2.793;HaplotypeScore=0.8667;MLEAC=2;MLEAF=0.333;MQ=60.00;MQ0=0;MQRankSum=-1.323;QD=11.03;ReadPosRankSum=1.065	GT:AD:DP:GQ:MLPSAC:MLPSAF:PL	0/0/0/0/1/1:15,8:23:1:2:0.333:277,12,0,1,12,40,442	SG	386	No hit in this database		No hit in this database
Sp1_comp271602_c0_seq1	194	.	C	A	183.81	PASS	AC=2;AF=0.333;AN=6;BaseQRankSum=-0.455;DP=54;Dels=0.00;FS=4.254;HaplotypeScore=2.4533;MLEAC=2;MLEAF=0.333;MQ=60.00;MQ0=0;MQRankSum=-0.339;QD=3.40;ReadPosRankSum=-1.850	GT:AD:DP:GQ:MLPSAC:MLPSAF:PL	0/0/0/0/1/1:38,16:54:3:2:0.333:208,3,0,13,42,101,2147483647											GATK	386	No hit in this database		No hit in this database
Sp1_comp271602_c0_seq1	272	.	A	C	253.08	PASS	AC=3;AF=0.500;AN=6;BaseQRankSum=-1.852;DP=20;Dels=0.00;FS=0.000;HaplotypeScore=6.9654;MLEAC=3;MLEAF=0.500;MQ=57.10;MQ0=0;MQRankSum=-0.189;QD=12.65;ReadPosRankSum=0.416	GT:AD:DP:GQ:MLPSAC:MLPSAF:PL	0/0/0/1/1/1:10,10:20:1:3:0.500:276,25,7,0,1,11,202											GATK	386	No hit in this database		No hit in this database
Sp1_comp271602_c0_seq1	318	.	G	C	114.9	PASS	AC=2;AF=0.333;AN=6;BaseQRankSum=0.175;DP=24;Dels=0.00;FS=2.682;HaplotypeScore=0.9987;MLEAC=2;MLEAF=0.333;MQ=56.19;MQ0=0;MQRankSum=-0.105;QD=4.79;ReadPosRankSum=-0.945	GT:AD:DP:GQ:MLPSAC:MLPSAF:PL	0/0/0/0/1/1:18,6:24:0:2:0.333:137,6,0,0,6,20,216											GATK	386	No hit in this database		No hit in this database
Sp1_comp271602_c0_seq1	291	.	T	C	12.3	.	DP=11;VDB=0.0332;AF1=0.5;AC1=1;DP4=2,5,0,4;MQ=34;FQ=15.1;PV4=0.49,2.3e-06,1,1	GT:PL:GQ	0/1:42,0,116:44											SAM	386	No hit in this database		No hit in this database
Sp1_comp271605_c0_seq1	124	.	G	A	144	.	DP=311;VDB=0.0400;AF1=0.5;AC1=1;DP4=42,13,25,31;MQ=46;FQ=147;PV4=0.0009,1.1e-54,0.0046,0.00045	GT:PL:GQ	0/1:174,0,255:99	Sp1_comp271605_c0_seq1	124	.	G	A	5980.9		AC=5;AF=0.833;AN=6;BaseQRankSum=-2.029;DP=249;Dels=0.00;FS=1.374;HaplotypeScore=91.4458;MLEAC=5;MLEAF=0.833;MQ=59.97;MQ0=0;MQRankSum=-0.576;QD=24.02;ReadPosRankSum=0.938	GT:AD:DP:GQ:MLPSAC:MLPSAF:PL	0/1/1/1/1/1:53,194:248:44:5:0.833:6007,859,414,178,44,0,1182	SG	250	gi|296086791|emb|CBI32940.3|	unnamed protein product [Vitis vinifera]	AT1G51410.1	NAD(P)-binding Rossmann-fold superfamily protein	similar to Eucalyptus gunnii alcohol dehydrogenase of unknown physiological function (GI:1143445), apple tree, PIR:T16995; NOT a cinnamyl-alcohol dehydrogenase	NAD(P)-binding Rossmann-fold superfamily protein; FUNCTIONS IN: alcohol dehydrogenase (NAD) activity; INVOLVED IN: cellular metabolic process, metabolic process; LOCATED IN: cellular_component unknown; EXPRESSED IN: 6 plant structures; EXPRESSED DURING: L mature pollen stage, M germinated pollen stage, 4 anthesis, petal differentiation and expansion stage; CONTAINS InterPro DOMAIN/s: NAD-dependen…
Sp1_comp271605_c0_seq1	144	.	C	T	222	.	DP=362;VDB=0.0345;AF1=1;AC1=2;DP4=0,0,194,136;MQ=48;FQ=-282	GT:PL:GQ	1/1:255,255,0:99	Sp1_comp271605_c0_seq1	144	.	C	T	8885.9		AC=6;AF=1.00;AN=6;BaseQRankSum=0.209;DP=249;Dels=0.00;FS=1.225;HaplotypeScore=20.5241;MLEAC=6;MLEAF=1.00;MQ=59.29;MQ0=0;MQRankSum=5.353;QD=28.31;ReadPosRankSum=2.108	GT:AD:DP:GQ:MLPSAC:MLPSAF:PL	1/1/1/1/1/1:10,239:249:99:6:1.00:8912,1641,1006,635,371,167,0	SG	250	gi|296086791|emb|CBI32940.3|	unnamed protein product [Vitis vinifera]	AT1G51410.1	NAD(P)-binding Rossmann-fold superfamily protein	similar to Eucalyptus gunnii alcohol dehydrogenase of unknown physiological function (GI:1143445), apple tree, PIR:T16995; NOT a cinnamyl-alcohol dehydrogenase	NAD(P)-binding Rossmann-fold superfamily protein; FUNCTIONS IN: alcohol dehydrogenase (NAD) activity; INVOLVED IN: cellular metabolic process, metabolic process; LOCATED IN: cellular_component unknown; EXPRESSED IN: 6 plant structures; EXPRESSED DURING: L mature pollen stage, M germinated pollen stage, 4 anthesis, petal differentiation and expansion stage; CONTAINS InterPro DOMAIN/s: NAD-dependen…
Sp1_comp271605_c0_seq1	63	.	T	G	222	.	DP=109;VDB=0.0019;AF1=1;AC1=2;DP4=0,0,12,12;MQ=47;FQ=-99	GT:PL:GQ	1/1:255,72,0:99	Sp1_comp271605_c0_seq1	63	.	T	G	4136.9	PASS	AC=6;AF=1.00;AN=6;BaseQRankSum=1.643;DP=127;Dels=0.00;FS=0.000;HaplotypeScore=7.9631;MLEAC=6;MLEAF=1.00;MQ=60.00;MQ0=0;MQRankSum=-0.579;QD=32.57;ReadPosRankSum=0.976	GT:AD:DP:GQ:MLPSAC:MLPSAF:PL	1/1/1/1/1/1:3,124:127:82:6:1.00:4163,809,496,313,183,82,0	SG	250	gi|296086791|emb|CBI32940.3|	unnamed protein product [Vitis vinifera]	AT1G51410.1	NAD(P)-binding Rossmann-fold superfamily protein	similar to Eucalyptus gunnii alcohol dehydrogenase of unknown physiological function (GI:1143445), apple tree, PIR:T16995; NOT a cinnamyl-alcohol dehydrogenase	NAD(P)-binding Rossmann-fold superfamily protein; FUNCTIONS IN: alcohol dehydrogenase (NAD) activity; INVOLVED IN: cellular metabolic process, metabolic process; LOCATED IN: cellular_component unknown; EXPRESSED IN: 6 plant structures; EXPRESSED DURING: L mature pollen stage, M germinated pollen stage, 4 anthesis, petal differentiation and expansion stage; CONTAINS InterPro DOMAIN/s: NAD-dependen…
Sp1_comp271605_c0_seq1	78	.	C	T	222	.	DP=133;VDB=0.0081;AF1=1;AC1=2;DP4=0,0,15,20;MQ=47;FQ=-132	GT:PL:GQ	1/1:255,105,0:99	Sp1_comp271605_c0_seq1	78	.	C	T	5012.9	PASS	AC=6;AF=1.00;AN=6;DP=150;Dels=0.00;FS=0.000;HaplotypeScore=0.9789;MLEAC=6;MLEAF=1.00;MQ=60.00;MQ0=0;QD=33.42	GT:AD:DP:GQ:MLPSAC:MLPSAF:PL	1/1/1/1/1/1:0,149:150:98:6:1.00:5039,965,592,373,218,98,0	SG	250	gi|296086791|emb|CBI32940.3|	unnamed protein product [Vitis vinifera]	AT1G51410.1	NAD(P)-binding Rossmann-fold superfamily protein	similar to Eucalyptus gunnii alcohol dehydrogenase of unknown physiological function (GI:1143445), apple tree, PIR:T16995; NOT a cinnamyl-alcohol dehydrogenase	NAD(P)-binding Rossmann-fold superfamily protein; FUNCTIONS IN: alcohol dehydrogenase (NAD) activity; INVOLVED IN: cellular metabolic process, metabolic process; LOCATED IN: cellular_component unknown; EXPRESSED IN: 6 plant structures; EXPRESSED DURING: L mature pollen stage, M germinated pollen stage, 4 anthesis, petal differentiation and expansion stage; CONTAINS InterPro DOMAIN/s: NAD-dependen…
Sp1_comp271605_c0_seq1	114	.	C	T	420.9		AC=1;AF=0.167;AN=6;BaseQRankSum=1.994;DP=250;Dels=0.00;FS=1.126;HaplotypeScore=119.1036;MLEAC=1;MLEAF=0.167;MQ=59.97;MQ0=0;MQRankSum=0.159;QD=1.68;ReadPosRankSum=2.050	GT:AD:DP:GQ:MLPSAC:MLPSAF:PL	0/0/0/0/0/1:233,17:250:99:1:0.167:447,0,162,2147483647,2147483647,2147483647,2147483647											GATK	250	gi|296086791|emb|CBI32940.3|	unnamed protein product [Vitis vinifera]	AT1G51410.1	NAD(P)-binding Rossmann-fold superfamily protein	similar to Eucalyptus gunnii alcohol dehydrogenase of unknown physiological function (GI:1143445), apple tree, PIR:T16995; NOT a cinnamyl-alcohol dehydrogenase	NAD(P)-binding Rossmann-fold superfamily protein; FUNCTIONS IN: alcohol dehydrogenase (NAD) activity; INVOLVED IN: cellular metabolic process, metabolic process; LOCATED IN: cellular_component unknown; EXPRESSED IN: 6 plant structures; EXPRESSED DURING: L mature pollen stage, M germinated pollen stage, 4 anthesis, petal differentiation and expansion stage; CONTAINS InterPro DOMAIN/s: NAD-dependen…
Sp1_comp271605_c0_seq1	115	.	G	A	926.9		AC=1;AF=0.167;AN=6;BaseQRankSum=-0.459;DP=249;Dels=0.00;FS=0.772;HaplotypeScore=116.1376;MLEAC=1;MLEAF=0.167;MQ=59.97;MQ0=0;MQRankSum=-1.109;QD=3.72;ReadPosRankSum=-0.300	GT:AD:DP:GQ:MLPSAC:MLPSAF:PL	0/0/0/0/0/1:213,36:249:99:1:0.167:953,0,100,2147483647,2147483647,2147483647,2147483647											GATK	250	gi|296086791|emb|CBI32940.3|	unnamed protein product [Vitis vinifera]	AT1G51410.1	NAD(P)-binding Rossmann-fold superfamily protein	similar to Eucalyptus gunnii alcohol dehydrogenase of unknown physiological function (GI:1143445), apple tree, PIR:T16995; NOT a cinnamyl-alcohol dehydrogenase	NAD(P)-binding Rossmann-fold superfamily protein; FUNCTIONS IN: alcohol dehydrogenase (NAD) activity; INVOLVED IN: cellular metabolic process, metabolic process; LOCATED IN: cellular_component unknown; EXPRESSED IN: 6 plant structures; EXPRESSED DURING: L mature pollen stage, M germinated pollen stage, 4 anthesis, petal differentiation and expansion stage; CONTAINS InterPro DOMAIN/s: NAD-dependen…
Sp1_comp271605_c0_seq1	152	.	G	A	694.9	PASS	AC=1;AF=0.167;AN=6;BaseQRankSum=0.669;DP=244;Dels=0.00;FS=0.773;HaplotypeScore=5.8754;MLEAC=1;MLEAF=0.167;MQ=59.94;MQ0=0;MQRankSum=1.303;QD=2.85;ReadPosRankSum=0.300	GT:AD:DP:GQ:MLPSAC:MLPSAF:PL	0/0/0/0/0/1:218,26:244:99:1:0.167:721,0,118,2147483647,2147483647,2147483647,2147483647											GATK	250	gi|296086791|emb|CBI32940.3|	unnamed protein product [Vitis vinifera]	AT1G51410.1	NAD(P)-binding Rossmann-fold superfamily protein	similar to Eucalyptus gunnii alcohol dehydrogenase of unknown physiological function (GI:1143445), apple tree, PIR:T16995; NOT a cinnamyl-alcohol dehydrogenase	NAD(P)-binding Rossmann-fold superfamily protein; FUNCTIONS IN: alcohol dehydrogenase (NAD) activity; INVOLVED IN: cellular metabolic process, metabolic process; LOCATED IN: cellular_component unknown; EXPRESSED IN: 6 plant structures; EXPRESSED DURING: L mature pollen stage, M germinated pollen stage, 4 anthesis, petal differentiation and expansion stage; CONTAINS InterPro DOMAIN/s: NAD-dependen…
Sp1_comp271605_c0_seq1	244	.	G	T	694.9	PASS	AC=1;AF=0.167;AN=6;BaseQRankSum=1.576;DP=238;Dels=0.00;FS=0.000;HaplotypeScore=0.0000;MLEAC=1;MLEAF=0.167;MQ=50.51;MQ0=2;MQRankSum=4.062;QD=2.92;ReadPosRankSum=1.879	GT:AD:DP:GQ:MLPSAC:MLPSAF:PL	0/0/0/0/0/1:214,24:238:99:1:0.167:721,0,109,2147483647,2147483647,2147483647,2147483647											GATK	250	gi|296086791|emb|CBI32940.3|	unnamed protein product [Vitis vinifera]	AT1G51410.1	NAD(P)-binding Rossmann-fold superfamily protein	similar to Eucalyptus gunnii alcohol dehydrogenase of unknown physiological function (GI:1143445), apple tree, PIR:T16995; NOT a cinnamyl-alcohol dehydrogenase	NAD(P)-binding Rossmann-fold superfamily protein; FUNCTIONS IN: alcohol dehydrogenase (NAD) activity; INVOLVED IN: cellular metabolic process, metabolic process; LOCATED IN: cellular_component unknown; EXPRESSED IN: 6 plant structures; EXPRESSED DURING: L mature pollen stage, M germinated pollen stage, 4 anthesis, petal differentiation and expansion stage; CONTAINS InterPro DOMAIN/s: NAD-dependen…
Sp1_comp271605_c0_seq1	28	.	C	A	59.71		AC=1;AF=0.167;AN=6;BaseQRankSum=-1.175;DP=30;Dels=0.00;FS=0.000;HaplotypeScore=1.9984;MLEAC=1;MLEAF=0.167;MQ=60.00;MQ0=0;MQRankSum=0.484;QD=1.99;ReadPosRankSum=-2.350	GT:AD:DP:GQ:MLPSAC:MLPSAF:PL	0/0/0/0/0/1:27,3:30:7:1:0.167:85,0,7,23,50,98,2147483647											GATK	250	gi|296086791|emb|CBI32940.3|	unnamed protein product [Vitis vinifera]	AT1G51410.1	NAD(P)-binding Rossmann-fold superfamily protein	similar to Eucalyptus gunnii alcohol dehydrogenase of unknown physiological function (GI:1143445), apple tree, PIR:T16995; NOT a cinnamyl-alcohol dehydrogenase	NAD(P)-binding Rossmann-fold superfamily protein; FUNCTIONS IN: alcohol dehydrogenase (NAD) activity; INVOLVED IN: cellular metabolic process, metabolic process; LOCATED IN: cellular_component unknown; EXPRESSED IN: 6 plant structures; EXPRESSED DURING: L mature pollen stage, M germinated pollen stage, 4 anthesis, petal differentiation and expansion stage; CONTAINS InterPro DOMAIN/s: NAD-dependen…
Sp1_comp271605_c0_seq1	33	.	C	T	92.04	PASS	AC=1;AF=0.167;AN=6;BaseQRankSum=-0.549;DP=41;Dels=0.00;FS=0.000;HaplotypeScore=2.9974;MLEAC=1;MLEAF=0.167;MQ=60.00;MQ0=0;MQRankSum=1.076;QD=2.24;ReadPosRankSum=-1.340	GT:AD:DP:GQ:MLPSAC:MLPSAF:PL	0/0/0/0/0/1:37,4:41:15:1:0.167:118,0,15,43,87,2147483647,2147483647											GATK	250	gi|296086791|emb|CBI32940.3|	unnamed protein product [Vitis vinifera]	AT1G51410.1	NAD(P)-binding Rossmann-fold superfamily protein	similar to Eucalyptus gunnii alcohol dehydrogenase of unknown physiological function (GI:1143445), apple tree, PIR:T16995; NOT a cinnamyl-alcohol dehydrogenase	NAD(P)-binding Rossmann-fold superfamily protein; FUNCTIONS IN: alcohol dehydrogenase (NAD) activity; INVOLVED IN: cellular metabolic process, metabolic process; LOCATED IN: cellular_component unknown; EXPRESSED IN: 6 plant structures; EXPRESSED DURING: L mature pollen stage, M germinated pollen stage, 4 anthesis, petal differentiation and expansion stage; CONTAINS InterPro DOMAIN/s: NAD-dependen…
Sp1_comp271605_c0_seq1	44	.	G	A	166.9		AC=1;AF=0.167;AN=6;BaseQRankSum=0.947;DP=93;Dels=0.00;FS=5.088;HaplotypeScore=15.9906;MLEAC=1;MLEAF=0.167;MQ=60.00;MQ0=0;MQRankSum=-0.770;QD=1.79;ReadPosRankSum=0.803	GT:AD:DP:GQ:MLPSAC:MLPSAF:PL	0/0/0/0/0/1:80,13:93:35:1:0.167:193,0,35,95,2147483647,2147483647,2147483647											GATK	250	gi|296086791|emb|CBI32940.3|	unnamed protein product [Vitis vinifera]	AT1G51410.1	NAD(P)-binding Rossmann-fold superfamily protein	similar to Eucalyptus gunnii alcohol dehydrogenase of unknown physiological function (GI:1143445), apple tree, PIR:T16995; NOT a cinnamyl-alcohol dehydrogenase	NAD(P)-binding Rossmann-fold superfamily protein; FUNCTIONS IN: alcohol dehydrogenase (NAD) activity; INVOLVED IN: cellular metabolic process, metabolic process; LOCATED IN: cellular_component unknown; EXPRESSED IN: 6 plant structures; EXPRESSED DURING: L mature pollen stage, M germinated pollen stage, 4 anthesis, petal differentiation and expansion stage; CONTAINS InterPro DOMAIN/s: NAD-dependen…
Sp1_comp271605_c0_seq1	45	.	G	A	225.91		AC=1;AF=0.167;AN=6;BaseQRankSum=0.403;DP=94;Dels=0.00;FS=0.000;HaplotypeScore=15.9906;MLEAC=1;MLEAF=0.167;MQ=60.00;MQ0=0;MQRankSum=-0.802;QD=2.40;ReadPosRankSum=-1.659	GT:AD:DP:GQ:MLPSAC:MLPSAF:PL	0/0/0/0/0/1:68,25:94:26:1:0.167:252,0,26,81,2147483647,2147483647,2147483647											GATK	250	gi|296086791|emb|CBI32940.3|	unnamed protein product [Vitis vinifera]	AT1G51410.1	NAD(P)-binding Rossmann-fold superfamily protein	similar to Eucalyptus gunnii alcohol dehydrogenase of unknown physiological function (GI:1143445), apple tree, PIR:T16995; NOT a cinnamyl-alcohol dehydrogenase	NAD(P)-binding Rossmann-fold superfamily protein; FUNCTIONS IN: alcohol dehydrogenase (NAD) activity; INVOLVED IN: cellular metabolic process, metabolic process; LOCATED IN: cellular_component unknown; EXPRESSED IN: 6 plant structures; EXPRESSED DURING: L mature pollen stage, M germinated pollen stage, 4 anthesis, petal differentiation and expansion stage; CONTAINS InterPro DOMAIN/s: NAD-dependen…
Sp1_comp271605_c0_seq1	71	.	T	C	395.9	PASS	AC=1;AF=0.167;AN=6;BaseQRankSum=1.816;DP=140;Dels=0.00;FS=7.437;HaplotypeScore=6.9642;MLEAC=1;MLEAF=0.167;MQ=60.00;MQ0=0;MQRankSum=-0.035;QD=2.83;ReadPosRankSum=1.107	GT:AD:DP:GQ:MLPSAC:MLPSAF:PL	0/0/0/0/0/1:122,18:140:58:1:0.167:422,0,58,164,2147483647,2147483647,2147483647											GATK	250	gi|296086791|emb|CBI32940.3|	unnamed protein product [Vitis vinifera]	AT1G51410.1	NAD(P)-binding Rossmann-fold superfamily protein	similar to Eucalyptus gunnii alcohol dehydrogenase of unknown physiological function (GI:1143445), apple tree, PIR:T16995; NOT a cinnamyl-alcohol dehydrogenase	NAD(P)-binding Rossmann-fold superfamily protein; FUNCTIONS IN: alcohol dehydrogenase (NAD) activity; INVOLVED IN: cellular metabolic process, metabolic process; LOCATED IN: cellular_component unknown; EXPRESSED IN: 6 plant structures; EXPRESSED DURING: L mature pollen stage, M germinated pollen stage, 4 anthesis, petal differentiation and expansion stage; CONTAINS InterPro DOMAIN/s: NAD-dependen…
Sp1_comp271605_c0_seq1	11	.	A	C	35.8	.	DP=2;VDB=0.0099;AF1=1;AC1=2;DP4=0,0,1,1;MQ=60;FQ=-33	GT:PL:GQ	1/1:67,6,0:10											SAM	250	gi|296086791|emb|CBI32940.3|	unnamed protein product [Vitis vinifera]	AT1G51410.1	NAD(P)-binding Rossmann-fold superfamily protein	similar to Eucalyptus gunnii alcohol dehydrogenase of unknown physiological function (GI:1143445), apple tree, PIR:T16995; NOT a cinnamyl-alcohol dehydrogenase	NAD(P)-binding Rossmann-fold superfamily protein; FUNCTIONS IN: alcohol dehydrogenase (NAD) activity; INVOLVED IN: cellular metabolic process, metabolic process; LOCATED IN: cellular_component unknown; EXPRESSED IN: 6 plant structures; EXPRESSED DURING: L mature pollen stage, M germinated pollen stage, 4 anthesis, petal differentiation and expansion stage; CONTAINS InterPro DOMAIN/s: NAD-dependen…
Sp1_comp271607_c0_seq2	118	.	A	C	37.6	.	DP=145;VDB=0.0380;AF1=1;AC1=2;DP4=9,5,64,52;MQ=41;FQ=-38;PV4=0.58,2.5e-30,3.7e-06,1	GT:PL:GQ	1/1:70,11,0:19	Sp1_comp271607_c0_seq2	118	.	A	C	5699.9	PASS	AC=5;AF=0.833;AN=6;BaseQRankSum=1.507;DP=180;Dels=0.00;FS=1.070;HaplotypeScore=6.2728;MLEAC=5;MLEAF=0.833;MQ=60.00;MQ0=0;MQRankSum=-1.130;QD=31.67;ReadPosRankSum=0.380	GT:AD:DP:GQ:MLPSAC:MLPSAF:PL	0/1/1/1/1/1:15,165:180:94:5:0.833:5726,880,473,244,94,0,356	SG	450	No hit in this database		No hit in this database
Sp1_comp271607_c0_seq2	124	.	T	C	113	.	DP=148;VDB=0.0392;AF1=0.5;AC1=1;DP4=8,5,37,25;MQ=41;FQ=93;PV4=1,6.1e-25,2.9e-06,0.039	GT:PL:GQ	0/1:143,0,120:99	Sp1_comp271607_c0_seq2	124	.	T	C	5522.9	PASS	AC=5;AF=0.833;AN=6;BaseQRankSum=1.338;DP=179;Dels=0.00;FS=0.000;HaplotypeScore=4.0999;MLEAC=5;MLEAF=0.833;MQ=59.91;MQ0=0;MQRankSum=-0.458;QD=30.85;ReadPosRankSum=-0.232	GT:AD:DP:GQ:MLPSAC:MLPSAF:PL	0/1/1/1/1/1:13,165:179:99:5:0.833:5549,922,499,260,101,0,311	SG	450	No hit in this database		No hit in this database
Sp1_comp271607_c0_seq2	150	.	T	C	91	.	DP=146;VDB=0.0398;AF1=1;AC1=2;DP4=7,5,65,45;MQ=43;FQ=-61;PV4=1,4.8e-14,4.3e-05,0.15	GT:PL:GQ	1/1:124,34,0:65	Sp1_comp271607_c0_seq2	150	.	T	C	5209.9		AC=5;AF=0.833;AN=6;BaseQRankSum=-0.407;DP=184;Dels=0.00;FS=0.000;HaplotypeScore=18.2580;MLEAC=5;MLEAF=0.833;MQ=59.79;MQ0=0;MQRankSum=-0.383;QD=28.31;ReadPosRankSum=-0.401	GT:AD:DP:GQ:MLPSAC:MLPSAF:PL	0/1/1/1/1/1:13,170:184:99:5:0.833:5236,887,481,251,99,0,271	SG	450	No hit in this database		No hit in this database
Sp1_comp271607_c0_seq2	209	.	G	C	63	.	DP=148;VDB=0.0399;AF1=0.5;AC1=1;DP4=7,7,43,44;MQ=44;FQ=40;PV4=1,1.7e-30,0.0012,1	GT:PL:GQ	0/1:93,0,67:70	Sp1_comp271607_c0_seq2	209	.	G	C	4061.9		AC=5;AF=0.833;AN=6;BaseQRankSum=-0.550;DP=164;Dels=0.00;FS=1.082;HaplotypeScore=24.6145;MLEAC=5;MLEAF=0.833;MQ=59.75;MQ0=0;MQRankSum=0.676;QD=24.77;ReadPosRankSum=-0.940	GT:AD:DP:GQ:MLPSAC:MLPSAF:PL	0/1/1/1/1/1:15,149:164:65:5:0.833:4088,677,357,179,65,0,360	SG	450	No hit in this database		No hit in this database
Sp1_comp271607_c0_seq2	254	.	G	T	225	.	DP=151;VDB=0.0392;AF1=0.5;AC1=1;DP4=30,26,45,43;MQ=46;FQ=225;PV4=0.86,1,0.00043,1	GT:PL:GQ	0/1:255,0,255:99	Sp1_comp271607_c0_seq2	254	.	G	T	2678.36		AC=3;AF=0.500;AN=6;BaseQRankSum=1.439;DP=181;Dels=0.00;FS=1.185;HaplotypeScore=51.1662;MLEAC=3;MLEAF=0.500;MQ=59.86;MQ0=0;MQRankSum=-0.946;QD=14.80;ReadPosRankSum=-0.005	GT:AD:DP:GQ:MLPSAC:MLPSAF:PL	0/0/0/1/1/1:90,90:181:4:3:0.500:2703,250,67,0,4,104,2147483647	SG	450	No hit in this database		No hit in this database
Sp1_comp271607_c0_seq2	33	.	A	G	63	.	DP=11;VDB=0.0008;AF1=0.5;AC1=1;DP4=3,1,1,3;MQ=46;FQ=65.8;PV4=0.49,0.46,0.094,0.13	GT:PL:GQ	0/1:93,0,106:96	Sp1_comp271607_c0_seq2	33	.	A	G	75.5		AC=2;AF=0.333;AN=6;BaseQRankSum=1.188;DP=67;Dels=0.00;FS=3.974;HaplotypeScore=6.9975;MLEAC=2;MLEAF=0.333;MQ=58.69;MQ0=0;MQRankSum=0.547;QD=1.13;ReadPosRankSum=4.106	GT:AD:DP:GQ:MLPSAC:MLPSAF:PL	0/0/0/0/1/1:31,36:67:0:2:0.333:97,5,0,0,3,12,148	SG	450	No hit in this database		No hit in this database
Sp1_comp271607_c0_seq2	91	.	A	G	226	.	DP=97;VDB=0.0033;AF1=0.8294;AC1=1;DP4=7,3,46,40;MQ=40;FQ=-26;PV4=0.5,1,0.0024,1	GT:PL:GQ	0/1:255,0,1:4	Sp1_comp271607_c0_seq2	91	.	A	G	3870.9	PASS	AC=5;AF=0.833;AN=6;BaseQRankSum=0.598;DP=154;Dels=0.00;FS=0.000;HaplotypeScore=4.2558;MLEAC=5;MLEAF=0.833;MQ=59.89;MQ0=0;MQRankSum=0.693;QD=25.14;ReadPosRankSum=1.983	GT:AD:DP:GQ:MLPSAC:MLPSAF:PL	0/1/1/1/1/1:10,144:154:62:5:0.833:3897,594,318,163,62,0,253	SG	450	No hit in this database		No hit in this database
Sp1_comp271607_c0_seq2	168	.	T	C	37.9	LowQual;	AC=1;AF=0.167;AN=6;BaseQRankSum=2.001;DP=164;Dels=0.00;FS=12.978;HaplotypeScore=7.4279;MLEAC=1;MLEAF=0.167;MQ=59.77;MQ0=0;MQRankSum=-0.505;QD=0.23;ReadPosRankSum=0.061	GT:AD:DP:GQ:MLPSAC:MLPSAF:PL	0/0/0/0/0/1:153,11:164:64:1:0.167:64,0,109,2147483647,2147483647,2147483647,2147483647											GATK	450	No hit in this database		No hit in this database
Sp1_comp271607_c0_seq2	177	.	G	T	91.9		AC=1;AF=0.167;AN=6;BaseQRankSum=0.301;DP=158;Dels=0.00;FS=11.609;HaplotypeScore=793.2140;MLEAC=1;MLEAF=0.167;MQ=59.90;MQ0=0;MQRankSum=0.620;QD=0.58;ReadPosRankSum=1.313	GT:AD:DP:GQ:MLPSAC:MLPSAF:PL	0/0/0/0/0/1:146,12:158:99:1:0.167:118,0,102,2147483647,2147483647,2147483647,2147483647											GATK	450	No hit in this database		No hit in this database
Sp1_comp271607_c0_seq2	196	.	G	C	237.9		AC=1;AF=0.167;AN=6;BaseQRankSum=0.007;DP=150;Dels=0.00;FS=24.267;HaplotypeScore=692.5883;MLEAC=1;MLEAF=0.167;MQ=59.73;MQ0=0;MQRankSum=-0.647;QD=1.59;ReadPosRankSum=1.981	GT:AD:DP:GQ:MLPSAC:MLPSAF:PL	0/0/0/0/0/1:135,15:150:70:1:0.167:264,0,70,2147483647,2147483647,2147483647,2147483647											GATK	450	No hit in this database		No hit in this database
Sp1_comp271607_c0_seq2	199	.	A	G	261.9		AC=1;AF=0.167;AN=6;BaseQRankSum=1.471;DP=155;Dels=0.00;FS=20.377;HaplotypeScore=411.4058;MLEAC=1;MLEAF=0.167;MQ=59.74;MQ0=0;MQRankSum=2.061;QD=1.69;ReadPosRankSum=2.568	GT:AD:DP:GQ:MLPSAC:MLPSAF:PL	0/0/0/0/0/1:138,15:155:68:1:0.167:288,0,68,2147483647,2147483647,2147483647,2147483647											GATK	450	No hit in this database		No hit in this database
Sp1_comp271607_c0_seq2	244	.	A	G	200.9		AC=1;AF=0.167;AN=6;BaseQRankSum=-1.102;DP=171;Dels=0.00;FS=2.921;HaplotypeScore=102.8834;MLEAC=1;MLEAF=0.167;MQ=59.85;MQ0=0;MQRankSum=-1.597;QD=1.17;ReadPosRankSum=-0.465	GT:AD:DP:GQ:MLPSAC:MLPSAF:PL	0/0/0/0/0/1:144,26:171:77:1:0.167:227,0,77,2147483647,2147483647,2147483647,2147483647											GATK	450	No hit in this database		No hit in this database
Sp1_comp271607_c0_seq2	248	.	G	A	195.9		AC=1;AF=0.167;AN=6;BaseQRankSum=-1.476;DP=175;Dels=0.00;FS=2.918;HaplotypeScore=60.0102;MLEAC=1;MLEAF=0.167;MQ=59.86;MQ0=0;MQRankSum=-0.098;QD=1.12;ReadPosRankSum=-0.477	GT:AD:DP:GQ:MLPSAC:MLPSAF:PL	0/0/0/0/0/1:148,27:175:84:1:0.167:222,0,84,2147483647,2147483647,2147483647,2147483647											GATK	450	No hit in this database		No hit in this database
Sp1_comp271607_c0_seq2	316	.	G	T	573.9		AC=1;AF=0.167;AN=6;BaseQRankSum=-0.645;DP=189;Dels=0.00;FS=1.452;HaplotypeScore=37.8672;MLEAC=1;MLEAF=0.167;MQ=59.74;MQ0=0;MQRankSum=-0.203;QD=3.04;ReadPosRankSum=0.339	GT:AD:DP:GQ:MLPSAC:MLPSAF:PL	0/0/0/0/0/1:152,37:189:72:1:0.167:600,0,72,2147483647,2147483647,2147483647,2147483647											GATK	450	No hit in this database		No hit in this database
Sp1_comp271607_c0_seq2	35	.	C	T	36.52	LowQual;	AC=1;AF=0.167;AN=6;BaseQRankSum=0.411;DP=75;Dels=0.00;FS=0.000;HaplotypeScore=10.9962;MLEAC=1;MLEAF=0.167;MQ=58.83;MQ0=0;MQRankSum=-1.288;QD=0.49;ReadPosRankSum=2.741	GT:AD:DP:GQ:MLPSAC:MLPSAF:PL	0/0/0/0/0/1:72,3:75:4:1:0.167:61,0,4,13,28,56,364											GATK	450	No hit in this database		No hit in this database
Sp1_comp271607_c0_seq2	36	.	A	C	36.2	LowQual;	AC=1;AF=0.167;AN=6;BaseQRankSum=-1.851;DP=76;Dels=0.00;FS=0.000;HaplotypeScore=11.7849;MLEAC=1;MLEAF=0.167;MQ=58.85;MQ0=0;MQRankSum=0.318;QD=0.48;ReadPosRankSum=1.615	GT:AD:DP:GQ:MLPSAC:MLPSAF:PL	0/0/0/0/0/1:72,4:76:5:1:0.167:61,0,5,15,32,63,2147483647											GATK	450	No hit in this database		No hit in this database
Sp1_comp271607_c0_seq2	367	.	A	G	556.9	PASS	AC=1;AF=0.167;AN=6;BaseQRankSum=0.478;DP=147;Dels=0.00;FS=9.095;HaplotypeScore=7.9987;MLEAC=1;MLEAF=0.167;MQ=60.00;MQ0=0;MQRankSum=0.779;QD=3.79;ReadPosRankSum=0.304	GT:AD:DP:GQ:MLPSAC:MLPSAF:PL	0/0/0/0/0/1:126,21:147:37:1:0.167:583,0,37,126,2147483647,2147483647,2147483647											GATK	450	No hit in this database		No hit in this database
Sp1_comp271607_c0_seq2	443	.	A	G	71.9		AC=1;AF=0.167;AN=6;BaseQRankSum=0.748;DP=61;Dels=0.00;FS=2.014;HaplotypeScore=0.0000;MLEAC=1;MLEAF=0.167;MQ=59.37;MQ0=0;MQRankSum=0.155;QD=1.18;ReadPosRankSum=-0.071	GT:AD:DP:GQ:MLPSAC:MLPSAF:PL	0/0/0/0/0/1:56,5:61:37:1:0.167:98,0,37,94,2147483647,2147483647,2147483647											GATK	450	No hit in this database		No hit in this database
Sp1_comp271607_c0_seq2	99	.	C	T	213.9		AC=1;AF=0.167;AN=6;BaseQRankSum=-0.522;DP=170;Dels=0.00;FS=1.258;HaplotypeScore=3.6541;MLEAC=1;MLEAF=0.167;MQ=59.90;MQ0=0;MQRankSum=-0.529;QD=1.26;ReadPosRankSum=-0.318	GT:AD:DP:GQ:MLPSAC:MLPSAF:PL	0/0/0/0/0/1:160,10:170:82:1:0.167:240,0,82,2147483647,2147483647,2147483647,2147483647											GATK	450	No hit in this database		No hit in this database
Sp1_comp271607_c0_seq2	26	.	G	C	26	.	DP=6;VDB=0.0099;AF1=0.5;AC1=1;DP4=3,1,1,1;MQ=52;FQ=29;PV4=1,1,1,1	GT:PL:GQ	0/1:56,0,113:59											SAM	450	No hit in this database		No hit in this database
Sp1_comp271614_c0_seq2	109	.	A	C	147	.	DP=24;VDB=0.0400;AF1=1;AC1=2;DP4=0,0,5,9;MQ=38;FQ=-69	GT:PL:GQ	1/1:180,42,0:81	Sp1_comp271614_c0_seq2	109	.	A	C	692.07	PASS	AC=6;AF=1.00;AN=6;DP=30;Dels=0.00;FS=0.000;HaplotypeScore=0.0000;MLEAC=6;MLEAF=1.00;MQ=60.00;MQ0=0;QD=23.07	GT:AD:DP:GQ:MLPSAC:MLPSAF:PL	1/1/1/1/1/1:0,30:30:14:6:1.00:718,140,86,54,32,14,0	SG	239	No hit in this database		No hit in this database
Sp1_comp271614_c0_seq2	138	.	T	A	222	.	DP=22;VDB=0.0345;AF1=1;AC1=2;DP4=0,0,4,15;MQ=34;FQ=-84	GT:PL:GQ	1/1:255,57,0:99	Sp1_comp271614_c0_seq2	138	.	T	A	580.18	PASS	AC=6;AF=1.00;AN=6;DP=27;Dels=0.00;FS=0.000;HaplotypeScore=0.0000;MLEAC=6;MLEAF=1.00;MQ=60.00;MQ0=0;QD=21.49	GT:AD:DP:GQ:MLPSAC:MLPSAF:PL	1/1/1/1/1/1:0,27:27:12:6:1.00:606,117,72,45,26,12,0	SG	239	No hit in this database		No hit in this database
Sp1_comp271614_c0_seq2	147	.	C	G	222	.	DP=22;VDB=0.0345;AF1=1;AC1=2;DP4=0,0,4,18;MQ=35;FQ=-93	GT:PL:GQ	1/1:255,66,0:99	Sp1_comp271614_c0_seq2	147	.	C	G	727.07	PASS	AC=6;AF=1.00;AN=6;DP=26;Dels=0.00;FS=0.000;HaplotypeScore=0.0000;MLEAC=6;MLEAF=1.00;MQ=60.00;MQ0=0;QD=27.96	GT:AD:DP:GQ:MLPSAC:MLPSAF:PL	1/1/1/1/1/1:0,26:26:14:6:1.00:753,140,86,54,32,14,0	SG	239	No hit in this database		No hit in this database
Sp1_comp271614_c0_seq2	209	.	A	G	9.31	.	DP=7;VDB=0.0025;AF1=1;AC1=2;DP4=0,0,1,1;MQ=34;FQ=-33	GT:PL:GQ	1/1:40,6,0:8	Sp1_comp271614_c0_seq2	209	.	A	G	281.12	PASS	AC=6;AF=1.00;AN=6;DP=9;Dels=0.00;FS=0.000;HaplotypeScore=0.0000;MLEAC=6;MLEAF=1.00;MQ=58.61;MQ0=0;QD=31.24	GT:AD:DP:GQ:MLPSAC:MLPSAF:PL	1/1/1/1/1/1:0,9:9:6:6:1.00:306,54,33,21,12,6,0	SG	239	No hit in this database		No hit in this database
Sp1_comp271614_c0_seq2	225	.	T	C	59	.	DP=3;VDB=0.0070;AF1=1;AC1=2;DP4=0,0,1,2;MQ=32;FQ=-36	GT:PL:GQ	1/1:91,9,0:16	Sp1_comp271614_c0_seq2	225	.	T	C	269.12	PASS	AC=6;AF=1.00;AN=6;DP=7;Dels=0.00;FS=0.000;HaplotypeScore=0.0000;MLEAC=6;MLEAF=1.00;MQ=58.21;MQ0=0;QD=33.21	GT:AD:DP:GQ:MLPSAC:MLPSAF:PL	1/1/1/1/1/1:0,7:7:6:6:1.00:294,54,33,21,12,6,0	SG	239	No hit in this database		No hit in this database
Sp1_comp271614_c0_seq2	3	.	T	C	84.5	.	DP=5;VDB=0.0000;AF1=1;AC1=2;DP4=0,0,3,1;MQ=60;FQ=-39	GT:PL:GQ	1/1:117,12,0:21	Sp1_comp271614_c0_seq2	3	.	T	C	90.16	PASS	AC=6;AF=1.00;AN=6;DP=3;Dels=0.00;FS=0.000;HaplotypeScore=0.0000;MLEAC=6;MLEAF=1.00;MQ=60.00;MQ0=0;QD=30.05	GT:AD:DP:GQ:MLPSAC:MLPSAF:PL	1/1/1/1/1/1:0,3:3:2:6:1.00:113,23,14,9,5,2,0	SG	239	No hit in this database		No hit in this database
Sp1_comp271614_c0_seq2	35	.	T	G	222	.	DP=17;VDB=0.0019;AF1=1;AC1=2;DP4=0,0,8,7;MQ=49;FQ=-72	GT:PL:GQ	1/1:255,45,0:87	Sp1_comp271614_c0_seq2	35	.	T	G	634.12	PASS	AC=6;AF=1.00;AN=6;DP=26;Dels=0.00;FS=0.000;HaplotypeScore=0.0000;MLEAC=6;MLEAF=1.00;MQ=58.93;MQ0=0;QD=24.39	GT:AD:DP:GQ:MLPSAC:MLPSAF:PL	1/1/1/1/1/1:0,26:26:13:6:1.00:660,124,76,48,28,13,0	SG	239	No hit in this database		No hit in this database
Sp1_comp271614_c0_seq2	70	.	C	T	57.12		AC=1;AF=0.167;AN=6;BaseQRankSum=-0.712;DP=33;Dels=0.00;FS=2.013;HaplotypeScore=0.0000;MLEAC=1;MLEAF=0.167;MQ=59.85;MQ0=0;MQRankSum=0.142;QD=1.73;ReadPosRankSum=0.028	GT:AD:DP:GQ:MLPSAC:MLPSAF:PL	0/0/0/0/0/1:29,4:33:13:1:0.167:83,0,13,37,73,2147483647,2147483647											GATK	239	No hit in this database		No hit in this database
Sp1_comp271622_c0_seq1	1111	.	G	T	71	.	DP=41;VDB=0.0001;AF1=0.5;AC1=1;DP4=1,27,0,9;MQ=47;FQ=74;PV4=1,1,0.32,0.49	GT:PL:GQ	0/1:101,0,193:99	Sp1_comp271622_c0_seq1	1111	.	G	T	259.94	PASS	AC=1;AF=0.167;AN=6;BaseQRankSum=-0.163;DP=42;Dels=0.00;FS=2.674;HaplotypeScore=0.0000;MLEAC=1;MLEAF=0.167;MQ=58.76;MQ0=0;MQRankSum=0.925;QD=6.19;ReadPosRankSum=-2.476	GT:AD:DP:GQ:MLPSAC:MLPSAF:PL	0/0/0/0/0/1:29,13:42:0:1:0.167:283,0,0,19,57,133,2147483647	SG	1144	gi|460393668|ref|XP_004242431.1|	PREDICTED: uncharacterized protein LOC101255803 isoform 1 [Solanum lycopersicum]	AT4G27990.1	YGGT family protein		YLMG1-2; FUNCTIONS IN: molecular_function unknown; INVOLVED IN: biological_process unknown; LOCATED IN: chloroplast, chloroplast envelope; EXPRESSED IN: 23 plant structures; EXPRESSED DURING: 13 growth stages; CONTAINS InterPro DOMAIN/s: Protein of unknown function YGGT (InterPro:IPR003425); BEST Arabidopsis thaliana protein match is: YGGT family protein (TAIR:AT3G07430.1); Has 788 Blast hits to …
Sp1_comp271622_c0_seq1	127	.	T	C	225	.	DP=39;VDB=0.0384;AF1=0.5;AC1=1;DP4=12,4,18,4;MQ=47;FQ=225;PV4=0.7,0.069,0.043,1	GT:PL:GQ	0/1:255,0,255:99	Sp1_comp271622_c0_seq1	127	.	T	C	843.47		AC=4;AF=0.667;AN=6;BaseQRankSum=0.566;DP=40;Dels=0.00;FS=0.000;HaplotypeScore=19.2628;MLEAC=4;MLEAF=0.667;MQ=60.00;MQ0=0;MQRankSum=-1.753;QD=21.09;ReadPosRankSum=-0.014	GT:AD:DP:GQ:MLPSAC:MLPSAF:PL	0/0/1/1/1/1:16,24:40:1:4:0.667:867,75,21,1,0,26,586	SG	1144	gi|460393668|ref|XP_004242431.1|	PREDICTED: uncharacterized protein LOC101255803 isoform 1 [Solanum lycopersicum]	AT4G27990.1	YGGT family protein		YLMG1-2; FUNCTIONS IN: molecular_function unknown; INVOLVED IN: biological_process unknown; LOCATED IN: chloroplast, chloroplast envelope; EXPRESSED IN: 23 plant structures; EXPRESSED DURING: 13 growth stages; CONTAINS InterPro DOMAIN/s: Protein of unknown function YGGT (InterPro:IPR003425); BEST Arabidopsis thaliana protein match is: YGGT family protein (TAIR:AT3G07430.1); Has 788 Blast hits to …
Sp1_comp271622_c0_seq1	24	.	A	T	64	.	DP=3;VDB=0.0107;AF1=1;AC1=2;DP4=0,0,3,0;MQ=60;FQ=-36	GT:PL:GQ	1/1:96,9,0:16	Sp1_comp271622_c0_seq1	24	.	A	T	133.4	PASS	AC=6;AF=1.00;AN=6;DP=4;Dels=0.00;FS=0.000;HaplotypeScore=0.0000;MLEAC=6;MLEAF=1.00;MQ=60.00;MQ0=0;QD=33.35	GT:AD:DP:GQ:MLPSAC:MLPSAF:PL	1/1/1/1/1/1:0,4:4:3:6:1.00:157,31,19,12,7,3,0	SG	1144	gi|460393668|ref|XP_004242431.1|	PREDICTED: uncharacterized protein LOC101255803 isoform 1 [Solanum lycopersicum]	AT4G27990.1	YGGT family protein		YLMG1-2; FUNCTIONS IN: molecular_function unknown; INVOLVED IN: biological_process unknown; LOCATED IN: chloroplast, chloroplast envelope; EXPRESSED IN: 23 plant structures; EXPRESSED DURING: 13 growth stages; CONTAINS InterPro DOMAIN/s: Protein of unknown function YGGT (InterPro:IPR003425); BEST Arabidopsis thaliana protein match is: YGGT family protein (TAIR:AT3G07430.1); Has 788 Blast hits to …
Sp1_comp271622_c0_seq1	468	.	A	C	222	.	DP=517;VDB=0.0345;AF1=1;AC1=2;DP4=0,0,228,262;MQ=45;FQ=-282	GT:PL:GQ	1/1:255,255,0:99	Sp1_comp271622_c0_seq1	468	.	A	C	9430.9	PASS	AC=6;AF=1.00;AN=6;DP=250;Dels=0.00;FS=0.000;HaplotypeScore=5.1098;MLEAC=6;MLEAF=1.00;MQ=59.79;MQ0=0;QD=32.44	GT:AD:DP:GQ:MLPSAC:MLPSAF:PL	1/1/1/1/1/1:0,250:250:99:6:1.00:9457,1766,1083,683,400,180,0	SG	1144	gi|460393668|ref|XP_004242431.1|	PREDICTED: uncharacterized protein LOC101255803 isoform 1 [Solanum lycopersicum]	AT4G27990.1	YGGT family protein		YLMG1-2; FUNCTIONS IN: molecular_function unknown; INVOLVED IN: biological_process unknown; LOCATED IN: chloroplast, chloroplast envelope; EXPRESSED IN: 23 plant structures; EXPRESSED DURING: 13 growth stages; CONTAINS InterPro DOMAIN/s: Protein of unknown function YGGT (InterPro:IPR003425); BEST Arabidopsis thaliana protein match is: YGGT family protein (TAIR:AT3G07430.1); Has 788 Blast hits to …
Sp1_comp271622_c0_seq1	492	.	A	C	222	.	DP=572;VDB=0.0400;AF1=1;AC1=2;DP4=1,0,236,264;MQ=45;FQ=-282;PV4=0.47,0.002,1,0.2	GT:PL:GQ	1/1:255,255,0:99	Sp1_comp271622_c0_seq1	492	.	A	C	8385.9	PASS	AC=6;AF=1.00;AN=6;BaseQRankSum=0.005;DP=249;Dels=0.00;FS=0.000;HaplotypeScore=2.9991;MLEAC=6;MLEAF=1.00;MQ=59.90;MQ0=0;MQRankSum=0.498;QD=33.68;ReadPosRankSum=1.936	GT:AD:DP:GQ:MLPSAC:MLPSAF:PL	1/1/1/1/1/1:2,247:249:99:6:1.00:8412,1576,938,565,303,103,0	SG	1144	gi|460393668|ref|XP_004242431.1|	PREDICTED: uncharacterized protein LOC101255803 isoform 1 [Solanum lycopersicum]	AT4G27990.1	YGGT family protein		YLMG1-2; FUNCTIONS IN: molecular_function unknown; INVOLVED IN: biological_process unknown; LOCATED IN: chloroplast, chloroplast envelope; EXPRESSED IN: 23 plant structures; EXPRESSED DURING: 13 growth stages; CONTAINS InterPro DOMAIN/s: Protein of unknown function YGGT (InterPro:IPR003425); BEST Arabidopsis thaliana protein match is: YGGT family protein (TAIR:AT3G07430.1); Has 788 Blast hits to …
Sp1_comp271622_c0_seq1	516	.	T	A	222	.	DP=446;VDB=0.0345;AF1=1;AC1=2;DP4=0,0,207,197;MQ=45;FQ=-282	GT:PL:GQ	1/1:255,255,0:99	Sp1_comp271622_c0_seq1	516	.	T	A	8884.9	PASS	AC=6;AF=1.00;AN=6;DP=250;Dels=0.00;FS=0.000;HaplotypeScore=5.2705;MLEAC=6;MLEAF=1.00;MQ=59.94;MQ0=0;QD=31.77	GT:AD:DP:GQ:MLPSAC:MLPSAF:PL	1/1/1/1/1/1:0,250:250:99:6:1.00:8911,1703,1045,659,386,173,0	SG	1144	gi|460393668|ref|XP_004242431.1|	PREDICTED: uncharacterized protein LOC101255803 isoform 1 [Solanum lycopersicum]	AT4G27990.1	YGGT family protein		YLMG1-2; FUNCTIONS IN: molecular_function unknown; INVOLVED IN: biological_process unknown; LOCATED IN: chloroplast, chloroplast envelope; EXPRESSED IN: 23 plant structures; EXPRESSED DURING: 13 growth stages; CONTAINS InterPro DOMAIN/s: Protein of unknown function YGGT (InterPro:IPR003425); BEST Arabidopsis thaliana protein match is: YGGT family protein (TAIR:AT3G07430.1); Has 788 Blast hits to …
Sp1_comp271622_c0_seq1	615	.	A	G	190	.	DP=549;VDB=0.0365;AF1=0.5;AC1=1;DP4=219,128,80,78;MQ=43;FQ=193;PV4=0.0086,1,1.6e-74,0.42	GT:PL:GQ	0/1:220,0,255:99	Sp1_comp271622_c0_seq1	615	.	A	G	1621.9	PASS	AC=2;AF=0.333;AN=6;BaseQRankSum=0.889;DP=250;Dels=0.00;FS=0.000;HaplotypeScore=6.7721;MLEAC=2;MLEAF=0.333;MQ=59.85;MQ0=0;MQRankSum=0.826;QD=6.49;ReadPosRankSum=-1.665	GT:AD:DP:GQ:MLPSAC:MLPSAF:PL	0/0/0/0/1/1:167,81:250:36:2:0.333:1648,36,0,67,2147483647,2147483647,2147483647	SG	1144	gi|460393668|ref|XP_004242431.1|	PREDICTED: uncharacterized protein LOC101255803 isoform 1 [Solanum lycopersicum]	AT4G27990.1	YGGT family protein		YLMG1-2; FUNCTIONS IN: molecular_function unknown; INVOLVED IN: biological_process unknown; LOCATED IN: chloroplast, chloroplast envelope; EXPRESSED IN: 23 plant structures; EXPRESSED DURING: 13 growth stages; CONTAINS InterPro DOMAIN/s: Protein of unknown function YGGT (InterPro:IPR003425); BEST Arabidopsis thaliana protein match is: YGGT family protein (TAIR:AT3G07430.1); Has 788 Blast hits to …
Sp1_comp271622_c0_seq1	624	.	A	C	59	.	DP=538;VDB=0.0322;AF1=0.5;AC1=1;DP4=221,130,86,74;MQ=43;FQ=62;PV4=0.052,2.5e-127,2.6e-69,1	GT:PL:GQ	0/1:89,0,255:92	Sp1_comp271622_c0_seq1	624	.	A	C	1904.9		AC=2;AF=0.333;AN=6;BaseQRankSum=0.734;DP=250;Dels=0.00;FS=0.501;HaplotypeScore=151.9818;MLEAC=2;MLEAF=0.333;MQ=59.85;MQ0=0;MQRankSum=1.657;QD=7.62;ReadPosRankSum=-1.725	GT:AD:DP:GQ:MLPSAC:MLPSAF:PL	0/0/0/0/1/1:169,80:250:51:2:0.333:1931,51,0,62,2147483647,2147483647,2147483647	SG	1144	gi|460393668|ref|XP_004242431.1|	PREDICTED: uncharacterized protein LOC101255803 isoform 1 [Solanum lycopersicum]	AT4G27990.1	YGGT family protein		YLMG1-2; FUNCTIONS IN: molecular_function unknown; INVOLVED IN: biological_process unknown; LOCATED IN: chloroplast, chloroplast envelope; EXPRESSED IN: 23 plant structures; EXPRESSED DURING: 13 growth stages; CONTAINS InterPro DOMAIN/s: Protein of unknown function YGGT (InterPro:IPR003425); BEST Arabidopsis thaliana protein match is: YGGT family protein (TAIR:AT3G07430.1); Has 788 Blast hits to …
Sp1_comp271622_c0_seq1	633	.	A	G	120	.	DP=560;VDB=0.0365;AF1=0.5;AC1=1;DP4=194,151,116,73;MQ=43;FQ=123;PV4=0.27,4.3e-119,1,0.5	GT:PL:GQ	0/1:150,0,255:99	Sp1_comp271622_c0_seq1	633	.	A	G	2334.9		AC=2;AF=0.333;AN=6;BaseQRankSum=-0.024;DP=250;Dels=0.00;FS=5.485;HaplotypeScore=128.6650;MLEAC=2;MLEAF=0.333;MQ=60.00;MQ0=0;MQRankSum=0.426;QD=9.34;ReadPosRankSum=-0.226	GT:AD:DP:GQ:MLPSAC:MLPSAF:PL	0/0/0/0/1/1:157,93:250:34:2:0.333:2361,94,0,34,172,2147483647,2147483647	SG	1144	gi|460393668|ref|XP_004242431.1|	PREDICTED: uncharacterized protein LOC101255803 isoform 1 [Solanum lycopersicum]	AT4G27990.1	YGGT family protein		YLMG1-2; FUNCTIONS IN: molecular_function unknown; INVOLVED IN: biological_process unknown; LOCATED IN: chloroplast, chloroplast envelope; EXPRESSED IN: 23 plant structures; EXPRESSED DURING: 13 growth stages; CONTAINS InterPro DOMAIN/s: Protein of unknown function YGGT (InterPro:IPR003425); BEST Arabidopsis thaliana protein match is: YGGT family protein (TAIR:AT3G07430.1); Has 788 Blast hits to …
Sp1_comp271622_c0_seq1	640	.	C	T	70	.	DP=563;VDB=0.0365;AF1=0.5;AC1=1;DP4=213,153,75,82;MQ=42;FQ=73;PV4=0.035,1.6e-69,6.8e-50,1	GT:PL:GQ	0/1:100,0,255:99	Sp1_comp271622_c0_seq1	640	.	C	T	1671.9		AC=2;AF=0.333;AN=6;BaseQRankSum=-2.552;DP=249;Dels=0.00;FS=0.000;HaplotypeScore=72.7484;MLEAC=2;MLEAF=0.333;MQ=60.00;MQ0=0;MQRankSum=0.512;QD=6.71;ReadPosRankSum=-0.743	GT:AD:DP:GQ:MLPSAC:MLPSAF:PL	0/0/0/0/1/1:179,70:249:40:2:0.333:1698,40,0,76,2147483647,2147483647,2147483647	SG	1144	gi|460393668|ref|XP_004242431.1|	PREDICTED: uncharacterized protein LOC101255803 isoform 1 [Solanum lycopersicum]	AT4G27990.1	YGGT family protein		YLMG1-2; FUNCTIONS IN: molecular_function unknown; INVOLVED IN: biological_process unknown; LOCATED IN: chloroplast, chloroplast envelope; EXPRESSED IN: 23 plant structures; EXPRESSED DURING: 13 growth stages; CONTAINS InterPro DOMAIN/s: Protein of unknown function YGGT (InterPro:IPR003425); BEST Arabidopsis thaliana protein match is: YGGT family protein (TAIR:AT3G07430.1); Has 788 Blast hits to …
Sp1_comp271622_c0_seq1	669	.	C	A	188	.	DP=518;VDB=0.0380;AF1=0.5;AC1=1;DP4=81,83,152,158;MQ=42;FQ=191;PV4=1,1.8e-100,1.5e-37,1	GT:PL:GQ	0/1:218,0,255:99	Sp1_comp271622_c0_seq1	669	.	C	A	5080.9	PASS	AC=4;AF=0.667;AN=6;BaseQRankSum=-0.114;DP=245;Dels=0.00;FS=6.785;HaplotypeScore=5.6130;MLEAC=4;MLEAF=0.667;MQ=60.00;MQ0=0;MQRankSum=1.279;QD=20.74;ReadPosRankSum=-0.104	GT:AD:DP:GQ:MLPSAC:MLPSAF:PL	0/0/1/1/1/1:83,160:245:45:4:0.667:5107,570,205,45,0,95,2147483647	SG	1144	gi|460393668|ref|XP_004242431.1|	PREDICTED: uncharacterized protein LOC101255803 isoform 1 [Solanum lycopersicum]	AT4G27990.1	YGGT family protein		YLMG1-2; FUNCTIONS IN: molecular_function unknown; INVOLVED IN: biological_process unknown; LOCATED IN: chloroplast, chloroplast envelope; EXPRESSED IN: 23 plant structures; EXPRESSED DURING: 13 growth stages; CONTAINS InterPro DOMAIN/s: Protein of unknown function YGGT (InterPro:IPR003425); BEST Arabidopsis thaliana protein match is: YGGT family protein (TAIR:AT3G07430.1); Has 788 Blast hits to …
Sp1_comp271622_c0_seq1	684	.	G	C	88	.	DP=470;VDB=0.0380;AF1=0.5;AC1=1;DP4=135,146,63,72;MQ=42;FQ=91;PV4=0.83,1.2e-81,4.7e-26,0.33	GT:PL:GQ	0/1:118,0,255:99	Sp1_comp271622_c0_seq1	684	.	G	C	2454.9	PASS	AC=2;AF=0.333;AN=6;BaseQRankSum=0.080;DP=250;Dels=0.00;FS=23.262;HaplotypeScore=3.2274;MLEAC=2;MLEAF=0.333;MQ=59.94;MQ0=0;MQRankSum=0.971;QD=9.82;ReadPosRankSum=-0.005	GT:AD:DP:GQ:MLPSAC:MLPSAF:PL	0/0/0/0/1/1:161,89:250:44:2:0.333:2481,99,0,44,205,2147483647,2147483647	SG	1144	gi|460393668|ref|XP_004242431.1|	PREDICTED: uncharacterized protein LOC101255803 isoform 1 [Solanum lycopersicum]	AT4G27990.1	YGGT family protein		YLMG1-2; FUNCTIONS IN: molecular_function unknown; INVOLVED IN: biological_process unknown; LOCATED IN: chloroplast, chloroplast envelope; EXPRESSED IN: 23 plant structures; EXPRESSED DURING: 13 growth stages; CONTAINS InterPro DOMAIN/s: Protein of unknown function YGGT (InterPro:IPR003425); BEST Arabidopsis thaliana protein match is: YGGT family protein (TAIR:AT3G07430.1); Has 788 Blast hits to …
Sp1_comp271622_c0_seq1	705	.	A	G	225	.	DP=479;VDB=0.0392;AF1=0.5;AC1=1;DP4=61,83,125,181;MQ=42;FQ=217;PV4=0.76,1,6.5e-20,1	GT:PL:GQ	0/1:255,0,244:99	Sp1_comp271622_c0_seq1	705	.	A	G	5899.9	PASS	AC=4;AF=0.667;AN=6;BaseQRankSum=1.547;DP=250;Dels=0.00;FS=1.095;HaplotypeScore=1.7334;MLEAC=4;MLEAF=0.667;MQ=59.88;MQ0=0;MQRankSum=-0.426;QD=23.60;ReadPosRankSum=0.507	GT:AD:DP:GQ:MLPSAC:MLPSAF:PL	0/0/1/1/1/1:82,168:250:64:4:0.667:5926,657,250,64,0,77,2147483647	SG	1144	gi|460393668|ref|XP_004242431.1|	PREDICTED: uncharacterized protein LOC101255803 isoform 1 [Solanum lycopersicum]	AT4G27990.1	YGGT family protein		YLMG1-2; FUNCTIONS IN: molecular_function unknown; INVOLVED IN: biological_process unknown; LOCATED IN: chloroplast, chloroplast envelope; EXPRESSED IN: 23 plant structures; EXPRESSED DURING: 13 growth stages; CONTAINS InterPro DOMAIN/s: Protein of unknown function YGGT (InterPro:IPR003425); BEST Arabidopsis thaliana protein match is: YGGT family protein (TAIR:AT3G07430.1); Has 788 Blast hits to …
Sp1_comp271622_c0_seq1	745	.	G	A	89	.	DP=397;VDB=0.0400;AF1=0.5;AC1=1;DP4=101,162,39,77;MQ=45;FQ=92;PV4=0.42,3.9e-89,2.5e-10,1	GT:PL:GQ	0/1:119,0,255:99	Sp1_comp271622_c0_seq1	745	.	G	A	2159.9	PASS	AC=2;AF=0.333;AN=6;BaseQRankSum=-1.136;DP=250;Dels=0.00;FS=2.439;HaplotypeScore=4.7277;MLEAC=2;MLEAF=0.333;MQ=59.86;MQ0=0;MQRankSum=-0.345;QD=8.64;ReadPosRankSum=-0.024	GT:AD:DP:GQ:MLPSAC:MLPSAF:PL	0/0/0/0/1/1:177,73:250:52:2:0.333:2186,52,0,84,2147483647,2147483647,2147483647	SG	1144	gi|460393668|ref|XP_004242431.1|	PREDICTED: uncharacterized protein LOC101255803 isoform 1 [Solanum lycopersicum]	AT4G27990.1	YGGT family protein		YLMG1-2; FUNCTIONS IN: molecular_function unknown; INVOLVED IN: biological_process unknown; LOCATED IN: chloroplast, chloroplast envelope; EXPRESSED IN: 23 plant structures; EXPRESSED DURING: 13 growth stages; CONTAINS InterPro DOMAIN/s: Protein of unknown function YGGT (InterPro:IPR003425); BEST Arabidopsis thaliana protein match is: YGGT family protein (TAIR:AT3G07430.1); Has 788 Blast hits to …
Sp1_comp271622_c0_seq1	777	.	A	C	208	.	DP=432;VDB=0.0380;AF1=0.5;AC1=1;DP4=133,145,63,70;MQ=46;FQ=211;PV4=1,0.035,4.6e-12,1	GT:PL:GQ	0/1:238,0,255:99	Sp1_comp271622_c0_seq1	777	.	A	C	2242.9	PASS	AC=2;AF=0.333;AN=6;BaseQRankSum=0.826;DP=250;Dels=0.00;FS=2.367;HaplotypeScore=2.0463;MLEAC=2;MLEAF=0.333;MQ=59.82;MQ0=1;MQRankSum=0.290;QD=8.97;ReadPosRankSum=2.334	GT:AD:DP:GQ:MLPSAC:MLPSAF:PL	0/0/0/0/1/1:174,76:250:59:2:0.333:2269,59,0,74,2147483647,2147483647,2147483647	SG	1144	gi|460393668|ref|XP_004242431.1|	PREDICTED: uncharacterized protein LOC101255803 isoform 1 [Solanum lycopersicum]	AT4G27990.1	YGGT family protein		YLMG1-2; FUNCTIONS IN: molecular_function unknown; INVOLVED IN: biological_process unknown; LOCATED IN: chloroplast, chloroplast envelope; EXPRESSED IN: 23 plant structures; EXPRESSED DURING: 13 growth stages; CONTAINS InterPro DOMAIN/s: Protein of unknown function YGGT (InterPro:IPR003425); BEST Arabidopsis thaliana protein match is: YGGT family protein (TAIR:AT3G07430.1); Has 788 Blast hits to …
Sp1_comp271622_c0_seq1	81	.	A	T	29	.	DP=22;VDB=0.0298;AF1=0.5;AC1=1;DP4=6,2,5,0;MQ=48;FQ=32;PV4=0.49,0.00014,0.46,0.15	GT:PL:GQ	0/1:59,0,186:62	Sp1_comp271622_c0_seq1	81	.	A	T	490.29	PASS	AC=3;AF=0.500;AN=6;BaseQRankSum=-0.666;DP=34;Dels=0.00;FS=1.624;HaplotypeScore=6.9770;MLEAC=3;MLEAF=0.500;MQ=59.25;MQ0=0;MQRankSum=0.342;QD=14.42;ReadPosRankSum=-0.630	GT:AD:DP:GQ:MLPSAC:MLPSAF:PL	0/0/0/1/1/1:17,17:34:6:3:0.500:515,40,9,0,6,33,507	SG	1144	gi|460393668|ref|XP_004242431.1|	PREDICTED: uncharacterized protein LOC101255803 isoform 1 [Solanum lycopersicum]	AT4G27990.1	YGGT family protein		YLMG1-2; FUNCTIONS IN: molecular_function unknown; INVOLVED IN: biological_process unknown; LOCATED IN: chloroplast, chloroplast envelope; EXPRESSED IN: 23 plant structures; EXPRESSED DURING: 13 growth stages; CONTAINS InterPro DOMAIN/s: Protein of unknown function YGGT (InterPro:IPR003425); BEST Arabidopsis thaliana protein match is: YGGT family protein (TAIR:AT3G07430.1); Has 788 Blast hits to …
Sp1_comp271622_c0_seq1	838	.	C	T	196	.	DP=483;VDB=0.0365;AF1=0.5;AC1=1;DP4=83,96,71,99;MQ=46;FQ=199;PV4=0.39,7.9e-53,2.6e-20,1	GT:PL:GQ	0/1:226,0,255:99	Sp1_comp271622_c0_seq1	838	.	C	T	3733.92	PASS	AC=3;AF=0.500;AN=6;BaseQRankSum=-3.119;DP=248;Dels=0.00;FS=0.000;HaplotypeScore=5.5846;MLEAC=3;MLEAF=0.500;MQ=59.59;MQ0=0;MQRankSum=-0.783;QD=15.06;ReadPosRankSum=-2.151	GT:AD:DP:GQ:MLPSAC:MLPSAF:PL	0/0/0/1/1/1:114,132:248:25:3:0.500:3760,345,85,0,25,206,2147483647	SG	1144	gi|460393668|ref|XP_004242431.1|	PREDICTED: uncharacterized protein LOC101255803 isoform 1 [Solanum lycopersicum]	AT4G27990.1	YGGT family protein		YLMG1-2; FUNCTIONS IN: molecular_function unknown; INVOLVED IN: biological_process unknown; LOCATED IN: chloroplast, chloroplast envelope; EXPRESSED IN: 23 plant structures; EXPRESSED DURING: 13 growth stages; CONTAINS InterPro DOMAIN/s: Protein of unknown function YGGT (InterPro:IPR003425); BEST Arabidopsis thaliana protein match is: YGGT family protein (TAIR:AT3G07430.1); Has 788 Blast hits to …
Sp1_comp271622_c0_seq1	841	.	T	C	176	.	DP=485;VDB=0.0365;AF1=0.5;AC1=1;DP4=81,91,80,77;MQ=45;FQ=179;PV4=0.51,1.4e-61,2.6e-26,1	GT:PL:GQ	0/1:206,0,255:99	Sp1_comp271622_c0_seq1	841	.	T	C	3973.01	PASS	AC=3;AF=0.500;AN=6;BaseQRankSum=2.684;DP=250;Dels=0.00;FS=0.000;HaplotypeScore=5.5846;MLEAC=3;MLEAF=0.500;MQ=59.60;MQ0=0;MQRankSum=0.673;QD=15.89;ReadPosRankSum=-2.696	GT:AD:DP:GQ:MLPSAC:MLPSAF:PL	0/0/0/1/1/1:114,136:250:16:3:0.500:3999,364,94,0,16,182,2147483647	SG	1144	gi|460393668|ref|XP_004242431.1|	PREDICTED: uncharacterized protein LOC101255803 isoform 1 [Solanum lycopersicum]	AT4G27990.1	YGGT family protein		YLMG1-2; FUNCTIONS IN: molecular_function unknown; INVOLVED IN: biological_process unknown; LOCATED IN: chloroplast, chloroplast envelope; EXPRESSED IN: 23 plant structures; EXPRESSED DURING: 13 growth stages; CONTAINS InterPro DOMAIN/s: Protein of unknown function YGGT (InterPro:IPR003425); BEST Arabidopsis thaliana protein match is: YGGT family protein (TAIR:AT3G07430.1); Has 788 Blast hits to …
Sp1_comp271622_c0_seq1	853	.	A	G	84	.	DP=463;VDB=0.0365;AF1=0.5;AC1=1;DP4=57,65,58,14;MQ=46;FQ=87;PV4=4.3e-06,2.4e-25,2.8e-28,0.46	GT:PL:GQ	0/1:114,0,255:99	Sp1_comp271622_c0_seq1	853	.	A	G	4531.9	PASS	AC=4;AF=0.667;AN=6;BaseQRankSum=5.506;DP=247;Dels=0.00;FS=1.758;HaplotypeScore=9.1421;MLEAC=4;MLEAF=0.667;MQ=59.59;MQ0=0;MQRankSum=0.216;QD=18.35;ReadPosRankSum=-0.362	GT:AD:DP:GQ:MLPSAC:MLPSAF:PL	0/0/1/1/1/1:87,160:247:59:4:0.667:4558,617,241,66,0,59,1837	SG	1144	gi|460393668|ref|XP_004242431.1|	PREDICTED: uncharacterized protein LOC101255803 isoform 1 [Solanum lycopersicum]	AT4G27990.1	YGGT family protein		YLMG1-2; FUNCTIONS IN: molecular_function unknown; INVOLVED IN: biological_process unknown; LOCATED IN: chloroplast, chloroplast envelope; EXPRESSED IN: 23 plant structures; EXPRESSED DURING: 13 growth stages; CONTAINS InterPro DOMAIN/s: Protein of unknown function YGGT (InterPro:IPR003425); BEST Arabidopsis thaliana protein match is: YGGT family protein (TAIR:AT3G07430.1); Has 788 Blast hits to …
Sp1_comp271622_c0_seq1	879	.	C	G	172	.	DP=484;VDB=0.0392;AF1=0.5;AC1=1;DP4=66,84,109,85;MQ=44;FQ=175;PV4=0.03,3.7e-87,9.5e-23,0.42	GT:PL:GQ	0/1:202,0,255:99	Sp1_comp271622_c0_seq1	879	.	C	G	4924.9		AC=4;AF=0.667;AN=6;BaseQRankSum=0.137;DP=248;Dels=0.00;FS=0.000;HaplotypeScore=82.8110;MLEAC=4;MLEAF=0.667;MQ=59.91;MQ0=0;MQRankSum=-2.264;QD=19.86;ReadPosRankSum=0.847	GT:AD:DP:GQ:MLPSAC:MLPSAF:PL	0/0/1/1/1/1:82,166:248:49:4:0.667:4951,552,205,49,0,77,2147483647	SG	1144	gi|460393668|ref|XP_004242431.1|	PREDICTED: uncharacterized protein LOC101255803 isoform 1 [Solanum lycopersicum]	AT4G27990.1	YGGT family protein		YLMG1-2; FUNCTIONS IN: molecular_function unknown; INVOLVED IN: biological_process unknown; LOCATED IN: chloroplast, chloroplast envelope; EXPRESSED IN: 23 plant structures; EXPRESSED DURING: 13 growth stages; CONTAINS InterPro DOMAIN/s: Protein of unknown function YGGT (InterPro:IPR003425); BEST Arabidopsis thaliana protein match is: YGGT family protein (TAIR:AT3G07430.1); Has 788 Blast hits to …
Sp1_comp271622_c0_seq1	952	.	C	G	124	.	DP=499;VDB=0.0365;AF1=0.5;AC1=1;DP4=141,161,95,74;MQ=42;FQ=127;PV4=0.055,5.3e-91,1,1	GT:PL:GQ	0/1:154,0,255:99	Sp1_comp271622_c0_seq1	952	.	C	G	2373.9		AC=2;AF=0.333;AN=6;BaseQRankSum=0.591;DP=250;Dels=0.00;FS=3.071;HaplotypeScore=131.7945;MLEAC=2;MLEAF=0.333;MQ=59.96;MQ0=0;MQRankSum=-1.000;QD=9.50;ReadPosRankSum=0.391	GT:AD:DP:GQ:MLPSAC:MLPSAF:PL	0/0/0/0/1/1:169,81:250:67:2:0.333:2400,71,0,67,2147483647,2147483647,2147483647	SG	1144	gi|460393668|ref|XP_004242431.1|	PREDICTED: uncharacterized protein LOC101255803 isoform 1 [Solanum lycopersicum]	AT4G27990.1	YGGT family protein		YLMG1-2; FUNCTIONS IN: molecular_function unknown; INVOLVED IN: biological_process unknown; LOCATED IN: chloroplast, chloroplast envelope; EXPRESSED IN: 23 plant structures; EXPRESSED DURING: 13 growth stages; CONTAINS InterPro DOMAIN/s: Protein of unknown function YGGT (InterPro:IPR003425); BEST Arabidopsis thaliana protein match is: YGGT family protein (TAIR:AT3G07430.1); Has 788 Blast hits to …
Sp1_comp271622_c0_seq1	954	.	A	T	225	.	DP=494;VDB=0.0365;AF1=0.5;AC1=1;DP4=90,77,128,142;MQ=42;FQ=225;PV4=0.2,0.0028,6.9e-05,1	GT:PL:GQ	0/1:255,0,255:99	Sp1_comp271622_c0_seq1	954	.	A	T	5297.9		AC=4;AF=0.667;AN=6;BaseQRankSum=-0.573;DP=249;Dels=0.00;FS=6.745;HaplotypeScore=126.8477;MLEAC=4;MLEAF=0.667;MQ=59.96;MQ0=0;MQRankSum=-1.176;QD=21.28;ReadPosRankSum=-0.393	GT:AD:DP:GQ:MLPSAC:MLPSAF:PL	0/0/1/1/1/1:79,169:249:63:4:0.667:5324,636,247,67,0,63,2147483647	SG	1144	gi|460393668|ref|XP_004242431.1|	PREDICTED: uncharacterized protein LOC101255803 isoform 1 [Solanum lycopersicum]	AT4G27990.1	YGGT family protein		YLMG1-2; FUNCTIONS IN: molecular_function unknown; INVOLVED IN: biological_process unknown; LOCATED IN: chloroplast, chloroplast envelope; EXPRESSED IN: 23 plant structures; EXPRESSED DURING: 13 growth stages; CONTAINS InterPro DOMAIN/s: Protein of unknown function YGGT (InterPro:IPR003425); BEST Arabidopsis thaliana protein match is: YGGT family protein (TAIR:AT3G07430.1); Has 788 Blast hits to …
Sp1_comp271622_c0_seq1	972	.	A	G	225	.	DP=507;VDB=0.0392;AF1=0.5;AC1=1;DP4=116,173,77,100;MQ=42;FQ=225;PV4=0.5,1,1,1	GT:PL:GQ	0/1:255,0,255:99	Sp1_comp271622_c0_seq1	972	.	A	G	2309.9	PASS	AC=2;AF=0.333;AN=6;BaseQRankSum=3.258;DP=250;Dels=0.00;FS=0.562;HaplotypeScore=5.3235;MLEAC=2;MLEAF=0.333;MQ=59.25;MQ0=0;MQRankSum=-0.783;QD=9.24;ReadPosRankSum=-0.649	GT:AD:DP:GQ:MLPSAC:MLPSAF:PL	0/0/0/0/1/1:165,83:250:38:2:0.333:2336,91,0,38,180,2147483647,2147483647	SG	1144	gi|460393668|ref|XP_004242431.1|	PREDICTED: uncharacterized protein LOC101255803 isoform 1 [Solanum lycopersicum]	AT4G27990.1	YGGT family protein		YLMG1-2; FUNCTIONS IN: molecular_function unknown; INVOLVED IN: biological_process unknown; LOCATED IN: chloroplast, chloroplast envelope; EXPRESSED IN: 23 plant structures; EXPRESSED DURING: 13 growth stages; CONTAINS InterPro DOMAIN/s: Protein of unknown function YGGT (InterPro:IPR003425); BEST Arabidopsis thaliana protein match is: YGGT family protein (TAIR:AT3G07430.1); Has 788 Blast hits to …
Sp1_comp271622_c0_seq1	1015	.	G	C	713.9		AC=1;AF=0.167;AN=6;BaseQRankSum=-2.881;DP=244;Dels=0.00;FS=0.000;HaplotypeScore=41.6141;MLEAC=1;MLEAF=0.167;MQ=59.75;MQ0=0;MQRankSum=-0.212;QD=2.93;ReadPosRankSum=-1.952	GT:AD:DP:GQ:MLPSAC:MLPSAF:PL	0/0/0/0/0/1:203,40:244:78:1:0.167:740,0,78,2147483647,2147483647,2147483647,2147483647											GATK	1144	gi|460393668|ref|XP_004242431.1|	PREDICTED: uncharacterized protein LOC101255803 isoform 1 [Solanum lycopersicum]	AT4G27990.1	YGGT family protein		YLMG1-2; FUNCTIONS IN: molecular_function unknown; INVOLVED IN: biological_process unknown; LOCATED IN: chloroplast, chloroplast envelope; EXPRESSED IN: 23 plant structures; EXPRESSED DURING: 13 growth stages; CONTAINS InterPro DOMAIN/s: Protein of unknown function YGGT (InterPro:IPR003425); BEST Arabidopsis thaliana protein match is: YGGT family protein (TAIR:AT3G07430.1); Has 788 Blast hits to …
Sp1_comp271622_c0_seq1	1017	.	T	G	1042.9		AC=1;AF=0.167;AN=6;BaseQRankSum=-1.693;DP=244;Dels=0.00;FS=4.178;HaplotypeScore=40.6146;MLEAC=1;MLEAF=0.167;MQ=59.75;MQ0=0;MQRankSum=-0.119;QD=4.27;ReadPosRankSum=-0.211	GT:AD:DP:GQ:MLPSAC:MLPSAF:PL	0/0/0/0/0/1:200,44:244:50:1:0.167:1069,0,50,202,2147483647,2147483647,2147483647											GATK	1144	gi|460393668|ref|XP_004242431.1|	PREDICTED: uncharacterized protein LOC101255803 isoform 1 [Solanum lycopersicum]	AT4G27990.1	YGGT family protein		YLMG1-2; FUNCTIONS IN: molecular_function unknown; INVOLVED IN: biological_process unknown; LOCATED IN: chloroplast, chloroplast envelope; EXPRESSED IN: 23 plant structures; EXPRESSED DURING: 13 growth stages; CONTAINS InterPro DOMAIN/s: Protein of unknown function YGGT (InterPro:IPR003425); BEST Arabidopsis thaliana protein match is: YGGT family protein (TAIR:AT3G07430.1); Has 788 Blast hits to …
Sp1_comp271622_c0_seq1	1070	.	C	A	3477.07	PASS	AC=3;AF=0.500;AN=6;BaseQRankSum=1.341;DP=186;Dels=0.00;FS=0.000;HaplotypeScore=0.9999;MLEAC=3;MLEAF=0.500;MQ=59.19;MQ0=0;MQRankSum=1.396;QD=18.69;ReadPosRankSum=3.569	GT:AD:DP:GQ:MLPSAC:MLPSAF:PL	0/0/0/1/1/1:80,106:186:14:3:0.500:3503,299,77,0,14,152,2147483647											GATK	1144	gi|460393668|ref|XP_004242431.1|	PREDICTED: uncharacterized protein LOC101255803 isoform 1 [Solanum lycopersicum]	AT4G27990.1	YGGT family protein		YLMG1-2; FUNCTIONS IN: molecular_function unknown; INVOLVED IN: biological_process unknown; LOCATED IN: chloroplast, chloroplast envelope; EXPRESSED IN: 23 plant structures; EXPRESSED DURING: 13 growth stages; CONTAINS InterPro DOMAIN/s: Protein of unknown function YGGT (InterPro:IPR003425); BEST Arabidopsis thaliana protein match is: YGGT family protein (TAIR:AT3G07430.1); Has 788 Blast hits to …
Sp1_comp271622_c0_seq1	159	.	C	A	1601.9	PASS	AC=6;AF=1.00;AN=6;DP=67;Dels=0.00;FS=0.000;HaplotypeScore=0.0000;MLEAC=6;MLEAF=1.00;MQ=60.00;MQ0=0;QD=23.91	GT:AD:DP:GQ:MLPSAC:MLPSAF:PL	1/1/1/1/1/1:0,67:67:33:6:1.00:1628,327,200,126,74,33,0											GATK	1144	gi|460393668|ref|XP_004242431.1|	PREDICTED: uncharacterized protein LOC101255803 isoform 1 [Solanum lycopersicum]	AT4G27990.1	YGGT family protein		YLMG1-2; FUNCTIONS IN: molecular_function unknown; INVOLVED IN: biological_process unknown; LOCATED IN: chloroplast, chloroplast envelope; EXPRESSED IN: 23 plant structures; EXPRESSED DURING: 13 growth stages; CONTAINS InterPro DOMAIN/s: Protein of unknown function YGGT (InterPro:IPR003425); BEST Arabidopsis thaliana protein match is: YGGT family protein (TAIR:AT3G07430.1); Has 788 Blast hits to …
Sp1_comp271622_c0_seq1	405	.	A	G	2093.9	PASS	AC=2;AF=0.333;AN=6;BaseQRankSum=0.585;DP=249;Dels=0.00;FS=5.691;HaplotypeScore=2.7063;MLEAC=2;MLEAF=0.333;MQ=59.67;MQ0=0;MQRankSum=1.164;QD=8.41;ReadPosRankSum=-0.688	GT:AD:DP:GQ:MLPSAC:MLPSAF:PL	0/0/0/0/1/1:170,79:249:51:2:0.333:2120,51,0,83,2147483647,2147483647,2147483647											GATK	1144	gi|460393668|ref|XP_004242431.1|	PREDICTED: uncharacterized protein LOC101255803 isoform 1 [Solanum lycopersicum]	AT4G27990.1	YGGT family protein		YLMG1-2; FUNCTIONS IN: molecular_function unknown; INVOLVED IN: biological_process unknown; LOCATED IN: chloroplast, chloroplast envelope; EXPRESSED IN: 23 plant structures; EXPRESSED DURING: 13 growth stages; CONTAINS InterPro DOMAIN/s: Protein of unknown function YGGT (InterPro:IPR003425); BEST Arabidopsis thaliana protein match is: YGGT family protein (TAIR:AT3G07430.1); Has 788 Blast hits to …
Sp1_comp271622_c0_seq1	522	.	G	C	2371.9	PASS	AC=2;AF=0.333;AN=6;BaseQRankSum=0.540;DP=250;Dels=0.00;FS=15.759;HaplotypeScore=10.4842;MLEAC=2;MLEAF=0.333;MQ=59.94;MQ0=0;MQRankSum=-0.267;QD=9.49;ReadPosRankSum=-0.796	GT:AD:DP:GQ:MLPSAC:MLPSAF:PL	0/0/0/0/1/1:164,86:250:33:2:0.333:2398,95,0,33,169,2147483647,2147483647											GATK	1144	gi|460393668|ref|XP_004242431.1|	PREDICTED: uncharacterized protein LOC101255803 isoform 1 [Solanum lycopersicum]	AT4G27990.1	YGGT family protein		YLMG1-2; FUNCTIONS IN: molecular_function unknown; INVOLVED IN: biological_process unknown; LOCATED IN: chloroplast, chloroplast envelope; EXPRESSED IN: 23 plant structures; EXPRESSED DURING: 13 growth stages; CONTAINS InterPro DOMAIN/s: Protein of unknown function YGGT (InterPro:IPR003425); BEST Arabidopsis thaliana protein match is: YGGT family protein (TAIR:AT3G07430.1); Has 788 Blast hits to …
Sp1_comp271622_c0_seq1	717	.	G	C	2291.9	PASS	AC=2;AF=0.333;AN=6;BaseQRankSum=2.638;DP=250;Dels=0.00;FS=0.000;HaplotypeScore=1.7313;MLEAC=2;MLEAF=0.333;MQ=59.88;MQ0=0;MQRankSum=-0.308;QD=9.17;ReadPosRankSum=0.689	GT:AD:DP:GQ:MLPSAC:MLPSAF:PL	0/0/0/0/1/1:170,80:250:61:2:0.333:2318,78,0,61,2147483647,2147483647,2147483647											GATK	1144	gi|460393668|ref|XP_004242431.1|	PREDICTED: uncharacterized protein LOC101255803 isoform 1 [Solanum lycopersicum]	AT4G27990.1	YGGT family protein		YLMG1-2; FUNCTIONS IN: molecular_function unknown; INVOLVED IN: biological_process unknown; LOCATED IN: chloroplast, chloroplast envelope; EXPRESSED IN: 23 plant structures; EXPRESSED DURING: 13 growth stages; CONTAINS InterPro DOMAIN/s: Protein of unknown function YGGT (InterPro:IPR003425); BEST Arabidopsis thaliana protein match is: YGGT family protein (TAIR:AT3G07430.1); Has 788 Blast hits to …
Sp1_comp271622_c0_seq1	824	.	T	A	2211.94	PASS	AC=2;AF=0.333;AN=6;BaseQRankSum=-0.321;DP=250;Dels=0.00;FS=1.033;HaplotypeScore=7.5599;MLEAC=2;MLEAF=0.333;MQ=59.97;MQ0=0;MQRankSum=2.127;QD=8.85;ReadPosRankSum=-0.539	GT:AD:DP:GQ:MLPSAC:MLPSAF:PL	0/0/0/0/1/1:158,92:250:21:2:0.333:2238,113,0,21,148,2147483647,2147483647											GATK	1144	gi|460393668|ref|XP_004242431.1|	PREDICTED: uncharacterized protein LOC101255803 isoform 1 [Solanum lycopersicum]	AT4G27990.1	YGGT family protein		YLMG1-2; FUNCTIONS IN: molecular_function unknown; INVOLVED IN: biological_process unknown; LOCATED IN: chloroplast, chloroplast envelope; EXPRESSED IN: 23 plant structures; EXPRESSED DURING: 13 growth stages; CONTAINS InterPro DOMAIN/s: Protein of unknown function YGGT (InterPro:IPR003425); BEST Arabidopsis thaliana protein match is: YGGT family protein (TAIR:AT3G07430.1); Has 788 Blast hits to …
Sp1_comp271622_c0_seq1	83	.	C	G	88.24	PASS	AC=1;AF=0.167;AN=6;BaseQRankSum=0.555;DP=33;Dels=0.00;FS=5.281;HaplotypeScore=5.9774;MLEAC=1;MLEAF=0.167;MQ=59.23;MQ0=0;MQRankSum=-1.183;QD=2.67;ReadPosRankSum=1.473	GT:AD:DP:GQ:MLPSAC:MLPSAF:PL	0/0/0/0/0/1:27,6:33:11:1:0.167:114,0,11,34,71,2147483647,2147483647											GATK	1144	gi|460393668|ref|XP_004242431.1|	PREDICTED: uncharacterized protein LOC101255803 isoform 1 [Solanum lycopersicum]	AT4G27990.1	YGGT family protein		YLMG1-2; FUNCTIONS IN: molecular_function unknown; INVOLVED IN: biological_process unknown; LOCATED IN: chloroplast, chloroplast envelope; EXPRESSED IN: 23 plant structures; EXPRESSED DURING: 13 growth stages; CONTAINS InterPro DOMAIN/s: Protein of unknown function YGGT (InterPro:IPR003425); BEST Arabidopsis thaliana protein match is: YGGT family protein (TAIR:AT3G07430.1); Has 788 Blast hits to …
Sp1_comp271622_c0_seq1	854	.	C	T	3979.9	PASS	AC=4;AF=0.667;AN=6;BaseQRankSum=0.193;DP=250;Dels=0.00;FS=0.518;HaplotypeScore=9.1421;MLEAC=4;MLEAF=0.667;MQ=59.60;MQ0=0;MQRankSum=-1.033;QD=15.92;ReadPosRankSum=0.604	GT:AD:DP:GQ:MLPSAC:MLPSAF:PL	0/0/1/1/1/1:90,155:250:37:4:0.667:4006,513,180,37,0,95,2147483647											GATK	1144	gi|460393668|ref|XP_004242431.1|	PREDICTED: uncharacterized protein LOC101255803 isoform 1 [Solanum lycopersicum]	AT4G27990.1	YGGT family protein		YLMG1-2; FUNCTIONS IN: molecular_function unknown; INVOLVED IN: biological_process unknown; LOCATED IN: chloroplast, chloroplast envelope; EXPRESSED IN: 23 plant structures; EXPRESSED DURING: 13 growth stages; CONTAINS InterPro DOMAIN/s: Protein of unknown function YGGT (InterPro:IPR003425); BEST Arabidopsis thaliana protein match is: YGGT family protein (TAIR:AT3G07430.1); Has 788 Blast hits to …
Sp1_comp271622_c0_seq1	882	.	G	T	1932.9		AC=2;AF=0.333;AN=6;BaseQRankSum=-1.784;DP=250;Dels=0.00;FS=7.788;HaplotypeScore=75.0131;MLEAC=2;MLEAF=0.333;MQ=59.91;MQ0=0;MQRankSum=0.288;QD=7.73;ReadPosRankSum=1.181	GT:AD:DP:GQ:MLPSAC:MLPSAF:PL	0/0/0/0/1/1:169,81:250:52:2:0.333:1959,52,0,68,2147483647,2147483647,2147483647											GATK	1144	gi|460393668|ref|XP_004242431.1|	PREDICTED: uncharacterized protein LOC101255803 isoform 1 [Solanum lycopersicum]	AT4G27990.1	YGGT family protein		YLMG1-2; FUNCTIONS IN: molecular_function unknown; INVOLVED IN: biological_process unknown; LOCATED IN: chloroplast, chloroplast envelope; EXPRESSED IN: 23 plant structures; EXPRESSED DURING: 13 growth stages; CONTAINS InterPro DOMAIN/s: Protein of unknown function YGGT (InterPro:IPR003425); BEST Arabidopsis thaliana protein match is: YGGT family protein (TAIR:AT3G07430.1); Has 788 Blast hits to …
Sp1_comp271622_c0_seq1	906	.	G	A	457.9		AC=1;AF=0.167;AN=6;BaseQRankSum=-1.126;DP=250;Dels=0.00;FS=0.000;HaplotypeScore=34.6726;MLEAC=1;MLEAF=0.167;MQ=59.91;MQ0=0;MQRankSum=-0.095;QD=1.83;ReadPosRankSum=1.097	GT:AD:DP:GQ:MLPSAC:MLPSAF:PL	0/0/0/0/0/1:224,26:250:99:1:0.167:484,0,134,2147483647,2147483647,2147483647,2147483647											GATK	1144	gi|460393668|ref|XP_004242431.1|	PREDICTED: uncharacterized protein LOC101255803 isoform 1 [Solanum lycopersicum]	AT4G27990.1	YGGT family protein		YLMG1-2; FUNCTIONS IN: molecular_function unknown; INVOLVED IN: biological_process unknown; LOCATED IN: chloroplast, chloroplast envelope; EXPRESSED IN: 23 plant structures; EXPRESSED DURING: 13 growth stages; CONTAINS InterPro DOMAIN/s: Protein of unknown function YGGT (InterPro:IPR003425); BEST Arabidopsis thaliana protein match is: YGGT family protein (TAIR:AT3G07430.1); Has 788 Blast hits to …
Sp1_comp271622_c0_seq1	908	.	G	A	4438.93		AC=4;AF=0.667;AN=6;BaseQRankSum=-0.704;DP=250;Dels=0.00;FS=2.273;HaplotypeScore=30.7077;MLEAC=4;MLEAF=0.667;MQ=59.98;MQ0=0;MQRankSum=0.555;QD=17.76;ReadPosRankSum=1.102	GT:AD:DP:GQ:MLPSAC:MLPSAF:PL	0/0/1/1/1/1:89,161:250:22:4:0.667:4465,482,156,22,0,119,2147483647											GATK	1144	gi|460393668|ref|XP_004242431.1|	PREDICTED: uncharacterized protein LOC101255803 isoform 1 [Solanum lycopersicum]	AT4G27990.1	YGGT family protein		YLMG1-2; FUNCTIONS IN: molecular_function unknown; INVOLVED IN: biological_process unknown; LOCATED IN: chloroplast, chloroplast envelope; EXPRESSED IN: 23 plant structures; EXPRESSED DURING: 13 growth stages; CONTAINS InterPro DOMAIN/s: Protein of unknown function YGGT (InterPro:IPR003425); BEST Arabidopsis thaliana protein match is: YGGT family protein (TAIR:AT3G07430.1); Has 788 Blast hits to …
Sp1_comp271622_c0_seq1	933	.	A	T	1686.17	PASS	AC=2;AF=0.333;AN=6;BaseQRankSum=-3.540;DP=250;Dels=0.00;FS=0.000;HaplotypeScore=7.5971;MLEAC=2;MLEAF=0.333;MQ=60.00;MQ0=0;MQRankSum=0.067;QD=6.74;ReadPosRankSum=-0.236	GT:AD:DP:GQ:MLPSAC:MLPSAF:PL	0/0/0/0/1/1:179,69:250:12:2:0.333:1712,12,0,112,2147483647,2147483647,2147483647											GATK	1144	gi|460393668|ref|XP_004242431.1|	PREDICTED: uncharacterized protein LOC101255803 isoform 1 [Solanum lycopersicum]	AT4G27990.1	YGGT family protein		YLMG1-2; FUNCTIONS IN: molecular_function unknown; INVOLVED IN: biological_process unknown; LOCATED IN: chloroplast, chloroplast envelope; EXPRESSED IN: 23 plant structures; EXPRESSED DURING: 13 growth stages; CONTAINS InterPro DOMAIN/s: Protein of unknown function YGGT (InterPro:IPR003425); BEST Arabidopsis thaliana protein match is: YGGT family protein (TAIR:AT3G07430.1); Has 788 Blast hits to …
Sp1_comp271622_c0_seq1	938	.	T	G	1782.54	PASS	AC=2;AF=0.333;AN=6;BaseQRankSum=0.457;DP=250;Dels=0.00;FS=0.000;HaplotypeScore=2.6639;MLEAC=2;MLEAF=0.333;MQ=59.96;MQ0=0;MQRankSum=1.162;QD=7.13;ReadPosRankSum=0.420	GT:AD:DP:GQ:MLPSAC:MLPSAF:PL	0/0/0/0/1/1:185,65:250:8:2:0.333:1808,8,0,117,2147483647,2147483647,2147483647											GATK	1144	gi|460393668|ref|XP_004242431.1|	PREDICTED: uncharacterized protein LOC101255803 isoform 1 [Solanum lycopersicum]	AT4G27990.1	YGGT family protein		YLMG1-2; FUNCTIONS IN: molecular_function unknown; INVOLVED IN: biological_process unknown; LOCATED IN: chloroplast, chloroplast envelope; EXPRESSED IN: 23 plant structures; EXPRESSED DURING: 13 growth stages; CONTAINS InterPro DOMAIN/s: Protein of unknown function YGGT (InterPro:IPR003425); BEST Arabidopsis thaliana protein match is: YGGT family protein (TAIR:AT3G07430.1); Has 788 Blast hits to …
Sp1_comp271622_c0_seq1	950	.	T	C	1229.9		AC=1;AF=0.167;AN=6;BaseQRankSum=4.114;DP=248;Dels=0.00;FS=0.000;HaplotypeScore=136.8125;MLEAC=1;MLEAF=0.167;MQ=59.96;MQ0=0;MQRankSum=0.512;QD=4.96;ReadPosRankSum=1.236	GT:AD:DP:GQ:MLPSAC:MLPSAF:PL	0/0/0/0/0/1:202,45:248:49:1:0.167:1256,0,49,201,2147483647,2147483647,2147483647											GATK	1144	gi|460393668|ref|XP_004242431.1|	PREDICTED: uncharacterized protein LOC101255803 isoform 1 [Solanum lycopersicum]	AT4G27990.1	YGGT family protein		YLMG1-2; FUNCTIONS IN: molecular_function unknown; INVOLVED IN: biological_process unknown; LOCATED IN: chloroplast, chloroplast envelope; EXPRESSED IN: 23 plant structures; EXPRESSED DURING: 13 growth stages; CONTAINS InterPro DOMAIN/s: Protein of unknown function YGGT (InterPro:IPR003425); BEST Arabidopsis thaliana protein match is: YGGT family protein (TAIR:AT3G07430.1); Has 788 Blast hits to …
Sp1_comp271622_c0_seq1	957	.	T	C	1070.9		AC=1;AF=0.167;AN=6;BaseQRankSum=3.824;DP=249;Dels=0.00;FS=5.173;HaplotypeScore=122.8474;MLEAC=1;MLEAF=0.167;MQ=59.94;MQ0=0;MQRankSum=0.136;QD=4.30;ReadPosRankSum=2.144	GT:AD:DP:GQ:MLPSAC:MLPSAF:PL	0/0/0/0/0/1:205,41:249:61:1:0.167:1097,0,61,2147483647,2147483647,2147483647,2147483647											GATK	1144	gi|460393668|ref|XP_004242431.1|	PREDICTED: uncharacterized protein LOC101255803 isoform 1 [Solanum lycopersicum]	AT4G27990.1	YGGT family protein		YLMG1-2; FUNCTIONS IN: molecular_function unknown; INVOLVED IN: biological_process unknown; LOCATED IN: chloroplast, chloroplast envelope; EXPRESSED IN: 23 plant structures; EXPRESSED DURING: 13 growth stages; CONTAINS InterPro DOMAIN/s: Protein of unknown function YGGT (InterPro:IPR003425); BEST Arabidopsis thaliana protein match is: YGGT family protein (TAIR:AT3G07430.1); Has 788 Blast hits to …
Sp1_comp271622_c0_seq1	960	.	G	T	859.9		AC=1;AF=0.167;AN=6;BaseQRankSum=-2.130;DP=250;Dels=0.00;FS=8.062;HaplotypeScore=114.8066;MLEAC=1;MLEAF=0.167;MQ=59.84;MQ0=0;MQRankSum=-1.132;QD=3.44;ReadPosRankSum=1.159	GT:AD:DP:GQ:MLPSAC:MLPSAF:PL	0/0/0/0/0/1:211,39:250:92:1:0.167:886,0,92,2147483647,2147483647,2147483647,2147483647											GATK	1144	gi|460393668|ref|XP_004242431.1|	PREDICTED: uncharacterized protein LOC101255803 isoform 1 [Solanum lycopersicum]	AT4G27990.1	YGGT family protein		YLMG1-2; FUNCTIONS IN: molecular_function unknown; INVOLVED IN: biological_process unknown; LOCATED IN: chloroplast, chloroplast envelope; EXPRESSED IN: 23 plant structures; EXPRESSED DURING: 13 growth stages; CONTAINS InterPro DOMAIN/s: Protein of unknown function YGGT (InterPro:IPR003425); BEST Arabidopsis thaliana protein match is: YGGT family protein (TAIR:AT3G07430.1); Has 788 Blast hits to …
Sp1_comp271622_c0_seq1	98	.	T	C	110.55	PASS	AC=1;AF=0.167;AN=6;BaseQRankSum=0.537;DP=34;Dels=0.00;FS=5.281;HaplotypeScore=0.0000;MLEAC=1;MLEAF=0.167;MQ=59.25;MQ0=0;MQRankSum=-0.163;QD=3.25;ReadPosRankSum=1.657	GT:AD:DP:GQ:MLPSAC:MLPSAF:PL	0/0/0/0/0/1:28,6:34:8:1:0.167:136,0,8,29,65,2147483647,2147483647											GATK	1144	gi|460393668|ref|XP_004242431.1|	PREDICTED: uncharacterized protein LOC101255803 isoform 1 [Solanum lycopersicum]	AT4G27990.1	YGGT family protein		YLMG1-2; FUNCTIONS IN: molecular_function unknown; INVOLVED IN: biological_process unknown; LOCATED IN: chloroplast, chloroplast envelope; EXPRESSED IN: 23 plant structures; EXPRESSED DURING: 13 growth stages; CONTAINS InterPro DOMAIN/s: Protein of unknown function YGGT (InterPro:IPR003425); BEST Arabidopsis thaliana protein match is: YGGT family protein (TAIR:AT3G07430.1); Has 788 Blast hits to …
Sp1_comp271622_c0_seq1	1046	.	A	T	191	.	DP=217;VDB=0.0118;AF1=1;AC1=2;DP4=0,0,25,38;MQ=46;FQ=-217	GT:PL:GQ	1/1:224,190,0:99											SAM	1144	gi|460393668|ref|XP_004242431.1|	PREDICTED: uncharacterized protein LOC101255803 isoform 1 [Solanum lycopersicum]	AT4G27990.1	YGGT family protein		YLMG1-2; FUNCTIONS IN: molecular_function unknown; INVOLVED IN: biological_process unknown; LOCATED IN: chloroplast, chloroplast envelope; EXPRESSED IN: 23 plant structures; EXPRESSED DURING: 13 growth stages; CONTAINS InterPro DOMAIN/s: Protein of unknown function YGGT (InterPro:IPR003425); BEST Arabidopsis thaliana protein match is: YGGT family protein (TAIR:AT3G07430.1); Has 788 Blast hits to …
Sp1_comp271623_c0_seq2	107	.	A	T	259.62	PASS	AC=5;AF=0.833;AN=6;BaseQRankSum=-0.099;DP=13;Dels=0.00;FS=0.000;HaplotypeScore=2.9990;MLEAC=5;MLEAF=0.833;MQ=58.62;MQ0=0;MQRankSum=0.099;QD=19.97;ReadPosRankSum=-0.099	GT:AD:DP:GQ:MLPSAC:MLPSAF:PL	0/1/1/1/1/1:2,11:13:4:5:0.833:284,42,22,11,4,0,29											GATK	253	No hit in this database		No hit in this database
Sp1_comp271623_c0_seq2	193	.	C	G	185.83	PASS	AC=6;AF=1.00;AN=6;DP=5;Dels=0.00;FS=0.000;HaplotypeScore=0.0000;MLEAC=6;MLEAF=1.00;MQ=58.06;MQ0=0;QD=29.95	GT:AD:DP:GQ:MLPSAC:MLPSAF:PL	1/1/1/1/1/1:0,5:5:4:6:1.00:210,39,24,15,9,4,0											GATK	253	No hit in this database		No hit in this database
Sp1_comp271623_c0_seq2	217	.	G	T	184.83	PASS	AC=6;AF=1.00;AN=6;DP=5;Dels=0.00;FS=0.000;HaplotypeScore=0.0000;MLEAC=6;MLEAF=1.00;MQ=58.06;MQ0=0;QD=24.45	GT:AD:DP:GQ:MLPSAC:MLPSAF:PL	1/1/1/1/1/1:0,5:5:4:6:1.00:209,39,24,15,9,4,0											GATK	253	No hit in this database		No hit in this database
Sp1_comp271623_c0_seq2	218	.	C	A	185.83	PASS	AC=6;AF=1.00;AN=6;DP=5;Dels=0.00;FS=0.000;HaplotypeScore=0.0000;MLEAC=6;MLEAF=1.00;MQ=58.06;MQ0=0;QD=29.26	GT:AD:DP:GQ:MLPSAC:MLPSAF:PL	1/1/1/1/1/1:0,5:5:4:6:1.00:210,39,24,15,9,4,0											GATK	253	No hit in this database		No hit in this database
Sp1_comp271623_c0_seq2	239	.	C	A	157.4	PASS	AC=6;AF=1.00;AN=6;DP=4;Dels=0.00;FS=0.000;HaplotypeScore=0.0000;MLEAC=6;MLEAF=1.00;MQ=58.56;MQ0=0;QD=32.98	GT:AD:DP:GQ:MLPSAC:MLPSAF:PL	1/1/1/1/1/1:0,4:4:3:6:1.00:181,31,19,12,7,3,0											GATK	253	No hit in this database		No hit in this database
Sp1_comp271623_c0_seq2	94	.	A	G	231.4	PASS	AC=6;AF=1.00;AN=6;DP=16;Dels=0.00;FS=0.000;HaplotypeScore=0.0000;MLEAC=6;MLEAF=1.00;MQ=58.14;MQ0=0;QD=14.46	GT:AD:DP:GQ:MLPSAC:MLPSAF:PL	1/1/1/1/1/1:0,16:16:5:6:1.00:256,47,29,18,11,5,0											GATK	253	No hit in this database		No hit in this database
Sp1_comp271623_c0_seq2	106	.	C	T	4.77	.	DP=1;AF1=1;AC1=2;DP4=0,0,0,1;MQ=43;FQ=-30	GT:PL:GQ	0/1:33,3,0:3											SAM	253	No hit in this database		No hit in this database
Sp1_comp271623_c0_seq2	52	.	A	T	40	.	DP=4;VDB=0.0099;AF1=0.5;AC1=1;DP4=1,1,1,1;MQ=56;FQ=34.4;PV4=1,1,1,1	GT:PL:GQ	0/1:70,0,62:64											SAM	253	No hit in this database		No hit in this database
Sp1_comp271623_c0_seq2	73	.	G	A	40	.	DP=3;VDB=0.0099;AF1=0.5002;AC1=1;DP4=0,1,1,1;MQ=55;FQ=5.47;PV4=1,0.44,1,0.071	GT:PL:GQ	0/1:70,0,31:34											SAM	253	No hit in this database		No hit in this database
Sp1_comp271630_c0_seq1	129	.	T	G	10.4	.	DP=1;AF1=1;AC1=2;DP4=0,0,1,0;MQ=60;FQ=-30	GT:PL:GQ	1/1:40,3,0:5											SAM	232	No hit in this database		No hit in this database
Sp1_comp2716356_c0_seq1	321	.	G	A	4.13	.	DP=1;AF1=1;AC1=2;DP4=0,0,1,0;MQ=44;FQ=-30	GT:PL:GQ	0/1:32,3,0:3											SAM	378	gi|353245882|emb|CCA76682.1|	related to kinesin light chain [Piriformospora indica DSM 11827]	No hit in this database
Sp1_comp271644_c0_seq1	100	.	T	C	22	.	DP=14;VDB=0.0373;AF1=0.5;AC1=1;DP4=4,4,2,3;MQ=42;FQ=25;PV4=1,0.49,8.6e-08,0.25	GT:PL:GQ	0/1:52,0,191:55	Sp1_comp271644_c0_seq1	100	.	T	C	340.49	PASS	AC=3;AF=0.500;AN=6;BaseQRankSum=0.755;DP=18;Dels=0.00;FS=0.000;HaplotypeScore=0.0000;MLEAC=3;MLEAF=0.500;MQ=60.00;MQ0=0;MQRankSum=0.578;QD=18.92;ReadPosRankSum=-0.133	GT:AD:DP:GQ:MLPSAC:MLPSAF:PL	0/0/0/1/1/1:8,10:18:2:3:0.500:364,30,8,0,2,16,271	SG	275	gi|357602343|gb|EHJ63366.1|	mitochondrial ATP synthase coupling factor 6 [Danaus plexippus]	No hit in this database
Sp1_comp271644_c0_seq1	109	.	T	C	18.1	.	DP=15;VDB=0.0373;AF1=0.5;AC1=1;DP4=5,4,2,4;MQ=41;FQ=21;PV4=0.61,1.6e-06,5.3e-09,1	GT:PL:GQ	0/1:48,0,211:51	Sp1_comp271644_c0_seq1	109	.	T	C	317.36	PASS	AC=3;AF=0.500;AN=6;BaseQRankSum=-0.449;DP=19;Dels=0.00;FS=0.000;HaplotypeScore=0.0000;MLEAC=3;MLEAF=0.500;MQ=60.00;MQ0=0;MQRankSum=0.367;QD=16.70;ReadPosRankSum=0.531	GT:AD:DP:GQ:MLPSAC:MLPSAF:PL	0/0/0/1/1/1:9,10:19:3:3:0.500:341,28,6,0,3,21,318	SG	275	gi|357602343|gb|EHJ63366.1|	mitochondrial ATP synthase coupling factor 6 [Danaus plexippus]	No hit in this database
Sp1_comp271644_c0_seq1	140	.	C	T	20	.	DP=17;VDB=0.0025;AF1=0.5;AC1=1;DP4=8,3,3,3;MQ=42;FQ=23;PV4=0.6,6.3e-05,8.5e-09,1	GT:PL:GQ	0/1:50,0,222:53	Sp1_comp271644_c0_seq1	140	.	C	T	248.26	PASS	AC=2;AF=0.333;AN=6;BaseQRankSum=0.041;DP=19;Dels=0.00;FS=0.000;HaplotypeScore=0.0000;MLEAC=2;MLEAF=0.333;MQ=60.00;MQ0=0;MQRankSum=-0.537;QD=13.07;ReadPosRankSum=2.353	GT:AD:DP:GQ:MLPSAC:MLPSAF:PL	0/0/0/0/1/1:11,8:19:0:2:0.333:271,14,0,0,9,35,391	SG	275	gi|357602343|gb|EHJ63366.1|	mitochondrial ATP synthase coupling factor 6 [Danaus plexippus]	No hit in this database
Sp1_comp271644_c0_seq1	148	.	T	A	13.2	.	DP=16;VDB=0.0025;AF1=0.5;AC1=1;DP4=6,3,2,3;MQ=42;FQ=16.1;PV4=0.58,0.38,6.2e-09,1	GT:PL:GQ	0/1:43,0,207:46	Sp1_comp271644_c0_seq1	148	.	T	A	215.01	PASS	AC=3;AF=0.500;AN=6;BaseQRankSum=-0.489;DP=18;Dels=0.00;FS=0.000;HaplotypeScore=0.9995;MLEAC=3;MLEAF=0.500;MQ=60.00;MQ0=0;MQRankSum=-1.555;QD=11.95;ReadPosRankSum=0.755	GT:AD:DP:GQ:MLPSAC:MLPSAF:PL	0/0/0/1/1/1:10,8:18:1:3:0.500:238,13,1,0,7,27,325	SG	275	gi|357602343|gb|EHJ63366.1|	mitochondrial ATP synthase coupling factor 6 [Danaus plexippus]	No hit in this database
Sp1_comp271644_c0_seq1	152	.	C	T	16.1	.	DP=17;VDB=0.0025;AF1=0.5;AC1=1;DP4=7,3,2,3;MQ=43;FQ=19.1;PV4=0.33,6e-05,2e-07,1	GT:PL:GQ	0/1:46,0,216:49	Sp1_comp271644_c0_seq1	152	.	C	T	197.34	PASS	AC=2;AF=0.333;AN=6;BaseQRankSum=-0.619;DP=19;Dels=0.00;FS=0.000;HaplotypeScore=0.9995;MLEAC=2;MLEAF=0.333;MQ=60.00;MQ0=0;MQRankSum=-0.372;QD=10.39;ReadPosRankSum=0.702	GT:AD:DP:GQ:MLPSAC:MLPSAF:PL	0/0/0/0/1/1:11,8:19:0:2:0.333:220,11,0,0,9,32,359	SG	275	gi|357602343|gb|EHJ63366.1|	mitochondrial ATP synthase coupling factor 6 [Danaus plexippus]	No hit in this database
Sp1_comp271644_c0_seq1	196	.	T	C	23	.	DP=21;VDB=0.0322;AF1=0.5;AC1=1;DP4=7,6,4,2;MQ=43;FQ=26;PV4=1,1,8.9e-11,1	GT:PL:GQ	0/1:53,0,248:56	Sp1_comp271644_c0_seq1	196	.	T	C	160.95	PASS	AC=2;AF=0.333;AN=6;BaseQRankSum=0.954;DP=25;Dels=0.00;FS=1.548;HaplotypeScore=0.5784;MLEAC=2;MLEAF=0.333;MQ=60.00;MQ0=0;MQRankSum=0.119;QD=6.44;ReadPosRankSum=1.193	GT:AD:DP:GQ:MLPSAC:MLPSAF:PL	0/0/0/0/1/1:16,9:25:4:2:0.333:185,4,0,7,24,60,2147483647	SG	275	gi|357602343|gb|EHJ63366.1|	mitochondrial ATP synthase coupling factor 6 [Danaus plexippus]	No hit in this database
Sp1_comp271644_c0_seq1	213	.	G	C	15.1	.	DP=16;VDB=0.0140;AF1=0.5;AC1=1;DP4=5,5,3,2;MQ=43;FQ=18.1;PV4=1,9.7e-08,1.8e-08,0.42	GT:PL:GQ	0/1:45,0,232:48	Sp1_comp271644_c0_seq1	213	.	G	C	142.54	PASS	AC=2;AF=0.333;AN=6;BaseQRankSum=1.629;DP=22;Dels=0.00;FS=0.000;HaplotypeScore=0.0000;MLEAC=2;MLEAF=0.333;MQ=60.00;MQ0=0;MQRankSum=-0.833;QD=6.48;ReadPosRankSum=2.788	GT:AD:DP:GQ:MLPSAC:MLPSAF:PL	0/0/0/0/1/1:14,8:22:2:2:0.333:166,2,0,7,24,58,486	SG	275	gi|357602343|gb|EHJ63366.1|	mitochondrial ATP synthase coupling factor 6 [Danaus plexippus]	No hit in this database
Sp1_comp271644_c0_seq1	238	.	C	A	4.13	.	DP=12;VDB=0.0007;AF1=0.4998;AC1=1;DP4=3,5,2,2;MQ=42;FQ=6.2;PV4=1,1,7.4e-10,1	GT:PL:GQ	0/1:32,0,190:31	Sp1_comp271644_c0_seq1	238	.	C	A	102.92	PASS	AC=2;AF=0.333;AN=6;BaseQRankSum=-0.453;DP=17;Dels=0.00;FS=0.000;HaplotypeScore=0.7340;MLEAC=2;MLEAF=0.333;MQ=60.00;MQ0=0;MQRankSum=0.000;QD=6.05;ReadPosRankSum=-0.340	GT:AD:DP:GQ:MLPSAC:MLPSAF:PL	0/0/0/0/1/1:12,5:17:1:2:0.333:126,1,0,7,21,50,404	SG	275	gi|357602343|gb|EHJ63366.1|	mitochondrial ATP synthase coupling factor 6 [Danaus plexippus]	No hit in this database
Sp1_comp271644_c0_seq1	26	.	G	A	23	.	DP=11;VDB=0.0033;AF1=0.5;AC1=1;DP4=4,3,3,1;MQ=52;FQ=26;PV4=1,0.0014,0.0088,0.12	GT:PL:GQ	0/1:53,0,181:56	Sp1_comp271644_c0_seq1	26	.	G	A	42.82	LowQual	AC=2;AF=0.333;AN=6;BaseQRankSum=-2.180;DP=12;Dels=0.00;FS=2.398;HaplotypeScore=0.0000;MLEAC=2;MLEAF=0.333;MQ=58.62;MQ0=0;MQRankSum=-1.239;QD=3.57;ReadPosRankSum=-0.289	GT:AD:DP:GQ:MLPSAC:MLPSAF:PL	0/0/0/0/1/1:8,4:12:0:2:0.333:64,3,0,0,3,10,110	SG	275	gi|357602343|gb|EHJ63366.1|	mitochondrial ATP synthase coupling factor 6 [Danaus plexippus]	No hit in this database
Sp1_comp271644_c0_seq1	136	.	A	G	225.26	PASS	AC=2;AF=0.333;AN=6;BaseQRankSum=-0.206;DP=19;Dels=0.00;FS=2.199;HaplotypeScore=0.0000;MLEAC=2;MLEAF=0.333;MQ=60.00;MQ0=0;MQRankSum=-0.702;QD=11.86;ReadPosRankSum=2.518	GT:AD:DP:GQ:MLPSAC:MLPSAF:PL	0/0/0/0/1/1:11,8:19:0:2:0.333:248,14,0,0,9,35,412											GATK	275	gi|357602343|gb|EHJ63366.1|	mitochondrial ATP synthase coupling factor 6 [Danaus plexippus]	No hit in this database
Sp1_comp271644_c0_seq1	145	.	G	A	245.26	PASS	AC=2;AF=0.333;AN=6;BaseQRankSum=0.289;DP=19;Dels=0.00;FS=0.000;HaplotypeScore=0.9995;MLEAC=2;MLEAF=0.333;MQ=60.00;MQ0=0;MQRankSum=0.124;QD=12.91;ReadPosRankSum=1.528	GT:AD:DP:GQ:MLPSAC:MLPSAF:PL	0/0/0/0/1/1:11,8:19:0:2:0.333:268,14,0,0,9,35,389											GATK	275	gi|357602343|gb|EHJ63366.1|	mitochondrial ATP synthase coupling factor 6 [Danaus plexippus]	No hit in this database
Sp1_comp271644_c0_seq1	160	.	G	A	234.73	PASS	AC=3;AF=0.500;AN=6;BaseQRankSum=0.675;DP=21;Dels=0.00;FS=0.000;HaplotypeScore=0.9995;MLEAC=3;MLEAF=0.500;MQ=60.00;MQ0=0;MQRankSum=1.670;QD=11.18;ReadPosRankSum=0.178	GT:AD:DP:GQ:MLPSAC:MLPSAF:PL	0/0/0/1/1/1:12,9:21:1:3:0.500:258,16,1,0,10,37,408											GATK	275	gi|357602343|gb|EHJ63366.1|	mitochondrial ATP synthase coupling factor 6 [Danaus plexippus]	No hit in this database
Sp1_comp271644_c0_seq1	161	.	T	C	243.36	PASS	AC=3;AF=0.500;AN=6;BaseQRankSum=0.988;DP=21;Dels=0.00;FS=0.000;HaplotypeScore=0.9995;MLEAC=3;MLEAF=0.500;MQ=60.00;MQ0=0;MQRankSum=-0.684;QD=11.59;ReadPosRankSum=-0.152	GT:AD:DP:GQ:MLPSAC:MLPSAF:PL	0/0/0/1/1/1:12,9:21:3:3:0.500:267,21,3,0,6,28,326											GATK	275	gi|357602343|gb|EHJ63366.1|	mitochondrial ATP synthase coupling factor 6 [Danaus plexippus]	No hit in this database
Sp1_comp271644_c0_seq1	220	.	G	A	106.92	PASS	AC=2;AF=0.333;AN=6;BaseQRankSum=0.887;DP=19;Dels=0.00;FS=0.000;HaplotypeScore=0.0000;MLEAC=2;MLEAF=0.333;MQ=60.00;MQ0=0;MQRankSum=-0.042;QD=5.63;ReadPosRankSum=1.141	GT:AD:DP:GQ:MLPSAC:MLPSAF:PL	0/0/0/0/1/1:12,7:19:1:2:0.333:130,1,0,7,21,50,419											GATK	275	gi|357602343|gb|EHJ63366.1|	mitochondrial ATP synthase coupling factor 6 [Danaus plexippus]	No hit in this database
Sp1_comp271644_c0_seq1	226	.	A	G	96.92	PASS	AC=2;AF=0.333;AN=6;BaseQRankSum=-0.543;DP=18;Dels=0.00;FS=0.000;HaplotypeScore=0.7340;MLEAC=2;MLEAF=0.333;MQ=60.00;MQ0=0;MQRankSum=-1.268;QD=5.38;ReadPosRankSum=0.362	GT:AD:DP:GQ:MLPSAC:MLPSAF:PL	0/0/0/0/1/1:11,7:18:1:2:0.333:120,1,0,7,21,50,408											GATK	275	gi|357602343|gb|EHJ63366.1|	mitochondrial ATP synthase coupling factor 6 [Danaus plexippus]	No hit in this database
Sp1_comp271644_c0_seq1	254	.	G	A	121.28	PASS	AC=2;AF=0.333;AN=6;BaseQRankSum=-0.340;DP=17;Dels=0.00;FS=2.622;HaplotypeScore=0.0000;MLEAC=2;MLEAF=0.333;MQ=59.61;MQ0=0;MQRankSum=-0.227;QD=7.13;ReadPosRankSum=-1.020	GT:AD:DP:GQ:MLPSAC:MLPSAF:PL	0/0/0/0/1/1:12,5:17:4:2:0.333:145,4,0,5,18,46,401											GATK	275	gi|357602343|gb|EHJ63366.1|	mitochondrial ATP synthase coupling factor 6 [Danaus plexippus]	No hit in this database
Sp1_comp271644_c0_seq1	40	.	G	C	40.22	LowQual	AC=2;AF=0.333;AN=6;BaseQRankSum=-0.898;DP=10;Dels=0.00;FS=0.000;HaplotypeScore=0.0000;MLEAC=2;MLEAF=0.333;MQ=60.00;MQ0=0;MQRankSum=0.898;QD=4.02;ReadPosRankSum=-0.898	GT:AD:DP:GQ:MLPSAC:MLPSAF:PL	0/0/0/0/1/1:8,2:10:1:2:0.333:62,2,0,1,6,16,151											GATK	275	gi|357602343|gb|EHJ63366.1|	mitochondrial ATP synthase coupling factor 6 [Danaus plexippus]	No hit in this database
Sp1_comp271644_c0_seq1	82	.	C	T	78.9	PASS	AC=2;AF=0.333;AN=6;BaseQRankSum=-1.036;DP=10;Dels=0.00;FS=0.000;HaplotypeScore=0.0000;MLEAC=2;MLEAF=0.333;MQ=60.00;MQ0=0;MQRankSum=-1.036;QD=7.89;ReadPosRankSum=0.365	GT:AD:DP:GQ:MLPSAC:MLPSAF:PL	0/0/0/0/1/1:6,4:10:0:2:0.333:101,6,0,0,6,20,232											GATK	275	gi|357602343|gb|EHJ63366.1|	mitochondrial ATP synthase coupling factor 6 [Danaus plexippus]	No hit in this database
Sp1_comp271644_c0_seq1	7	.	T	C	10.4	.	DP=7;VDB=0.0099;AF1=0.5;AC1=1;DP4=4,1,2,0;MQ=58;FQ=13.2;PV4=1,0.032,0.004,1	GT:PL:GQ	0/1:40,0,137:42											SAM	275	gi|357602343|gb|EHJ63366.1|	mitochondrial ATP synthase coupling factor 6 [Danaus plexippus]	No hit in this database
Sp1_comp271647_c0_seq1	108	.	T	C	33	.	DP=3;VDB=0.0120;AF1=0.5003;AC1=1;DP4=1,0,1,1;MQ=53;FQ=4.13;PV4=1,0.33,0.33,0.33	GT:PL:GQ	0/1:63,0,29:32	Sp1_comp271647_c0_seq1	108	.	T	C	56.02	PASS	AC=4;AF=0.667;AN=6;BaseQRankSum=0.736;DP=3;Dels=0.00;FS=0.000;HaplotypeScore=0.0000;MLEAC=4;MLEAF=0.667;MQ=60.00;MQ0=0;MQRankSum=0.736;QD=18.67;ReadPosRankSum=0.736	GT:AD:DP:GQ:MLPSAC:MLPSAF:PL	0/0/1/1/1/1:1,2:3:1:4:0.667:77,8,3,1,0,1,34	SG	211	No hit in this database		No hit in this database
Sp1_comp271647_c0_seq1	49	.	A	G	38.8	.	DP=2;VDB=0.0155;AF1=1;AC1=2;DP4=0,0,2,0;MQ=60;FQ=-33	GT:PL:GQ	1/1:70,6,0:10	Sp1_comp271647_c0_seq1	49	.	A	G	63.71	PASS	AC=6;AF=1.00;AN=6;DP=2;Dels=0.00;FS=0.000;HaplotypeScore=0.0000;MLEAC=6;MLEAF=1.00;MQ=60.00;MQ0=0;QD=31.86	GT:AD:DP:GQ:MLPSAC:MLPSAF:PL	1/1/1/1/1/1:0,2:2:2:6:1.00:86,16,10,6,4,2,0	SG	211	No hit in this database		No hit in this database
Sp1_comp271647_c0_seq1	103	.	C	T	33.8	.	DP=3;VDB=0.0208;AF1=1;AC1=2;DP4=0,0,2,0;MQ=60;FQ=-33	GT:PL:GQ	1/1:65,6,0:10											SAM	211	No hit in this database		No hit in this database
Sp1_comp271647_c0_seq1	121	.	T	C	8.65	.	DP=2;VDB=0.0171;AF1=1;AC1=2;DP4=0,0,1,0;MQ=60;FQ=-30	GT:PL:GQ	1/1:38,3,0:5											SAM	211	No hit in this database		No hit in this database
Sp1_comp271647_c0_seq1	138	.	T	C	6.98	.	DP=2;AF1=1;AC1=2;DP4=0,0,0,1;MQ=36;FQ=-30	GT:PL:GQ	1/1:36,3,0:4											SAM	211	No hit in this database		No hit in this database
Sp1_comp271647_c0_seq1	24	.	A	T	5.46	.	DP=1;AF1=1;AC1=2;DP4=0,0,1,0;MQ=60;FQ=-30	GT:PL:GQ	1/1:34,3,0:3											SAM	211	No hit in this database		No hit in this database
Sp1_comp271647_c0_seq1	44	.	A	G	34.8	.	DP=2;VDB=0.0155;AF1=1;AC1=2;DP4=0,0,2,0;MQ=60;FQ=-33	GT:PL:GQ	1/1:66,6,0:10											SAM	211	No hit in this database		No hit in this database
Sp1_comp271660_c0_seq1	124	.	C	T	222	.	DP=34;VDB=0.0244;AF1=0.5;AC1=1;DP4=11,7,7,8;MQ=43;FQ=223;PV4=0.49,0.083,0.098,0.084	GT:PL:GQ	0/1:252,0,255:99	Sp1_comp271660_c0_seq1	124	.	C	T	500.29		AC=3;AF=0.500;AN=6;BaseQRankSum=-2.473;DP=53;Dels=0.00;FS=2.487;HaplotypeScore=28.7906;MLEAC=3;MLEAF=0.500;MQ=59.94;MQ0=0;MQRankSum=0.324;QD=9.44;ReadPosRankSum=-0.287	GT:AD:DP:GQ:MLPSAC:MLPSAF:PL	0/0/0/1/1/1:23,30:53:6:3:0.500:525,40,9,0,6,34,507	SG	413	No hit in this database		No hit in this database
Sp1_comp271660_c0_seq1	191	.	T	G	225	.	DP=41;VDB=0.0140;AF1=0.5;AC1=1;DP4=10,5,14,9;MQ=41;FQ=204;PV4=1,0.13,1,1	GT:PL:GQ	0/1:255,0,231:99	Sp1_comp271660_c0_seq1	191	.	T	G	1262.67		AC=3;AF=0.500;AN=6;BaseQRankSum=0.067;DP=78;Dels=0.00;FS=4.399;HaplotypeScore=25.7260;MLEAC=3;MLEAF=0.500;MQ=60.00;MQ0=0;MQRankSum=-0.252;QD=16.19;ReadPosRankSum=1.662	GT:AD:DP:GQ:MLPSAC:MLPSAF:PL	0/0/0/1/1/1:34,44:78:3:3:0.500:1287,104,27,0,3,49,919	SG	413	No hit in this database		No hit in this database
Sp1_comp271660_c0_seq1	338	.	G	A	19.1	.	DP=37;VDB=0.0190;AF1=0.5;AC1=1;DP4=9,10,4,3;MQ=43;FQ=22;PV4=1,8.5e-18,0.15,0.5	GT:PL:GQ	0/1:49,0,255:52	Sp1_comp271660_c0_seq1	338	.	G	A	618.83	PASS	AC=3;AF=0.500;AN=6;BaseQRankSum=0.101;DP=52;Dels=0.00;FS=0.000;HaplotypeScore=9.7310;MLEAC=3;MLEAF=0.500;MQ=60.00;MQ0=0;MQRankSum=2.645;QD=11.90;ReadPosRankSum=-0.778	GT:AD:DP:GQ:MLPSAC:MLPSAF:PL	0/0/0/1/1/1:26,26:52:8:3:0.500:644,44,8,0,11,51,718	SG	413	No hit in this database		No hit in this database
Sp1_comp271660_c0_seq1	357	.	T	G	139	.	DP=34;VDB=0.0190;AF1=1;AC1=2;DP4=0,0,13,4;MQ=42;FQ=-78	GT:PL:GQ	1/1:172,51,0:99	Sp1_comp271660_c0_seq1	357	.	T	G	1610.91	PASS	AC=6;AF=1.00;AN=6;DP=45;Dels=0.00;FS=0.000;HaplotypeScore=1.7005;MLEAC=6;MLEAF=1.00;MQ=59.64;MQ0=0;QD=34.76	GT:AD:DP:GQ:MLPSAC:MLPSAF:PL	1/1/1/1/1/1:0,45:45:31:6:1.00:1637,303,186,117,69,31,0	SG	413	No hit in this database		No hit in this database
Sp1_comp271660_c0_seq1	372	.	A	G	179	.	DP=25;VDB=0.0025;AF1=1;AC1=2;DP4=0,0,14,10;MQ=42;FQ=-99	GT:PL:GQ	1/1:212,72,0:99	Sp1_comp271660_c0_seq1	372	.	A	G	1563.91	PASS	AC=6;AF=1.00;AN=6;DP=39;Dels=0.00;FS=0.000;HaplotypeScore=3.9991;MLEAC=6;MLEAF=1.00;MQ=58.07;MQ0=0;QD=26.68	GT:AD:DP:GQ:MLPSAC:MLPSAF:PL	1/1/1/1/1/1:0,39:39:29:6:1.00:1590,288,177,111,65,29,0	SG	413	No hit in this database		No hit in this database
Sp1_comp271660_c0_seq1	41	.	C	T	205	.	DP=13;VDB=0.0014;AF1=1;AC1=2;DP4=0,1,7,5;MQ=49;FQ=-28;PV4=0.46,0.4,0.19,0.31	GT:PL:GQ	1/1:234,1,0:4	Sp1_comp271660_c0_seq1	41	.	C	T	190.83	PASS	AC=6;AF=1.00;AN=6;BaseQRankSum=0.290;DP=12;Dels=0.00;FS=0.000;HaplotypeScore=0.9998;MLEAC=6;MLEAF=1.00;MQ=59.03;MQ0=0;MQRankSum=0.290;QD=15.90;ReadPosRankSum=-0.869	GT:AD:DP:GQ:MLPSAC:MLPSAF:PL	1/1/1/1/1/1:1,11:12:4:6:1.00:215,39,24,15,9,4,0	SG	413	No hit in this database		No hit in this database
Sp1_comp271660_c0_seq1	92	.	A	C	88.1	.	DP=22;VDB=0.0271;AF1=1;AC1=2;DP4=0,0,4,3;MQ=43;FQ=-48	GT:PL:GQ	1/1:121,21,0:39	Sp1_comp271660_c0_seq1	92	.	A	C	635.12	PASS	AC=6;AF=1.00;AN=6;BaseQRankSum=1.628;DP=33;Dels=0.00;FS=0.000;HaplotypeScore=1.9981;MLEAC=6;MLEAF=1.00;MQ=59.91;MQ0=0;MQRankSum=-1.103;QD=19.25;ReadPosRankSum=0.263	GT:AD:DP:GQ:MLPSAC:MLPSAF:PL	1/1/1/1/1/1:1,32:33:13:6:1.00:661,124,76,48,28,13,0	SG	413	No hit in this database		No hit in this database
Sp1_comp271660_c0_seq1	100	.	T	G	246.74		AC=2;AF=0.333;AN=6;BaseQRankSum=2.979;DP=36;Dels=0.00;FS=0.000;HaplotypeScore=29.7802;MLEAC=2;MLEAF=0.333;MQ=59.92;MQ0=0;MQRankSum=-0.095;QD=6.85;ReadPosRankSum=-0.761	GT:AD:DP:GQ:MLPSAC:MLPSAF:PL	0/0/0/0/1/1:19,17:36:1:2:0.333:270,12,0,1,12,40,435											GATK	413	No hit in this database		No hit in this database
Sp1_comp271660_c0_seq1	114	.	G	A	60.42		AC=1;AF=0.167;AN=6;BaseQRankSum=0.360;DP=43;Dels=0.00;FS=1.988;HaplotypeScore=21.5832;MLEAC=1;MLEAF=0.167;MQ=59.93;MQ0=0;MQRankSum=0.019;QD=1.41;ReadPosRankSum=0.966	GT:AD:DP:GQ:MLPSAC:MLPSAF:PL	0/0/0/0/0/1:38,5:43:9:1:0.167:86,0,9,28,58,112,2147483647											GATK	413	No hit in this database		No hit in this database
Sp1_comp271660_c0_seq1	116	.	G	T	280.13		AC=2;AF=0.333;AN=6;BaseQRankSum=0.862;DP=47;Dels=0.00;FS=2.552;HaplotypeScore=37.5774;MLEAC=2;MLEAF=0.333;MQ=59.94;MQ0=0;MQRankSum=0.436;QD=5.96;ReadPosRankSum=0.011	GT:AD:DP:GQ:MLPSAC:MLPSAF:PL	0/0/0/0/1/1:23,24:47:0:2:0.333:303,14,0,0,12,42,486											GATK	413	No hit in this database		No hit in this database
Sp1_comp271660_c0_seq1	125	.	A	T	87.12		AC=1;AF=0.167;AN=6;BaseQRankSum=-0.857;DP=54;Dels=0.00;FS=0.000;HaplotypeScore=23.7916;MLEAC=1;MLEAF=0.167;MQ=59.95;MQ0=0;MQRankSum=-0.410;QD=1.61;ReadPosRankSum=-0.957	GT:AD:DP:GQ:MLPSAC:MLPSAF:PL	0/0/0/0/0/1:45,9:54:13:1:0.167:113,0,13,39,79,2147483647,2147483647											GATK	413	No hit in this database		No hit in this database
Sp1_comp271660_c0_seq1	160	.	G	T	987.72	PASS	AC=4;AF=0.667;AN=6;BaseQRankSum=0.233;DP=62;Dels=0.00;FS=2.209;HaplotypeScore=1.7876;MLEAC=4;MLEAF=0.667;MQ=59.95;MQ0=0;MQRankSum=0.068;QD=15.93;ReadPosRankSum=-0.368	GT:AD:DP:GQ:MLPSAC:MLPSAF:PL	0/0/1/1/1/1:23,39:62:7:4:0.667:1013,105,36,7,0,21,552											GATK	413	No hit in this database		No hit in this database
Sp1_comp271660_c0_seq1	184	.	A	G	213.95		AC=1;AF=0.167;AN=6;BaseQRankSum=-0.055;DP=71;Dels=0.00;FS=0.000;HaplotypeScore=13.7308;MLEAC=1;MLEAF=0.167;MQ=60.00;MQ0=0;MQRankSum=0.740;QD=3.01;ReadPosRankSum=0.709	GT:AD:DP:GQ:MLPSAC:MLPSAF:PL	0/0/0/0/0/1:58,13:71:20:1:0.167:240,0,20,64,2147483647,2147483647,2147483647											GATK	413	No hit in this database		No hit in this database
Sp1_comp271660_c0_seq1	196	.	C	T	215.91		AC=1;AF=0.167;AN=6;BaseQRankSum=-0.864;DP=77;Dels=0.00;FS=0.000;HaplotypeScore=14.4627;MLEAC=1;MLEAF=0.167;MQ=60.00;MQ0=0;MQRankSum=-0.499;QD=2.80;ReadPosRankSum=0.779	GT:AD:DP:GQ:MLPSAC:MLPSAF:PL	0/0/0/0/0/1:65,12:77:28:1:0.167:242,0,28,82,2147483647,2147483647,2147483647											GATK	413	No hit in this database		No hit in this database
Sp1_comp271660_c0_seq1	234	.	G	A	208.9	PASS	AC=1;AF=0.167;AN=6;BaseQRankSum=0.526;DP=78;Dels=0.00;FS=3.427;HaplotypeScore=7.9938;MLEAC=1;MLEAF=0.167;MQ=57.20;MQ0=0;MQRankSum=1.511;QD=2.68;ReadPosRankSum=2.112	GT:AD:DP:GQ:MLPSAC:MLPSAF:PL	0/0/0/0/0/1:70,8:78:40:1:0.167:235,0,40,108,2147483647,2147483647,2147483647											GATK	413	No hit in this database		No hit in this database
Sp1_comp271660_c0_seq1	367	.	T	C	718.08	PASS	AC=3;AF=0.500;AN=6;BaseQRankSum=0.499;DP=39;Dels=0.00;FS=1.283;HaplotypeScore=4.7331;MLEAC=3;MLEAF=0.500;MQ=58.57;MQ0=0;MQRankSum=0.147;QD=18.41;ReadPosRankSum=0.000	GT:AD:DP:GQ:MLPSAC:MLPSAF:PL	0/0/0/1/1/1:17,22:39:2:3:0.500:742,65,17,0,2,30,577											GATK	413	No hit in this database		No hit in this database
Sp1_comp271660_c0_seq1	376	.	C	A	87.95	PASS	AC=1;AF=0.167;AN=6;BaseQRankSum=-0.642;DP=39;Dels=0.00;FS=0.000;HaplotypeScore=3.9991;MLEAC=1;MLEAF=0.167;MQ=57.56;MQ0=0;MQRankSum=0.214;QD=2.26;ReadPosRankSum=-0.166	GT:AD:DP:GQ:MLPSAC:MLPSAF:PL	0/0/0/0/0/1:35,4:39:20:1:0.167:114,0,20,54,107,2147483647,2147483647											GATK	413	No hit in this database		No hit in this database
Sp1_comp271660_c0_seq1	94	.	T	C	174.29	PASS	AC=2;AF=0.333;AN=6;BaseQRankSum=1.428;DP=33;Dels=0.00;FS=1.414;HaplotypeScore=1.9981;MLEAC=2;MLEAF=0.333;MQ=59.91;MQ0=0;MQRankSum=-1.067;QD=5.28;ReadPosRankSum=-0.777	GT:AD:DP:GQ:MLPSAC:MLPSAF:PL	0/0/0/0/1/1:18,15:33:3:2:0.333:198,7,0,3,15,42,415											GATK	413	No hit in this database		No hit in this database
Sp1_comp271660_c0_seq1	14	.	G	C	12.3	.	DP=13;VDB=0.0099;AF1=0.5;AC1=1;DP4=6,3,1,1;MQ=51;FQ=15.1;PV4=1,1,1,1	GT:PL:GQ	0/1:42,0,190:44											SAM	413	No hit in this database		No hit in this database
Sp1_comp271660_c0_seq1	17	.	A	C	93	.	DP=13;VDB=0.0000;AF1=0.5;AC1=1;DP4=4,2,3,2;MQ=51;FQ=95.7;PV4=1,0.19,1,1	GT:PL:GQ	0/1:123,0,134:99											SAM	413	No hit in this database		No hit in this database
Sp1_comp271660_c0_seq1	26	.	A	G	89	.	DP=13;VDB=0.0000;AF1=0.5;AC1=1;DP4=4,2,2,3;MQ=52;FQ=91.8;PV4=0.57,0.13,1,1	GT:PL:GQ	0/1:119,0,133:99											SAM	413	No hit in this database		No hit in this database
Sp1_comp271660_c0_seq1	34	.	C	T	73	.	DP=13;VDB=0.0000;AF1=0.5;AC1=1;DP4=4,2,3,1;MQ=52;FQ=76;PV4=1,0.49,1,1	GT:PL:GQ	0/1:103,0,126:99											SAM	413	No hit in this database		No hit in this database
Sp1_comp271660_c0_seq1	35	.	A	C	81	.	DP=13;VDB=0.0000;AF1=0.5;AC1=1;DP4=4,2,3,1;MQ=52;FQ=83.7;PV4=1,1,1,1	GT:PL:GQ	0/1:111,0,123:99											SAM	413	No hit in this database		No hit in this database
Sp1_comp271660_c0_seq1	53	.	A	C	10.4	.	DP=12;VDB=0.0019;AF1=0.5;AC1=1;DP4=3,3,0,2;MQ=53;FQ=13.2;PV4=0.46,0.38,0.42,0.16	GT:PL:GQ	0/1:40,0,157:42											SAM	413	No hit in this database		No hit in this database
Sp1_comp271660_c0_seq1	55	.	G	A	7.8	.	DP=2;VDB=0.0008;AF1=1;AC1=2;DP4=0,0,1,0;MQ=58;FQ=-30	GT:PL:GQ	1/1:37,3,0:4											SAM	413	No hit in this database		No hit in this database
Sp1_comp271660_c0_seq1	60	.	G	A	70	.	DP=14;VDB=0.0019;AF1=0.5;AC1=1;DP4=1,1,1,2;MQ=60;FQ=32;PV4=1,1,1,1	GT:PL:GQ	0/1:100,0,59:62											SAM	413	No hit in this database		No hit in this database
Sp1_comp271661_c0_seq1	106	.	G	T	16.1	.	DP=31;VDB=0.0384;AF1=0.5;AC1=1;DP4=2,7,3,1;MQ=45;FQ=19.1;PV4=0.22,2.9e-06,1,0.19	GT:PL:GQ	0/1:46,0,194:49	Sp1_comp271661_c0_seq1	106	.	G	T	555.05	PASS	AC=4;AF=0.667;AN=6;BaseQRankSum=-0.455;DP=26;Dels=0.00;FS=0.000;HaplotypeScore=0.0000;MLEAC=4;MLEAF=0.667;MQ=60.00;MQ0=0;MQRankSum=-1.692;QD=21.35;ReadPosRankSum=-0.651	GT:AD:DP:GQ:MLPSAC:MLPSAF:PL	0/0/1/1/1/1:5,21:26:0:4:0.667:578,77,34,12,0,0,158	SG	209	No hit in this database		No hit in this database
Sp1_comp271661_c0_seq1	83	.	G	T	176	.	DP=33;VDB=0.0392;AF1=0.5;AC1=1;DP4=2,6,6,8;MQ=49;FQ=144;PV4=0.65,0.00048,1,0.083	GT:PL:GQ	0/1:206,0,171:99	Sp1_comp271661_c0_seq1	83	.	G	T	691.55	PASS	AC=5;AF=0.833;AN=6;BaseQRankSum=0.188;DP=29;Dels=0.00;FS=1.786;HaplotypeScore=1.9664;MLEAC=5;MLEAF=0.833;MQ=60.00;MQ0=0;MQRankSum=0.565;QD=23.85;ReadPosRankSum=-0.888	GT:AD:DP:GQ:MLPSAC:MLPSAF:PL	0/1/1/1/1/1:6,23:29:8:5:0.833:717,105,54,26,8,0,97	SG	209	No hit in this database		No hit in this database
Sp1_comp271677_c0_seq2	14	.	A	G	155	.	DP=46;VDB=0.0000;AF1=0.5;AC1=1;DP4=22,12,8,4;MQ=57;FQ=158;PV4=1,0.15,0.2,0.33	GT:PL:GQ	0/1:185,0,255:99	Sp1_comp271677_c0_seq2	14	.	A	G	161.73	PASS	AC=2;AF=0.333;AN=6;BaseQRankSum=1.547;DP=43;Dels=0.00;FS=0.000;HaplotypeScore=0.9992;MLEAC=2;MLEAF=0.333;MQ=59.20;MQ0=0;MQRankSum=-0.542;QD=3.76;ReadPosRankSum=0.198	GT:AD:DP:GQ:MLPSAC:MLPSAF:PL	0/0/0/0/1/1:30,13:43:0:2:0.333:184,8,0,0,6,22,259	SG	774	No hit in this database		No hit in this database
Sp1_comp271677_c0_seq2	141	.	C	T	160	.	DP=70;VDB=0.0359;AF1=0.5;AC1=1;DP4=25,26,6,9;MQ=48;FQ=163;PV4=0.57,0.12,1.4e-10,0.2	GT:PL:GQ	0/1:190,0,255:99	Sp1_comp271677_c0_seq2	141	.	C	T	439.03	PASS	AC=2;AF=0.333;AN=6;BaseQRankSum=-1.483;DP=63;Dels=0.00;FS=2.459;HaplotypeScore=0.9999;MLEAC=2;MLEAF=0.333;MQ=60.00;MQ0=0;MQRankSum=1.357;QD=6.97;ReadPosRankSum=-2.398	GT:AD:DP:GQ:MLPSAC:MLPSAF:PL	0/0/0/0/1/1:46,17:63:2:2:0.333:463,2,0,29,87,2147483647,2147483647	SG	774	No hit in this database		No hit in this database
Sp1_comp271677_c0_seq2	565	.	T	A	105	.	DP=56;VDB=0.0322;AF1=0.5;AC1=1;DP4=16,20,10,9;MQ=49;FQ=108;PV4=0.58,1.2e-24,0.37,1	GT:PL:GQ	0/1:135,0,255:99	Sp1_comp271677_c0_seq2	565	.	T	A	638.19	PASS	AC=2;AF=0.333;AN=6;BaseQRankSum=0.969;DP=56;Dels=0.00;FS=2.334;HaplotypeScore=3.8311;MLEAC=2;MLEAF=0.333;MQ=60.00;MQ0=0;MQRankSum=-0.640;QD=11.40;ReadPosRankSum=0.398	GT:AD:DP:GQ:MLPSAC:MLPSAF:PL	0/0/0/0/1/1:37,19:56:12:2:0.333:664,22,0,12,51,141,2147483647	SG	774	No hit in this database		No hit in this database
Sp1_comp271677_c0_seq2	642	.	C	T	104	.	DP=43;VDB=0.0380;AF1=0.5;AC1=1;DP4=3,4,5,28;MQ=49;FQ=65;PV4=0.13,6.3e-18,1,0.37	GT:PL:GQ	0/1:134,0,92:95	Sp1_comp271677_c0_seq2	642	.	C	T	1301.32	PASS	AC=5;AF=0.833;AN=6;BaseQRankSum=-0.814;DP=41;Dels=0.00;FS=9.198;HaplotypeScore=0.0000;MLEAC=5;MLEAF=0.833;MQ=60.00;MQ0=0;MQRankSum=-1.680;QD=31.74;ReadPosRankSum=-0.918	GT:AD:DP:GQ:MLPSAC:MLPSAF:PL	0/1/1/1/1/1:7,34:41:10:5:0.833:1327,175,85,38,10,0,231	SG	774	No hit in this database		No hit in this database
Sp1_comp271677_c0_seq2	121	.	A	T	61.9		AC=1;AF=0.167;AN=6;BaseQRankSum=-0.222;DP=61;Dels=0.00;FS=0.000;HaplotypeScore=1.6646;MLEAC=1;MLEAF=0.167;MQ=60.00;MQ0=0;MQRankSum=1.141;QD=1.01;ReadPosRankSum=0.637	GT:AD:DP:GQ:MLPSAC:MLPSAF:PL	0/0/0/0/0/1:56,4:61:39:1:0.167:88,0,39,98,2147483647,2147483647,2147483647											GATK	774	No hit in this database		No hit in this database
Sp1_comp271677_c0_seq2	122	.	C	T	94.9		AC=1;AF=0.167;AN=6;BaseQRankSum=-1.869;DP=62;Dels=0.00;FS=0.000;HaplotypeScore=1.6646;MLEAC=1;MLEAF=0.167;MQ=60.00;MQ0=0;MQRankSum=-1.369;QD=1.53;ReadPosRankSum=-0.083	GT:AD:DP:GQ:MLPSAC:MLPSAF:PL	0/0/0/0/0/1:56,6:62:36:1:0.167:121,0,36,94,2147483647,2147483647,2147483647											GATK	774	No hit in this database		No hit in this database
Sp1_comp271677_c0_seq2	163	.	A	G	170.42		AC=1;AF=0.167;AN=6;BaseQRankSum=-0.758;DP=57;Dels=0.00;FS=0.000;HaplotypeScore=16.9949;MLEAC=1;MLEAF=0.167;MQ=60.00;MQ0=0;MQRankSum=0.819;QD=2.99;ReadPosRankSum=-0.940	GT:AD:DP:GQ:MLPSAC:MLPSAF:PL	0/0/0/0/0/1:46,11:57:9:1:0.167:196,0,9,37,87,2147483647,2147483647											GATK	774	No hit in this database		No hit in this database
Sp1_comp271677_c0_seq2	178	.	G	A	246.69	PASS	AC=1;AF=0.167;AN=6;BaseQRankSum=1.729;DP=56;Dels=0.00;FS=0.000;HaplotypeScore=6.9917;MLEAC=1;MLEAF=0.167;MQ=58.99;MQ0=0;MQRankSum=0.009;QD=4.41;ReadPosRankSum=1.880	GT:AD:DP:GQ:MLPSAC:MLPSAF:PL	0/0/0/0/0/1:41,15:56:7:1:0.167:272,0,7,37,91,2147483647,2147483647											GATK	774	No hit in this database		No hit in this database
Sp1_comp271677_c0_seq2	180	.	C	A	249.88	PASS	AC=1;AF=0.167;AN=6;BaseQRankSum=1.487;DP=55;Dels=0.00;FS=0.000;HaplotypeScore=4.9922;MLEAC=1;MLEAF=0.167;MQ=58.97;MQ0=0;MQRankSum=0.058;QD=4.54;ReadPosRankSum=1.738	GT:AD:DP:GQ:MLPSAC:MLPSAF:PL	0/0/0/0/0/1:40,15:55:6:1:0.167:275,0,6,34,87,2147483647,2147483647											GATK	774	No hit in this database		No hit in this database
Sp1_comp271677_c0_seq2	207	.	G	A	321.02	PASS	AC=2;AF=0.333;AN=6;BaseQRankSum=0.214;DP=35;Dels=0.00;FS=3.247;HaplotypeScore=3.9988;MLEAC=2;MLEAF=0.333;MQ=57.37;MQ0=0;MQRankSum=-0.876;QD=9.17;ReadPosRankSum=0.993	GT:AD:DP:GQ:MLPSAC:MLPSAF:PL	0/0/0/0/1/1:22,13:35:6:2:0.333:346,14,0,6,27,77,2147483647											GATK	774	No hit in this database		No hit in this database
Sp1_comp271677_c0_seq2	209	.	C	T	242.04	PASS	AC=2;AF=0.333;AN=6;BaseQRankSum=0.486;DP=34;Dels=0.00;FS=0.000;HaplotypeScore=3.9984;MLEAC=2;MLEAF=0.333;MQ=57.29;MQ0=0;MQRankSum=0.232;QD=7.12;ReadPosRankSum=0.232	GT:AD:DP:GQ:MLPSAC:MLPSAF:PL	0/0/0/0/1/1:23,11:34:7:2:0.333:267,7,0,10,36,91,2147483647											GATK	774	No hit in this database		No hit in this database
Sp1_comp271677_c0_seq2	229	.	G	A	200.87	PASS	AC=2;AF=0.333;AN=6;BaseQRankSum=1.195;DP=24;Dels=0.00;FS=1.808;HaplotypeScore=3.9996;MLEAC=2;MLEAF=0.333;MQ=56.13;MQ0=0;MQRankSum=-0.253;QD=8.37;ReadPosRankSum=-1.267	GT:AD:DP:GQ:MLPSAC:MLPSAF:PL	0/0/0/0/1/1:14,10:24:4:2:0.333:225,8,0,4,18,50,502											GATK	774	No hit in this database		No hit in this database
Sp1_comp271677_c0_seq2	265	.	T	C	32.52	LowQual;	AC=1;AF=0.167;AN=6;BaseQRankSum=-0.079;DP=17;Dels=0.00;FS=0.000;HaplotypeScore=1.7882;MLEAC=1;MLEAF=0.167;MQ=58.66;MQ0=0;MQRankSum=0.397;QD=1.91;ReadPosRankSum=-1.826	GT:AD:DP:GQ:MLPSAC:MLPSAF:PL	0/0/0/0/0/1:15,2:17:4:1:0.167:57,0,4,13,28,56,368											GATK	774	No hit in this database		No hit in this database
Sp1_comp271677_c0_seq2	321	.	T	G	30.12	LowQual;	AC=1;AF=0.167;AN=6;BaseQRankSum=-0.055;DP=28;Dels=0.00;FS=0.000;HaplotypeScore=2.9990;MLEAC=1;MLEAF=0.167;MQ=60.00;MQ0=0;MQRankSum=0.818;QD=1.08;ReadPosRankSum=1.255	GT:AD:DP:GQ:MLPSAC:MLPSAF:PL	0/0/0/0/0/1:23,2:28:13:1:0.167:56,0,13,35,68,2147483647,2147483647											GATK	774	No hit in this database		No hit in this database
Sp1_comp271677_c0_seq2	355	.	T	A	37.94	LowQual;	AC=1;AF=0.167;AN=6;BaseQRankSum=-1.210;DP=43;Dels=0.00;FS=0.000;HaplotypeScore=3.9986;MLEAC=1;MLEAF=0.167;MQ=57.75;MQ0=0;MQRankSum=-2.883;QD=0.88;ReadPosRankSum=-0.214	GT:AD:DP:GQ:MLPSAC:MLPSAF:PL	0/0/0/0/0/1:33,7:43:21:1:0.167:64,0,21,54,105,2147483647,2147483647											GATK	774	No hit in this database		No hit in this database
Sp1_comp271677_c0_seq2	368	.	C	T	262.1	PASS	AC=1;AF=0.167;AN=6;BaseQRankSum=0.873;DP=48;Dels=0.00;FS=4.568;HaplotypeScore=0.9999;MLEAC=1;MLEAF=0.167;MQ=57.49;MQ0=0;MQRankSum=-3.436;QD=5.46;ReadPosRankSum=-2.280	GT:AD:DP:GQ:MLPSAC:MLPSAF:PL	0/0/0/0/0/1:34,14:48:5:1:0.167:287,0,5,30,77,2147483647,2147483647											GATK	774	No hit in this database		No hit in this database
Sp1_comp271677_c0_seq2	385	.	G	A	181.04	PASS	AC=1;AF=0.167;AN=6;BaseQRankSum=-0.276;DP=49;Dels=0.00;FS=3.043;HaplotypeScore=0.0000;MLEAC=1;MLEAF=0.167;MQ=57.54;MQ0=0;MQRankSum=-3.439;QD=3.69;ReadPosRankSum=-2.959	GT:AD:DP:GQ:MLPSAC:MLPSAF:PL	0/0/0/0/0/1:38,11:49:15:1:0.167:207,0,15,49,105,2147483647,2147483647											GATK	774	No hit in this database		No hit in this database
Sp1_comp271677_c0_seq2	417	.	C	T	110.91		AC=1;AF=0.167;AN=6;BaseQRankSum=-0.873;DP=51;Dels=0.02;FS=0.000;HaplotypeScore=18.5607;MLEAC=1;MLEAF=0.167;MQ=59.42;MQ0=0;MQRankSum=-0.194;QD=2.17;ReadPosRankSum=0.711	GT:AD:DP:GQ:MLPSAC:MLPSAF:PL	0/0/0/0/0/1:45,5:50:27:1:0.167:137,0,27,72,2147483647,2147483647,2147483647											GATK	774	No hit in this database		No hit in this database
Sp1_comp271677_c0_seq2	460	.	T	A	216.92	PASS	AC=1;AF=0.167;AN=6;BaseQRankSum=-1.987;DP=69;Dels=0.00;FS=3.285;HaplotypeScore=0.0000;MLEAC=1;MLEAF=0.167;MQ=59.57;MQ0=0;MQRankSum=0.241;QD=3.14;ReadPosRankSum=-0.258	GT:AD:DP:GQ:MLPSAC:MLPSAF:PL	0/0/0/0/0/1:60,9:69:24:1:0.167:243,0,24,75,2147483647,2147483647,2147483647											GATK	774	No hit in this database		No hit in this database
Sp1_comp271677_c0_seq2	526	.	G	A	162.9	PASS	AC=1;AF=0.167;AN=6;BaseQRankSum=-0.596;DP=74;Dels=0.00;FS=0.000;HaplotypeScore=10.7971;MLEAC=1;MLEAF=0.167;MQ=60.00;MQ0=0;MQRankSum=-0.243;QD=2.20;ReadPosRankSum=-1.351	GT:AD:DP:GQ:MLPSAC:MLPSAF:PL	0/0/0/0/0/1:64,10:74:37:1:0.167:189,0,37,102,2147483647,2147483647,2147483647											GATK	774	No hit in this database		No hit in this database
Sp1_comp271677_c0_seq2	544	.	C	A	226.9	PASS	AC=1;AF=0.167;AN=6;BaseQRankSum=-0.827;DP=74;Dels=0.00;FS=1.352;HaplotypeScore=0.0000;MLEAC=1;MLEAF=0.167;MQ=60.00;MQ0=0;MQRankSum=-1.736;QD=3.07;ReadPosRankSum=-0.959	GT:AD:DP:GQ:MLPSAC:MLPSAF:PL	0/0/0/0/0/1:65,9:74:36:1:0.167:253,0,36,101,2147483647,2147483647,2147483647											GATK	774	No hit in this database		No hit in this database
Sp1_comp271677_c0_seq2	580	.	C	A	148.91	PASS	AC=1;AF=0.167;AN=6;BaseQRankSum=-0.328;DP=58;Dels=0.00;FS=6.549;HaplotypeScore=0.9665;MLEAC=1;MLEAF=0.167;MQ=60.00;MQ0=0;MQRankSum=1.447;QD=2.57;ReadPosRankSum=0.085	GT:AD:DP:GQ:MLPSAC:MLPSAF:PL	0/0/0/0/0/1:51,7:58:27:1:0.167:175,0,27,78,2147483647,2147483647,2147483647											GATK	774	No hit in this database		No hit in this database
Sp1_comp271677_c0_seq2	603	.	A	G	186.96	PASS	AC=1;AF=0.167;AN=6;BaseQRankSum=-1.382;DP=52;Dels=0.00;FS=5.855;HaplotypeScore=0.0000;MLEAC=1;MLEAF=0.167;MQ=60.00;MQ0=0;MQRankSum=-0.139;QD=3.60;ReadPosRankSum=-1.205	GT:AD:DP:GQ:MLPSAC:MLPSAF:PL	0/0/0/0/0/1:44,8:52:19:1:0.167:213,0,19,59,127,2147483647,2147483647											GATK	774	No hit in this database		No hit in this database
Sp1_comp271677_c0_seq2	619	.	A	T	208.95	PASS	AC=1;AF=0.167;AN=6;BaseQRankSum=-0.469;DP=55;Dels=0.00;FS=5.400;HaplotypeScore=0.0000;MLEAC=1;MLEAF=0.167;MQ=60.00;MQ0=0;MQRankSum=0.120;QD=3.80;ReadPosRankSum=-0.578	GT:AD:DP:GQ:MLPSAC:MLPSAF:PL	0/0/0/0/0/1:45,10:55:20:1:0.167:235,0,20,62,2147483647,2147483647,2147483647											GATK	774	No hit in this database		No hit in this database
Sp1_comp271677_c0_seq2	689	.	A	G	123.71	PASS	AC=1;AF=0.167;AN=6;BaseQRankSum=0.032;DP=25;Dels=0.00;FS=0.000;HaplotypeScore=0.0000;MLEAC=1;MLEAF=0.167;MQ=60.00;MQ0=0;MQRankSum=1.177;QD=4.95;ReadPosRankSum=-0.477	GT:AD:DP:GQ:MLPSAC:MLPSAF:PL	0/0/0/0/0/1:19,6:25:3:1:0.167:148,0,3,18,46,98,2147483647											GATK	774	No hit in this database		No hit in this database
Sp1_comp271677_c0_seq2	697	.	A	G	99.74	PASS	AC=1;AF=0.167;AN=6;BaseQRankSum=0.454;DP=21;Dels=0.00;FS=0.000;HaplotypeScore=0.0000;MLEAC=1;MLEAF=0.167;MQ=60.00;MQ0=0;MQRankSum=0.867;QD=4.75;ReadPosRankSum=-0.619	GT:AD:DP:GQ:MLPSAC:MLPSAF:PL	0/0/0/0/0/1:16,5:21:3:1:0.167:124,0,3,16,40,84,2147483647											GATK	774	No hit in this database		No hit in this database
Sp1_comp271677_c0_seq2	750	.	C	T	32.02	LowQual	AC=4;AF=0.667;AN=6;BaseQRankSum=0.736;DP=3;Dels=0.00;FS=0.000;HaplotypeScore=0.0000;MLEAC=4;MLEAF=0.667;MQ=40.63;MQ0=0;MQRankSum=-0.736;QD=10.67;ReadPosRankSum=-0.736	GT:AD:DP:GQ:MLPSAC:MLPSAF:PL	0/0/1/1/1/1:1,2:3:1:4:0.667:53,8,3,1,0,1,36											GATK	774	No hit in this database		No hit in this database
Sp1_comp271677_c0_seq2	755	.	T	A	32.02	LowQual	AC=4;AF=0.667;AN=6;BaseQRankSum=-0.736;DP=3;Dels=0.00;FS=0.000;HaplotypeScore=0.0000;MLEAC=4;MLEAF=0.667;MQ=40.63;MQ0=0;MQRankSum=-0.736;QD=10.67;ReadPosRankSum=-0.736	GT:AD:DP:GQ:MLPSAC:MLPSAF:PL	0/0/1/1/1/1:1,2:3:1:4:0.667:53,8,3,1,0,1,37											GATK	774	No hit in this database		No hit in this database
Sp1_comp271683_c0_seq1	43	.	A	C	30.8	.	DP=2;VDB=0.0099;AF1=1;AC1=2;DP4=0,0,0,2;MQ=40;FQ=-33	GT:PL:GQ	1/1:62,6,0:10											SAM	442	No hit in this database		No hit in this database
Sp1_comp271684_c0_seq1	110	.	G	A	92	.	DP=95;VDB=0.0380;AF1=1;AC1=2;DP4=3,3,44,38;MQ=46;FQ=-94;PV4=1,3.3e-22,0.22,1	GT:PL:GQ	1/1:125,67,0:99	Sp1_comp271684_c0_seq1	110	.	G	A	2887.9	PASS	AC=5;AF=0.833;AN=6;BaseQRankSum=0.931;DP=98;Dels=0.00;FS=0.000;HaplotypeScore=2.9660;MLEAC=5;MLEAF=0.833;MQ=60.00;MQ0=0;MQRankSum=-0.537;QD=29.47;ReadPosRankSum=1.567	GT:AD:DP:GQ:MLPSAC:MLPSAF:PL	0/1/1/1/1/1:6,92:98:53:5:0.833:2914,454,248,131,53,0,106	SG	225	No hit in this database		No hit in this database
Sp1_comp271684_c0_seq1	149	.	G	A	144	.	DP=79;VDB=0.0380;AF1=1;AC1=2;DP4=1,0,11,23;MQ=44;FQ=-91;PV4=0.34,1.4e-16,0.44,0.12	GT:PL:GQ	1/1:177,64,0:99	Sp1_comp271684_c0_seq1	149	.	G	A	3281.92	PASS	AC=6;AF=1.00;AN=6;BaseQRankSum=-1.185;DP=95;Dels=0.00;FS=0.000;HaplotypeScore=4.9991;MLEAC=6;MLEAF=1.00;MQ=60.00;MQ0=0;MQRankSum=0.346;QD=34.55;ReadPosRankSum=-1.404	GT:AD:DP:GQ:MLPSAC:MLPSAF:PL	1/1/1/1/1/1:1,94:95:25:6:1.00:3308,577,338,198,100,25,0	SG	225	No hit in this database		No hit in this database
Sp1_comp271684_c0_seq1	19	.	A	C	201	.	DP=33;VDB=0.0002;AF1=0.5;AC1=1;DP4=2,2,16,11;MQ=46;FQ=21;PV4=1,0.00046,0.026,0.029	GT:PL:GQ	0/1:231,0,48:51	Sp1_comp271684_c0_seq1	19	.	A	C	1066.94		AC=5;AF=0.833;AN=6;BaseQRankSum=-0.736;DP=97;Dels=0.00;FS=9.254;HaplotypeScore=29.9251;MLEAC=5;MLEAF=0.833;MQ=58.88;MQ0=0;MQRankSum=0.152;QD=11.00;ReadPosRankSum=-1.783	GT:AD:DP:GQ:MLPSAC:MLPSAF:PL	0/1/1/1/1/1:8,89:97:21:5:0.833:1093,182,99,53,21,0,46	SG	225	No hit in this database		No hit in this database
Sp1_comp271684_c0_seq1	194	.	G	A	139	.	DP=41;VDB=0.0008;AF1=1;AC1=2;DP4=1,1,15,24;MQ=46;FQ=-73;PV4=1,4.8e-14,0.48,1	GT:PL:GQ	1/1:172,46,0:89	Sp1_comp271684_c0_seq1	194	.	G	A	2977.9	PASS	AC=5;AF=0.833;AN=6;BaseQRankSum=0.767;DP=74;Dels=0.00;FS=0.000;HaplotypeScore=2.9989;MLEAC=5;MLEAF=0.833;MQ=60.00;MQ0=0;MQRankSum=1.069;QD=26.78;ReadPosRankSum=0.603	GT:AD:DP:GQ:MLPSAC:MLPSAF:PL	0/1/1/1/1/1:3,71:74:53:5:0.833:3004,468,260,141,59,0,53	SG	225	No hit in this database		No hit in this database
Sp1_comp271684_c0_seq1	22	.	T	C	110	.	DP=40;VDB=0.0002;AF1=0.5;AC1=1;DP4=14,8,4,7;MQ=46;FQ=113;PV4=0.16,1.1e-08,0.22,0.02	GT:PL:GQ	0/1:140,0,255:99	Sp1_comp271684_c0_seq1	22	.	T	C	663.06		AC=4;AF=0.667;AN=6;BaseQRankSum=-0.801;DP=104;Dels=0.01;FS=0.000;HaplotypeScore=31.9235;MLEAC=4;MLEAF=0.667;MQ=58.96;MQ0=0;MQRankSum=0.360;QD=6.38;ReadPosRankSum=0.027	GT:AD:DP:GQ:MLPSAC:MLPSAF:PL	0/0/1/1/1/1:43,52:103:2:4:0.667:687,71,21,2,0,22,484	SG	225	No hit in this database		No hit in this database
Sp1_comp271684_c0_seq1	65	.	C	T	216	.	DP=92;VDB=0.0164;AF1=1;AC1=2;DP4=0,0,7,12;MQ=48;FQ=-84	GT:PL:GQ	1/1:249,57,0:99	Sp1_comp271684_c0_seq1	65	.	C	T	3077.9	PASS	AC=6;AF=1.00;AN=6;DP=133;Dels=0.00;FS=0.000;HaplotypeScore=1.9330;MLEAC=6;MLEAF=1.00;MQ=59.98;MQ0=0;QD=23.14	GT:AD:DP:GQ:MLPSAC:MLPSAF:PL	1/1/1/1/1/1:0,133:133:62:6:1.00:3104,607,372,235,137,62,0	SG	225	No hit in this database		No hit in this database
Sp1_comp271684_c0_seq1	77	.	C	T	139	.	DP=99;VDB=0.0216;AF1=1;AC1=2;DP4=2,3,43,51;MQ=45;FQ=-142;PV4=1,7.4e-18,0.049,1	GT:PL:GQ	1/1:172,115,0:99	Sp1_comp271684_c0_seq1	77	.	C	T	3470.9		AC=5;AF=0.833;AN=6;BaseQRankSum=-1.635;DP=132;Dels=0.00;FS=1.656;HaplotypeScore=60.7296;MLEAC=5;MLEAF=0.833;MQ=60.00;MQ0=0;MQRankSum=-0.017;QD=26.29;ReadPosRankSum=0.754	GT:AD:DP:GQ:MLPSAC:MLPSAF:PL	0/1/1/1/1/1:6,126:132:43:5:0.833:3497,559,312,170,71,0,43	SG	225	No hit in this database		No hit in this database
Sp1_comp271688_c0_seq1	109	.	C	T	9.53	.	DP=1;AF1=1;AC1=2;DP4=0,0,1,0;MQ=60;FQ=-30	GT:PL:GQ	1/1:39,3,0:5											SAM	286	No hit in this database		No hit in this database
Sp1_comp271688_c0_seq1	13	.	A	G	74	.	DP=3;VDB=0.0000;AF1=1;AC1=2;DP4=0,0,2,1;MQ=58;FQ=-36	GT:PL:GQ	1/1:106,9,0:16											SAM	286	No hit in this database		No hit in this database
Sp1_comp271688_c0_seq1	14	.	G	A	74	.	DP=3;VDB=0.0000;AF1=1;AC1=2;DP4=0,0,2,1;MQ=58;FQ=-36	GT:PL:GQ	1/1:106,9,0:16											SAM	286	No hit in this database		No hit in this database
Sp1_comp271688_c0_seq1	39	.	T	C	47.8	.	DP=2;VDB=0.0099;AF1=1;AC1=2;DP4=0,0,1,1;MQ=60;FQ=-33	GT:PL:GQ	1/1:79,6,0:10											SAM	286	No hit in this database		No hit in this database
Sp1_comp271688_c0_seq1	49	.	A	G	11.3	.	DP=1;AF1=1;AC1=2;DP4=0,0,1,0;MQ=60;FQ=-30	GT:PL:GQ	1/1:41,3,0:5											SAM	286	No hit in this database		No hit in this database
Sp1_comp271688_c0_seq1	77	.	C	T	9.53	.	DP=1;AF1=1;AC1=2;DP4=0,0,1,0;MQ=60;FQ=-30	GT:PL:GQ	1/1:39,3,0:5											SAM	286	No hit in this database		No hit in this database
Sp1_comp271688_c0_seq1	92	.	T	C	7.8	.	DP=1;AF1=1;AC1=2;DP4=0,0,1,0;MQ=60;FQ=-30	GT:PL:GQ	1/1:37,3,0:4											SAM	286	No hit in this database		No hit in this database
Sp1_comp271691_c0_seq1	179	.	G	A	225	.	DP=80;VDB=0.0322;AF1=0.5;AC1=1;DP4=21,26,10,23;MQ=45;FQ=225;PV4=0.25,1,0.12,1	GT:PL:GQ	0/1:255,0,255:99	Sp1_comp271691_c0_seq1	179	.	G	A	1497.01	PASS	AC=3;AF=0.500;AN=6;BaseQRankSum=2.130;DP=85;Dels=0.00;FS=4.489;HaplotypeScore=0.9995;MLEAC=3;MLEAF=0.500;MQ=58.98;MQ0=1;MQRankSum=-0.430;QD=17.61;ReadPosRankSum=0.680	GT:AD:DP:GQ:MLPSAC:MLPSAF:PL	0/0/0/1/1/1:44,41:85:17:3:0.500:1523,109,23,0,17,95,2147483647	SG	342	No hit in this database		No hit in this database
Sp1_comp271691_c0_seq1	243	.	G	C	63	.	DP=29;VDB=0.0400;AF1=0.5;AC1=1;DP4=3,15,3,7;MQ=44;FQ=66;PV4=0.63,2.4e-12,0.00024,1	GT:PL:GQ	0/1:93,0,255:96	Sp1_comp271691_c0_seq1	243	.	G	C	544.35		AC=3;AF=0.500;AN=6;BaseQRankSum=0.138;DP=34;Dels=0.00;FS=0.000;HaplotypeScore=16.4969;MLEAC=3;MLEAF=0.500;MQ=60.00;MQ0=0;MQRankSum=-0.413;QD=16.01;ReadPosRankSum=-0.241	GT:AD:DP:GQ:MLPSAC:MLPSAF:PL	0/0/0/1/1/1:17,17:34:5:3:0.500:569,34,5,0,11,48,635	SG	342	No hit in this database		No hit in this database
Sp1_comp271691_c0_seq1	257	.	C	G	222	.	DP=22;VDB=0.0400;AF1=1;AC1=2;DP4=0,0,4,9;MQ=43;FQ=-66	GT:PL:GQ	1/1:255,39,0:75	Sp1_comp271691_c0_seq1	257	.	C	G	633.18	PASS	AC=6;AF=1.00;AN=6;DP=24;Dels=0.00;FS=0.000;HaplotypeScore=0.9997;MLEAC=6;MLEAF=1.00;MQ=58.46;MQ0=0;QD=26.38	GT:AD:DP:GQ:MLPSAC:MLPSAF:PL	1/1/1/1/1/1:0,24:24:12:6:1.00:659,117,72,45,26,12,0	SG	342	No hit in this database		No hit in this database
Sp1_comp271691_c0_seq1	261	.	A	G	13.2	.	DP=22;VDB=0.0244;AF1=0.5;AC1=1;DP4=5,9,2,3;MQ=43;FQ=16.1;PV4=1,5.4e-12,0.25,1	GT:PL:GQ	0/1:43,0,255:46	Sp1_comp271691_c0_seq1	261	.	A	G	162.83	PASS	AC=2;AF=0.333;AN=6;BaseQRankSum=-0.033;DP=25;Dels=0.00;FS=2.066;HaplotypeScore=0.9997;MLEAC=2;MLEAF=0.333;MQ=58.52;MQ0=0;MQRankSum=-1.503;QD=6.51;ReadPosRankSum=0.568	GT:AD:DP:GQ:MLPSAC:MLPSAF:PL	0/0/0/0/1/1:18,7:25:4:2:0.333:187,4,0,8,27,66,2147483647	SG	342	No hit in this database		No hit in this database
Sp1_comp271691_c0_seq1	40	.	C	G	225	.	DP=66;VDB=0.0014;AF1=0.5;AC1=1;DP4=8,15,24,17;MQ=46;FQ=225;PV4=0.12,0.46,1,0.48	GT:PL:GQ	0/1:255,0,255:99	Sp1_comp271691_c0_seq1	40	.	C	G	572.68	PASS	AC=2;AF=0.333;AN=6;BaseQRankSum=0.611;DP=86;Dels=0.00;FS=4.678;HaplotypeScore=1.8666;MLEAC=2;MLEAF=0.333;MQ=57.03;MQ0=0;MQRankSum=0.715;QD=6.66;ReadPosRankSum=3.533	GT:AD:DP:GQ:MLPSAC:MLPSAF:PL	0/0/0/0/1/1:49,37:86:3:2:0.333:597,26,0,3,27,89,2147483647	SG	342	No hit in this database		No hit in this database
Sp1_comp271691_c0_seq1	299	.	C	T	328.82	PASS	AC=4;AF=0.667;AN=6;BaseQRankSum=-0.372;DP=28;Dels=0.00;FS=17.041;HaplotypeScore=7.9958;MLEAC=4;MLEAF=0.667;MQ=50.44;MQ0=0;MQRankSum=-2.684;QD=11.74;ReadPosRankSum=-1.775	GT:AD:DP:GQ:MLPSAC:MLPSAF:PL	0/0/1/1/1/1:9,11:28:1:4:0.667:352,38,12,1,0,10,242											GATK	342	No hit in this database		No hit in this database
Sp1_comp271691_c0_seq1	90	.	A	G	161.93		AC=1;AF=0.167;AN=6;BaseQRankSum=0.069;DP=77;Dels=0.00;FS=1.360;HaplotypeScore=45.4921;MLEAC=1;MLEAF=0.167;MQ=58.35;MQ0=1;MQRankSum=0.884;QD=2.10;ReadPosRankSum=0.346	GT:AD:DP:GQ:MLPSAC:MLPSAF:PL	0/0/0/0/0/1:67,10:77:22:1:0.167:188,0,22,64,2147483647,2147483647,2147483647											GATK	342	No hit in this database		No hit in this database
Sp1_comp271691_c0_seq1	94	.	T	C	198.92	PASS	AC=1;AF=0.167;AN=6;BaseQRankSum=1.340;DP=75;Dels=0.00;FS=1.354;HaplotypeScore=8.7648;MLEAC=1;MLEAF=0.167;MQ=58.31;MQ0=1;MQRankSum=-0.056;QD=2.65;ReadPosRankSum=0.088	GT:AD:DP:GQ:MLPSAC:MLPSAF:PL	0/0/0/0/0/1:64,10:75:23:1:0.167:225,0,23,66,2147483647,2147483647,2147483647											GATK	342	No hit in this database		No hit in this database
Sp1_comp271691_c1_seq1	109	.	A	T	222	.	DP=37;VDB=0.0392;AF1=1;AC1=2;DP4=0,0,13,23;MQ=42;FQ=-135	GT:PL:GQ	1/1:255,108,0:99	Sp1_comp271691_c1_seq1	109	.	A	T	908.99	PASS	AC=6;AF=1.00;AN=6;DP=25;Dels=0.00;FS=0.000;HaplotypeScore=0.0000;MLEAC=6;MLEAF=1.00;MQ=58.79;MQ0=0;QD=26.10	GT:AD:DP:GQ:MLPSAC:MLPSAF:PL	1/1/1/1/1/1:0,25:25:17:6:1.00:935,171,105,66,39,17,0	SG	390	No hit in this database		No hit in this database
Sp1_comp271691_c1_seq1	178	.	A	G	33	.	DP=78;VDB=0.0365;AF1=0.5;AC1=1;DP4=16,11,9,5;MQ=46;FQ=36;PV4=1,5.8e-20,0.0013,0.29	GT:PL:GQ	0/1:63,0,255:66	Sp1_comp271691_c1_seq1	178	.	A	G,T	1154.91	PASS	AC=1,2;AF=0.167,0.333;AN=6;BaseQRankSum=0.602;DP=75;Dels=0.00;FS=2.224;HaplotypeScore=1.9829;MLEAC=1,2;MLEAF=0.167,0.333;MQ=58.29;MQ0=0;MQRankSum=0.403;QD=15.40;ReadPosRankSum=0.635	GT:AD:DP:GQ:MLPSAC:MLPSAF	0/0/0/1/2/2:27,17,31:75:2:1,2:0.167,0.333	SG	390	No hit in this database		No hit in this database
Sp1_comp271691_c1_seq1	217	.	T	A	6.98	.	DP=100;VDB=0.0325;AF1=0.4999;AC1=1;DP4=44,34,16,4;MQ=47;FQ=9.53;PV4=0.072,2.8e-33,0.0036,0.15	GT:PL:GQ	0/1:36,0,255:37	Sp1_comp271691_c1_seq1	217	.	T	A	435.95	PASS	AC=1;AF=0.167;AN=6;BaseQRankSum=1.205;DP=128;Dels=0.00;FS=7.104;HaplotypeScore=0.9999;MLEAC=1;MLEAF=0.167;MQ=59.01;MQ0=0;MQRankSum=-0.392;QD=3.41;ReadPosRankSum=-0.256	GT:AD:DP:GQ:MLPSAC:MLPSAF:PL	0/0/0/0/0/1:75,53:128:20:1:0.167:462,0,20,79,2147483647,2147483647,2147483647	SG	390	No hit in this database		No hit in this database
Sp1_comp271691_c1_seq1	236	.	T	C	85	.	DP=107;VDB=0.0322;AF1=0.5;AC1=1;DP4=31,42,15,18;MQ=46;FQ=88;PV4=0.83,9.3e-37,1,1	GT:PL:GQ	0/1:115,0,255:99	Sp1_comp271691_c1_seq1	236	.	T	C	963.92		AC=2;AF=0.333;AN=6;BaseQRankSum=0.700;DP=135;Dels=0.00;FS=2.661;HaplotypeScore=52.9891;MLEAC=2;MLEAF=0.333;MQ=59.49;MQ0=0;MQRankSum=0.024;QD=7.14;ReadPosRankSum=-0.402	GT:AD:DP:GQ:MLPSAC:MLPSAF:PL	0/0/0/0/1/1:103,32:135:26:2:0.333:990,26,0,28,102,2147483647,2147483647	SG	390	No hit in this database		No hit in this database
Sp1_comp271691_c1_seq1	254	.	G	A	103	.	DP=104;VDB=0.0190;AF1=0.5;AC1=1;DP4=27,41,12,22;MQ=46;FQ=106;PV4=0.83,3.7e-42,0.00026,1	GT:PL:GQ	0/1:133,0,255:99	Sp1_comp271691_c1_seq1	254	.	G	A	888.96		AC=2;AF=0.333;AN=6;BaseQRankSum=-1.161;DP=126;Dels=0.00;FS=2.325;HaplotypeScore=24.8258;MLEAC=2;MLEAF=0.333;MQ=59.84;MQ0=0;MQRankSum=-0.700;QD=7.06;ReadPosRankSum=3.272	GT:AD:DP:GQ:MLPSAC:MLPSAF:PL	0/0/0/0/1/1:66,60:126:19:2:0.333:915,19,0,32,111,2147483647,2147483647	SG	390	No hit in this database		No hit in this database
Sp1_comp271691_c1_seq1	301	.	C	A	49	.	DP=74;VDB=0.0008;AF1=0.5;AC1=1;DP4=21,28,4,18;MQ=45;FQ=52;PV4=0.061,2.1e-26,0.022,0.44	GT:PL:GQ	0/1:79,0,255:82	Sp1_comp271691_c1_seq1	301	.	C	A	592.1		AC=2;AF=0.333;AN=6;BaseQRankSum=2.875;DP=95;Dels=0.00;FS=1.839;HaplotypeScore=30.7714;MLEAC=2;MLEAF=0.333;MQ=59.66;MQ0=0;MQRankSum=-0.901;QD=6.23;ReadPosRankSum=2.410	GT:AD:DP:GQ:MLPSAC:MLPSAF:PL	0/0/0/0/1/1:54,41:95:5:2:0.333:617,5,0,32,99,2147483647,2147483647	SG	390	No hit in this database		No hit in this database
Sp1_comp271691_c1_seq1	311	.	C	A	225	.	DP=60;VDB=0.0190;AF1=0.5;AC1=1;DP4=11,24,10,13;MQ=44;FQ=225;PV4=0.41,1,1,1	GT:PL:GQ	0/1:255,0,255:99	Sp1_comp271691_c1_seq1	311	.	C	A	1022.55		AC=3;AF=0.500;AN=6;BaseQRankSum=-1.927;DP=86;Dels=0.00;FS=0.000;HaplotypeScore=41.7319;MLEAC=3;MLEAF=0.500;MQ=59.16;MQ0=0;MQRankSum=1.701;QD=11.89;ReadPosRankSum=-0.884	GT:AD:DP:GQ:MLPSAC:MLPSAF:PL	0/0/0/1/1/1:54,32:86:8:3:0.500:1048,63,8,0,26,105,2147483647	SG	390	No hit in this database		No hit in this database
Sp1_comp271691_c1_seq1	127	.	C	T	38.92	LowQual;	AC=1;AF=0.167;AN=6;BaseQRankSum=-0.115;DP=43;Dels=0.00;FS=1.858;HaplotypeScore=1.9996;MLEAC=1;MLEAF=0.167;MQ=58.49;MQ0=0;MQRankSum=-1.267;QD=0.91;ReadPosRankSum=-2.813	GT:AD:DP:GQ:MLPSAC:MLPSAF:PL	0/0/0/0/0/1:36,7:43:25:1:0.167:65,0,25,63,2147483647,2147483647,2147483647											GATK	390	No hit in this database		No hit in this database
Sp1_comp271691_c1_seq1	257	.	T	C	265.9		AC=1;AF=0.167;AN=6;BaseQRankSum=1.533;DP=128;Dels=0.00;FS=1.953;HaplotypeScore=53.8201;MLEAC=1;MLEAF=0.167;MQ=59.84;MQ0=0;MQRankSum=1.006;QD=2.08;ReadPosRankSum=0.620	GT:AD:DP:GQ:MLPSAC:MLPSAF:PL	0/0/0/0/0/1:105,23:128:49:1:0.167:292,0,49,134,2147483647,2147483647,2147483647											GATK	390	No hit in this database		No hit in this database
Sp1_comp271691_c1_seq1	307	.	C	T	61.9		AC=1;AF=0.167;AN=6;BaseQRankSum=0.259;DP=93;Dels=0.00;FS=10.465;HaplotypeScore=41.7647;MLEAC=1;MLEAF=0.167;MQ=59.23;MQ0=0;MQRankSum=0.345;QD=0.67;ReadPosRankSum=2.476	GT:AD:DP:GQ:MLPSAC:MLPSAF:PL	0/0/0/0/0/1:82,11:93:50:1:0.167:88,0,50,123,2147483647,2147483647,2147483647											GATK	390	No hit in this database		No hit in this database
Sp1_comp271691_c1_seq1	316	.	G	T	68.9		AC=1;AF=0.167;AN=6;BaseQRankSum=-1.633;DP=73;Dels=0.00;FS=17.537;HaplotypeScore=23.7450;MLEAC=1;MLEAF=0.167;MQ=59.01;MQ0=0;MQRankSum=0.441;QD=0.94;ReadPosRankSum=3.154	GT:AD:DP:GQ:MLPSAC:MLPSAF:PL	0/0/0/0/0/1:63,9:73:36:1:0.167:95,0,36,92,2147483647,2147483647,2147483647											GATK	390	No hit in this database		No hit in this database
Sp1_comp271691_c1_seq1	328	.	G	A	223.69		AC=1;AF=0.167;AN=6;BaseQRankSum=1.882;DP=52;Dels=0.00;FS=15.654;HaplotypeScore=82.0188;MLEAC=1;MLEAF=0.167;MQ=58.85;MQ0=0;MQRankSum=-0.884;QD=4.30;ReadPosRankSum=3.359	GT:AD:DP:GQ:MLPSAC:MLPSAF:PL	0/0/0/0/0/1:36,16:52:7:1:0.167:249,0,7,33,79,2147483647,2147483647											GATK	390	No hit in this database		No hit in this database
Sp1_comp271694_c0_seq1	29	.	A	C	44.8	.	DP=2;VDB=0.0161;AF1=1;AC1=2;DP4=0,0,1,1;MQ=60;FQ=-33	GT:PL:GQ	1/1:76,6,0:10											SAM	217	No hit in this database		No hit in this database
Sp1_comp271694_c0_seq1	64	.	T	C	44.8	.	DP=2;VDB=0.0161;AF1=1;AC1=2;DP4=0,0,1,1;MQ=60;FQ=-33	GT:PL:GQ	1/1:76,6,0:10											SAM	217	No hit in this database		No hit in this database
Sp1_comp271704_c0_seq1	246	.	T	C	131	.	DP=44;VDB=0.0298;AF1=1;AC1=2;DP4=0,1,12,10;MQ=35;FQ=-75;PV4=0.48,1.1e-06,1,1	GT:PL:GQ	1/1:164,48,0:93	Sp1_comp271704_c0_seq1	246	.	T	C	940.95		AC=6;AF=1.00;AN=6;DP=43;Dels=0.00;FS=0.000;HaplotypeScore=0.0000;MLEAC=6;MLEAF=1.00;MQ=39.71;MQ0=14;QD=21.88	GT:AD:DP:GQ:MLPSAC:MLPSAF:PL	1/1/1/1/1/1:1,42:43:20:6:1.00:967,194,119,75,44,20,0	SG	410	No hit in this database		No hit in this database
Sp1_comp271709_c0_seq1	117	.	A	T	59.71	PASS	AC=6;AF=1.00;AN=6;DP=11;Dels=0.00;FS=0.000;HaplotypeScore=0.0000;MLEAC=6;MLEAF=1.00;MQ=60.00;MQ0=0;QD=5.43	GT:AD:DP:GQ:MLPSAC:MLPSAF:PL	1/1/1/1/1/1:0,11:11:2:6:1.00:82,16,10,6,4,2,0											GATK	220	No hit in this database		No hit in this database
Sp1_comp271709_c0_seq1	146	.	A	G	86.81	PASS	AC=2;AF=0.333;AN=6;BaseQRankSum=-0.636;DP=14;Dels=0.00;FS=0.000;HaplotypeScore=1.9998;MLEAC=2;MLEAF=0.333;MQ=57.48;MQ0=0;MQRankSum=-0.354;QD=6.20;ReadPosRankSum=0.354	GT:AD:DP:GQ:MLPSAC:MLPSAF:PL	0/0/0/0/1/1:10,4:14:1:2:0.333:109,4,0,1,6,18,199											GATK	220	No hit in this database		No hit in this database
Sp1_comp271709_c0_seq1	152	.	T	C	3.01	.	DP=14;VDB=0.0173;AF1=0.4997;AC1=1;DP4=8,4,2,0;MQ=40;FQ=4.77;PV4=1,1,1,1	GT:PL:GQ	0/1:30,0,232:28											SAM	220	No hit in this database		No hit in this database
Sp1_comp271710_c0_seq1	44	.	C	T	86	.	DP=6;VDB=0.0008;AF1=0.5;AC1=1;DP4=1,1,3,1;MQ=49;FQ=35;PV4=1,0.12,1e-05,0.27	GT:PL:GQ	0/1:116,0,62:65	Sp1_comp271710_c0_seq1	44	.	C	T	152.4	PASS	AC=6;AF=1.00;AN=6;BaseQRankSum=1.221;DP=8;Dels=0.00;FS=0.000;HaplotypeScore=0.9995;MLEAC=6;MLEAF=1.00;MQ=59.51;MQ0=0;MQRankSum=0.684;QD=19.05;ReadPosRankSum=-1.517	GT:AD:DP:GQ:MLPSAC:MLPSAF:PL	1/1/1/1/1/1:3,5:8:3:6:1.00:176,31,19,12,7,3,0	SG	254	No hit in this database		No hit in this database
Sp1_comp271710_c0_seq1	70	.	C	G	64	.	DP=8;VDB=0.0298;AF1=0.5;AC1=1;DP4=1,1,4,2;MQ=49;FQ=24;PV4=1,0.00016,0.00035,0.39	GT:PL:GQ	0/1:94,0,51:54	Sp1_comp271710_c0_seq1	70	.	C	G	222.06	PASS	AC=5;AF=0.833;AN=6;BaseQRankSum=1.386;DP=10;Dels=0.00;FS=0.000;HaplotypeScore=0.0000;MLEAC=5;MLEAF=0.833;MQ=58.38;MQ0=0;MQRankSum=0.895;QD=22.21;ReadPosRankSum=1.214	GT:AD:DP:GQ:MLPSAC:MLPSAF:PL	0/1/1/1/1/1:3,7:10:3:5:0.833:246,35,18,9,3,0,27	SG	254	No hit in this database		No hit in this database
Sp1_comp271710_c0_seq1	33	.	A	T	35	.	DP=3;VDB=0.0006;AF1=0.5002;AC1=1;DP4=1,0,1,1;MQ=60;FQ=6.2;PV4=1,0.23,1,0.33	GT:PL:GQ	0/1:65,0,32:35											SAM	254	No hit in this database		No hit in this database
Sp1_comp271713_c0_seq1	150	.	T	C	117	.	DP=19;VDB=0.0140;AF1=0.5;AC1=1;DP4=5,1,9,3;MQ=43;FQ=93;PV4=1,5.9e-06,1,1	GT:PL:GQ	0/1:147,0,120:99	Sp1_comp271713_c0_seq1	150	.	T	C	311.01	PASS	AC=3;AF=0.500;AN=6;BaseQRankSum=-0.133;DP=19;Dels=0.00;FS=0.000;HaplotypeScore=0.0000;MLEAC=3;MLEAF=0.500;MQ=60.00;MQ0=0;MQRankSum=-0.755;QD=16.37;ReadPosRankSum=1.022	GT:AD:DP:GQ:MLPSAC:MLPSAF:PL	0/0/0/1/1/1:9,10:19:1:3:0.500:334,27,7,0,1,13,247	SG	281	No hit in this database		No hit in this database
Sp1_comp271713_c0_seq1	164	.	G	A	196	.	DP=21;VDB=0.0298;AF1=0.5;AC1=1;DP4=5,1,9,3;MQ=43;FQ=91;PV4=1,0.17,1,0.31	GT:PL:GQ	0/1:226,0,118:99	Sp1_comp271713_c0_seq1	164	.	G	A	302.01	PASS	AC=3;AF=0.500;AN=6;BaseQRankSum=-0.537;DP=20;Dels=0.00;FS=0.000;HaplotypeScore=4.9897;MLEAC=3;MLEAF=0.500;MQ=60.00;MQ0=0;MQRankSum=0.372;QD=15.10;ReadPosRankSum=-0.454	GT:AD:DP:GQ:MLPSAC:MLPSAF:PL	0/0/0/1/1/1:9,11:20:1:3:0.500:325,27,7,0,1,13,243	SG	281	No hit in this database		No hit in this database
Sp1_comp271713_c0_seq1	217	.	G	A	49.5	.	DP=18;VDB=0.0053;AF1=1;AC1=2;DP4=0,0,3,1;MQ=43;FQ=-39	GT:PL:GQ	1/1:82,12,0:21	Sp1_comp271713_c0_seq1	217	.	G	A	622.12	PASS	AC=6;AF=1.00;AN=6;DP=19;Dels=0.00;FS=0.000;HaplotypeScore=0.0000;MLEAC=6;MLEAF=1.00;MQ=60.00;MQ0=0;QD=32.74	GT:AD:DP:GQ:MLPSAC:MLPSAF:PL	1/1/1/1/1/1:0,19:19:13:6:1.00:648,124,76,48,28,13,0	SG	281	No hit in this database		No hit in this database
[truncated: 103,202 more rows]
