# Supplementary material for: Comparative analysis of the root transcriptomes of cultivated sweetpotato (Ipomoea batatas [L.] Lam) and its wild ancestor (Ipomoea trifida [Kunth] G. Don)
Source: BMC Plant Biol. 2017 Jan 13;17:9. doi: 10.1186/s12870-016-0950-x (PMC5234144; doi:10.1186/s12870-016-0950-x)
Supplement: Additional file 11: — SNPs identified in I. batatas (Sp1). (ZIP 190 MB) [file 12870_2016_950_MOESM11_ESM.zip › Add. file 11-2. SNPs identifed in Ib (Sp1).xlsx]

## Sheet: Sheet1
																						Blastx results from nr blast		Blastx results from Arabidopsis (TAIR10) database				OrthoMCL
Contig ID	POS	ID	REF	ALT	QUAL	FILTER	INFO1	INFO2	INFO3	Contig ID	POS	ID	REF	ALT	QUAL	FILTER	INFO4	INFO5	INFO6	SG/GATK/SAM	Lengths	Hit ID	Hit Description	Arabidopsis_HitID	Arabidopsis_Hit_ShortDescription	Arabidopsis_Hit_CuratorSummary	Arabidopsis_Hit_Computational_description	OrthoMCL_paralogs	OrthoMCLorthologs
Sp1_comp2062167_c0_seq1	107	.	A	G	28.8	.	DP=3;VDB=0.0224;AF1=1;AC1=2;DP4=0,0,0,2;MQ=55;FQ=-33	GT:PL:GQ	1/1:60,6,0:10	Sp1_comp2062167_c0_seq1	107	.	A	G	102.16	PASS	AC=6;AF=1.00;AN=6;DP=3;Dels=0.00;FS=0.000;HaplotypeScore=0.0000;MLEAC=6;MLEAF=1.00;MQ=60.00;MQ0=0;QD=34.05	GT:AD:DP:GQ:MLPSAC:MLPSAF:PL	1/1/1/1/1/1:0,3:3:2:6:1.00:125,23,14,9,5,2,0	SG	205	No hit in this database		No hit in this database
Sp1_comp2062167_c0_seq1	149	.	C	T	85.56	PASS	AC=4;AF=0.667;AN=6;BaseQRankSum=0.727;DP=4;Dels=0.00;FS=0.000;HaplotypeScore=0.0000;MLEAC=4;MLEAF=0.667;MQ=60.00;MQ0=0;MQRankSum=0.727;QD=21.39;ReadPosRankSum=0.727	GT:AD:DP:GQ:MLPSAC:MLPSAF:PL	0/0/1/1/1/1:1,3:4:0:4:0.667:107,14,6,2,0,0,32											GATK	205	No hit in this database		No hit in this database
Sp1_comp2062167_c0_seq1	190	.	G	A	181.83	PASS	AC=6;AF=1.00;AN=6;DP=5;Dels=0.00;FS=0.000;HaplotypeScore=0.0000;MLEAC=6;MLEAF=1.00;MQ=49.98;MQ0=0;QD=30.36	GT:AD:DP:GQ:MLPSAC:MLPSAF:PL	1/1/1/1/1/1:0,5:5:4:6:1.00:206,39,24,15,9,4,0											GATK	205	No hit in this database		No hit in this database
Sp1_comp2062167_c0_seq1	200	.	A	G	176.83	PASS	AC=6;AF=1.00;AN=6;DP=5;Dels=0.00;FS=0.000;HaplotypeScore=0.0000;MLEAC=6;MLEAF=1.00;MQ=49.98;MQ0=0;QD=26.95	GT:AD:DP:GQ:MLPSAC:MLPSAF:PL	1/1/1/1/1/1:0,5:5:4:6:1.00:201,39,24,15,9,4,0											GATK	205	No hit in this database		No hit in this database
Sp1_comp2062167_c0_seq1	12	.	G	C	97.5	.	DP=4;VDB=0.0002;AF1=1;AC1=2;DP4=0,0,3,1;MQ=60;FQ=-39	GT:PL:GQ	1/1:130,12,0:21											SAM	205	No hit in this database		No hit in this database
Sp1_comp2062167_c0_seq1	72	.	A	G	105	.	DP=5;VDB=0.0373;AF1=1;AC1=2;DP4=0,0,2,2;MQ=60;FQ=-39	GT:PL:GQ	1/1:137,12,0:21											SAM	205	No hit in this database		No hit in this database
Sp1_comp2062167_c0_seq1	81	.	A	C	26	.	DP=4;VDB=0.0057;AF1=0.5;AC1=1;DP4=0,2,2,0;MQ=56;FQ=27.8;PV4=0.33,0.17,0.21,0.14	GT:PL:GQ	0/1:56,0,61:58											SAM	205	No hit in this database		No hit in this database
Sp1_comp206220_c0_seq1	196	.	A	C	105	.	DP=5;VDB=0.0000;AF1=1;AC1=2;DP4=0,0,1,4;MQ=39;FQ=-42	GT:PL:GQ	1/1:138,15,0:27											SAM	296	No hit in this database		No hit in this database
Sp1_comp206220_c0_seq1	200	.	A	G	125	.	DP=6;VDB=0.0000;AF1=1;AC1=2;DP4=0,0,1,5;MQ=39;FQ=-45	GT:PL:GQ	1/1:158,18,0:33											SAM	296	No hit in this database		No hit in this database
Sp1_comp2062226_c0_seq1	113	.	G	A	74	.	DP=73;VDB=0.0400;AF1=0.5;AC1=1;DP4=28,22,10,8;MQ=39;FQ=77;PV4=1,1.6e-14,0.00023,0.35	GT:PL:GQ	0/1:104,0,255:99	Sp1_comp2062226_c0_seq1	113	.	G	A	512.36		AC=2;AF=0.333;AN=6;BaseQRankSum=-1.444;DP=78;Dels=0.00;FS=0.000;HaplotypeScore=17.4747;MLEAC=2;MLEAF=0.333;MQ=59.90;MQ0=0;MQRankSum=-0.282;QD=6.57;ReadPosRankSum=0.006	GT:AD:DP:GQ:MLPSAC:MLPSAF:PL	0/0/0/0/1/1:58,20:78:4:2:0.333:537,4,0,33,102,2147483647,2147483647	SG	301	gi|460384873|ref|XP_004238131.1|	PREDICTED: probable inactive receptor kinase At5g67200-like [Solanum lycopersicum]	AT5G67200.1	Leucine-rich repeat protein kinase family protein		Leucine-rich repeat protein kinase family protein; FUNCTIONS IN: protein serine/threonine kinase activity, protein kinase activity, ATP binding; INVOLVED IN: transmembrane receptor protein tyrosine kinase signaling pathway, protein amino acid phosphorylation; LOCATED IN: plasma membrane; EXPRESSED IN: 22 plant structures; EXPRESSED DURING: 10 growth stages; CONTAINS InterPro DOMAIN/s: Protein kin…
Sp1_comp2062226_c0_seq1	139	.	C	G	199	.	DP=87;VDB=0.0345;AF1=1;AC1=2;DP4=0,0,31,26;MQ=43;FQ=-199	GT:PL:GQ	1/1:232,172,0:99	Sp1_comp2062226_c0_seq1	139	.	C	G	3034.9	PASS	AC=6;AF=1.00;AN=6;DP=92;Dels=0.00;FS=0.000;HaplotypeScore=2.8350;MLEAC=6;MLEAF=1.00;MQ=59.92;MQ0=0;QD=32.99	GT:AD:DP:GQ:MLPSAC:MLPSAF:PL	1/1/1/1/1/1:0,92:92:63:6:1.00:3061,622,381,241,141,63,0	SG	301	gi|460384873|ref|XP_004238131.1|	PREDICTED: probable inactive receptor kinase At5g67200-like [Solanum lycopersicum]	AT5G67200.1	Leucine-rich repeat protein kinase family protein		Leucine-rich repeat protein kinase family protein; FUNCTIONS IN: protein serine/threonine kinase activity, protein kinase activity, ATP binding; INVOLVED IN: transmembrane receptor protein tyrosine kinase signaling pathway, protein amino acid phosphorylation; LOCATED IN: plasma membrane; EXPRESSED IN: 22 plant structures; EXPRESSED DURING: 10 growth stages; CONTAINS InterPro DOMAIN/s: Protein kin…
Sp1_comp2062226_c0_seq1	188	.	G	A	60	.	DP=78;VDB=0.0322;AF1=0.5;AC1=1;DP4=21,36,7,11;MQ=47;FQ=63;PV4=1,2.9e-16,7.8e-08,1	GT:PL:GQ	0/1:90,0,255:93	Sp1_comp2062226_c0_seq1	188	.	G	A	511.91	PASS	AC=1;AF=0.167;AN=6;BaseQRankSum=0.666;DP=78;Dels=0.00;FS=0.000;HaplotypeScore=10.5698;MLEAC=1;MLEAF=0.167;MQ=60.00;MQ0=0;MQRankSum=-1.301;QD=6.56;ReadPosRankSum=0.336	GT:AD:DP:GQ:MLPSAC:MLPSAF:PL	0/0/0/0/0/1:59,19:78:0:1:0.167:535,0,0,38,115,2147483647,2147483647	SG	301	gi|460384873|ref|XP_004238131.1|	PREDICTED: probable inactive receptor kinase At5g67200-like [Solanum lycopersicum]	AT5G67200.1	Leucine-rich repeat protein kinase family protein		Leucine-rich repeat protein kinase family protein; FUNCTIONS IN: protein serine/threonine kinase activity, protein kinase activity, ATP binding; INVOLVED IN: transmembrane receptor protein tyrosine kinase signaling pathway, protein amino acid phosphorylation; LOCATED IN: plasma membrane; EXPRESSED IN: 22 plant structures; EXPRESSED DURING: 10 growth stages; CONTAINS InterPro DOMAIN/s: Protein kin…
Sp1_comp2062226_c0_seq1	2	.	G	T	26	.	DP=13;VDB=0.0000;AF1=0.5;AC1=1;DP4=6,2,3,0;MQ=59;FQ=29;PV4=1,1,1,0.0091	GT:PL:GQ	0/1:56,0,162:59	Sp1_comp2062226_c0_seq1	2	.	G	T	60.16	PASS	AC=6;AF=1.00;AN=6;BaseQRankSum=-0.072;DP=16;Dels=0.00;FS=2.963;HaplotypeScore=0.0000;MLEAC=6;MLEAF=1.00;MQ=58.65;MQ0=0;MQRankSum=0.217;QD=3.76;ReadPosRankSum=-0.361	GT:AD:DP:GQ:MLPSAC:MLPSAF:PL	1/1/1/1/1/1:13,3:16:2:6:1.00:83,23,14,9,5,2,0	SG	301	gi|460384873|ref|XP_004238131.1|	PREDICTED: probable inactive receptor kinase At5g67200-like [Solanum lycopersicum]	AT5G67200.1	Leucine-rich repeat protein kinase family protein		Leucine-rich repeat protein kinase family protein; FUNCTIONS IN: protein serine/threonine kinase activity, protein kinase activity, ATP binding; INVOLVED IN: transmembrane receptor protein tyrosine kinase signaling pathway, protein amino acid phosphorylation; LOCATED IN: plasma membrane; EXPRESSED IN: 22 plant structures; EXPRESSED DURING: 10 growth stages; CONTAINS InterPro DOMAIN/s: Protein kin…
Sp1_comp2062226_c0_seq1	200	.	G	A	35	.	DP=77;VDB=0.0365;AF1=0.5;AC1=1;DP4=17,38,5,11;MQ=47;FQ=38;PV4=1,1.8e-17,1.1e-08,1	GT:PL:GQ	0/1:65,0,255:68	Sp1_comp2062226_c0_seq1	200	.	G	A	461.1	PASS	AC=1;AF=0.167;AN=6;BaseQRankSum=0.707;DP=77;Dels=0.00;FS=1.151;HaplotypeScore=4.5319;MLEAC=1;MLEAF=0.167;MQ=60.00;MQ0=0;MQRankSum=0.308;QD=5.99;ReadPosRankSum=0.013	GT:AD:DP:GQ:MLPSAC:MLPSAF:PL	0/0/0/0/0/1:59,18:77:5:1:0.167:486,0,5,46,123,2147483647,2147483647	SG	301	gi|460384873|ref|XP_004238131.1|	PREDICTED: probable inactive receptor kinase At5g67200-like [Solanum lycopersicum]	AT5G67200.1	Leucine-rich repeat protein kinase family protein		Leucine-rich repeat protein kinase family protein; FUNCTIONS IN: protein serine/threonine kinase activity, protein kinase activity, ATP binding; INVOLVED IN: transmembrane receptor protein tyrosine kinase signaling pathway, protein amino acid phosphorylation; LOCATED IN: plasma membrane; EXPRESSED IN: 22 plant structures; EXPRESSED DURING: 10 growth stages; CONTAINS InterPro DOMAIN/s: Protein kin…
Sp1_comp2062226_c0_seq1	215	.	T	C	157	.	DP=75;VDB=0.0400;AF1=0.5;AC1=1;DP4=12,26,10,19;MQ=46;FQ=160;PV4=1,1.9e-16,0.013,1	GT:PL:GQ	0/1:187,0,255:99	Sp1_comp2062226_c0_seq1	215	.	T	C	928.36		AC=3;AF=0.500;AN=6;BaseQRankSum=-0.783;DP=78;Dels=0.00;FS=0.000;HaplotypeScore=22.5985;MLEAC=3;MLEAF=0.500;MQ=60.00;MQ0=0;MQRankSum=-1.164;QD=11.90;ReadPosRankSum=0.729	GT:AD:DP:GQ:MLPSAC:MLPSAF:PL	0/0/0/1/1/1:42,35:78:4:3:0.500:953,56,4,0,31,119,2147483647	SG	301	gi|460384873|ref|XP_004238131.1|	PREDICTED: probable inactive receptor kinase At5g67200-like [Solanum lycopersicum]	AT5G67200.1	Leucine-rich repeat protein kinase family protein		Leucine-rich repeat protein kinase family protein; FUNCTIONS IN: protein serine/threonine kinase activity, protein kinase activity, ATP binding; INVOLVED IN: transmembrane receptor protein tyrosine kinase signaling pathway, protein amino acid phosphorylation; LOCATED IN: plasma membrane; EXPRESSED IN: 22 plant structures; EXPRESSED DURING: 10 growth stages; CONTAINS InterPro DOMAIN/s: Protein kin…
Sp1_comp2062226_c0_seq1	221	.	G	C	67	.	DP=59;VDB=0.0345;AF1=0.5;AC1=1;DP4=5,12,2,10;MQ=45;FQ=70;PV4=0.66,1.3e-07,0.025,1	GT:PL:GQ	0/1:97,0,255:99	Sp1_comp2062226_c0_seq1	221	.	G	C	1309.13		AC=4;AF=0.667;AN=6;BaseQRankSum=1.060;DP=68;Dels=0.01;FS=1.066;HaplotypeScore=35.4574;MLEAC=4;MLEAF=0.667;MQ=59.92;MQ0=0;MQRankSum=1.579;QD=19.25;ReadPosRankSum=0.988	GT:AD:DP:GQ:MLPSAC:MLPSAF:PL	0/0/1/1/1/1:24,43:67:13:4:0.667:1335,157,57,13,0,24,643	SG	301	gi|460384873|ref|XP_004238131.1|	PREDICTED: probable inactive receptor kinase At5g67200-like [Solanum lycopersicum]	AT5G67200.1	Leucine-rich repeat protein kinase family protein		Leucine-rich repeat protein kinase family protein; FUNCTIONS IN: protein serine/threonine kinase activity, protein kinase activity, ATP binding; INVOLVED IN: transmembrane receptor protein tyrosine kinase signaling pathway, protein amino acid phosphorylation; LOCATED IN: plasma membrane; EXPRESSED IN: 22 plant structures; EXPRESSED DURING: 10 growth stages; CONTAINS InterPro DOMAIN/s: Protein kin…
Sp1_comp2062226_c0_seq1	229	.	A	T	105	.	DP=55;VDB=0.0365;AF1=0.5;AC1=1;DP4=8,23,5,13;MQ=46;FQ=108;PV4=1,4.2e-08,1,0.22	GT:PL:GQ	0/1:135,0,255:99	Sp1_comp2062226_c0_seq1	229	.	A	T	559.17		AC=2;AF=0.333;AN=6;BaseQRankSum=0.996;DP=64;Dels=0.00;FS=0.000;HaplotypeScore=23.3759;MLEAC=2;MLEAF=0.333;MQ=59.91;MQ0=0;MQRankSum=-0.055;QD=8.74;ReadPosRankSum=-0.431	GT:AD:DP:GQ:MLPSAC:MLPSAF:PL	0/0/0/0/1/1:43,20:64:13:2:0.333:585,19,0,13,54,145,2147483647	SG	301	gi|460384873|ref|XP_004238131.1|	PREDICTED: probable inactive receptor kinase At5g67200-like [Solanum lycopersicum]	AT5G67200.1	Leucine-rich repeat protein kinase family protein		Leucine-rich repeat protein kinase family protein; FUNCTIONS IN: protein serine/threonine kinase activity, protein kinase activity, ATP binding; INVOLVED IN: transmembrane receptor protein tyrosine kinase signaling pathway, protein amino acid phosphorylation; LOCATED IN: plasma membrane; EXPRESSED IN: 22 plant structures; EXPRESSED DURING: 10 growth stages; CONTAINS InterPro DOMAIN/s: Protein kin…
Sp1_comp2062226_c0_seq1	52	.	G	A	93	.	DP=46;VDB=0.0099;AF1=0.5;AC1=1;DP4=15,10,4,7;MQ=46;FQ=96;PV4=0.28,0.00041,0.09,0.11	GT:PL:GQ	0/1:123,0,255:99	Sp1_comp2062226_c0_seq1	52	.	G	A	477.51	PASS	AC=3;AF=0.500;AN=6;BaseQRankSum=0.454;DP=66;Dels=0.00;FS=0.996;HaplotypeScore=2.9991;MLEAC=3;MLEAF=0.500;MQ=60.00;MQ0=0;MQRankSum=1.142;QD=7.24;ReadPosRankSum=-0.936	GT:AD:DP:GQ:MLPSAC:MLPSAF:PL	0/0/0/1/1/1:41,25:66:4:3:0.500:502,32,4,0,13,53,635	SG	301	gi|460384873|ref|XP_004238131.1|	PREDICTED: probable inactive receptor kinase At5g67200-like [Solanum lycopersicum]	AT5G67200.1	Leucine-rich repeat protein kinase family protein		Leucine-rich repeat protein kinase family protein; FUNCTIONS IN: protein serine/threonine kinase activity, protein kinase activity, ATP binding; INVOLVED IN: transmembrane receptor protein tyrosine kinase signaling pathway, protein amino acid phosphorylation; LOCATED IN: plasma membrane; EXPRESSED IN: 22 plant structures; EXPRESSED DURING: 10 growth stages; CONTAINS InterPro DOMAIN/s: Protein kin…
Sp1_comp2062226_c0_seq1	71	.	G	A	127	.	DP=51;VDB=0.0164;AF1=0.5;AC1=1;DP4=14,9,7,6;MQ=40;FQ=130;PV4=0.74,7e-06,1,1	GT:PL:GQ	0/1:157,0,255:99	Sp1_comp2062226_c0_seq1	71	.	G	A	631.65		AC=3;AF=0.500;AN=6;BaseQRankSum=-0.900;DP=66;Dels=0.00;FS=0.000;HaplotypeScore=25.9907;MLEAC=3;MLEAF=0.500;MQ=60.00;MQ0=0;MQRankSum=-0.650;QD=9.57;ReadPosRankSum=0.690	GT:AD:DP:GQ:MLPSAC:MLPSAF:PL	0/0/0/1/1/1:32,34:66:9:3:0.500:657,49,9,0,12,56,736	SG	301	gi|460384873|ref|XP_004238131.1|	PREDICTED: probable inactive receptor kinase At5g67200-like [Solanum lycopersicum]	AT5G67200.1	Leucine-rich repeat protein kinase family protein		Leucine-rich repeat protein kinase family protein; FUNCTIONS IN: protein serine/threonine kinase activity, protein kinase activity, ATP binding; INVOLVED IN: transmembrane receptor protein tyrosine kinase signaling pathway, protein amino acid phosphorylation; LOCATED IN: plasma membrane; EXPRESSED IN: 22 plant structures; EXPRESSED DURING: 10 growth stages; CONTAINS InterPro DOMAIN/s: Protein kin…
Sp1_comp2062226_c0_seq1	89	.	A	G	160	.	DP=70;VDB=0.0399;AF1=1;AC1=2;DP4=3,2,35,28;MQ=39;FQ=-73;PV4=1,3.3e-07,0.0065,1	GT:PL:GQ	1/1:193,46,0:89	Sp1_comp2062226_c0_seq1	89	.	A	G	2412.9	PASS	AC=5;AF=0.833;AN=6;BaseQRankSum=0.656;DP=81;Dels=0.00;FS=0.000;HaplotypeScore=0.9578;MLEAC=5;MLEAF=0.833;MQ=60.00;MQ0=0;MQRankSum=-0.258;QD=29.79;ReadPosRankSum=-0.179	GT:AD:DP:GQ:MLPSAC:MLPSAF:PL	0/1/1/1/1/1:6,75:81:47:5:0.833:2439,405,225,121,50,0,47	SG	301	gi|460384873|ref|XP_004238131.1|	PREDICTED: probable inactive receptor kinase At5g67200-like [Solanum lycopersicum]	AT5G67200.1	Leucine-rich repeat protein kinase family protein		Leucine-rich repeat protein kinase family protein; FUNCTIONS IN: protein serine/threonine kinase activity, protein kinase activity, ATP binding; INVOLVED IN: transmembrane receptor protein tyrosine kinase signaling pathway, protein amino acid phosphorylation; LOCATED IN: plasma membrane; EXPRESSED IN: 22 plant structures; EXPRESSED DURING: 10 growth stages; CONTAINS InterPro DOMAIN/s: Protein kin…
Sp1_comp2062226_c0_seq1	92	.	A	G	222	.	DP=71;VDB=0.0399;AF1=1;AC1=2;DP4=0,0,38,30;MQ=39;FQ=-232	GT:PL:GQ	1/1:255,205,0:99	Sp1_comp2062226_c0_seq1	92	.	A	G	2602.9	PASS	AC=6;AF=1.00;AN=6;DP=82;Dels=0.00;FS=0.000;HaplotypeScore=0.9578;MLEAC=6;MLEAF=1.00;MQ=60.00;MQ0=0;QD=31.74	GT:AD:DP:GQ:MLPSAC:MLPSAF:PL	1/1/1/1/1/1:0,82:82:51:6:1.00:2629,498,305,193,113,51,0	SG	301	gi|460384873|ref|XP_004238131.1|	PREDICTED: probable inactive receptor kinase At5g67200-like [Solanum lycopersicum]	AT5G67200.1	Leucine-rich repeat protein kinase family protein		Leucine-rich repeat protein kinase family protein; FUNCTIONS IN: protein serine/threonine kinase activity, protein kinase activity, ATP binding; INVOLVED IN: transmembrane receptor protein tyrosine kinase signaling pathway, protein amino acid phosphorylation; LOCATED IN: plasma membrane; EXPRESSED IN: 22 plant structures; EXPRESSED DURING: 10 growth stages; CONTAINS InterPro DOMAIN/s: Protein kin…
Sp1_comp2062226_c0_seq1	116	.	G	T	197.91		AC=1;AF=0.167;AN=6;BaseQRankSum=-0.433;DP=78;Dels=0.00;FS=0.000;HaplotypeScore=16.4751;MLEAC=1;MLEAF=0.167;MQ=59.90;MQ0=0;MQRankSum=-0.667;QD=2.54;ReadPosRankSum=1.987	GT:AD:DP:GQ:MLPSAC:MLPSAF:PL	0/0/0/0/0/1:63,14:78:31:1:0.167:224,0,31,90,2147483647,2147483647,2147483647											GATK	301	gi|460384873|ref|XP_004238131.1|	PREDICTED: probable inactive receptor kinase At5g67200-like [Solanum lycopersicum]	AT5G67200.1	Leucine-rich repeat protein kinase family protein		Leucine-rich repeat protein kinase family protein; FUNCTIONS IN: protein serine/threonine kinase activity, protein kinase activity, ATP binding; INVOLVED IN: transmembrane receptor protein tyrosine kinase signaling pathway, protein amino acid phosphorylation; LOCATED IN: plasma membrane; EXPRESSED IN: 22 plant structures; EXPRESSED DURING: 10 growth stages; CONTAINS InterPro DOMAIN/s: Protein kin…
Sp1_comp2062226_c0_seq1	148	.	C	T	90.9		AC=1;AF=0.167;AN=6;BaseQRankSum=0.429;DP=93;Dels=0.00;FS=3.974;HaplotypeScore=1.5226;MLEAC=1;MLEAF=0.167;MQ=59.92;MQ0=0;MQRankSum=0.720;QD=0.98;ReadPosRankSum=-2.321	GT:AD:DP:GQ:MLPSAC:MLPSAF:PL	0/0/0/0/0/1:87,6:93:59:1:0.167:117,0,59,149,2147483647,2147483647,2147483647											GATK	301	gi|460384873|ref|XP_004238131.1|	PREDICTED: probable inactive receptor kinase At5g67200-like [Solanum lycopersicum]	AT5G67200.1	Leucine-rich repeat protein kinase family protein		Leucine-rich repeat protein kinase family protein; FUNCTIONS IN: protein serine/threonine kinase activity, protein kinase activity, ATP binding; INVOLVED IN: transmembrane receptor protein tyrosine kinase signaling pathway, protein amino acid phosphorylation; LOCATED IN: plasma membrane; EXPRESSED IN: 22 plant structures; EXPRESSED DURING: 10 growth stages; CONTAINS InterPro DOMAIN/s: Protein kin…
Sp1_comp2062226_c0_seq1	179	.	G	A	277.9		AC=1;AF=0.167;AN=6;BaseQRankSum=-1.172;DP=87;Dels=0.00;FS=1.136;HaplotypeScore=15.9519;MLEAC=1;MLEAF=0.167;MQ=60.00;MQ0=0;MQRankSum=-0.710;QD=3.19;ReadPosRankSum=-1.334	GT:AD:DP:GQ:MLPSAC:MLPSAF:PL	0/0/0/0/0/1:73,14:87:34:1:0.167:304,0,34,102,2147483647,2147483647,2147483647											GATK	301	gi|460384873|ref|XP_004238131.1|	PREDICTED: probable inactive receptor kinase At5g67200-like [Solanum lycopersicum]	AT5G67200.1	Leucine-rich repeat protein kinase family protein		Leucine-rich repeat protein kinase family protein; FUNCTIONS IN: protein serine/threonine kinase activity, protein kinase activity, ATP binding; INVOLVED IN: transmembrane receptor protein tyrosine kinase signaling pathway, protein amino acid phosphorylation; LOCATED IN: plasma membrane; EXPRESSED IN: 22 plant structures; EXPRESSED DURING: 10 growth stages; CONTAINS InterPro DOMAIN/s: Protein kin…
Sp1_comp2062226_c0_seq1	275	.	A	C	92.92		AC=1;AF=0.167;AN=6;BaseQRankSum=-0.106;DP=50;Dels=0.00;FS=0.000;HaplotypeScore=0.7340;MLEAC=1;MLEAF=0.167;MQ=59.59;MQ0=0;MQRankSum=-0.353;QD=1.86;ReadPosRankSum=0.247	GT:AD:DP:GQ:MLPSAC:MLPSAF:PL	0/0/0/0/0/1:44,5:50:23:1:0.167:119,0,23,63,2147483647,2147483647,2147483647											GATK	301	gi|460384873|ref|XP_004238131.1|	PREDICTED: probable inactive receptor kinase At5g67200-like [Solanum lycopersicum]	AT5G67200.1	Leucine-rich repeat protein kinase family protein		Leucine-rich repeat protein kinase family protein; FUNCTIONS IN: protein serine/threonine kinase activity, protein kinase activity, ATP binding; INVOLVED IN: transmembrane receptor protein tyrosine kinase signaling pathway, protein amino acid phosphorylation; LOCATED IN: plasma membrane; EXPRESSED IN: 22 plant structures; EXPRESSED DURING: 10 growth stages; CONTAINS InterPro DOMAIN/s: Protein kin…
Sp1_comp2062226_c0_seq1	292	.	C	T	182.54	PASS	AC=1;AF=0.167;AN=6;BaseQRankSum=0.000;DP=40;Dels=0.00;FS=0.000;HaplotypeScore=0.7340;MLEAC=1;MLEAF=0.167;MQ=58.73;MQ0=0;MQRankSum=-0.452;QD=4.56;ReadPosRankSum=0.979	GT:AD:DP:GQ:MLPSAC:MLPSAF:PL	0/0/0/0/0/1:33,7:40:8:1:0.167:208,0,8,33,77,2147483647,2147483647											GATK	301	gi|460384873|ref|XP_004238131.1|	PREDICTED: probable inactive receptor kinase At5g67200-like [Solanum lycopersicum]	AT5G67200.1	Leucine-rich repeat protein kinase family protein		Leucine-rich repeat protein kinase family protein; FUNCTIONS IN: protein serine/threonine kinase activity, protein kinase activity, ATP binding; INVOLVED IN: transmembrane receptor protein tyrosine kinase signaling pathway, protein amino acid phosphorylation; LOCATED IN: plasma membrane; EXPRESSED IN: 22 plant structures; EXPRESSED DURING: 10 growth stages; CONTAINS InterPro DOMAIN/s: Protein kin…
Sp1_comp2062226_c0_seq1	74	.	G	A	32.91	LowQual;	AC=1;AF=0.167;AN=6;BaseQRankSum=-0.073;DP=62;Dels=0.00;FS=5.180;HaplotypeScore=26.9854;MLEAC=1;MLEAF=0.167;MQ=60.00;MQ0=0;MQRankSum=0.830;QD=0.53;ReadPosRankSum=-0.714	GT:AD:DP:GQ:MLPSAC:MLPSAF:PL	0/0/0/0/0/1:58,4:62:32:1:0.167:59,0,32,79,2147483647,2147483647,2147483647											GATK	301	gi|460384873|ref|XP_004238131.1|	PREDICTED: probable inactive receptor kinase At5g67200-like [Solanum lycopersicum]	AT5G67200.1	Leucine-rich repeat protein kinase family protein		Leucine-rich repeat protein kinase family protein; FUNCTIONS IN: protein serine/threonine kinase activity, protein kinase activity, ATP binding; INVOLVED IN: transmembrane receptor protein tyrosine kinase signaling pathway, protein amino acid phosphorylation; LOCATED IN: plasma membrane; EXPRESSED IN: 22 plant structures; EXPRESSED DURING: 10 growth stages; CONTAINS InterPro DOMAIN/s: Protein kin…
Sp1_comp2062226_c0_seq1	76	.	G	C	353.04		AC=2;AF=0.333;AN=6;BaseQRankSum=0.599;DP=66;Dels=0.00;FS=1.150;HaplotypeScore=23.9841;MLEAC=2;MLEAF=0.333;MQ=60.00;MQ0=0;MQRankSum=-0.942;QD=5.35;ReadPosRankSum=-0.163	GT:AD:DP:GQ:MLPSAC:MLPSAF:PL	0/0/0/0/1/1:51,15:66:2:2:0.333:377,2,0,23,69,2147483647,2147483647											GATK	301	gi|460384873|ref|XP_004238131.1|	PREDICTED: probable inactive receptor kinase At5g67200-like [Solanum lycopersicum]	AT5G67200.1	Leucine-rich repeat protein kinase family protein		Leucine-rich repeat protein kinase family protein; FUNCTIONS IN: protein serine/threonine kinase activity, protein kinase activity, ATP binding; INVOLVED IN: transmembrane receptor protein tyrosine kinase signaling pathway, protein amino acid phosphorylation; LOCATED IN: plasma membrane; EXPRESSED IN: 22 plant structures; EXPRESSED DURING: 10 growth stages; CONTAINS InterPro DOMAIN/s: Protein kin…
Sp1_comp206238_c0_seq1	65	.	C	T	39	.	DP=3;VDB=0.0135;AF1=0.5005;AC1=1;DP4=1,0,1,1;MQ=51;FQ=3.02;PV4=1,1,0.092,0.33	GT:PL:GQ	0/1:69,0,27:30	Sp1_comp206238_c0_seq1	65	.	C	T	65.71	PASS	AC=6;AF=1.00;AN=6;BaseQRankSum=0.736;DP=3;Dels=0.00;FS=0.000;HaplotypeScore=0.0000;MLEAC=6;MLEAF=1.00;MQ=60.00;MQ0=0;MQRankSum=0.736;QD=21.90;ReadPosRankSum=0.736	GT:AD:DP:GQ:MLPSAC:MLPSAF:PL	1/1/1/1/1/1:1,2:3:2:6:1.00:88,16,10,6,4,2,0	SG	255	No hit in this database		No hit in this database
Sp1_comp206238_c0_seq1	71	.	T	A	53.71	PASS	AC=6;AF=1.00;AN=6;BaseQRankSum=0.736;DP=3;Dels=0.00;FS=0.000;HaplotypeScore=0.0000;MLEAC=6;MLEAF=1.00;MQ=60.00;MQ0=0;MQRankSum=-0.736;QD=17.90;ReadPosRankSum=0.736	GT:AD:DP:GQ:MLPSAC:MLPSAF:PL	1/1/1/1/1/1:1,2:3:2:6:1.00:76,16,10,6,4,2,0											GATK	255	No hit in this database		No hit in this database
Sp1_comp206238_c0_seq1	21	.	A	G	4.13	.	DP=3;AF1=0.4998;AC1=1;DP4=1,1,1,0;MQ=51;FQ=6.2;PV4=1,1,1,1	GT:PL:GQ	0/1:32,0,69:31											SAM	255	No hit in this database		No hit in this database
Sp1_comp206244_c0_seq1	152	.	A	C	81.1	.	DP=15;VDB=0.0384;AF1=1;AC1=2;DP4=0,0,5,2;MQ=50;FQ=-48	GT:PL:GQ	1/1:114,21,0:39	Sp1_comp206244_c0_seq1	152	.	A	C	256.12	PASS	AC=6;AF=1.00;AN=6;DP=11;Dels=0.00;FS=0.000;HaplotypeScore=0.0000;MLEAC=6;MLEAF=1.00;MQ=60.00;MQ0=0;QD=23.28	GT:AD:DP:GQ:MLPSAC:MLPSAF:PL	1/1/1/1/1/1:0,11:11:6:6:1.00:281,54,33,21,12,6,0	SG	271	No hit in this database		No hit in this database
Sp1_comp2062622_c0_seq1	164	.	G	T	8.65	.	DP=1;AF1=1;AC1=2;DP4=0,0,0,1;MQ=38;FQ=-30	GT:PL:GQ	1/1:38,3,0:5	Sp1_comp2062622_c0_seq1	164	.	G	T	153.4	PASS	AC=6;AF=1.00;AN=6;DP=6;Dels=0.00;FS=0.000;HaplotypeScore=0.0000;MLEAC=6;MLEAF=1.00;MQ=52.23;MQ0=0;QD=25.57	GT:AD:DP:GQ:MLPSAC:MLPSAF:PL	1/1/1/1/1/1:0,6:6:3:6:1.00:177,31,19,12,7,3,0	SG	227	No hit in this database		No hit in this database
Sp1_comp2062622_c0_seq1	132	.	C	T	57.71	PASS	AC=6;AF=1.00;AN=6;DP=4;Dels=0.00;FS=0.000;HaplotypeScore=0.0000;MLEAC=6;MLEAF=1.00;MQ=48.48;MQ0=0;QD=14.43	GT:AD:DP:GQ:MLPSAC:MLPSAF:PL	1/1/1/1/1/1:0,4:4:2:6:1.00:80,16,10,6,4,2,0											GATK	227	No hit in this database		No hit in this database
Sp1_comp2062622_c0_seq1	141	.	G	A	61.71	PASS	AC=6;AF=1.00;AN=6;DP=4;Dels=0.00;FS=0.000;HaplotypeScore=0.0000;MLEAC=6;MLEAF=1.00;MQ=48.48;MQ0=0;QD=15.43	GT:AD:DP:GQ:MLPSAC:MLPSAF:PL	1/1/1/1/1/1:0,4:4:2:6:1.00:84,16,10,6,4,2,0											GATK	227	No hit in this database		No hit in this database
Sp1_comp2062622_c0_seq1	198	.	T	A	151.4	PASS	AC=6;AF=1.00;AN=6;DP=4;Dels=0.00;FS=0.000;HaplotypeScore=0.0000;MLEAC=6;MLEAF=1.00;MQ=57.37;MQ0=0;QD=23.03	GT:AD:DP:GQ:MLPSAC:MLPSAF:PL	1/1/1/1/1/1:0,4:4:3:6:1.00:175,31,19,12,7,3,0											GATK	227	No hit in this database		No hit in this database
Sp1_comp2062622_c0_seq1	203	.	C	T	159.4	PASS	AC=6;AF=1.00;AN=6;DP=4;Dels=0.00;FS=0.000;HaplotypeScore=0.0000;MLEAC=6;MLEAF=1.00;MQ=57.37;MQ0=0;QD=32.70	GT:AD:DP:GQ:MLPSAC:MLPSAF:PL	1/1/1/1/1/1:0,4:4:3:6:1.00:183,31,19,12,7,3,0											GATK	227	No hit in this database		No hit in this database
Sp1_comp2062622_c0_seq1	27	.	G	T	28.8	.	DP=2;VDB=0.0194;AF1=1;AC1=2;DP4=0,0,1,1;MQ=41;FQ=-33	GT:PL:GQ	1/1:60,6,0:10											SAM	227	No hit in this database		No hit in this database
Sp1_comp2062797_c0_seq1	131	.	T	C	35	.	DP=11;VDB=0.0365;AF1=0.5;AC1=1;DP4=1,2,2,2;MQ=38;FQ=31.8;PV4=1,0.00088,0.46,1	GT:PL:GQ	0/1:65,0,60:62	Sp1_comp2062797_c0_seq1	131	.	T	C	121.5	PASS	AC=3;AF=0.500;AN=6;BaseQRankSum=0.322;DP=8;Dels=0.00;FS=0.000;HaplotypeScore=0.0000;MLEAC=3;MLEAF=0.500;MQ=60.00;MQ0=0;MQRankSum=0.956;QD=15.19;ReadPosRankSum=1.221	GT:AD:DP:GQ:MLPSAC:MLPSAF:PL	0/0/0/1/1/1:3,5:8:0:3:0.500:143,12,3,0,0,5,108	SG	221	No hit in this database		No hit in this database
Sp1_comp2062797_c0_seq1	141	.	C	T	24	.	DP=11;VDB=0.0365;AF1=0.5;AC1=1;DP4=1,2,1,2;MQ=40;FQ=25.8;PV4=1,0.0071,1,1	GT:PL:GQ	0/1:54,0,59:56	Sp1_comp2062797_c0_seq1	141	.	C	T	117.82	PASS	AC=3;AF=0.500;AN=6;BaseQRankSum=-0.361;DP=9;Dels=0.00;FS=0.000;HaplotypeScore=0.0000;MLEAC=3;MLEAF=0.500;MQ=60.00;MQ0=0;MQRankSum=-0.729;QD=13.09;ReadPosRankSum=1.881	GT:AD:DP:GQ:MLPSAC:MLPSAF:PL	0/0/0/1/1/1:4,5:9:2:3:0.500:140,10,2,0,2,10,143	SG	221	No hit in this database		No hit in this database
Sp1_comp2062797_c0_seq1	155	.	G	T	37	.	DP=9;VDB=0.0216;AF1=0.5;AC1=1;DP4=1,3,3,2;MQ=42;FQ=38.6;PV4=0.52,8.7e-05,1,1	GT:PL:GQ	0/1:67,0,71:69	Sp1_comp2062797_c0_seq1	155	.	G	T	49.75	LowQual	AC=2;AF=0.333;AN=6;BaseQRankSum=0.922;DP=7;Dels=0.00;FS=0.000;HaplotypeScore=1.9988;MLEAC=2;MLEAF=0.333;MQ=60.00;MQ0=0;MQRankSum=-0.198;QD=7.11;ReadPosRankSum=1.495	GT:AD:DP:GQ:MLPSAC:MLPSAF:PL	0/0/0/0/1/1:5,2:7:1:2:0.333:72,1,0,3,9,22,188	SG	221	No hit in this database		No hit in this database
Sp1_comp2062797_c0_seq1	161	.	A	G	128.22	PASS	AC=4;AF=0.667;AN=6;BaseQRankSum=0.720;DP=6;Dels=0.00;FS=0.000;HaplotypeScore=2.9974;MLEAC=4;MLEAF=0.667;MQ=60.00;MQ0=0;MQRankSum=-0.720;QD=21.37;ReadPosRankSum=0.000	GT:AD:DP:GQ:MLPSAC:MLPSAF:PL	0/0/1/1/1/1:2,4:6:1:4:0.667:150,16,6,1,0,2,72											GATK	221	No hit in this database		No hit in this database
Sp1_comp2062797_c0_seq1	11	.	C	G	34	.	DP=5;VDB=0.0099;AF1=0.5;AC1=1;DP4=3,0,1,1;MQ=58;FQ=35.6;PV4=0.4,1,1,1	GT:PL:GQ	0/1:64,0,68:66											SAM	221	No hit in this database		No hit in this database
Sp1_comp2062797_c0_seq1	50	.	G	C	87	.	DP=8;VDB=0.0019;AF1=0.5;AC1=1;DP4=2,1,2,2;MQ=55;FQ=53;PV4=1,1,1,1	GT:PL:GQ	0/1:117,0,80:83											SAM	221	No hit in this database		No hit in this database
Sp1_comp2062797_c0_seq1	51	.	T	C	24	.	DP=8;VDB=0.0070;AF1=0.5;AC1=1;DP4=3,2,1,1;MQ=55;FQ=27;PV4=1,1,1,0.4	GT:PL:GQ	0/1:54,0,143:57											SAM	221	No hit in this database		No hit in this database
Sp1_comp2062797_c0_seq1	53	.	T	C	25	.	DP=8;VDB=0.0070;AF1=0.5;AC1=1;DP4=3,2,1,1;MQ=55;FQ=28;PV4=1,1,1,0.3	GT:PL:GQ	0/1:55,0,143:58											SAM	221	No hit in this database		No hit in this database
Sp1_comp2062867_c0_seq1	78	.	C	T	6.98	.	DP=2;AF1=1;AC1=2;DP4=0,0,1,0;MQ=40;FQ=-30	GT:PL:GQ	1/1:36,3,0:4											SAM	228	gi|302416047|ref|XP_003005855.1|	conserved hypothetical protein [Verticillium albo-atrum VaMs.102]	No hit in this database
Sp1_comp206291_c0_seq1	85	.	A	C	25.8	.	DP=2;VDB=0.0124;AF1=1;AC1=2;DP4=0,0,0,2;MQ=47;FQ=-33	GT:PL:GQ	1/1:57,6,0:10	Sp1_comp206291_c0_seq1	85	.	A	C	34.02	LowQual	AC=4;AF=0.667;AN=6;BaseQRankSum=1.231;DP=5;Dels=0.00;FS=0.000;HaplotypeScore=0.0000;MLEAC=4;MLEAF=0.667;MQ=41.04;MQ0=0;MQRankSum=-0.358;QD=6.80;ReadPosRankSum=1.231	GT:AD:DP:GQ:MLPSAC:MLPSAF:PL	0/0/1/1/1/1:2,3:5:1:4:0.667:55,8,3,1,0,1,25	SG	213	No hit in this database		No hit in this database
Sp1_comp206291_c0_seq1	55	.	G	A	41.71	LowQual	AC=6;AF=1.00;AN=6;BaseQRankSum=-0.736;DP=3;Dels=0.00;FS=0.000;HaplotypeScore=0.0000;MLEAC=6;MLEAF=1.00;MQ=41.06;MQ0=0;MQRankSum=-0.736;QD=13.90;ReadPosRankSum=-0.736	GT:AD:DP:GQ:MLPSAC:MLPSAF:PL	1/1/1/1/1/1:1,2:3:2:6:1.00:64,16,10,6,4,2,0											GATK	213	No hit in this database		No hit in this database
Sp1_comp206291_c0_seq1	69	.	T	C	41.71	LowQual	AC=6;AF=1.00;AN=6;BaseQRankSum=1.026;DP=4;Dels=0.00;FS=0.000;HaplotypeScore=0.0000;MLEAC=6;MLEAF=1.00;MQ=41.30;MQ0=0;MQRankSum=-1.026;QD=10.43;ReadPosRankSum=1.026	GT:AD:DP:GQ:MLPSAC:MLPSAF:PL	1/1/1/1/1/1:2,2:4:2:6:1.00:64,16,10,6,4,2,0											GATK	213	No hit in this database		No hit in this database
Sp1_comp206291_c0_seq1	73	.	C	A	41.71	LowQual	AC=6;AF=1.00;AN=6;BaseQRankSum=0.000;DP=4;Dels=0.00;FS=0.000;HaplotypeScore=0.0000;MLEAC=6;MLEAF=1.00;MQ=41.30;MQ0=0;MQRankSum=-1.026;QD=10.43;ReadPosRankSum=1.026	GT:AD:DP:GQ:MLPSAC:MLPSAF:PL	1/1/1/1/1/1:2,2:4:2:6:1.00:64,16,10,6,4,2,0											GATK	213	No hit in this database		No hit in this database
Sp1_comp206291_c0_seq1	99	.	C	A	34.02	LowQual;	AC=4;AF=0.667;AN=6;BaseQRankSum=0.736;DP=3;Dels=0.00;FS=0.000;HaplotypeScore=0.0000;MLEAC=4;MLEAF=0.667;MQ=31.93;MQ0=0;MQRankSum=-0.736;QD=11.34;ReadPosRankSum=0.736	GT:AD:DP:GQ:MLPSAC:MLPSAF:PL	0/0/1/1/1/1:1,2:3:1:4:0.667:55,8,3,1,0,1,31											GATK	213	No hit in this database		No hit in this database
Sp1_comp206291_c0_seq1	18	.	G	A	33.2	.	DP=3;VDB=0.0099;AF1=0.5207;AC1=1;DP4=1,0,1,1;MQ=51;FQ=-16.1;PV4=1,1,1,0.33	GT:PL:GQ	0/1:63,0,11:14											SAM	213	No hit in this database		No hit in this database
Sp1_comp206298_c0_seq1	38	.	T	A	38.8	.	DP=2;VDB=0.0184;AF1=1;AC1=2;DP4=0,0,2,0;MQ=60;FQ=-33	GT:PL:GQ	1/1:70,6,0:10											SAM	416	No hit in this database		No hit in this database
Sp1_comp206298_c0_seq1	41	.	T	G	40.8	.	DP=2;VDB=0.0184;AF1=1;AC1=2;DP4=0,0,2,0;MQ=60;FQ=-33	GT:PL:GQ	1/1:72,6,0:10											SAM	416	No hit in this database		No hit in this database
Sp1_comp2062982_c0_seq1	208	.	G	T	5.46	.	DP=2;AF1=0.5;AC1=1;DP4=0,1,0,1;MQ=48;FQ=5.8;PV4=1,1,1,1	GT:PL:GQ	0/1:34,0,35:34											SAM	278	No hit in this database		No hit in this database
Sp1_comp206314_c0_seq1	121	.	A	C	109	.	DP=14;VDB=0.0365;AF1=1;AC1=2;DP4=0,0,3,6;MQ=49;FQ=-54	GT:PL:GQ	1/1:142,27,0:51	Sp1_comp206314_c0_seq1	121	.	A	C	354.79	PASS	AC=6;AF=1.00;AN=6;DP=14;Dels=0.00;FS=0.000;HaplotypeScore=0.9987;MLEAC=6;MLEAF=1.00;MQ=60.00;MQ0=0;QD=25.34	GT:AD:DP:GQ:MLPSAC:MLPSAF:PL	1/1/1/1/1/1:0,14:14:7:6:1.00:380,70,43,27,16,7,0	SG	508	No hit in this database		No hit in this database
Sp1_comp206314_c0_seq1	126	.	G	A	82	.	DP=15;VDB=0.0380;AF1=0.5;AC1=1;DP4=1,1,3,5;MQ=49;FQ=19.1;PV4=1,0.00011,0.16,1	GT:PL:GQ	0/1:112,0,46:49	Sp1_comp206314_c0_seq1	126	.	G	A	284.45	PASS	AC=5;AF=0.833;AN=6;BaseQRankSum=0.255;DP=15;Dels=0.00;FS=0.000;HaplotypeScore=0.0000;MLEAC=5;MLEAF=0.833;MQ=60.00;MQ0=0;MQRankSum=0.934;QD=18.96;ReadPosRankSum=0.934	GT:AD:DP:GQ:MLPSAC:MLPSAF:PL	0/1/1/1/1/1:2,13:15:2:5:0.833:308,42,20,8,2,0,64	SG	508	No hit in this database		No hit in this database
Sp1_comp206314_c0_seq1	227	.	T	C	118	.	DP=11;VDB=0.0398;AF1=1;AC1=2;DP4=0,0,8,3;MQ=43;FQ=-60	GT:PL:GQ	1/1:151,33,0:63	Sp1_comp206314_c0_seq1	227	.	T	C	411.6	PASS	AC=6;AF=1.00;AN=6;DP=12;Dels=0.00;FS=0.000;HaplotypeScore=0.0000;MLEAC=6;MLEAF=1.00;MQ=60.00;MQ0=0;QD=34.30	GT:AD:DP:GQ:MLPSAC:MLPSAF:PL	1/1/1/1/1/1:0,12:12:8:6:1.00:437,78,48,30,18,8,0	SG	508	No hit in this database		No hit in this database
Sp1_comp206314_c0_seq1	248	.	A	G	111	.	DP=14;VDB=0.0325;AF1=1;AC1=2;DP4=0,0,4,5;MQ=40;FQ=-54	GT:PL:GQ	1/1:144,27,0:51	Sp1_comp206314_c0_seq1	248	.	A	G	454.45	PASS	AC=6;AF=1.00;AN=6;DP=15;Dels=0.00;FS=0.000;HaplotypeScore=0.0000;MLEAC=6;MLEAF=1.00;MQ=60.00;MQ0=0;QD=30.30	GT:AD:DP:GQ:MLPSAC:MLPSAF:PL	1/1/1/1/1/1:0,15:15:9:6:1.00:480,93,57,36,21,9,0	SG	508	No hit in this database		No hit in this database
Sp1_comp206314_c0_seq1	267	.	G	A	135	.	DP=16;VDB=0.0271;AF1=1;AC1=2;DP4=0,0,6,6;MQ=38;FQ=-63	GT:PL:GQ	1/1:168,36,0:69	Sp1_comp206314_c0_seq1	267	.	G	A	601.18	PASS	AC=6;AF=1.00;AN=6;DP=17;Dels=0.00;FS=0.000;HaplotypeScore=0.0000;MLEAC=6;MLEAF=1.00;MQ=60.00;MQ0=0;QD=27.58	GT:AD:DP:GQ:MLPSAC:MLPSAF:PL	1/1/1/1/1/1:0,17:17:12:6:1.00:627,117,72,45,26,12,0	SG	508	No hit in this database		No hit in this database
Sp1_comp206314_c0_seq1	271	.	G	A	222	.	DP=17;VDB=0.0298;AF1=1;AC1=2;DP4=0,0,7,10;MQ=38;FQ=-78	GT:PL:GQ	1/1:255,51,0:99	Sp1_comp206314_c0_seq1	271	.	G	A	672.12	PASS	AC=6;AF=1.00;AN=6;DP=18;Dels=0.00;FS=0.000;HaplotypeScore=0.0000;MLEAC=6;MLEAF=1.00;MQ=60.00;MQ0=0;QD=34.39	GT:AD:DP:GQ:MLPSAC:MLPSAF:PL	1/1/1/1/1/1:0,18:18:13:6:1.00:698,124,76,48,28,13,0	SG	508	No hit in this database		No hit in this database
Sp1_comp206314_c0_seq1	280	.	G	T	9.31	.	DP=17;VDB=0.0216;AF1=1;AC1=2;DP4=0,0,0,2;MQ=34;FQ=-33	GT:PL:GQ	1/1:40,6,0:8	Sp1_comp206314_c0_seq1	280	.	G	T	594.18	PASS	AC=6;AF=1.00;AN=6;DP=18;Dels=0.00;FS=0.000;HaplotypeScore=0.0000;MLEAC=6;MLEAF=1.00;MQ=60.00;MQ0=0;QD=33.01	GT:AD:DP:GQ:MLPSAC:MLPSAF:PL	1/1/1/1/1/1:0,18:18:12:6:1.00:620,117,72,45,26,12,0	SG	508	No hit in this database		No hit in this database
Sp1_comp206314_c0_seq1	329	.	A	C	52.1	.	DP=14;VDB=0.0081;AF1=1;AC1=2;DP4=0,0,0,6;MQ=39;FQ=-45	GT:PL:GQ	1/1:85,18,0:33	Sp1_comp206314_c0_seq1	329	.	A	C	569.25	PASS	AC=6;AF=1.00;AN=6;DP=15;Dels=0.00;FS=0.000;HaplotypeScore=0.0000;MLEAC=6;MLEAF=1.00;MQ=60.00;MQ0=0;QD=26.79	GT:AD:DP:GQ:MLPSAC:MLPSAF:PL	1/1/1/1/1/1:0,15:15:11:6:1.00:595,109,67,42,25,11,0	SG	508	No hit in this database		No hit in this database
Sp1_comp206314_c0_seq1	336	.	G	A	19	.	DP=14;VDB=0.0365;AF1=1;AC1=2;DP4=0,0,0,3;MQ=31;FQ=-36	GT:PL:GQ	1/1:51,9,0:15	Sp1_comp206314_c0_seq1	336	.	G	A	552.25	PASS	AC=6;AF=1.00;AN=6;DP=15;Dels=0.00;FS=0.000;HaplotypeScore=0.0000;MLEAC=6;MLEAF=1.00;MQ=60.00;MQ0=0;QD=26.53	GT:AD:DP:GQ:MLPSAC:MLPSAF:PL	1/1/1/1/1/1:0,15:15:11:6:1.00:578,109,67,42,25,11,0	SG	508	No hit in this database		No hit in this database
Sp1_comp206314_c0_seq1	364	.	G	C	97.3	.	DP=5;VDB=0.0398;AF1=1;AC1=2;DP4=0,0,0,5;MQ=39;FQ=-42	GT:PL:GQ	1/1:130,15,0:27	Sp1_comp206314_c0_seq1	364	.	G	C	239.4	PASS	AC=6;AF=1.00;AN=6;DP=6;Dels=0.00;FS=0.000;HaplotypeScore=0.0000;MLEAC=6;MLEAF=1.00;MQ=60.00;MQ0=0;QD=29.41	GT:AD:DP:GQ:MLPSAC:MLPSAF:PL	1/1/1/1/1/1:0,6:6:5:6:1.00:264,47,29,18,11,5,0	SG	508	No hit in this database		No hit in this database
Sp1_comp206314_c0_seq1	421	.	C	G	75	.	DP=6;VDB=0.0284;AF1=0.5013;AC1=1;DP4=1,0,2,3;MQ=34;FQ=-5.45;PV4=1,0.26,0.075,0.38	GT:PL:GQ	0/1:105,0,23:26	Sp1_comp206314_c0_seq1	421	.	C	G	103.16	PASS	AC=6;AF=1.00;AN=6;DP=6;Dels=0.00;FS=0.000;HaplotypeScore=0.0000;MLEAC=6;MLEAF=1.00;MQ=57.27;MQ0=0;QD=17.19	GT:AD:DP:GQ:MLPSAC:MLPSAF:PL	1/1/1/1/1/1:0,6:6:2:6:1.00:126,23,14,9,5,2,0	SG	508	No hit in this database		No hit in this database
Sp1_comp206314_c0_seq1	429	.	A	G	4.77	.	DP=6;VDB=0.0284;AF1=0.5003;AC1=1;DP4=1,0,2,1;MQ=33;FQ=-3.1;PV4=1,0.058,0.12,1	GT:PL:GQ	0/1:33,0,28:30	Sp1_comp206314_c0_seq1	429	.	A	G	65.16	PASS	AC=6;AF=1.00;AN=6;DP=6;Dels=0.00;FS=0.000;HaplotypeScore=3.9978;MLEAC=6;MLEAF=1.00;MQ=57.27;MQ0=0;QD=10.86	GT:AD:DP:GQ:MLPSAC:MLPSAF:PL	1/1/1/1/1/1:0,6:6:2:6:1.00:88,23,14,9,5,2,0	SG	508	No hit in this database		No hit in this database
Sp1_comp206314_c0_seq1	467	.	T	C	4.77	.	DP=4;VDB=0.0010;AF1=0.5002;AC1=1;DP4=1,0,2,1;MQ=33;FQ=3.3;PV4=1,0.0024,0.12,1	GT:PL:GQ	0/1:33,0,29:31	Sp1_comp206314_c0_seq1	467	.	T	C	167.75	PASS	AC=4;AF=0.667;AN=6;BaseQRankSum=0.898;DP=10;Dels=0.00;FS=0.000;HaplotypeScore=0.0000;MLEAC=4;MLEAF=0.667;MQ=58.38;MQ0=0;MQRankSum=0.898;QD=16.78;ReadPosRankSum=1.733	GT:AD:DP:GQ:MLPSAC:MLPSAF:PL	0/0/1/1/1/1:2,8:10:1:4:0.667:190,22,9,3,0,1,58	SG	508	No hit in this database		No hit in this database
Sp1_comp206314_c0_seq1	478	.	G	T	22	.	DP=4;VDB=0.0010;AF1=0.5004;AC1=1;DP4=1,0,2,1;MQ=33;FQ=3.54;PV4=1,0.067,0.12,1	GT:PL:GQ	0/1:52,0,28:31	Sp1_comp206314_c0_seq1	478	.	G	T	168.75	PASS	AC=4;AF=0.667;AN=6;BaseQRankSum=0.572;DP=8;Dels=0.00;FS=0.000;HaplotypeScore=0.0000;MLEAC=4;MLEAF=0.667;MQ=60.00;MQ0=0;MQRankSum=0.572;QD=21.09;ReadPosRankSum=1.589	GT:AD:DP:GQ:MLPSAC:MLPSAF:PL	0/0/1/1/1/1:2,6:8:1:4:0.667:191,22,9,3,0,1,61	SG	508	No hit in this database		No hit in this database
Sp1_comp206314_c0_seq1	69	.	G	T	87.1	.	DP=10;VDB=0.0345;AF1=0.5064;AC1=1;DP4=1,0,4,1;MQ=49;FQ=-11.3;PV4=1,0.45,0.44,1	GT:PL:GQ	0/1:117,0,16:19	Sp1_comp206314_c0_seq1	69	.	G	T	53.02	PASS	AC=4;AF=0.667;AN=6;BaseQRankSum=0.742;DP=7;Dels=0.00;FS=0.000;HaplotypeScore=1.9997;MLEAC=4;MLEAF=0.667;MQ=54.00;MQ0=0;MQRankSum=0.742;QD=7.57;ReadPosRankSum=0.742	GT:AD:DP:GQ:MLPSAC:MLPSAF:PL	0/0/1/1/1/1:1,6:7:1:4:0.667:74,8,3,1,0,1,30	SG	508	No hit in this database		No hit in this database
Sp1_comp206314_c0_seq1	213	.	A	C	323.99	PASS	AC=5;AF=0.833;AN=6;BaseQRankSum=0.348;DP=12;Dels=0.00;FS=0.000;HaplotypeScore=0.9832;MLEAC=5;MLEAF=0.833;MQ=60.00;MQ0=0;MQRankSum=0.000;QD=27.00;ReadPosRankSum=0.696	GT:AD:DP:GQ:MLPSAC:MLPSAF:PL	0/1/1/1/1/1:2,10:12:6:5:0.833:349,56,30,15,6,0,29											GATK	508	No hit in this database		No hit in this database
Sp1_comp206314_c0_seq1	319	.	C	G	572.18	PASS	AC=6;AF=1.00;AN=6;DP=17;Dels=0.00;FS=0.000;HaplotypeScore=0.0000;MLEAC=6;MLEAF=1.00;MQ=60.00;MQ0=0;QD=33.66	GT:AD:DP:GQ:MLPSAC:MLPSAF:PL	1/1/1/1/1/1:0,17:17:12:6:1.00:598,117,72,45,26,12,0											GATK	508	No hit in this database		No hit in this database
Sp1_comp206314_c0_seq1	382	.	A	T	74.16	PASS	AC=6;AF=1.00;AN=6;DP=3;Dels=0.00;FS=0.000;HaplotypeScore=0.0000;MLEAC=6;MLEAF=1.00;MQ=60.00;MQ0=0;QD=24.72	GT:AD:DP:GQ:MLPSAC:MLPSAF:PL	1/1/1/1/1/1:0,3:3:2:6:1.00:97,23,14,9,5,2,0											GATK	508	No hit in this database		No hit in this database
Sp1_comp206314_c0_seq1	395	.	G	A	39.71	LowQual	AC=6;AF=1.00;AN=6;DP=2;Dels=0.00;FS=0.000;HaplotypeScore=0.0000;MLEAC=6;MLEAF=1.00;MQ=60.00;MQ0=0;QD=19.86	GT:AD:DP:GQ:MLPSAC:MLPSAF:PL	1/1/1/1/1/1:0,2:2:2:6:1.00:62,16,10,6,4,2,0											GATK	508	No hit in this database		No hit in this database
Sp1_comp206314_c0_seq1	453	.	C	T	159.83	PASS	AC=6;AF=1.00;AN=6;DP=8;Dels=0.00;FS=0.000;HaplotypeScore=0.0000;MLEAC=6;MLEAF=1.00;MQ=57.97;MQ0=0;QD=19.98	GT:AD:DP:GQ:MLPSAC:MLPSAF:PL	1/1/1/1/1/1:0,8:8:4:6:1.00:184,39,24,15,9,4,0											GATK	508	No hit in this database		No hit in this database
Sp1_comp206314_c0_seq1	30	.	T	C	90.5	.	DP=5;VDB=0.0001;AF1=1;AC1=2;DP4=0,0,4,0;MQ=49;FQ=-39	GT:PL:GQ	1/1:123,12,0:21											SAM	508	No hit in this database		No hit in this database
Sp1_comp206314_c0_seq1	48	.	A	G	81.5	.	DP=7;VDB=0.0118;AF1=1;AC1=2;DP4=0,0,4,0;MQ=49;FQ=-39	GT:PL:GQ	1/1:114,12,0:21											SAM	508	No hit in this database		No hit in this database
Sp1_comp206314_c0_seq1	49	.	G	A	79.5	.	DP=7;VDB=0.0118;AF1=1;AC1=2;DP4=0,0,4,0;MQ=49;FQ=-39	GT:PL:GQ	1/1:112,12,0:21											SAM	508	No hit in this database		No hit in this database
Sp1_comp206314_c0_seq1	75	.	A	G	28	.	DP=8;VDB=0.0244;AF1=0.5004;AC1=1;DP4=1,0,2,0;MQ=54;FQ=3.54;PV4=1,0.44,1,1	GT:PL:GQ	0/1:58,0,28:31											SAM	508	No hit in this database		No hit in this database
Sp1_comp206314_c0_seq1	8	.	G	T	56	.	DP=4;VDB=0.0000;AF1=0.5016;AC1=1;DP4=1,0,3,0;MQ=49;FQ=-6.18;PV4=1,1,0.11,1	GT:PL:GQ	0/1:86,0,22:25											SAM	508	No hit in this database		No hit in this database
Sp1_comp2063187_c0_seq1	227	.	T	C	222	.	DP=76;VDB=0.0000;AF1=1;AC1=2;DP4=0,0,32,39;MQ=57;FQ=-241	GT:PL:GQ	1/1:255,214,0:99											SAM	336	gi|296086079|emb|CBI31520.3|	unnamed protein product [Vitis vinifera]	AT2G38880.7	nuclear factor Y, subunit B1	Encodes a transcription factor from the nuclear factor Y (NF-Y) family, AtNF-YB1. Confers drought tolerance.	nuclear factor Y, subunit B1 (NF-YB1); CONTAINS InterPro DOMAIN/s: Transcription factor, CBFA/NFYB, DNA topoisomerase (InterPro:IPR003957), Transcription factor CBF/NF-Y/archaeal histone (InterPro:IPR003958), Histone-fold (InterPro:IPR009072), Transcription factor, NFYB/HAP3, conserved site (InterPro:IPR003956); BEST Arabidopsis thaliana protein match is: nuclear factor Y, subunit B8 (TAIR:AT2G37…
Sp1_comp2063187_c0_seq1	237	.	T	A	138	.	DP=7;VDB=0.0000;AF1=1;AC1=2;DP4=0,0,3,3;MQ=57;FQ=-45	GT:PL:GQ	1/1:171,18,0:33											SAM	336	gi|296086079|emb|CBI31520.3|	unnamed protein product [Vitis vinifera]	AT2G38880.7	nuclear factor Y, subunit B1	Encodes a transcription factor from the nuclear factor Y (NF-Y) family, AtNF-YB1. Confers drought tolerance.	nuclear factor Y, subunit B1 (NF-YB1); CONTAINS InterPro DOMAIN/s: Transcription factor, CBFA/NFYB, DNA topoisomerase (InterPro:IPR003957), Transcription factor CBF/NF-Y/archaeal histone (InterPro:IPR003958), Histone-fold (InterPro:IPR009072), Transcription factor, NFYB/HAP3, conserved site (InterPro:IPR003956); BEST Arabidopsis thaliana protein match is: nuclear factor Y, subunit B8 (TAIR:AT2G37…
Sp1_comp2063187_c0_seq1	238	.	G	C	75	.	DP=4;VDB=0.0002;AF1=1;AC1=2;DP4=0,0,1,2;MQ=54;FQ=-36	GT:PL:GQ	1/1:107,9,0:16											SAM	336	gi|296086079|emb|CBI31520.3|	unnamed protein product [Vitis vinifera]	AT2G38880.7	nuclear factor Y, subunit B1	Encodes a transcription factor from the nuclear factor Y (NF-Y) family, AtNF-YB1. Confers drought tolerance.	nuclear factor Y, subunit B1 (NF-YB1); CONTAINS InterPro DOMAIN/s: Transcription factor, CBFA/NFYB, DNA topoisomerase (InterPro:IPR003957), Transcription factor CBF/NF-Y/archaeal histone (InterPro:IPR003958), Histone-fold (InterPro:IPR009072), Transcription factor, NFYB/HAP3, conserved site (InterPro:IPR003956); BEST Arabidopsis thaliana protein match is: nuclear factor Y, subunit B8 (TAIR:AT2G37…
Sp1_comp2063187_c0_seq1	239	.	A	T	69	.	DP=4;VDB=0.0002;AF1=1;AC1=2;DP4=0,0,1,2;MQ=54;FQ=-36	GT:PL:GQ	1/1:101,9,0:16											SAM	336	gi|296086079|emb|CBI31520.3|	unnamed protein product [Vitis vinifera]	AT2G38880.7	nuclear factor Y, subunit B1	Encodes a transcription factor from the nuclear factor Y (NF-Y) family, AtNF-YB1. Confers drought tolerance.	nuclear factor Y, subunit B1 (NF-YB1); CONTAINS InterPro DOMAIN/s: Transcription factor, CBFA/NFYB, DNA topoisomerase (InterPro:IPR003957), Transcription factor CBF/NF-Y/archaeal histone (InterPro:IPR003958), Histone-fold (InterPro:IPR009072), Transcription factor, NFYB/HAP3, conserved site (InterPro:IPR003956); BEST Arabidopsis thaliana protein match is: nuclear factor Y, subunit B8 (TAIR:AT2G37…
Sp1_comp2063221_c0_seq1	27	.	T	A	63	.	DP=6;VDB=0.0020;AF1=0.5;AC1=1;DP4=1,2,2,1;MQ=54;FQ=47.9;PV4=1,1,1,1	GT:PL:GQ	0/1:93,0,75:78											SAM	242	No hit in this database		No hit in this database
Sp1_comp2063221_c0_seq1	28	.	A	T	64	.	DP=6;VDB=0.0020;AF1=0.5;AC1=1;DP4=1,2,2,1;MQ=54;FQ=57.5;PV4=1,1,1,1	GT:PL:GQ	0/1:94,0,85:87											SAM	242	No hit in this database		No hit in this database
Sp1_comp206324_c0_seq2	121	.	A	G	39	.	DP=4;VDB=0.0131;AF1=0.5;AC1=1;DP4=1,1,1,1;MQ=54;FQ=19;PV4=1,1,0.39,1	GT:PL:GQ	0/1:69,0,46:49	Sp1_comp206324_c0_seq2	121	.	A	G	61.02	PASS	AC=4;AF=0.667;AN=6;BaseQRankSum=1.231;DP=5;Dels=0.00;FS=0.000;HaplotypeScore=0.0000;MLEAC=4;MLEAF=0.667;MQ=60.00;MQ0=0;MQRankSum=0.358;QD=12.20;ReadPosRankSum=-0.358	GT:AD:DP:GQ:MLPSAC:MLPSAF:PL	0/0/1/1/1/1:3,2:5:1:4:0.667:82,8,3,1,0,1,26	SG	213	No hit in this database		No hit in this database
Sp1_comp206324_c0_seq2	163	.	T	G	96.02	PASS	AC=3;AF=0.500;AN=6;BaseQRankSum=0.937;DP=7;Dels=0.00;FS=3.136;HaplotypeScore=0.0000;MLEAC=3;MLEAF=0.500;MQ=60.00;MQ0=0;MQRankSum=0.000;QD=13.72;ReadPosRankSum=0.550	GT:AD:DP:GQ:MLPSAC:MLPSAF:PL	0/0/0/1/1/1:4,3:7:2:3:0.500:118,8,2,0,2,8,109											GATK	213	No hit in this database		No hit in this database
Sp1_comp206324_c0_seq2	64	.	G	A	6.2	.	DP=2;AF1=0.5;AC1=1;DP4=1,0,1,0;MQ=60;FQ=5.8;PV4=1,1,1,1	GT:PL:GQ	0/1:35,0,34:34											SAM	213	No hit in this database		No hit in this database
Sp1_comp206324_c0_seq2	65	.	T	C	6.2	.	DP=2;AF1=0.5;AC1=1;DP4=1,0,1,0;MQ=60;FQ=5.38;PV4=1,1,1,1	GT:PL:GQ	0/1:35,0,33:34											SAM	213	No hit in this database		No hit in this database
Sp1_comp206332_c0_seq1	189	.	G	A	3.54	.	DP=7;VDB=0.0224;AF1=0.4998;AC1=1;DP4=3,1,1,2;MQ=50;FQ=5.47;PV4=0.49,0.0034,0.14,1	GT:PL:GQ	0/1:31,0,107:30	Sp1_comp206332_c0_seq1	189	.	G	A,T	62.51	PASS	AC=2,1;AF=0.333,0.167;AN=6;BaseQRankSum=-0.956;DP=8;Dels=0.00;FS=0.000;HaplotypeScore=0.0000;MLEAC=2,1;MLEAF=0.333,0.167;MQ=60.00;MQ0=0;MQRankSum=-0.322;QD=7.81;ReadPosRankSum=-0.684	GT:AD:DP:GQ:MLPSAC:MLPSAF	0/0/0/1/1/2:5,2,1:8:1:2,1:0.333,0.167	SG	448	gi|75303646|sp|Q8S950.1|NACK1_TOBAC	RecName: Full=Kinesin-like protein NACK1; AltName: Full=NPK1-activating kinesin 1	AT1G18370.1	ATP binding microtubule motor family protein	Encodes a kinesin HINKEL. Required for cytokinesis in pollen. Mutant has cytokinesis defects; seedling lethal.	HINKEL (HIK); FUNCTIONS IN: microtubule motor activity, ATP binding; INVOLVED IN: response to cyclopentenone, cellularization of the embryo sac, gametophyte development, pollen development, cytokinesis; LOCATED IN: chloroplast; EXPRESSED IN: 22 plant structures; EXPRESSED DURING: 13 growth stages; CONTAINS InterPro DOMAIN/s: Protein of unknown function DUF3490 (InterPro:IPR021881), Kinesin, motor…
Sp1_comp206332_c0_seq1	297	.	T	G	64.45	PASS	AC=2;AF=0.333;AN=6;BaseQRankSum=-1.422;DP=9;Dels=0.00;FS=0.000;HaplotypeScore=0.0000;MLEAC=2;MLEAF=0.333;MQ=60.00;MQ0=0;MQRankSum=0.248;QD=7.16;ReadPosRankSum=-2.054	GT:AD:DP:GQ:MLPSAC:MLPSAF:PL	0/0/0/0/1/1:6,3:9:2:2:0.333:87,3,0,2,9,24,233											GATK	448	gi|75303646|sp|Q8S950.1|NACK1_TOBAC	RecName: Full=Kinesin-like protein NACK1; AltName: Full=NPK1-activating kinesin 1	AT1G18370.1	ATP binding microtubule motor family protein	Encodes a kinesin HINKEL. Required for cytokinesis in pollen. Mutant has cytokinesis defects; seedling lethal.	HINKEL (HIK); FUNCTIONS IN: microtubule motor activity, ATP binding; INVOLVED IN: response to cyclopentenone, cellularization of the embryo sac, gametophyte development, pollen development, cytokinesis; LOCATED IN: chloroplast; EXPRESSED IN: 22 plant structures; EXPRESSED DURING: 13 growth stages; CONTAINS InterPro DOMAIN/s: Protein of unknown function DUF3490 (InterPro:IPR021881), Kinesin, motor…
Sp1_comp206332_c0_seq1	384	.	C	A	42.96	LowQual	AC=1;AF=0.167;AN=6;BaseQRankSum=0.354;DP=11;Dels=0.00;FS=0.000;HaplotypeScore=0.0000;MLEAC=1;MLEAF=0.167;MQ=60.00;MQ0=0;MQRankSum=-0.354;QD=3.91;ReadPosRankSum=0.118	GT:AD:DP:GQ:MLPSAC:MLPSAF:PL	0/0/0/0/0/1:9,2:11:3:1:0.167:67,0,3,10,24,49,361											GATK	448	gi|75303646|sp|Q8S950.1|NACK1_TOBAC	RecName: Full=Kinesin-like protein NACK1; AltName: Full=NPK1-activating kinesin 1	AT1G18370.1	ATP binding microtubule motor family protein	Encodes a kinesin HINKEL. Required for cytokinesis in pollen. Mutant has cytokinesis defects; seedling lethal.	HINKEL (HIK); FUNCTIONS IN: microtubule motor activity, ATP binding; INVOLVED IN: response to cyclopentenone, cellularization of the embryo sac, gametophyte development, pollen development, cytokinesis; LOCATED IN: chloroplast; EXPRESSED IN: 22 plant structures; EXPRESSED DURING: 13 growth stages; CONTAINS InterPro DOMAIN/s: Protein of unknown function DUF3490 (InterPro:IPR021881), Kinesin, motor…
Sp1_comp206332_c0_seq1	418	.	T	C	45.75	LowQual	AC=2;AF=0.333;AN=6;BaseQRankSum=0.572;DP=8;Dels=0.00;FS=0.000;HaplotypeScore=1.9330;MLEAC=2;MLEAF=0.333;MQ=60.00;MQ0=0;MQRankSum=1.067;QD=5.72;ReadPosRankSum=0.000	GT:AD:DP:GQ:MLPSAC:MLPSAF:PL	0/0/0/0/1/1:6,2:8:1:2:0.333:68,1,0,3,9,22,201											GATK	448	gi|75303646|sp|Q8S950.1|NACK1_TOBAC	RecName: Full=Kinesin-like protein NACK1; AltName: Full=NPK1-activating kinesin 1	AT1G18370.1	ATP binding microtubule motor family protein	Encodes a kinesin HINKEL. Required for cytokinesis in pollen. Mutant has cytokinesis defects; seedling lethal.	HINKEL (HIK); FUNCTIONS IN: microtubule motor activity, ATP binding; INVOLVED IN: response to cyclopentenone, cellularization of the embryo sac, gametophyte development, pollen development, cytokinesis; LOCATED IN: chloroplast; EXPRESSED IN: 22 plant structures; EXPRESSED DURING: 13 growth stages; CONTAINS InterPro DOMAIN/s: Protein of unknown function DUF3490 (InterPro:IPR021881), Kinesin, motor…
Sp1_comp206332_c0_seq1	96	.	G	A	109.76	PASS	AC=2;AF=0.333;AN=6;BaseQRankSum=1.202;DP=14;Dels=0.00;FS=0.000;HaplotypeScore=0.0000;MLEAC=2;MLEAF=0.333;MQ=60.00;MQ0=0;MQRankSum=-0.495;QD=7.84;ReadPosRankSum=0.778	GT:AD:DP:GQ:MLPSAC:MLPSAF:PL	0/0/0/0/1/1:10,4:14:3:2:0.333:133,3,0,4,15,38,338											GATK	448	gi|75303646|sp|Q8S950.1|NACK1_TOBAC	RecName: Full=Kinesin-like protein NACK1; AltName: Full=NPK1-activating kinesin 1	AT1G18370.1	ATP binding microtubule motor family protein	Encodes a kinesin HINKEL. Required for cytokinesis in pollen. Mutant has cytokinesis defects; seedling lethal.	HINKEL (HIK); FUNCTIONS IN: microtubule motor activity, ATP binding; INVOLVED IN: response to cyclopentenone, cellularization of the embryo sac, gametophyte development, pollen development, cytokinesis; LOCATED IN: chloroplast; EXPRESSED IN: 22 plant structures; EXPRESSED DURING: 13 growth stages; CONTAINS InterPro DOMAIN/s: Protein of unknown function DUF3490 (InterPro:IPR021881), Kinesin, motor…
Sp1_comp2063380_c0_seq1	110	.	A	G	3.02	.	DP=2;VDB=0.0145;AF1=1;AC1=2;DP4=0,0,1,0;MQ=60;FQ=-30	GT:PL:GQ	0/1:30,3,0:4	Sp1_comp2063380_c0_seq1	110	.	A	G	52.71	PASS	AC=6;AF=1.00;AN=6;DP=2;Dels=0.00;FS=0.000;HaplotypeScore=0.0000;MLEAC=6;MLEAF=1.00;MQ=60.00;MQ0=0;QD=26.36	GT:AD:DP:GQ:MLPSAC:MLPSAF:PL	1/1/1/1/1/1:0,2:2:2:6:1.00:75,16,10,6,4,2,0	SG	380	gi|460377412|ref|XP_004234487.1|	PREDICTED: probable dolichyl-diphosphooligosaccharide--protein glycosyltransferase subunit 3B-like [Solanum lycopersicum]	AT1G61790.1	Oligosaccharyltransferase complex/magnesium transporter family protein		Oligosaccharyltransferase complex/magnesium transporter family protein; FUNCTIONS IN: oligosaccharide transmembrane transporter activity; INVOLVED IN: biological_process unknown; LOCATED IN: endoplasmic reticulum, plasma membrane, chloroplast; EXPRESSED IN: 26 plant structures; EXPRESSED DURING: 15 growth stages; CONTAINS InterPro DOMAIN/s: Magnesium transporter protein 1 (InterPro:IPR006844), Ol…
Sp1_comp2063380_c0_seq1	19	.	T	C	5.46	.	DP=1;AF1=1;AC1=2;DP4=0,0,0,1;MQ=34;FQ=-30	GT:PL:GQ	1/1:34,3,0:3											SAM	380	gi|460377412|ref|XP_004234487.1|	PREDICTED: probable dolichyl-diphosphooligosaccharide--protein glycosyltransferase subunit 3B-like [Solanum lycopersicum]	AT1G61790.1	Oligosaccharyltransferase complex/magnesium transporter family protein		Oligosaccharyltransferase complex/magnesium transporter family protein; FUNCTIONS IN: oligosaccharide transmembrane transporter activity; INVOLVED IN: biological_process unknown; LOCATED IN: endoplasmic reticulum, plasma membrane, chloroplast; EXPRESSED IN: 26 plant structures; EXPRESSED DURING: 15 growth stages; CONTAINS InterPro DOMAIN/s: Magnesium transporter protein 1 (InterPro:IPR006844), Ol…
Sp1_comp2063380_c0_seq1	22	.	G	C	5.46	.	DP=1;AF1=1;AC1=2;DP4=0,0,0,1;MQ=34;FQ=-30	GT:PL:GQ	1/1:34,3,0:3											SAM	380	gi|460377412|ref|XP_004234487.1|	PREDICTED: probable dolichyl-diphosphooligosaccharide--protein glycosyltransferase subunit 3B-like [Solanum lycopersicum]	AT1G61790.1	Oligosaccharyltransferase complex/magnesium transporter family protein		Oligosaccharyltransferase complex/magnesium transporter family protein; FUNCTIONS IN: oligosaccharide transmembrane transporter activity; INVOLVED IN: biological_process unknown; LOCATED IN: endoplasmic reticulum, plasma membrane, chloroplast; EXPRESSED IN: 26 plant structures; EXPRESSED DURING: 15 growth stages; CONTAINS InterPro DOMAIN/s: Magnesium transporter protein 1 (InterPro:IPR006844), Ol…
Sp1_comp2063380_c0_seq1	40	.	T	G	4.77	.	DP=2;AF1=0.5003;AC1=1;DP4=0,1,1,0;MQ=49;FQ=-3.1;PV4=1,1,1,1	GT:PL:GQ	0/1:33,0,28:30											SAM	380	gi|460377412|ref|XP_004234487.1|	PREDICTED: probable dolichyl-diphosphooligosaccharide--protein glycosyltransferase subunit 3B-like [Solanum lycopersicum]	AT1G61790.1	Oligosaccharyltransferase complex/magnesium transporter family protein		Oligosaccharyltransferase complex/magnesium transporter family protein; FUNCTIONS IN: oligosaccharide transmembrane transporter activity; INVOLVED IN: biological_process unknown; LOCATED IN: endoplasmic reticulum, plasma membrane, chloroplast; EXPRESSED IN: 26 plant structures; EXPRESSED DURING: 15 growth stages; CONTAINS InterPro DOMAIN/s: Magnesium transporter protein 1 (InterPro:IPR006844), Ol…
Sp1_comp206339_c0_seq1	124	.	C	T	5.46	.	DP=1;AF1=1;AC1=2;DP4=0,0,1,0;MQ=60;FQ=-30	GT:PL:GQ	1/1:34,3,0:3											SAM	290	No hit in this database		No hit in this database
Sp1_comp206339_c0_seq1	144	.	C	A	5.46	.	DP=1;AF1=1;AC1=2;DP4=0,0,1,0;MQ=60;FQ=-30	GT:PL:GQ	1/1:34,3,0:3											SAM	290	No hit in this database		No hit in this database
Sp1_comp206339_c0_seq1	158	.	G	T	7.8	.	DP=1;AF1=1;AC1=2;DP4=0,0,1,0;MQ=60;FQ=-30	GT:PL:GQ	1/1:37,3,0:4											SAM	290	No hit in this database		No hit in this database
Sp1_comp206339_c0_seq1	168	.	A	G	11.3	.	DP=1;AF1=1;AC1=2;DP4=0,0,1,0;MQ=60;FQ=-30	GT:PL:GQ	1/1:41,3,0:5											SAM	290	No hit in this database		No hit in this database
Sp1_comp206339_c0_seq1	180	.	T	C	10.4	.	DP=1;AF1=1;AC1=2;DP4=0,0,1,0;MQ=60;FQ=-30	GT:PL:GQ	1/1:40,3,0:5											SAM	290	No hit in this database		No hit in this database
Sp1_comp206339_c0_seq1	59	.	C	G	11.3	.	DP=1;AF1=1;AC1=2;DP4=0,0,1,0;MQ=60;FQ=-30	GT:PL:GQ	1/1:41,3,0:5											SAM	290	No hit in this database		No hit in this database
Sp1_comp206339_c0_seq1	78	.	T	A	8.65	.	DP=1;AF1=1;AC1=2;DP4=0,0,1,0;MQ=60;FQ=-30	GT:PL:GQ	1/1:38,3,0:5											SAM	290	No hit in this database		No hit in this database
Sp1_comp206346_c0_seq1	238	.	T	A	92.1	.	DP=9;VDB=0.0393;AF1=1;AC1=2;DP4=0,0,4,3;MQ=49;FQ=-48	GT:PL:GQ	1/1:125,21,0:39	Sp1_comp206346_c0_seq1	238	.	T	A	284.12	PASS	AC=6;AF=1.00;AN=6;DP=9;Dels=0.00;FS=0.000;HaplotypeScore=0.0000;MLEAC=6;MLEAF=1.00;MQ=60.00;MQ0=0;QD=31.57	GT:AD:DP:GQ:MLPSAC:MLPSAF:PL	1/1/1/1/1/1:0,9:9:6:6:1.00:309,54,33,21,12,6,0	SG	518	gi|460408398|ref|XP_004249632.1|	PREDICTED: cytochrome P450 76A2-like [Solanum lycopersicum]	AT2G45550.1	cytochrome P450, family 76, subfamily C, polypeptide 4	member of CYP76C	cytochrome P450, family 76, subfamily C, polypeptide 4 (CYP76C4); FUNCTIONS IN: electron carrier activity, monooxygenase activity, iron ion binding, oxygen binding, heme binding; INVOLVED IN: oxidation reduction; EXPRESSED IN: stem, root, carpel; EXPRESSED DURING: 4 anthesis; CONTAINS InterPro DOMAIN/s: Cytochrome P450 (InterPro:IPR001128), Cytochrome P450, E-class, group I (InterPro:IPR002401), …
Sp1_comp206346_c0_seq1	484	.	C	A	43	.	DP=4;VDB=0.0095;AF1=1;AC1=2;DP4=0,0,2,1;MQ=49;FQ=-36	GT:PL:GQ	1/1:75,9,0:16	Sp1_comp206346_c0_seq1	484	.	C	A	315.79	PASS	AC=6;AF=1.00;AN=6;DP=9;Dels=0.00;FS=0.000;HaplotypeScore=0.0000;MLEAC=6;MLEAF=1.00;MQ=60.00;MQ0=0;QD=28.40	GT:AD:DP:GQ:MLPSAC:MLPSAF:PL	1/1/1/1/1/1:0,9:9:7:6:1.00:341,70,43,27,16,7,0	SG	518	gi|460408398|ref|XP_004249632.1|	PREDICTED: cytochrome P450 76A2-like [Solanum lycopersicum]	AT2G45550.1	cytochrome P450, family 76, subfamily C, polypeptide 4	member of CYP76C	cytochrome P450, family 76, subfamily C, polypeptide 4 (CYP76C4); FUNCTIONS IN: electron carrier activity, monooxygenase activity, iron ion binding, oxygen binding, heme binding; INVOLVED IN: oxidation reduction; EXPRESSED IN: stem, root, carpel; EXPRESSED DURING: 4 anthesis; CONTAINS InterPro DOMAIN/s: Cytochrome P450 (InterPro:IPR001128), Cytochrome P450, E-class, group I (InterPro:IPR002401), …
Sp1_comp206346_c1_seq1	136	.	C	G	225	.	DP=25;VDB=0.0398;AF1=0.5207;AC1=1;DP4=0,2,8,12;MQ=42;FQ=-16.1;PV4=0.52,0.15,0.068,1	GT:PL:GQ	0/1:255,0,11:14	Sp1_comp206346_c1_seq1	136	.	C	G	877.01	PASS	AC=5;AF=0.833;AN=6;BaseQRankSum=-1.713;DP=27;Dels=0.00;FS=0.000;HaplotypeScore=1.9968;MLEAC=5;MLEAF=0.833;MQ=59.19;MQ0=0;MQRankSum=1.157;QD=32.48;ReadPosRankSum=-0.694	GT:AD:DP:GQ:MLPSAC:MLPSAF:PL	0/1/1/1/1/1:2,25:27:16:5:0.833:903,147,79,41,16,0,58	SG	356	gi|27529726|dbj|BAC53892.1|	cytochrome P450 [Petunia x hybrida]	AT3G52970.1	cytochrome P450, family 76, subfamily G, polypeptide 1	member of CYP76G	cytochrome P450, family 76, subfamily G, polypeptide 1 (CYP76G1); FUNCTIONS IN: electron carrier activity, monooxygenase activity, iron ion binding, oxygen binding, heme binding; INVOLVED IN: oxidation reduction; LOCATED IN: endomembrane system; EXPRESSED IN: stem, root; CONTAINS InterPro DOMAIN/s: Cytochrome P450 (InterPro:IPR001128), Cytochrome P450, conserved site (InterPro:IPR017972), Cytochr…
Sp1_comp206346_c1_seq1	229	.	T	A	74.1	.	DP=16;VDB=0.0380;AF1=1;AC1=2;DP4=0,0,4,2;MQ=43;FQ=-45	GT:PL:GQ	1/1:107,18,0:33	Sp1_comp206346_c1_seq1	229	.	T	A	505.34	PASS	AC=6;AF=1.00;AN=6;DP=16;Dels=0.00;FS=0.000;HaplotypeScore=0.0000;MLEAC=6;MLEAF=1.00;MQ=60.00;MQ0=0;QD=31.58	GT:AD:DP:GQ:MLPSAC:MLPSAF:PL	1/1/1/1/1/1:0,16:16:10:6:1.00:531,101,62,39,23,10,0	SG	356	gi|27529726|dbj|BAC53892.1|	cytochrome P450 [Petunia x hybrida]	AT3G52970.1	cytochrome P450, family 76, subfamily G, polypeptide 1	member of CYP76G	cytochrome P450, family 76, subfamily G, polypeptide 1 (CYP76G1); FUNCTIONS IN: electron carrier activity, monooxygenase activity, iron ion binding, oxygen binding, heme binding; INVOLVED IN: oxidation reduction; LOCATED IN: endomembrane system; EXPRESSED IN: stem, root; CONTAINS InterPro DOMAIN/s: Cytochrome P450 (InterPro:IPR001128), Cytochrome P450, conserved site (InterPro:IPR017972), Cytochr…
Sp1_comp206346_c1_seq1	246	.	G	C	222	.	DP=18;VDB=0.0359;AF1=1;AC1=2;DP4=0,0,10,8;MQ=45;FQ=-81	GT:PL:GQ	1/1:255,54,0:99	Sp1_comp206346_c1_seq1	246	.	G	C	570.18	PASS	AC=6;AF=1.00;AN=6;DP=16;Dels=0.00;FS=0.000;HaplotypeScore=0.0000;MLEAC=6;MLEAF=1.00;MQ=60.00;MQ0=0;QD=31.08	GT:AD:DP:GQ:MLPSAC:MLPSAF:PL	1/1/1/1/1/1:0,16:16:12:6:1.00:596,117,72,45,26,12,0	SG	356	gi|27529726|dbj|BAC53892.1|	cytochrome P450 [Petunia x hybrida]	AT3G52970.1	cytochrome P450, family 76, subfamily G, polypeptide 1	member of CYP76G	cytochrome P450, family 76, subfamily G, polypeptide 1 (CYP76G1); FUNCTIONS IN: electron carrier activity, monooxygenase activity, iron ion binding, oxygen binding, heme binding; INVOLVED IN: oxidation reduction; LOCATED IN: endomembrane system; EXPRESSED IN: stem, root; CONTAINS InterPro DOMAIN/s: Cytochrome P450 (InterPro:IPR001128), Cytochrome P450, conserved site (InterPro:IPR017972), Cytochr…
Sp1_comp206346_c1_seq1	49	.	A	C	205	.	DP=23;VDB=0.0042;AF1=0.5064;AC1=1;DP4=2,0,9,7;MQ=53;FQ=-11.3;PV4=0.5,0.1,0.33,0.12	GT:PL:GQ	0/1:235,0,16:19	Sp1_comp206346_c1_seq1	49	.	A	C	472.74	PASS	AC=5;AF=0.833;AN=6;BaseQRankSum=-0.046;DP=28;Dels=0.00;FS=0.000;HaplotypeScore=0.0000;MLEAC=5;MLEAF=0.833;MQ=59.19;MQ0=0;MQRankSum=-0.046;QD=16.88;ReadPosRankSum=0.046	GT:AD:DP:GQ:MLPSAC:MLPSAF:PL	0/1/1/1/1/1:2,26:28:7:5:0.833:498,77,40,19,7,0,58	SG	356	gi|27529726|dbj|BAC53892.1|	cytochrome P450 [Petunia x hybrida]	AT3G52970.1	cytochrome P450, family 76, subfamily G, polypeptide 1	member of CYP76G	cytochrome P450, family 76, subfamily G, polypeptide 1 (CYP76G1); FUNCTIONS IN: electron carrier activity, monooxygenase activity, iron ion binding, oxygen binding, heme binding; INVOLVED IN: oxidation reduction; LOCATED IN: endomembrane system; EXPRESSED IN: stem, root; CONTAINS InterPro DOMAIN/s: Cytochrome P450 (InterPro:IPR001128), Cytochrome P450, conserved site (InterPro:IPR017972), Cytochr…
Sp1_comp206346_c1_seq1	53	.	T	C	184	.	DP=23;VDB=0.0081;AF1=0.5;AC1=1;DP4=2,1,8,8;MQ=49;FQ=22;PV4=1,0.015,0.17,1	GT:PL:GQ	0/1:214,0,49:52	Sp1_comp206346_c1_seq1	53	.	T	C	524.92	PASS	AC=5;AF=0.833;AN=6;BaseQRankSum=-0.482;DP=28;Dels=0.00;FS=0.000;HaplotypeScore=0.0000;MLEAC=5;MLEAF=0.833;MQ=59.19;MQ0=0;MQRankSum=0.482;QD=18.75;ReadPosRankSum=0.080	GT:AD:DP:GQ:MLPSAC:MLPSAF:PL	0/1/1/1/1/1:3,25:28:6:5:0.833:550,84,42,19,6,0,90	SG	356	gi|27529726|dbj|BAC53892.1|	cytochrome P450 [Petunia x hybrida]	AT3G52970.1	cytochrome P450, family 76, subfamily G, polypeptide 1	member of CYP76G	cytochrome P450, family 76, subfamily G, polypeptide 1 (CYP76G1); FUNCTIONS IN: electron carrier activity, monooxygenase activity, iron ion binding, oxygen binding, heme binding; INVOLVED IN: oxidation reduction; LOCATED IN: endomembrane system; EXPRESSED IN: stem, root; CONTAINS InterPro DOMAIN/s: Cytochrome P450 (InterPro:IPR001128), Cytochrome P450, conserved site (InterPro:IPR017972), Cytochr…
Sp1_comp206346_c1_seq1	62	.	T	C	139	.	DP=23;VDB=0.0099;AF1=0.5;AC1=1;DP4=2,1,3,9;MQ=49;FQ=21;PV4=0.24,0.13,0.16,0.41	GT:PL:GQ	0/1:169,0,48:51	Sp1_comp206346_c1_seq1	62	.	T	C	521.92	PASS	AC=5;AF=0.833;AN=6;BaseQRankSum=1.324;DP=25;Dels=0.00;FS=0.000;HaplotypeScore=0.0000;MLEAC=5;MLEAF=0.833;MQ=59.09;MQ0=0;MQRankSum=-0.046;QD=20.88;ReadPosRankSum=-0.867	GT:AD:DP:GQ:MLPSAC:MLPSAF:PL	0/1/1/1/1/1:3,22:25:6:5:0.833:547,84,42,19,6,0,76	SG	356	gi|27529726|dbj|BAC53892.1|	cytochrome P450 [Petunia x hybrida]	AT3G52970.1	cytochrome P450, family 76, subfamily G, polypeptide 1	member of CYP76G	cytochrome P450, family 76, subfamily G, polypeptide 1 (CYP76G1); FUNCTIONS IN: electron carrier activity, monooxygenase activity, iron ion binding, oxygen binding, heme binding; INVOLVED IN: oxidation reduction; LOCATED IN: endomembrane system; EXPRESSED IN: stem, root; CONTAINS InterPro DOMAIN/s: Cytochrome P450 (InterPro:IPR001128), Cytochrome P450, conserved site (InterPro:IPR017972), Cytochr…
Sp1_comp206346_c1_seq1	64	.	T	G	109	.	DP=23;VDB=0.0140;AF1=0.5;AC1=1;DP4=2,1,2,4;MQ=54;FQ=50;PV4=0.52,0.2,0.49,1	GT:PL:GQ	0/1:139,0,77:80	Sp1_comp206346_c1_seq1	64	.	T	G	520.92	PASS	AC=5;AF=0.833;AN=6;BaseQRankSum=-0.175;DP=25;Dels=0.00;FS=0.000;HaplotypeScore=0.0000;MLEAC=5;MLEAF=0.833;MQ=59.09;MQ0=0;MQRankSum=0.262;QD=20.84;ReadPosRankSum=-0.873	GT:AD:DP:GQ:MLPSAC:MLPSAF:PL	0/1/1/1/1/1:3,21:25:6:5:0.833:546,84,42,19,6,0,88	SG	356	gi|27529726|dbj|BAC53892.1|	cytochrome P450 [Petunia x hybrida]	AT3G52970.1	cytochrome P450, family 76, subfamily G, polypeptide 1	member of CYP76G	cytochrome P450, family 76, subfamily G, polypeptide 1 (CYP76G1); FUNCTIONS IN: electron carrier activity, monooxygenase activity, iron ion binding, oxygen binding, heme binding; INVOLVED IN: oxidation reduction; LOCATED IN: endomembrane system; EXPRESSED IN: stem, root; CONTAINS InterPro DOMAIN/s: Cytochrome P450 (InterPro:IPR001128), Cytochrome P450, conserved site (InterPro:IPR017972), Cytochr…
Sp1_comp206346_c1_seq1	87	.	A	G	86.32	PASS	AC=1;AF=0.167;AN=6;BaseQRankSum=0.324;DP=32;Dels=0.00;FS=0.000;HaplotypeScore=0.0000;MLEAC=1;MLEAF=0.167;MQ=59.29;MQ0=0;MQRankSum=0.088;QD=2.70;ReadPosRankSum=-0.442	GT:AD:DP:GQ:MLPSAC:MLPSAF:PL	0/0/0/0/0/1:28,4:32:10:1:0.167:112,0,10,32,67,2147483647,2147483647											GATK	356	gi|27529726|dbj|BAC53892.1|	cytochrome P450 [Petunia x hybrida]	AT3G52970.1	cytochrome P450, family 76, subfamily G, polypeptide 1	member of CYP76G	cytochrome P450, family 76, subfamily G, polypeptide 1 (CYP76G1); FUNCTIONS IN: electron carrier activity, monooxygenase activity, iron ion binding, oxygen binding, heme binding; INVOLVED IN: oxidation reduction; LOCATED IN: endomembrane system; EXPRESSED IN: stem, root; CONTAINS InterPro DOMAIN/s: Cytochrome P450 (InterPro:IPR001128), Cytochrome P450, conserved site (InterPro:IPR017972), Cytochr…
Sp1_comp206351_c0_seq1	120	.	T	G	62	.	DP=18;VDB=0.0398;AF1=0.5;AC1=1;DP4=1,1,4,2;MQ=48;FQ=23;PV4=1,0.00062,0.2,1	GT:PL:GQ	0/1:92,0,50:53	Sp1_comp206351_c0_seq1	120	.	T	G	362.2	PASS	AC=5;AF=0.833;AN=6;BaseQRankSum=0.070;DP=18;Dels=0.00;FS=0.000;HaplotypeScore=6.5877;MLEAC=5;MLEAF=0.833;MQ=58.89;MQ0=0;MQRankSum=-1.897;QD=20.12;ReadPosRankSum=0.070	GT:AD:DP:GQ:MLPSAC:MLPSAF:PL	0/1/1/1/1/1:2,16:18:5:5:0.833:387,63,32,15,5,0,59	SG	384	No hit in this database		No hit in this database
Sp1_comp206351_c0_seq1	165	.	T	C	130	.	DP=21;VDB=0.0271;AF1=1;AC1=2;DP4=0,0,7,4;MQ=49;FQ=-60	GT:PL:GQ	1/1:163,33,0:63	Sp1_comp206351_c0_seq1	165	.	T	C	851.99	PASS	AC=6;AF=1.00;AN=6;DP=22;Dels=0.00;FS=0.000;HaplotypeScore=0.0000;MLEAC=6;MLEAF=1.00;MQ=60.00;MQ0=0;QD=29.52	GT:AD:DP:GQ:MLPSAC:MLPSAF:PL	1/1/1/1/1/1:0,22:22:17:6:1.00:878,163,100,63,37,17,0	SG	384	No hit in this database		No hit in this database
Sp1_comp206351_c0_seq1	315	.	G	T	82.3	.	DP=11;VDB=0.0042;AF1=0.543;AC1=1;DP4=0,1,8,2;MQ=47;FQ=-19;PV4=0.27,2.8e-05,0.46,1	GT:PL:GQ	0/1:112,0,8:11	Sp1_comp206351_c0_seq1	315	.	G	T	175.75	PASS	AC=4;AF=0.667;AN=6;BaseQRankSum=-0.198;DP=7;Dels=0.00;FS=0.000;HaplotypeScore=0.0000;MLEAC=4;MLEAF=0.667;MQ=60.00;MQ0=0;MQRankSum=0.198;QD=25.11;ReadPosRankSum=0.198	GT:AD:DP:GQ:MLPSAC:MLPSAF:PL	0/0/1/1/1/1:2,5:7:1:4:0.667:198,22,9,3,0,1,71	SG	384	No hit in this database		No hit in this database
Sp1_comp206351_c0_seq1	82	.	A	G	55.3	.	DP=10;VDB=0.0099;AF1=0.543;AC1=1;DP4=1,0,9,0;MQ=50;FQ=-19;PV4=1,0.005,0.049,0.32	GT:PL:GQ	0/1:85,0,8:11	Sp1_comp206351_c0_seq1	82	.	A	G	299.27	PASS	AC=5;AF=0.833;AN=6;BaseQRankSum=0.751;DP=9;Dels=0.00;FS=0.000;HaplotypeScore=0.0000;MLEAC=5;MLEAF=0.833;MQ=60.00;MQ0=0;MQRankSum=0.751;QD=33.25;ReadPosRankSum=0.751	GT:AD:DP:GQ:MLPSAC:MLPSAF:PL	0/1/1/1/1/1:1,8:9:5:5:0.833:324,49,26,13,5,0,29	SG	384	No hit in this database		No hit in this database
Sp1_comp206351_c0_seq1	89	.	G	A	62.1	.	DP=11;VDB=0.0190;AF1=0.5163;AC1=1;DP4=1,0,8,0;MQ=50;FQ=-15.1;PV4=1,0.014,0.064,1	GT:PL:GQ	0/1:92,0,12:15	Sp1_comp206351_c0_seq1	89	.	G	A	302.27	PASS	AC=5;AF=0.833;AN=6;BaseQRankSum=-0.348;DP=10;Dels=0.00;FS=0.000;HaplotypeScore=0.0000;MLEAC=5;MLEAF=0.833;MQ=60.00;MQ0=0;MQRankSum=-1.393;QD=30.23;ReadPosRankSum=0.696	GT:AD:DP:GQ:MLPSAC:MLPSAF:PL	0/1/1/1/1/1:1,9:10:5:5:0.833:327,49,26,13,5,0,30	SG	384	No hit in this database		No hit in this database
Sp1_comp206351_c0_seq1	226	.	A	G	71.17	PASS	AC=1;AF=0.167;AN=6;BaseQRankSum=1.685;DP=26;Dels=0.00;FS=2.648;HaplotypeScore=0.0000;MLEAC=1;MLEAF=0.167;MQ=60.00;MQ0=0;MQRankSum=-0.722;QD=2.74;ReadPosRankSum=-0.642	GT:AD:DP:GQ:MLPSAC:MLPSAF:PL	0/0/0/0/0/1:23,3:26:12:1:0.167:97,0,12,34,69,2147483647,2147483647											GATK	384	No hit in this database		No hit in this database
Sp1_comp206351_c0_seq1	230	.	G	A	70.24	PASS	AC=1;AF=0.167;AN=6;BaseQRankSum=1.047;DP=24;Dels=0.00;FS=2.732;HaplotypeScore=0.0000;MLEAC=1;MLEAF=0.167;MQ=60.00;MQ0=0;MQRankSum=-0.698;QD=2.93;ReadPosRankSum=-0.524	GT:AD:DP:GQ:MLPSAC:MLPSAF:PL	0/0/0/0/0/1:21,3:24:11:1:0.167:96,0,11,32,65,2147483647,2147483647											GATK	384	No hit in this database		No hit in this database
Sp1_comp206351_c0_seq1	236	.	T	G	71.32	PASS	AC=1;AF=0.167;AN=6;BaseQRankSum=1.415;DP=23;Dels=0.00;FS=5.706;HaplotypeScore=0.0000;MLEAC=1;MLEAF=0.167;MQ=60.00;MQ0=0;MQRankSum=0.411;QD=3.10;ReadPosRankSum=0.593	GT:AD:DP:GQ:MLPSAC:MLPSAF:PL	0/0/0/0/0/1:20,3:23:10:1:0.167:97,0,10,30,62,2147483647,2147483647											GATK	384	No hit in this database		No hit in this database
Sp1_comp206351_c0_seq1	330	.	C	G	48.82	LowQual	AC=1;AF=0.167;AN=6;BaseQRankSum=1.067;DP=8;Dels=0.00;FS=0.000;HaplotypeScore=0.0000;MLEAC=1;MLEAF=0.167;MQ=60.00;MQ0=0;MQRankSum=-0.572;QD=6.10;ReadPosRankSum=0.572	GT:AD:DP:GQ:MLPSAC:MLPSAF:PL	0/0/0/0/0/1:6,2:8:0:1:0.167:71,0,0,4,12,28,248											GATK	384	No hit in this database		No hit in this database
Sp1_comp206351_c0_seq1	51	.	T	C	32.22	LowQual	AC=2;AF=0.333;AN=6;BaseQRankSum=-0.937;DP=7;Dels=0.00;FS=0.000;HaplotypeScore=0.0000;MLEAC=2;MLEAF=0.333;MQ=60.00;MQ0=0;MQRankSum=0.000;QD=4.60;ReadPosRankSum=-1.300	GT:AD:DP:GQ:MLPSAC:MLPSAF:PL	0/0/0/0/1/1:4,3:7:1:2:0.333:54,2,0,1,6,16,156											GATK	384	No hit in this database		No hit in this database
Sp1_comp206364_c0_seq1	194	.	T	C	92	.	DP=8;VDB=0.0398;AF1=1;AC1=2;DP4=0,0,5,3;MQ=46;FQ=-51	GT:PL:GQ	1/1:125,24,0:45	Sp1_comp206364_c0_seq1	194	.	T	C	283.12	PASS	AC=6;AF=1.00;AN=6;DP=7;Dels=0.00;FS=0.000;HaplotypeScore=0.0000;MLEAC=6;MLEAF=1.00;MQ=60.00;MQ0=0;QD=29.34	GT:AD:DP:GQ:MLPSAC:MLPSAF:PL	1/1/1/1/1/1:0,7:7:6:6:1.00:308,54,33,21,12,6,0	SG	502	No hit in this database		No hit in this database
Sp1_comp206364_c0_seq1	202	.	A	T	13.9	.	DP=8;VDB=0.0398;AF1=1;AC1=2;DP4=0,0,1,1;MQ=48;FQ=-33	GT:PL:GQ	1/1:45,6,0:10	Sp1_comp206364_c0_seq1	202	.	A	T	66.71	PASS	AC=6;AF=1.00;AN=6;DP=7;Dels=0.00;FS=0.000;HaplotypeScore=0.0000;MLEAC=6;MLEAF=1.00;MQ=60.00;MQ0=0;QD=9.53	GT:AD:DP:GQ:MLPSAC:MLPSAF:PL	1/1/1/1/1/1:0,7:7:2:6:1.00:89,16,10,6,4,2,0	SG	502	No hit in this database		No hit in this database
Sp1_comp206364_c0_seq1	235	.	T	C	104	.	DP=9;VDB=0.0384;AF1=1;AC1=2;DP4=0,0,5,4;MQ=42;FQ=-54	GT:PL:GQ	1/1:137,27,0:51	Sp1_comp206364_c0_seq1	235	.	T	C	282.12	PASS	AC=6;AF=1.00;AN=6;DP=7;Dels=0.00;FS=0.000;HaplotypeScore=0.0000;MLEAC=6;MLEAF=1.00;MQ=60.00;MQ0=0;QD=30.70	GT:AD:DP:GQ:MLPSAC:MLPSAF:PL	1/1/1/1/1/1:0,7:7:6:6:1.00:307,54,33,21,12,6,0	SG	502	No hit in this database		No hit in this database
Sp1_comp206364_c0_seq1	274	.	C	T	17.1	.	DP=7;VDB=0.0400;AF1=1;AC1=2;DP4=0,0,3,0;MQ=47;FQ=-36	GT:PL:GQ	1/1:49,9,0:15	Sp1_comp206364_c0_seq1	274	.	C	T	225.4	PASS	AC=6;AF=1.00;AN=6;DP=6;Dels=0.00;FS=0.000;HaplotypeScore=0.0000;MLEAC=6;MLEAF=1.00;MQ=60.00;MQ0=0;QD=33.32	GT:AD:DP:GQ:MLPSAC:MLPSAF:PL	1/1/1/1/1/1:0,6:6:5:6:1.00:250,47,29,18,11,5,0	SG	502	No hit in this database		No hit in this database
Sp1_comp206364_c0_seq1	293	.	C	T	63.3	.	DP=5;VDB=0.0392;AF1=1;AC1=2;DP4=0,0,2,3;MQ=40;FQ=-42	GT:PL:GQ	1/1:96,15,0:27	Sp1_comp206364_c0_seq1	293	.	C	T	151.4	PASS	AC=6;AF=1.00;AN=6;DP=4;Dels=0.00;FS=0.000;HaplotypeScore=0.0000;MLEAC=6;MLEAF=1.00;MQ=60.00;MQ0=0;QD=28.01	GT:AD:DP:GQ:MLPSAC:MLPSAF:PL	1/1/1/1/1/1:0,4:4:3:6:1.00:175,31,19,12,7,3,0	SG	502	No hit in this database		No hit in this database
Sp1_comp206364_c0_seq1	319	.	A	C	83.1	.	DP=7;VDB=0.0284;AF1=1;AC1=2;DP4=0,0,3,3;MQ=40;FQ=-45	GT:PL:GQ	1/1:116,18,0:33	Sp1_comp206364_c0_seq1	319	.	A	C	220.4	PASS	AC=6;AF=1.00;AN=6;DP=6;Dels=0.00;FS=0.000;HaplotypeScore=0.0000;MLEAC=6;MLEAF=1.00;MQ=60.00;MQ0=0;QD=29.45	GT:AD:DP:GQ:MLPSAC:MLPSAF:PL	1/1/1/1/1/1:0,6:6:5:6:1.00:245,47,29,18,11,5,0	SG	502	No hit in this database		No hit in this database
Sp1_comp206364_c0_seq1	321	.	T	C	41.5	.	DP=6;VDB=0.0325;AF1=1;AC1=2;DP4=0,0,2,2;MQ=36;FQ=-39	GT:PL:GQ	1/1:74,12,0:21	Sp1_comp206364_c0_seq1	321	.	T	C	224.4	PASS	AC=6;AF=1.00;AN=6;DP=6;Dels=0.00;FS=0.000;HaplotypeScore=0.0000;MLEAC=6;MLEAF=1.00;MQ=60.00;MQ0=0;QD=30.90	GT:AD:DP:GQ:MLPSAC:MLPSAF:PL	1/1/1/1/1/1:0,6:6:5:6:1.00:249,47,29,18,11,5,0	SG	502	No hit in this database		No hit in this database
Sp1_comp206364_c0_seq1	424	.	C	T	38	.	DP=3;VDB=0.0181;AF1=1;AC1=2;DP4=0,0,1,2;MQ=44;FQ=-36	GT:PL:GQ	1/1:70,9,0:16	Sp1_comp206364_c0_seq1	424	.	C	T	103.16	PASS	AC=6;AF=1.00;AN=6;DP=3;Dels=0.00;FS=0.000;HaplotypeScore=0.0000;MLEAC=6;MLEAF=1.00;MQ=60.00;MQ0=0;QD=34.39	GT:AD:DP:GQ:MLPSAC:MLPSAF:PL	1/1/1/1/1/1:0,3:3:2:6:1.00:126,23,14,9,5,2,0	SG	502	No hit in this database		No hit in this database
Sp1_comp206364_c0_seq1	300	.	T	G	143.4	PASS	AC=6;AF=1.00;AN=6;DP=4;Dels=0.00;FS=0.000;HaplotypeScore=0.0000;MLEAC=6;MLEAF=1.00;MQ=60.00;MQ0=0;QD=29.24	GT:AD:DP:GQ:MLPSAC:MLPSAF:PL	1/1/1/1/1/1:0,4:4:3:6:1.00:167,31,19,12,7,3,0											GATK	502	No hit in this database		No hit in this database
Sp1_comp206364_c0_seq1	22	.	T	A	5.46	.	DP=1;AF1=1;AC1=2;DP4=0,0,1,0;MQ=40;FQ=-30	GT:PL:GQ	1/1:34,3,0:3											SAM	502	No hit in this database		No hit in this database
Sp1_comp206364_c0_seq1	59	.	C	A	7.8	.	DP=1;AF1=1;AC1=2;DP4=0,0,1,0;MQ=60;FQ=-30	GT:PL:GQ	1/1:37,3,0:4											SAM	502	No hit in this database		No hit in this database
Sp1_comp206364_c0_seq1	77	.	T	C	11.3	.	DP=1;AF1=1;AC1=2;DP4=0,0,1,0;MQ=60;FQ=-30	GT:PL:GQ	1/1:41,3,0:5											SAM	502	No hit in this database		No hit in this database
Sp1_comp206365_c0_seq2	369	.	C	T	222	.	DP=15;VDB=0.0365;AF1=1;AC1=2;DP4=0,0,6,6;MQ=43;FQ=-63	GT:PL:GQ	1/1:255,36,0:69	Sp1_comp206365_c0_seq2	369	.	C	T	391.47	PASS	AC=6;AF=1.00;AN=6;DP=17;Dels=0.00;FS=0.000;HaplotypeScore=0.7340;MLEAC=6;MLEAF=1.00;MQ=60.00;MQ0=0;QD=23.03	GT:AD:DP:GQ:MLPSAC:MLPSAF:PL	1/1/1/1/1/1:0,16:17:9:6:1.00:417,85,52,33,19,9,0	SG	596	gi|153791160|ref|NP_001093282.1|	mariner transposase [Bombyx mori]	No hit in this database
Sp1_comp206365_c0_seq2	197	.	C	T	43.22	LowQual	AC=2;AF=0.333;AN=6;BaseQRankSum=0.000;DP=7;Dels=0.00;FS=0.000;HaplotypeScore=0.9992;MLEAC=2;MLEAF=0.333;MQ=60.00;MQ0=0;MQRankSum=1.300;QD=6.17;ReadPosRankSum=-0.550	GT:AD:DP:GQ:MLPSAC:MLPSAF:PL	0/0/0/0/1/1:4,3:7:1:2:0.333:65,2,0,1,6,16,147											GATK	596	gi|153791160|ref|NP_001093282.1|	mariner transposase [Bombyx mori]	No hit in this database
Sp1_comp206365_c0_seq2	257	.	C	A	38.75	LowQual	AC=2;AF=0.333;AN=6;BaseQRankSum=0.067;DP=9;Dels=0.00;FS=0.000;HaplotypeScore=0.0000;MLEAC=2;MLEAF=0.333;MQ=60.00;MQ0=0;MQRankSum=0.067;QD=4.31;ReadPosRankSum=1.666	GT:AD:DP:GQ:MLPSAC:MLPSAF:PL	0/0/0/0/1/1:7,2:9:1:2:0.333:61,1,0,3,9,22,182											GATK	596	gi|153791160|ref|NP_001093282.1|	mariner transposase [Bombyx mori]	No hit in this database
Sp1_comp206365_c0_seq2	448	.	C	T	33.43	LowQual;	AC=1;AF=0.167;AN=6;BaseQRankSum=0.492;DP=18;Dels=0.00;FS=0.000;HaplotypeScore=4.9989;MLEAC=1;MLEAF=0.167;MQ=60.00;MQ0=0;MQRankSum=-0.773;QD=1.86;ReadPosRankSum=0.211	GT:AD:DP:GQ:MLPSAC:MLPSAF:PL	0/0/0/0/0/1:16,2:18:9:1:0.167:59,0,9,26,52,98,2147483647											GATK	596	gi|153791160|ref|NP_001093282.1|	mariner transposase [Bombyx mori]	No hit in this database
Sp1_comp206365_c0_seq2	336	.	A	T	3.54	.	DP=10;VDB=0.0194;AF1=0.4998;AC1=1;DP4=3,5,1,1;MQ=43;FQ=5.47;PV4=1,0.14,1,1	GT:PL:GQ	0/1:31,0,169:30											SAM	596	gi|153791160|ref|NP_001093282.1|	mariner transposase [Bombyx mori]	No hit in this database
Sp1_comp206365_c0_seq2	89	.	A	T	20	.	DP=7;VDB=0.0116;AF1=0.5;AC1=1;DP4=3,1,1,1;MQ=51;FQ=23;PV4=1,0.35,1,1	GT:PL:GQ	0/1:50,0,107:53											SAM	596	gi|153791160|ref|NP_001093282.1|	mariner transposase [Bombyx mori]	No hit in this database
Sp1_comp206367_c0_seq1	222	.	A	G	25	.	DP=10;VDB=0.0041;AF1=0.5;AC1=1;DP4=4,2,3,1;MQ=48;FQ=28;PV4=1,5.4e-06,1,0.3	GT:PL:GQ	0/1:55,0,160:58	Sp1_comp206367_c0_seq1	222	.	A	G	352.83	PASS	AC=4;AF=0.667;AN=6;BaseQRankSum=-1.110;DP=15;Dels=0.00;FS=0.000;HaplotypeScore=0.0000;MLEAC=4;MLEAF=0.667;MQ=60.00;MQ0=0;MQRankSum=-0.849;QD=23.52;ReadPosRankSum=-2.024	GT:AD:DP:GQ:MLPSAC:MLPSAF:PL	0/0/1/1/1/1:4,11:15:2:4:0.667:376,44,18,5,0,2,137	SG	264	No hit in this database		No hit in this database
Sp1_comp206367_c0_seq1	144	.	T	G	155.75	PASS	AC=4;AF=0.667;AN=6;BaseQRankSum=1.408;DP=15;Dels=0.00;FS=2.363;HaplotypeScore=1.9996;MLEAC=4;MLEAF=0.667;MQ=58.54;MQ0=0;MQRankSum=-0.429;QD=10.38;ReadPosRankSum=0.796	GT:AD:DP:GQ:MLPSAC:MLPSAF:PL	0/0/1/1/1/1:10,5:15:1:4:0.667:178,22,9,3,0,1,72											GATK	264	No hit in this database		No hit in this database
Sp1_comp206367_c0_seq1	146	.	A	G	45.75	LowQual	AC=2;AF=0.333;AN=6;BaseQRankSum=-0.594;DP=15;Dels=0.00;FS=0.000;HaplotypeScore=1.9996;MLEAC=2;MLEAF=0.333;MQ=58.54;MQ0=0;MQRankSum=-0.085;QD=3.05;ReadPosRankSum=2.123	GT:AD:DP:GQ:MLPSAC:MLPSAF:PL	0/0/0/0/1/1:13,2:15:1:2:0.333:68,1,0,3,9,22,200											GATK	264	No hit in this database		No hit in this database
Sp1_comp206367_c0_seq1	227	.	T	C	71.29	PASS	AC=1;AF=0.167;AN=6;BaseQRankSum=0.778;DP=14;Dels=0.00;FS=0.000;HaplotypeScore=0.0000;MLEAC=1;MLEAF=0.167;MQ=60.00;MQ0=0;MQRankSum=-0.778;QD=5.09;ReadPosRankSum=1.713	GT:AD:DP:GQ:MLPSAC:MLPSAF:PL	0/0/0/0/0/1:11,3:14:2:1:0.167:95,0,2,10,26,56,424											GATK	264	No hit in this database		No hit in this database
Sp1_comp206367_c0_seq1	23	.	T	A	4.13	.	DP=1;AF1=1;AC1=2;DP4=0,0,1,0;MQ=60;FQ=-30	GT:PL:GQ	0/1:32,3,0:3											SAM	264	No hit in this database		No hit in this database
Sp1_comp2063690_c0_seq1	123	.	G	A	47	.	DP=10;VDB=0.0325;AF1=0.5;AC1=1;DP4=1,2,4,1;MQ=48;FQ=47.9;PV4=0.46,0.003,1,0.16	GT:PL:GQ	0/1:77,0,79:78	Sp1_comp2063690_c0_seq1	123	.	G	A	45.22	LowQual	AC=2;AF=0.333;AN=6;BaseQRankSum=-0.729;DP=9;Dels=0.00;FS=6.854;HaplotypeScore=0.0000;MLEAC=2;MLEAF=0.333;MQ=60.00;MQ0=0;MQRankSum=-0.361;QD=5.02;ReadPosRankSum=-0.361	GT:AD:DP:GQ:MLPSAC:MLPSAF:PL	0/0/0/0/1/1:5,4:9:1:2:0.333:67,2,0,1,6,16,157	SG	216	No hit in this database		No hit in this database
Sp1_comp2063690_c0_seq1	207	.	T	C	28	.	DP=4;VDB=0.0007;AF1=1;AC1=2;DP4=0,0,1,2;MQ=39;FQ=-36	GT:PL:GQ	1/1:60,9,0:16	Sp1_comp2063690_c0_seq1	207	.	T	C	203.4	PASS	AC=6;AF=1.00;AN=6;DP=8;Dels=0.00;FS=0.000;HaplotypeScore=0.0000;MLEAC=6;MLEAF=1.00;MQ=53.79;MQ0=0;QD=25.43	GT:AD:DP:GQ:MLPSAC:MLPSAF:PL	1/1/1/1/1/1:0,8:8:5:6:1.00:228,47,29,18,11,5,0	SG	216	No hit in this database		No hit in this database
Sp1_comp2063690_c0_seq1	35	.	C	T	178	.	DP=8;VDB=0.0008;AF1=1;AC1=2;DP4=0,0,4,3;MQ=60;FQ=-48	GT:PL:GQ	1/1:211,21,0:39	Sp1_comp2063690_c0_seq1	35	.	C	T	129.4	PASS	AC=6;AF=1.00;AN=6;DP=17;Dels=0.00;FS=0.000;HaplotypeScore=0.0000;MLEAC=6;MLEAF=1.00;MQ=57.80;MQ0=0;QD=7.61	GT:AD:DP:GQ:MLPSAC:MLPSAF:PL	1/1/1/1/1/1:0,17:17:3:6:1.00:153,31,19,12,7,3,0	SG	216	No hit in this database		No hit in this database
Sp1_comp2063690_c0_seq1	36	.	G	A	171	.	DP=8;VDB=0.0008;AF1=1;AC1=2;DP4=0,0,4,3;MQ=60;FQ=-48	GT:PL:GQ	1/1:204,21,0:39	Sp1_comp2063690_c0_seq1	36	.	G	A	133.4	PASS	AC=6;AF=1.00;AN=6;BaseQRankSum=0.102;DP=17;Dels=0.00;FS=0.000;HaplotypeScore=0.0000;MLEAC=6;MLEAF=1.00;MQ=57.80;MQ0=0;MQRankSum=1.531;QD=7.85;ReadPosRankSum=0.919	GT:AD:DP:GQ:MLPSAC:MLPSAF:PL	1/1/1/1/1/1:1,16:17:3:6:1.00:157,31,19,12,7,3,0	SG	216	No hit in this database		No hit in this database
Sp1_comp2063690_c0_seq1	95	.	T	G	119	.	DP=7;VDB=0.0399;AF1=1;AC1=2;DP4=0,0,4,3;MQ=49;FQ=-48	GT:PL:GQ	1/1:152,21,0:39	Sp1_comp2063690_c0_seq1	95	.	T	G	292.12	PASS	AC=6;AF=1.00;AN=6;DP=13;Dels=0.00;FS=0.000;HaplotypeScore=0.0000;MLEAC=6;MLEAF=1.00;MQ=60.00;MQ0=0;QD=22.47	GT:AD:DP:GQ:MLPSAC:MLPSAF:PL	1/1/1/1/1/1:0,13:13:6:6:1.00:317,54,33,21,12,6,0	SG	216	No hit in this database		No hit in this database
Sp1_comp206372_c0_seq1	114	.	C	A	4.77	.	DP=1;AF1=1;AC1=2;DP4=0,0,1,0;MQ=33;FQ=-30	GT:PL:GQ	0/1:33,3,0:3											SAM	312	gi|477509445|gb|ENH62737.1|	Isocitrate lyase [Fusarium oxysporum f. sp. cubense race 1]	AT3G21720.1	isocitrate lyase	Encodes a glyoxylate cycle enzyme isocitrate lyase (ICL).	isocitrate lyase (ICL); FUNCTIONS IN: isocitrate lyase activity, catalytic activity; INVOLVED IN: carboxylic acid metabolic process, metabolic process; LOCATED IN: cellular_component unknown; EXPRESSED IN: leaf whorl, seed, leaf; CONTAINS InterPro DOMAIN/s: Isocitrate lyase/phosphorylmutase, conserved site (InterPro:IPR018523), Pyruvate/Phosphoenolpyruvate kinase, catalytic core (InterPro:IPR0158…
Sp1_comp206372_c0_seq1	117	.	G	A	4.77	.	DP=1;AF1=1;AC1=2;DP4=0,0,1,0;MQ=33;FQ=-30	GT:PL:GQ	0/1:33,3,0:3											SAM	312	gi|477509445|gb|ENH62737.1|	Isocitrate lyase [Fusarium oxysporum f. sp. cubense race 1]	AT3G21720.1	isocitrate lyase	Encodes a glyoxylate cycle enzyme isocitrate lyase (ICL).	isocitrate lyase (ICL); FUNCTIONS IN: isocitrate lyase activity, catalytic activity; INVOLVED IN: carboxylic acid metabolic process, metabolic process; LOCATED IN: cellular_component unknown; EXPRESSED IN: leaf whorl, seed, leaf; CONTAINS InterPro DOMAIN/s: Isocitrate lyase/phosphorylmutase, conserved site (InterPro:IPR018523), Pyruvate/Phosphoenolpyruvate kinase, catalytic core (InterPro:IPR0158…
Sp1_comp206372_c0_seq1	118	.	A	C	4.77	.	DP=1;AF1=1;AC1=2;DP4=0,0,1,0;MQ=33;FQ=-30	GT:PL:GQ	0/1:33,3,0:3											SAM	312	gi|477509445|gb|ENH62737.1|	Isocitrate lyase [Fusarium oxysporum f. sp. cubense race 1]	AT3G21720.1	isocitrate lyase	Encodes a glyoxylate cycle enzyme isocitrate lyase (ICL).	isocitrate lyase (ICL); FUNCTIONS IN: isocitrate lyase activity, catalytic activity; INVOLVED IN: carboxylic acid metabolic process, metabolic process; LOCATED IN: cellular_component unknown; EXPRESSED IN: leaf whorl, seed, leaf; CONTAINS InterPro DOMAIN/s: Isocitrate lyase/phosphorylmutase, conserved site (InterPro:IPR018523), Pyruvate/Phosphoenolpyruvate kinase, catalytic core (InterPro:IPR0158…
Sp1_comp206372_c0_seq1	120	.	G	A	4.77	.	DP=1;AF1=1;AC1=2;DP4=0,0,1,0;MQ=33;FQ=-30	GT:PL:GQ	0/1:33,3,0:3											SAM	312	gi|477509445|gb|ENH62737.1|	Isocitrate lyase [Fusarium oxysporum f. sp. cubense race 1]	AT3G21720.1	isocitrate lyase	Encodes a glyoxylate cycle enzyme isocitrate lyase (ICL).	isocitrate lyase (ICL); FUNCTIONS IN: isocitrate lyase activity, catalytic activity; INVOLVED IN: carboxylic acid metabolic process, metabolic process; LOCATED IN: cellular_component unknown; EXPRESSED IN: leaf whorl, seed, leaf; CONTAINS InterPro DOMAIN/s: Isocitrate lyase/phosphorylmutase, conserved site (InterPro:IPR018523), Pyruvate/Phosphoenolpyruvate kinase, catalytic core (InterPro:IPR0158…
Sp1_comp206372_c0_seq1	129	.	C	A	4.77	.	DP=1;AF1=1;AC1=2;DP4=0,0,1,0;MQ=33;FQ=-30	GT:PL:GQ	0/1:33,3,0:3											SAM	312	gi|477509445|gb|ENH62737.1|	Isocitrate lyase [Fusarium oxysporum f. sp. cubense race 1]	AT3G21720.1	isocitrate lyase	Encodes a glyoxylate cycle enzyme isocitrate lyase (ICL).	isocitrate lyase (ICL); FUNCTIONS IN: isocitrate lyase activity, catalytic activity; INVOLVED IN: carboxylic acid metabolic process, metabolic process; LOCATED IN: cellular_component unknown; EXPRESSED IN: leaf whorl, seed, leaf; CONTAINS InterPro DOMAIN/s: Isocitrate lyase/phosphorylmutase, conserved site (InterPro:IPR018523), Pyruvate/Phosphoenolpyruvate kinase, catalytic core (InterPro:IPR0158…
Sp1_comp206372_c0_seq1	132	.	T	C	4.77	.	DP=1;AF1=1;AC1=2;DP4=0,0,1,0;MQ=33;FQ=-30	GT:PL:GQ	0/1:33,3,0:3											SAM	312	gi|477509445|gb|ENH62737.1|	Isocitrate lyase [Fusarium oxysporum f. sp. cubense race 1]	AT3G21720.1	isocitrate lyase	Encodes a glyoxylate cycle enzyme isocitrate lyase (ICL).	isocitrate lyase (ICL); FUNCTIONS IN: isocitrate lyase activity, catalytic activity; INVOLVED IN: carboxylic acid metabolic process, metabolic process; LOCATED IN: cellular_component unknown; EXPRESSED IN: leaf whorl, seed, leaf; CONTAINS InterPro DOMAIN/s: Isocitrate lyase/phosphorylmutase, conserved site (InterPro:IPR018523), Pyruvate/Phosphoenolpyruvate kinase, catalytic core (InterPro:IPR0158…
Sp1_comp206372_c0_seq1	141	.	T	C	4.77	.	DP=1;AF1=1;AC1=2;DP4=0,0,1,0;MQ=33;FQ=-30	GT:PL:GQ	0/1:33,3,0:3											SAM	312	gi|477509445|gb|ENH62737.1|	Isocitrate lyase [Fusarium oxysporum f. sp. cubense race 1]	AT3G21720.1	isocitrate lyase	Encodes a glyoxylate cycle enzyme isocitrate lyase (ICL).	isocitrate lyase (ICL); FUNCTIONS IN: isocitrate lyase activity, catalytic activity; INVOLVED IN: carboxylic acid metabolic process, metabolic process; LOCATED IN: cellular_component unknown; EXPRESSED IN: leaf whorl, seed, leaf; CONTAINS InterPro DOMAIN/s: Isocitrate lyase/phosphorylmutase, conserved site (InterPro:IPR018523), Pyruvate/Phosphoenolpyruvate kinase, catalytic core (InterPro:IPR0158…
Sp1_comp206372_c0_seq1	144	.	A	C	4.77	.	DP=1;AF1=1;AC1=2;DP4=0,0,1,0;MQ=33;FQ=-30	GT:PL:GQ	0/1:33,3,0:3											SAM	312	gi|477509445|gb|ENH62737.1|	Isocitrate lyase [Fusarium oxysporum f. sp. cubense race 1]	AT3G21720.1	isocitrate lyase	Encodes a glyoxylate cycle enzyme isocitrate lyase (ICL).	isocitrate lyase (ICL); FUNCTIONS IN: isocitrate lyase activity, catalytic activity; INVOLVED IN: carboxylic acid metabolic process, metabolic process; LOCATED IN: cellular_component unknown; EXPRESSED IN: leaf whorl, seed, leaf; CONTAINS InterPro DOMAIN/s: Isocitrate lyase/phosphorylmutase, conserved site (InterPro:IPR018523), Pyruvate/Phosphoenolpyruvate kinase, catalytic core (InterPro:IPR0158…
Sp1_comp206372_c0_seq1	147	.	A	C	4.77	.	DP=1;AF1=1;AC1=2;DP4=0,0,1,0;MQ=33;FQ=-30	GT:PL:GQ	0/1:33,3,0:3											SAM	312	gi|477509445|gb|ENH62737.1|	Isocitrate lyase [Fusarium oxysporum f. sp. cubense race 1]	AT3G21720.1	isocitrate lyase	Encodes a glyoxylate cycle enzyme isocitrate lyase (ICL).	isocitrate lyase (ICL); FUNCTIONS IN: isocitrate lyase activity, catalytic activity; INVOLVED IN: carboxylic acid metabolic process, metabolic process; LOCATED IN: cellular_component unknown; EXPRESSED IN: leaf whorl, seed, leaf; CONTAINS InterPro DOMAIN/s: Isocitrate lyase/phosphorylmutase, conserved site (InterPro:IPR018523), Pyruvate/Phosphoenolpyruvate kinase, catalytic core (InterPro:IPR0158…
Sp1_comp206372_c0_seq1	160	.	A	G	34.8	.	DP=2;VDB=0.0067;AF1=1;AC1=2;DP4=0,0,1,1;MQ=33;FQ=-33	GT:PL:GQ	1/1:66,6,0:10											SAM	312	gi|477509445|gb|ENH62737.1|	Isocitrate lyase [Fusarium oxysporum f. sp. cubense race 1]	AT3G21720.1	isocitrate lyase	Encodes a glyoxylate cycle enzyme isocitrate lyase (ICL).	isocitrate lyase (ICL); FUNCTIONS IN: isocitrate lyase activity, catalytic activity; INVOLVED IN: carboxylic acid metabolic process, metabolic process; LOCATED IN: cellular_component unknown; EXPRESSED IN: leaf whorl, seed, leaf; CONTAINS InterPro DOMAIN/s: Isocitrate lyase/phosphorylmutase, conserved site (InterPro:IPR018523), Pyruvate/Phosphoenolpyruvate kinase, catalytic core (InterPro:IPR0158…
Sp1_comp206372_c0_seq1	171	.	T	A	34.8	.	DP=2;VDB=0.0067;AF1=1;AC1=2;DP4=0,0,1,1;MQ=33;FQ=-33	GT:PL:GQ	1/1:66,6,0:10											SAM	312	gi|477509445|gb|ENH62737.1|	Isocitrate lyase [Fusarium oxysporum f. sp. cubense race 1]	AT3G21720.1	isocitrate lyase	Encodes a glyoxylate cycle enzyme isocitrate lyase (ICL).	isocitrate lyase (ICL); FUNCTIONS IN: isocitrate lyase activity, catalytic activity; INVOLVED IN: carboxylic acid metabolic process, metabolic process; LOCATED IN: cellular_component unknown; EXPRESSED IN: leaf whorl, seed, leaf; CONTAINS InterPro DOMAIN/s: Isocitrate lyase/phosphorylmutase, conserved site (InterPro:IPR018523), Pyruvate/Phosphoenolpyruvate kinase, catalytic core (InterPro:IPR0158…
Sp1_comp206372_c0_seq1	174	.	T	C	34.8	.	DP=2;VDB=0.0067;AF1=1;AC1=2;DP4=0,0,1,1;MQ=33;FQ=-33	GT:PL:GQ	1/1:66,6,0:10											SAM	312	gi|477509445|gb|ENH62737.1|	Isocitrate lyase [Fusarium oxysporum f. sp. cubense race 1]	AT3G21720.1	isocitrate lyase	Encodes a glyoxylate cycle enzyme isocitrate lyase (ICL).	isocitrate lyase (ICL); FUNCTIONS IN: isocitrate lyase activity, catalytic activity; INVOLVED IN: carboxylic acid metabolic process, metabolic process; LOCATED IN: cellular_component unknown; EXPRESSED IN: leaf whorl, seed, leaf; CONTAINS InterPro DOMAIN/s: Isocitrate lyase/phosphorylmutase, conserved site (InterPro:IPR018523), Pyruvate/Phosphoenolpyruvate kinase, catalytic core (InterPro:IPR0158…
Sp1_comp206372_c0_seq1	183	.	G	A	4.77	.	DP=1;AF1=1;AC1=2;DP4=0,0,0,1;MQ=33;FQ=-30	GT:PL:GQ	0/1:33,3,0:3											SAM	312	gi|477509445|gb|ENH62737.1|	Isocitrate lyase [Fusarium oxysporum f. sp. cubense race 1]	AT3G21720.1	isocitrate lyase	Encodes a glyoxylate cycle enzyme isocitrate lyase (ICL).	isocitrate lyase (ICL); FUNCTIONS IN: isocitrate lyase activity, catalytic activity; INVOLVED IN: carboxylic acid metabolic process, metabolic process; LOCATED IN: cellular_component unknown; EXPRESSED IN: leaf whorl, seed, leaf; CONTAINS InterPro DOMAIN/s: Isocitrate lyase/phosphorylmutase, conserved site (InterPro:IPR018523), Pyruvate/Phosphoenolpyruvate kinase, catalytic core (InterPro:IPR0158…
Sp1_comp206372_c0_seq1	186	.	G	A	4.77	.	DP=1;AF1=1;AC1=2;DP4=0,0,0,1;MQ=33;FQ=-30	GT:PL:GQ	0/1:33,3,0:3											SAM	312	gi|477509445|gb|ENH62737.1|	Isocitrate lyase [Fusarium oxysporum f. sp. cubense race 1]	AT3G21720.1	isocitrate lyase	Encodes a glyoxylate cycle enzyme isocitrate lyase (ICL).	isocitrate lyase (ICL); FUNCTIONS IN: isocitrate lyase activity, catalytic activity; INVOLVED IN: carboxylic acid metabolic process, metabolic process; LOCATED IN: cellular_component unknown; EXPRESSED IN: leaf whorl, seed, leaf; CONTAINS InterPro DOMAIN/s: Isocitrate lyase/phosphorylmutase, conserved site (InterPro:IPR018523), Pyruvate/Phosphoenolpyruvate kinase, catalytic core (InterPro:IPR0158…
Sp1_comp2063784_c0_seq1	158	.	G	A	170	.	DP=15;VDB=0.0216;AF1=0.5;AC1=1;DP4=3,1,5,4;MQ=43;FQ=69;PV4=1,0.17,0.18,1	GT:PL:GQ	0/1:200,0,96:99	Sp1_comp2063784_c0_seq1	158	.	G	A	557.44		AC=4;AF=0.667;AN=6;BaseQRankSum=0.770;DP=27;Dels=0.00;FS=0.000;HaplotypeScore=14.5743;MLEAC=4;MLEAF=0.667;MQ=60.00;MQ0=0;MQRankSum=-0.717;QD=20.65;ReadPosRankSum=0.876	GT:AD:DP:GQ:MLPSAC:MLPSAF:PL	0/0/1/1/1/1:8,19:27:5:4:0.667:582,58,21,5,0,10,259	SG	234	gi|164448662|ref|NP_001106743.1|	cytochrome c oxidase subunit Va [Bombyx mori]	No hit in this database
Sp1_comp2063784_c0_seq1	26	.	A	C	91	.	DP=17;VDB=0.0000;AF1=0.5;AC1=1;DP4=8,4,4,1;MQ=60;FQ=94;PV4=1,1,1,1	GT:PL:GQ	0/1:121,0,255:99	Sp1_comp2063784_c0_seq1	26	.	A	C	38.98	LowQual	AC=3;AF=0.500;AN=6;BaseQRankSum=0.042;DP=19;Dels=0.00;FS=2.199;HaplotypeScore=0.9578;MLEAC=3;MLEAF=0.500;MQ=60.00;MQ0=0;MQRankSum=1.395;QD=2.05;ReadPosRankSum=-1.141	GT:AD:DP:GQ:MLPSAC:MLPSAF:PL	0/0/0/1/1/1:12,7:19:1:3:0.500:60,5,1,0,1,5,77	SG	234	gi|164448662|ref|NP_001106743.1|	cytochrome c oxidase subunit Va [Bombyx mori]	No hit in this database
Sp1_comp2063784_c0_seq1	41	.	C	T	85	.	DP=18;VDB=0.0000;AF1=0.5;AC1=1;DP4=9,4,4,1;MQ=59;FQ=88;PV4=1,1,1,1	GT:PL:GQ	0/1:115,0,255:99	Sp1_comp2063784_c0_seq1	41	.	C	T	77.02	PASS	AC=3;AF=0.500;AN=6;BaseQRankSum=1.123;DP=21;Dels=0.00;FS=0.000;HaplotypeScore=0.0000;MLEAC=3;MLEAF=0.500;MQ=60.00;MQ0=0;MQRankSum=-0.109;QD=3.67;ReadPosRankSum=-0.760	GT:AD:DP:GQ:MLPSAC:MLPSAF:PL	0/0/0/1/1/1:13,8:21:2:3:0.500:99,8,2,0,2,8,114	SG	234	gi|164448662|ref|NP_001106743.1|	cytochrome c oxidase subunit Va [Bombyx mori]	No hit in this database
Sp1_comp2063784_c0_seq1	44	.	T	A	85	.	DP=17;VDB=0.0000;AF1=0.5;AC1=1;DP4=7,4,4,1;MQ=59;FQ=88;PV4=1,0.35,1,0.41	GT:PL:GQ	0/1:115,0,249:99	Sp1_comp2063784_c0_seq1	44	.	T	A	68.02	PASS	AC=3;AF=0.500;AN=6;BaseQRankSum=-0.784;DP=20;Dels=0.00;FS=1.808;HaplotypeScore=0.0000;MLEAC=3;MLEAF=0.500;MQ=60.00;MQ0=0;MQRankSum=-0.372;QD=3.40;ReadPosRankSum=-0.619	GT:AD:DP:GQ:MLPSAC:MLPSAF:PL	0/0/0/1/1/1:12,8:20:2:3:0.500:90,8,2,0,2,8,115	SG	234	gi|164448662|ref|NP_001106743.1|	cytochrome c oxidase subunit Va [Bombyx mori]	No hit in this database
Sp1_comp2063784_c0_seq1	100	.	T	A	175.88	PASS	AC=2;AF=0.333;AN=6;BaseQRankSum=0.475;DP=20;Dels=0.00;FS=1.862;HaplotypeScore=0.0000;MLEAC=2;MLEAF=0.333;MQ=59.95;MQ0=0;MQRankSum=-0.555;QD=8.79;ReadPosRankSum=-0.158	GT:AD:DP:GQ:MLPSAC:MLPSAF:PL	0/0/0/0/1/1:13,7:20:5:2:0.333:200,5,0,6,21,54,513											GATK	234	gi|164448662|ref|NP_001106743.1|	cytochrome c oxidase subunit Va [Bombyx mori]	No hit in this database
Sp1_comp2063784_c0_seq1	104	.	T	A	141.54	PASS	AC=2;AF=0.333;AN=6;BaseQRankSum=0.132;DP=20;Dels=0.00;FS=0.000;HaplotypeScore=0.0000;MLEAC=2;MLEAF=0.333;MQ=59.95;MQ0=0;MQRankSum=-0.570;QD=7.08;ReadPosRankSum=0.307	GT:AD:DP:GQ:MLPSAC:MLPSAF:PL	0/0/0/0/1/1:13,7:20:2:2:0.333:165,2,0,7,24,58,504											GATK	234	gi|164448662|ref|NP_001106743.1|	cytochrome c oxidase subunit Va [Bombyx mori]	No hit in this database
Sp1_comp2063784_c0_seq1	125	.	T	G	185.83	PASS	AC=2;AF=0.333;AN=6;BaseQRankSum=-0.355;DP=23;Dels=0.00;FS=7.144;HaplotypeScore=0.7887;MLEAC=2;MLEAF=0.333;MQ=59.96;MQ0=0;MQRankSum=0.161;QD=8.08;ReadPosRankSum=-0.549	GT:AD:DP:GQ:MLPSAC:MLPSAF:PL	0/0/0/0/1/1:15,8:23:4:2:0.333:210,4,0,8,27,66,2147483647											GATK	234	gi|164448662|ref|NP_001106743.1|	cytochrome c oxidase subunit Va [Bombyx mori]	No hit in this database
Sp1_comp2063784_c0_seq1	146	.	G	A	202.5	PASS	AC=2;AF=0.333;AN=6;BaseQRankSum=0.162;DP=26;Dels=0.00;FS=1.657;HaplotypeScore=0.0000;MLEAC=2;MLEAF=0.333;MQ=59.96;MQ0=0;MQRankSum=-0.323;QD=7.79;ReadPosRankSum=0.108	GT:AD:DP:GQ:MLPSAC:MLPSAF:PL	0/0/0/0/1/1:17,9:26:5:2:0.333:227,5,0,9,30,74,2147483647											GATK	234	gi|164448662|ref|NP_001106743.1|	cytochrome c oxidase subunit Va [Bombyx mori]	No hit in this database
Sp1_comp2063784_c0_seq1	149	.	C	T	189.66	PASS	AC=2;AF=0.333;AN=6;BaseQRankSum=-0.437;DP=27;Dels=0.00;FS=1.583;HaplotypeScore=6.9975;MLEAC=2;MLEAF=0.333;MQ=59.96;MQ0=0;MQRankSum=1.414;QD=7.02;ReadPosRankSum=0.746	GT:AD:DP:GQ:MLPSAC:MLPSAF:PL	0/0/0/0/1/1:18,9:27:4:2:0.333:214,4,0,10,33,80,2147483647											GATK	234	gi|164448662|ref|NP_001106743.1|	cytochrome c oxidase subunit Va [Bombyx mori]	No hit in this database
Sp1_comp2063784_c0_seq1	155	.	C	A	139.05	PASS	AC=1;AF=0.167;AN=6;BaseQRankSum=-0.827;DP=24;Dels=0.00;FS=1.718;HaplotypeScore=6.9975;MLEAC=1;MLEAF=0.167;MQ=59.96;MQ0=0;MQRankSum=0.459;QD=5.79;ReadPosRankSum=0.643	GT:AD:DP:GQ:MLPSAC:MLPSAF:PL	0/0/0/0/0/1:16,8:24:0:1:0.167:162,0,0,12,34,77,2147483647											GATK	234	gi|164448662|ref|NP_001106743.1|	cytochrome c oxidase subunit Va [Bombyx mori]	No hit in this database
Sp1_comp2063784_c0_seq1	181	.	G	T	187	PASS	AC=1;AF=0.167;AN=6;BaseQRankSum=1.909;DP=27;Dels=0.00;FS=0.000;HaplotypeScore=0.0000;MLEAC=1;MLEAF=0.167;MQ=60.00;MQ0=0;MQRankSum=-0.249;QD=6.93;ReadPosRankSum=0.526	GT:AD:DP:GQ:MLPSAC:MLPSAF:PL	0/0/0/0/0/1:20,7:27:0:1:0.167:210,0,0,14,39,91,2147483647											GATK	234	gi|164448662|ref|NP_001106743.1|	cytochrome c oxidase subunit Va [Bombyx mori]	No hit in this database
Sp1_comp2063784_c0_seq1	197	.	G	A	185.54	PASS	AC=2;AF=0.333;AN=6;BaseQRankSum=0.332;DP=23;Dels=0.00;FS=0.000;HaplotypeScore=0.9989;MLEAC=1;MLEAF=0.167;MQ=58.99;MQ0=0;MQRankSum=-1.364;QD=8.07;ReadPosRankSum=-1.216	GT:AD:DP:GQ:MLPSAC:MLPSAF:PL	0/0/0/0/1/1:16,6:23:2:2:0.333:199,2,0,9,30,72,2147483637											GATK	234	gi|164448662|ref|NP_001106743.1|	cytochrome c oxidase subunit Va [Bombyx mori]	No hit in this database
Sp1_comp2063784_c0_seq1	200	.	G	A	176.23	PASS	AC=2;AF=0.333;AN=6;BaseQRankSum=0.245;DP=23;Dels=0.00;FS=0.000;HaplotypeScore=0.9989;MLEAC=2;MLEAF=0.333;MQ=58.99;MQ0=0;MQRankSum=-1.575;QD=7.66;ReadPosRankSum=-1.015	GT:AD:DP:GQ:MLPSAC:MLPSAF:PL	0/0/0/0/1/1:17,6:23:2:2:0.333:200,2,0,11,33,78,2147483647											GATK	234	gi|164448662|ref|NP_001106743.1|	cytochrome c oxidase subunit Va [Bombyx mori]	No hit in this database
Sp1_comp2063784_c0_seq1	203	.	G	A	171.23	PASS	AC=2;AF=0.333;AN=6;BaseQRankSum=0.455;DP=24;Dels=0.00;FS=0.000;HaplotypeScore=0.9989;MLEAC=2;MLEAF=0.333;MQ=58.87;MQ0=0;MQRankSum=-0.665;QD=7.13;ReadPosRankSum=-1.085	GT:AD:DP:GQ:MLPSAC:MLPSAF:PL	0/0/0/0/1/1:18,6:24:2:2:0.333:195,2,0,11,33,78,2147483647											GATK	234	gi|164448662|ref|NP_001106743.1|	cytochrome c oxidase subunit Va [Bombyx mori]	No hit in this database
Sp1_comp2063784_c0_seq1	224	.	T	A	134.68	PASS	AC=2;AF=0.333;AN=6;BaseQRankSum=-1.129;DP=22;Dels=0.00;FS=0.000;HaplotypeScore=0.0000;MLEAC=2;MLEAF=0.333;MQ=58.12;MQ0=0;MQRankSum=-1.207;QD=6.12;ReadPosRankSum=0.506	GT:AD:DP:GQ:MLPSAC:MLPSAF:PL	0/0/0/0/1/1:16,6:22:1:2:0.333:158,1,0,10,30,70,2147483647											GATK	234	gi|164448662|ref|NP_001106743.1|	cytochrome c oxidase subunit Va [Bombyx mori]	No hit in this database
Sp1_comp2063784_c0_seq1	74	.	T	C	59.83	PASS	AC=2;AF=0.333;AN=6;BaseQRankSum=-1.457;DP=17;Dels=0.00;FS=0.000;HaplotypeScore=0.0000;MLEAC=2;MLEAF=0.333;MQ=59.94;MQ0=0;MQRankSum=1.156;QD=3.52;ReadPosRankSum=0.754	GT:AD:DP:GQ:MLPSAC:MLPSAF:PL	0/0/0/0/1/1:11,6:17:3:2:0.333:83,4,0,3,12,32,320											GATK	234	gi|164448662|ref|NP_001106743.1|	cytochrome c oxidase subunit Va [Bombyx mori]	No hit in this database
Sp1_comp2063784_c0_seq1	77	.	T	A	97.17	PASS	AC=2;AF=0.333;AN=6;BaseQRankSum=0.793;DP=16;Dels=0.00;FS=0.000;HaplotypeScore=0.0000;MLEAC=2;MLEAF=0.333;MQ=59.94;MQ0=0;MQRankSum=-0.566;QD=6.07;ReadPosRankSum=0.566	GT:AD:DP:GQ:MLPSAC:MLPSAF:PL	0/0/0/0/1/1:11,5:16:1:2:0.333:120,7,0,1,9,28,313											GATK	234	gi|164448662|ref|NP_001106743.1|	cytochrome c oxidase subunit Va [Bombyx mori]	No hit in this database
Sp1_comp2063784_c0_seq1	83	.	G	A	134.28	PASS	AC=2;AF=0.333;AN=6;BaseQRankSum=0.206;DP=20;Dels=0.00;FS=0.000;HaplotypeScore=0.0000;MLEAC=2;MLEAF=0.333;MQ=59.95;MQ0=0;MQRankSum=-0.866;QD=6.71;ReadPosRankSum=0.949	GT:AD:DP:GQ:MLPSAC:MLPSAF:PL	0/0/0/0/1/1:14,6:20:4:2:0.333:158,4,0,5,18,46,414											GATK	234	gi|164448662|ref|NP_001106743.1|	cytochrome c oxidase subunit Va [Bombyx mori]	No hit in this database
Sp1_comp2063784_c0_seq1	89	.	G	A	154.36	PASS	AC=2;AF=0.333;AN=6;BaseQRankSum=1.272;DP=19;Dels=0.00;FS=0.000;HaplotypeScore=0.0000;MLEAC=2;MLEAF=0.333;MQ=59.95;MQ0=0;MQRankSum=-0.132;QD=8.12;ReadPosRankSum=0.921	GT:AD:DP:GQ:MLPSAC:MLPSAF:PL	0/0/0/0/1/1:13,6:19:3:2:0.333:178,3,0,6,21,52,456											GATK	234	gi|164448662|ref|NP_001106743.1|	cytochrome c oxidase subunit Va [Bombyx mori]	No hit in this database
Sp1_comp2063784_c0_seq1	23	.	C	A	92	.	DP=17;VDB=0.0000;AF1=0.5;AC1=1;DP4=8,4,4,1;MQ=60;FQ=95;PV4=1,1,1,1	GT:PL:GQ	0/1:122,0,255:99											SAM	234	gi|164448662|ref|NP_001106743.1|	cytochrome c oxidase subunit Va [Bombyx mori]	No hit in this database
Sp1_comp206379_c0_seq1	142	.	G	A	44	.	DP=19;VDB=0.0384;AF1=0.5;AC1=1;DP4=3,8,1,6;MQ=45;FQ=47;PV4=1,5.7e-09,1,0.37	GT:PL:GQ	0/1:74,0,218:77	Sp1_comp206379_c0_seq1	142	.	G	A	227.34	PASS	AC=2;AF=0.333;AN=6;BaseQRankSum=0.270;DP=20;Dels=0.00;FS=2.199;HaplotypeScore=2.9980;MLEAC=2;MLEAF=0.333;MQ=58.86;MQ0=0;MQRankSum=0.193;QD=11.37;ReadPosRankSum=-1.813	GT:AD:DP:GQ:MLPSAC:MLPSAF:PL	0/0/0/0/1/1:12,8:20:0:2:0.333:250,11,0,0,9,32,357	SG	281	No hit in this database		No hit in this database
Sp1_comp206379_c0_seq1	45	.	G	T	52	.	DP=26;VDB=0.0033;AF1=0.5;AC1=1;DP4=12,9,4,1;MQ=50;FQ=55;PV4=0.62,1,0.22,1	GT:PL:GQ	0/1:82,0,255:85	Sp1_comp206379_c0_seq1	45	.	G	T	70.92	PASS	AC=1;AF=0.167;AN=6;BaseQRankSum=0.895;DP=29;Dels=0.00;FS=4.645;HaplotypeScore=0.0000;MLEAC=1;MLEAF=0.167;MQ=60.00;MQ0=0;MQRankSum=-1.184;QD=2.45;ReadPosRankSum=0.433	GT:AD:DP:GQ:MLPSAC:MLPSAF:PL	0/0/0/0/0/1:24,5:29:6:1:0.167:96,0,6,19,42,84,2147483647	SG	281	No hit in this database		No hit in this database
Sp1_comp206379_c0_seq1	212	.	A	G	60.71	PASS	AC=1;AF=0.167;AN=6;BaseQRankSum=0.212;DP=20;Dels=0.00;FS=0.000;HaplotypeScore=0.0000;MLEAC=1;MLEAF=0.167;MQ=58.86;MQ0=0;MQRankSum=-0.423;QD=3.04;ReadPosRankSum=-0.741	GT:AD:DP:GQ:MLPSAC:MLPSAF:PL	0/0/0/0/0/1:17,3:20:7:1:0.167:86,0,7,23,50,98,2147483647											GATK	281	No hit in this database		No hit in this database
Sp1_comp206379_c0_seq1	242	.	G	A	337.05	PASS	AC=3;AF=0.500;AN=6;BaseQRankSum=1.550;DP=20;Dels=0.00;FS=0.000;HaplotypeScore=3.9993;MLEAC=3;MLEAF=0.500;MQ=56.56;MQ0=0;MQRankSum=1.625;QD=16.85;ReadPosRankSum=0.113	GT:AD:DP:GQ:MLPSAC:MLPSAF:PL	0/0/0/1/1/1:10,10:20:5:3:0.500:361,25,5,0,5,26,365											GATK	281	No hit in this database		No hit in this database
Sp1_comp206379_c0_seq1	245	.	T	G	382.46	PASS	AC=3;AF=0.500;AN=6;BaseQRankSum=0.304;DP=20;Dels=0.00;FS=0.000;HaplotypeScore=3.9993;MLEAC=3;MLEAF=0.500;MQ=56.56;MQ0=0;MQRankSum=1.444;QD=19.12;ReadPosRankSum=0.684	GT:AD:DP:GQ:MLPSAC:MLPSAF:PL	0/0/0/1/1/1:9,11:20:2:3:0.500:406,32,8,0,2,19,324											GATK	281	No hit in this database		No hit in this database
Sp1_comp206379_c0_seq1	248	.	C	T	31.24	LowQual;	AC=1;AF=0.167;AN=6;BaseQRankSum=0.063;DP=20;Dels=0.00;FS=0.000;HaplotypeScore=3.9993;MLEAC=1;MLEAF=0.167;MQ=56.56;MQ0=0;MQRankSum=-0.819;QD=1.56;ReadPosRankSum=0.441	GT:AD:DP:GQ:MLPSAC:MLPSAF:PL	0/0/0/0/0/1:18,2:20:11:1:0.167:57,0,11,30,60,112,2147483647											GATK	281	No hit in this database		No hit in this database
Sp1_comp206379_c0_seq1	12	.	A	C	5.46	.	DP=20;VDB=0.0020;AF1=0.4999;AC1=1;DP4=13,4,3,0;MQ=57;FQ=7.8;PV4=1,0.095,0.066,0.27	GT:PL:GQ	0/1:34,0,255:34											SAM	281	No hit in this database		No hit in this database
Sp1_comp2063913_c0_seq1	102	.	G	A	53	.	DP=3;VDB=0.0225;AF1=1;AC1=2;DP4=0,0,2,1;MQ=54;FQ=-36	GT:PL:GQ	1/1:85,9,0:16	Sp1_comp2063913_c0_seq1	102	.	G	A	57.71	PASS	AC=6;AF=1.00;AN=6;DP=4;Dels=0.00;FS=0.000;HaplotypeScore=0.0000;MLEAC=6;MLEAF=1.00;MQ=60.00;MQ0=0;QD=14.43	GT:AD:DP:GQ:MLPSAC:MLPSAF:PL	1/1/1/1/1/1:0,4:4:2:6:1.00:80,16,10,6,4,2,0	SG	232	gi|460385697|ref|XP_004238538.1|	PREDICTED: putative transcription factor bHLH107-like [Solanum lycopersicum]	No hit in this database
Sp1_comp2063913_c0_seq1	130	.	C	G	68	.	DP=3;VDB=0.0208;AF1=1;AC1=2;DP4=0,0,1,2;MQ=47;FQ=-36	GT:PL:GQ	1/1:100,9,0:16	Sp1_comp2063913_c0_seq1	130	.	C	G	63.71	PASS	AC=6;AF=1.00;AN=6;DP=4;Dels=0.00;FS=0.000;HaplotypeScore=0.0000;MLEAC=6;MLEAF=1.00;MQ=60.00;MQ0=0;QD=15.93	GT:AD:DP:GQ:MLPSAC:MLPSAF:PL	1/1/1/1/1/1:0,4:4:2:6:1.00:86,16,10,6,4,2,0	SG	232	gi|460385697|ref|XP_004238538.1|	PREDICTED: putative transcription factor bHLH107-like [Solanum lycopersicum]	No hit in this database
Sp1_comp2063913_c0_seq1	87	.	A	G	56	.	DP=3;VDB=0.0225;AF1=1;AC1=2;DP4=0,0,2,1;MQ=54;FQ=-36	GT:PL:GQ	1/1:88,9,0:16	Sp1_comp2063913_c0_seq1	87	.	A	G	61.71	PASS	AC=6;AF=1.00;AN=6;DP=4;Dels=0.00;FS=0.000;HaplotypeScore=0.0000;MLEAC=6;MLEAF=1.00;MQ=60.00;MQ0=0;QD=15.43	GT:AD:DP:GQ:MLPSAC:MLPSAF:PL	1/1/1/1/1/1:0,4:4:2:6:1.00:84,16,10,6,4,2,0	SG	232	gi|460385697|ref|XP_004238538.1|	PREDICTED: putative transcription factor bHLH107-like [Solanum lycopersicum]	No hit in this database
Sp1_comp2063913_c0_seq1	167	.	G	A	48.71	LowQual	AC=6;AF=1.00;AN=6;DP=3;Dels=0.00;FS=0.000;HaplotypeScore=0.0000;MLEAC=6;MLEAF=1.00;MQ=60.00;MQ0=0;QD=16.24	GT:AD:DP:GQ:MLPSAC:MLPSAF:PL	1/1/1/1/1/1:0,3:3:2:6:1.00:71,16,10,6,4,2,0											GATK	232	gi|460385697|ref|XP_004238538.1|	PREDICTED: putative transcription factor bHLH107-like [Solanum lycopersicum]	No hit in this database
Sp1_comp2063913_c0_seq1	73	.	C	T	8.65	.	DP=1;AF1=1;AC1=2;DP4=0,0,1,0;MQ=60;FQ=-30	GT:PL:GQ	1/1:38,3,0:5											SAM	232	gi|460385697|ref|XP_004238538.1|	PREDICTED: putative transcription factor bHLH107-like [Solanum lycopersicum]	No hit in this database
Sp1_comp206394_c0_seq1	142	.	A	G	134	.	DP=6;VDB=0.0271;AF1=1;AC1=2;DP4=0,0,3,3;MQ=42;FQ=-45	GT:PL:GQ	1/1:167,18,0:33	Sp1_comp206394_c0_seq1	142	.	A	G	180.83	PASS	AC=6;AF=1.00;AN=6;DP=6;Dels=0.00;FS=0.000;HaplotypeScore=0.0000;MLEAC=6;MLEAF=1.00;MQ=60.00;MQ0=0;QD=30.14	GT:AD:DP:GQ:MLPSAC:MLPSAF:PL	1/1/1/1/1/1:0,6:6:4:6:1.00:205,39,24,15,9,4,0	SG	316	No hit in this database		No hit in this database
Sp1_comp206394_c0_seq1	253	.	A	G	5.46	.	DP=4;VDB=0.0096;AF1=0.4999;AC1=1;DP4=1,1,1,1;MQ=46;FQ=7.8;PV4=1,0.0068,0.45,0.21	GT:PL:GQ	0/1:34,0,69:34	Sp1_comp206394_c0_seq1	253	.	A	G	184.75	PASS	AC=4;AF=0.667;AN=6;BaseQRankSum=0.198;DP=7;Dels=0.00;FS=0.000;HaplotypeScore=0.0000;MLEAC=4;MLEAF=0.667;MQ=60.00;MQ0=0;MQRankSum=1.495;QD=26.39;ReadPosRankSum=-0.198	GT:AD:DP:GQ:MLPSAC:MLPSAF:PL	0/0/1/1/1/1:2,5:7:1:4:0.667:207,22,9,3,0,1,72	SG	316	No hit in this database		No hit in this database
Sp1_comp206394_c0_seq1	295	.	A	G	6.2	.	DP=3;VDB=0.0173;AF1=0.5001;AC1=1;DP4=1,0,0,1;MQ=45;FQ=4.48;PV4=1,1,1,1	GT:PL:GQ	0/1:35,0,31:33	Sp1_comp206394_c0_seq1	295	.	A	G	53.22	PASS	AC=2;AF=0.333;AN=6;BaseQRankSum=0.000;DP=7;Dels=0.00;FS=0.000;HaplotypeScore=0.0000;MLEAC=2;MLEAF=0.333;MQ=58.92;MQ0=0;MQRankSum=0.000;QD=7.60;ReadPosRankSum=-0.937	GT:AD:DP:GQ:MLPSAC:MLPSAF:PL	0/0/0/0/1/1:4,3:7:1:2:0.333:75,2,0,1,6,16,158	SG	316	No hit in this database		No hit in this database
Sp1_comp206394_c0_seq1	305	.	T	C	18.8	.	DP=2;VDB=0.0192;AF1=1;AC1=2;DP4=0,0,1,1;MQ=45;FQ=-33	GT:PL:GQ	1/1:50,6,0:10	Sp1_comp206394_c0_seq1	305	.	T	C	146.4	PASS	AC=6;AF=1.00;AN=6;DP=4;Dels=0.00;FS=0.000;HaplotypeScore=0.0000;MLEAC=6;MLEAF=1.00;MQ=60.00;MQ0=0;QD=33.47	GT:AD:DP:GQ:MLPSAC:MLPSAF:PL	1/1/1/1/1/1:0,4:4:3:6:1.00:170,31,19,12,7,3,0	SG	316	No hit in this database		No hit in this database
Sp1_comp206394_c0_seq1	60	.	T	G	66.5	.	DP=5;VDB=0.0053;AF1=1;AC1=2;DP4=0,0,3,1;MQ=51;FQ=-39	GT:PL:GQ	1/1:99,12,0:21	Sp1_comp206394_c0_seq1	60	.	T	G	106.16	PASS	AC=6;AF=1.00;AN=6;DP=5;Dels=0.00;FS=0.000;HaplotypeScore=0.0000;MLEAC=6;MLEAF=1.00;MQ=55.01;MQ0=0;QD=21.23	GT:AD:DP:GQ:MLPSAC:MLPSAF:PL	1/1/1/1/1/1:0,5:5:2:6:1.00:129,23,14,9,5,2,0	SG	316	No hit in this database		No hit in this database
Sp1_comp206394_c0_seq1	114	.	T	C	85.5	PASS	AC=2;AF=0.333;AN=6;BaseQRankSum=1.517;DP=8;Dels=0.00;FS=0.000;HaplotypeScore=0.0000;MLEAC=2;MLEAF=0.333;MQ=60.00;MQ0=0;MQRankSum=0.322;QD=10.69;ReadPosRankSum=1.920	GT:AD:DP:GQ:MLPSAC:MLPSAF:PL	0/0/0/0/1/1:5,3:8:0:2:0.333:107,5,0,0,3,12,131											GATK	316	No hit in this database		No hit in this database
Sp1_comp206394_c0_seq1	177	.	C	G	48.98	LowQual	AC=3;AF=0.500;AN=6;BaseQRankSum=-1.231;DP=5;Dels=0.00;FS=0.000;HaplotypeScore=0.0000;MLEAC=3;MLEAF=0.500;MQ=60.00;MQ0=0;MQRankSum=0.358;QD=9.80;ReadPosRankSum=0.358	GT:AD:DP:GQ:MLPSAC:MLPSAF:PL	0/0/0/1/1/1:2,3:5:1:3:0.500:70,5,1,0,1,5,78											GATK	316	No hit in this database		No hit in this database
Sp1_comp206398_c0_seq2	128	.	T	C	141	.	DP=27;VDB=0.0365;AF1=1;AC1=2;DP4=0,0,6,5;MQ=45;FQ=-60	GT:PL:GQ	1/1:174,33,0:63	Sp1_comp206398_c0_seq2	128	.	T	C	1145.93	PASS	AC=6;AF=1.00;AN=6;DP=84;Dels=0.00;FS=0.000;HaplotypeScore=0.0000;MLEAC=6;MLEAF=1.00;MQ=58.08;MQ0=0;QD=13.64	GT:AD:DP:GQ:MLPSAC:MLPSAF:PL	1/1/1/1/1/1:0,84:84:22:6:1.00:1172,218,134,84,49,22,0	SG	325	No hit in this database		No hit in this database
Sp1_comp206398_c0_seq2	222	.	T	A	113	.	DP=12;VDB=0.0001;AF1=1;AC1=2;DP4=0,0,5,4;MQ=34;FQ=-54	GT:PL:GQ	1/1:146,27,0:51	Sp1_comp206398_c0_seq2	222	.	T	A	88.16		AC=6;AF=1.00;AN=6;DP=20;Dels=0.00;FS=0.000;HaplotypeScore=2.9971;MLEAC=6;MLEAF=1.00;MQ=39.74;MQ0=0;QD=4.41	GT:AD:DP:GQ:MLPSAC:MLPSAF:PL	1/1/1/1/1/1:0,20:20:2:6:1.00:111,23,14,9,5,2,0	SG	325	No hit in this database		No hit in this database
Sp1_comp206398_c0_seq2	229	.	C	T	3.54	.	DP=12;VDB=0.0001;AF1=0.4998;AC1=1;DP4=1,3,0,3;MQ=29;FQ=5.47;PV4=1,3.5e-05,1,0.3	GT:PL:GQ	0/1:31,0,76:30	Sp1_comp206398_c0_seq2	229	.	C	T	87.56		AC=4;AF=0.667;AN=6;BaseQRankSum=-0.249;DP=21;Dels=0.00;FS=0.000;HaplotypeScore=7.7823;MLEAC=4;MLEAF=0.667;MQ=39.85;MQ0=0;MQRankSum=-0.249;QD=4.17;ReadPosRankSum=-0.604	GT:AD:DP:GQ:MLPSAC:MLPSAF:PL	0/0/1/1/1/1:9,12:21:0:4:0.667:109,14,6,2,0,0,30	SG	325	No hit in this database		No hit in this database
Sp1_comp206398_c0_seq2	240	.	A	G	97	.	DP=12;VDB=0.0001;AF1=0.502;AC1=1;DP4=1,1,4,6;MQ=33;FQ=-6.96;PV4=1,1.2e-06,1,0.33	GT:PL:GQ	0/1:127,0,21:24	Sp1_comp206398_c0_seq2	240	.	A	G	255.12	PASS	AC=6;AF=1.00;AN=6;BaseQRankSum=-0.924;DP=24;Dels=0.00;FS=2.236;HaplotypeScore=0.7887;MLEAC=6;MLEAF=1.00;MQ=42.89;MQ0=0;MQRankSum=0.355;QD=10.63;ReadPosRankSum=-1.279	GT:AD:DP:GQ:MLPSAC:MLPSAF:PL	1/1/1/1/1/1:5,19:24:6:6:1.00:280,54,33,21,12,6,0	SG	325	No hit in this database		No hit in this database
Sp1_comp206398_c0_seq2	254	.	A	C	115	.	DP=12;VDB=0.0001;AF1=1;AC1=2;DP4=0,0,5,5;MQ=35;FQ=-57	GT:PL:GQ	1/1:148,30,0:57	Sp1_comp206398_c0_seq2	254	.	A	C	406.47		AC=6;AF=1.00;AN=6;DP=23;Dels=0.00;FS=0.000;HaplotypeScore=14.4803;MLEAC=6;MLEAF=1.00;MQ=46.23;MQ0=0;QD=17.67	GT:AD:DP:GQ:MLPSAC:MLPSAF:PL	1/1/1/1/1/1:0,23:23:9:6:1.00:432,86,52,33,19,9,0	SG	325	No hit in this database		No hit in this database
Sp1_comp206398_c0_seq2	85	.	C	T	57	.	DP=27;VDB=0.0140;AF1=0.5025;AC1=1;DP4=1,0,4,0;MQ=60;FQ=-7.78;PV4=1,0.32,1,0.026	GT:PL:GQ	0/1:87,0,20:23	Sp1_comp206398_c0_seq2	85	.	C	T	828.47		AC=3;AF=0.500;AN=6;BaseQRankSum=-0.289;DP=44;Dels=0.00;FS=0.000;HaplotypeScore=16.9972;MLEAC=3;MLEAF=0.500;MQ=59.65;MQ0=0;MQRankSum=-1.085;QD=18.83;ReadPosRankSum=-0.289	GT:AD:DP:GQ:MLPSAC:MLPSAF:PL	0/0/0/1/1/1:17,27:44:1:3:0.500:852,72,19,0,1,30,584	SG	325	No hit in this database		No hit in this database
Sp1_comp206398_c0_seq2	272	.	A	G	440.95		AC=5;AF=0.833;AN=6;BaseQRankSum=-2.330;DP=25;Dels=0.00;FS=2.539;HaplotypeScore=15.5974;MLEAC=5;MLEAF=0.833;MQ=48.08;MQ0=0;MQRankSum=1.604;QD=17.64;ReadPosRankSum=-1.241	GT:AD:DP:GQ:MLPSAC:MLPSAF:PL	0/1/1/1/1/1:7,18:25:6:5:0.833:466,70,36,17,6,0,61											GATK	325	No hit in this database		No hit in this database
Sp1_comp206398_c0_seq2	86	.	G	C	158.38		AC=1;AF=0.167;AN=6;BaseQRankSum=0.957;DP=33;Dels=0.00;FS=4.731;HaplotypeScore=16.9972;MLEAC=1;MLEAF=0.167;MQ=59.53;MQ0=0;MQRankSum=0.070;QD=4.80;ReadPosRankSum=1.984	GT:AD:DP:GQ:MLPSAC:MLPSAF:PL	0/0/0/0/0/1:27,6:33:4:1:0.167:183,0,4,22,55,119,2147483647											GATK	325	No hit in this database		No hit in this database
Sp1_comp206398_c0_seq2	278	.	C	T	115	.	DP=10;VDB=0.0001;AF1=1;AC1=2;DP4=0,0,5,4;MQ=36;FQ=-54	GT:PL:GQ	1/1:148,27,0:51											SAM	325	No hit in this database		No hit in this database
Sp1_comp206399_c0_seq1	175	.	T	C	225	.	DP=144;VDB=0.0400;AF1=0.5;AC1=1;DP4=32,14,40,36;MQ=47;FQ=225;PV4=0.087,0.0019,4.4e-33,1	GT:PL:GQ	0/1:255,0,255:99	Sp1_comp206399_c0_seq1	175	.	T	C	3264.91	PASS	AC=4;AF=0.667;AN=6;BaseQRankSum=1.744;DP=148;Dels=0.00;FS=4.474;HaplotypeScore=0.0000;MLEAC=4;MLEAF=0.667;MQ=60.00;MQ0=0;MQRankSum=0.696;QD=22.06;ReadPosRankSum=0.077	GT:AD:DP:GQ:MLPSAC:MLPSAF:PL	0/0/1/1/1/1:47,101:148:30:4:0.667:3291,352,129,30,0,52,1568	SG	931	gi|460403796|ref|XP_004247372.1|	PREDICTED: cyclin-T1-4-like [Solanum lycopersicum]	AT1G27630.1	cyclin T 1;3		cyclin T 1;3 (CYCT1;3); CONTAINS InterPro DOMAIN/s: Cyclin-like (InterPro:IPR011028), Transcription regulator cyclin (InterPro:IPR015429), Cyclin-related (InterPro:IPR013763), Cyclin, N-terminal (InterPro:IPR006671), Cyclin (InterPro:IPR006670); BEST Arabidopsis thaliana protein match is: Cyclin family protein (TAIR:AT5G45190.1); Has 1569 Blast hits to 1569 proteins in 224 species: Archae - 0; Ba…
Sp1_comp206399_c0_seq1	479	.	C	G	13	.	DP=148;VDB=0.0345;AF1=1;AC1=2;DP4=0,0,1,1;MQ=44;FQ=-33	GT:PL:GQ	1/1:44,6,0:9	Sp1_comp206399_c0_seq1	479	.	C	G	2531.9	PASS	AC=6;AF=1.00;AN=6;DP=151;Dels=0.00;FS=0.000;HaplotypeScore=1.8675;MLEAC=6;MLEAF=1.00;MQ=60.00;MQ0=0;QD=16.77	GT:AD:DP:GQ:MLPSAC:MLPSAF:PL	1/1/1/1/1/1:0,151:151:65:6:1.00:2558,636,390,246,144,65,0	SG	931	gi|460403796|ref|XP_004247372.1|	PREDICTED: cyclin-T1-4-like [Solanum lycopersicum]	AT1G27630.1	cyclin T 1;3		cyclin T 1;3 (CYCT1;3); CONTAINS InterPro DOMAIN/s: Cyclin-like (InterPro:IPR011028), Transcription regulator cyclin (InterPro:IPR015429), Cyclin-related (InterPro:IPR013763), Cyclin, N-terminal (InterPro:IPR006671), Cyclin (InterPro:IPR006670); BEST Arabidopsis thaliana protein match is: Cyclin family protein (TAIR:AT5G45190.1); Has 1569 Blast hits to 1569 proteins in 224 species: Archae - 0; Ba…
Sp1_comp206399_c0_seq1	500	.	G	A	165	.	DP=156;VDB=0.0392;AF1=0.5;AC1=1;DP4=42,37,33,40;MQ=49;FQ=168;PV4=0.34,2.6e-60,0.0011,0.33	GT:PL:GQ	0/1:195,0,255:99	Sp1_comp206399_c0_seq1	500	.	G	A	2318.95	PASS	AC=3;AF=0.500;AN=6;BaseQRankSum=-1.498;DP=159;Dels=0.00;FS=3.705;HaplotypeScore=2.7859;MLEAC=3;MLEAF=0.500;MQ=60.00;MQ0=0;MQRankSum=0.694;QD=14.58;ReadPosRankSum=-0.799	GT:AD:DP:GQ:MLPSAC:MLPSAF:PL	0/0/0/1/1/1:82,77:159:20:3:0.500:2345,144,20,0,53,221,2147483647	SG	931	gi|460403796|ref|XP_004247372.1|	PREDICTED: cyclin-T1-4-like [Solanum lycopersicum]	AT1G27630.1	cyclin T 1;3		cyclin T 1;3 (CYCT1;3); CONTAINS InterPro DOMAIN/s: Cyclin-like (InterPro:IPR011028), Transcription regulator cyclin (InterPro:IPR015429), Cyclin-related (InterPro:IPR013763), Cyclin, N-terminal (InterPro:IPR006671), Cyclin (InterPro:IPR006670); BEST Arabidopsis thaliana protein match is: Cyclin family protein (TAIR:AT5G45190.1); Has 1569 Blast hits to 1569 proteins in 224 species: Archae - 0; Ba…
Sp1_comp206399_c0_seq1	628	.	A	T	160	.	DP=166;VDB=0.0380;AF1=0.5;AC1=1;DP4=42,37,51,32;MQ=49;FQ=163;PV4=0.34,1e-60,0.48,1	GT:PL:GQ	0/1:190,0,255:99	Sp1_comp206399_c0_seq1	628	.	A	T	3091.91	PASS	AC=3;AF=0.500;AN=6;BaseQRankSum=0.846;DP=168;Dels=0.00;FS=5.618;HaplotypeScore=0.9973;MLEAC=3;MLEAF=0.500;MQ=59.82;MQ0=1;MQRankSum=1.302;QD=18.40;ReadPosRankSum=0.500	GT:AD:DP:GQ:MLPSAC:MLPSAF:PL	0/0/0/1/1/1:79,89:168:31:3:0.500:3118,230,52,0,31,181,2147483647	SG	931	gi|460403796|ref|XP_004247372.1|	PREDICTED: cyclin-T1-4-like [Solanum lycopersicum]	AT1G27630.1	cyclin T 1;3		cyclin T 1;3 (CYCT1;3); CONTAINS InterPro DOMAIN/s: Cyclin-like (InterPro:IPR011028), Transcription regulator cyclin (InterPro:IPR015429), Cyclin-related (InterPro:IPR013763), Cyclin, N-terminal (InterPro:IPR006671), Cyclin (InterPro:IPR006670); BEST Arabidopsis thaliana protein match is: Cyclin family protein (TAIR:AT5G45190.1); Has 1569 Blast hits to 1569 proteins in 224 species: Archae - 0; Ba…
Sp1_comp206399_c0_seq1	323	.	G	A	421.9	PASS	AC=1;AF=0.167;AN=6;BaseQRankSum=0.503;DP=168;Dels=0.00;FS=2.146;HaplotypeScore=4.8135;MLEAC=1;MLEAF=0.167;MQ=59.69;MQ0=1;MQRankSum=0.612;QD=2.51;ReadPosRankSum=1.242	GT:AD:DP:GQ:MLPSAC:MLPSAF:PL	0/0/0/0/0/1:152,16:168:96:1:0.167:448,0,96,2147483647,2147483647,2147483647,2147483647											GATK	931	gi|460403796|ref|XP_004247372.1|	PREDICTED: cyclin-T1-4-like [Solanum lycopersicum]	AT1G27630.1	cyclin T 1;3		cyclin T 1;3 (CYCT1;3); CONTAINS InterPro DOMAIN/s: Cyclin-like (InterPro:IPR011028), Transcription regulator cyclin (InterPro:IPR015429), Cyclin-related (InterPro:IPR013763), Cyclin, N-terminal (InterPro:IPR006671), Cyclin (InterPro:IPR006670); BEST Arabidopsis thaliana protein match is: Cyclin family protein (TAIR:AT5G45190.1); Has 1569 Blast hits to 1569 proteins in 224 species: Archae - 0; Ba…
Sp1_comp206399_c0_seq1	480	.	A	G	2479.9	PASS	AC=6;AF=1.00;AN=6;DP=152;Dels=0.00;FS=0.000;HaplotypeScore=1.8675;MLEAC=6;MLEAF=1.00;MQ=60.00;MQ0=0;QD=16.32	GT:AD:DP:GQ:MLPSAC:MLPSAF:PL	1/1/1/1/1/1:0,152:152:64:6:1.00:2506,628,386,243,142,64,0											GATK	931	gi|460403796|ref|XP_004247372.1|	PREDICTED: cyclin-T1-4-like [Solanum lycopersicum]	AT1G27630.1	cyclin T 1;3		cyclin T 1;3 (CYCT1;3); CONTAINS InterPro DOMAIN/s: Cyclin-like (InterPro:IPR011028), Transcription regulator cyclin (InterPro:IPR015429), Cyclin-related (InterPro:IPR013763), Cyclin, N-terminal (InterPro:IPR006671), Cyclin (InterPro:IPR006670); BEST Arabidopsis thaliana protein match is: Cyclin family protein (TAIR:AT5G45190.1); Has 1569 Blast hits to 1569 proteins in 224 species: Archae - 0; Ba…
Sp1_comp206399_c0_seq1	727	.	G	C	1552.99		AC=2;AF=0.333;AN=6;BaseQRankSum=-0.406;DP=217;Dels=0.00;FS=1.222;HaplotypeScore=116.8214;MLEAC=2;MLEAF=0.333;MQ=59.76;MQ0=0;MQRankSum=0.183;QD=7.16;ReadPosRankSum=1.275	GT:AD:DP:GQ:MLPSAC:MLPSAF:PL	0/0/0/0/1/1:160,57:217:17:2:0.333:1579,17,0,92,2147483647,2147483647,2147483647											GATK	931	gi|460403796|ref|XP_004247372.1|	PREDICTED: cyclin-T1-4-like [Solanum lycopersicum]	AT1G27630.1	cyclin T 1;3		cyclin T 1;3 (CYCT1;3); CONTAINS InterPro DOMAIN/s: Cyclin-like (InterPro:IPR011028), Transcription regulator cyclin (InterPro:IPR015429), Cyclin-related (InterPro:IPR013763), Cyclin, N-terminal (InterPro:IPR006671), Cyclin (InterPro:IPR006670); BEST Arabidopsis thaliana protein match is: Cyclin family protein (TAIR:AT5G45190.1); Has 1569 Blast hits to 1569 proteins in 224 species: Archae - 0; Ba…
Sp1_comp206399_c0_seq1	845	.	T	C	986.91		AC=2;AF=0.333;AN=6;BaseQRankSum=5.646;DP=154;Dels=0.00;FS=7.799;HaplotypeScore=21.3125;MLEAC=2;MLEAF=0.333;MQ=56.90;MQ0=0;MQRankSum=-9.352;QD=6.41;ReadPosRankSum=6.414	GT:AD:DP:GQ:MLPSAC:MLPSAF:PL	0/0/0/0/1/1:102,52:154:32:2:0.333:1013,41,0,32,126,2147483647,2147483647											GATK	931	gi|460403796|ref|XP_004247372.1|	PREDICTED: cyclin-T1-4-like [Solanum lycopersicum]	AT1G27630.1	cyclin T 1;3		cyclin T 1;3 (CYCT1;3); CONTAINS InterPro DOMAIN/s: Cyclin-like (InterPro:IPR011028), Transcription regulator cyclin (InterPro:IPR015429), Cyclin-related (InterPro:IPR013763), Cyclin, N-terminal (InterPro:IPR006671), Cyclin (InterPro:IPR006670); BEST Arabidopsis thaliana protein match is: Cyclin family protein (TAIR:AT5G45190.1); Has 1569 Blast hits to 1569 proteins in 224 species: Archae - 0; Ba…
Sp1_comp206402_c0_seq1	138	.	A	G	62.1	.	DP=10;VDB=0.0190;AF1=0.5102;AC1=1;DP4=0,1,4,2;MQ=38;FQ=-13.2;PV4=0.43,0.00028,1,0.31	GT:PL:GQ	0/1:92,0,14:17	Sp1_comp206402_c0_seq1	138	.	A	G	213.06	PASS	AC=5;AF=0.833;AN=6;BaseQRankSum=-0.751;DP=9;Dels=0.00;FS=0.000;HaplotypeScore=0.9999;MLEAC=5;MLEAF=0.833;MQ=60.00;MQ0=0;MQRankSum=-0.751;QD=23.67;ReadPosRankSum=-0.751	GT:AD:DP:GQ:MLPSAC:MLPSAF:PL	0/1/1/1/1/1:1,8:9:3:5:0.833:237,35,18,9,3,0,33	SG	220	No hit in this database		No hit in this database
Sp1_comp206402_c0_seq1	150	.	T	C	42	.	DP=9;VDB=0.0118;AF1=0.5025;AC1=1;DP4=0,1,3,1;MQ=35;FQ=-7.78;PV4=0.4,0.0083,0.49,0.28	GT:PL:GQ	0/1:72,0,20:23	Sp1_comp206402_c0_seq1	150	.	T	C	299.27	PASS	AC=5;AF=0.833;AN=6;BaseQRankSum=-0.751;DP=9;Dels=0.00;FS=0.000;HaplotypeScore=0.0000;MLEAC=5;MLEAF=0.833;MQ=60.00;MQ0=0;MQRankSum=0.751;QD=33.25;ReadPosRankSum=0.751	GT:AD:DP:GQ:MLPSAC:MLPSAF:PL	0/1/1/1/1/1:1,8:9:5:5:0.833:324,49,26,13,5,0,32	SG	220	No hit in this database		No hit in this database
Sp1_comp206402_c0_seq1	153	.	C	T	48.5	.	DP=9;VDB=0.0099;AF1=1;AC1=2;DP4=0,0,3,1;MQ=34;FQ=-39	GT:PL:GQ	1/1:81,12,0:21	Sp1_comp206402_c0_seq1	153	.	C	T	371.79	PASS	AC=6;AF=1.00;AN=6;DP=9;Dels=0.00;FS=0.000;HaplotypeScore=0.0000;MLEAC=6;MLEAF=1.00;MQ=60.00;MQ0=0;QD=28.65	GT:AD:DP:GQ:MLPSAC:MLPSAF:PL	1/1/1/1/1/1:0,9:9:7:6:1.00:397,70,43,27,16,7,0	SG	220	No hit in this database		No hit in this database
Sp1_comp206402_c0_seq1	164	.	T	C	177	.	DP=8;VDB=0.0053;AF1=1;AC1=2;DP4=0,0,3,5;MQ=36;FQ=-51	GT:PL:GQ	1/1:210,24,0:45	Sp1_comp206402_c0_seq1	164	.	T	C	447.47	PASS	AC=6;AF=1.00;AN=6;DP=11;Dels=0.00;FS=0.000;HaplotypeScore=0.0000;MLEAC=6;MLEAF=1.00;MQ=60.00;MQ0=0;QD=30.18	GT:AD:DP:GQ:MLPSAC:MLPSAF:PL	1/1/1/1/1/1:0,11:11:9:6:1.00:473,86,52,33,19,9,0	SG	220	No hit in this database		No hit in this database
Sp1_comp206402_c0_seq1	183	.	T	C	54	.	DP=3;VDB=0.0060;AF1=1;AC1=2;DP4=0,0,2,1;MQ=31;FQ=-36	GT:PL:GQ	1/1:86,9,0:16	Sp1_comp206402_c0_seq1	183	.	T	C	221.4	PASS	AC=6;AF=1.00;AN=6;DP=6;Dels=0.00;FS=0.000;HaplotypeScore=0.0000;MLEAC=6;MLEAF=1.00;MQ=60.00;MQ0=0;QD=34.97	GT:AD:DP:GQ:MLPSAC:MLPSAF:PL	1/1/1/1/1/1:0,6:6:5:6:1.00:246,47,29,18,11,5,0	SG	220	No hit in this database		No hit in this database
Sp1_comp206402_c0_seq1	28	.	C	T	76	.	DP=9;VDB=0.0002;AF1=0.5;AC1=1;DP4=3,2,3,1;MQ=60;FQ=79;PV4=1,0.022,1,0.0075	GT:PL:GQ	0/1:106,0,147:99											SAM	220	No hit in this database		No hit in this database
Sp1_comp2064093_c0_seq1	110	.	C	T	43	.	DP=7;VDB=0.0322;AF1=0.5;AC1=1;DP4=1,2,3,1;MQ=49;FQ=45.6;PV4=0.49,0.014,0.062,0.097	GT:PL:GQ	0/1:73,0,83:76	Sp1_comp2064093_c0_seq1	110	.	C	T	123.22	PASS	AC=4;AF=0.667;AN=6;BaseQRankSum=-1.380;DP=6;Dels=0.00;FS=0.000;HaplotypeScore=0.0000;MLEAC=4;MLEAF=0.667;MQ=60.00;MQ0=0;MQRankSum=0.000;QD=20.54;ReadPosRankSum=-1.380	GT:AD:DP:GQ:MLPSAC:MLPSAF:PL	0/0/1/1/1/1:2,4:6:1:4:0.667:145,16,6,1,0,2,72	SG	306	No hit in this database		No hit in this database
Sp1_comp2064093_c0_seq1	109	.	A	G	48.22	LowQual	AC=2;AF=0.333;AN=6;BaseQRankSum=1.380;DP=6;Dels=0.00;FS=0.000;HaplotypeScore=0.0000;MLEAC=2;MLEAF=0.333;MQ=60.00;MQ0=0;MQRankSum=0.720;QD=8.04;ReadPosRankSum=1.380	GT:AD:DP:GQ:MLPSAC:MLPSAF:PL	0/0/0/0/1/1:4,2:6:1:2:0.333:70,2,0,1,6,16,139											GATK	306	No hit in this database		No hit in this database
Sp1_comp2064093_c0_seq1	169	.	G	A	34.76	LowQual	AC=2;AF=0.333;AN=6;BaseQRankSum=0.572;DP=8;Dels=0.00;FS=0.000;HaplotypeScore=1.7256;MLEAC=2;MLEAF=0.333;MQ=60.00;MQ0=0;MQRankSum=-0.572;QD=4.34;ReadPosRankSum=0.000	GT:AD:DP:GQ:MLPSAC:MLPSAF:PL	0/0/0/0/1/1:6,2:8:1:2:0.333:57,1,0,3,9,22,173											GATK	306	No hit in this database		No hit in this database
Sp1_comp2064093_c0_seq1	277	.	T	G	103.76	PASS	AC=2;AF=0.333;AN=6;BaseQRankSum=-1.709;DP=15;Dels=0.00;FS=2.963;HaplotypeScore=0.0000;MLEAC=2;MLEAF=0.333;MQ=55.24;MQ0=0;MQRankSum=-1.709;QD=6.92;ReadPosRankSum=-2.062	GT:AD:DP:GQ:MLPSAC:MLPSAF:PL	0/0/0/0/1/1:9,6:15:3:2:0.333:127,3,0,4,15,38,338											GATK	306	No hit in this database		No hit in this database
Sp1_comp2064093_c0_seq1	41	.	C	T	18.1	.	DP=8;VDB=0.0099;AF1=0.5;AC1=1;DP4=4,2,1,1;MQ=57;FQ=21;PV4=1,0.24,1,1	GT:PL:GQ	0/1:48,0,167:51											SAM	306	No hit in this database		No hit in this database
Sp1_comp2064093_c0_seq1	42	.	T	C	73	.	DP=8;VDB=0.0002;AF1=0.5;AC1=1;DP4=3,1,2,2;MQ=57;FQ=75.8;PV4=1,0.12,1,1	GT:PL:GQ	0/1:103,0,117:99											SAM	306	No hit in this database		No hit in this database
Sp1_comp206413_c0_seq2	57	.	T	G	6.98	.	DP=1;AF1=1;AC1=2;DP4=0,0,1,0;MQ=36;FQ=-30	GT:PL:GQ	1/1:36,3,0:4											SAM	282	gi|309252549|gb|ADO60139.1|	TATA-binding protein, partial [Beauveria bassiana]	AT3G13445.2	TATA binding protein 1	TBP (TATA binding protein) associates with TAF(II)s (TBP-associated factors) to form the TFIID general transcription factor complex	TATA binding protein 1 (TBP1); FUNCTIONS IN: RNA polymerase II transcription factor activity, binding, DNA binding; INVOLVED IN: transcription initiation from RNA polymerase II promoter, regulation of transcription, DNA-dependent; EXPRESSED IN: 24 plant structures; EXPRESSED DURING: 15 growth stages; CONTAINS InterPro DOMAIN/s: TATA-box binding (InterPro:IPR000814), Beta2-adaptin/TATA-box binding…
Sp1_comp206413_c0_seq2	63	.	G	C	6.98	.	DP=1;AF1=1;AC1=2;DP4=0,0,1,0;MQ=36;FQ=-30	GT:PL:GQ	1/1:36,3,0:4											SAM	282	gi|309252549|gb|ADO60139.1|	TATA-binding protein, partial [Beauveria bassiana]	AT3G13445.2	TATA binding protein 1	TBP (TATA binding protein) associates with TAF(II)s (TBP-associated factors) to form the TFIID general transcription factor complex	TATA binding protein 1 (TBP1); FUNCTIONS IN: RNA polymerase II transcription factor activity, binding, DNA binding; INVOLVED IN: transcription initiation from RNA polymerase II promoter, regulation of transcription, DNA-dependent; EXPRESSED IN: 24 plant structures; EXPRESSED DURING: 15 growth stages; CONTAINS InterPro DOMAIN/s: TATA-box binding (InterPro:IPR000814), Beta2-adaptin/TATA-box binding…
Sp1_comp206413_c0_seq2	69	.	G	T	6.98	.	DP=1;AF1=1;AC1=2;DP4=0,0,1,0;MQ=36;FQ=-30	GT:PL:GQ	1/1:36,3,0:4											SAM	282	gi|309252549|gb|ADO60139.1|	TATA-binding protein, partial [Beauveria bassiana]	AT3G13445.2	TATA binding protein 1	TBP (TATA binding protein) associates with TAF(II)s (TBP-associated factors) to form the TFIID general transcription factor complex	TATA binding protein 1 (TBP1); FUNCTIONS IN: RNA polymerase II transcription factor activity, binding, DNA binding; INVOLVED IN: transcription initiation from RNA polymerase II promoter, regulation of transcription, DNA-dependent; EXPRESSED IN: 24 plant structures; EXPRESSED DURING: 15 growth stages; CONTAINS InterPro DOMAIN/s: TATA-box binding (InterPro:IPR000814), Beta2-adaptin/TATA-box binding…
Sp1_comp206413_c0_seq2	82	.	C	A	6.98	.	DP=1;AF1=1;AC1=2;DP4=0,0,1,0;MQ=36;FQ=-30	GT:PL:GQ	1/1:36,3,0:4											SAM	282	gi|309252549|gb|ADO60139.1|	TATA-binding protein, partial [Beauveria bassiana]	AT3G13445.2	TATA binding protein 1	TBP (TATA binding protein) associates with TAF(II)s (TBP-associated factors) to form the TFIID general transcription factor complex	TATA binding protein 1 (TBP1); FUNCTIONS IN: RNA polymerase II transcription factor activity, binding, DNA binding; INVOLVED IN: transcription initiation from RNA polymerase II promoter, regulation of transcription, DNA-dependent; EXPRESSED IN: 24 plant structures; EXPRESSED DURING: 15 growth stages; CONTAINS InterPro DOMAIN/s: TATA-box binding (InterPro:IPR000814), Beta2-adaptin/TATA-box binding…
Sp1_comp206413_c0_seq2	83	.	G	A	6.98	.	DP=1;AF1=1;AC1=2;DP4=0,0,1,0;MQ=36;FQ=-30	GT:PL:GQ	1/1:36,3,0:4											SAM	282	gi|309252549|gb|ADO60139.1|	TATA-binding protein, partial [Beauveria bassiana]	AT3G13445.2	TATA binding protein 1	TBP (TATA binding protein) associates with TAF(II)s (TBP-associated factors) to form the TFIID general transcription factor complex	TATA binding protein 1 (TBP1); FUNCTIONS IN: RNA polymerase II transcription factor activity, binding, DNA binding; INVOLVED IN: transcription initiation from RNA polymerase II promoter, regulation of transcription, DNA-dependent; EXPRESSED IN: 24 plant structures; EXPRESSED DURING: 15 growth stages; CONTAINS InterPro DOMAIN/s: TATA-box binding (InterPro:IPR000814), Beta2-adaptin/TATA-box binding…
Sp1_comp206413_c0_seq2	84	.	T	A	6.98	.	DP=1;AF1=1;AC1=2;DP4=0,0,1,0;MQ=36;FQ=-30	GT:PL:GQ	1/1:36,3,0:4											SAM	282	gi|309252549|gb|ADO60139.1|	TATA-binding protein, partial [Beauveria bassiana]	AT3G13445.2	TATA binding protein 1	TBP (TATA binding protein) associates with TAF(II)s (TBP-associated factors) to form the TFIID general transcription factor complex	TATA binding protein 1 (TBP1); FUNCTIONS IN: RNA polymerase II transcription factor activity, binding, DNA binding; INVOLVED IN: transcription initiation from RNA polymerase II promoter, regulation of transcription, DNA-dependent; EXPRESSED IN: 24 plant structures; EXPRESSED DURING: 15 growth stages; CONTAINS InterPro DOMAIN/s: TATA-box binding (InterPro:IPR000814), Beta2-adaptin/TATA-box binding…
Sp1_comp206413_c0_seq2	87	.	T	G	6.98	.	DP=1;AF1=1;AC1=2;DP4=0,0,1,0;MQ=36;FQ=-30	GT:PL:GQ	1/1:36,3,0:4											SAM	282	gi|309252549|gb|ADO60139.1|	TATA-binding protein, partial [Beauveria bassiana]	AT3G13445.2	TATA binding protein 1	TBP (TATA binding protein) associates with TAF(II)s (TBP-associated factors) to form the TFIID general transcription factor complex	TATA binding protein 1 (TBP1); FUNCTIONS IN: RNA polymerase II transcription factor activity, binding, DNA binding; INVOLVED IN: transcription initiation from RNA polymerase II promoter, regulation of transcription, DNA-dependent; EXPRESSED IN: 24 plant structures; EXPRESSED DURING: 15 growth stages; CONTAINS InterPro DOMAIN/s: TATA-box binding (InterPro:IPR000814), Beta2-adaptin/TATA-box binding…
Sp1_comp206413_c0_seq2	90	.	T	G	6.2	.	DP=1;AF1=1;AC1=2;DP4=0,0,1,0;MQ=36;FQ=-30	GT:PL:GQ	1/1:35,3,0:4											SAM	282	gi|309252549|gb|ADO60139.1|	TATA-binding protein, partial [Beauveria bassiana]	AT3G13445.2	TATA binding protein 1	TBP (TATA binding protein) associates with TAF(II)s (TBP-associated factors) to form the TFIID general transcription factor complex	TATA binding protein 1 (TBP1); FUNCTIONS IN: RNA polymerase II transcription factor activity, binding, DNA binding; INVOLVED IN: transcription initiation from RNA polymerase II promoter, regulation of transcription, DNA-dependent; EXPRESSED IN: 24 plant structures; EXPRESSED DURING: 15 growth stages; CONTAINS InterPro DOMAIN/s: TATA-box binding (InterPro:IPR000814), Beta2-adaptin/TATA-box binding…
Sp1_comp206424_c0_seq1	182	.	C	A	222	.	DP=13;VDB=0.0164;AF1=1;AC1=2;DP4=0,0,8,5;MQ=36;FQ=-66	GT:PL:GQ	1/1:255,39,0:75	Sp1_comp206424_c0_seq1	182	.	C	A	877.99	PASS	AC=6;AF=1.00;AN=6;DP=22;Dels=0.00;FS=0.000;HaplotypeScore=0.0000;MLEAC=6;MLEAF=1.00;MQ=60.00;MQ0=0;QD=27.53	GT:AD:DP:GQ:MLPSAC:MLPSAF:PL	1/1/1/1/1/1:0,22:22:17:6:1.00:904,163,100,63,37,17,0	SG	248	No hit in this database		No hit in this database
Sp1_comp206424_c0_seq1	189	.	A	G	107	.	DP=13;VDB=0.0053;AF1=0.5;AC1=1;DP4=5,1,3,4;MQ=36;FQ=109;PV4=0.27,1,0.0064,0.14	GT:PL:GQ	0/1:137,0,141:99	Sp1_comp206424_c0_seq1	189	.	A	G	438.73	PASS	AC=3;AF=0.500;AN=6;BaseQRankSum=1.336;DP=22;Dels=0.00;FS=4.123;HaplotypeScore=0.0000;MLEAC=3;MLEAF=0.500;MQ=60.00;MQ0=0;MQRankSum=-0.868;QD=19.94;ReadPosRankSum=-0.134	GT:AD:DP:GQ:MLPSAC:MLPSAF:PL	0/0/0/1/1/1:9,13:22:1:3:0.500:462,37,10,0,1,16,322	SG	248	No hit in this database		No hit in this database
Sp1_comp206424_c0_seq1	81	.	A	C	99	.	DP=27;VDB=0.0392;AF1=0.5;AC1=1;DP4=5,6,5,3;MQ=46;FQ=102;PV4=0.65,5.4e-06,1,0.001	GT:PL:GQ	0/1:129,0,246:99	Sp1_comp206424_c0_seq1	81	.	A	C	415.74	PASS	AC=4;AF=0.667;AN=6;BaseQRankSum=-0.553;DP=26;Dels=0.00;FS=0.000;HaplotypeScore=0.8941;MLEAC=4;MLEAF=0.667;MQ=60.00;MQ0=0;MQRankSum=0.501;QD=15.99;ReadPosRankSum=0.922	GT:AD:DP:GQ:MLPSAC:MLPSAF:PL	0/0/1/1/1/1:10,16:26:1:4:0.667:439,40,12,1,0,12,291	SG	248	No hit in this database		No hit in this database
Sp1_comp2064245_c0_seq1	21	.	C	T	44.8	.	DP=6;VDB=0.0002;AF1=1;AC1=2;DP4=0,0,1,1;MQ=60;FQ=-33	GT:PL:GQ	1/1:76,6,0:10	Sp1_comp2064245_c0_seq1	21	.	C	T	159.83	PASS	AC=6;AF=1.00;AN=6;DP=22;Dels=0.00;FS=0.000;HaplotypeScore=1.9932;MLEAC=6;MLEAF=1.00;MQ=59.52;MQ0=0;QD=7.27	GT:AD:DP:GQ:MLPSAC:MLPSAF:PL	1/1/1/1/1/1:0,22:22:4:6:1.00:184,39,24,15,9,4,0	SG	428	No hit in this database		No hit in this database
Sp1_comp2064245_c0_seq1	279	.	T	G	222	.	DP=11;VDB=0.0343;AF1=1;AC1=2;DP4=0,0,4,6;MQ=42;FQ=-57	GT:PL:GQ	1/1:255,30,0:57	Sp1_comp2064245_c0_seq1	279	.	T	G	361.79	PASS	AC=6;AF=1.00;AN=6;DP=29;Dels=0.00;FS=0.000;HaplotypeScore=0.0000;MLEAC=6;MLEAF=1.00;MQ=58.15;MQ0=0;QD=12.48	GT:AD:DP:GQ:MLPSAC:MLPSAF:PL	1/1/1/1/1/1:0,29:29:7:6:1.00:387,70,43,27,16,7,0	SG	428	No hit in this database		No hit in this database
Sp1_comp2064245_c0_seq1	311	.	A	G	22	.	DP=10;VDB=0.0008;AF1=0.5;AC1=1;DP4=3,3,2,2;MQ=44;FQ=25;PV4=1,3.8e-05,0.0014,1	GT:PL:GQ	0/1:52,0,168:55	Sp1_comp2064245_c0_seq1	311	.	A	G	87.45	PASS	AC=2;AF=0.333;AN=6;BaseQRankSum=0.219;DP=19;Dels=0.00;FS=4.947;HaplotypeScore=0.0000;MLEAC=2;MLEAF=0.333;MQ=58.92;MQ0=0;MQRankSum=0.482;QD=4.60;ReadPosRankSum=0.219	GT:AD:DP:GQ:MLPSAC:MLPSAF:PL	0/0/0/0/1/1:6,13:19:2:2:0.333:110,3,0,2,9,24,235	SG	428	No hit in this database		No hit in this database
Sp1_comp2064245_c0_seq1	401	.	T	A	27	.	DP=9;VDB=0.0008;AF1=0.5;AC1=1;DP4=3,2,2,2;MQ=46;FQ=30;PV4=1,0.0016,0.0076,1	GT:PL:GQ	0/1:57,0,132:60	Sp1_comp2064245_c0_seq1	401	.	T	A	411.28	PASS	AC=4;AF=0.667;AN=6;BaseQRankSum=0.566;DP=16;Dels=0.00;FS=2.622;HaplotypeScore=0.0000;MLEAC=4;MLEAF=0.667;MQ=55.32;MQ0=0;MQRankSum=-0.113;QD=25.71;ReadPosRankSum=1.813	GT:AD:DP:GQ:MLPSAC:MLPSAF:PL	0/0/1/1/1/1:5,11:16:4:4:0.667:435,46,18,5,0,4,176	SG	428	No hit in this database		No hit in this database
Sp1_comp2064245_c0_seq1	404	.	T	A	68	.	DP=9;VDB=0.0008;AF1=0.5;AC1=1;DP4=3,2,2,2;MQ=46;FQ=71;PV4=1,0.11,0.0076,1	GT:PL:GQ	0/1:98,0,134:99	Sp1_comp2064245_c0_seq1	404	.	T	A	401.28	PASS	AC=4;AF=0.667;AN=6;BaseQRankSum=1.473;DP=16;Dels=0.00;FS=2.622;HaplotypeScore=8.9981;MLEAC=4;MLEAF=0.667;MQ=55.32;MQ0=0;MQRankSum=-1.246;QD=25.08;ReadPosRankSum=2.039	GT:AD:DP:GQ:MLPSAC:MLPSAF:PL	0/0/1/1/1/1:5,11:16:4:4:0.667:425,46,18,5,0,4,166	SG	428	No hit in this database		No hit in this database
Sp1_comp2064245_c0_seq1	59	.	A	G	113	.	DP=11;VDB=0.0025;AF1=1;AC1=2;DP4=0,0,2,4;MQ=49;FQ=-45	GT:PL:GQ	1/1:146,18,0:33	Sp1_comp2064245_c0_seq1	59	.	A	G	437.47		AC=6;AF=1.00;AN=6;DP=19;Dels=0.00;FS=0.000;HaplotypeScore=87.9855;MLEAC=6;MLEAF=1.00;MQ=59.05;MQ0=0;QD=23.02	GT:AD:DP:GQ:MLPSAC:MLPSAF:PL	1/1/1/1/1/1:0,19:19:9:6:1.00:463,86,52,33,19,9,0	SG	428	No hit in this database		No hit in this database
Sp1_comp2064245_c0_seq1	87	.	T	C	107	.	DP=14;VDB=0.0216;AF1=1;AC1=2;DP4=0,0,2,4;MQ=52;FQ=-45	GT:PL:GQ	1/1:140,18,0:33	Sp1_comp2064245_c0_seq1	87	.	T	C	477.35	PASS	AC=6;AF=1.00;AN=6;DP=20;Dels=0.00;FS=0.000;HaplotypeScore=0.0000;MLEAC=6;MLEAF=1.00;MQ=59.09;MQ0=0;QD=23.87	GT:AD:DP:GQ:MLPSAC:MLPSAF:PL	1/1/1/1/1/1:0,20:20:10:6:1.00:503,93,57,36,21,10,0	SG	428	No hit in this database		No hit in this database
Sp1_comp2064245_c0_seq1	297	.	T	G	79.81	PASS	AC=2;AF=0.333;AN=6;BaseQRankSum=0.227;DP=16;Dels=0.00;FS=5.237;HaplotypeScore=0.0000;MLEAC=2;MLEAF=0.333;MQ=58.71;MQ0=0;MQRankSum=-0.113;QD=4.99;ReadPosRankSum=2.266	GT:AD:DP:GQ:MLPSAC:MLPSAF:PL	0/0/0/0/1/1:5,11:16:1:2:0.333:102,4,0,1,6,18,193											GATK	428	No hit in this database		No hit in this database
Sp1_comp2064245_c0_seq1	298	.	T	A	76.81	PASS	AC=2;AF=0.333;AN=6;BaseQRankSum=-0.429;DP=15;Dels=0.00;FS=6.008;HaplotypeScore=0.0000;MLEAC=2;MLEAF=0.333;MQ=58.62;MQ0=0;MQRankSum=-0.796;QD=5.12;ReadPosRankSum=2.266	GT:AD:DP:GQ:MLPSAC:MLPSAF:PL	0/0/0/0/1/1:5,10:15:1:2:0.333:99,4,0,1,6,18,193											GATK	428	No hit in this database		No hit in this database
Sp1_comp2064245_c0_seq1	348	.	T	C	182.08	PASS	AC=3;AF=0.500;AN=6;BaseQRankSum=1.111;DP=18;Dels=0.00;FS=0.000;HaplotypeScore=0.0000;MLEAC=3;MLEAF=0.500;MQ=59.89;MQ0=0;MQRankSum=-0.578;QD=10.12;ReadPosRankSum=0.133	GT:AD:DP:GQ:MLPSAC:MLPSAF:PL	0/0/0/1/1/1:8,10:18:1:3:0.500:205,11,1,0,7,25,309											GATK	428	No hit in this database		No hit in this database
Sp1_comp2064245_c0_seq1	350	.	G	A	187.08	PASS	AC=3;AF=0.500;AN=6;BaseQRankSum=0.755;DP=18;Dels=0.00;FS=0.000;HaplotypeScore=0.0000;MLEAC=3;MLEAF=0.500;MQ=59.89;MQ0=0;MQRankSum=-0.933;QD=10.39;ReadPosRankSum=0.133	GT:AD:DP:GQ:MLPSAC:MLPSAF:PL	0/0/0/1/1/1:8,10:18:1:3:0.500:210,11,1,0,7,25,309											GATK	428	No hit in this database		No hit in this database
Sp1_comp2064245_c0_seq1	373	.	T	A	156.13	PASS	AC=3;AF=0.500;AN=6;BaseQRankSum=-0.800;DP=15;Dels=0.00;FS=0.000;HaplotypeScore=0.0000;MLEAC=3;MLEAF=0.500;MQ=57.83;MQ0=0;MQRankSum=-0.133;QD=10.41;ReadPosRankSum=-0.533	GT:AD:DP:GQ:MLPSAC:MLPSAF:PL	0/0/0/1/1/1:5,10:15:3:3:0.500:179,13,3,0,3,13,191											GATK	428	No hit in this database		No hit in this database
Sp1_comp2064245_c0_seq1	4	.	A	G	36.8	.	DP=3;VDB=0.0010;AF1=1;AC1=2;DP4=0,0,1,1;MQ=60;FQ=-33	GT:PL:GQ	1/1:68,6,0:10											SAM	428	No hit in this database		No hit in this database
Sp1_comp206431_c0_seq1	245	.	A	G	8.65	.	DP=1;AF1=1;AC1=2;DP4=0,0,0,1;MQ=38;FQ=-30	GT:PL:GQ	1/1:38,3,0:5	Sp1_comp206431_c0_seq1	245	.	A	G	60.71	PASS	AC=6;AF=1.00;AN=6;DP=2;Dels=0.00;FS=0.000;HaplotypeScore=0.0000;MLEAC=6;MLEAF=1.00;MQ=60.00;MQ0=0;QD=30.36	GT:AD:DP:GQ:MLPSAC:MLPSAF:PL	1/1/1/1/1/1:0,2:2:2:6:1.00:83,16,10,6,4,2,0	SG	321	No hit in this database		No hit in this database
Sp1_comp206431_c0_seq1	45	.	C	T	5.46	.	DP=1;AF1=1;AC1=2;DP4=0,0,1,0;MQ=60;FQ=-30	GT:PL:GQ	1/1:34,3,0:3											SAM	321	No hit in this database		No hit in this database
Sp1_comp206431_c0_seq1	46	.	T	C	6.98	.	DP=1;AF1=1;AC1=2;DP4=0,0,1,0;MQ=60;FQ=-30	GT:PL:GQ	1/1:36,3,0:4											SAM	321	No hit in this database		No hit in this database
Sp1_comp206431_c0_seq1	55	.	A	G	6.2	.	DP=1;AF1=1;AC1=2;DP4=0,0,1,0;MQ=60;FQ=-30	GT:PL:GQ	1/1:35,3,0:4											SAM	321	No hit in this database		No hit in this database
Sp1_comp206431_c0_seq1	56	.	G	A	4.77	.	DP=1;AF1=1;AC1=2;DP4=0,0,1,0;MQ=60;FQ=-30	GT:PL:GQ	0/1:33,3,0:3											SAM	321	No hit in this database		No hit in this database
Sp1_comp206440_c0_seq1	110	.	G	C	92.16		AC=6;AF=1.00;AN=6;DP=6;Dels=0.00;FS=0.000;HaplotypeScore=0.0000;MLEAC=6;MLEAF=1.00;MQ=35.91;MQ0=0;QD=15.36	GT:AD:DP:GQ:MLPSAC:MLPSAF:PL	1/1/1/1/1/1:0,6:6:2:6:1.00:115,23,14,9,5,2,0											GATK	249	No hit in this database		No hit in this database
Sp1_comp206440_c0_seq1	115	.	T	A	91.16		AC=6;AF=1.00;AN=6;DP=6;Dels=0.00;FS=0.000;HaplotypeScore=0.0000;MLEAC=6;MLEAF=1.00;MQ=35.91;MQ0=0;QD=15.19	GT:AD:DP:GQ:MLPSAC:MLPSAF:PL	1/1/1/1/1/1:0,6:6:2:6:1.00:114,23,14,9,5,2,0											GATK	249	No hit in this database		No hit in this database
Sp1_comp206440_c0_seq1	154	.	T	C	109.52	PASS	AC=5;AF=0.833;AN=6;BaseQRankSum=-1.467;DP=14;Dels=0.00;FS=2.363;HaplotypeScore=3.9680;MLEAC=5;MLEAF=0.833;MQ=41.42;MQ0=0;MQRankSum=-0.400;QD=7.82;ReadPosRankSum=0.800	GT:AD:DP:GQ:MLPSAC:MLPSAF:PL	0/1/1/1/1/1:9,5:14:1:5:0.833:132,21,10,4,1,0,29											GATK	249	No hit in this database		No hit in this database
Sp1_comp206440_c0_seq1	158	.	C	G	145.83	PASS	AC=6;AF=1.00;AN=6;DP=12;Dels=0.00;FS=0.000;HaplotypeScore=1.9788;MLEAC=6;MLEAF=1.00;MQ=42.01;MQ0=0;QD=12.15	GT:AD:DP:GQ:MLPSAC:MLPSAF:PL	1/1/1/1/1/1:0,12:12:4:6:1.00:170,39,24,15,9,4,0											GATK	249	No hit in this database		No hit in this database
Sp1_comp206440_c0_seq1	159	.	A	G	63.82	PASS	AC=3;AF=0.500;AN=6;BaseQRankSum=0.000;DP=12;Dels=0.00;FS=0.000;HaplotypeScore=1.9788;MLEAC=3;MLEAF=0.500;MQ=42.01;MQ0=0;MQRankSum=0.000;QD=5.32;ReadPosRankSum=1.468	GT:AD:DP:GQ:MLPSAC:MLPSAF:PL	0/0/0/1/1/1:8,4:12:0:3:0.500:85,10,3,0,0,3,56											GATK	249	No hit in this database		No hit in this database
Sp1_comp206445_c0_seq1	113	.	A	T	97	.	DP=31;VDB=0.0325;AF1=0.5;AC1=1;DP4=13,10,2,5;MQ=49;FQ=100;PV4=0.39,0.19,4.5e-12,1	GT:PL:GQ	0/1:127,0,255:99	Sp1_comp206445_c0_seq1	113	.	A	T	185.48	PASS	AC=1;AF=0.167;AN=6;BaseQRankSum=-1.030;DP=30;Dels=0.00;FS=1.710;HaplotypeScore=0.0000;MLEAC=1;MLEAF=0.167;MQ=60.00;MQ0=0;MQRankSum=-0.245;QD=6.18;ReadPosRankSum=-0.392	GT:AD:DP:GQ:MLPSAC:MLPSAF:PL	0/0/0/0/0/1:23,7:30:1:1:0.167:209,0,1,18,49,112,2147483647	SG	363	No hit in this database		No hit in this database
Sp1_comp206445_c0_seq1	193	.	C	T	51	.	DP=32;VDB=0.0380;AF1=0.5;AC1=1;DP4=5,7,5,2;MQ=49;FQ=54;PV4=0.35,1.5e-05,0.36,1	GT:PL:GQ	0/1:81,0,236:84	Sp1_comp206445_c0_seq1	193	.	C	T	538.47		AC=4;AF=0.667;AN=6;BaseQRankSum=1.480;DP=31;Dels=0.00;FS=0.000;HaplotypeScore=24.0810;MLEAC=4;MLEAF=0.667;MQ=60.00;MQ0=0;MQRankSum=0.345;QD=17.37;ReadPosRankSum=1.237	GT:AD:DP:GQ:MLPSAC:MLPSAF:PL	0/0/1/1/1/1:12,19:31:4:4:0.667:563,70,24,4,0,15,346	SG	363	No hit in this database		No hit in this database
Sp1_comp206445_c0_seq1	232	.	T	A	18.1	.	DP=19;VDB=0.0118;AF1=0.5;AC1=1;DP4=3,3,3,1;MQ=50;FQ=21;PV4=0.57,6.2e-06,0.12,0.092	GT:PL:GQ	0/1:48,0,163:51	Sp1_comp206445_c0_seq1	232	.	T	A	403.12	PASS	AC=4;AF=0.667;AN=6;BaseQRankSum=0.328;DP=18;Dels=0.00;FS=2.029;HaplotypeScore=0.9999;MLEAC=4;MLEAF=0.667;MQ=60.00;MQ0=0;MQRankSum=1.077;QD=22.40;ReadPosRankSum=-0.796	GT:AD:DP:GQ:MLPSAC:MLPSAF:PL	0/0/1/1/1/1:6,12:18:4:4:0.667:427,48,18,4,0,6,204	SG	363	No hit in this database		No hit in this database
Sp1_comp206445_c0_seq1	56	.	T	C	19.1	.	DP=29;VDB=0.0164;AF1=0.5;AC1=1;DP4=14,10,3,2;MQ=55;FQ=22;PV4=1,0.0022,0.45,1	GT:PL:GQ	0/1:49,0,255:52	Sp1_comp206445_c0_seq1	56	.	T	C	77.46	PASS	AC=1;AF=0.167;AN=6;BaseQRankSum=2.772;DP=24;Dels=0.00;FS=2.161;HaplotypeScore=0.0000;MLEAC=1;MLEAF=0.167;MQ=60.00;MQ0=0;MQRankSum=0.711;QD=3.23;ReadPosRankSum=0.355	GT:AD:DP:GQ:MLPSAC:MLPSAF:PL	0/0/0/0/0/1:19,5:24:4:1:0.167:102,0,4,15,34,70,2147483647	SG	363	No hit in this database		No hit in this database
Sp1_comp206445_c0_seq1	161	.	T	A	50.07		AC=1;AF=0.167;AN=6;BaseQRankSum=-0.501;DP=27;Dels=0.00;FS=2.251;HaplotypeScore=0.0000;MLEAC=1;MLEAF=0.167;MQ=60.00;MQ0=0;MQRankSum=-1.350;QD=1.85;ReadPosRankSum=0.579	GT:AD:DP:GQ:MLPSAC:MLPSAF:PL	0/0/0/0/0/1:24,3:27:14:1:0.167:76,0,14,39,77,2147483647,2147483647											GATK	363	No hit in this database		No hit in this database
Sp1_comp206445_c0_seq1	197	.	C	G	36.01	LowQual;	AC=1;AF=0.167;AN=6;BaseQRankSum=-1.244;DP=30;Dels=0.00;FS=2.319;HaplotypeScore=6.9961;MLEAC=1;MLEAF=0.167;MQ=60.00;MQ0=0;MQRankSum=0.138;QD=1.20;ReadPosRankSum=-0.415	GT:AD:DP:GQ:MLPSAC:MLPSAF:PL	0/0/0/0/0/1:27,3:30:16:1:0.167:62,0,16,43,85,2147483647,2147483647											GATK	363	No hit in this database		No hit in this database
Sp1_comp206445_c0_seq1	198	.	C	A	47.15	LowQual;	AC=1;AF=0.167;AN=6;BaseQRankSum=-1.188;DP=29;Dels=0.00;FS=2.341;HaplotypeScore=6.9961;MLEAC=1;MLEAF=0.167;MQ=60.00;MQ0=0;MQRankSum=0.446;QD=1.63;ReadPosRankSum=-0.297	GT:AD:DP:GQ:MLPSAC:MLPSAF:PL	0/0/0/0/0/1:25,3:29:15:1:0.167:60,0,15,41,81,2147483634,2147483634											GATK	363	No hit in this database		No hit in this database
Sp1_comp2064469_c0_seq1	56	.	C	T	11.3	.	DP=1;AF1=1;AC1=2;DP4=0,0,1,0;MQ=60;FQ=-30	GT:PL:GQ	1/1:41,3,0:5											SAM	234	No hit in this database		No hit in this database
Sp1_comp2064469_c0_seq1	79	.	A	G	41	.	DP=3;VDB=0.0167;AF1=0.5008;AC1=1;DP4=0,1,1,1;MQ=56;FQ=-4.12;PV4=1,1,1,1	GT:PL:GQ	0/1:71,0,25:28											SAM	234	No hit in this database		No hit in this database
Sp1_comp2064469_c0_seq1	84	.	G	T	43	.	DP=3;VDB=0.0167;AF1=0.5006;AC1=1;DP4=0,1,1,1;MQ=56;FQ=-3.53;PV4=1,1,1,1	GT:PL:GQ	0/1:73,0,26:29											SAM	234	No hit in this database		No hit in this database
Sp1_comp2064526_c0_seq1	37	.	C	T	9.53	.	DP=1;AF1=1;AC1=2;DP4=0,0,1,0;MQ=60;FQ=-30	GT:PL:GQ	1/1:39,3,0:5											SAM	309	No hit in this database		No hit in this database
Sp1_comp2064562_c0_seq1	130	.	G	A	55	.	DP=3;VDB=0.0000;AF1=1;AC1=2;DP4=0,0,3,0;MQ=40;FQ=-36	GT:PL:GQ	1/1:87,9,0:16											SAM	258	No hit in this database		No hit in this database
Sp1_comp206466_c0_seq1	51	.	T	G	6.2	.	DP=1;AF1=1;AC1=2;DP4=0,0,1,0;MQ=44;FQ=-30	GT:PL:GQ	1/1:35,3,0:4											SAM	330	No hit in this database		No hit in this database
Sp1_comp2064706_c0_seq1	98	.	C	T	36.27	LowQual	AC=2;AF=0.333;AN=6;BaseQRankSum=0.736;DP=4;Dels=0.00;FS=0.000;HaplotypeScore=0.9979;MLEAC=1;MLEAF=0.167;MQ=60.00;MQ0=0;MQRankSum=0.736;QD=9.07;ReadPosRankSum=0.736	GT:AD:DP:GQ:MLPSAC:MLPSAF:PL	0/0/0/0/1/1:2,1:4:1:2:0.333:35,2,0,1,4,9,77											GATK	203	No hit in this database		No hit in this database
Sp1_comp2064733_c0_seq1	66	.	C	G	28	.	DP=7;VDB=0.0196;AF1=0.5;AC1=1;DP4=2,3,1,1;MQ=50;FQ=31;PV4=1,1,0.045,1	GT:PL:GQ	0/1:58,0,145:61	Sp1_comp2064733_c0_seq1	66	.	C	G	47.75	LowQual	AC=2;AF=0.333;AN=6;BaseQRankSum=-0.322;DP=8;Dels=0.00;FS=0.000;HaplotypeScore=1.9996;MLEAC=2;MLEAF=0.333;MQ=60.00;MQ0=0;MQRankSum=-0.322;QD=5.97;ReadPosRankSum=0.956	GT:AD:DP:GQ:MLPSAC:MLPSAF:PL	0/0/0/0/1/1:5,3:8:1:2:0.333:70,1,0,3,9,22,195	SG	257	No hit in this database		No hit in this database
Sp1_comp2064733_c0_seq1	72	.	T	G	93.5	PASS	AC=3;AF=0.500;AN=6;BaseQRankSum=-0.937;DP=7;Dels=0.00;FS=0.000;HaplotypeScore=1.9996;MLEAC=3;MLEAF=0.500;MQ=60.00;MQ0=0;MQRankSum=-0.550;QD=13.36;ReadPosRankSum=0.000	GT:AD:DP:GQ:MLPSAC:MLPSAF:PL	0/0/0/1/1/1:3,4:7:0:3:0.500:115,12,3,0,0,5,112											GATK	257	No hit in this database		No hit in this database
Sp1_comp206482_c0_seq2	110	.	C	A	137	.	DP=69;VDB=0.0271;AF1=1;AC1=2;DP4=1,0,16,8;MQ=30;FQ=-65;PV4=1,1.9e-06,0.039,0.21	GT:PL:GQ	1/1:170,38,0:73	Sp1_comp206482_c0_seq2	110	.	C	A	2130.23	PASS	AC=6;AF=1.00;AN=6;BaseQRankSum=1.183;DP=74;Dels=0.00;FS=0.000;HaplotypeScore=6.7835;MLEAC=6;MLEAF=1.00;MQ=57.70;MQ0=0;MQRankSum=-0.750;QD=28.79;ReadPosRankSum=0.350	GT:AD:DP:GQ:MLPSAC:MLPSAF:PL	1/1/1/1/1/1:2,72:74:11:6:1.00:2156,402,232,133,63,11,0	SG	304	gi|255630105|gb|ACU15406.1|	unknown [Glycine max]	AT4G26900.1	HIS HF	encodes a glutamine amidotransferase and cyclase, catalyzes the fifth and sixth steps of the histidine biosynthetic pathway	HIS HF (AT-HF); FUNCTIONS IN: imidazoleglycerol-phosphate synthase activity; INVOLVED IN: histidine biosynthetic process; LOCATED IN: chloroplast; EXPRESSED IN: 23 plant structures; EXPRESSED DURING: 14 growth stages; CONTAINS InterPro DOMAIN/s: Imidazole glycerol phosphate synthase, subunit H (InterPro:IPR010139), Aldolase-type TIM barrel (InterPro:IPR013785), Glutamine amidotransferase class-I,…
Sp1_comp206482_c0_seq2	112	.	C	T	115	.	DP=70;VDB=0.0271;AF1=0.505;AC1=1;DP4=2,1,17,8;MQ=32;FQ=-10.4;PV4=1,3.4e-07,0.0051,1	GT:PL:GQ	0/1:145,0,17:20	Sp1_comp206482_c0_seq2	112	.	C	T	2167.94	PASS	AC=5;AF=0.833;AN=6;BaseQRankSum=0.862;DP=73;Dels=0.00;FS=0.000;HaplotypeScore=6.7835;MLEAC=5;MLEAF=0.833;MQ=57.67;MQ0=0;MQRankSum=0.896;QD=29.70;ReadPosRankSum=-0.084	GT:AD:DP:GQ:MLPSAC:MLPSAF:PL	0/1/1/1/1/1:2,71:73:21:5:0.833:2194,377,211,115,48,0,21	SG	304	gi|255630105|gb|ACU15406.1|	unknown [Glycine max]	AT4G26900.1	HIS HF	encodes a glutamine amidotransferase and cyclase, catalyzes the fifth and sixth steps of the histidine biosynthetic pathway	HIS HF (AT-HF); FUNCTIONS IN: imidazoleglycerol-phosphate synthase activity; INVOLVED IN: histidine biosynthetic process; LOCATED IN: chloroplast; EXPRESSED IN: 23 plant structures; EXPRESSED DURING: 14 growth stages; CONTAINS InterPro DOMAIN/s: Imidazole glycerol phosphate synthase, subunit H (InterPro:IPR010139), Aldolase-type TIM barrel (InterPro:IPR013785), Glutamine amidotransferase class-I,…
Sp1_comp206482_c0_seq2	118	.	C	T	114	.	DP=75;VDB=0.0365;AF1=1;AC1=2;DP4=2,1,18,20;MQ=34;FQ=-57;PV4=0.61,2.3e-09,0.0025,1	GT:PL:GQ	1/1:147,30,0:57	Sp1_comp206482_c0_seq2	118	.	C	T	2336.9	PASS	AC=5;AF=0.833;AN=6;BaseQRankSum=1.882;DP=77;Dels=0.00;FS=2.111;HaplotypeScore=1.6828;MLEAC=5;MLEAF=0.833;MQ=57.79;MQ0=0;MQRankSum=-0.118;QD=30.35;ReadPosRankSum=0.276	GT:AD:DP:GQ:MLPSAC:MLPSAF:PL	0/1/1/1/1/1:3,74:77:43:5:0.833:2363,384,213,114,47,0,43	SG	304	gi|255630105|gb|ACU15406.1|	unknown [Glycine max]	AT4G26900.1	HIS HF	encodes a glutamine amidotransferase and cyclase, catalyzes the fifth and sixth steps of the histidine biosynthetic pathway	HIS HF (AT-HF); FUNCTIONS IN: imidazoleglycerol-phosphate synthase activity; INVOLVED IN: histidine biosynthetic process; LOCATED IN: chloroplast; EXPRESSED IN: 23 plant structures; EXPRESSED DURING: 14 growth stages; CONTAINS InterPro DOMAIN/s: Imidazole glycerol phosphate synthase, subunit H (InterPro:IPR010139), Aldolase-type TIM barrel (InterPro:IPR013785), Glutamine amidotransferase class-I,…
Sp1_comp206482_c0_seq2	135	.	G	A	147	.	DP=68;VDB=0.0399;AF1=1;AC1=2;DP4=2,1,28,34;MQ=35;FQ=-125;PV4=0.59,6.8e-07,0.0051,0.19	GT:PL:GQ	1/1:180,98,0:99	Sp1_comp206482_c0_seq2	135	.	G	A	2354.9	PASS	AC=5;AF=0.833;AN=6;BaseQRankSum=-0.058;DP=94;Dels=0.00;FS=5.128;HaplotypeScore=2.6198;MLEAC=5;MLEAF=0.833;MQ=55.27;MQ0=0;MQRankSum=5.340;QD=25.05;ReadPosRankSum=3.886	GT:AD:DP:GQ:MLPSAC:MLPSAF:PL	0/1/1/1/1/1:27,67:94:45:5:0.833:2381,384,211,112,45,0,62	SG	304	gi|255630105|gb|ACU15406.1|	unknown [Glycine max]	AT4G26900.1	HIS HF	encodes a glutamine amidotransferase and cyclase, catalyzes the fifth and sixth steps of the histidine biosynthetic pathway	HIS HF (AT-HF); FUNCTIONS IN: imidazoleglycerol-phosphate synthase activity; INVOLVED IN: histidine biosynthetic process; LOCATED IN: chloroplast; EXPRESSED IN: 23 plant structures; EXPRESSED DURING: 14 growth stages; CONTAINS InterPro DOMAIN/s: Imidazole glycerol phosphate synthase, subunit H (InterPro:IPR010139), Aldolase-type TIM barrel (InterPro:IPR013785), Glutamine amidotransferase class-I,…
Sp1_comp206482_c0_seq2	150	.	A	G	159	.	DP=78;VDB=0.0384;AF1=1;AC1=2;DP4=2,2,29,41;MQ=37;FQ=-116;PV4=1,8e-10,0.0041,0.3	GT:PL:GQ	1/1:192,89,0:99	Sp1_comp206482_c0_seq2	150	.	A	G	2485.9		AC=5;AF=0.833;AN=6;BaseQRankSum=1.104;DP=98;Dels=0.00;FS=1.997;HaplotypeScore=27.9268;MLEAC=5;MLEAF=0.833;MQ=55.18;MQ0=0;MQRankSum=0.961;QD=25.37;ReadPosRankSum=-0.368	GT:AD:DP:GQ:MLPSAC:MLPSAF:PL	0/1/1/1/1/1:4,94:98:48:5:0.833:2512,405,223,118,48,0,79	SG	304	gi|255630105|gb|ACU15406.1|	unknown [Glycine max]	AT4G26900.1	HIS HF	encodes a glutamine amidotransferase and cyclase, catalyzes the fifth and sixth steps of the histidine biosynthetic pathway	HIS HF (AT-HF); FUNCTIONS IN: imidazoleglycerol-phosphate synthase activity; INVOLVED IN: histidine biosynthetic process; LOCATED IN: chloroplast; EXPRESSED IN: 23 plant structures; EXPRESSED DURING: 14 growth stages; CONTAINS InterPro DOMAIN/s: Imidazole glycerol phosphate synthase, subunit H (InterPro:IPR010139), Aldolase-type TIM barrel (InterPro:IPR013785), Glutamine amidotransferase class-I,…
Sp1_comp206482_c0_seq2	173	.	C	G	144	.	DP=54;VDB=0.0244;AF1=1;AC1=2;DP4=1,2,20,29;MQ=39;FQ=-80;PV4=1,3.5e-07,0.011,0.23	GT:PL:GQ	1/1:177,53,0:99	Sp1_comp206482_c0_seq2	173	.	C	G	1863.9	PASS	AC=5;AF=0.833;AN=6;BaseQRankSum=-0.122;DP=75;Dels=0.00;FS=0.000;HaplotypeScore=6.9409;MLEAC=5;MLEAF=0.833;MQ=51.96;MQ0=0;MQRankSum=-0.176;QD=24.85;ReadPosRankSum=0.284	GT:AD:DP:GQ:MLPSAC:MLPSAF:PL	0/1/1/1/1/1:3,72:75:36:5:0.833:1890,300,165,88,36,0,61	SG	304	gi|255630105|gb|ACU15406.1|	unknown [Glycine max]	AT4G26900.1	HIS HF	encodes a glutamine amidotransferase and cyclase, catalyzes the fifth and sixth steps of the histidine biosynthetic pathway	HIS HF (AT-HF); FUNCTIONS IN: imidazoleglycerol-phosphate synthase activity; INVOLVED IN: histidine biosynthetic process; LOCATED IN: chloroplast; EXPRESSED IN: 23 plant structures; EXPRESSED DURING: 14 growth stages; CONTAINS InterPro DOMAIN/s: Imidazole glycerol phosphate synthase, subunit H (InterPro:IPR010139), Aldolase-type TIM barrel (InterPro:IPR013785), Glutamine amidotransferase class-I,…
Sp1_comp206482_c0_seq2	209	.	T	C	154	.	DP=37;VDB=0.0014;AF1=1;AC1=2;DP4=1,1,12,23;MQ=39;FQ=-64;PV4=1,4.9e-07,0.028,1	GT:PL:GQ	1/1:187,37,0:71	Sp1_comp206482_c0_seq2	209	.	T	C	1156.93	PASS	AC=5;AF=0.833;AN=6;BaseQRankSum=0.868;DP=34;Dels=0.00;FS=0.000;HaplotypeScore=1.9998;MLEAC=5;MLEAF=0.833;MQ=56.09;MQ0=0;MQRankSum=-0.641;QD=34.03;ReadPosRankSum=0.490	GT:AD:DP:GQ:MLPSAC:MLPSAF:PL	0/1/1/1/1/1:2,31:34:22:5:0.833:1183,189,103,55,22,0,45	SG	304	gi|255630105|gb|ACU15406.1|	unknown [Glycine max]	AT4G26900.1	HIS HF	encodes a glutamine amidotransferase and cyclase, catalyzes the fifth and sixth steps of the histidine biosynthetic pathway	HIS HF (AT-HF); FUNCTIONS IN: imidazoleglycerol-phosphate synthase activity; INVOLVED IN: histidine biosynthetic process; LOCATED IN: chloroplast; EXPRESSED IN: 23 plant structures; EXPRESSED DURING: 14 growth stages; CONTAINS InterPro DOMAIN/s: Imidazole glycerol phosphate synthase, subunit H (InterPro:IPR010139), Aldolase-type TIM barrel (InterPro:IPR013785), Glutamine amidotransferase class-I,…
Sp1_comp206482_c0_seq2	223	.	C	A	80.3	.	DP=28;VDB=0.0004;AF1=0.543;AC1=1;DP4=0,1,6,4;MQ=34;FQ=-19;PV4=0.45,7.9e-06,0.061,0.19	GT:PL:GQ	0/1:110,0,8:11	Sp1_comp206482_c0_seq2	223	.	C	A	857	PASS	AC=5;AF=0.833;AN=6;BaseQRankSum=-1.238;DP=28;Dels=0.00;FS=0.000;HaplotypeScore=0.9999;MLEAC=5;MLEAF=0.833;MQ=55.22;MQ0=0;MQRankSum=-1.238;QD=30.61;ReadPosRankSum=-0.124	GT:AD:DP:GQ:MLPSAC:MLPSAF:PL	0/1/1/1/1/1:1,27:28:19:5:0.833:883,154,85,46,19,0,20	SG	304	gi|255630105|gb|ACU15406.1|	unknown [Glycine max]	AT4G26900.1	HIS HF	encodes a glutamine amidotransferase and cyclase, catalyzes the fifth and sixth steps of the histidine biosynthetic pathway	HIS HF (AT-HF); FUNCTIONS IN: imidazoleglycerol-phosphate synthase activity; INVOLVED IN: histidine biosynthetic process; LOCATED IN: chloroplast; EXPRESSED IN: 23 plant structures; EXPRESSED DURING: 14 growth stages; CONTAINS InterPro DOMAIN/s: Imidazole glycerol phosphate synthase, subunit H (InterPro:IPR010139), Aldolase-type TIM barrel (InterPro:IPR013785), Glutamine amidotransferase class-I,…
Sp1_comp206482_c0_seq2	33	.	G	A	143	.	DP=15;VDB=0.0001;AF1=1;AC1=2;DP4=0,0,5,6;MQ=24;FQ=-60	GT:PL:GQ	1/1:176,33,0:63	Sp1_comp206482_c0_seq2	33	.	G	A	350.47	PASS	AC=6;AF=1.00;AN=6;BaseQRankSum=-0.425;DP=53;Dels=0.00;FS=0.000;HaplotypeScore=0.9997;MLEAC=6;MLEAF=1.00;MQ=53.30;MQ0=0;MQRankSum=-0.360;QD=6.61;ReadPosRankSum=-1.732	GT:AD:DP:GQ:MLPSAC:MLPSAF:PL	1/1/1/1/1/1:1,52:53:9:6:1.00:376,85,52,33,19,9,0	SG	304	gi|255630105|gb|ACU15406.1|	unknown [Glycine max]	AT4G26900.1	HIS HF	encodes a glutamine amidotransferase and cyclase, catalyzes the fifth and sixth steps of the histidine biosynthetic pathway	HIS HF (AT-HF); FUNCTIONS IN: imidazoleglycerol-phosphate synthase activity; INVOLVED IN: histidine biosynthetic process; LOCATED IN: chloroplast; EXPRESSED IN: 23 plant structures; EXPRESSED DURING: 14 growth stages; CONTAINS InterPro DOMAIN/s: Imidazole glycerol phosphate synthase, subunit H (InterPro:IPR010139), Aldolase-type TIM barrel (InterPro:IPR013785), Glutamine amidotransferase class-I,…
Sp1_comp206482_c0_seq2	51	.	C	A	44.1	.	DP=28;VDB=0.0003;AF1=1;AC1=2;DP4=0,0,0,6;MQ=32;FQ=-45	GT:PL:GQ	1/1:77,18,0:33	Sp1_comp206482_c0_seq2	51	.	C	A	811.99	PASS	AC=6;AF=1.00;AN=6;BaseQRankSum=0.168;DP=62;Dels=0.00;FS=0.000;HaplotypeScore=3.9993;MLEAC=6;MLEAF=1.00;MQ=54.97;MQ0=0;MQRankSum=-0.056;QD=13.10;ReadPosRankSum=-1.676	GT:AD:DP:GQ:MLPSAC:MLPSAF:PL	1/1/1/1/1/1:1,61:62:17:6:1.00:838,163,100,63,37,17,0	SG	304	gi|255630105|gb|ACU15406.1|	unknown [Glycine max]	AT4G26900.1	HIS HF	encodes a glutamine amidotransferase and cyclase, catalyzes the fifth and sixth steps of the histidine biosynthetic pathway	HIS HF (AT-HF); FUNCTIONS IN: imidazoleglycerol-phosphate synthase activity; INVOLVED IN: histidine biosynthetic process; LOCATED IN: chloroplast; EXPRESSED IN: 23 plant structures; EXPRESSED DURING: 14 growth stages; CONTAINS InterPro DOMAIN/s: Imidazole glycerol phosphate synthase, subunit H (InterPro:IPR010139), Aldolase-type TIM barrel (InterPro:IPR013785), Glutamine amidotransferase class-I,…
Sp1_comp206482_c0_seq2	54	.	A	G	60	.	DP=30;VDB=0.0004;AF1=1;AC1=2;DP4=0,0,0,8;MQ=32;FQ=-51	GT:PL:GQ	1/1:93,24,0:45	Sp1_comp206482_c0_seq2	54	.	A	G	832.99	PASS	AC=6;AF=1.00;AN=6;BaseQRankSum=-1.072;DP=63;Dels=0.00;FS=0.000;HaplotypeScore=2.9996;MLEAC=6;MLEAF=1.00;MQ=55.05;MQ0=0;MQRankSum=-1.677;QD=13.22;ReadPosRankSum=-1.732	GT:AD:DP:GQ:MLPSAC:MLPSAF:PL	1/1/1/1/1/1:1,62:63:17:6:1.00:859,163,100,63,37,17,0	SG	304	gi|255630105|gb|ACU15406.1|	unknown [Glycine max]	AT4G26900.1	HIS HF	encodes a glutamine amidotransferase and cyclase, catalyzes the fifth and sixth steps of the histidine biosynthetic pathway	HIS HF (AT-HF); FUNCTIONS IN: imidazoleglycerol-phosphate synthase activity; INVOLVED IN: histidine biosynthetic process; LOCATED IN: chloroplast; EXPRESSED IN: 23 plant structures; EXPRESSED DURING: 14 growth stages; CONTAINS InterPro DOMAIN/s: Imidazole glycerol phosphate synthase, subunit H (InterPro:IPR010139), Aldolase-type TIM barrel (InterPro:IPR013785), Glutamine amidotransferase class-I,…
Sp1_comp206482_c0_seq2	61	.	T	C	222	.	DP=41;VDB=0.0025;AF1=1;AC1=2;DP4=0,0,14,25;MQ=29;FQ=-144	GT:PL:GQ	1/1:255,117,0:99	Sp1_comp206482_c0_seq2	61	.	T	C	1119.94	PASS	AC=6;AF=1.00;AN=6;BaseQRankSum=-1.639;DP=74;Dels=0.00;FS=0.000;HaplotypeScore=3.9993;MLEAC=6;MLEAF=1.00;MQ=55.20;MQ0=0;MQRankSum=0.140;QD=15.13;ReadPosRankSum=-1.685	GT:AD:DP:GQ:MLPSAC:MLPSAF:PL	1/1/1/1/1/1:1,73:74:21:6:1.00:1146,210,129,81,48,21,0	SG	304	gi|255630105|gb|ACU15406.1|	unknown [Glycine max]	AT4G26900.1	HIS HF	encodes a glutamine amidotransferase and cyclase, catalyzes the fifth and sixth steps of the histidine biosynthetic pathway	HIS HF (AT-HF); FUNCTIONS IN: imidazoleglycerol-phosphate synthase activity; INVOLVED IN: histidine biosynthetic process; LOCATED IN: chloroplast; EXPRESSED IN: 23 plant structures; EXPRESSED DURING: 14 growth stages; CONTAINS InterPro DOMAIN/s: Imidazole glycerol phosphate synthase, subunit H (InterPro:IPR010139), Aldolase-type TIM barrel (InterPro:IPR013785), Glutamine amidotransferase class-I,…
Sp1_comp206482_c0_seq2	78	.	A	C	32.2	.	DP=55;VDB=0.0066;AF1=0.5263;AC1=1;DP4=1,0,2,6;MQ=34;FQ=-17.1;PV4=0.33,1.4e-05,0.13,1	GT:PL:GQ	0/1:62,0,10:13	Sp1_comp206482_c0_seq2	78	.	A	C	1268.7	PASS	AC=5;AF=0.833;AN=6;BaseQRankSum=1.069;DP=75;Dels=0.00;FS=0.000;HaplotypeScore=1.9995;MLEAC=5;MLEAF=0.833;MQ=56.24;MQ0=0;MQRankSum=0.411;QD=16.92;ReadPosRankSum=1.069	GT:AD:DP:GQ:MLPSAC:MLPSAF:PL	0/1/1/1/1/1:2,73:75:7:5:0.833:1294,231,129,71,30,0,7	SG	304	gi|255630105|gb|ACU15406.1|	unknown [Glycine max]	AT4G26900.1	HIS HF	encodes a glutamine amidotransferase and cyclase, catalyzes the fifth and sixth steps of the histidine biosynthetic pathway	HIS HF (AT-HF); FUNCTIONS IN: imidazoleglycerol-phosphate synthase activity; INVOLVED IN: histidine biosynthetic process; LOCATED IN: chloroplast; EXPRESSED IN: 23 plant structures; EXPRESSED DURING: 14 growth stages; CONTAINS InterPro DOMAIN/s: Imidazole glycerol phosphate synthase, subunit H (InterPro:IPR010139), Aldolase-type TIM barrel (InterPro:IPR013785), Glutamine amidotransferase class-I,…
Sp1_comp206482_c0_seq2	47	.	C	A	167.73	PASS	AC=2;AF=0.333;AN=6;BaseQRankSum=0.183;DP=65;Dels=0.00;FS=1.190;HaplotypeScore=2.9994;MLEAC=2;MLEAF=0.333;MQ=53.93;MQ0=0;MQRankSum=3.218;QD=2.58;ReadPosRankSum=0.550	GT:AD:DP:GQ:MLPSAC:MLPSAF:PL	0/0/0/0/1/1:47,18:65:5:2:0.333:192,7,0,5,21,56,529											GATK	304	gi|255630105|gb|ACU15406.1|	unknown [Glycine max]	AT4G26900.1	HIS HF	encodes a glutamine amidotransferase and cyclase, catalyzes the fifth and sixth steps of the histidine biosynthetic pathway	HIS HF (AT-HF); FUNCTIONS IN: imidazoleglycerol-phosphate synthase activity; INVOLVED IN: histidine biosynthetic process; LOCATED IN: chloroplast; EXPRESSED IN: 23 plant structures; EXPRESSED DURING: 14 growth stages; CONTAINS InterPro DOMAIN/s: Imidazole glycerol phosphate synthase, subunit H (InterPro:IPR010139), Aldolase-type TIM barrel (InterPro:IPR013785), Glutamine amidotransferase class-I,…
Sp1_comp206482_c0_seq2	71	.	T	C	270.48	PASS	AC=2;AF=0.333;AN=6;BaseQRankSum=-0.802;DP=81;Dels=0.00;FS=0.974;HaplotypeScore=3.9990;MLEAC=2;MLEAF=0.333;MQ=55.26;MQ0=0;MQRankSum=3.297;QD=3.34;ReadPosRankSum=1.821	GT:AD:DP:GQ:MLPSAC:MLPSAF:PL	0/0/0/0/1/1:59,22:81:4:2:0.333:295,4,0,14,45,109,2147483647											GATK	304	gi|255630105|gb|ACU15406.1|	unknown [Glycine max]	AT4G26900.1	HIS HF	encodes a glutamine amidotransferase and cyclase, catalyzes the fifth and sixth steps of the histidine biosynthetic pathway	HIS HF (AT-HF); FUNCTIONS IN: imidazoleglycerol-phosphate synthase activity; INVOLVED IN: histidine biosynthetic process; LOCATED IN: chloroplast; EXPRESSED IN: 23 plant structures; EXPRESSED DURING: 14 growth stages; CONTAINS InterPro DOMAIN/s: Imidazole glycerol phosphate synthase, subunit H (InterPro:IPR010139), Aldolase-type TIM barrel (InterPro:IPR013785), Glutamine amidotransferase class-I,…
Sp1_comp206495_c0_seq2	172	.	T	A	47	.	DP=28;VDB=0.0164;AF1=0.5;AC1=1;DP4=8,9,8,2;MQ=44;FQ=50;PV4=0.12,3e-14,0.11,0.14	GT:PL:GQ	0/1:77,0,255:80	Sp1_comp206495_c0_seq2	172	.	T	A	618.88	PASS	AC=3;AF=0.500;AN=6;BaseQRankSum=0.119;DP=47;Dels=0.00;FS=0.000;HaplotypeScore=1.8319;MLEAC=3;MLEAF=0.500;MQ=57.71;MQ0=0;MQRankSum=0.965;QD=13.17;ReadPosRankSum=-1.116	GT:AD:DP:GQ:MLPSAC:MLPSAF:PL	0/0/0/1/1/1:19,28:47:9:3:0.500:644,43,9,0,9,43,626	SG	647	No hit in this database		No hit in this database
Sp1_comp206495_c0_seq2	187	.	T	G	75	.	DP=27;VDB=0.0140;AF1=0.5;AC1=1;DP4=10,3,5,5;MQ=43;FQ=78;PV4=0.22,3.6e-11,1,0.03	GT:PL:GQ	0/1:105,0,231:99	Sp1_comp206495_c0_seq2	187	.	T	G	337.71		AC=3;AF=0.500;AN=6;BaseQRankSum=-1.200;DP=29;Dels=0.00;FS=14.152;HaplotypeScore=54.1577;MLEAC=3;MLEAF=0.500;MQ=59.54;MQ0=0;MQRankSum=-0.109;QD=11.65;ReadPosRankSum=0.327	GT:AD:DP:GQ:MLPSAC:MLPSAF:PL	0/0/0/1/1/1:15,14:29:1:3:0.500:361,19,1,0,10,40,497	SG	647	No hit in this database		No hit in this database
Sp1_comp206495_c0_seq2	218	.	A	G	27	.	DP=20;VDB=0.0008;AF1=0.5;AC1=1;DP4=10,3,3,3;MQ=43;FQ=30;PV4=0.32,5.8e-08,1,0.18	GT:PL:GQ	0/1:57,0,225:60	Sp1_comp206495_c0_seq2	218	.	A	G	195.66	PASS	AC=2;AF=0.333;AN=6;BaseQRankSum=-0.462;DP=26;Dels=0.00;FS=1.770;HaplotypeScore=0.0000;MLEAC=2;MLEAF=0.333;MQ=59.49;MQ0=0;MQRankSum=-0.058;QD=7.53;ReadPosRankSum=-0.636	GT:AD:DP:GQ:MLPSAC:MLPSAF:PL	0/0/0/0/1/1:19,7:26:4:2:0.333:220,4,0,10,33,80,2147483647	SG	647	No hit in this database		No hit in this database
Sp1_comp206495_c0_seq2	500	.	A	G	114	.	DP=11;VDB=0.0380;AF1=1;AC1=2;DP4=0,0,6,3;MQ=48;FQ=-54	GT:PL:GQ	1/1:147,27,0:51	Sp1_comp206495_c0_seq2	500	.	A	G	348.79	PASS	AC=6;AF=1.00;AN=6;DP=10;Dels=0.00;FS=0.000;HaplotypeScore=0.0000;MLEAC=6;MLEAF=1.00;MQ=60.00;MQ0=0;QD=34.88	GT:AD:DP:GQ:MLPSAC:MLPSAF:PL	1/1/1/1/1/1:0,10:10:7:6:1.00:374,70,43,27,16,7,0	SG	647	No hit in this database		No hit in this database
Sp1_comp206495_c0_seq2	567	.	G	T	13.2	.	DP=12;VDB=0.0147;AF1=0.5;AC1=1;DP4=5,5,1,1;MQ=49;FQ=16.1;PV4=1,0.47,1.1e-11,1	GT:PL:GQ	0/1:43,0,249:46	Sp1_comp206495_c0_seq2	567	.	G	T	41.96	LowQual	AC=1;AF=0.167;AN=6;BaseQRankSum=-1.061;DP=11;Dels=0.00;FS=0.000;HaplotypeScore=0.0000;MLEAC=1;MLEAF=0.167;MQ=60.00;MQ0=0;MQRankSum=-0.825;QD=3.81;ReadPosRankSum=-0.118	GT:AD:DP:GQ:MLPSAC:MLPSAF:PL	0/0/0/0/0/1:9,2:11:3:1:0.167:66,0,3,10,24,49,381	SG	647	No hit in this database		No hit in this database
Sp1_comp206495_c0_seq2	139	.	T	A	221.5	PASS	AC=2;AF=0.333;AN=6;BaseQRankSum=2.758;DP=55;Dels=0.00;FS=2.329;HaplotypeScore=0.0000;MLEAC=2;MLEAF=0.333;MQ=58.55;MQ0=0;MQRankSum=-1.145;QD=4.03;ReadPosRankSum=2.255	GT:AD:DP:GQ:MLPSAC:MLPSAF:PL	0/0/0/0/1/1:26,29:55:1:2:0.333:245,1,0,16,48,113,2147483647											GATK	647	No hit in this database		No hit in this database
Sp1_comp206495_c0_seq2	141	.	G	A	220.96	PASS	AC=1;AF=0.167;AN=6;BaseQRankSum=2.407;DP=57;Dels=0.00;FS=2.259;HaplotypeScore=0.0000;MLEAC=1;MLEAF=0.167;MQ=58.61;MQ0=0;MQRankSum=0.173;QD=3.88;ReadPosRankSum=2.374	GT:AD:DP:GQ:MLPSAC:MLPSAF:PL	0/0/0/0/0/1:27,30:57:0:1:0.167:244,0,0,17,51,119,2147483647											GATK	647	No hit in this database		No hit in this database
Sp1_comp206495_c0_seq2	210	.	A	G	166.4		AC=2;AF=0.333;AN=6;BaseQRankSum=0.699;DP=25;Dels=0.00;FS=4.060;HaplotypeScore=22.2631;MLEAC=2;MLEAF=0.333;MQ=59.47;MQ0=0;MQRankSum=-0.635;QD=6.66;ReadPosRankSum=-0.127	GT:AD:DP:GQ:MLPSAC:MLPSAF:PL	0/0/0/0/1/1:17,8:25:6:2:0.333:191,6,0,8,27,68,2147483647											GATK	647	No hit in this database		No hit in this database
Sp1_comp206495_c0_seq2	211	.	C	T	177.53	PASS	AC=2;AF=0.333;AN=6;BaseQRankSum=0.127;DP=25;Dels=0.00;FS=4.060;HaplotypeScore=11.6315;MLEAC=2;MLEAF=0.333;MQ=59.47;MQ0=0;MQRankSum=-1.397;QD=7.10;ReadPosRankSum=-0.127	GT:AD:DP:GQ:MLPSAC:MLPSAF:PL	0/0/0/0/1/1:17,7:25:6:2:0.333:202,7,0,6,24,62,2147483647											GATK	647	No hit in this database		No hit in this database
Sp1_comp206495_c0_seq2	329	.	T	A	38.96	LowQual	AC=1;AF=0.167;AN=6;BaseQRankSum=1.768;DP=12;Dels=0.00;FS=0.000;HaplotypeScore=0.0000;MLEAC=1;MLEAF=0.167;MQ=57.45;MQ0=1;MQRankSum=-0.354;QD=3.25;ReadPosRankSum=1.532	GT:AD:DP:GQ:MLPSAC:MLPSAF:PL	0/0/0/0/0/1:10,2:12:3:1:0.167:63,0,3,10,24,49,357											GATK	647	No hit in this database		No hit in this database
Sp1_comp206495_c0_seq2	456	.	G	A	47.22	LowQual	AC=2;AF=0.333;AN=6;BaseQRankSum=-1.380;DP=6;Dels=0.00;FS=0.000;HaplotypeScore=1.9998;MLEAC=2;MLEAF=0.333;MQ=60.00;MQ0=0;MQRankSum=-0.720;QD=7.87;ReadPosRankSum=-1.380	GT:AD:DP:GQ:MLPSAC:MLPSAF:PL	0/0/0/0/1/1:4,2:6:1:2:0.333:69,2,0,1,6,16,166											GATK	647	No hit in this database		No hit in this database
Sp1_comp206495_c0_seq2	458	.	T	C	82.02	PASS	AC=3;AF=0.500;AN=6;BaseQRankSum=-0.988;DP=6;Dels=0.00;FS=0.000;HaplotypeScore=1.9998;MLEAC=3;MLEAF=0.500;MQ=60.00;MQ0=0;MQRankSum=0.406;QD=13.67;ReadPosRankSum=-0.406	GT:AD:DP:GQ:MLPSAC:MLPSAF:PL	0/0/0/1/1/1:3,3:6:2:3:0.500:104,8,2,0,2,8,119											GATK	647	No hit in this database		No hit in this database
Sp1_comp206495_c0_seq2	466	.	G	A	39.82	LowQual	AC=1;AF=0.167;AN=6;BaseQRankSum=0.572;DP=8;Dels=0.00;FS=0.000;HaplotypeScore=2.9994;MLEAC=1;MLEAF=0.167;MQ=60.00;MQ0=0;MQRankSum=-1.067;QD=4.98;ReadPosRankSum=0.000	GT:AD:DP:GQ:MLPSAC:MLPSAF:PL	0/0/0/0/0/1:6,2:8:0:1:0.167:62,0,0,4,12,28,235											GATK	647	No hit in this database		No hit in this database
Sp1_comp206495_c0_seq2	496	.	T	A	119.82	PASS	AC=3;AF=0.500;AN=6;BaseQRankSum=0.421;DP=8;Dels=0.00;FS=0.000;HaplotypeScore=0.0000;MLEAC=3;MLEAF=0.500;MQ=60.00;MQ0=0;MQRankSum=-0.421;QD=14.98;ReadPosRankSum=0.922	GT:AD:DP:GQ:MLPSAC:MLPSAF:PL	0/0/0/1/1/1:4,4:8:2:3:0.500:142,10,2,0,2,10,149											GATK	647	No hit in this database		No hit in this database
Sp1_comp206495_c0_seq2	614	.	A	T	249.12	PASS	AC=6;AF=1.00;AN=6;DP=8;Dels=0.00;FS=0.000;HaplotypeScore=0.9998;MLEAC=6;MLEAF=1.00;MQ=60.00;MQ0=0;QD=31.14	GT:AD:DP:GQ:MLPSAC:MLPSAF:PL	1/1/1/1/1/1:0,8:8:6:6:1.00:274,54,33,21,12,6,0											GATK	647	No hit in this database		No hit in this database
Sp1_comp206495_c0_seq2	86	.	G	T	36.2	LowQual	AC=1;AF=0.167;AN=6;BaseQRankSum=-0.238;DP=17;Dels=0.00;FS=0.000;HaplotypeScore=0.9993;MLEAC=1;MLEAF=0.167;MQ=58.22;MQ0=0;MQRankSum=1.191;QD=2.13;ReadPosRankSum=-0.556	GT:AD:DP:GQ:MLPSAC:MLPSAF:PL	0/0/0/0/0/1:15,2:17:5:1:0.167:61,0,5,15,32,63,2147483647											GATK	647	No hit in this database		No hit in this database
Sp1_comp206501_c0_seq1	124	.	G	A	27	.	DP=10;VDB=0.0333;AF1=0.5;AC1=1;DP4=3,3,3,1;MQ=49;FQ=30;PV4=0.57,5e-06,1,0.34	GT:PL:GQ	0/1:57,0,170:60	Sp1_comp206501_c0_seq1	124	.	G	A	119.9	PASS	AC=2;AF=0.333;AN=6;BaseQRankSum=-0.365;DP=10;Dels=0.00;FS=2.430;HaplotypeScore=3.9990;MLEAC=2;MLEAF=0.333;MQ=60.00;MQ0=0;MQRankSum=-0.365;QD=11.99;ReadPosRankSum=-0.633	GT:AD:DP:GQ:MLPSAC:MLPSAF:PL	0/0/0/0/1/1:6,4:10:0:2:0.333:142,6,0,0,6,20,233	SG	259	No hit in this database		No hit in this database
Sp1_comp206501_c0_seq1	127	.	A	G	40.45	LowQual	AC=1;AF=0.167;AN=6;BaseQRankSum=1.733;DP=10;Dels=0.00;FS=0.000;HaplotypeScore=2.9996;MLEAC=1;MLEAF=0.167;MQ=60.00;MQ0=0;MQRankSum=-0.898;QD=4.05;ReadPosRankSum=0.898	GT:AD:DP:GQ:MLPSAC:MLPSAF:PL	0/0/0/0/0/1:8,2:10:2:1:0.167:64,0,2,8,20,42,325											GATK	259	No hit in this database		No hit in this database
Sp1_comp2065013_c0_seq1	103	.	A	G	11.3	.	DP=1;AF1=1;AC1=2;DP4=0,0,0,1;MQ=60;FQ=-30	GT:PL:GQ	1/1:41,3,0:5											SAM	224	No hit in this database		No hit in this database
Sp1_comp206502_c0_seq1	283	.	T	C	94	.	DP=6;VDB=0.0400;AF1=0.5006;AC1=1;DP4=1,0,1,3;MQ=45;FQ=-3.53;PV4=0.4,0.19,0.037,0.25	GT:PL:GQ	0/1:124,0,26:29	Sp1_comp206502_c0_seq1	283	.	T	C	171.74	PASS	AC=5;AF=0.833;AN=6;BaseQRankSum=-0.742;DP=7;Dels=0.00;FS=0.000;HaplotypeScore=2.9990;MLEAC=5;MLEAF=0.833;MQ=60.00;MQ0=0;MQRankSum=0.742;QD=24.53;ReadPosRankSum=-0.742	GT:AD:DP:GQ:MLPSAC:MLPSAF:PL	0/1/1/1/1/1:1,6:7:2:5:0.833:195,28,14,6,2,0,34	SG	457	No hit in this database		No hit in this database
Sp1_comp206502_c0_seq1	337	.	T	A	31	.	DP=5;VDB=0.0287;AF1=0.5025;AC1=1;DP4=1,0,1,3;MQ=43;FQ=-7.78;PV4=0.4,0.00012,0.21,1	GT:PL:GQ	0/1:61,0,20:23	Sp1_comp206502_c0_seq1	337	.	T	A	104.56	PASS	AC=4;AF=0.667;AN=6;BaseQRankSum=0.731;DP=5;Dels=0.00;FS=0.000;HaplotypeScore=0.0000;MLEAC=4;MLEAF=0.667;MQ=60.00;MQ0=0;MQRankSum=0.731;QD=20.91;ReadPosRankSum=0.731	GT:AD:DP:GQ:MLPSAC:MLPSAF:PL	0/0/1/1/1/1:1,4:5:0:4:0.667:126,14,6,2,0,0,30	SG	457	No hit in this database		No hit in this database
Sp1_comp206502_c0_seq1	367	.	G	C	65	.	DP=5;VDB=0.0309;AF1=0.5008;AC1=1;DP4=0,1,2,1;MQ=42;FQ=-4.12;PV4=1,1,0.059,0.42	GT:PL:GQ	0/1:95,0,25:28	Sp1_comp206502_c0_seq1	367	.	G	C	59.02	PASS	AC=4;AF=0.667;AN=6;BaseQRankSum=0.727;DP=4;Dels=0.00;FS=0.000;HaplotypeScore=0.9997;MLEAC=4;MLEAF=0.667;MQ=60.00;MQ0=0;MQRankSum=0.727;QD=14.75;ReadPosRankSum=0.727	GT:AD:DP:GQ:MLPSAC:MLPSAF:PL	0/0/1/1/1/1:1,3:4:1:4:0.667:80,8,3,1,0,1,33	SG	457	No hit in this database		No hit in this database
Sp1_comp206502_c0_seq1	385	.	C	A	26	.	DP=4;VDB=0.0215;AF1=0.5006;AC1=1;DP4=0,1,2,1;MQ=42;FQ=-3.53;PV4=1,0.0099,0.059,1	GT:PL:GQ	0/1:56,0,26:29	Sp1_comp206502_c0_seq1	385	.	C	A	93.56	PASS	AC=4;AF=0.667;AN=6;BaseQRankSum=0.727;DP=4;Dels=0.00;FS=0.000;HaplotypeScore=0.0000;MLEAC=4;MLEAF=0.667;MQ=60.00;MQ0=0;MQRankSum=0.727;QD=23.39;ReadPosRankSum=0.727	GT:AD:DP:GQ:MLPSAC:MLPSAF:PL	0/0/1/1/1/1:1,3:4:0:4:0.667:115,14,6,2,0,0,33	SG	457	No hit in this database		No hit in this database
Sp1_comp206502_c0_seq1	390	.	A	G	26	.	DP=4;VDB=0.0161;AF1=1;AC1=2;DP4=0,0,2,1;MQ=42;FQ=-36	GT:PL:GQ	1/1:58,9,0:16	Sp1_comp206502_c0_seq1	390	.	A	G	149.4	PASS	AC=6;AF=1.00;AN=6;DP=4;Dels=0.00;FS=0.000;HaplotypeScore=0.0000;MLEAC=6;MLEAF=1.00;MQ=60.00;MQ0=0;QD=25.22	GT:AD:DP:GQ:MLPSAC:MLPSAF:PL	1/1/1/1/1/1:0,4:4:3:6:1.00:173,31,19,12,7,3,0	SG	457	No hit in this database		No hit in this database
Sp1_comp206502_c0_seq1	89	.	C	G	11.3	.	DP=1;AF1=1;AC1=2;DP4=0,0,1,0;MQ=60;FQ=-30	GT:PL:GQ	1/1:41,3,0:5											SAM	457	No hit in this database		No hit in this database
Sp1_comp206503_c0_seq1	91	.	G	T	59.71	PASS	AC=6;AF=1.00;AN=6;DP=4;Dels=0.00;FS=0.000;HaplotypeScore=0.0000;MLEAC=6;MLEAF=1.00;MQ=60.00;MQ0=0;QD=14.93	GT:AD:DP:GQ:MLPSAC:MLPSAF:PL	1/1/1/1/1/1:0,4:4:2:6:1.00:82,16,10,6,4,2,0											GATK	310	No hit in this database		No hit in this database
Sp1_comp206517_c0_seq1	111	.	G	T	9.53	.	DP=10;VDB=0.0053;AF1=1;AC1=2;DP4=0,0,0,1;MQ=60;FQ=-30	GT:PL:GQ	1/1:39,3,0:5	Sp1_comp206517_c0_seq1	111	.	G	T	40.73	LowQual	AC=6;AF=1.00;AN=6;BaseQRankSum=0.888;DP=13;Dels=0.00;FS=0.000;HaplotypeScore=6.9976;MLEAC=6;MLEAF=1.00;MQ=57.38;MQ0=0;MQRankSum=2.073;QD=3.13;ReadPosRankSum=0.493	GT:AD:DP:GQ:MLPSAC:MLPSAF:PL	1/1/1/1/1/1:2,11:13:2:6:1.00:63,15,10,6,4,2,0	SG	248	No hit in this database		No hit in this database
Sp1_comp206517_c0_seq1	125	.	G	A	60.3	.	DP=11;VDB=0.0066;AF1=1;AC1=2;DP4=0,0,0,5;MQ=44;FQ=-42	GT:PL:GQ	1/1:93,15,0:27	Sp1_comp206517_c0_seq1	125	.	G	A	457.45	PASS	AC=6;AF=1.00;AN=6;DP=12;Dels=0.00;FS=0.000;HaplotypeScore=0.0000;MLEAC=6;MLEAF=1.00;MQ=60.00;MQ0=0;QD=31.52	GT:AD:DP:GQ:MLPSAC:MLPSAF:PL	1/1/1/1/1/1:0,12:12:9:6:1.00:483,93,57,36,21,9,0	SG	248	No hit in this database		No hit in this database
Sp1_comp206517_c0_seq1	129	.	C	T	9.52	.	DP=11;VDB=0.0118;AF1=0.5;AC1=1;DP4=3,3,1,2;MQ=42;FQ=12.3;PV4=1,0.052,0.012,0.05	GT:PL:GQ	0/1:39,0,122:41	Sp1_comp206517_c0_seq1	129	.	C	T	140.73	PASS	AC=2;AF=0.333;AN=6;BaseQRankSum=-0.529;DP=12;Dels=0.00;FS=0.000;HaplotypeScore=0.0000;MLEAC=2;MLEAF=0.333;MQ=60.00;MQ0=0;MQRankSum=-1.000;QD=11.73;ReadPosRankSum=-0.831	GT:AD:DP:GQ:MLPSAC:MLPSAF:PL	0/0/0/0/1/1:7,5:12:0:2:0.333:163,8,0,0,6,22,257	SG	248	No hit in this database		No hit in this database
Sp1_comp206517_c0_seq1	133	.	T	C	97.1	.	DP=11;VDB=0.0066;AF1=1;AC1=2;DP4=0,0,3,3;MQ=40;FQ=-45	GT:PL:GQ	1/1:130,18,0:33	Sp1_comp206517_c0_seq1	133	.	T	C	376.47	PASS	AC=6;AF=1.00;AN=6;DP=12;Dels=0.00;FS=0.000;HaplotypeScore=0.0000;MLEAC=6;MLEAF=1.00;MQ=60.00;MQ0=0;QD=31.37	GT:AD:DP:GQ:MLPSAC:MLPSAF:PL	1/1/1/1/1/1:0,12:12:9:6:1.00:402,85,52,33,19,9,0	SG	248	No hit in this database		No hit in this database
Sp1_comp206517_c0_seq1	150	.	T	A	82.1	.	DP=12;VDB=0.0066;AF1=0.508;AC1=1;DP4=1,0,6,1;MQ=43;FQ=-12.3;PV4=1,0.062,0.38,1	GT:PL:GQ	0/1:112,0,15:18	Sp1_comp206517_c0_seq1	150	.	T	A	426.45	PASS	AC=5;AF=0.833;AN=6;BaseQRankSum=-0.401;DP=13;Dels=0.00;FS=0.000;HaplotypeScore=0.0000;MLEAC=5;MLEAF=0.833;MQ=60.00;MQ0=0;MQRankSum=0.401;QD=32.80;ReadPosRankSum=1.203	GT:AD:DP:GQ:MLPSAC:MLPSAF:PL	0/1/1/1/1/1:1,12:13:9:5:0.833:452,77,42,22,9,0,26	SG	248	No hit in this database		No hit in this database
Sp1_comp206517_c0_seq1	157	.	A	G	222	.	DP=13;VDB=0.0298;AF1=1;AC1=2;DP4=0,0,7,6;MQ=41;FQ=-66	GT:PL:GQ	1/1:255,39,0:75	Sp1_comp206517_c0_seq1	157	.	A	G	507.34	PASS	AC=6;AF=1.00;AN=6;DP=14;Dels=0.00;FS=0.000;HaplotypeScore=0.0000;MLEAC=6;MLEAF=1.00;MQ=60.00;MQ0=0;QD=29.67	GT:AD:DP:GQ:MLPSAC:MLPSAF:PL	1/1/1/1/1/1:0,14:14:10:6:1.00:533,101,62,39,23,10,0	SG	248	No hit in this database		No hit in this database
Sp1_comp206517_c0_seq1	131	.	A	T	125.5	PASS	AC=3;AF=0.500;AN=6;BaseQRankSum=0.135;DP=12;Dels=0.00;FS=0.000;HaplotypeScore=0.0000;MLEAC=3;MLEAF=0.500;MQ=60.00;MQ0=0;MQRankSum=0.135;QD=10.46;ReadPosRankSum=0.689	GT:AD:DP:GQ:MLPSAC:MLPSAF:PL	0/0/0/1/1/1:5,7:12:1:3:0.500:148,17,4,0,1,11,169											GATK	248	No hit in this database		No hit in this database
Sp1_comp206517_c0_seq1	191	.	T	C	168.01	PASS	AC=2;AF=0.333;AN=6;BaseQRankSum=0.884;DP=15;Dels=0.00;FS=2.059;HaplotypeScore=1.9996;MLEAC=2;MLEAF=0.333;MQ=60.00;MQ0=0;MQRankSum=-0.766;QD=11.20;ReadPosRankSum=-0.530	GT:AD:DP:GQ:MLPSAC:MLPSAF:PL	0/0/0/0/1/1:9,6:15:1:2:0.333:191,9,0,1,9,30,350											GATK	248	No hit in this database		No hit in this database
Sp1_comp206517_c0_seq1	195	.	G	A	250.39	PASS	AC=3;AF=0.500;AN=6;BaseQRankSum=0.722;DP=17;Dels=0.00;FS=0.000;HaplotypeScore=1.9996;MLEAC=3;MLEAF=0.500;MQ=60.00;MQ0=0;MQRankSum=0.818;QD=14.73;ReadPosRankSum=0.625	GT:AD:DP:GQ:MLPSAC:MLPSAF:PL	0/0/0/1/1/1:9,8:17:3:3:0.500:274,18,3,0,6,25,327											GATK	248	No hit in this database		No hit in this database
Sp1_comp206517_c0_seq1	230	.	A	G	523.34	PASS	AC=6;AF=1.00;AN=6;DP=13;Dels=0.00;FS=0.000;HaplotypeScore=0.0000;MLEAC=6;MLEAF=1.00;MQ=60.00;MQ0=0;QD=36.30	GT:AD:DP:GQ:MLPSAC:MLPSAF:PL	1/1/1/1/1/1:0,13:13:10:6:1.00:549,101,62,39,23,10,0											GATK	248	No hit in this database		No hit in this database
Sp1_comp206517_c0_seq1	231	.	A	G	520.34	PASS	AC=6;AF=1.00;AN=6;DP=13;Dels=0.00;FS=0.000;HaplotypeScore=0.0000;MLEAC=6;MLEAF=1.00;MQ=60.00;MQ0=0;QD=29.00	GT:AD:DP:GQ:MLPSAC:MLPSAF:PL	1/1/1/1/1/1:0,13:13:10:6:1.00:546,101,62,39,23,10,0											GATK	248	No hit in this database		No hit in this database
Sp1_comp206517_c0_seq1	48	.	G	T	44.8	.	DP=2;VDB=0.0099;AF1=1;AC1=2;DP4=0,0,1,1;MQ=60;FQ=-33	GT:PL:GQ	1/1:76,6,0:10											SAM	248	No hit in this database		No hit in this database
Sp1_comp2065347_c0_seq1	198	.	A	T	75	.	DP=3;VDB=0.0163;AF1=1;AC1=2;DP4=0,0,2,1;MQ=60;FQ=-36	GT:PL:GQ	1/1:107,9,0:16	Sp1_comp2065347_c0_seq1	198	.	A	T	105.16	PASS	AC=6;AF=1.00;AN=6;DP=3;Dels=0.00;FS=0.000;HaplotypeScore=0.0000;MLEAC=6;MLEAF=1.00;MQ=60.00;MQ0=0;QD=29.55	GT:AD:DP:GQ:MLPSAC:MLPSAF:PL	1/1/1/1/1/1:0,3:3:2:6:1.00:128,23,14,9,5,2,0	SG	341	No hit in this database		No hit in this database
Sp1_comp206537_c0_seq1	257	.	T	C	11.3	.	DP=1;AF1=1;AC1=2;DP4=0,0,1,0;MQ=60;FQ=-30	GT:PL:GQ	1/1:41,3,0:5											SAM	564	No hit in this database		No hit in this database
Sp1_comp2065386_c0_seq1	61	.	G	A	89.22	PASS	AC=4;AF=0.667;AN=6;BaseQRankSum=1.253;DP=29;Dels=0.00;FS=0.000;HaplotypeScore=0.9973;MLEAC=4;MLEAF=0.667;MQ=44.40;MQ0=0;MQRankSum=-2.829;QD=3.08;ReadPosRankSum=-2.829	GT:AD:DP:GQ:MLPSAC:MLPSAF:PL	0/0/1/1/1/1:3,26:29:1:4:0.667:111,16,6,1,0,2,63											GATK	287	No hit in this database		No hit in this database
Sp1_comp2065386_c0_seq1	66	.	A	C	229.96	PASS	AC=5;AF=0.833;AN=6;BaseQRankSum=1.639;DP=34;Dels=0.00;FS=0.000;HaplotypeScore=0.9973;MLEAC=5;MLEAF=0.833;MQ=43.05;MQ0=0;MQRankSum=-2.854;QD=6.76;ReadPosRankSum=-2.854	GT:AD:DP:GQ:MLPSAC:MLPSAF:PL	0/1/1/1/1/1:3,31:34:3:5:0.833:254,49,24,10,3,0,54											GATK	287	No hit in this database		No hit in this database
Sp1_comp206556_c0_seq1	173	.	C	T	11.3	.	DP=1;AF1=1;AC1=2;DP4=0,0,0,1;MQ=60;FQ=-30	GT:PL:GQ	1/1:41,3,0:5											SAM	232	No hit in this database		No hit in this database
Sp1_comp206556_c1_seq1	101	.	C	T	59	.	DP=3;VDB=0.0218;AF1=1;AC1=2;DP4=0,0,2,1;MQ=54;FQ=-36	GT:PL:GQ	1/1:91,9,0:16	Sp1_comp206556_c1_seq1	101	.	C	T	128.4	PASS	AC=6;AF=1.00;AN=6;DP=5;Dels=0.00;FS=0.000;HaplotypeScore=0.0000;MLEAC=6;MLEAF=1.00;MQ=60.00;MQ0=0;QD=25.68	GT:AD:DP:GQ:MLPSAC:MLPSAF:PL	1/1/1/1/1/1:0,5:5:3:6:1.00:152,31,19,12,7,3,0	SG	304	No hit in this database		No hit in this database
Sp1_comp206556_c1_seq1	161	.	A	C	52	.	DP=5;VDB=0.0373;AF1=1;AC1=2;DP4=0,0,1,2;MQ=51;FQ=-36	GT:PL:GQ	1/1:84,9,0:16	Sp1_comp206556_c1_seq1	161	.	A	C	128.4	PASS	AC=6;AF=1.00;AN=6;DP=5;Dels=0.00;FS=0.000;HaplotypeScore=0.0000;MLEAC=6;MLEAF=1.00;MQ=60.00;MQ0=0;QD=25.68	GT:AD:DP:GQ:MLPSAC:MLPSAF:PL	1/1/1/1/1/1:0,5:5:3:6:1.00:152,31,19,12,7,3,0	SG	304	No hit in this database		No hit in this database
Sp1_comp206556_c1_seq1	46	.	T	G	6.98	.	DP=1;AF1=1;AC1=2;DP4=0,0,1,0;MQ=60;FQ=-30	GT:PL:GQ	1/1:36,3,0:4											SAM	304	No hit in this database		No hit in this database
Sp1_comp206564_c0_seq1	118	.	T	C	29.1	.	DP=4;VDB=0.0057;AF1=0.505;AC1=1;DP4=1,0,2,0;MQ=45;FQ=-10.4;PV4=1,1,0.22,0.27	GT:PL:GQ	0/1:59,0,17:20	Sp1_comp206564_c0_seq1	118	.	T	C	54.03	PASS	AC=4;AF=0.667;AN=6;BaseQRankSum=1.026;DP=4;Dels=0.00;FS=0.000;HaplotypeScore=0.0000;MLEAC=4;MLEAF=0.667;MQ=60.00;MQ0=0;MQRankSum=0.000;QD=13.51;ReadPosRankSum=-1.026	GT:AD:DP:GQ:MLPSAC:MLPSAF:PL	0/0/1/1/1/1:2,2:4:1:4:0.667:75,8,3,1,0,1,22	SG	412	No hit in this database		No hit in this database
Sp1_comp206564_c0_seq1	128	.	T	C	43.5	.	DP=5;VDB=0.0197;AF1=1;AC1=2;DP4=0,0,3,1;MQ=47;FQ=-39	GT:PL:GQ	1/1:76,12,0:21	Sp1_comp206564_c0_seq1	128	.	T	C	179.83	PASS	AC=6;AF=1.00;AN=6;DP=5;Dels=0.00;FS=0.000;HaplotypeScore=0.0000;MLEAC=6;MLEAF=1.00;MQ=60.00;MQ0=0;QD=31.43	GT:AD:DP:GQ:MLPSAC:MLPSAF:PL	1/1/1/1/1/1:0,5:5:4:6:1.00:204,39,24,15,9,4,0	SG	412	No hit in this database		No hit in this database
Sp1_comp206564_c0_seq1	130	.	T	C	4.13	.	DP=5;VDB=0.0130;AF1=0.4999;AC1=1;DP4=2,0,1,1;MQ=47;FQ=4.69;PV4=1,0.14,0.21,0.28	GT:PL:GQ	0/1:32,0,34:31	Sp1_comp206564_c0_seq1	130	.	T	C	83.82	PASS	AC=3;AF=0.500;AN=6;BaseQRankSum=0.358;DP=5;Dels=0.00;FS=0.000;HaplotypeScore=0.0000;MLEAC=3;MLEAF=0.500;MQ=60.00;MQ0=0;MQRankSum=0.358;QD=16.76;ReadPosRankSum=-0.358	GT:AD:DP:GQ:MLPSAC:MLPSAF:PL	0/0/0/1/1/1:2,3:5:0:3:0.500:105,10,3,0,0,3,69	SG	412	No hit in this database		No hit in this database
Sp1_comp206564_c0_seq1	255	.	A	T	6.02	.	DP=3;VDB=0.0060;AF1=1;AC1=2;DP4=0,0,0,2;MQ=48;FQ=-33	GT:PL:GQ	1/1:36,6,0:6	Sp1_comp206564_c0_seq1	255	.	A	T	150.4	PASS	AC=6;AF=1.00;AN=6;DP=4;Dels=0.00;FS=0.000;HaplotypeScore=0.0000;MLEAC=6;MLEAF=1.00;MQ=60.00;MQ0=0;QD=28.65	GT:AD:DP:GQ:MLPSAC:MLPSAF:PL	1/1/1/1/1/1:0,4:4:3:6:1.00:174,31,19,12,7,3,0	SG	412	No hit in this database		No hit in this database
Sp1_comp206564_c0_seq1	112	.	T	G	46.82	LowQual	AC=2;AF=0.333;AN=6;BaseQRankSum=0.358;DP=5;Dels=0.00;FS=0.000;HaplotypeScore=0.0000;MLEAC=2;MLEAF=0.333;MQ=60.00;MQ0=0;MQRankSum=0.358;QD=9.36;ReadPosRankSum=-0.358	GT:AD:DP:GQ:MLPSAC:MLPSAF:PL	0/0/0/0/1/1:3,2:5:0:2:0.333:68,3,0,0,3,10,110											GATK	412	No hit in this database		No hit in this database
Sp1_comp206564_c0_seq1	330	.	T	C	56.71	PASS	AC=6;AF=1.00;AN=6;DP=2;Dels=0.00;FS=0.000;HaplotypeScore=0.0000;MLEAC=6;MLEAF=1.00;MQ=60.00;MQ0=0;QD=28.36	GT:AD:DP:GQ:MLPSAC:MLPSAF:PL	1/1/1/1/1/1:0,2:2:2:6:1.00:79,16,10,6,4,2,0											GATK	412	No hit in this database		No hit in this database
Sp1_comp206568_c0_seq1	1	.	T	A	6.2	.	DP=1;AF1=1;AC1=2;DP4=0,0,0,1;MQ=44;FQ=-30	GT:PL:GQ	1/1:35,3,0:4											SAM	613	gi|302910971|ref|XP_003050390.1|	predicted protein [Nectria haematococca mpVI 77-13-4]	No hit in this database
Sp1_comp2065714_c0_seq1	52	.	C	G	41.8	.	DP=2;VDB=0.0190;AF1=1;AC1=2;DP4=0,0,1,1;MQ=60;FQ=-33	GT:PL:GQ	1/1:73,6,0:10	Sp1_comp2065714_c0_seq1	52	.	C	G	104.16	PASS	AC=6;AF=1.00;AN=6;DP=4;Dels=0.00;FS=0.000;HaplotypeScore=0.0000;MLEAC=6;MLEAF=1.00;MQ=58.79;MQ0=0;QD=26.04	GT:AD:DP:GQ:MLPSAC:MLPSAF:PL	1/1/1/1/1/1:0,4:4:2:6:1.00:127,23,14,9,5,2,0	SG	201	No hit in this database		No hit in this database
Sp1_comp2065714_c0_seq1	82	.	T	A	39	.	DP=3;VDB=0.0190;AF1=0.5002;AC1=1;DP4=1,0,1,1;MQ=57;FQ=5.47;PV4=1,0.33,1,1	GT:PL:GQ	0/1:69,0,31:34	Sp1_comp2065714_c0_seq1	82	.	T	A	50.98	PASS	AC=3;AF=0.500;AN=6;BaseQRankSum=-1.026;DP=4;Dels=0.00;FS=0.000;HaplotypeScore=0.0000;MLEAC=3;MLEAF=0.500;MQ=60.00;MQ0=0;MQRankSum=-1.026;QD=12.75;ReadPosRankSum=1.026	GT:AD:DP:GQ:MLPSAC:MLPSAF:PL	0/0/0/1/1/1:2,2:4:1:3:0.500:72,5,1,0,1,5,78	SG	201	No hit in this database		No hit in this database
Sp1_comp206572_c0_seq1	44	.	A	T	179	.	DP=15;VDB=0.0012;AF1=0.5;AC1=1;DP4=4,1,5,5;MQ=56;FQ=95;PV4=0.58,0.027,1,0.22	GT:PL:GQ	0/1:209,0,122:99	Sp1_comp206572_c0_seq1	44	.	A	T	49.82	LowQual	AC=2;AF=0.333;AN=6;BaseQRankSum=-1.461;DP=12;Dels=0.00;FS=0.000;HaplotypeScore=3.9256;MLEAC=2;MLEAF=0.333;MQ=60.00;MQ0=0;MQRankSum=-0.529;QD=4.15;ReadPosRankSum=1.309	GT:AD:DP:GQ:MLPSAC:MLPSAF:PL	0/0/0/0/1/1:5,7:12:0:2:0.333:71,3,0,0,3,10,115	SG	240	No hit in this database		No hit in this database
Sp1_comp206572_c0_seq1	48	.	C	A	105	.	DP=12;VDB=0.0053;AF1=0.5;AC1=1;DP4=6,1,3,2;MQ=55;FQ=108;PV4=0.52,1,1,0.24	GT:PL:GQ	0/1:135,0,161:99	Sp1_comp206572_c0_seq1	48	.	C	A	49.82	LowQual	AC=2;AF=0.333;AN=6;BaseQRankSum=0.244;DP=12;Dels=0.00;FS=2.817;HaplotypeScore=3.9323;MLEAC=2;MLEAF=0.333;MQ=60.00;MQ0=0;MQRankSum=-1.000;QD=4.15;ReadPosRankSum=-0.244	GT:AD:DP:GQ:MLPSAC:MLPSAF:PL	0/0/0/0/1/1:7,5:12:0:2:0.333:71,3,0,0,3,10,114	SG	240	No hit in this database		No hit in this database
Sp1_comp206572_c0_seq1	55	.	T	G	59	.	DP=12;VDB=0.0081;AF1=0.5;AC1=1;DP4=5,2,4,1;MQ=55;FQ=62;PV4=1,0.03,0.22,1	GT:PL:GQ	0/1:89,0,167:92	Sp1_comp206572_c0_seq1	55	.	T	G	98.82	PASS	AC=3;AF=0.500;AN=6;BaseQRankSum=1.461;DP=12;Dels=0.00;FS=0.000;HaplotypeScore=7.9973;MLEAC=3;MLEAF=0.500;MQ=60.00;MQ0=0;MQRankSum=0.135;QD=8.23;ReadPosRankSum=-1.000	GT:AD:DP:GQ:MLPSAC:MLPSAF:PL	0/0/0/1/1/1:7,5:12:0:3:0.500:120,10,3,0,0,3,75	SG	240	No hit in this database		No hit in this database
Sp1_comp206572_c0_seq1	105	.	A	C	146.13	PASS	AC=3;AF=0.500;AN=6;BaseQRankSum=-1.098;DP=10;Dels=0.00;FS=0.000;HaplotypeScore=0.0000;MLEAC=3;MLEAF=0.500;MQ=58.38;MQ0=0;MQRankSum=0.336;QD=14.61;ReadPosRankSum=-0.676	GT:AD:DP:GQ:MLPSAC:MLPSAF:PL	0/0/0/1/1/1:5,5:10:3:3:0.500:169,13,3,0,3,13,191											GATK	240	No hit in this database		No hit in this database
Sp1_comp206572_c0_seq1	123	.	C	T	270.12	PASS	AC=6;AF=1.00;AN=6;DP=9;Dels=0.00;FS=0.000;HaplotypeScore=0.0000;MLEAC=6;MLEAF=1.00;MQ=56.92;MQ0=0;QD=30.01	GT:AD:DP:GQ:MLPSAC:MLPSAF:PL	1/1/1/1/1/1:1,8:9:6:6:1.00:295,54,33,21,12,6,0											GATK	240	No hit in this database		No hit in this database
Sp1_comp206572_c0_seq1	149	.	A	C	89.16	PASS	AC=6;AF=1.00;AN=6;BaseQRankSum=-0.872;DP=15;Dels=0.00;FS=0.000;HaplotypeScore=1.9932;MLEAC=6;MLEAF=1.00;MQ=58.62;MQ0=0;MQRankSum=0.340;QD=5.94;ReadPosRankSum=-0.652	GT:AD:DP:GQ:MLPSAC:MLPSAF:PL	1/1/1/1/1/1:7,8:15:2:6:1.00:112,23,14,9,5,2,0											GATK	240	No hit in this database		No hit in this database
Sp1_comp206572_c0_seq1	155	.	C	A	42.22	LowQual	AC=2;AF=0.333;AN=6;BaseQRankSum=0.795;DP=18;Dels=0.00;FS=0.000;HaplotypeScore=1.9932;MLEAC=2;MLEAF=0.333;MQ=58.85;MQ0=0;MQRankSum=-0.530;QD=2.35;ReadPosRankSum=-0.883	GT:AD:DP:GQ:MLPSAC:MLPSAF:PL	0/0/0/0/1/1:9,9:18:1:2:0.333:64,2,0,1,6,16,150											GATK	240	No hit in this database		No hit in this database
Sp1_comp206572_c0_seq1	185	.	A	C	172.81	PASS	AC=4;AF=0.667;AN=6;BaseQRankSum=-0.428;DP=15;Dels=0.00;FS=2.158;HaplotypeScore=0.0000;MLEAC=4;MLEAF=0.667;MQ=60.00;MQ0=0;MQRankSum=0.209;QD=11.52;ReadPosRankSum=0.150	GT:AD:DP:GQ:MLPSAC:MLPSAF:PL	0/0/1/1/1/1:7,8:15:1:4:0.667:195,18,6,1,0,4,114											GATK	240	No hit in this database		No hit in this database
Sp1_comp206572_c0_seq1	231	.	A	G	454.47	PASS	AC=6;AF=1.00;AN=6;DP=12;Dels=0.00;FS=0.000;HaplotypeScore=0.0000;MLEAC=6;MLEAF=1.00;MQ=60.00;MQ0=0;QD=30.39	GT:AD:DP:GQ:MLPSAC:MLPSAF:PL	1/1/1/1/1/1:0,12:12:9:6:1.00:480,86,52,33,19,9,0											GATK	240	No hit in this database		No hit in this database
Sp1_comp206572_c0_seq1	65	.	A	T	5.46	.	DP=1;VDB=0.0042;AF1=1;AC1=2;DP4=0,0,0,1;MQ=60;FQ=-30	GT:PL:GQ	1/1:34,3,0:3											SAM	240	No hit in this database		No hit in this database
Sp1_comp206572_c0_seq1	7	.	A	T	6.98	.	DP=12;VDB=0.0099;AF1=0.4999;AC1=1;DP4=4,6,2,0;MQ=60;FQ=9.53;PV4=0.45,0.13,1,1	GT:PL:GQ	0/1:36,0,254:37											SAM	240	No hit in this database		No hit in this database
Sp1_comp206572_c1_seq1	110	.	C	T	76.1	.	DP=6;VDB=0.0399;AF1=1;AC1=2;DP4=0,0,2,4;MQ=45;FQ=-45	GT:PL:GQ	1/1:109,18,0:33	Sp1_comp206572_c1_seq1	110	.	C	T	108.16	PASS	AC=6;AF=1.00;AN=6;DP=3;Dels=0.00;FS=0.000;HaplotypeScore=0.0000;MLEAC=6;MLEAF=1.00;MQ=60.00;MQ0=0;QD=29.67	GT:AD:DP:GQ:MLPSAC:MLPSAF:PL	1/1/1/1/1/1:0,3:3:2:6:1.00:131,23,14,9,5,2,0	SG	274	No hit in this database		No hit in this database
Sp1_comp206572_c1_seq1	144	.	C	T	86	.	DP=5;VDB=0.0199;AF1=0.5006;AC1=1;DP4=0,1,2,2;MQ=43;FQ=-3.53;PV4=1,0.25,0.24,0.34	GT:PL:GQ	0/1:116,0,26:29	Sp1_comp206572_c1_seq1	144	.	C	T	61.02	PASS	AC=4;AF=0.667;AN=6;BaseQRankSum=0.736;DP=3;Dels=0.00;FS=0.000;HaplotypeScore=0.0000;MLEAC=4;MLEAF=0.667;MQ=60.00;MQ0=0;MQRankSum=0.736;QD=20.34;ReadPosRankSum=-0.736	GT:AD:DP:GQ:MLPSAC:MLPSAF:PL	0/0/1/1/1/1:1,2:3:1:4:0.667:82,8,3,1,0,1,37	SG	274	No hit in this database		No hit in this database
Sp1_comp206572_c1_seq1	24	.	G	A	125	.	DP=10;VDB=0.0002;AF1=0.5;AC1=1;DP4=1,2,2,4;MQ=58;FQ=62;PV4=1,0.17,1,0.35	GT:PL:GQ	0/1:155,0,89:92	Sp1_comp206572_c1_seq1	24	.	G	A	48.98	LowQual	AC=3;AF=0.500;AN=6;BaseQRankSum=0.720;DP=6;Dels=0.00;FS=0.000;HaplotypeScore=0.0000;MLEAC=3;MLEAF=0.500;MQ=57.39;MQ0=0;MQRankSum=0.000;QD=8.16;ReadPosRankSum=1.380	GT:AD:DP:GQ:MLPSAC:MLPSAF:PL	0/0/0/1/1/1:2,4:6:1:3:0.500:70,5,1,0,1,5,74	SG	274	No hit in this database		No hit in this database
Sp1_comp206572_c1_seq1	125	.	C	T	59.71	PASS	AC=6;AF=1.00;AN=6;DP=3;Dels=0.00;FS=0.000;HaplotypeScore=0.0000;MLEAC=6;MLEAF=1.00;MQ=60.00;MQ0=0;QD=19.90	GT:AD:DP:GQ:MLPSAC:MLPSAF:PL	1/1/1/1/1/1:0,3:3:2:6:1.00:82,16,10,6,4,2,0											GATK	274	No hit in this database		No hit in this database
Sp1_comp206572_c1_seq1	256	.	C	A	13	.	DP=2;VDB=0.0180;AF1=1;AC1=2;DP4=0,0,1,1;MQ=39;FQ=-33	GT:PL:GQ	1/1:44,6,0:9											SAM	274	No hit in this database		No hit in this database
Sp1_comp206572_c1_seq1	48	.	G	A	15.1	.	DP=11;VDB=0.0030;AF1=0.5;AC1=1;DP4=3,5,0,2;MQ=57;FQ=18.1;PV4=1,1,1,1	GT:PL:GQ	0/1:45,0,212:48											SAM	274	No hit in this database		No hit in this database
Sp1_comp206618_c0_seq1	119	.	A	G	61.5	.	DP=5;VDB=0.0053;AF1=1;AC1=2;DP4=0,0,3,1;MQ=51;FQ=-39	GT:PL:GQ	1/1:94,12,0:21	Sp1_comp206618_c0_seq1	119	.	A	G	235.12	PASS	AC=6;AF=1.00;AN=6;DP=8;Dels=0.00;FS=0.000;HaplotypeScore=0.0000;MLEAC=6;MLEAF=1.00;MQ=58.84;MQ0=0;QD=29.39	GT:AD:DP:GQ:MLPSAC:MLPSAF:PL	1/1/1/1/1/1:0,8:8:6:6:1.00:260,54,33,21,12,6,0	SG	281	No hit in this database		No hit in this database
Sp1_comp206618_c0_seq1	146	.	T	A	197.06	PASS	AC=5;AF=0.833;AN=6;BaseQRankSum=1.067;DP=9;Dels=0.00;FS=0.000;HaplotypeScore=0.0000;MLEAC=5;MLEAF=0.833;MQ=57.38;MQ0=0;MQRankSum=0.000;QD=21.90;ReadPosRankSum=-0.572	GT:AD:DP:GQ:MLPSAC:MLPSAF:PL	0/1/1/1/1/1:2,7:9:3:5:0.833:221,35,18,9,3,0,28											GATK	281	No hit in this database		No hit in this database
Sp1_comp206618_c0_seq1	151	.	G	A	258.12	PASS	AC=6;AF=1.00;AN=6;DP=8;Dels=0.00;FS=0.000;HaplotypeScore=0.0000;MLEAC=6;MLEAF=1.00;MQ=57.05;MQ0=0;QD=32.26	GT:AD:DP:GQ:MLPSAC:MLPSAF:PL	1/1/1/1/1/1:0,8:8:6:6:1.00:283,54,33,21,12,6,0											GATK	281	No hit in this database		No hit in this database
Sp1_comp206618_c0_seq1	29	.	C	G	72	.	DP=3;VDB=0.0010;AF1=1;AC1=2;DP4=0,0,2,1;MQ=60;FQ=-36	GT:PL:GQ	1/1:104,9,0:16											SAM	281	No hit in this database		No hit in this database
Sp1_comp206629_c0_seq2	100	.	A	G	35	.	DP=3;VDB=0.0065;AF1=0.5003;AC1=1;DP4=0,1,1,1;MQ=53;FQ=4.13;PV4=1,0.41,1,0.33	GT:PL:GQ	0/1:65,0,29:32	Sp1_comp206629_c0_seq2	100	.	A	G	54.02	PASS	AC=4;AF=0.667;AN=6;BaseQRankSum=0.736;DP=3;Dels=0.00;FS=0.000;HaplotypeScore=0.0000;MLEAC=4;MLEAF=0.667;MQ=60.00;MQ0=0;MQRankSum=-0.736;QD=18.01;ReadPosRankSum=0.736	GT:AD:DP:GQ:MLPSAC:MLPSAF:PL	0/0/1/1/1/1:1,2:3:1:4:0.667:75,8,3,1,0,1,34	SG	390	No hit in this database		No hit in this database
Sp1_comp206629_c0_seq2	145	.	A	T	48.98	LowQual	AC=3;AF=0.500;AN=6;BaseQRankSum=1.026;DP=4;Dels=0.00;FS=0.000;HaplotypeScore=0.0000;MLEAC=3;MLEAF=0.500;MQ=60.00;MQ0=0;MQRankSum=0.000;QD=12.25;ReadPosRankSum=0.000	GT:AD:DP:GQ:MLPSAC:MLPSAF:PL	0/0/0/1/1/1:2,2:4:1:3:0.500:70,5,1,0,1,5,73											GATK	390	No hit in this database		No hit in this database
Sp1_comp206630_c0_seq1	139	.	T	C	8.64	.	DP=46;VDB=0.0244;AF1=0.5;AC1=1;DP4=9,5,0,5;MQ=48;FQ=11.3;PV4=0.033,3.5e-06,9.7e-05,1	GT:PL:GQ	0/1:38,0,255:40	Sp1_comp206630_c0_seq1	139	.	T	C	1012.43		AC=4;AF=0.667;AN=6;BaseQRankSum=-0.522;DP=58;Dels=0.00;FS=0.000;HaplotypeScore=22.3487;MLEAC=4;MLEAF=0.667;MQ=55.70;MQ0=0;MQRankSum=-1.100;QD=17.46;ReadPosRankSum=1.566	GT:AD:DP:GQ:MLPSAC:MLPSAF:PL	0/0/1/1/1/1:13,45:58:11:4:0.667:1038,123,48,13,0,11,446	SG	329	No hit in this database		No hit in this database
Sp1_comp206630_c0_seq1	201	.	A	T	96	.	DP=37;VDB=0.0384;AF1=0.5;AC1=1;DP4=4,5,4,10;MQ=47;FQ=99;PV4=0.66,2.8e-09,0.00027,0.012	GT:PL:GQ	0/1:126,0,193:99	Sp1_comp206630_c0_seq1	201	.	A	T	1330.54	PASS	AC=5;AF=0.833;AN=6;BaseQRankSum=0.546;DP=48;Dels=0.00;FS=0.000;HaplotypeScore=0.0000;MLEAC=5;MLEAF=0.833;MQ=59.86;MQ0=0;MQRankSum=-0.419;QD=27.72;ReadPosRankSum=0.038	GT:AD:DP:GQ:MLPSAC:MLPSAF:PL	0/1/1/1/1/1:10,38:48:8:5:0.833:1356,189,89,37,8,0,272	SG	329	No hit in this database		No hit in this database
Sp1_comp206630_c0_seq1	209	.	A	T	208	.	DP=36;VDB=0.0384;AF1=0.5;AC1=1;DP4=4,5,3,18;MQ=45;FQ=139;PV4=0.15,1,0.0018,0.32	GT:PL:GQ	0/1:238,0,166:99	Sp1_comp206630_c0_seq1	209	.	A	T	1114.46	PASS	AC=5;AF=0.833;AN=6;BaseQRankSum=0.887;DP=45;Dels=0.00;FS=0.000;HaplotypeScore=0.5784;MLEAC=5;MLEAF=0.833;MQ=60.00;MQ0=0;MQRankSum=-0.614;QD=24.77;ReadPosRankSum=0.041	GT:AD:DP:GQ:MLPSAC:MLPSAF:PL	0/1/1/1/1/1:10,35:45:1:5:0.833:1138,140,61,21,1,0,264	SG	329	No hit in this database		No hit in this database
Sp1_comp206630_c0_seq1	304	.	A	G	31	.	DP=13;VDB=0.0107;AF1=0.5;AC1=1;DP4=4,6,1,2;MQ=43;FQ=34;PV4=1,0.48,1,0.34	GT:PL:GQ	0/1:61,0,208:64	Sp1_comp206630_c0_seq1	304	.	A	G	73.9	PASS	AC=1;AF=0.167;AN=6;BaseQRankSum=1.957;DP=19;Dels=0.00;FS=0.000;HaplotypeScore=2.8663;MLEAC=1;MLEAF=0.167;MQ=58.91;MQ0=0;MQRankSum=0.056;QD=3.89;ReadPosRankSum=-0.056	GT:AD:DP:GQ:MLPSAC:MLPSAF:PL	0/0/0/0/0/1:16,3:19:6:1:0.167:99,0,6,21,46,91,2147483647	SG	329	No hit in this database		No hit in this database
Sp1_comp206630_c0_seq1	76	.	T	C	26	.	DP=36;VDB=0.0345;AF1=0.5;AC1=1;DP4=9,5,4,1;MQ=47;FQ=29;PV4=1,3.9e-05,0.0016,1	GT:PL:GQ	0/1:56,0,255:59	Sp1_comp206630_c0_seq1	76	.	T	C	319.95	PASS	AC=3;AF=0.500;AN=6;BaseQRankSum=-0.816;DP=42;Dels=0.00;FS=0.000;HaplotypeScore=9.7182;MLEAC=3;MLEAF=0.500;MQ=52.87;MQ0=0;MQRankSum=-3.374;QD=7.62;ReadPosRankSum=-0.463	GT:AD:DP:GQ:MLPSAC:MLPSAF:PL	0/0/0/1/1/1:13,29:42:4:3:0.500:344,26,4,0,7,33,447	SG	329	No hit in this database		No hit in this database
Sp1_comp206630_c0_seq1	164	.	T	C	249.07		AC=1;AF=0.167;AN=6;BaseQRankSum=-4.095;DP=96;Dels=0.00;FS=71.829;HaplotypeScore=3.8285;MLEAC=1;MLEAF=0.167;MQ=52.12;MQ0=2;MQRankSum=-8.272;QD=2.59;ReadPosRankSum=-3.756	GT:AD:DP:GQ:MLPSAC:MLPSAF:PL	0/0/0/0/0/1:52,44:96:14:1:0.167:275,0,14,54,123,2147483647,2147483647											GATK	329	No hit in this database		No hit in this database
Sp1_comp206630_c0_seq1	243	.	T	C	447.24		AC=4;AF=0.667;AN=6;BaseQRankSum=1.521;DP=33;Dels=0.00;FS=0.000;HaplotypeScore=20.9039;MLEAC=4;MLEAF=0.667;MQ=57.96;MQ0=0;MQRankSum=2.129;QD=13.55;ReadPosRankSum=2.048	GT:AD:DP:GQ:MLPSAC:MLPSAF:PL	0/0/1/1/1/1:12,20:33:7:4:0.667:472,70,27,7,0,8,248											GATK	329	No hit in this database		No hit in this database
Sp1_comp206630_c0_seq1	245	.	G	C	419.3		AC=4;AF=0.667;AN=6;BaseQRankSum=1.765;DP=33;Dels=0.00;FS=1.651;HaplotypeScore=20.1699;MLEAC=4;MLEAF=0.667;MQ=57.96;MQ0=0;MQRankSum=1.612;QD=12.71;ReadPosRankSum=2.110	GT:AD:DP:GQ:MLPSAC:MLPSAF:PL	0/0/1/1/1/1:13,20:33:6:4:0.667:444,64,24,6,0,9,254											GATK	329	No hit in this database		No hit in this database
Sp1_comp206630_c0_seq1	267	.	C	A	213.52	PASS	AC=3;AF=0.500;AN=6;BaseQRankSum=-0.941;DP=29;Dels=0.00;FS=0.000;HaplotypeScore=2.9660;MLEAC=3;MLEAF=0.500;MQ=59.68;MQ0=0;MQRankSum=-1.043;QD=7.36;ReadPosRankSum=0.890	GT:AD:DP:GQ:MLPSAC:MLPSAF:PL	0/0/0/1/1/1:8,21:29:4:3:0.500:237,18,4,0,4,18,262											GATK	329	No hit in this database		No hit in this database
Sp1_comp206630_c0_seq1	268	.	A	C	207.52	PASS	AC=3;AF=0.500;AN=6;BaseQRankSum=0.280;DP=29;Dels=0.00;FS=0.000;HaplotypeScore=2.9660;MLEAC=3;MLEAF=0.500;MQ=59.68;MQ0=0;MQRankSum=1.246;QD=7.16;ReadPosRankSum=0.687	GT:AD:DP:GQ:MLPSAC:MLPSAF:PL	0/0/0/1/1/1:8,21:29:4:3:0.500:231,18,4,0,4,18,263											GATK	329	No hit in this database		No hit in this database
Sp1_comp206630_c0_seq1	78	.	A	G	45.16	LowQual;	AC=1;AF=0.167;AN=6;BaseQRankSum=1.718;DP=47;Dels=0.00;FS=0.000;HaplotypeScore=8.6262;MLEAC=1;MLEAF=0.167;MQ=52.34;MQ0=0;MQRankSum=1.888;QD=0.96;ReadPosRankSum=-0.254	GT:AD:DP:GQ:MLPSAC:MLPSAF:PL	0/0/0/0/0/1:43,2:47:13:1:0.167:57,0,13,34,67,2147483633,2147483633											GATK	329	No hit in this database		No hit in this database
Sp1_comp206630_c0_seq1	50	.	T	C	48	.	DP=23;VDB=0.0001;AF1=0.5;AC1=1;DP4=7,1,1,2;MQ=50;FQ=51;PV4=0.15,0.42,1,1	GT:PL:GQ	0/1:78,0,178:81											SAM	329	No hit in this database		No hit in this database
Sp1_comp206630_c0_seq1	55	.	G	A	10.4	.	DP=24;VDB=0.0001;AF1=0.5;AC1=1;DP4=8,1,0,2;MQ=51;FQ=13.2;PV4=0.055,0.37,1,1	GT:PL:GQ	0/1:40,0,193:42											SAM	329	No hit in this database		No hit in this database
Sp1_comp206635_c0_seq1	261	.	C	T	39.8	.	DP=2;VDB=0.0176;AF1=1;AC1=2;DP4=0,0,1,1;MQ=60;FQ=-33	GT:PL:GQ	1/1:71,6,0:10	Sp1_comp206635_c0_seq1	261	.	C	T	55.71	PASS	AC=6;AF=1.00;AN=6;DP=2;Dels=0.00;FS=0.000;HaplotypeScore=0.0000;MLEAC=6;MLEAF=1.00;MQ=60.00;MQ0=0;QD=27.86	GT:AD:DP:GQ:MLPSAC:MLPSAF:PL	1/1/1/1/1/1:0,2:2:2:6:1.00:78,16,10,6,4,2,0	SG	530	No hit in this database		No hit in this database
Sp1_comp206635_c0_seq1	327	.	A	G	42.8	.	DP=2;VDB=0.0176;AF1=1;AC1=2;DP4=0,0,1,1;MQ=60;FQ=-33	GT:PL:GQ	1/1:74,6,0:10											SAM	530	No hit in this database		No hit in this database
Sp1_comp206642_c0_seq1	126	.	C	A	31.8	.	DP=2;VDB=0.0099;AF1=1;AC1=2;DP4=0,0,0,2;MQ=49;FQ=-33	GT:PL:GQ	1/1:63,6,0:10											SAM	601	No hit in this database		No hit in this database
Sp1_comp206656_c0_seq1	267	.	A	T	4.13	.	DP=1;AF1=1;AC1=2;DP4=0,0,1,0;MQ=53;FQ=-30	GT:PL:GQ	0/1:32,3,0:3											SAM	638	No hit in this database		No hit in this database
Sp1_comp206659_c0_seq1	189	.	C	A	36	.	DP=10;VDB=0.0190;AF1=0.5;AC1=1;DP4=1,4,4,1;MQ=49;FQ=39;PV4=0.21,3.4e-06,0.095,1	GT:PL:GQ	0/1:66,0,129:69	Sp1_comp206659_c0_seq1	189	.	C	A	168.13	PASS	AC=3;AF=0.500;AN=6;BaseQRankSum=1.098;DP=10;Dels=0.00;FS=6.854;HaplotypeScore=0.0000;MLEAC=3;MLEAF=0.500;MQ=60.00;MQ0=0;MQRankSum=0.103;QD=16.81;ReadPosRankSum=1.268	GT:AD:DP:GQ:MLPSAC:MLPSAF:PL	0/0/0/1/1/1:5,5:10:3:3:0.500:191,13,3,0,3,13,183	SG	498	No hit in this database		No hit in this database
Sp1_comp206659_c0_seq1	264	.	A	C	47	.	DP=16;VDB=0.0359;AF1=0.5;AC1=1;DP4=2,2,2,3;MQ=46;FQ=50;PV4=1,0.0015,0.09,0.19	GT:PL:GQ	0/1:77,0,109:80	Sp1_comp206659_c0_seq1	264	.	A	C	295.79	PASS	AC=4;AF=0.667;AN=6;BaseQRankSum=0.197;DP=18;Dels=0.00;FS=2.162;HaplotypeScore=0.0000;MLEAC=4;MLEAF=0.667;MQ=60.00;MQ0=0;MQRankSum=1.183;QD=16.43;ReadPosRankSum=0.099	GT:AD:DP:GQ:MLPSAC:MLPSAF:PL	0/0/1/1/1/1:5,13:18:2:4:0.667:319,34,12,2,0,6,160	SG	498	No hit in this database		No hit in this database
Sp1_comp206659_c0_seq1	334	.	T	A	11.3	.	DP=18;VDB=0.0384;AF1=0.5;AC1=1;DP4=8,3,2,2;MQ=45;FQ=14.2;PV4=0.56,3.7e-08,0.043,0.096	GT:PL:GQ	0/1:41,0,231:43	Sp1_comp206659_c0_seq1	334	.	T	A	217.82		AC=2;AF=0.333;AN=6;BaseQRankSum=-0.116;DP=20;Dels=0.00;FS=1.885;HaplotypeScore=16.5298;MLEAC=2;MLEAF=0.333;MQ=60.00;MQ0=0;MQRankSum=0.039;QD=10.89;ReadPosRankSum=-1.273	GT:AD:DP:GQ:MLPSAC:MLPSAF:PL	0/0/0/0/1/1:12,8:20:1:2:0.333:241,10,0,1,12,38,431	SG	498	No hit in this database		No hit in this database
Sp1_comp206659_c0_seq1	356	.	A	C	123	.	DP=18;VDB=0.0373;AF1=0.5;AC1=1;DP4=9,2,3,4;MQ=44;FQ=126;PV4=0.14,0.0018,0.063,0.026	GT:PL:GQ	0/1:153,0,219:99	Sp1_comp206659_c0_seq1	356	.	A	C	223.01	PASS	AC=3;AF=0.500;AN=6;BaseQRankSum=-1.644;DP=18;Dels=0.00;FS=4.931;HaplotypeScore=0.0000;MLEAC=3;MLEAF=0.500;MQ=60.00;MQ0=0;MQRankSum=0.400;QD=12.39;ReadPosRankSum=-0.666	GT:AD:DP:GQ:MLPSAC:MLPSAF:PL	0/0/0/1/1/1:10,8:18:1:3:0.500:246,13,1,0,7,27,358	SG	498	No hit in this database		No hit in this database
Sp1_comp206659_c0_seq1	63	.	G	T	9.52	.	DP=8;VDB=0.0006;AF1=0.5;AC1=1;DP4=3,0,3,0;MQ=52;FQ=12.3;PV4=1,5.4e-05,0.19,0.047	GT:PL:GQ	0/1:39,0,85:41	Sp1_comp206659_c0_seq1	63	.	G	T	76.02	PASS	AC=3;AF=0.500;AN=6;BaseQRankSum=-1.537;DP=6;Dels=0.00;FS=0.000;HaplotypeScore=0.0000;MLEAC=3;MLEAF=0.500;MQ=60.00;MQ0=0;MQRankSum=1.537;QD=12.67;ReadPosRankSum=-0.988	GT:AD:DP:GQ:MLPSAC:MLPSAF:PL	0/0/0/1/1/1:3,3:6:2:3:0.500:98,8,2,0,2,8,117	SG	498	No hit in this database		No hit in this database
Sp1_comp206659_c0_seq1	70	.	A	G	25	.	DP=10;VDB=0.0014;AF1=0.5;AC1=1;DP4=3,0,2,2;MQ=50;FQ=28;PV4=0.43,8.3e-06,0.075,0.15	GT:PL:GQ	0/1:55,0,81:58	Sp1_comp206659_c0_seq1	70	.	A	G	163.81	PASS	AC=4;AF=0.667;AN=6;BaseQRankSum=0.322;DP=8;Dels=0.00;FS=0.000;HaplotypeScore=0.0000;MLEAC=4;MLEAF=0.667;MQ=60.00;MQ0=0;MQRankSum=0.322;QD=20.48;ReadPosRankSum=-1.920	GT:AD:DP:GQ:MLPSAC:MLPSAF:PL	0/0/1/1/1/1:3,5:8:1:4:0.667:186,18,6,1,0,4,109	SG	498	No hit in this database		No hit in this database
Sp1_comp206659_c0_seq1	161	.	T	A	73.81	PASS	AC=2;AF=0.333;AN=6;BaseQRankSum=0.322;DP=8;Dels=0.00;FS=0.000;HaplotypeScore=0.0000;MLEAC=2;MLEAF=0.333;MQ=60.00;MQ0=0;MQRankSum=-0.322;QD=9.23;ReadPosRankSum=-0.322	GT:AD:DP:GQ:MLPSAC:MLPSAF:PL	0/0/0/0/1/1:5,3:8:1:2:0.333:96,4,0,1,6,18,196											GATK	498	No hit in this database		No hit in this database
Sp1_comp206659_c0_seq1	198	.	A	C	168.75	PASS	AC=4;AF=0.667;AN=6;BaseQRankSum=-0.198;DP=7;Dels=0.00;FS=0.000;HaplotypeScore=0.0000;MLEAC=4;MLEAF=0.667;MQ=60.00;MQ0=0;MQRankSum=0.922;QD=24.11;ReadPosRankSum=0.198	GT:AD:DP:GQ:MLPSAC:MLPSAF:PL	0/0/1/1/1/1:2,5:7:1:4:0.667:191,22,9,3,0,1,71											GATK	498	No hit in this database		No hit in this database
Sp1_comp206659_c0_seq1	208	.	T	C	164.81	PASS	AC=4;AF=0.667;AN=6;BaseQRankSum=0.956;DP=8;Dels=0.00;FS=3.332;HaplotypeScore=0.0000;MLEAC=4;MLEAF=0.667;MQ=60.00;MQ0=0;MQRankSum=0.322;QD=20.60;ReadPosRankSum=0.956	GT:AD:DP:GQ:MLPSAC:MLPSAF:PL	0/0/1/1/1/1:3,5:8:1:4:0.667:187,18,6,1,0,4,107											GATK	498	No hit in this database		No hit in this database
Sp1_comp206659_c0_seq1	210	.	T	A	161.81	PASS	AC=4;AF=0.667;AN=6;BaseQRankSum=0.322;DP=8;Dels=0.00;FS=3.332;HaplotypeScore=0.0000;MLEAC=4;MLEAF=0.667;MQ=60.00;MQ0=0;MQRankSum=0.322;QD=20.23;ReadPosRankSum=1.221	GT:AD:DP:GQ:MLPSAC:MLPSAF:PL	0/0/1/1/1/1:3,5:8:1:4:0.667:184,18,6,1,0,4,107											GATK	498	No hit in this database		No hit in this database
Sp1_comp206659_c0_seq1	276	.	A	T	30.57	LowQual;	AC=1;AF=0.167;AN=6;BaseQRankSum=-0.224;DP=17;Dels=0.00;FS=0.000;HaplotypeScore=0.0000;MLEAC=1;MLEAF=0.167;MQ=60.00;MQ0=0;MQRankSum=1.714;QD=1.80;ReadPosRankSum=0.820	GT:AD:DP:GQ:MLPSAC:MLPSAF:PL	0/0/0/0/0/1:15,2:17:8:1:0.167:56,0,8,22,44,84,2147483647											GATK	498	No hit in this database		No hit in this database
Sp1_comp206659_c0_seq1	313	.	C	A	66.71	PASS	AC=1;AF=0.167;AN=6;BaseQRankSum=0.383;DP=22;Dels=0.00;FS=0.000;HaplotypeScore=2.9995;MLEAC=1;MLEAF=0.167;MQ=60.00;MQ0=0;MQRankSum=-0.383;QD=3.03;ReadPosRankSum=1.435	GT:AD:DP:GQ:MLPSAC:MLPSAF:PL	0/0/0/0/0/1:19,3:22:7:1:0.167:92,0,7,23,50,98,2147483647											GATK	498	No hit in this database		No hit in this database
Sp1_comp206659_c0_seq1	408	.	A	T	178.08	PASS	AC=3;AF=0.500;AN=6;BaseQRankSum=-0.271;DP=16;Dels=0.00;FS=0.000;HaplotypeScore=0.0000;MLEAC=3;MLEAF=0.500;MQ=60.00;MQ0=0;MQRankSum=-0.488;QD=11.13;ReadPosRankSum=-1.790	GT:AD:DP:GQ:MLPSAC:MLPSAF:PL	0/0/0/1/1/1:10,6:16:1:3:0.500:201,11,1,0,7,25,308											GATK	498	No hit in this database		No hit in this database
Sp1_comp206659_c0_seq1	422	.	T	C	78.46	PASS	AC=1;AF=0.167;AN=6;BaseQRankSum=-1.202;DP=14;Dels=0.00;FS=0.000;HaplotypeScore=0.0000;MLEAC=1;MLEAF=0.167;MQ=60.00;MQ0=0;MQRankSum=-0.636;QD=5.60;ReadPosRankSum=-2.192	GT:AD:DP:GQ:MLPSAC:MLPSAF:PL	0/0/0/0/0/1:10,4:14:0:1:0.167:101,0,0,6,18,42,361											GATK	498	No hit in this database		No hit in this database
Sp1_comp206659_c0_seq1	460	.	A	G	511.34	PASS	AC=6;AF=1.00;AN=6;DP=16;Dels=0.00;FS=0.000;HaplotypeScore=0.9997;MLEAC=6;MLEAF=1.00;MQ=58.39;MQ0=0;QD=31.96	GT:AD:DP:GQ:MLPSAC:MLPSAF:PL	1/1/1/1/1/1:0,16:16:10:6:1.00:537,101,62,39,23,10,0											GATK	498	No hit in this database		No hit in this database
Sp1_comp206659_c0_seq1	15	.	T	G	82	.	DP=5;VDB=0.0003;AF1=0.501;AC1=1;DP4=1,0,0,4;MQ=56;FQ=-4.75;PV4=0.2,1,0,1	GT:PL:GQ	0/1:112,0,24:27											SAM	498	No hit in this database		No hit in this database
Sp1_comp206659_c0_seq1	44	.	G	A	94	.	DP=8;VDB=0.0547;AF1=0.5;AC1=1;DP4=2,0,0,6;MQ=53;FQ=21;PV4=0.036,0.26,0.25,0.11	GT:PL:GQ	0/1:124,0,48:51											SAM	498	No hit in this database		No hit in this database
Sp1_comp2066684_c0_seq1	31	.	A	G	4.77	.	DP=1;AF1=1;AC1=2;DP4=0,0,1,0;MQ=41;FQ=-30	GT:PL:GQ	0/1:33,3,0:3											SAM	311	gi|475666459|gb|EMT64250.1|	hypothetical protein FOC4_g10010743 [Fusarium oxysporum f. sp. cubense race 4]	No hit in this database
Sp1_comp206669_c0_seq1	102	.	C	T	22	.	DP=8;VDB=0.0400;AF1=1;AC1=2;DP4=0,0,2,1;MQ=44;FQ=-36	GT:PL:GQ	1/1:54,9,0:15	Sp1_comp206669_c0_seq1	102	.	C	T	312.79	PASS	AC=6;AF=1.00;AN=6;DP=10;Dels=0.00;FS=0.000;HaplotypeScore=0.0000;MLEAC=6;MLEAF=1.00;MQ=54.56;MQ0=0;QD=31.28	GT:AD:DP:GQ:MLPSAC:MLPSAF:PL	1/1/1/1/1/1:0,10:10:7:6:1.00:338,70,43,27,16,7,0	SG	287	No hit in this database		No hit in this database
Sp1_comp206669_c0_seq1	113	.	T	C	68.1	.	DP=8;VDB=0.0325;AF1=1;AC1=2;DP4=0,0,1,6;MQ=38;FQ=-48	GT:PL:GQ	1/1:101,21,0:39	Sp1_comp206669_c0_seq1	113	.	T	C	246.62	PASS	AC=5;AF=0.833;AN=6;BaseQRankSum=-0.696;DP=12;Dels=0.00;FS=0.000;HaplotypeScore=0.0000;MLEAC=5;MLEAF=0.833;MQ=54.31;MQ0=0;MQRankSum=-0.696;QD=20.55;ReadPosRankSum=-1.044	GT:AD:DP:GQ:MLPSAC:MLPSAF:PL	0/1/1/1/1/1:1,11:12:4:5:0.833:271,42,22,11,4,0,30	SG	287	No hit in this database		No hit in this database
Sp1_comp206669_c0_seq1	45	.	C	T	202	.	DP=12;VDB=0.0019;AF1=1;AC1=2;DP4=0,0,7,4;MQ=55;FQ=-60	GT:PL:GQ	1/1:235,33,0:63	Sp1_comp206669_c0_seq1	45	.	C	T	280.03	PASS	AC=6;AF=1.00;AN=6;DP=17;Dels=0.00;FS=0.000;HaplotypeScore=0.0000;MLEAC=6;MLEAF=1.00;MQ=60.00;MQ0=0;QD=16.47	GT:AD:DP:GQ:MLPSAC:MLPSAF:PL	1/1/1/1/1/1:0,17:17:6:6:1.00:305,62,38,24,14,6,0	SG	287	No hit in this database		No hit in this database
Sp1_comp206669_c0_seq1	59	.	A	G	148	.	DP=12;VDB=0.0042;AF1=0.5;AC1=1;DP4=4,1,4,3;MQ=54;FQ=89;PV4=0.58,1,0.091,1	GT:PL:GQ	0/1:178,0,116:99	Sp1_comp206669_c0_seq1	59	.	A	G	165.81	PASS	AC=4;AF=0.667;AN=6;BaseQRankSum=1.694;DP=16;Dels=0.00;FS=0.000;HaplotypeScore=0.0000;MLEAC=4;MLEAF=0.667;MQ=60.00;MQ0=0;MQRankSum=-1.376;QD=10.36;ReadPosRankSum=-1.164	GT:AD:DP:GQ:MLPSAC:MLPSAF:PL	0/0/1/1/1/1:7,9:16:1:4:0.667:188,18,6,1,0,4,102	SG	287	No hit in this database		No hit in this database
Sp1_comp206672_c0_seq1	146	.	G	A	19.1	.	DP=6;VDB=0.0126;AF1=0.5;AC1=1;DP4=1,1,2,1;MQ=35;FQ=11.9;PV4=1,0.064,0.47,1	GT:PL:GQ	0/1:49,0,39:42	Sp1_comp206672_c0_seq1	146	.	G	A	178.75	PASS	AC=5;AF=0.833;AN=6;BaseQRankSum=1.067;DP=8;Dels=0.00;FS=0.000;HaplotypeScore=0.8667;MLEAC=5;MLEAF=0.833;MQ=60.00;MQ0=0;MQRankSum=-1.067;QD=22.34;ReadPosRankSum=1.067	GT:AD:DP:GQ:MLPSAC:MLPSAF:PL	0/1/1/1/1/1:2,6:8:2:5:0.833:202,28,14,6,2,0,24	SG	346	No hit in this database		No hit in this database
Sp1_comp206672_c0_seq1	164	.	A	G	100	.	DP=5;VDB=0.0081;AF1=1;AC1=2;DP4=0,0,2,3;MQ=40;FQ=-42	GT:PL:GQ	1/1:133,15,0:27	Sp1_comp206672_c0_seq1	164	.	A	G	269.12	PASS	AC=6;AF=1.00;AN=6;DP=7;Dels=0.00;FS=0.000;HaplotypeScore=3.5670;MLEAC=6;MLEAF=1.00;MQ=60.00;MQ0=0;QD=29.84	GT:AD:DP:GQ:MLPSAC:MLPSAF:PL	1/1/1/1/1/1:0,7:7:6:6:1.00:294,54,33,21,12,6,0	SG	346	No hit in this database		No hit in this database
Sp1_comp206672_c0_seq1	92	.	A	G	74.5	.	DP=4;VDB=0.0143;AF1=1;AC1=2;DP4=0,0,3,1;MQ=39;FQ=-39	GT:PL:GQ	1/1:107,12,0:21	Sp1_comp206672_c0_seq1	92	.	A	G	99.16	PASS	AC=6;AF=1.00;AN=6;DP=6;Dels=0.00;FS=0.000;HaplotypeScore=0.0000;MLEAC=6;MLEAF=1.00;MQ=60.00;MQ0=0;QD=16.53	GT:AD:DP:GQ:MLPSAC:MLPSAF:PL	1/1/1/1/1/1:0,6:6:2:6:1.00:122,23,14,9,5,2,0	SG	346	No hit in this database		No hit in this database
Sp1_comp206672_c0_seq1	135	.	T	C	43.75	LowQual	AC=2;AF=0.333;AN=6;BaseQRankSum=0.572;DP=8;Dels=0.00;FS=0.000;HaplotypeScore=0.0000;MLEAC=2;MLEAF=0.333;MQ=60.00;MQ0=0;MQRankSum=-1.067;QD=5.47;ReadPosRankSum=-0.572	GT:AD:DP:GQ:MLPSAC:MLPSAF:PL	0/0/0/0/1/1:6,2:8:1:2:0.333:66,1,0,3,9,22,172											GATK	346	No hit in this database		No hit in this database
Sp1_comp206672_c0_seq1	158	.	T	A	48.22	LowQual	AC=2;AF=0.333;AN=6;BaseQRankSum=0.198;DP=7;Dels=0.00;FS=0.000;HaplotypeScore=2.8331;MLEAC=2;MLEAF=0.333;MQ=60.00;MQ0=0;MQRankSum=0.922;QD=6.89;ReadPosRankSum=0.198	GT:AD:DP:GQ:MLPSAC:MLPSAF:PL	0/0/0/0/1/1:5,2:7:1:2:0.333:70,2,0,1,6,16,144											GATK	346	No hit in this database		No hit in this database
Sp1_comp206672_c0_seq1	171	.	C	T	47.75	LowQual	AC=2;AF=0.333;AN=6;BaseQRankSum=0.198;DP=7;Dels=0.00;FS=0.000;HaplotypeScore=2.7004;MLEAC=2;MLEAF=0.333;MQ=60.00;MQ0=0;MQRankSum=0.922;QD=6.82;ReadPosRankSum=-0.198	GT:AD:DP:GQ:MLPSAC:MLPSAF:PL	0/0/0/0/1/1:5,2:7:1:2:0.333:70,1,0,3,9,22,195											GATK	346	No hit in this database		No hit in this database
Sp1_comp206672_c0_seq1	192	.	C	A	31.82	LowQual	AC=1;AF=0.167;AN=6;BaseQRankSum=-0.762;DP=9;Dels=0.00;FS=0.000;HaplotypeScore=2.7863;MLEAC=1;MLEAF=0.167;MQ=60.00;MQ0=0;MQRankSum=-1.179;QD=3.54;ReadPosRankSum=0.762	GT:AD:DP:GQ:MLPSAC:MLPSAF:PL	0/0/0/0/0/1:7,2:9:0:1:0.167:54,0,0,4,12,28,224											GATK	346	No hit in this database		No hit in this database
Sp1_comp206707_c0_seq1	166	.	C	T	271.12	PASS	AC=6;AF=1.00;AN=6;DP=8;Dels=0.00;FS=0.000;HaplotypeScore=0.0000;MLEAC=6;MLEAF=1.00;MQ=59.88;MQ0=0;QD=33.89	GT:AD:DP:GQ:MLPSAC:MLPSAF:PL	1/1/1/1/1/1:0,8:8:6:6:1.00:296,54,33,21,12,6,0											GATK	203	No hit in this database		No hit in this database
Sp1_comp206707_c0_seq1	38	.	C	T	44.8	.	DP=2;VDB=0.0155;AF1=1;AC1=2;DP4=0,0,1,1;MQ=60;FQ=-33	GT:PL:GQ	1/1:76,6,0:10											SAM	203	No hit in this database		No hit in this database
Sp1_comp206707_c0_seq1	40	.	G	T	44.8	.	DP=2;VDB=0.0155;AF1=1;AC1=2;DP4=0,0,1,1;MQ=60;FQ=-33	GT:PL:GQ	1/1:76,6,0:10											SAM	203	No hit in this database		No hit in this database
Sp1_comp206707_c0_seq1	44	.	A	T	46.8	.	DP=2;VDB=0.0155;AF1=1;AC1=2;DP4=0,0,1,1;MQ=60;FQ=-33	GT:PL:GQ	1/1:78,6,0:10											SAM	203	No hit in this database		No hit in this database
Sp1_comp206729_c0_seq1	175	.	G	A	104.16	PASS	AC=6;AF=1.00;AN=6;DP=3;Dels=0.00;FS=0.000;HaplotypeScore=0.0000;MLEAC=6;MLEAF=1.00;MQ=60.00;MQ0=0;QD=34.72	GT:AD:DP:GQ:MLPSAC:MLPSAF:PL	1/1/1/1/1/1:0,3:3:2:6:1.00:127,23,14,9,5,2,0											GATK	237	No hit in this database		No hit in this database
Sp1_comp206729_c0_seq1	180	.	A	G	51.02	PASS	AC=4;AF=0.667;AN=6;BaseQRankSum=0.736;DP=3;Dels=0.00;FS=0.000;HaplotypeScore=0.0000;MLEAC=4;MLEAF=0.667;MQ=60.00;MQ0=0;MQRankSum=0.736;QD=17.01;ReadPosRankSum=0.736	GT:AD:DP:GQ:MLPSAC:MLPSAF:PL	0/0/1/1/1/1:1,2:3:1:4:0.667:72,8,3,1,0,1,32											GATK	237	No hit in this database		No hit in this database
Sp1_comp206729_c0_seq1	193	.	C	T	41.71	LowQual	AC=6;AF=1.00;AN=6;DP=3;Dels=0.00;FS=0.000;HaplotypeScore=0.0000;MLEAC=6;MLEAF=1.00;MQ=60.00;MQ0=0;QD=13.90	GT:AD:DP:GQ:MLPSAC:MLPSAF:PL	1/1/1/1/1/1:0,3:3:2:6:1.00:64,16,10,6,4,2,0											GATK	237	No hit in this database		No hit in this database
Sp1_comp206729_c0_seq1	194	.	A	G	42.71	LowQual	AC=6;AF=1.00;AN=6;DP=3;Dels=0.00;FS=0.000;HaplotypeScore=0.0000;MLEAC=6;MLEAF=1.00;MQ=60.00;MQ0=0;QD=14.24	GT:AD:DP:GQ:MLPSAC:MLPSAF:PL	1/1/1/1/1/1:0,3:3:2:6:1.00:65,16,10,6,4,2,0											GATK	237	No hit in this database		No hit in this database
Sp1_comp206729_c0_seq1	111	.	T	C	11.3	.	DP=3;VDB=0.0177;AF1=1;AC1=2;DP4=0,0,0,1;MQ=60;FQ=-30	GT:PL:GQ	1/1:41,3,0:5											SAM	237	No hit in this database		No hit in this database
Sp1_comp206729_c0_seq1	124	.	A	G	29	.	DP=3;VDB=0.0137;AF1=0.5002;AC1=1;DP4=0,1,0,2;MQ=52;FQ=6.2;PV4=1,0.23,1,0.33	GT:PL:GQ	0/1:59,0,32:35											SAM	237	No hit in this database		No hit in this database
Sp1_comp206729_c0_seq1	50	.	T	C	18.1	.	DP=4;VDB=0.0196;AF1=0.5;AC1=1;DP4=1,1,0,2;MQ=60;FQ=20.5;PV4=1,0.22,1,0.0022	GT:PL:GQ	0/1:48,0,57:50											SAM	237	No hit in this database		No hit in this database
Sp1_comp206729_c0_seq1	57	.	A	C	39.8	.	DP=2;VDB=0.0145;AF1=1;AC1=2;DP4=0,0,1,1;MQ=60;FQ=-33	GT:PL:GQ	1/1:71,6,0:10											SAM	237	No hit in this database		No hit in this database
Sp1_comp206729_c0_seq1	59	.	A	T	44.8	.	DP=2;VDB=0.0145;AF1=1;AC1=2;DP4=0,0,1,1;MQ=60;FQ=-33	GT:PL:GQ	1/1:76,6,0:10											SAM	237	No hit in this database		No hit in this database
Sp1_comp206729_c0_seq1	77	.	T	C	36	.	DP=4;VDB=0.0223;AF1=0.5006;AC1=1;DP4=0,1,1,1;MQ=56;FQ=-3.53;PV4=1,1,1,1	GT:PL:GQ	0/1:66,0,26:29											SAM	237	No hit in this database		No hit in this database
Sp1_comp206729_c0_seq1	88	.	T	G	44.8	.	DP=4;VDB=0.0333;AF1=1;AC1=2;DP4=0,0,1,1;MQ=60;FQ=-33	GT:PL:GQ	1/1:76,6,0:10											SAM	237	No hit in this database		No hit in this database
Sp1_comp206729_c0_seq1	95	.	C	A	4.8	.	DP=3;VDB=0.0137;AF1=0.5049;AC1=1;DP4=0,1,0,1;MQ=54;FQ=-10.5;PV4=1,1,1,1	GT:PL:GQ	0/1:33,0,17:23											SAM	237	No hit in this database		No hit in this database
Sp1_comp206729_c0_seq1	96	.	C	A,T	4.13	.	DP=3;VDB=0.0177;AF1=1;AC1=2;DP4=0,0,0,2;MQ=54;FQ=-30	GT:PL:GQ	0/1:49,20,17,32,0,29:3											SAM	237	No hit in this database		No hit in this database
Sp1_comp206736_c0_seq1	49	.	C	T	86	.	DP=6;VDB=0.0000;AF1=0.5013;AC1=1;DP4=1,0,5,0;MQ=58;FQ=-5.45;PV4=1,0.16,1,0.19	GT:PL:GQ	0/1:116,0,23:26	Sp1_comp206736_c0_seq1	49	.	C	T	305.99		AC=5;AF=0.833;AN=6;BaseQRankSum=0.829;DP=18;Dels=0.00;FS=0.000;HaplotypeScore=13.9953;MLEAC=5;MLEAF=0.833;MQ=58.88;MQ0=0;MQRankSum=2.369;QD=17.00;ReadPosRankSum=1.777	GT:AD:DP:GQ:MLPSAC:MLPSAF:PL	0/1/1/1/1/1:3,15:18:6:5:0.833:331,56,30,15,6,0,31	SG	227	No hit in this database		No hit in this database
Sp1_comp206736_c0_seq1	51	.	C	A	84	.	DP=7;VDB=0.0000;AF1=0.5008;AC1=1;DP4=2,0,5,0;MQ=54;FQ=-4.12;PV4=1,1,1,1	GT:PL:GQ	0/1:114,0,25:28	Sp1_comp206736_c0_seq1	51	.	C	A	292.96		AC=5;AF=0.833;AN=6;BaseQRankSum=0.960;DP=20;Dels=0.00;FS=0.000;HaplotypeScore=13.9953;MLEAC=5;MLEAF=0.833;MQ=58.99;MQ0=0;MQRankSum=0.960;QD=14.65;ReadPosRankSum=2.619	GT:AD:DP:GQ:MLPSAC:MLPSAF:PL	0/1/1/1/1/1:5,15:20:3:5:0.833:317,49,24,10,3,0,62	SG	227	No hit in this database		No hit in this database
Sp1_comp206736_c0_seq1	140	.	G	C	223.07	PASS	AC=5;AF=0.833;AN=6;BaseQRankSum=2.162;DP=17;Dels=0.00;FS=0.000;HaplotypeScore=2.9988;MLEAC=5;MLEAF=0.833;MQ=58.82;MQ0=0;MQRankSum=-0.373;QD=13.12;ReadPosRankSum=1.267	GT:AD:DP:GQ:MLPSAC:MLPSAF:PL	0/1/1/1/1/1:2,15:17:3:5:0.833:247,35,18,9,3,0,26											GATK	227	No hit in this database		No hit in this database
Sp1_comp206736_c0_seq1	144	.	G	A	223.4	PASS	AC=6;AF=1.00;AN=6;DP=15;Dels=0.00;FS=0.000;HaplotypeScore=0.9999;MLEAC=6;MLEAF=1.00;MQ=58.67;MQ0=0;QD=14.89	GT:AD:DP:GQ:MLPSAC:MLPSAF:PL	1/1/1/1/1/1:0,15:15:5:6:1.00:248,47,29,18,11,5,0											GATK	227	No hit in this database		No hit in this database
Sp1_comp206736_c0_seq1	57	.	C	A	79	.	DP=7;VDB=0.0000;AF1=0.501;AC1=1;DP4=2,0,5,0;MQ=54;FQ=-4.75;PV4=1,0.2,1,1	GT:PL:GQ	0/1:109,0,24:27											SAM	227	No hit in this database		No hit in this database
Sp1_comp2067408_c0_seq1	234	.	A	C	59.71	PASS	AC=6;AF=1.00;AN=6;DP=2;Dels=0.00;FS=0.000;HaplotypeScore=0.0000;MLEAC=6;MLEAF=1.00;MQ=60.00;MQ0=0;QD=29.86	GT:AD:DP:GQ:MLPSAC:MLPSAF:PL	1/1/1/1/1/1:0,2:2:2:6:1.00:82,16,10,6,4,2,0											GATK	239	No hit in this database		No hit in this database
Sp1_comp206746_c0_seq1	165	.	C	T	157	.	DP=108;VDB=0.0244;AF1=0.5;AC1=1;DP4=24,26,31,24;MQ=49;FQ=160;PV4=0.44,7.7e-42,1,1	GT:PL:GQ	0/1:187,0,255:99	Sp1_comp206746_c0_seq1	165	.	C	T	2047.92	PASS	AC=3;AF=0.500;AN=6;BaseQRankSum=-0.091;DP=135;Dels=0.00;FS=0.646;HaplotypeScore=4.9978;MLEAC=3;MLEAF=0.500;MQ=59.49;MQ0=0;MQRankSum=-0.278;QD=15.17;ReadPosRankSum=5.256	GT:AD:DP:GQ:MLPSAC:MLPSAF:PL	0/0/0/1/1/1:77,58:135:27:3:0.500:2074,141,27,0,30,148,2147483647	SG	566	No hit in this database		No hit in this database
Sp1_comp206746_c0_seq1	335	.	T	C	328.9	PASS	AC=1;AF=0.167;AN=6;BaseQRankSum=-1.453;DP=130;Dels=0.00;FS=6.007;HaplotypeScore=0.9995;MLEAC=1;MLEAF=0.167;MQ=60.00;MQ0=0;MQRankSum=1.859;QD=2.53;ReadPosRankSum=-1.093	GT:AD:DP:GQ:MLPSAC:MLPSAF:PL	0/0/0/0/0/1:116,14:130:67:1:0.167:355,0,67,2147483647,2147483647,2147483647,2147483647											GATK	566	No hit in this database		No hit in this database
Sp1_comp206746_c0_seq1	464	.	T	A	854.94	PASS	AC=2;AF=0.333;AN=6;BaseQRankSum=1.037;DP=98;Dels=0.00;FS=0.875;HaplotypeScore=0.0000;MLEAC=2;MLEAF=0.333;MQ=59.95;MQ0=0;MQRankSum=0.705;QD=8.72;ReadPosRankSum=0.728	GT:AD:DP:GQ:MLPSAC:MLPSAF:PL	0/0/0/0/1/1:68,30:98:21:2:0.333:881,21,0,34,117,2147483647,2147483647											GATK	566	No hit in this database		No hit in this database
Sp1_comp206746_c0_seq1	555	.	G	A	84.9		AC=1;AF=0.167;AN=6;BaseQRankSum=1.222;DP=119;Dels=0.00;FS=3.981;HaplotypeScore=1.9998;MLEAC=1;MLEAF=0.167;MQ=47.48;MQ0=13;MQRankSum=2.116;QD=0.71;ReadPosRankSum=1.967	GT:AD:DP:GQ:MLPSAC:MLPSAF:PL	0/0/0/0/0/1:114,5:119:75:1:0.167:111,0,75,2147483647,2147483647,2147483647,2147483647											GATK	566	No hit in this database		No hit in this database
Sp1_comp206746_c1_seq1	105	.	T	A	9.52	.	DP=65;VDB=0.0325;AF1=0.5;AC1=1;DP4=25,31,5,2;MQ=49;FQ=12.3;PV4=0.24,1,1.3e-20,1	GT:PL:GQ	0/1:39,0,255:41	Sp1_comp206746_c1_seq1	105	.	T	A	189.91	PASS	AC=1;AF=0.167;AN=6;BaseQRankSum=0.638;DP=63;Dels=0.00;FS=3.058;HaplotypeScore=0.9989;MLEAC=1;MLEAF=0.167;MQ=60.00;MQ0=0;MQRankSum=-0.422;QD=3.01;ReadPosRankSum=-1.306	GT:AD:DP:GQ:MLPSAC:MLPSAF:PL	0/0/0/0/0/1:54,9:63:28:1:0.167:216,0,28,82,2147483647,2147483647,2147483647	SG	271	No hit in this database		No hit in this database
Sp1_comp206746_c1_seq1	205	.	C	T	112	.	DP=43;VDB=0.0271;AF1=0.5;AC1=1;DP4=15,10,9,8;MQ=47;FQ=115;PV4=0.75,6.8e-19,0.25,0.24	GT:PL:GQ	0/1:142,0,255:99	Sp1_comp206746_c1_seq1	205	.	C	T	684.67	PASS	AC=2;AF=0.333;AN=6;BaseQRankSum=-0.852;DP=54;Dels=0.00;FS=0.000;HaplotypeScore=0.0000;MLEAC=2;MLEAF=0.333;MQ=60.00;MQ0=0;MQRankSum=-0.319;QD=12.68;ReadPosRankSum=-0.940	GT:AD:DP:GQ:MLPSAC:MLPSAF:PL	0/0/0/0/1/1:33,21:54:3:2:0.333:709,32,0,3,33,109,2147483647	SG	271	No hit in this database		No hit in this database
Sp1_comp206746_c1_seq1	212	.	A	G	82	.	DP=38;VDB=0.0099;AF1=1;AC1=2;DP4=0,0,7,1;MQ=48;FQ=-51	GT:PL:GQ	1/1:115,24,0:45	Sp1_comp206746_c1_seq1	212	.	A	G	2088.9	PASS	AC=6;AF=1.00;AN=6;DP=53;Dels=0.00;FS=0.000;HaplotypeScore=0.0000;MLEAC=6;MLEAF=1.00;MQ=60.00;MQ0=0;QD=30.04	GT:AD:DP:GQ:MLPSAC:MLPSAF:PL	1/1/1/1/1/1:0,53:53:40:6:1.00:2115,397,243,154,90,40,0	SG	271	No hit in this database		No hit in this database
Sp1_comp2067529_c0_seq1	240	.	T	C	14.9	.	DP=2;VDB=0.0165;AF1=1;AC1=2;DP4=0,0,1,1;MQ=38;FQ=-33	GT:PL:GQ	1/1:46,6,0:10	Sp1_comp2067529_c0_seq1	240	.	T	C	56.71	PASS	AC=6;AF=1.00;AN=6;DP=2;Dels=0.00;FS=0.000;HaplotypeScore=0.0000;MLEAC=6;MLEAF=1.00;MQ=60.00;MQ0=0;QD=28.36	GT:AD:DP:GQ:MLPSAC:MLPSAF:PL	1/1/1/1/1/1:0,2:2:2:6:1.00:79,16,10,6,4,2,0	SG	346	No hit in this database		No hit in this database
Sp1_comp2067529_c0_seq1	246	.	T	C	20.8	.	DP=2;VDB=0.0165;AF1=1;AC1=2;DP4=0,0,1,1;MQ=38;FQ=-33	GT:PL:GQ	1/1:52,6,0:10	Sp1_comp2067529_c0_seq1	246	.	T	C	51.71	PASS	AC=6;AF=1.00;AN=6;DP=2;Dels=0.00;FS=0.000;HaplotypeScore=0.0000;MLEAC=6;MLEAF=1.00;MQ=60.00;MQ0=0;QD=25.86	GT:AD:DP:GQ:MLPSAC:MLPSAF:PL	1/1/1/1/1/1:0,2:2:2:6:1.00:74,16,10,6,4,2,0	SG	346	No hit in this database		No hit in this database
Sp1_comp2067529_c0_seq1	249	.	A	C	27.8	.	DP=2;VDB=0.0165;AF1=1;AC1=2;DP4=0,0,1,1;MQ=38;FQ=-33	GT:PL:GQ	1/1:59,6,0:10	Sp1_comp2067529_c0_seq1	249	.	A	C	52.71	PASS	AC=6;AF=1.00;AN=6;DP=2;Dels=0.00;FS=0.000;HaplotypeScore=0.0000;MLEAC=6;MLEAF=1.00;MQ=60.00;MQ0=0;QD=26.36	GT:AD:DP:GQ:MLPSAC:MLPSAF:PL	1/1/1/1/1/1:0,2:2:2:6:1.00:75,16,10,6,4,2,0	SG	346	No hit in this database		No hit in this database
Sp1_comp2067529_c0_seq1	242	.	T	C	50.71	PASS	AC=6;AF=1.00;AN=6;DP=2;Dels=0.00;FS=0.000;HaplotypeScore=0.0000;MLEAC=6;MLEAF=1.00;MQ=60.00;MQ0=0;QD=25.36	GT:AD:DP:GQ:MLPSAC:MLPSAF:PL	1/1/1/1/1/1:0,2:2:2:6:1.00:73,16,10,6,4,2,0											GATK	346	No hit in this database		No hit in this database
Sp1_comp206755_c0_seq1	221	.	T	A	29.8	.	DP=2;VDB=0.0182;AF1=1;AC1=2;DP4=0,0,2,0;MQ=53;FQ=-33	GT:PL:GQ	1/1:61,6,0:10	Sp1_comp206755_c0_seq1	221	.	T	A	65.71	PASS	AC=6;AF=1.00;AN=6;DP=2;Dels=0.00;FS=0.000;HaplotypeScore=0.0000;MLEAC=6;MLEAF=1.00;MQ=60.00;MQ0=0;QD=32.86	GT:AD:DP:GQ:MLPSAC:MLPSAF:PL	1/1/1/1/1/1:0,2:2:2:6:1.00:88,16,10,6,4,2,0	SG	675	gi|470111072|ref|XP_004291777.1|	PREDICTED: photosystem II 5 kDa protein, chloroplastic-like [Fragaria vesca subsp. vesca]	AT1G51400.1	Photosystem II 5 kD protein		Photosystem II 5 kD protein; FUNCTIONS IN: molecular_function unknown; INVOLVED IN: response to UV-B, response to wounding, response to ozone; LOCATED IN: chloroplast thylakoid membrane, chloroplast thylakoid lumen, chloroplast photosystem II; EXPRESSED IN: 22 plant structures; EXPRESSED DURING: 13 growth stages; BEST Arabidopsis thaliana protein match is: photosystem II subunit T (TAIR:AT3G21055…
Sp1_comp206755_c0_seq1	311	.	A	T	102	.	DP=8;VDB=0.0099;AF1=1;AC1=2;DP4=0,0,5,1;MQ=41;FQ=-45	GT:PL:GQ	1/1:135,18,0:33	Sp1_comp206755_c0_seq1	311	.	A	T	193.4	PASS	AC=6;AF=1.00;AN=6;DP=8;Dels=0.00;FS=0.000;HaplotypeScore=0.0000;MLEAC=6;MLEAF=1.00;MQ=60.00;MQ0=0;QD=24.18	GT:AD:DP:GQ:MLPSAC:MLPSAF:PL	1/1/1/1/1/1:0,7:8:5:6:1.00:218,47,29,18,11,5,0	SG	675	gi|470111072|ref|XP_004291777.1|	PREDICTED: photosystem II 5 kDa protein, chloroplastic-like [Fragaria vesca subsp. vesca]	AT1G51400.1	Photosystem II 5 kD protein		Photosystem II 5 kD protein; FUNCTIONS IN: molecular_function unknown; INVOLVED IN: response to UV-B, response to wounding, response to ozone; LOCATED IN: chloroplast thylakoid membrane, chloroplast thylakoid lumen, chloroplast photosystem II; EXPRESSED IN: 22 plant structures; EXPRESSED DURING: 13 growth stages; BEST Arabidopsis thaliana protein match is: photosystem II subunit T (TAIR:AT3G21055…
Sp1_comp206755_c0_seq1	322	.	C	T	117	.	DP=8;VDB=0.0099;AF1=1;AC1=2;DP4=0,0,4,3;MQ=40;FQ=-48	GT:PL:GQ	1/1:150,21,0:39	Sp1_comp206755_c0_seq1	322	.	C	T	195.12	PASS	AC=6;AF=1.00;AN=6;DP=8;Dels=0.00;FS=0.000;HaplotypeScore=0.0000;MLEAC=6;MLEAF=1.00;MQ=60.00;MQ0=0;QD=24.39	GT:AD:DP:GQ:MLPSAC:MLPSAF:PL	1/1/1/1/1/1:0,8:8:6:6:1.00:220,54,33,21,12,6,0	SG	675	gi|470111072|ref|XP_004291777.1|	PREDICTED: photosystem II 5 kDa protein, chloroplastic-like [Fragaria vesca subsp. vesca]	AT1G51400.1	Photosystem II 5 kD protein		Photosystem II 5 kD protein; FUNCTIONS IN: molecular_function unknown; INVOLVED IN: response to UV-B, response to wounding, response to ozone; LOCATED IN: chloroplast thylakoid membrane, chloroplast thylakoid lumen, chloroplast photosystem II; EXPRESSED IN: 22 plant structures; EXPRESSED DURING: 13 growth stages; BEST Arabidopsis thaliana protein match is: photosystem II subunit T (TAIR:AT3G21055…
Sp1_comp206755_c0_seq1	355	.	C	T	107	.	DP=8;VDB=0.0322;AF1=1;AC1=2;DP4=0,0,2,5;MQ=38;FQ=-48	GT:PL:GQ	1/1:140,21,0:39	Sp1_comp206755_c0_seq1	355	.	C	T	242.12	PASS	AC=6;AF=1.00;AN=6;DP=8;Dels=0.00;FS=0.000;HaplotypeScore=0.0000;MLEAC=6;MLEAF=1.00;MQ=60.00;MQ0=0;QD=30.26	GT:AD:DP:GQ:MLPSAC:MLPSAF:PL	1/1/1/1/1/1:1,7:8:6:6:1.00:267,54,33,21,12,6,0	SG	675	gi|470111072|ref|XP_004291777.1|	PREDICTED: photosystem II 5 kDa protein, chloroplastic-like [Fragaria vesca subsp. vesca]	AT1G51400.1	Photosystem II 5 kD protein		Photosystem II 5 kD protein; FUNCTIONS IN: molecular_function unknown; INVOLVED IN: response to UV-B, response to wounding, response to ozone; LOCATED IN: chloroplast thylakoid membrane, chloroplast thylakoid lumen, chloroplast photosystem II; EXPRESSED IN: 22 plant structures; EXPRESSED DURING: 13 growth stages; BEST Arabidopsis thaliana protein match is: photosystem II subunit T (TAIR:AT3G21055…
Sp1_comp206755_c0_seq1	385	.	G	A	7.59	.	DP=5;VDB=0.0190;AF1=1;AC1=2;DP4=0,0,0,2;MQ=35;FQ=-33	GT:PL:GQ	1/1:38,6,0:7	Sp1_comp206755_c0_seq1	385	.	G	A	96.16	PASS	AC=6;AF=1.00;AN=6;DP=5;Dels=0.00;FS=0.000;HaplotypeScore=0.0000;MLEAC=6;MLEAF=1.00;MQ=60.00;MQ0=0;QD=19.23	GT:AD:DP:GQ:MLPSAC:MLPSAF:PL	1/1/1/1/1/1:0,5:5:2:6:1.00:119,23,14,9,5,2,0	SG	675	gi|470111072|ref|XP_004291777.1|	PREDICTED: photosystem II 5 kDa protein, chloroplastic-like [Fragaria vesca subsp. vesca]	AT1G51400.1	Photosystem II 5 kD protein		Photosystem II 5 kD protein; FUNCTIONS IN: molecular_function unknown; INVOLVED IN: response to UV-B, response to wounding, response to ozone; LOCATED IN: chloroplast thylakoid membrane, chloroplast thylakoid lumen, chloroplast photosystem II; EXPRESSED IN: 22 plant structures; EXPRESSED DURING: 13 growth stages; BEST Arabidopsis thaliana protein match is: photosystem II subunit T (TAIR:AT3G21055…
Sp1_comp206755_c0_seq1	388	.	A	T	27	.	DP=4;VDB=0.0180;AF1=1;AC1=2;DP4=0,0,0,3;MQ=38;FQ=-36	GT:PL:GQ	1/1:59,9,0:16	Sp1_comp206755_c0_seq1	388	.	A	T	126.4	PASS	AC=6;AF=1.00;AN=6;DP=4;Dels=0.00;FS=0.000;HaplotypeScore=0.0000;MLEAC=6;MLEAF=1.00;MQ=60.00;MQ0=0;QD=31.60	GT:AD:DP:GQ:MLPSAC:MLPSAF:PL	1/1/1/1/1/1:0,4:4:3:6:1.00:150,31,19,12,7,3,0	SG	675	gi|470111072|ref|XP_004291777.1|	PREDICTED: photosystem II 5 kDa protein, chloroplastic-like [Fragaria vesca subsp. vesca]	AT1G51400.1	Photosystem II 5 kD protein		Photosystem II 5 kD protein; FUNCTIONS IN: molecular_function unknown; INVOLVED IN: response to UV-B, response to wounding, response to ozone; LOCATED IN: chloroplast thylakoid membrane, chloroplast thylakoid lumen, chloroplast photosystem II; EXPRESSED IN: 22 plant structures; EXPRESSED DURING: 13 growth stages; BEST Arabidopsis thaliana protein match is: photosystem II subunit T (TAIR:AT3G21055…
Sp1_comp206755_c0_seq1	575	.	A	T	18.1	.	DP=4;VDB=0.0082;AF1=0.5002;AC1=1;DP4=0,1,1,1;MQ=42;FQ=5.4;PV4=1,0.024,0.11,0.33	GT:PL:GQ	0/1:48,0,31:34	Sp1_comp206755_c0_seq1	575	.	A	T	43.02	LowQual	AC=4;AF=0.667;AN=6;BaseQRankSum=-0.736;DP=4;Dels=0.00;FS=0.000;HaplotypeScore=0.0000;MLEAC=4;MLEAF=0.667;MQ=60.00;MQ0=0;MQRankSum=0.736;QD=10.75;ReadPosRankSum=-0.736	GT:AD:DP:GQ:MLPSAC:MLPSAF:PL	0/0/1/1/1/1:2,2:4:1:4:0.667:64,8,3,1,0,1,36	SG	675	gi|470111072|ref|XP_004291777.1|	PREDICTED: photosystem II 5 kDa protein, chloroplastic-like [Fragaria vesca subsp. vesca]	AT1G51400.1	Photosystem II 5 kD protein		Photosystem II 5 kD protein; FUNCTIONS IN: molecular_function unknown; INVOLVED IN: response to UV-B, response to wounding, response to ozone; LOCATED IN: chloroplast thylakoid membrane, chloroplast thylakoid lumen, chloroplast photosystem II; EXPRESSED IN: 22 plant structures; EXPRESSED DURING: 13 growth stages; BEST Arabidopsis thaliana protein match is: photosystem II subunit T (TAIR:AT3G21055…
Sp1_comp206755_c0_seq1	581	.	A	G	71	.	DP=3;VDB=0.0221;AF1=1;AC1=2;DP4=0,0,1,2;MQ=42;FQ=-36	GT:PL:GQ	1/1:103,9,0:16	Sp1_comp206755_c0_seq1	581	.	A	G	102.16	PASS	AC=6;AF=1.00;AN=6;DP=3;Dels=0.00;FS=0.000;HaplotypeScore=0.0000;MLEAC=6;MLEAF=1.00;MQ=60.00;MQ0=0;QD=34.05	GT:AD:DP:GQ:MLPSAC:MLPSAF:PL	1/1/1/1/1/1:0,3:3:2:6:1.00:125,23,14,9,5,2,0	SG	675	gi|470111072|ref|XP_004291777.1|	PREDICTED: photosystem II 5 kDa protein, chloroplastic-like [Fragaria vesca subsp. vesca]	AT1G51400.1	Photosystem II 5 kD protein		Photosystem II 5 kD protein; FUNCTIONS IN: molecular_function unknown; INVOLVED IN: response to UV-B, response to wounding, response to ozone; LOCATED IN: chloroplast thylakoid membrane, chloroplast thylakoid lumen, chloroplast photosystem II; EXPRESSED IN: 22 plant structures; EXPRESSED DURING: 13 growth stages; BEST Arabidopsis thaliana protein match is: photosystem II subunit T (TAIR:AT3G21055…
Sp1_comp206755_c0_seq1	442	.	A	G	5.46	.	DP=1;AF1=1;AC1=2;DP4=0,0,0,1;MQ=45;FQ=-30	GT:PL:GQ	1/1:34,3,0:3											SAM	675	gi|470111072|ref|XP_004291777.1|	PREDICTED: photosystem II 5 kDa protein, chloroplastic-like [Fragaria vesca subsp. vesca]	AT1G51400.1	Photosystem II 5 kD protein		Photosystem II 5 kD protein; FUNCTIONS IN: molecular_function unknown; INVOLVED IN: response to UV-B, response to wounding, response to ozone; LOCATED IN: chloroplast thylakoid membrane, chloroplast thylakoid lumen, chloroplast photosystem II; EXPRESSED IN: 22 plant structures; EXPRESSED DURING: 13 growth stages; BEST Arabidopsis thaliana protein match is: photosystem II subunit T (TAIR:AT3G21055…
Sp1_comp206759_c0_seq1	208	.	T	C	104	.	DP=7;VDB=0.0298;AF1=1;AC1=2;DP4=0,0,4,3;MQ=45;FQ=-48	GT:PL:GQ	1/1:137,21,0:39	Sp1_comp206759_c0_seq1	208	.	T	C	246.12	PASS	AC=6;AF=1.00;AN=6;DP=7;Dels=0.00;FS=0.000;HaplotypeScore=0.0000;MLEAC=6;MLEAF=1.00;MQ=60.00;MQ0=0;QD=31.60	GT:AD:DP:GQ:MLPSAC:MLPSAF:PL	1/1/1/1/1/1:0,7:7:6:6:1.00:271,54,33,21,12,6,0	SG	277	No hit in this database		No hit in this database
Sp1_comp206759_c0_seq1	117	.	G	C	37.76	LowQual	AC=2;AF=0.333;AN=6;BaseQRankSum=-0.067;DP=9;Dels=0.00;FS=0.000;HaplotypeScore=0.0000;MLEAC=2;MLEAF=0.333;MQ=56.17;MQ0=0;MQRankSum=1.179;QD=4.20;ReadPosRankSum=1.179	GT:AD:DP:GQ:MLPSAC:MLPSAF:PL	0/0/0/0/1/1:7,2:9:1:2:0.333:60,1,0,3,9,22,188											GATK	277	No hit in this database		No hit in this database
Sp1_comp206759_c0_seq1	121	.	T	C	36.22	LowQual	AC=2;AF=0.333;AN=6;BaseQRankSum=0.000;DP=6;Dels=0.00;FS=0.000;HaplotypeScore=0.0000;MLEAC=2;MLEAF=0.333;MQ=60.00;MQ0=0;MQRankSum=0.000;QD=6.04;ReadPosRankSum=0.720	GT:AD:DP:GQ:MLPSAC:MLPSAF:PL	0/0/0/0/1/1:4,2:6:1:2:0.333:58,2,0,1,6,16,153											GATK	277	No hit in this database		No hit in this database
Sp1_comp206774_c0_seq1	113	.	C	G	48	.	DP=11;VDB=0.0192;AF1=0.5;AC1=1;DP4=3,5,1,2;MQ=47;FQ=51;PV4=1,1,0.002,0.0084	GT:PL:GQ	0/1:78,0,201:81	Sp1_comp206774_c0_seq1	113	.	C	G	83.45	PASS	AC=2;AF=0.333;AN=6;BaseQRankSum=1.001;DP=9;Dels=0.00;FS=0.000;HaplotypeScore=0.0000;MLEAC=2;MLEAF=0.333;MQ=60.00;MQ0=0;MQRankSum=0.248;QD=9.27;ReadPosRankSum=-2.054	GT:AD:DP:GQ:MLPSAC:MLPSAF:PL	0/0/0/0/1/1:6,3:9:2:2:0.333:106,3,0,2,9,24,233	SG	317	No hit in this database		No hit in this database
Sp1_comp206774_c0_seq1	203	.	G	C	48.71	LowQual	AC=6;AF=1.00;AN=6;BaseQRankSum=0.736;DP=3;Dels=0.00;FS=0.000;HaplotypeScore=0.0000;MLEAC=6;MLEAF=1.00;MQ=60.00;MQ0=0;MQRankSum=0.736;QD=16.24;ReadPosRankSum=-0.736	GT:AD:DP:GQ:MLPSAC:MLPSAF:PL	1/1/1/1/1/1:1,2:3:2:6:1.00:71,16,10,6,4,2,0											GATK	317	No hit in this database		No hit in this database
Sp1_comp206774_c0_seq1	56	.	A	G	42.82	LowQual	AC=2;AF=0.333;AN=6;BaseQRankSum=0.067;DP=9;Dels=0.00;FS=0.000;HaplotypeScore=0.0000;MLEAC=2;MLEAF=0.333;MQ=60.00;MQ0=0;MQRankSum=0.762;QD=4.76;ReadPosRankSum=-0.762	GT:AD:DP:GQ:MLPSAC:MLPSAF:PL	0/0/0/0/1/1:7,2:9:0:2:0.333:64,3,0,0,3,10,108											GATK	317	No hit in this database		No hit in this database
Sp1_comp2067766_c0_seq1	149	.	C	G	5.46	.	DP=1;AF1=1;AC1=2;DP4=0,0,1,0;MQ=44;FQ=-30	GT:PL:GQ	1/1:34,3,0:3											SAM	221	No hit in this database		No hit in this database
Sp1_comp206780_c1_seq1	138	.	C	T	44.8	.	DP=2;VDB=0.0114;AF1=1;AC1=2;DP4=0,0,1,1;MQ=60;FQ=-33	GT:PL:GQ	1/1:76,6,0:10	Sp1_comp206780_c1_seq1	138	.	C	T	58.71	PASS	AC=6;AF=1.00;AN=6;DP=2;Dels=0.00;FS=0.000;HaplotypeScore=0.0000;MLEAC=6;MLEAF=1.00;MQ=60.00;MQ0=0;QD=29.36	GT:AD:DP:GQ:MLPSAC:MLPSAF:PL	1/1/1/1/1/1:0,2:2:2:6:1.00:81,16,10,6,4,2,0	SG	418	gi|356552624|ref|XP_003544664.1|	PREDICTED: flavin-containing monooxygenase YUCCA6-like [Glycine max]	AT5G25620.2	Flavin-binding monooxygenase family protein		YUCCA6 (YUC6); FUNCTIONS IN: NADP or NADPH binding, oxidoreductase activity, monooxygenase activity, FAD binding, flavin-containing monooxygenase activity; INVOLVED IN: auxin biosynthetic process; EXPRESSED IN: sepal; EXPRESSED DURING: petal differentiation and expansion stage; CONTAINS InterPro DOMAIN/s: Pyridine nucleotide-disulphide oxidoreductase, class-II (InterPro:IPR000103), FAD-dependent …
Sp1_comp206780_c1_seq1	145	.	G	A	44.8	.	DP=2;VDB=0.0114;AF1=1;AC1=2;DP4=0,0,1,1;MQ=60;FQ=-33	GT:PL:GQ	1/1:76,6,0:10	Sp1_comp206780_c1_seq1	145	.	G	A	63.71	PASS	AC=6;AF=1.00;AN=6;DP=2;Dels=0.00;FS=0.000;HaplotypeScore=0.0000;MLEAC=6;MLEAF=1.00;MQ=60.00;MQ0=0;QD=31.86	GT:AD:DP:GQ:MLPSAC:MLPSAF:PL	1/1/1/1/1/1:0,2:2:2:6:1.00:86,16,10,6,4,2,0	SG	418	gi|356552624|ref|XP_003544664.1|	PREDICTED: flavin-containing monooxygenase YUCCA6-like [Glycine max]	AT5G25620.2	Flavin-binding monooxygenase family protein		YUCCA6 (YUC6); FUNCTIONS IN: NADP or NADPH binding, oxidoreductase activity, monooxygenase activity, FAD binding, flavin-containing monooxygenase activity; INVOLVED IN: auxin biosynthetic process; EXPRESSED IN: sepal; EXPRESSED DURING: petal differentiation and expansion stage; CONTAINS InterPro DOMAIN/s: Pyridine nucleotide-disulphide oxidoreductase, class-II (InterPro:IPR000103), FAD-dependent …
Sp1_comp206780_c1_seq1	234	.	A	G	3.54	.	DP=2;AF1=0.5002;AC1=1;DP4=0,1,1,0;MQ=50;FQ=-3.4;PV4=1,1,1,1	GT:PL:GQ	0/1:31,0,28:29											SAM	418	gi|356552624|ref|XP_003544664.1|	PREDICTED: flavin-containing monooxygenase YUCCA6-like [Glycine max]	AT5G25620.2	Flavin-binding monooxygenase family protein		YUCCA6 (YUC6); FUNCTIONS IN: NADP or NADPH binding, oxidoreductase activity, monooxygenase activity, FAD binding, flavin-containing monooxygenase activity; INVOLVED IN: auxin biosynthetic process; EXPRESSED IN: sepal; EXPRESSED DURING: petal differentiation and expansion stage; CONTAINS InterPro DOMAIN/s: Pyridine nucleotide-disulphide oxidoreductase, class-II (InterPro:IPR000103), FAD-dependent …
Sp1_comp206780_c1_seq1	263	.	A	G	6.2	.	DP=1;AF1=1;AC1=2;DP4=0,0,1,0;MQ=37;FQ=-30	GT:PL:GQ	1/1:35,3,0:4											SAM	418	gi|356552624|ref|XP_003544664.1|	PREDICTED: flavin-containing monooxygenase YUCCA6-like [Glycine max]	AT5G25620.2	Flavin-binding monooxygenase family protein		YUCCA6 (YUC6); FUNCTIONS IN: NADP or NADPH binding, oxidoreductase activity, monooxygenase activity, FAD binding, flavin-containing monooxygenase activity; INVOLVED IN: auxin biosynthetic process; EXPRESSED IN: sepal; EXPRESSED DURING: petal differentiation and expansion stage; CONTAINS InterPro DOMAIN/s: Pyridine nucleotide-disulphide oxidoreductase, class-II (InterPro:IPR000103), FAD-dependent …
Sp1_comp206780_c1_seq1	335	.	T	C	11.1	.	DP=2;VDB=0.0192;AF1=1;AC1=2;DP4=0,0,2,0;MQ=49;FQ=-33	GT:PL:GQ	1/1:42,6,0:9											SAM	418	gi|356552624|ref|XP_003544664.1|	PREDICTED: flavin-containing monooxygenase YUCCA6-like [Glycine max]	AT5G25620.2	Flavin-binding monooxygenase family protein		YUCCA6 (YUC6); FUNCTIONS IN: NADP or NADPH binding, oxidoreductase activity, monooxygenase activity, FAD binding, flavin-containing monooxygenase activity; INVOLVED IN: auxin biosynthetic process; EXPRESSED IN: sepal; EXPRESSED DURING: petal differentiation and expansion stage; CONTAINS InterPro DOMAIN/s: Pyridine nucleotide-disulphide oxidoreductase, class-II (InterPro:IPR000103), FAD-dependent …
Sp1_comp2067918_c0_seq1	103	.	C	A	78.5	.	DP=4;VDB=0.0204;AF1=1;AC1=2;DP4=0,0,2,2;MQ=52;FQ=-39	GT:PL:GQ	1/1:111,12,0:21	Sp1_comp2067918_c0_seq1	103	.	C	A	139.4	PASS	AC=6;AF=1.00;AN=6;DP=4;Dels=0.00;FS=0.000;HaplotypeScore=0.0000;MLEAC=6;MLEAF=1.00;MQ=60.00;MQ0=0;QD=34.85	GT:AD:DP:GQ:MLPSAC:MLPSAF:PL	1/1/1/1/1/1:0,4:4:3:6:1.00:163,31,19,12,7,3,0	SG	236	No hit in this database		No hit in this database
Sp1_comp2067918_c0_seq1	146	.	C	T	40.8	.	DP=2;VDB=0.0163;AF1=1;AC1=2;DP4=0,0,0,2;MQ=43;FQ=-33	GT:PL:GQ	1/1:72,6,0:10	Sp1_comp2067918_c0_seq1	146	.	C	T	66.71	PASS	AC=6;AF=1.00;AN=6;DP=2;Dels=0.00;FS=0.000;HaplotypeScore=0.0000;MLEAC=6;MLEAF=1.00;MQ=60.00;MQ0=0;QD=33.36	GT:AD:DP:GQ:MLPSAC:MLPSAF:PL	1/1/1/1/1/1:0,2:2:2:6:1.00:89,16,10,6,4,2,0	SG	236	No hit in this database		No hit in this database
Sp1_comp2067918_c0_seq1	43	.	A	C	41.8	.	DP=2;VDB=0.0165;AF1=1;AC1=2;DP4=0,0,2,0;MQ=60;FQ=-33	GT:PL:GQ	1/1:73,6,0:10	Sp1_comp2067918_c0_seq1	43	.	A	C	67.71	PASS	AC=6;AF=1.00;AN=6;DP=2;Dels=0.00;FS=0.000;HaplotypeScore=0.0000;MLEAC=6;MLEAF=1.00;MQ=60.00;MQ0=0;QD=33.86	GT:AD:DP:GQ:MLPSAC:MLPSAF:PL	1/1/1/1/1/1:0,2:2:2:6:1.00:90,16,10,6,4,2,0	SG	236	No hit in this database		No hit in this database
Sp1_comp2067918_c0_seq1	73	.	A	T	43.8	.	DP=2;VDB=0.0165;AF1=1;AC1=2;DP4=0,0,2,0;MQ=60;FQ=-33	GT:PL:GQ	1/1:75,6,0:10	Sp1_comp2067918_c0_seq1	73	.	A	T	63.71	PASS	AC=6;AF=1.00;AN=6;DP=2;Dels=0.00;FS=0.000;HaplotypeScore=0.0000;MLEAC=6;MLEAF=1.00;MQ=60.00;MQ0=0;QD=31.86	GT:AD:DP:GQ:MLPSAC:MLPSAF:PL	1/1/1/1/1/1:0,2:2:2:6:1.00:86,16,10,6,4,2,0	SG	236	No hit in this database		No hit in this database
Sp1_comp2067918_c0_seq1	80	.	C	A	42.8	.	DP=2;VDB=0.0165;AF1=1;AC1=2;DP4=0,0,2,0;MQ=60;FQ=-33	GT:PL:GQ	1/1:74,6,0:10	Sp1_comp2067918_c0_seq1	80	.	C	A	68.71	PASS	AC=6;AF=1.00;AN=6;DP=2;Dels=0.00;FS=0.000;HaplotypeScore=0.0000;MLEAC=6;MLEAF=1.00;MQ=60.00;MQ0=0;QD=34.36	GT:AD:DP:GQ:MLPSAC:MLPSAF:PL	1/1/1/1/1/1:0,2:2:2:6:1.00:91,16,10,6,4,2,0	SG	236	No hit in this database		No hit in this database
Sp1_comp2067918_c0_seq1	83	.	C	T	43.8	.	DP=3;VDB=0.0214;AF1=1;AC1=2;DP4=0,0,2,0;MQ=60;FQ=-33	GT:PL:GQ	1/1:75,6,0:10	Sp1_comp2067918_c0_seq1	83	.	C	T	87.16	PASS	AC=6;AF=1.00;AN=6;DP=3;Dels=0.00;FS=0.000;HaplotypeScore=0.0000;MLEAC=6;MLEAF=1.00;MQ=60.00;MQ0=0;QD=29.05	GT:AD:DP:GQ:MLPSAC:MLPSAF:PL	1/1/1/1/1/1:0,3:3:2:6:1.00:110,23,14,9,5,2,0	SG	236	No hit in this database		No hit in this database
Sp1_comp2067918_c0_seq1	87	.	T	G	43.8	.	DP=3;VDB=0.0214;AF1=1;AC1=2;DP4=0,0,2,0;MQ=60;FQ=-33	GT:PL:GQ	1/1:75,6,0:10	Sp1_comp2067918_c0_seq1	87	.	T	G	83.16	PASS	AC=6;AF=1.00;AN=6;DP=3;Dels=0.00;FS=0.000;HaplotypeScore=0.0000;MLEAC=6;MLEAF=1.00;MQ=60.00;MQ0=0;QD=27.72	GT:AD:DP:GQ:MLPSAC:MLPSAF:PL	1/1/1/1/1/1:0,3:3:2:6:1.00:106,23,14,9,5,2,0	SG	236	No hit in this database		No hit in this database
Sp1_comp2067918_c0_seq1	92	.	T	C	42.8	.	DP=3;VDB=0.0214;AF1=1;AC1=2;DP4=0,0,2,0;MQ=60;FQ=-33	GT:PL:GQ	1/1:74,6,0:10	Sp1_comp2067918_c0_seq1	92	.	T	C	83.16	PASS	AC=6;AF=1.00;AN=6;DP=3;Dels=0.00;FS=0.000;HaplotypeScore=0.0000;MLEAC=6;MLEAF=1.00;MQ=60.00;MQ0=0;QD=27.72	GT:AD:DP:GQ:MLPSAC:MLPSAF:PL	1/1/1/1/1/1:0,3:3:2:6:1.00:106,23,14,9,5,2,0	SG	236	No hit in this database		No hit in this database
Sp1_comp2067918_c0_seq1	18	.	C	A	5.46	.	DP=1;AF1=1;AC1=2;DP4=0,0,1,0;MQ=60;FQ=-30	GT:PL:GQ	1/1:34,3,0:3											SAM	236	No hit in this database		No hit in this database
Sp1_comp2067918_c0_seq1	25	.	T	A	9.53	.	DP=1;AF1=1;AC1=2;DP4=0,0,1,0;MQ=60;FQ=-30	GT:PL:GQ	1/1:39,3,0:5											SAM	236	No hit in this database		No hit in this database
Sp1_comp2067918_c0_seq1	32	.	T	C	11.3	.	DP=1;AF1=1;AC1=2;DP4=0,0,1,0;MQ=60;FQ=-30	GT:PL:GQ	1/1:41,3,0:5											SAM	236	No hit in this database		No hit in this database
Sp1_comp2067918_c0_seq1	63	.	C	A	42.8	.	DP=2;VDB=0.0165;AF1=1;AC1=2;DP4=0,0,2,0;MQ=60;FQ=-33	GT:PL:GQ	1/1:74,6,0:10											SAM	236	No hit in this database		No hit in this database
Sp1_comp2067918_c0_seq1	64	.	A	G	43.8	.	DP=2;VDB=0.0165;AF1=1;AC1=2;DP4=0,0,2,0;MQ=60;FQ=-33	GT:PL:GQ	1/1:75,6,0:10											SAM	236	No hit in this database		No hit in this database
Sp1_comp2067918_c0_seq1	65	.	C	T	41.8	.	DP=2;VDB=0.0165;AF1=1;AC1=2;DP4=0,0,2,0;MQ=60;FQ=-33	GT:PL:GQ	1/1:73,6,0:10											SAM	236	No hit in this database		No hit in this database
Sp1_comp2067955_c0_seq1	207	.	A	T	65	.	DP=3;VDB=0.0080;AF1=1;AC1=2;DP4=0,0,1,2;MQ=44;FQ=-36	GT:PL:GQ	1/1:97,9,0:16	Sp1_comp2067955_c0_seq1	207	.	A	T	94.16	PASS	AC=6;AF=1.00;AN=6;DP=4;Dels=0.00;FS=0.000;HaplotypeScore=0.0000;MLEAC=6;MLEAF=1.00;MQ=60.00;MQ0=0;QD=23.54	GT:AD:DP:GQ:MLPSAC:MLPSAF:PL	1/1/1/1/1/1:0,4:4:2:6:1.00:117,23,14,9,5,2,0	SG	373	No hit in this database		No hit in this database
Sp1_comp2067955_c0_seq1	252	.	T	C	31	.	DP=3;VDB=0.0080;AF1=1;AC1=2;DP4=0,0,1,2;MQ=44;FQ=-36	GT:PL:GQ	1/1:63,9,0:16	Sp1_comp2067955_c0_seq1	252	.	T	C	136.4	PASS	AC=6;AF=1.00;AN=6;DP=5;Dels=0.00;FS=0.000;HaplotypeScore=0.0000;MLEAC=6;MLEAF=1.00;MQ=60.00;MQ0=0;QD=27.28	GT:AD:DP:GQ:MLPSAC:MLPSAF:PL	1/1/1/1/1/1:0,5:5:3:6:1.00:160,31,19,12,7,3,0	SG	373	No hit in this database		No hit in this database
Sp1_comp206797_c0_seq1	342	.	C	T	34	.	DP=19;VDB=0.0190;AF1=0.5;AC1=1;DP4=4,7,5,2;MQ=37;FQ=37;PV4=0.33,8.9e-07,1,1	GT:PL:GQ	0/1:64,0,167:67	Sp1_comp206797_c0_seq1	342	.	C	T	234.26	PASS	AC=2;AF=0.333;AN=6;BaseQRankSum=0.231;DP=22;Dels=0.00;FS=4.036;HaplotypeScore=1.9993;MLEAC=2;MLEAF=0.333;MQ=60.00;MQ0=0;MQRankSum=-0.033;QD=10.65;ReadPosRankSum=1.220	GT:AD:DP:GQ:MLPSAC:MLPSAF:PL	0/0/0/0/1/1:12,10:22:0:2:0.333:257,14,0,0,9,35,393	SG	872	gi|332322110|emb|CCA66009.1|	hypothetical protein [Beta vulgaris subsp. vulgaris]	No hit in this database					OG1_17870
Sp1_comp206797_c0_seq1	394	.	G	A	146	.	DP=17;VDB=0.0398;AF1=1;AC1=2;DP4=0,0,7,8;MQ=22;FQ=-72	GT:PL:GQ	1/1:179,45,0:87	Sp1_comp206797_c0_seq1	394	.	G	A	791.01	PASS	AC=6;AF=1.00;AN=6;DP=22;Dels=0.00;FS=0.000;HaplotypeScore=0.0000;MLEAC=6;MLEAF=1.00;MQ=60.00;MQ0=0;QD=32.58	GT:AD:DP:GQ:MLPSAC:MLPSAF:PL	1/1/1/1/1/1:0,22:22:16:6:1.00:817,156,95,60,35,16,0	SG	872	gi|332322110|emb|CCA66009.1|	hypothetical protein [Beta vulgaris subsp. vulgaris]	No hit in this database					OG1_17870
Sp1_comp206797_c0_seq1	403	.	T	C	145	.	DP=19;VDB=0.0343;AF1=1;AC1=2;DP4=0,0,6,11;MQ=23;FQ=-78	GT:PL:GQ	1/1:178,51,0:99	Sp1_comp206797_c0_seq1	403	.	T	C	947.96	PASS	AC=6;AF=1.00;AN=6;DP=24;Dels=0.00;FS=0.000;HaplotypeScore=0.0000;MLEAC=6;MLEAF=1.00;MQ=60.00;MQ0=0;QD=33.93	GT:AD:DP:GQ:MLPSAC:MLPSAF:PL	1/1/1/1/1/1:0,24:24:19:6:1.00:974,187,114,72,42,19,0	SG	872	gi|332322110|emb|CCA66009.1|	hypothetical protein [Beta vulgaris subsp. vulgaris]	No hit in this database					OG1_17870
Sp1_comp206797_c0_seq1	412	.	A	G	183	.	DP=18;VDB=0.0359;AF1=1;AC1=2;DP4=0,0,7,10;MQ=25;FQ=-78	GT:PL:GQ	1/1:216,51,0:99	Sp1_comp206797_c0_seq1	412	.	A	G	882.99	PASS	AC=6;AF=1.00;AN=6;DP=23;Dels=0.00;FS=0.000;HaplotypeScore=4.8325;MLEAC=6;MLEAF=1.00;MQ=60.00;MQ0=0;QD=32.86	GT:AD:DP:GQ:MLPSAC:MLPSAF:PL	1/1/1/1/1/1:0,23:23:17:6:1.00:909,171,105,66,39,17,0	SG	872	gi|332322110|emb|CCA66009.1|	hypothetical protein [Beta vulgaris subsp. vulgaris]	No hit in this database					OG1_17870
Sp1_comp206797_c0_seq1	434	.	C	T	160	.	DP=14;VDB=0.0322;AF1=1;AC1=2;DP4=0,0,5,9;MQ=35;FQ=-69	GT:PL:GQ	1/1:193,42,0:81	Sp1_comp206797_c0_seq1	434	.	C	T	704.04		AC=6;AF=1.00;AN=6;DP=19;Dels=0.00;FS=0.000;HaplotypeScore=14.4976;MLEAC=6;MLEAF=1.00;MQ=60.00;MQ0=0;QD=31.79	GT:AD:DP:GQ:MLPSAC:MLPSAF:PL	1/1/1/1/1/1:0,19:19:15:6:1.00:730,148,91,57,33,15,0	SG	872	gi|332322110|emb|CCA66009.1|	hypothetical protein [Beta vulgaris subsp. vulgaris]	No hit in this database					OG1_17870
Sp1_comp206800_c0_seq1	176	.	T	A	5.46	.	DP=1;AF1=1;AC1=2;DP4=0,0,1,0;MQ=44;FQ=-30	GT:PL:GQ	1/1:34,3,0:3											SAM	214	No hit in this database		No hit in this database
Sp1_comp2068095_c0_seq1	143	.	A	C	26.8	.	DP=2;VDB=0.0099;AF1=1;AC1=2;DP4=0,0,1,1;MQ=40;FQ=-33	GT:PL:GQ	1/1:58,6,0:10											SAM	326	gi|348670179|gb|EGZ10001.1|	hypothetical protein PHYSODRAFT_549315 [Phytophthora sojae]	No hit in this database
Sp1_comp206810_c0_seq2	300	.	C	T	40.8	.	DP=2;VDB=0.0073;AF1=1;AC1=2;DP4=0,0,1,1;MQ=60;FQ=-33	GT:PL:GQ	1/1:72,6,0:10	Sp1_comp206810_c0_seq2	300	.	C	T	55.71	PASS	AC=6;AF=1.00;AN=6;DP=2;Dels=0.00;FS=0.000;HaplotypeScore=0.0000;MLEAC=6;MLEAF=1.00;MQ=60.00;MQ0=0;QD=27.86	GT:AD:DP:GQ:MLPSAC:MLPSAF:PL	1/1/1/1/1/1:0,2:2:2:6:1.00:78,16,10,6,4,2,0	SG	1900	gi|342873161|gb|EGU75381.1|	hypothetical protein FOXB_14086 [Fusarium oxysporum Fo5176]	No hit in this database				OG1_14739_p
Sp1_comp206810_c0_seq2	250	.	G	A	11.3	.	DP=1;AF1=1;AC1=2;DP4=0,0,1,0;MQ=60;FQ=-30	GT:PL:GQ	1/1:41,3,0:5											SAM	1900	gi|342873161|gb|EGU75381.1|	hypothetical protein FOXB_14086 [Fusarium oxysporum Fo5176]	No hit in this database				OG1_14739_p
Sp1_comp206810_c0_seq2	257	.	A	G	11.3	.	DP=1;AF1=1;AC1=2;DP4=0,0,1,0;MQ=60;FQ=-30	GT:PL:GQ	1/1:41,3,0:5											SAM	1900	gi|342873161|gb|EGU75381.1|	hypothetical protein FOXB_14086 [Fusarium oxysporum Fo5176]	No hit in this database				OG1_14739_p
Sp1_comp206810_c0_seq2	262	.	C	A	11.3	.	DP=1;AF1=1;AC1=2;DP4=0,0,1,0;MQ=60;FQ=-30	GT:PL:GQ	1/1:41,3,0:5											SAM	1900	gi|342873161|gb|EGU75381.1|	hypothetical protein FOXB_14086 [Fusarium oxysporum Fo5176]	No hit in this database				OG1_14739_p
Sp1_comp206810_c0_seq2	271	.	T	G	10.4	.	DP=1;AF1=1;AC1=2;DP4=0,0,1,0;MQ=60;FQ=-30	GT:PL:GQ	1/1:40,3,0:5											SAM	1900	gi|342873161|gb|EGU75381.1|	hypothetical protein FOXB_14086 [Fusarium oxysporum Fo5176]	No hit in this database				OG1_14739_p
Sp1_comp206810_c0_seq2	276	.	A	T	10.4	.	DP=1;AF1=1;AC1=2;DP4=0,0,1,0;MQ=60;FQ=-30	GT:PL:GQ	1/1:40,3,0:5											SAM	1900	gi|342873161|gb|EGU75381.1|	hypothetical protein FOXB_14086 [Fusarium oxysporum Fo5176]	No hit in this database				OG1_14739_p
Sp1_comp206810_c0_seq2	347	.	G	A	9.53	.	DP=1;AF1=1;AC1=2;DP4=0,0,0,1;MQ=60;FQ=-30	GT:PL:GQ	1/1:39,3,0:5											SAM	1900	gi|342873161|gb|EGU75381.1|	hypothetical protein FOXB_14086 [Fusarium oxysporum Fo5176]	No hit in this database				OG1_14739_p
Sp1_comp206810_c0_seq2	368	.	G	A	11.3	.	DP=1;AF1=1;AC1=2;DP4=0,0,0,1;MQ=60;FQ=-30	GT:PL:GQ	1/1:41,3,0:5											SAM	1900	gi|342873161|gb|EGU75381.1|	hypothetical protein FOXB_14086 [Fusarium oxysporum Fo5176]	No hit in this database				OG1_14739_p
Sp1_comp206810_c0_seq2	381	.	T	C	11.3	.	DP=1;AF1=1;AC1=2;DP4=0,0,0,1;MQ=60;FQ=-30	GT:PL:GQ	1/1:41,3,0:5											SAM	1900	gi|342873161|gb|EGU75381.1|	hypothetical protein FOXB_14086 [Fusarium oxysporum Fo5176]	No hit in this database				OG1_14739_p
Sp1_comp2068140_c0_seq1	110	.	C	G	110	.	DP=62;VDB=0.0190;AF1=0.5;AC1=1;DP4=18,18,12,9;MQ=36;FQ=113;PV4=0.78,7.7e-06,0.036,1	GT:PL:GQ	0/1:140,0,255:99	Sp1_comp2068140_c0_seq1	110	.	C	G,T	1970.9		AC=3,1;AF=0.500,0.167;AN=6;BaseQRankSum=0.071;DP=117;Dels=0.00;FS=3.681;HaplotypeScore=17.3620;MLEAC=2,1;MLEAF=0.333,0.167;MQ=59.55;MQ0=0;MQRankSum=0.568;QD=16.85;ReadPosRankSum=2.763	GT:AD:DP:GQ:MLPSAC:MLPSAF	0/0/1/1/1/2:49,54,14:117:9:3,1:0.500,0.167	SG	223	gi|297734140|emb|CBI15387.3|	unnamed protein product [Vitis vinifera]	AT3G46530.1	NB-ARC domain-containing disease resistance protein	Confers resistance to the biotrophic oomycete, Peronospora parasitica. Encodes an NBS-LRR type R protein with a putative amino-terminal leucine zipper. Fungal protein ATR13 induces RPP13 gene expression and disease resistance.	RECOGNITION OF PERONOSPORA PARASITICA 13 (RPP13); FUNCTIONS IN: ATP binding; INVOLVED IN: defense response, incompatible interaction, defense response, plant-type hypersensitive response; LOCATED IN: plasma membrane, cytoplasm; EXPRESSED IN: 22 plant structures; EXPRESSED DURING: 13 growth stages; CONTAINS InterPro DOMAIN/s: NB-ARC (InterPro:IPR002182), Disease resistance protein (InterPro:IPR000…
Sp1_comp2068140_c0_seq1	123	.	A	G	83	.	DP=43;VDB=0.0216;AF1=0.5;AC1=1;DP4=7,1,6,4;MQ=33;FQ=35;PV4=0.31,1,0.00031,0.00043	GT:PL:GQ	0/1:113,0,62:65	Sp1_comp2068140_c0_seq1	123	.	A	G	2437.9		AC=5;AF=0.833;AN=6;BaseQRankSum=-0.235;DP=90;Dels=0.04;FS=2.560;HaplotypeScore=39.2533;MLEAC=5;MLEAF=0.833;MQ=59.42;MQ0=0;MQRankSum=-0.173;QD=27.09;ReadPosRankSum=0.309	GT:AD:DP:GQ:MLPSAC:MLPSAF:PL	0/1/1/1/1/1:13,73:86:36:5:0.833:2464,405,210,103,36,0,208	SG	223	gi|297734140|emb|CBI15387.3|	unnamed protein product [Vitis vinifera]	AT3G46530.1	NB-ARC domain-containing disease resistance protein	Confers resistance to the biotrophic oomycete, Peronospora parasitica. Encodes an NBS-LRR type R protein with a putative amino-terminal leucine zipper. Fungal protein ATR13 induces RPP13 gene expression and disease resistance.	RECOGNITION OF PERONOSPORA PARASITICA 13 (RPP13); FUNCTIONS IN: ATP binding; INVOLVED IN: defense response, incompatible interaction, defense response, plant-type hypersensitive response; LOCATED IN: plasma membrane, cytoplasm; EXPRESSED IN: 22 plant structures; EXPRESSED DURING: 13 growth stages; CONTAINS InterPro DOMAIN/s: NB-ARC (InterPro:IPR002182), Disease resistance protein (InterPro:IPR000…
Sp1_comp2068140_c0_seq1	126	.	A	G	209	.	DP=46;VDB=0.0322;AF1=1;AC1=2;DP4=0,0,21,13;MQ=35;FQ=-129	GT:PL:GQ	1/1:242,102,0:99	Sp1_comp2068140_c0_seq1	126	.	A	G	3296.9		AC=6;AF=1.00;AN=6;DP=90;Dels=0.00;FS=0.000;HaplotypeScore=38.2537;MLEAC=6;MLEAF=1.00;MQ=59.42;MQ0=0;QD=32.27	GT:AD:DP:GQ:MLPSAC:MLPSAF:PL	1/1/1/1/1/1:0,90:90:63:6:1.00:3323,615,377,238,139,63,0	SG	223	gi|297734140|emb|CBI15387.3|	unnamed protein product [Vitis vinifera]	AT3G46530.1	NB-ARC domain-containing disease resistance protein	Confers resistance to the biotrophic oomycete, Peronospora parasitica. Encodes an NBS-LRR type R protein with a putative amino-terminal leucine zipper. Fungal protein ATR13 induces RPP13 gene expression and disease resistance.	RECOGNITION OF PERONOSPORA PARASITICA 13 (RPP13); FUNCTIONS IN: ATP binding; INVOLVED IN: defense response, incompatible interaction, defense response, plant-type hypersensitive response; LOCATED IN: plasma membrane, cytoplasm; EXPRESSED IN: 22 plant structures; EXPRESSED DURING: 13 growth stages; CONTAINS InterPro DOMAIN/s: NB-ARC (InterPro:IPR002182), Disease resistance protein (InterPro:IPR000…
Sp1_comp2068140_c0_seq1	138	.	A	G	83	.	DP=40;VDB=0.0322;AF1=0.5;AC1=1;DP4=16,10,6,4;MQ=34;FQ=86;PV4=1,1,0.048,1	GT:PL:GQ	0/1:113,0,255:99	Sp1_comp2068140_c0_seq1	138	.	A	G	339.91		AC=1;AF=0.167;AN=6;BaseQRankSum=0.338;DP=95;Dels=0.00;FS=3.916;HaplotypeScore=20.9836;MLEAC=1;MLEAF=0.167;MQ=59.19;MQ0=0;MQRankSum=-0.391;QD=3.58;ReadPosRankSum=-0.169	GT:AD:DP:GQ:MLPSAC:MLPSAF:PL	0/0/0/0/0/1:80,15:95:32:1:0.167:366,0,32,98,2147483647,2147483647,2147483647	SG	223	gi|297734140|emb|CBI15387.3|	unnamed protein product [Vitis vinifera]	AT3G46530.1	NB-ARC domain-containing disease resistance protein	Confers resistance to the biotrophic oomycete, Peronospora parasitica. Encodes an NBS-LRR type R protein with a putative amino-terminal leucine zipper. Fungal protein ATR13 induces RPP13 gene expression and disease resistance.	RECOGNITION OF PERONOSPORA PARASITICA 13 (RPP13); FUNCTIONS IN: ATP binding; INVOLVED IN: defense response, incompatible interaction, defense response, plant-type hypersensitive response; LOCATED IN: plasma membrane, cytoplasm; EXPRESSED IN: 22 plant structures; EXPRESSED DURING: 13 growth stages; CONTAINS InterPro DOMAIN/s: NB-ARC (InterPro:IPR002182), Disease resistance protein (InterPro:IPR000…
Sp1_comp2068140_c0_seq1	141	.	G	C	14.2	.	DP=31;VDB=0.0081;AF1=0.5;AC1=1;DP4=12,12,6,1;MQ=35;FQ=17.1;PV4=0.19,2.7e-05,1,1	GT:PL:GQ	0/1:44,0,255:47	Sp1_comp2068140_c0_seq1	141	.	G	C	278.93		AC=1;AF=0.167;AN=6;BaseQRankSum=0.151;DP=50;Dels=0.00;FS=1.269;HaplotypeScore=28.9914;MLEAC=1;MLEAF=0.167;MQ=58.93;MQ0=0;MQRankSum=0.965;QD=5.58;ReadPosRankSum=1.709	GT:AD:DP:GQ:MLPSAC:MLPSAF:PL	0/0/0/0/0/1:37,12:50:0:1:0.167:302,0,0,21,63,2147483647,2147483647	SG	223	gi|297734140|emb|CBI15387.3|	unnamed protein product [Vitis vinifera]	AT3G46530.1	NB-ARC domain-containing disease resistance protein	Confers resistance to the biotrophic oomycete, Peronospora parasitica. Encodes an NBS-LRR type R protein with a putative amino-terminal leucine zipper. Fungal protein ATR13 induces RPP13 gene expression and disease resistance.	RECOGNITION OF PERONOSPORA PARASITICA 13 (RPP13); FUNCTIONS IN: ATP binding; INVOLVED IN: defense response, incompatible interaction, defense response, plant-type hypersensitive response; LOCATED IN: plasma membrane, cytoplasm; EXPRESSED IN: 22 plant structures; EXPRESSED DURING: 13 growth stages; CONTAINS InterPro DOMAIN/s: NB-ARC (InterPro:IPR002182), Disease resistance protein (InterPro:IPR000…
Sp1_comp2068140_c0_seq1	148	.	A	T	36	.	DP=22;VDB=0.0244;AF1=0.5;AC1=1;DP4=9,6,4,3;MQ=35;FQ=39;PV4=1,8.2e-11,0.00095,0.22	GT:PL:GQ	0/1:66,0,255:69	Sp1_comp2068140_c0_seq1	148	.	A	T	276.48		AC=2;AF=0.333;AN=6;BaseQRankSum=0.302;DP=43;Dels=0.00;FS=0.000;HaplotypeScore=43.8090;MLEAC=2;MLEAF=0.333;MQ=58.75;MQ0=0;MQRankSum=0.244;QD=6.43;ReadPosRankSum=0.934	GT:AD:DP:GQ:MLPSAC:MLPSAF:PL	0/0/0/0/1/1:33,10:43:1:2:0.333:300,1,0,18,54,127,2147483647	SG	223	gi|297734140|emb|CBI15387.3|	unnamed protein product [Vitis vinifera]	AT3G46530.1	NB-ARC domain-containing disease resistance protein	Confers resistance to the biotrophic oomycete, Peronospora parasitica. Encodes an NBS-LRR type R protein with a putative amino-terminal leucine zipper. Fungal protein ATR13 induces RPP13 gene expression and disease resistance.	RECOGNITION OF PERONOSPORA PARASITICA 13 (RPP13); FUNCTIONS IN: ATP binding; INVOLVED IN: defense response, incompatible interaction, defense response, plant-type hypersensitive response; LOCATED IN: plasma membrane, cytoplasm; EXPRESSED IN: 22 plant structures; EXPRESSED DURING: 13 growth stages; CONTAINS InterPro DOMAIN/s: NB-ARC (InterPro:IPR002182), Disease resistance protein (InterPro:IPR000…
Sp1_comp2068140_c0_seq1	153	.	C	G	32	.	DP=19;VDB=0.0322;AF1=0.5;AC1=1;DP4=10,4,2,3;MQ=34;FQ=35;PV4=0.3,4.6e-06,0.36,1	GT:PL:GQ	0/1:62,0,224:65	Sp1_comp2068140_c0_seq1	153	.	C	G	234.5		AC=2;AF=0.333;AN=6;BaseQRankSum=0.745;DP=40;Dels=0.00;FS=1.505;HaplotypeScore=23.8178;MLEAC=2;MLEAF=0.333;MQ=58.66;MQ0=0;MQRankSum=-0.777;QD=5.86;ReadPosRankSum=-0.065	GT:AD:DP:GQ:MLPSAC:MLPSAF:PL	0/0/0/0/1/1:31,9:40:1:2:0.333:258,1,0,16,48,113,2147483647	SG	223	gi|297734140|emb|CBI15387.3|	unnamed protein product [Vitis vinifera]	AT3G46530.1	NB-ARC domain-containing disease resistance protein	Confers resistance to the biotrophic oomycete, Peronospora parasitica. Encodes an NBS-LRR type R protein with a putative amino-terminal leucine zipper. Fungal protein ATR13 induces RPP13 gene expression and disease resistance.	RECOGNITION OF PERONOSPORA PARASITICA 13 (RPP13); FUNCTIONS IN: ATP binding; INVOLVED IN: defense response, incompatible interaction, defense response, plant-type hypersensitive response; LOCATED IN: plasma membrane, cytoplasm; EXPRESSED IN: 22 plant structures; EXPRESSED DURING: 13 growth stages; CONTAINS InterPro DOMAIN/s: NB-ARC (InterPro:IPR002182), Disease resistance protein (InterPro:IPR000…
Sp1_comp2068140_c0_seq1	156	.	G	A	39.3	.	DP=19;VDB=0.0118;AF1=1;AC1=2;DP4=0,0,5,0;MQ=37;FQ=-42	GT:PL:GQ	1/1:72,15,0:27	Sp1_comp2068140_c0_seq1	156	.	G	A	1112.92		AC=6;AF=1.00;AN=6;DP=40;Dels=0.00;FS=0.000;HaplotypeScore=30.8116;MLEAC=6;MLEAF=1.00;MQ=58.66;MQ0=0;QD=27.82	GT:AD:DP:GQ:MLPSAC:MLPSAF:PL	1/1/1/1/1/1:0,40:40:23:6:1.00:1139,226,138,87,51,23,0	SG	223	gi|297734140|emb|CBI15387.3|	unnamed protein product [Vitis vinifera]	AT3G46530.1	NB-ARC domain-containing disease resistance protein	Confers resistance to the biotrophic oomycete, Peronospora parasitica. Encodes an NBS-LRR type R protein with a putative amino-terminal leucine zipper. Fungal protein ATR13 induces RPP13 gene expression and disease resistance.	RECOGNITION OF PERONOSPORA PARASITICA 13 (RPP13); FUNCTIONS IN: ATP binding; INVOLVED IN: defense response, incompatible interaction, defense response, plant-type hypersensitive response; LOCATED IN: plasma membrane, cytoplasm; EXPRESSED IN: 22 plant structures; EXPRESSED DURING: 13 growth stages; CONTAINS InterPro DOMAIN/s: NB-ARC (InterPro:IPR002182), Disease resistance protein (InterPro:IPR000…
Sp1_comp2068140_c0_seq1	168	.	G	C	142	.	DP=15;VDB=0.0025;AF1=1;AC1=2;DP4=0,0,4,7;MQ=31;FQ=-60	GT:PL:GQ	1/1:175,33,0:63	Sp1_comp2068140_c0_seq1	168	.	G	C	1306.91		AC=6;AF=1.00;AN=6;DP=41;Dels=0.00;FS=0.000;HaplotypeScore=13.9926;MLEAC=6;MLEAF=1.00;MQ=57.70;MQ0=0;QD=31.88	GT:AD:DP:GQ:MLPSAC:MLPSAF:PL	1/1/1/1/1/1:0,41:41:26:6:1.00:1333,257,157,99,58,26,0	SG	223	gi|297734140|emb|CBI15387.3|	unnamed protein product [Vitis vinifera]	AT3G46530.1	NB-ARC domain-containing disease resistance protein	Confers resistance to the biotrophic oomycete, Peronospora parasitica. Encodes an NBS-LRR type R protein with a putative amino-terminal leucine zipper. Fungal protein ATR13 induces RPP13 gene expression and disease resistance.	RECOGNITION OF PERONOSPORA PARASITICA 13 (RPP13); FUNCTIONS IN: ATP binding; INVOLVED IN: defense response, incompatible interaction, defense response, plant-type hypersensitive response; LOCATED IN: plasma membrane, cytoplasm; EXPRESSED IN: 22 plant structures; EXPRESSED DURING: 13 growth stages; CONTAINS InterPro DOMAIN/s: NB-ARC (InterPro:IPR002182), Disease resistance protein (InterPro:IPR000…
Sp1_comp2068140_c0_seq1	180	.	C	G	17.1	.	DP=14;VDB=0.0000;AF1=0.5;AC1=1;DP4=4,7,3,0;MQ=32;FQ=20.1;PV4=0.19,0.0025,1,0.018	GT:PL:GQ	0/1:47,0,174:50	Sp1_comp2068140_c0_seq1	180	.	C	G	184.42		AC=1;AF=0.167;AN=6;BaseQRankSum=-1.096;DP=72;Dels=0.00;FS=1.628;HaplotypeScore=32.9836;MLEAC=1;MLEAF=0.167;MQ=57.35;MQ0=0;MQRankSum=0.986;QD=2.56;ReadPosRankSum=2.066	GT:AD:DP:GQ:MLPSAC:MLPSAF:PL	0/0/0/0/0/1:61,11:72:9:1:0.167:210,0,9,35,81,2147483647,2147483647	SG	223	gi|297734140|emb|CBI15387.3|	unnamed protein product [Vitis vinifera]	AT3G46530.1	NB-ARC domain-containing disease resistance protein	Confers resistance to the biotrophic oomycete, Peronospora parasitica. Encodes an NBS-LRR type R protein with a putative amino-terminal leucine zipper. Fungal protein ATR13 induces RPP13 gene expression and disease resistance.	RECOGNITION OF PERONOSPORA PARASITICA 13 (RPP13); FUNCTIONS IN: ATP binding; INVOLVED IN: defense response, incompatible interaction, defense response, plant-type hypersensitive response; LOCATED IN: plasma membrane, cytoplasm; EXPRESSED IN: 22 plant structures; EXPRESSED DURING: 13 growth stages; CONTAINS InterPro DOMAIN/s: NB-ARC (InterPro:IPR002182), Disease resistance protein (InterPro:IPR000…
Sp1_comp2068140_c0_seq1	184	.	A	T	28	.	DP=13;VDB=0.0019;AF1=0.5;AC1=1;DP4=0,2,3,3;MQ=29;FQ=16.9;PV4=0.46,5.2e-05,0.035,0.3	GT:PL:GQ	0/1:58,0,44:47	Sp1_comp2068140_c0_seq1	184	.	A	G,T	925.9		AC=1,4;AF=0.167,0.667;AN=6;BaseQRankSum=0.472;DP=69;Dels=0.00;FS=11.861;HaplotypeScore=36.9735;MLEAC=1,2;MLEAF=0.167,0.333;MQ=56.96;MQ0=0;MQRankSum=1.274;QD=13.42;ReadPosRankSum=-0.205	GT:AD:DP:GQ:MLPSAC:MLPSAF	0/1/2/2/2/2:9,7,53:69:5:1,4:0.167,0.667	SG	223	gi|297734140|emb|CBI15387.3|	unnamed protein product [Vitis vinifera]	AT3G46530.1	NB-ARC domain-containing disease resistance protein	Confers resistance to the biotrophic oomycete, Peronospora parasitica. Encodes an NBS-LRR type R protein with a putative amino-terminal leucine zipper. Fungal protein ATR13 induces RPP13 gene expression and disease resistance.	RECOGNITION OF PERONOSPORA PARASITICA 13 (RPP13); FUNCTIONS IN: ATP binding; INVOLVED IN: defense response, incompatible interaction, defense response, plant-type hypersensitive response; LOCATED IN: plasma membrane, cytoplasm; EXPRESSED IN: 22 plant structures; EXPRESSED DURING: 13 growth stages; CONTAINS InterPro DOMAIN/s: NB-ARC (InterPro:IPR002182), Disease resistance protein (InterPro:IPR000…
Sp1_comp2068140_c0_seq1	25	.	A	C	225	.	DP=40;VDB=0.0003;AF1=0.5;AC1=1;DP4=6,4,16,11;MQ=54;FQ=134;PV4=1,1,1,1	GT:PL:GQ	0/1:255,0,161:99	Sp1_comp2068140_c0_seq1	25	.	A	C	57.32		AC=2;AF=0.333;AN=6;BaseQRankSum=1.185;DP=70;Dels=0.00;FS=4.826;HaplotypeScore=1.9995;MLEAC=2;MLEAF=0.333;MQ=59.14;MQ0=0;MQRankSum=2.505;QD=0.82;ReadPosRankSum=6.620	GT:AD:DP:GQ:MLPSAC:MLPSAF:PL	0/0/0/0/1/1:38,32:70:2:2:0.333:80,2,0,3,12,30,265	SG	223	gi|297734140|emb|CBI15387.3|	unnamed protein product [Vitis vinifera]	AT3G46530.1	NB-ARC domain-containing disease resistance protein	Confers resistance to the biotrophic oomycete, Peronospora parasitica. Encodes an NBS-LRR type R protein with a putative amino-terminal leucine zipper. Fungal protein ATR13 induces RPP13 gene expression and disease resistance.	RECOGNITION OF PERONOSPORA PARASITICA 13 (RPP13); FUNCTIONS IN: ATP binding; INVOLVED IN: defense response, incompatible interaction, defense response, plant-type hypersensitive response; LOCATED IN: plasma membrane, cytoplasm; EXPRESSED IN: 22 plant structures; EXPRESSED DURING: 13 growth stages; CONTAINS InterPro DOMAIN/s: NB-ARC (InterPro:IPR002182), Disease resistance protein (InterPro:IPR000…
Sp1_comp2068140_c0_seq1	61	.	T	C	58	.	DP=70;VDB=0.0053;AF1=0.5;AC1=1;DP4=20,14,5,7;MQ=47;FQ=61;PV4=0.34,2.1e-12,0.18,0.4	GT:PL:GQ	0/1:88,0,255:91	Sp1_comp2068140_c0_seq1	61	.	T	A,C	1033.9	PASS	AC=1,3;AF=0.167,0.500;AN=6;BaseQRankSum=0.649;DP=133;Dels=0.00;FS=2.299;HaplotypeScore=9.7844;MLEAC=1,2;MLEAF=0.167,0.333;MQ=59.88;MQ0=0;MQRankSum=0.931;QD=7.77;ReadPosRankSum=0.639	GT:AD:DP:GQ:MLPSAC:MLPSAF	0/0/1/2/2/2:67,9,57:133:11:1,3:0.167,0.500	SG	223	gi|297734140|emb|CBI15387.3|	unnamed protein product [Vitis vinifera]	AT3G46530.1	NB-ARC domain-containing disease resistance protein	Confers resistance to the biotrophic oomycete, Peronospora parasitica. Encodes an NBS-LRR type R protein with a putative amino-terminal leucine zipper. Fungal protein ATR13 induces RPP13 gene expression and disease resistance.	RECOGNITION OF PERONOSPORA PARASITICA 13 (RPP13); FUNCTIONS IN: ATP binding; INVOLVED IN: defense response, incompatible interaction, defense response, plant-type hypersensitive response; LOCATED IN: plasma membrane, cytoplasm; EXPRESSED IN: 22 plant structures; EXPRESSED DURING: 13 growth stages; CONTAINS InterPro DOMAIN/s: NB-ARC (InterPro:IPR002182), Disease resistance protein (InterPro:IPR000…
Sp1_comp2068140_c0_seq1	75	.	C	A	132	.	DP=63;VDB=0.0066;AF1=0.5;AC1=1;DP4=22,12,14,13;MQ=42;FQ=135;PV4=0.43,8e-21,0.24,1	GT:PL:GQ	0/1:162,0,255:99	Sp1_comp2068140_c0_seq1	75	.	C	A	835.97		AC=2;AF=0.333;AN=6;BaseQRankSum=2.438;DP=135;Dels=0.00;FS=1.534;HaplotypeScore=26.8365;MLEAC=2;MLEAF=0.333;MQ=59.69;MQ0=0;MQRankSum=0.321;QD=6.19;ReadPosRankSum=0.471	GT:AD:DP:GQ:MLPSAC:MLPSAF:PL	0/0/0/0/1/1:95,39:135:19:2:0.333:862,25,0,19,75,2147483647,2147483647	SG	223	gi|297734140|emb|CBI15387.3|	unnamed protein product [Vitis vinifera]	AT3G46530.1	NB-ARC domain-containing disease resistance protein	Confers resistance to the biotrophic oomycete, Peronospora parasitica. Encodes an NBS-LRR type R protein with a putative amino-terminal leucine zipper. Fungal protein ATR13 induces RPP13 gene expression and disease resistance.	RECOGNITION OF PERONOSPORA PARASITICA 13 (RPP13); FUNCTIONS IN: ATP binding; INVOLVED IN: defense response, incompatible interaction, defense response, plant-type hypersensitive response; LOCATED IN: plasma membrane, cytoplasm; EXPRESSED IN: 22 plant structures; EXPRESSED DURING: 13 growth stages; CONTAINS InterPro DOMAIN/s: NB-ARC (InterPro:IPR002182), Disease resistance protein (InterPro:IPR000…
Sp1_comp2068140_c0_seq1	84	.	A	G	150	.	DP=61;VDB=0.0190;AF1=0.5;AC1=1;DP4=21,14,13,10;MQ=41;FQ=153;PV4=1,1.1e-18,0.35,0.0079	GT:PL:GQ	0/1:180,0,255:99	Sp1_comp2068140_c0_seq1	84	.	A	G	1457.01		AC=3;AF=0.500;AN=6;BaseQRankSum=-1.555;DP=130;Dels=0.00;FS=0.000;HaplotypeScore=43.6995;MLEAC=3;MLEAF=0.500;MQ=59.79;MQ0=0;MQRankSum=2.242;QD=11.21;ReadPosRankSum=-2.341	GT:AD:DP:GQ:MLPSAC:MLPSAF:PL	0/0/0/1/1/1:58,72:130:17:3:0.500:1483,106,23,0,17,93,2147483647	SG	223	gi|297734140|emb|CBI15387.3|	unnamed protein product [Vitis vinifera]	AT3G46530.1	NB-ARC domain-containing disease resistance protein	Confers resistance to the biotrophic oomycete, Peronospora parasitica. Encodes an NBS-LRR type R protein with a putative amino-terminal leucine zipper. Fungal protein ATR13 induces RPP13 gene expression and disease resistance.	RECOGNITION OF PERONOSPORA PARASITICA 13 (RPP13); FUNCTIONS IN: ATP binding; INVOLVED IN: defense response, incompatible interaction, defense response, plant-type hypersensitive response; LOCATED IN: plasma membrane, cytoplasm; EXPRESSED IN: 22 plant structures; EXPRESSED DURING: 13 growth stages; CONTAINS InterPro DOMAIN/s: NB-ARC (InterPro:IPR002182), Disease resistance protein (InterPro:IPR000…
Sp1_comp2068140_c0_seq1	103	.	A	C	47.9	LowQual;	AC=1;AF=0.167;AN=6;BaseQRankSum=0.183;DP=132;Dels=0.00;FS=3.955;HaplotypeScore=32.4785;MLEAC=1;MLEAF=0.167;MQ=59.40;MQ0=0;MQRankSum=0.327;QD=0.36;ReadPosRankSum=-0.227	GT:AD:DP:GQ:MLPSAC:MLPSAF:PL	0/0/0/0/0/1:125,6:132:74:1:0.167:74,0,76,2147483647,2147483647,2147483647,2147483647											GATK	223	gi|297734140|emb|CBI15387.3|	unnamed protein product [Vitis vinifera]	AT3G46530.1	NB-ARC domain-containing disease resistance protein	Confers resistance to the biotrophic oomycete, Peronospora parasitica. Encodes an NBS-LRR type R protein with a putative amino-terminal leucine zipper. Fungal protein ATR13 induces RPP13 gene expression and disease resistance.	RECOGNITION OF PERONOSPORA PARASITICA 13 (RPP13); FUNCTIONS IN: ATP binding; INVOLVED IN: defense response, incompatible interaction, defense response, plant-type hypersensitive response; LOCATED IN: plasma membrane, cytoplasm; EXPRESSED IN: 22 plant structures; EXPRESSED DURING: 13 growth stages; CONTAINS InterPro DOMAIN/s: NB-ARC (InterPro:IPR002182), Disease resistance protein (InterPro:IPR000…
Sp1_comp2068140_c0_seq1	111	.	A	G	40.9	LowQual;	AC=1;AF=0.167;AN=6;BaseQRankSum=1.031;DP=119;Dels=0.00;FS=7.315;HaplotypeScore=35.2233;MLEAC=1;MLEAF=0.167;MQ=59.56;MQ0=0;MQRankSum=-0.047;QD=0.34;ReadPosRankSum=-1.125	GT:AD:DP:GQ:MLPSAC:MLPSAF:PL	0/0/0/0/0/1:114,5:119:67:1:0.167:67,0,81,2147483647,2147483647,2147483647,2147483647											GATK	223	gi|297734140|emb|CBI15387.3|	unnamed protein product [Vitis vinifera]	AT3G46530.1	NB-ARC domain-containing disease resistance protein	Confers resistance to the biotrophic oomycete, Peronospora parasitica. Encodes an NBS-LRR type R protein with a putative amino-terminal leucine zipper. Fungal protein ATR13 induces RPP13 gene expression and disease resistance.	RECOGNITION OF PERONOSPORA PARASITICA 13 (RPP13); FUNCTIONS IN: ATP binding; INVOLVED IN: defense response, incompatible interaction, defense response, plant-type hypersensitive response; LOCATED IN: plasma membrane, cytoplasm; EXPRESSED IN: 22 plant structures; EXPRESSED DURING: 13 growth stages; CONTAINS InterPro DOMAIN/s: NB-ARC (InterPro:IPR002182), Disease resistance protein (InterPro:IPR000…
Sp1_comp2068140_c0_seq1	115	.	C	G	1431.69		AC=3;AF=0.500;AN=6;BaseQRankSum=-0.064;DP=111;Dels=0.00;FS=4.764;HaplotypeScore=68.2113;MLEAC=3;MLEAF=0.500;MQ=59.53;MQ0=0;MQRankSum=1.555;QD=12.90;ReadPosRankSum=3.917	GT:AD:DP:GQ:MLPSAC:MLPSAF:PL	0/0/0/1/1/1:63,48:111:7:3:0.500:1457,83,7,0,43,167,2147483647											GATK	223	gi|297734140|emb|CBI15387.3|	unnamed protein product [Vitis vinifera]	AT3G46530.1	NB-ARC domain-containing disease resistance protein	Confers resistance to the biotrophic oomycete, Peronospora parasitica. Encodes an NBS-LRR type R protein with a putative amino-terminal leucine zipper. Fungal protein ATR13 induces RPP13 gene expression and disease resistance.	RECOGNITION OF PERONOSPORA PARASITICA 13 (RPP13); FUNCTIONS IN: ATP binding; INVOLVED IN: defense response, incompatible interaction, defense response, plant-type hypersensitive response; LOCATED IN: plasma membrane, cytoplasm; EXPRESSED IN: 22 plant structures; EXPRESSED DURING: 13 growth stages; CONTAINS InterPro DOMAIN/s: NB-ARC (InterPro:IPR002182), Disease resistance protein (InterPro:IPR000…
Sp1_comp2068140_c0_seq1	117	.	G	C	40.9	LowQual;	AC=1;AF=0.167;AN=6;BaseQRankSum=0.369;DP=110;Dels=0.00;FS=9.280;HaplotypeScore=68.2113;MLEAC=1;MLEAF=0.167;MQ=59.53;MQ0=0;MQRankSum=-0.123;QD=0.37;ReadPosRankSum=-1.667	GT:AD:DP:GQ:MLPSAC:MLPSAF:PL	0/0/0/0/0/1:106,4:110:67:1:0.167:67,0,77,2147483647,2147483647,2147483647,2147483647											GATK	223	gi|297734140|emb|CBI15387.3|	unnamed protein product [Vitis vinifera]	AT3G46530.1	NB-ARC domain-containing disease resistance protein	Confers resistance to the biotrophic oomycete, Peronospora parasitica. Encodes an NBS-LRR type R protein with a putative amino-terminal leucine zipper. Fungal protein ATR13 induces RPP13 gene expression and disease resistance.	RECOGNITION OF PERONOSPORA PARASITICA 13 (RPP13); FUNCTIONS IN: ATP binding; INVOLVED IN: defense response, incompatible interaction, defense response, plant-type hypersensitive response; LOCATED IN: plasma membrane, cytoplasm; EXPRESSED IN: 22 plant structures; EXPRESSED DURING: 13 growth stages; CONTAINS InterPro DOMAIN/s: NB-ARC (InterPro:IPR002182), Disease resistance protein (InterPro:IPR000…
Sp1_comp2068140_c0_seq1	122	.	T	G	564.93		AC=2;AF=0.333;AN=6;BaseQRankSum=0.536;DP=96;Dels=0.04;FS=7.558;HaplotypeScore=48.2498;MLEAC=2;MLEAF=0.333;MQ=59.46;MQ0=0;MQRankSum=-1.451;QD=5.88;ReadPosRankSum=-1.992	GT:AD:DP:GQ:MLPSAC:MLPSAF:PL	0/0/0/0/1/1:64,28:92:23:2:0.333:591,23,0,26,93,2147483647,2147483647											GATK	223	gi|297734140|emb|CBI15387.3|	unnamed protein product [Vitis vinifera]	AT3G46530.1	NB-ARC domain-containing disease resistance protein	Confers resistance to the biotrophic oomycete, Peronospora parasitica. Encodes an NBS-LRR type R protein with a putative amino-terminal leucine zipper. Fungal protein ATR13 induces RPP13 gene expression and disease resistance.	RECOGNITION OF PERONOSPORA PARASITICA 13 (RPP13); FUNCTIONS IN: ATP binding; INVOLVED IN: defense response, incompatible interaction, defense response, plant-type hypersensitive response; LOCATED IN: plasma membrane, cytoplasm; EXPRESSED IN: 22 plant structures; EXPRESSED DURING: 13 growth stages; CONTAINS InterPro DOMAIN/s: NB-ARC (InterPro:IPR002182), Disease resistance protein (InterPro:IPR000…
Sp1_comp2068140_c0_seq1	139	.	C	A	118.94		AC=1;AF=0.167;AN=6;BaseQRankSum=-2.238;DP=57;Dels=0.00;FS=0.000;HaplotypeScore=20.9836;MLEAC=1;MLEAF=0.167;MQ=59.06;MQ0=0;MQRankSum=-0.331;QD=2.09;ReadPosRankSum=-3.404	GT:AD:DP:GQ:MLPSAC:MLPSAF:PL	0/0/0/0/0/1:51,6:57:21:1:0.167:145,0,21,60,2147483647,2147483647,2147483647											GATK	223	gi|297734140|emb|CBI15387.3|	unnamed protein product [Vitis vinifera]	AT3G46530.1	NB-ARC domain-containing disease resistance protein	Confers resistance to the biotrophic oomycete, Peronospora parasitica. Encodes an NBS-LRR type R protein with a putative amino-terminal leucine zipper. Fungal protein ATR13 induces RPP13 gene expression and disease resistance.	RECOGNITION OF PERONOSPORA PARASITICA 13 (RPP13); FUNCTIONS IN: ATP binding; INVOLVED IN: defense response, incompatible interaction, defense response, plant-type hypersensitive response; LOCATED IN: plasma membrane, cytoplasm; EXPRESSED IN: 22 plant structures; EXPRESSED DURING: 13 growth stages; CONTAINS InterPro DOMAIN/s: NB-ARC (InterPro:IPR002182), Disease resistance protein (InterPro:IPR000…
Sp1_comp2068140_c0_seq1	157	.	A	T	72.12		AC=1;AF=0.167;AN=6;BaseQRankSum=1.116;DP=42;Dels=0.00;FS=1.351;HaplotypeScore=30.8116;MLEAC=1;MLEAF=0.167;MQ=58.70;MQ0=0;MQRankSum=0.601;QD=1.72;ReadPosRankSum=-0.915	GT:AD:DP:GQ:MLPSAC:MLPSAF:PL	0/0/0/0/0/1:31,11:42:13:1:0.167:98,0,13,39,79,2147483647,2147483647											GATK	223	gi|297734140|emb|CBI15387.3|	unnamed protein product [Vitis vinifera]	AT3G46530.1	NB-ARC domain-containing disease resistance protein	Confers resistance to the biotrophic oomycete, Peronospora parasitica. Encodes an NBS-LRR type R protein with a putative amino-terminal leucine zipper. Fungal protein ATR13 induces RPP13 gene expression and disease resistance.	RECOGNITION OF PERONOSPORA PARASITICA 13 (RPP13); FUNCTIONS IN: ATP binding; INVOLVED IN: defense response, incompatible interaction, defense response, plant-type hypersensitive response; LOCATED IN: plasma membrane, cytoplasm; EXPRESSED IN: 22 plant structures; EXPRESSED DURING: 13 growth stages; CONTAINS InterPro DOMAIN/s: NB-ARC (InterPro:IPR002182), Disease resistance protein (InterPro:IPR000…
Sp1_comp2068140_c0_seq1	164	.	T	C	149.7		AC=1;AF=0.167;AN=6;BaseQRankSum=0.017;DP=41;Dels=0.00;FS=0.000;HaplotypeScore=29.8121;MLEAC=1;MLEAF=0.167;MQ=57.70;MQ0=0;MQRankSum=0.537;QD=3.65;ReadPosRankSum=-0.191	GT:AD:DP:GQ:MLPSAC:MLPSAF:PL	0/0/0/0/0/1:34,7:41:7:1:0.167:175,0,7,29,67,2147483647,2147483647											GATK	223	gi|297734140|emb|CBI15387.3|	unnamed protein product [Vitis vinifera]	AT3G46530.1	NB-ARC domain-containing disease resistance protein	Confers resistance to the biotrophic oomycete, Peronospora parasitica. Encodes an NBS-LRR type R protein with a putative amino-terminal leucine zipper. Fungal protein ATR13 induces RPP13 gene expression and disease resistance.	RECOGNITION OF PERONOSPORA PARASITICA 13 (RPP13); FUNCTIONS IN: ATP binding; INVOLVED IN: defense response, incompatible interaction, defense response, plant-type hypersensitive response; LOCATED IN: plasma membrane, cytoplasm; EXPRESSED IN: 22 plant structures; EXPRESSED DURING: 13 growth stages; CONTAINS InterPro DOMAIN/s: NB-ARC (InterPro:IPR002182), Disease resistance protein (InterPro:IPR000…
Sp1_comp2068140_c0_seq1	169	.	A	T	197.76		AC=2;AF=0.333;AN=6;BaseQRankSum=-1.545;DP=42;Dels=0.00;FS=1.468;HaplotypeScore=13.9926;MLEAC=2;MLEAF=0.333;MQ=57.49;MQ0=0;MQRankSum=0.229;QD=4.71;ReadPosRankSum=-0.086	GT:AD:DP:GQ:MLPSAC:MLPSAF:PL	0/0/0/0/1/1:31,11:42:3:2:0.333:222,3,0,15,48,115,2147483647											GATK	223	gi|297734140|emb|CBI15387.3|	unnamed protein product [Vitis vinifera]	AT3G46530.1	NB-ARC domain-containing disease resistance protein	Confers resistance to the biotrophic oomycete, Peronospora parasitica. Encodes an NBS-LRR type R protein with a putative amino-terminal leucine zipper. Fungal protein ATR13 induces RPP13 gene expression and disease resistance.	RECOGNITION OF PERONOSPORA PARASITICA 13 (RPP13); FUNCTIONS IN: ATP binding; INVOLVED IN: defense response, incompatible interaction, defense response, plant-type hypersensitive response; LOCATED IN: plasma membrane, cytoplasm; EXPRESSED IN: 22 plant structures; EXPRESSED DURING: 13 growth stages; CONTAINS InterPro DOMAIN/s: NB-ARC (InterPro:IPR002182), Disease resistance protein (InterPro:IPR000…
Sp1_comp2068140_c0_seq1	171	.	A	T	163.54		AC=1;AF=0.167;AN=6;BaseQRankSum=1.168;DP=43;Dels=0.00;FS=0.000;HaplotypeScore=13.9926;MLEAC=1;MLEAF=0.167;MQ=57.32;MQ0=0;MQRankSum=-0.674;QD=3.80;ReadPosRankSum=0.806	GT:AD:DP:GQ:MLPSAC:MLPSAF:PL	0/0/0/0/0/1:36,7:43:8:1:0.167:189,0,8,31,71,2147483647,2147483647											GATK	223	gi|297734140|emb|CBI15387.3|	unnamed protein product [Vitis vinifera]	AT3G46530.1	NB-ARC domain-containing disease resistance protein	Confers resistance to the biotrophic oomycete, Peronospora parasitica. Encodes an NBS-LRR type R protein with a putative amino-terminal leucine zipper. Fungal protein ATR13 induces RPP13 gene expression and disease resistance.	RECOGNITION OF PERONOSPORA PARASITICA 13 (RPP13); FUNCTIONS IN: ATP binding; INVOLVED IN: defense response, incompatible interaction, defense response, plant-type hypersensitive response; LOCATED IN: plasma membrane, cytoplasm; EXPRESSED IN: 22 plant structures; EXPRESSED DURING: 13 growth stages; CONTAINS InterPro DOMAIN/s: NB-ARC (InterPro:IPR002182), Disease resistance protein (InterPro:IPR000…
Sp1_comp2068140_c0_seq1	188	.	G	C	70.96		AC=1;AF=0.167;AN=6;BaseQRankSum=1.410;DP=69;Dels=0.00;FS=2.468;HaplotypeScore=58.8764;MLEAC=1;MLEAF=0.167;MQ=56.55;MQ0=0;MQRankSum=-2.679;QD=1.03;ReadPosRankSum=2.373	GT:AD:DP:GQ:MLPSAC:MLPSAF:PL	0/0/0/0/0/1:64,5:69:19:1:0.167:97,0,19,52,103,2147483647,2147483647											GATK	223	gi|297734140|emb|CBI15387.3|	unnamed protein product [Vitis vinifera]	AT3G46530.1	NB-ARC domain-containing disease resistance protein	Confers resistance to the biotrophic oomycete, Peronospora parasitica. Encodes an NBS-LRR type R protein with a putative amino-terminal leucine zipper. Fungal protein ATR13 induces RPP13 gene expression and disease resistance.	RECOGNITION OF PERONOSPORA PARASITICA 13 (RPP13); FUNCTIONS IN: ATP binding; INVOLVED IN: defense response, incompatible interaction, defense response, plant-type hypersensitive response; LOCATED IN: plasma membrane, cytoplasm; EXPRESSED IN: 22 plant structures; EXPRESSED DURING: 13 growth stages; CONTAINS InterPro DOMAIN/s: NB-ARC (InterPro:IPR002182), Disease resistance protein (InterPro:IPR000…
Sp1_comp2068140_c0_seq1	189	.	G	C	69.96		AC=1;AF=0.167;AN=6;BaseQRankSum=1.034;DP=69;Dels=0.00;FS=2.515;HaplotypeScore=51.9280;MLEAC=1;MLEAF=0.167;MQ=56.55;MQ0=0;MQRankSum=-2.514;QD=1.01;ReadPosRankSum=2.397	GT:AD:DP:GQ:MLPSAC:MLPSAF:PL	0/0/0/0/0/1:64,5:69:19:1:0.167:96,0,19,52,103,2147483647,2147483647											GATK	223	gi|297734140|emb|CBI15387.3|	unnamed protein product [Vitis vinifera]	AT3G46530.1	NB-ARC domain-containing disease resistance protein	Confers resistance to the biotrophic oomycete, Peronospora parasitica. Encodes an NBS-LRR type R protein with a putative amino-terminal leucine zipper. Fungal protein ATR13 induces RPP13 gene expression and disease resistance.	RECOGNITION OF PERONOSPORA PARASITICA 13 (RPP13); FUNCTIONS IN: ATP binding; INVOLVED IN: defense response, incompatible interaction, defense response, plant-type hypersensitive response; LOCATED IN: plasma membrane, cytoplasm; EXPRESSED IN: 22 plant structures; EXPRESSED DURING: 13 growth stages; CONTAINS InterPro DOMAIN/s: NB-ARC (InterPro:IPR002182), Disease resistance protein (InterPro:IPR000…
Sp1_comp2068140_c0_seq1	192	.	A	T	85.97		AC=1;AF=0.167;AN=6;BaseQRankSum=-1.312;DP=66;Dels=0.00;FS=2.343;HaplotypeScore=62.9639;MLEAC=1;MLEAF=0.167;MQ=56.59;MQ0=0;MQRankSum=0.479;QD=1.30;ReadPosRankSum=1.770	GT:AD:DP:GQ:MLPSAC:MLPSAF:PL	0/0/0/0/0/1:59,7:66:18:1:0.167:112,0,18,50,99,2147483647,2147483647											GATK	223	gi|297734140|emb|CBI15387.3|	unnamed protein product [Vitis vinifera]	AT3G46530.1	NB-ARC domain-containing disease resistance protein	Confers resistance to the biotrophic oomycete, Peronospora parasitica. Encodes an NBS-LRR type R protein with a putative amino-terminal leucine zipper. Fungal protein ATR13 induces RPP13 gene expression and disease resistance.	RECOGNITION OF PERONOSPORA PARASITICA 13 (RPP13); FUNCTIONS IN: ATP binding; INVOLVED IN: defense response, incompatible interaction, defense response, plant-type hypersensitive response; LOCATED IN: plasma membrane, cytoplasm; EXPRESSED IN: 22 plant structures; EXPRESSED DURING: 13 growth stages; CONTAINS InterPro DOMAIN/s: NB-ARC (InterPro:IPR002182), Disease resistance protein (InterPro:IPR000…
Sp1_comp2068140_c0_seq1	193	.	C	A,G	180.99		AC=1,1;AF=0.167,0.167;AN=6;BaseQRankSum=3.689;DP=66;Dels=0.00;FS=15.575;HaplotypeScore=48.9673;MLEAC=1,1;MLEAF=0.167,0.167;MQ=56.59;MQ0=0;MQRankSum=0.853;QD=2.74;ReadPosRankSum=0.225	GT:AD:DP:GQ:MLPSAC:MLPSAF	0/0/0/0/1/2:32,5,29:66:20:1,1:0.167,0.167											GATK	223	gi|297734140|emb|CBI15387.3|	unnamed protein product [Vitis vinifera]	AT3G46530.1	NB-ARC domain-containing disease resistance protein	Confers resistance to the biotrophic oomycete, Peronospora parasitica. Encodes an NBS-LRR type R protein with a putative amino-terminal leucine zipper. Fungal protein ATR13 induces RPP13 gene expression and disease resistance.	RECOGNITION OF PERONOSPORA PARASITICA 13 (RPP13); FUNCTIONS IN: ATP binding; INVOLVED IN: defense response, incompatible interaction, defense response, plant-type hypersensitive response; LOCATED IN: plasma membrane, cytoplasm; EXPRESSED IN: 22 plant structures; EXPRESSED DURING: 13 growth stages; CONTAINS InterPro DOMAIN/s: NB-ARC (InterPro:IPR002182), Disease resistance protein (InterPro:IPR000…
Sp1_comp2068140_c0_seq1	194	.	C	G	77.01		AC=1;AF=0.167;AN=6;BaseQRankSum=2.373;DP=68;Dels=0.00;FS=2.515;HaplotypeScore=62.9639;MLEAC=1;MLEAF=0.167;MQ=56.17;MQ0=0;MQRankSum=-2.138;QD=1.13;ReadPosRankSum=2.796	GT:AD:DP:GQ:MLPSAC:MLPSAF:PL	0/0/0/0/0/1:63,5:68:16:1:0.167:103,0,16,45,91,2147483647,2147483647											GATK	223	gi|297734140|emb|CBI15387.3|	unnamed protein product [Vitis vinifera]	AT3G46530.1	NB-ARC domain-containing disease resistance protein	Confers resistance to the biotrophic oomycete, Peronospora parasitica. Encodes an NBS-LRR type R protein with a putative amino-terminal leucine zipper. Fungal protein ATR13 induces RPP13 gene expression and disease resistance.	RECOGNITION OF PERONOSPORA PARASITICA 13 (RPP13); FUNCTIONS IN: ATP binding; INVOLVED IN: defense response, incompatible interaction, defense response, plant-type hypersensitive response; LOCATED IN: plasma membrane, cytoplasm; EXPRESSED IN: 22 plant structures; EXPRESSED DURING: 13 growth stages; CONTAINS InterPro DOMAIN/s: NB-ARC (InterPro:IPR002182), Disease resistance protein (InterPro:IPR000…
Sp1_comp2068140_c0_seq1	200	.	A	G	237.81		AC=2;AF=0.333;AN=6;BaseQRankSum=-0.404;DP=63;Dels=0.00;FS=2.038;HaplotypeScore=48.7608;MLEAC=2;MLEAF=0.333;MQ=55.85;MQ0=0;MQRankSum=1.608;QD=3.77;ReadPosRankSum=0.160	GT:AD:DP:GQ:MLPSAC:MLPSAF:PL	0/0/0/0/1/1:53,10:63:3:2:0.333:262,3,0,13,42,101,2147483647											GATK	223	gi|297734140|emb|CBI15387.3|	unnamed protein product [Vitis vinifera]	AT3G46530.1	NB-ARC domain-containing disease resistance protein	Confers resistance to the biotrophic oomycete, Peronospora parasitica. Encodes an NBS-LRR type R protein with a putative amino-terminal leucine zipper. Fungal protein ATR13 induces RPP13 gene expression and disease resistance.	RECOGNITION OF PERONOSPORA PARASITICA 13 (RPP13); FUNCTIONS IN: ATP binding; INVOLVED IN: defense response, incompatible interaction, defense response, plant-type hypersensitive response; LOCATED IN: plasma membrane, cytoplasm; EXPRESSED IN: 22 plant structures; EXPRESSED DURING: 13 growth stages; CONTAINS InterPro DOMAIN/s: NB-ARC (InterPro:IPR002182), Disease resistance protein (InterPro:IPR000…
Sp1_comp2068140_c0_seq1	202	.	C	T	186.54		AC=2;AF=0.333;AN=6;BaseQRankSum=-1.442;DP=61;Dels=0.00;FS=21.021;HaplotypeScore=47.7612;MLEAC=2;MLEAF=0.333;MQ=56.00;MQ0=0;MQRankSum=-0.972;QD=3.06;ReadPosRankSum=-1.485	GT:AD:DP:GQ:MLPSAC:MLPSAF:PL	0/0/0/0/1/1:53,8:61:1:2:0.333:210,1,0,14,42,99,2147483647											GATK	223	gi|297734140|emb|CBI15387.3|	unnamed protein product [Vitis vinifera]	AT3G46530.1	NB-ARC domain-containing disease resistance protein	Confers resistance to the biotrophic oomycete, Peronospora parasitica. Encodes an NBS-LRR type R protein with a putative amino-terminal leucine zipper. Fungal protein ATR13 induces RPP13 gene expression and disease resistance.	RECOGNITION OF PERONOSPORA PARASITICA 13 (RPP13); FUNCTIONS IN: ATP binding; INVOLVED IN: defense response, incompatible interaction, defense response, plant-type hypersensitive response; LOCATED IN: plasma membrane, cytoplasm; EXPRESSED IN: 22 plant structures; EXPRESSED DURING: 13 growth stages; CONTAINS InterPro DOMAIN/s: NB-ARC (InterPro:IPR002182), Disease resistance protein (InterPro:IPR000…
Sp1_comp2068140_c0_seq1	212	.	T	A	714.07	PASS	AC=6;AF=1.00;AN=6;DP=43;Dels=0.00;FS=0.000;HaplotypeScore=2.7884;MLEAC=6;MLEAF=1.00;MQ=54.84;MQ0=0;QD=16.61	GT:AD:DP:GQ:MLPSAC:MLPSAF:PL	1/1/1/1/1/1:0,43:43:14:6:1.00:740,140,86,54,32,14,0											GATK	223	gi|297734140|emb|CBI15387.3|	unnamed protein product [Vitis vinifera]	AT3G46530.1	NB-ARC domain-containing disease resistance protein	Confers resistance to the biotrophic oomycete, Peronospora parasitica. Encodes an NBS-LRR type R protein with a putative amino-terminal leucine zipper. Fungal protein ATR13 induces RPP13 gene expression and disease resistance.	RECOGNITION OF PERONOSPORA PARASITICA 13 (RPP13); FUNCTIONS IN: ATP binding; INVOLVED IN: defense response, incompatible interaction, defense response, plant-type hypersensitive response; LOCATED IN: plasma membrane, cytoplasm; EXPRESSED IN: 22 plant structures; EXPRESSED DURING: 13 growth stages; CONTAINS InterPro DOMAIN/s: NB-ARC (InterPro:IPR002182), Disease resistance protein (InterPro:IPR000…
Sp1_comp2068140_c0_seq1	219	.	G	A	176.08	PASS	AC=3;AF=0.500;AN=6;BaseQRankSum=0.648;DP=15;Dels=0.00;FS=5.426;HaplotypeScore=0.0000;MLEAC=3;MLEAF=0.500;MQ=50.35;MQ0=0;MQRankSum=-1.355;QD=11.74;ReadPosRankSum=0.412	GT:AD:DP:GQ:MLPSAC:MLPSAF:PL	0/0/0/1/1/1:9,6:15:1:3:0.500:199,11,1,0,7,25,289											GATK	223	gi|297734140|emb|CBI15387.3|	unnamed protein product [Vitis vinifera]	AT3G46530.1	NB-ARC domain-containing disease resistance protein	Confers resistance to the biotrophic oomycete, Peronospora parasitica. Encodes an NBS-LRR type R protein with a putative amino-terminal leucine zipper. Fungal protein ATR13 induces RPP13 gene expression and disease resistance.	RECOGNITION OF PERONOSPORA PARASITICA 13 (RPP13); FUNCTIONS IN: ATP binding; INVOLVED IN: defense response, incompatible interaction, defense response, plant-type hypersensitive response; LOCATED IN: plasma membrane, cytoplasm; EXPRESSED IN: 22 plant structures; EXPRESSED DURING: 13 growth stages; CONTAINS InterPro DOMAIN/s: NB-ARC (InterPro:IPR002182), Disease resistance protein (InterPro:IPR000…
Sp1_comp2068140_c0_seq1	58	.	G	A	173.95		AC=1;AF=0.167;AN=6;BaseQRankSum=0.325;DP=128;Dels=0.00;FS=0.000;HaplotypeScore=25.6479;MLEAC=1;MLEAF=0.167;MQ=59.87;MQ0=0;MQRankSum=0.885;QD=1.36;ReadPosRankSum=0.176	GT:AD:DP:GQ:MLPSAC:MLPSAF:PL	0/0/0/0/0/1:113,15:128:20:1:0.167:200,0,20,62,2147483647,2147483647,2147483647											GATK	223	gi|297734140|emb|CBI15387.3|	unnamed protein product [Vitis vinifera]	AT3G46530.1	NB-ARC domain-containing disease resistance protein	Confers resistance to the biotrophic oomycete, Peronospora parasitica. Encodes an NBS-LRR type R protein with a putative amino-terminal leucine zipper. Fungal protein ATR13 induces RPP13 gene expression and disease resistance.	RECOGNITION OF PERONOSPORA PARASITICA 13 (RPP13); FUNCTIONS IN: ATP binding; INVOLVED IN: defense response, incompatible interaction, defense response, plant-type hypersensitive response; LOCATED IN: plasma membrane, cytoplasm; EXPRESSED IN: 22 plant structures; EXPRESSED DURING: 13 growth stages; CONTAINS InterPro DOMAIN/s: NB-ARC (InterPro:IPR002182), Disease resistance protein (InterPro:IPR000…
Sp1_comp2068140_c0_seq1	86	.	G	A	42.9	LowQual;	AC=1;AF=0.167;AN=6;BaseQRankSum=-1.429;DP=126;Dels=0.00;FS=5.516;HaplotypeScore=25.7271;MLEAC=1;MLEAF=0.167;MQ=59.78;MQ0=0;MQRankSum=-0.554;QD=0.34;ReadPosRankSum=1.510	GT:AD:DP:GQ:MLPSAC:MLPSAF:PL	0/0/0/0/0/1:118,8:126:61:1:0.167:69,0,61,2147483647,2147483647,2147483647,2147483647											GATK	223	gi|297734140|emb|CBI15387.3|	unnamed protein product [Vitis vinifera]	AT3G46530.1	NB-ARC domain-containing disease resistance protein	Confers resistance to the biotrophic oomycete, Peronospora parasitica. Encodes an NBS-LRR type R protein with a putative amino-terminal leucine zipper. Fungal protein ATR13 induces RPP13 gene expression and disease resistance.	RECOGNITION OF PERONOSPORA PARASITICA 13 (RPP13); FUNCTIONS IN: ATP binding; INVOLVED IN: defense response, incompatible interaction, defense response, plant-type hypersensitive response; LOCATED IN: plasma membrane, cytoplasm; EXPRESSED IN: 22 plant structures; EXPRESSED DURING: 13 growth stages; CONTAINS InterPro DOMAIN/s: NB-ARC (InterPro:IPR002182), Disease resistance protein (InterPro:IPR000…
Sp1_comp2068140_c0_seq1	88	.	A	T	170.9		AC=1;AF=0.167;AN=6;BaseQRankSum=0.900;DP=127;Dels=0.00;FS=0.000;HaplotypeScore=25.7271;MLEAC=1;MLEAF=0.167;MQ=59.78;MQ0=0;MQRankSum=1.061;QD=1.35;ReadPosRankSum=-0.156	GT:AD:DP:GQ:MLPSAC:MLPSAF:PL	0/0/0/0/0/1:115,12:127:48:1:0.167:197,0,48,124,2147483647,2147483647,2147483647											GATK	223	gi|297734140|emb|CBI15387.3|	unnamed protein product [Vitis vinifera]	AT3G46530.1	NB-ARC domain-containing disease resistance protein	Confers resistance to the biotrophic oomycete, Peronospora parasitica. Encodes an NBS-LRR type R protein with a putative amino-terminal leucine zipper. Fungal protein ATR13 induces RPP13 gene expression and disease resistance.	RECOGNITION OF PERONOSPORA PARASITICA 13 (RPP13); FUNCTIONS IN: ATP binding; INVOLVED IN: defense response, incompatible interaction, defense response, plant-type hypersensitive response; LOCATED IN: plasma membrane, cytoplasm; EXPRESSED IN: 22 plant structures; EXPRESSED DURING: 13 growth stages; CONTAINS InterPro DOMAIN/s: NB-ARC (InterPro:IPR002182), Disease resistance protein (InterPro:IPR000…
Sp1_comp2068140_c0_seq1	96	.	G	A	68.9		AC=1;AF=0.167;AN=6;BaseQRankSum=-0.262;DP=134;Dels=0.00;FS=4.205;HaplotypeScore=19.5144;MLEAC=1;MLEAF=0.167;MQ=59.53;MQ0=0;MQRankSum=0.524;QD=0.51;ReadPosRankSum=-0.620	GT:AD:DP:GQ:MLPSAC:MLPSAF:PL	0/0/0/0/0/1:129,5:134:70:1:0.167:95,0,70,2147483647,2147483647,2147483647,2147483647											GATK	223	gi|297734140|emb|CBI15387.3|	unnamed protein product [Vitis vinifera]	AT3G46530.1	NB-ARC domain-containing disease resistance protein	Confers resistance to the biotrophic oomycete, Peronospora parasitica. Encodes an NBS-LRR type R protein with a putative amino-terminal leucine zipper. Fungal protein ATR13 induces RPP13 gene expression and disease resistance.	RECOGNITION OF PERONOSPORA PARASITICA 13 (RPP13); FUNCTIONS IN: ATP binding; INVOLVED IN: defense response, incompatible interaction, defense response, plant-type hypersensitive response; LOCATED IN: plasma membrane, cytoplasm; EXPRESSED IN: 22 plant structures; EXPRESSED DURING: 13 growth stages; CONTAINS InterPro DOMAIN/s: NB-ARC (InterPro:IPR002182), Disease resistance protein (InterPro:IPR000…
Sp1_comp2068185_c0_seq1	127	.	G	A	109	.	DP=9;VDB=0.0305;AF1=0.5;AC1=1;DP4=1,2,3,2;MQ=46;FQ=55;PV4=1,1,0.027,0.084	GT:PL:GQ	0/1:139,0,82:85	Sp1_comp2068185_c0_seq1	127	.	G	A	195.9	PASS	AC=3;AF=0.500;AN=6;BaseQRankSum=0.000;DP=11;Dels=0.00;FS=2.632;HaplotypeScore=1.9993;MLEAC=3;MLEAF=0.500;MQ=60.00;MQ0=0;MQRankSum=-1.246;QD=17.81;ReadPosRankSum=-0.597	GT:AD:DP:GQ:MLPSAC:MLPSAF:PL	0/0/0/1/1/1:4,7:11:0:3:0.500:218,20,6,0,0,6,135	SG	246	gi|356571585|ref|XP_003553957.1|	PREDICTED: DELLA protein GAI1-like [Glycine max]	No hit in this database
Sp1_comp2068185_c0_seq1	163	.	A	G	45	.	DP=12;VDB=0.0298;AF1=0.5013;AC1=1;DP4=0,1,2,3;MQ=48;FQ=-5.45;PV4=1,1.1e-06,0.27,1	GT:PL:GQ	0/1:75,0,23:26	Sp1_comp2068185_c0_seq1	163	.	A	G	429.85	PASS	AC=5;AF=0.833;AN=6;BaseQRankSum=-0.072;DP=15;Dels=0.00;FS=2.796;HaplotypeScore=0.0000;MLEAC=5;MLEAF=0.833;MQ=60.00;MQ0=0;MQRankSum=0.072;QD=28.66;ReadPosRankSum=2.093	GT:AD:DP:GQ:MLPSAC:MLPSAF:PL	0/1/1/1/1/1:3,12:15:3:5:0.833:454,63,30,12,3,0,94	SG	246	gi|356571585|ref|XP_003553957.1|	PREDICTED: DELLA protein GAI1-like [Glycine max]	No hit in this database
Sp1_comp2068185_c0_seq1	58	.	G	A	50	.	DP=6;VDB=0.0218;AF1=0.5;AC1=1;DP4=2,1,1,2;MQ=52;FQ=46;PV4=1,1,0.13,0.36	GT:PL:GQ	0/1:80,0,74:76	Sp1_comp2068185_c0_seq1	58	.	G	A	271.51	PASS	AC=5;AF=0.833;AN=6;BaseQRankSum=-0.600;DP=12;Dels=0.00;FS=2.616;HaplotypeScore=0.0000;MLEAC=5;MLEAF=0.833;MQ=50.81;MQ0=0;MQRankSum=-1.835;QD=22.63;ReadPosRankSum=-2.359	GT:AD:DP:GQ:MLPSAC:MLPSAF:PL	0/1/1/1/1/1:4,8:12:5:5:0.833:296,49,26,13,5,0,11	SG	246	gi|356571585|ref|XP_003553957.1|	PREDICTED: DELLA protein GAI1-like [Glycine max]	No hit in this database
Sp1_comp2068185_c0_seq1	112	.	G	C	83.02	PASS	AC=3;AF=0.500;AN=6;BaseQRankSum=0.322;DP=8;Dels=0.00;FS=0.000;HaplotypeScore=0.0000;MLEAC=3;MLEAF=0.500;MQ=60.00;MQ0=0;MQRankSum=0.322;QD=10.38;ReadPosRankSum=0.322	GT:AD:DP:GQ:MLPSAC:MLPSAF:PL	0/0/0/1/1/1:3,5:8:2:3:0.500:105,8,2,0,2,8,112											GATK	246	gi|356571585|ref|XP_003553957.1|	PREDICTED: DELLA protein GAI1-like [Glycine max]	No hit in this database
Sp1_comp2068185_c0_seq1	130	.	G	T	34.52	LowQual	AC=1;AF=0.167;AN=6;BaseQRankSum=0.107;DP=12;Dels=0.00;FS=0.000;HaplotypeScore=1.9993;MLEAC=1;MLEAF=0.167;MQ=60.00;MQ0=0;MQRankSum=-1.182;QD=2.88;ReadPosRankSum=1.182	GT:AD:DP:GQ:MLPSAC:MLPSAF:PL	0/0/0/0/0/1:10,2:12:4:1:0.167:59,0,4,13,28,56,379											GATK	246	gi|356571585|ref|XP_003553957.1|	PREDICTED: DELLA protein GAI1-like [Glycine max]	No hit in this database
Sp1_comp2068185_c0_seq1	223	.	G	A	182.05	PASS	AC=3;AF=0.500;AN=6;BaseQRankSum=0.259;DP=13;Dels=0.00;FS=2.463;HaplotypeScore=0.0000;MLEAC=3;MLEAF=0.500;MQ=58.83;MQ0=0;MQRankSum=0.467;QD=14.00;ReadPosRankSum=2.205	GT:AD:DP:GQ:MLPSAC:MLPSAF:PL	0/0/0/1/1/1:7,6:13:3:3:0.500:205,15,3,0,3,15,216											GATK	246	gi|356571585|ref|XP_003553957.1|	PREDICTED: DELLA protein GAI1-like [Glycine max]	No hit in this database
Sp1_comp206819_c0_seq1	42	.	A	T	111.83	PASS	AC=2;AF=0.333;AN=6;BaseQRankSum=-1.139;DP=16;Dels=0.00;FS=3.010;HaplotypeScore=6.9756;MLEAC=2;MLEAF=0.333;MQ=59.82;MQ0=0;MQRankSum=0.163;QD=6.99;ReadPosRankSum=-0.705	GT:AD:DP:GQ:MLPSAC:MLPSAF:PL	0/0/0/0/1/1:10,6:16:3:2:0.333:135,4,0,3,12,32,293											GATK	258	No hit in this database		No hit in this database
Sp1_comp206819_c0_seq1	44	.	T	A	91.83	PASS	AC=2;AF=0.333;AN=6;BaseQRankSum=-0.271;DP=16;Dels=0.00;FS=0.000;HaplotypeScore=5.9773;MLEAC=2;MLEAF=0.333;MQ=60.00;MQ0=0;MQRankSum=1.681;QD=5.74;ReadPosRankSum=-0.705	GT:AD:DP:GQ:MLPSAC:MLPSAF:PL	0/0/0/0/1/1:10,6:16:3:2:0.333:115,4,0,3,12,32,302											GATK	258	No hit in this database		No hit in this database
Sp1_comp206819_c0_seq1	96	.	A	G	202.1	PASS	AC=2;AF=0.333;AN=6;BaseQRankSum=-0.833;DP=21;Dels=0.00;FS=0.000;HaplotypeScore=0.0000;MLEAC=2;MLEAF=0.333;MQ=60.00;MQ0=0;MQRankSum=0.109;QD=9.62;ReadPosRankSum=-1.702	GT:AD:DP:GQ:MLPSAC:MLPSAF:PL	0/0/0/0/1/1:13,8:21:3:2:0.333:226,9,0,3,15,44,458											GATK	258	No hit in this database		No hit in this database
Sp1_comp2068226_c0_seq1	223	.	G	A	7.8	.	DP=1;AF1=1;AC1=2;DP4=0,0,1,0;MQ=60;FQ=-30	GT:PL:GQ	1/1:37,3,0:4											SAM	379	gi|508705505|gb|EOX97401.1|	WRKY DNA-binding protein 9, putative isoform 2 [Theobroma cacao]	No hit in this database
Sp1_comp2068226_c0_seq1	226	.	C	G	8.65	.	DP=1;AF1=1;AC1=2;DP4=0,0,1,0;MQ=60;FQ=-30	GT:PL:GQ	1/1:38,3,0:5											SAM	379	gi|508705505|gb|EOX97401.1|	WRKY DNA-binding protein 9, putative isoform 2 [Theobroma cacao]	No hit in this database
Sp1_comp2068226_c0_seq1	277	.	A	G	9.53	.	DP=1;AF1=1;AC1=2;DP4=0,0,1,0;MQ=60;FQ=-30	GT:PL:GQ	1/1:39,3,0:5											SAM	379	gi|508705505|gb|EOX97401.1|	WRKY DNA-binding protein 9, putative isoform 2 [Theobroma cacao]	No hit in this database
Sp1_comp2068226_c0_seq1	344	.	G	A	6.2	.	DP=1;AF1=1;AC1=2;DP4=0,0,0,1;MQ=60;FQ=-30	GT:PL:GQ	1/1:35,3,0:4											SAM	379	gi|508705505|gb|EOX97401.1|	WRKY DNA-binding protein 9, putative isoform 2 [Theobroma cacao]	No hit in this database
Sp1_comp206837_c0_seq1	359	.	A	G	8.44	.	DP=2;VDB=0.0099;AF1=1;AC1=2;DP4=0,0,2,0;MQ=22;FQ=-33	GT:PL:GQ	1/1:39,6,0:8	Sp1_comp206837_c0_seq1	359	.	A	G	128.22	PASS	AC=4;AF=0.667;AN=6;BaseQRankSum=0.720;DP=6;Dels=0.00;FS=0.000;HaplotypeScore=0.0000;MLEAC=4;MLEAF=0.667;MQ=54.16;MQ0=0;MQRankSum=1.380;QD=21.37;ReadPosRankSum=1.380	GT:AD:DP:GQ:MLPSAC:MLPSAF:PL	0/0/1/1/1/1:2,4:6:1:4:0.667:150,16,6,1,0,2,64	SG	374	No hit in this database		No hit in this database
Sp1_comp206837_c0_seq1	281	.	G	A	52.02	PASS	AC=4;AF=0.667;AN=6;BaseQRankSum=0.762;DP=9;Dels=0.00;FS=0.000;HaplotypeScore=0.9998;MLEAC=4;MLEAF=0.667;MQ=45.59;MQ0=0;MQRankSum=1.666;QD=5.78;ReadPosRankSum=0.067	GT:AD:DP:GQ:MLPSAC:MLPSAF:PL	0/0/1/1/1/1:7,2:9:1:4:0.667:73,8,3,1,0,1,30											GATK	374	No hit in this database		No hit in this database
Sp1_comp206837_c0_seq1	1	.	A	T	39.8	.	DP=2;VDB=0.0099;AF1=1;AC1=2;DP4=0,0,1,1;MQ=49;FQ=-33	GT:PL:GQ	1/1:71,6,0:10											SAM	374	No hit in this database		No hit in this database
Sp1_comp206849_c0_seq1	132	.	G	A	41	.	DP=3;VDB=0.0211;AF1=1;AC1=2;DP4=0,0,1,2;MQ=48;FQ=-36	GT:PL:GQ	1/1:73,9,0:16	Sp1_comp206849_c0_seq1	132	.	G	A	138.4	PASS	AC=6;AF=1.00;AN=6;DP=4;Dels=0.00;FS=0.000;HaplotypeScore=0.0000;MLEAC=6;MLEAF=1.00;MQ=60.00;MQ0=0;QD=34.60	GT:AD:DP:GQ:MLPSAC:MLPSAF:PL	1/1/1/1/1/1:0,4:4:3:6:1.00:162,31,19,12,7,3,0	SG	261	No hit in this database		No hit in this database
Sp1_comp206849_c0_seq1	50	.	G	A	48.82	LowQual	AC=2;AF=0.333;AN=6;BaseQRankSum=0.421;DP=10;Dels=0.00;FS=0.000;HaplotypeScore=5.9682;MLEAC=2;MLEAF=0.333;MQ=49.66;MQ0=0;MQRankSum=-2.017;QD=4.88;ReadPosRankSum=2.017	GT:AD:DP:GQ:MLPSAC:MLPSAF:PL	0/0/0/0/1/1:4,4:10:0:2:0.333:70,3,0,0,3,10,105											GATK	261	No hit in this database		No hit in this database
Sp1_comp206849_c0_seq1	19	.	C	A	27	.	DP=6;VDB=0.0025;AF1=0.5;AC1=1;DP4=2,1,0,2;MQ=40;FQ=30;PV4=0.4,1,1,1	GT:PL:GQ	0/1:57,0,85:60											SAM	261	No hit in this database		No hit in this database
Sp1_comp206849_c0_seq1	26	.	T	A	55	.	DP=6;VDB=0.0000;AF1=0.5;AC1=1;DP4=0,2,2,1;MQ=40;FQ=32;PV4=0.4,0.013,0.057,0.37	GT:PL:GQ	0/1:85,0,59:62											SAM	261	No hit in this database		No hit in this database
Sp1_comp206849_c0_seq1	39	.	A	G	24	.	DP=7;VDB=0.0196;AF1=0.5;AC1=1;DP4=1,3,1,1;MQ=44;FQ=27;PV4=1,1,0.025,1	GT:PL:GQ	0/1:54,0,113:57											SAM	261	No hit in this database		No hit in this database
Sp1_comp206856_c0_seq1	327	.	T	C	87.1	.	DP=8;VDB=0.0345;AF1=0.505;AC1=1;DP4=1,0,4,3;MQ=47;FQ=-10.4;PV4=1,0.00049,0.18,0.21	GT:PL:GQ	0/1:117,0,17:20	Sp1_comp206856_c0_seq1	327	.	T	C	330.99	PASS	AC=5;AF=0.833;AN=6;BaseQRankSum=-1.741;DP=10;Dels=0.00;FS=0.000;HaplotypeScore=0.0000;MLEAC=5;MLEAF=0.833;MQ=60.00;MQ0=0;MQRankSum=1.393;QD=33.10;ReadPosRankSum=-1.044	GT:AD:DP:GQ:MLPSAC:MLPSAF:PL	0/1/1/1/1/1:1,9:10:6:5:0.833:356,56,30,15,6,0,31	SG	392	gi|460384425|ref|XP_004237912.1|	PREDICTED: putative pentatricopeptide repeat-containing protein At1g77010, mitochondrial-like isoform 1 [Solanum lycopersicum]	AT1G77010.1	Pentatricopeptide repeat (PPR) superfamily protein		Pentatricopeptide repeat (PPR) superfamily protein; CONTAINS InterPro DOMAIN/s: Pentatricopeptide repeat (InterPro:IPR002885); BEST Arabidopsis thaliana protein match is: Pentatricopeptide repeat (PPR) superfamily protein (TAIR:AT2G13600.1); Has 48292 Blast hits to 13963 proteins in 224 species: Archae - 0; Bacteria - 0; Metazoa - 112; Fungi - 57; Plants - 47549; Viruses - 0; Other Eukaryotes - 5…
Sp1_comp206856_c0_seq1	351	.	C	T	7.8	.	DP=4;VDB=0.0157;AF1=0.5;AC1=1;DP4=1,1,1,1;MQ=46;FQ=10.4;PV4=1,0.023,0.0029,0.21	GT:PL:GQ	0/1:37,0,69:39	Sp1_comp206856_c0_seq1	351	.	C	T	88.02	PASS	AC=3;AF=0.500;AN=6;BaseQRankSum=-0.406;DP=6;Dels=0.00;FS=0.000;HaplotypeScore=0.0000;MLEAC=3;MLEAF=0.500;MQ=60.00;MQ0=0;MQRankSum=-0.406;QD=14.67;ReadPosRankSum=-0.406	GT:AD:DP:GQ:MLPSAC:MLPSAF:PL	0/0/0/1/1/1:3,3:6:2:3:0.500:110,8,2,0,2,8,116	SG	392	gi|460384425|ref|XP_004237912.1|	PREDICTED: putative pentatricopeptide repeat-containing protein At1g77010, mitochondrial-like isoform 1 [Solanum lycopersicum]	AT1G77010.1	Pentatricopeptide repeat (PPR) superfamily protein		Pentatricopeptide repeat (PPR) superfamily protein; CONTAINS InterPro DOMAIN/s: Pentatricopeptide repeat (InterPro:IPR002885); BEST Arabidopsis thaliana protein match is: Pentatricopeptide repeat (PPR) superfamily protein (TAIR:AT2G13600.1); Has 48292 Blast hits to 13963 proteins in 224 species: Archae - 0; Bacteria - 0; Metazoa - 112; Fungi - 57; Plants - 47549; Viruses - 0; Other Eukaryotes - 5…
Sp1_comp206856_c0_seq1	80	.	A	C	23	.	DP=4;VDB=0.0224;AF1=0.5002;AC1=1;DP4=0,1,1,1;MQ=54;FQ=6.18;PV4=1,0.32,1,0.33	GT:PL:GQ	0/1:53,0,32:35	Sp1_comp206856_c0_seq1	80	.	A	C	51.02	PASS	AC=4;AF=0.667;AN=6;BaseQRankSum=-0.684;DP=8;Dels=0.00;FS=0.000;HaplotypeScore=0.0000;MLEAC=4;MLEAF=0.667;MQ=60.00;MQ0=0;MQRankSum=0.322;QD=6.38;ReadPosRankSum=-1.920	GT:AD:DP:GQ:MLPSAC:MLPSAF:PL	0/0/1/1/1/1:3,5:8:1:4:0.667:72,8,3,1,0,1,37	SG	392	gi|460384425|ref|XP_004237912.1|	PREDICTED: putative pentatricopeptide repeat-containing protein At1g77010, mitochondrial-like isoform 1 [Solanum lycopersicum]	AT1G77010.1	Pentatricopeptide repeat (PPR) superfamily protein		Pentatricopeptide repeat (PPR) superfamily protein; CONTAINS InterPro DOMAIN/s: Pentatricopeptide repeat (InterPro:IPR002885); BEST Arabidopsis thaliana protein match is: Pentatricopeptide repeat (PPR) superfamily protein (TAIR:AT2G13600.1); Has 48292 Blast hits to 13963 proteins in 224 species: Archae - 0; Bacteria - 0; Metazoa - 112; Fungi - 57; Plants - 47549; Viruses - 0; Other Eukaryotes - 5…
Sp1_comp206856_c0_seq1	311	.	T	C	40.45	LowQual	AC=1;AF=0.167;AN=6;BaseQRankSum=0.000;DP=10;Dels=0.00;FS=0.000;HaplotypeScore=0.0000;MLEAC=1;MLEAF=0.167;MQ=60.00;MQ0=0;MQRankSum=0.480;QD=4.05;ReadPosRankSum=1.271	GT:AD:DP:GQ:MLPSAC:MLPSAF:PL	0/0/0/0/0/1:8,2:10:2:1:0.167:64,0,2,8,20,42,318											GATK	392	gi|460384425|ref|XP_004237912.1|	PREDICTED: putative pentatricopeptide repeat-containing protein At1g77010, mitochondrial-like isoform 1 [Solanum lycopersicum]	AT1G77010.1	Pentatricopeptide repeat (PPR) superfamily protein		Pentatricopeptide repeat (PPR) superfamily protein; CONTAINS InterPro DOMAIN/s: Pentatricopeptide repeat (InterPro:IPR002885); BEST Arabidopsis thaliana protein match is: Pentatricopeptide repeat (PPR) superfamily protein (TAIR:AT2G13600.1); Has 48292 Blast hits to 13963 proteins in 224 species: Archae - 0; Bacteria - 0; Metazoa - 112; Fungi - 57; Plants - 47549; Viruses - 0; Other Eukaryotes - 5…
Sp1_comp206856_c0_seq1	354	.	G	A	229.4	PASS	AC=6;AF=1.00;AN=6;DP=6;Dels=0.00;FS=0.000;HaplotypeScore=0.0000;MLEAC=6;MLEAF=1.00;MQ=60.00;MQ0=0;QD=32.01	GT:AD:DP:GQ:MLPSAC:MLPSAF:PL	1/1/1/1/1/1:0,6:6:5:6:1.00:254,47,29,18,11,5,0											GATK	392	gi|460384425|ref|XP_004237912.1|	PREDICTED: putative pentatricopeptide repeat-containing protein At1g77010, mitochondrial-like isoform 1 [Solanum lycopersicum]	AT1G77010.1	Pentatricopeptide repeat (PPR) superfamily protein		Pentatricopeptide repeat (PPR) superfamily protein; CONTAINS InterPro DOMAIN/s: Pentatricopeptide repeat (InterPro:IPR002885); BEST Arabidopsis thaliana protein match is: Pentatricopeptide repeat (PPR) superfamily protein (TAIR:AT2G13600.1); Has 48292 Blast hits to 13963 proteins in 224 species: Archae - 0; Bacteria - 0; Metazoa - 112; Fungi - 57; Plants - 47549; Viruses - 0; Other Eukaryotes - 5…
Sp1_comp206856_c0_seq1	14	.	C	A	38.8	.	DP=2;VDB=0.0099;AF1=1;AC1=2;DP4=0,0,2,0;MQ=42;FQ=-33	GT:PL:GQ	1/1:70,6,0:10											SAM	392	gi|460384425|ref|XP_004237912.1|	PREDICTED: putative pentatricopeptide repeat-containing protein At1g77010, mitochondrial-like isoform 1 [Solanum lycopersicum]	AT1G77010.1	Pentatricopeptide repeat (PPR) superfamily protein		Pentatricopeptide repeat (PPR) superfamily protein; CONTAINS InterPro DOMAIN/s: Pentatricopeptide repeat (InterPro:IPR002885); BEST Arabidopsis thaliana protein match is: Pentatricopeptide repeat (PPR) superfamily protein (TAIR:AT2G13600.1); Has 48292 Blast hits to 13963 proteins in 224 species: Archae - 0; Bacteria - 0; Metazoa - 112; Fungi - 57; Plants - 47549; Viruses - 0; Other Eukaryotes - 5…
Sp1_comp206857_c0_seq1	210	.	T	C	64	.	DP=44;VDB=0.0003;AF1=0.5;AC1=1;DP4=13,15,6,1;MQ=47;FQ=67;PV4=0.096,1,1,1	GT:PL:GQ	0/1:94,0,255:97	Sp1_comp206857_c0_seq1	210	.	T	C	34.55	LowQual;	AC=1;AF=0.167;AN=6;BaseQRankSum=3.148;DP=75;Dels=0.00;FS=8.961;HaplotypeScore=47.9684;MLEAC=1;MLEAF=0.167;MQ=58.98;MQ0=1;MQRankSum=0.319;QD=0.46;ReadPosRankSum=0.403	GT:AD:DP:GQ:MLPSAC:MLPSAF:PL	0/0/0/0/0/1:49,26:75:8:1:0.167:60,0,8,26,54,105,2147483647	SG	318	No hit in this database		No hit in this database
Sp1_comp206857_c0_seq1	220	.	C	T	222	.	DP=48;VDB=0.0033;AF1=1;AC1=2;DP4=1,0,19,24;MQ=42;FQ=-122;PV4=0.45,1,0.24,1	GT:PL:GQ	1/1:255,95,0:99	Sp1_comp206857_c0_seq1	220	.	C	T	990.1	PASS	AC=5;AF=0.833;AN=6;BaseQRankSum=0.382;DP=78;Dels=0.00;FS=0.000;HaplotypeScore=8.9854;MLEAC=5;MLEAF=0.833;MQ=59.29;MQ0=1;MQRankSum=-0.562;QD=12.69;ReadPosRankSum=1.102	GT:AD:DP:GQ:MLPSAC:MLPSAF:PL	0/1/1/1/1/1:1,77:78:14:5:0.833:1016,168,93,51,21,0,14	SG	318	No hit in this database		No hit in this database
Sp1_comp206857_c0_seq1	245	.	C	A	105	.	DP=55;VDB=0.0140;AF1=0.5;AC1=1;DP4=17,17,12,8;MQ=37;FQ=108;PV4=0.58,2.4e-21,0.027,1	GT:PL:GQ	0/1:135,0,255:99	Sp1_comp206857_c0_seq1	245	.	C	A	689.7		AC=3;AF=0.500;AN=6;BaseQRankSum=1.148;DP=88;Dels=0.01;FS=0.000;HaplotypeScore=38.6144;MLEAC=3;MLEAF=0.500;MQ=58.59;MQ0=1;MQRankSum=0.558;QD=7.84;ReadPosRankSum=0.871	GT:AD:DP:GQ:MLPSAC:MLPSAF:PL	0/0/0/1/1/1:55,32:87:3:3:0.500:714,37,3,0,19,72,2147483647	SG	318	No hit in this database		No hit in this database
Sp1_comp206857_c0_seq1	252	.	A	G	175	.	DP=53;VDB=0.0118;AF1=0.5;AC1=1;DP4=5,0,7,9;MQ=43;FQ=45;PV4=0.045,0.0059,0.48,0.12	GT:PL:GQ	0/1:205,0,72:75	Sp1_comp206857_c0_seq1	252	.	A	G	2008.9		AC=5;AF=0.833;AN=6;BaseQRankSum=-0.155;DP=82;Dels=0.01;FS=0.000;HaplotypeScore=37.3922;MLEAC=5;MLEAF=0.833;MQ=58.86;MQ0=0;MQRankSum=1.215;QD=24.50;ReadPosRankSum=1.343	GT:AD:DP:GQ:MLPSAC:MLPSAF:PL	0/1/1/1/1/1:6,75:81:34:5:0.833:2035,321,173,89,34,0,137	SG	318	No hit in this database		No hit in this database
Sp1_comp206857_c0_seq1	276	.	A	G	226	.	DP=41;VDB=0.0118;AF1=0.5939;AC1=1;DP4=4,0,17,15;MQ=32;FQ=-22;PV4=0.12,1,0.018,0.034	GT:PL:GQ	0/1:255,0,5:8	Sp1_comp206857_c0_seq1	276	.	A	G	3259.9		AC=5;AF=0.833;AN=6;BaseQRankSum=1.351;DP=103;Dels=0.00;FS=9.129;HaplotypeScore=30.4771;MLEAC=5;MLEAF=0.833;MQ=58.46;MQ0=0;MQRankSum=1.404;QD=31.65;ReadPosRankSum=-0.603	GT:AD:DP:GQ:MLPSAC:MLPSAF:PL	0/1/1/1/1/1:11,92:103:51:5:0.833:3286,503,268,137,51,0,235	SG	318	No hit in this database		No hit in this database
Sp1_comp206857_c0_seq1	294	.	C	A	85	.	DP=20;VDB=0.0001;AF1=0.5003;AC1=1;DP4=3,0,14,1;MQ=29;FQ=4.77;PV4=1,0.0031,0.017,0.21	GT:PL:GQ	0/1:115,0,30:33	Sp1_comp206857_c0_seq1	294	.	C	A	3443.9		AC=5;AF=0.833;AN=6;BaseQRankSum=0.329;DP=114;Dels=0.01;FS=1.146;HaplotypeScore=18.4094;MLEAC=5;MLEAF=0.833;MQ=54.42;MQ0=1;MQRankSum=2.341;QD=30.21;ReadPosRankSum=1.969	GT:AD:DP:GQ:MLPSAC:MLPSAF:PL	0/1/1/1/1/1:14,94:113:44:5:0.833:3470,510,264,129,44,0,377	SG	318	No hit in this database		No hit in this database
Sp1_comp206857_c0_seq1	255	.	C	T	62.9		AC=1;AF=0.167;AN=6;BaseQRankSum=-0.830;DP=85;Dels=0.01;FS=2.077;HaplotypeScore=39.3917;MLEAC=1;MLEAF=0.167;MQ=58.90;MQ0=0;MQRankSum=0.179;QD=0.74;ReadPosRankSum=-0.095	GT:AD:DP:GQ:MLPSAC:MLPSAF:PL	0/0/0/0/0/1:80,4:84:46:1:0.167:89,0,46,114,2147483647,2147483647,2147483647											GATK	318	No hit in this database		No hit in this database
Sp1_comp206857_c0_seq1	273	.	C	T	515.94		AC=1;AF=0.167;AN=6;BaseQRankSum=0.105;DP=106;Dels=0.00;FS=0.892;HaplotypeScore=29.4769;MLEAC=1;MLEAF=0.167;MQ=58.50;MQ0=0;MQRankSum=-0.151;QD=4.87;ReadPosRankSum=-0.484	GT:AD:DP:GQ:MLPSAC:MLPSAF:PL	0/0/0/0/0/1:83,23:106:21:1:0.167:542,0,21,83,2147483647,2147483647,2147483647											GATK	318	No hit in this database		No hit in this database
Sp1_comp206857_c0_seq1	278	.	G	A	126.9		AC=1;AF=0.167;AN=6;BaseQRankSum=-0.629;DP=103;Dels=0.00;FS=9.528;HaplotypeScore=33.4767;MLEAC=1;MLEAF=0.167;MQ=57.87;MQ0=1;MQRankSum=1.052;QD=1.23;ReadPosRankSum=-0.853	GT:AD:DP:GQ:MLPSAC:MLPSAF:PL	0/0/0/0/0/1:95,8:103:60:1:0.167:153,0,60,2147483647,2147483647,2147483647,2147483647											GATK	318	No hit in this database		No hit in this database
Sp1_comp206857_c0_seq1	298	.	T	A	52.9		AC=1;AF=0.167;AN=6;BaseQRankSum=0.227;DP=120;Dels=0.00;FS=11.445;HaplotypeScore=13.4100;MLEAC=1;MLEAF=0.167;MQ=53.25;MQ0=1;MQRankSum=-1.563;QD=0.44;ReadPosRankSum=-0.574	GT:AD:DP:GQ:MLPSAC:MLPSAF:PL	0/0/0/0/0/1:115,5:120:79:1:0.167:79,0,84,2147483647,2147483647,2147483647,2147483647											GATK	318	No hit in this database		No hit in this database
Sp1_comp206857_c0_seq1	183	.	A	T	222	.	DP=23;VDB=0.0000;AF1=1;AC1=2;DP4=0,0,17,2;MQ=60;FQ=-84	GT:PL:GQ	1/1:255,57,0:99											SAM	318	No hit in this database		No hit in this database
Sp1_comp206869_c0_seq1	139	.	T	G	10.2	.	DP=4;VDB=0.0189;AF1=1;AC1=2;DP4=0,0,0,2;MQ=41;FQ=-33	GT:PL:GQ	1/1:41,6,0:8	Sp1_comp206869_c0_seq1	139	.	T	G	95.16	PASS	AC=6;AF=1.00;AN=6;DP=3;Dels=0.00;FS=0.000;HaplotypeScore=0.0000;MLEAC=6;MLEAF=1.00;MQ=60.00;MQ0=0;QD=31.72	GT:AD:DP:GQ:MLPSAC:MLPSAF:PL	1/1/1/1/1/1:0,3:3:2:6:1.00:118,23,14,9,5,2,0	SG	231	No hit in this database		No hit in this database
Sp1_comp206869_c0_seq1	145	.	G	C	92.5	.	DP=4;VDB=0.0189;AF1=1;AC1=2;DP4=0,0,1,3;MQ=44;FQ=-39	GT:PL:GQ	1/1:125,12,0:21	Sp1_comp206869_c0_seq1	145	.	G	C	101.16	PASS	AC=6;AF=1.00;AN=6;DP=3;Dels=0.00;FS=0.000;HaplotypeScore=0.0000;MLEAC=6;MLEAF=1.00;MQ=60.00;MQ0=0;QD=33.72	GT:AD:DP:GQ:MLPSAC:MLPSAF:PL	1/1/1/1/1/1:0,3:3:2:6:1.00:124,23,14,9,5,2,0	SG	231	No hit in this database		No hit in this database
Sp1_comp2068696_c0_seq1	157	.	G	A	28.8	.	DP=2;VDB=0.0099;AF1=1;AC1=2;DP4=0,0,0,2;MQ=33;FQ=-33	GT:PL:GQ	1/1:60,6,0:10	Sp1_comp2068696_c0_seq1	157	.	G	A	99.16	PASS	AC=6;AF=1.00;AN=6;DP=7;Dels=0.00;FS=0.000;HaplotypeScore=0.0000;MLEAC=6;MLEAF=1.00;MQ=54.73;MQ0=0;QD=14.17	GT:AD:DP:GQ:MLPSAC:MLPSAF:PL	1/1/1/1/1/1:0,7:7:2:6:1.00:122,23,14,9,5,2,0	SG	243	No hit in this database		No hit in this database
Sp1_comp2068696_c0_seq1	187	.	G	A	28.8	.	DP=2;VDB=0.0099;AF1=1;AC1=2;DP4=0,0,0,2;MQ=33;FQ=-33	GT:PL:GQ	1/1:60,6,0:10	Sp1_comp2068696_c0_seq1	187	.	G	A	106.16	PASS	AC=6;AF=1.00;AN=6;BaseQRankSum=-1.221;DP=8;Dels=0.00;FS=0.000;HaplotypeScore=3.9993;MLEAC=6;MLEAF=1.00;MQ=55.41;MQ0=0;MQRankSum=0.322;QD=13.27;ReadPosRankSum=-1.517	GT:AD:DP:GQ:MLPSAC:MLPSAF:PL	1/1/1/1/1/1:3,5:8:2:6:1.00:129,23,14,9,5,2,0	SG	243	No hit in this database		No hit in this database
Sp1_comp2068696_c0_seq1	200	.	T	A	147.4	PASS	AC=6;AF=1.00;AN=6;BaseQRankSum=0.583;DP=12;Dels=0.00;FS=0.000;HaplotypeScore=11.9984;MLEAC=6;MLEAF=1.00;MQ=49.95;MQ0=0;MQRankSum=1.378;QD=12.28;ReadPosRankSum=1.378	GT:AD:DP:GQ:MLPSAC:MLPSAF:PL	1/1/1/1/1/1:6,6:12:3:6:1.00:171,31,19,12,7,3,0											GATK	243	No hit in this database		No hit in this database
Sp1_comp2068696_c0_seq1	213	.	A	T	80.65	PASS	AC=6;AF=1.00;AN=6;BaseQRankSum=-0.922;DP=8;Dels=0.00;FS=0.000;HaplotypeScore=5.9645;MLEAC=3;MLEAF=0.500;MQ=52.09;MQ0=0;MQRankSum=-0.198;QD=10.08;ReadPosRankSum=0.922	GT:AD:DP:GQ:MLPSAC:MLPSAF:PL	1/1/1/1/1/1:5,2:8:2:6:1.00:83,16,10,6,4,2,0											GATK	243	No hit in this database		No hit in this database
Sp1_comp2068696_c0_seq1	229	.	C	A	105.16	PASS	AC=6;AF=1.00;AN=6;DP=5;Dels=0.00;FS=0.000;HaplotypeScore=0.9996;MLEAC=6;MLEAF=1.00;MQ=54.60;MQ0=0;QD=21.03	GT:AD:DP:GQ:MLPSAC:MLPSAF:PL	1/1/1/1/1/1:0,5:5:2:6:1.00:128,23,14,9,5,2,0											GATK	243	No hit in this database		No hit in this database
Sp1_comp2068696_c0_seq1	234	.	T	G	56.02	PASS	AC=4;AF=0.667;AN=6;BaseQRankSum=-0.358;DP=5;Dels=0.00;FS=0.000;HaplotypeScore=0.0000;MLEAC=4;MLEAF=0.667;MQ=54.60;MQ0=0;MQRankSum=0.358;QD=11.20;ReadPosRankSum=-0.358	GT:AD:DP:GQ:MLPSAC:MLPSAF:PL	0/0/1/1/1/1:3,2:5:1:4:0.667:77,8,3,1,0,1,33											GATK	243	No hit in this database		No hit in this database
Sp1_comp2068696_c0_seq1	21	.	C	G	10.4	.	DP=1;AF1=1;AC1=2;DP4=0,0,1,0;MQ=60;FQ=-30	GT:PL:GQ	1/1:40,3,0:5											SAM	243	No hit in this database		No hit in this database
Sp1_comp2068696_c0_seq1	50	.	A	C	6.98	.	DP=1;AF1=1;AC1=2;DP4=0,0,1,0;MQ=60;FQ=-30	GT:PL:GQ	1/1:36,3,0:4											SAM	243	No hit in this database		No hit in this database
Sp1_comp2068696_c0_seq1	72	.	T	A	35.8	.	DP=2;VDB=0.0096;AF1=1;AC1=2;DP4=0,0,1,1;MQ=60;FQ=-33	GT:PL:GQ	1/1:67,6,0:10											SAM	243	No hit in this database		No hit in this database
Sp1_comp2068827_c0_seq1	103	.	G	A	225	.	DP=185;VDB=0.0380;AF1=0.5;AC1=1;DP4=57,28,52,39;MQ=42;FQ=225;PV4=0.21,1,4.5e-43,1	GT:PL:GQ	0/1:255,0,255:99	Sp1_comp2068827_c0_seq1	103	.	G	A	3398.91	PASS	AC=3;AF=0.500;AN=6;BaseQRankSum=1.404;DP=193;Dels=0.00;FS=5.328;HaplotypeScore=1.8666;MLEAC=3;MLEAF=0.500;MQ=60.00;MQ0=0;MQRankSum=1.505;QD=17.61;ReadPosRankSum=0.173	GT:AD:DP:GQ:MLPSAC:MLPSAF:PL	0/0/0/1/1/1:92,101:193:30:3:0.500:3425,272,63,0,30,195,2147483647	SG	426	gi|460413165|ref|XP_004251965.1|	PREDICTED: GDSL esterase/lipase At1g28590-like [Solanum lycopersicum]	AT5G03980.1	SGNH hydrolase-type esterase superfamily protein		SGNH hydrolase-type esterase superfamily protein; FUNCTIONS IN: hydrolase activity, acting on ester bonds, carboxylesterase activity; INVOLVED IN: glycerol biosynthetic process, lipid metabolic process; LOCATED IN: endomembrane system; CONTAINS InterPro DOMAIN/s: Lipase, GDSL (InterPro:IPR001087), Esterase, SGNH hydrolase-type (InterPro:IPR013830); BEST Arabidopsis thaliana protein match is: GDSL…
Sp1_comp2068827_c0_seq1	149	.	A	G	225	.	DP=219;VDB=0.0392;AF1=0.5;AC1=1;DP4=46,39,56,53;MQ=42;FQ=225;PV4=0.77,1,3.2e-41,0.049	GT:PL:GQ	0/1:255,0,255:99	Sp1_comp2068827_c0_seq1	149	.	A	G	3980.54	PASS	AC=3;AF=0.500;AN=6;BaseQRankSum=6.475;DP=229;Dels=0.00;FS=1.684;HaplotypeScore=9.7302;MLEAC=3;MLEAF=0.500;MQ=60.00;MQ0=0;MQRankSum=0.277;QD=17.38;ReadPosRankSum=-1.146	GT:AD:DP:GQ:MLPSAC:MLPSAF:PL	0/0/0/1/1/1:105,121:229:8:3:0.500:4006,350,93,0,8,154,2147483647	SG	426	gi|460413165|ref|XP_004251965.1|	PREDICTED: GDSL esterase/lipase At1g28590-like [Solanum lycopersicum]	AT5G03980.1	SGNH hydrolase-type esterase superfamily protein		SGNH hydrolase-type esterase superfamily protein; FUNCTIONS IN: hydrolase activity, acting on ester bonds, carboxylesterase activity; INVOLVED IN: glycerol biosynthetic process, lipid metabolic process; LOCATED IN: endomembrane system; CONTAINS InterPro DOMAIN/s: Lipase, GDSL (InterPro:IPR001087), Esterase, SGNH hydrolase-type (InterPro:IPR013830); BEST Arabidopsis thaliana protein match is: GDSL…
Sp1_comp2068827_c0_seq1	162	.	C	T	44	.	DP=210;VDB=0.0322;AF1=0.5;AC1=1;DP4=38,60,17,24;MQ=44;FQ=47;PV4=0.85,1.4e-34,1.3e-32,0.11	GT:PL:GQ	0/1:74,0,255:77	Sp1_comp2068827_c0_seq1	162	.	C	T	3489.9	PASS	AC=3;AF=0.500;AN=6;BaseQRankSum=4.099;DP=219;Dels=0.00;FS=3.102;HaplotypeScore=8.8491;MLEAC=3;MLEAF=0.500;MQ=60.00;MQ0=0;MQRankSum=0.556;QD=15.94;ReadPosRankSum=-0.725	GT:AD:DP:GQ:MLPSAC:MLPSAF:PL	0/0/0/1/1/1:105,114:219:41:3:0.500:3516,291,65,0,41,235,2147483647	SG	426	gi|460413165|ref|XP_004251965.1|	PREDICTED: GDSL esterase/lipase At1g28590-like [Solanum lycopersicum]	AT5G03980.1	SGNH hydrolase-type esterase superfamily protein		SGNH hydrolase-type esterase superfamily protein; FUNCTIONS IN: hydrolase activity, acting on ester bonds, carboxylesterase activity; INVOLVED IN: glycerol biosynthetic process, lipid metabolic process; LOCATED IN: endomembrane system; CONTAINS InterPro DOMAIN/s: Lipase, GDSL (InterPro:IPR001087), Esterase, SGNH hydrolase-type (InterPro:IPR013830); BEST Arabidopsis thaliana protein match is: GDSL…
Sp1_comp2068827_c0_seq1	164	.	A	G	140	.	DP=210;VDB=0.0322;AF1=0.5;AC1=1;DP4=37,55,32,33;MQ=43;FQ=143;PV4=0.33,2.1e-23,1.7e-34,0.27	GT:PL:GQ	0/1:170,0,255:99	Sp1_comp2068827_c0_seq1	164	.	A	G	3638.91	PASS	AC=3;AF=0.500;AN=6;BaseQRankSum=4.615;DP=219;Dels=0.00;FS=2.385;HaplotypeScore=7.8418;MLEAC=3;MLEAF=0.500;MQ=60.00;MQ0=0;MQRankSum=0.443;QD=16.62;ReadPosRankSum=-0.886	GT:AD:DP:GQ:MLPSAC:MLPSAF:PL	0/0/0/1/1/1:105,113:219:32:3:0.500:3665,302,71,0,32,211,2147483647	SG	426	gi|460413165|ref|XP_004251965.1|	PREDICTED: GDSL esterase/lipase At1g28590-like [Solanum lycopersicum]	AT5G03980.1	SGNH hydrolase-type esterase superfamily protein		SGNH hydrolase-type esterase superfamily protein; FUNCTIONS IN: hydrolase activity, acting on ester bonds, carboxylesterase activity; INVOLVED IN: glycerol biosynthetic process, lipid metabolic process; LOCATED IN: endomembrane system; CONTAINS InterPro DOMAIN/s: Lipase, GDSL (InterPro:IPR001087), Esterase, SGNH hydrolase-type (InterPro:IPR013830); BEST Arabidopsis thaliana protein match is: GDSL…
Sp1_comp2068827_c0_seq1	206	.	C	A	177	.	DP=218;VDB=0.0400;AF1=0.5;AC1=1;DP4=35,46,61,59;MQ=43;FQ=180;PV4=0.32,3.6e-63,0.00061,1	GT:PL:GQ	0/1:207,0,255:99	Sp1_comp2068827_c0_seq1	206	.	C	A,G	4094.9		AC=3,1;AF=0.500,0.167;AN=6;BaseQRankSum=-0.459;DP=220;Dels=0.00;FS=4.031;HaplotypeScore=13.1643;MLEAC=3,1;MLEAF=0.500,0.167;MQ=59.92;MQ0=0;MQRankSum=1.030;QD=18.61;ReadPosRankSum=0.269	GT:AD:DP:GQ:MLPSAC:MLPSAF	0/0/1/1/1/2:87,119,9:220:48:3,1:0.500,0.167	SG	426	gi|460413165|ref|XP_004251965.1|	PREDICTED: GDSL esterase/lipase At1g28590-like [Solanum lycopersicum]	AT5G03980.1	SGNH hydrolase-type esterase superfamily protein		SGNH hydrolase-type esterase superfamily protein; FUNCTIONS IN: hydrolase activity, acting on ester bonds, carboxylesterase activity; INVOLVED IN: glycerol biosynthetic process, lipid metabolic process; LOCATED IN: endomembrane system; CONTAINS InterPro DOMAIN/s: Lipase, GDSL (InterPro:IPR001087), Esterase, SGNH hydrolase-type (InterPro:IPR013830); BEST Arabidopsis thaliana protein match is: GDSL…
Sp1_comp2068827_c0_seq1	216	.	C	T	183	.	DP=207;VDB=0.0380;AF1=0.5;AC1=1;DP4=43,47,55,53;MQ=43;FQ=186;PV4=0.67,8.7e-53,0.21,1	GT:PL:GQ	0/1:213,0,255:99	Sp1_comp2068827_c0_seq1	216	.	C	T	3750.91		AC=3;AF=0.500;AN=6;BaseQRankSum=0.272;DP=210;Dels=0.00;FS=3.132;HaplotypeScore=23.1573;MLEAC=3;MLEAF=0.500;MQ=59.92;MQ0=0;MQRankSum=-0.122;QD=17.86;ReadPosRankSum=-0.113	GT:AD:DP:GQ:MLPSAC:MLPSAF:PL	0/0/0/1/1/1:96,114:210:28:3:0.500:3777,304,73,0,28,199,2147483647	SG	426	gi|460413165|ref|XP_004251965.1|	PREDICTED: GDSL esterase/lipase At1g28590-like [Solanum lycopersicum]	AT5G03980.1	SGNH hydrolase-type esterase superfamily protein		SGNH hydrolase-type esterase superfamily protein; FUNCTIONS IN: hydrolase activity, acting on ester bonds, carboxylesterase activity; INVOLVED IN: glycerol biosynthetic process, lipid metabolic process; LOCATED IN: endomembrane system; CONTAINS InterPro DOMAIN/s: Lipase, GDSL (InterPro:IPR001087), Esterase, SGNH hydrolase-type (InterPro:IPR013830); BEST Arabidopsis thaliana protein match is: GDSL…
Sp1_comp2068827_c0_seq1	241	.	C	A	196	.	DP=219;VDB=0.0380;AF1=0.5;AC1=1;DP4=68,83,30,33;MQ=44;FQ=199;PV4=0.76,0.083,1.3e-16,1	GT:PL:GQ	0/1:226,0,255:99	Sp1_comp2068827_c0_seq1	241	.	C	A	1961.9		AC=2;AF=0.333;AN=6;BaseQRankSum=-0.743;DP=221;Dels=0.00;FS=0.545;HaplotypeScore=26.4062;MLEAC=2;MLEAF=0.333;MQ=60.00;MQ0=0;MQRankSum=0.327;QD=8.88;ReadPosRankSum=0.519	GT:AD:DP:GQ:MLPSAC:MLPSAF:PL	0/0/0/0/1/1:155,66:221:49:2:0.333:1988,49,0,70,2147483647,2147483647,2147483647	SG	426	gi|460413165|ref|XP_004251965.1|	PREDICTED: GDSL esterase/lipase At1g28590-like [Solanum lycopersicum]	AT5G03980.1	SGNH hydrolase-type esterase superfamily protein		SGNH hydrolase-type esterase superfamily protein; FUNCTIONS IN: hydrolase activity, acting on ester bonds, carboxylesterase activity; INVOLVED IN: glycerol biosynthetic process, lipid metabolic process; LOCATED IN: endomembrane system; CONTAINS InterPro DOMAIN/s: Lipase, GDSL (InterPro:IPR001087), Esterase, SGNH hydrolase-type (InterPro:IPR013830); BEST Arabidopsis thaliana protein match is: GDSL…
Sp1_comp2068827_c0_seq1	245	.	C	G	120	.	DP=217;VDB=0.0380;AF1=0.5;AC1=1;DP4=73,86,28,23;MQ=44;FQ=123;PV4=0.33,0.18,1.4e-19,1	GT:PL:GQ	0/1:150,0,255:99	Sp1_comp2068827_c0_seq1	245	.	C	G	1532.36		AC=2;AF=0.333;AN=6;BaseQRankSum=-0.449;DP=219;Dels=0.00;FS=2.752;HaplotypeScore=26.4062;MLEAC=2;MLEAF=0.333;MQ=60.00;MQ0=0;MQRankSum=0.061;QD=7.00;ReadPosRankSum=0.646	GT:AD:DP:GQ:MLPSAC:MLPSAF:PL	0/0/0/0/1/1:165,54:219:4:2:0.333:1557,4,0,103,2147483647,2147483647,2147483647	SG	426	gi|460413165|ref|XP_004251965.1|	PREDICTED: GDSL esterase/lipase At1g28590-like [Solanum lycopersicum]	AT5G03980.1	SGNH hydrolase-type esterase superfamily protein		SGNH hydrolase-type esterase superfamily protein; FUNCTIONS IN: hydrolase activity, acting on ester bonds, carboxylesterase activity; INVOLVED IN: glycerol biosynthetic process, lipid metabolic process; LOCATED IN: endomembrane system; CONTAINS InterPro DOMAIN/s: Lipase, GDSL (InterPro:IPR001087), Esterase, SGNH hydrolase-type (InterPro:IPR013830); BEST Arabidopsis thaliana protein match is: GDSL…
Sp1_comp2068827_c0_seq1	352	.	G	C	103	.	DP=164;VDB=0.0216;AF1=0.5;AC1=1;DP4=44,47,25,25;MQ=49;FQ=106;PV4=0.86,1.3e-36,0.34,1	GT:PL:GQ	0/1:133,0,255:99	Sp1_comp2068827_c0_seq1	352	.	G	C	2572.42		AC=3;AF=0.500;AN=6;BaseQRankSum=-0.797;DP=204;Dels=0.00;FS=7.089;HaplotypeScore=14.5180;MLEAC=3;MLEAF=0.500;MQ=59.85;MQ0=0;MQRankSum=-0.581;QD=12.61;ReadPosRankSum=-0.115	GT:AD:DP:GQ:MLPSAC:MLPSAF:PL	0/0/0/1/1/1:116,88:204:9:3:0.500:2598,151,9,0,88,2147483647,2147483647	SG	426	gi|460413165|ref|XP_004251965.1|	PREDICTED: GDSL esterase/lipase At1g28590-like [Solanum lycopersicum]	AT5G03980.1	SGNH hydrolase-type esterase superfamily protein		SGNH hydrolase-type esterase superfamily protein; FUNCTIONS IN: hydrolase activity, acting on ester bonds, carboxylesterase activity; INVOLVED IN: glycerol biosynthetic process, lipid metabolic process; LOCATED IN: endomembrane system; CONTAINS InterPro DOMAIN/s: Lipase, GDSL (InterPro:IPR001087), Esterase, SGNH hydrolase-type (InterPro:IPR013830); BEST Arabidopsis thaliana protein match is: GDSL…
Sp1_comp2068827_c0_seq1	418	.	C	T	89	.	DP=35;VDB=0.0001;AF1=0.5;AC1=1;DP4=7,11,2,10;MQ=46;FQ=92;PV4=0.25,6e-08,1,0.11	GT:PL:GQ	0/1:119,0,245:99	Sp1_comp2068827_c0_seq1	418	.	C	T	2410.97	PASS	AC=3;AF=0.500;AN=6;BaseQRankSum=1.360;DP=171;Dels=0.00;FS=4.248;HaplotypeScore=2.8904;MLEAC=3;MLEAF=0.500;MQ=57.54;MQ0=0;MQRankSum=3.383;QD=14.10;ReadPosRankSum=-0.563	GT:AD:DP:GQ:MLPSAC:MLPSAF:PL	0/0/0/1/1/1:95,75:171:18:3:0.500:2437,150,18,0,63,2147483647,2147483647	SG	426	gi|460413165|ref|XP_004251965.1|	PREDICTED: GDSL esterase/lipase At1g28590-like [Solanum lycopersicum]	AT5G03980.1	SGNH hydrolase-type esterase superfamily protein		SGNH hydrolase-type esterase superfamily protein; FUNCTIONS IN: hydrolase activity, acting on ester bonds, carboxylesterase activity; INVOLVED IN: glycerol biosynthetic process, lipid metabolic process; LOCATED IN: endomembrane system; CONTAINS InterPro DOMAIN/s: Lipase, GDSL (InterPro:IPR001087), Esterase, SGNH hydrolase-type (InterPro:IPR013830); BEST Arabidopsis thaliana protein match is: GDSL…
Sp1_comp2068827_c0_seq1	65	.	C	T	222	.	DP=156;VDB=0.0190;AF1=1;AC1=2;DP4=0,0,35,46;MQ=52;FQ=-271	GT:PL:GQ	1/1:255,244,0:99	Sp1_comp2068827_c0_seq1	65	.	C	T	4381.9	PASS	AC=6;AF=1.00;AN=6;DP=162;Dels=0.00;FS=0.000;HaplotypeScore=1.9783;MLEAC=6;MLEAF=1.00;MQ=60.00;MQ0=0;QD=27.05	GT:AD:DP:GQ:MLPSAC:MLPSAF:PL	1/1/1/1/1/1:0,162:162:89:6:1.00:4408,879,539,340,199,89,0	SG	426	gi|460413165|ref|XP_004251965.1|	PREDICTED: GDSL esterase/lipase At1g28590-like [Solanum lycopersicum]	AT5G03980.1	SGNH hydrolase-type esterase superfamily protein		SGNH hydrolase-type esterase superfamily protein; FUNCTIONS IN: hydrolase activity, acting on ester bonds, carboxylesterase activity; INVOLVED IN: glycerol biosynthetic process, lipid metabolic process; LOCATED IN: endomembrane system; CONTAINS InterPro DOMAIN/s: Lipase, GDSL (InterPro:IPR001087), Esterase, SGNH hydrolase-type (InterPro:IPR013830); BEST Arabidopsis thaliana protein match is: GDSL…
Sp1_comp2068827_c0_seq1	74	.	C	T	168	.	DP=155;VDB=0.0244;AF1=0.5;AC1=1;DP4=63,36,39,14;MQ=46;FQ=171;PV4=0.28,2.8e-36,1,1	GT:PL:GQ	0/1:198,0,255:99	Sp1_comp2068827_c0_seq1	74	.	C	T	1413.91		AC=2;AF=0.333;AN=6;BaseQRankSum=-1.451;DP=165;Dels=0.00;FS=6.510;HaplotypeScore=20.6363;MLEAC=2;MLEAF=0.333;MQ=60.00;MQ0=0;MQRankSum=1.658;QD=8.57;ReadPosRankSum=1.034	GT:AD:DP:GQ:MLPSAC:MLPSAF:PL	0/0/0/0/1/1:110,55:165:29:2:0.333:1440,48,0,29,123,2147483647,2147483647	SG	426	gi|460413165|ref|XP_004251965.1|	PREDICTED: GDSL esterase/lipase At1g28590-like [Solanum lycopersicum]	AT5G03980.1	SGNH hydrolase-type esterase superfamily protein		SGNH hydrolase-type esterase superfamily protein; FUNCTIONS IN: hydrolase activity, acting on ester bonds, carboxylesterase activity; INVOLVED IN: glycerol biosynthetic process, lipid metabolic process; LOCATED IN: endomembrane system; CONTAINS InterPro DOMAIN/s: Lipase, GDSL (InterPro:IPR001087), Esterase, SGNH hydrolase-type (InterPro:IPR013830); BEST Arabidopsis thaliana protein match is: GDSL…
Sp1_comp2068827_c0_seq1	81	.	G	A	225	.	DP=159;VDB=0.0322;AF1=0.5;AC1=1;DP4=59,19,46,29;MQ=45;FQ=225;PV4=0.081,1,5.3e-18,1	GT:PL:GQ	0/1:255,0,255:99	Sp1_comp2068827_c0_seq1	81	.	G	A	2591.91		AC=3;AF=0.500;AN=6;BaseQRankSum=1.492;DP=168;Dels=0.00;FS=10.432;HaplotypeScore=18.6587;MLEAC=3;MLEAF=0.500;MQ=60.00;MQ0=0;MQRankSum=0.276;QD=15.43;ReadPosRankSum=-0.595	GT:AD:DP:GQ:MLPSAC:MLPSAF:PL	0/0/0/1/1/1:80,87:168:31:3:0.500:2618,198,43,0,31,170,2147483647	SG	426	gi|460413165|ref|XP_004251965.1|	PREDICTED: GDSL esterase/lipase At1g28590-like [Solanum lycopersicum]	AT5G03980.1	SGNH hydrolase-type esterase superfamily protein		SGNH hydrolase-type esterase superfamily protein; FUNCTIONS IN: hydrolase activity, acting on ester bonds, carboxylesterase activity; INVOLVED IN: glycerol biosynthetic process, lipid metabolic process; LOCATED IN: endomembrane system; CONTAINS InterPro DOMAIN/s: Lipase, GDSL (InterPro:IPR001087), Esterase, SGNH hydrolase-type (InterPro:IPR013830); BEST Arabidopsis thaliana protein match is: GDSL…
Sp1_comp2068827_c0_seq1	236	.	C	A,T	1813.97	PASS	AC=1,1;AF=0.167,0.167;AN=6;BaseQRankSum=0.613;DP=215;Dels=0.00;FS=1.149;HaplotypeScore=2.6808;MLEAC=1,1;MLEAF=0.167,0.167;MQ=59.92;MQ0=0;MQRankSum=-0.050;QD=8.44;ReadPosRankSum=0.923	GT:AD:DP:GQ:MLPSAC:MLPSAF	0/0/0/0/1/2:151,52,12:215:18:1,1:0.167,0.167											GATK	426	gi|460413165|ref|XP_004251965.1|	PREDICTED: GDSL esterase/lipase At1g28590-like [Solanum lycopersicum]	AT5G03980.1	SGNH hydrolase-type esterase superfamily protein		SGNH hydrolase-type esterase superfamily protein; FUNCTIONS IN: hydrolase activity, acting on ester bonds, carboxylesterase activity; INVOLVED IN: glycerol biosynthetic process, lipid metabolic process; LOCATED IN: endomembrane system; CONTAINS InterPro DOMAIN/s: Lipase, GDSL (InterPro:IPR001087), Esterase, SGNH hydrolase-type (InterPro:IPR013830); BEST Arabidopsis thaliana protein match is: GDSL…
Sp1_comp2068827_c0_seq1	349	.	G	A	152.9		AC=1;AF=0.167;AN=6;BaseQRankSum=-2.603;DP=208;Dels=0.00;FS=1.104;HaplotypeScore=14.5180;MLEAC=1;MLEAF=0.167;MQ=59.86;MQ0=0;MQRankSum=0.501;QD=0.74;ReadPosRankSum=-1.233	GT:AD:DP:GQ:MLPSAC:MLPSAF:PL	0/0/0/0/0/1:195,13:208:99:1:0.167:179,0,143,2147483647,2147483647,2147483647,2147483647											GATK	426	gi|460413165|ref|XP_004251965.1|	PREDICTED: GDSL esterase/lipase At1g28590-like [Solanum lycopersicum]	AT5G03980.1	SGNH hydrolase-type esterase superfamily protein		SGNH hydrolase-type esterase superfamily protein; FUNCTIONS IN: hydrolase activity, acting on ester bonds, carboxylesterase activity; INVOLVED IN: glycerol biosynthetic process, lipid metabolic process; LOCATED IN: endomembrane system; CONTAINS InterPro DOMAIN/s: Lipase, GDSL (InterPro:IPR001087), Esterase, SGNH hydrolase-type (InterPro:IPR013830); BEST Arabidopsis thaliana protein match is: GDSL…
Sp1_comp206922_c0_seq1	171	.	C	G	74	.	DP=15;VDB=0.0399;AF1=0.5;AC1=1;DP4=4,3,4,4;MQ=49;FQ=77;PV4=1,2.7e-07,0.092,0.37	GT:PL:GQ	0/1:104,0,179:99	Sp1_comp206922_c0_seq1	171	.	C	G	158.73	PASS	AC=2;AF=0.333;AN=6;BaseQRankSum=-0.935;DP=14;Dels=0.00;FS=0.000;HaplotypeScore=0.0000;MLEAC=2;MLEAF=0.333;MQ=60.00;MQ0=0;MQRankSum=0.101;QD=11.34;ReadPosRankSum=-0.312	GT:AD:DP:GQ:MLPSAC:MLPSAF:PL	0/0/0/0/1/1:7,6:14:0:2:0.333:181,8,0,0,6,22,265	SG	364	No hit in this database		No hit in this database
Sp1_comp206922_c0_seq1	186	.	G	A	77	.	DP=17;VDB=0.0384;AF1=0.5;AC1=1;DP4=5,3,6,3;MQ=49;FQ=80;PV4=1,1.4e-08,0.091,0.37	GT:PL:GQ	0/1:107,0,191:99	Sp1_comp206922_c0_seq1	186	.	G	A	198.08	PASS	AC=3;AF=0.500;AN=6;BaseQRankSum=0.637;DP=16;Dels=0.00;FS=2.447;HaplotypeScore=0.0000;MLEAC=3;MLEAF=0.500;MQ=60.00;MQ0=0;MQRankSum=-0.984;QD=12.38;ReadPosRankSum=-0.868	GT:AD:DP:GQ:MLPSAC:MLPSAF:PL	0/0/0/1/1/1:9,7:16:1:3:0.500:221,11,1,0,7,25,299	SG	364	No hit in this database		No hit in this database
Sp1_comp206922_c0_seq1	118	.	A	T	51.71	PASS	AC=6;AF=1.00;AN=6;BaseQRankSum=-0.573;DP=9;Dels=0.00;FS=0.000;HaplotypeScore=4.8659;MLEAC=6;MLEAF=1.00;MQ=56.84;MQ0=0;MQRankSum=1.001;QD=5.75;ReadPosRankSum=-1.001	GT:AD:DP:GQ:MLPSAC:MLPSAF:PL	1/1/1/1/1/1:6,3:9:2:6:1.00:74,16,10,6,4,2,0											GATK	364	No hit in this database		No hit in this database
Sp1_comp206922_c0_seq1	304	.	T	C	53.94		AC=1;AF=0.167;AN=6;BaseQRankSum=0.486;DP=34;Dels=0.00;FS=6.384;HaplotypeScore=1.9992;MLEAC=1;MLEAF=0.167;MQ=60.00;MQ0=0;MQRankSum=-0.243;QD=1.59;ReadPosRankSum=0.061	GT:AD:DP:GQ:MLPSAC:MLPSAF:PL	0/0/0/0/0/1:31,3:34:21:1:0.167:80,0,21,54,105,2147483647,2147483647											GATK	364	No hit in this database		No hit in this database
Sp1_comp206922_c0_seq1	316	.	A	T	61.97		AC=1;AF=0.167;AN=6;BaseQRankSum=0.969;DP=31;Dels=0.00;FS=6.105;HaplotypeScore=14.9863;MLEAC=1;MLEAF=0.167;MQ=60.00;MQ0=0;MQRankSum=0.167;QD=2.00;ReadPosRankSum=1.036	GT:AD:DP:GQ:MLPSAC:MLPSAF:PL	0/0/0/0/0/1:28,3:31:18:1:0.167:88,0,18,48,93,2147483647,2147483647											GATK	364	No hit in this database		No hit in this database
Sp1_comp206922_c0_seq1	343	.	A	G	182.37	PASS	AC=1;AF=0.167;AN=6;BaseQRankSum=-0.330;DP=33;Dels=0.00;FS=0.000;HaplotypeScore=0.0000;MLEAC=1;MLEAF=0.167;MQ=55.82;MQ0=0;MQRankSum=0.022;QD=5.53;ReadPosRankSum=-0.683	GT:AD:DP:GQ:MLPSAC:MLPSAF:PL	0/0/0/0/0/1:26,7:33:4:1:0.167:207,0,4,24,61,2147483647,2147483647											GATK	364	No hit in this database		No hit in this database
Sp1_comp206922_c0_seq1	120	.	T	A	6.21	.	DP=9;VDB=0.0271;AF1=0.5019;AC1=1;DP4=1,0,0,1;MQ=55;FQ=-7.1;PV4=1,1,1,1	GT:PL:GQ	0/1:35,0,21:26											SAM	364	No hit in this database		No hit in this database
Sp1_comp206922_c0_seq1	63	.	T	A	20	.	DP=7;VDB=0.0118;AF1=0.5;AC1=1;DP4=4,1,1,1;MQ=57;FQ=23;PV4=1,0.33,1,0.47	GT:PL:GQ	0/1:50,0,128:53											SAM	364	No hit in this database		No hit in this database
Sp1_comp2069282_c0_seq1	222	.	T	C	45.8	.	DP=2;VDB=0.0100;AF1=1;AC1=2;DP4=0,0,1,1;MQ=60;FQ=-33	GT:PL:GQ	1/1:77,6,0:10	Sp1_comp2069282_c0_seq1	222	.	T	C	63.71	PASS	AC=6;AF=1.00;AN=6;DP=2;Dels=0.00;FS=0.000;HaplotypeScore=0.0000;MLEAC=6;MLEAF=1.00;MQ=60.00;MQ0=0;QD=31.86	GT:AD:DP:GQ:MLPSAC:MLPSAF:PL	1/1/1/1/1/1:0,2:2:2:6:1.00:86,16,10,6,4,2,0	SG	266	No hit in this database		No hit in this database
Sp1_comp2069282_c0_seq1	166	.	A	T	10.4	.	DP=1;AF1=1;AC1=2;DP4=0,0,1,0;MQ=60;FQ=-30	GT:PL:GQ	1/1:40,3,0:5											SAM	266	No hit in this database		No hit in this database
Sp1_comp2069282_c0_seq1	240	.	G	A	10.4	.	DP=1;AF1=1;AC1=2;DP4=0,0,0,1;MQ=60;FQ=-30	GT:PL:GQ	1/1:40,3,0:5											SAM	266	No hit in this database		No hit in this database
Sp1_comp206936_c0_seq1	35	.	A	T	30.8	.	DP=2;VDB=0.0196;AF1=1;AC1=2;DP4=0,0,0,2;MQ=40;FQ=-33	GT:PL:GQ	1/1:62,6,0:10											SAM	499	gi|116199685|ref|XP_001225654.1|	adenylate kinase [Chaetomium globosum CBS 148.51]	AT5G50370.1	Adenylate kinase family protein		Adenylate kinase family protein; FUNCTIONS IN: copper ion binding, adenylate kinase activity; INVOLVED IN: nucleobase, nucleoside, nucleotide and nucleic acid metabolic process, anaerobic respiration, nucleotide metabolic process; LOCATED IN: mitochondrion, plasma membrane; EXPRESSED IN: 25 plant structures; EXPRESSED DURING: 14 growth stages; CONTAINS InterPro DOMAIN/s: Adenylate kinase, active …
Sp1_comp2069386_c0_seq1	153	.	G	A	70.3	.	DP=5;VDB=0.0392;AF1=1;AC1=2;DP4=0,0,3,2;MQ=47;FQ=-42	GT:PL:GQ	1/1:103,15,0:27	Sp1_comp2069386_c0_seq1	153	.	G	A	190.83	PASS	AC=6;AF=1.00;AN=6;DP=5;Dels=0.00;FS=0.000;HaplotypeScore=0.0000;MLEAC=6;MLEAF=1.00;MQ=60.00;MQ0=0;QD=32.73	GT:AD:DP:GQ:MLPSAC:MLPSAF:PL	1/1/1/1/1/1:0,5:5:4:6:1.00:215,39,24,15,9,4,0	SG	247	No hit in this database		No hit in this database
Sp1_comp2069386_c0_seq1	181	.	G	A	142.4	PASS	AC=6;AF=1.00;AN=6;DP=4;Dels=0.00;FS=0.000;HaplotypeScore=0.0000;MLEAC=6;MLEAF=1.00;MQ=60.00;MQ0=0;QD=30.94	GT:AD:DP:GQ:MLPSAC:MLPSAF:PL	1/1/1/1/1/1:0,4:4:3:6:1.00:166,31,19,12,7,3,0											GATK	247	No hit in this database		No hit in this database
Sp1_comp2069386_c0_seq1	183	.	C	T	143.4	PASS	AC=6;AF=1.00;AN=6;DP=4;Dels=0.00;FS=0.000;HaplotypeScore=0.0000;MLEAC=6;MLEAF=1.00;MQ=60.00;MQ0=0;QD=27.25	GT:AD:DP:GQ:MLPSAC:MLPSAF:PL	1/1/1/1/1/1:0,4:4:3:6:1.00:167,31,19,12,7,3,0											GATK	247	No hit in this database		No hit in this database
Sp1_comp2069386_c0_seq1	37	.	C	A	4.13	.	DP=1;AF1=1;AC1=2;DP4=0,0,1,0;MQ=45;FQ=-30	GT:PL:GQ	0/1:32,3,0:3											SAM	247	No hit in this database		No hit in this database
Sp1_comp2069434_c0_seq1	214	.	T	C	6.2	.	DP=1;AF1=1;AC1=2;DP4=0,0,1,0;MQ=40;FQ=-30	GT:PL:GQ	1/1:35,3,0:4											SAM	338	No hit in this database		No hit in this database
Sp1_comp206955_c0_seq1	120	.	T	C	66	.	DP=134;VDB=0.0216;AF1=0.5;AC1=1;DP4=47,36,18,17;MQ=47;FQ=69;PV4=0.69,2.3e-43,1.2e-16,1	GT:PL:GQ	0/1:96,0,255:99	Sp1_comp206955_c0_seq1	120	.	T	C	1608.1	PASS	AC=3;AF=0.500;AN=6;BaseQRankSum=0.455;DP=118;Dels=0.00;FS=0.000;HaplotypeScore=6.4323;MLEAC=3;MLEAF=0.500;MQ=59.91;MQ0=0;MQRankSum=-0.782;QD=13.63;ReadPosRankSum=0.101	GT:AD:DP:GQ:MLPSAC:MLPSAF:PL	0/0/0/1/1/1:68,50:118:5:3:0.500:1633,87,5,0,53,199,2147483647	SG	302	No hit in this database		No hit in this database
Sp1_comp206955_c0_seq1	133	.	G	C	71	.	DP=123;VDB=0.0099;AF1=0.5;AC1=1;DP4=45,37,20,17;MQ=46;FQ=74;PV4=1,5.2e-12,1.8e-23,1	GT:PL:GQ	0/1:101,0,255:99	Sp1_comp206955_c0_seq1	133	.	G	A,C	1304.22		AC=1,1;AF=0.167,0.167;AN=6;BaseQRankSum=-0.045;DP=119;Dels=0.00;FS=0.916;HaplotypeScore=22.2625;MLEAC=1,1;MLEAF=0.167,0.167;MQ=59.52;MQ0=0;MQRankSum=-0.704;QD=10.96;ReadPosRankSum=0.497	GT:AD:DP:GQ:MLPSAC:MLPSAF	0/0/0/0/1/2:69,25,24:119:12:1,1:0.167,0.167	SG	302	No hit in this database		No hit in this database
Sp1_comp206955_c0_seq1	162	.	A	G	30	.	DP=104;VDB=0.0008;AF1=0.5;AC1=1;DP4=41,41,11,11;MQ=47;FQ=33;PV4=1,7.1e-32,3.3e-31,0.067	GT:PL:GQ	0/1:60,0,255:63	Sp1_comp206955_c0_seq1	162	.	A	G	935.95		AC=2;AF=0.333;AN=6;BaseQRankSum=0.180;DP=113;Dels=0.00;FS=0.000;HaplotypeScore=17.9921;MLEAC=2;MLEAF=0.333;MQ=58.21;MQ0=0;MQRankSum=-3.642;QD=8.28;ReadPosRankSum=0.980	GT:AD:DP:GQ:MLPSAC:MLPSAF:PL	0/0/0/0/1/1:69,44:113:20:2:0.333:962,20,0,35,120,2147483647,2147483647	SG	302	No hit in this database		No hit in this database
Sp1_comp206955_c0_seq1	220	.	C	T	26	.	DP=84;VDB=0.0365;AF1=1;AC1=2;DP4=0,0,2,1;MQ=50;FQ=-36	GT:PL:GQ	1/1:58,9,0:16	Sp1_comp206955_c0_seq1	220	.	C	T	2661.9	PASS	AC=6;AF=1.00;AN=6;DP=98;Dels=0.00;FS=0.000;HaplotypeScore=0.0000;MLEAC=6;MLEAF=1.00;MQ=59.36;MQ0=0;QD=27.16	GT:AD:DP:GQ:MLPSAC:MLPSAF:PL	1/1/1/1/1/1:0,98:98:54:6:1.00:2688,529,324,205,120,54,0	SG	302	No hit in this database		No hit in this database
Sp1_comp206955_c0_seq1	221	.	A	G	26	.	DP=84;VDB=0.0365;AF1=1;AC1=2;DP4=0,0,2,1;MQ=50;FQ=-36	GT:PL:GQ	1/1:58,9,0:16	Sp1_comp206955_c0_seq1	221	.	A	G	2671.9	PASS	AC=6;AF=1.00;AN=6;DP=98;Dels=0.00;FS=0.000;HaplotypeScore=0.0000;MLEAC=6;MLEAF=1.00;MQ=59.36;MQ0=0;QD=27.26	GT:AD:DP:GQ:MLPSAC:MLPSAF:PL	1/1/1/1/1/1:0,98:98:54:6:1.00:2698,529,324,205,120,54,0	SG	302	No hit in this database		No hit in this database
Sp1_comp206955_c0_seq1	265	.	G	T	3.54	.	DP=47;VDB=0.0003;AF1=0.4998;AC1=1;DP4=19,22,5,1;MQ=46;FQ=5.47;PV4=0.19,0.18,0.24,1	GT:PL:GQ	0/1:31,0,255:30	Sp1_comp206955_c0_seq1	265	.	G	T	266.91	PASS	AC=1;AF=0.167;AN=6;BaseQRankSum=-0.259;DP=81;Dels=0.00;FS=1.679;HaplotypeScore=0.7340;MLEAC=1;MLEAF=0.167;MQ=59.85;MQ0=0;MQRankSum=-1.190;QD=3.30;ReadPosRankSum=0.299	GT:AD:DP:GQ:MLPSAC:MLPSAF:PL	0/0/0/0/0/1:69,12:81:26:1:0.167:293,0,26,81,2147483647,2147483647,2147483647	SG	302	No hit in this database		No hit in this database
Sp1_comp206955_c0_seq1	152	.	A	T	537.42		AC=1;AF=0.167;AN=6;BaseQRankSum=-1.146;DP=112;Dels=0.00;FS=0.712;HaplotypeScore=37.9756;MLEAC=1;MLEAF=0.167;MQ=58.19;MQ0=0;MQRankSum=-1.182;QD=4.80;ReadPosRankSum=0.254	GT:AD:DP:GQ:MLPSAC:MLPSAF:PL	0/0/0/0/0/1:66,46:112:9:1:0.167:563,0,9,58,150,2147483647,2147483647											GATK	302	No hit in this database		No hit in this database
Sp1_comp206955_c0_seq1	171	.	C	A	227.9		AC=1;AF=0.167;AN=6;BaseQRankSum=-1.858;DP=99;Dels=0.00;FS=3.831;HaplotypeScore=17.9921;MLEAC=1;MLEAF=0.167;MQ=57.95;MQ0=0;MQRankSum=-2.144;QD=2.30;ReadPosRankSum=1.183	GT:AD:DP:GQ:MLPSAC:MLPSAF:PL	0/0/0/0/0/1:83,16:99:46:1:0.167:254,0,46,123,2147483647,2147483647,2147483647											GATK	302	No hit in this database		No hit in this database
Sp1_comp206955_c0_seq1	176	.	T	C	514.36		AC=1;AF=0.167;AN=6;BaseQRankSum=1.106;DP=94;Dels=0.00;FS=0.794;HaplotypeScore=16.9925;MLEAC=1;MLEAF=0.167;MQ=57.84;MQ0=0;MQRankSum=-1.468;QD=5.47;ReadPosRankSum=1.027	GT:AD:DP:GQ:MLPSAC:MLPSAF:PL	0/0/0/0/0/1:60,34:94:4:1:0.167:539,0,4,47,130,2147483647,2147483647											GATK	302	No hit in this database		No hit in this database
Sp1_comp206955_c0_seq1	179	.	G	A	501.32		AC=1;AF=0.167;AN=6;BaseQRankSum=-0.578;DP=92;Dels=0.00;FS=0.817;HaplotypeScore=13.9935;MLEAC=1;MLEAF=0.167;MQ=57.79;MQ0=0;MQRankSum=-2.783;QD=5.45;ReadPosRankSum=1.414	GT:AD:DP:GQ:MLPSAC:MLPSAF:PL	0/0/0/0/0/1:60,32:92:10:1:0.167:527,0,10,57,142,2147483647,2147483647											GATK	302	No hit in this database		No hit in this database
Sp1_comp206955_c0_seq1	72	.	C	A	56.9		AC=1;AF=0.167;AN=6;BaseQRankSum=1.224;DP=93;Dels=0.00;FS=0.000;HaplotypeScore=1.9984;MLEAC=1;MLEAF=0.167;MQ=59.91;MQ0=0;MQRankSum=0.362;QD=0.61;ReadPosRankSum=1.165	GT:AD:DP:GQ:MLPSAC:MLPSAF:PL	0/0/0/0/0/1:89,4:93:58:1:0.167:83,0,58,141,2147483647,2147483647,2147483647											GATK	302	No hit in this database		No hit in this database
Sp1_comp206961_c0_seq1	499	.	A	G	7.8	.	DP=2;VDB=0.0037;AF1=1;AC1=2;DP4=0,0,1,0;MQ=44;FQ=-30	GT:PL:GQ	1/1:37,3,0:4	Sp1_comp206961_c0_seq1	499	.	A	G	110.16	PASS	AC=6;AF=1.00;AN=6;DP=5;Dels=0.00;FS=0.000;HaplotypeScore=0.0000;MLEAC=6;MLEAF=1.00;MQ=60.00;MQ0=0;QD=22.03	GT:AD:DP:GQ:MLPSAC:MLPSAF:PL	1/1/1/1/1/1:0,5:5:2:6:1.00:133,23,14,9,5,2,0	SG	757	No hit in this database		No hit in this database
Sp1_comp206961_c0_seq1	111	.	A	G	63.71	PASS	AC=6;AF=1.00;AN=6;DP=3;Dels=0.00;FS=0.000;HaplotypeScore=0.0000;MLEAC=6;MLEAF=1.00;MQ=57.76;MQ0=0;QD=21.24	GT:AD:DP:GQ:MLPSAC:MLPSAF:PL	1/1/1/1/1/1:0,3:3:2:6:1.00:86,16,10,6,4,2,0											GATK	757	No hit in this database		No hit in this database
Sp1_comp206961_c0_seq1	145	.	A	C	96.16	PASS	AC=6;AF=1.00;AN=6;DP=4;Dels=0.00;FS=0.000;HaplotypeScore=0.0000;MLEAC=6;MLEAF=1.00;MQ=58.33;MQ0=0;QD=24.04	GT:AD:DP:GQ:MLPSAC:MLPSAF:PL	1/1/1/1/1/1:0,4:4:2:6:1.00:119,23,14,9,5,2,0											GATK	757	No hit in this database		No hit in this database
Sp1_comp206961_c0_seq1	152	.	G	T	98.16	PASS	AC=6;AF=1.00;AN=6;DP=4;Dels=0.00;FS=0.000;HaplotypeScore=0.0000;MLEAC=6;MLEAF=1.00;MQ=58.33;MQ0=0;QD=24.54	GT:AD:DP:GQ:MLPSAC:MLPSAF:PL	1/1/1/1/1/1:0,4:4:2:6:1.00:121,23,14,9,5,2,0											GATK	757	No hit in this database		No hit in this database
Sp1_comp206961_c0_seq1	160	.	C	T	51.71	PASS	AC=6;AF=1.00;AN=6;DP=2;Dels=0.00;FS=0.000;HaplotypeScore=0.0000;MLEAC=6;MLEAF=1.00;MQ=56.61;MQ0=0;QD=25.86	GT:AD:DP:GQ:MLPSAC:MLPSAF:PL	1/1/1/1/1/1:0,2:2:2:6:1.00:74,16,10,6,4,2,0											GATK	757	No hit in this database		No hit in this database
Sp1_comp206961_c0_seq1	167	.	T	G	52.71	PASS	AC=6;AF=1.00;AN=6;DP=2;Dels=0.00;FS=0.000;HaplotypeScore=0.0000;MLEAC=6;MLEAF=1.00;MQ=56.61;MQ0=0;QD=26.36	GT:AD:DP:GQ:MLPSAC:MLPSAF:PL	1/1/1/1/1/1:0,2:2:2:6:1.00:75,16,10,6,4,2,0											GATK	757	No hit in this database		No hit in this database
Sp1_comp206961_c0_seq1	173	.	A	C	53.71	PASS	AC=6;AF=1.00;AN=6;DP=2;Dels=0.00;FS=0.000;HaplotypeScore=0.0000;MLEAC=6;MLEAF=1.00;MQ=56.61;MQ0=0;QD=26.86	GT:AD:DP:GQ:MLPSAC:MLPSAF:PL	1/1/1/1/1/1:0,2:2:2:6:1.00:76,16,10,6,4,2,0											GATK	757	No hit in this database		No hit in this database
Sp1_comp206961_c0_seq1	492	.	C	A,G	64.34	PASS	AC=2,4;AF=0.333,0.667;AN=6;DP=4;Dels=0.00;FS=0.000;HaplotypeScore=0.0000;MLEAC=1,2;MLEAF=0.167,0.333;MQ=60.00;MQ0=0;QD=16.08	GT:AD:DP:GQ:MLPSAC:MLPSAF	1/1/2/2/2/2:0,2,2:4:1:2,4:0.333,0.667											GATK	757	No hit in this database		No hit in this database
Sp1_comp206961_c0_seq1	493	.	A	G	34.02	LowQual	AC=4;AF=0.667;AN=6;BaseQRankSum=0.000;DP=4;Dels=0.00;FS=0.000;HaplotypeScore=0.0000;MLEAC=4;MLEAF=0.667;MQ=60.00;MQ0=0;MQRankSum=-1.026;QD=8.51;ReadPosRankSum=0.000	GT:AD:DP:GQ:MLPSAC:MLPSAF:PL	0/0/1/1/1/1:2,2:4:1:4:0.667:55,8,3,1,0,1,33											GATK	757	No hit in this database		No hit in this database
Sp1_comp206961_c0_seq1	529	.	A	G	55.56	PASS	AC=4;AF=0.667;AN=6;BaseQRankSum=-0.358;DP=5;Dels=0.00;FS=0.000;HaplotypeScore=0.0000;MLEAC=4;MLEAF=0.667;MQ=60.00;MQ0=0;MQRankSum=1.231;QD=11.11;ReadPosRankSum=-1.231	GT:AD:DP:GQ:MLPSAC:MLPSAF:PL	0/0/1/1/1/1:2,3:5:0:4:0.667:77,14,6,2,0,0,33											GATK	757	No hit in this database		No hit in this database
Sp1_comp206961_c0_seq1	530	.	A	C	106.4	PASS	AC=6;AF=1.00;AN=6;DP=5;Dels=0.00;FS=0.000;HaplotypeScore=0.0000;MLEAC=6;MLEAF=1.00;MQ=60.00;MQ0=0;QD=21.28	GT:AD:DP:GQ:MLPSAC:MLPSAF:PL	1/1/1/1/1/1:0,5:5:3:6:1.00:130,31,19,12,7,3,0											GATK	757	No hit in this database		No hit in this database
Sp1_comp206961_c0_seq1	560	.	G	A	55.71	PASS	AC=6;AF=1.00;AN=6;DP=3;Dels=0.00;FS=0.000;HaplotypeScore=0.0000;MLEAC=6;MLEAF=1.00;MQ=60.00;MQ0=0;QD=18.57	GT:AD:DP:GQ:MLPSAC:MLPSAF:PL	1/1/1/1/1/1:0,3:3:2:6:1.00:78,16,10,6,4,2,0											GATK	757	No hit in this database		No hit in this database
Sp1_comp206961_c0_seq1	580	.	A	C	102.16	PASS	AC=6;AF=1.00;AN=6;DP=3;Dels=0.00;FS=0.000;HaplotypeScore=0.0000;MLEAC=6;MLEAF=1.00;MQ=60.00;MQ0=0;QD=34.05	GT:AD:DP:GQ:MLPSAC:MLPSAF:PL	1/1/1/1/1/1:0,3:3:2:6:1.00:125,23,14,9,5,2,0											GATK	757	No hit in this database		No hit in this database
Sp1_comp206961_c0_seq1	613	.	G	A	109.16	PASS	AC=6;AF=1.00;AN=6;DP=3;Dels=0.00;FS=0.000;HaplotypeScore=0.0000;MLEAC=6;MLEAF=1.00;MQ=60.00;MQ0=0;QD=31.47	GT:AD:DP:GQ:MLPSAC:MLPSAF:PL	1/1/1/1/1/1:0,3:3:2:6:1.00:132,23,14,9,5,2,0											GATK	757	No hit in this database		No hit in this database
Sp1_comp206961_c0_seq1	635	.	A	C	181.83	PASS	AC=6;AF=1.00;AN=6;DP=5;Dels=0.00;FS=0.000;HaplotypeScore=0.0000;MLEAC=6;MLEAF=1.00;MQ=58.85;MQ0=0;QD=29.14	GT:AD:DP:GQ:MLPSAC:MLPSAF:PL	1/1/1/1/1/1:0,5:5:4:6:1.00:206,39,24,15,9,4,0											GATK	757	No hit in this database		No hit in this database
Sp1_comp206961_c0_seq1	645	.	A	G	138.52	PASS	AC=5;AF=0.833;AN=6;BaseQRankSum=0.731;DP=5;Dels=0.00;FS=0.000;HaplotypeScore=0.0000;MLEAC=5;MLEAF=0.833;MQ=58.85;MQ0=0;MQRankSum=0.731;QD=27.70;ReadPosRankSum=0.731	GT:AD:DP:GQ:MLPSAC:MLPSAF:PL	0/1/1/1/1/1:1,4:5:1:5:0.833:161,21,10,4,1,0,28											GATK	757	No hit in this database		No hit in this database
Sp1_comp206961_c0_seq1	656	.	T	G	174.75	PASS	AC=5;AF=0.833;AN=6;BaseQRankSum=0.736;DP=6;Dels=0.00;FS=0.000;HaplotypeScore=0.0000;MLEAC=5;MLEAF=0.833;MQ=59.04;MQ0=0;MQRankSum=0.736;QD=29.12;ReadPosRankSum=-0.736	GT:AD:DP:GQ:MLPSAC:MLPSAF:PL	0/1/1/1/1/1:1,5:6:2:5:0.833:198,28,14,6,2,0,27											GATK	757	No hit in this database		No hit in this database
Sp1_comp206961_c0_seq1	687	.	A	T	138.4	PASS	AC=6;AF=1.00;AN=6;DP=4;Dels=0.00;FS=0.000;HaplotypeScore=0.0000;MLEAC=6;MLEAF=1.00;MQ=58.56;MQ0=0;QD=34.60	GT:AD:DP:GQ:MLPSAC:MLPSAF:PL	1/1/1/1/1/1:0,4:4:3:6:1.00:162,31,19,12,7,3,0											GATK	757	No hit in this database		No hit in this database
Sp1_comp206961_c0_seq1	697	.	G	A	93.56	PASS	AC=4;AF=0.667;AN=6;BaseQRankSum=0.727;DP=4;Dels=0.00;FS=0.000;HaplotypeScore=0.0000;MLEAC=4;MLEAF=0.667;MQ=58.56;MQ0=0;MQRankSum=0.727;QD=23.39;ReadPosRankSum=0.727	GT:AD:DP:GQ:MLPSAC:MLPSAF:PL	0/0/1/1/1/1:1,3:4:0:4:0.667:115,14,6,2,0,0,26											GATK	757	No hit in this database		No hit in this database
Sp1_comp206961_c0_seq1	711	.	C	A	36.72	LowQual	AC=6;AF=1.00;AN=6;BaseQRankSum=0.736;DP=3;Dels=0.00;FS=0.000;HaplotypeScore=0.0000;MLEAC=6;MLEAF=1.00;MQ=58.07;MQ0=0;MQRankSum=0.736;QD=12.24;ReadPosRankSum=0.736	GT:AD:DP:GQ:MLPSAC:MLPSAF:PL	1/1/1/1/1/1:1,2:3:2:6:1.00:59,16,10,6,4,2,0											GATK	757	No hit in this database		No hit in this database
Sp1_comp206961_c0_seq1	10	.	A	T	16.1	.	DP=3;VDB=0.0099;AF1=0.5002;AC1=1;DP4=1,0,2,0;MQ=48;FQ=6.08;PV4=1,0.19,0,0	GT:PL:GQ	0/1:46,0,32:35											SAM	757	No hit in this database		No hit in this database
Sp1_comp206961_c0_seq1	22	.	G	T	11.3	.	DP=1;AF1=1;AC1=2;DP4=0,0,1,0;MQ=60;FQ=-30	GT:PL:GQ	1/1:41,3,0:5											SAM	757	No hit in this database		No hit in this database
Sp1_comp206961_c0_seq1	24	.	A	G	11.3	.	DP=1;AF1=1;AC1=2;DP4=0,0,1,0;MQ=60;FQ=-30	GT:PL:GQ	1/1:41,3,0:5											SAM	757	No hit in this database		No hit in this database
Sp1_comp206961_c0_seq1	30	.	C	T	11.3	.	DP=1;AF1=1;AC1=2;DP4=0,0,1,0;MQ=60;FQ=-30	GT:PL:GQ	1/1:41,3,0:5											SAM	757	No hit in this database		No hit in this database
Sp1_comp206961_c0_seq1	38	.	A	T	11.3	.	DP=1;AF1=1;AC1=2;DP4=0,0,1,0;MQ=60;FQ=-30	GT:PL:GQ	1/1:41,3,0:5											SAM	757	No hit in this database		No hit in this database
Sp1_comp206961_c0_seq1	41	.	T	G	3.55	.	DP=1;AF1=1;AC1=2;DP4=0,0,1,0;MQ=60;FQ=-30	GT:PL:GQ	0/1:31,3,0:4											SAM	757	No hit in this database		No hit in this database
Sp1_comp206961_c0_seq1	58	.	A	G	6.2	.	DP=1;AF1=1;AC1=2;DP4=0,0,1,0;MQ=60;FQ=-30	GT:PL:GQ	1/1:35,3,0:4											SAM	757	No hit in this database		No hit in this database
Sp1_comp206961_c0_seq1	63	.	A	G	6.2	.	DP=1;AF1=1;AC1=2;DP4=0,0,1,0;MQ=60;FQ=-30	GT:PL:GQ	1/1:35,3,0:4											SAM	757	No hit in this database		No hit in this database
Sp1_comp206962_c0_seq1	106	.	C	T	13.9	.	DP=2;VDB=0.0099;AF1=1;AC1=2;DP4=0,0,0,2;MQ=25;FQ=-33	GT:PL:GQ	1/1:45,6,0:10	Sp1_comp206962_c0_seq1	106	.	C	T	55.71	PASS	AC=6;AF=1.00;AN=6;BaseQRankSum=-2.083;DP=13;Dels=0.00;FS=0.000;HaplotypeScore=0.0000;MLEAC=6;MLEAF=1.00;MQ=59.56;MQ0=0;MQRankSum=-0.540;QD=4.29;ReadPosRankSum=-1.466	GT:AD:DP:GQ:MLPSAC:MLPSAF:PL	1/1/1/1/1/1:9,4:13:2:6:1.00:78,16,10,6,4,2,0	SG	213	No hit in this database		No hit in this database
Sp1_comp206962_c0_seq1	109	.	G	C	13.9	.	DP=3;VDB=0.0040;AF1=1;AC1=2;DP4=0,0,0,2;MQ=25;FQ=-33	GT:PL:GQ	1/1:45,6,0:10	Sp1_comp206962_c0_seq1	109	.	G	C	85.16	PASS	AC=6;AF=1.00;AN=6;DP=14;Dels=0.00;FS=0.000;HaplotypeScore=0.0000;MLEAC=6;MLEAF=1.00;MQ=59.59;MQ0=0;QD=6.08	GT:AD:DP:GQ:MLPSAC:MLPSAF:PL	1/1/1/1/1/1:0,14:14:2:6:1.00:108,23,14,9,5,2,0	SG	213	No hit in this database		No hit in this database
Sp1_comp206962_c0_seq1	117	.	C	T	7.8	.	DP=3;VDB=0.0099;AF1=0.5009;AC1=1;DP4=0,1,0,2;MQ=35;FQ=-4.9;PV4=1,1,0,1	GT:PL:GQ	0/1:37,0,24:28	Sp1_comp206962_c0_seq1	117	.	C	T	51.02	PASS	AC=4;AF=0.667;AN=6;BaseQRankSum=-1.929;DP=13;Dels=0.00;FS=0.000;HaplotypeScore=0.9987;MLEAC=4;MLEAF=0.667;MQ=59.56;MQ0=0;MQRankSum=0.077;QD=3.92;ReadPosRankSum=-0.231	GT:AD:DP:GQ:MLPSAC:MLPSAF:PL	0/0/1/1/1/1:9,4:13:1:4:0.667:72,8,3,1,0,1,29	SG	213	No hit in this database		No hit in this database
Sp1_comp206962_c0_seq1	31	.	C	T	35	.	DP=5;VDB=0.0099;AF1=0.5;AC1=1;DP4=3,0,1,1;MQ=58;FQ=37.7;PV4=0.4,1,0.14,0.47	GT:PL:GQ	0/1:65,0,76:68											SAM	213	No hit in this database		No hit in this database
Sp1_comp206962_c0_seq1	64	.	A	T	6.2	.	DP=2;AF1=0.5002;AC1=1;DP4=1,0,0,1;MQ=60;FQ=4.02;PV4=1,1,1,1	GT:PL:GQ	0/1:35,0,30:32											SAM	213	No hit in this database		No hit in this database
Sp1_comp206962_c0_seq1	7	.	C	A	27	.	DP=7;VDB=0.0099;AF1=0.5;AC1=1;DP4=3,2,1,1;MQ=53;FQ=30;PV4=1,1,1,1	GT:PL:GQ	0/1:57,0,142:60											SAM	213	No hit in this database		No hit in this database
Sp1_comp206970_c0_seq1	173	.	G	T	222	.	DP=10;VDB=0.0380;AF1=1;AC1=2;DP4=0,0,5,5;MQ=46;FQ=-57	GT:PL:GQ	1/1:255,30,0:57	Sp1_comp206970_c0_seq1	173	.	G	T	391.6	PASS	AC=6;AF=1.00;AN=6;DP=10;Dels=0.00;FS=0.000;HaplotypeScore=0.0000;MLEAC=6;MLEAF=1.00;MQ=59.80;MQ0=0;QD=29.52	GT:AD:DP:GQ:MLPSAC:MLPSAF:PL	1/1/1/1/1/1:0,10:10:8:6:1.00:417,78,48,30,18,8,0	SG	533	No hit in this database		No hit in this database
Sp1_comp206970_c0_seq1	390	.	C	A	78	.	DP=11;VDB=0.0384;AF1=0.5;AC1=1;DP4=1,2,3,4;MQ=49;FQ=54;PV4=1,9.3e-06,0.14,0.25	GT:PL:GQ	0/1:108,0,81:84	Sp1_comp206970_c0_seq1	390	.	C	A	271.21	PASS	AC=4;AF=0.667;AN=6;BaseQRankSum=-1.106;DP=11;Dels=0.00;FS=0.000;HaplotypeScore=0.0000;MLEAC=4;MLEAF=0.667;MQ=60.00;MQ0=0;MQRankSum=-2.262;QD=24.66;ReadPosRankSum=-0.382	GT:AD:DP:GQ:MLPSAC:MLPSAF:PL	0/0/1/1/1/1:3,8:11:1:4:0.667:294,36,15,5,0,1,102	SG	533	No hit in this database		No hit in this database
Sp1_comp206970_c0_seq1	408	.	T	C	24	.	DP=8;VDB=0.0159;AF1=0.5;AC1=1;DP4=3,3,1,1;MQ=48;FQ=27;PV4=1,1,1.3e-05,1	GT:PL:GQ	0/1:54,0,166:57	Sp1_comp206970_c0_seq1	408	.	T	C	49.22	LowQual	AC=2;AF=0.333;AN=6;BaseQRankSum=0.720;DP=6;Dels=0.00;FS=0.000;HaplotypeScore=1.9995;MLEAC=2;MLEAF=0.333;MQ=60.00;MQ0=0;MQRankSum=1.380;QD=8.20;ReadPosRankSum=0.720	GT:AD:DP:GQ:MLPSAC:MLPSAF:PL	0/0/0/0/1/1:4,2:6:1:2:0.333:71,2,0,1,6,16,155	SG	533	No hit in this database		No hit in this database
Sp1_comp206970_c0_seq1	490	.	G	T	43	.	DP=6;VDB=0.0107;AF1=0.5;AC1=1;DP4=1,1,1,2;MQ=39;FQ=17.1;PV4=1,0.15,1,0.25	GT:PL:GQ	0/1:73,0,44:47	Sp1_comp206970_c0_seq1	490	.	G	T	417.2	PASS	AC=5;AF=0.833;AN=6;BaseQRankSum=-1.246;DP=16;Dels=0.00;FS=5.119;HaplotypeScore=1.9997;MLEAC=5;MLEAF=0.833;MQ=57.40;MQ0=0;MQRankSum=1.699;QD=26.08;ReadPosRankSum=1.133	GT:AD:DP:GQ:MLPSAC:MLPSAF:PL	0/1/1/1/1/1:5,11:16:5:5:0.833:442,63,32,15,5,0,65	SG	533	No hit in this database		No hit in this database
Sp1_comp206970_c0_seq1	95	.	C	T	4.77	.	DP=9;VDB=0.0398;AF1=0.5;AC1=1;DP4=0,1,0,1;MQ=55;FQ=5.38;PV4=1,1,1,1	GT:PL:GQ	0/1:33,0,35:32	Sp1_comp206970_c0_seq1	95	.	C	T	279.27	PASS	AC=5;AF=0.833;AN=6;BaseQRankSum=-0.751;DP=9;Dels=0.00;FS=0.000;HaplotypeScore=0.0000;MLEAC=5;MLEAF=0.833;MQ=60.00;MQ0=0;MQRankSum=-0.751;QD=31.03;ReadPosRankSum=-0.751	GT:AD:DP:GQ:MLPSAC:MLPSAF:PL	0/1/1/1/1/1:1,8:9:5:5:0.833:304,49,26,13,5,0,32	SG	533	No hit in this database		No hit in this database
Sp1_comp206970_c0_seq1	399	.	G	T	165.75	PASS	AC=4;AF=0.667;AN=6;BaseQRankSum=-0.198;DP=7;Dels=0.00;FS=0.000;HaplotypeScore=1.9996;MLEAC=4;MLEAF=0.667;MQ=60.00;MQ0=0;MQRankSum=1.495;QD=23.68;ReadPosRankSum=-1.495	GT:AD:DP:GQ:MLPSAC:MLPSAF:PL	0/0/1/1/1/1:2,5:7:1:4:0.667:188,22,9,3,0,1,69											GATK	533	No hit in this database		No hit in this database
Sp1_comp206970_c0_seq1	466	.	A	C	338.96	PASS	AC=5;AF=0.833;AN=6;BaseQRankSum=0.099;DP=13;Dels=0.00;FS=0.000;HaplotypeScore=0.0000;MLEAC=5;MLEAF=0.833;MQ=58.98;MQ0=0;MQRankSum=-1.480;QD=26.07;ReadPosRankSum=-1.480	GT:AD:DP:GQ:MLPSAC:MLPSAF:PL	0/1/1/1/1/1:2,11:13:3:5:0.833:363,49,24,10,3,0,66											GATK	533	No hit in this database		No hit in this database
Sp1_comp206970_c1_seq1	102	.	A	G	19.1	.	DP=6;VDB=0.0309;AF1=0.5;AC1=1;DP4=1,1,1,2;MQ=37;FQ=21.9;PV4=1,1,0.035,0.25	GT:PL:GQ	0/1:49,0,65:52	Sp1_comp206970_c1_seq1	102	.	A	G	142.22	PASS	AC=4;AF=0.667;AN=6;BaseQRankSum=0.922;DP=7;Dels=0.00;FS=0.000;HaplotypeScore=0.0000;MLEAC=4;MLEAF=0.667;MQ=60.00;MQ0=0;MQRankSum=0.198;QD=20.32;ReadPosRankSum=-1.495	GT:AD:DP:GQ:MLPSAC:MLPSAF:PL	0/0/1/1/1/1:2,5:7:1:4:0.667:164,16,6,1,0,2,73	SG	295	No hit in this database		No hit in this database
Sp1_comp206970_c1_seq1	179	.	A	T	26	.	DP=8;VDB=0.0365;AF1=1;AC1=2;DP4=0,0,0,3;MQ=41;FQ=-36	GT:PL:GQ	1/1:58,9,0:16	Sp1_comp206970_c1_seq1	179	.	A	T	356.79	PASS	AC=6;AF=1.00;AN=6;DP=9;Dels=0.00;FS=0.000;HaplotypeScore=0.0000;MLEAC=6;MLEAF=1.00;MQ=60.00;MQ0=0;QD=30.73	GT:AD:DP:GQ:MLPSAC:MLPSAF:PL	1/1/1/1/1/1:0,9:9:7:6:1.00:382,70,43,27,16,7,0	SG	295	No hit in this database		No hit in this database
Sp1_comp206970_c1_seq1	193	.	C	T	181	.	DP=9;VDB=0.0365;AF1=0.5554;AC1=1;DP4=1,0,3,5;MQ=44;FQ=-20;PV4=0.44,1,0.021,1	GT:PL:GQ	0/1:211,0,7:10	Sp1_comp206970_c1_seq1	193	.	C	T	368.79	PASS	AC=6;AF=1.00;AN=6;DP=9;Dels=0.00;FS=0.000;HaplotypeScore=0.0000;MLEAC=6;MLEAF=1.00;MQ=60.00;MQ0=0;QD=29.26	GT:AD:DP:GQ:MLPSAC:MLPSAF:PL	1/1/1/1/1/1:0,9:9:7:6:1.00:394,70,43,27,16,7,0	SG	295	No hit in this database		No hit in this database
Sp1_comp206970_c1_seq1	200	.	C	A	17.1	.	DP=9;VDB=0.0365;AF1=0.5005;AC1=1;DP4=1,0,1,2;MQ=43;FQ=-3.02;PV4=1,0.0061,0.0024,1	GT:PL:GQ	0/1:47,0,27:30	Sp1_comp206970_c1_seq1	200	.	C	A	360.79	PASS	AC=6;AF=1.00;AN=6;DP=9;Dels=0.00;FS=0.000;HaplotypeScore=0.0000;MLEAC=6;MLEAF=1.00;MQ=60.00;MQ0=0;QD=27.15	GT:AD:DP:GQ:MLPSAC:MLPSAF:PL	1/1/1/1/1/1:0,9:9:7:6:1.00:386,70,43,27,16,7,0	SG	295	No hit in this database		No hit in this database
Sp1_comp206970_c1_seq1	61	.	T	A	14.2	.	DP=7;VDB=0.0177;AF1=0.5;AC1=1;DP4=2,2,1,2;MQ=45;FQ=17.1;PV4=1,1,0.0033,1	GT:PL:GQ	0/1:44,0,102:47	Sp1_comp206970_c1_seq1	61	.	T	A	137.22	PASS	AC=4;AF=0.667;AN=6;BaseQRankSum=0.546;DP=10;Dels=0.00;FS=0.000;HaplotypeScore=4.9988;MLEAC=4;MLEAF=0.667;MQ=60.00;MQ0=0;MQRankSum=-0.546;QD=13.72;ReadPosRankSum=0.895	GT:AD:DP:GQ:MLPSAC:MLPSAF:PL	0/0/1/1/1/1:3,7:10:1:4:0.667:159,16,6,1,0,2,68	SG	295	No hit in this database		No hit in this database
Sp1_comp206970_c1_seq1	150	.	A	C	260.63	PASS	AC=5;AF=0.833;AN=6;BaseQRankSum=0.747;DP=8;Dels=0.00;FS=0.000;HaplotypeScore=0.0000;MLEAC=5;MLEAF=0.833;MQ=60.00;MQ0=0;MQRankSum=-0.747;QD=32.58;ReadPosRankSum=0.747	GT:AD:DP:GQ:MLPSAC:MLPSAF:PL	0/1/1/1/1/1:1,7:8:4:5:0.833:285,42,22,11,4,0,25											GATK	295	No hit in this database		No hit in this database
Sp1_comp206970_c1_seq1	263	.	A	C	46.02	LowQual	AC=4;AF=0.667;AN=6;BaseQRankSum=-0.731;DP=5;Dels=0.00;FS=0.000;HaplotypeScore=0.0000;MLEAC=4;MLEAF=0.667;MQ=60.00;MQ0=0;MQRankSum=0.731;QD=9.20;ReadPosRankSum=-0.731	GT:AD:DP:GQ:MLPSAC:MLPSAF:PL	0/0/1/1/1/1:1,4:5:1:4:0.667:67,8,3,1,0,1,37											GATK	295	No hit in this database		No hit in this database
Sp1_comp206970_c1_seq1	36	.	G	T	95.16	PASS	AC=6;AF=1.00;AN=6;BaseQRankSum=-0.747;DP=8;Dels=0.00;FS=0.000;HaplotypeScore=0.0000;MLEAC=6;MLEAF=1.00;MQ=60.00;MQ0=0;MQRankSum=0.747;QD=11.90;ReadPosRankSum=-0.747	GT:AD:DP:GQ:MLPSAC:MLPSAF:PL	1/1/1/1/1/1:1,7:8:2:6:1.00:118,23,14,9,5,2,0											GATK	295	No hit in this database		No hit in this database
Sp1_comp206970_c1_seq1	39	.	A	G	99.16	PASS	AC=6;AF=1.00;AN=6;BaseQRankSum=-0.747;DP=8;Dels=0.00;FS=0.000;HaplotypeScore=0.0000;MLEAC=6;MLEAF=1.00;MQ=60.00;MQ0=0;MQRankSum=-0.747;QD=12.40;ReadPosRankSum=-0.747	GT:AD:DP:GQ:MLPSAC:MLPSAF:PL	1/1/1/1/1/1:1,7:8:2:6:1.00:122,23,14,9,5,2,0											GATK	295	No hit in this database		No hit in this database
Sp1_comp206970_c1_seq1	72	.	T	G	125.22	PASS	AC=4;AF=0.667;AN=6;BaseQRankSum=0.322;DP=8;Dels=0.00;FS=0.000;HaplotypeScore=0.0000;MLEAC=4;MLEAF=0.667;MQ=60.00;MQ0=0;MQRankSum=0.684;QD=15.65;ReadPosRankSum=1.221	GT:AD:DP:GQ:MLPSAC:MLPSAF:PL	0/0/1/1/1/1:3,5:8:1:4:0.667:147,16,6,1,0,2,73											GATK	295	No hit in this database		No hit in this database
Sp1_comp206970_c1_seq1	96	.	A	T	123.22	PASS	AC=4;AF=0.667;AN=6;BaseQRankSum=0.000;DP=7;Dels=0.00;FS=3.136;HaplotypeScore=0.9999;MLEAC=4;MLEAF=0.667;MQ=60.00;MQ0=0;MQRankSum=0.550;QD=17.60;ReadPosRankSum=-0.550	GT:AD:DP:GQ:MLPSAC:MLPSAF:PL	0/0/1/1/1/1:3,4:7:1:4:0.667:145,16,6,1,0,2,75											GATK	295	No hit in this database		No hit in this database
Sp1_comp2069701_c0_seq1	139	.	G	A	3.55	.	DP=1;AF1=1;AC1=2;DP4=0,0,0,1;MQ=40;FQ=-30	GT:PL:GQ	0/1:31,3,0:4											SAM	247	gi|302909255|ref|XP_003050032.1|	predicted protein [Nectria haematococca mpVI 77-13-4]	No hit in this database
Sp1_comp2069703_c0_seq1	155	.	A	G	76	.	DP=6;VDB=0.0120;AF1=0.502;AC1=1;DP4=0,1,3,2;MQ=33;FQ=-6.96;PV4=1,0.17,0.018,0.034	GT:PL:GQ	0/1:106,0,21:24	Sp1_comp2069703_c0_seq1	155	.	A	G	195.06	PASS	AC=5;AF=0.833;AN=6;BaseQRankSum=-0.742;DP=7;Dels=0.00;FS=0.000;HaplotypeScore=0.0000;MLEAC=5;MLEAF=0.833;MQ=60.00;MQ0=0;MQRankSum=-0.742;QD=27.87;ReadPosRankSum=-0.742	GT:AD:DP:GQ:MLPSAC:MLPSAF:PL	0/1/1/1/1/1:1,6:7:3:5:0.833:219,35,18,9,3,0,31	SG	365	gi|460397606|ref|XP_004244358.1|	PREDICTED: uncharacterized protein LOC101244097 [Solanum lycopersicum]	No hit in this database
Sp1_comp2069703_c0_seq1	175	.	T	G	43	.	DP=9;VDB=0.0082;AF1=0.5;AC1=1;DP4=4,1,2,2;MQ=42;FQ=46;PV4=0.52,0.49,0.0023,1	GT:PL:GQ	0/1:73,0,130:76	Sp1_comp2069703_c0_seq1	175	.	T	G	162.13	PASS	AC=3;AF=0.500;AN=6;BaseQRankSum=1.098;DP=10;Dels=0.00;FS=6.854;HaplotypeScore=0.9996;MLEAC=3;MLEAF=0.500;MQ=60.00;MQ0=0;MQRankSum=-0.336;QD=16.21;ReadPosRankSum=1.453	GT:AD:DP:GQ:MLPSAC:MLPSAF:PL	0/0/0/1/1/1:5,5:10:3:3:0.500:185,13,3,0,3,13,183	SG	365	gi|460397606|ref|XP_004244358.1|	PREDICTED: uncharacterized protein LOC101244097 [Solanum lycopersicum]	No hit in this database
Sp1_comp2069703_c0_seq1	236	.	A	G	81	.	DP=15;VDB=0.0393;AF1=0.5;AC1=1;DP4=5,1,5,3;MQ=43;FQ=84;PV4=0.58,3.2e-07,0.0016,0.079	GT:PL:GQ	0/1:111,0,139:99	Sp1_comp2069703_c0_seq1	236	.	A	G	355.34	PASS	AC=3;AF=0.500;AN=6;BaseQRankSum=0.044;DP=18;Dels=0.00;FS=4.359;HaplotypeScore=0.0000;MLEAC=3;MLEAF=0.500;MQ=60.00;MQ0=0;MQRankSum=-0.311;QD=19.74;ReadPosRankSum=-2.266	GT:AD:DP:GQ:MLPSAC:MLPSAF:PL	0/0/0/1/1/1:8,10:18:0:3:0.500:378,32,9,0,0,11,246	SG	365	gi|460397606|ref|XP_004244358.1|	PREDICTED: uncharacterized protein LOC101244097 [Solanum lycopersicum]	No hit in this database
Sp1_comp2069703_c0_seq1	298	.	A	G	28	.	DP=8;VDB=0.0019;AF1=0.5;AC1=1;DP4=2,1,3,1;MQ=42;FQ=31;PV4=1,0.00021,3.4e-05,1	GT:PL:GQ	0/1:58,0,88:61	Sp1_comp2069703_c0_seq1	298	.	A	G	199.05	PASS	AC=3;AF=0.500;AN=6;BaseQRankSum=1.415;DP=17;Dels=0.00;FS=0.000;HaplotypeScore=0.0000;MLEAC=3;MLEAF=0.500;MQ=60.00;MQ0=0;MQRankSum=0.146;QD=11.71;ReadPosRankSum=-0.537	GT:AD:DP:GQ:MLPSAC:MLPSAF:PL	0/0/0/1/1/1:7,10:17:3:3:0.500:222,15,3,0,3,15,217	SG	365	gi|460397606|ref|XP_004244358.1|	PREDICTED: uncharacterized protein LOC101244097 [Solanum lycopersicum]	No hit in this database
Sp1_comp2069703_c0_seq1	308	.	G	A	72	.	DP=6;VDB=0.0004;AF1=0.5;AC1=1;DP4=1,1,3,1;MQ=41;FQ=29;PV4=1,0.23,0.00034,1	GT:PL:GQ	0/1:102,0,56:59	Sp1_comp2069703_c0_seq1	308	.	G	A	252.49	PASS	AC=3;AF=0.500;AN=6;BaseQRankSum=1.292;DP=20;Dels=0.00;FS=0.000;HaplotypeScore=0.7887;MLEAC=3;MLEAF=0.500;MQ=58.83;MQ0=0;MQRankSum=-0.152;QD=12.62;ReadPosRankSum=-0.228	GT:AD:DP:GQ:MLPSAC:MLPSAF:PL	0/0/0/1/1/1:9,11:20:4:3:0.500:276,20,4,0,4,20,260	SG	365	gi|460397606|ref|XP_004244358.1|	PREDICTED: uncharacterized protein LOC101244097 [Solanum lycopersicum]	No hit in this database
Sp1_comp2069703_c0_seq1	317	.	T	A	32	.	DP=5;VDB=0.0004;AF1=0.5004;AC1=1;DP4=1,0,2,1;MQ=40;FQ=3.55;PV4=1,0.068,0.016,0.02	GT:PL:GQ	0/1:62,0,28:31	Sp1_comp2069703_c0_seq1	317	.	T	A	258.86	PASS	AC=3;AF=0.500;AN=6;BaseQRankSum=0.501;DP=20;Dels=0.00;FS=1.885;HaplotypeScore=0.7887;MLEAC=3;MLEAF=0.500;MQ=58.83;MQ0=0;MQRankSum=0.887;QD=12.94;ReadPosRankSum=-1.736	GT:AD:DP:GQ:MLPSAC:MLPSAF:PL	0/0/0/1/1/1:8,12:20:2:3:0.500:282,23,5,0,2,16,240	SG	365	gi|460397606|ref|XP_004244358.1|	PREDICTED: uncharacterized protein LOC101244097 [Solanum lycopersicum]	No hit in this database
Sp1_comp2069703_c0_seq1	59	.	A	G	9.52	.	DP=4;VDB=0.0184;AF1=0.5;AC1=1;DP4=1,1,1,1;MQ=44;FQ=12.3;PV4=1,0.0046,0.029,0.021	GT:PL:GQ	0/1:39,0,70:41	Sp1_comp2069703_c0_seq1	59	.	A	G	124.22	PASS	AC=4;AF=0.667;AN=6;BaseQRankSum=-1.920;DP=8;Dels=0.00;FS=0.000;HaplotypeScore=0.0000;MLEAC=4;MLEAF=0.667;MQ=59.28;MQ0=0;MQRankSum=-0.956;QD=15.53;ReadPosRankSum=0.322	GT:AD:DP:GQ:MLPSAC:MLPSAF:PL	0/0/1/1/1/1:3,5:8:1:4:0.667:146,16,6,1,0,2,75	SG	365	gi|460397606|ref|XP_004244358.1|	PREDICTED: uncharacterized protein LOC101244097 [Solanum lycopersicum]	No hit in this database
Sp1_comp2069703_c0_seq1	68	.	A	G	5.46	.	DP=5;VDB=0.0116;AF1=0.4999;AC1=1;DP4=1,1,1,1;MQ=44;FQ=7.8;PV4=1,0.013,0.029,0.048	GT:PL:GQ	0/1:34,0,70:34	Sp1_comp2069703_c0_seq1	68	.	A	G	125.22	PASS	AC=4;AF=0.667;AN=6;BaseQRankSum=-1.589;DP=8;Dels=0.00;FS=0.000;HaplotypeScore=0.0000;MLEAC=4;MLEAF=0.667;MQ=59.28;MQ0=0;MQRankSum=1.067;QD=15.65;ReadPosRankSum=-0.572	GT:AD:DP:GQ:MLPSAC:MLPSAF:PL	0/0/1/1/1/1:2,6:8:1:4:0.667:147,16,6,1,0,2,75	SG	365	gi|460397606|ref|XP_004244358.1|	PREDICTED: uncharacterized protein LOC101244097 [Solanum lycopersicum]	No hit in this database
Sp1_comp2069703_c0_seq1	83	.	C	T	42	.	DP=6;VDB=0.0116;AF1=0.5;AC1=1;DP4=1,2,2,1;MQ=43;FQ=45;PV4=1,1,0.0056,1	GT:PL:GQ	0/1:72,0,92:75	Sp1_comp2069703_c0_seq1	83	.	C	T	172.81	PASS	AC=4;AF=0.667;AN=6;BaseQRankSum=0.322;DP=8;Dels=0.00;FS=0.000;HaplotypeScore=0.9999;MLEAC=4;MLEAF=0.667;MQ=59.28;MQ0=0;MQRankSum=0.684;QD=21.60;ReadPosRankSum=0.322	GT:AD:DP:GQ:MLPSAC:MLPSAF:PL	0/0/1/1/1/1:3,5:8:1:4:0.667:195,18,6,1,0,4,106	SG	365	gi|460397606|ref|XP_004244358.1|	PREDICTED: uncharacterized protein LOC101244097 [Solanum lycopersicum]	No hit in this database
Sp1_comp2069703_c0_seq1	122	.	A	G	90.82	PASS	AC=3;AF=0.500;AN=6;BaseQRankSum=0.358;DP=5;Dels=0.00;FS=0.000;HaplotypeScore=0.0000;MLEAC=3;MLEAF=0.500;MQ=60.00;MQ0=0;MQRankSum=-0.358;QD=18.16;ReadPosRankSum=0.358	GT:AD:DP:GQ:MLPSAC:MLPSAF:PL	0/0/0/1/1/1:2,3:5:0:3:0.500:112,10,3,0,0,3,65											GATK	365	gi|460397606|ref|XP_004244358.1|	PREDICTED: uncharacterized protein LOC101244097 [Solanum lycopersicum]	No hit in this database
Sp1_comp2069703_c0_seq1	18	.	T	A	53.02	PASS	AC=4;AF=0.667;AN=6;BaseQRankSum=0.322;DP=9;Dels=0.00;FS=8.451;HaplotypeScore=0.9993;MLEAC=4;MLEAF=0.667;MQ=55.91;MQ0=0;MQRankSum=-0.956;QD=5.89;ReadPosRankSum=-1.920	GT:AD:DP:GQ:MLPSAC:MLPSAF:PL	0/0/1/1/1/1:4,5:9:1:4:0.667:74,8,3,1,0,1,31											GATK	365	gi|460397606|ref|XP_004244358.1|	PREDICTED: uncharacterized protein LOC101244097 [Solanum lycopersicum]	No hit in this database
Sp1_comp2069703_c0_seq1	204	.	A	G	189.05	PASS	AC=3;AF=0.500;AN=6;BaseQRankSum=-0.312;DP=13;Dels=0.00;FS=9.890;HaplotypeScore=0.0000;MLEAC=3;MLEAF=0.500;MQ=60.00;MQ0=0;MQRankSum=-0.101;QD=14.54;ReadPosRankSum=1.093	GT:AD:DP:GQ:MLPSAC:MLPSAF:PL	0/0/0/1/1/1:7,6:13:3:3:0.500:212,15,3,0,3,15,229											GATK	365	gi|460397606|ref|XP_004244358.1|	PREDICTED: uncharacterized protein LOC101244097 [Solanum lycopersicum]	No hit in this database
Sp1_comp2069703_c0_seq1	287	.	G	A	186.05	PASS	AC=3;AF=0.500;AN=6;BaseQRankSum=1.059;DP=16;Dels=0.00;FS=1.822;HaplotypeScore=0.0000;MLEAC=3;MLEAF=0.500;MQ=60.00;MQ0=0;MQRankSum=-0.635;QD=11.63;ReadPosRankSum=0.529	GT:AD:DP:GQ:MLPSAC:MLPSAF:PL	0/0/0/1/1/1:7,9:16:3:3:0.500:209,15,3,0,3,15,216											GATK	365	gi|460397606|ref|XP_004244358.1|	PREDICTED: uncharacterized protein LOC101244097 [Solanum lycopersicum]	No hit in this database
Sp1_comp2069703_c0_seq1	336	.	A	C	149.4	PASS	AC=6;AF=1.00;AN=6;DP=7;Dels=0.00;FS=0.000;HaplotypeScore=0.0000;MLEAC=6;MLEAF=1.00;MQ=60.00;MQ0=0;QD=21.34	GT:AD:DP:GQ:MLPSAC:MLPSAF:PL	1/1/1/1/1/1:0,7:7:3:6:1.00:173,31,19,12,7,3,0											GATK	365	gi|460397606|ref|XP_004244358.1|	PREDICTED: uncharacterized protein LOC101244097 [Solanum lycopersicum]	No hit in this database
Sp1_comp2069703_c0_seq1	339	.	A	T	152.4	PASS	AC=6;AF=1.00;AN=6;DP=5;Dels=0.00;FS=0.000;HaplotypeScore=0.0000;MLEAC=6;MLEAF=1.00;MQ=60.00;MQ0=0;QD=30.48	GT:AD:DP:GQ:MLPSAC:MLPSAF:PL	1/1/1/1/1/1:0,5:5:3:6:1.00:176,31,19,12,7,3,0											GATK	365	gi|460397606|ref|XP_004244358.1|	PREDICTED: uncharacterized protein LOC101244097 [Solanum lycopersicum]	No hit in this database
Sp1_comp2069703_c0_seq1	342	.	A	G	152.4	PASS	AC=6;AF=1.00;AN=6;DP=5;Dels=0.00;FS=0.000;HaplotypeScore=0.0000;MLEAC=6;MLEAF=1.00;MQ=60.00;MQ0=0;QD=30.48	GT:AD:DP:GQ:MLPSAC:MLPSAF:PL	1/1/1/1/1/1:0,5:5:3:6:1.00:176,31,19,12,7,3,0											GATK	365	gi|460397606|ref|XP_004244358.1|	PREDICTED: uncharacterized protein LOC101244097 [Solanum lycopersicum]	No hit in this database
Sp1_comp2069703_c0_seq1	344	.	T	C	151.4	PASS	AC=6;AF=1.00;AN=6;DP=5;Dels=0.00;FS=0.000;HaplotypeScore=0.0000;MLEAC=6;MLEAF=1.00;MQ=60.00;MQ0=0;QD=30.28	GT:AD:DP:GQ:MLPSAC:MLPSAF:PL	1/1/1/1/1/1:0,5:5:3:6:1.00:175,31,19,12,7,3,0											GATK	365	gi|460397606|ref|XP_004244358.1|	PREDICTED: uncharacterized protein LOC101244097 [Solanum lycopersicum]	No hit in this database
Sp1_comp2069703_c0_seq1	44	.	T	C	41.98	LowQual	AC=3;AF=0.500;AN=6;BaseQRankSum=0.550;DP=7;Dels=0.00;FS=3.136;HaplotypeScore=0.0000;MLEAC=3;MLEAF=0.500;MQ=58.35;MQ0=0;MQRankSum=0.550;QD=6.00;ReadPosRankSum=-0.937	GT:AD:DP:GQ:MLPSAC:MLPSAF:PL	0/0/0/1/1/1:4,3:7:1:3:0.500:63,5,1,0,1,5,71											GATK	365	gi|460397606|ref|XP_004244358.1|	PREDICTED: uncharacterized protein LOC101244097 [Solanum lycopersicum]	No hit in this database
Sp1_comp2069703_c0_seq1	47	.	A	G	45.98	LowQual	AC=3;AF=0.500;AN=6;BaseQRankSum=0.406;DP=6;Dels=0.00;FS=0.000;HaplotypeScore=0.0000;MLEAC=3;MLEAF=0.500;MQ=59.04;MQ0=0;MQRankSum=-0.406;QD=7.66;ReadPosRankSum=-0.406	GT:AD:DP:GQ:MLPSAC:MLPSAF:PL	0/0/0/1/1/1:3,3:6:1:3:0.500:67,5,1,0,1,5,73											GATK	365	gi|460397606|ref|XP_004244358.1|	PREDICTED: uncharacterized protein LOC101244097 [Solanum lycopersicum]	No hit in this database
Sp1_comp2069703_c0_seq1	253	.	C	G	4.77	.	DP=6;VDB=0.0365;AF1=0.4999;AC1=1;DP4=3,1,2,0;MQ=49;FQ=6.99;PV4=1,0.0035,0.015,0.07	GT:PL:GQ	0/1:33,0,117:33											SAM	365	gi|460397606|ref|XP_004244358.1|	PREDICTED: uncharacterized protein LOC101244097 [Solanum lycopersicum]	No hit in this database
Sp1_comp2069706_c0_seq1	197	.	T	A	8.65	.	DP=1;AF1=1;AC1=2;DP4=0,0,1,0;MQ=38;FQ=-30	GT:PL:GQ	1/1:38,3,0:5	Sp1_comp2069706_c0_seq1	197	.	T	A	65.71	PASS	AC=6;AF=1.00;AN=6;DP=2;Dels=0.00;FS=0.000;HaplotypeScore=0.0000;MLEAC=6;MLEAF=1.00;MQ=60.00;MQ0=0;QD=32.86	GT:AD:DP:GQ:MLPSAC:MLPSAF:PL	1/1/1/1/1/1:0,2:2:2:6:1.00:88,16,10,6,4,2,0	SG	272	gi|147798550|emb|CAN72186.1|	hypothetical protein VITISV_012898 [Vitis vinifera]	AT2G45340.1	Leucine-rich repeat protein kinase family protein		Leucine-rich repeat protein kinase family protein; FUNCTIONS IN: protein serine/threonine kinase activity, protein kinase activity, ATP binding; INVOLVED IN: transmembrane receptor protein tyrosine kinase signaling pathway, protein amino acid phosphorylation; LOCATED IN: endomembrane system; EXPRESSED IN: 21 plant structures; EXPRESSED DURING: 13 growth stages; CONTAINS InterPro DOMAIN/s: Protein…
Sp1_comp2069706_c0_seq1	116	.	G	A	9.53	.	DP=1;AF1=1;AC1=2;DP4=0,0,0,1;MQ=60;FQ=-30	GT:PL:GQ	1/1:39,3,0:5											SAM	272	gi|147798550|emb|CAN72186.1|	hypothetical protein VITISV_012898 [Vitis vinifera]	AT2G45340.1	Leucine-rich repeat protein kinase family protein		Leucine-rich repeat protein kinase family protein; FUNCTIONS IN: protein serine/threonine kinase activity, protein kinase activity, ATP binding; INVOLVED IN: transmembrane receptor protein tyrosine kinase signaling pathway, protein amino acid phosphorylation; LOCATED IN: endomembrane system; EXPRESSED IN: 21 plant structures; EXPRESSED DURING: 13 growth stages; CONTAINS InterPro DOMAIN/s: Protein…
Sp1_comp2069706_c0_seq1	20	.	T	C	11.3	.	DP=1;AF1=1;AC1=2;DP4=0,0,1,0;MQ=60;FQ=-30	GT:PL:GQ	1/1:41,3,0:5											SAM	272	gi|147798550|emb|CAN72186.1|	hypothetical protein VITISV_012898 [Vitis vinifera]	AT2G45340.1	Leucine-rich repeat protein kinase family protein		Leucine-rich repeat protein kinase family protein; FUNCTIONS IN: protein serine/threonine kinase activity, protein kinase activity, ATP binding; INVOLVED IN: transmembrane receptor protein tyrosine kinase signaling pathway, protein amino acid phosphorylation; LOCATED IN: endomembrane system; EXPRESSED IN: 21 plant structures; EXPRESSED DURING: 13 growth stages; CONTAINS InterPro DOMAIN/s: Protein…
Sp1_comp2069706_c0_seq1	37	.	C	G	43.8	.	DP=2;VDB=0.0147;AF1=1;AC1=2;DP4=0,0,1,1;MQ=60;FQ=-33	GT:PL:GQ	1/1:75,6,0:10											SAM	272	gi|147798550|emb|CAN72186.1|	hypothetical protein VITISV_012898 [Vitis vinifera]	AT2G45340.1	Leucine-rich repeat protein kinase family protein		Leucine-rich repeat protein kinase family protein; FUNCTIONS IN: protein serine/threonine kinase activity, protein kinase activity, ATP binding; INVOLVED IN: transmembrane receptor protein tyrosine kinase signaling pathway, protein amino acid phosphorylation; LOCATED IN: endomembrane system; EXPRESSED IN: 21 plant structures; EXPRESSED DURING: 13 growth stages; CONTAINS InterPro DOMAIN/s: Protein…
Sp1_comp2069706_c0_seq1	59	.	T	C	48.8	.	DP=2;VDB=0.0147;AF1=1;AC1=2;DP4=0,0,1,1;MQ=60;FQ=-33	GT:PL:GQ	1/1:80,6,0:10											SAM	272	gi|147798550|emb|CAN72186.1|	hypothetical protein VITISV_012898 [Vitis vinifera]	AT2G45340.1	Leucine-rich repeat protein kinase family protein		Leucine-rich repeat protein kinase family protein; FUNCTIONS IN: protein serine/threonine kinase activity, protein kinase activity, ATP binding; INVOLVED IN: transmembrane receptor protein tyrosine kinase signaling pathway, protein amino acid phosphorylation; LOCATED IN: endomembrane system; EXPRESSED IN: 21 plant structures; EXPRESSED DURING: 13 growth stages; CONTAINS InterPro DOMAIN/s: Protein…
Sp1_comp2069706_c0_seq1	62	.	A	G	40.8	.	DP=2;VDB=0.0147;AF1=1;AC1=2;DP4=0,0,1,1;MQ=60;FQ=-33	GT:PL:GQ	1/1:72,6,0:10											SAM	272	gi|147798550|emb|CAN72186.1|	hypothetical protein VITISV_012898 [Vitis vinifera]	AT2G45340.1	Leucine-rich repeat protein kinase family protein		Leucine-rich repeat protein kinase family protein; FUNCTIONS IN: protein serine/threonine kinase activity, protein kinase activity, ATP binding; INVOLVED IN: transmembrane receptor protein tyrosine kinase signaling pathway, protein amino acid phosphorylation; LOCATED IN: endomembrane system; EXPRESSED IN: 21 plant structures; EXPRESSED DURING: 13 growth stages; CONTAINS InterPro DOMAIN/s: Protein…
Sp1_comp2069706_c0_seq1	66	.	C	T	41.8	.	DP=2;VDB=0.0147;AF1=1;AC1=2;DP4=0,0,1,1;MQ=60;FQ=-33	GT:PL:GQ	1/1:73,6,0:10											SAM	272	gi|147798550|emb|CAN72186.1|	hypothetical protein VITISV_012898 [Vitis vinifera]	AT2G45340.1	Leucine-rich repeat protein kinase family protein		Leucine-rich repeat protein kinase family protein; FUNCTIONS IN: protein serine/threonine kinase activity, protein kinase activity, ATP binding; INVOLVED IN: transmembrane receptor protein tyrosine kinase signaling pathway, protein amino acid phosphorylation; LOCATED IN: endomembrane system; EXPRESSED IN: 21 plant structures; EXPRESSED DURING: 13 growth stages; CONTAINS InterPro DOMAIN/s: Protein…
Sp1_comp2069706_c0_seq1	94	.	A	G	45.8	.	DP=2;VDB=0.0147;AF1=1;AC1=2;DP4=0,0,1,1;MQ=60;FQ=-33	GT:PL:GQ	1/1:77,6,0:10											SAM	272	gi|147798550|emb|CAN72186.1|	hypothetical protein VITISV_012898 [Vitis vinifera]	AT2G45340.1	Leucine-rich repeat protein kinase family protein		Leucine-rich repeat protein kinase family protein; FUNCTIONS IN: protein serine/threonine kinase activity, protein kinase activity, ATP binding; INVOLVED IN: transmembrane receptor protein tyrosine kinase signaling pathway, protein amino acid phosphorylation; LOCATED IN: endomembrane system; EXPRESSED IN: 21 plant structures; EXPRESSED DURING: 13 growth stages; CONTAINS InterPro DOMAIN/s: Protein…
Sp1_comp206972_c0_seq1	49	.	A	G	23.8	.	DP=2;VDB=0.0118;AF1=1;AC1=2;DP4=0,0,1,1;MQ=45;FQ=-33	GT:PL:GQ	1/1:55,6,0:10											SAM	208	No hit in this database		No hit in this database
Sp1_comp206972_c0_seq1	60	.	A	G	18.8	.	DP=2;VDB=0.0118;AF1=1;AC1=2;DP4=0,0,1,1;MQ=45;FQ=-33	GT:PL:GQ	1/1:50,6,0:10											SAM	208	No hit in this database		No hit in this database
Sp1_comp206973_c0_seq1	227	.	C	A	86	.	DP=8;VDB=0.0006;AF1=0.5;AC1=1;DP4=3,0,4,1;MQ=41;FQ=35;PV4=1,0.33,1,1	GT:PL:GQ	0/1:116,0,62:65	Sp1_comp206973_c0_seq1	227	.	C	A	134.22	PASS	AC=4;AF=0.667;AN=6;BaseQRankSum=-0.922;DP=8;Dels=0.00;FS=0.000;HaplotypeScore=0.0000;MLEAC=4;MLEAF=0.667;MQ=55.68;MQ0=0;MQRankSum=2.017;QD=16.78;ReadPosRankSum=0.000	GT:AD:DP:GQ:MLPSAC:MLPSAF:PL	0/0/1/1/1/1:4,4:8:1:4:0.667:156,16,6,1,0,2,73	SG	270	No hit in this database		No hit in this database
Sp1_comp206973_c0_seq1	44	.	C	T	192	.	DP=14;VDB=0.0000;AF1=0.5;AC1=1;DP4=2,2,7,3;MQ=57;FQ=69;PV4=0.58,1,1,1	GT:PL:GQ	0/1:222,0,96:99											SAM	270	No hit in this database		No hit in this database
Sp1_comp206973_c0_seq1	53	.	T	C	4.77	.	DP=13;VDB=0.0220;AF1=0.4999;AC1=1;DP4=6,4,1,1;MQ=56;FQ=6.99;PV4=1,0.22,0.48,0.32	GT:PL:GQ	0/1:33,0,230:33											SAM	270	No hit in this database		No hit in this database
Sp1_comp206988_c0_seq1	169	.	C	A	39.8	.	DP=2;VDB=0.0135;AF1=1;AC1=2;DP4=0,0,1,1;MQ=60;FQ=-33	GT:PL:GQ	1/1:71,6,0:10	Sp1_comp206988_c0_seq1	169	.	C	A	58.71	PASS	AC=6;AF=1.00;AN=6;DP=2;Dels=0.00;FS=0.000;HaplotypeScore=0.0000;MLEAC=6;MLEAF=1.00;MQ=60.00;MQ0=0;QD=29.36	GT:AD:DP:GQ:MLPSAC:MLPSAF:PL	1/1/1/1/1/1:0,2:2:2:6:1.00:81,16,10,6,4,2,0	SG	675	gi|343887294|dbj|BAK61840.1|	gag-pol polyprotein [Citrus unshiu]	No hit in this database
Sp1_comp206988_c0_seq1	174	.	A	G	30.8	.	DP=2;VDB=0.0135;AF1=1;AC1=2;DP4=0,0,1,1;MQ=60;FQ=-33	GT:PL:GQ	1/1:62,6,0:10	Sp1_comp206988_c0_seq1	174	.	A	G	49.71	LowQual	AC=6;AF=1.00;AN=6;DP=2;Dels=0.00;FS=0.000;HaplotypeScore=0.0000;MLEAC=6;MLEAF=1.00;MQ=60.00;MQ0=0;QD=24.86	GT:AD:DP:GQ:MLPSAC:MLPSAF:PL	1/1/1/1/1/1:0,2:2:2:6:1.00:72,16,10,6,4,2,0	SG	675	gi|343887294|dbj|BAK61840.1|	gag-pol polyprotein [Citrus unshiu]	No hit in this database
Sp1_comp206988_c0_seq1	180	.	C	T	37.8	.	DP=2;VDB=0.0135;AF1=1;AC1=2;DP4=0,0,1,1;MQ=60;FQ=-33	GT:PL:GQ	1/1:69,6,0:10	Sp1_comp206988_c0_seq1	180	.	C	T	56.71	PASS	AC=6;AF=1.00;AN=6;DP=2;Dels=0.00;FS=0.000;HaplotypeScore=0.0000;MLEAC=6;MLEAF=1.00;MQ=60.00;MQ0=0;QD=28.36	GT:AD:DP:GQ:MLPSAC:MLPSAF:PL	1/1/1/1/1/1:0,2:2:2:6:1.00:79,16,10,6,4,2,0	SG	675	gi|343887294|dbj|BAK61840.1|	gag-pol polyprotein [Citrus unshiu]	No hit in this database
Sp1_comp206988_c0_seq1	186	.	A	G	41.8	.	DP=2;VDB=0.0135;AF1=1;AC1=2;DP4=0,0,1,1;MQ=60;FQ=-33	GT:PL:GQ	1/1:73,6,0:10	Sp1_comp206988_c0_seq1	186	.	A	G	89.16	PASS	AC=6;AF=1.00;AN=6;DP=3;Dels=0.00;FS=0.000;HaplotypeScore=0.0000;MLEAC=6;MLEAF=1.00;MQ=60.00;MQ0=0;QD=29.72	GT:AD:DP:GQ:MLPSAC:MLPSAF:PL	1/1/1/1/1/1:0,3:3:2:6:1.00:112,23,14,9,5,2,0	SG	675	gi|343887294|dbj|BAK61840.1|	gag-pol polyprotein [Citrus unshiu]	No hit in this database
Sp1_comp206988_c0_seq1	217	.	A	G	11.3	.	DP=1;AF1=1;AC1=2;DP4=0,0,0,1;MQ=60;FQ=-30	GT:PL:GQ	1/1:41,3,0:5	Sp1_comp206988_c0_seq1	217	.	A	G	67.71	PASS	AC=6;AF=1.00;AN=6;DP=2;Dels=0.00;FS=0.000;HaplotypeScore=0.0000;MLEAC=6;MLEAF=1.00;MQ=60.00;MQ0=0;QD=33.86	GT:AD:DP:GQ:MLPSAC:MLPSAF:PL	1/1/1/1/1/1:0,2:2:2:6:1.00:90,16,10,6,4,2,0	SG	675	gi|343887294|dbj|BAK61840.1|	gag-pol polyprotein [Citrus unshiu]	No hit in this database
Sp1_comp206988_c0_seq1	220	.	C	T	11.3	.	DP=1;AF1=1;AC1=2;DP4=0,0,0,1;MQ=60;FQ=-30	GT:PL:GQ	1/1:41,3,0:5	Sp1_comp206988_c0_seq1	220	.	C	T	53.71	PASS	AC=6;AF=1.00;AN=6;DP=2;Dels=0.00;FS=0.000;HaplotypeScore=0.0000;MLEAC=6;MLEAF=1.00;MQ=60.00;MQ0=0;QD=26.86	GT:AD:DP:GQ:MLPSAC:MLPSAF:PL	1/1/1/1/1/1:0,2:2:2:6:1.00:76,16,10,6,4,2,0	SG	675	gi|343887294|dbj|BAK61840.1|	gag-pol polyprotein [Citrus unshiu]	No hit in this database
Sp1_comp206988_c0_seq1	226	.	C	T	11.3	.	DP=1;AF1=1;AC1=2;DP4=0,0,0,1;MQ=60;FQ=-30	GT:PL:GQ	1/1:41,3,0:5	Sp1_comp206988_c0_seq1	226	.	C	T	58.71	PASS	AC=6;AF=1.00;AN=6;DP=2;Dels=0.00;FS=0.000;HaplotypeScore=0.0000;MLEAC=6;MLEAF=1.00;MQ=60.00;MQ0=0;QD=29.36	GT:AD:DP:GQ:MLPSAC:MLPSAF:PL	1/1/1/1/1/1:0,2:2:2:6:1.00:81,16,10,6,4,2,0	SG	675	gi|343887294|dbj|BAK61840.1|	gag-pol polyprotein [Citrus unshiu]	No hit in this database
Sp1_comp206988_c0_seq1	239	.	G	A	11.3	.	DP=1;AF1=1;AC1=2;DP4=0,0,0,1;MQ=60;FQ=-30	GT:PL:GQ	1/1:41,3,0:5	Sp1_comp206988_c0_seq1	239	.	G	A	60.71	PASS	AC=6;AF=1.00;AN=6;DP=2;Dels=0.00;FS=0.000;HaplotypeScore=0.0000;MLEAC=6;MLEAF=1.00;MQ=60.00;MQ0=0;QD=30.36	GT:AD:DP:GQ:MLPSAC:MLPSAF:PL	1/1/1/1/1/1:0,2:2:2:6:1.00:83,16,10,6,4,2,0	SG	675	gi|343887294|dbj|BAK61840.1|	gag-pol polyprotein [Citrus unshiu]	No hit in this database
Sp1_comp206988_c0_seq1	246	.	C	A	7.8	.	DP=1;AF1=1;AC1=2;DP4=0,0,0,1;MQ=60;FQ=-30	GT:PL:GQ	1/1:37,3,0:4	Sp1_comp206988_c0_seq1	246	.	C	A	54.71	PASS	AC=6;AF=1.00;AN=6;DP=2;Dels=0.00;FS=0.000;HaplotypeScore=0.0000;MLEAC=6;MLEAF=1.00;MQ=60.00;MQ0=0;QD=27.36	GT:AD:DP:GQ:MLPSAC:MLPSAF:PL	1/1/1/1/1/1:0,2:2:2:6:1.00:77,16,10,6,4,2,0	SG	675	gi|343887294|dbj|BAK61840.1|	gag-pol polyprotein [Citrus unshiu]	No hit in this database
Sp1_comp206988_c0_seq1	438	.	C	T	18.8	.	DP=2;VDB=0.0157;AF1=1;AC1=2;DP4=0,0,1,1;MQ=42;FQ=-33	GT:PL:GQ	1/1:50,6,0:10	Sp1_comp206988_c0_seq1	438	.	C	T	61.71	PASS	AC=6;AF=1.00;AN=6;BaseQRankSum=0.736;DP=3;Dels=0.00;FS=0.000;HaplotypeScore=1.9880;MLEAC=6;MLEAF=1.00;MQ=60.00;MQ0=0;MQRankSum=0.736;QD=20.57;ReadPosRankSum=0.736	GT:AD:DP:GQ:MLPSAC:MLPSAF:PL	1/1/1/1/1/1:1,2:3:2:6:1.00:84,16,10,6,4,2,0	SG	675	gi|343887294|dbj|BAK61840.1|	gag-pol polyprotein [Citrus unshiu]	No hit in this database
Sp1_comp206988_c0_seq1	573	.	C	T	66.1	.	DP=6;VDB=0.0140;AF1=1;AC1=2;DP4=0,0,4,2;MQ=45;FQ=-45	GT:PL:GQ	1/1:99,18,0:33	Sp1_comp206988_c0_seq1	573	.	C	T	203.83	PASS	AC=6;AF=1.00;AN=6;DP=7;Dels=0.00;FS=0.000;HaplotypeScore=0.0000;MLEAC=6;MLEAF=1.00;MQ=60.00;MQ0=0;QD=29.12	GT:AD:DP:GQ:MLPSAC:MLPSAF:PL	1/1/1/1/1/1:0,7:7:4:6:1.00:228,39,24,15,9,4,0	SG	675	gi|343887294|dbj|BAK61840.1|	gag-pol polyprotein [Citrus unshiu]	No hit in this database
Sp1_comp206988_c0_seq1	583	.	C	T	28	.	DP=6;VDB=0.0140;AF1=1;AC1=2;DP4=0,0,2,1;MQ=38;FQ=-36	GT:PL:GQ	1/1:60,9,0:16	Sp1_comp206988_c0_seq1	583	.	C	T	102.16	PASS	AC=6;AF=1.00;AN=6;DP=7;Dels=0.00;FS=0.000;HaplotypeScore=0.0000;MLEAC=6;MLEAF=1.00;MQ=60.00;MQ0=0;QD=14.59	GT:AD:DP:GQ:MLPSAC:MLPSAF:PL	1/1/1/1/1/1:0,7:7:2:6:1.00:125,23,14,9,5,2,0	SG	675	gi|343887294|dbj|BAK61840.1|	gag-pol polyprotein [Citrus unshiu]	No hit in this database
Sp1_comp206988_c0_seq1	261	.	C	T	56.05	PASS	AC=4;AF=0.667;AN=6;BaseQRankSum=0.736;DP=3;Dels=0.00;FS=0.000;HaplotypeScore=0.0000;MLEAC=4;MLEAF=0.667;MQ=60.00;MQ0=0;MQRankSum=-0.736;QD=18.68;ReadPosRankSum=-0.736	GT:AD:DP:GQ:MLPSAC:MLPSAF:PL	0/0/1/1/1/1:1,2:3:1:4:0.667:77,8,3,1,0,1,16											GATK	675	gi|343887294|dbj|BAK61840.1|	gag-pol polyprotein [Citrus unshiu]	No hit in this database
Sp1_comp206988_c0_seq1	276	.	T	A	67.71	PASS	AC=6;AF=1.00;AN=6;DP=3;Dels=0.00;FS=0.000;HaplotypeScore=0.0000;MLEAC=6;MLEAF=1.00;MQ=60.00;MQ0=0;QD=22.57	GT:AD:DP:GQ:MLPSAC:MLPSAF:PL	1/1/1/1/1/1:1,2:3:2:6:1.00:90,16,10,6,4,2,0											GATK	675	gi|343887294|dbj|BAK61840.1|	gag-pol polyprotein [Citrus unshiu]	No hit in this database
Sp1_comp206988_c0_seq1	284	.	A	G	58.71	PASS	AC=6;AF=1.00;AN=6;DP=3;Dels=0.00;FS=0.000;HaplotypeScore=0.0000;MLEAC=6;MLEAF=1.00;MQ=60.00;MQ0=0;QD=19.57	GT:AD:DP:GQ:MLPSAC:MLPSAF:PL	1/1/1/1/1/1:0,3:3:2:6:1.00:81,16,10,6,4,2,0											GATK	675	gi|343887294|dbj|BAK61840.1|	gag-pol polyprotein [Citrus unshiu]	No hit in this database
Sp1_comp206988_c0_seq1	312	.	T	C	49.71	LowQual	AC=6;AF=1.00;AN=6;DP=4;Dels=0.00;FS=0.000;HaplotypeScore=0.0000;MLEAC=6;MLEAF=1.00;MQ=60.00;MQ0=0;QD=12.43	GT:AD:DP:GQ:MLPSAC:MLPSAF:PL	1/1/1/1/1/1:0,4:4:2:6:1.00:72,16,10,6,4,2,0											GATK	675	gi|343887294|dbj|BAK61840.1|	gag-pol polyprotein [Citrus unshiu]	No hit in this database
Sp1_comp206988_c0_seq1	339	.	G	A	44.02	LowQual	AC=4;AF=0.667;AN=6;BaseQRankSum=0.358;DP=5;Dels=0.00;FS=0.000;HaplotypeScore=0.7340;MLEAC=4;MLEAF=0.667;MQ=60.00;MQ0=0;MQRankSum=0.358;QD=8.80;ReadPosRankSum=-1.231	GT:AD:DP:GQ:MLPSAC:MLPSAF:PL	0/0/1/1/1/1:2,3:5:1:4:0.667:65,8,3,1,0,1,30											GATK	675	gi|343887294|dbj|BAK61840.1|	gag-pol polyprotein [Citrus unshiu]	No hit in this database
Sp1_comp206988_c0_seq1	345	.	A	G	52.71	PASS	AC=6;AF=1.00;AN=6;DP=5;Dels=0.00;FS=0.000;HaplotypeScore=1.3990;MLEAC=6;MLEAF=1.00;MQ=60.00;MQ0=0;QD=10.54	GT:AD:DP:GQ:MLPSAC:MLPSAF:PL	1/1/1/1/1/1:0,5:5:2:6:1.00:75,16,10,6,4,2,0											GATK	675	gi|343887294|dbj|BAK61840.1|	gag-pol polyprotein [Citrus unshiu]	No hit in this database
Sp1_comp206988_c0_seq1	396	.	C	T	57.71	PASS	AC=6;AF=1.00;AN=6;BaseQRankSum=0.727;DP=4;Dels=0.00;FS=0.000;HaplotypeScore=1.9782;MLEAC=6;MLEAF=1.00;MQ=60.00;MQ0=0;MQRankSum=0.727;QD=14.43;ReadPosRankSum=0.727	GT:AD:DP:GQ:MLPSAC:MLPSAF:PL	1/1/1/1/1/1:1,3:4:2:6:1.00:80,16,10,6,4,2,0											GATK	675	gi|343887294|dbj|BAK61840.1|	gag-pol polyprotein [Citrus unshiu]	No hit in this database
Sp1_comp206988_c0_seq1	471	.	C	T	47.71	LowQual	AC=6;AF=1.00;AN=6;BaseQRankSum=0.736;DP=3;Dels=0.00;FS=0.000;HaplotypeScore=0.0000;MLEAC=6;MLEAF=1.00;MQ=60.00;MQ0=0;MQRankSum=0.736;QD=15.90;ReadPosRankSum=-0.736	GT:AD:DP:GQ:MLPSAC:MLPSAF:PL	1/1/1/1/1/1:1,2:3:2:6:1.00:70,16,10,6,4,2,0											GATK	675	gi|343887294|dbj|BAK61840.1|	gag-pol polyprotein [Citrus unshiu]	No hit in this database
Sp1_comp206988_c0_seq1	475	.	A	G	100.16	PASS	AC=6;AF=1.00;AN=6;DP=4;Dels=0.00;FS=0.000;HaplotypeScore=0.0000;MLEAC=6;MLEAF=1.00;MQ=60.00;MQ0=0;QD=25.04	GT:AD:DP:GQ:MLPSAC:MLPSAF:PL	1/1/1/1/1/1:0,4:4:2:6:1.00:123,23,14,9,5,2,0											GATK	675	gi|343887294|dbj|BAK61840.1|	gag-pol polyprotein [Citrus unshiu]	No hit in this database
Sp1_comp206988_c0_seq1	495	.	C	T	56.02	PASS	AC=4;AF=0.667;AN=6;BaseQRankSum=1.026;DP=4;Dels=0.00;FS=0.000;HaplotypeScore=0.9996;MLEAC=4;MLEAF=0.667;MQ=60.00;MQ0=0;MQRankSum=1.026;QD=14.00;ReadPosRankSum=1.026	GT:AD:DP:GQ:MLPSAC:MLPSAF:PL	0/0/1/1/1/1:2,2:4:1:4:0.667:77,8,3,1,0,1,31											GATK	675	gi|343887294|dbj|BAK61840.1|	gag-pol polyprotein [Citrus unshiu]	No hit in this database
Sp1_comp206988_c0_seq1	504	.	T	C	103.16	PASS	AC=6;AF=1.00;AN=6;BaseQRankSum=0.727;DP=4;Dels=0.00;FS=0.000;HaplotypeScore=2.9954;MLEAC=6;MLEAF=1.00;MQ=60.00;MQ0=0;MQRankSum=0.727;QD=25.79;ReadPosRankSum=0.727	GT:AD:DP:GQ:MLPSAC:MLPSAF:PL	1/1/1/1/1/1:1,3:4:2:6:1.00:126,23,14,9,5,2,0											GATK	675	gi|343887294|dbj|BAK61840.1|	gag-pol polyprotein [Citrus unshiu]	No hit in this database
Sp1_comp206988_c0_seq1	513	.	G	A	96.16	PASS	AC=6;AF=1.00;AN=6;BaseQRankSum=0.727;DP=4;Dels=0.00;FS=0.000;HaplotypeScore=1.9956;MLEAC=6;MLEAF=1.00;MQ=60.00;MQ0=0;MQRankSum=0.727;QD=24.04;ReadPosRankSum=0.727	GT:AD:DP:GQ:MLPSAC:MLPSAF:PL	1/1/1/1/1/1:1,3:4:2:6:1.00:119,23,14,9,5,2,0											GATK	675	gi|343887294|dbj|BAK61840.1|	gag-pol polyprotein [Citrus unshiu]	No hit in this database
Sp1_comp206988_c0_seq1	516	.	T	C	43.98	LowQual	AC=3;AF=0.500;AN=6;BaseQRankSum=1.026;DP=4;Dels=0.00;FS=0.000;HaplotypeScore=0.9997;MLEAC=3;MLEAF=0.500;MQ=60.00;MQ0=0;MQRankSum=0.000;QD=11.00;ReadPosRankSum=0.000	GT:AD:DP:GQ:MLPSAC:MLPSAF:PL	0/0/0/1/1/1:2,2:4:1:3:0.500:65,5,1,0,1,5,69											GATK	675	gi|343887294|dbj|BAK61840.1|	gag-pol polyprotein [Citrus unshiu]	No hit in this database
Sp1_comp206988_c0_seq1	520	.	C	T	46.82	LowQual	AC=2;AF=0.333;AN=6;BaseQRankSum=0.358;DP=5;Dels=0.00;FS=0.000;HaplotypeScore=0.9997;MLEAC=2;MLEAF=0.333;MQ=60.00;MQ0=0;MQRankSum=-0.358;QD=9.36;ReadPosRankSum=0.358	GT:AD:DP:GQ:MLPSAC:MLPSAF:PL	0/0/0/0/1/1:3,2:5:0:2:0.333:68,3,0,0,3,10,110											GATK	675	gi|343887294|dbj|BAK61840.1|	gag-pol polyprotein [Citrus unshiu]	No hit in this database
Sp1_comp206988_c0_seq1	538	.	T	C	84.5	PASS	AC=2;AF=0.333;AN=6;BaseQRankSum=0.000;DP=7;Dels=0.00;FS=3.136;HaplotypeScore=0.0000;MLEAC=2;MLEAF=0.333;MQ=60.00;MQ0=0;MQRankSum=0.937;QD=12.07;ReadPosRankSum=-0.550	GT:AD:DP:GQ:MLPSAC:MLPSAF:PL	0/0/0/0/1/1:4,3:7:0:2:0.333:106,5,0,0,3,12,151											GATK	675	gi|343887294|dbj|BAK61840.1|	gag-pol polyprotein [Citrus unshiu]	No hit in this database
Sp1_comp206988_c0_seq1	549	.	T	C	109.22	PASS	AC=4;AF=0.667;AN=6;BaseQRankSum=-0.720;DP=6;Dels=0.00;FS=0.000;HaplotypeScore=1.9994;MLEAC=4;MLEAF=0.667;MQ=60.00;MQ0=0;MQRankSum=0.000;QD=18.20;ReadPosRankSum=-0.720	GT:AD:DP:GQ:MLPSAC:MLPSAF:PL	0/0/1/1/1/1:2,4:6:1:4:0.667:131,16,6,1,0,2,74											GATK	675	gi|343887294|dbj|BAK61840.1|	gag-pol polyprotein [Citrus unshiu]	No hit in this database
Sp1_comp206988_c0_seq1	552	.	T	C	77.22	PASS	AC=4;AF=0.667;AN=6;BaseQRankSum=0.000;DP=6;Dels=0.00;FS=0.000;HaplotypeScore=1.9994;MLEAC=4;MLEAF=0.667;MQ=60.00;MQ0=0;MQRankSum=-1.380;QD=12.87;ReadPosRankSum=1.380	GT:AD:DP:GQ:MLPSAC:MLPSAF:PL	0/0/1/1/1/1:2,4:6:1:4:0.667:99,16,6,1,0,2,68											GATK	675	gi|343887294|dbj|BAK61840.1|	gag-pol polyprotein [Citrus unshiu]	No hit in this database
Sp1_comp206988_c0_seq1	555	.	A	G	93.4	PASS	AC=6;AF=1.00;AN=6;DP=5;Dels=0.00;FS=0.000;HaplotypeScore=0.9999;MLEAC=6;MLEAF=1.00;MQ=60.00;MQ0=0;QD=18.68	GT:AD:DP:GQ:MLPSAC:MLPSAF:PL	1/1/1/1/1/1:0,5:5:3:6:1.00:117,31,19,12,7,3,0											GATK	675	gi|343887294|dbj|BAK61840.1|	gag-pol polyprotein [Citrus unshiu]	No hit in this database
Sp1_comp206988_c0_seq1	556	.	C	T	93.4	PASS	AC=6;AF=1.00;AN=6;DP=5;Dels=0.00;FS=0.000;HaplotypeScore=0.9999;MLEAC=6;MLEAF=1.00;MQ=60.00;MQ0=0;QD=18.68	GT:AD:DP:GQ:MLPSAC:MLPSAF:PL	1/1/1/1/1/1:0,5:5:3:6:1.00:117,31,19,12,7,3,0											GATK	675	gi|343887294|dbj|BAK61840.1|	gag-pol polyprotein [Citrus unshiu]	No hit in this database
Sp1_comp206988_c0_seq1	558	.	A	G	97.4	PASS	AC=6;AF=1.00;AN=6;DP=6;Dels=0.00;FS=0.000;HaplotypeScore=0.9999;MLEAC=6;MLEAF=1.00;MQ=60.00;MQ0=0;QD=16.23	GT:AD:DP:GQ:MLPSAC:MLPSAF:PL	1/1/1/1/1/1:0,6:6:3:6:1.00:121,31,19,12,7,3,0											GATK	675	gi|343887294|dbj|BAK61840.1|	gag-pol polyprotein [Citrus unshiu]	No hit in this database
Sp1_comp206988_c0_seq1	135	.	G	A	10.4	.	DP=1;AF1=1;AC1=2;DP4=0,0,1,0;MQ=60;FQ=-30	GT:PL:GQ	1/1:40,3,0:5											SAM	675	gi|343887294|dbj|BAK61840.1|	gag-pol polyprotein [Citrus unshiu]	No hit in this database
Sp1_comp206988_c0_seq1	141	.	T	C	10.4	.	DP=1;AF1=1;AC1=2;DP4=0,0,1,0;MQ=60;FQ=-30	GT:PL:GQ	1/1:40,3,0:5											SAM	675	gi|343887294|dbj|BAK61840.1|	gag-pol polyprotein [Citrus unshiu]	No hit in this database
Sp1_comp206988_c0_seq1	143	.	A	G	11.3	.	DP=1;AF1=1;AC1=2;DP4=0,0,1,0;MQ=60;FQ=-30	GT:PL:GQ	1/1:41,3,0:5											SAM	675	gi|343887294|dbj|BAK61840.1|	gag-pol polyprotein [Citrus unshiu]	No hit in this database
Sp1_comp206988_c0_seq1	393	.	C	T	4.77	.	DP=2;AF1=0.5007;AC1=1;DP4=0,1,1,0;MQ=42;FQ=-4.52;PV4=1,1,1,1	GT:PL:GQ	0/1:33,0,25:29											SAM	675	gi|343887294|dbj|BAK61840.1|	gag-pol polyprotein [Citrus unshiu]	No hit in this database
Sp1_comp206988_c0_seq1	642	.	C	T	20.8	.	DP=2;VDB=0.0196;AF1=1;AC1=2;DP4=0,0,1,1;MQ=32;FQ=-33	GT:PL:GQ	1/1:52,6,0:10											SAM	675	gi|343887294|dbj|BAK61840.1|	gag-pol polyprotein [Citrus unshiu]	No hit in this database
Sp1_comp2069910_c0_seq1	106	.	G	T	12.3	.	DP=14;VDB=0.0208;AF1=0.5;AC1=1;DP4=6,5,1,2;MQ=38;FQ=15.1;PV4=1,0.25,0.044,0.49	GT:PL:GQ	0/1:42,0,240:44	Sp1_comp2069910_c0_seq1	106	.	G	T	73.29	PASS	AC=1;AF=0.167;AN=6;BaseQRankSum=-0.623;DP=17;Dels=0.00;FS=0.000;HaplotypeScore=3.9992;MLEAC=1;MLEAF=0.167;MQ=60.00;MQ0=0;MQRankSum=0.623;QD=4.31;ReadPosRankSum=0.170	GT:AD:DP:GQ:MLPSAC:MLPSAF:PL	0/0/0/0/0/1:13,4:17:2:1:0.167:97,0,2,10,26,56,454	SG	573	gi|359480048|ref|XP_003632391.1|	PREDICTED: probable LRR receptor-like serine/threonine-protein kinase At4g08850-like [Vitis vinifera]	AT4G08850.1	Leucine-rich repeat receptor-like protein kinase family protein		Leucine-rich repeat receptor-like protein kinase family protein; FUNCTIONS IN: kinase activity; INVOLVED IN: protein amino acid phosphorylation; LOCATED IN: plasma membrane, membrane; EXPRESSED IN: 23 plant structures; EXPRESSED DURING: 13 growth stages; CONTAINS InterPro DOMAIN/s: Protein kinase, ATP binding site (InterPro:IPR017441), Serine/threonine-protein kinase domain (InterPro:IPR002290), …
Sp1_comp2069910_c0_seq1	107	.	A	T	38	.	DP=14;VDB=0.0164;AF1=0.5;AC1=1;DP4=4,5,3,2;MQ=38;FQ=41;PV4=1,3.8e-06,1,1	GT:PL:GQ	0/1:68,0,189:71	Sp1_comp2069910_c0_seq1	107	.	A	T	134.79	PASS	AC=2;AF=0.333;AN=6;BaseQRankSum=-2.583;DP=17;Dels=0.00;FS=0.000;HaplotypeScore=3.9992;MLEAC=2;MLEAF=0.333;MQ=60.00;MQ0=0;MQRankSum=0.474;QD=7.93;ReadPosRankSum=-0.896	GT:AD:DP:GQ:MLPSAC:MLPSAF:PL	0/0/0/0/1/1:12,5:17:2:2:0.333:158,6,0,2,12,34,356	SG	573	gi|359480048|ref|XP_003632391.1|	PREDICTED: probable LRR receptor-like serine/threonine-protein kinase At4g08850-like [Vitis vinifera]	AT4G08850.1	Leucine-rich repeat receptor-like protein kinase family protein		Leucine-rich repeat receptor-like protein kinase family protein; FUNCTIONS IN: kinase activity; INVOLVED IN: protein amino acid phosphorylation; LOCATED IN: plasma membrane, membrane; EXPRESSED IN: 23 plant structures; EXPRESSED DURING: 13 growth stages; CONTAINS InterPro DOMAIN/s: Protein kinase, ATP binding site (InterPro:IPR017441), Serine/threonine-protein kinase domain (InterPro:IPR002290), …
Sp1_comp2069910_c0_seq1	130	.	G	C	3.01	.	DP=13;VDB=0.0398;AF1=0.4997;AC1=1;DP4=4,4,2,1;MQ=36;FQ=4.77;PV4=1,0.00077,0.42,1	GT:PL:GQ	0/1:30,0,180:28	Sp1_comp2069910_c0_seq1	130	.	G	C	147.17		AC=2;AF=0.333;AN=6;BaseQRankSum=0.488;DP=16;Dels=0.00;FS=0.000;HaplotypeScore=15.4975;MLEAC=2;MLEAF=0.333;MQ=60.00;MQ0=0;MQRankSum=-0.813;QD=9.20;ReadPosRankSum=-1.139	GT:AD:DP:GQ:MLPSAC:MLPSAF:PL	0/0/0/0/1/1:10,6:16:1:2:0.333:170,7,0,1,9,28,295	SG	573	gi|359480048|ref|XP_003632391.1|	PREDICTED: probable LRR receptor-like serine/threonine-protein kinase At4g08850-like [Vitis vinifera]	AT4G08850.1	Leucine-rich repeat receptor-like protein kinase family protein		Leucine-rich repeat receptor-like protein kinase family protein; FUNCTIONS IN: kinase activity; INVOLVED IN: protein amino acid phosphorylation; LOCATED IN: plasma membrane, membrane; EXPRESSED IN: 23 plant structures; EXPRESSED DURING: 13 growth stages; CONTAINS InterPro DOMAIN/s: Protein kinase, ATP binding site (InterPro:IPR017441), Serine/threonine-protein kinase domain (InterPro:IPR002290), …
Sp1_comp2069910_c0_seq1	158	.	G	C	22	.	DP=10;VDB=0.0066;AF1=0.5001;AC1=1;DP4=0,2,1,1;MQ=28;FQ=6.94;PV4=1,1,1,0.16	GT:PL:GQ	0/1:52,0,33:36	Sp1_comp2069910_c0_seq1	158	.	G	C	113.22	PASS	AC=3;AF=0.500;AN=6;BaseQRankSum=0.876;DP=15;Dels=0.00;FS=0.000;HaplotypeScore=9.9953;MLEAC=3;MLEAF=0.500;MQ=60.00;MQ0=0;MQRankSum=-0.361;QD=7.55;ReadPosRankSum=0.000	GT:AD:DP:GQ:MLPSAC:MLPSAF:PL	0/0/0/1/1/1:4,5:15:0:3:0.500:121,10,3,0,0,3,63	SG	573	gi|359480048|ref|XP_003632391.1|	PREDICTED: probable LRR receptor-like serine/threonine-protein kinase At4g08850-like [Vitis vinifera]	AT4G08850.1	Leucine-rich repeat receptor-like protein kinase family protein		Leucine-rich repeat receptor-like protein kinase family protein; FUNCTIONS IN: kinase activity; INVOLVED IN: protein amino acid phosphorylation; LOCATED IN: plasma membrane, membrane; EXPRESSED IN: 23 plant structures; EXPRESSED DURING: 13 growth stages; CONTAINS InterPro DOMAIN/s: Protein kinase, ATP binding site (InterPro:IPR017441), Serine/threonine-protein kinase domain (InterPro:IPR002290), …
Sp1_comp2069910_c0_seq1	159	.	T	C	4.77	.	DP=10;VDB=0.0081;AF1=0.4999;AC1=1;DP4=1,1,0,2;MQ=28;FQ=6.94;PV4=1,1,0.1,1	GT:PL:GQ	0/1:33,0,52:33	Sp1_comp2069910_c0_seq1	159	.	T	C	76.02	PASS	AC=3;AF=0.500;AN=6;BaseQRankSum=-0.065;DP=15;Dels=0.00;FS=0.000;HaplotypeScore=9.9953;MLEAC=3;MLEAF=0.500;MQ=60.00;MQ0=0;MQRankSum=-0.849;QD=5.07;ReadPosRankSum=0.457	GT:AD:DP:GQ:MLPSAC:MLPSAF:PL	0/0/0/1/1/1:4,11:15:2:3:0.500:98,8,2,0,2,8,117	SG	573	gi|359480048|ref|XP_003632391.1|	PREDICTED: probable LRR receptor-like serine/threonine-protein kinase At4g08850-like [Vitis vinifera]	AT4G08850.1	Leucine-rich repeat receptor-like protein kinase family protein		Leucine-rich repeat receptor-like protein kinase family protein; FUNCTIONS IN: kinase activity; INVOLVED IN: protein amino acid phosphorylation; LOCATED IN: plasma membrane, membrane; EXPRESSED IN: 23 plant structures; EXPRESSED DURING: 13 growth stages; CONTAINS InterPro DOMAIN/s: Protein kinase, ATP binding site (InterPro:IPR017441), Serine/threonine-protein kinase domain (InterPro:IPR002290), …
Sp1_comp2069910_c0_seq1	169	.	A	T	50	.	DP=10;VDB=0.0066;AF1=0.5;AC1=1;DP4=1,2,1,5;MQ=36;FQ=39.8;PV4=1,1e-05,0.28,1	GT:PL:GQ	0/1:80,0,67:70	Sp1_comp2069910_c0_seq1	169	.	A	T	210.9	PASS	AC=3;AF=0.500;AN=6;BaseQRankSum=0.800;DP=14;Dels=0.00;FS=0.000;HaplotypeScore=0.0000;MLEAC=3;MLEAF=0.500;MQ=60.00;MQ0=0;MQRankSum=-1.067;QD=15.06;ReadPosRankSum=1.600	GT:AD:DP:GQ:MLPSAC:MLPSAF:PL	0/0/0/1/1/1:5,9:14:0:3:0.500:233,20,6,0,0,6,139	SG	573	gi|359480048|ref|XP_003632391.1|	PREDICTED: probable LRR receptor-like serine/threonine-protein kinase At4g08850-like [Vitis vinifera]	AT4G08850.1	Leucine-rich repeat receptor-like protein kinase family protein		Leucine-rich repeat receptor-like protein kinase family protein; FUNCTIONS IN: kinase activity; INVOLVED IN: protein amino acid phosphorylation; LOCATED IN: plasma membrane, membrane; EXPRESSED IN: 23 plant structures; EXPRESSED DURING: 13 growth stages; CONTAINS InterPro DOMAIN/s: Protein kinase, ATP binding site (InterPro:IPR017441), Serine/threonine-protein kinase domain (InterPro:IPR002290), …
Sp1_comp2069910_c0_seq1	178	.	C	T	53.3	.	DP=9;VDB=0.0322;AF1=1;AC1=2;DP4=0,0,1,4;MQ=36;FQ=-42	GT:PL:GQ	1/1:86,15,0:27	Sp1_comp2069910_c0_seq1	178	.	C	T	269.12	PASS	AC=6;AF=1.00;AN=6;DP=11;Dels=0.00;FS=0.000;HaplotypeScore=0.0000;MLEAC=6;MLEAF=1.00;MQ=60.00;MQ0=0;QD=24.47	GT:AD:DP:GQ:MLPSAC:MLPSAF:PL	1/1/1/1/1/1:0,11:11:6:6:1.00:294,54,33,21,12,6,0	SG	573	gi|359480048|ref|XP_003632391.1|	PREDICTED: probable LRR receptor-like serine/threonine-protein kinase At4g08850-like [Vitis vinifera]	AT4G08850.1	Leucine-rich repeat receptor-like protein kinase family protein		Leucine-rich repeat receptor-like protein kinase family protein; FUNCTIONS IN: kinase activity; INVOLVED IN: protein amino acid phosphorylation; LOCATED IN: plasma membrane, membrane; EXPRESSED IN: 23 plant structures; EXPRESSED DURING: 13 growth stages; CONTAINS InterPro DOMAIN/s: Protein kinase, ATP binding site (InterPro:IPR017441), Serine/threonine-protein kinase domain (InterPro:IPR002290), …
Sp1_comp2069910_c0_seq1	203	.	T	C	6.98	.	DP=3;VDB=0.0069;AF1=0.5001;AC1=1;DP4=0,1,0,2;MQ=42;FQ=4.65;PV4=1,0.1,0.27,0.33	GT:PL:GQ	0/1:36,0,31:33	Sp1_comp2069910_c0_seq1	203	.	T	C	49.82	LowQual	AC=2;AF=0.333;AN=6;BaseQRankSum=0.406;DP=6;Dels=0.00;FS=0.000;HaplotypeScore=0.9999;MLEAC=2;MLEAF=0.333;MQ=60.00;MQ0=0;MQRankSum=0.988;QD=8.30;ReadPosRankSum=0.406	GT:AD:DP:GQ:MLPSAC:MLPSAF:PL	0/0/0/0/1/1:3,3:6:0:2:0.333:71,3,0,0,3,10,117	SG	573	gi|359480048|ref|XP_003632391.1|	PREDICTED: probable LRR receptor-like serine/threonine-protein kinase At4g08850-like [Vitis vinifera]	AT4G08850.1	Leucine-rich repeat receptor-like protein kinase family protein		Leucine-rich repeat receptor-like protein kinase family protein; FUNCTIONS IN: kinase activity; INVOLVED IN: protein amino acid phosphorylation; LOCATED IN: plasma membrane, membrane; EXPRESSED IN: 23 plant structures; EXPRESSED DURING: 13 growth stages; CONTAINS InterPro DOMAIN/s: Protein kinase, ATP binding site (InterPro:IPR017441), Serine/threonine-protein kinase domain (InterPro:IPR002290), …
Sp1_comp2069910_c0_seq1	258	.	T	C	3.54	.	DP=5;VDB=0.0249;AF1=0.5001;AC1=1;DP4=0,1,0,2;MQ=42;FQ=3.25;PV4=1,0.016,0.3,0.16	GT:PL:GQ	0/1:31,0,30:29	Sp1_comp2069910_c0_seq1	258	.	T	C	131.52	PASS	AC=5;AF=0.833;AN=6;BaseQRankSum=0.747;DP=8;Dels=0.00;FS=0.000;HaplotypeScore=0.0000;MLEAC=5;MLEAF=0.833;MQ=60.00;MQ0=0;MQRankSum=0.747;QD=16.44;ReadPosRankSum=-0.747	GT:AD:DP:GQ:MLPSAC:MLPSAF:PL	0/1/1/1/1/1:1,7:8:1:5:0.833:154,21,10,4,1,0,33	SG	573	gi|359480048|ref|XP_003632391.1|	PREDICTED: probable LRR receptor-like serine/threonine-protein kinase At4g08850-like [Vitis vinifera]	AT4G08850.1	Leucine-rich repeat receptor-like protein kinase family protein		Leucine-rich repeat receptor-like protein kinase family protein; FUNCTIONS IN: kinase activity; INVOLVED IN: protein amino acid phosphorylation; LOCATED IN: plasma membrane, membrane; EXPRESSED IN: 23 plant structures; EXPRESSED DURING: 13 growth stages; CONTAINS InterPro DOMAIN/s: Protein kinase, ATP binding site (InterPro:IPR017441), Serine/threonine-protein kinase domain (InterPro:IPR002290), …
Sp1_comp2069910_c0_seq1	269	.	A	G	29	.	DP=4;VDB=0.0133;AF1=0.5008;AC1=1;DP4=0,1,1,2;MQ=39;FQ=-4.12;PV4=1,0.051,0.2,0.33	GT:PL:GQ	0/1:59,0,25:28	Sp1_comp2069910_c0_seq1	269	.	A	G	93.56	PASS	AC=4;AF=0.667;AN=6;BaseQRankSum=0.742;DP=7;Dels=0.00;FS=0.000;HaplotypeScore=0.0000;MLEAC=4;MLEAF=0.667;MQ=60.00;MQ0=0;MQRankSum=0.742;QD=13.37;ReadPosRankSum=0.742	GT:AD:DP:GQ:MLPSAC:MLPSAF:PL	0/0/1/1/1/1:1,6:7:0:4:0.667:115,14,6,2,0,0,32	SG	573	gi|359480048|ref|XP_003632391.1|	PREDICTED: probable LRR receptor-like serine/threonine-protein kinase At4g08850-like [Vitis vinifera]	AT4G08850.1	Leucine-rich repeat receptor-like protein kinase family protein		Leucine-rich repeat receptor-like protein kinase family protein; FUNCTIONS IN: kinase activity; INVOLVED IN: protein amino acid phosphorylation; LOCATED IN: plasma membrane, membrane; EXPRESSED IN: 23 plant structures; EXPRESSED DURING: 13 growth stages; CONTAINS InterPro DOMAIN/s: Protein kinase, ATP binding site (InterPro:IPR017441), Serine/threonine-protein kinase domain (InterPro:IPR002290), …
Sp1_comp2069910_c0_seq1	280	.	G	C	14.2	.	DP=6;VDB=0.0133;AF1=0.5;AC1=1;DP4=2,1,1,2;MQ=42;FQ=17.1;PV4=1,0.0016,0.044,1	GT:PL:GQ	0/1:44,0,78:47	Sp1_comp2069910_c0_seq1	280	.	G	C	85.5	PASS	AC=2;AF=0.333;AN=6;BaseQRankSum=1.866;DP=10;Dels=0.00;FS=0.000;HaplotypeScore=1.9988;MLEAC=2;MLEAF=0.333;MQ=60.00;MQ0=0;MQRankSum=-0.741;QD=8.55;ReadPosRankSum=2.383	GT:AD:DP:GQ:MLPSAC:MLPSAF:PL	0/0/0/0/1/1:4,6:10:0:2:0.333:107,5,0,0,3,12,130	SG	573	gi|359480048|ref|XP_003632391.1|	PREDICTED: probable LRR receptor-like serine/threonine-protein kinase At4g08850-like [Vitis vinifera]	AT4G08850.1	Leucine-rich repeat receptor-like protein kinase family protein		Leucine-rich repeat receptor-like protein kinase family protein; FUNCTIONS IN: kinase activity; INVOLVED IN: protein amino acid phosphorylation; LOCATED IN: plasma membrane, membrane; EXPRESSED IN: 23 plant structures; EXPRESSED DURING: 13 growth stages; CONTAINS InterPro DOMAIN/s: Protein kinase, ATP binding site (InterPro:IPR017441), Serine/threonine-protein kinase domain (InterPro:IPR002290), …
Sp1_comp2069910_c0_seq1	296	.	C	T	86.5	.	DP=7;VDB=0.0190;AF1=1;AC1=2;DP4=0,0,4,0;MQ=45;FQ=-39	GT:PL:GQ	1/1:119,12,0:21	Sp1_comp2069910_c0_seq1	296	.	C	T	183.83	PASS	AC=6;AF=1.00;AN=6;DP=10;Dels=0.00;FS=0.000;HaplotypeScore=3.9994;MLEAC=6;MLEAF=1.00;MQ=60.00;MQ0=0;QD=18.38	GT:AD:DP:GQ:MLPSAC:MLPSAF:PL	1/1/1/1/1/1:0,10:10:4:6:1.00:208,39,24,15,9,4,0	SG	573	gi|359480048|ref|XP_003632391.1|	PREDICTED: probable LRR receptor-like serine/threonine-protein kinase At4g08850-like [Vitis vinifera]	AT4G08850.1	Leucine-rich repeat receptor-like protein kinase family protein		Leucine-rich repeat receptor-like protein kinase family protein; FUNCTIONS IN: kinase activity; INVOLVED IN: protein amino acid phosphorylation; LOCATED IN: plasma membrane, membrane; EXPRESSED IN: 23 plant structures; EXPRESSED DURING: 13 growth stages; CONTAINS InterPro DOMAIN/s: Protein kinase, ATP binding site (InterPro:IPR017441), Serine/threonine-protein kinase domain (InterPro:IPR002290), …
Sp1_comp2069910_c0_seq1	303	.	C	T	8.65	.	DP=8;VDB=0.0216;AF1=0.5002;AC1=1;DP4=0,1,1,1;MQ=41;FQ=4.92;PV4=1,0.017,0.37,0.33	GT:PL:GQ	0/1:38,0,31:34	Sp1_comp2069910_c0_seq1	303	.	C	T	261.62	PASS	AC=5;AF=0.833;AN=6;BaseQRankSum=-1.182;DP=12;Dels=0.00;FS=0.000;HaplotypeScore=4.9993;MLEAC=5;MLEAF=0.833;MQ=60.00;MQ0=0;MQRankSum=-0.322;QD=21.80;ReadPosRankSum=0.107	GT:AD:DP:GQ:MLPSAC:MLPSAF:PL	0/1/1/1/1/1:2,10:12:4:5:0.833:286,42,22,11,4,0,31	SG	573	gi|359480048|ref|XP_003632391.1|	PREDICTED: probable LRR receptor-like serine/threonine-protein kinase At4g08850-like [Vitis vinifera]	AT4G08850.1	Leucine-rich repeat receptor-like protein kinase family protein		Leucine-rich repeat receptor-like protein kinase family protein; FUNCTIONS IN: kinase activity; INVOLVED IN: protein amino acid phosphorylation; LOCATED IN: plasma membrane, membrane; EXPRESSED IN: 23 plant structures; EXPRESSED DURING: 13 growth stages; CONTAINS InterPro DOMAIN/s: Protein kinase, ATP binding site (InterPro:IPR017441), Serine/threonine-protein kinase domain (InterPro:IPR002290), …
Sp1_comp2069910_c0_seq1	31	.	T	C	124	.	DP=5;VDB=0.0008;AF1=1;AC1=2;DP4=0,0,3,2;MQ=56;FQ=-42	GT:PL:GQ	1/1:157,15,0:27	Sp1_comp2069910_c0_seq1	31	.	T	C	98.16	PASS	AC=6;AF=1.00;AN=6;DP=7;Dels=0.00;FS=0.000;HaplotypeScore=0.0000;MLEAC=6;MLEAF=1.00;MQ=57.38;MQ0=0;QD=14.02	GT:AD:DP:GQ:MLPSAC:MLPSAF:PL	1/1/1/1/1/1:0,7:7:2:6:1.00:121,23,14,9,5,2,0	SG	573	gi|359480048|ref|XP_003632391.1|	PREDICTED: probable LRR receptor-like serine/threonine-protein kinase At4g08850-like [Vitis vinifera]	AT4G08850.1	Leucine-rich repeat receptor-like protein kinase family protein		Leucine-rich repeat receptor-like protein kinase family protein; FUNCTIONS IN: kinase activity; INVOLVED IN: protein amino acid phosphorylation; LOCATED IN: plasma membrane, membrane; EXPRESSED IN: 23 plant structures; EXPRESSED DURING: 13 growth stages; CONTAINS InterPro DOMAIN/s: Protein kinase, ATP binding site (InterPro:IPR017441), Serine/threonine-protein kinase domain (InterPro:IPR002290), …
Sp1_comp2069910_c0_seq1	352	.	C	T	20	.	DP=11;VDB=0.0249;AF1=0.5;AC1=1;DP4=4,3,0,4;MQ=46;FQ=23;PV4=0.19,4.5e-06,0.2,0.027	GT:PL:GQ	0/1:50,0,195:53	Sp1_comp2069910_c0_seq1	352	.	C	T	109.07	PASS	AC=2;AF=0.333;AN=6;BaseQRankSum=-2.604;DP=15;Dels=0.00;FS=2.158;HaplotypeScore=0.9995;MLEAC=2;MLEAF=0.333;MQ=60.00;MQ0=0;MQRankSum=0.405;QD=7.27;ReadPosRankSum=0.405	GT:AD:DP:GQ:MLPSAC:MLPSAF:PL	0/0/0/0/1/1:8,7:15:2:2:0.333:132,5,0,2,9,26,282	SG	573	gi|359480048|ref|XP_003632391.1|	PREDICTED: probable LRR receptor-like serine/threonine-protein kinase At4g08850-like [Vitis vinifera]	AT4G08850.1	Leucine-rich repeat receptor-like protein kinase family protein		Leucine-rich repeat receptor-like protein kinase family protein; FUNCTIONS IN: kinase activity; INVOLVED IN: protein amino acid phosphorylation; LOCATED IN: plasma membrane, membrane; EXPRESSED IN: 23 plant structures; EXPRESSED DURING: 13 growth stages; CONTAINS InterPro DOMAIN/s: Protein kinase, ATP binding site (InterPro:IPR017441), Serine/threonine-protein kinase domain (InterPro:IPR002290), …
Sp1_comp2069910_c0_seq1	387	.	C	T	89	.	DP=8;VDB=0.0365;AF1=1;AC1=2;DP4=0,0,2,6;MQ=46;FQ=-51	GT:PL:GQ	1/1:122,24,0:45	Sp1_comp2069910_c0_seq1	387	.	C	T	288.12	PASS	AC=6;AF=1.00;AN=6;DP=8;Dels=0.00;FS=0.000;HaplotypeScore=0.0000;MLEAC=6;MLEAF=1.00;MQ=60.00;MQ0=0;QD=27.68	GT:AD:DP:GQ:MLPSAC:MLPSAF:PL	1/1/1/1/1/1:0,8:8:6:6:1.00:313,54,33,21,12,6,0	SG	573	gi|359480048|ref|XP_003632391.1|	PREDICTED: probable LRR receptor-like serine/threonine-protein kinase At4g08850-like [Vitis vinifera]	AT4G08850.1	Leucine-rich repeat receptor-like protein kinase family protein		Leucine-rich repeat receptor-like protein kinase family protein; FUNCTIONS IN: kinase activity; INVOLVED IN: protein amino acid phosphorylation; LOCATED IN: plasma membrane, membrane; EXPRESSED IN: 23 plant structures; EXPRESSED DURING: 13 growth stages; CONTAINS InterPro DOMAIN/s: Protein kinase, ATP binding site (InterPro:IPR017441), Serine/threonine-protein kinase domain (InterPro:IPR002290), …
Sp1_comp2069910_c0_seq1	439	.	T	A	20.8	.	DP=5;VDB=0.0399;AF1=1;AC1=2;DP4=0,0,1,1;MQ=49;FQ=-33	GT:PL:GQ	1/1:52,6,0:10	Sp1_comp2069910_c0_seq1	439	.	T	A	39.71	LowQual	AC=6;AF=1.00;AN=6;DP=6;Dels=0.00;FS=0.000;HaplotypeScore=7.9969;MLEAC=6;MLEAF=1.00;MQ=60.00;MQ0=0;QD=6.62	GT:AD:DP:GQ:MLPSAC:MLPSAF:PL	1/1/1/1/1/1:0,4:6:2:6:1.00:62,16,10,6,4,2,0	SG	573	gi|359480048|ref|XP_003632391.1|	PREDICTED: probable LRR receptor-like serine/threonine-protein kinase At4g08850-like [Vitis vinifera]	AT4G08850.1	Leucine-rich repeat receptor-like protein kinase family protein		Leucine-rich repeat receptor-like protein kinase family protein; FUNCTIONS IN: kinase activity; INVOLVED IN: protein amino acid phosphorylation; LOCATED IN: plasma membrane, membrane; EXPRESSED IN: 23 plant structures; EXPRESSED DURING: 13 growth stages; CONTAINS InterPro DOMAIN/s: Protein kinase, ATP binding site (InterPro:IPR017441), Serine/threonine-protein kinase domain (InterPro:IPR002290), …
Sp1_comp2069910_c0_seq1	65	.	C	G,A	8.65	.	DP=6;VDB=0.0066;AF1=1;AC1=2;DP4=0,0,2,0;MQ=60;FQ=-30	GT:PL:GQ	1/1:73,38,35,38,0,35:5	Sp1_comp2069910_c0_seq1	65	.	C	A,T	99.96	PASS	AC=4,2;AF=0.667,0.333;AN=6;DP=6;Dels=0.00;FS=0.000;HaplotypeScore=7.9958;MLEAC=1,1;MLEAF=0.167,0.167;MQ=60.00;MQ0=0;QD=16.66	GT:AD:DP:GQ:MLPSAC:MLPSAF	1/1/1/1/2/2:0,3,2:6:0:4,2:0.667,0.333	SG	573	gi|359480048|ref|XP_003632391.1|	PREDICTED: probable LRR receptor-like serine/threonine-protein kinase At4g08850-like [Vitis vinifera]	AT4G08850.1	Leucine-rich repeat receptor-like protein kinase family protein		Leucine-rich repeat receptor-like protein kinase family protein; FUNCTIONS IN: kinase activity; INVOLVED IN: protein amino acid phosphorylation; LOCATED IN: plasma membrane, membrane; EXPRESSED IN: 23 plant structures; EXPRESSED DURING: 13 growth stages; CONTAINS InterPro DOMAIN/s: Protein kinase, ATP binding site (InterPro:IPR017441), Serine/threonine-protein kinase domain (InterPro:IPR002290), …
Sp1_comp2069910_c0_seq1	68	.	A	G	83.5	.	DP=7;VDB=0.0164;AF1=1;AC1=2;DP4=0,0,2,2;MQ=49;FQ=-39	GT:PL:GQ	1/1:116,12,0:21	Sp1_comp2069910_c0_seq1	68	.	A	G	129.4	PASS	AC=6;AF=1.00;AN=6;DP=7;Dels=0.00;FS=0.000;HaplotypeScore=11.9952;MLEAC=6;MLEAF=1.00;MQ=60.00;MQ0=0;QD=18.49	GT:AD:DP:GQ:MLPSAC:MLPSAF:PL	1/1/1/1/1/1:0,7:7:3:6:1.00:153,31,19,12,7,3,0	SG	573	gi|359480048|ref|XP_003632391.1|	PREDICTED: probable LRR receptor-like serine/threonine-protein kinase At4g08850-like [Vitis vinifera]	AT4G08850.1	Leucine-rich repeat receptor-like protein kinase family protein		Leucine-rich repeat receptor-like protein kinase family protein; FUNCTIONS IN: kinase activity; INVOLVED IN: protein amino acid phosphorylation; LOCATED IN: plasma membrane, membrane; EXPRESSED IN: 23 plant structures; EXPRESSED DURING: 13 growth stages; CONTAINS InterPro DOMAIN/s: Protein kinase, ATP binding site (InterPro:IPR017441), Serine/threonine-protein kinase domain (InterPro:IPR002290), …
Sp1_comp2069910_c0_seq1	72	.	A	G	20.1	.	DP=7;VDB=0.0190;AF1=0.5002;AC1=1;DP4=1,0,2,0;MQ=54;FQ=5.43;PV4=1,0.35,0.33,0.33	GT:PL:GQ	0/1:50,0,31:34	Sp1_comp2069910_c0_seq1	72	.	A	G	88.56		AC=4;AF=0.667;AN=6;BaseQRankSum=0.736;DP=7;Dels=0.00;FS=0.000;HaplotypeScore=16.9938;MLEAC=4;MLEAF=0.667;MQ=60.00;MQ0=0;MQRankSum=0.736;QD=12.65;ReadPosRankSum=-0.736	GT:AD:DP:GQ:MLPSAC:MLPSAF:PL	0/0/1/1/1/1:1,5:7:0:4:0.667:110,14,6,2,0,0,35	SG	573	gi|359480048|ref|XP_003632391.1|	PREDICTED: probable LRR receptor-like serine/threonine-protein kinase At4g08850-like [Vitis vinifera]	AT4G08850.1	Leucine-rich repeat receptor-like protein kinase family protein		Leucine-rich repeat receptor-like protein kinase family protein; FUNCTIONS IN: kinase activity; INVOLVED IN: protein amino acid phosphorylation; LOCATED IN: plasma membrane, membrane; EXPRESSED IN: 23 plant structures; EXPRESSED DURING: 13 growth stages; CONTAINS InterPro DOMAIN/s: Protein kinase, ATP binding site (InterPro:IPR017441), Serine/threonine-protein kinase domain (InterPro:IPR002290), …
Sp1_comp2069910_c0_seq1	79	.	G	C	15.1	.	DP=10;VDB=0.0225;AF1=0.5;AC1=1;DP4=4,3,3,0;MQ=42;FQ=18.1;PV4=0.47,0.036,1,1	GT:PL:GQ	0/1:45,0,167:48	Sp1_comp2069910_c0_seq1	79	.	G	C	33.82	LowQual;	AC=1;AF=0.167;AN=6;BaseQRankSum=-0.740;DP=12;Dels=0.00;FS=2.932;HaplotypeScore=13.9939;MLEAC=1;MLEAF=0.167;MQ=60.00;MQ0=0;MQRankSum=1.294;QD=2.82;ReadPosRankSum=0.740	GT:AD:DP:GQ:MLPSAC:MLPSAF:PL	0/0/0/0/0/1:9,3:12:0:1:0.167:56,0,0,4,12,28,229	SG	573	gi|359480048|ref|XP_003632391.1|	PREDICTED: probable LRR receptor-like serine/threonine-protein kinase At4g08850-like [Vitis vinifera]	AT4G08850.1	Leucine-rich repeat receptor-like protein kinase family protein		Leucine-rich repeat receptor-like protein kinase family protein; FUNCTIONS IN: kinase activity; INVOLVED IN: protein amino acid phosphorylation; LOCATED IN: plasma membrane, membrane; EXPRESSED IN: 23 plant structures; EXPRESSED DURING: 13 growth stages; CONTAINS InterPro DOMAIN/s: Protein kinase, ATP binding site (InterPro:IPR017441), Serine/threonine-protein kinase domain (InterPro:IPR002290), …
Sp1_comp2069910_c0_seq1	81	.	A	G	42	.	DP=13;VDB=0.0271;AF1=0.5;AC1=1;DP4=3,2,4,1;MQ=42;FQ=45;PV4=1,0.1,1,1	GT:PL:GQ	0/1:72,0,127:75	Sp1_comp2069910_c0_seq1	81	.	A	G,T	128.69	PASS	AC=1,2;AF=0.167,0.333;AN=6;BaseQRankSum=-1.237;DP=15;Dels=0.00;FS=0.000;HaplotypeScore=6.9990;MLEAC=1,2;MLEAF=0.167,0.333;MQ=60.00;MQ0=0;MQRankSum=0.059;QD=8.58;ReadPosRankSum=-0.295	GT:AD:DP:GQ:MLPSAC:MLPSAF	0/0/0/1/2/2:6,5,4:15:1:1,2:0.167,0.333	SG	573	gi|359480048|ref|XP_003632391.1|	PREDICTED: probable LRR receptor-like serine/threonine-protein kinase At4g08850-like [Vitis vinifera]	AT4G08850.1	Leucine-rich repeat receptor-like protein kinase family protein		Leucine-rich repeat receptor-like protein kinase family protein; FUNCTIONS IN: kinase activity; INVOLVED IN: protein amino acid phosphorylation; LOCATED IN: plasma membrane, membrane; EXPRESSED IN: 23 plant structures; EXPRESSED DURING: 13 growth stages; CONTAINS InterPro DOMAIN/s: Protein kinase, ATP binding site (InterPro:IPR017441), Serine/threonine-protein kinase domain (InterPro:IPR002290), …
Sp1_comp2069910_c0_seq1	91	.	C	T	197	.	DP=14;VDB=0.0365;AF1=0.5;AC1=1;DP4=1,2,7,4;MQ=40;FQ=15.1;PV4=0.54,1,1,1	GT:PL:GQ	0/1:227,0,42:45	Sp1_comp2069910_c0_seq1	91	.	C	T	366.82	PASS	AC=5;AF=0.833;AN=6;BaseQRankSum=0.623;DP=17;Dels=0.00;FS=0.000;HaplotypeScore=8.9967;MLEAC=5;MLEAF=0.833;MQ=60.00;MQ0=0;MQRankSum=-1.189;QD=21.58;ReadPosRankSum=0.849	GT:AD:DP:GQ:MLPSAC:MLPSAF:PL	0/1/1/1/1/1:4,13:17:1:5:0.833:390,49,22,8,1,0,88	SG	573	gi|359480048|ref|XP_003632391.1|	PREDICTED: probable LRR receptor-like serine/threonine-protein kinase At4g08850-like [Vitis vinifera]	AT4G08850.1	Leucine-rich repeat receptor-like protein kinase family protein		Leucine-rich repeat receptor-like protein kinase family protein; FUNCTIONS IN: kinase activity; INVOLVED IN: protein amino acid phosphorylation; LOCATED IN: plasma membrane, membrane; EXPRESSED IN: 23 plant structures; EXPRESSED DURING: 13 growth stages; CONTAINS InterPro DOMAIN/s: Protein kinase, ATP binding site (InterPro:IPR017441), Serine/threonine-protein kinase domain (InterPro:IPR002290), …
[truncated: 103,211 more rows]
