# Supplementary material for: Comparative analysis of the root transcriptomes of cultivated sweetpotato (Ipomoea batatas [L.] Lam) and its wild ancestor (Ipomoea trifida [Kunth] G. Don)
Source: BMC Plant Biol. 2017 Jan 13;17:9. doi: 10.1186/s12870-016-0950-x (PMC5234144; doi:10.1186/s12870-016-0950-x)
Supplement: Additional file 11: — SNPs identified in I. batatas (Sp1). (ZIP 190 MB) [file 12870_2016_950_MOESM11_ESM.zip › Add. file 11-10. SNPs identified in Ib (Sp1).xlsx]

## Sheet: Sheet1
																						Blastx results from nr blast		Blastx results from Arabidopsis (TAIR10) database				OrthoMCL
Contig ID	POS	ID	REF	ALT	QUAL	FILTER	INFO1	INFO2	INFO3	Contig ID	POS	ID	REF	ALT	QUAL	FILTER	INFO4	INFO5	INFO6	SG/GATK/SAM	Lengths	Hit ID	Hit Description	Arabidopsis_HitID	Arabidopsis_Hit_ShortDescription	Arabidopsis_Hit_CuratorSummary	Arabidopsis_Hit_Computational_description	OrthoMCL_paralogs	OrthoMCLorthologs
Sp1_comp332044_c0_seq1	5240	.	G	C	139	.	DP=496;VDB=0.0380;AF1=0.5;AC1=1;DP4=73,91,134,176;MQ=47;FQ=142;PV4=0.85,2.4e-189,0.38,1	GT:PL:GQ	0/1:169,0,255:99	Sp1_comp332044_c0_seq1	5240	.	G	C	6073.9	PASS	AC=4;AF=0.667;AN=6;BaseQRankSum=0.021;DP=250;Dels=0.00;FS=0.000;HaplotypeScore=2.8651;MLEAC=4;MLEAF=0.667;MQ=59.62;MQ0=0;MQRankSum=-0.181;QD=24.30;ReadPosRankSum=1.436	GT:AD:DP:GQ:MLPSAC:MLPSAF:PL	0/0/1/1/1/1:63,186:250:34:4:0.667:6100,698,286,87,0,34,2057	SG	5331	gi|460374245|ref|XP_004232922.1|	PREDICTED: uncharacterized protein LOC101262772 [Solanum lycopersicum]	AT1G28420.1	homeobox-1		homeobox-1 (HB-1); FUNCTIONS IN: sequence-specific DNA binding transcription factor activity; INVOLVED IN: regulation of transcription, DNA-dependent, regulation of transcription; LOCATED IN: nucleus; EXPRESSED IN: 23 plant structures; EXPRESSED DURING: 13 growth stages; CONTAINS InterPro DOMAIN/s: DDT domain superfamily (InterPro:IPR018501), Homeobox (InterPro:IPR001356), DDT domain (InterPro:IP…		OG1_6057
Sp1_comp332044_c0_seq1	5260	.	G	C	94	.	DP=378;VDB=0.0244;AF1=0.5;AC1=1;DP4=61,64,50,33;MQ=46;FQ=97;PV4=0.12,1e-95,0.0097,0.00093	GT:PL:GQ	0/1:124,0,255:99	Sp1_comp332044_c0_seq1	5260	.	G	C	6463.23	PASS	AC=4;AF=0.667;AN=6;BaseQRankSum=-0.703;DP=250;Dels=0.00;FS=0.000;HaplotypeScore=4.6383;MLEAC=4;MLEAF=0.667;MQ=59.06;MQ0=3;MQRankSum=0.012;QD=25.85;ReadPosRankSum=-2.324	GT:AD:DP:GQ:MLPSAC:MLPSAF:PL	0/0/1/1/1/1:64,186:250:11:4:0.667:6489,800,340,111,0,11,1917	SG	5331	gi|460374245|ref|XP_004232922.1|	PREDICTED: uncharacterized protein LOC101262772 [Solanum lycopersicum]	AT1G28420.1	homeobox-1		homeobox-1 (HB-1); FUNCTIONS IN: sequence-specific DNA binding transcription factor activity; INVOLVED IN: regulation of transcription, DNA-dependent, regulation of transcription; LOCATED IN: nucleus; EXPRESSED IN: 23 plant structures; EXPRESSED DURING: 13 growth stages; CONTAINS InterPro DOMAIN/s: DDT domain superfamily (InterPro:IPR018501), Homeobox (InterPro:IPR001356), DDT domain (InterPro:IP…		OG1_6057
Sp1_comp332044_c0_seq1	549	.	G	C	164	.	DP=114;VDB=0.0271;AF1=0.5;AC1=1;DP4=19,32,27,31;MQ=49;FQ=167;PV4=0.34,7e-38,0.44,1	GT:PL:GQ	0/1:194,0,255:99	Sp1_comp332044_c0_seq1	549	.	G	C	2158.97		AC=3;AF=0.500;AN=6;BaseQRankSum=0.313;DP=120;Dels=0.00;FS=3.429;HaplotypeScore=19.3017;MLEAC=3;MLEAF=0.500;MQ=59.78;MQ0=0;MQRankSum=0.401;QD=17.99;ReadPosRankSum=0.645	GT:AD:DP:GQ:MLPSAC:MLPSAF:PL	0/0/0/1/1/1:57,63:120:18:3:0.500:2185,166,39,0,18,117,2147483647	SG	5331	gi|460374245|ref|XP_004232922.1|	PREDICTED: uncharacterized protein LOC101262772 [Solanum lycopersicum]	AT1G28420.1	homeobox-1		homeobox-1 (HB-1); FUNCTIONS IN: sequence-specific DNA binding transcription factor activity; INVOLVED IN: regulation of transcription, DNA-dependent, regulation of transcription; LOCATED IN: nucleus; EXPRESSED IN: 23 plant structures; EXPRESSED DURING: 13 growth stages; CONTAINS InterPro DOMAIN/s: DDT domain superfamily (InterPro:IPR018501), Homeobox (InterPro:IPR001356), DDT domain (InterPro:IP…		OG1_6057
Sp1_comp332044_c0_seq1	635	.	A	T	142	.	DP=98;VDB=0.0244;AF1=0.5;AC1=1;DP4=28,19,27,15;MQ=39;FQ=145;PV4=0.67,2.7e-24,2.2e-06,1	GT:PL:GQ	0/1:172,0,255:99	Sp1_comp332044_c0_seq1	635	.	A	T	1726.93		AC=3;AF=0.500;AN=6;BaseQRankSum=1.295;DP=109;Dels=0.00;FS=0.769;HaplotypeScore=20.9636;MLEAC=3;MLEAF=0.500;MQ=59.80;MQ0=0;MQRankSum=-1.270;QD=15.84;ReadPosRankSum=-0.278	GT:AD:DP:GQ:MLPSAC:MLPSAF:PL	0/0/0/1/1/1:56,53:109:23:3:0.500:1753,121,23,0,29,134,2147483647	SG	5331	gi|460374245|ref|XP_004232922.1|	PREDICTED: uncharacterized protein LOC101262772 [Solanum lycopersicum]	AT1G28420.1	homeobox-1		homeobox-1 (HB-1); FUNCTIONS IN: sequence-specific DNA binding transcription factor activity; INVOLVED IN: regulation of transcription, DNA-dependent, regulation of transcription; LOCATED IN: nucleus; EXPRESSED IN: 23 plant structures; EXPRESSED DURING: 13 growth stages; CONTAINS InterPro DOMAIN/s: DDT domain superfamily (InterPro:IPR018501), Homeobox (InterPro:IPR001356), DDT domain (InterPro:IP…		OG1_6057
Sp1_comp332044_c0_seq1	641	.	A	T	10.4	.	DP=104;VDB=0.0322;AF1=0.5;AC1=1;DP4=46,28,9,9;MQ=38;FQ=13.2;PV4=0.42,5.3e-20,1,0.0054	GT:PL:GQ	0/1:40,0,255:42	Sp1_comp332044_c0_seq1	641	.	A	T	544.96		AC=1;AF=0.167;AN=6;BaseQRankSum=-2.472;DP=115;Dels=0.00;FS=2.123;HaplotypeScore=49.9507;MLEAC=1;MLEAF=0.167;MQ=59.81;MQ0=0;MQRankSum=1.871;QD=4.74;ReadPosRankSum=-2.510	GT:AD:DP:GQ:MLPSAC:MLPSAF:PL	0/0/0/0/0/1:93,22:115:19:1:0.167:571,0,19,89,2147483647,2147483647,2147483647	SG	5331	gi|460374245|ref|XP_004232922.1|	PREDICTED: uncharacterized protein LOC101262772 [Solanum lycopersicum]	AT1G28420.1	homeobox-1		homeobox-1 (HB-1); FUNCTIONS IN: sequence-specific DNA binding transcription factor activity; INVOLVED IN: regulation of transcription, DNA-dependent, regulation of transcription; LOCATED IN: nucleus; EXPRESSED IN: 23 plant structures; EXPRESSED DURING: 13 growth stages; CONTAINS InterPro DOMAIN/s: DDT domain superfamily (InterPro:IPR018501), Homeobox (InterPro:IPR001356), DDT domain (InterPro:IP…		OG1_6057
Sp1_comp332044_c0_seq1	644	.	C	T	116	.	DP=111;VDB=0.0345;AF1=0.5;AC1=1;DP4=33,20,28,17;MQ=38;FQ=119;PV4=1,3.5e-30,1e-06,1	GT:PL:GQ	0/1:146,0,255:99	Sp1_comp332044_c0_seq1	644	.	C	T	1983.92		AC=3;AF=0.500;AN=6;BaseQRankSum=2.384;DP=124;Dels=0.00;FS=0.700;HaplotypeScore=55.8471;MLEAC=3;MLEAF=0.500;MQ=59.82;MQ0=0;MQRankSum=0.694;QD=16.00;ReadPosRankSum=0.120	GT:AD:DP:GQ:MLPSAC:MLPSAF:PL	0/0/0/1/1/1:65,59:124:27:3:0.500:2010,138,27,0,30,145,2147483647	SG	5331	gi|460374245|ref|XP_004232922.1|	PREDICTED: uncharacterized protein LOC101262772 [Solanum lycopersicum]	AT1G28420.1	homeobox-1		homeobox-1 (HB-1); FUNCTIONS IN: sequence-specific DNA binding transcription factor activity; INVOLVED IN: regulation of transcription, DNA-dependent, regulation of transcription; LOCATED IN: nucleus; EXPRESSED IN: 23 plant structures; EXPRESSED DURING: 13 growth stages; CONTAINS InterPro DOMAIN/s: DDT domain superfamily (InterPro:IPR018501), Homeobox (InterPro:IPR001356), DDT domain (InterPro:IP…		OG1_6057
Sp1_comp332044_c0_seq1	656	.	T	C	96	.	DP=112;VDB=0.0365;AF1=0.5;AC1=1;DP4=9,2,37,23;MQ=33;FQ=40;PV4=0.31,3.1e-17,4.5e-07,1	GT:PL:GQ	0/1:126,0,67:70	Sp1_comp332044_c0_seq1	656	.	T	C	2837.92		AC=5;AF=0.833;AN=6;BaseQRankSum=1.197;DP=128;Dels=0.02;FS=2.550;HaplotypeScore=49.3774;MLEAC=5;MLEAF=0.833;MQ=59.83;MQ0=0;MQRankSum=-1.730;QD=22.17;ReadPosRankSum=0.866	GT:AD:DP:GQ:MLPSAC:MLPSAF:PL	0/1/1/1/1/1:45,80:125:23:5:0.833:2864,398,194,86,23,0,461	SG	5331	gi|460374245|ref|XP_004232922.1|	PREDICTED: uncharacterized protein LOC101262772 [Solanum lycopersicum]	AT1G28420.1	homeobox-1		homeobox-1 (HB-1); FUNCTIONS IN: sequence-specific DNA binding transcription factor activity; INVOLVED IN: regulation of transcription, DNA-dependent, regulation of transcription; LOCATED IN: nucleus; EXPRESSED IN: 23 plant structures; EXPRESSED DURING: 13 growth stages; CONTAINS InterPro DOMAIN/s: DDT domain superfamily (InterPro:IPR018501), Homeobox (InterPro:IPR001356), DDT domain (InterPro:IP…		OG1_6057
Sp1_comp332044_c0_seq1	659	.	C	T	135	.	DP=106;VDB=0.0365;AF1=0.5;AC1=1;DP4=22,14,33,10;MQ=39;FQ=138;PV4=0.15,2.7e-10,2.6e-19,1	GT:PL:GQ	0/1:165,0,255:99	Sp1_comp332044_c0_seq1	659	.	C	T	2651.91		AC=4;AF=0.667;AN=6;BaseQRankSum=-1.592;DP=119;Dels=0.03;FS=0.755;HaplotypeScore=43.3805;MLEAC=4;MLEAF=0.667;MQ=59.81;MQ0=0;MQRankSum=-0.073;QD=22.28;ReadPosRankSum=-0.133	GT:AD:DP:GQ:MLPSAC:MLPSAF:PL	0/0/1/1/1/1:37,79:116:32:4:0.667:2678,312,120,32,0,33,1107	SG	5331	gi|460374245|ref|XP_004232922.1|	PREDICTED: uncharacterized protein LOC101262772 [Solanum lycopersicum]	AT1G28420.1	homeobox-1		homeobox-1 (HB-1); FUNCTIONS IN: sequence-specific DNA binding transcription factor activity; INVOLVED IN: regulation of transcription, DNA-dependent, regulation of transcription; LOCATED IN: nucleus; EXPRESSED IN: 23 plant structures; EXPRESSED DURING: 13 growth stages; CONTAINS InterPro DOMAIN/s: DDT domain superfamily (InterPro:IPR018501), Homeobox (InterPro:IPR001356), DDT domain (InterPro:IP…		OG1_6057
Sp1_comp332044_c0_seq1	662	.	C	A	149	.	DP=116;VDB=0.0399;AF1=0.5;AC1=1;DP4=22,14,32,21;MQ=39;FQ=152;PV4=1,6.2e-34,3e-16,1	GT:PL:GQ	0/1:179,0,255:99	Sp1_comp332044_c0_seq1	662	.	C	A	2723.91		AC=4;AF=0.667;AN=6;BaseQRankSum=-2.115;DP=126;Dels=0.00;FS=2.505;HaplotypeScore=19.3903;MLEAC=4;MLEAF=0.667;MQ=59.83;MQ0=0;MQRankSum=-0.608;QD=21.62;ReadPosRankSum=0.129	GT:AD:DP:GQ:MLPSAC:MLPSAF:PL	0/0/1/1/1/1:39,87:126:32:4:0.667:2750,312,120,32,0,33,1186	SG	5331	gi|460374245|ref|XP_004232922.1|	PREDICTED: uncharacterized protein LOC101262772 [Solanum lycopersicum]	AT1G28420.1	homeobox-1		homeobox-1 (HB-1); FUNCTIONS IN: sequence-specific DNA binding transcription factor activity; INVOLVED IN: regulation of transcription, DNA-dependent, regulation of transcription; LOCATED IN: nucleus; EXPRESSED IN: 23 plant structures; EXPRESSED DURING: 13 growth stages; CONTAINS InterPro DOMAIN/s: DDT domain superfamily (InterPro:IPR018501), Homeobox (InterPro:IPR001356), DDT domain (InterPro:IP…		OG1_6057
Sp1_comp332044_c0_seq1	673	.	A	T	225	.	DP=129;VDB=0.0393;AF1=0.5;AC1=1;DP4=38,29,31,22;MQ=40;FQ=225;PV4=0.85,1,8e-15,1	GT:PL:GQ	0/1:255,0,255:99	Sp1_comp332044_c0_seq1	673	.	A	T	2142.91	PASS	AC=3;AF=0.500;AN=6;BaseQRankSum=0.327;DP=147;Dels=0.00;FS=0.613;HaplotypeScore=2.8598;MLEAC=3;MLEAF=0.500;MQ=59.85;MQ0=0;MQRankSum=-0.138;QD=14.58;ReadPosRankSum=0.083	GT:AD:DP:GQ:MLPSAC:MLPSAF:PL	0/0/0/1/1/1:72,75:147:27:3:0.500:2169,149,27,0,39,177,2147483647	SG	5331	gi|460374245|ref|XP_004232922.1|	PREDICTED: uncharacterized protein LOC101262772 [Solanum lycopersicum]	AT1G28420.1	homeobox-1		homeobox-1 (HB-1); FUNCTIONS IN: sequence-specific DNA binding transcription factor activity; INVOLVED IN: regulation of transcription, DNA-dependent, regulation of transcription; LOCATED IN: nucleus; EXPRESSED IN: 23 plant structures; EXPRESSED DURING: 13 growth stages; CONTAINS InterPro DOMAIN/s: DDT domain superfamily (InterPro:IPR018501), Homeobox (InterPro:IPR001356), DDT domain (InterPro:IP…		OG1_6057
Sp1_comp332044_c0_seq1	728	.	A	G	143	.	DP=152;VDB=0.0345;AF1=0.5;AC1=1;DP4=19,27,15,26;MQ=45;FQ=146;PV4=0.67,1e-36,5.5e-10,0.015	GT:PL:GQ	0/1:173,0,255:99	Sp1_comp332044_c0_seq1	728	.	A	G	3711.9	PASS	AC=4;AF=0.667;AN=6;BaseQRankSum=2.052;DP=163;Dels=0.00;FS=1.385;HaplotypeScore=1.9778;MLEAC=4;MLEAF=0.667;MQ=60.00;MQ0=0;MQRankSum=-0.629;QD=22.77;ReadPosRankSum=0.347	GT:AD:DP:GQ:MLPSAC:MLPSAF:PL	0/0/1/1/1/1:49,114:163:35:4:0.667:3738,427,169,47,0,35,1441	SG	5331	gi|460374245|ref|XP_004232922.1|	PREDICTED: uncharacterized protein LOC101262772 [Solanum lycopersicum]	AT1G28420.1	homeobox-1		homeobox-1 (HB-1); FUNCTIONS IN: sequence-specific DNA binding transcription factor activity; INVOLVED IN: regulation of transcription, DNA-dependent, regulation of transcription; LOCATED IN: nucleus; EXPRESSED IN: 23 plant structures; EXPRESSED DURING: 13 growth stages; CONTAINS InterPro DOMAIN/s: DDT domain superfamily (InterPro:IPR018501), Homeobox (InterPro:IPR001356), DDT domain (InterPro:IP…		OG1_6057
Sp1_comp332044_c0_seq1	731	.	G	A	103	.	DP=148;VDB=0.0298;AF1=0.5;AC1=1;DP4=18,28,14,17;MQ=45;FQ=106;PV4=0.64,4.3e-22,6.7e-11,0.035	GT:PL:GQ	0/1:133,0,255:99	Sp1_comp332044_c0_seq1	731	.	G	A	3460.9	PASS	AC=4;AF=0.667;AN=6;BaseQRankSum=1.669;DP=159;Dels=0.00;FS=1.371;HaplotypeScore=1.9778;MLEAC=4;MLEAF=0.667;MQ=60.00;MQ0=0;MQRankSum=-0.117;QD=21.77;ReadPosRankSum=0.714	GT:AD:DP:GQ:MLPSAC:MLPSAF:PL	0/0/1/1/1/1:50,109:159:41:4:0.667:3487,405,157,42,0,41,1439	SG	5331	gi|460374245|ref|XP_004232922.1|	PREDICTED: uncharacterized protein LOC101262772 [Solanum lycopersicum]	AT1G28420.1	homeobox-1		homeobox-1 (HB-1); FUNCTIONS IN: sequence-specific DNA binding transcription factor activity; INVOLVED IN: regulation of transcription, DNA-dependent, regulation of transcription; LOCATED IN: nucleus; EXPRESSED IN: 23 plant structures; EXPRESSED DURING: 13 growth stages; CONTAINS InterPro DOMAIN/s: DDT domain superfamily (InterPro:IPR018501), Homeobox (InterPro:IPR001356), DDT domain (InterPro:IP…		OG1_6057
Sp1_comp332044_c0_seq1	743	.	G	A	161	.	DP=157;VDB=0.0345;AF1=0.5;AC1=1;DP4=39,43,31,39;MQ=47;FQ=164;PV4=0.75,2e-36,4.6e-06,1	GT:PL:GQ	0/1:191,0,255:99	Sp1_comp332044_c0_seq1	743	.	G	A	2502.91	PASS	AC=3;AF=0.500;AN=6;BaseQRankSum=0.014;DP=168;Dels=0.00;FS=0.000;HaplotypeScore=2.3204;MLEAC=3;MLEAF=0.500;MQ=60.00;MQ0=0;MQRankSum=-0.094;QD=14.90;ReadPosRankSum=0.415	GT:AD:DP:GQ:MLPSAC:MLPSAF:PL	0/0/0/1/1/1:85,83:168:32:3:0.500:2529,177,32,0,44,205,2147483647	SG	5331	gi|460374245|ref|XP_004232922.1|	PREDICTED: uncharacterized protein LOC101262772 [Solanum lycopersicum]	AT1G28420.1	homeobox-1		homeobox-1 (HB-1); FUNCTIONS IN: sequence-specific DNA binding transcription factor activity; INVOLVED IN: regulation of transcription, DNA-dependent, regulation of transcription; LOCATED IN: nucleus; EXPRESSED IN: 23 plant structures; EXPRESSED DURING: 13 growth stages; CONTAINS InterPro DOMAIN/s: DDT domain superfamily (InterPro:IPR018501), Homeobox (InterPro:IPR001356), DDT domain (InterPro:IP…		OG1_6057
Sp1_comp332044_c0_seq1	800	.	C	A	171	.	DP=156;VDB=0.0380;AF1=0.5;AC1=1;DP4=24,23,36,47;MQ=46;FQ=174;PV4=0.47,1.5e-39,6.7e-15,1	GT:PL:GQ	0/1:201,0,255:99	Sp1_comp332044_c0_seq1	800	.	C	A	3317.9	PASS	AC=4;AF=0.667;AN=6;BaseQRankSum=-0.578;DP=157;Dels=0.00;FS=0.000;HaplotypeScore=5.2955;MLEAC=4;MLEAF=0.667;MQ=60.00;MQ0=0;MQRankSum=-0.177;QD=21.13;ReadPosRankSum=0.943	GT:AD:DP:GQ:MLPSAC:MLPSAF:PL	0/0/1/1/1/1:50,105:157:33:4:0.667:3344,375,138,33,0,53,1549	SG	5331	gi|460374245|ref|XP_004232922.1|	PREDICTED: uncharacterized protein LOC101262772 [Solanum lycopersicum]	AT1G28420.1	homeobox-1		homeobox-1 (HB-1); FUNCTIONS IN: sequence-specific DNA binding transcription factor activity; INVOLVED IN: regulation of transcription, DNA-dependent, regulation of transcription; LOCATED IN: nucleus; EXPRESSED IN: 23 plant structures; EXPRESSED DURING: 13 growth stages; CONTAINS InterPro DOMAIN/s: DDT domain superfamily (InterPro:IPR018501), Homeobox (InterPro:IPR001356), DDT domain (InterPro:IP…		OG1_6057
Sp1_comp332044_c0_seq1	833	.	G	A	225	.	DP=165;VDB=0.0365;AF1=0.5;AC1=1;DP4=47,45,29,37;MQ=46;FQ=225;PV4=0.42,0.052,8.3e-40,1	GT:PL:GQ	0/1:255,0,255:99	Sp1_comp332044_c0_seq1	833	.	G	A	2144.03	PASS	AC=3;AF=0.500;AN=6;BaseQRankSum=-2.423;DP=166;Dels=0.00;FS=2.758;HaplotypeScore=0.7340;MLEAC=3;MLEAF=0.500;MQ=60.00;MQ0=0;MQRankSum=1.000;QD=12.92;ReadPosRankSum=0.136	GT:AD:DP:GQ:MLPSAC:MLPSAF:PL	0/0/0/1/1/1:94,72:166:2:3:0.500:2168,113,2,0,78,2147483647,2147483647	SG	5331	gi|460374245|ref|XP_004232922.1|	PREDICTED: uncharacterized protein LOC101262772 [Solanum lycopersicum]	AT1G28420.1	homeobox-1		homeobox-1 (HB-1); FUNCTIONS IN: sequence-specific DNA binding transcription factor activity; INVOLVED IN: regulation of transcription, DNA-dependent, regulation of transcription; LOCATED IN: nucleus; EXPRESSED IN: 23 plant structures; EXPRESSED DURING: 13 growth stages; CONTAINS InterPro DOMAIN/s: DDT domain superfamily (InterPro:IPR018501), Homeobox (InterPro:IPR001356), DDT domain (InterPro:IP…		OG1_6057
Sp1_comp332044_c0_seq1	878	.	T	C	136	.	DP=136;VDB=0.0398;AF1=0.5;AC1=1;DP4=15,12,44,49;MQ=47;FQ=139;PV4=0.52,3.3e-20,1e-05,0.27	GT:PL:GQ	0/1:166,0,196:99	Sp1_comp332044_c0_seq1	878	.	T	C	3527.17	PASS	AC=5;AF=0.833;AN=6;BaseQRankSum=-0.406;DP=141;Dels=0.01;FS=2.746;HaplotypeScore=6.3080;MLEAC=5;MLEAF=0.833;MQ=60.00;MQ0=0;MQRankSum=-0.401;QD=25.02;ReadPosRankSum=-1.617	GT:AD:DP:GQ:MLPSAC:MLPSAF:PL	0/1/1/1/1/1:28,109:139:12:5:0.833:3553,482,220,84,12,0,778	SG	5331	gi|460374245|ref|XP_004232922.1|	PREDICTED: uncharacterized protein LOC101262772 [Solanum lycopersicum]	AT1G28420.1	homeobox-1		homeobox-1 (HB-1); FUNCTIONS IN: sequence-specific DNA binding transcription factor activity; INVOLVED IN: regulation of transcription, DNA-dependent, regulation of transcription; LOCATED IN: nucleus; EXPRESSED IN: 23 plant structures; EXPRESSED DURING: 13 growth stages; CONTAINS InterPro DOMAIN/s: DDT domain superfamily (InterPro:IPR018501), Homeobox (InterPro:IPR001356), DDT domain (InterPro:IP…		OG1_6057
Sp1_comp332044_c0_seq1	1661	.	A	T	1015.9	PASS	AC=1;AF=0.167;AN=6;BaseQRankSum=0.573;DP=187;Dels=0.00;FS=5.887;HaplotypeScore=2.6000;MLEAC=1;MLEAF=0.167;MQ=59.91;MQ0=0;MQRankSum=-0.640;QD=5.43;ReadPosRankSum=0.516	GT:AD:DP:GQ:MLPSAC:MLPSAF:PL	0/0/0/0/0/1:152,35:187:41:1:0.167:1042,0,41,166,2147483647,2147483647,2147483647											GATK	5331	gi|460374245|ref|XP_004232922.1|	PREDICTED: uncharacterized protein LOC101262772 [Solanum lycopersicum]	AT1G28420.1	homeobox-1		homeobox-1 (HB-1); FUNCTIONS IN: sequence-specific DNA binding transcription factor activity; INVOLVED IN: regulation of transcription, DNA-dependent, regulation of transcription; LOCATED IN: nucleus; EXPRESSED IN: 23 plant structures; EXPRESSED DURING: 13 growth stages; CONTAINS InterPro DOMAIN/s: DDT domain superfamily (InterPro:IPR018501), Homeobox (InterPro:IPR001356), DDT domain (InterPro:IP…		OG1_6057
Sp1_comp332044_c0_seq1	177	.	G	C	455.97		AC=1;AF=0.167;AN=6;BaseQRankSum=0.698;DP=92;Dels=0.00;FS=1.034;HaplotypeScore=16.1207;MLEAC=1;MLEAF=0.167;MQ=59.87;MQ0=0;MQRankSum=2.589;QD=4.96;ReadPosRankSum=-1.385	GT:AD:DP:GQ:MLPSAC:MLPSAF:PL	0/0/0/0/0/1:75,17:92:18:1:0.167:482,0,18,75,2147483647,2147483647,2147483647											GATK	5331	gi|460374245|ref|XP_004232922.1|	PREDICTED: uncharacterized protein LOC101262772 [Solanum lycopersicum]	AT1G28420.1	homeobox-1		homeobox-1 (HB-1); FUNCTIONS IN: sequence-specific DNA binding transcription factor activity; INVOLVED IN: regulation of transcription, DNA-dependent, regulation of transcription; LOCATED IN: nucleus; EXPRESSED IN: 23 plant structures; EXPRESSED DURING: 13 growth stages; CONTAINS InterPro DOMAIN/s: DDT domain superfamily (InterPro:IPR018501), Homeobox (InterPro:IPR001356), DDT domain (InterPro:IP…		OG1_6057
Sp1_comp332044_c0_seq1	2075	.	C	T	627.9	PASS	AC=1;AF=0.167;AN=6;BaseQRankSum=-1.111;DP=176;Dels=0.00;FS=0.000;HaplotypeScore=1.9991;MLEAC=1;MLEAF=0.167;MQ=59.53;MQ0=0;MQRankSum=1.242;QD=3.57;ReadPosRankSum=-0.216	GT:AD:DP:GQ:MLPSAC:MLPSAF:PL	0/0/0/0/0/1:151,24:176:72:1:0.167:654,0,72,2147483647,2147483647,2147483647,2147483647											GATK	5331	gi|460374245|ref|XP_004232922.1|	PREDICTED: uncharacterized protein LOC101262772 [Solanum lycopersicum]	AT1G28420.1	homeobox-1		homeobox-1 (HB-1); FUNCTIONS IN: sequence-specific DNA binding transcription factor activity; INVOLVED IN: regulation of transcription, DNA-dependent, regulation of transcription; LOCATED IN: nucleus; EXPRESSED IN: 23 plant structures; EXPRESSED DURING: 13 growth stages; CONTAINS InterPro DOMAIN/s: DDT domain superfamily (InterPro:IPR018501), Homeobox (InterPro:IPR001356), DDT domain (InterPro:IP…		OG1_6057
Sp1_comp332044_c0_seq1	2561	.	T	G	776.9	PASS	AC=1;AF=0.167;AN=6;BaseQRankSum=-1.479;DP=250;Dels=0.00;FS=0.704;HaplotypeScore=0.9789;MLEAC=1;MLEAF=0.167;MQ=59.39;MQ0=0;MQRankSum=1.865;QD=3.11;ReadPosRankSum=-3.301	GT:AD:DP:GQ:MLPSAC:MLPSAF:PL	0/0/0/0/0/1:217,33:250:99:1:0.167:803,0,114,2147483647,2147483647,2147483647,2147483647											GATK	5331	gi|460374245|ref|XP_004232922.1|	PREDICTED: uncharacterized protein LOC101262772 [Solanum lycopersicum]	AT1G28420.1	homeobox-1		homeobox-1 (HB-1); FUNCTIONS IN: sequence-specific DNA binding transcription factor activity; INVOLVED IN: regulation of transcription, DNA-dependent, regulation of transcription; LOCATED IN: nucleus; EXPRESSED IN: 23 plant structures; EXPRESSED DURING: 13 growth stages; CONTAINS InterPro DOMAIN/s: DDT domain superfamily (InterPro:IPR018501), Homeobox (InterPro:IPR001356), DDT domain (InterPro:IP…		OG1_6057
Sp1_comp332044_c0_seq1	2582	.	G	A	575.9	PASS	AC=1;AF=0.167;AN=6;BaseQRankSum=1.730;DP=250;Dels=0.00;FS=0.000;HaplotypeScore=1.9981;MLEAC=1;MLEAF=0.167;MQ=59.65;MQ0=0;MQRankSum=-0.366;QD=2.30;ReadPosRankSum=0.735	GT:AD:DP:GQ:MLPSAC:MLPSAF:PL	0/0/0/0/0/1:227,23:250:99:1:0.167:602,0,141,2147483647,2147483647,2147483647,2147483647											GATK	5331	gi|460374245|ref|XP_004232922.1|	PREDICTED: uncharacterized protein LOC101262772 [Solanum lycopersicum]	AT1G28420.1	homeobox-1		homeobox-1 (HB-1); FUNCTIONS IN: sequence-specific DNA binding transcription factor activity; INVOLVED IN: regulation of transcription, DNA-dependent, regulation of transcription; LOCATED IN: nucleus; EXPRESSED IN: 23 plant structures; EXPRESSED DURING: 13 growth stages; CONTAINS InterPro DOMAIN/s: DDT domain superfamily (InterPro:IPR018501), Homeobox (InterPro:IPR001356), DDT domain (InterPro:IP…		OG1_6057
Sp1_comp332044_c0_seq1	2727	.	A	G	1097.9	PASS	AC=1;AF=0.167;AN=6;BaseQRankSum=1.182;DP=239;Dels=0.00;FS=0.637;HaplotypeScore=4.2997;MLEAC=1;MLEAF=0.167;MQ=59.80;MQ0=0;MQRankSum=0.980;QD=4.59;ReadPosRankSum=-1.780	GT:AD:DP:GQ:MLPSAC:MLPSAF:PL	0/0/0/0/0/1:197,42:239:73:1:0.167:1124,0,73,2147483647,2147483647,2147483647,2147483647											GATK	5331	gi|460374245|ref|XP_004232922.1|	PREDICTED: uncharacterized protein LOC101262772 [Solanum lycopersicum]	AT1G28420.1	homeobox-1		homeobox-1 (HB-1); FUNCTIONS IN: sequence-specific DNA binding transcription factor activity; INVOLVED IN: regulation of transcription, DNA-dependent, regulation of transcription; LOCATED IN: nucleus; EXPRESSED IN: 23 plant structures; EXPRESSED DURING: 13 growth stages; CONTAINS InterPro DOMAIN/s: DDT domain superfamily (InterPro:IPR018501), Homeobox (InterPro:IPR001356), DDT domain (InterPro:IP…		OG1_6057
Sp1_comp332044_c0_seq1	2775	.	A	G	822.9	PASS	AC=1;AF=0.167;AN=6;BaseQRankSum=-0.211;DP=236;Dels=0.00;FS=2.440;HaplotypeScore=6.2194;MLEAC=1;MLEAF=0.167;MQ=59.86;MQ0=0;MQRankSum=1.003;QD=3.49;ReadPosRankSum=-0.379	GT:AD:DP:GQ:MLPSAC:MLPSAF:PL	0/0/0/0/0/1:203,33:236:94:1:0.167:849,0,94,2147483647,2147483647,2147483647,2147483647											GATK	5331	gi|460374245|ref|XP_004232922.1|	PREDICTED: uncharacterized protein LOC101262772 [Solanum lycopersicum]	AT1G28420.1	homeobox-1		homeobox-1 (HB-1); FUNCTIONS IN: sequence-specific DNA binding transcription factor activity; INVOLVED IN: regulation of transcription, DNA-dependent, regulation of transcription; LOCATED IN: nucleus; EXPRESSED IN: 23 plant structures; EXPRESSED DURING: 13 growth stages; CONTAINS InterPro DOMAIN/s: DDT domain superfamily (InterPro:IPR018501), Homeobox (InterPro:IPR001356), DDT domain (InterPro:IP…		OG1_6057
Sp1_comp332044_c0_seq1	2789	.	A	G	940.9	PASS	AC=1;AF=0.167;AN=6;BaseQRankSum=0.867;DP=224;Dels=0.00;FS=2.426;HaplotypeScore=1.8320;MLEAC=1;MLEAF=0.167;MQ=59.93;MQ0=0;MQRankSum=-0.582;QD=4.20;ReadPosRankSum=1.034	GT:AD:DP:GQ:MLPSAC:MLPSAF:PL	0/0/0/0/0/1:190,34:224:84:1:0.167:967,0,84,2147483647,2147483647,2147483647,2147483647											GATK	5331	gi|460374245|ref|XP_004232922.1|	PREDICTED: uncharacterized protein LOC101262772 [Solanum lycopersicum]	AT1G28420.1	homeobox-1		homeobox-1 (HB-1); FUNCTIONS IN: sequence-specific DNA binding transcription factor activity; INVOLVED IN: regulation of transcription, DNA-dependent, regulation of transcription; LOCATED IN: nucleus; EXPRESSED IN: 23 plant structures; EXPRESSED DURING: 13 growth stages; CONTAINS InterPro DOMAIN/s: DDT domain superfamily (InterPro:IPR018501), Homeobox (InterPro:IPR001356), DDT domain (InterPro:IP…		OG1_6057
Sp1_comp332044_c0_seq1	2804	.	C	T	896.9	PASS	AC=1;AF=0.167;AN=6;BaseQRankSum=-0.034;DP=250;Dels=0.00;FS=3.280;HaplotypeScore=9.6534;MLEAC=1;MLEAF=0.167;MQ=59.85;MQ0=0;MQRankSum=-0.402;QD=3.59;ReadPosRankSum=0.908	GT:AD:DP:GQ:MLPSAC:MLPSAF:PL	0/0/0/0/0/1:214,36:250:97:1:0.167:923,0,97,2147483647,2147483647,2147483647,2147483647											GATK	5331	gi|460374245|ref|XP_004232922.1|	PREDICTED: uncharacterized protein LOC101262772 [Solanum lycopersicum]	AT1G28420.1	homeobox-1		homeobox-1 (HB-1); FUNCTIONS IN: sequence-specific DNA binding transcription factor activity; INVOLVED IN: regulation of transcription, DNA-dependent, regulation of transcription; LOCATED IN: nucleus; EXPRESSED IN: 23 plant structures; EXPRESSED DURING: 13 growth stages; CONTAINS InterPro DOMAIN/s: DDT domain superfamily (InterPro:IPR018501), Homeobox (InterPro:IPR001356), DDT domain (InterPro:IP…		OG1_6057
Sp1_comp332044_c0_seq1	2873	.	A	G	1305.9		AC=1;AF=0.167;AN=6;BaseQRankSum=0.824;DP=250;Dels=0.00;FS=0.000;HaplotypeScore=34.1223;MLEAC=1;MLEAF=0.167;MQ=58.67;MQ0=0;MQRankSum=1.231;QD=5.22;ReadPosRankSum=1.300	GT:AD:DP:GQ:MLPSAC:MLPSAF:PL	0/0/0/0/0/1:205,45:250:47:1:0.167:1332,0,47,199,2147483647,2147483647,2147483647											GATK	5331	gi|460374245|ref|XP_004232922.1|	PREDICTED: uncharacterized protein LOC101262772 [Solanum lycopersicum]	AT1G28420.1	homeobox-1		homeobox-1 (HB-1); FUNCTIONS IN: sequence-specific DNA binding transcription factor activity; INVOLVED IN: regulation of transcription, DNA-dependent, regulation of transcription; LOCATED IN: nucleus; EXPRESSED IN: 23 plant structures; EXPRESSED DURING: 13 growth stages; CONTAINS InterPro DOMAIN/s: DDT domain superfamily (InterPro:IPR018501), Homeobox (InterPro:IPR001356), DDT domain (InterPro:IP…		OG1_6057
Sp1_comp332044_c0_seq1	3068	.	A	G	3661.91		AC=4;AF=0.667;AN=6;BaseQRankSum=0.488;DP=234;Dels=0.00;FS=11.142;HaplotypeScore=36.1262;MLEAC=4;MLEAF=0.667;MQ=59.70;MQ0=0;MQRankSum=0.660;QD=15.65;ReadPosRankSum=0.243	GT:AD:DP:GQ:MLPSAC:MLPSAF:PL	0/0/1/1/1/1:86,148:234:28:4:0.667:3688,509,170,28,0,114,2147483647											GATK	5331	gi|460374245|ref|XP_004232922.1|	PREDICTED: uncharacterized protein LOC101262772 [Solanum lycopersicum]	AT1G28420.1	homeobox-1		homeobox-1 (HB-1); FUNCTIONS IN: sequence-specific DNA binding transcription factor activity; INVOLVED IN: regulation of transcription, DNA-dependent, regulation of transcription; LOCATED IN: nucleus; EXPRESSED IN: 23 plant structures; EXPRESSED DURING: 13 growth stages; CONTAINS InterPro DOMAIN/s: DDT domain superfamily (InterPro:IPR018501), Homeobox (InterPro:IPR001356), DDT domain (InterPro:IP…		OG1_6057
Sp1_comp332044_c0_seq1	3069	.	A	C	3614.92		AC=4;AF=0.667;AN=6;BaseQRankSum=-0.461;DP=238;Dels=0.00;FS=15.312;HaplotypeScore=36.1262;MLEAC=4;MLEAF=0.667;MQ=59.71;MQ0=0;MQRankSum=1.267;QD=15.19;ReadPosRankSum=0.245	GT:AD:DP:GQ:MLPSAC:MLPSAF:PL	0/0/1/1/1/1:87,151:238:25:4:0.667:3641,499,164,25,0,118,2147483647											GATK	5331	gi|460374245|ref|XP_004232922.1|	PREDICTED: uncharacterized protein LOC101262772 [Solanum lycopersicum]	AT1G28420.1	homeobox-1		homeobox-1 (HB-1); FUNCTIONS IN: sequence-specific DNA binding transcription factor activity; INVOLVED IN: regulation of transcription, DNA-dependent, regulation of transcription; LOCATED IN: nucleus; EXPRESSED IN: 23 plant structures; EXPRESSED DURING: 13 growth stages; CONTAINS InterPro DOMAIN/s: DDT domain superfamily (InterPro:IPR018501), Homeobox (InterPro:IPR001356), DDT domain (InterPro:IP…		OG1_6057
Sp1_comp332044_c0_seq1	311	.	C	A,T	715.9	PASS	AC=1,1;AF=0.167,0.167;AN=6;BaseQRankSum=-0.575;DP=140;Dels=0.00;FS=0.860;HaplotypeScore=0.9998;MLEAC=1,1;MLEAF=0.167,0.167;MQ=58.53;MQ0=0;MQRankSum=-1.331;QD=5.11;ReadPosRankSum=-1.782	GT:AD:DP:GQ:MLPSAC:MLPSAF	0/0/0/0/1/2:106,9,25:140:38:1,1:0.167,0.167											GATK	5331	gi|460374245|ref|XP_004232922.1|	PREDICTED: uncharacterized protein LOC101262772 [Solanum lycopersicum]	AT1G28420.1	homeobox-1		homeobox-1 (HB-1); FUNCTIONS IN: sequence-specific DNA binding transcription factor activity; INVOLVED IN: regulation of transcription, DNA-dependent, regulation of transcription; LOCATED IN: nucleus; EXPRESSED IN: 23 plant structures; EXPRESSED DURING: 13 growth stages; CONTAINS InterPro DOMAIN/s: DDT domain superfamily (InterPro:IPR018501), Homeobox (InterPro:IPR001356), DDT domain (InterPro:IP…		OG1_6057
Sp1_comp332044_c0_seq1	3150	.	A	C	30.91	LowQual;	AC=1;AF=0.167;AN=6;BaseQRankSum=-9.152;DP=250;Dels=0.00;FS=62.553;HaplotypeScore=16.2492;MLEAC=1;MLEAF=0.167;MQ=59.82;MQ0=0;MQRankSum=-0.194;QD=0.12;ReadPosRankSum=0.268	GT:AD:DP:GQ:MLPSAC:MLPSAF:PL	0/0/0/0/0/1:190,59:250:57:1:0.167:57,0,127,2147483647,2147483647,2147483647,2147483647											GATK	5331	gi|460374245|ref|XP_004232922.1|	PREDICTED: uncharacterized protein LOC101262772 [Solanum lycopersicum]	AT1G28420.1	homeobox-1		homeobox-1 (HB-1); FUNCTIONS IN: sequence-specific DNA binding transcription factor activity; INVOLVED IN: regulation of transcription, DNA-dependent, regulation of transcription; LOCATED IN: nucleus; EXPRESSED IN: 23 plant structures; EXPRESSED DURING: 13 growth stages; CONTAINS InterPro DOMAIN/s: DDT domain superfamily (InterPro:IPR018501), Homeobox (InterPro:IPR001356), DDT domain (InterPro:IP…		OG1_6057
Sp1_comp332044_c0_seq1	322	.	A	C	663.9		AC=1;AF=0.167;AN=6;BaseQRankSum=0.920;DP=182;Dels=0.00;FS=1.745;HaplotypeScore=32.2873;MLEAC=1;MLEAF=0.167;MQ=58.18;MQ0=0;MQRankSum=1.204;QD=3.65;ReadPosRankSum=0.341	GT:AD:DP:GQ:MLPSAC:MLPSAF:PL	0/0/0/0/0/1:153,28:182:60:1:0.167:690,0,60,2147483647,2147483647,2147483647,2147483647											GATK	5331	gi|460374245|ref|XP_004232922.1|	PREDICTED: uncharacterized protein LOC101262772 [Solanum lycopersicum]	AT1G28420.1	homeobox-1		homeobox-1 (HB-1); FUNCTIONS IN: sequence-specific DNA binding transcription factor activity; INVOLVED IN: regulation of transcription, DNA-dependent, regulation of transcription; LOCATED IN: nucleus; EXPRESSED IN: 23 plant structures; EXPRESSED DURING: 13 growth stages; CONTAINS InterPro DOMAIN/s: DDT domain superfamily (InterPro:IPR018501), Homeobox (InterPro:IPR001356), DDT domain (InterPro:IP…		OG1_6057
Sp1_comp332044_c0_seq1	3262	.	G	C	1488.9	PASS	AC=1;AF=0.167;AN=6;BaseQRankSum=1.908;DP=250;Dels=0.00;FS=3.750;HaplotypeScore=5.9720;MLEAC=1;MLEAF=0.167;MQ=59.93;MQ0=0;MQRankSum=-0.980;QD=5.96;ReadPosRankSum=1.099	GT:AD:DP:GQ:MLPSAC:MLPSAF:PL	0/0/0/0/0/1:202,48:250:45:1:0.167:1515,0,45,206,2147483647,2147483647,2147483647											GATK	5331	gi|460374245|ref|XP_004232922.1|	PREDICTED: uncharacterized protein LOC101262772 [Solanum lycopersicum]	AT1G28420.1	homeobox-1		homeobox-1 (HB-1); FUNCTIONS IN: sequence-specific DNA binding transcription factor activity; INVOLVED IN: regulation of transcription, DNA-dependent, regulation of transcription; LOCATED IN: nucleus; EXPRESSED IN: 23 plant structures; EXPRESSED DURING: 13 growth stages; CONTAINS InterPro DOMAIN/s: DDT domain superfamily (InterPro:IPR018501), Homeobox (InterPro:IPR001356), DDT domain (InterPro:IP…		OG1_6057
Sp1_comp332044_c0_seq1	3546	.	C	T	3107.04		AC=3;AF=0.500;AN=6;BaseQRankSum=2.605;DP=250;Dels=0.00;FS=8.912;HaplotypeScore=75.2802;MLEAC=3;MLEAF=0.500;MQ=59.78;MQ0=0;MQRankSum=-0.292;QD=12.43;ReadPosRankSum=1.501	GT:AD:DP:GQ:MLPSAC:MLPSAF:PL	0/0/0/1/1/1:133,117:250:15:3:0.500:3133,188,15,0,99,2147483647,2147483647											GATK	5331	gi|460374245|ref|XP_004232922.1|	PREDICTED: uncharacterized protein LOC101262772 [Solanum lycopersicum]	AT1G28420.1	homeobox-1		homeobox-1 (HB-1); FUNCTIONS IN: sequence-specific DNA binding transcription factor activity; INVOLVED IN: regulation of transcription, DNA-dependent, regulation of transcription; LOCATED IN: nucleus; EXPRESSED IN: 23 plant structures; EXPRESSED DURING: 13 growth stages; CONTAINS InterPro DOMAIN/s: DDT domain superfamily (InterPro:IPR018501), Homeobox (InterPro:IPR001356), DDT domain (InterPro:IP…		OG1_6057
Sp1_comp332044_c0_seq1	3680	.	T	C	542.9	PASS	AC=1;AF=0.167;AN=6;BaseQRankSum=-1.023;DP=250;Dels=0.00;FS=1.348;HaplotypeScore=5.2087;MLEAC=1;MLEAF=0.167;MQ=59.94;MQ0=0;MQRankSum=0.170;QD=2.17;ReadPosRankSum=0.087	GT:AD:DP:GQ:MLPSAC:MLPSAF:PL	0/0/0/0/0/1:209,41:250:99:1:0.167:569,0,99,2147483647,2147483647,2147483647,2147483647											GATK	5331	gi|460374245|ref|XP_004232922.1|	PREDICTED: uncharacterized protein LOC101262772 [Solanum lycopersicum]	AT1G28420.1	homeobox-1		homeobox-1 (HB-1); FUNCTIONS IN: sequence-specific DNA binding transcription factor activity; INVOLVED IN: regulation of transcription, DNA-dependent, regulation of transcription; LOCATED IN: nucleus; EXPRESSED IN: 23 plant structures; EXPRESSED DURING: 13 growth stages; CONTAINS InterPro DOMAIN/s: DDT domain superfamily (InterPro:IPR018501), Homeobox (InterPro:IPR001356), DDT domain (InterPro:IP…		OG1_6057
Sp1_comp332044_c0_seq1	3681	.	G	A	533.9	PASS	AC=1;AF=0.167;AN=6;BaseQRankSum=-1.705;DP=250;Dels=0.00;FS=0.639;HaplotypeScore=5.2087;MLEAC=1;MLEAF=0.167;MQ=59.94;MQ0=0;MQRankSum=-0.089;QD=2.14;ReadPosRankSum=0.318	GT:AD:DP:GQ:MLPSAC:MLPSAF:PL	0/0/0/0/0/1:210,40:250:99:1:0.167:560,0,101,2147483647,2147483647,2147483647,2147483647											GATK	5331	gi|460374245|ref|XP_004232922.1|	PREDICTED: uncharacterized protein LOC101262772 [Solanum lycopersicum]	AT1G28420.1	homeobox-1		homeobox-1 (HB-1); FUNCTIONS IN: sequence-specific DNA binding transcription factor activity; INVOLVED IN: regulation of transcription, DNA-dependent, regulation of transcription; LOCATED IN: nucleus; EXPRESSED IN: 23 plant structures; EXPRESSED DURING: 13 growth stages; CONTAINS InterPro DOMAIN/s: DDT domain superfamily (InterPro:IPR018501), Homeobox (InterPro:IPR001356), DDT domain (InterPro:IP…		OG1_6057
Sp1_comp332044_c0_seq1	4046	.	G	A	1478.91	PASS	AC=1;AF=0.167;AN=6;BaseQRankSum=-1.730;DP=246;Dels=0.00;FS=0.572;HaplotypeScore=6.2203;MLEAC=1;MLEAF=0.167;MQ=59.90;MQ0=0;MQRankSum=-0.755;QD=6.01;ReadPosRankSum=0.098	GT:AD:DP:GQ:MLPSAC:MLPSAF:PL	0/0/0/0/0/1:193,52:246:27:1:0.167:1505,0,27,167,2147483647,2147483647,2147483647											GATK	5331	gi|460374245|ref|XP_004232922.1|	PREDICTED: uncharacterized protein LOC101262772 [Solanum lycopersicum]	AT1G28420.1	homeobox-1		homeobox-1 (HB-1); FUNCTIONS IN: sequence-specific DNA binding transcription factor activity; INVOLVED IN: regulation of transcription, DNA-dependent, regulation of transcription; LOCATED IN: nucleus; EXPRESSED IN: 23 plant structures; EXPRESSED DURING: 13 growth stages; CONTAINS InterPro DOMAIN/s: DDT domain superfamily (InterPro:IPR018501), Homeobox (InterPro:IPR001356), DDT domain (InterPro:IP…		OG1_6057
Sp1_comp332044_c0_seq1	4343	.	A	G	2650.9	PASS	AC=2;AF=0.333;AN=6;BaseQRankSum=0.434;DP=250;Dels=0.00;FS=0.000;HaplotypeScore=8.1939;MLEAC=2;MLEAF=0.333;MQ=59.88;MQ0=0;MQRankSum=0.356;QD=10.60;ReadPosRankSum=-1.264	GT:AD:DP:GQ:MLPSAC:MLPSAF:PL	0/0/0/0/1/1:162,88:250:46:2:0.333:2677,100,0,46,214,2147483647,2147483647											GATK	5331	gi|460374245|ref|XP_004232922.1|	PREDICTED: uncharacterized protein LOC101262772 [Solanum lycopersicum]	AT1G28420.1	homeobox-1		homeobox-1 (HB-1); FUNCTIONS IN: sequence-specific DNA binding transcription factor activity; INVOLVED IN: regulation of transcription, DNA-dependent, regulation of transcription; LOCATED IN: nucleus; EXPRESSED IN: 23 plant structures; EXPRESSED DURING: 13 growth stages; CONTAINS InterPro DOMAIN/s: DDT domain superfamily (InterPro:IPR018501), Homeobox (InterPro:IPR001356), DDT domain (InterPro:IP…		OG1_6057
Sp1_comp332044_c0_seq1	4430	.	C	G	1136.9	PASS	AC=1;AF=0.167;AN=6;BaseQRankSum=-0.013;DP=250;Dels=0.00;FS=0.000;HaplotypeScore=6.4528;MLEAC=1;MLEAF=0.167;MQ=59.76;MQ0=1;MQRankSum=-0.307;QD=4.55;ReadPosRankSum=-1.996	GT:AD:DP:GQ:MLPSAC:MLPSAF:PL	0/0/0/0/0/1:210,40:250:78:1:0.167:1163,0,78,2147483647,2147483647,2147483647,2147483647											GATK	5331	gi|460374245|ref|XP_004232922.1|	PREDICTED: uncharacterized protein LOC101262772 [Solanum lycopersicum]	AT1G28420.1	homeobox-1		homeobox-1 (HB-1); FUNCTIONS IN: sequence-specific DNA binding transcription factor activity; INVOLVED IN: regulation of transcription, DNA-dependent, regulation of transcription; LOCATED IN: nucleus; EXPRESSED IN: 23 plant structures; EXPRESSED DURING: 13 growth stages; CONTAINS InterPro DOMAIN/s: DDT domain superfamily (InterPro:IPR018501), Homeobox (InterPro:IPR001356), DDT domain (InterPro:IP…		OG1_6057
Sp1_comp332044_c0_seq1	4586	.	G	A	1013.9	PASS	AC=1;AF=0.167;AN=6;BaseQRankSum=-1.428;DP=250;Dels=0.00;FS=0.000;HaplotypeScore=2.9983;MLEAC=1;MLEAF=0.167;MQ=60.00;MQ0=0;MQRankSum=0.763;QD=4.06;ReadPosRankSum=0.547	GT:AD:DP:GQ:MLPSAC:MLPSAF:PL	0/0/0/0/0/1:206,44:250:78:1:0.167:1040,0,78,2147483647,2147483647,2147483647,2147483647											GATK	5331	gi|460374245|ref|XP_004232922.1|	PREDICTED: uncharacterized protein LOC101262772 [Solanum lycopersicum]	AT1G28420.1	homeobox-1		homeobox-1 (HB-1); FUNCTIONS IN: sequence-specific DNA binding transcription factor activity; INVOLVED IN: regulation of transcription, DNA-dependent, regulation of transcription; LOCATED IN: nucleus; EXPRESSED IN: 23 plant structures; EXPRESSED DURING: 13 growth stages; CONTAINS InterPro DOMAIN/s: DDT domain superfamily (InterPro:IPR018501), Homeobox (InterPro:IPR001356), DDT domain (InterPro:IP…		OG1_6057
Sp1_comp332044_c0_seq1	4654	.	G	A	472.9		AC=1;AF=0.167;AN=6;BaseQRankSum=-1.455;DP=250;Dels=0.00;FS=84.085;HaplotypeScore=157.3591;MLEAC=1;MLEAF=0.167;MQ=59.27;MQ0=0;MQRankSum=-3.462;QD=1.89;ReadPosRankSum=2.549	GT:AD:DP:GQ:MLPSAC:MLPSAF:PL	0/0/0/0/0/1:212,38:250:99:1:0.167:499,0,106,2147483647,2147483647,2147483647,2147483647											GATK	5331	gi|460374245|ref|XP_004232922.1|	PREDICTED: uncharacterized protein LOC101262772 [Solanum lycopersicum]	AT1G28420.1	homeobox-1		homeobox-1 (HB-1); FUNCTIONS IN: sequence-specific DNA binding transcription factor activity; INVOLVED IN: regulation of transcription, DNA-dependent, regulation of transcription; LOCATED IN: nucleus; EXPRESSED IN: 23 plant structures; EXPRESSED DURING: 13 growth stages; CONTAINS InterPro DOMAIN/s: DDT domain superfamily (InterPro:IPR018501), Homeobox (InterPro:IPR001356), DDT domain (InterPro:IP…		OG1_6057
Sp1_comp332044_c0_seq1	4655	.	C	T	1197.23		AC=1;AF=0.167;AN=6;BaseQRankSum=-1.492;DP=250;Dels=0.00;FS=29.335;HaplotypeScore=146.3688;MLEAC=1;MLEAF=0.167;MQ=59.29;MQ0=0;MQRankSum=0.672;QD=4.79;ReadPosRankSum=-1.539	GT:AD:DP:GQ:MLPSAC:MLPSAF:PL	0/0/0/0/0/1:179,70:250:11:1:0.167:1223,0,11,119,2147483647,2147483647,2147483647											GATK	5331	gi|460374245|ref|XP_004232922.1|	PREDICTED: uncharacterized protein LOC101262772 [Solanum lycopersicum]	AT1G28420.1	homeobox-1		homeobox-1 (HB-1); FUNCTIONS IN: sequence-specific DNA binding transcription factor activity; INVOLVED IN: regulation of transcription, DNA-dependent, regulation of transcription; LOCATED IN: nucleus; EXPRESSED IN: 23 plant structures; EXPRESSED DURING: 13 growth stages; CONTAINS InterPro DOMAIN/s: DDT domain superfamily (InterPro:IPR018501), Homeobox (InterPro:IPR001356), DDT domain (InterPro:IP…		OG1_6057
Sp1_comp332044_c0_seq1	4712	.	C	G	3076.95	PASS	AC=3;AF=0.500;AN=6;BaseQRankSum=0.695;DP=249;Dels=0.00;FS=1.534;HaplotypeScore=4.3148;MLEAC=3;MLEAF=0.500;MQ=59.73;MQ0=0;MQRankSum=0.431;QD=12.36;ReadPosRankSum=1.389	GT:AD:DP:GQ:MLPSAC:MLPSAF:PL	0/0/0/1/1/1:133,116:249:20:3:0.500:3103,199,20,0,95,2147483647,2147483647											GATK	5331	gi|460374245|ref|XP_004232922.1|	PREDICTED: uncharacterized protein LOC101262772 [Solanum lycopersicum]	AT1G28420.1	homeobox-1		homeobox-1 (HB-1); FUNCTIONS IN: sequence-specific DNA binding transcription factor activity; INVOLVED IN: regulation of transcription, DNA-dependent, regulation of transcription; LOCATED IN: nucleus; EXPRESSED IN: 23 plant structures; EXPRESSED DURING: 13 growth stages; CONTAINS InterPro DOMAIN/s: DDT domain superfamily (InterPro:IPR018501), Homeobox (InterPro:IPR001356), DDT domain (InterPro:IP…		OG1_6057
Sp1_comp332044_c0_seq1	4959	.	G	A	185.9		AC=1;AF=0.167;AN=6;BaseQRankSum=-4.731;DP=250;Dels=0.00;FS=29.828;HaplotypeScore=160.7178;MLEAC=1;MLEAF=0.167;MQ=59.95;MQ0=0;MQRankSum=0.563;QD=0.74;ReadPosRankSum=-7.295	GT:AD:DP:GQ:MLPSAC:MLPSAF:PL	0/0/0/0/0/1:226,22:250:99:1:0.167:212,0,135,2147483647,2147483647,2147483647,2147483647											GATK	5331	gi|460374245|ref|XP_004232922.1|	PREDICTED: uncharacterized protein LOC101262772 [Solanum lycopersicum]	AT1G28420.1	homeobox-1		homeobox-1 (HB-1); FUNCTIONS IN: sequence-specific DNA binding transcription factor activity; INVOLVED IN: regulation of transcription, DNA-dependent, regulation of transcription; LOCATED IN: nucleus; EXPRESSED IN: 23 plant structures; EXPRESSED DURING: 13 growth stages; CONTAINS InterPro DOMAIN/s: DDT domain superfamily (InterPro:IPR018501), Homeobox (InterPro:IPR001356), DDT domain (InterPro:IP…		OG1_6057
Sp1_comp332044_c0_seq1	5030	.	A	G	479.9		AC=1;AF=0.167;AN=6;BaseQRankSum=-0.998;DP=249;Dels=0.00;FS=2.605;HaplotypeScore=6.3551;MLEAC=1;MLEAF=0.167;MQ=59.94;MQ0=0;MQRankSum=-1.595;QD=1.93;ReadPosRankSum=-0.558	GT:AD:DP:GQ:MLPSAC:MLPSAF:PL	0/0/0/0/0/1:218,31:249:99:1:0.167:506,0,103,2147483647,2147483647,2147483647,2147483647											GATK	5331	gi|460374245|ref|XP_004232922.1|	PREDICTED: uncharacterized protein LOC101262772 [Solanum lycopersicum]	AT1G28420.1	homeobox-1		homeobox-1 (HB-1); FUNCTIONS IN: sequence-specific DNA binding transcription factor activity; INVOLVED IN: regulation of transcription, DNA-dependent, regulation of transcription; LOCATED IN: nucleus; EXPRESSED IN: 23 plant structures; EXPRESSED DURING: 13 growth stages; CONTAINS InterPro DOMAIN/s: DDT domain superfamily (InterPro:IPR018501), Homeobox (InterPro:IPR001356), DDT domain (InterPro:IP…		OG1_6057
Sp1_comp332044_c0_seq1	5039	.	C	A	566.9		AC=1;AF=0.167;AN=6;BaseQRankSum=-3.035;DP=250;Dels=0.00;FS=2.366;HaplotypeScore=35.8325;MLEAC=1;MLEAF=0.167;MQ=60.00;MQ0=0;MQRankSum=0.842;QD=2.27;ReadPosRankSum=-1.040	GT:AD:DP:GQ:MLPSAC:MLPSAF:PL	0/0/0/0/0/1:215,35:250:91:1:0.167:593,0,91,2147483647,2147483647,2147483647,2147483647											GATK	5331	gi|460374245|ref|XP_004232922.1|	PREDICTED: uncharacterized protein LOC101262772 [Solanum lycopersicum]	AT1G28420.1	homeobox-1		homeobox-1 (HB-1); FUNCTIONS IN: sequence-specific DNA binding transcription factor activity; INVOLVED IN: regulation of transcription, DNA-dependent, regulation of transcription; LOCATED IN: nucleus; EXPRESSED IN: 23 plant structures; EXPRESSED DURING: 13 growth stages; CONTAINS InterPro DOMAIN/s: DDT domain superfamily (InterPro:IPR018501), Homeobox (InterPro:IPR001356), DDT domain (InterPro:IP…		OG1_6057
Sp1_comp332044_c0_seq1	5052	.	A	G	893.9		AC=1;AF=0.167;AN=6;BaseQRankSum=-0.668;DP=250;Dels=0.00;FS=5.392;HaplotypeScore=32.3104;MLEAC=1;MLEAF=0.167;MQ=60.00;MQ0=0;MQRankSum=0.447;QD=3.58;ReadPosRankSum=-1.560	GT:AD:DP:GQ:MLPSAC:MLPSAF:PL	0/0/0/0/0/1:205,44:250:83:1:0.167:920,0,83,2147483647,2147483647,2147483647,2147483647											GATK	5331	gi|460374245|ref|XP_004232922.1|	PREDICTED: uncharacterized protein LOC101262772 [Solanum lycopersicum]	AT1G28420.1	homeobox-1		homeobox-1 (HB-1); FUNCTIONS IN: sequence-specific DNA binding transcription factor activity; INVOLVED IN: regulation of transcription, DNA-dependent, regulation of transcription; LOCATED IN: nucleus; EXPRESSED IN: 23 plant structures; EXPRESSED DURING: 13 growth stages; CONTAINS InterPro DOMAIN/s: DDT domain superfamily (InterPro:IPR018501), Homeobox (InterPro:IPR001356), DDT domain (InterPro:IP…		OG1_6057
Sp1_comp332044_c0_seq1	5072	.	G	C	1669.69		AC=1;AF=0.167;AN=6;BaseQRankSum=-2.123;DP=250;Dels=0.00;FS=0.560;HaplotypeScore=34.9639;MLEAC=1;MLEAF=0.167;MQ=59.87;MQ0=0;MQRankSum=0.583;QD=6.68;ReadPosRankSum=-0.623	GT:AD:DP:GQ:MLPSAC:MLPSAF:PL	0/0/0/0/0/1:191,59:250:7:1:0.167:1695,0,7,134,2147483647,2147483647,2147483647											GATK	5331	gi|460374245|ref|XP_004232922.1|	PREDICTED: uncharacterized protein LOC101262772 [Solanum lycopersicum]	AT1G28420.1	homeobox-1		homeobox-1 (HB-1); FUNCTIONS IN: sequence-specific DNA binding transcription factor activity; INVOLVED IN: regulation of transcription, DNA-dependent, regulation of transcription; LOCATED IN: nucleus; EXPRESSED IN: 23 plant structures; EXPRESSED DURING: 13 growth stages; CONTAINS InterPro DOMAIN/s: DDT domain superfamily (InterPro:IPR018501), Homeobox (InterPro:IPR001356), DDT domain (InterPro:IP…		OG1_6057
Sp1_comp332044_c0_seq1	5098	.	C	T	670.9		AC=1;AF=0.167;AN=6;BaseQRankSum=-0.171;DP=250;Dels=0.00;FS=6.094;HaplotypeScore=31.9649;MLEAC=1;MLEAF=0.167;MQ=59.87;MQ0=0;MQRankSum=-0.401;QD=2.68;ReadPosRankSum=2.818	GT:AD:DP:GQ:MLPSAC:MLPSAF:PL	0/0/0/0/0/1:218,32:250:99:1:0.167:697,0,123,2147483647,2147483647,2147483647,2147483647											GATK	5331	gi|460374245|ref|XP_004232922.1|	PREDICTED: uncharacterized protein LOC101262772 [Solanum lycopersicum]	AT1G28420.1	homeobox-1		homeobox-1 (HB-1); FUNCTIONS IN: sequence-specific DNA binding transcription factor activity; INVOLVED IN: regulation of transcription, DNA-dependent, regulation of transcription; LOCATED IN: nucleus; EXPRESSED IN: 23 plant structures; EXPRESSED DURING: 13 growth stages; CONTAINS InterPro DOMAIN/s: DDT domain superfamily (InterPro:IPR018501), Homeobox (InterPro:IPR001356), DDT domain (InterPro:IP…		OG1_6057
Sp1_comp332044_c0_seq1	5135	.	G	C	1014.9	PASS	AC=1;AF=0.167;AN=6;BaseQRankSum=-0.418;DP=250;Dels=0.00;FS=2.960;HaplotypeScore=3.8589;MLEAC=1;MLEAF=0.167;MQ=59.27;MQ0=0;MQRankSum=-0.675;QD=4.06;ReadPosRankSum=1.498	GT:AD:DP:GQ:MLPSAC:MLPSAF:PL	0/0/0/0/0/1:202,48:250:68:1:0.167:1041,0,68,2147483647,2147483647,2147483647,2147483647											GATK	5331	gi|460374245|ref|XP_004232922.1|	PREDICTED: uncharacterized protein LOC101262772 [Solanum lycopersicum]	AT1G28420.1	homeobox-1		homeobox-1 (HB-1); FUNCTIONS IN: sequence-specific DNA binding transcription factor activity; INVOLVED IN: regulation of transcription, DNA-dependent, regulation of transcription; LOCATED IN: nucleus; EXPRESSED IN: 23 plant structures; EXPRESSED DURING: 13 growth stages; CONTAINS InterPro DOMAIN/s: DDT domain superfamily (InterPro:IPR018501), Homeobox (InterPro:IPR001356), DDT domain (InterPro:IP…		OG1_6057
Sp1_comp332044_c0_seq1	5141	.	T	G	1183.9	PASS	AC=1;AF=0.167;AN=6;BaseQRankSum=0.627;DP=249;Dels=0.00;FS=0.000;HaplotypeScore=5.7250;MLEAC=1;MLEAF=0.167;MQ=59.72;MQ0=0;MQRankSum=-2.016;QD=4.75;ReadPosRankSum=1.279	GT:AD:DP:GQ:MLPSAC:MLPSAF:PL	0/0/0/0/0/1:203,46:249:59:1:0.167:1210,0,59,223,2147483647,2147483647,2147483647											GATK	5331	gi|460374245|ref|XP_004232922.1|	PREDICTED: uncharacterized protein LOC101262772 [Solanum lycopersicum]	AT1G28420.1	homeobox-1		homeobox-1 (HB-1); FUNCTIONS IN: sequence-specific DNA binding transcription factor activity; INVOLVED IN: regulation of transcription, DNA-dependent, regulation of transcription; LOCATED IN: nucleus; EXPRESSED IN: 23 plant structures; EXPRESSED DURING: 13 growth stages; CONTAINS InterPro DOMAIN/s: DDT domain superfamily (InterPro:IPR018501), Homeobox (InterPro:IPR001356), DDT domain (InterPro:IP…		OG1_6057
Sp1_comp332044_c0_seq1	5160	.	G	A	1215.9	PASS	AC=1;AF=0.167;AN=6;BaseQRankSum=-2.005;DP=249;Dels=0.00;FS=2.069;HaplotypeScore=3.3342;MLEAC=1;MLEAF=0.167;MQ=59.61;MQ0=0;MQRankSum=-0.687;QD=4.88;ReadPosRankSum=-1.915	GT:AD:DP:GQ:MLPSAC:MLPSAF:PL	0/0/0/0/0/1:199,50:249:40:1:0.167:1242,0,40,189,2147483647,2147483647,2147483647											GATK	5331	gi|460374245|ref|XP_004232922.1|	PREDICTED: uncharacterized protein LOC101262772 [Solanum lycopersicum]	AT1G28420.1	homeobox-1		homeobox-1 (HB-1); FUNCTIONS IN: sequence-specific DNA binding transcription factor activity; INVOLVED IN: regulation of transcription, DNA-dependent, regulation of transcription; LOCATED IN: nucleus; EXPRESSED IN: 23 plant structures; EXPRESSED DURING: 13 growth stages; CONTAINS InterPro DOMAIN/s: DDT domain superfamily (InterPro:IPR018501), Homeobox (InterPro:IPR001356), DDT domain (InterPro:IP…		OG1_6057
Sp1_comp332044_c0_seq1	543	.	G	A	494.9		AC=1;AF=0.167;AN=6;BaseQRankSum=-1.998;DP=126;Dels=0.00;FS=3.403;HaplotypeScore=20.5113;MLEAC=1;MLEAF=0.167;MQ=59.79;MQ0=0;MQRankSum=1.262;QD=3.93;ReadPosRankSum=-0.622	GT:AD:DP:GQ:MLPSAC:MLPSAF:PL	0/0/0/0/0/1:107,19:126:47:1:0.167:521,0,47,145,2147483647,2147483647,2147483647											GATK	5331	gi|460374245|ref|XP_004232922.1|	PREDICTED: uncharacterized protein LOC101262772 [Solanum lycopersicum]	AT1G28420.1	homeobox-1		homeobox-1 (HB-1); FUNCTIONS IN: sequence-specific DNA binding transcription factor activity; INVOLVED IN: regulation of transcription, DNA-dependent, regulation of transcription; LOCATED IN: nucleus; EXPRESSED IN: 23 plant structures; EXPRESSED DURING: 13 growth stages; CONTAINS InterPro DOMAIN/s: DDT domain superfamily (InterPro:IPR018501), Homeobox (InterPro:IPR001356), DDT domain (InterPro:IP…		OG1_6057
Sp1_comp332044_c0_seq1	569	.	T	C	332.9	PASS	AC=1;AF=0.167;AN=6;BaseQRankSum=-0.431;DP=107;Dels=0.00;FS=2.284;HaplotypeScore=3.2560;MLEAC=1;MLEAF=0.167;MQ=59.86;MQ0=0;MQRankSum=-0.544;QD=3.11;ReadPosRankSum=-0.100	GT:AD:DP:GQ:MLPSAC:MLPSAF:PL	0/0/0/0/0/1:90,17:107:44:1:0.167:359,0,44,129,2147483647,2147483647,2147483647											GATK	5331	gi|460374245|ref|XP_004232922.1|	PREDICTED: uncharacterized protein LOC101262772 [Solanum lycopersicum]	AT1G28420.1	homeobox-1		homeobox-1 (HB-1); FUNCTIONS IN: sequence-specific DNA binding transcription factor activity; INVOLVED IN: regulation of transcription, DNA-dependent, regulation of transcription; LOCATED IN: nucleus; EXPRESSED IN: 23 plant structures; EXPRESSED DURING: 13 growth stages; CONTAINS InterPro DOMAIN/s: DDT domain superfamily (InterPro:IPR018501), Homeobox (InterPro:IPR001356), DDT domain (InterPro:IP…		OG1_6057
Sp1_comp332044_c0_seq1	691	.	G	A	672.91	PASS	AC=1;AF=0.167;AN=6;BaseQRankSum=-0.686;DP=148;Dels=0.00;FS=1.741;HaplotypeScore=3.9988;MLEAC=1;MLEAF=0.167;MQ=59.85;MQ0=0;MQRankSum=-0.565;QD=4.55;ReadPosRankSum=1.658	GT:AD:DP:GQ:MLPSAC:MLPSAF:PL	0/0/0/0/0/1:119,27:148:32:1:0.167:699,0,32,125,2147483647,2147483647,2147483647											GATK	5331	gi|460374245|ref|XP_004232922.1|	PREDICTED: uncharacterized protein LOC101262772 [Solanum lycopersicum]	AT1G28420.1	homeobox-1		homeobox-1 (HB-1); FUNCTIONS IN: sequence-specific DNA binding transcription factor activity; INVOLVED IN: regulation of transcription, DNA-dependent, regulation of transcription; LOCATED IN: nucleus; EXPRESSED IN: 23 plant structures; EXPRESSED DURING: 13 growth stages; CONTAINS InterPro DOMAIN/s: DDT domain superfamily (InterPro:IPR018501), Homeobox (InterPro:IPR001356), DDT domain (InterPro:IP…		OG1_6057
Sp1_comp332045_c0_seq1	16	.	G	A	54	.	DP=97;VDB=0.0000;AF1=0.5;AC1=1;DP4=52,29,10,6;MQ=57;FQ=57;PV4=1,0.008,1,1	GT:PL:GQ	0/1:84,0,255:87	Sp1_comp332045_c0_seq1	16	.	G	A	65.82		AC=1;AF=0.167;AN=6;BaseQRankSum=-0.995;DP=98;Dels=0.00;FS=1.102;HaplotypeScore=1.7552;MLEAC=1;MLEAF=0.167;MQ=58.83;MQ0=0;MQRankSum=1.447;QD=0.67;ReadPosRankSum=0.197	GT:AD:DP:GQ:MLPSAC:MLPSAF:PL	0/0/0/0/0/1:82,16:98:1:1:0.167:89,0,1,8,22,49,366	SG	300	No hit in this database		No hit in this database
Sp1_comp332045_c0_seq1	113	.	G	A	72.46		AC=1;AF=0.167;AN=6;BaseQRankSum=0.088;DP=41;Dels=0.00;FS=7.789;HaplotypeScore=0.0000;MLEAC=1;MLEAF=0.167;MQ=52.71;MQ0=6;MQRankSum=1.149;QD=1.77;ReadPosRankSum=0.913	GT:AD:DP:GQ:MLPSAC:MLPSAF:PL	0/0/0/0/0/1:38,3:41:0:1:0.167:95,0,0,6,18,42,370											GATK	300	No hit in this database		No hit in this database
Sp1_comp332045_c0_seq1	165	.	T	C	62.02	PASS	AC=4;AF=0.667;AN=6;BaseQRankSum=0.922;DP=7;Dels=0.00;FS=0.000;HaplotypeScore=0.9973;MLEAC=4;MLEAF=0.667;MQ=60.00;MQ0=0;MQRankSum=-0.922;QD=8.86;ReadPosRankSum=1.495	GT:AD:DP:GQ:MLPSAC:MLPSAF:PL	0/0/1/1/1/1:5,2:7:1:4:0.667:83,8,3,1,0,1,37											GATK	300	No hit in this database		No hit in this database
Sp1_comp332045_c0_seq1	180	.	G	A	56.02	PASS	AC=4;AF=0.667;AN=6;BaseQRankSum=1.026;DP=4;Dels=0.00;FS=0.000;HaplotypeScore=0.0000;MLEAC=4;MLEAF=0.667;MQ=60.00;MQ0=0;MQRankSum=-1.026;QD=14.00;ReadPosRankSum=1.026	GT:AD:DP:GQ:MLPSAC:MLPSAF:PL	0/0/1/1/1/1:2,2:4:1:4:0.667:77,8,3,1,0,1,37											GATK	300	No hit in this database		No hit in this database
Sp1_comp332045_c0_seq1	190	.	C	T	61.02	PASS	AC=4;AF=0.667;AN=6;BaseQRankSum=0.727;DP=4;Dels=0.00;FS=0.000;HaplotypeScore=0.9999;MLEAC=4;MLEAF=0.667;MQ=60.00;MQ0=0;MQRankSum=0.727;QD=15.25;ReadPosRankSum=-0.727	GT:AD:DP:GQ:MLPSAC:MLPSAF:PL	0/0/1/1/1/1:1,3:4:1:4:0.667:82,8,3,1,0,1,36											GATK	300	No hit in this database		No hit in this database
Sp1_comp332045_c0_seq1	70	.	C	T	78.99		AC=1;AF=0.167;AN=6;BaseQRankSum=0.418;DP=79;Dels=0.00;FS=1.669;HaplotypeScore=10.8704;MLEAC=1;MLEAF=0.167;MQ=58.67;MQ0=0;MQRankSum=-0.560;QD=1.00;ReadPosRankSum=0.316	GT:AD:DP:GQ:MLPSAC:MLPSAF:PL	0/0/0/0/0/1:73,6:79:17:1:0.167:105,0,17,47,95,2147483647,2147483647											GATK	300	No hit in this database		No hit in this database
Sp1_comp332045_c0_seq1	48	.	A	G	3.54	.	DP=74;VDB=0.0081;AF1=0.4998;AC1=1;DP4=29,33,2,7;MQ=56;FQ=5.47;PV4=0.28,0.12,0.082,0.26	GT:PL:GQ	0/1:31,0,255:30											SAM	300	No hit in this database		No hit in this database
Sp1_comp332045_c1_seq10	1035	.	A	G	50	.	DP=95;VDB=0.0398;AF1=0.5;AC1=1;DP4=41,37,6,6;MQ=46;FQ=53;PV4=1,1,0.026,1	GT:PL:GQ	0/1:80,0,255:83	Sp1_comp332045_c1_seq10	1035	.	A	G	307.9		AC=1;AF=0.167;AN=6;BaseQRankSum=1.250;DP=175;Dels=0.00;FS=0.000;HaplotypeScore=34.3896;MLEAC=1;MLEAF=0.167;MQ=59.75;MQ0=0;MQRankSum=2.019;QD=1.76;ReadPosRankSum=0.504	GT:AD:DP:GQ:MLPSAC:MLPSAF:PL	0/0/0/0/0/1:159,13:175:96:1:0.167:334,0,96,2147483647,2147483647,2147483647,2147483647	SG	2653	gi|460412506|ref|XP_004251639.1|	PREDICTED: leucine-rich repeat receptor protein kinase EXS-like isoform 1 [Solanum lycopersicum]	AT5G25930.1	Protein kinase family protein with leucine-rich repeat domain		Protein kinase family protein with leucine-rich repeat domain; FUNCTIONS IN: kinase activity; INVOLVED IN: protein amino acid phosphorylation; LOCATED IN: plasma membrane, membrane; EXPRESSED IN: 23 plant structures; EXPRESSED DURING: 14 growth stages; CONTAINS InterPro DOMAIN/s: Protein kinase, ATP binding site (InterPro:IPR017441), Protein kinase, catalytic domain (InterPro:IPR000719), Leucine-…		OG1_1050
Sp1_comp332045_c1_seq10	1280	.	C	T	209	.	DP=170;VDB=0.0345;AF1=0.5;AC1=1;DP4=60,54,20,28;MQ=43;FQ=212;PV4=0.23,0.00086,4.7e-10,1	GT:PL:GQ	0/1:239,0,255:99	Sp1_comp332045_c1_seq10	1280	.	C	T	1553.9		AC=2;AF=0.333;AN=6;BaseQRankSum=-3.954;DP=182;Dels=0.00;FS=3.672;HaplotypeScore=48.9236;MLEAC=2;MLEAF=0.333;MQ=60.00;MQ0=0;MQRankSum=0.937;QD=8.54;ReadPosRankSum=0.505	GT:AD:DP:GQ:MLPSAC:MLPSAF:PL	0/0/0/0/1/1:122,60:182:40:2:0.333:1580,40,0,56,199,2147483647,2147483647	SG	2653	gi|460412506|ref|XP_004251639.1|	PREDICTED: leucine-rich repeat receptor protein kinase EXS-like isoform 1 [Solanum lycopersicum]	AT5G25930.1	Protein kinase family protein with leucine-rich repeat domain		Protein kinase family protein with leucine-rich repeat domain; FUNCTIONS IN: kinase activity; INVOLVED IN: protein amino acid phosphorylation; LOCATED IN: plasma membrane, membrane; EXPRESSED IN: 23 plant structures; EXPRESSED DURING: 14 growth stages; CONTAINS InterPro DOMAIN/s: Protein kinase, ATP binding site (InterPro:IPR017441), Protein kinase, catalytic domain (InterPro:IPR000719), Leucine-…		OG1_1050
Sp1_comp332045_c1_seq10	1345	.	T	C	144	.	DP=148;VDB=0.0399;AF1=0.5;AC1=1;DP4=37,46,28,35;MQ=45;FQ=147;PV4=1,1.9e-48,1,1	GT:PL:GQ	0/1:174,0,255:99	Sp1_comp332045_c1_seq10	1345	.	T	C	1818.97		AC=2;AF=0.333;AN=6;BaseQRankSum=2.737;DP=166;Dels=0.00;FS=1.958;HaplotypeScore=99.4593;MLEAC=2;MLEAF=0.333;MQ=59.86;MQ0=0;MQRankSum=-0.657;QD=10.96;ReadPosRankSum=0.726	GT:AD:DP:GQ:MLPSAC:MLPSAF:PL	0/0/0/0/1/1:94,72:166:18:2:0.333:1845,73,0,18,108,2147483647,2147483647	SG	2653	gi|460412506|ref|XP_004251639.1|	PREDICTED: leucine-rich repeat receptor protein kinase EXS-like isoform 1 [Solanum lycopersicum]	AT5G25930.1	Protein kinase family protein with leucine-rich repeat domain		Protein kinase family protein with leucine-rich repeat domain; FUNCTIONS IN: kinase activity; INVOLVED IN: protein amino acid phosphorylation; LOCATED IN: plasma membrane, membrane; EXPRESSED IN: 23 plant structures; EXPRESSED DURING: 14 growth stages; CONTAINS InterPro DOMAIN/s: Protein kinase, ATP binding site (InterPro:IPR017441), Protein kinase, catalytic domain (InterPro:IPR000719), Leucine-…		OG1_1050
Sp1_comp332045_c1_seq10	2225	.	G	A	154	.	DP=267;VDB=0.0345;AF1=0.5;AC1=1;DP4=71,64,58,68;MQ=37;FQ=157;PV4=0.32,3.6e-110,1.3e-08,1	GT:PL:GQ	0/1:184,0,255:99	Sp1_comp332045_c1_seq10	2225	.	G	A	4456.9		AC=3;AF=0.500;AN=6;BaseQRankSum=-0.280;DP=241;Dels=0.00;FS=5.256;HaplotypeScore=34.6843;MLEAC=3;MLEAF=0.500;MQ=59.48;MQ0=0;MQRankSum=1.025;QD=18.49;ReadPosRankSum=0.206	GT:AD:DP:GQ:MLPSAC:MLPSAF:PL	0/0/0/1/1/1:116,125:241:35:3:0.500:4483,342,81,0,35,237,2147483647	SG	2653	gi|460412506|ref|XP_004251639.1|	PREDICTED: leucine-rich repeat receptor protein kinase EXS-like isoform 1 [Solanum lycopersicum]	AT5G25930.1	Protein kinase family protein with leucine-rich repeat domain		Protein kinase family protein with leucine-rich repeat domain; FUNCTIONS IN: kinase activity; INVOLVED IN: protein amino acid phosphorylation; LOCATED IN: plasma membrane, membrane; EXPRESSED IN: 23 plant structures; EXPRESSED DURING: 14 growth stages; CONTAINS InterPro DOMAIN/s: Protein kinase, ATP binding site (InterPro:IPR017441), Protein kinase, catalytic domain (InterPro:IPR000719), Leucine-…		OG1_1050
Sp1_comp332045_c1_seq10	480	.	C	G	79	.	DP=29;VDB=0.0190;AF1=0.5;AC1=1;DP4=4,5,4,2;MQ=43;FQ=82;PV4=0.61,0.18,0.00017,0.49	GT:PL:GQ	0/1:109,0,221:99	Sp1_comp332045_c1_seq10	480	.	C	G	274.06		AC=3;AF=0.500;AN=6;BaseQRankSum=0.026;DP=29;Dels=0.00;FS=6.593;HaplotypeScore=20.7092;MLEAC=3;MLEAF=0.500;MQ=58.44;MQ0=0;MQRankSum=-0.489;QD=9.45;ReadPosRankSum=0.283	GT:AD:DP:GQ:MLPSAC:MLPSAF:PL	0/0/0/1/1/1:9,18:29:5:3:0.500:298,23,5,0,5,23,336	SG	2653	gi|460412506|ref|XP_004251639.1|	PREDICTED: leucine-rich repeat receptor protein kinase EXS-like isoform 1 [Solanum lycopersicum]	AT5G25930.1	Protein kinase family protein with leucine-rich repeat domain		Protein kinase family protein with leucine-rich repeat domain; FUNCTIONS IN: kinase activity; INVOLVED IN: protein amino acid phosphorylation; LOCATED IN: plasma membrane, membrane; EXPRESSED IN: 23 plant structures; EXPRESSED DURING: 14 growth stages; CONTAINS InterPro DOMAIN/s: Protein kinase, ATP binding site (InterPro:IPR017441), Protein kinase, catalytic domain (InterPro:IPR000719), Leucine-…		OG1_1050
Sp1_comp332045_c1_seq10	486	.	A	G	10.4	.	DP=29;VDB=0.0393;AF1=0.5;AC1=1;DP4=3,6,3,1;MQ=40;FQ=13.2;PV4=0.27,0.011,0.043,1	GT:PL:GQ	0/1:40,0,182:42	Sp1_comp332045_c1_seq10	486	.	A	G	115.25		AC=1;AF=0.167;AN=6;BaseQRankSum=0.480;DP=28;Dels=0.00;FS=1.904;HaplotypeScore=22.5410;MLEAC=1;MLEAF=0.167;MQ=58.38;MQ0=0;MQRankSum=0.420;QD=4.12;ReadPosRankSum=-0.720	GT:AD:DP:GQ:MLPSAC:MLPSAF:PL	0/0/0/0/0/1:23,5:28:0:1:0.167:138,0,0,8,24,56,446	SG	2653	gi|460412506|ref|XP_004251639.1|	PREDICTED: leucine-rich repeat receptor protein kinase EXS-like isoform 1 [Solanum lycopersicum]	AT5G25930.1	Protein kinase family protein with leucine-rich repeat domain		Protein kinase family protein with leucine-rich repeat domain; FUNCTIONS IN: kinase activity; INVOLVED IN: protein amino acid phosphorylation; LOCATED IN: plasma membrane, membrane; EXPRESSED IN: 23 plant structures; EXPRESSED DURING: 14 growth stages; CONTAINS InterPro DOMAIN/s: Protein kinase, ATP binding site (InterPro:IPR017441), Protein kinase, catalytic domain (InterPro:IPR000719), Leucine-…		OG1_1050
Sp1_comp332045_c1_seq10	762	.	C	T	3.54	.	DP=91;VDB=0.0400;AF1=0.4998;AC1=1;DP4=35,35,10,10;MQ=40;FQ=5.47;PV4=1,4.3e-27,1.6e-07,0.26	GT:PL:GQ	0/1:31,0,255:30	Sp1_comp332045_c1_seq10	762	.	C	T	605.23		AC=1;AF=0.167;AN=6;BaseQRankSum=1.856;DP=134;Dels=0.00;FS=2.660;HaplotypeScore=34.7540;MLEAC=1;MLEAF=0.167;MQ=56.79;MQ0=1;MQRankSum=0.072;QD=4.52;ReadPosRankSum=-1.017	GT:AD:DP:GQ:MLPSAC:MLPSAF:PL	0/0/0/0/0/1:101,33:134:11:1:0.167:631,0,11,67,2147483647,2147483647,2147483647	SG	2653	gi|460412506|ref|XP_004251639.1|	PREDICTED: leucine-rich repeat receptor protein kinase EXS-like isoform 1 [Solanum lycopersicum]	AT5G25930.1	Protein kinase family protein with leucine-rich repeat domain		Protein kinase family protein with leucine-rich repeat domain; FUNCTIONS IN: kinase activity; INVOLVED IN: protein amino acid phosphorylation; LOCATED IN: plasma membrane, membrane; EXPRESSED IN: 23 plant structures; EXPRESSED DURING: 14 growth stages; CONTAINS InterPro DOMAIN/s: Protein kinase, ATP binding site (InterPro:IPR017441), Protein kinase, catalytic domain (InterPro:IPR000719), Leucine-…		OG1_1050
Sp1_comp332045_c1_seq10	764	.	A	G	62	.	DP=91;VDB=0.0345;AF1=0.5;AC1=1;DP4=32,32,12,12;MQ=40;FQ=65;PV4=1,9.8e-33,1,1	GT:PL:GQ	0/1:92,0,255:95	Sp1_comp332045_c1_seq10	764	.	A	G	884.93		AC=2;AF=0.333;AN=6;BaseQRankSum=0.214;DP=133;Dels=0.00;FS=0.000;HaplotypeScore=34.7540;MLEAC=2;MLEAF=0.333;MQ=56.89;MQ0=1;MQRankSum=1.122;QD=6.65;ReadPosRankSum=1.446	GT:AD:DP:GQ:MLPSAC:MLPSAF:PL	0/0/0/0/1/1:94,39:133:23:2:0.333:911,23,0,29,105,2147483647,2147483647	SG	2653	gi|460412506|ref|XP_004251639.1|	PREDICTED: leucine-rich repeat receptor protein kinase EXS-like isoform 1 [Solanum lycopersicum]	AT5G25930.1	Protein kinase family protein with leucine-rich repeat domain		Protein kinase family protein with leucine-rich repeat domain; FUNCTIONS IN: kinase activity; INVOLVED IN: protein amino acid phosphorylation; LOCATED IN: plasma membrane, membrane; EXPRESSED IN: 23 plant structures; EXPRESSED DURING: 14 growth stages; CONTAINS InterPro DOMAIN/s: Protein kinase, ATP binding site (InterPro:IPR017441), Protein kinase, catalytic domain (InterPro:IPR000719), Leucine-…		OG1_1050
Sp1_comp332045_c1_seq10	1032	.	C	T	402.9		AC=1;AF=0.167;AN=6;BaseQRankSum=0.067;DP=187;Dels=0.00;FS=6.473;HaplotypeScore=36.7897;MLEAC=1;MLEAF=0.167;MQ=59.79;MQ0=0;MQRankSum=1.174;QD=2.15;ReadPosRankSum=0.720	GT:AD:DP:GQ:MLPSAC:MLPSAF:PL	0/0/0/0/0/1:168,19:187:93:1:0.167:429,0,93,2147483647,2147483647,2147483647,2147483647											GATK	2653	gi|460412506|ref|XP_004251639.1|	PREDICTED: leucine-rich repeat receptor protein kinase EXS-like isoform 1 [Solanum lycopersicum]	AT5G25930.1	Protein kinase family protein with leucine-rich repeat domain		Protein kinase family protein with leucine-rich repeat domain; FUNCTIONS IN: kinase activity; INVOLVED IN: protein amino acid phosphorylation; LOCATED IN: plasma membrane, membrane; EXPRESSED IN: 23 plant structures; EXPRESSED DURING: 14 growth stages; CONTAINS InterPro DOMAIN/s: Protein kinase, ATP binding site (InterPro:IPR017441), Protein kinase, catalytic domain (InterPro:IPR000719), Leucine-…		OG1_1050
Sp1_comp332045_c1_seq10	1038	.	A	T	135.9		AC=1;AF=0.167;AN=6;BaseQRankSum=-0.212;DP=176;Dels=0.00;FS=3.144;HaplotypeScore=34.3888;MLEAC=1;MLEAF=0.167;MQ=59.53;MQ0=0;MQRankSum=0.277;QD=0.77;ReadPosRankSum=0.772	GT:AD:DP:GQ:MLPSAC:MLPSAF:PL	0/0/0/0/0/1:167,8:176:99:1:0.167:162,0,120,2147483647,2147483647,2147483647,2147483647											GATK	2653	gi|460412506|ref|XP_004251639.1|	PREDICTED: leucine-rich repeat receptor protein kinase EXS-like isoform 1 [Solanum lycopersicum]	AT5G25930.1	Protein kinase family protein with leucine-rich repeat domain		Protein kinase family protein with leucine-rich repeat domain; FUNCTIONS IN: kinase activity; INVOLVED IN: protein amino acid phosphorylation; LOCATED IN: plasma membrane, membrane; EXPRESSED IN: 23 plant structures; EXPRESSED DURING: 14 growth stages; CONTAINS InterPro DOMAIN/s: Protein kinase, ATP binding site (InterPro:IPR017441), Protein kinase, catalytic domain (InterPro:IPR000719), Leucine-…		OG1_1050
Sp1_comp332045_c1_seq10	1049	.	A	G	139.9		AC=1;AF=0.167;AN=6;BaseQRankSum=0.371;DP=182;Dels=0.00;FS=5.557;HaplotypeScore=6.5298;MLEAC=1;MLEAF=0.167;MQ=57.47;MQ0=0;MQRankSum=0.378;QD=0.77;ReadPosRankSum=0.406	GT:AD:DP:GQ:MLPSAC:MLPSAF:PL	0/0/0/0/0/1:174,8:182:99:1:0.167:166,0,116,2147483647,2147483647,2147483647,2147483647											GATK	2653	gi|460412506|ref|XP_004251639.1|	PREDICTED: leucine-rich repeat receptor protein kinase EXS-like isoform 1 [Solanum lycopersicum]	AT5G25930.1	Protein kinase family protein with leucine-rich repeat domain		Protein kinase family protein with leucine-rich repeat domain; FUNCTIONS IN: kinase activity; INVOLVED IN: protein amino acid phosphorylation; LOCATED IN: plasma membrane, membrane; EXPRESSED IN: 23 plant structures; EXPRESSED DURING: 14 growth stages; CONTAINS InterPro DOMAIN/s: Protein kinase, ATP binding site (InterPro:IPR017441), Protein kinase, catalytic domain (InterPro:IPR000719), Leucine-…		OG1_1050
Sp1_comp332045_c1_seq10	1069	.	C	T	213.68		AC=1;AF=0.167;AN=6;BaseQRankSum=1.837;DP=123;Dels=0.00;FS=0.800;HaplotypeScore=23.7287;MLEAC=1;MLEAF=0.167;MQ=56.34;MQ0=0;MQRankSum=-0.902;QD=1.74;ReadPosRankSum=2.566	GT:AD:DP:GQ:MLPSAC:MLPSAF:PL	0/0/0/0/0/1:28,95:123:3:1:0.167:238,0,3,24,63,2147483647,2147483647											GATK	2653	gi|460412506|ref|XP_004251639.1|	PREDICTED: leucine-rich repeat receptor protein kinase EXS-like isoform 1 [Solanum lycopersicum]	AT5G25930.1	Protein kinase family protein with leucine-rich repeat domain		Protein kinase family protein with leucine-rich repeat domain; FUNCTIONS IN: kinase activity; INVOLVED IN: protein amino acid phosphorylation; LOCATED IN: plasma membrane, membrane; EXPRESSED IN: 23 plant structures; EXPRESSED DURING: 14 growth stages; CONTAINS InterPro DOMAIN/s: Protein kinase, ATP binding site (InterPro:IPR017441), Protein kinase, catalytic domain (InterPro:IPR000719), Leucine-…		OG1_1050
Sp1_comp332045_c1_seq10	1071	.	C	T	130.9		AC=1;AF=0.167;AN=6;BaseQRankSum=-0.312;DP=127;Dels=0.00;FS=0.000;HaplotypeScore=23.7287;MLEAC=1;MLEAF=0.167;MQ=56.45;MQ0=0;MQRankSum=2.118;QD=1.03;ReadPosRankSum=-1.199	GT:AD:DP:GQ:MLPSAC:MLPSAF:PL	0/0/0/0/0/1:120,7:127:74:1:0.167:157,0,74,2147483647,2147483647,2147483647,2147483647											GATK	2653	gi|460412506|ref|XP_004251639.1|	PREDICTED: leucine-rich repeat receptor protein kinase EXS-like isoform 1 [Solanum lycopersicum]	AT5G25930.1	Protein kinase family protein with leucine-rich repeat domain		Protein kinase family protein with leucine-rich repeat domain; FUNCTIONS IN: kinase activity; INVOLVED IN: protein amino acid phosphorylation; LOCATED IN: plasma membrane, membrane; EXPRESSED IN: 23 plant structures; EXPRESSED DURING: 14 growth stages; CONTAINS InterPro DOMAIN/s: Protein kinase, ATP binding site (InterPro:IPR017441), Protein kinase, catalytic domain (InterPro:IPR000719), Leucine-…		OG1_1050
Sp1_comp332045_c1_seq10	1110	.	A	G	71.91		AC=1;AF=0.167;AN=6;BaseQRankSum=0.472;DP=59;Dels=0.00;FS=0.000;HaplotypeScore=5.9922;MLEAC=1;MLEAF=0.167;MQ=60.00;MQ0=0;MQRankSum=-1.213;QD=1.22;ReadPosRankSum=-0.217	GT:AD:DP:GQ:MLPSAC:MLPSAF:PL	0/0/0/0/0/1:53,6:59:31:1:0.167:98,0,31,83,2147483647,2147483647,2147483647											GATK	2653	gi|460412506|ref|XP_004251639.1|	PREDICTED: leucine-rich repeat receptor protein kinase EXS-like isoform 1 [Solanum lycopersicum]	AT5G25930.1	Protein kinase family protein with leucine-rich repeat domain		Protein kinase family protein with leucine-rich repeat domain; FUNCTIONS IN: kinase activity; INVOLVED IN: protein amino acid phosphorylation; LOCATED IN: plasma membrane, membrane; EXPRESSED IN: 23 plant structures; EXPRESSED DURING: 14 growth stages; CONTAINS InterPro DOMAIN/s: Protein kinase, ATP binding site (InterPro:IPR017441), Protein kinase, catalytic domain (InterPro:IPR000719), Leucine-…		OG1_1050
Sp1_comp332045_c1_seq10	1223	.	A	T	753.9		AC=1;AF=0.167;AN=6;BaseQRankSum=0.659;DP=177;Dels=0.00;FS=3.924;HaplotypeScore=75.7577;MLEAC=1;MLEAF=0.167;MQ=59.84;MQ0=0;MQRankSum=-0.035;QD=4.26;ReadPosRankSum=-1.039	GT:AD:DP:GQ:MLPSAC:MLPSAF:PL	0/0/0/0/0/1:150,27:177:55:1:0.167:780,0,55,182,2147483647,2147483647,2147483647											GATK	2653	gi|460412506|ref|XP_004251639.1|	PREDICTED: leucine-rich repeat receptor protein kinase EXS-like isoform 1 [Solanum lycopersicum]	AT5G25930.1	Protein kinase family protein with leucine-rich repeat domain		Protein kinase family protein with leucine-rich repeat domain; FUNCTIONS IN: kinase activity; INVOLVED IN: protein amino acid phosphorylation; LOCATED IN: plasma membrane, membrane; EXPRESSED IN: 23 plant structures; EXPRESSED DURING: 14 growth stages; CONTAINS InterPro DOMAIN/s: Protein kinase, ATP binding site (InterPro:IPR017441), Protein kinase, catalytic domain (InterPro:IPR000719), Leucine-…		OG1_1050
Sp1_comp332045_c1_seq10	1236	.	G	A	202.9		AC=1;AF=0.167;AN=6;BaseQRankSum=1.263;DP=183;Dels=0.00;FS=1.268;HaplotypeScore=67.6376;MLEAC=1;MLEAF=0.167;MQ=60.00;MQ0=0;MQRankSum=-1.077;QD=1.11;ReadPosRankSum=-0.090	GT:AD:DP:GQ:MLPSAC:MLPSAF:PL	0/0/0/0/0/1:173,10:183:99:1:0.167:229,0,122,2147483647,2147483647,2147483647,2147483647											GATK	2653	gi|460412506|ref|XP_004251639.1|	PREDICTED: leucine-rich repeat receptor protein kinase EXS-like isoform 1 [Solanum lycopersicum]	AT5G25930.1	Protein kinase family protein with leucine-rich repeat domain		Protein kinase family protein with leucine-rich repeat domain; FUNCTIONS IN: kinase activity; INVOLVED IN: protein amino acid phosphorylation; LOCATED IN: plasma membrane, membrane; EXPRESSED IN: 23 plant structures; EXPRESSED DURING: 14 growth stages; CONTAINS InterPro DOMAIN/s: Protein kinase, ATP binding site (InterPro:IPR017441), Protein kinase, catalytic domain (InterPro:IPR000719), Leucine-…		OG1_1050
Sp1_comp332045_c1_seq10	1266	.	C	A	226.9		AC=1;AF=0.167;AN=6;BaseQRankSum=0.544;DP=176;Dels=0.00;FS=4.477;HaplotypeScore=10.9919;MLEAC=1;MLEAF=0.167;MQ=60.00;MQ0=0;MQRankSum=1.098;QD=1.29;ReadPosRankSum=1.011	GT:AD:DP:GQ:MLPSAC:MLPSAF:PL	0/0/0/0/0/1:164,12:176:99:1:0.167:253,0,113,2147483647,2147483647,2147483647,2147483647											GATK	2653	gi|460412506|ref|XP_004251639.1|	PREDICTED: leucine-rich repeat receptor protein kinase EXS-like isoform 1 [Solanum lycopersicum]	AT5G25930.1	Protein kinase family protein with leucine-rich repeat domain		Protein kinase family protein with leucine-rich repeat domain; FUNCTIONS IN: kinase activity; INVOLVED IN: protein amino acid phosphorylation; LOCATED IN: plasma membrane, membrane; EXPRESSED IN: 23 plant structures; EXPRESSED DURING: 14 growth stages; CONTAINS InterPro DOMAIN/s: Protein kinase, ATP binding site (InterPro:IPR017441), Protein kinase, catalytic domain (InterPro:IPR000719), Leucine-…		OG1_1050
Sp1_comp332045_c1_seq10	1277	.	A	T	43.9	LowQual;	AC=1;AF=0.167;AN=6;BaseQRankSum=-0.126;DP=180;Dels=0.00;FS=1.657;HaplotypeScore=48.9236;MLEAC=1;MLEAF=0.167;MQ=60.00;MQ0=0;MQRankSum=-0.369;QD=0.24;ReadPosRankSum=0.888	GT:AD:DP:GQ:MLPSAC:MLPSAF:PL	0/0/0/0/0/1:173,6:180:70:1:0.167:70,0,137,2147483647,2147483647,2147483647,2147483647											GATK	2653	gi|460412506|ref|XP_004251639.1|	PREDICTED: leucine-rich repeat receptor protein kinase EXS-like isoform 1 [Solanum lycopersicum]	AT5G25930.1	Protein kinase family protein with leucine-rich repeat domain		Protein kinase family protein with leucine-rich repeat domain; FUNCTIONS IN: kinase activity; INVOLVED IN: protein amino acid phosphorylation; LOCATED IN: plasma membrane, membrane; EXPRESSED IN: 23 plant structures; EXPRESSED DURING: 14 growth stages; CONTAINS InterPro DOMAIN/s: Protein kinase, ATP binding site (InterPro:IPR017441), Protein kinase, catalytic domain (InterPro:IPR000719), Leucine-…		OG1_1050
Sp1_comp332045_c1_seq10	1326	.	C	T	790.9		AC=1;AF=0.167;AN=6;BaseQRankSum=-0.810;DP=182;Dels=0.00;FS=6.412;HaplotypeScore=106.8248;MLEAC=1;MLEAF=0.167;MQ=59.87;MQ0=0;MQRankSum=0.025;QD=4.35;ReadPosRankSum=-0.775	GT:AD:DP:GQ:MLPSAC:MLPSAF:PL	0/0/0/0/0/1:152,30:182:48:1:0.167:817,0,48,170,2147483647,2147483647,2147483647											GATK	2653	gi|460412506|ref|XP_004251639.1|	PREDICTED: leucine-rich repeat receptor protein kinase EXS-like isoform 1 [Solanum lycopersicum]	AT5G25930.1	Protein kinase family protein with leucine-rich repeat domain		Protein kinase family protein with leucine-rich repeat domain; FUNCTIONS IN: kinase activity; INVOLVED IN: protein amino acid phosphorylation; LOCATED IN: plasma membrane, membrane; EXPRESSED IN: 23 plant structures; EXPRESSED DURING: 14 growth stages; CONTAINS InterPro DOMAIN/s: Protein kinase, ATP binding site (InterPro:IPR017441), Protein kinase, catalytic domain (InterPro:IPR000719), Leucine-…		OG1_1050
Sp1_comp332045_c1_seq10	1365	.	C	A	111.9		AC=1;AF=0.167;AN=6;BaseQRankSum=0.967;DP=205;Dels=0.00;FS=0.000;HaplotypeScore=23.9925;MLEAC=1;MLEAF=0.167;MQ=57.19;MQ0=0;MQRankSum=0.369;QD=0.55;ReadPosRankSum=1.435	GT:AD:DP:GQ:MLPSAC:MLPSAF:PL	0/0/0/0/0/1:197,7:205:99:1:0.167:138,0,113,2147483647,2147483647,2147483647,2147483647											GATK	2653	gi|460412506|ref|XP_004251639.1|	PREDICTED: leucine-rich repeat receptor protein kinase EXS-like isoform 1 [Solanum lycopersicum]	AT5G25930.1	Protein kinase family protein with leucine-rich repeat domain		Protein kinase family protein with leucine-rich repeat domain; FUNCTIONS IN: kinase activity; INVOLVED IN: protein amino acid phosphorylation; LOCATED IN: plasma membrane, membrane; EXPRESSED IN: 23 plant structures; EXPRESSED DURING: 14 growth stages; CONTAINS InterPro DOMAIN/s: Protein kinase, ATP binding site (InterPro:IPR017441), Protein kinase, catalytic domain (InterPro:IPR000719), Leucine-…		OG1_1050
Sp1_comp332045_c1_seq10	1391	.	C	G	169.9		AC=1;AF=0.167;AN=6;BaseQRankSum=0.024;DP=185;Dels=0.00;FS=0.000;HaplotypeScore=109.9417;MLEAC=1;MLEAF=0.167;MQ=59.13;MQ0=0;MQRankSum=0.497;QD=0.92;ReadPosRankSum=-0.076	GT:AD:DP:GQ:MLPSAC:MLPSAF:PL	0/0/0/0/0/1:168,17:185:92:1:0.167:196,0,92,2147483647,2147483647,2147483647,2147483647											GATK	2653	gi|460412506|ref|XP_004251639.1|	PREDICTED: leucine-rich repeat receptor protein kinase EXS-like isoform 1 [Solanum lycopersicum]	AT5G25930.1	Protein kinase family protein with leucine-rich repeat domain		Protein kinase family protein with leucine-rich repeat domain; FUNCTIONS IN: kinase activity; INVOLVED IN: protein amino acid phosphorylation; LOCATED IN: plasma membrane, membrane; EXPRESSED IN: 23 plant structures; EXPRESSED DURING: 14 growth stages; CONTAINS InterPro DOMAIN/s: Protein kinase, ATP binding site (InterPro:IPR017441), Protein kinase, catalytic domain (InterPro:IPR000719), Leucine-…		OG1_1050
Sp1_comp332045_c1_seq10	1393	.	G	C	45.9	LowQual;	AC=1;AF=0.167;AN=6;BaseQRankSum=-0.184;DP=181;Dels=0.00;FS=1.341;HaplotypeScore=109.9416;MLEAC=1;MLEAF=0.167;MQ=59.11;MQ0=0;MQRankSum=0.774;QD=0.25;ReadPosRankSum=0.378	GT:AD:DP:GQ:MLPSAC:MLPSAF:PL	0/0/0/0/0/1:173,8:181:72:1:0.167:72,0,113,2147483647,2147483647,2147483647,2147483647											GATK	2653	gi|460412506|ref|XP_004251639.1|	PREDICTED: leucine-rich repeat receptor protein kinase EXS-like isoform 1 [Solanum lycopersicum]	AT5G25930.1	Protein kinase family protein with leucine-rich repeat domain		Protein kinase family protein with leucine-rich repeat domain; FUNCTIONS IN: kinase activity; INVOLVED IN: protein amino acid phosphorylation; LOCATED IN: plasma membrane, membrane; EXPRESSED IN: 23 plant structures; EXPRESSED DURING: 14 growth stages; CONTAINS InterPro DOMAIN/s: Protein kinase, ATP binding site (InterPro:IPR017441), Protein kinase, catalytic domain (InterPro:IPR000719), Leucine-…		OG1_1050
Sp1_comp332045_c1_seq10	1672	.	A	T	170.9		AC=1;AF=0.167;AN=6;BaseQRankSum=0.807;DP=231;Dels=0.00;FS=1.463;HaplotypeScore=10.7858;MLEAC=1;MLEAF=0.167;MQ=58.57;MQ0=0;MQRankSum=0.579;QD=0.74;ReadPosRankSum=0.584	GT:AD:DP:GQ:MLPSAC:MLPSAF:PL	0/0/0/0/0/1:222,8:231:77:1:0.167:197,0,77,2147483647,2147483647,2147483647,2147483647											GATK	2653	gi|460412506|ref|XP_004251639.1|	PREDICTED: leucine-rich repeat receptor protein kinase EXS-like isoform 1 [Solanum lycopersicum]	AT5G25930.1	Protein kinase family protein with leucine-rich repeat domain		Protein kinase family protein with leucine-rich repeat domain; FUNCTIONS IN: kinase activity; INVOLVED IN: protein amino acid phosphorylation; LOCATED IN: plasma membrane, membrane; EXPRESSED IN: 23 plant structures; EXPRESSED DURING: 14 growth stages; CONTAINS InterPro DOMAIN/s: Protein kinase, ATP binding site (InterPro:IPR017441), Protein kinase, catalytic domain (InterPro:IPR000719), Leucine-…		OG1_1050
Sp1_comp332045_c1_seq10	1779	.	A	G	47.9	LowQual;	AC=1;AF=0.167;AN=6;BaseQRankSum=-0.609;DP=250;Dels=0.00;FS=0.000;HaplotypeScore=37.5114;MLEAC=1;MLEAF=0.167;MQ=58.35;MQ0=0;MQRankSum=0.397;QD=0.19;ReadPosRankSum=0.775	GT:AD:DP:GQ:MLPSAC:MLPSAF:PL	0/0/0/0/0/1:241,8:250:74:1:0.167:74,0,179,2147483647,2147483647,2147483647,2147483647											GATK	2653	gi|460412506|ref|XP_004251639.1|	PREDICTED: leucine-rich repeat receptor protein kinase EXS-like isoform 1 [Solanum lycopersicum]	AT5G25930.1	Protein kinase family protein with leucine-rich repeat domain		Protein kinase family protein with leucine-rich repeat domain; FUNCTIONS IN: kinase activity; INVOLVED IN: protein amino acid phosphorylation; LOCATED IN: plasma membrane, membrane; EXPRESSED IN: 23 plant structures; EXPRESSED DURING: 14 growth stages; CONTAINS InterPro DOMAIN/s: Protein kinase, ATP binding site (InterPro:IPR017441), Protein kinase, catalytic domain (InterPro:IPR000719), Leucine-…		OG1_1050
Sp1_comp332045_c1_seq10	1801	.	T	A	2158.9		AC=2;AF=0.333;AN=6;BaseQRankSum=1.287;DP=248;Dels=0.00;FS=0.000;HaplotypeScore=111.5381;MLEAC=2;MLEAF=0.333;MQ=58.52;MQ0=0;MQRankSum=1.974;QD=8.71;ReadPosRankSum=-0.435	GT:AD:DP:GQ:MLPSAC:MLPSAF:PL	0/0/0/0/1/1:167,81:248:50:2:0.333:2185,78,0,50,208,2147483647,2147483647											GATK	2653	gi|460412506|ref|XP_004251639.1|	PREDICTED: leucine-rich repeat receptor protein kinase EXS-like isoform 1 [Solanum lycopersicum]	AT5G25930.1	Protein kinase family protein with leucine-rich repeat domain		Protein kinase family protein with leucine-rich repeat domain; FUNCTIONS IN: kinase activity; INVOLVED IN: protein amino acid phosphorylation; LOCATED IN: plasma membrane, membrane; EXPRESSED IN: 23 plant structures; EXPRESSED DURING: 14 growth stages; CONTAINS InterPro DOMAIN/s: Protein kinase, ATP binding site (InterPro:IPR017441), Protein kinase, catalytic domain (InterPro:IPR000719), Leucine-…		OG1_1050
Sp1_comp332045_c1_seq10	1806	.	G	A	120.9		AC=1;AF=0.167;AN=6;BaseQRankSum=0.915;DP=249;Dels=0.00;FS=21.120;HaplotypeScore=111.5383;MLEAC=1;MLEAF=0.167;MQ=58.53;MQ0=0;MQRankSum=-3.639;QD=0.49;ReadPosRankSum=1.853	GT:AD:DP:GQ:MLPSAC:MLPSAF:PL	0/0/0/0/0/1:226,23:249:99:1:0.167:147,0,173,2147483647,2147483647,2147483647,2147483647											GATK	2653	gi|460412506|ref|XP_004251639.1|	PREDICTED: leucine-rich repeat receptor protein kinase EXS-like isoform 1 [Solanum lycopersicum]	AT5G25930.1	Protein kinase family protein with leucine-rich repeat domain		Protein kinase family protein with leucine-rich repeat domain; FUNCTIONS IN: kinase activity; INVOLVED IN: protein amino acid phosphorylation; LOCATED IN: plasma membrane, membrane; EXPRESSED IN: 23 plant structures; EXPRESSED DURING: 14 growth stages; CONTAINS InterPro DOMAIN/s: Protein kinase, ATP binding site (InterPro:IPR017441), Protein kinase, catalytic domain (InterPro:IPR000719), Leucine-…		OG1_1050
Sp1_comp332045_c1_seq10	1871	.	T	G	56.9		AC=1;AF=0.167;AN=6;BaseQRankSum=-0.186;DP=214;Dels=0.00;FS=5.571;HaplotypeScore=83.2981;MLEAC=1;MLEAF=0.167;MQ=58.81;MQ0=0;MQRankSum=-0.497;QD=0.27;ReadPosRankSum=-1.080	GT:AD:DP:GQ:MLPSAC:MLPSAF:PL	0/0/0/0/0/1:207,7:214:83:1:0.167:83,0,161,2147483647,2147483647,2147483647,2147483647											GATK	2653	gi|460412506|ref|XP_004251639.1|	PREDICTED: leucine-rich repeat receptor protein kinase EXS-like isoform 1 [Solanum lycopersicum]	AT5G25930.1	Protein kinase family protein with leucine-rich repeat domain		Protein kinase family protein with leucine-rich repeat domain; FUNCTIONS IN: kinase activity; INVOLVED IN: protein amino acid phosphorylation; LOCATED IN: plasma membrane, membrane; EXPRESSED IN: 23 plant structures; EXPRESSED DURING: 14 growth stages; CONTAINS InterPro DOMAIN/s: Protein kinase, ATP binding site (InterPro:IPR017441), Protein kinase, catalytic domain (InterPro:IPR000719), Leucine-…		OG1_1050
Sp1_comp332045_c1_seq10	1913	.	C	T	286.9		AC=1;AF=0.167;AN=6;BaseQRankSum=0.791;DP=203;Dels=0.00;FS=0.000;HaplotypeScore=21.7844;MLEAC=1;MLEAF=0.167;MQ=59.72;MQ0=0;MQRankSum=0.084;QD=1.41;ReadPosRankSum=1.641	GT:AD:DP:GQ:MLPSAC:MLPSAF:PL	0/0/0/0/0/1:186,17:203:99:1:0.167:313,0,136,2147483647,2147483647,2147483647,2147483647											GATK	2653	gi|460412506|ref|XP_004251639.1|	PREDICTED: leucine-rich repeat receptor protein kinase EXS-like isoform 1 [Solanum lycopersicum]	AT5G25930.1	Protein kinase family protein with leucine-rich repeat domain		Protein kinase family protein with leucine-rich repeat domain; FUNCTIONS IN: kinase activity; INVOLVED IN: protein amino acid phosphorylation; LOCATED IN: plasma membrane, membrane; EXPRESSED IN: 23 plant structures; EXPRESSED DURING: 14 growth stages; CONTAINS InterPro DOMAIN/s: Protein kinase, ATP binding site (InterPro:IPR017441), Protein kinase, catalytic domain (InterPro:IPR000719), Leucine-…		OG1_1050
Sp1_comp332045_c1_seq10	1937	.	G	A	593.9		AC=1;AF=0.167;AN=6;BaseQRankSum=-0.791;DP=220;Dels=0.00;FS=13.125;HaplotypeScore=52.8494;MLEAC=1;MLEAF=0.167;MQ=59.81;MQ0=0;MQRankSum=0.022;QD=2.70;ReadPosRankSum=-0.743	GT:AD:DP:GQ:MLPSAC:MLPSAF:PL	0/0/0/0/0/1:196,24:220:99:1:0.167:620,0,113,2147483647,2147483647,2147483647,2147483647											GATK	2653	gi|460412506|ref|XP_004251639.1|	PREDICTED: leucine-rich repeat receptor protein kinase EXS-like isoform 1 [Solanum lycopersicum]	AT5G25930.1	Protein kinase family protein with leucine-rich repeat domain		Protein kinase family protein with leucine-rich repeat domain; FUNCTIONS IN: kinase activity; INVOLVED IN: protein amino acid phosphorylation; LOCATED IN: plasma membrane, membrane; EXPRESSED IN: 23 plant structures; EXPRESSED DURING: 14 growth stages; CONTAINS InterPro DOMAIN/s: Protein kinase, ATP binding site (InterPro:IPR017441), Protein kinase, catalytic domain (InterPro:IPR000719), Leucine-…		OG1_1050
Sp1_comp332045_c1_seq10	1945	.	C	A	660.9		AC=1;AF=0.167;AN=6;BaseQRankSum=-0.664;DP=209;Dels=0.00;FS=5.366;HaplotypeScore=49.8509;MLEAC=1;MLEAF=0.167;MQ=59.80;MQ0=0;MQRankSum=-0.664;QD=3.16;ReadPosRankSum=-1.580	GT:AD:DP:GQ:MLPSAC:MLPSAF:PL	0/0/0/0/0/1:183,26:209:99:1:0.167:687,0,104,2147483647,2147483647,2147483647,2147483647											GATK	2653	gi|460412506|ref|XP_004251639.1|	PREDICTED: leucine-rich repeat receptor protein kinase EXS-like isoform 1 [Solanum lycopersicum]	AT5G25930.1	Protein kinase family protein with leucine-rich repeat domain		Protein kinase family protein with leucine-rich repeat domain; FUNCTIONS IN: kinase activity; INVOLVED IN: protein amino acid phosphorylation; LOCATED IN: plasma membrane, membrane; EXPRESSED IN: 23 plant structures; EXPRESSED DURING: 14 growth stages; CONTAINS InterPro DOMAIN/s: Protein kinase, ATP binding site (InterPro:IPR017441), Protein kinase, catalytic domain (InterPro:IPR000719), Leucine-…		OG1_1050
Sp1_comp332045_c1_seq10	2356	.	T	C	437.34		AC=2;AF=0.333;AN=6;BaseQRankSum=4.406;DP=135;Dels=0.00;FS=6.250;HaplotypeScore=34.5942;MLEAC=2;MLEAF=0.333;MQ=59.76;MQ0=0;MQRankSum=0.916;QD=3.24;ReadPosRankSum=4.582	GT:AD:DP:GQ:MLPSAC:MLPSAF:PL	0/0/0/0/1/1:35,100:135:10:2:0.333:463,23,0,10,48,135,2147483647											GATK	2653	gi|460412506|ref|XP_004251639.1|	PREDICTED: leucine-rich repeat receptor protein kinase EXS-like isoform 1 [Solanum lycopersicum]	AT5G25930.1	Protein kinase family protein with leucine-rich repeat domain		Protein kinase family protein with leucine-rich repeat domain; FUNCTIONS IN: kinase activity; INVOLVED IN: protein amino acid phosphorylation; LOCATED IN: plasma membrane, membrane; EXPRESSED IN: 23 plant structures; EXPRESSED DURING: 14 growth stages; CONTAINS InterPro DOMAIN/s: Protein kinase, ATP binding site (InterPro:IPR017441), Protein kinase, catalytic domain (InterPro:IPR000719), Leucine-…		OG1_1050
Sp1_comp332045_c1_seq10	2365	.	G	C	41.9	LowQual;	AC=1;AF=0.167;AN=6;BaseQRankSum=-0.519;DP=192;Dels=0.01;FS=0.000;HaplotypeScore=21.5281;MLEAC=1;MLEAF=0.167;MQ=59.83;MQ0=0;MQRankSum=-2.003;QD=0.22;ReadPosRankSum=0.486	GT:AD:DP:GQ:MLPSAC:MLPSAF:PL	0/0/0/0/0/1:185,5:190:68:1:0.167:68,0,120,2147483647,2147483647,2147483647,2147483647											GATK	2653	gi|460412506|ref|XP_004251639.1|	PREDICTED: leucine-rich repeat receptor protein kinase EXS-like isoform 1 [Solanum lycopersicum]	AT5G25930.1	Protein kinase family protein with leucine-rich repeat domain		Protein kinase family protein with leucine-rich repeat domain; FUNCTIONS IN: kinase activity; INVOLVED IN: protein amino acid phosphorylation; LOCATED IN: plasma membrane, membrane; EXPRESSED IN: 23 plant structures; EXPRESSED DURING: 14 growth stages; CONTAINS InterPro DOMAIN/s: Protein kinase, ATP binding site (InterPro:IPR017441), Protein kinase, catalytic domain (InterPro:IPR000719), Leucine-…		OG1_1050
Sp1_comp332045_c1_seq10	2493	.	G	A	203.9		AC=1;AF=0.167;AN=6;BaseQRankSum=-1.685;DP=243;Dels=0.00;FS=0.000;HaplotypeScore=40.2828;MLEAC=1;MLEAF=0.167;MQ=58.84;MQ0=0;MQRankSum=-0.835;QD=0.84;ReadPosRankSum=0.764	GT:AD:DP:GQ:MLPSAC:MLPSAF:PL	0/0/0/0/0/1:229,14:243:99:1:0.167:230,0,164,2147483647,2147483647,2147483647,2147483647											GATK	2653	gi|460412506|ref|XP_004251639.1|	PREDICTED: leucine-rich repeat receptor protein kinase EXS-like isoform 1 [Solanum lycopersicum]	AT5G25930.1	Protein kinase family protein with leucine-rich repeat domain		Protein kinase family protein with leucine-rich repeat domain; FUNCTIONS IN: kinase activity; INVOLVED IN: protein amino acid phosphorylation; LOCATED IN: plasma membrane, membrane; EXPRESSED IN: 23 plant structures; EXPRESSED DURING: 14 growth stages; CONTAINS InterPro DOMAIN/s: Protein kinase, ATP binding site (InterPro:IPR017441), Protein kinase, catalytic domain (InterPro:IPR000719), Leucine-…		OG1_1050
Sp1_comp332045_c1_seq10	2496	.	C	T	707.9		AC=1;AF=0.167;AN=6;BaseQRankSum=-1.711;DP=249;Dels=0.00;FS=0.742;HaplotypeScore=30.3223;MLEAC=1;MLEAF=0.167;MQ=58.87;MQ0=0;MQRankSum=0.121;QD=2.84;ReadPosRankSum=0.763	GT:AD:DP:GQ:MLPSAC:MLPSAF:PL	0/0/0/0/0/1:220,29:249:99:1:0.167:734,0,114,2147483647,2147483647,2147483647,2147483647											GATK	2653	gi|460412506|ref|XP_004251639.1|	PREDICTED: leucine-rich repeat receptor protein kinase EXS-like isoform 1 [Solanum lycopersicum]	AT5G25930.1	Protein kinase family protein with leucine-rich repeat domain		Protein kinase family protein with leucine-rich repeat domain; FUNCTIONS IN: kinase activity; INVOLVED IN: protein amino acid phosphorylation; LOCATED IN: plasma membrane, membrane; EXPRESSED IN: 23 plant structures; EXPRESSED DURING: 14 growth stages; CONTAINS InterPro DOMAIN/s: Protein kinase, ATP binding site (InterPro:IPR017441), Protein kinase, catalytic domain (InterPro:IPR000719), Leucine-…		OG1_1050
Sp1_comp332045_c1_seq10	2598	.	T	G	146.9		AC=1;AF=0.167;AN=6;BaseQRankSum=-0.909;DP=105;Dels=0.00;FS=1.705;HaplotypeScore=3.6198;MLEAC=1;MLEAF=0.167;MQ=53.81;MQ0=0;MQRankSum=0.897;QD=1.40;ReadPosRankSum=-2.153	GT:AD:DP:GQ:MLPSAC:MLPSAF:PL	0/0/0/0/0/1:97,8:105:64:1:0.167:173,0,64,2147483647,2147483647,2147483647,2147483647											GATK	2653	gi|460412506|ref|XP_004251639.1|	PREDICTED: leucine-rich repeat receptor protein kinase EXS-like isoform 1 [Solanum lycopersicum]	AT5G25930.1	Protein kinase family protein with leucine-rich repeat domain		Protein kinase family protein with leucine-rich repeat domain; FUNCTIONS IN: kinase activity; INVOLVED IN: protein amino acid phosphorylation; LOCATED IN: plasma membrane, membrane; EXPRESSED IN: 23 plant structures; EXPRESSED DURING: 14 growth stages; CONTAINS InterPro DOMAIN/s: Protein kinase, ATP binding site (InterPro:IPR017441), Protein kinase, catalytic domain (InterPro:IPR000719), Leucine-…		OG1_1050
Sp1_comp332045_c1_seq10	363	.	G	A	32.73	LowQual	AC=6;AF=1.00;AN=6;DP=4;Dels=0.00;FS=0.000;HaplotypeScore=7.7321;MLEAC=6;MLEAF=1.00;MQ=60.00;MQ0=0;QD=8.18	GT:AD:DP:GQ:MLPSAC:MLPSAF:PL	1/1/1/1/1/1:0,4:4:2:6:1.00:55,15,10,6,4,2,0											GATK	2653	gi|460412506|ref|XP_004251639.1|	PREDICTED: leucine-rich repeat receptor protein kinase EXS-like isoform 1 [Solanum lycopersicum]	AT5G25930.1	Protein kinase family protein with leucine-rich repeat domain		Protein kinase family protein with leucine-rich repeat domain; FUNCTIONS IN: kinase activity; INVOLVED IN: protein amino acid phosphorylation; LOCATED IN: plasma membrane, membrane; EXPRESSED IN: 23 plant structures; EXPRESSED DURING: 14 growth stages; CONTAINS InterPro DOMAIN/s: Protein kinase, ATP binding site (InterPro:IPR017441), Protein kinase, catalytic domain (InterPro:IPR000719), Leucine-…		OG1_1050
Sp1_comp332045_c1_seq10	364	.	C	A	37.73	LowQual	AC=6;AF=1.00;AN=6;DP=4;Dels=0.00;FS=0.000;HaplotypeScore=5.7990;MLEAC=6;MLEAF=1.00;MQ=60.00;MQ0=0;QD=9.43	GT:AD:DP:GQ:MLPSAC:MLPSAF:PL	1/1/1/1/1/1:0,4:4:2:6:1.00:60,15,10,6,4,2,0											GATK	2653	gi|460412506|ref|XP_004251639.1|	PREDICTED: leucine-rich repeat receptor protein kinase EXS-like isoform 1 [Solanum lycopersicum]	AT5G25930.1	Protein kinase family protein with leucine-rich repeat domain		Protein kinase family protein with leucine-rich repeat domain; FUNCTIONS IN: kinase activity; INVOLVED IN: protein amino acid phosphorylation; LOCATED IN: plasma membrane, membrane; EXPRESSED IN: 23 plant structures; EXPRESSED DURING: 14 growth stages; CONTAINS InterPro DOMAIN/s: Protein kinase, ATP binding site (InterPro:IPR017441), Protein kinase, catalytic domain (InterPro:IPR000719), Leucine-…		OG1_1050
Sp1_comp332045_c1_seq10	468	.	C	T	115.74	PASS	AC=2;AF=0.333;AN=6;BaseQRankSum=-0.627;DP=28;Dels=0.00;FS=9.416;HaplotypeScore=8.9984;MLEAC=2;MLEAF=0.333;MQ=58.38;MQ0=0;MQRankSum=0.209;QD=4.13;ReadPosRankSum=-3.551	GT:AD:DP:GQ:MLPSAC:MLPSAF:PL	0/0/0/0/1/1:16,12:28:1:2:0.333:139,1,0,9,27,64,2147483647											GATK	2653	gi|460412506|ref|XP_004251639.1|	PREDICTED: leucine-rich repeat receptor protein kinase EXS-like isoform 1 [Solanum lycopersicum]	AT5G25930.1	Protein kinase family protein with leucine-rich repeat domain		Protein kinase family protein with leucine-rich repeat domain; FUNCTIONS IN: kinase activity; INVOLVED IN: protein amino acid phosphorylation; LOCATED IN: plasma membrane, membrane; EXPRESSED IN: 23 plant structures; EXPRESSED DURING: 14 growth stages; CONTAINS InterPro DOMAIN/s: Protein kinase, ATP binding site (InterPro:IPR017441), Protein kinase, catalytic domain (InterPro:IPR000719), Leucine-…		OG1_1050
Sp1_comp332045_c1_seq10	476	.	G	T	39.92	LowQual;	AC=1;AF=0.167;AN=6;BaseQRankSum=-1.130;DP=30;Dels=0.00;FS=5.859;HaplotypeScore=16.9763;MLEAC=1;MLEAF=0.167;MQ=58.49;MQ0=0;MQRankSum=-0.377;QD=1.33;ReadPosRankSum=-1.046	GT:AD:DP:GQ:MLPSAC:MLPSAF:PL	0/0/0/0/0/1:17,13:30:6:1:0.167:65,0,6,19,42,84,2147483647											GATK	2653	gi|460412506|ref|XP_004251639.1|	PREDICTED: leucine-rich repeat receptor protein kinase EXS-like isoform 1 [Solanum lycopersicum]	AT5G25930.1	Protein kinase family protein with leucine-rich repeat domain		Protein kinase family protein with leucine-rich repeat domain; FUNCTIONS IN: kinase activity; INVOLVED IN: protein amino acid phosphorylation; LOCATED IN: plasma membrane, membrane; EXPRESSED IN: 23 plant structures; EXPRESSED DURING: 14 growth stages; CONTAINS InterPro DOMAIN/s: Protein kinase, ATP binding site (InterPro:IPR017441), Protein kinase, catalytic domain (InterPro:IPR000719), Leucine-…		OG1_1050
Sp1_comp332045_c1_seq10	487	.	C	A	131.28		AC=2;AF=0.333;AN=6;BaseQRankSum=0.209;DP=28;Dels=0.00;FS=3.646;HaplotypeScore=22.5410;MLEAC=2;MLEAF=0.333;MQ=58.38;MQ0=0;MQRankSum=-0.116;QD=4.69;ReadPosRankSum=1.230	GT:AD:DP:GQ:MLPSAC:MLPSAF:PL	0/0/0/0/1/1:12,16:28:4:2:0.333:155,4,0,5,18,46,431											GATK	2653	gi|460412506|ref|XP_004251639.1|	PREDICTED: leucine-rich repeat receptor protein kinase EXS-like isoform 1 [Solanum lycopersicum]	AT5G25930.1	Protein kinase family protein with leucine-rich repeat domain		Protein kinase family protein with leucine-rich repeat domain; FUNCTIONS IN: kinase activity; INVOLVED IN: protein amino acid phosphorylation; LOCATED IN: plasma membrane, membrane; EXPRESSED IN: 23 plant structures; EXPRESSED DURING: 14 growth stages; CONTAINS InterPro DOMAIN/s: Protein kinase, ATP binding site (InterPro:IPR017441), Protein kinase, catalytic domain (InterPro:IPR000719), Leucine-…		OG1_1050
Sp1_comp332045_c1_seq10	489	.	C	T	100.25		AC=1;AF=0.167;AN=6;BaseQRankSum=1.037;DP=30;Dels=0.00;FS=1.550;HaplotypeScore=19.5413;MLEAC=1;MLEAF=0.167;MQ=58.49;MQ0=0;MQRankSum=-0.041;QD=3.34;ReadPosRankSum=0.539	GT:AD:DP:GQ:MLPSAC:MLPSAF:PL	0/0/0/0/0/1:15,15:30:0:1:0.167:123,0,0,8,24,56,460											GATK	2653	gi|460412506|ref|XP_004251639.1|	PREDICTED: leucine-rich repeat receptor protein kinase EXS-like isoform 1 [Solanum lycopersicum]	AT5G25930.1	Protein kinase family protein with leucine-rich repeat domain		Protein kinase family protein with leucine-rich repeat domain; FUNCTIONS IN: kinase activity; INVOLVED IN: protein amino acid phosphorylation; LOCATED IN: plasma membrane, membrane; EXPRESSED IN: 23 plant structures; EXPRESSED DURING: 14 growth stages; CONTAINS InterPro DOMAIN/s: Protein kinase, ATP binding site (InterPro:IPR017441), Protein kinase, catalytic domain (InterPro:IPR000719), Leucine-…		OG1_1050
Sp1_comp332045_c1_seq10	520	.	C	G	82.9		AC=1;AF=0.167;AN=6;BaseQRankSum=-0.933;DP=139;Dels=0.00;FS=4.120;HaplotypeScore=5.7873;MLEAC=1;MLEAF=0.167;MQ=59.53;MQ0=0;MQRankSum=0.865;QD=0.60;ReadPosRankSum=-0.786	GT:AD:DP:GQ:MLPSAC:MLPSAF:PL	0/0/0/0/0/1:134,5:139:43:1:0.167:109,0,43,109,2147483647,2147483647,2147483647											GATK	2653	gi|460412506|ref|XP_004251639.1|	PREDICTED: leucine-rich repeat receptor protein kinase EXS-like isoform 1 [Solanum lycopersicum]	AT5G25930.1	Protein kinase family protein with leucine-rich repeat domain		Protein kinase family protein with leucine-rich repeat domain; FUNCTIONS IN: kinase activity; INVOLVED IN: protein amino acid phosphorylation; LOCATED IN: plasma membrane, membrane; EXPRESSED IN: 23 plant structures; EXPRESSED DURING: 14 growth stages; CONTAINS InterPro DOMAIN/s: Protein kinase, ATP binding site (InterPro:IPR017441), Protein kinase, catalytic domain (InterPro:IPR000719), Leucine-…		OG1_1050
Sp1_comp332045_c1_seq10	590	.	A	C	46.42	LowQual;	AC=1;AF=0.167;AN=6;BaseQRankSum=2.068;DP=117;Dels=0.00;FS=0.000;HaplotypeScore=9.9972;MLEAC=1;MLEAF=0.167;MQ=59.70;MQ0=0;MQRankSum=-0.532;QD=0.40;ReadPosRankSum=-0.426	GT:AD:DP:GQ:MLPSAC:MLPSAF:PL	0/0/0/0/0/1:19,98:117:9:1:0.167:72,0,9,28,58,112,2147483647											GATK	2653	gi|460412506|ref|XP_004251639.1|	PREDICTED: leucine-rich repeat receptor protein kinase EXS-like isoform 1 [Solanum lycopersicum]	AT5G25930.1	Protein kinase family protein with leucine-rich repeat domain		Protein kinase family protein with leucine-rich repeat domain; FUNCTIONS IN: kinase activity; INVOLVED IN: protein amino acid phosphorylation; LOCATED IN: plasma membrane, membrane; EXPRESSED IN: 23 plant structures; EXPRESSED DURING: 14 growth stages; CONTAINS InterPro DOMAIN/s: Protein kinase, ATP binding site (InterPro:IPR017441), Protein kinase, catalytic domain (InterPro:IPR000719), Leucine-…		OG1_1050
Sp1_comp332045_c1_seq10	669	.	A	G	138.9		AC=1;AF=0.167;AN=6;BaseQRankSum=1.034;DP=143;Dels=0.00;FS=2.898;HaplotypeScore=10.5499;MLEAC=1;MLEAF=0.167;MQ=58.78;MQ0=0;MQRankSum=1.002;QD=0.97;ReadPosRankSum=-1.921	GT:AD:DP:GQ:MLPSAC:MLPSAF:PL	0/0/0/0/0/1:128,11:143:82:1:0.167:165,0,82,2147483647,2147483647,2147483647,2147483647											GATK	2653	gi|460412506|ref|XP_004251639.1|	PREDICTED: leucine-rich repeat receptor protein kinase EXS-like isoform 1 [Solanum lycopersicum]	AT5G25930.1	Protein kinase family protein with leucine-rich repeat domain		Protein kinase family protein with leucine-rich repeat domain; FUNCTIONS IN: kinase activity; INVOLVED IN: protein amino acid phosphorylation; LOCATED IN: plasma membrane, membrane; EXPRESSED IN: 23 plant structures; EXPRESSED DURING: 14 growth stages; CONTAINS InterPro DOMAIN/s: Protein kinase, ATP binding site (InterPro:IPR017441), Protein kinase, catalytic domain (InterPro:IPR000719), Leucine-…		OG1_1050
Sp1_comp332045_c1_seq10	712	.	A	C	43.96	LowQual;	AC=1;AF=0.167;AN=6;BaseQRankSum=2.163;DP=142;Dels=0.03;FS=2.226;HaplotypeScore=15.8493;MLEAC=1;MLEAF=0.167;MQ=56.26;MQ0=1;MQRankSum=-0.205;QD=0.31;ReadPosRankSum=4.970	GT:AD:DP:GQ:MLPSAC:MLPSAF:PL	0/0/0/0/0/1:78,60:138:19:1:0.167:70,0,19,52,103,2147483647,2147483647											GATK	2653	gi|460412506|ref|XP_004251639.1|	PREDICTED: leucine-rich repeat receptor protein kinase EXS-like isoform 1 [Solanum lycopersicum]	AT5G25930.1	Protein kinase family protein with leucine-rich repeat domain		Protein kinase family protein with leucine-rich repeat domain; FUNCTIONS IN: kinase activity; INVOLVED IN: protein amino acid phosphorylation; LOCATED IN: plasma membrane, membrane; EXPRESSED IN: 23 plant structures; EXPRESSED DURING: 14 growth stages; CONTAINS InterPro DOMAIN/s: Protein kinase, ATP binding site (InterPro:IPR017441), Protein kinase, catalytic domain (InterPro:IPR000719), Leucine-…		OG1_1050
Sp1_comp332045_c1_seq10	723	.	A	C	475.1		AC=3;AF=0.500;AN=6;BaseQRankSum=-1.008;DP=129;Dels=0.00;FS=1.062;HaplotypeScore=19.5605;MLEAC=3;MLEAF=0.500;MQ=56.05;MQ0=1;MQRankSum=0.000;QD=3.68;ReadPosRankSum=-0.225	GT:AD:DP:GQ:MLPSAC:MLPSAF:PL	0/0/0/1/1/1:17,55:129:8:3:0.500:500,38,8,0,8,38,551											GATK	2653	gi|460412506|ref|XP_004251639.1|	PREDICTED: leucine-rich repeat receptor protein kinase EXS-like isoform 1 [Solanum lycopersicum]	AT5G25930.1	Protein kinase family protein with leucine-rich repeat domain		Protein kinase family protein with leucine-rich repeat domain; FUNCTIONS IN: kinase activity; INVOLVED IN: protein amino acid phosphorylation; LOCATED IN: plasma membrane, membrane; EXPRESSED IN: 23 plant structures; EXPRESSED DURING: 14 growth stages; CONTAINS InterPro DOMAIN/s: Protein kinase, ATP binding site (InterPro:IPR017441), Protein kinase, catalytic domain (InterPro:IPR000719), Leucine-…		OG1_1050
Sp1_comp332045_c1_seq10	793	.	A	G	550.9	PASS	AC=1;AF=0.167;AN=6;BaseQRankSum=1.828;DP=149;Dels=0.00;FS=7.105;HaplotypeScore=5.7303;MLEAC=1;MLEAF=0.167;MQ=58.47;MQ0=0;MQRankSum=2.923;QD=3.70;ReadPosRankSum=0.823	GT:AD:DP:GQ:MLPSAC:MLPSAF:PL	0/0/0/0/0/1:123,26:149:38:1:0.167:577,0,38,125,2147483647,2147483647,2147483647											GATK	2653	gi|460412506|ref|XP_004251639.1|	PREDICTED: leucine-rich repeat receptor protein kinase EXS-like isoform 1 [Solanum lycopersicum]	AT5G25930.1	Protein kinase family protein with leucine-rich repeat domain		Protein kinase family protein with leucine-rich repeat domain; FUNCTIONS IN: kinase activity; INVOLVED IN: protein amino acid phosphorylation; LOCATED IN: plasma membrane, membrane; EXPRESSED IN: 23 plant structures; EXPRESSED DURING: 14 growth stages; CONTAINS InterPro DOMAIN/s: Protein kinase, ATP binding site (InterPro:IPR017441), Protein kinase, catalytic domain (InterPro:IPR000719), Leucine-…		OG1_1050
Sp1_comp332045_c1_seq10	916	.	A	C	30.91	LowQual;	AC=1;AF=0.167;AN=6;BaseQRankSum=-2.233;DP=139;Dels=0.00;FS=0.000;HaplotypeScore=19.2621;MLEAC=1;MLEAF=0.167;MQ=59.67;MQ0=0;MQRankSum=0.545;QD=0.22;ReadPosRankSum=-1.877	GT:AD:DP:GQ:MLPSAC:MLPSAF:PL	0/0/0/0/0/1:134,5:139:57:1:0.167:57,0,77,2147483647,2147483647,2147483647,2147483647											GATK	2653	gi|460412506|ref|XP_004251639.1|	PREDICTED: leucine-rich repeat receptor protein kinase EXS-like isoform 1 [Solanum lycopersicum]	AT5G25930.1	Protein kinase family protein with leucine-rich repeat domain		Protein kinase family protein with leucine-rich repeat domain; FUNCTIONS IN: kinase activity; INVOLVED IN: protein amino acid phosphorylation; LOCATED IN: plasma membrane, membrane; EXPRESSED IN: 23 plant structures; EXPRESSED DURING: 14 growth stages; CONTAINS InterPro DOMAIN/s: Protein kinase, ATP binding site (InterPro:IPR017441), Protein kinase, catalytic domain (InterPro:IPR000719), Leucine-…		OG1_1050
Sp1_comp332045_c1_seq10	943	.	T	G	375.9		AC=1;AF=0.167;AN=6;BaseQRankSum=2.656;DP=166;Dels=0.00;FS=0.000;HaplotypeScore=19.9363;MLEAC=1;MLEAF=0.167;MQ=59.47;MQ0=0;MQRankSum=0.672;QD=2.26;ReadPosRankSum=-0.513	GT:AD:DP:GQ:MLPSAC:MLPSAF:PL	0/0/0/0/0/1:150,15:166:71:1:0.167:402,0,71,2147483647,2147483647,2147483647,2147483647											GATK	2653	gi|460412506|ref|XP_004251639.1|	PREDICTED: leucine-rich repeat receptor protein kinase EXS-like isoform 1 [Solanum lycopersicum]	AT5G25930.1	Protein kinase family protein with leucine-rich repeat domain		Protein kinase family protein with leucine-rich repeat domain; FUNCTIONS IN: kinase activity; INVOLVED IN: protein amino acid phosphorylation; LOCATED IN: plasma membrane, membrane; EXPRESSED IN: 23 plant structures; EXPRESSED DURING: 14 growth stages; CONTAINS InterPro DOMAIN/s: Protein kinase, ATP binding site (InterPro:IPR017441), Protein kinase, catalytic domain (InterPro:IPR000719), Leucine-…		OG1_1050
Sp1_comp332045_c1_seq10	257	.	G	A	5.46	.	DP=2;AF1=0.5001;AC1=1;DP4=1,0,1,0;MQ=60;FQ=4.28;PV4=1,1,1,1	GT:PL:GQ	0/1:34,0,31:32											SAM	2653	gi|460412506|ref|XP_004251639.1|	PREDICTED: leucine-rich repeat receptor protein kinase EXS-like isoform 1 [Solanum lycopersicum]	AT5G25930.1	Protein kinase family protein with leucine-rich repeat domain		Protein kinase family protein with leucine-rich repeat domain; FUNCTIONS IN: kinase activity; INVOLVED IN: protein amino acid phosphorylation; LOCATED IN: plasma membrane, membrane; EXPRESSED IN: 23 plant structures; EXPRESSED DURING: 14 growth stages; CONTAINS InterPro DOMAIN/s: Protein kinase, ATP binding site (InterPro:IPR017441), Protein kinase, catalytic domain (InterPro:IPR000719), Leucine-…		OG1_1050
Sp1_comp332045_c1_seq10	337	.	G	T	4.13	.	DP=1;VDB=0.0214;AF1=1;AC1=2;DP4=0,0,1,0;MQ=60;FQ=-30	GT:PL:GQ	0/1:32,3,0:3											SAM	2653	gi|460412506|ref|XP_004251639.1|	PREDICTED: leucine-rich repeat receptor protein kinase EXS-like isoform 1 [Solanum lycopersicum]	AT5G25930.1	Protein kinase family protein with leucine-rich repeat domain		Protein kinase family protein with leucine-rich repeat domain; FUNCTIONS IN: kinase activity; INVOLVED IN: protein amino acid phosphorylation; LOCATED IN: plasma membrane, membrane; EXPRESSED IN: 23 plant structures; EXPRESSED DURING: 14 growth stages; CONTAINS InterPro DOMAIN/s: Protein kinase, ATP binding site (InterPro:IPR017441), Protein kinase, catalytic domain (InterPro:IPR000719), Leucine-…		OG1_1050
Sp1_comp332046_c0_seq9	1075	.	A	G	129	.	DP=62;VDB=0.0392;AF1=0.5;AC1=1;DP4=8,8,18,20;MQ=34;FQ=132;PV4=1,3.6e-25,0.5,1	GT:PL:GQ	0/1:159,0,179:99	Sp1_comp332046_c0_seq9	1075	.	A	G	2119.23		AC=3;AF=0.500;AN=6;BaseQRankSum=-0.014;DP=114;Dels=0.00;FS=2.378;HaplotypeScore=42.0404;MLEAC=3;MLEAF=0.500;MQ=58.83;MQ0=0;MQRankSum=1.414;QD=18.59;ReadPosRankSum=0.936	GT:AD:DP:GQ:MLPSAC:MLPSAF:PL	0/0/0/1/1/1:52,62:114:11:3:0.500:2145,177,44,0,11,101,2147483647	SG	2250	gi|460408842|ref|XP_004249850.1|	PREDICTED: uncharacterized protein LOC101257622 [Solanum lycopersicum]	AT2G41020.1	WW domain-containing protein		WW domain-containing protein; CONTAINS InterPro DOMAIN/s: WW/Rsp5/WWP (InterPro:IPR001202); Has 960 Blast hits to 908 proteins in 168 species: Archae - 0; Bacteria - 0; Metazoa - 521; Fungi - 106; Plants - 105; Viruses - 0; Other Eukaryotes - 228 (source: NCBI BLink).		OG1_2843
Sp1_comp332046_c0_seq9	1233	.	T	C	171	.	DP=112;VDB=0.0380;AF1=0.5;AC1=1;DP4=29,20,38,22;MQ=47;FQ=174;PV4=0.7,3e-36,2e-05,0.13	GT:PL:GQ	0/1:201,0,255:99	Sp1_comp332046_c0_seq9	1233	.	T	C	2172.42	PASS	AC=3;AF=0.500;AN=6;BaseQRankSum=1.074;DP=112;Dels=0.00;FS=1.573;HaplotypeScore=3.7745;MLEAC=3;MLEAF=0.500;MQ=60.00;MQ0=0;MQRankSum=0.097;QD=19.40;ReadPosRankSum=-1.425	GT:AD:DP:GQ:MLPSAC:MLPSAF:PL	0/0/0/1/1/1:50,62:112:9:3:0.500:2198,177,45,0,9,93,2147483647	SG	2250	gi|460408842|ref|XP_004249850.1|	PREDICTED: uncharacterized protein LOC101257622 [Solanum lycopersicum]	AT2G41020.1	WW domain-containing protein		WW domain-containing protein; CONTAINS InterPro DOMAIN/s: WW/Rsp5/WWP (InterPro:IPR001202); Has 960 Blast hits to 908 proteins in 168 species: Archae - 0; Bacteria - 0; Metazoa - 521; Fungi - 106; Plants - 105; Viruses - 0; Other Eukaryotes - 228 (source: NCBI BLink).		OG1_2843
Sp1_comp332046_c0_seq9	124	.	A	G	225	.	DP=43;VDB=0.0066;AF1=0.5;AC1=1;DP4=11,8,8,13;MQ=42;FQ=225;PV4=0.34,1,0.011,1	GT:PL:GQ	0/1:255,0,255:99	Sp1_comp332046_c0_seq9	124	.	A	G	797.08	PASS	AC=3;AF=0.500;AN=6;BaseQRankSum=-0.088;DP=77;Dels=0.00;FS=3.309;HaplotypeScore=5.9792;MLEAC=3;MLEAF=0.500;MQ=58.88;MQ0=0;MQRankSum=-1.314;QD=10.35;ReadPosRankSum=3.038	GT:AD:DP:GQ:MLPSAC:MLPSAF:PL	0/0/0/1/1/1:31,46:77:2:3:0.500:821,67,17,0,2,32,588	SG	2250	gi|460408842|ref|XP_004249850.1|	PREDICTED: uncharacterized protein LOC101257622 [Solanum lycopersicum]	AT2G41020.1	WW domain-containing protein		WW domain-containing protein; CONTAINS InterPro DOMAIN/s: WW/Rsp5/WWP (InterPro:IPR001202); Has 960 Blast hits to 908 proteins in 168 species: Archae - 0; Bacteria - 0; Metazoa - 521; Fungi - 106; Plants - 105; Viruses - 0; Other Eukaryotes - 228 (source: NCBI BLink).		OG1_2843
Sp1_comp332046_c0_seq9	1274	.	C	A	137	.	DP=146;VDB=0.0345;AF1=0.5;AC1=1;DP4=32,28,38,16;MQ=46;FQ=140;PV4=0.083,7.2e-43,8.7e-20,1	GT:PL:GQ	0/1:167,0,255:99	Sp1_comp332046_c0_seq9	1274	.	C	A	2753.54	PASS	AC=3;AF=0.500;AN=6;BaseQRankSum=0.340;DP=146;Dels=0.00;FS=3.995;HaplotypeScore=2.7843;MLEAC=3;MLEAF=0.500;MQ=59.90;MQ0=0;MQRankSum=-1.012;QD=18.86;ReadPosRankSum=1.481	GT:AD:DP:GQ:MLPSAC:MLPSAF:PL	0/0/0/1/1/1:66,80:146:8:3:0.500:2779,236,62,0,8,111,2147483647	SG	2250	gi|460408842|ref|XP_004249850.1|	PREDICTED: uncharacterized protein LOC101257622 [Solanum lycopersicum]	AT2G41020.1	WW domain-containing protein		WW domain-containing protein; CONTAINS InterPro DOMAIN/s: WW/Rsp5/WWP (InterPro:IPR001202); Has 960 Blast hits to 908 proteins in 168 species: Archae - 0; Bacteria - 0; Metazoa - 521; Fungi - 106; Plants - 105; Viruses - 0; Other Eukaryotes - 228 (source: NCBI BLink).		OG1_2843
Sp1_comp332046_c0_seq9	1351	.	G	A	85	.	DP=152;VDB=0.0164;AF1=0.5;AC1=1;DP4=59,60,11,17;MQ=41;FQ=88;PV4=0.4,1,2.9e-05,1	GT:PL:GQ	0/1:115,0,255:99	Sp1_comp332046_c0_seq9	1351	.	G	A	894.91		AC=1;AF=0.167;AN=6;BaseQRankSum=0.886;DP=153;Dels=0.00;FS=1.675;HaplotypeScore=29.9759;MLEAC=1;MLEAF=0.167;MQ=59.80;MQ0=1;MQRankSum=-1.210;QD=5.85;ReadPosRankSum=2.434	GT:AD:DP:GQ:MLPSAC:MLPSAF:PL	0/0/0/0/0/1:123,30:153:31:1:0.167:921,0,31,132,2147483647,2147483647,2147483647	SG	2250	gi|460408842|ref|XP_004249850.1|	PREDICTED: uncharacterized protein LOC101257622 [Solanum lycopersicum]	AT2G41020.1	WW domain-containing protein		WW domain-containing protein; CONTAINS InterPro DOMAIN/s: WW/Rsp5/WWP (InterPro:IPR001202); Has 960 Blast hits to 908 proteins in 168 species: Archae - 0; Bacteria - 0; Metazoa - 521; Fungi - 106; Plants - 105; Viruses - 0; Other Eukaryotes - 228 (source: NCBI BLink).		OG1_2843
Sp1_comp332046_c0_seq9	1352	.	T	C	225	.	DP=151;VDB=0.0380;AF1=0.5;AC1=1;DP4=34,47,33,30;MQ=41;FQ=225;PV4=0.24,0.16,3.3e-14,0.2	GT:PL:GQ	0/1:255,0,255:99	Sp1_comp332046_c0_seq9	1352	.	T	C	2245.32		AC=3;AF=0.500;AN=6;BaseQRankSum=0.948;DP=152;Dels=0.00;FS=2.058;HaplotypeScore=29.9759;MLEAC=3;MLEAF=0.500;MQ=59.80;MQ0=1;MQRankSum=-1.210;QD=14.77;ReadPosRankSum=-1.644	GT:AD:DP:GQ:MLPSAC:MLPSAF:PL	0/0/0/1/1/1:84,68:152:10:3:0.500:2271,121,10,0,64,2147483647,2147483647	SG	2250	gi|460408842|ref|XP_004249850.1|	PREDICTED: uncharacterized protein LOC101257622 [Solanum lycopersicum]	AT2G41020.1	WW domain-containing protein		WW domain-containing protein; CONTAINS InterPro DOMAIN/s: WW/Rsp5/WWP (InterPro:IPR001202); Has 960 Blast hits to 908 proteins in 168 species: Archae - 0; Bacteria - 0; Metazoa - 521; Fungi - 106; Plants - 105; Viruses - 0; Other Eukaryotes - 228 (source: NCBI BLink).		OG1_2843
Sp1_comp332046_c0_seq9	1367	.	G	T	155	.	DP=141;VDB=0.0271;AF1=0.5;AC1=1;DP4=23,27,24,25;MQ=43;FQ=158;PV4=0.84,3.2e-45,7.9e-27,0.36	GT:PL:GQ	0/1:185,0,255:99	Sp1_comp332046_c0_seq9	1367	.	G	T	3317.91	PASS	AC=4;AF=0.667;AN=6;BaseQRankSum=-0.855;DP=142;Dels=0.00;FS=2.240;HaplotypeScore=2.7308;MLEAC=4;MLEAF=0.667;MQ=59.79;MQ0=1;MQRankSum=-1.024;QD=23.37;ReadPosRankSum=1.281	GT:AD:DP:GQ:MLPSAC:MLPSAF:PL	0/0/1/1/1/1:50,92:142:26:4:0.667:3344,347,123,26,0,60,2147483647	SG	2250	gi|460408842|ref|XP_004249850.1|	PREDICTED: uncharacterized protein LOC101257622 [Solanum lycopersicum]	AT2G41020.1	WW domain-containing protein		WW domain-containing protein; CONTAINS InterPro DOMAIN/s: WW/Rsp5/WWP (InterPro:IPR001202); Has 960 Blast hits to 908 proteins in 168 species: Archae - 0; Bacteria - 0; Metazoa - 521; Fungi - 106; Plants - 105; Viruses - 0; Other Eukaryotes - 228 (source: NCBI BLink).		OG1_2843
Sp1_comp332046_c0_seq9	1408	.	T	A	225	.	DP=126;VDB=0.0398;AF1=0.5;AC1=1;DP4=24,24,31,35;MQ=44;FQ=225;PV4=0.85,1,2.4e-18,0.39	GT:PL:GQ	0/1:255,0,255:99	Sp1_comp332046_c0_seq9	1408	.	T	A	2460.1	PASS	AC=4;AF=0.667;AN=6;BaseQRankSum=3.254;DP=129;Dels=0.00;FS=0.676;HaplotypeScore=2.7882;MLEAC=4;MLEAF=0.667;MQ=59.98;MQ0=0;MQRankSum=1.349;QD=19.07;ReadPosRankSum=-0.750	GT:AD:DP:GQ:MLPSAC:MLPSAF:PL	0/0/1/1/1/1:50,79:129:5:4:0.667:2485,234,69,5,0,73,2147483647	SG	2250	gi|460408842|ref|XP_004249850.1|	PREDICTED: uncharacterized protein LOC101257622 [Solanum lycopersicum]	AT2G41020.1	WW domain-containing protein		WW domain-containing protein; CONTAINS InterPro DOMAIN/s: WW/Rsp5/WWP (InterPro:IPR001202); Has 960 Blast hits to 908 proteins in 168 species: Archae - 0; Bacteria - 0; Metazoa - 521; Fungi - 106; Plants - 105; Viruses - 0; Other Eukaryotes - 228 (source: NCBI BLink).		OG1_2843
Sp1_comp332046_c0_seq9	1540	.	C	T	225	.	DP=172;VDB=0.0392;AF1=0.5;AC1=1;DP4=37,28,63,44;MQ=43;FQ=225;PV4=0.87,0.089,2.1e-13,1	GT:PL:GQ	0/1:255,0,255:99	Sp1_comp332046_c0_seq9	1540	.	C	A,T	3685.9	PASS	AC=1,3;AF=0.167,0.500;AN=6;BaseQRankSum=1.028;DP=186;Dels=0.00;FS=5.568;HaplotypeScore=0.8941;MLEAC=1,2;MLEAF=0.167,0.333;MQ=59.81;MQ0=0;MQRankSum=0.926;QD=19.82;ReadPosRankSum=-0.292	GT:AD:DP:GQ:MLPSAC:MLPSAF	0/0/1/2/2/2:79,8,99:186:60:1,3:0.167,0.500	SG	2250	gi|460408842|ref|XP_004249850.1|	PREDICTED: uncharacterized protein LOC101257622 [Solanum lycopersicum]	AT2G41020.1	WW domain-containing protein		WW domain-containing protein; CONTAINS InterPro DOMAIN/s: WW/Rsp5/WWP (InterPro:IPR001202); Has 960 Blast hits to 908 proteins in 168 species: Archae - 0; Bacteria - 0; Metazoa - 521; Fungi - 106; Plants - 105; Viruses - 0; Other Eukaryotes - 228 (source: NCBI BLink).		OG1_2843
Sp1_comp332046_c0_seq9	1678	.	C	T	149	.	DP=254;VDB=0.0400;AF1=0.5;AC1=1;DP4=67,76,52,54;MQ=48;FQ=152;PV4=0.8,1.8e-82,0.0062,0.2	GT:PL:GQ	0/1:179,0,255:99	Sp1_comp332046_c0_seq9	1678	.	C	T	3398.88	PASS	AC=3;AF=0.500;AN=6;BaseQRankSum=-0.371;DP=250;Dels=0.00;FS=0.473;HaplotypeScore=5.5309;MLEAC=3;MLEAF=0.500;MQ=59.88;MQ0=0;MQRankSum=1.115;QD=13.60;ReadPosRankSum=-1.203	GT:AD:DP:GQ:MLPSAC:MLPSAF:PL	0/0/0/1/1/1:148,100:250:6:3:0.500:3424,172,6,0,112,2147483647,2147483647	SG	2250	gi|460408842|ref|XP_004249850.1|	PREDICTED: uncharacterized protein LOC101257622 [Solanum lycopersicum]	AT2G41020.1	WW domain-containing protein		WW domain-containing protein; CONTAINS InterPro DOMAIN/s: WW/Rsp5/WWP (InterPro:IPR001202); Has 960 Blast hits to 908 proteins in 168 species: Archae - 0; Bacteria - 0; Metazoa - 521; Fungi - 106; Plants - 105; Viruses - 0; Other Eukaryotes - 228 (source: NCBI BLink).		OG1_2843
Sp1_comp332046_c0_seq9	176	.	A	G	211	.	DP=67;VDB=0.0380;AF1=1;AC1=2;DP4=0,0,18,19;MQ=44;FQ=-138	GT:PL:GQ	1/1:244,111,0:99	Sp1_comp332046_c0_seq9	176	.	A	G	1397.91	PASS	AC=6;AF=1.00;AN=6;DP=68;Dels=0.00;FS=0.000;HaplotypeScore=0.6651;MLEAC=6;MLEAF=1.00;MQ=59.58;MQ0=0;QD=20.56	GT:AD:DP:GQ:MLPSAC:MLPSAF:PL	1/1/1/1/1/1:0,68:68:27:6:1.00:1424,264,162,102,60,27,0	SG	2250	gi|460408842|ref|XP_004249850.1|	PREDICTED: uncharacterized protein LOC101257622 [Solanum lycopersicum]	AT2G41020.1	WW domain-containing protein		WW domain-containing protein; CONTAINS InterPro DOMAIN/s: WW/Rsp5/WWP (InterPro:IPR001202); Has 960 Blast hits to 908 proteins in 168 species: Archae - 0; Bacteria - 0; Metazoa - 521; Fungi - 106; Plants - 105; Viruses - 0; Other Eukaryotes - 228 (source: NCBI BLink).		OG1_2843
Sp1_comp332046_c0_seq9	1771	.	G	T	147	.	DP=171;VDB=0.0392;AF1=0.5;AC1=1;DP4=41,38,30,33;MQ=48;FQ=150;PV4=0.74,2e-49,5.1e-08,1	GT:PL:GQ	0/1:177,0,255:99	Sp1_comp332046_c0_seq9	1771	.	G	T	2503.91		AC=3;AF=0.500;AN=6;BaseQRankSum=-0.808;DP=181;Dels=0.00;FS=0.000;HaplotypeScore=27.6422;MLEAC=3;MLEAF=0.500;MQ=59.90;MQ0=0;MQRankSum=-0.051;QD=13.83;ReadPosRankSum=0.119	GT:AD:DP:GQ:MLPSAC:MLPSAF:PL	0/0/0/1/1/1:90,90:181:26:3:0.500:2530,169,26,0,56,239,2147483647	SG	2250	gi|460408842|ref|XP_004249850.1|	PREDICTED: uncharacterized protein LOC101257622 [Solanum lycopersicum]	AT2G41020.1	WW domain-containing protein		WW domain-containing protein; CONTAINS InterPro DOMAIN/s: WW/Rsp5/WWP (InterPro:IPR001202); Has 960 Blast hits to 908 proteins in 168 species: Archae - 0; Bacteria - 0; Metazoa - 521; Fungi - 106; Plants - 105; Viruses - 0; Other Eukaryotes - 228 (source: NCBI BLink).		OG1_2843
Sp1_comp332046_c0_seq9	1813	.	C	T	95	.	DP=228;VDB=0.0399;AF1=0.5;AC1=1;DP4=55,61,29,33;MQ=48;FQ=98;PV4=1,1.3e-53,1.1e-20,1	GT:PL:GQ	0/1:125,0,255:99	Sp1_comp332046_c0_seq9	1813	.	C	T	3281.91		AC=3;AF=0.500;AN=6;BaseQRankSum=-1.026;DP=227;Dels=0.00;FS=0.000;HaplotypeScore=33.3727;MLEAC=3;MLEAF=0.500;MQ=59.90;MQ0=0;MQRankSum=0.114;QD=14.46;ReadPosRankSum=-0.579	GT:AD:DP:GQ:MLPSAC:MLPSAF:PL	0/0/0/1/1/1:117,110:227:32:3:0.500:3308,222,32,0,78,2147483647,2147483647	SG	2250	gi|460408842|ref|XP_004249850.1|	PREDICTED: uncharacterized protein LOC101257622 [Solanum lycopersicum]	AT2G41020.1	WW domain-containing protein		WW domain-containing protein; CONTAINS InterPro DOMAIN/s: WW/Rsp5/WWP (InterPro:IPR001202); Has 960 Blast hits to 908 proteins in 168 species: Archae - 0; Bacteria - 0; Metazoa - 521; Fungi - 106; Plants - 105; Viruses - 0; Other Eukaryotes - 228 (source: NCBI BLink).		OG1_2843
Sp1_comp332046_c0_seq9	1816	.	A	G	124	.	DP=224;VDB=0.0365;AF1=0.5;AC1=1;DP4=70,77,36,38;MQ=49;FQ=127;PV4=0.89,7.7e-55,6.3e-10,1	GT:PL:GQ	0/1:154,0,255:99	Sp1_comp332046_c0_seq9	1816	.	A	G	2350.9		AC=2;AF=0.333;AN=6;BaseQRankSum=0.111;DP=223;Dels=0.00;FS=0.000;HaplotypeScore=33.7032;MLEAC=2;MLEAF=0.333;MQ=59.90;MQ0=0;MQRankSum=1.328;QD=10.54;ReadPosRankSum=-0.148	GT:AD:DP:GQ:MLPSAC:MLPSAF:PL	0/0/0/0/1/1:148,75:223:56:2:0.333:2377,75,0,56,223,2147483647,2147483647	SG	2250	gi|460408842|ref|XP_004249850.1|	PREDICTED: uncharacterized protein LOC101257622 [Solanum lycopersicum]	AT2G41020.1	WW domain-containing protein		WW domain-containing protein; CONTAINS InterPro DOMAIN/s: WW/Rsp5/WWP (InterPro:IPR001202); Has 960 Blast hits to 908 proteins in 168 species: Archae - 0; Bacteria - 0; Metazoa - 521; Fungi - 106; Plants - 105; Viruses - 0; Other Eukaryotes - 228 (source: NCBI BLink).		OG1_2843
Sp1_comp332046_c0_seq9	2031	.	A	T	4.77	.	DP=40;VDB=0.0343;AF1=0.4999;AC1=1;DP4=13,18,1,6;MQ=44;FQ=6.99;PV4=0.23,2.2e-14,1,0.17	GT:PL:GQ	0/1:33,0,255:33	Sp1_comp332046_c0_seq9	2031	.	A	T	184.23	PASS	AC=1;AF=0.167;AN=6;BaseQRankSum=-1.479;DP=49;Dels=0.00;FS=4.027;HaplotypeScore=5.9955;MLEAC=1;MLEAF=0.167;MQ=60.00;MQ0=0;MQRankSum=0.105;QD=3.76;ReadPosRankSum=-2.107	GT:AD:DP:GQ:MLPSAC:MLPSAF:PL	0/0/0/0/0/1:42,7:49:11:1:0.167:210,0,11,40,89,2147483647,2147483647	SG	2250	gi|460408842|ref|XP_004249850.1|	PREDICTED: uncharacterized protein LOC101257622 [Solanum lycopersicum]	AT2G41020.1	WW domain-containing protein		WW domain-containing protein; CONTAINS InterPro DOMAIN/s: WW/Rsp5/WWP (InterPro:IPR001202); Has 960 Blast hits to 908 proteins in 168 species: Archae - 0; Bacteria - 0; Metazoa - 521; Fungi - 106; Plants - 105; Viruses - 0; Other Eukaryotes - 228 (source: NCBI BLink).		OG1_2843
Sp1_comp332046_c0_seq9	289	.	T	G	225	.	DP=62;VDB=0.0384;AF1=0.5;AC1=1;DP4=17,13,20,8;MQ=45;FQ=225;PV4=0.28,1,1.9e-12,1	GT:PL:GQ	0/1:255,0,255:99	Sp1_comp332046_c0_seq9	289	.	T	G	1044.17		AC=3;AF=0.500;AN=6;BaseQRankSum=0.881;DP=64;Dels=0.00;FS=2.118;HaplotypeScore=14.6606;MLEAC=3;MLEAF=0.500;MQ=60.00;MQ0=0;MQRankSum=-1.352;QD=16.32;ReadPosRankSum=-0.222	GT:AD:DP:GQ:MLPSAC:MLPSAF:PL	0/0/0/1/1/1:30,34:64:15:3:0.500:1070,77,15,0,15,77,2147483647	SG	2250	gi|460408842|ref|XP_004249850.1|	PREDICTED: uncharacterized protein LOC101257622 [Solanum lycopersicum]	AT2G41020.1	WW domain-containing protein		WW domain-containing protein; CONTAINS InterPro DOMAIN/s: WW/Rsp5/WWP (InterPro:IPR001202); Has 960 Blast hits to 908 proteins in 168 species: Archae - 0; Bacteria - 0; Metazoa - 521; Fungi - 106; Plants - 105; Viruses - 0; Other Eukaryotes - 228 (source: NCBI BLink).		OG1_2843
Sp1_comp332046_c0_seq9	334	.	C	G	225	.	DP=55;VDB=0.0322;AF1=0.5;AC1=1;DP4=3,6,26,18;MQ=40;FQ=75;PV4=0.27,1,0.026,1	GT:PL:GQ	0/1:255,0,102:99	Sp1_comp332046_c0_seq9	334	.	C	G	1783.99	PASS	AC=5;AF=0.833;AN=6;BaseQRankSum=0.357;DP=56;Dels=0.00;FS=5.574;HaplotypeScore=1.4538;MLEAC=5;MLEAF=0.833;MQ=60.00;MQ0=0;MQRankSum=-0.134;QD=31.86;ReadPosRankSum=-1.138	GT:AD:DP:GQ:MLPSAC:MLPSAF:PL	0/1/1/1/1/1:9,47:56:17:5:0.833:1810,259,129,59,17,0,269	SG	2250	gi|460408842|ref|XP_004249850.1|	PREDICTED: uncharacterized protein LOC101257622 [Solanum lycopersicum]	AT2G41020.1	WW domain-containing protein		WW domain-containing protein; CONTAINS InterPro DOMAIN/s: WW/Rsp5/WWP (InterPro:IPR001202); Has 960 Blast hits to 908 proteins in 168 species: Archae - 0; Bacteria - 0; Metazoa - 521; Fungi - 106; Plants - 105; Viruses - 0; Other Eukaryotes - 228 (source: NCBI BLink).		OG1_2843
Sp1_comp332046_c0_seq9	499	.	C	T	54	.	DP=105;VDB=0.0164;AF1=0.5;AC1=1;DP4=45,31,11,17;MQ=48;FQ=57;PV4=0.08,1.1e-46,0.049,1	GT:PL:GQ	0/1:84,0,255:87	Sp1_comp332046_c0_seq9	499	.	C	T	915.23	PASS	AC=2;AF=0.333;AN=6;BaseQRankSum=0.877;DP=107;Dels=0.00;FS=8.848;HaplotypeScore=1.9330;MLEAC=2;MLEAF=0.333;MQ=60.00;MQ0=0;MQRankSum=0.531;QD=8.55;ReadPosRankSum=1.037	GT:AD:DP:GQ:MLPSAC:MLPSAF:PL	0/0/0/0/1/1:77,30:107:11:2:0.333:941,11,0,42,135,2147483647,2147483647	SG	2250	gi|460408842|ref|XP_004249850.1|	PREDICTED: uncharacterized protein LOC101257622 [Solanum lycopersicum]	AT2G41020.1	WW domain-containing protein		WW domain-containing protein; CONTAINS InterPro DOMAIN/s: WW/Rsp5/WWP (InterPro:IPR001202); Has 960 Blast hits to 908 proteins in 168 species: Archae - 0; Bacteria - 0; Metazoa - 521; Fungi - 106; Plants - 105; Viruses - 0; Other Eukaryotes - 228 (source: NCBI BLink).		OG1_2843
Sp1_comp332046_c0_seq9	521	.	T	C	122	.	DP=106;VDB=0.0398;AF1=0.5;AC1=1;DP4=9,10,37,39;MQ=48;FQ=125;PV4=1,4.3e-39,0.15,0.22	GT:PL:GQ	0/1:152,0,181:99	Sp1_comp332046_c0_seq9	521	.	T	C	3248.91	PASS	AC=5;AF=0.833;AN=6;BaseQRankSum=-0.274;DP=109;Dels=0.00;FS=0.000;HaplotypeScore=3.9977;MLEAC=5;MLEAF=0.833;MQ=59.93;MQ0=0;MQRankSum=-0.621;QD=29.81;ReadPosRankSum=-1.033	GT:AD:DP:GQ:MLPSAC:MLPSAF:PL	0/1/1/1/1/1:20,89:109:26:5:0.833:3275,454,222,98,26,0,563	SG	2250	gi|460408842|ref|XP_004249850.1|	PREDICTED: uncharacterized protein LOC101257622 [Solanum lycopersicum]	AT2G41020.1	WW domain-containing protein		WW domain-containing protein; CONTAINS InterPro DOMAIN/s: WW/Rsp5/WWP (InterPro:IPR001202); Has 960 Blast hits to 908 proteins in 168 species: Archae - 0; Bacteria - 0; Metazoa - 521; Fungi - 106; Plants - 105; Viruses - 0; Other Eukaryotes - 228 (source: NCBI BLink).		OG1_2843
Sp1_comp332046_c0_seq9	79	.	C	T	82	.	DP=12;VDB=0.0000;AF1=0.5;AC1=1;DP4=4,1,2,5;MQ=43;FQ=65;PV4=0.24,0.0028,1.7e-05,1.4e-05	GT:PL:GQ	0/1:112,0,92:95	Sp1_comp332046_c0_seq9	79	.	C	T	224.73	PASS	AC=3;AF=0.500;AN=6;BaseQRankSum=-1.391;DP=46;Dels=0.00;FS=1.402;HaplotypeScore=0.9159;MLEAC=3;MLEAF=0.500;MQ=56.82;MQ0=0;MQRankSum=0.195;QD=4.89;ReadPosRankSum=-3.781	GT:AD:DP:GQ:MLPSAC:MLPSAF:PL	0/0/0/1/1/1:13,33:46:0:3:0.500:247,22,6,0,0,8,179	SG	2250	gi|460408842|ref|XP_004249850.1|	PREDICTED: uncharacterized protein LOC101257622 [Solanum lycopersicum]	AT2G41020.1	WW domain-containing protein		WW domain-containing protein; CONTAINS InterPro DOMAIN/s: WW/Rsp5/WWP (InterPro:IPR001202); Has 960 Blast hits to 908 proteins in 168 species: Archae - 0; Bacteria - 0; Metazoa - 521; Fungi - 106; Plants - 105; Viruses - 0; Other Eukaryotes - 228 (source: NCBI BLink).		OG1_2843
Sp1_comp332046_c0_seq9	914	.	T	G	225	.	DP=95;VDB=0.0244;AF1=0.5;AC1=1;DP4=13,8,34,32;MQ=36;FQ=140;PV4=0.46,1,1,1	GT:PL:GQ	0/1:255,0,167:99	Sp1_comp332046_c0_seq9	914	.	T	G	2858.36		AC=4;AF=0.667;AN=6;BaseQRankSum=0.654;DP=108;Dels=0.00;FS=4.313;HaplotypeScore=102.8871;MLEAC=4;MLEAF=0.667;MQ=59.60;MQ0=0;MQRankSum=-1.727;QD=26.47;ReadPosRankSum=1.468	GT:AD:DP:GQ:MLPSAC:MLPSAF:PL	0/0/1/1/1/1:26,80:108:4:4:0.667:2883,346,147,48,0,4,803	SG	2250	gi|460408842|ref|XP_004249850.1|	PREDICTED: uncharacterized protein LOC101257622 [Solanum lycopersicum]	AT2G41020.1	WW domain-containing protein		WW domain-containing protein; CONTAINS InterPro DOMAIN/s: WW/Rsp5/WWP (InterPro:IPR001202); Has 960 Blast hits to 908 proteins in 168 species: Archae - 0; Bacteria - 0; Metazoa - 521; Fungi - 106; Plants - 105; Viruses - 0; Other Eukaryotes - 228 (source: NCBI BLink).		OG1_2843
Sp1_comp332046_c0_seq9	95	.	A	G	205	.	DP=22;VDB=0.0019;AF1=1;AC1=2;DP4=1,0,7,12;MQ=42;FQ=-72;PV4=0.4,1,1,1	GT:PL:GQ	1/1:238,45,0:87	Sp1_comp332046_c0_seq9	95	.	A	G	826.99	PASS	AC=6;AF=1.00;AN=6;BaseQRankSum=0.000;DP=56;Dels=0.00;FS=0.000;HaplotypeScore=0.9998;MLEAC=6;MLEAF=1.00;MQ=57.93;MQ0=0;MQRankSum=-0.062;QD=14.77;ReadPosRankSum=1.670	GT:AD:DP:GQ:MLPSAC:MLPSAF:PL	1/1/1/1/1/1:1,55:56:17:6:1.00:853,163,100,63,37,17,0	SG	2250	gi|460408842|ref|XP_004249850.1|	PREDICTED: uncharacterized protein LOC101257622 [Solanum lycopersicum]	AT2G41020.1	WW domain-containing protein		WW domain-containing protein; CONTAINS InterPro DOMAIN/s: WW/Rsp5/WWP (InterPro:IPR001202); Has 960 Blast hits to 908 proteins in 168 species: Archae - 0; Bacteria - 0; Metazoa - 521; Fungi - 106; Plants - 105; Viruses - 0; Other Eukaryotes - 228 (source: NCBI BLink).		OG1_2843
Sp1_comp332046_c0_seq9	1072	.	T	C	70.9		AC=1;AF=0.167;AN=6;BaseQRankSum=1.923;DP=118;Dels=0.00;FS=1.413;HaplotypeScore=42.0404;MLEAC=1;MLEAF=0.167;MQ=58.87;MQ0=0;MQRankSum=1.455;QD=0.60;ReadPosRankSum=0.801	GT:AD:DP:GQ:MLPSAC:MLPSAF:PL	0/0/0/0/0/1:109,8:118:84:1:0.167:97,0,84,2147483647,2147483647,2147483647,2147483647											GATK	2250	gi|460408842|ref|XP_004249850.1|	PREDICTED: uncharacterized protein LOC101257622 [Solanum lycopersicum]	AT2G41020.1	WW domain-containing protein		WW domain-containing protein; CONTAINS InterPro DOMAIN/s: WW/Rsp5/WWP (InterPro:IPR001202); Has 960 Blast hits to 908 proteins in 168 species: Archae - 0; Bacteria - 0; Metazoa - 521; Fungi - 106; Plants - 105; Viruses - 0; Other Eukaryotes - 228 (source: NCBI BLink).		OG1_2843
Sp1_comp332046_c0_seq9	119	.	T	C	567.95	PASS	AC=4;AF=0.667;AN=6;BaseQRankSum=0.327;DP=74;Dels=0.00;FS=0.000;HaplotypeScore=5.9792;MLEAC=4;MLEAF=0.667;MQ=58.83;MQ0=0;MQRankSum=-0.572;QD=7.67;ReadPosRankSum=1.261	GT:AD:DP:GQ:MLPSAC:MLPSAF:PL	0/0/1/1/1/1:23,51:74:6:4:0.667:593,86,30,6,0,17,384											GATK	2250	gi|460408842|ref|XP_004249850.1|	PREDICTED: uncharacterized protein LOC101257622 [Solanum lycopersicum]	AT2G41020.1	WW domain-containing protein		WW domain-containing protein; CONTAINS InterPro DOMAIN/s: WW/Rsp5/WWP (InterPro:IPR001202); Has 960 Blast hits to 908 proteins in 168 species: Archae - 0; Bacteria - 0; Metazoa - 521; Fungi - 106; Plants - 105; Viruses - 0; Other Eukaryotes - 228 (source: NCBI BLink).		OG1_2843
Sp1_comp332046_c0_seq9	1476	.	G	C	119.9		AC=1;AF=0.167;AN=6;BaseQRankSum=-1.322;DP=115;Dels=0.00;FS=6.540;HaplotypeScore=1.8332;MLEAC=1;MLEAF=0.167;MQ=59.98;MQ0=0;MQRankSum=0.865;QD=1.04;ReadPosRankSum=-1.194	GT:AD:DP:GQ:MLPSAC:MLPSAF:PL	0/0/0/0/0/1:103,12:115:75:1:0.167:146,0,75,2147483647,2147483647,2147483647,2147483647											GATK	2250	gi|460408842|ref|XP_004249850.1|	PREDICTED: uncharacterized protein LOC101257622 [Solanum lycopersicum]	AT2G41020.1	WW domain-containing protein		WW domain-containing protein; CONTAINS InterPro DOMAIN/s: WW/Rsp5/WWP (InterPro:IPR001202); Has 960 Blast hits to 908 proteins in 168 species: Archae - 0; Bacteria - 0; Metazoa - 521; Fungi - 106; Plants - 105; Viruses - 0; Other Eukaryotes - 228 (source: NCBI BLink).		OG1_2843
Sp1_comp332046_c0_seq9	1490	.	C	T	85.9		AC=1;AF=0.167;AN=6;BaseQRankSum=-0.887;DP=113;Dels=0.00;FS=1.554;HaplotypeScore=1.8625;MLEAC=1;MLEAF=0.167;MQ=60.00;MQ0=0;MQRankSum=-1.459;QD=0.76;ReadPosRankSum=-0.733	GT:AD:DP:GQ:MLPSAC:MLPSAF:PL	0/0/0/0/0/1:106,7:113:83:1:0.167:112,0,83,2147483647,2147483647,2147483647,2147483647											GATK	2250	gi|460408842|ref|XP_004249850.1|	PREDICTED: uncharacterized protein LOC101257622 [Solanum lycopersicum]	AT2G41020.1	WW domain-containing protein		WW domain-containing protein; CONTAINS InterPro DOMAIN/s: WW/Rsp5/WWP (InterPro:IPR001202); Has 960 Blast hits to 908 proteins in 168 species: Archae - 0; Bacteria - 0; Metazoa - 521; Fungi - 106; Plants - 105; Viruses - 0; Other Eukaryotes - 228 (source: NCBI BLink).		OG1_2843
Sp1_comp332046_c0_seq9	1545	.	A	T	44.9	LowQual;	AC=1;AF=0.167;AN=6;BaseQRankSum=0.035;DP=198;Dels=0.00;FS=0.000;HaplotypeScore=23.9722;MLEAC=1;MLEAF=0.167;MQ=59.67;MQ0=1;MQRankSum=-1.269;QD=0.23;ReadPosRankSum=2.073	GT:AD:DP:GQ:MLPSAC:MLPSAF:PL	0/0/0/0/0/1:190,8:198:71:1:0.167:71,0,147,2147483647,2147483647,2147483647,2147483647											GATK	2250	gi|460408842|ref|XP_004249850.1|	PREDICTED: uncharacterized protein LOC101257622 [Solanum lycopersicum]	AT2G41020.1	WW domain-containing protein		WW domain-containing protein; CONTAINS InterPro DOMAIN/s: WW/Rsp5/WWP (InterPro:IPR001202); Has 960 Blast hits to 908 proteins in 168 species: Archae - 0; Bacteria - 0; Metazoa - 521; Fungi - 106; Plants - 105; Viruses - 0; Other Eukaryotes - 228 (source: NCBI BLink).		OG1_2843
Sp1_comp332046_c0_seq9	1595	.	A	T	112.9		AC=1;AF=0.167;AN=6;BaseQRankSum=1.138;DP=248;Dels=0.00;FS=3.398;HaplotypeScore=4.5226;MLEAC=1;MLEAF=0.167;MQ=59.44;MQ0=1;MQRankSum=-0.526;QD=0.46;ReadPosRankSum=0.498	GT:AD:DP:GQ:MLPSAC:MLPSAF:PL	0/0/0/0/0/1:231,17:248:99:1:0.167:139,0,186,2147483647,2147483647,2147483647,2147483647											GATK	2250	gi|460408842|ref|XP_004249850.1|	PREDICTED: uncharacterized protein LOC101257622 [Solanum lycopersicum]	AT2G41020.1	WW domain-containing protein		WW domain-containing protein; CONTAINS InterPro DOMAIN/s: WW/Rsp5/WWP (InterPro:IPR001202); Has 960 Blast hits to 908 proteins in 168 species: Archae - 0; Bacteria - 0; Metazoa - 521; Fungi - 106; Plants - 105; Viruses - 0; Other Eukaryotes - 228 (source: NCBI BLink).		OG1_2843
Sp1_comp332046_c0_seq9	1656	.	A	G	326.9		AC=1;AF=0.167;AN=6;BaseQRankSum=-0.593;DP=250;Dels=0.00;FS=3.809;HaplotypeScore=29.7133;MLEAC=1;MLEAF=0.167;MQ=59.88;MQ0=0;MQRankSum=1.313;QD=1.31;ReadPosRankSum=3.388	GT:AD:DP:GQ:MLPSAC:MLPSAF:PL	0/0/0/0/0/1:221,29:250:99:1:0.167:353,0,158,2147483647,2147483647,2147483647,2147483647											GATK	2250	gi|460408842|ref|XP_004249850.1|	PREDICTED: uncharacterized protein LOC101257622 [Solanum lycopersicum]	AT2G41020.1	WW domain-containing protein		WW domain-containing protein; CONTAINS InterPro DOMAIN/s: WW/Rsp5/WWP (InterPro:IPR001202); Has 960 Blast hits to 908 proteins in 168 species: Archae - 0; Bacteria - 0; Metazoa - 521; Fungi - 106; Plants - 105; Viruses - 0; Other Eukaryotes - 228 (source: NCBI BLink).		OG1_2843
Sp1_comp332046_c0_seq9	1777	.	A	C	815.9		AC=1;AF=0.167;AN=6;BaseQRankSum=0.652;DP=180;Dels=0.00;FS=2.611;HaplotypeScore=28.9894;MLEAC=1;MLEAF=0.167;MQ=59.86;MQ0=0;MQRankSum=-1.242;QD=4.53;ReadPosRankSum=0.548	GT:AD:DP:GQ:MLPSAC:MLPSAF:PL	0/0/0/0/0/1:151,29:180:52:1:0.167:842,0,52,179,2147483647,2147483647,2147483647											GATK	2250	gi|460408842|ref|XP_004249850.1|	PREDICTED: uncharacterized protein LOC101257622 [Solanum lycopersicum]	AT2G41020.1	WW domain-containing protein		WW domain-containing protein; CONTAINS InterPro DOMAIN/s: WW/Rsp5/WWP (InterPro:IPR001202); Has 960 Blast hits to 908 proteins in 168 species: Archae - 0; Bacteria - 0; Metazoa - 521; Fungi - 106; Plants - 105; Viruses - 0; Other Eukaryotes - 228 (source: NCBI BLink).		OG1_2843
Sp1_comp332046_c0_seq9	404	.	A	C	39.71	LowQual;	AC=6;AF=1.00;AN=6;DP=73;Dels=0.00;FS=0.000;HaplotypeScore=0.0000;MLEAC=6;MLEAF=1.00;MQ=59.74;MQ0=0;QD=0.54	GT:AD:DP:GQ:MLPSAC:MLPSAF:PL	1/1/1/1/1/1:0,73:73:2:6:1.00:62,16,10,6,4,2,0											GATK	2250	gi|460408842|ref|XP_004249850.1|	PREDICTED: uncharacterized protein LOC101257622 [Solanum lycopersicum]	AT2G41020.1	WW domain-containing protein		WW domain-containing protein; CONTAINS InterPro DOMAIN/s: WW/Rsp5/WWP (InterPro:IPR001202); Has 960 Blast hits to 908 proteins in 168 species: Archae - 0; Bacteria - 0; Metazoa - 521; Fungi - 106; Plants - 105; Viruses - 0; Other Eukaryotes - 228 (source: NCBI BLink).		OG1_2843
Sp1_comp332046_c0_seq9	781	.	G	A	176.9		AC=1;AF=0.167;AN=6;BaseQRankSum=-0.142;DP=94;Dels=0.00;FS=0.000;HaplotypeScore=0.0000;MLEAC=1;MLEAF=0.167;MQ=59.97;MQ0=0;MQRankSum=1.131;QD=1.88;ReadPosRankSum=-0.725	GT:AD:DP:GQ:MLPSAC:MLPSAF:PL	0/0/0/0/0/1:86,8:94:55:1:0.167:203,0,55,144,2147483647,2147483647,2147483647											GATK	2250	gi|460408842|ref|XP_004249850.1|	PREDICTED: uncharacterized protein LOC101257622 [Solanum lycopersicum]	AT2G41020.1	WW domain-containing protein		WW domain-containing protein; CONTAINS InterPro DOMAIN/s: WW/Rsp5/WWP (InterPro:IPR001202); Has 960 Blast hits to 908 proteins in 168 species: Archae - 0; Bacteria - 0; Metazoa - 521; Fungi - 106; Plants - 105; Viruses - 0; Other Eukaryotes - 228 (source: NCBI BLink).		OG1_2843
Sp1_comp332046_c0_seq9	829	.	G	T	323.9	PASS	AC=1;AF=0.167;AN=6;BaseQRankSum=-0.801;DP=86;Dels=0.00;FS=1.192;HaplotypeScore=1.5226;MLEAC=1;MLEAF=0.167;MQ=60.00;MQ0=0;MQRankSum=-0.549;QD=3.77;ReadPosRankSum=-0.625	GT:AD:DP:GQ:MLPSAC:MLPSAF:PL	0/0/0/0/0/1:74,12:86:34:1:0.167:350,0,34,102,2147483647,2147483647,2147483647											GATK	2250	gi|460408842|ref|XP_004249850.1|	PREDICTED: uncharacterized protein LOC101257622 [Solanum lycopersicum]	AT2G41020.1	WW domain-containing protein		WW domain-containing protein; CONTAINS InterPro DOMAIN/s: WW/Rsp5/WWP (InterPro:IPR001202); Has 960 Blast hits to 908 proteins in 168 species: Archae - 0; Bacteria - 0; Metazoa - 521; Fungi - 106; Plants - 105; Viruses - 0; Other Eukaryotes - 228 (source: NCBI BLink).		OG1_2843
Sp1_comp332046_c0_seq9	90	.	A	C	67.46		AC=1;AF=0.167;AN=6;BaseQRankSum=1.522;DP=52;Dels=0.00;FS=1.190;HaplotypeScore=0.0000;MLEAC=1;MLEAF=0.167;MQ=57.77;MQ0=0;MQRankSum=1.931;QD=1.30;ReadPosRankSum=1.736	GT:AD:DP:GQ:MLPSAC:MLPSAF:PL	0/0/0/0/0/1:35,17:52:0:1:0.167:90,0,0,6,18,42,304											GATK	2250	gi|460408842|ref|XP_004249850.1|	PREDICTED: uncharacterized protein LOC101257622 [Solanum lycopersicum]	AT2G41020.1	WW domain-containing protein		WW domain-containing protein; CONTAINS InterPro DOMAIN/s: WW/Rsp5/WWP (InterPro:IPR001202); Has 960 Blast hits to 908 proteins in 168 species: Archae - 0; Bacteria - 0; Metazoa - 521; Fungi - 106; Plants - 105; Viruses - 0; Other Eukaryotes - 228 (source: NCBI BLink).		OG1_2843
Sp1_comp332046_c0_seq9	965	.	G	T	291.11	PASS	AC=1;AF=0.167;AN=6;BaseQRankSum=1.730;DP=102;Dels=0.00;FS=3.383;HaplotypeScore=2.9978;MLEAC=1;MLEAF=0.167;MQ=59.72;MQ0=0;MQRankSum=0.339;QD=2.85;ReadPosRankSum=1.092	GT:AD:DP:GQ:MLPSAC:MLPSAF:PL	0/0/0/0/0/1:81,21:102:13:1:0.167:317,0,13,66,2147483647,2147483647,2147483647											GATK	2250	gi|460408842|ref|XP_004249850.1|	PREDICTED: uncharacterized protein LOC101257622 [Solanum lycopersicum]	AT2G41020.1	WW domain-containing protein		WW domain-containing protein; CONTAINS InterPro DOMAIN/s: WW/Rsp5/WWP (InterPro:IPR001202); Has 960 Blast hits to 908 proteins in 168 species: Archae - 0; Bacteria - 0; Metazoa - 521; Fungi - 106; Plants - 105; Viruses - 0; Other Eukaryotes - 228 (source: NCBI BLink).		OG1_2843
Sp1_comp332046_c0_seq9	41	.	C	T	58	.	DP=3;VDB=0.0000;AF1=1;AC1=2;DP4=0,0,3,0;MQ=60;FQ=-36	GT:PL:GQ	1/1:90,9,0:16											SAM	2250	gi|460408842|ref|XP_004249850.1|	PREDICTED: uncharacterized protein LOC101257622 [Solanum lycopersicum]	AT2G41020.1	WW domain-containing protein		WW domain-containing protein; CONTAINS InterPro DOMAIN/s: WW/Rsp5/WWP (InterPro:IPR001202); Has 960 Blast hits to 908 proteins in 168 species: Archae - 0; Bacteria - 0; Metazoa - 521; Fungi - 106; Plants - 105; Viruses - 0; Other Eukaryotes - 228 (source: NCBI BLink).		OG1_2843
Sp1_comp332046_c0_seq9	61	.	T	A	5.46	.	DP=1;AF1=1;AC1=2;DP4=0,0,0,1;MQ=60;FQ=-30	GT:PL:GQ	1/1:34,3,0:3											SAM	2250	gi|460408842|ref|XP_004249850.1|	PREDICTED: uncharacterized protein LOC101257622 [Solanum lycopersicum]	AT2G41020.1	WW domain-containing protein		WW domain-containing protein; CONTAINS InterPro DOMAIN/s: WW/Rsp5/WWP (InterPro:IPR001202); Has 960 Blast hits to 908 proteins in 168 species: Archae - 0; Bacteria - 0; Metazoa - 521; Fungi - 106; Plants - 105; Viruses - 0; Other Eukaryotes - 228 (source: NCBI BLink).		OG1_2843
Sp1_comp332047_c0_seq3	1528	.	A	G	225	.	DP=525;VDB=0.0380;AF1=0.5;AC1=1;DP4=159,161,86,94;MQ=45;FQ=225;PV4=0.71,1,3.8e-80,1	GT:PL:GQ	0/1:255,0,255:99	Sp1_comp332047_c0_seq3	1528	.	A	G	3030.07	PASS	AC=2;AF=0.333;AN=6;BaseQRankSum=0.399;DP=250;Dels=0.00;FS=2.832;HaplotypeScore=4.2119;MLEAC=2;MLEAF=0.333;MQ=60.00;MQ0=0;MQRankSum=0.006;QD=12.12;ReadPosRankSum=-0.001	GT:AD:DP:GQ:MLPSAC:MLPSAF:PL	0/0/0/0/1/1:146,104:250:14:2:0.333:3056,140,0,14,147,2147483647,2147483647	SG	2434	gi|460403366|ref|XP_004247162.1|	PREDICTED: mitochondrial Rho GTPase 1-like [Solanum lycopersicum]	AT3G63150.1	MIRO-related GTP-ase 2	Encodes a calcium binding GTPases that is localized to the mitochondrion and is involved in salt stress response.	MIRO-related GTP-ase 2 (MIRO2); CONTAINS InterPro DOMAIN/s: EF-Hand 1, calcium-binding site (InterPro:IPR018247), EF hand associated, type-1 (InterPro:IPR013566), EF hand associated, type-2 (InterPro:IPR013567), Mitochondrial Rho-like (InterPro:IPR013684), Small GTPase, Rho type (InterPro:IPR003578), Ras GTPase (InterPro:IPR001806), Ras small GTPase, Rab type (InterPro:IPR003579), Mitochondrial R…		OG1_1614
Sp1_comp332047_c0_seq3	1738	.	T	A	225	.	DP=555;VDB=0.0400;AF1=0.5;AC1=1;DP4=161,144,113,113;MQ=47;FQ=225;PV4=0.54,1,2.9e-23,1	GT:PL:GQ	0/1:255,0,255:99	Sp1_comp332047_c0_seq3	1738	.	T	A	4095.9	PASS	AC=3;AF=0.500;AN=6;BaseQRankSum=-0.017;DP=249;Dels=0.00;FS=7.993;HaplotypeScore=9.4556;MLEAC=3;MLEAF=0.500;MQ=59.42;MQ0=0;MQRankSum=2.203;QD=16.45;ReadPosRankSum=0.405	GT:AD:DP:GQ:MLPSAC:MLPSAF:PL	0/0/0/1/1/1:129,120:249:57:3:0.500:4122,289,57,0,60,2147483647,2147483647	SG	2434	gi|460403366|ref|XP_004247162.1|	PREDICTED: mitochondrial Rho GTPase 1-like [Solanum lycopersicum]	AT3G63150.1	MIRO-related GTP-ase 2	Encodes a calcium binding GTPases that is localized to the mitochondrion and is involved in salt stress response.	MIRO-related GTP-ase 2 (MIRO2); CONTAINS InterPro DOMAIN/s: EF-Hand 1, calcium-binding site (InterPro:IPR018247), EF hand associated, type-1 (InterPro:IPR013566), EF hand associated, type-2 (InterPro:IPR013567), Mitochondrial Rho-like (InterPro:IPR013684), Small GTPase, Rho type (InterPro:IPR003578), Ras GTPase (InterPro:IPR001806), Ras small GTPase, Rab type (InterPro:IPR003579), Mitochondrial R…		OG1_1614
Sp1_comp332047_c0_seq3	2253	.	C	T	13.2	.	DP=335;VDB=0.0365;AF1=0.5;AC1=1;DP4=57,170,16,56;MQ=47;FQ=16.1;PV4=0.75,9.5e-35,1,1	GT:PL:GQ	0/1:43,0,255:46	Sp1_comp332047_c0_seq3	2253	.	C	T	1337.42		AC=1;AF=0.167;AN=6;BaseQRankSum=0.139;DP=249;Dels=0.00;FS=2.409;HaplotypeScore=250.8126;MLEAC=1;MLEAF=0.167;MQ=59.90;MQ0=0;MQRankSum=-0.207;QD=5.37;ReadPosRankSum=1.413	GT:AD:DP:GQ:MLPSAC:MLPSAF:PL	0/0/0/0/0/1:196,51:249:9:1:0.167:1363,0,9,122,2147483647,2147483647,2147483647	SG	2434	gi|460403366|ref|XP_004247162.1|	PREDICTED: mitochondrial Rho GTPase 1-like [Solanum lycopersicum]	AT3G63150.1	MIRO-related GTP-ase 2	Encodes a calcium binding GTPases that is localized to the mitochondrion and is involved in salt stress response.	MIRO-related GTP-ase 2 (MIRO2); CONTAINS InterPro DOMAIN/s: EF-Hand 1, calcium-binding site (InterPro:IPR018247), EF hand associated, type-1 (InterPro:IPR013566), EF hand associated, type-2 (InterPro:IPR013567), Mitochondrial Rho-like (InterPro:IPR013684), Small GTPase, Rho type (InterPro:IPR003578), Ras GTPase (InterPro:IPR001806), Ras small GTPase, Rab type (InterPro:IPR003579), Mitochondrial R…		OG1_1614
Sp1_comp332047_c0_seq3	2314	.	T	C	225	.	DP=146;VDB=0.0118;AF1=0.5;AC1=1;DP4=0,34,15,80;MQ=46;FQ=70;PV4=0.011,0.34,7.5e-06,1	GT:PL:GQ	0/1:255,0,97:99	Sp1_comp332047_c0_seq3	2314	.	T	C	3578.11	PASS	AC=4;AF=0.667;AN=6;BaseQRankSum=1.432;DP=148;Dels=0.00;FS=3.634;HaplotypeScore=2.2100;MLEAC=4;MLEAF=0.667;MQ=60.00;MQ0=0;MQRankSum=-0.422;QD=24.18;ReadPosRankSum=0.893	GT:AD:DP:GQ:MLPSAC:MLPSAF:PL	0/0/1/1/1/1:44,103:148:13:4:0.667:3604,432,181,57,0,13,1102	SG	2434	gi|460403366|ref|XP_004247162.1|	PREDICTED: mitochondrial Rho GTPase 1-like [Solanum lycopersicum]	AT3G63150.1	MIRO-related GTP-ase 2	Encodes a calcium binding GTPases that is localized to the mitochondrion and is involved in salt stress response.	MIRO-related GTP-ase 2 (MIRO2); CONTAINS InterPro DOMAIN/s: EF-Hand 1, calcium-binding site (InterPro:IPR018247), EF hand associated, type-1 (InterPro:IPR013566), EF hand associated, type-2 (InterPro:IPR013567), Mitochondrial Rho-like (InterPro:IPR013684), Small GTPase, Rho type (InterPro:IPR003578), Ras GTPase (InterPro:IPR001806), Ras small GTPase, Rab type (InterPro:IPR003579), Mitochondrial R…		OG1_1614
Sp1_comp332047_c0_seq3	2385	.	T	A	13.2	.	DP=7;VDB=0.0025;AF1=0.5;AC1=1;DP4=0,2,0,3;MQ=46;FQ=16;PV4=1,0.0012,0.046,1	GT:PL:GQ	0/1:43,0,57:45	Sp1_comp332047_c0_seq3	2385	.	T	A	151.75	PASS	AC=4;AF=0.667;AN=6;BaseQRankSum=-0.762;DP=9;Dels=0.00;FS=0.000;HaplotypeScore=0.0000;MLEAC=4;MLEAF=0.667;MQ=59.67;MQ0=0;MQRankSum=0.067;QD=16.86;ReadPosRankSum=0.067	GT:AD:DP:GQ:MLPSAC:MLPSAF:PL	0/0/1/1/1/1:2,7:9:1:4:0.667:174,22,9,3,0,1,69	SG	2434	gi|460403366|ref|XP_004247162.1|	PREDICTED: mitochondrial Rho GTPase 1-like [Solanum lycopersicum]	AT3G63150.1	MIRO-related GTP-ase 2	Encodes a calcium binding GTPases that is localized to the mitochondrion and is involved in salt stress response.	MIRO-related GTP-ase 2 (MIRO2); CONTAINS InterPro DOMAIN/s: EF-Hand 1, calcium-binding site (InterPro:IPR018247), EF hand associated, type-1 (InterPro:IPR013566), EF hand associated, type-2 (InterPro:IPR013567), Mitochondrial Rho-like (InterPro:IPR013684), Small GTPase, Rho type (InterPro:IPR003578), Ras GTPase (InterPro:IPR001806), Ras small GTPase, Rab type (InterPro:IPR003579), Mitochondrial R…		OG1_1614
Sp1_comp332047_c0_seq3	240	.	G	C	106	.	DP=706;VDB=0.0392;AF1=0.5;AC1=1;DP4=227,263,70,110;MQ=41;FQ=109;PV4=0.096,1,2e-99,1	GT:PL:GQ	0/1:136,0,255:99	Sp1_comp332047_c0_seq3	240	.	G	C	2350.9		AC=2;AF=0.333;AN=6;BaseQRankSum=0.893;DP=250;Dels=0.00;FS=17.308;HaplotypeScore=45.9480;MLEAC=2;MLEAF=0.333;MQ=60.00;MQ0=0;MQRankSum=1.588;QD=9.40;ReadPosRankSum=-1.357	GT:AD:DP:GQ:MLPSAC:MLPSAF:PL	0/0/0/0/1/1:151,98:250:57:2:0.333:2377,71,0,57,223,2147483647,2147483647	SG	2434	gi|460403366|ref|XP_004247162.1|	PREDICTED: mitochondrial Rho GTPase 1-like [Solanum lycopersicum]	AT3G63150.1	MIRO-related GTP-ase 2	Encodes a calcium binding GTPases that is localized to the mitochondrion and is involved in salt stress response.	MIRO-related GTP-ase 2 (MIRO2); CONTAINS InterPro DOMAIN/s: EF-Hand 1, calcium-binding site (InterPro:IPR018247), EF hand associated, type-1 (InterPro:IPR013566), EF hand associated, type-2 (InterPro:IPR013567), Mitochondrial Rho-like (InterPro:IPR013684), Small GTPase, Rho type (InterPro:IPR003578), Ras GTPase (InterPro:IPR001806), Ras small GTPase, Rab type (InterPro:IPR003579), Mitochondrial R…		OG1_1614
Sp1_comp332047_c0_seq3	261	.	T	C	25	.	DP=716;VDB=0.0392;AF1=0.5;AC1=1;DP4=221,243,87,90;MQ=38;FQ=28;PV4=0.79,2.8e-16,4.7e-101,0.027	GT:PL:GQ	0/1:55,0,255:58	Sp1_comp332047_c0_seq3	261	.	T	C	2947.88		AC=2;AF=0.333;AN=6;BaseQRankSum=2.705;DP=249;Dels=0.00;FS=2.196;HaplotypeScore=89.4377;MLEAC=2;MLEAF=0.333;MQ=59.72;MQ0=0;MQRankSum=0.008;QD=11.84;ReadPosRankSum=1.465	GT:AD:DP:GQ:MLPSAC:MLPSAF:PL	0/0/0/0/1/1:152,97:249:6:2:0.333:2973,130,0,6,114,2147483647,2147483647	SG	2434	gi|460403366|ref|XP_004247162.1|	PREDICTED: mitochondrial Rho GTPase 1-like [Solanum lycopersicum]	AT3G63150.1	MIRO-related GTP-ase 2	Encodes a calcium binding GTPases that is localized to the mitochondrion and is involved in salt stress response.	MIRO-related GTP-ase 2 (MIRO2); CONTAINS InterPro DOMAIN/s: EF-Hand 1, calcium-binding site (InterPro:IPR018247), EF hand associated, type-1 (InterPro:IPR013566), EF hand associated, type-2 (InterPro:IPR013567), Mitochondrial Rho-like (InterPro:IPR013684), Small GTPase, Rho type (InterPro:IPR003578), Ras GTPase (InterPro:IPR001806), Ras small GTPase, Rab type (InterPro:IPR003579), Mitochondrial R…		OG1_1614
Sp1_comp332047_c0_seq3	282	.	T	C	27	.	DP=892;VDB=0.0345;AF1=0.5;AC1=1;DP4=337,280,109,139;MQ=39;FQ=30;PV4=0.0053,1.2e-286,4.4e-52,1	GT:PL:GQ	0/1:57,0,255:60	Sp1_comp332047_c0_seq3	282	.	T	C	1514.9		AC=2;AF=0.333;AN=6;BaseQRankSum=1.663;DP=250;Dels=0.00;FS=19.452;HaplotypeScore=24.3052;MLEAC=2;MLEAF=0.333;MQ=59.74;MQ0=0;MQRankSum=0.686;QD=6.06;ReadPosRankSum=3.151	GT:AD:DP:GQ:MLPSAC:MLPSAF:PL	0/0/0/0/1/1:197,53:250:37:2:0.333:1541,37,0,54,190,2147483647,2147483647	SG	2434	gi|460403366|ref|XP_004247162.1|	PREDICTED: mitochondrial Rho GTPase 1-like [Solanum lycopersicum]	AT3G63150.1	MIRO-related GTP-ase 2	Encodes a calcium binding GTPases that is localized to the mitochondrion and is involved in salt stress response.	MIRO-related GTP-ase 2 (MIRO2); CONTAINS InterPro DOMAIN/s: EF-Hand 1, calcium-binding site (InterPro:IPR018247), EF hand associated, type-1 (InterPro:IPR013566), EF hand associated, type-2 (InterPro:IPR013567), Mitochondrial Rho-like (InterPro:IPR013684), Small GTPase, Rho type (InterPro:IPR003578), Ras GTPase (InterPro:IPR001806), Ras small GTPase, Rab type (InterPro:IPR003579), Mitochondrial R…		OG1_1614
Sp1_comp332047_c0_seq3	48	.	A	G	225	.	DP=63;VDB=0.0014;AF1=0.5;AC1=1;DP4=12,5,36,8;MQ=46;FQ=194;PV4=0.49,1,0.14,1	GT:PL:GQ	0/1:255,0,221:99	Sp1_comp332047_c0_seq3	48	.	A	G	1815.7		AC=4;AF=0.667;AN=6;BaseQRankSum=0.803;DP=74;Dels=0.00;FS=0.000;HaplotypeScore=14.9970;MLEAC=4;MLEAF=0.667;MQ=60.00;MQ0=0;MQRankSum=-0.883;QD=24.54;ReadPosRankSum=0.814	GT:AD:DP:GQ:MLPSAC:MLPSAF:PL	0/0/1/1/1/1:24,50:74:7:4:0.667:1841,209,87,28,0,7,572	SG	2434	gi|460403366|ref|XP_004247162.1|	PREDICTED: mitochondrial Rho GTPase 1-like [Solanum lycopersicum]	AT3G63150.1	MIRO-related GTP-ase 2	Encodes a calcium binding GTPases that is localized to the mitochondrion and is involved in salt stress response.	MIRO-related GTP-ase 2 (MIRO2); CONTAINS InterPro DOMAIN/s: EF-Hand 1, calcium-binding site (InterPro:IPR018247), EF hand associated, type-1 (InterPro:IPR013566), EF hand associated, type-2 (InterPro:IPR013567), Mitochondrial Rho-like (InterPro:IPR013684), Small GTPase, Rho type (InterPro:IPR003578), Ras GTPase (InterPro:IPR001806), Ras small GTPase, Rab type (InterPro:IPR003579), Mitochondrial R…		OG1_1614
Sp1_comp332047_c0_seq3	508	.	T	C	38	.	DP=1055;VDB=0.0399;AF1=0.5;AC1=1;DP4=354,320,160,143;MQ=48;FQ=41;PV4=0.94,1.5e-99,7.1e-26,1	GT:PL:GQ	0/1:68,0,255:71	Sp1_comp332047_c0_seq3	508	.	T	C	1853.9		AC=2;AF=0.333;AN=6;BaseQRankSum=1.860;DP=250;Dels=0.00;FS=7.497;HaplotypeScore=17.1450;MLEAC=2;MLEAF=0.333;MQ=59.75;MQ0=0;MQRankSum=0.748;QD=7.42;ReadPosRankSum=-1.274	GT:AD:DP:GQ:MLPSAC:MLPSAF:PL	0/0/0/0/1/1:163,87:250:40:2:0.333:1880,40,0,79,2147483647,2147483647,2147483647	SG	2434	gi|460403366|ref|XP_004247162.1|	PREDICTED: mitochondrial Rho GTPase 1-like [Solanum lycopersicum]	AT3G63150.1	MIRO-related GTP-ase 2	Encodes a calcium binding GTPases that is localized to the mitochondrion and is involved in salt stress response.	MIRO-related GTP-ase 2 (MIRO2); CONTAINS InterPro DOMAIN/s: EF-Hand 1, calcium-binding site (InterPro:IPR018247), EF hand associated, type-1 (InterPro:IPR013566), EF hand associated, type-2 (InterPro:IPR013567), Mitochondrial Rho-like (InterPro:IPR013684), Small GTPase, Rho type (InterPro:IPR003578), Ras GTPase (InterPro:IPR001806), Ras small GTPase, Rab type (InterPro:IPR003579), Mitochondrial R…		OG1_1614
Sp1_comp332047_c0_seq3	670	.	C	T	225	.	DP=853;VDB=0.0392;AF1=0.5;AC1=1;DP4=240,284,115,178;MQ=33;FQ=225;PV4=0.077,6.6e-05,1,1	GT:PL:GQ	0/1:255,0,255:99	Sp1_comp332047_c0_seq3	670	.	C	T	2111.9		AC=2;AF=0.333;AN=6;BaseQRankSum=1.651;DP=249;Dels=0.00;FS=0.000;HaplotypeScore=28.6457;MLEAC=2;MLEAF=0.333;MQ=59.90;MQ0=0;MQRankSum=1.259;QD=8.48;ReadPosRankSum=1.121	GT:AD:DP:GQ:MLPSAC:MLPSAF:PL	0/0/0/0/1/1:176,73:249:46:2:0.333:2138,46,0,82,2147483647,2147483647,2147483647	SG	2434	gi|460403366|ref|XP_004247162.1|	PREDICTED: mitochondrial Rho GTPase 1-like [Solanum lycopersicum]	AT3G63150.1	MIRO-related GTP-ase 2	Encodes a calcium binding GTPases that is localized to the mitochondrion and is involved in salt stress response.	MIRO-related GTP-ase 2 (MIRO2); CONTAINS InterPro DOMAIN/s: EF-Hand 1, calcium-binding site (InterPro:IPR018247), EF hand associated, type-1 (InterPro:IPR013566), EF hand associated, type-2 (InterPro:IPR013567), Mitochondrial Rho-like (InterPro:IPR013684), Small GTPase, Rho type (InterPro:IPR003578), Ras GTPase (InterPro:IPR001806), Ras small GTPase, Rab type (InterPro:IPR003579), Mitochondrial R…		OG1_1614
Sp1_comp332047_c0_seq3	885	.	C	A	106	.	DP=725;VDB=0.0392;AF1=0.5;AC1=1;DP4=293,270,66,71;MQ=46;FQ=109;PV4=0.45,1,0.014,1	GT:PL:GQ	0/1:136,0,255:99	Sp1_comp332047_c0_seq3	885	.	C	A	1417.91		AC=1;AF=0.167;AN=6;BaseQRankSum=0.820;DP=250;Dels=0.00;FS=0.000;HaplotypeScore=57.1765;MLEAC=1;MLEAF=0.167;MQ=59.55;MQ0=0;MQRankSum=0.150;QD=5.67;ReadPosRankSum=-0.956	GT:AD:DP:GQ:MLPSAC:MLPSAF:PL	0/0/0/0/0/1:197,53:250:31:1:0.167:1444,0,31,177,2147483647,2147483647,2147483647	SG	2434	gi|460403366|ref|XP_004247162.1|	PREDICTED: mitochondrial Rho GTPase 1-like [Solanum lycopersicum]	AT3G63150.1	MIRO-related GTP-ase 2	Encodes a calcium binding GTPases that is localized to the mitochondrion and is involved in salt stress response.	MIRO-related GTP-ase 2 (MIRO2); CONTAINS InterPro DOMAIN/s: EF-Hand 1, calcium-binding site (InterPro:IPR018247), EF hand associated, type-1 (InterPro:IPR013566), EF hand associated, type-2 (InterPro:IPR013567), Mitochondrial Rho-like (InterPro:IPR013684), Small GTPase, Rho type (InterPro:IPR003578), Ras GTPase (InterPro:IPR001806), Ras small GTPase, Rab type (InterPro:IPR003579), Mitochondrial R…		OG1_1614
Sp1_comp332047_c0_seq3	1204	.	C	T	2650.96	PASS	AC=2;AF=0.333;AN=6;BaseQRankSum=-0.021;DP=250;Dels=0.00;FS=1.561;HaplotypeScore=5.2544;MLEAC=2;MLEAF=0.333;MQ=59.69;MQ0=0;MQRankSum=1.413;QD=10.60;ReadPosRankSum=-0.042	GT:AD:DP:GQ:MLPSAC:MLPSAF:PL	0/0/0/0/1/1:141,109:250:19:2:0.333:2677,120,0,19,148,2147483647,2147483647											GATK	2434	gi|460403366|ref|XP_004247162.1|	PREDICTED: mitochondrial Rho GTPase 1-like [Solanum lycopersicum]	AT3G63150.1	MIRO-related GTP-ase 2	Encodes a calcium binding GTPases that is localized to the mitochondrion and is involved in salt stress response.	MIRO-related GTP-ase 2 (MIRO2); CONTAINS InterPro DOMAIN/s: EF-Hand 1, calcium-binding site (InterPro:IPR018247), EF hand associated, type-1 (InterPro:IPR013566), EF hand associated, type-2 (InterPro:IPR013567), Mitochondrial Rho-like (InterPro:IPR013684), Small GTPase, Rho type (InterPro:IPR003578), Ras GTPase (InterPro:IPR001806), Ras small GTPase, Rab type (InterPro:IPR003579), Mitochondrial R…		OG1_1614
Sp1_comp332047_c0_seq3	1554	.	C	T	280.9		AC=1;AF=0.167;AN=6;BaseQRankSum=-0.438;DP=249;Dels=0.00;FS=0.000;HaplotypeScore=21.7788;MLEAC=1;MLEAF=0.167;MQ=59.79;MQ0=0;MQRankSum=-0.055;QD=1.13;ReadPosRankSum=-0.055	GT:AD:DP:GQ:MLPSAC:MLPSAF:PL	0/0/0/0/0/1:234,15:249:99:1:0.167:307,0,171,2147483647,2147483647,2147483647,2147483647											GATK	2434	gi|460403366|ref|XP_004247162.1|	PREDICTED: mitochondrial Rho GTPase 1-like [Solanum lycopersicum]	AT3G63150.1	MIRO-related GTP-ase 2	Encodes a calcium binding GTPases that is localized to the mitochondrion and is involved in salt stress response.	MIRO-related GTP-ase 2 (MIRO2); CONTAINS InterPro DOMAIN/s: EF-Hand 1, calcium-binding site (InterPro:IPR018247), EF hand associated, type-1 (InterPro:IPR013566), EF hand associated, type-2 (InterPro:IPR013567), Mitochondrial Rho-like (InterPro:IPR013684), Small GTPase, Rho type (InterPro:IPR003578), Ras GTPase (InterPro:IPR001806), Ras small GTPase, Rab type (InterPro:IPR003579), Mitochondrial R…		OG1_1614
Sp1_comp332047_c0_seq3	163	.	A	T	1284.98		AC=4;AF=0.667;AN=6;BaseQRankSum=2.617;DP=250;Dels=0.00;FS=3.857;HaplotypeScore=314.5631;MLEAC=4;MLEAF=0.667;MQ=58.38;MQ0=8;MQRankSum=-1.687;QD=5.14;ReadPosRankSum=4.109	GT:AD:DP:GQ:MLPSAC:MLPSAF:PL	0/0/1/1/1/1:202,48:250:20:4:0.667:1311,195,75,20,0,21,626											GATK	2434	gi|460403366|ref|XP_004247162.1|	PREDICTED: mitochondrial Rho GTPase 1-like [Solanum lycopersicum]	AT3G63150.1	MIRO-related GTP-ase 2	Encodes a calcium binding GTPases that is localized to the mitochondrion and is involved in salt stress response.	MIRO-related GTP-ase 2 (MIRO2); CONTAINS InterPro DOMAIN/s: EF-Hand 1, calcium-binding site (InterPro:IPR018247), EF hand associated, type-1 (InterPro:IPR013566), EF hand associated, type-2 (InterPro:IPR013567), Mitochondrial Rho-like (InterPro:IPR013684), Small GTPase, Rho type (InterPro:IPR003578), Ras GTPase (InterPro:IPR001806), Ras small GTPase, Rab type (InterPro:IPR003579), Mitochondrial R…		OG1_1614
Sp1_comp332047_c0_seq3	166	.	A	T	1230.69		AC=4;AF=0.667;AN=6;BaseQRankSum=2.987;DP=250;Dels=0.00;FS=2.939;HaplotypeScore=309.1592;MLEAC=4;MLEAF=0.667;MQ=58.38;MQ0=8;MQRankSum=-0.448;QD=4.92;ReadPosRankSum=3.855	GT:AD:DP:GQ:MLPSAC:MLPSAF:PL	0/0/1/1/1/1:203,46:250:7:4:0.667:1256,157,51,7,0,39,851											GATK	2434	gi|460403366|ref|XP_004247162.1|	PREDICTED: mitochondrial Rho GTPase 1-like [Solanum lycopersicum]	AT3G63150.1	MIRO-related GTP-ase 2	Encodes a calcium binding GTPases that is localized to the mitochondrion and is involved in salt stress response.	MIRO-related GTP-ase 2 (MIRO2); CONTAINS InterPro DOMAIN/s: EF-Hand 1, calcium-binding site (InterPro:IPR018247), EF hand associated, type-1 (InterPro:IPR013566), EF hand associated, type-2 (InterPro:IPR013567), Mitochondrial Rho-like (InterPro:IPR013684), Small GTPase, Rho type (InterPro:IPR003578), Ras GTPase (InterPro:IPR001806), Ras small GTPase, Rab type (InterPro:IPR003579), Mitochondrial R…		OG1_1614
Sp1_comp332047_c0_seq3	1750	.	T	A	1666.23	PASS	AC=1;AF=0.167;AN=6;BaseQRankSum=3.124;DP=250;Dels=0.00;FS=9.588;HaplotypeScore=5.8179;MLEAC=1;MLEAF=0.167;MQ=59.51;MQ0=0;MQRankSum=0.404;QD=6.66;ReadPosRankSum=-1.513	GT:AD:DP:GQ:MLPSAC:MLPSAF:PL	0/0/0/0/0/1:185,65:250:11:1:0.167:1692,0,11,138,2147483647,2147483647,2147483647											GATK	2434	gi|460403366|ref|XP_004247162.1|	PREDICTED: mitochondrial Rho GTPase 1-like [Solanum lycopersicum]	AT3G63150.1	MIRO-related GTP-ase 2	Encodes a calcium binding GTPases that is localized to the mitochondrion and is involved in salt stress response.	MIRO-related GTP-ase 2 (MIRO2); CONTAINS InterPro DOMAIN/s: EF-Hand 1, calcium-binding site (InterPro:IPR018247), EF hand associated, type-1 (InterPro:IPR013566), EF hand associated, type-2 (InterPro:IPR013567), Mitochondrial Rho-like (InterPro:IPR013684), Small GTPase, Rho type (InterPro:IPR003578), Ras GTPase (InterPro:IPR001806), Ras small GTPase, Rab type (InterPro:IPR003579), Mitochondrial R…		OG1_1614
Sp1_comp332047_c0_seq3	1918	.	A	C	2235.9	PASS	AC=2;AF=0.333;AN=6;BaseQRankSum=1.449;DP=250;Dels=0.00;FS=19.106;HaplotypeScore=2.6983;MLEAC=2;MLEAF=0.333;MQ=59.60;MQ0=0;MQRankSum=-0.259;QD=8.94;ReadPosRankSum=0.453	GT:AD:DP:GQ:MLPSAC:MLPSAF:PL	0/0/0/0/1/1:172,78:250:58:2:0.333:2262,58,0,80,2147483647,2147483647,2147483647											GATK	2434	gi|460403366|ref|XP_004247162.1|	PREDICTED: mitochondrial Rho GTPase 1-like [Solanum lycopersicum]	AT3G63150.1	MIRO-related GTP-ase 2	Encodes a calcium binding GTPases that is localized to the mitochondrion and is involved in salt stress response.	MIRO-related GTP-ase 2 (MIRO2); CONTAINS InterPro DOMAIN/s: EF-Hand 1, calcium-binding site (InterPro:IPR018247), EF hand associated, type-1 (InterPro:IPR013566), EF hand associated, type-2 (InterPro:IPR013567), Mitochondrial Rho-like (InterPro:IPR013684), Small GTPase, Rho type (InterPro:IPR003578), Ras GTPase (InterPro:IPR001806), Ras small GTPase, Rab type (InterPro:IPR003579), Mitochondrial R…		OG1_1614
Sp1_comp332047_c0_seq3	2049	.	G	T	729.9		AC=1;AF=0.167;AN=6;BaseQRankSum=0.621;DP=250;Dels=0.00;FS=0.000;HaplotypeScore=36.1674;MLEAC=1;MLEAF=0.167;MQ=59.84;MQ0=0;MQRankSum=0.752;QD=2.92;ReadPosRankSum=0.473	GT:AD:DP:GQ:MLPSAC:MLPSAF:PL	0/0/0/0/0/1:219,31:250:99:1:0.167:756,0,109,2147483647,2147483647,2147483647,2147483647											GATK	2434	gi|460403366|ref|XP_004247162.1|	PREDICTED: mitochondrial Rho GTPase 1-like [Solanum lycopersicum]	AT3G63150.1	MIRO-related GTP-ase 2	Encodes a calcium binding GTPases that is localized to the mitochondrion and is involved in salt stress response.	MIRO-related GTP-ase 2 (MIRO2); CONTAINS InterPro DOMAIN/s: EF-Hand 1, calcium-binding site (InterPro:IPR018247), EF hand associated, type-1 (InterPro:IPR013566), EF hand associated, type-2 (InterPro:IPR013567), Mitochondrial Rho-like (InterPro:IPR013684), Small GTPase, Rho type (InterPro:IPR003578), Ras GTPase (InterPro:IPR001806), Ras small GTPase, Rab type (InterPro:IPR003579), Mitochondrial R…		OG1_1614
Sp1_comp332047_c0_seq3	223	.	A	C	226.9		AC=1;AF=0.167;AN=6;BaseQRankSum=1.639;DP=250;Dels=0.00;FS=1.159;HaplotypeScore=15.9961;MLEAC=1;MLEAF=0.167;MQ=59.98;MQ0=0;MQRankSum=0.236;QD=0.91;ReadPosRankSum=0.252	GT:AD:DP:GQ:MLPSAC:MLPSAF:PL	0/0/0/0/0/1:237,13:250:99:1:0.167:253,0,188,2147483647,2147483647,2147483647,2147483647											GATK	2434	gi|460403366|ref|XP_004247162.1|	PREDICTED: mitochondrial Rho GTPase 1-like [Solanum lycopersicum]	AT3G63150.1	MIRO-related GTP-ase 2	Encodes a calcium binding GTPases that is localized to the mitochondrion and is involved in salt stress response.	MIRO-related GTP-ase 2 (MIRO2); CONTAINS InterPro DOMAIN/s: EF-Hand 1, calcium-binding site (InterPro:IPR018247), EF hand associated, type-1 (InterPro:IPR013566), EF hand associated, type-2 (InterPro:IPR013567), Mitochondrial Rho-like (InterPro:IPR013684), Small GTPase, Rho type (InterPro:IPR003578), Ras GTPase (InterPro:IPR001806), Ras small GTPase, Rab type (InterPro:IPR003579), Mitochondrial R…		OG1_1614
Sp1_comp332047_c0_seq3	231	.	T	C	3028.92		AC=2;AF=0.333;AN=6;BaseQRankSum=0.661;DP=250;Dels=0.00;FS=0.509;HaplotypeScore=81.7014;MLEAC=2;MLEAF=0.333;MQ=59.98;MQ0=0;MQRankSum=0.142;QD=12.12;ReadPosRankSum=-0.066	GT:AD:DP:GQ:MLPSAC:MLPSAF:PL	0/0/0/0/1/1:153,97:250:23:2:0.333:3055,133,0,23,169,2147483647,2147483647											GATK	2434	gi|460403366|ref|XP_004247162.1|	PREDICTED: mitochondrial Rho GTPase 1-like [Solanum lycopersicum]	AT3G63150.1	MIRO-related GTP-ase 2	Encodes a calcium binding GTPases that is localized to the mitochondrion and is involved in salt stress response.	MIRO-related GTP-ase 2 (MIRO2); CONTAINS InterPro DOMAIN/s: EF-Hand 1, calcium-binding site (InterPro:IPR018247), EF hand associated, type-1 (InterPro:IPR013566), EF hand associated, type-2 (InterPro:IPR013567), Mitochondrial Rho-like (InterPro:IPR013684), Small GTPase, Rho type (InterPro:IPR003578), Ras GTPase (InterPro:IPR001806), Ras small GTPase, Rab type (InterPro:IPR003579), Mitochondrial R…		OG1_1614
Sp1_comp332047_c0_seq3	2428	.	T	G	34.98	LowQual;	AC=3;AF=0.500;AN=6;BaseQRankSum=0.522;DP=41;Dels=0.00;FS=0.000;HaplotypeScore=1.9894;MLEAC=3;MLEAF=0.500;MQ=15.93;MQ0=23;MQRankSum=1.267;QD=0.85;ReadPosRankSum=1.863	GT:AD:DP:GQ:MLPSAC:MLPSAF:PL	0/0/0/1/1/1:38,2:41:1:3:0.500:56,5,1,0,1,5,45											GATK	2434	gi|460403366|ref|XP_004247162.1|	PREDICTED: mitochondrial Rho GTPase 1-like [Solanum lycopersicum]	AT3G63150.1	MIRO-related GTP-ase 2	Encodes a calcium binding GTPases that is localized to the mitochondrion and is involved in salt stress response.	MIRO-related GTP-ase 2 (MIRO2); CONTAINS InterPro DOMAIN/s: EF-Hand 1, calcium-binding site (InterPro:IPR018247), EF hand associated, type-1 (InterPro:IPR013566), EF hand associated, type-2 (InterPro:IPR013567), Mitochondrial Rho-like (InterPro:IPR013684), Small GTPase, Rho type (InterPro:IPR003578), Ras GTPase (InterPro:IPR001806), Ras small GTPase, Rab type (InterPro:IPR003579), Mitochondrial R…		OG1_1614
Sp1_comp332047_c0_seq3	56	.	G	T	30.91	LowQual;	AC=1;AF=0.167;AN=6;BaseQRankSum=0.434;DP=77;Dels=0.00;FS=1.712;HaplotypeScore=6.9988;MLEAC=1;MLEAF=0.167;MQ=60.00;MQ0=0;MQRankSum=0.682;QD=0.40;ReadPosRankSum=-1.249	GT:AD:DP:GQ:MLPSAC:MLPSAF:PL	0/0/0/0/0/1:70,7:77:52:1:0.167:57,0,52,125,2147483647,2147483647,2147483647											GATK	2434	gi|460403366|ref|XP_004247162.1|	PREDICTED: mitochondrial Rho GTPase 1-like [Solanum lycopersicum]	AT3G63150.1	MIRO-related GTP-ase 2	Encodes a calcium binding GTPases that is localized to the mitochondrion and is involved in salt stress response.	MIRO-related GTP-ase 2 (MIRO2); CONTAINS InterPro DOMAIN/s: EF-Hand 1, calcium-binding site (InterPro:IPR018247), EF hand associated, type-1 (InterPro:IPR013566), EF hand associated, type-2 (InterPro:IPR013567), Mitochondrial Rho-like (InterPro:IPR013684), Small GTPase, Rho type (InterPro:IPR003578), Ras GTPase (InterPro:IPR001806), Ras small GTPase, Rab type (InterPro:IPR003579), Mitochondrial R…		OG1_1614
Sp1_comp332047_c0_seq3	628	.	C	T	41.9	LowQual;	AC=1;AF=0.167;AN=6;BaseQRankSum=1.081;DP=250;Dels=0.00;FS=0.000;HaplotypeScore=11.9929;MLEAC=1;MLEAF=0.167;MQ=59.77;MQ0=0;MQRankSum=0.513;QD=0.17;ReadPosRankSum=1.006	GT:AD:DP:GQ:MLPSAC:MLPSAF:PL	0/0/0/0/0/1:243,7:250:68:1:0.167:68,0,199,2147483647,2147483647,2147483647,2147483647											GATK	2434	gi|460403366|ref|XP_004247162.1|	PREDICTED: mitochondrial Rho GTPase 1-like [Solanum lycopersicum]	AT3G63150.1	MIRO-related GTP-ase 2	Encodes a calcium binding GTPases that is localized to the mitochondrion and is involved in salt stress response.	MIRO-related GTP-ase 2 (MIRO2); CONTAINS InterPro DOMAIN/s: EF-Hand 1, calcium-binding site (InterPro:IPR018247), EF hand associated, type-1 (InterPro:IPR013566), EF hand associated, type-2 (InterPro:IPR013567), Mitochondrial Rho-like (InterPro:IPR013684), Small GTPase, Rho type (InterPro:IPR003578), Ras GTPase (InterPro:IPR001806), Ras small GTPase, Rab type (InterPro:IPR003579), Mitochondrial R…		OG1_1614
Sp1_comp332047_c0_seq3	678	.	T	A	61.9		AC=1;AF=0.167;AN=6;BaseQRankSum=-0.426;DP=250;Dels=0.00;FS=2.718;HaplotypeScore=31.7891;MLEAC=1;MLEAF=0.167;MQ=59.90;MQ0=0;MQRankSum=-0.653;QD=0.25;ReadPosRankSum=-1.287	GT:AD:DP:GQ:MLPSAC:MLPSAF:PL	0/0/0/0/0/1:239,11:250:88:1:0.167:88,0,199,2147483647,2147483647,2147483647,2147483647											GATK	2434	gi|460403366|ref|XP_004247162.1|	PREDICTED: mitochondrial Rho GTPase 1-like [Solanum lycopersicum]	AT3G63150.1	MIRO-related GTP-ase 2	Encodes a calcium binding GTPases that is localized to the mitochondrion and is involved in salt stress response.	MIRO-related GTP-ase 2 (MIRO2); CONTAINS InterPro DOMAIN/s: EF-Hand 1, calcium-binding site (InterPro:IPR018247), EF hand associated, type-1 (InterPro:IPR013566), EF hand associated, type-2 (InterPro:IPR013567), Mitochondrial Rho-like (InterPro:IPR013684), Small GTPase, Rho type (InterPro:IPR003578), Ras GTPase (InterPro:IPR001806), Ras small GTPase, Rab type (InterPro:IPR003579), Mitochondrial R…		OG1_1614
Sp1_comp332047_c0_seq3	859	.	C	T	1678.91		AC=1;AF=0.167;AN=6;BaseQRankSum=1.037;DP=250;Dels=0.00;FS=4.372;HaplotypeScore=69.9755;MLEAC=1;MLEAF=0.167;MQ=59.69;MQ0=0;MQRankSum=0.968;QD=6.72;ReadPosRankSum=1.138	GT:AD:DP:GQ:MLPSAC:MLPSAF:PL	0/0/0/0/0/1:188,62:250:0:1:0.167:1702,0,0,125,2147483647,2147483647,2147483647											GATK	2434	gi|460403366|ref|XP_004247162.1|	PREDICTED: mitochondrial Rho GTPase 1-like [Solanum lycopersicum]	AT3G63150.1	MIRO-related GTP-ase 2	Encodes a calcium binding GTPases that is localized to the mitochondrion and is involved in salt stress response.	MIRO-related GTP-ase 2 (MIRO2); CONTAINS InterPro DOMAIN/s: EF-Hand 1, calcium-binding site (InterPro:IPR018247), EF hand associated, type-1 (InterPro:IPR013566), EF hand associated, type-2 (InterPro:IPR013567), Mitochondrial Rho-like (InterPro:IPR013684), Small GTPase, Rho type (InterPro:IPR003578), Ras GTPase (InterPro:IPR001806), Ras small GTPase, Rab type (InterPro:IPR003579), Mitochondrial R…		OG1_1614
Sp1_comp332047_c0_seq3	869	.	C	G	1687.42		AC=2;AF=0.333;AN=6;BaseQRankSum=0.401;DP=250;Dels=0.00;FS=0.000;HaplotypeScore=44.9324;MLEAC=2;MLEAF=0.333;MQ=59.62;MQ0=0;MQRankSum=1.128;QD=6.75;ReadPosRankSum=1.073	GT:AD:DP:GQ:MLPSAC:MLPSAF:PL	0/0/0/0/1/1:179,69:250:9:2:0.333:1713,9,0,112,2147483647,2147483647,2147483647											GATK	2434	gi|460403366|ref|XP_004247162.1|	PREDICTED: mitochondrial Rho GTPase 1-like [Solanum lycopersicum]	AT3G63150.1	MIRO-related GTP-ase 2	Encodes a calcium binding GTPases that is localized to the mitochondrion and is involved in salt stress response.	MIRO-related GTP-ase 2 (MIRO2); CONTAINS InterPro DOMAIN/s: EF-Hand 1, calcium-binding site (InterPro:IPR018247), EF hand associated, type-1 (InterPro:IPR013566), EF hand associated, type-2 (InterPro:IPR013567), Mitochondrial Rho-like (InterPro:IPR013684), Small GTPase, Rho type (InterPro:IPR003578), Ras GTPase (InterPro:IPR001806), Ras small GTPase, Rab type (InterPro:IPR003579), Mitochondrial R…		OG1_1614
Sp1_comp332047_c0_seq3	1	.	T	A	5.46	.	DP=1;AF1=1;AC1=2;DP4=0,0,1,0;MQ=60;FQ=-30	GT:PL:GQ	1/1:34,3,0:3											SAM	2434	gi|460403366|ref|XP_004247162.1|	PREDICTED: mitochondrial Rho GTPase 1-like [Solanum lycopersicum]	AT3G63150.1	MIRO-related GTP-ase 2	Encodes a calcium binding GTPases that is localized to the mitochondrion and is involved in salt stress response.	MIRO-related GTP-ase 2 (MIRO2); CONTAINS InterPro DOMAIN/s: EF-Hand 1, calcium-binding site (InterPro:IPR018247), EF hand associated, type-1 (InterPro:IPR013566), EF hand associated, type-2 (InterPro:IPR013567), Mitochondrial Rho-like (InterPro:IPR013684), Small GTPase, Rho type (InterPro:IPR003578), Ras GTPase (InterPro:IPR001806), Ras small GTPase, Rab type (InterPro:IPR003579), Mitochondrial R…		OG1_1614
Sp1_comp332048_c0_seq12	1043	.	T	C	5.46	.	DP=149;VDB=0.0345;AF1=0.4999;AC1=1;DP4=25,44,9,9;MQ=46;FQ=7.8;PV4=0.29,3.4e-32,2.9e-07,1.7e-06	GT:PL:GQ	0/1:34,0,255:34	Sp1_comp332048_c0_seq12	1043	.	T	C	4877.94		AC=4;AF=0.667;AN=6;BaseQRankSum=1.777;DP=234;Dels=0.00;FS=6.432;HaplotypeScore=74.9842;MLEAC=4;MLEAF=0.667;MQ=59.39;MQ0=0;MQRankSum=1.957;QD=20.85;ReadPosRankSum=3.429	GT:AD:DP:GQ:MLPSAC:MLPSAF:PL	0/0/1/1/1/1:95,138:234:21:4:0.667:4904,466,150,21,0,117,2147483647	SG	1253	gi|508712243|gb|EOY04140.1|	PR5-like receptor kinase, putative [Theobroma cacao]	AT1G70250.1	receptor serine/threonine kinase, putative	Encodes a Protease inhibitor/seed storage/LTP family protein	receptor serine/threonine kinase, putative; FUNCTIONS IN: protein serine/threonine kinase activity, transmembrane receptor protein serine/threonine kinase activity, protein kinase activity, ATP binding; INVOLVED IN: protein amino acid phosphorylation; LOCATED IN: endomembrane system; EXPRESSED IN: 20 plant structures; EXPRESSED DURING: 11 growth stages; CONTAINS InterPro DOMAIN/s: Protein kinase,…		OG1_1943
Sp1_comp332048_c0_seq12	1183	.	G	C	75.1	.	DP=19;VDB=0.0081;AF1=1;AC1=2;DP4=0,0,2,4;MQ=50;FQ=-45	GT:PL:GQ	1/1:108,18,0:33	Sp1_comp332048_c0_seq12	1183	.	G	C	843.99	PASS	AC=6;AF=1.00;AN=6;DP=23;Dels=0.00;FS=0.000;HaplotypeScore=0.0000;MLEAC=6;MLEAF=1.00;MQ=60.00;MQ0=0;QD=34.26	GT:AD:DP:GQ:MLPSAC:MLPSAF:PL	1/1/1/1/1/1:0,23:23:17:6:1.00:870,163,100,63,37,17,0	SG	1253	gi|508712243|gb|EOY04140.1|	PR5-like receptor kinase, putative [Theobroma cacao]	AT1G70250.1	receptor serine/threonine kinase, putative	Encodes a Protease inhibitor/seed storage/LTP family protein	receptor serine/threonine kinase, putative; FUNCTIONS IN: protein serine/threonine kinase activity, transmembrane receptor protein serine/threonine kinase activity, protein kinase activity, ATP binding; INVOLVED IN: protein amino acid phosphorylation; LOCATED IN: endomembrane system; EXPRESSED IN: 20 plant structures; EXPRESSED DURING: 11 growth stages; CONTAINS InterPro DOMAIN/s: Protein kinase,…		OG1_1943
Sp1_comp332048_c0_seq12	1197	.	G	A	5.29	.	DP=6;VDB=0.0244;AF1=1;AC1=2;DP4=0,0,0,2;MQ=38;FQ=-33	GT:PL:GQ	1/1:35,6,0:6	Sp1_comp332048_c0_seq12	1197	.	G	A	188.4	PASS	AC=6;AF=1.00;AN=6;DP=7;Dels=0.00;FS=0.000;HaplotypeScore=0.0000;MLEAC=6;MLEAF=1.00;MQ=60.00;MQ0=0;QD=26.91	GT:AD:DP:GQ:MLPSAC:MLPSAF:PL	1/1/1/1/1/1:0,7:7:5:6:1.00:213,47,29,18,11,5,0	SG	1253	gi|508712243|gb|EOY04140.1|	PR5-like receptor kinase, putative [Theobroma cacao]	AT1G70250.1	receptor serine/threonine kinase, putative	Encodes a Protease inhibitor/seed storage/LTP family protein	receptor serine/threonine kinase, putative; FUNCTIONS IN: protein serine/threonine kinase activity, transmembrane receptor protein serine/threonine kinase activity, protein kinase activity, ATP binding; INVOLVED IN: protein amino acid phosphorylation; LOCATED IN: endomembrane system; EXPRESSED IN: 20 plant structures; EXPRESSED DURING: 11 growth stages; CONTAINS InterPro DOMAIN/s: Protein kinase,…		OG1_1943
Sp1_comp332048_c0_seq12	143	.	A	G,T	112	.	DP=81;VDB=0.0298;AF1=1;AC1=2;DP4=0,0,6,5;MQ=45;FQ=-57	GT:PL:GQ	1/1:145,30,0,137,12,134:57	Sp1_comp332048_c0_seq12	143	.	A	G,T	2768.9	PASS	AC=5,1;AF=0.833,0.167;AN=6;DP=111;Dels=0.00;FS=0.000;HaplotypeScore=7.8902;MLEAC=4,1;MLEAF=0.667,0.167;MQ=59.60;MQ0=0;QD=24.95	GT:AD:DP:GQ:MLPSAC:MLPSAF	1/1/1/1/1/2:0,103,8:111:55:5,1:0.833,0.167	SG	1253	gi|508712243|gb|EOY04140.1|	PR5-like receptor kinase, putative [Theobroma cacao]	AT1G70250.1	receptor serine/threonine kinase, putative	Encodes a Protease inhibitor/seed storage/LTP family protein	receptor serine/threonine kinase, putative; FUNCTIONS IN: protein serine/threonine kinase activity, transmembrane receptor protein serine/threonine kinase activity, protein kinase activity, ATP binding; INVOLVED IN: protein amino acid phosphorylation; LOCATED IN: endomembrane system; EXPRESSED IN: 20 plant structures; EXPRESSED DURING: 11 growth stages; CONTAINS InterPro DOMAIN/s: Protein kinase,…		OG1_1943
Sp1_comp332048_c0_seq12	170	.	G	A	113	.	DP=76;VDB=0.0140;AF1=0.5;AC1=1;DP4=9,9,8,13;MQ=43;FQ=116;PV4=0.53,2.2e-23,3.6e-05,1	GT:PL:GQ	0/1:143,0,255:99	Sp1_comp332048_c0_seq12	170	.	G	A	2781.04		AC=5;AF=0.833;AN=6;BaseQRankSum=-0.812;DP=104;Dels=0.00;FS=0.965;HaplotypeScore=50.6530;MLEAC=5;MLEAF=0.833;MQ=59.15;MQ0=0;MQRankSum=0.107;QD=26.74;ReadPosRankSum=-0.357	GT:AD:DP:GQ:MLPSAC:MLPSAF:PL	0/1/1/1/1/1:18,86:104:15:5:0.833:2807,370,174,72,15,0,609	SG	1253	gi|508712243|gb|EOY04140.1|	PR5-like receptor kinase, putative [Theobroma cacao]	AT1G70250.1	receptor serine/threonine kinase, putative	Encodes a Protease inhibitor/seed storage/LTP family protein	receptor serine/threonine kinase, putative; FUNCTIONS IN: protein serine/threonine kinase activity, transmembrane receptor protein serine/threonine kinase activity, protein kinase activity, ATP binding; INVOLVED IN: protein amino acid phosphorylation; LOCATED IN: endomembrane system; EXPRESSED IN: 20 plant structures; EXPRESSED DURING: 11 growth stages; CONTAINS InterPro DOMAIN/s: Protein kinase,…		OG1_1943
Sp1_comp332048_c0_seq12	184	.	T	A	223	.	DP=88;VDB=0.0380;AF1=0.5;AC1=1;DP4=14,14,15,31;MQ=38;FQ=224;PV4=0.15,0.025,2.2e-18,0.39	GT:PL:GQ	0/1:253,0,255:99	Sp1_comp332048_c0_seq12	184	.	T	A,C	2357.9	PASS	AC=3,1;AF=0.500,0.167;AN=6;BaseQRankSum=-0.249;DP=121;Dels=0.00;FS=0.782;HaplotypeScore=11.2957;MLEAC=3,1;MLEAF=0.500,0.167;MQ=58.25;MQ0=2;MQRankSum=1.334;QD=19.49;ReadPosRankSum=1.166	GT:AD:DP:GQ:MLPSAC:MLPSAF	0/0/1/1/1/2:34,81,6:121:10:3,1:0.500,0.167	SG	1253	gi|508712243|gb|EOY04140.1|	PR5-like receptor kinase, putative [Theobroma cacao]	AT1G70250.1	receptor serine/threonine kinase, putative	Encodes a Protease inhibitor/seed storage/LTP family protein	receptor serine/threonine kinase, putative; FUNCTIONS IN: protein serine/threonine kinase activity, transmembrane receptor protein serine/threonine kinase activity, protein kinase activity, ATP binding; INVOLVED IN: protein amino acid phosphorylation; LOCATED IN: endomembrane system; EXPRESSED IN: 20 plant structures; EXPRESSED DURING: 11 growth stages; CONTAINS InterPro DOMAIN/s: Protein kinase,…		OG1_1943
Sp1_comp332048_c0_seq12	202	.	T	C	117	.	DP=118;VDB=0.0393;AF1=0.5;AC1=1;DP4=34,40,19,6;MQ=36;FQ=120;PV4=0.011,0.02,0.044,0.051	GT:PL:GQ	0/1:147,0,255:99	Sp1_comp332048_c0_seq12	202	.	T	C	827.23		AC=1;AF=0.167;AN=6;BaseQRankSum=-0.132;DP=210;Dels=0.00;FS=6.844;HaplotypeScore=125.5463;MLEAC=1;MLEAF=0.167;MQ=57.20;MQ0=2;MQRankSum=1.511;QD=3.94;ReadPosRankSum=-2.821	GT:AD:DP:GQ:MLPSAC:MLPSAF:PL	0/0/0/0/0/1:146,63:210:11:1:0.167:853,0,11,84,2147483647,2147483647,2147483647	SG	1253	gi|508712243|gb|EOY04140.1|	PR5-like receptor kinase, putative [Theobroma cacao]	AT1G70250.1	receptor serine/threonine kinase, putative	Encodes a Protease inhibitor/seed storage/LTP family protein	receptor serine/threonine kinase, putative; FUNCTIONS IN: protein serine/threonine kinase activity, transmembrane receptor protein serine/threonine kinase activity, protein kinase activity, ATP binding; INVOLVED IN: protein amino acid phosphorylation; LOCATED IN: endomembrane system; EXPRESSED IN: 20 plant structures; EXPRESSED DURING: 11 growth stages; CONTAINS InterPro DOMAIN/s: Protein kinase,…		OG1_1943
Sp1_comp332048_c0_seq12	320	.	G	A	109	.	DP=179;VDB=0.0244;AF1=0.5;AC1=1;DP4=75,62,23,15;MQ=36;FQ=112;PV4=0.58,1,0.11,1	GT:PL:GQ	0/1:139,0,255:99	Sp1_comp332048_c0_seq12	320	.	G	A	2799.91		AC=2;AF=0.333;AN=6;BaseQRankSum=2.151;DP=250;Dels=0.00;FS=0.482;HaplotypeScore=97.5895;MLEAC=2;MLEAF=0.333;MQ=59.98;MQ0=0;MQRankSum=-0.975;QD=11.20;ReadPosRankSum=1.372	GT:AD:DP:GQ:MLPSAC:MLPSAF:PL	0/0/0/0/1/1:163,87:250:28:2:0.333:2826,108,0,28,166,2147483647,2147483647	SG	1253	gi|508712243|gb|EOY04140.1|	PR5-like receptor kinase, putative [Theobroma cacao]	AT1G70250.1	receptor serine/threonine kinase, putative	Encodes a Protease inhibitor/seed storage/LTP family protein	receptor serine/threonine kinase, putative; FUNCTIONS IN: protein serine/threonine kinase activity, transmembrane receptor protein serine/threonine kinase activity, protein kinase activity, ATP binding; INVOLVED IN: protein amino acid phosphorylation; LOCATED IN: endomembrane system; EXPRESSED IN: 20 plant structures; EXPRESSED DURING: 11 growth stages; CONTAINS InterPro DOMAIN/s: Protein kinase,…		OG1_1943
Sp1_comp332048_c0_seq12	351	.	T	A	105	.	DP=131;VDB=0.0271;AF1=0.5;AC1=1;DP4=2,3,10,5;MQ=43;FQ=92.9;PV4=0.35,6.1e-13,0.086,0.019	GT:PL:GQ	0/1:135,0,120:99	Sp1_comp332048_c0_seq12	351	.	T	A	2188.9		AC=5;AF=0.833;AN=6;BaseQRankSum=-1.301;DP=204;Dels=0.00;FS=0.000;HaplotypeScore=221.4606;MLEAC=5;MLEAF=0.833;MQ=59.88;MQ0=0;MQRankSum=-2.433;QD=10.73;ReadPosRankSum=-0.302	GT:AD:DP:GQ:MLPSAC:MLPSAF:PL	0/1/1/1/1/1:5,198:204:47:5:0.833:2215,398,218,116,47,0,100	SG	1253	gi|508712243|gb|EOY04140.1|	PR5-like receptor kinase, putative [Theobroma cacao]	AT1G70250.1	receptor serine/threonine kinase, putative	Encodes a Protease inhibitor/seed storage/LTP family protein	receptor serine/threonine kinase, putative; FUNCTIONS IN: protein serine/threonine kinase activity, transmembrane receptor protein serine/threonine kinase activity, protein kinase activity, ATP binding; INVOLVED IN: protein amino acid phosphorylation; LOCATED IN: endomembrane system; EXPRESSED IN: 20 plant structures; EXPRESSED DURING: 11 growth stages; CONTAINS InterPro DOMAIN/s: Protein kinase,…		OG1_1943
Sp1_comp332048_c0_seq12	457	.	A	G	157	.	DP=165;VDB=0.0398;AF1=0.5;AC1=1;DP4=69,50,27,16;MQ=43;FQ=160;PV4=0.72,0.27,1.7e-17,1	GT:PL:GQ	0/1:187,0,255:99	Sp1_comp332048_c0_seq12	457	.	A	G	439.32		AC=1;AF=0.167;AN=6;BaseQRankSum=2.217;DP=250;Dels=0.00;FS=7.047;HaplotypeScore=18.7852;MLEAC=1;MLEAF=0.167;MQ=59.07;MQ0=1;MQRankSum=0.887;QD=1.76;ReadPosRankSum=0.347	GT:AD:DP:GQ:MLPSAC:MLPSAF:PL	0/0/0/0/0/1:145,105:250:10:1:0.167:465,0,10,55,137,2147483647,2147483647	SG	1253	gi|508712243|gb|EOY04140.1|	PR5-like receptor kinase, putative [Theobroma cacao]	AT1G70250.1	receptor serine/threonine kinase, putative	Encodes a Protease inhibitor/seed storage/LTP family protein	receptor serine/threonine kinase, putative; FUNCTIONS IN: protein serine/threonine kinase activity, transmembrane receptor protein serine/threonine kinase activity, protein kinase activity, ATP binding; INVOLVED IN: protein amino acid phosphorylation; LOCATED IN: endomembrane system; EXPRESSED IN: 20 plant structures; EXPRESSED DURING: 11 growth stages; CONTAINS InterPro DOMAIN/s: Protein kinase,…		OG1_1943
Sp1_comp332048_c0_seq12	71	.	C	A	143	.	DP=58;VDB=0.0164;AF1=0.5;AC1=1;DP4=3,4,7,5;MQ=50;FQ=140;PV4=0.65,0.029,1,0.34	GT:PL:GQ	0/1:173,0,168:99	Sp1_comp332048_c0_seq12	71	.	C	A,T	1450.9	PASS	AC=4,1;AF=0.667,0.167;AN=6;BaseQRankSum=0.136;DP=62;Dels=0.00;FS=0.000;HaplotypeScore=1.9996;MLEAC=4,1;MLEAF=0.667,0.167;MQ=59.73;MQ0=0;MQRankSum=-1.270;QD=23.40;ReadPosRankSum=0.850	GT:AD:DP:GQ:MLPSAC:MLPSAF	0/1/1/1/1/2:8,48,6:62:35:4,1:0.667,0.167	SG	1253	gi|508712243|gb|EOY04140.1|	PR5-like receptor kinase, putative [Theobroma cacao]	AT1G70250.1	receptor serine/threonine kinase, putative	Encodes a Protease inhibitor/seed storage/LTP family protein	receptor serine/threonine kinase, putative; FUNCTIONS IN: protein serine/threonine kinase activity, transmembrane receptor protein serine/threonine kinase activity, protein kinase activity, ATP binding; INVOLVED IN: protein amino acid phosphorylation; LOCATED IN: endomembrane system; EXPRESSED IN: 20 plant structures; EXPRESSED DURING: 11 growth stages; CONTAINS InterPro DOMAIN/s: Protein kinase,…		OG1_1943
Sp1_comp332048_c0_seq12	73	.	G	T	18.1	.	DP=58;VDB=0.0099;AF1=0.5;AC1=1;DP4=8,8,2,1;MQ=50;FQ=21;PV4=1,1,1,1	GT:PL:GQ	0/1:48,0,255:51	Sp1_comp332048_c0_seq12	73	.	G	T	37.91	LowQual;	AC=1;AF=0.167;AN=6;BaseQRankSum=-0.279;DP=61;Dels=0.00;FS=0.000;HaplotypeScore=17.9945;MLEAC=1;MLEAF=0.167;MQ=59.72;MQ0=0;MQRankSum=-0.521;QD=0.62;ReadPosRankSum=-0.133	GT:AD:DP:GQ:MLPSAC:MLPSAF:PL	0/0/0/0/0/1:55,6:61:32:1:0.167:64,0,32,81,2147483647,2147483647,2147483647	SG	1253	gi|508712243|gb|EOY04140.1|	PR5-like receptor kinase, putative [Theobroma cacao]	AT1G70250.1	receptor serine/threonine kinase, putative	Encodes a Protease inhibitor/seed storage/LTP family protein	receptor serine/threonine kinase, putative; FUNCTIONS IN: protein serine/threonine kinase activity, transmembrane receptor protein serine/threonine kinase activity, protein kinase activity, ATP binding; INVOLVED IN: protein amino acid phosphorylation; LOCATED IN: endomembrane system; EXPRESSED IN: 20 plant structures; EXPRESSED DURING: 11 growth stages; CONTAINS InterPro DOMAIN/s: Protein kinase,…		OG1_1943
Sp1_comp332048_c0_seq12	78	.	T	C	68	.	DP=56;VDB=0.0118;AF1=0.5;AC1=1;DP4=8,6,4,2;MQ=47;FQ=71;PV4=1,0.038,0.33,0.49	GT:PL:GQ	0/1:98,0,255:99	Sp1_comp332048_c0_seq12	78	.	T	C	1289.42	PASS	AC=5;AF=0.833;AN=6;BaseQRankSum=1.144;DP=60;Dels=0.00;FS=1.170;HaplotypeScore=11.9955;MLEAC=5;MLEAF=0.833;MQ=59.83;MQ0=0;MQRankSum=0.427;QD=21.49;ReadPosRankSum=1.861	GT:AD:DP:GQ:MLPSAC:MLPSAF:PL	0/1/1/1/1/1:15,45:60:9:5:0.833:1315,209,99,41,9,0,322	SG	1253	gi|508712243|gb|EOY04140.1|	PR5-like receptor kinase, putative [Theobroma cacao]	AT1G70250.1	receptor serine/threonine kinase, putative	Encodes a Protease inhibitor/seed storage/LTP family protein	receptor serine/threonine kinase, putative; FUNCTIONS IN: protein serine/threonine kinase activity, transmembrane receptor protein serine/threonine kinase activity, protein kinase activity, ATP binding; INVOLVED IN: protein amino acid phosphorylation; LOCATED IN: endomembrane system; EXPRESSED IN: 20 plant structures; EXPRESSED DURING: 11 growth stages; CONTAINS InterPro DOMAIN/s: Protein kinase,…		OG1_1943
Sp1_comp332048_c0_seq12	83	.	A	C	100	.	DP=56;VDB=0.0118;AF1=0.5;AC1=1;DP4=8,6,6,4;MQ=47;FQ=103;PV4=1,9.8e-06,0.41,1	GT:PL:GQ	0/1:130,0,255:99	Sp1_comp332048_c0_seq12	83	.	A	C	1425.03	PASS	AC=5;AF=0.833;AN=6;BaseQRankSum=0.300;DP=62;Dels=0.00;FS=2.514;HaplotypeScore=5.9986;MLEAC=5;MLEAF=0.833;MQ=59.59;MQ0=0;MQRankSum=2.162;QD=22.98;ReadPosRankSum=3.061	GT:AD:DP:GQ:MLPSAC:MLPSAF:PL	0/1/1/1/1/1:17,45:62:2:5:0.833:1449,189,83,29,2,0,396	SG	1253	gi|508712243|gb|EOY04140.1|	PR5-like receptor kinase, putative [Theobroma cacao]	AT1G70250.1	receptor serine/threonine kinase, putative	Encodes a Protease inhibitor/seed storage/LTP family protein	receptor serine/threonine kinase, putative; FUNCTIONS IN: protein serine/threonine kinase activity, transmembrane receptor protein serine/threonine kinase activity, protein kinase activity, ATP binding; INVOLVED IN: protein amino acid phosphorylation; LOCATED IN: endomembrane system; EXPRESSED IN: 20 plant structures; EXPRESSED DURING: 11 growth stages; CONTAINS InterPro DOMAIN/s: Protein kinase,…		OG1_1943
Sp1_comp332048_c0_seq12	97	.	T	C	129	.	DP=64;VDB=0.0365;AF1=0.5;AC1=1;DP4=2,3,5,7;MQ=42;FQ=87;PV4=1,5e-05,0.1,1	GT:PL:GQ	0/1:159,0,114:99	Sp1_comp332048_c0_seq12	97	.	T	C	492.68	PASS	AC=5;AF=0.833;AN=6;BaseQRankSum=1.778;DP=79;Dels=0.00;FS=0.000;HaplotypeScore=6.9982;MLEAC=5;MLEAF=0.833;MQ=59.56;MQ0=0;MQRankSum=0.101;QD=6.24;ReadPosRankSum=1.353	GT:AD:DP:GQ:MLPSAC:MLPSAF:PL	0/1/1/1/1/1:4,75:79:1:5:0.833:516,63,28,10,1,0,123	SG	1253	gi|508712243|gb|EOY04140.1|	PR5-like receptor kinase, putative [Theobroma cacao]	AT1G70250.1	receptor serine/threonine kinase, putative	Encodes a Protease inhibitor/seed storage/LTP family protein	receptor serine/threonine kinase, putative; FUNCTIONS IN: protein serine/threonine kinase activity, transmembrane receptor protein serine/threonine kinase activity, protein kinase activity, ATP binding; INVOLVED IN: protein amino acid phosphorylation; LOCATED IN: endomembrane system; EXPRESSED IN: 20 plant structures; EXPRESSED DURING: 11 growth stages; CONTAINS InterPro DOMAIN/s: Protein kinase,…		OG1_1943
Sp1_comp332048_c0_seq12	1198	.	C	T	158.83	PASS	AC=6;AF=1.00;AN=6;DP=7;Dels=0.00;FS=0.000;HaplotypeScore=0.0000;MLEAC=6;MLEAF=1.00;MQ=60.00;MQ0=0;QD=22.69	GT:AD:DP:GQ:MLPSAC:MLPSAF:PL	1/1/1/1/1/1:0,7:7:4:6:1.00:183,39,24,15,9,4,0											GATK	1253	gi|508712243|gb|EOY04140.1|	PR5-like receptor kinase, putative [Theobroma cacao]	AT1G70250.1	receptor serine/threonine kinase, putative	Encodes a Protease inhibitor/seed storage/LTP family protein	receptor serine/threonine kinase, putative; FUNCTIONS IN: protein serine/threonine kinase activity, transmembrane receptor protein serine/threonine kinase activity, protein kinase activity, ATP binding; INVOLVED IN: protein amino acid phosphorylation; LOCATED IN: endomembrane system; EXPRESSED IN: 20 plant structures; EXPRESSED DURING: 11 growth stages; CONTAINS InterPro DOMAIN/s: Protein kinase,…		OG1_1943
Sp1_comp332048_c0_seq12	120	.	C	G	239.91		AC=1;AF=0.167;AN=6;BaseQRankSum=0.370;DP=179;Dels=0.00;FS=1.888;HaplotypeScore=91.9800;MLEAC=1;MLEAF=0.167;MQ=58.34;MQ0=0;MQRankSum=-1.548;QD=1.34;ReadPosRankSum=0.937	GT:AD:DP:GQ:MLPSAC:MLPSAF:PL	0/0/0/0/0/1:104,75:179:30:1:0.167:266,0,30,102,2147483647,2147483647,2147483647											GATK	1253	gi|508712243|gb|EOY04140.1|	PR5-like receptor kinase, putative [Theobroma cacao]	AT1G70250.1	receptor serine/threonine kinase, putative	Encodes a Protease inhibitor/seed storage/LTP family protein	receptor serine/threonine kinase, putative; FUNCTIONS IN: protein serine/threonine kinase activity, transmembrane receptor protein serine/threonine kinase activity, protein kinase activity, ATP binding; INVOLVED IN: protein amino acid phosphorylation; LOCATED IN: endomembrane system; EXPRESSED IN: 20 plant structures; EXPRESSED DURING: 11 growth stages; CONTAINS InterPro DOMAIN/s: Protein kinase,…		OG1_1943
Sp1_comp332048_c0_seq12	1203	.	T	C	149.83	PASS	AC=6;AF=1.00;AN=6;BaseQRankSum=-1.423;DP=17;Dels=0.00;FS=9.901;HaplotypeScore=0.0000;MLEAC=6;MLEAF=1.00;MQ=56.21;MQ0=0;MQRankSum=2.793;QD=8.81;ReadPosRankSum=3.110	GT:AD:DP:GQ:MLPSAC:MLPSAF:PL	1/1/1/1/1/1:12,5:17:4:6:1.00:174,39,24,15,9,4,0											GATK	1253	gi|508712243|gb|EOY04140.1|	PR5-like receptor kinase, putative [Theobroma cacao]	AT1G70250.1	receptor serine/threonine kinase, putative	Encodes a Protease inhibitor/seed storage/LTP family protein	receptor serine/threonine kinase, putative; FUNCTIONS IN: protein serine/threonine kinase activity, transmembrane receptor protein serine/threonine kinase activity, protein kinase activity, ATP binding; INVOLVED IN: protein amino acid phosphorylation; LOCATED IN: endomembrane system; EXPRESSED IN: 20 plant structures; EXPRESSED DURING: 11 growth stages; CONTAINS InterPro DOMAIN/s: Protein kinase,…		OG1_1943
Sp1_comp332048_c0_seq12	121	.	T	G	48.9	LowQual;	AC=1;AF=0.167;AN=6;BaseQRankSum=2.857;DP=180;Dels=0.00;FS=0.000;HaplotypeScore=91.9800;MLEAC=1;MLEAF=0.167;MQ=58.35;MQ0=0;MQRankSum=0.657;QD=0.27;ReadPosRankSum=2.100	GT:AD:DP:GQ:MLPSAC:MLPSAF:PL	0/0/0/0/0/1:174,6:180:75:1:0.167:75,0,78,2147483647,2147483647,2147483647,2147483647											GATK	1253	gi|508712243|gb|EOY04140.1|	PR5-like receptor kinase, putative [Theobroma cacao]	AT1G70250.1	receptor serine/threonine kinase, putative	Encodes a Protease inhibitor/seed storage/LTP family protein	receptor serine/threonine kinase, putative; FUNCTIONS IN: protein serine/threonine kinase activity, transmembrane receptor protein serine/threonine kinase activity, protein kinase activity, ATP binding; INVOLVED IN: protein amino acid phosphorylation; LOCATED IN: endomembrane system; EXPRESSED IN: 20 plant structures; EXPRESSED DURING: 11 growth stages; CONTAINS InterPro DOMAIN/s: Protein kinase,…		OG1_1943
Sp1_comp332048_c0_seq12	142	.	A	G	1217.36		AC=4;AF=0.667;AN=6;BaseQRankSum=-0.625;DP=114;Dels=0.00;FS=21.372;HaplotypeScore=15.8890;MLEAC=4;MLEAF=0.667;MQ=59.55;MQ0=0;MQRankSum=-0.469;QD=10.68;ReadPosRankSum=0.930	GT:AD:DP:GQ:MLPSAC:MLPSAF:PL	0/0/1/1/1/1:52,62:114:4:4:0.667:1242,170,51,4,0,53,1235											GATK	1253	gi|508712243|gb|EOY04140.1|	PR5-like receptor kinase, putative [Theobroma cacao]	AT1G70250.1	receptor serine/threonine kinase, putative	Encodes a Protease inhibitor/seed storage/LTP family protein	receptor serine/threonine kinase, putative; FUNCTIONS IN: protein serine/threonine kinase activity, transmembrane receptor protein serine/threonine kinase activity, protein kinase activity, ATP binding; INVOLVED IN: protein amino acid phosphorylation; LOCATED IN: endomembrane system; EXPRESSED IN: 20 plant structures; EXPRESSED DURING: 11 growth stages; CONTAINS InterPro DOMAIN/s: Protein kinase,…		OG1_1943
Sp1_comp332048_c0_seq12	154	.	A	G	382.91	PASS	AC=1;AF=0.167;AN=6;BaseQRankSum=0.461;DP=122;Dels=0.00;FS=54.393;HaplotypeScore=1.9995;MLEAC=1;MLEAF=0.167;MQ=59.16;MQ0=0;MQRankSum=-1.067;QD=3.14;ReadPosRankSum=1.121	GT:AD:DP:GQ:MLPSAC:MLPSAF:PL	0/0/0/0/0/1:92,30:122:31:1:0.167:409,0,31,100,2147483647,2147483647,2147483647											GATK	1253	gi|508712243|gb|EOY04140.1|	PR5-like receptor kinase, putative [Theobroma cacao]	AT1G70250.1	receptor serine/threonine kinase, putative	Encodes a Protease inhibitor/seed storage/LTP family protein	receptor serine/threonine kinase, putative; FUNCTIONS IN: protein serine/threonine kinase activity, transmembrane receptor protein serine/threonine kinase activity, protein kinase activity, ATP binding; INVOLVED IN: protein amino acid phosphorylation; LOCATED IN: endomembrane system; EXPRESSED IN: 20 plant structures; EXPRESSED DURING: 11 growth stages; CONTAINS InterPro DOMAIN/s: Protein kinase,…		OG1_1943
Sp1_comp332048_c0_seq12	171	.	G	A	2154.95		AC=4;AF=0.667;AN=6;BaseQRankSum=-0.393;DP=102;Dels=0.00;FS=2.849;HaplotypeScore=49.9923;MLEAC=4;MLEAF=0.667;MQ=59.13;MQ0=0;MQRankSum=-0.775;QD=21.13;ReadPosRankSum=-0.790	GT:AD:DP:GQ:MLPSAC:MLPSAF:PL	0/0/1/1/1/1:30,72:102:20:4:0.667:2181,230,84,20,0,34,1089											GATK	1253	gi|508712243|gb|EOY04140.1|	PR5-like receptor kinase, putative [Theobroma cacao]	AT1G70250.1	receptor serine/threonine kinase, putative	Encodes a Protease inhibitor/seed storage/LTP family protein	receptor serine/threonine kinase, putative; FUNCTIONS IN: protein serine/threonine kinase activity, transmembrane receptor protein serine/threonine kinase activity, protein kinase activity, ATP binding; INVOLVED IN: protein amino acid phosphorylation; LOCATED IN: endomembrane system; EXPRESSED IN: 20 plant structures; EXPRESSED DURING: 11 growth stages; CONTAINS InterPro DOMAIN/s: Protein kinase,…		OG1_1943
Sp1_comp332048_c0_seq12	190	.	A	G	384.9		AC=1;AF=0.167;AN=6;BaseQRankSum=3.310;DP=153;Dels=0.00;FS=38.163;HaplotypeScore=100.9564;MLEAC=1;MLEAF=0.167;MQ=55.68;MQ0=3;MQRankSum=0.506;QD=2.52;ReadPosRankSum=3.443	GT:AD:DP:GQ:MLPSAC:MLPSAF:PL	0/0/0/0/0/1:130,22:153:36:1:0.167:411,0,36,115,2147483647,2147483647,2147483647											GATK	1253	gi|508712243|gb|EOY04140.1|	PR5-like receptor kinase, putative [Theobroma cacao]	AT1G70250.1	receptor serine/threonine kinase, putative	Encodes a Protease inhibitor/seed storage/LTP family protein	receptor serine/threonine kinase, putative; FUNCTIONS IN: protein serine/threonine kinase activity, transmembrane receptor protein serine/threonine kinase activity, protein kinase activity, ATP binding; INVOLVED IN: protein amino acid phosphorylation; LOCATED IN: endomembrane system; EXPRESSED IN: 20 plant structures; EXPRESSED DURING: 11 growth stages; CONTAINS InterPro DOMAIN/s: Protein kinase,…		OG1_1943
Sp1_comp332048_c0_seq12	200	.	A	T	213.9		AC=1;AF=0.167;AN=6;BaseQRankSum=0.158;DP=206;Dels=0.00;FS=5.260;HaplotypeScore=123.5207;MLEAC=1;MLEAF=0.167;MQ=57.14;MQ0=2;MQRankSum=-6.537;QD=1.04;ReadPosRankSum=-2.095	GT:AD:DP:GQ:MLPSAC:MLPSAF:PL	0/0/0/0/0/1:160,45:206:67:1:0.167:240,0,67,2147483647,2147483647,2147483647,2147483647											GATK	1253	gi|508712243|gb|EOY04140.1|	PR5-like receptor kinase, putative [Theobroma cacao]	AT1G70250.1	receptor serine/threonine kinase, putative	Encodes a Protease inhibitor/seed storage/LTP family protein	receptor serine/threonine kinase, putative; FUNCTIONS IN: protein serine/threonine kinase activity, transmembrane receptor protein serine/threonine kinase activity, protein kinase activity, ATP binding; INVOLVED IN: protein amino acid phosphorylation; LOCATED IN: endomembrane system; EXPRESSED IN: 20 plant structures; EXPRESSED DURING: 11 growth stages; CONTAINS InterPro DOMAIN/s: Protein kinase,…		OG1_1943
Sp1_comp332048_c0_seq12	215	.	A	G	553.9		AC=1;AF=0.167;AN=6;BaseQRankSum=0.440;DP=208;Dels=0.00;FS=6.131;HaplotypeScore=127.1446;MLEAC=1;MLEAF=0.167;MQ=57.25;MQ0=2;MQRankSum=-3.151;QD=2.66;ReadPosRankSum=1.812	GT:AD:DP:GQ:MLPSAC:MLPSAF:PL	0/0/0/0/0/1:155,53:208:43:1:0.167:580,0,43,144,2147483647,2147483647,2147483647											GATK	1253	gi|508712243|gb|EOY04140.1|	PR5-like receptor kinase, putative [Theobroma cacao]	AT1G70250.1	receptor serine/threonine kinase, putative	Encodes a Protease inhibitor/seed storage/LTP family protein	receptor serine/threonine kinase, putative; FUNCTIONS IN: protein serine/threonine kinase activity, transmembrane receptor protein serine/threonine kinase activity, protein kinase activity, ATP binding; INVOLVED IN: protein amino acid phosphorylation; LOCATED IN: endomembrane system; EXPRESSED IN: 20 plant structures; EXPRESSED DURING: 11 growth stages; CONTAINS InterPro DOMAIN/s: Protein kinase,…		OG1_1943
Sp1_comp332048_c0_seq12	231	.	G	A	918.04		AC=1;AF=0.167;AN=6;BaseQRankSum=-1.858;DP=250;Dels=0.00;FS=12.020;HaplotypeScore=102.8065;MLEAC=1;MLEAF=0.167;MQ=57.42;MQ0=2;MQRankSum=-3.282;QD=3.67;ReadPosRankSum=2.921	GT:AD:DP:GQ:MLPSAC:MLPSAF:PL	0/0/0/0/0/1:175,73:250:15:1:0.167:944,0,15,105,2147483647,2147483647,2147483647											GATK	1253	gi|508712243|gb|EOY04140.1|	PR5-like receptor kinase, putative [Theobroma cacao]	AT1G70250.1	receptor serine/threonine kinase, putative	Encodes a Protease inhibitor/seed storage/LTP family protein	receptor serine/threonine kinase, putative; FUNCTIONS IN: protein serine/threonine kinase activity, transmembrane receptor protein serine/threonine kinase activity, protein kinase activity, ATP binding; INVOLVED IN: protein amino acid phosphorylation; LOCATED IN: endomembrane system; EXPRESSED IN: 20 plant structures; EXPRESSED DURING: 11 growth stages; CONTAINS InterPro DOMAIN/s: Protein kinase,…		OG1_1943
Sp1_comp332048_c0_seq12	234	.	C	T	1250.17		AC=2;AF=0.333;AN=6;BaseQRankSum=1.655;DP=250;Dels=0.00;FS=7.391;HaplotypeScore=101.6381;MLEAC=2;MLEAF=0.333;MQ=57.46;MQ0=2;MQRankSum=6.173;QD=5.00;ReadPosRankSum=-1.481	GT:AD:DP:GQ:MLPSAC:MLPSAF:PL	0/0/0/0/1/1:204,46:250:12:2:0.333:1276,12,0,69,2147483647,2147483647,2147483647											GATK	1253	gi|508712243|gb|EOY04140.1|	PR5-like receptor kinase, putative [Theobroma cacao]	AT1G70250.1	receptor serine/threonine kinase, putative	Encodes a Protease inhibitor/seed storage/LTP family protein	receptor serine/threonine kinase, putative; FUNCTIONS IN: protein serine/threonine kinase activity, transmembrane receptor protein serine/threonine kinase activity, protein kinase activity, ATP binding; INVOLVED IN: protein amino acid phosphorylation; LOCATED IN: endomembrane system; EXPRESSED IN: 20 plant structures; EXPRESSED DURING: 11 growth stages; CONTAINS InterPro DOMAIN/s: Protein kinase,…		OG1_1943
Sp1_comp332048_c0_seq12	260	.	A	G	155.9		AC=1;AF=0.167;AN=6;BaseQRankSum=4.570;DP=245;Dels=0.00;FS=24.366;HaplotypeScore=179.8373;MLEAC=1;MLEAF=0.167;MQ=59.31;MQ0=0;MQRankSum=-0.186;QD=0.64;ReadPosRankSum=-1.131	GT:AD:DP:GQ:MLPSAC:MLPSAF:PL	0/0/0/0/0/1:166,79:245:76:1:0.167:182,0,76,2147483647,2147483647,2147483647,2147483647											GATK	1253	gi|508712243|gb|EOY04140.1|	PR5-like receptor kinase, putative [Theobroma cacao]	AT1G70250.1	receptor serine/threonine kinase, putative	Encodes a Protease inhibitor/seed storage/LTP family protein	receptor serine/threonine kinase, putative; FUNCTIONS IN: protein serine/threonine kinase activity, transmembrane receptor protein serine/threonine kinase activity, protein kinase activity, ATP binding; INVOLVED IN: protein amino acid phosphorylation; LOCATED IN: endomembrane system; EXPRESSED IN: 20 plant structures; EXPRESSED DURING: 11 growth stages; CONTAINS InterPro DOMAIN/s: Protein kinase,…		OG1_1943
Sp1_comp332048_c0_seq12	262	.	A	G	2047.96		AC=2;AF=0.333;AN=6;BaseQRankSum=-0.276;DP=242;Dels=0.00;FS=4.589;HaplotypeScore=215.7078;MLEAC=2;MLEAF=0.333;MQ=59.30;MQ0=0;MQRankSum=-0.748;QD=8.46;ReadPosRankSum=2.926	GT:AD:DP:GQ:MLPSAC:MLPSAF:PL	0/0/0/0/1/1:155,87:242:19:2:0.333:2074,95,0,19,129,2147483647,2147483647											GATK	1253	gi|508712243|gb|EOY04140.1|	PR5-like receptor kinase, putative [Theobroma cacao]	AT1G70250.1	receptor serine/threonine kinase, putative	Encodes a Protease inhibitor/seed storage/LTP family protein	receptor serine/threonine kinase, putative; FUNCTIONS IN: protein serine/threonine kinase activity, transmembrane receptor protein serine/threonine kinase activity, protein kinase activity, ATP binding; INVOLVED IN: protein amino acid phosphorylation; LOCATED IN: endomembrane system; EXPRESSED IN: 20 plant structures; EXPRESSED DURING: 11 growth stages; CONTAINS InterPro DOMAIN/s: Protein kinase,…		OG1_1943
Sp1_comp332048_c0_seq12	305	.	A	T	2605.96		AC=2;AF=0.333;AN=6;BaseQRankSum=0.592;DP=250;Dels=0.00;FS=0.484;HaplotypeScore=62.6239;MLEAC=2;MLEAF=0.333;MQ=59.91;MQ0=0;MQRankSum=2.667;QD=10.42;ReadPosRankSum=-0.850	GT:AD:DP:GQ:MLPSAC:MLPSAF:PL	0/0/0/0/1/1:164,86:250:19:2:0.333:2632,112,0,19,141,2147483647,2147483647											GATK	1253	gi|508712243|gb|EOY04140.1|	PR5-like receptor kinase, putative [Theobroma cacao]	AT1G70250.1	receptor serine/threonine kinase, putative	Encodes a Protease inhibitor/seed storage/LTP family protein	receptor serine/threonine kinase, putative; FUNCTIONS IN: protein serine/threonine kinase activity, transmembrane receptor protein serine/threonine kinase activity, protein kinase activity, ATP binding; INVOLVED IN: protein amino acid phosphorylation; LOCATED IN: endomembrane system; EXPRESSED IN: 20 plant structures; EXPRESSED DURING: 11 growth stages; CONTAINS InterPro DOMAIN/s: Protein kinase,…		OG1_1943
Sp1_comp332048_c0_seq12	348	.	G	C	574.9		AC=1;AF=0.167;AN=6;BaseQRankSum=1.035;DP=230;Dels=0.00;FS=7.265;HaplotypeScore=222.4603;MLEAC=1;MLEAF=0.167;MQ=59.89;MQ0=0;MQRankSum=-2.029;QD=2.50;ReadPosRankSum=1.936	GT:AD:DP:GQ:MLPSAC:MLPSAF:PL	0/0/0/0/0/1:164,66:230:34:1:0.167:601,0,34,149,2147483647,2147483647,2147483647											GATK	1253	gi|508712243|gb|EOY04140.1|	PR5-like receptor kinase, putative [Theobroma cacao]	AT1G70250.1	receptor serine/threonine kinase, putative	Encodes a Protease inhibitor/seed storage/LTP family protein	receptor serine/threonine kinase, putative; FUNCTIONS IN: protein serine/threonine kinase activity, transmembrane receptor protein serine/threonine kinase activity, protein kinase activity, ATP binding; INVOLVED IN: protein amino acid phosphorylation; LOCATED IN: endomembrane system; EXPRESSED IN: 20 plant structures; EXPRESSED DURING: 11 growth stages; CONTAINS InterPro DOMAIN/s: Protein kinase,…		OG1_1943
Sp1_comp332048_c0_seq12	353	.	A	C	268.03		AC=1;AF=0.167;AN=6;BaseQRankSum=1.504;DP=204;Dels=0.00;FS=2.777;HaplotypeScore=272.2067;MLEAC=1;MLEAF=0.167;MQ=59.88;MQ0=0;MQRankSum=-0.746;QD=1.31;ReadPosRankSum=1.956	GT:AD:DP:GQ:MLPSAC:MLPSAF:PL	0/0/0/0/0/1:56,148:204:2:1:0.167:292,0,2,37,107,2147483647,2147483647											GATK	1253	gi|508712243|gb|EOY04140.1|	PR5-like receptor kinase, putative [Theobroma cacao]	AT1G70250.1	receptor serine/threonine kinase, putative	Encodes a Protease inhibitor/seed storage/LTP family protein	receptor serine/threonine kinase, putative; FUNCTIONS IN: protein serine/threonine kinase activity, transmembrane receptor protein serine/threonine kinase activity, protein kinase activity, ATP binding; INVOLVED IN: protein amino acid phosphorylation; LOCATED IN: endomembrane system; EXPRESSED IN: 20 plant structures; EXPRESSED DURING: 11 growth stages; CONTAINS InterPro DOMAIN/s: Protein kinase,…		OG1_1943
Sp1_comp332048_c0_seq12	355	.	G	A	940.9		AC=1;AF=0.167;AN=6;BaseQRankSum=0.587;DP=225;Dels=0.00;FS=0.649;HaplotypeScore=263.2455;MLEAC=1;MLEAF=0.167;MQ=59.89;MQ0=0;MQRankSum=-1.221;QD=4.18;ReadPosRankSum=0.147	GT:AD:DP:GQ:MLPSAC:MLPSAF:PL	0/0/0/0/0/1:185,40:225:58:1:0.167:967,0,58,206,2147483647,2147483647,2147483647											GATK	1253	gi|508712243|gb|EOY04140.1|	PR5-like receptor kinase, putative [Theobroma cacao]	AT1G70250.1	receptor serine/threonine kinase, putative	Encodes a Protease inhibitor/seed storage/LTP family protein	receptor serine/threonine kinase, putative; FUNCTIONS IN: protein serine/threonine kinase activity, transmembrane receptor protein serine/threonine kinase activity, protein kinase activity, ATP binding; INVOLVED IN: protein amino acid phosphorylation; LOCATED IN: endomembrane system; EXPRESSED IN: 20 plant structures; EXPRESSED DURING: 11 growth stages; CONTAINS InterPro DOMAIN/s: Protein kinase,…		OG1_1943
Sp1_comp332048_c0_seq12	357	.	A	G	2130.9		AC=2;AF=0.333;AN=6;BaseQRankSum=1.900;DP=234;Dels=0.00;FS=5.911;HaplotypeScore=302.2169;MLEAC=2;MLEAF=0.333;MQ=59.89;MQ0=0;MQRankSum=0.293;QD=9.11;ReadPosRankSum=0.959	GT:AD:DP:GQ:MLPSAC:MLPSAF:PL	0/0/0/0/1/1:161,73:234:58:2:0.333:2157,65,0,58,223,2147483647,2147483647											GATK	1253	gi|508712243|gb|EOY04140.1|	PR5-like receptor kinase, putative [Theobroma cacao]	AT1G70250.1	receptor serine/threonine kinase, putative	Encodes a Protease inhibitor/seed storage/LTP family protein	receptor serine/threonine kinase, putative; FUNCTIONS IN: protein serine/threonine kinase activity, transmembrane receptor protein serine/threonine kinase activity, protein kinase activity, ATP binding; INVOLVED IN: protein amino acid phosphorylation; LOCATED IN: endomembrane system; EXPRESSED IN: 20 plant structures; EXPRESSED DURING: 11 growth stages; CONTAINS InterPro DOMAIN/s: Protein kinase,…		OG1_1943
Sp1_comp332048_c0_seq12	364	.	A	G	1121.9		AC=1;AF=0.167;AN=6;BaseQRankSum=1.026;DP=249;Dels=0.00;FS=4.010;HaplotypeScore=251.7053;MLEAC=1;MLEAF=0.167;MQ=59.72;MQ0=0;MQRankSum=1.078;QD=4.51;ReadPosRankSum=1.595	GT:AD:DP:GQ:MLPSAC:MLPSAF:PL	0/0/0/0/0/1:207,41:249:45:1:0.167:1148,0,45,183,2147483647,2147483647,2147483647											GATK	1253	gi|508712243|gb|EOY04140.1|	PR5-like receptor kinase, putative [Theobroma cacao]	AT1G70250.1	receptor serine/threonine kinase, putative	Encodes a Protease inhibitor/seed storage/LTP family protein	receptor serine/threonine kinase, putative; FUNCTIONS IN: protein serine/threonine kinase activity, transmembrane receptor protein serine/threonine kinase activity, protein kinase activity, ATP binding; INVOLVED IN: protein amino acid phosphorylation; LOCATED IN: endomembrane system; EXPRESSED IN: 20 plant structures; EXPRESSED DURING: 11 growth stages; CONTAINS InterPro DOMAIN/s: Protein kinase,…		OG1_1943
Sp1_comp332048_c0_seq12	367	.	T	G	1918.9		AC=2;AF=0.333;AN=6;BaseQRankSum=1.402;DP=250;Dels=0.00;FS=5.538;HaplotypeScore=213.7140;MLEAC=2;MLEAF=0.333;MQ=59.68;MQ0=0;MQRankSum=-1.007;QD=7.68;ReadPosRankSum=-0.281	GT:AD:DP:GQ:MLPSAC:MLPSAF:PL	0/0/0/0/1/1:167,83:250:34:2:0.333:1945,34,0,81,2147483647,2147483647,2147483647											GATK	1253	gi|508712243|gb|EOY04140.1|	PR5-like receptor kinase, putative [Theobroma cacao]	AT1G70250.1	receptor serine/threonine kinase, putative	Encodes a Protease inhibitor/seed storage/LTP family protein	receptor serine/threonine kinase, putative; FUNCTIONS IN: protein serine/threonine kinase activity, transmembrane receptor protein serine/threonine kinase activity, protein kinase activity, ATP binding; INVOLVED IN: protein amino acid phosphorylation; LOCATED IN: endomembrane system; EXPRESSED IN: 20 plant structures; EXPRESSED DURING: 11 growth stages; CONTAINS InterPro DOMAIN/s: Protein kinase,…		OG1_1943
Sp1_comp332048_c0_seq12	373	.	C	A	1899.91		AC=2;AF=0.333;AN=6;BaseQRankSum=2.989;DP=250;Dels=0.00;FS=3.812;HaplotypeScore=148.5261;MLEAC=2;MLEAF=0.333;MQ=59.68;MQ0=0;MQRankSum=-1.481;QD=7.60;ReadPosRankSum=0.126	GT:AD:DP:GQ:MLPSAC:MLPSAF:PL	0/0/0/0/1/1:167,81:250:26:2:0.333:1926,26,0,85,2147483647,2147483647,2147483647											GATK	1253	gi|508712243|gb|EOY04140.1|	PR5-like receptor kinase, putative [Theobroma cacao]	AT1G70250.1	receptor serine/threonine kinase, putative	Encodes a Protease inhibitor/seed storage/LTP family protein	receptor serine/threonine kinase, putative; FUNCTIONS IN: protein serine/threonine kinase activity, transmembrane receptor protein serine/threonine kinase activity, protein kinase activity, ATP binding; INVOLVED IN: protein amino acid phosphorylation; LOCATED IN: endomembrane system; EXPRESSED IN: 20 plant structures; EXPRESSED DURING: 11 growth stages; CONTAINS InterPro DOMAIN/s: Protein kinase,…		OG1_1943
Sp1_comp332048_c0_seq12	394	.	A	G	1521.32		AC=2;AF=0.333;AN=6;BaseQRankSum=2.734;DP=244;Dels=0.00;FS=0.507;HaplotypeScore=145.9119;MLEAC=2;MLEAF=0.333;MQ=59.42;MQ0=1;MQRankSum=-0.021;QD=6.23;ReadPosRankSum=-0.331	GT:AD:DP:GQ:MLPSAC:MLPSAF:PL	0/0/0/0/1/1:165,78:244:10:2:0.333:1547,10,0,91,2147483647,2147483647,2147483647											GATK	1253	gi|508712243|gb|EOY04140.1|	PR5-like receptor kinase, putative [Theobroma cacao]	AT1G70250.1	receptor serine/threonine kinase, putative	Encodes a Protease inhibitor/seed storage/LTP family protein	receptor serine/threonine kinase, putative; FUNCTIONS IN: protein serine/threonine kinase activity, transmembrane receptor protein serine/threonine kinase activity, protein kinase activity, ATP binding; INVOLVED IN: protein amino acid phosphorylation; LOCATED IN: endomembrane system; EXPRESSED IN: 20 plant structures; EXPRESSED DURING: 11 growth stages; CONTAINS InterPro DOMAIN/s: Protein kinase,…		OG1_1943
Sp1_comp332048_c0_seq12	414	.	G	A	1481.03		AC=2;AF=0.333;AN=6;BaseQRankSum=2.198;DP=233;Dels=0.00;FS=0.000;HaplotypeScore=29.4547;MLEAC=2;MLEAF=0.333;MQ=59.57;MQ0=0;MQRankSum=0.170;QD=6.36;ReadPosRankSum=0.912	GT:AD:DP:GQ:MLPSAC:MLPSAF:PL	0/0/0/0/1/1:158,75:233:2:2:0.333:1505,2,0,95,2147483647,2147483647,2147483647											GATK	1253	gi|508712243|gb|EOY04140.1|	PR5-like receptor kinase, putative [Theobroma cacao]	AT1G70250.1	receptor serine/threonine kinase, putative	Encodes a Protease inhibitor/seed storage/LTP family protein	receptor serine/threonine kinase, putative; FUNCTIONS IN: protein serine/threonine kinase activity, transmembrane receptor protein serine/threonine kinase activity, protein kinase activity, ATP binding; INVOLVED IN: protein amino acid phosphorylation; LOCATED IN: endomembrane system; EXPRESSED IN: 20 plant structures; EXPRESSED DURING: 11 growth stages; CONTAINS InterPro DOMAIN/s: Protein kinase,…		OG1_1943
Sp1_comp332048_c0_seq12	418	.	C	A	205.9		AC=1;AF=0.167;AN=6;BaseQRankSum=-1.029;DP=233;Dels=0.00;FS=5.606;HaplotypeScore=39.5845;MLEAC=1;MLEAF=0.167;MQ=59.57;MQ0=0;MQRankSum=0.186;QD=0.88;ReadPosRankSum=-2.554	GT:AD:DP:GQ:MLPSAC:MLPSAF:PL	0/0/0/0/0/1:219,14:233:99:1:0.167:232,0,133,2147483647,2147483647,2147483647,2147483647											GATK	1253	gi|508712243|gb|EOY04140.1|	PR5-like receptor kinase, putative [Theobroma cacao]	AT1G70250.1	receptor serine/threonine kinase, putative	Encodes a Protease inhibitor/seed storage/LTP family protein	receptor serine/threonine kinase, putative; FUNCTIONS IN: protein serine/threonine kinase activity, transmembrane receptor protein serine/threonine kinase activity, protein kinase activity, ATP binding; INVOLVED IN: protein amino acid phosphorylation; LOCATED IN: endomembrane system; EXPRESSED IN: 20 plant structures; EXPRESSED DURING: 11 growth stages; CONTAINS InterPro DOMAIN/s: Protein kinase,…		OG1_1943
Sp1_comp332048_c0_seq12	431	.	A	G	453.07		AC=1;AF=0.167;AN=6;BaseQRankSum=2.391;DP=94;Dels=0.00;FS=5.066;HaplotypeScore=28.8565;MLEAC=1;MLEAF=0.167;MQ=60.00;MQ0=0;MQRankSum=-0.829;QD=4.82;ReadPosRankSum=5.094	GT:AD:DP:GQ:MLPSAC:MLPSAF:PL	0/0/0/0/0/1:75,19:94:14:1:0.167:479,0,14,71,2147483647,2147483647,2147483647											GATK	1253	gi|508712243|gb|EOY04140.1|	PR5-like receptor kinase, putative [Theobroma cacao]	AT1G70250.1	receptor serine/threonine kinase, putative	Encodes a Protease inhibitor/seed storage/LTP family protein	receptor serine/threonine kinase, putative; FUNCTIONS IN: protein serine/threonine kinase activity, transmembrane receptor protein serine/threonine kinase activity, protein kinase activity, ATP binding; INVOLVED IN: protein amino acid phosphorylation; LOCATED IN: endomembrane system; EXPRESSED IN: 20 plant structures; EXPRESSED DURING: 11 growth stages; CONTAINS InterPro DOMAIN/s: Protein kinase,…		OG1_1943
Sp1_comp332048_c0_seq12	435	.	T	A	752.67		AC=2;AF=0.333;AN=6;BaseQRankSum=2.436;DP=94;Dels=0.00;FS=0.915;HaplotypeScore=18.8606;MLEAC=2;MLEAF=0.333;MQ=60.00;MQ0=0;MQRankSum=0.396;QD=8.01;ReadPosRankSum=4.749	GT:AD:DP:GQ:MLPSAC:MLPSAF:PL	0/0/0/0/1/1:71,23:94:3:2:0.333:777,3,0,44,135,2147483647,2147483647											GATK	1253	gi|508712243|gb|EOY04140.1|	PR5-like receptor kinase, putative [Theobroma cacao]	AT1G70250.1	receptor serine/threonine kinase, putative	Encodes a Protease inhibitor/seed storage/LTP family protein	receptor serine/threonine kinase, putative; FUNCTIONS IN: protein serine/threonine kinase activity, transmembrane receptor protein serine/threonine kinase activity, protein kinase activity, ATP binding; INVOLVED IN: protein amino acid phosphorylation; LOCATED IN: endomembrane system; EXPRESSED IN: 20 plant structures; EXPRESSED DURING: 11 growth stages; CONTAINS InterPro DOMAIN/s: Protein kinase,…		OG1_1943
Sp1_comp332048_c0_seq12	484	.	T	C	931.93		AC=2;AF=0.333;AN=6;BaseQRankSum=0.490;DP=250;Dels=0.00;FS=6.015;HaplotypeScore=67.9189;MLEAC=2;MLEAF=0.333;MQ=59.57;MQ0=0;MQRankSum=0.666;QD=3.73;ReadPosRankSum=3.525	GT:AD:DP:GQ:MLPSAC:MLPSAF:PL	0/0/0/0/1/1:143,107:250:22:2:0.333:958,22,0,35,120,2147483647,2147483647											GATK	1253	gi|508712243|gb|EOY04140.1|	PR5-like receptor kinase, putative [Theobroma cacao]	AT1G70250.1	receptor serine/threonine kinase, putative	Encodes a Protease inhibitor/seed storage/LTP family protein	receptor serine/threonine kinase, putative; FUNCTIONS IN: protein serine/threonine kinase activity, transmembrane receptor protein serine/threonine kinase activity, protein kinase activity, ATP binding; INVOLVED IN: protein amino acid phosphorylation; LOCATED IN: endomembrane system; EXPRESSED IN: 20 plant structures; EXPRESSED DURING: 11 growth stages; CONTAINS InterPro DOMAIN/s: Protein kinase,…		OG1_1943
Sp1_comp332048_c0_seq12	511	.	G	T	869.96		AC=2;AF=0.333;AN=6;BaseQRankSum=-2.337;DP=223;Dels=0.00;FS=0.534;HaplotypeScore=50.7365;MLEAC=2;MLEAF=0.333;MQ=59.88;MQ0=0;MQRankSum=-0.227;QD=3.90;ReadPosRankSum=4.128	GT:AD:DP:GQ:MLPSAC:MLPSAF:PL	0/0/0/0/1/1:151,70:222:19:2:0.333:896,19,0,64,2147483647,2147483647,2147483647											GATK	1253	gi|508712243|gb|EOY04140.1|	PR5-like receptor kinase, putative [Theobroma cacao]	AT1G70250.1	receptor serine/threonine kinase, putative	Encodes a Protease inhibitor/seed storage/LTP family protein	receptor serine/threonine kinase, putative; FUNCTIONS IN: protein serine/threonine kinase activity, transmembrane receptor protein serine/threonine kinase activity, protein kinase activity, ATP binding; INVOLVED IN: protein amino acid phosphorylation; LOCATED IN: endomembrane system; EXPRESSED IN: 20 plant structures; EXPRESSED DURING: 11 growth stages; CONTAINS InterPro DOMAIN/s: Protein kinase,…		OG1_1943
Sp1_comp332048_c0_seq12	576	.	C	T	137.9		AC=1;AF=0.167;AN=6;BaseQRankSum=-0.097;DP=245;Dels=0.00;FS=0.000;HaplotypeScore=56.5241;MLEAC=1;MLEAF=0.167;MQ=59.49;MQ0=0;MQRankSum=-0.701;QD=0.56;ReadPosRankSum=1.872	GT:AD:DP:GQ:MLPSAC:MLPSAF:PL	0/0/0/0/0/1:227,17:245:99:1:0.167:164,0,152,2147483647,2147483647,2147483647,2147483647											GATK	1253	gi|508712243|gb|EOY04140.1|	PR5-like receptor kinase, putative [Theobroma cacao]	AT1G70250.1	receptor serine/threonine kinase, putative	Encodes a Protease inhibitor/seed storage/LTP family protein	receptor serine/threonine kinase, putative; FUNCTIONS IN: protein serine/threonine kinase activity, transmembrane receptor protein serine/threonine kinase activity, protein kinase activity, ATP binding; INVOLVED IN: protein amino acid phosphorylation; LOCATED IN: endomembrane system; EXPRESSED IN: 20 plant structures; EXPRESSED DURING: 11 growth stages; CONTAINS InterPro DOMAIN/s: Protein kinase,…		OG1_1943
Sp1_comp332048_c0_seq12	610	.	G	C	538.9	PASS	AC=1;AF=0.167;AN=6;BaseQRankSum=-1.083;DP=250;Dels=0.00;FS=1.945;HaplotypeScore=11.4645;MLEAC=1;MLEAF=0.167;MQ=58.66;MQ0=0;MQRankSum=-0.521;QD=2.16;ReadPosRankSum=-3.796	GT:AD:DP:GQ:MLPSAC:MLPSAF:PL	0/0/0/0/0/1:198,52:250:99:1:0.167:565,0,117,2147483647,2147483647,2147483647,2147483647											GATK	1253	gi|508712243|gb|EOY04140.1|	PR5-like receptor kinase, putative [Theobroma cacao]	AT1G70250.1	receptor serine/threonine kinase, putative	Encodes a Protease inhibitor/seed storage/LTP family protein	receptor serine/threonine kinase, putative; FUNCTIONS IN: protein serine/threonine kinase activity, transmembrane receptor protein serine/threonine kinase activity, protein kinase activity, ATP binding; INVOLVED IN: protein amino acid phosphorylation; LOCATED IN: endomembrane system; EXPRESSED IN: 20 plant structures; EXPRESSED DURING: 11 growth stages; CONTAINS InterPro DOMAIN/s: Protein kinase,…		OG1_1943
Sp1_comp332048_c0_seq12	63	.	G	A	101.92		AC=1;AF=0.167;AN=6;BaseQRankSum=-0.078;DP=78;Dels=0.00;FS=0.000;HaplotypeScore=13.7643;MLEAC=1;MLEAF=0.167;MQ=59.03;MQ0=0;MQRankSum=0.469;QD=1.31;ReadPosRankSum=0.516	GT:AD:DP:GQ:MLPSAC:MLPSAF:PL	0/0/0/0/0/1:69,9:78:24:1:0.167:128,0,24,65,2147483647,2147483647,2147483647											GATK	1253	gi|508712243|gb|EOY04140.1|	PR5-like receptor kinase, putative [Theobroma cacao]	AT1G70250.1	receptor serine/threonine kinase, putative	Encodes a Protease inhibitor/seed storage/LTP family protein	receptor serine/threonine kinase, putative; FUNCTIONS IN: protein serine/threonine kinase activity, transmembrane receptor protein serine/threonine kinase activity, protein kinase activity, ATP binding; INVOLVED IN: protein amino acid phosphorylation; LOCATED IN: endomembrane system; EXPRESSED IN: 20 plant structures; EXPRESSED DURING: 11 growth stages; CONTAINS InterPro DOMAIN/s: Protein kinase,…		OG1_1943
Sp1_comp332048_c0_seq12	763	.	A	T	51.9		AC=1;AF=0.167;AN=6;BaseQRankSum=-1.717;DP=196;Dels=0.00;FS=0.000;HaplotypeScore=9.7827;MLEAC=1;MLEAF=0.167;MQ=59.42;MQ0=0;MQRankSum=-1.852;QD=0.26;ReadPosRankSum=-0.584	GT:AD:DP:GQ:MLPSAC:MLPSAF:PL	0/0/0/0/0/1:189,7:196:78:1:0.167:78,0,149,2147483647,2147483647,2147483647,2147483647											GATK	1253	gi|508712243|gb|EOY04140.1|	PR5-like receptor kinase, putative [Theobroma cacao]	AT1G70250.1	receptor serine/threonine kinase, putative	Encodes a Protease inhibitor/seed storage/LTP family protein	receptor serine/threonine kinase, putative; FUNCTIONS IN: protein serine/threonine kinase activity, transmembrane receptor protein serine/threonine kinase activity, protein kinase activity, ATP binding; INVOLVED IN: protein amino acid phosphorylation; LOCATED IN: endomembrane system; EXPRESSED IN: 20 plant structures; EXPRESSED DURING: 11 growth stages; CONTAINS InterPro DOMAIN/s: Protein kinase,…		OG1_1943
Sp1_comp332048_c0_seq12	916	.	T	C	804.9		AC=1;AF=0.167;AN=6;BaseQRankSum=2.276;DP=250;Dels=0.00;FS=8.902;HaplotypeScore=14.6401;MLEAC=1;MLEAF=0.167;MQ=59.73;MQ0=0;MQRankSum=0.869;QD=3.22;ReadPosRankSum=-0.632	GT:AD:DP:GQ:MLPSAC:MLPSAF:PL	0/0/0/0/0/1:218,32:250:99:1:0.167:831,0,108,2147483647,2147483647,2147483647,2147483647											GATK	1253	gi|508712243|gb|EOY04140.1|	PR5-like receptor kinase, putative [Theobroma cacao]	AT1G70250.1	receptor serine/threonine kinase, putative	Encodes a Protease inhibitor/seed storage/LTP family protein	receptor serine/threonine kinase, putative; FUNCTIONS IN: protein serine/threonine kinase activity, transmembrane receptor protein serine/threonine kinase activity, protein kinase activity, ATP binding; INVOLVED IN: protein amino acid phosphorylation; LOCATED IN: endomembrane system; EXPRESSED IN: 20 plant structures; EXPRESSED DURING: 11 growth stages; CONTAINS InterPro DOMAIN/s: Protein kinase,…		OG1_1943
Sp1_comp332048_c0_seq12	963	.	A	G	1477.97		AC=1;AF=0.167;AN=6;BaseQRankSum=-2.457;DP=250;Dels=0.00;FS=8.859;HaplotypeScore=56.7124;MLEAC=1;MLEAF=0.167;MQ=59.40;MQ0=2;MQRankSum=-2.469;QD=5.91;ReadPosRankSum=1.923	GT:AD:DP:GQ:MLPSAC:MLPSAF:PL	0/0/0/0/0/1:193,57:250:18:1:0.167:1504,0,18,149,2147483647,2147483647,2147483647											GATK	1253	gi|508712243|gb|EOY04140.1|	PR5-like receptor kinase, putative [Theobroma cacao]	AT1G70250.1	receptor serine/threonine kinase, putative	Encodes a Protease inhibitor/seed storage/LTP family protein	receptor serine/threonine kinase, putative; FUNCTIONS IN: protein serine/threonine kinase activity, transmembrane receptor protein serine/threonine kinase activity, protein kinase activity, ATP binding; INVOLVED IN: protein amino acid phosphorylation; LOCATED IN: endomembrane system; EXPRESSED IN: 20 plant structures; EXPRESSED DURING: 11 growth stages; CONTAINS InterPro DOMAIN/s: Protein kinase,…		OG1_1943
Sp1_comp332048_c0_seq12	979	.	G	A	706.9		AC=1;AF=0.167;AN=6;BaseQRankSum=0.289;DP=250;Dels=0.00;FS=8.011;HaplotypeScore=31.9754;MLEAC=1;MLEAF=0.167;MQ=58.96;MQ0=2;MQRankSum=1.593;QD=2.83;ReadPosRankSum=1.490	GT:AD:DP:GQ:MLPSAC:MLPSAF:PL	0/0/0/0/0/1:223,27:250:99:1:0.167:733,0,117,2147483647,2147483647,2147483647,2147483647											GATK	1253	gi|508712243|gb|EOY04140.1|	PR5-like receptor kinase, putative [Theobroma cacao]	AT1G70250.1	receptor serine/threonine kinase, putative	Encodes a Protease inhibitor/seed storage/LTP family protein	receptor serine/threonine kinase, putative; FUNCTIONS IN: protein serine/threonine kinase activity, transmembrane receptor protein serine/threonine kinase activity, protein kinase activity, ATP binding; INVOLVED IN: protein amino acid phosphorylation; LOCATED IN: endomembrane system; EXPRESSED IN: 20 plant structures; EXPRESSED DURING: 11 growth stages; CONTAINS InterPro DOMAIN/s: Protein kinase,…		OG1_1943
Sp1_comp332050_c0_seq2	1117	.	G	C	225	.	DP=1418;VDB=0.0400;AF1=0.5;AC1=1;DP4=401,476,207,273;MQ=47;FQ=225;PV4=0.36,5.5e-19,1e-91,0.035	GT:PL:GQ	0/1:255,0,255:99	Sp1_comp332050_c0_seq2	1117	.	G	C	2914.91	PASS	AC=2;AF=0.333;AN=6;BaseQRankSum=1.265;DP=250;Dels=0.00;FS=26.134;HaplotypeScore=9.1409;MLEAC=2;MLEAF=0.333;MQ=59.74;MQ0=0;MQRankSum=0.939;QD=11.66;ReadPosRankSum=-1.652	GT:AD:DP:GQ:MLPSAC:MLPSAF:PL	0/0/0/0/1/1:154,93:250:32:2:0.333:2941,116,0,32,184,2147483647,2147483647	SG	4777	gi|460390626|ref|XP_004240929.1|	PREDICTED: clathrin heavy chain 1-like [Solanum lycopersicum]	AT3G08530.1	Clathrin, heavy chain		Clathrin, heavy chain; FUNCTIONS IN: structural molecule activity, binding; INVOLVED IN: intracellular protein transport, vesicle-mediated transport; LOCATED IN: plasma membrane, chloroplast, membrane; EXPRESSED IN: guard cell, leaf; EXPRESSED DURING: seedling growth; CONTAINS InterPro DOMAIN/s: Clathrin, heavy chain (InterPro:IPR016341), Clathrin, heavy chain, linker/propeller domain (InterPro:I…		OG1_5296
Sp1_comp332050_c0_seq2	1349	.	T	A	41	.	DP=1132;VDB=0.0345;AF1=0.5;AC1=1;DP4=421,494,92,111;MQ=48;FQ=44;PV4=0.88,0.021,9.5e-13,1	GT:PL:GQ	0/1:71,0,255:74	Sp1_comp332050_c0_seq2	1349	.	T	A	1116.9		AC=1;AF=0.167;AN=6;BaseQRankSum=-0.967;DP=250;Dels=0.00;FS=18.787;HaplotypeScore=46.7304;MLEAC=1;MLEAF=0.167;MQ=57.29;MQ0=0;MQRankSum=2.395;QD=4.47;ReadPosRankSum=0.527	GT:AD:DP:GQ:MLPSAC:MLPSAF:PL	0/0/0/0/0/1:210,39:250:70:1:0.167:1143,0,70,2147483647,2147483647,2147483647,2147483647	SG	4777	gi|460390626|ref|XP_004240929.1|	PREDICTED: clathrin heavy chain 1-like [Solanum lycopersicum]	AT3G08530.1	Clathrin, heavy chain		Clathrin, heavy chain; FUNCTIONS IN: structural molecule activity, binding; INVOLVED IN: intracellular protein transport, vesicle-mediated transport; LOCATED IN: plasma membrane, chloroplast, membrane; EXPRESSED IN: guard cell, leaf; EXPRESSED DURING: seedling growth; CONTAINS InterPro DOMAIN/s: Clathrin, heavy chain (InterPro:IPR016341), Clathrin, heavy chain, linker/propeller domain (InterPro:I…		OG1_5296
Sp1_comp332050_c0_seq2	2830	.	G	A	30	.	DP=864;VDB=0.0398;AF1=0.5;AC1=1;DP4=278,337,88,120;MQ=44;FQ=33;PV4=0.52,1.5e-204,1,0.38	GT:PL:GQ	0/1:60,0,255:63	Sp1_comp332050_c0_seq2	2830	.	G	A	1681.54		AC=2;AF=0.333;AN=6;BaseQRankSum=1.094;DP=250;Dels=0.00;FS=0.000;HaplotypeScore=65.8734;MLEAC=2;MLEAF=0.333;MQ=58.87;MQ0=0;MQRankSum=3.727;QD=6.73;ReadPosRankSum=-0.966	GT:AD:DP:GQ:MLPSAC:MLPSAF:PL	0/0/0/0/1/1:190,58:250:8:2:0.333:1707,8,0,106,2147483647,2147483647,2147483647	SG	4777	gi|460390626|ref|XP_004240929.1|	PREDICTED: clathrin heavy chain 1-like [Solanum lycopersicum]	AT3G08530.1	Clathrin, heavy chain		Clathrin, heavy chain; FUNCTIONS IN: structural molecule activity, binding; INVOLVED IN: intracellular protein transport, vesicle-mediated transport; LOCATED IN: plasma membrane, chloroplast, membrane; EXPRESSED IN: guard cell, leaf; EXPRESSED DURING: seedling growth; CONTAINS InterPro DOMAIN/s: Clathrin, heavy chain (InterPro:IPR016341), Clathrin, heavy chain, linker/propeller domain (InterPro:I…		OG1_5296
Sp1_comp332050_c0_seq2	3316	.	T	G	3.54	.	DP=689;VDB=0.0365;AF1=0.4998;AC1=1;DP4=270,200,95,79;MQ=49;FQ=5.47;PV4=0.53,1.4e-218,1,1	GT:PL:GQ	0/1:31,0,255:30	Sp1_comp332050_c0_seq2	3316	.	T	G	1514.91		AC=1;AF=0.167;AN=6;BaseQRankSum=-0.244;DP=250;Dels=0.00;FS=1.957;HaplotypeScore=128.5594;MLEAC=1;MLEAF=0.167;MQ=58.60;MQ0=1;MQRankSum=1.654;QD=6.06;ReadPosRankSum=0.057	GT:AD:DP:GQ:MLPSAC:MLPSAF:PL	0/0/0/0/0/1:196,54:250:0:1:0.167:1538,0,0,104,2147483647,2147483647,2147483647	SG	4777	gi|460390626|ref|XP_004240929.1|	PREDICTED: clathrin heavy chain 1-like [Solanum lycopersicum]	AT3G08530.1	Clathrin, heavy chain		Clathrin, heavy chain; FUNCTIONS IN: structural molecule activity, binding; INVOLVED IN: intracellular protein transport, vesicle-mediated transport; LOCATED IN: plasma membrane, chloroplast, membrane; EXPRESSED IN: guard cell, leaf; EXPRESSED DURING: seedling growth; CONTAINS InterPro DOMAIN/s: Clathrin, heavy chain (InterPro:IPR016341), Clathrin, heavy chain, linker/propeller domain (InterPro:I…		OG1_5296
Sp1_comp332050_c0_seq2	3496	.	A	G	83	.	DP=683;VDB=0.0392;AF1=0.5;AC1=1;DP4=181,247,103,122;MQ=45;FQ=86;PV4=0.41,9.8e-246,1,1	GT:PL:GQ	0/1:113,0,255:99	Sp1_comp332050_c0_seq2	3496	.	A	G	2216.9		AC=2;AF=0.333;AN=6;BaseQRankSum=-0.433;DP=250;Dels=0.00;FS=3.139;HaplotypeScore=231.0663;MLEAC=2;MLEAF=0.333;MQ=58.41;MQ0=2;MQRankSum=1.961;QD=8.87;ReadPosRankSum=-2.373	GT:AD:DP:GQ:MLPSAC:MLPSAF:PL	0/0/0/0/1/1:170,80:250:62:2:0.333:2243,62,0,66,2147483647,2147483647,2147483647	SG	4777	gi|460390626|ref|XP_004240929.1|	PREDICTED: clathrin heavy chain 1-like [Solanum lycopersicum]	AT3G08530.1	Clathrin, heavy chain		Clathrin, heavy chain; FUNCTIONS IN: structural molecule activity, binding; INVOLVED IN: intracellular protein transport, vesicle-mediated transport; LOCATED IN: plasma membrane, chloroplast, membrane; EXPRESSED IN: guard cell, leaf; EXPRESSED DURING: seedling growth; CONTAINS InterPro DOMAIN/s: Clathrin, heavy chain (InterPro:IPR016341), Clathrin, heavy chain, linker/propeller domain (InterPro:I…		OG1_5296
Sp1_comp332050_c0_seq2	37	.	T	G	18.1	.	DP=8;VDB=0.0019;AF1=0.5;AC1=1;DP4=2,0,2,0;MQ=55;FQ=20.9;PV4=1,0.21,1,0.33	GT:PL:GQ	0/1:48,0,63:51	Sp1_comp332050_c0_seq2	37	.	T	G	49.98	LowQual	AC=3;AF=0.500;AN=6;BaseQRankSum=-1.422;DP=9;Dels=0.00;FS=0.000;HaplotypeScore=1.8317;MLEAC=3;MLEAF=0.500;MQ=60.00;MQ0=0;MQRankSum=0.248;QD=5.55;ReadPosRankSum=-1.422	GT:AD:DP:GQ:MLPSAC:MLPSAF:PL	0/0/0/1/1/1:3,6:9:1:3:0.500:71,5,1,0,1,5,80	SG	4777	gi|460390626|ref|XP_004240929.1|	PREDICTED: clathrin heavy chain 1-like [Solanum lycopersicum]	AT3G08530.1	Clathrin, heavy chain		Clathrin, heavy chain; FUNCTIONS IN: structural molecule activity, binding; INVOLVED IN: intracellular protein transport, vesicle-mediated transport; LOCATED IN: plasma membrane, chloroplast, membrane; EXPRESSED IN: guard cell, leaf; EXPRESSED DURING: seedling growth; CONTAINS InterPro DOMAIN/s: Clathrin, heavy chain (InterPro:IPR016341), Clathrin, heavy chain, linker/propeller domain (InterPro:I…		OG1_5296
Sp1_comp332050_c0_seq2	50	.	A	T	39	.	DP=21;VDB=0.0008;AF1=0.5;AC1=1;DP4=7,0,6,0;MQ=49;FQ=42;PV4=1,0.0044,0.093,0.39	GT:PL:GQ	0/1:69,0,131:72	Sp1_comp332050_c0_seq2	50	.	A	T	424.1	PASS	AC=4;AF=0.667;AN=6;BaseQRankSum=1.581;DP=23;Dels=0.00;FS=0.000;HaplotypeScore=1.9985;MLEAC=4;MLEAF=0.667;MQ=60.00;MQ0=0;MQRankSum=0.355;QD=18.44;ReadPosRankSum=0.355	GT:AD:DP:GQ:MLPSAC:MLPSAF:PL	0/0/1/1/1/1:8,15:23:3:4:0.667:448,44,15,3,0,9,231	SG	4777	gi|460390626|ref|XP_004240929.1|	PREDICTED: clathrin heavy chain 1-like [Solanum lycopersicum]	AT3G08530.1	Clathrin, heavy chain		Clathrin, heavy chain; FUNCTIONS IN: structural molecule activity, binding; INVOLVED IN: intracellular protein transport, vesicle-mediated transport; LOCATED IN: plasma membrane, chloroplast, membrane; EXPRESSED IN: guard cell, leaf; EXPRESSED DURING: seedling growth; CONTAINS InterPro DOMAIN/s: Clathrin, heavy chain (InterPro:IPR016341), Clathrin, heavy chain, linker/propeller domain (InterPro:I…		OG1_5296
Sp1_comp332050_c0_seq2	553	.	C	A	72	.	DP=1706;VDB=0.0399;AF1=0.5;AC1=1;DP4=422,440,209,248;MQ=49;FQ=75;PV4=0.27,0,1,1	GT:PL:GQ	0/1:102,0,255:99	Sp1_comp332050_c0_seq2	553	.	C	A	2080.9		AC=2;AF=0.333;AN=6;BaseQRankSum=0.649;DP=250;Dels=0.00;FS=20.095;HaplotypeScore=20.2394;MLEAC=2;MLEAF=0.333;MQ=59.76;MQ0=0;MQRankSum=-0.453;QD=8.32;ReadPosRankSum=1.890	GT:AD:DP:GQ:MLPSAC:MLPSAF:PL	0/0/0/0/1/1:142,103:250:59:2:0.333:2107,61,0,59,223,2147483647,2147483647	SG	4777	gi|460390626|ref|XP_004240929.1|	PREDICTED: clathrin heavy chain 1-like [Solanum lycopersicum]	AT3G08530.1	Clathrin, heavy chain		Clathrin, heavy chain; FUNCTIONS IN: structural molecule activity, binding; INVOLVED IN: intracellular protein transport, vesicle-mediated transport; LOCATED IN: plasma membrane, chloroplast, membrane; EXPRESSED IN: guard cell, leaf; EXPRESSED DURING: seedling growth; CONTAINS InterPro DOMAIN/s: Clathrin, heavy chain (InterPro:IPR016341), Clathrin, heavy chain, linker/propeller domain (InterPro:I…		OG1_5296
Sp1_comp332050_c0_seq2	766	.	C	T	15.1	.	DP=2236;VDB=0.0380;AF1=0.5;AC1=1;DP4=814,807,256,310;MQ=47;FQ=18.1;PV4=0.045,0,1,0.43	GT:PL:GQ	0/1:45,0,255:48	Sp1_comp332050_c0_seq2	766	.	C	T	1221.9		AC=1;AF=0.167;AN=6;BaseQRankSum=-0.386;DP=250;Dels=0.00;FS=14.705;HaplotypeScore=55.4692;MLEAC=1;MLEAF=0.167;MQ=56.52;MQ0=0;MQRankSum=3.990;QD=4.89;ReadPosRankSum=1.874	GT:AD:DP:GQ:MLPSAC:MLPSAF:PL	0/0/0/0/0/1:202,48:250:42:1:0.167:1248,0,42,188,2147483647,2147483647,2147483647	SG	4777	gi|460390626|ref|XP_004240929.1|	PREDICTED: clathrin heavy chain 1-like [Solanum lycopersicum]	AT3G08530.1	Clathrin, heavy chain		Clathrin, heavy chain; FUNCTIONS IN: structural molecule activity, binding; INVOLVED IN: intracellular protein transport, vesicle-mediated transport; LOCATED IN: plasma membrane, chloroplast, membrane; EXPRESSED IN: guard cell, leaf; EXPRESSED DURING: seedling growth; CONTAINS InterPro DOMAIN/s: Clathrin, heavy chain (InterPro:IPR016341), Clathrin, heavy chain, linker/propeller domain (InterPro:I…		OG1_5296
Sp1_comp332050_c0_seq2	85	.	C	T	92	.	DP=131;VDB=0.0025;AF1=0.5;AC1=1;DP4=94,5,25,3;MQ=47;FQ=95;PV4=0.37,1,7.8e-14,1	GT:PL:GQ	0/1:122,0,255:99	Sp1_comp332050_c0_seq2	85	.	C	T	914.44	PASS	AC=1;AF=0.167;AN=6;BaseQRankSum=-1.632;DP=148;Dels=0.00;FS=1.587;HaplotypeScore=10.8867;MLEAC=1;MLEAF=0.167;MQ=59.84;MQ0=0;MQRankSum=0.053;QD=6.18;ReadPosRankSum=0.429	GT:AD:DP:GQ:MLPSAC:MLPSAF:PL	0/0/0/0/0/1:115,33:148:1:1:0.167:938,0,1,67,2147483647,2147483647,2147483647	SG	4777	gi|460390626|ref|XP_004240929.1|	PREDICTED: clathrin heavy chain 1-like [Solanum lycopersicum]	AT3G08530.1	Clathrin, heavy chain		Clathrin, heavy chain; FUNCTIONS IN: structural molecule activity, binding; INVOLVED IN: intracellular protein transport, vesicle-mediated transport; LOCATED IN: plasma membrane, chloroplast, membrane; EXPRESSED IN: guard cell, leaf; EXPRESSED DURING: seedling growth; CONTAINS InterPro DOMAIN/s: Clathrin, heavy chain (InterPro:IPR016341), Clathrin, heavy chain, linker/propeller domain (InterPro:I…		OG1_5296
Sp1_comp332050_c0_seq2	1042	.	C	T	119.9		AC=1;AF=0.167;AN=6;BaseQRankSum=1.249;DP=250;Dels=0.00;FS=9.903;HaplotypeScore=12.7820;MLEAC=1;MLEAF=0.167;MQ=58.98;MQ0=0;MQRankSum=-0.907;QD=0.48;ReadPosRankSum=1.604	GT:AD:DP:GQ:MLPSAC:MLPSAF:PL	0/0/0/0/0/1:240,10:250:99:1:0.167:146,0,188,2147483647,2147483647,2147483647,2147483647											GATK	4777	gi|460390626|ref|XP_004240929.1|	PREDICTED: clathrin heavy chain 1-like [Solanum lycopersicum]	AT3G08530.1	Clathrin, heavy chain		Clathrin, heavy chain; FUNCTIONS IN: structural molecule activity, binding; INVOLVED IN: intracellular protein transport, vesicle-mediated transport; LOCATED IN: plasma membrane, chloroplast, membrane; EXPRESSED IN: guard cell, leaf; EXPRESSED DURING: seedling growth; CONTAINS InterPro DOMAIN/s: Clathrin, heavy chain (InterPro:IPR016341), Clathrin, heavy chain, linker/propeller domain (InterPro:I…		OG1_5296
Sp1_comp332050_c0_seq2	1054	.	A	G	65.9		AC=1;AF=0.167;AN=6;BaseQRankSum=1.736;DP=250;Dels=0.00;FS=5.777;HaplotypeScore=30.0870;MLEAC=1;MLEAF=0.167;MQ=57.51;MQ0=0;MQRankSum=-1.282;QD=0.26;ReadPosRankSum=1.369	GT:AD:DP:GQ:MLPSAC:MLPSAF:PL	0/0/0/0/0/1:238,8:249:92:1:0.167:92,0,189,2147483647,2147483647,2147483647,2147483647											GATK	4777	gi|460390626|ref|XP_004240929.1|	PREDICTED: clathrin heavy chain 1-like [Solanum lycopersicum]	AT3G08530.1	Clathrin, heavy chain		Clathrin, heavy chain; FUNCTIONS IN: structural molecule activity, binding; INVOLVED IN: intracellular protein transport, vesicle-mediated transport; LOCATED IN: plasma membrane, chloroplast, membrane; EXPRESSED IN: guard cell, leaf; EXPRESSED DURING: seedling growth; CONTAINS InterPro DOMAIN/s: Clathrin, heavy chain (InterPro:IPR016341), Clathrin, heavy chain, linker/propeller domain (InterPro:I…		OG1_5296
Sp1_comp332050_c0_seq2	1060	.	C	T	56.9		AC=1;AF=0.167;AN=6;BaseQRankSum=1.861;DP=250;Dels=0.00;FS=8.342;HaplotypeScore=37.0844;MLEAC=1;MLEAF=0.167;MQ=58.60;MQ0=0;MQRankSum=-1.796;QD=0.23;ReadPosRankSum=1.043	GT:AD:DP:GQ:MLPSAC:MLPSAF:PL	0/0/0/0/0/1:242,8:250:83:1:0.167:83,0,200,2147483647,2147483647,2147483647,2147483647											GATK	4777	gi|460390626|ref|XP_004240929.1|	PREDICTED: clathrin heavy chain 1-like [Solanum lycopersicum]	AT3G08530.1	Clathrin, heavy chain		Clathrin, heavy chain; FUNCTIONS IN: structural molecule activity, binding; INVOLVED IN: intracellular protein transport, vesicle-mediated transport; LOCATED IN: plasma membrane, chloroplast, membrane; EXPRESSED IN: guard cell, leaf; EXPRESSED DURING: seedling growth; CONTAINS InterPro DOMAIN/s: Clathrin, heavy chain (InterPro:IPR016341), Clathrin, heavy chain, linker/propeller domain (InterPro:I…		OG1_5296
Sp1_comp332050_c0_seq2	1093	.	T	C	1067.9		AC=1;AF=0.167;AN=6;BaseQRankSum=-1.080;DP=250;Dels=0.00;FS=25.719;HaplotypeScore=15.7300;MLEAC=1;MLEAF=0.167;MQ=59.62;MQ0=0;MQRankSum=2.622;QD=4.27;ReadPosRankSum=-2.189	GT:AD:DP:GQ:MLPSAC:MLPSAF:PL	0/0/0/0/0/1:196,54:250:51:1:0.167:1094,0,51,206,2147483647,2147483647,2147483647											GATK	4777	gi|460390626|ref|XP_004240929.1|	PREDICTED: clathrin heavy chain 1-like [Solanum lycopersicum]	AT3G08530.1	Clathrin, heavy chain		Clathrin, heavy chain; FUNCTIONS IN: structural molecule activity, binding; INVOLVED IN: intracellular protein transport, vesicle-mediated transport; LOCATED IN: plasma membrane, chloroplast, membrane; EXPRESSED IN: guard cell, leaf; EXPRESSED DURING: seedling growth; CONTAINS InterPro DOMAIN/s: Clathrin, heavy chain (InterPro:IPR016341), Clathrin, heavy chain, linker/propeller domain (InterPro:I…		OG1_5296
Sp1_comp332050_c0_seq2	1229	.	A	G	130.9		AC=1;AF=0.167;AN=6;BaseQRankSum=1.962;DP=248;Dels=0.00;FS=18.267;HaplotypeScore=23.4882;MLEAC=1;MLEAF=0.167;MQ=59.87;MQ0=0;MQRankSum=0.515;QD=0.53;ReadPosRankSum=-3.156	GT:AD:DP:GQ:MLPSAC:MLPSAF:PL	0/0/0/0/0/1:237,10:248:99:1:0.167:157,0,187,2147483647,2147483647,2147483647,2147483647											GATK	4777	gi|460390626|ref|XP_004240929.1|	PREDICTED: clathrin heavy chain 1-like [Solanum lycopersicum]	AT3G08530.1	Clathrin, heavy chain		Clathrin, heavy chain; FUNCTIONS IN: structural molecule activity, binding; INVOLVED IN: intracellular protein transport, vesicle-mediated transport; LOCATED IN: plasma membrane, chloroplast, membrane; EXPRESSED IN: guard cell, leaf; EXPRESSED DURING: seedling growth; CONTAINS InterPro DOMAIN/s: Clathrin, heavy chain (InterPro:IPR016341), Clathrin, heavy chain, linker/propeller domain (InterPro:I…		OG1_5296
Sp1_comp332050_c0_seq2	1315	.	C	G	1136.9	PASS	AC=1;AF=0.167;AN=6;BaseQRankSum=0.302;DP=250;Dels=0.00;FS=4.119;HaplotypeScore=7.6995;MLEAC=1;MLEAF=0.167;MQ=58.10;MQ0=0;MQRankSum=1.325;QD=4.55;ReadPosRankSum=0.234	GT:AD:DP:GQ:MLPSAC:MLPSAF:PL	0/0/0/0/0/1:210,40:250:72:1:0.167:1163,0,72,2147483647,2147483647,2147483647,2147483647											GATK	4777	gi|460390626|ref|XP_004240929.1|	PREDICTED: clathrin heavy chain 1-like [Solanum lycopersicum]	AT3G08530.1	Clathrin, heavy chain		Clathrin, heavy chain; FUNCTIONS IN: structural molecule activity, binding; INVOLVED IN: intracellular protein transport, vesicle-mediated transport; LOCATED IN: plasma membrane, chloroplast, membrane; EXPRESSED IN: guard cell, leaf; EXPRESSED DURING: seedling growth; CONTAINS InterPro DOMAIN/s: Clathrin, heavy chain (InterPro:IPR016341), Clathrin, heavy chain, linker/propeller domain (InterPro:I…		OG1_5296
Sp1_comp332050_c0_seq2	1435	.	A	T	139.9		AC=1;AF=0.167;AN=6;BaseQRankSum=0.780;DP=250;Dels=0.00;FS=6.306;HaplotypeScore=111.0811;MLEAC=1;MLEAF=0.167;MQ=59.51;MQ0=1;MQRankSum=0.286;QD=0.56;ReadPosRankSum=2.200	GT:AD:DP:GQ:MLPSAC:MLPSAF:PL	0/0/0/0/0/1:221,29:250:99:1:0.167:166,0,168,2147483647,2147483647,2147483647,2147483647											GATK	4777	gi|460390626|ref|XP_004240929.1|	PREDICTED: clathrin heavy chain 1-like [Solanum lycopersicum]	AT3G08530.1	Clathrin, heavy chain		Clathrin, heavy chain; FUNCTIONS IN: structural molecule activity, binding; INVOLVED IN: intracellular protein transport, vesicle-mediated transport; LOCATED IN: plasma membrane, chloroplast, membrane; EXPRESSED IN: guard cell, leaf; EXPRESSED DURING: seedling growth; CONTAINS InterPro DOMAIN/s: Clathrin, heavy chain (InterPro:IPR016341), Clathrin, heavy chain, linker/propeller domain (InterPro:I…		OG1_5296
Sp1_comp332050_c0_seq2	1641	.	G	T	186.9		AC=1;AF=0.167;AN=6;BaseQRankSum=5.468;DP=250;Dels=0.00;FS=4.454;HaplotypeScore=72.3403;MLEAC=1;MLEAF=0.167;MQ=58.23;MQ0=0;MQRankSum=-2.923;QD=0.75;ReadPosRankSum=7.312	GT:AD:DP:GQ:MLPSAC:MLPSAF:PL	0/0/0/0/0/1:173,77:250:99:1:0.167:213,0,112,2147483647,2147483647,2147483647,2147483647											GATK	4777	gi|460390626|ref|XP_004240929.1|	PREDICTED: clathrin heavy chain 1-like [Solanum lycopersicum]	AT3G08530.1	Clathrin, heavy chain		Clathrin, heavy chain; FUNCTIONS IN: structural molecule activity, binding; INVOLVED IN: intracellular protein transport, vesicle-mediated transport; LOCATED IN: plasma membrane, chloroplast, membrane; EXPRESSED IN: guard cell, leaf; EXPRESSED DURING: seedling growth; CONTAINS InterPro DOMAIN/s: Clathrin, heavy chain (InterPro:IPR016341), Clathrin, heavy chain, linker/propeller domain (InterPro:I…		OG1_5296
Sp1_comp332050_c0_seq2	1894	.	T	A	1404.9		AC=1;AF=0.167;AN=6;BaseQRankSum=0.380;DP=249;Dels=0.00;FS=0.000;HaplotypeScore=67.6926;MLEAC=1;MLEAF=0.167;MQ=59.61;MQ0=0;MQRankSum=1.572;QD=5.64;ReadPosRankSum=-0.509	GT:AD:DP:GQ:MLPSAC:MLPSAF:PL	0/0/0/0/0/1:197,52:249:46:1:0.167:1431,0,46,202,2147483647,2147483647,2147483647											GATK	4777	gi|460390626|ref|XP_004240929.1|	PREDICTED: clathrin heavy chain 1-like [Solanum lycopersicum]	AT3G08530.1	Clathrin, heavy chain		Clathrin, heavy chain; FUNCTIONS IN: structural molecule activity, binding; INVOLVED IN: intracellular protein transport, vesicle-mediated transport; LOCATED IN: plasma membrane, chloroplast, membrane; EXPRESSED IN: guard cell, leaf; EXPRESSED DURING: seedling growth; CONTAINS InterPro DOMAIN/s: Clathrin, heavy chain (InterPro:IPR016341), Clathrin, heavy chain, linker/propeller domain (InterPro:I…		OG1_5296
Sp1_comp332050_c0_seq2	2026	.	T	C	529.9	PASS	AC=1;AF=0.167;AN=6;BaseQRankSum=-1.128;DP=250;Dels=0.00;FS=1.658;HaplotypeScore=4.9973;MLEAC=1;MLEAF=0.167;MQ=59.56;MQ0=0;MQRankSum=0.218;QD=2.12;ReadPosRankSum=-0.131	GT:AD:DP:GQ:MLPSAC:MLPSAF:PL	0/0/0/0/0/1:223,27:250:99:1:0.167:556,0,142,2147483647,2147483647,2147483647,2147483647											GATK	4777	gi|460390626|ref|XP_004240929.1|	PREDICTED: clathrin heavy chain 1-like [Solanum lycopersicum]	AT3G08530.1	Clathrin, heavy chain		Clathrin, heavy chain; FUNCTIONS IN: structural molecule activity, binding; INVOLVED IN: intracellular protein transport, vesicle-mediated transport; LOCATED IN: plasma membrane, chloroplast, membrane; EXPRESSED IN: guard cell, leaf; EXPRESSED DURING: seedling growth; CONTAINS InterPro DOMAIN/s: Clathrin, heavy chain (InterPro:IPR016341), Clathrin, heavy chain, linker/propeller domain (InterPro:I…		OG1_5296
Sp1_comp332050_c0_seq2	2112	.	G	A	418.9		AC=1;AF=0.167;AN=6;BaseQRankSum=0.165;DP=249;Dels=0.00;FS=25.983;HaplotypeScore=84.3018;MLEAC=1;MLEAF=0.167;MQ=59.61;MQ0=0;MQRankSum=1.551;QD=1.68;ReadPosRankSum=0.954	GT:AD:DP:GQ:MLPSAC:MLPSAF:PL	0/0/0/0/0/1:231,18:249:99:1:0.167:445,0,144,2147483647,2147483647,2147483647,2147483647											GATK	4777	gi|460390626|ref|XP_004240929.1|	PREDICTED: clathrin heavy chain 1-like [Solanum lycopersicum]	AT3G08530.1	Clathrin, heavy chain		Clathrin, heavy chain; FUNCTIONS IN: structural molecule activity, binding; INVOLVED IN: intracellular protein transport, vesicle-mediated transport; LOCATED IN: plasma membrane, chloroplast, membrane; EXPRESSED IN: guard cell, leaf; EXPRESSED DURING: seedling growth; CONTAINS InterPro DOMAIN/s: Clathrin, heavy chain (InterPro:IPR016341), Clathrin, heavy chain, linker/propeller domain (InterPro:I…		OG1_5296
Sp1_comp332050_c0_seq2	2230	.	C	T	91.9		AC=1;AF=0.167;AN=6;BaseQRankSum=0.266;DP=250;Dels=0.00;FS=0.000;HaplotypeScore=22.1818;MLEAC=1;MLEAF=0.167;MQ=59.81;MQ0=0;MQRankSum=2.965;QD=0.37;ReadPosRankSum=-0.224	GT:AD:DP:GQ:MLPSAC:MLPSAF:PL	0/0/0/0/0/1:231,18:250:99:1:0.167:118,0,138,2147483647,2147483647,2147483647,2147483647											GATK	4777	gi|460390626|ref|XP_004240929.1|	PREDICTED: clathrin heavy chain 1-like [Solanum lycopersicum]	AT3G08530.1	Clathrin, heavy chain		Clathrin, heavy chain; FUNCTIONS IN: structural molecule activity, binding; INVOLVED IN: intracellular protein transport, vesicle-mediated transport; LOCATED IN: plasma membrane, chloroplast, membrane; EXPRESSED IN: guard cell, leaf; EXPRESSED DURING: seedling growth; CONTAINS InterPro DOMAIN/s: Clathrin, heavy chain (InterPro:IPR016341), Clathrin, heavy chain, linker/propeller domain (InterPro:I…		OG1_5296
Sp1_comp332050_c0_seq2	2272	.	A	G	112.9		AC=1;AF=0.167;AN=6;BaseQRankSum=1.769;DP=250;Dels=0.00;FS=31.267;HaplotypeScore=126.5708;MLEAC=1;MLEAF=0.167;MQ=59.84;MQ0=0;MQRankSum=0.098;QD=0.45;ReadPosRankSum=-1.730	GT:AD:DP:GQ:MLPSAC:MLPSAF:PL	0/0/0/0/0/1:209,41:250:99:1:0.167:139,0,135,2147483647,2147483647,2147483647,2147483647											GATK	4777	gi|460390626|ref|XP_004240929.1|	PREDICTED: clathrin heavy chain 1-like [Solanum lycopersicum]	AT3G08530.1	Clathrin, heavy chain		Clathrin, heavy chain; FUNCTIONS IN: structural molecule activity, binding; INVOLVED IN: intracellular protein transport, vesicle-mediated transport; LOCATED IN: plasma membrane, chloroplast, membrane; EXPRESSED IN: guard cell, leaf; EXPRESSED DURING: seedling growth; CONTAINS InterPro DOMAIN/s: Clathrin, heavy chain (InterPro:IPR016341), Clathrin, heavy chain, linker/propeller domain (InterPro:I…		OG1_5296
Sp1_comp332050_c0_seq2	2389	.	G	A	115.9		AC=1;AF=0.167;AN=6;BaseQRankSum=2.659;DP=250;Dels=0.00;FS=1.447;HaplotypeScore=19.4846;MLEAC=1;MLEAF=0.167;MQ=59.85;MQ0=0;MQRankSum=0.503;QD=0.46;ReadPosRankSum=2.148	GT:AD:DP:GQ:MLPSAC:MLPSAF:PL	0/0/0/0/0/1:215,35:250:99:1:0.167:142,0,168,2147483647,2147483647,2147483647,2147483647											GATK	4777	gi|460390626|ref|XP_004240929.1|	PREDICTED: clathrin heavy chain 1-like [Solanum lycopersicum]	AT3G08530.1	Clathrin, heavy chain		Clathrin, heavy chain; FUNCTIONS IN: structural molecule activity, binding; INVOLVED IN: intracellular protein transport, vesicle-mediated transport; LOCATED IN: plasma membrane, chloroplast, membrane; EXPRESSED IN: guard cell, leaf; EXPRESSED DURING: seedling growth; CONTAINS InterPro DOMAIN/s: Clathrin, heavy chain (InterPro:IPR016341), Clathrin, heavy chain, linker/propeller domain (InterPro:I…		OG1_5296
Sp1_comp332050_c0_seq2	2448	.	G	A	405.9		AC=1;AF=0.167;AN=6;BaseQRankSum=2.232;DP=250;Dels=0.00;FS=2.768;HaplotypeScore=97.3879;MLEAC=1;MLEAF=0.167;MQ=59.22;MQ0=0;MQRankSum=1.364;QD=1.62;ReadPosRankSum=-2.768	GT:AD:DP:GQ:MLPSAC:MLPSAF:PL	0/0/0/0/0/1:197,51:250:99:1:0.167:432,0,103,2147483647,2147483647,2147483647,2147483647											GATK	4777	gi|460390626|ref|XP_004240929.1|	PREDICTED: clathrin heavy chain 1-like [Solanum lycopersicum]	AT3G08530.1	Clathrin, heavy chain		Clathrin, heavy chain; FUNCTIONS IN: structural molecule activity, binding; INVOLVED IN: intracellular protein transport, vesicle-mediated transport; LOCATED IN: plasma membrane, chloroplast, membrane; EXPRESSED IN: guard cell, leaf; EXPRESSED DURING: seedling growth; CONTAINS InterPro DOMAIN/s: Clathrin, heavy chain (InterPro:IPR016341), Clathrin, heavy chain, linker/propeller domain (InterPro:I…		OG1_5296
Sp1_comp332050_c0_seq2	2863	.	A	G	81.9		AC=1;AF=0.167;AN=6;BaseQRankSum=2.623;DP=250;Dels=0.00;FS=25.545;HaplotypeScore=38.8810;MLEAC=1;MLEAF=0.167;MQ=59.19;MQ0=0;MQRankSum=-5.185;QD=0.33;ReadPosRankSum=0.463	GT:AD:DP:GQ:MLPSAC:MLPSAF:PL	0/0/0/0/0/1:239,11:250:99:1:0.167:108,0,197,2147483647,2147483647,2147483647,2147483647											GATK	4777	gi|460390626|ref|XP_004240929.1|	PREDICTED: clathrin heavy chain 1-like [Solanum lycopersicum]	AT3G08530.1	Clathrin, heavy chain		Clathrin, heavy chain; FUNCTIONS IN: structural molecule activity, binding; INVOLVED IN: intracellular protein transport, vesicle-mediated transport; LOCATED IN: plasma membrane, chloroplast, membrane; EXPRESSED IN: guard cell, leaf; EXPRESSED DURING: seedling growth; CONTAINS InterPro DOMAIN/s: Clathrin, heavy chain (InterPro:IPR016341), Clathrin, heavy chain, linker/propeller domain (InterPro:I…		OG1_5296
Sp1_comp332050_c0_seq2	2935	.	A	G	196.9		AC=1;AF=0.167;AN=6;BaseQRankSum=0.378;DP=250;Dels=0.00;FS=1.105;HaplotypeScore=60.6336;MLEAC=1;MLEAF=0.167;MQ=59.66;MQ0=0;MQRankSum=-0.639;QD=0.79;ReadPosRankSum=0.378	GT:AD:DP:GQ:MLPSAC:MLPSAF:PL	0/0/0/0/0/1:237,13:250:99:1:0.167:223,0,179,2147483647,2147483647,2147483647,2147483647											GATK	4777	gi|460390626|ref|XP_004240929.1|	PREDICTED: clathrin heavy chain 1-like [Solanum lycopersicum]	AT3G08530.1	Clathrin, heavy chain		Clathrin, heavy chain; FUNCTIONS IN: structural molecule activity, binding; INVOLVED IN: intracellular protein transport, vesicle-mediated transport; LOCATED IN: plasma membrane, chloroplast, membrane; EXPRESSED IN: guard cell, leaf; EXPRESSED DURING: seedling growth; CONTAINS InterPro DOMAIN/s: Clathrin, heavy chain (InterPro:IPR016341), Clathrin, heavy chain, linker/propeller domain (InterPro:I…		OG1_5296
Sp1_comp332050_c0_seq2	3198	.	A	G	94.9		AC=1;AF=0.167;AN=6;BaseQRankSum=0.494;DP=250;Dels=0.00;FS=2.620;HaplotypeScore=23.8136;MLEAC=1;MLEAF=0.167;MQ=58.75;MQ0=0;MQRankSum=-2.279;QD=0.38;ReadPosRankSum=3.418	GT:AD:DP:GQ:MLPSAC:MLPSAF:PL	0/0/0/0/0/1:239,11:250:99:1:0.167:121,0,143,2147483647,2147483647,2147483647,2147483647											GATK	4777	gi|460390626|ref|XP_004240929.1|	PREDICTED: clathrin heavy chain 1-like [Solanum lycopersicum]	AT3G08530.1	Clathrin, heavy chain		Clathrin, heavy chain; FUNCTIONS IN: structural molecule activity, binding; INVOLVED IN: intracellular protein transport, vesicle-mediated transport; LOCATED IN: plasma membrane, chloroplast, membrane; EXPRESSED IN: guard cell, leaf; EXPRESSED DURING: seedling growth; CONTAINS InterPro DOMAIN/s: Clathrin, heavy chain (InterPro:IPR016341), Clathrin, heavy chain, linker/propeller domain (InterPro:I…		OG1_5296
Sp1_comp332050_c0_seq2	3220	.	G	C	1511.44		AC=1;AF=0.167;AN=6;BaseQRankSum=0.191;DP=249;Dels=0.00;FS=2.737;HaplotypeScore=74.9988;MLEAC=1;MLEAF=0.167;MQ=59.43;MQ0=1;MQRankSum=1.635;QD=6.07;ReadPosRankSum=0.224	GT:AD:DP:GQ:MLPSAC:MLPSAF:PL	0/0/0/0/0/1:195,53:249:1:1:0.167:1535,0,1,108,2147483647,2147483647,2147483647											GATK	4777	gi|460390626|ref|XP_004240929.1|	PREDICTED: clathrin heavy chain 1-like [Solanum lycopersicum]	AT3G08530.1	Clathrin, heavy chain		Clathrin, heavy chain; FUNCTIONS IN: structural molecule activity, binding; INVOLVED IN: intracellular protein transport, vesicle-mediated transport; LOCATED IN: plasma membrane, chloroplast, membrane; EXPRESSED IN: guard cell, leaf; EXPRESSED DURING: seedling growth; CONTAINS InterPro DOMAIN/s: Clathrin, heavy chain (InterPro:IPR016341), Clathrin, heavy chain, linker/propeller domain (InterPro:I…		OG1_5296
Sp1_comp332050_c0_seq2	3231	.	A	G	57.9		AC=1;AF=0.167;AN=6;BaseQRankSum=1.556;DP=250;Dels=0.00;FS=11.832;HaplotypeScore=18.0038;MLEAC=1;MLEAF=0.167;MQ=59.55;MQ0=1;MQRankSum=-0.546;QD=0.23;ReadPosRankSum=1.165	GT:AD:DP:GQ:MLPSAC:MLPSAF:PL	0/0/0/0/0/1:239,11:250:84:1:0.167:84,0,179,2147483647,2147483647,2147483647,2147483647											GATK	4777	gi|460390626|ref|XP_004240929.1|	PREDICTED: clathrin heavy chain 1-like [Solanum lycopersicum]	AT3G08530.1	Clathrin, heavy chain		Clathrin, heavy chain; FUNCTIONS IN: structural molecule activity, binding; INVOLVED IN: intracellular protein transport, vesicle-mediated transport; LOCATED IN: plasma membrane, chloroplast, membrane; EXPRESSED IN: guard cell, leaf; EXPRESSED DURING: seedling growth; CONTAINS InterPro DOMAIN/s: Clathrin, heavy chain (InterPro:IPR016341), Clathrin, heavy chain, linker/propeller domain (InterPro:I…		OG1_5296
Sp1_comp332050_c0_seq2	3251	.	G	A	801.9		AC=1;AF=0.167;AN=6;BaseQRankSum=0.469;DP=250;Dels=0.00;FS=4.384;HaplotypeScore=22.9634;MLEAC=1;MLEAF=0.167;MQ=59.51;MQ0=2;MQRankSum=0.975;QD=3.21;ReadPosRankSum=1.711	GT:AD:DP:GQ:MLPSAC:MLPSAF:PL	0/0/0/0/0/1:213,36:250:99:1:0.167:828,0,102,2147483647,2147483647,2147483647,2147483647											GATK	4777	gi|460390626|ref|XP_004240929.1|	PREDICTED: clathrin heavy chain 1-like [Solanum lycopersicum]	AT3G08530.1	Clathrin, heavy chain		Clathrin, heavy chain; FUNCTIONS IN: structural molecule activity, binding; INVOLVED IN: intracellular protein transport, vesicle-mediated transport; LOCATED IN: plasma membrane, chloroplast, membrane; EXPRESSED IN: guard cell, leaf; EXPRESSED DURING: seedling growth; CONTAINS InterPro DOMAIN/s: Clathrin, heavy chain (InterPro:IPR016341), Clathrin, heavy chain, linker/propeller domain (InterPro:I…		OG1_5296
Sp1_comp332050_c0_seq2	3397	.	T	C	713.9		AC=1;AF=0.167;AN=6;BaseQRankSum=1.387;DP=250;Dels=0.00;FS=0.742;HaplotypeScore=57.1543;MLEAC=1;MLEAF=0.167;MQ=59.28;MQ0=0;MQRankSum=-0.012;QD=2.86;ReadPosRankSum=1.068	GT:AD:DP:GQ:MLPSAC:MLPSAF:PL	0/0/0/0/0/1:221,29:250:99:1:0.167:740,0,113,2147483647,2147483647,2147483647,2147483647											GATK	4777	gi|460390626|ref|XP_004240929.1|	PREDICTED: clathrin heavy chain 1-like [Solanum lycopersicum]	AT3G08530.1	Clathrin, heavy chain		Clathrin, heavy chain; FUNCTIONS IN: structural molecule activity, binding; INVOLVED IN: intracellular protein transport, vesicle-mediated transport; LOCATED IN: plasma membrane, chloroplast, membrane; EXPRESSED IN: guard cell, leaf; EXPRESSED DURING: seedling growth; CONTAINS InterPro DOMAIN/s: Clathrin, heavy chain (InterPro:IPR016341), Clathrin, heavy chain, linker/propeller domain (InterPro:I…		OG1_5296
Sp1_comp332050_c0_seq2	3465	.	C	T	789.9		AC=1;AF=0.167;AN=6;BaseQRankSum=0.638;DP=249;Dels=0.00;FS=2.486;HaplotypeScore=50.8393;MLEAC=1;MLEAF=0.167;MQ=59.91;MQ0=0;MQRankSum=1.311;QD=3.17;ReadPosRankSum=0.174	GT:AD:DP:GQ:MLPSAC:MLPSAF:PL	0/0/0/0/0/1:217,32:249:99:1:0.167:816,0,107,2147483647,2147483647,2147483647,2147483647											GATK	4777	gi|460390626|ref|XP_004240929.1|	PREDICTED: clathrin heavy chain 1-like [Solanum lycopersicum]	AT3G08530.1	Clathrin, heavy chain		Clathrin, heavy chain; FUNCTIONS IN: structural molecule activity, binding; INVOLVED IN: intracellular protein transport, vesicle-mediated transport; LOCATED IN: plasma membrane, chloroplast, membrane; EXPRESSED IN: guard cell, leaf; EXPRESSED DURING: seedling growth; CONTAINS InterPro DOMAIN/s: Clathrin, heavy chain (InterPro:IPR016341), Clathrin, heavy chain, linker/propeller domain (InterPro:I…		OG1_5296
Sp1_comp332050_c0_seq2	3510	.	G	T	618.9		AC=1;AF=0.167;AN=6;BaseQRankSum=-0.102;DP=248;Dels=0.00;FS=2.850;HaplotypeScore=59.1294;MLEAC=1;MLEAF=0.167;MQ=59.48;MQ0=0;MQRankSum=0.236;QD=2.50;ReadPosRankSum=0.502	GT:AD:DP:GQ:MLPSAC:MLPSAF:PL	0/0/0/0/0/1:220,26:248:99:1:0.167:645,0,118,2147483647,2147483647,2147483647,2147483647											GATK	4777	gi|460390626|ref|XP_004240929.1|	PREDICTED: clathrin heavy chain 1-like [Solanum lycopersicum]	AT3G08530.1	Clathrin, heavy chain		Clathrin, heavy chain; FUNCTIONS IN: structural molecule activity, binding; INVOLVED IN: intracellular protein transport, vesicle-mediated transport; LOCATED IN: plasma membrane, chloroplast, membrane; EXPRESSED IN: guard cell, leaf; EXPRESSED DURING: seedling growth; CONTAINS InterPro DOMAIN/s: Clathrin, heavy chain (InterPro:IPR016341), Clathrin, heavy chain, linker/propeller domain (InterPro:I…		OG1_5296
Sp1_comp332050_c0_seq2	3540	.	G	A	847.9		AC=1;AF=0.167;AN=6;BaseQRankSum=-0.031;DP=250;Dels=0.00;FS=0.000;HaplotypeScore=99.0716;MLEAC=1;MLEAF=0.167;MQ=59.31;MQ0=1;MQRankSum=1.126;QD=3.39;ReadPosRankSum=0.806	GT:AD:DP:GQ:MLPSAC:MLPSAF:PL	0/0/0/0/0/1:219,31:250:99:1:0.167:874,0,106,2147483647,2147483647,2147483647,2147483647											GATK	4777	gi|460390626|ref|XP_004240929.1|	PREDICTED: clathrin heavy chain 1-like [Solanum lycopersicum]	AT3G08530.1	Clathrin, heavy chain		Clathrin, heavy chain; FUNCTIONS IN: structural molecule activity, binding; INVOLVED IN: intracellular protein transport, vesicle-mediated transport; LOCATED IN: plasma membrane, chloroplast, membrane; EXPRESSED IN: guard cell, leaf; EXPRESSED DURING: seedling growth; CONTAINS InterPro DOMAIN/s: Clathrin, heavy chain (InterPro:IPR016341), Clathrin, heavy chain, linker/propeller domain (InterPro:I…		OG1_5296
Sp1_comp332050_c0_seq2	3548	.	G	A	852.9		AC=1;AF=0.167;AN=6;BaseQRankSum=0.984;DP=250;Dels=0.00;FS=0.694;HaplotypeScore=128.6953;MLEAC=1;MLEAF=0.167;MQ=59.48;MQ0=1;MQRankSum=1.108;QD=3.41;ReadPosRankSum=0.978	GT:AD:DP:GQ:MLPSAC:MLPSAF:PL	0/0/0/0/0/1:218,32:250:99:1:0.167:879,0,102,2147483647,2147483647,2147483647,2147483647											GATK	4777	gi|460390626|ref|XP_004240929.1|	PREDICTED: clathrin heavy chain 1-like [Solanum lycopersicum]	AT3G08530.1	Clathrin, heavy chain		Clathrin, heavy chain; FUNCTIONS IN: structural molecule activity, binding; INVOLVED IN: intracellular protein transport, vesicle-mediated transport; LOCATED IN: plasma membrane, chloroplast, membrane; EXPRESSED IN: guard cell, leaf; EXPRESSED DURING: seedling growth; CONTAINS InterPro DOMAIN/s: Clathrin, heavy chain (InterPro:IPR016341), Clathrin, heavy chain, linker/propeller domain (InterPro:I…		OG1_5296
Sp1_comp332050_c0_seq2	3571	.	C	T	186.9		AC=1;AF=0.167;AN=6;BaseQRankSum=-0.173;DP=250;Dels=0.00;FS=0.000;HaplotypeScore=52.4829;MLEAC=1;MLEAF=0.167;MQ=59.59;MQ0=0;MQRankSum=0.168;QD=0.75;ReadPosRankSum=0.285	GT:AD:DP:GQ:MLPSAC:MLPSAF:PL	0/0/0/0/0/1:240,10:250:97:1:0.167:213,0,97,2147483647,2147483647,2147483647,2147483647											GATK	4777	gi|460390626|ref|XP_004240929.1|	PREDICTED: clathrin heavy chain 1-like [Solanum lycopersicum]	AT3G08530.1	Clathrin, heavy chain		Clathrin, heavy chain; FUNCTIONS IN: structural molecule activity, binding; INVOLVED IN: intracellular protein transport, vesicle-mediated transport; LOCATED IN: plasma membrane, chloroplast, membrane; EXPRESSED IN: guard cell, leaf; EXPRESSED DURING: seedling growth; CONTAINS InterPro DOMAIN/s: Clathrin, heavy chain (InterPro:IPR016341), Clathrin, heavy chain, linker/propeller domain (InterPro:I…		OG1_5296
Sp1_comp332050_c0_seq2	3581	.	A	G	470.9		AC=1;AF=0.167;AN=6;BaseQRankSum=2.039;DP=250;Dels=0.00;FS=4.785;HaplotypeScore=13.8647;MLEAC=1;MLEAF=0.167;MQ=59.25;MQ0=0;MQRankSum=1.326;QD=1.88;ReadPosRankSum=-0.164	GT:AD:DP:GQ:MLPSAC:MLPSAF:PL	0/0/0/0/0/1:220,30:250:99:1:0.167:497,0,104,2147483647,2147483647,2147483647,2147483647											GATK	4777	gi|460390626|ref|XP_004240929.1|	PREDICTED: clathrin heavy chain 1-like [Solanum lycopersicum]	AT3G08530.1	Clathrin, heavy chain		Clathrin, heavy chain; FUNCTIONS IN: structural molecule activity, binding; INVOLVED IN: intracellular protein transport, vesicle-mediated transport; LOCATED IN: plasma membrane, chloroplast, membrane; EXPRESSED IN: guard cell, leaf; EXPRESSED DURING: seedling growth; CONTAINS InterPro DOMAIN/s: Clathrin, heavy chain (InterPro:IPR016341), Clathrin, heavy chain, linker/propeller domain (InterPro:I…		OG1_5296
Sp1_comp332050_c0_seq2	3586	.	A	G	565.9		AC=1;AF=0.167;AN=6;BaseQRankSum=-0.136;DP=250;Dels=0.00;FS=4.584;HaplotypeScore=118.4785;MLEAC=1;MLEAF=0.167;MQ=59.30;MQ0=0;MQRankSum=0.993;QD=2.26;ReadPosRankSum=-0.553	GT:AD:DP:GQ:MLPSAC:MLPSAF:PL	0/0/0/0/0/1:215,33:250:93:1:0.167:592,0,93,2147483647,2147483647,2147483647,2147483647											GATK	4777	gi|460390626|ref|XP_004240929.1|	PREDICTED: clathrin heavy chain 1-like [Solanum lycopersicum]	AT3G08530.1	Clathrin, heavy chain		Clathrin, heavy chain; FUNCTIONS IN: structural molecule activity, binding; INVOLVED IN: intracellular protein transport, vesicle-mediated transport; LOCATED IN: plasma membrane, chloroplast, membrane; EXPRESSED IN: guard cell, leaf; EXPRESSED DURING: seedling growth; CONTAINS InterPro DOMAIN/s: Clathrin, heavy chain (InterPro:IPR016341), Clathrin, heavy chain, linker/propeller domain (InterPro:I…		OG1_5296
Sp1_comp332050_c0_seq2	3618	.	G	A	691.9		AC=1;AF=0.167;AN=6;BaseQRankSum=-1.177;DP=250;Dels=0.00;FS=3.779;HaplotypeScore=56.8853;MLEAC=1;MLEAF=0.167;MQ=59.56;MQ0=0;MQRankSum=0.790;QD=2.77;ReadPosRankSum=-0.117	GT:AD:DP:GQ:MLPSAC:MLPSAF:PL	0/0/0/0/0/1:222,27:250:99:1:0.167:718,0,102,2147483647,2147483647,2147483647,2147483647											GATK	4777	gi|460390626|ref|XP_004240929.1|	PREDICTED: clathrin heavy chain 1-like [Solanum lycopersicum]	AT3G08530.1	Clathrin, heavy chain		Clathrin, heavy chain; FUNCTIONS IN: structural molecule activity, binding; INVOLVED IN: intracellular protein transport, vesicle-mediated transport; LOCATED IN: plasma membrane, chloroplast, membrane; EXPRESSED IN: guard cell, leaf; EXPRESSED DURING: seedling growth; CONTAINS InterPro DOMAIN/s: Clathrin, heavy chain (InterPro:IPR016341), Clathrin, heavy chain, linker/propeller domain (InterPro:I…		OG1_5296
Sp1_comp332050_c0_seq2	3745	.	A	T	542.9		AC=1;AF=0.167;AN=6;BaseQRankSum=-0.475;DP=250;Dels=0.00;FS=0.000;HaplotypeScore=31.3044;MLEAC=1;MLEAF=0.167;MQ=59.62;MQ0=0;MQRankSum=0.993;QD=2.17;ReadPosRankSum=1.247	GT:AD:DP:GQ:MLPSAC:MLPSAF:PL	0/0/0/0/0/1:224,26:250:99:1:0.167:569,0,142,2147483647,2147483647,2147483647,2147483647											GATK	4777	gi|460390626|ref|XP_004240929.1|	PREDICTED: clathrin heavy chain 1-like [Solanum lycopersicum]	AT3G08530.1	Clathrin, heavy chain		Clathrin, heavy chain; FUNCTIONS IN: structural molecule activity, binding; INVOLVED IN: intracellular protein transport, vesicle-mediated transport; LOCATED IN: plasma membrane, chloroplast, membrane; EXPRESSED IN: guard cell, leaf; EXPRESSED DURING: seedling growth; CONTAINS InterPro DOMAIN/s: Clathrin, heavy chain (InterPro:IPR016341), Clathrin, heavy chain, linker/propeller domain (InterPro:I…		OG1_5296
Sp1_comp332050_c0_seq2	3805	.	T	C	367.9		AC=1;AF=0.167;AN=6;BaseQRankSum=3.020;DP=249;Dels=0.00;FS=0.000;HaplotypeScore=61.7471;MLEAC=1;MLEAF=0.167;MQ=59.68;MQ0=0;MQRankSum=0.459;QD=1.48;ReadPosRankSum=1.005	GT:AD:DP:GQ:MLPSAC:MLPSAF:PL	0/0/0/0/0/1:232,17:249:99:1:0.167:394,0,137,2147483647,2147483647,2147483647,2147483647											GATK	4777	gi|460390626|ref|XP_004240929.1|	PREDICTED: clathrin heavy chain 1-like [Solanum lycopersicum]	AT3G08530.1	Clathrin, heavy chain		Clathrin, heavy chain; FUNCTIONS IN: structural molecule activity, binding; INVOLVED IN: intracellular protein transport, vesicle-mediated transport; LOCATED IN: plasma membrane, chloroplast, membrane; EXPRESSED IN: guard cell, leaf; EXPRESSED DURING: seedling growth; CONTAINS InterPro DOMAIN/s: Clathrin, heavy chain (InterPro:IPR016341), Clathrin, heavy chain, linker/propeller domain (InterPro:I…		OG1_5296
Sp1_comp332050_c0_seq2	3895	.	G	A	264.9		AC=1;AF=0.167;AN=6;BaseQRankSum=-1.281;DP=249;Dels=0.00;FS=1.008;HaplotypeScore=49.4313;MLEAC=1;MLEAF=0.167;MQ=59.72;MQ0=0;MQRankSum=-0.095;QD=1.06;ReadPosRankSum=-0.584	GT:AD:DP:GQ:MLPSAC:MLPSAF:PL	0/0/0/0/0/1:233,15:249:99:1:0.167:291,0,173,2147483647,2147483647,2147483647,2147483647											GATK	4777	gi|460390626|ref|XP_004240929.1|	PREDICTED: clathrin heavy chain 1-like [Solanum lycopersicum]	AT3G08530.1	Clathrin, heavy chain		Clathrin, heavy chain; FUNCTIONS IN: structural molecule activity, binding; INVOLVED IN: intracellular protein transport, vesicle-mediated transport; LOCATED IN: plasma membrane, chloroplast, membrane; EXPRESSED IN: guard cell, leaf; EXPRESSED DURING: seedling growth; CONTAINS InterPro DOMAIN/s: Clathrin, heavy chain (InterPro:IPR016341), Clathrin, heavy chain, linker/propeller domain (InterPro:I…		OG1_5296
Sp1_comp332050_c0_seq2	4398	.	T	C	324.9		AC=1;AF=0.167;AN=6;BaseQRankSum=3.594;DP=250;Dels=0.00;FS=0.000;HaplotypeScore=110.8401;MLEAC=1;MLEAF=0.167;MQ=59.89;MQ0=0;MQRankSum=-0.776;QD=1.30;ReadPosRankSum=4.076	GT:AD:DP:GQ:MLPSAC:MLPSAF:PL	0/0/0/0/0/1:215,35:250:99:1:0.167:351,0,131,2147483647,2147483647,2147483647,2147483647											GATK	4777	gi|460390626|ref|XP_004240929.1|	PREDICTED: clathrin heavy chain 1-like [Solanum lycopersicum]	AT3G08530.1	Clathrin, heavy chain		Clathrin, heavy chain; FUNCTIONS IN: structural molecule activity, binding; INVOLVED IN: intracellular protein transport, vesicle-mediated transport; LOCATED IN: plasma membrane, chloroplast, membrane; EXPRESSED IN: guard cell, leaf; EXPRESSED DURING: seedling growth; CONTAINS InterPro DOMAIN/s: Clathrin, heavy chain (InterPro:IPR016341), Clathrin, heavy chain, linker/propeller domain (InterPro:I…		OG1_5296
Sp1_comp332050_c0_seq2	4399	.	T	C	312.9		AC=1;AF=0.167;AN=6;BaseQRankSum=2.928;DP=250;Dels=0.00;FS=0.000;HaplotypeScore=104.8409;MLEAC=1;MLEAF=0.167;MQ=59.89;MQ0=0;MQRankSum=0.421;QD=1.25;ReadPosRankSum=2.933	GT:AD:DP:GQ:MLPSAC:MLPSAF:PL	0/0/0/0/0/1:214,35:250:99:1:0.167:339,0,135,2147483647,2147483647,2147483647,2147483647											GATK	4777	gi|460390626|ref|XP_004240929.1|	PREDICTED: clathrin heavy chain 1-like [Solanum lycopersicum]	AT3G08530.1	Clathrin, heavy chain		Clathrin, heavy chain; FUNCTIONS IN: structural molecule activity, binding; INVOLVED IN: intracellular protein transport, vesicle-mediated transport; LOCATED IN: plasma membrane, chloroplast, membrane; EXPRESSED IN: guard cell, leaf; EXPRESSED DURING: seedling growth; CONTAINS InterPro DOMAIN/s: Clathrin, heavy chain (InterPro:IPR016341), Clathrin, heavy chain, linker/propeller domain (InterPro:I…		OG1_5296
Sp1_comp332050_c0_seq2	4636	.	T	C	615.9		AC=1;AF=0.167;AN=6;BaseQRankSum=1.976;DP=250;Dels=0.00;FS=8.234;HaplotypeScore=62.3226;MLEAC=1;MLEAF=0.167;MQ=59.57;MQ0=0;MQRankSum=-0.850;QD=2.46;ReadPosRankSum=0.468	GT:AD:DP:GQ:MLPSAC:MLPSAF:PL	0/0/0/0/0/1:224,26:250:98:1:0.167:642,0,98,2147483647,2147483647,2147483647,2147483647											GATK	4777	gi|460390626|ref|XP_004240929.1|	PREDICTED: clathrin heavy chain 1-like [Solanum lycopersicum]	AT3G08530.1	Clathrin, heavy chain		Clathrin, heavy chain; FUNCTIONS IN: structural molecule activity, binding; INVOLVED IN: intracellular protein transport, vesicle-mediated transport; LOCATED IN: plasma membrane, chloroplast, membrane; EXPRESSED IN: guard cell, leaf; EXPRESSED DURING: seedling growth; CONTAINS InterPro DOMAIN/s: Clathrin, heavy chain (InterPro:IPR016341), Clathrin, heavy chain, linker/propeller domain (InterPro:I…		OG1_5296
Sp1_comp332050_c0_seq2	4734	.	C	A	766.9		AC=1;AF=0.167;AN=6;BaseQRankSum=-1.093;DP=245;Dels=0.00;FS=1.924;HaplotypeScore=33.4107;MLEAC=1;MLEAF=0.167;MQ=57.36;MQ0=1;MQRankSum=2.021;QD=3.13;ReadPosRankSum=0.252	GT:AD:DP:GQ:MLPSAC:MLPSAF:PL	0/0/0/0/0/1:216,29:245:99:1:0.167:793,0,117,2147483647,2147483647,2147483647,2147483647											GATK	4777	gi|460390626|ref|XP_004240929.1|	PREDICTED: clathrin heavy chain 1-like [Solanum lycopersicum]	AT3G08530.1	Clathrin, heavy chain		Clathrin, heavy chain; FUNCTIONS IN: structural molecule activity, binding; INVOLVED IN: intracellular protein transport, vesicle-mediated transport; LOCATED IN: plasma membrane, chloroplast, membrane; EXPRESSED IN: guard cell, leaf; EXPRESSED DURING: seedling growth; CONTAINS InterPro DOMAIN/s: Clathrin, heavy chain (InterPro:IPR016341), Clathrin, heavy chain, linker/propeller domain (InterPro:I…		OG1_5296
Sp1_comp332050_c0_seq2	4762	.	G	A	514.9		AC=1;AF=0.167;AN=6;BaseQRankSum=1.206;DP=236;Dels=0.00;FS=12.688;HaplotypeScore=33.9567;MLEAC=1;MLEAF=0.167;MQ=55.97;MQ0=1;MQRankSum=-2.979;QD=2.18;ReadPosRankSum=-2.131	GT:AD:DP:GQ:MLPSAC:MLPSAF:PL	0/0/0/0/0/1:214,22:236:99:1:0.167:541,0,140,2147483647,2147483647,2147483647,2147483647											GATK	4777	gi|460390626|ref|XP_004240929.1|	PREDICTED: clathrin heavy chain 1-like [Solanum lycopersicum]	AT3G08530.1	Clathrin, heavy chain		Clathrin, heavy chain; FUNCTIONS IN: structural molecule activity, binding; INVOLVED IN: intracellular protein transport, vesicle-mediated transport; LOCATED IN: plasma membrane, chloroplast, membrane; EXPRESSED IN: guard cell, leaf; EXPRESSED DURING: seedling growth; CONTAINS InterPro DOMAIN/s: Clathrin, heavy chain (InterPro:IPR016341), Clathrin, heavy chain, linker/propeller domain (InterPro:I…		OG1_5296
Sp1_comp332050_c0_seq2	4777	.	C	T	209.3	PASS	AC=2;AF=0.333;AN=6;BaseQRankSum=-3.215;DP=24;Dels=0.00;FS=11.781;HaplotypeScore=0.0000;MLEAC=2;MLEAF=0.333;MQ=56.33;MQ0=0;MQRankSum=-0.337;QD=8.72;ReadPosRankSum=-3.521	GT:AD:DP:GQ:MLPSAC:MLPSAF:PL	0/0/0/0/1/1:16,8:24:6:2:0.333:234,9,0,6,24,64,2147483647											GATK	4777	gi|460390626|ref|XP_004240929.1|	PREDICTED: clathrin heavy chain 1-like [Solanum lycopersicum]	AT3G08530.1	Clathrin, heavy chain		Clathrin, heavy chain; FUNCTIONS IN: structural molecule activity, binding; INVOLVED IN: intracellular protein transport, vesicle-mediated transport; LOCATED IN: plasma membrane, chloroplast, membrane; EXPRESSED IN: guard cell, leaf; EXPRESSED DURING: seedling growth; CONTAINS InterPro DOMAIN/s: Clathrin, heavy chain (InterPro:IPR016341), Clathrin, heavy chain, linker/propeller domain (InterPro:I…		OG1_5296
Sp1_comp332050_c0_seq2	478	.	C	G	2586.9	PASS	AC=2;AF=0.333;AN=6;BaseQRankSum=1.758;DP=250;Dels=0.00;FS=2.964;HaplotypeScore=2.7880;MLEAC=2;MLEAF=0.333;MQ=59.61;MQ0=1;MQRankSum=-0.029;QD=10.35;ReadPosRankSum=1.152	GT:AD:DP:GQ:MLPSAC:MLPSAF:PL	0/0/0/0/1/1:155,95:250:41:2:0.333:2613,103,0,41,199,2147483647,2147483647											GATK	4777	gi|460390626|ref|XP_004240929.1|	PREDICTED: clathrin heavy chain 1-like [Solanum lycopersicum]	AT3G08530.1	Clathrin, heavy chain		Clathrin, heavy chain; FUNCTIONS IN: structural molecule activity, binding; INVOLVED IN: intracellular protein transport, vesicle-mediated transport; LOCATED IN: plasma membrane, chloroplast, membrane; EXPRESSED IN: guard cell, leaf; EXPRESSED DURING: seedling growth; CONTAINS InterPro DOMAIN/s: Clathrin, heavy chain (InterPro:IPR016341), Clathrin, heavy chain, linker/propeller domain (InterPro:I…		OG1_5296
Sp1_comp332050_c0_seq2	511	.	C	T	790.9		AC=1;AF=0.167;AN=6;BaseQRankSum=-1.058;DP=250;Dels=0.00;FS=5.702;HaplotypeScore=14.6820;MLEAC=1;MLEAF=0.167;MQ=59.98;MQ0=0;MQRankSum=-0.374;QD=3.16;ReadPosRankSum=0.696	GT:AD:DP:GQ:MLPSAC:MLPSAF:PL	0/0/0/0/0/1:214,36:250:99:1:0.167:817,0,104,2147483647,2147483647,2147483647,2147483647											GATK	4777	gi|460390626|ref|XP_004240929.1|	PREDICTED: clathrin heavy chain 1-like [Solanum lycopersicum]	AT3G08530.1	Clathrin, heavy chain		Clathrin, heavy chain; FUNCTIONS IN: structural molecule activity, binding; INVOLVED IN: intracellular protein transport, vesicle-mediated transport; LOCATED IN: plasma membrane, chloroplast, membrane; EXPRESSED IN: guard cell, leaf; EXPRESSED DURING: seedling growth; CONTAINS InterPro DOMAIN/s: Clathrin, heavy chain (InterPro:IPR016341), Clathrin, heavy chain, linker/propeller domain (InterPro:I…		OG1_5296
Sp1_comp332050_c0_seq2	676	.	G	A	829.9		AC=1;AF=0.167;AN=6;BaseQRankSum=1.735;DP=250;Dels=0.00;FS=0.000;HaplotypeScore=32.8122;MLEAC=1;MLEAF=0.167;MQ=58.16;MQ0=0;MQRankSum=1.119;QD=3.32;ReadPosRankSum=0.995	GT:AD:DP:GQ:MLPSAC:MLPSAF:PL	0/0/0/0/0/1:220,30:250:99:1:0.167:856,0,104,2147483647,2147483647,2147483647,2147483647											GATK	4777	gi|460390626|ref|XP_004240929.1|	PREDICTED: clathrin heavy chain 1-like [Solanum lycopersicum]	AT3G08530.1	Clathrin, heavy chain		Clathrin, heavy chain; FUNCTIONS IN: structural molecule activity, binding; INVOLVED IN: intracellular protein transport, vesicle-mediated transport; LOCATED IN: plasma membrane, chloroplast, membrane; EXPRESSED IN: guard cell, leaf; EXPRESSED DURING: seedling growth; CONTAINS InterPro DOMAIN/s: Clathrin, heavy chain (InterPro:IPR016341), Clathrin, heavy chain, linker/propeller domain (InterPro:I…		OG1_5296
Sp1_comp332050_c0_seq2	694	.	G	T	162.9		AC=1;AF=0.167;AN=6;BaseQRankSum=0.528;DP=250;Dels=0.00;FS=3.666;HaplotypeScore=19.7209;MLEAC=1;MLEAF=0.167;MQ=59.16;MQ0=0;MQRankSum=-0.243;QD=0.65;ReadPosRankSum=-0.308	GT:AD:DP:GQ:MLPSAC:MLPSAF:PL	0/0/0/0/0/1:218,32:250:99:1:0.167:189,0,165,2147483647,2147483647,2147483647,2147483647											GATK	4777	gi|460390626|ref|XP_004240929.1|	PREDICTED: clathrin heavy chain 1-like [Solanum lycopersicum]	AT3G08530.1	Clathrin, heavy chain		Clathrin, heavy chain; FUNCTIONS IN: structural molecule activity, binding; INVOLVED IN: intracellular protein transport, vesicle-mediated transport; LOCATED IN: plasma membrane, chloroplast, membrane; EXPRESSED IN: guard cell, leaf; EXPRESSED DURING: seedling growth; CONTAINS InterPro DOMAIN/s: Clathrin, heavy chain (InterPro:IPR016341), Clathrin, heavy chain, linker/propeller domain (InterPro:I…		OG1_5296
Sp1_comp332050_c0_seq2	730	.	G	A	466.9		AC=1;AF=0.167;AN=6;BaseQRankSum=1.497;DP=250;Dels=0.00;FS=7.217;HaplotypeScore=3.9980;MLEAC=1;MLEAF=0.167;MQ=59.29;MQ0=0;MQRankSum=1.271;QD=1.87;ReadPosRankSum=1.685	GT:AD:DP:GQ:MLPSAC:MLPSAF:PL	0/0/0/0/0/1:204,46:250:99:1:0.167:493,0,121,2147483647,2147483647,2147483647,2147483647											GATK	4777	gi|460390626|ref|XP_004240929.1|	PREDICTED: clathrin heavy chain 1-like [Solanum lycopersicum]	AT3G08530.1	Clathrin, heavy chain		Clathrin, heavy chain; FUNCTIONS IN: structural molecule activity, binding; INVOLVED IN: intracellular protein transport, vesicle-mediated transport; LOCATED IN: plasma membrane, chloroplast, membrane; EXPRESSED IN: guard cell, leaf; EXPRESSED DURING: seedling growth; CONTAINS InterPro DOMAIN/s: Clathrin, heavy chain (InterPro:IPR016341), Clathrin, heavy chain, linker/propeller domain (InterPro:I…		OG1_5296
Sp1_comp332050_c0_seq2	868	.	A	T	353.9		AC=1;AF=0.167;AN=6;BaseQRankSum=-2.554;DP=250;Dels=0.00;FS=25.373;HaplotypeScore=86.9897;MLEAC=1;MLEAF=0.167;MQ=58.75;MQ0=1;MQRankSum=-2.094;QD=1.42;ReadPosRankSum=-1.467	GT:AD:DP:GQ:MLPSAC:MLPSAF:PL	0/0/0/0/0/1:220,30:250:99:1:0.167:380,0,135,2147483647,2147483647,2147483647,2147483647											GATK	4777	gi|460390626|ref|XP_004240929.1|	PREDICTED: clathrin heavy chain 1-like [Solanum lycopersicum]	AT3G08530.1	Clathrin, heavy chain		Clathrin, heavy chain; FUNCTIONS IN: structural molecule activity, binding; INVOLVED IN: intracellular protein transport, vesicle-mediated transport; LOCATED IN: plasma membrane, chloroplast, membrane; EXPRESSED IN: guard cell, leaf; EXPRESSED DURING: seedling growth; CONTAINS InterPro DOMAIN/s: Clathrin, heavy chain (InterPro:IPR016341), Clathrin, heavy chain, linker/propeller domain (InterPro:I…		OG1_5296
Sp1_comp332050_c0_seq2	870	.	C	A	1425.54		AC=2;AF=0.333;AN=6;BaseQRankSum=1.498;DP=250;Dels=0.00;FS=15.316;HaplotypeScore=118.0914;MLEAC=2;MLEAF=0.333;MQ=59.00;MQ0=0;MQRankSum=1.412;QD=5.70;ReadPosRankSum=3.631	GT:AD:DP:GQ:MLPSAC:MLPSAF:PL	0/0/0/0/1/1:198,52:250:8:2:0.333:1451,8,0,94,2147483647,2147483647,2147483647											GATK	4777	gi|460390626|ref|XP_004240929.1|	PREDICTED: clathrin heavy chain 1-like [Solanum lycopersicum]	AT3G08530.1	Clathrin, heavy chain		Clathrin, heavy chain; FUNCTIONS IN: structural molecule activity, binding; INVOLVED IN: intracellular protein transport, vesicle-mediated transport; LOCATED IN: plasma membrane, chloroplast, membrane; EXPRESSED IN: guard cell, leaf; EXPRESSED DURING: seedling growth; CONTAINS InterPro DOMAIN/s: Clathrin, heavy chain (InterPro:IPR016341), Clathrin, heavy chain, linker/propeller domain (InterPro:I…		OG1_5296
Sp1_comp332050_c0_seq2	883	.	C	A	39.9	LowQual;	AC=1;AF=0.167;AN=6;BaseQRankSum=-0.729;DP=248;Dels=0.00;FS=2.674;HaplotypeScore=24.1570;MLEAC=1;MLEAF=0.167;MQ=58.96;MQ0=0;MQRankSum=1.101;QD=0.16;ReadPosRankSum=0.107	GT:AD:DP:GQ:MLPSAC:MLPSAF:PL	0/0/0/0/0/1:235,12:248:66:1:0.167:66,0,173,2147483647,2147483647,2147483647,2147483647											GATK	4777	gi|460390626|ref|XP_004240929.1|	PREDICTED: clathrin heavy chain 1-like [Solanum lycopersicum]	AT3G08530.1	Clathrin, heavy chain		Clathrin, heavy chain; FUNCTIONS IN: structural molecule activity, binding; INVOLVED IN: intracellular protein transport, vesicle-mediated transport; LOCATED IN: plasma membrane, chloroplast, membrane; EXPRESSED IN: guard cell, leaf; EXPRESSED DURING: seedling growth; CONTAINS InterPro DOMAIN/s: Clathrin, heavy chain (InterPro:IPR016341), Clathrin, heavy chain, linker/propeller domain (InterPro:I…		OG1_5296
Sp1_comp332050_c0_seq2	28	.	A	T	4.13	.	DP=3;AF1=0.4998;AC1=1;DP4=2,0,1,0;MQ=57;FQ=6.2;PV4=1,1,1,1	GT:PL:GQ	0/1:32,0,64:31											SAM	4777	gi|460390626|ref|XP_004240929.1|	PREDICTED: clathrin heavy chain 1-like [Solanum lycopersicum]	AT3G08530.1	Clathrin, heavy chain		Clathrin, heavy chain; FUNCTIONS IN: structural molecule activity, binding; INVOLVED IN: intracellular protein transport, vesicle-mediated transport; LOCATED IN: plasma membrane, chloroplast, membrane; EXPRESSED IN: guard cell, leaf; EXPRESSED DURING: seedling growth; CONTAINS InterPro DOMAIN/s: Clathrin, heavy chain (InterPro:IPR016341), Clathrin, heavy chain, linker/propeller domain (InterPro:I…		OG1_5296
Sp1_comp332051_c0_seq5	117	.	A	G	146	.	DP=57;VDB=0.0399;AF1=0.5;AC1=1;DP4=12,3,17,7;MQ=46;FQ=149;PV4=0.71,8.9e-07,1,1	GT:PL:GQ	0/1:176,0,190:99	Sp1_comp332051_c0_seq5	117	.	A	G	976.42		AC=4;AF=0.667;AN=6;BaseQRankSum=1.307;DP=61;Dels=0.00;FS=1.176;HaplotypeScore=45.8207;MLEAC=4;MLEAF=0.667;MQ=60.00;MQ0=0;MQRankSum=-1.661;QD=16.01;ReadPosRankSum=-0.081	GT:AD:DP:GQ:MLPSAC:MLPSAF:PL	0/0/1/1/1/1:24,37:61:12:4:0.667:1002,117,45,12,0,12,398	SG	242	No hit in this database		No hit in this database
Sp1_comp332051_c0_seq5	176	.	T	C	113	.	DP=55;VDB=0.0271;AF1=0.5;AC1=1;DP4=7,4,17,5;MQ=41;FQ=116;PV4=0.44,5.2e-16,1,0.31	GT:PL:GQ	0/1:143,0,190:99	Sp1_comp332051_c0_seq5	176	.	T	C	1533.67	PASS	AC=4;AF=0.667;AN=6;BaseQRankSum=0.625;DP=74;Dels=0.00;FS=5.352;HaplotypeScore=0.0000;MLEAC=4;MLEAF=0.667;MQ=59.96;MQ0=0;MQRankSum=-1.713;QD=20.73;ReadPosRankSum=0.074	GT:AD:DP:GQ:MLPSAC:MLPSAF:PL	0/0/1/1/1/1:19,55:74:3:4:0.667:1558,199,84,27,0,3,438	SG	242	No hit in this database		No hit in this database
Sp1_comp332051_c0_seq5	220	.	G	A	133	.	DP=22;VDB=0.0053;AF1=0.5;AC1=1;DP4=4,1,5,10;MQ=43;FQ=63;PV4=0.13,1.5e-05,0.46,0.18	GT:PL:GQ	0/1:163,0,90:93	Sp1_comp332051_c0_seq5	220	.	G	A	1729.03	PASS	AC=5;AF=0.833;AN=6;BaseQRankSum=-0.489;DP=61;Dels=0.00;FS=4.319;HaplotypeScore=1.5317;MLEAC=5;MLEAF=0.833;MQ=58.93;MQ0=0;MQRankSum=0.369;QD=28.34;ReadPosRankSum=0.026	GT:AD:DP:GQ:MLPSAC:MLPSAF:PL	0/1/1/1/1/1:14,47:61:2:5:0.833:1753,224,99,35,2,0,429	SG	242	No hit in this database		No hit in this database
Sp1_comp332051_c0_seq5	223	.	C	A	194	.	DP=21;VDB=0.0066;AF1=1;AC1=2;DP4=0,0,7,11;MQ=43;FQ=-81	GT:PL:GQ	1/1:227,54,0:99	Sp1_comp332051_c0_seq5	223	.	C	A	2429.9	PASS	AC=6;AF=1.00;AN=6;DP=61;Dels=0.00;FS=0.000;HaplotypeScore=1.5317;MLEAC=6;MLEAF=1.00;MQ=58.65;MQ0=0;QD=25.80	GT:AD:DP:GQ:MLPSAC:MLPSAF:PL	1/1/1/1/1/1:0,61:61:47:6:1.00:2456,459,281,178,104,47,0	SG	242	No hit in this database		No hit in this database
Sp1_comp332051_c0_seq5	137	.	C	T	232.88	PASS	AC=1;AF=0.167;AN=6;BaseQRankSum=-0.935;DP=63;Dels=0.00;FS=0.000;HaplotypeScore=1.9774;MLEAC=1;MLEAF=0.167;MQ=60.00;MQ0=0;MQRankSum=0.184;QD=3.70;ReadPosRankSum=-0.743	GT:AD:DP:GQ:MLPSAC:MLPSAF:PL	0/0/0/0/0/1:48,14:63:6:1:0.167:258,0,6,34,87,2147483647,2147483647											GATK	242	No hit in this database		No hit in this database
Sp1_comp332051_c0_seq5	39	.	A	C	87.95	PASS	AC=2;AF=0.333;AN=6;BaseQRankSum=-0.334;DP=28;Dels=0.00;FS=8.302;HaplotypeScore=0.0000;MLEAC=2;MLEAF=0.333;MQ=60.00;MQ0=0;MQRankSum=0.540;QD=3.14;ReadPosRankSum=2.237	GT:AD:DP:GQ:MLPSAC:MLPSAF:PL	0/0/0/0/1/1:14,14:28:4:2:0.333:112,4,0,7,24,60,2147483647											GATK	242	No hit in this database		No hit in this database
Sp1_comp332052_c0_seq56	1048	.	G	C	100	.	DP=33;VDB=0.0271;AF1=0.5002;AC1=1;DP4=1,1,6,5;MQ=49;FQ=5.47;PV4=1,1.5e-06,1,1	GT:PL:GQ	0/1:130,0,31:34	Sp1_comp332052_c0_seq56	1048	.	G	C	887.12		AC=5;AF=0.833;AN=6;BaseQRankSum=1.639;DP=38;Dels=0.00;FS=2.207;HaplotypeScore=34.2647;MLEAC=5;MLEAF=0.833;MQ=57.46;MQ0=1;MQRankSum=0.954;QD=23.35;ReadPosRankSum=0.856	GT:AD:DP:GQ:MLPSAC:MLPSAF:PL	0/1/1/1/1/1:4,34:38:13:5:0.833:913,154,79,39,13,0,84	SG	1379	gi|460415867|ref|XP_004253275.1|	PREDICTED: uncharacterized protein LOC101268853 [Solanum lycopersicum]	AT1G43760.1	DNAse I-like superfamily protein		DNAse I-like superfamily protein; CONTAINS InterPro DOMAIN/s: Endonuclease/exonuclease/phosphatase (InterPro:IPR005135), RNA-directed DNA polymerase (reverse transcriptase), related (InterPro:IPR015706); BEST Arabidopsis thaliana protein match is: DNAse I-like superfamily protein (TAIR:AT1G40390.1); Has 1816 Blast hits to 1744 proteins in 56 species: Archae - 0; Bacteria - 6; Metazoa - 164; Fungi…
Sp1_comp332052_c0_seq56	1094	.	T	C	195	.	DP=47;VDB=0.0398;AF1=1;AC1=2;DP4=0,0,14,13;MQ=48;FQ=-108	GT:PL:GQ	1/1:228,81,0:99	Sp1_comp332052_c0_seq56	1094	.	T	C	1481.91	PASS	AC=6;AF=1.00;AN=6;DP=49;Dels=0.00;FS=0.000;HaplotypeScore=0.5784;MLEAC=6;MLEAF=1.00;MQ=54.68;MQ0=0;QD=30.24	GT:AD:DP:GQ:MLPSAC:MLPSAF:PL	1/1/1/1/1/1:0,49:49:32:6:1.00:1508,311,191,120,70,32,0	SG	1379	gi|460415867|ref|XP_004253275.1|	PREDICTED: uncharacterized protein LOC101268853 [Solanum lycopersicum]	AT1G43760.1	DNAse I-like superfamily protein		DNAse I-like superfamily protein; CONTAINS InterPro DOMAIN/s: Endonuclease/exonuclease/phosphatase (InterPro:IPR005135), RNA-directed DNA polymerase (reverse transcriptase), related (InterPro:IPR015706); BEST Arabidopsis thaliana protein match is: DNAse I-like superfamily protein (TAIR:AT1G40390.1); Has 1816 Blast hits to 1744 proteins in 56 species: Archae - 0; Bacteria - 6; Metazoa - 164; Fungi…
Sp1_comp332052_c0_seq56	1160	.	C	A	19.1	.	DP=44;VDB=0.0001;AF1=0.5;AC1=1;DP4=2,4,2,2;MQ=41;FQ=22;PV4=1,2.8e-05,1,0.34	GT:PL:GQ	0/1:49,0,132:52	Sp1_comp332052_c0_seq56	1160	.	C	A	252.21		AC=4;AF=0.667;AN=6;BaseQRankSum=-0.539;DP=52;Dels=0.00;FS=1.330;HaplotypeScore=125.9577;MLEAC=4;MLEAF=0.667;MQ=47.73;MQ0=2;MQRankSum=-0.281;QD=4.85;ReadPosRankSum=-3.115	GT:AD:DP:GQ:MLPSAC:MLPSAF:PL	0/0/1/1/1/1:41,11:52:1:4:0.667:275,36,15,5,0,1,91	SG	1379	gi|460415867|ref|XP_004253275.1|	PREDICTED: uncharacterized protein LOC101268853 [Solanum lycopersicum]	AT1G43760.1	DNAse I-like superfamily protein		DNAse I-like superfamily protein; CONTAINS InterPro DOMAIN/s: Endonuclease/exonuclease/phosphatase (InterPro:IPR005135), RNA-directed DNA polymerase (reverse transcriptase), related (InterPro:IPR015706); BEST Arabidopsis thaliana protein match is: DNAse I-like superfamily protein (TAIR:AT1G40390.1); Has 1816 Blast hits to 1744 proteins in 56 species: Archae - 0; Bacteria - 6; Metazoa - 164; Fungi…
Sp1_comp332052_c0_seq56	1232	.	C	A	64	.	DP=26;VDB=0.0190;AF1=0.5001;AC1=1;DP4=1,1,3,5;MQ=31;FQ=8.65;PV4=1,0.00053,0.31,1	GT:PL:GQ	0/1:94,0,35:38	Sp1_comp332052_c0_seq56	1232	.	C	A	221.21	PASS	AC=4;AF=0.667;AN=6;BaseQRankSum=-2.493;DP=25;Dels=0.00;FS=0.000;HaplotypeScore=2.9865;MLEAC=4;MLEAF=0.667;MQ=40.38;MQ0=1;MQRankSum=-1.817;QD=8.85;ReadPosRankSum=1.564	GT:AD:DP:GQ:MLPSAC:MLPSAF:PL	0/0/1/1/1/1:11,14:25:1:4:0.667:244,36,15,5,0,1,107	SG	1379	gi|460415867|ref|XP_004253275.1|	PREDICTED: uncharacterized protein LOC101268853 [Solanum lycopersicum]	AT1G43760.1	DNAse I-like superfamily protein		DNAse I-like superfamily protein; CONTAINS InterPro DOMAIN/s: Endonuclease/exonuclease/phosphatase (InterPro:IPR005135), RNA-directed DNA polymerase (reverse transcriptase), related (InterPro:IPR015706); BEST Arabidopsis thaliana protein match is: DNAse I-like superfamily protein (TAIR:AT1G40390.1); Has 1816 Blast hits to 1744 proteins in 56 species: Archae - 0; Bacteria - 6; Metazoa - 164; Fungi…
Sp1_comp332052_c0_seq56	1243	.	T	C	6.98	.	DP=24;VDB=0.0053;AF1=0.4999;AC1=1;DP4=4,2,3,2;MQ=34;FQ=9.53;PV4=1,0.00029,0.068,1	GT:PL:GQ	0/1:36,0,121:37	Sp1_comp332052_c0_seq56	1243	.	T	C	191.73		AC=3;AF=0.500;AN=6;BaseQRankSum=-0.754;DP=23;Dels=0.00;FS=0.000;HaplotypeScore=3.9863;MLEAC=3;MLEAF=0.500;MQ=39.60;MQ0=1;MQRankSum=-2.563;QD=8.34;ReadPosRankSum=1.357	GT:AD:DP:GQ:MLPSAC:MLPSAF:PL	0/0/0/1/1/1:10,13:23:0:3:0.500:214,22,6,0,0,8,174	SG	1379	gi|460415867|ref|XP_004253275.1|	PREDICTED: uncharacterized protein LOC101268853 [Solanum lycopersicum]	AT1G43760.1	DNAse I-like superfamily protein		DNAse I-like superfamily protein; CONTAINS InterPro DOMAIN/s: Endonuclease/exonuclease/phosphatase (InterPro:IPR005135), RNA-directed DNA polymerase (reverse transcriptase), related (InterPro:IPR015706); BEST Arabidopsis thaliana protein match is: DNAse I-like superfamily protein (TAIR:AT1G40390.1); Has 1816 Blast hits to 1744 proteins in 56 species: Archae - 0; Bacteria - 6; Metazoa - 164; Fungi…
Sp1_comp332052_c0_seq56	1169	.	T	C	34.98	LowQual;	AC=3;AF=0.500;AN=6;BaseQRankSum=0.979;DP=48;Dels=0.02;FS=1.585;HaplotypeScore=14.9087;MLEAC=3;MLEAF=0.500;MQ=47.48;MQ0=1;MQRankSum=-0.275;QD=0.73;ReadPosRankSum=0.459	GT:AD:DP:GQ:MLPSAC:MLPSAF:PL	0/0/0/1/1/1:7,40:47:1:3:0.500:56,5,1,0,1,5,64											GATK	1379	gi|460415867|ref|XP_004253275.1|	PREDICTED: uncharacterized protein LOC101268853 [Solanum lycopersicum]	AT1G43760.1	DNAse I-like superfamily protein		DNAse I-like superfamily protein; CONTAINS InterPro DOMAIN/s: Endonuclease/exonuclease/phosphatase (InterPro:IPR005135), RNA-directed DNA polymerase (reverse transcriptase), related (InterPro:IPR015706); BEST Arabidopsis thaliana protein match is: DNAse I-like superfamily protein (TAIR:AT1G40390.1); Has 1816 Blast hits to 1744 proteins in 56 species: Archae - 0; Bacteria - 6; Metazoa - 164; Fungi…
Sp1_comp332052_c0_seq56	1235	.	T	A	40.02	LowQual;	AC=3;AF=0.500;AN=6;BaseQRankSum=-2.684;DP=23;Dels=0.00;FS=0.000;HaplotypeScore=3.9863;MLEAC=3;MLEAF=0.500;MQ=39.60;MQ0=1;MQRankSum=-2.001;QD=1.74;ReadPosRankSum=2.196	GT:AD:DP:GQ:MLPSAC:MLPSAF:PL	0/0/0/1/1/1:11,12:23:2:3:0.500:62,8,2,0,2,8,118											GATK	1379	gi|460415867|ref|XP_004253275.1|	PREDICTED: uncharacterized protein LOC101268853 [Solanum lycopersicum]	AT1G43760.1	DNAse I-like superfamily protein		DNAse I-like superfamily protein; CONTAINS InterPro DOMAIN/s: Endonuclease/exonuclease/phosphatase (InterPro:IPR005135), RNA-directed DNA polymerase (reverse transcriptase), related (InterPro:IPR015706); BEST Arabidopsis thaliana protein match is: DNAse I-like superfamily protein (TAIR:AT1G40390.1); Has 1816 Blast hits to 1744 proteins in 56 species: Archae - 0; Bacteria - 6; Metazoa - 164; Fungi…
Sp1_comp332052_c0_seq56	1236	.	A	T	36.28	LowQual;	AC=3;AF=0.500;AN=6;BaseQRankSum=-2.976;DP=23;Dels=0.00;FS=0.000;HaplotypeScore=3.9863;MLEAC=3;MLEAF=0.500;MQ=39.60;MQ0=1;MQRankSum=-2.098;QD=1.58;ReadPosRankSum=2.293	GT:AD:DP:GQ:MLPSAC:MLPSAF:PL	0/0/0/1/1/1:10,12:23:1:3:0.500:58,8,1,0,2,8,115											GATK	1379	gi|460415867|ref|XP_004253275.1|	PREDICTED: uncharacterized protein LOC101268853 [Solanum lycopersicum]	AT1G43760.1	DNAse I-like superfamily protein		DNAse I-like superfamily protein; CONTAINS InterPro DOMAIN/s: Endonuclease/exonuclease/phosphatase (InterPro:IPR005135), RNA-directed DNA polymerase (reverse transcriptase), related (InterPro:IPR015706); BEST Arabidopsis thaliana protein match is: DNAse I-like superfamily protein (TAIR:AT1G40390.1); Has 1816 Blast hits to 1744 proteins in 56 species: Archae - 0; Bacteria - 6; Metazoa - 164; Fungi…
Sp1_comp332052_c0_seq56	1238	.	C	A	37.06	LowQual;	AC=1;AF=0.167;AN=6;BaseQRankSum=2.178;DP=23;Dels=0.00;FS=0.000;HaplotypeScore=3.9863;MLEAC=1;MLEAF=0.167;MQ=39.60;MQ0=1;MQRankSum=1.335;QD=1.61;ReadPosRankSum=0.211	GT:AD:DP:GQ:MLPSAC:MLPSAF:PL	0/0/0/0/0/1:21,2:23:1:1:0.167:60,0,1,6,16,35,210											GATK	1379	gi|460415867|ref|XP_004253275.1|	PREDICTED: uncharacterized protein LOC101268853 [Solanum lycopersicum]	AT1G43760.1	DNAse I-like superfamily protein		DNAse I-like superfamily protein; CONTAINS InterPro DOMAIN/s: Endonuclease/exonuclease/phosphatase (InterPro:IPR005135), RNA-directed DNA polymerase (reverse transcriptase), related (InterPro:IPR015706); BEST Arabidopsis thaliana protein match is: DNAse I-like superfamily protein (TAIR:AT1G40390.1); Has 1816 Blast hits to 1744 proteins in 56 species: Archae - 0; Bacteria - 6; Metazoa - 164; Fungi…
Sp1_comp332052_c0_seq56	1239	.	A	C	120.5		AC=3;AF=0.500;AN=6;BaseQRankSum=-2.717;DP=23;Dels=0.00;FS=0.000;HaplotypeScore=3.9863;MLEAC=3;MLEAF=0.500;MQ=39.60;MQ0=1;MQRankSum=-1.992;QD=5.24;ReadPosRankSum=2.264	GT:AD:DP:GQ:MLPSAC:MLPSAF:PL	0/0/0/1/1/1:11,12:23:1:3:0.500:143,17,4,0,1,11,189											GATK	1379	gi|460415867|ref|XP_004253275.1|	PREDICTED: uncharacterized protein LOC101268853 [Solanum lycopersicum]	AT1G43760.1	DNAse I-like superfamily protein		DNAse I-like superfamily protein; CONTAINS InterPro DOMAIN/s: Endonuclease/exonuclease/phosphatase (InterPro:IPR005135), RNA-directed DNA polymerase (reverse transcriptase), related (InterPro:IPR015706); BEST Arabidopsis thaliana protein match is: DNAse I-like superfamily protein (TAIR:AT1G40390.1); Has 1816 Blast hits to 1744 proteins in 56 species: Archae - 0; Bacteria - 6; Metazoa - 164; Fungi…
Sp1_comp332052_c0_seq56	1153	.	A	C	57.3	.	DP=14;VDB=0.0345;AF1=1;AC1=2;DP4=0,0,4,1;MQ=45;FQ=-42	GT:PL:GQ	1/1:90,15,0:27											SAM	1379	gi|460415867|ref|XP_004253275.1|	PREDICTED: uncharacterized protein LOC101268853 [Solanum lycopersicum]	AT1G43760.1	DNAse I-like superfamily protein		DNAse I-like superfamily protein; CONTAINS InterPro DOMAIN/s: Endonuclease/exonuclease/phosphatase (InterPro:IPR005135), RNA-directed DNA polymerase (reverse transcriptase), related (InterPro:IPR015706); BEST Arabidopsis thaliana protein match is: DNAse I-like superfamily protein (TAIR:AT1G40390.1); Has 1816 Blast hits to 1744 proteins in 56 species: Archae - 0; Bacteria - 6; Metazoa - 164; Fungi…
Sp1_comp332052_c0_seq56	1259	.	C	G	19.6	.	DP=8;VDB=0.0053;AF1=1;AC1=2;DP4=0,0,3,1;MQ=26;FQ=-39	GT:PL:GQ	1/1:52,12,0:21											SAM	1379	gi|460415867|ref|XP_004253275.1|	PREDICTED: uncharacterized protein LOC101268853 [Solanum lycopersicum]	AT1G43760.1	DNAse I-like superfamily protein		DNAse I-like superfamily protein; CONTAINS InterPro DOMAIN/s: Endonuclease/exonuclease/phosphatase (InterPro:IPR005135), RNA-directed DNA polymerase (reverse transcriptase), related (InterPro:IPR015706); BEST Arabidopsis thaliana protein match is: DNAse I-like superfamily protein (TAIR:AT1G40390.1); Has 1816 Blast hits to 1744 proteins in 56 species: Archae - 0; Bacteria - 6; Metazoa - 164; Fungi…
Sp1_comp332053_c0_seq1	1091	.	A	G	173	.	DP=50;VDB=0.0399;AF1=0.5;AC1=1;DP4=19,13,8,6;MQ=47;FQ=176;PV4=1,0.32,6.3e-14,1	GT:PL:GQ	0/1:203,0,255:99	Sp1_comp332053_c0_seq1	1091	.	A	G	401.36	PASS	AC=2;AF=0.333;AN=6;BaseQRankSum=-0.206;DP=51;Dels=0.00;FS=0.000;HaplotypeScore=0.9993;MLEAC=2;MLEAF=0.333;MQ=60.00;MQ0=0;MQRankSum=-0.575;QD=7.87;ReadPosRankSum=0.445	GT:AD:DP:GQ:MLPSAC:MLPSAF:PL	0/0/0/0/1/1:36,15:51:11:2:0.333:427,11,0,15,54,137,2147483647	SG	3627	gi|460394266|ref|XP_004242725.1|	PREDICTED: uncharacterized protein LOC101256392 [Solanum lycopersicum]	AT2G25290.3	Octicosapeptide/Phox/Bem1p (PB1) domain-containing protein / tetratricopeptide repeat (TPR)-containing protein		Octicosapeptide/Phox/Bem1p (PB1) domain-containing protein / tetratricopeptide repeat (TPR)-containing protein; FUNCTIONS IN: binding; INVOLVED IN: biological_process unknown; LOCATED IN: cellular_component unknown; CONTAINS InterPro DOMAIN/s: Octicosapeptide/Phox/Bem1p (InterPro:IPR000270), Tetratricopeptide-like helical (InterPro:IPR011990), Tetratricopeptide repeat-containing (InterPro:IPR0130…
Sp1_comp332053_c0_seq1	1173	.	G	A	106	.	DP=22;VDB=0.0140;AF1=1;AC1=2;DP4=0,0,4,4;MQ=46;FQ=-51	GT:PL:GQ	1/1:139,24,0:45	Sp1_comp332053_c0_seq1	1173	.	G	A	1955.9	PASS	AC=6;AF=1.00;AN=6;BaseQRankSum=1.668;DP=55;Dels=0.00;FS=0.000;HaplotypeScore=0.0000;MLEAC=6;MLEAF=1.00;MQ=58.11;MQ0=0;MQRankSum=0.962;QD=32.24;ReadPosRankSum=-0.770	GT:AD:DP:GQ:MLPSAC:MLPSAF:PL	1/1/1/1/1/1:1,54:55:40:6:1.00:1982,389,238,150,88,40,0	SG	3627	gi|460394266|ref|XP_004242725.1|	PREDICTED: uncharacterized protein LOC101256392 [Solanum lycopersicum]	AT2G25290.3	Octicosapeptide/Phox/Bem1p (PB1) domain-containing protein / tetratricopeptide repeat (TPR)-containing protein		Octicosapeptide/Phox/Bem1p (PB1) domain-containing protein / tetratricopeptide repeat (TPR)-containing protein; FUNCTIONS IN: binding; INVOLVED IN: biological_process unknown; LOCATED IN: cellular_component unknown; CONTAINS InterPro DOMAIN/s: Octicosapeptide/Phox/Bem1p (InterPro:IPR000270), Tetratricopeptide-like helical (InterPro:IPR011990), Tetratricopeptide repeat-containing (InterPro:IPR0130…
Sp1_comp332053_c0_seq1	1197	.	T	G	36	.	DP=6;VDB=0.0140;AF1=1;AC1=2;DP4=0,0,2,1;MQ=50;FQ=-36	GT:PL:GQ	1/1:68,9,0:16	Sp1_comp332053_c0_seq1	1197	.	T	G	483.35	PASS	AC=6;AF=1.00;AN=6;DP=12;Dels=0.00;FS=0.000;HaplotypeScore=0.0000;MLEAC=6;MLEAF=1.00;MQ=60.00;MQ0=0;QD=28.02	GT:AD:DP:GQ:MLPSAC:MLPSAF:PL	1/1/1/1/1/1:0,12:12:10:6:1.00:509,93,57,36,21,10,0	SG	3627	gi|460394266|ref|XP_004242725.1|	PREDICTED: uncharacterized protein LOC101256392 [Solanum lycopersicum]	AT2G25290.3	Octicosapeptide/Phox/Bem1p (PB1) domain-containing protein / tetratricopeptide repeat (TPR)-containing protein		Octicosapeptide/Phox/Bem1p (PB1) domain-containing protein / tetratricopeptide repeat (TPR)-containing protein; FUNCTIONS IN: binding; INVOLVED IN: biological_process unknown; LOCATED IN: cellular_component unknown; CONTAINS InterPro DOMAIN/s: Octicosapeptide/Phox/Bem1p (InterPro:IPR000270), Tetratricopeptide-like helical (InterPro:IPR011990), Tetratricopeptide repeat-containing (InterPro:IPR0130…
Sp1_comp332053_c0_seq1	1272	.	G	T	103	.	DP=10;VDB=0.0000;AF1=1;AC1=2;DP4=0,0,5,3;MQ=44;FQ=-51	GT:PL:GQ	1/1:136,24,0:45	Sp1_comp332053_c0_seq1	1272	.	G	T	281.03	PASS	AC=6;AF=1.00;AN=6;BaseQRankSum=0.688;DP=45;Dels=0.00;FS=0.000;HaplotypeScore=0.0000;MLEAC=6;MLEAF=1.00;MQ=57.18;MQ0=0;MQRankSum=2.010;QD=6.25;ReadPosRankSum=-0.413	GT:AD:DP:GQ:MLPSAC:MLPSAF:PL	1/1/1/1/1/1:2,43:45:6:6:1.00:306,62,38,24,14,6,0	SG	3627	gi|460394266|ref|XP_004242725.1|	PREDICTED: uncharacterized protein LOC101256392 [Solanum lycopersicum]	AT2G25290.3	Octicosapeptide/Phox/Bem1p (PB1) domain-containing protein / tetratricopeptide repeat (TPR)-containing protein		Octicosapeptide/Phox/Bem1p (PB1) domain-containing protein / tetratricopeptide repeat (TPR)-containing protein; FUNCTIONS IN: binding; INVOLVED IN: biological_process unknown; LOCATED IN: cellular_component unknown; CONTAINS InterPro DOMAIN/s: Octicosapeptide/Phox/Bem1p (InterPro:IPR000270), Tetratricopeptide-like helical (InterPro:IPR011990), Tetratricopeptide repeat-containing (InterPro:IPR0130…
Sp1_comp332053_c0_seq1	1292	.	G	A	139	.	DP=20;VDB=0.0011;AF1=1;AC1=2;DP4=0,0,4,8;MQ=46;FQ=-63	GT:PL:GQ	1/1:172,36,0:69	Sp1_comp332053_c0_seq1	1292	.	G	A	685.07	PASS	AC=6;AF=1.00;AN=6;DP=53;Dels=0.00;FS=0.000;HaplotypeScore=0.0000;MLEAC=6;MLEAF=1.00;MQ=58.27;MQ0=0;QD=12.93	GT:AD:DP:GQ:MLPSAC:MLPSAF:PL	1/1/1/1/1/1:0,53:53:14:6:1.00:711,140,86,54,32,14,0	SG	3627	gi|460394266|ref|XP_004242725.1|	PREDICTED: uncharacterized protein LOC101256392 [Solanum lycopersicum]	AT2G25290.3	Octicosapeptide/Phox/Bem1p (PB1) domain-containing protein / tetratricopeptide repeat (TPR)-containing protein		Octicosapeptide/Phox/Bem1p (PB1) domain-containing protein / tetratricopeptide repeat (TPR)-containing protein; FUNCTIONS IN: binding; INVOLVED IN: biological_process unknown; LOCATED IN: cellular_component unknown; CONTAINS InterPro DOMAIN/s: Octicosapeptide/Phox/Bem1p (InterPro:IPR000270), Tetratricopeptide-like helical (InterPro:IPR011990), Tetratricopeptide repeat-containing (InterPro:IPR0130…
Sp1_comp332053_c0_seq1	1299	.	A	G	10.2	.	DP=23;VDB=0.0014;AF1=1;AC1=2;DP4=0,0,0,2;MQ=48;FQ=-33	GT:PL:GQ	1/1:41,6,0:8	Sp1_comp332053_c0_seq1	1299	.	A	G	653.99	PASS	AC=6;AF=1.00;AN=6;DP=56;Dels=0.00;FS=0.000;HaplotypeScore=0.0000;MLEAC=6;MLEAF=1.00;MQ=58.36;MQ0=0;QD=11.68	GT:AD:DP:GQ:MLPSAC:MLPSAF:PL	1/1/1/1/1/1:0,56:56:17:6:1.00:680,163,100,63,37,17,0	SG	3627	gi|460394266|ref|XP_004242725.1|	PREDICTED: uncharacterized protein LOC101256392 [Solanum lycopersicum]	AT2G25290.3	Octicosapeptide/Phox/Bem1p (PB1) domain-containing protein / tetratricopeptide repeat (TPR)-containing protein		Octicosapeptide/Phox/Bem1p (PB1) domain-containing protein / tetratricopeptide repeat (TPR)-containing protein; FUNCTIONS IN: binding; INVOLVED IN: biological_process unknown; LOCATED IN: cellular_component unknown; CONTAINS InterPro DOMAIN/s: Octicosapeptide/Phox/Bem1p (InterPro:IPR000270), Tetratricopeptide-like helical (InterPro:IPR011990), Tetratricopeptide repeat-containing (InterPro:IPR0130…
Sp1_comp332053_c0_seq1	1360	.	A	T	147	.	DP=61;VDB=0.0398;AF1=0.5;AC1=1;DP4=10,7,18,10;MQ=47;FQ=150;PV4=0.76,1.3e-13,1,0.12	GT:PL:GQ	0/1:177,0,255:99	Sp1_comp332053_c0_seq1	1360	.	A	T	1430.35	PASS	AC=4;AF=0.667;AN=6;BaseQRankSum=0.434;DP=64;Dels=0.00;FS=0.000;HaplotypeScore=0.0000;MLEAC=4;MLEAF=0.667;MQ=60.00;MQ0=0;MQRankSum=-0.160;QD=22.35;ReadPosRankSum=-0.814	GT:AD:DP:GQ:MLPSAC:MLPSAF:PL	0/0/1/1/1/1:19,45:64:10:4:0.667:1456,171,69,21,0,10,497	SG	3627	gi|460394266|ref|XP_004242725.1|	PREDICTED: uncharacterized protein LOC101256392 [Solanum lycopersicum]	AT2G25290.3	Octicosapeptide/Phox/Bem1p (PB1) domain-containing protein / tetratricopeptide repeat (TPR)-containing protein		Octicosapeptide/Phox/Bem1p (PB1) domain-containing protein / tetratricopeptide repeat (TPR)-containing protein; FUNCTIONS IN: binding; INVOLVED IN: biological_process unknown; LOCATED IN: cellular_component unknown; CONTAINS InterPro DOMAIN/s: Octicosapeptide/Phox/Bem1p (InterPro:IPR000270), Tetratricopeptide-like helical (InterPro:IPR011990), Tetratricopeptide repeat-containing (InterPro:IPR0130…
Sp1_comp332053_c0_seq1	1436	.	G	C,A	70	.	DP=66;VDB=0.0380;AF1=1;AC1=2;DP4=0,0,24,9;MQ=44;FQ=-69	GT:PL:GQ	1/1:255,194,152,255,0,212:81	Sp1_comp332053_c0_seq1	1436	.	G	A,C	2026.9	PASS	AC=5,1;AF=0.833,0.167;AN=6;BaseQRankSum=1.680;DP=67;Dels=0.00;FS=0.000;HaplotypeScore=2.3548;MLEAC=2,1;MLEAF=0.333,0.167;MQ=59.82;MQ0=0;MQRankSum=-0.997;QD=30.25;ReadPosRankSum=-1.155	GT:AD:DP:GQ:MLPSAC:MLPSAF	1/1/1/1/1/2:1,52,14:67:4:5,1:0.833,0.167	SG	3627	gi|460394266|ref|XP_004242725.1|	PREDICTED: uncharacterized protein LOC101256392 [Solanum lycopersicum]	AT2G25290.3	Octicosapeptide/Phox/Bem1p (PB1) domain-containing protein / tetratricopeptide repeat (TPR)-containing protein		Octicosapeptide/Phox/Bem1p (PB1) domain-containing protein / tetratricopeptide repeat (TPR)-containing protein; FUNCTIONS IN: binding; INVOLVED IN: biological_process unknown; LOCATED IN: cellular_component unknown; CONTAINS InterPro DOMAIN/s: Octicosapeptide/Phox/Bem1p (InterPro:IPR000270), Tetratricopeptide-like helical (InterPro:IPR011990), Tetratricopeptide repeat-containing (InterPro:IPR0130…
Sp1_comp332053_c0_seq1	1448	.	T	C	128	.	DP=73;VDB=0.0393;AF1=0.5;AC1=1;DP4=29,25,11,5;MQ=47;FQ=131;PV4=0.39,0.093,1.9e-18,0.17	GT:PL:GQ	0/1:158,0,255:99	Sp1_comp332053_c0_seq1	1448	.	T	C	445.67	PASS	AC=1;AF=0.167;AN=6;BaseQRankSum=-1.212;DP=74;Dels=0.00;FS=4.038;HaplotypeScore=0.0000;MLEAC=1;MLEAF=0.167;MQ=59.83;MQ0=0;MQRankSum=0.047;QD=6.02;ReadPosRankSum=-1.605	GT:AD:DP:GQ:MLPSAC:MLPSAF:PL	0/0/0/0/0/1:58,16:74:3:1:0.167:470,0,3,41,115,2147483647,2147483647	SG	3627	gi|460394266|ref|XP_004242725.1|	PREDICTED: uncharacterized protein LOC101256392 [Solanum lycopersicum]	AT2G25290.3	Octicosapeptide/Phox/Bem1p (PB1) domain-containing protein / tetratricopeptide repeat (TPR)-containing protein		Octicosapeptide/Phox/Bem1p (PB1) domain-containing protein / tetratricopeptide repeat (TPR)-containing protein; FUNCTIONS IN: binding; INVOLVED IN: biological_process unknown; LOCATED IN: cellular_component unknown; CONTAINS InterPro DOMAIN/s: Octicosapeptide/Phox/Bem1p (InterPro:IPR000270), Tetratricopeptide-like helical (InterPro:IPR011990), Tetratricopeptide repeat-containing (InterPro:IPR0130…
Sp1_comp332053_c0_seq1	1639	.	A	G	16.1	.	DP=73;VDB=0.0384;AF1=0.5;AC1=1;DP4=31,26,8,6;MQ=49;FQ=19.1;PV4=1,9.5e-19,0.12,1	GT:PL:GQ	0/1:46,0,255:49	Sp1_comp332053_c0_seq1	1639	.	A	G	451.54	PASS	AC=1;AF=0.167;AN=6;BaseQRankSum=0.437;DP=76;Dels=0.00;FS=0.000;HaplotypeScore=0.9989;MLEAC=1;MLEAF=0.167;MQ=60.00;MQ0=0;MQRankSum=-0.930;QD=5.94;ReadPosRankSum=-0.196	GT:AD:DP:GQ:MLPSAC:MLPSAF:PL	0/0/0/0/0/1:59,17:76:8:1:0.167:477,0,8,50,129,2147483647,2147483647	SG	3627	gi|460394266|ref|XP_004242725.1|	PREDICTED: uncharacterized protein LOC101256392 [Solanum lycopersicum]	AT2G25290.3	Octicosapeptide/Phox/Bem1p (PB1) domain-containing protein / tetratricopeptide repeat (TPR)-containing protein		Octicosapeptide/Phox/Bem1p (PB1) domain-containing protein / tetratricopeptide repeat (TPR)-containing protein; FUNCTIONS IN: binding; INVOLVED IN: biological_process unknown; LOCATED IN: cellular_component unknown; CONTAINS InterPro DOMAIN/s: Octicosapeptide/Phox/Bem1p (InterPro:IPR000270), Tetratricopeptide-like helical (InterPro:IPR011990), Tetratricopeptide repeat-containing (InterPro:IPR0130…
Sp1_comp332053_c0_seq1	1757	.	G	T	60	.	DP=56;VDB=0.0271;AF1=0.5;AC1=1;DP4=9,11,6,5;MQ=50;FQ=63;PV4=0.72,4.1e-15,1,0.28	GT:PL:GQ	0/1:90,0,255:93	Sp1_comp332053_c0_seq1	1757	.	G	T	1112.55	PASS	AC=4;AF=0.667;AN=6;BaseQRankSum=-0.152;DP=56;Dels=0.00;FS=0.000;HaplotypeScore=0.9999;MLEAC=4;MLEAF=0.667;MQ=59.88;MQ0=0;MQRankSum=1.729;QD=19.87;ReadPosRankSum=1.227	GT:AD:DP:GQ:MLPSAC:MLPSAF:PL	0/0/1/1/1/1:22,34:56:8:4:0.667:1138,123,42,8,0,25,652	SG	3627	gi|460394266|ref|XP_004242725.1|	PREDICTED: uncharacterized protein LOC101256392 [Solanum lycopersicum]	AT2G25290.3	Octicosapeptide/Phox/Bem1p (PB1) domain-containing protein / tetratricopeptide repeat (TPR)-containing protein		Octicosapeptide/Phox/Bem1p (PB1) domain-containing protein / tetratricopeptide repeat (TPR)-containing protein; FUNCTIONS IN: binding; INVOLVED IN: biological_process unknown; LOCATED IN: cellular_component unknown; CONTAINS InterPro DOMAIN/s: Octicosapeptide/Phox/Bem1p (InterPro:IPR000270), Tetratricopeptide-like helical (InterPro:IPR011990), Tetratricopeptide repeat-containing (InterPro:IPR0130…
Sp1_comp332053_c0_seq1	1958	.	C	T	64	.	DP=74;VDB=0.0190;AF1=0.5;AC1=1;DP4=34,27,8,3;MQ=48;FQ=67;PV4=0.34,0.091,0.3,1	GT:PL:GQ	0/1:94,0,255:97	Sp1_comp332053_c0_seq1	1958	.	C	T	301.91	PASS	AC=1;AF=0.167;AN=6;BaseQRankSum=-0.125;DP=74;Dels=0.00;FS=4.674;HaplotypeScore=1.9612;MLEAC=1;MLEAF=0.167;MQ=60.00;MQ0=0;MQRankSum=0.423;QD=4.08;ReadPosRankSum=1.659	GT:AD:DP:GQ:MLPSAC:MLPSAF:PL	0/0/0/0/0/1:62,11:74:26:1:0.167:328,0,26,83,2147483647,2147483647,2147483647	SG	3627	gi|460394266|ref|XP_004242725.1|	PREDICTED: uncharacterized protein LOC101256392 [Solanum lycopersicum]	AT2G25290.3	Octicosapeptide/Phox/Bem1p (PB1) domain-containing protein / tetratricopeptide repeat (TPR)-containing protein		Octicosapeptide/Phox/Bem1p (PB1) domain-containing protein / tetratricopeptide repeat (TPR)-containing protein; FUNCTIONS IN: binding; INVOLVED IN: biological_process unknown; LOCATED IN: cellular_component unknown; CONTAINS InterPro DOMAIN/s: Octicosapeptide/Phox/Bem1p (InterPro:IPR000270), Tetratricopeptide-like helical (InterPro:IPR011990), Tetratricopeptide repeat-containing (InterPro:IPR0130…
Sp1_comp332053_c0_seq1	1974	.	G	T	5.46	.	DP=79;VDB=0.0384;AF1=0.4999;AC1=1;DP4=40,28,7,3;MQ=48;FQ=7.8;PV4=0.73,0.0079,2.5e-09,0.083	GT:PL:GQ	0/1:34,0,255:34	Sp1_comp332053_c0_seq1	1974	.	G	T	205.9		AC=1;AF=0.167;AN=6;BaseQRankSum=-1.502;DP=79;Dels=0.00;FS=1.351;HaplotypeScore=34.7943;MLEAC=1;MLEAF=0.167;MQ=59.40;MQ0=0;MQRankSum=0.022;QD=2.61;ReadPosRankSum=-1.681	GT:AD:DP:GQ:MLPSAC:MLPSAF:PL	0/0/0/0/0/1:69,10:79:38:1:0.167:232,0,38,106,2147483647,2147483647,2147483647	SG	3627	gi|460394266|ref|XP_004242725.1|	PREDICTED: uncharacterized protein LOC101256392 [Solanum lycopersicum]	AT2G25290.3	Octicosapeptide/Phox/Bem1p (PB1) domain-containing protein / tetratricopeptide repeat (TPR)-containing protein		Octicosapeptide/Phox/Bem1p (PB1) domain-containing protein / tetratricopeptide repeat (TPR)-containing protein; FUNCTIONS IN: binding; INVOLVED IN: biological_process unknown; LOCATED IN: cellular_component unknown; CONTAINS InterPro DOMAIN/s: Octicosapeptide/Phox/Bem1p (InterPro:IPR000270), Tetratricopeptide-like helical (InterPro:IPR011990), Tetratricopeptide repeat-containing (InterPro:IPR0130…
Sp1_comp332053_c0_seq1	2166	.	G	A	51	.	DP=83;VDB=0.0271;AF1=0.5;AC1=1;DP4=33,37,6,6;MQ=48;FQ=54;PV4=1,1,1.6e-24,1	GT:PL:GQ	0/1:81,0,255:84	Sp1_comp332053_c0_seq1	2166	.	G	A	417.92	PASS	AC=1;AF=0.167;AN=6;BaseQRankSum=1.309;DP=87;Dels=0.00;FS=1.093;HaplotypeScore=1.6598;MLEAC=1;MLEAF=0.167;MQ=59.84;MQ0=0;MQRankSum=-0.558;QD=4.80;ReadPosRankSum=0.876	GT:AD:DP:GQ:MLPSAC:MLPSAF:PL	0/0/0/0/0/1:72,15:87:25:1:0.167:444,0,25,86,2147483647,2147483647,2147483647	SG	3627	gi|460394266|ref|XP_004242725.1|	PREDICTED: uncharacterized protein LOC101256392 [Solanum lycopersicum]	AT2G25290.3	Octicosapeptide/Phox/Bem1p (PB1) domain-containing protein / tetratricopeptide repeat (TPR)-containing protein		Octicosapeptide/Phox/Bem1p (PB1) domain-containing protein / tetratricopeptide repeat (TPR)-containing protein; FUNCTIONS IN: binding; INVOLVED IN: biological_process unknown; LOCATED IN: cellular_component unknown; CONTAINS InterPro DOMAIN/s: Octicosapeptide/Phox/Bem1p (InterPro:IPR000270), Tetratricopeptide-like helical (InterPro:IPR011990), Tetratricopeptide repeat-containing (InterPro:IPR0130…
Sp1_comp332053_c0_seq1	2250	.	A	C	136	.	DP=82;VDB=0.0392;AF1=0.5;AC1=1;DP4=7,7,9,16;MQ=43;FQ=139;PV4=0.5,4.9e-19,1,0.32	GT:PL:GQ	0/1:166,0,217:99	Sp1_comp332053_c0_seq1	2250	.	A	C	2429.93	PASS	AC=5;AF=0.833;AN=6;BaseQRankSum=1.140;DP=82;Dels=0.00;FS=0.000;HaplotypeScore=0.0000;MLEAC=5;MLEAF=0.833;MQ=59.62;MQ0=0;MQRankSum=0.869;QD=29.63;ReadPosRankSum=0.462	GT:AD:DP:GQ:MLPSAC:MLPSAF:PL	0/1/1/1/1/1:14,68:82:22:5:0.833:2456,363,178,80,22,0,413	SG	3627	gi|460394266|ref|XP_004242725.1|	PREDICTED: uncharacterized protein LOC101256392 [Solanum lycopersicum]	AT2G25290.3	Octicosapeptide/Phox/Bem1p (PB1) domain-containing protein / tetratricopeptide repeat (TPR)-containing protein		Octicosapeptide/Phox/Bem1p (PB1) domain-containing protein / tetratricopeptide repeat (TPR)-containing protein; FUNCTIONS IN: binding; INVOLVED IN: biological_process unknown; LOCATED IN: cellular_component unknown; CONTAINS InterPro DOMAIN/s: Octicosapeptide/Phox/Bem1p (InterPro:IPR000270), Tetratricopeptide-like helical (InterPro:IPR011990), Tetratricopeptide repeat-containing (InterPro:IPR0130…
Sp1_comp332053_c0_seq1	228	.	T	A	115	.	DP=16;VDB=0.0380;AF1=0.5;AC1=1;DP4=2,2,5,6;MQ=48;FQ=63;PV4=1,9.4e-07,1,1	GT:PL:GQ	0/1:145,0,90:93	Sp1_comp332053_c0_seq1	228	.	T	A	436.85	PASS	AC=5;AF=0.833;AN=6;BaseQRankSum=0.000;DP=20;Dels=0.00;FS=0.000;HaplotypeScore=0.9999;MLEAC=5;MLEAF=0.833;MQ=60.00;MQ0=0;MQRankSum=0.786;QD=21.84;ReadPosRankSum=1.047	GT:AD:DP:GQ:MLPSAC:MLPSAF:PL	0/1/1/1/1/1:5,15:20:3:5:0.833:461,63,30,12,3,0,93	SG	3627	gi|460394266|ref|XP_004242725.1|	PREDICTED: uncharacterized protein LOC101256392 [Solanum lycopersicum]	AT2G25290.3	Octicosapeptide/Phox/Bem1p (PB1) domain-containing protein / tetratricopeptide repeat (TPR)-containing protein		Octicosapeptide/Phox/Bem1p (PB1) domain-containing protein / tetratricopeptide repeat (TPR)-containing protein; FUNCTIONS IN: binding; INVOLVED IN: biological_process unknown; LOCATED IN: cellular_component unknown; CONTAINS InterPro DOMAIN/s: Octicosapeptide/Phox/Bem1p (InterPro:IPR000270), Tetratricopeptide-like helical (InterPro:IPR011990), Tetratricopeptide repeat-containing (InterPro:IPR0130…
Sp1_comp332053_c0_seq1	2306	.	T	C	40	.	DP=77;VDB=0.0365;AF1=0.5;AC1=1;DP4=30,33,4,7;MQ=40;FQ=43;PV4=0.53,1,0.00011,0.34	GT:PL:GQ	0/1:70,0,255:73	Sp1_comp332053_c0_seq1	2306	.	T	C	284.91	PASS	AC=1;AF=0.167;AN=6;BaseQRankSum=0.782;DP=77;Dels=0.00;FS=2.735;HaplotypeScore=2.5310;MLEAC=1;MLEAF=0.167;MQ=59.26;MQ0=0;MQRankSum=0.768;QD=3.70;ReadPosRankSum=-0.782	GT:AD:DP:GQ:MLPSAC:MLPSAF:PL	0/0/0/0/0/1:66,11:77:28:1:0.167:311,0,28,87,2147483647,2147483647,2147483647	SG	3627	gi|460394266|ref|XP_004242725.1|	PREDICTED: uncharacterized protein LOC101256392 [Solanum lycopersicum]	AT2G25290.3	Octicosapeptide/Phox/Bem1p (PB1) domain-containing protein / tetratricopeptide repeat (TPR)-containing protein		Octicosapeptide/Phox/Bem1p (PB1) domain-containing protein / tetratricopeptide repeat (TPR)-containing protein; FUNCTIONS IN: binding; INVOLVED IN: biological_process unknown; LOCATED IN: cellular_component unknown; CONTAINS InterPro DOMAIN/s: Octicosapeptide/Phox/Bem1p (InterPro:IPR000270), Tetratricopeptide-like helical (InterPro:IPR011990), Tetratricopeptide repeat-containing (InterPro:IPR0130…
Sp1_comp332053_c0_seq1	2312	.	C	T	222	.	DP=78;VDB=0.0322;AF1=1;AC1=2;DP4=0,0,32,44;MQ=40;FQ=-256	GT:PL:GQ	1/1:255,229,0:99	Sp1_comp332053_c0_seq1	2312	.	C	T	3167.9	PASS	AC=6;AF=1.00;AN=6;DP=78;Dels=0.00;FS=0.000;HaplotypeScore=1.6643;MLEAC=6;MLEAF=1.00;MQ=59.27;MQ0=0;QD=31.08	GT:AD:DP:GQ:MLPSAC:MLPSAF:PL	1/1/1/1/1/1:0,78:78:60:6:1.00:3194,591,363,229,134,60,0	SG	3627	gi|460394266|ref|XP_004242725.1|	PREDICTED: uncharacterized protein LOC101256392 [Solanum lycopersicum]	AT2G25290.3	Octicosapeptide/Phox/Bem1p (PB1) domain-containing protein / tetratricopeptide repeat (TPR)-containing protein		Octicosapeptide/Phox/Bem1p (PB1) domain-containing protein / tetratricopeptide repeat (TPR)-containing protein; FUNCTIONS IN: binding; INVOLVED IN: biological_process unknown; LOCATED IN: cellular_component unknown; CONTAINS InterPro DOMAIN/s: Octicosapeptide/Phox/Bem1p (InterPro:IPR000270), Tetratricopeptide-like helical (InterPro:IPR011990), Tetratricopeptide repeat-containing (InterPro:IPR0130…
Sp1_comp332053_c0_seq1	2342	.	A	C	156	.	DP=87;VDB=0.0400;AF1=0.5;AC1=1;DP4=9,12,29,32;MQ=41;FQ=159;PV4=0.8,4.2e-29,0.14,1	GT:PL:GQ	0/1:186,0,213:99	Sp1_comp332053_c0_seq1	2342	.	A	C	2417.91	PASS	AC=4;AF=0.667;AN=6;BaseQRankSum=0.864;DP=87;Dels=0.00;FS=0.000;HaplotypeScore=0.9665;MLEAC=4;MLEAF=0.667;MQ=59.71;MQ0=0;MQRankSum=1.636;QD=27.79;ReadPosRankSum=0.005	GT:AD:DP:GQ:MLPSAC:MLPSAF:PL	0/0/1/1/1/1:22,65:87:0:4:0.667:2441,307,132,44,0,0,659	SG	3627	gi|460394266|ref|XP_004242725.1|	PREDICTED: uncharacterized protein LOC101256392 [Solanum lycopersicum]	AT2G25290.3	Octicosapeptide/Phox/Bem1p (PB1) domain-containing protein / tetratricopeptide repeat (TPR)-containing protein		Octicosapeptide/Phox/Bem1p (PB1) domain-containing protein / tetratricopeptide repeat (TPR)-containing protein; FUNCTIONS IN: binding; INVOLVED IN: biological_process unknown; LOCATED IN: cellular_component unknown; CONTAINS InterPro DOMAIN/s: Octicosapeptide/Phox/Bem1p (InterPro:IPR000270), Tetratricopeptide-like helical (InterPro:IPR011990), Tetratricopeptide repeat-containing (InterPro:IPR0130…
Sp1_comp332053_c0_seq1	2360	.	G	A	151	.	DP=87;VDB=0.0400;AF1=0.5;AC1=1;DP4=13,12,15,19;MQ=43;FQ=154;PV4=0.6,1.5e-26,0.0068,0.085	GT:PL:GQ	0/1:181,0,255:99	Sp1_comp332053_c0_seq1	2360	.	G	A	2102.97	PASS	AC=4;AF=0.667;AN=6;BaseQRankSum=-0.980;DP=87;Dels=0.00;FS=0.885;HaplotypeScore=11.9660;MLEAC=4;MLEAF=0.667;MQ=59.55;MQ0=0;MQRankSum=-0.774;QD=24.17;ReadPosRankSum=0.061	GT:AD:DP:GQ:MLPSAC:MLPSAF:PL	0/0/1/1/1/1:25,62:87:18:4:0.667:2129,256,102,30,0,18,825	SG	3627	gi|460394266|ref|XP_004242725.1|	PREDICTED: uncharacterized protein LOC101256392 [Solanum lycopersicum]	AT2G25290.3	Octicosapeptide/Phox/Bem1p (PB1) domain-containing protein / tetratricopeptide repeat (TPR)-containing protein		Octicosapeptide/Phox/Bem1p (PB1) domain-containing protein / tetratricopeptide repeat (TPR)-containing protein; FUNCTIONS IN: binding; INVOLVED IN: biological_process unknown; LOCATED IN: cellular_component unknown; CONTAINS InterPro DOMAIN/s: Octicosapeptide/Phox/Bem1p (InterPro:IPR000270), Tetratricopeptide-like helical (InterPro:IPR011990), Tetratricopeptide repeat-containing (InterPro:IPR0130…
Sp1_comp332053_c0_seq1	2378	.	G	A	147	.	DP=92;VDB=0.0399;AF1=0.5;AC1=1;DP4=14,12,27,23;MQ=45;FQ=150;PV4=1,2.4e-37,0.047,0.45	GT:PL:GQ	0/1:177,0,255:99	Sp1_comp332053_c0_seq1	2378	.	G	A	2263.97	PASS	AC=4;AF=0.667;AN=6;BaseQRankSum=-2.469;DP=92;Dels=0.00;FS=1.923;HaplotypeScore=1.6553;MLEAC=4;MLEAF=0.667;MQ=59.86;MQ0=0;MQRankSum=-0.111;QD=24.61;ReadPosRankSum=-0.077	GT:AD:DP:GQ:MLPSAC:MLPSAF:PL	0/0/1/1/1/1:27,65:92:18:4:0.667:2290,270,108,32,0,18,880	SG	3627	gi|460394266|ref|XP_004242725.1|	PREDICTED: uncharacterized protein LOC101256392 [Solanum lycopersicum]	AT2G25290.3	Octicosapeptide/Phox/Bem1p (PB1) domain-containing protein / tetratricopeptide repeat (TPR)-containing protein		Octicosapeptide/Phox/Bem1p (PB1) domain-containing protein / tetratricopeptide repeat (TPR)-containing protein; FUNCTIONS IN: binding; INVOLVED IN: biological_process unknown; LOCATED IN: cellular_component unknown; CONTAINS InterPro DOMAIN/s: Octicosapeptide/Phox/Bem1p (InterPro:IPR000270), Tetratricopeptide-like helical (InterPro:IPR011990), Tetratricopeptide repeat-containing (InterPro:IPR0130…
Sp1_comp332053_c0_seq1	2396	.	C	T	205	.	DP=92;VDB=0.0322;AF1=1;AC1=2;DP4=0,0,25,20;MQ=46;FQ=-162	GT:PL:GQ	1/1:238,135,0:99	Sp1_comp332053_c0_seq1	2396	.	C	T	3598.9	PASS	AC=6;AF=1.00;AN=6;DP=94;Dels=0.00;FS=0.000;HaplotypeScore=0.0000;MLEAC=6;MLEAF=1.00;MQ=59.68;MQ0=0;QD=26.80	GT:AD:DP:GQ:MLPSAC:MLPSAF:PL	1/1/1/1/1/1:0,94:94:72:6:1.00:3625,708,434,274,160,72,0	SG	3627	gi|460394266|ref|XP_004242725.1|	PREDICTED: uncharacterized protein LOC101256392 [Solanum lycopersicum]	AT2G25290.3	Octicosapeptide/Phox/Bem1p (PB1) domain-containing protein / tetratricopeptide repeat (TPR)-containing protein		Octicosapeptide/Phox/Bem1p (PB1) domain-containing protein / tetratricopeptide repeat (TPR)-containing protein; FUNCTIONS IN: binding; INVOLVED IN: biological_process unknown; LOCATED IN: cellular_component unknown; CONTAINS InterPro DOMAIN/s: Octicosapeptide/Phox/Bem1p (InterPro:IPR000270), Tetratricopeptide-like helical (InterPro:IPR011990), Tetratricopeptide repeat-containing (InterPro:IPR0130…
Sp1_comp332053_c0_seq1	2537	.	T	C	25	.	DP=81;VDB=0.0399;AF1=0.5;AC1=1;DP4=25,40,4,5;MQ=48;FQ=28;PV4=0.73,1,3.6e-10,1	GT:PL:GQ	0/1:55,0,255:58	Sp1_comp332053_c0_seq1	2537	.	T	C	201.9	PASS	AC=1;AF=0.167;AN=6;BaseQRankSum=0.609;DP=81;Dels=0.00;FS=0.000;HaplotypeScore=1.9995;MLEAC=1;MLEAF=0.167;MQ=59.90;MQ0=0;MQRankSum=-0.039;QD=2.49;ReadPosRankSum=0.733	GT:AD:DP:GQ:MLPSAC:MLPSAF:PL	0/0/0/0/0/1:71,9:81:39:1:0.167:228,0,39,106,2147483647,2147483647,2147483647	SG	3627	gi|460394266|ref|XP_004242725.1|	PREDICTED: uncharacterized protein LOC101256392 [Solanum lycopersicum]	AT2G25290.3	Octicosapeptide/Phox/Bem1p (PB1) domain-containing protein / tetratricopeptide repeat (TPR)-containing protein		Octicosapeptide/Phox/Bem1p (PB1) domain-containing protein / tetratricopeptide repeat (TPR)-containing protein; FUNCTIONS IN: binding; INVOLVED IN: biological_process unknown; LOCATED IN: cellular_component unknown; CONTAINS InterPro DOMAIN/s: Octicosapeptide/Phox/Bem1p (InterPro:IPR000270), Tetratricopeptide-like helical (InterPro:IPR011990), Tetratricopeptide repeat-containing (InterPro:IPR0130…
Sp1_comp332053_c0_seq1	2654	.	G	A	114	.	DP=97;VDB=0.0384;AF1=1;AC1=2;DP4=2,5,42,40;MQ=46;FQ=-83;PV4=0.43,1.4e-13,0.044,1	GT:PL:GQ	1/1:147,56,0:99	Sp1_comp332053_c0_seq1	2654	.	G	A	3410.9	PASS	AC=5;AF=0.833;AN=6;BaseQRankSum=1.125;DP=97;Dels=0.00;FS=3.612;HaplotypeScore=5.9928;MLEAC=5;MLEAF=0.833;MQ=59.81;MQ0=0;MQRankSum=1.584;QD=34.24;ReadPosRankSum=1.660	GT:AD:DP:GQ:MLPSAC:MLPSAF:PL	0/1/1/1/1/1:7,90:97:63:5:0.833:3437,545,298,158,63,0,124	SG	3627	gi|460394266|ref|XP_004242725.1|	PREDICTED: uncharacterized protein LOC101256392 [Solanum lycopersicum]	AT2G25290.3	Octicosapeptide/Phox/Bem1p (PB1) domain-containing protein / tetratricopeptide repeat (TPR)-containing protein		Octicosapeptide/Phox/Bem1p (PB1) domain-containing protein / tetratricopeptide repeat (TPR)-containing protein; FUNCTIONS IN: binding; INVOLVED IN: biological_process unknown; LOCATED IN: cellular_component unknown; CONTAINS InterPro DOMAIN/s: Octicosapeptide/Phox/Bem1p (InterPro:IPR000270), Tetratricopeptide-like helical (InterPro:IPR011990), Tetratricopeptide repeat-containing (InterPro:IPR0130…
Sp1_comp332053_c0_seq1	2662	.	C	T	115	.	DP=89;VDB=0.0393;AF1=0.5;AC1=1;DP4=5,8,34,40;MQ=46;FQ=68;PV4=0.77,4.1e-23,0.42,1	GT:PL:GQ	0/1:145,0,95:98	Sp1_comp332053_c0_seq1	2662	.	C	T	2857.91	PASS	AC=5;AF=0.833;AN=6;BaseQRankSum=0.319;DP=89;Dels=0.00;FS=1.166;HaplotypeScore=4.9986;MLEAC=5;MLEAF=0.833;MQ=59.80;MQ0=0;MQRankSum=-0.099;QD=32.11;ReadPosRankSum=2.039	GT:AD:DP:GQ:MLPSAC:MLPSAF:PL	0/1/1/1/1/1:13,76:89:32:5:0.833:2884,419,212,100,32,0,378	SG	3627	gi|460394266|ref|XP_004242725.1|	PREDICTED: uncharacterized protein LOC101256392 [Solanum lycopersicum]	AT2G25290.3	Octicosapeptide/Phox/Bem1p (PB1) domain-containing protein / tetratricopeptide repeat (TPR)-containing protein		Octicosapeptide/Phox/Bem1p (PB1) domain-containing protein / tetratricopeptide repeat (TPR)-containing protein; FUNCTIONS IN: binding; INVOLVED IN: biological_process unknown; LOCATED IN: cellular_component unknown; CONTAINS InterPro DOMAIN/s: Octicosapeptide/Phox/Bem1p (InterPro:IPR000270), Tetratricopeptide-like helical (InterPro:IPR011990), Tetratricopeptide repeat-containing (InterPro:IPR0130…
Sp1_comp332053_c0_seq1	272	.	T	G	119	.	DP=19;VDB=0.0398;AF1=0.5;AC1=1;DP4=2,2,6,8;MQ=49;FQ=54;PV4=1,1.2e-08,1,0.096	GT:PL:GQ	0/1:149,0,81:84	Sp1_comp332053_c0_seq1	272	.	T	G	554.92	PASS	AC=5;AF=0.833;AN=6;BaseQRankSum=-0.634;DP=23;Dels=0.00;FS=0.000;HaplotypeScore=2.9956;MLEAC=5;MLEAF=0.833;MQ=60.00;MQ0=0;MQRankSum=1.155;QD=24.13;ReadPosRankSum=-0.708	GT:AD:DP:GQ:MLPSAC:MLPSAF:PL	0/1/1/1/1/1:5,18:23:6:5:0.833:580,84,42,19,6,0,90	SG	3627	gi|460394266|ref|XP_004242725.1|	PREDICTED: uncharacterized protein LOC101256392 [Solanum lycopersicum]	AT2G25290.3	Octicosapeptide/Phox/Bem1p (PB1) domain-containing protein / tetratricopeptide repeat (TPR)-containing protein		Octicosapeptide/Phox/Bem1p (PB1) domain-containing protein / tetratricopeptide repeat (TPR)-containing protein; FUNCTIONS IN: binding; INVOLVED IN: biological_process unknown; LOCATED IN: cellular_component unknown; CONTAINS InterPro DOMAIN/s: Octicosapeptide/Phox/Bem1p (InterPro:IPR000270), Tetratricopeptide-like helical (InterPro:IPR011990), Tetratricopeptide repeat-containing (InterPro:IPR0130…
Sp1_comp332053_c0_seq1	2760	.	A	G	222	.	DP=102;VDB=0.0380;AF1=1;AC1=2;DP4=4,4,52,39;MQ=45;FQ=-69;PV4=0.72,1,1.4e-09,1	GT:PL:GQ	1/1:255,42,0:81	Sp1_comp332053_c0_seq1	2760	.	A	G	3660.9	PASS	AC=5;AF=0.833;AN=6;BaseQRankSum=0.068;DP=102;Dels=0.00;FS=1.372;HaplotypeScore=0.0000;MLEAC=5;MLEAF=0.833;MQ=60.00;MQ0=0;MQRankSum=0.293;QD=27.69;ReadPosRankSum=0.068	GT:AD:DP:GQ:MLPSAC:MLPSAF:PL	0/1/1/1/1/1:8,94:102:64:5:0.833:3687,580,314,164,64,0,200	SG	3627	gi|460394266|ref|XP_004242725.1|	PREDICTED: uncharacterized protein LOC101256392 [Solanum lycopersicum]	AT2G25290.3	Octicosapeptide/Phox/Bem1p (PB1) domain-containing protein / tetratricopeptide repeat (TPR)-containing protein		Octicosapeptide/Phox/Bem1p (PB1) domain-containing protein / tetratricopeptide repeat (TPR)-containing protein; FUNCTIONS IN: binding; INVOLVED IN: biological_process unknown; LOCATED IN: cellular_component unknown; CONTAINS InterPro DOMAIN/s: Octicosapeptide/Phox/Bem1p (InterPro:IPR000270), Tetratricopeptide-like helical (InterPro:IPR011990), Tetratricopeptide repeat-containing (InterPro:IPR0130…
Sp1_comp332053_c0_seq1	2891	.	C	T	147	.	DP=87;VDB=0.0365;AF1=0.5;AC1=1;DP4=2,9,14,27;MQ=34;FQ=102;PV4=0.47,5.7e-24,0.0045,0.28	GT:PL:GQ	0/1:177,0,129:99	Sp1_comp332053_c0_seq1	2891	.	C	T	2884.9	PASS	AC=5;AF=0.833;AN=6;BaseQRankSum=-1.564;DP=91;Dels=0.00;FS=5.002;HaplotypeScore=9.8644;MLEAC=5;MLEAF=0.833;MQ=59.91;MQ0=0;MQRankSum=0.603;QD=31.70;ReadPosRankSum=-0.359	GT:AD:DP:GQ:MLPSAC:MLPSAF:PL	0/1/1/1/1/1:11,80:91:39:5:0.833:2911,440,228,112,39,0,341	SG	3627	gi|460394266|ref|XP_004242725.1|	PREDICTED: uncharacterized protein LOC101256392 [Solanum lycopersicum]	AT2G25290.3	Octicosapeptide/Phox/Bem1p (PB1) domain-containing protein / tetratricopeptide repeat (TPR)-containing protein		Octicosapeptide/Phox/Bem1p (PB1) domain-containing protein / tetratricopeptide repeat (TPR)-containing protein; FUNCTIONS IN: binding; INVOLVED IN: biological_process unknown; LOCATED IN: cellular_component unknown; CONTAINS InterPro DOMAIN/s: Octicosapeptide/Phox/Bem1p (InterPro:IPR000270), Tetratricopeptide-like helical (InterPro:IPR011990), Tetratricopeptide repeat-containing (InterPro:IPR0130…
Sp1_comp332053_c0_seq1	2894	.	T	C	155	.	DP=92;VDB=0.0392;AF1=0.5;AC1=1;DP4=5,13,26,41;MQ=37;FQ=135;PV4=0.43,3.5e-16,0.016,1	GT:PL:GQ	0/1:185,0,162:99	Sp1_comp332053_c0_seq1	2894	.	T	C	2815.99	PASS	AC=5;AF=0.833;AN=6;BaseQRankSum=-0.862;DP=96;Dels=0.00;FS=0.969;HaplotypeScore=8.9977;MLEAC=5;MLEAF=0.833;MQ=59.91;MQ0=0;MQRankSum=1.782;QD=29.33;ReadPosRankSum=0.961	GT:AD:DP:GQ:MLPSAC:MLPSAF:PL	0/1/1/1/1/1:20,76:96:17:5:0.833:2842,384,182,76,17,0,578	SG	3627	gi|460394266|ref|XP_004242725.1|	PREDICTED: uncharacterized protein LOC101256392 [Solanum lycopersicum]	AT2G25290.3	Octicosapeptide/Phox/Bem1p (PB1) domain-containing protein / tetratricopeptide repeat (TPR)-containing protein		Octicosapeptide/Phox/Bem1p (PB1) domain-containing protein / tetratricopeptide repeat (TPR)-containing protein; FUNCTIONS IN: binding; INVOLVED IN: biological_process unknown; LOCATED IN: cellular_component unknown; CONTAINS InterPro DOMAIN/s: Octicosapeptide/Phox/Bem1p (InterPro:IPR000270), Tetratricopeptide-like helical (InterPro:IPR011990), Tetratricopeptide repeat-containing (InterPro:IPR0130…
Sp1_comp332053_c0_seq1	3044	.	A	G	122	.	DP=89;VDB=0.0392;AF1=0.5;AC1=1;DP4=9,8,28,37;MQ=45;FQ=125;PV4=0.59,2.7e-36,0.063,1	GT:PL:GQ	0/1:152,0,186:99	Sp1_comp332053_c0_seq1	3044	.	A	G	2532.32	PASS	AC=5;AF=0.833;AN=6;BaseQRankSum=0.621;DP=93;Dels=0.00;FS=1.028;HaplotypeScore=0.0000;MLEAC=5;MLEAF=0.833;MQ=59.30;MQ0=0;MQRankSum=-0.016;QD=27.23;ReadPosRankSum=0.277	GT:AD:DP:GQ:MLPSAC:MLPSAF:PL	0/1/1/1/1/1:17,76:93:10:5:0.833:2558,321,148,59,10,0,540	SG	3627	gi|460394266|ref|XP_004242725.1|	PREDICTED: uncharacterized protein LOC101256392 [Solanum lycopersicum]	AT2G25290.3	Octicosapeptide/Phox/Bem1p (PB1) domain-containing protein / tetratricopeptide repeat (TPR)-containing protein		Octicosapeptide/Phox/Bem1p (PB1) domain-containing protein / tetratricopeptide repeat (TPR)-containing protein; FUNCTIONS IN: binding; INVOLVED IN: biological_process unknown; LOCATED IN: cellular_component unknown; CONTAINS InterPro DOMAIN/s: Octicosapeptide/Phox/Bem1p (InterPro:IPR000270), Tetratricopeptide-like helical (InterPro:IPR011990), Tetratricopeptide repeat-containing (InterPro:IPR0130…
Sp1_comp332053_c0_seq1	3089	.	T	C	177	.	DP=87;VDB=0.0398;AF1=0.5;AC1=1;DP4=16,14,26,27;MQ=47;FQ=180;PV4=0.82,1.9e-26,0.054,0.34	GT:PL:GQ	0/1:207,0,255:99	Sp1_comp332053_c0_seq1	3089	.	T	C	1940.04	PASS	AC=4;AF=0.667;AN=6;BaseQRankSum=1.369;DP=91;Dels=0.00;FS=1.768;HaplotypeScore=12.5278;MLEAC=4;MLEAF=0.667;MQ=59.45;MQ0=0;MQRankSum=-1.830;QD=21.32;ReadPosRankSum=-1.160	GT:AD:DP:GQ:MLPSAC:MLPSAF:PL	0/0/1/1/1/1:31,60:91:15:4:0.667:1966,204,72,15,0,36,943	SG	3627	gi|460394266|ref|XP_004242725.1|	PREDICTED: uncharacterized protein LOC101256392 [Solanum lycopersicum]	AT2G25290.3	Octicosapeptide/Phox/Bem1p (PB1) domain-containing protein / tetratricopeptide repeat (TPR)-containing protein		Octicosapeptide/Phox/Bem1p (PB1) domain-containing protein / tetratricopeptide repeat (TPR)-containing protein; FUNCTIONS IN: binding; INVOLVED IN: biological_process unknown; LOCATED IN: cellular_component unknown; CONTAINS InterPro DOMAIN/s: Octicosapeptide/Phox/Bem1p (InterPro:IPR000270), Tetratricopeptide-like helical (InterPro:IPR011990), Tetratricopeptide repeat-containing (InterPro:IPR0130…
Sp1_comp332053_c0_seq1	3128	.	C	T	100	.	DP=100;VDB=0.0365;AF1=0.5;AC1=1;DP4=31,30,11,18;MQ=45;FQ=103;PV4=0.27,5.8e-29,1,0.31	GT:PL:GQ	0/1:130,0,255:99	Sp1_comp332053_c0_seq1	3128	.	C	T	1132.69	PASS	AC=2;AF=0.333;AN=6;BaseQRankSum=0.044;DP=104;Dels=0.00;FS=2.628;HaplotypeScore=3.4117;MLEAC=2;MLEAF=0.333;MQ=59.74;MQ0=0;MQRankSum=0.449;QD=10.89;ReadPosRankSum=-0.813	GT:AD:DP:GQ:MLPSAC:MLPSAF:PL	0/0/0/0/1/1:66,38:104:7:2:0.333:1158,52,0,7,60,2147483647,2147483647	SG	3627	gi|460394266|ref|XP_004242725.1|	PREDICTED: uncharacterized protein LOC101256392 [Solanum lycopersicum]	AT2G25290.3	Octicosapeptide/Phox/Bem1p (PB1) domain-containing protein / tetratricopeptide repeat (TPR)-containing protein		Octicosapeptide/Phox/Bem1p (PB1) domain-containing protein / tetratricopeptide repeat (TPR)-containing protein; FUNCTIONS IN: binding; INVOLVED IN: biological_process unknown; LOCATED IN: cellular_component unknown; CONTAINS InterPro DOMAIN/s: Octicosapeptide/Phox/Bem1p (InterPro:IPR000270), Tetratricopeptide-like helical (InterPro:IPR011990), Tetratricopeptide repeat-containing (InterPro:IPR0130…
Sp1_comp332053_c0_seq1	3222	.	C	T	44	.	DP=92;VDB=0.0081;AF1=0.5;AC1=1;DP4=42,25,11,10;MQ=39;FQ=47;PV4=0.45,1.9e-28,1,1	GT:PL:GQ	0/1:74,0,255:77	Sp1_comp332053_c0_seq1	3222	.	C	T	624.1		AC=1;AF=0.167;AN=6;BaseQRankSum=-0.604;DP=95;Dels=0.00;FS=2.003;HaplotypeScore=72.2672;MLEAC=1;MLEAF=0.167;MQ=59.74;MQ0=0;MQRankSum=-0.218;QD=6.57;ReadPosRankSum=-1.263	GT:AD:DP:GQ:MLPSAC:MLPSAF:PL	0/0/0/0/0/1:71,24:95:5:1:0.167:649,0,5,53,146,2147483647,2147483647	SG	3627	gi|460394266|ref|XP_004242725.1|	PREDICTED: uncharacterized protein LOC101256392 [Solanum lycopersicum]	AT2G25290.3	Octicosapeptide/Phox/Bem1p (PB1) domain-containing protein / tetratricopeptide repeat (TPR)-containing protein		Octicosapeptide/Phox/Bem1p (PB1) domain-containing protein / tetratricopeptide repeat (TPR)-containing protein; FUNCTIONS IN: binding; INVOLVED IN: biological_process unknown; LOCATED IN: cellular_component unknown; CONTAINS InterPro DOMAIN/s: Octicosapeptide/Phox/Bem1p (InterPro:IPR000270), Tetratricopeptide-like helical (InterPro:IPR011990), Tetratricopeptide repeat-containing (InterPro:IPR0130…
Sp1_comp332053_c0_seq1	369	.	A	T	47	.	DP=24;VDB=0.0399;AF1=0.5;AC1=1;DP4=4,3,4,2;MQ=43;FQ=50;PV4=1,2.9e-09,0.052,0.049	GT:PL:GQ	0/1:77,0,180:80	Sp1_comp332053_c0_seq1	369	.	A	T	891.38	PASS	AC=5;AF=0.833;AN=6;BaseQRankSum=2.633;DP=32;Dels=0.00;FS=1.527;HaplotypeScore=0.9867;MLEAC=5;MLEAF=0.833;MQ=60.00;MQ0=0;MQRankSum=0.239;QD=27.86;ReadPosRankSum=1.414	GT:AD:DP:GQ:MLPSAC:MLPSAF:PL	0/1/1/1/1/1:8,24:32:4:5:0.833:916,119,55,22,4,0,194	SG	3627	gi|460394266|ref|XP_004242725.1|	PREDICTED: uncharacterized protein LOC101256392 [Solanum lycopersicum]	AT2G25290.3	Octicosapeptide/Phox/Bem1p (PB1) domain-containing protein / tetratricopeptide repeat (TPR)-containing protein		Octicosapeptide/Phox/Bem1p (PB1) domain-containing protein / tetratricopeptide repeat (TPR)-containing protein; FUNCTIONS IN: binding; INVOLVED IN: biological_process unknown; LOCATED IN: cellular_component unknown; CONTAINS InterPro DOMAIN/s: Octicosapeptide/Phox/Bem1p (InterPro:IPR000270), Tetratricopeptide-like helical (InterPro:IPR011990), Tetratricopeptide repeat-containing (InterPro:IPR0130…
Sp1_comp332053_c0_seq1	374	.	G	A	143	.	DP=27;VDB=0.0393;AF1=0.5;AC1=1;DP4=4,4,13,5;MQ=45;FQ=137;PV4=0.38,2.8e-08,0.24,0.48	GT:PL:GQ	0/1:173,0,164:99	Sp1_comp332053_c0_seq1	374	.	G	A	962.68	PASS	AC=5;AF=0.833;AN=6;BaseQRankSum=0.098;DP=35;Dels=0.00;FS=1.547;HaplotypeScore=0.0000;MLEAC=5;MLEAF=0.833;MQ=60.00;MQ0=0;MQRankSum=-1.159;QD=27.51;ReadPosRankSum=1.002	GT:AD:DP:GQ:MLPSAC:MLPSAF:PL	0/1/1/1/1/1:8,27:35:3:5:0.833:987,126,57,22,3,0,215	SG	3627	gi|460394266|ref|XP_004242725.1|	PREDICTED: uncharacterized protein LOC101256392 [Solanum lycopersicum]	AT2G25290.3	Octicosapeptide/Phox/Bem1p (PB1) domain-containing protein / tetratricopeptide repeat (TPR)-containing protein		Octicosapeptide/Phox/Bem1p (PB1) domain-containing protein / tetratricopeptide repeat (TPR)-containing protein; FUNCTIONS IN: binding; INVOLVED IN: biological_process unknown; LOCATED IN: cellular_component unknown; CONTAINS InterPro DOMAIN/s: Octicosapeptide/Phox/Bem1p (InterPro:IPR000270), Tetratricopeptide-like helical (InterPro:IPR011990), Tetratricopeptide repeat-containing (InterPro:IPR0130…
Sp1_comp332053_c0_seq1	380	.	T	G	67	.	DP=26;VDB=0.0398;AF1=0.5;AC1=1;DP4=4,4,4,3;MQ=44;FQ=70;PV4=1,0.00031,0.099,0.11	GT:PL:GQ	0/1:97,0,187:99	Sp1_comp332053_c0_seq1	380	.	T	G	939.68	PASS	AC=5;AF=0.833;AN=6;BaseQRankSum=1.198;DP=34;Dels=0.00;FS=1.496;HaplotypeScore=0.0000;MLEAC=5;MLEAF=0.833;MQ=60.00;MQ0=0;MQRankSum=-0.670;QD=27.64;ReadPosRankSum=1.482	GT:AD:DP:GQ:MLPSAC:MLPSAF:PL	0/1/1/1/1/1:8,26:34:3:5:0.833:964,126,57,22,3,0,207	SG	3627	gi|460394266|ref|XP_004242725.1|	PREDICTED: uncharacterized protein LOC101256392 [Solanum lycopersicum]	AT2G25290.3	Octicosapeptide/Phox/Bem1p (PB1) domain-containing protein / tetratricopeptide repeat (TPR)-containing protein		Octicosapeptide/Phox/Bem1p (PB1) domain-containing protein / tetratricopeptide repeat (TPR)-containing protein; FUNCTIONS IN: binding; INVOLVED IN: biological_process unknown; LOCATED IN: cellular_component unknown; CONTAINS InterPro DOMAIN/s: Octicosapeptide/Phox/Bem1p (InterPro:IPR000270), Tetratricopeptide-like helical (InterPro:IPR011990), Tetratricopeptide repeat-containing (InterPro:IPR0130…
Sp1_comp332053_c0_seq1	408	.	G	C	59	.	DP=27;VDB=0.0197;AF1=0.5;AC1=1;DP4=3,3,1,3;MQ=43;FQ=62;PV4=0.57,1,0.47,1	GT:PL:GQ	0/1:89,0,122:92	Sp1_comp332053_c0_seq1	408	.	G	C	128.28		AC=2;AF=0.333;AN=6;BaseQRankSum=-0.130;DP=38;Dels=0.00;FS=4.611;HaplotypeScore=15.5871;MLEAC=2;MLEAF=0.333;MQ=60.00;MQ0=0;MQRankSum=0.130;QD=3.38;ReadPosRankSum=-0.475	GT:AD:DP:GQ:MLPSAC:MLPSAF:PL	0/0/0/0/1/1:33,5:38:4:2:0.333:152,4,0,5,18,46,397	SG	3627	gi|460394266|ref|XP_004242725.1|	PREDICTED: uncharacterized protein LOC101256392 [Solanum lycopersicum]	AT2G25290.3	Octicosapeptide/Phox/Bem1p (PB1) domain-containing protein / tetratricopeptide repeat (TPR)-containing protein		Octicosapeptide/Phox/Bem1p (PB1) domain-containing protein / tetratricopeptide repeat (TPR)-containing protein; FUNCTIONS IN: binding; INVOLVED IN: biological_process unknown; LOCATED IN: cellular_component unknown; CONTAINS InterPro DOMAIN/s: Octicosapeptide/Phox/Bem1p (InterPro:IPR000270), Tetratricopeptide-like helical (InterPro:IPR011990), Tetratricopeptide repeat-containing (InterPro:IPR0130…
Sp1_comp332053_c0_seq1	460	.	G	C	148	.	DP=38;VDB=0.0345;AF1=0.5;AC1=1;DP4=6,3,15,12;MQ=48;FQ=45;PV4=0.7,0.012,1,0.035	GT:PL:GQ	0/1:178,0,72:75	Sp1_comp332053_c0_seq1	460	.	G	C	1018.47	PASS	AC=5;AF=0.833;AN=6;BaseQRankSum=0.441;DP=44;Dels=0.00;FS=1.263;HaplotypeScore=0.7340;MLEAC=5;MLEAF=0.833;MQ=60.00;MQ0=0;MQRankSum=-0.542;QD=23.15;ReadPosRankSum=-0.592	GT:AD:DP:GQ:MLPSAC:MLPSAF:PL	0/1/1/1/1/1:14,30:44:1:5:0.833:1042,126,55,20,1,0,235	SG	3627	gi|460394266|ref|XP_004242725.1|	PREDICTED: uncharacterized protein LOC101256392 [Solanum lycopersicum]	AT2G25290.3	Octicosapeptide/Phox/Bem1p (PB1) domain-containing protein / tetratricopeptide repeat (TPR)-containing protein		Octicosapeptide/Phox/Bem1p (PB1) domain-containing protein / tetratricopeptide repeat (TPR)-containing protein; FUNCTIONS IN: binding; INVOLVED IN: biological_process unknown; LOCATED IN: cellular_component unknown; CONTAINS InterPro DOMAIN/s: Octicosapeptide/Phox/Bem1p (InterPro:IPR000270), Tetratricopeptide-like helical (InterPro:IPR011990), Tetratricopeptide repeat-containing (InterPro:IPR0130…
Sp1_comp332053_c0_seq1	584	.	T	C	46	.	DP=34;VDB=0.0190;AF1=0.5;AC1=1;DP4=12,13,2,3;MQ=48;FQ=49;PV4=1,1,2.7e-13,1	GT:PL:GQ	0/1:76,0,255:79	Sp1_comp332053_c0_seq1	584	.	T	C	136.42	PASS	AC=1;AF=0.167;AN=6;BaseQRankSum=2.431;DP=34;Dels=0.00;FS=0.000;HaplotypeScore=0.0000;MLEAC=1;MLEAF=0.167;MQ=60.00;MQ0=0;MQRankSum=-0.292;QD=4.01;ReadPosRankSum=1.994	GT:AD:DP:GQ:MLPSAC:MLPSAF:PL	0/0/0/0/0/1:29,5:34:9:1:0.167:162,0,9,32,69,2147483647,2147483647	SG	3627	gi|460394266|ref|XP_004242725.1|	PREDICTED: uncharacterized protein LOC101256392 [Solanum lycopersicum]	AT2G25290.3	Octicosapeptide/Phox/Bem1p (PB1) domain-containing protein / tetratricopeptide repeat (TPR)-containing protein		Octicosapeptide/Phox/Bem1p (PB1) domain-containing protein / tetratricopeptide repeat (TPR)-containing protein; FUNCTIONS IN: binding; INVOLVED IN: biological_process unknown; LOCATED IN: cellular_component unknown; CONTAINS InterPro DOMAIN/s: Octicosapeptide/Phox/Bem1p (InterPro:IPR000270), Tetratricopeptide-like helical (InterPro:IPR011990), Tetratricopeptide repeat-containing (InterPro:IPR0130…
Sp1_comp332053_c0_seq1	639	.	T	C	156	.	DP=47;VDB=0.0298;AF1=1;AC1=2;DP4=2,1,24,20;MQ=49;FQ=-69;PV4=1,1.9e-09,1,1	GT:PL:GQ	1/1:189,42,0:81	Sp1_comp332053_c0_seq1	639	.	T	C	1801.9	PASS	AC=5;AF=0.833;AN=6;BaseQRankSum=2.241;DP=47;Dels=0.00;FS=0.000;HaplotypeScore=0.0000;MLEAC=5;MLEAF=0.833;MQ=59.79;MQ0=0;MQRankSum=-1.240;QD=32.78;ReadPosRankSum=2.111	GT:AD:DP:GQ:MLPSAC:MLPSAF:PL	0/1/1/1/1/1:3,44:47:34:5:0.833:1828,287,157,83,34,0,59	SG	3627	gi|460394266|ref|XP_004242725.1|	PREDICTED: uncharacterized protein LOC101256392 [Solanum lycopersicum]	AT2G25290.3	Octicosapeptide/Phox/Bem1p (PB1) domain-containing protein / tetratricopeptide repeat (TPR)-containing protein		Octicosapeptide/Phox/Bem1p (PB1) domain-containing protein / tetratricopeptide repeat (TPR)-containing protein; FUNCTIONS IN: binding; INVOLVED IN: biological_process unknown; LOCATED IN: cellular_component unknown; CONTAINS InterPro DOMAIN/s: Octicosapeptide/Phox/Bem1p (InterPro:IPR000270), Tetratricopeptide-like helical (InterPro:IPR011990), Tetratricopeptide repeat-containing (InterPro:IPR0130…
Sp1_comp332053_c0_seq1	770	.	A	G	156	.	DP=54;VDB=0.0298;AF1=0.5;AC1=1;DP4=4,3,14,11;MQ=46;FQ=107;PV4=1,2.7e-15,0.0085,0.18	GT:PL:GQ	0/1:186,0,134:99	Sp1_comp332053_c0_seq1	770	.	A	G	1713.92	PASS	AC=5;AF=0.833;AN=6;BaseQRankSum=-1.056;DP=55;Dels=0.00;FS=1.633;HaplotypeScore=1.7885;MLEAC=5;MLEAF=0.833;MQ=59.52;MQ0=0;MQRankSum=0.850;QD=31.16;ReadPosRankSum=-1.288	GT:AD:DP:GQ:MLPSAC:MLPSAF:PL	0/1/1/1/1/1:7,48:55:23:5:0.833:1740,272,141,69,23,0,213	SG	3627	gi|460394266|ref|XP_004242725.1|	PREDICTED: uncharacterized protein LOC101256392 [Solanum lycopersicum]	AT2G25290.3	Octicosapeptide/Phox/Bem1p (PB1) domain-containing protein / tetratricopeptide repeat (TPR)-containing protein		Octicosapeptide/Phox/Bem1p (PB1) domain-containing protein / tetratricopeptide repeat (TPR)-containing protein; FUNCTIONS IN: binding; INVOLVED IN: biological_process unknown; LOCATED IN: cellular_component unknown; CONTAINS InterPro DOMAIN/s: Octicosapeptide/Phox/Bem1p (InterPro:IPR000270), Tetratricopeptide-like helical (InterPro:IPR011990), Tetratricopeptide repeat-containing (InterPro:IPR0130…
Sp1_comp332053_c0_seq1	848	.	C	T	33	.	DP=58;VDB=0.0392;AF1=1;AC1=2;DP4=0,0,2,1;MQ=44;FQ=-36	GT:PL:GQ	1/1:65,9,0:16	Sp1_comp332053_c0_seq1	848	.	C	T	284.03	PASS	AC=6;AF=1.00;AN=6;DP=58;Dels=0.00;FS=0.000;HaplotypeScore=9.9895;MLEAC=6;MLEAF=1.00;MQ=60.00;MQ0=0;QD=4.90	GT:AD:DP:GQ:MLPSAC:MLPSAF:PL	1/1/1/1/1/1:0,58:58:6:6:1.00:309,62,38,24,14,6,0	SG	3627	gi|460394266|ref|XP_004242725.1|	PREDICTED: uncharacterized protein LOC101256392 [Solanum lycopersicum]	AT2G25290.3	Octicosapeptide/Phox/Bem1p (PB1) domain-containing protein / tetratricopeptide repeat (TPR)-containing protein		Octicosapeptide/Phox/Bem1p (PB1) domain-containing protein / tetratricopeptide repeat (TPR)-containing protein; FUNCTIONS IN: binding; INVOLVED IN: biological_process unknown; LOCATED IN: cellular_component unknown; CONTAINS InterPro DOMAIN/s: Octicosapeptide/Phox/Bem1p (InterPro:IPR000270), Tetratricopeptide-like helical (InterPro:IPR011990), Tetratricopeptide repeat-containing (InterPro:IPR0130…
Sp1_comp332053_c0_seq1	857	.	A	T,C	222	.	DP=53;VDB=0.0365;AF1=1;AC1=2;DP4=0,0,22,26;MQ=47;FQ=-156	GT:PL:GQ	1/1:255,129,0,221,32,206:99	Sp1_comp332053_c0_seq1	857	.	A	C,T	1821.9	PASS	AC=1,5;AF=0.167,0.833;AN=6;DP=53;Dels=0.00;FS=0.000;HaplotypeScore=0.6651;MLEAC=1,2;MLEAF=0.167,0.333;MQ=60.00;MQ0=0;QD=34.38	GT:AD:DP:GQ:MLPSAC:MLPSAF	1/2/2/2/2/2:0,5,48:53:31:1,5:0.167,0.833	SG	3627	gi|460394266|ref|XP_004242725.1|	PREDICTED: uncharacterized protein LOC101256392 [Solanum lycopersicum]	AT2G25290.3	Octicosapeptide/Phox/Bem1p (PB1) domain-containing protein / tetratricopeptide repeat (TPR)-containing protein		Octicosapeptide/Phox/Bem1p (PB1) domain-containing protein / tetratricopeptide repeat (TPR)-containing protein; FUNCTIONS IN: binding; INVOLVED IN: biological_process unknown; LOCATED IN: cellular_component unknown; CONTAINS InterPro DOMAIN/s: Octicosapeptide/Phox/Bem1p (InterPro:IPR000270), Tetratricopeptide-like helical (InterPro:IPR011990), Tetratricopeptide repeat-containing (InterPro:IPR0130…
Sp1_comp332053_c0_seq1	896	.	T	C	53	.	DP=57;VDB=0.0393;AF1=0.5;AC1=1;DP4=14,33,4,5;MQ=47;FQ=56;PV4=0.45,0.36,0.00021,1	GT:PL:GQ	0/1:83,0,255:86	Sp1_comp332053_c0_seq1	896	.	T	C	208.95	PASS	AC=1;AF=0.167;AN=6;BaseQRankSum=-0.252;DP=58;Dels=0.00;FS=3.346;HaplotypeScore=9.9969;MLEAC=1;MLEAF=0.167;MQ=59.20;MQ0=0;MQRankSum=0.142;QD=3.60;ReadPosRankSum=-0.383	GT:AD:DP:GQ:MLPSAC:MLPSAF:PL	0/0/0/0/0/1:49,9:58:20:1:0.167:235,0,20,64,2147483647,2147483647,2147483647	SG	3627	gi|460394266|ref|XP_004242725.1|	PREDICTED: uncharacterized protein LOC101256392 [Solanum lycopersicum]	AT2G25290.3	Octicosapeptide/Phox/Bem1p (PB1) domain-containing protein / tetratricopeptide repeat (TPR)-containing protein		Octicosapeptide/Phox/Bem1p (PB1) domain-containing protein / tetratricopeptide repeat (TPR)-containing protein; FUNCTIONS IN: binding; INVOLVED IN: biological_process unknown; LOCATED IN: cellular_component unknown; CONTAINS InterPro DOMAIN/s: Octicosapeptide/Phox/Bem1p (InterPro:IPR000270), Tetratricopeptide-like helical (InterPro:IPR011990), Tetratricopeptide repeat-containing (InterPro:IPR0130…
Sp1_comp332053_c0_seq1	1034	.	A	T	174.17	PASS	AC=1;AF=0.167;AN=6;BaseQRankSum=-0.906;DP=47;Dels=0.00;FS=9.056;HaplotypeScore=5.6510;MLEAC=1;MLEAF=0.167;MQ=60.00;MQ0=0;MQRankSum=-0.608;QD=3.71;ReadPosRankSum=-0.933	GT:AD:DP:GQ:MLPSAC:MLPSAF:PL	0/0/0/0/0/1:38,9:47:12:1:0.167:200,0,12,44,99,2147483647,2147483647											GATK	3627	gi|460394266|ref|XP_004242725.1|	PREDICTED: uncharacterized protein LOC101256392 [Solanum lycopersicum]	AT2G25290.3	Octicosapeptide/Phox/Bem1p (PB1) domain-containing protein / tetratricopeptide repeat (TPR)-containing protein		Octicosapeptide/Phox/Bem1p (PB1) domain-containing protein / tetratricopeptide repeat (TPR)-containing protein; FUNCTIONS IN: binding; INVOLVED IN: biological_process unknown; LOCATED IN: cellular_component unknown; CONTAINS InterPro DOMAIN/s: Octicosapeptide/Phox/Bem1p (InterPro:IPR000270), Tetratricopeptide-like helical (InterPro:IPR011990), Tetratricopeptide repeat-containing (InterPro:IPR0130…
Sp1_comp332053_c0_seq1	1059	.	C	G	204.07	PASS	AC=1;AF=0.167;AN=6;BaseQRankSum=0.844;DP=49;Dels=0.00;FS=1.600;HaplotypeScore=0.0000;MLEAC=1;MLEAF=0.167;MQ=60.00;MQ0=0;MQRankSum=0.705;QD=4.16;ReadPosRankSum=-0.401	GT:AD:DP:GQ:MLPSAC:MLPSAF:PL	0/0/0/0/0/1:41,8:49:14:1:0.167:230,0,14,48,107,2147483647,2147483647											GATK	3627	gi|460394266|ref|XP_004242725.1|	PREDICTED: uncharacterized protein LOC101256392 [Solanum lycopersicum]	AT2G25290.3	Octicosapeptide/Phox/Bem1p (PB1) domain-containing protein / tetratricopeptide repeat (TPR)-containing protein		Octicosapeptide/Phox/Bem1p (PB1) domain-containing protein / tetratricopeptide repeat (TPR)-containing protein; FUNCTIONS IN: binding; INVOLVED IN: biological_process unknown; LOCATED IN: cellular_component unknown; CONTAINS InterPro DOMAIN/s: Octicosapeptide/Phox/Bem1p (InterPro:IPR000270), Tetratricopeptide-like helical (InterPro:IPR011990), Tetratricopeptide repeat-containing (InterPro:IPR0130…
Sp1_comp332053_c0_seq1	1231	.	T	C	248.32	PASS	AC=1;AF=0.167;AN=6;BaseQRankSum=1.110;DP=64;Dels=0.00;FS=0.000;HaplotypeScore=0.9992;MLEAC=1;MLEAF=0.167;MQ=48.08;MQ0=0;MQRankSum=4.429;QD=3.88;ReadPosRankSum=4.567	GT:AD:DP:GQ:MLPSAC:MLPSAF:PL	0/0/0/0/0/1:55,9:64:10:1:0.167:274,0,10,41,97,2147483647,2147483647											GATK	3627	gi|460394266|ref|XP_004242725.1|	PREDICTED: uncharacterized protein LOC101256392 [Solanum lycopersicum]	AT2G25290.3	Octicosapeptide/Phox/Bem1p (PB1) domain-containing protein / tetratricopeptide repeat (TPR)-containing protein		Octicosapeptide/Phox/Bem1p (PB1) domain-containing protein / tetratricopeptide repeat (TPR)-containing protein; FUNCTIONS IN: binding; INVOLVED IN: biological_process unknown; LOCATED IN: cellular_component unknown; CONTAINS InterPro DOMAIN/s: Octicosapeptide/Phox/Bem1p (InterPro:IPR000270), Tetratricopeptide-like helical (InterPro:IPR011990), Tetratricopeptide repeat-containing (InterPro:IPR0130…
Sp1_comp332053_c0_seq1	1301	.	C	A	543.42	PASS	AC=5;AF=0.833;AN=6;BaseQRankSum=1.989;DP=57;Dels=0.00;FS=0.000;HaplotypeScore=0.0000;MLEAC=5;MLEAF=0.833;MQ=58.39;MQ0=0;MQRankSum=2.275;QD=9.53;ReadPosRankSum=1.391	GT:AD:DP:GQ:MLPSAC:MLPSAF:PL	0/1/1/1/1/1:6,51:57:9:5:0.833:569,111,57,28,9,0,73											GATK	3627	gi|460394266|ref|XP_004242725.1|	PREDICTED: uncharacterized protein LOC101256392 [Solanum lycopersicum]	AT2G25290.3	Octicosapeptide/Phox/Bem1p (PB1) domain-containing protein / tetratricopeptide repeat (TPR)-containing protein		Octicosapeptide/Phox/Bem1p (PB1) domain-containing protein / tetratricopeptide repeat (TPR)-containing protein; FUNCTIONS IN: binding; INVOLVED IN: biological_process unknown; LOCATED IN: cellular_component unknown; CONTAINS InterPro DOMAIN/s: Octicosapeptide/Phox/Bem1p (InterPro:IPR000270), Tetratricopeptide-like helical (InterPro:IPR011990), Tetratricopeptide repeat-containing (InterPro:IPR0130…
Sp1_comp332053_c0_seq1	1541	.	A	T	319.07	PASS	AC=1;AF=0.167;AN=6;BaseQRankSum=-1.746;DP=65;Dels=0.00;FS=2.784;HaplotypeScore=0.9973;MLEAC=1;MLEAF=0.167;MQ=59.71;MQ0=0;MQRankSum=0.834;QD=4.91;ReadPosRankSum=-0.783	GT:AD:DP:GQ:MLPSAC:MLPSAF:PL	0/0/0/0/0/1:52,13:65:14:1:0.167:345,0,14,58,135,2147483647,2147483647											GATK	3627	gi|460394266|ref|XP_004242725.1|	PREDICTED: uncharacterized protein LOC101256392 [Solanum lycopersicum]	AT2G25290.3	Octicosapeptide/Phox/Bem1p (PB1) domain-containing protein / tetratricopeptide repeat (TPR)-containing protein		Octicosapeptide/Phox/Bem1p (PB1) domain-containing protein / tetratricopeptide repeat (TPR)-containing protein; FUNCTIONS IN: binding; INVOLVED IN: biological_process unknown; LOCATED IN: cellular_component unknown; CONTAINS InterPro DOMAIN/s: Octicosapeptide/Phox/Bem1p (InterPro:IPR000270), Tetratricopeptide-like helical (InterPro:IPR011990), Tetratricopeptide repeat-containing (InterPro:IPR0130…
Sp1_comp332053_c0_seq1	1721	.	T	C	103.91		AC=1;AF=0.167;AN=6;BaseQRankSum=2.092;DP=68;Dels=0.00;FS=1.057;HaplotypeScore=0.0000;MLEAC=1;MLEAF=0.167;MQ=59.90;MQ0=0;MQRankSum=-0.897;QD=1.53;ReadPosRankSum=1.981	GT:AD:DP:GQ:MLPSAC:MLPSAF:PL	0/0/0/0/0/1:50,18:68:26:1:0.167:130,0,26,73,2147483647,2147483647,2147483647											GATK	3627	gi|460394266|ref|XP_004242725.1|	PREDICTED: uncharacterized protein LOC101256392 [Solanum lycopersicum]	AT2G25290.3	Octicosapeptide/Phox/Bem1p (PB1) domain-containing protein / tetratricopeptide repeat (TPR)-containing protein		Octicosapeptide/Phox/Bem1p (PB1) domain-containing protein / tetratricopeptide repeat (TPR)-containing protein; FUNCTIONS IN: binding; INVOLVED IN: biological_process unknown; LOCATED IN: cellular_component unknown; CONTAINS InterPro DOMAIN/s: Octicosapeptide/Phox/Bem1p (InterPro:IPR000270), Tetratricopeptide-like helical (InterPro:IPR011990), Tetratricopeptide repeat-containing (InterPro:IPR0130…
Sp1_comp332053_c0_seq1	1722	.	G	A	141.93	PASS	AC=1;AF=0.167;AN=6;BaseQRankSum=0.974;DP=69;Dels=0.00;FS=1.014;HaplotypeScore=0.0000;MLEAC=1;MLEAF=0.167;MQ=59.90;MQ0=0;MQRankSum=1.135;QD=2.06;ReadPosRankSum=1.605	GT:AD:DP:GQ:MLPSAC:MLPSAF:PL	0/0/0/0/0/1:50,19:69:22:1:0.167:168,0,22,66,2147483647,2147483647,2147483647											GATK	3627	gi|460394266|ref|XP_004242725.1|	PREDICTED: uncharacterized protein LOC101256392 [Solanum lycopersicum]	AT2G25290.3	Octicosapeptide/Phox/Bem1p (PB1) domain-containing protein / tetratricopeptide repeat (TPR)-containing protein		Octicosapeptide/Phox/Bem1p (PB1) domain-containing protein / tetratricopeptide repeat (TPR)-containing protein; FUNCTIONS IN: binding; INVOLVED IN: biological_process unknown; LOCATED IN: cellular_component unknown; CONTAINS InterPro DOMAIN/s: Octicosapeptide/Phox/Bem1p (InterPro:IPR000270), Tetratricopeptide-like helical (InterPro:IPR011990), Tetratricopeptide repeat-containing (InterPro:IPR0130…
Sp1_comp332053_c0_seq1	1772	.	A	G	267.04	PASS	AC=1;AF=0.167;AN=6;BaseQRankSum=0.696;DP=63;Dels=0.00;FS=2.684;HaplotypeScore=0.9665;MLEAC=1;MLEAF=0.167;MQ=59.90;MQ0=0;MQRankSum=0.431;QD=4.24;ReadPosRankSum=0.396	GT:AD:DP:GQ:MLPSAC:MLPSAF:PL	0/0/0/0/0/1:48,15:63:15:1:0.167:293,0,15,57,127,2147483647,2147483647											GATK	3627	gi|460394266|ref|XP_004242725.1|	PREDICTED: uncharacterized protein LOC101256392 [Solanum lycopersicum]	AT2G25290.3	Octicosapeptide/Phox/Bem1p (PB1) domain-containing protein / tetratricopeptide repeat (TPR)-containing protein		Octicosapeptide/Phox/Bem1p (PB1) domain-containing protein / tetratricopeptide repeat (TPR)-containing protein; FUNCTIONS IN: binding; INVOLVED IN: biological_process unknown; LOCATED IN: cellular_component unknown; CONTAINS InterPro DOMAIN/s: Octicosapeptide/Phox/Bem1p (InterPro:IPR000270), Tetratricopeptide-like helical (InterPro:IPR011990), Tetratricopeptide repeat-containing (InterPro:IPR0130…
Sp1_comp332053_c0_seq1	1796	.	C	T	135.91	PASS	AC=1;AF=0.167;AN=6;BaseQRankSum=-0.702;DP=63;Dels=0.00;FS=0.000;HaplotypeScore=2.9987;MLEAC=1;MLEAF=0.167;MQ=60.00;MQ0=0;MQRankSum=-0.679;QD=2.16;ReadPosRankSum=-0.107	GT:AD:DP:GQ:MLPSAC:MLPSAF:PL	0/0/0/0/0/1:57,6:63:30:1:0.167:162,0,30,82,2147483647,2147483647,2147483647											GATK	3627	gi|460394266|ref|XP_004242725.1|	PREDICTED: uncharacterized protein LOC101256392 [Solanum lycopersicum]	AT2G25290.3	Octicosapeptide/Phox/Bem1p (PB1) domain-containing protein / tetratricopeptide repeat (TPR)-containing protein		Octicosapeptide/Phox/Bem1p (PB1) domain-containing protein / tetratricopeptide repeat (TPR)-containing protein; FUNCTIONS IN: binding; INVOLVED IN: biological_process unknown; LOCATED IN: cellular_component unknown; CONTAINS InterPro DOMAIN/s: Octicosapeptide/Phox/Bem1p (InterPro:IPR000270), Tetratricopeptide-like helical (InterPro:IPR011990), Tetratricopeptide repeat-containing (InterPro:IPR0130…
Sp1_comp332053_c0_seq1	1950	.	C	A	249.9	PASS	AC=1;AF=0.167;AN=6;BaseQRankSum=1.110;DP=82;Dels=0.00;FS=2.856;HaplotypeScore=4.6282;MLEAC=1;MLEAF=0.167;MQ=59.70;MQ0=0;MQRankSum=0.214;QD=3.05;ReadPosRankSum=1.785	GT:AD:DP:GQ:MLPSAC:MLPSAF:PL	0/0/0/0/0/1:70,12:82:34:1:0.167:276,0,34,101,2147483647,2147483647,2147483647											GATK	3627	gi|460394266|ref|XP_004242725.1|	PREDICTED: uncharacterized protein LOC101256392 [Solanum lycopersicum]	AT2G25290.3	Octicosapeptide/Phox/Bem1p (PB1) domain-containing protein / tetratricopeptide repeat (TPR)-containing protein		Octicosapeptide/Phox/Bem1p (PB1) domain-containing protein / tetratricopeptide repeat (TPR)-containing protein; FUNCTIONS IN: binding; INVOLVED IN: biological_process unknown; LOCATED IN: cellular_component unknown; CONTAINS InterPro DOMAIN/s: Octicosapeptide/Phox/Bem1p (InterPro:IPR000270), Tetratricopeptide-like helical (InterPro:IPR011990), Tetratricopeptide repeat-containing (InterPro:IPR0130…
Sp1_comp332053_c0_seq1	1999	.	A	G	64.9		AC=1;AF=0.167;AN=6;BaseQRankSum=0.903;DP=77;Dels=0.00;FS=0.000;HaplotypeScore=3.8125;MLEAC=1;MLEAF=0.167;MQ=59.38;MQ0=0;MQRankSum=-0.520;QD=0.84;ReadPosRankSum=0.648	GT:AD:DP:GQ:MLPSAC:MLPSAF:PL	0/0/0/0/0/1:71,5:77:54:1:0.167:91,0,54,132,2147483647,2147483647,2147483647											GATK	3627	gi|460394266|ref|XP_004242725.1|	PREDICTED: uncharacterized protein LOC101256392 [Solanum lycopersicum]	AT2G25290.3	Octicosapeptide/Phox/Bem1p (PB1) domain-containing protein / tetratricopeptide repeat (TPR)-containing protein		Octicosapeptide/Phox/Bem1p (PB1) domain-containing protein / tetratricopeptide repeat (TPR)-containing protein; FUNCTIONS IN: binding; INVOLVED IN: biological_process unknown; LOCATED IN: cellular_component unknown; CONTAINS InterPro DOMAIN/s: Octicosapeptide/Phox/Bem1p (InterPro:IPR000270), Tetratricopeptide-like helical (InterPro:IPR011990), Tetratricopeptide repeat-containing (InterPro:IPR0130…
Sp1_comp332053_c0_seq1	2016	.	G	A	168.9	PASS	AC=1;AF=0.167;AN=6;BaseQRankSum=0.695;DP=75;Dels=0.00;FS=0.000;HaplotypeScore=0.0000;MLEAC=1;MLEAF=0.167;MQ=59.37;MQ0=0;MQRankSum=-0.112;QD=2.25;ReadPosRankSum=-0.901	GT:AD:DP:GQ:MLPSAC:MLPSAF:PL	0/0/0/0/0/1:67,8:75:43:1:0.167:195,0,43,113,2147483647,2147483647,2147483647											GATK	3627	gi|460394266|ref|XP_004242725.1|	PREDICTED: uncharacterized protein LOC101256392 [Solanum lycopersicum]	AT2G25290.3	Octicosapeptide/Phox/Bem1p (PB1) domain-containing protein / tetratricopeptide repeat (TPR)-containing protein		Octicosapeptide/Phox/Bem1p (PB1) domain-containing protein / tetratricopeptide repeat (TPR)-containing protein; FUNCTIONS IN: binding; INVOLVED IN: biological_process unknown; LOCATED IN: cellular_component unknown; CONTAINS InterPro DOMAIN/s: Octicosapeptide/Phox/Bem1p (InterPro:IPR000270), Tetratricopeptide-like helical (InterPro:IPR011990), Tetratricopeptide repeat-containing (InterPro:IPR0130…
Sp1_comp332053_c0_seq1	2135	.	G	A	336.91	PASS	AC=1;AF=0.167;AN=6;BaseQRankSum=0.420;DP=77;Dels=0.00;FS=0.000;HaplotypeScore=7.8276;MLEAC=1;MLEAF=0.167;MQ=59.89;MQ0=0;MQRankSum=0.007;QD=4.38;ReadPosRankSum=-0.178	GT:AD:DP:GQ:MLPSAC:MLPSAF:PL	0/0/0/0/0/1:65,12:77:26:1:0.167:363,0,26,85,2147483647,2147483647,2147483647											GATK	3627	gi|460394266|ref|XP_004242725.1|	PREDICTED: uncharacterized protein LOC101256392 [Solanum lycopersicum]	AT2G25290.3	Octicosapeptide/Phox/Bem1p (PB1) domain-containing protein / tetratricopeptide repeat (TPR)-containing protein		Octicosapeptide/Phox/Bem1p (PB1) domain-containing protein / tetratricopeptide repeat (TPR)-containing protein; FUNCTIONS IN: binding; INVOLVED IN: biological_process unknown; LOCATED IN: cellular_component unknown; CONTAINS InterPro DOMAIN/s: Octicosapeptide/Phox/Bem1p (InterPro:IPR000270), Tetratricopeptide-like helical (InterPro:IPR011990), Tetratricopeptide repeat-containing (InterPro:IPR0130…
Sp1_comp332053_c0_seq1	2157	.	G	A	367.91	PASS	AC=1;AF=0.167;AN=6;BaseQRankSum=1.613;DP=94;Dels=0.00;FS=1.044;HaplotypeScore=0.6651;MLEAC=1;MLEAF=0.167;MQ=59.85;MQ0=0;MQRankSum=-0.718;QD=3.91;ReadPosRankSum=0.351	GT:AD:DP:GQ:MLPSAC:MLPSAF:PL	0/0/0/0/0/1:78,16:94:31:1:0.167:394,0,31,100,2147483647,2147483647,2147483647											GATK	3627	gi|460394266|ref|XP_004242725.1|	PREDICTED: uncharacterized protein LOC101256392 [Solanum lycopersicum]	AT2G25290.3	Octicosapeptide/Phox/Bem1p (PB1) domain-containing protein / tetratricopeptide repeat (TPR)-containing protein		Octicosapeptide/Phox/Bem1p (PB1) domain-containing protein / tetratricopeptide repeat (TPR)-containing protein; FUNCTIONS IN: binding; INVOLVED IN: biological_process unknown; LOCATED IN: cellular_component unknown; CONTAINS InterPro DOMAIN/s: Octicosapeptide/Phox/Bem1p (InterPro:IPR000270), Tetratricopeptide-like helical (InterPro:IPR011990), Tetratricopeptide repeat-containing (InterPro:IPR0130…
Sp1_comp332053_c0_seq1	2354	.	C	T	243.9	PASS	AC=1;AF=0.167;AN=6;BaseQRankSum=0.227;DP=89;Dels=0.00;FS=0.000;HaplotypeScore=10.9727;MLEAC=1;MLEAF=0.167;MQ=59.71;MQ0=0;MQRankSum=-0.331;QD=2.74;ReadPosRankSum=-0.227	GT:AD:DP:GQ:MLPSAC:MLPSAF:PL	0/0/0/0/0/1:79,10:89:45:1:0.167:270,0,45,125,2147483647,2147483647,2147483647											GATK	3627	gi|460394266|ref|XP_004242725.1|	PREDICTED: uncharacterized protein LOC101256392 [Solanum lycopersicum]	AT2G25290.3	Octicosapeptide/Phox/Bem1p (PB1) domain-containing protein / tetratricopeptide repeat (TPR)-containing protein		Octicosapeptide/Phox/Bem1p (PB1) domain-containing protein / tetratricopeptide repeat (TPR)-containing protein; FUNCTIONS IN: binding; INVOLVED IN: biological_process unknown; LOCATED IN: cellular_component unknown; CONTAINS InterPro DOMAIN/s: Octicosapeptide/Phox/Bem1p (InterPro:IPR000270), Tetratricopeptide-like helical (InterPro:IPR011990), Tetratricopeptide repeat-containing (InterPro:IPR0130…
Sp1_comp332053_c0_seq1	2498	.	T	C	372.91	PASS	AC=1;AF=0.167;AN=6;BaseQRankSum=0.967;DP=87;Dels=0.00;FS=1.116;HaplotypeScore=0.0000;MLEAC=1;MLEAF=0.167;MQ=60.00;MQ0=0;MQRankSum=-0.250;QD=4.29;ReadPosRankSum=-0.216	GT:AD:DP:GQ:MLPSAC:MLPSAF:PL	0/0/0/0/0/1:72,15:87:26:1:0.167:399,0,26,88,2147483647,2147483647,2147483647											GATK	3627	gi|460394266|ref|XP_004242725.1|	PREDICTED: uncharacterized protein LOC101256392 [Solanum lycopersicum]	AT2G25290.3	Octicosapeptide/Phox/Bem1p (PB1) domain-containing protein / tetratricopeptide repeat (TPR)-containing protein		Octicosapeptide/Phox/Bem1p (PB1) domain-containing protein / tetratricopeptide repeat (TPR)-containing protein; FUNCTIONS IN: binding; INVOLVED IN: biological_process unknown; LOCATED IN: cellular_component unknown; CONTAINS InterPro DOMAIN/s: Octicosapeptide/Phox/Bem1p (InterPro:IPR000270), Tetratricopeptide-like helical (InterPro:IPR011990), Tetratricopeptide repeat-containing (InterPro:IPR0130…
Sp1_comp332053_c0_seq1	2915	.	T	C	254.9	PASS	AC=1;AF=0.167;AN=6;BaseQRankSum=0.397;DP=92;Dels=0.00;FS=0.000;HaplotypeScore=0.0000;MLEAC=1;MLEAF=0.167;MQ=59.91;MQ0=0;MQRankSum=1.071;QD=2.77;ReadPosRankSum=-2.082	GT:AD:DP:GQ:MLPSAC:MLPSAF:PL	0/0/0/0/0/1:81,11:92:46:1:0.167:281,0,46,128,2147483647,2147483647,2147483647											GATK	3627	gi|460394266|ref|XP_004242725.1|	PREDICTED: uncharacterized protein LOC101256392 [Solanum lycopersicum]	AT2G25290.3	Octicosapeptide/Phox/Bem1p (PB1) domain-containing protein / tetratricopeptide repeat (TPR)-containing protein		Octicosapeptide/Phox/Bem1p (PB1) domain-containing protein / tetratricopeptide repeat (TPR)-containing protein; FUNCTIONS IN: binding; INVOLVED IN: biological_process unknown; LOCATED IN: cellular_component unknown; CONTAINS InterPro DOMAIN/s: Octicosapeptide/Phox/Bem1p (InterPro:IPR000270), Tetratricopeptide-like helical (InterPro:IPR011990), Tetratricopeptide repeat-containing (InterPro:IPR0130…
Sp1_comp332053_c0_seq1	3032	.	C	G	416.76	PASS	AC=3;AF=0.500;AN=6;BaseQRankSum=0.683;DP=88;Dels=0.02;FS=1.071;HaplotypeScore=3.8660;MLEAC=3;MLEAF=0.500;MQ=59.52;MQ0=0;MQRankSum=1.184;QD=4.74;ReadPosRankSum=-1.411	GT:AD:DP:GQ:MLPSAC:MLPSAF:PL	0/0/0/1/1/1:15,71:86:3:3:0.500:441,57,15,0,3,30,528											GATK	3627	gi|460394266|ref|XP_004242725.1|	PREDICTED: uncharacterized protein LOC101256392 [Solanum lycopersicum]	AT2G25290.3	Octicosapeptide/Phox/Bem1p (PB1) domain-containing protein / tetratricopeptide repeat (TPR)-containing protein		Octicosapeptide/Phox/Bem1p (PB1) domain-containing protein / tetratricopeptide repeat (TPR)-containing protein; FUNCTIONS IN: binding; INVOLVED IN: biological_process unknown; LOCATED IN: cellular_component unknown; CONTAINS InterPro DOMAIN/s: Octicosapeptide/Phox/Bem1p (InterPro:IPR000270), Tetratricopeptide-like helical (InterPro:IPR011990), Tetratricopeptide repeat-containing (InterPro:IPR0130…
Sp1_comp332053_c0_seq1	3033	.	A	T	448.51	PASS	AC=3;AF=0.500;AN=6;BaseQRankSum=1.320;DP=87;Dels=0.02;FS=1.083;HaplotypeScore=3.8660;MLEAC=3;MLEAF=0.500;MQ=59.51;MQ0=0;MQRankSum=1.320;QD=5.16;ReadPosRankSum=-1.262	GT:AD:DP:GQ:MLPSAC:MLPSAF:PL	0/0/0/1/1/1:15,70:85:1:3:0.500:472,62,16,0,1,27,516											GATK	3627	gi|460394266|ref|XP_004242725.1|	PREDICTED: uncharacterized protein LOC101256392 [Solanum lycopersicum]	AT2G25290.3	Octicosapeptide/Phox/Bem1p (PB1) domain-containing protein / tetratricopeptide repeat (TPR)-containing protein		Octicosapeptide/Phox/Bem1p (PB1) domain-containing protein / tetratricopeptide repeat (TPR)-containing protein; FUNCTIONS IN: binding; INVOLVED IN: biological_process unknown; LOCATED IN: cellular_component unknown; CONTAINS InterPro DOMAIN/s: Octicosapeptide/Phox/Bem1p (InterPro:IPR000270), Tetratricopeptide-like helical (InterPro:IPR011990), Tetratricopeptide repeat-containing (InterPro:IPR0130…
Sp1_comp332053_c0_seq1	3093	.	A	G	291.9	PASS	AC=1;AF=0.167;AN=6;BaseQRankSum=1.466;DP=91;Dels=0.00;FS=0.000;HaplotypeScore=11.6611;MLEAC=1;MLEAF=0.167;MQ=59.45;MQ0=0;MQRankSum=1.860;QD=3.21;ReadPosRankSum=0.813	GT:AD:DP:GQ:MLPSAC:MLPSAF:PL	0/0/0/0/0/1:80,11:91:33:1:0.167:318,0,33,98,2147483647,2147483647,2147483647											GATK	3627	gi|460394266|ref|XP_004242725.1|	PREDICTED: uncharacterized protein LOC101256392 [Solanum lycopersicum]	AT2G25290.3	Octicosapeptide/Phox/Bem1p (PB1) domain-containing protein / tetratricopeptide repeat (TPR)-containing protein		Octicosapeptide/Phox/Bem1p (PB1) domain-containing protein / tetratricopeptide repeat (TPR)-containing protein; FUNCTIONS IN: binding; INVOLVED IN: biological_process unknown; LOCATED IN: cellular_component unknown; CONTAINS InterPro DOMAIN/s: Octicosapeptide/Phox/Bem1p (InterPro:IPR000270), Tetratricopeptide-like helical (InterPro:IPR011990), Tetratricopeptide repeat-containing (InterPro:IPR0130…
Sp1_comp332053_c0_seq1	3196	.	C	T	1119.91	PASS	AC=2;AF=0.333;AN=6;BaseQRankSum=1.071;DP=114;Dels=0.00;FS=6.324;HaplotypeScore=2.9953;MLEAC=2;MLEAF=0.333;MQ=59.79;MQ0=0;MQRankSum=-0.454;QD=9.82;ReadPosRankSum=1.065	GT:AD:DP:GQ:MLPSAC:MLPSAF:PL	0/0/0/0/1/1:77,37:114:31:2:0.333:1146,31,0,33,120,2147483647,2147483647											GATK	3627	gi|460394266|ref|XP_004242725.1|	PREDICTED: uncharacterized protein LOC101256392 [Solanum lycopersicum]	AT2G25290.3	Octicosapeptide/Phox/Bem1p (PB1) domain-containing protein / tetratricopeptide repeat (TPR)-containing protein		Octicosapeptide/Phox/Bem1p (PB1) domain-containing protein / tetratricopeptide repeat (TPR)-containing protein; FUNCTIONS IN: binding; INVOLVED IN: biological_process unknown; LOCATED IN: cellular_component unknown; CONTAINS InterPro DOMAIN/s: Octicosapeptide/Phox/Bem1p (InterPro:IPR000270), Tetratricopeptide-like helical (InterPro:IPR011990), Tetratricopeptide repeat-containing (InterPro:IPR0130…
Sp1_comp332053_c0_seq1	3396	.	T	C	91.9		AC=1;AF=0.167;AN=6;BaseQRankSum=-1.112;DP=63;Dels=0.00;FS=1.595;HaplotypeScore=1.9660;MLEAC=1;MLEAF=0.167;MQ=60.00;MQ0=0;MQRankSum=0.152;QD=1.46;ReadPosRankSum=0.199	GT:AD:DP:GQ:MLPSAC:MLPSAF:PL	0/0/0/0/0/1:57,6:63:37:1:0.167:118,0,37,96,2147483647,2147483647,2147483647											GATK	3627	gi|460394266|ref|XP_004242725.1|	PREDICTED: uncharacterized protein LOC101256392 [Solanum lycopersicum]	AT2G25290.3	Octicosapeptide/Phox/Bem1p (PB1) domain-containing protein / tetratricopeptide repeat (TPR)-containing protein		Octicosapeptide/Phox/Bem1p (PB1) domain-containing protein / tetratricopeptide repeat (TPR)-containing protein; FUNCTIONS IN: binding; INVOLVED IN: biological_process unknown; LOCATED IN: cellular_component unknown; CONTAINS InterPro DOMAIN/s: Octicosapeptide/Phox/Bem1p (InterPro:IPR000270), Tetratricopeptide-like helical (InterPro:IPR011990), Tetratricopeptide repeat-containing (InterPro:IPR0130…
Sp1_comp332053_c0_seq1	435	.	G	A	41.93	LowQual;	AC=1;AF=0.167;AN=6;BaseQRankSum=0.676;DP=41;Dels=0.00;FS=10.025;HaplotypeScore=0.0000;MLEAC=1;MLEAF=0.167;MQ=60.00;MQ0=0;MQRankSum=-0.537;QD=1.02;ReadPosRankSum=0.918	GT:AD:DP:GQ:MLPSAC:MLPSAF:PL	0/0/0/0/0/1:34,7:41:22:1:0.167:68,0,22,57,109,2147483647,2147483647											GATK	3627	gi|460394266|ref|XP_004242725.1|	PREDICTED: uncharacterized protein LOC101256392 [Solanum lycopersicum]	AT2G25290.3	Octicosapeptide/Phox/Bem1p (PB1) domain-containing protein / tetratricopeptide repeat (TPR)-containing protein		Octicosapeptide/Phox/Bem1p (PB1) domain-containing protein / tetratricopeptide repeat (TPR)-containing protein; FUNCTIONS IN: binding; INVOLVED IN: biological_process unknown; LOCATED IN: cellular_component unknown; CONTAINS InterPro DOMAIN/s: Octicosapeptide/Phox/Bem1p (InterPro:IPR000270), Tetratricopeptide-like helical (InterPro:IPR011990), Tetratricopeptide repeat-containing (InterPro:IPR0130…
Sp1_comp332053_c0_seq1	479	.	T	G	79.97		AC=1;AF=0.167;AN=6;BaseQRankSum=-0.582;DP=43;Dels=0.00;FS=0.000;HaplotypeScore=0.9789;MLEAC=1;MLEAF=0.167;MQ=60.00;MQ0=0;MQRankSum=0.582;QD=1.86;ReadPosRankSum=-1.926	GT:AD:DP:GQ:MLPSAC:MLPSAF:PL	0/0/0/0/0/1:34,9:43:18:1:0.167:106,0,18,50,99,2147483647,2147483647											GATK	3627	gi|460394266|ref|XP_004242725.1|	PREDICTED: uncharacterized protein LOC101256392 [Solanum lycopersicum]	AT2G25290.3	Octicosapeptide/Phox/Bem1p (PB1) domain-containing protein / tetratricopeptide repeat (TPR)-containing protein		Octicosapeptide/Phox/Bem1p (PB1) domain-containing protein / tetratricopeptide repeat (TPR)-containing protein; FUNCTIONS IN: binding; INVOLVED IN: biological_process unknown; LOCATED IN: cellular_component unknown; CONTAINS InterPro DOMAIN/s: Octicosapeptide/Phox/Bem1p (InterPro:IPR000270), Tetratricopeptide-like helical (InterPro:IPR011990), Tetratricopeptide repeat-containing (InterPro:IPR0130…
Sp1_comp332053_c0_seq1	503	.	C	A	107.94	PASS	AC=1;AF=0.167;AN=6;BaseQRankSum=-0.014;DP=47;Dels=0.00;FS=0.000;HaplotypeScore=0.9973;MLEAC=1;MLEAF=0.167;MQ=60.00;MQ0=0;MQRankSum=0.212;QD=2.30;ReadPosRankSum=1.401	GT:AD:DP:GQ:MLPSAC:MLPSAF:PL	0/0/0/0/0/1:39,8:47:21:1:0.167:134,0,21,58,117,2147483647,2147483647											GATK	3627	gi|460394266|ref|XP_004242725.1|	PREDICTED: uncharacterized protein LOC101256392 [Solanum lycopersicum]	AT2G25290.3	Octicosapeptide/Phox/Bem1p (PB1) domain-containing protein / tetratricopeptide repeat (TPR)-containing protein		Octicosapeptide/Phox/Bem1p (PB1) domain-containing protein / tetratricopeptide repeat (TPR)-containing protein; FUNCTIONS IN: binding; INVOLVED IN: biological_process unknown; LOCATED IN: cellular_component unknown; CONTAINS InterPro DOMAIN/s: Octicosapeptide/Phox/Bem1p (InterPro:IPR000270), Tetratricopeptide-like helical (InterPro:IPR011990), Tetratricopeptide repeat-containing (InterPro:IPR0130…
Sp1_comp332053_c0_seq1	516	.	G	A	42.91	LowQual;	AC=1;AF=0.167;AN=6;BaseQRankSum=0.682;DP=46;Dels=0.00;FS=9.427;HaplotypeScore=0.0000;MLEAC=1;MLEAF=0.167;MQ=60.00;MQ0=0;MQRankSum=-1.228;QD=0.93;ReadPosRankSum=-0.565	GT:AD:DP:GQ:MLPSAC:MLPSAF:PL	0/0/0/0/0/1:42,4:46:29:1:0.167:69,0,29,72,2147483647,2147483647,2147483647											GATK	3627	gi|460394266|ref|XP_004242725.1|	PREDICTED: uncharacterized protein LOC101256392 [Solanum lycopersicum]	AT2G25290.3	Octicosapeptide/Phox/Bem1p (PB1) domain-containing protein / tetratricopeptide repeat (TPR)-containing protein		Octicosapeptide/Phox/Bem1p (PB1) domain-containing protein / tetratricopeptide repeat (TPR)-containing protein; FUNCTIONS IN: binding; INVOLVED IN: biological_process unknown; LOCATED IN: cellular_component unknown; CONTAINS InterPro DOMAIN/s: Octicosapeptide/Phox/Bem1p (InterPro:IPR000270), Tetratricopeptide-like helical (InterPro:IPR011990), Tetratricopeptide repeat-containing (InterPro:IPR0130…
Sp1_comp332053_c0_seq1	761	.	A	G	202.97	PASS	AC=1;AF=0.167;AN=6;BaseQRankSum=1.031;DP=54;Dels=0.00;FS=0.000;HaplotypeScore=0.7887;MLEAC=1;MLEAF=0.167;MQ=59.51;MQ0=0;MQRankSum=-0.832;QD=3.76;ReadPosRankSum=0.261	GT:AD:DP:GQ:MLPSAC:MLPSAF:PL	0/0/0/0/0/1:46,8:54:18:1:0.167:229,0,18,57,123,2147483647,2147483647											GATK	3627	gi|460394266|ref|XP_004242725.1|	PREDICTED: uncharacterized protein LOC101256392 [Solanum lycopersicum]	AT2G25290.3	Octicosapeptide/Phox/Bem1p (PB1) domain-containing protein / tetratricopeptide repeat (TPR)-containing protein		Octicosapeptide/Phox/Bem1p (PB1) domain-containing protein / tetratricopeptide repeat (TPR)-containing protein; FUNCTIONS IN: binding; INVOLVED IN: biological_process unknown; LOCATED IN: cellular_component unknown; CONTAINS InterPro DOMAIN/s: Octicosapeptide/Phox/Bem1p (InterPro:IPR000270), Tetratricopeptide-like helical (InterPro:IPR011990), Tetratricopeptide repeat-containing (InterPro:IPR0130…
Sp1_comp332053_c0_seq1	791	.	C	T	66.9		AC=1;AF=0.167;AN=6;BaseQRankSum=1.476;DP=64;Dels=0.00;FS=0.000;HaplotypeScore=4.7879;MLEAC=1;MLEAF=0.167;MQ=59.59;MQ0=0;MQRankSum=-0.186;QD=1.05;ReadPosRankSum=-0.473	GT:AD:DP:GQ:MLPSAC:MLPSAF:PL	0/0/0/0/0/1:59,4:64:41:1:0.167:93,0,41,103,2147483647,2147483647,2147483647											GATK	3627	gi|460394266|ref|XP_004242725.1|	PREDICTED: uncharacterized protein LOC101256392 [Solanum lycopersicum]	AT2G25290.3	Octicosapeptide/Phox/Bem1p (PB1) domain-containing protein / tetratricopeptide repeat (TPR)-containing protein		Octicosapeptide/Phox/Bem1p (PB1) domain-containing protein / tetratricopeptide repeat (TPR)-containing protein; FUNCTIONS IN: binding; INVOLVED IN: biological_process unknown; LOCATED IN: cellular_component unknown; CONTAINS InterPro DOMAIN/s: Octicosapeptide/Phox/Bem1p (InterPro:IPR000270), Tetratricopeptide-like helical (InterPro:IPR011990), Tetratricopeptide repeat-containing (InterPro:IPR0130…
Sp1_comp332053_c0_seq1	845	.	T	C	48.32	LowQual;	AC=2;AF=0.333;AN=6;BaseQRankSum=0.523;DP=57;Dels=0.00;FS=3.736;HaplotypeScore=4.9974;MLEAC=2;MLEAF=0.333;MQ=60.00;MQ0=0;MQRankSum=-2.298;QD=0.85;ReadPosRankSum=-1.349	GT:AD:DP:GQ:MLPSAC:MLPSAF:PL	0/0/0/0/1/1:7,50:57:2:2:0.333:71,2,0,3,12,30,250											GATK	3627	gi|460394266|ref|XP_004242725.1|	PREDICTED: uncharacterized protein LOC101256392 [Solanum lycopersicum]	AT2G25290.3	Octicosapeptide/Phox/Bem1p (PB1) domain-containing protein / tetratricopeptide repeat (TPR)-containing protein		Octicosapeptide/Phox/Bem1p (PB1) domain-containing protein / tetratricopeptide repeat (TPR)-containing protein; FUNCTIONS IN: binding; INVOLVED IN: biological_process unknown; LOCATED IN: cellular_component unknown; CONTAINS InterPro DOMAIN/s: Octicosapeptide/Phox/Bem1p (InterPro:IPR000270), Tetratricopeptide-like helical (InterPro:IPR011990), Tetratricopeptide repeat-containing (InterPro:IPR0130…
Sp1_comp332053_c0_seq1	854	.	A	G	103.91		AC=1;AF=0.167;AN=6;BaseQRankSum=0.350;DP=53;Dels=0.00;FS=4.411;HaplotypeScore=10.6546;MLEAC=1;MLEAF=0.167;MQ=60.00;MQ0=0;MQRankSum=-0.228;QD=1.96;ReadPosRankSum=1.445	GT:AD:DP:GQ:MLPSAC:MLPSAF:PL	0/0/0/0/0/1:48,5:53:29:1:0.167:130,0,29,76,2147483647,2147483647,2147483647											GATK	3627	gi|460394266|ref|XP_004242725.1|	PREDICTED: uncharacterized protein LOC101256392 [Solanum lycopersicum]	AT2G25290.3	Octicosapeptide/Phox/Bem1p (PB1) domain-containing protein / tetratricopeptide repeat (TPR)-containing protein		Octicosapeptide/Phox/Bem1p (PB1) domain-containing protein / tetratricopeptide repeat (TPR)-containing protein; FUNCTIONS IN: binding; INVOLVED IN: biological_process unknown; LOCATED IN: cellular_component unknown; CONTAINS InterPro DOMAIN/s: Octicosapeptide/Phox/Bem1p (InterPro:IPR000270), Tetratricopeptide-like helical (InterPro:IPR011990), Tetratricopeptide repeat-containing (InterPro:IPR0130…
Sp1_comp332053_c0_seq1	890	.	G	C	231.07	PASS	AC=1;AF=0.167;AN=6;BaseQRankSum=0.186;DP=58;Dels=0.00;FS=8.059;HaplotypeScore=11.9632;MLEAC=1;MLEAF=0.167;MQ=59.20;MQ0=0;MQRankSum=0.701;QD=3.98;ReadPosRankSum=-0.186	GT:AD:DP:GQ:MLPSAC:MLPSAF:PL	0/0/0/0/0/1:46,12:58:14:1:0.167:257,0,14,50,113,2147483647,2147483647											GATK	3627	gi|460394266|ref|XP_004242725.1|	PREDICTED: uncharacterized protein LOC101256392 [Solanum lycopersicum]	AT2G25290.3	Octicosapeptide/Phox/Bem1p (PB1) domain-containing protein / tetratricopeptide repeat (TPR)-containing protein		Octicosapeptide/Phox/Bem1p (PB1) domain-containing protein / tetratricopeptide repeat (TPR)-containing protein; FUNCTIONS IN: binding; INVOLVED IN: biological_process unknown; LOCATED IN: cellular_component unknown; CONTAINS InterPro DOMAIN/s: Octicosapeptide/Phox/Bem1p (InterPro:IPR000270), Tetratricopeptide-like helical (InterPro:IPR011990), Tetratricopeptide repeat-containing (InterPro:IPR0130…
Sp1_comp332053_c0_seq1	18	.	G	A	33.8	.	DP=2;VDB=0.0196;AF1=1;AC1=2;DP4=0,0,2,0;MQ=60;FQ=-33	GT:PL:GQ	1/1:65,6,0:10											SAM	3627	gi|460394266|ref|XP_004242725.1|	PREDICTED: uncharacterized protein LOC101256392 [Solanum lycopersicum]	AT2G25290.3	Octicosapeptide/Phox/Bem1p (PB1) domain-containing protein / tetratricopeptide repeat (TPR)-containing protein		Octicosapeptide/Phox/Bem1p (PB1) domain-containing protein / tetratricopeptide repeat (TPR)-containing protein; FUNCTIONS IN: binding; INVOLVED IN: biological_process unknown; LOCATED IN: cellular_component unknown; CONTAINS InterPro DOMAIN/s: Octicosapeptide/Phox/Bem1p (InterPro:IPR000270), Tetratricopeptide-like helical (InterPro:IPR011990), Tetratricopeptide repeat-containing (InterPro:IPR0130…
Sp1_comp332053_c0_seq1	20	.	A	G	3.54	.	DP=2;AF1=0.5;AC1=1;DP4=1,0,1,0;MQ=60;FQ=3.54;PV4=1,1,1,1	GT:PL:GQ	0/1:31,0,31:29											SAM	3627	gi|460394266|ref|XP_004242725.1|	PREDICTED: uncharacterized protein LOC101256392 [Solanum lycopersicum]	AT2G25290.3	Octicosapeptide/Phox/Bem1p (PB1) domain-containing protein / tetratricopeptide repeat (TPR)-containing protein		Octicosapeptide/Phox/Bem1p (PB1) domain-containing protein / tetratricopeptide repeat (TPR)-containing protein; FUNCTIONS IN: binding; INVOLVED IN: biological_process unknown; LOCATED IN: cellular_component unknown; CONTAINS InterPro DOMAIN/s: Octicosapeptide/Phox/Bem1p (InterPro:IPR000270), Tetratricopeptide-like helical (InterPro:IPR011990), Tetratricopeptide repeat-containing (InterPro:IPR0130…
Sp1_comp332053_c0_seq1	3062	.	T	G	200	.	DP=61;VDB=0.0392;AF1=1;AC1=2;DP4=0,0,14,15;MQ=43;FQ=-114	GT:PL:GQ	1/1:233,87,0:99											SAM	3627	gi|460394266|ref|XP_004242725.1|	PREDICTED: uncharacterized protein LOC101256392 [Solanum lycopersicum]	AT2G25290.3	Octicosapeptide/Phox/Bem1p (PB1) domain-containing protein / tetratricopeptide repeat (TPR)-containing protein		Octicosapeptide/Phox/Bem1p (PB1) domain-containing protein / tetratricopeptide repeat (TPR)-containing protein; FUNCTIONS IN: binding; INVOLVED IN: biological_process unknown; LOCATED IN: cellular_component unknown; CONTAINS InterPro DOMAIN/s: Octicosapeptide/Phox/Bem1p (InterPro:IPR000270), Tetratricopeptide-like helical (InterPro:IPR011990), Tetratricopeptide repeat-containing (InterPro:IPR0130…
Sp1_comp332055_c1_seq1	1126	.	T	C	119	.	DP=281;VDB=0.0365;AF1=0.5;AC1=1;DP4=111,103,25,39;MQ=48;FQ=122;PV4=0.087,0.00031,1.3e-54,0.34	GT:PL:GQ	0/1:149,0,255:99	Sp1_comp332055_c1_seq1	1126	.	T	C	1679.07	PASS	AC=1;AF=0.167;AN=6;BaseQRankSum=-2.804;DP=247;Dels=0.00;FS=13.017;HaplotypeScore=3.5657;MLEAC=1;MLEAF=0.167;MQ=59.89;MQ0=0;MQRankSum=0.329;QD=6.80;ReadPosRankSum=-0.912	GT:AD:DP:GQ:MLPSAC:MLPSAF:PL	0/0/0/0/0/1:190,57:247:14:1:0.167:1705,0,14,148,2147483647,2147483647,2147483647	SG	3643	gi|460395434|ref|XP_004243288.1|	PREDICTED: phosphoenolpyruvate carboxylase, housekeeping isozyme-like [Solanum lycopersicum]	AT1G53310.3	phosphoenolpyruvate carboxylase 1	Encodes one of four Arabidopsis phosphoenolpyruvate carboxylase proteins.	phosphoenolpyruvate carboxylase 1 (PPC1); FUNCTIONS IN: protein binding, phosphoenolpyruvate carboxylase activity; INVOLVED IN: response to salt stress, tricarboxylic acid cycle; LOCATED IN: cytosol, apoplast; EXPRESSED IN: 26 plant structures; EXPRESSED DURING: 13 growth stages; CONTAINS InterPro DOMAIN/s: Pyruvate/Phosphoenolpyruvate kinase, catalytic core (InterPro:IPR015813), Phosphoenolpyruv…		OG1_6079
Sp1_comp332055_c1_seq1	1330	.	C	T	225	.	DP=363;VDB=0.0345;AF1=0.5;AC1=1;DP4=61,58,133,89;MQ=40;FQ=200;PV4=0.14,1,1,1	GT:PL:GQ	0/1:255,0,227:99	Sp1_comp332055_c1_seq1	1330	.	C	T	2148.9		AC=2;AF=0.333;AN=6;BaseQRankSum=0.854;DP=250;Dels=0.00;FS=12.105;HaplotypeScore=60.2740;MLEAC=2;MLEAF=0.333;MQ=60.00;MQ0=0;MQRankSum=-1.617;QD=8.60;ReadPosRankSum=-0.956	GT:AD:DP:GQ:MLPSAC:MLPSAF:PL	0/0/0/0/1/1:179,71:250:54:2:0.333:2175,54,0,72,2147483647,2147483647,2147483647	SG	3643	gi|460395434|ref|XP_004243288.1|	PREDICTED: phosphoenolpyruvate carboxylase, housekeeping isozyme-like [Solanum lycopersicum]	AT1G53310.3	phosphoenolpyruvate carboxylase 1	Encodes one of four Arabidopsis phosphoenolpyruvate carboxylase proteins.	phosphoenolpyruvate carboxylase 1 (PPC1); FUNCTIONS IN: protein binding, phosphoenolpyruvate carboxylase activity; INVOLVED IN: response to salt stress, tricarboxylic acid cycle; LOCATED IN: cytosol, apoplast; EXPRESSED IN: 26 plant structures; EXPRESSED DURING: 13 growth stages; CONTAINS InterPro DOMAIN/s: Pyruvate/Phosphoenolpyruvate kinase, catalytic core (InterPro:IPR015813), Phosphoenolpyruv…		OG1_6079
Sp1_comp332055_c1_seq1	1534	.	G	T	77	.	DP=383;VDB=0.0365;AF1=0.5;AC1=1;DP4=100,117,68,39;MQ=45;FQ=80;PV4=0.0032,3.7e-96,1,1	GT:PL:GQ	0/1:107,0,255:99	Sp1_comp332055_c1_seq1	1534	.	G	T	2768.69		AC=2;AF=0.333;AN=6;BaseQRankSum=-1.665;DP=250;Dels=0.00;FS=0.494;HaplotypeScore=80.3849;MLEAC=2;MLEAF=0.333;MQ=58.80;MQ0=1;MQRankSum=1.606;QD=11.07;ReadPosRankSum=1.446	GT:AD:DP:GQ:MLPSAC:MLPSAF:PL	0/0/0/0/1/1:159,91:250:7:2:0.333:2794,133,0,7,120,2147483647,2147483647	SG	3643	gi|460395434|ref|XP_004243288.1|	PREDICTED: phosphoenolpyruvate carboxylase, housekeeping isozyme-like [Solanum lycopersicum]	AT1G53310.3	phosphoenolpyruvate carboxylase 1	Encodes one of four Arabidopsis phosphoenolpyruvate carboxylase proteins.	phosphoenolpyruvate carboxylase 1 (PPC1); FUNCTIONS IN: protein binding, phosphoenolpyruvate carboxylase activity; INVOLVED IN: response to salt stress, tricarboxylic acid cycle; LOCATED IN: cytosol, apoplast; EXPRESSED IN: 26 plant structures; EXPRESSED DURING: 13 growth stages; CONTAINS InterPro DOMAIN/s: Pyruvate/Phosphoenolpyruvate kinase, catalytic core (InterPro:IPR015813), Phosphoenolpyruv…		OG1_6079
Sp1_comp332055_c1_seq1	161	.	A	G	206	.	DP=29;VDB=0.0345;AF1=0.5;AC1=1;DP4=11,3,10,4;MQ=46;FQ=200;PV4=1,0.044,0.4,0.27	GT:PL:GQ	0/1:236,0,227:99	Sp1_comp332055_c1_seq1	161	.	A	G	857.13	PASS	AC=4;AF=0.667;AN=6;BaseQRankSum=-1.827;DP=43;Dels=0.00;FS=5.159;HaplotypeScore=1.9988;MLEAC=4;MLEAF=0.667;MQ=58.92;MQ0=0;MQRankSum=-0.690;QD=19.93;ReadPosRankSum=-1.962	GT:AD:DP:GQ:MLPSAC:MLPSAF:PL	0/0/1/1/1/1:15,28:43:5:4:0.667:882,91,30,5,0,21,524	SG	3643	gi|460395434|ref|XP_004243288.1|	PREDICTED: phosphoenolpyruvate carboxylase, housekeeping isozyme-like [Solanum lycopersicum]	AT1G53310.3	phosphoenolpyruvate carboxylase 1	Encodes one of four Arabidopsis phosphoenolpyruvate carboxylase proteins.	phosphoenolpyruvate carboxylase 1 (PPC1); FUNCTIONS IN: protein binding, phosphoenolpyruvate carboxylase activity; INVOLVED IN: response to salt stress, tricarboxylic acid cycle; LOCATED IN: cytosol, apoplast; EXPRESSED IN: 26 plant structures; EXPRESSED DURING: 13 growth stages; CONTAINS InterPro DOMAIN/s: Pyruvate/Phosphoenolpyruvate kinase, catalytic core (InterPro:IPR015813), Phosphoenolpyruv…		OG1_6079
Sp1_comp332055_c1_seq1	1621	.	G	A	225	.	DP=369;VDB=0.0298;AF1=0.5;AC1=1;DP4=107,97,87,69;MQ=46;FQ=225;PV4=0.59,0.23,7.3e-33,1	GT:PL:GQ	0/1:255,0,255:99	Sp1_comp332055_c1_seq1	1621	.	G	A	3734.91		AC=3;AF=0.500;AN=6;BaseQRankSum=-0.198;DP=250;Dels=0.00;FS=2.186;HaplotypeScore=68.1783;MLEAC=3;MLEAF=0.500;MQ=58.94;MQ0=1;MQRankSum=1.113;QD=14.94;ReadPosRankSum=0.969	GT:AD:DP:GQ:MLPSAC:MLPSAF:PL	0/0/0/1/1/1:140,110:250:32:3:0.500:3761,230,32,0,84,2147483647,2147483647	SG	3643	gi|460395434|ref|XP_004243288.1|	PREDICTED: phosphoenolpyruvate carboxylase, housekeeping isozyme-like [Solanum lycopersicum]	AT1G53310.3	phosphoenolpyruvate carboxylase 1	Encodes one of four Arabidopsis phosphoenolpyruvate carboxylase proteins.	phosphoenolpyruvate carboxylase 1 (PPC1); FUNCTIONS IN: protein binding, phosphoenolpyruvate carboxylase activity; INVOLVED IN: response to salt stress, tricarboxylic acid cycle; LOCATED IN: cytosol, apoplast; EXPRESSED IN: 26 plant structures; EXPRESSED DURING: 13 growth stages; CONTAINS InterPro DOMAIN/s: Pyruvate/Phosphoenolpyruvate kinase, catalytic core (InterPro:IPR015813), Phosphoenolpyruv…		OG1_6079
Sp1_comp332055_c1_seq1	1711	.	C	G	172	.	DP=344;VDB=0.0322;AF1=0.5;AC1=1;DP4=82,63,94,94;MQ=46;FQ=175;PV4=0.27,4.7e-140,8.5e-07,1	GT:PL:GQ	0/1:202,0,255:99	Sp1_comp332055_c1_seq1	1711	.	C	G	2826.91		AC=3;AF=0.500;AN=6;BaseQRankSum=-0.224;DP=250;Dels=0.00;FS=33.151;HaplotypeScore=65.1558;MLEAC=3;MLEAF=0.500;MQ=56.70;MQ0=0;MQRankSum=4.431;QD=11.31;ReadPosRankSum=-2.027	GT:AD:DP:GQ:MLPSAC:MLPSAF:PL	0/0/0/1/1/1:163,87:250:29:3:0.500:2853,182,29,0,56,245,2147483647	SG	3643	gi|460395434|ref|XP_004243288.1|	PREDICTED: phosphoenolpyruvate carboxylase, housekeeping isozyme-like [Solanum lycopersicum]	AT1G53310.3	phosphoenolpyruvate carboxylase 1	Encodes one of four Arabidopsis phosphoenolpyruvate carboxylase proteins.	phosphoenolpyruvate carboxylase 1 (PPC1); FUNCTIONS IN: protein binding, phosphoenolpyruvate carboxylase activity; INVOLVED IN: response to salt stress, tricarboxylic acid cycle; LOCATED IN: cytosol, apoplast; EXPRESSED IN: 26 plant structures; EXPRESSED DURING: 13 growth stages; CONTAINS InterPro DOMAIN/s: Pyruvate/Phosphoenolpyruvate kinase, catalytic core (InterPro:IPR015813), Phosphoenolpyruv…		OG1_6079
Sp1_comp332055_c1_seq1	1756	.	T	C	127	.	DP=333;VDB=0.0399;AF1=0.5;AC1=1;DP4=43,30,97,73;MQ=46;FQ=130;PV4=0.89,2.2e-94,0.00018,0.04	GT:PL:GQ	0/1:157,0,255:99	Sp1_comp332055_c1_seq1	1756	.	T	C	4771.54		AC=4;AF=0.667;AN=6;BaseQRankSum=-1.413;DP=246;Dels=0.00;FS=19.529;HaplotypeScore=98.6268;MLEAC=4;MLEAF=0.667;MQ=55.93;MQ0=0;MQRankSum=8.711;QD=19.40;ReadPosRankSum=-4.368	GT:AD:DP:GQ:MLPSAC:MLPSAF:PL	0/0/1/1/1/1:115,131:246:8:4:0.667:4797,428,126,8,0,135,2147483647	SG	3643	gi|460395434|ref|XP_004243288.1|	PREDICTED: phosphoenolpyruvate carboxylase, housekeeping isozyme-like [Solanum lycopersicum]	AT1G53310.3	phosphoenolpyruvate carboxylase 1	Encodes one of four Arabidopsis phosphoenolpyruvate carboxylase proteins.	phosphoenolpyruvate carboxylase 1 (PPC1); FUNCTIONS IN: protein binding, phosphoenolpyruvate carboxylase activity; INVOLVED IN: response to salt stress, tricarboxylic acid cycle; LOCATED IN: cytosol, apoplast; EXPRESSED IN: 26 plant structures; EXPRESSED DURING: 13 growth stages; CONTAINS InterPro DOMAIN/s: Pyruvate/Phosphoenolpyruvate kinase, catalytic core (InterPro:IPR015813), Phosphoenolpyruv…		OG1_6079
Sp1_comp332055_c1_seq1	187	.	A	G	117	.	DP=34;VDB=0.0118;AF1=0.5;AC1=1;DP4=20,5,6,2;MQ=46;FQ=120;PV4=1,1,0.46,1	GT:PL:GQ	0/1:147,0,255:99	Sp1_comp332055_c1_seq1	187	.	A	G	232.17	PASS	AC=1;AF=0.167;AN=6;BaseQRankSum=1.713;DP=48;Dels=0.00;FS=0.000;HaplotypeScore=1.7329;MLEAC=1;MLEAF=0.167;MQ=59.03;MQ0=0;MQRankSum=-0.269;QD=4.84;ReadPosRankSum=1.854	GT:AD:DP:GQ:MLPSAC:MLPSAF:PL	0/0/0/0/0/1:40,8:48:12:1:0.167:258,0,12,44,99,2147483647,2147483647	SG	3643	gi|460395434|ref|XP_004243288.1|	PREDICTED: phosphoenolpyruvate carboxylase, housekeeping isozyme-like [Solanum lycopersicum]	AT1G53310.3	phosphoenolpyruvate carboxylase 1	Encodes one of four Arabidopsis phosphoenolpyruvate carboxylase proteins.	phosphoenolpyruvate carboxylase 1 (PPC1); FUNCTIONS IN: protein binding, phosphoenolpyruvate carboxylase activity; INVOLVED IN: response to salt stress, tricarboxylic acid cycle; LOCATED IN: cytosol, apoplast; EXPRESSED IN: 26 plant structures; EXPRESSED DURING: 13 growth stages; CONTAINS InterPro DOMAIN/s: Pyruvate/Phosphoenolpyruvate kinase, catalytic core (InterPro:IPR015813), Phosphoenolpyruv…		OG1_6079
Sp1_comp332055_c1_seq1	1870	.	G	T	151	.	DP=443;VDB=0.0365;AF1=0.5;AC1=1;DP4=142,119,84,84;MQ=48;FQ=154;PV4=0.37,9.9e-128,0.22,1	GT:PL:GQ	0/1:181,0,255:99	Sp1_comp332055_c1_seq1	1870	.	G	T	2744.91		AC=2;AF=0.333;AN=6;BaseQRankSum=-2.008;DP=248;Dels=0.00;FS=15.931;HaplotypeScore=22.5599;MLEAC=2;MLEAF=0.333;MQ=59.97;MQ0=0;MQRankSum=1.225;QD=11.07;ReadPosRankSum=2.368	GT:AD:DP:GQ:MLPSAC:MLPSAF:PL	0/0/0/0/1/1:155,93:248:30:2:0.333:2771,118,0,30,178,2147483647,2147483647	SG	3643	gi|460395434|ref|XP_004243288.1|	PREDICTED: phosphoenolpyruvate carboxylase, housekeeping isozyme-like [Solanum lycopersicum]	AT1G53310.3	phosphoenolpyruvate carboxylase 1	Encodes one of four Arabidopsis phosphoenolpyruvate carboxylase proteins.	phosphoenolpyruvate carboxylase 1 (PPC1); FUNCTIONS IN: protein binding, phosphoenolpyruvate carboxylase activity; INVOLVED IN: response to salt stress, tricarboxylic acid cycle; LOCATED IN: cytosol, apoplast; EXPRESSED IN: 26 plant structures; EXPRESSED DURING: 13 growth stages; CONTAINS InterPro DOMAIN/s: Pyruvate/Phosphoenolpyruvate kinase, catalytic core (InterPro:IPR015813), Phosphoenolpyruv…		OG1_6079
Sp1_comp332055_c1_seq1	1927	.	G	A	85	.	DP=478;VDB=0.0380;AF1=0.5;AC1=1;DP4=201,170,68,30;MQ=48;FQ=88;PV4=0.0081,1,1.2e-31,1	GT:PL:GQ	0/1:115,0,255:99	Sp1_comp332055_c1_seq1	1927	.	G	A	562.9		AC=1;AF=0.167;AN=6;BaseQRankSum=-0.676;DP=250;Dels=0.00;FS=29.135;HaplotypeScore=86.0688;MLEAC=1;MLEAF=0.167;MQ=52.81;MQ0=3;MQRankSum=4.666;QD=2.25;ReadPosRankSum=-2.695	GT:AD:DP:GQ:MLPSAC:MLPSAF:PL	0/0/0/0/0/1:227,23:250:50:1:0.167:589,0,50,157,2147483647,2147483647,2147483647	SG	3643	gi|460395434|ref|XP_004243288.1|	PREDICTED: phosphoenolpyruvate carboxylase, housekeeping isozyme-like [Solanum lycopersicum]	AT1G53310.3	phosphoenolpyruvate carboxylase 1	Encodes one of four Arabidopsis phosphoenolpyruvate carboxylase proteins.	phosphoenolpyruvate carboxylase 1 (PPC1); FUNCTIONS IN: protein binding, phosphoenolpyruvate carboxylase activity; INVOLVED IN: response to salt stress, tricarboxylic acid cycle; LOCATED IN: cytosol, apoplast; EXPRESSED IN: 26 plant structures; EXPRESSED DURING: 13 growth stages; CONTAINS InterPro DOMAIN/s: Pyruvate/Phosphoenolpyruvate kinase, catalytic core (InterPro:IPR015813), Phosphoenolpyruv…		OG1_6079
Sp1_comp332055_c1_seq1	2215	.	A	G	116	.	DP=581;VDB=0.0322;AF1=0.5;AC1=1;DP4=184,172,107,86;MQ=46;FQ=119;PV4=0.42,4.5e-137,1,1	GT:PL:GQ	0/1:146,0,255:99	Sp1_comp332055_c1_seq1	2215	.	A	G	2460.9		AC=2;AF=0.333;AN=6;BaseQRankSum=-0.461;DP=250;Dels=0.00;FS=0.508;HaplotypeScore=305.1012;MLEAC=2;MLEAF=0.333;MQ=57.61;MQ0=1;MQRankSum=2.126;QD=9.84;ReadPosRankSum=-2.739	GT:AD:DP:GQ:MLPSAC:MLPSAF:PL	0/0/0/0/1/1:171,79:250:35:2:0.333:2487,95,0,35,175,2147483647,2147483647	SG	3643	gi|460395434|ref|XP_004243288.1|	PREDICTED: phosphoenolpyruvate carboxylase, housekeeping isozyme-like [Solanum lycopersicum]	AT1G53310.3	phosphoenolpyruvate carboxylase 1	Encodes one of four Arabidopsis phosphoenolpyruvate carboxylase proteins.	phosphoenolpyruvate carboxylase 1 (PPC1); FUNCTIONS IN: protein binding, phosphoenolpyruvate carboxylase activity; INVOLVED IN: response to salt stress, tricarboxylic acid cycle; LOCATED IN: cytosol, apoplast; EXPRESSED IN: 26 plant structures; EXPRESSED DURING: 13 growth stages; CONTAINS InterPro DOMAIN/s: Pyruvate/Phosphoenolpyruvate kinase, catalytic core (InterPro:IPR015813), Phosphoenolpyruv…		OG1_6079
Sp1_comp332055_c1_seq1	2293	.	C	T	225	.	DP=501;VDB=0.0190;AF1=0.5;AC1=1;DP4=133,174,90,90;MQ=42;FQ=225;PV4=0.16,7.7e-06,1e-10,1	GT:PL:GQ	0/1:255,0,255:99	Sp1_comp332055_c1_seq1	2293	.	C	T	1835.07		AC=3;AF=0.500;AN=6;BaseQRankSum=0.907;DP=250;Dels=0.00;FS=0.512;HaplotypeScore=148.7907;MLEAC=3;MLEAF=0.500;MQ=53.41;MQ0=0;MQRankSum=-8.673;QD=7.34;ReadPosRankSum=-2.015	GT:AD:DP:GQ:MLPSAC:MLPSAF:PL	0/0/0/1/1/1:73,177:250:14:3:0.500:1861,148,35,0,14,99,2147483647	SG	3643	gi|460395434|ref|XP_004243288.1|	PREDICTED: phosphoenolpyruvate carboxylase, housekeeping isozyme-like [Solanum lycopersicum]	AT1G53310.3	phosphoenolpyruvate carboxylase 1	Encodes one of four Arabidopsis phosphoenolpyruvate carboxylase proteins.	phosphoenolpyruvate carboxylase 1 (PPC1); FUNCTIONS IN: protein binding, phosphoenolpyruvate carboxylase activity; INVOLVED IN: response to salt stress, tricarboxylic acid cycle; LOCATED IN: cytosol, apoplast; EXPRESSED IN: 26 plant structures; EXPRESSED DURING: 13 growth stages; CONTAINS InterPro DOMAIN/s: Pyruvate/Phosphoenolpyruvate kinase, catalytic core (InterPro:IPR015813), Phosphoenolpyruv…		OG1_6079
Sp1_comp332055_c1_seq1	2329	.	A	G	108	.	DP=398;VDB=0.0399;AF1=0.5;AC1=1;DP4=113,109,71,69;MQ=35;FQ=111;PV4=1,4e-94,1,1	GT:PL:GQ	0/1:138,0,255:99	Sp1_comp332055_c1_seq1	2329	.	A	G	1229.95		AC=2;AF=0.333;AN=6;BaseQRankSum=4.031;DP=250;Dels=0.00;FS=1.359;HaplotypeScore=16.9647;MLEAC=2;MLEAF=0.333;MQ=57.00;MQ0=0;MQRankSum=5.820;QD=4.92;ReadPosRankSum=0.995	GT:AD:DP:GQ:MLPSAC:MLPSAF:PL	0/0/0/0/1/1:208,42:250:20:2:0.333:1256,20,0,56,184,2147483647,2147483647	SG	3643	gi|460395434|ref|XP_004243288.1|	PREDICTED: phosphoenolpyruvate carboxylase, housekeeping isozyme-like [Solanum lycopersicum]	AT1G53310.3	phosphoenolpyruvate carboxylase 1	Encodes one of four Arabidopsis phosphoenolpyruvate carboxylase proteins.	phosphoenolpyruvate carboxylase 1 (PPC1); FUNCTIONS IN: protein binding, phosphoenolpyruvate carboxylase activity; INVOLVED IN: response to salt stress, tricarboxylic acid cycle; LOCATED IN: cytosol, apoplast; EXPRESSED IN: 26 plant structures; EXPRESSED DURING: 13 growth stages; CONTAINS InterPro DOMAIN/s: Pyruvate/Phosphoenolpyruvate kinase, catalytic core (InterPro:IPR015813), Phosphoenolpyruv…		OG1_6079
Sp1_comp332055_c1_seq1	2632	.	T	C	148	.	DP=503;VDB=0.0345;AF1=0.5;AC1=1;DP4=117,143,84,131;MQ=43;FQ=151;PV4=0.23,2.2e-153,4.2e-28,0.19	GT:PL:GQ	0/1:178,0,255:99	Sp1_comp332055_c1_seq1	2632	.	T	C,G	2783.92	PASS	AC=2,1;AF=0.333,0.167;AN=6;BaseQRankSum=3.134;DP=193;Dels=0.00;FS=11.218;HaplotypeScore=0.0000;MLEAC=2,1;MLEAF=0.333,0.167;MQ=59.68;MQ0=0;MQRankSum=-1.219;QD=14.42;ReadPosRankSum=-0.617	GT:AD:DP:GQ:MLPSAC:MLPSAF	0/0/0/1/1/2:96,85,12:193:23:2,1:0.333,0.167	SG	3643	gi|460395434|ref|XP_004243288.1|	PREDICTED: phosphoenolpyruvate carboxylase, housekeeping isozyme-like [Solanum lycopersicum]	AT1G53310.3	phosphoenolpyruvate carboxylase 1	Encodes one of four Arabidopsis phosphoenolpyruvate carboxylase proteins.	phosphoenolpyruvate carboxylase 1 (PPC1); FUNCTIONS IN: protein binding, phosphoenolpyruvate carboxylase activity; INVOLVED IN: response to salt stress, tricarboxylic acid cycle; LOCATED IN: cytosol, apoplast; EXPRESSED IN: 26 plant structures; EXPRESSED DURING: 13 growth stages; CONTAINS InterPro DOMAIN/s: Pyruvate/Phosphoenolpyruvate kinase, catalytic core (InterPro:IPR015813), Phosphoenolpyruv…		OG1_6079
Sp1_comp332055_c1_seq1	2893	.	T	C	100	.	DP=784;VDB=0.0400;AF1=0.5;AC1=1;DP4=262,239,103,55;MQ=47;FQ=103;PV4=0.0045,1,2.2e-28,1	GT:PL:GQ	0/1:130,0,255:99	Sp1_comp332055_c1_seq1	2893	.	T	C	1743.11		AC=2;AF=0.333;AN=6;BaseQRankSum=6.803;DP=249;Dels=0.00;FS=11.673;HaplotypeScore=42.1641;MLEAC=2;MLEAF=0.333;MQ=59.80;MQ0=0;MQRankSum=0.236;QD=7.00;ReadPosRankSum=-0.473	GT:AD:DP:GQ:MLPSAC:MLPSAF:PL	0/0/0/0/1/1:186,60:249:13:2:0.333:1769,13,0,101,2147483647,2147483647,2147483647	SG	3643	gi|460395434|ref|XP_004243288.1|	PREDICTED: phosphoenolpyruvate carboxylase, housekeeping isozyme-like [Solanum lycopersicum]	AT1G53310.3	phosphoenolpyruvate carboxylase 1	Encodes one of four Arabidopsis phosphoenolpyruvate carboxylase proteins.	phosphoenolpyruvate carboxylase 1 (PPC1); FUNCTIONS IN: protein binding, phosphoenolpyruvate carboxylase activity; INVOLVED IN: response to salt stress, tricarboxylic acid cycle; LOCATED IN: cytosol, apoplast; EXPRESSED IN: 26 plant structures; EXPRESSED DURING: 13 growth stages; CONTAINS InterPro DOMAIN/s: Pyruvate/Phosphoenolpyruvate kinase, catalytic core (InterPro:IPR015813), Phosphoenolpyruv…		OG1_6079
Sp1_comp332055_c1_seq1	292	.	G	A	32	.	DP=199;VDB=0.0380;AF1=0.5;AC1=1;DP4=80,52,30,19;MQ=49;FQ=35;PV4=1,8.8e-55,0.00025,0.0086	GT:PL:GQ	0/1:62,0,255:65	Sp1_comp332055_c1_seq1	292	.	G	A	1925.9	PASS	AC=2;AF=0.333;AN=6;BaseQRankSum=0.125;DP=214;Dels=0.00;FS=4.372;HaplotypeScore=5.9835;MLEAC=2;MLEAF=0.333;MQ=59.90;MQ0=0;MQRankSum=-0.386;QD=9.00;ReadPosRankSum=-0.514	GT:AD:DP:GQ:MLPSAC:MLPSAF:PL	0/0/0/0/1/1:145,69:214:54:2:0.333:1952,54,0,60,2147483647,2147483647,2147483647	SG	3643	gi|460395434|ref|XP_004243288.1|	PREDICTED: phosphoenolpyruvate carboxylase, housekeeping isozyme-like [Solanum lycopersicum]	AT1G53310.3	phosphoenolpyruvate carboxylase 1	Encodes one of four Arabidopsis phosphoenolpyruvate carboxylase proteins.	phosphoenolpyruvate carboxylase 1 (PPC1); FUNCTIONS IN: protein binding, phosphoenolpyruvate carboxylase activity; INVOLVED IN: response to salt stress, tricarboxylic acid cycle; LOCATED IN: cytosol, apoplast; EXPRESSED IN: 26 plant structures; EXPRESSED DURING: 13 growth stages; CONTAINS InterPro DOMAIN/s: Pyruvate/Phosphoenolpyruvate kinase, catalytic core (InterPro:IPR015813), Phosphoenolpyruv…		OG1_6079
Sp1_comp332055_c1_seq1	2998	.	C	T	193	.	DP=770;VDB=0.0380;AF1=0.5;AC1=1;DP4=143,147,176,244;MQ=46;FQ=196;PV4=0.055,3.3e-208,1,1	GT:PL:GQ	0/1:223,0,255:99	Sp1_comp332055_c1_seq1	2998	.	C	T	4473.93		AC=4;AF=0.667;AN=6;BaseQRankSum=1.191;DP=250;Dels=0.00;FS=3.114;HaplotypeScore=128.0769;MLEAC=4;MLEAF=0.667;MQ=58.59;MQ0=0;MQRankSum=-2.027;QD=17.90;ReadPosRankSum=1.727	GT:AD:DP:GQ:MLPSAC:MLPSAF:PL	0/0/1/1/1/1:86,164:250:22:4:0.667:4500,452,147,22,0,110,2147483647	SG	3643	gi|460395434|ref|XP_004243288.1|	PREDICTED: phosphoenolpyruvate carboxylase, housekeeping isozyme-like [Solanum lycopersicum]	AT1G53310.3	phosphoenolpyruvate carboxylase 1	Encodes one of four Arabidopsis phosphoenolpyruvate carboxylase proteins.	phosphoenolpyruvate carboxylase 1 (PPC1); FUNCTIONS IN: protein binding, phosphoenolpyruvate carboxylase activity; INVOLVED IN: response to salt stress, tricarboxylic acid cycle; LOCATED IN: cytosol, apoplast; EXPRESSED IN: 26 plant structures; EXPRESSED DURING: 13 growth stages; CONTAINS InterPro DOMAIN/s: Pyruvate/Phosphoenolpyruvate kinase, catalytic core (InterPro:IPR015813), Phosphoenolpyruv…		OG1_6079
Sp1_comp332055_c1_seq1	3088	.	T	C	12.3	.	DP=890;VDB=0.0345;AF1=0.5;AC1=1;DP4=291,305,119,129;MQ=48;FQ=15.1;PV4=0.88,4.7e-166,1,1	GT:PL:GQ	0/1:42,0,255:44	Sp1_comp332055_c1_seq1	3088	.	T	C	2270.9		AC=2;AF=0.333;AN=6;BaseQRankSum=0.303;DP=249;Dels=0.00;FS=0.000;HaplotypeScore=45.5391;MLEAC=2;MLEAF=0.333;MQ=59.77;MQ0=0;MQRankSum=2.547;QD=9.12;ReadPosRankSum=-0.345	GT:AD:DP:GQ:MLPSAC:MLPSAF:PL	0/0/0/0/1/1:170,79:249:54:2:0.333:2297,81,0,54,223,2147483647,2147483647	SG	3643	gi|460395434|ref|XP_004243288.1|	PREDICTED: phosphoenolpyruvate carboxylase, housekeeping isozyme-like [Solanum lycopersicum]	AT1G53310.3	phosphoenolpyruvate carboxylase 1	Encodes one of four Arabidopsis phosphoenolpyruvate carboxylase proteins.	phosphoenolpyruvate carboxylase 1 (PPC1); FUNCTIONS IN: protein binding, phosphoenolpyruvate carboxylase activity; INVOLVED IN: response to salt stress, tricarboxylic acid cycle; LOCATED IN: cytosol, apoplast; EXPRESSED IN: 26 plant structures; EXPRESSED DURING: 13 growth stages; CONTAINS InterPro DOMAIN/s: Pyruvate/Phosphoenolpyruvate kinase, catalytic core (InterPro:IPR015813), Phosphoenolpyruv…		OG1_6079
Sp1_comp332055_c1_seq1	3211	.	G	T	100	.	DP=934;VDB=0.0380;AF1=0.5;AC1=1;DP4=318,396,77,113;MQ=48;FQ=103;PV4=0.37,0.31,6.5e-67,1	GT:PL:GQ	0/1:130,0,255:99	Sp1_comp332055_c1_seq1	3211	.	G	T	1066.9		AC=1;AF=0.167;AN=6;BaseQRankSum=0.189;DP=211;Dels=0.00;FS=0.000;HaplotypeScore=21.6256;MLEAC=1;MLEAF=0.167;MQ=59.82;MQ0=0;MQRankSum=-1.468;QD=5.06;ReadPosRankSum=2.536	GT:AD:DP:GQ:MLPSAC:MLPSAF:PL	0/0/0/0/0/1:166,44:211:38:1:0.167:1093,0,38,167,2147483647,2147483647,2147483647	SG	3643	gi|460395434|ref|XP_004243288.1|	PREDICTED: phosphoenolpyruvate carboxylase, housekeeping isozyme-like [Solanum lycopersicum]	AT1G53310.3	phosphoenolpyruvate carboxylase 1	Encodes one of four Arabidopsis phosphoenolpyruvate carboxylase proteins.	phosphoenolpyruvate carboxylase 1 (PPC1); FUNCTIONS IN: protein binding, phosphoenolpyruvate carboxylase activity; INVOLVED IN: response to salt stress, tricarboxylic acid cycle; LOCATED IN: cytosol, apoplast; EXPRESSED IN: 26 plant structures; EXPRESSED DURING: 13 growth stages; CONTAINS InterPro DOMAIN/s: Pyruvate/Phosphoenolpyruvate kinase, catalytic core (InterPro:IPR015813), Phosphoenolpyruv…		OG1_6079
Sp1_comp332055_c1_seq1	469	.	G	C	159	.	DP=292;VDB=0.0399;AF1=0.5;AC1=1;DP4=52,49,57,60;MQ=41;FQ=162;PV4=0.79,1.4e-85,1,1	GT:PL:GQ	0/1:189,0,255:99	Sp1_comp332055_c1_seq1	469	.	G	C	5039.9	PASS	AC=4;AF=0.667;AN=6;BaseQRankSum=-3.614;DP=250;Dels=0.00;FS=0.490;HaplotypeScore=8.1189;MLEAC=4;MLEAF=0.667;MQ=60.00;MQ0=0;MQRankSum=-0.019;QD=20.16;ReadPosRankSum=-0.778	GT:AD:DP:GQ:MLPSAC:MLPSAF:PL	0/0/1/1/1/1:86,163:250:37:4:0.667:5066,554,193,37,0,107,2147483647	SG	3643	gi|460395434|ref|XP_004243288.1|	PREDICTED: phosphoenolpyruvate carboxylase, housekeeping isozyme-like [Solanum lycopersicum]	AT1G53310.3	phosphoenolpyruvate carboxylase 1	Encodes one of four Arabidopsis phosphoenolpyruvate carboxylase proteins.	phosphoenolpyruvate carboxylase 1 (PPC1); FUNCTIONS IN: protein binding, phosphoenolpyruvate carboxylase activity; INVOLVED IN: response to salt stress, tricarboxylic acid cycle; LOCATED IN: cytosol, apoplast; EXPRESSED IN: 26 plant structures; EXPRESSED DURING: 13 growth stages; CONTAINS InterPro DOMAIN/s: Pyruvate/Phosphoenolpyruvate kinase, catalytic core (InterPro:IPR015813), Phosphoenolpyruv…		OG1_6079
Sp1_comp332055_c1_seq1	673	.	A	T	41	.	DP=307;VDB=0.0380;AF1=0.5;AC1=1;DP4=30,33,123,112;MQ=47;FQ=44;PV4=0.57,3.3e-81,0.0012,1	GT:PL:GQ	0/1:71,0,99:74	Sp1_comp332055_c1_seq1	673	.	A	T	7438.9	PASS	AC=5;AF=0.833;AN=6;BaseQRankSum=0.827;DP=249;Dels=0.00;FS=3.905;HaplotypeScore=4.7828;MLEAC=5;MLEAF=0.833;MQ=59.72;MQ0=0;MQRankSum=-0.920;QD=29.88;ReadPosRankSum=-0.990	GT:AD:DP:GQ:MLPSAC:MLPSAF:PL	0/1/1/1/1/1:45,202:249:50:5:0.833:7465,1006,483,207,50,0,1325	SG	3643	gi|460395434|ref|XP_004243288.1|	PREDICTED: phosphoenolpyruvate carboxylase, housekeeping isozyme-like [Solanum lycopersicum]	AT1G53310.3	phosphoenolpyruvate carboxylase 1	Encodes one of four Arabidopsis phosphoenolpyruvate carboxylase proteins.	phosphoenolpyruvate carboxylase 1 (PPC1); FUNCTIONS IN: protein binding, phosphoenolpyruvate carboxylase activity; INVOLVED IN: response to salt stress, tricarboxylic acid cycle; LOCATED IN: cytosol, apoplast; EXPRESSED IN: 26 plant structures; EXPRESSED DURING: 13 growth stages; CONTAINS InterPro DOMAIN/s: Pyruvate/Phosphoenolpyruvate kinase, catalytic core (InterPro:IPR015813), Phosphoenolpyruv…		OG1_6079
Sp1_comp332055_c1_seq1	718	.	T	G	156	.	DP=311;VDB=0.0400;AF1=0.5;AC1=1;DP4=52,69,76,89;MQ=42;FQ=159;PV4=0.63,1.3e-117,8.5e-28,1	GT:PL:GQ	0/1:186,0,255:99	Sp1_comp332055_c1_seq1	718	.	T	G	5532.91	PASS	AC=4;AF=0.667;AN=6;BaseQRankSum=0.225;DP=249;Dels=0.00;FS=1.012;HaplotypeScore=1.6553;MLEAC=4;MLEAF=0.667;MQ=60.00;MQ0=0;MQRankSum=-0.048;QD=22.22;ReadPosRankSum=-0.149	GT:AD:DP:GQ:MLPSAC:MLPSAF:PL	0/0/1/1/1/1:92,157:249:30:4:0.667:5559,540,181,30,0,121,2147483647	SG	3643	gi|460395434|ref|XP_004243288.1|	PREDICTED: phosphoenolpyruvate carboxylase, housekeeping isozyme-like [Solanum lycopersicum]	AT1G53310.3	phosphoenolpyruvate carboxylase 1	Encodes one of four Arabidopsis phosphoenolpyruvate carboxylase proteins.	phosphoenolpyruvate carboxylase 1 (PPC1); FUNCTIONS IN: protein binding, phosphoenolpyruvate carboxylase activity; INVOLVED IN: response to salt stress, tricarboxylic acid cycle; LOCATED IN: cytosol, apoplast; EXPRESSED IN: 26 plant structures; EXPRESSED DURING: 13 growth stages; CONTAINS InterPro DOMAIN/s: Pyruvate/Phosphoenolpyruvate kinase, catalytic core (InterPro:IPR015813), Phosphoenolpyruv…		OG1_6079
Sp1_comp332055_c1_seq1	751	.	C	T	225	.	DP=230;VDB=0.0298;AF1=0.5;AC1=1;DP4=53,54,54,59;MQ=40;FQ=225;PV4=0.89,0.00013,6.6e-69,1	GT:PL:GQ	0/1:255,0,255:99	Sp1_comp332055_c1_seq1	751	.	C	T	4826.44		AC=3;AF=0.500;AN=6;BaseQRankSum=-4.506;DP=250;Dels=0.00;FS=1.550;HaplotypeScore=33.7581;MLEAC=3;MLEAF=0.500;MQ=60.00;MQ0=0;MQRankSum=0.266;QD=19.31;ReadPosRankSum=-0.198	GT:AD:DP:GQ:MLPSAC:MLPSAF:PL	0/0/0/1/1/1:101,149:250:1:3:0.500:4850,446,121,0,1,166,2147483647	SG	3643	gi|460395434|ref|XP_004243288.1|	PREDICTED: phosphoenolpyruvate carboxylase, housekeeping isozyme-like [Solanum lycopersicum]	AT1G53310.3	phosphoenolpyruvate carboxylase 1	Encodes one of four Arabidopsis phosphoenolpyruvate carboxylase proteins.	phosphoenolpyruvate carboxylase 1 (PPC1); FUNCTIONS IN: protein binding, phosphoenolpyruvate carboxylase activity; INVOLVED IN: response to salt stress, tricarboxylic acid cycle; LOCATED IN: cytosol, apoplast; EXPRESSED IN: 26 plant structures; EXPRESSED DURING: 13 growth stages; CONTAINS InterPro DOMAIN/s: Pyruvate/Phosphoenolpyruvate kinase, catalytic core (InterPro:IPR015813), Phosphoenolpyruv…		OG1_6079
Sp1_comp332055_c1_seq1	755	.	T	C	162	.	DP=229;VDB=0.0298;AF1=0.5;AC1=1;DP4=51,54,55,51;MQ=40;FQ=165;PV4=0.68,6e-80,2e-65,0.43	GT:PL:GQ	0/1:192,0,255:99	Sp1_comp332055_c1_seq1	755	.	T	C	4803.54		AC=3;AF=0.500;AN=6;BaseQRankSum=-0.040;DP=250;Dels=0.00;FS=0.000;HaplotypeScore=32.7202;MLEAC=3;MLEAF=0.500;MQ=60.00;MQ0=0;MQRankSum=-0.834;QD=19.21;ReadPosRankSum=-0.808	GT:AD:DP:GQ:MLPSAC:MLPSAF:PL	0/0/0/1/1/1:110,140:250:8:3:0.500:4829,412,110,0,8,175,2147483647	SG	3643	gi|460395434|ref|XP_004243288.1|	PREDICTED: phosphoenolpyruvate carboxylase, housekeeping isozyme-like [Solanum lycopersicum]	AT1G53310.3	phosphoenolpyruvate carboxylase 1	Encodes one of four Arabidopsis phosphoenolpyruvate carboxylase proteins.	phosphoenolpyruvate carboxylase 1 (PPC1); FUNCTIONS IN: protein binding, phosphoenolpyruvate carboxylase activity; INVOLVED IN: response to salt stress, tricarboxylic acid cycle; LOCATED IN: cytosol, apoplast; EXPRESSED IN: 26 plant structures; EXPRESSED DURING: 13 growth stages; CONTAINS InterPro DOMAIN/s: Pyruvate/Phosphoenolpyruvate kinase, catalytic core (InterPro:IPR015813), Phosphoenolpyruv…		OG1_6079
Sp1_comp332055_c1_seq1	766	.	T	C	215	.	DP=217;VDB=0.0365;AF1=0.5;AC1=1;DP4=50,51,56,49;MQ=39;FQ=218;PV4=0.68,1,1.8e-84,0.24	GT:PL:GQ	0/1:245,0,255:99	Sp1_comp332055_c1_seq1	766	.	T	C	5126.91		AC=3;AF=0.500;AN=6;BaseQRankSum=2.109;DP=246;Dels=0.00;FS=0.993;HaplotypeScore=22.6142;MLEAC=3;MLEAF=0.500;MQ=60.00;MQ0=0;MQRankSum=-0.643;QD=20.84;ReadPosRankSum=0.861	GT:AD:DP:GQ:MLPSAC:MLPSAF:PL	0/0/0/1/1/1:102,144:246:0:3:0.500:5150,451,123,0,0,164,2147483647	SG	3643	gi|460395434|ref|XP_004243288.1|	PREDICTED: phosphoenolpyruvate carboxylase, housekeeping isozyme-like [Solanum lycopersicum]	AT1G53310.3	phosphoenolpyruvate carboxylase 1	Encodes one of four Arabidopsis phosphoenolpyruvate carboxylase proteins.	phosphoenolpyruvate carboxylase 1 (PPC1); FUNCTIONS IN: protein binding, phosphoenolpyruvate carboxylase activity; INVOLVED IN: response to salt stress, tricarboxylic acid cycle; LOCATED IN: cytosol, apoplast; EXPRESSED IN: 26 plant structures; EXPRESSED DURING: 13 growth stages; CONTAINS InterPro DOMAIN/s: Pyruvate/Phosphoenolpyruvate kinase, catalytic core (InterPro:IPR015813), Phosphoenolpyruv…		OG1_6079
Sp1_comp332055_c1_seq1	817	.	G	A	225	.	DP=235;VDB=0.0244;AF1=0.5;AC1=1;DP4=48,53,67,57;MQ=43;FQ=225;PV4=0.35,0.17,1.2e-37,1	GT:PL:GQ	0/1:255,0,255:99	Sp1_comp332055_c1_seq1	817	.	G	A	5167.07		AC=4;AF=0.667;AN=6;BaseQRankSum=-2.396;DP=243;Dels=0.00;FS=2.921;HaplotypeScore=37.6795;MLEAC=4;MLEAF=0.667;MQ=60.00;MQ0=0;MQRankSum=2.264;QD=21.26;ReadPosRankSum=0.046	GT:AD:DP:GQ:MLPSAC:MLPSAF:PL	0/0/1/1/1/1:95,148:243:14:4:0.667:5193,485,147,14,0,142,2147483647	SG	3643	gi|460395434|ref|XP_004243288.1|	PREDICTED: phosphoenolpyruvate carboxylase, housekeeping isozyme-like [Solanum lycopersicum]	AT1G53310.3	phosphoenolpyruvate carboxylase 1	Encodes one of four Arabidopsis phosphoenolpyruvate carboxylase proteins.	phosphoenolpyruvate carboxylase 1 (PPC1); FUNCTIONS IN: protein binding, phosphoenolpyruvate carboxylase activity; INVOLVED IN: response to salt stress, tricarboxylic acid cycle; LOCATED IN: cytosol, apoplast; EXPRESSED IN: 26 plant structures; EXPRESSED DURING: 13 growth stages; CONTAINS InterPro DOMAIN/s: Pyruvate/Phosphoenolpyruvate kinase, catalytic core (InterPro:IPR015813), Phosphoenolpyruv…		OG1_6079
Sp1_comp332055_c1_seq1	841	.	T	G	177	.	DP=255;VDB=0.0298;AF1=0.5;AC1=1;DP4=55,45,79,63;MQ=44;FQ=180;PV4=1,8.7e-96,3.2e-26,1	GT:PL:GQ	0/1:207,0,255:99	Sp1_comp332055_c1_seq1	841	.	T	G	5208.11	PASS	AC=4;AF=0.667;AN=6;BaseQRankSum=-1.034;DP=250;Dels=0.00;FS=1.016;HaplotypeScore=2.6739;MLEAC=4;MLEAF=0.667;MQ=59.89;MQ0=0;MQRankSum=-1.743;QD=20.83;ReadPosRankSum=-0.170	GT:AD:DP:GQ:MLPSAC:MLPSAF:PL	0/0/1/1/1/1:94,156:250:13:4:0.667:5234,476,144,13,0,141,2147483647	SG	3643	gi|460395434|ref|XP_004243288.1|	PREDICTED: phosphoenolpyruvate carboxylase, housekeeping isozyme-like [Solanum lycopersicum]	AT1G53310.3	phosphoenolpyruvate carboxylase 1	Encodes one of four Arabidopsis phosphoenolpyruvate carboxylase proteins.	phosphoenolpyruvate carboxylase 1 (PPC1); FUNCTIONS IN: protein binding, phosphoenolpyruvate carboxylase activity; INVOLVED IN: response to salt stress, tricarboxylic acid cycle; LOCATED IN: cytosol, apoplast; EXPRESSED IN: 26 plant structures; EXPRESSED DURING: 13 growth stages; CONTAINS InterPro DOMAIN/s: Pyruvate/Phosphoenolpyruvate kinase, catalytic core (InterPro:IPR015813), Phosphoenolpyruv…		OG1_6079
Sp1_comp332055_c1_seq1	1207	.	T	C	116.9		AC=1;AF=0.167;AN=6;BaseQRankSum=0.433;DP=247;Dels=0.00;FS=11.767;HaplotypeScore=72.1406;MLEAC=1;MLEAF=0.167;MQ=54.77;MQ0=0;MQRankSum=-0.913;QD=0.47;ReadPosRankSum=-1.062	GT:AD:DP:GQ:MLPSAC:MLPSAF:PL	0/0/0/0/0/1:235,12:247:99:1:0.167:143,0,160,2147483647,2147483647,2147483647,2147483647											GATK	3643	gi|460395434|ref|XP_004243288.1|	PREDICTED: phosphoenolpyruvate carboxylase, housekeeping isozyme-like [Solanum lycopersicum]	AT1G53310.3	phosphoenolpyruvate carboxylase 1	Encodes one of four Arabidopsis phosphoenolpyruvate carboxylase proteins.	phosphoenolpyruvate carboxylase 1 (PPC1); FUNCTIONS IN: protein binding, phosphoenolpyruvate carboxylase activity; INVOLVED IN: response to salt stress, tricarboxylic acid cycle; LOCATED IN: cytosol, apoplast; EXPRESSED IN: 26 plant structures; EXPRESSED DURING: 13 growth stages; CONTAINS InterPro DOMAIN/s: Pyruvate/Phosphoenolpyruvate kinase, catalytic core (InterPro:IPR015813), Phosphoenolpyruv…		OG1_6079
Sp1_comp332055_c1_seq1	1303	.	C	T	975.9		AC=1;AF=0.167;AN=6;BaseQRankSum=-1.032;DP=250;Dels=0.00;FS=0.567;HaplotypeScore=105.7159;MLEAC=1;MLEAF=0.167;MQ=59.70;MQ0=0;MQRankSum=-0.028;QD=3.90;ReadPosRankSum=1.687	GT:AD:DP:GQ:MLPSAC:MLPSAF:PL	0/0/0/0/0/1:191,59:250:50:1:0.167:1002,0,50,188,2147483647,2147483647,2147483647											GATK	3643	gi|460395434|ref|XP_004243288.1|	PREDICTED: phosphoenolpyruvate carboxylase, housekeeping isozyme-like [Solanum lycopersicum]	AT1G53310.3	phosphoenolpyruvate carboxylase 1	Encodes one of four Arabidopsis phosphoenolpyruvate carboxylase proteins.	phosphoenolpyruvate carboxylase 1 (PPC1); FUNCTIONS IN: protein binding, phosphoenolpyruvate carboxylase activity; INVOLVED IN: response to salt stress, tricarboxylic acid cycle; LOCATED IN: cytosol, apoplast; EXPRESSED IN: 26 plant structures; EXPRESSED DURING: 13 growth stages; CONTAINS InterPro DOMAIN/s: Pyruvate/Phosphoenolpyruvate kinase, catalytic core (InterPro:IPR015813), Phosphoenolpyruv…		OG1_6079
Sp1_comp332055_c1_seq1	1309	.	G	A	813.9		AC=1;AF=0.167;AN=6;BaseQRankSum=0.788;DP=250;Dels=0.00;FS=6.187;HaplotypeScore=91.7095;MLEAC=1;MLEAF=0.167;MQ=59.77;MQ0=0;MQRankSum=0.739;QD=3.26;ReadPosRankSum=-0.508	GT:AD:DP:GQ:MLPSAC:MLPSAF:PL	0/0/0/0/0/1:207,43:250:76:1:0.167:840,0,76,2147483647,2147483647,2147483647,2147483647											GATK	3643	gi|460395434|ref|XP_004243288.1|	PREDICTED: phosphoenolpyruvate carboxylase, housekeeping isozyme-like [Solanum lycopersicum]	AT1G53310.3	phosphoenolpyruvate carboxylase 1	Encodes one of four Arabidopsis phosphoenolpyruvate carboxylase proteins.	phosphoenolpyruvate carboxylase 1 (PPC1); FUNCTIONS IN: protein binding, phosphoenolpyruvate carboxylase activity; INVOLVED IN: response to salt stress, tricarboxylic acid cycle; LOCATED IN: cytosol, apoplast; EXPRESSED IN: 26 plant structures; EXPRESSED DURING: 13 growth stages; CONTAINS InterPro DOMAIN/s: Pyruvate/Phosphoenolpyruvate kinase, catalytic core (InterPro:IPR015813), Phosphoenolpyruv…		OG1_6079
Sp1_comp332055_c1_seq1	1372	.	A	G	1393.9		AC=1;AF=0.167;AN=6;BaseQRankSum=-0.939;DP=250;Dels=0.00;FS=1.256;HaplotypeScore=51.9056;MLEAC=1;MLEAF=0.167;MQ=59.63;MQ0=0;MQRankSum=-1.173;QD=5.58;ReadPosRankSum=-1.208	GT:AD:DP:GQ:MLPSAC:MLPSAF:PL	0/0/0/0/0/1:198,51:250:41:1:0.167:1420,0,41,193,2147483647,2147483647,2147483647											GATK	3643	gi|460395434|ref|XP_004243288.1|	PREDICTED: phosphoenolpyruvate carboxylase, housekeeping isozyme-like [Solanum lycopersicum]	AT1G53310.3	phosphoenolpyruvate carboxylase 1	Encodes one of four Arabidopsis phosphoenolpyruvate carboxylase proteins.	phosphoenolpyruvate carboxylase 1 (PPC1); FUNCTIONS IN: protein binding, phosphoenolpyruvate carboxylase activity; INVOLVED IN: response to salt stress, tricarboxylic acid cycle; LOCATED IN: cytosol, apoplast; EXPRESSED IN: 26 plant structures; EXPRESSED DURING: 13 growth stages; CONTAINS InterPro DOMAIN/s: Pyruvate/Phosphoenolpyruvate kinase, catalytic core (InterPro:IPR015813), Phosphoenolpyruv…		OG1_6079
Sp1_comp332055_c1_seq1	1390	.	T	A	1068.04		AC=1;AF=0.167;AN=6;BaseQRankSum=2.434;DP=241;Dels=0.00;FS=4.101;HaplotypeScore=45.3081;MLEAC=1;MLEAF=0.167;MQ=59.80;MQ0=0;MQRankSum=-1.145;QD=4.43;ReadPosRankSum=6.484	GT:AD:DP:GQ:MLPSAC:MLPSAF:PL	0/0/0/0/0/1:170,71:241:15:1:0.167:1094,0,15,137,2147483647,2147483647,2147483647											GATK	3643	gi|460395434|ref|XP_004243288.1|	PREDICTED: phosphoenolpyruvate carboxylase, housekeeping isozyme-like [Solanum lycopersicum]	AT1G53310.3	phosphoenolpyruvate carboxylase 1	Encodes one of four Arabidopsis phosphoenolpyruvate carboxylase proteins.	phosphoenolpyruvate carboxylase 1 (PPC1); FUNCTIONS IN: protein binding, phosphoenolpyruvate carboxylase activity; INVOLVED IN: response to salt stress, tricarboxylic acid cycle; LOCATED IN: cytosol, apoplast; EXPRESSED IN: 26 plant structures; EXPRESSED DURING: 13 growth stages; CONTAINS InterPro DOMAIN/s: Pyruvate/Phosphoenolpyruvate kinase, catalytic core (InterPro:IPR015813), Phosphoenolpyruv…		OG1_6079
Sp1_comp332055_c1_seq1	1393	.	G	A	912.9		AC=1;AF=0.167;AN=6;BaseQRankSum=-2.179;DP=250;Dels=0.00;FS=1.800;HaplotypeScore=95.9016;MLEAC=1;MLEAF=0.167;MQ=59.81;MQ0=0;MQRankSum=-0.865;QD=3.65;ReadPosRankSum=7.232	GT:AD:DP:GQ:MLPSAC:MLPSAF:PL	0/0/0/0/0/1:183,67:250:36:1:0.167:939,0,36,177,2147483647,2147483647,2147483647											GATK	3643	gi|460395434|ref|XP_004243288.1|	PREDICTED: phosphoenolpyruvate carboxylase, housekeeping isozyme-like [Solanum lycopersicum]	AT1G53310.3	phosphoenolpyruvate carboxylase 1	Encodes one of four Arabidopsis phosphoenolpyruvate carboxylase proteins.	phosphoenolpyruvate carboxylase 1 (PPC1); FUNCTIONS IN: protein binding, phosphoenolpyruvate carboxylase activity; INVOLVED IN: response to salt stress, tricarboxylic acid cycle; LOCATED IN: cytosol, apoplast; EXPRESSED IN: 26 plant structures; EXPRESSED DURING: 13 growth stages; CONTAINS InterPro DOMAIN/s: Pyruvate/Phosphoenolpyruvate kinase, catalytic core (InterPro:IPR015813), Phosphoenolpyruv…		OG1_6079
Sp1_comp332055_c1_seq1	1396	.	G	A	929.9		AC=1;AF=0.167;AN=6;BaseQRankSum=-1.401;DP=250;Dels=0.00;FS=3.523;HaplotypeScore=74.1762;MLEAC=1;MLEAF=0.167;MQ=59.80;MQ0=0;MQRankSum=0.913;QD=3.72;ReadPosRankSum=1.532	GT:AD:DP:GQ:MLPSAC:MLPSAF:PL	0/0/0/0/0/1:211,36:250:39:1:0.167:956,0,39,160,2147483647,2147483647,2147483647											GATK	3643	gi|460395434|ref|XP_004243288.1|	PREDICTED: phosphoenolpyruvate carboxylase, housekeeping isozyme-like [Solanum lycopersicum]	AT1G53310.3	phosphoenolpyruvate carboxylase 1	Encodes one of four Arabidopsis phosphoenolpyruvate carboxylase proteins.	phosphoenolpyruvate carboxylase 1 (PPC1); FUNCTIONS IN: protein binding, phosphoenolpyruvate carboxylase activity; INVOLVED IN: response to salt stress, tricarboxylic acid cycle; LOCATED IN: cytosol, apoplast; EXPRESSED IN: 26 plant structures; EXPRESSED DURING: 13 growth stages; CONTAINS InterPro DOMAIN/s: Pyruvate/Phosphoenolpyruvate kinase, catalytic core (InterPro:IPR015813), Phosphoenolpyruv…		OG1_6079
Sp1_comp332055_c1_seq1	1402	.	T	C	962.9		AC=1;AF=0.167;AN=6;BaseQRankSum=1.744;DP=250;Dels=0.00;FS=2.531;HaplotypeScore=70.9662;MLEAC=1;MLEAF=0.167;MQ=59.80;MQ0=0;MQRankSum=-0.759;QD=3.85;ReadPosRankSum=2.785	GT:AD:DP:GQ:MLPSAC:MLPSAF:PL	0/0/0/0/0/1:215,35:250:39:1:0.167:989,0,39,160,2147483647,2147483647,2147483647											GATK	3643	gi|460395434|ref|XP_004243288.1|	PREDICTED: phosphoenolpyruvate carboxylase, housekeeping isozyme-like [Solanum lycopersicum]	AT1G53310.3	phosphoenolpyruvate carboxylase 1	Encodes one of four Arabidopsis phosphoenolpyruvate carboxylase proteins.	phosphoenolpyruvate carboxylase 1 (PPC1); FUNCTIONS IN: protein binding, phosphoenolpyruvate carboxylase activity; INVOLVED IN: response to salt stress, tricarboxylic acid cycle; LOCATED IN: cytosol, apoplast; EXPRESSED IN: 26 plant structures; EXPRESSED DURING: 13 growth stages; CONTAINS InterPro DOMAIN/s: Pyruvate/Phosphoenolpyruvate kinase, catalytic core (InterPro:IPR015813), Phosphoenolpyruv…		OG1_6079
Sp1_comp332055_c1_seq1	1444	.	A	G	795.9		AC=1;AF=0.167;AN=6;BaseQRankSum=2.059;DP=250;Dels=0.00;FS=26.918;HaplotypeScore=32.4333;MLEAC=1;MLEAF=0.167;MQ=59.32;MQ0=0;MQRankSum=-0.507;QD=3.18;ReadPosRankSum=-1.016	GT:AD:DP:GQ:MLPSAC:MLPSAF:PL	0/0/0/0/0/1:219,31:250:42:1:0.167:822,0,42,155,2147483647,2147483647,2147483647											GATK	3643	gi|460395434|ref|XP_004243288.1|	PREDICTED: phosphoenolpyruvate carboxylase, housekeeping isozyme-like [Solanum lycopersicum]	AT1G53310.3	phosphoenolpyruvate carboxylase 1	Encodes one of four Arabidopsis phosphoenolpyruvate carboxylase proteins.	phosphoenolpyruvate carboxylase 1 (PPC1); FUNCTIONS IN: protein binding, phosphoenolpyruvate carboxylase activity; INVOLVED IN: response to salt stress, tricarboxylic acid cycle; LOCATED IN: cytosol, apoplast; EXPRESSED IN: 26 plant structures; EXPRESSED DURING: 13 growth stages; CONTAINS InterPro DOMAIN/s: Pyruvate/Phosphoenolpyruvate kinase, catalytic core (InterPro:IPR015813), Phosphoenolpyruv…		OG1_6079
[truncated: 100,978 more rows]
