# Supplementary material for: Comparative analysis of the root transcriptomes of cultivated sweetpotato (Ipomoea batatas [L.] Lam) and its wild ancestor (Ipomoea trifida [Kunth] G. Don)
Source: BMC Plant Biol. 2017 Jan 13;17:9. doi: 10.1186/s12870-016-0950-x (PMC5234144; doi:10.1186/s12870-016-0950-x)
Supplement: Additional file 11: — SNPs identified in I. batatas (Sp1). (ZIP 190 MB) [file 12870_2016_950_MOESM11_ESM.zip › Add. file 11-1. SNPs identified in Ib (Sp1).xlsx]

## Sheet: Sheet1
																						Blastx results from nr blast		Blastx results from Arabidopsis (TAIR10) database				OrthoMCL
Contig ID	POS	ID	REF	ALT	QUAL	FILTER	INFO1	INFO2	INFO3	Contig ID	POS	ID	REF	ALT	QUAL	FILTER	INFO4	INFO5	INFO6	SG/GATK/SAM	Lengths	Hit ID	Hit Description	Arabidopsis_HitID	Arabidopsis_Hit_ShortDescription	Arabidopsis_Hit_CuratorSummary	Arabidopsis_Hit_Computational_description	OrthoMCL_paralogs	OrthoMCLorthologs
Sp1_comp1000103_c0_seq1	352	.	C	T	5.46	.	DP=1;AF1=1;AC1=2;DP4=0,0,1,0;MQ=49;FQ=-30	GT:PL:GQ	1/1:34,3,0:3											SAM	371	gi|345306433|ref|XP_001509002.2|	PREDICTED: plasma membrane calcium-transporting ATPase 1-like [Ornithorhynchus anatinus]	AT3G22910.1	ATPase E1-E2 type family protein / haloacid dehalogenase-like hydrolase family protein		ATPase E1-E2 type family protein / haloacid dehalogenase-like hydrolase family protein; FUNCTIONS IN: calcium-transporting ATPase activity, calmodulin binding; INVOLVED IN: cation transport, calcium ion transport, metabolic process, ATP biosynthetic process; LOCATED IN: membrane; EXPRESSED IN: 12 plant structures; EXPRESSED DURING: LP.04 four leaves visible, 4 anthesis, C globular stage, petal di…
Sp1_comp1000113_c0_seq1	104	.	T	C	24.8	.	DP=2;VDB=0.0178;AF1=1;AC1=2;DP4=0,0,0,2;MQ=49;FQ=-33	GT:PL:GQ	1/1:56,6,0:10	Sp1_comp1000113_c0_seq1	104	.	T	C	65.71	PASS	AC=6;AF=1.00;AN=6;DP=2;Dels=0.00;FS=0.000;HaplotypeScore=0.0000;MLEAC=6;MLEAF=1.00;MQ=60.00;MQ0=0;QD=32.86	GT:AD:DP:GQ:MLPSAC:MLPSAF:PL	1/1/1/1/1/1:0,2:2:2:6:1.00:88,16,10,6,4,2,0	SG	228	No hit in this database		No hit in this database
Sp1_comp1000113_c0_seq1	128	.	C	T	26.8	.	DP=2;VDB=0.0178;AF1=1;AC1=2;DP4=0,0,0,2;MQ=49;FQ=-33	GT:PL:GQ	1/1:58,6,0:10	Sp1_comp1000113_c0_seq1	128	.	C	T	67.71	PASS	AC=6;AF=1.00;AN=6;DP=2;Dels=0.00;FS=0.000;HaplotypeScore=0.0000;MLEAC=6;MLEAF=1.00;MQ=60.00;MQ0=0;QD=33.86	GT:AD:DP:GQ:MLPSAC:MLPSAF:PL	1/1/1/1/1/1:0,2:2:2:6:1.00:90,16,10,6,4,2,0	SG	228	No hit in this database		No hit in this database
Sp1_comp1000113_c0_seq1	143	.	G	A	36.8	.	DP=2;VDB=0.0178;AF1=1;AC1=2;DP4=0,0,0,2;MQ=49;FQ=-33	GT:PL:GQ	1/1:68,6,0:10	Sp1_comp1000113_c0_seq1	143	.	G	A	67.71	PASS	AC=6;AF=1.00;AN=6;DP=2;Dels=0.00;FS=0.000;HaplotypeScore=0.0000;MLEAC=6;MLEAF=1.00;MQ=60.00;MQ0=0;QD=33.86	GT:AD:DP:GQ:MLPSAC:MLPSAF:PL	1/1/1/1/1/1:0,2:2:2:6:1.00:90,16,10,6,4,2,0	SG	228	No hit in this database		No hit in this database
Sp1_comp1000113_c0_seq1	151	.	C	T	10.4	.	DP=2;VDB=0.0178;AF1=1;AC1=2;DP4=0,0,0,1;MQ=60;FQ=-30	GT:PL:GQ	1/1:40,3,0:5	Sp1_comp1000113_c0_seq1	151	.	C	T	65.71	PASS	AC=6;AF=1.00;AN=6;DP=2;Dels=0.00;FS=0.000;HaplotypeScore=0.0000;MLEAC=6;MLEAF=1.00;MQ=60.00;MQ0=0;QD=32.86	GT:AD:DP:GQ:MLPSAC:MLPSAF:PL	1/1/1/1/1/1:0,2:2:2:6:1.00:88,16,10,6,4,2,0	SG	228	No hit in this database		No hit in this database
Sp1_comp1000113_c0_seq1	63	.	G	A	11.3	.	DP=1;AF1=1;AC1=2;DP4=0,0,1,0;MQ=60;FQ=-30	GT:PL:GQ	1/1:41,3,0:5											SAM	228	No hit in this database		No hit in this database
Sp1_comp1000113_c0_seq1	64	.	G	A	39.8	.	DP=2;VDB=0.0075;AF1=1;AC1=2;DP4=0,0,1,1;MQ=60;FQ=-33	GT:PL:GQ	1/1:71,6,0:10											SAM	228	No hit in this database		No hit in this database
Sp1_comp1000121_c0_seq1	114	.	G	A	43	.	DP=14;VDB=0.0334;AF1=0.5;AC1=1;DP4=7,3,1,2;MQ=49;FQ=46;PV4=0.51,1,0,1	GT:PL:GQ	0/1:73,0,227:76	Sp1_comp1000121_c0_seq1	114	.	G	A	77.82	PASS	AC=1;AF=0.167;AN=6;BaseQRankSum=-1.202;DP=14;Dels=0.00;FS=2.920;HaplotypeScore=0.0000;MLEAC=1;MLEAF=0.167;MQ=60.00;MQ0=0;MQRankSum=-1.202;QD=5.56;ReadPosRankSum=-0.071	GT:AD:DP:GQ:MLPSAC:MLPSAF:PL	0/0/0/0/0/1:10,4:14:1:1:0.167:101,0,1,8,22,49,395	SG	292	No hit in this database		No hit in this database
Sp1_comp1000121_c0_seq1	192	.	G	A	25	.	DP=11;VDB=0.0284;AF1=1;AC1=2;DP4=0,0,2,1;MQ=49;FQ=-36	GT:PL:GQ	1/1:57,9,0:15	Sp1_comp1000121_c0_seq1	192	.	G	A	247.12	PASS	AC=6;AF=1.00;AN=6;DP=10;Dels=0.00;FS=0.000;HaplotypeScore=0.0000;MLEAC=6;MLEAF=1.00;MQ=60.00;MQ0=0;QD=24.71	GT:AD:DP:GQ:MLPSAC:MLPSAF:PL	1/1/1/1/1/1:0,10:10:6:6:1.00:272,54,33,21,12,6,0	SG	292	No hit in this database		No hit in this database
Sp1_comp1000121_c0_seq1	232	.	A	C	154	.	DP=6;VDB=0.0081;AF1=1;AC1=2;DP4=0,0,3,3;MQ=44;FQ=-45	GT:PL:GQ	1/1:187,18,0:33	Sp1_comp1000121_c0_seq1	232	.	A	C	190.83	PASS	AC=6;AF=1.00;AN=6;DP=8;Dels=0.00;FS=0.000;HaplotypeScore=0.0000;MLEAC=6;MLEAF=1.00;MQ=60.00;MQ0=0;QD=23.85	GT:AD:DP:GQ:MLPSAC:MLPSAF:PL	1/1/1/1/1/1:0,8:8:4:6:1.00:215,39,24,15,9,4,0	SG	292	No hit in this database		No hit in this database
Sp1_comp1000121_c0_seq1	271	.	A	G	10.2	.	DP=3;VDB=0.0060;AF1=1;AC1=2;DP4=0,0,2,0;MQ=44;FQ=-33	GT:PL:GQ	1/1:41,6,0:8	Sp1_comp1000121_c0_seq1	271	.	A	G	162.83	PASS	AC=6;AF=1.00;AN=6;DP=5;Dels=0.00;FS=0.000;HaplotypeScore=0.0000;MLEAC=6;MLEAF=1.00;MQ=60.00;MQ0=0;QD=32.57	GT:AD:DP:GQ:MLPSAC:MLPSAF:PL	1/1/1/1/1/1:0,5:5:4:6:1.00:187,39,24,15,9,4,0	SG	292	No hit in this database		No hit in this database
Sp1_comp1000127_c0_seq1	178	.	T	G	95.16	PASS	AC=6;AF=1.00;AN=6;DP=3;Dels=0.00;FS=0.000;HaplotypeScore=0.0000;MLEAC=6;MLEAF=1.00;MQ=44.16;MQ0=0;QD=31.72	GT:AD:DP:GQ:MLPSAC:MLPSAF:PL	1/1/1/1/1/1:0,3:3:2:6:1.00:118,23,14,9,5,2,0											GATK	206	No hit in this database		No hit in this database
Sp1_comp1000127_c0_seq1	196	.	G	A	98.16	PASS	AC=6;AF=1.00;AN=6;DP=3;Dels=0.00;FS=0.000;HaplotypeScore=0.0000;MLEAC=6;MLEAF=1.00;MQ=44.16;MQ0=0;QD=32.72	GT:AD:DP:GQ:MLPSAC:MLPSAF:PL	1/1/1/1/1/1:0,3:3:2:6:1.00:121,23,14,9,5,2,0											GATK	206	No hit in this database		No hit in this database
Sp1_comp1000127_c0_seq1	100	.	G	A	11.3	.	DP=1;AF1=1;AC1=2;DP4=0,0,1,0;MQ=60;FQ=-30	GT:PL:GQ	1/1:41,3,0:5											SAM	206	No hit in this database		No hit in this database
Sp1_comp1000127_c0_seq1	68	.	G	A	7.8	.	DP=1;AF1=1;AC1=2;DP4=0,0,0,1;MQ=60;FQ=-30	GT:PL:GQ	1/1:37,3,0:4											SAM	206	No hit in this database		No hit in this database
Sp1_comp1000127_c0_seq1	72	.	T	C	39.8	.	DP=2;VDB=0.0063;AF1=1;AC1=2;DP4=0,0,1,1;MQ=60;FQ=-33	GT:PL:GQ	1/1:71,6,0:10											SAM	206	No hit in this database		No hit in this database
Sp1_comp1000127_c0_seq1	94	.	A	G	11.3	.	DP=1;AF1=1;AC1=2;DP4=0,0,1,0;MQ=60;FQ=-30	GT:PL:GQ	1/1:41,3,0:5											SAM	206	No hit in this database		No hit in this database
Sp1_comp1000132_c0_seq1	121	.	G	C	222	.	DP=26;VDB=0.0399;AF1=1;AC1=2;DP4=0,0,10,15;MQ=45;FQ=-102	GT:PL:GQ	1/1:255,75,0:99	Sp1_comp1000132_c0_seq1	121	.	G	C	942.97	PASS	AC=6;AF=1.00;AN=6;DP=23;Dels=0.00;FS=0.000;HaplotypeScore=0.0000;MLEAC=6;MLEAF=1.00;MQ=60.00;MQ0=0;QD=29.51	GT:AD:DP:GQ:MLPSAC:MLPSAF:PL	1/1/1/1/1/1:0,23:23:18:6:1.00:969,179,110,69,40,18,0	SG	322	No hit in this database		No hit in this database
Sp1_comp1000132_c0_seq1	263	.	T	A	43	.	DP=14;VDB=0.0008;AF1=0.5;AC1=1;DP4=2,6,4,2;MQ=48;FQ=46;PV4=0.28,1.2e-05,1,1	GT:PL:GQ	0/1:73,0,178:76	Sp1_comp1000132_c0_seq1	263	.	T	A	341.95	PASS	AC=3;AF=0.500;AN=6;BaseQRankSum=0.033;DP=22;Dels=0.00;FS=1.768;HaplotypeScore=8.9958;MLEAC=3;MLEAF=0.500;MQ=60.00;MQ0=0;MQRankSum=-0.890;QD=15.54;ReadPosRankSum=1.022	GT:AD:DP:GQ:MLPSAC:MLPSAF:PL	0/0/0/1/1/1:12,10:22:4:3:0.500:366,23,4,0,7,30,400	SG	322	No hit in this database		No hit in this database
Sp1_comp1000132_c0_seq1	286	.	A	T	30	.	DP=9;VDB=0.0003;AF1=1;AC1=2;DP4=0,0,2,1;MQ=48;FQ=-36	GT:PL:GQ	1/1:62,9,0:16	Sp1_comp1000132_c0_seq1	286	.	A	T	626.12	PASS	AC=6;AF=1.00;AN=6;DP=16;Dels=0.00;FS=0.000;HaplotypeScore=0.0000;MLEAC=6;MLEAF=1.00;MQ=60.00;MQ0=0;QD=31.40	GT:AD:DP:GQ:MLPSAC:MLPSAF:PL	1/1/1/1/1/1:0,16:16:13:6:1.00:652,124,76,48,28,13,0	SG	322	No hit in this database		No hit in this database
Sp1_comp1000132_c0_seq1	297	.	C	T	23	.	DP=6;VDB=0.0070;AF1=0.5;AC1=1;DP4=1,2,1,2;MQ=48;FQ=26;PV4=1,0.013,0.19,1	GT:PL:GQ	0/1:53,0,77:56	Sp1_comp1000132_c0_seq1	297	.	C	T	189.93	PASS	AC=3;AF=0.500;AN=6;BaseQRankSum=-0.555;DP=13;Dels=0.00;FS=0.000;HaplotypeScore=0.0000;MLEAC=3;MLEAF=0.500;MQ=60.00;MQ0=0;MQRankSum=-1.493;QD=14.61;ReadPosRankSum=-0.377	GT:AD:DP:GQ:MLPSAC:MLPSAF:PL	0/0/0/1/1/1:7,6:13:2:3:0.500:213,13,2,0,5,20,261	SG	322	No hit in this database		No hit in this database
Sp1_comp1000132_c0_seq1	268	.	C	T	147.95	PASS	AC=2;AF=0.333;AN=6;BaseQRankSum=-0.112;DP=21;Dels=0.00;FS=1.922;HaplotypeScore=6.9962;MLEAC=2;MLEAF=0.333;MQ=60.00;MQ0=0;MQRankSum=-0.187;QD=7.05;ReadPosRankSum=-0.410	GT:AD:DP:GQ:MLPSAC:MLPSAF:PL	0/0/0/0/1/1:14,7:21:4:2:0.333:172,4,0,7,24,60,2147483647											GATK	322	No hit in this database		No hit in this database
Sp1_comp1000132_c0_seq1	272	.	T	A	31.24	LowQual;	AC=1;AF=0.167;AN=6;BaseQRankSum=-0.819;DP=20;Dels=0.00;FS=0.000;HaplotypeScore=6.9962;MLEAC=1;MLEAF=0.167;MQ=60.00;MQ0=0;MQRankSum=-0.945;QD=1.56;ReadPosRankSum=-0.693	GT:AD:DP:GQ:MLPSAC:MLPSAF:PL	0/0/0/0/0/1:18,2:20:11:1:0.167:57,0,11,30,60,112,2147483647											GATK	322	No hit in this database		No hit in this database
Sp1_comp1000132_c0_seq1	12	.	C	T	164	.	DP=17;VDB=0.0000;AF1=0.5;AC1=1;DP4=4,2,4,4;MQ=49;FQ=72;PV4=0.63,1,1,1	GT:PL:GQ	0/1:194,0,99:99											SAM	322	No hit in this database		No hit in this database
Sp1_comp1000132_c0_seq1	16	.	T	C	28	.	DP=17;VDB=0.0000;AF1=0.5;AC1=1;DP4=10,3,0,3;MQ=47;FQ=31;PV4=0.036,1,1,0.21	GT:PL:GQ	0/1:58,0,189:61											SAM	322	No hit in this database		No hit in this database
Sp1_comp1000257_c0_seq1	101	.	C	T	67	.	DP=9;VDB=0.0305;AF1=0.5;AC1=1;DP4=1,1,3,2;MQ=51;FQ=28;PV4=1,0.035,1,1	GT:PL:GQ	0/1:97,0,55:58	Sp1_comp1000257_c0_seq1	101	.	C	T	130.22	PASS	AC=4;AF=0.667;AN=6;BaseQRankSum=-0.421;DP=8;Dels=0.00;FS=0.000;HaplotypeScore=1.9994;MLEAC=4;MLEAF=0.667;MQ=60.00;MQ0=0;MQRankSum=-0.922;QD=16.28;ReadPosRankSum=-0.922	GT:AD:DP:GQ:MLPSAC:MLPSAF:PL	0/0/1/1/1/1:4,4:8:1:4:0.667:152,16,6,1,0,2,69	SG	304	No hit in this database		No hit in this database
Sp1_comp1000257_c0_seq1	215	.	A	T	7.8	.	DP=8;VDB=0.0333;AF1=0.5;AC1=1;DP4=1,3,3,0;MQ=47;FQ=10.4;PV4=0.14,9.7e-05,1,1	GT:PL:GQ	0/1:37,0,109:39	Sp1_comp1000257_c0_seq1	215	.	A	T	87.02	PASS	AC=3;AF=0.500;AN=6;BaseQRankSum=-0.988;DP=6;Dels=0.00;FS=3.979;HaplotypeScore=0.0000;MLEAC=3;MLEAF=0.500;MQ=60.00;MQ0=0;MQRankSum=-0.988;QD=14.50;ReadPosRankSum=0.988	GT:AD:DP:GQ:MLPSAC:MLPSAF:PL	0/0/0/1/1/1:3,3:6:2:3:0.500:109,8,2,0,2,8,115	SG	304	No hit in this database		No hit in this database
Sp1_comp1000257_c0_seq1	30	.	G	A	33	.	DP=4;VDB=0.0190;AF1=0.5;AC1=1;DP4=1,1,2,0;MQ=54;FQ=35;PV4=1,1,1,1	GT:PL:GQ	0/1:63,0,69:65	Sp1_comp1000257_c0_seq1	30	.	G	A	81.5	PASS	AC=2;AF=0.333;AN=6;BaseQRankSum=0.000;DP=8;Dels=0.00;FS=0.000;HaplotypeScore=0.0000;MLEAC=2;MLEAF=0.333;MQ=60.00;MQ0=0;MQRankSum=-0.922;QD=10.19;ReadPosRankSum=1.638	GT:AD:DP:GQ:MLPSAC:MLPSAF:PL	0/0/0/0/1/1:4,4:8:0:2:0.333:103,5,0,0,3,12,149	SG	304	No hit in this database		No hit in this database
Sp1_comp1000257_c0_seq1	84	.	C	T	6.2	.	DP=9;VDB=0.0197;AF1=0.4999;AC1=1;DP4=3,3,2,1;MQ=50;FQ=8.65;PV4=1,2e-06,0.23,1	GT:PL:GQ	0/1:35,0,168:36	Sp1_comp1000257_c0_seq1	84	.	C	T	49.75	LowQual	AC=2;AF=0.333;AN=6;BaseQRankSum=1.495;DP=7;Dels=0.00;FS=0.000;HaplotypeScore=0.0000;MLEAC=2;MLEAF=0.333;MQ=60.00;MQ0=0;MQRankSum=0.198;QD=7.11;ReadPosRankSum=0.198	GT:AD:DP:GQ:MLPSAC:MLPSAF:PL	0/0/0/0/1/1:5,2:7:1:2:0.333:72,1,0,3,9,22,193	SG	304	No hit in this database		No hit in this database
Sp1_comp1000257_c0_seq1	110	.	C	A	81.81	PASS	AC=2;AF=0.333;AN=6;BaseQRankSum=-0.322;DP=8;Dels=0.00;FS=0.000;HaplotypeScore=1.9992;MLEAC=2;MLEAF=0.333;MQ=60.00;MQ0=0;MQRankSum=0.322;QD=10.23;ReadPosRankSum=0.322	GT:AD:DP:GQ:MLPSAC:MLPSAF:PL	0/0/0/0/1/1:5,3:8:1:2:0.333:104,4,0,1,6,18,194											GATK	304	No hit in this database		No hit in this database
Sp1_comp1000313_c0_seq1	123	.	G	A	5.46	.	DP=1;AF1=1;AC1=2;DP4=0,0,0,1;MQ=44;FQ=-30	GT:PL:GQ	1/1:34,3,0:3											SAM	359	No hit in this database		No hit in this database
Sp1_comp1000367_c0_seq1	357	.	G	A	12.3	.	DP=23;VDB=0.0177;AF1=0.5;AC1=1;DP4=8,11,1,2;MQ=49;FQ=15.1;PV4=1,1,0,1	GT:PL:GQ	0/1:42,0,255:44	Sp1_comp1000367_c0_seq1	357	.	G	A	63.42	PASS	AC=1;AF=0.167;AN=6;BaseQRankSum=0.685;DP=23;Dels=0.00;FS=0.000;HaplotypeScore=0.0000;MLEAC=1;MLEAF=0.167;MQ=60.00;MQ0=0;MQRankSum=0.320;QD=2.76;ReadPosRankSum=-0.046	GT:AD:DP:GQ:MLPSAC:MLPSAF:PL	0/0/0/0/0/1:20,3:23:9:1:0.167:89,0,9,28,58,112,2147483647	SG	484	gi|290560938|ref|NP_001166712.1|	cuticular protein RR-1 motif 42 precursor [Bombyx mori]	No hit in this database
Sp1_comp1000480_c0_seq1	262	.	C	G	7.8	.	DP=1;AF1=1;AC1=2;DP4=0,0,1,0;MQ=37;FQ=-30	GT:PL:GQ	1/1:37,3,0:4											SAM	474	gi|470527604|ref|XP_004357186.1|	glutamine synthetase [Acanthamoeba castellanii str. Neff]	AT3G17820.1	glutamine synthetase 1.3	encodes a cytosolic glutamine synthetase, the enzyme has low affinity with substrate ammonium	glutamine synthetase 1.3 (GLN1.3); FUNCTIONS IN: glutamate-ammonia ligase activity, copper ion binding; INVOLVED IN: in 6 processes; LOCATED IN: cytosol, cytosolic ribosome, chloroplast, plasma membrane; EXPRESSED IN: 24 plant structures; EXPRESSED DURING: 17 growth stages; CONTAINS InterPro DOMAIN/s: Glutamine synthetase, catalytic domain (InterPro:IPR008146), Glutamine synthetase, beta-Grasp (I…
Sp1_comp1000503_c0_seq1	135	.	C	T	96	.	DP=13;VDB=0.0345;AF1=0.5;AC1=1;DP4=2,2,4,5;MQ=49;FQ=65;PV4=1,0.00014,0.024,0.22	GT:PL:GQ	0/1:126,0,92:95	Sp1_comp1000503_c0_seq1	135	.	C	T	328.76	PASS	AC=4;AF=0.667;AN=6;BaseQRankSum=0.636;DP=14;Dels=0.00;FS=0.000;HaplotypeScore=1.9988;MLEAC=4;MLEAF=0.667;MQ=60.00;MQ0=0;MQRankSum=-0.071;QD=23.48;ReadPosRankSum=-0.354	GT:AD:DP:GQ:MLPSAC:MLPSAF:PL	0/0/1/1/1/1:4,10:14:3:4:0.667:352,38,15,4,0,3,125	SG	260	No hit in this database		No hit in this database
Sp1_comp1000503_c0_seq1	37	.	A	C	145	.	DP=6;VDB=0.0025;AF1=1;AC1=2;DP4=0,0,4,2;MQ=55;FQ=-45	GT:PL:GQ	1/1:178,18,0:33	Sp1_comp1000503_c0_seq1	37	.	A	C	94.16	PASS	AC=6;AF=1.00;AN=6;DP=6;Dels=0.00;FS=0.000;HaplotypeScore=0.0000;MLEAC=6;MLEAF=1.00;MQ=60.00;MQ0=0;QD=15.69	GT:AD:DP:GQ:MLPSAC:MLPSAF:PL	1/1/1/1/1/1:0,6:6:2:6:1.00:117,23,14,9,5,2,0	SG	260	No hit in this database		No hit in this database
Sp1_comp1000503_c0_seq1	85	.	A	T	93	.	DP=11;VDB=0.0400;AF1=0.5;AC1=1;DP4=2,2,3,3;MQ=52;FQ=77;PV4=1,0.035,1,0.094	GT:PL:GQ	0/1:123,0,104:99	Sp1_comp1000503_c0_seq1	85	.	A	T	153.67	PASS	AC=3;AF=0.500;AN=6;BaseQRankSum=-0.597;DP=11;Dels=0.00;FS=0.000;HaplotypeScore=0.0000;MLEAC=3;MLEAF=0.500;MQ=60.00;MQ0=0;MQRankSum=0.278;QD=13.97;ReadPosRankSum=-0.896	GT:AD:DP:GQ:MLPSAC:MLPSAF:PL	0/0/0/1/1/1:4,7:11:1:3:0.500:176,15,4,0,1,8,137	SG	260	No hit in this database		No hit in this database
Sp1_comp1000523_c0_seq1	302	.	T	A	4.13	.	DP=1;AF1=1;AC1=2;DP4=0,0,0,1;MQ=56;FQ=-30	GT:PL:GQ	0/1:32,3,0:3											SAM	506	gi|449499594|ref|XP_004160859.1|	PREDICTED: uncharacterized protein LOC101228347 [Cucumis sativus]	No hit in this database
Sp1_comp1000529_c0_seq1	187	.	C	T	71	.	DP=3;VDB=0.0219;AF1=1;AC1=2;DP4=0,0,1,2;MQ=45;FQ=-36	GT:PL:GQ	1/1:103,9,0:16	Sp1_comp1000529_c0_seq1	187	.	C	T	106.16	PASS	AC=6;AF=1.00;AN=6;DP=3;Dels=0.00;FS=0.000;HaplotypeScore=0.0000;MLEAC=6;MLEAF=1.00;MQ=60.00;MQ0=0;QD=24.86	GT:AD:DP:GQ:MLPSAC:MLPSAF:PL	1/1/1/1/1/1:0,3:3:2:6:1.00:129,23,14,9,5,2,0	SG	290	No hit in this database		No hit in this database
Sp1_comp1000529_c0_seq1	238	.	A	C	36.8	.	DP=2;VDB=0.0178;AF1=1;AC1=2;DP4=0,0,1,1;MQ=35;FQ=-33	GT:PL:GQ	1/1:68,6,0:10	Sp1_comp1000529_c0_seq1	238	.	A	C	64.71	PASS	AC=6;AF=1.00;AN=6;DP=2;Dels=0.00;FS=0.000;HaplotypeScore=0.0000;MLEAC=6;MLEAF=1.00;MQ=60.00;MQ0=0;QD=32.36	GT:AD:DP:GQ:MLPSAC:MLPSAF:PL	1/1/1/1/1/1:0,2:2:2:6:1.00:87,16,10,6,4,2,0	SG	290	No hit in this database		No hit in this database
Sp1_comp1000529_c0_seq1	148	.	G	A	6.2	.	DP=1;AF1=1;AC1=2;DP4=0,0,0,1;MQ=60;FQ=-30	GT:PL:GQ	1/1:35,3,0:4											SAM	290	No hit in this database		No hit in this database
Sp1_comp1000529_c0_seq1	202	.	C	G	11.3	.	DP=3;VDB=0.0219;AF1=1;AC1=2;DP4=0,0,0,1;MQ=60;FQ=-30	GT:PL:GQ	1/1:41,3,0:5											SAM	290	No hit in this database		No hit in this database
Sp1_comp1000529_c0_seq1	204	.	G	C	10.4	.	DP=3;VDB=0.0219;AF1=1;AC1=2;DP4=0,0,0,1;MQ=60;FQ=-30	GT:PL:GQ	1/1:40,3,0:5											SAM	290	No hit in this database		No hit in this database
Sp1_comp1000529_c0_seq1	61	.	G	A	36.8	.	DP=2;VDB=0.0099;AF1=1;AC1=2;DP4=0,0,2,0;MQ=60;FQ=-33	GT:PL:GQ	1/1:68,6,0:10											SAM	290	No hit in this database		No hit in this database
Sp1_comp1000529_c0_seq1	75	.	T	A	38.8	.	DP=2;VDB=0.0099;AF1=1;AC1=2;DP4=0,0,2,0;MQ=60;FQ=-33	GT:PL:GQ	1/1:70,6,0:10											SAM	290	No hit in this database		No hit in this database
Sp1_comp1000560_c0_seq1	81	.	T	A	73	.	DP=3;VDB=0.0060;AF1=1;AC1=2;DP4=0,0,2,1;MQ=60;FQ=-36	GT:PL:GQ	1/1:105,9,0:16											SAM	274	No hit in this database		No hit in this database
Sp1_comp1000593_c0_seq1	343	.	G	A	48.8	.	DP=2;VDB=0.0194;AF1=1;AC1=2;DP4=0,0,1,1;MQ=45;FQ=-33	GT:PL:GQ	1/1:80,6,0:10	Sp1_comp1000593_c0_seq1	343	.	G	A	67.71	PASS	AC=6;AF=1.00;AN=6;DP=2;Dels=0.00;FS=0.000;HaplotypeScore=0.0000;MLEAC=6;MLEAF=1.00;MQ=60.00;MQ0=0;QD=33.86	GT:AD:DP:GQ:MLPSAC:MLPSAF:PL	1/1/1/1/1/1:0,2:2:2:6:1.00:90,16,10,6,4,2,0	SG	505	No hit in this database		No hit in this database
Sp1_comp1000619_c0_seq1	156	.	T	C	155	.	DP=49;VDB=0.0345;AF1=0.5;AC1=1;DP4=4,5,18,20;MQ=47;FQ=101;PV4=1,8.1e-17,0.0072,1	GT:PL:GQ	0/1:185,0,128:99	Sp1_comp1000619_c0_seq1	156	.	T	C	1396.54	PASS	AC=5;AF=0.833;AN=6;BaseQRankSum=1.108;DP=46;Dels=0.00;FS=0.000;HaplotypeScore=0.9997;MLEAC=5;MLEAF=0.833;MQ=60.00;MQ0=0;MQRankSum=-0.665;QD=30.36;ReadPosRankSum=1.357	GT:AD:DP:GQ:MLPSAC:MLPSAF:PL	0/1/1/1/1/1:9,37:46:8:5:0.833:1422,189,89,37,8,0,274	SG	395	No hit in this database		No hit in this database
Sp1_comp1000619_c0_seq1	165	.	T	A	157	.	DP=42;VDB=0.0365;AF1=0.5;AC1=1;DP4=3,3,15,17;MQ=46;FQ=57;PV4=1,1.8e-12,0.014,1	GT:PL:GQ	0/1:187,0,84:87	Sp1_comp1000619_c0_seq1	165	.	T	A	1206.17	PASS	AC=5;AF=0.833;AN=6;BaseQRankSum=0.253;DP=39;Dels=0.00;FS=0.000;HaplotypeScore=1.9996;MLEAC=5;MLEAF=0.833;MQ=60.00;MQ0=0;MQRankSum=0.370;QD=30.93;ReadPosRankSum=1.070	GT:AD:DP:GQ:MLPSAC:MLPSAF:PL	0/1/1/1/1/1:6,33:39:12:5:0.833:1232,175,87,40,12,0,180	SG	395	No hit in this database		No hit in this database
Sp1_comp1000619_c0_seq1	243	.	G	A	134	.	DP=46;VDB=0.0398;AF1=0.5;AC1=1;DP4=6,5,9,12;MQ=48;FQ=137;PV4=0.71,1.3e-14,0.071,0.25	GT:PL:GQ	0/1:164,0,213:99	Sp1_comp1000619_c0_seq1	243	.	G	A	1043.72	PASS	AC=4;AF=0.667;AN=6;BaseQRankSum=0.297;DP=40;Dels=0.00;FS=0.000;HaplotypeScore=0.9997;MLEAC=4;MLEAF=0.667;MQ=60.00;MQ0=0;MQRankSum=0.203;QD=26.09;ReadPosRankSum=-0.109	GT:AD:DP:GQ:MLPSAC:MLPSAF:PL	0/0/1/1/1/1:10,30:40:3:4:0.667:1068,129,54,17,0,3,318	SG	395	No hit in this database		No hit in this database
Sp1_comp1000619_c0_seq1	307	.	T	A	221	.	DP=39;VDB=0.0322;AF1=1;AC1=2;DP4=0,0,19,14;MQ=49;FQ=-126	GT:PL:GQ	1/1:254,99,0:99	Sp1_comp1000619_c0_seq1	307	.	T	A	1137.93	PASS	AC=6;AF=1.00;AN=6;DP=36;Dels=0.00;FS=0.000;HaplotypeScore=0.6651;MLEAC=6;MLEAF=1.00;MQ=59.89;MQ0=0;QD=31.61	GT:AD:DP:GQ:MLPSAC:MLPSAF:PL	1/1/1/1/1/1:0,36:36:22:6:1.00:1164,218,134,84,49,22,0	SG	395	No hit in this database		No hit in this database
Sp1_comp1000619_c0_seq1	377	.	T	C	40.5	.	DP=10;VDB=0.0081;AF1=1;AC1=2;DP4=0,0,1,3;MQ=48;FQ=-39	GT:PL:GQ	1/1:73,12,0:21	Sp1_comp1000619_c0_seq1	377	.	T	C	492.49	PASS	AC=5;AF=0.833;AN=6;BaseQRankSum=1.240;DP=15;Dels=0.00;FS=0.000;HaplotypeScore=0.0000;MLEAC=5;MLEAF=0.833;MQ=51.57;MQ0=1;MQRankSum=-0.248;QD=32.83;ReadPosRankSum=-1.240	GT:AD:DP:GQ:MLPSAC:MLPSAF:PL	0/1/1/1/1/1:1,14:15:10:5:0.833:518,84,46,24,10,0,14	SG	395	No hit in this database		No hit in this database
Sp1_comp1000619_c0_seq1	97	.	A	G	142	.	DP=51;VDB=0.0399;AF1=0.5;AC1=1;DP4=7,4,19,20;MQ=48;FQ=131;PV4=0.5,1e-16,0.46,0.071	GT:PL:GQ	0/1:172,0,158:99	Sp1_comp1000619_c0_seq1	97	.	A	G	1340.1	PASS	AC=5;AF=0.833;AN=6;BaseQRankSum=0.887;DP=45;Dels=0.00;FS=1.450;HaplotypeScore=0.0000;MLEAC=5;MLEAF=0.833;MQ=60.00;MQ0=0;MQRankSum=0.996;QD=29.78;ReadPosRankSum=-1.297	GT:AD:DP:GQ:MLPSAC:MLPSAF:PL	0/1/1/1/1/1:10,35:45:5:5:0.833:1365,168,77,30,5,0,280	SG	395	No hit in this database		No hit in this database
Sp1_comp1000619_c0_seq1	265	.	G	A	123.93	PASS	AC=1;AF=0.167;AN=6;BaseQRankSum=1.486;DP=46;Dels=0.00;FS=1.771;HaplotypeScore=1.9992;MLEAC=1;MLEAF=0.167;MQ=60.00;MQ0=0;MQRankSum=-0.050;QD=2.69;ReadPosRankSum=0.017	GT:AD:DP:GQ:MLPSAC:MLPSAF:PL	0/0/0/0/0/1:40,6:46:22:1:0.167:150,0,22,60,2147483647,2147483647,2147483647											GATK	395	No hit in this database		No hit in this database
Sp1_comp1000619_c0_seq1	14	.	A	C	211	.	DP=23;VDB=0.0000;AF1=1;AC1=2;DP4=1,0,8,5;MQ=57;FQ=-36;PV4=1,0.47,0.31,0.2	GT:PL:GQ	1/1:243,9,0:16											SAM	395	No hit in this database		No hit in this database
Sp1_comp1000619_c0_seq1	16	.	T	A	222	.	DP=26;VDB=0.0001;AF1=1;AC1=2;DP4=0,0,14,5;MQ=58;FQ=-84	GT:PL:GQ	1/1:255,57,0:99											SAM	395	No hit in this database		No hit in this database
Sp1_comp1000632_c0_seq1	338	.	G	A	3.55	.	DP=1;AF1=1;AC1=2;DP4=0,0,0,1;MQ=40;FQ=-30	GT:PL:GQ	0/1:31,3,0:4											SAM	436	No hit in this database		No hit in this database
Sp1_comp1000732_c0_seq1	202	.	G	C	41.8	.	DP=8;VDB=0.0001;AF1=1;AC1=2;DP4=0,0,1,1;MQ=60;FQ=-33	GT:PL:GQ	1/1:73,6,0:10	Sp1_comp1000732_c0_seq1	202	.	G	C	63.16	PASS	AC=6;AF=1.00;AN=6;DP=14;Dels=0.00;FS=0.000;HaplotypeScore=0.0000;MLEAC=6;MLEAF=1.00;MQ=56.04;MQ0=0;QD=4.51	GT:AD:DP:GQ:MLPSAC:MLPSAF:PL	1/1/1/1/1/1:0,14:14:2:6:1.00:86,23,14,9,5,2,0	SG	292	gi|111608860|gb|ABH10988.1|	fructose 1,6 bisphosphate aldolase 1 [Polytomella parva]	AT2G21330.1	fructose-bisphosphate aldolase 1		fructose-bisphosphate aldolase 1 (FBA1); FUNCTIONS IN: fructose-bisphosphate aldolase activity, catalytic activity; INVOLVED IN: response to cadmium ion, pentose-phosphate shunt; LOCATED IN: in 8 components; EXPRESSED IN: 25 plant structures; EXPRESSED DURING: 15 growth stages; CONTAINS InterPro DOMAIN/s: Aldolase-type TIM barrel (InterPro:IPR013785), Fructose-bisphosphate aldolase, class-I (Inte…
Sp1_comp1000732_c0_seq1	211	.	G	A	40.8	.	DP=8;VDB=0.0001;AF1=1;AC1=2;DP4=0,0,1,1;MQ=60;FQ=-33	GT:PL:GQ	1/1:72,6,0:10	Sp1_comp1000732_c0_seq1	211	.	G	A	41.71	LowQual	AC=6;AF=1.00;AN=6;DP=14;Dels=0.00;FS=0.000;HaplotypeScore=0.0000;MLEAC=6;MLEAF=1.00;MQ=56.04;MQ0=0;QD=2.98	GT:AD:DP:GQ:MLPSAC:MLPSAF:PL	1/1/1/1/1/1:0,14:14:2:6:1.00:64,16,10,6,4,2,0	SG	292	gi|111608860|gb|ABH10988.1|	fructose 1,6 bisphosphate aldolase 1 [Polytomella parva]	AT2G21330.1	fructose-bisphosphate aldolase 1		fructose-bisphosphate aldolase 1 (FBA1); FUNCTIONS IN: fructose-bisphosphate aldolase activity, catalytic activity; INVOLVED IN: response to cadmium ion, pentose-phosphate shunt; LOCATED IN: in 8 components; EXPRESSED IN: 25 plant structures; EXPRESSED DURING: 15 growth stages; CONTAINS InterPro DOMAIN/s: Aldolase-type TIM barrel (InterPro:IPR013785), Fructose-bisphosphate aldolase, class-I (Inte…
Sp1_comp1000732_c0_seq1	188	.	G	C	42.8	.	DP=8;VDB=0.0001;AF1=1;AC1=2;DP4=0,0,1,1;MQ=60;FQ=-33	GT:PL:GQ	1/1:74,6,0:10											SAM	292	gi|111608860|gb|ABH10988.1|	fructose 1,6 bisphosphate aldolase 1 [Polytomella parva]	AT2G21330.1	fructose-bisphosphate aldolase 1		fructose-bisphosphate aldolase 1 (FBA1); FUNCTIONS IN: fructose-bisphosphate aldolase activity, catalytic activity; INVOLVED IN: response to cadmium ion, pentose-phosphate shunt; LOCATED IN: in 8 components; EXPRESSED IN: 25 plant structures; EXPRESSED DURING: 15 growth stages; CONTAINS InterPro DOMAIN/s: Aldolase-type TIM barrel (InterPro:IPR013785), Fructose-bisphosphate aldolase, class-I (Inte…
Sp1_comp1000732_c0_seq1	189	.	T	A	42.8	.	DP=8;VDB=0.0001;AF1=1;AC1=2;DP4=0,0,1,1;MQ=60;FQ=-33	GT:PL:GQ	1/1:74,6,0:10											SAM	292	gi|111608860|gb|ABH10988.1|	fructose 1,6 bisphosphate aldolase 1 [Polytomella parva]	AT2G21330.1	fructose-bisphosphate aldolase 1		fructose-bisphosphate aldolase 1 (FBA1); FUNCTIONS IN: fructose-bisphosphate aldolase activity, catalytic activity; INVOLVED IN: response to cadmium ion, pentose-phosphate shunt; LOCATED IN: in 8 components; EXPRESSED IN: 25 plant structures; EXPRESSED DURING: 15 growth stages; CONTAINS InterPro DOMAIN/s: Aldolase-type TIM barrel (InterPro:IPR013785), Fructose-bisphosphate aldolase, class-I (Inte…
Sp1_comp1000732_c0_seq1	190	.	G	T	42.8	.	DP=8;VDB=0.0001;AF1=1;AC1=2;DP4=0,0,1,1;MQ=60;FQ=-33	GT:PL:GQ	1/1:74,6,0:10											SAM	292	gi|111608860|gb|ABH10988.1|	fructose 1,6 bisphosphate aldolase 1 [Polytomella parva]	AT2G21330.1	fructose-bisphosphate aldolase 1		fructose-bisphosphate aldolase 1 (FBA1); FUNCTIONS IN: fructose-bisphosphate aldolase activity, catalytic activity; INVOLVED IN: response to cadmium ion, pentose-phosphate shunt; LOCATED IN: in 8 components; EXPRESSED IN: 25 plant structures; EXPRESSED DURING: 15 growth stages; CONTAINS InterPro DOMAIN/s: Aldolase-type TIM barrel (InterPro:IPR013785), Fructose-bisphosphate aldolase, class-I (Inte…
Sp1_comp1000732_c0_seq1	205	.	G	A	39.8	.	DP=8;VDB=0.0001;AF1=1;AC1=2;DP4=0,0,1,1;MQ=60;FQ=-33	GT:PL:GQ	1/1:71,6,0:10											SAM	292	gi|111608860|gb|ABH10988.1|	fructose 1,6 bisphosphate aldolase 1 [Polytomella parva]	AT2G21330.1	fructose-bisphosphate aldolase 1		fructose-bisphosphate aldolase 1 (FBA1); FUNCTIONS IN: fructose-bisphosphate aldolase activity, catalytic activity; INVOLVED IN: response to cadmium ion, pentose-phosphate shunt; LOCATED IN: in 8 components; EXPRESSED IN: 25 plant structures; EXPRESSED DURING: 15 growth stages; CONTAINS InterPro DOMAIN/s: Aldolase-type TIM barrel (InterPro:IPR013785), Fructose-bisphosphate aldolase, class-I (Inte…
Sp1_comp1000732_c0_seq1	208	.	G	C	42.8	.	DP=8;VDB=0.0001;AF1=1;AC1=2;DP4=0,0,1,1;MQ=60;FQ=-33	GT:PL:GQ	1/1:74,6,0:10											SAM	292	gi|111608860|gb|ABH10988.1|	fructose 1,6 bisphosphate aldolase 1 [Polytomella parva]	AT2G21330.1	fructose-bisphosphate aldolase 1		fructose-bisphosphate aldolase 1 (FBA1); FUNCTIONS IN: fructose-bisphosphate aldolase activity, catalytic activity; INVOLVED IN: response to cadmium ion, pentose-phosphate shunt; LOCATED IN: in 8 components; EXPRESSED IN: 25 plant structures; EXPRESSED DURING: 15 growth stages; CONTAINS InterPro DOMAIN/s: Aldolase-type TIM barrel (InterPro:IPR013785), Fructose-bisphosphate aldolase, class-I (Inte…
Sp1_comp1000732_c0_seq1	241	.	C	A	11.3	.	DP=8;VDB=0.0001;AF1=1;AC1=2;DP4=0,0,0,1;MQ=60;FQ=-30	GT:PL:GQ	1/1:41,3,0:5											SAM	292	gi|111608860|gb|ABH10988.1|	fructose 1,6 bisphosphate aldolase 1 [Polytomella parva]	AT2G21330.1	fructose-bisphosphate aldolase 1		fructose-bisphosphate aldolase 1 (FBA1); FUNCTIONS IN: fructose-bisphosphate aldolase activity, catalytic activity; INVOLVED IN: response to cadmium ion, pentose-phosphate shunt; LOCATED IN: in 8 components; EXPRESSED IN: 25 plant structures; EXPRESSED DURING: 15 growth stages; CONTAINS InterPro DOMAIN/s: Aldolase-type TIM barrel (InterPro:IPR013785), Fructose-bisphosphate aldolase, class-I (Inte…
Sp1_comp1000732_c0_seq1	242	.	T	G	31.8	.	DP=8;VDB=0.0001;AF1=1;AC1=2;DP4=0,0,1,1;MQ=60;FQ=-33	GT:PL:GQ	1/1:63,6,0:10											SAM	292	gi|111608860|gb|ABH10988.1|	fructose 1,6 bisphosphate aldolase 1 [Polytomella parva]	AT2G21330.1	fructose-bisphosphate aldolase 1		fructose-bisphosphate aldolase 1 (FBA1); FUNCTIONS IN: fructose-bisphosphate aldolase activity, catalytic activity; INVOLVED IN: response to cadmium ion, pentose-phosphate shunt; LOCATED IN: in 8 components; EXPRESSED IN: 25 plant structures; EXPRESSED DURING: 15 growth stages; CONTAINS InterPro DOMAIN/s: Aldolase-type TIM barrel (InterPro:IPR013785), Fructose-bisphosphate aldolase, class-I (Inte…
Sp1_comp1000732_c0_seq1	243	.	T	A	11.3	.	DP=8;VDB=0.0001;AF1=1;AC1=2;DP4=0,0,0,1;MQ=60;FQ=-30	GT:PL:GQ	1/1:41,3,0:5											SAM	292	gi|111608860|gb|ABH10988.1|	fructose 1,6 bisphosphate aldolase 1 [Polytomella parva]	AT2G21330.1	fructose-bisphosphate aldolase 1		fructose-bisphosphate aldolase 1 (FBA1); FUNCTIONS IN: fructose-bisphosphate aldolase activity, catalytic activity; INVOLVED IN: response to cadmium ion, pentose-phosphate shunt; LOCATED IN: in 8 components; EXPRESSED IN: 25 plant structures; EXPRESSED DURING: 15 growth stages; CONTAINS InterPro DOMAIN/s: Aldolase-type TIM barrel (InterPro:IPR013785), Fructose-bisphosphate aldolase, class-I (Inte…
Sp1_comp1000732_c0_seq1	244	.	C	T	33.8	.	DP=8;VDB=0.0001;AF1=1;AC1=2;DP4=0,0,1,1;MQ=60;FQ=-33	GT:PL:GQ	1/1:65,6,0:10											SAM	292	gi|111608860|gb|ABH10988.1|	fructose 1,6 bisphosphate aldolase 1 [Polytomella parva]	AT2G21330.1	fructose-bisphosphate aldolase 1		fructose-bisphosphate aldolase 1 (FBA1); FUNCTIONS IN: fructose-bisphosphate aldolase activity, catalytic activity; INVOLVED IN: response to cadmium ion, pentose-phosphate shunt; LOCATED IN: in 8 components; EXPRESSED IN: 25 plant structures; EXPRESSED DURING: 15 growth stages; CONTAINS InterPro DOMAIN/s: Aldolase-type TIM barrel (InterPro:IPR013785), Fructose-bisphosphate aldolase, class-I (Inte…
Sp1_comp1000778_c0_seq1	84	.	C	G	30	.	DP=3;VDB=0.0099;AF1=0.5006;AC1=1;DP4=1,0,1,1;MQ=55;FQ=-3.53;PV4=1,0.33,0,1	GT:PL:GQ	0/1:60,0,26:29											SAM	498	gi|336472066|gb|EGO60226.1|	hypothetical protein NEUTE1DRAFT_56368 [Neurospora tetrasperma FGSC 2508]	AT3G45300.1	isovaleryl-CoA-dehydrogenase	Encodes isovaleryl-coenzyme a dehydrogenase. Mutants have increases in 12 seed free amino acids, accumulation of seed homomethionine and 3-isovaleroyloxypropyl-glucosinolate, with a concomitant decrease in seed 3-benzoyloxypropyl-glucosinolate.	isovaleryl-CoA-dehydrogenase (IVD); FUNCTIONS IN: isovaleryl-CoA dehydrogenase activity, ATP binding; INVOLVED IN: leucine catabolic process; LOCATED IN: mitochondrion, mitochondrial matrix; EXPRESSED IN: 23 plant structures; EXPRESSED DURING: 15 growth stages; CONTAINS InterPro DOMAIN/s: Acyl-CoA oxidase/dehydrogenase, type1/2, C-terminal (InterPro:IPR013764), Acyl-CoA oxidase/dehydrogenase, typ…
Sp1_comp1000783_c0_seq1	105	.	T	C	47	.	DP=7;VDB=0.0033;AF1=0.5;AC1=1;DP4=1,1,4,1;MQ=38;FQ=25;PV4=1,0.00062,0.072,1	GT:PL:GQ	0/1:77,0,52:55	Sp1_comp1000783_c0_seq1	105	.	T	C	242.32	PASS	AC=4;AF=0.667;AN=6;BaseQRankSum=-0.296;DP=10;Dels=0.00;FS=3.010;HaplotypeScore=0.0000;MLEAC=4;MLEAF=0.667;MQ=60.00;MQ0=0;MQRankSum=-0.546;QD=24.23;ReadPosRankSum=0.546	GT:AD:DP:GQ:MLPSAC:MLPSAF:PL	0/0/1/1/1/1:3,7:10:2:4:0.667:265,30,12,3,0,2,100	SG	381	gi|359489182|ref|XP_002265239.2|	PREDICTED: DNA2-like helicase-like [Vitis vinifera]	AT1G08840.1	DNA replication helicase, putative		embryo defective 2411 (emb2411); FUNCTIONS IN: ATP-dependent DNA helicase activity, DNA binding, ATP binding; INVOLVED IN: DNA replication, embryo development ending in seed dormancy; LOCATED IN: chloroplast; EXPRESSED IN: 23 plant structures; EXPRESSED DURING: 13 growth stages; CONTAINS InterPro DOMAIN/s: DNA helicase, UvrD/REP type (InterPro:IPR000212), DNA replication factor Dna2 (InterPro:IPR…
Sp1_comp1000783_c0_seq1	168	.	G	A,C	38.5	.	DP=11;VDB=0.0384;AF1=1;AC1=2;DP4=0,0,3,3;MQ=41;FQ=-39	GT:PL:GQ	1/1:96,37,25,71,0,65:21	Sp1_comp1000783_c0_seq1	168	.	G	A,C	373.95	PASS	AC=3,3;AF=0.500,0.500;AN=6;DP=14;Dels=0.00;FS=0.000;HaplotypeScore=0.0000;MLEAC=2,1;MLEAF=0.333,0.167;MQ=60.00;MQ0=0;QD=26.71	GT:AD:DP:GQ:MLPSAC:MLPSAF	1/1/1/2/2/2:0,6,8:14:3:3,3:0.500,0.500	SG	381	gi|359489182|ref|XP_002265239.2|	PREDICTED: DNA2-like helicase-like [Vitis vinifera]	AT1G08840.1	DNA replication helicase, putative		embryo defective 2411 (emb2411); FUNCTIONS IN: ATP-dependent DNA helicase activity, DNA binding, ATP binding; INVOLVED IN: DNA replication, embryo development ending in seed dormancy; LOCATED IN: chloroplast; EXPRESSED IN: 23 plant structures; EXPRESSED DURING: 13 growth stages; CONTAINS InterPro DOMAIN/s: DNA helicase, UvrD/REP type (InterPro:IPR000212), DNA replication factor Dna2 (InterPro:IPR…
Sp1_comp1000783_c0_seq1	169	.	G	A	32	.	DP=11;VDB=0.0263;AF1=0.5;AC1=1;DP4=1,2,2,2;MQ=41;FQ=17;PV4=1,0.45,0.062,0.2	GT:PL:GQ	0/1:62,0,44:47	Sp1_comp1000783_c0_seq1	169	.	G	A	184.05	PASS	AC=3;AF=0.500;AN=6;BaseQRankSum=0.452;DP=14;Dels=0.00;FS=0.000;HaplotypeScore=0.0000;MLEAC=3;MLEAF=0.500;MQ=60.00;MQ0=0;MQRankSum=0.323;QD=13.15;ReadPosRankSum=-0.710	GT:AD:DP:GQ:MLPSAC:MLPSAF:PL	0/0/0/1/1/1:8,6:14:3:3:0.500:207,15,3,0,3,15,200	SG	381	gi|359489182|ref|XP_002265239.2|	PREDICTED: DNA2-like helicase-like [Vitis vinifera]	AT1G08840.1	DNA replication helicase, putative		embryo defective 2411 (emb2411); FUNCTIONS IN: ATP-dependent DNA helicase activity, DNA binding, ATP binding; INVOLVED IN: DNA replication, embryo development ending in seed dormancy; LOCATED IN: chloroplast; EXPRESSED IN: 23 plant structures; EXPRESSED DURING: 13 growth stages; CONTAINS InterPro DOMAIN/s: DNA helicase, UvrD/REP type (InterPro:IPR000212), DNA replication factor Dna2 (InterPro:IPR…
Sp1_comp1000783_c0_seq1	220	.	G	C	154	.	DP=10;VDB=0.0244;AF1=1;AC1=2;DP4=0,0,2,6;MQ=42;FQ=-51	GT:PL:GQ	1/1:187,24,0:45	Sp1_comp1000783_c0_seq1	220	.	G	C	294.03	PASS	AC=6;AF=1.00;AN=6;DP=12;Dels=0.00;FS=0.000;HaplotypeScore=0.0000;MLEAC=6;MLEAF=1.00;MQ=60.00;MQ0=0;QD=24.50	GT:AD:DP:GQ:MLPSAC:MLPSAF:PL	1/1/1/1/1/1:0,12:12:6:6:1.00:319,62,38,24,14,6,0	SG	381	gi|359489182|ref|XP_002265239.2|	PREDICTED: DNA2-like helicase-like [Vitis vinifera]	AT1G08840.1	DNA replication helicase, putative		embryo defective 2411 (emb2411); FUNCTIONS IN: ATP-dependent DNA helicase activity, DNA binding, ATP binding; INVOLVED IN: DNA replication, embryo development ending in seed dormancy; LOCATED IN: chloroplast; EXPRESSED IN: 23 plant structures; EXPRESSED DURING: 13 growth stages; CONTAINS InterPro DOMAIN/s: DNA helicase, UvrD/REP type (InterPro:IPR000212), DNA replication factor Dna2 (InterPro:IPR…
Sp1_comp1000783_c0_seq1	33	.	T	G	114	.	DP=5;VDB=0.0000;AF1=1;AC1=2;DP4=0,0,4,1;MQ=60;FQ=-42	GT:PL:GQ	1/1:147,15,0:27	Sp1_comp1000783_c0_seq1	33	.	T	G	131.4	PASS	AC=6;AF=1.00;AN=6;DP=7;Dels=0.00;FS=0.000;HaplotypeScore=0.0000;MLEAC=6;MLEAF=1.00;MQ=60.00;MQ0=0;QD=18.77	GT:AD:DP:GQ:MLPSAC:MLPSAF:PL	1/1/1/1/1/1:0,7:7:3:6:1.00:155,31,19,12,7,3,0	SG	381	gi|359489182|ref|XP_002265239.2|	PREDICTED: DNA2-like helicase-like [Vitis vinifera]	AT1G08840.1	DNA replication helicase, putative		embryo defective 2411 (emb2411); FUNCTIONS IN: ATP-dependent DNA helicase activity, DNA binding, ATP binding; INVOLVED IN: DNA replication, embryo development ending in seed dormancy; LOCATED IN: chloroplast; EXPRESSED IN: 23 plant structures; EXPRESSED DURING: 13 growth stages; CONTAINS InterPro DOMAIN/s: DNA helicase, UvrD/REP type (InterPro:IPR000212), DNA replication factor Dna2 (InterPro:IPR…
Sp1_comp1000783_c0_seq1	44	.	C	T	56	.	DP=3;VDB=0.0020;AF1=1;AC1=2;DP4=0,0,3,0;MQ=60;FQ=-36	GT:PL:GQ	1/1:88,9,0:16	Sp1_comp1000783_c0_seq1	44	.	C	T	166.83	PASS	AC=6;AF=1.00;AN=6;DP=6;Dels=0.00;FS=0.000;HaplotypeScore=0.0000;MLEAC=6;MLEAF=1.00;MQ=60.00;MQ0=0;QD=27.81	GT:AD:DP:GQ:MLPSAC:MLPSAF:PL	1/1/1/1/1/1:0,6:6:4:6:1.00:191,39,24,15,9,4,0	SG	381	gi|359489182|ref|XP_002265239.2|	PREDICTED: DNA2-like helicase-like [Vitis vinifera]	AT1G08840.1	DNA replication helicase, putative		embryo defective 2411 (emb2411); FUNCTIONS IN: ATP-dependent DNA helicase activity, DNA binding, ATP binding; INVOLVED IN: DNA replication, embryo development ending in seed dormancy; LOCATED IN: chloroplast; EXPRESSED IN: 23 plant structures; EXPRESSED DURING: 13 growth stages; CONTAINS InterPro DOMAIN/s: DNA helicase, UvrD/REP type (InterPro:IPR000212), DNA replication factor Dna2 (InterPro:IPR…
Sp1_comp1000783_c0_seq1	48	.	G	C	60	.	DP=3;VDB=0.0020;AF1=1;AC1=2;DP4=0,0,3,0;MQ=60;FQ=-36	GT:PL:GQ	1/1:92,9,0:16	Sp1_comp1000783_c0_seq1	48	.	G	C	183.83	PASS	AC=6;AF=1.00;AN=6;DP=6;Dels=0.00;FS=0.000;HaplotypeScore=0.0000;MLEAC=6;MLEAF=1.00;MQ=60.00;MQ0=0;QD=30.64	GT:AD:DP:GQ:MLPSAC:MLPSAF:PL	1/1/1/1/1/1:0,6:6:4:6:1.00:208,39,24,15,9,4,0	SG	381	gi|359489182|ref|XP_002265239.2|	PREDICTED: DNA2-like helicase-like [Vitis vinifera]	AT1G08840.1	DNA replication helicase, putative		embryo defective 2411 (emb2411); FUNCTIONS IN: ATP-dependent DNA helicase activity, DNA binding, ATP binding; INVOLVED IN: DNA replication, embryo development ending in seed dormancy; LOCATED IN: chloroplast; EXPRESSED IN: 23 plant structures; EXPRESSED DURING: 13 growth stages; CONTAINS InterPro DOMAIN/s: DNA helicase, UvrD/REP type (InterPro:IPR000212), DNA replication factor Dna2 (InterPro:IPR…
Sp1_comp1000783_c0_seq1	52	.	G	T	27.8	.	DP=3;VDB=0.0099;AF1=1;AC1=2;DP4=0,0,2,0;MQ=60;FQ=-33	GT:PL:GQ	1/1:59,6,0:10	Sp1_comp1000783_c0_seq1	52	.	G	T	43.98	LowQual	AC=3;AF=0.500;AN=6;BaseQRankSum=0.406;DP=6;Dels=0.00;FS=0.000;HaplotypeScore=0.0000;MLEAC=3;MLEAF=0.500;MQ=60.00;MQ0=0;MQRankSum=0.988;QD=7.33;ReadPosRankSum=1.537	GT:AD:DP:GQ:MLPSAC:MLPSAF:PL	0/0/0/1/1/1:3,3:6:1:3:0.500:65,5,1,0,1,5,65	SG	381	gi|359489182|ref|XP_002265239.2|	PREDICTED: DNA2-like helicase-like [Vitis vinifera]	AT1G08840.1	DNA replication helicase, putative		embryo defective 2411 (emb2411); FUNCTIONS IN: ATP-dependent DNA helicase activity, DNA binding, ATP binding; INVOLVED IN: DNA replication, embryo development ending in seed dormancy; LOCATED IN: chloroplast; EXPRESSED IN: 23 plant structures; EXPRESSED DURING: 13 growth stages; CONTAINS InterPro DOMAIN/s: DNA helicase, UvrD/REP type (InterPro:IPR000212), DNA replication factor Dna2 (InterPro:IPR…
Sp1_comp1000783_c0_seq1	54	.	G	C	53	.	DP=3;VDB=0.0020;AF1=1;AC1=2;DP4=0,0,3,0;MQ=60;FQ=-36	GT:PL:GQ	1/1:85,9,0:16	Sp1_comp1000783_c0_seq1	54	.	G	C	155.83	PASS	AC=6;AF=1.00;AN=6;DP=6;Dels=0.00;FS=0.000;HaplotypeScore=0.0000;MLEAC=6;MLEAF=1.00;MQ=60.00;MQ0=0;QD=25.97	GT:AD:DP:GQ:MLPSAC:MLPSAF:PL	1/1/1/1/1/1:0,6:6:4:6:1.00:180,39,24,15,9,4,0	SG	381	gi|359489182|ref|XP_002265239.2|	PREDICTED: DNA2-like helicase-like [Vitis vinifera]	AT1G08840.1	DNA replication helicase, putative		embryo defective 2411 (emb2411); FUNCTIONS IN: ATP-dependent DNA helicase activity, DNA binding, ATP binding; INVOLVED IN: DNA replication, embryo development ending in seed dormancy; LOCATED IN: chloroplast; EXPRESSED IN: 23 plant structures; EXPRESSED DURING: 13 growth stages; CONTAINS InterPro DOMAIN/s: DNA helicase, UvrD/REP type (InterPro:IPR000212), DNA replication factor Dna2 (InterPro:IPR…
Sp1_comp1000783_c0_seq1	63	.	G	T	56	.	DP=3;VDB=0.0020;AF1=1;AC1=2;DP4=0,0,3,0;MQ=60;FQ=-36	GT:PL:GQ	1/1:88,9,0:16	Sp1_comp1000783_c0_seq1	63	.	G	T	178.83	PASS	AC=6;AF=1.00;AN=6;DP=6;Dels=0.00;FS=0.000;HaplotypeScore=0.0000;MLEAC=6;MLEAF=1.00;MQ=60.00;MQ0=0;QD=29.81	GT:AD:DP:GQ:MLPSAC:MLPSAF:PL	1/1/1/1/1/1:0,6:6:4:6:1.00:203,39,24,15,9,4,0	SG	381	gi|359489182|ref|XP_002265239.2|	PREDICTED: DNA2-like helicase-like [Vitis vinifera]	AT1G08840.1	DNA replication helicase, putative		embryo defective 2411 (emb2411); FUNCTIONS IN: ATP-dependent DNA helicase activity, DNA binding, ATP binding; INVOLVED IN: DNA replication, embryo development ending in seed dormancy; LOCATED IN: chloroplast; EXPRESSED IN: 23 plant structures; EXPRESSED DURING: 13 growth stages; CONTAINS InterPro DOMAIN/s: DNA helicase, UvrD/REP type (InterPro:IPR000212), DNA replication factor Dna2 (InterPro:IPR…
Sp1_comp1000783_c0_seq1	86	.	C	T	94.1	.	DP=8;VDB=0.0359;AF1=1;AC1=2;DP4=0,0,6,1;MQ=43;FQ=-48	GT:PL:GQ	1/1:127,21,0:39	Sp1_comp1000783_c0_seq1	86	.	C	T	327.79	PASS	AC=6;AF=1.00;AN=6;DP=11;Dels=0.00;FS=0.000;HaplotypeScore=0.0000;MLEAC=6;MLEAF=1.00;MQ=60.00;MQ0=0;QD=29.80	GT:AD:DP:GQ:MLPSAC:MLPSAF:PL	1/1/1/1/1/1:0,10:11:7:6:1.00:353,70,43,27,16,7,0	SG	381	gi|359489182|ref|XP_002265239.2|	PREDICTED: DNA2-like helicase-like [Vitis vinifera]	AT1G08840.1	DNA replication helicase, putative		embryo defective 2411 (emb2411); FUNCTIONS IN: ATP-dependent DNA helicase activity, DNA binding, ATP binding; INVOLVED IN: DNA replication, embryo development ending in seed dormancy; LOCATED IN: chloroplast; EXPRESSED IN: 23 plant structures; EXPRESSED DURING: 13 growth stages; CONTAINS InterPro DOMAIN/s: DNA helicase, UvrD/REP type (InterPro:IPR000212), DNA replication factor Dna2 (InterPro:IPR…
Sp1_comp1000783_c0_seq1	95	.	G	A	162	.	DP=9;VDB=0.0343;AF1=1;AC1=2;DP4=0,0,6,2;MQ=44;FQ=-51	GT:PL:GQ	1/1:195,24,0:45	Sp1_comp1000783_c0_seq1	95	.	G	A	403.6	PASS	AC=6;AF=1.00;AN=6;DP=12;Dels=0.00;FS=0.000;HaplotypeScore=0.5784;MLEAC=6;MLEAF=1.00;MQ=60.00;MQ0=0;QD=33.63	GT:AD:DP:GQ:MLPSAC:MLPSAF:PL	1/1/1/1/1/1:0,12:12:8:6:1.00:429,78,48,30,18,8,0	SG	381	gi|359489182|ref|XP_002265239.2|	PREDICTED: DNA2-like helicase-like [Vitis vinifera]	AT1G08840.1	DNA replication helicase, putative		embryo defective 2411 (emb2411); FUNCTIONS IN: ATP-dependent DNA helicase activity, DNA binding, ATP binding; INVOLVED IN: DNA replication, embryo development ending in seed dormancy; LOCATED IN: chloroplast; EXPRESSED IN: 23 plant structures; EXPRESSED DURING: 13 growth stages; CONTAINS InterPro DOMAIN/s: DNA helicase, UvrD/REP type (InterPro:IPR000212), DNA replication factor Dna2 (InterPro:IPR…
Sp1_comp1000783_c0_seq1	245	.	G	A	112.67	PASS	AC=3;AF=0.500;AN=6;BaseQRankSum=0.365;DP=10;Dels=0.00;FS=3.010;HaplotypeScore=0.0000;MLEAC=3;MLEAF=0.500;MQ=60.00;MQ0=0;MQRankSum=0.365;QD=11.27;ReadPosRankSum=0.000	GT:AD:DP:GQ:MLPSAC:MLPSAF:PL	0/0/0/1/1/1:6,4:10:1:3:0.500:135,8,1,0,4,15,177											GATK	381	gi|359489182|ref|XP_002265239.2|	PREDICTED: DNA2-like helicase-like [Vitis vinifera]	AT1G08840.1	DNA replication helicase, putative		embryo defective 2411 (emb2411); FUNCTIONS IN: ATP-dependent DNA helicase activity, DNA binding, ATP binding; INVOLVED IN: DNA replication, embryo development ending in seed dormancy; LOCATED IN: chloroplast; EXPRESSED IN: 23 plant structures; EXPRESSED DURING: 13 growth stages; CONTAINS InterPro DOMAIN/s: DNA helicase, UvrD/REP type (InterPro:IPR000212), DNA replication factor Dna2 (InterPro:IPR…
Sp1_comp1000783_c0_seq1	353	.	A	G	186.29	PASS	AC=2;AF=0.333;AN=6;BaseQRankSum=1.707;DP=22;Dels=0.00;FS=11.974;HaplotypeScore=0.9665;MLEAC=2;MLEAF=0.333;MQ=50.58;MQ0=0;MQRankSum=-0.525;QD=8.47;ReadPosRankSum=2.364	GT:AD:DP:GQ:MLPSAC:MLPSAF:PL	0/0/0/0/1/1:11,11:22:3:2:0.333:210,7,0,3,15,42,395											GATK	381	gi|359489182|ref|XP_002265239.2|	PREDICTED: DNA2-like helicase-like [Vitis vinifera]	AT1G08840.1	DNA replication helicase, putative		embryo defective 2411 (emb2411); FUNCTIONS IN: ATP-dependent DNA helicase activity, DNA binding, ATP binding; INVOLVED IN: DNA replication, embryo development ending in seed dormancy; LOCATED IN: chloroplast; EXPRESSED IN: 23 plant structures; EXPRESSED DURING: 13 growth stages; CONTAINS InterPro DOMAIN/s: DNA helicase, UvrD/REP type (InterPro:IPR000212), DNA replication factor Dna2 (InterPro:IPR…
Sp1_comp1000852_c0_seq1	112	.	T	C	225	.	DP=28;VDB=0.0400;AF1=0.5;AC1=1;DP4=4,4,5,13;MQ=42;FQ=116;PV4=0.38,1,0.0014,0.35	GT:PL:GQ	0/1:255,0,143:99	Sp1_comp1000852_c0_seq1	112	.	T	C	417.74	PASS	AC=4;AF=0.667;AN=6;BaseQRankSum=1.767;DP=23;Dels=0.00;FS=3.834;HaplotypeScore=0.0000;MLEAC=4;MLEAF=0.667;MQ=60.00;MQ0=0;MQRankSum=0.031;QD=18.16;ReadPosRankSum=0.031	GT:AD:DP:GQ:MLPSAC:MLPSAF:PL	0/0/1/1/1/1:10,13:23:1:4:0.667:441,40,12,1,0,12,248	SG	303	No hit in this database		No hit in this database
Sp1_comp1000852_c0_seq1	142	.	C	A	133	.	DP=40;VDB=0.0392;AF1=0.5;AC1=1;DP4=7,7,10,15;MQ=44;FQ=136;PV4=0.74,3.9e-22,0.4,1	GT:PL:GQ	0/1:163,0,230:99	Sp1_comp1000852_c0_seq1	142	.	C	A	668.51	PASS	AC=3;AF=0.500;AN=6;BaseQRankSum=1.965;DP=36;Dels=0.00;FS=2.798;HaplotypeScore=8.8284;MLEAC=3;MLEAF=0.500;MQ=60.00;MQ0=0;MQRankSum=-0.254;QD=18.57;ReadPosRankSum=-0.539	GT:AD:DP:GQ:MLPSAC:MLPSAF:PL	0/0/0/1/1/1:17,19:36:4:3:0.500:693,53,13,0,4,32,519	SG	303	No hit in this database		No hit in this database
Sp1_comp1000852_c0_seq1	143	.	A	G	36	.	DP=40;VDB=0.0164;AF1=0.5;AC1=1;DP4=14,19,3,3;MQ=44;FQ=39;PV4=1,1,0.0012,1	GT:PL:GQ	0/1:66,0,238:69	Sp1_comp1000852_c0_seq1	143	.	A	G	187.37	PASS	AC=1;AF=0.167;AN=6;BaseQRankSum=0.183;DP=36;Dels=0.00;FS=3.456;HaplotypeScore=8.8284;MLEAC=1;MLEAF=0.167;MQ=60.00;MQ0=0;MQRankSum=0.548;QD=5.20;ReadPosRankSum=0.146	GT:AD:DP:GQ:MLPSAC:MLPSAF:PL	0/0/0/0/0/1:27,9:36:4:1:0.167:212,0,4,24,61,2147483647,2147483647	SG	303	No hit in this database		No hit in this database
Sp1_comp1000852_c0_seq1	159	.	G	C	133	.	DP=35;VDB=0.0298;AF1=0.5;AC1=1;DP4=2,4,12,15;MQ=44;FQ=75;PV4=1,4.4e-20,0.0083,0.18	GT:PL:GQ	0/1:163,0,102:99	Sp1_comp1000852_c0_seq1	159	.	G	C	884.7	PASS	AC=5;AF=0.833;AN=6;BaseQRankSum=1.875;DP=31;Dels=0.00;FS=4.041;HaplotypeScore=0.0000;MLEAC=5;MLEAF=0.833;MQ=60.00;MQ0=0;MQRankSum=0.775;QD=28.54;ReadPosRankSum=0.225	GT:AD:DP:GQ:MLPSAC:MLPSAF:PL	0/1/1/1/1/1:6,25:31:3:5:0.833:909,112,51,20,3,0,197	SG	303	No hit in this database		No hit in this database
Sp1_comp1000852_c0_seq1	16	.	T	C	225	.	DP=24;VDB=0.0002;AF1=0.5005;AC1=1;DP4=1,1,6,10;MQ=54;FQ=3.02;PV4=1,1,1,0.16	GT:PL:GQ	0/1:255,0,27:30	Sp1_comp1000852_c0_seq1	16	.	T	C	286.79	PASS	AC=4;AF=0.667;AN=6;BaseQRankSum=-0.371;DP=21;Dels=0.00;FS=0.000;HaplotypeScore=6.9984;MLEAC=4;MLEAF=0.667;MQ=57.43;MQ0=0;MQRankSum=-1.031;QD=13.66;ReadPosRankSum=-2.351	GT:AD:DP:GQ:MLPSAC:MLPSAF:PL	0/0/1/1/1/1:6,14:21:2:4:0.667:310,34,12,2,0,6,159	SG	303	No hit in this database		No hit in this database
Sp1_comp1000852_c0_seq1	198	.	T	C	97	.	DP=40;VDB=0.0399;AF1=0.5;AC1=1;DP4=15,15,3,5;MQ=45;FQ=100;PV4=0.7,1,8.4e-06,1	GT:PL:GQ	0/1:127,0,255:99	Sp1_comp1000852_c0_seq1	198	.	T	C	273.76	PASS	AC=2;AF=0.333;AN=6;BaseQRankSum=0.820;DP=34;Dels=0.00;FS=3.488;HaplotypeScore=0.0000;MLEAC=2;MLEAF=0.333;MQ=60.00;MQ0=0;MQRankSum=0.507;QD=8.05;ReadPosRankSum=0.664	GT:AD:DP:GQ:MLPSAC:MLPSAF:PL	0/0/0/0/1/1:25,9:34:3:2:0.333:298,3,0,15,48,115,2147483647	SG	303	No hit in this database		No hit in this database
Sp1_comp1000852_c0_seq1	246	.	G	A	225	.	DP=19;VDB=0.0042;AF1=0.5;AC1=1;DP4=1,3,9,5;MQ=44;FQ=64;PV4=0.27,0.11,0.0058,1	GT:PL:GQ	0/1:255,0,91:94	Sp1_comp1000852_c0_seq1	246	.	G	A	806.98	PASS	AC=4;AF=0.667;AN=6;BaseQRankSum=-1.809;DP=29;Dels=0.00;FS=0.000;HaplotypeScore=0.0000;MLEAC=4;MLEAF=0.667;MQ=60.00;MQ0=0;MQRankSum=-0.025;QD=27.83;ReadPosRankSum=0.535	GT:AD:DP:GQ:MLPSAC:MLPSAF:PL	0/0/1/1/1/1:7,22:29:0:4:0.667:830,105,45,15,0,0,237	SG	303	No hit in this database		No hit in this database
Sp1_comp1000852_c0_seq1	286	.	A	G	67	.	DP=6;VDB=0.0001;AF1=0.502;AC1=1;DP4=0,1,3,2;MQ=43;FQ=-6.96;PV4=1,0.013,0.009,0.18	GT:PL:GQ	0/1:97,0,21:24	Sp1_comp1000852_c0_seq1	286	.	A	G	612.74	PASS	AC=5;AF=0.833;AN=6;BaseQRankSum=-1.276;DP=20;Dels=0.00;FS=0.000;HaplotypeScore=0.0000;MLEAC=5;MLEAF=0.833;MQ=59.27;MQ0=0;MQRankSum=-0.614;QD=30.64;ReadPosRankSum=-0.898	GT:AD:DP:GQ:MLPSAC:MLPSAF:PL	0/1/1/1/1/1:4,16:20:3:5:0.833:637,84,40,16,3,0,136	SG	303	No hit in this database		No hit in this database
Sp1_comp1000852_c0_seq1	37	.	A	G	225	.	DP=26;VDB=0.0008;AF1=0.5;AC1=1;DP4=2,1,5,11;MQ=54;FQ=25;PV4=0.52,1,0.26,0.42	GT:PL:GQ	0/1:255,0,52:55	Sp1_comp1000852_c0_seq1	37	.	A	G	470.35	PASS	AC=5;AF=0.833;AN=6;BaseQRankSum=-0.091;DP=26;Dels=0.00;FS=9.468;HaplotypeScore=0.0000;MLEAC=5;MLEAF=0.833;MQ=55.22;MQ0=0;MQRankSum=2.209;QD=18.09;ReadPosRankSum=-0.333	GT:AD:DP:GQ:MLPSAC:MLPSAF:PL	0/1/1/1/1/1:7,19:26:10:5:0.833:496,84,46,24,10,0,24	SG	303	No hit in this database		No hit in this database
Sp1_comp1000852_c0_seq1	90	.	G	A	172	.	DP=28;VDB=0.0380;AF1=0.5;AC1=1;DP4=3,2,11,11;MQ=46;FQ=63;PV4=1,3.6e-06,0.079,1	GT:PL:GQ	0/1:202,0,90:93	Sp1_comp1000852_c0_seq1	90	.	G	A	547.68	PASS	AC=4;AF=0.667;AN=6;BaseQRankSum=0.313;DP=22;Dels=0.00;FS=0.000;HaplotypeScore=3.9954;MLEAC=4;MLEAF=0.667;MQ=60.00;MQ0=0;MQRankSum=0.078;QD=24.89;ReadPosRankSum=-0.313	GT:AD:DP:GQ:MLPSAC:MLPSAF:PL	0/0/1/1/1/1:5,17:22:1:4:0.667:571,70,30,10,0,1,163	SG	303	No hit in this database		No hit in this database
Sp1_comp1000912_c0_seq1	158	.	T	C	32.8	.	DP=2;VDB=0.0192;AF1=1;AC1=2;DP4=0,0,1,1;MQ=54;FQ=-33	GT:PL:GQ	1/1:64,6,0:10	Sp1_comp1000912_c0_seq1	158	.	T	C	59.71	PASS	AC=6;AF=1.00;AN=6;DP=2;Dels=0.00;FS=0.000;HaplotypeScore=0.0000;MLEAC=6;MLEAF=1.00;MQ=60.00;MQ0=0;QD=29.86	GT:AD:DP:GQ:MLPSAC:MLPSAF:PL	1/1/1/1/1/1:0,2:2:2:6:1.00:82,16,10,6,4,2,0	SG	325	No hit in this database		No hit in this database
Sp1_comp1000949_c0_seq1	190	.	C	T	29	.	DP=5;VDB=0.0094;AF1=0.5;AC1=1;DP4=2,1,1,1;MQ=53;FQ=32;PV4=1,1,0.43,1	GT:PL:GQ	0/1:59,0,86:62	Sp1_comp1000949_c0_seq1	190	.	C	T	47.82	LowQual	AC=2;AF=0.333;AN=6;BaseQRankSum=-0.720;DP=6;Dels=0.00;FS=0.000;HaplotypeScore=0.0000;MLEAC=2;MLEAF=0.333;MQ=60.00;MQ0=0;MQRankSum=-0.720;QD=7.97;ReadPosRankSum=-0.720	GT:AD:DP:GQ:MLPSAC:MLPSAF:PL	0/0/0/0/1/1:4,2:6:0:2:0.333:69,3,0,0,3,10,114	SG	462	No hit in this database		No hit in this database
Sp1_comp1000949_c0_seq1	348	.	G	A	4.13	.	DP=5;VDB=0.0131;AF1=0.4998;AC1=1;DP4=1,2,1,1;MQ=50;FQ=6.2;PV4=1,0.0018,0.14,1	GT:PL:GQ	0/1:32,0,96:31	Sp1_comp1000949_c0_seq1	348	.	G	A	50.82	PASS	AC=2;AF=0.333;AN=6;BaseQRankSum=-0.358;DP=5;Dels=0.00;FS=0.000;HaplotypeScore=0.0000;MLEAC=2;MLEAF=0.333;MQ=60.00;MQ0=0;MQRankSum=0.358;QD=10.16;ReadPosRankSum=0.358	GT:AD:DP:GQ:MLPSAC:MLPSAF:PL	0/0/0/0/1/1:3,2:5:0:2:0.333:72,3,0,0,3,10,116	SG	462	No hit in this database		No hit in this database
Sp1_comp1000949_c0_seq1	203	.	A	T	49.82	LowQual	AC=2;AF=0.333;AN=6;BaseQRankSum=1.537;DP=6;Dels=0.00;FS=0.000;HaplotypeScore=0.0000;MLEAC=2;MLEAF=0.333;MQ=60.00;MQ0=0;MQRankSum=-0.406;QD=8.30;ReadPosRankSum=1.537	GT:AD:DP:GQ:MLPSAC:MLPSAF:PL	0/0/0/0/1/1:3,3:6:0:2:0.333:71,3,0,0,3,10,106											GATK	462	No hit in this database		No hit in this database
Sp1_comp1000949_c0_seq1	268	.	T	C	87.82	PASS	AC=3;AF=0.500;AN=6;BaseQRankSum=-1.231;DP=5;Dels=0.00;FS=0.000;HaplotypeScore=0.0000;MLEAC=3;MLEAF=0.500;MQ=60.00;MQ0=0;MQRankSum=0.358;QD=17.56;ReadPosRankSum=-0.358	GT:AD:DP:GQ:MLPSAC:MLPSAF:PL	0/0/0/1/1/1:2,3:5:0:3:0.500:109,10,3,0,0,3,77											GATK	462	No hit in this database		No hit in this database
Sp1_comp1000949_c0_seq1	302	.	T	A	62.82	PASS	AC=3;AF=0.500;AN=6;BaseQRankSum=1.231;DP=5;Dels=0.00;FS=0.000;HaplotypeScore=0.9998;MLEAC=3;MLEAF=0.500;MQ=60.00;MQ0=0;MQRankSum=0.358;QD=12.56;ReadPosRankSum=0.358	GT:AD:DP:GQ:MLPSAC:MLPSAF:PL	0/0/0/1/1/1:2,3:5:0:3:0.500:84,10,3,0,0,3,70											GATK	462	No hit in this database		No hit in this database
Sp1_comp1000949_c0_seq1	435	.	A	C	52.98	PASS	AC=3;AF=0.500;AN=6;BaseQRankSum=0.000;DP=4;Dels=0.00;FS=0.000;HaplotypeScore=0.0000;MLEAC=3;MLEAF=0.500;MQ=56.23;MQ0=0;MQRankSum=0.000;QD=13.25;ReadPosRankSum=-1.026	GT:AD:DP:GQ:MLPSAC:MLPSAF:PL	0/0/0/1/1/1:2,2:4:1:3:0.500:74,5,1,0,1,5,75											GATK	462	No hit in this database		No hit in this database
Sp1_comp1000974_c0_seq1	122	.	C	T	30.8	.	DP=3;VDB=0.0197;AF1=1;AC1=2;DP4=0,0,1,1;MQ=55;FQ=-33	GT:PL:GQ	1/1:62,6,0:10	Sp1_comp1000974_c0_seq1	122	.	C	T	99.16	PASS	AC=6;AF=1.00;AN=6;DP=3;Dels=0.00;FS=0.000;HaplotypeScore=0.0000;MLEAC=6;MLEAF=1.00;MQ=60.00;MQ0=0;QD=33.05	GT:AD:DP:GQ:MLPSAC:MLPSAF:PL	1/1/1/1/1/1:0,3:3:2:6:1.00:122,23,14,9,5,2,0	SG	543	No hit in this database		No hit in this database
Sp1_comp1000974_c0_seq1	53	.	T	C	44.8	.	DP=2;VDB=0.0133;AF1=1;AC1=2;DP4=0,0,1,1;MQ=60;FQ=-33	GT:PL:GQ	1/1:76,6,0:10	Sp1_comp1000974_c0_seq1	53	.	T	C	99.16	PASS	AC=6;AF=1.00;AN=6;DP=3;Dels=0.00;FS=0.000;HaplotypeScore=0.0000;MLEAC=6;MLEAF=1.00;MQ=60.00;MQ0=0;QD=33.05	GT:AD:DP:GQ:MLPSAC:MLPSAF:PL	1/1/1/1/1/1:0,3:3:2:6:1.00:122,23,14,9,5,2,0	SG	543	No hit in this database		No hit in this database
Sp1_comp1001076_c0_seq1	115	.	G	A	7.8	.	DP=26;VDB=0.0164;AF1=0.5;AC1=1;DP4=3,3,0,3;MQ=40;FQ=10.4;PV4=0.46,0.46,1,1	GT:PL:GQ	0/1:37,0,99:39	Sp1_comp1001076_c0_seq1	115	.	G	A	185.16	PASS	AC=2;AF=0.333;AN=6;BaseQRankSum=-0.264;DP=34;Dels=0.00;FS=0.000;HaplotypeScore=5.9974;MLEAC=2;MLEAF=0.333;MQ=59.30;MQ0=0;MQRankSum=0.386;QD=5.45;ReadPosRankSum=0.101	GT:AD:DP:GQ:MLPSAC:MLPSAF:PL	0/0/0/0/1/1:26,8:34:2:2:0.333:209,2,0,13,39,93,2147483647	SG	246	No hit in this database		No hit in this database
Sp1_comp1001076_c0_seq1	117	.	A	G	30	.	DP=26;VDB=0.0365;AF1=0.5;AC1=1;DP4=2,6,3,2;MQ=42;FQ=33;PV4=0.29,4.8e-08,0.069,0.41	GT:PL:GQ	0/1:60,0,165:63	Sp1_comp1001076_c0_seq1	117	.	A	G	624.05	PASS	AC=4;AF=0.667;AN=6;BaseQRankSum=1.076;DP=31;Dels=0.00;FS=1.576;HaplotypeScore=3.9979;MLEAC=4;MLEAF=0.667;MQ=59.33;MQ0=0;MQRankSum=0.258;QD=20.13;ReadPosRankSum=0.086	GT:AD:DP:GQ:MLPSAC:MLPSAF:PL	0/0/1/1/1/1:11,19:31:7:4:0.667:649,73,27,7,0,10,310	SG	246	No hit in this database		No hit in this database
Sp1_comp1001076_c0_seq1	122	.	C	A	83.1	.	DP=27;VDB=0.0392;AF1=1;AC1=2;DP4=0,0,3,4;MQ=40;FQ=-48	GT:PL:GQ	1/1:116,21,0:39	Sp1_comp1001076_c0_seq1	122	.	C	A	1015.94	PASS	AC=6;AF=1.00;AN=6;DP=30;Dels=0.00;FS=0.000;HaplotypeScore=1.9990;MLEAC=6;MLEAF=1.00;MQ=60.00;MQ0=0;QD=33.86	GT:AD:DP:GQ:MLPSAC:MLPSAF:PL	1/1/1/1/1/1:0,30:30:21:6:1.00:1042,202,124,78,46,21,0	SG	246	No hit in this database		No hit in this database
Sp1_comp1001076_c0_seq1	134	.	T	C	90	.	DP=26;VDB=0.0365;AF1=0.5;AC1=1;DP4=1,4,5,5;MQ=44;FQ=85.2;PV4=0.58,7.7e-09,0.15,1	GT:PL:GQ	0/1:120,0,113:99	Sp1_comp1001076_c0_seq1	134	.	T	C	709.11	PASS	AC=5;AF=0.833;AN=6;BaseQRankSum=1.652;DP=28;Dels=0.00;FS=0.000;HaplotypeScore=6.9972;MLEAC=5;MLEAF=0.833;MQ=60.00;MQ0=0;MQRankSum=-1.204;QD=25.33;ReadPosRankSum=1.204	GT:AD:DP:GQ:MLPSAC:MLPSAF:PL	0/1/1/1/1/1:6,22:28:5:5:0.833:734,112,53,23,5,0,154	SG	246	No hit in this database		No hit in this database
Sp1_comp1001076_c0_seq1	217	.	T	A	45.5	.	DP=11;VDB=0.0006;AF1=1;AC1=2;DP4=0,0,3,1;MQ=48;FQ=-39	GT:PL:GQ	1/1:78,12,0:21	Sp1_comp1001076_c0_seq1	217	.	T	A	835.01	PASS	AC=6;AF=1.00;AN=6;DP=21;Dels=0.00;FS=0.000;HaplotypeScore=0.0000;MLEAC=6;MLEAF=1.00;MQ=58.79;MQ0=0;QD=32.23	GT:AD:DP:GQ:MLPSAC:MLPSAF:PL	1/1/1/1/1/1:0,21:21:16:6:1.00:861,156,95,60,35,16,0	SG	246	No hit in this database		No hit in this database
Sp1_comp1001076_c0_seq1	80	.	A	G	222	.	DP=16;VDB=0.0066;AF1=1;AC1=2;DP4=0,0,4,12;MQ=41;FQ=-75	GT:PL:GQ	1/1:255,48,0:93	Sp1_comp1001076_c0_seq1	80	.	A	G	641.12		AC=6;AF=1.00;AN=6;BaseQRankSum=1.157;DP=27;Dels=0.00;FS=0.000;HaplotypeScore=21.9886;MLEAC=6;MLEAF=1.00;MQ=58.62;MQ0=0;MQRankSum=1.898;QD=23.75;ReadPosRankSum=1.620	GT:AD:DP:GQ:MLPSAC:MLPSAF:PL	1/1/1/1/1/1:2,25:27:13:6:1.00:667,124,76,48,28,13,0	SG	246	No hit in this database		No hit in this database
Sp1_comp1001076_c0_seq1	86	.	G	A	13.2	.	DP=16;VDB=0.0042;AF1=0.5;AC1=1;DP4=3,6,1,3;MQ=42;FQ=16.1;PV4=1,1.6e-07,1,0.14	GT:PL:GQ	0/1:43,0,187:46	Sp1_comp1001076_c0_seq1	86	.	G	A	216.82		AC=2;AF=0.333;AN=6;BaseQRankSum=-0.952;DP=27;Dels=0.00;FS=1.657;HaplotypeScore=26.9866;MLEAC=2;MLEAF=0.333;MQ=58.62;MQ0=0;MQRankSum=1.980;QD=8.03;ReadPosRankSum=-0.591	GT:AD:DP:GQ:MLPSAC:MLPSAF:PL	0/0/0/0/1/1:18,9:27:1:2:0.333:240,10,0,1,12,38,432	SG	246	No hit in this database		No hit in this database
Sp1_comp1001076_c0_seq1	136	.	G	A	304.59	PASS	AC=3;AF=0.500;AN=6;BaseQRankSum=0.898;DP=27;Dels=0.00;FS=0.000;HaplotypeScore=6.9972;MLEAC=3;MLEAF=0.500;MQ=60.00;MQ0=0;MQRankSum=0.607;QD=11.28;ReadPosRankSum=0.315	GT:AD:DP:GQ:MLPSAC:MLPSAF:PL	0/0/0/1/1/1:14,13:27:5:3:0.500:329,28,5,0,8,35,489											GATK	246	No hit in this database		No hit in this database
Sp1_comp1001076_c0_seq1	139	.	C	A	285.8	PASS	AC=3;AF=0.500;AN=6;BaseQRankSum=-1.278;DP=26;Dels=0.00;FS=0.000;HaplotypeScore=4.9977;MLEAC=2;MLEAF=0.333;MQ=60.00;MQ0=0;MQRankSum=-0.027;QD=10.99;ReadPosRankSum=0.190	GT:AD:DP:GQ:MLPSAC:MLPSAF:PL	0/0/0/1/1/1:13,12:26:4:3:0.500:305,25,4,0,7,33,464											GATK	246	No hit in this database		No hit in this database
Sp1_comp1001076_c0_seq1	143	.	G	A	440.36	PASS	AC=3;AF=0.500;AN=6;BaseQRankSum=1.522;DP=31;Dels=0.00;FS=1.412;HaplotypeScore=4.9977;MLEAC=3;MLEAF=0.500;MQ=60.00;MQ0=0;MQRankSum=1.364;QD=14.21;ReadPosRankSum=-0.494	GT:AD:DP:GQ:MLPSAC:MLPSAF:PL	0/0/0/1/1/1:15,16:31:7:3:0.500:465,36,7,0,7,36,504											GATK	246	No hit in this database		No hit in this database
Sp1_comp1001076_c0_seq1	177	.	T	C	977.94	PASS	AC=6;AF=1.00;AN=6;DP=28;Dels=0.00;FS=0.000;HaplotypeScore=0.0000;MLEAC=6;MLEAF=1.00;MQ=60.00;MQ0=0;QD=34.93	GT:AD:DP:GQ:MLPSAC:MLPSAF:PL	1/1/1/1/1/1:0,28:28:21:6:1.00:1004,202,124,78,46,21,0											GATK	246	No hit in this database		No hit in this database
Sp1_comp1001076_c0_seq1	188	.	C	A	582.5	PASS	AC=4;AF=0.667;AN=6;BaseQRankSum=0.473;DP=30;Dels=0.00;FS=5.747;HaplotypeScore=1.9995;MLEAC=4;MLEAF=0.667;MQ=60.00;MQ0=0;MQRankSum=0.172;QD=19.42;ReadPosRankSum=-0.430	GT:AD:DP:GQ:MLPSAC:MLPSAF:PL	0/0/1/1/1/1:11,19:30:4:4:0.667:607,63,21,4,0,14,357											GATK	246	No hit in this database		No hit in this database
Sp1_comp1001076_c0_seq1	85	.	C	T	114.54		AC=2;AF=0.333;AN=6;BaseQRankSum=-0.941;DP=28;Dels=0.00;FS=0.000;HaplotypeScore=26.9866;MLEAC=2;MLEAF=0.333;MQ=58.67;MQ0=0;MQRankSum=-2.161;QD=4.09;ReadPosRankSum=-1.754	GT:AD:DP:GQ:MLPSAC:MLPSAF:PL	0/0/0/0/1/1:20,8:28:2:2:0.333:138,2,0,7,24,58,519											GATK	246	No hit in this database		No hit in this database
Sp1_comp1001076_c0_seq1	90	.	G	A	480.74		AC=4;AF=0.667;AN=6;BaseQRankSum=2.466;DP=28;Dels=0.00;FS=1.606;HaplotypeScore=22.9871;MLEAC=4;MLEAF=0.667;MQ=58.67;MQ0=0;MQRankSum=1.805;QD=17.17;ReadPosRankSum=1.195	GT:AD:DP:GQ:MLPSAC:MLPSAF:PL	0/0/1/1/1/1:8,20:28:1:4:0.667:504,64,27,9,0,1,141											GATK	246	No hit in this database		No hit in this database
Sp1_comp1001160_c0_seq1	125	.	A	C	93	.	DP=19;VDB=0.0305;AF1=0.5;AC1=1;DP4=8,1,7,2;MQ=45;FQ=96;PV4=1,3.7e-06,0.49,0.48	GT:PL:GQ	0/1:123,0,176:99	Sp1_comp1001160_c0_seq1	125	.	A	C	267.39	PASS	AC=3;AF=0.500;AN=6;BaseQRankSum=-0.456;DP=20;Dels=0.00;FS=2.282;HaplotypeScore=0.0000;MLEAC=3;MLEAF=0.500;MQ=60.00;MQ0=0;MQRankSum=0.608;QD=13.37;ReadPosRankSum=-1.064	GT:AD:DP:GQ:MLPSAC:MLPSAF:PL	0/0/0/1/1/1:9,11:20:3:3:0.500:291,18,3,0,6,25,337	SG	243	No hit in this database		No hit in this database
Sp1_comp1001160_c0_seq1	151	.	A	G	222	.	DP=18;VDB=0.0322;AF1=1;AC1=2;DP4=0,0,14,3;MQ=42;FQ=-78	GT:PL:GQ	1/1:255,51,0:99	Sp1_comp1001160_c0_seq1	151	.	A	G	988.95	PASS	AC=6;AF=1.00;AN=6;DP=26;Dels=0.00;FS=0.000;HaplotypeScore=0.0000;MLEAC=6;MLEAF=1.00;MQ=60.00;MQ0=0;QD=27.86	GT:AD:DP:GQ:MLPSAC:MLPSAF:PL	1/1/1/1/1/1:0,26:26:20:6:1.00:1015,194,119,75,44,20,0	SG	243	No hit in this database		No hit in this database
Sp1_comp1001160_c0_seq1	214	.	G	C	47	.	DP=7;VDB=0.0040;AF1=0.5;AC1=1;DP4=4,0,1,2;MQ=41;FQ=49.5;PV4=0.14,1,0.0018,1	GT:PL:GQ	0/1:77,0,86:79	Sp1_comp1001160_c0_seq1	214	.	G	C	338.15	PASS	AC=2;AF=0.333;AN=6;BaseQRankSum=2.271;DP=29;Dels=0.00;FS=1.462;HaplotypeScore=0.0000;MLEAC=2;MLEAF=0.333;MQ=57.74;MQ0=0;MQRankSum=0.436;QD=11.66;ReadPosRankSum=-0.574	GT:AD:DP:GQ:MLPSAC:MLPSAF:PL	0/0/0/0/1/1:19,10:29:2:2:0.333:362,15,0,2,18,56,586	SG	243	No hit in this database		No hit in this database
Sp1_comp1001160_c0_seq1	53	.	G	C	34.8	.	DP=4;VDB=0.0070;AF1=1;AC1=2;DP4=0,0,2,0;MQ=60;FQ=-33	GT:PL:GQ	1/1:66,6,0:10	Sp1_comp1001160_c0_seq1	53	.	G	C	86.16	PASS	AC=6;AF=1.00;AN=6;DP=4;Dels=0.00;FS=0.000;HaplotypeScore=0.0000;MLEAC=6;MLEAF=1.00;MQ=60.00;MQ0=0;QD=21.54	GT:AD:DP:GQ:MLPSAC:MLPSAF:PL	1/1/1/1/1/1:0,4:4:2:6:1.00:109,23,14,9,5,2,0	SG	243	No hit in this database		No hit in this database
Sp1_comp1001160_c0_seq1	112	.	G	T	65.82	PASS	AC=1;AF=0.167;AN=6;BaseQRankSum=-1.246;DP=14;Dels=0.00;FS=0.000;HaplotypeScore=0.0000;MLEAC=1;MLEAF=0.167;MQ=60.00;MQ0=0;MQRankSum=-0.623;QD=4.70;ReadPosRankSum=0.311	GT:AD:DP:GQ:MLPSAC:MLPSAF:PL	0/0/0/0/0/1:11,3:14:1:1:0.167:89,0,1,8,22,49,391											GATK	243	No hit in this database		No hit in this database
Sp1_comp1001160_c0_seq1	183	.	A	C	348.55	PASS	AC=2;AF=0.333;AN=6;BaseQRankSum=0.487;DP=30;Dels=0.00;FS=0.000;HaplotypeScore=0.9989;MLEAC=2;MLEAF=0.333;MQ=59.87;MQ0=0;MQRankSum=0.191;QD=11.62;ReadPosRankSum=0.995	GT:AD:DP:GQ:MLPSAC:MLPSAF:PL	0/0/0/0/1/1:18,12:30:1:2:0.333:372,18,0,1,15,53,605											GATK	243	No hit in this database		No hit in this database
Sp1_comp1001160_c0_seq1	226	.	T	C	75.53	PASS	AC=5;AF=0.833;AN=6;BaseQRankSum=-0.133;DP=31;Dels=0.00;FS=0.000;HaplotypeScore=0.0000;MLEAC=5;MLEAF=0.833;MQ=52.01;MQ0=4;MQRankSum=1.600;QD=2.44;ReadPosRankSum=1.200	GT:AD:DP:GQ:MLPSAC:MLPSAF:PL	0/1/1/1/1/1:6,25:31:1:5:0.833:98,21,10,4,1,0,22											GATK	243	No hit in this database		No hit in this database
Sp1_comp1001160_c0_seq1	25	.	C	T	3.55	.	DP=1;AF1=1;AC1=2;DP4=0,0,1,0;MQ=60;FQ=-30	GT:PL:GQ	0/1:31,3,0:4											SAM	243	No hit in this database		No hit in this database
Sp1_comp1001160_c0_seq1	87	.	T	A	29	.	DP=8;VDB=0.0066;AF1=0.5;AC1=1;DP4=3,0,2,0;MQ=51;FQ=32;PV4=1,1,1,1	GT:PL:GQ	0/1:59,0,85:62											SAM	243	No hit in this database		No hit in this database
Sp1_comp1001160_c0_seq1	88	.	G	T	26	.	DP=9;VDB=0.0066;AF1=0.5;AC1=1;DP4=4,0,2,0;MQ=50;FQ=29;PV4=1,1,1,1	GT:PL:GQ	0/1:56,0,101:59											SAM	243	No hit in this database		No hit in this database
Sp1_comp1001160_c0_seq1	92	.	A	T	26	.	DP=9;VDB=0.0066;AF1=0.5;AC1=1;DP4=4,0,2,0;MQ=50;FQ=29;PV4=1,1,1,1	GT:PL:GQ	0/1:56,0,106:59											SAM	243	No hit in this database		No hit in this database
Sp1_comp1001160_c0_seq1	93	.	T	A	21	.	DP=10;VDB=0.0066;AF1=0.5;AC1=1;DP4=4,1,2,0;MQ=49;FQ=24;PV4=1,1,1,1	GT:PL:GQ	0/1:51,0,128:54											SAM	243	No hit in this database		No hit in this database
Sp1_comp1001275_c0_seq1	148	.	T	C	54.5	.	DP=7;VDB=0.0271;AF1=1;AC1=2;DP4=0,0,3,1;MQ=50;FQ=-39	GT:PL:GQ	1/1:87,12,0:21	Sp1_comp1001275_c0_seq1	148	.	T	C	260.12	PASS	AC=6;AF=1.00;AN=6;BaseQRankSum=0.747;DP=9;Dels=0.00;FS=0.000;HaplotypeScore=0.0000;MLEAC=6;MLEAF=1.00;MQ=52.93;MQ0=1;MQRankSum=0.747;QD=28.90;ReadPosRankSum=0.747	GT:AD:DP:GQ:MLPSAC:MLPSAF:PL	1/1/1/1/1/1:2,7:9:6:6:1.00:285,54,33,21,12,6,0	SG	506	No hit in this database		No hit in this database
Sp1_comp1001275_c0_seq1	301	.	G	C	87.1	.	DP=7;VDB=0.0271;AF1=1;AC1=2;DP4=0,0,3,3;MQ=49;FQ=-45	GT:PL:GQ	1/1:120,18,0:33	Sp1_comp1001275_c0_seq1	301	.	G	C	232.4	PASS	AC=6;AF=1.00;AN=6;DP=7;Dels=0.00;FS=0.000;HaplotypeScore=0.0000;MLEAC=6;MLEAF=1.00;MQ=60.00;MQ0=0;QD=33.20	GT:AD:DP:GQ:MLPSAC:MLPSAF:PL	1/1/1/1/1/1:0,7:7:5:6:1.00:257,47,29,18,11,5,0	SG	506	No hit in this database		No hit in this database
Sp1_comp1001275_c0_seq1	124	.	A	C	257.12	PASS	AC=6;AF=1.00;AN=6;DP=7;Dels=0.00;FS=0.000;HaplotypeScore=0.0000;MLEAC=6;MLEAF=1.00;MQ=60.00;MQ0=0;QD=30.97	GT:AD:DP:GQ:MLPSAC:MLPSAF:PL	1/1/1/1/1/1:0,7:7:6:6:1.00:282,54,33,21,12,6,0											GATK	506	No hit in this database		No hit in this database
Sp1_comp1001275_c0_seq1	100	.	G	T	3.02	.	DP=6;VDB=0.0345;AF1=1;AC1=2;DP4=0,0,1,0;MQ=60;FQ=-30	GT:PL:GQ	0/1:30,3,0:4											SAM	506	No hit in this database		No hit in this database
Sp1_comp1001287_c0_seq1	213	.	G	A	69	.	DP=5;VDB=0.0118;AF1=1;AC1=2;DP4=0,0,2,1;MQ=38;FQ=-36	GT:PL:GQ	1/1:101,9,0:16	Sp1_comp1001287_c0_seq1	213	.	G	A	108.16	PASS	AC=6;AF=1.00;AN=6;DP=8;Dels=0.00;FS=0.000;HaplotypeScore=0.0000;MLEAC=6;MLEAF=1.00;MQ=59.06;MQ0=0;QD=13.52	GT:AD:DP:GQ:MLPSAC:MLPSAF:PL	1/1/1/1/1/1:0,8:8:2:6:1.00:131,23,14,9,5,2,0	SG	363	No hit in this database		No hit in this database
Sp1_comp1001287_c0_seq1	285	.	C	T	49	.	DP=4;VDB=0.0215;AF1=0.5013;AC1=1;DP4=1,0,3,0;MQ=40;FQ=-5.45;PV4=1,1,0.11,1	GT:PL:GQ	0/1:79,0,23:26	Sp1_comp1001287_c0_seq1	285	.	C	T	133.52	PASS	AC=5;AF=0.833;AN=6;BaseQRankSum=0.731;DP=5;Dels=0.00;FS=0.000;HaplotypeScore=0.0000;MLEAC=5;MLEAF=0.833;MQ=60.00;MQ0=0;MQRankSum=0.731;QD=26.70;ReadPosRankSum=0.731	GT:AD:DP:GQ:MLPSAC:MLPSAF:PL	0/1/1/1/1/1:1,4:5:1:5:0.833:156,21,10,4,1,0,29	SG	363	No hit in this database		No hit in this database
Sp1_comp1001287_c0_seq1	30	.	A	T	222	.	DP=20;VDB=0.0008;AF1=1;AC1=2;DP4=0,0,13,5;MQ=52;FQ=-81	GT:PL:GQ	1/1:255,54,0:99	Sp1_comp1001287_c0_seq1	30	.	A	T	385.47	PASS	AC=6;AF=1.00;AN=6;DP=27;Dels=0.00;FS=0.000;HaplotypeScore=1.9977;MLEAC=6;MLEAF=1.00;MQ=59.47;MQ0=0;QD=14.28	GT:AD:DP:GQ:MLPSAC:MLPSAF:PL	1/1/1/1/1/1:0,27:27:9:6:1.00:411,85,52,33,19,9,0	SG	363	No hit in this database		No hit in this database
Sp1_comp1001287_c0_seq1	314	.	C	T	13.9	.	DP=2;VDB=0.0184;AF1=1;AC1=2;DP4=0,0,2,0;MQ=38;FQ=-33	GT:PL:GQ	1/1:45,6,0:10	Sp1_comp1001287_c0_seq1	314	.	C	T	128.52	PASS	AC=5;AF=0.833;AN=6;BaseQRankSum=-1.300;DP=7;Dels=0.00;FS=0.000;HaplotypeScore=0.9979;MLEAC=5;MLEAF=0.833;MQ=54.41;MQ0=0;MQRankSum=1.300;QD=18.36;ReadPosRankSum=1.754	GT:AD:DP:GQ:MLPSAC:MLPSAF:PL	0/1/1/1/1/1:3,4:7:1:5:0.833:151,21,10,4,1,0,31	SG	363	No hit in this database		No hit in this database
Sp1_comp1001287_c0_seq1	40	.	T	C	222	.	DP=31;VDB=0.0066;AF1=1;AC1=2;DP4=0,0,13,9;MQ=50;FQ=-93	GT:PL:GQ	1/1:255,66,0:99	Sp1_comp1001287_c0_seq1	40	.	T	C	653.07	PASS	AC=6;AF=1.00;AN=6;DP=36;Dels=0.00;FS=0.000;HaplotypeScore=0.0000;MLEAC=6;MLEAF=1.00;MQ=59.60;MQ0=0;QD=18.14	GT:AD:DP:GQ:MLPSAC:MLPSAF:PL	1/1/1/1/1/1:0,36:36:14:6:1.00:679,140,86,54,32,14,0	SG	363	No hit in this database		No hit in this database
Sp1_comp1001287_c0_seq1	58	.	C	T	24	.	DP=35;VDB=0.0066;AF1=0.5;AC1=1;DP4=16,11,4,2;MQ=50;FQ=27;PV4=1,0.00092,0.39,0.19	GT:PL:GQ	0/1:54,0,255:57	Sp1_comp1001287_c0_seq1	58	.	C	T	192.4	PASS	AC=2;AF=0.333;AN=6;BaseQRankSum=0.195;DP=37;Dels=0.00;FS=3.350;HaplotypeScore=0.0000;MLEAC=2;MLEAF=0.333;MQ=59.95;MQ0=0;MQRankSum=1.434;QD=5.20;ReadPosRankSum=-0.938	GT:AD:DP:GQ:MLPSAC:MLPSAF:PL	0/0/0/0/1/1:28,9:37:6:2:0.333:217,6,0,8,27,68,2147483647	SG	363	No hit in this database		No hit in this database
Sp1_comp1001287_c0_seq1	88	.	T	A	222	.	DP=34;VDB=0.0216;AF1=1;AC1=2;DP4=0,0,19,14;MQ=47;FQ=-126	GT:PL:GQ	1/1:255,99,0:99	Sp1_comp1001287_c0_seq1	88	.	T	A	1032.94	PASS	AC=6;AF=1.00;AN=6;DP=30;Dels=0.00;FS=0.000;HaplotypeScore=0.9999;MLEAC=6;MLEAF=1.00;MQ=60.00;MQ0=0;QD=34.43	GT:AD:DP:GQ:MLPSAC:MLPSAF:PL	1/1/1/1/1/1:0,30:30:21:6:1.00:1059,202,124,78,46,21,0	SG	363	No hit in this database		No hit in this database
Sp1_comp1001287_c0_seq1	96	.	C	T	147	.	DP=34;VDB=0.0271;AF1=1;AC1=2;DP4=0,0,11,4;MQ=43;FQ=-72	GT:PL:GQ	1/1:180,45,0:87	Sp1_comp1001287_c0_seq1	96	.	C	T	1044.94	PASS	AC=6;AF=1.00;AN=6;DP=31;Dels=0.00;FS=0.000;HaplotypeScore=0.9997;MLEAC=6;MLEAF=1.00;MQ=60.00;MQ0=0;QD=33.71	GT:AD:DP:GQ:MLPSAC:MLPSAF:PL	1/1/1/1/1/1:0,31:31:21:6:1.00:1071,210,129,81,48,21,0	SG	363	No hit in this database		No hit in this database
Sp1_comp1001287_c0_seq1	23	.	C	G	40.82	LowQual;	AC=1;AF=0.167;AN=6;BaseQRankSum=1.046;DP=24;Dels=0.00;FS=5.814;HaplotypeScore=0.0000;MLEAC=1;MLEAF=0.167;MQ=58.81;MQ0=0;MQRankSum=0.968;QD=1.70;ReadPosRankSum=-0.116	GT:AD:DP:GQ:MLPSAC:MLPSAF:PL	0/0/0/0/0/1:20,4:24:0:1:0.167:63,0,0,4,12,28,229											GATK	363	No hit in this database		No hit in this database
Sp1_comp1001287_c0_seq1	290	.	C	T	142.4	PASS	AC=6;AF=1.00;AN=6;DP=5;Dels=0.00;FS=0.000;HaplotypeScore=0.0000;MLEAC=6;MLEAF=1.00;MQ=60.00;MQ0=0;QD=28.48	GT:AD:DP:GQ:MLPSAC:MLPSAF:PL	1/1/1/1/1/1:0,5:5:3:6:1.00:166,31,19,12,7,3,0											GATK	363	No hit in this database		No hit in this database
Sp1_comp1001287_c0_seq1	339	.	T	C	144.4	PASS	AC=6;AF=1.00;AN=6;DP=5;Dels=0.00;FS=0.000;HaplotypeScore=0.0000;MLEAC=6;MLEAF=1.00;MQ=54.96;MQ0=0;QD=28.88	GT:AD:DP:GQ:MLPSAC:MLPSAF:PL	1/1/1/1/1/1:0,5:5:3:6:1.00:168,31,19,12,7,3,0											GATK	363	No hit in this database		No hit in this database
Sp1_comp1001287_c0_seq1	69	.	C	T	181.5	PASS	AC=2;AF=0.333;AN=6;BaseQRankSum=0.467;DP=35;Dels=0.00;FS=0.000;HaplotypeScore=0.0000;MLEAC=2;MLEAF=0.333;MQ=60.00;MQ0=0;MQRankSum=0.183;QD=5.19;ReadPosRankSum=0.426	GT:AD:DP:GQ:MLPSAC:MLPSAF:PL	0/0/0/0/1/1:26,9:35:5:2:0.333:206,5,0,9,30,74,2147483647											GATK	363	No hit in this database		No hit in this database
Sp1_comp1001311_c0_seq1	10	.	G	A	66.71	PASS	AC=6;AF=1.00;AN=6;DP=3;Dels=0.00;FS=0.000;HaplotypeScore=0.0000;MLEAC=6;MLEAF=1.00;MQ=48.72;MQ0=0;QD=22.24	GT:AD:DP:GQ:MLPSAC:MLPSAF:PL	1/1/1/1/1/1:0,3:3:2:6:1.00:89,16,10,6,4,2,0											GATK	241	No hit in this database		No hit in this database
Sp1_comp1001311_c0_seq1	45	.	T	C	35	.	DP=4;VDB=0.0080;AF1=0.5032;AC1=1;DP4=0,1,1,2;MQ=47;FQ=-8.63;PV4=1,0.31,0.45,0.41	GT:PL:GQ	0/1:65,0,19:22											SAM	241	No hit in this database		No hit in this database
Sp1_comp1001326_c0_seq1	126	.	T	C	6.2	.	DP=1;AF1=1;AC1=2;DP4=0,0,0,1;MQ=53;FQ=-30	GT:PL:GQ	1/1:35,3,0:4											SAM	204	No hit in this database		No hit in this database
Sp1_comp1001351_c0_seq1	113	.	G	A	11.3	.	DP=1;AF1=1;AC1=2;DP4=0,0,0,1;MQ=60;FQ=-30	GT:PL:GQ	1/1:41,3,0:5											SAM	217	gi|342872090|gb|EGU74489.1|	hypothetical protein FOXB_14998 [Fusarium oxysporum Fo5176]	No hit in this database
Sp1_comp1001351_c0_seq1	17	.	C	T	6.2	.	DP=1;AF1=1;AC1=2;DP4=0,0,1,0;MQ=50;FQ=-30	GT:PL:GQ	1/1:35,3,0:4											SAM	217	gi|342872090|gb|EGU74489.1|	hypothetical protein FOXB_14998 [Fusarium oxysporum Fo5176]	No hit in this database
Sp1_comp1001351_c0_seq1	35	.	T	G	6.2	.	DP=1;AF1=1;AC1=2;DP4=0,0,0,1;MQ=60;FQ=-30	GT:PL:GQ	1/1:35,3,0:4											SAM	217	gi|342872090|gb|EGU74489.1|	hypothetical protein FOXB_14998 [Fusarium oxysporum Fo5176]	No hit in this database
Sp1_comp1001351_c0_seq1	62	.	T	C	6.2	.	DP=1;AF1=1;AC1=2;DP4=0,0,0,1;MQ=60;FQ=-30	GT:PL:GQ	1/1:35,3,0:4											SAM	217	gi|342872090|gb|EGU74489.1|	hypothetical protein FOXB_14998 [Fusarium oxysporum Fo5176]	No hit in this database
Sp1_comp1001351_c0_seq1	64	.	T	G	7.8	.	DP=1;AF1=1;AC1=2;DP4=0,0,0,1;MQ=60;FQ=-30	GT:PL:GQ	1/1:37,3,0:4											SAM	217	gi|342872090|gb|EGU74489.1|	hypothetical protein FOXB_14998 [Fusarium oxysporum Fo5176]	No hit in this database
Sp1_comp1001351_c0_seq1	68	.	G	A	7.8	.	DP=1;AF1=1;AC1=2;DP4=0,0,0,1;MQ=60;FQ=-30	GT:PL:GQ	1/1:37,3,0:4											SAM	217	gi|342872090|gb|EGU74489.1|	hypothetical protein FOXB_14998 [Fusarium oxysporum Fo5176]	No hit in this database
Sp1_comp1001377_c0_seq1	62	.	G	A	143	.	DP=15;VDB=0.0164;AF1=0.5;AC1=1;DP4=3,1,7,3;MQ=55;FQ=66;PV4=1,0.049,1,0.12	GT:PL:GQ	0/1:173,0,93:96	Sp1_comp1001377_c0_seq1	62	.	G	A	164.81	PASS	AC=4;AF=0.667;AN=6;BaseQRankSum=0.778;DP=14;Dels=0.00;FS=0.000;HaplotypeScore=0.7887;MLEAC=4;MLEAF=0.667;MQ=60.00;MQ0=0;MQRankSum=0.071;QD=11.77;ReadPosRankSum=-0.636	GT:AD:DP:GQ:MLPSAC:MLPSAF:PL	0/0/1/1/1/1:4,10:14:1:4:0.667:187,18,6,1,0,4,101	SG	253	No hit in this database		No hit in this database
Sp1_comp1001377_c0_seq1	17	.	G	A	94	.	DP=10;VDB=0.0001;AF1=0.5;AC1=1;DP4=5,0,2,3;MQ=58;FQ=90;PV4=0.17,0.024,0.43,1	GT:PL:GQ	0/1:124,0,118:99											SAM	253	No hit in this database		No hit in this database
Sp1_comp1001448_c0_seq1	151	.	G	T	191	.	DP=9;VDB=0.0298;AF1=1;AC1=2;DP4=0,0,4,5;MQ=35;FQ=-54	GT:PL:GQ	1/1:224,27,0:51	Sp1_comp1001448_c0_seq1	151	.	G	T	398.6	PASS	AC=6;AF=1.00;AN=6;DP=11;Dels=0.00;FS=0.000;HaplotypeScore=0.0000;MLEAC=6;MLEAF=1.00;MQ=60.00;MQ0=0;QD=26.28	GT:AD:DP:GQ:MLPSAC:MLPSAF:PL	1/1/1/1/1/1:0,11:11:8:6:1.00:424,78,48,30,18,8,0	SG	446	No hit in this database		No hit in this database
Sp1_comp1001448_c0_seq1	170	.	C	T	124	.	DP=9;VDB=0.0380;AF1=0.5;AC1=1;DP4=0,2,4,3;MQ=35;FQ=22;PV4=0.44,0.098,0.028,0.13	GT:PL:GQ	0/1:154,0,49:52	Sp1_comp1001448_c0_seq1	170	.	C	T	301.45	PASS	AC=5;AF=0.833;AN=6;BaseQRankSum=-0.898;DP=10;Dels=0.00;FS=0.000;HaplotypeScore=0.0000;MLEAC=5;MLEAF=0.833;MQ=60.00;MQ0=0;MQRankSum=-1.733;QD=30.15;ReadPosRankSum=-0.898	GT:AD:DP:GQ:MLPSAC:MLPSAF:PL	0/1/1/1/1/1:2,8:10:2:5:0.833:325,42,20,8,2,0,70	SG	446	No hit in this database		No hit in this database
Sp1_comp1001448_c0_seq1	269	.	A	G	168	.	DP=7;VDB=0.0284;AF1=1;AC1=2;DP4=0,0,3,4;MQ=42;FQ=-48	GT:PL:GQ	1/1:201,21,0:39	Sp1_comp1001448_c0_seq1	269	.	A	G	313.03	PASS	AC=6;AF=1.00;AN=6;DP=8;Dels=0.00;FS=0.000;HaplotypeScore=0.0000;MLEAC=6;MLEAF=1.00;MQ=60.00;MQ0=0;QD=32.83	GT:AD:DP:GQ:MLPSAC:MLPSAF:PL	1/1/1/1/1/1:0,8:8:6:6:1.00:338,62,38,24,14,6,0	SG	446	No hit in this database		No hit in this database
Sp1_comp1001448_c0_seq1	342	.	C	A	20	.	DP=4;VDB=0.0263;AF1=1;AC1=2;DP4=0,0,1,2;MQ=31;FQ=-36	GT:PL:GQ	1/1:52,9,0:15	Sp1_comp1001448_c0_seq1	342	.	C	A	64.71	PASS	AC=6;AF=1.00;AN=6;DP=4;Dels=0.00;FS=0.000;HaplotypeScore=0.0000;MLEAC=6;MLEAF=1.00;MQ=60.00;MQ0=0;QD=16.18	GT:AD:DP:GQ:MLPSAC:MLPSAF:PL	1/1/1/1/1/1:0,4:4:2:6:1.00:87,16,10,6,4,2,0	SG	446	No hit in this database		No hit in this database
Sp1_comp1001448_c0_seq1	368	.	T	G	9.31	.	DP=3;VDB=0.0219;AF1=1;AC1=2;DP4=0,0,0,2;MQ=25;FQ=-33	GT:PL:GQ	1/1:40,6,0:8	Sp1_comp1001448_c0_seq1	368	.	T	G	45.71	LowQual	AC=6;AF=1.00;AN=6;DP=3;Dels=0.00;FS=0.000;HaplotypeScore=0.0000;MLEAC=6;MLEAF=1.00;MQ=60.00;MQ0=0;QD=15.24	GT:AD:DP:GQ:MLPSAC:MLPSAF:PL	1/1/1/1/1/1:0,3:3:2:6:1.00:68,16,10,6,4,2,0	SG	446	No hit in this database		No hit in this database
Sp1_comp1001448_c0_seq1	227	.	A	G	165.83	PASS	AC=6;AF=1.00;AN=6;DP=6;Dels=0.00;FS=0.000;HaplotypeScore=0.0000;MLEAC=6;MLEAF=1.00;MQ=60.00;MQ0=0;QD=27.64	GT:AD:DP:GQ:MLPSAC:MLPSAF:PL	1/1/1/1/1/1:0,6:6:4:6:1.00:190,39,24,15,9,4,0											GATK	446	No hit in this database		No hit in this database
Sp1_comp1001448_c0_seq1	119	.	A	C	92.1	.	DP=7;VDB=0.0345;AF1=1;AC1=2;DP4=0,0,6,1;MQ=41;FQ=-48	GT:PL:GQ	1/1:125,21,0:39											SAM	446	No hit in this database		No hit in this database
Sp1_comp1001448_c0_seq1	70	.	G	T	5.46	.	DP=3;VDB=0.0184;AF1=0.5;AC1=1;DP4=1,0,1,0;MQ=60;FQ=5.8;PV4=1,1,1,1	GT:PL:GQ	0/1:34,0,35:34											SAM	446	No hit in this database		No hit in this database
Sp1_comp1001451_c0_seq1	103	.	G	T	7.8	.	DP=15;VDB=0.0216;AF1=0.5;AC1=1;DP4=1,3,0,2;MQ=45;FQ=10.4;PV4=1,0.1,0.42,0.11	GT:PL:GQ	0/1:37,0,114:39	Sp1_comp1001451_c0_seq1	103	.	G	T	453.68	PASS	AC=5;AF=0.833;AN=6;BaseQRankSum=0.372;DP=18;Dels=0.00;FS=0.000;HaplotypeScore=0.0000;MLEAC=5;MLEAF=0.833;MQ=60.00;MQ0=0;MQRankSum=0.265;QD=25.20;ReadPosRankSum=-0.478	GT:AD:DP:GQ:MLPSAC:MLPSAF:PL	0/1/1/1/1/1:4,14:18:1:5:0.833:477,63,28,10,1,0,126	SG	286	No hit in this database		No hit in this database
Sp1_comp1001451_c0_seq1	118	.	C	G	6.21	.	DP=12;VDB=0.0164;AF1=0.5015;AC1=1;DP4=0,1,1,1;MQ=43;FQ=-6.34;PV4=1,0,0.3,1	GT:PL:GQ	0/1:35,0,22:27	Sp1_comp1001451_c0_seq1	118	.	C	G	129.53	PASS	AC=5;AF=0.833;AN=6;BaseQRankSum=0.935;DP=13;Dels=0.00;FS=0.000;HaplotypeScore=2.8326;MLEAC=5;MLEAF=0.833;MQ=60.00;MQ0=0;MQRankSum=1.203;QD=9.96;ReadPosRankSum=1.470	GT:AD:DP:GQ:MLPSAC:MLPSAF:PL	0/1/1/1/1/1:1,12:13:1:5:0.833:152,21,10,4,1,0,25	SG	286	No hit in this database		No hit in this database
Sp1_comp1001451_c0_seq1	127	.	T	C	45	.	DP=11;VDB=0.0399;AF1=0.5;AC1=1;DP4=1,2,3,2;MQ=41;FQ=46.6;PV4=1,0.00043,0.18,0.26	GT:PL:GQ	0/1:75,0,79:77	Sp1_comp1001451_c0_seq1	127	.	T	C	228.32	PASS	AC=4;AF=0.667;AN=6;BaseQRankSum=0.761;DP=13;Dels=0.00;FS=2.522;HaplotypeScore=0.0000;MLEAC=4;MLEAF=0.667;MQ=60.00;MQ0=0;MQRankSum=-0.254;QD=17.56;ReadPosRankSum=-0.254	GT:AD:DP:GQ:MLPSAC:MLPSAF:PL	0/0/1/1/1/1:3,10:13:2:4:0.667:251,30,12,3,0,2,96	SG	286	No hit in this database		No hit in this database
Sp1_comp1001451_c0_seq1	137	.	C	T	47	.	DP=8;VDB=0.0373;AF1=0.5;AC1=1;DP4=0,2,4,1;MQ=38;FQ=27;PV4=0.14,0.0001,0.039,0.26	GT:PL:GQ	0/1:77,0,54:57	Sp1_comp1001451_c0_seq1	137	.	C	T	182.82	PASS	AC=4;AF=0.667;AN=6;BaseQRankSum=-1.768;DP=11;Dels=0.00;FS=0.000;HaplotypeScore=0.0000;MLEAC=4;MLEAF=0.667;MQ=60.00;MQ0=0;MQRankSum=0.589;QD=16.62;ReadPosRankSum=-1.061	GT:AD:DP:GQ:MLPSAC:MLPSAF:PL	0/0/1/1/1/1:2,9:11:0:4:0.667:205,28,12,4,0,0,70	SG	286	No hit in this database		No hit in this database
Sp1_comp1001451_c0_seq1	156	.	C	T	55	.	DP=7;VDB=0.0325;AF1=0.5013;AC1=1;DP4=0,1,2,3;MQ=33;FQ=-5.45;PV4=1,0.0052,0.08,0.23	GT:PL:GQ	0/1:85,0,23:26	Sp1_comp1001451_c0_seq1	156	.	C	T	174.74	PASS	AC=5;AF=0.833;AN=6;BaseQRankSum=-1.741;DP=10;Dels=0.00;FS=0.000;HaplotypeScore=0.0000;MLEAC=5;MLEAF=0.833;MQ=60.00;MQ0=0;MQRankSum=0.348;QD=17.47;ReadPosRankSum=-0.348	GT:AD:DP:GQ:MLPSAC:MLPSAF:PL	0/1/1/1/1/1:1,9:10:2:5:0.833:198,28,14,6,2,0,34	SG	286	No hit in this database		No hit in this database
Sp1_comp1001451_c0_seq1	161	.	T	G	66	.	DP=7;VDB=0.0325;AF1=0.5025;AC1=1;DP4=0,1,3,3;MQ=33;FQ=-7.78;PV4=1,0.00044,0.076,0.37	GT:PL:GQ	0/1:96,0,20:23	Sp1_comp1001451_c0_seq1	161	.	T	G	223.06	PASS	AC=5;AF=0.833;AN=6;BaseQRankSum=-1.741;DP=10;Dels=0.00;FS=0.000;HaplotypeScore=0.0000;MLEAC=5;MLEAF=0.833;MQ=60.00;MQ0=0;MQRankSum=0.696;QD=22.31;ReadPosRankSum=0.000	GT:AD:DP:GQ:MLPSAC:MLPSAF:PL	0/1/1/1/1/1:1,9:10:3:5:0.833:247,35,18,9,3,0,33	SG	286	No hit in this database		No hit in this database
Sp1_comp1001451_c0_seq1	174	.	G	C	48	.	DP=6;VDB=0.0365;AF1=0.5032;AC1=1;DP4=0,1,3,2;MQ=35;FQ=-8.63;PV4=1,0.021,0.11,1	GT:PL:GQ	0/1:78,0,19:22	Sp1_comp1001451_c0_seq1	174	.	G	C	144.52	PASS	AC=5;AF=0.833;AN=6;BaseQRankSum=0.747;DP=8;Dels=0.00;FS=0.000;HaplotypeScore=0.0000;MLEAC=5;MLEAF=0.833;MQ=60.00;MQ0=0;MQRankSum=0.747;QD=18.07;ReadPosRankSum=0.747	GT:AD:DP:GQ:MLPSAC:MLPSAF:PL	0/1/1/1/1/1:1,7:8:1:5:0.833:167,21,10,4,1,0,31	SG	286	No hit in this database		No hit in this database
Sp1_comp1001451_c0_seq1	191	.	C	T	80.1	.	DP=6;VDB=0.0298;AF1=1;AC1=2;DP4=0,0,3,3;MQ=34;FQ=-45	GT:PL:GQ	1/1:113,18,0:33	Sp1_comp1001451_c0_seq1	191	.	C	T	240.4	PASS	AC=6;AF=1.00;AN=6;DP=8;Dels=0.00;FS=0.000;HaplotypeScore=1.9996;MLEAC=6;MLEAF=1.00;MQ=60.00;MQ0=0;QD=30.05	GT:AD:DP:GQ:MLPSAC:MLPSAF:PL	1/1/1/1/1/1:0,8:8:5:6:1.00:265,47,29,18,11,5,0	SG	286	No hit in this database		No hit in this database
Sp1_comp1001451_c0_seq1	231	.	A	G	103	.	DP=5;VDB=0.0216;AF1=1;AC1=2;DP4=0,0,2,3;MQ=31;FQ=-42	GT:PL:GQ	1/1:136,15,0:27	Sp1_comp1001451_c0_seq1	231	.	A	G	331.03	PASS	AC=6;AF=1.00;AN=6;DP=8;Dels=0.00;FS=0.000;HaplotypeScore=0.0000;MLEAC=6;MLEAF=1.00;MQ=60.00;MQ0=0;QD=38.23	GT:AD:DP:GQ:MLPSAC:MLPSAF:PL	1/1/1/1/1/1:0,8:8:6:6:1.00:356,62,38,24,14,6,0	SG	286	No hit in this database		No hit in this database
Sp1_comp1001451_c0_seq1	273	.	G	A	32.8	.	DP=2;VDB=0.0194;AF1=1;AC1=2;DP4=0,0,1,1;MQ=32;FQ=-33	GT:PL:GQ	1/1:64,6,0:10	Sp1_comp1001451_c0_seq1	273	.	G	A	238.4	PASS	AC=6;AF=1.00;AN=6;DP=6;Dels=0.00;FS=0.000;HaplotypeScore=0.0000;MLEAC=6;MLEAF=1.00;MQ=60.00;MQ0=0;QD=28.83	GT:AD:DP:GQ:MLPSAC:MLPSAF:PL	1/1/1/1/1/1:0,6:6:5:6:1.00:263,47,29,18,11,5,0	SG	286	No hit in this database		No hit in this database
Sp1_comp1001451_c0_seq1	33	.	T	G	190	.	DP=16;VDB=0.0011;AF1=0.5;AC1=1;DP4=3,1,5,6;MQ=54;FQ=61;PV4=0.57,0.23,1,1	GT:PL:GQ	0/1:220,0,88:91	Sp1_comp1001451_c0_seq1	33	.	T	G	198.82	PASS	AC=4;AF=0.667;AN=6;BaseQRankSum=0.206;DP=21;Dels=0.00;FS=2.141;HaplotypeScore=1.9995;MLEAC=4;MLEAF=0.667;MQ=59.60;MQ0=0;MQRankSum=-1.032;QD=9.47;ReadPosRankSum=0.950	GT:AD:DP:GQ:MLPSAC:MLPSAF:PL	0/0/1/1/1/1:5,16:21:0:4:0.667:221,28,12,4,0,0,58	SG	286	No hit in this database		No hit in this database
Sp1_comp1001451_c0_seq1	45	.	G	A	24	.	DP=18;VDB=0.0149;AF1=0.5;AC1=1;DP4=7,7,2,1;MQ=51;FQ=27;PV4=1,1,0.44,1	GT:PL:GQ	0/1:54,0,238:57	Sp1_comp1001451_c0_seq1	45	.	G	A	32.2	LowQual;	AC=1;AF=0.167;AN=6;BaseQRankSum=1.388;DP=21;Dels=0.00;FS=0.000;HaplotypeScore=1.9986;MLEAC=1;MLEAF=0.167;MQ=60.00;MQ0=0;MQRankSum=-1.657;QD=1.53;ReadPosRankSum=0.313	GT:AD:DP:GQ:MLPSAC:MLPSAF:PL	0/0/0/0/0/1:17,4:21:5:1:0.167:57,0,5,15,32,63,2147483647	SG	286	No hit in this database		No hit in this database
Sp1_comp1001451_c0_seq1	50	.	C	A	184	.	DP=14;VDB=0.0081;AF1=0.5;AC1=1;DP4=2,1,4,7;MQ=46;FQ=40;PV4=0.54,0.07,0.33,0.091	GT:PL:GQ	0/1:214,0,67:70	Sp1_comp1001451_c0_seq1	50	.	C	A	407.2	PASS	AC=5;AF=0.833;AN=6;BaseQRankSum=-0.711;DP=18;Dels=0.00;FS=2.772;HaplotypeScore=1.9986;MLEAC=5;MLEAF=0.833;MQ=60.00;MQ0=0;MQRankSum=0.355;QD=22.62;ReadPosRankSum=-0.474	GT:AD:DP:GQ:MLPSAC:MLPSAF:PL	0/1/1/1/1/1:3,15:18:5:5:0.833:432,63,32,15,5,0,61	SG	286	No hit in this database		No hit in this database
Sp1_comp1001451_c0_seq1	91	.	T	C	16.1	.	DP=15;VDB=0.0313;AF1=0.5;AC1=1;DP4=4,7,1,3;MQ=41;FQ=19.1;PV4=1,3.3e-08,1,0.36	GT:PL:GQ	0/1:46,0,214:49	Sp1_comp1001451_c0_seq1	91	.	T	C	103.68	PASS	AC=1;AF=0.167;AN=6;BaseQRankSum=-1.540;DP=18;Dels=0.00;FS=0.000;HaplotypeScore=12.9964;MLEAC=1;MLEAF=0.167;MQ=60.00;MQ0=0;MQRankSum=0.478;QD=5.76;ReadPosRankSum=-0.265	GT:AD:DP:GQ:MLPSAC:MLPSAF:PL	0/0/0/0/0/1:14,4:18:1:1:0.167:127,0,1,10,28,63,2147483647	SG	286	No hit in this database		No hit in this database
Sp1_comp1001503_c0_seq1	143	.	A	G	225	.	DP=219;VDB=0.0380;AF1=0.5;AC1=1;DP4=82,53,48,26;MQ=44;FQ=225;PV4=0.65,0.087,0.00011,0.41	GT:PL:GQ	0/1:255,0,255:99	Sp1_comp1001503_c0_seq1	143	.	A	G	1031.92		AC=2;AF=0.333;AN=6;BaseQRankSum=1.312;DP=250;Dels=0.00;FS=11.671;HaplotypeScore=41.7982;MLEAC=2;MLEAF=0.333;MQ=58.91;MQ0=0;MQRankSum=1.454;QD=4.13;ReadPosRankSum=-0.432	GT:AD:DP:GQ:MLPSAC:MLPSAF:PL	0/0/0/0/1/1:215,35:250:24:2:0.333:1058,24,0,34,120,2147483647,2147483647	SG	261	gi|470115271|ref|XP_004293826.1|	PREDICTED: dnaJ homolog subfamily B member 4-like [Fragaria vesca subsp. vesca]	AT4G28480.1	DNAJ heat shock family protein		DNAJ heat shock family protein; FUNCTIONS IN: unfolded protein binding, heat shock protein binding; INVOLVED IN: protein folding; LOCATED IN: cellular_component unknown; EXPRESSED IN: 24 plant structures; EXPRESSED DURING: 15 growth stages; CONTAINS InterPro DOMAIN/s: Molecular chaperone, heat shock protein, Hsp40, DnaJ (InterPro:IPR015609), HSP40/DnaJ peptide-binding (InterPro:IPR008971), Chaper…
Sp1_comp1001503_c0_seq1	183	.	G	T	59	.	DP=218;VDB=0.0216;AF1=0.5;AC1=1;DP4=84,41,35,21;MQ=41;FQ=62;PV4=0.61,3.1e-61,0.12,0.32	GT:PL:GQ	0/1:89,0,255:92	Sp1_comp1001503_c0_seq1	183	.	G	T	1327.9		AC=2;AF=0.333;AN=6;BaseQRankSum=0.576;DP=211;Dels=0.00;FS=0.647;HaplotypeScore=61.6035;MLEAC=2;MLEAF=0.333;MQ=56.96;MQ0=0;MQRankSum=1.890;QD=6.29;ReadPosRankSum=1.542	GT:AD:DP:GQ:MLPSAC:MLPSAF:PL	0/0/0/0/1/1:166,45:211:34:2:0.333:1354,34,0,47,166,2147483647,2147483647	SG	261	gi|470115271|ref|XP_004293826.1|	PREDICTED: dnaJ homolog subfamily B member 4-like [Fragaria vesca subsp. vesca]	AT4G28480.1	DNAJ heat shock family protein		DNAJ heat shock family protein; FUNCTIONS IN: unfolded protein binding, heat shock protein binding; INVOLVED IN: protein folding; LOCATED IN: cellular_component unknown; EXPRESSED IN: 24 plant structures; EXPRESSED DURING: 15 growth stages; CONTAINS InterPro DOMAIN/s: Molecular chaperone, heat shock protein, Hsp40, DnaJ (InterPro:IPR015609), HSP40/DnaJ peptide-binding (InterPro:IPR008971), Chaper…
Sp1_comp1001503_c0_seq1	44	.	A	G	109	.	DP=42;VDB=0.0004;AF1=0.5;AC1=1;DP4=10,2,27,3;MQ=46;FQ=112;PV4=0.61,1.6e-12,0.36,0.31	GT:PL:GQ	0/1:139,0,168:99	Sp1_comp1001503_c0_seq1	44	.	A	G	574.57		AC=4;AF=0.667;AN=6;BaseQRankSum=0.158;DP=103;Dels=0.00;FS=7.684;HaplotypeScore=16.8640;MLEAC=4;MLEAF=0.667;MQ=59.21;MQ0=0;MQRankSum=1.815;QD=5.58;ReadPosRankSum=2.673	GT:AD:DP:GQ:MLPSAC:MLPSAF:PL	0/0/1/1/1/1:29,74:103:4:4:0.667:599,60,21,4,0,12,296	SG	261	gi|470115271|ref|XP_004293826.1|	PREDICTED: dnaJ homolog subfamily B member 4-like [Fragaria vesca subsp. vesca]	AT4G28480.1	DNAJ heat shock family protein		DNAJ heat shock family protein; FUNCTIONS IN: unfolded protein binding, heat shock protein binding; INVOLVED IN: protein folding; LOCATED IN: cellular_component unknown; EXPRESSED IN: 24 plant structures; EXPRESSED DURING: 15 growth stages; CONTAINS InterPro DOMAIN/s: Molecular chaperone, heat shock protein, Hsp40, DnaJ (InterPro:IPR015609), HSP40/DnaJ peptide-binding (InterPro:IPR008971), Chaper…
Sp1_comp1001503_c0_seq1	88	.	T	G	149	.	DP=129;VDB=0.0298;AF1=0.5;AC1=1;DP4=29,11,16,24;MQ=46;FQ=152;PV4=0.0065,9.2e-21,0.059,0.31	GT:PL:GQ	0/1:179,0,255:99	Sp1_comp1001503_c0_seq1	88	.	T	G	2258.92	PASS	AC=4;AF=0.667;AN=6;BaseQRankSum=5.174;DP=138;Dels=0.00;FS=6.040;HaplotypeScore=6.9231;MLEAC=4;MLEAF=0.667;MQ=59.76;MQ0=0;MQRankSum=-1.190;QD=16.37;ReadPosRankSum=1.110	GT:AD:DP:GQ:MLPSAC:MLPSAF:PL	0/0/1/1/1/1:41,96:138:25:4:0.667:2285,270,105,29,0,25,845	SG	261	gi|470115271|ref|XP_004293826.1|	PREDICTED: dnaJ homolog subfamily B member 4-like [Fragaria vesca subsp. vesca]	AT4G28480.1	DNAJ heat shock family protein		DNAJ heat shock family protein; FUNCTIONS IN: unfolded protein binding, heat shock protein binding; INVOLVED IN: protein folding; LOCATED IN: cellular_component unknown; EXPRESSED IN: 24 plant structures; EXPRESSED DURING: 15 growth stages; CONTAINS InterPro DOMAIN/s: Molecular chaperone, heat shock protein, Hsp40, DnaJ (InterPro:IPR015609), HSP40/DnaJ peptide-binding (InterPro:IPR008971), Chaper…
Sp1_comp1001503_c0_seq1	130	.	G	T	909.92		AC=2;AF=0.333;AN=6;BaseQRankSum=1.504;DP=250;Dels=0.00;FS=11.220;HaplotypeScore=32.9830;MLEAC=2;MLEAF=0.333;MQ=58.81;MQ0=0;MQRankSum=0.817;QD=3.64;ReadPosRankSum=4.639	GT:AD:DP:GQ:MLPSAC:MLPSAF:PL	0/0/0/0/1/1:219,31:250:25:2:0.333:936,30,0,25,96,2147483647,2147483647											GATK	261	gi|470115271|ref|XP_004293826.1|	PREDICTED: dnaJ homolog subfamily B member 4-like [Fragaria vesca subsp. vesca]	AT4G28480.1	DNAJ heat shock family protein		DNAJ heat shock family protein; FUNCTIONS IN: unfolded protein binding, heat shock protein binding; INVOLVED IN: protein folding; LOCATED IN: cellular_component unknown; EXPRESSED IN: 24 plant structures; EXPRESSED DURING: 15 growth stages; CONTAINS InterPro DOMAIN/s: Molecular chaperone, heat shock protein, Hsp40, DnaJ (InterPro:IPR015609), HSP40/DnaJ peptide-binding (InterPro:IPR008971), Chaper…
Sp1_comp1001503_c0_seq1	166	.	C	A	808.17		AC=1;AF=0.167;AN=6;BaseQRankSum=1.472;DP=226;Dels=0.00;FS=0.000;HaplotypeScore=35.1073;MLEAC=1;MLEAF=0.167;MQ=58.41;MQ0=0;MQRankSum=-0.234;QD=3.58;ReadPosRankSum=-3.474	GT:AD:DP:GQ:MLPSAC:MLPSAF:PL	0/0/0/0/0/1:197,29:226:12:1:0.167:834,0,12,84,2147483647,2147483647,2147483647											GATK	261	gi|470115271|ref|XP_004293826.1|	PREDICTED: dnaJ homolog subfamily B member 4-like [Fragaria vesca subsp. vesca]	AT4G28480.1	DNAJ heat shock family protein		DNAJ heat shock family protein; FUNCTIONS IN: unfolded protein binding, heat shock protein binding; INVOLVED IN: protein folding; LOCATED IN: cellular_component unknown; EXPRESSED IN: 24 plant structures; EXPRESSED DURING: 15 growth stages; CONTAINS InterPro DOMAIN/s: Molecular chaperone, heat shock protein, Hsp40, DnaJ (InterPro:IPR015609), HSP40/DnaJ peptide-binding (InterPro:IPR008971), Chaper…
Sp1_comp1001503_c0_seq1	13	.	G	A	5.46	.	DP=1;AF1=1;AC1=2;DP4=0,0,1,0;MQ=60;FQ=-30	GT:PL:GQ	1/1:34,3,0:3											SAM	261	gi|470115271|ref|XP_004293826.1|	PREDICTED: dnaJ homolog subfamily B member 4-like [Fragaria vesca subsp. vesca]	AT4G28480.1	DNAJ heat shock family protein		DNAJ heat shock family protein; FUNCTIONS IN: unfolded protein binding, heat shock protein binding; INVOLVED IN: protein folding; LOCATED IN: cellular_component unknown; EXPRESSED IN: 24 plant structures; EXPRESSED DURING: 15 growth stages; CONTAINS InterPro DOMAIN/s: Molecular chaperone, heat shock protein, Hsp40, DnaJ (InterPro:IPR015609), HSP40/DnaJ peptide-binding (InterPro:IPR008971), Chaper…
Sp1_comp1001536_c0_seq1	202	.	T	A	111	.	DP=32;VDB=0.0244;AF1=0.5;AC1=1;DP4=4,0,5,7;MQ=45;FQ=55;PV4=0.088,9e-09,0.014,0.075	GT:PL:GQ	0/1:141,0,82:85	Sp1_comp1001536_c0_seq1	202	.	T	A	1093.04	PASS	AC=5;AF=0.833;AN=6;BaseQRankSum=-0.401;DP=34;Dels=0.00;FS=8.402;HaplotypeScore=0.0000;MLEAC=5;MLEAF=0.833;MQ=60.00;MQ0=0;MQRankSum=-1.470;QD=32.15;ReadPosRankSum=-0.134	GT:AD:DP:GQ:MLPSAC:MLPSAF:PL	0/1/1/1/1/1:4,30:34:15:5:0.833:1119,168,87,43,15,0,125	SG	340	gi|508720824|gb|EOY12721.1|	S-locus lectin protein kinase family protein, putative [Theobroma cacao]	AT4G27300.1	S-locus lectin protein kinase family protein		S-locus lectin protein kinase family protein; FUNCTIONS IN: in 6 functions; INVOLVED IN: protein amino acid phosphorylation, recognition of pollen; LOCATED IN: endomembrane system; EXPRESSED IN: 21 plant structures; EXPRESSED DURING: 11 growth stages; CONTAINS InterPro DOMAIN/s: Curculin-like (mannose-binding) lectin (InterPro:IPR001480), PAN-2 domain (InterPro:IPR013227), Apple-like (InterPro:IP…
Sp1_comp1001536_c0_seq1	211	.	T	C	120	.	DP=32;VDB=0.0244;AF1=0.5;AC1=1;DP4=4,0,5,11;MQ=44;FQ=39;PV4=0.026,2e-10,0.0041,0.18	GT:PL:GQ	0/1:150,0,66:69	Sp1_comp1001536_c0_seq1	211	.	T	C	1105.04	PASS	AC=5;AF=0.833;AN=6;BaseQRankSum=0.935;DP=34;Dels=0.00;FS=8.402;HaplotypeScore=0.0000;MLEAC=5;MLEAF=0.833;MQ=60.00;MQ0=0;MQRankSum=0.027;QD=32.50;ReadPosRankSum=-1.523	GT:AD:DP:GQ:MLPSAC:MLPSAF:PL	0/1/1/1/1/1:4,30:34:15:5:0.833:1131,168,87,43,15,0,118	SG	340	gi|508720824|gb|EOY12721.1|	S-locus lectin protein kinase family protein, putative [Theobroma cacao]	AT4G27300.1	S-locus lectin protein kinase family protein		S-locus lectin protein kinase family protein; FUNCTIONS IN: in 6 functions; INVOLVED IN: protein amino acid phosphorylation, recognition of pollen; LOCATED IN: endomembrane system; EXPRESSED IN: 21 plant structures; EXPRESSED DURING: 11 growth stages; CONTAINS InterPro DOMAIN/s: Curculin-like (mannose-binding) lectin (InterPro:IPR001480), PAN-2 domain (InterPro:IPR013227), Apple-like (InterPro:IP…
Sp1_comp1001536_c0_seq1	218	.	T	A	56	.	DP=32;VDB=0.0244;AF1=0.5;AC1=1;DP4=4,0,2,6;MQ=44;FQ=56.9;PV4=0.061,2.7e-10,0.045,0.089	GT:PL:GQ	0/1:86,0,88:87	Sp1_comp1001536_c0_seq1	218	.	T	A	1074.04	PASS	AC=5;AF=0.833;AN=6;BaseQRankSum=1.042;DP=34;Dels=0.00;FS=8.402;HaplotypeScore=0.0000;MLEAC=5;MLEAF=0.833;MQ=60.00;MQ0=0;MQRankSum=0.775;QD=31.59;ReadPosRankSum=-1.577	GT:AD:DP:GQ:MLPSAC:MLPSAF:PL	0/1/1/1/1/1:4,30:34:15:5:0.833:1100,168,87,43,15,0,119	SG	340	gi|508720824|gb|EOY12721.1|	S-locus lectin protein kinase family protein, putative [Theobroma cacao]	AT4G27300.1	S-locus lectin protein kinase family protein		S-locus lectin protein kinase family protein; FUNCTIONS IN: in 6 functions; INVOLVED IN: protein amino acid phosphorylation, recognition of pollen; LOCATED IN: endomembrane system; EXPRESSED IN: 21 plant structures; EXPRESSED DURING: 11 growth stages; CONTAINS InterPro DOMAIN/s: Curculin-like (mannose-binding) lectin (InterPro:IPR001480), PAN-2 domain (InterPro:IPR013227), Apple-like (InterPro:IP…
Sp1_comp1001536_c0_seq1	250	.	C	T	105	.	DP=26;VDB=0.0392;AF1=0.5;AC1=1;DP4=3,3,6,5;MQ=43;FQ=96.7;PV4=1,5e-06,0.0019,0.29	GT:PL:GQ	0/1:135,0,124:99	Sp1_comp1001536_c0_seq1	250	.	C	T	425.12	PASS	AC=4;AF=0.667;AN=6;BaseQRankSum=1.779;DP=27;Dels=0.00;FS=0.000;HaplotypeScore=7.9972;MLEAC=4;MLEAF=0.667;MQ=59.66;MQ0=0;MQRankSum=-0.904;QD=15.75;ReadPosRankSum=0.787	GT:AD:DP:GQ:MLPSAC:MLPSAF:PL	0/0/1/1/1/1:6,21:27:4:4:0.667:449,48,18,4,0,6,178	SG	340	gi|508720824|gb|EOY12721.1|	S-locus lectin protein kinase family protein, putative [Theobroma cacao]	AT4G27300.1	S-locus lectin protein kinase family protein		S-locus lectin protein kinase family protein; FUNCTIONS IN: in 6 functions; INVOLVED IN: protein amino acid phosphorylation, recognition of pollen; LOCATED IN: endomembrane system; EXPRESSED IN: 21 plant structures; EXPRESSED DURING: 11 growth stages; CONTAINS InterPro DOMAIN/s: Curculin-like (mannose-binding) lectin (InterPro:IPR001480), PAN-2 domain (InterPro:IPR013227), Apple-like (InterPro:IP…
Sp1_comp1001536_c0_seq1	253	.	C	T	135	.	DP=25;VDB=0.0392;AF1=0.5;AC1=1;DP4=4,5,6,10;MQ=42;FQ=137;PV4=1,5.2e-09,0.0014,1	GT:PL:GQ	0/1:165,0,172:99	Sp1_comp1001536_c0_seq1	253	.	C	T	386.95	PASS	AC=3;AF=0.500;AN=6;BaseQRankSum=2.134;DP=27;Dels=0.00;FS=0.000;HaplotypeScore=2.9988;MLEAC=3;MLEAF=0.500;MQ=59.66;MQ0=0;MQRankSum=0.176;QD=14.33;ReadPosRankSum=0.577	GT:AD:DP:GQ:MLPSAC:MLPSAF:PL	0/0/0/1/1/1:10,17:27:4:3:0.500:411,30,7,0,4,23,337	SG	340	gi|508720824|gb|EOY12721.1|	S-locus lectin protein kinase family protein, putative [Theobroma cacao]	AT4G27300.1	S-locus lectin protein kinase family protein		S-locus lectin protein kinase family protein; FUNCTIONS IN: in 6 functions; INVOLVED IN: protein amino acid phosphorylation, recognition of pollen; LOCATED IN: endomembrane system; EXPRESSED IN: 21 plant structures; EXPRESSED DURING: 11 growth stages; CONTAINS InterPro DOMAIN/s: Curculin-like (mannose-binding) lectin (InterPro:IPR001480), PAN-2 domain (InterPro:IPR013227), Apple-like (InterPro:IP…
Sp1_comp1001536_c0_seq1	268	.	C	T	20	.	DP=19;VDB=0.0225;AF1=0.5;AC1=1;DP4=4,12,1,2;MQ=41;FQ=23;PV4=1,1,1,0.31	GT:PL:GQ	0/1:50,0,255:53	Sp1_comp1001536_c0_seq1	268	.	C	T	110.25	PASS	AC=1;AF=0.167;AN=6;BaseQRankSum=-0.043;DP=22;Dels=0.00;FS=0.000;HaplotypeScore=0.9999;MLEAC=1;MLEAF=0.167;MQ=59.58;MQ0=0;MQRankSum=0.638;QD=5.01;ReadPosRankSum=-1.149	GT:AD:DP:GQ:MLPSAC:MLPSAF:PL	0/0/0/0/0/1:18,4:22:0:1:0.167:133,0,0,8,24,56,468	SG	340	gi|508720824|gb|EOY12721.1|	S-locus lectin protein kinase family protein, putative [Theobroma cacao]	AT4G27300.1	S-locus lectin protein kinase family protein		S-locus lectin protein kinase family protein; FUNCTIONS IN: in 6 functions; INVOLVED IN: protein amino acid phosphorylation, recognition of pollen; LOCATED IN: endomembrane system; EXPRESSED IN: 21 plant structures; EXPRESSED DURING: 11 growth stages; CONTAINS InterPro DOMAIN/s: Curculin-like (mannose-binding) lectin (InterPro:IPR001480), PAN-2 domain (InterPro:IPR013227), Apple-like (InterPro:IP…
Sp1_comp1001536_c0_seq1	295	.	A	G	129	.	DP=12;VDB=0.0025;AF1=1;AC1=2;DP4=0,0,3,9;MQ=40;FQ=-63	GT:PL:GQ	1/1:162,36,0:69	Sp1_comp1001536_c0_seq1	295	.	A	G	699.12	PASS	AC=6;AF=1.00;AN=6;DP=23;Dels=0.00;FS=0.000;HaplotypeScore=0.0000;MLEAC=6;MLEAF=1.00;MQ=57.60;MQ0=0;QD=30.40	GT:AD:DP:GQ:MLPSAC:MLPSAF:PL	1/1/1/1/1/1:0,23:23:13:6:1.00:725,132,81,51,30,13,0	SG	340	gi|508720824|gb|EOY12721.1|	S-locus lectin protein kinase family protein, putative [Theobroma cacao]	AT4G27300.1	S-locus lectin protein kinase family protein		S-locus lectin protein kinase family protein; FUNCTIONS IN: in 6 functions; INVOLVED IN: protein amino acid phosphorylation, recognition of pollen; LOCATED IN: endomembrane system; EXPRESSED IN: 21 plant structures; EXPRESSED DURING: 11 growth stages; CONTAINS InterPro DOMAIN/s: Curculin-like (mannose-binding) lectin (InterPro:IPR001480), PAN-2 domain (InterPro:IPR013227), Apple-like (InterPro:IP…
Sp1_comp1001536_c0_seq1	302	.	A	G	10.2	.	DP=10;VDB=0.0004;AF1=1;AC1=2;DP4=0,0,1,1;MQ=40;FQ=-33	GT:PL:GQ	1/1:41,6,0:8	Sp1_comp1001536_c0_seq1	302	.	A	G	686.12	PASS	AC=6;AF=1.00;AN=6;DP=24;Dels=0.00;FS=0.000;HaplotypeScore=0.0000;MLEAC=6;MLEAF=1.00;MQ=56.52;MQ0=0;QD=28.59	GT:AD:DP:GQ:MLPSAC:MLPSAF:PL	1/1/1/1/1/1:0,24:24:13:6:1.00:712,132,81,51,30,13,0	SG	340	gi|508720824|gb|EOY12721.1|	S-locus lectin protein kinase family protein, putative [Theobroma cacao]	AT4G27300.1	S-locus lectin protein kinase family protein		S-locus lectin protein kinase family protein; FUNCTIONS IN: in 6 functions; INVOLVED IN: protein amino acid phosphorylation, recognition of pollen; LOCATED IN: endomembrane system; EXPRESSED IN: 21 plant structures; EXPRESSED DURING: 11 growth stages; CONTAINS InterPro DOMAIN/s: Curculin-like (mannose-binding) lectin (InterPro:IPR001480), PAN-2 domain (InterPro:IPR013227), Apple-like (InterPro:IP…
Sp1_comp1001536_c0_seq1	310	.	A	G	536.25	PASS	AC=6;AF=1.00;AN=6;DP=23;Dels=0.00;FS=0.000;HaplotypeScore=0.0000;MLEAC=6;MLEAF=1.00;MQ=56.36;MQ0=0;QD=23.32	GT:AD:DP:GQ:MLPSAC:MLPSAF:PL	1/1/1/1/1/1:0,23:23:11:6:1.00:562,109,67,42,25,11,0											GATK	340	gi|508720824|gb|EOY12721.1|	S-locus lectin protein kinase family protein, putative [Theobroma cacao]	AT4G27300.1	S-locus lectin protein kinase family protein		S-locus lectin protein kinase family protein; FUNCTIONS IN: in 6 functions; INVOLVED IN: protein amino acid phosphorylation, recognition of pollen; LOCATED IN: endomembrane system; EXPRESSED IN: 21 plant structures; EXPRESSED DURING: 11 growth stages; CONTAINS InterPro DOMAIN/s: Curculin-like (mannose-binding) lectin (InterPro:IPR001480), PAN-2 domain (InterPro:IPR013227), Apple-like (InterPro:IP…
Sp1_comp1001536_c0_seq1	311	.	T	C	570.18	PASS	AC=6;AF=1.00;AN=6;DP=24;Dels=0.00;FS=0.000;HaplotypeScore=0.0000;MLEAC=6;MLEAF=1.00;MQ=55.94;MQ0=0;QD=23.76	GT:AD:DP:GQ:MLPSAC:MLPSAF:PL	1/1/1/1/1/1:0,24:24:12:6:1.00:596,117,72,45,26,12,0											GATK	340	gi|508720824|gb|EOY12721.1|	S-locus lectin protein kinase family protein, putative [Theobroma cacao]	AT4G27300.1	S-locus lectin protein kinase family protein		S-locus lectin protein kinase family protein; FUNCTIONS IN: in 6 functions; INVOLVED IN: protein amino acid phosphorylation, recognition of pollen; LOCATED IN: endomembrane system; EXPRESSED IN: 21 plant structures; EXPRESSED DURING: 11 growth stages; CONTAINS InterPro DOMAIN/s: Curculin-like (mannose-binding) lectin (InterPro:IPR001480), PAN-2 domain (InterPro:IPR013227), Apple-like (InterPro:IP…
Sp1_comp1001536_c0_seq1	334	.	T	A	493.74	PASS	AC=5;AF=0.833;AN=6;BaseQRankSum=-0.224;DP=17;Dels=0.00;FS=0.000;HaplotypeScore=0.0000;MLEAC=5;MLEAF=0.833;MQ=54.11;MQ0=0;MQRankSum=0.075;QD=29.04;ReadPosRankSum=1.118	GT:AD:DP:GQ:MLPSAC:MLPSAF:PL	0/1/1/1/1/1:2,15:17:7:5:0.833:519,77,40,19,7,0,59											GATK	340	gi|508720824|gb|EOY12721.1|	S-locus lectin protein kinase family protein, putative [Theobroma cacao]	AT4G27300.1	S-locus lectin protein kinase family protein		S-locus lectin protein kinase family protein; FUNCTIONS IN: in 6 functions; INVOLVED IN: protein amino acid phosphorylation, recognition of pollen; LOCATED IN: endomembrane system; EXPRESSED IN: 21 plant structures; EXPRESSED DURING: 11 growth stages; CONTAINS InterPro DOMAIN/s: Curculin-like (mannose-binding) lectin (InterPro:IPR001480), PAN-2 domain (InterPro:IPR013227), Apple-like (InterPro:IP…
Sp1_comp1001536_c0_seq1	25	.	G	A	11.3	.	DP=1;AF1=1;AC1=2;DP4=0,0,1,0;MQ=60;FQ=-30	GT:PL:GQ	1/1:41,3,0:5											SAM	340	gi|508720824|gb|EOY12721.1|	S-locus lectin protein kinase family protein, putative [Theobroma cacao]	AT4G27300.1	S-locus lectin protein kinase family protein		S-locus lectin protein kinase family protein; FUNCTIONS IN: in 6 functions; INVOLVED IN: protein amino acid phosphorylation, recognition of pollen; LOCATED IN: endomembrane system; EXPRESSED IN: 21 plant structures; EXPRESSED DURING: 11 growth stages; CONTAINS InterPro DOMAIN/s: Curculin-like (mannose-binding) lectin (InterPro:IPR001480), PAN-2 domain (InterPro:IPR013227), Apple-like (InterPro:IP…
Sp1_comp1001536_c0_seq1	27	.	A	C	11.3	.	DP=1;AF1=1;AC1=2;DP4=0,0,1,0;MQ=60;FQ=-30	GT:PL:GQ	1/1:41,3,0:5											SAM	340	gi|508720824|gb|EOY12721.1|	S-locus lectin protein kinase family protein, putative [Theobroma cacao]	AT4G27300.1	S-locus lectin protein kinase family protein		S-locus lectin protein kinase family protein; FUNCTIONS IN: in 6 functions; INVOLVED IN: protein amino acid phosphorylation, recognition of pollen; LOCATED IN: endomembrane system; EXPRESSED IN: 21 plant structures; EXPRESSED DURING: 11 growth stages; CONTAINS InterPro DOMAIN/s: Curculin-like (mannose-binding) lectin (InterPro:IPR001480), PAN-2 domain (InterPro:IPR013227), Apple-like (InterPro:IP…
Sp1_comp1001536_c0_seq1	34	.	A	G	39.8	.	DP=2;VDB=0.0149;AF1=1;AC1=2;DP4=0,0,2,0;MQ=60;FQ=-33	GT:PL:GQ	1/1:71,6,0:10											SAM	340	gi|508720824|gb|EOY12721.1|	S-locus lectin protein kinase family protein, putative [Theobroma cacao]	AT4G27300.1	S-locus lectin protein kinase family protein		S-locus lectin protein kinase family protein; FUNCTIONS IN: in 6 functions; INVOLVED IN: protein amino acid phosphorylation, recognition of pollen; LOCATED IN: endomembrane system; EXPRESSED IN: 21 plant structures; EXPRESSED DURING: 11 growth stages; CONTAINS InterPro DOMAIN/s: Curculin-like (mannose-binding) lectin (InterPro:IPR001480), PAN-2 domain (InterPro:IPR013227), Apple-like (InterPro:IP…
Sp1_comp1001536_c0_seq1	81	.	T	A	37.8	.	DP=8;VDB=0.0081;AF1=1;AC1=2;DP4=0,0,2,0;MQ=60;FQ=-33	GT:PL:GQ	1/1:69,6,0:10											SAM	340	gi|508720824|gb|EOY12721.1|	S-locus lectin protein kinase family protein, putative [Theobroma cacao]	AT4G27300.1	S-locus lectin protein kinase family protein		S-locus lectin protein kinase family protein; FUNCTIONS IN: in 6 functions; INVOLVED IN: protein amino acid phosphorylation, recognition of pollen; LOCATED IN: endomembrane system; EXPRESSED IN: 21 plant structures; EXPRESSED DURING: 11 growth stages; CONTAINS InterPro DOMAIN/s: Curculin-like (mannose-binding) lectin (InterPro:IPR001480), PAN-2 domain (InterPro:IPR013227), Apple-like (InterPro:IP…
Sp1_comp1001536_c0_seq1	9	.	C	G	10.4	.	DP=1;AF1=1;AC1=2;DP4=0,0,1,0;MQ=60;FQ=-30	GT:PL:GQ	1/1:40,3,0:5											SAM	340	gi|508720824|gb|EOY12721.1|	S-locus lectin protein kinase family protein, putative [Theobroma cacao]	AT4G27300.1	S-locus lectin protein kinase family protein		S-locus lectin protein kinase family protein; FUNCTIONS IN: in 6 functions; INVOLVED IN: protein amino acid phosphorylation, recognition of pollen; LOCATED IN: endomembrane system; EXPRESSED IN: 21 plant structures; EXPRESSED DURING: 11 growth stages; CONTAINS InterPro DOMAIN/s: Curculin-like (mannose-binding) lectin (InterPro:IPR001480), PAN-2 domain (InterPro:IPR013227), Apple-like (InterPro:IP…
Sp1_comp1001549_c0_seq1	110	.	G	A	127	.	DP=32;VDB=0.0244;AF1=0.5;AC1=1;DP4=7,6,12,5;MQ=47;FQ=130;PV4=0.45,1e-13,0.0038,1	GT:PL:GQ	0/1:157,0,251:99	Sp1_comp1001549_c0_seq1	110	.	G	A	612	PASS	AC=3;AF=0.500;AN=6;BaseQRankSum=0.539;DP=35;Dels=0.00;FS=1.493;HaplotypeScore=0.8321;MLEAC=3;MLEAF=0.500;MQ=60.00;MQ0=0;MQRankSum=0.434;QD=17.49;ReadPosRankSum=1.512	GT:AD:DP:GQ:MLPSAC:MLPSAF:PL	0/0/0/1/1/1:12,23:35:0:3:0.500:635,55,15,0,0,20,418	SG	419	No hit in this database		No hit in this database
Sp1_comp1001549_c0_seq1	210	.	C	A	43	.	DP=35;VDB=0.0384;AF1=0.5;AC1=1;DP4=2,4,3,3;MQ=48;FQ=46;PV4=1,6e-06,0.36,0.084	GT:PL:GQ	0/1:73,0,152:76	Sp1_comp1001549_c0_seq1	210	.	C	A	976.54	PASS	AC=5;AF=0.833;AN=6;BaseQRankSum=0.175;DP=47;Dels=0.00;FS=1.688;HaplotypeScore=2.9994;MLEAC=5;MLEAF=0.833;MQ=57.97;MQ0=0;MQRankSum=0.717;QD=20.78;ReadPosRankSum=-1.195	GT:AD:DP:GQ:MLPSAC:MLPSAF:PL	0/1/1/1/1/1:6,41:47:8:5:0.833:1002,147,71,31,8,0,183	SG	419	No hit in this database		No hit in this database
Sp1_comp1001549_c0_seq1	230	.	A	C	105	.	DP=33;VDB=0.0399;AF1=0.5;AC1=1;DP4=2,5,3,5;MQ=46;FQ=108;PV4=1,0.0017,0.035,0.022	GT:PL:GQ	0/1:135,0,167:99	Sp1_comp1001549_c0_seq1	230	.	A	C	229.11		AC=3;AF=0.500;AN=6;BaseQRankSum=1.657;DP=39;Dels=0.00;FS=1.670;HaplotypeScore=32.8567;MLEAC=2;MLEAF=0.333;MQ=58.10;MQ0=0;MQRankSum=-1.167;QD=5.87;ReadPosRankSum=2.297	GT:AD:DP:GQ:MLPSAC:MLPSAF:PL	0/0/0/1/1/1:7,31:39:3:3:0.500:230,18,3,0,3,18,254	SG	419	No hit in this database		No hit in this database
Sp1_comp1001549_c0_seq1	301	.	G	A	225	.	DP=31;VDB=0.0298;AF1=0.5;AC1=1;DP4=3,3,15,10;MQ=38;FQ=92;PV4=0.68,0.011,2.2e-05,0.41	GT:PL:GQ	0/1:255,0,119:99	Sp1_comp1001549_c0_seq1	301	.	G	A	796.5	PASS	AC=5;AF=0.833;AN=6;BaseQRankSum=-0.990;DP=32;Dels=0.00;FS=0.000;HaplotypeScore=4.9993;MLEAC=5;MLEAF=0.833;MQ=59.50;MQ0=0;MQRankSum=-1.086;QD=24.89;ReadPosRankSum=0.024	GT:AD:DP:GQ:MLPSAC:MLPSAF:PL	0/1/1/1/1/1:6,26:32:1:5:0.833:820,98,43,16,1,0,208	SG	419	No hit in this database		No hit in this database
Sp1_comp1001549_c0_seq1	304	.	G	T	129	.	DP=33;VDB=0.0365;AF1=0.5;AC1=1;DP4=4,4,13,9;MQ=38;FQ=132;PV4=0.7,3.2e-19,2.9e-06,0.46	GT:PL:GQ	0/1:159,0,170:99	Sp1_comp1001549_c0_seq1	304	.	G	T	749.35	PASS	AC=4;AF=0.667;AN=6;BaseQRankSum=-1.035;DP=34;Dels=0.00;FS=0.000;HaplotypeScore=4.9993;MLEAC=4;MLEAF=0.667;MQ=59.53;MQ0=0;MQRankSum=0.264;QD=22.04;ReadPosRankSum=-0.426	GT:AD:DP:GQ:MLPSAC:MLPSAF:PL	0/0/1/1/1/1:8,26:34:5:4:0.667:774,88,36,11,0,5,283	SG	419	No hit in this database		No hit in this database
Sp1_comp1001549_c0_seq1	309	.	A	T	13.2	.	DP=34;VDB=0.0365;AF1=0.5;AC1=1;DP4=5,4,3,1;MQ=43;FQ=16.1;PV4=1,1.4e-08,1.5e-09,1	GT:PL:GQ	0/1:43,0,227:46	Sp1_comp1001549_c0_seq1	309	.	A	T	654.99	PASS	AC=4;AF=0.667;AN=6;BaseQRankSum=-0.283;DP=35;Dels=0.00;FS=1.480;HaplotypeScore=4.9993;MLEAC=4;MLEAF=0.667;MQ=59.54;MQ0=0;MQRankSum=-1.378;QD=18.71;ReadPosRankSum=0.472	GT:AD:DP:GQ:MLPSAC:MLPSAF:PL	0/0/1/1/1/1:9,26:35:8:4:0.667:680,79,30,8,0,9,317	SG	419	No hit in this database		No hit in this database
Sp1_comp1001549_c0_seq1	329	.	C	T	225	.	DP=36;VDB=0.0399;AF1=0.5;AC1=1;DP4=3,3,18,12;MQ=39;FQ=68;PV4=0.68,0.37,0.00087,0.24	GT:PL:GQ	0/1:255,0,95:98	Sp1_comp1001549_c0_seq1	329	.	C	T	890.38	PASS	AC=5;AF=0.833;AN=6;BaseQRankSum=-0.113;DP=34;Dels=0.00;FS=0.000;HaplotypeScore=0.7340;MLEAC=5;MLEAF=0.833;MQ=60.00;MQ0=0;MQRankSum=-0.023;QD=26.19;ReadPosRankSum=-0.926	GT:AD:DP:GQ:MLPSAC:MLPSAF:PL	0/1/1/1/1/1:6,28:34:4:5:0.833:915,119,55,22,4,0,194	SG	419	No hit in this database		No hit in this database
Sp1_comp1001549_c0_seq1	84	.	G	T	168	.	DP=34;VDB=0.0398;AF1=0.5;AC1=1;DP4=6,5,16,7;MQ=49;FQ=171;PV4=0.46,7.9e-10,0.022,0.062	GT:PL:GQ	0/1:198,0,216:99	Sp1_comp1001549_c0_seq1	84	.	G	T	580.3	PASS	AC=4;AF=0.667;AN=6;BaseQRankSum=-0.237;DP=35;Dels=0.00;FS=1.618;HaplotypeScore=3.8660;MLEAC=4;MLEAF=0.667;MQ=60.00;MQ0=0;MQRankSum=-0.310;QD=16.58;ReadPosRankSum=-1.479	GT:AD:DP:GQ:MLPSAC:MLPSAF:PL	0/0/1/1/1/1:10,25:35:6:4:0.667:605,64,24,6,0,9,282	SG	419	No hit in this database		No hit in this database
Sp1_comp1001549_c0_seq1	285	.	A	G	749.98	PASS	AC=4;AF=0.667;AN=6;BaseQRankSum=-1.322;DP=32;Dels=0.00;FS=0.000;HaplotypeScore=0.0000;MLEAC=4;MLEAF=0.667;MQ=59.17;MQ0=0;MQRankSum=-0.821;QD=23.44;ReadPosRankSum=-0.274	GT:AD:DP:GQ:MLPSAC:MLPSAF:PL	0/0/1/1/1/1:7,25:32:0:4:0.667:773,105,45,15,0,0,243											GATK	419	No hit in this database		No hit in this database
Sp1_comp1001549_c0_seq1	303	.	A	T	141.89	PASS	AC=1;AF=0.167;AN=6;BaseQRankSum=0.389;DP=34;Dels=0.00;FS=0.000;HaplotypeScore=4.9993;MLEAC=1;MLEAF=0.167;MQ=59.53;MQ0=0;MQRankSum=0.875;QD=4.17;ReadPosRankSum=0.146	GT:AD:DP:GQ:MLPSAC:MLPSAF:PL	0/0/0/0/0/1:29,5:34:6:1:0.167:167,0,6,25,57,119,2147483647											GATK	419	No hit in this database		No hit in this database
Sp1_comp1001549_c0_seq1	93	.	T	C	545.57	PASS	AC=4;AF=0.667;AN=6;BaseQRankSum=0.663;DP=34;Dels=0.00;FS=0.000;HaplotypeScore=0.0000;MLEAC=4;MLEAF=0.667;MQ=60.00;MQ0=0;MQRankSum=0.957;QD=16.05;ReadPosRankSum=-0.442	GT:AD:DP:GQ:MLPSAC:MLPSAF:PL	0/0/1/1/1/1:11,23:34:4:4:0.667:570,60,21,4,0,12,327											GATK	419	No hit in this database		No hit in this database
Sp1_comp1001549_c0_seq1	97	.	A	G	962.95	PASS	AC=6;AF=1.00;AN=6;DP=30;Dels=0.00;FS=0.000;HaplotypeScore=0.8321;MLEAC=6;MLEAF=1.00;MQ=60.00;MQ0=0;QD=32.10	GT:AD:DP:GQ:MLPSAC:MLPSAF:PL	1/1/1/1/1/1:0,30:30:20:6:1.00:989,194,119,75,44,20,0											GATK	419	No hit in this database		No hit in this database
Sp1_comp1001549_c0_seq1	179	.	G	A	33	.	DP=8;VDB=0.0053;AF1=0.5;AC1=1;DP4=2,2,1,3;MQ=49;FQ=36;PV4=1,3.1e-05,0.44,0.25	GT:PL:GQ	0/1:63,0,121:66											SAM	419	No hit in this database		No hit in this database
Sp1_comp1001549_c0_seq1	49	.	T	G	18.1	.	DP=15;VDB=0.0004;AF1=0.5;AC1=1;DP4=4,3,2,0;MQ=56;FQ=21;PV4=0.5,1,1,1	GT:PL:GQ	0/1:48,0,188:51											SAM	419	No hit in this database		No hit in this database
Sp1_comp1001600_c0_seq1	37	.	A	T	6.2	.	DP=1;AF1=1;AC1=2;DP4=0,0,0,1;MQ=40;FQ=-30	GT:PL:GQ	1/1:35,3,0:4											SAM	279	gi|408396544|gb|EKJ75700.1|	hypothetical protein FPSE_04082 [Fusarium pseudograminearum CS3096]	No hit in this database
Sp1_comp1001649_c0_seq1	122	.	T	C	117	.	DP=12;VDB=0.0216;AF1=0.5;AC1=1;DP4=3,1,4,4;MQ=36;FQ=72;PV4=0.58,0.23,0.012,1	GT:PL:GQ	0/1:147,0,99:99	Sp1_comp1001649_c0_seq1	122	.	T	C	345.83		AC=4;AF=0.667;AN=6;BaseQRankSum=-0.326;DP=15;Dels=0.00;FS=2.447;HaplotypeScore=14.9950;MLEAC=4;MLEAF=0.667;MQ=60.00;MQ0=0;MQRankSum=-2.415;QD=23.06;ReadPosRankSum=0.979	GT:AD:DP:GQ:MLPSAC:MLPSAF:PL	0/0/1/1/1/1:4,11:15:2:4:0.667:369,44,18,5,0,2,131	SG	846	gi|508776352|gb|EOY23608.1|	O-Glycosyl hydrolases family 17 protein [Theobroma cacao]	AT5G24318.1	O-Glycosyl hydrolases family 17 protein		O-Glycosyl hydrolases family 17 protein; FUNCTIONS IN: cation binding, hydrolase activity, hydrolyzing O-glycosyl compounds, catalytic activity; INVOLVED IN: carbohydrate metabolic process; LOCATED IN: endomembrane system; CONTAINS InterPro DOMAIN/s: X8 (InterPro:IPR012946), Glycoside hydrolase, catalytic core (InterPro:IPR017853), Glycoside hydrolase, family 17 (InterPro:IPR000490), Glycoside hy…
Sp1_comp1001649_c0_seq1	127	.	C	T	83	.	DP=15;VDB=0.0216;AF1=0.5;AC1=1;DP4=4,1,4,4;MQ=37;FQ=85.8;PV4=0.56,3.2e-06,0.0062,1	GT:PL:GQ	0/1:113,0,125:99	Sp1_comp1001649_c0_seq1	127	.	C	T	383.36	PASS	AC=4;AF=0.667;AN=6;BaseQRankSum=-1.479;DP=18;Dels=0.00;FS=5.035;HaplotypeScore=4.9982;MLEAC=4;MLEAF=0.667;MQ=60.00;MQ0=0;MQRankSum=-1.380;QD=21.30;ReadPosRankSum=0.493	GT:AD:DP:GQ:MLPSAC:MLPSAF:PL	0/0/1/1/1/1:5,13:18:3:4:0.667:407,52,21,6,0,3,172	SG	846	gi|508776352|gb|EOY23608.1|	O-Glycosyl hydrolases family 17 protein [Theobroma cacao]	AT5G24318.1	O-Glycosyl hydrolases family 17 protein		O-Glycosyl hydrolases family 17 protein; FUNCTIONS IN: cation binding, hydrolase activity, hydrolyzing O-glycosyl compounds, catalytic activity; INVOLVED IN: carbohydrate metabolic process; LOCATED IN: endomembrane system; CONTAINS InterPro DOMAIN/s: X8 (InterPro:IPR012946), Glycoside hydrolase, catalytic core (InterPro:IPR017853), Glycoside hydrolase, family 17 (InterPro:IPR000490), Glycoside hy…
Sp1_comp1001649_c0_seq1	131	.	C	T	50	.	DP=19;VDB=0.0263;AF1=0.5;AC1=1;DP4=9,6,3,1;MQ=41;FQ=53;PV4=1,1,1,0.43	GT:PL:GQ	0/1:80,0,235:83	Sp1_comp1001649_c0_seq1	131	.	C	T	101.4	PASS	AC=1;AF=0.167;AN=6;BaseQRankSum=1.745;DP=22;Dels=0.00;FS=2.103;HaplotypeScore=12.9919;MLEAC=1;MLEAF=0.167;MQ=60.00;MQ0=0;MQRankSum=-2.171;QD=4.61;ReadPosRankSum=-0.043	GT:AD:DP:GQ:MLPSAC:MLPSAF:PL	0/0/0/0/0/1:18,4:22:4:1:0.167:126,0,4,19,44,91,2147483647	SG	846	gi|508776352|gb|EOY23608.1|	O-Glycosyl hydrolases family 17 protein [Theobroma cacao]	AT5G24318.1	O-Glycosyl hydrolases family 17 protein		O-Glycosyl hydrolases family 17 protein; FUNCTIONS IN: cation binding, hydrolase activity, hydrolyzing O-glycosyl compounds, catalytic activity; INVOLVED IN: carbohydrate metabolic process; LOCATED IN: endomembrane system; CONTAINS InterPro DOMAIN/s: X8 (InterPro:IPR012946), Glycoside hydrolase, catalytic core (InterPro:IPR017853), Glycoside hydrolase, family 17 (InterPro:IPR000490), Glycoside hy…
Sp1_comp1001649_c0_seq1	132	.	G	A	91	.	DP=21;VDB=0.0190;AF1=0.5;AC1=1;DP4=6,2,6,4;MQ=41;FQ=94;PV4=0.64,2.9e-08,0.062,1	GT:PL:GQ	0/1:121,0,168:99	Sp1_comp1001649_c0_seq1	132	.	G	A	346.46	PASS	AC=3;AF=0.500;AN=6;BaseQRankSum=-1.209;DP=24;Dels=0.00;FS=3.821;HaplotypeScore=12.9919;MLEAC=3;MLEAF=0.500;MQ=60.00;MQ0=0;MQRankSum=0.651;QD=14.44;ReadPosRankSum=-0.093	GT:AD:DP:GQ:MLPSAC:MLPSAF:PL	0/0/0/1/1/1:10,14:24:2:3:0.500:370,32,8,0,2,19,308	SG	846	gi|508776352|gb|EOY23608.1|	O-Glycosyl hydrolases family 17 protein [Theobroma cacao]	AT5G24318.1	O-Glycosyl hydrolases family 17 protein		O-Glycosyl hydrolases family 17 protein; FUNCTIONS IN: cation binding, hydrolase activity, hydrolyzing O-glycosyl compounds, catalytic activity; INVOLVED IN: carbohydrate metabolic process; LOCATED IN: endomembrane system; CONTAINS InterPro DOMAIN/s: X8 (InterPro:IPR012946), Glycoside hydrolase, catalytic core (InterPro:IPR017853), Glycoside hydrolase, family 17 (InterPro:IPR000490), Glycoside hy…
Sp1_comp1001649_c0_seq1	183	.	A	G	106	.	DP=35;VDB=0.0033;AF1=0.5;AC1=1;DP4=13,6,6,10;MQ=47;FQ=109;PV4=0.095,3e-18,0.032,1	GT:PL:GQ	0/1:136,0,255:99	Sp1_comp1001649_c0_seq1	183	.	A	G	563.76	PASS	AC=3;AF=0.500;AN=6;BaseQRankSum=0.143;DP=36;Dels=0.00;FS=10.409;HaplotypeScore=10.6575;MLEAC=3;MLEAF=0.500;MQ=60.00;MQ0=0;MQRankSum=-0.302;QD=15.66;ReadPosRankSum=2.499	GT:AD:DP:GQ:MLPSAC:MLPSAF:PL	0/0/0/1/1/1:20,16:36:3:3:0.500:588,32,3,0,15,60,753	SG	846	gi|508776352|gb|EOY23608.1|	O-Glycosyl hydrolases family 17 protein [Theobroma cacao]	AT5G24318.1	O-Glycosyl hydrolases family 17 protein		O-Glycosyl hydrolases family 17 protein; FUNCTIONS IN: cation binding, hydrolase activity, hydrolyzing O-glycosyl compounds, catalytic activity; INVOLVED IN: carbohydrate metabolic process; LOCATED IN: endomembrane system; CONTAINS InterPro DOMAIN/s: X8 (InterPro:IPR012946), Glycoside hydrolase, catalytic core (InterPro:IPR017853), Glycoside hydrolase, family 17 (InterPro:IPR000490), Glycoside hy…
Sp1_comp1001649_c0_seq1	281	.	A	G	169	.	DP=37;VDB=0.0271;AF1=0.5;AC1=1;DP4=6,4,13,14;MQ=43;FQ=153;PV4=0.71,3e-14,7.3e-10,1	GT:PL:GQ	0/1:199,0,180:99	Sp1_comp1001649_c0_seq1	281	.	A	G	958.73	PASS	AC=4;AF=0.667;AN=6;BaseQRankSum=-0.715;DP=39;Dels=0.00;FS=1.360;HaplotypeScore=0.0000;MLEAC=4;MLEAF=0.667;MQ=60.00;MQ0=0;MQRankSum=0.289;QD=24.58;ReadPosRankSum=-0.502	GT:AD:DP:GQ:MLPSAC:MLPSAF:PL	0/0/1/1/1/1:12,27:39:8:4:0.667:984,113,45,13,0,8,372	SG	846	gi|508776352|gb|EOY23608.1|	O-Glycosyl hydrolases family 17 protein [Theobroma cacao]	AT5G24318.1	O-Glycosyl hydrolases family 17 protein		O-Glycosyl hydrolases family 17 protein; FUNCTIONS IN: cation binding, hydrolase activity, hydrolyzing O-glycosyl compounds, catalytic activity; INVOLVED IN: carbohydrate metabolic process; LOCATED IN: endomembrane system; CONTAINS InterPro DOMAIN/s: X8 (InterPro:IPR012946), Glycoside hydrolase, catalytic core (InterPro:IPR017853), Glycoside hydrolase, family 17 (InterPro:IPR000490), Glycoside hy…
Sp1_comp1001649_c0_seq1	290	.	A	G	225	.	DP=40;VDB=0.0398;AF1=0.5;AC1=1;DP4=6,5,11,15;MQ=43;FQ=170;PV4=0.72,0.18,1.9e-09,1	GT:PL:GQ	0/1:255,0,197:99	Sp1_comp1001649_c0_seq1	290	.	A	G	934.54	PASS	AC=4;AF=0.667;AN=6;BaseQRankSum=-1.632;DP=42;Dels=0.00;FS=0.000;HaplotypeScore=9.9930;MLEAC=4;MLEAF=0.667;MQ=60.00;MQ0=0;MQRankSum=0.925;QD=22.25;ReadPosRankSum=-1.388	GT:AD:DP:GQ:MLPSAC:MLPSAF:PL	0/0/1/1/1/1:13,29:42:11:4:0.667:960,109,42,11,0,11,403	SG	846	gi|508776352|gb|EOY23608.1|	O-Glycosyl hydrolases family 17 protein [Theobroma cacao]	AT5G24318.1	O-Glycosyl hydrolases family 17 protein		O-Glycosyl hydrolases family 17 protein; FUNCTIONS IN: cation binding, hydrolase activity, hydrolyzing O-glycosyl compounds, catalytic activity; INVOLVED IN: carbohydrate metabolic process; LOCATED IN: endomembrane system; CONTAINS InterPro DOMAIN/s: X8 (InterPro:IPR012946), Glycoside hydrolase, catalytic core (InterPro:IPR017853), Glycoside hydrolase, family 17 (InterPro:IPR000490), Glycoside hy…
Sp1_comp1001649_c0_seq1	299	.	G	A	109	.	DP=40;VDB=0.0359;AF1=0.5;AC1=1;DP4=8,13,7,8;MQ=43;FQ=112;PV4=0.74,6.3e-12,7.5e-05,1	GT:PL:GQ	0/1:139,0,255:99	Sp1_comp1001649_c0_seq1	299	.	G	A	552.08	PASS	AC=3;AF=0.500;AN=6;BaseQRankSum=0.492;DP=42;Dels=0.00;FS=1.254;HaplotypeScore=9.9923;MLEAC=3;MLEAF=0.500;MQ=60.00;MQ0=0;MQRankSum=0.876;QD=13.14;ReadPosRankSum=-0.410	GT:AD:DP:GQ:MLPSAC:MLPSAF:PL	0/0/0/1/1/1:24,18:42:2:3:0.500:576,32,2,0,17,67,2147483647	SG	846	gi|508776352|gb|EOY23608.1|	O-Glycosyl hydrolases family 17 protein [Theobroma cacao]	AT5G24318.1	O-Glycosyl hydrolases family 17 protein		O-Glycosyl hydrolases family 17 protein; FUNCTIONS IN: cation binding, hydrolase activity, hydrolyzing O-glycosyl compounds, catalytic activity; INVOLVED IN: carbohydrate metabolic process; LOCATED IN: endomembrane system; CONTAINS InterPro DOMAIN/s: X8 (InterPro:IPR012946), Glycoside hydrolase, catalytic core (InterPro:IPR017853), Glycoside hydrolase, family 17 (InterPro:IPR000490), Glycoside hy…
Sp1_comp1001649_c0_seq1	311	.	G	A	21	.	DP=35;VDB=0.0343;AF1=0.5;AC1=1;DP4=10,16,2,5;MQ=43;FQ=24;PV4=1,5.8e-09,0.07,0.31	GT:PL:GQ	0/1:51,0,255:54	Sp1_comp1001649_c0_seq1	311	.	G	A	188.1	PASS	AC=1;AF=0.167;AN=6;BaseQRankSum=-0.818;DP=37;Dels=0.00;FS=0.000;HaplotypeScore=1.9995;MLEAC=1;MLEAF=0.167;MQ=60.00;MQ0=0;MQRankSum=-0.133;QD=5.08;ReadPosRankSum=-0.704	GT:AD:DP:GQ:MLPSAC:MLPSAF:PL	0/0/0/0/0/1:29,8:37:5:1:0.167:213,0,5,27,65,2147483647,2147483647	SG	846	gi|508776352|gb|EOY23608.1|	O-Glycosyl hydrolases family 17 protein [Theobroma cacao]	AT5G24318.1	O-Glycosyl hydrolases family 17 protein		O-Glycosyl hydrolases family 17 protein; FUNCTIONS IN: cation binding, hydrolase activity, hydrolyzing O-glycosyl compounds, catalytic activity; INVOLVED IN: carbohydrate metabolic process; LOCATED IN: endomembrane system; CONTAINS InterPro DOMAIN/s: X8 (InterPro:IPR012946), Glycoside hydrolase, catalytic core (InterPro:IPR017853), Glycoside hydrolase, family 17 (InterPro:IPR000490), Glycoside hy…
Sp1_comp1001649_c0_seq1	33	.	C	T	74	.	DP=6;VDB=0.0014;AF1=0.5;AC1=1;DP4=2,0,3,1;MQ=52;FQ=31;PV4=1,0.17,0.16,0.16	GT:PL:GQ	0/1:104,0,58:61	Sp1_comp1001649_c0_seq1	33	.	C	T	61.02	PASS	AC=4;AF=0.667;AN=6;BaseQRankSum=-0.550;DP=7;Dels=0.00;FS=0.000;HaplotypeScore=1.9330;MLEAC=4;MLEAF=0.667;MQ=60.00;MQ0=0;MQRankSum=0.550;QD=8.72;ReadPosRankSum=-0.550	GT:AD:DP:GQ:MLPSAC:MLPSAF:PL	0/0/1/1/1/1:3,4:7:1:4:0.667:82,8,3,1,0,1,37	SG	846	gi|508776352|gb|EOY23608.1|	O-Glycosyl hydrolases family 17 protein [Theobroma cacao]	AT5G24318.1	O-Glycosyl hydrolases family 17 protein		O-Glycosyl hydrolases family 17 protein; FUNCTIONS IN: cation binding, hydrolase activity, hydrolyzing O-glycosyl compounds, catalytic activity; INVOLVED IN: carbohydrate metabolic process; LOCATED IN: endomembrane system; CONTAINS InterPro DOMAIN/s: X8 (InterPro:IPR012946), Glycoside hydrolase, catalytic core (InterPro:IPR017853), Glycoside hydrolase, family 17 (InterPro:IPR000490), Glycoside hy…
Sp1_comp1001649_c0_seq1	378	.	C	T	170	.	DP=29;VDB=0.0399;AF1=0.5;AC1=1;DP4=3,6,11,9;MQ=44;FQ=131;PV4=0.43,1.9e-10,0.3,1	GT:PL:GQ	0/1:200,0,158:99	Sp1_comp1001649_c0_seq1	378	.	C	T	694.99	PASS	AC=4;AF=0.667;AN=6;BaseQRankSum=-1.721;DP=29;Dels=0.00;FS=3.696;HaplotypeScore=10.9696;MLEAC=4;MLEAF=0.667;MQ=60.00;MQ0=0;MQRankSum=0.542;QD=23.97;ReadPosRankSum=-0.306	GT:AD:DP:GQ:MLPSAC:MLPSAF:PL	0/0/1/1/1/1:9,20:29:8:4:0.667:720,85,33,9,0,8,297	SG	846	gi|508776352|gb|EOY23608.1|	O-Glycosyl hydrolases family 17 protein [Theobroma cacao]	AT5G24318.1	O-Glycosyl hydrolases family 17 protein		O-Glycosyl hydrolases family 17 protein; FUNCTIONS IN: cation binding, hydrolase activity, hydrolyzing O-glycosyl compounds, catalytic activity; INVOLVED IN: carbohydrate metabolic process; LOCATED IN: endomembrane system; CONTAINS InterPro DOMAIN/s: X8 (InterPro:IPR012946), Glycoside hydrolase, catalytic core (InterPro:IPR017853), Glycoside hydrolase, family 17 (InterPro:IPR000490), Glycoside hy…
Sp1_comp1001649_c0_seq1	383	.	T	C	163	.	DP=28;VDB=0.0399;AF1=0.5;AC1=1;DP4=1,4,11,9;MQ=44;FQ=50;PV4=0.32,1.6e-06,0.01,1	GT:PL:GQ	0/1:193,0,77:80	Sp1_comp1001649_c0_seq1	383	.	T	C	760.07	PASS	AC=5;AF=0.833;AN=6;BaseQRankSum=0.980;DP=29;Dels=0.00;FS=7.402;HaplotypeScore=10.9696;MLEAC=5;MLEAF=0.833;MQ=60.00;MQ0=0;MQRankSum=1.876;QD=26.21;ReadPosRankSum=0.756	GT:AD:DP:GQ:MLPSAC:MLPSAF:PL	0/1/1/1/1/1:6,22:29:2:5:0.833:784,105,47,18,2,0,170	SG	846	gi|508776352|gb|EOY23608.1|	O-Glycosyl hydrolases family 17 protein [Theobroma cacao]	AT5G24318.1	O-Glycosyl hydrolases family 17 protein		O-Glycosyl hydrolases family 17 protein; FUNCTIONS IN: cation binding, hydrolase activity, hydrolyzing O-glycosyl compounds, catalytic activity; INVOLVED IN: carbohydrate metabolic process; LOCATED IN: endomembrane system; CONTAINS InterPro DOMAIN/s: X8 (InterPro:IPR012946), Glycoside hydrolase, catalytic core (InterPro:IPR017853), Glycoside hydrolase, family 17 (InterPro:IPR000490), Glycoside hy…
Sp1_comp1001649_c0_seq1	487	.	A	C	81	.	DP=13;VDB=0.0365;AF1=0.5;AC1=1;DP4=0,2,2,4;MQ=41;FQ=12.3;PV4=1,0.032,0.036,0.33	GT:PL:GQ	0/1:111,0,39:42	Sp1_comp1001649_c0_seq1	487	.	A	C	535.54		AC=5;AF=0.833;AN=6;BaseQRankSum=-0.451;DP=29;Dels=0.00;FS=0.000;HaplotypeScore=22.3781;MLEAC=5;MLEAF=0.833;MQ=60.00;MQ0=0;MQRankSum=-0.929;QD=18.47;ReadPosRankSum=0.717	GT:AD:DP:GQ:MLPSAC:MLPSAF:PL	0/1/1/1/1/1:9,19:29:1:5:0.833:559,84,37,14,1,0,141	SG	846	gi|508776352|gb|EOY23608.1|	O-Glycosyl hydrolases family 17 protein [Theobroma cacao]	AT5G24318.1	O-Glycosyl hydrolases family 17 protein		O-Glycosyl hydrolases family 17 protein; FUNCTIONS IN: cation binding, hydrolase activity, hydrolyzing O-glycosyl compounds, catalytic activity; INVOLVED IN: carbohydrate metabolic process; LOCATED IN: endomembrane system; CONTAINS InterPro DOMAIN/s: X8 (InterPro:IPR012946), Glycoside hydrolase, catalytic core (InterPro:IPR017853), Glycoside hydrolase, family 17 (InterPro:IPR000490), Glycoside hy…
Sp1_comp1001649_c0_seq1	494	.	C	T	8.64	.	DP=13;VDB=0.0359;AF1=0.5;AC1=1;DP4=3,3,0,3;MQ=46;FQ=11.3;PV4=0.46,0.0015,0.0065,1	GT:PL:GQ	0/1:38,0,146:40	Sp1_comp1001649_c0_seq1	494	.	C	T	320.25		AC=3;AF=0.500;AN=6;BaseQRankSum=0.046;DP=29;Dels=0.00;FS=1.515;HaplotypeScore=17.5916;MLEAC=3;MLEAF=0.500;MQ=60.00;MQ0=0;MQRankSum=1.474;QD=11.04;ReadPosRankSum=0.829	GT:AD:DP:GQ:MLPSAC:MLPSAF:PL	0/0/0/1/1/1:15,14:29:2:3:0.500:344,21,2,0,11,42,452	SG	846	gi|508776352|gb|EOY23608.1|	O-Glycosyl hydrolases family 17 protein [Theobroma cacao]	AT5G24318.1	O-Glycosyl hydrolases family 17 protein		O-Glycosyl hydrolases family 17 protein; FUNCTIONS IN: cation binding, hydrolase activity, hydrolyzing O-glycosyl compounds, catalytic activity; INVOLVED IN: carbohydrate metabolic process; LOCATED IN: endomembrane system; CONTAINS InterPro DOMAIN/s: X8 (InterPro:IPR012946), Glycoside hydrolase, catalytic core (InterPro:IPR017853), Glycoside hydrolase, family 17 (InterPro:IPR000490), Glycoside hy…
Sp1_comp1001649_c0_seq1	638	.	A	G	91	.	DP=31;VDB=0.0384;AF1=0.5;AC1=1;DP4=12,11,4,3;MQ=46;FQ=94;PV4=1,1,3.8e-05,0.5	GT:PL:GQ	0/1:121,0,255:99	Sp1_comp1001649_c0_seq1	638	.	A	G	230.81	PASS	AC=2;AF=0.333;AN=6;BaseQRankSum=0.335;DP=32;Dels=0.00;FS=0.000;HaplotypeScore=9.7273;MLEAC=2;MLEAF=0.333;MQ=60.00;MQ0=0;MQRankSum=0.754;QD=7.21;ReadPosRankSum=-0.838	GT:AD:DP:GQ:MLPSAC:MLPSAF:PL	0/0/0/0/1/1:23,9:32:3:2:0.333:255,3,0,13,42,101,2147483647	SG	846	gi|508776352|gb|EOY23608.1|	O-Glycosyl hydrolases family 17 protein [Theobroma cacao]	AT5G24318.1	O-Glycosyl hydrolases family 17 protein		O-Glycosyl hydrolases family 17 protein; FUNCTIONS IN: cation binding, hydrolase activity, hydrolyzing O-glycosyl compounds, catalytic activity; INVOLVED IN: carbohydrate metabolic process; LOCATED IN: endomembrane system; CONTAINS InterPro DOMAIN/s: X8 (InterPro:IPR012946), Glycoside hydrolase, catalytic core (InterPro:IPR017853), Glycoside hydrolase, family 17 (InterPro:IPR000490), Glycoside hy…
Sp1_comp1001649_c0_seq1	647	.	C	A	98	.	DP=28;VDB=0.0118;AF1=0.5;AC1=1;DP4=9,6,5,6;MQ=46;FQ=101;PV4=0.69,2.5e-08,1,1	GT:PL:GQ	0/1:128,0,255:99	Sp1_comp1001649_c0_seq1	647	.	C	A	406.85	PASS	AC=3;AF=0.500;AN=6;BaseQRankSum=-0.197;DP=29;Dels=0.00;FS=1.455;HaplotypeScore=8.7279;MLEAC=3;MLEAF=0.500;MQ=60.00;MQ0=0;MQRankSum=0.724;QD=14.03;ReadPosRankSum=1.425	GT:AD:DP:GQ:MLPSAC:MLPSAF:PL	0/0/0/1/1/1:16,13:29:3:3:0.500:431,27,3,0,12,47,557	SG	846	gi|508776352|gb|EOY23608.1|	O-Glycosyl hydrolases family 17 protein [Theobroma cacao]	AT5G24318.1	O-Glycosyl hydrolases family 17 protein		O-Glycosyl hydrolases family 17 protein; FUNCTIONS IN: cation binding, hydrolase activity, hydrolyzing O-glycosyl compounds, catalytic activity; INVOLVED IN: carbohydrate metabolic process; LOCATED IN: endomembrane system; CONTAINS InterPro DOMAIN/s: X8 (InterPro:IPR012946), Glycoside hydrolase, catalytic core (InterPro:IPR017853), Glycoside hydrolase, family 17 (InterPro:IPR000490), Glycoside hy…
Sp1_comp1001649_c0_seq1	665	.	A	G	120	.	DP=36;VDB=0.0392;AF1=0.5;AC1=1;DP4=4,6,8,9;MQ=47;FQ=123;PV4=1,1.6e-16,0.0014,1	GT:PL:GQ	0/1:150,0,203:99	Sp1_comp1001649_c0_seq1	665	.	A	G	816.92	PASS	AC=4;AF=0.667;AN=6;BaseQRankSum=-2.243;DP=36;Dels=0.00;FS=5.447;HaplotypeScore=0.0000;MLEAC=4;MLEAF=0.667;MQ=60.00;MQ0=0;MQRankSum=1.042;QD=22.69;ReadPosRankSum=0.689	GT:AD:DP:GQ:MLPSAC:MLPSAF:PL	0/0/1/1/1/1:10,26:36:7:4:0.667:842,105,42,12,0,7,330	SG	846	gi|508776352|gb|EOY23608.1|	O-Glycosyl hydrolases family 17 protein [Theobroma cacao]	AT5G24318.1	O-Glycosyl hydrolases family 17 protein		O-Glycosyl hydrolases family 17 protein; FUNCTIONS IN: cation binding, hydrolase activity, hydrolyzing O-glycosyl compounds, catalytic activity; INVOLVED IN: carbohydrate metabolic process; LOCATED IN: endomembrane system; CONTAINS InterPro DOMAIN/s: X8 (InterPro:IPR012946), Glycoside hydrolase, catalytic core (InterPro:IPR017853), Glycoside hydrolase, family 17 (InterPro:IPR000490), Glycoside hy…
Sp1_comp1001649_c0_seq1	719	.	G	A	172	.	DP=27;VDB=0.0380;AF1=0.5;AC1=1;DP4=3,1,10,9;MQ=46;FQ=41;PV4=0.6,1.7e-07,0.19,1	GT:PL:GQ	0/1:202,0,68:71	Sp1_comp1001649_c0_seq1	719	.	G	A	755.55	PASS	AC=5;AF=0.833;AN=6;BaseQRankSum=-1.244;DP=27;Dels=0.00;FS=2.031;HaplotypeScore=0.0000;MLEAC=5;MLEAF=0.833;MQ=60.00;MQ0=0;MQRankSum=-1.244;QD=27.98;ReadPosRankSum=-0.249	GT:AD:DP:GQ:MLPSAC:MLPSAF:PL	0/1/1/1/1/1:5,22:27:8:5:0.833:781,119,59,27,8,0,121	SG	846	gi|508776352|gb|EOY23608.1|	O-Glycosyl hydrolases family 17 protein [Theobroma cacao]	AT5G24318.1	O-Glycosyl hydrolases family 17 protein		O-Glycosyl hydrolases family 17 protein; FUNCTIONS IN: cation binding, hydrolase activity, hydrolyzing O-glycosyl compounds, catalytic activity; INVOLVED IN: carbohydrate metabolic process; LOCATED IN: endomembrane system; CONTAINS InterPro DOMAIN/s: X8 (InterPro:IPR012946), Glycoside hydrolase, catalytic core (InterPro:IPR017853), Glycoside hydrolase, family 17 (InterPro:IPR000490), Glycoside hy…
Sp1_comp1001649_c0_seq1	77	.	C	G	49	.	DP=7;VDB=0.0400;AF1=0.5;AC1=1;DP4=1,1,5,0;MQ=41;FQ=27;PV4=0.29,0.44,0.14,1	GT:PL:GQ	0/1:79,0,54:57	Sp1_comp1001649_c0_seq1	77	.	C	G	386.77	PASS	AC=5;AF=0.833;AN=6;BaseQRankSum=0.296;DP=13;Dels=0.00;FS=0.000;HaplotypeScore=0.9999;MLEAC=5;MLEAF=0.833;MQ=60.00;MQ0=0;MQRankSum=-0.296;QD=29.75;ReadPosRankSum=0.691	GT:AD:DP:GQ:MLPSAC:MLPSAF:PL	0/1/1/1/1/1:2,11:13:7:5:0.833:412,63,34,17,7,0,30	SG	846	gi|508776352|gb|EOY23608.1|	O-Glycosyl hydrolases family 17 protein [Theobroma cacao]	AT5G24318.1	O-Glycosyl hydrolases family 17 protein		O-Glycosyl hydrolases family 17 protein; FUNCTIONS IN: cation binding, hydrolase activity, hydrolyzing O-glycosyl compounds, catalytic activity; INVOLVED IN: carbohydrate metabolic process; LOCATED IN: endomembrane system; CONTAINS InterPro DOMAIN/s: X8 (InterPro:IPR012946), Glycoside hydrolase, catalytic core (InterPro:IPR017853), Glycoside hydrolase, family 17 (InterPro:IPR000490), Glycoside hy…
Sp1_comp1001649_c0_seq1	800	.	G	A	16.1	.	DP=20;VDB=0.0345;AF1=0.5;AC1=1;DP4=6,5,2,2;MQ=45;FQ=19.1;PV4=1,0.00074,1,1	GT:PL:GQ	0/1:46,0,209:49	Sp1_comp1001649_c0_seq1	800	.	G	A	205.05	PASS	AC=1;AF=0.167;AN=6;BaseQRankSum=0.898;DP=36;Dels=0.00;FS=0.000;HaplotypeScore=1.7882;MLEAC=1;MLEAF=0.167;MQ=60.00;MQ0=0;MQRankSum=-0.820;QD=5.70;ReadPosRankSum=1.366	GT:AD:DP:GQ:MLPSAC:MLPSAF:PL	0/0/0/0/0/1:27,9:36:2:1:0.167:229,0,2,20,53,119,2147483647	SG	846	gi|508776352|gb|EOY23608.1|	O-Glycosyl hydrolases family 17 protein [Theobroma cacao]	AT5G24318.1	O-Glycosyl hydrolases family 17 protein		O-Glycosyl hydrolases family 17 protein; FUNCTIONS IN: cation binding, hydrolase activity, hydrolyzing O-glycosyl compounds, catalytic activity; INVOLVED IN: carbohydrate metabolic process; LOCATED IN: endomembrane system; CONTAINS InterPro DOMAIN/s: X8 (InterPro:IPR012946), Glycoside hydrolase, catalytic core (InterPro:IPR017853), Glycoside hydrolase, family 17 (InterPro:IPR000490), Glycoside hy…
Sp1_comp1001649_c0_seq1	803	.	G	A	44	.	DP=17;VDB=0.0190;AF1=0.5;AC1=1;DP4=6,3,3,2;MQ=45;FQ=47;PV4=1,0.01,1,1	GT:PL:GQ	0/1:74,0,175:77	Sp1_comp1001649_c0_seq1	803	.	G	A	223.81	PASS	AC=2;AF=0.333;AN=6;BaseQRankSum=0.609;DP=33;Dels=0.00;FS=1.619;HaplotypeScore=1.7882;MLEAC=2;MLEAF=0.333;MQ=60.00;MQ0=0;MQRankSum=-0.203;QD=6.78;ReadPosRankSum=1.693	GT:AD:DP:GQ:MLPSAC:MLPSAF:PL	0/0/0/0/1/1:25,8:33:3:2:0.333:248,3,0,13,42,100,2147483647	SG	846	gi|508776352|gb|EOY23608.1|	O-Glycosyl hydrolases family 17 protein [Theobroma cacao]	AT5G24318.1	O-Glycosyl hydrolases family 17 protein		O-Glycosyl hydrolases family 17 protein; FUNCTIONS IN: cation binding, hydrolase activity, hydrolyzing O-glycosyl compounds, catalytic activity; INVOLVED IN: carbohydrate metabolic process; LOCATED IN: endomembrane system; CONTAINS InterPro DOMAIN/s: X8 (InterPro:IPR012946), Glycoside hydrolase, catalytic core (InterPro:IPR017853), Glycoside hydrolase, family 17 (InterPro:IPR000490), Glycoside hy…
Sp1_comp1001649_c0_seq1	111	.	C	T	308.96	PASS	AC=5;AF=0.833;AN=6;BaseQRankSum=0.099;DP=13;Dels=0.00;FS=0.000;HaplotypeScore=1.9988;MLEAC=5;MLEAF=0.833;MQ=60.00;MQ0=0;MQRankSum=-0.099;QD=23.77;ReadPosRankSum=0.493	GT:AD:DP:GQ:MLPSAC:MLPSAF:PL	0/1/1/1/1/1:2,11:13:3:5:0.833:333,49,24,10,3,0,59											GATK	846	gi|508776352|gb|EOY23608.1|	O-Glycosyl hydrolases family 17 protein [Theobroma cacao]	AT5G24318.1	O-Glycosyl hydrolases family 17 protein		O-Glycosyl hydrolases family 17 protein; FUNCTIONS IN: cation binding, hydrolase activity, hydrolyzing O-glycosyl compounds, catalytic activity; INVOLVED IN: carbohydrate metabolic process; LOCATED IN: endomembrane system; CONTAINS InterPro DOMAIN/s: X8 (InterPro:IPR012946), Glycoside hydrolase, catalytic core (InterPro:IPR017853), Glycoside hydrolase, family 17 (InterPro:IPR000490), Glycoside hy…
Sp1_comp1001649_c0_seq1	134	.	C	T	60.55	PASS	AC=1;AF=0.167;AN=6;BaseQRankSum=-0.653;DP=22;Dels=0.00;FS=0.000;HaplotypeScore=10.9928;MLEAC=1;MLEAF=0.167;MQ=60.00;MQ0=0;MQRankSum=-0.452;QD=2.75;ReadPosRankSum=-0.251	GT:AD:DP:GQ:MLPSAC:MLPSAF:PL	0/0/0/0/0/1:19,3:22:8:1:0.167:86,0,8,26,54,105,2147483647											GATK	846	gi|508776352|gb|EOY23608.1|	O-Glycosyl hydrolases family 17 protein [Theobroma cacao]	AT5G24318.1	O-Glycosyl hydrolases family 17 protein		O-Glycosyl hydrolases family 17 protein; FUNCTIONS IN: cation binding, hydrolase activity, hydrolyzing O-glycosyl compounds, catalytic activity; INVOLVED IN: carbohydrate metabolic process; LOCATED IN: endomembrane system; CONTAINS InterPro DOMAIN/s: X8 (InterPro:IPR012946), Glycoside hydrolase, catalytic core (InterPro:IPR017853), Glycoside hydrolase, family 17 (InterPro:IPR000490), Glycoside hy…
Sp1_comp1001649_c0_seq1	140	.	C	T	97.89		AC=1;AF=0.167;AN=6;BaseQRankSum=0.569;DP=24;Dels=0.00;FS=1.999;HaplotypeScore=14.9912;MLEAC=1;MLEAF=0.167;MQ=60.00;MQ0=0;MQRankSum=-0.711;QD=4.08;ReadPosRankSum=-1.137	GT:AD:DP:GQ:MLPSAC:MLPSAF:PL	0/0/0/0/0/1:19,5:24:6:1:0.167:123,0,6,23,52,105,2147483647											GATK	846	gi|508776352|gb|EOY23608.1|	O-Glycosyl hydrolases family 17 protein [Theobroma cacao]	AT5G24318.1	O-Glycosyl hydrolases family 17 protein		O-Glycosyl hydrolases family 17 protein; FUNCTIONS IN: cation binding, hydrolase activity, hydrolyzing O-glycosyl compounds, catalytic activity; INVOLVED IN: carbohydrate metabolic process; LOCATED IN: endomembrane system; CONTAINS InterPro DOMAIN/s: X8 (InterPro:IPR012946), Glycoside hydrolase, catalytic core (InterPro:IPR017853), Glycoside hydrolase, family 17 (InterPro:IPR000490), Glycoside hy…
Sp1_comp1001649_c0_seq1	164	.	C	T	144.88	PASS	AC=1;AF=0.167;AN=6;BaseQRankSum=2.325;DP=32;Dels=0.00;FS=0.000;HaplotypeScore=0.0000;MLEAC=1;MLEAF=0.167;MQ=60.00;MQ0=0;MQRankSum=-0.456;QD=4.53;ReadPosRankSum=-1.003	GT:AD:DP:GQ:MLPSAC:MLPSAF:PL	0/0/0/0/0/1:25,7:32:6:1:0.167:170,0,6,27,63,2147483647,2147483647											GATK	846	gi|508776352|gb|EOY23608.1|	O-Glycosyl hydrolases family 17 protein [Theobroma cacao]	AT5G24318.1	O-Glycosyl hydrolases family 17 protein		O-Glycosyl hydrolases family 17 protein; FUNCTIONS IN: cation binding, hydrolase activity, hydrolyzing O-glycosyl compounds, catalytic activity; INVOLVED IN: carbohydrate metabolic process; LOCATED IN: endomembrane system; CONTAINS InterPro DOMAIN/s: X8 (InterPro:IPR012946), Glycoside hydrolase, catalytic core (InterPro:IPR017853), Glycoside hydrolase, family 17 (InterPro:IPR000490), Glycoside hy…
Sp1_comp1001649_c0_seq1	385	.	G	A	83.32	PASS	AC=1;AF=0.167;AN=6;BaseQRankSum=-0.480;DP=28;Dels=0.00;FS=1.946;HaplotypeScore=10.9696;MLEAC=1;MLEAF=0.167;MQ=60.00;MQ0=0;MQRankSum=1.500;QD=2.98;ReadPosRankSum=-0.540	GT:AD:DP:GQ:MLPSAC:MLPSAF:PL	0/0/0/0/0/1:23,5:28:10:1:0.167:109,0,10,32,67,2147483647,2147483647											GATK	846	gi|508776352|gb|EOY23608.1|	O-Glycosyl hydrolases family 17 protein [Theobroma cacao]	AT5G24318.1	O-Glycosyl hydrolases family 17 protein		O-Glycosyl hydrolases family 17 protein; FUNCTIONS IN: cation binding, hydrolase activity, hydrolyzing O-glycosyl compounds, catalytic activity; INVOLVED IN: carbohydrate metabolic process; LOCATED IN: endomembrane system; CONTAINS InterPro DOMAIN/s: X8 (InterPro:IPR012946), Glycoside hydrolase, catalytic core (InterPro:IPR017853), Glycoside hydrolase, family 17 (InterPro:IPR000490), Glycoside hy…
Sp1_comp1001649_c0_seq1	388	.	C	T	54.04		AC=1;AF=0.167;AN=6;BaseQRankSum=0.917;DP=29;Dels=0.00;FS=2.235;HaplotypeScore=11.9682;MLEAC=1;MLEAF=0.167;MQ=60.00;MQ0=0;MQRankSum=-0.601;QD=1.86;ReadPosRankSum=0.095	GT:AD:DP:GQ:MLPSAC:MLPSAF:PL	0/0/0/0/0/1:25,4:29:15:1:0.167:80,0,15,41,81,2147483647,2147483647											GATK	846	gi|508776352|gb|EOY23608.1|	O-Glycosyl hydrolases family 17 protein [Theobroma cacao]	AT5G24318.1	O-Glycosyl hydrolases family 17 protein		O-Glycosyl hydrolases family 17 protein; FUNCTIONS IN: cation binding, hydrolase activity, hydrolyzing O-glycosyl compounds, catalytic activity; INVOLVED IN: carbohydrate metabolic process; LOCATED IN: endomembrane system; CONTAINS InterPro DOMAIN/s: X8 (InterPro:IPR012946), Glycoside hydrolase, catalytic core (InterPro:IPR017853), Glycoside hydrolase, family 17 (InterPro:IPR000490), Glycoside hy…
Sp1_comp1001649_c0_seq1	404	.	C	T	53.92	PASS	AC=1;AF=0.167;AN=6;BaseQRankSum=-0.503;DP=20;Dels=0.00;FS=5.798;HaplotypeScore=0.9967;MLEAC=1;MLEAF=0.167;MQ=60.00;MQ0=0;MQRankSum=-0.503;QD=2.70;ReadPosRankSum=-0.503	GT:AD:DP:GQ:MLPSAC:MLPSAF:PL	0/0/0/0/0/1:17,3:20:6:1:0.167:79,0,6,19,42,84,2147483647											GATK	846	gi|508776352|gb|EOY23608.1|	O-Glycosyl hydrolases family 17 protein [Theobroma cacao]	AT5G24318.1	O-Glycosyl hydrolases family 17 protein		O-Glycosyl hydrolases family 17 protein; FUNCTIONS IN: cation binding, hydrolase activity, hydrolyzing O-glycosyl compounds, catalytic activity; INVOLVED IN: carbohydrate metabolic process; LOCATED IN: endomembrane system; CONTAINS InterPro DOMAIN/s: X8 (InterPro:IPR012946), Glycoside hydrolase, catalytic core (InterPro:IPR017853), Glycoside hydrolase, family 17 (InterPro:IPR000490), Glycoside hy…
Sp1_comp1001649_c0_seq1	493	.	C	T	103.11		AC=1;AF=0.167;AN=6;BaseQRankSum=-0.718;DP=28;Dels=0.00;FS=0.000;HaplotypeScore=17.5916;MLEAC=1;MLEAF=0.167;MQ=60.00;MQ0=0;MQRankSum=-0.094;QD=3.68;ReadPosRankSum=1.155	GT:AD:DP:GQ:MLPSAC:MLPSAF:PL	0/0/0/0/0/1:23,5:28:5:1:0.167:128,0,5,23,53,112,2147483647											GATK	846	gi|508776352|gb|EOY23608.1|	O-Glycosyl hydrolases family 17 protein [Theobroma cacao]	AT5G24318.1	O-Glycosyl hydrolases family 17 protein		O-Glycosyl hydrolases family 17 protein; FUNCTIONS IN: cation binding, hydrolase activity, hydrolyzing O-glycosyl compounds, catalytic activity; INVOLVED IN: carbohydrate metabolic process; LOCATED IN: endomembrane system; CONTAINS InterPro DOMAIN/s: X8 (InterPro:IPR012946), Glycoside hydrolase, catalytic core (InterPro:IPR017853), Glycoside hydrolase, family 17 (InterPro:IPR000490), Glycoside hy…
Sp1_comp1001649_c0_seq1	503	.	C	T	76.32		AC=1;AF=0.167;AN=6;BaseQRankSum=-1.194;DP=28;Dels=0.00;FS=0.000;HaplotypeScore=15.1454;MLEAC=1;MLEAF=0.167;MQ=60.00;MQ0=0;MQRankSum=-0.990;QD=2.73;ReadPosRankSum=2.218	GT:AD:DP:GQ:MLPSAC:MLPSAF:PL	0/0/0/0/0/1:23,4:28:10:1:0.167:102,0,10,32,67,2147483647,2147483647											GATK	846	gi|508776352|gb|EOY23608.1|	O-Glycosyl hydrolases family 17 protein [Theobroma cacao]	AT5G24318.1	O-Glycosyl hydrolases family 17 protein		O-Glycosyl hydrolases family 17 protein; FUNCTIONS IN: cation binding, hydrolase activity, hydrolyzing O-glycosyl compounds, catalytic activity; INVOLVED IN: carbohydrate metabolic process; LOCATED IN: endomembrane system; CONTAINS InterPro DOMAIN/s: X8 (InterPro:IPR012946), Glycoside hydrolase, catalytic core (InterPro:IPR017853), Glycoside hydrolase, family 17 (InterPro:IPR000490), Glycoside hy…
Sp1_comp1001649_c0_seq1	509	.	G	A	424.71	PASS	AC=3;AF=0.500;AN=6;BaseQRankSum=-0.381;DP=24;Dels=0.00;FS=3.796;HaplotypeScore=4.5750;MLEAC=3;MLEAF=0.500;MQ=60.00;MQ0=0;MQRankSum=-2.020;QD=17.70;ReadPosRankSum=3.367	GT:AD:DP:GQ:MLPSAC:MLPSAF:PL	0/0/0/1/1/1:10,14:24:1:3:0.500:448,40,10,0,1,19,330											GATK	846	gi|508776352|gb|EOY23608.1|	O-Glycosyl hydrolases family 17 protein [Theobroma cacao]	AT5G24318.1	O-Glycosyl hydrolases family 17 protein		O-Glycosyl hydrolases family 17 protein; FUNCTIONS IN: cation binding, hydrolase activity, hydrolyzing O-glycosyl compounds, catalytic activity; INVOLVED IN: carbohydrate metabolic process; LOCATED IN: endomembrane system; CONTAINS InterPro DOMAIN/s: X8 (InterPro:IPR012946), Glycoside hydrolase, catalytic core (InterPro:IPR017853), Glycoside hydrolase, family 17 (InterPro:IPR000490), Glycoside hy…
Sp1_comp1001649_c0_seq1	511	.	T	C	460.09	PASS	AC=3;AF=0.500;AN=6;BaseQRankSum=0.630;DP=25;Dels=0.00;FS=3.949;HaplotypeScore=4.5750;MLEAC=3;MLEAF=0.500;MQ=59.47;MQ0=0;MQRankSum=-1.122;QD=18.40;ReadPosRankSum=3.422	GT:AD:DP:GQ:MLPSAC:MLPSAF:PL	0/0/0/1/1/1:11,14:25:0:3:0.500:483,45,12,0,0,17,320											GATK	846	gi|508776352|gb|EOY23608.1|	O-Glycosyl hydrolases family 17 protein [Theobroma cacao]	AT5G24318.1	O-Glycosyl hydrolases family 17 protein		O-Glycosyl hydrolases family 17 protein; FUNCTIONS IN: cation binding, hydrolase activity, hydrolyzing O-glycosyl compounds, catalytic activity; INVOLVED IN: carbohydrate metabolic process; LOCATED IN: endomembrane system; CONTAINS InterPro DOMAIN/s: X8 (InterPro:IPR012946), Glycoside hydrolase, catalytic core (InterPro:IPR017853), Glycoside hydrolase, family 17 (InterPro:IPR000490), Glycoside hy…
Sp1_comp1001649_c0_seq1	536	.	G	A	79.7	PASS	AC=1;AF=0.167;AN=6;BaseQRankSum=-1.561;DP=27;Dels=0.00;FS=2.021;HaplotypeScore=0.0000;MLEAC=1;MLEAF=0.167;MQ=59.51;MQ0=0;MQRankSum=0.260;QD=2.95;ReadPosRankSum=-0.846	GT:AD:DP:GQ:MLPSAC:MLPSAF:PL	0/0/0/0/0/1:22,5:27:7:1:0.167:105,0,7,25,56,112,2147483647											GATK	846	gi|508776352|gb|EOY23608.1|	O-Glycosyl hydrolases family 17 protein [Theobroma cacao]	AT5G24318.1	O-Glycosyl hydrolases family 17 protein		O-Glycosyl hydrolases family 17 protein; FUNCTIONS IN: cation binding, hydrolase activity, hydrolyzing O-glycosyl compounds, catalytic activity; INVOLVED IN: carbohydrate metabolic process; LOCATED IN: endomembrane system; CONTAINS InterPro DOMAIN/s: X8 (InterPro:IPR012946), Glycoside hydrolase, catalytic core (InterPro:IPR017853), Glycoside hydrolase, family 17 (InterPro:IPR000490), Glycoside hy…
Sp1_comp1001649_c0_seq1	68	.	A	G	308.85	PASS	AC=5;AF=0.833;AN=6;BaseQRankSum=1.061;DP=12;Dels=0.00;FS=0.000;HaplotypeScore=1.9997;MLEAC=4;MLEAF=0.667;MQ=60.00;MQ0=0;MQRankSum=-0.589;QD=25.74;ReadPosRankSum=0.118	GT:AD:DP:GQ:MLPSAC:MLPSAF:PL	0/1/1/1/1/1:2,9:12:5:5:0.833:313,49,26,13,5,0,19											GATK	846	gi|508776352|gb|EOY23608.1|	O-Glycosyl hydrolases family 17 protein [Theobroma cacao]	AT5G24318.1	O-Glycosyl hydrolases family 17 protein		O-Glycosyl hydrolases family 17 protein; FUNCTIONS IN: cation binding, hydrolase activity, hydrolyzing O-glycosyl compounds, catalytic activity; INVOLVED IN: carbohydrate metabolic process; LOCATED IN: endomembrane system; CONTAINS InterPro DOMAIN/s: X8 (InterPro:IPR012946), Glycoside hydrolase, catalytic core (InterPro:IPR017853), Glycoside hydrolase, family 17 (InterPro:IPR000490), Glycoside hy…
Sp1_comp1001649_c0_seq1	773	.	G	A	97.7	PASS	AC=1;AF=0.167;AN=6;BaseQRankSum=-0.052;DP=34;Dels=0.00;FS=1.862;HaplotypeScore=3.3586;MLEAC=1;MLEAF=0.167;MQ=60.00;MQ0=0;MQRankSum=-0.311;QD=2.87;ReadPosRankSum=2.024	GT:AD:DP:GQ:MLPSAC:MLPSAF:PL	0/0/0/0/0/1:29,5:34:7:1:0.167:123,0,7,27,61,2147483647,2147483647											GATK	846	gi|508776352|gb|EOY23608.1|	O-Glycosyl hydrolases family 17 protein [Theobroma cacao]	AT5G24318.1	O-Glycosyl hydrolases family 17 protein		O-Glycosyl hydrolases family 17 protein; FUNCTIONS IN: cation binding, hydrolase activity, hydrolyzing O-glycosyl compounds, catalytic activity; INVOLVED IN: carbohydrate metabolic process; LOCATED IN: endomembrane system; CONTAINS InterPro DOMAIN/s: X8 (InterPro:IPR012946), Glycoside hydrolase, catalytic core (InterPro:IPR017853), Glycoside hydrolase, family 17 (InterPro:IPR000490), Glycoside hy…
Sp1_comp1001649_c0_seq1	779	.	T	C	107.42	PASS	AC=1;AF=0.167;AN=6;BaseQRankSum=0.725;DP=33;Dels=0.00;FS=1.922;HaplotypeScore=3.3586;MLEAC=1;MLEAF=0.167;MQ=60.00;MQ0=0;MQRankSum=0.940;QD=3.26;ReadPosRankSum=1.477	GT:AD:DP:GQ:MLPSAC:MLPSAF:PL	0/0/0/0/0/1:27,6:33:9:1:0.167:133,0,9,32,69,2147483647,2147483647											GATK	846	gi|508776352|gb|EOY23608.1|	O-Glycosyl hydrolases family 17 protein [Theobroma cacao]	AT5G24318.1	O-Glycosyl hydrolases family 17 protein		O-Glycosyl hydrolases family 17 protein; FUNCTIONS IN: cation binding, hydrolase activity, hydrolyzing O-glycosyl compounds, catalytic activity; INVOLVED IN: carbohydrate metabolic process; LOCATED IN: endomembrane system; CONTAINS InterPro DOMAIN/s: X8 (InterPro:IPR012946), Glycoside hydrolase, catalytic core (InterPro:IPR017853), Glycoside hydrolase, family 17 (InterPro:IPR000490), Glycoside hy…
Sp1_comp1001649_c0_seq1	827	.	C	T	53.01		AC=1;AF=0.167;AN=6;BaseQRankSum=-1.068;DP=32;Dels=0.00;FS=0.000;HaplotypeScore=1.5226;MLEAC=1;MLEAF=0.167;MQ=58.95;MQ0=0;MQRankSum=0.458;QD=1.66;ReadPosRankSum=0.336	GT:AD:DP:GQ:MLPSAC:MLPSAF:PL	0/0/0/0/0/1:28,4:32:16:1:0.167:79,0,16,43,85,2147483647,2147483647											GATK	846	gi|508776352|gb|EOY23608.1|	O-Glycosyl hydrolases family 17 protein [Theobroma cacao]	AT5G24318.1	O-Glycosyl hydrolases family 17 protein		O-Glycosyl hydrolases family 17 protein; FUNCTIONS IN: cation binding, hydrolase activity, hydrolyzing O-glycosyl compounds, catalytic activity; INVOLVED IN: carbohydrate metabolic process; LOCATED IN: endomembrane system; CONTAINS InterPro DOMAIN/s: X8 (InterPro:IPR012946), Glycoside hydrolase, catalytic core (InterPro:IPR017853), Glycoside hydrolase, family 17 (InterPro:IPR000490), Glycoside hy…
Sp1_comp1001649_c0_seq1	481	.	T	C	63	.	DP=11;VDB=0.0322;AF1=0.5;AC1=1;DP4=2,2,2,3;MQ=43;FQ=60.6;PV4=1,0.3,0.005,1	GT:PL:GQ	0/1:93,0,89:91											SAM	846	gi|508776352|gb|EOY23608.1|	O-Glycosyl hydrolases family 17 protein [Theobroma cacao]	AT5G24318.1	O-Glycosyl hydrolases family 17 protein		O-Glycosyl hydrolases family 17 protein; FUNCTIONS IN: cation binding, hydrolase activity, hydrolyzing O-glycosyl compounds, catalytic activity; INVOLVED IN: carbohydrate metabolic process; LOCATED IN: endomembrane system; CONTAINS InterPro DOMAIN/s: X8 (InterPro:IPR012946), Glycoside hydrolase, catalytic core (InterPro:IPR017853), Glycoside hydrolase, family 17 (InterPro:IPR000490), Glycoside hy…
Sp1_comp1001678_c0_seq1	111	.	A	C	8.44	.	DP=4;VDB=0.0204;AF1=1;AC1=2;DP4=0,0,0,2;MQ=31;FQ=-33	GT:PL:GQ	1/1:39,6,0:8	Sp1_comp1001678_c0_seq1	111	.	A	C	94.16	PASS	AC=6;AF=1.00;AN=6;DP=5;Dels=0.00;FS=0.000;HaplotypeScore=1.7884;MLEAC=6;MLEAF=1.00;MQ=60.00;MQ0=0;QD=18.83	GT:AD:DP:GQ:MLPSAC:MLPSAF:PL	1/1/1/1/1/1:0,5:5:2:6:1.00:117,23,14,9,5,2,0	SG	341	gi|460415871|ref|XP_004253277.1|	PREDICTED: uncharacterized protein LOC101244169 [Solanum lycopersicum]	No hit in this database
Sp1_comp1001678_c0_seq1	186	.	C	T	7.8	.	DP=8;VDB=0.0208;AF1=0.5;AC1=1;DP4=4,1,1,2;MQ=45;FQ=10.4;PV4=0.46,2.5e-08,1,1	GT:PL:GQ	0/1:37,0,114:39	Sp1_comp1001678_c0_seq1	186	.	C	T	90.81	PASS	AC=2;AF=0.333;AN=6;BaseQRankSum=1.517;DP=8;Dels=0.00;FS=3.332;HaplotypeScore=2.9992;MLEAC=2;MLEAF=0.333;MQ=60.00;MQ0=0;MQRankSum=0.956;QD=11.35;ReadPosRankSum=0.322	GT:AD:DP:GQ:MLPSAC:MLPSAF:PL	0/0/0/0/1/1:5,3:8:1:2:0.333:113,4,0,1,6,18,200	SG	341	gi|460415871|ref|XP_004253277.1|	PREDICTED: uncharacterized protein LOC101244169 [Solanum lycopersicum]	No hit in this database
Sp1_comp1001678_c0_seq1	286	.	G	C	120	.	DP=6;VDB=0.0099;AF1=1;AC1=2;DP4=0,0,2,3;MQ=41;FQ=-42	GT:PL:GQ	1/1:153,15,0:27	Sp1_comp1001678_c0_seq1	286	.	G	C	303.03	PASS	AC=6;AF=1.00;AN=6;DP=10;Dels=0.00;FS=0.000;HaplotypeScore=0.0000;MLEAC=6;MLEAF=1.00;MQ=59.80;MQ0=0;QD=30.30	GT:AD:DP:GQ:MLPSAC:MLPSAF:PL	1/1/1/1/1/1:0,10:10:6:6:1.00:328,62,38,24,14,6,0	SG	341	gi|460415871|ref|XP_004253277.1|	PREDICTED: uncharacterized protein LOC101244169 [Solanum lycopersicum]	No hit in this database
Sp1_comp1001678_c0_seq1	320	.	G	A	28.8	.	DP=2;VDB=0.0192;AF1=1;AC1=2;DP4=0,0,0,2;MQ=33;FQ=-33	GT:PL:GQ	1/1:60,6,0:10	Sp1_comp1001678_c0_seq1	320	.	G	A	192.75	PASS	AC=5;AF=0.833;AN=6;BaseQRankSum=0.736;DP=6;Dels=0.00;FS=0.000;HaplotypeScore=1.9995;MLEAC=5;MLEAF=0.833;MQ=59.67;MQ0=0;MQRankSum=0.736;QD=32.12;ReadPosRankSum=0.736	GT:AD:DP:GQ:MLPSAC:MLPSAF:PL	0/1/1/1/1/1:1,5:6:2:5:0.833:216,28,14,6,2,0,30	SG	341	gi|460415871|ref|XP_004253277.1|	PREDICTED: uncharacterized protein LOC101244169 [Solanum lycopersicum]	No hit in this database
Sp1_comp1001678_c0_seq1	143	.	T	G	49.22	LowQual	AC=2;AF=0.333;AN=6;BaseQRankSum=1.517;DP=8;Dels=0.00;FS=0.000;HaplotypeScore=0.0000;MLEAC=2;MLEAF=0.333;MQ=60.00;MQ0=0;MQRankSum=0.956;QD=6.15;ReadPosRankSum=0.684	GT:AD:DP:GQ:MLPSAC:MLPSAF:PL	0/0/0/0/1/1:5,3:8:1:2:0.333:71,2,0,1,6,16,155											GATK	341	gi|460415871|ref|XP_004253277.1|	PREDICTED: uncharacterized protein LOC101244169 [Solanum lycopersicum]	No hit in this database
Sp1_comp1001678_c0_seq1	184	.	A	G	45.82	LowQual	AC=1;AF=0.167;AN=6;BaseQRankSum=-0.572;DP=8;Dels=0.00;FS=0.000;HaplotypeScore=2.9992;MLEAC=1;MLEAF=0.167;MQ=60.00;MQ0=0;MQRankSum=-1.067;QD=5.73;ReadPosRankSum=-0.572	GT:AD:DP:GQ:MLPSAC:MLPSAF:PL	0/0/0/0/0/1:6,2:8:0:1:0.167:68,0,0,4,12,28,236											GATK	341	gi|460415871|ref|XP_004253277.1|	PREDICTED: uncharacterized protein LOC101244169 [Solanum lycopersicum]	No hit in this database
Sp1_comp1001678_c0_seq1	202	.	C	G	38.06	LowQual	AC=1;AF=0.167;AN=6;BaseQRankSum=-0.895;DP=10;Dels=0.00;FS=0.000;HaplotypeScore=0.0000;MLEAC=1;MLEAF=0.167;MQ=60.00;MQ0=0;MQRankSum=-0.296;QD=3.81;ReadPosRankSum=-0.731	GT:AD:DP:GQ:MLPSAC:MLPSAF:PL	0/0/0/0/0/1:7,3:10:1:1:0.167:61,0,1,6,16,35,274											GATK	341	gi|460415871|ref|XP_004253277.1|	PREDICTED: uncharacterized protein LOC101244169 [Solanum lycopersicum]	No hit in this database
Sp1_comp1001678_c0_seq1	211	.	C	A	65.46	PASS	AC=1;AF=0.167;AN=6;BaseQRankSum=-0.925;DP=12;Dels=0.00;FS=0.000;HaplotypeScore=0.9989;MLEAC=1;MLEAF=0.167;MQ=60.00;MQ0=0;MQRankSum=-0.555;QD=5.45;ReadPosRankSum=0.925	GT:AD:DP:GQ:MLPSAC:MLPSAF:PL	0/0/0/0/0/1:9,3:12:0:1:0.167:88,0,0,6,18,42,340											GATK	341	gi|460415871|ref|XP_004253277.1|	PREDICTED: uncharacterized protein LOC101244169 [Solanum lycopersicum]	No hit in this database
Sp1_comp1001678_c0_seq1	241	.	T	G	77.32	PASS	AC=2;AF=0.333;AN=6;BaseQRankSum=0.382;DP=11;Dels=0.00;FS=0.000;HaplotypeScore=0.0000;MLEAC=2;MLEAF=0.333;MQ=60.00;MQ0=0;MQRankSum=-0.566;QD=7.03;ReadPosRankSum=1.377	GT:AD:DP:GQ:MLPSAC:MLPSAF:PL	0/0/0/0/1/1:8,3:11:2:2:0.333:100,2,0,3,12,30,263											GATK	341	gi|460415871|ref|XP_004253277.1|	PREDICTED: uncharacterized protein LOC101244169 [Solanum lycopersicum]	No hit in this database
Sp1_comp1001678_c0_seq1	245	.	C	G	77.21	PASS	AC=2;AF=0.333;AN=6;BaseQRankSum=-0.382;DP=11;Dels=0.00;FS=0.000;HaplotypeScore=0.0000;MLEAC=2;MLEAF=0.333;MQ=60.00;MQ0=0;MQRankSum=-0.382;QD=7.02;ReadPosRankSum=1.377	GT:AD:DP:GQ:MLPSAC:MLPSAF:PL	0/0/0/0/1/1:8,3:11:1:2:0.333:100,1,0,5,15,36,305											GATK	341	gi|460415871|ref|XP_004253277.1|	PREDICTED: uncharacterized protein LOC101244169 [Solanum lycopersicum]	No hit in this database
Sp1_comp1001678_c0_seq1	266	.	A	T	40.06	LowQual	AC=1;AF=0.167;AN=6;BaseQRankSum=0.480;DP=10;Dels=0.00;FS=0.000;HaplotypeScore=0.0000;MLEAC=1;MLEAF=0.167;MQ=60.00;MQ0=0;MQRankSum=0.000;QD=4.01;ReadPosRankSum=0.898	GT:AD:DP:GQ:MLPSAC:MLPSAF:PL	0/0/0/0/0/1:8,2:10:1:1:0.167:63,0,1,6,16,35,270											GATK	341	gi|460415871|ref|XP_004253277.1|	PREDICTED: uncharacterized protein LOC101244169 [Solanum lycopersicum]	No hit in this database
Sp1_comp1001678_c0_seq1	275	.	G	A	33.46	LowQual	AC=1;AF=0.167;AN=6;BaseQRankSum=0.480;DP=10;Dels=0.00;FS=0.000;HaplotypeScore=0.0000;MLEAC=1;MLEAF=0.167;MQ=59.80;MQ0=0;MQRankSum=0.480;QD=3.35;ReadPosRankSum=0.480	GT:AD:DP:GQ:MLPSAC:MLPSAF:PL	0/0/0/0/0/1:8,2:10:2:1:0.167:57,0,2,8,20,42,295											GATK	341	gi|460415871|ref|XP_004253277.1|	PREDICTED: uncharacterized protein LOC101244169 [Solanum lycopersicum]	No hit in this database
Sp1_comp1001678_c0_seq1	295	.	G	A	33.46	LowQual	AC=1;AF=0.167;AN=6;BaseQRankSum=-0.480;DP=10;Dels=0.00;FS=0.000;HaplotypeScore=0.0000;MLEAC=1;MLEAF=0.167;MQ=59.80;MQ0=0;MQRankSum=0.480;QD=3.35;ReadPosRankSum=-0.898	GT:AD:DP:GQ:MLPSAC:MLPSAF:PL	0/0/0/0/0/1:8,2:10:2:1:0.167:57,0,2,8,20,42,304											GATK	341	gi|460415871|ref|XP_004253277.1|	PREDICTED: uncharacterized protein LOC101244169 [Solanum lycopersicum]	No hit in this database
Sp1_comp1001678_c0_seq1	310	.	A	G	239.4	PASS	AC=6;AF=1.00;AN=6;DP=6;Dels=0.00;FS=0.000;HaplotypeScore=0.0000;MLEAC=6;MLEAF=1.00;MQ=59.67;MQ0=0;QD=34.43	GT:AD:DP:GQ:MLPSAC:MLPSAF:PL	1/1/1/1/1/1:0,6:6:5:6:1.00:264,47,29,18,11,5,0											GATK	341	gi|460415871|ref|XP_004253277.1|	PREDICTED: uncharacterized protein LOC101244169 [Solanum lycopersicum]	No hit in this database
Sp1_comp1001678_c0_seq1	338	.	G	A	57.71	PASS	AC=6;AF=1.00;AN=6;DP=3;Dels=0.00;FS=0.000;HaplotypeScore=0.0000;MLEAC=6;MLEAF=1.00;MQ=60.00;MQ0=0;QD=19.24	GT:AD:DP:GQ:MLPSAC:MLPSAF:PL	1/1/1/1/1/1:0,3:3:2:6:1.00:80,16,10,6,4,2,0											GATK	341	gi|460415871|ref|XP_004253277.1|	PREDICTED: uncharacterized protein LOC101244169 [Solanum lycopersicum]	No hit in this database
Sp1_comp1001678_c0_seq1	25	.	A	C	102	.	DP=4;VDB=0.0007;AF1=1;AC1=2;DP4=0,0,3,1;MQ=60;FQ=-39	GT:PL:GQ	1/1:134,12,0:21											SAM	341	gi|460415871|ref|XP_004253277.1|	PREDICTED: uncharacterized protein LOC101244169 [Solanum lycopersicum]	No hit in this database
Sp1_comp1001678_c0_seq1	31	.	C	T	54	.	DP=4;VDB=0.0000;AF1=0.501;AC1=1;DP4=1,0,2,1;MQ=60;FQ=-4.75;PV4=1,0.11,1,1	GT:PL:GQ	0/1:84,0,24:27											SAM	341	gi|460415871|ref|XP_004253277.1|	PREDICTED: uncharacterized protein LOC101244169 [Solanum lycopersicum]	No hit in this database
Sp1_comp1001719_c0_seq1	440	.	G	A	18.1	.	DP=3;VDB=0.0124;AF1=0.5002;AC1=1;DP4=1,0,1,1;MQ=47;FQ=4.73;PV4=1,0.026,0.17,1	GT:PL:GQ	0/1:48,0,30:33	Sp1_comp1001719_c0_seq1	440	.	G	A	43.02	LowQual	AC=4;AF=0.667;AN=6;BaseQRankSum=-0.736;DP=3;Dels=0.00;FS=0.000;HaplotypeScore=0.0000;MLEAC=4;MLEAF=0.667;MQ=60.00;MQ0=0;MQRankSum=-0.736;QD=14.34;ReadPosRankSum=0.736	GT:AD:DP:GQ:MLPSAC:MLPSAF:PL	0/0/1/1/1/1:1,2:3:1:4:0.667:64,8,3,1,0,1,35	SG	592	gi|460398523|ref|XP_004244807.1|	PREDICTED: probable 9-cis-epoxycarotenoid dioxygenase NCED5, chloroplastic [Solanum lycopersicum]	AT1G30100.1	nine-cis-epoxycarotenoid dioxygenase 5	Encodes 9-cis-epoxycarotenoid dioxygenase, a key enzyme in the biosynthesis of abscisic acid. The expression of this gene increases during the first 6h of imbibition.	nine-cis-epoxycarotenoid dioxygenase 5 (NCED5); CONTAINS InterPro DOMAIN/s: Carotenoid oxygenase (InterPro:IPR004294); BEST Arabidopsis thaliana protein match is: nine-cis-epoxycarotenoid dioxygenase 2 (TAIR:AT4G18350.1); Has 2882 Blast hits to 2845 proteins in 494 species: Archae - 16; Bacteria - 802; Metazoa - 232; Fungi - 202; Plants - 893; Viruses - 0; Other Eukaryotes - 737 (source: NCBI BLi…
Sp1_comp1001719_c0_seq1	514	.	T	C	38	.	DP=3;VDB=0.0060;AF1=1;AC1=2;DP4=0,0,1,2;MQ=47;FQ=-36	GT:PL:GQ	1/1:70,9,0:16	Sp1_comp1001719_c0_seq1	514	.	T	C	137.4	PASS	AC=6;AF=1.00;AN=6;DP=5;Dels=0.00;FS=0.000;HaplotypeScore=0.0000;MLEAC=6;MLEAF=1.00;MQ=57.16;MQ0=0;QD=27.48	GT:AD:DP:GQ:MLPSAC:MLPSAF:PL	1/1/1/1/1/1:0,5:5:3:6:1.00:161,31,19,12,7,3,0	SG	592	gi|460398523|ref|XP_004244807.1|	PREDICTED: probable 9-cis-epoxycarotenoid dioxygenase NCED5, chloroplastic [Solanum lycopersicum]	AT1G30100.1	nine-cis-epoxycarotenoid dioxygenase 5	Encodes 9-cis-epoxycarotenoid dioxygenase, a key enzyme in the biosynthesis of abscisic acid. The expression of this gene increases during the first 6h of imbibition.	nine-cis-epoxycarotenoid dioxygenase 5 (NCED5); CONTAINS InterPro DOMAIN/s: Carotenoid oxygenase (InterPro:IPR004294); BEST Arabidopsis thaliana protein match is: nine-cis-epoxycarotenoid dioxygenase 2 (TAIR:AT4G18350.1); Has 2882 Blast hits to 2845 proteins in 494 species: Archae - 16; Bacteria - 802; Metazoa - 232; Fungi - 202; Plants - 893; Viruses - 0; Other Eukaryotes - 737 (source: NCBI BLi…
Sp1_comp1001719_c0_seq1	534	.	T	C	10.2	.	DP=3;VDB=0.0060;AF1=1;AC1=2;DP4=0,0,1,1;MQ=48;FQ=-33	GT:PL:GQ	1/1:41,6,0:8	Sp1_comp1001719_c0_seq1	534	.	T	C	177.83	PASS	AC=6;AF=1.00;AN=6;DP=5;Dels=0.00;FS=0.000;HaplotypeScore=0.0000;MLEAC=6;MLEAF=1.00;MQ=57.16;MQ0=0;QD=31.57	GT:AD:DP:GQ:MLPSAC:MLPSAF:PL	1/1/1/1/1/1:0,5:5:4:6:1.00:202,39,24,15,9,4,0	SG	592	gi|460398523|ref|XP_004244807.1|	PREDICTED: probable 9-cis-epoxycarotenoid dioxygenase NCED5, chloroplastic [Solanum lycopersicum]	AT1G30100.1	nine-cis-epoxycarotenoid dioxygenase 5	Encodes 9-cis-epoxycarotenoid dioxygenase, a key enzyme in the biosynthesis of abscisic acid. The expression of this gene increases during the first 6h of imbibition.	nine-cis-epoxycarotenoid dioxygenase 5 (NCED5); CONTAINS InterPro DOMAIN/s: Carotenoid oxygenase (InterPro:IPR004294); BEST Arabidopsis thaliana protein match is: nine-cis-epoxycarotenoid dioxygenase 2 (TAIR:AT4G18350.1); Has 2882 Blast hits to 2845 proteins in 494 species: Archae - 16; Bacteria - 802; Metazoa - 232; Fungi - 202; Plants - 893; Viruses - 0; Other Eukaryotes - 737 (source: NCBI BLi…
Sp1_comp1001719_c0_seq1	529	.	G	T	98.52	PASS	AC=5;AF=0.833;AN=6;BaseQRankSum=-0.731;DP=5;Dels=0.00;FS=0.000;HaplotypeScore=0.0000;MLEAC=5;MLEAF=0.833;MQ=57.16;MQ0=0;MQRankSum=0.731;QD=19.70;ReadPosRankSum=0.731	GT:AD:DP:GQ:MLPSAC:MLPSAF:PL	0/1/1/1/1/1:1,4:5:1:5:0.833:121,21,10,4,1,0,31											GATK	592	gi|460398523|ref|XP_004244807.1|	PREDICTED: probable 9-cis-epoxycarotenoid dioxygenase NCED5, chloroplastic [Solanum lycopersicum]	AT1G30100.1	nine-cis-epoxycarotenoid dioxygenase 5	Encodes 9-cis-epoxycarotenoid dioxygenase, a key enzyme in the biosynthesis of abscisic acid. The expression of this gene increases during the first 6h of imbibition.	nine-cis-epoxycarotenoid dioxygenase 5 (NCED5); CONTAINS InterPro DOMAIN/s: Carotenoid oxygenase (InterPro:IPR004294); BEST Arabidopsis thaliana protein match is: nine-cis-epoxycarotenoid dioxygenase 2 (TAIR:AT4G18350.1); Has 2882 Blast hits to 2845 proteins in 494 species: Archae - 16; Bacteria - 802; Metazoa - 232; Fungi - 202; Plants - 893; Viruses - 0; Other Eukaryotes - 737 (source: NCBI BLi…
Sp1_comp1001719_c0_seq1	531	.	G	C	106.52	PASS	AC=5;AF=0.833;AN=6;BaseQRankSum=-0.731;DP=5;Dels=0.00;FS=0.000;HaplotypeScore=0.0000;MLEAC=5;MLEAF=0.833;MQ=57.16;MQ0=0;MQRankSum=0.731;QD=21.30;ReadPosRankSum=0.731	GT:AD:DP:GQ:MLPSAC:MLPSAF:PL	0/1/1/1/1/1:1,4:5:1:5:0.833:129,21,10,4,1,0,35											GATK	592	gi|460398523|ref|XP_004244807.1|	PREDICTED: probable 9-cis-epoxycarotenoid dioxygenase NCED5, chloroplastic [Solanum lycopersicum]	AT1G30100.1	nine-cis-epoxycarotenoid dioxygenase 5	Encodes 9-cis-epoxycarotenoid dioxygenase, a key enzyme in the biosynthesis of abscisic acid. The expression of this gene increases during the first 6h of imbibition.	nine-cis-epoxycarotenoid dioxygenase 5 (NCED5); CONTAINS InterPro DOMAIN/s: Carotenoid oxygenase (InterPro:IPR004294); BEST Arabidopsis thaliana protein match is: nine-cis-epoxycarotenoid dioxygenase 2 (TAIR:AT4G18350.1); Has 2882 Blast hits to 2845 proteins in 494 species: Archae - 16; Bacteria - 802; Metazoa - 232; Fungi - 202; Plants - 893; Viruses - 0; Other Eukaryotes - 737 (source: NCBI BLi…
Sp1_comp1001737_c0_seq1	130	.	A	G	37	.	DP=11;VDB=0.0398;AF1=0.5;AC1=1;DP4=3,3,2,2;MQ=51;FQ=40;PV4=1,0.012,1,1	GT:PL:GQ	0/1:67,0,164:70	Sp1_comp1001737_c0_seq1	130	.	A	G	151.13	PASS	AC=3;AF=0.500;AN=6;BaseQRankSum=-0.387;DP=11;Dels=0.00;FS=0.000;HaplotypeScore=0.0000;MLEAC=3;MLEAF=0.500;MQ=60.00;MQ0=0;MQRankSum=-0.825;QD=13.74;ReadPosRankSum=0.387	GT:AD:DP:GQ:MLPSAC:MLPSAF:PL	0/0/0/1/1/1:5,6:11:3:3:0.500:174,13,3,0,3,13,179	SG	463	No hit in this database		No hit in this database
Sp1_comp1001737_c0_seq1	264	.	A	G	41	.	DP=11;VDB=0.0392;AF1=0.5;AC1=1;DP4=3,2,4,2;MQ=48;FQ=44;PV4=1,4e-08,0.18,0.22	GT:PL:GQ	0/1:71,0,143:74	Sp1_comp1001737_c0_seq1	264	.	A	G	213.5	PASS	AC=3;AF=0.500;AN=6;BaseQRankSum=0.689;DP=12;Dels=0.00;FS=0.000;HaplotypeScore=0.9665;MLEAC=3;MLEAF=0.500;MQ=60.00;MQ0=0;MQRankSum=-0.689;QD=17.79;ReadPosRankSum=0.135	GT:AD:DP:GQ:MLPSAC:MLPSAF:PL	0/0/0/1/1/1:5,7:12:1:3:0.500:236,18,4,0,1,11,189	SG	463	No hit in this database		No hit in this database
Sp1_comp1001737_c0_seq1	452	.	C	T	90.16	PASS	AC=6;AF=1.00;AN=6;DP=3;Dels=0.00;FS=0.000;HaplotypeScore=0.0000;MLEAC=6;MLEAF=1.00;MQ=60.00;MQ0=0;QD=30.05	GT:AD:DP:GQ:MLPSAC:MLPSAF:PL	1/1/1/1/1/1:0,3:3:2:6:1.00:113,23,14,9,5,2,0											GATK	463	No hit in this database		No hit in this database
Sp1_comp1001772_c0_seq1	144	.	A	T	202	.	DP=23;VDB=0.0140;AF1=1;AC1=2;DP4=0,0,10,12;MQ=42;FQ=-93	GT:PL:GQ	1/1:235,66,0:99	Sp1_comp1001772_c0_seq1	144	.	A	T	1206.92	PASS	AC=6;AF=1.00;AN=6;DP=37;Dels=0.00;FS=0.000;HaplotypeScore=0.0000;MLEAC=6;MLEAF=1.00;MQ=59.90;MQ0=0;QD=32.62	GT:AD:DP:GQ:MLPSAC:MLPSAF:PL	1/1/1/1/1/1:0,37:37:24:6:1.00:1233,233,143,90,53,24,0	SG	212	No hit in this database		No hit in this database
Sp1_comp1001772_c0_seq1	72	.	C	G	198	.	DP=38;VDB=0.0244;AF1=0.5;AC1=1;DP4=16,6,10,6;MQ=43;FQ=201;PV4=0.72,0.17,0.048,1	GT:PL:GQ	0/1:228,0,255:99	Sp1_comp1001772_c0_seq1	72	.	C	G	389.51	PASS	AC=2;AF=0.333;AN=6;BaseQRankSum=-0.391;DP=37;Dels=0.00;FS=0.000;HaplotypeScore=1.7339;MLEAC=2;MLEAF=0.333;MQ=59.87;MQ0=0;MQRankSum=0.642;QD=10.53;ReadPosRankSum=0.579	GT:AD:DP:GQ:MLPSAC:MLPSAF:PL	0/0/0/0/1/1:23,14:37:1:2:0.333:413,19,0,1,18,61,2147483647	SG	212	No hit in this database		No hit in this database
Sp1_comp1001772_c0_seq1	86	.	T	C	222	.	DP=39;VDB=0.0271;AF1=1;AC1=2;DP4=0,0,25,13;MQ=42;FQ=-141	GT:PL:GQ	1/1:255,114,0:99	Sp1_comp1001772_c0_seq1	86	.	T	C	1372.91	PASS	AC=6;AF=1.00;AN=6;DP=38;Dels=0.00;FS=0.000;HaplotypeScore=0.0000;MLEAC=6;MLEAF=1.00;MQ=59.90;MQ0=0;QD=30.16	GT:AD:DP:GQ:MLPSAC:MLPSAF:PL	1/1/1/1/1/1:0,38:38:26:6:1.00:1399,257,157,99,58,26,0	SG	212	No hit in this database		No hit in this database
Sp1_comp1001772_c0_seq1	134	.	C	A	766.96	PASS	AC=6;AF=1.00;AN=6;DP=36;Dels=0.00;FS=0.000;HaplotypeScore=0.0000;MLEAC=6;MLEAF=1.00;MQ=59.89;MQ0=0;QD=21.30	GT:AD:DP:GQ:MLPSAC:MLPSAF:PL	1/1/1/1/1/1:0,36:36:19:6:1.00:793,186,114,72,42,19,0											GATK	212	No hit in this database		No hit in this database
Sp1_comp1001772_c0_seq1	135	.	T	G	787.96	PASS	AC=6;AF=1.00;AN=6;DP=36;Dels=0.00;FS=0.000;HaplotypeScore=0.0000;MLEAC=6;MLEAF=1.00;MQ=59.89;MQ0=0;QD=21.89	GT:AD:DP:GQ:MLPSAC:MLPSAF:PL	1/1/1/1/1/1:0,36:36:19:6:1.00:814,186,114,72,42,19,0											GATK	212	No hit in this database		No hit in this database
Sp1_comp1001772_c0_seq1	15	.	A	T	47.22	LowQual	AC=2;AF=0.333;AN=6;BaseQRankSum=-0.639;DP=14;Dels=0.00;FS=0.000;HaplotypeScore=2.9990;MLEAC=2;MLEAF=0.333;MQ=59.93;MQ0=0;MQRankSum=0.274;QD=3.37;ReadPosRankSum=-1.917	GT:AD:DP:GQ:MLPSAC:MLPSAF:PL	0/0/0/0/1/1:12,2:14:1:2:0.333:69,2,0,1,6,16,154											GATK	212	No hit in this database		No hit in this database
Sp1_comp1001772_c0_seq1	205	.	C	T	148.4	PASS	AC=6;AF=1.00;AN=6;DP=4;Dels=0.00;FS=0.000;HaplotypeScore=0.0000;MLEAC=6;MLEAF=1.00;MQ=60.00;MQ0=0;QD=27.73	GT:AD:DP:GQ:MLPSAC:MLPSAF:PL	1/1/1/1/1/1:0,4:4:3:6:1.00:172,31,19,12,7,3,0											GATK	212	No hit in this database		No hit in this database
Sp1_comp1001772_c0_seq1	209	.	A	T	40.98	LowQual	AC=3;AF=0.500;AN=6;BaseQRankSum=-1.026;DP=4;Dels=0.00;FS=0.000;HaplotypeScore=0.0000;MLEAC=3;MLEAF=0.500;MQ=60.00;MQ0=0;MQRankSum=1.026;QD=10.25;ReadPosRankSum=-1.026	GT:AD:DP:GQ:MLPSAC:MLPSAF:PL	0/0/0/1/1/1:2,2:4:1:3:0.500:62,5,1,0,1,5,76											GATK	212	No hit in this database		No hit in this database
Sp1_comp1001772_c0_seq1	9	.	C	T	225	.	DP=22;VDB=0.0000;AF1=0.5;AC1=1;DP4=4,2,4,12;MQ=59;FQ=98;PV4=0.14,1,1,0.47	GT:PL:GQ	0/1:255,0,125:99											SAM	212	No hit in this database		No hit in this database
Sp1_comp1002035_c0_seq1	162	.	A	G	52	.	DP=4;VDB=0.0300;AF1=1;AC1=2;DP4=0,0,1,2;MQ=49;FQ=-36	GT:PL:GQ	1/1:84,9,0:16	Sp1_comp1002035_c0_seq1	162	.	A	G	181.83	PASS	AC=6;AF=1.00;AN=6;DP=5;Dels=0.00;FS=0.000;HaplotypeScore=0.0000;MLEAC=6;MLEAF=1.00;MQ=56.86;MQ0=0;QD=29.06	GT:AD:DP:GQ:MLPSAC:MLPSAF:PL	1/1/1/1/1/1:0,5:5:4:6:1.00:206,39,24,15,9,4,0	SG	298	No hit in this database		No hit in this database
Sp1_comp1002035_c0_seq1	198	.	T	A	8.64	.	DP=8;VDB=0.0218;AF1=0.5;AC1=1;DP4=2,2,1,2;MQ=44;FQ=11.3;PV4=1,5.1e-05,0.49,1	GT:PL:GQ	0/1:38,0,118:40	Sp1_comp1002035_c0_seq1	198	.	T	A	130.5	PASS	AC=3;AF=0.500;AN=6;BaseQRankSum=0.550;DP=7;Dels=0.00;FS=0.000;HaplotypeScore=1.9997;MLEAC=3;MLEAF=0.500;MQ=60.00;MQ0=0;MQRankSum=0.550;QD=18.64;ReadPosRankSum=0.937	GT:AD:DP:GQ:MLPSAC:MLPSAF:PL	0/0/0/1/1/1:3,4:7:0:3:0.500:152,12,3,0,0,5,107	SG	298	No hit in this database		No hit in this database
Sp1_comp1002035_c0_seq1	205	.	A	T	183	.	DP=8;VDB=0.0140;AF1=1;AC1=2;DP4=0,0,4,3;MQ=42;FQ=-48	GT:PL:GQ	1/1:216,21,0:39	Sp1_comp1002035_c0_seq1	205	.	A	T	282.12	PASS	AC=6;AF=1.00;AN=6;DP=7;Dels=0.00;FS=0.000;HaplotypeScore=0.9999;MLEAC=6;MLEAF=1.00;MQ=60.00;MQ0=0;QD=31.07	GT:AD:DP:GQ:MLPSAC:MLPSAF:PL	1/1/1/1/1/1:0,7:7:6:6:1.00:307,54,33,21,12,6,0	SG	298	No hit in this database		No hit in this database
Sp1_comp1002035_c0_seq1	212	.	G	A	42.75	LowQual	AC=2;AF=0.333;AN=6;BaseQRankSum=-0.922;DP=7;Dels=0.00;FS=0.000;HaplotypeScore=0.9665;MLEAC=2;MLEAF=0.333;MQ=60.00;MQ0=0;MQRankSum=0.922;QD=6.11;ReadPosRankSum=0.922	GT:AD:DP:GQ:MLPSAC:MLPSAF:PL	0/0/0/0/1/1:5,2:7:1:2:0.333:65,1,0,3,9,22,201											GATK	298	No hit in this database		No hit in this database
Sp1_comp1002035_c0_seq1	132	.	C	T	11.3	.	DP=1;AF1=1;AC1=2;DP4=0,0,0,1;MQ=60;FQ=-30	GT:PL:GQ	1/1:41,3,0:5											SAM	298	No hit in this database		No hit in this database
Sp1_comp1002035_c0_seq1	134	.	G	C	11.3	.	DP=2;VDB=0.0096;AF1=1;AC1=2;DP4=0,0,0,1;MQ=60;FQ=-30	GT:PL:GQ	1/1:41,3,0:5											SAM	298	No hit in this database		No hit in this database
Sp1_comp1002035_c0_seq1	90	.	T	A	37.8	.	DP=2;VDB=0.0053;AF1=1;AC1=2;DP4=0,0,1,1;MQ=60;FQ=-33	GT:PL:GQ	1/1:69,6,0:10											SAM	298	No hit in this database		No hit in this database
Sp1_comp1002038_c0_seq1	18	.	T	C	222	.	DP=63;VDB=0.0001;AF1=1;AC1=2;DP4=0,0,35,22;MQ=57;FQ=-199	GT:PL:GQ	1/1:255,172,0:99	Sp1_comp1002038_c0_seq1	18	.	T	C	497.34	PASS	AC=6;AF=1.00;AN=6;DP=66;Dels=0.00;FS=0.000;HaplotypeScore=0.0000;MLEAC=6;MLEAF=1.00;MQ=55.98;MQ0=0;QD=7.54	GT:AD:DP:GQ:MLPSAC:MLPSAF:PL	1/1/1/1/1/1:0,66:66:10:6:1.00:523,101,62,39,23,10,0	SG	225	gi|115458956|ref|NP_001053078.1|	Os04g0476100 [Oryza sativa Japonica Group]	AT2G42490.1	Copper amine oxidase family protein		Copper amine oxidase family protein; FUNCTIONS IN: quinone binding, primary amine oxidase activity, copper ion binding; INVOLVED IN: oxidation reduction, amine metabolic process; LOCATED IN: peroxisome; EXPRESSED IN: 22 plant structures; EXPRESSED DURING: 13 growth stages; CONTAINS InterPro DOMAIN/s: Copper amine oxidase, N-terminal (InterPro:IPR016182), Copper amine oxidase, N2/N3-terminal (Inte…
Sp1_comp1002038_c0_seq1	54	.	C	T	222	.	DP=108;VDB=0.0118;AF1=1;AC1=2;DP4=0,0,29,15;MQ=60;FQ=-159	GT:PL:GQ	1/1:255,132,0:99	Sp1_comp1002038_c0_seq1	54	.	C	T	1699.9	PASS	AC=6;AF=1.00;AN=6;BaseQRankSum=-0.162;DP=99;Dels=0.00;FS=0.000;HaplotypeScore=3.8931;MLEAC=6;MLEAF=1.00;MQ=59.97;MQ0=0;MQRankSum=-1.156;QD=17.17;ReadPosRankSum=2.151	GT:AD:DP:GQ:MLPSAC:MLPSAF:PL	1/1/1/1/1/1:2,97:99:35:6:1.00:1726,342,210,132,77,35,0	SG	225	gi|115458956|ref|NP_001053078.1|	Os04g0476100 [Oryza sativa Japonica Group]	AT2G42490.1	Copper amine oxidase family protein		Copper amine oxidase family protein; FUNCTIONS IN: quinone binding, primary amine oxidase activity, copper ion binding; INVOLVED IN: oxidation reduction, amine metabolic process; LOCATED IN: peroxisome; EXPRESSED IN: 22 plant structures; EXPRESSED DURING: 13 growth stages; CONTAINS InterPro DOMAIN/s: Copper amine oxidase, N-terminal (InterPro:IPR016182), Copper amine oxidase, N2/N3-terminal (Inte…
Sp1_comp1002038_c0_seq1	220	.	T	G	321.03	PASS	AC=6;AF=1.00;AN=6;DP=15;Dels=0.00;FS=0.000;HaplotypeScore=0.0000;MLEAC=6;MLEAF=1.00;MQ=43.61;MQ0=0;QD=21.40	GT:AD:DP:GQ:MLPSAC:MLPSAF:PL	1/1/1/1/1/1:0,15:15:6:6:1.00:346,62,38,24,14,6,0											GATK	225	gi|115458956|ref|NP_001053078.1|	Os04g0476100 [Oryza sativa Japonica Group]	AT2G42490.1	Copper amine oxidase family protein		Copper amine oxidase family protein; FUNCTIONS IN: quinone binding, primary amine oxidase activity, copper ion binding; INVOLVED IN: oxidation reduction, amine metabolic process; LOCATED IN: peroxisome; EXPRESSED IN: 22 plant structures; EXPRESSED DURING: 13 growth stages; CONTAINS InterPro DOMAIN/s: Copper amine oxidase, N-terminal (InterPro:IPR016182), Copper amine oxidase, N2/N3-terminal (Inte…
Sp1_comp1002062_c0_seq1	25	.	T	C	86.5	.	DP=4;VDB=0.0002;AF1=1;AC1=2;DP4=0,0,3,1;MQ=41;FQ=-39	GT:PL:GQ	1/1:119,12,0:21	Sp1_comp1002062_c0_seq1	25	.	T	C	77.16	PASS	AC=6;AF=1.00;AN=6;DP=14;Dels=0.00;FS=0.000;HaplotypeScore=3.9576;MLEAC=6;MLEAF=1.00;MQ=45.13;MQ0=0;QD=5.51	GT:AD:DP:GQ:MLPSAC:MLPSAF:PL	1/1/1/1/1/1:0,14:14:2:6:1.00:100,23,14,9,5,2,0	SG	242	No hit in this database		No hit in this database
Sp1_comp1002062_c0_seq1	26	.	G	A	84.5	.	DP=4;VDB=0.0002;AF1=1;AC1=2;DP4=0,0,3,1;MQ=41;FQ=-39	GT:PL:GQ	1/1:117,12,0:21	Sp1_comp1002062_c0_seq1	26	.	G	A	74.16	PASS	AC=6;AF=1.00;AN=6;DP=14;Dels=0.00;FS=0.000;HaplotypeScore=5.9365;MLEAC=6;MLEAF=1.00;MQ=45.13;MQ0=0;QD=5.30	GT:AD:DP:GQ:MLPSAC:MLPSAF:PL	1/1/1/1/1/1:0,14:14:2:6:1.00:97,23,14,9,5,2,0	SG	242	No hit in this database		No hit in this database
Sp1_comp1002062_c0_seq1	22	.	C	T	45.05	LowQual	AC=4;AF=0.667;AN=6;BaseQRankSum=-1.365;DP=14;Dels=0.00;FS=0.000;HaplotypeScore=3.9576;MLEAC=4;MLEAF=0.667;MQ=45.13;MQ0=0;MQRankSum=1.892;QD=3.22;ReadPosRankSum=-1.365	GT:AD:DP:GQ:MLPSAC:MLPSAF:PL	0/0/1/1/1/1:6,8:14:1:4:0.667:66,8,3,1,0,1,17											GATK	242	No hit in this database		No hit in this database
Sp1_comp1002062_c0_seq1	29	.	A	C	37	.	DP=4;VDB=0.0099;AF1=0.5;AC1=1;DP4=2,0,1,1;MQ=41;FQ=12.3;PV4=1,1,1,1	GT:PL:GQ	0/1:67,0,39:42											SAM	242	No hit in this database		No hit in this database
Sp1_comp1002126_c0_seq1	255	.	T	C	10.2	.	DP=4;VDB=0.0049;AF1=1;AC1=2;DP4=0,0,2,0;MQ=50;FQ=-33	GT:PL:GQ	1/1:41,6,0:8	Sp1_comp1002126_c0_seq1	255	.	T	C	263.12	PASS	AC=6;AF=1.00;AN=6;DP=7;Dels=0.00;FS=0.000;HaplotypeScore=0.0000;MLEAC=6;MLEAF=1.00;MQ=60.00;MQ0=0;QD=31.12	GT:AD:DP:GQ:MLPSAC:MLPSAF:PL	1/1/1/1/1/1:0,7:7:6:6:1.00:288,54,33,21,12,6,0	SG	285	No hit in this database		No hit in this database
Sp1_comp1002126_c0_seq1	151	.	T	C	86.5	PASS	AC=2;AF=0.333;AN=6;BaseQRankSum=-0.322;DP=8;Dels=0.00;FS=0.000;HaplotypeScore=0.0000;MLEAC=2;MLEAF=0.333;MQ=60.00;MQ0=0;MQRankSum=0.684;QD=10.81;ReadPosRankSum=-0.684	GT:AD:DP:GQ:MLPSAC:MLPSAF:PL	0/0/0/0/1/1:5,3:8:0:2:0.333:108,5,0,0,3,12,155											GATK	285	No hit in this database		No hit in this database
Sp1_comp1002126_c0_seq1	165	.	T	C	37.06	LowQual	AC=1;AF=0.167;AN=6;BaseQRankSum=1.733;DP=10;Dels=0.00;FS=0.000;HaplotypeScore=0.0000;MLEAC=1;MLEAF=0.167;MQ=60.00;MQ0=0;MQRankSum=-1.271;QD=3.71;ReadPosRankSum=0.898	GT:AD:DP:GQ:MLPSAC:MLPSAF:PL	0/0/0/0/0/1:8,2:10:1:1:0.167:60,0,1,6,16,35,267											GATK	285	No hit in this database		No hit in this database
Sp1_comp1002126_c0_seq1	169	.	A	G	46.82	LowQual	AC=1;AF=0.167;AN=6;BaseQRankSum=1.179;DP=9;Dels=0.00;FS=0.000;HaplotypeScore=0.0000;MLEAC=1;MLEAF=0.167;MQ=60.00;MQ0=0;MQRankSum=-0.762;QD=5.20;ReadPosRankSum=1.666	GT:AD:DP:GQ:MLPSAC:MLPSAF:PL	0/0/0/0/0/1:7,2:9:0:1:0.167:69,0,0,4,12,28,238											GATK	285	No hit in this database		No hit in this database
Sp1_comp1002126_c0_seq1	258	.	G	T	140.75	PASS	AC=4;AF=0.667;AN=6;BaseQRankSum=-1.495;DP=7;Dels=0.00;FS=0.000;HaplotypeScore=0.0000;MLEAC=4;MLEAF=0.667;MQ=60.00;MQ0=0;MQRankSum=-1.495;QD=20.11;ReadPosRankSum=-0.922	GT:AD:DP:GQ:MLPSAC:MLPSAF:PL	0/0/1/1/1/1:2,5:7:1:4:0.667:163,22,9,3,0,1,69											GATK	285	No hit in this database		No hit in this database
Sp1_comp1002207_c0_seq1	163	.	T	G	52.02	PASS	AC=4;AF=0.667;AN=6;BaseQRankSum=-0.727;DP=4;Dels=0.00;FS=0.000;HaplotypeScore=0.0000;MLEAC=4;MLEAF=0.667;MQ=60.00;MQ0=0;MQRankSum=0.727;QD=13.00;ReadPosRankSum=0.727	GT:AD:DP:GQ:MLPSAC:MLPSAF:PL	0/0/1/1/1/1:1,3:4:1:4:0.667:73,8,3,1,0,1,37											GATK	255	No hit in this database		No hit in this database
Sp1_comp1002230_c0_seq1	332	.	T	C	55.82	PASS	AC=2;AF=0.333;AN=6;BaseQRankSum=1.231;DP=5;Dels=0.00;FS=0.000;HaplotypeScore=0.0000;MLEAC=2;MLEAF=0.333;MQ=60.00;MQ0=0;MQRankSum=-0.358;QD=11.16;ReadPosRankSum=1.231	GT:AD:DP:GQ:MLPSAC:MLPSAF:PL	0/0/0/0/1/1:3,2:5:0:2:0.333:77,3,0,0,3,10,117											GATK	366	No hit in this database		No hit in this database
Sp1_comp1002230_c0_seq1	204	.	A	T	6.98	.	DP=1;AF1=1;AC1=2;DP4=0,0,1,0;MQ=43;FQ=-30	GT:PL:GQ	1/1:36,3,0:4											SAM	366	No hit in this database		No hit in this database
Sp1_comp1002231_c0_seq1	254	.	T	C	43.8	.	DP=2;VDB=0.0194;AF1=1;AC1=2;DP4=0,0,2,0;MQ=60;FQ=-33	GT:PL:GQ	1/1:75,6,0:10	Sp1_comp1002231_c0_seq1	254	.	T	C	1145.93	PASS	AC=6;AF=1.00;AN=6;DP=34;Dels=0.00;FS=0.000;HaplotypeScore=0.0000;MLEAC=6;MLEAF=1.00;MQ=58.60;MQ0=0;QD=33.70	GT:AD:DP:GQ:MLPSAC:MLPSAF:PL	1/1/1/1/1/1:0,34:34:22:6:1.00:1172,218,134,84,49,22,0	SG	307	No hit in this database		No hit in this database
Sp1_comp1002231_c0_seq1	235	.	T	A	5.46	.	DP=1;AF1=1;AC1=2;DP4=0,0,1,0;MQ=60;FQ=-30	GT:PL:GQ	1/1:34,3,0:3											SAM	307	No hit in this database		No hit in this database
Sp1_comp1002277_c0_seq1	228	.	C	G	95	.	DP=8;VDB=0.0110;AF1=0.5;AC1=1;DP4=2,2,2,2;MQ=48;FQ=92.6;PV4=1,1,0,1	GT:PL:GQ	0/1:125,0,121:99	Sp1_comp1002277_c0_seq1	228	.	C	G	133.82	PASS	AC=3;AF=0.500;AN=6;BaseQRankSum=0.421;DP=8;Dels=0.00;FS=0.000;HaplotypeScore=0.0000;MLEAC=3;MLEAF=0.500;MQ=60.00;MQ0=0;MQRankSum=-0.922;QD=16.73;ReadPosRankSum=0.922	GT:AD:DP:GQ:MLPSAC:MLPSAF:PL	0/0/0/1/1/1:4,4:8:2:3:0.500:156,10,2,0,2,10,152	SG	530	No hit in this database		No hit in this database
Sp1_comp1002309_c0_seq1	257	.	C	T	33	.	DP=5;VDB=0.0194;AF1=0.5;AC1=1;DP4=0,2,0,2;MQ=47;FQ=29;PV4=1,1,0.14,1	GT:PL:GQ	0/1:63,0,57:59											SAM	323	No hit in this database		No hit in this database
Sp1_comp1002312_c0_seq1	162	.	T	G	185	.	DP=306;VDB=0.0216;AF1=1;AC1=2;DP4=0,1,38,32;MQ=44;FQ=-200;PV4=0.46,4e-11,0.24,1	GT:PL:GQ	1/1:218,173,0:99	Sp1_comp1002312_c0_seq1	162	.	T	G	8800.9	PASS	AC=6;AF=1.00;AN=6;DP=223;Dels=0.00;FS=0.000;HaplotypeScore=1.7552;MLEAC=6;MLEAF=1.00;MQ=59.70;MQ0=0;QD=30.89	GT:AD:DP:GQ:MLPSAC:MLPSAF:PL	1/1/1/1/1/1:0,223:223:99:6:1.00:8827,1680,1030,650,380,171,0	SG	229	gi|255551471|ref|XP_002516781.1|	Amine oxidase [copper-containing] precursor, putative [Ricinus communis]	AT4G12280.1	copper amine oxidase family protein		copper amine oxidase family protein; FUNCTIONS IN: primary amine oxidase activity, quinone binding, copper ion binding; INVOLVED IN: oxidation reduction, amine metabolic process; LOCATED IN: cellular_component unknown; CONTAINS InterPro DOMAIN/s: Copper amine oxidase (InterPro:IPR000269), Copper amine oxidase, C-terminal (InterPro:IPR015798); BEST Arabidopsis thaliana protein match is: Copper ami…
Sp1_comp1002312_c0_seq1	165	.	T	C	174	.	DP=269;VDB=0.0140;AF1=1;AC1=2;DP4=0,1,34,17;MQ=43;FQ=-145;PV4=0.35,1e-08,0.19,1	GT:PL:GQ	1/1:207,118,0:99	Sp1_comp1002312_c0_seq1	165	.	T	C	8606.9	PASS	AC=6;AF=1.00;AN=6;DP=220;Dels=0.00;FS=0.000;HaplotypeScore=0.0000;MLEAC=6;MLEAF=1.00;MQ=59.70;MQ0=0;QD=33.81	GT:AD:DP:GQ:MLPSAC:MLPSAF:PL	1/1/1/1/1/1:0,220:220:99:6:1.00:8633,1680,1030,650,380,171,0	SG	229	gi|255551471|ref|XP_002516781.1|	Amine oxidase [copper-containing] precursor, putative [Ricinus communis]	AT4G12280.1	copper amine oxidase family protein		copper amine oxidase family protein; FUNCTIONS IN: primary amine oxidase activity, quinone binding, copper ion binding; INVOLVED IN: oxidation reduction, amine metabolic process; LOCATED IN: cellular_component unknown; CONTAINS InterPro DOMAIN/s: Copper amine oxidase (InterPro:IPR000269), Copper amine oxidase, C-terminal (InterPro:IPR015798); BEST Arabidopsis thaliana protein match is: Copper ami…
Sp1_comp1002312_c0_seq1	171	.	T	C	171	.	DP=253;VDB=0.0118;AF1=1;AC1=2;DP4=0,1,58,36;MQ=42;FQ=-276;PV4=0.39,1.6e-13,0.18,1	GT:PL:GQ	1/1:204,249,0:99	Sp1_comp1002312_c0_seq1	171	.	T	C	8696.9	PASS	AC=6;AF=1.00;AN=6;DP=217;Dels=0.00;FS=0.000;HaplotypeScore=1.6828;MLEAC=6;MLEAF=1.00;MQ=59.69;MQ0=0;QD=33.18	GT:AD:DP:GQ:MLPSAC:MLPSAF:PL	1/1/1/1/1/1:0,217:217:99:6:1.00:8723,1657,1016,641,375,169,0	SG	229	gi|255551471|ref|XP_002516781.1|	Amine oxidase [copper-containing] precursor, putative [Ricinus communis]	AT4G12280.1	copper amine oxidase family protein		copper amine oxidase family protein; FUNCTIONS IN: primary amine oxidase activity, quinone binding, copper ion binding; INVOLVED IN: oxidation reduction, amine metabolic process; LOCATED IN: cellular_component unknown; CONTAINS InterPro DOMAIN/s: Copper amine oxidase (InterPro:IPR000269), Copper amine oxidase, C-terminal (InterPro:IPR015798); BEST Arabidopsis thaliana protein match is: Copper ami…
Sp1_comp1002312_c0_seq1	178	.	G	T	222	.	DP=212;VDB=0.0066;AF1=1;AC1=2;DP4=0,1,41,161;MQ=45;FQ=-282;PV4=1,2e-12,1,0.25	GT:PL:GQ	1/1:255,255,0:99	Sp1_comp1002312_c0_seq1	178	.	G	T	8549.9	PASS	AC=6;AF=1.00;AN=6;BaseQRankSum=-1.163;DP=207;Dels=0.00;FS=0.000;HaplotypeScore=1.6828;MLEAC=6;MLEAF=1.00;MQ=59.76;MQ0=0;MQRankSum=-1.632;QD=28.92;ReadPosRankSum=-0.393	GT:AD:DP:GQ:MLPSAC:MLPSAF:PL	1/1/1/1/1/1:1,206:207:99:6:1.00:8576,1527,920,565,315,122,0	SG	229	gi|255551471|ref|XP_002516781.1|	Amine oxidase [copper-containing] precursor, putative [Ricinus communis]	AT4G12280.1	copper amine oxidase family protein		copper amine oxidase family protein; FUNCTIONS IN: primary amine oxidase activity, quinone binding, copper ion binding; INVOLVED IN: oxidation reduction, amine metabolic process; LOCATED IN: cellular_component unknown; CONTAINS InterPro DOMAIN/s: Copper amine oxidase (InterPro:IPR000269), Copper amine oxidase, C-terminal (InterPro:IPR015798); BEST Arabidopsis thaliana protein match is: Copper ami…
Sp1_comp1002312_c0_seq1	186	.	A	G	166	.	DP=195;VDB=0.0042;AF1=1;AC1=2;DP4=0,0,28,8;MQ=34;FQ=-135	GT:PL:GQ	1/1:199,108,0:99	Sp1_comp1002312_c0_seq1	186	.	A	G	6205.9	PASS	AC=6;AF=1.00;AN=6;DP=163;Dels=0.00;FS=0.000;HaplotypeScore=0.8941;MLEAC=6;MLEAF=1.00;MQ=59.69;MQ0=0;QD=30.32	GT:AD:DP:GQ:MLPSAC:MLPSAF:PL	1/1/1/1/1/1:0,163:163:99:6:1.00:6232,1244,763,481,282,127,0	SG	229	gi|255551471|ref|XP_002516781.1|	Amine oxidase [copper-containing] precursor, putative [Ricinus communis]	AT4G12280.1	copper amine oxidase family protein		copper amine oxidase family protein; FUNCTIONS IN: primary amine oxidase activity, quinone binding, copper ion binding; INVOLVED IN: oxidation reduction, amine metabolic process; LOCATED IN: cellular_component unknown; CONTAINS InterPro DOMAIN/s: Copper amine oxidase (InterPro:IPR000269), Copper amine oxidase, C-terminal (InterPro:IPR015798); BEST Arabidopsis thaliana protein match is: Copper ami…
Sp1_comp1002312_c0_seq1	189	.	A	T	98	.	DP=143;VDB=0.0002;AF1=1;AC1=2;DP4=0,1,16,2;MQ=33;FQ=-62;PV4=0.16,0.48,0.022,1	GT:PL:GQ	1/1:131,35,0:67	Sp1_comp1002312_c0_seq1	189	.	A	T	5362.9	PASS	AC=6;AF=1.00;AN=6;DP=137;Dels=0.00;FS=0.000;HaplotypeScore=0.0000;MLEAC=6;MLEAF=1.00;MQ=59.73;MQ0=0;QD=28.76	GT:AD:DP:GQ:MLPSAC:MLPSAF:PL	1/1/1/1/1/1:0,137:137:99:6:1.00:5389,1058,649,409,239,108,0	SG	229	gi|255551471|ref|XP_002516781.1|	Amine oxidase [copper-containing] precursor, putative [Ricinus communis]	AT4G12280.1	copper amine oxidase family protein		copper amine oxidase family protein; FUNCTIONS IN: primary amine oxidase activity, quinone binding, copper ion binding; INVOLVED IN: oxidation reduction, amine metabolic process; LOCATED IN: cellular_component unknown; CONTAINS InterPro DOMAIN/s: Copper amine oxidase (InterPro:IPR000269), Copper amine oxidase, C-terminal (InterPro:IPR015798); BEST Arabidopsis thaliana protein match is: Copper ami…
Sp1_comp1002312_c0_seq1	193	.	A	G	9.31	.	DP=140;VDB=0.0002;AF1=1;AC1=2;DP4=0,0,1,1;MQ=30;FQ=-33	GT:PL:GQ	1/1:40,6,0:8	Sp1_comp1002312_c0_seq1	193	.	A	G	2260.9	PASS	AC=6;AF=1.00;AN=6;DP=137;Dels=0.00;FS=0.000;HaplotypeScore=0.0000;MLEAC=6;MLEAF=1.00;MQ=59.73;MQ0=0;QD=16.50	GT:AD:DP:GQ:MLPSAC:MLPSAF:PL	1/1/1/1/1/1:0,136:137:51:6:1.00:2287,505,310,195,114,51,0	SG	229	gi|255551471|ref|XP_002516781.1|	Amine oxidase [copper-containing] precursor, putative [Ricinus communis]	AT4G12280.1	copper amine oxidase family protein		copper amine oxidase family protein; FUNCTIONS IN: primary amine oxidase activity, quinone binding, copper ion binding; INVOLVED IN: oxidation reduction, amine metabolic process; LOCATED IN: cellular_component unknown; CONTAINS InterPro DOMAIN/s: Copper amine oxidase (InterPro:IPR000269), Copper amine oxidase, C-terminal (InterPro:IPR015798); BEST Arabidopsis thaliana protein match is: Copper ami…
Sp1_comp1002312_c0_seq1	195	.	A	T	10.2	.	DP=140;VDB=0.0002;AF1=1;AC1=2;DP4=0,0,1,1;MQ=30;FQ=-33	GT:PL:GQ	1/1:41,6,0:8	Sp1_comp1002312_c0_seq1	195	.	A	T	2802.9	PASS	AC=6;AF=1.00;AN=6;BaseQRankSum=-0.089;DP=137;Dels=0.00;FS=0.000;HaplotypeScore=0.0000;MLEAC=6;MLEAF=1.00;MQ=59.73;MQ0=0;MQRankSum=0.291;QD=20.46;ReadPosRankSum=0.493	GT:AD:DP:GQ:MLPSAC:MLPSAF:PL	1/1/1/1/1/1:1,136:137:63:6:1.00:2829,621,381,241,141,63,0	SG	229	gi|255551471|ref|XP_002516781.1|	Amine oxidase [copper-containing] precursor, putative [Ricinus communis]	AT4G12280.1	copper amine oxidase family protein		copper amine oxidase family protein; FUNCTIONS IN: primary amine oxidase activity, quinone binding, copper ion binding; INVOLVED IN: oxidation reduction, amine metabolic process; LOCATED IN: cellular_component unknown; CONTAINS InterPro DOMAIN/s: Copper amine oxidase (InterPro:IPR000269), Copper amine oxidase, C-terminal (InterPro:IPR015798); BEST Arabidopsis thaliana protein match is: Copper ami…
Sp1_comp1002312_c0_seq1	210	.	T	A	222	.	DP=131;VDB=0.0001;AF1=1;AC1=2;DP4=0,0,21,101;MQ=44;FQ=-282	GT:PL:GQ	1/1:255,255,0:99	Sp1_comp1002312_c0_seq1	210	.	T	A	9704.9	PASS	AC=6;AF=1.00;AN=6;DP=234;Dels=0.00;FS=0.000;HaplotypeScore=1.9996;MLEAC=6;MLEAF=1.00;MQ=57.88;MQ0=0;QD=27.57	GT:AD:DP:GQ:MLPSAC:MLPSAF:PL	1/1/1/1/1/1:0,234:234:99:6:1.00:9731,1758,1078,680,398,179,0	SG	229	gi|255551471|ref|XP_002516781.1|	Amine oxidase [copper-containing] precursor, putative [Ricinus communis]	AT4G12280.1	copper amine oxidase family protein		copper amine oxidase family protein; FUNCTIONS IN: primary amine oxidase activity, quinone binding, copper ion binding; INVOLVED IN: oxidation reduction, amine metabolic process; LOCATED IN: cellular_component unknown; CONTAINS InterPro DOMAIN/s: Copper amine oxidase (InterPro:IPR000269), Copper amine oxidase, C-terminal (InterPro:IPR015798); BEST Arabidopsis thaliana protein match is: Copper ami…
Sp1_comp1002312_c0_seq1	217	.	A	G	142	.	DP=98;VDB=0.0001;AF1=1;AC1=2;DP4=0,1,6,64;MQ=44;FQ=-213;PV4=1,5e-09,1,1	GT:PL:GQ	1/1:175,186,0:99	Sp1_comp1002312_c0_seq1	217	.	A	G	7871.9	PASS	AC=6;AF=1.00;AN=6;BaseQRankSum=0.577;DP=207;Dels=0.00;FS=0.000;HaplotypeScore=3.8656;MLEAC=6;MLEAF=1.00;MQ=57.60;MQ0=0;MQRankSum=-0.092;QD=33.32;ReadPosRankSum=1.414	GT:AD:DP:GQ:MLPSAC:MLPSAF:PL	1/1/1/1/1/1:1,206:207:99:6:1.00:7898,1414,852,524,292,114,0	SG	229	gi|255551471|ref|XP_002516781.1|	Amine oxidase [copper-containing] precursor, putative [Ricinus communis]	AT4G12280.1	copper amine oxidase family protein		copper amine oxidase family protein; FUNCTIONS IN: primary amine oxidase activity, quinone binding, copper ion binding; INVOLVED IN: oxidation reduction, amine metabolic process; LOCATED IN: cellular_component unknown; CONTAINS InterPro DOMAIN/s: Copper amine oxidase (InterPro:IPR000269), Copper amine oxidase, C-terminal (InterPro:IPR015798); BEST Arabidopsis thaliana protein match is: Copper ami…
Sp1_comp1002312_c0_seq1	38	.	A	G	222	.	DP=464;VDB=0.0011;AF1=1;AC1=2;DP4=4,2,195,152;MQ=57;FQ=-282;PV4=0.7,0.065,0.24,1	GT:PL:GQ	1/1:255,255,0:99	Sp1_comp1002312_c0_seq1	38	.	A	G	3827.9	PASS	AC=6;AF=1.00;AN=6;BaseQRankSum=-0.621;DP=243;Dels=0.00;FS=0.000;HaplotypeScore=0.0000;MLEAC=6;MLEAF=1.00;MQ=59.94;MQ0=0;MQRankSum=0.479;QD=15.75;ReadPosRankSum=0.946	GT:AD:DP:GQ:MLPSAC:MLPSAF:PL	1/1/1/1/1/1:3,240:243:46:6:1.00:3854,717,426,256,137,46,0	SG	229	gi|255551471|ref|XP_002516781.1|	Amine oxidase [copper-containing] precursor, putative [Ricinus communis]	AT4G12280.1	copper amine oxidase family protein		copper amine oxidase family protein; FUNCTIONS IN: primary amine oxidase activity, quinone binding, copper ion binding; INVOLVED IN: oxidation reduction, amine metabolic process; LOCATED IN: cellular_component unknown; CONTAINS InterPro DOMAIN/s: Copper amine oxidase (InterPro:IPR000269), Copper amine oxidase, C-terminal (InterPro:IPR015798); BEST Arabidopsis thaliana protein match is: Copper ami…
Sp1_comp1002312_c0_seq1	192	.	A	T	2223.9	PASS	AC=6;AF=1.00;AN=6;DP=137;Dels=0.01;FS=0.000;HaplotypeScore=0.0000;MLEAC=6;MLEAF=1.00;MQ=59.73;MQ0=0;QD=16.23	GT:AD:DP:GQ:MLPSAC:MLPSAF:PL	1/1/1/1/1/1:0,136:136:51:6:1.00:2250,497,305,192,113,51,0											GATK	229	gi|255551471|ref|XP_002516781.1|	Amine oxidase [copper-containing] precursor, putative [Ricinus communis]	AT4G12280.1	copper amine oxidase family protein		copper amine oxidase family protein; FUNCTIONS IN: primary amine oxidase activity, quinone binding, copper ion binding; INVOLVED IN: oxidation reduction, amine metabolic process; LOCATED IN: cellular_component unknown; CONTAINS InterPro DOMAIN/s: Copper amine oxidase (InterPro:IPR000269), Copper amine oxidase, C-terminal (InterPro:IPR015798); BEST Arabidopsis thaliana protein match is: Copper ami…
Sp1_comp1002327_c0_seq1	110	.	T	A	73	.	DP=54;VDB=0.0244;AF1=0.5;AC1=1;DP4=10,21,3,16;MQ=44;FQ=76;PV4=0.32,2.8e-22,3.9e-11,0.23	GT:PL:GQ	0/1:103,0,255:99	Sp1_comp1002327_c0_seq1	110	.	T	A	555.89	PASS	AC=2;AF=0.333;AN=6;BaseQRankSum=-0.280;DP=57;Dels=0.00;FS=2.535;HaplotypeScore=0.0000;MLEAC=2;MLEAF=0.333;MQ=60.00;MQ0=0;MQRankSum=2.741;QD=9.75;ReadPosRankSum=-0.331	GT:AD:DP:GQ:MLPSAC:MLPSAF:PL	0/0/0/0/1/1:32,25:57:6:2:0.333:581,25,0,6,36,109,2147483647	SG	242	No hit in this database		No hit in this database
Sp1_comp1002327_c0_seq1	118	.	C	A	133	.	DP=46;VDB=0.0053;AF1=0.5;AC1=1;DP4=8,21,1,16;MQ=44;FQ=136;PV4=0.12,0.15,6.2e-12,0.41	GT:PL:GQ	0/1:163,0,255:99	Sp1_comp1002327_c0_seq1	118	.	C	A	424.42	PASS	AC=2;AF=0.333;AN=6;BaseQRankSum=-1.775;DP=47;Dels=0.00;FS=7.638;HaplotypeScore=1.9989;MLEAC=2;MLEAF=0.333;MQ=60.00;MQ0=0;MQRankSum=1.138;QD=9.03;ReadPosRankSum=0.637	GT:AD:DP:GQ:MLPSAC:MLPSAF:PL	0/0/0/0/1/1:30,17:47:12:2:0.333:450,12,0,12,45,117,2147483647	SG	242	No hit in this database		No hit in this database
Sp1_comp1002327_c0_seq1	140	.	C	T	33	.	DP=36;VDB=0.0014;AF1=0.5;AC1=1;DP4=3,26,1,4;MQ=43;FQ=36;PV4=0.49,1,1,0.098	GT:PL:GQ	0/1:63,0,244:66	Sp1_comp1002327_c0_seq1	140	.	C	T	130.17	PASS	AC=1;AF=0.167;AN=6;BaseQRankSum=0.636;DP=36;Dels=0.00;FS=2.510;HaplotypeScore=5.9984;MLEAC=1;MLEAF=0.167;MQ=60.00;MQ0=0;MQRankSum=-2.192;QD=3.62;ReadPosRankSum=-1.626	GT:AD:DP:GQ:MLPSAC:MLPSAF:PL	0/0/0/0/0/1:31,5:36:12:1:0.167:156,0,12,38,81,2147483647,2147483647	SG	242	No hit in this database		No hit in this database
Sp1_comp1002327_c0_seq1	177	.	A	G	29.8	.	DP=2;VDB=0.0104;AF1=1;AC1=2;DP4=0,0,1,1;MQ=47;FQ=-33	GT:PL:GQ	1/1:61,6,0:10	Sp1_comp1002327_c0_seq1	177	.	A	G	47.73	LowQual	AC=6;AF=1.00;AN=6;DP=3;Dels=0.00;FS=0.000;HaplotypeScore=0.0000;MLEAC=6;MLEAF=1.00;MQ=60.00;MQ0=0;QD=15.91	GT:AD:DP:GQ:MLPSAC:MLPSAF:PL	1/1/1/1/1/1:0,3:3:2:6:1.00:70,15,10,6,4,2,0	SG	242	No hit in this database		No hit in this database
Sp1_comp1002327_c0_seq1	25	.	A	G	225	.	DP=48;VDB=0.0001;AF1=0.5;AC1=1;DP4=18,10,14,5;MQ=57;FQ=225;PV4=0.54,0.02,1,0.16	GT:PL:GQ	0/1:255,0,255:99	Sp1_comp1002327_c0_seq1	25	.	A	G	113.83	PASS	AC=2;AF=0.333;AN=6;BaseQRankSum=0.937;DP=54;Dels=0.00;FS=2.449;HaplotypeScore=0.0000;MLEAC=2;MLEAF=0.333;MQ=58.42;MQ0=0;MQRankSum=-0.264;QD=2.11;ReadPosRankSum=2.009	GT:AD:DP:GQ:MLPSAC:MLPSAF:PL	0/0/0/0/1/1:32,22:54:2:2:0.333:137,2,0,5,18,44,386	SG	242	No hit in this database		No hit in this database
Sp1_comp1002327_c0_seq1	28	.	T	A	219	.	DP=44;VDB=0.0001;AF1=0.5;AC1=1;DP4=17,10,11,5;MQ=57;FQ=221;PV4=0.75,0.081,1,0.11	GT:PL:GQ	0/1:249,0,255:99	Sp1_comp1002327_c0_seq1	28	.	T	A	101.83	PASS	AC=2;AF=0.333;AN=6;BaseQRankSum=1.359;DP=50;Dels=0.00;FS=1.144;HaplotypeScore=0.0000;MLEAC=2;MLEAF=0.333;MQ=58.29;MQ0=0;MQRankSum=-0.140;QD=2.04;ReadPosRankSum=0.839	GT:AD:DP:GQ:MLPSAC:MLPSAF:PL	0/0/0/0/1/1:31,19:50:2:2:0.333:125,2,0,5,18,44,380	SG	242	No hit in this database		No hit in this database
Sp1_comp1002327_c0_seq1	31	.	A	G	222	.	DP=49;VDB=0.0004;AF1=1;AC1=2;DP4=0,0,27,16;MQ=56;FQ=-156	GT:PL:GQ	1/1:255,129,0:99	Sp1_comp1002327_c0_seq1	31	.	A	G	697.07		AC=6;AF=1.00;AN=6;DP=53;Dels=0.00;FS=0.000;HaplotypeScore=42.9911;MLEAC=6;MLEAF=1.00;MQ=58.75;MQ0=0;QD=13.15	GT:AD:DP:GQ:MLPSAC:MLPSAF:PL	1/1/1/1/1/1:0,53:53:14:6:1.00:723,140,86,54,32,14,0	SG	242	No hit in this database		No hit in this database
Sp1_comp1002327_c0_seq1	55	.	T	C	213	.	DP=55;VDB=0.0081;AF1=0.5;AC1=1;DP4=15,12,8,7;MQ=53;FQ=216;PV4=1,0.35,1,0.39	GT:PL:GQ	0/1:243,0,255:99	Sp1_comp1002327_c0_seq1	55	.	T	C	462.51	PASS	AC=3;AF=0.500;AN=6;BaseQRankSum=2.229;DP=64;Dels=0.00;FS=0.000;HaplotypeScore=0.0000;MLEAC=3;MLEAF=0.500;MQ=58.59;MQ0=0;MQRankSum=-1.183;QD=7.23;ReadPosRankSum=1.210	GT:AD:DP:GQ:MLPSAC:MLPSAF:PL	0/0/0/1/1/1:27,37:64:1:3:0.500:486,27,1,0,16,62,2147483647	SG	242	No hit in this database		No hit in this database
Sp1_comp1002327_c0_seq1	62	.	G	A	225	.	DP=56;VDB=0.0164;AF1=0.5;AC1=1;DP4=15,14,11,15;MQ=49;FQ=225;PV4=0.59,1.1e-06,0.046,1	GT:PL:GQ	0/1:255,0,255:99	Sp1_comp1002327_c0_seq1	62	.	G	A	576.47	PASS	AC=3;AF=0.500;AN=6;BaseQRankSum=1.428;DP=64;Dels=0.00;FS=0.000;HaplotypeScore=0.7340;MLEAC=3;MLEAF=0.500;MQ=58.91;MQ0=0;MQRankSum=-1.387;QD=9.01;ReadPosRankSum=1.306	GT:AD:DP:GQ:MLPSAC:MLPSAF:PL	0/0/0/1/1/1:28,36:64:1:3:0.500:600,30,1,0,19,72,2147483647	SG	242	No hit in this database		No hit in this database
Sp1_comp1002327_c0_seq1	88	.	C	T	149	.	DP=63;VDB=0.0345;AF1=0.5;AC1=1;DP4=14,22,6,20;MQ=46;FQ=152;PV4=0.27,5.1e-15,4.9e-05,1	GT:PL:GQ	0/1:179,0,255:99	Sp1_comp1002327_c0_seq1	88	.	C	T	772.03	PASS	AC=2;AF=0.333;AN=6;BaseQRankSum=0.728;DP=69;Dels=0.00;FS=0.935;HaplotypeScore=6.7906;MLEAC=2;MLEAF=0.333;MQ=59.81;MQ0=0;MQRankSum=0.150;QD=11.19;ReadPosRankSum=0.451	GT:AD:DP:GQ:MLPSAC:MLPSAF:PL	0/0/0/0/1/1:37,32:69:2:2:0.333:796,34,0,2,33,111,2147483647	SG	242	No hit in this database		No hit in this database
Sp1_comp1002327_c0_seq1	137	.	T	G	353.71	PASS	AC=2;AF=0.333;AN=6;BaseQRankSum=0.270;DP=38;Dels=0.00;FS=4.040;HaplotypeScore=5.9984;MLEAC=2;MLEAF=0.333;MQ=60.00;MQ0=0;MQRankSum=0.748;QD=9.31;ReadPosRankSum=0.175	GT:AD:DP:GQ:MLPSAC:MLPSAF:PL	0/0/0/0/1/1:24,14:38:9:2:0.333:379,11,0,9,36,95,2147483647											GATK	242	No hit in this database		No hit in this database
Sp1_comp1002339_c0_seq1	104	.	T	C	96	.	DP=25;VDB=0.0263;AF1=0.5;AC1=1;DP4=8,6,4,2;MQ=48;FQ=99;PV4=1,0.46,0.06,1	GT:PL:GQ	0/1:126,0,255:99	Sp1_comp1002339_c0_seq1	104	.	T	C	195.1	PASS	AC=2;AF=0.333;AN=6;BaseQRankSum=-0.471;DP=25;Dels=0.00;FS=0.000;HaplotypeScore=3.9820;MLEAC=2;MLEAF=0.333;MQ=60.00;MQ0=0;MQRankSum=-0.083;QD=7.80;ReadPosRankSum=-0.139	GT:AD:DP:GQ:MLPSAC:MLPSAF:PL	0/0/0/0/1/1:15,10:25:3:2:0.333:219,9,0,3,15,44,432	SG	284	No hit in this database		No hit in this database
Sp1_comp1002339_c0_seq1	110	.	T	C	57	.	DP=24;VDB=0.0365;AF1=0.5;AC1=1;DP4=6,7,3,5;MQ=48;FQ=60;PV4=1,6.4e-10,0.28,0.16	GT:PL:GQ	0/1:87,0,253:90	Sp1_comp1002339_c0_seq1	110	.	T	C	344.68	PASS	AC=3;AF=0.500;AN=6;BaseQRankSum=-0.318;DP=24;Dels=0.00;FS=0.000;HaplotypeScore=4.9810;MLEAC=3;MLEAF=0.500;MQ=60.00;MQ0=0;MQRankSum=1.530;QD=14.36;ReadPosRankSum=-0.548	GT:AD:DP:GQ:MLPSAC:MLPSAF:PL	0/0/0/1/1/1:12,12:24:6:3:0.500:369,28,6,0,6,28,385	SG	284	No hit in this database		No hit in this database
Sp1_comp1002339_c0_seq1	24	.	C	T	17.1	.	DP=14;VDB=0.0005;AF1=0.5;AC1=1;DP4=9,1,3,0;MQ=57;FQ=20.1;PV4=1,0.0028,0.46,1	GT:PL:GQ	0/1:47,0,198:50	Sp1_comp1002339_c0_seq1	24	.	C	T	40.75	LowQual	AC=2;AF=0.333;AN=6;BaseQRankSum=-2.333;DP=14;Dels=0.00;FS=0.000;HaplotypeScore=0.0000;MLEAC=2;MLEAF=0.333;MQ=60.00;MQ0=0;MQRankSum=0.636;QD=2.91;ReadPosRankSum=-0.212	GT:AD:DP:GQ:MLPSAC:MLPSAF:PL	0/0/0/0/1/1:10,4:14:1:2:0.333:63,1,0,3,9,22,201	SG	284	No hit in this database		No hit in this database
Sp1_comp1002339_c0_seq1	263	.	A	G	24.4	.	DP=3;VDB=0.0099;AF1=0.543;AC1=1;DP4=1,0,2,0;MQ=38;FQ=-19;PV4=1,0.33,1,0	GT:PL:GQ	0/1:54,0,8:11	Sp1_comp1002339_c0_seq1	263	.	A	G	227.86	PASS	AC=3;AF=0.500;AN=6;BaseQRankSum=-0.984;DP=15;Dels=0.00;FS=0.000;HaplotypeScore=0.0000;MLEAC=3;MLEAF=0.500;MQ=59.93;MQ0=0;MQRankSum=-1.562;QD=15.19;ReadPosRankSum=-0.868	GT:AD:DP:GQ:MLPSAC:MLPSAF:PL	0/0/0/1/1/1:8,7:15:2:3:0.500:251,16,2,0,5,23,301	SG	284	No hit in this database		No hit in this database
Sp1_comp1002339_c0_seq1	28	.	T	C	8.64	.	DP=14;VDB=0.0005;AF1=0.5;AC1=1;DP4=9,1,2,0;MQ=58;FQ=11.3;PV4=1,0.34,1,1	GT:PL:GQ	0/1:38,0,200:40	Sp1_comp1002339_c0_seq1	28	.	T	C	39.75	LowQual	AC=2;AF=0.333;AN=6;BaseQRankSum=-0.919;DP=14;Dels=0.00;FS=0.000;HaplotypeScore=0.0000;MLEAC=2;MLEAF=0.333;MQ=60.00;MQ0=0;MQRankSum=-0.212;QD=2.84;ReadPosRankSum=-0.354	GT:AD:DP:GQ:MLPSAC:MLPSAF:PL	0/0/0/0/1/1:10,4:14:1:2:0.333:62,1,0,3,9,22,203	SG	284	No hit in this database		No hit in this database
Sp1_comp1002568_c0_seq1	20	.	G	T	6.2	.	DP=1;AF1=1;AC1=2;DP4=0,0,1,0;MQ=44;FQ=-30	GT:PL:GQ	1/1:35,3,0:4											SAM	221	gi|413938590|gb|AFW73141.1|	hypothetical protein ZEAMMB73_486171 [Zea mays]	AT4G28390.1	ADP/ATP carrier 3	Encodes a mitochondrial ADP/ATP carrier protein. Shown in heterologous systems to be located in the plasma membrane. Has comparable affinity for ADP and ATP (in E.coli).	ADP/ATP carrier 3 (AAC3); FUNCTIONS IN: binding, ATP:ADP antiporter activity; INVOLVED IN: transport, mitochondrial transport, purine nucleotide transport; LOCATED IN: mitochondrion, mitochondrial inner membrane, membrane, chloroplast envelope; EXPRESSED IN: 23 plant structures; EXPRESSED DURING: 14 growth stages; CONTAINS InterPro DOMAIN/s: Mitochondrial carrier protein (InterPro:IPR002067), Mit…
Sp1_comp1002570_c0_seq1	221	.	G	T	6.2	.	DP=1;AF1=1;AC1=2;DP4=0,0,0,1;MQ=44;FQ=-30	GT:PL:GQ	1/1:35,3,0:4											SAM	423	gi|477507289|gb|ENH60583.1|	Chitooligosaccharidolytic beta-N-acetylglucosaminidase [Fusarium oxysporum f. sp. cubense race 1]	AT1G65590.1	beta-hexosaminidase 3	Encodes a protein with beta-hexosaminidase activity. Located on the plasma membrane.	beta-hexosaminidase 3 (HEXO3); FUNCTIONS IN: hexosaminidase activity, beta-N-acetylhexosaminidase activity; INVOLVED IN: carbohydrate metabolic process; LOCATED IN: cell wall, plasma membrane, plant-type cell wall; EXPRESSED IN: 12 plant structures; EXPRESSED DURING: L mature pollen stage, M germinated pollen stage, 4 anthesis, petal differentiation and expansion stage, E expanded cotyledon stage…
Sp1_comp1002636_c0_seq1	111	.	G	T	64	.	DP=17;VDB=0.0190;AF1=0.5;AC1=1;DP4=2,7,1,7;MQ=43;FQ=67;PV4=1,1.1e-07,0.006,0.25	GT:PL:GQ	0/1:94,0,200:97	Sp1_comp1002636_c0_seq1	111	.	G	T	262.39	PASS	AC=3;AF=0.500;AN=6;BaseQRankSum=-0.400;DP=18;Dels=0.00;FS=0.000;HaplotypeScore=1.9998;MLEAC=3;MLEAF=0.500;MQ=60.00;MQ0=0;MQRankSum=1.111;QD=14.58;ReadPosRankSum=-1.288	GT:AD:DP:GQ:MLPSAC:MLPSAF:PL	0/0/0/1/1/1:10,8:18:3:3:0.500:286,18,3,0,6,25,340	SG	257	No hit in this database		No hit in this database
Sp1_comp1002636_c0_seq1	134	.	A	T	6.98	.	DP=10;VDB=0.0318;AF1=0.4999;AC1=1;DP4=2,4,0,3;MQ=43;FQ=9.53;PV4=0.5,0.0011,0.009,1	GT:PL:GQ	0/1:36,0,164:37	Sp1_comp1002636_c0_seq1	134	.	A	T	71.45	PASS	AC=2;AF=0.333;AN=6;BaseQRankSum=-1.203;DP=9;Dels=0.00;FS=3.010;HaplotypeScore=0.0000;MLEAC=2;MLEAF=0.333;MQ=60.00;MQ0=0;MQRankSum=-0.573;QD=7.94;ReadPosRankSum=0.573	GT:AD:DP:GQ:MLPSAC:MLPSAF:PL	0/0/0/0/1/1:6,3:9:2:2:0.333:94,3,0,2,9,24,234	SG	257	No hit in this database		No hit in this database
Sp1_comp1002636_c0_seq1	63	.	G	C	232.86	PASS	AC=3;AF=0.500;AN=6;BaseQRankSum=0.779;DP=34;Dels=0.00;FS=0.000;HaplotypeScore=1.9990;MLEAC=3;MLEAF=0.500;MQ=60.00;MQ0=0;MQRankSum=0.095;QD=6.85;ReadPosRankSum=1.728	GT:AD:DP:GQ:MLPSAC:MLPSAF:PL	0/0/0/1/1/1:14,19:34:2:3:0.500:256,16,2,0,5,23,311											GATK	257	No hit in this database		No hit in this database
Sp1_comp1002666_c0_seq1	157	.	C	T	12.3	.	DP=13;VDB=0.0014;AF1=0.5;AC1=1;DP4=4,2,4,0;MQ=41;FQ=15.1;PV4=0.47,0.00069,0.00098,0.078	GT:PL:GQ	0/1:42,0,161:44	Sp1_comp1002666_c0_seq1	157	.	C	T	261.86	PASS	AC=3;AF=0.500;AN=6;BaseQRankSum=-0.093;DP=23;Dels=0.00;FS=1.871;HaplotypeScore=3.8660;MLEAC=3;MLEAF=0.500;MQ=60.00;MQ0=0;MQRankSum=-0.403;QD=11.39;ReadPosRankSum=-0.093	GT:AD:DP:GQ:MLPSAC:MLPSAF:PL	0/0/0/1/1/1:10,13:23:2:3:0.500:285,23,5,0,2,16,252	SG	354	No hit in this database		No hit in this database
Sp1_comp1002666_c0_seq1	180	.	C	T	38	.	DP=12;VDB=0.0014;AF1=0.5;AC1=1;DP4=4,2,5,0;MQ=39;FQ=41;PV4=0.45,1,0.00039,1	GT:PL:GQ	0/1:68,0,152:71	Sp1_comp1002666_c0_seq1	180	.	C	T	507.61	PASS	AC=4;AF=0.667;AN=6;BaseQRankSum=0.076;DP=28;Dels=0.00;FS=0.000;HaplotypeScore=0.0000;MLEAC=4;MLEAF=0.667;MQ=60.00;MQ0=0;MQRankSum=0.432;QD=18.13;ReadPosRankSum=0.992	GT:AD:DP:GQ:MLPSAC:MLPSAF:PL	0/0/1/1/1/1:8,20:28:5:4:0.667:532,56,21,5,0,8,240	SG	354	No hit in this database		No hit in this database
Sp1_comp1002666_c0_seq1	226	.	C	T	32.5	.	DP=5;VDB=0.0000;AF1=1;AC1=2;DP4=0,0,4,0;MQ=23;FQ=-39	GT:PL:GQ	1/1:65,12,0:21	Sp1_comp1002666_c0_seq1	226	.	C	T	600.43	PASS	AC=5;AF=0.833;AN=6;BaseQRankSum=0.050;DP=22;Dels=0.00;FS=2.318;HaplotypeScore=0.0000;MLEAC=5;MLEAF=0.833;MQ=59.47;MQ0=0;MQRankSum=1.256;QD=27.29;ReadPosRankSum=0.854	GT:AD:DP:GQ:MLPSAC:MLPSAF:PL	0/1/1/1/1/1:3,19:22:9:5:0.833:626,91,48,24,9,0,58	SG	354	No hit in this database		No hit in this database
Sp1_comp1002666_c0_seq1	234	.	A	C	10.2	.	DP=5;VDB=0.0000;AF1=1;AC1=2;DP4=0,0,2,0;MQ=28;FQ=-33	GT:PL:GQ	1/1:41,6,0:8	Sp1_comp1002666_c0_seq1	234	.	A	C	492.57	PASS	AC=5;AF=0.833;AN=6;BaseQRankSum=1.398;DP=20;Dels=0.00;FS=2.350;HaplotypeScore=0.0000;MLEAC=5;MLEAF=0.833;MQ=59.42;MQ0=0;MQRankSum=0.391;QD=24.63;ReadPosRankSum=0.950	GT:AD:DP:GQ:MLPSAC:MLPSAF:PL	0/1/1/1/1/1:3,17:20:8:5:0.833:518,84,44,22,8,0,50	SG	354	No hit in this database		No hit in this database
Sp1_comp1002666_c0_seq1	95	.	T	A	40.5	.	DP=4;VDB=0.0070;AF1=1;AC1=2;DP4=0,0,4,0;MQ=48;FQ=-39	GT:PL:GQ	1/1:73,12,0:21	Sp1_comp1002666_c0_seq1	95	.	T	A	147.4	PASS	AC=6;AF=1.00;AN=6;DP=5;Dels=0.00;FS=0.000;HaplotypeScore=0.0000;MLEAC=6;MLEAF=1.00;MQ=60.00;MQ0=0;QD=29.48	GT:AD:DP:GQ:MLPSAC:MLPSAF:PL	1/1/1/1/1/1:0,5:5:3:6:1.00:171,31,19,12,7,3,0	SG	354	No hit in this database		No hit in this database
Sp1_comp1002666_c0_seq1	150	.	G	A	150.73	PASS	AC=2;AF=0.333;AN=6;BaseQRankSum=-0.666;DP=18;Dels=0.00;FS=5.614;HaplotypeScore=3.8660;MLEAC=2;MLEAF=0.333;MQ=60.00;MQ0=0;MQRankSum=0.311;QD=8.37;ReadPosRankSum=-1.377	GT:AD:DP:GQ:MLPSAC:MLPSAF:PL	0/0/0/0/1/1:8,10:18:0:2:0.333:173,8,0,0,6,22,261											GATK	354	No hit in this database		No hit in this database
Sp1_comp1002666_c0_seq1	261	.	A	C	89.16	PASS	AC=6;AF=1.00;AN=6;DP=3;Dels=0.00;FS=0.000;HaplotypeScore=0.0000;MLEAC=6;MLEAF=1.00;MQ=60.00;MQ0=0;QD=29.72	GT:AD:DP:GQ:MLPSAC:MLPSAF:PL	1/1/1/1/1/1:0,3:3:2:6:1.00:112,23,14,9,5,2,0											GATK	354	No hit in this database		No hit in this database
Sp1_comp1002666_c0_seq1	276	.	T	A	449.47	PASS	AC=6;AF=1.00;AN=6;BaseQRankSum=-0.320;DP=23;Dels=0.00;FS=2.521;HaplotypeScore=0.0000;MLEAC=6;MLEAF=1.00;MQ=60.00;MQ0=0;MQRankSum=2.237;QD=19.54;ReadPosRankSum=-0.320	GT:AD:DP:GQ:MLPSAC:MLPSAF:PL	1/1/1/1/1/1:3,20:23:9:6:1.00:475,86,52,33,19,9,0											GATK	354	No hit in this database		No hit in this database
Sp1_comp1002666_c0_seq1	280	.	T	A	450.47	PASS	AC=6;AF=1.00;AN=6;BaseQRankSum=0.046;DP=23;Dels=0.00;FS=2.521;HaplotypeScore=0.0000;MLEAC=6;MLEAF=1.00;MQ=60.00;MQ0=0;MQRankSum=1.415;QD=19.59;ReadPosRankSum=-0.137	GT:AD:DP:GQ:MLPSAC:MLPSAF:PL	1/1/1/1/1/1:3,20:23:9:6:1.00:476,86,52,33,19,9,0											GATK	354	No hit in this database		No hit in this database
Sp1_comp1002666_c0_seq1	291	.	T	G	461.45	PASS	AC=6;AF=1.00;AN=6;BaseQRankSum=-0.130;DP=26;Dels=0.00;FS=1.974;HaplotypeScore=3.9989;MLEAC=6;MLEAF=1.00;MQ=58.70;MQ0=0;MQRankSum=1.041;QD=17.75;ReadPosRankSum=1.627	GT:AD:DP:GQ:MLPSAC:MLPSAF:PL	1/1/1/1/1/1:5,21:26:9:6:1.00:487,93,57,36,21,9,0											GATK	354	No hit in this database		No hit in this database
Sp1_comp1002666_c0_seq1	298	.	T	A	533.34	PASS	AC=6;AF=1.00;AN=6;BaseQRankSum=0.531;DP=27;Dels=0.00;FS=1.882;HaplotypeScore=3.9989;MLEAC=6;MLEAF=1.00;MQ=58.75;MQ0=0;MQRankSum=0.967;QD=19.75;ReadPosRankSum=0.655	GT:AD:DP:GQ:MLPSAC:MLPSAF:PL	1/1/1/1/1/1:5,22:27:10:6:1.00:559,101,62,39,23,10,0											GATK	354	No hit in this database		No hit in this database
Sp1_comp1002666_c0_seq1	299	.	C	A	563.25	PASS	AC=6;AF=1.00;AN=6;BaseQRankSum=-0.540;DP=28;Dels=0.00;FS=0.000;HaplotypeScore=3.9989;MLEAC=6;MLEAF=1.00;MQ=58.80;MQ0=0;MQRankSum=2.099;QD=20.12;ReadPosRankSum=1.800	GT:AD:DP:GQ:MLPSAC:MLPSAF:PL	1/1/1/1/1/1:5,23:28:11:6:1.00:589,109,67,42,25,11,0											GATK	354	No hit in this database		No hit in this database
Sp1_comp1002666_c0_seq1	154	.	T	G	26	.	DP=12;VDB=0.0008;AF1=0.5;AC1=1;DP4=4,2,6,0;MQ=40;FQ=29;PV4=0.45,2.1e-05,0.00053,0.032	GT:PL:GQ	0/1:56,0,156:59											SAM	354	No hit in this database		No hit in this database
Sp1_comp1002666_c0_seq1	67	.	A	C	9.53	.	DP=1;AF1=1;AC1=2;DP4=0,0,1,0;MQ=44;FQ=-30	GT:PL:GQ	1/1:39,3,0:5											SAM	354	No hit in this database		No hit in this database
Sp1_comp1002667_c0_seq1	148	.	T	A	40.8	.	DP=2;VDB=0.0120;AF1=1;AC1=2;DP4=0,0,1,1;MQ=60;FQ=-33	GT:PL:GQ	1/1:72,6,0:10	Sp1_comp1002667_c0_seq1	148	.	T	A	52.02		AC=4;AF=0.667;AN=6;BaseQRankSum=1.026;DP=10;Dels=0.00;FS=0.000;HaplotypeScore=0.0000;MLEAC=4;MLEAF=0.667;MQ=32.25;MQ0=6;MQRankSum=1.026;QD=5.20;ReadPosRankSum=1.026	GT:AD:DP:GQ:MLPSAC:MLPSAF:PL	0/0/1/1/1/1:8,2:10:1:4:0.667:73,8,3,1,0,1,28	SG	267	No hit in this database		No hit in this database
Sp1_comp1002667_c0_seq1	135	.	C	G	8.65	.	DP=1;AF1=1;AC1=2;DP4=0,0,1,0;MQ=60;FQ=-30	GT:PL:GQ	1/1:38,3,0:5											SAM	267	No hit in this database		No hit in this database
Sp1_comp1002667_c0_seq1	137	.	A	C	7.8	.	DP=1;AF1=1;AC1=2;DP4=0,0,1,0;MQ=60;FQ=-30	GT:PL:GQ	1/1:37,3,0:4											SAM	267	No hit in this database		No hit in this database
Sp1_comp1002728_c0_seq1	161	.	G	T	102.16	PASS	AC=6;AF=1.00;AN=6;DP=3;Dels=0.00;FS=0.000;HaplotypeScore=0.0000;MLEAC=6;MLEAF=1.00;MQ=60.00;MQ0=0;QD=34.05	GT:AD:DP:GQ:MLPSAC:MLPSAF:PL	1/1/1/1/1/1:0,3:3:2:6:1.00:125,23,14,9,5,2,0											GATK	696	No hit in this database		No hit in this database
Sp1_comp1002728_c0_seq1	602	.	A	T	105.16	PASS	AC=6;AF=1.00;AN=6;DP=3;Dels=0.00;FS=0.000;HaplotypeScore=0.0000;MLEAC=6;MLEAF=1.00;MQ=60.00;MQ0=0;QD=27.99	GT:AD:DP:GQ:MLPSAC:MLPSAF:PL	1/1/1/1/1/1:0,3:3:2:6:1.00:128,23,14,9,5,2,0											GATK	696	No hit in this database		No hit in this database
Sp1_comp1002728_c0_seq1	220	.	C	T	7.8	.	DP=1;AF1=1;AC1=2;DP4=0,0,0,1;MQ=47;FQ=-30	GT:PL:GQ	1/1:37,3,0:4											SAM	696	No hit in this database		No hit in this database
Sp1_comp1002728_c0_seq1	44	.	C	G	4.13	.	DP=3;AF1=0.4998;AC1=1;DP4=2,0,1,0;MQ=60;FQ=6.2;PV4=1,1,1,1	GT:PL:GQ	0/1:32,0,64:31											SAM	696	No hit in this database		No hit in this database
Sp1_comp1002728_c0_seq1	57	.	C	A	98.5	.	DP=4;VDB=0.0254;AF1=1;AC1=2;DP4=0,0,3,1;MQ=60;FQ=-39	GT:PL:GQ	1/1:131,12,0:21											SAM	696	No hit in this database		No hit in this database
Sp1_comp1002728_c0_seq1	82	.	T	C	67	.	DP=3;VDB=0.0225;AF1=1;AC1=2;DP4=0,0,2,1;MQ=60;FQ=-36	GT:PL:GQ	1/1:99,9,0:16											SAM	696	No hit in this database		No hit in this database
Sp1_comp1002729_c0_seq1	330	.	C	A	25.8	.	DP=2;VDB=0.0099;AF1=1;AC1=2;DP4=0,0,1,1;MQ=55;FQ=-33	GT:PL:GQ	1/1:57,6,0:10	Sp1_comp1002729_c0_seq1	330	.	C	A	62.71	PASS	AC=6;AF=1.00;AN=6;DP=2;Dels=0.00;FS=0.000;HaplotypeScore=0.0000;MLEAC=6;MLEAF=1.00;MQ=60.00;MQ0=0;QD=31.36	GT:AD:DP:GQ:MLPSAC:MLPSAF:PL	1/1/1/1/1/1:0,2:2:2:6:1.00:85,16,10,6,4,2,0	SG	403	gi|342882776|gb|EGU83374.1|	hypothetical protein FOXB_06092 [Fusarium oxysporum Fo5176]	No hit in this database
Sp1_comp1002729_c0_seq1	160	.	A	T	49	.	DP=3;VDB=0.0000;AF1=1;AC1=2;DP4=0,0,3,0;MQ=44;FQ=-36	GT:PL:GQ	1/1:81,9,0:16											SAM	403	gi|342882776|gb|EGU83374.1|	hypothetical protein FOXB_06092 [Fusarium oxysporum Fo5176]	No hit in this database
Sp1_comp1002729_c0_seq1	360	.	G	A	4.77	.	DP=2;VDB=0.0099;AF1=1;AC1=2;DP4=0,0,1,0;MQ=60;FQ=-30	GT:PL:GQ	0/1:33,3,0:3											SAM	403	gi|342882776|gb|EGU83374.1|	hypothetical protein FOXB_06092 [Fusarium oxysporum Fo5176]	No hit in this database
Sp1_comp1002773_c0_seq1	103	.	C	T	13.2	.	DP=7;VDB=0.0076;AF1=0.5;AC1=1;DP4=3,2,1,1;MQ=52;FQ=16.1;PV4=1,0.038,0.34,1	GT:PL:GQ	0/1:43,0,142:46	Sp1_comp1002773_c0_seq1	103	.	C	T	32.46	LowQual;	AC=1;AF=0.167;AN=6;BaseQRankSum=-1.532;DP=17;Dels=0.00;FS=0.000;HaplotypeScore=0.9867;MLEAC=1;MLEAF=0.167;MQ=48.26;MQ0=6;MQRankSum=-0.354;QD=1.91;ReadPosRankSum=-0.825	GT:AD:DP:GQ:MLPSAC:MLPSAF:PL	0/0/0/0/0/1:15,2:17:2:1:0.167:56,0,2,8,20,42,305	SG	254	No hit in this database		No hit in this database
Sp1_comp1002773_c0_seq1	146	.	A	G	11.1	.	DP=6;VDB=0.0365;AF1=1;AC1=2;DP4=0,0,1,1;MQ=50;FQ=-33	GT:PL:GQ	1/1:42,6,0:9	Sp1_comp1002773_c0_seq1	146	.	A	G	57.71	PASS	AC=6;AF=1.00;AN=6;BaseQRankSum=2.567;DP=26;Dels=0.00;FS=0.000;HaplotypeScore=1.9994;MLEAC=6;MLEAF=1.00;MQ=45.40;MQ0=0;MQRankSum=3.567;QD=2.22;ReadPosRankSum=2.367	GT:AD:DP:GQ:MLPSAC:MLPSAF:PL	1/1/1/1/1/1:20,6:26:2:6:1.00:80,16,10,6,4,2,0	SG	254	No hit in this database		No hit in this database
Sp1_comp1002773_c0_seq1	92	.	A	T	12.3	.	DP=6;VDB=0.0076;AF1=0.5;AC1=1;DP4=2,2,1,1;MQ=52;FQ=15.1;PV4=1,1,0.34,0.28	GT:PL:GQ	0/1:42,0,85:44	Sp1_comp1002773_c0_seq1	92	.	A	T	31.07	LowQual	AC=1;AF=0.167;AN=6;BaseQRankSum=-1.106;DP=11;Dels=0.00;FS=0.000;HaplotypeScore=1.9996;MLEAC=1;MLEAF=0.167;MQ=60.00;MQ0=0;MQRankSum=0.566;QD=2.82;ReadPosRankSum=0.382	GT:AD:DP:GQ:MLPSAC:MLPSAF:PL	0/0/0/0/0/1:8,3:11:1:1:0.167:54,0,1,6,16,35,263	SG	254	No hit in this database		No hit in this database
Sp1_comp1002773_c0_seq1	157	.	A	G	82.5	PASS	AC=2;AF=0.333;AN=6;BaseQRankSum=1.307;DP=9;Dels=0.00;FS=7.782;HaplotypeScore=0.0000;MLEAC=2;MLEAF=0.333;MQ=60.00;MQ0=0;MQRankSum=1.307;QD=9.17;ReadPosRankSum=-1.652	GT:AD:DP:GQ:MLPSAC:MLPSAF:PL	0/0/0/0/1/1:4,5:9:0:2:0.333:104,5,0,0,3,12,133											GATK	254	No hit in this database		No hit in this database
Sp1_comp1002773_c0_seq1	188	.	C	A	39.82	LowQual	AC=1;AF=0.167;AN=6;BaseQRankSum=1.133;DP=10;Dels=0.00;FS=0.000;HaplotypeScore=2.9995;MLEAC=1;MLEAF=0.167;MQ=60.00;MQ0=0;MQRankSum=-0.365;QD=3.98;ReadPosRankSum=1.447	GT:AD:DP:GQ:MLPSAC:MLPSAF:PL	0/0/0/0/0/1:6,4:10:0:1:0.167:62,0,0,4,12,28,226											GATK	254	No hit in this database		No hit in this database
Sp1_comp1002773_c0_seq1	198	.	A	C	72.5	PASS	AC=2;AF=0.333;AN=6;BaseQRankSum=1.652;DP=9;Dels=0.00;FS=0.000;HaplotypeScore=1.9997;MLEAC=2;MLEAF=0.333;MQ=60.00;MQ0=0;MQRankSum=-0.361;QD=8.06;ReadPosRankSum=2.219	GT:AD:DP:GQ:MLPSAC:MLPSAF:PL	0/0/0/0/1/1:4,5:9:0:2:0.333:94,5,0,0,3,12,144											GATK	254	No hit in this database		No hit in this database
Sp1_comp1002773_c0_seq1	201	.	A	T	38.75	LowQual	AC=2;AF=0.333;AN=6;BaseQRankSum=0.729;DP=9;Dels=0.00;FS=0.000;HaplotypeScore=0.9999;MLEAC=2;MLEAF=0.333;MQ=60.00;MQ0=0;MQRankSum=0.876;QD=4.31;ReadPosRankSum=2.219	GT:AD:DP:GQ:MLPSAC:MLPSAF:PL	0/0/0/0/1/1:5,4:9:1:2:0.333:61,1,0,3,9,22,192											GATK	254	No hit in this database		No hit in this database
Sp1_comp1002773_c0_seq1	90	.	A	C	38.06	LowQual	AC=1;AF=0.167;AN=6;BaseQRankSum=0.825;DP=11;Dels=0.00;FS=0.000;HaplotypeScore=1.9996;MLEAC=1;MLEAF=0.167;MQ=60.00;MQ0=0;MQRankSum=-0.354;QD=3.46;ReadPosRankSum=-0.118	GT:AD:DP:GQ:MLPSAC:MLPSAF:PL	0/0/0/0/0/1:9,2:11:1:1:0.167:61,0,1,6,16,35,266											GATK	254	No hit in this database		No hit in this database
Sp1_comp1002773_c0_seq1	23	.	A	C	31.8	.	DP=2;VDB=0.0194;AF1=1;AC1=2;DP4=0,0,1,1;MQ=60;FQ=-33	GT:PL:GQ	1/1:63,6,0:10											SAM	254	No hit in this database		No hit in this database
Sp1_comp1002773_c0_seq1	41	.	C	T	4.13	.	DP=3;AF1=0.4998;AC1=1;DP4=1,1,1,0;MQ=57;FQ=6.19;PV4=1,1,1,1	GT:PL:GQ	0/1:32,0,55:31											SAM	254	No hit in this database		No hit in this database
Sp1_comp1002773_c0_seq1	56	.	A	G	4.13	.	DP=3;AF1=0.4998;AC1=1;DP4=1,1,1,0;MQ=57;FQ=6.2;PV4=1,1,1,1	GT:PL:GQ	0/1:32,0,66:31											SAM	254	No hit in this database		No hit in this database
Sp1_comp1002773_c0_seq1	69	.	T	C	4.13	.	DP=3;AF1=0.4998;AC1=1;DP4=1,1,1,0;MQ=57;FQ=6.2;PV4=1,1,1,1	GT:PL:GQ	0/1:32,0,67:31											SAM	254	No hit in this database		No hit in this database
Sp1_comp1002779_c0_seq1	289	.	C	T	46.75	LowQual	AC=2;AF=0.333;AN=6;BaseQRankSum=-0.198;DP=7;Dels=0.00;FS=0.000;HaplotypeScore=0.0000;MLEAC=2;MLEAF=0.333;MQ=60.00;MQ0=0;MQRankSum=0.198;QD=6.68;ReadPosRankSum=-0.922	GT:AD:DP:GQ:MLPSAC:MLPSAF:PL	0/0/0/0/1/1:5,2:7:1:2:0.333:69,1,0,3,9,22,206											GATK	610	No hit in this database		No hit in this database
Sp1_comp1002779_c0_seq1	318	.	C	T	53.45	PASS	AC=2;AF=0.333;AN=6;BaseQRankSum=-0.895;DP=10;Dels=0.00;FS=0.000;HaplotypeScore=0.0000;MLEAC=2;MLEAF=0.333;MQ=60.00;MQ0=0;MQRankSum=0.296;QD=5.34;ReadPosRankSum=-0.546	GT:AD:DP:GQ:MLPSAC:MLPSAF:PL	0/0/0/0/1/1:7,3:10:2:2:0.333:76,3,0,2,9,24,239											GATK	610	No hit in this database		No hit in this database
Sp1_comp1002779_c0_seq1	319	.	A	G	51.32	PASS	AC=2;AF=0.333;AN=6;BaseQRankSum=0.000;DP=11;Dels=0.00;FS=0.000;HaplotypeScore=0.0000;MLEAC=2;MLEAF=0.333;MQ=60.00;MQ0=0;MQRankSum=-0.382;QD=4.67;ReadPosRankSum=-0.382	GT:AD:DP:GQ:MLPSAC:MLPSAF:PL	0/0/0/0/1/1:8,3:11:2:2:0.333:74,2,0,3,12,30,272											GATK	610	No hit in this database		No hit in this database
Sp1_comp1002779_c0_seq1	380	.	T	C	68.45	PASS	AC=2;AF=0.333;AN=6;BaseQRankSum=-0.546;DP=10;Dels=0.00;FS=0.000;HaplotypeScore=0.0000;MLEAC=2;MLEAF=0.333;MQ=60.00;MQ0=0;MQRankSum=-1.214;QD=6.84;ReadPosRankSum=-1.214	GT:AD:DP:GQ:MLPSAC:MLPSAF:PL	0/0/0/0/1/1:7,3:10:2:2:0.333:91,3,0,2,9,24,244											GATK	610	No hit in this database		No hit in this database
Sp1_comp1002779_c0_seq1	381	.	G	A	69.45	PASS	AC=2;AF=0.333;AN=6;BaseQRankSum=0.731;DP=10;Dels=0.00;FS=0.000;HaplotypeScore=0.0000;MLEAC=2;MLEAF=0.333;MQ=60.00;MQ0=0;MQRankSum=-0.546;QD=6.94;ReadPosRankSum=-1.214	GT:AD:DP:GQ:MLPSAC:MLPSAF:PL	0/0/0/0/1/1:7,3:10:2:2:0.333:92,3,0,2,9,24,242											GATK	610	No hit in this database		No hit in this database
Sp1_comp1002800_c0_seq1	125	.	C	T	3.54	.	DP=11;VDB=0.0192;AF1=0.4998;AC1=1;DP4=5,4,1,1;MQ=49;FQ=5.47;PV4=1,0.095,0.0037,0.066	GT:PL:GQ	0/1:31,0,215:30	Sp1_comp1002800_c0_seq1	125	.	C	T	140.79	PASS	AC=2;AF=0.333;AN=6;BaseQRankSum=0.883;DP=18;Dels=0.00;FS=1.957;HaplotypeScore=0.0000;MLEAC=2;MLEAF=0.333;MQ=58.83;MQ0=0;MQRankSum=-1.501;QD=7.82;ReadPosRankSum=0.971	GT:AD:DP:GQ:MLPSAC:MLPSAF:PL	0/0/0/0/1/1:9,9:18:2:2:0.333:164,6,0,2,12,34,332	SG	460	No hit in this database		No hit in this database
Sp1_comp1002800_c0_seq1	152	.	G	A	33.5	.	DP=9;VDB=0.0393;AF1=1;AC1=2;DP4=0,0,4,0;MQ=49;FQ=-39	GT:PL:GQ	1/1:66,12,0:21	Sp1_comp1002800_c0_seq1	152	.	G	A	395.47	PASS	AC=6;AF=1.00;AN=6;DP=18;Dels=0.00;FS=0.000;HaplotypeScore=1.9988;MLEAC=6;MLEAF=1.00;MQ=57.25;MQ0=0;QD=21.97	GT:AD:DP:GQ:MLPSAC:MLPSAF:PL	1/1/1/1/1/1:0,18:18:9:6:1.00:421,86,52,33,19,9,0	SG	460	No hit in this database		No hit in this database
Sp1_comp1002800_c0_seq1	174	.	T	C	10.2	.	DP=6;VDB=0.0081;AF1=1;AC1=2;DP4=0,0,1,1;MQ=50;FQ=-33	GT:PL:GQ	1/1:41,6,0:8	Sp1_comp1002800_c0_seq1	174	.	T	C	342.79	PASS	AC=6;AF=1.00;AN=6;DP=11;Dels=0.00;FS=0.000;HaplotypeScore=0.9998;MLEAC=6;MLEAF=1.00;MQ=55.43;MQ0=0;QD=31.16	GT:AD:DP:GQ:MLPSAC:MLPSAF:PL	1/1/1/1/1/1:0,11:11:7:6:1.00:368,70,43,27,16,7,0	SG	460	No hit in this database		No hit in this database
Sp1_comp1002800_c0_seq1	21	.	T	C	186	.	DP=9;VDB=0.0000;AF1=1;AC1=2;DP4=0,0,8,1;MQ=60;FQ=-54	GT:PL:GQ	1/1:219,27,0:51	Sp1_comp1002800_c0_seq1	21	.	T	C	201.4	PASS	AC=6;AF=1.00;AN=6;DP=14;Dels=0.00;FS=0.000;HaplotypeScore=0.0000;MLEAC=6;MLEAF=1.00;MQ=57.20;MQ0=0;QD=14.39	GT:AD:DP:GQ:MLPSAC:MLPSAF:PL	1/1/1/1/1/1:0,14:14:5:6:1.00:226,47,29,18,11,5,0	SG	460	No hit in this database		No hit in this database
Sp1_comp1002800_c0_seq1	265	.	T	C	80.3	.	DP=5;VDB=0.0011;AF1=1;AC1=2;DP4=0,0,3,2;MQ=48;FQ=-42	GT:PL:GQ	1/1:113,15,0:27	Sp1_comp1002800_c0_seq1	265	.	T	C	175.83	PASS	AC=6;AF=1.00;AN=6;DP=5;Dels=0.00;FS=0.000;HaplotypeScore=0.0000;MLEAC=6;MLEAF=1.00;MQ=60.00;MQ0=0;QD=34.11	GT:AD:DP:GQ:MLPSAC:MLPSAF:PL	1/1/1/1/1/1:0,5:5:4:6:1.00:200,39,24,15,9,4,0	SG	460	No hit in this database		No hit in this database
Sp1_comp1002800_c0_seq1	138	.	A	G	64.21	PASS	AC=2;AF=0.333;AN=6;BaseQRankSum=0.053;DP=16;Dels=0.00;FS=2.081;HaplotypeScore=0.0000;MLEAC=2;MLEAF=0.333;MQ=57.98;MQ0=0;MQRankSum=-1.313;QD=4.01;ReadPosRankSum=2.258	GT:AD:DP:GQ:MLPSAC:MLPSAF:PL	0/0/0/0/1/1:8,8:16:1:2:0.333:87,1,0,5,15,36,314											GATK	460	No hit in this database		No hit in this database
Sp1_comp1002800_c0_seq1	159	.	C	T	65.46	PASS	AC=1;AF=0.167;AN=6;BaseQRankSum=0.146;DP=17;Dels=0.00;FS=1.957;HaplotypeScore=1.9988;MLEAC=1;MLEAF=0.167;MQ=57.08;MQ0=0;MQRankSum=-2.001;QD=3.85;ReadPosRankSum=0.634	GT:AD:DP:GQ:MLPSAC:MLPSAF:PL	0/0/0/0/0/1:10,7:17:0:1:0.167:88,0,0,6,18,42,340											GATK	460	No hit in this database		No hit in this database
Sp1_comp1002800_c0_seq1	163	.	T	C	77.45	PASS	AC=2;AF=0.333;AN=6;BaseQRankSum=-0.201;DP=14;Dels=0.00;FS=0.000;HaplotypeScore=2.9987;MLEAC=2;MLEAF=0.333;MQ=56.44;MQ0=0;MQRankSum=0.663;QD=5.53;ReadPosRankSum=-0.780	GT:AD:DP:GQ:MLPSAC:MLPSAF:PL	0/0/0/0/1/1:7,7:14:2:2:0.333:100,3,0,2,9,24,231											GATK	460	No hit in this database		No hit in this database
Sp1_comp1002800_c0_seq1	170	.	A	G	76.45	PASS	AC=2;AF=0.333;AN=6;BaseQRankSum=0.259;DP=12;Dels=0.00;FS=0.000;HaplotypeScore=0.9999;MLEAC=2;MLEAF=0.333;MQ=55.82;MQ0=0;MQRankSum=-1.813;QD=6.37;ReadPosRankSum=-1.191	GT:AD:DP:GQ:MLPSAC:MLPSAF:PL	0/0/0/0/1/1:6,6:12:2:2:0.333:99,3,0,2,9,24,225											GATK	460	No hit in this database		No hit in this database
Sp1_comp1002800_c0_seq1	179	.	T	C	76.45	PASS	AC=2;AF=0.333;AN=6;BaseQRankSum=-0.278;DP=11;Dels=0.00;FS=0.000;HaplotypeScore=0.9998;MLEAC=2;MLEAF=0.333;MQ=55.43;MQ0=0;MQRankSum=-0.278;QD=6.95;ReadPosRankSum=-0.678	GT:AD:DP:GQ:MLPSAC:MLPSAF:PL	0/0/0/0/1/1:7,4:11:2:2:0.333:99,3,0,2,9,24,241											GATK	460	No hit in this database		No hit in this database
Sp1_comp1002800_c0_seq1	451	.	G	A	69.71	PASS	AC=6;AF=1.00;AN=6;DP=2;Dels=0.00;FS=0.000;HaplotypeScore=0.0000;MLEAC=6;MLEAF=1.00;MQ=52.20;MQ0=0;QD=34.86	GT:AD:DP:GQ:MLPSAC:MLPSAF:PL	1/1/1/1/1/1:0,2:2:2:6:1.00:92,16,10,6,4,2,0											GATK	460	No hit in this database		No hit in this database
Sp1_comp1002800_c0_seq1	65	.	A	T	70.5	PASS	AC=2;AF=0.333;AN=6;BaseQRankSum=1.214;DP=10;Dels=0.00;FS=0.000;HaplotypeScore=0.0000;MLEAC=2;MLEAF=0.333;MQ=60.00;MQ0=0;MQRankSum=0.731;QD=7.05;ReadPosRankSum=2.166	GT:AD:DP:GQ:MLPSAC:MLPSAF:PL	0/0/0/0/1/1:7,3:10:0:2:0.333:92,5,0,0,3,12,147											GATK	460	No hit in this database		No hit in this database
Sp1_comp1002800_c0_seq1	77	.	G	A	103	.	DP=6;VDB=0.0298;AF1=1;AC1=2;DP4=0,0,4,2;MQ=53;FQ=-45	GT:PL:GQ	1/1:136,18,0:33											SAM	460	No hit in this database		No hit in this database
Sp1_comp1002806_c0_seq1	93	.	A	C	5.46	.	DP=1;AF1=1;AC1=2;DP4=0,0,1,0;MQ=40;FQ=-30	GT:PL:GQ	1/1:34,3,0:3											SAM	355	gi|402075981|gb|EJT71404.1|	hypothetical protein, variant [Gaeumannomyces graminis var. tritici R3-111a-1]	AT3G05155.1	Major facilitator superfamily protein		Major facilitator superfamily protein; FUNCTIONS IN: substrate-specific transmembrane transporter activity, carbohydrate transmembrane transporter activity, transporter activity, sugar:hydrogen symporter activity; INVOLVED IN: transport, transmembrane transport; LOCATED IN: integral to membrane, membrane; CONTAINS InterPro DOMAIN/s: Sugar transporter, conserved site (InterPro:IPR005829), Major fa…
Sp1_comp1002845_c0_seq1	136	.	T	G	29	.	DP=4;VDB=0.0218;AF1=1;AC1=2;DP4=0,0,3,0;MQ=48;FQ=-36	GT:PL:GQ	1/1:61,9,0:16	Sp1_comp1002845_c0_seq1	136	.	T	G	135.4	PASS	AC=6;AF=1.00;AN=6;DP=4;Dels=0.00;FS=0.000;HaplotypeScore=0.0000;MLEAC=6;MLEAF=1.00;MQ=60.00;MQ0=0;QD=33.85	GT:AD:DP:GQ:MLPSAC:MLPSAF:PL	1/1/1/1/1/1:0,4:4:3:6:1.00:159,31,19,12,7,3,0	SG	383	gi|460397285|ref|XP_004244198.1|	PREDICTED: uncharacterized protein LOC101246267 [Solanum lycopersicum]	AT3G15534.1			unknown protein; FUNCTIONS IN: molecular_function unknown; INVOLVED IN: biological_process unknown; LOCATED IN: cellular_component unknown; BEST Arabidopsis thaliana protein match is: unknown protein (TAIR:AT1G52855.1); Has 30201 Blast hits to 17322 proteins in 780 species: Archae - 12; Bacteria - 1396; Metazoa - 17338; Fungi - 3422; Plants - 5037; Viruses - 0; Other Eukaryotes - 2996 (source: NC…
Sp1_comp1002845_c0_seq1	236	.	G	A	127	.	DP=11;VDB=0.0365;AF1=0.5;AC1=1;DP4=1,4,3,3;MQ=44;FQ=99;PV4=0.55,0.29,0.24,1	GT:PL:GQ	0/1:157,0,126:99	Sp1_comp1002845_c0_seq1	236	.	G	A	195.5	PASS	AC=3;AF=0.500;AN=6;BaseQRankSum=-0.387;DP=11;Dels=0.00;FS=2.632;HaplotypeScore=1.9996;MLEAC=3;MLEAF=0.500;MQ=60.00;MQ0=0;MQRankSum=1.186;QD=17.77;ReadPosRankSum=-0.717	GT:AD:DP:GQ:MLPSAC:MLPSAF:PL	0/0/0/1/1/1:5,6:11:1:3:0.500:218,18,4,0,1,11,180	SG	383	gi|460397285|ref|XP_004244198.1|	PREDICTED: uncharacterized protein LOC101246267 [Solanum lycopersicum]	AT3G15534.1			unknown protein; FUNCTIONS IN: molecular_function unknown; INVOLVED IN: biological_process unknown; LOCATED IN: cellular_component unknown; BEST Arabidopsis thaliana protein match is: unknown protein (TAIR:AT1G52855.1); Has 30201 Blast hits to 17322 proteins in 780 species: Archae - 12; Bacteria - 1396; Metazoa - 17338; Fungi - 3422; Plants - 5037; Viruses - 0; Other Eukaryotes - 2996 (source: NC…
Sp1_comp1002845_c0_seq1	284	.	A	T	21	.	DP=7;VDB=0.0208;AF1=0.5;AC1=1;DP4=1,3,0,2;MQ=42;FQ=24;PV4=1,1,0.1,0.089	GT:PL:GQ	0/1:51,0,103:54	Sp1_comp1002845_c0_seq1	284	.	A	T	108.82	PASS	AC=3;AF=0.500;AN=6;BaseQRankSum=0.922;DP=8;Dels=0.00;FS=0.000;HaplotypeScore=0.9997;MLEAC=3;MLEAF=0.500;MQ=57.88;MQ0=0;MQRankSum=-0.421;QD=13.60;ReadPosRankSum=-1.638	GT:AD:DP:GQ:MLPSAC:MLPSAF:PL	0/0/0/1/1/1:4,4:8:2:3:0.500:131,10,2,0,2,10,131	SG	383	gi|460397285|ref|XP_004244198.1|	PREDICTED: uncharacterized protein LOC101246267 [Solanum lycopersicum]	AT3G15534.1			unknown protein; FUNCTIONS IN: molecular_function unknown; INVOLVED IN: biological_process unknown; LOCATED IN: cellular_component unknown; BEST Arabidopsis thaliana protein match is: unknown protein (TAIR:AT1G52855.1); Has 30201 Blast hits to 17322 proteins in 780 species: Archae - 12; Bacteria - 1396; Metazoa - 17338; Fungi - 3422; Plants - 5037; Viruses - 0; Other Eukaryotes - 2996 (source: NC…
Sp1_comp1002845_c0_seq1	314	.	C	T	49.5	.	DP=4;VDB=0.0033;AF1=1;AC1=2;DP4=0,0,1,3;MQ=44;FQ=-39	GT:PL:GQ	1/1:82,12,0:21	Sp1_comp1002845_c0_seq1	314	.	C	T	149.4	PASS	AC=6;AF=1.00;AN=6;DP=4;Dels=0.00;FS=0.000;HaplotypeScore=0.0000;MLEAC=6;MLEAF=1.00;MQ=60.00;MQ0=0;QD=24.67	GT:AD:DP:GQ:MLPSAC:MLPSAF:PL	1/1/1/1/1/1:0,4:4:3:6:1.00:173,31,19,12,7,3,0	SG	383	gi|460397285|ref|XP_004244198.1|	PREDICTED: uncharacterized protein LOC101246267 [Solanum lycopersicum]	AT3G15534.1			unknown protein; FUNCTIONS IN: molecular_function unknown; INVOLVED IN: biological_process unknown; LOCATED IN: cellular_component unknown; BEST Arabidopsis thaliana protein match is: unknown protein (TAIR:AT1G52855.1); Has 30201 Blast hits to 17322 proteins in 780 species: Archae - 12; Bacteria - 1396; Metazoa - 17338; Fungi - 3422; Plants - 5037; Viruses - 0; Other Eukaryotes - 2996 (source: NC…
Sp1_comp1002845_c0_seq1	329	.	C	T	7.59	.	DP=3;VDB=0.0116;AF1=1;AC1=2;DP4=0,0,0,2;MQ=47;FQ=-33	GT:PL:GQ	1/1:38,6,0:7	Sp1_comp1002845_c0_seq1	329	.	C	T	69.71	PASS	AC=6;AF=1.00;AN=6;DP=3;Dels=0.00;FS=0.000;HaplotypeScore=0.0000;MLEAC=6;MLEAF=1.00;MQ=60.00;MQ0=0;QD=23.24	GT:AD:DP:GQ:MLPSAC:MLPSAF:PL	1/1/1/1/1/1:0,3:3:2:6:1.00:92,16,10,6,4,2,0	SG	383	gi|460397285|ref|XP_004244198.1|	PREDICTED: uncharacterized protein LOC101246267 [Solanum lycopersicum]	AT3G15534.1			unknown protein; FUNCTIONS IN: molecular_function unknown; INVOLVED IN: biological_process unknown; LOCATED IN: cellular_component unknown; BEST Arabidopsis thaliana protein match is: unknown protein (TAIR:AT1G52855.1); Has 30201 Blast hits to 17322 proteins in 780 species: Archae - 12; Bacteria - 1396; Metazoa - 17338; Fungi - 3422; Plants - 5037; Viruses - 0; Other Eukaryotes - 2996 (source: NC…
Sp1_comp1002845_c0_seq1	133	.	C	T	44.98	LowQual	AC=3;AF=0.500;AN=6;BaseQRankSum=1.026;DP=4;Dels=0.00;FS=0.000;HaplotypeScore=0.0000;MLEAC=3;MLEAF=0.500;MQ=60.00;MQ0=0;MQRankSum=0.000;QD=11.25;ReadPosRankSum=1.026	GT:AD:DP:GQ:MLPSAC:MLPSAF:PL	0/0/0/1/1/1:2,2:4:1:3:0.500:66,5,1,0,1,5,47											GATK	383	gi|460397285|ref|XP_004244198.1|	PREDICTED: uncharacterized protein LOC101246267 [Solanum lycopersicum]	AT3G15534.1			unknown protein; FUNCTIONS IN: molecular_function unknown; INVOLVED IN: biological_process unknown; LOCATED IN: cellular_component unknown; BEST Arabidopsis thaliana protein match is: unknown protein (TAIR:AT1G52855.1); Has 30201 Blast hits to 17322 proteins in 780 species: Archae - 12; Bacteria - 1396; Metazoa - 17338; Fungi - 3422; Plants - 5037; Viruses - 0; Other Eukaryotes - 2996 (source: NC…
Sp1_comp1002845_c0_seq1	202	.	T	C	65.5	PASS	AC=2;AF=0.333;AN=6;BaseQRankSum=1.159;DP=9;Dels=0.00;FS=0.000;HaplotypeScore=0.0000;MLEAC=2;MLEAF=0.333;MQ=60.00;MQ0=0;MQRankSum=0.729;QD=7.28;ReadPosRankSum=0.729	GT:AD:DP:GQ:MLPSAC:MLPSAF:PL	0/0/0/0/1/1:5,4:9:0:2:0.333:87,5,0,0,3,12,141											GATK	383	gi|460397285|ref|XP_004244198.1|	PREDICTED: uncharacterized protein LOC101246267 [Solanum lycopersicum]	AT3G15534.1			unknown protein; FUNCTIONS IN: molecular_function unknown; INVOLVED IN: biological_process unknown; LOCATED IN: cellular_component unknown; BEST Arabidopsis thaliana protein match is: unknown protein (TAIR:AT1G52855.1); Has 30201 Blast hits to 17322 proteins in 780 species: Archae - 12; Bacteria - 1396; Metazoa - 17338; Fungi - 3422; Plants - 5037; Viruses - 0; Other Eukaryotes - 2996 (source: NC…
Sp1_comp1002845_c0_seq1	205	.	T	A	46.5	LowQual	AC=2;AF=0.333;AN=6;BaseQRankSum=-0.361;DP=9;Dels=0.00;FS=0.000;HaplotypeScore=0.0000;MLEAC=2;MLEAF=0.333;MQ=60.00;MQ0=0;MQRankSum=1.307;QD=5.17;ReadPosRankSum=0.876	GT:AD:DP:GQ:MLPSAC:MLPSAF:PL	0/0/0/0/1/1:5,4:9:0:2:0.333:68,5,0,0,3,12,136											GATK	383	gi|460397285|ref|XP_004244198.1|	PREDICTED: uncharacterized protein LOC101246267 [Solanum lycopersicum]	AT3G15534.1			unknown protein; FUNCTIONS IN: molecular_function unknown; INVOLVED IN: biological_process unknown; LOCATED IN: cellular_component unknown; BEST Arabidopsis thaliana protein match is: unknown protein (TAIR:AT1G52855.1); Has 30201 Blast hits to 17322 proteins in 780 species: Archae - 12; Bacteria - 1396; Metazoa - 17338; Fungi - 3422; Plants - 5037; Viruses - 0; Other Eukaryotes - 2996 (source: NC…
Sp1_comp1002845_c0_seq1	208	.	C	T	81.82	PASS	AC=3;AF=0.500;AN=6;BaseQRankSum=0.876;DP=9;Dels=0.00;FS=0.000;HaplotypeScore=0.0000;MLEAC=3;MLEAF=0.500;MQ=60.00;MQ0=0;MQRankSum=0.361;QD=9.09;ReadPosRankSum=1.307	GT:AD:DP:GQ:MLPSAC:MLPSAF:PL	0/0/0/1/1/1:5,4:9:2:3:0.500:104,10,2,0,2,10,143											GATK	383	gi|460397285|ref|XP_004244198.1|	PREDICTED: uncharacterized protein LOC101246267 [Solanum lycopersicum]	AT3G15534.1			unknown protein; FUNCTIONS IN: molecular_function unknown; INVOLVED IN: biological_process unknown; LOCATED IN: cellular_component unknown; BEST Arabidopsis thaliana protein match is: unknown protein (TAIR:AT1G52855.1); Has 30201 Blast hits to 17322 proteins in 780 species: Archae - 12; Bacteria - 1396; Metazoa - 17338; Fungi - 3422; Plants - 5037; Viruses - 0; Other Eukaryotes - 2996 (source: NC…
Sp1_comp1002845_c0_seq1	229	.	G	A	62.21	PASS	AC=2;AF=0.333;AN=6;BaseQRankSum=-0.566;DP=11;Dels=0.00;FS=0.000;HaplotypeScore=3.9986;MLEAC=2;MLEAF=0.333;MQ=60.00;MQ0=0;MQRankSum=0.000;QD=5.66;ReadPosRankSum=0.000	GT:AD:DP:GQ:MLPSAC:MLPSAF:PL	0/0/0/0/1/1:8,3:11:1:2:0.333:85,1,0,5,15,36,305											GATK	383	gi|460397285|ref|XP_004244198.1|	PREDICTED: uncharacterized protein LOC101246267 [Solanum lycopersicum]	AT3G15534.1			unknown protein; FUNCTIONS IN: molecular_function unknown; INVOLVED IN: biological_process unknown; LOCATED IN: cellular_component unknown; BEST Arabidopsis thaliana protein match is: unknown protein (TAIR:AT1G52855.1); Has 30201 Blast hits to 17322 proteins in 780 species: Archae - 12; Bacteria - 1396; Metazoa - 17338; Fungi - 3422; Plants - 5037; Viruses - 0; Other Eukaryotes - 2996 (source: NC…
Sp1_comp1002845_c0_seq1	60	.	G	A	45.22	LowQual	AC=2;AF=0.333;AN=6;BaseQRankSum=0.720;DP=7;Dels=0.00;FS=0.000;HaplotypeScore=0.0000;MLEAC=2;MLEAF=0.333;MQ=60.00;MQ0=0;MQRankSum=0.000;QD=6.46;ReadPosRankSum=-1.380	GT:AD:DP:GQ:MLPSAC:MLPSAF:PL	0/0/0/0/1/1:5,2:7:1:2:0.333:67,2,0,1,6,16,154											GATK	383	gi|460397285|ref|XP_004244198.1|	PREDICTED: uncharacterized protein LOC101246267 [Solanum lycopersicum]	AT3G15534.1			unknown protein; FUNCTIONS IN: molecular_function unknown; INVOLVED IN: biological_process unknown; LOCATED IN: cellular_component unknown; BEST Arabidopsis thaliana protein match is: unknown protein (TAIR:AT1G52855.1); Has 30201 Blast hits to 17322 proteins in 780 species: Archae - 12; Bacteria - 1396; Metazoa - 17338; Fungi - 3422; Plants - 5037; Viruses - 0; Other Eukaryotes - 2996 (source: NC…
Sp1_comp1002845_c0_seq1	343	.	C	G	7.8	.	DP=1;AF1=1;AC1=2;DP4=0,0,0,1;MQ=43;FQ=-30	GT:PL:GQ	1/1:37,3,0:4											SAM	383	gi|460397285|ref|XP_004244198.1|	PREDICTED: uncharacterized protein LOC101246267 [Solanum lycopersicum]	AT3G15534.1			unknown protein; FUNCTIONS IN: molecular_function unknown; INVOLVED IN: biological_process unknown; LOCATED IN: cellular_component unknown; BEST Arabidopsis thaliana protein match is: unknown protein (TAIR:AT1G52855.1); Has 30201 Blast hits to 17322 proteins in 780 species: Archae - 12; Bacteria - 1396; Metazoa - 17338; Fungi - 3422; Plants - 5037; Viruses - 0; Other Eukaryotes - 2996 (source: NC…
Sp1_comp1002872_c0_seq1	121	.	G	A	117	.	DP=9;VDB=0.0384;AF1=1;AC1=2;DP4=0,0,5,3;MQ=49;FQ=-51	GT:PL:GQ	1/1:150,24,0:45	Sp1_comp1002872_c0_seq1	121	.	G	A	333.68	PASS	AC=6;AF=1.00;AN=6;DP=10;Dels=0.00;FS=0.000;HaplotypeScore=0.0000;MLEAC=5;MLEAF=0.833;MQ=60.00;MQ0=0;QD=33.37	GT:AD:DP:GQ:MLPSAC:MLPSAF:PL	1/1/1/1/1/1:0,8:10:6:6:1.00:341,62,38,24,14,6,0	SG	391	No hit in this database		No hit in this database
Sp1_comp1002872_c0_seq1	185	.	G	A	32	.	DP=8;VDB=0.0392;AF1=1;AC1=2;DP4=0,0,1,2;MQ=49;FQ=-36	GT:PL:GQ	1/1:64,9,0:16	Sp1_comp1002872_c0_seq1	185	.	G	A	355.79	PASS	AC=6;AF=1.00;AN=6;DP=9;Dels=0.00;FS=0.000;HaplotypeScore=0.0000;MLEAC=6;MLEAF=1.00;MQ=60.00;MQ0=0;QD=35.45	GT:AD:DP:GQ:MLPSAC:MLPSAF:PL	1/1/1/1/1/1:0,9:9:7:6:1.00:381,70,43,27,16,7,0	SG	391	No hit in this database		No hit in this database
Sp1_comp1002872_c0_seq1	209	.	A	G	23	.	DP=6;VDB=0.0199;AF1=0.5;AC1=1;DP4=2,0,2,1;MQ=49;FQ=24.3;PV4=1,0.005,1,0.25	GT:PL:GQ	0/1:53,0,56:54	Sp1_comp1002872_c0_seq1	209	.	A	G	89.02	PASS	AC=3;AF=0.500;AN=6;BaseQRankSum=-0.550;DP=7;Dels=0.00;FS=3.680;HaplotypeScore=0.9997;MLEAC=3;MLEAF=0.500;MQ=60.00;MQ0=0;MQRankSum=-0.550;QD=12.72;ReadPosRankSum=-0.550	GT:AD:DP:GQ:MLPSAC:MLPSAF:PL	0/0/0/1/1/1:3,4:7:2:3:0.500:111,8,2,0,2,8,114	SG	391	No hit in this database		No hit in this database
Sp1_comp1002872_c0_seq1	233	.	T	C	17.1	.	DP=10;VDB=0.0187;AF1=0.5;AC1=1;DP4=1,5,1,2;MQ=50;FQ=20.1;PV4=1,0.00072,0.085,1	GT:PL:GQ	0/1:47,0,140:50	Sp1_comp1002872_c0_seq1	233	.	T	C	115.9	PASS	AC=2;AF=0.333;AN=6;BaseQRankSum=0.849;DP=13;Dels=0.00;FS=0.000;HaplotypeScore=0.0000;MLEAC=2;MLEAF=0.333;MQ=58.44;MQ0=0;MQRankSum=0.077;QD=8.92;ReadPosRankSum=0.849	GT:AD:DP:GQ:MLPSAC:MLPSAF:PL	0/0/0/0/1/1:9,4:13:0:2:0.333:138,6,0,0,6,20,211	SG	391	No hit in this database		No hit in this database
Sp1_comp1002872_c0_seq1	308	.	G	T	26	.	DP=9;VDB=0.0324;AF1=0.5;AC1=1;DP4=1,4,2,2;MQ=47;FQ=29;PV4=0.52,1.3e-07,1,1	GT:PL:GQ	0/1:56,0,109:59	Sp1_comp1002872_c0_seq1	308	.	G	T	106.82	PASS	AC=3;AF=0.500;AN=6;BaseQRankSum=-2.017;DP=8;Dels=0.00;FS=3.680;HaplotypeScore=1.9660;MLEAC=3;MLEAF=0.500;MQ=60.00;MQ0=0;MQRankSum=0.922;QD=13.35;ReadPosRankSum=0.421	GT:AD:DP:GQ:MLPSAC:MLPSAF:PL	0/0/0/1/1/1:4,4:8:2:3:0.500:129,10,2,0,2,10,157	SG	391	No hit in this database		No hit in this database
Sp1_comp1002872_c0_seq1	39	.	C	A,T	63	.	DP=4;VDB=0.0134;AF1=1;AC1=2;DP4=0,0,3,1;MQ=51;FQ=-36	GT:PL:GQ	1/1:116,30,21,92,0,89:16	Sp1_comp1002872_c0_seq1	39	.	C	A	207.39	PASS	AC=6;AF=1.00;AN=6;DP=6;Dels=0.00;FS=0.000;HaplotypeScore=0.0000;MLEAC=5;MLEAF=0.833;MQ=60.00;MQ0=0;QD=34.57	GT:AD:DP:GQ:MLPSAC:MLPSAF:PL	1/1/1/1/1/1:0,5:6:4:6:1.00:203,39,24,15,9,4,0	SG	391	No hit in this database		No hit in this database
Sp1_comp1002872_c0_seq1	63	.	G	T	48	.	DP=5;VDB=0.0236;AF1=0.5;AC1=1;DP4=2,0,2,1;MQ=51;FQ=25;PV4=1,0.35,1,0.42	GT:PL:GQ	0/1:78,0,52:55	Sp1_comp1002872_c0_seq1	63	.	G	T	167.75	PASS	AC=4;AF=0.667;AN=6;BaseQRankSum=0.198;DP=7;Dels=0.00;FS=0.000;HaplotypeScore=0.0000;MLEAC=4;MLEAF=0.667;MQ=60.00;MQ0=0;MQRankSum=-0.922;QD=23.96;ReadPosRankSum=-0.922	GT:AD:DP:GQ:MLPSAC:MLPSAF:PL	0/0/1/1/1/1:2,5:7:1:4:0.667:190,22,9,3,0,1,63	SG	391	No hit in this database		No hit in this database
Sp1_comp1002872_c0_seq1	247	.	T	A	78.45	PASS	AC=2;AF=0.333;AN=6;BaseQRankSum=0.546;DP=10;Dels=0.00;FS=3.010;HaplotypeScore=1.9984;MLEAC=2;MLEAF=0.333;MQ=60.00;MQ0=0;MQRankSum=0.296;QD=7.84;ReadPosRankSum=-0.895	GT:AD:DP:GQ:MLPSAC:MLPSAF:PL	0/0/0/0/1/1:7,3:10:2:2:0.333:101,3,0,2,9,24,213											GATK	391	No hit in this database		No hit in this database
Sp1_comp1002872_c0_seq1	254	.	G	A	46.06	LowQual	AC=1;AF=0.167;AN=6;BaseQRankSum=1.179;DP=9;Dels=0.00;FS=0.000;HaplotypeScore=1.9984;MLEAC=1;MLEAF=0.167;MQ=60.00;MQ0=0;MQRankSum=0.067;QD=5.12;ReadPosRankSum=0.067	GT:AD:DP:GQ:MLPSAC:MLPSAF:PL	0/0/0/0/0/1:7,2:9:1:1:0.167:69,0,1,6,16,35,245											GATK	391	No hit in this database		No hit in this database
Sp1_comp1002872_c0_seq1	268	.	C	T	30.76	LowQual	AC=2;AF=0.333;AN=6;BaseQRankSum=1.067;DP=8;Dels=0.00;FS=0.000;HaplotypeScore=0.0000;MLEAC=2;MLEAF=0.333;MQ=60.00;MQ0=0;MQRankSum=-1.589;QD=3.84;ReadPosRankSum=0.000	GT:AD:DP:GQ:MLPSAC:MLPSAF:PL	0/0/0/0/1/1:6,2:8:1:2:0.333:53,1,0,3,9,22,199											GATK	391	No hit in this database		No hit in this database
Sp1_comp1002925_c0_seq1	16	.	C	T	112	.	DP=6;VDB=0.0000;AF1=1;AC1=2;DP4=0,0,5,1;MQ=47;FQ=-45	GT:PL:GQ	1/1:145,18,0:33	Sp1_comp1002925_c0_seq1	16	.	C	T	46.71	LowQual	AC=6;AF=1.00;AN=6;DP=7;Dels=0.00;FS=0.000;HaplotypeScore=0.0000;MLEAC=6;MLEAF=1.00;MQ=49.04;MQ0=0;QD=6.67	GT:AD:DP:GQ:MLPSAC:MLPSAF:PL	1/1/1/1/1/1:0,7:7:2:6:1.00:69,16,10,6,4,2,0	SG	340	No hit in this database		No hit in this database
Sp1_comp1002925_c0_seq1	169	.	T	A	156	.	DP=13;VDB=0.0392;AF1=1;AC1=2;DP4=0,0,8,5;MQ=49;FQ=-66	GT:PL:GQ	1/1:189,39,0:75	Sp1_comp1002925_c0_seq1	169	.	T	A	523.34	PASS	AC=6;AF=1.00;AN=6;DP=13;Dels=0.00;FS=0.000;HaplotypeScore=0.9665;MLEAC=6;MLEAF=1.00;MQ=60.00;MQ0=0;QD=25.92	GT:AD:DP:GQ:MLPSAC:MLPSAF:PL	1/1/1/1/1/1:0,13:13:10:6:1.00:549,101,62,39,23,10,0	SG	340	No hit in this database		No hit in this database
Sp1_comp1002925_c0_seq1	244	.	T	A	94	.	DP=17;VDB=0.0343;AF1=0.5001;AC1=1;DP4=1,1,7,2;MQ=46;FQ=7.8;PV4=0.49,0.002,0.33,1	GT:PL:GQ	0/1:124,0,34:37	Sp1_comp1002925_c0_seq1	244	.	T	A	529.43	PASS	AC=5;AF=0.833;AN=6;BaseQRankSum=0.522;DP=17;Dels=0.00;FS=0.000;HaplotypeScore=0.8667;MLEAC=5;MLEAF=0.833;MQ=60.00;MQ0=0;MQRankSum=0.373;QD=31.14;ReadPosRankSum=0.224	GT:AD:DP:GQ:MLPSAC:MLPSAF:PL	0/1/1/1/1/1:2,15:17:9:5:0.833:555,91,48,24,9,0,49	SG	340	No hit in this database		No hit in this database
Sp1_comp1002925_c0_seq1	274	.	T	G	165	.	DP=13;VDB=0.0298;AF1=1;AC1=2;DP4=0,0,6,6;MQ=44;FQ=-63	GT:PL:GQ	1/1:198,36,0:69	Sp1_comp1002925_c0_seq1	274	.	T	G	593.18	PASS	AC=6;AF=1.00;AN=6;DP=16;Dels=0.00;FS=0.000;HaplotypeScore=0.0000;MLEAC=6;MLEAF=1.00;MQ=60.00;MQ0=0;QD=33.52	GT:AD:DP:GQ:MLPSAC:MLPSAF:PL	1/1/1/1/1/1:0,16:16:12:6:1.00:619,117,72,45,26,12,0	SG	340	No hit in this database		No hit in this database
Sp1_comp1002925_c0_seq1	6	.	A	G	94.5	.	DP=6;VDB=0.0000;AF1=1;AC1=2;DP4=0,0,3,1;MQ=56;FQ=-39	GT:PL:GQ	1/1:127,12,0:21											SAM	340	No hit in this database		No hit in this database
Sp1_comp1002941_c0_seq1	188	.	A	T	181.83		AC=6;AF=1.00;AN=6;BaseQRankSum=1.067;DP=8;Dels=0.00;FS=0.000;HaplotypeScore=0.0000;MLEAC=6;MLEAF=1.00;MQ=39.66;MQ0=0;MQRankSum=0.572;QD=22.73;ReadPosRankSum=0.572	GT:AD:DP:GQ:MLPSAC:MLPSAF:PL	1/1/1/1/1/1:2,6:8:4:6:1.00:206,39,24,15,9,4,0											GATK	212	No hit in this database		No hit in this database
Sp1_comp1002941_c0_seq1	201	.	C	T	131.53		AC=5;AF=0.833;AN=6;BaseQRankSum=1.380;DP=6;Dels=0.00;FS=0.000;HaplotypeScore=0.0000;MLEAC=5;MLEAF=0.833;MQ=38.39;MQ0=0;MQRankSum=-0.720;QD=21.92;ReadPosRankSum=0.000	GT:AD:DP:GQ:MLPSAC:MLPSAF:PL	0/1/1/1/1/1:2,4:6:1:5:0.833:154,21,10,4,1,0,26											GATK	212	No hit in this database		No hit in this database
Sp1_comp1003054_c0_seq1	132	.	T	A	30.8	.	DP=5;VDB=0.0380;AF1=1;AC1=2;DP4=0,0,1,1;MQ=55;FQ=-33	GT:PL:GQ	1/1:62,6,0:10	Sp1_comp1003054_c0_seq1	132	.	T	A	182.83	PASS	AC=6;AF=1.00;AN=6;DP=5;Dels=0.00;FS=0.000;HaplotypeScore=0.0000;MLEAC=6;MLEAF=1.00;MQ=60.00;MQ0=0;QD=24.47	GT:AD:DP:GQ:MLPSAC:MLPSAF:PL	1/1/1/1/1/1:0,5:5:4:6:1.00:207,39,24,15,9,4,0	SG	370	No hit in this database		No hit in this database
Sp1_comp1003076_c0_seq1	92	.	G	C	165	.	DP=15;VDB=0.0400;AF1=0.5;AC1=1;DP4=2,5,5,3;MQ=49;FQ=148;PV4=0.31,0.23,0.38,0.35	GT:PL:GQ	0/1:195,0,175:99	Sp1_comp1003076_c0_seq1	92	.	G	C	246.93	PASS	AC=3;AF=0.500;AN=6;BaseQRankSum=0.193;DP=14;Dels=0.00;FS=8.616;HaplotypeScore=0.0000;MLEAC=3;MLEAF=0.500;MQ=60.00;MQ0=0;MQRankSum=0.471;QD=17.64;ReadPosRankSum=-0.193	GT:AD:DP:GQ:MLPSAC:MLPSAF:PL	0/0/0/1/1/1:6,8:14:2:3:0.500:270,20,5,0,2,13,221	SG	223	No hit in this database		No hit in this database
Sp1_comp1003076_c0_seq1	43	.	G	A	21	.	DP=9;VDB=0.0155;AF1=0.5;AC1=1;DP4=3,4,1,1;MQ=52;FQ=24;PV4=1,0.44,1,1	GT:PL:GQ	0/1:51,0,196:54											SAM	223	No hit in this database		No hit in this database
Sp1_comp1003087_c0_seq1	151	.	G	A	47	.	DP=14;VDB=0.0384;AF1=0.5;AC1=1;DP4=6,3,3,2;MQ=45;FQ=50;PV4=1,3.4e-05,1,1	GT:PL:GQ	0/1:77,0,187:80	Sp1_comp1003087_c0_seq1	151	.	G	A	109.17	PASS	AC=2;AF=0.333;AN=6;BaseQRankSum=-2.133;DP=14;Dels=0.00;FS=0.000;HaplotypeScore=0.0000;MLEAC=2;MLEAF=0.333;MQ=60.00;MQ0=0;MQRankSum=1.067;QD=7.80;ReadPosRankSum=0.133	GT:AD:DP:GQ:MLPSAC:MLPSAF:PL	0/0/0/0/1/1:9,5:14:1:2:0.333:132,7,0,1,9,28,288	SG	421	gi|45935142|gb|AAS79600.1|	hypothetical protein [Ipomoea trifida]	AT5G22870.1	Late embryogenesis abundant (LEA) hydroxyproline-rich glycoprotein family		Late embryogenesis abundant (LEA) hydroxyproline-rich glycoprotein family; CONTAINS InterPro DOMAIN/s: Late embryogenesis abundant protein, group 2 (InterPro:IPR004864); BEST Arabidopsis thaliana protein match is: Late embryogenesis abundant (LEA) hydroxyproline-rich glycoprotein family (TAIR:AT1G08160.1); Has 1807 Blast hits to 1807 proteins in 277 species: Archae - 0; Bacteria - 0; Metazoa - 73…
Sp1_comp1003087_c0_seq1	191	.	T	C	145	.	DP=18;VDB=0.0271;AF1=1;AC1=2;DP4=0,0,6,8;MQ=45;FQ=-69	GT:PL:GQ	1/1:178,42,0:81	Sp1_comp1003087_c0_seq1	191	.	T	C	615.12	PASS	AC=6;AF=1.00;AN=6;DP=19;Dels=0.00;FS=0.000;HaplotypeScore=0.0000;MLEAC=6;MLEAF=1.00;MQ=60.00;MQ0=0;QD=32.37	GT:AD:DP:GQ:MLPSAC:MLPSAF:PL	1/1/1/1/1/1:0,19:19:13:6:1.00:641,132,81,51,30,13,0	SG	421	gi|45935142|gb|AAS79600.1|	hypothetical protein [Ipomoea trifida]	AT5G22870.1	Late embryogenesis abundant (LEA) hydroxyproline-rich glycoprotein family		Late embryogenesis abundant (LEA) hydroxyproline-rich glycoprotein family; CONTAINS InterPro DOMAIN/s: Late embryogenesis abundant protein, group 2 (InterPro:IPR004864); BEST Arabidopsis thaliana protein match is: Late embryogenesis abundant (LEA) hydroxyproline-rich glycoprotein family (TAIR:AT1G08160.1); Has 1807 Blast hits to 1807 proteins in 277 species: Archae - 0; Bacteria - 0; Metazoa - 73…
Sp1_comp1003087_c0_seq1	208	.	A	C	215	.	DP=20;VDB=0.0380;AF1=1;AC1=2;DP4=0,0,8,11;MQ=44;FQ=-84	GT:PL:GQ	1/1:248,57,0:99	Sp1_comp1003087_c0_seq1	208	.	A	C	753.01	PASS	AC=6;AF=1.00;AN=6;DP=21;Dels=0.00;FS=0.000;HaplotypeScore=0.0000;MLEAC=6;MLEAF=1.00;MQ=60.00;MQ0=0;QD=24.61	GT:AD:DP:GQ:MLPSAC:MLPSAF:PL	1/1/1/1/1/1:0,21:21:16:6:1.00:779,156,95,60,35,16,0	SG	421	gi|45935142|gb|AAS79600.1|	hypothetical protein [Ipomoea trifida]	AT5G22870.1	Late embryogenesis abundant (LEA) hydroxyproline-rich glycoprotein family		Late embryogenesis abundant (LEA) hydroxyproline-rich glycoprotein family; CONTAINS InterPro DOMAIN/s: Late embryogenesis abundant protein, group 2 (InterPro:IPR004864); BEST Arabidopsis thaliana protein match is: Late embryogenesis abundant (LEA) hydroxyproline-rich glycoprotein family (TAIR:AT1G08160.1); Has 1807 Blast hits to 1807 proteins in 277 species: Archae - 0; Bacteria - 0; Metazoa - 73…
Sp1_comp1003087_c0_seq1	238	.	A	G	22	.	DP=20;VDB=0.0399;AF1=0.5;AC1=1;DP4=2,5,1,3;MQ=41;FQ=25;PV4=1,7.5e-07,1,1	GT:PL:GQ	0/1:52,0,152:55	Sp1_comp1003087_c0_seq1	238	.	A	G	405.12	PASS	AC=4;AF=0.667;AN=6;BaseQRankSum=0.555;DP=21;Dels=0.00;FS=4.269;HaplotypeScore=0.7340;MLEAC=4;MLEAF=0.667;MQ=60.00;MQ0=0;MQRankSum=-0.872;QD=19.29;ReadPosRankSum=1.981	GT:AD:DP:GQ:MLPSAC:MLPSAF:PL	0/0/1/1/1/1:7,14:21:4:4:0.667:429,48,18,4,0,6,196	SG	421	gi|45935142|gb|AAS79600.1|	hypothetical protein [Ipomoea trifida]	AT5G22870.1	Late embryogenesis abundant (LEA) hydroxyproline-rich glycoprotein family		Late embryogenesis abundant (LEA) hydroxyproline-rich glycoprotein family; CONTAINS InterPro DOMAIN/s: Late embryogenesis abundant protein, group 2 (InterPro:IPR004864); BEST Arabidopsis thaliana protein match is: Late embryogenesis abundant (LEA) hydroxyproline-rich glycoprotein family (TAIR:AT1G08160.1); Has 1807 Blast hits to 1807 proteins in 277 species: Archae - 0; Bacteria - 0; Metazoa - 73…
Sp1_comp1003087_c0_seq1	29	.	A	G	41.8	.	DP=2;VDB=0.0173;AF1=1;AC1=2;DP4=0,0,2,0;MQ=60;FQ=-33	GT:PL:GQ	1/1:73,6,0:10	Sp1_comp1003087_c0_seq1	29	.	A	G	67.71	PASS	AC=6;AF=1.00;AN=6;DP=2;Dels=0.00;FS=0.000;HaplotypeScore=0.0000;MLEAC=6;MLEAF=1.00;MQ=60.00;MQ0=0;QD=33.86	GT:AD:DP:GQ:MLPSAC:MLPSAF:PL	1/1/1/1/1/1:0,2:2:2:6:1.00:90,16,10,6,4,2,0	SG	421	gi|45935142|gb|AAS79600.1|	hypothetical protein [Ipomoea trifida]	AT5G22870.1	Late embryogenesis abundant (LEA) hydroxyproline-rich glycoprotein family		Late embryogenesis abundant (LEA) hydroxyproline-rich glycoprotein family; CONTAINS InterPro DOMAIN/s: Late embryogenesis abundant protein, group 2 (InterPro:IPR004864); BEST Arabidopsis thaliana protein match is: Late embryogenesis abundant (LEA) hydroxyproline-rich glycoprotein family (TAIR:AT1G08160.1); Has 1807 Blast hits to 1807 proteins in 277 species: Archae - 0; Bacteria - 0; Metazoa - 73…
Sp1_comp1003087_c0_seq1	37	.	G	T	43.8	.	DP=3;VDB=0.0163;AF1=1;AC1=2;DP4=0,0,2,0;MQ=60;FQ=-33	GT:PL:GQ	1/1:75,6,0:10	Sp1_comp1003087_c0_seq1	37	.	G	T	69.71	PASS	AC=6;AF=1.00;AN=6;DP=3;Dels=0.00;FS=0.000;HaplotypeScore=0.0000;MLEAC=6;MLEAF=1.00;MQ=60.00;MQ0=0;QD=23.24	GT:AD:DP:GQ:MLPSAC:MLPSAF:PL	1/1/1/1/1/1:0,3:3:2:6:1.00:92,16,10,6,4,2,0	SG	421	gi|45935142|gb|AAS79600.1|	hypothetical protein [Ipomoea trifida]	AT5G22870.1	Late embryogenesis abundant (LEA) hydroxyproline-rich glycoprotein family		Late embryogenesis abundant (LEA) hydroxyproline-rich glycoprotein family; CONTAINS InterPro DOMAIN/s: Late embryogenesis abundant protein, group 2 (InterPro:IPR004864); BEST Arabidopsis thaliana protein match is: Late embryogenesis abundant (LEA) hydroxyproline-rich glycoprotein family (TAIR:AT1G08160.1); Has 1807 Blast hits to 1807 proteins in 277 species: Archae - 0; Bacteria - 0; Metazoa - 73…
Sp1_comp1003087_c0_seq1	226	.	C	A	54.9	PASS	AC=1;AF=0.167;AN=6;BaseQRankSum=-1.657;DP=21;Dels=0.00;FS=6.767;HaplotypeScore=0.7340;MLEAC=1;MLEAF=0.167;MQ=60.00;MQ0=0;MQRankSum=-0.761;QD=2.61;ReadPosRankSum=-0.761	GT:AD:DP:GQ:MLPSAC:MLPSAF:PL	0/0/0/0/0/1:17,4:21:6:1:0.167:80,0,6,21,46,91,2147483647											GATK	421	gi|45935142|gb|AAS79600.1|	hypothetical protein [Ipomoea trifida]	AT5G22870.1	Late embryogenesis abundant (LEA) hydroxyproline-rich glycoprotein family		Late embryogenesis abundant (LEA) hydroxyproline-rich glycoprotein family; CONTAINS InterPro DOMAIN/s: Late embryogenesis abundant protein, group 2 (InterPro:IPR004864); BEST Arabidopsis thaliana protein match is: Late embryogenesis abundant (LEA) hydroxyproline-rich glycoprotein family (TAIR:AT1G08160.1); Has 1807 Blast hits to 1807 proteins in 277 species: Archae - 0; Bacteria - 0; Metazoa - 73…
Sp1_comp1003087_c0_seq1	10	.	A	G	5.46	.	DP=1;AF1=1;AC1=2;DP4=0,0,1,0;MQ=60;FQ=-30	GT:PL:GQ	1/1:34,3,0:3											SAM	421	gi|45935142|gb|AAS79600.1|	hypothetical protein [Ipomoea trifida]	AT5G22870.1	Late embryogenesis abundant (LEA) hydroxyproline-rich glycoprotein family		Late embryogenesis abundant (LEA) hydroxyproline-rich glycoprotein family; CONTAINS InterPro DOMAIN/s: Late embryogenesis abundant protein, group 2 (InterPro:IPR004864); BEST Arabidopsis thaliana protein match is: Late embryogenesis abundant (LEA) hydroxyproline-rich glycoprotein family (TAIR:AT1G08160.1); Has 1807 Blast hits to 1807 proteins in 277 species: Archae - 0; Bacteria - 0; Metazoa - 73…
Sp1_comp1003097_c0_seq1	59	.	T	G	56	.	DP=7;VDB=0.0003;AF1=0.5;AC1=1;DP4=3,0,0,4;MQ=59;FQ=49.5;PV4=0.029,0.013,1,0.082	GT:PL:GQ	0/1:86,0,77:79											SAM	221	No hit in this database		No hit in this database
Sp1_comp1003259_c0_seq1	171	.	A	G	222	.	DP=11;VDB=0.0380;AF1=1;AC1=2;DP4=0,0,5,6;MQ=43;FQ=-60	GT:PL:GQ	1/1:255,33,0:63	Sp1_comp1003259_c0_seq1	171	.	A	G	446.47	PASS	AC=6;AF=1.00;AN=6;DP=12;Dels=0.00;FS=0.000;HaplotypeScore=0.0000;MLEAC=6;MLEAF=1.00;MQ=60.00;MQ0=0;QD=29.09	GT:AD:DP:GQ:MLPSAC:MLPSAF:PL	1/1/1/1/1/1:0,12:12:9:6:1.00:472,86,52,33,19,9,0	SG	295	No hit in this database		No hit in this database
Sp1_comp1003259_c0_seq1	180	.	A	G	7.59	.	DP=12;VDB=0.0398;AF1=1;AC1=2;DP4=0,0,2,0;MQ=39;FQ=-33	GT:PL:GQ	1/1:38,6,0:7	Sp1_comp1003259_c0_seq1	180	.	A	G	407.47	PASS	AC=6;AF=1.00;AN=6;DP=13;Dels=0.00;FS=0.000;HaplotypeScore=0.0000;MLEAC=6;MLEAF=1.00;MQ=60.00;MQ0=0;QD=31.34	GT:AD:DP:GQ:MLPSAC:MLPSAF:PL	1/1/1/1/1/1:0,13:13:9:6:1.00:433,86,52,33,19,9,0	SG	295	No hit in this database		No hit in this database
Sp1_comp1003259_c0_seq1	239	.	A	G	132	.	DP=11;VDB=0.0216;AF1=1;AC1=2;DP4=0,0,3,3;MQ=40;FQ=-45	GT:PL:GQ	1/1:165,18,0:33	Sp1_comp1003259_c0_seq1	239	.	A	G	561.18	PASS	AC=6;AF=1.00;AN=6;DP=17;Dels=0.00;FS=0.000;HaplotypeScore=0.0000;MLEAC=6;MLEAF=1.00;MQ=58.81;MQ0=0;QD=33.01	GT:AD:DP:GQ:MLPSAC:MLPSAF:PL	1/1/1/1/1/1:0,17:17:12:6:1.00:587,117,72,45,26,12,0	SG	295	No hit in this database		No hit in this database
Sp1_comp1003259_c0_seq1	268	.	T	A	10.4	.	DP=7;VDB=0.0008;AF1=0.5002;AC1=1;DP4=1,0,1,1;MQ=43;FQ=5.1;PV4=1,0.053,0.042,0.33	GT:PL:GQ	0/1:40,0,31:34	Sp1_comp1003259_c0_seq1	268	.	T	A	496.74	PASS	AC=5;AF=0.833;AN=6;BaseQRankSum=-0.425;DP=15;Dels=0.00;FS=0.000;HaplotypeScore=0.0000;MLEAC=5;MLEAF=0.833;MQ=56.50;MQ0=0;MQRankSum=-0.255;QD=33.12;ReadPosRankSum=0.425	GT:AD:DP:GQ:MLPSAC:MLPSAF:PL	0/1/1/1/1/1:2,13:15:7:5:0.833:522,77,40,19,7,0,65	SG	295	No hit in this database		No hit in this database
Sp1_comp1003259_c0_seq1	285	.	A	C	18.1	.	DP=6;VDB=0.0003;AF1=0.5008;AC1=1;DP4=1,0,1,2;MQ=47;FQ=-4.13;PV4=1,0.0036,0.48,0.46	GT:PL:GQ	0/1:48,0,25:28	Sp1_comp1003259_c0_seq1	285	.	A	C	428.2	PASS	AC=5;AF=0.833;AN=6;BaseQRankSum=0.888;DP=14;Dels=0.00;FS=0.000;HaplotypeScore=0.0000;MLEAC=5;MLEAF=0.833;MQ=56.24;MQ0=0;MQRankSum=0.099;QD=30.59;ReadPosRankSum=0.099	GT:AD:DP:GQ:MLPSAC:MLPSAF:PL	0/1/1/1/1/1:2,12:14:5:5:0.833:453,63,32,15,5,0,60	SG	295	No hit in this database		No hit in this database
Sp1_comp1003259_c0_seq1	288	.	A	G	23	.	DP=5;VDB=0.0008;AF1=0.5008;AC1=1;DP4=1,0,1,2;MQ=47;FQ=-4.12;PV4=1,0.0034,0.48,0.46	GT:PL:GQ	0/1:53,0,25:28	Sp1_comp1003259_c0_seq1	288	.	A	G	429.2	PASS	AC=5;AF=0.833;AN=6;BaseQRankSum=-0.493;DP=13;Dels=0.00;FS=0.000;HaplotypeScore=0.0000;MLEAC=5;MLEAF=0.833;MQ=55.94;MQ0=0;MQRankSum=-1.678;QD=33.02;ReadPosRankSum=-0.099	GT:AD:DP:GQ:MLPSAC:MLPSAF:PL	0/1/1/1/1/1:2,11:13:5:5:0.833:454,63,32,15,5,0,63	SG	295	No hit in this database		No hit in this database
Sp1_comp1003259_c0_seq1	87	.	C	T	108	.	DP=8;VDB=0.0398;AF1=1;AC1=2;DP4=0,0,6,1;MQ=54;FQ=-48	GT:PL:GQ	1/1:141,21,0:39	Sp1_comp1003259_c0_seq1	87	.	C	T	199.83	PASS	AC=6;AF=1.00;AN=6;DP=10;Dels=0.00;FS=0.000;HaplotypeScore=0.0000;MLEAC=6;MLEAF=1.00;MQ=60.00;MQ0=0;QD=19.98	GT:AD:DP:GQ:MLPSAC:MLPSAF:PL	1/1/1/1/1/1:0,10:10:4:6:1.00:224,39,24,15,9,4,0	SG	295	No hit in this database		No hit in this database
Sp1_comp1003259_c0_seq1	238	.	C	T	124.32	PASS	AC=2;AF=0.333;AN=6;BaseQRankSum=2.379;DP=16;Dels=0.00;FS=0.000;HaplotypeScore=0.0000;MLEAC=2;MLEAF=0.333;MQ=59.37;MQ0=0;MQRankSum=2.606;QD=7.77;ReadPosRankSum=2.039	GT:AD:DP:GQ:MLPSAC:MLPSAF:PL	0/0/0/0/1/1:11,5:16:4:2:0.333:148,5,0,4,15,40,349											GATK	295	No hit in this database		No hit in this database
Sp1_comp1003259_c0_seq1	251	.	T	C	34.57	LowQual	AC=1;AF=0.167;AN=6;BaseQRankSum=-0.315;DP=17;Dels=0.00;FS=2.702;HaplotypeScore=1.9988;MLEAC=1;MLEAF=0.167;MQ=56.92;MQ0=0;MQRankSum=1.701;QD=2.03;ReadPosRankSum=-0.315	GT:AD:DP:GQ:MLPSAC:MLPSAF:PL	0/0/0/0/0/1:14,3:17:8:1:0.167:60,0,8,22,44,84,2147483647											GATK	295	No hit in this database		No hit in this database
Sp1_comp1003259_c0_seq1	259	.	T	A	30.74	LowQual;	AC=1;AF=0.167;AN=6;BaseQRankSum=-0.079;DP=16;Dels=0.00;FS=0.000;HaplotypeScore=3.9986;MLEAC=1;MLEAF=0.167;MQ=56.73;MQ0=0;MQRankSum=0.873;QD=1.92;ReadPosRankSum=-0.238	GT:AD:DP:GQ:MLPSAC:MLPSAF:PL	0/0/0/0/0/1:14,2:16:7:1:0.167:56,0,7,19,40,77,2147483647											GATK	295	No hit in this database		No hit in this database
Sp1_comp1003271_c0_seq1	156	.	T	G	119	.	DP=6;VDB=0.0393;AF1=1;AC1=2;DP4=0,0,2,3;MQ=37;FQ=-42	GT:PL:GQ	1/1:152,15,0:27	Sp1_comp1003271_c0_seq1	156	.	T	G	141.4	PASS	AC=6;AF=1.00;AN=6;DP=5;Dels=0.00;FS=0.000;HaplotypeScore=0.0000;MLEAC=6;MLEAF=1.00;MQ=60.00;MQ0=0;QD=28.28	GT:AD:DP:GQ:MLPSAC:MLPSAF:PL	1/1/1/1/1/1:0,5:5:3:6:1.00:165,31,19,12,7,3,0	SG	252	No hit in this database		No hit in this database
Sp1_comp1003271_c0_seq1	160	.	T	C	128	.	DP=5;VDB=0.0399;AF1=1;AC1=2;DP4=0,0,2,3;MQ=37;FQ=-42	GT:PL:GQ	1/1:161,15,0:27	Sp1_comp1003271_c0_seq1	160	.	T	C	154.4	PASS	AC=6;AF=1.00;AN=6;DP=4;Dels=0.00;FS=0.000;HaplotypeScore=0.0000;MLEAC=6;MLEAF=1.00;MQ=60.00;MQ0=0;QD=24.89	GT:AD:DP:GQ:MLPSAC:MLPSAF:PL	1/1/1/1/1/1:0,4:4:3:6:1.00:178,31,19,12,7,3,0	SG	252	No hit in this database		No hit in this database
Sp1_comp1003271_c0_seq1	72	.	G	A	120	.	DP=5;VDB=0.0244;AF1=1;AC1=2;DP4=0,0,4,1;MQ=52;FQ=-42	GT:PL:GQ	1/1:153,15,0:27	Sp1_comp1003271_c0_seq1	72	.	G	A	152.4	PASS	AC=6;AF=1.00;AN=6;DP=6;Dels=0.00;FS=0.000;HaplotypeScore=0.0000;MLEAC=6;MLEAF=1.00;MQ=60.00;MQ0=0;QD=25.40	GT:AD:DP:GQ:MLPSAC:MLPSAF:PL	1/1/1/1/1/1:0,6:6:3:6:1.00:176,31,19,12,7,3,0	SG	252	No hit in this database		No hit in this database
Sp1_comp1003271_c0_seq1	247	.	G	T	114.16	PASS	AC=6;AF=1.00;AN=6;DP=3;Dels=0.00;FS=0.000;HaplotypeScore=0.0000;MLEAC=6;MLEAF=1.00;MQ=60.00;MQ0=0;QD=35.38	GT:AD:DP:GQ:MLPSAC:MLPSAF:PL	1/1/1/1/1/1:0,3:3:2:6:1.00:137,23,14,9,5,2,0											GATK	252	No hit in this database		No hit in this database
Sp1_comp1003271_c0_seq1	31	.	A	T	71	.	DP=3;VDB=0.0080;AF1=1;AC1=2;DP4=0,0,2,1;MQ=60;FQ=-36	GT:PL:GQ	1/1:103,9,0:16											SAM	252	No hit in this database		No hit in this database
Sp1_comp1003271_c0_seq1	75	.	C	T	34	.	DP=7;VDB=0.0174;AF1=0.5;AC1=1;DP4=3,1,1,1;MQ=49;FQ=37;PV4=1,1,1,1	GT:PL:GQ	0/1:64,0,106:67											SAM	252	No hit in this database		No hit in this database
Sp1_comp1003276_c0_seq1	102	.	A	T	40	.	DP=43;VDB=0.0190;AF1=0.5;AC1=1;DP4=22,11,5,5;MQ=44;FQ=43;PV4=0.46,6.5e-13,0.3,1	GT:PL:GQ	0/1:70,0,255:73	Sp1_comp1003276_c0_seq1	102	.	A	T	290.69		AC=1;AF=0.167;AN=6;BaseQRankSum=1.038;DP=62;Dels=0.00;FS=7.733;HaplotypeScore=40.9826;MLEAC=1;MLEAF=0.167;MQ=59.40;MQ0=0;MQRankSum=0.672;QD=4.69;ReadPosRankSum=0.763	GT:AD:DP:GQ:MLPSAC:MLPSAF:PL	0/0/0/0/0/1:43,19:62:7:1:0.167:316,0,7,37,91,2147483647,2147483647	SG	289	No hit in this database		No hit in this database
Sp1_comp1003276_c0_seq1	111	.	A	T	114	.	DP=43;VDB=0.0190;AF1=1;AC1=2;DP4=1,0,6,4;MQ=41;FQ=-37;PV4=1,1,0.21,1	GT:PL:GQ	1/1:146,10,0:17	Sp1_comp1003276_c0_seq1	111	.	A	T	1090.54		AC=5;AF=0.833;AN=6;BaseQRankSum=-0.440;DP=59;Dels=0.00;FS=0.000;HaplotypeScore=68.6968;MLEAC=5;MLEAF=0.833;MQ=59.37;MQ0=0;MQRankSum=-0.088;QD=18.48;ReadPosRankSum=1.497	GT:AD:DP:GQ:MLPSAC:MLPSAF:PL	0/1/1/1/1/1:1,58:59:8:5:0.833:1116,237,133,73,31,0,8	SG	289	No hit in this database		No hit in this database
Sp1_comp1003276_c0_seq1	12	.	C	G	222	.	DP=25;VDB=0.0000;AF1=1;AC1=2;DP4=0,0,22,3;MQ=54;FQ=-102	GT:PL:GQ	1/1:255,75,0:99	Sp1_comp1003276_c0_seq1	12	.	C	G	155.83	PASS	AC=6;AF=1.00;AN=6;DP=33;Dels=0.00;FS=0.000;HaplotypeScore=0.0000;MLEAC=6;MLEAF=1.00;MQ=54.04;MQ0=0;QD=4.72	GT:AD:DP:GQ:MLPSAC:MLPSAF:PL	1/1/1/1/1/1:0,33:33:4:6:1.00:180,39,24,15,9,4,0	SG	289	No hit in this database		No hit in this database
Sp1_comp1003276_c0_seq1	123	.	G	A	15.1	.	DP=44;VDB=0.0014;AF1=0.5;AC1=1;DP4=19,16,6,3;MQ=44;FQ=18.1;PV4=0.71,7.9e-14,1,1	GT:PL:GQ	0/1:45,0,255:48	Sp1_comp1003276_c0_seq1	123	.	G	A	401.91		AC=2;AF=0.333;AN=6;BaseQRankSum=-1.576;DP=65;Dels=0.00;FS=1.036;HaplotypeScore=41.7183;MLEAC=2;MLEAF=0.333;MQ=59.43;MQ0=0;MQRankSum=-0.110;QD=6.18;ReadPosRankSum=0.858	GT:AD:DP:GQ:MLPSAC:MLPSAF:PL	0/0/0/0/1/1:47,18:65:6:2:0.333:427,6,0,20,63,2147483647,2147483647	SG	289	No hit in this database		No hit in this database
Sp1_comp1003276_c0_seq1	137	.	A	G	48	.	DP=45;VDB=0.0271;AF1=1;AC1=2;DP4=0,0,1,2;MQ=33;FQ=-36	GT:PL:GQ	1/1:80,9,0:16	Sp1_comp1003276_c0_seq1	137	.	A	G	548.12		AC=6;AF=1.00;AN=6;DP=56;Dels=0.00;FS=0.000;HaplotypeScore=26.8261;MLEAC=6;MLEAF=1.00;MQ=59.34;MQ0=0;QD=9.79	GT:AD:DP:GQ:MLPSAC:MLPSAF:PL	1/1/1/1/1/1:0,56:56:13:6:1.00:574,132,81,51,30,13,0	SG	289	No hit in this database		No hit in this database
Sp1_comp1003276_c0_seq1	143	.	G	A	108	.	DP=50;VDB=0.0400;AF1=0.5;AC1=1;DP4=7,4,6,10;MQ=43;FQ=111;PV4=0.25,1.5e-17,0.0033,0.0048	GT:PL:GQ	0/1:138,0,225:99	Sp1_comp1003276_c0_seq1	143	.	G	A	1160.75		AC=4;AF=0.667;AN=6;BaseQRankSum=-1.847;DP=58;Dels=0.00;FS=6.174;HaplotypeScore=26.7843;MLEAC=4;MLEAF=0.667;MQ=59.68;MQ0=0;MQRankSum=-1.616;QD=20.01;ReadPosRankSum=-1.350	GT:AD:DP:GQ:MLPSAC:MLPSAF:PL	0/0/1/1/1/1:15,43:58:7:4:0.667:1186,147,60,18,0,7,441	SG	289	No hit in this database		No hit in this database
Sp1_comp1003276_c0_seq1	166	.	C	T	36	.	DP=54;VDB=0.0384;AF1=0.5;AC1=1;DP4=18,20,1,12;MQ=41;FQ=39;PV4=0.018,7.4e-13,1,0.2	GT:PL:GQ	0/1:66,0,255:69	Sp1_comp1003276_c0_seq1	166	.	C	T	320.04	PASS	AC=2;AF=0.333;AN=6;BaseQRankSum=-1.598;DP=59;Dels=0.00;FS=3.959;HaplotypeScore=3.9981;MLEAC=2;MLEAF=0.333;MQ=59.95;MQ0=0;MQRankSum=-0.089;QD=5.42;ReadPosRankSum=0.219	GT:AD:DP:GQ:MLPSAC:MLPSAF:PL	0/0/0/0/1/1:40,19:59:2:2:0.333:344,2,0,23,69,2147483647,2147483647	SG	289	No hit in this database		No hit in this database
Sp1_comp1003276_c0_seq1	199	.	C	G	24	.	DP=41;VDB=0.0365;AF1=0.5;AC1=1;DP4=3,7,4,8;MQ=38;FQ=27;PV4=1,1.2e-12,1,0.011	GT:PL:GQ	0/1:54,0,172:57	Sp1_comp1003276_c0_seq1	199	.	C	G,T	412.1		AC=2,2;AF=0.333,0.333;AN=6;BaseQRankSum=0.927;DP=39;Dels=0.00;FS=2.963;HaplotypeScore=21.9942;MLEAC=1,1;MLEAF=0.167,0.167;MQ=59.92;MQ0=0;MQRankSum=-0.103;QD=10.57;ReadPosRankSum=-0.618	GT:AD:DP:GQ:MLPSAC:MLPSAF	0/0/1/1/2/2:9,24,5:39:1:2,2:0.333,0.333	SG	289	No hit in this database		No hit in this database
Sp1_comp1003276_c0_seq1	205	.	A	T	38	.	DP=38;VDB=0.0081;AF1=0.5;AC1=1;DP4=2,15,2,10;MQ=35;FQ=41;PV4=1,1.3e-15,0.3,1	GT:PL:GQ	0/1:68,0,202:71	Sp1_comp1003276_c0_seq1	205	.	A	C,T	496.52		AC=2,1;AF=0.333,0.167;AN=6;BaseQRankSum=2.195;DP=35;Dels=0.00;FS=1.976;HaplotypeScore=23.9955;MLEAC=2,1;MLEAF=0.333,0.167;MQ=59.92;MQ0=0;MQRankSum=-0.248;QD=14.19;ReadPosRankSum=0.545	GT:AD:DP:GQ:MLPSAC:MLPSAF	0/0/0/1/1/2:18,10,7:35:6:2,1:0.333,0.167	SG	289	No hit in this database		No hit in this database
Sp1_comp1003276_c0_seq1	212	.	T	C	161	.	DP=36;VDB=0.0118;AF1=1;AC1=2;DP4=0,0,6,19;MQ=35;FQ=-102	GT:PL:GQ	1/1:194,75,0:99	Sp1_comp1003276_c0_seq1	212	.	T	C	1204.92		AC=6;AF=1.00;AN=6;DP=33;Dels=0.00;FS=0.000;HaplotypeScore=40.9928;MLEAC=6;MLEAF=1.00;MQ=59.91;MQ0=0;QD=31.01	GT:AD:DP:GQ:MLPSAC:MLPSAF:PL	1/1/1/1/1/1:0,33:33:25:6:1.00:1231,241,148,93,55,25,0	SG	289	No hit in this database		No hit in this database
Sp1_comp1003276_c0_seq1	215	.	T	C	59	.	DP=36;VDB=0.0164;AF1=0.5;AC1=1;DP4=7,13,2,13;MQ=37;FQ=62;PV4=0.24,2.6e-09,0.33,0.0093	GT:PL:GQ	0/1:89,0,255:92	Sp1_comp1003276_c0_seq1	215	.	T	C	538.35		AC=3;AF=0.500;AN=6;BaseQRankSum=0.999;DP=34;Dels=0.00;FS=0.000;HaplotypeScore=43.9918;MLEAC=3;MLEAF=0.500;MQ=59.91;MQ0=0;MQRankSum=-0.861;QD=15.83;ReadPosRankSum=-1.653	GT:AD:DP:GQ:MLPSAC:MLPSAF:PL	0/0/0/1/1/1:17,17:34:5:3:0.500:563,34,5,0,11,48,624	SG	289	No hit in this database		No hit in this database
Sp1_comp1003276_c0_seq1	222	.	C	T	4.13	.	DP=36;VDB=0.0033;AF1=0.4998;AC1=1;DP4=6,22,3,4;MQ=37;FQ=6.2;PV4=0.34,1.1e-13,1,1	GT:PL:GQ	0/1:32,0,255:31	Sp1_comp1003276_c0_seq1	222	.	C	T	176.46		AC=1;AF=0.167;AN=6;BaseQRankSum=0.926;DP=35;Dels=0.00;FS=0.000;HaplotypeScore=33.9920;MLEAC=1;MLEAF=0.167;MQ=59.92;MQ0=0;MQRankSum=-1.107;QD=5.04;ReadPosRankSum=0.745	GT:AD:DP:GQ:MLPSAC:MLPSAF:PL	0/0/0/0/0/1:28,6:35:7:1:0.167:191,0,7,29,67,2147483636,2147483636	SG	289	No hit in this database		No hit in this database
Sp1_comp1003276_c0_seq1	234	.	C	T	43	.	DP=30;VDB=0.0033;AF1=0.5;AC1=1;DP4=6,15,3,5;MQ=38;FQ=46;PV4=0.67,1.6e-08,1,0.032	GT:PL:GQ	0/1:73,0,255:76	Sp1_comp1003276_c0_seq1	234	.	C	T	194.48	PASS	AC=1;AF=0.167;AN=6;BaseQRankSum=-0.118;DP=31;Dels=0.00;FS=0.000;HaplotypeScore=9.9927;MLEAC=1;MLEAF=0.167;MQ=59.02;MQ0=0;MQRankSum=0.732;QD=6.27;ReadPosRankSum=-0.496	GT:AD:DP:GQ:MLPSAC:MLPSAF:PL	0/0/0/0/0/1:24,7:31:1:1:0.167:218,0,1,18,49,112,2147483647	SG	289	No hit in this database		No hit in this database
Sp1_comp1003276_c0_seq1	40	.	G	T	158	.	DP=21;VDB=0.0002;AF1=0.5;AC1=1;DP4=3,2,14,1;MQ=54;FQ=58;PV4=0.14,1,1,0.24	GT:PL:GQ	0/1:188,0,85:88	Sp1_comp1003276_c0_seq1	40	.	G	A,T	170.29		AC=3,1;AF=0.500,0.167;AN=6;BaseQRankSum=1.780;DP=56;Dels=0.00;FS=1.710;HaplotypeScore=18.9960;MLEAC=2,1;MLEAF=0.333,0.167;MQ=51.39;MQ0=0;MQRankSum=4.396;QD=3.04;ReadPosRankSum=3.055	GT:AD:DP:GQ:MLPSAC:MLPSAF	0/0/1/1/1/2:32,7,17:56:0:3,1:0.500,0.167	SG	289	No hit in this database		No hit in this database
Sp1_comp1003276_c0_seq1	41	.	G	A	86	.	DP=21;VDB=0.0003;AF1=0.5;AC1=1;DP4=13,1,4,2;MQ=54;FQ=89;PV4=0.2,0.29,1,1	GT:PL:GQ	0/1:116,0,195:99	Sp1_comp1003276_c0_seq1	41	.	G	A	41.45	LowQual;	AC=1;AF=0.167;AN=6;BaseQRankSum=-0.251;DP=32;Dels=0.00;FS=1.641;HaplotypeScore=34.9903;MLEAC=1;MLEAF=0.167;MQ=58.49;MQ0=0;MQRankSum=1.635;QD=1.30;ReadPosRankSum=0.671	GT:AD:DP:GQ:MLPSAC:MLPSAF:PL	0/0/0/0/0/1:23,9:32:2:1:0.167:65,0,2,8,20,42,290	SG	289	No hit in this database		No hit in this database
Sp1_comp1003276_c0_seq1	42	.	C	A	165	.	DP=22;VDB=0.0001;AF1=0.5;AC1=1;DP4=5,2,11,1;MQ=54;FQ=118;PV4=0.52,0.42,1,0.41	GT:PL:GQ	0/1:195,0,145:99	Sp1_comp1003276_c0_seq1	42	.	C	A	41.06	LowQual;	AC=1;AF=0.167;AN=6;BaseQRankSum=-0.076;DP=32;Dels=0.00;FS=1.556;HaplotypeScore=34.9903;MLEAC=1;MLEAF=0.167;MQ=58.49;MQ0=0;MQRankSum=-0.793;QD=1.28;ReadPosRankSum=2.304	GT:AD:DP:GQ:MLPSAC:MLPSAF:PL	0/0/0/0/0/1:15,17:32:1:1:0.167:64,0,1,6,16,35,276	SG	289	No hit in this database		No hit in this database
Sp1_comp1003276_c0_seq1	71	.	A	G	115	.	DP=35;VDB=0.0398;AF1=0.5;AC1=1;DP4=14,7,7,2;MQ=49;FQ=118;PV4=0.68,0.3,1,0.2	GT:PL:GQ	0/1:145,0,255:99	Sp1_comp1003276_c0_seq1	71	.	A	G	202.98	PASS	AC=1;AF=0.167;AN=6;BaseQRankSum=-0.652;DP=56;Dels=0.00;FS=2.415;HaplotypeScore=6.9983;MLEAC=1;MLEAF=0.167;MQ=59.67;MQ0=0;MQRankSum=0.725;QD=3.62;ReadPosRankSum=-0.507	GT:AD:DP:GQ:MLPSAC:MLPSAF:PL	0/0/0/0/0/1:37,19:56:0:1:0.167:226,0,0,15,45,105,2147483647	SG	289	No hit in this database		No hit in this database
Sp1_comp1003276_c0_seq1	91	.	T	C	77	.	DP=38;VDB=0.0271;AF1=0.5;AC1=1;DP4=7,3,5,3;MQ=46;FQ=80;PV4=1,0.0091,1,0.12	GT:PL:GQ	0/1:107,0,180:99	Sp1_comp1003276_c0_seq1	91	.	T	C	528.38		AC=3;AF=0.500;AN=6;BaseQRankSum=0.845;DP=58;Dels=0.03;FS=1.394;HaplotypeScore=46.7840;MLEAC=3;MLEAF=0.500;MQ=59.10;MQ0=0;MQRankSum=0.535;QD=9.11;ReadPosRankSum=-0.914	GT:AD:DP:GQ:MLPSAC:MLPSAF:PL	0/0/0/1/1/1:17,18:56:2:3:0.500:539,45,11,0,2,24,413	SG	289	No hit in this database		No hit in this database
Sp1_comp1003276_c0_seq1	107	.	C	A	352.68		AC=2;AF=0.333;AN=6;BaseQRankSum=-1.402;DP=64;Dels=0.00;FS=0.000;HaplotypeScore=64.9633;MLEAC=2;MLEAF=0.333;MQ=59.42;MQ0=0;MQRankSum=0.200;QD=5.51;ReadPosRankSum=-0.901	GT:AD:DP:GQ:MLPSAC:MLPSAF:PL	0/0/0/0/1/1:51,13:64:3:2:0.333:377,3,0,23,72,2147483647,2147483647											GATK	289	No hit in this database		No hit in this database
Sp1_comp1003276_c0_seq1	109	.	T	A,G	488.9		AC=3,1;AF=0.500,0.167;AN=6;BaseQRankSum=1.525;DP=60;Dels=0.00;FS=0.000;HaplotypeScore=56.7095;MLEAC=2,1;MLEAF=0.333,0.167;MQ=59.38;MQ0=0;MQRankSum=-0.790;QD=8.15;ReadPosRankSum=1.543	GT:AD:DP:GQ:MLPSAC:MLPSAF	0/0/1/1/1/2:13,41,6:60:9:3,1:0.500,0.167											GATK	289	No hit in this database		No hit in this database
Sp1_comp1003276_c0_seq1	113	.	C	A	443.69		AC=3;AF=0.500;AN=6;BaseQRankSum=-2.082;DP=60;Dels=0.00;FS=2.122;HaplotypeScore=75.7056;MLEAC=3;MLEAF=0.500;MQ=59.38;MQ0=0;MQRankSum=1.771;QD=7.39;ReadPosRankSum=1.667	GT:AD:DP:GQ:MLPSAC:MLPSAF:PL	0/0/0/1/1/1:28,32:60:8:3:0.500:469,46,8,0,14,61,2147483647											GATK	289	No hit in this database		No hit in this database
Sp1_comp1003276_c0_seq1	117	.	G	A	314.67		AC=1;AF=0.167;AN=6;BaseQRankSum=-1.338;DP=65;Dels=0.00;FS=2.788;HaplotypeScore=76.7029;MLEAC=1;MLEAF=0.167;MQ=59.43;MQ0=0;MQRankSum=1.548;QD=4.84;ReadPosRankSum=1.076	GT:AD:DP:GQ:MLPSAC:MLPSAF:PL	0/0/0/0/0/1:54,11:65:3:1:0.167:339,0,3,30,81,2147483647,2147483647											GATK	289	No hit in this database		No hit in this database
Sp1_comp1003276_c0_seq1	136	.	T	C,G	352.06	PASS	AC=1,4;AF=0.167,0.667;AN=6;BaseQRankSum=-1.828;DP=57;Dels=0.00;FS=0.000;HaplotypeScore=11.8293;MLEAC=1,2;MLEAF=0.167,0.333;MQ=59.35;MQ0=0;MQRankSum=-1.097;QD=6.18;ReadPosRankSum=-1.619	GT:AD:DP:GQ:MLPSAC:MLPSAF	0/1/2/2/2/2:2,6,16:57:5:1,4:0.167,0.667											GATK	289	No hit in this database		No hit in this database
Sp1_comp1003276_c0_seq1	149	.	G	C	34.9	LowQual;	AC=1;AF=0.167;AN=6;BaseQRankSum=0.232;DP=65;Dels=0.00;FS=0.000;HaplotypeScore=22.7571;MLEAC=1;MLEAF=0.167;MQ=59.72;MQ0=0;MQRankSum=-0.505;QD=0.54;ReadPosRankSum=1.542	GT:AD:DP:GQ:MLPSAC:MLPSAF:PL	0/0/0/0/0/1:61,4:65:37:1:0.167:61,0,37,92,2147483647,2147483647,2147483647											GATK	289	No hit in this database		No hit in this database
Sp1_comp1003276_c0_seq1	154	.	C	A,T	569.92	PASS	AC=1,2;AF=0.167,0.333;AN=6;BaseQRankSum=-0.342;DP=61;Dels=0.00;FS=2.366;HaplotypeScore=7.8296;MLEAC=1,2;MLEAF=0.167,0.333;MQ=59.95;MQ0=0;MQRankSum=1.174;QD=9.34;ReadPosRankSum=1.768	GT:AD:DP:GQ:MLPSAC:MLPSAF	0/0/0/1/2/2:33,5,23:61:11:1,2:0.167,0.333											GATK	289	No hit in this database		No hit in this database
Sp1_comp1003276_c0_seq1	182	.	A	G,T	160.92		AC=1,1;AF=0.167,0.167;AN=6;BaseQRankSum=0.866;DP=53;Dels=0.00;FS=1.947;HaplotypeScore=14.9938;MLEAC=1,1;MLEAF=0.167,0.167;MQ=59.89;MQ0=0;MQRankSum=1.108;QD=3.04;ReadPosRankSum=0.318	GT:AD:DP:GQ:MLPSAC:MLPSAF	0/0/0/0/1/2:42,7,4:53:24:1,1:0.167,0.167											GATK	289	No hit in this database		No hit in this database
Sp1_comp1003276_c0_seq1	185	.	G	A	47.91	LowQual;	AC=1;AF=0.167;AN=6;BaseQRankSum=0.769;DP=50;Dels=0.00;FS=2.238;HaplotypeScore=17.9932;MLEAC=1;MLEAF=0.167;MQ=59.88;MQ0=0;MQRankSum=-1.162;QD=0.96;ReadPosRankSum=-0.125	GT:AD:DP:GQ:MLPSAC:MLPSAF:PL	0/0/0/0/0/1:46,4:50:28:1:0.167:74,0,28,70,2147483647,2147483647,2147483647											GATK	289	No hit in this database		No hit in this database
Sp1_comp1003276_c0_seq1	202	.	T	C	52.94		AC=1;AF=0.167;AN=6;BaseQRankSum=0.306;DP=37;Dels=0.00;FS=3.210;HaplotypeScore=28.9939;MLEAC=1;MLEAF=0.167;MQ=59.92;MQ0=0;MQRankSum=0.362;QD=1.43;ReadPosRankSum=-0.974	GT:AD:DP:GQ:MLPSAC:MLPSAF:PL	0/0/0/0/0/1:34,3:37:21:1:0.167:79,0,21,54,105,2147483647,2147483647											GATK	289	No hit in this database		No hit in this database
Sp1_comp1003276_c0_seq1	213	.	A	C	111.05		AC=1;AF=0.167;AN=6;BaseQRankSum=0.859;DP=33;Dels=0.00;FS=0.000;HaplotypeScore=38.9930;MLEAC=1;MLEAF=0.167;MQ=59.91;MQ0=0;MQRankSum=1.079;QD=3.37;ReadPosRankSum=1.563	GT:AD:DP:GQ:MLPSAC:MLPSAF:PL	0/0/0/0/0/1:26,7:33:2:1:0.167:135,0,2,20,54,119,2147483647											GATK	289	No hit in this database		No hit in this database
Sp1_comp1003276_c0_seq1	219	.	T	A,C	205.07		AC=1,1;AF=0.167,0.167;AN=6;BaseQRankSum=0.304;DP=34;Dels=0.00;FS=3.506;HaplotypeScore=32.9926;MLEAC=1,1;MLEAF=0.167,0.167;MQ=59.91;MQ0=0;MQRankSum=0.264;QD=6.03;ReadPosRankSum=1.441	GT:AD:DP:GQ:MLPSAC:MLPSAF	0/0/0/0/1/2:26,5,3:34:15:1,1:0.167,0.167											GATK	289	No hit in this database		No hit in this database
Sp1_comp1003276_c0_seq1	225	.	A	C	84.99		AC=1;AF=0.167;AN=6;BaseQRankSum=-1.686;DP=36;Dels=0.00;FS=7.890;HaplotypeScore=32.9862;MLEAC=1;MLEAF=0.167;MQ=59.71;MQ0=0;MQRankSum=-0.579;QD=2.36;ReadPosRankSum=-0.327	GT:AD:DP:GQ:MLPSAC:MLPSAF:PL	0/0/0/0/0/1:32,4:36:17:1:0.167:111,0,17,47,95,2147483647,2147483647											GATK	289	No hit in this database		No hit in this database
Sp1_comp1003276_c0_seq1	240	.	G	A	97.17	PASS	AC=1;AF=0.167;AN=6;BaseQRankSum=0.791;DP=29;Dels=0.00;FS=7.453;HaplotypeScore=5.9946;MLEAC=1;MLEAF=0.167;MQ=58.07;MQ0=0;MQRankSum=0.348;QD=3.35;ReadPosRankSum=2.561	GT:AD:DP:GQ:MLPSAC:MLPSAF:PL	0/0/0/0/0/1:25,4:29:12:1:0.167:123,0,12,36,75,2147483647,2147483647											GATK	289	No hit in this database		No hit in this database
Sp1_comp1003276_c0_seq1	244	.	T	G	165.78		AC=5;AF=0.833;AN=6;BaseQRankSum=1.445;DP=24;Dels=0.00;FS=0.000;HaplotypeScore=13.9816;MLEAC=5;MLEAF=0.833;MQ=57.66;MQ0=0;MQRankSum=1.011;QD=6.91;ReadPosRankSum=1.300	GT:AD:DP:GQ:MLPSAC:MLPSAF:PL	0/1/1/1/1/1:1,23:24:2:5:0.833:189,28,14,6,2,0,18											GATK	289	No hit in this database		No hit in this database
Sp1_comp1003276_c0_seq1	245	.	G	A	137.4	PASS	AC=6;AF=1.00;AN=6;DP=21;Dels=0.00;FS=0.000;HaplotypeScore=5.9984;MLEAC=6;MLEAF=1.00;MQ=57.32;MQ0=0;QD=6.54	GT:AD:DP:GQ:MLPSAC:MLPSAF:PL	1/1/1/1/1/1:0,21:21:3:6:1.00:161,31,19,12,7,3,0											GATK	289	No hit in this database		No hit in this database
Sp1_comp1003276_c0_seq1	253	.	C	A	193.73	PASS	AC=2;AF=0.333;AN=6;BaseQRankSum=1.536;DP=23;Dels=0.00;FS=5.959;HaplotypeScore=7.9871;MLEAC=2;MLEAF=0.333;MQ=55.13;MQ0=0;MQRankSum=-0.717;QD=8.42;ReadPosRankSum=-0.034	GT:AD:DP:GQ:MLPSAC:MLPSAF:PL	0/0/0/0/1/1:15,8:23:5:2:0.333:218,7,0,5,21,56,507											GATK	289	No hit in this database		No hit in this database
Sp1_comp1003276_c0_seq1	258	.	G	A	100.4	PASS	AC=1;AF=0.167;AN=6;BaseQRankSum=1.319;DP=23;Dels=0.00;FS=2.567;HaplotypeScore=7.9872;MLEAC=1;MLEAF=0.167;MQ=55.13;MQ0=0;MQRankSum=0.809;QD=4.37;ReadPosRankSum=0.894	GT:AD:DP:GQ:MLPSAC:MLPSAF:PL	0/0/0/0/0/1:19,4:23:4:1:0.167:125,0,4,19,44,91,2147483647											GATK	289	No hit in this database		No hit in this database
Sp1_comp1003276_c0_seq1	286	.	T	C	102.16	PASS	AC=6;AF=1.00;AN=6;DP=3;Dels=0.00;FS=0.000;HaplotypeScore=0.0000;MLEAC=6;MLEAF=1.00;MQ=60.00;MQ0=0;QD=34.05	GT:AD:DP:GQ:MLPSAC:MLPSAF:PL	1/1/1/1/1/1:0,3:3:2:6:1.00:125,23,14,9,5,2,0											GATK	289	No hit in this database		No hit in this database
Sp1_comp1003276_c0_seq1	54	.	G	A	124.68		AC=2;AF=0.333;AN=6;BaseQRankSum=-0.339;DP=52;Dels=0.00;FS=1.450;HaplotypeScore=20.9936;MLEAC=2;MLEAF=0.333;MQ=58.71;MQ0=0;MQRankSum=1.185;QD=2.40;ReadPosRankSum=-0.460	GT:AD:DP:GQ:MLPSAC:MLPSAF:PL	0/0/0/0/1/1:43,9:52:1:2:0.333:148,1,0,10,30,70,2147483647											GATK	289	No hit in this database		No hit in this database
Sp1_comp1003276_c0_seq1	82	.	A	G	93.99		AC=1;AF=0.167;AN=6;BaseQRankSum=2.069;DP=60;Dels=0.00;FS=0.000;HaplotypeScore=47.7864;MLEAC=1;MLEAF=0.167;MQ=59.13;MQ0=0;MQRankSum=-1.542;QD=1.57;ReadPosRankSum=1.818	GT:AD:DP:GQ:MLPSAC:MLPSAF:PL	0/0/0/0/0/1:53,6:60:17:1:0.167:120,0,17,47,95,2147483647,2147483647											GATK	289	No hit in this database		No hit in this database
Sp1_comp1003276_c0_seq1	90	.	A	T	116.89		AC=1;AF=0.167;AN=6;BaseQRankSum=0.000;DP=56;Dels=0.04;FS=2.000;HaplotypeScore=46.7840;MLEAC=1;MLEAF=0.167;MQ=59.07;MQ0=0;MQRankSum=0.450;QD=2.09;ReadPosRankSum=0.532	GT:AD:DP:GQ:MLPSAC:MLPSAF:PL	0/0/0/0/0/1:35,5:54:6:1:0.167:142,0,6,25,57,119,2147483647											GATK	289	No hit in this database		No hit in this database
Sp1_comp1003276_c0_seq1	32	.	A	C	108	.	DP=25;VDB=0.0001;AF1=0.5;AC1=1;DP4=10,3,11,0;MQ=53;FQ=111;PV4=0.22,0.42,1,1	GT:PL:GQ	0/1:138,0,221:99											SAM	289	No hit in this database		No hit in this database
Sp1_comp1003276_c0_seq1	33	.	C	T	193	.	DP=23;VDB=0.0001;AF1=0.5;AC1=1;DP4=7,1,12,2;MQ=54;FQ=116;PV4=1,1,1,1	GT:PL:GQ	0/1:223,0,143:99											SAM	289	No hit in this database		No hit in this database
Sp1_comp1003276_c0_seq1	56	.	A	G	3.54	.	DP=29;VDB=0.0313;AF1=0.4998;AC1=1;DP4=17,6,2,2;MQ=51;FQ=5.47;PV4=0.56,0.068,0.021,0.058	GT:PL:GQ	0/1:31,0,255:30											SAM	289	No hit in this database		No hit in this database
Sp1_comp1003286_c0_seq1	21	.	A	G	39.8	.	DP=2;VDB=0.0190;AF1=1;AC1=2;DP4=0,0,1,1;MQ=60;FQ=-33	GT:PL:GQ	1/1:71,6,0:10											SAM	257	gi|477516865|gb|ENH69131.1|	Protein STU1 [Fusarium oxysporum f. sp. cubense race 1]	No hit in this database
Sp1_comp1003286_c0_seq1	30	.	A	C	40.8	.	DP=2;VDB=0.0190;AF1=1;AC1=2;DP4=0,0,1,1;MQ=60;FQ=-33	GT:PL:GQ	1/1:72,6,0:10											SAM	257	gi|477516865|gb|ENH69131.1|	Protein STU1 [Fusarium oxysporum f. sp. cubense race 1]	No hit in this database
Sp1_comp1003286_c0_seq1	36	.	G	A	42.8	.	DP=2;VDB=0.0190;AF1=1;AC1=2;DP4=0,0,1,1;MQ=60;FQ=-33	GT:PL:GQ	1/1:74,6,0:10											SAM	257	gi|477516865|gb|ENH69131.1|	Protein STU1 [Fusarium oxysporum f. sp. cubense race 1]	No hit in this database
Sp1_comp1003286_c0_seq1	57	.	G	A	8.65	.	DP=1;AF1=1;AC1=2;DP4=0,0,0,1;MQ=60;FQ=-30	GT:PL:GQ	1/1:38,3,0:5											SAM	257	gi|477516865|gb|ENH69131.1|	Protein STU1 [Fusarium oxysporum f. sp. cubense race 1]	No hit in this database
Sp1_comp1003286_c0_seq1	6	.	G	A	34.8	.	DP=2;VDB=0.0190;AF1=1;AC1=2;DP4=0,0,1,1;MQ=60;FQ=-33	GT:PL:GQ	1/1:66,6,0:10											SAM	257	gi|477516865|gb|ENH69131.1|	Protein STU1 [Fusarium oxysporum f. sp. cubense race 1]	No hit in this database
Sp1_comp100329_c0_seq1	111	.	T	C	5.46	.	DP=15;VDB=0.0204;AF1=0.4999;AC1=1;DP4=3,8,0,2;MQ=49;FQ=7.8;PV4=1,1,8.9e-07,0.2	GT:PL:GQ	0/1:34,0,231:34	Sp1_comp100329_c0_seq1	111	.	T	C	60.29	PASS	AC=1;AF=0.167;AN=6;BaseQRankSum=-0.453;DP=16;Dels=0.00;FS=5.237;HaplotypeScore=0.9998;MLEAC=1;MLEAF=0.167;MQ=60.00;MQ0=0;MQRankSum=1.586;QD=3.77;ReadPosRankSum=-2.379	GT:AD:DP:GQ:MLPSAC:MLPSAF:PL	0/0/0/0/0/1:11,5:16:2:1:0.167:84,0,2,10,26,56,427	SG	228	No hit in this database		No hit in this database
Sp1_comp100329_c0_seq1	155	.	A	G	4.13	.	DP=10;VDB=0.0080;AF1=0.4998;AC1=1;DP4=3,4,3,0;MQ=49;FQ=6.2;PV4=0.2,0.0033,0.0051,1	GT:PL:GQ	0/1:32,0,172:31	Sp1_comp100329_c0_seq1	155	.	A	G	209.86	PASS	AC=3;AF=0.500;AN=6;BaseQRankSum=0.158;DP=16;Dels=0.00;FS=0.000;HaplotypeScore=0.9997;MLEAC=3;MLEAF=0.500;MQ=60.00;MQ0=0;MQRankSum=0.368;QD=13.12;ReadPosRankSum=2.573	GT:AD:DP:GQ:MLPSAC:MLPSAF:PL	0/0/0/1/1/1:8,8:16:2:3:0.500:233,16,2,0,5,23,272	SG	228	No hit in this database		No hit in this database
Sp1_comp100329_c0_seq1	138	.	C	T	108.07	PASS	AC=2;AF=0.333;AN=6;BaseQRankSum=-0.244;DP=12;Dels=0.00;FS=5.332;HaplotypeScore=0.8667;MLEAC=2;MLEAF=0.333;MQ=60.00;MQ0=0;MQRankSum=-0.831;QD=9.01;ReadPosRankSum=0.135	GT:AD:DP:GQ:MLPSAC:MLPSAF:PL	0/0/0/0/1/1:7,5:12:2:2:0.333:131,5,0,2,9,26,255											GATK	228	No hit in this database		No hit in this database
Sp1_comp100329_c0_seq1	165	.	A	C	31.69	LowQual	AC=1;AF=0.167;AN=6;BaseQRankSum=0.727;DP=13;Dels=0.00;FS=0.000;HaplotypeScore=0.9997;MLEAC=1;MLEAF=0.167;MQ=60.00;MQ0=0;MQRankSum=0.727;QD=2.44;ReadPosRankSum=-0.727	GT:AD:DP:GQ:MLPSAC:MLPSAF:PL	0/0/0/0/0/1:4,1:13:0:1:0.167:32,0,0,2,6,14,101											GATK	228	No hit in this database		No hit in this database
Sp1_comp100329_c0_seq1	57	.	G	C	31.07	LowQual;	AC=1;AF=0.167;AN=6;BaseQRankSum=0.063;DP=20;Dels=0.00;FS=0.000;HaplotypeScore=0.5784;MLEAC=1;MLEAF=0.167;MQ=59.71;MQ0=0;MQRankSum=-1.197;QD=1.55;ReadPosRankSum=-1.071	GT:AD:DP:GQ:MLPSAC:MLPSAF:PL	0/0/0/0/0/1:18,2:20:1:1:0.167:54,0,1,6,16,35,237											GATK	228	No hit in this database		No hit in this database
Sp1_comp100329_c0_seq1	13	.	A	G	3.54	.	DP=11;VDB=0.0178;AF1=0.4998;AC1=1;DP4=7,2,2,0;MQ=58;FQ=5.47;PV4=1,0.31,0.012,0.0097	GT:PL:GQ	0/1:31,0,195:30											SAM	228	No hit in this database		No hit in this database
Sp1_comp100329_c0_seq1	16	.	G	A	3.54	.	DP=11;VDB=0.0178;AF1=0.4998;AC1=1;DP4=7,2,2,0;MQ=58;FQ=5.47;PV4=1,0.4,0.012,0.016	GT:PL:GQ	0/1:31,0,188:30											SAM	228	No hit in this database		No hit in this database
Sp1_comp1003306_c0_seq1	160	.	A	G	13.9	.	DP=2;VDB=0.0153;AF1=1;AC1=2;DP4=0,0,1,1;MQ=34;FQ=-33	GT:PL:GQ	1/1:45,6,0:10	Sp1_comp1003306_c0_seq1	160	.	A	G	64.71	PASS	AC=6;AF=1.00;AN=6;DP=2;Dels=0.00;FS=0.000;HaplotypeScore=0.0000;MLEAC=6;MLEAF=1.00;MQ=60.00;MQ0=0;QD=32.36	GT:AD:DP:GQ:MLPSAC:MLPSAF:PL	1/1/1/1/1/1:0,2:2:2:6:1.00:87,16,10,6,4,2,0	SG	250	No hit in this database		No hit in this database
Sp1_comp1003306_c0_seq1	179	.	A	G	9.31	.	DP=2;VDB=0.0153;AF1=1;AC1=2;DP4=0,0,1,1;MQ=34;FQ=-33	GT:PL:GQ	1/1:40,6,0:8	Sp1_comp1003306_c0_seq1	179	.	A	G	103.16	PASS	AC=6;AF=1.00;AN=6;DP=3;Dels=0.00;FS=0.000;HaplotypeScore=0.0000;MLEAC=6;MLEAF=1.00;MQ=60.00;MQ0=0;QD=34.39	GT:AD:DP:GQ:MLPSAC:MLPSAF:PL	1/1/1/1/1/1:0,3:3:2:6:1.00:126,23,14,9,5,2,0	SG	250	No hit in this database		No hit in this database
Sp1_comp1003306_c0_seq1	165	.	T	C	64.71	PASS	AC=6;AF=1.00;AN=6;DP=2;Dels=0.00;FS=0.000;HaplotypeScore=0.0000;MLEAC=6;MLEAF=1.00;MQ=60.00;MQ0=0;QD=32.36	GT:AD:DP:GQ:MLPSAC:MLPSAF:PL	1/1/1/1/1/1:0,2:2:2:6:1.00:87,16,10,6,4,2,0											GATK	250	No hit in this database		No hit in this database
Sp1_comp1003306_c0_seq1	192	.	T	A	58.71	PASS	AC=6;AF=1.00;AN=6;DP=2;Dels=0.00;FS=0.000;HaplotypeScore=0.0000;MLEAC=6;MLEAF=1.00;MQ=60.00;MQ0=0;QD=29.36	GT:AD:DP:GQ:MLPSAC:MLPSAF:PL	1/1/1/1/1/1:0,2:2:2:6:1.00:81,16,10,6,4,2,0											GATK	250	No hit in this database		No hit in this database
Sp1_comp1003306_c0_seq1	198	.	G	A	52.71	PASS	AC=6;AF=1.00;AN=6;DP=2;Dels=0.00;FS=0.000;HaplotypeScore=0.0000;MLEAC=6;MLEAF=1.00;MQ=60.00;MQ0=0;QD=26.36	GT:AD:DP:GQ:MLPSAC:MLPSAF:PL	1/1/1/1/1/1:0,2:2:2:6:1.00:75,16,10,6,4,2,0											GATK	250	No hit in this database		No hit in this database
Sp1_comp1003306_c0_seq1	243	.	A	G	193.9		AC=1;AF=0.167;AN=6;BaseQRankSum=-1.089;DP=198;Dels=0.00;FS=20.545;HaplotypeScore=12.7034;MLEAC=1;MLEAF=0.167;MQ=31.55;MQ0=0;MQRankSum=3.770;QD=0.98;ReadPosRankSum=-3.523	GT:AD:DP:GQ:MLPSAC:MLPSAF:PL	0/0/0/0/0/1:187,11:198:99:1:0.167:220,0,140,2147483647,2147483647,2147483647,2147483647											GATK	250	No hit in this database		No hit in this database
Sp1_comp1003306_c0_seq1	24	.	A	T	90	.	DP=6;VDB=0.0002;AF1=0.5;AC1=1;DP4=2,0,2,2;MQ=59;FQ=26;PV4=0.47,0.42,0.27,0.27	GT:PL:GQ	0/1:120,0,53:56											SAM	250	No hit in this database		No hit in this database
Sp1_comp1003306_c0_seq1	79	.	C	T	44.8	.	DP=2;VDB=0.0099;AF1=1;AC1=2;DP4=0,0,1,1;MQ=60;FQ=-33	GT:PL:GQ	1/1:76,6,0:10											SAM	250	No hit in this database		No hit in this database
Sp1_comp1003373_c0_seq1	148	.	T	A	45	.	DP=13;VDB=0.0177;AF1=0.5;AC1=1;DP4=5,3,1,2;MQ=47;FQ=48;PV4=0.55,1,0.0019,0.3	GT:PL:GQ	0/1:75,0,198:78	Sp1_comp1003373_c0_seq1	148	.	T	A	130.73	PASS	AC=2;AF=0.333;AN=6;BaseQRankSum=0.212;DP=13;Dels=0.00;FS=2.276;HaplotypeScore=0.0000;MLEAC=2;MLEAF=0.333;MQ=60.00;MQ0=0;MQRankSum=1.670;QD=10.06;ReadPosRankSum=-0.978	GT:AD:DP:GQ:MLPSAC:MLPSAF:PL	0/0/0/0/1/1:8,5:13:0:2:0.333:153,8,0,0,6,22,252	SG	342	gi|307101694|gb|ADN32812.1|	sieve element occlusion c [Solanum phureja]	AT3G01670.1			unknown protein; BEST Arabidopsis thaliana protein match is: unknown protein (TAIR:AT3G01680.1); Has 121 Blast hits to 111 proteins in 12 species: Archae - 0; Bacteria - 0; Metazoa - 0; Fungi - 0; Plants - 121; Viruses - 0; Other Eukaryotes - 0 (source: NCBI BLink).
Sp1_comp1003373_c0_seq1	199	.	C	G	64.3	.	DP=11;VDB=0.0365;AF1=1;AC1=2;DP4=0,0,2,3;MQ=45;FQ=-42	GT:PL:GQ	1/1:97,15,0:27	Sp1_comp1003373_c0_seq1	199	.	C	G	343.79	PASS	AC=6;AF=1.00;AN=6;DP=10;Dels=0.00;FS=0.000;HaplotypeScore=0.0000;MLEAC=6;MLEAF=1.00;MQ=60.00;MQ0=0;QD=34.38	GT:AD:DP:GQ:MLPSAC:MLPSAF:PL	1/1/1/1/1/1:0,10:10:7:6:1.00:369,70,43,27,16,7,0	SG	342	gi|307101694|gb|ADN32812.1|	sieve element occlusion c [Solanum phureja]	AT3G01670.1			unknown protein; BEST Arabidopsis thaliana protein match is: unknown protein (TAIR:AT3G01680.1); Has 121 Blast hits to 111 proteins in 12 species: Archae - 0; Bacteria - 0; Metazoa - 0; Fungi - 0; Plants - 121; Viruses - 0; Other Eukaryotes - 0 (source: NCBI BLink).
Sp1_comp1003373_c0_seq1	253	.	C	G	33	.	DP=9;VDB=0.0329;AF1=0.5;AC1=1;DP4=1,3,1,3;MQ=45;FQ=36;PV4=1,0.00039,0.00015,0.067	GT:PL:GQ	0/1:63,0,112:66	Sp1_comp1003373_c0_seq1	253	.	C	G	75.5	PASS	AC=2;AF=0.333;AN=6;BaseQRankSum=-0.550;DP=8;Dels=0.00;FS=0.000;HaplotypeScore=0.0000;MLEAC=2;MLEAF=0.333;MQ=60.00;MQ0=0;MQRankSum=-0.937;QD=9.44;ReadPosRankSum=-1.754	GT:AD:DP:GQ:MLPSAC:MLPSAF:PL	0/0/0/0/1/1:5,3:8:0:2:0.333:97,5,0,0,3,12,150	SG	342	gi|307101694|gb|ADN32812.1|	sieve element occlusion c [Solanum phureja]	AT3G01670.1			unknown protein; BEST Arabidopsis thaliana protein match is: unknown protein (TAIR:AT3G01680.1); Has 121 Blast hits to 111 proteins in 12 species: Archae - 0; Bacteria - 0; Metazoa - 0; Fungi - 0; Plants - 121; Viruses - 0; Other Eukaryotes - 0 (source: NCBI BLink).
Sp1_comp1003373_c0_seq1	259	.	A	G	72	.	DP=9;VDB=0.0329;AF1=0.5;AC1=1;DP4=1,4,1,3;MQ=43;FQ=75;PV4=1,0.36,0.29,0.2	GT:PL:GQ	0/1:102,0,122:99	Sp1_comp1003373_c0_seq1	259	.	A	G	74.81	PASS	AC=2;AF=0.333;AN=6;BaseQRankSum=-0.684;DP=8;Dels=0.00;FS=0.000;HaplotypeScore=0.0000;MLEAC=2;MLEAF=0.333;MQ=60.00;MQ0=0;MQRankSum=-0.684;QD=9.35;ReadPosRankSum=0.322	GT:AD:DP:GQ:MLPSAC:MLPSAF:PL	0/0/0/0/1/1:5,3:8:1:2:0.333:97,4,0,1,6,18,187	SG	342	gi|307101694|gb|ADN32812.1|	sieve element occlusion c [Solanum phureja]	AT3G01670.1			unknown protein; BEST Arabidopsis thaliana protein match is: unknown protein (TAIR:AT3G01680.1); Has 121 Blast hits to 111 proteins in 12 species: Archae - 0; Bacteria - 0; Metazoa - 0; Fungi - 0; Plants - 121; Viruses - 0; Other Eukaryotes - 0 (source: NCBI BLink).
Sp1_comp1003373_c0_seq1	43	.	C	T	81	.	DP=5;VDB=0.0053;AF1=1;AC1=2;DP4=0,0,2,1;MQ=60;FQ=-36	GT:PL:GQ	1/1:113,9,0:16	Sp1_comp1003373_c0_seq1	43	.	C	T	134.4	PASS	AC=6;AF=1.00;AN=6;DP=7;Dels=0.00;FS=0.000;HaplotypeScore=0.0000;MLEAC=6;MLEAF=1.00;MQ=60.00;MQ0=0;QD=19.20	GT:AD:DP:GQ:MLPSAC:MLPSAF:PL	1/1/1/1/1/1:0,7:7:3:6:1.00:158,31,19,12,7,3,0	SG	342	gi|307101694|gb|ADN32812.1|	sieve element occlusion c [Solanum phureja]	AT3G01670.1			unknown protein; BEST Arabidopsis thaliana protein match is: unknown protein (TAIR:AT3G01680.1); Has 121 Blast hits to 111 proteins in 12 species: Archae - 0; Bacteria - 0; Metazoa - 0; Fungi - 0; Plants - 121; Viruses - 0; Other Eukaryotes - 0 (source: NCBI BLink).
Sp1_comp1003373_c0_seq1	97	.	T	C	139	.	DP=10;VDB=0.0325;AF1=1;AC1=2;DP4=0,0,5,3;MQ=51;FQ=-51	GT:PL:GQ	1/1:172,24,0:45	Sp1_comp1003373_c0_seq1	97	.	T	C	302.03	PASS	AC=6;AF=1.00;AN=6;DP=12;Dels=0.00;FS=0.000;HaplotypeScore=0.0000;MLEAC=6;MLEAF=1.00;MQ=60.00;MQ0=0;QD=25.17	GT:AD:DP:GQ:MLPSAC:MLPSAF:PL	1/1/1/1/1/1:0,12:12:6:6:1.00:327,62,38,24,14,6,0	SG	342	gi|307101694|gb|ADN32812.1|	sieve element occlusion c [Solanum phureja]	AT3G01670.1			unknown protein; BEST Arabidopsis thaliana protein match is: unknown protein (TAIR:AT3G01680.1); Has 121 Blast hits to 111 proteins in 12 species: Archae - 0; Bacteria - 0; Metazoa - 0; Fungi - 0; Plants - 121; Viruses - 0; Other Eukaryotes - 0 (source: NCBI BLink).
Sp1_comp1003373_c0_seq1	154	.	G	C	113.9	PASS	AC=2;AF=0.333;AN=6;BaseQRankSum=0.000;DP=11;Dels=0.00;FS=2.398;HaplotypeScore=0.0000;MLEAC=2;MLEAF=0.333;MQ=60.00;MQ0=0;MQRankSum=-1.246;QD=10.35;ReadPosRankSum=-1.663	GT:AD:DP:GQ:MLPSAC:MLPSAF:PL	0/0/0/0/1/1:7,4:11:0:2:0.333:136,6,0,0,6,20,228											GATK	342	gi|307101694|gb|ADN32812.1|	sieve element occlusion c [Solanum phureja]	AT3G01670.1			unknown protein; BEST Arabidopsis thaliana protein match is: unknown protein (TAIR:AT3G01680.1); Has 121 Blast hits to 111 proteins in 12 species: Archae - 0; Bacteria - 0; Metazoa - 0; Fungi - 0; Plants - 121; Viruses - 0; Other Eukaryotes - 0 (source: NCBI BLink).
Sp1_comp1003373_c0_seq1	170	.	A	G	40.96	LowQual	AC=1;AF=0.167;AN=6;BaseQRankSum=-0.107;DP=12;Dels=0.00;FS=0.000;HaplotypeScore=0.0000;MLEAC=1;MLEAF=0.167;MQ=60.00;MQ0=0;MQRankSum=0.967;QD=3.41;ReadPosRankSum=0.322	GT:AD:DP:GQ:MLPSAC:MLPSAF:PL	0/0/0/0/0/1:10,2:12:3:1:0.167:65,0,3,10,24,49,363											GATK	342	gi|307101694|gb|ADN32812.1|	sieve element occlusion c [Solanum phureja]	AT3G01670.1			unknown protein; BEST Arabidopsis thaliana protein match is: unknown protein (TAIR:AT3G01680.1); Has 121 Blast hits to 111 proteins in 12 species: Archae - 0; Bacteria - 0; Metazoa - 0; Fungi - 0; Plants - 121; Viruses - 0; Other Eukaryotes - 0 (source: NCBI BLink).
Sp1_comp1003431_c0_seq1	173	.	T	A	134	.	DP=5;VDB=0.0000;AF1=1;AC1=2;DP4=0,0,3,2;MQ=60;FQ=-42	GT:PL:GQ	1/1:167,15,0:27											SAM	251	No hit in this database		No hit in this database
Sp1_comp1003431_c0_seq1	199	.	C	A	136	.	DP=5;VDB=0.0001;AF1=1;AC1=2;DP4=0,0,2,3;MQ=60;FQ=-42	GT:PL:GQ	1/1:169,15,0:27											SAM	251	No hit in this database		No hit in this database
Sp1_comp1003546_c0_seq1	161	.	C	T	225	.	DP=25;VDB=0.0365;AF1=0.5;AC1=1;DP4=2,4,10,9;MQ=45;FQ=90;PV4=0.64,0.3,0.045,1	GT:PL:GQ	0/1:255,0,117:99	Sp1_comp1003546_c0_seq1	161	.	C	T	652.59	PASS	AC=4;AF=0.667;AN=6;BaseQRankSum=-0.477;DP=25;Dels=0.00;FS=1.906;HaplotypeScore=0.9332;MLEAC=4;MLEAF=0.667;MQ=60.00;MQ0=0;MQRankSum=1.368;QD=26.10;ReadPosRankSum=0.732	GT:AD:DP:GQ:MLPSAC:MLPSAF:PL	0/0/1/1/1/1:6,19:25:1:4:0.667:676,84,36,12,0,1,191	SG	338	No hit in this database		No hit in this database
Sp1_comp1003546_c0_seq1	317	.	G	A	11.1	.	DP=7;VDB=0.0011;AF1=1;AC1=2;DP4=0,0,2,0;MQ=44;FQ=-33	GT:PL:GQ	1/1:42,6,0:9	Sp1_comp1003546_c0_seq1	317	.	G	A	745.07	PASS	AC=6;AF=1.00;AN=6;DP=19;Dels=0.00;FS=0.000;HaplotypeScore=0.0000;MLEAC=6;MLEAF=1.00;MQ=58.22;MQ0=0;QD=24.70	GT:AD:DP:GQ:MLPSAC:MLPSAF:PL	1/1/1/1/1/1:0,19:19:14:6:1.00:771,140,86,54,32,14,0	SG	338	No hit in this database		No hit in this database
Sp1_comp1003546_c0_seq1	326	.	C	A	46.5	.	DP=5;VDB=0.0003;AF1=1;AC1=2;DP4=0,0,2,2;MQ=39;FQ=-39	GT:PL:GQ	1/1:79,12,0:21	Sp1_comp1003546_c0_seq1	326	.	C	A	711.12	PASS	AC=6;AF=1.00;AN=6;DP=17;Dels=0.00;FS=0.000;HaplotypeScore=0.0000;MLEAC=6;MLEAF=1.00;MQ=58.01;MQ0=0;QD=31.54	GT:AD:DP:GQ:MLPSAC:MLPSAF:PL	1/1/1/1/1/1:0,17:17:13:6:1.00:737,132,81,51,30,13,0	SG	338	No hit in this database		No hit in this database
Sp1_comp1003546_c0_seq1	95	.	A	T	39	.	DP=17;VDB=0.0345;AF1=0.5;AC1=1;DP4=6,3,3,1;MQ=52;FQ=42;PV4=1,0.012,1,0.19	GT:PL:GQ	0/1:69,0,218:72	Sp1_comp1003546_c0_seq1	95	.	A	T	198.93	PASS	AC=3;AF=0.500;AN=6;BaseQRankSum=-0.755;DP=18;Dels=0.00;FS=5.035;HaplotypeScore=1.9923;MLEAC=3;MLEAF=0.500;MQ=60.00;MQ0=0;MQRankSum=0.133;QD=11.05;ReadPosRankSum=1.111	GT:AD:DP:GQ:MLPSAC:MLPSAF:PL	0/0/0/1/1/1:10,8:18:2:3:0.500:222,20,5,0,2,13,232	SG	338	No hit in this database		No hit in this database
Sp1_comp1003546_c0_seq1	26	.	A	G	74	.	DP=9;VDB=0.0002;AF1=0.5;AC1=1;DP4=4,1,3,1;MQ=60;FQ=77;PV4=1,0.27,1,1	GT:PL:GQ	0/1:104,0,132:99											SAM	338	No hit in this database		No hit in this database
Sp1_comp1003546_c0_seq1	31	.	C	T	89	.	DP=9;VDB=0.0002;AF1=0.5;AC1=1;DP4=4,1,3,1;MQ=60;FQ=92;PV4=1,1,1,1	GT:PL:GQ	0/1:119,0,142:99											SAM	338	No hit in this database		No hit in this database
Sp1_comp1003550_c0_seq1	171	.	A	T	48.71	LowQual	AC=6;AF=1.00;AN=6;DP=2;Dels=0.00;FS=0.000;HaplotypeScore=0.0000;MLEAC=6;MLEAF=1.00;MQ=60.00;MQ0=0;QD=24.36	GT:AD:DP:GQ:MLPSAC:MLPSAF:PL	1/1/1/1/1/1:0,2:2:2:6:1.00:71,16,10,6,4,2,0											GATK	272	gi|462417923|gb|EMJ22488.1|	hypothetical protein PRUPE_ppa017204mg, partial [Prunus persica]	No hit in this database
Sp1_comp1003550_c0_seq1	60	.	G	A	43.8	.	DP=2;VDB=0.0102;AF1=1;AC1=2;DP4=0,0,2,0;MQ=60;FQ=-33	GT:PL:GQ	1/1:75,6,0:10											SAM	272	gi|462417923|gb|EMJ22488.1|	hypothetical protein PRUPE_ppa017204mg, partial [Prunus persica]	No hit in this database
Sp1_comp1003564_c0_seq1	129	.	C	A	25.8	.	DP=2;VDB=0.0178;AF1=1;AC1=2;DP4=0,0,1,1;MQ=55;FQ=-33	GT:PL:GQ	1/1:57,6,0:10	Sp1_comp1003564_c0_seq1	129	.	C	A	60.71	PASS	AC=6;AF=1.00;AN=6;DP=2;Dels=0.00;FS=0.000;HaplotypeScore=0.0000;MLEAC=6;MLEAF=1.00;MQ=60.00;MQ0=0;QD=30.36	GT:AD:DP:GQ:MLPSAC:MLPSAF:PL	1/1/1/1/1/1:0,2:2:2:6:1.00:83,16,10,6,4,2,0	SG	231	No hit in this database		No hit in this database
Sp1_comp1003564_c0_seq1	224	.	T	C	65.71	PASS	AC=6;AF=1.00;AN=6;DP=2;Dels=0.00;FS=0.000;HaplotypeScore=0.0000;MLEAC=6;MLEAF=1.00;MQ=60.00;MQ0=0;QD=32.86	GT:AD:DP:GQ:MLPSAC:MLPSAF:PL	1/1/1/1/1/1:0,2:2:2:6:1.00:88,16,10,6,4,2,0											GATK	231	No hit in this database		No hit in this database
Sp1_comp1003577_c0_seq1	360	.	T	C	32.5	.	DP=4;VDB=0.0002;AF1=1;AC1=2;DP4=0,0,3,1;MQ=19;FQ=-39	GT:PL:GQ	1/1:65,12,0:21											SAM	363	gi|430811446|emb|CCJ31087.1|	unnamed protein product [Pneumocystis jirovecii]	AT3G19980.1	flower-specific, phytochrome-associated protein phosphatase 3	Encodes catalytic subunit of serine/threonine protein phosphatase 2A. It can associate with phytochromes A and B in vitro. Mutant plants display an accelerated flowering phenotype.	flower-specific, phytochrome-associated protein phosphatase 3 (FYPP3); CONTAINS InterPro DOMAIN/s: Metallophosphoesterase (InterPro:IPR004843), Serine/threonine-specific protein phosphatase/bis(5-nucleosyl)-tetraphosphatase (InterPro:IPR006186); BEST Arabidopsis thaliana protein match is: Calcineurin-like metallo-phosphoesterase superfamily protein (TAIR:AT1G50370.1); Has 6822 Blast hits to 6670 …
Sp1_comp1003581_c0_seq1	19	.	T	C	5.29	.	DP=2;VDB=0.0099;AF1=1;AC1=2;DP4=0,0,2,0;MQ=30;FQ=-33	GT:PL:GQ	1/1:35,6,0:6											SAM	276	gi|212529176|ref|XP_002144745.1|	Hsp70 chaperone BiP/Kar2, putative [Talaromyces marneffei ATCC 18224]	AT1G16030.1	heat shock protein 70B		heat shock protein 70B (Hsp70b); FUNCTIONS IN: ATP binding; INVOLVED IN: protein folding, response to heat; LOCATED IN: cytosol, cell wall, plasma membrane, chloroplast, membrane; EXPRESSED IN: 19 plant structures; EXPRESSED DURING: 10 growth stages; CONTAINS InterPro DOMAIN/s: Heat shock protein 70, conserved site (InterPro:IPR018181), Heat shock protein Hsp70 (InterPro:IPR001023), Heat shock pr…
Sp1_comp1003616_c0_seq1	1	.	A	G	9.53	.	DP=2;AF1=1;AC1=2;DP4=0,0,1,0;MQ=40;FQ=-30	GT:PL:GQ	1/1:39,3,0:5											SAM	296	gi|367022156|ref|XP_003660363.1|	hypothetical protein MYCTH_2314123 [Myceliophthora thermophila ATCC 42464]	AT3G27740.1	carbamoyl phosphate synthetase A	carbamoyl phosphate synthetase small subunit mRNA (carA),	carbamoyl phosphate synthetase A (CARA); FUNCTIONS IN: carbamoyl-phosphate synthase (glutamine-hydrolyzing) activity, catalytic activity; INVOLVED IN: cellular response to phosphate starvation; LOCATED IN: chloroplast, chloroplast stroma; EXPRESSED IN: 23 plant structures; EXPRESSED DURING: 13 growth stages; CONTAINS InterPro DOMAIN/s: Glutamine amidotransferase class-I, C-terminal (InterPro:IPR0…
Sp1_comp1003691_c0_seq1	136	.	C	A	4.77	.	DP=1;AF1=1;AC1=2;DP4=0,0,1,0;MQ=60;FQ=-30	GT:PL:GQ	0/1:33,3,0:3											SAM	280	No hit in this database		No hit in this database
Sp1_comp1003691_c0_seq1	139	.	C	A	6.2	.	DP=1;AF1=1;AC1=2;DP4=0,0,1,0;MQ=60;FQ=-30	GT:PL:GQ	1/1:35,3,0:4											SAM	280	No hit in this database		No hit in this database
Sp1_comp1003691_c0_seq1	208	.	C	T	10.4	.	DP=1;AF1=1;AC1=2;DP4=0,0,0,1;MQ=60;FQ=-30	GT:PL:GQ	1/1:40,3,0:5											SAM	280	No hit in this database		No hit in this database
Sp1_comp1003691_c0_seq1	209	.	A	G	10.4	.	DP=1;AF1=1;AC1=2;DP4=0,0,0,1;MQ=60;FQ=-30	GT:PL:GQ	1/1:40,3,0:5											SAM	280	No hit in this database		No hit in this database
Sp1_comp1003691_c0_seq1	230	.	C	T	11.3	.	DP=1;AF1=1;AC1=2;DP4=0,0,0,1;MQ=60;FQ=-30	GT:PL:GQ	1/1:41,3,0:5											SAM	280	No hit in this database		No hit in this database
Sp1_comp1003691_c0_seq1	239	.	T	C	11.3	.	DP=1;AF1=1;AC1=2;DP4=0,0,0,1;MQ=60;FQ=-30	GT:PL:GQ	1/1:41,3,0:5											SAM	280	No hit in this database		No hit in this database
Sp1_comp1003691_c0_seq1	49	.	A	G	5.46	.	DP=1;AF1=1;AC1=2;DP4=0,0,1,0;MQ=60;FQ=-30	GT:PL:GQ	1/1:34,3,0:3											SAM	280	No hit in this database		No hit in this database
Sp1_comp1003699_c0_seq1	10	.	A	T	77	.	DP=3;VDB=0.0027;AF1=1;AC1=2;DP4=0,0,2,1;MQ=60;FQ=-36	GT:PL:GQ	1/1:109,9,0:16	Sp1_comp1003699_c0_seq1	10	.	A	T	319.01	PASS	AC=3;AF=0.500;AN=6;BaseQRankSum=0.439;DP=17;Dels=0.00;FS=0.000;HaplotypeScore=0.0000;MLEAC=3;MLEAF=0.500;MQ=54.18;MQ0=0;MQRankSum=-2.391;QD=18.77;ReadPosRankSum=-2.098	GT:AD:DP:GQ:MLPSAC:MLPSAF:PL	0/0/0/1/1/1:7,10:17:1:3:0.500:342,27,7,0,1,13,270	SG	380	No hit in this database		No hit in this database
Sp1_comp1003699_c0_seq1	107	.	G	A	100	.	DP=13;VDB=0.0140;AF1=0.5;AC1=1;DP4=1,1,3,8;MQ=44;FQ=15.1;PV4=1,3.4e-06,0.00028,0.36	GT:PL:GQ	0/1:130,0,42:45	Sp1_comp1003699_c0_seq1	107	.	G	A	216.06	PASS	AC=5;AF=0.833;AN=6;BaseQRankSum=-0.742;DP=7;Dels=0.00;FS=0.000;HaplotypeScore=0.0000;MLEAC=5;MLEAF=0.833;MQ=60.00;MQ0=0;MQRankSum=0.742;QD=30.87;ReadPosRankSum=-0.742	GT:AD:DP:GQ:MLPSAC:MLPSAF:PL	0/1/1/1/1/1:1,6:7:3:5:0.833:240,35,18,9,3,0,33	SG	380	No hit in this database		No hit in this database
Sp1_comp1003699_c0_seq1	158	.	A	T	3.55	.	DP=7;VDB=0.0399;AF1=0.5003;AC1=1;DP4=1,0,1,1;MQ=48;FQ=-3.79;PV4=1,0,0.33,1	GT:PL:GQ	0/1:31,0,27:29	Sp1_comp1003699_c0_seq1	158	.	A	T	133.52	PASS	AC=5;AF=0.833;AN=6;BaseQRankSum=0.736;DP=6;Dels=0.00;FS=0.000;HaplotypeScore=0.8667;MLEAC=5;MLEAF=0.833;MQ=60.00;MQ0=0;MQRankSum=0.736;QD=22.25;ReadPosRankSum=0.736	GT:AD:DP:GQ:MLPSAC:MLPSAF:PL	0/1/1/1/1/1:1,5:6:1:5:0.833:156,21,10,4,1,0,30	SG	380	No hit in this database		No hit in this database
Sp1_comp1003699_c0_seq1	221	.	G	A	33	.	DP=4;VDB=0.0125;AF1=0.5;AC1=1;DP4=1,1,1,1;MQ=45;FQ=33.5;PV4=1,1,0.079,1	GT:PL:GQ	0/1:63,0,64:63	Sp1_comp1003699_c0_seq1	221	.	G	A	54.98	PASS	AC=3;AF=0.500;AN=6;BaseQRankSum=1.026;DP=4;Dels=0.00;FS=0.000;HaplotypeScore=0.0000;MLEAC=3;MLEAF=0.500;MQ=60.00;MQ0=0;MQRankSum=-1.026;QD=13.75;ReadPosRankSum=1.026	GT:AD:DP:GQ:MLPSAC:MLPSAF:PL	0/0/0/1/1/1:2,2:4:1:3:0.500:76,5,1,0,1,5,74	SG	380	No hit in this database		No hit in this database
Sp1_comp1003699_c0_seq1	36	.	T	G	97.1	.	DP=6;VDB=0.0012;AF1=0.5064;AC1=1;DP4=0,1,3,2;MQ=53;FQ=-11.3;PV4=1,0.45,1,1	GT:PL:GQ	0/1:127,0,16:19	Sp1_comp1003699_c0_seq1	36	.	T	G	604.24	PASS	AC=5;AF=0.833;AN=6;BaseQRankSum=1.156;DP=18;Dels=0.00;FS=0.000;HaplotypeScore=0.0000;MLEAC=5;MLEAF=0.833;MQ=54.52;MQ0=0;MQRankSum=-0.964;QD=33.57;ReadPosRankSum=0.000	GT:AD:DP:GQ:MLPSAC:MLPSAF:PL	0/1/1/1/1/1:1,17:18:12:5:0.833:630,105,58,31,12,0,18	SG	380	No hit in this database		No hit in this database
Sp1_comp1003699_c0_seq1	93	.	G	A	225	.	DP=14;VDB=0.0244;AF1=0.5;AC1=1;DP4=1,1,4,8;MQ=45;FQ=12.3;PV4=1,0.26,0.074,0.26	GT:PL:GQ	0/1:255,0,39:42	Sp1_comp1003699_c0_seq1	93	.	G	A	251.62	PASS	AC=5;AF=0.833;AN=6;BaseQRankSum=-0.747;DP=8;Dels=0.00;FS=0.000;HaplotypeScore=0.0000;MLEAC=5;MLEAF=0.833;MQ=60.00;MQ0=0;MQRankSum=-0.747;QD=31.45;ReadPosRankSum=0.747	GT:AD:DP:GQ:MLPSAC:MLPSAF:PL	0/1/1/1/1/1:1,7:8:4:5:0.833:276,42,22,11,4,0,32	SG	380	No hit in this database		No hit in this database
Sp1_comp1003699_c0_seq1	306	.	T	C	24	.	DP=5;VDB=0.0214;AF1=0.5;AC1=1;DP4=0,2,2,1;MQ=38;FQ=25.8;PV4=0.4,0.25,0.077,1	GT:PL:GQ	0/1:54,0,59:56											SAM	380	No hit in this database		No hit in this database
Sp1_comp1003699_c0_seq1	312	.	T	C	7.8	.	DP=5;VDB=0.0214;AF1=0.5;AC1=1;DP4=0,2,1,1;MQ=39;FQ=10.4;PV4=1,0.45,0.095,1	GT:PL:GQ	0/1:37,0,60:39											SAM	380	No hit in this database		No hit in this database
Sp1_comp1003705_c0_seq1	231	.	G	A	40	.	DP=11;VDB=0.0014;AF1=0.5;AC1=1;DP4=6,1,3,1;MQ=34;FQ=43;PV4=1,0.0053,1,0.1	GT:PL:GQ	0/1:70,0,94:73	Sp1_comp1003705_c0_seq1	231	.	G	A	109.5		AC=3;AF=0.500;AN=6;BaseQRankSum=-1.749;DP=13;Dels=0.00;FS=0.000;HaplotypeScore=3.4965;MLEAC=3;MLEAF=0.500;MQ=38.38;MQ0=2;MQRankSum=0.466;QD=8.42;ReadPosRankSum=-1.186	GT:AD:DP:GQ:MLPSAC:MLPSAF:PL	0/0/0/1/1/1:7,6:13:0:3:0.500:131,12,3,0,0,5,90	SG	462	No hit in this database		No hit in this database
Sp1_comp1003705_c0_seq1	236	.	G	A	57	.	DP=12;VDB=0.0014;AF1=0.5;AC1=1;DP4=7,1,3,1;MQ=32;FQ=57.5;PV4=1,0.46,1,1	GT:PL:GQ	0/1:87,0,88:87	Sp1_comp1003705_c0_seq1	236	.	G	A	105.5		AC=3;AF=0.500;AN=6;BaseQRankSum=-1.749;DP=13;Dels=0.00;FS=0.000;HaplotypeScore=1.4972;MLEAC=3;MLEAF=0.500;MQ=38.38;MQ0=2;MQRankSum=0.466;QD=8.12;ReadPosRankSum=-0.466	GT:AD:DP:GQ:MLPSAC:MLPSAF:PL	0/0/0/1/1/1:7,6:13:0:3:0.500:127,12,3,0,0,5,82	SG	462	No hit in this database		No hit in this database
Sp1_comp1003705_c0_seq1	265	.	A	C	36	.	DP=18;VDB=0.0392;AF1=0.5;AC1=1;DP4=4,3,8,3;MQ=30;FQ=39;PV4=0.63,1,0.00043,1	GT:PL:GQ	0/1:66,0,134:69	Sp1_comp1003705_c0_seq1	265	.	A	C	102.9		AC=2;AF=0.333;AN=6;BaseQRankSum=1.733;DP=18;Dels=0.00;FS=0.000;HaplotypeScore=19.3302;MLEAC=2;MLEAF=0.333;MQ=37.19;MQ0=2;MQRankSum=-1.628;QD=5.72;ReadPosRankSum=1.418	GT:AD:DP:GQ:MLPSAC:MLPSAF:PL	0/0/0/0/1/1:8,10:18:0:2:0.333:125,6,0,0,6,20,203	SG	462	No hit in this database		No hit in this database
Sp1_comp1003705_c0_seq1	277	.	C	G	42.81	LowQual;	AC=2;AF=0.333;AN=6;BaseQRankSum=0.196;DP=17;Dels=0.00;FS=0.000;HaplotypeScore=0.0000;MLEAC=2;MLEAF=0.333;MQ=33.68;MQ0=2;MQRankSum=1.371;QD=2.52;ReadPosRankSum=0.196	GT:AD:DP:GQ:MLPSAC:MLPSAF:PL	0/0/0/0/1/1:11,5:17:1:2:0.333:65,4,0,1,6,18,186											GATK	462	No hit in this database		No hit in this database
Sp1_comp1003705_c0_seq1	355	.	T	A	41.02	LowQual;	AC=4;AF=0.667;AN=6;BaseQRankSum=0.550;DP=11;Dels=0.00;FS=0.000;HaplotypeScore=0.0000;MLEAC=4;MLEAF=0.667;MQ=26.14;MQ0=4;MQRankSum=0.550;QD=3.73;ReadPosRankSum=0.000	GT:AD:DP:GQ:MLPSAC:MLPSAF:PL	0/0/1/1/1/1:8,3:11:1:4:0.667:62,8,3,1,0,1,30											GATK	462	No hit in this database		No hit in this database
Sp1_comp1003727_c0_seq1	78	.	C	G	9.53	.	DP=6;VDB=0.0053;AF1=1;AC1=2;DP4=0,0,0,1;MQ=60;FQ=-30	GT:PL:GQ	1/1:39,3,0:5											SAM	242	No hit in this database		No hit in this database
Sp1_comp1003727_c0_seq1	80	.	A	C	10.4	.	DP=6;VDB=0.0053;AF1=1;AC1=2;DP4=0,0,0,1;MQ=60;FQ=-30	GT:PL:GQ	1/1:40,3,0:5											SAM	242	No hit in this database		No hit in this database
Sp1_comp1003900_c0_seq1	43	.	G	T,C	4.77	.	DP=2;VDB=0.0145;AF1=1;AC1=2;DP4=0,0,1,1;MQ=31;FQ=-30	GT:PL:GQ	0/1:52,22,19,33,0,30:3											SAM	401	No hit in this database		No hit in this database
Sp1_comp1003900_c0_seq1	54	.	G	A	3.03	.	DP=2;AF1=0.5029;AC1=1;DP4=0,1,1,0;MQ=31;FQ=-8.91;PV4=1,1,1,1	GT:PL:GQ	0/1:30,0,19:24											SAM	401	No hit in this database		No hit in this database
Sp1_comp1003981_c0_seq1	64	.	T	C	194	.	DP=20;VDB=0.0164;AF1=1;AC1=2;DP4=0,0,6,4;MQ=56;FQ=-57	GT:PL:GQ	1/1:227,30,0:57	Sp1_comp1003981_c0_seq1	64	.	T	C	506.25	PASS	AC=6;AF=1.00;AN=6;DP=21;Dels=0.00;FS=0.000;HaplotypeScore=0.0000;MLEAC=6;MLEAF=1.00;MQ=60.00;MQ0=0;QD=24.11	GT:AD:DP:GQ:MLPSAC:MLPSAF:PL	1/1/1/1/1/1:0,21:21:11:6:1.00:532,109,67,42,25,11,0	SG	353	No hit in this database		No hit in this database
Sp1_comp1003981_c0_seq1	230	.	G	A	77.32	PASS	AC=2;AF=0.333;AN=6;BaseQRankSum=-1.386;DP=10;Dels=0.00;FS=3.010;HaplotypeScore=0.0000;MLEAC=2;MLEAF=0.333;MQ=60.00;MQ0=0;MQRankSum=0.296;QD=7.73;ReadPosRankSum=0.546	GT:AD:DP:GQ:MLPSAC:MLPSAF:PL	0/0/0/0/1/1:7,3:10:2:2:0.333:100,2,0,3,12,30,280											GATK	353	No hit in this database		No hit in this database
Sp1_comp1004028_c0_seq1	250	.	A	G	31	.	DP=13;VDB=0.0309;AF1=0.5;AC1=1;DP4=3,6,3,0;MQ=43;FQ=34;PV4=0.18,1,0.43,0.49	GT:PL:GQ	0/1:61,0,211:64	Sp1_comp1004028_c0_seq1	250	.	A	G	36.82	LowQual	AC=1;AF=0.167;AN=6;BaseQRankSum=-1.589;DP=8;Dels=0.00;FS=0.000;HaplotypeScore=0.0000;MLEAC=1;MLEAF=0.167;MQ=60.00;MQ0=0;MQRankSum=0.572;QD=4.60;ReadPosRankSum=-0.572	GT:AD:DP:GQ:MLPSAC:MLPSAF:PL	0/0/0/0/0/1:6,2:8:0:1:0.167:59,0,0,4,12,28,243	SG	344	No hit in this database		No hit in this database
Sp1_comp1004028_c0_seq1	253	.	G	A	73	.	DP=13;VDB=0.0398;AF1=0.5;AC1=1;DP4=3,1,3,5;MQ=43;FQ=62.8;PV4=0.55,5.3e-06,1,1	GT:PL:GQ	0/1:103,0,90:93	Sp1_comp1004028_c0_seq1	253	.	G	A	223.82	PASS	AC=4;AF=0.667;AN=6;BaseQRankSum=1.589;DP=8;Dels=0.00;FS=0.000;HaplotypeScore=0.0000;MLEAC=4;MLEAF=0.667;MQ=60.00;MQ0=0;MQRankSum=0.572;QD=27.98;ReadPosRankSum=1.067	GT:AD:DP:GQ:MLPSAC:MLPSAF:PL	0/0/1/1/1/1:2,6:8:0:4:0.667:246,28,12,4,0,0,61	SG	344	No hit in this database		No hit in this database
Sp1_comp1004028_c0_seq1	27	.	C	T	144	.	DP=10;VDB=0.0002;AF1=1;AC1=2;DP4=0,0,5,3;MQ=46;FQ=-51	GT:PL:GQ	1/1:177,24,0:45	Sp1_comp1004028_c0_seq1	27	.	C	T	105.16	PASS	AC=6;AF=1.00;AN=6;DP=7;Dels=0.00;FS=0.000;HaplotypeScore=0.0000;MLEAC=6;MLEAF=1.00;MQ=55.73;MQ0=0;QD=15.02	GT:AD:DP:GQ:MLPSAC:MLPSAF:PL	1/1/1/1/1/1:0,6:7:2:6:1.00:128,23,14,9,5,2,0	SG	344	No hit in this database		No hit in this database
Sp1_comp1004028_c0_seq1	270	.	C	T	25	.	DP=11;VDB=0.0309;AF1=0.5;AC1=1;DP4=3,4,3,1;MQ=41;FQ=28;PV4=0.55,4.5e-06,0.35,1	GT:PL:GQ	0/1:55,0,173:58	Sp1_comp1004028_c0_seq1	270	.	C	T	40.82	LowQual	AC=1;AF=0.167;AN=6;BaseQRankSum=0.000;DP=8;Dels=0.00;FS=0.000;HaplotypeScore=0.9665;MLEAC=1;MLEAF=0.167;MQ=60.00;MQ0=0;MQRankSum=0.000;QD=5.10;ReadPosRankSum=-0.572	GT:AD:DP:GQ:MLPSAC:MLPSAF:PL	0/0/0/0/0/1:6,2:8:0:1:0.167:63,0,0,4,12,28,233	SG	344	No hit in this database		No hit in this database
Sp1_comp1004028_c0_seq1	303	.	C	A	3.01	.	DP=7;VDB=0.0163;AF1=0.4997;AC1=1;DP4=1,2,1,1;MQ=36;FQ=4.77;PV4=1,9e-06,1,0.36	GT:PL:GQ	0/1:30,0,78:28	Sp1_comp1004028_c0_seq1	303	.	C	A	80.81	PASS	AC=2;AF=0.333;AN=6;BaseQRankSum=-0.684;DP=8;Dels=0.00;FS=0.000;HaplotypeScore=1.9991;MLEAC=2;MLEAF=0.333;MQ=60.00;MQ0=0;MQRankSum=-0.322;QD=10.10;ReadPosRankSum=-0.684	GT:AD:DP:GQ:MLPSAC:MLPSAF:PL	0/0/0/0/1/1:5,3:8:1:2:0.333:103,4,0,1,6,18,195	SG	344	No hit in this database		No hit in this database
Sp1_comp1004028_c0_seq1	308	.	T	C	57	.	DP=7;VDB=0.0059;AF1=0.5;AC1=1;DP4=2,1,2,2;MQ=39;FQ=48.7;PV4=1,0.36,0.4,0.29	GT:PL:GQ	0/1:87,0,76:79	Sp1_comp1004028_c0_seq1	308	.	T	C	175.81	PASS	AC=4;AF=0.667;AN=6;BaseQRankSum=0.684;DP=8;Dels=0.00;FS=0.000;HaplotypeScore=1.9991;MLEAC=4;MLEAF=0.667;MQ=60.00;MQ0=0;MQRankSum=0.956;QD=21.98;ReadPosRankSum=0.684	GT:AD:DP:GQ:MLPSAC:MLPSAF:PL	0/0/1/1/1/1:3,5:8:1:4:0.667:198,18,6,1,0,4,106	SG	344	No hit in this database		No hit in this database
Sp1_comp1004028_c0_seq1	53	.	C	T	218	.	DP=17;VDB=0.0099;AF1=1;AC1=2;DP4=0,0,8,8;MQ=45;FQ=-75	GT:PL:GQ	1/1:251,48,0:93	Sp1_comp1004028_c0_seq1	53	.	C	T	386.6	PASS	AC=6;AF=1.00;AN=6;DP=13;Dels=0.00;FS=0.000;HaplotypeScore=0.0000;MLEAC=6;MLEAF=1.00;MQ=57.74;MQ0=0;QD=29.74	GT:AD:DP:GQ:MLPSAC:MLPSAF:PL	1/1/1/1/1/1:0,13:13:8:6:1.00:412,78,48,30,18,8,0	SG	344	No hit in this database		No hit in this database
Sp1_comp1004028_c0_seq1	91	.	T	A	203	.	DP=19;VDB=0.0345;AF1=1;AC1=2;DP4=0,0,8,11;MQ=46;FQ=-84	GT:PL:GQ	1/1:236,57,0:99	Sp1_comp1004028_c0_seq1	91	.	T	A	529.34	PASS	AC=6;AF=1.00;AN=6;DP=14;Dels=0.00;FS=0.000;HaplotypeScore=0.0000;MLEAC=6;MLEAF=1.00;MQ=60.00;MQ0=0;QD=29.42	GT:AD:DP:GQ:MLPSAC:MLPSAF:PL	1/1/1/1/1/1:0,14:14:10:6:1.00:555,101,62,39,23,10,0	SG	344	No hit in this database		No hit in this database
Sp1_comp1004028_c0_seq1	96	.	T	C	157	.	DP=18;VDB=0.0365;AF1=1;AC1=2;DP4=0,1,7,10;MQ=45;FQ=-40;PV4=1,0.00096,0.44,0.22	GT:PL:GQ	1/1:190,13,0:23	Sp1_comp1004028_c0_seq1	96	.	T	C	526.34	PASS	AC=6;AF=1.00;AN=6;DP=13;Dels=0.00;FS=0.000;HaplotypeScore=0.0000;MLEAC=6;MLEAF=1.00;MQ=60.00;MQ0=0;QD=30.39	GT:AD:DP:GQ:MLPSAC:MLPSAF:PL	1/1/1/1/1/1:0,13:13:10:6:1.00:552,101,62,39,23,10,0	SG	344	No hit in this database		No hit in this database
Sp1_comp1004028_c0_seq1	299	.	T	C	36.82	LowQual	AC=1;AF=0.167;AN=6;BaseQRankSum=-1.067;DP=8;Dels=0.00;FS=0.000;HaplotypeScore=1.9991;MLEAC=1;MLEAF=0.167;MQ=60.00;MQ0=0;MQRankSum=-1.067;QD=4.60;ReadPosRankSum=-1.067	GT:AD:DP:GQ:MLPSAC:MLPSAF:PL	0/0/0/0/0/1:6,2:8:0:1:0.167:59,0,0,4,12,28,242											GATK	344	No hit in this database		No hit in this database
Sp1_comp1004033_c0_seq1	151	.	A	C	4.77	.	DP=1;AF1=1;AC1=2;DP4=0,0,1,0;MQ=60;FQ=-30	GT:PL:GQ	0/1:33,3,0:3											SAM	313	No hit in this database		No hit in this database
Sp1_comp1004033_c0_seq1	165	.	G	A	10.4	.	DP=1;AF1=1;AC1=2;DP4=0,0,1,0;MQ=60;FQ=-30	GT:PL:GQ	1/1:40,3,0:5											SAM	313	No hit in this database		No hit in this database
Sp1_comp1004033_c0_seq1	206	.	A	G	8.65	.	DP=1;AF1=1;AC1=2;DP4=0,0,1,0;MQ=60;FQ=-30	GT:PL:GQ	1/1:38,3,0:5											SAM	313	No hit in this database		No hit in this database
Sp1_comp1004033_c0_seq1	284	.	A	C	3.02	.	DP=1;AF1=1;AC1=2;DP4=0,0,0,1;MQ=60;FQ=-30	GT:PL:GQ	0/1:30,3,0:4											SAM	313	No hit in this database		No hit in this database
Sp1_comp1004033_c0_seq1	290	.	G	C	10.4	.	DP=1;AF1=1;AC1=2;DP4=0,0,0,1;MQ=60;FQ=-30	GT:PL:GQ	1/1:40,3,0:5											SAM	313	No hit in this database		No hit in this database
Sp1_comp1004033_c0_seq1	295	.	T	G	11.3	.	DP=1;AF1=1;AC1=2;DP4=0,0,0,1;MQ=60;FQ=-30	GT:PL:GQ	1/1:41,3,0:5											SAM	313	No hit in this database		No hit in this database
Sp1_comp1004216_c0_seq1	450	.	T	C	72.21		AC=2;AF=0.333;AN=6;BaseQRankSum=-1.458;DP=61;Dels=0.00;FS=11.601;HaplotypeScore=0.9947;MLEAC=2;MLEAF=0.333;MQ=51.80;MQ0=0;MQRankSum=-0.068;QD=1.18;ReadPosRankSum=-2.883	GT:AD:DP:GQ:MLPSAC:MLPSAF:PL	0/0/0/0/1/1:58,3:61:1:2:0.333:95,1,0,5,15,36,291											GATK	555	gi|460376666|ref|XP_004234118.1|	PREDICTED: uncharacterized protein LOC101259611 [Solanum lycopersicum]	AT1G28240.1	Protein of unknown function (DUF616)		Protein of unknown function (DUF616); CONTAINS InterPro DOMAIN/s: Protein of unknown function DUF616 (InterPro:IPR006852); BEST Arabidopsis thaliana protein match is: Protein of unknown function (DUF616) (TAIR:AT1G53040.2); Has 322 Blast hits to 322 proteins in 41 species: Archae - 14; Bacteria - 34; Metazoa - 0; Fungi - 4; Plants - 225; Viruses - 1; Other Eukaryotes - 44 (source: NCBI BLink).
Sp1_comp1004216_c0_seq1	116	.	A	G	4.77	.	DP=1;AF1=1;AC1=2;DP4=0,0,0,1;MQ=60;FQ=-30	GT:PL:GQ	0/1:33,3,0:3											SAM	555	gi|460376666|ref|XP_004234118.1|	PREDICTED: uncharacterized protein LOC101259611 [Solanum lycopersicum]	AT1G28240.1	Protein of unknown function (DUF616)		Protein of unknown function (DUF616); CONTAINS InterPro DOMAIN/s: Protein of unknown function DUF616 (InterPro:IPR006852); BEST Arabidopsis thaliana protein match is: Protein of unknown function (DUF616) (TAIR:AT1G53040.2); Has 322 Blast hits to 322 proteins in 41 species: Archae - 14; Bacteria - 34; Metazoa - 0; Fungi - 4; Plants - 225; Viruses - 1; Other Eukaryotes - 44 (source: NCBI BLink).
Sp1_comp1004216_c0_seq1	118	.	T	C	6.98	.	DP=1;AF1=1;AC1=2;DP4=0,0,0,1;MQ=60;FQ=-30	GT:PL:GQ	1/1:36,3,0:4											SAM	555	gi|460376666|ref|XP_004234118.1|	PREDICTED: uncharacterized protein LOC101259611 [Solanum lycopersicum]	AT1G28240.1	Protein of unknown function (DUF616)		Protein of unknown function (DUF616); CONTAINS InterPro DOMAIN/s: Protein of unknown function DUF616 (InterPro:IPR006852); BEST Arabidopsis thaliana protein match is: Protein of unknown function (DUF616) (TAIR:AT1G53040.2); Has 322 Blast hits to 322 proteins in 41 species: Archae - 14; Bacteria - 34; Metazoa - 0; Fungi - 4; Plants - 225; Viruses - 1; Other Eukaryotes - 44 (source: NCBI BLink).
Sp1_comp1004277_c0_seq1	127	.	G	T	188.48	PASS	AC=1;AF=0.167;AN=6;BaseQRankSum=-0.370;DP=32;Dels=0.00;FS=0.000;HaplotypeScore=0.9989;MLEAC=1;MLEAF=0.167;MQ=60.00;MQ0=0;MQRankSum=0.544;QD=5.89;ReadPosRankSum=0.718	GT:AD:DP:GQ:MLPSAC:MLPSAF:PL	0/0/0/0/0/1:24,8:32:1:1:0.167:212,0,1,18,49,112,2147483647											GATK	213	No hit in this database		No hit in this database
Sp1_comp1004277_c0_seq1	27	.	T	G	6.98	.	DP=9;VDB=0.0155;AF1=0.4999;AC1=1;DP4=6,1,2,0;MQ=57;FQ=9.53;PV4=1,0.13,0.25,0.38	GT:PL:GQ	0/1:36,0,167:37											SAM	213	No hit in this database		No hit in this database
Sp1_comp1004367_c0_seq1	41	.	T	C	81.5	.	DP=5;VDB=0.0025;AF1=1;AC1=2;DP4=0,0,2,2;MQ=52;FQ=-39	GT:PL:GQ	1/1:114,12,0:21	Sp1_comp1004367_c0_seq1	41	.	T	C	100.16	PASS	AC=6;AF=1.00;AN=6;DP=5;Dels=0.00;FS=0.000;HaplotypeScore=0.0000;MLEAC=6;MLEAF=1.00;MQ=60.00;MQ0=0;QD=20.03	GT:AD:DP:GQ:MLPSAC:MLPSAF:PL	1/1/1/1/1/1:0,5:5:2:6:1.00:123,23,14,9,5,2,0	SG	327	No hit in this database		No hit in this database
Sp1_comp1004367_c0_seq1	47	.	C	G	96.5	.	DP=4;VDB=0.0049;AF1=1;AC1=2;DP4=0,0,2,2;MQ=48;FQ=-39	GT:PL:GQ	1/1:129,12,0:21	Sp1_comp1004367_c0_seq1	47	.	C	G	98.16	PASS	AC=6;AF=1.00;AN=6;DP=4;Dels=0.00;FS=0.000;HaplotypeScore=0.0000;MLEAC=6;MLEAF=1.00;MQ=60.00;MQ0=0;QD=24.54	GT:AD:DP:GQ:MLPSAC:MLPSAF:PL	1/1/1/1/1/1:0,4:4:2:6:1.00:121,23,14,9,5,2,0	SG	327	No hit in this database		No hit in this database
Sp1_comp1004367_c0_seq1	119	.	C	T	33.46	LowQual	AC=1;AF=0.167;AN=6;BaseQRankSum=-0.898;DP=10;Dels=0.00;FS=0.000;HaplotypeScore=0.0000;MLEAC=1;MLEAF=0.167;MQ=60.00;MQ0=0;MQRankSum=-0.898;QD=3.35;ReadPosRankSum=1.271	GT:AD:DP:GQ:MLPSAC:MLPSAF:PL	0/0/0/0/0/1:8,2:10:2:1:0.167:57,0,2,8,20,42,309											GATK	327	No hit in this database		No hit in this database
Sp1_comp1004367_c0_seq1	224	.	A	G	86.16	PASS	AC=6;AF=1.00;AN=6;DP=4;Dels=0.00;FS=0.000;HaplotypeScore=0.0000;MLEAC=6;MLEAF=1.00;MQ=60.00;MQ0=0;QD=21.54	GT:AD:DP:GQ:MLPSAC:MLPSAF:PL	1/1/1/1/1/1:0,4:4:2:6:1.00:109,23,14,9,5,2,0											GATK	327	No hit in this database		No hit in this database
Sp1_comp1004367_c0_seq1	53	.	C	G	11.3	.	DP=4;VDB=0.0049;AF1=1;AC1=2;DP4=0,0,1,0;MQ=60;FQ=-30	GT:PL:GQ	1/1:41,3,0:5											SAM	327	No hit in this database		No hit in this database
Sp1_comp1004367_c0_seq1	54	.	C	T	10.4	.	DP=4;VDB=0.0049;AF1=1;AC1=2;DP4=0,0,1,0;MQ=60;FQ=-30	GT:PL:GQ	1/1:40,3,0:5											SAM	327	No hit in this database		No hit in this database
Sp1_comp1004367_c0_seq1	55	.	T	A	11.3	.	DP=4;VDB=0.0049;AF1=1;AC1=2;DP4=0,0,1,0;MQ=60;FQ=-30	GT:PL:GQ	1/1:41,3,0:5											SAM	327	No hit in this database		No hit in this database
Sp1_comp1004367_c0_seq1	56	.	A	T	11.3	.	DP=4;VDB=0.0049;AF1=1;AC1=2;DP4=0,0,1,0;MQ=60;FQ=-30	GT:PL:GQ	1/1:41,3,0:5											SAM	327	No hit in this database		No hit in this database
Sp1_comp1004367_c0_seq1	57	.	C	A	11.3	.	DP=4;VDB=0.0049;AF1=1;AC1=2;DP4=0,0,1,0;MQ=60;FQ=-30	GT:PL:GQ	1/1:41,3,0:5											SAM	327	No hit in this database		No hit in this database
Sp1_comp1004481_c0_seq1	105	.	T	A	55	.	DP=8;VDB=0.0118;AF1=0.5;AC1=1;DP4=2,1,2,3;MQ=47;FQ=53.3;PV4=1,0.0023,0.035,0.43	GT:PL:GQ	0/1:85,0,82:83	Sp1_comp1004481_c0_seq1	105	.	T	A	124.5	PASS	AC=3;AF=0.500;AN=6;BaseQRankSum=0.000;DP=8;Dels=0.00;FS=0.000;HaplotypeScore=0.0000;MLEAC=3;MLEAF=0.500;MQ=60.00;MQ0=0;MQRankSum=0.922;QD=15.56;ReadPosRankSum=-0.421	GT:AD:DP:GQ:MLPSAC:MLPSAF:PL	0/0/0/1/1/1:4,4:8:0:3:0.500:146,12,3,0,0,5,104	SG	473	No hit in this database		No hit in this database
Sp1_comp1004481_c0_seq1	140	.	T	C	19.1	.	DP=9;VDB=0.0398;AF1=0.5;AC1=1;DP4=2,1,1,2;MQ=48;FQ=22;PV4=1,0.0066,0.079,1	GT:PL:GQ	0/1:49,0,89:52	Sp1_comp1004481_c0_seq1	140	.	T	C	122.5	PASS	AC=3;AF=0.500;AN=6;BaseQRankSum=-0.922;DP=8;Dels=0.00;FS=0.000;HaplotypeScore=0.0000;MLEAC=3;MLEAF=0.500;MQ=60.00;MQ0=0;MQRankSum=0.922;QD=15.31;ReadPosRankSum=0.922	GT:AD:DP:GQ:MLPSAC:MLPSAF:PL	0/0/0/1/1/1:4,4:8:0:3:0.500:144,12,3,0,0,5,107	SG	473	No hit in this database		No hit in this database
Sp1_comp1004481_c0_seq1	170	.	G	T	62	.	DP=10;VDB=0.0284;AF1=0.5;AC1=1;DP4=2,1,4,2;MQ=44;FQ=60.9;PV4=1,1.5e-06,0.013,0.095	GT:PL:GQ	0/1:92,0,90:91	Sp1_comp1004481_c0_seq1	170	.	G	T	84.02	PASS	AC=3;AF=0.500;AN=6;BaseQRankSum=-0.729;DP=9;Dels=0.00;FS=2.808;HaplotypeScore=0.0000;MLEAC=3;MLEAF=0.500;MQ=60.00;MQ0=0;MQRankSum=-1.159;QD=9.34;ReadPosRankSum=-1.881	GT:AD:DP:GQ:MLPSAC:MLPSAF:PL	0/0/0/1/1/1:4,5:9:2:3:0.500:106,8,2,0,2,8,119	SG	473	No hit in this database		No hit in this database
Sp1_comp1004481_c0_seq1	243	.	A	T	83	.	DP=6;VDB=0.0332;AF1=0.5;AC1=1;DP4=1,1,2,2;MQ=44;FQ=30;PV4=1,1,0.03,0.38	GT:PL:GQ	0/1:113,0,57:60	Sp1_comp1004481_c0_seq1	243	.	A	T	86.82	PASS	AC=3;AF=0.500;AN=6;BaseQRankSum=0.358;DP=5;Dels=0.00;FS=0.000;HaplotypeScore=0.0000;MLEAC=3;MLEAF=0.500;MQ=60.00;MQ0=0;MQRankSum=-1.231;QD=17.36;ReadPosRankSum=-0.358	GT:AD:DP:GQ:MLPSAC:MLPSAF:PL	0/0/0/1/1/1:2,3:5:0:3:0.500:108,10,3,0,0,3,70	SG	473	No hit in this database		No hit in this database
Sp1_comp1004481_c0_seq1	253	.	T	C	12.3	.	DP=7;VDB=0.0197;AF1=0.5;AC1=1;DP4=2,2,1,2;MQ=45;FQ=15.1;PV4=1,0.00016,0.21,0.38	GT:PL:GQ	0/1:42,0,118:44	Sp1_comp1004481_c0_seq1	253	.	T	C	85.02	PASS	AC=3;AF=0.500;AN=6;BaseQRankSum=-0.406;DP=6;Dels=0.00;FS=0.000;HaplotypeScore=0.0000;MLEAC=3;MLEAF=0.500;MQ=60.00;MQ0=0;MQRankSum=0.988;QD=14.17;ReadPosRankSum=0.406	GT:AD:DP:GQ:MLPSAC:MLPSAF:PL	0/0/0/1/1/1:3,3:6:2:3:0.500:107,8,2,0,2,8,111	SG	473	No hit in this database		No hit in this database
Sp1_comp1004481_c0_seq1	38	.	T	A	19.1	.	DP=7;VDB=0.0126;AF1=0.5;AC1=1;DP4=2,1,1,1;MQ=60;FQ=22;PV4=1,0.031,1,1	GT:PL:GQ	0/1:49,0,97:52	Sp1_comp1004481_c0_seq1	38	.	T	A	86.82	PASS	AC=3;AF=0.500;AN=6;BaseQRankSum=-1.754;DP=7;Dels=0.00;FS=0.000;HaplotypeScore=0.0000;MLEAC=3;MLEAF=0.500;MQ=60.00;MQ0=0;MQRankSum=1.754;QD=12.40;ReadPosRankSum=-1.754	GT:AD:DP:GQ:MLPSAC:MLPSAF:PL	0/0/0/1/1/1:3,4:7:0:3:0.500:108,10,3,0,0,3,74	SG	473	No hit in this database		No hit in this database
Sp1_comp1004481_c0_seq1	50	.	T	C	13.2	.	DP=8;VDB=0.0126;AF1=0.5;AC1=1;DP4=2,1,1,1;MQ=60;FQ=16.1;PV4=1,0.028,1,0.45	GT:PL:GQ	0/1:43,0,93:46	Sp1_comp1004481_c0_seq1	50	.	T	C	64.02	PASS	AC=3;AF=0.500;AN=6;BaseQRankSum=-0.421;DP=8;Dels=0.00;FS=0.000;HaplotypeScore=0.0000;MLEAC=3;MLEAF=0.500;MQ=60.00;MQ0=0;MQRankSum=-0.421;QD=8.00;ReadPosRankSum=-0.421	GT:AD:DP:GQ:MLPSAC:MLPSAF:PL	0/0/0/1/1/1:4,4:8:2:3:0.500:86,8,2,0,2,8,94	SG	473	No hit in this database		No hit in this database
Sp1_comp1004481_c0_seq1	51	.	C	T	63	.	DP=8;VDB=0.0161;AF1=0.5;AC1=1;DP4=1,1,2,1;MQ=60;FQ=16.1;PV4=1,1,1,1	GT:PL:GQ	0/1:93,0,43:46	Sp1_comp1004481_c0_seq1	51	.	C	T	72.02	PASS	AC=3;AF=0.500;AN=6;BaseQRankSum=0.421;DP=8;Dels=0.00;FS=0.000;HaplotypeScore=0.0000;MLEAC=3;MLEAF=0.500;MQ=60.00;MQ0=0;MQRankSum=-0.922;QD=9.00;ReadPosRankSum=0.421	GT:AD:DP:GQ:MLPSAC:MLPSAF:PL	0/0/0/1/1/1:4,4:8:2:3:0.500:94,8,2,0,2,8,85	SG	473	No hit in this database		No hit in this database
Sp1_comp1004481_c0_seq1	128	.	A	T	43.75	LowQual	AC=2;AF=0.333;AN=6;BaseQRankSum=1.221;DP=8;Dels=0.00;FS=0.000;HaplotypeScore=0.0000;MLEAC=2;MLEAF=0.333;MQ=60.00;MQ0=0;MQRankSum=0.322;QD=5.47;ReadPosRankSum=0.322	GT:AD:DP:GQ:MLPSAC:MLPSAF:PL	0/0/0/0/1/1:5,3:8:1:2:0.333:66,1,0,3,9,22,190											GATK	473	No hit in this database		No hit in this database
Sp1_comp1004481_c0_seq1	175	.	T	G	83.02	PASS	AC=3;AF=0.500;AN=6;BaseQRankSum=-0.937;DP=7;Dels=0.00;FS=0.000;HaplotypeScore=0.0000;MLEAC=3;MLEAF=0.500;MQ=60.00;MQ0=0;MQRankSum=-1.754;QD=11.86;ReadPosRankSum=-1.754	GT:AD:DP:GQ:MLPSAC:MLPSAF:PL	0/0/0/1/1/1:3,4:7:2:3:0.500:105,8,2,0,2,8,113											GATK	473	No hit in this database		No hit in this database
Sp1_comp1004481_c0_seq1	17	.	A	G	29	.	DP=5;VDB=0.0190;AF1=0.5;AC1=1;DP4=2,1,1,1;MQ=60;FQ=32;PV4=1,0.43,1,0.47	GT:PL:GQ	0/1:59,0,92:62											SAM	473	No hit in this database		No hit in this database
Sp1_comp1004502_c0_seq1	107	.	A	T	42.8	.	DP=2;VDB=0.0139;AF1=1;AC1=2;DP4=0,0,2,0;MQ=60;FQ=-33	GT:PL:GQ	1/1:74,6,0:10	Sp1_comp1004502_c0_seq1	107	.	A	T	56.71	PASS	AC=6;AF=1.00;AN=6;DP=2;Dels=0.00;FS=0.000;HaplotypeScore=0.0000;MLEAC=6;MLEAF=1.00;MQ=60.00;MQ0=0;QD=28.36	GT:AD:DP:GQ:MLPSAC:MLPSAF:PL	1/1/1/1/1/1:0,2:2:2:6:1.00:79,16,10,6,4,2,0	SG	233	No hit in this database		No hit in this database
Sp1_comp1004502_c0_seq1	185	.	C	T	59.71	PASS	AC=6;AF=1.00;AN=6;DP=2;Dels=0.00;FS=0.000;HaplotypeScore=0.0000;MLEAC=6;MLEAF=1.00;MQ=60.00;MQ0=0;QD=29.86	GT:AD:DP:GQ:MLPSAC:MLPSAF:PL	1/1/1/1/1/1:0,2:2:2:6:1.00:82,16,10,6,4,2,0											GATK	233	No hit in this database		No hit in this database
Sp1_comp1004502_c0_seq1	199	.	T	G	51.71	PASS	AC=6;AF=1.00;AN=6;DP=2;Dels=0.00;FS=0.000;HaplotypeScore=0.0000;MLEAC=6;MLEAF=1.00;MQ=60.00;MQ0=0;QD=25.86	GT:AD:DP:GQ:MLPSAC:MLPSAF:PL	1/1/1/1/1/1:0,2:2:2:6:1.00:74,16,10,6,4,2,0											GATK	233	No hit in this database		No hit in this database
Sp1_comp1004502_c0_seq1	215	.	G	T	64.71	PASS	AC=6;AF=1.00;AN=6;DP=2;Dels=0.00;FS=0.000;HaplotypeScore=0.0000;MLEAC=6;MLEAF=1.00;MQ=60.00;MQ0=0;QD=32.36	GT:AD:DP:GQ:MLPSAC:MLPSAF:PL	1/1/1/1/1/1:0,2:2:2:6:1.00:87,16,10,6,4,2,0											GATK	233	No hit in this database		No hit in this database
Sp1_comp1004607_c0_seq1	47	.	A	G	11.3	.	DP=1;AF1=1;AC1=2;DP4=0,0,1,0;MQ=57;FQ=-30	GT:PL:GQ	1/1:41,3,0:5	Sp1_comp1004607_c0_seq1	47	.	A	G	46.02	LowQual	AC=4;AF=0.667;AN=6;BaseQRankSum=2.546;DP=15;Dels=0.00;FS=9.792;HaplotypeScore=0.0000;MLEAC=4;MLEAF=0.667;MQ=52.49;MQ0=0;MQRankSum=-1.110;QD=3.07;ReadPosRankSum=2.807	GT:AD:DP:GQ:MLPSAC:MLPSAF:PL	0/0/1/1/1/1:11,4:15:1:4:0.667:67,8,3,1,0,1,31	SG	288	No hit in this database		No hit in this database
Sp1_comp1004607_c0_seq1	57	.	G	A	11.3	.	DP=1;AF1=1;AC1=2;DP4=0,0,1,0;MQ=57;FQ=-30	GT:PL:GQ	1/1:41,3,0:5	Sp1_comp1004607_c0_seq1	57	.	G	A	46.02	LowQual	AC=4;AF=0.667;AN=6;BaseQRankSum=2.154;DP=15;Dels=0.00;FS=9.792;HaplotypeScore=0.0000;MLEAC=4;MLEAF=0.667;MQ=52.49;MQ0=0;MQRankSum=-1.110;QD=3.07;ReadPosRankSum=2.807	GT:AD:DP:GQ:MLPSAC:MLPSAF:PL	0/0/1/1/1/1:11,4:15:1:4:0.667:67,8,3,1,0,1,31	SG	288	No hit in this database		No hit in this database
Sp1_comp1004607_c0_seq1	219	.	G	A	41.03	LowQual;	AC=6;AF=1.00;AN=6;BaseQRankSum=-1.495;DP=11;Dels=0.00;FS=0.000;HaplotypeScore=13.9919;MLEAC=3;MLEAF=0.500;MQ=46.60;MQ0=0;MQRankSum=0.922;QD=3.73;ReadPosRankSum=0.198	GT:AD:DP:GQ:MLPSAC:MLPSAF:PL	1/1/1/1/1/1:5,2:11:1:6:1.00:39,8,5,3,2,1,0											GATK	288	No hit in this database		No hit in this database
Sp1_comp1004607_c0_seq1	228	.	T	C	52.71	PASS	AC=6;AF=1.00;AN=6;BaseQRankSum=-2.383;DP=10;Dels=0.00;FS=0.000;HaplotypeScore=11.9902;MLEAC=6;MLEAF=1.00;MQ=45.56;MQ0=0;MQRankSum=1.036;QD=5.27;ReadPosRankSum=0.741	GT:AD:DP:GQ:MLPSAC:MLPSAF:PL	1/1/1/1/1/1:4,6:10:2:6:1.00:75,16,10,6,4,2,0											GATK	288	No hit in this database		No hit in this database
Sp1_comp1004607_c0_seq1	263	.	A	G	95.56	PASS	AC=4;AF=0.667;AN=6;BaseQRankSum=1.186;DP=11;Dels=0.00;FS=0.000;HaplotypeScore=7.9937;MLEAC=4;MLEAF=0.667;MQ=48.14;MQ0=0;MQRankSum=0.717;QD=8.69;ReadPosRankSum=-0.825	GT:AD:DP:GQ:MLPSAC:MLPSAF:PL	0/0/1/1/1/1:6,5:11:0:4:0.667:117,14,6,2,0,0,25											GATK	288	No hit in this database		No hit in this database
Sp1_comp1004607_c0_seq1	25	.	C	T	5.46	.	DP=1;AF1=1;AC1=2;DP4=0,0,1,0;MQ=57;FQ=-30	GT:PL:GQ	1/1:34,3,0:3											SAM	288	No hit in this database		No hit in this database
Sp1_comp1004763_c0_seq1	208	.	T	C	79	.	DP=53;VDB=0.0384;AF1=0.5;AC1=1;DP4=13,12,5,9;MQ=46;FQ=82;PV4=0.5,3.5e-16,4.1e-06,0.045	GT:PL:GQ	0/1:109,0,255:99	Sp1_comp1004763_c0_seq1	208	.	T	C	816.32	PASS	AC=3;AF=0.500;AN=6;BaseQRankSum=1.324;DP=61;Dels=0.00;FS=0.000;HaplotypeScore=0.0000;MLEAC=3;MLEAF=0.500;MQ=59.81;MQ0=0;MQRankSum=-0.355;QD=13.38;ReadPosRankSum=-0.282	GT:AD:DP:GQ:MLPSAC:MLPSAF:PL	0/0/0/1/1/1:28,33:61:13:3:0.500:842,64,13,0,13,64,2147483647	SG	320	gi|15213812|gb|AAK92181.1|AF400209_1	ribosomal protein S12 [Spodoptera frugiperda]	AT2G32060.2	Ribosomal protein L7Ae/L30e/S12e/Gadd45 family protein		Ribosomal protein L7Ae/L30e/S12e/Gadd45 family protein; FUNCTIONS IN: structural constituent of ribosome; INVOLVED IN: translation; LOCATED IN: cytosolic small ribosomal subunit, cytosolic ribosome, nucleus; EXPRESSED IN: 22 plant structures; EXPRESSED DURING: 13 growth stages; CONTAINS InterPro DOMAIN/s: Ribosomal protein S12e (InterPro:IPR000530), Ribosomal protein L7Ae/L30e/S12e/Gadd45 (InterP…
Sp1_comp1004763_c0_seq1	226	.	A	G	103	.	DP=56;VDB=0.0392;AF1=0.5;AC1=1;DP4=8,18,3,16;MQ=46;FQ=106;PV4=0.31,2.1e-17,8.5e-05,1	GT:PL:GQ	0/1:133,0,255:99	Sp1_comp1004763_c0_seq1	226	.	A	G	838.24	PASS	AC=3;AF=0.500;AN=6;BaseQRankSum=-1.054;DP=63;Dels=0.00;FS=0.000;HaplotypeScore=0.0000;MLEAC=3;MLEAF=0.500;MQ=60.00;MQ0=0;MQRankSum=0.120;QD=13.31;ReadPosRankSum=1.011	GT:AD:DP:GQ:MLPSAC:MLPSAF:PL	0/0/0/1/1/1:28,35:63:14:3:0.500:864,69,14,0,14,69,2147483647	SG	320	gi|15213812|gb|AAK92181.1|AF400209_1	ribosomal protein S12 [Spodoptera frugiperda]	AT2G32060.2	Ribosomal protein L7Ae/L30e/S12e/Gadd45 family protein		Ribosomal protein L7Ae/L30e/S12e/Gadd45 family protein; FUNCTIONS IN: structural constituent of ribosome; INVOLVED IN: translation; LOCATED IN: cytosolic small ribosomal subunit, cytosolic ribosome, nucleus; EXPRESSED IN: 22 plant structures; EXPRESSED DURING: 13 growth stages; CONTAINS InterPro DOMAIN/s: Ribosomal protein S12e (InterPro:IPR000530), Ribosomal protein L7Ae/L30e/S12e/Gadd45 (InterP…
Sp1_comp1004763_c0_seq1	253	.	G	A	77	.	DP=45;VDB=0.0190;AF1=0.5;AC1=1;DP4=7,25,2,9;MQ=44;FQ=80;PV4=1,0.00028,7.3e-06,1	GT:PL:GQ	0/1:107,0,255:99	Sp1_comp1004763_c0_seq1	253	.	G	A	278.92	PASS	AC=1;AF=0.167;AN=6;BaseQRankSum=-2.949;DP=54;Dels=0.00;FS=3.122;HaplotypeScore=0.0000;MLEAC=1;MLEAF=0.167;MQ=59.58;MQ0=0;MQRankSum=-0.323;QD=5.17;ReadPosRankSum=0.000	GT:AD:DP:GQ:MLPSAC:MLPSAF:PL	0/0/0/0/0/1:39,15:54:0:1:0.167:302,0,0,23,69,2147483647,2147483647	SG	320	gi|15213812|gb|AAK92181.1|AF400209_1	ribosomal protein S12 [Spodoptera frugiperda]	AT2G32060.2	Ribosomal protein L7Ae/L30e/S12e/Gadd45 family protein		Ribosomal protein L7Ae/L30e/S12e/Gadd45 family protein; FUNCTIONS IN: structural constituent of ribosome; INVOLVED IN: translation; LOCATED IN: cytosolic small ribosomal subunit, cytosolic ribosome, nucleus; EXPRESSED IN: 22 plant structures; EXPRESSED DURING: 13 growth stages; CONTAINS InterPro DOMAIN/s: Ribosomal protein S12e (InterPro:IPR000530), Ribosomal protein L7Ae/L30e/S12e/Gadd45 (InterP…
Sp1_comp1004763_c0_seq1	271	.	T	G	59	.	DP=38;VDB=0.0066;AF1=0.5;AC1=1;DP4=1,14,5,4;MQ=46;FQ=62;PV4=0.015,2.3e-16,0.042,0.15	GT:PL:GQ	0/1:89,0,212:92	Sp1_comp1004763_c0_seq1	271	.	T	G	806.47	PASS	AC=4;AF=0.667;AN=6;BaseQRankSum=-1.253;DP=46;Dels=0.00;FS=3.516;HaplotypeScore=0.0000;MLEAC=4;MLEAF=0.667;MQ=59.51;MQ0=0;MQRankSum=0.313;QD=17.53;ReadPosRankSum=-1.205	GT:AD:DP:GQ:MLPSAC:MLPSAF:PL	0/0/1/1/1/1:17,29:46:1:4:0.667:830,75,21,1,0,26,588	SG	320	gi|15213812|gb|AAK92181.1|AF400209_1	ribosomal protein S12 [Spodoptera frugiperda]	AT2G32060.2	Ribosomal protein L7Ae/L30e/S12e/Gadd45 family protein		Ribosomal protein L7Ae/L30e/S12e/Gadd45 family protein; FUNCTIONS IN: structural constituent of ribosome; INVOLVED IN: translation; LOCATED IN: cytosolic small ribosomal subunit, cytosolic ribosome, nucleus; EXPRESSED IN: 22 plant structures; EXPRESSED DURING: 13 growth stages; CONTAINS InterPro DOMAIN/s: Ribosomal protein S12e (InterPro:IPR000530), Ribosomal protein L7Ae/L30e/S12e/Gadd45 (InterP…
Sp1_comp1004763_c0_seq1	70	.	A	G	196	.	DP=35;VDB=0.0081;AF1=0.5;AC1=1;DP4=10,12,5,8;MQ=47;FQ=199;PV4=0.74,0.34,0.004,0.45	GT:PL:GQ	0/1:226,0,255:99	Sp1_comp1004763_c0_seq1	70	.	A	G	397.18	PASS	AC=2;AF=0.333;AN=6;BaseQRankSum=0.367;DP=54;Dels=0.00;FS=1.079;HaplotypeScore=0.8667;MLEAC=2;MLEAF=0.333;MQ=59.58;MQ0=0;MQRankSum=-0.940;QD=7.36;ReadPosRankSum=-1.532	GT:AD:DP:GQ:MLPSAC:MLPSAF:PL	0/0/0/0/1/1:34,20:54:5:2:0.333:422,16,0,5,27,79,2147483647	SG	320	gi|15213812|gb|AAK92181.1|AF400209_1	ribosomal protein S12 [Spodoptera frugiperda]	AT2G32060.2	Ribosomal protein L7Ae/L30e/S12e/Gadd45 family protein		Ribosomal protein L7Ae/L30e/S12e/Gadd45 family protein; FUNCTIONS IN: structural constituent of ribosome; INVOLVED IN: translation; LOCATED IN: cytosolic small ribosomal subunit, cytosolic ribosome, nucleus; EXPRESSED IN: 22 plant structures; EXPRESSED DURING: 13 growth stages; CONTAINS InterPro DOMAIN/s: Ribosomal protein S12e (InterPro:IPR000530), Ribosomal protein L7Ae/L30e/S12e/Gadd45 (InterP…
Sp1_comp1004763_c0_seq1	88	.	C	T	33	.	DP=42;VDB=0.0164;AF1=0.5;AC1=1;DP4=11,15,4,4;MQ=47;FQ=36;PV4=1,2.9e-14,0.00011,1	GT:PL:GQ	0/1:63,0,255:66	Sp1_comp1004763_c0_seq1	88	.	C	T	514.68	PASS	AC=2;AF=0.333;AN=6;BaseQRankSum=-1.231;DP=49;Dels=0.00;FS=0.000;HaplotypeScore=0.0000;MLEAC=2;MLEAF=0.333;MQ=59.54;MQ0=0;MQRankSum=-1.760;QD=10.50;ReadPosRankSum=0.824	GT:AD:DP:GQ:MLPSAC:MLPSAF:PL	0/0/0/0/1/1:29,20:49:3:2:0.333:539,24,0,3,27,87,2147483647	SG	320	gi|15213812|gb|AAK92181.1|AF400209_1	ribosomal protein S12 [Spodoptera frugiperda]	AT2G32060.2	Ribosomal protein L7Ae/L30e/S12e/Gadd45 family protein		Ribosomal protein L7Ae/L30e/S12e/Gadd45 family protein; FUNCTIONS IN: structural constituent of ribosome; INVOLVED IN: translation; LOCATED IN: cytosolic small ribosomal subunit, cytosolic ribosome, nucleus; EXPRESSED IN: 22 plant structures; EXPRESSED DURING: 13 growth stages; CONTAINS InterPro DOMAIN/s: Ribosomal protein S12e (InterPro:IPR000530), Ribosomal protein L7Ae/L30e/S12e/Gadd45 (InterP…
Sp1_comp1004763_c0_seq1	100	.	G	A	556.45	PASS	AC=2;AF=0.333;AN=6;BaseQRankSum=-0.067;DP=46;Dels=0.00;FS=0.000;HaplotypeScore=0.0000;MLEAC=2;MLEAF=0.333;MQ=60.00;MQ0=0;MQRankSum=-0.223;QD=12.10;ReadPosRankSum=1.651	GT:AD:DP:GQ:MLPSAC:MLPSAF:PL	0/0/0/0/1/1:27,19:46:1:2:0.333:580,29,0,1,24,85,2147483647											GATK	320	gi|15213812|gb|AAK92181.1|AF400209_1	ribosomal protein S12 [Spodoptera frugiperda]	AT2G32060.2	Ribosomal protein L7Ae/L30e/S12e/Gadd45 family protein		Ribosomal protein L7Ae/L30e/S12e/Gadd45 family protein; FUNCTIONS IN: structural constituent of ribosome; INVOLVED IN: translation; LOCATED IN: cytosolic small ribosomal subunit, cytosolic ribosome, nucleus; EXPRESSED IN: 22 plant structures; EXPRESSED DURING: 13 growth stages; CONTAINS InterPro DOMAIN/s: Ribosomal protein S12e (InterPro:IPR000530), Ribosomal protein L7Ae/L30e/S12e/Gadd45 (InterP…
Sp1_comp1004763_c0_seq1	305	.	T	A	257.47	PASS	AC=3;AF=0.500;AN=6;BaseQRankSum=-1.414;DP=27;Dels=0.00;FS=2.366;HaplotypeScore=0.0000;MLEAC=3;MLEAF=0.500;MQ=59.16;MQ0=0;MQRankSum=0.643;QD=9.54;ReadPosRankSum=-0.437	GT:AD:DP:GQ:MLPSAC:MLPSAF:PL	0/0/0/1/1/1:12,15:27:2:3:0.500:281,18,2,0,8,33,421											GATK	320	gi|15213812|gb|AAK92181.1|AF400209_1	ribosomal protein S12 [Spodoptera frugiperda]	AT2G32060.2	Ribosomal protein L7Ae/L30e/S12e/Gadd45 family protein		Ribosomal protein L7Ae/L30e/S12e/Gadd45 family protein; FUNCTIONS IN: structural constituent of ribosome; INVOLVED IN: translation; LOCATED IN: cytosolic small ribosomal subunit, cytosolic ribosome, nucleus; EXPRESSED IN: 22 plant structures; EXPRESSED DURING: 13 growth stages; CONTAINS InterPro DOMAIN/s: Ribosomal protein S12e (InterPro:IPR000530), Ribosomal protein L7Ae/L30e/S12e/Gadd45 (InterP…
Sp1_comp1004763_c0_seq1	306	.	G	A	270.36	PASS	AC=3;AF=0.500;AN=6;BaseQRankSum=-0.684;DP=26;Dels=0.00;FS=2.481;HaplotypeScore=0.0000;MLEAC=3;MLEAF=0.500;MQ=59.13;MQ0=0;MQRankSum=0.411;QD=10.40;ReadPosRankSum=-0.684	GT:AD:DP:GQ:MLPSAC:MLPSAF:PL	0/0/0/1/1/1:11,15:26:3:3:0.500:294,21,3,0,6,28,383											GATK	320	gi|15213812|gb|AAK92181.1|AF400209_1	ribosomal protein S12 [Spodoptera frugiperda]	AT2G32060.2	Ribosomal protein L7Ae/L30e/S12e/Gadd45 family protein		Ribosomal protein L7Ae/L30e/S12e/Gadd45 family protein; FUNCTIONS IN: structural constituent of ribosome; INVOLVED IN: translation; LOCATED IN: cytosolic small ribosomal subunit, cytosolic ribosome, nucleus; EXPRESSED IN: 22 plant structures; EXPRESSED DURING: 13 growth stages; CONTAINS InterPro DOMAIN/s: Ribosomal protein S12e (InterPro:IPR000530), Ribosomal protein L7Ae/L30e/S12e/Gadd45 (InterP…
Sp1_comp1004763_c0_seq1	318	.	T	C	144.5	PASS	AC=3;AF=0.500;AN=6;BaseQRankSum=-0.143;DP=11;Dels=0.00;FS=0.000;HaplotypeScore=0.0000;MLEAC=3;MLEAF=0.500;MQ=60.00;MQ0=0;MQRankSum=0.717;QD=13.14;ReadPosRankSum=-0.466	GT:AD:DP:GQ:MLPSAC:MLPSAF:PL	0/0/0/1/1/1:6,5:11:1:3:0.500:167,11,1,0,4,18,214											GATK	320	gi|15213812|gb|AAK92181.1|AF400209_1	ribosomal protein S12 [Spodoptera frugiperda]	AT2G32060.2	Ribosomal protein L7Ae/L30e/S12e/Gadd45 family protein		Ribosomal protein L7Ae/L30e/S12e/Gadd45 family protein; FUNCTIONS IN: structural constituent of ribosome; INVOLVED IN: translation; LOCATED IN: cytosolic small ribosomal subunit, cytosolic ribosome, nucleus; EXPRESSED IN: 22 plant structures; EXPRESSED DURING: 13 growth stages; CONTAINS InterPro DOMAIN/s: Ribosomal protein S12e (InterPro:IPR000530), Ribosomal protein L7Ae/L30e/S12e/Gadd45 (InterP…
Sp1_comp1004763_c0_seq1	46	.	C	A	114.11	PASS	AC=2;AF=0.333;AN=6;BaseQRankSum=-0.370;DP=47;Dels=0.00;FS=2.744;HaplotypeScore=6.5123;MLEAC=2;MLEAF=0.333;MQ=59.52;MQ0=0;MQRankSum=-0.168;QD=2.43;ReadPosRankSum=-0.640	GT:AD:DP:GQ:MLPSAC:MLPSAF:PL	0/0/0/0/1/1:31,16:47:3:2:0.333:138,3,0,8,27,66,2147483647											GATK	320	gi|15213812|gb|AAK92181.1|AF400209_1	ribosomal protein S12 [Spodoptera frugiperda]	AT2G32060.2	Ribosomal protein L7Ae/L30e/S12e/Gadd45 family protein		Ribosomal protein L7Ae/L30e/S12e/Gadd45 family protein; FUNCTIONS IN: structural constituent of ribosome; INVOLVED IN: translation; LOCATED IN: cytosolic small ribosomal subunit, cytosolic ribosome, nucleus; EXPRESSED IN: 22 plant structures; EXPRESSED DURING: 13 growth stages; CONTAINS InterPro DOMAIN/s: Ribosomal protein S12e (InterPro:IPR000530), Ribosomal protein L7Ae/L30e/S12e/Gadd45 (InterP…
Sp1_comp1004763_c0_seq1	49	.	G	A	150.68	PASS	AC=2;AF=0.333;AN=6;BaseQRankSum=-0.242;DP=46;Dels=0.00;FS=4.416;HaplotypeScore=2.5130;MLEAC=2;MLEAF=0.333;MQ=59.51;MQ0=0;MQRankSum=-0.381;QD=3.28;ReadPosRankSum=-1.003	GT:AD:DP:GQ:MLPSAC:MLPSAF:PL	0/0/0/0/1/1:30,16:46:6:2:0.333:175,6,0,6,24,62,2147483647											GATK	320	gi|15213812|gb|AAK92181.1|AF400209_1	ribosomal protein S12 [Spodoptera frugiperda]	AT2G32060.2	Ribosomal protein L7Ae/L30e/S12e/Gadd45 family protein		Ribosomal protein L7Ae/L30e/S12e/Gadd45 family protein; FUNCTIONS IN: structural constituent of ribosome; INVOLVED IN: translation; LOCATED IN: cytosolic small ribosomal subunit, cytosolic ribosome, nucleus; EXPRESSED IN: 22 plant structures; EXPRESSED DURING: 13 growth stages; CONTAINS InterPro DOMAIN/s: Ribosomal protein S12e (InterPro:IPR000530), Ribosomal protein L7Ae/L30e/S12e/Gadd45 (InterP…
Sp1_comp1004763_c0_seq1	55	.	G	A	229.3	PASS	AC=2;AF=0.333;AN=6;BaseQRankSum=-1.016;DP=49;Dels=0.00;FS=2.557;HaplotypeScore=2.5130;MLEAC=2;MLEAF=0.333;MQ=59.54;MQ0=0;MQRankSum=0.010;QD=4.68;ReadPosRankSum=-1.221	GT:AD:DP:GQ:MLPSAC:MLPSAF:PL	0/0/0/0/1/1:30,19:49:6:2:0.333:254,9,0,6,24,64,2147483647											GATK	320	gi|15213812|gb|AAK92181.1|AF400209_1	ribosomal protein S12 [Spodoptera frugiperda]	AT2G32060.2	Ribosomal protein L7Ae/L30e/S12e/Gadd45 family protein		Ribosomal protein L7Ae/L30e/S12e/Gadd45 family protein; FUNCTIONS IN: structural constituent of ribosome; INVOLVED IN: translation; LOCATED IN: cytosolic small ribosomal subunit, cytosolic ribosome, nucleus; EXPRESSED IN: 22 plant structures; EXPRESSED DURING: 13 growth stages; CONTAINS InterPro DOMAIN/s: Ribosomal protein S12e (InterPro:IPR000530), Ribosomal protein L7Ae/L30e/S12e/Gadd45 (InterP…
Sp1_comp1004763_c0_seq1	22	.	A	G	13.2	.	DP=14;VDB=0.0089;AF1=0.5;AC1=1;DP4=4,7,2,1;MQ=50;FQ=16.1;PV4=0.54,0.053,0.064,1	GT:PL:GQ	0/1:43,0,224:46											SAM	320	gi|15213812|gb|AAK92181.1|AF400209_1	ribosomal protein S12 [Spodoptera frugiperda]	AT2G32060.2	Ribosomal protein L7Ae/L30e/S12e/Gadd45 family protein		Ribosomal protein L7Ae/L30e/S12e/Gadd45 family protein; FUNCTIONS IN: structural constituent of ribosome; INVOLVED IN: translation; LOCATED IN: cytosolic small ribosomal subunit, cytosolic ribosome, nucleus; EXPRESSED IN: 22 plant structures; EXPRESSED DURING: 13 growth stages; CONTAINS InterPro DOMAIN/s: Ribosomal protein S12e (InterPro:IPR000530), Ribosomal protein L7Ae/L30e/S12e/Gadd45 (InterP…
Sp1_comp1004763_c0_seq1	5	.	G	A	7.8	.	DP=1;AF1=1;AC1=2;DP4=0,0,1,0;MQ=60;FQ=-30	GT:PL:GQ	1/1:37,3,0:4											SAM	320	gi|15213812|gb|AAK92181.1|AF400209_1	ribosomal protein S12 [Spodoptera frugiperda]	AT2G32060.2	Ribosomal protein L7Ae/L30e/S12e/Gadd45 family protein		Ribosomal protein L7Ae/L30e/S12e/Gadd45 family protein; FUNCTIONS IN: structural constituent of ribosome; INVOLVED IN: translation; LOCATED IN: cytosolic small ribosomal subunit, cytosolic ribosome, nucleus; EXPRESSED IN: 22 plant structures; EXPRESSED DURING: 13 growth stages; CONTAINS InterPro DOMAIN/s: Ribosomal protein S12e (InterPro:IPR000530), Ribosomal protein L7Ae/L30e/S12e/Gadd45 (InterP…
Sp1_comp1004835_c0_seq1	212	.	G	T	104	.	DP=90;VDB=0.0380;AF1=0.543;AC1=1;DP4=2,3,29,20;MQ=45;FQ=-19;PV4=0.64,2.6e-18,0.0046,1	GT:PL:GQ	0/1:134,0,8:11	Sp1_comp1004835_c0_seq1	212	.	G	T	3509.9	PASS	AC=5;AF=0.833;AN=6;BaseQRankSum=-0.016;DP=98;Dels=0.00;FS=0.000;HaplotypeScore=0.8667;MLEAC=5;MLEAF=0.833;MQ=59.65;MQ0=0;MQRankSum=-0.323;QD=27.86;ReadPosRankSum=-0.016	GT:AD:DP:GQ:MLPSAC:MLPSAF:PL	0/1/1/1/1/1:5,93:98:70:5:0.833:3536,580,320,171,70,0,101	SG	321	No hit in this database		No hit in this database
Sp1_comp1004835_c0_seq1	222	.	C	G	148	.	DP=91;VDB=0.0392;AF1=1;AC1=2;DP4=1,3,36,46;MQ=46;FQ=-145;PV4=0.63,4e-15,0.056,1	GT:PL:GQ	1/1:181,118,0:99	Sp1_comp1004835_c0_seq1	222	.	C	G	3588.9	PASS	AC=5;AF=0.833;AN=6;BaseQRankSum=-0.595;DP=99;Dels=0.00;FS=2.068;HaplotypeScore=1.8315;MLEAC=5;MLEAF=0.833;MQ=59.66;MQ0=0;MQRankSum=-0.364;QD=24.08;ReadPosRankSum=-0.791	GT:AD:DP:GQ:MLPSAC:MLPSAF:PL	0/1/1/1/1/1:4,95:99:69:5:0.833:3615,587,326,176,73,0,69	SG	321	No hit in this database		No hit in this database
Sp1_comp1004835_c0_seq1	284	.	A	G	222	.	DP=33;VDB=0.0019;AF1=1;AC1=2;DP4=0,0,14,17;MQ=39;FQ=-120	GT:PL:GQ	1/1:255,93,0:99	Sp1_comp1004835_c0_seq1	284	.	A	G	3352.9	PASS	AC=5;AF=0.833;AN=6;BaseQRankSum=-0.745;DP=91;Dels=0.00;FS=0.000;HaplotypeScore=4.9881;MLEAC=5;MLEAF=0.833;MQ=58.49;MQ0=0;MQRankSum=0.726;QD=26.49;ReadPosRankSum=-0.455	GT:AD:DP:GQ:MLPSAC:MLPSAF:PL	0/1/1/1/1/1:4,87:91:69:5:0.833:3379,559,310,167,69,0,74	SG	321	No hit in this database		No hit in this database
Sp1_comp1004835_c0_seq1	292	.	C	G	145	.	DP=27;VDB=0.0011;AF1=1;AC1=2;DP4=0,0,11,5;MQ=37;FQ=-75	GT:PL:GQ	1/1:178,48,0:93	Sp1_comp1004835_c0_seq1	292	.	C	G	2913.9	PASS	AC=5;AF=0.833;AN=6;BaseQRankSum=-1.450;DP=84;Dels=0.00;FS=3.950;HaplotypeScore=6.7838;MLEAC=5;MLEAF=0.833;MQ=58.26;MQ0=0;MQRankSum=-0.165;QD=34.69;ReadPosRankSum=-0.773	GT:AD:DP:GQ:MLPSAC:MLPSAF:PL	0/1/1/1/1/1:6,78:84:61:5:0.833:2940,510,280,149,61,0,109	SG	321	No hit in this database		No hit in this database
Sp1_comp1004835_c0_seq1	295	.	A	G	137	.	DP=23;VDB=0.0008;AF1=1;AC1=2;DP4=1,0,9,5;MQ=37;FQ=-51;PV4=1,0.00044,1,0.039	GT:PL:GQ	1/1:170,24,0:45	Sp1_comp1004835_c0_seq1	295	.	A	G	2813.9	PASS	AC=5;AF=0.833;AN=6;BaseQRankSum=-0.265;DP=82;Dels=0.00;FS=1.864;HaplotypeScore=6.7837;MLEAC=5;MLEAF=0.833;MQ=58.05;MQ0=0;MQRankSum=-1.109;QD=34.32;ReadPosRankSum=-1.128	GT:AD:DP:GQ:MLPSAC:MLPSAF:PL	0/1/1/1/1/1:5,77:82:57:5:0.833:2840,482,264,140,57,0,113	SG	321	No hit in this database		No hit in this database
Sp1_comp1004835_c0_seq1	81	.	G	A	225	.	DP=112;VDB=0.0322;AF1=0.5;AC1=1;DP4=4,5,27,32;MQ=53;FQ=34;PV4=1,0.0019,1,0.27	GT:PL:GQ	0/1:255,0,61:64	Sp1_comp1004835_c0_seq1	81	.	G	A	3006.9	PASS	AC=5;AF=0.833;AN=6;BaseQRankSum=1.055;DP=114;Dels=0.00;FS=0.000;HaplotypeScore=5.6888;MLEAC=5;MLEAF=0.833;MQ=60.00;MQ0=0;MQRankSum=-0.260;QD=26.38;ReadPosRankSum=0.270	GT:AD:DP:GQ:MLPSAC:MLPSAF:PL	0/1/1/1/1/1:9,105:114:58:5:0.833:3033,503,274,144,58,0,145	SG	321	No hit in this database		No hit in this database
Sp1_comp1004835_c0_seq1	9	.	A	C	222	.	DP=78;VDB=0.0000;AF1=1;AC1=2;DP4=0,0,56,17;MQ=59;FQ=-247	GT:PL:GQ	1/1:255,220,0:99	Sp1_comp1004835_c0_seq1	9	.	A	C	456.34	PASS	AC=6;AF=1.00;AN=6;DP=87;Dels=0.00;FS=0.000;HaplotypeScore=0.7887;MLEAC=6;MLEAF=1.00;MQ=59.43;MQ0=0;QD=5.25	GT:AD:DP:GQ:MLPSAC:MLPSAF:PL	1/1/1/1/1/1:0,87:87:10:6:1.00:482,101,62,39,23,10,0	SG	321	No hit in this database		No hit in this database
Sp1_comp1004861_c0_seq1	110	.	G	A	55	.	DP=5;VDB=0.0164;AF1=1;AC1=2;DP4=0,0,1,2;MQ=47;FQ=-36	GT:PL:GQ	1/1:87,9,0:16	Sp1_comp1004861_c0_seq1	110	.	G	A	165.83	PASS	AC=6;AF=1.00;AN=6;DP=5;Dels=0.00;FS=0.000;HaplotypeScore=0.0000;MLEAC=6;MLEAF=1.00;MQ=60.00;MQ0=0;QD=33.17	GT:AD:DP:GQ:MLPSAC:MLPSAF:PL	1/1/1/1/1/1:0,5:5:4:6:1.00:190,39,24,15,9,4,0	SG	387	No hit in this database		No hit in this database
Sp1_comp1004861_c0_seq1	81	.	G	A	121	.	DP=7;VDB=0.0384;AF1=1;AC1=2;DP4=0,0,5,2;MQ=52;FQ=-48	GT:PL:GQ	1/1:154,21,0:39	Sp1_comp1004861_c0_seq1	81	.	G	A	180.83	PASS	AC=6;AF=1.00;AN=6;DP=7;Dels=0.00;FS=0.000;HaplotypeScore=0.0000;MLEAC=6;MLEAF=1.00;MQ=60.00;MQ0=0;QD=25.83	GT:AD:DP:GQ:MLPSAC:MLPSAF:PL	1/1/1/1/1/1:0,7:7:4:6:1.00:205,39,24,15,9,4,0	SG	387	No hit in this database		No hit in this database
Sp1_comp1004861_c0_seq1	86	.	T	A	85.5	.	DP=7;VDB=0.0384;AF1=1;AC1=2;DP4=0,0,2,2;MQ=50;FQ=-39	GT:PL:GQ	1/1:118,12,0:21	Sp1_comp1004861_c0_seq1	86	.	T	A	169.83	PASS	AC=6;AF=1.00;AN=6;DP=7;Dels=0.00;FS=0.000;HaplotypeScore=0.0000;MLEAC=6;MLEAF=1.00;MQ=60.00;MQ0=0;QD=24.26	GT:AD:DP:GQ:MLPSAC:MLPSAF:PL	1/1/1/1/1/1:0,7:7:4:6:1.00:194,39,24,15,9,4,0	SG	387	No hit in this database		No hit in this database
Sp1_comp1004898_c0_seq1	133	.	G	T	94	.	DP=11;VDB=0.0393;AF1=0.5;AC1=1;DP4=1,1,5,4;MQ=44;FQ=20.1;PV4=1,5.1e-06,0.048,0.35	GT:PL:GQ	0/1:124,0,47:50	Sp1_comp1004898_c0_seq1	133	.	G	T	289.45	PASS	AC=5;AF=0.833;AN=6;BaseQRankSum=0.000;DP=10;Dels=0.00;FS=0.000;HaplotypeScore=0.0000;MLEAC=5;MLEAF=0.833;MQ=60.00;MQ0=0;MQRankSum=-0.480;QD=28.95;ReadPosRankSum=-0.480	GT:AD:DP:GQ:MLPSAC:MLPSAF:PL	0/1/1/1/1/1:2,8:10:2:5:0.833:313,42,20,8,2,0,68	SG	258	No hit in this database		No hit in this database
Sp1_comp1004898_c0_seq1	188	.	C	A	209	.	DP=13;VDB=0.0164;AF1=0.5001;AC1=1;DP4=0,2,7,4;MQ=45;FQ=9.53;PV4=0.19,0.00019,8.7e-05,0.25	GT:PL:GQ	0/1:239,0,36:39	Sp1_comp1004898_c0_seq1	188	.	C	A	573.78	PASS	AC=5;AF=0.833;AN=6;BaseQRankSum=0.450;DP=19;Dels=0.00;FS=0.000;HaplotypeScore=0.0000;MLEAC=5;MLEAF=0.833;MQ=60.00;MQ0=0;MQRankSum=-1.050;QD=30.20;ReadPosRankSum=0.350	GT:AD:DP:GQ:MLPSAC:MLPSAF:PL	0/1/1/1/1/1:4,15:19:3:5:0.833:598,77,36,14,3,0,120	SG	258	No hit in this database		No hit in this database
Sp1_comp1004898_c0_seq1	249	.	T	C	11.1	.	DP=3;VDB=0.0010;AF1=1;AC1=2;DP4=0,0,2,0;MQ=43;FQ=-33	GT:PL:GQ	1/1:42,6,0:9	Sp1_comp1004898_c0_seq1	249	.	T	C	342.96	PASS	AC=5;AF=0.833;AN=6;BaseQRankSum=0.967;DP=12;Dels=0.00;FS=0.000;HaplotypeScore=0.0000;MLEAC=5;MLEAF=0.833;MQ=60.00;MQ0=0;MQRankSum=0.107;QD=28.58;ReadPosRankSum=-0.107	GT:AD:DP:GQ:MLPSAC:MLPSAF:PL	0/1/1/1/1/1:2,10:12:3:5:0.833:367,49,24,10,3,0,56	SG	258	No hit in this database		No hit in this database
Sp1_comp1004898_c0_seq1	39	.	C	T	36	.	DP=5;VDB=0.0007;AF1=0.5005;AC1=1;DP4=1,0,2,0;MQ=57;FQ=3.02;PV4=1,1,1,1	GT:PL:GQ	0/1:66,0,27:30	Sp1_comp1004898_c0_seq1	39	.	C	T	137.52	PASS	AC=5;AF=0.833;AN=6;BaseQRankSum=0.731;DP=5;Dels=0.00;FS=0.000;HaplotypeScore=0.0000;MLEAC=5;MLEAF=0.833;MQ=60.00;MQ0=0;MQRankSum=-0.731;QD=27.50;ReadPosRankSum=0.731	GT:AD:DP:GQ:MLPSAC:MLPSAF:PL	0/1/1/1/1/1:1,4:5:1:5:0.833:160,21,10,4,1,0,30	SG	258	No hit in this database		No hit in this database
Sp1_comp1004898_c0_seq1	48	.	G	C	103	.	DP=7;VDB=0.0099;AF1=0.505;AC1=1;DP4=1,0,6,0;MQ=49;FQ=-10.4;PV4=1,1,0.41,0.29	GT:PL:GQ	0/1:133,0,17:20	Sp1_comp1004898_c0_seq1	48	.	G	C	225.06	PASS	AC=5;AF=0.833;AN=6;BaseQRankSum=0.742;DP=7;Dels=0.00;FS=0.000;HaplotypeScore=0.9995;MLEAC=5;MLEAF=0.833;MQ=60.00;MQ0=0;MQRankSum=-0.742;QD=32.15;ReadPosRankSum=0.742	GT:AD:DP:GQ:MLPSAC:MLPSAF:PL	0/1/1/1/1/1:1,6:7:3:5:0.833:249,35,18,9,3,0,30	SG	258	No hit in this database		No hit in this database
Sp1_comp1004898_c0_seq1	8	.	C	G	35.8	.	DP=3;VDB=0.0030;AF1=1;AC1=2;DP4=0,0,2,0;MQ=60;FQ=-33	GT:PL:GQ	1/1:67,6,0:10	Sp1_comp1004898_c0_seq1	8	.	C	G	61.71	PASS	AC=6;AF=1.00;AN=6;DP=3;Dels=0.00;FS=0.000;HaplotypeScore=0.0000;MLEAC=6;MLEAF=1.00;MQ=60.00;MQ0=0;QD=20.57	GT:AD:DP:GQ:MLPSAC:MLPSAF:PL	1/1/1/1/1/1:0,3:3:2:6:1.00:84,16,10,6,4,2,0	SG	258	No hit in this database		No hit in this database
Sp1_comp1005181_c0_seq1	554	.	G	A	28	.	DP=6;VDB=0.0092;AF1=0.5;AC1=1;DP4=1,3,1,1;MQ=48;FQ=31;PV4=1,0.16,0,0.37	GT:PL:GQ	0/1:58,0,123:61	Sp1_comp1005181_c0_seq1	554	.	G	A	47.22	LowQual	AC=2;AF=0.333;AN=6;BaseQRankSum=-1.380;DP=6;Dels=0.00;FS=0.000;HaplotypeScore=0.0000;MLEAC=2;MLEAF=0.333;MQ=60.00;MQ0=0;MQRankSum=0.720;QD=7.87;ReadPosRankSum=0.000	GT:AD:DP:GQ:MLPSAC:MLPSAF:PL	0/0/0/0/1/1:4,2:6:1:2:0.333:69,2,0,1,6,16,161	SG	679	No hit in this database		No hit in this database
Sp1_comp1005181_c0_seq1	567	.	G	A	43.98	LowQual	AC=3;AF=0.500;AN=6;BaseQRankSum=1.026;DP=4;Dels=0.00;FS=0.000;HaplotypeScore=0.0000;MLEAC=3;MLEAF=0.500;MQ=60.00;MQ0=0;MQRankSum=1.026;QD=11.00;ReadPosRankSum=0.000	GT:AD:DP:GQ:MLPSAC:MLPSAF:PL	0/0/0/1/1/1:2,2:4:1:3:0.500:65,5,1,0,1,5,80											GATK	679	No hit in this database		No hit in this database
Sp1_comp1005284_c0_seq1	287	.	T	G	84.5	.	DP=5;VDB=0.0008;AF1=1;AC1=2;DP4=0,0,1,3;MQ=40;FQ=-39	GT:PL:GQ	1/1:117,12,0:21	Sp1_comp1005284_c0_seq1	287	.	T	G	240.4	PASS	AC=6;AF=1.00;AN=6;DP=7;Dels=0.00;FS=0.000;HaplotypeScore=0.0000;MLEAC=6;MLEAF=1.00;MQ=60.00;MQ0=0;QD=34.34	GT:AD:DP:GQ:MLPSAC:MLPSAF:PL	1/1/1/1/1/1:0,7:7:5:6:1.00:265,47,29,18,11,5,0	SG	308	No hit in this database		No hit in this database
Sp1_comp1005284_c0_seq1	48	.	T	C	40.8	.	DP=3;VDB=0.0098;AF1=1;AC1=2;DP4=0,0,2,0;MQ=60;FQ=-33	GT:PL:GQ	1/1:72,6,0:10	Sp1_comp1005284_c0_seq1	48	.	T	C	86.16	PASS	AC=6;AF=1.00;AN=6;DP=3;Dels=0.00;FS=0.000;HaplotypeScore=0.0000;MLEAC=6;MLEAF=1.00;MQ=60.00;MQ0=0;QD=28.72	GT:AD:DP:GQ:MLPSAC:MLPSAF:PL	1/1/1/1/1/1:0,3:3:2:6:1.00:109,23,14,9,5,2,0	SG	308	No hit in this database		No hit in this database
Sp1_comp1005284_c0_seq1	84	.	T	C	31.8	.	DP=5;VDB=0.0373;AF1=1;AC1=2;DP4=0,0,2,0;MQ=60;FQ=-33	GT:PL:GQ	1/1:63,6,0:10	Sp1_comp1005284_c0_seq1	84	.	T	C	131.4	PASS	AC=6;AF=1.00;AN=6;DP=4;Dels=0.00;FS=0.000;HaplotypeScore=0.0000;MLEAC=6;MLEAF=1.00;MQ=60.00;MQ0=0;QD=32.85	GT:AD:DP:GQ:MLPSAC:MLPSAF:PL	1/1/1/1/1/1:0,4:4:3:6:1.00:155,31,19,12,7,3,0	SG	308	No hit in this database		No hit in this database
Sp1_comp1005284_c0_seq1	94	.	G	C	126	.	DP=5;VDB=0.0373;AF1=1;AC1=2;DP4=0,0,3,2;MQ=52;FQ=-42	GT:PL:GQ	1/1:159,15,0:27	Sp1_comp1005284_c0_seq1	94	.	G	C	139.4	PASS	AC=6;AF=1.00;AN=6;DP=4;Dels=0.00;FS=0.000;HaplotypeScore=0.0000;MLEAC=6;MLEAF=1.00;MQ=60.00;MQ0=0;QD=34.85	GT:AD:DP:GQ:MLPSAC:MLPSAF:PL	1/1/1/1/1/1:0,4:4:3:6:1.00:163,31,19,12,7,3,0	SG	308	No hit in this database		No hit in this database
Sp1_comp1005284_c0_seq1	20	.	T	A	6.2	.	DP=1;VDB=0.0186;AF1=1;AC1=2;DP4=0,0,1,0;MQ=60;FQ=-30	GT:PL:GQ	1/1:35,3,0:4											SAM	308	No hit in this database		No hit in this database
Sp1_comp1005284_c0_seq1	24	.	T	A	4.77	.	DP=2;AF1=0.5007;AC1=1;DP4=1,0,1,0;MQ=60;FQ=-4.52;PV4=1,1,1,1	GT:PL:GQ	0/1:33,0,25:29											SAM	308	No hit in this database		No hit in this database
Sp1_comp1005441_c0_seq1	257	.	C	A	3.54	.	DP=3;AF1=0.4998;AC1=1;DP4=1,1,1,0;MQ=47;FQ=5.47;PV4=1,1,0.44,1	GT:PL:GQ	0/1:31,0,67:30	Sp1_comp1005441_c0_seq1	257	.	C	A	55.98	PASS	AC=3;AF=0.500;AN=6;BaseQRankSum=0.000;DP=4;Dels=0.00;FS=0.000;HaplotypeScore=0.0000;MLEAC=3;MLEAF=0.500;MQ=60.00;MQ0=0;MQRankSum=0.000;QD=14.00;ReadPosRankSum=1.026	GT:AD:DP:GQ:MLPSAC:MLPSAF:PL	0/0/0/1/1/1:2,2:4:1:3:0.500:77,5,1,0,1,5,74	SG	288	No hit in this database		No hit in this database
Sp1_comp1005441_c0_seq1	57	.	C	T	7.8	.	DP=4;VDB=0.0143;AF1=1;AC1=2;DP4=0,0,1,0;MQ=60;FQ=-30	GT:PL:GQ	1/1:37,3,0:4	Sp1_comp1005441_c0_seq1	57	.	C	T	185.83	PASS	AC=6;AF=1.00;AN=6;DP=9;Dels=0.00;FS=0.000;HaplotypeScore=0.0000;MLEAC=6;MLEAF=1.00;MQ=60.00;MQ0=0;QD=20.65	GT:AD:DP:GQ:MLPSAC:MLPSAF:PL	1/1/1/1/1/1:0,9:9:4:6:1.00:210,39,24,15,9,4,0	SG	288	No hit in this database		No hit in this database
Sp1_comp1005441_c0_seq1	89	.	T	G	25	.	DP=3;VDB=0.0188;AF1=0.5002;AC1=1;DP4=1,0,2,0;MQ=41;FQ=5.45;PV4=1,1,0.26,1	GT:PL:GQ	0/1:55,0,31:34	Sp1_comp1005441_c0_seq1	89	.	T	G	290.45	PASS	AC=5;AF=0.833;AN=6;BaseQRankSum=-0.423;DP=16;Dels=0.00;FS=1.822;HaplotypeScore=0.0000;MLEAC=5;MLEAF=0.833;MQ=55.68;MQ0=0;MQRankSum=2.011;QD=18.15;ReadPosRankSum=1.905	GT:AD:DP:GQ:MLPSAC:MLPSAF:PL	0/1/1/1/1/1:7,9:16:2:5:0.833:314,42,20,8,2,0,64	SG	288	No hit in this database		No hit in this database
Sp1_comp1005441_c0_seq1	110	.	T	C	55.02	PASS	AC=4;AF=0.667;AN=6;BaseQRankSum=-0.370;DP=12;Dels=0.00;FS=0.000;HaplotypeScore=6.9989;MLEAC=4;MLEAF=0.667;MQ=60.00;MQ0=0;MQRankSum=0.185;QD=4.58;ReadPosRankSum=-0.185	GT:AD:DP:GQ:MLPSAC:MLPSAF:PL	0/0/1/1/1/1:9,3:12:1:4:0.667:76,8,3,1,0,1,32											GATK	288	No hit in this database		No hit in this database
Sp1_comp1005441_c0_seq1	208	.	T	A	103.16	PASS	AC=6;AF=1.00;AN=6;DP=3;Dels=0.00;FS=0.000;HaplotypeScore=0.0000;MLEAC=6;MLEAF=1.00;MQ=60.00;MQ0=0;QD=34.39	GT:AD:DP:GQ:MLPSAC:MLPSAF:PL	1/1/1/1/1/1:0,3:3:2:6:1.00:126,23,14,9,5,2,0											GATK	288	No hit in this database		No hit in this database
Sp1_comp1005441_c0_seq1	210	.	T	A	144.4	PASS	AC=6;AF=1.00;AN=6;DP=4;Dels=0.00;FS=0.000;HaplotypeScore=0.0000;MLEAC=6;MLEAF=1.00;MQ=60.00;MQ0=0;QD=33.22	GT:AD:DP:GQ:MLPSAC:MLPSAF:PL	1/1/1/1/1/1:0,4:4:3:6:1.00:168,31,19,12,7,3,0											GATK	288	No hit in this database		No hit in this database
Sp1_comp1005441_c0_seq1	249	.	G	T	56.98	PASS	AC=3;AF=0.500;AN=6;BaseQRankSum=1.026;DP=4;Dels=0.00;FS=0.000;HaplotypeScore=0.0000;MLEAC=3;MLEAF=0.500;MQ=60.00;MQ0=0;MQRankSum=1.026;QD=14.25;ReadPosRankSum=0.000	GT:AD:DP:GQ:MLPSAC:MLPSAF:PL	0/0/0/1/1/1:2,2:4:1:3:0.500:78,5,1,0,1,5,76											GATK	288	No hit in this database		No hit in this database
Sp1_comp1005441_c0_seq1	63	.	G	T	30.82	LowQual	AC=1;AF=0.167;AN=6;BaseQRankSum=0.480;DP=10;Dels=0.00;FS=0.000;HaplotypeScore=0.0000;MLEAC=1;MLEAF=0.167;MQ=60.00;MQ0=0;MQRankSum=0.898;QD=3.08;ReadPosRankSum=0.898	GT:AD:DP:GQ:MLPSAC:MLPSAF:PL	0/0/0/0/0/1:8,2:10:0:1:0.167:53,0,0,4,12,28,233											GATK	288	No hit in this database		No hit in this database
Sp1_comp1005441_c0_seq1	20	.	G	A	4.13	.	DP=3;AF1=0.4998;AC1=1;DP4=1,1,1,0;MQ=55;FQ=6.2;PV4=1,1,1,1	GT:PL:GQ	0/1:32,0,61:31											SAM	288	No hit in this database		No hit in this database
Sp1_comp1005483_c0_seq1	154	.	G	C	225	.	DP=28;VDB=0.0400;AF1=0.5;AC1=1;DP4=4,6,8,9;MQ=47;FQ=181;PV4=1,0.46,4e-17,0.41	GT:PL:GQ	0/1:255,0,208:99	Sp1_comp1005483_c0_seq1	154	.	G	C	683.1	PASS	AC=4;AF=0.667;AN=6;BaseQRankSum=-0.198;DP=30;Dels=0.00;FS=0.000;HaplotypeScore=0.0000;MLEAC=4;MLEAF=0.667;MQ=60.00;MQ0=0;MQRankSum=2.178;QD=22.77;ReadPosRankSum=-0.418	GT:AD:DP:GQ:MLPSAC:MLPSAF:PL	0/0/1/1/1/1:10,20:30:6:4:0.667:708,75,27,6,0,12,345	SG	317	No hit in this database		No hit in this database
Sp1_comp1005483_c0_seq1	285	.	A	G	66	.	DP=14;VDB=0.0004;AF1=1;AC1=2;DP4=0,0,0,3;MQ=46;FQ=-36	GT:PL:GQ	1/1:98,9,0:16	Sp1_comp1005483_c0_seq1	285	.	A	G	808.99	PASS	AC=6;AF=1.00;AN=6;DP=22;Dels=0.00;FS=0.000;HaplotypeScore=0.9997;MLEAC=6;MLEAF=1.00;MQ=60.00;MQ0=0;QD=27.15	GT:AD:DP:GQ:MLPSAC:MLPSAF:PL	1/1/1/1/1/1:0,22:22:17:6:1.00:835,171,105,66,39,17,0	SG	317	No hit in this database		No hit in this database
Sp1_comp1005483_c0_seq1	293	.	A	G	58.1	.	DP=12;VDB=0.0001;AF1=1;AC1=2;DP4=0,0,5,1;MQ=50;FQ=-45	GT:PL:GQ	1/1:91,18,0:33	Sp1_comp1005483_c0_seq1	293	.	A	G	753.04	PASS	AC=6;AF=1.00;AN=6;DP=20;Dels=0.00;FS=0.000;HaplotypeScore=0.0000;MLEAC=6;MLEAF=1.00;MQ=60.00;MQ0=0;QD=29.09	GT:AD:DP:GQ:MLPSAC:MLPSAF:PL	1/1/1/1/1/1:0,20:20:15:6:1.00:779,148,91,57,33,15,0	SG	317	No hit in this database		No hit in this database
Sp1_comp1005483_c0_seq1	186	.	T	C	128.71	PASS	AC=1;AF=0.167;AN=6;BaseQRankSum=1.260;DP=28;Dels=0.00;FS=1.946;HaplotypeScore=0.0000;MLEAC=1;MLEAF=0.167;MQ=60.00;MQ0=0;MQRankSum=0.420;QD=4.60;ReadPosRankSum=0.060	GT:AD:DP:GQ:MLPSAC:MLPSAF:PL	0/0/0/0/0/1:23,5:28:3:1:0.167:153,0,3,18,46,98,2147483647											GATK	317	No hit in this database		No hit in this database
Sp1_comp1005483_c0_seq1	209	.	C	T	52.96		AC=1;AF=0.167;AN=6;BaseQRankSum=0.737;DP=35;Dels=0.00;FS=2.200;HaplotypeScore=0.0000;MLEAC=1;MLEAF=0.167;MQ=59.76;MQ0=0;MQRankSum=0.972;QD=1.51;ReadPosRankSum=-0.383	GT:AD:DP:GQ:MLPSAC:MLPSAF:PL	0/0/0/0/0/1:32,3:35:19:1:0.167:79,0,19,50,97,2147483647,2147483647											GATK	317	No hit in this database		No hit in this database
Sp1_comp1005483_c0_seq1	253	.	T	G	128.89	PASS	AC=1;AF=0.167;AN=6;BaseQRankSum=2.159;DP=28;Dels=0.00;FS=0.000;HaplotypeScore=0.0000;MLEAC=1;MLEAF=0.167;MQ=60.00;MQ0=0;MQRankSum=-0.120;QD=4.60;ReadPosRankSum=-0.540	GT:AD:DP:GQ:MLPSAC:MLPSAF:PL	0/0/0/0/0/1:23,5:28:6:1:0.167:154,0,6,25,57,119,2147483647											GATK	317	No hit in this database		No hit in this database
Sp1_comp1005483_c0_seq1	275	.	G	T	128.89	PASS	AC=1;AF=0.167;AN=6;BaseQRankSum=1.092;DP=27;Dels=0.00;FS=0.000;HaplotypeScore=0.9997;MLEAC=1;MLEAF=0.167;MQ=60.00;MQ0=0;MQRankSum=-0.094;QD=4.77;ReadPosRankSum=0.218	GT:AD:DP:GQ:MLPSAC:MLPSAF:PL	0/0/0/0/0/1:22,5:27:6:1:0.167:154,0,6,25,57,119,2147483647											GATK	317	No hit in this database		No hit in this database
Sp1_comp1005483_c0_seq1	284	.	T	C	542.54	PASS	AC=5;AF=0.833;AN=6;BaseQRankSum=-0.783;DP=22;Dels=0.00;FS=0.000;HaplotypeScore=0.9997;MLEAC=5;MLEAF=0.833;MQ=60.00;MQ0=0;MQRankSum=0.783;QD=24.66;ReadPosRankSum=-0.078	GT:AD:DP:GQ:MLPSAC:MLPSAF:PL	0/1/1/1/1/1:5,17:22:1:5:0.833:566,84,37,14,1,0,168											GATK	317	No hit in this database		No hit in this database
Sp1_comp1005500_c0_seq1	119	.	A	G	85	.	DP=24;VDB=0.0392;AF1=0.5;AC1=1;DP4=4,2,5,5;MQ=47;FQ=88;PV4=0.63,4.9e-07,0.1,0.27	GT:PL:GQ	0/1:115,0,135:99	Sp1_comp1005500_c0_seq1	119	.	A	G	597.02	PASS	AC=4;AF=0.667;AN=6;BaseQRankSum=1.225;DP=23;Dels=0.00;FS=0.000;HaplotypeScore=1.9996;MLEAC=4;MLEAF=0.667;MQ=60.00;MQ0=0;MQRankSum=-1.295;QD=25.96;ReadPosRankSum=-0.245	GT:AD:DP:GQ:MLPSAC:MLPSAF:PL	0/0/1/1/1/1:6,17:23:3:4:0.667:621,72,30,9,0,3,185	SG	325	No hit in this database		No hit in this database
Sp1_comp1005500_c0_seq1	163	.	C	G	38	.	DP=24;VDB=0.0313;AF1=0.5;AC1=1;DP4=10,10,3,1;MQ=47;FQ=41;PV4=0.6,1,0.003,1	GT:PL:GQ	0/1:68,0,255:71	Sp1_comp1005500_c0_seq1	163	.	C	G	105.89		AC=1;AF=0.167;AN=6;BaseQRankSum=1.123;DP=24;Dels=0.00;FS=2.246;HaplotypeScore=14.9513;MLEAC=1;MLEAF=0.167;MQ=60.00;MQ0=0;MQRankSum=0.891;QD=4.41;ReadPosRankSum=-0.039	GT:AD:DP:GQ:MLPSAC:MLPSAF:PL	0/0/0/0/0/1:20,4:24:6:1:0.167:131,0,6,23,52,105,2147483647	SG	325	No hit in this database		No hit in this database
Sp1_comp1005500_c0_seq1	228	.	G	A	79	.	DP=24;VDB=0.0365;AF1=0.5;AC1=1;DP4=7,8,4,4;MQ=39;FQ=82;PV4=1,0.22,0.012,1	GT:PL:GQ	0/1:109,0,255:99	Sp1_comp1005500_c0_seq1	228	.	G	A	240.44	PASS	AC=2;AF=0.333;AN=6;BaseQRankSum=-0.237;DP=26;Dels=0.00;FS=0.000;HaplotypeScore=0.9998;MLEAC=2;MLEAF=0.333;MQ=60.00;MQ0=0;MQRankSum=0.343;QD=9.25;ReadPosRankSum=0.975	GT:AD:DP:GQ:MLPSAC:MLPSAF:PL	0/0/0/0/1/1:16,10:26:5:2:0.333:265,10,0,5,21,58,570	SG	325	No hit in this database		No hit in this database
Sp1_comp1005500_c0_seq1	260	.	C	G	161	.	DP=15;VDB=0.0066;AF1=1;AC1=2;DP4=0,1,5,7;MQ=33;FQ=-36;PV4=1,1,0.08,1	GT:PL:GQ	1/1:193,9,0:16	Sp1_comp1005500_c0_seq1	260	.	C	A,G	767.9	PASS	AC=1,4;AF=0.167,0.667;AN=6;BaseQRankSum=1.920;DP=24;Dels=0.00;FS=0.000;HaplotypeScore=2.9982;MLEAC=1,2;MLEAF=0.167,0.333;MQ=57.74;MQ0=0;MQRankSum=-1.746;QD=32.00;ReadPosRankSum=2.357	GT:AD:DP:GQ:MLPSAC:MLPSAF	0/1/2/2/2/2:3,3,18:24:13:1,4:0.167,0.667	SG	325	No hit in this database		No hit in this database
Sp1_comp1005500_c0_seq1	265	.	C	G	3.01	.	DP=14;VDB=0.0053;AF1=0.4997;AC1=1;DP4=3,6,2,3;MQ=33;FQ=4.77;PV4=1,2.1e-08,0.0045,1	GT:PL:GQ	0/1:30,0,182:28	Sp1_comp1005500_c0_seq1	265	.	C	G	337.09	PASS	AC=2;AF=0.333;AN=6;BaseQRankSum=0.439;DP=24;Dels=0.00;FS=1.674;HaplotypeScore=7.9987;MLEAC=2;MLEAF=0.333;MQ=57.74;MQ0=0;MQRankSum=0.029;QD=14.05;ReadPosRankSum=0.381	GT:AD:DP:GQ:MLPSAC:MLPSAF:PL	0/0/0/0/1/1:14,10:24:0:2:0.333:360,17,0,0,12,45,540	SG	325	No hit in this database		No hit in this database
Sp1_comp1005500_c0_seq1	266	.	G	T	4.13	.	DP=13;VDB=0.0135;AF1=0.4998;AC1=1;DP4=5,6,0,2;MQ=32;FQ=6.2;PV4=0.49,1,1,1	GT:PL:GQ	0/1:32,0,162:31	Sp1_comp1005500_c0_seq1	266	.	G	T	70.32	PASS	AC=1;AF=0.167;AN=6;BaseQRankSum=1.232;DP=23;Dels=0.00;FS=2.291;HaplotypeScore=7.9987;MLEAC=1;MLEAF=0.167;MQ=57.64;MQ0=0;MQRankSum=-0.046;QD=3.06;ReadPosRankSum=0.046	GT:AD:DP:GQ:MLPSAC:MLPSAF:PL	0/0/0/0/0/1:20,3:23:10:1:0.167:96,0,10,30,62,2147483647,2147483647	SG	325	No hit in this database		No hit in this database
Sp1_comp1005500_c0_seq1	291	.	T	C	93	.	DP=8;VDB=0.0008;AF1=1;AC1=2;DP4=0,0,4,4;MQ=27;FQ=-51	GT:PL:GQ	1/1:126,24,0:45	Sp1_comp1005500_c0_seq1	291	.	T	C	716.12	PASS	AC=5;AF=0.833;AN=6;BaseQRankSum=-1.953;DP=21;Dels=0.00;FS=0.000;HaplotypeScore=2.9653;MLEAC=4;MLEAF=0.667;MQ=56.29;MQ0=0;MQRankSum=-0.189;QD=34.10;ReadPosRankSum=-0.945	GT:AD:DP:GQ:MLPSAC:MLPSAF:PL	0/1/1/1/1/1:2,18:21:11:5:0.833:726,111,59,30,11,0,61	SG	325	No hit in this database		No hit in this database
Sp1_comp1005500_c0_seq1	297	.	C	T	78.1	.	DP=6;VDB=0.0006;AF1=1;AC1=2;DP4=0,0,4,2;MQ=24;FQ=-45	GT:PL:GQ	1/1:111,18,0:33	Sp1_comp1005500_c0_seq1	297	.	C	T	603.9	PASS	AC=5;AF=0.833;AN=6;BaseQRankSum=-0.950;DP=19;Dels=0.00;FS=5.798;HaplotypeScore=10.9642;MLEAC=5;MLEAF=0.833;MQ=55.89;MQ0=0;MQRankSum=0.056;QD=31.78;ReadPosRankSum=-1.286	GT:AD:DP:GQ:MLPSAC:MLPSAF:PL	0/1/1/1/1/1:3,16:19:6:5:0.833:629,91,46,21,6,0,99	SG	325	No hit in this database		No hit in this database
Sp1_comp1005500_c0_seq1	308	.	C	A	9.31	.	DP=4;VDB=0.0005;AF1=1;AC1=2;DP4=0,0,2,0;MQ=26;FQ=-33	GT:PL:GQ	1/1:40,6,0:8	Sp1_comp1005500_c0_seq1	308	.	C	A	514.16	PASS	AC=5;AF=0.833;AN=6;BaseQRankSum=-1.701;DP=17;Dels=0.00;FS=2.884;HaplotypeScore=7.9648;MLEAC=5;MLEAF=0.833;MQ=55.38;MQ0=0;MQRankSum=0.189;QD=30.24;ReadPosRankSum=-1.701	GT:AD:DP:GQ:MLPSAC:MLPSAF:PL	0/1/1/1/1/1:3,14:17:5:5:0.833:539,77,38,17,5,0,102	SG	325	No hit in this database		No hit in this database
Sp1_comp1005500_c0_seq1	58	.	T	A	7.8	.	DP=13;VDB=0.0176;AF1=0.5;AC1=1;DP4=8,3,1,1;MQ=49;FQ=10.4;PV4=1,0.24,1,1	GT:PL:GQ	0/1:37,0,241:39	Sp1_comp1005500_c0_seq1	58	.	T	A	38.96	LowQual	AC=1;AF=0.167;AN=6;BaseQRankSum=-0.274;DP=14;Dels=0.00;FS=0.000;HaplotypeScore=1.9995;MLEAC=1;MLEAF=0.167;MQ=60.00;MQ0=0;MQRankSum=-1.004;QD=2.78;ReadPosRankSum=0.822	GT:AD:DP:GQ:MLPSAC:MLPSAF:PL	0/0/0/0/0/1:12,2:14:3:1:0.167:63,0,3,10,24,49,374	SG	325	No hit in this database		No hit in this database
Sp1_comp1005500_c0_seq1	168	.	A	T	371.82		AC=4;AF=0.667;AN=6;BaseQRankSum=2.237;DP=26;Dels=0.00;FS=1.471;HaplotypeScore=14.9513;MLEAC=4;MLEAF=0.667;MQ=60.00;MQ0=0;MQRankSum=-0.180;QD=14.30;ReadPosRankSum=1.209	GT:AD:DP:GQ:MLPSAC:MLPSAF:PL	0/0/1/1/1/1:14,12:26:1:4:0.667:395,38,12,1,0,10,209											GATK	325	No hit in this database		No hit in this database
Sp1_comp1005500_c0_seq1	303	.	A	C	73.16	PASS	AC=1;AF=0.167;AN=6;BaseQRankSum=1.575;DP=17;Dels=0.00;FS=2.884;HaplotypeScore=10.9644;MLEAC=1;MLEAF=0.167;MQ=55.38;MQ0=0;MQRankSum=0.441;QD=4.30;ReadPosRankSum=0.945	GT:AD:DP:GQ:MLPSAC:MLPSAF:PL	0/0/0/0/0/1:14,3:17:5:1:0.167:98,0,5,17,38,77,2147483647											GATK	325	No hit in this database		No hit in this database
Sp1_comp1005500_c0_seq1	305	.	G	A	245.39	PASS	AC=3;AF=0.500;AN=6;BaseQRankSum=-0.914;DP=17;Dels=0.00;FS=0.000;HaplotypeScore=10.9644;MLEAC=3;MLEAF=0.500;MQ=55.38;MQ0=0;MQRankSum=-0.722;QD=14.43;ReadPosRankSum=-0.625	GT:AD:DP:GQ:MLPSAC:MLPSAF:PL	0/0/0/1/1/1:9,8:17:3:3:0.500:269,18,3,0,6,25,336											GATK	325	No hit in this database		No hit in this database
Sp1_comp1005500_c0_seq1	311	.	A	T	209.01	PASS	AC=3;AF=0.500;AN=6;BaseQRankSum=-1.270;DP=16;Dels=0.00;FS=0.000;HaplotypeScore=7.9648;MLEAC=3;MLEAF=0.500;MQ=55.08;MQ0=0;MQRankSum=-0.847;QD=13.06;ReadPosRankSum=-0.212	GT:AD:DP:GQ:MLPSAC:MLPSAF:PL	0/0/0/1/1/1:9,7:16:1:3:0.500:232,13,1,0,7,27,338											GATK	325	No hit in this database		No hit in this database
Sp1_comp1005500_c0_seq1	318	.	A	G	227.93	PASS	AC=3;AF=0.500;AN=6;BaseQRankSum=-0.811;DP=13;Dels=0.00;FS=0.000;HaplotypeScore=2.9997;MLEAC=3;MLEAF=0.500;MQ=53.88;MQ0=0;MQRankSum=-0.101;QD=17.53;ReadPosRankSum=-1.093	GT:AD:DP:GQ:MLPSAC:MLPSAF:PL	0/0/0/1/1/1:6,7:13:2:3:0.500:251,20,5,0,2,13,213											GATK	325	No hit in this database		No hit in this database
Sp1_comp1005500_c0_seq1	34	.	C	A	38.75	LowQual	AC=2;AF=0.333;AN=6;BaseQRankSum=0.555;DP=12;Dels=0.00;FS=0.000;HaplotypeScore=0.0000;MLEAC=2;MLEAF=0.333;MQ=60.00;MQ0=0;MQRankSum=0.925;QD=3.23;ReadPosRankSum=-1.294	GT:AD:DP:GQ:MLPSAC:MLPSAF:PL	0/0/0/0/1/1:9,3:12:1:2:0.333:61,1,0,3,9,22,188											GATK	325	No hit in this database		No hit in this database
Sp1_comp1005500_c0_seq1	61	.	T	C	78.46	PASS	AC=1;AF=0.167;AN=6;BaseQRankSum=-0.778;DP=14;Dels=0.00;FS=0.000;HaplotypeScore=1.9995;MLEAC=1;MLEAF=0.167;MQ=60.00;MQ0=0;MQRankSum=0.778;QD=5.60;ReadPosRankSum=0.212	GT:AD:DP:GQ:MLPSAC:MLPSAF:PL	0/0/0/0/0/1:10,4:14:0:1:0.167:101,0,0,6,18,42,358											GATK	325	No hit in this database		No hit in this database
Sp1_comp1005500_c0_seq1	91	.	A	T	94.13	PASS	AC=1;AF=0.167;AN=6;BaseQRankSum=-0.047;DP=20;Dels=0.00;FS=0.000;HaplotypeScore=1.9997;MLEAC=1;MLEAF=0.167;MQ=60.00;MQ0=0;MQRankSum=0.992;QD=4.71;ReadPosRankSum=0.803	GT:AD:DP:GQ:MLPSAC:MLPSAF:PL	0/0/0/0/0/1:16,4:20:2:1:0.167:118,0,2,14,36,77,2147483647											GATK	325	No hit in this database		No hit in this database
Sp1_comp1005500_c0_seq1	99	.	T	A	31.08	LowQual;	AC=1;AF=0.167;AN=6;BaseQRankSum=1.953;DP=25;Dels=0.00;FS=0.000;HaplotypeScore=2.9992;MLEAC=1;MLEAF=0.167;MQ=60.00;MQ0=0;MQRankSum=1.052;QD=1.24;ReadPosRankSum=-1.352	GT:AD:DP:GQ:MLPSAC:MLPSAF:PL	0/0/0/0/0/1:23,2:25:14:1:0.167:57,0,14,37,71,2147483647,2147483647											GATK	325	No hit in this database		No hit in this database
Sp1_comp1005500_c0_seq1	16	.	G	T	29.8	.	DP=2;VDB=0.0169;AF1=1;AC1=2;DP4=0,0,1,1;MQ=60;FQ=-33	GT:PL:GQ	1/1:61,6,0:10											SAM	325	No hit in this database		No hit in this database
Sp1_comp1005509_c0_seq1	139	.	A	T	61	.	DP=3;VDB=0.0175;AF1=1;AC1=2;DP4=0,0,2,1;MQ=55;FQ=-36	GT:PL:GQ	1/1:93,9,0:16	Sp1_comp1005509_c0_seq1	139	.	A	T	98.16	PASS	AC=6;AF=1.00;AN=6;DP=3;Dels=0.00;FS=0.000;HaplotypeScore=0.0000;MLEAC=6;MLEAF=1.00;MQ=60.00;MQ0=0;QD=32.72	GT:AD:DP:GQ:MLPSAC:MLPSAF:PL	1/1/1/1/1/1:0,3:3:2:6:1.00:121,23,14,9,5,2,0	SG	534	No hit in this database		No hit in this database
Sp1_comp1005509_c0_seq1	154	.	G	C	45.8	.	DP=3;VDB=0.0163;AF1=1;AC1=2;DP4=0,0,1,1;MQ=53;FQ=-33	GT:PL:GQ	1/1:77,6,0:10	Sp1_comp1005509_c0_seq1	154	.	G	C	64.71	PASS	AC=6;AF=1.00;AN=6;DP=3;Dels=0.00;FS=0.000;HaplotypeScore=0.0000;MLEAC=6;MLEAF=1.00;MQ=60.00;MQ0=0;QD=21.57	GT:AD:DP:GQ:MLPSAC:MLPSAF:PL	1/1/1/1/1/1:0,3:3:2:6:1.00:87,16,10,6,4,2,0	SG	534	No hit in this database		No hit in this database
Sp1_comp1005509_c0_seq1	163	.	C	T	30.8	.	DP=3;VDB=0.0163;AF1=1;AC1=2;DP4=0,0,1,1;MQ=55;FQ=-33	GT:PL:GQ	1/1:62,6,0:10	Sp1_comp1005509_c0_seq1	163	.	C	T	98.16	PASS	AC=6;AF=1.00;AN=6;DP=3;Dels=0.00;FS=0.000;HaplotypeScore=0.0000;MLEAC=6;MLEAF=1.00;MQ=60.00;MQ0=0;QD=32.72	GT:AD:DP:GQ:MLPSAC:MLPSAF:PL	1/1/1/1/1/1:0,3:3:2:6:1.00:121,23,14,9,5,2,0	SG	534	No hit in this database		No hit in this database
Sp1_comp1005509_c0_seq1	183	.	A	C	10.4	.	DP=3;VDB=0.0163;AF1=1;AC1=2;DP4=0,0,1,0;MQ=60;FQ=-30	GT:PL:GQ	1/1:40,3,0:5	Sp1_comp1005509_c0_seq1	183	.	A	C	104.16	PASS	AC=6;AF=1.00;AN=6;DP=3;Dels=0.00;FS=0.000;HaplotypeScore=0.0000;MLEAC=6;MLEAF=1.00;MQ=60.00;MQ0=0;QD=34.72	GT:AD:DP:GQ:MLPSAC:MLPSAF:PL	1/1/1/1/1/1:0,3:3:2:6:1.00:127,23,14,9,5,2,0	SG	534	No hit in this database		No hit in this database
Sp1_comp1005509_c0_seq1	482	.	G	C	17.8	.	DP=2;VDB=0.0124;AF1=1;AC1=2;DP4=0,0,1,1;MQ=49;FQ=-33	GT:PL:GQ	1/1:49,6,0:10	Sp1_comp1005509_c0_seq1	482	.	G	C	150.4	PASS	AC=6;AF=1.00;AN=6;DP=4;Dels=0.00;FS=0.000;HaplotypeScore=0.0000;MLEAC=6;MLEAF=1.00;MQ=60.00;MQ0=0;QD=26.71	GT:AD:DP:GQ:MLPSAC:MLPSAF:PL	1/1/1/1/1/1:0,4:4:3:6:1.00:174,31,19,12,7,3,0	SG	534	No hit in this database		No hit in this database
Sp1_comp1005509_c0_seq1	265	.	G	A	249.12	PASS	AC=6;AF=1.00;AN=6;DP=7;Dels=0.00;FS=0.000;HaplotypeScore=0.0000;MLEAC=6;MLEAF=1.00;MQ=60.00;MQ0=0;QD=36.80	GT:AD:DP:GQ:MLPSAC:MLPSAF:PL	1/1/1/1/1/1:0,7:7:6:6:1.00:274,54,33,21,12,6,0											GATK	534	No hit in this database		No hit in this database
Sp1_comp1005509_c0_seq1	511	.	G	A	101.16	PASS	AC=6;AF=1.00;AN=6;DP=4;Dels=0.00;FS=0.000;HaplotypeScore=0.0000;MLEAC=6;MLEAF=1.00;MQ=58.10;MQ0=0;QD=25.29	GT:AD:DP:GQ:MLPSAC:MLPSAF:PL	1/1/1/1/1/1:0,4:4:2:6:1.00:124,23,14,9,5,2,0											GATK	534	No hit in this database		No hit in this database
Sp1_comp1005573_c0_seq1	18	.	G	T	97.5	.	DP=4;VDB=0.0002;AF1=1;AC1=2;DP4=0,0,2,2;MQ=58;FQ=-39	GT:PL:GQ	1/1:130,12,0:21	Sp1_comp1005573_c0_seq1	18	.	G	T	101.16	PASS	AC=6;AF=1.00;AN=6;DP=7;Dels=0.00;FS=0.000;HaplotypeScore=0.0000;MLEAC=6;MLEAF=1.00;MQ=55.00;MQ0=0;QD=14.45	GT:AD:DP:GQ:MLPSAC:MLPSAF:PL	1/1/1/1/1/1:0,7:7:2:6:1.00:124,23,14,9,5,2,0	SG	265	No hit in this database		No hit in this database
Sp1_comp1005821_c0_seq1	150	.	G	A	4.13	.	DP=1;AF1=1;AC1=2;DP4=0,0,1,0;MQ=44;FQ=-30	GT:PL:GQ	0/1:32,3,0:3											SAM	223	No hit in this database		No hit in this database
Sp1_comp1005865_c0_seq1	188	.	T	C	57	.	DP=6;VDB=0.0318;AF1=0.5;AC1=1;DP4=2,0,3,0;MQ=43;FQ=32;PV4=1,1,0.21,0.11	GT:PL:GQ	0/1:87,0,59:62	Sp1_comp1005865_c0_seq1	188	.	T	C	188.75	PASS	AC=4;AF=0.667;AN=6;BaseQRankSum=0.198;DP=8;Dels=0.00;FS=0.000;HaplotypeScore=0.0000;MLEAC=4;MLEAF=0.667;MQ=60.00;MQ0=0;MQRankSum=-0.922;QD=23.59;ReadPosRankSum=0.198	GT:AD:DP:GQ:MLPSAC:MLPSAF:PL	0/0/1/1/1/1:2,6:8:1:4:0.667:211,22,9,3,0,1,71	SG	323	No hit in this database		No hit in this database
Sp1_comp1005865_c0_seq1	244	.	G	A	105	.	DP=7;VDB=0.0392;AF1=1;AC1=2;DP4=0,0,4,1;MQ=44;FQ=-42	GT:PL:GQ	1/1:138,15,0:27	Sp1_comp1005865_c0_seq1	244	.	G	A	203.4	PASS	AC=6;AF=1.00;AN=6;DP=8;Dels=0.00;FS=0.000;HaplotypeScore=2.9329;MLEAC=6;MLEAF=1.00;MQ=60.00;MQ0=0;QD=25.43	GT:AD:DP:GQ:MLPSAC:MLPSAF:PL	1/1/1/1/1/1:0,6:8:5:6:1.00:228,47,29,18,11,5,0	SG	323	No hit in this database		No hit in this database
Sp1_comp1005868_c0_seq1	325	.	A	C	94.2	.	DP=14;VDB=0.0345;AF1=0.5207;AC1=1;DP4=1,0,2,7;MQ=49;FQ=-16.1;PV4=0.3,3.4e-05,0.2,1	GT:PL:GQ	0/1:124,0,11:14	Sp1_comp1005868_c0_seq1	325	.	A	C	340.77	PASS	AC=5;AF=0.833;AN=6;BaseQRankSum=-1.488;DP=14;Dels=0.00;FS=0.000;HaplotypeScore=2.9984;MLEAC=5;MLEAF=0.833;MQ=60.00;MQ0=0;MQRankSum=-1.488;QD=24.34;ReadPosRankSum=0.496	GT:AD:DP:GQ:MLPSAC:MLPSAF:PL	0/1/1/1/1/1:1,13:14:7:5:0.833:366,63,34,17,7,0,30	SG	809	gi|460397793|ref|XP_004244451.1|	PREDICTED: F-box/kelch-repeat protein SKIP25-like [Solanum lycopersicum]	AT1G31350.1	KAR-UP F-box 1		KAR-UP F-box 1 (KUF1); CONTAINS InterPro DOMAIN/s: Galactose oxidase/kelch, beta-propeller (InterPro:IPR011043), Kelch related (InterPro:IPR013089), Kelch-type beta propeller (InterPro:IPR015915); BEST Arabidopsis thaliana protein match is: Galactose oxidase/kelch repeat superfamily protein (TAIR:AT1G55270.1); Has 661 Blast hits to 661 proteins in 63 species: Archae - 0; Bacteria - 29; Metazoa - …
Sp1_comp1005868_c0_seq1	441	.	T	A	225	.	DP=28;VDB=0.0393;AF1=0.5;AC1=1;DP4=2,3,12,8;MQ=45;FQ=45;PV4=0.62,1,0.0042,1	GT:PL:GQ	0/1:255,0,72:75	Sp1_comp1005868_c0_seq1	441	.	T	A	732.11	PASS	AC=5;AF=0.833;AN=6;BaseQRankSum=1.169;DP=32;Dels=0.00;FS=2.022;HaplotypeScore=0.0000;MLEAC=5;MLEAF=0.833;MQ=60.00;MQ0=0;MQRankSum=0.056;QD=22.88;ReadPosRankSum=0.056	GT:AD:DP:GQ:MLPSAC:MLPSAF:PL	0/1/1/1/1/1:6,26:32:5:5:0.833:757,112,53,23,5,0,129	SG	809	gi|460397793|ref|XP_004244451.1|	PREDICTED: F-box/kelch-repeat protein SKIP25-like [Solanum lycopersicum]	AT1G31350.1	KAR-UP F-box 1		KAR-UP F-box 1 (KUF1); CONTAINS InterPro DOMAIN/s: Galactose oxidase/kelch, beta-propeller (InterPro:IPR011043), Kelch related (InterPro:IPR013089), Kelch-type beta propeller (InterPro:IPR015915); BEST Arabidopsis thaliana protein match is: Galactose oxidase/kelch repeat superfamily protein (TAIR:AT1G55270.1); Has 661 Blast hits to 661 proteins in 63 species: Archae - 0; Bacteria - 29; Metazoa - …
Sp1_comp1005868_c0_seq1	59	.	C	T	182	.	DP=31;VDB=0.0053;AF1=0.504;AC1=1;DP4=2,1,18,8;MQ=50;FQ=-9.5;PV4=1,0.0018,0.41,1	GT:PL:GQ	0/1:212,0,18:21	Sp1_comp1005868_c0_seq1	59	.	C	T	844.17	PASS	AC=5;AF=0.833;AN=6;BaseQRankSum=0.301;DP=32;Dels=0.00;FS=0.000;HaplotypeScore=0.0000;MLEAC=5;MLEAF=0.833;MQ=60.00;MQ0=0;MQRankSum=-0.768;QD=26.38;ReadPosRankSum=1.370	GT:AD:DP:GQ:MLPSAC:MLPSAF:PL	0/1/1/1/1/1:3,29:32:12:5:0.833:870,133,69,34,12,0,83	SG	809	gi|460397793|ref|XP_004244451.1|	PREDICTED: F-box/kelch-repeat protein SKIP25-like [Solanum lycopersicum]	AT1G31350.1	KAR-UP F-box 1		KAR-UP F-box 1 (KUF1); CONTAINS InterPro DOMAIN/s: Galactose oxidase/kelch, beta-propeller (InterPro:IPR011043), Kelch related (InterPro:IPR013089), Kelch-type beta propeller (InterPro:IPR015915); BEST Arabidopsis thaliana protein match is: Galactose oxidase/kelch repeat superfamily protein (TAIR:AT1G55270.1); Has 661 Blast hits to 661 proteins in 63 species: Archae - 0; Bacteria - 29; Metazoa - …
Sp1_comp1005868_c0_seq1	77	.	G	A	24	.	DP=41;VDB=0.0099;AF1=0.5;AC1=1;DP4=18,10,4,4;MQ=50;FQ=27;PV4=0.68,2.8e-10,0.045,1	GT:PL:GQ	0/1:54,0,255:57	Sp1_comp1005868_c0_seq1	77	.	G	A	280.01	PASS	AC=2;AF=0.333;AN=6;BaseQRankSum=0.457;DP=41;Dels=0.00;FS=0.000;HaplotypeScore=0.0000;MLEAC=2;MLEAF=0.333;MQ=60.00;MQ0=0;MQRankSum=0.280;QD=6.83;ReadPosRankSum=0.694	GT:AD:DP:GQ:MLPSAC:MLPSAF:PL	0/0/0/0/1/1:28,13:41:6:2:0.333:305,6,0,14,45,111,2147483647	SG	809	gi|460397793|ref|XP_004244451.1|	PREDICTED: F-box/kelch-repeat protein SKIP25-like [Solanum lycopersicum]	AT1G31350.1	KAR-UP F-box 1		KAR-UP F-box 1 (KUF1); CONTAINS InterPro DOMAIN/s: Galactose oxidase/kelch, beta-propeller (InterPro:IPR011043), Kelch related (InterPro:IPR013089), Kelch-type beta propeller (InterPro:IPR015915); BEST Arabidopsis thaliana protein match is: Galactose oxidase/kelch repeat superfamily protein (TAIR:AT1G55270.1); Has 661 Blast hits to 661 proteins in 63 species: Archae - 0; Bacteria - 29; Metazoa - …
Sp1_comp1005868_c0_seq1	234	.	T	A	90.32	PASS	AC=1;AF=0.167;AN=6;BaseQRankSum=-1.025;DP=32;Dels=0.00;FS=1.702;HaplotypeScore=2.7323;MLEAC=1;MLEAF=0.167;MQ=60.00;MQ0=0;MQRankSum=0.225;QD=2.82;ReadPosRankSum=-0.125	GT:AD:DP:GQ:MLPSAC:MLPSAF:PL	0/0/0/0/0/1:25,7:32:10:1:0.167:116,0,10,32,67,2147483647,2147483647											GATK	809	gi|460397793|ref|XP_004244451.1|	PREDICTED: F-box/kelch-repeat protein SKIP25-like [Solanum lycopersicum]	AT1G31350.1	KAR-UP F-box 1		KAR-UP F-box 1 (KUF1); CONTAINS InterPro DOMAIN/s: Galactose oxidase/kelch, beta-propeller (InterPro:IPR011043), Kelch related (InterPro:IPR013089), Kelch-type beta propeller (InterPro:IPR015915); BEST Arabidopsis thaliana protein match is: Galactose oxidase/kelch repeat superfamily protein (TAIR:AT1G55270.1); Has 661 Blast hits to 661 proteins in 63 species: Archae - 0; Bacteria - 29; Metazoa - …
Sp1_comp1005868_c0_seq1	429	.	A	G	31.08	LowQual;	AC=1;AF=0.167;AN=6;BaseQRankSum=1.876;DP=27;Dels=0.00;FS=0.000;HaplotypeScore=0.0000;MLEAC=1;MLEAF=0.167;MQ=60.00;MQ0=0;MQRankSum=-1.107;QD=1.15;ReadPosRankSum=0.337	GT:AD:DP:GQ:MLPSAC:MLPSAF:PL	0/0/0/0/0/1:25,2:27:14:1:0.167:57,0,14,37,71,2147483647,2147483647											GATK	809	gi|460397793|ref|XP_004244451.1|	PREDICTED: F-box/kelch-repeat protein SKIP25-like [Solanum lycopersicum]	AT1G31350.1	KAR-UP F-box 1		KAR-UP F-box 1 (KUF1); CONTAINS InterPro DOMAIN/s: Galactose oxidase/kelch, beta-propeller (InterPro:IPR011043), Kelch related (InterPro:IPR013089), Kelch-type beta propeller (InterPro:IPR015915); BEST Arabidopsis thaliana protein match is: Galactose oxidase/kelch repeat superfamily protein (TAIR:AT1G55270.1); Has 661 Blast hits to 661 proteins in 63 species: Archae - 0; Bacteria - 29; Metazoa - …
Sp1_comp1005959_c0_seq1	211	.	G	A	110	.	DP=10;VDB=0.0322;AF1=1;AC1=2;DP4=0,0,2,8;MQ=47;FQ=-57	GT:PL:GQ	1/1:143,30,0:57	Sp1_comp1005959_c0_seq1	211	.	G	A	405.6	PASS	AC=6;AF=1.00;AN=6;DP=10;Dels=0.00;FS=0.000;HaplotypeScore=0.0000;MLEAC=6;MLEAF=1.00;MQ=60.00;MQ0=0;QD=27.72	GT:AD:DP:GQ:MLPSAC:MLPSAF:PL	1/1/1/1/1/1:0,10:10:8:6:1.00:431,78,48,30,18,8,0	SG	294	No hit in this database		No hit in this database
Sp1_comp1005959_c0_seq1	225	.	A	G	58.1	.	DP=8;VDB=0.0271;AF1=1;AC1=2;DP4=0,0,0,7;MQ=45;FQ=-48	GT:PL:GQ	1/1:91,21,0:39	Sp1_comp1005959_c0_seq1	225	.	A	G	354.79	PASS	AC=6;AF=1.00;AN=6;DP=10;Dels=0.00;FS=0.000;HaplotypeScore=0.0000;MLEAC=6;MLEAF=1.00;MQ=56.92;MQ0=1;QD=32.96	GT:AD:DP:GQ:MLPSAC:MLPSAF:PL	1/1/1/1/1/1:0,10:10:7:6:1.00:380,70,43,27,16,7,0	SG	294	No hit in this database		No hit in this database
Sp1_comp1005959_c0_seq1	254	.	C	A	68	.	DP=4;VDB=0.0149;AF1=1;AC1=2;DP4=0,0,0,3;MQ=41;FQ=-36	GT:PL:GQ	1/1:100,9,0:16	Sp1_comp1005959_c0_seq1	254	.	C	A	187.83	PASS	AC=5;AF=0.833;AN=6;BaseQRankSum=0.736;DP=7;Dels=0.00;FS=0.000;HaplotypeScore=0.0000;MLEAC=5;MLEAF=0.833;MQ=55.55;MQ0=1;MQRankSum=0.736;QD=26.83;ReadPosRankSum=0.736	GT:AD:DP:GQ:MLPSAC:MLPSAF:PL	0/1/1/1/1/1:2,5:7:2:5:0.833:211,28,14,6,2,0,14	SG	294	No hit in this database		No hit in this database
Sp1_comp1005959_c0_seq1	33	.	G	A	78.5	.	DP=5;VDB=0.0011;AF1=1;AC1=2;DP4=0,0,4,0;MQ=58;FQ=-39	GT:PL:GQ	1/1:111,12,0:21	Sp1_comp1005959_c0_seq1	33	.	G	A,C	155.02	PASS	AC=4,2;AF=0.667,0.333;AN=6;DP=8;Dels=0.00;FS=0.000;HaplotypeScore=0.0000;MLEAC=2,1;MLEAF=0.333,0.167;MQ=55.50;MQ0=0;QD=19.38	GT:AD:DP:GQ:MLPSAC:MLPSAF	1/1/1/1/2/2:0,5,3:8:0:4,2:0.667,0.333	SG	294	No hit in this database		No hit in this database
Sp1_comp1005959_c0_seq1	289	.	G	A	63.71	PASS	AC=6;AF=1.00;AN=6;DP=3;Dels=0.00;FS=0.000;HaplotypeScore=0.0000;MLEAC=6;MLEAF=1.00;MQ=48.99;MQ0=1;QD=21.24	GT:AD:DP:GQ:MLPSAC:MLPSAF:PL	1/1/1/1/1/1:1,2:3:2:6:1.00:86,16,10,6,4,2,0											GATK	294	No hit in this database		No hit in this database
Sp1_comp1005996_c0_seq1	106	.	A	G	55	.	DP=25;VDB=0.0400;AF1=0.5;AC1=1;DP4=7,10,3,5;MQ=49;FQ=58;PV4=1,7.7e-11,0.29,1	GT:PL:GQ	0/1:85,0,255:88	Sp1_comp1005996_c0_seq1	106	.	A	G	213.73	PASS	AC=2;AF=0.333;AN=6;BaseQRankSum=-0.037;DP=21;Dels=0.00;FS=0.000;HaplotypeScore=0.0000;MLEAC=2;MLEAF=0.333;MQ=60.00;MQ0=0;MQRankSum=-0.261;QD=10.18;ReadPosRankSum=0.261	GT:AD:DP:GQ:MLPSAC:MLPSAF:PL	0/0/0/0/1/1:14,7:21:5:2:0.333:238,7,0,5,21,56,537	SG	231	No hit in this database		No hit in this database
Sp1_comp1005996_c0_seq1	156	.	T	C	14.2	.	DP=19;VDB=0.0400;AF1=0.5;AC1=1;DP4=7,7,1,4;MQ=47;FQ=17.1;PV4=0.34,4e-13,1,0.069	GT:PL:GQ	0/1:44,0,255:47	Sp1_comp1005996_c0_seq1	156	.	T	C	91.97		AC=1;AF=0.167;AN=6;BaseQRankSum=0.773;DP=52;Dels=0.00;FS=2.489;HaplotypeScore=4.9988;MLEAC=1;MLEAF=0.167;MQ=52.58;MQ0=0;MQRankSum=2.249;QD=1.77;ReadPosRankSum=0.670	GT:AD:DP:GQ:MLPSAC:MLPSAF:PL	0/0/0/0/0/1:48,4:52:18:1:0.167:118,0,18,50,99,2147483647,2147483647	SG	231	No hit in this database		No hit in this database
Sp1_comp1005996_c0_seq1	170	.	A	T	113	.	DP=17;VDB=0.0099;AF1=0.5;AC1=1;DP4=2,3,6,6;MQ=46;FQ=97.9;PV4=1,2.3e-11,1,0.39	GT:PL:GQ	0/1:143,0,125:99	Sp1_comp1005996_c0_seq1	170	.	A	T	275.76	PASS	AC=2;AF=0.333;AN=6;BaseQRankSum=2.088;DP=52;Dels=0.00;FS=0.000;HaplotypeScore=11.9466;MLEAC=2;MLEAF=0.333;MQ=51.56;MQ0=0;MQRankSum=2.755;QD=5.30;ReadPosRankSum=1.940	GT:AD:DP:GQ:MLPSAC:MLPSAF:PL	0/0/0/0/1/1:43,9:52:3:2:0.333:300,3,0,15,48,115,2147483647	SG	231	No hit in this database		No hit in this database
Sp1_comp1005996_c0_seq1	193	.	T	A	146	.	DP=12;VDB=0.0033;AF1=1;AC1=2;DP4=0,0,8,4;MQ=46;FQ=-63	GT:PL:GQ	1/1:179,36,0:69	Sp1_comp1005996_c0_seq1	193	.	T	A	828.99	PASS	AC=6;AF=1.00;AN=6;BaseQRankSum=-2.023;DP=29;Dels=0.00;FS=0.000;HaplotypeScore=2.7337;MLEAC=6;MLEAF=1.00;MQ=51.59;MQ0=0;MQRankSum=1.248;QD=28.59;ReadPosRankSum=1.248	GT:AD:DP:GQ:MLPSAC:MLPSAF:PL	1/1/1/1/1/1:2,27:29:17:6:1.00:855,163,100,63,37,17,0	SG	231	No hit in this database		No hit in this database
Sp1_comp1005996_c0_seq1	207	.	A	T,G	13	.	DP=6;VDB=0.0014;AF1=1;AC1=2;DP4=0,0,3,0;MQ=42;FQ=-33	GT:PL:GQ	1/1:58,20,14,43,0,40:9	Sp1_comp1005996_c0_seq1	207	.	A	G,T	512.94	PASS	AC=4,2;AF=0.667,0.333;AN=6;DP=20;Dels=0.00;FS=0.000;HaplotypeScore=0.0000;MLEAC=2,1;MLEAF=0.333,0.167;MQ=49.13;MQ0=0;QD=25.65	GT:AD:DP:GQ:MLPSAC:MLPSAF	1/1/1/1/2/2:0,16,4:20:1:4,2:0.667,0.333	SG	231	No hit in this database		No hit in this database
Sp1_comp1005996_c0_seq1	32	.	A	C	225	.	DP=26;VDB=0.0002;AF1=0.5;AC1=1;DP4=4,3,11,5;MQ=59;FQ=124;PV4=0.66,0.33,0.5,0.41	GT:PL:GQ	0/1:255,0,151:99	Sp1_comp1005996_c0_seq1	32	.	A	C	37.82	LowQual;	AC=2;AF=0.333;AN=6;BaseQRankSum=0.459;DP=25;Dels=0.00;FS=1.893;HaplotypeScore=0.0000;MLEAC=2;MLEAF=0.333;MQ=60.00;MQ0=0;MQRankSum=0.643;QD=1.51;ReadPosRankSum=0.582	GT:AD:DP:GQ:MLPSAC:MLPSAF:PL	0/0/0/0/1/1:8,17:25:0:2:0.333:59,3,0,0,3,10,114	SG	231	No hit in this database		No hit in this database
Sp1_comp1005996_c0_seq1	73	.	G	A	32	.	DP=24;VDB=0.0345;AF1=0.5;AC1=1;DP4=6,7,3,1;MQ=55;FQ=35;PV4=0.58,0.0056,1,0.29	GT:PL:GQ	0/1:62,0,255:65	Sp1_comp1005996_c0_seq1	73	.	G	A	130.32	PASS	AC=2;AF=0.333;AN=6;BaseQRankSum=-1.399;DP=22;Dels=0.00;FS=0.000;HaplotypeScore=0.0000;MLEAC=2;MLEAF=0.333;MQ=60.00;MQ0=0;MQRankSum=0.921;QD=5.92;ReadPosRankSum=-1.672	GT:AD:DP:GQ:MLPSAC:MLPSAF:PL	0/0/0/0/1/1:14,8:22:4:2:0.333:154,5,0,4,15,40,388	SG	231	No hit in this database		No hit in this database
Sp1_comp1005996_c0_seq1	155	.	T	A	47.93	LowQual;	AC=1;AF=0.167;AN=6;BaseQRankSum=1.217;DP=52;Dels=0.00;FS=38.312;HaplotypeScore=5.9980;MLEAC=1;MLEAF=0.167;MQ=52.58;MQ0=0;MQRankSum=0.072;QD=0.92;ReadPosRankSum=0.415	GT:AD:DP:GQ:MLPSAC:MLPSAF:PL	0/0/0/0/0/1:46,6:52:22:1:0.167:74,0,22,57,109,2147483647,2147483647											GATK	231	No hit in this database		No hit in this database
Sp1_comp1005996_c0_seq1	173	.	C	A	70.01		AC=1;AF=0.167;AN=6;BaseQRankSum=-0.616;DP=52;Dels=0.00;FS=19.029;HaplotypeScore=11.9466;MLEAC=1;MLEAF=0.167;MQ=51.56;MQ0=0;MQRankSum=-1.191;QD=1.35;ReadPosRankSum=-0.315	GT:AD:DP:GQ:MLPSAC:MLPSAF:PL	0/0/0/0/0/1:44,8:52:16:1:0.167:96,0,16,45,91,2147483647,2147483647											GATK	231	No hit in this database		No hit in this database
Sp1_comp1005996_c0_seq1	192	.	G	A	30.24	LowQual;	AC=1;AF=0.167;AN=6;BaseQRankSum=1.611;DP=29;Dels=0.00;FS=0.000;HaplotypeScore=1.9997;MLEAC=1;MLEAF=0.167;MQ=51.59;MQ0=0;MQRankSum=-0.251;QD=1.04;ReadPosRankSum=2.471	GT:AD:DP:GQ:MLPSAC:MLPSAF:PL	0/0/0/0/0/1:26,3:29:11:1:0.167:56,0,11,30,60,112,2147483647											GATK	231	No hit in this database		No hit in this database
Sp1_comp1005996_c0_seq1	208	.	T	A	171.58	PASS	AC=2;AF=0.333;AN=6;BaseQRankSum=0.619;DP=20;Dels=0.00;FS=11.311;HaplotypeScore=3.9991;MLEAC=2;MLEAF=0.333;MQ=49.13;MQ0=0;MQRankSum=-1.693;QD=8.58;ReadPosRankSum=0.537	GT:AD:DP:GQ:MLPSAC:MLPSAF:PL	0/0/0/0/1/1:11,9:20:2:2:0.333:195,8,0,2,12,36,361											GATK	231	No hit in this database		No hit in this database
Sp1_comp1006036_c0_seq1	189	.	T	A	41.8	.	DP=2;VDB=0.0135;AF1=1;AC1=2;DP4=0,0,1,1;MQ=60;FQ=-33	GT:PL:GQ	1/1:73,6,0:10	Sp1_comp1006036_c0_seq1	189	.	T	A	60.71	PASS	AC=6;AF=1.00;AN=6;DP=2;Dels=0.00;FS=0.000;HaplotypeScore=0.0000;MLEAC=6;MLEAF=1.00;MQ=60.00;MQ0=0;QD=30.36	GT:AD:DP:GQ:MLPSAC:MLPSAF:PL	1/1/1/1/1/1:0,2:2:2:6:1.00:83,16,10,6,4,2,0	SG	222	gi|460387930|ref|XP_004239625.1|	PREDICTED: probable methyltransferase PMT26-like [Solanum lycopersicum]	AT5G64030.1	S-adenosyl-L-methionine-dependent methyltransferases superfamily protein		S-adenosyl-L-methionine-dependent methyltransferases superfamily protein; CONTAINS InterPro DOMAIN/s: Protein of unknown function DUF248, methyltransferase putative (InterPro:IPR004159); BEST Arabidopsis thaliana protein match is: S-adenosyl-L-methionine-dependent methyltransferases superfamily protein (TAIR:AT1G29470.2); Has 79879 Blast hits to 39720 proteins in 2025 species: Archae - 377; Bacte…
Sp1_comp1006086_c0_seq1	185	.	T	A	13	.	DP=2;VDB=0.0141;AF1=1;AC1=2;DP4=0,0,1,1;MQ=49;FQ=-33	GT:PL:GQ	1/1:44,6,0:9	Sp1_comp1006086_c0_seq1	185	.	T	A	99.16	PASS	AC=6;AF=1.00;AN=6;DP=3;Dels=0.00;FS=0.000;HaplotypeScore=0.0000;MLEAC=6;MLEAF=1.00;MQ=60.00;MQ0=0;QD=33.05	GT:AD:DP:GQ:MLPSAC:MLPSAF:PL	1/1/1/1/1/1:0,3:3:2:6:1.00:122,23,14,9,5,2,0	SG	349	No hit in this database		No hit in this database
Sp1_comp1006086_c0_seq1	191	.	T	C	94.16	PASS	AC=6;AF=1.00;AN=6;DP=3;Dels=0.00;FS=0.000;HaplotypeScore=0.0000;MLEAC=6;MLEAF=1.00;MQ=60.00;MQ0=0;QD=31.39	GT:AD:DP:GQ:MLPSAC:MLPSAF:PL	1/1/1/1/1/1:0,3:3:2:6:1.00:117,23,14,9,5,2,0											GATK	349	No hit in this database		No hit in this database
Sp1_comp1006086_c0_seq1	7	.	T	G	26	.	DP=5;VDB=0.0099;AF1=0.5005;AC1=1;DP4=0,1,2,0;MQ=39;FQ=3.01;PV4=0.33,0.061,1,0.23	GT:PL:GQ	0/1:56,0,27:30											SAM	349	No hit in this database		No hit in this database
Sp1_comp1006128_c0_seq1	271	.	A	G	178	.	DP=11;VDB=0.0345;AF1=1;AC1=2;DP4=0,0,7,2;MQ=38;FQ=-54	GT:PL:GQ	1/1:211,27,0:51	Sp1_comp1006128_c0_seq1	271	.	A	G	312.03	PASS	AC=6;AF=1.00;AN=6;DP=10;Dels=0.00;FS=0.000;HaplotypeScore=0.0000;MLEAC=6;MLEAF=1.00;MQ=60.00;MQ0=0;QD=31.20	GT:AD:DP:GQ:MLPSAC:MLPSAF:PL	1/1/1/1/1/1:0,10:10:6:6:1.00:337,62,38,24,14,6,0	SG	419	No hit in this database		No hit in this database
Sp1_comp1006128_c0_seq1	276	.	G	A	132	.	DP=11;VDB=0.0140;AF1=0.5;AC1=1;DP4=3,1,5,2;MQ=40;FQ=80;PV4=1,0.44,0.0034,1	GT:PL:GQ	0/1:162,0,107:99	Sp1_comp1006128_c0_seq1	276	.	G	A	214.82	PASS	AC=4;AF=0.667;AN=6;BaseQRankSum=-0.067;DP=9;Dels=0.00;FS=0.000;HaplotypeScore=0.0000;MLEAC=4;MLEAF=0.667;MQ=60.00;MQ0=0;MQRankSum=0.067;QD=23.87;ReadPosRankSum=0.762	GT:AD:DP:GQ:MLPSAC:MLPSAF:PL	0/0/1/1/1/1:2,7:9:0:4:0.667:237,28,12,4,0,0,69	SG	419	No hit in this database		No hit in this database
Sp1_comp1006128_c0_seq1	310	.	G	T	20	.	DP=21;VDB=0.0298;AF1=0.5;AC1=1;DP4=7,5,2,3;MQ=44;FQ=23;PV4=0.62,2.1e-07,1,0.16	GT:PL:GQ	0/1:50,0,246:53	Sp1_comp1006128_c0_seq1	310	.	G	T	178.29	PASS	AC=2;AF=0.333;AN=6;BaseQRankSum=-0.140;DP=18;Dels=0.00;FS=0.000;HaplotypeScore=0.0000;MLEAC=2;MLEAF=0.333;MQ=60.00;MQ0=0;MQRankSum=0.983;QD=9.90;ReadPosRankSum=-0.140	GT:AD:DP:GQ:MLPSAC:MLPSAF:PL	0/0/0/0/1/1:12,6:18:3:2:0.333:202,7,0,3,15,42,416	SG	419	No hit in this database		No hit in this database
Sp1_comp1006128_c0_seq1	232	.	A	T	183.83	PASS	AC=6;AF=1.00;AN=6;DP=5;Dels=0.00;FS=0.000;HaplotypeScore=0.0000;MLEAC=6;MLEAF=1.00;MQ=60.00;MQ0=0;QD=31.23	GT:AD:DP:GQ:MLPSAC:MLPSAF:PL	1/1/1/1/1/1:0,5:5:4:6:1.00:208,39,24,15,9,4,0											GATK	419	No hit in this database		No hit in this database
Sp1_comp1006128_c0_seq1	394	.	T	A	36.45	LowQual	AC=1;AF=0.167;AN=6;BaseQRankSum=0.480;DP=10;Dels=0.00;FS=0.000;HaplotypeScore=0.9995;MLEAC=1;MLEAF=0.167;MQ=60.00;MQ0=0;MQRankSum=-0.898;QD=3.65;ReadPosRankSum=-0.480	GT:AD:DP:GQ:MLPSAC:MLPSAF:PL	0/0/0/0/0/1:8,2:10:2:1:0.167:60,0,2,8,20,42,309											GATK	419	No hit in this database		No hit in this database
Sp1_comp1006128_c0_seq1	104	.	G	C	26.8	.	DP=2;VDB=0.0186;AF1=1;AC1=2;DP4=0,0,0,2;MQ=55;FQ=-33	GT:PL:GQ	1/1:58,6,0:10											SAM	419	No hit in this database		No hit in this database
Sp1_comp1006128_c0_seq1	150	.	G	A	11.3	.	DP=1;AF1=1;AC1=2;DP4=0,0,1,0;MQ=45;FQ=-30	GT:PL:GQ	1/1:41,3,0:5											SAM	419	No hit in this database		No hit in this database
Sp1_comp1006128_c0_seq1	36	.	G	A	70	.	DP=5;VDB=0.0004;AF1=0.5003;AC1=1;DP4=1,0,2,1;MQ=60;FQ=4.13;PV4=1,0.33,1,0.33	GT:PL:GQ	0/1:100,0,29:32											SAM	419	No hit in this database		No hit in this database
Sp1_comp1006128_c0_seq1	37	.	C	G	82	.	DP=4;VDB=0.0001;AF1=1;AC1=2;DP4=0,0,2,1;MQ=60;FQ=-36	GT:PL:GQ	1/1:114,9,0:16											SAM	419	No hit in this database		No hit in this database
Sp1_comp1006128_c0_seq1	57	.	G	T	130	.	DP=5;VDB=0.0001;AF1=1;AC1=2;DP4=0,0,3,2;MQ=58;FQ=-42	GT:PL:GQ	1/1:163,15,0:27											SAM	419	No hit in this database		No hit in this database
Sp1_comp1006135_c0_seq1	132	.	C	T	11.3	.	DP=3;VDB=0.0088;AF1=0.5001;AC1=1;DP4=1,0,1,1;MQ=39;FQ=5.82;PV4=1,0.15,0.23,0.27	GT:PL:GQ	0/1:41,0,32:35	Sp1_comp1006135_c0_seq1	132	.	C	T	45.98	LowQual	AC=3;AF=0.500;AN=6;BaseQRankSum=-1.026;DP=4;Dels=0.00;FS=0.000;HaplotypeScore=0.0000;MLEAC=3;MLEAF=0.500;MQ=60.00;MQ0=0;MQRankSum=1.026;QD=11.50;ReadPosRankSum=-1.026	GT:AD:DP:GQ:MLPSAC:MLPSAF:PL	0/0/0/1/1/1:2,2:4:1:3:0.500:67,5,1,0,1,5,80	SG	201	No hit in this database		No hit in this database
Sp1_comp1006135_c0_seq1	95	.	G	A	19.1	.	DP=4;VDB=0.0106;AF1=0.5;AC1=1;DP4=1,1,2,0;MQ=50;FQ=22;PV4=1,0.092,1,0.21	GT:PL:GQ	0/1:49,0,70:52	Sp1_comp1006135_c0_seq1	95	.	G	A	45.98	LowQual	AC=3;AF=0.500;AN=6;BaseQRankSum=-1.026;DP=4;Dels=0.00;FS=0.000;HaplotypeScore=0.0000;MLEAC=3;MLEAF=0.500;MQ=60.00;MQ0=0;MQRankSum=0.000;QD=11.50;ReadPosRankSum=0.000	GT:AD:DP:GQ:MLPSAC:MLPSAF:PL	0/0/0/1/1/1:2,2:4:1:3:0.500:67,5,1,0,1,5,80	SG	201	No hit in this database		No hit in this database
Sp1_comp1006135_c0_seq1	25	.	C	A	5.46	.	DP=3;VDB=0.0151;AF1=0.5;AC1=1;DP4=1,0,1,0;MQ=60;FQ=5.8;PV4=1,1,1,1	GT:PL:GQ	0/1:34,0,35:34											SAM	201	No hit in this database		No hit in this database
Sp1_comp1006135_c0_seq1	48	.	A	G	4.13	.	DP=3;AF1=0.4998;AC1=1;DP4=1,1,1,0;MQ=57;FQ=6.2;PV4=1,1,1,1	GT:PL:GQ	0/1:32,0,70:31											SAM	201	No hit in this database		No hit in this database
Sp1_comp1006181_c0_seq1	119	.	C	G	71	.	DP=3;VDB=0.0224;AF1=1;AC1=2;DP4=0,0,1,2;MQ=43;FQ=-36	GT:PL:GQ	1/1:103,9,0:16	Sp1_comp1006181_c0_seq1	119	.	C	G	57.71	PASS	AC=6;AF=1.00;AN=6;DP=2;Dels=0.00;FS=0.000;HaplotypeScore=0.0000;MLEAC=6;MLEAF=1.00;MQ=60.00;MQ0=0;QD=28.86	GT:AD:DP:GQ:MLPSAC:MLPSAF:PL	1/1/1/1/1/1:0,2:2:2:6:1.00:80,16,10,6,4,2,0	SG	648	No hit in this database		No hit in this database
Sp1_comp1006181_c0_seq1	190	.	C	T	27	.	DP=4;VDB=0.0133;AF1=0.5;AC1=1;DP4=0,2,1,1;MQ=41;FQ=19.6;PV4=1,1,0.24,1	GT:PL:GQ	0/1:57,0,47:50	Sp1_comp1006181_c0_seq1	190	.	C	T	59.02	PASS	AC=4;AF=0.667;AN=6;BaseQRankSum=0.736;DP=3;Dels=0.00;FS=0.000;HaplotypeScore=0.0000;MLEAC=4;MLEAF=0.667;MQ=60.00;MQ0=0;MQRankSum=0.736;QD=19.67;ReadPosRankSum=0.736	GT:AD:DP:GQ:MLPSAC:MLPSAF:PL	0/0/1/1/1/1:1,2:3:1:4:0.667:80,8,3,1,0,1,32	SG	648	No hit in this database		No hit in this database
Sp1_comp1006181_c0_seq1	206	.	A	T	31	.	DP=4;VDB=0.0151;AF1=0.5;AC1=1;DP4=1,1,1,1;MQ=38;FQ=27.1;PV4=1,1,0.48,0.21	GT:PL:GQ	0/1:61,0,55:57	Sp1_comp1006181_c0_seq1	206	.	A	T	54.98	PASS	AC=3;AF=0.500;AN=6;BaseQRankSum=1.026;DP=4;Dels=0.00;FS=0.000;HaplotypeScore=0.0000;MLEAC=3;MLEAF=0.500;MQ=60.00;MQ0=0;MQRankSum=1.026;QD=13.75;ReadPosRankSum=-1.026	GT:AD:DP:GQ:MLPSAC:MLPSAF:PL	0/0/0/1/1/1:2,2:4:1:3:0.500:76,5,1,0,1,5,68	SG	648	No hit in this database		No hit in this database
Sp1_comp1006181_c0_seq1	223	.	T	C	15.1	.	DP=5;VDB=0.0183;AF1=0.5;AC1=1;DP4=1,1,2,1;MQ=39;FQ=17.7;PV4=1,0.0018,1,1	GT:PL:GQ	0/1:45,0,55:47	Sp1_comp1006181_c0_seq1	223	.	T	C	100.82	PASS	AC=3;AF=0.500;AN=6;BaseQRankSum=1.231;DP=5;Dels=0.00;FS=0.000;HaplotypeScore=0.0000;MLEAC=3;MLEAF=0.500;MQ=60.00;MQ0=0;MQRankSum=-1.231;QD=20.16;ReadPosRankSum=0.358	GT:AD:DP:GQ:MLPSAC:MLPSAF:PL	0/0/0/1/1/1:2,3:5:0:3:0.500:122,10,3,0,0,3,68	SG	648	No hit in this database		No hit in this database
Sp1_comp1006181_c0_seq1	247	.	G	A	17.1	.	DP=5;VDB=0.0332;AF1=0.5032;AC1=1;DP4=1,0,2,1;MQ=38;FQ=-8.63;PV4=1,0,1,1	GT:PL:GQ	0/1:47,0,19:22	Sp1_comp1006181_c0_seq1	247	.	G	A	105.56	PASS	AC=4;AF=0.667;AN=6;BaseQRankSum=0.731;DP=5;Dels=0.00;FS=0.000;HaplotypeScore=0.0000;MLEAC=4;MLEAF=0.667;MQ=60.00;MQ0=0;MQRankSum=0.731;QD=21.11;ReadPosRankSum=0.731	GT:AD:DP:GQ:MLPSAC:MLPSAF:PL	0/0/1/1/1/1:1,4:5:0:4:0.667:127,14,6,2,0,0,29	SG	648	No hit in this database		No hit in this database
Sp1_comp1006181_c0_seq1	274	.	G	A	58	.	DP=5;VDB=0.0222;AF1=0.5;AC1=1;DP4=0,2,2,1;MQ=43;FQ=26;PV4=0.4,1,0.17,1	GT:PL:GQ	0/1:88,0,53:56	Sp1_comp1006181_c0_seq1	274	.	G	A	88.82	PASS	AC=3;AF=0.500;AN=6;BaseQRankSum=0.358;DP=5;Dels=0.00;FS=0.000;HaplotypeScore=0.0000;MLEAC=3;MLEAF=0.500;MQ=60.00;MQ0=0;MQRankSum=1.231;QD=17.76;ReadPosRankSum=1.231	GT:AD:DP:GQ:MLPSAC:MLPSAF:PL	0/0/0/1/1/1:2,3:5:0:3:0.500:110,10,3,0,0,3,69	SG	648	No hit in this database		No hit in this database
Sp1_comp1006181_c0_seq1	505	.	G	A	15.9	.	DP=2;VDB=0.0047;AF1=1;AC1=2;DP4=0,0,1,1;MQ=46;FQ=-33	GT:PL:GQ	1/1:47,6,0:10	Sp1_comp1006181_c0_seq1	505	.	G	A	62.71	PASS	AC=6;AF=1.00;AN=6;DP=4;Dels=0.00;FS=0.000;HaplotypeScore=0.0000;MLEAC=6;MLEAF=1.00;MQ=60.00;MQ0=0;QD=15.68	GT:AD:DP:GQ:MLPSAC:MLPSAF:PL	1/1/1/1/1/1:0,4:4:2:6:1.00:85,16,10,6,4,2,0	SG	648	No hit in this database		No hit in this database
Sp1_comp1006181_c0_seq1	70	.	G	C	59	.	DP=5;VDB=0.0334;AF1=0.5008;AC1=1;DP4=1,0,3,0;MQ=48;FQ=-4.12;PV4=1,1,0.026,1	GT:PL:GQ	0/1:89,0,25:28	Sp1_comp1006181_c0_seq1	70	.	G	C	113.16	PASS	AC=6;AF=1.00;AN=6;BaseQRankSum=0.731;DP=5;Dels=0.00;FS=0.000;HaplotypeScore=0.0000;MLEAC=6;MLEAF=1.00;MQ=60.00;MQ0=0;MQRankSum=0.731;QD=22.63;ReadPosRankSum=0.731	GT:AD:DP:GQ:MLPSAC:MLPSAF:PL	1/1/1/1/1/1:1,4:5:2:6:1.00:136,23,14,9,5,2,0	SG	648	No hit in this database		No hit in this database
Sp1_comp1006181_c0_seq1	400	.	A	G	64.71	PASS	AC=6;AF=1.00;AN=6;DP=2;Dels=0.00;FS=0.000;HaplotypeScore=0.0000;MLEAC=6;MLEAF=1.00;MQ=60.00;MQ0=0;QD=32.36	GT:AD:DP:GQ:MLPSAC:MLPSAF:PL	1/1/1/1/1/1:0,2:2:2:6:1.00:87,16,10,6,4,2,0											GATK	648	No hit in this database		No hit in this database
Sp1_comp1006181_c0_seq1	28	.	A	C	11.3	.	DP=3;VDB=0.0080;AF1=1;AC1=2;DP4=0,0,1,0;MQ=60;FQ=-30	GT:PL:GQ	1/1:41,3,0:5											SAM	648	No hit in this database		No hit in this database
Sp1_comp1006205_c0_seq1	131	.	T	C	50.92		AC=1;AF=0.167;AN=6;BaseQRankSum=0.519;DP=26;Dels=0.00;FS=1.545;HaplotypeScore=0.0000;MLEAC=1;MLEAF=0.167;MQ=55.08;MQ0=0;MQRankSum=-3.373;QD=1.96;ReadPosRankSum=0.934	GT:AD:DP:GQ:MLPSAC:MLPSAF:PL	0/0/0/0/0/1:15,11:26:6:1:0.167:76,0,6,19,42,84,2147483647											GATK	326	No hit in this database		No hit in this database
Sp1_comp1006205_c0_seq1	139	.	C	A	56.16	PASS	AC=1;AF=0.167;AN=6;BaseQRankSum=0.630;DP=25;Dels=0.00;FS=1.619;HaplotypeScore=0.0000;MLEAC=1;MLEAF=0.167;MQ=54.87;MQ0=0;MQRankSum=-2.600;QD=2.25;ReadPosRankSum=2.491	GT:AD:DP:GQ:MLPSAC:MLPSAF:PL	0/0/0/0/0/1:14,11:25:5:1:0.167:81,0,5,17,38,77,2147483647											GATK	326	No hit in this database		No hit in this database
Sp1_comp1006352_c0_seq1	19	.	C	G	9.53	.	DP=1;AF1=1;AC1=2;DP4=0,0,1,0;MQ=60;FQ=-30	GT:PL:GQ	1/1:39,3,0:5											SAM	467	No hit in this database		No hit in this database
Sp1_comp1006352_c0_seq1	322	.	G	A	7.8	.	DP=1;AF1=1;AC1=2;DP4=0,0,0,1;MQ=37;FQ=-30	GT:PL:GQ	1/1:37,3,0:4											SAM	467	No hit in this database		No hit in this database
Sp1_comp1006352_c0_seq1	330	.	T	A	7.8	.	DP=1;AF1=1;AC1=2;DP4=0,0,0,1;MQ=37;FQ=-30	GT:PL:GQ	1/1:37,3,0:4											SAM	467	No hit in this database		No hit in this database
Sp1_comp1006508_c0_seq1	134	.	T	C	30.8	.	DP=2;VDB=0.0037;AF1=1;AC1=2;DP4=0,0,1,1;MQ=54;FQ=-33	GT:PL:GQ	1/1:62,6,0:10	Sp1_comp1006508_c0_seq1	134	.	T	C	65.71	PASS	AC=6;AF=1.00;AN=6;DP=2;Dels=0.00;FS=0.000;HaplotypeScore=0.0000;MLEAC=6;MLEAF=1.00;MQ=60.00;MQ0=0;QD=32.86	GT:AD:DP:GQ:MLPSAC:MLPSAF:PL	1/1/1/1/1/1:0,2:2:2:6:1.00:88,16,10,6,4,2,0	SG	447	No hit in this database		No hit in this database
Sp1_comp1006508_c0_seq1	168	.	T	C	44.5	.	DP=4;VDB=0.0180;AF1=1;AC1=2;DP4=0,0,3,1;MQ=45;FQ=-39	GT:PL:GQ	1/1:77,12,0:21	Sp1_comp1006508_c0_seq1	168	.	T	C	140.4	PASS	AC=6;AF=1.00;AN=6;DP=4;Dels=0.00;FS=0.000;HaplotypeScore=0.0000;MLEAC=6;MLEAF=1.00;MQ=60.00;MQ0=0;QD=27.19	GT:AD:DP:GQ:MLPSAC:MLPSAF:PL	1/1/1/1/1/1:0,4:4:3:6:1.00:164,31,19,12,7,3,0	SG	447	No hit in this database		No hit in this database
Sp1_comp1006508_c0_seq1	242	.	C	T	100	.	DP=7;VDB=0.0216;AF1=1;AC1=2;DP4=0,0,4,3;MQ=46;FQ=-48	GT:PL:GQ	1/1:133,21,0:39	Sp1_comp1006508_c0_seq1	242	.	C	T	260.12	PASS	AC=6;AF=1.00;AN=6;DP=7;Dels=0.00;FS=0.000;HaplotypeScore=0.0000;MLEAC=6;MLEAF=1.00;MQ=60.00;MQ0=0;QD=28.68	GT:AD:DP:GQ:MLPSAC:MLPSAF:PL	1/1/1/1/1/1:0,7:7:6:6:1.00:285,54,33,21,12,6,0	SG	447	No hit in this database		No hit in this database
Sp1_comp1006508_c0_seq1	296	.	G	T	34	.	DP=7;VDB=0.0263;AF1=0.5;AC1=1;DP4=2,1,1,3;MQ=48;FQ=37;PV4=0.49,0.00026,1,0.37	GT:PL:GQ	0/1:64,0,94:67	Sp1_comp1006508_c0_seq1	296	.	G	T	82.12		AC=1;AF=0.167;AN=6;BaseQRankSum=-0.022;DP=119;Dels=0.00;FS=4.917;HaplotypeScore=14.5695;MLEAC=1;MLEAF=0.167;MQ=54.49;MQ0=0;MQRankSum=1.069;QD=0.69;ReadPosRankSum=-0.671	GT:AD:DP:GQ:MLPSAC:MLPSAF:PL	0/0/0/0/0/1:115,4:119:13:1:0.167:108,0,13,39,79,2147483647,2147483647	SG	447	No hit in this database		No hit in this database
Sp1_comp1006508_c0_seq1	239	.	G	T	30.82	LowQual	AC=1;AF=0.167;AN=6;BaseQRankSum=-0.572;DP=8;Dels=0.00;FS=0.000;HaplotypeScore=0.0000;MLEAC=1;MLEAF=0.167;MQ=60.00;MQ0=0;MQRankSum=-1.067;QD=3.85;ReadPosRankSum=-1.067	GT:AD:DP:GQ:MLPSAC:MLPSAF:PL	0/0/0/0/0/1:6,2:8:0:1:0.167:53,0,0,4,12,28,214											GATK	447	No hit in this database		No hit in this database
Sp1_comp1006508_c0_seq1	253	.	A	T	30.96	LowQual;	AC=1;AF=0.167;AN=6;BaseQRankSum=-2.248;DP=53;Dels=0.00;FS=6.046;HaplotypeScore=22.7714;MLEAC=1;MLEAF=0.167;MQ=55.12;MQ0=0;MQRankSum=-1.909;QD=0.58;ReadPosRankSum=-0.987	GT:AD:DP:GQ:MLPSAC:MLPSAF:PL	0/0/0/0/0/1:21,32:53:3:1:0.167:55,0,3,10,24,49,340											GATK	447	No hit in this database		No hit in this database
Sp1_comp1006508_c0_seq1	323	.	A	C	55.42		AC=1;AF=0.167;AN=6;BaseQRankSum=1.162;DP=55;Dels=0.00;FS=2.152;HaplotypeScore=4.9912;MLEAC=1;MLEAF=0.167;MQ=55.85;MQ0=0;MQRankSum=1.027;QD=1.01;ReadPosRankSum=-2.374	GT:AD:DP:GQ:MLPSAC:MLPSAF:PL	0/0/0/0/0/1:51,4:55:9:1:0.167:81,0,9,28,58,112,2147483647											GATK	447	No hit in this database		No hit in this database
Sp1_comp1006508_c0_seq1	398	.	T	G	853.96		AC=2;AF=0.333;AN=6;BaseQRankSum=2.796;DP=113;Dels=0.00;FS=0.745;HaplotypeScore=37.9883;MLEAC=2;MLEAF=0.333;MQ=59.47;MQ0=1;MQRankSum=-0.276;QD=7.56;ReadPosRankSum=0.890	GT:AD:DP:GQ:MLPSAC:MLPSAF:PL	0/0/0/0/1/1:73,40:113:19:2:0.333:880,19,0,28,99,2147483647,2147483647											GATK	447	No hit in this database		No hit in this database
Sp1_comp1006508_c0_seq1	406	.	A	T	1551.98		AC=3;AF=0.500;AN=6;BaseQRankSum=-0.540;DP=117;Dels=0.00;FS=0.700;HaplotypeScore=31.9898;MLEAC=3;MLEAF=0.500;MQ=59.75;MQ0=0;MQRankSum=0.787;QD=13.26;ReadPosRankSum=2.416	GT:AD:DP:GQ:MLPSAC:MLPSAF:PL	0/0/0/1/1/1:65,52:117:18:3:0.500:1578,101,18,0,27,122,2147483647											GATK	447	No hit in this database		No hit in this database
Sp1_comp1006508_c0_seq1	98	.	T	C	38.8	.	DP=2;VDB=0.0118;AF1=1;AC1=2;DP4=0,0,1,1;MQ=60;FQ=-33	GT:PL:GQ	1/1:70,6,0:10											SAM	447	No hit in this database		No hit in this database
Sp1_comp1006528_c0_seq1	115	.	G	A	222	.	DP=275;VDB=0.0345;AF1=1;AC1=2;DP4=0,0,141,117;MQ=44;FQ=-282	GT:PL:GQ	1/1:255,255,0:99	Sp1_comp1006528_c0_seq1	115	.	G	A	9278.9	PASS	AC=6;AF=1.00;AN=6;DP=243;Dels=0.00;FS=0.000;HaplotypeScore=1.6640;MLEAC=6;MLEAF=1.00;MQ=59.56;MQ0=0;QD=33.23	GT:AD:DP:GQ:MLPSAC:MLPSAF:PL	1/1/1/1/1/1:0,243:243:99:6:1.00:9305,1704,1045,659,386,173,0	SG	482	gi|460393119|ref|XP_004242159.1|	PREDICTED: tryptophan aminotransferase-related protein 2-like [Solanum lycopersicum]	AT4G24670.2	tryptophan aminotransferase related 2	Encodes a protein with similarity to the TAA1 trytophan aminotransferase involved in IAA biosynthesis. Double mutant analyses suggest that this protein is involved in regulating many aspects of plant growth and development from embryogenesis to flower formation and plays a role in ethylene-mediated signaling.	tryptophan aminotransferase related 2 (TAR2); FUNCTIONS IN: L-tryptophan:2-oxoglutarate aminotransferase activity, carbon-sulfur lyase activity, L-tryptophan:pyruvate aminotransferase activity; INVOLVED IN: in 12 processes; LOCATED IN: endomembrane system; EXPRESSED IN: 21 plant structures; EXPRESSED DURING: 13 growth stages; CONTAINS InterPro DOMAIN/s: Pyridoxal phosphate-dependent transferase, …
Sp1_comp1006528_c0_seq1	12	.	G	C	225	.	DP=170;VDB=0.0000;AF1=0.5;AC1=1;DP4=28,20,58,59;MQ=56;FQ=225;PV4=0.39,0.091,0.26,1	GT:PL:GQ	0/1:255,0,255:99	Sp1_comp1006528_c0_seq1	12	.	G	C	2786.94	PASS	AC=4;AF=0.667;AN=6;BaseQRankSum=1.133;DP=169;Dels=0.00;FS=0.000;HaplotypeScore=0.0000;MLEAC=4;MLEAF=0.667;MQ=58.32;MQ0=0;MQRankSum=-0.079;QD=16.49;ReadPosRankSum=1.713	GT:AD:DP:GQ:MLPSAC:MLPSAF:PL	0/0/1/1/1/1:60,109:169:21:4:0.667:2813,280,99,21,0,50,1360	SG	482	gi|460393119|ref|XP_004242159.1|	PREDICTED: tryptophan aminotransferase-related protein 2-like [Solanum lycopersicum]	AT4G24670.2	tryptophan aminotransferase related 2	Encodes a protein with similarity to the TAA1 trytophan aminotransferase involved in IAA biosynthesis. Double mutant analyses suggest that this protein is involved in regulating many aspects of plant growth and development from embryogenesis to flower formation and plays a role in ethylene-mediated signaling.	tryptophan aminotransferase related 2 (TAR2); FUNCTIONS IN: L-tryptophan:2-oxoglutarate aminotransferase activity, carbon-sulfur lyase activity, L-tryptophan:pyruvate aminotransferase activity; INVOLVED IN: in 12 processes; LOCATED IN: endomembrane system; EXPRESSED IN: 21 plant structures; EXPRESSED DURING: 13 growth stages; CONTAINS InterPro DOMAIN/s: Pyridoxal phosphate-dependent transferase, …
Sp1_comp1006528_c0_seq1	169	.	A	C	222	.	DP=343;VDB=0.0345;AF1=1;AC1=2;DP4=0,0,86,77;MQ=46;FQ=-282	GT:PL:GQ	1/1:255,255,0:99	Sp1_comp1006528_c0_seq1	169	.	A	C	9395.9	PASS	AC=6;AF=1.00;AN=6;DP=248;Dels=0.00;FS=0.000;HaplotypeScore=1.7297;MLEAC=6;MLEAF=1.00;MQ=59.90;MQ0=0;QD=28.51	GT:AD:DP:GQ:MLPSAC:MLPSAF:PL	1/1/1/1/1/1:0,248:248:99:6:1.00:9422,1828,1121,707,414,186,0	SG	482	gi|460393119|ref|XP_004242159.1|	PREDICTED: tryptophan aminotransferase-related protein 2-like [Solanum lycopersicum]	AT4G24670.2	tryptophan aminotransferase related 2	Encodes a protein with similarity to the TAA1 trytophan aminotransferase involved in IAA biosynthesis. Double mutant analyses suggest that this protein is involved in regulating many aspects of plant growth and development from embryogenesis to flower formation and plays a role in ethylene-mediated signaling.	tryptophan aminotransferase related 2 (TAR2); FUNCTIONS IN: L-tryptophan:2-oxoglutarate aminotransferase activity, carbon-sulfur lyase activity, L-tryptophan:pyruvate aminotransferase activity; INVOLVED IN: in 12 processes; LOCATED IN: endomembrane system; EXPRESSED IN: 21 plant structures; EXPRESSED DURING: 13 growth stages; CONTAINS InterPro DOMAIN/s: Pyridoxal phosphate-dependent transferase, …
Sp1_comp1006528_c0_seq1	216	.	G	T	137	.	DP=417;VDB=0.0399;AF1=0.5;AC1=1;DP4=103,93,79,65;MQ=46;FQ=140;PV4=0.74,4.4e-104,7.7e-07,1	GT:PL:GQ	0/1:167,0,255:99	Sp1_comp1006528_c0_seq1	216	.	G	T	4016.9	PASS	AC=3;AF=0.500;AN=6;BaseQRankSum=-0.560;DP=250;Dels=0.00;FS=5.103;HaplotypeScore=0.9989;MLEAC=3;MLEAF=0.500;MQ=59.69;MQ0=0;MQRankSum=-1.112;QD=16.07;ReadPosRankSum=1.279	GT:AD:DP:GQ:MLPSAC:MLPSAF:PL	0/0/0/1/1/1:117,133:250:56:3:0.500:4043,300,62,0,56,286,2147483647	SG	482	gi|460393119|ref|XP_004242159.1|	PREDICTED: tryptophan aminotransferase-related protein 2-like [Solanum lycopersicum]	AT4G24670.2	tryptophan aminotransferase related 2	Encodes a protein with similarity to the TAA1 trytophan aminotransferase involved in IAA biosynthesis. Double mutant analyses suggest that this protein is involved in regulating many aspects of plant growth and development from embryogenesis to flower formation and plays a role in ethylene-mediated signaling.	tryptophan aminotransferase related 2 (TAR2); FUNCTIONS IN: L-tryptophan:2-oxoglutarate aminotransferase activity, carbon-sulfur lyase activity, L-tryptophan:pyruvate aminotransferase activity; INVOLVED IN: in 12 processes; LOCATED IN: endomembrane system; EXPRESSED IN: 21 plant structures; EXPRESSED DURING: 13 growth stages; CONTAINS InterPro DOMAIN/s: Pyridoxal phosphate-dependent transferase, …
Sp1_comp1006528_c0_seq1	250	.	T	C	222	.	DP=393;VDB=0.0392;AF1=1;AC1=2;DP4=0,0,108,156;MQ=42;FQ=-282	GT:PL:GQ	1/1:255,255,0:99	Sp1_comp1006528_c0_seq1	250	.	T	C	8950.9	PASS	AC=6;AF=1.00;AN=6;DP=250;Dels=0.00;FS=0.000;HaplotypeScore=4.1802;MLEAC=6;MLEAF=1.00;MQ=60.00;MQ0=0;QD=33.08	GT:AD:DP:GQ:MLPSAC:MLPSAF:PL	1/1/1/1/1/1:0,249:250:99:6:1.00:8977,1735,1064,671,393,177,0	SG	482	gi|460393119|ref|XP_004242159.1|	PREDICTED: tryptophan aminotransferase-related protein 2-like [Solanum lycopersicum]	AT4G24670.2	tryptophan aminotransferase related 2	Encodes a protein with similarity to the TAA1 trytophan aminotransferase involved in IAA biosynthesis. Double mutant analyses suggest that this protein is involved in regulating many aspects of plant growth and development from embryogenesis to flower formation and plays a role in ethylene-mediated signaling.	tryptophan aminotransferase related 2 (TAR2); FUNCTIONS IN: L-tryptophan:2-oxoglutarate aminotransferase activity, carbon-sulfur lyase activity, L-tryptophan:pyruvate aminotransferase activity; INVOLVED IN: in 12 processes; LOCATED IN: endomembrane system; EXPRESSED IN: 21 plant structures; EXPRESSED DURING: 13 growth stages; CONTAINS InterPro DOMAIN/s: Pyridoxal phosphate-dependent transferase, …
Sp1_comp1006528_c0_seq1	26	.	A	C	225	.	DP=198;VDB=0.0004;AF1=0.5;AC1=1;DP4=36,22,69,68;MQ=54;FQ=225;PV4=0.16,0.37,1,1	GT:PL:GQ	0/1:255,0,255:99	Sp1_comp1006528_c0_seq1	26	.	A	C	3350.91	PASS	AC=4;AF=0.667;AN=6;BaseQRankSum=0.851;DP=194;Dels=0.00;FS=0.000;HaplotypeScore=5.3187;MLEAC=4;MLEAF=0.667;MQ=58.54;MQ0=0;MQRankSum=-0.718;QD=17.27;ReadPosRankSum=0.938	GT:AD:DP:GQ:MLPSAC:MLPSAF:PL	0/0/1/1/1/1:69,125:194:26:4:0.667:3377,347,123,26,0,60,2147483647	SG	482	gi|460393119|ref|XP_004242159.1|	PREDICTED: tryptophan aminotransferase-related protein 2-like [Solanum lycopersicum]	AT4G24670.2	tryptophan aminotransferase related 2	Encodes a protein with similarity to the TAA1 trytophan aminotransferase involved in IAA biosynthesis. Double mutant analyses suggest that this protein is involved in regulating many aspects of plant growth and development from embryogenesis to flower formation and plays a role in ethylene-mediated signaling.	tryptophan aminotransferase related 2 (TAR2); FUNCTIONS IN: L-tryptophan:2-oxoglutarate aminotransferase activity, carbon-sulfur lyase activity, L-tryptophan:pyruvate aminotransferase activity; INVOLVED IN: in 12 processes; LOCATED IN: endomembrane system; EXPRESSED IN: 21 plant structures; EXPRESSED DURING: 13 growth stages; CONTAINS InterPro DOMAIN/s: Pyridoxal phosphate-dependent transferase, …
Sp1_comp1006528_c0_seq1	260	.	G	A	222	.	DP=380;VDB=0.0365;AF1=1;AC1=2;DP4=0,0,90,138;MQ=41;FQ=-282	GT:PL:GQ	1/1:255,255,0:99	Sp1_comp1006528_c0_seq1	260	.	G	A	9576.9	PASS	AC=6;AF=1.00;AN=6;DP=248;Dels=0.00;FS=0.000;HaplotypeScore=3.2014;MLEAC=6;MLEAF=1.00;MQ=60.00;MQ0=0;QD=24.36	GT:AD:DP:GQ:MLPSAC:MLPSAF:PL	1/1/1/1/1/1:0,248:248:99:6:1.00:9603,1820,1116,704,412,185,0	SG	482	gi|460393119|ref|XP_004242159.1|	PREDICTED: tryptophan aminotransferase-related protein 2-like [Solanum lycopersicum]	AT4G24670.2	tryptophan aminotransferase related 2	Encodes a protein with similarity to the TAA1 trytophan aminotransferase involved in IAA biosynthesis. Double mutant analyses suggest that this protein is involved in regulating many aspects of plant growth and development from embryogenesis to flower formation and plays a role in ethylene-mediated signaling.	tryptophan aminotransferase related 2 (TAR2); FUNCTIONS IN: L-tryptophan:2-oxoglutarate aminotransferase activity, carbon-sulfur lyase activity, L-tryptophan:pyruvate aminotransferase activity; INVOLVED IN: in 12 processes; LOCATED IN: endomembrane system; EXPRESSED IN: 21 plant structures; EXPRESSED DURING: 13 growth stages; CONTAINS InterPro DOMAIN/s: Pyridoxal phosphate-dependent transferase, …
Sp1_comp1006528_c0_seq1	271	.	A	C	222	.	DP=410;VDB=0.0392;AF1=1;AC1=2;DP4=0,0,153,214;MQ=42;FQ=-282	GT:PL:GQ	1/1:255,255,0:99	Sp1_comp1006528_c0_seq1	271	.	A	C	9195.9	PASS	AC=6;AF=1.00;AN=6;BaseQRankSum=1.718;DP=250;Dels=0.00;FS=0.000;HaplotypeScore=0.8321;MLEAC=6;MLEAF=1.00;MQ=59.89;MQ0=0;MQRankSum=0.084;QD=30.61;ReadPosRankSum=-0.992	GT:AD:DP:GQ:MLPSAC:MLPSAF:PL	1/1/1/1/1/1:1,249:250:99:6:1.00:9222,1765,1083,683,400,180,0	SG	482	gi|460393119|ref|XP_004242159.1|	PREDICTED: tryptophan aminotransferase-related protein 2-like [Solanum lycopersicum]	AT4G24670.2	tryptophan aminotransferase related 2	Encodes a protein with similarity to the TAA1 trytophan aminotransferase involved in IAA biosynthesis. Double mutant analyses suggest that this protein is involved in regulating many aspects of plant growth and development from embryogenesis to flower formation and plays a role in ethylene-mediated signaling.	tryptophan aminotransferase related 2 (TAR2); FUNCTIONS IN: L-tryptophan:2-oxoglutarate aminotransferase activity, carbon-sulfur lyase activity, L-tryptophan:pyruvate aminotransferase activity; INVOLVED IN: in 12 processes; LOCATED IN: endomembrane system; EXPRESSED IN: 21 plant structures; EXPRESSED DURING: 13 growth stages; CONTAINS InterPro DOMAIN/s: Pyridoxal phosphate-dependent transferase, …
Sp1_comp1006622_c0_seq1	117	.	G	C	62	.	DP=20;VDB=0.0322;AF1=0.5;AC1=1;DP4=8,5,3,2;MQ=47;FQ=65;PV4=1,0.027,0.42,1	GT:PL:GQ	0/1:92,0,255:95	Sp1_comp1006622_c0_seq1	117	.	G	C	173.58	PASS	AC=2;AF=0.333;AN=6;BaseQRankSum=-0.784;DP=20;Dels=0.00;FS=2.128;HaplotypeScore=3.9987;MLEAC=2;MLEAF=0.333;MQ=60.00;MQ0=0;MQRankSum=-0.041;QD=8.68;ReadPosRankSum=-0.701	GT:AD:DP:GQ:MLPSAC:MLPSAF:PL	0/0/0/0/1/1:14,6:20:2:2:0.333:197,8,0,2,12,36,375	SG	425	No hit in this database		No hit in this database
Sp1_comp1006622_c0_seq1	128	.	C	A	129	.	DP=24;VDB=0.0380;AF1=0.5;AC1=1;DP4=11,5,3,5;MQ=47;FQ=132;PV4=0.2,0.48,0.0018,1	GT:PL:GQ	0/1:159,0,255:99	Sp1_comp1006622_c0_seq1	128	.	C	A	213.53	PASS	AC=2;AF=0.333;AN=6;BaseQRankSum=0.161;DP=23;Dels=0.00;FS=7.464;HaplotypeScore=0.0000;MLEAC=2;MLEAF=0.333;MQ=60.00;MQ0=0;MQRankSum=1.130;QD=9.28;ReadPosRankSum=0.613	GT:AD:DP:GQ:MLPSAC:MLPSAF:PL	0/0/0/0/1/1:15,8:23:6:2:0.333:238,7,0,6,24,62,2147483647	SG	425	No hit in this database		No hit in this database
Sp1_comp1006622_c0_seq1	229	.	G	A	120	.	DP=31;VDB=0.0380;AF1=0.5;AC1=1;DP4=6,8,11,5;MQ=49;FQ=123;PV4=0.27,1.9e-15,0.08,1	GT:PL:GQ	0/1:150,0,255:99	Sp1_comp1006622_c0_seq1	229	.	G	A	634.14	PASS	AC=3;AF=0.500;AN=6;BaseQRankSum=-1.184;DP=33;Dels=0.00;FS=5.170;HaplotypeScore=0.0000;MLEAC=3;MLEAF=0.500;MQ=60.00;MQ0=0;MQRankSum=0.200;QD=19.22;ReadPosRankSum=0.091	GT:AD:DP:GQ:MLPSAC:MLPSAF:PL	0/0/0/1/1/1:14,19:33:2:3:0.500:658,55,14,0,2,27,508	SG	425	No hit in this database		No hit in this database
Sp1_comp1006622_c0_seq1	114	.	C	T	32.95	LowQual;	AC=1;AF=0.167;AN=6;BaseQRankSum=1.475;DP=18;Dels=0.00;FS=0.000;HaplotypeScore=3.9987;MLEAC=1;MLEAF=0.167;MQ=60.00;MQ0=0;MQRankSum=-1.194;QD=1.83;ReadPosRankSum=-0.070	GT:AD:DP:GQ:MLPSAC:MLPSAF:PL	0/0/0/0/0/1:16,2:18:6:1:0.167:58,0,6,17,36,70,2147483647											GATK	425	No hit in this database		No hit in this database
Sp1_comp1006622_c0_seq1	116	.	T	C	103.92	PASS	AC=2;AF=0.333;AN=6;BaseQRankSum=-0.350;DP=19;Dels=0.00;FS=0.000;HaplotypeScore=3.9987;MLEAC=2;MLEAF=0.333;MQ=60.00;MQ0=0;MQRankSum=0.950;QD=5.47;ReadPosRankSum=0.350	GT:AD:DP:GQ:MLPSAC:MLPSAF:PL	0/0/0/0/1/1:15,4:19:1:2:0.333:127,1,0,7,21,50,420											GATK	425	No hit in this database		No hit in this database
Sp1_comp1006622_c0_seq1	173	.	T	C	271.04	PASS	AC=2;AF=0.333;AN=6;BaseQRankSum=-0.588;DP=31;Dels=0.00;FS=1.630;HaplotypeScore=0.0000;MLEAC=2;MLEAF=0.333;MQ=60.00;MQ0=0;MQRankSum=-0.588;QD=8.74;ReadPosRankSum=0.136	GT:AD:DP:GQ:MLPSAC:MLPSAF:PL	0/0/0/0/1/1:22,9:31:7:2:0.333:296,7,0,10,36,91,2147483647											GATK	425	No hit in this database		No hit in this database
Sp1_comp1006622_c0_seq1	266	.	C	G	89.92	PASS	AC=1;AF=0.167;AN=6;BaseQRankSum=0.625;DP=43;Dels=0.00;FS=0.000;HaplotypeScore=0.9832;MLEAC=1;MLEAF=0.167;MQ=60.00;MQ0=0;MQRankSum=0.360;QD=2.09;ReadPosRankSum=-0.208	GT:AD:DP:GQ:MLPSAC:MLPSAF:PL	0/0/0/0/0/1:38,5:43:25:1:0.167:116,0,25,65,2147483647,2147483647,2147483647											GATK	425	No hit in this database		No hit in this database
Sp1_comp1006622_c0_seq1	308	.	A	G	191	.	DP=34;VDB=0.0365;AF1=0.5;AC1=1;DP4=10,10,5,6;MQ=46;FQ=194;PV4=1,1,0.016,1	GT:PL:GQ	0/1:221,0,255:99											SAM	425	No hit in this database		No hit in this database
Sp1_comp1006622_c0_seq1	53	.	G	A	38	.	DP=6;VDB=0.0000;AF1=0.5;AC1=1;DP4=3,0,3,0;MQ=50;FQ=41;PV4=1,0.11,0.14,0.19	GT:PL:GQ	0/1:68,0,87:71											SAM	425	No hit in this database		No hit in this database
Sp1_comp1006622_c0_seq1	56	.	G	A	52	.	DP=7;VDB=0.0005;AF1=0.5;AC1=1;DP4=3,0,4,0;MQ=49;FQ=52.9;PV4=1,0.068,0.12,0.13	GT:PL:GQ	0/1:82,0,84:83											SAM	425	No hit in this database		No hit in this database
Sp1_comp1006664_c0_seq1	121	.	T	C	25	.	DP=4;VDB=0.0183;AF1=0.5003;AC1=1;DP4=1,0,1,2;MQ=47;FQ=4.13;PV4=1,0.0093,1,0.33	GT:PL:GQ	0/1:55,0,29:32	Sp1_comp1006664_c0_seq1	121	.	T	C	97.56	PASS	AC=4;AF=0.667;AN=6;BaseQRankSum=-0.727;DP=4;Dels=0.00;FS=0.000;HaplotypeScore=0.0000;MLEAC=4;MLEAF=0.667;MQ=60.00;MQ0=0;MQRankSum=-0.727;QD=24.39;ReadPosRankSum=-0.727	GT:AD:DP:GQ:MLPSAC:MLPSAF:PL	0/0/1/1/1/1:1,3:4:0:4:0.667:119,14,6,2,0,0,36	SG	218	No hit in this database		No hit in this database
Sp1_comp1006668_c0_seq1	114	.	G	A	50	.	DP=9;VDB=0.0211;AF1=0.5;AC1=1;DP4=3,3,1,2;MQ=48;FQ=53;PV4=1,1,0.13,1	GT:PL:GQ	0/1:80,0,155:83	Sp1_comp1006668_c0_seq1	114	.	G	A	43.75	LowQual	AC=2;AF=0.333;AN=6;BaseQRankSum=0.922;DP=7;Dels=0.00;FS=0.000;HaplotypeScore=1.9912;MLEAC=2;MLEAF=0.333;MQ=60.00;MQ0=0;MQRankSum=0.922;QD=6.25;ReadPosRankSum=0.922	GT:AD:DP:GQ:MLPSAC:MLPSAF:PL	0/0/0/0/1/1:5,2:7:1:2:0.333:66,1,0,3,9,22,177	SG	244	No hit in this database		No hit in this database
Sp1_comp1006668_c0_seq1	152	.	T	C	8.64	.	DP=7;VDB=0.0153;AF1=0.5;AC1=1;DP4=2,2,0,2;MQ=47;FQ=11.3;PV4=0.47,0.026,0.0012,1	GT:PL:GQ	0/1:38,0,125:40	Sp1_comp1006668_c0_seq1	152	.	T	C	46.22	LowQual	AC=2;AF=0.333;AN=6;BaseQRankSum=0.000;DP=6;Dels=0.00;FS=0.000;HaplotypeScore=3.9651;MLEAC=2;MLEAF=0.333;MQ=60.00;MQ0=0;MQRankSum=0.720;QD=7.70;ReadPosRankSum=0.720	GT:AD:DP:GQ:MLPSAC:MLPSAF:PL	0/0/0/0/1/1:4,2:6:1:2:0.333:68,2,0,1,6,16,150	SG	244	No hit in this database		No hit in this database
Sp1_comp1006668_c0_seq1	26	.	T	A	109	.	DP=4;VDB=0.0003;AF1=1;AC1=2;DP4=0,0,1,3;MQ=60;FQ=-39	GT:PL:GQ	1/1:141,12,0:21	Sp1_comp1006668_c0_seq1	26	.	T	A	128.4	PASS	AC=6;AF=1.00;AN=6;DP=5;Dels=0.00;FS=0.000;HaplotypeScore=0.0000;MLEAC=6;MLEAF=1.00;MQ=60.00;MQ0=0;QD=25.68	GT:AD:DP:GQ:MLPSAC:MLPSAF:PL	1/1/1/1/1/1:0,5:5:3:6:1.00:152,31,19,12,7,3,0	SG	244	No hit in this database		No hit in this database
Sp1_comp1006668_c0_seq1	175	.	G	A	48.22	LowQual	AC=2;AF=0.333;AN=6;BaseQRankSum=0.720;DP=6;Dels=0.00;FS=0.000;HaplotypeScore=0.9734;MLEAC=2;MLEAF=0.333;MQ=60.00;MQ0=0;MQRankSum=-0.720;QD=8.04;ReadPosRankSum=-0.720	GT:AD:DP:GQ:MLPSAC:MLPSAF:PL	0/0/0/0/1/1:4,2:6:1:2:0.333:70,2,0,1,6,16,149											GATK	244	No hit in this database		No hit in this database
Sp1_comp1006668_c0_seq1	48	.	T	G	29	.	DP=8;VDB=0.0000;AF1=0.5;AC1=1;DP4=3,2,0,3;MQ=55;FQ=32;PV4=0.2,0.033,1,0.052	GT:PL:GQ	0/1:59,0,138:62											SAM	244	No hit in this database		No hit in this database
Sp1_comp1006799_c0_seq1	100	.	C	T	11.3	.	DP=1;AF1=1;AC1=2;DP4=0,0,1,0;MQ=60;FQ=-30	GT:PL:GQ	1/1:41,3,0:5											SAM	212	gi|470147115|ref|XP_004309162.1|	PREDICTED: inorganic phosphate transporter 1-11-like [Fragaria vesca subsp. vesca]	AT2G32830.1	phosphate transporter 1;5	Encodes Pht1;5, a member of the Pht1 family of phosphate transporters which include: Pht1;1/At5g43350, Pht1;2/At5g43370, Pht1;3/At5g43360, Pht1;4/At2g38940, Pht1;5/At2g32830, Pht1;6/At5g43340, Pht1;7/At3g54700, Pht1;8/At1g20860, Pht1;9/At1g76430 (Plant Journal 2002, 31:341).	phosphate transporter 1;5 (PHT1;5); FUNCTIONS IN: phosphate transmembrane transporter activity, inorganic phosphate transmembrane transporter activity; INVOLVED IN: transport, phosphate transport, transmembrane transport; LOCATED IN: integral to membrane; EXPRESSED IN: stem, stamen; EXPRESSED DURING: 4 anthesis; CONTAINS InterPro DOMAIN/s: Major facilitator superfamily (InterPro:IPR020846), Gener…
Sp1_comp1006799_c0_seq1	130	.	A	G	6.2	.	DP=1;AF1=1;AC1=2;DP4=0,0,1,0;MQ=60;FQ=-30	GT:PL:GQ	1/1:35,3,0:4											SAM	212	gi|470147115|ref|XP_004309162.1|	PREDICTED: inorganic phosphate transporter 1-11-like [Fragaria vesca subsp. vesca]	AT2G32830.1	phosphate transporter 1;5	Encodes Pht1;5, a member of the Pht1 family of phosphate transporters which include: Pht1;1/At5g43350, Pht1;2/At5g43370, Pht1;3/At5g43360, Pht1;4/At2g38940, Pht1;5/At2g32830, Pht1;6/At5g43340, Pht1;7/At3g54700, Pht1;8/At1g20860, Pht1;9/At1g76430 (Plant Journal 2002, 31:341).	phosphate transporter 1;5 (PHT1;5); FUNCTIONS IN: phosphate transmembrane transporter activity, inorganic phosphate transmembrane transporter activity; INVOLVED IN: transport, phosphate transport, transmembrane transport; LOCATED IN: integral to membrane; EXPRESSED IN: stem, stamen; EXPRESSED DURING: 4 anthesis; CONTAINS InterPro DOMAIN/s: Major facilitator superfamily (InterPro:IPR020846), Gener…
Sp1_comp1006799_c0_seq1	70	.	C	T	44.8	.	DP=2;VDB=0.0078;AF1=1;AC1=2;DP4=0,0,1,1;MQ=60;FQ=-33	GT:PL:GQ	1/1:76,6,0:10											SAM	212	gi|470147115|ref|XP_004309162.1|	PREDICTED: inorganic phosphate transporter 1-11-like [Fragaria vesca subsp. vesca]	AT2G32830.1	phosphate transporter 1;5	Encodes Pht1;5, a member of the Pht1 family of phosphate transporters which include: Pht1;1/At5g43350, Pht1;2/At5g43370, Pht1;3/At5g43360, Pht1;4/At2g38940, Pht1;5/At2g32830, Pht1;6/At5g43340, Pht1;7/At3g54700, Pht1;8/At1g20860, Pht1;9/At1g76430 (Plant Journal 2002, 31:341).	phosphate transporter 1;5 (PHT1;5); FUNCTIONS IN: phosphate transmembrane transporter activity, inorganic phosphate transmembrane transporter activity; INVOLVED IN: transport, phosphate transport, transmembrane transport; LOCATED IN: integral to membrane; EXPRESSED IN: stem, stamen; EXPRESSED DURING: 4 anthesis; CONTAINS InterPro DOMAIN/s: Major facilitator superfamily (InterPro:IPR020846), Gener…
Sp1_comp1006799_c0_seq1	82	.	A	G	11.3	.	DP=1;AF1=1;AC1=2;DP4=0,0,1,0;MQ=60;FQ=-30	GT:PL:GQ	1/1:41,3,0:5											SAM	212	gi|470147115|ref|XP_004309162.1|	PREDICTED: inorganic phosphate transporter 1-11-like [Fragaria vesca subsp. vesca]	AT2G32830.1	phosphate transporter 1;5	Encodes Pht1;5, a member of the Pht1 family of phosphate transporters which include: Pht1;1/At5g43350, Pht1;2/At5g43370, Pht1;3/At5g43360, Pht1;4/At2g38940, Pht1;5/At2g32830, Pht1;6/At5g43340, Pht1;7/At3g54700, Pht1;8/At1g20860, Pht1;9/At1g76430 (Plant Journal 2002, 31:341).	phosphate transporter 1;5 (PHT1;5); FUNCTIONS IN: phosphate transmembrane transporter activity, inorganic phosphate transmembrane transporter activity; INVOLVED IN: transport, phosphate transport, transmembrane transport; LOCATED IN: integral to membrane; EXPRESSED IN: stem, stamen; EXPRESSED DURING: 4 anthesis; CONTAINS InterPro DOMAIN/s: Major facilitator superfamily (InterPro:IPR020846), Gener…
Sp1_comp1006799_c0_seq1	88	.	T	A	10.4	.	DP=1;AF1=1;AC1=2;DP4=0,0,1,0;MQ=60;FQ=-30	GT:PL:GQ	1/1:40,3,0:5											SAM	212	gi|470147115|ref|XP_004309162.1|	PREDICTED: inorganic phosphate transporter 1-11-like [Fragaria vesca subsp. vesca]	AT2G32830.1	phosphate transporter 1;5	Encodes Pht1;5, a member of the Pht1 family of phosphate transporters which include: Pht1;1/At5g43350, Pht1;2/At5g43370, Pht1;3/At5g43360, Pht1;4/At2g38940, Pht1;5/At2g32830, Pht1;6/At5g43340, Pht1;7/At3g54700, Pht1;8/At1g20860, Pht1;9/At1g76430 (Plant Journal 2002, 31:341).	phosphate transporter 1;5 (PHT1;5); FUNCTIONS IN: phosphate transmembrane transporter activity, inorganic phosphate transmembrane transporter activity; INVOLVED IN: transport, phosphate transport, transmembrane transport; LOCATED IN: integral to membrane; EXPRESSED IN: stem, stamen; EXPRESSED DURING: 4 anthesis; CONTAINS InterPro DOMAIN/s: Major facilitator superfamily (InterPro:IPR020846), Gener…
Sp1_comp1006843_c0_seq1	119	.	T	A	52	.	DP=3;VDB=0.0020;AF1=1;AC1=2;DP4=0,0,2,1;MQ=41;FQ=-36	GT:PL:GQ	1/1:84,9,0:16											SAM	428	gi|268532372|ref|XP_002631314.1|	C. briggsae CBR-LDH-1 protein [Caenorhabditis briggsae]	AT4G17260.1	Lactate/malate dehydrogenase family protein		Lactate/malate dehydrogenase family protein; FUNCTIONS IN: in 6 functions; INVOLVED IN: response to salt stress, response to abscisic acid stimulus; LOCATED IN: plasma membrane; EXPRESSED IN: 24 plant structures; EXPRESSED DURING: 13 growth stages; CONTAINS InterPro DOMAIN/s: L-lactate dehydrogenase (InterPro:IPR011304), Lactate/malate dehydrogenase, C-terminal (InterPro:IPR022383), NAD(P)-bindin…
Sp1_comp1006843_c0_seq1	127	.	G	C	62	.	DP=3;VDB=0.0020;AF1=1;AC1=2;DP4=0,0,2,1;MQ=41;FQ=-36	GT:PL:GQ	1/1:94,9,0:16											SAM	428	gi|268532372|ref|XP_002631314.1|	C. briggsae CBR-LDH-1 protein [Caenorhabditis briggsae]	AT4G17260.1	Lactate/malate dehydrogenase family protein		Lactate/malate dehydrogenase family protein; FUNCTIONS IN: in 6 functions; INVOLVED IN: response to salt stress, response to abscisic acid stimulus; LOCATED IN: plasma membrane; EXPRESSED IN: 24 plant structures; EXPRESSED DURING: 13 growth stages; CONTAINS InterPro DOMAIN/s: L-lactate dehydrogenase (InterPro:IPR011304), Lactate/malate dehydrogenase, C-terminal (InterPro:IPR022383), NAD(P)-bindin…
Sp1_comp1006843_c0_seq1	130	.	A	C	48	.	DP=3;VDB=0.0020;AF1=1;AC1=2;DP4=0,0,2,1;MQ=41;FQ=-36	GT:PL:GQ	1/1:80,9,0:16											SAM	428	gi|268532372|ref|XP_002631314.1|	C. briggsae CBR-LDH-1 protein [Caenorhabditis briggsae]	AT4G17260.1	Lactate/malate dehydrogenase family protein		Lactate/malate dehydrogenase family protein; FUNCTIONS IN: in 6 functions; INVOLVED IN: response to salt stress, response to abscisic acid stimulus; LOCATED IN: plasma membrane; EXPRESSED IN: 24 plant structures; EXPRESSED DURING: 13 growth stages; CONTAINS InterPro DOMAIN/s: L-lactate dehydrogenase (InterPro:IPR011304), Lactate/malate dehydrogenase, C-terminal (InterPro:IPR022383), NAD(P)-bindin…
[truncated: 103,194 more rows]
