# Supplementary material for: Comparative analysis of the root transcriptomes of cultivated sweetpotato (Ipomoea batatas [L.] Lam) and its wild ancestor (Ipomoea trifida [Kunth] G. Don)
Source: BMC Plant Biol. 2017 Jan 13;17:9. doi: 10.1186/s12870-016-0950-x (PMC5234144; doi:10.1186/s12870-016-0950-x)
Supplement: Additional file 12: — SNPs identified in I. trifida (Sp2). (ZIP 89.7 MB) [file 12870_2016_950_MOESM12_ESM.zip › Add. file 12-6. SNPs identified in It (Sp2).xlsx]

## Sheet: Sheet1
																						Blastx results from nr blast		Blastx results from Arabidopsis (TAIR10) database				OrthoMCL
Contig ID	POS	ID	REF	ALT	QUAL	FILTER	INFO1	INFO2	INFO3	Contig ID	POS	ID	REF	ALT	QUAL	FILTER	INFO4	INFO5	INFO6	SG/GATK/SAM	Lengths	Hit ID	Hit Description	Arabidopsis_HitID	Arabidopsis_Hit_ShortDescription	Arabidopsis_Hit_CuratorSummary	Arabidopsis_Hit_Computational_description	OrthoMCL_paralogs	OrthoMCLorthologs
Sp2_comp156877_c3_seq2	159	.	G	A	163.9		AC=1;AF=0.167;AN=6;BaseQRankSum=-0.950;DP=234;Dels=0.00;FS=0.000;HaplotypeScore=143.6401;MLEAC=1;MLEAF=0.167;MQ=53.74;MQ0=3;MQRankSum=2.173;QD=0.70;ReadPosRankSum=-0.603	GT:AD:DP:GQ:MLPSAC:MLPSAF:PL	0/0/0/0/0/1:223,9:234:99:1:0.167:190,0,107,2147483647,2147483647,2147483647,2147483647											GATK	801	No hit in this database		No hit in this database
Sp2_comp156877_c3_seq2	162	.	G	A	40.9	LowQual;	AC=1;AF=0.167;AN=6;BaseQRankSum=2.353;DP=235;Dels=0.00;FS=0.000;HaplotypeScore=155.5243;MLEAC=1;MLEAF=0.167;MQ=53.71;MQ0=2;MQRankSum=0.239;QD=0.17;ReadPosRankSum=1.508	GT:AD:DP:GQ:MLPSAC:MLPSAF:PL	0/0/0/0/0/1:227,6:235:67:1:0.167:67,0,122,2147483647,2147483647,2147483647,2147483647											GATK	801	No hit in this database		No hit in this database
Sp2_comp156877_c3_seq2	172	.	G	A	73.9		AC=1;AF=0.167;AN=6;BaseQRankSum=-0.257;DP=248;Dels=0.00;FS=0.000;HaplotypeScore=102.9762;MLEAC=1;MLEAF=0.167;MQ=51.84;MQ0=3;MQRankSum=1.503;QD=0.30;ReadPosRankSum=1.457	GT:AD:DP:GQ:MLPSAC:MLPSAF:PL	0/0/0/0/0/1:234,11:247:99:1:0.167:100,0,121,2147483647,2147483647,2147483647,2147483647											GATK	801	No hit in this database		No hit in this database
Sp2_comp156877_c3_seq2	177	.	C	T	35.9	LowQual;	AC=1;AF=0.167;AN=6;BaseQRankSum=1.846;DP=250;Dels=0.00;FS=1.706;HaplotypeScore=107.1855;MLEAC=1;MLEAF=0.167;MQ=50.97;MQ0=3;MQRankSum=2.983;QD=0.14;ReadPosRankSum=2.406	GT:AD:DP:GQ:MLPSAC:MLPSAF:PL	0/0/0/0/0/1:243,7:250:62:1:0.167:62,0,129,2147483647,2147483647,2147483647,2147483647											GATK	801	No hit in this database		No hit in this database
Sp2_comp156877_c3_seq2	203	.	G	A	98.9		AC=1;AF=0.167;AN=6;BaseQRankSum=-1.772;DP=148;Dels=0.00;FS=9.582;HaplotypeScore=50.6174;MLEAC=1;MLEAF=0.167;MQ=52.83;MQ0=1;MQRankSum=-0.841;QD=0.67;ReadPosRankSum=-1.789	GT:AD:DP:GQ:MLPSAC:MLPSAF:PL	0/0/0/0/0/1:139,9:148:77:1:0.167:125,0,77,2147483647,2147483647,2147483647,2147483647											GATK	801	No hit in this database		No hit in this database
Sp2_comp156877_c3_seq2	30	.	A	G	272.73		AC=3;AF=0.500;AN=6;BaseQRankSum=-0.996;DP=95;Dels=0.00;FS=1.137;HaplotypeScore=24.3478;MLEAC=3;MLEAF=0.500;MQ=43.44;MQ0=2;MQRankSum=1.248;QD=2.87;ReadPosRankSum=-3.224	GT:AD:DP:GQ:MLPSAC:MLPSAF:PL	0/0/0/1/1/1:42,53:95:1:3:0.500:296,37,10,0,1,16,294											GATK	801	No hit in this database		No hit in this database
Sp2_comp156877_c3_seq2	38	.	C	T	42.9	LowQual;	AC=1;AF=0.167;AN=6;BaseQRankSum=-0.383;DP=124;Dels=0.00;FS=0.000;HaplotypeScore=42.7980;MLEAC=1;MLEAF=0.167;MQ=44.98;MQ0=2;MQRankSum=-0.176;QD=0.35;ReadPosRankSum=-0.528	GT:AD:DP:GQ:MLPSAC:MLPSAF:PL	0/0/0/0/0/1:116,6:124:33:1:0.167:69,0,33,81,2147483647,2147483647,2147483647											GATK	801	No hit in this database		No hit in this database
Sp2_comp156877_c3_seq2	403	.	A	G	284.9		AC=1;AF=0.167;AN=6;BaseQRankSum=2.617;DP=225;Dels=0.00;FS=1.062;HaplotypeScore=4.9318;MLEAC=1;MLEAF=0.167;MQ=60.00;MQ0=0;MQRankSum=-0.015;QD=1.27;ReadPosRankSum=2.210	GT:AD:DP:GQ:MLPSAC:MLPSAF:PL	0/0/0/0/0/1:209,15:225:99:1:0.167:311,0,150,2147483647,2147483647,2147483647,2147483647											GATK	801	No hit in this database		No hit in this database
Sp2_comp156877_c3_seq2	51	.	G	A,T	146.94		AC=1,1;AF=0.167,0.167;AN=6;BaseQRankSum=1.513;DP=131;Dels=0.00;FS=4.915;HaplotypeScore=51.1488;MLEAC=1,1;MLEAF=0.167,0.167;MQ=47.32;MQ0=2;MQRankSum=1.318;QD=1.12;ReadPosRankSum=1.435	GT:AD:DP:GQ:MLPSAC:MLPSAF	0/0/0/0/1/2:31,90,9:131:4:1,1:0.167,0.167											GATK	801	No hit in this database		No hit in this database
Sp2_comp156877_c3_seq2	55	.	A	G	57.32		AC=1;AF=0.167;AN=6;BaseQRankSum=-1.247;DP=155;Dels=0.00;FS=5.456;HaplotypeScore=122.6579;MLEAC=1;MLEAF=0.167;MQ=48.15;MQ0=2;MQRankSum=-0.303;QD=0.37;ReadPosRankSum=0.990	GT:AD:DP:GQ:MLPSAC:MLPSAF:PL	0/0/0/0/0/1:150,5:155:10:1:0.167:83,0,10,30,61,2147483647,2147483647											GATK	801	No hit in this database		No hit in this database
Sp2_comp156877_c3_seq2	66	.	T	C	30.91	LowQual;	AC=1;AF=0.167;AN=6;BaseQRankSum=-0.825;DP=196;Dels=0.01;FS=8.016;HaplotypeScore=87.2886;MLEAC=1;MLEAF=0.167;MQ=49.93;MQ0=2;MQRankSum=-0.093;QD=0.16;ReadPosRankSum=1.653	GT:AD:DP:GQ:MLPSAC:MLPSAF:PL	0/0/0/0/0/1:188,6:194:57:1:0.167:57,0,75,2147483647,2147483647,2147483647,2147483647											GATK	801	No hit in this database		No hit in this database
Sp2_comp156877_c3_seq2	92	.	C	T	78.9		AC=1;AF=0.167;AN=6;BaseQRankSum=2.868;DP=250;Dels=0.00;FS=12.171;HaplotypeScore=240.5763;MLEAC=1;MLEAF=0.167;MQ=54.20;MQ0=2;MQRankSum=0.265;QD=0.32;ReadPosRankSum=0.972	GT:AD:DP:GQ:MLPSAC:MLPSAF:PL	0/0/0/0/0/1:237,9:250:99:1:0.167:105,0,112,2147483647,2147483647,2147483647,2147483647											GATK	801	No hit in this database		No hit in this database
Sp2_comp156877_c3_seq2	93	.	A	G	146.9		AC=1;AF=0.167;AN=6;BaseQRankSum=1.539;DP=249;Dels=0.00;FS=9.303;HaplotypeScore=205.8166;MLEAC=1;MLEAF=0.167;MQ=54.24;MQ0=2;MQRankSum=0.355;QD=0.59;ReadPosRankSum=1.317	GT:AD:DP:GQ:MLPSAC:MLPSAF:PL	0/0/0/0/0/1:233,13:249:99:1:0.167:173,0,114,2147483647,2147483647,2147483647,2147483647											GATK	801	No hit in this database		No hit in this database
Sp2_comp156877_c3_seq2	94	.	C	A	61.9		AC=1;AF=0.167;AN=6;BaseQRankSum=3.244;DP=249;Dels=0.00;FS=12.354;HaplotypeScore=215.8785;MLEAC=1;MLEAF=0.167;MQ=54.34;MQ0=2;MQRankSum=0.550;QD=0.25;ReadPosRankSum=1.017	GT:AD:DP:GQ:MLPSAC:MLPSAF:PL	0/0/0/0/0/1:239,8:249:88:1:0.167:88,0,114,2147483647,2147483647,2147483647,2147483647											GATK	801	No hit in this database		No hit in this database
Sp2_comp156877_c3_seq2	96	.	C	T	292.9		AC=1;AF=0.167;AN=6;BaseQRankSum=0.232;DP=250;Dels=0.00;FS=8.879;HaplotypeScore=236.9598;MLEAC=1;MLEAF=0.167;MQ=54.77;MQ0=2;MQRankSum=-0.045;QD=1.17;ReadPosRankSum=1.830	GT:AD:DP:GQ:MLPSAC:MLPSAF:PL	0/0/0/0/0/1:230,19:250:95:1:0.167:319,0,95,2147483647,2147483647,2147483647,2147483647											GATK	801	No hit in this database		No hit in this database
Sp2_comp156882_c0_seq4	100	.	C	T	237.9		AC=1;AF=0.167;AN=6;BaseQRankSum=2.625;DP=247;Dels=0.00;FS=1.789;HaplotypeScore=221.8695;MLEAC=1;MLEAF=0.167;MQ=57.98;MQ0=0;MQRankSum=0.524;QD=0.96;ReadPosRankSum=1.864	GT:AD:DP:GQ:MLPSAC:MLPSAF:PL	0/0/0/0/0/1:222,23:247:99:1:0.167:264,0,111,2147483647,2147483647,2147483647,2147483647											GATK	314	gi|295691925|ref|YP_003600535.1|	hypothetical protein LCRIS_00063 [Lactobacillus crispatus ST1]	No hit in this database
Sp2_comp156882_c0_seq4	132	.	T	C	273.9		AC=1;AF=0.167;AN=6;BaseQRankSum=-0.227;DP=248;Dels=0.00;FS=1.931;HaplotypeScore=98.1620;MLEAC=1;MLEAF=0.167;MQ=58.58;MQ0=0;MQRankSum=-1.399;QD=1.10;ReadPosRankSum=1.259	GT:AD:DP:GQ:MLPSAC:MLPSAF:PL	0/0/0/0/0/1:218,20:248:99:1:0.167:300,0,138,2147483647,2147483647,2147483647,2147483647											GATK	314	gi|295691925|ref|YP_003600535.1|	hypothetical protein LCRIS_00063 [Lactobacillus crispatus ST1]	No hit in this database
Sp2_comp156882_c0_seq4	144	.	A	T	227.9		AC=1;AF=0.167;AN=6;BaseQRankSum=-0.667;DP=249;Dels=0.00;FS=2.330;HaplotypeScore=106.3888;MLEAC=1;MLEAF=0.167;MQ=58.91;MQ0=0;MQRankSum=1.091;QD=0.92;ReadPosRankSum=1.915	GT:AD:DP:GQ:MLPSAC:MLPSAF:PL	0/0/0/0/0/1:219,15:249:99:1:0.167:254,0,159,2147483647,2147483647,2147483647,2147483647											GATK	314	gi|295691925|ref|YP_003600535.1|	hypothetical protein LCRIS_00063 [Lactobacillus crispatus ST1]	No hit in this database
Sp2_comp156882_c0_seq4	152	.	G	A	636.9		AC=1;AF=0.167;AN=6;BaseQRankSum=-1.880;DP=250;Dels=0.00;FS=2.141;HaplotypeScore=88.8323;MLEAC=1;MLEAF=0.167;MQ=58.92;MQ0=0;MQRankSum=-0.255;QD=2.55;ReadPosRankSum=0.485	GT:AD:DP:GQ:MLPSAC:MLPSAF:PL	0/0/0/0/0/1:209,41:250:99:1:0.167:663,0,99,2147483647,2147483647,2147483647,2147483647											GATK	314	gi|295691925|ref|YP_003600535.1|	hypothetical protein LCRIS_00063 [Lactobacillus crispatus ST1]	No hit in this database
Sp2_comp156882_c0_seq4	164	.	A	C,G	710.9		AC=1,1;AF=0.167,0.167;AN=6;BaseQRankSum=1.466;DP=249;Dels=0.00;FS=8.572;HaplotypeScore=63.4869;MLEAC=1,1;MLEAF=0.167,0.167;MQ=58.97;MQ0=0;MQRankSum=0.300;QD=2.86;ReadPosRankSum=0.276	GT:AD:DP:GQ:MLPSAC:MLPSAF	0/0/0/0/1/2:201,14,34:249:45:1,1:0.167,0.167											GATK	314	gi|295691925|ref|YP_003600535.1|	hypothetical protein LCRIS_00063 [Lactobacillus crispatus ST1]	No hit in this database
Sp2_comp156882_c0_seq4	172	.	T	A	174.9		AC=1;AF=0.167;AN=6;BaseQRankSum=1.035;DP=250;Dels=0.00;FS=0.000;HaplotypeScore=89.3706;MLEAC=1;MLEAF=0.167;MQ=58.90;MQ0=0;MQRankSum=-0.124;QD=0.70;ReadPosRankSum=0.413	GT:AD:DP:GQ:MLPSAC:MLPSAF:PL	0/0/0/0/0/1:226,19:250:99:1:0.167:201,0,124,2147483647,2147483647,2147483647,2147483647											GATK	314	gi|295691925|ref|YP_003600535.1|	hypothetical protein LCRIS_00063 [Lactobacillus crispatus ST1]	No hit in this database
Sp2_comp156882_c0_seq4	183	.	T	A	97.9		AC=1;AF=0.167;AN=6;BaseQRankSum=0.447;DP=249;Dels=0.00;FS=2.234;HaplotypeScore=92.4561;MLEAC=1;MLEAF=0.167;MQ=59.34;MQ0=0;MQRankSum=-0.078;QD=0.39;ReadPosRankSum=2.363	GT:AD:DP:GQ:MLPSAC:MLPSAF:PL	0/0/0/0/0/1:230,16:249:99:1:0.167:124,0,153,2147483647,2147483647,2147483647,2147483647											GATK	314	gi|295691925|ref|YP_003600535.1|	hypothetical protein LCRIS_00063 [Lactobacillus crispatus ST1]	No hit in this database
Sp2_comp156882_c0_seq4	191	.	C	A	1455.17		AC=2;AF=0.333;AN=6;BaseQRankSum=2.196;DP=249;Dels=0.00;FS=1.696;HaplotypeScore=144.9581;MLEAC=2;MLEAF=0.333;MQ=59.42;MQ0=0;MQRankSum=-0.284;QD=5.84;ReadPosRankSum=0.702	GT:AD:DP:GQ:MLPSAC:MLPSAF:PL	0/0/0/0/1/1:177,72:249:12:2:0.333:1481,12,0,95,2147483647,2147483647,2147483647											GATK	314	gi|295691925|ref|YP_003600535.1|	hypothetical protein LCRIS_00063 [Lactobacillus crispatus ST1]	No hit in this database
Sp2_comp156882_c0_seq4	214	.	A	G	441.9		AC=1;AF=0.167;AN=6;BaseQRankSum=0.434;DP=250;Dels=0.00;FS=7.493;HaplotypeScore=39.3793;MLEAC=1;MLEAF=0.167;MQ=57.38;MQ0=0;MQRankSum=0.945;QD=1.77;ReadPosRankSum=-0.622	GT:AD:DP:GQ:MLPSAC:MLPSAF:PL	0/0/0/0/0/1:222,27:250:83:1:0.167:468,0,83,2147483647,2147483647,2147483647,2147483647											GATK	314	gi|295691925|ref|YP_003600535.1|	hypothetical protein LCRIS_00063 [Lactobacillus crispatus ST1]	No hit in this database
Sp2_comp156882_c0_seq4	243	.	A	G	808.9		AC=1;AF=0.167;AN=6;BaseQRankSum=1.516;DP=250;Dels=0.00;FS=2.036;HaplotypeScore=90.8663;MLEAC=1;MLEAF=0.167;MQ=58.85;MQ0=0;MQRankSum=-1.152;QD=3.24;ReadPosRankSum=4.578	GT:AD:DP:GQ:MLPSAC:MLPSAF:PL	0/0/0/0/0/1:196,54:250:82:1:0.167:835,0,82,2147483647,2147483647,2147483647,2147483647											GATK	314	gi|295691925|ref|YP_003600535.1|	hypothetical protein LCRIS_00063 [Lactobacillus crispatus ST1]	No hit in this database
Sp2_comp156882_c0_seq4	283	.	A	G	139.9		AC=1;AF=0.167;AN=6;BaseQRankSum=-0.547;DP=231;Dels=0.00;FS=5.610;HaplotypeScore=142.0232;MLEAC=1;MLEAF=0.167;MQ=58.21;MQ0=0;MQRankSum=0.296;QD=0.61;ReadPosRankSum=2.045	GT:AD:DP:GQ:MLPSAC:MLPSAF:PL	0/0/0/0/0/1:215,16:231:99:1:0.167:166,0,170,2147483647,2147483647,2147483647,2147483647											GATK	314	gi|295691925|ref|YP_003600535.1|	hypothetical protein LCRIS_00063 [Lactobacillus crispatus ST1]	No hit in this database
Sp2_comp156882_c0_seq4	284	.	A	T	240.9		AC=1;AF=0.167;AN=6;BaseQRankSum=0.747;DP=226;Dels=0.00;FS=2.232;HaplotypeScore=183.2541;MLEAC=1;MLEAF=0.167;MQ=58.32;MQ0=0;MQRankSum=-0.672;QD=1.07;ReadPosRankSum=2.495	GT:AD:DP:GQ:MLPSAC:MLPSAF:PL	0/0/0/0/0/1:201,19:226:99:1:0.167:267,0,150,2147483647,2147483647,2147483647,2147483647											GATK	314	gi|295691925|ref|YP_003600535.1|	hypothetical protein LCRIS_00063 [Lactobacillus crispatus ST1]	No hit in this database
Sp2_comp156882_c0_seq4	289	.	T	C	740.9		AC=1;AF=0.167;AN=6;BaseQRankSum=0.299;DP=245;Dels=0.00;FS=1.557;HaplotypeScore=181.4002;MLEAC=1;MLEAF=0.167;MQ=57.84;MQ0=0;MQRankSum=-0.535;QD=3.02;ReadPosRankSum=1.928	GT:AD:DP:GQ:MLPSAC:MLPSAF:PL	0/0/0/0/0/1:210,35:245:99:1:0.167:767,0,107,2147483647,2147483647,2147483647,2147483647											GATK	314	gi|295691925|ref|YP_003600535.1|	hypothetical protein LCRIS_00063 [Lactobacillus crispatus ST1]	No hit in this database
Sp2_comp156883_c0_seq11	1006	.	C	T	151.9		AC=1;AF=0.167;AN=6;BaseQRankSum=1.545;DP=250;Dels=0.00;FS=11.845;HaplotypeScore=5.5449;MLEAC=1;MLEAF=0.167;MQ=56.18;MQ0=1;MQRankSum=3.947;QD=0.61;ReadPosRankSum=-9.219	GT:AD:DP:GQ:MLPSAC:MLPSAF:PL	0/0/0/0/0/1:196,53:250:99:1:0.167:178,0,143,2147483647,2147483647,2147483647,2147483647											GATK	1067	gi|462402069|gb|EMJ07626.1|	hypothetical protein PRUPE_ppa001924mg [Prunus persica]	AT5G56270.1	WRKY DNA-binding protein 2	WRKY transcription factor 2	WRKY DNA-binding protein 2 (WRKY2); CONTAINS InterPro DOMAIN/s: DNA-binding WRKY (InterPro:IPR003657); BEST Arabidopsis thaliana protein match is: WRKY DNA-binding protein 34 (TAIR:AT4G26440.1); Has 1807 Blast hits to 1807 proteins in 277 species: Archae - 0; Bacteria - 0; Metazoa - 736; Fungi - 347; Plants - 385; Viruses - 0; Other Eukaryotes - 339 (source: NCBI BLink).
Sp2_comp156883_c0_seq11	974	.	A	C	63.9		AC=1;AF=0.167;AN=6;BaseQRankSum=0.734;DP=205;Dels=0.00;FS=14.911;HaplotypeScore=2.9952;MLEAC=1;MLEAF=0.167;MQ=59.73;MQ0=0;MQRankSum=-0.235;QD=0.31;ReadPosRankSum=2.586	GT:AD:DP:GQ:MLPSAC:MLPSAF:PL	0/0/0/0/0/1:196,9:205:90:1:0.167:90,0,148,2147483647,2147483647,2147483647,2147483647											GATK	1067	gi|462402069|gb|EMJ07626.1|	hypothetical protein PRUPE_ppa001924mg [Prunus persica]	AT5G56270.1	WRKY DNA-binding protein 2	WRKY transcription factor 2	WRKY DNA-binding protein 2 (WRKY2); CONTAINS InterPro DOMAIN/s: DNA-binding WRKY (InterPro:IPR003657); BEST Arabidopsis thaliana protein match is: WRKY DNA-binding protein 34 (TAIR:AT4G26440.1); Has 1807 Blast hits to 1807 proteins in 277 species: Archae - 0; Bacteria - 0; Metazoa - 736; Fungi - 347; Plants - 385; Viruses - 0; Other Eukaryotes - 339 (source: NCBI BLink).
Sp2_comp156883_c0_seq11	992	.	A	G	79.9		AC=1;AF=0.167;AN=6;BaseQRankSum=2.359;DP=243;Dels=0.00;FS=28.017;HaplotypeScore=3.5221;MLEAC=1;MLEAF=0.167;MQ=56.89;MQ0=0;MQRankSum=1.246;QD=0.33;ReadPosRankSum=-0.818	GT:AD:DP:GQ:MLPSAC:MLPSAF:PL	0/0/0/0/0/1:231,8:243:99:1:0.167:106,0,185,2147483647,2147483647,2147483647,2147483647											GATK	1067	gi|462402069|gb|EMJ07626.1|	hypothetical protein PRUPE_ppa001924mg [Prunus persica]	AT5G56270.1	WRKY DNA-binding protein 2	WRKY transcription factor 2	WRKY DNA-binding protein 2 (WRKY2); CONTAINS InterPro DOMAIN/s: DNA-binding WRKY (InterPro:IPR003657); BEST Arabidopsis thaliana protein match is: WRKY DNA-binding protein 34 (TAIR:AT4G26440.1); Has 1807 Blast hits to 1807 proteins in 277 species: Archae - 0; Bacteria - 0; Metazoa - 736; Fungi - 347; Plants - 385; Viruses - 0; Other Eukaryotes - 339 (source: NCBI BLink).
Sp2_comp156883_c0_seq11	995	.	T	G	59.9		AC=1;AF=0.167;AN=6;BaseQRankSum=-0.896;DP=247;Dels=0.00;FS=28.761;HaplotypeScore=3.5221;MLEAC=1;MLEAF=0.167;MQ=56.46;MQ0=0;MQRankSum=0.182;QD=0.24;ReadPosRankSum=-1.055	GT:AD:DP:GQ:MLPSAC:MLPSAF:PL	0/0/0/0/0/1:239,8:247:86:1:0.167:86,0,192,2147483647,2147483647,2147483647,2147483647											GATK	1067	gi|462402069|gb|EMJ07626.1|	hypothetical protein PRUPE_ppa001924mg [Prunus persica]	AT5G56270.1	WRKY DNA-binding protein 2	WRKY transcription factor 2	WRKY DNA-binding protein 2 (WRKY2); CONTAINS InterPro DOMAIN/s: DNA-binding WRKY (InterPro:IPR003657); BEST Arabidopsis thaliana protein match is: WRKY DNA-binding protein 34 (TAIR:AT4G26440.1); Has 1807 Blast hits to 1807 proteins in 277 species: Archae - 0; Bacteria - 0; Metazoa - 736; Fungi - 347; Plants - 385; Viruses - 0; Other Eukaryotes - 339 (source: NCBI BLink).
Sp2_comp156888_c0_seq4	153	.	A	T	190.83	PASS	AC=6;AF=1.00;AN=6;DP=8;Dels=0.00;FS=0.000;HaplotypeScore=0.0000;MLEAC=6;MLEAF=1.00;MQ=60.00;MQ0=0;QD=23.85	GT:AD:DP:GQ:MLPSAC:MLPSAF:PL	1/1/1/1/1/1:0,8:8:4:6:1.00:215,39,24,15,9,4,0											GATK	1026	gi|296089979|emb|CBI39798.3|	unnamed protein product [Vitis vinifera]	AT3G44730.1	kinesin-like protein 1		kinesin-like protein 1 (KP1); FUNCTIONS IN: microtubule motor activity, ATP binding; INVOLVED IN: microtubule-based movement; EXPRESSED IN: 23 plant structures; EXPRESSED DURING: 14 growth stages; CONTAINS InterPro DOMAIN/s: Calponin-homology (InterPro:IPR016146), Calponin-like actin-binding (InterPro:IPR001715), Kinesin, motor domain (InterPro:IPR001752); BEST Arabidopsis thaliana protein match …
Sp2_comp156888_c0_seq4	262	.	C	A	65.32	PASS	AC=2;AF=0.333;AN=6;BaseQRankSum=1.386;DP=10;Dels=0.00;FS=3.233;HaplotypeScore=7.9932;MLEAC=2;MLEAF=0.333;MQ=60.00;MQ0=0;MQRankSum=-0.296;QD=6.53;ReadPosRankSum=0.296	GT:AD:DP:GQ:MLPSAC:MLPSAF:PL	0/0/0/0/1/1:7,3:10:2:2:0.333:88,2,0,3,12,30,233											GATK	1026	gi|296089979|emb|CBI39798.3|	unnamed protein product [Vitis vinifera]	AT3G44730.1	kinesin-like protein 1		kinesin-like protein 1 (KP1); FUNCTIONS IN: microtubule motor activity, ATP binding; INVOLVED IN: microtubule-based movement; EXPRESSED IN: 23 plant structures; EXPRESSED DURING: 14 growth stages; CONTAINS InterPro DOMAIN/s: Calponin-homology (InterPro:IPR016146), Calponin-like actin-binding (InterPro:IPR001715), Kinesin, motor domain (InterPro:IPR001752); BEST Arabidopsis thaliana protein match …
Sp2_comp156888_c0_seq4	277	.	T	C	42.82	LowQual	AC=1;AF=0.167;AN=6;BaseQRankSum=1.666;DP=9;Dels=0.00;FS=0.000;HaplotypeScore=0.0000;MLEAC=1;MLEAF=0.167;MQ=60.00;MQ0=0;MQRankSum=-0.762;QD=4.76;ReadPosRankSum=1.666	GT:AD:DP:GQ:MLPSAC:MLPSAF:PL	0/0/0/0/0/1:7,2:9:0:1:0.167:65,0,0,4,12,28,228											GATK	1026	gi|296089979|emb|CBI39798.3|	unnamed protein product [Vitis vinifera]	AT3G44730.1	kinesin-like protein 1		kinesin-like protein 1 (KP1); FUNCTIONS IN: microtubule motor activity, ATP binding; INVOLVED IN: microtubule-based movement; EXPRESSED IN: 23 plant structures; EXPRESSED DURING: 14 growth stages; CONTAINS InterPro DOMAIN/s: Calponin-homology (InterPro:IPR016146), Calponin-like actin-binding (InterPro:IPR001715), Kinesin, motor domain (InterPro:IPR001752); BEST Arabidopsis thaliana protein match …
Sp2_comp156891_c2_seq1	70	.	A	T	806.58	PASS	AC=3;AF=0.500;AN=6;BaseQRankSum=-0.575;DP=72;Dels=0.00;FS=5.817;HaplotypeScore=0.0000;MLEAC=3;MLEAF=0.500;MQ=60.00;MQ0=0;MQRankSum=-0.800;QD=11.20;ReadPosRankSum=-0.822	GT:AD:DP:GQ:MLPSAC:MLPSAF:PL	0/0/0/1/1/1:37,35:72:8:3:0.500:832,55,8,0,20,83,2147483647											GATK	1125	gi|147852164|emb|CAN82256.1|	hypothetical protein VITISV_009404 [Vitis vinifera]	AT1G25280.1	tubby like protein 10	Member of TLP family	tubby like protein 10 (TLP10); FUNCTIONS IN: phosphoric diester hydrolase activity, sequence-specific DNA binding transcription factor activity; INVOLVED IN: regulation of transcription; LOCATED IN: plasma membrane; EXPRESSED IN: 22 plant structures; EXPRESSED DURING: 13 growth stages; CONTAINS InterPro DOMAIN/s: F-box domain, cyclin-like (InterPro:IPR001810), Tubby, C-terminal, conserved site (I…
Sp2_comp156891_c2_seq1	75	.	A	G	898.31	PASS	AC=3;AF=0.500;AN=6;BaseQRankSum=0.227;DP=74;Dels=0.00;FS=5.831;HaplotypeScore=0.0000;MLEAC=3;MLEAF=0.500;MQ=60.00;MQ0=0;MQRankSum=-0.130;QD=12.14;ReadPosRankSum=-1.135	GT:AD:DP:GQ:MLPSAC:MLPSAF:PL	0/0/0/1/1/1:37,37:74:11:3:0.500:924,64,11,0,17,78,2147483647											GATK	1125	gi|147852164|emb|CAN82256.1|	hypothetical protein VITISV_009404 [Vitis vinifera]	AT1G25280.1	tubby like protein 10	Member of TLP family	tubby like protein 10 (TLP10); FUNCTIONS IN: phosphoric diester hydrolase activity, sequence-specific DNA binding transcription factor activity; INVOLVED IN: regulation of transcription; LOCATED IN: plasma membrane; EXPRESSED IN: 22 plant structures; EXPRESSED DURING: 13 growth stages; CONTAINS InterPro DOMAIN/s: F-box domain, cyclin-like (InterPro:IPR001810), Tubby, C-terminal, conserved site (I…
Sp2_comp156891_c2_seq1	916	.	T	C	3710.9	PASS	AC=3;AF=0.500;AN=6;BaseQRankSum=-0.412;DP=250;Dels=0.00;FS=11.205;HaplotypeScore=1.8656;MLEAC=3;MLEAF=0.500;MQ=59.57;MQ0=0;MQRankSum=0.902;QD=14.84;ReadPosRankSum=0.603	GT:AD:DP:GQ:MLPSAC:MLPSAF:PL	0/0/0/1/1/1:130,120:250:41:3:0.500:3737,259,41,0,81,2147483647,2147483647											GATK	1125	gi|147852164|emb|CAN82256.1|	hypothetical protein VITISV_009404 [Vitis vinifera]	AT1G25280.1	tubby like protein 10	Member of TLP family	tubby like protein 10 (TLP10); FUNCTIONS IN: phosphoric diester hydrolase activity, sequence-specific DNA binding transcription factor activity; INVOLVED IN: regulation of transcription; LOCATED IN: plasma membrane; EXPRESSED IN: 22 plant structures; EXPRESSED DURING: 13 growth stages; CONTAINS InterPro DOMAIN/s: F-box domain, cyclin-like (InterPro:IPR001810), Tubby, C-terminal, conserved site (I…
Sp2_comp156892_c0_seq7	584	.	T	C	117.82	PASS	AC=3;AF=0.500;AN=6;BaseQRankSum=-0.922;DP=8;Dels=0.00;FS=0.000;HaplotypeScore=0.9665;MLEAC=3;MLEAF=0.500;MQ=60.00;MQ0=0;MQRankSum=-1.638;QD=14.73;ReadPosRankSum=0.421	GT:AD:DP:GQ:MLPSAC:MLPSAF:PL	0/0/0/1/1/1:4,4:8:2:3:0.500:140,10,2,0,2,10,159											GATK	667	gi|460374045|ref|XP_004232822.1|	PREDICTED: putative secretory carrier-associated membrane protein 1-like [Solanum lycopersicum]	AT1G61250.1	secretory carrier 3	Encodes a putative secretory carrier membrane protein (SC3).	secretory carrier 3 (SC3); FUNCTIONS IN: transmembrane transporter activity; INVOLVED IN: protein transport; LOCATED IN: plasma membrane, membrane; EXPRESSED IN: leaf; CONTAINS InterPro DOMAIN/s: SCAMP (InterPro:IPR007273); BEST Arabidopsis thaliana protein match is: Secretory carrier membrane protein (SCAMP) family protein (TAIR:AT1G11180.1); Has 696 Blast hits to 694 proteins in 106 species: Ar…
Sp2_comp156894_c0_seq9	1095	.	T	C	129.91		AC=1;AF=0.167;AN=6;BaseQRankSum=-1.998;DP=73;Dels=0.00;FS=0.000;HaplotypeScore=0.0000;MLEAC=1;MLEAF=0.167;MQ=54.83;MQ0=0;MQRankSum=-2.239;QD=1.78;ReadPosRankSum=-4.047	GT:AD:DP:GQ:MLPSAC:MLPSAF:PL	0/0/0/0/0/1:67,6:73:30:1:0.167:156,0,30,82,2147483647,2147483647,2147483647											GATK	1116	gi|297737527|emb|CBI26728.3|	unnamed protein product [Vitis vinifera]	AT3G20150.1	Kinesin motor family protein		Kinesin motor family protein; FUNCTIONS IN: microtubule motor activity, ATP binding; INVOLVED IN: microtubule-based movement; LOCATED IN: chloroplast; EXPRESSED IN: 17 plant structures; EXPRESSED DURING: 9 growth stages; CONTAINS InterPro DOMAIN/s: Kinesin-related protein (InterPro:IPR010544), Kinesin, motor domain (InterPro:IPR001752); BEST Arabidopsis thaliana protein match is: phragmoplast-ass…
Sp2_comp156894_c0_seq9	182	.	C	T	263.9		AC=1;AF=0.167;AN=6;BaseQRankSum=-1.335;DP=249;Dels=0.00;FS=0.000;HaplotypeScore=11.1207;MLEAC=1;MLEAF=0.167;MQ=60.00;MQ0=0;MQRankSum=1.417;QD=1.06;ReadPosRankSum=1.032	GT:AD:DP:GQ:MLPSAC:MLPSAF:PL	0/0/0/0/0/1:232,17:249:99:1:0.167:290,0,169,2147483647,2147483647,2147483647,2147483647											GATK	1116	gi|297737527|emb|CBI26728.3|	unnamed protein product [Vitis vinifera]	AT3G20150.1	Kinesin motor family protein		Kinesin motor family protein; FUNCTIONS IN: microtubule motor activity, ATP binding; INVOLVED IN: microtubule-based movement; LOCATED IN: chloroplast; EXPRESSED IN: 17 plant structures; EXPRESSED DURING: 9 growth stages; CONTAINS InterPro DOMAIN/s: Kinesin-related protein (InterPro:IPR010544), Kinesin, motor domain (InterPro:IPR001752); BEST Arabidopsis thaliana protein match is: phragmoplast-ass…
Sp2_comp156894_c0_seq9	248	.	A	G	152.9		AC=1;AF=0.167;AN=6;BaseQRankSum=1.374;DP=250;Dels=0.00;FS=2.174;HaplotypeScore=3.9770;MLEAC=1;MLEAF=0.167;MQ=60.00;MQ0=0;MQRankSum=-1.174;QD=0.61;ReadPosRankSum=0.123	GT:AD:DP:GQ:MLPSAC:MLPSAF:PL	0/0/0/0/0/1:234,16:250:99:1:0.167:179,0,190,2147483647,2147483647,2147483647,2147483647											GATK	1116	gi|297737527|emb|CBI26728.3|	unnamed protein product [Vitis vinifera]	AT3G20150.1	Kinesin motor family protein		Kinesin motor family protein; FUNCTIONS IN: microtubule motor activity, ATP binding; INVOLVED IN: microtubule-based movement; LOCATED IN: chloroplast; EXPRESSED IN: 17 plant structures; EXPRESSED DURING: 9 growth stages; CONTAINS InterPro DOMAIN/s: Kinesin-related protein (InterPro:IPR010544), Kinesin, motor domain (InterPro:IPR001752); BEST Arabidopsis thaliana protein match is: phragmoplast-ass…
Sp2_comp156894_c0_seq9	312	.	T	C	325.9		AC=1;AF=0.167;AN=6;BaseQRankSum=0.796;DP=199;Dels=0.00;FS=2.345;HaplotypeScore=2.8651;MLEAC=1;MLEAF=0.167;MQ=60.00;MQ0=0;MQRankSum=-2.088;QD=1.64;ReadPosRankSum=-1.396	GT:AD:DP:GQ:MLPSAC:MLPSAF:PL	0/0/0/0/0/1:185,14:199:99:1:0.167:352,0,135,2147483647,2147483647,2147483647,2147483647											GATK	1116	gi|297737527|emb|CBI26728.3|	unnamed protein product [Vitis vinifera]	AT3G20150.1	Kinesin motor family protein		Kinesin motor family protein; FUNCTIONS IN: microtubule motor activity, ATP binding; INVOLVED IN: microtubule-based movement; LOCATED IN: chloroplast; EXPRESSED IN: 17 plant structures; EXPRESSED DURING: 9 growth stages; CONTAINS InterPro DOMAIN/s: Kinesin-related protein (InterPro:IPR010544), Kinesin, motor domain (InterPro:IPR001752); BEST Arabidopsis thaliana protein match is: phragmoplast-ass…
Sp2_comp156894_c0_seq9	386	.	G	T	277.9		AC=1;AF=0.167;AN=6;BaseQRankSum=-1.262;DP=182;Dels=0.00;FS=1.108;HaplotypeScore=0.7340;MLEAC=1;MLEAF=0.167;MQ=59.77;MQ0=0;MQRankSum=0.131;QD=1.53;ReadPosRankSum=-1.278	GT:AD:DP:GQ:MLPSAC:MLPSAF:PL	0/0/0/0/0/1:169,13:182:99:1:0.167:304,0,119,2147483647,2147483647,2147483647,2147483647											GATK	1116	gi|297737527|emb|CBI26728.3|	unnamed protein product [Vitis vinifera]	AT3G20150.1	Kinesin motor family protein		Kinesin motor family protein; FUNCTIONS IN: microtubule motor activity, ATP binding; INVOLVED IN: microtubule-based movement; LOCATED IN: chloroplast; EXPRESSED IN: 17 plant structures; EXPRESSED DURING: 9 growth stages; CONTAINS InterPro DOMAIN/s: Kinesin-related protein (InterPro:IPR010544), Kinesin, motor domain (InterPro:IPR001752); BEST Arabidopsis thaliana protein match is: phragmoplast-ass…
Sp2_comp156894_c0_seq9	413	.	C	A	65.9		AC=1;AF=0.167;AN=6;BaseQRankSum=0.778;DP=200;Dels=0.00;FS=12.615;HaplotypeScore=5.6212;MLEAC=1;MLEAF=0.167;MQ=59.79;MQ0=0;MQRankSum=0.346;QD=0.33;ReadPosRankSum=1.762	GT:AD:DP:GQ:MLPSAC:MLPSAF:PL	0/0/0/0/0/1:193,7:200:92:1:0.167:92,0,161,2147483647,2147483647,2147483647,2147483647											GATK	1116	gi|297737527|emb|CBI26728.3|	unnamed protein product [Vitis vinifera]	AT3G20150.1	Kinesin motor family protein		Kinesin motor family protein; FUNCTIONS IN: microtubule motor activity, ATP binding; INVOLVED IN: microtubule-based movement; LOCATED IN: chloroplast; EXPRESSED IN: 17 plant structures; EXPRESSED DURING: 9 growth stages; CONTAINS InterPro DOMAIN/s: Kinesin-related protein (InterPro:IPR010544), Kinesin, motor domain (InterPro:IPR001752); BEST Arabidopsis thaliana protein match is: phragmoplast-ass…
Sp2_comp156894_c0_seq9	624	.	G	A	71.9		AC=1;AF=0.167;AN=6;BaseQRankSum=-2.092;DP=162;Dels=0.00;FS=3.448;HaplotypeScore=4.7981;MLEAC=1;MLEAF=0.167;MQ=59.74;MQ0=0;MQRankSum=0.437;QD=0.44;ReadPosRankSum=-1.054	GT:AD:DP:GQ:MLPSAC:MLPSAF:PL	0/0/0/0/0/1:155,7:162:98:1:0.167:98,0,125,2147483647,2147483647,2147483647,2147483647											GATK	1116	gi|297737527|emb|CBI26728.3|	unnamed protein product [Vitis vinifera]	AT3G20150.1	Kinesin motor family protein		Kinesin motor family protein; FUNCTIONS IN: microtubule motor activity, ATP binding; INVOLVED IN: microtubule-based movement; LOCATED IN: chloroplast; EXPRESSED IN: 17 plant structures; EXPRESSED DURING: 9 growth stages; CONTAINS InterPro DOMAIN/s: Kinesin-related protein (InterPro:IPR010544), Kinesin, motor domain (InterPro:IPR001752); BEST Arabidopsis thaliana protein match is: phragmoplast-ass…
Sp2_comp156894_c0_seq9	751	.	C	G	92.9		AC=1;AF=0.167;AN=6;BaseQRankSum=-0.087;DP=212;Dels=0.00;FS=2.825;HaplotypeScore=1.6208;MLEAC=1;MLEAF=0.167;MQ=59.84;MQ0=0;MQRankSum=0.209;QD=0.44;ReadPosRankSum=0.726	GT:AD:DP:GQ:MLPSAC:MLPSAF:PL	0/0/0/0/0/1:202,10:212:99:1:0.167:119,0,169,2147483647,2147483647,2147483647,2147483647											GATK	1116	gi|297737527|emb|CBI26728.3|	unnamed protein product [Vitis vinifera]	AT3G20150.1	Kinesin motor family protein		Kinesin motor family protein; FUNCTIONS IN: microtubule motor activity, ATP binding; INVOLVED IN: microtubule-based movement; LOCATED IN: chloroplast; EXPRESSED IN: 17 plant structures; EXPRESSED DURING: 9 growth stages; CONTAINS InterPro DOMAIN/s: Kinesin-related protein (InterPro:IPR010544), Kinesin, motor domain (InterPro:IPR001752); BEST Arabidopsis thaliana protein match is: phragmoplast-ass…
Sp2_comp156896_c0_seq6	122	.	A	G	234.9		AC=1;AF=0.167;AN=6;BaseQRankSum=2.822;DP=248;Dels=0.00;FS=27.197;HaplotypeScore=4.1977;MLEAC=1;MLEAF=0.167;MQ=59.00;MQ0=0;MQRankSum=-2.741;QD=0.95;ReadPosRankSum=-6.106	GT:AD:DP:GQ:MLPSAC:MLPSAF:PL	0/0/0/0/0/1:213,28:248:72:1:0.167:261,0,72,2147483647,2147483647,2147483647,2147483647											GATK	201	No hit in this database		No hit in this database
Sp2_comp156896_c0_seq6	137	.	C	A	329.9		AC=1;AF=0.167;AN=6;BaseQRankSum=2.964;DP=242;Dels=0.00;FS=56.894;HaplotypeScore=8.7691;MLEAC=1;MLEAF=0.167;MQ=58.27;MQ0=0;MQRankSum=0.093;QD=1.36;ReadPosRankSum=-1.313	GT:AD:DP:GQ:MLPSAC:MLPSAF:PL	0/0/0/0/0/1:209,33:242:82:1:0.167:356,0,82,2147483647,2147483647,2147483647,2147483647											GATK	201	No hit in this database		No hit in this database
Sp2_comp156896_c0_seq6	144	.	T	C	457.9		AC=1;AF=0.167;AN=6;BaseQRankSum=4.280;DP=244;Dels=0.00;FS=72.969;HaplotypeScore=49.0001;MLEAC=1;MLEAF=0.167;MQ=57.89;MQ0=0;MQRankSum=0.611;QD=1.88;ReadPosRankSum=2.504	GT:AD:DP:GQ:MLPSAC:MLPSAF:PL	0/0/0/0/0/1:208,36:244:72:1:0.167:484,0,72,2147483647,2147483647,2147483647,2147483647											GATK	201	No hit in this database		No hit in this database
Sp2_comp156896_c0_seq6	184	.	C	T	1943.92		AC=3;AF=0.500;AN=6;BaseQRankSum=1.413;DP=204;Dels=0.00;FS=76.073;HaplotypeScore=31.4276;MLEAC=3;MLEAF=0.500;MQ=41.48;MQ0=33;MQRankSum=-4.776;QD=9.53;ReadPosRankSum=3.990	GT:AD:DP:GQ:MLPSAC:MLPSAF:PL	0/0/0/1/1/1:84,120:204:24:3:0.500:1970,177,39,0,24,142,2147483647											GATK	201	No hit in this database		No hit in this database
Sp2_comp156898_c1_seq1	201	.	C	G	61.71	PASS	AC=6;AF=1.00;AN=6;DP=2;Dels=0.00;FS=0.000;HaplotypeScore=0.0000;MLEAC=6;MLEAF=1.00;MQ=58.03;MQ0=0;QD=30.86	GT:AD:DP:GQ:MLPSAC:MLPSAF:PL	1/1/1/1/1/1:0,2:2:2:6:1.00:84,16,10,6,4,2,0											GATK	232	No hit in this database		No hit in this database
Sp2_comp156900_c0_seq1	298	.	G	A	217.4	PASS	AC=6;AF=1.00;AN=6;DP=8;Dels=0.00;FS=0.000;HaplotypeScore=0.0000;MLEAC=6;MLEAF=1.00;MQ=45.72;MQ0=0;QD=27.18	GT:AD:DP:GQ:MLPSAC:MLPSAF:PL	1/1/1/1/1/1:0,8:8:5:6:1.00:242,47,29,18,11,5,0											GATK	342	No hit in this database		No hit in this database
Sp2_comp156906_c1_seq1	501	.	A	G	3373.69	PASS	AC=3;AF=0.500;AN=6;BaseQRankSum=-1.972;DP=250;Dels=0.00;FS=2.189;HaplotypeScore=0.9958;MLEAC=3;MLEAF=0.500;MQ=59.99;MQ0=0;MQRankSum=1.060;QD=13.49;ReadPosRankSum=-1.336	GT:AD:DP:GQ:MLPSAC:MLPSAF:PL	0/0/0/1/1/1:137,113:250:7:3:0.500:3399,178,7,0,113,2147483647,2147483647											GATK	1581	gi|356537299|ref|XP_003537166.1|	PREDICTED: uncharacterized protein LOC100787547 isoform 1 [Glycine max]	AT2G37570.1	HSP20-like chaperones superfamily protein	encodes a protein that can complement the salt-sensitive phenotype of a calcineurin (CaN)-deficient yeast mutant. This gene occurs in a single-copy and is 75% identical to tobacco SLT1 gene.	sodium- and lithium-tolerant 1 (SLT1); FUNCTIONS IN: molecular_function unknown; INVOLVED IN: hyperosmotic salinity response; LOCATED IN: cellular_component unknown; EXPRESSED IN: 24 plant structures; EXPRESSED DURING: 15 growth stages; CONTAINS InterPro DOMAIN/s: HSP20-like chaperone (InterPro:IPR008978); BEST Arabidopsis thaliana protein match is: HSP20-like chaperones superfamily protein (TAIR…
Sp2_comp156906_c1_seq1	553	.	C	T	4089.9	PASS	AC=3;AF=0.500;AN=6;BaseQRankSum=1.863;DP=248;Dels=0.00;FS=6.030;HaplotypeScore=2.6822;MLEAC=3;MLEAF=0.500;MQ=59.61;MQ0=0;MQRankSum=-0.473;QD=16.49;ReadPosRankSum=1.868	GT:AD:DP:GQ:MLPSAC:MLPSAF:PL	0/0/0/1/1/1:125,123:248:55:3:0.500:4116,292,55,0,70,2147483647,2147483647											GATK	1581	gi|356537299|ref|XP_003537166.1|	PREDICTED: uncharacterized protein LOC100787547 isoform 1 [Glycine max]	AT2G37570.1	HSP20-like chaperones superfamily protein	encodes a protein that can complement the salt-sensitive phenotype of a calcineurin (CaN)-deficient yeast mutant. This gene occurs in a single-copy and is 75% identical to tobacco SLT1 gene.	sodium- and lithium-tolerant 1 (SLT1); FUNCTIONS IN: molecular_function unknown; INVOLVED IN: hyperosmotic salinity response; LOCATED IN: cellular_component unknown; EXPRESSED IN: 24 plant structures; EXPRESSED DURING: 15 growth stages; CONTAINS InterPro DOMAIN/s: HSP20-like chaperone (InterPro:IPR008978); BEST Arabidopsis thaliana protein match is: HSP20-like chaperones superfamily protein (TAIR…
Sp2_comp156906_c1_seq1	649	.	A	T	3382.91		AC=3;AF=0.500;AN=6;BaseQRankSum=-0.984;DP=246;Dels=0.00;FS=7.026;HaplotypeScore=35.6375;MLEAC=3;MLEAF=0.500;MQ=59.79;MQ0=0;MQRankSum=-1.871;QD=13.75;ReadPosRankSum=-0.223	GT:AD:DP:GQ:MLPSAC:MLPSAF:PL	0/0/0/1/1/1:123,123:246:31:3:0.500:3409,297,70,0,31,206,2147483647											GATK	1581	gi|356537299|ref|XP_003537166.1|	PREDICTED: uncharacterized protein LOC100787547 isoform 1 [Glycine max]	AT2G37570.1	HSP20-like chaperones superfamily protein	encodes a protein that can complement the salt-sensitive phenotype of a calcineurin (CaN)-deficient yeast mutant. This gene occurs in a single-copy and is 75% identical to tobacco SLT1 gene.	sodium- and lithium-tolerant 1 (SLT1); FUNCTIONS IN: molecular_function unknown; INVOLVED IN: hyperosmotic salinity response; LOCATED IN: cellular_component unknown; EXPRESSED IN: 24 plant structures; EXPRESSED DURING: 15 growth stages; CONTAINS InterPro DOMAIN/s: HSP20-like chaperone (InterPro:IPR008978); BEST Arabidopsis thaliana protein match is: HSP20-like chaperones superfamily protein (TAIR…
Sp2_comp156906_c1_seq1	852	.	T	C	4714.1	PASS	AC=4;AF=0.667;AN=6;BaseQRankSum=-0.102;DP=249;Dels=0.00;FS=1.540;HaplotypeScore=4.7860;MLEAC=4;MLEAF=0.667;MQ=59.83;MQ0=0;MQRankSum=-0.582;QD=18.93;ReadPosRankSum=-2.256	GT:AD:DP:GQ:MLPSAC:MLPSAF:PL	0/0/1/1/1/1:111,138:249:5:4:0.667:4739,442,126,5,0,149,2147483647											GATK	1581	gi|356537299|ref|XP_003537166.1|	PREDICTED: uncharacterized protein LOC100787547 isoform 1 [Glycine max]	AT2G37570.1	HSP20-like chaperones superfamily protein	encodes a protein that can complement the salt-sensitive phenotype of a calcineurin (CaN)-deficient yeast mutant. This gene occurs in a single-copy and is 75% identical to tobacco SLT1 gene.	sodium- and lithium-tolerant 1 (SLT1); FUNCTIONS IN: molecular_function unknown; INVOLVED IN: hyperosmotic salinity response; LOCATED IN: cellular_component unknown; EXPRESSED IN: 24 plant structures; EXPRESSED DURING: 15 growth stages; CONTAINS InterPro DOMAIN/s: HSP20-like chaperone (InterPro:IPR008978); BEST Arabidopsis thaliana protein match is: HSP20-like chaperones superfamily protein (TAIR…
Sp2_comp156906_c1_seq1	893	.	A	T	4594.9	PASS	AC=4;AF=0.667;AN=6;BaseQRankSum=-1.183;DP=250;Dels=0.00;FS=0.000;HaplotypeScore=4.7307;MLEAC=4;MLEAF=0.667;MQ=57.98;MQ0=11;MQRankSum=1.807;QD=18.38;ReadPosRankSum=4.625	GT:AD:DP:GQ:MLPSAC:MLPSAF:PL	0/0/1/1/1/1:116,134:250:50:4:0.667:4621,528,199,50,0,67,2147483647											GATK	1581	gi|356537299|ref|XP_003537166.1|	PREDICTED: uncharacterized protein LOC100787547 isoform 1 [Glycine max]	AT2G37570.1	HSP20-like chaperones superfamily protein	encodes a protein that can complement the salt-sensitive phenotype of a calcineurin (CaN)-deficient yeast mutant. This gene occurs in a single-copy and is 75% identical to tobacco SLT1 gene.	sodium- and lithium-tolerant 1 (SLT1); FUNCTIONS IN: molecular_function unknown; INVOLVED IN: hyperosmotic salinity response; LOCATED IN: cellular_component unknown; EXPRESSED IN: 24 plant structures; EXPRESSED DURING: 15 growth stages; CONTAINS InterPro DOMAIN/s: HSP20-like chaperone (InterPro:IPR008978); BEST Arabidopsis thaliana protein match is: HSP20-like chaperones superfamily protein (TAIR…
Sp2_comp156907_c0_seq1	1260	.	A	G	36.76	LowQual	AC=2;AF=0.333;AN=6;BaseQRankSum=0.198;DP=7;Dels=0.00;FS=0.000;HaplotypeScore=0.0000;MLEAC=2;MLEAF=0.333;MQ=58.44;MQ0=0;MQRankSum=-0.198;QD=5.25;ReadPosRankSum=0.198	GT:AD:DP:GQ:MLPSAC:MLPSAF:PL	0/0/0/0/1/1:5,2:7:1:2:0.333:59,1,0,3,9,22,192											GATK	2679	gi|147784447|emb|CAN63881.1|	hypothetical protein VITISV_039357 [Vitis vinifera]	AT4G23160.1	cysteine-rich RLK (RECEPTOR-like protein kinase) 8	Encodes a cysteine-rich receptor-like protein kinase.	cysteine-rich RLK (RECEPTOR-like protein kinase) 8 (CRK8); FUNCTIONS IN: kinase activity; INVOLVED IN: protein amino acid phosphorylation; CONTAINS InterPro DOMAIN/s: Protein kinase, ATP binding site (InterPro:IPR017441), Reverse transcriptase, RNA-dependent DNA polymerase (InterPro:IPR013103), Serine/threonine-protein kinase domain (InterPro:IPR002290), Protein of unknown function DUF26 (InterPr…
Sp2_comp156907_c0_seq1	1424	.	G	A	291.07	PASS	AC=4;AF=0.667;AN=6;BaseQRankSum=0.884;DP=16;Dels=0.00;FS=2.059;HaplotypeScore=2.9966;MLEAC=3;MLEAF=0.500;MQ=60.00;MQ0=0;MQRankSum=0.295;QD=18.19;ReadPosRankSum=0.884	GT:AD:DP:GQ:MLPSAC:MLPSAF:PL	0/0/1/1/1/1:6,9:16:2:4:0.667:299,34,12,2,0,6,164											GATK	2679	gi|147784447|emb|CAN63881.1|	hypothetical protein VITISV_039357 [Vitis vinifera]	AT4G23160.1	cysteine-rich RLK (RECEPTOR-like protein kinase) 8	Encodes a cysteine-rich receptor-like protein kinase.	cysteine-rich RLK (RECEPTOR-like protein kinase) 8 (CRK8); FUNCTIONS IN: kinase activity; INVOLVED IN: protein amino acid phosphorylation; CONTAINS InterPro DOMAIN/s: Protein kinase, ATP binding site (InterPro:IPR017441), Reverse transcriptase, RNA-dependent DNA polymerase (InterPro:IPR013103), Serine/threonine-protein kinase domain (InterPro:IPR002290), Protein of unknown function DUF26 (InterPr…
Sp2_comp156907_c0_seq1	1581	.	G	A	77.82	PASS	AC=3;AF=0.500;AN=6;BaseQRankSum=0.358;DP=7;Dels=0.00;FS=0.000;HaplotypeScore=0.0000;MLEAC=3;MLEAF=0.500;MQ=60.00;MQ0=0;MQRankSum=1.231;QD=11.12;ReadPosRankSum=-1.231	GT:AD:DP:GQ:MLPSAC:MLPSAF:PL	0/0/0/1/1/1:3,4:7:0:3:0.500:99,10,3,0,0,3,71											GATK	2679	gi|147784447|emb|CAN63881.1|	hypothetical protein VITISV_039357 [Vitis vinifera]	AT4G23160.1	cysteine-rich RLK (RECEPTOR-like protein kinase) 8	Encodes a cysteine-rich receptor-like protein kinase.	cysteine-rich RLK (RECEPTOR-like protein kinase) 8 (CRK8); FUNCTIONS IN: kinase activity; INVOLVED IN: protein amino acid phosphorylation; CONTAINS InterPro DOMAIN/s: Protein kinase, ATP binding site (InterPro:IPR017441), Reverse transcriptase, RNA-dependent DNA polymerase (InterPro:IPR013103), Serine/threonine-protein kinase domain (InterPro:IPR002290), Protein of unknown function DUF26 (InterPr…
Sp2_comp156907_c0_seq1	1582	.	G	C	45.82	LowQual	AC=2;AF=0.333;AN=6;BaseQRankSum=-0.358;DP=7;Dels=0.00;FS=0.000;HaplotypeScore=0.0000;MLEAC=2;MLEAF=0.333;MQ=60.00;MQ0=0;MQRankSum=0.358;QD=6.55;ReadPosRankSum=1.231	GT:AD:DP:GQ:MLPSAC:MLPSAF:PL	0/0/0/0/1/1:4,3:7:0:2:0.333:67,3,0,0,3,10,99											GATK	2679	gi|147784447|emb|CAN63881.1|	hypothetical protein VITISV_039357 [Vitis vinifera]	AT4G23160.1	cysteine-rich RLK (RECEPTOR-like protein kinase) 8	Encodes a cysteine-rich receptor-like protein kinase.	cysteine-rich RLK (RECEPTOR-like protein kinase) 8 (CRK8); FUNCTIONS IN: kinase activity; INVOLVED IN: protein amino acid phosphorylation; CONTAINS InterPro DOMAIN/s: Protein kinase, ATP binding site (InterPro:IPR017441), Reverse transcriptase, RNA-dependent DNA polymerase (InterPro:IPR013103), Serine/threonine-protein kinase domain (InterPro:IPR002290), Protein of unknown function DUF26 (InterPr…
Sp2_comp156907_c0_seq1	198	.	G	A	148.73	PASS	AC=2;AF=0.333;AN=6;BaseQRankSum=-0.380;DP=12;Dels=0.00;FS=0.000;HaplotypeScore=0.8667;MLEAC=2;MLEAF=0.333;MQ=60.00;MQ0=0;MQRankSum=-0.244;QD=12.39;ReadPosRankSum=-2.141	GT:AD:DP:GQ:MLPSAC:MLPSAF:PL	0/0/0/0/1/1:7,5:12:0:2:0.333:171,8,0,0,6,22,274											GATK	2679	gi|147784447|emb|CAN63881.1|	hypothetical protein VITISV_039357 [Vitis vinifera]	AT4G23160.1	cysteine-rich RLK (RECEPTOR-like protein kinase) 8	Encodes a cysteine-rich receptor-like protein kinase.	cysteine-rich RLK (RECEPTOR-like protein kinase) 8 (CRK8); FUNCTIONS IN: kinase activity; INVOLVED IN: protein amino acid phosphorylation; CONTAINS InterPro DOMAIN/s: Protein kinase, ATP binding site (InterPro:IPR017441), Reverse transcriptase, RNA-dependent DNA polymerase (InterPro:IPR013103), Serine/threonine-protein kinase domain (InterPro:IPR002290), Protein of unknown function DUF26 (InterPr…
Sp2_comp156907_c0_seq1	1983	.	T	G	243.12	PASS	AC=6;AF=1.00;AN=6;DP=9;Dels=0.00;FS=0.000;HaplotypeScore=0.9967;MLEAC=6;MLEAF=1.00;MQ=57.39;MQ0=0;QD=27.01	GT:AD:DP:GQ:MLPSAC:MLPSAF:PL	1/1/1/1/1/1:0,9:9:6:6:1.00:268,54,33,21,12,6,0											GATK	2679	gi|147784447|emb|CAN63881.1|	hypothetical protein VITISV_039357 [Vitis vinifera]	AT4G23160.1	cysteine-rich RLK (RECEPTOR-like protein kinase) 8	Encodes a cysteine-rich receptor-like protein kinase.	cysteine-rich RLK (RECEPTOR-like protein kinase) 8 (CRK8); FUNCTIONS IN: kinase activity; INVOLVED IN: protein amino acid phosphorylation; CONTAINS InterPro DOMAIN/s: Protein kinase, ATP binding site (InterPro:IPR017441), Reverse transcriptase, RNA-dependent DNA polymerase (InterPro:IPR013103), Serine/threonine-protein kinase domain (InterPro:IPR002290), Protein of unknown function DUF26 (InterPr…
Sp2_comp156907_c0_seq1	1988	.	A	G	34.82	LowQual	AC=1;AF=0.167;AN=6;BaseQRankSum=0.572;DP=8;Dels=0.00;FS=0.000;HaplotypeScore=0.9967;MLEAC=1;MLEAF=0.167;MQ=57.05;MQ0=0;MQRankSum=0.572;QD=4.35;ReadPosRankSum=1.067	GT:AD:DP:GQ:MLPSAC:MLPSAF:PL	0/0/0/0/0/1:6,2:8:0:1:0.167:57,0,0,4,12,28,224											GATK	2679	gi|147784447|emb|CAN63881.1|	hypothetical protein VITISV_039357 [Vitis vinifera]	AT4G23160.1	cysteine-rich RLK (RECEPTOR-like protein kinase) 8	Encodes a cysteine-rich receptor-like protein kinase.	cysteine-rich RLK (RECEPTOR-like protein kinase) 8 (CRK8); FUNCTIONS IN: kinase activity; INVOLVED IN: protein amino acid phosphorylation; CONTAINS InterPro DOMAIN/s: Protein kinase, ATP binding site (InterPro:IPR017441), Reverse transcriptase, RNA-dependent DNA polymerase (InterPro:IPR013103), Serine/threonine-protein kinase domain (InterPro:IPR002290), Protein of unknown function DUF26 (InterPr…
Sp2_comp156907_c0_seq1	2006	.	A	G	37.82	LowQual	AC=1;AF=0.167;AN=6;BaseQRankSum=-0.572;DP=8;Dels=0.00;FS=0.000;HaplotypeScore=0.0000;MLEAC=1;MLEAF=0.167;MQ=60.00;MQ0=0;MQRankSum=0.000;QD=4.73;ReadPosRankSum=-0.572	GT:AD:DP:GQ:MLPSAC:MLPSAF:PL	0/0/0/0/0/1:6,2:8:0:1:0.167:60,0,0,4,12,28,239											GATK	2679	gi|147784447|emb|CAN63881.1|	hypothetical protein VITISV_039357 [Vitis vinifera]	AT4G23160.1	cysteine-rich RLK (RECEPTOR-like protein kinase) 8	Encodes a cysteine-rich receptor-like protein kinase.	cysteine-rich RLK (RECEPTOR-like protein kinase) 8 (CRK8); FUNCTIONS IN: kinase activity; INVOLVED IN: protein amino acid phosphorylation; CONTAINS InterPro DOMAIN/s: Protein kinase, ATP binding site (InterPro:IPR017441), Reverse transcriptase, RNA-dependent DNA polymerase (InterPro:IPR013103), Serine/threonine-protein kinase domain (InterPro:IPR002290), Protein of unknown function DUF26 (InterPr…
Sp2_comp156907_c0_seq1	2035	.	T	A	212.4	PASS	AC=6;AF=1.00;AN=6;DP=7;Dels=0.00;FS=0.000;HaplotypeScore=0.0000;MLEAC=6;MLEAF=1.00;MQ=60.00;MQ0=0;QD=30.34	GT:AD:DP:GQ:MLPSAC:MLPSAF:PL	1/1/1/1/1/1:0,7:7:5:6:1.00:237,47,29,18,11,5,0											GATK	2679	gi|147784447|emb|CAN63881.1|	hypothetical protein VITISV_039357 [Vitis vinifera]	AT4G23160.1	cysteine-rich RLK (RECEPTOR-like protein kinase) 8	Encodes a cysteine-rich receptor-like protein kinase.	cysteine-rich RLK (RECEPTOR-like protein kinase) 8 (CRK8); FUNCTIONS IN: kinase activity; INVOLVED IN: protein amino acid phosphorylation; CONTAINS InterPro DOMAIN/s: Protein kinase, ATP binding site (InterPro:IPR017441), Reverse transcriptase, RNA-dependent DNA polymerase (InterPro:IPR013103), Serine/threonine-protein kinase domain (InterPro:IPR002290), Protein of unknown function DUF26 (InterPr…
Sp2_comp156907_c0_seq1	2050	.	G	A	44.22	LowQual	AC=2;AF=0.333;AN=6;BaseQRankSum=0.550;DP=7;Dels=0.00;FS=3.136;HaplotypeScore=0.8667;MLEAC=2;MLEAF=0.333;MQ=60.00;MQ0=0;MQRankSum=0.550;QD=6.32;ReadPosRankSum=-0.550	GT:AD:DP:GQ:MLPSAC:MLPSAF:PL	0/0/0/0/1/1:4,3:7:1:2:0.333:66,2,0,1,6,16,160											GATK	2679	gi|147784447|emb|CAN63881.1|	hypothetical protein VITISV_039357 [Vitis vinifera]	AT4G23160.1	cysteine-rich RLK (RECEPTOR-like protein kinase) 8	Encodes a cysteine-rich receptor-like protein kinase.	cysteine-rich RLK (RECEPTOR-like protein kinase) 8 (CRK8); FUNCTIONS IN: kinase activity; INVOLVED IN: protein amino acid phosphorylation; CONTAINS InterPro DOMAIN/s: Protein kinase, ATP binding site (InterPro:IPR017441), Reverse transcriptase, RNA-dependent DNA polymerase (InterPro:IPR013103), Serine/threonine-protein kinase domain (InterPro:IPR002290), Protein of unknown function DUF26 (InterPr…
Sp2_comp156907_c0_seq1	2082	.	A	G,T	79.34	PASS	AC=4,2;AF=0.667,0.333;AN=6;DP=6;Dels=0.00;FS=0.000;HaplotypeScore=0.0000;MLEAC=2,1;MLEAF=0.333,0.167;MQ=60.00;MQ0=0;QD=13.22	GT:AD:DP:GQ:MLPSAC:MLPSAF	1/1/1/1/2/2:0,5,1:6:1:4,2:0.667,0.333											GATK	2679	gi|147784447|emb|CAN63881.1|	hypothetical protein VITISV_039357 [Vitis vinifera]	AT4G23160.1	cysteine-rich RLK (RECEPTOR-like protein kinase) 8	Encodes a cysteine-rich receptor-like protein kinase.	cysteine-rich RLK (RECEPTOR-like protein kinase) 8 (CRK8); FUNCTIONS IN: kinase activity; INVOLVED IN: protein amino acid phosphorylation; CONTAINS InterPro DOMAIN/s: Protein kinase, ATP binding site (InterPro:IPR017441), Reverse transcriptase, RNA-dependent DNA polymerase (InterPro:IPR013103), Serine/threonine-protein kinase domain (InterPro:IPR002290), Protein of unknown function DUF26 (InterPr…
Sp2_comp156907_c0_seq1	2184	.	C	T	44.98	LowQual	AC=3;AF=0.500;AN=6;BaseQRankSum=-1.026;DP=4;Dels=0.00;FS=0.000;HaplotypeScore=0.0000;MLEAC=3;MLEAF=0.500;MQ=60.00;MQ0=0;MQRankSum=0.000;QD=11.25;ReadPosRankSum=0.000	GT:AD:DP:GQ:MLPSAC:MLPSAF:PL	0/0/0/1/1/1:2,2:4:1:3:0.500:66,5,1,0,1,5,73											GATK	2679	gi|147784447|emb|CAN63881.1|	hypothetical protein VITISV_039357 [Vitis vinifera]	AT4G23160.1	cysteine-rich RLK (RECEPTOR-like protein kinase) 8	Encodes a cysteine-rich receptor-like protein kinase.	cysteine-rich RLK (RECEPTOR-like protein kinase) 8 (CRK8); FUNCTIONS IN: kinase activity; INVOLVED IN: protein amino acid phosphorylation; CONTAINS InterPro DOMAIN/s: Protein kinase, ATP binding site (InterPro:IPR017441), Reverse transcriptase, RNA-dependent DNA polymerase (InterPro:IPR013103), Serine/threonine-protein kinase domain (InterPro:IPR002290), Protein of unknown function DUF26 (InterPr…
Sp2_comp156907_c0_seq1	2202	.	G	A	51.22	PASS	AC=2;AF=0.333;AN=6;BaseQRankSum=0.720;DP=6;Dels=0.00;FS=0.000;HaplotypeScore=0.9999;MLEAC=2;MLEAF=0.333;MQ=60.00;MQ0=0;MQRankSum=0.720;QD=8.54;ReadPosRankSum=1.380	GT:AD:DP:GQ:MLPSAC:MLPSAF:PL	0/0/0/0/1/1:4,2:6:1:2:0.333:73,2,0,1,6,16,154											GATK	2679	gi|147784447|emb|CAN63881.1|	hypothetical protein VITISV_039357 [Vitis vinifera]	AT4G23160.1	cysteine-rich RLK (RECEPTOR-like protein kinase) 8	Encodes a cysteine-rich receptor-like protein kinase.	cysteine-rich RLK (RECEPTOR-like protein kinase) 8 (CRK8); FUNCTIONS IN: kinase activity; INVOLVED IN: protein amino acid phosphorylation; CONTAINS InterPro DOMAIN/s: Protein kinase, ATP binding site (InterPro:IPR017441), Reverse transcriptase, RNA-dependent DNA polymerase (InterPro:IPR013103), Serine/threonine-protein kinase domain (InterPro:IPR002290), Protein of unknown function DUF26 (InterPr…
Sp2_comp156907_c0_seq1	2208	.	G	A	45.22	LowQual	AC=2;AF=0.333;AN=6;BaseQRankSum=0.000;DP=6;Dels=0.00;FS=0.000;HaplotypeScore=0.9999;MLEAC=2;MLEAF=0.333;MQ=60.00;MQ0=0;MQRankSum=0.720;QD=7.54;ReadPosRankSum=1.380	GT:AD:DP:GQ:MLPSAC:MLPSAF:PL	0/0/0/0/1/1:4,2:6:1:2:0.333:67,2,0,1,6,16,158											GATK	2679	gi|147784447|emb|CAN63881.1|	hypothetical protein VITISV_039357 [Vitis vinifera]	AT4G23160.1	cysteine-rich RLK (RECEPTOR-like protein kinase) 8	Encodes a cysteine-rich receptor-like protein kinase.	cysteine-rich RLK (RECEPTOR-like protein kinase) 8 (CRK8); FUNCTIONS IN: kinase activity; INVOLVED IN: protein amino acid phosphorylation; CONTAINS InterPro DOMAIN/s: Protein kinase, ATP binding site (InterPro:IPR017441), Reverse transcriptase, RNA-dependent DNA polymerase (InterPro:IPR013103), Serine/threonine-protein kinase domain (InterPro:IPR002290), Protein of unknown function DUF26 (InterPr…
Sp2_comp156907_c0_seq1	2448	.	G	A	73.55	PASS	AC=1;AF=0.167;AN=6;BaseQRankSum=0.754;DP=21;Dels=0.00;FS=0.000;HaplotypeScore=0.9999;MLEAC=1;MLEAF=0.167;MQ=60.00;MQ0=0;MQRankSum=-0.955;QD=3.50;ReadPosRankSum=-0.050	GT:AD:DP:GQ:MLPSAC:MLPSAF:PL	0/0/0/0/0/1:18,3:21:8:1:0.167:99,0,8,26,54,105,2147483647											GATK	2679	gi|147784447|emb|CAN63881.1|	hypothetical protein VITISV_039357 [Vitis vinifera]	AT4G23160.1	cysteine-rich RLK (RECEPTOR-like protein kinase) 8	Encodes a cysteine-rich receptor-like protein kinase.	cysteine-rich RLK (RECEPTOR-like protein kinase) 8 (CRK8); FUNCTIONS IN: kinase activity; INVOLVED IN: protein amino acid phosphorylation; CONTAINS InterPro DOMAIN/s: Protein kinase, ATP binding site (InterPro:IPR017441), Reverse transcriptase, RNA-dependent DNA polymerase (InterPro:IPR013103), Serine/threonine-protein kinase domain (InterPro:IPR002290), Protein of unknown function DUF26 (InterPr…
Sp2_comp156907_c0_seq1	2507	.	A	G	36.57	LowQual	AC=1;AF=0.167;AN=6;BaseQRankSum=1.194;DP=18;Dels=0.00;FS=0.000;HaplotypeScore=4.9987;MLEAC=1;MLEAF=0.167;MQ=60.00;MQ0=0;MQRankSum=0.632;QD=2.03;ReadPosRankSum=1.335	GT:AD:DP:GQ:MLPSAC:MLPSAF:PL	0/0/0/0/0/1:16,2:18:8:1:0.167:62,0,8,22,44,84,2147483647											GATK	2679	gi|147784447|emb|CAN63881.1|	hypothetical protein VITISV_039357 [Vitis vinifera]	AT4G23160.1	cysteine-rich RLK (RECEPTOR-like protein kinase) 8	Encodes a cysteine-rich receptor-like protein kinase.	cysteine-rich RLK (RECEPTOR-like protein kinase) 8 (CRK8); FUNCTIONS IN: kinase activity; INVOLVED IN: protein amino acid phosphorylation; CONTAINS InterPro DOMAIN/s: Protein kinase, ATP binding site (InterPro:IPR017441), Reverse transcriptase, RNA-dependent DNA polymerase (InterPro:IPR013103), Serine/threonine-protein kinase domain (InterPro:IPR002290), Protein of unknown function DUF26 (InterPr…
Sp2_comp156907_c0_seq1	318	.	G	A	82.02	PASS	AC=3;AF=0.500;AN=6;BaseQRankSum=0.000;DP=7;Dels=0.00;FS=0.000;HaplotypeScore=0.0000;MLEAC=3;MLEAF=0.500;MQ=60.00;MQ0=0;MQRankSum=1.754;QD=11.72;ReadPosRankSum=-0.550	GT:AD:DP:GQ:MLPSAC:MLPSAF:PL	0/0/0/1/1/1:3,4:7:2:3:0.500:104,8,2,0,2,8,111											GATK	2679	gi|147784447|emb|CAN63881.1|	hypothetical protein VITISV_039357 [Vitis vinifera]	AT4G23160.1	cysteine-rich RLK (RECEPTOR-like protein kinase) 8	Encodes a cysteine-rich receptor-like protein kinase.	cysteine-rich RLK (RECEPTOR-like protein kinase) 8 (CRK8); FUNCTIONS IN: kinase activity; INVOLVED IN: protein amino acid phosphorylation; CONTAINS InterPro DOMAIN/s: Protein kinase, ATP binding site (InterPro:IPR017441), Reverse transcriptase, RNA-dependent DNA polymerase (InterPro:IPR013103), Serine/threonine-protein kinase domain (InterPro:IPR002290), Protein of unknown function DUF26 (InterPr…
Sp2_comp156907_c0_seq1	583	.	T	G	148.4	PASS	AC=6;AF=1.00;AN=6;DP=5;Dels=0.00;FS=0.000;HaplotypeScore=3.9995;MLEAC=6;MLEAF=1.00;MQ=60.00;MQ0=0;QD=29.68	GT:AD:DP:GQ:MLPSAC:MLPSAF:PL	1/1/1/1/1/1:0,5:5:3:6:1.00:172,31,19,12,7,3,0											GATK	2679	gi|147784447|emb|CAN63881.1|	hypothetical protein VITISV_039357 [Vitis vinifera]	AT4G23160.1	cysteine-rich RLK (RECEPTOR-like protein kinase) 8	Encodes a cysteine-rich receptor-like protein kinase.	cysteine-rich RLK (RECEPTOR-like protein kinase) 8 (CRK8); FUNCTIONS IN: kinase activity; INVOLVED IN: protein amino acid phosphorylation; CONTAINS InterPro DOMAIN/s: Protein kinase, ATP binding site (InterPro:IPR017441), Reverse transcriptase, RNA-dependent DNA polymerase (InterPro:IPR013103), Serine/threonine-protein kinase domain (InterPro:IPR002290), Protein of unknown function DUF26 (InterPr…
Sp2_comp156907_c0_seq1	589	.	G	A	139.53	PASS	AC=5;AF=0.833;AN=6;BaseQRankSum=0.198;DP=7;Dels=0.00;FS=0.000;HaplotypeScore=0.0000;MLEAC=5;MLEAF=0.833;MQ=60.00;MQ0=0;MQRankSum=0.198;QD=19.93;ReadPosRankSum=0.922	GT:AD:DP:GQ:MLPSAC:MLPSAF:PL	0/1/1/1/1/1:2,5:7:1:5:0.833:162,21,10,4,1,0,26											GATK	2679	gi|147784447|emb|CAN63881.1|	hypothetical protein VITISV_039357 [Vitis vinifera]	AT4G23160.1	cysteine-rich RLK (RECEPTOR-like protein kinase) 8	Encodes a cysteine-rich receptor-like protein kinase.	cysteine-rich RLK (RECEPTOR-like protein kinase) 8 (CRK8); FUNCTIONS IN: kinase activity; INVOLVED IN: protein amino acid phosphorylation; CONTAINS InterPro DOMAIN/s: Protein kinase, ATP binding site (InterPro:IPR017441), Reverse transcriptase, RNA-dependent DNA polymerase (InterPro:IPR013103), Serine/threonine-protein kinase domain (InterPro:IPR002290), Protein of unknown function DUF26 (InterPr…
Sp2_comp156907_c0_seq1	620	.	C	T	48.75	LowQual	AC=2;AF=0.333;AN=6;BaseQRankSum=-0.361;DP=9;Dels=0.00;FS=0.000;HaplotypeScore=0.0000;MLEAC=2;MLEAF=0.333;MQ=60.00;MQ0=0;MQRankSum=1.159;QD=5.42;ReadPosRankSum=-0.361	GT:AD:DP:GQ:MLPSAC:MLPSAF:PL	0/0/0/0/1/1:5,4:9:1:2:0.333:71,1,0,3,9,22,202											GATK	2679	gi|147784447|emb|CAN63881.1|	hypothetical protein VITISV_039357 [Vitis vinifera]	AT4G23160.1	cysteine-rich RLK (RECEPTOR-like protein kinase) 8	Encodes a cysteine-rich receptor-like protein kinase.	cysteine-rich RLK (RECEPTOR-like protein kinase) 8 (CRK8); FUNCTIONS IN: kinase activity; INVOLVED IN: protein amino acid phosphorylation; CONTAINS InterPro DOMAIN/s: Protein kinase, ATP binding site (InterPro:IPR017441), Reverse transcriptase, RNA-dependent DNA polymerase (InterPro:IPR013103), Serine/threonine-protein kinase domain (InterPro:IPR002290), Protein of unknown function DUF26 (InterPr…
Sp2_comp156907_c0_seq1	719	.	T	C	35.02	LowQual	AC=4;AF=0.667;AN=6;BaseQRankSum=0.736;DP=3;Dels=0.00;FS=0.000;HaplotypeScore=0.0000;MLEAC=4;MLEAF=0.667;MQ=60.00;MQ0=0;MQRankSum=0.736;QD=11.67;ReadPosRankSum=0.736	GT:AD:DP:GQ:MLPSAC:MLPSAF:PL	0/0/1/1/1/1:1,2:3:1:4:0.667:56,8,3,1,0,1,34											GATK	2679	gi|147784447|emb|CAN63881.1|	hypothetical protein VITISV_039357 [Vitis vinifera]	AT4G23160.1	cysteine-rich RLK (RECEPTOR-like protein kinase) 8	Encodes a cysteine-rich receptor-like protein kinase.	cysteine-rich RLK (RECEPTOR-like protein kinase) 8 (CRK8); FUNCTIONS IN: kinase activity; INVOLVED IN: protein amino acid phosphorylation; CONTAINS InterPro DOMAIN/s: Protein kinase, ATP binding site (InterPro:IPR017441), Reverse transcriptase, RNA-dependent DNA polymerase (InterPro:IPR013103), Serine/threonine-protein kinase domain (InterPro:IPR002290), Protein of unknown function DUF26 (InterPr…
Sp2_comp156907_c0_seq1	995	.	G	A	62.32	PASS	AC=2;AF=0.333;AN=6;BaseQRankSum=-0.555;DP=13;Dels=0.00;FS=0.000;HaplotypeScore=1.9987;MLEAC=2;MLEAF=0.333;MQ=56.27;MQ0=0;MQRankSum=-2.074;QD=4.79;ReadPosRankSum=-2.074	GT:AD:DP:GQ:MLPSAC:MLPSAF:PL	0/0/0/0/1/1:7,6:13:2:2:0.333:85,2,0,3,12,30,272											GATK	2679	gi|147784447|emb|CAN63881.1|	hypothetical protein VITISV_039357 [Vitis vinifera]	AT4G23160.1	cysteine-rich RLK (RECEPTOR-like protein kinase) 8	Encodes a cysteine-rich receptor-like protein kinase.	cysteine-rich RLK (RECEPTOR-like protein kinase) 8 (CRK8); FUNCTIONS IN: kinase activity; INVOLVED IN: protein amino acid phosphorylation; CONTAINS InterPro DOMAIN/s: Protein kinase, ATP binding site (InterPro:IPR017441), Reverse transcriptase, RNA-dependent DNA polymerase (InterPro:IPR013103), Serine/threonine-protein kinase domain (InterPro:IPR002290), Protein of unknown function DUF26 (InterPr…
Sp2_comp156909_c0_seq1	1117	.	A	G	118.9		AC=1;AF=0.167;AN=6;BaseQRankSum=-3.680;DP=250;Dels=0.00;FS=34.633;HaplotypeScore=13.6543;MLEAC=1;MLEAF=0.167;MQ=59.85;MQ0=0;MQRankSum=-0.087;QD=0.48;ReadPosRankSum=-3.796	GT:AD:DP:GQ:MLPSAC:MLPSAF:PL	0/0/0/0/0/1:233,14:250:99:1:0.167:145,0,181,2147483647,2147483647,2147483647,2147483647											GATK	1368	gi|460385238|ref|XP_004238311.1|	PREDICTED: auxin-induced protein 5NG4-like [Solanum lycopersicum]	AT1G75500.2	Walls Are Thin 1	An Arabidopsis thaliana homolog of Medicago truncatula NODULIN21 (MtN21). The gene encodes a plant-specific, predicted integral membrane protein and is a member of the Plant-Drug/Metabolite Exporter (P-DME) family (Transporter Classification number: TC 2.A.7.3).	Walls Are Thin 1 (WAT1); CONTAINS InterPro DOMAIN/s: Protein of unknown function DUF6, transmembrane (InterPro:IPR000620); BEST Arabidopsis thaliana protein match is: nodulin MtN21 /EamA-like transporter family protein (TAIR:AT3G53210.1).
Sp2_comp156912_c0_seq1	185	.	T	G	34.73	LowQual	AC=6;AF=1.00;AN=6;DP=4;Dels=0.00;FS=0.000;HaplotypeScore=0.0000;MLEAC=6;MLEAF=1.00;MQ=54.37;MQ0=0;QD=8.68	GT:AD:DP:GQ:MLPSAC:MLPSAF:PL	1/1/1/1/1/1:0,4:4:2:6:1.00:57,15,10,6,4,2,0											GATK	318	No hit in this database		No hit in this database
Sp2_comp156912_c0_seq1	190	.	G	C	41.71	LowQual	AC=6;AF=1.00;AN=6;DP=4;Dels=0.00;FS=0.000;HaplotypeScore=0.0000;MLEAC=6;MLEAF=1.00;MQ=54.37;MQ0=0;QD=10.43	GT:AD:DP:GQ:MLPSAC:MLPSAF:PL	1/1/1/1/1/1:0,4:4:2:6:1.00:64,16,10,6,4,2,0											GATK	318	No hit in this database		No hit in this database
Sp2_comp156912_c0_seq1	307	.	G	T	155.4	PASS	AC=6;AF=1.00;AN=6;DP=4;Dels=0.00;FS=0.000;HaplotypeScore=0.0000;MLEAC=6;MLEAF=1.00;MQ=60.00;MQ0=0;QD=24.12	GT:AD:DP:GQ:MLPSAC:MLPSAF:PL	1/1/1/1/1/1:0,4:4:3:6:1.00:179,31,19,12,7,3,0											GATK	318	No hit in this database		No hit in this database
Sp2_comp156912_c1_seq13	404	.	T	C	166.32	PASS	AC=1;AF=0.167;AN=6;BaseQRankSum=-0.066;DP=36;Dels=0.00;FS=4.363;HaplotypeScore=1.7882;MLEAC=1;MLEAF=0.167;MQ=57.84;MQ0=0;MQRankSum=-3.042;QD=4.62;ReadPosRankSum=-3.698	GT:AD:DP:GQ:MLPSAC:MLPSAF:PL	0/0/0/0/0/1:30,6:36:10:1:0.167:192,0,10,36,79,2147483647,2147483647											GATK	612	gi|460396485|ref|XP_004243803.1|	PREDICTED: pentatricopeptide repeat-containing protein At1g73710-like [Solanum lycopersicum]	AT1G73710.1	Pentatricopeptide repeat (PPR) superfamily protein		Pentatricopeptide repeat (PPR) superfamily protein; CONTAINS InterPro DOMAIN/s: Pentatricopeptide repeat (InterPro:IPR002885); BEST Arabidopsis thaliana protein match is: Tetratricopeptide repeat (TPR)-like superfamily protein (TAIR:AT3G23020.1); Has 67480 Blast hits to 15556 proteins in 325 species: Archae - 2; Bacteria - 89; Metazoa - 1013; Fungi - 877; Plants - 63572; Viruses - 0; Other Eukary…
Sp2_comp156912_c2_seq10	644	.	A	G	784.03	PASS	AC=3;AF=0.500;AN=6;BaseQRankSum=0.910;DP=54;Dels=0.00;FS=2.346;HaplotypeScore=1.9944;MLEAC=3;MLEAF=0.500;MQ=58.89;MQ0=0;MQRankSum=1.085;QD=14.52;ReadPosRankSum=0.472	GT:AD:DP:GQ:MLPSAC:MLPSAF:PL	0/0/0/1/1/1:31,23:54:2:3:0.500:808,41,2,0,26,97,2147483647											GATK	655	gi|460396485|ref|XP_004243803.1|	PREDICTED: pentatricopeptide repeat-containing protein At1g73710-like [Solanum lycopersicum]	AT1G73710.1	Pentatricopeptide repeat (PPR) superfamily protein		Pentatricopeptide repeat (PPR) superfamily protein; CONTAINS InterPro DOMAIN/s: Pentatricopeptide repeat (InterPro:IPR002885); BEST Arabidopsis thaliana protein match is: Tetratricopeptide repeat (TPR)-like superfamily protein (TAIR:AT3G23020.1); Has 67480 Blast hits to 15556 proteins in 325 species: Archae - 2; Bacteria - 89; Metazoa - 1013; Fungi - 877; Plants - 63572; Viruses - 0; Other Eukary…
Sp2_comp156913_c0_seq2	1102	.	T	C	69.22		AC=4;AF=0.667;AN=6;BaseQRankSum=1.416;DP=119;Dels=0.00;FS=0.000;HaplotypeScore=0.9989;MLEAC=4;MLEAF=0.667;MQ=59.10;MQ0=0;MQRankSum=-1.540;QD=0.58;ReadPosRankSum=0.444	GT:AD:DP:GQ:MLPSAC:MLPSAF:PL	0/0/1/1/1/1:2,117:119:1:4:0.667:91,16,6,1,0,2,64											GATK	1248	gi|224138920|ref|XP_002326723.1|	predicted protein [Populus trichocarpa]	AT5G46770.1			unknown protein; Has 30201 Blast hits to 17322 proteins in 780 species: Archae - 12; Bacteria - 1396; Metazoa - 17338; Fungi - 3422; Plants - 5037; Viruses - 0; Other Eukaryotes - 2996 (source: NCBI BLink).
Sp2_comp156913_c0_seq2	503	.	G	A	249.48	PASS	AC=2;AF=0.333;AN=6;BaseQRankSum=-0.264;DP=57;Dels=0.00;FS=1.029;HaplotypeScore=0.0000;MLEAC=2;MLEAF=0.333;MQ=59.46;MQ0=0;MQRankSum=-0.088;QD=4.38;ReadPosRankSum=-3.068	GT:AD:DP:GQ:MLPSAC:MLPSAF:PL	0/0/0/0/1/1:31,26:57:1:2:0.333:273,1,0,18,54,127,2147483647											GATK	1248	gi|224138920|ref|XP_002326723.1|	predicted protein [Populus trichocarpa]	AT5G46770.1			unknown protein; Has 30201 Blast hits to 17322 proteins in 780 species: Archae - 12; Bacteria - 1396; Metazoa - 17338; Fungi - 3422; Plants - 5037; Viruses - 0; Other Eukaryotes - 2996 (source: NCBI BLink).
Sp2_comp156913_c0_seq2	514	.	G	A	192.04	PASS	AC=1;AF=0.167;AN=6;BaseQRankSum=0.752;DP=54;Dels=0.00;FS=0.000;HaplotypeScore=0.0000;MLEAC=1;MLEAF=0.167;MQ=59.74;MQ0=0;MQRankSum=0.367;QD=3.56;ReadPosRankSum=-2.449	GT:AD:DP:GQ:MLPSAC:MLPSAF:PL	0/0/0/0/0/1:31,23:54:2:1:0.167:216,0,2,22,59,133,2147483647											GATK	1248	gi|224138920|ref|XP_002326723.1|	predicted protein [Populus trichocarpa]	AT5G46770.1			unknown protein; Has 30201 Blast hits to 17322 proteins in 780 species: Archae - 12; Bacteria - 1396; Metazoa - 17338; Fungi - 3422; Plants - 5037; Viruses - 0; Other Eukaryotes - 2996 (source: NCBI BLink).
Sp2_comp156913_c0_seq2	515	.	G	C	202.68	PASS	AC=1;AF=0.167;AN=6;BaseQRankSum=3.063;DP=55;Dels=0.00;FS=0.000;HaplotypeScore=0.0000;MLEAC=1;MLEAF=0.167;MQ=59.74;MQ0=0;MQRankSum=0.026;QD=3.69;ReadPosRankSum=-2.176	GT:AD:DP:GQ:MLPSAC:MLPSAF:PL	0/0/0/0/0/1:32,23:55:3:1:0.167:227,0,3,24,63,2147483647,2147483647											GATK	1248	gi|224138920|ref|XP_002326723.1|	predicted protein [Populus trichocarpa]	AT5G46770.1			unknown protein; Has 30201 Blast hits to 17322 proteins in 780 species: Archae - 12; Bacteria - 1396; Metazoa - 17338; Fungi - 3422; Plants - 5037; Viruses - 0; Other Eukaryotes - 2996 (source: NCBI BLink).
Sp2_comp156913_c0_seq2	800	.	G	C	249.2	PASS	AC=5;AF=0.833;AN=6;BaseQRankSum=1.178;DP=98;Dels=0.00;FS=0.000;HaplotypeScore=10.8066;MLEAC=5;MLEAF=0.833;MQ=59.74;MQ0=0;MQRankSum=-1.963;QD=2.54;ReadPosRankSum=2.342	GT:AD:DP:GQ:MLPSAC:MLPSAF:PL	0/1/1/1/1/1:3,95:98:5:5:0.833:274,62,32,15,5,0,35											GATK	1248	gi|224138920|ref|XP_002326723.1|	predicted protein [Populus trichocarpa]	AT5G46770.1			unknown protein; Has 30201 Blast hits to 17322 proteins in 780 species: Archae - 12; Bacteria - 1396; Metazoa - 17338; Fungi - 3422; Plants - 5037; Viruses - 0; Other Eukaryotes - 2996 (source: NCBI BLink).
Sp2_comp156913_c0_seq2	801	.	C	G	112.82		AC=4;AF=0.667;AN=6;BaseQRankSum=0.629;DP=99;Dels=0.00;FS=0.000;HaplotypeScore=9.8099;MLEAC=4;MLEAF=0.667;MQ=59.74;MQ0=0;MQRankSum=-0.335;QD=1.14;ReadPosRankSum=2.289	GT:AD:DP:GQ:MLPSAC:MLPSAF:PL	0/0/1/1/1/1:4,95:99:0:4:0.667:135,28,12,4,0,0,42											GATK	1248	gi|224138920|ref|XP_002326723.1|	predicted protein [Populus trichocarpa]	AT5G46770.1			unknown protein; Has 30201 Blast hits to 17322 proteins in 780 species: Archae - 12; Bacteria - 1396; Metazoa - 17338; Fungi - 3422; Plants - 5037; Viruses - 0; Other Eukaryotes - 2996 (source: NCBI BLink).
Sp2_comp156915_c0_seq4	290	.	G	A	212.04	PASS	AC=1;AF=0.167;AN=6;BaseQRankSum=-0.856;DP=36;Dels=0.00;FS=0.000;HaplotypeScore=2.9864;MLEAC=1;MLEAF=0.167;MQ=60.00;MQ0=0;MQRankSum=-1.427;QD=5.89;ReadPosRankSum=-0.361	GT:AD:DP:GQ:MLPSAC:MLPSAF:PL	0/0/0/0/0/1:28,8:36:2:1:0.167:236,0,2,22,59,133,2147483647											GATK	917	gi|255555679|ref|XP_002518875.1|	alpha,alpha-trehalase, putative [Ricinus communis]	AT4G24040.1	trehalase 1	Encodes a trehalase, member of Glycoside Hydrolase Family 37.	trehalase 1 (TRE1); CONTAINS InterPro DOMAIN/s: Glycoside hydrolase, family 37 (InterPro:IPR001661), Six-hairpin glycosidase-like (InterPro:IPR008928), Glycoside hydrolase, family 37, conserved site (InterPro:IPR018232); Has 1925 Blast hits to 1909 proteins in 569 species: Archae - 2; Bacteria - 1056; Metazoa - 507; Fungi - 235; Plants - 71; Viruses - 0; Other Eukaryotes - 54 (source: NCBI BLink).
Sp2_comp156915_c0_seq4	44	.	G	A	103.19		AC=1;AF=0.167;AN=6;BaseQRankSum=-0.041;DP=61;Dels=0.00;FS=11.980;HaplotypeScore=0.0000;MLEAC=1;MLEAF=0.167;MQ=55.82;MQ0=1;MQRankSum=-2.871;QD=1.69;ReadPosRankSum=-3.307	GT:AD:DP:GQ:MLPSAC:MLPSAF:PL	0/0/0/0/0/1:56,5:61:2:1:0.167:127,0,2,12,32,70,2147483647											GATK	917	gi|255555679|ref|XP_002518875.1|	alpha,alpha-trehalase, putative [Ricinus communis]	AT4G24040.1	trehalase 1	Encodes a trehalase, member of Glycoside Hydrolase Family 37.	trehalase 1 (TRE1); CONTAINS InterPro DOMAIN/s: Glycoside hydrolase, family 37 (InterPro:IPR001661), Six-hairpin glycosidase-like (InterPro:IPR008928), Glycoside hydrolase, family 37, conserved site (InterPro:IPR018232); Has 1925 Blast hits to 1909 proteins in 569 species: Archae - 2; Bacteria - 1056; Metazoa - 507; Fungi - 235; Plants - 71; Viruses - 0; Other Eukaryotes - 54 (source: NCBI BLink).
Sp2_comp156915_c0_seq4	880	.	T	A	160.02	PASS	AC=2;AF=0.333;AN=6;BaseQRankSum=1.364;DP=22;Dels=0.00;FS=0.000;HaplotypeScore=0.0000;MLEAC=2;MLEAF=0.333;MQ=59.74;MQ0=0;MQRankSum=-0.184;QD=7.27;ReadPosRankSum=1.659	GT:AD:DP:GQ:MLPSAC:MLPSAF:PL	0/0/0/0/1/1:16,6:22:3:2:0.333:184,3,0,9,30,72,2147483647											GATK	917	gi|255555679|ref|XP_002518875.1|	alpha,alpha-trehalase, putative [Ricinus communis]	AT4G24040.1	trehalase 1	Encodes a trehalase, member of Glycoside Hydrolase Family 37.	trehalase 1 (TRE1); CONTAINS InterPro DOMAIN/s: Glycoside hydrolase, family 37 (InterPro:IPR001661), Six-hairpin glycosidase-like (InterPro:IPR008928), Glycoside hydrolase, family 37, conserved site (InterPro:IPR018232); Has 1925 Blast hits to 1909 proteins in 569 species: Archae - 2; Bacteria - 1056; Metazoa - 507; Fungi - 235; Plants - 71; Viruses - 0; Other Eukaryotes - 54 (source: NCBI BLink).
Sp2_comp156921_c2_seq27	119	.	G	T	125.9		AC=1;AF=0.167;AN=6;BaseQRankSum=0.274;DP=197;Dels=0.00;FS=7.163;HaplotypeScore=15.9962;MLEAC=1;MLEAF=0.167;MQ=58.24;MQ0=0;MQRankSum=1.859;QD=0.64;ReadPosRankSum=1.347	GT:AD:DP:GQ:MLPSAC:MLPSAF:PL	0/0/0/0/0/1:95,102:197:42:1:0.167:152,0,42,109,2147483647,2147483647,2147483647											GATK	483	No hit in this database		No hit in this database
Sp2_comp156921_c2_seq27	130	.	T	A	31.91	LowQual;	AC=1;AF=0.167;AN=6;BaseQRankSum=0.442;DP=212;Dels=0.00;FS=3.918;HaplotypeScore=26.5955;MLEAC=1;MLEAF=0.167;MQ=58.53;MQ0=0;MQRankSum=1.401;QD=0.15;ReadPosRankSum=1.880	GT:AD:DP:GQ:MLPSAC:MLPSAF:PL	0/0/0/0/0/1:206,6:212:58:1:0.167:58,0,87,2147483647,2147483647,2147483647,2147483647											GATK	483	No hit in this database		No hit in this database
Sp2_comp156921_c2_seq27	147	.	G	A	90.9		AC=1;AF=0.167;AN=6;BaseQRankSum=0.150;DP=218;Dels=0.00;FS=1.533;HaplotypeScore=326.8011;MLEAC=1;MLEAF=0.167;MQ=58.99;MQ0=0;MQRankSum=-0.229;QD=0.42;ReadPosRankSum=-2.702	GT:AD:DP:GQ:MLPSAC:MLPSAF:PL	0/0/0/0/0/1:211,7:218:95:1:0.167:117,0,95,2147483647,2147483647,2147483647,2147483647											GATK	483	No hit in this database		No hit in this database
Sp2_comp156921_c2_seq27	181	.	C	A	691.9		AC=1;AF=0.167;AN=6;BaseQRankSum=0.308;DP=188;Dels=0.00;FS=6.320;HaplotypeScore=32.9901;MLEAC=1;MLEAF=0.167;MQ=59.93;MQ0=0;MQRankSum=0.208;QD=3.68;ReadPosRankSum=-0.416	GT:AD:DP:GQ:MLPSAC:MLPSAF:PL	0/0/0/0/0/1:159,29:188:59:1:0.167:718,0,59,183,2147483647,2147483647,2147483647											GATK	483	No hit in this database		No hit in this database
Sp2_comp156921_c2_seq27	262	.	A	T	136.9		AC=1;AF=0.167;AN=6;BaseQRankSum=1.512;DP=137;Dels=0.00;FS=8.313;HaplotypeScore=9.9983;MLEAC=1;MLEAF=0.167;MQ=59.51;MQ0=0;MQRankSum=1.124;QD=1.00;ReadPosRankSum=2.178	GT:AD:DP:GQ:MLPSAC:MLPSAF:PL	0/0/0/0/0/1:128,8:137:88:1:0.167:163,0,88,2147483647,2147483647,2147483647,2147483647											GATK	483	No hit in this database		No hit in this database
Sp2_comp156921_c2_seq27	311	.	A	C	1370.32		AC=2;AF=0.333;AN=6;BaseQRankSum=0.324;DP=130;Dels=0.00;FS=1.503;HaplotypeScore=37.5255;MLEAC=2;MLEAF=0.333;MQ=59.74;MQ0=0;MQRankSum=-0.324;QD=10.54;ReadPosRankSum=-2.190	GT:AD:DP:GQ:MLPSAC:MLPSAF:PL	0/0/0/0/1/1:81,48:130:10:2:0.333:1396,65,0,10,78,2147483647,2147483647											GATK	483	No hit in this database		No hit in this database
Sp2_comp156921_c2_seq27	457	.	C	A	234.9		AC=1;AF=0.167;AN=6;BaseQRankSum=-0.295;DP=250;Dels=0.00;FS=15.137;HaplotypeScore=3.5497;MLEAC=1;MLEAF=0.167;MQ=59.10;MQ0=0;MQRankSum=-0.208;QD=0.94;ReadPosRankSum=-2.440	GT:AD:DP:GQ:MLPSAC:MLPSAF:PL	0/0/0/0/0/1:238,12:250:99:1:0.167:261,0,142,2147483647,2147483647,2147483647,2147483647											GATK	483	No hit in this database		No hit in this database
Sp2_comp156923_c0_seq1	1063	.	C	G	787.54		AC=1;AF=0.167;AN=6;BaseQRankSum=0.334;DP=133;Dels=0.00;FS=0.864;HaplotypeScore=75.7300;MLEAC=1;MLEAF=0.167;MQ=52.95;MQ0=0;MQRankSum=-2.199;QD=5.92;ReadPosRankSum=2.415	GT:AD:DP:GQ:MLPSAC:MLPSAF:PL	0/0/0/0/0/1:105,28:133:8:1:0.167:813,0,8,73,2147483647,2147483647,2147483647											GATK	2980	gi|460413392|ref|XP_004252073.1|	PREDICTED: putative late blight resistance protein homolog R1B-16-like [Solanum lycopersicum]	AT5G35450.1	Disease resistance protein (CC-NBS-LRR class) family		Disease resistance protein (CC-NBS-LRR class) family; FUNCTIONS IN: ATP binding; INVOLVED IN: defense response, apoptosis; LOCATED IN: plasma membrane; EXPRESSED IN: 21 plant structures; EXPRESSED DURING: 10 growth stages; CONTAINS InterPro DOMAIN/s: NB-ARC (InterPro:IPR002182), Disease resistance protein (InterPro:IPR000767); BEST Arabidopsis thaliana protein match is: Disease resistance protein…
Sp2_comp156923_c0_seq1	1104	.	G	A	300.9		AC=1;AF=0.167;AN=6;BaseQRankSum=-0.833;DP=189;Dels=0.00;FS=3.622;HaplotypeScore=14.9959;MLEAC=1;MLEAF=0.167;MQ=57.05;MQ0=0;MQRankSum=3.739;QD=1.59;ReadPosRankSum=1.828	GT:AD:DP:GQ:MLPSAC:MLPSAF:PL	0/0/0/0/0/1:173,16:189:95:1:0.167:327,0,95,2147483647,2147483647,2147483647,2147483647											GATK	2980	gi|460413392|ref|XP_004252073.1|	PREDICTED: putative late blight resistance protein homolog R1B-16-like [Solanum lycopersicum]	AT5G35450.1	Disease resistance protein (CC-NBS-LRR class) family		Disease resistance protein (CC-NBS-LRR class) family; FUNCTIONS IN: ATP binding; INVOLVED IN: defense response, apoptosis; LOCATED IN: plasma membrane; EXPRESSED IN: 21 plant structures; EXPRESSED DURING: 10 growth stages; CONTAINS InterPro DOMAIN/s: NB-ARC (InterPro:IPR002182), Disease resistance protein (InterPro:IPR000767); BEST Arabidopsis thaliana protein match is: Disease resistance protein…
Sp2_comp156923_c0_seq1	1116	.	G	A	317.9		AC=1;AF=0.167;AN=6;BaseQRankSum=-1.366;DP=176;Dels=0.00;FS=0.000;HaplotypeScore=0.8667;MLEAC=1;MLEAF=0.167;MQ=57.59;MQ0=2;MQRankSum=2.587;QD=1.81;ReadPosRankSum=-1.628	GT:AD:DP:GQ:MLPSAC:MLPSAF:PL	0/0/0/0/0/1:158,18:176:75:1:0.167:344,0,75,2147483647,2147483647,2147483647,2147483647											GATK	2980	gi|460413392|ref|XP_004252073.1|	PREDICTED: putative late blight resistance protein homolog R1B-16-like [Solanum lycopersicum]	AT5G35450.1	Disease resistance protein (CC-NBS-LRR class) family		Disease resistance protein (CC-NBS-LRR class) family; FUNCTIONS IN: ATP binding; INVOLVED IN: defense response, apoptosis; LOCATED IN: plasma membrane; EXPRESSED IN: 21 plant structures; EXPRESSED DURING: 10 growth stages; CONTAINS InterPro DOMAIN/s: NB-ARC (InterPro:IPR002182), Disease resistance protein (InterPro:IPR000767); BEST Arabidopsis thaliana protein match is: Disease resistance protein…
Sp2_comp156923_c0_seq1	1133	.	G	A	349.9		AC=1;AF=0.167;AN=6;BaseQRankSum=-0.469;DP=203;Dels=0.00;FS=2.019;HaplotypeScore=52.9483;MLEAC=1;MLEAF=0.167;MQ=57.38;MQ0=0;MQRankSum=3.133;QD=1.72;ReadPosRankSum=-2.335	GT:AD:DP:GQ:MLPSAC:MLPSAF:PL	0/0/0/0/0/1:185,18:203:99:1:0.167:376,0,99,2147483647,2147483647,2147483647,2147483647											GATK	2980	gi|460413392|ref|XP_004252073.1|	PREDICTED: putative late blight resistance protein homolog R1B-16-like [Solanum lycopersicum]	AT5G35450.1	Disease resistance protein (CC-NBS-LRR class) family		Disease resistance protein (CC-NBS-LRR class) family; FUNCTIONS IN: ATP binding; INVOLVED IN: defense response, apoptosis; LOCATED IN: plasma membrane; EXPRESSED IN: 21 plant structures; EXPRESSED DURING: 10 growth stages; CONTAINS InterPro DOMAIN/s: NB-ARC (InterPro:IPR002182), Disease resistance protein (InterPro:IPR000767); BEST Arabidopsis thaliana protein match is: Disease resistance protein…
Sp2_comp156923_c0_seq1	1153	.	G	C	588.46		AC=3;AF=0.500;AN=6;BaseQRankSum=2.751;DP=120;Dels=0.00;FS=0.727;HaplotypeScore=51.9522;MLEAC=3;MLEAF=0.500;MQ=56.58;MQ0=0;MQRankSum=-3.042;QD=4.90;ReadPosRankSum=3.973	GT:AD:DP:GQ:MLPSAC:MLPSAF:PL	0/0/0/1/1/1:39,81:120:1:3:0.500:612,81,22,0,1,33,622											GATK	2980	gi|460413392|ref|XP_004252073.1|	PREDICTED: putative late blight resistance protein homolog R1B-16-like [Solanum lycopersicum]	AT5G35450.1	Disease resistance protein (CC-NBS-LRR class) family		Disease resistance protein (CC-NBS-LRR class) family; FUNCTIONS IN: ATP binding; INVOLVED IN: defense response, apoptosis; LOCATED IN: plasma membrane; EXPRESSED IN: 21 plant structures; EXPRESSED DURING: 10 growth stages; CONTAINS InterPro DOMAIN/s: NB-ARC (InterPro:IPR002182), Disease resistance protein (InterPro:IPR000767); BEST Arabidopsis thaliana protein match is: Disease resistance protein…
Sp2_comp156923_c0_seq1	1227	.	G	T	558.9		AC=1;AF=0.167;AN=6;BaseQRankSum=1.851;DP=246;Dels=0.00;FS=1.603;HaplotypeScore=52.9165;MLEAC=1;MLEAF=0.167;MQ=59.39;MQ0=0;MQRankSum=0.414;QD=2.27;ReadPosRankSum=-0.685	GT:AD:DP:GQ:MLPSAC:MLPSAF:PL	0/0/0/0/0/1:215,31:246:61:1:0.167:585,0,61,2147483647,2147483647,2147483647,2147483647											GATK	2980	gi|460413392|ref|XP_004252073.1|	PREDICTED: putative late blight resistance protein homolog R1B-16-like [Solanum lycopersicum]	AT5G35450.1	Disease resistance protein (CC-NBS-LRR class) family		Disease resistance protein (CC-NBS-LRR class) family; FUNCTIONS IN: ATP binding; INVOLVED IN: defense response, apoptosis; LOCATED IN: plasma membrane; EXPRESSED IN: 21 plant structures; EXPRESSED DURING: 10 growth stages; CONTAINS InterPro DOMAIN/s: NB-ARC (InterPro:IPR002182), Disease resistance protein (InterPro:IPR000767); BEST Arabidopsis thaliana protein match is: Disease resistance protein…
Sp2_comp156923_c0_seq1	1250	.	T	C	252.9		AC=1;AF=0.167;AN=6;BaseQRankSum=0.409;DP=182;Dels=0.00;FS=5.760;HaplotypeScore=136.6867;MLEAC=1;MLEAF=0.167;MQ=59.61;MQ0=0;MQRankSum=1.597;QD=1.39;ReadPosRankSum=-0.335	GT:AD:DP:GQ:MLPSAC:MLPSAF:PL	0/0/0/0/0/1:168,14:182:99:1:0.167:279,0,110,2147483647,2147483647,2147483647,2147483647											GATK	2980	gi|460413392|ref|XP_004252073.1|	PREDICTED: putative late blight resistance protein homolog R1B-16-like [Solanum lycopersicum]	AT5G35450.1	Disease resistance protein (CC-NBS-LRR class) family		Disease resistance protein (CC-NBS-LRR class) family; FUNCTIONS IN: ATP binding; INVOLVED IN: defense response, apoptosis; LOCATED IN: plasma membrane; EXPRESSED IN: 21 plant structures; EXPRESSED DURING: 10 growth stages; CONTAINS InterPro DOMAIN/s: NB-ARC (InterPro:IPR002182), Disease resistance protein (InterPro:IPR000767); BEST Arabidopsis thaliana protein match is: Disease resistance protein…
Sp2_comp156923_c0_seq1	1256	.	A	T	269.37		AC=2;AF=0.333;AN=6;BaseQRankSum=3.448;DP=162;Dels=0.00;FS=3.211;HaplotypeScore=115.8926;MLEAC=2;MLEAF=0.333;MQ=59.65;MQ0=0;MQRankSum=0.004;QD=1.66;ReadPosRankSum=1.765	GT:AD:DP:GQ:MLPSAC:MLPSAF:PL	0/0/0/0/1/1:45,117:162:4:2:0.333:294,4,0,26,81,2147483647,2147483647											GATK	2980	gi|460413392|ref|XP_004252073.1|	PREDICTED: putative late blight resistance protein homolog R1B-16-like [Solanum lycopersicum]	AT5G35450.1	Disease resistance protein (CC-NBS-LRR class) family		Disease resistance protein (CC-NBS-LRR class) family; FUNCTIONS IN: ATP binding; INVOLVED IN: defense response, apoptosis; LOCATED IN: plasma membrane; EXPRESSED IN: 21 plant structures; EXPRESSED DURING: 10 growth stages; CONTAINS InterPro DOMAIN/s: NB-ARC (InterPro:IPR002182), Disease resistance protein (InterPro:IPR000767); BEST Arabidopsis thaliana protein match is: Disease resistance protein…
Sp2_comp156923_c0_seq1	1258	.	T	A	328.34		AC=2;AF=0.333;AN=6;BaseQRankSum=2.163;DP=158;Dels=0.01;FS=2.326;HaplotypeScore=138.8829;MLEAC=2;MLEAF=0.333;MQ=59.64;MQ0=0;MQRankSum=-1.466;QD=2.08;ReadPosRankSum=1.675	GT:AD:DP:GQ:MLPSAC:MLPSAF:PL	0/0/0/0/1/1:43,114:157:10:2:0.333:354,10,0,23,75,2147483647,2147483647											GATK	2980	gi|460413392|ref|XP_004252073.1|	PREDICTED: putative late blight resistance protein homolog R1B-16-like [Solanum lycopersicum]	AT5G35450.1	Disease resistance protein (CC-NBS-LRR class) family		Disease resistance protein (CC-NBS-LRR class) family; FUNCTIONS IN: ATP binding; INVOLVED IN: defense response, apoptosis; LOCATED IN: plasma membrane; EXPRESSED IN: 21 plant structures; EXPRESSED DURING: 10 growth stages; CONTAINS InterPro DOMAIN/s: NB-ARC (InterPro:IPR002182), Disease resistance protein (InterPro:IPR000767); BEST Arabidopsis thaliana protein match is: Disease resistance protein…
Sp2_comp156923_c0_seq1	1282	.	G	A	3561.9		AC=4;AF=0.667;AN=6;BaseQRankSum=3.328;DP=193;Dels=0.00;FS=7.490;HaplotypeScore=50.6855;MLEAC=4;MLEAF=0.667;MQ=58.67;MQ0=0;MQRankSum=0.788;QD=18.46;ReadPosRankSum=0.839	GT:AD:DP:GQ:MLPSAC:MLPSAF:PL	0/0/1/1/1/1:47,146:193:41:4:0.667:3588,407,156,41,0,43,1559											GATK	2980	gi|460413392|ref|XP_004252073.1|	PREDICTED: putative late blight resistance protein homolog R1B-16-like [Solanum lycopersicum]	AT5G35450.1	Disease resistance protein (CC-NBS-LRR class) family		Disease resistance protein (CC-NBS-LRR class) family; FUNCTIONS IN: ATP binding; INVOLVED IN: defense response, apoptosis; LOCATED IN: plasma membrane; EXPRESSED IN: 21 plant structures; EXPRESSED DURING: 10 growth stages; CONTAINS InterPro DOMAIN/s: NB-ARC (InterPro:IPR002182), Disease resistance protein (InterPro:IPR000767); BEST Arabidopsis thaliana protein match is: Disease resistance protein…
Sp2_comp156923_c0_seq1	1351	.	A	G	830.9		AC=1;AF=0.167;AN=6;BaseQRankSum=0.363;DP=200;Dels=0.00;FS=0.000;HaplotypeScore=79.7381;MLEAC=1;MLEAF=0.167;MQ=60.00;MQ0=0;MQRankSum=0.175;QD=4.15;ReadPosRankSum=0.883	GT:AD:DP:GQ:MLPSAC:MLPSAF:PL	0/0/0/0/0/1:172,28:200:76:1:0.167:857,0,76,2147483647,2147483647,2147483647,2147483647											GATK	2980	gi|460413392|ref|XP_004252073.1|	PREDICTED: putative late blight resistance protein homolog R1B-16-like [Solanum lycopersicum]	AT5G35450.1	Disease resistance protein (CC-NBS-LRR class) family		Disease resistance protein (CC-NBS-LRR class) family; FUNCTIONS IN: ATP binding; INVOLVED IN: defense response, apoptosis; LOCATED IN: plasma membrane; EXPRESSED IN: 21 plant structures; EXPRESSED DURING: 10 growth stages; CONTAINS InterPro DOMAIN/s: NB-ARC (InterPro:IPR002182), Disease resistance protein (InterPro:IPR000767); BEST Arabidopsis thaliana protein match is: Disease resistance protein…
Sp2_comp156923_c0_seq1	1352	.	C	T	282.9		AC=1;AF=0.167;AN=6;BaseQRankSum=0.360;DP=207;Dels=0.00;FS=1.074;HaplotypeScore=80.7377;MLEAC=1;MLEAF=0.167;MQ=60.00;MQ0=0;MQRankSum=-0.318;QD=1.37;ReadPosRankSum=-1.883	GT:AD:DP:GQ:MLPSAC:MLPSAF:PL	0/0/0/0/0/1:193,14:207:99:1:0.167:309,0,141,2147483647,2147483647,2147483647,2147483647											GATK	2980	gi|460413392|ref|XP_004252073.1|	PREDICTED: putative late blight resistance protein homolog R1B-16-like [Solanum lycopersicum]	AT5G35450.1	Disease resistance protein (CC-NBS-LRR class) family		Disease resistance protein (CC-NBS-LRR class) family; FUNCTIONS IN: ATP binding; INVOLVED IN: defense response, apoptosis; LOCATED IN: plasma membrane; EXPRESSED IN: 21 plant structures; EXPRESSED DURING: 10 growth stages; CONTAINS InterPro DOMAIN/s: NB-ARC (InterPro:IPR002182), Disease resistance protein (InterPro:IPR000767); BEST Arabidopsis thaliana protein match is: Disease resistance protein…
Sp2_comp156923_c0_seq1	1401	.	C	T	234.9		AC=1;AF=0.167;AN=6;BaseQRankSum=-0.549;DP=245;Dels=0.00;FS=3.459;HaplotypeScore=14.0815;MLEAC=1;MLEAF=0.167;MQ=59.97;MQ0=0;MQRankSum=0.200;QD=0.96;ReadPosRankSum=-0.844	GT:AD:DP:GQ:MLPSAC:MLPSAF:PL	0/0/0/0/0/1:228,17:245:99:1:0.167:261,0,164,2147483647,2147483647,2147483647,2147483647											GATK	2980	gi|460413392|ref|XP_004252073.1|	PREDICTED: putative late blight resistance protein homolog R1B-16-like [Solanum lycopersicum]	AT5G35450.1	Disease resistance protein (CC-NBS-LRR class) family		Disease resistance protein (CC-NBS-LRR class) family; FUNCTIONS IN: ATP binding; INVOLVED IN: defense response, apoptosis; LOCATED IN: plasma membrane; EXPRESSED IN: 21 plant structures; EXPRESSED DURING: 10 growth stages; CONTAINS InterPro DOMAIN/s: NB-ARC (InterPro:IPR002182), Disease resistance protein (InterPro:IPR000767); BEST Arabidopsis thaliana protein match is: Disease resistance protein…
Sp2_comp156923_c0_seq1	1415	.	T	C	30.91	LowQual;	AC=1;AF=0.167;AN=6;BaseQRankSum=1.052;DP=210;Dels=0.00;FS=2.718;HaplotypeScore=220.3307;MLEAC=1;MLEAF=0.167;MQ=59.80;MQ0=0;MQRankSum=-0.202;QD=0.15;ReadPosRankSum=4.041	GT:AD:DP:GQ:MLPSAC:MLPSAF:PL	0/0/0/0/0/1:57,152:209:37:1:0.167:57,0,37,96,2147483647,2147483647,2147483647											GATK	2980	gi|460413392|ref|XP_004252073.1|	PREDICTED: putative late blight resistance protein homolog R1B-16-like [Solanum lycopersicum]	AT5G35450.1	Disease resistance protein (CC-NBS-LRR class) family		Disease resistance protein (CC-NBS-LRR class) family; FUNCTIONS IN: ATP binding; INVOLVED IN: defense response, apoptosis; LOCATED IN: plasma membrane; EXPRESSED IN: 21 plant structures; EXPRESSED DURING: 10 growth stages; CONTAINS InterPro DOMAIN/s: NB-ARC (InterPro:IPR002182), Disease resistance protein (InterPro:IPR000767); BEST Arabidopsis thaliana protein match is: Disease resistance protein…
Sp2_comp156923_c0_seq1	1436	.	T	C	430.9		AC=1;AF=0.167;AN=6;BaseQRankSum=0.406;DP=249;Dels=0.00;FS=0.000;HaplotypeScore=35.6495;MLEAC=1;MLEAF=0.167;MQ=59.64;MQ0=0;MQRankSum=-0.843;QD=1.73;ReadPosRankSum=0.241	GT:AD:DP:GQ:MLPSAC:MLPSAF:PL	0/0/0/0/0/1:229,20:249:99:1:0.167:457,0,116,2147483647,2147483647,2147483647,2147483647											GATK	2980	gi|460413392|ref|XP_004252073.1|	PREDICTED: putative late blight resistance protein homolog R1B-16-like [Solanum lycopersicum]	AT5G35450.1	Disease resistance protein (CC-NBS-LRR class) family		Disease resistance protein (CC-NBS-LRR class) family; FUNCTIONS IN: ATP binding; INVOLVED IN: defense response, apoptosis; LOCATED IN: plasma membrane; EXPRESSED IN: 21 plant structures; EXPRESSED DURING: 10 growth stages; CONTAINS InterPro DOMAIN/s: NB-ARC (InterPro:IPR002182), Disease resistance protein (InterPro:IPR000767); BEST Arabidopsis thaliana protein match is: Disease resistance protein…
Sp2_comp156923_c0_seq1	1474	.	G	A	367.9		AC=1;AF=0.167;AN=6;BaseQRankSum=-1.786;DP=250;Dels=0.00;FS=0.000;HaplotypeScore=146.1451;MLEAC=1;MLEAF=0.167;MQ=59.36;MQ0=0;MQRankSum=-0.236;QD=1.47;ReadPosRankSum=-1.099	GT:AD:DP:GQ:MLPSAC:MLPSAF:PL	0/0/0/0/0/1:213,37:250:99:1:0.167:394,0,108,2147483647,2147483647,2147483647,2147483647											GATK	2980	gi|460413392|ref|XP_004252073.1|	PREDICTED: putative late blight resistance protein homolog R1B-16-like [Solanum lycopersicum]	AT5G35450.1	Disease resistance protein (CC-NBS-LRR class) family		Disease resistance protein (CC-NBS-LRR class) family; FUNCTIONS IN: ATP binding; INVOLVED IN: defense response, apoptosis; LOCATED IN: plasma membrane; EXPRESSED IN: 21 plant structures; EXPRESSED DURING: 10 growth stages; CONTAINS InterPro DOMAIN/s: NB-ARC (InterPro:IPR002182), Disease resistance protein (InterPro:IPR000767); BEST Arabidopsis thaliana protein match is: Disease resistance protein…
Sp2_comp156923_c0_seq1	1475	.	T	G	362.9		AC=1;AF=0.167;AN=6;BaseQRankSum=2.963;DP=250;Dels=0.00;FS=0.000;HaplotypeScore=140.1467;MLEAC=1;MLEAF=0.167;MQ=59.36;MQ0=0;MQRankSum=2.114;QD=1.45;ReadPosRankSum=0.747	GT:AD:DP:GQ:MLPSAC:MLPSAF:PL	0/0/0/0/0/1:229,20:250:99:1:0.167:389,0,114,2147483647,2147483647,2147483647,2147483647											GATK	2980	gi|460413392|ref|XP_004252073.1|	PREDICTED: putative late blight resistance protein homolog R1B-16-like [Solanum lycopersicum]	AT5G35450.1	Disease resistance protein (CC-NBS-LRR class) family		Disease resistance protein (CC-NBS-LRR class) family; FUNCTIONS IN: ATP binding; INVOLVED IN: defense response, apoptosis; LOCATED IN: plasma membrane; EXPRESSED IN: 21 plant structures; EXPRESSED DURING: 10 growth stages; CONTAINS InterPro DOMAIN/s: NB-ARC (InterPro:IPR002182), Disease resistance protein (InterPro:IPR000767); BEST Arabidopsis thaliana protein match is: Disease resistance protein…
Sp2_comp156923_c0_seq1	1478	.	A	G	1071.23		AC=1;AF=0.167;AN=6;BaseQRankSum=-0.757;DP=244;Dels=0.00;FS=1.184;HaplotypeScore=139.9795;MLEAC=1;MLEAF=0.167;MQ=59.34;MQ0=0;MQRankSum=2.316;QD=4.39;ReadPosRankSum=0.554	GT:AD:DP:GQ:MLPSAC:MLPSAF:PL	0/0/0/0/0/1:185,59:244:11:1:0.167:1097,0,11,113,2147483647,2147483647,2147483647											GATK	2980	gi|460413392|ref|XP_004252073.1|	PREDICTED: putative late blight resistance protein homolog R1B-16-like [Solanum lycopersicum]	AT5G35450.1	Disease resistance protein (CC-NBS-LRR class) family		Disease resistance protein (CC-NBS-LRR class) family; FUNCTIONS IN: ATP binding; INVOLVED IN: defense response, apoptosis; LOCATED IN: plasma membrane; EXPRESSED IN: 21 plant structures; EXPRESSED DURING: 10 growth stages; CONTAINS InterPro DOMAIN/s: NB-ARC (InterPro:IPR002182), Disease resistance protein (InterPro:IPR000767); BEST Arabidopsis thaliana protein match is: Disease resistance protein…
Sp2_comp156923_c0_seq1	1498	.	C	G	428.9		AC=1;AF=0.167;AN=6;BaseQRankSum=0.978;DP=248;Dels=0.00;FS=2.062;HaplotypeScore=52.2409;MLEAC=1;MLEAF=0.167;MQ=59.58;MQ0=0;MQRankSum=-0.136;QD=1.73;ReadPosRankSum=-0.013	GT:AD:DP:GQ:MLPSAC:MLPSAF:PL	0/0/0/0/0/1:229,19:248:99:1:0.167:455,0,131,2147483647,2147483647,2147483647,2147483647											GATK	2980	gi|460413392|ref|XP_004252073.1|	PREDICTED: putative late blight resistance protein homolog R1B-16-like [Solanum lycopersicum]	AT5G35450.1	Disease resistance protein (CC-NBS-LRR class) family		Disease resistance protein (CC-NBS-LRR class) family; FUNCTIONS IN: ATP binding; INVOLVED IN: defense response, apoptosis; LOCATED IN: plasma membrane; EXPRESSED IN: 21 plant structures; EXPRESSED DURING: 10 growth stages; CONTAINS InterPro DOMAIN/s: NB-ARC (InterPro:IPR002182), Disease resistance protein (InterPro:IPR000767); BEST Arabidopsis thaliana protein match is: Disease resistance protein…
Sp2_comp156923_c0_seq1	1531	.	G	A	605.9		AC=1;AF=0.167;AN=6;BaseQRankSum=-0.189;DP=249;Dels=0.00;FS=5.359;HaplotypeScore=24.8216;MLEAC=1;MLEAF=0.167;MQ=59.52;MQ0=0;MQRankSum=-0.022;QD=2.43;ReadPosRankSum=-0.306	GT:AD:DP:GQ:MLPSAC:MLPSAF:PL	0/0/0/0/0/1:225,24:249:99:1:0.167:632,0,115,2147483647,2147483647,2147483647,2147483647											GATK	2980	gi|460413392|ref|XP_004252073.1|	PREDICTED: putative late blight resistance protein homolog R1B-16-like [Solanum lycopersicum]	AT5G35450.1	Disease resistance protein (CC-NBS-LRR class) family		Disease resistance protein (CC-NBS-LRR class) family; FUNCTIONS IN: ATP binding; INVOLVED IN: defense response, apoptosis; LOCATED IN: plasma membrane; EXPRESSED IN: 21 plant structures; EXPRESSED DURING: 10 growth stages; CONTAINS InterPro DOMAIN/s: NB-ARC (InterPro:IPR002182), Disease resistance protein (InterPro:IPR000767); BEST Arabidopsis thaliana protein match is: Disease resistance protein…
Sp2_comp156923_c0_seq1	1559	.	A	C	144.9		AC=1;AF=0.167;AN=6;BaseQRankSum=2.272;DP=247;Dels=0.00;FS=0.000;HaplotypeScore=69.3223;MLEAC=1;MLEAF=0.167;MQ=59.91;MQ0=0;MQRankSum=0.257;QD=0.59;ReadPosRankSum=1.715	GT:AD:DP:GQ:MLPSAC:MLPSAF:PL	0/0/0/0/0/1:229,17:247:99:1:0.167:171,0,131,2147483647,2147483647,2147483647,2147483647											GATK	2980	gi|460413392|ref|XP_004252073.1|	PREDICTED: putative late blight resistance protein homolog R1B-16-like [Solanum lycopersicum]	AT5G35450.1	Disease resistance protein (CC-NBS-LRR class) family		Disease resistance protein (CC-NBS-LRR class) family; FUNCTIONS IN: ATP binding; INVOLVED IN: defense response, apoptosis; LOCATED IN: plasma membrane; EXPRESSED IN: 21 plant structures; EXPRESSED DURING: 10 growth stages; CONTAINS InterPro DOMAIN/s: NB-ARC (InterPro:IPR002182), Disease resistance protein (InterPro:IPR000767); BEST Arabidopsis thaliana protein match is: Disease resistance protein…
Sp2_comp156923_c0_seq1	1591	.	A	G	638.9	PASS	AC=1;AF=0.167;AN=6;BaseQRankSum=0.384;DP=250;Dels=0.00;FS=4.141;HaplotypeScore=0.9999;MLEAC=1;MLEAF=0.167;MQ=59.88;MQ0=0;MQRankSum=0.439;QD=2.56;ReadPosRankSum=-1.141	GT:AD:DP:GQ:MLPSAC:MLPSAF:PL	0/0/0/0/0/1:224,26:250:99:1:0.167:665,0,105,2147483647,2147483647,2147483647,2147483647											GATK	2980	gi|460413392|ref|XP_004252073.1|	PREDICTED: putative late blight resistance protein homolog R1B-16-like [Solanum lycopersicum]	AT5G35450.1	Disease resistance protein (CC-NBS-LRR class) family		Disease resistance protein (CC-NBS-LRR class) family; FUNCTIONS IN: ATP binding; INVOLVED IN: defense response, apoptosis; LOCATED IN: plasma membrane; EXPRESSED IN: 21 plant structures; EXPRESSED DURING: 10 growth stages; CONTAINS InterPro DOMAIN/s: NB-ARC (InterPro:IPR002182), Disease resistance protein (InterPro:IPR000767); BEST Arabidopsis thaliana protein match is: Disease resistance protein…
Sp2_comp156923_c0_seq1	1656	.	C	T	823.9		AC=1;AF=0.167;AN=6;BaseQRankSum=0.597;DP=236;Dels=0.00;FS=1.597;HaplotypeScore=48.9411;MLEAC=1;MLEAF=0.167;MQ=59.56;MQ0=0;MQRankSum=-0.625;QD=3.49;ReadPosRankSum=2.325	GT:AD:DP:GQ:MLPSAC:MLPSAF:PL	0/0/0/0/0/1:206,30:236:99:1:0.167:850,0,106,2147483647,2147483647,2147483647,2147483647											GATK	2980	gi|460413392|ref|XP_004252073.1|	PREDICTED: putative late blight resistance protein homolog R1B-16-like [Solanum lycopersicum]	AT5G35450.1	Disease resistance protein (CC-NBS-LRR class) family		Disease resistance protein (CC-NBS-LRR class) family; FUNCTIONS IN: ATP binding; INVOLVED IN: defense response, apoptosis; LOCATED IN: plasma membrane; EXPRESSED IN: 21 plant structures; EXPRESSED DURING: 10 growth stages; CONTAINS InterPro DOMAIN/s: NB-ARC (InterPro:IPR002182), Disease resistance protein (InterPro:IPR000767); BEST Arabidopsis thaliana protein match is: Disease resistance protein…
Sp2_comp156923_c0_seq1	1674	.	A	G	833.9		AC=1;AF=0.167;AN=6;BaseQRankSum=1.381;DP=186;Dels=0.01;FS=0.000;HaplotypeScore=50.5117;MLEAC=1;MLEAF=0.167;MQ=59.12;MQ0=0;MQRankSum=0.613;QD=4.48;ReadPosRankSum=-0.350	GT:AD:DP:GQ:MLPSAC:MLPSAF:PL	0/0/0/0/0/1:155,29:184:58:1:0.167:860,0,58,193,2147483647,2147483647,2147483647											GATK	2980	gi|460413392|ref|XP_004252073.1|	PREDICTED: putative late blight resistance protein homolog R1B-16-like [Solanum lycopersicum]	AT5G35450.1	Disease resistance protein (CC-NBS-LRR class) family		Disease resistance protein (CC-NBS-LRR class) family; FUNCTIONS IN: ATP binding; INVOLVED IN: defense response, apoptosis; LOCATED IN: plasma membrane; EXPRESSED IN: 21 plant structures; EXPRESSED DURING: 10 growth stages; CONTAINS InterPro DOMAIN/s: NB-ARC (InterPro:IPR002182), Disease resistance protein (InterPro:IPR000767); BEST Arabidopsis thaliana protein match is: Disease resistance protein…
Sp2_comp156923_c0_seq1	1686	.	G	A	1180.67		AC=1;AF=0.167;AN=6;BaseQRankSum=0.786;DP=166;Dels=0.00;FS=1.450;HaplotypeScore=42.8584;MLEAC=1;MLEAF=0.167;MQ=59.01;MQ0=0;MQRankSum=1.469;QD=7.11;ReadPosRankSum=0.994	GT:AD:DP:GQ:MLPSAC:MLPSAF:PL	0/0/0/0/0/1:124,42:166:3:1:0.167:1205,0,3,87,2147483647,2147483647,2147483647											GATK	2980	gi|460413392|ref|XP_004252073.1|	PREDICTED: putative late blight resistance protein homolog R1B-16-like [Solanum lycopersicum]	AT5G35450.1	Disease resistance protein (CC-NBS-LRR class) family		Disease resistance protein (CC-NBS-LRR class) family; FUNCTIONS IN: ATP binding; INVOLVED IN: defense response, apoptosis; LOCATED IN: plasma membrane; EXPRESSED IN: 21 plant structures; EXPRESSED DURING: 10 growth stages; CONTAINS InterPro DOMAIN/s: NB-ARC (InterPro:IPR002182), Disease resistance protein (InterPro:IPR000767); BEST Arabidopsis thaliana protein match is: Disease resistance protein…
Sp2_comp156923_c0_seq1	1736	.	T	A	72.16	PASS	AC=6;AF=1.00;AN=6;BaseQRankSum=-0.746;DP=21;Dels=0.00;FS=0.000;HaplotypeScore=0.0000;MLEAC=6;MLEAF=1.00;MQ=58.43;MQ0=0;MQRankSum=1.102;QD=3.44;ReadPosRankSum=0.249	GT:AD:DP:GQ:MLPSAC:MLPSAF:PL	1/1/1/1/1/1:9,12:21:2:6:1.00:95,23,14,9,5,2,0											GATK	2980	gi|460413392|ref|XP_004252073.1|	PREDICTED: putative late blight resistance protein homolog R1B-16-like [Solanum lycopersicum]	AT5G35450.1	Disease resistance protein (CC-NBS-LRR class) family		Disease resistance protein (CC-NBS-LRR class) family; FUNCTIONS IN: ATP binding; INVOLVED IN: defense response, apoptosis; LOCATED IN: plasma membrane; EXPRESSED IN: 21 plant structures; EXPRESSED DURING: 10 growth stages; CONTAINS InterPro DOMAIN/s: NB-ARC (InterPro:IPR002182), Disease resistance protein (InterPro:IPR000767); BEST Arabidopsis thaliana protein match is: Disease resistance protein…
Sp2_comp156923_c0_seq1	1738	.	G	A	70.16	PASS	AC=6;AF=1.00;AN=6;BaseQRankSum=-1.315;DP=21;Dels=0.00;FS=0.000;HaplotypeScore=0.0000;MLEAC=6;MLEAF=1.00;MQ=58.43;MQ0=0;MQRankSum=0.888;QD=3.34;ReadPosRankSum=0.462	GT:AD:DP:GQ:MLPSAC:MLPSAF:PL	1/1/1/1/1/1:9,12:21:2:6:1.00:93,23,14,9,5,2,0											GATK	2980	gi|460413392|ref|XP_004252073.1|	PREDICTED: putative late blight resistance protein homolog R1B-16-like [Solanum lycopersicum]	AT5G35450.1	Disease resistance protein (CC-NBS-LRR class) family		Disease resistance protein (CC-NBS-LRR class) family; FUNCTIONS IN: ATP binding; INVOLVED IN: defense response, apoptosis; LOCATED IN: plasma membrane; EXPRESSED IN: 21 plant structures; EXPRESSED DURING: 10 growth stages; CONTAINS InterPro DOMAIN/s: NB-ARC (InterPro:IPR002182), Disease resistance protein (InterPro:IPR000767); BEST Arabidopsis thaliana protein match is: Disease resistance protein…
Sp2_comp156923_c0_seq1	1782	.	G	A	1576.25		AC=4;AF=0.667;AN=6;BaseQRankSum=-1.342;DP=142;Dels=0.00;FS=3.225;HaplotypeScore=55.6893;MLEAC=4;MLEAF=0.667;MQ=58.29;MQ0=0;MQRankSum=-3.312;QD=11.10;ReadPosRankSum=1.745	GT:AD:DP:GQ:MLPSAC:MLPSAF:PL	0/0/1/1/1/1:24,118:142:11:4:0.667:1602,199,81,25,0,11,635											GATK	2980	gi|460413392|ref|XP_004252073.1|	PREDICTED: putative late blight resistance protein homolog R1B-16-like [Solanum lycopersicum]	AT5G35450.1	Disease resistance protein (CC-NBS-LRR class) family		Disease resistance protein (CC-NBS-LRR class) family; FUNCTIONS IN: ATP binding; INVOLVED IN: defense response, apoptosis; LOCATED IN: plasma membrane; EXPRESSED IN: 21 plant structures; EXPRESSED DURING: 10 growth stages; CONTAINS InterPro DOMAIN/s: NB-ARC (InterPro:IPR002182), Disease resistance protein (InterPro:IPR000767); BEST Arabidopsis thaliana protein match is: Disease resistance protein…
Sp2_comp156923_c0_seq1	1785	.	A	G	411.04		AC=1;AF=0.167;AN=6;BaseQRankSum=1.550;DP=185;Dels=0.00;FS=2.569;HaplotypeScore=53.9905;MLEAC=1;MLEAF=0.167;MQ=58.69;MQ0=0;MQRankSum=1.716;QD=2.22;ReadPosRankSum=1.181	GT:AD:DP:GQ:MLPSAC:MLPSAF:PL	0/0/0/0/0/1:171,14:185:15:1:0.167:437,0,15,62,2147483647,2147483647,2147483647											GATK	2980	gi|460413392|ref|XP_004252073.1|	PREDICTED: putative late blight resistance protein homolog R1B-16-like [Solanum lycopersicum]	AT5G35450.1	Disease resistance protein (CC-NBS-LRR class) family		Disease resistance protein (CC-NBS-LRR class) family; FUNCTIONS IN: ATP binding; INVOLVED IN: defense response, apoptosis; LOCATED IN: plasma membrane; EXPRESSED IN: 21 plant structures; EXPRESSED DURING: 10 growth stages; CONTAINS InterPro DOMAIN/s: NB-ARC (InterPro:IPR002182), Disease resistance protein (InterPro:IPR000767); BEST Arabidopsis thaliana protein match is: Disease resistance protein…
Sp2_comp156923_c0_seq1	1821	.	A	G	573.9		AC=1;AF=0.167;AN=6;BaseQRankSum=-0.319;DP=250;Dels=0.00;FS=10.941;HaplotypeScore=60.8455;MLEAC=1;MLEAF=0.167;MQ=56.85;MQ0=0;MQRankSum=0.912;QD=2.30;ReadPosRankSum=-0.343	GT:AD:DP:GQ:MLPSAC:MLPSAF:PL	0/0/0/0/0/1:200,50:250:67:1:0.167:600,0,67,2147483647,2147483647,2147483647,2147483647											GATK	2980	gi|460413392|ref|XP_004252073.1|	PREDICTED: putative late blight resistance protein homolog R1B-16-like [Solanum lycopersicum]	AT5G35450.1	Disease resistance protein (CC-NBS-LRR class) family		Disease resistance protein (CC-NBS-LRR class) family; FUNCTIONS IN: ATP binding; INVOLVED IN: defense response, apoptosis; LOCATED IN: plasma membrane; EXPRESSED IN: 21 plant structures; EXPRESSED DURING: 10 growth stages; CONTAINS InterPro DOMAIN/s: NB-ARC (InterPro:IPR002182), Disease resistance protein (InterPro:IPR000767); BEST Arabidopsis thaliana protein match is: Disease resistance protein…
Sp2_comp156923_c0_seq1	1827	.	C	T	3167.44		AC=3;AF=0.500;AN=6;BaseQRankSum=2.085;DP=242;Dels=0.00;FS=17.236;HaplotypeScore=100.3229;MLEAC=3;MLEAF=0.500;MQ=56.51;MQ0=0;MQRankSum=1.144;QD=13.09;ReadPosRankSum=-2.326	GT:AD:DP:GQ:MLPSAC:MLPSAF:PL	0/0/0/1/1/1:115,127:242:1:3:0.500:3191,292,79,0,1,111,2147483647											GATK	2980	gi|460413392|ref|XP_004252073.1|	PREDICTED: putative late blight resistance protein homolog R1B-16-like [Solanum lycopersicum]	AT5G35450.1	Disease resistance protein (CC-NBS-LRR class) family		Disease resistance protein (CC-NBS-LRR class) family; FUNCTIONS IN: ATP binding; INVOLVED IN: defense response, apoptosis; LOCATED IN: plasma membrane; EXPRESSED IN: 21 plant structures; EXPRESSED DURING: 10 growth stages; CONTAINS InterPro DOMAIN/s: NB-ARC (InterPro:IPR002182), Disease resistance protein (InterPro:IPR000767); BEST Arabidopsis thaliana protein match is: Disease resistance protein…
Sp2_comp156923_c0_seq1	1836	.	A	C	480.9		AC=1;AF=0.167;AN=6;BaseQRankSum=-1.194;DP=230;Dels=0.00;FS=2.303;HaplotypeScore=188.6038;MLEAC=1;MLEAF=0.167;MQ=56.26;MQ0=0;MQRankSum=0.831;QD=2.09;ReadPosRankSum=2.211	GT:AD:DP:GQ:MLPSAC:MLPSAF:PL	0/0/0/0/0/1:192,38:230:77:1:0.167:507,0,77,2147483647,2147483647,2147483647,2147483647											GATK	2980	gi|460413392|ref|XP_004252073.1|	PREDICTED: putative late blight resistance protein homolog R1B-16-like [Solanum lycopersicum]	AT5G35450.1	Disease resistance protein (CC-NBS-LRR class) family		Disease resistance protein (CC-NBS-LRR class) family; FUNCTIONS IN: ATP binding; INVOLVED IN: defense response, apoptosis; LOCATED IN: plasma membrane; EXPRESSED IN: 21 plant structures; EXPRESSED DURING: 10 growth stages; CONTAINS InterPro DOMAIN/s: NB-ARC (InterPro:IPR002182), Disease resistance protein (InterPro:IPR000767); BEST Arabidopsis thaliana protein match is: Disease resistance protein…
Sp2_comp156923_c0_seq1	1840	.	G	T	4691.9		AC=5;AF=0.833;AN=6;BaseQRankSum=1.739;DP=229;Dels=0.00;FS=11.641;HaplotypeScore=88.6367;MLEAC=5;MLEAF=0.833;MQ=56.14;MQ0=0;MQRankSum=-0.075;QD=20.49;ReadPosRankSum=4.463	GT:AD:DP:GQ:MLPSAC:MLPSAF:PL	0/1/1/1/1/1:36,193:229:35:5:0.833:4718,726,348,149,35,0,1034											GATK	2980	gi|460413392|ref|XP_004252073.1|	PREDICTED: putative late blight resistance protein homolog R1B-16-like [Solanum lycopersicum]	AT5G35450.1	Disease resistance protein (CC-NBS-LRR class) family		Disease resistance protein (CC-NBS-LRR class) family; FUNCTIONS IN: ATP binding; INVOLVED IN: defense response, apoptosis; LOCATED IN: plasma membrane; EXPRESSED IN: 21 plant structures; EXPRESSED DURING: 10 growth stages; CONTAINS InterPro DOMAIN/s: NB-ARC (InterPro:IPR002182), Disease resistance protein (InterPro:IPR000767); BEST Arabidopsis thaliana protein match is: Disease resistance protein…
Sp2_comp156923_c0_seq1	1844	.	T	A	3547.9		AC=4;AF=0.667;AN=6;BaseQRankSum=0.942;DP=227;Dels=0.00;FS=13.319;HaplotypeScore=194.6008;MLEAC=4;MLEAF=0.667;MQ=56.10;MQ0=0;MQRankSum=-0.358;QD=15.63;ReadPosRankSum=1.914	GT:AD:DP:GQ:MLPSAC:MLPSAF:PL	0/0/1/1/1/1:73,154:227:47:4:0.667:3574,471,180,47,0,52,1844											GATK	2980	gi|460413392|ref|XP_004252073.1|	PREDICTED: putative late blight resistance protein homolog R1B-16-like [Solanum lycopersicum]	AT5G35450.1	Disease resistance protein (CC-NBS-LRR class) family		Disease resistance protein (CC-NBS-LRR class) family; FUNCTIONS IN: ATP binding; INVOLVED IN: defense response, apoptosis; LOCATED IN: plasma membrane; EXPRESSED IN: 21 plant structures; EXPRESSED DURING: 10 growth stages; CONTAINS InterPro DOMAIN/s: NB-ARC (InterPro:IPR002182), Disease resistance protein (InterPro:IPR000767); BEST Arabidopsis thaliana protein match is: Disease resistance protein…
Sp2_comp156923_c0_seq1	1846	.	T	G	510.9		AC=1;AF=0.167;AN=6;BaseQRankSum=1.244;DP=230;Dels=0.00;FS=0.683;HaplotypeScore=320.3821;MLEAC=1;MLEAF=0.167;MQ=55.92;MQ0=0;MQRankSum=0.149;QD=2.22;ReadPosRankSum=2.566	GT:AD:DP:GQ:MLPSAC:MLPSAF:PL	0/0/0/0/0/1:195,35:230:80:1:0.167:537,0,80,2147483647,2147483647,2147483647,2147483647											GATK	2980	gi|460413392|ref|XP_004252073.1|	PREDICTED: putative late blight resistance protein homolog R1B-16-like [Solanum lycopersicum]	AT5G35450.1	Disease resistance protein (CC-NBS-LRR class) family		Disease resistance protein (CC-NBS-LRR class) family; FUNCTIONS IN: ATP binding; INVOLVED IN: defense response, apoptosis; LOCATED IN: plasma membrane; EXPRESSED IN: 21 plant structures; EXPRESSED DURING: 10 growth stages; CONTAINS InterPro DOMAIN/s: NB-ARC (InterPro:IPR002182), Disease resistance protein (InterPro:IPR000767); BEST Arabidopsis thaliana protein match is: Disease resistance protein…
Sp2_comp156923_c0_seq1	1854	.	A	C	2310.91		AC=3;AF=0.500;AN=6;BaseQRankSum=6.240;DP=197;Dels=0.00;FS=20.164;HaplotypeScore=335.3018;MLEAC=3;MLEAF=0.500;MQ=55.27;MQ0=0;MQRankSum=-0.351;QD=11.73;ReadPosRankSum=3.263	GT:AD:DP:GQ:MLPSAC:MLPSAF:PL	0/0/0/1/1/1:110,87:197:26:3:0.500:2337,226,53,0,26,164,2147483647											GATK	2980	gi|460413392|ref|XP_004252073.1|	PREDICTED: putative late blight resistance protein homolog R1B-16-like [Solanum lycopersicum]	AT5G35450.1	Disease resistance protein (CC-NBS-LRR class) family		Disease resistance protein (CC-NBS-LRR class) family; FUNCTIONS IN: ATP binding; INVOLVED IN: defense response, apoptosis; LOCATED IN: plasma membrane; EXPRESSED IN: 21 plant structures; EXPRESSED DURING: 10 growth stages; CONTAINS InterPro DOMAIN/s: NB-ARC (InterPro:IPR002182), Disease resistance protein (InterPro:IPR000767); BEST Arabidopsis thaliana protein match is: Disease resistance protein…
Sp2_comp156923_c0_seq1	1905	.	T	G	96.93	PASS	AC=1;AF=0.167;AN=6;BaseQRankSum=-2.817;DP=48;Dels=0.00;FS=3.359;HaplotypeScore=1.9992;MLEAC=1;MLEAF=0.167;MQ=59.26;MQ0=0;MQRankSum=-2.165;QD=2.02;ReadPosRankSum=-4.430	GT:AD:DP:GQ:MLPSAC:MLPSAF:PL	0/0/0/0/0/1:39,8:48:22:1:0.167:123,0,22,60,2147483647,2147483647,2147483647											GATK	2980	gi|460413392|ref|XP_004252073.1|	PREDICTED: putative late blight resistance protein homolog R1B-16-like [Solanum lycopersicum]	AT5G35450.1	Disease resistance protein (CC-NBS-LRR class) family		Disease resistance protein (CC-NBS-LRR class) family; FUNCTIONS IN: ATP binding; INVOLVED IN: defense response, apoptosis; LOCATED IN: plasma membrane; EXPRESSED IN: 21 plant structures; EXPRESSED DURING: 10 growth stages; CONTAINS InterPro DOMAIN/s: NB-ARC (InterPro:IPR002182), Disease resistance protein (InterPro:IPR000767); BEST Arabidopsis thaliana protein match is: Disease resistance protein…
Sp2_comp156923_c0_seq1	1929	.	C	A	342.45	PASS	AC=6;AF=1.00;AN=6;DP=30;Dels=0.00;FS=0.000;HaplotypeScore=0.0000;MLEAC=6;MLEAF=1.00;MQ=60.00;MQ0=0;QD=11.41	GT:AD:DP:GQ:MLPSAC:MLPSAF:PL	1/1/1/1/1/1:0,30:30:9:6:1.00:368,93,57,36,21,9,0											GATK	2980	gi|460413392|ref|XP_004252073.1|	PREDICTED: putative late blight resistance protein homolog R1B-16-like [Solanum lycopersicum]	AT5G35450.1	Disease resistance protein (CC-NBS-LRR class) family		Disease resistance protein (CC-NBS-LRR class) family; FUNCTIONS IN: ATP binding; INVOLVED IN: defense response, apoptosis; LOCATED IN: plasma membrane; EXPRESSED IN: 21 plant structures; EXPRESSED DURING: 10 growth stages; CONTAINS InterPro DOMAIN/s: NB-ARC (InterPro:IPR002182), Disease resistance protein (InterPro:IPR000767); BEST Arabidopsis thaliana protein match is: Disease resistance protein…
Sp2_comp156923_c0_seq1	1931	.	A	G	344.45	PASS	AC=6;AF=1.00;AN=6;DP=30;Dels=0.00;FS=0.000;HaplotypeScore=0.0000;MLEAC=6;MLEAF=1.00;MQ=60.00;MQ0=0;QD=11.48	GT:AD:DP:GQ:MLPSAC:MLPSAF:PL	1/1/1/1/1/1:0,30:30:9:6:1.00:370,93,57,36,21,9,0											GATK	2980	gi|460413392|ref|XP_004252073.1|	PREDICTED: putative late blight resistance protein homolog R1B-16-like [Solanum lycopersicum]	AT5G35450.1	Disease resistance protein (CC-NBS-LRR class) family		Disease resistance protein (CC-NBS-LRR class) family; FUNCTIONS IN: ATP binding; INVOLVED IN: defense response, apoptosis; LOCATED IN: plasma membrane; EXPRESSED IN: 21 plant structures; EXPRESSED DURING: 10 growth stages; CONTAINS InterPro DOMAIN/s: NB-ARC (InterPro:IPR002182), Disease resistance protein (InterPro:IPR000767); BEST Arabidopsis thaliana protein match is: Disease resistance protein…
Sp2_comp156923_c0_seq1	194	.	G	A	148.9		AC=1;AF=0.167;AN=6;BaseQRankSum=-1.695;DP=250;Dels=0.00;FS=6.779;HaplotypeScore=17.0472;MLEAC=1;MLEAF=0.167;MQ=59.83;MQ0=0;MQRankSum=1.878;QD=0.60;ReadPosRankSum=0.873	GT:AD:DP:GQ:MLPSAC:MLPSAF:PL	0/0/0/0/0/1:224,26:250:88:1:0.167:175,0,88,2147483647,2147483647,2147483647,2147483647											GATK	2980	gi|460413392|ref|XP_004252073.1|	PREDICTED: putative late blight resistance protein homolog R1B-16-like [Solanum lycopersicum]	AT5G35450.1	Disease resistance protein (CC-NBS-LRR class) family		Disease resistance protein (CC-NBS-LRR class) family; FUNCTIONS IN: ATP binding; INVOLVED IN: defense response, apoptosis; LOCATED IN: plasma membrane; EXPRESSED IN: 21 plant structures; EXPRESSED DURING: 10 growth stages; CONTAINS InterPro DOMAIN/s: NB-ARC (InterPro:IPR002182), Disease resistance protein (InterPro:IPR000767); BEST Arabidopsis thaliana protein match is: Disease resistance protein…
Sp2_comp156923_c0_seq1	1978	.	C	A,G	691.91		AC=1,3;AF=0.167,0.500;AN=6;BaseQRankSum=-0.273;DP=221;Dels=0.00;FS=0.000;HaplotypeScore=57.8090;MLEAC=1,2;MLEAF=0.167,0.333;MQ=58.74;MQ0=0;MQRankSum=-2.245;QD=3.13;ReadPosRankSum=-0.064	GT:AD:DP:GQ:MLPSAC:MLPSAF	0/0/1/2/2/2:45,153,23:221:0:1,3:0.167,0.500											GATK	2980	gi|460413392|ref|XP_004252073.1|	PREDICTED: putative late blight resistance protein homolog R1B-16-like [Solanum lycopersicum]	AT5G35450.1	Disease resistance protein (CC-NBS-LRR class) family		Disease resistance protein (CC-NBS-LRR class) family; FUNCTIONS IN: ATP binding; INVOLVED IN: defense response, apoptosis; LOCATED IN: plasma membrane; EXPRESSED IN: 21 plant structures; EXPRESSED DURING: 10 growth stages; CONTAINS InterPro DOMAIN/s: NB-ARC (InterPro:IPR002182), Disease resistance protein (InterPro:IPR000767); BEST Arabidopsis thaliana protein match is: Disease resistance protein…
Sp2_comp156923_c0_seq1	1998	.	A	G	231.37		AC=1;AF=0.167;AN=6;BaseQRankSum=0.638;DP=46;Dels=0.00;FS=5.736;HaplotypeScore=36.5262;MLEAC=1;MLEAF=0.167;MQ=60.00;MQ0=0;MQRankSum=0.043;QD=5.03;ReadPosRankSum=0.156	GT:AD:DP:GQ:MLPSAC:MLPSAF:PL	0/0/0/0/0/1:37,9:46:4:1:0.167:256,0,4,26,67,2147483647,2147483647											GATK	2980	gi|460413392|ref|XP_004252073.1|	PREDICTED: putative late blight resistance protein homolog R1B-16-like [Solanum lycopersicum]	AT5G35450.1	Disease resistance protein (CC-NBS-LRR class) family		Disease resistance protein (CC-NBS-LRR class) family; FUNCTIONS IN: ATP binding; INVOLVED IN: defense response, apoptosis; LOCATED IN: plasma membrane; EXPRESSED IN: 21 plant structures; EXPRESSED DURING: 10 growth stages; CONTAINS InterPro DOMAIN/s: NB-ARC (InterPro:IPR002182), Disease resistance protein (InterPro:IPR000767); BEST Arabidopsis thaliana protein match is: Disease resistance protein…
Sp2_comp156923_c0_seq1	2016	.	T	C	115.92	PASS	AC=1;AF=0.167;AN=6;BaseQRankSum=2.514;DP=53;Dels=0.00;FS=0.000;HaplotypeScore=4.6187;MLEAC=1;MLEAF=0.167;MQ=59.37;MQ0=0;MQRankSum=-0.838;QD=2.19;ReadPosRankSum=2.949	GT:AD:DP:GQ:MLPSAC:MLPSAF:PL	0/0/0/0/0/1:48,5:53:23:1:0.167:142,0,23,63,2147483647,2147483647,2147483647											GATK	2980	gi|460413392|ref|XP_004252073.1|	PREDICTED: putative late blight resistance protein homolog R1B-16-like [Solanum lycopersicum]	AT5G35450.1	Disease resistance protein (CC-NBS-LRR class) family		Disease resistance protein (CC-NBS-LRR class) family; FUNCTIONS IN: ATP binding; INVOLVED IN: defense response, apoptosis; LOCATED IN: plasma membrane; EXPRESSED IN: 21 plant structures; EXPRESSED DURING: 10 growth stages; CONTAINS InterPro DOMAIN/s: NB-ARC (InterPro:IPR002182), Disease resistance protein (InterPro:IPR000767); BEST Arabidopsis thaliana protein match is: Disease resistance protein…
Sp2_comp156923_c0_seq1	2023	.	T	C	896.44		AC=2;AF=0.333;AN=6;BaseQRankSum=1.803;DP=212;Dels=0.00;FS=2.054;HaplotypeScore=9.6158;MLEAC=2;MLEAF=0.333;MQ=55.60;MQ0=0;MQRankSum=-2.839;QD=4.23;ReadPosRankSum=-8.490	GT:AD:DP:GQ:MLPSAC:MLPSAF:PL	0/0/0/0/1/1:49,163:212:1:2:0.333:920,46,0,1,39,137,2147483647											GATK	2980	gi|460413392|ref|XP_004252073.1|	PREDICTED: putative late blight resistance protein homolog R1B-16-like [Solanum lycopersicum]	AT5G35450.1	Disease resistance protein (CC-NBS-LRR class) family		Disease resistance protein (CC-NBS-LRR class) family; FUNCTIONS IN: ATP binding; INVOLVED IN: defense response, apoptosis; LOCATED IN: plasma membrane; EXPRESSED IN: 21 plant structures; EXPRESSED DURING: 10 growth stages; CONTAINS InterPro DOMAIN/s: NB-ARC (InterPro:IPR002182), Disease resistance protein (InterPro:IPR000767); BEST Arabidopsis thaliana protein match is: Disease resistance protein…
Sp2_comp156923_c0_seq1	2071	.	T	G	375.9		AC=1;AF=0.167;AN=6;BaseQRankSum=3.155;DP=212;Dels=0.00;FS=14.509;HaplotypeScore=114.7117;MLEAC=1;MLEAF=0.167;MQ=55.19;MQ0=0;MQRankSum=-3.859;QD=1.77;ReadPosRankSum=-0.945	GT:AD:DP:GQ:MLPSAC:MLPSAF:PL	0/0/0/0/0/1:180,32:212:57:1:0.167:402,0,57,161,2147483647,2147483647,2147483647											GATK	2980	gi|460413392|ref|XP_004252073.1|	PREDICTED: putative late blight resistance protein homolog R1B-16-like [Solanum lycopersicum]	AT5G35450.1	Disease resistance protein (CC-NBS-LRR class) family		Disease resistance protein (CC-NBS-LRR class) family; FUNCTIONS IN: ATP binding; INVOLVED IN: defense response, apoptosis; LOCATED IN: plasma membrane; EXPRESSED IN: 21 plant structures; EXPRESSED DURING: 10 growth stages; CONTAINS InterPro DOMAIN/s: NB-ARC (InterPro:IPR002182), Disease resistance protein (InterPro:IPR000767); BEST Arabidopsis thaliana protein match is: Disease resistance protein…
Sp2_comp156923_c0_seq1	2073	.	T	C	363.9		AC=1;AF=0.167;AN=6;BaseQRankSum=4.083;DP=209;Dels=0.00;FS=15.071;HaplotypeScore=113.7121;MLEAC=1;MLEAF=0.167;MQ=55.17;MQ0=0;MQRankSum=-3.276;QD=1.74;ReadPosRankSum=-0.554	GT:AD:DP:GQ:MLPSAC:MLPSAF:PL	0/0/0/0/0/1:178,31:209:53:1:0.167:390,0,53,153,2147483647,2147483647,2147483647											GATK	2980	gi|460413392|ref|XP_004252073.1|	PREDICTED: putative late blight resistance protein homolog R1B-16-like [Solanum lycopersicum]	AT5G35450.1	Disease resistance protein (CC-NBS-LRR class) family		Disease resistance protein (CC-NBS-LRR class) family; FUNCTIONS IN: ATP binding; INVOLVED IN: defense response, apoptosis; LOCATED IN: plasma membrane; EXPRESSED IN: 21 plant structures; EXPRESSED DURING: 10 growth stages; CONTAINS InterPro DOMAIN/s: NB-ARC (InterPro:IPR002182), Disease resistance protein (InterPro:IPR000767); BEST Arabidopsis thaliana protein match is: Disease resistance protein…
Sp2_comp156923_c0_seq1	2076	.	G	A	1798.92		AC=3;AF=0.500;AN=6;BaseQRankSum=0.155;DP=161;Dels=0.00;FS=6.951;HaplotypeScore=112.7665;MLEAC=3;MLEAF=0.500;MQ=55.61;MQ0=0;MQRankSum=2.377;QD=11.17;ReadPosRankSum=2.648	GT:AD:DP:GQ:MLPSAC:MLPSAF:PL	0/0/0/1/1/1:80,81:161:26:3:0.500:1825,152,32,0,26,138,2147483647											GATK	2980	gi|460413392|ref|XP_004252073.1|	PREDICTED: putative late blight resistance protein homolog R1B-16-like [Solanum lycopersicum]	AT5G35450.1	Disease resistance protein (CC-NBS-LRR class) family		Disease resistance protein (CC-NBS-LRR class) family; FUNCTIONS IN: ATP binding; INVOLVED IN: defense response, apoptosis; LOCATED IN: plasma membrane; EXPRESSED IN: 21 plant structures; EXPRESSED DURING: 10 growth stages; CONTAINS InterPro DOMAIN/s: NB-ARC (InterPro:IPR002182), Disease resistance protein (InterPro:IPR000767); BEST Arabidopsis thaliana protein match is: Disease resistance protein…
Sp2_comp156923_c0_seq1	2126	.	C	A	543.9		AC=1;AF=0.167;AN=6;BaseQRankSum=-1.229;DP=209;Dels=0.00;FS=12.452;HaplotypeScore=34.2861;MLEAC=1;MLEAF=0.167;MQ=47.76;MQ0=5;MQRankSum=4.588;QD=2.60;ReadPosRankSum=0.538	GT:AD:DP:GQ:MLPSAC:MLPSAF:PL	0/0/0/0/0/1:184,24:209:37:1:0.167:570,0,37,126,2147483647,2147483647,2147483647											GATK	2980	gi|460413392|ref|XP_004252073.1|	PREDICTED: putative late blight resistance protein homolog R1B-16-like [Solanum lycopersicum]	AT5G35450.1	Disease resistance protein (CC-NBS-LRR class) family		Disease resistance protein (CC-NBS-LRR class) family; FUNCTIONS IN: ATP binding; INVOLVED IN: defense response, apoptosis; LOCATED IN: plasma membrane; EXPRESSED IN: 21 plant structures; EXPRESSED DURING: 10 growth stages; CONTAINS InterPro DOMAIN/s: NB-ARC (InterPro:IPR002182), Disease resistance protein (InterPro:IPR000767); BEST Arabidopsis thaliana protein match is: Disease resistance protein…
Sp2_comp156923_c0_seq1	218	.	C	T	321.9		AC=1;AF=0.167;AN=6;BaseQRankSum=-1.012;DP=233;Dels=0.00;FS=1.658;HaplotypeScore=80.4895;MLEAC=1;MLEAF=0.167;MQ=59.82;MQ0=0;MQRankSum=0.949;QD=1.38;ReadPosRankSum=1.175	GT:AD:DP:GQ:MLPSAC:MLPSAF:PL	0/0/0/0/0/1:205,28:233:98:1:0.167:348,0,98,2147483647,2147483647,2147483647,2147483647											GATK	2980	gi|460413392|ref|XP_004252073.1|	PREDICTED: putative late blight resistance protein homolog R1B-16-like [Solanum lycopersicum]	AT5G35450.1	Disease resistance protein (CC-NBS-LRR class) family		Disease resistance protein (CC-NBS-LRR class) family; FUNCTIONS IN: ATP binding; INVOLVED IN: defense response, apoptosis; LOCATED IN: plasma membrane; EXPRESSED IN: 21 plant structures; EXPRESSED DURING: 10 growth stages; CONTAINS InterPro DOMAIN/s: NB-ARC (InterPro:IPR002182), Disease resistance protein (InterPro:IPR000767); BEST Arabidopsis thaliana protein match is: Disease resistance protein…
Sp2_comp156923_c0_seq1	2373	.	C	A	823.88		AC=3;AF=0.500;AN=6;BaseQRankSum=0.649;DP=170;Dels=0.00;FS=37.701;HaplotypeScore=23.7928;MLEAC=3;MLEAF=0.500;MQ=42.82;MQ0=7;MQRankSum=-10.476;QD=4.85;ReadPosRankSum=0.449	GT:AD:DP:GQ:MLPSAC:MLPSAF:PL	0/0/0/1/1/1:60,110:170:6:3:0.500:849,56,6,0,27,105,2147483647											GATK	2980	gi|460413392|ref|XP_004252073.1|	PREDICTED: putative late blight resistance protein homolog R1B-16-like [Solanum lycopersicum]	AT5G35450.1	Disease resistance protein (CC-NBS-LRR class) family		Disease resistance protein (CC-NBS-LRR class) family; FUNCTIONS IN: ATP binding; INVOLVED IN: defense response, apoptosis; LOCATED IN: plasma membrane; EXPRESSED IN: 21 plant structures; EXPRESSED DURING: 10 growth stages; CONTAINS InterPro DOMAIN/s: NB-ARC (InterPro:IPR002182), Disease resistance protein (InterPro:IPR000767); BEST Arabidopsis thaliana protein match is: Disease resistance protein…
Sp2_comp156923_c0_seq1	2400	.	A	G	358.9		AC=1;AF=0.167;AN=6;BaseQRankSum=1.296;DP=235;Dels=0.00;FS=2.159;HaplotypeScore=26.5278;MLEAC=1;MLEAF=0.167;MQ=48.18;MQ0=6;MQRankSum=-3.698;QD=1.53;ReadPosRankSum=0.045	GT:AD:DP:GQ:MLPSAC:MLPSAF:PL	0/0/0/0/0/1:210,24:235:86:1:0.167:385,0,86,2147483647,2147483647,2147483647,2147483647											GATK	2980	gi|460413392|ref|XP_004252073.1|	PREDICTED: putative late blight resistance protein homolog R1B-16-like [Solanum lycopersicum]	AT5G35450.1	Disease resistance protein (CC-NBS-LRR class) family		Disease resistance protein (CC-NBS-LRR class) family; FUNCTIONS IN: ATP binding; INVOLVED IN: defense response, apoptosis; LOCATED IN: plasma membrane; EXPRESSED IN: 21 plant structures; EXPRESSED DURING: 10 growth stages; CONTAINS InterPro DOMAIN/s: NB-ARC (InterPro:IPR002182), Disease resistance protein (InterPro:IPR000767); BEST Arabidopsis thaliana protein match is: Disease resistance protein…
Sp2_comp156923_c0_seq1	2568	.	G	A	184.9		AC=1;AF=0.167;AN=6;BaseQRankSum=0.136;DP=247;Dels=0.00;FS=0.000;HaplotypeScore=50.1285;MLEAC=1;MLEAF=0.167;MQ=59.77;MQ0=0;MQRankSum=-0.653;QD=0.75;ReadPosRankSum=3.412	GT:AD:DP:GQ:MLPSAC:MLPSAF:PL	0/0/0/0/0/1:234,13:247:99:1:0.167:211,0,161,2147483647,2147483647,2147483647,2147483647											GATK	2980	gi|460413392|ref|XP_004252073.1|	PREDICTED: putative late blight resistance protein homolog R1B-16-like [Solanum lycopersicum]	AT5G35450.1	Disease resistance protein (CC-NBS-LRR class) family		Disease resistance protein (CC-NBS-LRR class) family; FUNCTIONS IN: ATP binding; INVOLVED IN: defense response, apoptosis; LOCATED IN: plasma membrane; EXPRESSED IN: 21 plant structures; EXPRESSED DURING: 10 growth stages; CONTAINS InterPro DOMAIN/s: NB-ARC (InterPro:IPR002182), Disease resistance protein (InterPro:IPR000767); BEST Arabidopsis thaliana protein match is: Disease resistance protein…
Sp2_comp156923_c0_seq1	2601	.	C	A	449.9		AC=1;AF=0.167;AN=6;BaseQRankSum=-1.083;DP=249;Dels=0.00;FS=7.775;HaplotypeScore=4.8989;MLEAC=1;MLEAF=0.167;MQ=59.87;MQ0=0;MQRankSum=-2.408;QD=1.81;ReadPosRankSum=-2.016	GT:AD:DP:GQ:MLPSAC:MLPSAF:PL	0/0/0/0/0/1:220,29:249:99:1:0.167:476,0,122,2147483647,2147483647,2147483647,2147483647											GATK	2980	gi|460413392|ref|XP_004252073.1|	PREDICTED: putative late blight resistance protein homolog R1B-16-like [Solanum lycopersicum]	AT5G35450.1	Disease resistance protein (CC-NBS-LRR class) family		Disease resistance protein (CC-NBS-LRR class) family; FUNCTIONS IN: ATP binding; INVOLVED IN: defense response, apoptosis; LOCATED IN: plasma membrane; EXPRESSED IN: 21 plant structures; EXPRESSED DURING: 10 growth stages; CONTAINS InterPro DOMAIN/s: NB-ARC (InterPro:IPR002182), Disease resistance protein (InterPro:IPR000767); BEST Arabidopsis thaliana protein match is: Disease resistance protein…
Sp2_comp156923_c0_seq1	2628	.	G	A	3837.07		AC=3;AF=0.500;AN=6;BaseQRankSum=1.943;DP=249;Dels=0.00;FS=16.659;HaplotypeScore=31.2129;MLEAC=3;MLEAF=0.500;MQ=57.85;MQ0=0;MQRankSum=1.241;QD=15.41;ReadPosRankSum=-1.613	GT:AD:DP:GQ:MLPSAC:MLPSAF:PL	0/0/0/1/1/1:118,131:249:14:3:0.500:3863,334,86,0,14,166,2147483647											GATK	2980	gi|460413392|ref|XP_004252073.1|	PREDICTED: putative late blight resistance protein homolog R1B-16-like [Solanum lycopersicum]	AT5G35450.1	Disease resistance protein (CC-NBS-LRR class) family		Disease resistance protein (CC-NBS-LRR class) family; FUNCTIONS IN: ATP binding; INVOLVED IN: defense response, apoptosis; LOCATED IN: plasma membrane; EXPRESSED IN: 21 plant structures; EXPRESSED DURING: 10 growth stages; CONTAINS InterPro DOMAIN/s: NB-ARC (InterPro:IPR002182), Disease resistance protein (InterPro:IPR000767); BEST Arabidopsis thaliana protein match is: Disease resistance protein…
Sp2_comp156923_c0_seq1	2735	.	A	G	121.83		AC=6;AF=1.00;AN=6;DP=75;Dels=0.00;FS=0.000;HaplotypeScore=0.0000;MLEAC=6;MLEAF=1.00;MQ=46.12;MQ0=1;QD=1.62	GT:AD:DP:GQ:MLPSAC:MLPSAF:PL	1/1/1/1/1/1:0,75:75:4:6:1.00:146,39,24,15,9,4,0											GATK	2980	gi|460413392|ref|XP_004252073.1|	PREDICTED: putative late blight resistance protein homolog R1B-16-like [Solanum lycopersicum]	AT5G35450.1	Disease resistance protein (CC-NBS-LRR class) family		Disease resistance protein (CC-NBS-LRR class) family; FUNCTIONS IN: ATP binding; INVOLVED IN: defense response, apoptosis; LOCATED IN: plasma membrane; EXPRESSED IN: 21 plant structures; EXPRESSED DURING: 10 growth stages; CONTAINS InterPro DOMAIN/s: NB-ARC (InterPro:IPR002182), Disease resistance protein (InterPro:IPR000767); BEST Arabidopsis thaliana protein match is: Disease resistance protein…
Sp2_comp156923_c0_seq1	2757	.	T	G	222.99		AC=1;AF=0.167;AN=6;BaseQRankSum=3.317;DP=154;Dels=0.00;FS=2.433;HaplotypeScore=5.9776;MLEAC=1;MLEAF=0.167;MQ=50.70;MQ0=1;MQRankSum=0.730;QD=1.45;ReadPosRankSum=2.181	GT:AD:DP:GQ:MLPSAC:MLPSAF:PL	0/0/0/0/0/1:116,38:154:17:1:0.167:249,0,17,57,125,2147483647,2147483647											GATK	2980	gi|460413392|ref|XP_004252073.1|	PREDICTED: putative late blight resistance protein homolog R1B-16-like [Solanum lycopersicum]	AT5G35450.1	Disease resistance protein (CC-NBS-LRR class) family		Disease resistance protein (CC-NBS-LRR class) family; FUNCTIONS IN: ATP binding; INVOLVED IN: defense response, apoptosis; LOCATED IN: plasma membrane; EXPRESSED IN: 21 plant structures; EXPRESSED DURING: 10 growth stages; CONTAINS InterPro DOMAIN/s: NB-ARC (InterPro:IPR002182), Disease resistance protein (InterPro:IPR000767); BEST Arabidopsis thaliana protein match is: Disease resistance protein…
Sp2_comp156923_c0_seq1	277	.	G	A	525.9		AC=1;AF=0.167;AN=6;BaseQRankSum=0.358;DP=249;Dels=0.00;FS=0.836;HaplotypeScore=52.7138;MLEAC=1;MLEAF=0.167;MQ=59.87;MQ0=0;MQRankSum=1.241;QD=2.11;ReadPosRankSum=0.843	GT:AD:DP:GQ:MLPSAC:MLPSAF:PL	0/0/0/0/0/1:227,22:249:99:1:0.167:552,0,151,2147483647,2147483647,2147483647,2147483647											GATK	2980	gi|460413392|ref|XP_004252073.1|	PREDICTED: putative late blight resistance protein homolog R1B-16-like [Solanum lycopersicum]	AT5G35450.1	Disease resistance protein (CC-NBS-LRR class) family		Disease resistance protein (CC-NBS-LRR class) family; FUNCTIONS IN: ATP binding; INVOLVED IN: defense response, apoptosis; LOCATED IN: plasma membrane; EXPRESSED IN: 21 plant structures; EXPRESSED DURING: 10 growth stages; CONTAINS InterPro DOMAIN/s: NB-ARC (InterPro:IPR002182), Disease resistance protein (InterPro:IPR000767); BEST Arabidopsis thaliana protein match is: Disease resistance protein…
Sp2_comp156923_c0_seq1	2776	.	A	T	2760.9		AC=5;AF=0.833;AN=6;BaseQRankSum=-1.453;DP=160;Dels=0.00;FS=9.174;HaplotypeScore=28.7432;MLEAC=5;MLEAF=0.833;MQ=52.85;MQ0=1;MQRankSum=1.039;QD=17.26;ReadPosRankSum=2.543	GT:AD:DP:GQ:MLPSAC:MLPSAF:PL	0/1/1/1/1/1:7,152:160:55:5:0.833:2787,468,260,141,59,0,55											GATK	2980	gi|460413392|ref|XP_004252073.1|	PREDICTED: putative late blight resistance protein homolog R1B-16-like [Solanum lycopersicum]	AT5G35450.1	Disease resistance protein (CC-NBS-LRR class) family		Disease resistance protein (CC-NBS-LRR class) family; FUNCTIONS IN: ATP binding; INVOLVED IN: defense response, apoptosis; LOCATED IN: plasma membrane; EXPRESSED IN: 21 plant structures; EXPRESSED DURING: 10 growth stages; CONTAINS InterPro DOMAIN/s: NB-ARC (InterPro:IPR002182), Disease resistance protein (InterPro:IPR000767); BEST Arabidopsis thaliana protein match is: Disease resistance protein…
Sp2_comp156923_c0_seq1	2809	.	G	A	2813.9	PASS	AC=6;AF=1.00;AN=6;DP=132;Dels=0.01;FS=0.000;HaplotypeScore=0.0000;MLEAC=6;MLEAF=1.00;MQ=56.77;MQ0=0;QD=21.32	GT:AD:DP:GQ:MLPSAC:MLPSAF:PL	1/1/1/1/1/1:0,131:131:70:6:1.00:2840,691,424,268,157,70,0											GATK	2980	gi|460413392|ref|XP_004252073.1|	PREDICTED: putative late blight resistance protein homolog R1B-16-like [Solanum lycopersicum]	AT5G35450.1	Disease resistance protein (CC-NBS-LRR class) family		Disease resistance protein (CC-NBS-LRR class) family; FUNCTIONS IN: ATP binding; INVOLVED IN: defense response, apoptosis; LOCATED IN: plasma membrane; EXPRESSED IN: 21 plant structures; EXPRESSED DURING: 10 growth stages; CONTAINS InterPro DOMAIN/s: NB-ARC (InterPro:IPR002182), Disease resistance protein (InterPro:IPR000767); BEST Arabidopsis thaliana protein match is: Disease resistance protein…
Sp2_comp156923_c0_seq1	2862	.	C	A	53.58	PASS	AC=6;AF=1.00;AN=6;DP=4;Dels=0.00;FS=0.000;HaplotypeScore=0.0000;MLEAC=5;MLEAF=0.833;MQ=60.00;MQ0=0;QD=13.39	GT:AD:DP:GQ:MLPSAC:MLPSAF:PL	1/1/1/1/1/1:0,3:4:2:6:1.00:56,16,10,6,4,2,0											GATK	2980	gi|460413392|ref|XP_004252073.1|	PREDICTED: putative late blight resistance protein homolog R1B-16-like [Solanum lycopersicum]	AT5G35450.1	Disease resistance protein (CC-NBS-LRR class) family		Disease resistance protein (CC-NBS-LRR class) family; FUNCTIONS IN: ATP binding; INVOLVED IN: defense response, apoptosis; LOCATED IN: plasma membrane; EXPRESSED IN: 21 plant structures; EXPRESSED DURING: 10 growth stages; CONTAINS InterPro DOMAIN/s: NB-ARC (InterPro:IPR002182), Disease resistance protein (InterPro:IPR000767); BEST Arabidopsis thaliana protein match is: Disease resistance protein…
Sp2_comp156923_c0_seq1	2927	.	T	A	171.4		AC=6;AF=1.00;AN=6;DP=18;Dels=0.00;FS=0.000;HaplotypeScore=0.0000;MLEAC=6;MLEAF=1.00;MQ=26.30;MQ0=1;QD=9.52	GT:AD:DP:GQ:MLPSAC:MLPSAF:PL	1/1/1/1/1/1:0,18:18:5:6:1.00:196,47,29,18,11,5,0											GATK	2980	gi|460413392|ref|XP_004252073.1|	PREDICTED: putative late blight resistance protein homolog R1B-16-like [Solanum lycopersicum]	AT5G35450.1	Disease resistance protein (CC-NBS-LRR class) family		Disease resistance protein (CC-NBS-LRR class) family; FUNCTIONS IN: ATP binding; INVOLVED IN: defense response, apoptosis; LOCATED IN: plasma membrane; EXPRESSED IN: 21 plant structures; EXPRESSED DURING: 10 growth stages; CONTAINS InterPro DOMAIN/s: NB-ARC (InterPro:IPR002182), Disease resistance protein (InterPro:IPR000767); BEST Arabidopsis thaliana protein match is: Disease resistance protein…
Sp2_comp156923_c0_seq1	2935	.	A	C	176.4		AC=6;AF=1.00;AN=6;DP=18;Dels=0.00;FS=0.000;HaplotypeScore=0.7887;MLEAC=6;MLEAF=1.00;MQ=26.30;MQ0=1;QD=9.80	GT:AD:DP:GQ:MLPSAC:MLPSAF:PL	1/1/1/1/1/1:0,18:18:5:6:1.00:201,47,29,18,11,5,0											GATK	2980	gi|460413392|ref|XP_004252073.1|	PREDICTED: putative late blight resistance protein homolog R1B-16-like [Solanum lycopersicum]	AT5G35450.1	Disease resistance protein (CC-NBS-LRR class) family		Disease resistance protein (CC-NBS-LRR class) family; FUNCTIONS IN: ATP binding; INVOLVED IN: defense response, apoptosis; LOCATED IN: plasma membrane; EXPRESSED IN: 21 plant structures; EXPRESSED DURING: 10 growth stages; CONTAINS InterPro DOMAIN/s: NB-ARC (InterPro:IPR002182), Disease resistance protein (InterPro:IPR000767); BEST Arabidopsis thaliana protein match is: Disease resistance protein…
Sp2_comp156923_c0_seq1	2944	.	G	T	102.22		AC=4;AF=0.667;AN=6;BaseQRankSum=0.732;DP=18;Dels=0.00;FS=0.000;HaplotypeScore=0.7887;MLEAC=4;MLEAF=0.667;MQ=26.30;MQ0=1;MQRankSum=-0.244;QD=5.68;ReadPosRankSum=-2.001	GT:AD:DP:GQ:MLPSAC:MLPSAF:PL	0/0/1/1/1/1:11,7:18:1:4:0.667:124,16,6,1,0,2,53											GATK	2980	gi|460413392|ref|XP_004252073.1|	PREDICTED: putative late blight resistance protein homolog R1B-16-like [Solanum lycopersicum]	AT5G35450.1	Disease resistance protein (CC-NBS-LRR class) family		Disease resistance protein (CC-NBS-LRR class) family; FUNCTIONS IN: ATP binding; INVOLVED IN: defense response, apoptosis; LOCATED IN: plasma membrane; EXPRESSED IN: 21 plant structures; EXPRESSED DURING: 10 growth stages; CONTAINS InterPro DOMAIN/s: NB-ARC (InterPro:IPR002182), Disease resistance protein (InterPro:IPR000767); BEST Arabidopsis thaliana protein match is: Disease resistance protein…
Sp2_comp156923_c0_seq1	2949	.	A	G	186.4		AC=6;AF=1.00;AN=6;DP=18;Dels=0.00;FS=0.000;HaplotypeScore=0.0000;MLEAC=6;MLEAF=1.00;MQ=26.30;MQ0=1;QD=10.36	GT:AD:DP:GQ:MLPSAC:MLPSAF:PL	1/1/1/1/1/1:0,18:18:5:6:1.00:211,47,29,18,11,5,0											GATK	2980	gi|460413392|ref|XP_004252073.1|	PREDICTED: putative late blight resistance protein homolog R1B-16-like [Solanum lycopersicum]	AT5G35450.1	Disease resistance protein (CC-NBS-LRR class) family		Disease resistance protein (CC-NBS-LRR class) family; FUNCTIONS IN: ATP binding; INVOLVED IN: defense response, apoptosis; LOCATED IN: plasma membrane; EXPRESSED IN: 21 plant structures; EXPRESSED DURING: 10 growth stages; CONTAINS InterPro DOMAIN/s: NB-ARC (InterPro:IPR002182), Disease resistance protein (InterPro:IPR000767); BEST Arabidopsis thaliana protein match is: Disease resistance protein…
Sp2_comp156923_c0_seq1	2953	.	A	T	184.4		AC=6;AF=1.00;AN=6;DP=18;Dels=0.00;FS=0.000;HaplotypeScore=0.0000;MLEAC=6;MLEAF=1.00;MQ=26.30;MQ0=1;QD=10.24	GT:AD:DP:GQ:MLPSAC:MLPSAF:PL	1/1/1/1/1/1:0,18:18:5:6:1.00:209,47,29,18,11,5,0											GATK	2980	gi|460413392|ref|XP_004252073.1|	PREDICTED: putative late blight resistance protein homolog R1B-16-like [Solanum lycopersicum]	AT5G35450.1	Disease resistance protein (CC-NBS-LRR class) family		Disease resistance protein (CC-NBS-LRR class) family; FUNCTIONS IN: ATP binding; INVOLVED IN: defense response, apoptosis; LOCATED IN: plasma membrane; EXPRESSED IN: 21 plant structures; EXPRESSED DURING: 10 growth stages; CONTAINS InterPro DOMAIN/s: NB-ARC (InterPro:IPR002182), Disease resistance protein (InterPro:IPR000767); BEST Arabidopsis thaliana protein match is: Disease resistance protein…
Sp2_comp156923_c0_seq1	2962	.	A	T	186.4		AC=6;AF=1.00;AN=6;DP=16;Dels=0.00;FS=0.000;HaplotypeScore=0.0000;MLEAC=6;MLEAF=1.00;MQ=19.92;MQ0=1;QD=11.65	GT:AD:DP:GQ:MLPSAC:MLPSAF:PL	1/1/1/1/1/1:0,16:16:5:6:1.00:211,47,29,18,11,5,0											GATK	2980	gi|460413392|ref|XP_004252073.1|	PREDICTED: putative late blight resistance protein homolog R1B-16-like [Solanum lycopersicum]	AT5G35450.1	Disease resistance protein (CC-NBS-LRR class) family		Disease resistance protein (CC-NBS-LRR class) family; FUNCTIONS IN: ATP binding; INVOLVED IN: defense response, apoptosis; LOCATED IN: plasma membrane; EXPRESSED IN: 21 plant structures; EXPRESSED DURING: 10 growth stages; CONTAINS InterPro DOMAIN/s: NB-ARC (InterPro:IPR002182), Disease resistance protein (InterPro:IPR000767); BEST Arabidopsis thaliana protein match is: Disease resistance protein…
Sp2_comp156923_c0_seq1	2963	.	A	G	186.4		AC=6;AF=1.00;AN=6;DP=16;Dels=0.00;FS=0.000;HaplotypeScore=0.0000;MLEAC=6;MLEAF=1.00;MQ=19.92;MQ0=1;QD=11.65	GT:AD:DP:GQ:MLPSAC:MLPSAF:PL	1/1/1/1/1/1:0,16:16:5:6:1.00:211,47,29,18,11,5,0											GATK	2980	gi|460413392|ref|XP_004252073.1|	PREDICTED: putative late blight resistance protein homolog R1B-16-like [Solanum lycopersicum]	AT5G35450.1	Disease resistance protein (CC-NBS-LRR class) family		Disease resistance protein (CC-NBS-LRR class) family; FUNCTIONS IN: ATP binding; INVOLVED IN: defense response, apoptosis; LOCATED IN: plasma membrane; EXPRESSED IN: 21 plant structures; EXPRESSED DURING: 10 growth stages; CONTAINS InterPro DOMAIN/s: NB-ARC (InterPro:IPR002182), Disease resistance protein (InterPro:IPR000767); BEST Arabidopsis thaliana protein match is: Disease resistance protein…
Sp2_comp156923_c0_seq1	2967	.	G	T	185.4		AC=6;AF=1.00;AN=6;DP=16;Dels=0.00;FS=0.000;HaplotypeScore=0.0000;MLEAC=6;MLEAF=1.00;MQ=19.92;MQ0=1;QD=11.59	GT:AD:DP:GQ:MLPSAC:MLPSAF:PL	1/1/1/1/1/1:0,16:16:5:6:1.00:210,47,29,18,11,5,0											GATK	2980	gi|460413392|ref|XP_004252073.1|	PREDICTED: putative late blight resistance protein homolog R1B-16-like [Solanum lycopersicum]	AT5G35450.1	Disease resistance protein (CC-NBS-LRR class) family		Disease resistance protein (CC-NBS-LRR class) family; FUNCTIONS IN: ATP binding; INVOLVED IN: defense response, apoptosis; LOCATED IN: plasma membrane; EXPRESSED IN: 21 plant structures; EXPRESSED DURING: 10 growth stages; CONTAINS InterPro DOMAIN/s: NB-ARC (InterPro:IPR002182), Disease resistance protein (InterPro:IPR000767); BEST Arabidopsis thaliana protein match is: Disease resistance protein…
Sp2_comp156923_c0_seq1	351	.	G	A	361.9		AC=1;AF=0.167;AN=6;BaseQRankSum=0.215;DP=250;Dels=0.00;FS=5.793;HaplotypeScore=24.9726;MLEAC=1;MLEAF=0.167;MQ=59.65;MQ0=0;MQRankSum=-1.248;QD=1.45;ReadPosRankSum=1.266	GT:AD:DP:GQ:MLPSAC:MLPSAF:PL	0/0/0/0/0/1:227,22:250:99:1:0.167:388,0,148,2147483647,2147483647,2147483647,2147483647											GATK	2980	gi|460413392|ref|XP_004252073.1|	PREDICTED: putative late blight resistance protein homolog R1B-16-like [Solanum lycopersicum]	AT5G35450.1	Disease resistance protein (CC-NBS-LRR class) family		Disease resistance protein (CC-NBS-LRR class) family; FUNCTIONS IN: ATP binding; INVOLVED IN: defense response, apoptosis; LOCATED IN: plasma membrane; EXPRESSED IN: 21 plant structures; EXPRESSED DURING: 10 growth stages; CONTAINS InterPro DOMAIN/s: NB-ARC (InterPro:IPR002182), Disease resistance protein (InterPro:IPR000767); BEST Arabidopsis thaliana protein match is: Disease resistance protein…
Sp2_comp156923_c0_seq1	412	.	G	A	311.9		AC=1;AF=0.167;AN=6;BaseQRankSum=-0.065;DP=175;Dels=0.00;FS=3.558;HaplotypeScore=112.0873;MLEAC=1;MLEAF=0.167;MQ=58.92;MQ0=0;MQRankSum=-1.112;QD=1.78;ReadPosRankSum=-0.341	GT:AD:DP:GQ:MLPSAC:MLPSAF:PL	0/0/0/0/0/1:158,16:175:99:1:0.167:338,0,107,2147483647,2147483647,2147483647,2147483647											GATK	2980	gi|460413392|ref|XP_004252073.1|	PREDICTED: putative late blight resistance protein homolog R1B-16-like [Solanum lycopersicum]	AT5G35450.1	Disease resistance protein (CC-NBS-LRR class) family		Disease resistance protein (CC-NBS-LRR class) family; FUNCTIONS IN: ATP binding; INVOLVED IN: defense response, apoptosis; LOCATED IN: plasma membrane; EXPRESSED IN: 21 plant structures; EXPRESSED DURING: 10 growth stages; CONTAINS InterPro DOMAIN/s: NB-ARC (InterPro:IPR002182), Disease resistance protein (InterPro:IPR000767); BEST Arabidopsis thaliana protein match is: Disease resistance protein…
Sp2_comp156923_c0_seq1	417	.	A	G	175.9		AC=1;AF=0.167;AN=6;BaseQRankSum=3.115;DP=153;Dels=0.00;FS=0.000;HaplotypeScore=118.3964;MLEAC=1;MLEAF=0.167;MQ=58.65;MQ0=0;MQRankSum=0.812;QD=1.15;ReadPosRankSum=1.399	GT:AD:DP:GQ:MLPSAC:MLPSAF:PL	0/0/0/0/0/1:97,56:153:52:1:0.167:202,0,52,145,2147483647,2147483647,2147483647											GATK	2980	gi|460413392|ref|XP_004252073.1|	PREDICTED: putative late blight resistance protein homolog R1B-16-like [Solanum lycopersicum]	AT5G35450.1	Disease resistance protein (CC-NBS-LRR class) family		Disease resistance protein (CC-NBS-LRR class) family; FUNCTIONS IN: ATP binding; INVOLVED IN: defense response, apoptosis; LOCATED IN: plasma membrane; EXPRESSED IN: 21 plant structures; EXPRESSED DURING: 10 growth stages; CONTAINS InterPro DOMAIN/s: NB-ARC (InterPro:IPR002182), Disease resistance protein (InterPro:IPR000767); BEST Arabidopsis thaliana protein match is: Disease resistance protein…
Sp2_comp156923_c0_seq1	420	.	C	G	2036.91		AC=3;AF=0.500;AN=6;BaseQRankSum=2.820;DP=153;Dels=0.00;FS=0.617;HaplotypeScore=114.7685;MLEAC=3;MLEAF=0.500;MQ=58.65;MQ0=0;MQRankSum=-1.841;QD=13.31;ReadPosRankSum=1.077	GT:AD:DP:GQ:MLPSAC:MLPSAF:PL	0/0/0/1/1/1:70,74:153:32:3:0.500:2063,180,38,0,32,167,2147483647											GATK	2980	gi|460413392|ref|XP_004252073.1|	PREDICTED: putative late blight resistance protein homolog R1B-16-like [Solanum lycopersicum]	AT5G35450.1	Disease resistance protein (CC-NBS-LRR class) family		Disease resistance protein (CC-NBS-LRR class) family; FUNCTIONS IN: ATP binding; INVOLVED IN: defense response, apoptosis; LOCATED IN: plasma membrane; EXPRESSED IN: 21 plant structures; EXPRESSED DURING: 10 growth stages; CONTAINS InterPro DOMAIN/s: NB-ARC (InterPro:IPR002182), Disease resistance protein (InterPro:IPR000767); BEST Arabidopsis thaliana protein match is: Disease resistance protein…
Sp2_comp156923_c0_seq1	423	.	A	G	2054.91		AC=3;AF=0.500;AN=6;BaseQRankSum=0.907;DP=152;Dels=0.00;FS=0.601;HaplotypeScore=116.6636;MLEAC=3;MLEAF=0.500;MQ=58.64;MQ0=0;MQRankSum=1.595;QD=13.52;ReadPosRankSum=1.053	GT:AD:DP:GQ:MLPSAC:MLPSAF:PL	0/0/0/1/1/1:68,83:152:30:3:0.500:2081,182,39,0,30,162,2147483647											GATK	2980	gi|460413392|ref|XP_004252073.1|	PREDICTED: putative late blight resistance protein homolog R1B-16-like [Solanum lycopersicum]	AT5G35450.1	Disease resistance protein (CC-NBS-LRR class) family		Disease resistance protein (CC-NBS-LRR class) family; FUNCTIONS IN: ATP binding; INVOLVED IN: defense response, apoptosis; LOCATED IN: plasma membrane; EXPRESSED IN: 21 plant structures; EXPRESSED DURING: 10 growth stages; CONTAINS InterPro DOMAIN/s: NB-ARC (InterPro:IPR002182), Disease resistance protein (InterPro:IPR000767); BEST Arabidopsis thaliana protein match is: Disease resistance protein…
Sp2_comp156923_c0_seq1	441	.	C	A	460.92		AC=1;AF=0.167;AN=6;BaseQRankSum=1.938;DP=107;Dels=0.00;FS=0.880;HaplotypeScore=64.7953;MLEAC=1;MLEAF=0.167;MQ=57.41;MQ0=0;MQRankSum=-3.185;QD=4.31;ReadPosRankSum=2.020	GT:AD:DP:GQ:MLPSAC:MLPSAF:PL	0/0/0/0/0/1:83,24:107:25:1:0.167:487,0,25,90,2147483647,2147483647,2147483647											GATK	2980	gi|460413392|ref|XP_004252073.1|	PREDICTED: putative late blight resistance protein homolog R1B-16-like [Solanum lycopersicum]	AT5G35450.1	Disease resistance protein (CC-NBS-LRR class) family		Disease resistance protein (CC-NBS-LRR class) family; FUNCTIONS IN: ATP binding; INVOLVED IN: defense response, apoptosis; LOCATED IN: plasma membrane; EXPRESSED IN: 21 plant structures; EXPRESSED DURING: 10 growth stages; CONTAINS InterPro DOMAIN/s: NB-ARC (InterPro:IPR002182), Disease resistance protein (InterPro:IPR000767); BEST Arabidopsis thaliana protein match is: Disease resistance protein…
Sp2_comp156923_c0_seq1	448	.	T	A	248.9		AC=1;AF=0.167;AN=6;BaseQRankSum=3.034;DP=103;Dels=0.00;FS=0.844;HaplotypeScore=79.4559;MLEAC=1;MLEAF=0.167;MQ=57.39;MQ0=0;MQRankSum=-2.779;QD=2.42;ReadPosRankSum=1.164	GT:AD:DP:GQ:MLPSAC:MLPSAF:PL	0/0/0/0/0/1:71,32:103:37:1:0.167:275,0,37,105,2147483647,2147483647,2147483647											GATK	2980	gi|460413392|ref|XP_004252073.1|	PREDICTED: putative late blight resistance protein homolog R1B-16-like [Solanum lycopersicum]	AT5G35450.1	Disease resistance protein (CC-NBS-LRR class) family		Disease resistance protein (CC-NBS-LRR class) family; FUNCTIONS IN: ATP binding; INVOLVED IN: defense response, apoptosis; LOCATED IN: plasma membrane; EXPRESSED IN: 21 plant structures; EXPRESSED DURING: 10 growth stages; CONTAINS InterPro DOMAIN/s: NB-ARC (InterPro:IPR002182), Disease resistance protein (InterPro:IPR000767); BEST Arabidopsis thaliana protein match is: Disease resistance protein…
Sp2_comp156923_c0_seq1	457	.	A	G	291.9		AC=1;AF=0.167;AN=6;BaseQRankSum=1.127;DP=99;Dels=0.00;FS=3.609;HaplotypeScore=108.3474;MLEAC=1;MLEAF=0.167;MQ=57.28;MQ0=0;MQRankSum=-0.320;QD=2.95;ReadPosRankSum=-3.419	GT:AD:DP:GQ:MLPSAC:MLPSAF:PL	0/0/0/0/0/1:82,17:99:42:1:0.167:318,0,42,118,2147483647,2147483647,2147483647											GATK	2980	gi|460413392|ref|XP_004252073.1|	PREDICTED: putative late blight resistance protein homolog R1B-16-like [Solanum lycopersicum]	AT5G35450.1	Disease resistance protein (CC-NBS-LRR class) family		Disease resistance protein (CC-NBS-LRR class) family; FUNCTIONS IN: ATP binding; INVOLVED IN: defense response, apoptosis; LOCATED IN: plasma membrane; EXPRESSED IN: 21 plant structures; EXPRESSED DURING: 10 growth stages; CONTAINS InterPro DOMAIN/s: NB-ARC (InterPro:IPR002182), Disease resistance protein (InterPro:IPR000767); BEST Arabidopsis thaliana protein match is: Disease resistance protein…
Sp2_comp156923_c0_seq1	460	.	A	C	199.91		AC=1;AF=0.167;AN=6;BaseQRankSum=0.777;DP=96;Dels=0.00;FS=0.000;HaplotypeScore=79.9931;MLEAC=1;MLEAF=0.167;MQ=57.20;MQ0=0;MQRankSum=-5.288;QD=2.08;ReadPosRankSum=2.006	GT:AD:DP:GQ:MLPSAC:MLPSAF:PL	0/0/0/0/0/1:79,17:96:31:1:0.167:226,0,31,98,2147483647,2147483647,2147483647											GATK	2980	gi|460413392|ref|XP_004252073.1|	PREDICTED: putative late blight resistance protein homolog R1B-16-like [Solanum lycopersicum]	AT5G35450.1	Disease resistance protein (CC-NBS-LRR class) family		Disease resistance protein (CC-NBS-LRR class) family; FUNCTIONS IN: ATP binding; INVOLVED IN: defense response, apoptosis; LOCATED IN: plasma membrane; EXPRESSED IN: 21 plant structures; EXPRESSED DURING: 10 growth stages; CONTAINS InterPro DOMAIN/s: NB-ARC (InterPro:IPR002182), Disease resistance protein (InterPro:IPR000767); BEST Arabidopsis thaliana protein match is: Disease resistance protein…
Sp2_comp156923_c0_seq1	463	.	T	C	987.32		AC=3;AF=0.500;AN=6;BaseQRankSum=1.420;DP=93;Dels=0.00;FS=5.196;HaplotypeScore=81.9924;MLEAC=3;MLEAF=0.500;MQ=57.10;MQ0=0;MQRankSum=-1.858;QD=10.62;ReadPosRankSum=2.913	GT:AD:DP:GQ:MLPSAC:MLPSAF:PL	0/0/0/1/1/1:44,49:93:10:3:0.500:1013,124,30,0,10,76,2147483647											GATK	2980	gi|460413392|ref|XP_004252073.1|	PREDICTED: putative late blight resistance protein homolog R1B-16-like [Solanum lycopersicum]	AT5G35450.1	Disease resistance protein (CC-NBS-LRR class) family		Disease resistance protein (CC-NBS-LRR class) family; FUNCTIONS IN: ATP binding; INVOLVED IN: defense response, apoptosis; LOCATED IN: plasma membrane; EXPRESSED IN: 21 plant structures; EXPRESSED DURING: 10 growth stages; CONTAINS InterPro DOMAIN/s: NB-ARC (InterPro:IPR002182), Disease resistance protein (InterPro:IPR000767); BEST Arabidopsis thaliana protein match is: Disease resistance protein…
Sp2_comp156923_c0_seq1	478	.	T	A	85.9		AC=1;AF=0.167;AN=6;BaseQRankSum=1.622;DP=240;Dels=0.00;FS=0.000;HaplotypeScore=130.6039;MLEAC=1;MLEAF=0.167;MQ=51.43;MQ0=0;MQRankSum=-0.975;QD=0.36;ReadPosRankSum=-2.245	GT:AD:DP:GQ:MLPSAC:MLPSAF:PL	0/0/0/0/0/1:216,24:240:80:1:0.167:112,0,80,2147483647,2147483647,2147483647,2147483647											GATK	2980	gi|460413392|ref|XP_004252073.1|	PREDICTED: putative late blight resistance protein homolog R1B-16-like [Solanum lycopersicum]	AT5G35450.1	Disease resistance protein (CC-NBS-LRR class) family		Disease resistance protein (CC-NBS-LRR class) family; FUNCTIONS IN: ATP binding; INVOLVED IN: defense response, apoptosis; LOCATED IN: plasma membrane; EXPRESSED IN: 21 plant structures; EXPRESSED DURING: 10 growth stages; CONTAINS InterPro DOMAIN/s: NB-ARC (InterPro:IPR002182), Disease resistance protein (InterPro:IPR000767); BEST Arabidopsis thaliana protein match is: Disease resistance protein…
Sp2_comp156923_c0_seq1	493	.	A	T	592.11		AC=1;AF=0.167;AN=6;BaseQRankSum=-0.811;DP=221;Dels=0.00;FS=7.751;HaplotypeScore=86.6489;MLEAC=1;MLEAF=0.167;MQ=51.77;MQ0=0;MQRankSum=5.641;QD=2.68;ReadPosRankSum=1.287	GT:AD:DP:GQ:MLPSAC:MLPSAF:PL	0/0/0/0/0/1:199,22:221:13:1:0.167:618,0,13,73,2147483647,2147483647,2147483647											GATK	2980	gi|460413392|ref|XP_004252073.1|	PREDICTED: putative late blight resistance protein homolog R1B-16-like [Solanum lycopersicum]	AT5G35450.1	Disease resistance protein (CC-NBS-LRR class) family		Disease resistance protein (CC-NBS-LRR class) family; FUNCTIONS IN: ATP binding; INVOLVED IN: defense response, apoptosis; LOCATED IN: plasma membrane; EXPRESSED IN: 21 plant structures; EXPRESSED DURING: 10 growth stages; CONTAINS InterPro DOMAIN/s: NB-ARC (InterPro:IPR002182), Disease resistance protein (InterPro:IPR000767); BEST Arabidopsis thaliana protein match is: Disease resistance protein…
Sp2_comp156923_c0_seq1	496	.	C	G	421.17		AC=2;AF=0.333;AN=6;BaseQRankSum=0.622;DP=163;Dels=0.00;FS=0.000;HaplotypeScore=85.6491;MLEAC=2;MLEAF=0.333;MQ=55.48;MQ0=0;MQRankSum=1.096;QD=2.58;ReadPosRankSum=0.309	GT:AD:DP:GQ:MLPSAC:MLPSAF:PL	0/0/0/0/1/1:64,99:163:12:2:0.333:447,12,0,28,93,2147483647,2147483647											GATK	2980	gi|460413392|ref|XP_004252073.1|	PREDICTED: putative late blight resistance protein homolog R1B-16-like [Solanum lycopersicum]	AT5G35450.1	Disease resistance protein (CC-NBS-LRR class) family		Disease resistance protein (CC-NBS-LRR class) family; FUNCTIONS IN: ATP binding; INVOLVED IN: defense response, apoptosis; LOCATED IN: plasma membrane; EXPRESSED IN: 21 plant structures; EXPRESSED DURING: 10 growth stages; CONTAINS InterPro DOMAIN/s: NB-ARC (InterPro:IPR002182), Disease resistance protein (InterPro:IPR000767); BEST Arabidopsis thaliana protein match is: Disease resistance protein…
Sp2_comp156923_c0_seq1	497	.	C	T	362.55		AC=2;AF=0.333;AN=6;BaseQRankSum=-0.888;DP=161;Dels=0.00;FS=0.000;HaplotypeScore=83.7829;MLEAC=2;MLEAF=0.333;MQ=55.42;MQ0=0;MQRankSum=-2.373;QD=2.25;ReadPosRankSum=0.482	GT:AD:DP:GQ:MLPSAC:MLPSAF:PL	0/0/0/0/1/1:63,98:161:8:2:0.333:388,8,0,29,93,2147483647,2147483647											GATK	2980	gi|460413392|ref|XP_004252073.1|	PREDICTED: putative late blight resistance protein homolog R1B-16-like [Solanum lycopersicum]	AT5G35450.1	Disease resistance protein (CC-NBS-LRR class) family		Disease resistance protein (CC-NBS-LRR class) family; FUNCTIONS IN: ATP binding; INVOLVED IN: defense response, apoptosis; LOCATED IN: plasma membrane; EXPRESSED IN: 21 plant structures; EXPRESSED DURING: 10 growth stages; CONTAINS InterPro DOMAIN/s: NB-ARC (InterPro:IPR002182), Disease resistance protein (InterPro:IPR000767); BEST Arabidopsis thaliana protein match is: Disease resistance protein…
Sp2_comp156923_c0_seq1	514	.	C	T	490.69		AC=2;AF=0.333;AN=6;BaseQRankSum=1.955;DP=181;Dels=0.00;FS=0.586;HaplotypeScore=298.4767;MLEAC=2;MLEAF=0.333;MQ=55.94;MQ0=0;MQRankSum=-2.015;QD=2.71;ReadPosRankSum=5.365	GT:AD:DP:GQ:MLPSAC:MLPSAF:PL	0/0/0/0/1/1:63,117:181:7:2:0.333:516,7,0,32,99,2147483647,2147483647											GATK	2980	gi|460413392|ref|XP_004252073.1|	PREDICTED: putative late blight resistance protein homolog R1B-16-like [Solanum lycopersicum]	AT5G35450.1	Disease resistance protein (CC-NBS-LRR class) family		Disease resistance protein (CC-NBS-LRR class) family; FUNCTIONS IN: ATP binding; INVOLVED IN: defense response, apoptosis; LOCATED IN: plasma membrane; EXPRESSED IN: 21 plant structures; EXPRESSED DURING: 10 growth stages; CONTAINS InterPro DOMAIN/s: NB-ARC (InterPro:IPR002182), Disease resistance protein (InterPro:IPR000767); BEST Arabidopsis thaliana protein match is: Disease resistance protein…
Sp2_comp156923_c0_seq1	526	.	G	A	61.9		AC=1;AF=0.167;AN=6;BaseQRankSum=1.071;DP=248;Dels=0.00;FS=1.085;HaplotypeScore=44.1989;MLEAC=1;MLEAF=0.167;MQ=56.82;MQ0=0;MQRankSum=1.306;QD=0.25;ReadPosRankSum=2.690	GT:AD:DP:GQ:MLPSAC:MLPSAF:PL	0/0/0/0/0/1:235,13:248:83:1:0.167:88,0,83,2147483647,2147483647,2147483647,2147483647											GATK	2980	gi|460413392|ref|XP_004252073.1|	PREDICTED: putative late blight resistance protein homolog R1B-16-like [Solanum lycopersicum]	AT5G35450.1	Disease resistance protein (CC-NBS-LRR class) family		Disease resistance protein (CC-NBS-LRR class) family; FUNCTIONS IN: ATP binding; INVOLVED IN: defense response, apoptosis; LOCATED IN: plasma membrane; EXPRESSED IN: 21 plant structures; EXPRESSED DURING: 10 growth stages; CONTAINS InterPro DOMAIN/s: NB-ARC (InterPro:IPR002182), Disease resistance protein (InterPro:IPR000767); BEST Arabidopsis thaliana protein match is: Disease resistance protein…
Sp2_comp156923_c0_seq1	562	.	G	A	58.9		AC=1;AF=0.167;AN=6;BaseQRankSum=1.414;DP=245;Dels=0.00;FS=5.698;HaplotypeScore=50.5176;MLEAC=1;MLEAF=0.167;MQ=59.82;MQ0=0;MQRankSum=-0.883;QD=0.24;ReadPosRankSum=2.436	GT:AD:DP:GQ:MLPSAC:MLPSAF:PL	0/0/0/0/0/1:231,14:245:83:1:0.167:85,0,83,2147483647,2147483647,2147483647,2147483647											GATK	2980	gi|460413392|ref|XP_004252073.1|	PREDICTED: putative late blight resistance protein homolog R1B-16-like [Solanum lycopersicum]	AT5G35450.1	Disease resistance protein (CC-NBS-LRR class) family		Disease resistance protein (CC-NBS-LRR class) family; FUNCTIONS IN: ATP binding; INVOLVED IN: defense response, apoptosis; LOCATED IN: plasma membrane; EXPRESSED IN: 21 plant structures; EXPRESSED DURING: 10 growth stages; CONTAINS InterPro DOMAIN/s: NB-ARC (InterPro:IPR002182), Disease resistance protein (InterPro:IPR000767); BEST Arabidopsis thaliana protein match is: Disease resistance protein…
Sp2_comp156923_c0_seq1	638	.	C	G	401.9		AC=1;AF=0.167;AN=6;BaseQRankSum=-0.492;DP=250;Dels=0.00;FS=2.039;HaplotypeScore=94.8092;MLEAC=1;MLEAF=0.167;MQ=59.76;MQ0=0;MQRankSum=1.013;QD=1.61;ReadPosRankSum=1.199	GT:AD:DP:GQ:MLPSAC:MLPSAF:PL	0/0/0/0/0/1:232,18:250:99:1:0.167:428,0,160,2147483647,2147483647,2147483647,2147483647											GATK	2980	gi|460413392|ref|XP_004252073.1|	PREDICTED: putative late blight resistance protein homolog R1B-16-like [Solanum lycopersicum]	AT5G35450.1	Disease resistance protein (CC-NBS-LRR class) family		Disease resistance protein (CC-NBS-LRR class) family; FUNCTIONS IN: ATP binding; INVOLVED IN: defense response, apoptosis; LOCATED IN: plasma membrane; EXPRESSED IN: 21 plant structures; EXPRESSED DURING: 10 growth stages; CONTAINS InterPro DOMAIN/s: NB-ARC (InterPro:IPR002182), Disease resistance protein (InterPro:IPR000767); BEST Arabidopsis thaliana protein match is: Disease resistance protein…
Sp2_comp156923_c0_seq1	642	.	C	T	703.9		AC=1;AF=0.167;AN=6;BaseQRankSum=2.393;DP=248;Dels=0.00;FS=3.975;HaplotypeScore=69.8457;MLEAC=1;MLEAF=0.167;MQ=59.76;MQ0=0;MQRankSum=-0.323;QD=2.84;ReadPosRankSum=1.634	GT:AD:DP:GQ:MLPSAC:MLPSAF:PL	0/0/0/0/0/1:222,25:248:99:1:0.167:730,0,128,2147483647,2147483647,2147483647,2147483647											GATK	2980	gi|460413392|ref|XP_004252073.1|	PREDICTED: putative late blight resistance protein homolog R1B-16-like [Solanum lycopersicum]	AT5G35450.1	Disease resistance protein (CC-NBS-LRR class) family		Disease resistance protein (CC-NBS-LRR class) family; FUNCTIONS IN: ATP binding; INVOLVED IN: defense response, apoptosis; LOCATED IN: plasma membrane; EXPRESSED IN: 21 plant structures; EXPRESSED DURING: 10 growth stages; CONTAINS InterPro DOMAIN/s: NB-ARC (InterPro:IPR002182), Disease resistance protein (InterPro:IPR000767); BEST Arabidopsis thaliana protein match is: Disease resistance protein…
Sp2_comp156923_c0_seq1	651	.	C	T	4298.1		AC=3;AF=0.500;AN=6;BaseQRankSum=0.650;DP=250;Dels=0.00;FS=0.979;HaplotypeScore=134.5047;MLEAC=3;MLEAF=0.500;MQ=59.54;MQ0=0;MQRankSum=0.396;QD=17.19;ReadPosRankSum=0.670	GT:AD:DP:GQ:MLPSAC:MLPSAF:PL	0/0/0/1/1/1:107,143:250:5:3:0.500:4323,421,113,0,5,170,2147483647											GATK	2980	gi|460413392|ref|XP_004252073.1|	PREDICTED: putative late blight resistance protein homolog R1B-16-like [Solanum lycopersicum]	AT5G35450.1	Disease resistance protein (CC-NBS-LRR class) family		Disease resistance protein (CC-NBS-LRR class) family; FUNCTIONS IN: ATP binding; INVOLVED IN: defense response, apoptosis; LOCATED IN: plasma membrane; EXPRESSED IN: 21 plant structures; EXPRESSED DURING: 10 growth stages; CONTAINS InterPro DOMAIN/s: NB-ARC (InterPro:IPR002182), Disease resistance protein (InterPro:IPR000767); BEST Arabidopsis thaliana protein match is: Disease resistance protein…
Sp2_comp156923_c0_seq1	66	.	T	C	156.36		AC=2;AF=0.333;AN=6;BaseQRankSum=2.734;DP=28;Dels=0.00;FS=0.000;HaplotypeScore=27.0622;MLEAC=2;MLEAF=0.333;MQ=57.92;MQ0=0;MQRankSum=1.907;QD=5.58;ReadPosRankSum=-0.758	GT:AD:DP:GQ:MLPSAC:MLPSAF:PL	0/0/0/0/1/1:14,14:28:3:2:0.333:180,3,0,6,21,52,460											GATK	2980	gi|460413392|ref|XP_004252073.1|	PREDICTED: putative late blight resistance protein homolog R1B-16-like [Solanum lycopersicum]	AT5G35450.1	Disease resistance protein (CC-NBS-LRR class) family		Disease resistance protein (CC-NBS-LRR class) family; FUNCTIONS IN: ATP binding; INVOLVED IN: defense response, apoptosis; LOCATED IN: plasma membrane; EXPRESSED IN: 21 plant structures; EXPRESSED DURING: 10 growth stages; CONTAINS InterPro DOMAIN/s: NB-ARC (InterPro:IPR002182), Disease resistance protein (InterPro:IPR000767); BEST Arabidopsis thaliana protein match is: Disease resistance protein…
Sp2_comp156923_c0_seq1	674	.	A	T	453.9		AC=1;AF=0.167;AN=6;BaseQRankSum=-0.377;DP=250;Dels=0.00;FS=2.672;HaplotypeScore=104.6866;MLEAC=1;MLEAF=0.167;MQ=59.45;MQ0=0;MQRankSum=1.047;QD=1.82;ReadPosRankSum=0.233	GT:AD:DP:GQ:MLPSAC:MLPSAF:PL	0/0/0/0/0/1:223,26:250:99:1:0.167:480,0,133,2147483647,2147483647,2147483647,2147483647											GATK	2980	gi|460413392|ref|XP_004252073.1|	PREDICTED: putative late blight resistance protein homolog R1B-16-like [Solanum lycopersicum]	AT5G35450.1	Disease resistance protein (CC-NBS-LRR class) family		Disease resistance protein (CC-NBS-LRR class) family; FUNCTIONS IN: ATP binding; INVOLVED IN: defense response, apoptosis; LOCATED IN: plasma membrane; EXPRESSED IN: 21 plant structures; EXPRESSED DURING: 10 growth stages; CONTAINS InterPro DOMAIN/s: NB-ARC (InterPro:IPR002182), Disease resistance protein (InterPro:IPR000767); BEST Arabidopsis thaliana protein match is: Disease resistance protein…
Sp2_comp156923_c0_seq1	677	.	G	T	96.9		AC=1;AF=0.167;AN=6;BaseQRankSum=3.272;DP=247;Dels=0.00;FS=1.146;HaplotypeScore=112.1329;MLEAC=1;MLEAF=0.167;MQ=59.44;MQ0=0;MQRankSum=1.043;QD=0.39;ReadPosRankSum=2.838	GT:AD:DP:GQ:MLPSAC:MLPSAF:PL	0/0/0/0/0/1:234,13:247:99:1:0.167:123,0,167,2147483647,2147483647,2147483647,2147483647											GATK	2980	gi|460413392|ref|XP_004252073.1|	PREDICTED: putative late blight resistance protein homolog R1B-16-like [Solanum lycopersicum]	AT5G35450.1	Disease resistance protein (CC-NBS-LRR class) family		Disease resistance protein (CC-NBS-LRR class) family; FUNCTIONS IN: ATP binding; INVOLVED IN: defense response, apoptosis; LOCATED IN: plasma membrane; EXPRESSED IN: 21 plant structures; EXPRESSED DURING: 10 growth stages; CONTAINS InterPro DOMAIN/s: NB-ARC (InterPro:IPR002182), Disease resistance protein (InterPro:IPR000767); BEST Arabidopsis thaliana protein match is: Disease resistance protein…
Sp2_comp156923_c0_seq1	681	.	G	A,C	161.9		AC=1,1;AF=0.167,0.167;AN=6;BaseQRankSum=1.024;DP=203;Dels=0.00;FS=0.000;HaplotypeScore=111.3350;MLEAC=1,1;MLEAF=0.167,0.167;MQ=59.40;MQ0=0;MQRankSum=0.057;QD=0.80;ReadPosRankSum=3.054	GT:AD:DP:GQ:MLPSAC:MLPSAF	0/0/0/0/1/2:175,23,5:203:34:1,1:0.167,0.167											GATK	2980	gi|460413392|ref|XP_004252073.1|	PREDICTED: putative late blight resistance protein homolog R1B-16-like [Solanum lycopersicum]	AT5G35450.1	Disease resistance protein (CC-NBS-LRR class) family		Disease resistance protein (CC-NBS-LRR class) family; FUNCTIONS IN: ATP binding; INVOLVED IN: defense response, apoptosis; LOCATED IN: plasma membrane; EXPRESSED IN: 21 plant structures; EXPRESSED DURING: 10 growth stages; CONTAINS InterPro DOMAIN/s: NB-ARC (InterPro:IPR002182), Disease resistance protein (InterPro:IPR000767); BEST Arabidopsis thaliana protein match is: Disease resistance protein…
Sp2_comp156923_c0_seq1	723	.	G	A	297.9		AC=1;AF=0.167;AN=6;BaseQRankSum=-1.798;DP=247;Dels=0.00;FS=2.264;HaplotypeScore=104.3688;MLEAC=1;MLEAF=0.167;MQ=59.10;MQ0=1;MQRankSum=1.447;QD=1.21;ReadPosRankSum=-1.425	GT:AD:DP:GQ:MLPSAC:MLPSAF:PL	0/0/0/0/0/1:219,19:247:82:1:0.167:324,0,82,2147483647,2147483647,2147483647,2147483647											GATK	2980	gi|460413392|ref|XP_004252073.1|	PREDICTED: putative late blight resistance protein homolog R1B-16-like [Solanum lycopersicum]	AT5G35450.1	Disease resistance protein (CC-NBS-LRR class) family		Disease resistance protein (CC-NBS-LRR class) family; FUNCTIONS IN: ATP binding; INVOLVED IN: defense response, apoptosis; LOCATED IN: plasma membrane; EXPRESSED IN: 21 plant structures; EXPRESSED DURING: 10 growth stages; CONTAINS InterPro DOMAIN/s: NB-ARC (InterPro:IPR002182), Disease resistance protein (InterPro:IPR000767); BEST Arabidopsis thaliana protein match is: Disease resistance protein…
Sp2_comp156923_c0_seq1	732	.	T	C	269.9		AC=1;AF=0.167;AN=6;BaseQRankSum=1.534;DP=249;Dels=0.00;FS=1.975;HaplotypeScore=57.1505;MLEAC=1;MLEAF=0.167;MQ=58.66;MQ0=1;MQRankSum=0.443;QD=1.08;ReadPosRankSum=0.007	GT:AD:DP:GQ:MLPSAC:MLPSAF:PL	0/0/0/0/0/1:226,23:249:99:1:0.167:296,0,105,2147483647,2147483647,2147483647,2147483647											GATK	2980	gi|460413392|ref|XP_004252073.1|	PREDICTED: putative late blight resistance protein homolog R1B-16-like [Solanum lycopersicum]	AT5G35450.1	Disease resistance protein (CC-NBS-LRR class) family		Disease resistance protein (CC-NBS-LRR class) family; FUNCTIONS IN: ATP binding; INVOLVED IN: defense response, apoptosis; LOCATED IN: plasma membrane; EXPRESSED IN: 21 plant structures; EXPRESSED DURING: 10 growth stages; CONTAINS InterPro DOMAIN/s: NB-ARC (InterPro:IPR002182), Disease resistance protein (InterPro:IPR000767); BEST Arabidopsis thaliana protein match is: Disease resistance protein…
Sp2_comp156923_c0_seq1	781	.	C	G	392.9		AC=1;AF=0.167;AN=6;BaseQRankSum=1.055;DP=214;Dels=0.00;FS=18.699;HaplotypeScore=21.2220;MLEAC=1;MLEAF=0.167;MQ=55.88;MQ0=0;MQRankSum=2.776;QD=1.84;ReadPosRankSum=-1.007	GT:AD:DP:GQ:MLPSAC:MLPSAF:PL	0/0/0/0/0/1:192,22:214:99:1:0.167:419,0,100,2147483647,2147483647,2147483647,2147483647											GATK	2980	gi|460413392|ref|XP_004252073.1|	PREDICTED: putative late blight resistance protein homolog R1B-16-like [Solanum lycopersicum]	AT5G35450.1	Disease resistance protein (CC-NBS-LRR class) family		Disease resistance protein (CC-NBS-LRR class) family; FUNCTIONS IN: ATP binding; INVOLVED IN: defense response, apoptosis; LOCATED IN: plasma membrane; EXPRESSED IN: 21 plant structures; EXPRESSED DURING: 10 growth stages; CONTAINS InterPro DOMAIN/s: NB-ARC (InterPro:IPR002182), Disease resistance protein (InterPro:IPR000767); BEST Arabidopsis thaliana protein match is: Disease resistance protein…
Sp2_comp156923_c0_seq1	786	.	G	T	433.9		AC=1;AF=0.167;AN=6;BaseQRankSum=0.436;DP=199;Dels=0.00;FS=22.199;HaplotypeScore=18.5306;MLEAC=1;MLEAF=0.167;MQ=55.31;MQ0=0;MQRankSum=1.811;QD=2.18;ReadPosRankSum=-0.080	GT:AD:DP:GQ:MLPSAC:MLPSAF:PL	0/0/0/0/0/1:181,18:199:99:1:0.167:460,0,101,2147483647,2147483647,2147483647,2147483647											GATK	2980	gi|460413392|ref|XP_004252073.1|	PREDICTED: putative late blight resistance protein homolog R1B-16-like [Solanum lycopersicum]	AT5G35450.1	Disease resistance protein (CC-NBS-LRR class) family		Disease resistance protein (CC-NBS-LRR class) family; FUNCTIONS IN: ATP binding; INVOLVED IN: defense response, apoptosis; LOCATED IN: plasma membrane; EXPRESSED IN: 21 plant structures; EXPRESSED DURING: 10 growth stages; CONTAINS InterPro DOMAIN/s: NB-ARC (InterPro:IPR002182), Disease resistance protein (InterPro:IPR000767); BEST Arabidopsis thaliana protein match is: Disease resistance protein…
Sp2_comp156923_c0_seq1	814	.	G	A	238.66		AC=2;AF=0.333;AN=6;BaseQRankSum=2.643;DP=109;Dels=0.00;FS=21.272;HaplotypeScore=73.7594;MLEAC=2;MLEAF=0.333;MQ=51.32;MQ0=0;MQRankSum=2.351;QD=2.19;ReadPosRankSum=2.744	GT:AD:DP:GQ:MLPSAC:MLPSAF:PL	0/0/0/0/1/1:30,79:109:8:2:0.333:264,15,0,8,36,99,2147483647											GATK	2980	gi|460413392|ref|XP_004252073.1|	PREDICTED: putative late blight resistance protein homolog R1B-16-like [Solanum lycopersicum]	AT5G35450.1	Disease resistance protein (CC-NBS-LRR class) family		Disease resistance protein (CC-NBS-LRR class) family; FUNCTIONS IN: ATP binding; INVOLVED IN: defense response, apoptosis; LOCATED IN: plasma membrane; EXPRESSED IN: 21 plant structures; EXPRESSED DURING: 10 growth stages; CONTAINS InterPro DOMAIN/s: NB-ARC (InterPro:IPR002182), Disease resistance protein (InterPro:IPR000767); BEST Arabidopsis thaliana protein match is: Disease resistance protein…
Sp2_comp156923_c0_seq1	836	.	G	A	122.9		AC=1;AF=0.167;AN=6;BaseQRankSum=1.798;DP=110;Dels=0.00;FS=7.328;HaplotypeScore=31.3377;MLEAC=1;MLEAF=0.167;MQ=48.19;MQ0=0;MQRankSum=-4.596;QD=1.12;ReadPosRankSum=1.484	GT:AD:DP:GQ:MLPSAC:MLPSAF:PL	0/0/0/0/0/1:96,14:110:56:1:0.167:149,0,56,140,2147483647,2147483647,2147483647											GATK	2980	gi|460413392|ref|XP_004252073.1|	PREDICTED: putative late blight resistance protein homolog R1B-16-like [Solanum lycopersicum]	AT5G35450.1	Disease resistance protein (CC-NBS-LRR class) family		Disease resistance protein (CC-NBS-LRR class) family; FUNCTIONS IN: ATP binding; INVOLVED IN: defense response, apoptosis; LOCATED IN: plasma membrane; EXPRESSED IN: 21 plant structures; EXPRESSED DURING: 10 growth stages; CONTAINS InterPro DOMAIN/s: NB-ARC (InterPro:IPR002182), Disease resistance protein (InterPro:IPR000767); BEST Arabidopsis thaliana protein match is: Disease resistance protein…
Sp2_comp156923_c0_seq1	843	.	A	T	489.43		AC=2;AF=0.333;AN=6;BaseQRankSum=-2.066;DP=92;Dels=0.00;FS=26.808;HaplotypeScore=41.9944;MLEAC=2;MLEAF=0.333;MQ=46.26;MQ0=0;MQRankSum=3.755;QD=5.32;ReadPosRankSum=-2.652	GT:AD:DP:GQ:MLPSAC:MLPSAF:PL	0/0/0/0/1/1:64,28:92:9:2:0.333:515,9,0,25,81,2147483647,2147483647											GATK	2980	gi|460413392|ref|XP_004252073.1|	PREDICTED: putative late blight resistance protein homolog R1B-16-like [Solanum lycopersicum]	AT5G35450.1	Disease resistance protein (CC-NBS-LRR class) family		Disease resistance protein (CC-NBS-LRR class) family; FUNCTIONS IN: ATP binding; INVOLVED IN: defense response, apoptosis; LOCATED IN: plasma membrane; EXPRESSED IN: 21 plant structures; EXPRESSED DURING: 10 growth stages; CONTAINS InterPro DOMAIN/s: NB-ARC (InterPro:IPR002182), Disease resistance protein (InterPro:IPR000767); BEST Arabidopsis thaliana protein match is: Disease resistance protein…
Sp2_comp156923_c0_seq1	855	.	C	T	282.06	PASS	AC=2;AF=0.333;AN=6;BaseQRankSum=0.482;DP=42;Dels=0.00;FS=1.273;HaplotypeScore=4.9975;MLEAC=2;MLEAF=0.333;MQ=44.07;MQ0=0;MQRankSum=-3.084;QD=6.72;ReadPosRankSum=-3.026	GT:AD:DP:GQ:MLPSAC:MLPSAF:PL	0/0/0/0/1/1:18,21:42:0:2:0.333:301,19,0,0,12,47,538											GATK	2980	gi|460413392|ref|XP_004252073.1|	PREDICTED: putative late blight resistance protein homolog R1B-16-like [Solanum lycopersicum]	AT5G35450.1	Disease resistance protein (CC-NBS-LRR class) family		Disease resistance protein (CC-NBS-LRR class) family; FUNCTIONS IN: ATP binding; INVOLVED IN: defense response, apoptosis; LOCATED IN: plasma membrane; EXPRESSED IN: 21 plant structures; EXPRESSED DURING: 10 growth stages; CONTAINS InterPro DOMAIN/s: NB-ARC (InterPro:IPR002182), Disease resistance protein (InterPro:IPR000767); BEST Arabidopsis thaliana protein match is: Disease resistance protein…
Sp2_comp156923_c0_seq1	918	.	C	G	137.4	PASS	AC=6;AF=1.00;AN=6;BaseQRankSum=0.474;DP=15;Dels=0.00;FS=0.000;HaplotypeScore=1.9993;MLEAC=6;MLEAF=1.00;MQ=47.63;MQ0=4;MQRankSum=1.107;QD=9.16;ReadPosRankSum=0.474	GT:AD:DP:GQ:MLPSAC:MLPSAF:PL	1/1/1/1/1/1:1,14:15:3:6:1.00:161,31,19,12,7,3,0											GATK	2980	gi|460413392|ref|XP_004252073.1|	PREDICTED: putative late blight resistance protein homolog R1B-16-like [Solanum lycopersicum]	AT5G35450.1	Disease resistance protein (CC-NBS-LRR class) family		Disease resistance protein (CC-NBS-LRR class) family; FUNCTIONS IN: ATP binding; INVOLVED IN: defense response, apoptosis; LOCATED IN: plasma membrane; EXPRESSED IN: 21 plant structures; EXPRESSED DURING: 10 growth stages; CONTAINS InterPro DOMAIN/s: NB-ARC (InterPro:IPR002182), Disease resistance protein (InterPro:IPR000767); BEST Arabidopsis thaliana protein match is: Disease resistance protein…
Sp2_comp156923_c0_seq1	921	.	G	T	82.56	PASS	AC=4;AF=0.667;AN=6;BaseQRankSum=1.296;DP=15;Dels=0.00;FS=0.000;HaplotypeScore=1.9993;MLEAC=4;MLEAF=0.667;MQ=47.63;MQ0=4;MQRankSum=0.589;QD=5.50;ReadPosRankSum=1.532	GT:AD:DP:GQ:MLPSAC:MLPSAF:PL	0/0/1/1/1/1:2,13:15:0:4:0.667:104,14,6,2,0,0,30											GATK	2980	gi|460413392|ref|XP_004252073.1|	PREDICTED: putative late blight resistance protein homolog R1B-16-like [Solanum lycopersicum]	AT5G35450.1	Disease resistance protein (CC-NBS-LRR class) family		Disease resistance protein (CC-NBS-LRR class) family; FUNCTIONS IN: ATP binding; INVOLVED IN: defense response, apoptosis; LOCATED IN: plasma membrane; EXPRESSED IN: 21 plant structures; EXPRESSED DURING: 10 growth stages; CONTAINS InterPro DOMAIN/s: NB-ARC (InterPro:IPR002182), Disease resistance protein (InterPro:IPR000767); BEST Arabidopsis thaliana protein match is: Disease resistance protein…
Sp2_comp156923_c0_seq1	961	.	T	A	123.74	PASS	AC=2;AF=0.333;AN=6;BaseQRankSum=-1.327;DP=37;Dels=0.00;FS=16.209;HaplotypeScore=12.9940;MLEAC=2;MLEAF=0.333;MQ=52.03;MQ0=0;MQRankSum=-3.310;QD=3.34;ReadPosRankSum=-3.310	GT:AD:DP:GQ:MLPSAC:MLPSAF:PL	0/0/0/0/1/1:28,9:37:1:2:0.333:147,1,0,9,27,64,2147483647											GATK	2980	gi|460413392|ref|XP_004252073.1|	PREDICTED: putative late blight resistance protein homolog R1B-16-like [Solanum lycopersicum]	AT5G35450.1	Disease resistance protein (CC-NBS-LRR class) family		Disease resistance protein (CC-NBS-LRR class) family; FUNCTIONS IN: ATP binding; INVOLVED IN: defense response, apoptosis; LOCATED IN: plasma membrane; EXPRESSED IN: 21 plant structures; EXPRESSED DURING: 10 growth stages; CONTAINS InterPro DOMAIN/s: NB-ARC (InterPro:IPR002182), Disease resistance protein (InterPro:IPR000767); BEST Arabidopsis thaliana protein match is: Disease resistance protein…
Sp2_comp156923_c0_seq1	982	.	A	T	794.96		AC=3;AF=0.500;AN=6;BaseQRankSum=-0.805;DP=58;Dels=0.00;FS=16.034;HaplotypeScore=23.7601;MLEAC=3;MLEAF=0.500;MQ=47.42;MQ0=0;MQRankSum=-3.510;QD=13.71;ReadPosRankSum=-1.055	GT:AD:DP:GQ:MLPSAC:MLPSAF:PL	0/0/0/1/1/1:32,26:58:6:3:0.500:820,65,16,0,6,44,736											GATK	2980	gi|460413392|ref|XP_004252073.1|	PREDICTED: putative late blight resistance protein homolog R1B-16-like [Solanum lycopersicum]	AT5G35450.1	Disease resistance protein (CC-NBS-LRR class) family		Disease resistance protein (CC-NBS-LRR class) family; FUNCTIONS IN: ATP binding; INVOLVED IN: defense response, apoptosis; LOCATED IN: plasma membrane; EXPRESSED IN: 21 plant structures; EXPRESSED DURING: 10 growth stages; CONTAINS InterPro DOMAIN/s: NB-ARC (InterPro:IPR002182), Disease resistance protein (InterPro:IPR000767); BEST Arabidopsis thaliana protein match is: Disease resistance protein…
Sp2_comp156923_c0_seq1	985	.	G	T	59.91		AC=1;AF=0.167;AN=6;BaseQRankSum=0.268;DP=60;Dels=0.00;FS=12.991;HaplotypeScore=29.7563;MLEAC=1;MLEAF=0.167;MQ=47.54;MQ0=0;MQRankSum=-3.188;QD=1.00;ReadPosRankSum=-3.613	GT:AD:DP:GQ:MLPSAC:MLPSAF:PL	0/0/0/0/0/1:48,12:60:30:1:0.167:86,0,30,76,2147483647,2147483647,2147483647											GATK	2980	gi|460413392|ref|XP_004252073.1|	PREDICTED: putative late blight resistance protein homolog R1B-16-like [Solanum lycopersicum]	AT5G35450.1	Disease resistance protein (CC-NBS-LRR class) family		Disease resistance protein (CC-NBS-LRR class) family; FUNCTIONS IN: ATP binding; INVOLVED IN: defense response, apoptosis; LOCATED IN: plasma membrane; EXPRESSED IN: 21 plant structures; EXPRESSED DURING: 10 growth stages; CONTAINS InterPro DOMAIN/s: NB-ARC (InterPro:IPR002182), Disease resistance protein (InterPro:IPR000767); BEST Arabidopsis thaliana protein match is: Disease resistance protein…
Sp2_comp156924_c0_seq7	517	.	A	G	44.93	LowQual;	AC=1;AF=0.167;AN=6;BaseQRankSum=-1.149;DP=35;Dels=0.00;FS=0.000;HaplotypeScore=0.0000;MLEAC=1;MLEAF=0.167;MQ=60.00;MQ0=0;MQRankSum=0.795;QD=1.28;ReadPosRankSum=-0.029	GT:AD:DP:GQ:MLPSAC:MLPSAF:PL	0/0/0/0/0/1:32,3:35:22:1:0.167:71,0,22,57,109,2147483647,2147483647											GATK	1207	gi|359490443|ref|XP_002275682.2|	PREDICTED: uncharacterized protein LOC100254162 [Vitis vinifera]	AT5G60750.1	CAAX amino terminal protease family protein		CAAX amino terminal protease family protein; FUNCTIONS IN: endopeptidase activity; INVOLVED IN: proteolysis; LOCATED IN: chloroplast, membrane; EXPRESSED IN: 23 plant structures; EXPRESSED DURING: 14 growth stages; CONTAINS InterPro DOMAIN/s: Abortive infection protein (InterPro:IPR003675); BEST Arabidopsis thaliana protein match is: CAAX amino terminal protease family protein (TAIR:AT1G14270.1);…
Sp2_comp156928_c0_seq10	1006	.	T	C	805.9		AC=1;AF=0.167;AN=6;BaseQRankSum=-0.106;DP=232;Dels=0.00;FS=0.730;HaplotypeScore=16.5972;MLEAC=1;MLEAF=0.167;MQ=59.46;MQ0=0;MQRankSum=0.911;QD=3.47;ReadPosRankSum=0.118	GT:AD:DP:GQ:MLPSAC:MLPSAF:PL	0/0/0/0/0/1:201,31:232:98:1:0.167:832,0,98,2147483647,2147483647,2147483647,2147483647											GATK	1794	gi|460391853|ref|XP_004241533.1|	PREDICTED: integrator complex subunit 3-like [Solanum lycopersicum]	AT4G14590.1	embryo defective 2739		embryo defective 2739 (emb2739); CONTAINS InterPro DOMAIN/s: Integrator complex, subunit 3 (InterPro:IPR019333); Has 179 Blast hits to 170 proteins in 63 species: Archae - 0; Bacteria - 0; Metazoa - 131; Fungi - 0; Plants - 37; Viruses - 0; Other Eukaryotes - 11 (source: NCBI BLink).
Sp2_comp156928_c0_seq10	1102	.	C	A	499.9		AC=1;AF=0.167;AN=6;BaseQRankSum=-0.360;DP=245;Dels=0.00;FS=5.489;HaplotypeScore=26.6594;MLEAC=1;MLEAF=0.167;MQ=58.11;MQ0=0;MQRankSum=1.204;QD=2.04;ReadPosRankSum=-0.746	GT:AD:DP:GQ:MLPSAC:MLPSAF:PL	0/0/0/0/0/1:222,23:245:99:1:0.167:526,0,125,2147483647,2147483647,2147483647,2147483647											GATK	1794	gi|460391853|ref|XP_004241533.1|	PREDICTED: integrator complex subunit 3-like [Solanum lycopersicum]	AT4G14590.1	embryo defective 2739		embryo defective 2739 (emb2739); CONTAINS InterPro DOMAIN/s: Integrator complex, subunit 3 (InterPro:IPR019333); Has 179 Blast hits to 170 proteins in 63 species: Archae - 0; Bacteria - 0; Metazoa - 131; Fungi - 0; Plants - 37; Viruses - 0; Other Eukaryotes - 11 (source: NCBI BLink).
Sp2_comp156928_c0_seq10	1338	.	T	C	775.9	PASS	AC=1;AF=0.167;AN=6;BaseQRankSum=-2.015;DP=240;Dels=0.00;FS=5.977;HaplotypeScore=4.9697;MLEAC=1;MLEAF=0.167;MQ=59.63;MQ0=1;MQRankSum=0.845;QD=3.23;ReadPosRankSum=-1.960	GT:AD:DP:GQ:MLPSAC:MLPSAF:PL	0/0/0/0/0/1:208,32:240:99:1:0.167:802,0,103,2147483647,2147483647,2147483647,2147483647											GATK	1794	gi|460391853|ref|XP_004241533.1|	PREDICTED: integrator complex subunit 3-like [Solanum lycopersicum]	AT4G14590.1	embryo defective 2739		embryo defective 2739 (emb2739); CONTAINS InterPro DOMAIN/s: Integrator complex, subunit 3 (InterPro:IPR019333); Has 179 Blast hits to 170 proteins in 63 species: Archae - 0; Bacteria - 0; Metazoa - 131; Fungi - 0; Plants - 37; Viruses - 0; Other Eukaryotes - 11 (source: NCBI BLink).
Sp2_comp156928_c0_seq10	1387	.	C	T	665.9		AC=1;AF=0.167;AN=6;BaseQRankSum=-0.605;DP=228;Dels=0.00;FS=2.565;HaplotypeScore=21.7826;MLEAC=1;MLEAF=0.167;MQ=59.63;MQ0=1;MQRankSum=0.490;QD=2.92;ReadPosRankSum=-0.618	GT:AD:DP:GQ:MLPSAC:MLPSAF:PL	0/0/0/0/0/1:199,29:228:99:1:0.167:692,0,107,2147483647,2147483647,2147483647,2147483647											GATK	1794	gi|460391853|ref|XP_004241533.1|	PREDICTED: integrator complex subunit 3-like [Solanum lycopersicum]	AT4G14590.1	embryo defective 2739		embryo defective 2739 (emb2739); CONTAINS InterPro DOMAIN/s: Integrator complex, subunit 3 (InterPro:IPR019333); Has 179 Blast hits to 170 proteins in 63 species: Archae - 0; Bacteria - 0; Metazoa - 131; Fungi - 0; Plants - 37; Viruses - 0; Other Eukaryotes - 11 (source: NCBI BLink).
Sp2_comp156928_c0_seq10	1456	.	A	G	1252.9		AC=1;AF=0.167;AN=6;BaseQRankSum=-0.783;DP=246;Dels=0.00;FS=2.989;HaplotypeScore=24.3536;MLEAC=1;MLEAF=0.167;MQ=60.00;MQ0=0;MQRankSum=-0.544;QD=5.09;ReadPosRankSum=-0.248	GT:AD:DP:GQ:MLPSAC:MLPSAF:PL	0/0/0/0/0/1:202,44:246:62:1:0.167:1279,0,62,2147483647,2147483647,2147483647,2147483647											GATK	1794	gi|460391853|ref|XP_004241533.1|	PREDICTED: integrator complex subunit 3-like [Solanum lycopersicum]	AT4G14590.1	embryo defective 2739		embryo defective 2739 (emb2739); CONTAINS InterPro DOMAIN/s: Integrator complex, subunit 3 (InterPro:IPR019333); Has 179 Blast hits to 170 proteins in 63 species: Archae - 0; Bacteria - 0; Metazoa - 131; Fungi - 0; Plants - 37; Viruses - 0; Other Eukaryotes - 11 (source: NCBI BLink).
Sp2_comp156928_c0_seq10	1507	.	G	A	600.9	PASS	AC=1;AF=0.167;AN=6;BaseQRankSum=-3.876;DP=250;Dels=0.00;FS=0.000;HaplotypeScore=2.7880;MLEAC=1;MLEAF=0.167;MQ=59.87;MQ0=0;MQRankSum=-2.149;QD=2.40;ReadPosRankSum=1.154	GT:AD:DP:GQ:MLPSAC:MLPSAF:PL	0/0/0/0/0/1:222,28:250:99:1:0.167:627,0,130,2147483647,2147483647,2147483647,2147483647											GATK	1794	gi|460391853|ref|XP_004241533.1|	PREDICTED: integrator complex subunit 3-like [Solanum lycopersicum]	AT4G14590.1	embryo defective 2739		embryo defective 2739 (emb2739); CONTAINS InterPro DOMAIN/s: Integrator complex, subunit 3 (InterPro:IPR019333); Has 179 Blast hits to 170 proteins in 63 species: Archae - 0; Bacteria - 0; Metazoa - 131; Fungi - 0; Plants - 37; Viruses - 0; Other Eukaryotes - 11 (source: NCBI BLink).
Sp2_comp156928_c0_seq10	1528	.	G	T	710.9		AC=1;AF=0.167;AN=6;BaseQRankSum=-0.617;DP=248;Dels=0.00;FS=3.663;HaplotypeScore=20.3481;MLEAC=1;MLEAF=0.167;MQ=59.83;MQ0=0;MQRankSum=0.647;QD=2.87;ReadPosRankSum=5.261	GT:AD:DP:GQ:MLPSAC:MLPSAF:PL	0/0/0/0/0/1:219,29:248:99:1:0.167:737,0,119,2147483647,2147483647,2147483647,2147483647											GATK	1794	gi|460391853|ref|XP_004241533.1|	PREDICTED: integrator complex subunit 3-like [Solanum lycopersicum]	AT4G14590.1	embryo defective 2739		embryo defective 2739 (emb2739); CONTAINS InterPro DOMAIN/s: Integrator complex, subunit 3 (InterPro:IPR019333); Has 179 Blast hits to 170 proteins in 63 species: Archae - 0; Bacteria - 0; Metazoa - 131; Fungi - 0; Plants - 37; Viruses - 0; Other Eukaryotes - 11 (source: NCBI BLink).
Sp2_comp156928_c0_seq10	1557	.	T	C	111.9		AC=1;AF=0.167;AN=6;BaseQRankSum=-0.803;DP=250;Dels=0.00;FS=3.426;HaplotypeScore=22.4613;MLEAC=1;MLEAF=0.167;MQ=59.56;MQ0=1;MQRankSum=1.523;QD=0.45;ReadPosRankSum=-0.606	GT:AD:DP:GQ:MLPSAC:MLPSAF:PL	0/0/0/0/0/1:231,18:250:99:1:0.167:138,0,155,2147483647,2147483647,2147483647,2147483647											GATK	1794	gi|460391853|ref|XP_004241533.1|	PREDICTED: integrator complex subunit 3-like [Solanum lycopersicum]	AT4G14590.1	embryo defective 2739		embryo defective 2739 (emb2739); CONTAINS InterPro DOMAIN/s: Integrator complex, subunit 3 (InterPro:IPR019333); Has 179 Blast hits to 170 proteins in 63 species: Archae - 0; Bacteria - 0; Metazoa - 131; Fungi - 0; Plants - 37; Viruses - 0; Other Eukaryotes - 11 (source: NCBI BLink).
Sp2_comp156928_c0_seq10	1570	.	G	A	36.9	LowQual;	AC=1;AF=0.167;AN=6;BaseQRankSum=-2.603;DP=250;Dels=0.00;FS=1.099;HaplotypeScore=31.9671;MLEAC=1;MLEAF=0.167;MQ=59.19;MQ0=1;MQRankSum=0.888;QD=0.15;ReadPosRankSum=-1.112	GT:AD:DP:GQ:MLPSAC:MLPSAF:PL	0/0/0/0/0/1:236,13:250:63:1:0.167:63,0,182,2147483647,2147483647,2147483647,2147483647											GATK	1794	gi|460391853|ref|XP_004241533.1|	PREDICTED: integrator complex subunit 3-like [Solanum lycopersicum]	AT4G14590.1	embryo defective 2739		embryo defective 2739 (emb2739); CONTAINS InterPro DOMAIN/s: Integrator complex, subunit 3 (InterPro:IPR019333); Has 179 Blast hits to 170 proteins in 63 species: Archae - 0; Bacteria - 0; Metazoa - 131; Fungi - 0; Plants - 37; Viruses - 0; Other Eukaryotes - 11 (source: NCBI BLink).
Sp2_comp156928_c0_seq10	1612	.	T	C	75.9		AC=1;AF=0.167;AN=6;BaseQRankSum=-0.696;DP=248;Dels=0.00;FS=12.351;HaplotypeScore=8.7805;MLEAC=1;MLEAF=0.167;MQ=59.64;MQ0=1;MQRankSum=0.374;QD=0.31;ReadPosRankSum=1.477	GT:AD:DP:GQ:MLPSAC:MLPSAF:PL	0/0/0/0/0/1:232,15:248:99:1:0.167:102,0,182,2147483647,2147483647,2147483647,2147483647											GATK	1794	gi|460391853|ref|XP_004241533.1|	PREDICTED: integrator complex subunit 3-like [Solanum lycopersicum]	AT4G14590.1	embryo defective 2739		embryo defective 2739 (emb2739); CONTAINS InterPro DOMAIN/s: Integrator complex, subunit 3 (InterPro:IPR019333); Has 179 Blast hits to 170 proteins in 63 species: Archae - 0; Bacteria - 0; Metazoa - 131; Fungi - 0; Plants - 37; Viruses - 0; Other Eukaryotes - 11 (source: NCBI BLink).
Sp2_comp156928_c0_seq10	205	.	T	A	726.9		AC=1;AF=0.167;AN=6;BaseQRankSum=-0.580;DP=250;Dels=0.00;FS=1.567;HaplotypeScore=29.7139;MLEAC=1;MLEAF=0.167;MQ=59.97;MQ0=0;MQRankSum=1.557;QD=2.91;ReadPosRankSum=-0.196	GT:AD:DP:GQ:MLPSAC:MLPSAF:PL	0/0/0/0/0/1:221,29:250:99:1:0.167:753,0,126,2147483647,2147483647,2147483647,2147483647											GATK	1794	gi|460391853|ref|XP_004241533.1|	PREDICTED: integrator complex subunit 3-like [Solanum lycopersicum]	AT4G14590.1	embryo defective 2739		embryo defective 2739 (emb2739); CONTAINS InterPro DOMAIN/s: Integrator complex, subunit 3 (InterPro:IPR019333); Has 179 Blast hits to 170 proteins in 63 species: Archae - 0; Bacteria - 0; Metazoa - 131; Fungi - 0; Plants - 37; Viruses - 0; Other Eukaryotes - 11 (source: NCBI BLink).
Sp2_comp156928_c0_seq10	207	.	A	G	502.9		AC=1;AF=0.167;AN=6;BaseQRankSum=1.358;DP=250;Dels=0.00;FS=0.000;HaplotypeScore=29.7139;MLEAC=1;MLEAF=0.167;MQ=59.97;MQ0=0;MQRankSum=-1.352;QD=2.01;ReadPosRankSum=-1.813	GT:AD:DP:GQ:MLPSAC:MLPSAF:PL	0/0/0/0/0/1:226,24:250:99:1:0.167:529,0,144,2147483647,2147483647,2147483647,2147483647											GATK	1794	gi|460391853|ref|XP_004241533.1|	PREDICTED: integrator complex subunit 3-like [Solanum lycopersicum]	AT4G14590.1	embryo defective 2739		embryo defective 2739 (emb2739); CONTAINS InterPro DOMAIN/s: Integrator complex, subunit 3 (InterPro:IPR019333); Has 179 Blast hits to 170 proteins in 63 species: Archae - 0; Bacteria - 0; Metazoa - 131; Fungi - 0; Plants - 37; Viruses - 0; Other Eukaryotes - 11 (source: NCBI BLink).
Sp2_comp156928_c0_seq10	299	.	A	T	431.9		AC=1;AF=0.167;AN=6;BaseQRankSum=1.817;DP=250;Dels=0.00;FS=1.978;HaplotypeScore=2.8653;MLEAC=1;MLEAF=0.167;MQ=59.99;MQ0=0;MQRankSum=-0.827;QD=1.73;ReadPosRankSum=1.796	GT:AD:DP:GQ:MLPSAC:MLPSAF:PL	0/0/0/0/0/1:232,18:250:99:1:0.167:458,0,165,2147483647,2147483647,2147483647,2147483647											GATK	1794	gi|460391853|ref|XP_004241533.1|	PREDICTED: integrator complex subunit 3-like [Solanum lycopersicum]	AT4G14590.1	embryo defective 2739		embryo defective 2739 (emb2739); CONTAINS InterPro DOMAIN/s: Integrator complex, subunit 3 (InterPro:IPR019333); Has 179 Blast hits to 170 proteins in 63 species: Archae - 0; Bacteria - 0; Metazoa - 131; Fungi - 0; Plants - 37; Viruses - 0; Other Eukaryotes - 11 (source: NCBI BLink).
Sp2_comp156928_c0_seq10	310	.	T	C	785.9		AC=1;AF=0.167;AN=6;BaseQRankSum=0.819;DP=250;Dels=0.00;FS=0.000;HaplotypeScore=21.9286;MLEAC=1;MLEAF=0.167;MQ=60.00;MQ0=0;MQRankSum=0.604;QD=3.14;ReadPosRankSum=-1.070	GT:AD:DP:GQ:MLPSAC:MLPSAF:PL	0/0/0/0/0/1:214,36:250:99:1:0.167:812,0,106,2147483647,2147483647,2147483647,2147483647											GATK	1794	gi|460391853|ref|XP_004241533.1|	PREDICTED: integrator complex subunit 3-like [Solanum lycopersicum]	AT4G14590.1	embryo defective 2739		embryo defective 2739 (emb2739); CONTAINS InterPro DOMAIN/s: Integrator complex, subunit 3 (InterPro:IPR019333); Has 179 Blast hits to 170 proteins in 63 species: Archae - 0; Bacteria - 0; Metazoa - 131; Fungi - 0; Plants - 37; Viruses - 0; Other Eukaryotes - 11 (source: NCBI BLink).
Sp2_comp156928_c0_seq10	312	.	C	T	448.9		AC=1;AF=0.167;AN=6;BaseQRankSum=0.824;DP=250;Dels=0.00;FS=0.876;HaplotypeScore=23.9072;MLEAC=1;MLEAF=0.167;MQ=60.00;MQ0=0;MQRankSum=0.756;QD=1.80;ReadPosRankSum=1.307	GT:AD:DP:GQ:MLPSAC:MLPSAF:PL	0/0/0/0/0/1:229,20:249:99:1:0.167:475,0,164,2147483647,2147483647,2147483647,2147483647											GATK	1794	gi|460391853|ref|XP_004241533.1|	PREDICTED: integrator complex subunit 3-like [Solanum lycopersicum]	AT4G14590.1	embryo defective 2739		embryo defective 2739 (emb2739); CONTAINS InterPro DOMAIN/s: Integrator complex, subunit 3 (InterPro:IPR019333); Has 179 Blast hits to 170 proteins in 63 species: Archae - 0; Bacteria - 0; Metazoa - 131; Fungi - 0; Plants - 37; Viruses - 0; Other Eukaryotes - 11 (source: NCBI BLink).
Sp2_comp156928_c0_seq10	345	.	C	T	409.9		AC=1;AF=0.167;AN=6;BaseQRankSum=1.654;DP=250;Dels=0.00;FS=4.680;HaplotypeScore=23.6859;MLEAC=1;MLEAF=0.167;MQ=59.90;MQ0=0;MQRankSum=-0.175;QD=1.64;ReadPosRankSum=-0.637	GT:AD:DP:GQ:MLPSAC:MLPSAF:PL	0/0/0/0/0/1:231,19:250:99:1:0.167:436,0,169,2147483647,2147483647,2147483647,2147483647											GATK	1794	gi|460391853|ref|XP_004241533.1|	PREDICTED: integrator complex subunit 3-like [Solanum lycopersicum]	AT4G14590.1	embryo defective 2739		embryo defective 2739 (emb2739); CONTAINS InterPro DOMAIN/s: Integrator complex, subunit 3 (InterPro:IPR019333); Has 179 Blast hits to 170 proteins in 63 species: Archae - 0; Bacteria - 0; Metazoa - 131; Fungi - 0; Plants - 37; Viruses - 0; Other Eukaryotes - 11 (source: NCBI BLink).
Sp2_comp156928_c0_seq10	462	.	A	G	808.9	PASS	AC=1;AF=0.167;AN=6;BaseQRankSum=0.767;DP=250;Dels=0.00;FS=3.479;HaplotypeScore=4.5211;MLEAC=1;MLEAF=0.167;MQ=59.79;MQ0=1;MQRankSum=-1.174;QD=3.24;ReadPosRankSum=0.432	GT:AD:DP:GQ:MLPSAC:MLPSAF:PL	0/0/0/0/0/1:217,33:250:99:1:0.167:835,0,117,2147483647,2147483647,2147483647,2147483647											GATK	1794	gi|460391853|ref|XP_004241533.1|	PREDICTED: integrator complex subunit 3-like [Solanum lycopersicum]	AT4G14590.1	embryo defective 2739		embryo defective 2739 (emb2739); CONTAINS InterPro DOMAIN/s: Integrator complex, subunit 3 (InterPro:IPR019333); Has 179 Blast hits to 170 proteins in 63 species: Archae - 0; Bacteria - 0; Metazoa - 131; Fungi - 0; Plants - 37; Viruses - 0; Other Eukaryotes - 11 (source: NCBI BLink).
Sp2_comp156928_c0_seq10	500	.	A	G	798.9		AC=1;AF=0.167;AN=6;BaseQRankSum=0.660;DP=250;Dels=0.00;FS=1.574;HaplotypeScore=19.8856;MLEAC=1;MLEAF=0.167;MQ=59.80;MQ0=0;MQRankSum=-0.300;QD=3.20;ReadPosRankSum=-0.043	GT:AD:DP:GQ:MLPSAC:MLPSAF:PL	0/0/0/0/0/1:219,30:250:99:1:0.167:825,0,124,2147483647,2147483647,2147483647,2147483647											GATK	1794	gi|460391853|ref|XP_004241533.1|	PREDICTED: integrator complex subunit 3-like [Solanum lycopersicum]	AT4G14590.1	embryo defective 2739		embryo defective 2739 (emb2739); CONTAINS InterPro DOMAIN/s: Integrator complex, subunit 3 (InterPro:IPR019333); Has 179 Blast hits to 170 proteins in 63 species: Archae - 0; Bacteria - 0; Metazoa - 131; Fungi - 0; Plants - 37; Viruses - 0; Other Eukaryotes - 11 (source: NCBI BLink).
Sp2_comp156928_c0_seq10	550	.	C	T	176.9		AC=1;AF=0.167;AN=6;BaseQRankSum=0.714;DP=250;Dels=0.00;FS=1.129;HaplotypeScore=12.8631;MLEAC=1;MLEAF=0.167;MQ=59.83;MQ0=0;MQRankSum=0.518;QD=0.71;ReadPosRankSum=0.804	GT:AD:DP:GQ:MLPSAC:MLPSAF:PL	0/0/0/0/0/1:238,12:250:99:1:0.167:203,0,194,2147483647,2147483647,2147483647,2147483647											GATK	1794	gi|460391853|ref|XP_004241533.1|	PREDICTED: integrator complex subunit 3-like [Solanum lycopersicum]	AT4G14590.1	embryo defective 2739		embryo defective 2739 (emb2739); CONTAINS InterPro DOMAIN/s: Integrator complex, subunit 3 (InterPro:IPR019333); Has 179 Blast hits to 170 proteins in 63 species: Archae - 0; Bacteria - 0; Metazoa - 131; Fungi - 0; Plants - 37; Viruses - 0; Other Eukaryotes - 11 (source: NCBI BLink).
Sp2_comp156928_c0_seq10	580	.	C	A	961.9	PASS	AC=1;AF=0.167;AN=6;BaseQRankSum=-0.216;DP=250;Dels=0.00;FS=6.970;HaplotypeScore=3.9913;MLEAC=1;MLEAF=0.167;MQ=59.97;MQ0=0;MQRankSum=0.530;QD=3.85;ReadPosRankSum=0.282	GT:AD:DP:GQ:MLPSAC:MLPSAF:PL	0/0/0/0/0/1:215,35:250:97:1:0.167:988,0,97,2147483647,2147483647,2147483647,2147483647											GATK	1794	gi|460391853|ref|XP_004241533.1|	PREDICTED: integrator complex subunit 3-like [Solanum lycopersicum]	AT4G14590.1	embryo defective 2739		embryo defective 2739 (emb2739); CONTAINS InterPro DOMAIN/s: Integrator complex, subunit 3 (InterPro:IPR019333); Has 179 Blast hits to 170 proteins in 63 species: Archae - 0; Bacteria - 0; Metazoa - 131; Fungi - 0; Plants - 37; Viruses - 0; Other Eukaryotes - 11 (source: NCBI BLink).
Sp2_comp156928_c0_seq10	709	.	G	A	667.9		AC=1;AF=0.167;AN=6;BaseQRankSum=-2.004;DP=250;Dels=0.00;FS=0.000;HaplotypeScore=23.6080;MLEAC=1;MLEAF=0.167;MQ=59.72;MQ0=0;MQRankSum=-1.254;QD=2.67;ReadPosRankSum=-0.703	GT:AD:DP:GQ:MLPSAC:MLPSAF:PL	0/0/0/0/0/1:221,29:250:99:1:0.167:694,0,121,2147483647,2147483647,2147483647,2147483647											GATK	1794	gi|460391853|ref|XP_004241533.1|	PREDICTED: integrator complex subunit 3-like [Solanum lycopersicum]	AT4G14590.1	embryo defective 2739		embryo defective 2739 (emb2739); CONTAINS InterPro DOMAIN/s: Integrator complex, subunit 3 (InterPro:IPR019333); Has 179 Blast hits to 170 proteins in 63 species: Archae - 0; Bacteria - 0; Metazoa - 131; Fungi - 0; Plants - 37; Viruses - 0; Other Eukaryotes - 11 (source: NCBI BLink).
Sp2_comp156928_c0_seq10	724	.	A	G	686.9	PASS	AC=1;AF=0.167;AN=6;BaseQRankSum=-1.279;DP=249;Dels=0.00;FS=1.616;HaplotypeScore=6.7040;MLEAC=1;MLEAF=0.167;MQ=59.72;MQ0=0;MQRankSum=0.030;QD=2.76;ReadPosRankSum=-0.357	GT:AD:DP:GQ:MLPSAC:MLPSAF:PL	0/0/0/0/0/1:220,29:249:99:1:0.167:713,0,118,2147483647,2147483647,2147483647,2147483647											GATK	1794	gi|460391853|ref|XP_004241533.1|	PREDICTED: integrator complex subunit 3-like [Solanum lycopersicum]	AT4G14590.1	embryo defective 2739		embryo defective 2739 (emb2739); CONTAINS InterPro DOMAIN/s: Integrator complex, subunit 3 (InterPro:IPR019333); Has 179 Blast hits to 170 proteins in 63 species: Archae - 0; Bacteria - 0; Metazoa - 131; Fungi - 0; Plants - 37; Viruses - 0; Other Eukaryotes - 11 (source: NCBI BLink).
Sp2_comp156928_c0_seq10	733	.	A	T	706.9	PASS	AC=1;AF=0.167;AN=6;BaseQRankSum=0.869;DP=243;Dels=0.00;FS=8.052;HaplotypeScore=1.9984;MLEAC=1;MLEAF=0.167;MQ=59.70;MQ0=0;MQRankSum=0.066;QD=2.91;ReadPosRankSum=-0.019	GT:AD:DP:GQ:MLPSAC:MLPSAF:PL	0/0/0/0/0/1:215,28:243:99:1:0.167:733,0,117,2147483647,2147483647,2147483647,2147483647											GATK	1794	gi|460391853|ref|XP_004241533.1|	PREDICTED: integrator complex subunit 3-like [Solanum lycopersicum]	AT4G14590.1	embryo defective 2739		embryo defective 2739 (emb2739); CONTAINS InterPro DOMAIN/s: Integrator complex, subunit 3 (InterPro:IPR019333); Has 179 Blast hits to 170 proteins in 63 species: Archae - 0; Bacteria - 0; Metazoa - 131; Fungi - 0; Plants - 37; Viruses - 0; Other Eukaryotes - 11 (source: NCBI BLink).
Sp2_comp156928_c0_seq10	735	.	C	T	683.9	PASS	AC=1;AF=0.167;AN=6;BaseQRankSum=-0.289;DP=246;Dels=0.00;FS=6.613;HaplotypeScore=2.5221;MLEAC=1;MLEAF=0.167;MQ=59.70;MQ0=0;MQRankSum=-1.084;QD=2.78;ReadPosRankSum=0.084	GT:AD:DP:GQ:MLPSAC:MLPSAF:PL	0/0/0/0/0/1:218,28:246:99:1:0.167:710,0,125,2147483647,2147483647,2147483647,2147483647											GATK	1794	gi|460391853|ref|XP_004241533.1|	PREDICTED: integrator complex subunit 3-like [Solanum lycopersicum]	AT4G14590.1	embryo defective 2739		embryo defective 2739 (emb2739); CONTAINS InterPro DOMAIN/s: Integrator complex, subunit 3 (InterPro:IPR019333); Has 179 Blast hits to 170 proteins in 63 species: Archae - 0; Bacteria - 0; Metazoa - 131; Fungi - 0; Plants - 37; Viruses - 0; Other Eukaryotes - 11 (source: NCBI BLink).
Sp2_comp156928_c0_seq10	874	.	C	G	457.9		AC=1;AF=0.167;AN=6;BaseQRankSum=0.525;DP=247;Dels=0.00;FS=2.032;HaplotypeScore=21.4632;MLEAC=1;MLEAF=0.167;MQ=60.00;MQ0=0;MQRankSum=-0.210;QD=1.85;ReadPosRankSum=0.044	GT:AD:DP:GQ:MLPSAC:MLPSAF:PL	0/0/0/0/0/1:228,19:247:99:1:0.167:484,0,155,2147483647,2147483647,2147483647,2147483647											GATK	1794	gi|460391853|ref|XP_004241533.1|	PREDICTED: integrator complex subunit 3-like [Solanum lycopersicum]	AT4G14590.1	embryo defective 2739		embryo defective 2739 (emb2739); CONTAINS InterPro DOMAIN/s: Integrator complex, subunit 3 (InterPro:IPR019333); Has 179 Blast hits to 170 proteins in 63 species: Archae - 0; Bacteria - 0; Metazoa - 131; Fungi - 0; Plants - 37; Viruses - 0; Other Eukaryotes - 11 (source: NCBI BLink).
Sp2_comp156928_c0_seq10	97	.	G	T	810.14		AC=3;AF=0.500;AN=6;BaseQRankSum=1.815;DP=203;Dels=0.00;FS=34.380;HaplotypeScore=67.4729;MLEAC=3;MLEAF=0.500;MQ=57.05;MQ0=0;MQRankSum=6.540;QD=3.99;ReadPosRankSum=2.983	GT:AD:DP:GQ:MLPSAC:MLPSAF:PL	0/0/0/1/1/1:47,131:203:13:3:0.500:836,98,22,0,13,78,2147483647											GATK	1794	gi|460391853|ref|XP_004241533.1|	PREDICTED: integrator complex subunit 3-like [Solanum lycopersicum]	AT4G14590.1	embryo defective 2739		embryo defective 2739 (emb2739); CONTAINS InterPro DOMAIN/s: Integrator complex, subunit 3 (InterPro:IPR019333); Has 179 Blast hits to 170 proteins in 63 species: Archae - 0; Bacteria - 0; Metazoa - 131; Fungi - 0; Plants - 37; Viruses - 0; Other Eukaryotes - 11 (source: NCBI BLink).
Sp2_comp156929_c0_seq15	1055	.	G	A	332.71	PASS	AC=3;AF=0.500;AN=6;BaseQRankSum=1.026;DP=25;Dels=0.00;FS=1.850;HaplotypeScore=0.0000;MLEAC=3;MLEAF=0.500;MQ=60.00;MQ0=0;MQRankSum=1.248;QD=13.31;ReadPosRankSum=0.028	GT:AD:DP:GQ:MLPSAC:MLPSAF:PL	0/0/0/1/1/1:15,10:25:1:3:0.500:356,19,1,0,10,40,488											GATK	3236	gi|460382864|ref|XP_004237156.1|	PREDICTED: uncharacterized protein LOC101245151 [Solanum lycopersicum]	No hit in this database
Sp2_comp156929_c0_seq15	1109	.	A	G	179.74	PASS	AC=5;AF=0.833;AN=6;BaseQRankSum=0.736;DP=6;Dels=0.00;FS=0.000;HaplotypeScore=0.0000;MLEAC=5;MLEAF=0.833;MQ=60.00;MQ0=0;MQRankSum=-0.736;QD=29.96;ReadPosRankSum=0.736	GT:AD:DP:GQ:MLPSAC:MLPSAF:PL	0/1/1/1/1/1:1,5:6:2:5:0.833:203,28,14,6,2,0,34											GATK	3236	gi|460382864|ref|XP_004237156.1|	PREDICTED: uncharacterized protein LOC101245151 [Solanum lycopersicum]	No hit in this database
Sp2_comp156929_c0_seq15	130	.	A	G	102.76	PASS	AC=2;AF=0.333;AN=6;BaseQRankSum=-1.327;DP=18;Dels=0.00;FS=0.000;HaplotypeScore=0.0000;MLEAC=2;MLEAF=0.333;MQ=57.59;MQ0=0;MQRankSum=1.540;QD=5.71;ReadPosRankSum=-0.690	GT:AD:DP:GQ:MLPSAC:MLPSAF:PL	0/0/0/0/1/1:14,4:18:3:2:0.333:126,3,0,4,15,38,358											GATK	3236	gi|460382864|ref|XP_004237156.1|	PREDICTED: uncharacterized protein LOC101245151 [Solanum lycopersicum]	No hit in this database
Sp2_comp156929_c0_seq15	144	.	A	T	106.07	PASS	AC=2;AF=0.333;AN=6;BaseQRankSum=-0.209;DP=15;Dels=0.00;FS=5.021;HaplotypeScore=0.0000;MLEAC=2;MLEAF=0.333;MQ=57.31;MQ0=0;MQRankSum=-0.209;QD=7.07;ReadPosRankSum=-0.772	GT:AD:DP:GQ:MLPSAC:MLPSAF:PL	0/0/0/0/1/1:7,8:15:2:2:0.333:129,5,0,2,9,26,271											GATK	3236	gi|460382864|ref|XP_004237156.1|	PREDICTED: uncharacterized protein LOC101245151 [Solanum lycopersicum]	No hit in this database
Sp2_comp156929_c0_seq15	149	.	G	T	79.45	PASS	AC=2;AF=0.333;AN=6;BaseQRankSum=-0.660;DP=13;Dels=0.00;FS=2.276;HaplotypeScore=0.0000;MLEAC=2;MLEAF=0.333;MQ=56.88;MQ0=0;MQRankSum=-0.811;QD=6.11;ReadPosRankSum=-0.377	GT:AD:DP:GQ:MLPSAC:MLPSAF:PL	0/0/0/0/1/1:6,7:13:2:2:0.333:102,3,0,2,9,24,237											GATK	3236	gi|460382864|ref|XP_004237156.1|	PREDICTED: uncharacterized protein LOC101245151 [Solanum lycopersicum]	No hit in this database
Sp2_comp156929_c0_seq15	153	.	T	C	75.81	PASS	AC=2;AF=0.333;AN=6;BaseQRankSum=-0.831;DP=12;Dels=0.00;FS=0.000;HaplotypeScore=0.0000;MLEAC=2;MLEAF=0.333;MQ=56.61;MQ0=0;MQRankSum=0.135;QD=6.32;ReadPosRankSum=0.380	GT:AD:DP:GQ:MLPSAC:MLPSAF:PL	0/0/0/0/1/1:5,7:12:1:2:0.333:98,4,0,1,6,18,203											GATK	3236	gi|460382864|ref|XP_004237156.1|	PREDICTED: uncharacterized protein LOC101245151 [Solanum lycopersicum]	No hit in this database
Sp2_comp156929_c0_seq15	158	.	T	C	80.81	PASS	AC=2;AF=0.333;AN=6;BaseQRankSum=0.135;DP=12;Dels=0.00;FS=0.000;HaplotypeScore=0.9734;MLEAC=2;MLEAF=0.333;MQ=56.61;MQ0=0;MQRankSum=0.529;QD=6.73;ReadPosRankSum=0.380	GT:AD:DP:GQ:MLPSAC:MLPSAF:PL	0/0/0/0/1/1:5,7:12:1:2:0.333:103,4,0,1,6,18,204											GATK	3236	gi|460382864|ref|XP_004237156.1|	PREDICTED: uncharacterized protein LOC101245151 [Solanum lycopersicum]	No hit in this database
Sp2_comp156929_c0_seq15	788	.	A	G	31.33	LowQual;	AC=1;AF=0.167;AN=6;BaseQRankSum=0.066;DP=19;Dels=0.00;FS=0.000;HaplotypeScore=0.0000;MLEAC=1;MLEAF=0.167;MQ=60.00;MQ0=0;MQRankSum=0.066;QD=1.65;ReadPosRankSum=0.465	GT:AD:DP:GQ:MLPSAC:MLPSAF:PL	0/0/0/0/0/1:17,2:19:10:1:0.167:57,0,10,28,56,105,2147483647											GATK	3236	gi|460382864|ref|XP_004237156.1|	PREDICTED: uncharacterized protein LOC101245151 [Solanum lycopersicum]	No hit in this database
Sp2_comp156930_c0_seq1	2192	.	C	T	1075.91	PASS	AC=6;AF=1.00;AN=6;DP=36;Dels=0.00;FS=0.000;HaplotypeScore=0.0000;MLEAC=6;MLEAF=1.00;MQ=59.72;MQ0=0;QD=29.89	GT:AD:DP:GQ:MLPSAC:MLPSAF:PL	1/1/1/1/1/1:0,36:36:28:6:1.00:1102,272,167,105,62,28,0											GATK	2744	gi|460370912|ref|XP_004231292.1|	PREDICTED: pentatricopeptide repeat-containing protein At1g09820-like [Solanum lycopersicum]	AT1G09820.1	Pentatricopeptide repeat (PPR-like) superfamily protein		Pentatricopeptide repeat (PPR-like) superfamily protein; CONTAINS InterPro DOMAIN/s: Pentatricopeptide repeat (InterPro:IPR002885); BEST Arabidopsis thaliana protein match is: Tetratricopeptide repeat (TPR)-like superfamily protein (TAIR:AT5G39710.1); Has 57260 Blast hits to 15041 proteins in 306 species: Archae - 1; Bacteria - 71; Metazoa - 917; Fungi - 972; Plants - 53378; Viruses - 0; Other Eu…
Sp2_comp156936_c1_seq5	1048	.	C	T	312.92		AC=1;AF=0.167;AN=6;BaseQRankSum=-0.279;DP=82;Dels=0.00;FS=1.147;HaplotypeScore=18.7043;MLEAC=1;MLEAF=0.167;MQ=60.00;MQ0=0;MQRankSum=-0.203;QD=3.82;ReadPosRankSum=2.209	GT:AD:DP:GQ:MLPSAC:MLPSAF:PL	0/0/0/0/0/1:69,13:82:23:1:0.167:339,0,23,78,2147483647,2147483647,2147483647											GATK	1212	No hit in this database		No hit in this database
Sp2_comp156936_c1_seq5	1057	.	G	A	205.9		AC=1;AF=0.167;AN=6;BaseQRankSum=-1.390;DP=81;Dels=0.00;FS=3.169;HaplotypeScore=32.9651;MLEAC=1;MLEAF=0.167;MQ=60.00;MQ0=0;MQRankSum=-0.564;QD=2.54;ReadPosRankSum=2.187	GT:AD:DP:GQ:MLPSAC:MLPSAF:PL	0/0/0/0/0/1:72,9:81:38:1:0.167:232,0,38,106,2147483647,2147483647,2147483647											GATK	1212	No hit in this database		No hit in this database
Sp2_comp156936_c1_seq5	1065	.	C	T	215.9	PASS	AC=1;AF=0.167;AN=6;BaseQRankSum=-0.963;DP=86;Dels=0.00;FS=0.000;HaplotypeScore=11.9830;MLEAC=1;MLEAF=0.167;MQ=60.00;MQ0=0;MQRankSum=0.101;QD=2.51;ReadPosRankSum=-0.505	GT:AD:DP:GQ:MLPSAC:MLPSAF:PL	0/0/0/0/0/1:76,10:86:42:1:0.167:242,0,42,115,2147483647,2147483647,2147483647											GATK	1212	No hit in this database		No hit in this database
Sp2_comp156936_c1_seq5	1092	.	A	G	42.9	LowQual;	AC=1;AF=0.167;AN=6;BaseQRankSum=0.106;DP=91;Dels=0.00;FS=0.000;HaplotypeScore=22.9929;MLEAC=1;MLEAF=0.167;MQ=59.94;MQ0=0;MQRankSum=-0.319;QD=0.47;ReadPosRankSum=0.339	GT:AD:DP:GQ:MLPSAC:MLPSAF:PL	0/0/0/0/0/1:87,4:91:67:1:0.167:69,0,67,2147483647,2147483647,2147483647,2147483647											GATK	1212	No hit in this database		No hit in this database
Sp2_comp156936_c1_seq5	1110	.	T	A	32.9	LowQual;	AC=1;AF=0.167;AN=6;BaseQRankSum=-1.588;DP=78;Dels=0.00;FS=11.516;HaplotypeScore=41.4167;MLEAC=1;MLEAF=0.167;MQ=59.87;MQ0=0;MQRankSum=1.292;QD=0.42;ReadPosRankSum=0.849	GT:AD:DP:GQ:MLPSAC:MLPSAF:PL	0/0/0/0/0/1:60,5:78:43:1:0.167:59,0,43,109,2147483647,2147483647,2147483647											GATK	1212	No hit in this database		No hit in this database
Sp2_comp156936_c1_seq5	1113	.	G	A	30.91	LowQual;	AC=1;AF=0.167;AN=6;BaseQRankSum=0.987;DP=79;Dels=0.03;FS=5.573;HaplotypeScore=41.4167;MLEAC=1;MLEAF=0.167;MQ=59.76;MQ0=0;MQRankSum=0.882;QD=0.39;ReadPosRankSum=0.118	GT:AD:DP:GQ:MLPSAC:MLPSAF:PL	0/0/0/0/0/1:74,3:77:57:1:0.167:57,0,59,141,2147483647,2147483647,2147483647											GATK	1212	No hit in this database		No hit in this database
Sp2_comp156936_c1_seq5	1135	.	G	A	34.17	LowQual;	AC=1;AF=0.167;AN=6;BaseQRankSum=0.539;DP=41;Dels=0.00;FS=0.000;HaplotypeScore=40.9247;MLEAC=1;MLEAF=0.167;MQ=59.36;MQ0=0;MQRankSum=0.696;QD=0.83;ReadPosRankSum=-0.066	GT:AD:DP:GQ:MLPSAC:MLPSAF:PL	0/0/0/0/0/1:23,18:41:12:1:0.167:60,0,12,35,70,2147483647,2147483647											GATK	1212	No hit in this database		No hit in this database
Sp2_comp156936_c1_seq5	1152	.	A	T	798.69		AC=3;AF=0.500;AN=6;BaseQRankSum=-0.413;DP=52;Dels=0.00;FS=0.000;HaplotypeScore=15.7153;MLEAC=3;MLEAF=0.500;MQ=59.25;MQ0=0;MQRankSum=0.248;QD=15.36;ReadPosRankSum=1.478	GT:AD:DP:GQ:MLPSAC:MLPSAF:PL	0/0/0/1/1/1:28,24:52:8:3:0.500:824,63,14,0,8,49,765											GATK	1212	No hit in this database		No hit in this database
Sp2_comp156936_c1_seq5	1179	.	C	A	205.93	PASS	AC=3;AF=0.500;AN=6;BaseQRankSum=1.182;DP=22;Dels=0.00;FS=4.123;HaplotypeScore=5.9992;MLEAC=3;MLEAF=0.500;MQ=59.01;MQ0=0;MQRankSum=0.328;QD=9.36;ReadPosRankSum=-0.525	GT:AD:DP:GQ:MLPSAC:MLPSAF:PL	0/0/0/1/1/1:11,11:22:2:3:0.500:229,13,2,0,5,20,257											GATK	1212	No hit in this database		No hit in this database
Sp2_comp156936_c1_seq5	270	.	T	C	34.17	LowQual;	AC=1;AF=0.167;AN=6;BaseQRankSum=0.419;DP=21;Dels=0.00;FS=0.000;HaplotypeScore=0.9999;MLEAC=1;MLEAF=0.167;MQ=60.00;MQ0=0;MQRankSum=-0.659;QD=1.63;ReadPosRankSum=0.060	GT:AD:DP:GQ:MLPSAC:MLPSAF:PL	0/0/0/0/0/1:19,2:21:12:1:0.167:60,0,12,33,64,2147483647,2147483647											GATK	1212	No hit in this database		No hit in this database
Sp2_comp156936_c1_seq5	364	.	G	A	31.91	LowQual;	AC=1;AF=0.167;AN=6;BaseQRankSum=-1.016;DP=69;Dels=0.03;FS=0.000;HaplotypeScore=50.9370;MLEAC=1;MLEAF=0.167;MQ=58.62;MQ0=0;MQRankSum=-1.108;QD=0.46;ReadPosRankSum=1.201	GT:AD:DP:GQ:MLPSAC:MLPSAF:PL	0/0/0/0/0/1:64,3:67:38:1:0.167:58,0,38,94,2147483647,2147483647,2147483647											GATK	1212	No hit in this database		No hit in this database
Sp2_comp156936_c1_seq5	461	.	C	T	69.9		AC=1;AF=0.167;AN=6;BaseQRankSum=-1.081;DP=78;Dels=0.00;FS=0.000;HaplotypeScore=10.6410;MLEAC=1;MLEAF=0.167;MQ=59.18;MQ0=0;MQRankSum=0.367;QD=0.90;ReadPosRankSum=-0.796	GT:AD:DP:GQ:MLPSAC:MLPSAF:PL	0/0/0/0/0/1:73,5:78:54:1:0.167:96,0,54,134,2147483647,2147483647,2147483647											GATK	1212	No hit in this database		No hit in this database
Sp2_comp156936_c1_seq5	47	.	A	G	76.21		AC=2;AF=0.333;AN=6;BaseQRankSum=-0.951;DP=48;Dels=0.00;FS=0.000;HaplotypeScore=22.6590;MLEAC=2;MLEAF=0.333;MQ=57.47;MQ0=0;MQRankSum=1.473;QD=1.59;ReadPosRankSum=-2.108	GT:AD:DP:GQ:MLPSAC:MLPSAF:PL	0/0/0/0/1/1:44,4:48:1:2:0.333:99,1,0,5,15,36,327											GATK	1212	No hit in this database		No hit in this database
Sp2_comp156936_c1_seq5	699	.	C	T	304.46		AC=2;AF=0.333;AN=6;BaseQRankSum=-0.403;DP=48;Dels=0.00;FS=3.074;HaplotypeScore=34.0605;MLEAC=2;MLEAF=0.333;MQ=56.75;MQ0=0;MQRankSum=-0.598;QD=6.34;ReadPosRankSum=-1.720	GT:AD:DP:GQ:MLPSAC:MLPSAF:PL	0/0/0/0/1/1:36,12:48:1:2:0.333:328,1,0,22,66,2147483647,2147483647											GATK	1212	No hit in this database		No hit in this database
Sp2_comp156936_c1_seq5	710	.	C	T	51.55		AC=1;AF=0.167;AN=6;BaseQRankSum=0.812;DP=38;Dels=0.00;FS=0.000;HaplotypeScore=41.6719;MLEAC=1;MLEAF=0.167;MQ=53.64;MQ0=0;MQRankSum=1.678;QD=1.36;ReadPosRankSum=0.325	GT:AD:DP:GQ:MLPSAC:MLPSAF:PL	0/0/0/0/0/1:35,3:38:8:1:0.167:77,0,8,26,54,105,2147483647											GATK	1212	No hit in this database		No hit in this database
Sp2_comp156936_c1_seq5	804	.	T	G	73.91		AC=1;AF=0.167;AN=6;BaseQRankSum=1.774;DP=62;Dels=0.00;FS=1.620;HaplotypeScore=9.9984;MLEAC=1;MLEAF=0.167;MQ=59.69;MQ0=0;MQRankSum=0.345;QD=1.19;ReadPosRankSum=2.179	GT:AD:DP:GQ:MLPSAC:MLPSAF:PL	0/0/0/0/0/1:56,6:62:30:1:0.167:100,0,30,76,2147483647,2147483647,2147483647											GATK	1212	No hit in this database		No hit in this database
Sp2_comp156937_c0_seq2	1076	.	T	G	2400.69	PASS	AC=2;AF=0.333;AN=6;BaseQRankSum=1.501;DP=189;Dels=0.00;FS=3.404;HaplotypeScore=2.8148;MLEAC=2;MLEAF=0.333;MQ=59.80;MQ0=0;MQRankSum=-0.471;QD=12.70;ReadPosRankSum=-1.473	GT:AD:DP:GQ:MLPSAC:MLPSAF:PL	0/0/0/0/1/1:109,80:189:7:2:0.333:2426,111,0,7,105,2147483647,2147483647											GATK	2816	gi|359481004|ref|XP_002268494.2|	PREDICTED: zinc finger protein VAR3, chloroplastic-like [Vitis vinifera]	AT5G17790.1	zinc finger (Ran-binding) family protein	Encodes a 85.9 kDa protein containing novel repeats and zinc fingers described as protein interaction domains. VAR3 is a part of a protein complex required for normal chloroplast and palisade cell development. Mutants display a variegated phenotype due to somatic areas lacking or containing developmentally retarded chloroplasts and greatly reduced numbers of palisade cells.	VARIEGATED 3 (VAR3); FUNCTIONS IN: binding, zinc ion binding; INVOLVED IN: chloroplast organization; LOCATED IN: chloroplast, chloroplast stroma; EXPRESSED IN: 21 plant structures; EXPRESSED DURING: 13 growth stages; CONTAINS InterPro DOMAIN/s: Zinc finger, RanBP2-type (InterPro:IPR001876); BEST Arabidopsis thaliana protein match is: zinc finger (Ran-binding) family protein (TAIR:AT1G55040.1); Ha…
Sp2_comp1569388_c0_seq1	147	.	G	A	46.22	LowQual	AC=2;AF=0.333;AN=6;BaseQRankSum=0.572;DP=8;Dels=0.00;FS=0.000;HaplotypeScore=0.0000;MLEAC=2;MLEAF=0.333;MQ=60.00;MQ0=0;MQRankSum=0.572;QD=5.78;ReadPosRankSum=0.572	GT:AD:DP:GQ:MLPSAC:MLPSAF:PL	0/0/0/0/1/1:6,2:8:1:2:0.333:68,2,0,1,6,16,147											GATK	206	No hit in this database		No hit in this database
Sp2_comp1569388_c0_seq1	98	.	A	G	55.71	PASS	AC=6;AF=1.00;AN=6;DP=2;Dels=0.00;FS=0.000;HaplotypeScore=0.0000;MLEAC=6;MLEAF=1.00;MQ=60.00;MQ0=0;QD=27.86	GT:AD:DP:GQ:MLPSAC:MLPSAF:PL	1/1/1/1/1/1:0,2:2:2:6:1.00:78,16,10,6,4,2,0											GATK	206	No hit in this database		No hit in this database
Sp2_comp156940_c0_seq1	33	.	A	G	338.95		AC=3;AF=0.500;AN=6;BaseQRankSum=0.939;DP=93;Dels=0.00;FS=0.000;HaplotypeScore=2.7776;MLEAC=3;MLEAF=0.500;MQ=21.24;MQ0=55;MQRankSum=-1.468;QD=3.64;ReadPosRankSum=0.294	GT:AD:DP:GQ:MLPSAC:MLPSAF:PL	0/0/0/1/1/1:46,47:93:4:3:0.500:363,30,7,0,4,23,365											GATK	263	gi|460365292|ref|XP_004228537.1|	PREDICTED: phytosulfokine receptor 1-like [Solanum lycopersicum]	AT2G02220.1	phytosulfokin receptor 1	Encodes a protein interacting with phytosulfokine, a five amino acid sulfated peptide (YIYTQ).	phytosulfokin receptor 1 (PSKR1); FUNCTIONS IN: peptide receptor activity, protein serine/threonine kinase activity, ATP binding; INVOLVED IN: protein amino acid phosphorylation, transmembrane receptor protein tyrosine kinase signaling pathway, response to wounding; LOCATED IN: endomembrane system; EXPRESSED IN: 23 plant structures; EXPRESSED DURING: 13 growth stages; CONTAINS InterPro DOMAIN/s: …
Sp2_comp1569411_c0_seq1	283	.	A	G	87.82	PASS	AC=3;AF=0.500;AN=6;BaseQRankSum=0.358;DP=5;Dels=0.00;FS=0.000;HaplotypeScore=0.0000;MLEAC=3;MLEAF=0.500;MQ=60.00;MQ0=0;MQRankSum=0.358;QD=17.56;ReadPosRankSum=1.231	GT:AD:DP:GQ:MLPSAC:MLPSAF:PL	0/0/0/1/1/1:2,3:5:0:3:0.500:109,10,3,0,0,3,74											GATK	355	No hit in this database		No hit in this database
Sp2_comp156942_c0_seq11	107	.	T	C	59.71	PASS	AC=6;AF=1.00;AN=6;DP=3;Dels=0.00;FS=0.000;HaplotypeScore=0.0000;MLEAC=6;MLEAF=1.00;MQ=60.00;MQ0=0;QD=19.90	GT:AD:DP:GQ:MLPSAC:MLPSAF:PL	1/1/1/1/1/1:0,3:3:2:6:1.00:82,16,10,6,4,2,0											GATK	660	gi|460380631|ref|XP_004236058.1|	PREDICTED: protein LONGIFOLIA 1-like [Solanum lycopersicum]	AT1G74160.1			unknown protein; BEST Arabidopsis thaliana protein match is: unknown protein (TAIR:AT1G18620.1); Has 3407 Blast hits to 2217 proteins in 314 species: Archae - 0; Bacteria - 264; Metazoa - 1296; Fungi - 318; Plants - 346; Viruses - 34; Other Eukaryotes - 1149 (source: NCBI BLink).
Sp2_comp156942_c0_seq11	185	.	G	A	51.82	PASS	AC=2;AF=0.333;AN=6;BaseQRankSum=0.358;DP=5;Dels=0.00;FS=0.000;HaplotypeScore=0.0000;MLEAC=2;MLEAF=0.333;MQ=60.00;MQ0=0;MQRankSum=1.231;QD=10.36;ReadPosRankSum=0.358	GT:AD:DP:GQ:MLPSAC:MLPSAF:PL	0/0/0/0/1/1:3,2:5:0:2:0.333:73,3,0,0,3,10,114											GATK	660	gi|460380631|ref|XP_004236058.1|	PREDICTED: protein LONGIFOLIA 1-like [Solanum lycopersicum]	AT1G74160.1			unknown protein; BEST Arabidopsis thaliana protein match is: unknown protein (TAIR:AT1G18620.1); Has 3407 Blast hits to 2217 proteins in 314 species: Archae - 0; Bacteria - 264; Metazoa - 1296; Fungi - 318; Plants - 346; Viruses - 34; Other Eukaryotes - 1149 (source: NCBI BLink).
Sp2_comp156943_c1_seq1	1784	.	G	A	140.4	PASS	AC=6;AF=1.00;AN=6;DP=4;Dels=0.00;FS=0.000;HaplotypeScore=0.0000;MLEAC=6;MLEAF=1.00;MQ=60.00;MQ0=0;QD=29.26	GT:AD:DP:GQ:MLPSAC:MLPSAF:PL	1/1/1/1/1/1:0,4:4:3:6:1.00:164,31,19,12,7,3,0											GATK	2369	No hit in this database		No hit in this database
Sp2_comp156943_c1_seq1	2024	.	G	A	42.22	LowQual	AC=2;AF=0.333;AN=6;BaseQRankSum=-1.380;DP=6;Dels=0.00;FS=0.000;HaplotypeScore=0.0000;MLEAC=2;MLEAF=0.333;MQ=60.00;MQ0=0;MQRankSum=0.000;QD=7.04;ReadPosRankSum=-0.720	GT:AD:DP:GQ:MLPSAC:MLPSAF:PL	0/0/0/0/1/1:4,2:6:1:2:0.333:64,2,0,1,6,16,162											GATK	2369	No hit in this database		No hit in this database
Sp2_comp156943_c1_seq1	670	.	A	G	40.75	LowQual	AC=2;AF=0.333;AN=6;BaseQRankSum=1.666;DP=9;Dels=0.00;FS=0.000;HaplotypeScore=2.9997;MLEAC=2;MLEAF=0.333;MQ=56.82;MQ0=0;MQRankSum=0.067;QD=4.53;ReadPosRankSum=-1.179	GT:AD:DP:GQ:MLPSAC:MLPSAF:PL	0/0/0/0/1/1:7,2:9:1:2:0.333:63,1,0,3,9,22,195											GATK	2369	No hit in this database		No hit in this database
Sp2_comp156943_c1_seq1	712	.	G	A	92.83	PASS	AC=2;AF=0.333;AN=6;BaseQRankSum=-0.796;DP=18;Dels=0.00;FS=1.913;HaplotypeScore=5.9974;MLEAC=2;MLEAF=0.333;MQ=58.43;MQ0=0;MQRankSum=0.421;QD=5.16;ReadPosRankSum=0.140	GT:AD:DP:GQ:MLPSAC:MLPSAF:PL	0/0/0/0/1/1:12,6:18:2:2:0.333:116,2,0,5,18,44,383											GATK	2369	No hit in this database		No hit in this database
Sp2_comp156943_c1_seq1	720	.	G	T	33.95	LowQual;	AC=1;AF=0.167;AN=6;BaseQRankSum=-0.829;DP=18;Dels=0.00;FS=0.000;HaplotypeScore=8.6557;MLEAC=1;MLEAF=0.167;MQ=58.43;MQ0=0;MQRankSum=-0.948;QD=1.89;ReadPosRankSum=-0.474	GT:AD:DP:GQ:MLPSAC:MLPSAF:PL	0/0/0/0/0/1:15,3:18:6:1:0.167:59,0,6,17,36,70,2147483647											GATK	2369	No hit in this database		No hit in this database
Sp2_comp156943_c1_seq1	734	.	G	A	67.85	PASS	AC=1;AF=0.167;AN=6;BaseQRankSum=-0.950;DP=19;Dels=0.00;FS=0.000;HaplotypeScore=3.8303;MLEAC=1;MLEAF=0.167;MQ=58.51;MQ0=0;MQRankSum=0.350;QD=3.57;ReadPosRankSum=-0.050	GT:AD:DP:GQ:MLPSAC:MLPSAF:PL	0/0/0/0/0/1:15,4:19:3:1:0.167:92,0,3,12,30,63,2147483647											GATK	2369	No hit in this database		No hit in this database
Sp2_comp156943_c1_seq1	784	.	T	A	39.45	LowQual	AC=1;AF=0.167;AN=6;BaseQRankSum=0.480;DP=10;Dels=0.00;FS=0.000;HaplotypeScore=9.9981;MLEAC=1;MLEAF=0.167;MQ=60.00;MQ0=0;MQRankSum=-0.480;QD=3.95;ReadPosRankSum=0.480	GT:AD:DP:GQ:MLPSAC:MLPSAF:PL	0/0/0/0/0/1:8,2:10:2:1:0.167:63,0,2,8,20,42,310											GATK	2369	No hit in this database		No hit in this database
Sp2_comp156943_c1_seq1	98	.	T	G	96.56	PASS	AC=4;AF=0.667;AN=6;BaseQRankSum=0.736;DP=6;Dels=0.00;FS=0.000;HaplotypeScore=0.0000;MLEAC=4;MLEAF=0.667;MQ=54.85;MQ0=0;MQRankSum=0.736;QD=16.09;ReadPosRankSum=0.736	GT:AD:DP:GQ:MLPSAC:MLPSAF:PL	0/0/1/1/1/1:1,5:6:0:4:0.667:118,14,6,2,0,0,26											GATK	2369	No hit in this database		No hit in this database
Sp2_comp156949_c0_seq5	484	.	G	T	36.92	LowQual;	AC=1;AF=0.167;AN=6;BaseQRankSum=-1.028;DP=39;Dels=0.00;FS=7.292;HaplotypeScore=0.9789;MLEAC=1;MLEAF=0.167;MQ=56.35;MQ0=0;MQRankSum=-2.872;QD=0.95;ReadPosRankSum=-1.397	GT:AD:DP:GQ:MLPSAC:MLPSAF:PL	0/0/0/0/0/1:36,3:39:25:1:0.167:63,0,25,63,2147483647,2147483647,2147483647											GATK	526	gi|460384723|ref|XP_004238059.1|	PREDICTED: G-type lectin S-receptor-like serine/threonine-protein kinase At4g27290-like [Solanum lycopersicum]	AT4G27290.1	S-locus lectin protein kinase family protein		S-locus lectin protein kinase family protein; FUNCTIONS IN: sugar binding, protein serine/threonine kinase activity, protein kinase activity, ATP binding; INVOLVED IN: protein amino acid phosphorylation, recognition of pollen; LOCATED IN: endomembrane system; CONTAINS InterPro DOMAIN/s: Curculin-like (mannose-binding) lectin (InterPro:IPR001480), Apple-like (InterPro:IPR003609), PAN-2 domain (Int…
Sp2_comp156949_c0_seq5	496	.	C	T	180.9		AC=1;AF=0.167;AN=6;BaseQRankSum=-1.605;DP=121;Dels=0.00;FS=0.000;HaplotypeScore=13.7266;MLEAC=1;MLEAF=0.167;MQ=53.23;MQ0=0;MQRankSum=-0.311;QD=1.50;ReadPosRankSum=-3.031	GT:AD:DP:GQ:MLPSAC:MLPSAF:PL	0/0/0/0/0/1:109,12:121:61:1:0.167:207,0,61,2147483647,2147483647,2147483647,2147483647											GATK	526	gi|460384723|ref|XP_004238059.1|	PREDICTED: G-type lectin S-receptor-like serine/threonine-protein kinase At4g27290-like [Solanum lycopersicum]	AT4G27290.1	S-locus lectin protein kinase family protein		S-locus lectin protein kinase family protein; FUNCTIONS IN: sugar binding, protein serine/threonine kinase activity, protein kinase activity, ATP binding; INVOLVED IN: protein amino acid phosphorylation, recognition of pollen; LOCATED IN: endomembrane system; CONTAINS InterPro DOMAIN/s: Curculin-like (mannose-binding) lectin (InterPro:IPR001480), Apple-like (InterPro:IPR003609), PAN-2 domain (Int…
Sp2_comp156951_c0_seq3	1310	.	C	A	2175.9	PASS	AC=2;AF=0.333;AN=6;BaseQRankSum=2.471;DP=250;Dels=0.00;FS=2.373;HaplotypeScore=6.7100;MLEAC=2;MLEAF=0.333;MQ=59.54;MQ0=1;MQRankSum=-0.493;QD=8.70;ReadPosRankSum=0.751	GT:AD:DP:GQ:MLPSAC:MLPSAF:PL	0/0/0/0/1/1:173,77:250:56:2:0.333:2202,56,0,79,2147483647,2147483647,2147483647											GATK	2578	gi|460409343|ref|XP_004250098.1|	PREDICTED: probable LRR receptor-like serine/threonine-protein kinase At5g10290-like [Solanum lycopersicum]	AT5G10290.1	leucine-rich repeat transmembrane protein kinase family protein		leucine-rich repeat transmembrane protein kinase family protein; FUNCTIONS IN: kinase activity; INVOLVED IN: protein amino acid phosphorylation; LOCATED IN: plasma membrane; EXPRESSED IN: 21 plant structures; EXPRESSED DURING: 13 growth stages; CONTAINS InterPro DOMAIN/s: Protein kinase, ATP binding site (InterPro:IPR017441), Protein kinase, catalytic domain (InterPro:IPR000719), Leucine-rich rep…
Sp2_comp156951_c0_seq3	1355	.	G	A	2052.9	PASS	AC=2;AF=0.333;AN=6;BaseQRankSum=0.763;DP=250;Dels=0.00;FS=0.509;HaplotypeScore=7.5202;MLEAC=2;MLEAF=0.333;MQ=59.49;MQ0=0;MQRankSum=-0.318;QD=8.21;ReadPosRankSum=0.865	GT:AD:DP:GQ:MLPSAC:MLPSAF:PL	0/0/0/0/1/1:177,73:250:42:2:0.333:2079,42,0,90,2147483647,2147483647,2147483647											GATK	2578	gi|460409343|ref|XP_004250098.1|	PREDICTED: probable LRR receptor-like serine/threonine-protein kinase At5g10290-like [Solanum lycopersicum]	AT5G10290.1	leucine-rich repeat transmembrane protein kinase family protein		leucine-rich repeat transmembrane protein kinase family protein; FUNCTIONS IN: kinase activity; INVOLVED IN: protein amino acid phosphorylation; LOCATED IN: plasma membrane; EXPRESSED IN: 21 plant structures; EXPRESSED DURING: 13 growth stages; CONTAINS InterPro DOMAIN/s: Protein kinase, ATP binding site (InterPro:IPR017441), Protein kinase, catalytic domain (InterPro:IPR000719), Leucine-rich rep…
Sp2_comp156951_c0_seq3	1684	.	A	C	1752.9		AC=2;AF=0.333;AN=6;BaseQRankSum=4.446;DP=250;Dels=0.00;FS=13.752;HaplotypeScore=17.1516;MLEAC=2;MLEAF=0.333;MQ=58.72;MQ0=0;MQRankSum=0.589;QD=7.01;ReadPosRankSum=2.577	GT:AD:DP:GQ:MLPSAC:MLPSAF:PL	0/0/0/0/1/1:182,65:250:42:2:0.333:1779,42,0,69,2147483647,2147483647,2147483647											GATK	2578	gi|460409343|ref|XP_004250098.1|	PREDICTED: probable LRR receptor-like serine/threonine-protein kinase At5g10290-like [Solanum lycopersicum]	AT5G10290.1	leucine-rich repeat transmembrane protein kinase family protein		leucine-rich repeat transmembrane protein kinase family protein; FUNCTIONS IN: kinase activity; INVOLVED IN: protein amino acid phosphorylation; LOCATED IN: plasma membrane; EXPRESSED IN: 21 plant structures; EXPRESSED DURING: 13 growth stages; CONTAINS InterPro DOMAIN/s: Protein kinase, ATP binding site (InterPro:IPR017441), Protein kinase, catalytic domain (InterPro:IPR000719), Leucine-rich rep…
Sp2_comp156951_c0_seq3	1706	.	C	A	2122.9	PASS	AC=2;AF=0.333;AN=6;BaseQRankSum=0.342;DP=249;Dels=0.00;FS=3.384;HaplotypeScore=10.5909;MLEAC=2;MLEAF=0.333;MQ=59.50;MQ0=0;MQRankSum=0.676;QD=8.53;ReadPosRankSum=1.532	GT:AD:DP:GQ:MLPSAC:MLPSAF:PL	0/0/0/0/1/1:180,68:249:37:2:0.333:2149,37,0,90,2147483647,2147483647,2147483647											GATK	2578	gi|460409343|ref|XP_004250098.1|	PREDICTED: probable LRR receptor-like serine/threonine-protein kinase At5g10290-like [Solanum lycopersicum]	AT5G10290.1	leucine-rich repeat transmembrane protein kinase family protein		leucine-rich repeat transmembrane protein kinase family protein; FUNCTIONS IN: kinase activity; INVOLVED IN: protein amino acid phosphorylation; LOCATED IN: plasma membrane; EXPRESSED IN: 21 plant structures; EXPRESSED DURING: 13 growth stages; CONTAINS InterPro DOMAIN/s: Protein kinase, ATP binding site (InterPro:IPR017441), Protein kinase, catalytic domain (InterPro:IPR000719), Leucine-rich rep…
Sp2_comp156951_c0_seq3	1812	.	G	A	1521.95	PASS	AC=1;AF=0.167;AN=6;BaseQRankSum=-0.329;DP=250;Dels=0.00;FS=4.444;HaplotypeScore=7.9950;MLEAC=1;MLEAF=0.167;MQ=59.49;MQ0=0;MQRankSum=0.703;QD=6.09;ReadPosRankSum=1.571	GT:AD:DP:GQ:MLPSAC:MLPSAF:PL	0/0/0/0/0/1:194,56:250:20:1:0.167:1548,0,20,156,2147483647,2147483647,2147483647											GATK	2578	gi|460409343|ref|XP_004250098.1|	PREDICTED: probable LRR receptor-like serine/threonine-protein kinase At5g10290-like [Solanum lycopersicum]	AT5G10290.1	leucine-rich repeat transmembrane protein kinase family protein		leucine-rich repeat transmembrane protein kinase family protein; FUNCTIONS IN: kinase activity; INVOLVED IN: protein amino acid phosphorylation; LOCATED IN: plasma membrane; EXPRESSED IN: 21 plant structures; EXPRESSED DURING: 13 growth stages; CONTAINS InterPro DOMAIN/s: Protein kinase, ATP binding site (InterPro:IPR017441), Protein kinase, catalytic domain (InterPro:IPR000719), Leucine-rich rep…
Sp2_comp156951_c0_seq3	1912	.	G	T	1485.92	PASS	AC=1;AF=0.167;AN=6;BaseQRankSum=0.089;DP=250;Dels=0.00;FS=1.875;HaplotypeScore=12.5229;MLEAC=1;MLEAF=0.167;MQ=59.56;MQ0=0;MQRankSum=0.007;QD=5.94;ReadPosRankSum=0.371	GT:AD:DP:GQ:MLPSAC:MLPSAF:PL	0/0/0/0/0/1:191,59:250:24:1:0.167:1512,0,24,161,2147483647,2147483647,2147483647											GATK	2578	gi|460409343|ref|XP_004250098.1|	PREDICTED: probable LRR receptor-like serine/threonine-protein kinase At5g10290-like [Solanum lycopersicum]	AT5G10290.1	leucine-rich repeat transmembrane protein kinase family protein		leucine-rich repeat transmembrane protein kinase family protein; FUNCTIONS IN: kinase activity; INVOLVED IN: protein amino acid phosphorylation; LOCATED IN: plasma membrane; EXPRESSED IN: 21 plant structures; EXPRESSED DURING: 13 growth stages; CONTAINS InterPro DOMAIN/s: Protein kinase, ATP binding site (InterPro:IPR017441), Protein kinase, catalytic domain (InterPro:IPR000719), Leucine-rich rep…
Sp2_comp156951_c0_seq3	2209	.	T	G	2164.9		AC=2;AF=0.333;AN=6;BaseQRankSum=0.611;DP=250;Dels=0.00;FS=5.682;HaplotypeScore=84.1226;MLEAC=2;MLEAF=0.333;MQ=59.22;MQ0=0;MQRankSum=-1.031;QD=8.66;ReadPosRankSum=0.502	GT:AD:DP:GQ:MLPSAC:MLPSAF:PL	0/0/0/0/1/1:169,79:250:50:2:0.333:2191,50,0,82,2147483647,2147483647,2147483647											GATK	2578	gi|460409343|ref|XP_004250098.1|	PREDICTED: probable LRR receptor-like serine/threonine-protein kinase At5g10290-like [Solanum lycopersicum]	AT5G10290.1	leucine-rich repeat transmembrane protein kinase family protein		leucine-rich repeat transmembrane protein kinase family protein; FUNCTIONS IN: kinase activity; INVOLVED IN: protein amino acid phosphorylation; LOCATED IN: plasma membrane; EXPRESSED IN: 21 plant structures; EXPRESSED DURING: 13 growth stages; CONTAINS InterPro DOMAIN/s: Protein kinase, ATP binding site (InterPro:IPR017441), Protein kinase, catalytic domain (InterPro:IPR000719), Leucine-rich rep…
Sp2_comp156951_c0_seq3	497	.	T	C	1479.67		AC=2;AF=0.333;AN=6;BaseQRankSum=0.896;DP=250;Dels=0.00;FS=0.000;HaplotypeScore=56.9504;MLEAC=2;MLEAF=0.333;MQ=59.75;MQ0=0;MQRankSum=0.309;QD=5.92;ReadPosRankSum=2.110	GT:AD:DP:GQ:MLPSAC:MLPSAF:PL	0/0/0/0/1/1:192,58:250:3:2:0.333:1504,77,0,3,66,2147483647,2147483647											GATK	2578	gi|460409343|ref|XP_004250098.1|	PREDICTED: probable LRR receptor-like serine/threonine-protein kinase At5g10290-like [Solanum lycopersicum]	AT5G10290.1	leucine-rich repeat transmembrane protein kinase family protein		leucine-rich repeat transmembrane protein kinase family protein; FUNCTIONS IN: kinase activity; INVOLVED IN: protein amino acid phosphorylation; LOCATED IN: plasma membrane; EXPRESSED IN: 21 plant structures; EXPRESSED DURING: 13 growth stages; CONTAINS InterPro DOMAIN/s: Protein kinase, ATP binding site (InterPro:IPR017441), Protein kinase, catalytic domain (InterPro:IPR000719), Leucine-rich rep…
Sp2_comp156953_c0_seq14	1614	.	G	A	181.93	PASS	AC=3;AF=0.500;AN=6;BaseQRankSum=0.033;DP=24;Dels=0.00;FS=9.574;HaplotypeScore=10.2017;MLEAC=3;MLEAF=0.500;MQ=44.32;MQ0=1;MQRankSum=0.560;QD=7.58;ReadPosRankSum=-1.220	GT:AD:DP:GQ:MLPSAC:MLPSAF:PL	0/0/0/1/1/1:10,14:24:2:3:0.500:205,20,5,0,2,13,197											GATK	1643	gi|460401382|ref|XP_004246204.1|	PREDICTED: formin-like protein 14-like [Solanum lycopersicum]	AT1G31810.1	Formin Homology 14	Encodes the Type II Arabidopsis formin14. Interacts with microtubules and microfilaments to regulate cell division.	Formin Homology 14 (AFH14); FUNCTIONS IN: microtubule binding, actin binding, actin filament binding; INVOLVED IN: microsporogenesis; LOCATED IN: preprophase band, phragmoplast, spindle; EXPRESSED IN: 24 plant structures; EXPRESSED DURING: 15 growth stages; CONTAINS InterPro DOMAIN/s: Actin-binding FH2/DRF autoregulatory (InterPro:IPR003104), C2 calcium/lipid-binding domain, CaLB (InterPro:IPR008…
Sp2_comp156953_c0_seq14	1622	.	T	G	133.75		AC=5;AF=0.833;AN=6;BaseQRankSum=1.203;DP=21;Dels=0.00;FS=0.000;HaplotypeScore=3.7403;MLEAC=5;MLEAF=0.833;MQ=37.90;MQ0=1;MQRankSum=2.261;QD=6.37;ReadPosRankSum=-1.780	GT:AD:DP:GQ:MLPSAC:MLPSAF:PL	0/1/1/1/1/1:9,12:21:2:5:0.833:157,28,14,6,2,0,26											GATK	1643	gi|460401382|ref|XP_004246204.1|	PREDICTED: formin-like protein 14-like [Solanum lycopersicum]	AT1G31810.1	Formin Homology 14	Encodes the Type II Arabidopsis formin14. Interacts with microtubules and microfilaments to regulate cell division.	Formin Homology 14 (AFH14); FUNCTIONS IN: microtubule binding, actin binding, actin filament binding; INVOLVED IN: microsporogenesis; LOCATED IN: preprophase band, phragmoplast, spindle; EXPRESSED IN: 24 plant structures; EXPRESSED DURING: 15 growth stages; CONTAINS InterPro DOMAIN/s: Actin-binding FH2/DRF autoregulatory (InterPro:IPR003104), C2 calcium/lipid-binding domain, CaLB (InterPro:IPR008…
Sp2_comp156954_c0_seq3	1605	.	C	T	162.12		AC=6;AF=1.00;AN=6;DP=136;Dels=0.00;FS=0.000;HaplotypeScore=1.9699;MLEAC=6;MLEAF=1.00;MQ=59.91;MQ0=0;QD=1.19	GT:AD:DP:GQ:MLPSAC:MLPSAF:PL	1/1/1/1/1/1:1,135:136:6:6:1.00:187,54,33,21,12,6,0											GATK	2057	gi|297736856|emb|CBI26057.3|	unnamed protein product [Vitis vinifera]	AT4G15820.1			BEST Arabidopsis thaliana protein match is: embryo defective 1703 (TAIR:AT3G61780.1); Has 524 Blast hits to 443 proteins in 102 species: Archae - 0; Bacteria - 13; Metazoa - 196; Fungi - 37; Plants - 43; Viruses - 3; Other Eukaryotes - 232 (source: NCBI BLink).
Sp2_comp156954_c0_seq3	379	.	A	T	98.9		AC=1;AF=0.167;AN=6;BaseQRankSum=-3.792;DP=210;Dels=0.00;FS=14.547;HaplotypeScore=169.7226;MLEAC=1;MLEAF=0.167;MQ=59.72;MQ0=0;MQRankSum=0.532;QD=0.47;ReadPosRankSum=-4.651	GT:AD:DP:GQ:MLPSAC:MLPSAF:PL	0/0/0/0/0/1:200,9:210:99:1:0.167:125,0,151,2147483647,2147483647,2147483647,2147483647											GATK	2057	gi|297736856|emb|CBI26057.3|	unnamed protein product [Vitis vinifera]	AT4G15820.1			BEST Arabidopsis thaliana protein match is: embryo defective 1703 (TAIR:AT3G61780.1); Has 524 Blast hits to 443 proteins in 102 species: Archae - 0; Bacteria - 13; Metazoa - 196; Fungi - 37; Plants - 43; Viruses - 3; Other Eukaryotes - 232 (source: NCBI BLink).
Sp2_comp156955_c0_seq3	22	.	A	G	74.9		AC=1;AF=0.167;AN=6;BaseQRankSum=-0.723;DP=158;Dels=0.00;FS=0.000;HaplotypeScore=7.4270;MLEAC=1;MLEAF=0.167;MQ=55.35;MQ0=0;MQRankSum=2.755;QD=0.47;ReadPosRankSum=-0.272	GT:AD:DP:GQ:MLPSAC:MLPSAF:PL	0/0/0/0/0/1:149,6:158:69:1:0.167:101,0,69,2147483647,2147483647,2147483647,2147483647											GATK	1053	gi|460376826|ref|XP_004234197.1|	PREDICTED: uncharacterized protein LOC101258037 [Solanum lycopersicum]	AT5G62650.1	Tic22-like family protein		Tic22-like family protein; CONTAINS InterPro DOMAIN/s: Tic22-like (InterPro:IPR007378); Has 30201 Blast hits to 17322 proteins in 780 species: Archae - 12; Bacteria - 1396; Metazoa - 17338; Fungi - 3422; Plants - 5037; Viruses - 0; Other Eukaryotes - 2996 (source: NCBI BLink).
Sp2_comp156955_c0_seq3	995	.	C	T	110.9		AC=1;AF=0.167;AN=6;BaseQRankSum=-0.477;DP=91;Dels=0.00;FS=15.321;HaplotypeScore=8.0259;MLEAC=1;MLEAF=0.167;MQ=59.80;MQ0=0;MQRankSum=0.121;QD=1.22;ReadPosRankSum=-0.461	GT:AD:DP:GQ:MLPSAC:MLPSAF:PL	0/0/0/0/0/1:84,6:91:59:1:0.167:137,0,59,149,2147483647,2147483647,2147483647											GATK	1053	gi|460376826|ref|XP_004234197.1|	PREDICTED: uncharacterized protein LOC101258037 [Solanum lycopersicum]	AT5G62650.1	Tic22-like family protein		Tic22-like family protein; CONTAINS InterPro DOMAIN/s: Tic22-like (InterPro:IPR007378); Has 30201 Blast hits to 17322 proteins in 780 species: Archae - 12; Bacteria - 1396; Metazoa - 17338; Fungi - 3422; Plants - 5037; Viruses - 0; Other Eukaryotes - 2996 (source: NCBI BLink).
Sp2_comp156955_c1_seq1	24	.	A	C	129.4	PASS	AC=6;AF=1.00;AN=6;DP=4;Dels=0.00;FS=0.000;HaplotypeScore=0.0000;MLEAC=6;MLEAF=1.00;MQ=43.00;MQ0=0;QD=32.35	GT:AD:DP:GQ:MLPSAC:MLPSAF:PL	1/1/1/1/1/1:0,4:4:3:6:1.00:153,31,19,12,7,3,0											GATK	237	No hit in this database		No hit in this database
Sp2_comp156957_c1_seq10	1039	.	A	G	34.95	LowQual;	AC=1;AF=0.167;AN=6;BaseQRankSum=-0.456;DP=14;Dels=0.00;FS=0.000;HaplotypeScore=13.8289;MLEAC=1;MLEAF=0.167;MQ=60.00;MQ0=0;MQRankSum=-0.639;QD=2.50;ReadPosRankSum=0.456	GT:AD:DP:GQ:MLPSAC:MLPSAF:PL	0/0/0/0/0/1:12,2:14:6:1:0.167:60,0,6,17,36,70,2147483647											GATK	2060	gi|410129748|dbj|BAM64827.1|	hypothetical protein [Beta vulgaris]	No hit in this database
Sp2_comp156957_c1_seq10	1067	.	G	A	33.24	LowQual;	AC=1;AF=0.167;AN=6;BaseQRankSum=0.899;DP=21;Dels=0.00;FS=0.000;HaplotypeScore=5.9984;MLEAC=1;MLEAF=0.167;MQ=60.00;MQ0=0;MQRankSum=-0.180;QD=1.58;ReadPosRankSum=0.539	GT:AD:DP:GQ:MLPSAC:MLPSAF:PL	0/0/0/0/0/1:19,2:21:11:1:0.167:59,0,11,30,60,112,2147483647											GATK	2060	gi|410129748|dbj|BAM64827.1|	hypothetical protein [Beta vulgaris]	No hit in this database
Sp2_comp156957_c1_seq10	1104	.	T	C	101.68	PASS	AC=1;AF=0.167;AN=6;BaseQRankSum=0.394;DP=18;Dels=0.00;FS=5.315;HaplotypeScore=8.9984;MLEAC=1;MLEAF=0.167;MQ=60.00;MQ0=0;MQRankSum=-0.296;QD=5.65;ReadPosRankSum=-1.084	GT:AD:DP:GQ:MLPSAC:MLPSAF:PL	0/0/0/0/0/1:13,5:18:1:1:0.167:125,0,1,10,28,63,2147483647											GATK	2060	gi|410129748|dbj|BAM64827.1|	hypothetical protein [Beta vulgaris]	No hit in this database
Sp2_comp156957_c1_seq10	1114	.	C	T	193.5		AC=3;AF=0.500;AN=6;BaseQRankSum=-1.827;DP=15;Dels=0.00;FS=5.021;HaplotypeScore=23.9962;MLEAC=3;MLEAF=0.500;MQ=60.00;MQ0=0;MQRankSum=0.766;QD=12.90;ReadPosRankSum=-0.884	GT:AD:DP:GQ:MLPSAC:MLPSAF:PL	0/0/0/1/1/1:9,6:15:1:3:0.500:216,18,4,0,1,11,183											GATK	2060	gi|410129748|dbj|BAM64827.1|	hypothetical protein [Beta vulgaris]	No hit in this database
Sp2_comp156957_c1_seq10	1276	.	G	C	33.74	LowQual	AC=1;AF=0.167;AN=6;BaseQRankSum=0.238;DP=16;Dels=0.00;FS=0.000;HaplotypeScore=2.9986;MLEAC=1;MLEAF=0.167;MQ=60.00;MQ0=0;MQRankSum=-0.238;QD=2.11;ReadPosRankSum=0.397	GT:AD:DP:GQ:MLPSAC:MLPSAF:PL	0/0/0/0/0/1:14,2:16:7:1:0.167:59,0,7,19,40,77,2147483647											GATK	2060	gi|410129748|dbj|BAM64827.1|	hypothetical protein [Beta vulgaris]	No hit in this database
Sp2_comp156957_c1_seq10	1288	.	G	A	90.74	PASS	AC=1;AF=0.167;AN=6;BaseQRankSum=0.392;DP=22;Dels=0.00;FS=2.126;HaplotypeScore=8.9968;MLEAC=1;MLEAF=0.167;MQ=60.00;MQ0=0;MQRankSum=0.313;QD=4.12;ReadPosRankSum=-1.175	GT:AD:DP:GQ:MLPSAC:MLPSAF:PL	0/0/0/0/0/1:17,5:22:3:1:0.167:115,0,3,16,40,84,2147483647											GATK	2060	gi|410129748|dbj|BAM64827.1|	hypothetical protein [Beta vulgaris]	No hit in this database
Sp2_comp156957_c1_seq10	1308	.	T	C	54.32	PASS	AC=1;AF=0.167;AN=6;BaseQRankSum=-0.376;DP=25;Dels=0.00;FS=0.000;HaplotypeScore=2.9989;MLEAC=1;MLEAF=0.167;MQ=58.85;MQ0=0;MQRankSum=-0.711;QD=2.17;ReadPosRankSum=-1.965	GT:AD:DP:GQ:MLPSAC:MLPSAF:PL	0/0/0/0/0/1:22,3:25:10:1:0.167:80,0,10,30,62,2147483647,2147483647											GATK	2060	gi|410129748|dbj|BAM64827.1|	hypothetical protein [Beta vulgaris]	No hit in this database
Sp2_comp156957_c1_seq10	1310	.	G	A	122.09	PASS	AC=1;AF=0.167;AN=6;BaseQRankSum=0.713;DP=25;Dels=0.00;FS=2.072;HaplotypeScore=7.9970;MLEAC=1;MLEAF=0.167;MQ=58.85;MQ0=0;MQRankSum=-0.238;QD=4.88;ReadPosRankSum=0.917	GT:AD:DP:GQ:MLPSAC:MLPSAF:PL	0/0/0/0/0/1:20,5:25:2:1:0.167:146,0,2,16,42,91,2147483647											GATK	2060	gi|410129748|dbj|BAM64827.1|	hypothetical protein [Beta vulgaris]	No hit in this database
Sp2_comp156957_c1_seq10	1406	.	A	G	121.54		AC=1;AF=0.167;AN=6;BaseQRankSum=0.795;DP=25;Dels=0.00;FS=0.000;HaplotypeScore=20.4630;MLEAC=1;MLEAF=0.167;MQ=60.00;MQ0=0;MQRankSum=-0.223;QD=4.86;ReadPosRankSum=1.113	GT:AD:DP:GQ:MLPSAC:MLPSAF:PL	0/0/0/0/0/1:19,6:25:1:1:0.167:145,0,1,14,38,84,2147483647											GATK	2060	gi|410129748|dbj|BAM64827.1|	hypothetical protein [Beta vulgaris]	No hit in this database
Sp2_comp156957_c1_seq10	1429	.	T	C	96.12	PASS	AC=1;AF=0.167;AN=6;BaseQRankSum=0.510;DP=25;Dels=0.00;FS=1.815;HaplotypeScore=4.9987;MLEAC=1;MLEAF=0.167;MQ=60.00;MQ0=0;MQRankSum=0.577;QD=3.84;ReadPosRankSum=0.713	GT:AD:DP:GQ:MLPSAC:MLPSAF:PL	0/0/0/0/0/1:20,5:25:5:1:0.167:121,0,5,21,48,98,2147483647											GATK	2060	gi|410129748|dbj|BAM64827.1|	hypothetical protein [Beta vulgaris]	No hit in this database
Sp2_comp156957_c1_seq10	1470	.	A	G	61.9	PASS	AC=1;AF=0.167;AN=6;BaseQRankSum=0.000;DP=20;Dels=0.00;FS=0.000;HaplotypeScore=12.9939;MLEAC=1;MLEAF=0.167;MQ=60.00;MQ0=0;MQRankSum=-0.106;QD=3.10;ReadPosRankSum=-0.423	GT:AD:DP:GQ:MLPSAC:MLPSAF:PL	0/0/0/0/0/1:17,3:20:6:1:0.167:87,0,6,21,46,91,2147483647											GATK	2060	gi|410129748|dbj|BAM64827.1|	hypothetical protein [Beta vulgaris]	No hit in this database
Sp2_comp156957_c1_seq10	1475	.	G	A	92.19	PASS	AC=1;AF=0.167;AN=6;BaseQRankSum=-1.850;DP=19;Dels=0.00;FS=0.000;HaplotypeScore=10.9962;MLEAC=1;MLEAF=0.167;MQ=60.00;MQ0=0;MQRankSum=1.150;QD=4.85;ReadPosRankSum=-1.150	GT:AD:DP:GQ:MLPSAC:MLPSAF:PL	0/0/0/0/0/1:15,4:19:2:1:0.167:116,0,2,12,32,70,2147483647											GATK	2060	gi|410129748|dbj|BAM64827.1|	hypothetical protein [Beta vulgaris]	No hit in this database
Sp2_comp156957_c1_seq10	1480	.	C	G	64.46	PASS	AC=1;AF=0.167;AN=6;BaseQRankSum=-1.540;DP=18;Dels=0.00;FS=2.527;HaplotypeScore=9.9960;MLEAC=1;MLEAF=0.167;MQ=60.00;MQ0=0;MQRankSum=-0.948;QD=3.58;ReadPosRankSum=-0.118	GT:AD:DP:GQ:MLPSAC:MLPSAF:PL	0/0/0/0/0/1:15,3:18:4:1:0.167:89,0,4,15,34,70,2147483647											GATK	2060	gi|410129748|dbj|BAM64827.1|	hypothetical protein [Beta vulgaris]	No hit in this database
Sp2_comp156957_c1_seq10	1521	.	C	G	104.76	PASS	AC=2;AF=0.333;AN=6;BaseQRankSum=-0.231;DP=13;Dels=0.00;FS=0.000;HaplotypeScore=3.9968;MLEAC=2;MLEAF=0.333;MQ=60.00;MQ0=0;MQRankSum=-0.077;QD=8.06;ReadPosRankSum=1.620	GT:AD:DP:GQ:MLPSAC:MLPSAF:PL	0/0/0/0/1/1:9,4:13:3:2:0.333:128,3,0,4,15,38,342											GATK	2060	gi|410129748|dbj|BAM64827.1|	hypothetical protein [Beta vulgaris]	No hit in this database
Sp2_comp156957_c1_seq10	1596	.	C	T	122.38	PASS	AC=1;AF=0.167;AN=6;BaseQRankSum=0.204;DP=27;Dels=0.00;FS=2.054;HaplotypeScore=6.7540;MLEAC=1;MLEAF=0.167;MQ=58.93;MQ0=0;MQRankSum=1.137;QD=4.53;ReadPosRankSum=0.437	GT:AD:DP:GQ:MLPSAC:MLPSAF:PL	0/0/0/0/0/1:21,6:27:4:1:0.167:147,0,4,21,49,105,2147483647											GATK	2060	gi|410129748|dbj|BAM64827.1|	hypothetical protein [Beta vulgaris]	No hit in this database
Sp2_comp156957_c1_seq10	1636	.	C	T	146.23	PASS	AC=2;AF=0.333;AN=6;BaseQRankSum=-2.451;DP=26;Dels=0.00;FS=1.641;HaplotypeScore=4.9982;MLEAC=2;MLEAF=0.333;MQ=58.89;MQ0=0;MQRankSum=0.878;QD=5.62;ReadPosRankSum=-0.938	GT:AD:DP:GQ:MLPSAC:MLPSAF:PL	0/0/0/0/1/1:18,8:26:2:2:0.333:170,2,0,11,33,78,2147483647											GATK	2060	gi|410129748|dbj|BAM64827.1|	hypothetical protein [Beta vulgaris]	No hit in this database
Sp2_comp156957_c1_seq10	1647	.	C	T	171.89	PASS	AC=2;AF=0.333;AN=6;BaseQRankSum=-0.913;DP=28;Dels=0.00;FS=0.000;HaplotypeScore=6.8919;MLEAC=2;MLEAF=0.333;MQ=58.97;MQ0=0;MQRankSum=-0.083;QD=6.14;ReadPosRankSum=-0.360	GT:AD:DP:GQ:MLPSAC:MLPSAF:PL	0/0/0/0/1/1:20,8:28:3:2:0.333:196,3,0,11,36,87,2147483647											GATK	2060	gi|410129748|dbj|BAM64827.1|	hypothetical protein [Beta vulgaris]	No hit in this database
Sp2_comp156957_c1_seq10	1658	.	C	T	60.24	PASS	AC=1;AF=0.167;AN=6;BaseQRankSum=-0.376;DP=27;Dels=0.00;FS=12.270;HaplotypeScore=5.8923;MLEAC=1;MLEAF=0.167;MQ=58.93;MQ0=0;MQRankSum=0.293;QD=2.23;ReadPosRankSum=0.962	GT:AD:DP:GQ:MLPSAC:MLPSAF:PL	0/0/0/0/0/1:23,4:27:11:1:0.167:86,0,11,32,66,2147483647,2147483647											GATK	2060	gi|410129748|dbj|BAM64827.1|	hypothetical protein [Beta vulgaris]	No hit in this database
Sp2_comp156957_c1_seq10	1671	.	A	G	173.23	PASS	AC=2;AF=0.333;AN=6;BaseQRankSum=1.085;DP=23;Dels=0.00;FS=1.804;HaplotypeScore=7.9973;MLEAC=2;MLEAF=0.333;MQ=60.00;MQ0=0;MQRankSum=0.385;QD=7.53;ReadPosRankSum=0.175	GT:AD:DP:GQ:MLPSAC:MLPSAF:PL	0/0/0/0/1/1:17,6:23:2:2:0.333:197,2,0,11,33,78,2147483647											GATK	2060	gi|410129748|dbj|BAM64827.1|	hypothetical protein [Beta vulgaris]	No hit in this database
Sp2_comp156957_c1_seq10	1687	.	C	T	100.25	PASS	AC=1;AF=0.167;AN=6;BaseQRankSum=0.546;DP=16;Dels=0.00;FS=0.000;HaplotypeScore=0.0000;MLEAC=1;MLEAF=0.167;MQ=60.00;MQ0=0;MQRankSum=0.910;QD=6.27;ReadPosRankSum=0.303	GT:AD:DP:GQ:MLPSAC:MLPSAF:PL	0/0/0/0/0/1:12,4:16:0:1:0.167:123,0,0,8,24,56,456											GATK	2060	gi|410129748|dbj|BAM64827.1|	hypothetical protein [Beta vulgaris]	No hit in this database
Sp2_comp156957_c1_seq10	1711	.	G	A	148.59	PASS	AC=2;AF=0.333;AN=6;BaseQRankSum=-0.635;DP=25;Dels=0.00;FS=0.000;HaplotypeScore=0.0000;MLEAC=2;MLEAF=0.333;MQ=60.00;MQ0=0;MQRankSum=-0.151;QD=5.94;ReadPosRankSum=-0.212	GT:AD:DP:GQ:MLPSAC:MLPSAF:PL	0/0/0/0/1/1:18,7:25:1:2:0.333:172,1,0,12,36,84,2147483647											GATK	2060	gi|410129748|dbj|BAM64827.1|	hypothetical protein [Beta vulgaris]	No hit in this database
Sp2_comp156957_c1_seq10	1732	.	A	G	168.23	PASS	AC=2;AF=0.333;AN=6;BaseQRankSum=0.833;DP=24;Dels=0.00;FS=1.770;HaplotypeScore=10.9645;MLEAC=2;MLEAF=0.333;MQ=60.00;MQ0=0;MQRankSum=-0.033;QD=7.01;ReadPosRankSum=0.367	GT:AD:DP:GQ:MLPSAC:MLPSAF:PL	0/0/0/0/1/1:18,6:24:2:2:0.333:192,2,0,11,33,78,2147483647											GATK	2060	gi|410129748|dbj|BAM64827.1|	hypothetical protein [Beta vulgaris]	No hit in this database
Sp2_comp156957_c1_seq10	1745	.	C	G	144.05	PASS	AC=1;AF=0.167;AN=6;BaseQRankSum=0.784;DP=21;Dels=0.00;FS=0.000;HaplotypeScore=0.9998;MLEAC=1;MLEAF=0.167;MQ=60.00;MQ0=0;MQRankSum=-0.289;QD=6.86;ReadPosRankSum=-0.041	GT:AD:DP:GQ:MLPSAC:MLPSAF:PL	0/0/0/0/0/1:16,5:21:0:1:0.167:167,0,0,12,34,77,2147483647											GATK	2060	gi|410129748|dbj|BAM64827.1|	hypothetical protein [Beta vulgaris]	No hit in this database
Sp2_comp156957_c1_seq10	1763	.	G	C	141.05	PASS	AC=1;AF=0.167;AN=6;BaseQRankSum=-0.484;DP=23;Dels=0.00;FS=1.935;HaplotypeScore=6.9978;MLEAC=1;MLEAF=0.167;MQ=60.00;MQ0=0;MQRankSum=-1.006;QD=6.13;ReadPosRankSum=-0.112	GT:AD:DP:GQ:MLPSAC:MLPSAF:PL	0/0/0/0/0/1:18,5:23:0:1:0.167:164,0,0,12,34,77,2147483647											GATK	2060	gi|410129748|dbj|BAM64827.1|	hypothetical protein [Beta vulgaris]	No hit in this database
Sp2_comp156957_c1_seq10	1777	.	G	C	62.16	PASS	AC=1;AF=0.167;AN=6;BaseQRankSum=-0.168;DP=19;Dels=0.00;FS=2.350;HaplotypeScore=0.9947;MLEAC=1;MLEAF=0.167;MQ=60.00;MQ0=0;MQRankSum=2.180;QD=3.27;ReadPosRankSum=0.056	GT:AD:DP:GQ:MLPSAC:MLPSAF:PL	0/0/0/0/0/1:16,3:19:5:1:0.167:87,0,5,17,38,77,2147483647											GATK	2060	gi|410129748|dbj|BAM64827.1|	hypothetical protein [Beta vulgaris]	No hit in this database
Sp2_comp156957_c1_seq10	1833	.	G	A	31.2	LowQual;	AC=1;AF=0.167;AN=6;BaseQRankSum=-0.510;DP=17;Dels=0.00;FS=0.000;HaplotypeScore=7.9923;MLEAC=1;MLEAF=0.167;MQ=60.00;MQ0=0;MQRankSum=1.189;QD=1.84;ReadPosRankSum=-0.396	GT:AD:DP:GQ:MLPSAC:MLPSAF:PL	0/0/0/0/0/1:13,4:17:5:1:0.167:56,0,5,15,32,63,2147483647											GATK	2060	gi|410129748|dbj|BAM64827.1|	hypothetical protein [Beta vulgaris]	No hit in this database
Sp2_comp156957_c1_seq10	1861	.	C	A	65.46		AC=1;AF=0.167;AN=6;BaseQRankSum=-2.132;DP=24;Dels=0.00;FS=0.000;HaplotypeScore=16.9714;MLEAC=1;MLEAF=0.167;MQ=60.00;MQ0=0;MQRankSum=-0.498;QD=2.73;ReadPosRankSum=2.275	GT:AD:DP:GQ:MLPSAC:MLPSAF:PL	0/0/0/0/0/1:19,5:24:4:1:0.167:90,0,4,15,34,70,2147483647											GATK	2060	gi|410129748|dbj|BAM64827.1|	hypothetical protein [Beta vulgaris]	No hit in this database
Sp2_comp156957_c1_seq10	1864	.	A	T	31.44	LowQual;	AC=1;AF=0.167;AN=6;BaseQRankSum=1.194;DP=25;Dels=0.00;FS=1.760;HaplotypeScore=18.9876;MLEAC=1;MLEAF=0.167;MQ=60.00;MQ0=0;MQRankSum=-0.087;QD=1.26;ReadPosRankSum=-2.126	GT:AD:DP:GQ:MLPSAC:MLPSAF:PL	0/0/0/0/0/1:17,8:25:9:1:0.167:57,0,9,24,48,91,2147483647											GATK	2060	gi|410129748|dbj|BAM64827.1|	hypothetical protein [Beta vulgaris]	No hit in this database
Sp2_comp156957_c1_seq10	1908	.	G	A	74.45	PASS	AC=2;AF=0.333;AN=6;BaseQRankSum=-1.031;DP=11;Dels=0.00;FS=0.000;HaplotypeScore=8.8648;MLEAC=2;MLEAF=0.333;MQ=58.29;MQ0=0;MQRankSum=-0.143;QD=6.77;ReadPosRankSum=0.143	GT:AD:DP:GQ:MLPSAC:MLPSAF:PL	0/0/0/0/1/1:6,5:11:2:2:0.333:97,3,0,2,9,24,228											GATK	2060	gi|410129748|dbj|BAM64827.1|	hypothetical protein [Beta vulgaris]	No hit in this database
Sp2_comp156957_c1_seq10	1929	.	G	A	83.07	PASS	AC=2;AF=0.333;AN=6;BaseQRankSum=-1.133;DP=16;Dels=0.00;FS=0.000;HaplotypeScore=7.9975;MLEAC=2;MLEAF=0.333;MQ=56.66;MQ0=0;MQRankSum=-0.113;QD=5.19;ReadPosRankSum=2.152	GT:AD:DP:GQ:MLPSAC:MLPSAF:PL	0/0/0/0/1/1:11,5:16:2:2:0.333:106,5,0,2,9,26,259											GATK	2060	gi|410129748|dbj|BAM64827.1|	hypothetical protein [Beta vulgaris]	No hit in this database
Sp2_comp156957_c1_seq10	1933	.	A	C	45.21	LowQual;	AC=2;AF=0.333;AN=6;BaseQRankSum=-1.084;DP=18;Dels=0.00;FS=0.000;HaplotypeScore=14.9226;MLEAC=2;MLEAF=0.333;MQ=57.04;MQ0=0;MQRankSum=0.394;QD=2.51;ReadPosRankSum=2.267	GT:AD:DP:GQ:MLPSAC:MLPSAF:PL	0/0/0/0/1/1:13,5:18:1:2:0.333:68,1,0,5,15,36,294											GATK	2060	gi|410129748|dbj|BAM64827.1|	hypothetical protein [Beta vulgaris]	No hit in this database
Sp2_comp156957_c1_seq10	2022	.	A	T	151.13	PASS	AC=3;AF=0.500;AN=6;BaseQRankSum=-0.336;DP=10;Dels=0.00;FS=0.000;HaplotypeScore=0.9997;MLEAC=3;MLEAF=0.500;MQ=57.77;MQ0=0;MQRankSum=1.668;QD=15.11;ReadPosRankSum=1.951	GT:AD:DP:GQ:MLPSAC:MLPSAF:PL	0/0/0/1/1/1:5,5:10:3:3:0.500:174,13,3,0,3,13,180											GATK	2060	gi|410129748|dbj|BAM64827.1|	hypothetical protein [Beta vulgaris]	No hit in this database
Sp2_comp156957_c1_seq10	2042	.	C	T	196.9	PASS	AC=3;AF=0.500;AN=6;BaseQRankSum=-2.072;DP=10;Dels=0.00;FS=0.000;HaplotypeScore=0.0000;MLEAC=3;MLEAF=0.500;MQ=57.77;MQ0=0;MQRankSum=1.036;QD=19.69;ReadPosRankSum=0.365	GT:AD:DP:GQ:MLPSAC:MLPSAF:PL	0/0/0/1/1/1:4,6:10:0:3:0.500:219,20,6,0,0,6,149											GATK	2060	gi|410129748|dbj|BAM64827.1|	hypothetical protein [Beta vulgaris]	No hit in this database
Sp2_comp156957_c1_seq10	424	.	G	A	38.96	LowQual	AC=1;AF=0.167;AN=6;BaseQRankSum=0.322;DP=12;Dels=0.00;FS=0.000;HaplotypeScore=0.0000;MLEAC=1;MLEAF=0.167;MQ=60.00;MQ0=0;MQRankSum=-0.537;QD=3.25;ReadPosRankSum=-0.322	GT:AD:DP:GQ:MLPSAC:MLPSAF:PL	0/0/0/0/0/1:10,2:12:3:1:0.167:63,0,3,10,24,49,363											GATK	2060	gi|410129748|dbj|BAM64827.1|	hypothetical protein [Beta vulgaris]	No hit in this database
Sp2_comp156957_c1_seq10	504	.	C	G	31.46	LowQual	AC=1;AF=0.167;AN=6;BaseQRankSum=0.000;DP=11;Dels=0.00;FS=6.264;HaplotypeScore=0.9995;MLEAC=1;MLEAF=0.167;MQ=60.00;MQ0=0;MQRankSum=0.382;QD=2.86;ReadPosRankSum=-0.382	GT:AD:DP:GQ:MLPSAC:MLPSAF:PL	0/0/0/0/0/1:8,3:11:2:1:0.167:55,0,2,8,20,42,292											GATK	2060	gi|410129748|dbj|BAM64827.1|	hypothetical protein [Beta vulgaris]	No hit in this database
Sp2_comp156957_c1_seq10	513	.	T	G	36.45	LowQual	AC=1;AF=0.167;AN=6;BaseQRankSum=-0.382;DP=11;Dels=0.00;FS=6.264;HaplotypeScore=0.0000;MLEAC=1;MLEAF=0.167;MQ=60.00;MQ0=0;MQRankSum=-0.382;QD=3.31;ReadPosRankSum=-0.382	GT:AD:DP:GQ:MLPSAC:MLPSAF:PL	0/0/0/0/0/1:8,3:11:2:1:0.167:60,0,2,8,20,42,303											GATK	2060	gi|410129748|dbj|BAM64827.1|	hypothetical protein [Beta vulgaris]	No hit in this database
Sp2_comp156957_c1_seq10	527	.	C	T	116.83	PASS	AC=2;AF=0.333;AN=6;BaseQRankSum=-0.919;DP=15;Dels=0.00;FS=6.368;HaplotypeScore=4.9990;MLEAC=2;MLEAF=0.333;MQ=58.33;MQ0=0;MQRankSum=-0.796;QD=7.79;ReadPosRankSum=-1.164	GT:AD:DP:GQ:MLPSAC:MLPSAF:PL	0/0/0/0/1/1:10,5:15:3:2:0.333:140,4,0,3,12,32,308											GATK	2060	gi|410129748|dbj|BAM64827.1|	hypothetical protein [Beta vulgaris]	No hit in this database
Sp2_comp156957_c1_seq10	597	.	A	G	74.32	PASS	AC=2;AF=0.333;AN=6;BaseQRankSum=2.228;DP=11;Dels=0.00;FS=2.632;HaplotypeScore=5.9982;MLEAC=2;MLEAF=0.333;MQ=60.00;MQ0=0;MQRankSum=1.663;QD=6.76;ReadPosRankSum=1.663	GT:AD:DP:GQ:MLPSAC:MLPSAF:PL	0/0/0/0/1/1:7,4:11:2:2:0.333:97,2,0,3,12,30,256											GATK	2060	gi|410129748|dbj|BAM64827.1|	hypothetical protein [Beta vulgaris]	No hit in this database
Sp2_comp156957_c1_seq10	646	.	G	A	80.83	PASS	AC=2;AF=0.333;AN=6;BaseQRankSum=1.256;DP=13;Dels=0.00;FS=2.480;HaplotypeScore=2.9995;MLEAC=2;MLEAF=0.333;MQ=60.00;MQ0=0;MQRankSum=0.533;QD=6.22;ReadPosRankSum=-0.978	GT:AD:DP:GQ:MLPSAC:MLPSAF:PL	0/0/0/0/1/1:8,5:13:3:2:0.333:104,4,0,3,12,32,306											GATK	2060	gi|410129748|dbj|BAM64827.1|	hypothetical protein [Beta vulgaris]	No hit in this database
Sp2_comp156957_c1_seq10	648	.	C	A	51.83	PASS	AC=2;AF=0.333;AN=6;BaseQRankSum=0.696;DP=13;Dels=0.00;FS=2.480;HaplotypeScore=2.9995;MLEAC=2;MLEAF=0.333;MQ=60.00;MQ0=0;MQRankSum=-0.817;QD=3.99;ReadPosRankSum=-1.256	GT:AD:DP:GQ:MLPSAC:MLPSAF:PL	0/0/0/0/1/1:8,5:13:3:2:0.333:75,4,0,3,12,32,311											GATK	2060	gi|410129748|dbj|BAM64827.1|	hypothetical protein [Beta vulgaris]	No hit in this database
Sp2_comp156957_c1_seq10	649	.	C	T	51.83	PASS	AC=2;AF=0.333;AN=6;BaseQRankSum=0.000;DP=13;Dels=0.00;FS=2.480;HaplotypeScore=2.9995;MLEAC=2;MLEAF=0.333;MQ=60.00;MQ0=0;MQRankSum=0.271;QD=3.99;ReadPosRankSum=-1.092	GT:AD:DP:GQ:MLPSAC:MLPSAF:PL	0/0/0/0/1/1:8,5:13:3:2:0.333:75,4,0,3,12,32,320											GATK	2060	gi|410129748|dbj|BAM64827.1|	hypothetical protein [Beta vulgaris]	No hit in this database
Sp2_comp156957_c1_seq10	667	.	A	C	73.82	PASS	AC=1;AF=0.167;AN=6;BaseQRankSum=0.623;DP=15;Dels=0.00;FS=0.000;HaplotypeScore=5.9982;MLEAC=1;MLEAF=0.167;MQ=60.00;MQ0=0;MQRankSum=-0.311;QD=4.92;ReadPosRankSum=-0.778	GT:AD:DP:GQ:MLPSAC:MLPSAF:PL	0/0/0/0/0/1:12,3:15:1:1:0.167:97,0,1,8,22,49,387											GATK	2060	gi|410129748|dbj|BAM64827.1|	hypothetical protein [Beta vulgaris]	No hit in this database
Sp2_comp156957_c1_seq10	729	.	A	T	187.58	PASS	AC=2;AF=0.333;AN=6;BaseQRankSum=0.352;DP=17;Dels=0.00;FS=4.752;HaplotypeScore=2.9995;MLEAC=2;MLEAF=0.333;MQ=60.00;MQ0=0;MQRankSum=0.452;QD=11.03;ReadPosRankSum=0.251	GT:AD:DP:GQ:MLPSAC:MLPSAF:PL	0/0/0/0/1/1:11,6:17:2:2:0.333:211,8,0,2,12,36,379											GATK	2060	gi|410129748|dbj|BAM64827.1|	hypothetical protein [Beta vulgaris]	No hit in this database
Sp2_comp156957_c1_seq10	777	.	C	A	183.08	PASS	AC=3;AF=0.500;AN=6;BaseQRankSum=1.010;DP=17;Dels=0.00;FS=1.957;HaplotypeScore=3.9990;MLEAC=3;MLEAF=0.500;MQ=60.00;MQ0=0;MQRankSum=0.625;QD=10.77;ReadPosRankSum=0.144	GT:AD:DP:GQ:MLPSAC:MLPSAF:PL	0/0/0/1/1/1:9,8:17:1:3:0.500:206,11,1,0,7,25,285											GATK	2060	gi|410129748|dbj|BAM64827.1|	hypothetical protein [Beta vulgaris]	No hit in this database
Sp2_comp156957_c1_seq10	789	.	G	T	47.21	LowQual	AC=2;AF=0.333;AN=6;BaseQRankSum=-0.311;DP=14;Dels=0.00;FS=0.000;HaplotypeScore=2.9993;MLEAC=2;MLEAF=0.333;MQ=60.00;MQ0=0;MQRankSum=-0.311;QD=3.37;ReadPosRankSum=0.156	GT:AD:DP:GQ:MLPSAC:MLPSAF:PL	0/0/0/0/1/1:11,3:14:1:2:0.333:70,1,0,5,15,36,307											GATK	2060	gi|410129748|dbj|BAM64827.1|	hypothetical protein [Beta vulgaris]	No hit in this database
Sp2_comp156957_c1_seq10	790	.	G	A	47.21	LowQual	AC=2;AF=0.333;AN=6;BaseQRankSum=-0.311;DP=14;Dels=0.00;FS=0.000;HaplotypeScore=2.9993;MLEAC=2;MLEAF=0.333;MQ=60.00;MQ0=0;MQRankSum=0.467;QD=3.37;ReadPosRankSum=0.000	GT:AD:DP:GQ:MLPSAC:MLPSAF:PL	0/0/0/0/1/1:11,3:14:1:2:0.333:70,1,0,5,15,36,306											GATK	2060	gi|410129748|dbj|BAM64827.1|	hypothetical protein [Beta vulgaris]	No hit in this database
Sp2_comp156957_c1_seq10	811	.	T	G	118.82	PASS	AC=3;AF=0.500;AN=6;BaseQRankSum=-0.387;DP=11;Dels=0.00;FS=0.000;HaplotypeScore=3.9994;MLEAC=3;MLEAF=0.500;MQ=60.00;MQ0=0;MQRankSum=-1.031;QD=10.80;ReadPosRankSum=-0.143	GT:AD:DP:GQ:MLPSAC:MLPSAF:PL	0/0/0/1/1/1:5,6:11:2:3:0.500:141,10,2,0,2,10,152											GATK	2060	gi|410129748|dbj|BAM64827.1|	hypothetical protein [Beta vulgaris]	No hit in this database
Sp2_comp156957_c1_seq10	942	.	C	T	50.75	PASS	AC=2;AF=0.333;AN=6;BaseQRankSum=1.067;DP=8;Dels=0.00;FS=0.000;HaplotypeScore=0.9999;MLEAC=2;MLEAF=0.333;MQ=60.00;MQ0=0;MQRankSum=1.067;QD=6.34;ReadPosRankSum=0.572	GT:AD:DP:GQ:MLPSAC:MLPSAF:PL	0/0/0/0/1/1:6,2:8:1:2:0.333:73,1,0,3,9,22,187											GATK	2060	gi|410129748|dbj|BAM64827.1|	hypothetical protein [Beta vulgaris]	No hit in this database
Sp2_comp156957_c1_seq10	978	.	A	G	88.81	PASS	AC=2;AF=0.333;AN=6;BaseQRankSum=-0.684;DP=8;Dels=0.00;FS=0.000;HaplotypeScore=1.9997;MLEAC=2;MLEAF=0.333;MQ=60.00;MQ0=0;MQRankSum=0.322;QD=11.10;ReadPosRankSum=-0.956	GT:AD:DP:GQ:MLPSAC:MLPSAF:PL	0/0/0/0/1/1:5,3:8:1:2:0.333:111,4,0,1,6,18,205											GATK	2060	gi|410129748|dbj|BAM64827.1|	hypothetical protein [Beta vulgaris]	No hit in this database
Sp2_comp156959_c0_seq15	1141	.	T	A	751.54	PASS	AC=1;AF=0.167;AN=6;BaseQRankSum=2.152;DP=186;Dels=0.00;FS=0.575;HaplotypeScore=0.7340;MLEAC=1;MLEAF=0.167;MQ=60.00;MQ0=0;MQRankSum=-0.395;QD=4.04;ReadPosRankSum=1.549	GT:AD:DP:GQ:MLPSAC:MLPSAF:PL	0/0/0/0/0/1:126,60:186:8:1:0.167:777,0,8,97,2147483647,2147483647,2147483647											GATK	2303	gi|460369883|ref|XP_004230786.1|	PREDICTED: pentatricopeptide repeat-containing protein At2g15690-like [Solanum lycopersicum]	AT2G15690.1	Tetratricopeptide repeat (TPR)-like superfamily protein		Tetratricopeptide repeat (TPR)-like superfamily protein; CONTAINS InterPro DOMAIN/s: Pentatricopeptide repeat (InterPro:IPR002885); BEST Arabidopsis thaliana protein match is: Pentatricopeptide repeat (PPR) superfamily protein (TAIR:AT4G32450.1); Has 33034 Blast hits to 15947 proteins in 677 species: Archae - 2; Bacteria - 822; Metazoa - 2903; Fungi - 1398; Plants - 25666; Viruses - 35; Other Euk…
Sp2_comp156959_c0_seq15	1328	.	G	A	1842.92	PASS	AC=2;AF=0.333;AN=6;BaseQRankSum=2.455;DP=161;Dels=0.00;FS=0.606;HaplotypeScore=7.7534;MLEAC=2;MLEAF=0.333;MQ=59.83;MQ0=0;MQRankSum=0.583;QD=11.45;ReadPosRankSum=1.296	GT:AD:DP:GQ:MLPSAC:MLPSAF:PL	0/0/0/0/1/1:101,59:161:23:2:0.333:1869,76,0,23,126,2147483647,2147483647											GATK	2303	gi|460369883|ref|XP_004230786.1|	PREDICTED: pentatricopeptide repeat-containing protein At2g15690-like [Solanum lycopersicum]	AT2G15690.1	Tetratricopeptide repeat (TPR)-like superfamily protein		Tetratricopeptide repeat (TPR)-like superfamily protein; CONTAINS InterPro DOMAIN/s: Pentatricopeptide repeat (InterPro:IPR002885); BEST Arabidopsis thaliana protein match is: Pentatricopeptide repeat (PPR) superfamily protein (TAIR:AT4G32450.1); Has 33034 Blast hits to 15947 proteins in 677 species: Archae - 2; Bacteria - 822; Metazoa - 2903; Fungi - 1398; Plants - 25666; Viruses - 35; Other Euk…
Sp2_comp156959_c0_seq15	1346	.	T	C	2064.91	PASS	AC=2;AF=0.333;AN=6;BaseQRankSum=1.590;DP=186;Dels=0.00;FS=0.000;HaplotypeScore=2.8151;MLEAC=2;MLEAF=0.333;MQ=59.85;MQ0=0;MQRankSum=-0.219;QD=11.10;ReadPosRankSum=0.830	GT:AD:DP:GQ:MLPSAC:MLPSAF:PL	0/0/0/0/1/1:119,67:186:28:2:0.333:2091,88,0,28,151,2147483647,2147483647											GATK	2303	gi|460369883|ref|XP_004230786.1|	PREDICTED: pentatricopeptide repeat-containing protein At2g15690-like [Solanum lycopersicum]	AT2G15690.1	Tetratricopeptide repeat (TPR)-like superfamily protein		Tetratricopeptide repeat (TPR)-like superfamily protein; CONTAINS InterPro DOMAIN/s: Pentatricopeptide repeat (InterPro:IPR002885); BEST Arabidopsis thaliana protein match is: Pentatricopeptide repeat (PPR) superfamily protein (TAIR:AT4G32450.1); Has 33034 Blast hits to 15947 proteins in 677 species: Archae - 2; Bacteria - 822; Metazoa - 2903; Fungi - 1398; Plants - 25666; Viruses - 35; Other Euk…
Sp2_comp156959_c0_seq15	142	.	T	C	605.01	PASS	AC=1;AF=0.167;AN=6;BaseQRankSum=-1.284;DP=124;Dels=0.00;FS=3.680;HaplotypeScore=0.0000;MLEAC=1;MLEAF=0.167;MQ=59.71;MQ0=0;MQRankSum=-1.432;QD=4.88;ReadPosRankSum=2.282	GT:AD:DP:GQ:MLPSAC:MLPSAF:PL	0/0/0/0/0/1:88,36:124:16:1:0.167:631,0,16,84,2147483647,2147483647,2147483647											GATK	2303	gi|460369883|ref|XP_004230786.1|	PREDICTED: pentatricopeptide repeat-containing protein At2g15690-like [Solanum lycopersicum]	AT2G15690.1	Tetratricopeptide repeat (TPR)-like superfamily protein		Tetratricopeptide repeat (TPR)-like superfamily protein; CONTAINS InterPro DOMAIN/s: Pentatricopeptide repeat (InterPro:IPR002885); BEST Arabidopsis thaliana protein match is: Pentatricopeptide repeat (PPR) superfamily protein (TAIR:AT4G32450.1); Has 33034 Blast hits to 15947 proteins in 677 species: Archae - 2; Bacteria - 822; Metazoa - 2903; Fungi - 1398; Plants - 25666; Viruses - 35; Other Euk…
Sp2_comp156959_c0_seq15	1448	.	T	A	1904.93	PASS	AC=2;AF=0.333;AN=6;BaseQRankSum=2.610;DP=162;Dels=0.00;FS=6.056;HaplotypeScore=3.9654;MLEAC=2;MLEAF=0.333;MQ=59.81;MQ0=1;MQRankSum=-0.654;QD=11.76;ReadPosRankSum=1.944	GT:AD:DP:GQ:MLPSAC:MLPSAF:PL	0/0/0/0/1/1:102,60:162:22:2:0.333:1931,79,0,22,123,2147483647,2147483647											GATK	2303	gi|460369883|ref|XP_004230786.1|	PREDICTED: pentatricopeptide repeat-containing protein At2g15690-like [Solanum lycopersicum]	AT2G15690.1	Tetratricopeptide repeat (TPR)-like superfamily protein		Tetratricopeptide repeat (TPR)-like superfamily protein; CONTAINS InterPro DOMAIN/s: Pentatricopeptide repeat (InterPro:IPR002885); BEST Arabidopsis thaliana protein match is: Pentatricopeptide repeat (PPR) superfamily protein (TAIR:AT4G32450.1); Has 33034 Blast hits to 15947 proteins in 677 species: Archae - 2; Bacteria - 822; Metazoa - 2903; Fungi - 1398; Plants - 25666; Viruses - 35; Other Euk…
Sp2_comp156959_c0_seq15	1454	.	G	A	1868.91	PASS	AC=2;AF=0.333;AN=6;BaseQRankSum=2.583;DP=169;Dels=0.00;FS=6.015;HaplotypeScore=3.9654;MLEAC=2;MLEAF=0.333;MQ=59.82;MQ0=1;MQRankSum=-1.324;QD=11.06;ReadPosRankSum=2.305	GT:AD:DP:GQ:MLPSAC:MLPSAF:PL	0/0/0/0/1/1:110,59:169:31:2:0.333:1895,70,0,31,144,2147483647,2147483647											GATK	2303	gi|460369883|ref|XP_004230786.1|	PREDICTED: pentatricopeptide repeat-containing protein At2g15690-like [Solanum lycopersicum]	AT2G15690.1	Tetratricopeptide repeat (TPR)-like superfamily protein		Tetratricopeptide repeat (TPR)-like superfamily protein; CONTAINS InterPro DOMAIN/s: Pentatricopeptide repeat (InterPro:IPR002885); BEST Arabidopsis thaliana protein match is: Pentatricopeptide repeat (PPR) superfamily protein (TAIR:AT4G32450.1); Has 33034 Blast hits to 15947 proteins in 677 species: Archae - 2; Bacteria - 822; Metazoa - 2903; Fungi - 1398; Plants - 25666; Viruses - 35; Other Euk…
Sp2_comp156959_c0_seq15	1512	.	C	G	1740.91	PASS	AC=2;AF=0.333;AN=6;BaseQRankSum=-0.158;DP=220;Dels=0.00;FS=3.284;HaplotypeScore=3.7912;MLEAC=2;MLEAF=0.333;MQ=59.73;MQ0=1;MQRankSum=0.365;QD=7.91;ReadPosRankSum=-0.137	GT:AD:DP:GQ:MLPSAC:MLPSAF:PL	0/0/0/0/1/1:152,68:220:27:2:0.333:1767,27,0,86,2147483647,2147483647,2147483647											GATK	2303	gi|460369883|ref|XP_004230786.1|	PREDICTED: pentatricopeptide repeat-containing protein At2g15690-like [Solanum lycopersicum]	AT2G15690.1	Tetratricopeptide repeat (TPR)-like superfamily protein		Tetratricopeptide repeat (TPR)-like superfamily protein; CONTAINS InterPro DOMAIN/s: Pentatricopeptide repeat (InterPro:IPR002885); BEST Arabidopsis thaliana protein match is: Pentatricopeptide repeat (PPR) superfamily protein (TAIR:AT4G32450.1); Has 33034 Blast hits to 15947 proteins in 677 species: Archae - 2; Bacteria - 822; Metazoa - 2903; Fungi - 1398; Plants - 25666; Viruses - 35; Other Euk…
Sp2_comp156959_c0_seq15	180	.	G	T	212.9	PASS	AC=1;AF=0.167;AN=6;BaseQRankSum=1.546;DP=104;Dels=0.00;FS=10.983;HaplotypeScore=1.5226;MLEAC=1;MLEAF=0.167;MQ=59.97;MQ0=0;MQRankSum=0.760;QD=2.05;ReadPosRankSum=1.406	GT:AD:DP:GQ:MLPSAC:MLPSAF:PL	0/0/0/0/0/1:73,31:104:39:1:0.167:239,0,39,108,2147483647,2147483647,2147483647											GATK	2303	gi|460369883|ref|XP_004230786.1|	PREDICTED: pentatricopeptide repeat-containing protein At2g15690-like [Solanum lycopersicum]	AT2G15690.1	Tetratricopeptide repeat (TPR)-like superfamily protein		Tetratricopeptide repeat (TPR)-like superfamily protein; CONTAINS InterPro DOMAIN/s: Pentatricopeptide repeat (InterPro:IPR002885); BEST Arabidopsis thaliana protein match is: Pentatricopeptide repeat (PPR) superfamily protein (TAIR:AT4G32450.1); Has 33034 Blast hits to 15947 proteins in 677 species: Archae - 2; Bacteria - 822; Metazoa - 2903; Fungi - 1398; Plants - 25666; Viruses - 35; Other Euk…
Sp2_comp156959_c0_seq15	189	.	A	C	236.91	PASS	AC=1;AF=0.167;AN=6;BaseQRankSum=1.729;DP=99;Dels=0.00;FS=7.439;HaplotypeScore=0.0000;MLEAC=1;MLEAF=0.167;MQ=59.97;MQ0=0;MQRankSum=-0.478;QD=2.39;ReadPosRankSum=2.521	GT:AD:DP:GQ:MLPSAC:MLPSAF:PL	0/0/0/0/0/1:71,28:99:32:1:0.167:263,0,32,96,2147483647,2147483647,2147483647											GATK	2303	gi|460369883|ref|XP_004230786.1|	PREDICTED: pentatricopeptide repeat-containing protein At2g15690-like [Solanum lycopersicum]	AT2G15690.1	Tetratricopeptide repeat (TPR)-like superfamily protein		Tetratricopeptide repeat (TPR)-like superfamily protein; CONTAINS InterPro DOMAIN/s: Pentatricopeptide repeat (InterPro:IPR002885); BEST Arabidopsis thaliana protein match is: Pentatricopeptide repeat (PPR) superfamily protein (TAIR:AT4G32450.1); Has 33034 Blast hits to 15947 proteins in 677 species: Archae - 2; Bacteria - 822; Metazoa - 2903; Fungi - 1398; Plants - 25666; Viruses - 35; Other Euk…
Sp2_comp156959_c0_seq15	192	.	G	A	329.91	PASS	AC=1;AF=0.167;AN=6;BaseQRankSum=1.532;DP=100;Dels=0.00;FS=5.625;HaplotypeScore=0.9967;MLEAC=1;MLEAF=0.167;MQ=59.97;MQ0=0;MQRankSum=-0.994;QD=3.30;ReadPosRankSum=3.105	GT:AD:DP:GQ:MLPSAC:MLPSAF:PL	0/0/0/0/0/1:72,28:100:28:1:0.167:356,0,28,91,2147483647,2147483647,2147483647											GATK	2303	gi|460369883|ref|XP_004230786.1|	PREDICTED: pentatricopeptide repeat-containing protein At2g15690-like [Solanum lycopersicum]	AT2G15690.1	Tetratricopeptide repeat (TPR)-like superfamily protein		Tetratricopeptide repeat (TPR)-like superfamily protein; CONTAINS InterPro DOMAIN/s: Pentatricopeptide repeat (InterPro:IPR002885); BEST Arabidopsis thaliana protein match is: Pentatricopeptide repeat (PPR) superfamily protein (TAIR:AT4G32450.1); Has 33034 Blast hits to 15947 proteins in 677 species: Archae - 2; Bacteria - 822; Metazoa - 2903; Fungi - 1398; Plants - 25666; Viruses - 35; Other Euk…
Sp2_comp156959_c0_seq15	2194	.	C	A	62.71	PASS	AC=6;AF=1.00;AN=6;DP=2;Dels=0.00;FS=0.000;HaplotypeScore=0.0000;MLEAC=6;MLEAF=1.00;MQ=60.00;MQ0=0;QD=31.36	GT:AD:DP:GQ:MLPSAC:MLPSAF:PL	1/1/1/1/1/1:0,2:2:2:6:1.00:85,16,10,6,4,2,0											GATK	2303	gi|460369883|ref|XP_004230786.1|	PREDICTED: pentatricopeptide repeat-containing protein At2g15690-like [Solanum lycopersicum]	AT2G15690.1	Tetratricopeptide repeat (TPR)-like superfamily protein		Tetratricopeptide repeat (TPR)-like superfamily protein; CONTAINS InterPro DOMAIN/s: Pentatricopeptide repeat (InterPro:IPR002885); BEST Arabidopsis thaliana protein match is: Pentatricopeptide repeat (PPR) superfamily protein (TAIR:AT4G32450.1); Has 33034 Blast hits to 15947 proteins in 677 species: Archae - 2; Bacteria - 822; Metazoa - 2903; Fungi - 1398; Plants - 25666; Viruses - 35; Other Euk…
Sp2_comp156959_c0_seq15	2211	.	G	A	63.71	PASS	AC=6;AF=1.00;AN=6;DP=2;Dels=0.00;FS=0.000;HaplotypeScore=0.0000;MLEAC=6;MLEAF=1.00;MQ=60.00;MQ0=0;QD=31.86	GT:AD:DP:GQ:MLPSAC:MLPSAF:PL	1/1/1/1/1/1:0,2:2:2:6:1.00:86,16,10,6,4,2,0											GATK	2303	gi|460369883|ref|XP_004230786.1|	PREDICTED: pentatricopeptide repeat-containing protein At2g15690-like [Solanum lycopersicum]	AT2G15690.1	Tetratricopeptide repeat (TPR)-like superfamily protein		Tetratricopeptide repeat (TPR)-like superfamily protein; CONTAINS InterPro DOMAIN/s: Pentatricopeptide repeat (InterPro:IPR002885); BEST Arabidopsis thaliana protein match is: Pentatricopeptide repeat (PPR) superfamily protein (TAIR:AT4G32450.1); Has 33034 Blast hits to 15947 proteins in 677 species: Archae - 2; Bacteria - 822; Metazoa - 2903; Fungi - 1398; Plants - 25666; Viruses - 35; Other Euk…
Sp2_comp156959_c0_seq15	2217	.	G	A	61.71	PASS	AC=6;AF=1.00;AN=6;DP=2;Dels=0.00;FS=0.000;HaplotypeScore=0.0000;MLEAC=6;MLEAF=1.00;MQ=60.00;MQ0=0;QD=30.86	GT:AD:DP:GQ:MLPSAC:MLPSAF:PL	1/1/1/1/1/1:0,2:2:2:6:1.00:84,16,10,6,4,2,0											GATK	2303	gi|460369883|ref|XP_004230786.1|	PREDICTED: pentatricopeptide repeat-containing protein At2g15690-like [Solanum lycopersicum]	AT2G15690.1	Tetratricopeptide repeat (TPR)-like superfamily protein		Tetratricopeptide repeat (TPR)-like superfamily protein; CONTAINS InterPro DOMAIN/s: Pentatricopeptide repeat (InterPro:IPR002885); BEST Arabidopsis thaliana protein match is: Pentatricopeptide repeat (PPR) superfamily protein (TAIR:AT4G32450.1); Has 33034 Blast hits to 15947 proteins in 677 species: Archae - 2; Bacteria - 822; Metazoa - 2903; Fungi - 1398; Plants - 25666; Viruses - 35; Other Euk…
Sp2_comp156959_c0_seq15	2223	.	T	A	54.71	PASS	AC=6;AF=1.00;AN=6;DP=2;Dels=0.00;FS=0.000;HaplotypeScore=0.0000;MLEAC=6;MLEAF=1.00;MQ=60.00;MQ0=0;QD=27.36	GT:AD:DP:GQ:MLPSAC:MLPSAF:PL	1/1/1/1/1/1:0,2:2:2:6:1.00:77,16,10,6,4,2,0											GATK	2303	gi|460369883|ref|XP_004230786.1|	PREDICTED: pentatricopeptide repeat-containing protein At2g15690-like [Solanum lycopersicum]	AT2G15690.1	Tetratricopeptide repeat (TPR)-like superfamily protein		Tetratricopeptide repeat (TPR)-like superfamily protein; CONTAINS InterPro DOMAIN/s: Pentatricopeptide repeat (InterPro:IPR002885); BEST Arabidopsis thaliana protein match is: Pentatricopeptide repeat (PPR) superfamily protein (TAIR:AT4G32450.1); Has 33034 Blast hits to 15947 proteins in 677 species: Archae - 2; Bacteria - 822; Metazoa - 2903; Fungi - 1398; Plants - 25666; Viruses - 35; Other Euk…
Sp2_comp156959_c0_seq15	2227	.	A	T	57.71	PASS	AC=6;AF=1.00;AN=6;DP=4;Dels=0.00;FS=0.000;HaplotypeScore=0.0000;MLEAC=6;MLEAF=1.00;MQ=42.43;MQ0=2;QD=14.43	GT:AD:DP:GQ:MLPSAC:MLPSAF:PL	1/1/1/1/1/1:2,2:4:2:6:1.00:80,16,10,6,4,2,0											GATK	2303	gi|460369883|ref|XP_004230786.1|	PREDICTED: pentatricopeptide repeat-containing protein At2g15690-like [Solanum lycopersicum]	AT2G15690.1	Tetratricopeptide repeat (TPR)-like superfamily protein		Tetratricopeptide repeat (TPR)-like superfamily protein; CONTAINS InterPro DOMAIN/s: Pentatricopeptide repeat (InterPro:IPR002885); BEST Arabidopsis thaliana protein match is: Pentatricopeptide repeat (PPR) superfamily protein (TAIR:AT4G32450.1); Has 33034 Blast hits to 15947 proteins in 677 species: Archae - 2; Bacteria - 822; Metazoa - 2903; Fungi - 1398; Plants - 25666; Viruses - 35; Other Euk…
Sp2_comp156959_c0_seq15	311	.	G	A	886.91	PASS	AC=2;AF=0.333;AN=6;BaseQRankSum=-1.267;DP=120;Dels=0.00;FS=3.542;HaplotypeScore=2.7880;MLEAC=2;MLEAF=0.333;MQ=60.00;MQ0=0;MQRankSum=1.563;QD=7.39;ReadPosRankSum=2.575	GT:AD:DP:GQ:MLPSAC:MLPSAF:PL	0/0/0/0/1/1:78,42:120:26:2:0.333:913,45,0,26,112,2147483647,2147483647											GATK	2303	gi|460369883|ref|XP_004230786.1|	PREDICTED: pentatricopeptide repeat-containing protein At2g15690-like [Solanum lycopersicum]	AT2G15690.1	Tetratricopeptide repeat (TPR)-like superfamily protein		Tetratricopeptide repeat (TPR)-like superfamily protein; CONTAINS InterPro DOMAIN/s: Pentatricopeptide repeat (InterPro:IPR002885); BEST Arabidopsis thaliana protein match is: Pentatricopeptide repeat (PPR) superfamily protein (TAIR:AT4G32450.1); Has 33034 Blast hits to 15947 proteins in 677 species: Archae - 2; Bacteria - 822; Metazoa - 2903; Fungi - 1398; Plants - 25666; Viruses - 35; Other Euk…
Sp2_comp156959_c0_seq15	313	.	A	T	959.01	PASS	AC=2;AF=0.333;AN=6;BaseQRankSum=-1.159;DP=115;Dels=0.00;FS=6.032;HaplotypeScore=0.7887;MLEAC=2;MLEAF=0.333;MQ=60.00;MQ0=0;MQRankSum=0.298;QD=8.34;ReadPosRankSum=1.500	GT:AD:DP:GQ:MLPSAC:MLPSAF:PL	0/0/0/0/1/1:72,43:115:16:2:0.333:985,56,0,16,91,2147483647,2147483647											GATK	2303	gi|460369883|ref|XP_004230786.1|	PREDICTED: pentatricopeptide repeat-containing protein At2g15690-like [Solanum lycopersicum]	AT2G15690.1	Tetratricopeptide repeat (TPR)-like superfamily protein		Tetratricopeptide repeat (TPR)-like superfamily protein; CONTAINS InterPro DOMAIN/s: Pentatricopeptide repeat (InterPro:IPR002885); BEST Arabidopsis thaliana protein match is: Pentatricopeptide repeat (PPR) superfamily protein (TAIR:AT4G32450.1); Has 33034 Blast hits to 15947 proteins in 677 species: Archae - 2; Bacteria - 822; Metazoa - 2903; Fungi - 1398; Plants - 25666; Viruses - 35; Other Euk…
Sp2_comp156959_c0_seq15	440	.	A	G	32.93	LowQual;	AC=1;AF=0.167;AN=6;BaseQRankSum=-3.924;DP=135;Dels=0.00;FS=1.279;HaplotypeScore=59.7126;MLEAC=1;MLEAF=0.167;MQ=59.41;MQ0=0;MQRankSum=0.097;QD=0.24;ReadPosRankSum=-3.797	GT:AD:DP:GQ:MLPSAC:MLPSAF:PL	0/0/0/0/0/1:125,10:135:22:1:0.167:59,0,22,57,109,2147483647,2147483647											GATK	2303	gi|460369883|ref|XP_004230786.1|	PREDICTED: pentatricopeptide repeat-containing protein At2g15690-like [Solanum lycopersicum]	AT2G15690.1	Tetratricopeptide repeat (TPR)-like superfamily protein		Tetratricopeptide repeat (TPR)-like superfamily protein; CONTAINS InterPro DOMAIN/s: Pentatricopeptide repeat (InterPro:IPR002885); BEST Arabidopsis thaliana protein match is: Pentatricopeptide repeat (PPR) superfamily protein (TAIR:AT4G32450.1); Has 33034 Blast hits to 15947 proteins in 677 species: Archae - 2; Bacteria - 822; Metazoa - 2903; Fungi - 1398; Plants - 25666; Viruses - 35; Other Euk…
Sp2_comp156959_c0_seq15	452	.	G	A	308.15	PASS	AC=2;AF=0.333;AN=6;BaseQRankSum=-0.440;DP=120;Dels=0.00;FS=0.756;HaplotypeScore=1.4679;MLEAC=2;MLEAF=0.333;MQ=59.08;MQ0=0;MQRankSum=0.055;QD=2.57;ReadPosRankSum=-1.029	GT:AD:DP:GQ:MLPSAC:MLPSAF:PL	0/0/0/0/1/1:85,35:120:2:2:0.333:332,15,0,2,18,56,568											GATK	2303	gi|460369883|ref|XP_004230786.1|	PREDICTED: pentatricopeptide repeat-containing protein At2g15690-like [Solanum lycopersicum]	AT2G15690.1	Tetratricopeptide repeat (TPR)-like superfamily protein		Tetratricopeptide repeat (TPR)-like superfamily protein; CONTAINS InterPro DOMAIN/s: Pentatricopeptide repeat (InterPro:IPR002885); BEST Arabidopsis thaliana protein match is: Pentatricopeptide repeat (PPR) superfamily protein (TAIR:AT4G32450.1); Has 33034 Blast hits to 15947 proteins in 677 species: Archae - 2; Bacteria - 822; Metazoa - 2903; Fungi - 1398; Plants - 25666; Viruses - 35; Other Euk…
Sp2_comp156959_c0_seq15	60	.	A	G	125.93		AC=1;AF=0.167;AN=6;BaseQRankSum=1.200;DP=104;Dels=0.00;FS=3.263;HaplotypeScore=0.7887;MLEAC=1;MLEAF=0.167;MQ=59.93;MQ0=0;MQRankSum=-0.775;QD=1.21;ReadPosRankSum=-2.955	GT:AD:DP:GQ:MLPSAC:MLPSAF:PL	0/0/0/0/0/1:79,25:104:22:1:0.167:152,0,22,64,2147483647,2147483647,2147483647											GATK	2303	gi|460369883|ref|XP_004230786.1|	PREDICTED: pentatricopeptide repeat-containing protein At2g15690-like [Solanum lycopersicum]	AT2G15690.1	Tetratricopeptide repeat (TPR)-like superfamily protein		Tetratricopeptide repeat (TPR)-like superfamily protein; CONTAINS InterPro DOMAIN/s: Pentatricopeptide repeat (InterPro:IPR002885); BEST Arabidopsis thaliana protein match is: Pentatricopeptide repeat (PPR) superfamily protein (TAIR:AT4G32450.1); Has 33034 Blast hits to 15947 proteins in 677 species: Archae - 2; Bacteria - 822; Metazoa - 2903; Fungi - 1398; Plants - 25666; Viruses - 35; Other Euk…
Sp2_comp156959_c0_seq15	61	.	T	C	121.94		AC=1;AF=0.167;AN=6;BaseQRankSum=0.785;DP=103;Dels=0.00;FS=3.274;HaplotypeScore=0.7887;MLEAC=1;MLEAF=0.167;MQ=59.93;MQ0=0;MQRankSum=-0.109;QD=1.18;ReadPosRankSum=-2.758	GT:AD:DP:GQ:MLPSAC:MLPSAF:PL	0/0/0/0/0/1:77,25:103:21:1:0.167:148,0,21,62,2147483647,2147483647,2147483647											GATK	2303	gi|460369883|ref|XP_004230786.1|	PREDICTED: pentatricopeptide repeat-containing protein At2g15690-like [Solanum lycopersicum]	AT2G15690.1	Tetratricopeptide repeat (TPR)-like superfamily protein		Tetratricopeptide repeat (TPR)-like superfamily protein; CONTAINS InterPro DOMAIN/s: Pentatricopeptide repeat (InterPro:IPR002885); BEST Arabidopsis thaliana protein match is: Pentatricopeptide repeat (PPR) superfamily protein (TAIR:AT4G32450.1); Has 33034 Blast hits to 15947 proteins in 677 species: Archae - 2; Bacteria - 822; Metazoa - 2903; Fungi - 1398; Plants - 25666; Viruses - 35; Other Euk…
Sp2_comp156959_c0_seq15	642	.	G	T	320.9	PASS	AC=1;AF=0.167;AN=6;BaseQRankSum=0.836;DP=134;Dels=0.00;FS=7.476;HaplotypeScore=1.6630;MLEAC=1;MLEAF=0.167;MQ=59.72;MQ0=0;MQRankSum=0.120;QD=2.39;ReadPosRankSum=-0.769	GT:AD:DP:GQ:MLPSAC:MLPSAF:PL	0/0/0/0/0/1:95,39:134:48:1:0.167:347,0,48,138,2147483647,2147483647,2147483647											GATK	2303	gi|460369883|ref|XP_004230786.1|	PREDICTED: pentatricopeptide repeat-containing protein At2g15690-like [Solanum lycopersicum]	AT2G15690.1	Tetratricopeptide repeat (TPR)-like superfamily protein		Tetratricopeptide repeat (TPR)-like superfamily protein; CONTAINS InterPro DOMAIN/s: Pentatricopeptide repeat (InterPro:IPR002885); BEST Arabidopsis thaliana protein match is: Pentatricopeptide repeat (PPR) superfamily protein (TAIR:AT4G32450.1); Has 33034 Blast hits to 15947 proteins in 677 species: Archae - 2; Bacteria - 822; Metazoa - 2903; Fungi - 1398; Plants - 25666; Viruses - 35; Other Euk…
Sp2_comp156959_c0_seq15	708	.	A	G	930.07	PASS	AC=1;AF=0.167;AN=6;BaseQRankSum=1.665;DP=141;Dels=0.00;FS=3.791;HaplotypeScore=1.7845;MLEAC=1;MLEAF=0.167;MQ=59.88;MQ0=0;MQRankSum=-1.083;QD=6.60;ReadPosRankSum=-0.122	GT:AD:DP:GQ:MLPSAC:MLPSAF:PL	0/0/0/0/0/1:110,31:141:14:1:0.167:956,0,14,96,2147483647,2147483647,2147483647											GATK	2303	gi|460369883|ref|XP_004230786.1|	PREDICTED: pentatricopeptide repeat-containing protein At2g15690-like [Solanum lycopersicum]	AT2G15690.1	Tetratricopeptide repeat (TPR)-like superfamily protein		Tetratricopeptide repeat (TPR)-like superfamily protein; CONTAINS InterPro DOMAIN/s: Pentatricopeptide repeat (InterPro:IPR002885); BEST Arabidopsis thaliana protein match is: Pentatricopeptide repeat (PPR) superfamily protein (TAIR:AT4G32450.1); Has 33034 Blast hits to 15947 proteins in 677 species: Archae - 2; Bacteria - 822; Metazoa - 2903; Fungi - 1398; Plants - 25666; Viruses - 35; Other Euk…
Sp2_comp156959_c0_seq15	745	.	A	G	1099.91	PASS	AC=1;AF=0.167;AN=6;BaseQRankSum=0.311;DP=184;Dels=0.00;FS=3.310;HaplotypeScore=2.4344;MLEAC=1;MLEAF=0.167;MQ=59.75;MQ0=1;MQRankSum=0.301;QD=5.98;ReadPosRankSum=0.671	GT:AD:DP:GQ:MLPSAC:MLPSAF:PL	0/0/0/0/0/1:147,37:184:31:1:0.167:1126,0,31,148,2147483647,2147483647,2147483647											GATK	2303	gi|460369883|ref|XP_004230786.1|	PREDICTED: pentatricopeptide repeat-containing protein At2g15690-like [Solanum lycopersicum]	AT2G15690.1	Tetratricopeptide repeat (TPR)-like superfamily protein		Tetratricopeptide repeat (TPR)-like superfamily protein; CONTAINS InterPro DOMAIN/s: Pentatricopeptide repeat (InterPro:IPR002885); BEST Arabidopsis thaliana protein match is: Pentatricopeptide repeat (PPR) superfamily protein (TAIR:AT4G32450.1); Has 33034 Blast hits to 15947 proteins in 677 species: Archae - 2; Bacteria - 822; Metazoa - 2903; Fungi - 1398; Plants - 25666; Viruses - 35; Other Euk…
Sp2_comp156959_c0_seq15	750	.	T	C	1047.92	PASS	AC=1;AF=0.167;AN=6;BaseQRankSum=-0.728;DP=178;Dels=0.00;FS=4.421;HaplotypeScore=1.7005;MLEAC=1;MLEAF=0.167;MQ=59.71;MQ0=1;MQRankSum=0.138;QD=5.89;ReadPosRankSum=-0.286	GT:AD:DP:GQ:MLPSAC:MLPSAF:PL	0/0/0/0/0/1:140,38:178:25:1:0.167:1074,0,25,134,2147483647,2147483647,2147483647											GATK	2303	gi|460369883|ref|XP_004230786.1|	PREDICTED: pentatricopeptide repeat-containing protein At2g15690-like [Solanum lycopersicum]	AT2G15690.1	Tetratricopeptide repeat (TPR)-like superfamily protein		Tetratricopeptide repeat (TPR)-like superfamily protein; CONTAINS InterPro DOMAIN/s: Pentatricopeptide repeat (InterPro:IPR002885); BEST Arabidopsis thaliana protein match is: Pentatricopeptide repeat (PPR) superfamily protein (TAIR:AT4G32450.1); Has 33034 Blast hits to 15947 proteins in 677 species: Archae - 2; Bacteria - 822; Metazoa - 2903; Fungi - 1398; Plants - 25666; Viruses - 35; Other Euk…
Sp2_comp156959_c0_seq15	82	.	G	A	150.9		AC=1;AF=0.167;AN=6;BaseQRankSum=-0.237;DP=114;Dels=0.00;FS=9.435;HaplotypeScore=2.1766;MLEAC=1;MLEAF=0.167;MQ=59.93;MQ0=0;MQRankSum=0.606;QD=1.32;ReadPosRankSum=3.724	GT:AD:DP:GQ:MLPSAC:MLPSAF:PL	0/0/0/0/0/1:85,28:114:33:1:0.167:177,0,33,97,2147483647,2147483647,2147483647											GATK	2303	gi|460369883|ref|XP_004230786.1|	PREDICTED: pentatricopeptide repeat-containing protein At2g15690-like [Solanum lycopersicum]	AT2G15690.1	Tetratricopeptide repeat (TPR)-like superfamily protein		Tetratricopeptide repeat (TPR)-like superfamily protein; CONTAINS InterPro DOMAIN/s: Pentatricopeptide repeat (InterPro:IPR002885); BEST Arabidopsis thaliana protein match is: Pentatricopeptide repeat (PPR) superfamily protein (TAIR:AT4G32450.1); Has 33034 Blast hits to 15947 proteins in 677 species: Archae - 2; Bacteria - 822; Metazoa - 2903; Fungi - 1398; Plants - 25666; Viruses - 35; Other Euk…
Sp2_comp156959_c0_seq15	863	.	T	C	2018.91		AC=2;AF=0.333;AN=6;BaseQRankSum=0.665;DP=187;Dels=0.00;FS=0.568;HaplotypeScore=22.7657;MLEAC=2;MLEAF=0.333;MQ=58.76;MQ0=0;MQRankSum=-0.504;QD=10.80;ReadPosRankSum=3.202	GT:AD:DP:GQ:MLPSAC:MLPSAF:PL	0/0/0/0/1/1:122,65:187:30:2:0.333:2045,80,0,30,150,2147483647,2147483647											GATK	2303	gi|460369883|ref|XP_004230786.1|	PREDICTED: pentatricopeptide repeat-containing protein At2g15690-like [Solanum lycopersicum]	AT2G15690.1	Tetratricopeptide repeat (TPR)-like superfamily protein		Tetratricopeptide repeat (TPR)-like superfamily protein; CONTAINS InterPro DOMAIN/s: Pentatricopeptide repeat (InterPro:IPR002885); BEST Arabidopsis thaliana protein match is: Pentatricopeptide repeat (PPR) superfamily protein (TAIR:AT4G32450.1); Has 33034 Blast hits to 15947 proteins in 677 species: Archae - 2; Bacteria - 822; Metazoa - 2903; Fungi - 1398; Plants - 25666; Viruses - 35; Other Euk…
Sp2_comp156960_c0_seq3	275	.	G	A	335.9		AC=1;AF=0.167;AN=6;BaseQRankSum=0.669;DP=250;Dels=0.00;FS=2.507;HaplotypeScore=5.4428;MLEAC=1;MLEAF=0.167;MQ=58.57;MQ0=1;MQRankSum=-5.003;QD=1.34;ReadPosRankSum=6.501	GT:AD:DP:GQ:MLPSAC:MLPSAF:PL	0/0/0/0/0/1:217,33:250:99:1:0.167:362,0,155,2147483647,2147483647,2147483647,2147483647											GATK	928	gi|462395929|gb|EMJ01728.1|	hypothetical protein PRUPE_ppa011555mg [Prunus persica]	AT3G18820.1	RAB GTPase homolog G3F		RAB GTPase homolog G3F (RAB7B); FUNCTIONS IN: GTP binding; INVOLVED IN: protein transport, small GTPase mediated signal transduction; LOCATED IN: plasma membrane, nucleus; EXPRESSED IN: 26 plant structures; EXPRESSED DURING: 13 growth stages; CONTAINS InterPro DOMAIN/s: Ras GTPase (InterPro:IPR001806), Small GTP-binding protein (InterPro:IPR005225), Small GTPase (InterPro:IPR020851), Ras (InterPr…
Sp2_comp156960_c0_seq3	413	.	A	G	166.9		AC=1;AF=0.167;AN=6;BaseQRankSum=7.133;DP=249;Dels=0.00;FS=143.056;HaplotypeScore=6.1948;MLEAC=1;MLEAF=0.167;MQ=53.34;MQ0=6;MQRankSum=-11.363;QD=0.67;ReadPosRankSum=5.682	GT:AD:DP:GQ:MLPSAC:MLPSAF:PL	0/0/0/0/0/1:175,74:249:99:1:0.167:193,0,132,2147483647,2147483647,2147483647,2147483647											GATK	928	gi|462395929|gb|EMJ01728.1|	hypothetical protein PRUPE_ppa011555mg [Prunus persica]	AT3G18820.1	RAB GTPase homolog G3F		RAB GTPase homolog G3F (RAB7B); FUNCTIONS IN: GTP binding; INVOLVED IN: protein transport, small GTPase mediated signal transduction; LOCATED IN: plasma membrane, nucleus; EXPRESSED IN: 26 plant structures; EXPRESSED DURING: 13 growth stages; CONTAINS InterPro DOMAIN/s: Ras GTPase (InterPro:IPR001806), Small GTP-binding protein (InterPro:IPR005225), Small GTPase (InterPro:IPR020851), Ras (InterPr…
Sp2_comp156960_c0_seq3	799	.	C	A	95.4		AC=6;AF=1.00;AN=6;DP=226;Dels=0.00;FS=0.000;HaplotypeScore=0.7887;MLEAC=6;MLEAF=1.00;MQ=59.93;MQ0=0;QD=0.42	GT:AD:DP:GQ:MLPSAC:MLPSAF:PL	1/1/1/1/1/1:0,226:226:3:6:1.00:119,31,19,12,7,3,0											GATK	928	gi|462395929|gb|EMJ01728.1|	hypothetical protein PRUPE_ppa011555mg [Prunus persica]	AT3G18820.1	RAB GTPase homolog G3F		RAB GTPase homolog G3F (RAB7B); FUNCTIONS IN: GTP binding; INVOLVED IN: protein transport, small GTPase mediated signal transduction; LOCATED IN: plasma membrane, nucleus; EXPRESSED IN: 26 plant structures; EXPRESSED DURING: 13 growth stages; CONTAINS InterPro DOMAIN/s: Ras GTPase (InterPro:IPR001806), Small GTP-binding protein (InterPro:IPR005225), Small GTPase (InterPro:IPR020851), Ras (InterPr…
Sp2_comp156960_c1_seq1	1254	.	C	G	218.12	PASS	AC=6;AF=1.00;AN=6;DP=7;Dels=0.00;FS=0.000;HaplotypeScore=0.0000;MLEAC=6;MLEAF=1.00;MQ=60.00;MQ0=0;QD=31.16	GT:AD:DP:GQ:MLPSAC:MLPSAF:PL	1/1/1/1/1/1:0,7:7:6:6:1.00:243,54,33,21,12,6,0											GATK	2181	gi|460369792|ref|XP_004230741.1|	PREDICTED: probable LRR receptor-like serine/threonine-protein kinase At4g37250-like [Solanum lycopersicum]	AT4G34220.1	Leucine-rich repeat protein kinase family protein		Leucine-rich repeat protein kinase family protein; FUNCTIONS IN: protein serine/threonine kinase activity, protein kinase activity, ATP binding; INVOLVED IN: transmembrane receptor protein tyrosine kinase signaling pathway, protein amino acid phosphorylation; LOCATED IN: endomembrane system; EXPRESSED IN: 21 plant structures; EXPRESSED DURING: 14 growth stages; CONTAINS InterPro DOMAIN/s: Protein…
Sp2_comp156960_c1_seq1	408	.	C	T	272.36	PASS	AC=3;AF=0.500;AN=6;BaseQRankSum=0.758;DP=22;Dels=0.00;FS=0.000;HaplotypeScore=0.0000;MLEAC=3;MLEAF=0.500;MQ=60.00;MQ0=0;MQRankSum=-0.231;QD=12.38;ReadPosRankSum=-0.363	GT:AD:DP:GQ:MLPSAC:MLPSAF:PL	0/0/0/1/1/1:10,12:22:3:3:0.500:296,21,3,0,6,28,365											GATK	2181	gi|460369792|ref|XP_004230741.1|	PREDICTED: probable LRR receptor-like serine/threonine-protein kinase At4g37250-like [Solanum lycopersicum]	AT4G34220.1	Leucine-rich repeat protein kinase family protein		Leucine-rich repeat protein kinase family protein; FUNCTIONS IN: protein serine/threonine kinase activity, protein kinase activity, ATP binding; INVOLVED IN: transmembrane receptor protein tyrosine kinase signaling pathway, protein amino acid phosphorylation; LOCATED IN: endomembrane system; EXPRESSED IN: 21 plant structures; EXPRESSED DURING: 14 growth stages; CONTAINS InterPro DOMAIN/s: Protein…
Sp2_comp156960_c1_seq1	502	.	G	T	739.01	PASS	AC=6;AF=1.00;AN=6;DP=23;Dels=0.00;FS=0.000;HaplotypeScore=0.0000;MLEAC=6;MLEAF=1.00;MQ=60.00;MQ0=0;QD=32.13	GT:AD:DP:GQ:MLPSAC:MLPSAF:PL	1/1/1/1/1/1:0,23:23:16:6:1.00:765,156,95,60,35,16,0											GATK	2181	gi|460369792|ref|XP_004230741.1|	PREDICTED: probable LRR receptor-like serine/threonine-protein kinase At4g37250-like [Solanum lycopersicum]	AT4G34220.1	Leucine-rich repeat protein kinase family protein		Leucine-rich repeat protein kinase family protein; FUNCTIONS IN: protein serine/threonine kinase activity, protein kinase activity, ATP binding; INVOLVED IN: transmembrane receptor protein tyrosine kinase signaling pathway, protein amino acid phosphorylation; LOCATED IN: endomembrane system; EXPRESSED IN: 21 plant structures; EXPRESSED DURING: 14 growth stages; CONTAINS InterPro DOMAIN/s: Protein…
Sp2_comp156960_c1_seq1	737	.	C	T	379.34	PASS	AC=6;AF=1.00;AN=6;DP=20;Dels=0.00;FS=0.000;HaplotypeScore=0.0000;MLEAC=6;MLEAF=1.00;MQ=60.00;MQ0=0;QD=18.97	GT:AD:DP:GQ:MLPSAC:MLPSAF:PL	1/1/1/1/1/1:0,20:20:10:6:1.00:405,101,62,39,23,10,0											GATK	2181	gi|460369792|ref|XP_004230741.1|	PREDICTED: probable LRR receptor-like serine/threonine-protein kinase At4g37250-like [Solanum lycopersicum]	AT4G34220.1	Leucine-rich repeat protein kinase family protein		Leucine-rich repeat protein kinase family protein; FUNCTIONS IN: protein serine/threonine kinase activity, protein kinase activity, ATP binding; INVOLVED IN: transmembrane receptor protein tyrosine kinase signaling pathway, protein amino acid phosphorylation; LOCATED IN: endomembrane system; EXPRESSED IN: 21 plant structures; EXPRESSED DURING: 14 growth stages; CONTAINS InterPro DOMAIN/s: Protein…
Sp2_comp156960_c1_seq1	738	.	G	A	379.34	PASS	AC=6;AF=1.00;AN=6;DP=20;Dels=0.00;FS=0.000;HaplotypeScore=0.0000;MLEAC=6;MLEAF=1.00;MQ=60.00;MQ0=0;QD=18.97	GT:AD:DP:GQ:MLPSAC:MLPSAF:PL	1/1/1/1/1/1:0,20:20:10:6:1.00:405,101,62,39,23,10,0											GATK	2181	gi|460369792|ref|XP_004230741.1|	PREDICTED: probable LRR receptor-like serine/threonine-protein kinase At4g37250-like [Solanum lycopersicum]	AT4G34220.1	Leucine-rich repeat protein kinase family protein		Leucine-rich repeat protein kinase family protein; FUNCTIONS IN: protein serine/threonine kinase activity, protein kinase activity, ATP binding; INVOLVED IN: transmembrane receptor protein tyrosine kinase signaling pathway, protein amino acid phosphorylation; LOCATED IN: endomembrane system; EXPRESSED IN: 21 plant structures; EXPRESSED DURING: 14 growth stages; CONTAINS InterPro DOMAIN/s: Protein…
Sp2_comp156961_c0_seq1	291	.	A	T	167.83	PASS	AC=6;AF=1.00;AN=6;DP=5;Dels=0.00;FS=0.000;HaplotypeScore=0.0000;MLEAC=6;MLEAF=1.00;MQ=60.00;MQ0=0;QD=33.57	GT:AD:DP:GQ:MLPSAC:MLPSAF:PL	1/1/1/1/1/1:0,5:5:4:6:1.00:192,39,24,15,9,4,0											GATK	3126	gi|359473670|ref|XP_003631342.1|	PREDICTED: inactive leucine-rich repeat receptor-like serine/threonine-protein kinase At1g60630-like [Vitis vinifera]	AT1G60630.1	Leucine-rich repeat protein kinase family protein		Leucine-rich repeat protein kinase family protein; FUNCTIONS IN: protein kinase activity, kinase activity, ATP binding; INVOLVED IN: transmembrane receptor protein tyrosine kinase signaling pathway, protein amino acid phosphorylation; LOCATED IN: endomembrane system; EXPRESSED IN: 15 plant structures; EXPRESSED DURING: 7 growth stages; CONTAINS InterPro DOMAIN/s: Protein kinase, catalytic domain …
Sp2_comp156961_c0_seq1	2917	.	C	T	723.44	PASS	AC=3;AF=0.500;AN=6;BaseQRankSum=-1.903;DP=71;Dels=0.00;FS=0.000;HaplotypeScore=1.7882;MLEAC=3;MLEAF=0.500;MQ=59.73;MQ0=0;MQRankSum=0.204;QD=10.19;ReadPosRankSum=0.250	GT:AD:DP:GQ:MLPSAC:MLPSAF:PL	0/0/0/1/1/1:41,30:71:1:3:0.500:747,44,1,0,31,114,2147483647											GATK	3126	gi|359473670|ref|XP_003631342.1|	PREDICTED: inactive leucine-rich repeat receptor-like serine/threonine-protein kinase At1g60630-like [Vitis vinifera]	AT1G60630.1	Leucine-rich repeat protein kinase family protein		Leucine-rich repeat protein kinase family protein; FUNCTIONS IN: protein kinase activity, kinase activity, ATP binding; INVOLVED IN: transmembrane receptor protein tyrosine kinase signaling pathway, protein amino acid phosphorylation; LOCATED IN: endomembrane system; EXPRESSED IN: 15 plant structures; EXPRESSED DURING: 7 growth stages; CONTAINS InterPro DOMAIN/s: Protein kinase, catalytic domain …
Sp2_comp156961_c0_seq1	663	.	T	A	347.66	PASS	AC=2;AF=0.333;AN=6;BaseQRankSum=0.218;DP=42;Dels=0.00;FS=0.000;HaplotypeScore=0.0000;MLEAC=2;MLEAF=0.333;MQ=59.35;MQ0=0;MQRankSum=0.680;QD=8.28;ReadPosRankSum=-0.408	GT:AD:DP:GQ:MLPSAC:MLPSAF:PL	0/0/0/0/1/1:29,13:42:8:2:0.333:373,8,0,15,51,127,2147483647											GATK	3126	gi|359473670|ref|XP_003631342.1|	PREDICTED: inactive leucine-rich repeat receptor-like serine/threonine-protein kinase At1g60630-like [Vitis vinifera]	AT1G60630.1	Leucine-rich repeat protein kinase family protein		Leucine-rich repeat protein kinase family protein; FUNCTIONS IN: protein kinase activity, kinase activity, ATP binding; INVOLVED IN: transmembrane receptor protein tyrosine kinase signaling pathway, protein amino acid phosphorylation; LOCATED IN: endomembrane system; EXPRESSED IN: 15 plant structures; EXPRESSED DURING: 7 growth stages; CONTAINS InterPro DOMAIN/s: Protein kinase, catalytic domain …
Sp2_comp156961_c0_seq1	873	.	G	T	339.11	PASS	AC=1;AF=0.167;AN=6;BaseQRankSum=1.274;DP=70;Dels=0.00;FS=4.283;HaplotypeScore=1.7334;MLEAC=1;MLEAF=0.167;MQ=59.60;MQ0=0;MQRankSum=-0.472;QD=4.84;ReadPosRankSum=1.174	GT:AD:DP:GQ:MLPSAC:MLPSAF:PL	0/0/0/0/0/1:55,15:70:13:1:0.167:365,0,13,56,131,2147483647,2147483647											GATK	3126	gi|359473670|ref|XP_003631342.1|	PREDICTED: inactive leucine-rich repeat receptor-like serine/threonine-protein kinase At1g60630-like [Vitis vinifera]	AT1G60630.1	Leucine-rich repeat protein kinase family protein		Leucine-rich repeat protein kinase family protein; FUNCTIONS IN: protein kinase activity, kinase activity, ATP binding; INVOLVED IN: transmembrane receptor protein tyrosine kinase signaling pathway, protein amino acid phosphorylation; LOCATED IN: endomembrane system; EXPRESSED IN: 15 plant structures; EXPRESSED DURING: 7 growth stages; CONTAINS InterPro DOMAIN/s: Protein kinase, catalytic domain …
Sp2_comp156962_c2_seq1	1248	.	G	A	826.54	PASS	AC=1;AF=0.167;AN=6;BaseQRankSum=3.019;DP=126;Dels=0.00;FS=0.813;HaplotypeScore=2.4344;MLEAC=1;MLEAF=0.167;MQ=60.00;MQ0=0;MQRankSum=-0.642;QD=6.56;ReadPosRankSum=1.059	GT:AD:DP:GQ:MLPSAC:MLPSAF:PL	0/0/0/0/0/1:98,28:126:8:1:0.167:852,0,8,75,2147483647,2147483647,2147483647											GATK	2833	gi|460381662|ref|XP_004236563.1|	PREDICTED: uncharacterized protein LOC101253473 [Solanum lycopersicum]	AT3G57170.1	N-acetylglucosaminyl transferase component family protein / Gpi1 family protein		N-acetylglucosaminyl transferase component family protein / Gpi1 family protein; FUNCTIONS IN: transferase activity, phosphatidylinositol N-acetylglucosaminyltransferase activity; INVOLVED IN: GPI anchor biosynthetic process; LOCATED IN: endomembrane system, integral to membrane; EXPRESSED IN: 23 plant structures; EXPRESSED DURING: 13 growth stages; CONTAINS InterPro DOMAIN/s: N-acetylglucosaminy…
Sp2_comp156962_c2_seq1	1413	.	C	T	398.9	PASS	AC=1;AF=0.167;AN=6;BaseQRankSum=1.508;DP=175;Dels=0.00;FS=4.908;HaplotypeScore=1.9788;MLEAC=1;MLEAF=0.167;MQ=59.84;MQ0=0;MQRankSum=0.028;QD=2.28;ReadPosRankSum=1.063	GT:AD:DP:GQ:MLPSAC:MLPSAF:PL	0/0/0/0/0/1:122,53:175:43:1:0.167:425,0,43,150,2147483647,2147483647,2147483647											GATK	2833	gi|460381662|ref|XP_004236563.1|	PREDICTED: uncharacterized protein LOC101253473 [Solanum lycopersicum]	AT3G57170.1	N-acetylglucosaminyl transferase component family protein / Gpi1 family protein		N-acetylglucosaminyl transferase component family protein / Gpi1 family protein; FUNCTIONS IN: transferase activity, phosphatidylinositol N-acetylglucosaminyltransferase activity; INVOLVED IN: GPI anchor biosynthetic process; LOCATED IN: endomembrane system, integral to membrane; EXPRESSED IN: 23 plant structures; EXPRESSED DURING: 13 growth stages; CONTAINS InterPro DOMAIN/s: N-acetylglucosaminy…
Sp2_comp156962_c2_seq1	1414	.	A	G	396.9	PASS	AC=1;AF=0.167;AN=6;BaseQRankSum=1.180;DP=178;Dels=0.00;FS=3.890;HaplotypeScore=2.9771;MLEAC=1;MLEAF=0.167;MQ=59.84;MQ0=0;MQRankSum=0.423;QD=2.23;ReadPosRankSum=1.292	GT:AD:DP:GQ:MLPSAC:MLPSAF:PL	0/0/0/0/0/1:125,53:178:46:1:0.167:423,0,46,157,2147483647,2147483647,2147483647											GATK	2833	gi|460381662|ref|XP_004236563.1|	PREDICTED: uncharacterized protein LOC101253473 [Solanum lycopersicum]	AT3G57170.1	N-acetylglucosaminyl transferase component family protein / Gpi1 family protein		N-acetylglucosaminyl transferase component family protein / Gpi1 family protein; FUNCTIONS IN: transferase activity, phosphatidylinositol N-acetylglucosaminyltransferase activity; INVOLVED IN: GPI anchor biosynthetic process; LOCATED IN: endomembrane system, integral to membrane; EXPRESSED IN: 23 plant structures; EXPRESSED DURING: 13 growth stages; CONTAINS InterPro DOMAIN/s: N-acetylglucosaminy…
Sp2_comp156962_c2_seq1	170	.	A	G	202.36		AC=1;AF=0.167;AN=6;BaseQRankSum=-3.513;DP=111;Dels=0.00;FS=2.478;HaplotypeScore=12.8588;MLEAC=1;MLEAF=0.167;MQ=59.70;MQ0=0;MQRankSum=0.105;QD=1.82;ReadPosRankSum=-0.290	GT:AD:DP:GQ:MLPSAC:MLPSAF:PL	0/0/0/0/0/1:55,56:111:4:1:0.167:227,0,4,34,91,2147483647,2147483647											GATK	2833	gi|460381662|ref|XP_004236563.1|	PREDICTED: uncharacterized protein LOC101253473 [Solanum lycopersicum]	AT3G57170.1	N-acetylglucosaminyl transferase component family protein / Gpi1 family protein		N-acetylglucosaminyl transferase component family protein / Gpi1 family protein; FUNCTIONS IN: transferase activity, phosphatidylinositol N-acetylglucosaminyltransferase activity; INVOLVED IN: GPI anchor biosynthetic process; LOCATED IN: endomembrane system, integral to membrane; EXPRESSED IN: 23 plant structures; EXPRESSED DURING: 13 growth stages; CONTAINS InterPro DOMAIN/s: N-acetylglucosaminy…
Sp2_comp156962_c2_seq1	1779	.	G	A	1095.94		AC=1;AF=0.167;AN=6;BaseQRankSum=-1.709;DP=186;Dels=0.00;FS=5.516;HaplotypeScore=41.7746;MLEAC=1;MLEAF=0.167;MQ=59.78;MQ0=0;MQRankSum=-0.350;QD=5.89;ReadPosRankSum=-0.956	GT:AD:DP:GQ:MLPSAC:MLPSAF:PL	0/0/0/0/0/1:146,40:186:21:1:0.167:1122,0,21,131,2147483647,2147483647,2147483647											GATK	2833	gi|460381662|ref|XP_004236563.1|	PREDICTED: uncharacterized protein LOC101253473 [Solanum lycopersicum]	AT3G57170.1	N-acetylglucosaminyl transferase component family protein / Gpi1 family protein		N-acetylglucosaminyl transferase component family protein / Gpi1 family protein; FUNCTIONS IN: transferase activity, phosphatidylinositol N-acetylglucosaminyltransferase activity; INVOLVED IN: GPI anchor biosynthetic process; LOCATED IN: endomembrane system, integral to membrane; EXPRESSED IN: 23 plant structures; EXPRESSED DURING: 13 growth stages; CONTAINS InterPro DOMAIN/s: N-acetylglucosaminy…
Sp2_comp156962_c2_seq1	1801	.	A	T	1416.11	PASS	AC=1;AF=0.167;AN=6;BaseQRankSum=2.364;DP=194;Dels=0.00;FS=0.639;HaplotypeScore=0.9997;MLEAC=1;MLEAF=0.167;MQ=59.85;MQ0=0;MQRankSum=-1.013;QD=7.30;ReadPosRankSum=-0.089	GT:AD:DP:GQ:MLPSAC:MLPSAF:PL	0/0/0/0/0/1:151,43:194:13:1:0.167:1442,0,13,121,2147483647,2147483647,2147483647											GATK	2833	gi|460381662|ref|XP_004236563.1|	PREDICTED: uncharacterized protein LOC101253473 [Solanum lycopersicum]	AT3G57170.1	N-acetylglucosaminyl transferase component family protein / Gpi1 family protein		N-acetylglucosaminyl transferase component family protein / Gpi1 family protein; FUNCTIONS IN: transferase activity, phosphatidylinositol N-acetylglucosaminyltransferase activity; INVOLVED IN: GPI anchor biosynthetic process; LOCATED IN: endomembrane system, integral to membrane; EXPRESSED IN: 23 plant structures; EXPRESSED DURING: 13 growth stages; CONTAINS InterPro DOMAIN/s: N-acetylglucosaminy…
Sp2_comp156962_c2_seq1	1812	.	T	G	1386.42	PASS	AC=1;AF=0.167;AN=6;BaseQRankSum=0.132;DP=202;Dels=0.00;FS=1.295;HaplotypeScore=2.9990;MLEAC=1;MLEAF=0.167;MQ=59.86;MQ0=0;MQRankSum=1.077;QD=6.86;ReadPosRankSum=-0.829	GT:AD:DP:GQ:MLPSAC:MLPSAF:PL	0/0/0/0/0/1:153,48:202:9:1:0.167:1412,0,9,116,2147483647,2147483647,2147483647											GATK	2833	gi|460381662|ref|XP_004236563.1|	PREDICTED: uncharacterized protein LOC101253473 [Solanum lycopersicum]	AT3G57170.1	N-acetylglucosaminyl transferase component family protein / Gpi1 family protein		N-acetylglucosaminyl transferase component family protein / Gpi1 family protein; FUNCTIONS IN: transferase activity, phosphatidylinositol N-acetylglucosaminyltransferase activity; INVOLVED IN: GPI anchor biosynthetic process; LOCATED IN: endomembrane system, integral to membrane; EXPRESSED IN: 23 plant structures; EXPRESSED DURING: 13 growth stages; CONTAINS InterPro DOMAIN/s: N-acetylglucosaminy…
Sp2_comp156962_c2_seq1	1837	.	T	G	1295.92	PASS	AC=1;AF=0.167;AN=6;BaseQRankSum=5.696;DP=208;Dels=0.00;FS=0.000;HaplotypeScore=7.7889;MLEAC=1;MLEAF=0.167;MQ=59.86;MQ0=0;MQRankSum=-0.591;QD=6.23;ReadPosRankSum=2.115	GT:AD:DP:GQ:MLPSAC:MLPSAF:PL	0/0/0/0/0/1:165,43:208:24:1:0.167:1322,0,24,145,2147483647,2147483647,2147483647											GATK	2833	gi|460381662|ref|XP_004236563.1|	PREDICTED: uncharacterized protein LOC101253473 [Solanum lycopersicum]	AT3G57170.1	N-acetylglucosaminyl transferase component family protein / Gpi1 family protein		N-acetylglucosaminyl transferase component family protein / Gpi1 family protein; FUNCTIONS IN: transferase activity, phosphatidylinositol N-acetylglucosaminyltransferase activity; INVOLVED IN: GPI anchor biosynthetic process; LOCATED IN: endomembrane system, integral to membrane; EXPRESSED IN: 23 plant structures; EXPRESSED DURING: 13 growth stages; CONTAINS InterPro DOMAIN/s: N-acetylglucosaminy…
Sp2_comp156962_c2_seq1	1851	.	T	A	2337.9		AC=2;AF=0.333;AN=6;BaseQRankSum=-2.302;DP=232;Dels=0.00;FS=2.391;HaplotypeScore=57.8290;MLEAC=2;MLEAF=0.333;MQ=59.88;MQ0=0;MQRankSum=-2.042;QD=10.08;ReadPosRankSum=0.370	GT:AD:DP:GQ:MLPSAC:MLPSAF:PL	0/0/0/0/1/1:150,81:232:52:2:0.333:2364,84,0,52,220,2147483647,2147483647											GATK	2833	gi|460381662|ref|XP_004236563.1|	PREDICTED: uncharacterized protein LOC101253473 [Solanum lycopersicum]	AT3G57170.1	N-acetylglucosaminyl transferase component family protein / Gpi1 family protein		N-acetylglucosaminyl transferase component family protein / Gpi1 family protein; FUNCTIONS IN: transferase activity, phosphatidylinositol N-acetylglucosaminyltransferase activity; INVOLVED IN: GPI anchor biosynthetic process; LOCATED IN: endomembrane system, integral to membrane; EXPRESSED IN: 23 plant structures; EXPRESSED DURING: 13 growth stages; CONTAINS InterPro DOMAIN/s: N-acetylglucosaminy…
Sp2_comp156962_c2_seq1	1944	.	C	G	1872.93	PASS	AC=2;AF=0.333;AN=6;BaseQRankSum=2.006;DP=250;Dels=0.00;FS=4.157;HaplotypeScore=4.2891;MLEAC=2;MLEAF=0.333;MQ=59.82;MQ0=0;MQRankSum=1.381;QD=7.49;ReadPosRankSum=2.261	GT:AD:DP:GQ:MLPSAC:MLPSAF:PL	0/0/0/0/1/1:185,65:250:22:2:0.333:1899,22,0,103,2147483647,2147483647,2147483647											GATK	2833	gi|460381662|ref|XP_004236563.1|	PREDICTED: uncharacterized protein LOC101253473 [Solanum lycopersicum]	AT3G57170.1	N-acetylglucosaminyl transferase component family protein / Gpi1 family protein		N-acetylglucosaminyl transferase component family protein / Gpi1 family protein; FUNCTIONS IN: transferase activity, phosphatidylinositol N-acetylglucosaminyltransferase activity; INVOLVED IN: GPI anchor biosynthetic process; LOCATED IN: endomembrane system, integral to membrane; EXPRESSED IN: 23 plant structures; EXPRESSED DURING: 13 growth stages; CONTAINS InterPro DOMAIN/s: N-acetylglucosaminy…
Sp2_comp156962_c2_seq1	2013	.	G	T	2290.92		AC=2;AF=0.333;AN=6;BaseQRankSum=1.165;DP=194;Dels=0.00;FS=0.000;HaplotypeScore=76.6788;MLEAC=2;MLEAF=0.333;MQ=59.94;MQ0=0;MQRankSum=-1.047;QD=11.81;ReadPosRankSum=1.466	GT:AD:DP:GQ:MLPSAC:MLPSAF:PL	0/0/0/0/1/1:120,74:194:23:2:0.333:2317,97,0,23,141,2147483647,2147483647											GATK	2833	gi|460381662|ref|XP_004236563.1|	PREDICTED: uncharacterized protein LOC101253473 [Solanum lycopersicum]	AT3G57170.1	N-acetylglucosaminyl transferase component family protein / Gpi1 family protein		N-acetylglucosaminyl transferase component family protein / Gpi1 family protein; FUNCTIONS IN: transferase activity, phosphatidylinositol N-acetylglucosaminyltransferase activity; INVOLVED IN: GPI anchor biosynthetic process; LOCATED IN: endomembrane system, integral to membrane; EXPRESSED IN: 23 plant structures; EXPRESSED DURING: 13 growth stages; CONTAINS InterPro DOMAIN/s: N-acetylglucosaminy…
Sp2_comp156962_c2_seq1	2022	.	T	G	868.9		AC=1;AF=0.167;AN=6;BaseQRankSum=3.524;DP=191;Dels=0.00;FS=0.000;HaplotypeScore=63.6596;MLEAC=1;MLEAF=0.167;MQ=59.94;MQ0=0;MQRankSum=-1.133;QD=4.55;ReadPosRankSum=0.104	GT:AD:DP:GQ:MLPSAC:MLPSAF:PL	0/0/0/0/0/1:161,30:191:62:1:0.167:895,0,62,2147483647,2147483647,2147483647,2147483647											GATK	2833	gi|460381662|ref|XP_004236563.1|	PREDICTED: uncharacterized protein LOC101253473 [Solanum lycopersicum]	AT3G57170.1	N-acetylglucosaminyl transferase component family protein / Gpi1 family protein		N-acetylglucosaminyl transferase component family protein / Gpi1 family protein; FUNCTIONS IN: transferase activity, phosphatidylinositol N-acetylglucosaminyltransferase activity; INVOLVED IN: GPI anchor biosynthetic process; LOCATED IN: endomembrane system, integral to membrane; EXPRESSED IN: 23 plant structures; EXPRESSED DURING: 13 growth stages; CONTAINS InterPro DOMAIN/s: N-acetylglucosaminy…
Sp2_comp156962_c2_seq1	2226	.	C	G	1107.54		AC=2;AF=0.333;AN=6;BaseQRankSum=-0.174;DP=145;Dels=0.00;FS=18.937;HaplotypeScore=325.5354;MLEAC=2;MLEAF=0.333;MQ=58.65;MQ0=0;MQRankSum=-2.119;QD=7.64;ReadPosRankSum=0.558	GT:AD:DP:GQ:MLPSAC:MLPSAF:PL	0/0/0/0/1/1:76,69:145:8:2:0.333:1133,72,0,8,78,2147483647,2147483647											GATK	2833	gi|460381662|ref|XP_004236563.1|	PREDICTED: uncharacterized protein LOC101253473 [Solanum lycopersicum]	AT3G57170.1	N-acetylglucosaminyl transferase component family protein / Gpi1 family protein		N-acetylglucosaminyl transferase component family protein / Gpi1 family protein; FUNCTIONS IN: transferase activity, phosphatidylinositol N-acetylglucosaminyltransferase activity; INVOLVED IN: GPI anchor biosynthetic process; LOCATED IN: endomembrane system, integral to membrane; EXPRESSED IN: 23 plant structures; EXPRESSED DURING: 13 growth stages; CONTAINS InterPro DOMAIN/s: N-acetylglucosaminy…
Sp2_comp156962_c2_seq1	2678	.	A	G	137.4	PASS	AC=6;AF=1.00;AN=6;DP=4;Dels=0.00;FS=0.000;HaplotypeScore=0.0000;MLEAC=6;MLEAF=1.00;MQ=60.00;MQ0=0;QD=34.35	GT:AD:DP:GQ:MLPSAC:MLPSAF:PL	1/1/1/1/1/1:0,4:4:3:6:1.00:161,31,19,12,7,3,0											GATK	2833	gi|460381662|ref|XP_004236563.1|	PREDICTED: uncharacterized protein LOC101253473 [Solanum lycopersicum]	AT3G57170.1	N-acetylglucosaminyl transferase component family protein / Gpi1 family protein		N-acetylglucosaminyl transferase component family protein / Gpi1 family protein; FUNCTIONS IN: transferase activity, phosphatidylinositol N-acetylglucosaminyltransferase activity; INVOLVED IN: GPI anchor biosynthetic process; LOCATED IN: endomembrane system, integral to membrane; EXPRESSED IN: 23 plant structures; EXPRESSED DURING: 13 growth stages; CONTAINS InterPro DOMAIN/s: N-acetylglucosaminy…
Sp2_comp156962_c2_seq1	2679	.	C	T	136.4	PASS	AC=6;AF=1.00;AN=6;DP=4;Dels=0.00;FS=0.000;HaplotypeScore=0.0000;MLEAC=6;MLEAF=1.00;MQ=60.00;MQ0=0;QD=34.10	GT:AD:DP:GQ:MLPSAC:MLPSAF:PL	1/1/1/1/1/1:0,4:4:3:6:1.00:160,31,19,12,7,3,0											GATK	2833	gi|460381662|ref|XP_004236563.1|	PREDICTED: uncharacterized protein LOC101253473 [Solanum lycopersicum]	AT3G57170.1	N-acetylglucosaminyl transferase component family protein / Gpi1 family protein		N-acetylglucosaminyl transferase component family protein / Gpi1 family protein; FUNCTIONS IN: transferase activity, phosphatidylinositol N-acetylglucosaminyltransferase activity; INVOLVED IN: GPI anchor biosynthetic process; LOCATED IN: endomembrane system, integral to membrane; EXPRESSED IN: 23 plant structures; EXPRESSED DURING: 13 growth stages; CONTAINS InterPro DOMAIN/s: N-acetylglucosaminy…
Sp2_comp156962_c2_seq1	2704	.	A	G	98.16	PASS	AC=6;AF=1.00;AN=6;DP=4;Dels=0.00;FS=0.000;HaplotypeScore=0.0000;MLEAC=6;MLEAF=1.00;MQ=60.00;MQ0=0;QD=24.54	GT:AD:DP:GQ:MLPSAC:MLPSAF:PL	1/1/1/1/1/1:0,4:4:2:6:1.00:121,23,14,9,5,2,0											GATK	2833	gi|460381662|ref|XP_004236563.1|	PREDICTED: uncharacterized protein LOC101253473 [Solanum lycopersicum]	AT3G57170.1	N-acetylglucosaminyl transferase component family protein / Gpi1 family protein		N-acetylglucosaminyl transferase component family protein / Gpi1 family protein; FUNCTIONS IN: transferase activity, phosphatidylinositol N-acetylglucosaminyltransferase activity; INVOLVED IN: GPI anchor biosynthetic process; LOCATED IN: endomembrane system, integral to membrane; EXPRESSED IN: 23 plant structures; EXPRESSED DURING: 13 growth stages; CONTAINS InterPro DOMAIN/s: N-acetylglucosaminy…
Sp2_comp156962_c2_seq1	2738	.	C	T	63.71	PASS	AC=6;AF=1.00;AN=6;DP=3;Dels=0.00;FS=0.000;HaplotypeScore=0.0000;MLEAC=6;MLEAF=1.00;MQ=60.00;MQ0=0;QD=21.24	GT:AD:DP:GQ:MLPSAC:MLPSAF:PL	1/1/1/1/1/1:0,3:3:2:6:1.00:86,16,10,6,4,2,0											GATK	2833	gi|460381662|ref|XP_004236563.1|	PREDICTED: uncharacterized protein LOC101253473 [Solanum lycopersicum]	AT3G57170.1	N-acetylglucosaminyl transferase component family protein / Gpi1 family protein		N-acetylglucosaminyl transferase component family protein / Gpi1 family protein; FUNCTIONS IN: transferase activity, phosphatidylinositol N-acetylglucosaminyltransferase activity; INVOLVED IN: GPI anchor biosynthetic process; LOCATED IN: endomembrane system, integral to membrane; EXPRESSED IN: 23 plant structures; EXPRESSED DURING: 13 growth stages; CONTAINS InterPro DOMAIN/s: N-acetylglucosaminy…
Sp2_comp156962_c2_seq1	333	.	T	G	626.42	PASS	AC=1;AF=0.167;AN=6;BaseQRankSum=1.218;DP=120;Dels=0.00;FS=6.414;HaplotypeScore=2.7877;MLEAC=1;MLEAF=0.167;MQ=59.71;MQ0=0;MQRankSum=-0.676;QD=5.22;ReadPosRankSum=0.167	GT:AD:DP:GQ:MLPSAC:MLPSAF:PL	0/0/0/0/0/1:85,35:120:9:1:0.167:652,0,9,66,2147483647,2147483647,2147483647											GATK	2833	gi|460381662|ref|XP_004236563.1|	PREDICTED: uncharacterized protein LOC101253473 [Solanum lycopersicum]	AT3G57170.1	N-acetylglucosaminyl transferase component family protein / Gpi1 family protein		N-acetylglucosaminyl transferase component family protein / Gpi1 family protein; FUNCTIONS IN: transferase activity, phosphatidylinositol N-acetylglucosaminyltransferase activity; INVOLVED IN: GPI anchor biosynthetic process; LOCATED IN: endomembrane system, integral to membrane; EXPRESSED IN: 23 plant structures; EXPRESSED DURING: 13 growth stages; CONTAINS InterPro DOMAIN/s: N-acetylglucosaminy…
Sp2_comp156962_c2_seq1	647	.	A	G	776.91		AC=1;AF=0.167;AN=6;BaseQRankSum=2.090;DP=153;Dels=0.00;FS=9.603;HaplotypeScore=32.9478;MLEAC=1;MLEAF=0.167;MQ=59.64;MQ0=0;MQRankSum=-0.978;QD=5.08;ReadPosRankSum=-0.712	GT:AD:DP:GQ:MLPSAC:MLPSAF:PL	0/0/0/0/0/1:121,32:153:31:1:0.167:803,0,31,127,2147483647,2147483647,2147483647											GATK	2833	gi|460381662|ref|XP_004236563.1|	PREDICTED: uncharacterized protein LOC101253473 [Solanum lycopersicum]	AT3G57170.1	N-acetylglucosaminyl transferase component family protein / Gpi1 family protein		N-acetylglucosaminyl transferase component family protein / Gpi1 family protein; FUNCTIONS IN: transferase activity, phosphatidylinositol N-acetylglucosaminyltransferase activity; INVOLVED IN: GPI anchor biosynthetic process; LOCATED IN: endomembrane system, integral to membrane; EXPRESSED IN: 23 plant structures; EXPRESSED DURING: 13 growth stages; CONTAINS InterPro DOMAIN/s: N-acetylglucosaminy…
Sp2_comp156962_c2_seq1	704	.	T	G	1660.99		AC=2;AF=0.333;AN=6;BaseQRankSum=1.722;DP=147;Dels=0.00;FS=0.000;HaplotypeScore=88.9809;MLEAC=2;MLEAF=0.333;MQ=59.89;MQ0=0;MQRankSum=0.668;QD=11.30;ReadPosRankSum=-0.347	GT:AD:DP:GQ:MLPSAC:MLPSAF:PL	0/0/0/0/1/1:89,58:147:17:2:0.333:1687,69,0,17,102,2147483647,2147483647											GATK	2833	gi|460381662|ref|XP_004236563.1|	PREDICTED: uncharacterized protein LOC101253473 [Solanum lycopersicum]	AT3G57170.1	N-acetylglucosaminyl transferase component family protein / Gpi1 family protein		N-acetylglucosaminyl transferase component family protein / Gpi1 family protein; FUNCTIONS IN: transferase activity, phosphatidylinositol N-acetylglucosaminyltransferase activity; INVOLVED IN: GPI anchor biosynthetic process; LOCATED IN: endomembrane system, integral to membrane; EXPRESSED IN: 23 plant structures; EXPRESSED DURING: 13 growth stages; CONTAINS InterPro DOMAIN/s: N-acetylglucosaminy…
Sp2_comp156962_c2_seq1	880	.	T	C	1064.93	PASS	AC=2;AF=0.333;AN=6;BaseQRankSum=0.031;DP=102;Dels=0.00;FS=8.166;HaplotypeScore=2.6543;MLEAC=2;MLEAF=0.333;MQ=59.97;MQ0=0;MQRankSum=-0.626;QD=10.44;ReadPosRankSum=0.114	GT:AD:DP:GQ:MLPSAC:MLPSAF:PL	0/0/0/0/1/1:64,38:102:22:2:0.333:1091,37,0,22,93,2147483647,2147483647											GATK	2833	gi|460381662|ref|XP_004236563.1|	PREDICTED: uncharacterized protein LOC101253473 [Solanum lycopersicum]	AT3G57170.1	N-acetylglucosaminyl transferase component family protein / Gpi1 family protein		N-acetylglucosaminyl transferase component family protein / Gpi1 family protein; FUNCTIONS IN: transferase activity, phosphatidylinositol N-acetylglucosaminyltransferase activity; INVOLVED IN: GPI anchor biosynthetic process; LOCATED IN: endomembrane system, integral to membrane; EXPRESSED IN: 23 plant structures; EXPRESSED DURING: 13 growth stages; CONTAINS InterPro DOMAIN/s: N-acetylglucosaminy…
Sp2_comp156963_c0_seq33	1181	.	G	A	283.9		AC=1;AF=0.167;AN=6;BaseQRankSum=-1.766;DP=188;Dels=0.00;FS=1.032;HaplotypeScore=18.7065;MLEAC=1;MLEAF=0.167;MQ=59.78;MQ0=0;MQRankSum=-0.385;QD=1.51;ReadPosRankSum=-1.130	GT:AD:DP:GQ:MLPSAC:MLPSAF:PL	0/0/0/0/0/1:171,15:188:99:1:0.167:310,0,125,2147483647,2147483647,2147483647,2147483647											GATK	2096	gi|460403219|ref|XP_004247091.1|	PREDICTED: uncharacterized protein LOC101258693 [Solanum lycopersicum]	AT3G07060.1	NHL domain-containing protein		embryo defective 1974 (emb1974); CONTAINS InterPro DOMAIN/s: Six-bladed beta-propeller, TolB-like (InterPro:IPR011042); BEST Arabidopsis thaliana protein match is: haloacid dehalogenase-like hydrolase family protein (TAIR:AT1G56500.1); Has 30201 Blast hits to 17322 proteins in 780 species: Archae - 12; Bacteria - 1396; Metazoa - 17338; Fungi - 3422; Plants - 5037; Viruses - 0; Other Eukaryotes - …
Sp2_comp156963_c1_seq1	216	.	G	A	107.16	PASS	AC=6;AF=1.00;AN=6;DP=3;Dels=0.00;FS=0.000;HaplotypeScore=0.0000;MLEAC=6;MLEAF=1.00;MQ=60.00;MQ0=0;QD=32.91	GT:AD:DP:GQ:MLPSAC:MLPSAF:PL	1/1/1/1/1/1:0,3:3:2:6:1.00:130,23,14,9,5,2,0											GATK	241	No hit in this database		No hit in this database
Sp2_comp156963_c2_seq9	86	.	T	C	209.9	PASS	AC=1;AF=0.167;AN=6;BaseQRankSum=1.197;DP=86;Dels=0.00;FS=0.000;HaplotypeScore=1.9998;MLEAC=1;MLEAF=0.167;MQ=59.84;MQ0=0;MQRankSum=-0.662;QD=2.44;ReadPosRankSum=1.301	GT:AD:DP:GQ:MLPSAC:MLPSAF:PL	0/0/0/0/0/1:78,8:86:46:1:0.167:236,0,46,122,2147483647,2147483647,2147483647											GATK	582	gi|460403219|ref|XP_004247091.1|	PREDICTED: uncharacterized protein LOC101258693 [Solanum lycopersicum]	AT3G07060.1	NHL domain-containing protein		embryo defective 1974 (emb1974); CONTAINS InterPro DOMAIN/s: Six-bladed beta-propeller, TolB-like (InterPro:IPR011042); BEST Arabidopsis thaliana protein match is: haloacid dehalogenase-like hydrolase family protein (TAIR:AT1G56500.1); Has 30201 Blast hits to 17322 proteins in 780 species: Archae - 12; Bacteria - 1396; Metazoa - 17338; Fungi - 3422; Plants - 5037; Viruses - 0; Other Eukaryotes - …
Sp2_comp156965_c0_seq5	1775	.	T	C	43.06	LowQual	AC=1;AF=0.167;AN=6;BaseQRankSum=0.067;DP=9;Dels=0.00;FS=0.000;HaplotypeScore=0.0000;MLEAC=1;MLEAF=0.167;MQ=59.57;MQ0=0;MQRankSum=-0.762;QD=4.78;ReadPosRankSum=0.762	GT:AD:DP:GQ:MLPSAC:MLPSAF:PL	0/0/0/0/0/1:7,2:9:1:1:0.167:66,0,1,6,16,35,277											GATK	2121	No hit in this database		No hit in this database
Sp2_comp156965_c0_seq5	1803	.	C	A	39.82	LowQual	AC=1;AF=0.167;AN=6;BaseQRankSum=1.589;DP=8;Dels=0.00;FS=0.000;HaplotypeScore=0.0000;MLEAC=1;MLEAF=0.167;MQ=59.51;MQ0=0;MQRankSum=-0.572;QD=4.98;ReadPosRankSum=0.572	GT:AD:DP:GQ:MLPSAC:MLPSAF:PL	0/0/0/0/0/1:6,2:8:0:1:0.167:62,0,0,4,12,28,238											GATK	2121	No hit in this database		No hit in this database
Sp2_comp156965_c0_seq5	1910	.	C	T	182.12	PASS	AC=6;AF=1.00;AN=6;DP=7;Dels=0.00;FS=0.000;HaplotypeScore=2.9996;MLEAC=6;MLEAF=1.00;MQ=60.00;MQ0=0;QD=26.02	GT:AD:DP:GQ:MLPSAC:MLPSAF:PL	1/1/1/1/1/1:0,7:7:6:6:1.00:207,54,33,21,12,6,0											GATK	2121	No hit in this database		No hit in this database
Sp2_comp156965_c0_seq5	217	.	G	T	42.06	LowQual	AC=1;AF=0.167;AN=6;BaseQRankSum=2.228;DP=11;Dels=0.00;FS=0.000;HaplotypeScore=0.0000;MLEAC=1;MLEAF=0.167;MQ=60.00;MQ0=0;MQRankSum=-0.597;QD=3.82;ReadPosRankSum=1.034	GT:AD:DP:GQ:MLPSAC:MLPSAF:PL	0/0/0/0/0/1:7,4:11:1:1:0.167:65,0,1,6,16,35,265											GATK	2121	No hit in this database		No hit in this database
Sp2_comp156965_c0_seq5	334	.	A	T	151.13	PASS	AC=3;AF=0.500;AN=6;BaseQRankSum=0.244;DP=14;Dels=0.00;FS=0.000;HaplotypeScore=0.0000;MLEAC=3;MLEAF=0.500;MQ=55.55;MQ0=2;MQRankSum=-0.244;QD=10.79;ReadPosRankSum=-1.134	GT:AD:DP:GQ:MLPSAC:MLPSAF:PL	0/0/0/1/1/1:7,7:14:3:3:0.500:174,13,3,0,3,13,173											GATK	2121	No hit in this database		No hit in this database
Sp2_comp156965_c0_seq5	674	.	A	T	42.75	LowQual	AC=2;AF=0.333;AN=6;BaseQRankSum=-0.572;DP=8;Dels=0.00;FS=0.000;HaplotypeScore=0.0000;MLEAC=2;MLEAF=0.333;MQ=60.00;MQ0=0;MQRankSum=-0.572;QD=5.34;ReadPosRankSum=-1.589	GT:AD:DP:GQ:MLPSAC:MLPSAF:PL	0/0/0/0/1/1:6,2:8:1:2:0.333:65,1,0,3,9,22,202											GATK	2121	No hit in this database		No hit in this database
Sp2_comp156965_c0_seq5	923	.	C	T	32.57	LowQual	AC=1;AF=0.167;AN=6;BaseQRankSum=-0.079;DP=16;Dels=0.00;FS=0.000;HaplotypeScore=10.9904;MLEAC=1;MLEAF=0.167;MQ=58.24;MQ0=0;MQRankSum=1.191;QD=2.04;ReadPosRankSum=1.032	GT:AD:DP:GQ:MLPSAC:MLPSAF:PL	0/0/0/0/0/1:14,2:16:8:1:0.167:58,0,8,22,44,84,2147483647											GATK	2121	No hit in this database		No hit in this database
Sp2_comp156966_c0_seq1	1021	.	T	A	1266.11	PASS	AC=2;AF=0.333;AN=6;BaseQRankSum=-0.256;DP=115;Dels=0.00;FS=0.000;HaplotypeScore=0.9995;MLEAC=2;MLEAF=0.333;MQ=60.00;MQ0=0;MQRankSum=1.211;QD=11.01;ReadPosRankSum=0.515	GT:AD:DP:GQ:MLPSAC:MLPSAF:PL	0/0/0/0/1/1:71,44:115:13:2:0.333:1292,57,0,13,81,2147483647,2147483647											GATK	1425	gi|225428861|ref|XP_002282435.1|	PREDICTED: filament-like plant protein 7-like [Vitis vinifera]	AT3G19370.3	Plant protein of unknown function (DUF869)		Plant protein of unknown function (DUF869); LOCATED IN: plasma membrane; EXPRESSED IN: 22 plant structures; EXPRESSED DURING: 13 growth stages; CONTAINS InterPro DOMAIN/s: Protein of unknown function DUF869, plant (InterPro:IPR008587); BEST Arabidopsis thaliana protein match is: Plant protein of unknown function (DUF869) (TAIR:AT2G23360.1); Has 30201 Blast hits to 17322 proteins in 780 species: A…
Sp2_comp156966_c0_seq1	126	.	C	T	2130.01	PASS	AC=2;AF=0.333;AN=6;BaseQRankSum=1.211;DP=175;Dels=0.00;FS=0.000;HaplotypeScore=1.3990;MLEAC=2;MLEAF=0.333;MQ=59.93;MQ0=0;MQRankSum=1.136;QD=12.17;ReadPosRankSum=0.533	GT:AD:DP:GQ:MLPSAC:MLPSAF:PL	0/0/0/0/1/1:109,66:175:16:2:0.333:2156,93,0,16,117,2147483647,2147483647											GATK	1425	gi|225428861|ref|XP_002282435.1|	PREDICTED: filament-like plant protein 7-like [Vitis vinifera]	AT3G19370.3	Plant protein of unknown function (DUF869)		Plant protein of unknown function (DUF869); LOCATED IN: plasma membrane; EXPRESSED IN: 22 plant structures; EXPRESSED DURING: 13 growth stages; CONTAINS InterPro DOMAIN/s: Protein of unknown function DUF869, plant (InterPro:IPR008587); BEST Arabidopsis thaliana protein match is: Plant protein of unknown function (DUF869) (TAIR:AT2G23360.1); Has 30201 Blast hits to 17322 proteins in 780 species: A…
Sp2_comp156966_c0_seq1	1332	.	G	C	808.95	PASS	AC=2;AF=0.333;AN=6;BaseQRankSum=0.690;DP=97;Dels=0.00;FS=3.002;HaplotypeScore=0.8321;MLEAC=2;MLEAF=0.333;MQ=59.58;MQ0=0;MQRankSum=-0.167;QD=8.34;ReadPosRankSum=-0.739	GT:AD:DP:GQ:MLPSAC:MLPSAF:PL	0/0/0/0/1/1:68,29:97:20:2:0.333:835,20,0,31,108,2147483647,2147483647											GATK	1425	gi|225428861|ref|XP_002282435.1|	PREDICTED: filament-like plant protein 7-like [Vitis vinifera]	AT3G19370.3	Plant protein of unknown function (DUF869)		Plant protein of unknown function (DUF869); LOCATED IN: plasma membrane; EXPRESSED IN: 22 plant structures; EXPRESSED DURING: 13 growth stages; CONTAINS InterPro DOMAIN/s: Protein of unknown function DUF869, plant (InterPro:IPR008587); BEST Arabidopsis thaliana protein match is: Plant protein of unknown function (DUF869) (TAIR:AT2G23360.1); Has 30201 Blast hits to 17322 proteins in 780 species: A…
Sp2_comp156966_c0_seq1	496	.	A	G	1625.9	PASS	AC=2;AF=0.333;AN=6;BaseQRankSum=1.228;DP=151;Dels=0.00;FS=0.633;HaplotypeScore=4.6649;MLEAC=2;MLEAF=0.333;MQ=59.81;MQ0=0;MQRankSum=-1.012;QD=10.77;ReadPosRankSum=1.216	GT:AD:DP:GQ:MLPSAC:MLPSAF:PL	0/0/0/0/1/1:99,52:151:34:2:0.333:1652,58,0,34,144,2147483647,2147483647											GATK	1425	gi|225428861|ref|XP_002282435.1|	PREDICTED: filament-like plant protein 7-like [Vitis vinifera]	AT3G19370.3	Plant protein of unknown function (DUF869)		Plant protein of unknown function (DUF869); LOCATED IN: plasma membrane; EXPRESSED IN: 22 plant structures; EXPRESSED DURING: 13 growth stages; CONTAINS InterPro DOMAIN/s: Protein of unknown function DUF869, plant (InterPro:IPR008587); BEST Arabidopsis thaliana protein match is: Plant protein of unknown function (DUF869) (TAIR:AT2G23360.1); Has 30201 Blast hits to 17322 proteins in 780 species: A…
Sp2_comp156967_c0_seq1	102	.	G	A	321.9		AC=1;AF=0.167;AN=6;BaseQRankSum=1.316;DP=250;Dels=0.00;FS=0.000;HaplotypeScore=24.9572;MLEAC=1;MLEAF=0.167;MQ=59.83;MQ0=0;MQRankSum=0.162;QD=1.29;ReadPosRankSum=5.573	GT:AD:DP:GQ:MLPSAC:MLPSAF:PL	0/0/0/0/0/1:223,27:250:99:1:0.167:348,0,157,2147483647,2147483647,2147483647,2147483647											GATK	703	gi|460375333|ref|XP_004233461.1|	PREDICTED: ADP-ribosylation factor-like protein 8A-like isoform 1 [Solanum lycopersicum]	AT5G67560.1	ADP-ribosylation factor-like A1D	A member of ARF-like GTPase family. A thaliana has 21 members, in two subfamilies, ARF and ARF-like (ARL) GTPases.	ADP-ribosylation factor-like A1D (ARLA1D); FUNCTIONS IN: GTP binding; LOCATED IN: plasma membrane, vacuole; EXPRESSED IN: 24 plant structures; EXPRESSED DURING: 15 growth stages; CONTAINS InterPro DOMAIN/s: Small GTP-binding protein (InterPro:IPR005225), ARF/SAR superfamily (InterPro:IPR006689); BEST Arabidopsis thaliana protein match is: ADP-ribosylation factor-like A1C (TAIR:AT3G49870.1); Has 3…
Sp2_comp156968_c0_seq1	97	.	C	G	1761.9	PASS	AC=6;AF=1.00;AN=6;DP=90;Dels=0.00;FS=0.000;HaplotypeScore=0.8667;MLEAC=6;MLEAF=1.00;MQ=59.59;MQ0=0;QD=19.58	GT:AD:DP:GQ:MLPSAC:MLPSAF:PL	1/1/1/1/1/1:0,90:90:47:6:1.00:1788,457,281,177,104,47,0											GATK	846	gi|460404836|ref|XP_004247886.1|	PREDICTED: TMV resistance protein N-like [Solanum lycopersicum]	AT1G27170.1	transmembrane receptors;ATP binding		transmembrane receptors;ATP binding; FUNCTIONS IN: transmembrane receptor activity, ATP binding; INVOLVED IN: signal transduction, apoptosis, defense response, innate immune response; LOCATED IN: chloroplast; CONTAINS InterPro DOMAIN/s: Leucine-rich repeat, typical subtype (InterPro:IPR003591), NB-ARC (InterPro:IPR002182), Leucine-rich repeat (InterPro:IPR001611), Disease resistance protein (Inte…
Sp2_comp156969_c0_seq27	100	.	C	A	239.9		AC=1;AF=0.167;AN=6;BaseQRankSum=-0.249;DP=250;Dels=0.00;FS=10.301;HaplotypeScore=20.5300;MLEAC=1;MLEAF=0.167;MQ=59.60;MQ0=0;MQRankSum=1.392;QD=0.96;ReadPosRankSum=0.295	GT:AD:DP:GQ:MLPSAC:MLPSAF:PL	0/0/0/0/0/1:194,56:250:99:1:0.167:266,0,120,2147483647,2147483647,2147483647,2147483647											GATK	873	gi|460400896|ref|XP_004245967.1|	PREDICTED: uncharacterized protein LOC101264849 [Solanum lycopersicum]	AT5G46850.3			FUNCTIONS IN: molecular_function unknown; INVOLVED IN: GPI anchor biosynthetic process; LOCATED IN: endomembrane system, endoplasmic reticulum membrane; EXPRESSED IN: 22 plant structures; EXPRESSED DURING: 13 growth stages; CONTAINS InterPro DOMAIN/s: PIG-X/PBN1 (InterPro:IPR013233).
Sp2_comp156969_c0_seq27	23	.	A	G	88.9		AC=1;AF=0.167;AN=6;BaseQRankSum=0.119;DP=250;Dels=0.00;FS=4.540;HaplotypeScore=27.3823;MLEAC=1;MLEAF=0.167;MQ=57.46;MQ0=0;MQRankSum=2.658;QD=0.36;ReadPosRankSum=2.420	GT:AD:DP:GQ:MLPSAC:MLPSAF:PL	0/0/0/0/0/1:226,23:250:39:1:0.167:115,0,39,100,2147483647,2147483647,2147483647											GATK	873	gi|460400896|ref|XP_004245967.1|	PREDICTED: uncharacterized protein LOC101264849 [Solanum lycopersicum]	AT5G46850.3			FUNCTIONS IN: molecular_function unknown; INVOLVED IN: GPI anchor biosynthetic process; LOCATED IN: endomembrane system, endoplasmic reticulum membrane; EXPRESSED IN: 22 plant structures; EXPRESSED DURING: 13 growth stages; CONTAINS InterPro DOMAIN/s: PIG-X/PBN1 (InterPro:IPR013233).
Sp2_comp156969_c0_seq27	349	.	G	A	590.9		AC=1;AF=0.167;AN=6;BaseQRankSum=-0.969;DP=250;Dels=0.00;FS=2.607;HaplotypeScore=32.4814;MLEAC=1;MLEAF=0.167;MQ=59.67;MQ0=1;MQRankSum=-0.952;QD=2.36;ReadPosRankSum=0.175	GT:AD:DP:GQ:MLPSAC:MLPSAF:PL	0/0/0/0/0/1:221,28:250:99:1:0.167:617,0,135,2147483647,2147483647,2147483647,2147483647											GATK	873	gi|460400896|ref|XP_004245967.1|	PREDICTED: uncharacterized protein LOC101264849 [Solanum lycopersicum]	AT5G46850.3			FUNCTIONS IN: molecular_function unknown; INVOLVED IN: GPI anchor biosynthetic process; LOCATED IN: endomembrane system, endoplasmic reticulum membrane; EXPRESSED IN: 22 plant structures; EXPRESSED DURING: 13 growth stages; CONTAINS InterPro DOMAIN/s: PIG-X/PBN1 (InterPro:IPR013233).
Sp2_comp156969_c0_seq27	383	.	T	A	677.9		AC=1;AF=0.167;AN=6;BaseQRankSum=-0.642;DP=250;Dels=0.00;FS=2.670;HaplotypeScore=34.6263;MLEAC=1;MLEAF=0.167;MQ=59.83;MQ0=0;MQRankSum=0.829;QD=2.71;ReadPosRankSum=-0.347	GT:AD:DP:GQ:MLPSAC:MLPSAF:PL	0/0/0/0/0/1:222,28:250:99:1:0.167:704,0,125,2147483647,2147483647,2147483647,2147483647											GATK	873	gi|460400896|ref|XP_004245967.1|	PREDICTED: uncharacterized protein LOC101264849 [Solanum lycopersicum]	AT5G46850.3			FUNCTIONS IN: molecular_function unknown; INVOLVED IN: GPI anchor biosynthetic process; LOCATED IN: endomembrane system, endoplasmic reticulum membrane; EXPRESSED IN: 22 plant structures; EXPRESSED DURING: 13 growth stages; CONTAINS InterPro DOMAIN/s: PIG-X/PBN1 (InterPro:IPR013233).
Sp2_comp156969_c0_seq27	46	.	A	T	395.9		AC=1;AF=0.167;AN=6;BaseQRankSum=1.814;DP=250;Dels=0.00;FS=0.760;HaplotypeScore=35.2678;MLEAC=1;MLEAF=0.167;MQ=59.81;MQ0=0;MQRankSum=0.706;QD=1.58;ReadPosRankSum=0.355	GT:AD:DP:GQ:MLPSAC:MLPSAF:PL	0/0/0/0/0/1:221,29:250:46:1:0.167:422,0,46,135,2147483647,2147483647,2147483647											GATK	873	gi|460400896|ref|XP_004245967.1|	PREDICTED: uncharacterized protein LOC101264849 [Solanum lycopersicum]	AT5G46850.3			FUNCTIONS IN: molecular_function unknown; INVOLVED IN: GPI anchor biosynthetic process; LOCATED IN: endomembrane system, endoplasmic reticulum membrane; EXPRESSED IN: 22 plant structures; EXPRESSED DURING: 13 growth stages; CONTAINS InterPro DOMAIN/s: PIG-X/PBN1 (InterPro:IPR013233).
Sp2_comp156969_c0_seq27	50	.	T	G	782.44		AC=1;AF=0.167;AN=6;BaseQRankSum=-3.050;DP=250;Dels=0.00;FS=4.956;HaplotypeScore=28.1026;MLEAC=1;MLEAF=0.167;MQ=59.81;MQ0=0;MQRankSum=-1.098;QD=3.13;ReadPosRankSum=-4.401	GT:AD:DP:GQ:MLPSAC:MLPSAF:PL	0/0/0/0/0/1:205,45:250:1:1:0.167:806,0,1,62,2147483647,2147483647,2147483647											GATK	873	gi|460400896|ref|XP_004245967.1|	PREDICTED: uncharacterized protein LOC101264849 [Solanum lycopersicum]	AT5G46850.3			FUNCTIONS IN: molecular_function unknown; INVOLVED IN: GPI anchor biosynthetic process; LOCATED IN: endomembrane system, endoplasmic reticulum membrane; EXPRESSED IN: 22 plant structures; EXPRESSED DURING: 13 growth stages; CONTAINS InterPro DOMAIN/s: PIG-X/PBN1 (InterPro:IPR013233).
Sp2_comp156969_c0_seq27	555	.	A	T	890.9		AC=1;AF=0.167;AN=6;BaseQRankSum=2.003;DP=250;Dels=0.00;FS=2.503;HaplotypeScore=40.8556;MLEAC=1;MLEAF=0.167;MQ=58.77;MQ0=0;MQRankSum=0.411;QD=3.56;ReadPosRankSum=1.900	GT:AD:DP:GQ:MLPSAC:MLPSAF:PL	0/0/0/0/0/1:212,38:250:90:1:0.167:917,0,90,2147483647,2147483647,2147483647,2147483647											GATK	873	gi|460400896|ref|XP_004245967.1|	PREDICTED: uncharacterized protein LOC101264849 [Solanum lycopersicum]	AT5G46850.3			FUNCTIONS IN: molecular_function unknown; INVOLVED IN: GPI anchor biosynthetic process; LOCATED IN: endomembrane system, endoplasmic reticulum membrane; EXPRESSED IN: 22 plant structures; EXPRESSED DURING: 13 growth stages; CONTAINS InterPro DOMAIN/s: PIG-X/PBN1 (InterPro:IPR013233).
Sp2_comp156969_c0_seq27	728	.	T	C	1496.91	PASS	AC=1;AF=0.167;AN=6;BaseQRankSum=4.742;DP=249;Dels=0.00;FS=1.940;HaplotypeScore=10.4342;MLEAC=1;MLEAF=0.167;MQ=59.89;MQ0=0;MQRankSum=-0.877;QD=6.01;ReadPosRankSum=3.071	GT:AD:DP:GQ:MLPSAC:MLPSAF:PL	0/0/0/0/0/1:196,53:249:30:1:0.167:1523,0,30,174,2147483647,2147483647,2147483647											GATK	873	gi|460400896|ref|XP_004245967.1|	PREDICTED: uncharacterized protein LOC101264849 [Solanum lycopersicum]	AT5G46850.3			FUNCTIONS IN: molecular_function unknown; INVOLVED IN: GPI anchor biosynthetic process; LOCATED IN: endomembrane system, endoplasmic reticulum membrane; EXPRESSED IN: 22 plant structures; EXPRESSED DURING: 13 growth stages; CONTAINS InterPro DOMAIN/s: PIG-X/PBN1 (InterPro:IPR013233).
Sp2_comp156969_c0_seq27	844	.	G	A	291.9		AC=1;AF=0.167;AN=6;BaseQRankSum=-0.416;DP=247;Dels=0.00;FS=0.000;HaplotypeScore=17.7849;MLEAC=1;MLEAF=0.167;MQ=59.48;MQ0=0;MQRankSum=0.211;QD=1.18;ReadPosRankSum=-0.126	GT:AD:DP:GQ:MLPSAC:MLPSAF:PL	0/0/0/0/0/1:233,14:247:99:1:0.167:318,0,178,2147483647,2147483647,2147483647,2147483647											GATK	873	gi|460400896|ref|XP_004245967.1|	PREDICTED: uncharacterized protein LOC101264849 [Solanum lycopersicum]	AT5G46850.3			FUNCTIONS IN: molecular_function unknown; INVOLVED IN: GPI anchor biosynthetic process; LOCATED IN: endomembrane system, endoplasmic reticulum membrane; EXPRESSED IN: 22 plant structures; EXPRESSED DURING: 13 growth stages; CONTAINS InterPro DOMAIN/s: PIG-X/PBN1 (InterPro:IPR013233).
Sp2_comp156969_c0_seq27	99	.	T	A	216.9		AC=1;AF=0.167;AN=6;BaseQRankSum=0.826;DP=250;Dels=0.00;FS=8.882;HaplotypeScore=21.2644;MLEAC=1;MLEAF=0.167;MQ=59.60;MQ0=0;MQRankSum=1.117;QD=0.87;ReadPosRankSum=0.142	GT:AD:DP:GQ:MLPSAC:MLPSAF:PL	0/0/0/0/0/1:193,57:250:99:1:0.167:243,0,125,2147483647,2147483647,2147483647,2147483647											GATK	873	gi|460400896|ref|XP_004245967.1|	PREDICTED: uncharacterized protein LOC101264849 [Solanum lycopersicum]	AT5G46850.3			FUNCTIONS IN: molecular_function unknown; INVOLVED IN: GPI anchor biosynthetic process; LOCATED IN: endomembrane system, endoplasmic reticulum membrane; EXPRESSED IN: 22 plant structures; EXPRESSED DURING: 13 growth stages; CONTAINS InterPro DOMAIN/s: PIG-X/PBN1 (InterPro:IPR013233).
Sp2_comp156970_c0_seq1	1095	.	A	G	3262.32	PASS	AC=3;AF=0.500;AN=6;BaseQRankSum=-0.465;DP=250;Dels=0.00;FS=7.079;HaplotypeScore=1.9998;MLEAC=3;MLEAF=0.500;MQ=59.77;MQ0=0;MQRankSum=0.385;QD=13.05;ReadPosRankSum=-1.718	GT:AD:DP:GQ:MLPSAC:MLPSAF:PL	0/0/0/1/1/1:132,117:250:10:3:0.500:3288,176,10,0,106,2147483647,2147483647											GATK	2900	gi|350538711|ref|NP_001233844.1|	NIM1-like protein 2 [Solanum lycopersicum]	AT5G45110.1	NPR1-like protein 3	Encodes a paralog of NPR1. Involved in negative regulation of defense responses against bacterial and oomycete pathogens. npr3 mutants has elevated level of PR1 expression. Interacts with TGA2, TGA3, TGA5 and TGA6 in yeast two hybrid assays.	NPR1-like protein 3 (NPR3); INVOLVED IN: defense response to fungus, incompatible interaction, defense response to bacterium, incompatible interaction; LOCATED IN: chloroplast; EXPRESSED IN: 23 plant structures; EXPRESSED DURING: 13 growth stages; CONTAINS InterPro DOMAIN/s: BTB/POZ (InterPro:IPR013069), NPR1/NIM1 like, C-terminal (InterPro:IPR021094), BTB/POZ fold (InterPro:IPR011333), Ankyrin r…
Sp2_comp156970_c0_seq1	1149	.	G	A	2784.03	PASS	AC=3;AF=0.500;AN=6;BaseQRankSum=-0.374;DP=250;Dels=0.00;FS=0.465;HaplotypeScore=6.6653;MLEAC=3;MLEAF=0.500;MQ=59.78;MQ0=0;MQRankSum=0.677;QD=11.14;ReadPosRankSum=-0.522	GT:AD:DP:GQ:MLPSAC:MLPSAF:PL	0/0/0/1/1/1:127,123:250:2:3:0.500:2808,149,2,0,105,2147483647,2147483647											GATK	2900	gi|350538711|ref|NP_001233844.1|	NIM1-like protein 2 [Solanum lycopersicum]	AT5G45110.1	NPR1-like protein 3	Encodes a paralog of NPR1. Involved in negative regulation of defense responses against bacterial and oomycete pathogens. npr3 mutants has elevated level of PR1 expression. Interacts with TGA2, TGA3, TGA5 and TGA6 in yeast two hybrid assays.	NPR1-like protein 3 (NPR3); INVOLVED IN: defense response to fungus, incompatible interaction, defense response to bacterium, incompatible interaction; LOCATED IN: chloroplast; EXPRESSED IN: 23 plant structures; EXPRESSED DURING: 13 growth stages; CONTAINS InterPro DOMAIN/s: BTB/POZ (InterPro:IPR013069), NPR1/NIM1 like, C-terminal (InterPro:IPR021094), BTB/POZ fold (InterPro:IPR011333), Ankyrin r…
Sp2_comp156970_c0_seq1	1836	.	A	G	2531.9	PASS	AC=2;AF=0.333;AN=6;BaseQRankSum=1.449;DP=250;Dels=0.00;FS=13.606;HaplotypeScore=4.6263;MLEAC=2;MLEAF=0.333;MQ=59.57;MQ0=0;MQRankSum=0.782;QD=10.13;ReadPosRankSum=3.193	GT:AD:DP:GQ:MLPSAC:MLPSAF:PL	0/0/0/0/1/1:155,94:250:36:2:0.333:2558,105,0,36,187,2147483647,2147483647											GATK	2900	gi|350538711|ref|NP_001233844.1|	NIM1-like protein 2 [Solanum lycopersicum]	AT5G45110.1	NPR1-like protein 3	Encodes a paralog of NPR1. Involved in negative regulation of defense responses against bacterial and oomycete pathogens. npr3 mutants has elevated level of PR1 expression. Interacts with TGA2, TGA3, TGA5 and TGA6 in yeast two hybrid assays.	NPR1-like protein 3 (NPR3); INVOLVED IN: defense response to fungus, incompatible interaction, defense response to bacterium, incompatible interaction; LOCATED IN: chloroplast; EXPRESSED IN: 23 plant structures; EXPRESSED DURING: 13 growth stages; CONTAINS InterPro DOMAIN/s: BTB/POZ (InterPro:IPR013069), NPR1/NIM1 like, C-terminal (InterPro:IPR021094), BTB/POZ fold (InterPro:IPR011333), Ankyrin r…
Sp2_comp156970_c0_seq1	2819	.	A	G	353.46	PASS	AC=4;AF=0.667;AN=6;BaseQRankSum=1.294;DP=12;Dels=0.00;FS=0.000;HaplotypeScore=0.0000;MLEAC=4;MLEAF=0.667;MQ=60.00;MQ0=0;MQRankSum=-0.740;QD=29.45;ReadPosRankSum=0.740	GT:AD:DP:GQ:MLPSAC:MLPSAF:PL	0/0/1/1/1/1:3,9:12:0:4:0.667:376,42,18,6,0,0,97											GATK	2900	gi|350538711|ref|NP_001233844.1|	NIM1-like protein 2 [Solanum lycopersicum]	AT5G45110.1	NPR1-like protein 3	Encodes a paralog of NPR1. Involved in negative regulation of defense responses against bacterial and oomycete pathogens. npr3 mutants has elevated level of PR1 expression. Interacts with TGA2, TGA3, TGA5 and TGA6 in yeast two hybrid assays.	NPR1-like protein 3 (NPR3); INVOLVED IN: defense response to fungus, incompatible interaction, defense response to bacterium, incompatible interaction; LOCATED IN: chloroplast; EXPRESSED IN: 23 plant structures; EXPRESSED DURING: 13 growth stages; CONTAINS InterPro DOMAIN/s: BTB/POZ (InterPro:IPR013069), NPR1/NIM1 like, C-terminal (InterPro:IPR021094), BTB/POZ fold (InterPro:IPR011333), Ankyrin r…
Sp2_comp156971_c0_seq2	1086	.	G	A	169.07	PASS	AC=1;AF=0.167;AN=6;BaseQRankSum=0.996;DP=29;Dels=0.00;FS=1.840;HaplotypeScore=8.7269;MLEAC=1;MLEAF=0.167;MQ=60.00;MQ0=0;MQRankSum=-0.673;QD=5.83;ReadPosRankSum=1.265	GT:AD:DP:GQ:MLPSAC:MLPSAF:PL	0/0/0/0/0/1:23,6:29:2:1:0.167:193,0,2,18,47,105,2147483647											GATK	2848	gi|460401312|ref|XP_004246170.1|	PREDICTED: LRR receptor-like serine/threonine-protein kinase FLS2-like [Solanum lycopersicum]	AT1G45616.1	receptor like protein 6		receptor like protein 6 (RLP6); INVOLVED IN: signal transduction, defense response; LOCATED IN: membrane; EXPRESSED IN: leaf; CONTAINS InterPro DOMAIN/s: Leucine-rich repeat-containing N-terminal domain, type 2 (InterPro:IPR013210), Leucine-rich repeat (InterPro:IPR001611); BEST Arabidopsis thaliana protein match is: receptor like protein 7 (TAIR:AT1G47890.1); Has 122755 Blast hits to 32280 prote…
Sp2_comp156971_c0_seq2	1162	.	C	T	408.59	PASS	AC=3;AF=0.500;AN=6;BaseQRankSum=1.656;DP=35;Dels=0.00;FS=1.387;HaplotypeScore=0.0000;MLEAC=3;MLEAF=0.500;MQ=59.84;MQ0=0;MQRankSum=-0.802;QD=11.67;ReadPosRankSum=0.905	GT:AD:DP:GQ:MLPSAC:MLPSAF:PL	0/0/0/1/1/1:22,13:35:5:3:0.500:433,31,5,0,8,38,529											GATK	2848	gi|460401312|ref|XP_004246170.1|	PREDICTED: LRR receptor-like serine/threonine-protein kinase FLS2-like [Solanum lycopersicum]	AT1G45616.1	receptor like protein 6		receptor like protein 6 (RLP6); INVOLVED IN: signal transduction, defense response; LOCATED IN: membrane; EXPRESSED IN: leaf; CONTAINS InterPro DOMAIN/s: Leucine-rich repeat-containing N-terminal domain, type 2 (InterPro:IPR013210), Leucine-rich repeat (InterPro:IPR001611); BEST Arabidopsis thaliana protein match is: receptor like protein 7 (TAIR:AT1G47890.1); Has 122755 Blast hits to 32280 prote…
Sp2_comp156971_c0_seq2	1176	.	C	G	39.42	LowQual;	AC=1;AF=0.167;AN=6;BaseQRankSum=1.937;DP=35;Dels=0.00;FS=1.399;HaplotypeScore=8.8631;MLEAC=1;MLEAF=0.167;MQ=59.84;MQ0=0;MQRankSum=-0.160;QD=1.13;ReadPosRankSum=2.114	GT:AD:DP:GQ:MLPSAC:MLPSAF:PL	0/0/0/0/0/1:24,11:35:4:1:0.167:64,0,4,17,40,84,2147483647											GATK	2848	gi|460401312|ref|XP_004246170.1|	PREDICTED: LRR receptor-like serine/threonine-protein kinase FLS2-like [Solanum lycopersicum]	AT1G45616.1	receptor like protein 6		receptor like protein 6 (RLP6); INVOLVED IN: signal transduction, defense response; LOCATED IN: membrane; EXPRESSED IN: leaf; CONTAINS InterPro DOMAIN/s: Leucine-rich repeat-containing N-terminal domain, type 2 (InterPro:IPR013210), Leucine-rich repeat (InterPro:IPR001611); BEST Arabidopsis thaliana protein match is: receptor like protein 7 (TAIR:AT1G47890.1); Has 122755 Blast hits to 32280 prote…
Sp2_comp156971_c0_seq2	1195	.	G	A	408.59	PASS	AC=3;AF=0.500;AN=6;BaseQRankSum=-0.712;DP=35;Dels=0.00;FS=0.000;HaplotypeScore=5.9979;MLEAC=3;MLEAF=0.500;MQ=59.84;MQ0=0;MQRankSum=-0.679;QD=11.67;ReadPosRankSum=-1.606	GT:AD:DP:GQ:MLPSAC:MLPSAF:PL	0/0/0/1/1/1:19,16:35:5:3:0.500:433,31,5,0,8,38,528											GATK	2848	gi|460401312|ref|XP_004246170.1|	PREDICTED: LRR receptor-like serine/threonine-protein kinase FLS2-like [Solanum lycopersicum]	AT1G45616.1	receptor like protein 6		receptor like protein 6 (RLP6); INVOLVED IN: signal transduction, defense response; LOCATED IN: membrane; EXPRESSED IN: leaf; CONTAINS InterPro DOMAIN/s: Leucine-rich repeat-containing N-terminal domain, type 2 (InterPro:IPR013210), Leucine-rich repeat (InterPro:IPR001611); BEST Arabidopsis thaliana protein match is: receptor like protein 7 (TAIR:AT1G47890.1); Has 122755 Blast hits to 32280 prote…
Sp2_comp156971_c0_seq2	1548	.	C	A	59.83	PASS	AC=2;AF=0.333;AN=6;BaseQRankSum=0.675;DP=27;Dels=0.00;FS=8.671;HaplotypeScore=0.9967;MLEAC=2;MLEAF=0.333;MQ=55.11;MQ0=0;MQRankSum=0.249;QD=2.22;ReadPosRankSum=2.239	GT:AD:DP:GQ:MLPSAC:MLPSAF:PL	0/0/0/0/1/1:23,4:27:2:2:0.333:83,2,0,5,18,44,366											GATK	2848	gi|460401312|ref|XP_004246170.1|	PREDICTED: LRR receptor-like serine/threonine-protein kinase FLS2-like [Solanum lycopersicum]	AT1G45616.1	receptor like protein 6		receptor like protein 6 (RLP6); INVOLVED IN: signal transduction, defense response; LOCATED IN: membrane; EXPRESSED IN: leaf; CONTAINS InterPro DOMAIN/s: Leucine-rich repeat-containing N-terminal domain, type 2 (InterPro:IPR013210), Leucine-rich repeat (InterPro:IPR001611); BEST Arabidopsis thaliana protein match is: receptor like protein 7 (TAIR:AT1G47890.1); Has 122755 Blast hits to 32280 prote…
Sp2_comp156971_c0_seq2	1665	.	T	C	742.9	PASS	AC=3;AF=0.500;AN=6;BaseQRankSum=1.388;DP=56;Dels=0.00;FS=2.329;HaplotypeScore=0.0000;MLEAC=3;MLEAF=0.500;MQ=59.23;MQ0=0;MQRankSum=0.189;QD=13.27;ReadPosRankSum=-0.238	GT:AD:DP:GQ:MLPSAC:MLPSAF:PL	0/0/0/1/1/1:30,26:56:6:3:0.500:768,48,6,0,21,83,2147483647											GATK	2848	gi|460401312|ref|XP_004246170.1|	PREDICTED: LRR receptor-like serine/threonine-protein kinase FLS2-like [Solanum lycopersicum]	AT1G45616.1	receptor like protein 6		receptor like protein 6 (RLP6); INVOLVED IN: signal transduction, defense response; LOCATED IN: membrane; EXPRESSED IN: leaf; CONTAINS InterPro DOMAIN/s: Leucine-rich repeat-containing N-terminal domain, type 2 (InterPro:IPR013210), Leucine-rich repeat (InterPro:IPR001611); BEST Arabidopsis thaliana protein match is: receptor like protein 7 (TAIR:AT1G47890.1); Has 122755 Blast hits to 32280 prote…
Sp2_comp156971_c0_seq2	1702	.	C	A	376.43	PASS	AC=2;AF=0.333;AN=6;BaseQRankSum=0.446;DP=43;Dels=0.00;FS=2.819;HaplotypeScore=8.8933;MLEAC=2;MLEAF=0.333;MQ=58.39;MQ0=0;MQRankSum=-0.089;QD=8.75;ReadPosRankSum=-1.363	GT:AD:DP:GQ:MLPSAC:MLPSAF:PL	0/0/0/0/1/1:28,15:43:11:2:0.333:402,13,0,11,42,111,2147483647											GATK	2848	gi|460401312|ref|XP_004246170.1|	PREDICTED: LRR receptor-like serine/threonine-protein kinase FLS2-like [Solanum lycopersicum]	AT1G45616.1	receptor like protein 6		receptor like protein 6 (RLP6); INVOLVED IN: signal transduction, defense response; LOCATED IN: membrane; EXPRESSED IN: leaf; CONTAINS InterPro DOMAIN/s: Leucine-rich repeat-containing N-terminal domain, type 2 (InterPro:IPR013210), Leucine-rich repeat (InterPro:IPR001611); BEST Arabidopsis thaliana protein match is: receptor like protein 7 (TAIR:AT1G47890.1); Has 122755 Blast hits to 32280 prote…
Sp2_comp156971_c0_seq2	1711	.	G	T	50.93		AC=1;AF=0.167;AN=6;BaseQRankSum=-0.176;DP=36;Dels=0.00;FS=5.870;HaplotypeScore=12.8505;MLEAC=1;MLEAF=0.167;MQ=58.07;MQ0=0;MQRankSum=-1.133;QD=1.41;ReadPosRankSum=0.982	GT:AD:DP:GQ:MLPSAC:MLPSAF:PL	0/0/0/0/0/1:32,4:36:22:1:0.167:77,0,22,57,109,2147483647,2147483647											GATK	2848	gi|460401312|ref|XP_004246170.1|	PREDICTED: LRR receptor-like serine/threonine-protein kinase FLS2-like [Solanum lycopersicum]	AT1G45616.1	receptor like protein 6		receptor like protein 6 (RLP6); INVOLVED IN: signal transduction, defense response; LOCATED IN: membrane; EXPRESSED IN: leaf; CONTAINS InterPro DOMAIN/s: Leucine-rich repeat-containing N-terminal domain, type 2 (InterPro:IPR013210), Leucine-rich repeat (InterPro:IPR001611); BEST Arabidopsis thaliana protein match is: receptor like protein 7 (TAIR:AT1G47890.1); Has 122755 Blast hits to 32280 prote…
Sp2_comp156971_c0_seq2	1720	.	C	T	40.92	LowQual;	AC=1;AF=0.167;AN=6;BaseQRankSum=-1.412;DP=39;Dels=0.00;FS=6.303;HaplotypeScore=0.0000;MLEAC=1;MLEAF=0.167;MQ=57.73;MQ0=0;MQRankSum=-1.042;QD=1.05;ReadPosRankSum=0.255	GT:AD:DP:GQ:MLPSAC:MLPSAF:PL	0/0/0/0/0/1:35,4:39:24:1:0.167:67,0,24,61,2147483647,2147483647,2147483647											GATK	2848	gi|460401312|ref|XP_004246170.1|	PREDICTED: LRR receptor-like serine/threonine-protein kinase FLS2-like [Solanum lycopersicum]	AT1G45616.1	receptor like protein 6		receptor like protein 6 (RLP6); INVOLVED IN: signal transduction, defense response; LOCATED IN: membrane; EXPRESSED IN: leaf; CONTAINS InterPro DOMAIN/s: Leucine-rich repeat-containing N-terminal domain, type 2 (InterPro:IPR013210), Leucine-rich repeat (InterPro:IPR001611); BEST Arabidopsis thaliana protein match is: receptor like protein 7 (TAIR:AT1G47890.1); Has 122755 Blast hits to 32280 prote…
Sp2_comp156971_c0_seq2	1727	.	G	C	49.92	LowQual;	AC=1;AF=0.167;AN=6;BaseQRankSum=-0.393;DP=39;Dels=0.00;FS=6.229;HaplotypeScore=7.9143;MLEAC=1;MLEAF=0.167;MQ=57.73;MQ0=0;MQRankSum=-0.856;QD=1.28;ReadPosRankSum=-1.042	GT:AD:DP:GQ:MLPSAC:MLPSAF:PL	0/0/0/0/0/1:35,4:39:25:1:0.167:76,0,25,63,2147483647,2147483647,2147483647											GATK	2848	gi|460401312|ref|XP_004246170.1|	PREDICTED: LRR receptor-like serine/threonine-protein kinase FLS2-like [Solanum lycopersicum]	AT1G45616.1	receptor like protein 6		receptor like protein 6 (RLP6); INVOLVED IN: signal transduction, defense response; LOCATED IN: membrane; EXPRESSED IN: leaf; CONTAINS InterPro DOMAIN/s: Leucine-rich repeat-containing N-terminal domain, type 2 (InterPro:IPR013210), Leucine-rich repeat (InterPro:IPR001611); BEST Arabidopsis thaliana protein match is: receptor like protein 7 (TAIR:AT1G47890.1); Has 122755 Blast hits to 32280 prote…
Sp2_comp156971_c0_seq2	1857	.	G	C	39.24	LowQual;	AC=1;AF=0.167;AN=6;BaseQRankSum=-1.964;DP=25;Dels=0.00;FS=4.925;HaplotypeScore=0.8667;MLEAC=1;MLEAF=0.167;MQ=60.00;MQ0=0;MQRankSum=-0.778;QD=1.57;ReadPosRankSum=-2.113	GT:AD:DP:GQ:MLPSAC:MLPSAF:PL	0/0/0/0/0/1:21,4:25:11:1:0.167:65,0,11,32,66,2147483647,2147483647											GATK	2848	gi|460401312|ref|XP_004246170.1|	PREDICTED: LRR receptor-like serine/threonine-protein kinase FLS2-like [Solanum lycopersicum]	AT1G45616.1	receptor like protein 6		receptor like protein 6 (RLP6); INVOLVED IN: signal transduction, defense response; LOCATED IN: membrane; EXPRESSED IN: leaf; CONTAINS InterPro DOMAIN/s: Leucine-rich repeat-containing N-terminal domain, type 2 (InterPro:IPR013210), Leucine-rich repeat (InterPro:IPR001611); BEST Arabidopsis thaliana protein match is: receptor like protein 7 (TAIR:AT1G47890.1); Has 122755 Blast hits to 32280 prote…
Sp2_comp156971_c0_seq2	1958	.	C	A	35.9	LowQual;	AC=1;AF=0.167;AN=6;BaseQRankSum=1.055;DP=63;Dels=0.00;FS=1.842;HaplotypeScore=0.9993;MLEAC=1;MLEAF=0.167;MQ=58.65;MQ0=0;MQRankSum=-3.700;QD=0.57;ReadPosRankSum=1.767	GT:AD:DP:GQ:MLPSAC:MLPSAF:PL	0/0/0/0/0/1:58,5:63:43:1:0.167:62,0,43,105,2147483647,2147483647,2147483647											GATK	2848	gi|460401312|ref|XP_004246170.1|	PREDICTED: LRR receptor-like serine/threonine-protein kinase FLS2-like [Solanum lycopersicum]	AT1G45616.1	receptor like protein 6		receptor like protein 6 (RLP6); INVOLVED IN: signal transduction, defense response; LOCATED IN: membrane; EXPRESSED IN: leaf; CONTAINS InterPro DOMAIN/s: Leucine-rich repeat-containing N-terminal domain, type 2 (InterPro:IPR013210), Leucine-rich repeat (InterPro:IPR001611); BEST Arabidopsis thaliana protein match is: receptor like protein 7 (TAIR:AT1G47890.1); Has 122755 Blast hits to 32280 prote…
Sp2_comp156971_c0_seq2	1960	.	C	A	35.9	LowQual;	AC=1;AF=0.167;AN=6;BaseQRankSum=1.267;DP=62;Dels=0.00;FS=1.820;HaplotypeScore=0.9993;MLEAC=1;MLEAF=0.167;MQ=58.63;MQ0=0;MQRankSum=-3.697;QD=0.58;ReadPosRankSum=1.836	GT:AD:DP:GQ:MLPSAC:MLPSAF:PL	0/0/0/0/0/1:57,5:62:42:1:0.167:62,0,42,103,2147483647,2147483647,2147483647											GATK	2848	gi|460401312|ref|XP_004246170.1|	PREDICTED: LRR receptor-like serine/threonine-protein kinase FLS2-like [Solanum lycopersicum]	AT1G45616.1	receptor like protein 6		receptor like protein 6 (RLP6); INVOLVED IN: signal transduction, defense response; LOCATED IN: membrane; EXPRESSED IN: leaf; CONTAINS InterPro DOMAIN/s: Leucine-rich repeat-containing N-terminal domain, type 2 (InterPro:IPR013210), Leucine-rich repeat (InterPro:IPR001611); BEST Arabidopsis thaliana protein match is: receptor like protein 7 (TAIR:AT1G47890.1); Has 122755 Blast hits to 32280 prote…
Sp2_comp156971_c0_seq2	2333	.	C	A	773.12		AC=2;AF=0.333;AN=6;BaseQRankSum=0.945;DP=72;Dels=0.00;FS=10.707;HaplotypeScore=17.9949;MLEAC=2;MLEAF=0.333;MQ=59.82;MQ0=0;MQRankSum=2.594;QD=10.74;ReadPosRankSum=0.054	GT:AD:DP:GQ:MLPSAC:MLPSAF:PL	0/0/0/0/1/1:46,25:72:13:2:0.333:799,31,0,13,63,2147483647,2147483647											GATK	2848	gi|460401312|ref|XP_004246170.1|	PREDICTED: LRR receptor-like serine/threonine-protein kinase FLS2-like [Solanum lycopersicum]	AT1G45616.1	receptor like protein 6		receptor like protein 6 (RLP6); INVOLVED IN: signal transduction, defense response; LOCATED IN: membrane; EXPRESSED IN: leaf; CONTAINS InterPro DOMAIN/s: Leucine-rich repeat-containing N-terminal domain, type 2 (InterPro:IPR013210), Leucine-rich repeat (InterPro:IPR001611); BEST Arabidopsis thaliana protein match is: receptor like protein 7 (TAIR:AT1G47890.1); Has 122755 Blast hits to 32280 prote…
Sp2_comp156971_c0_seq2	2350	.	G	A	891.44	PASS	AC=3;AF=0.500;AN=6;BaseQRankSum=-0.324;DP=67;Dels=0.00;FS=6.526;HaplotypeScore=2.9325;MLEAC=3;MLEAF=0.500;MQ=59.80;MQ0=0;MQRankSum=0.083;QD=13.31;ReadPosRankSum=-1.850	GT:AD:DP:GQ:MLPSAC:MLPSAF:PL	0/0/0/1/1/1:39,28:67:1:3:0.500:915,47,1,0,31,117,2147483647											GATK	2848	gi|460401312|ref|XP_004246170.1|	PREDICTED: LRR receptor-like serine/threonine-protein kinase FLS2-like [Solanum lycopersicum]	AT1G45616.1	receptor like protein 6		receptor like protein 6 (RLP6); INVOLVED IN: signal transduction, defense response; LOCATED IN: membrane; EXPRESSED IN: leaf; CONTAINS InterPro DOMAIN/s: Leucine-rich repeat-containing N-terminal domain, type 2 (InterPro:IPR013210), Leucine-rich repeat (InterPro:IPR001611); BEST Arabidopsis thaliana protein match is: receptor like protein 7 (TAIR:AT1G47890.1); Has 122755 Blast hits to 32280 prote…
Sp2_comp156971_c0_seq2	238	.	C	T	148.92	PASS	AC=1;AF=0.167;AN=6;BaseQRankSum=0.730;DP=52;Dels=0.00;FS=1.776;HaplotypeScore=1.7876;MLEAC=1;MLEAF=0.167;MQ=59.68;MQ0=0;MQRankSum=-0.816;QD=2.86;ReadPosRankSum=1.189	GT:AD:DP:GQ:MLPSAC:MLPSAF:PL	0/0/0/0/0/1:46,6:52:24:1:0.167:175,0,24,67,2147483647,2147483647,2147483647											GATK	2848	gi|460401312|ref|XP_004246170.1|	PREDICTED: LRR receptor-like serine/threonine-protein kinase FLS2-like [Solanum lycopersicum]	AT1G45616.1	receptor like protein 6		receptor like protein 6 (RLP6); INVOLVED IN: signal transduction, defense response; LOCATED IN: membrane; EXPRESSED IN: leaf; CONTAINS InterPro DOMAIN/s: Leucine-rich repeat-containing N-terminal domain, type 2 (InterPro:IPR013210), Leucine-rich repeat (InterPro:IPR001611); BEST Arabidopsis thaliana protein match is: receptor like protein 7 (TAIR:AT1G47890.1); Has 122755 Blast hits to 32280 prote…
Sp2_comp156971_c0_seq2	2455	.	T	A	671.1	PASS	AC=2;AF=0.333;AN=6;BaseQRankSum=2.035;DP=58;Dels=0.00;FS=3.753;HaplotypeScore=2.8663;MLEAC=2;MLEAF=0.333;MQ=59.27;MQ0=0;MQRankSum=-0.064;QD=11.57;ReadPosRankSum=-0.318	GT:AD:DP:GQ:MLPSAC:MLPSAF:PL	0/0/0/0/1/1:35,23:58:5:2:0.333:696,30,0,5,39,121,2147483647											GATK	2848	gi|460401312|ref|XP_004246170.1|	PREDICTED: LRR receptor-like serine/threonine-protein kinase FLS2-like [Solanum lycopersicum]	AT1G45616.1	receptor like protein 6		receptor like protein 6 (RLP6); INVOLVED IN: signal transduction, defense response; LOCATED IN: membrane; EXPRESSED IN: leaf; CONTAINS InterPro DOMAIN/s: Leucine-rich repeat-containing N-terminal domain, type 2 (InterPro:IPR013210), Leucine-rich repeat (InterPro:IPR001611); BEST Arabidopsis thaliana protein match is: receptor like protein 7 (TAIR:AT1G47890.1); Has 122755 Blast hits to 32280 prote…
Sp2_comp156971_c0_seq2	2469	.	G	A	134.91	PASS	AC=1;AF=0.167;AN=6;BaseQRankSum=0.358;DP=58;Dels=0.00;FS=1.631;HaplotypeScore=6.9983;MLEAC=1;MLEAF=0.167;MQ=59.71;MQ0=0;MQRankSum=2.172;QD=2.33;ReadPosRankSum=0.119	GT:AD:DP:GQ:MLPSAC:MLPSAF:PL	0/0/0/0/0/1:51,7:58:29:1:0.167:161,0,29,80,2147483647,2147483647,2147483647											GATK	2848	gi|460401312|ref|XP_004246170.1|	PREDICTED: LRR receptor-like serine/threonine-protein kinase FLS2-like [Solanum lycopersicum]	AT1G45616.1	receptor like protein 6		receptor like protein 6 (RLP6); INVOLVED IN: signal transduction, defense response; LOCATED IN: membrane; EXPRESSED IN: leaf; CONTAINS InterPro DOMAIN/s: Leucine-rich repeat-containing N-terminal domain, type 2 (InterPro:IPR013210), Leucine-rich repeat (InterPro:IPR001611); BEST Arabidopsis thaliana protein match is: receptor like protein 7 (TAIR:AT1G47890.1); Has 122755 Blast hits to 32280 prote…
Sp2_comp156971_c0_seq2	2581	.	T	C	316.36	PASS	AC=1;AF=0.167;AN=6;BaseQRankSum=3.085;DP=65;Dels=0.00;FS=1.004;HaplotypeScore=1.7885;MLEAC=1;MLEAF=0.167;MQ=59.43;MQ0=0;MQRankSum=-0.270;QD=4.87;ReadPosRankSum=1.906	GT:AD:DP:GQ:MLPSAC:MLPSAF:PL	0/0/0/0/0/1:43,22:65:4:1:0.167:341,0,4,32,85,2147483647,2147483647											GATK	2848	gi|460401312|ref|XP_004246170.1|	PREDICTED: LRR receptor-like serine/threonine-protein kinase FLS2-like [Solanum lycopersicum]	AT1G45616.1	receptor like protein 6		receptor like protein 6 (RLP6); INVOLVED IN: signal transduction, defense response; LOCATED IN: membrane; EXPRESSED IN: leaf; CONTAINS InterPro DOMAIN/s: Leucine-rich repeat-containing N-terminal domain, type 2 (InterPro:IPR013210), Leucine-rich repeat (InterPro:IPR001611); BEST Arabidopsis thaliana protein match is: receptor like protein 7 (TAIR:AT1G47890.1); Has 122755 Blast hits to 32280 prote…
Sp2_comp156971_c0_seq2	2591	.	A	G	151.88	PASS	AC=1;AF=0.167;AN=6;BaseQRankSum=2.861;DP=60;Dels=0.00;FS=0.000;HaplotypeScore=12.7679;MLEAC=1;MLEAF=0.167;MQ=59.89;MQ0=0;MQRankSum=-0.989;QD=2.53;ReadPosRankSum=2.493	GT:AD:DP:GQ:MLPSAC:MLPSAF:PL	0/0/0/0/0/1:38,22:60:6:1:0.167:177,0,6,35,87,2147483647,2147483647											GATK	2848	gi|460401312|ref|XP_004246170.1|	PREDICTED: LRR receptor-like serine/threonine-protein kinase FLS2-like [Solanum lycopersicum]	AT1G45616.1	receptor like protein 6		receptor like protein 6 (RLP6); INVOLVED IN: signal transduction, defense response; LOCATED IN: membrane; EXPRESSED IN: leaf; CONTAINS InterPro DOMAIN/s: Leucine-rich repeat-containing N-terminal domain, type 2 (InterPro:IPR013210), Leucine-rich repeat (InterPro:IPR001611); BEST Arabidopsis thaliana protein match is: receptor like protein 7 (TAIR:AT1G47890.1); Has 122755 Blast hits to 32280 prote…
Sp2_comp156971_c0_seq2	2629	.	A	G	589.18	PASS	AC=2;AF=0.333;AN=6;BaseQRankSum=3.454;DP=72;Dels=0.00;FS=3.596;HaplotypeScore=2.8656;MLEAC=2;MLEAF=0.333;MQ=59.97;MQ0=0;MQRankSum=-0.435;QD=8.18;ReadPosRankSum=-0.217	GT:AD:DP:GQ:MLPSAC:MLPSAF:PL	0/0/0/0/1/1:49,23:72:12:2:0.333:615,12,0,25,84,2147483647,2147483647											GATK	2848	gi|460401312|ref|XP_004246170.1|	PREDICTED: LRR receptor-like serine/threonine-protein kinase FLS2-like [Solanum lycopersicum]	AT1G45616.1	receptor like protein 6		receptor like protein 6 (RLP6); INVOLVED IN: signal transduction, defense response; LOCATED IN: membrane; EXPRESSED IN: leaf; CONTAINS InterPro DOMAIN/s: Leucine-rich repeat-containing N-terminal domain, type 2 (InterPro:IPR013210), Leucine-rich repeat (InterPro:IPR001611); BEST Arabidopsis thaliana protein match is: receptor like protein 7 (TAIR:AT1G47890.1); Has 122755 Blast hits to 32280 prote…
Sp2_comp156971_c0_seq2	2638	.	G	A	699.98	PASS	AC=2;AF=0.333;AN=6;BaseQRankSum=-0.976;DP=75;Dels=0.00;FS=6.798;HaplotypeScore=1.9989;MLEAC=2;MLEAF=0.333;MQ=59.83;MQ0=0;MQRankSum=1.207;QD=9.33;ReadPosRankSum=-1.807	GT:AD:DP:GQ:MLPSAC:MLPSAF:PL	0/0/0/0/1/1:51,24:75:20:2:0.333:726,21,0,20,75,2147483647,2147483647											GATK	2848	gi|460401312|ref|XP_004246170.1|	PREDICTED: LRR receptor-like serine/threonine-protein kinase FLS2-like [Solanum lycopersicum]	AT1G45616.1	receptor like protein 6		receptor like protein 6 (RLP6); INVOLVED IN: signal transduction, defense response; LOCATED IN: membrane; EXPRESSED IN: leaf; CONTAINS InterPro DOMAIN/s: Leucine-rich repeat-containing N-terminal domain, type 2 (InterPro:IPR013210), Leucine-rich repeat (InterPro:IPR001611); BEST Arabidopsis thaliana protein match is: receptor like protein 7 (TAIR:AT1G47890.1); Has 122755 Blast hits to 32280 prote…
Sp2_comp156971_c0_seq2	2648	.	T	A	808.98	PASS	AC=2;AF=0.333;AN=6;BaseQRankSum=1.623;DP=74;Dels=0.00;FS=3.376;HaplotypeScore=0.8667;MLEAC=2;MLEAF=0.333;MQ=59.83;MQ0=0;MQRankSum=-0.617;QD=10.93;ReadPosRankSum=-2.126	GT:AD:DP:GQ:MLPSAC:MLPSAF:PL	0/0/0/0/1/1:49,25:74:18:2:0.333:835,26,0,18,72,2147483647,2147483647											GATK	2848	gi|460401312|ref|XP_004246170.1|	PREDICTED: LRR receptor-like serine/threonine-protein kinase FLS2-like [Solanum lycopersicum]	AT1G45616.1	receptor like protein 6		receptor like protein 6 (RLP6); INVOLVED IN: signal transduction, defense response; LOCATED IN: membrane; EXPRESSED IN: leaf; CONTAINS InterPro DOMAIN/s: Leucine-rich repeat-containing N-terminal domain, type 2 (InterPro:IPR013210), Leucine-rich repeat (InterPro:IPR001611); BEST Arabidopsis thaliana protein match is: receptor like protein 7 (TAIR:AT1G47890.1); Has 122755 Blast hits to 32280 prote…
Sp2_comp156971_c0_seq2	359	.	G	C	272.99	PASS	AC=1;AF=0.167;AN=6;BaseQRankSum=3.310;DP=56;Dels=0.00;FS=3.305;HaplotypeScore=2.3346;MLEAC=1;MLEAF=0.167;MQ=60.00;MQ0=0;MQRankSum=0.330;QD=4.87;ReadPosRankSum=1.740	GT:AD:DP:GQ:MLPSAC:MLPSAF:PL	0/0/0/0/0/1:46,9:56:17:1:0.167:299,0,17,59,129,2147483647,2147483647											GATK	2848	gi|460401312|ref|XP_004246170.1|	PREDICTED: LRR receptor-like serine/threonine-protein kinase FLS2-like [Solanum lycopersicum]	AT1G45616.1	receptor like protein 6		receptor like protein 6 (RLP6); INVOLVED IN: signal transduction, defense response; LOCATED IN: membrane; EXPRESSED IN: leaf; CONTAINS InterPro DOMAIN/s: Leucine-rich repeat-containing N-terminal domain, type 2 (InterPro:IPR013210), Leucine-rich repeat (InterPro:IPR001611); BEST Arabidopsis thaliana protein match is: receptor like protein 7 (TAIR:AT1G47890.1); Has 122755 Blast hits to 32280 prote…
Sp2_comp156971_c0_seq2	654	.	C	T	58.9	PASS	AC=1;AF=0.167;AN=6;BaseQRankSum=1.398;DP=19;Dels=0.00;FS=0.000;HaplotypeScore=0.0000;MLEAC=1;MLEAF=0.167;MQ=60.00;MQ0=0;MQRankSum=-0.280;QD=3.10;ReadPosRankSum=1.062	GT:AD:DP:GQ:MLPSAC:MLPSAF:PL	0/0/0/0/0/1:16,3:19:6:1:0.167:84,0,6,21,46,91,2147483647											GATK	2848	gi|460401312|ref|XP_004246170.1|	PREDICTED: LRR receptor-like serine/threonine-protein kinase FLS2-like [Solanum lycopersicum]	AT1G45616.1	receptor like protein 6		receptor like protein 6 (RLP6); INVOLVED IN: signal transduction, defense response; LOCATED IN: membrane; EXPRESSED IN: leaf; CONTAINS InterPro DOMAIN/s: Leucine-rich repeat-containing N-terminal domain, type 2 (InterPro:IPR013210), Leucine-rich repeat (InterPro:IPR001611); BEST Arabidopsis thaliana protein match is: receptor like protein 7 (TAIR:AT1G47890.1); Has 122755 Blast hits to 32280 prote…
Sp2_comp156971_c0_seq2	699	.	C	A	215.32	PASS	AC=4;AF=0.667;AN=6;BaseQRankSum=-0.087;DP=20;Dels=0.00;FS=0.000;HaplotypeScore=0.0000;MLEAC=4;MLEAF=0.667;MQ=60.00;MQ0=0;MQRankSum=0.436;QD=10.77;ReadPosRankSum=0.262	GT:AD:DP:GQ:MLPSAC:MLPSAF:PL	0/0/1/1/1/1:5,15:20:4:4:0.667:239,40,15,4,0,5,174											GATK	2848	gi|460401312|ref|XP_004246170.1|	PREDICTED: LRR receptor-like serine/threonine-protein kinase FLS2-like [Solanum lycopersicum]	AT1G45616.1	receptor like protein 6		receptor like protein 6 (RLP6); INVOLVED IN: signal transduction, defense response; LOCATED IN: membrane; EXPRESSED IN: leaf; CONTAINS InterPro DOMAIN/s: Leucine-rich repeat-containing N-terminal domain, type 2 (InterPro:IPR013210), Leucine-rich repeat (InterPro:IPR001611); BEST Arabidopsis thaliana protein match is: receptor like protein 7 (TAIR:AT1G47890.1); Has 122755 Blast hits to 32280 prote…
Sp2_comp156971_c0_seq2	710	.	G	A	127.68	PASS	AC=2;AF=0.333;AN=6;BaseQRankSum=0.087;DP=20;Dels=0.00;FS=0.000;HaplotypeScore=0.0000;MLEAC=2;MLEAF=0.333;MQ=60.00;MQ0=0;MQRankSum=2.793;QD=6.38;ReadPosRankSum=-0.524	GT:AD:DP:GQ:MLPSAC:MLPSAF:PL	0/0/0/0/1/1:15,5:20:1:2:0.333:151,1,0,10,30,70,2147483647											GATK	2848	gi|460401312|ref|XP_004246170.1|	PREDICTED: LRR receptor-like serine/threonine-protein kinase FLS2-like [Solanum lycopersicum]	AT1G45616.1	receptor like protein 6		receptor like protein 6 (RLP6); INVOLVED IN: signal transduction, defense response; LOCATED IN: membrane; EXPRESSED IN: leaf; CONTAINS InterPro DOMAIN/s: Leucine-rich repeat-containing N-terminal domain, type 2 (InterPro:IPR013210), Leucine-rich repeat (InterPro:IPR001611); BEST Arabidopsis thaliana protein match is: receptor like protein 7 (TAIR:AT1G47890.1); Has 122755 Blast hits to 32280 prote…
Sp2_comp156971_c0_seq2	828	.	C	T	195.5	PASS	AC=2;AF=0.333;AN=6;BaseQRankSum=-2.149;DP=25;Dels=0.00;FS=6.884;HaplotypeScore=0.9996;MLEAC=2;MLEAF=0.333;MQ=60.00;MQ0=0;MQRankSum=-0.696;QD=7.82;ReadPosRankSum=-0.333	GT:AD:DP:GQ:MLPSAC:MLPSAF:PL	0/0/0/0/1/1:18,7:25:5:2:0.333:220,5,0,9,30,74,2147483647											GATK	2848	gi|460401312|ref|XP_004246170.1|	PREDICTED: LRR receptor-like serine/threonine-protein kinase FLS2-like [Solanum lycopersicum]	AT1G45616.1	receptor like protein 6		receptor like protein 6 (RLP6); INVOLVED IN: signal transduction, defense response; LOCATED IN: membrane; EXPRESSED IN: leaf; CONTAINS InterPro DOMAIN/s: Leucine-rich repeat-containing N-terminal domain, type 2 (InterPro:IPR013210), Leucine-rich repeat (InterPro:IPR001611); BEST Arabidopsis thaliana protein match is: receptor like protein 7 (TAIR:AT1G47890.1); Has 122755 Blast hits to 32280 prote…
Sp2_comp156971_c0_seq2	968	.	A	G	615.99	PASS	AC=3;AF=0.500;AN=6;BaseQRankSum=-1.000;DP=45;Dels=0.00;FS=0.000;HaplotypeScore=8.9974;MLEAC=3;MLEAF=0.500;MQ=57.59;MQ0=0;MQRankSum=0.448;QD=13.69;ReadPosRankSum=-0.678	GT:AD:DP:GQ:MLPSAC:MLPSAF:PL	0/0/0/1/1/1:19,26:45:0:3:0.500:639,57,15,0,0,22,467											GATK	2848	gi|460401312|ref|XP_004246170.1|	PREDICTED: LRR receptor-like serine/threonine-protein kinase FLS2-like [Solanum lycopersicum]	AT1G45616.1	receptor like protein 6		receptor like protein 6 (RLP6); INVOLVED IN: signal transduction, defense response; LOCATED IN: membrane; EXPRESSED IN: leaf; CONTAINS InterPro DOMAIN/s: Leucine-rich repeat-containing N-terminal domain, type 2 (InterPro:IPR013210), Leucine-rich repeat (InterPro:IPR001611); BEST Arabidopsis thaliana protein match is: receptor like protein 7 (TAIR:AT1G47890.1); Has 122755 Blast hits to 32280 prote…
Sp2_comp156973_c0_seq11	269	.	C	A	1325.9	PASS	AC=2;AF=0.333;AN=6;BaseQRankSum=0.895;DP=137;Dels=0.00;FS=1.498;HaplotypeScore=0.9998;MLEAC=2;MLEAF=0.333;MQ=60.00;MQ0=0;MQRankSum=0.570;QD=9.68;ReadPosRankSum=0.937	GT:AD:DP:GQ:MLPSAC:MLPSAF:PL	0/0/0/0/1/1:93,44:137:38:2:0.333:1352,41,0,38,144,2147483647,2147483647											GATK	593	gi|379772353|gb|AFD18763.1|	putative resistance protein, partial [Solanum bulbocastanum]	AT4G16920.1	Disease resistance protein (TIR-NBS-LRR class) family		Disease resistance protein (TIR-NBS-LRR class) family; FUNCTIONS IN: transmembrane receptor activity, nucleoside-triphosphatase activity, nucleotide binding, ATP binding; INVOLVED IN: signal transduction, apoptosis, defense response, innate immune response; LOCATED IN: intrinsic to membrane; EXPRESSED IN: 18 plant structures; EXPRESSED DURING: 10 growth stages; CONTAINS InterPro DOMAIN/s: ATPase,…
Sp2_comp156973_c0_seq11	370	.	A	G	127.97	PASS	AC=1;AF=0.167;AN=6;BaseQRankSum=-2.260;DP=58;Dels=0.00;FS=16.294;HaplotypeScore=0.0000;MLEAC=1;MLEAF=0.167;MQ=57.51;MQ0=0;MQRankSum=0.830;QD=2.21;ReadPosRankSum=-3.383	GT:AD:DP:GQ:MLPSAC:MLPSAF:PL	0/0/0/0/0/1:52,6:58:18:1:0.167:154,0,18,53,111,2147483647,2147483647											GATK	593	gi|379772353|gb|AFD18763.1|	putative resistance protein, partial [Solanum bulbocastanum]	AT4G16920.1	Disease resistance protein (TIR-NBS-LRR class) family		Disease resistance protein (TIR-NBS-LRR class) family; FUNCTIONS IN: transmembrane receptor activity, nucleoside-triphosphatase activity, nucleotide binding, ATP binding; INVOLVED IN: signal transduction, apoptosis, defense response, innate immune response; LOCATED IN: intrinsic to membrane; EXPRESSED IN: 18 plant structures; EXPRESSED DURING: 10 growth stages; CONTAINS InterPro DOMAIN/s: ATPase,…
Sp2_comp156975_c0_seq1	1132	.	G	A	215.4	PASS	AC=6;AF=1.00;AN=6;DP=8;Dels=0.00;FS=0.000;HaplotypeScore=0.9998;MLEAC=6;MLEAF=1.00;MQ=60.00;MQ0=0;QD=26.93	GT:AD:DP:GQ:MLPSAC:MLPSAF:PL	1/1/1/1/1/1:0,8:8:5:6:1.00:240,47,29,18,11,5,0											GATK	2828	gi|121501699|gb|ABM55240.1|	retrotransposon protein [Beta vulgaris]	ATMG00860.1	DNA/RNA polymerases superfamily protein	hypothetical protein	DNA/RNA polymerases superfamily protein.
Sp2_comp156975_c0_seq1	1158	.	G	A	87.02	PASS	AC=3;AF=0.500;AN=6;BaseQRankSum=0.550;DP=7;Dels=0.00;FS=0.000;HaplotypeScore=1.9472;MLEAC=3;MLEAF=0.500;MQ=60.00;MQ0=0;MQRankSum=0.937;QD=12.43;ReadPosRankSum=0.550	GT:AD:DP:GQ:MLPSAC:MLPSAF:PL	0/0/0/1/1/1:4,3:7:2:3:0.500:109,8,2,0,2,8,113											GATK	2828	gi|121501699|gb|ABM55240.1|	retrotransposon protein [Beta vulgaris]	ATMG00860.1	DNA/RNA polymerases superfamily protein	hypothetical protein	DNA/RNA polymerases superfamily protein.
Sp2_comp156975_c0_seq1	1434	.	C	T	53.71	PASS	AC=6;AF=1.00;AN=6;DP=2;Dels=0.00;FS=0.000;HaplotypeScore=0.0000;MLEAC=6;MLEAF=1.00;MQ=60.00;MQ0=0;QD=26.86	GT:AD:DP:GQ:MLPSAC:MLPSAF:PL	1/1/1/1/1/1:0,2:2:2:6:1.00:76,16,10,6,4,2,0											GATK	2828	gi|121501699|gb|ABM55240.1|	retrotransposon protein [Beta vulgaris]	ATMG00860.1	DNA/RNA polymerases superfamily protein	hypothetical protein	DNA/RNA polymerases superfamily protein.
Sp2_comp156975_c0_seq1	1640	.	A	G	60.71	PASS	AC=6;AF=1.00;AN=6;BaseQRankSum=1.026;DP=4;Dels=0.00;FS=0.000;HaplotypeScore=0.0000;MLEAC=6;MLEAF=1.00;MQ=60.00;MQ0=0;MQRankSum=1.026;QD=15.18;ReadPosRankSum=1.026	GT:AD:DP:GQ:MLPSAC:MLPSAF:PL	1/1/1/1/1/1:2,2:4:2:6:1.00:83,16,10,6,4,2,0											GATK	2828	gi|121501699|gb|ABM55240.1|	retrotransposon protein [Beta vulgaris]	ATMG00860.1	DNA/RNA polymerases superfamily protein	hypothetical protein	DNA/RNA polymerases superfamily protein.
Sp2_comp156975_c0_seq1	2236	.	T	C	155.74	PASS	AC=5;AF=0.833;AN=6;BaseQRankSum=-0.742;DP=7;Dels=0.00;FS=0.000;HaplotypeScore=0.9999;MLEAC=5;MLEAF=0.833;MQ=60.00;MQ0=0;MQRankSum=0.742;QD=22.25;ReadPosRankSum=-0.742	GT:AD:DP:GQ:MLPSAC:MLPSAF:PL	0/1/1/1/1/1:1,6:7:2:5:0.833:179,28,14,6,2,0,34											GATK	2828	gi|121501699|gb|ABM55240.1|	retrotransposon protein [Beta vulgaris]	ATMG00860.1	DNA/RNA polymerases superfamily protein	hypothetical protein	DNA/RNA polymerases superfamily protein.
Sp2_comp156975_c0_seq1	2305	.	A	G	78.02	PASS	AC=3;AF=0.500;AN=6;BaseQRankSum=0.988;DP=6;Dels=0.00;FS=0.000;HaplotypeScore=0.9997;MLEAC=3;MLEAF=0.500;MQ=60.00;MQ0=0;MQRankSum=0.988;QD=13.00;ReadPosRankSum=0.406	GT:AD:DP:GQ:MLPSAC:MLPSAF:PL	0/0/0/1/1/1:3,3:6:2:3:0.500:100,8,2,0,2,8,99											GATK	2828	gi|121501699|gb|ABM55240.1|	retrotransposon protein [Beta vulgaris]	ATMG00860.1	DNA/RNA polymerases superfamily protein	hypothetical protein	DNA/RNA polymerases superfamily protein.
Sp2_comp156975_c0_seq1	2314	.	G	A	48.98	LowQual	AC=3;AF=0.500;AN=6;BaseQRankSum=1.026;DP=4;Dels=0.00;FS=0.000;HaplotypeScore=0.0000;MLEAC=3;MLEAF=0.500;MQ=60.00;MQ0=0;MQRankSum=-1.026;QD=12.25;ReadPosRankSum=0.000	GT:AD:DP:GQ:MLPSAC:MLPSAF:PL	0/0/0/1/1/1:2,2:4:1:3:0.500:70,5,1,0,1,5,72											GATK	2828	gi|121501699|gb|ABM55240.1|	retrotransposon protein [Beta vulgaris]	ATMG00860.1	DNA/RNA polymerases superfamily protein	hypothetical protein	DNA/RNA polymerases superfamily protein.
Sp2_comp156975_c0_seq1	268	.	T	A	46.75	LowQual	AC=2;AF=0.333;AN=6;BaseQRankSum=-0.956;DP=8;Dels=0.00;FS=0.000;HaplotypeScore=0.9998;MLEAC=2;MLEAF=0.333;MQ=56.31;MQ0=0;MQRankSum=-0.322;QD=5.84;ReadPosRankSum=-0.684	GT:AD:DP:GQ:MLPSAC:MLPSAF:PL	0/0/0/0/1/1:5,3:8:1:2:0.333:69,1,0,3,9,22,202											GATK	2828	gi|121501699|gb|ABM55240.1|	retrotransposon protein [Beta vulgaris]	ATMG00860.1	DNA/RNA polymerases superfamily protein	hypothetical protein	DNA/RNA polymerases superfamily protein.
Sp2_comp156975_c0_seq1	2735	.	G	T	51.98	PASS	AC=3;AF=0.500;AN=6;BaseQRankSum=0.000;DP=4;Dels=0.00;FS=0.000;HaplotypeScore=0.9999;MLEAC=3;MLEAF=0.500;MQ=60.00;MQ0=0;MQRankSum=1.026;QD=13.00;ReadPosRankSum=1.026	GT:AD:DP:GQ:MLPSAC:MLPSAF:PL	0/0/0/1/1/1:2,2:4:1:3:0.500:73,5,1,0,1,5,77											GATK	2828	gi|121501699|gb|ABM55240.1|	retrotransposon protein [Beta vulgaris]	ATMG00860.1	DNA/RNA polymerases superfamily protein	hypothetical protein	DNA/RNA polymerases superfamily protein.
Sp2_comp156975_c0_seq1	2752	.	G	A	46.98	LowQual	AC=3;AF=0.500;AN=6;BaseQRankSum=0.000;DP=4;Dels=0.00;FS=0.000;HaplotypeScore=0.0000;MLEAC=3;MLEAF=0.500;MQ=60.00;MQ0=0;MQRankSum=-1.026;QD=11.75;ReadPosRankSum=0.000	GT:AD:DP:GQ:MLPSAC:MLPSAF:PL	0/0/0/1/1/1:2,2:4:1:3:0.500:68,5,1,0,1,5,76											GATK	2828	gi|121501699|gb|ABM55240.1|	retrotransposon protein [Beta vulgaris]	ATMG00860.1	DNA/RNA polymerases superfamily protein	hypothetical protein	DNA/RNA polymerases superfamily protein.
Sp2_comp156975_c0_seq1	289	.	T	C	34.82	LowQual	AC=1;AF=0.167;AN=6;BaseQRankSum=0.573;DP=9;Dels=0.00;FS=0.000;HaplotypeScore=0.9999;MLEAC=1;MLEAF=0.167;MQ=56.73;MQ0=0;MQRankSum=-0.248;QD=3.87;ReadPosRankSum=0.573	GT:AD:DP:GQ:MLPSAC:MLPSAF:PL	0/0/0/0/0/1:6,3:9:0:1:0.167:57,0,0,4,12,28,236											GATK	2828	gi|121501699|gb|ABM55240.1|	retrotransposon protein [Beta vulgaris]	ATMG00860.1	DNA/RNA polymerases superfamily protein	hypothetical protein	DNA/RNA polymerases superfamily protein.
Sp2_comp156975_c0_seq1	306	.	C	G	48.82	LowQual	AC=1;AF=0.167;AN=6;BaseQRankSum=1.666;DP=9;Dels=0.00;FS=0.000;HaplotypeScore=4.9325;MLEAC=1;MLEAF=0.167;MQ=56.73;MQ0=0;MQRankSum=0.762;QD=5.42;ReadPosRankSum=0.067	GT:AD:DP:GQ:MLPSAC:MLPSAF:PL	0/0/0/0/0/1:7,2:9:0:1:0.167:71,0,0,4,12,28,248											GATK	2828	gi|121501699|gb|ABM55240.1|	retrotransposon protein [Beta vulgaris]	ATMG00860.1	DNA/RNA polymerases superfamily protein	hypothetical protein	DNA/RNA polymerases superfamily protein.
Sp2_comp156975_c0_seq1	320	.	G	A	45.75	LowQual	AC=2;AF=0.333;AN=6;BaseQRankSum=0.000;DP=8;Dels=0.00;FS=0.000;HaplotypeScore=3.9992;MLEAC=2;MLEAF=0.333;MQ=60.00;MQ0=0;MQRankSum=-1.589;QD=5.72;ReadPosRankSum=1.067	GT:AD:DP:GQ:MLPSAC:MLPSAF:PL	0/0/0/0/1/1:6,2:8:1:2:0.333:68,1,0,3,9,22,183											GATK	2828	gi|121501699|gb|ABM55240.1|	retrotransposon protein [Beta vulgaris]	ATMG00860.1	DNA/RNA polymerases superfamily protein	hypothetical protein	DNA/RNA polymerases superfamily protein.
Sp2_comp156975_c0_seq1	322	.	G	A	31.76	LowQual	AC=2;AF=0.333;AN=6;BaseQRankSum=0.000;DP=8;Dels=0.00;FS=0.000;HaplotypeScore=5.9988;MLEAC=2;MLEAF=0.333;MQ=60.00;MQ0=0;MQRankSum=1.067;QD=3.97;ReadPosRankSum=1.067	GT:AD:DP:GQ:MLPSAC:MLPSAF:PL	0/0/0/0/1/1:6,2:8:1:2:0.333:54,1,0,3,9,22,194											GATK	2828	gi|121501699|gb|ABM55240.1|	retrotransposon protein [Beta vulgaris]	ATMG00860.1	DNA/RNA polymerases superfamily protein	hypothetical protein	DNA/RNA polymerases superfamily protein.
Sp2_comp156975_c0_seq1	535	.	C	T	54.98	PASS	AC=3;AF=0.500;AN=6;BaseQRankSum=1.026;DP=4;Dels=0.00;FS=0.000;HaplotypeScore=0.0000;MLEAC=3;MLEAF=0.500;MQ=60.00;MQ0=0;MQRankSum=1.026;QD=13.75;ReadPosRankSum=0.000	GT:AD:DP:GQ:MLPSAC:MLPSAF:PL	0/0/0/1/1/1:2,2:4:1:3:0.500:76,5,1,0,1,5,68											GATK	2828	gi|121501699|gb|ABM55240.1|	retrotransposon protein [Beta vulgaris]	ATMG00860.1	DNA/RNA polymerases superfamily protein	hypothetical protein	DNA/RNA polymerases superfamily protein.
Sp2_comp156975_c0_seq1	544	.	A	G	53.98	PASS	AC=3;AF=0.500;AN=6;BaseQRankSum=1.026;DP=4;Dels=0.00;FS=0.000;HaplotypeScore=0.0000;MLEAC=3;MLEAF=0.500;MQ=60.00;MQ0=0;MQRankSum=-1.026;QD=13.50;ReadPosRankSum=0.000	GT:AD:DP:GQ:MLPSAC:MLPSAF:PL	0/0/0/1/1/1:2,2:4:1:3:0.500:75,5,1,0,1,5,70											GATK	2828	gi|121501699|gb|ABM55240.1|	retrotransposon protein [Beta vulgaris]	ATMG00860.1	DNA/RNA polymerases superfamily protein	hypothetical protein	DNA/RNA polymerases superfamily protein.
Sp2_comp156975_c0_seq1	562	.	G	A	55.02	PASS	AC=4;AF=0.667;AN=6;BaseQRankSum=-0.736;DP=3;Dels=0.00;FS=0.000;HaplotypeScore=0.0000;MLEAC=4;MLEAF=0.667;MQ=60.00;MQ0=0;MQRankSum=0.736;QD=18.34;ReadPosRankSum=0.736	GT:AD:DP:GQ:MLPSAC:MLPSAF:PL	0/0/1/1/1/1:1,2:3:1:4:0.667:76,8,3,1,0,1,37											GATK	2828	gi|121501699|gb|ABM55240.1|	retrotransposon protein [Beta vulgaris]	ATMG00860.1	DNA/RNA polymerases superfamily protein	hypothetical protein	DNA/RNA polymerases superfamily protein.
Sp2_comp156975_c0_seq1	637	.	G	A	98.16	PASS	AC=6;AF=1.00;AN=6;DP=3;Dels=0.00;FS=0.000;HaplotypeScore=0.0000;MLEAC=6;MLEAF=1.00;MQ=54.16;MQ0=0;QD=32.72	GT:AD:DP:GQ:MLPSAC:MLPSAF:PL	1/1/1/1/1/1:0,3:3:2:6:1.00:121,23,14,9,5,2,0											GATK	2828	gi|121501699|gb|ABM55240.1|	retrotransposon protein [Beta vulgaris]	ATMG00860.1	DNA/RNA polymerases superfamily protein	hypothetical protein	DNA/RNA polymerases superfamily protein.
Sp2_comp156976_c0_seq46	125	.	T	A	322.11		AC=1;AF=0.167;AN=6;BaseQRankSum=0.674;DP=245;Dels=0.00;FS=17.136;HaplotypeScore=165.7890;MLEAC=1;MLEAF=0.167;MQ=54.29;MQ0=0;MQRankSum=-0.135;QD=1.31;ReadPosRankSum=0.532	GT:AD:DP:GQ:MLPSAC:MLPSAF:PL	0/0/0/0/0/1:77,168:245:13:1:0.167:348,0,13,58,137,2147483647,2147483647											GATK	972	No hit in this database		No hit in this database
Sp2_comp156976_c0_seq46	128	.	G	T	1215.32		AC=3;AF=0.500;AN=6;BaseQRankSum=-1.418;DP=247;Dels=0.00;FS=3.323;HaplotypeScore=158.9336;MLEAC=3;MLEAF=0.500;MQ=54.66;MQ0=0;MQRankSum=-1.462;QD=4.92;ReadPosRankSum=2.070	GT:AD:DP:GQ:MLPSAC:MLPSAF:PL	0/0/0/1/1/1:36,211:247:10:3:0.500:1241,117,28,0,10,76,2147483647											GATK	972	No hit in this database		No hit in this database
Sp2_comp156976_c0_seq46	130	.	A	T	235.9		AC=1;AF=0.167;AN=6;BaseQRankSum=2.432;DP=250;Dels=0.00;FS=19.984;HaplotypeScore=132.6711;MLEAC=1;MLEAF=0.167;MQ=55.09;MQ0=3;MQRankSum=-1.105;QD=0.94;ReadPosRankSum=3.012	GT:AD:DP:GQ:MLPSAC:MLPSAF:PL	0/0/0/0/0/1:198,35:250:71:1:0.167:262,0,71,2147483647,2147483647,2147483647,2147483647											GATK	972	No hit in this database		No hit in this database
Sp2_comp156976_c0_seq46	131	.	G	T	80.9		AC=1;AF=0.167;AN=6;BaseQRankSum=-2.094;DP=250;Dels=0.00;FS=0.000;HaplotypeScore=108.0596;MLEAC=1;MLEAF=0.167;MQ=54.22;MQ0=3;MQRankSum=-1.182;QD=0.32;ReadPosRankSum=1.920	GT:AD:DP:GQ:MLPSAC:MLPSAF:PL	0/0/0/0/0/1:240,10:250:75:1:0.167:107,0,75,2147483647,2147483647,2147483647,2147483647											GATK	972	No hit in this database		No hit in this database
Sp2_comp156976_c0_seq46	170	.	C	G	789.9		AC=1;AF=0.167;AN=6;BaseQRankSum=3.662;DP=250;Dels=0.00;FS=2.195;HaplotypeScore=70.8845;MLEAC=1;MLEAF=0.167;MQ=57.33;MQ0=0;MQRankSum=0.938;QD=3.16;ReadPosRankSum=2.577	GT:AD:DP:GQ:MLPSAC:MLPSAF:PL	0/0/0/0/0/1:206,44:250:58:1:0.167:816,0,58,191,2147483647,2147483647,2147483647											GATK	972	No hit in this database		No hit in this database
Sp2_comp156976_c0_seq46	182	.	T	C	393.9		AC=1;AF=0.167;AN=6;BaseQRankSum=3.379;DP=249;Dels=0.00;FS=3.501;HaplotypeScore=148.9157;MLEAC=1;MLEAF=0.167;MQ=56.09;MQ0=0;MQRankSum=1.019;QD=1.58;ReadPosRankSum=4.298	GT:AD:DP:GQ:MLPSAC:MLPSAF:PL	0/0/0/0/0/1:212,37:249:76:1:0.167:420,0,76,2147483647,2147483647,2147483647,2147483647											GATK	972	No hit in this database		No hit in this database
Sp2_comp156976_c0_seq46	189	.	T	C	3936.1		AC=5;AF=0.833;AN=6;BaseQRankSum=2.685;DP=250;Dels=0.00;FS=12.454;HaplotypeScore=72.8823;MLEAC=5;MLEAF=0.833;MQ=55.84;MQ0=2;MQRankSum=-2.740;QD=15.74;ReadPosRankSum=1.969	GT:AD:DP:GQ:MLPSAC:MLPSAF:PL	0/1/1/1/1/1:36,214:250:5:5:0.833:3961,552,243,86,5,0,1084											GATK	972	No hit in this database		No hit in this database
Sp2_comp156976_c0_seq46	19	.	G	A	510.65		AC=3;AF=0.500;AN=6;BaseQRankSum=0.456;DP=92;Dels=0.00;FS=0.000;HaplotypeScore=15.8295;MLEAC=3;MLEAF=0.500;MQ=58.75;MQ0=0;MQRankSum=1.948;QD=5.55;ReadPosRankSum=2.343	GT:AD:DP:GQ:MLPSAC:MLPSAF:PL	0/0/0/1/1/1:67,25:92:9:3:0.500:536,56,12,0,9,49,681											GATK	972	No hit in this database		No hit in this database
Sp2_comp156976_c0_seq46	25	.	T	C	1361		AC=4;AF=0.667;AN=6;BaseQRankSum=1.197;DP=152;Dels=0.00;FS=2.616;HaplotypeScore=22.8263;MLEAC=4;MLEAF=0.667;MQ=59.25;MQ0=0;MQRankSum=0.982;QD=8.95;ReadPosRankSum=-1.553	GT:AD:DP:GQ:MLPSAC:MLPSAF:PL	0/0/1/1/1/1:22,130:152:19:4:0.667:1387,187,72,19,0,20,712											GATK	972	No hit in this database		No hit in this database
Sp2_comp156976_c0_seq46	37	.	G	C	1848.95	PASS	AC=4;AF=0.667;AN=6;BaseQRankSum=1.444;DP=177;Dels=0.00;FS=0.000;HaplotypeScore=6.6982;MLEAC=4;MLEAF=0.667;MQ=59.21;MQ0=0;MQRankSum=-1.519;QD=10.45;ReadPosRankSum=-0.980	GT:AD:DP:GQ:MLPSAC:MLPSAF:PL	0/0/1/1/1/1:26,151:177:23:4:0.667:1875,225,87,23,0,23,874											GATK	972	No hit in this database		No hit in this database
Sp2_comp156976_c0_seq46	54	.	G	C	1082.13		AC=3;AF=0.500;AN=6;BaseQRankSum=1.471;DP=250;Dels=0.00;FS=11.008;HaplotypeScore=177.8993;MLEAC=3;MLEAF=0.500;MQ=57.61;MQ0=0;MQRankSum=-0.220;QD=4.33;ReadPosRankSum=2.463	GT:AD:DP:GQ:MLPSAC:MLPSAF:PL	0/0/0/1/1/1:44,206:250:13:3:0.500:1108,83,13,0,25,111,2147483647											GATK	972	No hit in this database		No hit in this database
Sp2_comp156976_c0_seq46	72	.	C	T	408.9		AC=1;AF=0.167;AN=6;BaseQRankSum=3.113;DP=250;Dels=0.00;FS=79.401;HaplotypeScore=37.7105;MLEAC=1;MLEAF=0.167;MQ=54.14;MQ0=0;MQRankSum=-6.456;QD=1.64;ReadPosRankSum=-0.540	GT:AD:DP:GQ:MLPSAC:MLPSAF:PL	0/0/0/0/0/1:167,83:250:45:1:0.167:435,0,45,139,2147483647,2147483647,2147483647											GATK	972	No hit in this database		No hit in this database
Sp2_comp156976_c0_seq46	77	.	C	A	621.92		AC=1;AF=0.167;AN=6;BaseQRankSum=5.690;DP=250;Dels=0.00;FS=137.723;HaplotypeScore=55.6931;MLEAC=1;MLEAF=0.167;MQ=54.14;MQ0=0;MQRankSum=-7.784;QD=2.49;ReadPosRankSum=0.287	GT:AD:DP:GQ:MLPSAC:MLPSAF:PL	0/0/0/0/0/1:136,114:250:25:1:0.167:648,0,25,107,2147483647,2147483647,2147483647											GATK	972	No hit in this database		No hit in this database
Sp2_comp156976_c0_seq46	81	.	A	T	487.9		AC=1;AF=0.167;AN=6;BaseQRankSum=5.601;DP=250;Dels=0.00;FS=141.371;HaplotypeScore=96.9416;MLEAC=1;MLEAF=0.167;MQ=54.46;MQ0=0;MQRankSum=-6.032;QD=1.95;ReadPosRankSum=0.801	GT:AD:DP:GQ:MLPSAC:MLPSAF:PL	0/0/0/0/0/1:145,105:250:47:1:0.167:514,0,47,151,2147483647,2147483647,2147483647											GATK	972	No hit in this database		No hit in this database
Sp2_comp156976_c0_seq46	84	.	A	C	285.9		AC=1;AF=0.167;AN=6;BaseQRankSum=-0.309;DP=250;Dels=0.00;FS=0.000;HaplotypeScore=66.9597;MLEAC=1;MLEAF=0.167;MQ=53.48;MQ0=0;MQRankSum=2.878;QD=1.14;ReadPosRankSum=0.264	GT:AD:DP:GQ:MLPSAC:MLPSAF:PL	0/0/0/0/0/1:238,12:250:81:1:0.167:312,0,81,2147483647,2147483647,2147483647,2147483647											GATK	972	No hit in this database		No hit in this database
Sp2_comp156976_c0_seq46	92	.	C	T	1345.94		AC=2;AF=0.333;AN=6;BaseQRankSum=2.248;DP=249;Dels=0.00;FS=24.458;HaplotypeScore=86.9538;MLEAC=2;MLEAF=0.333;MQ=54.18;MQ0=0;MQRankSum=-5.208;QD=5.41;ReadPosRankSum=-1.369	GT:AD:DP:GQ:MLPSAC:MLPSAF:PL	0/0/0/0/1/1:114,135:249:21:2:0.333:1372,66,0,21,112,2147483647,2147483647											GATK	972	No hit in this database		No hit in this database
Sp2_comp156978_c0_seq1	1797	.	T	A	122.17	PASS	AC=1;AF=0.167;AN=6;BaseQRankSum=0.474;DP=34;Dels=0.00;FS=0.000;HaplotypeScore=0.0000;MLEAC=1;MLEAF=0.167;MQ=60.00;MQ0=0;MQRankSum=-0.158;QD=3.59;ReadPosRankSum=1.830	GT:AD:DP:GQ:MLPSAC:MLPSAF:PL	0/0/0/0/0/1:28,6:34:12:1:0.167:148,0,12,38,81,2147483647,2147483647											GATK	1801	gi|449438260|ref|XP_004136907.1|	PREDICTED: glutamate-1-semialdehyde 2,1-aminomutase, chloroplastic-like [Cucumis sativus]	AT5G63570.1	glutamate-1-semialdehyde-2,1-aminomutase	Encodes a protein with homology to glutamate-1-semialdehyde 2,1-aminomutase catalyzing the conversion of glutamate-1-semialdehyde (GSA) into 5-amino levulinate. The expression of this gene was demonstrated to be light-induced.	glutamate-1-semialdehyde-2,1-aminomutase (GSA1); FUNCTIONS IN: glutamate-1-semialdehyde 2,1-aminomutase activity; INVOLVED IN: response to light stimulus, porphyrin biosynthetic process; LOCATED IN: apoplast, chloroplast stroma, chloroplast, chloroplast envelope; EXPRESSED IN: 24 plant structures; EXPRESSED DURING: 14 growth stages; CONTAINS InterPro DOMAIN/s: Pyridoxal phosphate-dependent transf…
Sp2_comp156978_c0_seq1	24	.	T	C	38.21	LowQual	AC=2;AF=0.333;AN=6;BaseQRankSum=1.041;DP=15;Dels=0.00;FS=0.000;HaplotypeScore=2.9777;MLEAC=2;MLEAF=0.333;MQ=60.00;MQ0=0;MQRankSum=-0.429;QD=2.55;ReadPosRankSum=-0.306	GT:AD:DP:GQ:MLPSAC:MLPSAF:PL	0/0/0/0/1/1:10,5:15:1:2:0.333:61,1,0,5,15,36,300											GATK	1801	gi|449438260|ref|XP_004136907.1|	PREDICTED: glutamate-1-semialdehyde 2,1-aminomutase, chloroplastic-like [Cucumis sativus]	AT5G63570.1	glutamate-1-semialdehyde-2,1-aminomutase	Encodes a protein with homology to glutamate-1-semialdehyde 2,1-aminomutase catalyzing the conversion of glutamate-1-semialdehyde (GSA) into 5-amino levulinate. The expression of this gene was demonstrated to be light-induced.	glutamate-1-semialdehyde-2,1-aminomutase (GSA1); FUNCTIONS IN: glutamate-1-semialdehyde 2,1-aminomutase activity; INVOLVED IN: response to light stimulus, porphyrin biosynthetic process; LOCATED IN: apoplast, chloroplast stroma, chloroplast, chloroplast envelope; EXPRESSED IN: 24 plant structures; EXPRESSED DURING: 14 growth stages; CONTAINS InterPro DOMAIN/s: Pyridoxal phosphate-dependent transf…
Sp2_comp156978_c0_seq1	25	.	G	A	34.82	LowQual	AC=1;AF=0.167;AN=6;BaseQRankSum=0.546;DP=16;Dels=0.00;FS=0.000;HaplotypeScore=2.9777;MLEAC=1;MLEAF=0.167;MQ=60.00;MQ0=0;MQRankSum=0.424;QD=2.18;ReadPosRankSum=0.182	GT:AD:DP:GQ:MLPSAC:MLPSAF:PL	0/0/0/0/0/1:12,4:16:1:1:0.167:58,0,1,8,22,49,381											GATK	1801	gi|449438260|ref|XP_004136907.1|	PREDICTED: glutamate-1-semialdehyde 2,1-aminomutase, chloroplastic-like [Cucumis sativus]	AT5G63570.1	glutamate-1-semialdehyde-2,1-aminomutase	Encodes a protein with homology to glutamate-1-semialdehyde 2,1-aminomutase catalyzing the conversion of glutamate-1-semialdehyde (GSA) into 5-amino levulinate. The expression of this gene was demonstrated to be light-induced.	glutamate-1-semialdehyde-2,1-aminomutase (GSA1); FUNCTIONS IN: glutamate-1-semialdehyde 2,1-aminomutase activity; INVOLVED IN: response to light stimulus, porphyrin biosynthetic process; LOCATED IN: apoplast, chloroplast stroma, chloroplast, chloroplast envelope; EXPRESSED IN: 24 plant structures; EXPRESSED DURING: 14 growth stages; CONTAINS InterPro DOMAIN/s: Pyridoxal phosphate-dependent transf…
Sp2_comp156981_c2_seq4	104	.	A	G	254.9		AC=1;AF=0.167;AN=6;BaseQRankSum=1.835;DP=242;Dels=0.00;FS=1.194;HaplotypeScore=121.4479;MLEAC=1;MLEAF=0.167;MQ=57.10;MQ0=0;MQRankSum=1.211;QD=1.05;ReadPosRankSum=-1.742	GT:AD:DP:GQ:MLPSAC:MLPSAF:PL	0/0/0/0/0/1:231,11:242:99:1:0.167:281,0,117,2147483647,2147483647,2147483647,2147483647											GATK	533	gi|157850708|gb|ABV90194.1|	NBS-LRR type disease resistance protein [Ipomoea batatas]	AT1G27170.2	transmembrane receptors;ATP binding		transmembrane receptors;ATP binding; FUNCTIONS IN: transmembrane receptor activity, ATP binding; INVOLVED IN: signal transduction, defense response, apoptosis, innate immune response; CONTAINS InterPro DOMAIN/s: Leucine-rich repeat, typical subtype (InterPro:IPR003591), NB-ARC (InterPro:IPR002182), Leucine-rich repeat (InterPro:IPR001611), Disease resistance protein (InterPro:IPR000767), Toll-Int…
Sp2_comp156981_c2_seq4	105	.	A	G	225.9		AC=1;AF=0.167;AN=6;BaseQRankSum=0.698;DP=243;Dels=0.00;FS=0.858;HaplotypeScore=122.4465;MLEAC=1;MLEAF=0.167;MQ=57.11;MQ0=0;MQRankSum=-0.177;QD=0.93;ReadPosRankSum=0.097	GT:AD:DP:GQ:MLPSAC:MLPSAF:PL	0/0/0/0/0/1:220,23:243:99:1:0.167:252,0,120,2147483647,2147483647,2147483647,2147483647											GATK	533	gi|157850708|gb|ABV90194.1|	NBS-LRR type disease resistance protein [Ipomoea batatas]	AT1G27170.2	transmembrane receptors;ATP binding		transmembrane receptors;ATP binding; FUNCTIONS IN: transmembrane receptor activity, ATP binding; INVOLVED IN: signal transduction, defense response, apoptosis, innate immune response; CONTAINS InterPro DOMAIN/s: Leucine-rich repeat, typical subtype (InterPro:IPR003591), NB-ARC (InterPro:IPR002182), Leucine-rich repeat (InterPro:IPR001611), Disease resistance protein (InterPro:IPR000767), Toll-Int…
Sp2_comp156981_c2_seq4	155	.	A	G	1113.7		AC=1;AF=0.167;AN=6;BaseQRankSum=0.053;DP=230;Dels=0.00;FS=0.000;HaplotypeScore=136.8999;MLEAC=1;MLEAF=0.167;MQ=59.28;MQ0=0;MQRankSum=-0.439;QD=4.84;ReadPosRankSum=1.590	GT:AD:DP:GQ:MLPSAC:MLPSAF:PL	0/0/0/0/0/1:151,48:230:23:1:0.167:1132,0,23,128,2147483640,2147483640,2147483640											GATK	533	gi|157850708|gb|ABV90194.1|	NBS-LRR type disease resistance protein [Ipomoea batatas]	AT1G27170.2	transmembrane receptors;ATP binding		transmembrane receptors;ATP binding; FUNCTIONS IN: transmembrane receptor activity, ATP binding; INVOLVED IN: signal transduction, defense response, apoptosis, innate immune response; CONTAINS InterPro DOMAIN/s: Leucine-rich repeat, typical subtype (InterPro:IPR003591), NB-ARC (InterPro:IPR002182), Leucine-rich repeat (InterPro:IPR001611), Disease resistance protein (InterPro:IPR000767), Toll-Int…
Sp2_comp156981_c2_seq4	157	.	C	G	68.9		AC=1;AF=0.167;AN=6;BaseQRankSum=-0.398;DP=239;Dels=0.00;FS=0.000;HaplotypeScore=207.8794;MLEAC=1;MLEAF=0.167;MQ=59.31;MQ0=0;MQRankSum=0.858;QD=0.29;ReadPosRankSum=-2.067	GT:AD:DP:GQ:MLPSAC:MLPSAF:PL	0/0/0/0/0/1:227,12:239:95:1:0.167:95,0,147,2147483647,2147483647,2147483647,2147483647											GATK	533	gi|157850708|gb|ABV90194.1|	NBS-LRR type disease resistance protein [Ipomoea batatas]	AT1G27170.2	transmembrane receptors;ATP binding		transmembrane receptors;ATP binding; FUNCTIONS IN: transmembrane receptor activity, ATP binding; INVOLVED IN: signal transduction, defense response, apoptosis, innate immune response; CONTAINS InterPro DOMAIN/s: Leucine-rich repeat, typical subtype (InterPro:IPR003591), NB-ARC (InterPro:IPR002182), Leucine-rich repeat (InterPro:IPR001611), Disease resistance protein (InterPro:IPR000767), Toll-Int…
Sp2_comp156981_c2_seq4	166	.	C	T	578.9		AC=1;AF=0.167;AN=6;BaseQRankSum=2.015;DP=227;Dels=0.00;FS=9.192;HaplotypeScore=182.5387;MLEAC=1;MLEAF=0.167;MQ=59.30;MQ0=0;MQRankSum=-0.375;QD=2.55;ReadPosRankSum=2.123	GT:AD:DP:GQ:MLPSAC:MLPSAF:PL	0/0/0/0/0/1:187,40:227:65:1:0.167:605,0,65,2147483647,2147483647,2147483647,2147483647											GATK	533	gi|157850708|gb|ABV90194.1|	NBS-LRR type disease resistance protein [Ipomoea batatas]	AT1G27170.2	transmembrane receptors;ATP binding		transmembrane receptors;ATP binding; FUNCTIONS IN: transmembrane receptor activity, ATP binding; INVOLVED IN: signal transduction, defense response, apoptosis, innate immune response; CONTAINS InterPro DOMAIN/s: Leucine-rich repeat, typical subtype (InterPro:IPR003591), NB-ARC (InterPro:IPR002182), Leucine-rich repeat (InterPro:IPR001611), Disease resistance protein (InterPro:IPR000767), Toll-Int…
Sp2_comp156981_c2_seq4	176	.	A	G	1110.91		AC=1;AF=0.167;AN=6;BaseQRankSum=1.430;DP=230;Dels=0.00;FS=0.617;HaplotypeScore=179.5772;MLEAC=1;MLEAF=0.167;MQ=59.46;MQ0=0;MQRankSum=0.022;QD=4.83;ReadPosRankSum=0.298	GT:AD:DP:GQ:MLPSAC:MLPSAF:PL	0/0/0/0/0/1:180,45:230:31:1:0.167:1137,0,31,151,2147483647,2147483647,2147483647											GATK	533	gi|157850708|gb|ABV90194.1|	NBS-LRR type disease resistance protein [Ipomoea batatas]	AT1G27170.2	transmembrane receptors;ATP binding		transmembrane receptors;ATP binding; FUNCTIONS IN: transmembrane receptor activity, ATP binding; INVOLVED IN: signal transduction, defense response, apoptosis, innate immune response; CONTAINS InterPro DOMAIN/s: Leucine-rich repeat, typical subtype (InterPro:IPR003591), NB-ARC (InterPro:IPR002182), Leucine-rich repeat (InterPro:IPR001611), Disease resistance protein (InterPro:IPR000767), Toll-Int…
Sp2_comp156981_c2_seq4	197	.	G	A	76.9		AC=1;AF=0.167;AN=6;BaseQRankSum=0.946;DP=215;Dels=0.00;FS=0.000;HaplotypeScore=251.4498;MLEAC=1;MLEAF=0.167;MQ=59.85;MQ0=0;MQRankSum=-0.865;QD=0.36;ReadPosRankSum=1.027	GT:AD:DP:GQ:MLPSAC:MLPSAF:PL	0/0/0/0/0/1:177,38:215:99:1:0.167:103,0,120,2147483647,2147483647,2147483647,2147483647											GATK	533	gi|157850708|gb|ABV90194.1|	NBS-LRR type disease resistance protein [Ipomoea batatas]	AT1G27170.2	transmembrane receptors;ATP binding		transmembrane receptors;ATP binding; FUNCTIONS IN: transmembrane receptor activity, ATP binding; INVOLVED IN: signal transduction, defense response, apoptosis, innate immune response; CONTAINS InterPro DOMAIN/s: Leucine-rich repeat, typical subtype (InterPro:IPR003591), NB-ARC (InterPro:IPR002182), Leucine-rich repeat (InterPro:IPR001611), Disease resistance protein (InterPro:IPR000767), Toll-Int…
Sp2_comp156981_c2_seq4	224	.	T	A	710.9		AC=1;AF=0.167;AN=6;BaseQRankSum=0.230;DP=246;Dels=0.00;FS=7.884;HaplotypeScore=155.3321;MLEAC=1;MLEAF=0.167;MQ=59.40;MQ0=0;MQRankSum=0.141;QD=2.89;ReadPosRankSum=-0.057	GT:AD:DP:GQ:MLPSAC:MLPSAF:PL	0/0/0/0/0/1:217,29:246:83:1:0.167:737,0,83,2147483647,2147483647,2147483647,2147483647											GATK	533	gi|157850708|gb|ABV90194.1|	NBS-LRR type disease resistance protein [Ipomoea batatas]	AT1G27170.2	transmembrane receptors;ATP binding		transmembrane receptors;ATP binding; FUNCTIONS IN: transmembrane receptor activity, ATP binding; INVOLVED IN: signal transduction, defense response, apoptosis, innate immune response; CONTAINS InterPro DOMAIN/s: Leucine-rich repeat, typical subtype (InterPro:IPR003591), NB-ARC (InterPro:IPR002182), Leucine-rich repeat (InterPro:IPR001611), Disease resistance protein (InterPro:IPR000767), Toll-Int…
Sp2_comp156981_c2_seq4	226	.	G	T	584.9		AC=1;AF=0.167;AN=6;BaseQRankSum=-1.120;DP=243;Dels=0.00;FS=0.000;HaplotypeScore=161.3294;MLEAC=1;MLEAF=0.167;MQ=59.38;MQ0=0;MQRankSum=1.992;QD=2.41;ReadPosRankSum=1.064	GT:AD:DP:GQ:MLPSAC:MLPSAF:PL	0/0/0/0/0/1:159,48:243:59:1:0.167:611,0,59,181,2147483647,2147483647,2147483647											GATK	533	gi|157850708|gb|ABV90194.1|	NBS-LRR type disease resistance protein [Ipomoea batatas]	AT1G27170.2	transmembrane receptors;ATP binding		transmembrane receptors;ATP binding; FUNCTIONS IN: transmembrane receptor activity, ATP binding; INVOLVED IN: signal transduction, defense response, apoptosis, innate immune response; CONTAINS InterPro DOMAIN/s: Leucine-rich repeat, typical subtype (InterPro:IPR003591), NB-ARC (InterPro:IPR002182), Leucine-rich repeat (InterPro:IPR001611), Disease resistance protein (InterPro:IPR000767), Toll-Int…
Sp2_comp156981_c2_seq4	228	.	C	A	163.9		AC=1;AF=0.167;AN=6;BaseQRankSum=-0.867;DP=246;Dels=0.00;FS=2.682;HaplotypeScore=160.3328;MLEAC=1;MLEAF=0.167;MQ=59.26;MQ0=0;MQRankSum=1.139;QD=0.67;ReadPosRankSum=1.051	GT:AD:DP:GQ:MLPSAC:MLPSAF:PL	0/0/0/0/0/1:234,12:246:99:1:0.167:190,0,139,2147483647,2147483647,2147483647,2147483647											GATK	533	gi|157850708|gb|ABV90194.1|	NBS-LRR type disease resistance protein [Ipomoea batatas]	AT1G27170.2	transmembrane receptors;ATP binding		transmembrane receptors;ATP binding; FUNCTIONS IN: transmembrane receptor activity, ATP binding; INVOLVED IN: signal transduction, defense response, apoptosis, innate immune response; CONTAINS InterPro DOMAIN/s: Leucine-rich repeat, typical subtype (InterPro:IPR003591), NB-ARC (InterPro:IPR002182), Leucine-rich repeat (InterPro:IPR001611), Disease resistance protein (InterPro:IPR000767), Toll-Int…
Sp2_comp156981_c2_seq4	232	.	T	C	303.9		AC=1;AF=0.167;AN=6;BaseQRankSum=1.924;DP=235;Dels=0.00;FS=0.000;HaplotypeScore=126.6074;MLEAC=1;MLEAF=0.167;MQ=59.18;MQ0=0;MQRankSum=0.069;QD=1.29;ReadPosRankSum=1.559	GT:AD:DP:GQ:MLPSAC:MLPSAF:PL	0/0/0/0/0/1:188,47:235:99:1:0.167:330,0,107,2147483647,2147483647,2147483647,2147483647											GATK	533	gi|157850708|gb|ABV90194.1|	NBS-LRR type disease resistance protein [Ipomoea batatas]	AT1G27170.2	transmembrane receptors;ATP binding		transmembrane receptors;ATP binding; FUNCTIONS IN: transmembrane receptor activity, ATP binding; INVOLVED IN: signal transduction, defense response, apoptosis, innate immune response; CONTAINS InterPro DOMAIN/s: Leucine-rich repeat, typical subtype (InterPro:IPR003591), NB-ARC (InterPro:IPR002182), Leucine-rich repeat (InterPro:IPR001611), Disease resistance protein (InterPro:IPR000767), Toll-Int…
Sp2_comp156981_c2_seq4	243	.	T	A	178.9		AC=1;AF=0.167;AN=6;BaseQRankSum=0.901;DP=242;Dels=0.00;FS=2.778;HaplotypeScore=77.9781;MLEAC=1;MLEAF=0.167;MQ=57.93;MQ0=0;MQRankSum=0.206;QD=0.74;ReadPosRankSum=0.753	GT:AD:DP:GQ:MLPSAC:MLPSAF:PL	0/0/0/0/0/1:232,10:242:99:1:0.167:205,0,134,2147483647,2147483647,2147483647,2147483647											GATK	533	gi|157850708|gb|ABV90194.1|	NBS-LRR type disease resistance protein [Ipomoea batatas]	AT1G27170.2	transmembrane receptors;ATP binding		transmembrane receptors;ATP binding; FUNCTIONS IN: transmembrane receptor activity, ATP binding; INVOLVED IN: signal transduction, defense response, apoptosis, innate immune response; CONTAINS InterPro DOMAIN/s: Leucine-rich repeat, typical subtype (InterPro:IPR003591), NB-ARC (InterPro:IPR002182), Leucine-rich repeat (InterPro:IPR001611), Disease resistance protein (InterPro:IPR000767), Toll-Int…
Sp2_comp156981_c2_seq4	299	.	A	G	752.9		AC=1;AF=0.167;AN=6;BaseQRankSum=0.673;DP=247;Dels=0.00;FS=8.698;HaplotypeScore=82.0055;MLEAC=1;MLEAF=0.167;MQ=46.84;MQ0=5;MQRankSum=2.075;QD=3.05;ReadPosRankSum=2.661	GT:AD:DP:GQ:MLPSAC:MLPSAF:PL	0/0/0/0/0/1:211,36:247:36:1:0.167:779,0,36,142,2147483647,2147483647,2147483647											GATK	533	gi|157850708|gb|ABV90194.1|	NBS-LRR type disease resistance protein [Ipomoea batatas]	AT1G27170.2	transmembrane receptors;ATP binding		transmembrane receptors;ATP binding; FUNCTIONS IN: transmembrane receptor activity, ATP binding; INVOLVED IN: signal transduction, defense response, apoptosis, innate immune response; CONTAINS InterPro DOMAIN/s: Leucine-rich repeat, typical subtype (InterPro:IPR003591), NB-ARC (InterPro:IPR002182), Leucine-rich repeat (InterPro:IPR001611), Disease resistance protein (InterPro:IPR000767), Toll-Int…
Sp2_comp156981_c2_seq4	302	.	C	A	299.9		AC=1;AF=0.167;AN=6;BaseQRankSum=1.214;DP=248;Dels=0.00;FS=7.474;HaplotypeScore=64.3551;MLEAC=1;MLEAF=0.167;MQ=46.64;MQ0=5;MQRankSum=-0.386;QD=1.21;ReadPosRankSum=2.138	GT:AD:DP:GQ:MLPSAC:MLPSAF:PL	0/0/0/0/0/1:232,16:248:99:1:0.167:326,0,106,2147483647,2147483647,2147483647,2147483647											GATK	533	gi|157850708|gb|ABV90194.1|	NBS-LRR type disease resistance protein [Ipomoea batatas]	AT1G27170.2	transmembrane receptors;ATP binding		transmembrane receptors;ATP binding; FUNCTIONS IN: transmembrane receptor activity, ATP binding; INVOLVED IN: signal transduction, defense response, apoptosis, innate immune response; CONTAINS InterPro DOMAIN/s: Leucine-rich repeat, typical subtype (InterPro:IPR003591), NB-ARC (InterPro:IPR002182), Leucine-rich repeat (InterPro:IPR001611), Disease resistance protein (InterPro:IPR000767), Toll-Int…
Sp2_comp156981_c2_seq4	304	.	T	A	49.9	LowQual;	AC=1;AF=0.167;AN=6;BaseQRankSum=-0.611;DP=248;Dels=0.00;FS=0.000;HaplotypeScore=29.7084;MLEAC=1;MLEAF=0.167;MQ=46.58;MQ0=5;MQRankSum=0.629;QD=0.20;ReadPosRankSum=1.686	GT:AD:DP:GQ:MLPSAC:MLPSAF:PL	0/0/0/0/0/1:242,6:248:76:1:0.167:76,0,131,2147483647,2147483647,2147483647,2147483647											GATK	533	gi|157850708|gb|ABV90194.1|	NBS-LRR type disease resistance protein [Ipomoea batatas]	AT1G27170.2	transmembrane receptors;ATP binding		transmembrane receptors;ATP binding; FUNCTIONS IN: transmembrane receptor activity, ATP binding; INVOLVED IN: signal transduction, defense response, apoptosis, innate immune response; CONTAINS InterPro DOMAIN/s: Leucine-rich repeat, typical subtype (InterPro:IPR003591), NB-ARC (InterPro:IPR002182), Leucine-rich repeat (InterPro:IPR001611), Disease resistance protein (InterPro:IPR000767), Toll-Int…
Sp2_comp156981_c2_seq4	327	.	T	C	132.9		AC=1;AF=0.167;AN=6;BaseQRankSum=0.798;DP=250;Dels=0.00;FS=14.568;HaplotypeScore=118.9555;MLEAC=1;MLEAF=0.167;MQ=42.91;MQ0=2;MQRankSum=-0.662;QD=0.53;ReadPosRankSum=-0.143	GT:AD:DP:GQ:MLPSAC:MLPSAF:PL	0/0/0/0/0/1:236,13:250:99:1:0.167:159,0,113,2147483647,2147483647,2147483647,2147483647											GATK	533	gi|157850708|gb|ABV90194.1|	NBS-LRR type disease resistance protein [Ipomoea batatas]	AT1G27170.2	transmembrane receptors;ATP binding		transmembrane receptors;ATP binding; FUNCTIONS IN: transmembrane receptor activity, ATP binding; INVOLVED IN: signal transduction, defense response, apoptosis, innate immune response; CONTAINS InterPro DOMAIN/s: Leucine-rich repeat, typical subtype (InterPro:IPR003591), NB-ARC (InterPro:IPR002182), Leucine-rich repeat (InterPro:IPR001611), Disease resistance protein (InterPro:IPR000767), Toll-Int…
Sp2_comp156981_c2_seq4	338	.	T	G	483.9		AC=1;AF=0.167;AN=6;BaseQRankSum=0.284;DP=250;Dels=0.00;FS=3.742;HaplotypeScore=111.2549;MLEAC=1;MLEAF=0.167;MQ=43.66;MQ0=2;MQRankSum=2.208;QD=1.94;ReadPosRankSum=0.276	GT:AD:DP:GQ:MLPSAC:MLPSAF:PL	0/0/0/0/0/1:222,28:250:74:1:0.167:510,0,74,2147483647,2147483647,2147483647,2147483647											GATK	533	gi|157850708|gb|ABV90194.1|	NBS-LRR type disease resistance protein [Ipomoea batatas]	AT1G27170.2	transmembrane receptors;ATP binding		transmembrane receptors;ATP binding; FUNCTIONS IN: transmembrane receptor activity, ATP binding; INVOLVED IN: signal transduction, defense response, apoptosis, innate immune response; CONTAINS InterPro DOMAIN/s: Leucine-rich repeat, typical subtype (InterPro:IPR003591), NB-ARC (InterPro:IPR002182), Leucine-rich repeat (InterPro:IPR001611), Disease resistance protein (InterPro:IPR000767), Toll-Int…
Sp2_comp156981_c2_seq4	359	.	G	A	317.9		AC=1;AF=0.167;AN=6;BaseQRankSum=-2.248;DP=237;Dels=0.00;FS=41.797;HaplotypeScore=52.4618;MLEAC=1;MLEAF=0.167;MQ=46.72;MQ0=1;MQRankSum=-3.311;QD=1.34;ReadPosRankSum=2.071	GT:AD:DP:GQ:MLPSAC:MLPSAF:PL	0/0/0/0/0/1:215,22:237:92:1:0.167:344,0,92,2147483647,2147483647,2147483647,2147483647											GATK	533	gi|157850708|gb|ABV90194.1|	NBS-LRR type disease resistance protein [Ipomoea batatas]	AT1G27170.2	transmembrane receptors;ATP binding		transmembrane receptors;ATP binding; FUNCTIONS IN: transmembrane receptor activity, ATP binding; INVOLVED IN: signal transduction, defense response, apoptosis, innate immune response; CONTAINS InterPro DOMAIN/s: Leucine-rich repeat, typical subtype (InterPro:IPR003591), NB-ARC (InterPro:IPR002182), Leucine-rich repeat (InterPro:IPR001611), Disease resistance protein (InterPro:IPR000767), Toll-Int…
Sp2_comp156981_c2_seq4	377	.	C	T	218.9		AC=1;AF=0.167;AN=6;BaseQRankSum=-0.633;DP=245;Dels=0.00;FS=23.591;HaplotypeScore=27.8481;MLEAC=1;MLEAF=0.167;MQ=47.72;MQ0=1;MQRankSum=-2.255;QD=0.89;ReadPosRankSum=-0.945	GT:AD:DP:GQ:MLPSAC:MLPSAF:PL	0/0/0/0/0/1:228,16:244:99:1:0.167:245,0,125,2147483647,2147483647,2147483647,2147483647											GATK	533	gi|157850708|gb|ABV90194.1|	NBS-LRR type disease resistance protein [Ipomoea batatas]	AT1G27170.2	transmembrane receptors;ATP binding		transmembrane receptors;ATP binding; FUNCTIONS IN: transmembrane receptor activity, ATP binding; INVOLVED IN: signal transduction, defense response, apoptosis, innate immune response; CONTAINS InterPro DOMAIN/s: Leucine-rich repeat, typical subtype (InterPro:IPR003591), NB-ARC (InterPro:IPR002182), Leucine-rich repeat (InterPro:IPR001611), Disease resistance protein (InterPro:IPR000767), Toll-Int…
Sp2_comp156981_c2_seq4	388	.	C	T	42.9	LowQual;	AC=1;AF=0.167;AN=6;BaseQRankSum=3.056;DP=239;Dels=0.00;FS=22.506;HaplotypeScore=62.2900;MLEAC=1;MLEAF=0.167;MQ=48.33;MQ0=1;MQRankSum=-2.033;QD=0.18;ReadPosRankSum=-1.736	GT:AD:DP:GQ:MLPSAC:MLPSAF:PL	0/0/0/0/0/1:228,11:239:69:1:0.167:69,0,132,2147483647,2147483647,2147483647,2147483647											GATK	533	gi|157850708|gb|ABV90194.1|	NBS-LRR type disease resistance protein [Ipomoea batatas]	AT1G27170.2	transmembrane receptors;ATP binding		transmembrane receptors;ATP binding; FUNCTIONS IN: transmembrane receptor activity, ATP binding; INVOLVED IN: signal transduction, defense response, apoptosis, innate immune response; CONTAINS InterPro DOMAIN/s: Leucine-rich repeat, typical subtype (InterPro:IPR003591), NB-ARC (InterPro:IPR002182), Leucine-rich repeat (InterPro:IPR001611), Disease resistance protein (InterPro:IPR000767), Toll-Int…
Sp2_comp156981_c2_seq4	443	.	A	G	178.9		AC=1;AF=0.167;AN=6;BaseQRankSum=0.252;DP=183;Dels=0.00;FS=1.213;HaplotypeScore=21.8009;MLEAC=1;MLEAF=0.167;MQ=42.24;MQ0=3;MQRankSum=2.666;QD=0.98;ReadPosRankSum=2.260	GT:AD:DP:GQ:MLPSAC:MLPSAF:PL	0/0/0/0/0/1:170,13:183:62:1:0.167:205,0,62,2147483647,2147483647,2147483647,2147483647											GATK	533	gi|157850708|gb|ABV90194.1|	NBS-LRR type disease resistance protein [Ipomoea batatas]	AT1G27170.2	transmembrane receptors;ATP binding		transmembrane receptors;ATP binding; FUNCTIONS IN: transmembrane receptor activity, ATP binding; INVOLVED IN: signal transduction, defense response, apoptosis, innate immune response; CONTAINS InterPro DOMAIN/s: Leucine-rich repeat, typical subtype (InterPro:IPR003591), NB-ARC (InterPro:IPR002182), Leucine-rich repeat (InterPro:IPR001611), Disease resistance protein (InterPro:IPR000767), Toll-Int…
Sp2_comp156981_c2_seq4	478	.	T	A	33.91	LowQual;	AC=1;AF=0.167;AN=6;BaseQRankSum=-1.024;DP=102;Dels=0.00;FS=2.336;HaplotypeScore=119.0147;MLEAC=1;MLEAF=0.167;MQ=36.62;MQ0=4;MQRankSum=-1.722;QD=0.33;ReadPosRankSum=1.744	GT:AD:DP:GQ:MLPSAC:MLPSAF:PL	0/0/0/0/0/1:91,11:102:28:1:0.167:60,0,28,70,2147483647,2147483647,2147483647											GATK	533	gi|157850708|gb|ABV90194.1|	NBS-LRR type disease resistance protein [Ipomoea batatas]	AT1G27170.2	transmembrane receptors;ATP binding		transmembrane receptors;ATP binding; FUNCTIONS IN: transmembrane receptor activity, ATP binding; INVOLVED IN: signal transduction, defense response, apoptosis, innate immune response; CONTAINS InterPro DOMAIN/s: Leucine-rich repeat, typical subtype (InterPro:IPR003591), NB-ARC (InterPro:IPR002182), Leucine-rich repeat (InterPro:IPR001611), Disease resistance protein (InterPro:IPR000767), Toll-Int…
Sp2_comp156981_c2_seq4	484	.	C	A	36.95	LowQual;	AC=1;AF=0.167;AN=6;BaseQRankSum=0.127;DP=100;Dels=0.00;FS=9.446;HaplotypeScore=17.6519;MLEAC=1;MLEAF=0.167;MQ=32.71;MQ0=4;MQRankSum=0.437;QD=0.37;ReadPosRankSum=0.719	GT:AD:DP:GQ:MLPSAC:MLPSAF:PL	0/0/0/0/0/1:92,8:100:20:1:0.167:63,0,20,54,107,2147483647,2147483647											GATK	533	gi|157850708|gb|ABV90194.1|	NBS-LRR type disease resistance protein [Ipomoea batatas]	AT1G27170.2	transmembrane receptors;ATP binding		transmembrane receptors;ATP binding; FUNCTIONS IN: transmembrane receptor activity, ATP binding; INVOLVED IN: signal transduction, defense response, apoptosis, innate immune response; CONTAINS InterPro DOMAIN/s: Leucine-rich repeat, typical subtype (InterPro:IPR003591), NB-ARC (InterPro:IPR002182), Leucine-rich repeat (InterPro:IPR001611), Disease resistance protein (InterPro:IPR000767), Toll-Int…
Sp2_comp156981_c2_seq4	506	.	C	G	617.85		AC=3;AF=0.500;AN=6;BaseQRankSum=2.200;DP=86;Dels=0.00;FS=1.483;HaplotypeScore=15.7222;MLEAC=3;MLEAF=0.500;MQ=29.92;MQ0=4;MQRankSum=1.512;QD=7.18;ReadPosRankSum=1.264	GT:AD:DP:GQ:MLPSAC:MLPSAF:PL	0/0/0/1/1/1:31,47:86:3:3:0.500:638,60,15,0,3,31,394											GATK	533	gi|157850708|gb|ABV90194.1|	NBS-LRR type disease resistance protein [Ipomoea batatas]	AT1G27170.2	transmembrane receptors;ATP binding		transmembrane receptors;ATP binding; FUNCTIONS IN: transmembrane receptor activity, ATP binding; INVOLVED IN: signal transduction, defense response, apoptosis, innate immune response; CONTAINS InterPro DOMAIN/s: Leucine-rich repeat, typical subtype (InterPro:IPR003591), NB-ARC (InterPro:IPR002182), Leucine-rich repeat (InterPro:IPR001611), Disease resistance protein (InterPro:IPR000767), Toll-Int…
Sp2_comp156981_c2_seq4	515	.	G	T	218.03		AC=1;AF=0.167;AN=6;BaseQRankSum=-0.221;DP=98;Dels=0.00;FS=3.065;HaplotypeScore=25.7158;MLEAC=1;MLEAF=0.167;MQ=32.05;MQ0=3;MQRankSum=-2.550;QD=2.22;ReadPosRankSum=3.243	GT:AD:DP:GQ:MLPSAC:MLPSAF:PL	0/0/0/0/0/1:72,26:98:2:1:0.167:242,0,2,30,83,2147483647,2147483647											GATK	533	gi|157850708|gb|ABV90194.1|	NBS-LRR type disease resistance protein [Ipomoea batatas]	AT1G27170.2	transmembrane receptors;ATP binding		transmembrane receptors;ATP binding; FUNCTIONS IN: transmembrane receptor activity, ATP binding; INVOLVED IN: signal transduction, defense response, apoptosis, innate immune response; CONTAINS InterPro DOMAIN/s: Leucine-rich repeat, typical subtype (InterPro:IPR003591), NB-ARC (InterPro:IPR002182), Leucine-rich repeat (InterPro:IPR001611), Disease resistance protein (InterPro:IPR000767), Toll-Int…
Sp2_comp156981_c2_seq4	521	.	T	C	224.03		AC=1;AF=0.167;AN=6;BaseQRankSum=2.211;DP=92;Dels=0.00;FS=1.451;HaplotypeScore=14.6576;MLEAC=1;MLEAF=0.167;MQ=32.59;MQ0=2;MQRankSum=-2.535;QD=2.44;ReadPosRankSum=4.505	GT:AD:DP:GQ:MLPSAC:MLPSAF:PL	0/0/0/0/0/1:69,23:92:2:1:0.167:248,0,2,30,83,2147483647,2147483647											GATK	533	gi|157850708|gb|ABV90194.1|	NBS-LRR type disease resistance protein [Ipomoea batatas]	AT1G27170.2	transmembrane receptors;ATP binding		transmembrane receptors;ATP binding; FUNCTIONS IN: transmembrane receptor activity, ATP binding; INVOLVED IN: signal transduction, defense response, apoptosis, innate immune response; CONTAINS InterPro DOMAIN/s: Leucine-rich repeat, typical subtype (InterPro:IPR003591), NB-ARC (InterPro:IPR002182), Leucine-rich repeat (InterPro:IPR001611), Disease resistance protein (InterPro:IPR000767), Toll-Int…
Sp2_comp156981_c2_seq4	98	.	A	G	37.9	LowQual;	AC=1;AF=0.167;AN=6;BaseQRankSum=-0.184;DP=242;Dels=0.00;FS=3.827;HaplotypeScore=65.9846;MLEAC=1;MLEAF=0.167;MQ=57.09;MQ0=0;MQRankSum=-3.841;QD=0.16;ReadPosRankSum=1.981	GT:AD:DP:GQ:MLPSAC:MLPSAF:PL	0/0/0/0/0/1:228,14:242:64:1:0.167:64,0,138,2147483647,2147483647,2147483647,2147483647											GATK	533	gi|157850708|gb|ABV90194.1|	NBS-LRR type disease resistance protein [Ipomoea batatas]	AT1G27170.2	transmembrane receptors;ATP binding		transmembrane receptors;ATP binding; FUNCTIONS IN: transmembrane receptor activity, ATP binding; INVOLVED IN: signal transduction, defense response, apoptosis, innate immune response; CONTAINS InterPro DOMAIN/s: Leucine-rich repeat, typical subtype (InterPro:IPR003591), NB-ARC (InterPro:IPR002182), Leucine-rich repeat (InterPro:IPR001611), Disease resistance protein (InterPro:IPR000767), Toll-Int…
Sp2_comp156982_c1_seq1	513	.	A	C	58.9		AC=1;AF=0.167;AN=6;BaseQRankSum=-6.530;DP=249;Dels=0.00;FS=94.600;HaplotypeScore=7.5625;MLEAC=1;MLEAF=0.167;MQ=59.85;MQ0=0;MQRankSum=-0.308;QD=0.24;ReadPosRankSum=-1.831	GT:AD:DP:GQ:MLPSAC:MLPSAF:PL	0/0/0/0/0/1:145,104:249:85:1:0.167:85,0,88,2147483647,2147483647,2147483647,2147483647											GATK	888	gi|297739332|emb|CBI28983.3|	unnamed protein product [Vitis vinifera]	AT4G15180.1	SET domain protein 2		SET domain protein 2 (SDG2); EXPRESSED IN: male gametophyte, cultured cell; EXPRESSED DURING: M germinated pollen stage; CONTAINS InterPro DOMAIN/s: SET domain (InterPro:IPR001214); BEST Arabidopsis thaliana protein match is: histone methyltransferases(H3-K4 specific);histone methyltransferases(H3-K36 specific) (TAIR:AT1G77300.1); Has 30201 Blast hits to 17322 proteins in 780 species: Archae - 12…
Sp2_comp156982_c1_seq1	623	.	G	C	66.16		AC=6;AF=1.00;AN=6;DP=239;Dels=0.00;FS=0.000;HaplotypeScore=0.9998;MLEAC=6;MLEAF=1.00;MQ=59.87;MQ0=1;QD=0.28	GT:AD:DP:GQ:MLPSAC:MLPSAF:PL	1/1/1/1/1/1:0,239:239:2:6:1.00:89,23,14,9,5,2,0											GATK	888	gi|297739332|emb|CBI28983.3|	unnamed protein product [Vitis vinifera]	AT4G15180.1	SET domain protein 2		SET domain protein 2 (SDG2); EXPRESSED IN: male gametophyte, cultured cell; EXPRESSED DURING: M germinated pollen stage; CONTAINS InterPro DOMAIN/s: SET domain (InterPro:IPR001214); BEST Arabidopsis thaliana protein match is: histone methyltransferases(H3-K4 specific);histone methyltransferases(H3-K36 specific) (TAIR:AT1G77300.1); Has 30201 Blast hits to 17322 proteins in 780 species: Archae - 12…
Sp2_comp156982_c1_seq1	624	.	C	A	65.16		AC=6;AF=1.00;AN=6;DP=243;Dels=0.00;FS=0.000;HaplotypeScore=0.9998;MLEAC=6;MLEAF=1.00;MQ=59.88;MQ0=1;QD=0.27	GT:AD:DP:GQ:MLPSAC:MLPSAF:PL	1/1/1/1/1/1:0,243:243:2:6:1.00:88,23,14,9,5,2,0											GATK	888	gi|297739332|emb|CBI28983.3|	unnamed protein product [Vitis vinifera]	AT4G15180.1	SET domain protein 2		SET domain protein 2 (SDG2); EXPRESSED IN: male gametophyte, cultured cell; EXPRESSED DURING: M germinated pollen stage; CONTAINS InterPro DOMAIN/s: SET domain (InterPro:IPR001214); BEST Arabidopsis thaliana protein match is: histone methyltransferases(H3-K4 specific);histone methyltransferases(H3-K36 specific) (TAIR:AT1G77300.1); Has 30201 Blast hits to 17322 proteins in 780 species: Archae - 12…
Sp2_comp156983_c0_seq8	1509	.	G	C	32.73	LowQual;	AC=6;AF=1.00;AN=6;DP=61;Dels=0.02;FS=0.000;HaplotypeScore=0.0000;MLEAC=6;MLEAF=1.00;MQ=60.00;MQ0=0;QD=0.54	GT:AD:DP:GQ:MLPSAC:MLPSAF:PL	1/1/1/1/1/1:0,60:60:2:6:1.00:55,15,10,6,4,2,0											GATK	2489	gi|460401734|ref|XP_004246372.1|	PREDICTED: uncharacterized protein LOC101262946 [Solanum lycopersicum]	AT5G01030.2	Protein of unknown function (DUF3527)		Protein of unknown function (DUF3527); FUNCTIONS IN: molecular_function unknown; INVOLVED IN: biological_process unknown; LOCATED IN: cellular_component unknown; EXPRESSED IN: 24 plant structures; EXPRESSED DURING: 13 growth stages; CONTAINS InterPro DOMAIN/s: Protein of unknown function DUF3527 (InterPro:IPR021916); BEST Arabidopsis thaliana protein match is: Protein of unknown function (DUF3527…
Sp2_comp156983_c0_seq8	2225	.	A	G	30.91	LowQual;	AC=1;AF=0.167;AN=6;BaseQRankSum=0.357;DP=71;Dels=0.00;FS=9.801;HaplotypeScore=0.8667;MLEAC=1;MLEAF=0.167;MQ=59.84;MQ0=0;MQRankSum=-2.930;QD=0.44;ReadPosRankSum=-2.930	GT:AD:DP:GQ:MLPSAC:MLPSAF:PL	0/0/0/0/0/1:68,3:71:56:1:0.167:57,0,56,134,2147483647,2147483647,2147483647											GATK	2489	gi|460401734|ref|XP_004246372.1|	PREDICTED: uncharacterized protein LOC101262946 [Solanum lycopersicum]	AT5G01030.2	Protein of unknown function (DUF3527)		Protein of unknown function (DUF3527); FUNCTIONS IN: molecular_function unknown; INVOLVED IN: biological_process unknown; LOCATED IN: cellular_component unknown; EXPRESSED IN: 24 plant structures; EXPRESSED DURING: 13 growth stages; CONTAINS InterPro DOMAIN/s: Protein of unknown function DUF3527 (InterPro:IPR021916); BEST Arabidopsis thaliana protein match is: Protein of unknown function (DUF3527…
Sp2_comp156985_c0_seq1	1123	.	A	G	52.92		AC=1;AF=0.167;AN=6;BaseQRankSum=0.726;DP=41;Dels=0.00;FS=2.519;HaplotypeScore=0.8321;MLEAC=1;MLEAF=0.167;MQ=60.00;MQ0=0;MQRankSum=-0.826;QD=1.29;ReadPosRankSum=0.275	GT:AD:DP:GQ:MLPSAC:MLPSAF:PL	0/0/0/0/0/1:38,3:41:25:1:0.167:79,0,25,63,2147483647,2147483647,2147483647											GATK	2737	gi|5814093|gb|AAD52097.1|AF088885_1	receptor-like kinase CHRK1 [Nicotiana tabacum]	AT4G23230.1	cysteine-rich RLK (RECEPTOR-like protein kinase) 15	Encodes a cysteine-rich receptor-like protein kinase.	cysteine-rich RLK (RECEPTOR-like protein kinase) 15 (CRK15); FUNCTIONS IN: kinase activity; INVOLVED IN: protein amino acid phosphorylation; CONTAINS InterPro DOMAIN/s: Protein kinase, ATP binding site (InterPro:IPR017441), Serine/threonine-protein kinase domain (InterPro:IPR002290), Protein of unknown function DUF26 (InterPro:IPR002902), Serine/threonine-protein kinase-like domain (InterPro:IPR0…
Sp2_comp156985_c0_seq1	1130	.	G	A	48.92	LowQual;	AC=1;AF=0.167;AN=6;BaseQRankSum=-0.051;DP=40;Dels=0.00;FS=2.482;HaplotypeScore=0.8321;MLEAC=1;MLEAF=0.167;MQ=60.00;MQ0=0;MQRankSum=-0.257;QD=1.22;ReadPosRankSum=-0.462	GT:AD:DP:GQ:MLPSAC:MLPSAF:PL	0/0/0/0/0/1:37,3:40:25:1:0.167:75,0,25,63,2147483647,2147483647,2147483647											GATK	2737	gi|5814093|gb|AAD52097.1|AF088885_1	receptor-like kinase CHRK1 [Nicotiana tabacum]	AT4G23230.1	cysteine-rich RLK (RECEPTOR-like protein kinase) 15	Encodes a cysteine-rich receptor-like protein kinase.	cysteine-rich RLK (RECEPTOR-like protein kinase) 15 (CRK15); FUNCTIONS IN: kinase activity; INVOLVED IN: protein amino acid phosphorylation; CONTAINS InterPro DOMAIN/s: Protein kinase, ATP binding site (InterPro:IPR017441), Serine/threonine-protein kinase domain (InterPro:IPR002290), Protein of unknown function DUF26 (InterPro:IPR002902), Serine/threonine-protein kinase-like domain (InterPro:IPR0…
Sp2_comp156985_c0_seq1	1900	.	A	G	185.91	PASS	AC=1;AF=0.167;AN=6;BaseQRankSum=2.305;DP=72;Dels=0.00;FS=3.646;HaplotypeScore=1.7886;MLEAC=1;MLEAF=0.167;MQ=59.99;MQ0=0;MQRankSum=-1.572;QD=2.58;ReadPosRankSum=1.823	GT:AD:DP:GQ:MLPSAC:MLPSAF:PL	0/0/0/0/0/1:65,7:72:31:1:0.167:212,0,31,86,2147483647,2147483647,2147483647											GATK	2737	gi|5814093|gb|AAD52097.1|AF088885_1	receptor-like kinase CHRK1 [Nicotiana tabacum]	AT4G23230.1	cysteine-rich RLK (RECEPTOR-like protein kinase) 15	Encodes a cysteine-rich receptor-like protein kinase.	cysteine-rich RLK (RECEPTOR-like protein kinase) 15 (CRK15); FUNCTIONS IN: kinase activity; INVOLVED IN: protein amino acid phosphorylation; CONTAINS InterPro DOMAIN/s: Protein kinase, ATP binding site (InterPro:IPR017441), Serine/threonine-protein kinase domain (InterPro:IPR002290), Protein of unknown function DUF26 (InterPro:IPR002902), Serine/threonine-protein kinase-like domain (InterPro:IPR0…
Sp2_comp156985_c0_seq1	1922	.	G	A	141.91	PASS	AC=1;AF=0.167;AN=6;BaseQRankSum=0.465;DP=66;Dels=0.00;FS=1.724;HaplotypeScore=4.7859;MLEAC=1;MLEAF=0.167;MQ=60.00;MQ0=0;MQRankSum=0.533;QD=2.15;ReadPosRankSum=-0.691	GT:AD:DP:GQ:MLPSAC:MLPSAF:PL	0/0/0/0/0/1:59,6:66:32:1:0.167:168,0,32,87,2147483647,2147483647,2147483647											GATK	2737	gi|5814093|gb|AAD52097.1|AF088885_1	receptor-like kinase CHRK1 [Nicotiana tabacum]	AT4G23230.1	cysteine-rich RLK (RECEPTOR-like protein kinase) 15	Encodes a cysteine-rich receptor-like protein kinase.	cysteine-rich RLK (RECEPTOR-like protein kinase) 15 (CRK15); FUNCTIONS IN: kinase activity; INVOLVED IN: protein amino acid phosphorylation; CONTAINS InterPro DOMAIN/s: Protein kinase, ATP binding site (InterPro:IPR017441), Serine/threonine-protein kinase domain (InterPro:IPR002290), Protein of unknown function DUF26 (InterPro:IPR002902), Serine/threonine-protein kinase-like domain (InterPro:IPR0…
Sp2_comp156985_c0_seq1	1970	.	C	G	47.9	LowQual;	AC=1;AF=0.167;AN=6;BaseQRankSum=-1.605;DP=87;Dels=0.00;FS=1.048;HaplotypeScore=4.9775;MLEAC=1;MLEAF=0.167;MQ=58.11;MQ0=0;MQRankSum=-6.229;QD=0.55;ReadPosRankSum=-1.079	GT:AD:DP:GQ:MLPSAC:MLPSAF:PL	0/0/0/0/0/1:71,16:87:54:1:0.167:74,0,54,132,2147483647,2147483647,2147483647											GATK	2737	gi|5814093|gb|AAD52097.1|AF088885_1	receptor-like kinase CHRK1 [Nicotiana tabacum]	AT4G23230.1	cysteine-rich RLK (RECEPTOR-like protein kinase) 15	Encodes a cysteine-rich receptor-like protein kinase.	cysteine-rich RLK (RECEPTOR-like protein kinase) 15 (CRK15); FUNCTIONS IN: kinase activity; INVOLVED IN: protein amino acid phosphorylation; CONTAINS InterPro DOMAIN/s: Protein kinase, ATP binding site (InterPro:IPR017441), Serine/threonine-protein kinase domain (InterPro:IPR002290), Protein of unknown function DUF26 (InterPro:IPR002902), Serine/threonine-protein kinase-like domain (InterPro:IPR0…
Sp2_comp156985_c0_seq1	1972	.	A	G	51.9		AC=1;AF=0.167;AN=6;BaseQRankSum=-1.780;DP=87;Dels=0.00;FS=1.048;HaplotypeScore=4.9775;MLEAC=1;MLEAF=0.167;MQ=58.11;MQ0=0;MQRankSum=-6.229;QD=0.60;ReadPosRankSum=-0.323	GT:AD:DP:GQ:MLPSAC:MLPSAF:PL	0/0/0/0/0/1:71,16:87:54:1:0.167:78,0,54,132,2147483647,2147483647,2147483647											GATK	2737	gi|5814093|gb|AAD52097.1|AF088885_1	receptor-like kinase CHRK1 [Nicotiana tabacum]	AT4G23230.1	cysteine-rich RLK (RECEPTOR-like protein kinase) 15	Encodes a cysteine-rich receptor-like protein kinase.	cysteine-rich RLK (RECEPTOR-like protein kinase) 15 (CRK15); FUNCTIONS IN: kinase activity; INVOLVED IN: protein amino acid phosphorylation; CONTAINS InterPro DOMAIN/s: Protein kinase, ATP binding site (InterPro:IPR017441), Serine/threonine-protein kinase domain (InterPro:IPR002290), Protein of unknown function DUF26 (InterPro:IPR002902), Serine/threonine-protein kinase-like domain (InterPro:IPR0…
Sp2_comp156985_c0_seq1	1981	.	T	C	63.9		AC=1;AF=0.167;AN=6;BaseQRankSum=0.797;DP=86;Dels=0.00;FS=0.000;HaplotypeScore=0.9995;MLEAC=1;MLEAF=0.167;MQ=58.29;MQ0=0;MQRankSum=-6.066;QD=0.74;ReadPosRankSum=1.912	GT:AD:DP:GQ:MLPSAC:MLPSAF:PL	0/0/0/0/0/1:71,15:86:54:1:0.167:90,0,54,132,2147483647,2147483647,2147483647											GATK	2737	gi|5814093|gb|AAD52097.1|AF088885_1	receptor-like kinase CHRK1 [Nicotiana tabacum]	AT4G23230.1	cysteine-rich RLK (RECEPTOR-like protein kinase) 15	Encodes a cysteine-rich receptor-like protein kinase.	cysteine-rich RLK (RECEPTOR-like protein kinase) 15 (CRK15); FUNCTIONS IN: kinase activity; INVOLVED IN: protein amino acid phosphorylation; CONTAINS InterPro DOMAIN/s: Protein kinase, ATP binding site (InterPro:IPR017441), Serine/threonine-protein kinase domain (InterPro:IPR002290), Protein of unknown function DUF26 (InterPro:IPR002902), Serine/threonine-protein kinase-like domain (InterPro:IPR0…
Sp2_comp156985_c0_seq1	1984	.	C	G	53.9		AC=1;AF=0.167;AN=6;BaseQRankSum=-1.149;DP=86;Dels=0.00;FS=1.075;HaplotypeScore=0.9995;MLEAC=1;MLEAF=0.167;MQ=58.29;MQ0=0;MQRankSum=-6.066;QD=0.63;ReadPosRankSum=2.891	GT:AD:DP:GQ:MLPSAC:MLPSAF:PL	0/0/0/0/0/1:71,15:86:54:1:0.167:80,0,54,132,2147483647,2147483647,2147483647											GATK	2737	gi|5814093|gb|AAD52097.1|AF088885_1	receptor-like kinase CHRK1 [Nicotiana tabacum]	AT4G23230.1	cysteine-rich RLK (RECEPTOR-like protein kinase) 15	Encodes a cysteine-rich receptor-like protein kinase.	cysteine-rich RLK (RECEPTOR-like protein kinase) 15 (CRK15); FUNCTIONS IN: kinase activity; INVOLVED IN: protein amino acid phosphorylation; CONTAINS InterPro DOMAIN/s: Protein kinase, ATP binding site (InterPro:IPR017441), Serine/threonine-protein kinase domain (InterPro:IPR002290), Protein of unknown function DUF26 (InterPro:IPR002902), Serine/threonine-protein kinase-like domain (InterPro:IPR0…
[truncated: 95,393 more rows]
