# Supplementary material for: Comparative analysis of the root transcriptomes of cultivated sweetpotato (Ipomoea batatas [L.] Lam) and its wild ancestor (Ipomoea trifida [Kunth] G. Don)
Source: BMC Plant Biol. 2017 Jan 13;17:9. doi: 10.1186/s12870-016-0950-x (PMC5234144; doi:10.1186/s12870-016-0950-x)
Supplement: Additional file 12: — SNPs identified in I. trifida (Sp2). (ZIP 89.7 MB) [file 12870_2016_950_MOESM12_ESM.zip › Add. file 12-5. SNPs identified in It (Sp2).xlsx]

## Sheet: Sheet1
																						Blastx results from nr blast		Blastx results from Arabidopsis (TAIR10) database				OrthoMCL
Contig ID	POS	ID	REF	ALT	QUAL	FILTER	INFO1	INFO2	INFO3	Contig ID	POS	ID	REF	ALT	QUAL	FILTER	INFO4	INFO5	INFO6	SG/GATK/SAM	Lengths	Hit ID	Hit Description	Arabidopsis_HitID	Arabidopsis_Hit_ShortDescription	Arabidopsis_Hit_CuratorSummary	Arabidopsis_Hit_Computational_description	OrthoMCL_paralogs	OrthoMCLorthologs
Sp2_comp102413_c0_seq1	332	.	A	G	49.02	LowQual;	AC=4;AF=0.667;AN=6;BaseQRankSum=-1.231;DP=5;Dels=0.00;FS=0.000;HaplotypeScore=0.0000;MLEAC=4;MLEAF=0.667;MQ=36.56;MQ0=0;MQRankSum=1.231;QD=9.80;ReadPosRankSum=1.231	GT:AD:DP:GQ:MLPSAC:MLPSAF:PL	0/0/1/1/1/1:3,2:5:1:4:0.667:70,8,3,1,0,1,25											GATK	460	gi|393236615|gb|EJD44163.1|	E3 ubiquitin ligase SCF complex, Skp subunit [Auricularia delicata TFB-10046 SS5]	AT4G34210.1	SKP1-like 11	one of 20 SKP1 homologs in Arabidopsis. Protein is most similar to ASK12 and RNAi lines show defects in stamen development.	SKP1-like 11 (SK11); FUNCTIONS IN: ubiquitin-protein ligase activity, protein binding; INVOLVED IN: ubiquitin-dependent protein catabolic process; LOCATED IN: endomembrane system; EXPRESSED IN: 13 plant structures; CONTAINS InterPro DOMAIN/s: E3 ubiquitin ligase, SCF complex, Skp subunit (InterPro:IPR016897), SKP1 component, dimerisation (InterPro:IPR016072), SKP1 component (InterPro:IPR001232), …
Sp2_comp102413_c0_seq1	338	.	C	A	49.05	LowQual;	AC=4;AF=0.667;AN=6;BaseQRankSum=0.358;DP=5;Dels=0.00;FS=0.000;HaplotypeScore=0.0000;MLEAC=4;MLEAF=0.667;MQ=36.56;MQ0=0;MQRankSum=1.231;QD=9.81;ReadPosRankSum=1.231	GT:AD:DP:GQ:MLPSAC:MLPSAF:PL	0/0/1/1/1/1:3,2:5:1:4:0.667:70,8,3,1,0,1,17											GATK	460	gi|393236615|gb|EJD44163.1|	E3 ubiquitin ligase SCF complex, Skp subunit [Auricularia delicata TFB-10046 SS5]	AT4G34210.1	SKP1-like 11	one of 20 SKP1 homologs in Arabidopsis. Protein is most similar to ASK12 and RNAi lines show defects in stamen development.	SKP1-like 11 (SK11); FUNCTIONS IN: ubiquitin-protein ligase activity, protein binding; INVOLVED IN: ubiquitin-dependent protein catabolic process; LOCATED IN: endomembrane system; EXPRESSED IN: 13 plant structures; CONTAINS InterPro DOMAIN/s: E3 ubiquitin ligase, SCF complex, Skp subunit (InterPro:IPR016897), SKP1 component, dimerisation (InterPro:IPR016072), SKP1 component (InterPro:IPR001232), …
Sp2_comp102418_c0_seq1	154	.	G	C	401.6	PASS	AC=6;AF=1.00;AN=6;DP=23;Dels=0.00;FS=0.000;HaplotypeScore=0.0000;MLEAC=6;MLEAF=1.00;MQ=58.97;MQ0=0;QD=17.46	GT:AD:DP:GQ:MLPSAC:MLPSAF:PL	1/1/1/1/1/1:0,23:23:8:6:1.00:427,78,48,30,18,8,0											GATK	212	No hit in this database		No hit in this database
Sp2_comp102428_c1_seq1	192	.	G	A	45.71	LowQual	AC=6;AF=1.00;AN=6;DP=2;Dels=0.00;FS=0.000;HaplotypeScore=0.0000;MLEAC=6;MLEAF=1.00;MQ=60.00;MQ0=0;QD=22.86	GT:AD:DP:GQ:MLPSAC:MLPSAF:PL	1/1/1/1/1/1:0,2:2:2:6:1.00:68,16,10,6,4,2,0											GATK	212	No hit in this database		No hit in this database
Sp2_comp102432_c0_seq1	149	.	C	G	156.15		AC=2;AF=0.333;AN=6;BaseQRankSum=-0.777;DP=94;Dels=0.00;FS=0.000;HaplotypeScore=65.8854;MLEAC=2;MLEAF=0.333;MQ=55.34;MQ0=0;MQRankSum=0.239;QD=1.66;ReadPosRankSum=-7.252	GT:AD:DP:GQ:MLPSAC:MLPSAF:PL	0/0/0/0/1/1:59,30:94:2:2:0.333:159,6,0,2,12,34,327											GATK	224	gi|393229303|gb|EJD36928.1|	14-3-3 1 protein [Auricularia delicata TFB-10046 SS5]	AT3G02520.1	general regulatory factor 7	Encodes GF14 &#957;, a 14-3-3 protein isoform (14-3-3&#957;).	general regulatory factor 7 (GRF7); FUNCTIONS IN: protein phosphorylated amino acid binding; LOCATED IN: nuclear envelope, chloroplast stroma, plasma membrane, chloroplast, cytoplasm; EXPRESSED IN: 24 plant structures; EXPRESSED DURING: 15 growth stages; CONTAINS InterPro DOMAIN/s: 14-3-3 protein (InterPro:IPR000308); BEST Arabidopsis thaliana protein match is: general regulatory factor 3 (TAIR:A…
Sp2_comp102432_c0_seq1	152	.	A	G	257.49		AC=3;AF=0.500;AN=6;BaseQRankSum=1.815;DP=95;Dels=0.00;FS=11.393;HaplotypeScore=66.3818;MLEAC=3;MLEAF=0.500;MQ=55.33;MQ0=0;MQRankSum=3.567;QD=2.71;ReadPosRankSum=4.287	GT:AD:DP:GQ:MLPSAC:MLPSAF:PL	0/0/0/1/1/1:66,29:95:4:3:0.500:281,20,4,0,4,20,240											GATK	224	gi|393229303|gb|EJD36928.1|	14-3-3 1 protein [Auricularia delicata TFB-10046 SS5]	AT3G02520.1	general regulatory factor 7	Encodes GF14 &#957;, a 14-3-3 protein isoform (14-3-3&#957;).	general regulatory factor 7 (GRF7); FUNCTIONS IN: protein phosphorylated amino acid binding; LOCATED IN: nuclear envelope, chloroplast stroma, plasma membrane, chloroplast, cytoplasm; EXPRESSED IN: 24 plant structures; EXPRESSED DURING: 15 growth stages; CONTAINS InterPro DOMAIN/s: 14-3-3 protein (InterPro:IPR000308); BEST Arabidopsis thaliana protein match is: general regulatory factor 3 (TAIR:A…
Sp2_comp102432_c0_seq1	155	.	G	T	35.21	LowQual;	AC=1;AF=0.167;AN=6;BaseQRankSum=-0.737;DP=97;Dels=0.00;FS=20.291;HaplotypeScore=69.3390;MLEAC=1;MLEAF=0.167;MQ=55.30;MQ0=0;MQRankSum=0.077;QD=0.36;ReadPosRankSum=3.291	GT:AD:DP:GQ:MLPSAC:MLPSAF:PL	0/0/0/0/0/1:76,16:97:8:1:0.167:53,0,8,22,44,84,2147483640											GATK	224	gi|393229303|gb|EJD36928.1|	14-3-3 1 protein [Auricularia delicata TFB-10046 SS5]	AT3G02520.1	general regulatory factor 7	Encodes GF14 &#957;, a 14-3-3 protein isoform (14-3-3&#957;).	general regulatory factor 7 (GRF7); FUNCTIONS IN: protein phosphorylated amino acid binding; LOCATED IN: nuclear envelope, chloroplast stroma, plasma membrane, chloroplast, cytoplasm; EXPRESSED IN: 24 plant structures; EXPRESSED DURING: 15 growth stages; CONTAINS InterPro DOMAIN/s: 14-3-3 protein (InterPro:IPR000308); BEST Arabidopsis thaliana protein match is: general regulatory factor 3 (TAIR:A…
Sp2_comp102432_c0_seq1	161	.	G	A	318.34		AC=3;AF=0.500;AN=6;BaseQRankSum=-1.085;DP=95;Dels=0.00;FS=0.000;HaplotypeScore=66.3896;MLEAC=3;MLEAF=0.500;MQ=55.22;MQ0=0;MQRankSum=1.826;QD=3.35;ReadPosRankSum=3.972	GT:AD:DP:GQ:MLPSAC:MLPSAF:PL	0/0/0/1/1/1:51,43:95:0:3:0.500:341,32,9,0,0,11,223											GATK	224	gi|393229303|gb|EJD36928.1|	14-3-3 1 protein [Auricularia delicata TFB-10046 SS5]	AT3G02520.1	general regulatory factor 7	Encodes GF14 &#957;, a 14-3-3 protein isoform (14-3-3&#957;).	general regulatory factor 7 (GRF7); FUNCTIONS IN: protein phosphorylated amino acid binding; LOCATED IN: nuclear envelope, chloroplast stroma, plasma membrane, chloroplast, cytoplasm; EXPRESSED IN: 24 plant structures; EXPRESSED DURING: 15 growth stages; CONTAINS InterPro DOMAIN/s: 14-3-3 protein (InterPro:IPR000308); BEST Arabidopsis thaliana protein match is: general regulatory factor 3 (TAIR:A…
Sp2_comp102432_c0_seq1	170	.	A	G	62.16		AC=1;AF=0.167;AN=6;BaseQRankSum=1.493;DP=82;Dels=0.00;FS=1.157;HaplotypeScore=55.3890;MLEAC=1;MLEAF=0.167;MQ=54.53;MQ0=0;MQRankSum=-2.802;QD=0.76;ReadPosRankSum=2.121	GT:AD:DP:GQ:MLPSAC:MLPSAF:PL	0/0/0/0/0/1:59,23:82:5:1:0.167:87,0,5,17,38,77,2147483647											GATK	224	gi|393229303|gb|EJD36928.1|	14-3-3 1 protein [Auricularia delicata TFB-10046 SS5]	AT3G02520.1	general regulatory factor 7	Encodes GF14 &#957;, a 14-3-3 protein isoform (14-3-3&#957;).	general regulatory factor 7 (GRF7); FUNCTIONS IN: protein phosphorylated amino acid binding; LOCATED IN: nuclear envelope, chloroplast stroma, plasma membrane, chloroplast, cytoplasm; EXPRESSED IN: 24 plant structures; EXPRESSED DURING: 15 growth stages; CONTAINS InterPro DOMAIN/s: 14-3-3 protein (InterPro:IPR000308); BEST Arabidopsis thaliana protein match is: general regulatory factor 3 (TAIR:A…
Sp2_comp102432_c0_seq1	173	.	A	G	278.22		AC=3;AF=0.500;AN=6;BaseQRankSum=2.799;DP=77;Dels=0.00;FS=15.696;HaplotypeScore=53.8607;MLEAC=2;MLEAF=0.333;MQ=54.55;MQ0=0;MQRankSum=-0.234;QD=3.61;ReadPosRankSum=0.617	GT:AD:DP:GQ:MLPSAC:MLPSAF:PL	0/0/0/1/1/1:29,42:77:4:3:0.500:286,20,4,0,4,20,274											GATK	224	gi|393229303|gb|EJD36928.1|	14-3-3 1 protein [Auricularia delicata TFB-10046 SS5]	AT3G02520.1	general regulatory factor 7	Encodes GF14 &#957;, a 14-3-3 protein isoform (14-3-3&#957;).	general regulatory factor 7 (GRF7); FUNCTIONS IN: protein phosphorylated amino acid binding; LOCATED IN: nuclear envelope, chloroplast stroma, plasma membrane, chloroplast, cytoplasm; EXPRESSED IN: 24 plant structures; EXPRESSED DURING: 15 growth stages; CONTAINS InterPro DOMAIN/s: 14-3-3 protein (InterPro:IPR000308); BEST Arabidopsis thaliana protein match is: general regulatory factor 3 (TAIR:A…
Sp2_comp102432_c0_seq1	182	.	A	C	342.6		AC=5;AF=0.833;AN=6;BaseQRankSum=-0.540;DP=34;Dels=0.00;FS=0.000;HaplotypeScore=16.9947;MLEAC=4;MLEAF=0.667;MQ=53.63;MQ0=0;MQRankSum=3.863;QD=10.08;ReadPosRankSum=2.582	GT:AD:DP:GQ:MLPSAC:MLPSAF:PL	0/1/1/1/1/1:13,18:34:6:5:0.833:341,56,30,15,6,0,24											GATK	224	gi|393229303|gb|EJD36928.1|	14-3-3 1 protein [Auricularia delicata TFB-10046 SS5]	AT3G02520.1	general regulatory factor 7	Encodes GF14 &#957;, a 14-3-3 protein isoform (14-3-3&#957;).	general regulatory factor 7 (GRF7); FUNCTIONS IN: protein phosphorylated amino acid binding; LOCATED IN: nuclear envelope, chloroplast stroma, plasma membrane, chloroplast, cytoplasm; EXPRESSED IN: 24 plant structures; EXPRESSED DURING: 15 growth stages; CONTAINS InterPro DOMAIN/s: 14-3-3 protein (InterPro:IPR000308); BEST Arabidopsis thaliana protein match is: general regulatory factor 3 (TAIR:A…
Sp2_comp102432_c0_seq1	35	.	G	C	53.46		AC=1;AF=0.167;AN=6;BaseQRankSum=2.537;DP=250;Dels=0.00;FS=1.294;HaplotypeScore=38.3424;MLEAC=1;MLEAF=0.167;MQ=32.64;MQ0=5;MQRankSum=2.428;QD=0.21;ReadPosRankSum=1.199	GT:AD:DP:GQ:MLPSAC:MLPSAF:PL	0/0/0/0/0/1:239,9:250:15:1:0.167:70,0,15,41,81,2147483638,2147483638											GATK	224	gi|393229303|gb|EJD36928.1|	14-3-3 1 protein [Auricularia delicata TFB-10046 SS5]	AT3G02520.1	general regulatory factor 7	Encodes GF14 &#957;, a 14-3-3 protein isoform (14-3-3&#957;).	general regulatory factor 7 (GRF7); FUNCTIONS IN: protein phosphorylated amino acid binding; LOCATED IN: nuclear envelope, chloroplast stroma, plasma membrane, chloroplast, cytoplasm; EXPRESSED IN: 24 plant structures; EXPRESSED DURING: 15 growth stages; CONTAINS InterPro DOMAIN/s: 14-3-3 protein (InterPro:IPR000308); BEST Arabidopsis thaliana protein match is: general regulatory factor 3 (TAIR:A…
Sp2_comp102432_c0_seq1	53	.	G	A	33.91	LowQual;	AC=1;AF=0.167;AN=6;BaseQRankSum=-1.631;DP=249;Dels=0.00;FS=1.853;HaplotypeScore=47.3520;MLEAC=1;MLEAF=0.167;MQ=33.83;MQ0=5;MQRankSum=2.956;QD=0.14;ReadPosRankSum=-0.243	GT:AD:DP:GQ:MLPSAC:MLPSAF:PL	0/0/0/0/0/1:238,11:249:26:1:0.167:60,0,26,66,2147483647,2147483647,2147483647											GATK	224	gi|393229303|gb|EJD36928.1|	14-3-3 1 protein [Auricularia delicata TFB-10046 SS5]	AT3G02520.1	general regulatory factor 7	Encodes GF14 &#957;, a 14-3-3 protein isoform (14-3-3&#957;).	general regulatory factor 7 (GRF7); FUNCTIONS IN: protein phosphorylated amino acid binding; LOCATED IN: nuclear envelope, chloroplast stroma, plasma membrane, chloroplast, cytoplasm; EXPRESSED IN: 24 plant structures; EXPRESSED DURING: 15 growth stages; CONTAINS InterPro DOMAIN/s: 14-3-3 protein (InterPro:IPR000308); BEST Arabidopsis thaliana protein match is: general regulatory factor 3 (TAIR:A…
Sp2_comp102432_c0_seq1	80	.	G	C	169.92		AC=1;AF=0.167;AN=6;BaseQRankSum=1.155;DP=203;Dels=0.00;FS=26.029;HaplotypeScore=68.6427;MLEAC=1;MLEAF=0.167;MQ=32.88;MQ0=2;MQRankSum=2.893;QD=0.84;ReadPosRankSum=0.488	GT:AD:DP:GQ:MLPSAC:MLPSAF:PL	0/0/0/0/0/1:184,11:203:16:1:0.167:168,0,16,49,2147483619,2147483619,2147483619											GATK	224	gi|393229303|gb|EJD36928.1|	14-3-3 1 protein [Auricularia delicata TFB-10046 SS5]	AT3G02520.1	general regulatory factor 7	Encodes GF14 &#957;, a 14-3-3 protein isoform (14-3-3&#957;).	general regulatory factor 7 (GRF7); FUNCTIONS IN: protein phosphorylated amino acid binding; LOCATED IN: nuclear envelope, chloroplast stroma, plasma membrane, chloroplast, cytoplasm; EXPRESSED IN: 24 plant structures; EXPRESSED DURING: 15 growth stages; CONTAINS InterPro DOMAIN/s: 14-3-3 protein (InterPro:IPR000308); BEST Arabidopsis thaliana protein match is: general regulatory factor 3 (TAIR:A…
Sp2_comp102432_c1_seq1	159	.	G	T	43.82	LowQual	AC=2;AF=0.333;AN=6;BaseQRankSum=-0.720;DP=6;Dels=0.00;FS=0.000;HaplotypeScore=3.9983;MLEAC=2;MLEAF=0.333;MQ=52.81;MQ0=0;MQRankSum=-0.720;QD=7.30;ReadPosRankSum=-0.720	GT:AD:DP:GQ:MLPSAC:MLPSAF:PL	0/0/0/0/1/1:4,2:6:0:2:0.333:65,3,0,0,3,10,96											GATK	203	gi|471888554|emb|CCO32840.1|	14-3-3 protein homolog AltName: Full=Th1433 [Rhizoctonia solani AG-1 IB]	AT1G26480.1	general regulatory factor 12	14-3-3 protein GF14iota (grf12)	general regulatory factor 12 (GRF12); FUNCTIONS IN: protein phosphorylated amino acid binding; LOCATED IN: cellular_component unknown; EXPRESSED IN: 6 plant structures; EXPRESSED DURING: L mature pollen stage, M germinated pollen stage, 4 anthesis, petal differentiation and expansion stage; CONTAINS InterPro DOMAIN/s: 14-3-3 protein (InterPro:IPR000308); BEST Arabidopsis thaliana protein match is…
Sp2_comp102432_c1_seq1	164	.	C	G	41.82	LowQual	AC=2;AF=0.333;AN=6;BaseQRankSum=-1.380;DP=6;Dels=0.00;FS=0.000;HaplotypeScore=3.9983;MLEAC=2;MLEAF=0.333;MQ=52.81;MQ0=0;MQRankSum=-0.720;QD=6.97;ReadPosRankSum=-0.720	GT:AD:DP:GQ:MLPSAC:MLPSAF:PL	0/0/0/0/1/1:4,2:6:0:2:0.333:63,3,0,0,3,10,96											GATK	203	gi|471888554|emb|CCO32840.1|	14-3-3 protein homolog AltName: Full=Th1433 [Rhizoctonia solani AG-1 IB]	AT1G26480.1	general regulatory factor 12	14-3-3 protein GF14iota (grf12)	general regulatory factor 12 (GRF12); FUNCTIONS IN: protein phosphorylated amino acid binding; LOCATED IN: cellular_component unknown; EXPRESSED IN: 6 plant structures; EXPRESSED DURING: L mature pollen stage, M germinated pollen stage, 4 anthesis, petal differentiation and expansion stage; CONTAINS InterPro DOMAIN/s: 14-3-3 protein (InterPro:IPR000308); BEST Arabidopsis thaliana protein match is…
Sp2_comp102432_c1_seq1	169	.	G	C	79.56	PASS	AC=4;AF=0.667;AN=6;BaseQRankSum=0.731;DP=5;Dels=0.00;FS=0.000;HaplotypeScore=2.9987;MLEAC=4;MLEAF=0.667;MQ=51.25;MQ0=0;MQRankSum=-0.731;QD=15.91;ReadPosRankSum=-0.731	GT:AD:DP:GQ:MLPSAC:MLPSAF:PL	0/0/1/1/1/1:1,4:5:0:4:0.667:101,14,6,2,0,0,30											GATK	203	gi|471888554|emb|CCO32840.1|	14-3-3 protein homolog AltName: Full=Th1433 [Rhizoctonia solani AG-1 IB]	AT1G26480.1	general regulatory factor 12	14-3-3 protein GF14iota (grf12)	general regulatory factor 12 (GRF12); FUNCTIONS IN: protein phosphorylated amino acid binding; LOCATED IN: cellular_component unknown; EXPRESSED IN: 6 plant structures; EXPRESSED DURING: L mature pollen stage, M germinated pollen stage, 4 anthesis, petal differentiation and expansion stage; CONTAINS InterPro DOMAIN/s: 14-3-3 protein (InterPro:IPR000308); BEST Arabidopsis thaliana protein match is…
Sp2_comp102432_c1_seq1	182	.	C	G,T	167.55	PASS	AC=2,2;AF=0.333,0.333;AN=6;BaseQRankSum=-0.312;DP=13;Dels=0.00;FS=3.233;HaplotypeScore=6.9911;MLEAC=2,1;MLEAF=0.333,0.167;MQ=44.57;MQ0=0;MQRankSum=0.101;QD=12.89;ReadPosRankSum=0.377	GT:AD:DP:GQ:MLPSAC:MLPSAF	0/0/1/1/2/2:7,3,3:13:4:2,2:0.333,0.333											GATK	203	gi|471888554|emb|CCO32840.1|	14-3-3 protein homolog AltName: Full=Th1433 [Rhizoctonia solani AG-1 IB]	AT1G26480.1	general regulatory factor 12	14-3-3 protein GF14iota (grf12)	general regulatory factor 12 (GRF12); FUNCTIONS IN: protein phosphorylated amino acid binding; LOCATED IN: cellular_component unknown; EXPRESSED IN: 6 plant structures; EXPRESSED DURING: L mature pollen stage, M germinated pollen stage, 4 anthesis, petal differentiation and expansion stage; CONTAINS InterPro DOMAIN/s: 14-3-3 protein (InterPro:IPR000308); BEST Arabidopsis thaliana protein match is…
Sp2_comp102432_c1_seq1	184	.	A	T	34.07	LowQual	AC=1;AF=0.167;AN=6;BaseQRankSum=-0.099;DP=13;Dels=0.00;FS=0.000;HaplotypeScore=8.9924;MLEAC=1;MLEAF=0.167;MQ=44.57;MQ0=0;MQRankSum=0.888;QD=2.62;ReadPosRankSum=0.888	GT:AD:DP:GQ:MLPSAC:MLPSAF:PL	0/0/0/0/0/1:11,2:13:1:1:0.167:57,0,1,6,16,35,228											GATK	203	gi|471888554|emb|CCO32840.1|	14-3-3 protein homolog AltName: Full=Th1433 [Rhizoctonia solani AG-1 IB]	AT1G26480.1	general regulatory factor 12	14-3-3 protein GF14iota (grf12)	general regulatory factor 12 (GRF12); FUNCTIONS IN: protein phosphorylated amino acid binding; LOCATED IN: cellular_component unknown; EXPRESSED IN: 6 plant structures; EXPRESSED DURING: L mature pollen stage, M germinated pollen stage, 4 anthesis, petal differentiation and expansion stage; CONTAINS InterPro DOMAIN/s: 14-3-3 protein (InterPro:IPR000308); BEST Arabidopsis thaliana protein match is…
Sp2_comp102432_c1_seq1	188	.	C	T	72.45	PASS	AC=2;AF=0.333;AN=6;BaseQRankSum=-0.930;DP=13;Dels=0.00;FS=3.041;HaplotypeScore=8.9924;MLEAC=2;MLEAF=0.333;MQ=44.57;MQ0=0;MQRankSum=-1.099;QD=5.57;ReadPosRankSum=-0.085	GT:AD:DP:GQ:MLPSAC:MLPSAF:PL	0/0/0/0/1/1:10,3:13:2:2:0.333:95,3,0,2,9,24,214											GATK	203	gi|471888554|emb|CCO32840.1|	14-3-3 protein homolog AltName: Full=Th1433 [Rhizoctonia solani AG-1 IB]	AT1G26480.1	general regulatory factor 12	14-3-3 protein GF14iota (grf12)	general regulatory factor 12 (GRF12); FUNCTIONS IN: protein phosphorylated amino acid binding; LOCATED IN: cellular_component unknown; EXPRESSED IN: 6 plant structures; EXPRESSED DURING: L mature pollen stage, M germinated pollen stage, 4 anthesis, petal differentiation and expansion stage; CONTAINS InterPro DOMAIN/s: 14-3-3 protein (InterPro:IPR000308); BEST Arabidopsis thaliana protein match is…
Sp2_comp102432_c1_seq1	194	.	C	T	74.45	PASS	AC=2;AF=0.333;AN=6;BaseQRankSum=-0.930;DP=13;Dels=0.00;FS=3.041;HaplotypeScore=3.9961;MLEAC=2;MLEAF=0.333;MQ=44.57;MQ0=0;MQRankSum=-1.099;QD=5.73;ReadPosRankSum=-0.592	GT:AD:DP:GQ:MLPSAC:MLPSAF:PL	0/0/0/0/1/1:10,3:13:2:2:0.333:97,3,0,2,9,24,220											GATK	203	gi|471888554|emb|CCO32840.1|	14-3-3 protein homolog AltName: Full=Th1433 [Rhizoctonia solani AG-1 IB]	AT1G26480.1	general regulatory factor 12	14-3-3 protein GF14iota (grf12)	general regulatory factor 12 (GRF12); FUNCTIONS IN: protein phosphorylated amino acid binding; LOCATED IN: cellular_component unknown; EXPRESSED IN: 6 plant structures; EXPRESSED DURING: L mature pollen stage, M germinated pollen stage, 4 anthesis, petal differentiation and expansion stage; CONTAINS InterPro DOMAIN/s: 14-3-3 protein (InterPro:IPR000308); BEST Arabidopsis thaliana protein match is…
Sp2_comp102432_c1_seq1	56	.	A	C	33.2	LowQual;	AC=1;AF=0.167;AN=6;BaseQRankSum=-0.347;DP=50;Dels=0.00;FS=4.403;HaplotypeScore=5.7961;MLEAC=1;MLEAF=0.167;MQ=48.16;MQ0=0;MQRankSum=0.182;QD=0.66;ReadPosRankSum=-0.842	GT:AD:DP:GQ:MLPSAC:MLPSAF:PL	0/0/0/0/0/1:45,5:50:5:1:0.167:58,0,5,15,32,63,2147483647											GATK	203	gi|471888554|emb|CCO32840.1|	14-3-3 protein homolog AltName: Full=Th1433 [Rhizoctonia solani AG-1 IB]	AT1G26480.1	general regulatory factor 12	14-3-3 protein GF14iota (grf12)	general regulatory factor 12 (GRF12); FUNCTIONS IN: protein phosphorylated amino acid binding; LOCATED IN: cellular_component unknown; EXPRESSED IN: 6 plant structures; EXPRESSED DURING: L mature pollen stage, M germinated pollen stage, 4 anthesis, petal differentiation and expansion stage; CONTAINS InterPro DOMAIN/s: 14-3-3 protein (InterPro:IPR000308); BEST Arabidopsis thaliana protein match is…
Sp2_comp102441_c0_seq1	325	.	C	G	54.02		AC=4;AF=0.667;AN=6;BaseQRankSum=0.358;DP=6;Dels=0.00;FS=0.000;HaplotypeScore=2.9975;MLEAC=4;MLEAF=0.667;MQ=29.01;MQ0=1;MQRankSum=1.231;QD=9.00;ReadPosRankSum=-1.231	GT:AD:DP:GQ:MLPSAC:MLPSAF:PL	0/0/1/1/1/1:4,2:6:1:4:0.667:75,8,3,1,0,1,28											GATK	358	gi|224140253|ref|XP_002323498.1|	predicted protein [Populus trichocarpa]	No hit in this database
Sp2_comp102441_c0_seq1	327	.	A	G	55.02		AC=4;AF=0.667;AN=6;BaseQRankSum=0.358;DP=6;Dels=0.00;FS=0.000;HaplotypeScore=3.9966;MLEAC=4;MLEAF=0.667;MQ=29.01;MQ0=1;MQRankSum=1.231;QD=9.17;ReadPosRankSum=-1.231	GT:AD:DP:GQ:MLPSAC:MLPSAF:PL	0/0/1/1/1/1:4,2:6:1:4:0.667:76,8,3,1,0,1,28											GATK	358	gi|224140253|ref|XP_002323498.1|	predicted protein [Populus trichocarpa]	No hit in this database
Sp2_comp102463_c0_seq1	132	.	T	G	63.71	PASS	AC=6;AF=1.00;AN=6;DP=5;Dels=0.00;FS=0.000;HaplotypeScore=0.0000;MLEAC=6;MLEAF=1.00;MQ=52.92;MQ0=0;QD=12.74	GT:AD:DP:GQ:MLPSAC:MLPSAF:PL	1/1/1/1/1/1:0,5:5:2:6:1.00:86,16,10,6,4,2,0											GATK	346	gi|471872771|emb|CCO36393.1|	Elongation factor 3 Short=EF-3 [Rhizoctonia solani AG-1 IB]	AT3G54540.1	general control non-repressible 4	member of GCN subfamily	general control non-repressible 4 (GCN4); CONTAINS InterPro DOMAIN/s: ATPase, AAA+ type, core (InterPro:IPR003593), ABC transporter-like (InterPro:IPR003439), ABC transporter, conserved site (InterPro:IPR017871); BEST Arabidopsis thaliana protein match is: general control non-repressible 3 (TAIR:AT1G64550.1); Has 605377 Blast hits to 341410 proteins in 3920 species: Archae - 11643; Bacteria - 492…
Sp2_comp102463_c0_seq1	136	.	T	C	59.71	PASS	AC=6;AF=1.00;AN=6;DP=5;Dels=0.00;FS=0.000;HaplotypeScore=0.0000;MLEAC=6;MLEAF=1.00;MQ=52.92;MQ0=0;QD=11.94	GT:AD:DP:GQ:MLPSAC:MLPSAF:PL	1/1/1/1/1/1:0,5:5:2:6:1.00:82,16,10,6,4,2,0											GATK	346	gi|471872771|emb|CCO36393.1|	Elongation factor 3 Short=EF-3 [Rhizoctonia solani AG-1 IB]	AT3G54540.1	general control non-repressible 4	member of GCN subfamily	general control non-repressible 4 (GCN4); CONTAINS InterPro DOMAIN/s: ATPase, AAA+ type, core (InterPro:IPR003593), ABC transporter-like (InterPro:IPR003439), ABC transporter, conserved site (InterPro:IPR017871); BEST Arabidopsis thaliana protein match is: general control non-repressible 3 (TAIR:AT1G64550.1); Has 605377 Blast hits to 341410 proteins in 3920 species: Archae - 11643; Bacteria - 492…
Sp2_comp102463_c0_seq1	139	.	C	G	59.71	PASS	AC=6;AF=1.00;AN=6;BaseQRankSum=-0.736;DP=6;Dels=0.00;FS=0.000;HaplotypeScore=0.0000;MLEAC=6;MLEAF=1.00;MQ=50.99;MQ0=0;MQRankSum=0.736;QD=9.95;ReadPosRankSum=0.736	GT:AD:DP:GQ:MLPSAC:MLPSAF:PL	1/1/1/1/1/1:1,5:6:2:6:1.00:82,16,10,6,4,2,0											GATK	346	gi|471872771|emb|CCO36393.1|	Elongation factor 3 Short=EF-3 [Rhizoctonia solani AG-1 IB]	AT3G54540.1	general control non-repressible 4	member of GCN subfamily	general control non-repressible 4 (GCN4); CONTAINS InterPro DOMAIN/s: ATPase, AAA+ type, core (InterPro:IPR003593), ABC transporter-like (InterPro:IPR003439), ABC transporter, conserved site (InterPro:IPR017871); BEST Arabidopsis thaliana protein match is: general control non-repressible 3 (TAIR:AT1G64550.1); Has 605377 Blast hits to 341410 proteins in 3920 species: Archae - 11643; Bacteria - 492…
Sp2_comp102463_c0_seq1	141	.	A	T	60.71	PASS	AC=6;AF=1.00;AN=6;BaseQRankSum=-0.736;DP=6;Dels=0.00;FS=0.000;HaplotypeScore=0.0000;MLEAC=6;MLEAF=1.00;MQ=50.99;MQ0=0;MQRankSum=0.736;QD=10.12;ReadPosRankSum=0.736	GT:AD:DP:GQ:MLPSAC:MLPSAF:PL	1/1/1/1/1/1:1,5:6:2:6:1.00:83,16,10,6,4,2,0											GATK	346	gi|471872771|emb|CCO36393.1|	Elongation factor 3 Short=EF-3 [Rhizoctonia solani AG-1 IB]	AT3G54540.1	general control non-repressible 4	member of GCN subfamily	general control non-repressible 4 (GCN4); CONTAINS InterPro DOMAIN/s: ATPase, AAA+ type, core (InterPro:IPR003593), ABC transporter-like (InterPro:IPR003439), ABC transporter, conserved site (InterPro:IPR017871); BEST Arabidopsis thaliana protein match is: general control non-repressible 3 (TAIR:AT1G64550.1); Has 605377 Blast hits to 341410 proteins in 3920 species: Archae - 11643; Bacteria - 492…
Sp2_comp102463_c0_seq1	151	.	G	C	115.5	PASS	AC=3;AF=0.500;AN=6;BaseQRankSum=-1.027;DP=14;Dels=0.00;FS=2.246;HaplotypeScore=3.5780;MLEAC=3;MLEAF=0.500;MQ=50.76;MQ0=0;MQRankSum=-0.421;QD=8.25;ReadPosRankSum=-2.654	GT:AD:DP:GQ:MLPSAC:MLPSAF:PL	0/0/0/1/1/1:7,7:14:0:3:0.500:137,12,3,0,0,5,104											GATK	346	gi|471872771|emb|CCO36393.1|	Elongation factor 3 Short=EF-3 [Rhizoctonia solani AG-1 IB]	AT3G54540.1	general control non-repressible 4	member of GCN subfamily	general control non-repressible 4 (GCN4); CONTAINS InterPro DOMAIN/s: ATPase, AAA+ type, core (InterPro:IPR003593), ABC transporter-like (InterPro:IPR003439), ABC transporter, conserved site (InterPro:IPR017871); BEST Arabidopsis thaliana protein match is: general control non-repressible 3 (TAIR:AT1G64550.1); Has 605377 Blast hits to 341410 proteins in 3920 species: Archae - 11643; Bacteria - 492…
Sp2_comp102463_c0_seq1	160	.	A	G	497.34	PASS	AC=5;AF=0.833;AN=6;BaseQRankSum=0.266;DP=72;Dels=0.00;FS=2.309;HaplotypeScore=8.9880;MLEAC=4;MLEAF=0.667;MQ=54.23;MQ0=0;MQRankSum=-0.336;QD=6.91;ReadPosRankSum=-3.715	GT:AD:DP:GQ:MLPSAC:MLPSAF:PL	0/1/1/1/1/1:5,65:72:7:5:0.833:498,77,40,20,7,0,61											GATK	346	gi|471872771|emb|CCO36393.1|	Elongation factor 3 Short=EF-3 [Rhizoctonia solani AG-1 IB]	AT3G54540.1	general control non-repressible 4	member of GCN subfamily	general control non-repressible 4 (GCN4); CONTAINS InterPro DOMAIN/s: ATPase, AAA+ type, core (InterPro:IPR003593), ABC transporter-like (InterPro:IPR003439), ABC transporter, conserved site (InterPro:IPR017871); BEST Arabidopsis thaliana protein match is: general control non-repressible 3 (TAIR:AT1G64550.1); Has 605377 Blast hits to 341410 proteins in 3920 species: Archae - 11643; Bacteria - 492…
Sp2_comp102463_c0_seq1	181	.	A	C	728.32	PASS	AC=5;AF=0.833;AN=6;BaseQRankSum=0.406;DP=76;Dels=0.00;FS=0.000;HaplotypeScore=12.7852;MLEAC=5;MLEAF=0.833;MQ=55.49;MQ0=0;MQRankSum=-1.911;QD=9.58;ReadPosRankSum=-2.386	GT:AD:DP:GQ:MLPSAC:MLPSAF:PL	0/1/1/1/1/1:7,68:76:10:5:0.833:754,119,61,30,10,0,90											GATK	346	gi|471872771|emb|CCO36393.1|	Elongation factor 3 Short=EF-3 [Rhizoctonia solani AG-1 IB]	AT3G54540.1	general control non-repressible 4	member of GCN subfamily	general control non-repressible 4 (GCN4); CONTAINS InterPro DOMAIN/s: ATPase, AAA+ type, core (InterPro:IPR003593), ABC transporter-like (InterPro:IPR003439), ABC transporter, conserved site (InterPro:IPR017871); BEST Arabidopsis thaliana protein match is: general control non-repressible 3 (TAIR:AT1G64550.1); Has 605377 Blast hits to 341410 proteins in 3920 species: Archae - 11643; Bacteria - 492…
Sp2_comp102463_c0_seq1	184	.	A	C,G	855.9	PASS	AC=4,1;AF=0.667,0.167;AN=6;BaseQRankSum=1.387;DP=78;Dels=0.00;FS=0.000;HaplotypeScore=3.7776;MLEAC=3,1;MLEAF=0.500,0.167;MQ=55.16;MQ0=0;MQRankSum=1.183;QD=10.97;ReadPosRankSum=0.816	GT:AD:DP:GQ:MLPSAC:MLPSAF	0/1/1/1/1/2:5,68,5:78:17:4,1:0.667,0.167											GATK	346	gi|471872771|emb|CCO36393.1|	Elongation factor 3 Short=EF-3 [Rhizoctonia solani AG-1 IB]	AT3G54540.1	general control non-repressible 4	member of GCN subfamily	general control non-repressible 4 (GCN4); CONTAINS InterPro DOMAIN/s: ATPase, AAA+ type, core (InterPro:IPR003593), ABC transporter-like (InterPro:IPR003439), ABC transporter, conserved site (InterPro:IPR017871); BEST Arabidopsis thaliana protein match is: general control non-repressible 3 (TAIR:AT1G64550.1); Has 605377 Blast hits to 341410 proteins in 3920 species: Archae - 11643; Bacteria - 492…
Sp2_comp102463_c0_seq1	193	.	G	A	494.05	PASS	AC=4;AF=0.667;AN=6;BaseQRankSum=0.444;DP=55;Dels=0.00;FS=14.047;HaplotypeScore=8.9871;MLEAC=4;MLEAF=0.667;MQ=56.14;MQ0=0;MQRankSum=-0.180;QD=8.98;ReadPosRankSum=4.224	GT:AD:DP:GQ:MLPSAC:MLPSAF:PL	0/0/1/1/1/1:15,40:55:7:4:0.667:519,72,27,7,0,10,282											GATK	346	gi|471872771|emb|CCO36393.1|	Elongation factor 3 Short=EF-3 [Rhizoctonia solani AG-1 IB]	AT3G54540.1	general control non-repressible 4	member of GCN subfamily	general control non-repressible 4 (GCN4); CONTAINS InterPro DOMAIN/s: ATPase, AAA+ type, core (InterPro:IPR003593), ABC transporter-like (InterPro:IPR003439), ABC transporter, conserved site (InterPro:IPR017871); BEST Arabidopsis thaliana protein match is: general control non-repressible 3 (TAIR:AT1G64550.1); Has 605377 Blast hits to 341410 proteins in 3920 species: Archae - 11643; Bacteria - 492…
Sp2_comp102463_c0_seq1	196	.	G	A	484.05	PASS	AC=4;AF=0.667;AN=6;BaseQRankSum=0.114;DP=51;Dels=0.00;FS=14.326;HaplotypeScore=3.9987;MLEAC=4;MLEAF=0.667;MQ=56.62;MQ0=0;MQRankSum=0.155;QD=9.49;ReadPosRankSum=4.600	GT:AD:DP:GQ:MLPSAC:MLPSAF:PL	0/0/1/1/1/1:15,36:51:7:4:0.667:509,72,27,7,0,10,291											GATK	346	gi|471872771|emb|CCO36393.1|	Elongation factor 3 Short=EF-3 [Rhizoctonia solani AG-1 IB]	AT3G54540.1	general control non-repressible 4	member of GCN subfamily	general control non-repressible 4 (GCN4); CONTAINS InterPro DOMAIN/s: ATPase, AAA+ type, core (InterPro:IPR003593), ABC transporter-like (InterPro:IPR003439), ABC transporter, conserved site (InterPro:IPR017871); BEST Arabidopsis thaliana protein match is: general control non-repressible 3 (TAIR:AT1G64550.1); Has 605377 Blast hits to 341410 proteins in 3920 species: Archae - 11643; Bacteria - 492…
Sp2_comp102463_c0_seq1	199	.	G	C	370.85	PASS	AC=4;AF=0.667;AN=6;BaseQRankSum=0.713;DP=51;Dels=0.00;FS=14.326;HaplotypeScore=1.9992;MLEAC=4;MLEAF=0.667;MQ=56.62;MQ0=0;MQRankSum=-0.031;QD=7.27;ReadPosRankSum=4.724	GT:AD:DP:GQ:MLPSAC:MLPSAF:PL	0/0/1/1/1/1:15,36:51:3:4:0.667:395,54,18,3,0,13,301											GATK	346	gi|471872771|emb|CCO36393.1|	Elongation factor 3 Short=EF-3 [Rhizoctonia solani AG-1 IB]	AT3G54540.1	general control non-repressible 4	member of GCN subfamily	general control non-repressible 4 (GCN4); CONTAINS InterPro DOMAIN/s: ATPase, AAA+ type, core (InterPro:IPR003593), ABC transporter-like (InterPro:IPR003439), ABC transporter, conserved site (InterPro:IPR017871); BEST Arabidopsis thaliana protein match is: general control non-repressible 3 (TAIR:AT1G64550.1); Has 605377 Blast hits to 341410 proteins in 3920 species: Archae - 11643; Bacteria - 492…
Sp2_comp102463_c0_seq1	201	.	T	G	435.24	PASS	AC=4;AF=0.667;AN=6;BaseQRankSum=1.330;DP=49;Dels=0.00;FS=9.654;HaplotypeScore=1.9992;MLEAC=4;MLEAF=0.667;MQ=57.56;MQ0=0;MQRankSum=-0.611;QD=8.88;ReadPosRankSum=4.756	GT:AD:DP:GQ:MLPSAC:MLPSAF:PL	0/0/1/1/1/1:11,38:49:7:4:0.667:460,70,27,7,0,8,234											GATK	346	gi|471872771|emb|CCO36393.1|	Elongation factor 3 Short=EF-3 [Rhizoctonia solani AG-1 IB]	AT3G54540.1	general control non-repressible 4	member of GCN subfamily	general control non-repressible 4 (GCN4); CONTAINS InterPro DOMAIN/s: ATPase, AAA+ type, core (InterPro:IPR003593), ABC transporter-like (InterPro:IPR003439), ABC transporter, conserved site (InterPro:IPR017871); BEST Arabidopsis thaliana protein match is: general control non-repressible 3 (TAIR:AT1G64550.1); Has 605377 Blast hits to 341410 proteins in 3920 species: Archae - 11643; Bacteria - 492…
Sp2_comp102463_c0_seq1	202	.	A	C	364.58	PASS	AC=4;AF=0.667;AN=6;BaseQRankSum=1.506;DP=49;Dels=0.00;FS=12.389;HaplotypeScore=1.9992;MLEAC=4;MLEAF=0.667;MQ=57.56;MQ0=0;MQRankSum=-0.759;QD=7.44;ReadPosRankSum=4.925	GT:AD:DP:GQ:MLPSAC:MLPSAF:PL	0/0/1/1/1/1:13,36:49:1:4:0.667:388,50,15,1,0,16,307											GATK	346	gi|471872771|emb|CCO36393.1|	Elongation factor 3 Short=EF-3 [Rhizoctonia solani AG-1 IB]	AT3G54540.1	general control non-repressible 4	member of GCN subfamily	general control non-repressible 4 (GCN4); CONTAINS InterPro DOMAIN/s: ATPase, AAA+ type, core (InterPro:IPR003593), ABC transporter-like (InterPro:IPR003439), ABC transporter, conserved site (InterPro:IPR017871); BEST Arabidopsis thaliana protein match is: general control non-repressible 3 (TAIR:AT1G64550.1); Has 605377 Blast hits to 341410 proteins in 3920 species: Archae - 11643; Bacteria - 492…
Sp2_comp102463_c0_seq1	208	.	G	A	690.97	PASS	AC=4;AF=0.667;AN=6;BaseQRankSum=-1.552;DP=102;Dels=0.00;FS=1.678;HaplotypeScore=3.9980;MLEAC=4;MLEAF=0.667;MQ=56.70;MQ0=0;MQRankSum=4.996;QD=6.77;ReadPosRankSum=5.919	GT:AD:DP:GQ:MLPSAC:MLPSAF:PL	0/0/1/1/1/1:40,62:102:7:4:0.667:716,81,30,7,0,11,334											GATK	346	gi|471872771|emb|CCO36393.1|	Elongation factor 3 Short=EF-3 [Rhizoctonia solani AG-1 IB]	AT3G54540.1	general control non-repressible 4	member of GCN subfamily	general control non-repressible 4 (GCN4); CONTAINS InterPro DOMAIN/s: ATPase, AAA+ type, core (InterPro:IPR003593), ABC transporter-like (InterPro:IPR003439), ABC transporter, conserved site (InterPro:IPR017871); BEST Arabidopsis thaliana protein match is: general control non-repressible 3 (TAIR:AT1G64550.1); Has 605377 Blast hits to 341410 proteins in 3920 species: Archae - 11643; Bacteria - 492…
Sp2_comp102463_c0_seq1	220	.	G	A	958.48	PASS	AC=4;AF=0.667;AN=6;BaseQRankSum=-0.398;DP=107;Dels=0.00;FS=2.751;HaplotypeScore=4.8300;MLEAC=4;MLEAF=0.667;MQ=56.85;MQ0=0;MQRankSum=5.455;QD=8.96;ReadPosRankSum=4.068	GT:AD:DP:GQ:MLPSAC:MLPSAF:PL	0/0/1/1/1/1:37,70:107:1:4:0.667:982,127,54,18,0,1,267											GATK	346	gi|471872771|emb|CCO36393.1|	Elongation factor 3 Short=EF-3 [Rhizoctonia solani AG-1 IB]	AT3G54540.1	general control non-repressible 4	member of GCN subfamily	general control non-repressible 4 (GCN4); CONTAINS InterPro DOMAIN/s: ATPase, AAA+ type, core (InterPro:IPR003593), ABC transporter-like (InterPro:IPR003439), ABC transporter, conserved site (InterPro:IPR017871); BEST Arabidopsis thaliana protein match is: general control non-repressible 3 (TAIR:AT1G64550.1); Has 605377 Blast hits to 341410 proteins in 3920 species: Archae - 11643; Bacteria - 492…
Sp2_comp102463_c0_seq1	235	.	A	G	1744.91	PASS	AC=5;AF=0.833;AN=6;BaseQRankSum=-0.108;DP=82;Dels=0.00;FS=0.000;HaplotypeScore=5.9974;MLEAC=5;MLEAF=0.833;MQ=58.62;MQ0=0;MQRankSum=-0.693;QD=21.28;ReadPosRankSum=-0.324	GT:AD:DP:GQ:MLPSAC:MLPSAF:PL	0/1/1/1/1/1:2,80:82:28:5:0.833:1771,307,171,92,39,0,28											GATK	346	gi|471872771|emb|CCO36393.1|	Elongation factor 3 Short=EF-3 [Rhizoctonia solani AG-1 IB]	AT3G54540.1	general control non-repressible 4	member of GCN subfamily	general control non-repressible 4 (GCN4); CONTAINS InterPro DOMAIN/s: ATPase, AAA+ type, core (InterPro:IPR003593), ABC transporter-like (InterPro:IPR003439), ABC transporter, conserved site (InterPro:IPR017871); BEST Arabidopsis thaliana protein match is: general control non-repressible 3 (TAIR:AT1G64550.1); Has 605377 Blast hits to 341410 proteins in 3920 species: Archae - 11643; Bacteria - 492…
Sp2_comp102463_c0_seq1	238	.	G	A	1420.45	PASS	AC=4;AF=0.667;AN=6;BaseQRankSum=1.392;DP=84;Dels=0.00;FS=0.000;HaplotypeScore=5.9974;MLEAC=4;MLEAF=0.667;MQ=58.62;MQ0=0;MQRankSum=1.149;QD=16.91;ReadPosRankSum=-1.392	GT:AD:DP:GQ:MLPSAC:MLPSAF:PL	0/0/1/1/1/1:14,70:84:1:4:0.667:1444,183,78,26,0,1,385											GATK	346	gi|471872771|emb|CCO36393.1|	Elongation factor 3 Short=EF-3 [Rhizoctonia solani AG-1 IB]	AT3G54540.1	general control non-repressible 4	member of GCN subfamily	general control non-repressible 4 (GCN4); CONTAINS InterPro DOMAIN/s: ATPase, AAA+ type, core (InterPro:IPR003593), ABC transporter-like (InterPro:IPR003439), ABC transporter, conserved site (InterPro:IPR017871); BEST Arabidopsis thaliana protein match is: general control non-repressible 3 (TAIR:AT1G64550.1); Has 605377 Blast hits to 341410 proteins in 3920 species: Archae - 11643; Bacteria - 492…
Sp2_comp102463_c0_seq1	268	.	A	T	1222.03	PASS	AC=5;AF=0.833;AN=6;BaseQRankSum=3.697;DP=70;Dels=0.00;FS=5.302;HaplotypeScore=0.9665;MLEAC=5;MLEAF=0.833;MQ=59.63;MQ0=0;MQRankSum=0.883;QD=17.46;ReadPosRankSum=0.866	GT:AD:DP:GQ:MLPSAC:MLPSAF:PL	0/1/1/1/1/1:11,59:70:2:5:0.833:1246,161,71,26,2,0,239											GATK	346	gi|471872771|emb|CCO36393.1|	Elongation factor 3 Short=EF-3 [Rhizoctonia solani AG-1 IB]	AT3G54540.1	general control non-repressible 4	member of GCN subfamily	general control non-repressible 4 (GCN4); CONTAINS InterPro DOMAIN/s: ATPase, AAA+ type, core (InterPro:IPR003593), ABC transporter-like (InterPro:IPR003439), ABC transporter, conserved site (InterPro:IPR017871); BEST Arabidopsis thaliana protein match is: general control non-repressible 3 (TAIR:AT1G64550.1); Has 605377 Blast hits to 341410 proteins in 3920 species: Archae - 11643; Bacteria - 492…
Sp2_comp102463_c0_seq1	282	.	G	C	1279.91	PASS	AC=6;AF=1.00;AN=6;DP=53;Dels=0.00;FS=0.000;HaplotypeScore=0.0000;MLEAC=6;MLEAF=1.00;MQ=59.85;MQ0=0;QD=24.15	GT:AD:DP:GQ:MLPSAC:MLPSAF:PL	1/1/1/1/1/1:0,53:53:27:6:1.00:1306,264,162,102,60,27,0											GATK	346	gi|471872771|emb|CCO36393.1|	Elongation factor 3 Short=EF-3 [Rhizoctonia solani AG-1 IB]	AT3G54540.1	general control non-repressible 4	member of GCN subfamily	general control non-repressible 4 (GCN4); CONTAINS InterPro DOMAIN/s: ATPase, AAA+ type, core (InterPro:IPR003593), ABC transporter-like (InterPro:IPR003439), ABC transporter, conserved site (InterPro:IPR017871); BEST Arabidopsis thaliana protein match is: general control non-repressible 3 (TAIR:AT1G64550.1); Has 605377 Blast hits to 341410 proteins in 3920 species: Archae - 11643; Bacteria - 492…
Sp2_comp102463_c0_seq1	292	.	G	A	1245.67	PASS	AC=5;AF=0.833;AN=6;BaseQRankSum=1.116;DP=46;Dels=0.00;FS=0.000;HaplotypeScore=0.9999;MLEAC=5;MLEAF=0.833;MQ=59.26;MQ0=0;MQRankSum=0.654;QD=27.08;ReadPosRankSum=1.039	GT:AD:DP:GQ:MLPSAC:MLPSAF:PL	0/1/1/1/1/1:2,44:46:3:5:0.833:1270,217,121,66,28,0,3											GATK	346	gi|471872771|emb|CCO36393.1|	Elongation factor 3 Short=EF-3 [Rhizoctonia solani AG-1 IB]	AT3G54540.1	general control non-repressible 4	member of GCN subfamily	general control non-repressible 4 (GCN4); CONTAINS InterPro DOMAIN/s: ATPase, AAA+ type, core (InterPro:IPR003593), ABC transporter-like (InterPro:IPR003439), ABC transporter, conserved site (InterPro:IPR017871); BEST Arabidopsis thaliana protein match is: general control non-repressible 3 (TAIR:AT1G64550.1); Has 605377 Blast hits to 341410 proteins in 3920 species: Archae - 11643; Bacteria - 492…
Sp2_comp102463_c0_seq1	310	.	G	C	45.02	LowQual	AC=3;AF=0.500;AN=6;BaseQRankSum=-0.550;DP=7;Dels=0.00;FS=3.680;HaplotypeScore=0.0000;MLEAC=3;MLEAF=0.500;MQ=52.42;MQ0=0;MQRankSum=0.937;QD=6.43;ReadPosRankSum=-0.937	GT:AD:DP:GQ:MLPSAC:MLPSAF:PL	0/0/0/1/1/1:4,3:7:2:3:0.500:67,8,2,0,2,8,86											GATK	346	gi|471872771|emb|CCO36393.1|	Elongation factor 3 Short=EF-3 [Rhizoctonia solani AG-1 IB]	AT3G54540.1	general control non-repressible 4	member of GCN subfamily	general control non-repressible 4 (GCN4); CONTAINS InterPro DOMAIN/s: ATPase, AAA+ type, core (InterPro:IPR003593), ABC transporter-like (InterPro:IPR003439), ABC transporter, conserved site (InterPro:IPR017871); BEST Arabidopsis thaliana protein match is: general control non-repressible 3 (TAIR:AT1G64550.1); Has 605377 Blast hits to 341410 proteins in 3920 species: Archae - 11643; Bacteria - 492…
Sp2_comp102463_c0_seq1	316	.	C	G	56.71	PASS	AC=6;AF=1.00;AN=6;DP=4;Dels=0.00;FS=0.000;HaplotypeScore=0.0000;MLEAC=6;MLEAF=1.00;MQ=45.93;MQ0=0;QD=14.18	GT:AD:DP:GQ:MLPSAC:MLPSAF:PL	1/1/1/1/1/1:0,4:4:2:6:1.00:79,16,10,6,4,2,0											GATK	346	gi|471872771|emb|CCO36393.1|	Elongation factor 3 Short=EF-3 [Rhizoctonia solani AG-1 IB]	AT3G54540.1	general control non-repressible 4	member of GCN subfamily	general control non-repressible 4 (GCN4); CONTAINS InterPro DOMAIN/s: ATPase, AAA+ type, core (InterPro:IPR003593), ABC transporter-like (InterPro:IPR003439), ABC transporter, conserved site (InterPro:IPR017871); BEST Arabidopsis thaliana protein match is: general control non-repressible 3 (TAIR:AT1G64550.1); Has 605377 Blast hits to 341410 proteins in 3920 species: Archae - 11643; Bacteria - 492…
Sp2_comp102463_c0_seq1	337	.	G	T	55.71	PASS	AC=6;AF=1.00;AN=6;BaseQRankSum=1.380;DP=7;Dels=0.00;FS=0.000;HaplotypeScore=0.0000;MLEAC=6;MLEAF=1.00;MQ=45.24;MQ0=0;MQRankSum=-0.720;QD=7.96;ReadPosRankSum=1.380	GT:AD:DP:GQ:MLPSAC:MLPSAF:PL	1/1/1/1/1/1:3,4:7:2:6:1.00:78,16,10,6,4,2,0											GATK	346	gi|471872771|emb|CCO36393.1|	Elongation factor 3 Short=EF-3 [Rhizoctonia solani AG-1 IB]	AT3G54540.1	general control non-repressible 4	member of GCN subfamily	general control non-repressible 4 (GCN4); CONTAINS InterPro DOMAIN/s: ATPase, AAA+ type, core (InterPro:IPR003593), ABC transporter-like (InterPro:IPR003439), ABC transporter, conserved site (InterPro:IPR017871); BEST Arabidopsis thaliana protein match is: general control non-repressible 3 (TAIR:AT1G64550.1); Has 605377 Blast hits to 341410 proteins in 3920 species: Archae - 11643; Bacteria - 492…
Sp2_comp102465_c0_seq1	168	.	A	C	32.98	LowQual	AC=3;AF=0.500;AN=6;BaseQRankSum=-0.720;DP=6;Dels=0.00;FS=0.000;HaplotypeScore=0.0000;MLEAC=3;MLEAF=0.500;MQ=50.47;MQ0=0;MQRankSum=-1.380;QD=5.50;ReadPosRankSum=0.720	GT:AD:DP:GQ:MLPSAC:MLPSAF:PL	0/0/0/1/1/1:2,4:6:1:3:0.500:54,5,1,0,1,5,78											GATK	532	gi|222423086|dbj|BAH19523.1|	AT4G35090 [Arabidopsis thaliana]	AT4G35090.2	catalase 2	Encodes a peroxisomal catalase, highly expressed in bolts and leaves. mRNA expression patterns show circadian regulation with mRNA levels being high in the subjective early morning. Loss of function mutations have increased H2O2 levels and increased H2O2 sensitivity. Mutants accumulate more toxic ions yet show decreased sensitivity to Li+. This decreased sensitivity is most likely due to an insen…	catalase 2 (CAT2); FUNCTIONS IN: protein binding, catalase activity, cobalt ion binding; INVOLVED IN: in 10 processes; LOCATED IN: mitochondrion, cytosolic ribosome, stromule, peroxisome; EXPRESSED IN: 24 plant structures; EXPRESSED DURING: 16 growth stages; CONTAINS InterPro DOMAIN/s: Catalase-like domain, haem-dependent (InterPro:IPR020835), Catalase related subgroup (InterPro:IPR018028), Catal…
Sp2_comp102465_c0_seq1	173	.	T	C	37.98	LowQual	AC=3;AF=0.500;AN=6;BaseQRankSum=-1.380;DP=6;Dels=0.00;FS=0.000;HaplotypeScore=0.0000;MLEAC=3;MLEAF=0.500;MQ=50.47;MQ0=0;MQRankSum=-0.720;QD=6.33;ReadPosRankSum=0.720	GT:AD:DP:GQ:MLPSAC:MLPSAF:PL	0/0/0/1/1/1:2,4:6:1:3:0.500:59,5,1,0,1,5,75											GATK	532	gi|222423086|dbj|BAH19523.1|	AT4G35090 [Arabidopsis thaliana]	AT4G35090.2	catalase 2	Encodes a peroxisomal catalase, highly expressed in bolts and leaves. mRNA expression patterns show circadian regulation with mRNA levels being high in the subjective early morning. Loss of function mutations have increased H2O2 levels and increased H2O2 sensitivity. Mutants accumulate more toxic ions yet show decreased sensitivity to Li+. This decreased sensitivity is most likely due to an insen…	catalase 2 (CAT2); FUNCTIONS IN: protein binding, catalase activity, cobalt ion binding; INVOLVED IN: in 10 processes; LOCATED IN: mitochondrion, cytosolic ribosome, stromule, peroxisome; EXPRESSED IN: 24 plant structures; EXPRESSED DURING: 16 growth stages; CONTAINS InterPro DOMAIN/s: Catalase-like domain, haem-dependent (InterPro:IPR020835), Catalase related subgroup (InterPro:IPR018028), Catal…
Sp2_comp102465_c0_seq1	183	.	C	T	33.98	LowQual	AC=3;AF=0.500;AN=6;BaseQRankSum=0.720;DP=6;Dels=0.00;FS=0.000;HaplotypeScore=0.0000;MLEAC=3;MLEAF=0.500;MQ=50.47;MQ0=0;MQRankSum=-0.720;QD=5.66;ReadPosRankSum=1.380	GT:AD:DP:GQ:MLPSAC:MLPSAF:PL	0/0/0/1/1/1:2,4:6:1:3:0.500:55,5,1,0,1,5,71											GATK	532	gi|222423086|dbj|BAH19523.1|	AT4G35090 [Arabidopsis thaliana]	AT4G35090.2	catalase 2	Encodes a peroxisomal catalase, highly expressed in bolts and leaves. mRNA expression patterns show circadian regulation with mRNA levels being high in the subjective early morning. Loss of function mutations have increased H2O2 levels and increased H2O2 sensitivity. Mutants accumulate more toxic ions yet show decreased sensitivity to Li+. This decreased sensitivity is most likely due to an insen…	catalase 2 (CAT2); FUNCTIONS IN: protein binding, catalase activity, cobalt ion binding; INVOLVED IN: in 10 processes; LOCATED IN: mitochondrion, cytosolic ribosome, stromule, peroxisome; EXPRESSED IN: 24 plant structures; EXPRESSED DURING: 16 growth stages; CONTAINS InterPro DOMAIN/s: Catalase-like domain, haem-dependent (InterPro:IPR020835), Catalase related subgroup (InterPro:IPR018028), Catal…
Sp2_comp102465_c0_seq1	195	.	A	G	33.82	LowQual	AC=2;AF=0.333;AN=6;BaseQRankSum=0.550;DP=7;Dels=0.00;FS=0.000;HaplotypeScore=1.9893;MLEAC=2;MLEAF=0.333;MQ=51.94;MQ0=0;MQRankSum=-1.754;QD=4.83;ReadPosRankSum=1.754	GT:AD:DP:GQ:MLPSAC:MLPSAF:PL	0/0/0/0/1/1:3,4:7:0:2:0.333:55,3,0,0,3,10,101											GATK	532	gi|222423086|dbj|BAH19523.1|	AT4G35090 [Arabidopsis thaliana]	AT4G35090.2	catalase 2	Encodes a peroxisomal catalase, highly expressed in bolts and leaves. mRNA expression patterns show circadian regulation with mRNA levels being high in the subjective early morning. Loss of function mutations have increased H2O2 levels and increased H2O2 sensitivity. Mutants accumulate more toxic ions yet show decreased sensitivity to Li+. This decreased sensitivity is most likely due to an insen…	catalase 2 (CAT2); FUNCTIONS IN: protein binding, catalase activity, cobalt ion binding; INVOLVED IN: in 10 processes; LOCATED IN: mitochondrion, cytosolic ribosome, stromule, peroxisome; EXPRESSED IN: 24 plant structures; EXPRESSED DURING: 16 growth stages; CONTAINS InterPro DOMAIN/s: Catalase-like domain, haem-dependent (InterPro:IPR020835), Catalase related subgroup (InterPro:IPR018028), Catal…
Sp2_comp102465_c0_seq1	201	.	T	C	31.82	LowQual	AC=2;AF=0.333;AN=6;BaseQRankSum=0.000;DP=9;Dels=0.00;FS=0.000;HaplotypeScore=1.9994;MLEAC=2;MLEAF=0.333;MQ=47.88;MQ0=0;MQRankSum=-1.754;QD=3.54;ReadPosRankSum=-0.550	GT:AD:DP:GQ:MLPSAC:MLPSAF:PL	0/0/0/0/1/1:3,4:9:0:2:0.333:53,3,0,0,3,10,111											GATK	532	gi|222423086|dbj|BAH19523.1|	AT4G35090 [Arabidopsis thaliana]	AT4G35090.2	catalase 2	Encodes a peroxisomal catalase, highly expressed in bolts and leaves. mRNA expression patterns show circadian regulation with mRNA levels being high in the subjective early morning. Loss of function mutations have increased H2O2 levels and increased H2O2 sensitivity. Mutants accumulate more toxic ions yet show decreased sensitivity to Li+. This decreased sensitivity is most likely due to an insen…	catalase 2 (CAT2); FUNCTIONS IN: protein binding, catalase activity, cobalt ion binding; INVOLVED IN: in 10 processes; LOCATED IN: mitochondrion, cytosolic ribosome, stromule, peroxisome; EXPRESSED IN: 24 plant structures; EXPRESSED DURING: 16 growth stages; CONTAINS InterPro DOMAIN/s: Catalase-like domain, haem-dependent (InterPro:IPR020835), Catalase related subgroup (InterPro:IPR018028), Catal…
Sp2_comp102474_c0_seq1	16	.	A	T	33.46	LowQual;	AC=1;AF=0.167;AN=6;BaseQRankSum=0.546;DP=74;Dels=0.00;FS=11.709;HaplotypeScore=30.3531;MLEAC=1;MLEAF=0.167;MQ=36.74;MQ0=6;MQRankSum=1.840;QD=0.45;ReadPosRankSum=-4.648	GT:AD:DP:GQ:MLPSAC:MLPSAF:PL	0/0/0/0/0/1:61,13:74:2:1:0.167:57,0,2,8,20,42,277											GATK	290	No hit in this database		No hit in this database
Sp2_comp102474_c0_seq1	189	.	C	A	193.49	PASS	AC=3;AF=0.500;AN=6;BaseQRankSum=0.666;DP=18;Dels=0.00;FS=1.778;HaplotypeScore=0.0000;MLEAC=3;MLEAF=0.500;MQ=60.00;MQ0=0;MQRankSum=-0.666;QD=10.75;ReadPosRankSum=0.666	GT:AD:DP:GQ:MLPSAC:MLPSAF:PL	0/0/0/1/1/1:10,8:18:4:3:0.500:217,20,4,0,4,20,247											GATK	290	No hit in this database		No hit in this database
Sp2_comp102474_c0_seq1	236	.	G	A	58.82	PASS	AC=3;AF=0.500;AN=6;BaseQRankSum=0.896;DP=17;Dels=0.00;FS=0.000;HaplotypeScore=0.0000;MLEAC=3;MLEAF=0.500;MQ=59.27;MQ0=0;MQRankSum=-1.528;QD=3.46;ReadPosRankSum=-0.791	GT:AD:DP:GQ:MLPSAC:MLPSAF:PL	0/0/0/1/1/1:5,12:17:2:3:0.500:81,10,2,0,2,10,155											GATK	290	No hit in this database		No hit in this database
Sp2_comp102474_c0_seq1	238	.	T	G	55.67	PASS	AC=3;AF=0.500;AN=6;BaseQRankSum=1.358;DP=18;Dels=0.00;FS=0.000;HaplotypeScore=0.0000;MLEAC=3;MLEAF=0.500;MQ=58.61;MQ0=0;MQRankSum=1.264;QD=3.09;ReadPosRankSum=0.047	GT:AD:DP:GQ:MLPSAC:MLPSAF:PL	0/0/0/1/1/1:6,12:18:1:3:0.500:78,8,1,0,4,15,185											GATK	290	No hit in this database		No hit in this database
Sp2_comp102474_c0_seq1	282	.	T	C	96.16	PASS	AC=6;AF=1.00;AN=6;DP=5;Dels=0.00;FS=0.000;HaplotypeScore=0.0000;MLEAC=6;MLEAF=1.00;MQ=57.47;MQ0=0;QD=19.23	GT:AD:DP:GQ:MLPSAC:MLPSAF:PL	1/1/1/1/1/1:0,5:5:2:6:1.00:119,23,14,9,5,2,0											GATK	290	No hit in this database		No hit in this database
Sp2_comp102474_c0_seq1	73	.	C	A	30.04	LowQual;	AC=1;AF=0.167;AN=6;BaseQRankSum=-0.135;DP=86;Dels=0.01;FS=0.000;HaplotypeScore=65.5310;MLEAC=1;MLEAF=0.167;MQ=39.77;MQ0=3;MQRankSum=2.270;QD=0.35;ReadPosRankSum=-0.225	GT:AD:DP:GQ:MLPSAC:MLPSAF:PL	0/0/0/0/0/1:83,2:85:15:1:0.167:56,0,15,39,75,2147483647,2147483647											GATK	290	No hit in this database		No hit in this database
Sp2_comp102474_c0_seq1	92	.	A	G	131.52	PASS	AC=5;AF=0.833;AN=6;BaseQRankSum=-0.278;DP=11;Dels=0.00;FS=0.000;HaplotypeScore=0.0000;MLEAC=5;MLEAF=0.833;MQ=60.00;MQ0=0;MQRankSum=0.597;QD=11.96;ReadPosRankSum=0.000	GT:AD:DP:GQ:MLPSAC:MLPSAF:PL	0/1/1/1/1/1:7,4:11:1:5:0.833:154,21,10,4,1,0,33											GATK	290	No hit in this database		No hit in this database
Sp2_comp102482_c0_seq1	480	.	G	A	200.4	PASS	AC=6;AF=1.00;AN=6;BaseQRankSum=0.306;DP=17;Dels=0.00;FS=0.000;HaplotypeScore=0.0000;MLEAC=6;MLEAF=1.00;MQ=60.00;MQ0=0;MQRankSum=-0.102;QD=11.79;ReadPosRankSum=0.714	GT:AD:DP:GQ:MLPSAC:MLPSAF:PL	1/1/1/1/1/1:1,16:17:5:6:1.00:225,47,29,18,11,5,0											GATK	644	No hit in this database		No hit in this database
Sp2_comp102491_c0_seq1	205	.	C	T	83.16	PASS	AC=6;AF=1.00;AN=6;DP=3;Dels=0.00;FS=0.000;HaplotypeScore=0.0000;MLEAC=6;MLEAF=1.00;MQ=60.00;MQ0=0;QD=27.72	GT:AD:DP:GQ:MLPSAC:MLPSAF:PL	1/1/1/1/1/1:0,3:3:2:6:1.00:106,23,14,9,5,2,0											GATK	513	gi|508715294|gb|EOY07191.1|	Alfin-like 1 [Theobroma cacao]	AT5G05610.2	alfin-like 1	AL1 encodes a member of the Alfin-Like family of nuclear-localized PhD domain containing homeodomain proteins. Binds to H3K4 di or trimethylated DNA.	alfin-like 1 (AL1); CONTAINS InterPro DOMAIN/s: Zinc finger, PHD-type, conserved site (InterPro:IPR019786), Zinc finger, PHD-type (InterPro:IPR001965), Protein of unknown function DUF3594 (InterPro:IPR021998), Zinc finger, FYVE/PHD-type (InterPro:IPR011011), Zinc finger, PHD-finger (InterPro:IPR019787); BEST Arabidopsis thaliana protein match is: alfin-like 2 (TAIR:AT3G11200.1); Has 1460 Blast hi…
Sp2_comp102491_c0_seq1	209	.	C	T	55.16	PASS	AC=6;AF=1.00;AN=6;DP=3;Dels=0.00;FS=0.000;HaplotypeScore=0.0000;MLEAC=6;MLEAF=1.00;MQ=60.00;MQ0=0;QD=18.39	GT:AD:DP:GQ:MLPSAC:MLPSAF:PL	1/1/1/1/1/1:0,3:3:2:6:1.00:78,23,14,9,5,2,0											GATK	513	gi|508715294|gb|EOY07191.1|	Alfin-like 1 [Theobroma cacao]	AT5G05610.2	alfin-like 1	AL1 encodes a member of the Alfin-Like family of nuclear-localized PhD domain containing homeodomain proteins. Binds to H3K4 di or trimethylated DNA.	alfin-like 1 (AL1); CONTAINS InterPro DOMAIN/s: Zinc finger, PHD-type, conserved site (InterPro:IPR019786), Zinc finger, PHD-type (InterPro:IPR001965), Protein of unknown function DUF3594 (InterPro:IPR021998), Zinc finger, FYVE/PHD-type (InterPro:IPR011011), Zinc finger, PHD-finger (InterPro:IPR019787); BEST Arabidopsis thaliana protein match is: alfin-like 2 (TAIR:AT3G11200.1); Has 1460 Blast hi…
Sp2_comp102491_c0_seq1	210	.	A	G	55.16	PASS	AC=6;AF=1.00;AN=6;DP=3;Dels=0.00;FS=0.000;HaplotypeScore=0.0000;MLEAC=6;MLEAF=1.00;MQ=60.00;MQ0=0;QD=18.39	GT:AD:DP:GQ:MLPSAC:MLPSAF:PL	1/1/1/1/1/1:0,3:3:2:6:1.00:78,23,14,9,5,2,0											GATK	513	gi|508715294|gb|EOY07191.1|	Alfin-like 1 [Theobroma cacao]	AT5G05610.2	alfin-like 1	AL1 encodes a member of the Alfin-Like family of nuclear-localized PhD domain containing homeodomain proteins. Binds to H3K4 di or trimethylated DNA.	alfin-like 1 (AL1); CONTAINS InterPro DOMAIN/s: Zinc finger, PHD-type, conserved site (InterPro:IPR019786), Zinc finger, PHD-type (InterPro:IPR001965), Protein of unknown function DUF3594 (InterPro:IPR021998), Zinc finger, FYVE/PHD-type (InterPro:IPR011011), Zinc finger, PHD-finger (InterPro:IPR019787); BEST Arabidopsis thaliana protein match is: alfin-like 2 (TAIR:AT3G11200.1); Has 1460 Blast hi…
Sp2_comp102491_c0_seq1	447	.	T	C	37.76	LowQual	AC=2;AF=0.333;AN=6;BaseQRankSum=-1.067;DP=8;Dels=0.00;FS=0.000;HaplotypeScore=0.0000;MLEAC=2;MLEAF=0.333;MQ=56.43;MQ0=0;MQRankSum=-1.589;QD=4.72;ReadPosRankSum=-1.589	GT:AD:DP:GQ:MLPSAC:MLPSAF:PL	0/0/0/0/1/1:6,2:8:1:2:0.333:60,1,0,3,9,22,194											GATK	513	gi|508715294|gb|EOY07191.1|	Alfin-like 1 [Theobroma cacao]	AT5G05610.2	alfin-like 1	AL1 encodes a member of the Alfin-Like family of nuclear-localized PhD domain containing homeodomain proteins. Binds to H3K4 di or trimethylated DNA.	alfin-like 1 (AL1); CONTAINS InterPro DOMAIN/s: Zinc finger, PHD-type, conserved site (InterPro:IPR019786), Zinc finger, PHD-type (InterPro:IPR001965), Protein of unknown function DUF3594 (InterPro:IPR021998), Zinc finger, FYVE/PHD-type (InterPro:IPR011011), Zinc finger, PHD-finger (InterPro:IPR019787); BEST Arabidopsis thaliana protein match is: alfin-like 2 (TAIR:AT3G11200.1); Has 1460 Blast hi…
Sp2_comp102495_c0_seq1	197	.	T	C	55.82	PASS	AC=2;AF=0.333;AN=6;BaseQRankSum=0.358;DP=5;Dels=0.00;FS=0.000;HaplotypeScore=0.0000;MLEAC=2;MLEAF=0.333;MQ=60.00;MQ0=0;MQRankSum=1.231;QD=11.16;ReadPosRankSum=0.358	GT:AD:DP:GQ:MLPSAC:MLPSAF:PL	0/0/0/0/1/1:3,2:5:0:2:0.333:77,3,0,0,3,10,115											GATK	359	No hit in this database		No hit in this database
Sp2_comp102511_c0_seq1	272	.	T	A	38.82	LowQual	AC=2;AF=0.333;AN=6;BaseQRankSum=-1.754;DP=7;Dels=0.00;FS=0.000;HaplotypeScore=0.9998;MLEAC=2;MLEAF=0.333;MQ=60.00;MQ0=0;MQRankSum=0.550;QD=5.55;ReadPosRankSum=-0.550	GT:AD:DP:GQ:MLPSAC:MLPSAF:PL	0/0/0/0/1/1:4,3:7:0:2:0.333:60,3,0,0,3,10,111											GATK	716	gi|462416656|gb|EMJ21393.1|	hypothetical protein PRUPE_ppa014655mg, partial [Prunus persica]	AT2G24720.1	glutamate receptor 2.2	member of Putative ligand-gated ion channel subunit family	glutamate receptor 2.2 (GLR2.2); FUNCTIONS IN: intracellular ligand-gated ion channel activity; INVOLVED IN: cellular calcium ion homeostasis, response to light stimulus; LOCATED IN: endomembrane system, membrane; CONTAINS InterPro DOMAIN/s: Extracellular solute-binding protein, family 3 (InterPro:IPR001638), Ionotropic glutamate receptor (InterPro:IPR001320), Extracellular ligand-binding recepto…
Sp2_comp102511_c0_seq1	278	.	A	C	42.75	LowQual	AC=2;AF=0.333;AN=6;BaseQRankSum=-0.248;DP=9;Dels=0.00;FS=0.000;HaplotypeScore=0.9998;MLEAC=2;MLEAF=0.333;MQ=60.00;MQ0=0;MQRankSum=0.573;QD=4.75;ReadPosRankSum=0.248	GT:AD:DP:GQ:MLPSAC:MLPSAF:PL	0/0/0/0/1/1:6,3:9:1:2:0.333:65,1,0,3,9,22,182											GATK	716	gi|462416656|gb|EMJ21393.1|	hypothetical protein PRUPE_ppa014655mg, partial [Prunus persica]	AT2G24720.1	glutamate receptor 2.2	member of Putative ligand-gated ion channel subunit family	glutamate receptor 2.2 (GLR2.2); FUNCTIONS IN: intracellular ligand-gated ion channel activity; INVOLVED IN: cellular calcium ion homeostasis, response to light stimulus; LOCATED IN: endomembrane system, membrane; CONTAINS InterPro DOMAIN/s: Extracellular solute-binding protein, family 3 (InterPro:IPR001638), Ionotropic glutamate receptor (InterPro:IPR001320), Extracellular ligand-binding recepto…
Sp2_comp102511_c0_seq1	285	.	A	C	40.22	LowQual	AC=2;AF=0.333;AN=6;BaseQRankSum=-0.720;DP=6;Dels=0.00;FS=0.000;HaplotypeScore=0.0000;MLEAC=2;MLEAF=0.333;MQ=60.00;MQ0=0;MQRankSum=-1.380;QD=6.70;ReadPosRankSum=1.380	GT:AD:DP:GQ:MLPSAC:MLPSAF:PL	0/0/0/0/1/1:4,2:6:1:2:0.333:62,2,0,1,6,16,150											GATK	716	gi|462416656|gb|EMJ21393.1|	hypothetical protein PRUPE_ppa014655mg, partial [Prunus persica]	AT2G24720.1	glutamate receptor 2.2	member of Putative ligand-gated ion channel subunit family	glutamate receptor 2.2 (GLR2.2); FUNCTIONS IN: intracellular ligand-gated ion channel activity; INVOLVED IN: cellular calcium ion homeostasis, response to light stimulus; LOCATED IN: endomembrane system, membrane; CONTAINS InterPro DOMAIN/s: Extracellular solute-binding protein, family 3 (InterPro:IPR001638), Ionotropic glutamate receptor (InterPro:IPR001320), Extracellular ligand-binding recepto…
Sp2_comp102511_c0_seq1	301	.	A	G	42.82	LowQual	AC=2;AF=0.333;AN=6;BaseQRankSum=-0.720;DP=6;Dels=0.00;FS=0.000;HaplotypeScore=0.9789;MLEAC=2;MLEAF=0.333;MQ=60.00;MQ0=0;MQRankSum=0.720;QD=7.14;ReadPosRankSum=0.000	GT:AD:DP:GQ:MLPSAC:MLPSAF:PL	0/0/0/0/1/1:4,2:6:0:2:0.333:64,3,0,0,3,10,119											GATK	716	gi|462416656|gb|EMJ21393.1|	hypothetical protein PRUPE_ppa014655mg, partial [Prunus persica]	AT2G24720.1	glutamate receptor 2.2	member of Putative ligand-gated ion channel subunit family	glutamate receptor 2.2 (GLR2.2); FUNCTIONS IN: intracellular ligand-gated ion channel activity; INVOLVED IN: cellular calcium ion homeostasis, response to light stimulus; LOCATED IN: endomembrane system, membrane; CONTAINS InterPro DOMAIN/s: Extracellular solute-binding protein, family 3 (InterPro:IPR001638), Ionotropic glutamate receptor (InterPro:IPR001320), Extracellular ligand-binding recepto…
Sp2_comp102511_c0_seq1	317	.	T	C	33.22	LowQual	AC=2;AF=0.333;AN=6;BaseQRankSum=-1.754;DP=7;Dels=0.00;FS=0.000;HaplotypeScore=0.9996;MLEAC=2;MLEAF=0.333;MQ=60.00;MQ0=0;MQRankSum=0.550;QD=4.75;ReadPosRankSum=-0.550	GT:AD:DP:GQ:MLPSAC:MLPSAF:PL	0/0/0/0/1/1:4,3:7:1:2:0.333:55,2,0,1,6,16,161											GATK	716	gi|462416656|gb|EMJ21393.1|	hypothetical protein PRUPE_ppa014655mg, partial [Prunus persica]	AT2G24720.1	glutamate receptor 2.2	member of Putative ligand-gated ion channel subunit family	glutamate receptor 2.2 (GLR2.2); FUNCTIONS IN: intracellular ligand-gated ion channel activity; INVOLVED IN: cellular calcium ion homeostasis, response to light stimulus; LOCATED IN: endomembrane system, membrane; CONTAINS InterPro DOMAIN/s: Extracellular solute-binding protein, family 3 (InterPro:IPR001638), Ionotropic glutamate receptor (InterPro:IPR001320), Extracellular ligand-binding recepto…
Sp2_comp102511_c0_seq1	320	.	C	T	63.5	PASS	AC=2;AF=0.333;AN=6;BaseQRankSum=-1.754;DP=7;Dels=0.00;FS=0.000;HaplotypeScore=0.9996;MLEAC=2;MLEAF=0.333;MQ=60.00;MQ0=0;MQRankSum=0.937;QD=9.07;ReadPosRankSum=0.000	GT:AD:DP:GQ:MLPSAC:MLPSAF:PL	0/0/0/0/1/1:4,3:7:0:2:0.333:85,5,0,0,3,12,157											GATK	716	gi|462416656|gb|EMJ21393.1|	hypothetical protein PRUPE_ppa014655mg, partial [Prunus persica]	AT2G24720.1	glutamate receptor 2.2	member of Putative ligand-gated ion channel subunit family	glutamate receptor 2.2 (GLR2.2); FUNCTIONS IN: intracellular ligand-gated ion channel activity; INVOLVED IN: cellular calcium ion homeostasis, response to light stimulus; LOCATED IN: endomembrane system, membrane; CONTAINS InterPro DOMAIN/s: Extracellular solute-binding protein, family 3 (InterPro:IPR001638), Ionotropic glutamate receptor (InterPro:IPR001320), Extracellular ligand-binding recepto…
Sp2_comp102511_c0_seq1	322	.	C	T	67.5	PASS	AC=2;AF=0.333;AN=6;BaseQRankSum=-1.754;DP=7;Dels=0.00;FS=0.000;HaplotypeScore=0.9996;MLEAC=2;MLEAF=0.333;MQ=60.00;MQ0=0;MQRankSum=0.000;QD=9.64;ReadPosRankSum=0.000	GT:AD:DP:GQ:MLPSAC:MLPSAF:PL	0/0/0/0/1/1:4,3:7:0:2:0.333:89,5,0,0,3,12,159											GATK	716	gi|462416656|gb|EMJ21393.1|	hypothetical protein PRUPE_ppa014655mg, partial [Prunus persica]	AT2G24720.1	glutamate receptor 2.2	member of Putative ligand-gated ion channel subunit family	glutamate receptor 2.2 (GLR2.2); FUNCTIONS IN: intracellular ligand-gated ion channel activity; INVOLVED IN: cellular calcium ion homeostasis, response to light stimulus; LOCATED IN: endomembrane system, membrane; CONTAINS InterPro DOMAIN/s: Extracellular solute-binding protein, family 3 (InterPro:IPR001638), Ionotropic glutamate receptor (InterPro:IPR001320), Extracellular ligand-binding recepto…
Sp2_comp102511_c0_seq1	329	.	G	T	62.81	PASS	AC=2;AF=0.333;AN=6;BaseQRankSum=-1.668;DP=10;Dels=0.00;FS=2.341;HaplotypeScore=0.9996;MLEAC=2;MLEAF=0.333;MQ=59.34;MQ0=0;MQRankSum=-0.336;QD=6.28;ReadPosRankSum=-0.851	GT:AD:DP:GQ:MLPSAC:MLPSAF:PL	0/0/0/0/1/1:5,5:10:1:2:0.333:85,4,0,1,6,18,195											GATK	716	gi|462416656|gb|EMJ21393.1|	hypothetical protein PRUPE_ppa014655mg, partial [Prunus persica]	AT2G24720.1	glutamate receptor 2.2	member of Putative ligand-gated ion channel subunit family	glutamate receptor 2.2 (GLR2.2); FUNCTIONS IN: intracellular ligand-gated ion channel activity; INVOLVED IN: cellular calcium ion homeostasis, response to light stimulus; LOCATED IN: endomembrane system, membrane; CONTAINS InterPro DOMAIN/s: Extracellular solute-binding protein, family 3 (InterPro:IPR001638), Ionotropic glutamate receptor (InterPro:IPR001320), Extracellular ligand-binding recepto…
Sp2_comp102511_c0_seq1	361	.	C	G	74.32	PASS	AC=2;AF=0.333;AN=6;BaseQRankSum=0.135;DP=12;Dels=0.00;FS=0.000;HaplotypeScore=0.0000;MLEAC=2;MLEAF=0.333;MQ=59.45;MQ0=0;MQRankSum=0.529;QD=6.19;ReadPosRankSum=0.831	GT:AD:DP:GQ:MLPSAC:MLPSAF:PL	0/0/0/0/1/1:7,5:12:2:2:0.333:97,2,0,3,12,30,269											GATK	716	gi|462416656|gb|EMJ21393.1|	hypothetical protein PRUPE_ppa014655mg, partial [Prunus persica]	AT2G24720.1	glutamate receptor 2.2	member of Putative ligand-gated ion channel subunit family	glutamate receptor 2.2 (GLR2.2); FUNCTIONS IN: intracellular ligand-gated ion channel activity; INVOLVED IN: cellular calcium ion homeostasis, response to light stimulus; LOCATED IN: endomembrane system, membrane; CONTAINS InterPro DOMAIN/s: Extracellular solute-binding protein, family 3 (InterPro:IPR001638), Ionotropic glutamate receptor (InterPro:IPR001320), Extracellular ligand-binding recepto…
Sp2_comp102511_c0_seq1	389	.	T	G	225.4	PASS	AC=6;AF=1.00;AN=6;DP=8;Dels=0.00;FS=0.000;HaplotypeScore=2.9990;MLEAC=6;MLEAF=1.00;MQ=60.00;MQ0=0;QD=28.18	GT:AD:DP:GQ:MLPSAC:MLPSAF:PL	1/1/1/1/1/1:0,8:8:5:6:1.00:250,47,29,18,11,5,0											GATK	716	gi|462416656|gb|EMJ21393.1|	hypothetical protein PRUPE_ppa014655mg, partial [Prunus persica]	AT2G24720.1	glutamate receptor 2.2	member of Putative ligand-gated ion channel subunit family	glutamate receptor 2.2 (GLR2.2); FUNCTIONS IN: intracellular ligand-gated ion channel activity; INVOLVED IN: cellular calcium ion homeostasis, response to light stimulus; LOCATED IN: endomembrane system, membrane; CONTAINS InterPro DOMAIN/s: Extracellular solute-binding protein, family 3 (InterPro:IPR001638), Ionotropic glutamate receptor (InterPro:IPR001320), Extracellular ligand-binding recepto…
Sp2_comp102511_c0_seq1	412	.	G	A	194.4	PASS	AC=6;AF=1.00;AN=6;DP=7;Dels=0.00;FS=0.000;HaplotypeScore=0.0000;MLEAC=6;MLEAF=1.00;MQ=60.00;MQ0=0;QD=27.77	GT:AD:DP:GQ:MLPSAC:MLPSAF:PL	1/1/1/1/1/1:0,7:7:5:6:1.00:219,47,29,18,11,5,0											GATK	716	gi|462416656|gb|EMJ21393.1|	hypothetical protein PRUPE_ppa014655mg, partial [Prunus persica]	AT2G24720.1	glutamate receptor 2.2	member of Putative ligand-gated ion channel subunit family	glutamate receptor 2.2 (GLR2.2); FUNCTIONS IN: intracellular ligand-gated ion channel activity; INVOLVED IN: cellular calcium ion homeostasis, response to light stimulus; LOCATED IN: endomembrane system, membrane; CONTAINS InterPro DOMAIN/s: Extracellular solute-binding protein, family 3 (InterPro:IPR001638), Ionotropic glutamate receptor (InterPro:IPR001320), Extracellular ligand-binding recepto…
Sp2_comp102514_c0_seq1	261	.	G	A	65.71	PASS	AC=6;AF=1.00;AN=6;DP=2;Dels=0.00;FS=0.000;HaplotypeScore=0.0000;MLEAC=6;MLEAF=1.00;MQ=60.00;MQ0=0;QD=32.86	GT:AD:DP:GQ:MLPSAC:MLPSAF:PL	1/1/1/1/1/1:0,2:2:2:6:1.00:88,16,10,6,4,2,0											GATK	275	No hit in this database		No hit in this database
Sp2_comp1025151_c0_seq1	317	.	A	G	48.02	LowQual	AC=4;AF=0.667;AN=6;BaseQRankSum=0.736;DP=3;Dels=0.00;FS=0.000;HaplotypeScore=0.0000;MLEAC=4;MLEAF=0.667;MQ=57.46;MQ0=0;MQRankSum=0.736;QD=16.01;ReadPosRankSum=0.736	GT:AD:DP:GQ:MLPSAC:MLPSAF:PL	0/0/1/1/1/1:1,2:3:1:4:0.667:69,8,3,1,0,1,36											GATK	486	No hit in this database		No hit in this database
Sp2_comp1025151_c0_seq1	348	.	G	A	143.4	PASS	AC=6;AF=1.00;AN=6;DP=4;Dels=0.00;FS=0.000;HaplotypeScore=0.0000;MLEAC=6;MLEAF=1.00;MQ=58.10;MQ0=0;QD=28.71	GT:AD:DP:GQ:MLPSAC:MLPSAF:PL	1/1/1/1/1/1:0,4:4:3:6:1.00:167,31,19,12,7,3,0											GATK	486	No hit in this database		No hit in this database
Sp2_comp102525_c0_seq1	99	.	A	G	58.9		AC=1;AF=0.167;AN=6;BaseQRankSum=-1.650;DP=64;Dels=0.00;FS=5.384;HaplotypeScore=1.8656;MLEAC=1;MLEAF=0.167;MQ=60.00;MQ0=0;MQRankSum=-0.402;QD=0.92;ReadPosRankSum=-2.482	GT:AD:DP:GQ:MLPSAC:MLPSAF:PL	0/0/0/0/0/1:60,4:64:46:1:0.167:85,0,46,114,2147483647,2147483647,2147483647											GATK	340	No hit in this database		No hit in this database
Sp2_comp102529_c0_seq1	128	.	C	G	159.5		AC=3;AF=0.500;AN=6;BaseQRankSum=0.523;DP=50;Dels=0.00;FS=6.474;HaplotypeScore=10.9977;MLEAC=3;MLEAF=0.500;MQ=37.70;MQ0=2;MQRankSum=-0.592;QD=3.19;ReadPosRankSum=2.572	GT:AD:DP:GQ:MLPSAC:MLPSAF:PL	0/0/0/1/1/1:31,19:50:1:3:0.500:182,17,4,0,1,11,186											GATK	534	gi|70909559|emb|CAJ17201.1|	ribosomal protein S15e [Micromalthus debilis]	AT5G09490.1	Ribosomal protein S19 family protein		Ribosomal protein S19 family protein; CONTAINS InterPro DOMAIN/s: Ribosomal protein S15, eukaryotic/archaeal (InterPro:IPR005713), Ribosomal protein S19/S15 (InterPro:IPR002222), Ribosomal protein S19 conserved site (InterPro:IPR020934); BEST Arabidopsis thaliana protein match is: Ribosomal protein S19 family protein (TAIR:AT5G09500.1); Has 9411 Blast hits to 9411 proteins in 3582 species: Archae…
Sp2_comp102529_c0_seq1	131	.	A	G	155.5		AC=3;AF=0.500;AN=6;BaseQRankSum=0.501;DP=50;Dels=0.00;FS=6.474;HaplotypeScore=11.8085;MLEAC=3;MLEAF=0.500;MQ=37.70;MQ0=2;MQRankSum=-0.614;QD=3.11;ReadPosRankSum=3.186	GT:AD:DP:GQ:MLPSAC:MLPSAF:PL	0/0/0/1/1/1:30,20:50:1:3:0.500:178,17,4,0,1,11,184											GATK	534	gi|70909559|emb|CAJ17201.1|	ribosomal protein S15e [Micromalthus debilis]	AT5G09490.1	Ribosomal protein S19 family protein		Ribosomal protein S19 family protein; CONTAINS InterPro DOMAIN/s: Ribosomal protein S15, eukaryotic/archaeal (InterPro:IPR005713), Ribosomal protein S19/S15 (InterPro:IPR002222), Ribosomal protein S19 conserved site (InterPro:IPR020934); BEST Arabidopsis thaliana protein match is: Ribosomal protein S19 family protein (TAIR:AT5G09500.1); Has 9411 Blast hits to 9411 proteins in 3582 species: Archae…
Sp2_comp102529_c0_seq1	155	.	A	G	45.45	LowQual;	AC=2;AF=0.333;AN=6;BaseQRankSum=1.252;DP=24;Dels=0.00;FS=1.984;HaplotypeScore=11.5778;MLEAC=2;MLEAF=0.333;MQ=48.59;MQ0=0;MQRankSum=-1.729;QD=1.89;ReadPosRankSum=0.477	GT:AD:DP:GQ:MLPSAC:MLPSAF:PL	0/0/0/0/1/1:9,15:24:2:2:0.333:68,3,0,2,9,24,206											GATK	534	gi|70909559|emb|CAJ17201.1|	ribosomal protein S15e [Micromalthus debilis]	AT5G09490.1	Ribosomal protein S19 family protein		Ribosomal protein S19 family protein; CONTAINS InterPro DOMAIN/s: Ribosomal protein S15, eukaryotic/archaeal (InterPro:IPR005713), Ribosomal protein S19/S15 (InterPro:IPR002222), Ribosomal protein S19 conserved site (InterPro:IPR020934); BEST Arabidopsis thaliana protein match is: Ribosomal protein S19 family protein (TAIR:AT5G09500.1); Has 9411 Blast hits to 9411 proteins in 3582 species: Archae…
Sp2_comp102529_c0_seq1	167	.	A	G	217.73		AC=3;AF=0.500;AN=6;BaseQRankSum=0.828;DP=40;Dels=0.00;FS=0.000;HaplotypeScore=15.8227;MLEAC=3;MLEAF=0.500;MQ=49.32;MQ0=0;MQRankSum=-1.804;QD=5.44;ReadPosRankSum=-0.743	GT:AD:DP:GQ:MLPSAC:MLPSAF:PL	0/0/0/1/1/1:7,31:40:0:3:0.500:240,22,6,0,0,8,158											GATK	534	gi|70909559|emb|CAJ17201.1|	ribosomal protein S15e [Micromalthus debilis]	AT5G09490.1	Ribosomal protein S19 family protein		Ribosomal protein S19 family protein; CONTAINS InterPro DOMAIN/s: Ribosomal protein S15, eukaryotic/archaeal (InterPro:IPR005713), Ribosomal protein S19/S15 (InterPro:IPR002222), Ribosomal protein S19 conserved site (InterPro:IPR020934); BEST Arabidopsis thaliana protein match is: Ribosomal protein S19 family protein (TAIR:AT5G09500.1); Has 9411 Blast hits to 9411 proteins in 3582 species: Archae…
Sp2_comp102529_c0_seq1	188	.	T	C	382.12	PASS	AC=4;AF=0.667;AN=6;BaseQRankSum=-0.548;DP=37;Dels=0.00;FS=1.524;HaplotypeScore=8.7328;MLEAC=4;MLEAF=0.667;MQ=53.40;MQ0=0;MQRankSum=-0.964;QD=10.33;ReadPosRankSum=1.795	GT:AD:DP:GQ:MLPSAC:MLPSAF:PL	0/0/1/1/1/1:13,24:37:4:4:0.667:406,48,18,4,0,6,198											GATK	534	gi|70909559|emb|CAJ17201.1|	ribosomal protein S15e [Micromalthus debilis]	AT5G09490.1	Ribosomal protein S19 family protein		Ribosomal protein S19 family protein; CONTAINS InterPro DOMAIN/s: Ribosomal protein S15, eukaryotic/archaeal (InterPro:IPR005713), Ribosomal protein S19/S15 (InterPro:IPR002222), Ribosomal protein S19 conserved site (InterPro:IPR020934); BEST Arabidopsis thaliana protein match is: Ribosomal protein S19 family protein (TAIR:AT5G09500.1); Has 9411 Blast hits to 9411 proteins in 3582 species: Archae…
Sp2_comp102529_c0_seq1	191	.	A	C	363.1	PASS	AC=4;AF=0.667;AN=6;BaseQRankSum=0.176;DP=36;Dels=0.00;FS=0.000;HaplotypeScore=8.9147;MLEAC=4;MLEAF=0.667;MQ=54.64;MQ0=0;MQRankSum=-0.960;QD=10.09;ReadPosRankSum=2.683	GT:AD:DP:GQ:MLPSAC:MLPSAF:PL	0/0/1/1/1/1:12,23:36:3:4:0.667:387,44,15,3,0,9,227											GATK	534	gi|70909559|emb|CAJ17201.1|	ribosomal protein S15e [Micromalthus debilis]	AT5G09490.1	Ribosomal protein S19 family protein		Ribosomal protein S19 family protein; CONTAINS InterPro DOMAIN/s: Ribosomal protein S15, eukaryotic/archaeal (InterPro:IPR005713), Ribosomal protein S19/S15 (InterPro:IPR002222), Ribosomal protein S19 conserved site (InterPro:IPR020934); BEST Arabidopsis thaliana protein match is: Ribosomal protein S19 family protein (TAIR:AT5G09500.1); Has 9411 Blast hits to 9411 proteins in 3582 species: Archae…
Sp2_comp102529_c0_seq1	203	.	A	G	368.12	PASS	AC=4;AF=0.667;AN=6;BaseQRankSum=-0.070;DP=30;Dels=0.00;FS=0.000;HaplotypeScore=5.9152;MLEAC=4;MLEAF=0.667;MQ=54.54;MQ0=0;MQRankSum=-0.070;QD=12.27;ReadPosRankSum=2.275	GT:AD:DP:GQ:MLPSAC:MLPSAF:PL	0/0/1/1/1/1:8,22:30:4:4:0.667:392,48,18,4,0,6,204											GATK	534	gi|70909559|emb|CAJ17201.1|	ribosomal protein S15e [Micromalthus debilis]	AT5G09490.1	Ribosomal protein S19 family protein		Ribosomal protein S19 family protein; CONTAINS InterPro DOMAIN/s: Ribosomal protein S15, eukaryotic/archaeal (InterPro:IPR005713), Ribosomal protein S19/S15 (InterPro:IPR002222), Ribosomal protein S19 conserved site (InterPro:IPR020934); BEST Arabidopsis thaliana protein match is: Ribosomal protein S19 family protein (TAIR:AT5G09500.1); Has 9411 Blast hits to 9411 proteins in 3582 species: Archae…
Sp2_comp102529_c0_seq1	206	.	T	C	380.12	PASS	AC=4;AF=0.667;AN=6;BaseQRankSum=-0.841;DP=29;Dels=0.00;FS=1.664;HaplotypeScore=3.9155;MLEAC=4;MLEAF=0.667;MQ=54.34;MQ0=0;MQRankSum=-0.280;QD=13.11;ReadPosRankSum=2.880	GT:AD:DP:GQ:MLPSAC:MLPSAF:PL	0/0/1/1/1/1:7,22:29:4:4:0.667:404,48,18,4,0,6,206											GATK	534	gi|70909559|emb|CAJ17201.1|	ribosomal protein S15e [Micromalthus debilis]	AT5G09490.1	Ribosomal protein S19 family protein		Ribosomal protein S19 family protein; CONTAINS InterPro DOMAIN/s: Ribosomal protein S15, eukaryotic/archaeal (InterPro:IPR005713), Ribosomal protein S19/S15 (InterPro:IPR002222), Ribosomal protein S19 conserved site (InterPro:IPR020934); BEST Arabidopsis thaliana protein match is: Ribosomal protein S19 family protein (TAIR:AT5G09500.1); Has 9411 Blast hits to 9411 proteins in 3582 species: Archae…
Sp2_comp102535_c0_seq1	896	.	C	A	56.71	PASS	AC=6;AF=1.00;AN=6;DP=2;Dels=0.00;FS=0.000;HaplotypeScore=0.0000;MLEAC=6;MLEAF=1.00;MQ=60.00;MQ0=0;QD=28.36	GT:AD:DP:GQ:MLPSAC:MLPSAF:PL	1/1/1/1/1/1:0,2:2:2:6:1.00:79,16,10,6,4,2,0											GATK	1002	No hit in this database		No hit in this database
Sp2_comp102537_c0_seq1	230	.	A	G	37.96	LowQual	AC=1;AF=0.167;AN=6;BaseQRankSum=0.274;DP=14;Dels=0.00;FS=0.000;HaplotypeScore=0.0000;MLEAC=1;MLEAF=0.167;MQ=60.00;MQ0=0;MQRankSum=-0.456;QD=2.71;ReadPosRankSum=-0.274	GT:AD:DP:GQ:MLPSAC:MLPSAF:PL	0/0/0/0/0/1:12,2:14:3:1:0.167:62,0,3,10,24,49,368											GATK	276	No hit in this database		No hit in this database
Sp2_comp102550_c0_seq1	255	.	C	A	115.67	PASS	AC=3;AF=0.500;AN=6;BaseQRankSum=0.387;DP=11;Dels=0.00;FS=0.000;HaplotypeScore=5.9905;MLEAC=3;MLEAF=0.500;MQ=59.65;MQ0=0;MQRankSum=0.717;QD=10.52;ReadPosRankSum=-0.143	GT:AD:DP:GQ:MLPSAC:MLPSAF:PL	0/0/0/1/1/1:6,5:11:1:3:0.500:138,8,1,0,4,15,189											GATK	986	gi|224068368|ref|XP_002302726.1|	predicted protein [Populus trichocarpa]	No hit in this database
Sp2_comp102550_c0_seq1	259	.	G	C	40.06	LowQual	AC=1;AF=0.167;AN=6;BaseQRankSum=-1.061;DP=11;Dels=0.00;FS=0.000;HaplotypeScore=7.9899;MLEAC=1;MLEAF=0.167;MQ=59.65;MQ0=0;MQRankSum=-1.296;QD=3.64;ReadPosRankSum=-0.354	GT:AD:DP:GQ:MLPSAC:MLPSAF:PL	0/0/0/0/0/1:9,2:11:1:1:0.167:63,0,1,6,16,35,283											GATK	986	gi|224068368|ref|XP_002302726.1|	predicted protein [Populus trichocarpa]	No hit in this database
Sp2_comp102550_c0_seq1	267	.	G	C	40.06	LowQual	AC=1;AF=0.167;AN=6;BaseQRankSum=-1.296;DP=11;Dels=0.00;FS=0.000;HaplotypeScore=0.0000;MLEAC=1;MLEAF=0.167;MQ=59.65;MQ0=0;MQRankSum=-1.768;QD=3.64;ReadPosRankSum=-0.825	GT:AD:DP:GQ:MLPSAC:MLPSAF:PL	0/0/0/0/0/1:9,2:11:1:1:0.167:63,0,1,6,16,35,287											GATK	986	gi|224068368|ref|XP_002302726.1|	predicted protein [Populus trichocarpa]	No hit in this database
Sp2_comp102550_c0_seq1	272	.	A	G	34.46	LowQual	AC=1;AF=0.167;AN=6;BaseQRankSum=-0.322;DP=12;Dels=0.00;FS=0.000;HaplotypeScore=0.0000;MLEAC=1;MLEAF=0.167;MQ=59.68;MQ0=0;MQRankSum=-1.611;QD=2.87;ReadPosRankSum=-0.107	GT:AD:DP:GQ:MLPSAC:MLPSAF:PL	0/0/0/0/0/1:10,2:12:2:1:0.167:58,0,2,8,20,42,310											GATK	986	gi|224068368|ref|XP_002302726.1|	predicted protein [Populus trichocarpa]	No hit in this database
Sp2_comp102550_c0_seq1	289	.	C	A	37.74	LowQual	AC=1;AF=0.167;AN=6;BaseQRankSum=1.508;DP=16;Dels=0.00;FS=0.000;HaplotypeScore=1.9997;MLEAC=1;MLEAF=0.167;MQ=59.76;MQ0=0;MQRankSum=-1.826;QD=2.36;ReadPosRankSum=0.714	GT:AD:DP:GQ:MLPSAC:MLPSAF:PL	0/0/0/0/0/1:14,2:16:7:1:0.167:63,0,7,19,40,77,2147483647											GATK	986	gi|224068368|ref|XP_002302726.1|	predicted protein [Populus trichocarpa]	No hit in this database
Sp2_comp102550_c0_seq1	413	.	A	C	53.17	PASS	AC=1;AF=0.167;AN=6;BaseQRankSum=-1.284;DP=26;Dels=0.00;FS=0.000;HaplotypeScore=0.0000;MLEAC=1;MLEAF=0.167;MQ=60.00;MQ0=0;MQRankSum=0.321;QD=2.04;ReadPosRankSum=0.161	GT:AD:DP:GQ:MLPSAC:MLPSAF:PL	0/0/0/0/0/1:23,3:26:12:1:0.167:79,0,12,34,69,2147483647,2147483647											GATK	986	gi|224068368|ref|XP_002302726.1|	predicted protein [Populus trichocarpa]	No hit in this database
Sp2_comp102550_c0_seq1	423	.	A	T	44.07	LowQual;	AC=1;AF=0.167;AN=6;BaseQRankSum=-1.540;DP=29;Dels=0.00;FS=2.235;HaplotypeScore=1.6647;MLEAC=1;MLEAF=0.167;MQ=60.00;MQ0=0;MQRankSum=0.179;QD=1.52;ReadPosRankSum=0.537	GT:AD:DP:GQ:MLPSAC:MLPSAF:PL	0/0/0/0/0/1:26,3:29:14:1:0.167:70,0,14,39,77,2147483647,2147483647											GATK	986	gi|224068368|ref|XP_002302726.1|	predicted protein [Populus trichocarpa]	No hit in this database
Sp2_comp102550_c0_seq1	440	.	C	T	41.24	LowQual;	AC=1;AF=0.167;AN=6;BaseQRankSum=-1.965;DP=25;Dels=0.00;FS=2.269;HaplotypeScore=0.6651;MLEAC=1;MLEAF=0.167;MQ=60.00;MQ0=0;MQRankSum=0.460;QD=1.65;ReadPosRankSum=-0.878	GT:AD:DP:GQ:MLPSAC:MLPSAF:PL	0/0/0/0/0/1:22,3:25:11:1:0.167:67,0,11,32,66,2147483647,2147483647											GATK	986	gi|224068368|ref|XP_002302726.1|	predicted protein [Populus trichocarpa]	No hit in this database
Sp2_comp102550_c0_seq1	587	.	T	A	30.96	LowQual	AC=1;AF=0.167;AN=6;BaseQRankSum=-0.589;DP=11;Dels=0.00;FS=0.000;HaplotypeScore=0.0000;MLEAC=1;MLEAF=0.167;MQ=60.00;MQ0=0;MQRankSum=-0.354;QD=2.81;ReadPosRankSum=-1.532	GT:AD:DP:GQ:MLPSAC:MLPSAF:PL	0/0/0/0/0/1:9,2:11:3:1:0.167:55,0,3,10,24,49,339											GATK	986	gi|224068368|ref|XP_002302726.1|	predicted protein [Populus trichocarpa]	No hit in this database
Sp2_comp102552_c0_seq1	154	.	G	T	58.71	PASS	AC=6;AF=1.00;AN=6;DP=4;Dels=0.00;FS=0.000;HaplotypeScore=0.0000;MLEAC=6;MLEAF=1.00;MQ=60.00;MQ0=0;QD=14.68	GT:AD:DP:GQ:MLPSAC:MLPSAF:PL	1/1/1/1/1/1:0,4:4:2:6:1.00:81,16,10,6,4,2,0											GATK	227	No hit in this database		No hit in this database
Sp2_comp102556_c0_seq1	160	.	C	G	76.01		AC=1;AF=0.167;AN=6;BaseQRankSum=0.022;DP=45;Dels=0.00;FS=1.961;HaplotypeScore=0.8941;MLEAC=1;MLEAF=0.167;MQ=59.91;MQ0=0;MQRankSum=0.373;QD=1.69;ReadPosRankSum=1.120	GT:AD:DP:GQ:MLPSAC:MLPSAF:PL	0/0/0/0/0/1:41,4:45:16:1:0.167:102,0,16,45,91,2147483647,2147483647											GATK	239	gi|460407729|ref|XP_004249303.1|	PREDICTED: patatin group A-3-like [Solanum lycopersicum]	AT3G54950.1	patatin-like protein 6		patatin-like protein 6 (PLA IIIA); CONTAINS InterPro DOMAIN/s: Acyl transferase/acyl hydrolase/lysophospholipase (InterPro:IPR016035), Patatin (InterPro:IPR002641); BEST Arabidopsis thaliana protein match is: PATATIN-like protein 6 (TAIR:AT2G39220.1); Has 1058 Blast hits to 1055 proteins in 202 species: Archae - 0; Bacteria - 325; Metazoa - 24; Fungi - 32; Plants - 544; Viruses - 0; Other Eukaryo…
Sp2_comp102575_c0_seq1	68	.	C	T	63.54		AC=2;AF=0.333;AN=6;BaseQRankSum=1.607;DP=80;Dels=0.00;FS=1.086;HaplotypeScore=1.9997;MLEAC=2;MLEAF=0.333;MQ=52.35;MQ0=8;MQRankSum=3.470;QD=0.79;ReadPosRankSum=-1.475	GT:AD:DP:GQ:MLPSAC:MLPSAF:PL	0/0/0/0/1/1:56,24:80:2:2:0.333:87,2,0,7,24,58,459											GATK	205	No hit in this database		No hit in this database
Sp2_comp102577_c0_seq1	245	.	A	T	333.6	PASS	AC=6;AF=1.00;AN=6;DP=12;Dels=0.00;FS=0.000;HaplotypeScore=0.0000;MLEAC=6;MLEAF=1.00;MQ=60.00;MQ0=0;QD=27.80	GT:AD:DP:GQ:MLPSAC:MLPSAF:PL	1/1/1/1/1/1:0,12:12:8:6:1.00:359,78,48,30,18,8,0											GATK	395	No hit in this database		No hit in this database
Sp2_comp102585_c0_seq1	389	.	T	C	124.4	PASS	AC=6;AF=1.00;AN=6;DP=4;Dels=0.00;FS=0.000;HaplotypeScore=0.0000;MLEAC=6;MLEAF=1.00;MQ=60.00;MQ0=0;QD=31.10	GT:AD:DP:GQ:MLPSAC:MLPSAF:PL	1/1/1/1/1/1:0,4:4:3:6:1.00:148,31,19,12,7,3,0											GATK	619	No hit in this database		No hit in this database
Sp2_comp102585_c0_seq1	390	.	G	A	136.4	PASS	AC=6;AF=1.00;AN=6;DP=4;Dels=0.00;FS=0.000;HaplotypeScore=0.0000;MLEAC=6;MLEAF=1.00;MQ=60.00;MQ0=0;QD=34.10	GT:AD:DP:GQ:MLPSAC:MLPSAF:PL	1/1/1/1/1/1:0,4:4:3:6:1.00:160,31,19,12,7,3,0											GATK	619	No hit in this database		No hit in this database
Sp2_comp102595_c0_seq1	186	.	A	T	366.79	PASS	AC=6;AF=1.00;AN=6;DP=11;Dels=0.00;FS=0.000;HaplotypeScore=0.0000;MLEAC=6;MLEAF=1.00;MQ=60.00;MQ0=0;QD=33.34	GT:AD:DP:GQ:MLPSAC:MLPSAF:PL	1/1/1/1/1/1:0,11:11:7:6:1.00:392,70,43,27,16,7,0											GATK	238	No hit in this database		No hit in this database
Sp2_comp10260_c0_seq1	121	.	C	T	1777.9	PASS	AC=2;AF=0.333;AN=6;BaseQRankSum=0.593;DP=214;Dels=0.00;FS=5.324;HaplotypeScore=4.6593;MLEAC=2;MLEAF=0.333;MQ=59.89;MQ0=0;MQRankSum=0.086;QD=8.31;ReadPosRankSum=-0.965	GT:AD:DP:GQ:MLPSAC:MLPSAF:PL	0/0/0/0/1/1:147,66:214:52:2:0.333:1804,55,0,52,196,2147483647,2147483647											GATK	300	gi|255580999|ref|XP_002531317.1|	peroxidase, putative [Ricinus communis]	AT5G06720.1	peroxidase 2		peroxidase 2 (PA2); FUNCTIONS IN: peroxidase activity, heme binding; INVOLVED IN: oxidation reduction, response to oxidative stress; LOCATED IN: endomembrane system; EXPRESSED IN: 21 plant structures; EXPRESSED DURING: 11 growth stages; CONTAINS InterPro DOMAIN/s: Haem peroxidase (InterPro:IPR010255), Plant peroxidase (InterPro:IPR000823), Peroxidases heam-ligand binding site (InterPro:IPR019793)…
Sp2_comp10260_c0_seq1	146	.	T	C	1659.9	PASS	AC=2;AF=0.333;AN=6;BaseQRankSum=-0.616;DP=207;Dels=0.00;FS=4.447;HaplotypeScore=3.7909;MLEAC=2;MLEAF=0.333;MQ=60.00;MQ0=0;MQRankSum=0.222;QD=8.02;ReadPosRankSum=0.196	GT:AD:DP:GQ:MLPSAC:MLPSAF:PL	0/0/0/0/1/1:145,62:207:38:2:0.333:1686,38,0,65,2147483647,2147483647,2147483647											GATK	300	gi|255580999|ref|XP_002531317.1|	peroxidase, putative [Ricinus communis]	AT5G06720.1	peroxidase 2		peroxidase 2 (PA2); FUNCTIONS IN: peroxidase activity, heme binding; INVOLVED IN: oxidation reduction, response to oxidative stress; LOCATED IN: endomembrane system; EXPRESSED IN: 21 plant structures; EXPRESSED DURING: 11 growth stages; CONTAINS InterPro DOMAIN/s: Haem peroxidase (InterPro:IPR010255), Plant peroxidase (InterPro:IPR000823), Peroxidases heam-ligand binding site (InterPro:IPR019793)…
Sp2_comp10260_c0_seq1	298	.	G	C	87.74	PASS	AC=1;AF=0.167;AN=6;BaseQRankSum=-1.276;DP=20;Dels=0.00;FS=4.337;HaplotypeScore=1.9931;MLEAC=1;MLEAF=0.167;MQ=60.00;MQ0=0;MQRankSum=1.276;QD=4.39;ReadPosRankSum=-1.748	GT:AD:DP:GQ:MLPSAC:MLPSAF:PL	0/0/0/0/0/1:16,4:20:3:1:0.167:112,0,3,16,40,84,2147483647											GATK	300	gi|255580999|ref|XP_002531317.1|	peroxidase, putative [Ricinus communis]	AT5G06720.1	peroxidase 2		peroxidase 2 (PA2); FUNCTIONS IN: peroxidase activity, heme binding; INVOLVED IN: oxidation reduction, response to oxidative stress; LOCATED IN: endomembrane system; EXPRESSED IN: 21 plant structures; EXPRESSED DURING: 11 growth stages; CONTAINS InterPro DOMAIN/s: Haem peroxidase (InterPro:IPR010255), Plant peroxidase (InterPro:IPR000823), Peroxidases heam-ligand binding site (InterPro:IPR019793)…
Sp2_comp102612_c0_seq1	190	.	G	A	42.22	LowQual	AC=2;AF=0.333;AN=6;BaseQRankSum=-1.271;DP=10;Dels=0.00;FS=0.000;HaplotypeScore=2.9993;MLEAC=2;MLEAF=0.333;MQ=51.56;MQ0=0;MQRankSum=1.271;QD=4.22;ReadPosRankSum=-1.733	GT:AD:DP:GQ:MLPSAC:MLPSAF:PL	0/0/0/0/1/1:8,2:10:1:2:0.333:64,2,0,1,6,16,153											GATK	269	No hit in this database		No hit in this database
Sp2_comp102612_c0_seq1	196	.	T	C	172.74	PASS	AC=5;AF=0.833;AN=6;BaseQRankSum=-0.696;DP=10;Dels=0.00;FS=0.000;HaplotypeScore=1.9998;MLEAC=5;MLEAF=0.833;MQ=51.56;MQ0=0;MQRankSum=0.348;QD=17.27;ReadPosRankSum=-1.044	GT:AD:DP:GQ:MLPSAC:MLPSAF:PL	0/1/1/1/1/1:1,9:10:2:5:0.833:196,28,14,6,2,0,34											GATK	269	No hit in this database		No hit in this database
Sp2_comp102612_c0_seq1	213	.	C	T	45.82	LowQual	AC=1;AF=0.167;AN=6;BaseQRankSum=0.296;DP=10;Dels=0.00;FS=6.990;HaplotypeScore=5.9723;MLEAC=1;MLEAF=0.167;MQ=53.54;MQ0=0;MQRankSum=0.546;QD=4.58;ReadPosRankSum=1.818	GT:AD:DP:GQ:MLPSAC:MLPSAF:PL	0/0/0/0/0/1:7,3:10:0:1:0.167:68,0,0,4,12,28,237											GATK	269	No hit in this database		No hit in this database
Sp2_comp102621_c0_seq1	290	.	T	A	150.9	PASS	AC=3;AF=0.500;AN=6;BaseQRankSum=0.597;DP=11;Dels=0.00;FS=0.000;HaplotypeScore=0.0000;MLEAC=3;MLEAF=0.500;MQ=60.00;MQ0=0;MQRankSum=-0.278;QD=13.72;ReadPosRankSum=1.398	GT:AD:DP:GQ:MLPSAC:MLPSAF:PL	0/0/0/1/1/1:4,7:11:0:3:0.500:173,20,6,0,0,6,142											GATK	383	No hit in this database		No hit in this database
Sp2_comp102621_c0_seq1	292	.	T	A	164.9	PASS	AC=3;AF=0.500;AN=6;BaseQRankSum=-0.633;DP=10;Dels=0.00;FS=2.430;HaplotypeScore=0.0000;MLEAC=3;MLEAF=0.500;MQ=60.00;MQ0=0;MQRankSum=-0.365;QD=16.49;ReadPosRankSum=1.866	GT:AD:DP:GQ:MLPSAC:MLPSAF:PL	0/0/0/1/1/1:4,6:10:0:3:0.500:187,20,6,0,0,6,141											GATK	383	No hit in this database		No hit in this database
Sp2_comp102621_c0_seq1	297	.	G	A	189.45	PASS	AC=4;AF=0.667;AN=6;BaseQRankSum=0.296;DP=10;Dels=0.00;FS=0.000;HaplotypeScore=0.0000;MLEAC=4;MLEAF=0.667;MQ=60.00;MQ0=0;MQRankSum=0.296;QD=18.94;ReadPosRankSum=1.386	GT:AD:DP:GQ:MLPSAC:MLPSAF:PL	0/0/1/1/1/1:3,7:10:2:4:0.667:212,24,9,2,0,3,102											GATK	383	No hit in this database		No hit in this database
Sp2_comp102621_c0_seq1	319	.	T	A	105.07	PASS	AC=2;AF=0.333;AN=6;BaseQRankSum=-0.896;DP=11;Dels=0.00;FS=6.154;HaplotypeScore=0.0000;MLEAC=2;MLEAF=0.333;MQ=60.00;MQ0=0;MQRankSum=-0.896;QD=9.55;ReadPosRankSum=-2.037	GT:AD:DP:GQ:MLPSAC:MLPSAF:PL	0/0/0/0/1/1:7,4:11:2:2:0.333:128,5,0,2,9,26,261											GATK	383	No hit in this database		No hit in this database
Sp2_comp102621_c0_seq1	371	.	A	T	182.5	PASS	AC=3;AF=0.500;AN=6;BaseQRankSum=0.143;DP=11;Dels=0.00;FS=0.000;HaplotypeScore=0.0000;MLEAC=3;MLEAF=0.500;MQ=59.16;MQ0=0;MQRankSum=0.143;QD=16.59;ReadPosRankSum=-1.408	GT:AD:DP:GQ:MLPSAC:MLPSAF:PL	0/0/0/1/1/1:5,6:11:1:3:0.500:205,18,4,0,1,11,179											GATK	383	No hit in this database		No hit in this database
Sp2_comp102622_c0_seq2	292	.	A	C	184.4		AC=6;AF=1.00;AN=6;DP=6;Dels=0.00;FS=0.000;HaplotypeScore=0.0000;MLEAC=6;MLEAF=1.00;MQ=30.00;MQ0=0;QD=30.73	GT:AD:DP:GQ:MLPSAC:MLPSAF:PL	1/1/1/1/1/1:0,6:6:5:6:1.00:209,47,29,18,11,5,0											GATK	326	No hit in this database		No hit in this database
Sp2_comp102622_c0_seq2	295	.	C	T	180.4		AC=6;AF=1.00;AN=6;DP=6;Dels=0.00;FS=0.000;HaplotypeScore=0.0000;MLEAC=6;MLEAF=1.00;MQ=30.00;MQ0=0;QD=30.07	GT:AD:DP:GQ:MLPSAC:MLPSAF:PL	1/1/1/1/1/1:0,6:6:5:6:1.00:205,47,29,18,11,5,0											GATK	326	No hit in this database		No hit in this database
Sp2_comp102622_c0_seq2	302	.	T	C	179.4		AC=6;AF=1.00;AN=6;DP=6;Dels=0.00;FS=0.000;HaplotypeScore=0.0000;MLEAC=6;MLEAF=1.00;MQ=30.00;MQ0=0;QD=29.90	GT:AD:DP:GQ:MLPSAC:MLPSAF:PL	1/1/1/1/1/1:0,6:6:5:6:1.00:204,47,29,18,11,5,0											GATK	326	No hit in this database		No hit in this database
Sp2_comp102633_c0_seq1	288	.	C	T	86.16	PASS	AC=6;AF=1.00;AN=6;DP=3;Dels=0.00;FS=0.000;HaplotypeScore=0.0000;MLEAC=6;MLEAF=1.00;MQ=60.00;MQ0=0;QD=28.72	GT:AD:DP:GQ:MLPSAC:MLPSAF:PL	1/1/1/1/1/1:0,3:3:2:6:1.00:109,23,14,9,5,2,0											GATK	303	gi|224124674|ref|XP_002330082.1|	predicted protein [Populus trichocarpa]	AT1G06140.1	Pentatricopeptide repeat (PPR) superfamily protein		Pentatricopeptide repeat (PPR) superfamily protein; CONTAINS InterPro DOMAIN/s: Pentatricopeptide repeat (InterPro:IPR002885); BEST Arabidopsis thaliana protein match is: Tetratricopeptide repeat (TPR)-like superfamily protein (TAIR:AT4G33990.1); Has 38916 Blast hits to 13813 proteins in 232 species: Archae - 0; Bacteria - 13; Metazoa - 106; Fungi - 93; Plants - 38173; Viruses - 0; Other Eukaryot…
Sp2_comp102633_c0_seq1	293	.	G	T	105.16	PASS	AC=6;AF=1.00;AN=6;DP=3;Dels=0.00;FS=0.000;HaplotypeScore=0.0000;MLEAC=6;MLEAF=1.00;MQ=60.00;MQ0=0;QD=34.84	GT:AD:DP:GQ:MLPSAC:MLPSAF:PL	1/1/1/1/1/1:0,3:3:2:6:1.00:128,23,14,9,5,2,0											GATK	303	gi|224124674|ref|XP_002330082.1|	predicted protein [Populus trichocarpa]	AT1G06140.1	Pentatricopeptide repeat (PPR) superfamily protein		Pentatricopeptide repeat (PPR) superfamily protein; CONTAINS InterPro DOMAIN/s: Pentatricopeptide repeat (InterPro:IPR002885); BEST Arabidopsis thaliana protein match is: Tetratricopeptide repeat (TPR)-like superfamily protein (TAIR:AT4G33990.1); Has 38916 Blast hits to 13813 proteins in 232 species: Archae - 0; Bacteria - 13; Metazoa - 106; Fungi - 93; Plants - 38173; Viruses - 0; Other Eukaryot…
Sp2_comp102633_c1_seq1	173	.	T	G	48.75	LowQual	AC=2;AF=0.333;AN=6;BaseQRankSum=0.198;DP=7;Dels=0.00;FS=0.000;HaplotypeScore=0.0000;MLEAC=2;MLEAF=0.333;MQ=60.00;MQ0=0;MQRankSum=0.922;QD=6.96;ReadPosRankSum=0.922	GT:AD:DP:GQ:MLPSAC:MLPSAF:PL	0/0/0/0/1/1:5,2:7:1:2:0.333:71,1,0,3,9,22,189											GATK	466	gi|462402690|gb|EMJ08247.1|	hypothetical protein PRUPE_ppb025182mg [Prunus persica]	AT5G48910.1	Pentatricopeptide repeat (PPR) superfamily protein	Encodes LPA66, a chloroplast protein of the pentatricopeptide repeat family. In lpa66 mutants, editing of psbF that converts serine to phenylalanine is specifically impaired. lpa66 mutants also display a high chlorophyll fluorescence phenotype.	LOW PSII ACCUMULATION 66 (LPA66); CONTAINS InterPro DOMAIN/s: Pentatricopeptide repeat (InterPro:IPR002885); BEST Arabidopsis thaliana protein match is: Tetratricopeptide repeat (TPR)-like superfamily protein (TAIR:AT5G66520.1); Has 1807 Blast hits to 1807 proteins in 277 species: Archae - 0; Bacteria - 0; Metazoa - 736; Fungi - 347; Plants - 385; Viruses - 0; Other Eukaryotes - 339 (source: NCBI…
Sp2_comp102633_c1_seq1	278	.	G	A	147.5	PASS	AC=3;AF=0.500;AN=6;BaseQRankSum=0.101;DP=13;Dels=0.00;FS=2.276;HaplotypeScore=0.9995;MLEAC=3;MLEAF=0.500;MQ=60.00;MQ0=0;MQRankSum=0.555;QD=11.35;ReadPosRankSum=1.369	GT:AD:DP:GQ:MLPSAC:MLPSAF:PL	0/0/0/1/1/1:7,6:13:1:3:0.500:170,11,1,0,4,18,224											GATK	466	gi|462402690|gb|EMJ08247.1|	hypothetical protein PRUPE_ppb025182mg [Prunus persica]	AT5G48910.1	Pentatricopeptide repeat (PPR) superfamily protein	Encodes LPA66, a chloroplast protein of the pentatricopeptide repeat family. In lpa66 mutants, editing of psbF that converts serine to phenylalanine is specifically impaired. lpa66 mutants also display a high chlorophyll fluorescence phenotype.	LOW PSII ACCUMULATION 66 (LPA66); CONTAINS InterPro DOMAIN/s: Pentatricopeptide repeat (InterPro:IPR002885); BEST Arabidopsis thaliana protein match is: Tetratricopeptide repeat (TPR)-like superfamily protein (TAIR:AT5G66520.1); Has 1807 Blast hits to 1807 proteins in 277 species: Archae - 0; Bacteria - 0; Metazoa - 736; Fungi - 347; Plants - 385; Viruses - 0; Other Eukaryotes - 339 (source: NCBI…
Sp2_comp102633_c1_seq1	280	.	C	T	144.5	PASS	AC=3;AF=0.500;AN=6;BaseQRankSum=0.555;DP=13;Dels=0.00;FS=2.276;HaplotypeScore=0.9995;MLEAC=3;MLEAF=0.500;MQ=60.00;MQ0=0;MQRankSum=0.101;QD=11.12;ReadPosRankSum=1.493	GT:AD:DP:GQ:MLPSAC:MLPSAF:PL	0/0/0/1/1/1:7,6:13:1:3:0.500:167,11,1,0,4,18,220											GATK	466	gi|462402690|gb|EMJ08247.1|	hypothetical protein PRUPE_ppb025182mg [Prunus persica]	AT5G48910.1	Pentatricopeptide repeat (PPR) superfamily protein	Encodes LPA66, a chloroplast protein of the pentatricopeptide repeat family. In lpa66 mutants, editing of psbF that converts serine to phenylalanine is specifically impaired. lpa66 mutants also display a high chlorophyll fluorescence phenotype.	LOW PSII ACCUMULATION 66 (LPA66); CONTAINS InterPro DOMAIN/s: Pentatricopeptide repeat (InterPro:IPR002885); BEST Arabidopsis thaliana protein match is: Tetratricopeptide repeat (TPR)-like superfamily protein (TAIR:AT5G66520.1); Has 1807 Blast hits to 1807 proteins in 277 species: Archae - 0; Bacteria - 0; Metazoa - 736; Fungi - 347; Plants - 385; Viruses - 0; Other Eukaryotes - 339 (source: NCBI…
Sp2_comp102633_c1_seq1	326	.	G	A	118.5	PASS	AC=3;AF=0.500;AN=6;BaseQRankSum=-0.729;DP=9;Dels=0.00;FS=2.808;HaplotypeScore=0.0000;MLEAC=3;MLEAF=0.500;MQ=60.00;MQ0=0;MQRankSum=0.000;QD=13.17;ReadPosRankSum=-1.307	GT:AD:DP:GQ:MLPSAC:MLPSAF:PL	0/0/0/1/1/1:4,5:9:0:3:0.500:140,12,3,0,0,5,105											GATK	466	gi|462402690|gb|EMJ08247.1|	hypothetical protein PRUPE_ppb025182mg [Prunus persica]	AT5G48910.1	Pentatricopeptide repeat (PPR) superfamily protein	Encodes LPA66, a chloroplast protein of the pentatricopeptide repeat family. In lpa66 mutants, editing of psbF that converts serine to phenylalanine is specifically impaired. lpa66 mutants also display a high chlorophyll fluorescence phenotype.	LOW PSII ACCUMULATION 66 (LPA66); CONTAINS InterPro DOMAIN/s: Pentatricopeptide repeat (InterPro:IPR002885); BEST Arabidopsis thaliana protein match is: Tetratricopeptide repeat (TPR)-like superfamily protein (TAIR:AT5G66520.1); Has 1807 Blast hits to 1807 proteins in 277 species: Archae - 0; Bacteria - 0; Metazoa - 736; Fungi - 347; Plants - 385; Viruses - 0; Other Eukaryotes - 339 (source: NCBI…
Sp2_comp102638_c0_seq1	152	.	C	T	101.16	PASS	AC=6;AF=1.00;AN=6;DP=3;Dels=0.00;FS=0.000;HaplotypeScore=0.0000;MLEAC=6;MLEAF=1.00;MQ=60.00;MQ0=0;QD=33.72	GT:AD:DP:GQ:MLPSAC:MLPSAF:PL	1/1/1/1/1/1:0,3:3:2:6:1.00:124,23,14,9,5,2,0											GATK	369	No hit in this database		No hit in this database
Sp2_comp102638_c0_seq1	154	.	C	T	92.16	PASS	AC=6;AF=1.00;AN=6;DP=3;Dels=0.00;FS=0.000;HaplotypeScore=0.0000;MLEAC=6;MLEAF=1.00;MQ=60.00;MQ0=0;QD=30.72	GT:AD:DP:GQ:MLPSAC:MLPSAF:PL	1/1/1/1/1/1:0,3:3:2:6:1.00:115,23,14,9,5,2,0											GATK	369	No hit in this database		No hit in this database
Sp2_comp102638_c0_seq1	158	.	C	G	105.16	PASS	AC=6;AF=1.00;AN=6;DP=3;Dels=0.00;FS=0.000;HaplotypeScore=0.0000;MLEAC=6;MLEAF=1.00;MQ=60.00;MQ0=0;QD=28.95	GT:AD:DP:GQ:MLPSAC:MLPSAF:PL	1/1/1/1/1/1:0,3:3:2:6:1.00:128,23,14,9,5,2,0											GATK	369	No hit in this database		No hit in this database
Sp2_comp102649_c0_seq1	300	.	A	C	101.67		AC=3;AF=0.500;AN=6;BaseQRankSum=2.486;DP=128;Dels=0.00;FS=0.000;HaplotypeScore=2.5640;MLEAC=3;MLEAF=0.500;MQ=58.74;MQ0=0;MQRankSum=0.609;QD=0.79;ReadPosRankSum=3.294	GT:AD:DP:GQ:MLPSAC:MLPSAF:PL	0/0/0/1/1/1:4,124:128:1:3:0.500:124,15,4,0,1,8,120											GATK	401	No hit in this database		No hit in this database
Sp2_comp102675_c0_seq1	440	.	C	A	43.71	LowQual	AC=6;AF=1.00;AN=6;DP=9;Dels=0.00;FS=0.000;HaplotypeScore=3.6938;MLEAC=6;MLEAF=1.00;MQ=56.82;MQ0=0;QD=4.86	GT:AD:DP:GQ:MLPSAC:MLPSAF:PL	1/1/1/1/1/1:0,9:9:2:6:1.00:66,16,10,6,4,2,0											GATK	695	No hit in this database		No hit in this database
Sp2_comp102675_c0_seq1	445	.	T	G	262.12	PASS	AC=6;AF=1.00;AN=6;BaseQRankSum=0.747;DP=9;Dels=0.00;FS=0.000;HaplotypeScore=2.7273;MLEAC=6;MLEAF=1.00;MQ=56.82;MQ0=0;MQRankSum=0.747;QD=29.12;ReadPosRankSum=0.747	GT:AD:DP:GQ:MLPSAC:MLPSAF:PL	1/1/1/1/1/1:1,7:9:6:6:1.00:287,54,33,21,12,6,0											GATK	695	No hit in this database		No hit in this database
Sp2_comp102675_c0_seq1	481	.	A	G	185.82		AC=4;AF=0.667;AN=6;BaseQRankSum=-0.254;DP=13;Dels=0.00;FS=0.000;HaplotypeScore=14.8300;MLEAC=4;MLEAF=0.667;MQ=57.82;MQ0=0;MQRankSum=-0.085;QD=14.29;ReadPosRankSum=-0.423	GT:AD:DP:GQ:MLPSAC:MLPSAF:PL	0/0/1/1/1/1:3,10:13:0:4:0.667:208,28,12,4,0,0,58											GATK	695	No hit in this database		No hit in this database
Sp2_comp102675_c0_seq1	81	.	T	G	147.4	PASS	AC=6;AF=1.00;AN=6;DP=5;Dels=0.00;FS=0.000;HaplotypeScore=0.0000;MLEAC=6;MLEAF=1.00;MQ=60.00;MQ0=0;QD=29.48	GT:AD:DP:GQ:MLPSAC:MLPSAF:PL	1/1/1/1/1/1:0,5:5:3:6:1.00:171,31,19,12,7,3,0											GATK	695	No hit in this database		No hit in this database
Sp2_comp102685_c0_seq2	141	.	C	A	43.75	LowQual	AC=2;AF=0.333;AN=6;BaseQRankSum=-0.198;DP=7;Dels=0.00;FS=0.000;HaplotypeScore=0.0000;MLEAC=2;MLEAF=0.333;MQ=60.00;MQ0=0;MQRankSum=0.922;QD=6.25;ReadPosRankSum=0.198	GT:AD:DP:GQ:MLPSAC:MLPSAF:PL	0/0/0/0/1/1:5,2:7:1:2:0.333:66,1,0,3,9,22,198											GATK	310	gi|460396511|ref|XP_004243816.1|	PREDICTED: reticulon-like protein B17-like [Solanum lycopersicum]	AT4G28430.1	Reticulon family protein		Reticulon family protein; INVOLVED IN: biological_process unknown; LOCATED IN: endoplasmic reticulum, chloroplast; EXPRESSED IN: 11 plant structures; EXPRESSED DURING: 6 growth stages; CONTAINS InterPro DOMAIN/s: Reticulon (InterPro:IPR003388); BEST Arabidopsis thaliana protein match is: Reticulon family protein (TAIR:AT2G20590.1); Has 30201 Blast hits to 17322 proteins in 780 species: Archae - 1…
Sp2_comp102685_c0_seq2	166	.	A	G	37.82	LowQual	AC=1;AF=0.167;AN=6;BaseQRankSum=0.067;DP=9;Dels=0.00;FS=0.000;HaplotypeScore=1.9997;MLEAC=1;MLEAF=0.167;MQ=58.12;MQ0=0;MQRankSum=1.179;QD=4.20;ReadPosRankSum=-0.762	GT:AD:DP:GQ:MLPSAC:MLPSAF:PL	0/0/0/0/0/1:7,2:9:0:1:0.167:60,0,0,4,12,28,233											GATK	310	gi|460396511|ref|XP_004243816.1|	PREDICTED: reticulon-like protein B17-like [Solanum lycopersicum]	AT4G28430.1	Reticulon family protein		Reticulon family protein; INVOLVED IN: biological_process unknown; LOCATED IN: endoplasmic reticulum, chloroplast; EXPRESSED IN: 11 plant structures; EXPRESSED DURING: 6 growth stages; CONTAINS InterPro DOMAIN/s: Reticulon (InterPro:IPR003388); BEST Arabidopsis thaliana protein match is: Reticulon family protein (TAIR:AT2G20590.1); Has 30201 Blast hits to 17322 proteins in 780 species: Archae - 1…
Sp2_comp102694_c0_seq1	223	.	C	T	79.16	PASS	AC=6;AF=1.00;AN=6;DP=4;Dels=0.00;FS=0.000;HaplotypeScore=0.0000;MLEAC=6;MLEAF=1.00;MQ=60.00;MQ0=0;QD=19.79	GT:AD:DP:GQ:MLPSAC:MLPSAF:PL	1/1/1/1/1/1:0,4:4:2:6:1.00:102,23,14,9,5,2,0											GATK	436	No hit in this database		No hit in this database
Sp2_comp102694_c0_seq1	298	.	A	G	57.02	PASS	AC=4;AF=0.667;AN=6;BaseQRankSum=0.736;DP=3;Dels=0.00;FS=0.000;HaplotypeScore=0.0000;MLEAC=4;MLEAF=0.667;MQ=60.00;MQ0=0;MQRankSum=0.736;QD=19.01;ReadPosRankSum=-0.736	GT:AD:DP:GQ:MLPSAC:MLPSAF:PL	0/0/1/1/1/1:1,2:3:1:4:0.667:78,8,3,1,0,1,34											GATK	436	No hit in this database		No hit in this database
Sp2_comp102704_c0_seq1	212	.	A	G	160.06	PASS	AC=5;AF=0.833;AN=6;BaseQRankSum=0.573;DP=10;Dels=0.00;FS=0.000;HaplotypeScore=0.0000;MLEAC=5;MLEAF=0.833;MQ=51.89;MQ0=0;MQRankSum=0.248;QD=16.01;ReadPosRankSum=0.248	GT:AD:DP:GQ:MLPSAC:MLPSAF:PL	0/1/1/1/1/1:3,7:10:3:5:0.833:184,35,18,9,3,0,32											GATK	259	No hit in this database		No hit in this database
Sp2_comp102726_c0_seq1	223	.	C	A	198.83	PASS	AC=6;AF=1.00;AN=6;DP=5;Dels=0.00;FS=0.000;HaplotypeScore=0.0000;MLEAC=6;MLEAF=1.00;MQ=52.92;MQ0=0;QD=26.58	GT:AD:DP:GQ:MLPSAC:MLPSAF:PL	1/1/1/1/1/1:0,5:5:4:6:1.00:223,39,24,15,9,4,0											GATK	237	No hit in this database		No hit in this database
Sp2_comp102753_c0_seq1	206	.	T	C	63.71	PASS	AC=6;AF=1.00;AN=6;DP=2;Dels=0.00;FS=0.000;HaplotypeScore=0.0000;MLEAC=6;MLEAF=1.00;MQ=60.00;MQ0=0;QD=31.86	GT:AD:DP:GQ:MLPSAC:MLPSAF:PL	1/1/1/1/1/1:0,2:2:2:6:1.00:86,16,10,6,4,2,0											GATK	257	No hit in this database		No hit in this database
Sp2_comp102759_c0_seq1	297	.	A	G	44.98	LowQual	AC=3;AF=0.500;AN=6;BaseQRankSum=-1.026;DP=4;Dels=0.00;FS=0.000;HaplotypeScore=0.0000;MLEAC=3;MLEAF=0.500;MQ=60.00;MQ0=0;MQRankSum=1.026;QD=11.25;ReadPosRankSum=-1.026	GT:AD:DP:GQ:MLPSAC:MLPSAF:PL	0/0/0/1/1/1:2,2:4:1:3:0.500:66,5,1,0,1,5,79											GATK	543	No hit in this database		No hit in this database
Sp2_comp10275_c0_seq1	274	.	A	C	55.71	PASS	AC=6;AF=1.00;AN=6;DP=2;Dels=0.00;FS=0.000;HaplotypeScore=0.0000;MLEAC=6;MLEAF=1.00;MQ=60.00;MQ0=0;QD=27.86	GT:AD:DP:GQ:MLPSAC:MLPSAF:PL	1/1/1/1/1/1:0,2:2:2:6:1.00:78,16,10,6,4,2,0											GATK	434	No hit in this database		No hit in this database
Sp2_comp102761_c0_seq2	183	.	T	A	45.98	LowQual;	AC=3;AF=0.500;AN=6;BaseQRankSum=-0.847;DP=29;Dels=0.00;FS=0.000;HaplotypeScore=16.2939;MLEAC=3;MLEAF=0.500;MQ=39.85;MQ0=1;MQRankSum=2.540;QD=1.59;ReadPosRankSum=0.470	GT:AD:DP:GQ:MLPSAC:MLPSAF:PL	0/0/0/1/1/1:18,11:29:1:3:0.500:67,5,1,0,1,5,62											GATK	242	No hit in this database		No hit in this database
Sp2_comp102761_c0_seq2	226	.	G	A	131.4		AC=6;AF=1.00;AN=6;DP=11;Dels=0.00;FS=0.000;HaplotypeScore=0.0000;MLEAC=6;MLEAF=1.00;MQ=39.10;MQ0=1;QD=11.95	GT:AD:DP:GQ:MLPSAC:MLPSAF:PL	1/1/1/1/1/1:0,11:11:3:6:1.00:155,31,19,12,7,3,0											GATK	242	No hit in this database		No hit in this database
Sp2_comp102761_c0_seq2	228	.	C	A	107.9		AC=2;AF=0.333;AN=6;BaseQRankSum=1.096;DP=26;Dels=0.00;FS=0.000;HaplotypeScore=0.9665;MLEAC=2;MLEAF=0.333;MQ=30.94;MQ0=11;MQRankSum=-0.209;QD=4.15;ReadPosRankSum=2.848	GT:AD:DP:GQ:MLPSAC:MLPSAF:PL	0/0/0/0/1/1:18,8:26:0:2:0.333:130,6,0,0,6,20,213											GATK	242	No hit in this database		No hit in this database
Sp2_comp102775_c0_seq1	193	.	C	T	357.03	PASS	AC=3;AF=0.500;AN=6;BaseQRankSum=-0.092;DP=28;Dels=0.00;FS=0.000;HaplotypeScore=0.0000;MLEAC=3;MLEAF=0.500;MQ=57.65;MQ0=0;MQRankSum=-1.382;QD=12.75;ReadPosRankSum=1.382	GT:AD:DP:GQ:MLPSAC:MLPSAF:PL	0/0/0/1/1/1:13,15:28:3:3:0.500:381,24,3,0,9,38,493											GATK	221	No hit in this database		No hit in this database
Sp2_comp102775_c0_seq1	201	.	G	A	636.51	PASS	AC=4;AF=0.667;AN=6;BaseQRankSum=0.572;DP=30;Dels=0.00;FS=0.000;HaplotypeScore=0.0000;MLEAC=4;MLEAF=0.667;MQ=57.06;MQ0=0;MQRankSum=-2.053;QD=21.22;ReadPosRankSum=-0.233	GT:AD:DP:GQ:MLPSAC:MLPSAF:PL	0/0/1/1/1/1:12,18:30:1:4:0.667:660,61,18,1,0,19,422											GATK	221	No hit in this database		No hit in this database
Sp2_comp102775_c0_seq1	89	.	T	C	58.9		AC=1;AF=0.167;AN=6;BaseQRankSum=-0.019;DP=32;Dels=0.00;FS=5.576;HaplotypeScore=0.0000;MLEAC=1;MLEAF=0.167;MQ=59.54;MQ0=0;MQRankSum=1.538;QD=1.84;ReadPosRankSum=1.732	GT:AD:DP:GQ:MLPSAC:MLPSAF:PL	0/0/0/0/0/1:20,12:32:6:1:0.167:84,0,6,21,46,91,2147483647											GATK	221	No hit in this database		No hit in this database
Sp2_comp102776_c0_seq1	125	.	A	G	201.05	PASS	AC=3;AF=0.500;AN=6;BaseQRankSum=-0.312;DP=13;Dels=0.00;FS=9.890;HaplotypeScore=0.0000;MLEAC=3;MLEAF=0.500;MQ=60.00;MQ0=0;MQRankSum=-0.312;QD=15.47;ReadPosRankSum=-0.312	GT:AD:DP:GQ:MLPSAC:MLPSAF:PL	0/0/0/1/1/1:6,7:13:3:3:0.500:224,15,3,0,3,15,221											GATK	351	No hit in this database		No hit in this database
Sp2_comp102795_c0_seq1	241	.	T	A	3727.44	PASS	AC=4;AF=0.667;AN=6;BaseQRankSum=-1.005;DP=242;Dels=0.00;FS=1.159;HaplotypeScore=3.4010;MLEAC=4;MLEAF=0.667;MQ=45.28;MQ0=3;MQRankSum=-6.938;QD=15.40;ReadPosRankSum=4.914	GT:AD:DP:GQ:MLPSAC:MLPSAF:PL	0/0/1/1/1/1:100,141:241:1:4:0.667:3751,411,114,1,0,147,2147483647											GATK	259	No hit in this database		No hit in this database
Sp2_comp102796_c0_seq1	248	.	A	G	387.6	PASS	AC=6;AF=1.00;AN=6;DP=14;Dels=0.00;FS=0.000;HaplotypeScore=0.0000;MLEAC=6;MLEAF=1.00;MQ=41.64;MQ0=0;QD=27.69	GT:AD:DP:GQ:MLPSAC:MLPSAF:PL	1/1/1/1/1/1:0,14:14:8:6:1.00:413,78,48,30,18,8,0											GATK	287	No hit in this database		No hit in this database
Sp2_comp102796_c0_seq1	270	.	C	T	382.6	PASS	AC=6;AF=1.00;AN=6;DP=14;Dels=0.00;FS=0.000;HaplotypeScore=0.0000;MLEAC=6;MLEAF=1.00;MQ=41.64;MQ0=0;QD=27.33	GT:AD:DP:GQ:MLPSAC:MLPSAF:PL	1/1/1/1/1/1:0,14:14:8:6:1.00:408,78,48,30,18,8,0											GATK	287	No hit in this database		No hit in this database
Sp2_comp102811_c0_seq1	135	.	A	T	102.16	PASS	AC=6;AF=1.00;AN=6;DP=4;Dels=0.00;FS=0.000;HaplotypeScore=0.0000;MLEAC=6;MLEAF=1.00;MQ=60.00;MQ0=0;QD=25.54	GT:AD:DP:GQ:MLPSAC:MLPSAF:PL	1/1/1/1/1/1:0,4:4:2:6:1.00:125,23,14,9,5,2,0											GATK	287	No hit in this database		No hit in this database
Sp2_comp102811_c0_seq1	266	.	G	A	126.4	PASS	AC=6;AF=1.00;AN=6;DP=5;Dels=0.00;FS=0.000;HaplotypeScore=0.0000;MLEAC=6;MLEAF=1.00;MQ=55.90;MQ0=0;QD=25.28	GT:AD:DP:GQ:MLPSAC:MLPSAF:PL	1/1/1/1/1/1:0,5:5:3:6:1.00:150,31,19,12,7,3,0											GATK	287	No hit in this database		No hit in this database
Sp2_comp102811_c0_seq1	267	.	A	G	130.4	PASS	AC=6;AF=1.00;AN=6;DP=5;Dels=0.00;FS=0.000;HaplotypeScore=0.0000;MLEAC=6;MLEAF=1.00;MQ=55.90;MQ0=0;QD=26.08	GT:AD:DP:GQ:MLPSAC:MLPSAF:PL	1/1/1/1/1/1:0,5:5:3:6:1.00:154,31,19,12,7,3,0											GATK	287	No hit in this database		No hit in this database
Sp2_comp102816_c0_seq1	233	.	C	T	38.98	LowQual;	AC=3;AF=0.500;AN=6;BaseQRankSum=-1.026;DP=6;Dels=0.00;FS=0.000;HaplotypeScore=0.0000;MLEAC=3;MLEAF=0.500;MQ=37.99;MQ0=2;MQRankSum=1.026;QD=6.50;ReadPosRankSum=0.000	GT:AD:DP:GQ:MLPSAC:MLPSAF:PL	0/0/0/1/1/1:4,2:6:1:3:0.500:60,5,1,0,1,5,51											GATK	246	No hit in this database		No hit in this database
Sp2_comp102821_c0_seq1	101	.	T	G	1373.91		AC=5;AF=0.833;AN=6;BaseQRankSum=1.032;DP=52;Dels=0.00;FS=0.000;HaplotypeScore=13.9933;MLEAC=5;MLEAF=0.833;MQ=57.99;MQ0=0;MQRankSum=1.340;QD=26.42;ReadPosRankSum=0.534	GT:AD:DP:GQ:MLPSAC:MLPSAF:PL	0/1/1/1/1/1:10,41:52:30:5:0.833:1400,244,135,73,30,0,37											GATK	236	gi|429852335|gb|ELA27476.1|	60s ribosomal protein l9 [Colletotrichum gloeosporioides Nara gc5]	AT4G10450.1	Ribosomal protein L6 family		Ribosomal protein L6 family; FUNCTIONS IN: structural constituent of ribosome, rRNA binding; INVOLVED IN: translation; LOCATED IN: cytosolic ribosome, cytosolic large ribosomal subunit, large ribosomal subunit; EXPRESSED IN: 23 plant structures; EXPRESSED DURING: 13 growth stages; CONTAINS InterPro DOMAIN/s: Ribosomal protein L6 (InterPro:IPR000702), Ribosomal protein L6, alpha-beta domain (Inter…
Sp2_comp102821_c0_seq1	102	.	T	C	1406.44	PASS	AC=5;AF=0.833;AN=6;BaseQRankSum=1.016;DP=52;Dels=0.00;FS=0.000;HaplotypeScore=10.9939;MLEAC=5;MLEAF=0.833;MQ=57.99;MQ0=0;MQRankSum=2.129;QD=27.05;ReadPosRankSum=0.363	GT:AD:DP:GQ:MLPSAC:MLPSAF:PL	0/1/1/1/1/1:9,43:52:1:5:0.833:1430,265,149,82,35,0,1											GATK	236	gi|429852335|gb|ELA27476.1|	60s ribosomal protein l9 [Colletotrichum gloeosporioides Nara gc5]	AT4G10450.1	Ribosomal protein L6 family		Ribosomal protein L6 family; FUNCTIONS IN: structural constituent of ribosome, rRNA binding; INVOLVED IN: translation; LOCATED IN: cytosolic ribosome, cytosolic large ribosomal subunit, large ribosomal subunit; EXPRESSED IN: 23 plant structures; EXPRESSED DURING: 13 growth stages; CONTAINS InterPro DOMAIN/s: Ribosomal protein L6 (InterPro:IPR000702), Ribosomal protein L6, alpha-beta domain (Inter…
Sp2_comp102821_c0_seq1	106	.	A	G	1357.92		AC=5;AF=0.833;AN=6;BaseQRankSum=0.618;DP=52;Dels=0.00;FS=0.000;HaplotypeScore=37.5417;MLEAC=5;MLEAF=0.833;MQ=57.99;MQ0=0;MQRankSum=0.776;QD=26.11;ReadPosRankSum=2.138	GT:AD:DP:GQ:MLPSAC:MLPSAF:PL	0/1/1/1/1/1:5,46:52:25:5:0.833:1384,244,135,73,30,0,25											GATK	236	gi|429852335|gb|ELA27476.1|	60s ribosomal protein l9 [Colletotrichum gloeosporioides Nara gc5]	AT4G10450.1	Ribosomal protein L6 family		Ribosomal protein L6 family; FUNCTIONS IN: structural constituent of ribosome, rRNA binding; INVOLVED IN: translation; LOCATED IN: cytosolic ribosome, cytosolic large ribosomal subunit, large ribosomal subunit; EXPRESSED IN: 23 plant structures; EXPRESSED DURING: 13 growth stages; CONTAINS InterPro DOMAIN/s: Ribosomal protein L6 (InterPro:IPR000702), Ribosomal protein L6, alpha-beta domain (Inter…
Sp2_comp102821_c0_seq1	109	.	C	G	1460.91	PASS	AC=6;AF=1.00;AN=6;DP=43;Dels=0.00;FS=0.000;HaplotypeScore=4.9904;MLEAC=6;MLEAF=1.00;MQ=58.96;MQ0=0;QD=33.97	GT:AD:DP:GQ:MLPSAC:MLPSAF:PL	1/1/1/1/1/1:0,43:43:30:6:1.00:1487,296,181,114,67,30,0											GATK	236	gi|429852335|gb|ELA27476.1|	60s ribosomal protein l9 [Colletotrichum gloeosporioides Nara gc5]	AT4G10450.1	Ribosomal protein L6 family		Ribosomal protein L6 family; FUNCTIONS IN: structural constituent of ribosome, rRNA binding; INVOLVED IN: translation; LOCATED IN: cytosolic ribosome, cytosolic large ribosomal subunit, large ribosomal subunit; EXPRESSED IN: 23 plant structures; EXPRESSED DURING: 13 growth stages; CONTAINS InterPro DOMAIN/s: Ribosomal protein L6 (InterPro:IPR000702), Ribosomal protein L6, alpha-beta domain (Inter…
Sp2_comp102821_c0_seq1	120	.	A	T	725.01	PASS	AC=5;AF=0.833;AN=6;BaseQRankSum=-0.587;DP=55;Dels=0.00;FS=0.000;HaplotypeScore=9.9923;MLEAC=5;MLEAF=0.833;MQ=54.82;MQ0=0;MQRankSum=3.844;QD=13.18;ReadPosRankSum=3.096	GT:AD:DP:GQ:MLPSAC:MLPSAF:PL	0/1/1/1/1/1:13,41:55:16:5:0.833:751,160,85,43,16,0,76											GATK	236	gi|429852335|gb|ELA27476.1|	60s ribosomal protein l9 [Colletotrichum gloeosporioides Nara gc5]	AT4G10450.1	Ribosomal protein L6 family		Ribosomal protein L6 family; FUNCTIONS IN: structural constituent of ribosome, rRNA binding; INVOLVED IN: translation; LOCATED IN: cytosolic ribosome, cytosolic large ribosomal subunit, large ribosomal subunit; EXPRESSED IN: 23 plant structures; EXPRESSED DURING: 13 growth stages; CONTAINS InterPro DOMAIN/s: Ribosomal protein L6 (InterPro:IPR000702), Ribosomal protein L6, alpha-beta domain (Inter…
Sp2_comp102821_c0_seq1	121	.	C	G	1003.24	PASS	AC=5;AF=0.833;AN=6;BaseQRankSum=-1.155;DP=56;Dels=0.00;FS=0.000;HaplotypeScore=9.9923;MLEAC=5;MLEAF=0.833;MQ=54.92;MQ0=0;MQRankSum=-1.219;QD=17.92;ReadPosRankSum=-1.091	GT:AD:DP:GQ:MLPSAC:MLPSAF:PL	0/1/1/1/1/1:1,55:56:11:5:0.833:1029,216,121,66,28,0,11											GATK	236	gi|429852335|gb|ELA27476.1|	60s ribosomal protein l9 [Colletotrichum gloeosporioides Nara gc5]	AT4G10450.1	Ribosomal protein L6 family		Ribosomal protein L6 family; FUNCTIONS IN: structural constituent of ribosome, rRNA binding; INVOLVED IN: translation; LOCATED IN: cytosolic ribosome, cytosolic large ribosomal subunit, large ribosomal subunit; EXPRESSED IN: 23 plant structures; EXPRESSED DURING: 13 growth stages; CONTAINS InterPro DOMAIN/s: Ribosomal protein L6 (InterPro:IPR000702), Ribosomal protein L6, alpha-beta domain (Inter…
Sp2_comp102821_c0_seq1	133	.	G	A	92.92		AC=1;AF=0.167;AN=6;BaseQRankSum=-0.546;DP=106;Dels=0.00;FS=14.990;HaplotypeScore=14.8991;MLEAC=1;MLEAF=0.167;MQ=53.95;MQ0=0;MQRankSum=-3.705;QD=0.88;ReadPosRankSum=-5.323	GT:AD:DP:GQ:MLPSAC:MLPSAF:PL	0/0/0/0/0/1:82,24:106:25:1:0.167:119,0,25,67,2147483647,2147483647,2147483647											GATK	236	gi|429852335|gb|ELA27476.1|	60s ribosomal protein l9 [Colletotrichum gloeosporioides Nara gc5]	AT4G10450.1	Ribosomal protein L6 family		Ribosomal protein L6 family; FUNCTIONS IN: structural constituent of ribosome, rRNA binding; INVOLVED IN: translation; LOCATED IN: cytosolic ribosome, cytosolic large ribosomal subunit, large ribosomal subunit; EXPRESSED IN: 23 plant structures; EXPRESSED DURING: 13 growth stages; CONTAINS InterPro DOMAIN/s: Ribosomal protein L6 (InterPro:IPR000702), Ribosomal protein L6, alpha-beta domain (Inter…
Sp2_comp102821_c0_seq1	144	.	C	T	956.96		AC=5;AF=0.833;AN=6;BaseQRankSum=-0.743;DP=106;Dels=0.00;FS=0.855;HaplotypeScore=44.2199;MLEAC=5;MLEAF=0.833;MQ=52.84;MQ0=0;MQRankSum=4.202;QD=9.03;ReadPosRankSum=2.591	GT:AD:DP:GQ:MLPSAC:MLPSAF:PL	0/1/1/1/1/1:31,75:106:19:5:0.833:983,195,103,52,19,0,87											GATK	236	gi|429852335|gb|ELA27476.1|	60s ribosomal protein l9 [Colletotrichum gloeosporioides Nara gc5]	AT4G10450.1	Ribosomal protein L6 family		Ribosomal protein L6 family; FUNCTIONS IN: structural constituent of ribosome, rRNA binding; INVOLVED IN: translation; LOCATED IN: cytosolic ribosome, cytosolic large ribosomal subunit, large ribosomal subunit; EXPRESSED IN: 23 plant structures; EXPRESSED DURING: 13 growth stages; CONTAINS InterPro DOMAIN/s: Ribosomal protein L6 (InterPro:IPR000702), Ribosomal protein L6, alpha-beta domain (Inter…
Sp2_comp102821_c0_seq1	146	.	T	G	845.7		AC=5;AF=0.833;AN=6;BaseQRankSum=-0.392;DP=101;Dels=0.00;FS=8.984;HaplotypeScore=39.2214;MLEAC=5;MLEAF=0.833;MQ=53.40;MQ0=0;MQRankSum=3.967;QD=8.37;ReadPosRankSum=7.261	GT:AD:DP:GQ:MLPSAC:MLPSAF:PL	0/1/1/1/1/1:41,60:101:7:5:0.833:871,153,73,31,7,0,182											GATK	236	gi|429852335|gb|ELA27476.1|	60s ribosomal protein l9 [Colletotrichum gloeosporioides Nara gc5]	AT4G10450.1	Ribosomal protein L6 family		Ribosomal protein L6 family; FUNCTIONS IN: structural constituent of ribosome, rRNA binding; INVOLVED IN: translation; LOCATED IN: cytosolic ribosome, cytosolic large ribosomal subunit, large ribosomal subunit; EXPRESSED IN: 23 plant structures; EXPRESSED DURING: 13 growth stages; CONTAINS InterPro DOMAIN/s: Ribosomal protein L6 (InterPro:IPR000702), Ribosomal protein L6, alpha-beta domain (Inter…
Sp2_comp102821_c0_seq1	152	.	A	G	910.1		AC=5;AF=0.833;AN=6;BaseQRankSum=-0.524;DP=99;Dels=0.00;FS=10.742;HaplotypeScore=55.2080;MLEAC=5;MLEAF=0.833;MQ=53.31;MQ0=0;MQRankSum=4.724;QD=9.19;ReadPosRankSum=4.174	GT:AD:DP:GQ:MLPSAC:MLPSAF:PL	0/1/1/1/1/1:40,58:99:5:5:0.833:935,140,65,27,5,0,182											GATK	236	gi|429852335|gb|ELA27476.1|	60s ribosomal protein l9 [Colletotrichum gloeosporioides Nara gc5]	AT4G10450.1	Ribosomal protein L6 family		Ribosomal protein L6 family; FUNCTIONS IN: structural constituent of ribosome, rRNA binding; INVOLVED IN: translation; LOCATED IN: cytosolic ribosome, cytosolic large ribosomal subunit, large ribosomal subunit; EXPRESSED IN: 23 plant structures; EXPRESSED DURING: 13 growth stages; CONTAINS InterPro DOMAIN/s: Ribosomal protein L6 (InterPro:IPR000702), Ribosomal protein L6, alpha-beta domain (Inter…
Sp2_comp102821_c0_seq1	153	.	C	T	989.93		AC=6;AF=1.00;AN=6;BaseQRankSum=-0.297;DP=99;Dels=0.00;FS=0.000;HaplotypeScore=56.1239;MLEAC=6;MLEAF=1.00;MQ=53.31;MQ0=0;MQRankSum=1.452;QD=10.00;ReadPosRankSum=-0.577	GT:AD:DP:GQ:MLPSAC:MLPSAF:PL	1/1/1/1/1/1:1,98:99:22:6:1.00:1016,218,133,84,49,22,0											GATK	236	gi|429852335|gb|ELA27476.1|	60s ribosomal protein l9 [Colletotrichum gloeosporioides Nara gc5]	AT4G10450.1	Ribosomal protein L6 family		Ribosomal protein L6 family; FUNCTIONS IN: structural constituent of ribosome, rRNA binding; INVOLVED IN: translation; LOCATED IN: cytosolic ribosome, cytosolic large ribosomal subunit, large ribosomal subunit; EXPRESSED IN: 23 plant structures; EXPRESSED DURING: 13 growth stages; CONTAINS InterPro DOMAIN/s: Ribosomal protein L6 (InterPro:IPR000702), Ribosomal protein L6, alpha-beta domain (Inter…
Sp2_comp102821_c0_seq1	160	.	A	C,G	1039.94	PASS	AC=4,1;AF=0.667,0.167;AN=6;BaseQRankSum=-1.261;DP=96;Dels=0.00;FS=1.132;HaplotypeScore=4.4959;MLEAC=4,1;MLEAF=0.667,0.167;MQ=53.44;MQ0=0;MQRankSum=-1.584;QD=10.83;ReadPosRankSum=2.361	GT:AD:DP:GQ:MLPSAC:MLPSAF	0/1/1/1/1/2:15,60,21:96:21:4,1:0.667,0.167											GATK	236	gi|429852335|gb|ELA27476.1|	60s ribosomal protein l9 [Colletotrichum gloeosporioides Nara gc5]	AT4G10450.1	Ribosomal protein L6 family		Ribosomal protein L6 family; FUNCTIONS IN: structural constituent of ribosome, rRNA binding; INVOLVED IN: translation; LOCATED IN: cytosolic ribosome, cytosolic large ribosomal subunit, large ribosomal subunit; EXPRESSED IN: 23 plant structures; EXPRESSED DURING: 13 growth stages; CONTAINS InterPro DOMAIN/s: Ribosomal protein L6 (InterPro:IPR000702), Ribosomal protein L6, alpha-beta domain (Inter…
Sp2_comp102821_c0_seq1	171	.	A	G	605.12	PASS	AC=6;AF=1.00;AN=6;BaseQRankSum=1.660;DP=50;Dels=0.00;FS=0.000;HaplotypeScore=0.9159;MLEAC=6;MLEAF=1.00;MQ=55.03;MQ0=0;MQRankSum=0.794;QD=12.10;ReadPosRankSum=-0.144	GT:AD:DP:GQ:MLPSAC:MLPSAF:PL	1/1/1/1/1/1:1,49:50:13:6:1.00:631,124,76,48,28,13,0											GATK	236	gi|429852335|gb|ELA27476.1|	60s ribosomal protein l9 [Colletotrichum gloeosporioides Nara gc5]	AT4G10450.1	Ribosomal protein L6 family		Ribosomal protein L6 family; FUNCTIONS IN: structural constituent of ribosome, rRNA binding; INVOLVED IN: translation; LOCATED IN: cytosolic ribosome, cytosolic large ribosomal subunit, large ribosomal subunit; EXPRESSED IN: 23 plant structures; EXPRESSED DURING: 13 growth stages; CONTAINS InterPro DOMAIN/s: Ribosomal protein L6 (InterPro:IPR000702), Ribosomal protein L6, alpha-beta domain (Inter…
Sp2_comp102821_c0_seq1	195	.	G	T	772.74		AC=3;AF=0.500;AN=6;BaseQRankSum=-0.684;DP=102;Dels=0.00;FS=12.281;HaplotypeScore=80.8718;MLEAC=3;MLEAF=0.500;MQ=55.53;MQ0=0;MQRankSum=2.104;QD=7.58;ReadPosRankSum=1.861	GT:AD:DP:GQ:MLPSAC:MLPSAF:PL	0/0/0/1/1/1:72,30:102:7:3:0.500:798,52,7,0,19,80,2147483647											GATK	236	gi|429852335|gb|ELA27476.1|	60s ribosomal protein l9 [Colletotrichum gloeosporioides Nara gc5]	AT4G10450.1	Ribosomal protein L6 family		Ribosomal protein L6 family; FUNCTIONS IN: structural constituent of ribosome, rRNA binding; INVOLVED IN: translation; LOCATED IN: cytosolic ribosome, cytosolic large ribosomal subunit, large ribosomal subunit; EXPRESSED IN: 23 plant structures; EXPRESSED DURING: 13 growth stages; CONTAINS InterPro DOMAIN/s: Ribosomal protein L6 (InterPro:IPR000702), Ribosomal protein L6, alpha-beta domain (Inter…
Sp2_comp102821_c0_seq1	201	.	C	G	810.9		AC=3;AF=0.500;AN=6;BaseQRankSum=-0.342;DP=102;Dels=0.00;FS=12.350;HaplotypeScore=30.9033;MLEAC=3;MLEAF=0.500;MQ=55.53;MQ0=0;MQRankSum=2.837;QD=7.95;ReadPosRankSum=1.501	GT:AD:DP:GQ:MLPSAC:MLPSAF:PL	0/0/0/1/1/1:73,29:102:6:3:0.500:836,50,6,0,21,85,2147483647											GATK	236	gi|429852335|gb|ELA27476.1|	60s ribosomal protein l9 [Colletotrichum gloeosporioides Nara gc5]	AT4G10450.1	Ribosomal protein L6 family		Ribosomal protein L6 family; FUNCTIONS IN: structural constituent of ribosome, rRNA binding; INVOLVED IN: translation; LOCATED IN: cytosolic ribosome, cytosolic large ribosomal subunit, large ribosomal subunit; EXPRESSED IN: 23 plant structures; EXPRESSED DURING: 13 growth stages; CONTAINS InterPro DOMAIN/s: Ribosomal protein L6 (InterPro:IPR000702), Ribosomal protein L6, alpha-beta domain (Inter…
Sp2_comp102821_c0_seq1	205	.	A	G	2126.42		AC=6;AF=1.00;AN=6;BaseQRankSum=1.786;DP=102;Dels=0.00;FS=69.939;HaplotypeScore=36.8998;MLEAC=6;MLEAF=1.00;MQ=55.53;MQ0=0;MQRankSum=3.235;QD=20.85;ReadPosRankSum=-6.659	GT:AD:DP:GQ:MLPSAC:MLPSAF:PL	1/1/1/1/1/1:23,79:102:9:6:1.00:2152,366,210,120,57,9,0											GATK	236	gi|429852335|gb|ELA27476.1|	60s ribosomal protein l9 [Colletotrichum gloeosporioides Nara gc5]	AT4G10450.1	Ribosomal protein L6 family		Ribosomal protein L6 family; FUNCTIONS IN: structural constituent of ribosome, rRNA binding; INVOLVED IN: translation; LOCATED IN: cytosolic ribosome, cytosolic large ribosomal subunit, large ribosomal subunit; EXPRESSED IN: 23 plant structures; EXPRESSED DURING: 13 growth stages; CONTAINS InterPro DOMAIN/s: Ribosomal protein L6 (InterPro:IPR000702), Ribosomal protein L6, alpha-beta domain (Inter…
Sp2_comp102821_c0_seq1	22	.	C	G	110.07		AC=1;AF=0.167;AN=6;BaseQRankSum=-2.688;DP=136;Dels=0.00;FS=5.654;HaplotypeScore=133.1462;MLEAC=1;MLEAF=0.167;MQ=51.55;MQ0=2;MQRankSum=-7.296;QD=0.81;ReadPosRankSum=-6.648	GT:AD:DP:GQ:MLPSAC:MLPSAF:PL	0/0/0/0/0/1:99,37:136:2:1:0.167:134,0,2,18,48,105,2147483647											GATK	236	gi|429852335|gb|ELA27476.1|	60s ribosomal protein l9 [Colletotrichum gloeosporioides Nara gc5]	AT4G10450.1	Ribosomal protein L6 family		Ribosomal protein L6 family; FUNCTIONS IN: structural constituent of ribosome, rRNA binding; INVOLVED IN: translation; LOCATED IN: cytosolic ribosome, cytosolic large ribosomal subunit, large ribosomal subunit; EXPRESSED IN: 23 plant structures; EXPRESSED DURING: 13 growth stages; CONTAINS InterPro DOMAIN/s: Ribosomal protein L6 (InterPro:IPR000702), Ribosomal protein L6, alpha-beta domain (Inter…
Sp2_comp102821_c0_seq1	223	.	T	A	2270.92	PASS	AC=6;AF=1.00;AN=6;BaseQRankSum=1.597;DP=79;Dels=0.00;FS=0.000;HaplotypeScore=1.9956;MLEAC=6;MLEAF=1.00;MQ=56.48;MQ0=0;MQRankSum=0.292;QD=28.75;ReadPosRankSum=1.642	GT:AD:DP:GQ:MLPSAC:MLPSAF:PL	1/1/1/1/1/1:1,77:79:24:6:1.00:2297,422,249,148,77,24,0											GATK	236	gi|429852335|gb|ELA27476.1|	60s ribosomal protein l9 [Colletotrichum gloeosporioides Nara gc5]	AT4G10450.1	Ribosomal protein L6 family		Ribosomal protein L6 family; FUNCTIONS IN: structural constituent of ribosome, rRNA binding; INVOLVED IN: translation; LOCATED IN: cytosolic ribosome, cytosolic large ribosomal subunit, large ribosomal subunit; EXPRESSED IN: 23 plant structures; EXPRESSED DURING: 13 growth stages; CONTAINS InterPro DOMAIN/s: Ribosomal protein L6 (InterPro:IPR000702), Ribosomal protein L6, alpha-beta domain (Inter…
Sp2_comp102821_c0_seq1	28	.	G	A	31.01	LowQual;	AC=1;AF=0.167;AN=6;BaseQRankSum=-1.677;DP=201;Dels=0.00;FS=9.213;HaplotypeScore=83.5204;MLEAC=1;MLEAF=0.167;MQ=50.62;MQ0=4;MQRankSum=-8.051;QD=0.15;ReadPosRankSum=-2.812	GT:AD:DP:GQ:MLPSAC:MLPSAF:PL	0/0/0/0/0/1:169,32:201:16:1:0.167:57,0,16,43,85,2147483647,2147483647											GATK	236	gi|429852335|gb|ELA27476.1|	60s ribosomal protein l9 [Colletotrichum gloeosporioides Nara gc5]	AT4G10450.1	Ribosomal protein L6 family		Ribosomal protein L6 family; FUNCTIONS IN: structural constituent of ribosome, rRNA binding; INVOLVED IN: translation; LOCATED IN: cytosolic ribosome, cytosolic large ribosomal subunit, large ribosomal subunit; EXPRESSED IN: 23 plant structures; EXPRESSED DURING: 13 growth stages; CONTAINS InterPro DOMAIN/s: Ribosomal protein L6 (InterPro:IPR000702), Ribosomal protein L6, alpha-beta domain (Inter…
Sp2_comp102821_c0_seq1	40	.	T	A	70.96		AC=1;AF=0.167;AN=6;BaseQRankSum=0.844;DP=250;Dels=0.00;FS=3.867;HaplotypeScore=67.8861;MLEAC=1;MLEAF=0.167;MQ=52.96;MQ0=2;MQRankSum=-1.762;QD=0.28;ReadPosRankSum=-6.279	GT:AD:DP:GQ:MLPSAC:MLPSAF:PL	0/0/0/0/0/1:183,64:250:19:1:0.167:97,0,19,52,103,2147483647,2147483647											GATK	236	gi|429852335|gb|ELA27476.1|	60s ribosomal protein l9 [Colletotrichum gloeosporioides Nara gc5]	AT4G10450.1	Ribosomal protein L6 family		Ribosomal protein L6 family; FUNCTIONS IN: structural constituent of ribosome, rRNA binding; INVOLVED IN: translation; LOCATED IN: cytosolic ribosome, cytosolic large ribosomal subunit, large ribosomal subunit; EXPRESSED IN: 23 plant structures; EXPRESSED DURING: 13 growth stages; CONTAINS InterPro DOMAIN/s: Ribosomal protein L6 (InterPro:IPR000702), Ribosomal protein L6, alpha-beta domain (Inter…
Sp2_comp102831_c0_seq1	111	.	G	A	73.5	PASS	AC=2;AF=0.333;AN=6;BaseQRankSum=-0.876;DP=10;Dels=0.00;FS=0.000;HaplotypeScore=0.0000;MLEAC=2;MLEAF=0.333;MQ=60.00;MQ0=0;MQRankSum=-1.881;QD=7.35;ReadPosRankSum=2.219	GT:AD:DP:GQ:MLPSAC:MLPSAF:PL	0/0/0/0/1/1:4,6:10:0:2:0.333:95,5,0,0,3,12,146											GATK	246	No hit in this database		No hit in this database
Sp2_comp102831_c0_seq1	27	.	A	G	41.29	LowQual;	AC=1;AF=0.167;AN=6;BaseQRankSum=-0.870;DP=40;Dels=0.00;FS=0.000;HaplotypeScore=7.9870;MLEAC=1;MLEAF=0.167;MQ=42.82;MQ0=1;MQRankSum=1.133;QD=1.03;ReadPosRankSum=-1.871	GT:AD:DP:GQ:MLPSAC:MLPSAF:PL	0/0/0/0/0/1:37,3:40:2:1:0.167:65,0,2,10,26,56,398											GATK	246	No hit in this database		No hit in this database
Sp2_comp102831_c0_seq1	47	.	T	C	84.5	PASS	AC=2;AF=0.333;AN=6;BaseQRankSum=0.715;DP=12;Dels=0.00;FS=2.632;HaplotypeScore=6.6498;MLEAC=2;MLEAF=0.333;MQ=54.50;MQ0=0;MQRankSum=1.377;QD=7.04;ReadPosRankSum=1.106	GT:AD:DP:GQ:MLPSAC:MLPSAF:PL	0/0/0/0/1/1:8,4:12:0:2:0.333:106,5,0,0,3,12,141											GATK	246	No hit in this database		No hit in this database
Sp2_comp102831_c0_seq1	55	.	G	A	61.5	PASS	AC=2;AF=0.333;AN=6;BaseQRankSum=-0.715;DP=11;Dels=0.00;FS=2.632;HaplotypeScore=5.9847;MLEAC=2;MLEAF=0.333;MQ=56.25;MQ0=0;MQRankSum=1.931;QD=5.59;ReadPosRankSum=1.106	GT:AD:DP:GQ:MLPSAC:MLPSAF:PL	0/0/0/0/1/1:8,3:11:0:2:0.333:83,5,0,0,3,12,140											GATK	246	No hit in this database		No hit in this database
Sp2_comp102836_c0_seq1	129	.	A	G	38.82	LowQual	AC=1;AF=0.167;AN=6;BaseQRankSum=1.589;DP=8;Dels=0.00;FS=0.000;HaplotypeScore=0.0000;MLEAC=1;MLEAF=0.167;MQ=60.00;MQ0=0;MQRankSum=0.572;QD=4.85;ReadPosRankSum=1.067	GT:AD:DP:GQ:MLPSAC:MLPSAF:PL	0/0/0/0/0/1:6,2:8:0:1:0.167:61,0,0,4,12,28,246											GATK	206	No hit in this database		No hit in this database
Sp2_comp102836_c0_seq1	163	.	A	G	128.5	PASS	AC=3;AF=0.500;AN=6;BaseQRankSum=-0.550;DP=7;Dels=0.00;FS=3.680;HaplotypeScore=0.0000;MLEAC=3;MLEAF=0.500;MQ=60.00;MQ0=0;MQRankSum=-0.550;QD=18.36;ReadPosRankSum=-1.754	GT:AD:DP:GQ:MLPSAC:MLPSAF:PL	0/0/0/1/1/1:3,4:7:0:3:0.500:150,12,3,0,0,5,113											GATK	206	No hit in this database		No hit in this database
Sp2_comp102838_c0_seq1	224	.	G	T	56.98	PASS	AC=3;AF=0.500;AN=6;BaseQRankSum=1.026;DP=4;Dels=0.00;FS=0.000;HaplotypeScore=0.0000;MLEAC=3;MLEAF=0.500;MQ=60.00;MQ0=0;MQRankSum=1.026;QD=14.25;ReadPosRankSum=0.000	GT:AD:DP:GQ:MLPSAC:MLPSAF:PL	0/0/0/1/1/1:2,2:4:1:3:0.500:78,5,1,0,1,5,72											GATK	233	No hit in this database		No hit in this database
Sp2_comp102842_c0_seq1	115	.	C	T	76.32	PASS	AC=2;AF=0.333;AN=6;BaseQRankSum=0.546;DP=10;Dels=0.00;FS=0.000;HaplotypeScore=0.0000;MLEAC=2;MLEAF=0.333;MQ=60.00;MQ0=0;MQRankSum=1.214;QD=7.63;ReadPosRankSum=0.296	GT:AD:DP:GQ:MLPSAC:MLPSAF:PL	0/0/0/0/1/1:7,3:10:2:2:0.333:99,2,0,3,12,30,265											GATK	258	No hit in this database		No hit in this database
Sp2_comp102855_c0_seq1	239	.	T	A	86.56	PASS	AC=4;AF=0.667;AN=6;BaseQRankSum=-0.727;DP=4;Dels=0.00;FS=0.000;HaplotypeScore=0.0000;MLEAC=4;MLEAF=0.667;MQ=60.00;MQ0=0;MQRankSum=-0.727;QD=21.64;ReadPosRankSum=-0.727	GT:AD:DP:GQ:MLPSAC:MLPSAF:PL	0/0/1/1/1/1:1,3:4:0:4:0.667:108,14,6,2,0,0,36											GATK	433	No hit in this database		No hit in this database
Sp2_comp102855_c0_seq1	327	.	A	T	32.73	LowQual	AC=6;AF=1.00;AN=6;DP=5;Dels=0.00;FS=0.000;HaplotypeScore=0.0000;MLEAC=6;MLEAF=1.00;MQ=60.00;MQ0=0;QD=6.55	GT:AD:DP:GQ:MLPSAC:MLPSAF:PL	1/1/1/1/1/1:0,5:5:2:6:1.00:55,15,10,6,4,2,0											GATK	433	No hit in this database		No hit in this database
Sp2_comp102855_c0_seq1	328	.	C	T	32.73	LowQual	AC=6;AF=1.00;AN=6;DP=5;Dels=0.00;FS=0.000;HaplotypeScore=0.0000;MLEAC=6;MLEAF=1.00;MQ=60.00;MQ0=0;QD=6.55	GT:AD:DP:GQ:MLPSAC:MLPSAF:PL	1/1/1/1/1/1:0,5:5:2:6:1.00:55,15,10,6,4,2,0											GATK	433	No hit in this database		No hit in this database
Sp2_comp102855_c0_seq1	360	.	A	G	76.16	PASS	AC=6;AF=1.00;AN=6;DP=5;Dels=0.00;FS=0.000;HaplotypeScore=0.0000;MLEAC=6;MLEAF=1.00;MQ=60.00;MQ0=0;QD=15.23	GT:AD:DP:GQ:MLPSAC:MLPSAF:PL	1/1/1/1/1/1:0,5:5:2:6:1.00:99,23,14,9,5,2,0											GATK	433	No hit in this database		No hit in this database
Sp2_comp102855_c0_seq1	361	.	T	G	76.16	PASS	AC=6;AF=1.00;AN=6;DP=5;Dels=0.00;FS=0.000;HaplotypeScore=0.0000;MLEAC=6;MLEAF=1.00;MQ=60.00;MQ0=0;QD=15.23	GT:AD:DP:GQ:MLPSAC:MLPSAF:PL	1/1/1/1/1/1:0,5:5:2:6:1.00:99,23,14,9,5,2,0											GATK	433	No hit in this database		No hit in this database
Sp2_comp102857_c0_seq1	388	.	C	G	49.22	LowQual	AC=2;AF=0.333;AN=6;BaseQRankSum=0.198;DP=7;Dels=0.00;FS=0.000;HaplotypeScore=0.0000;MLEAC=2;MLEAF=0.333;MQ=60.00;MQ0=0;MQRankSum=-0.922;QD=7.03;ReadPosRankSum=0.922	GT:AD:DP:GQ:MLPSAC:MLPSAF:PL	0/0/0/0/1/1:5,2:7:1:2:0.333:71,2,0,1,6,16,148											GATK	574	No hit in this database		No hit in this database
Sp2_comp102871_c0_seq1	122	.	T	C	42.95	LowQual;	AC=1;AF=0.167;AN=6;BaseQRankSum=-2.118;DP=36;Dels=0.00;FS=0.000;HaplotypeScore=1.6643;MLEAC=1;MLEAF=0.167;MQ=60.00;MQ0=0;MQRankSum=0.000;QD=1.19;ReadPosRankSum=-2.518	GT:AD:DP:GQ:MLPSAC:MLPSAF:PL	0/0/0/0/0/1:33,3:36:20:1:0.167:69,0,20,52,101,2147483647,2147483647											GATK	209	No hit in this database		No hit in this database
Sp2_comp102880_c0_seq1	13	.	G	A	61.71	PASS	AC=6;AF=1.00;AN=6;DP=2;Dels=0.00;FS=0.000;HaplotypeScore=0.0000;MLEAC=6;MLEAF=1.00;MQ=60.00;MQ0=0;QD=30.86	GT:AD:DP:GQ:MLPSAC:MLPSAF:PL	1/1/1/1/1/1:0,2:2:2:6:1.00:84,16,10,6,4,2,0											GATK	211	No hit in this database		No hit in this database
Sp2_comp102880_c0_seq1	190	.	T	C	92.22		AC=4;AF=0.667;AN=6;BaseQRankSum=1.246;DP=11;Dels=0.00;FS=0.000;HaplotypeScore=0.7340;MLEAC=4;MLEAF=0.667;MQ=37.24;MQ0=0;MQRankSum=-0.278;QD=8.38;ReadPosRankSum=-0.278	GT:AD:DP:GQ:MLPSAC:MLPSAF:PL	0/0/1/1/1/1:7,4:11:1:4:0.667:114,16,6,1,0,2,43											GATK	211	No hit in this database		No hit in this database
Sp2_comp102892_c0_seq1	247	.	C	G	369.04	PASS	AC=2;AF=0.333;AN=6;BaseQRankSum=0.889;DP=56;Dels=0.00;FS=3.950;HaplotypeScore=1.9707;MLEAC=2;MLEAF=0.333;MQ=54.33;MQ0=0;MQRankSum=0.489;QD=6.59;ReadPosRankSum=2.167	GT:AD:DP:GQ:MLPSAC:MLPSAF:PL	0/0/0/0/1/1:44,12:56:2:2:0.333:393,2,0,23,69,2147483647,2147483647											GATK	292	No hit in this database		No hit in this database
Sp2_comp102902_c0_seq1	189	.	A	G	100.16	PASS	AC=6;AF=1.00;AN=6;DP=3;Dels=0.00;FS=0.000;HaplotypeScore=0.0000;MLEAC=6;MLEAF=1.00;MQ=60.00;MQ0=0;QD=33.39	GT:AD:DP:GQ:MLPSAC:MLPSAF:PL	1/1/1/1/1/1:0,3:3:2:6:1.00:123,23,14,9,5,2,0											GATK	266	No hit in this database		No hit in this database
Sp2_comp102917_c0_seq1	153	.	T	C	59.71	PASS	AC=6;AF=1.00;AN=6;DP=2;Dels=0.00;FS=0.000;HaplotypeScore=0.0000;MLEAC=6;MLEAF=1.00;MQ=60.00;MQ0=0;QD=29.86	GT:AD:DP:GQ:MLPSAC:MLPSAF:PL	1/1/1/1/1/1:0,2:2:2:6:1.00:82,16,10,6,4,2,0											GATK	256	gi|209954709|dbj|BAG80545.1|	UDP-glucose:glucosyltransferase [Lycium barbarum]	AT4G15550.1	indole-3-acetate beta-D-glucosyltransferase	UDP-glucose:indole-3-acetate beta-D-glucosyltransferase	indole-3-acetate beta-D-glucosyltransferase (IAGLU); FUNCTIONS IN: UDP-glycosyltransferase activity, transferase activity, transferring glycosyl groups; INVOLVED IN: metabolic process; LOCATED IN: chloroplast; EXPRESSED IN: 17 plant structures; EXPRESSED DURING: 7 growth stages; CONTAINS InterPro DOMAIN/s: UDP-glucuronosyl/UDP-glucosyltransferase (InterPro:IPR002213); BEST Arabidopsis thaliana pr…
Sp2_comp102918_c0_seq1	121	.	T	A	284.9		AC=1;AF=0.167;AN=6;BaseQRankSum=1.593;DP=237;Dels=0.00;FS=0.000;HaplotypeScore=12.9791;MLEAC=1;MLEAF=0.167;MQ=35.66;MQ0=9;MQRankSum=2.529;QD=1.20;ReadPosRankSum=-0.685	GT:AD:DP:GQ:MLPSAC:MLPSAF:PL	0/0/0/0/0/1:221,16:237:52:1:0.167:311,0,52,146,2147483647,2147483647,2147483647											GATK	233	gi|46389753|dbj|BAD15107.1|	hypothetical protein [Nicotiana tabacum]	No hit in this database
Sp2_comp102918_c0_seq1	140	.	T	G	218.9		AC=1;AF=0.167;AN=6;BaseQRankSum=1.004;DP=205;Dels=0.00;FS=0.000;HaplotypeScore=4.9883;MLEAC=1;MLEAF=0.167;MQ=33.41;MQ0=8;MQRankSum=2.016;QD=1.07;ReadPosRankSum=-3.612	GT:AD:DP:GQ:MLPSAC:MLPSAF:PL	0/0/0/0/0/1:192,13:205:47:1:0.167:245,0,47,130,2147483647,2147483647,2147483647											GATK	233	gi|46389753|dbj|BAD15107.1|	hypothetical protein [Nicotiana tabacum]	No hit in this database
Sp2_comp102918_c0_seq1	41	.	A	G	408.9		AC=1;AF=0.167;AN=6;BaseQRankSum=0.189;DP=249;Dels=0.00;FS=4.355;HaplotypeScore=45.5743;MLEAC=1;MLEAF=0.167;MQ=46.48;MQ0=3;MQRankSum=3.059;QD=1.64;ReadPosRankSum=-0.150	GT:AD:DP:GQ:MLPSAC:MLPSAF:PL	0/0/0/0/0/1:206,42:249:74:1:0.167:435,0,74,2147483647,2147483647,2147483647,2147483647											GATK	233	gi|46389753|dbj|BAD15107.1|	hypothetical protein [Nicotiana tabacum]	No hit in this database
Sp2_comp102918_c0_seq1	60	.	G	A	1905.9		AC=3;AF=0.500;AN=6;BaseQRankSum=4.077;DP=249;Dels=0.00;FS=24.766;HaplotypeScore=45.3829;MLEAC=3;MLEAF=0.500;MQ=44.25;MQ0=5;MQRankSum=-1.704;QD=7.65;ReadPosRankSum=0.695	GT:AD:DP:GQ:MLPSAC:MLPSAF:PL	0/0/0/1/1/1:119,129:249:38:3:0.500:1932,206,43,0,38,195,2147483647											GATK	233	gi|46389753|dbj|BAD15107.1|	hypothetical protein [Nicotiana tabacum]	No hit in this database
Sp2_comp102918_c0_seq1	64	.	A	G	2787.9		AC=4;AF=0.667;AN=6;BaseQRankSum=4.204;DP=248;Dels=0.00;FS=22.477;HaplotypeScore=46.3406;MLEAC=4;MLEAF=0.667;MQ=42.81;MQ0=6;MQRankSum=-3.849;QD=11.24;ReadPosRankSum=-1.789	GT:AD:DP:GQ:MLPSAC:MLPSAF:PL	0/0/1/1/1/1:76,171:247:33:4:0.667:2814,383,141,33,0,57,1636											GATK	233	gi|46389753|dbj|BAD15107.1|	hypothetical protein [Nicotiana tabacum]	No hit in this database
Sp2_comp102923_c0_seq1	265	.	A	T	60.71	PASS	AC=6;AF=1.00;AN=6;DP=2;Dels=0.00;FS=0.000;HaplotypeScore=0.0000;MLEAC=6;MLEAF=1.00;MQ=60.00;MQ0=0;QD=30.36	GT:AD:DP:GQ:MLPSAC:MLPSAF:PL	1/1/1/1/1/1:0,2:2:2:6:1.00:83,16,10,6,4,2,0											GATK	283	No hit in this database		No hit in this database
Sp2_comp102938_c0_seq1	139	.	C	T	337.01	PASS	AC=1;AF=0.167;AN=6;BaseQRankSum=1.308;DP=92;Dels=0.00;FS=4.102;HaplotypeScore=3.9989;MLEAC=1;MLEAF=0.167;MQ=59.67;MQ0=1;MQRankSum=1.074;QD=3.66;ReadPosRankSum=0.708	GT:AD:DP:GQ:MLPSAC:MLPSAF:PL	0/0/0/0/0/1:75,17:92:16:1:0.167:363,0,16,72,2147483647,2147483647,2147483647											GATK	226	No hit in this database		No hit in this database
Sp2_comp102938_c0_seq1	140	.	C	G	269.92	PASS	AC=1;AF=0.167;AN=6;BaseQRankSum=1.029;DP=91;Dels=0.00;FS=2.648;HaplotypeScore=3.9989;MLEAC=1;MLEAF=0.167;MQ=59.67;MQ0=1;MQRankSum=-0.455;QD=2.97;ReadPosRankSum=0.693	GT:AD:DP:GQ:MLPSAC:MLPSAF:PL	0/0/0/0/0/1:76,15:91:24:1:0.167:296,0,24,86,2147483647,2147483647,2147483647											GATK	226	No hit in this database		No hit in this database
Sp2_comp102938_c0_seq1	179	.	A	C	159.96	PASS	AC=1;AF=0.167;AN=6;BaseQRankSum=0.129;DP=49;Dels=0.00;FS=0.000;HaplotypeScore=0.9665;MLEAC=1;MLEAF=0.167;MQ=60.00;MQ0=0;MQRankSum=-0.443;QD=3.26;ReadPosRankSum=-0.529	GT:AD:DP:GQ:MLPSAC:MLPSAF:PL	0/0/0/0/0/1:42,7:49:19:1:0.167:186,0,19,58,121,2147483647,2147483647											GATK	226	No hit in this database		No hit in this database
Sp2_comp102938_c0_seq1	191	.	G	A	140.97	PASS	AC=1;AF=0.167;AN=6;BaseQRankSum=-1.085;DP=45;Dels=0.00;FS=0.000;HaplotypeScore=0.0000;MLEAC=1;MLEAF=0.167;MQ=59.91;MQ0=0;MQRankSum=0.885;QD=3.13;ReadPosRankSum=-0.150	GT:AD:DP:GQ:MLPSAC:MLPSAF:PL	0/0/0/0/0/1:39,6:45:18:1:0.167:167,0,18,53,111,2147483647,2147483647											GATK	226	No hit in this database		No hit in this database
Sp2_comp102938_c0_seq1	220	.	T	C	64.92	PASS	AC=1;AF=0.167;AN=6;BaseQRankSum=1.540;DP=19;Dels=0.00;FS=0.000;HaplotypeScore=0.9995;MLEAC=1;MLEAF=0.167;MQ=59.80;MQ0=0;MQRankSum=-0.355;QD=3.42;ReadPosRankSum=-0.711	GT:AD:DP:GQ:MLPSAC:MLPSAF:PL	0/0/0/0/0/1:15,3:19:6:1:0.167:90,0,6,19,42,84,2147483647											GATK	226	No hit in this database		No hit in this database
Sp2_comp102939_c0_seq1	146	.	C	A	64.71	PASS	AC=6;AF=1.00;AN=6;DP=2;Dels=0.00;FS=0.000;HaplotypeScore=0.0000;MLEAC=6;MLEAF=1.00;MQ=60.00;MQ0=0;QD=32.36	GT:AD:DP:GQ:MLPSAC:MLPSAF:PL	1/1/1/1/1/1:0,2:2:2:6:1.00:87,16,10,6,4,2,0											GATK	201	No hit in this database		No hit in this database
Sp2_comp102945_c0_seq1	120	.	C	A	139.73	PASS	AC=2;AF=0.333;AN=6;BaseQRankSum=0.380;DP=12;Dels=0.00;FS=2.533;HaplotypeScore=0.0000;MLEAC=2;MLEAF=0.333;MQ=60.00;MQ0=0;MQRankSum=0.135;QD=11.64;ReadPosRankSum=-0.529	GT:AD:DP:GQ:MLPSAC:MLPSAF:PL	0/0/0/0/1/1:7,5:12:0:2:0.333:162,8,0,0,6,22,255											GATK	338	No hit in this database		No hit in this database
Sp2_comp102945_c0_seq1	136	.	G	A	195.83	PASS	AC=6;AF=1.00;AN=6;DP=5;Dels=0.00;FS=0.000;HaplotypeScore=0.0000;MLEAC=6;MLEAF=1.00;MQ=60.00;MQ0=0;QD=31.68	GT:AD:DP:GQ:MLPSAC:MLPSAF:PL	1/1/1/1/1/1:0,5:5:4:6:1.00:220,39,24,15,9,4,0											GATK	338	No hit in this database		No hit in this database
Sp2_comp102945_c0_seq1	138	.	T	C	88.82	PASS	AC=3;AF=0.500;AN=6;BaseQRankSum=-1.231;DP=5;Dels=0.00;FS=0.000;HaplotypeScore=0.0000;MLEAC=3;MLEAF=0.500;MQ=60.00;MQ0=0;MQRankSum=0.358;QD=17.76;ReadPosRankSum=-1.231	GT:AD:DP:GQ:MLPSAC:MLPSAF:PL	0/0/0/1/1/1:2,3:5:0:3:0.500:110,10,3,0,0,3,77											GATK	338	No hit in this database		No hit in this database
Sp2_comp102945_c0_seq1	139	.	A	G	50.82	PASS	AC=2;AF=0.333;AN=6;BaseQRankSum=0.720;DP=6;Dels=0.00;FS=0.000;HaplotypeScore=0.0000;MLEAC=2;MLEAF=0.333;MQ=60.00;MQ0=0;MQRankSum=0.000;QD=8.47;ReadPosRankSum=1.380	GT:AD:DP:GQ:MLPSAC:MLPSAF:PL	0/0/0/0/1/1:4,2:6:0:2:0.333:72,3,0,0,3,10,114											GATK	338	No hit in this database		No hit in this database
Sp2_comp102945_c0_seq1	185	.	A	C	31.82	LowQual	AC=2;AF=0.333;AN=6;BaseQRankSum=-1.380;DP=6;Dels=0.00;FS=0.000;HaplotypeScore=0.0000;MLEAC=2;MLEAF=0.333;MQ=60.00;MQ0=0;MQRankSum=0.000;QD=5.30;ReadPosRankSum=-0.720	GT:AD:DP:GQ:MLPSAC:MLPSAF:PL	0/0/0/0/1/1:4,2:6:0:2:0.333:53,3,0,0,3,10,121											GATK	338	No hit in this database		No hit in this database
Sp2_comp102945_c0_seq1	192	.	G	C	43.82	LowQual	AC=2;AF=0.333;AN=6;BaseQRankSum=-1.380;DP=6;Dels=0.00;FS=0.000;HaplotypeScore=0.0000;MLEAC=2;MLEAF=0.333;MQ=60.00;MQ0=0;MQRankSum=0.720;QD=7.30;ReadPosRankSum=-0.720	GT:AD:DP:GQ:MLPSAC:MLPSAF:PL	0/0/0/0/1/1:4,2:6:0:2:0.333:65,3,0,0,3,10,117											GATK	338	No hit in this database		No hit in this database
Sp2_comp102945_c0_seq1	194	.	C	A	81.82	PASS	AC=3;AF=0.500;AN=6;BaseQRankSum=0.720;DP=6;Dels=0.00;FS=0.000;HaplotypeScore=0.0000;MLEAC=3;MLEAF=0.500;MQ=60.00;MQ0=0;MQRankSum=0.000;QD=13.64;ReadPosRankSum=0.720	GT:AD:DP:GQ:MLPSAC:MLPSAF:PL	0/0/0/1/1/1:2,4:6:0:3:0.500:103,10,3,0,0,3,69											GATK	338	No hit in this database		No hit in this database
Sp2_comp102945_c0_seq1	65	.	T	C	138.67	PASS	AC=3;AF=0.500;AN=6;BaseQRankSum=-0.143;DP=11;Dels=0.00;FS=0.000;HaplotypeScore=0.0000;MLEAC=3;MLEAF=0.500;MQ=60.00;MQ0=0;MQRankSum=0.143;QD=12.61;ReadPosRankSum=0.143	GT:AD:DP:GQ:MLPSAC:MLPSAF:PL	0/0/0/1/1/1:5,6:11:1:3:0.500:161,15,4,0,1,8,151											GATK	338	No hit in this database		No hit in this database
Sp2_comp102945_c0_seq1	66	.	G	A	142.67	PASS	AC=3;AF=0.500;AN=6;BaseQRankSum=-0.717;DP=11;Dels=0.00;FS=0.000;HaplotypeScore=0.0000;MLEAC=3;MLEAF=0.500;MQ=60.00;MQ0=0;MQRankSum=-1.031;QD=12.97;ReadPosRankSum=-0.466	GT:AD:DP:GQ:MLPSAC:MLPSAF:PL	0/0/0/1/1/1:5,6:11:1:3:0.500:165,15,4,0,1,8,156											GATK	338	No hit in this database		No hit in this database
Sp2_comp102946_c1_seq1	160	.	C	T	284.94	PASS	AC=1;AF=0.167;AN=6;BaseQRankSum=1.513;DP=65;Dels=0.00;FS=2.889;HaplotypeScore=3.6547;MLEAC=1;MLEAF=0.167;MQ=60.00;MQ0=0;MQRankSum=0.747;QD=4.38;ReadPosRankSum=0.943	GT:AD:DP:GQ:MLPSAC:MLPSAF:PL	0/0/0/0/0/1:54,11:65:21:1:0.167:311,0,21,70,2147483647,2147483647,2147483647											GATK	327	No hit in this database		No hit in this database
Sp2_comp102946_c1_seq1	291	.	A	T	1382.91	PASS	AC=6;AF=1.00;AN=6;DP=81;Dels=0.00;FS=0.000;HaplotypeScore=0.0000;MLEAC=6;MLEAF=1.00;MQ=58.91;MQ0=0;QD=17.07	GT:AD:DP:GQ:MLPSAC:MLPSAF:PL	1/1/1/1/1/1:0,81:81:28:6:1.00:1409,280,172,108,63,28,0											GATK	327	No hit in this database		No hit in this database
Sp2_comp102946_c1_seq1	321	.	G	A	64.55	PASS	AC=1;AF=0.167;AN=6;BaseQRankSum=0.352;DP=24;Dels=0.00;FS=2.605;HaplotypeScore=0.0000;MLEAC=1;MLEAF=0.167;MQ=55.64;MQ0=2;MQRankSum=0.352;QD=2.69;ReadPosRankSum=0.955	GT:AD:DP:GQ:MLPSAC:MLPSAF:PL	0/0/0/0/0/1:21,3:24:8:1:0.167:90,0,8,26,54,105,2147483647											GATK	327	No hit in this database		No hit in this database
Sp2_comp102946_c1_seq1	326	.	G	A	51.55	PASS	AC=1;AF=0.167;AN=6;BaseQRankSum=-1.055;DP=24;Dels=0.00;FS=2.605;HaplotypeScore=0.0000;MLEAC=1;MLEAF=0.167;MQ=55.64;MQ0=2;MQRankSum=1.256;QD=2.15;ReadPosRankSum=0.854	GT:AD:DP:GQ:MLPSAC:MLPSAF:PL	0/0/0/0/0/1:21,3:24:8:1:0.167:77,0,8,26,54,105,2147483647											GATK	327	No hit in this database		No hit in this database
Sp2_comp102946_c1_seq1	41	.	G	A	76.82	PASS	AC=3;AF=0.500;AN=6;BaseQRankSum=0.278;DP=11;Dels=0.00;FS=4.393;HaplotypeScore=0.0000;MLEAC=3;MLEAF=0.500;MQ=60.00;MQ0=0;MQRankSum=-0.896;QD=6.98;ReadPosRankSum=-1.246	GT:AD:DP:GQ:MLPSAC:MLPSAF:PL	0/0/0/1/1/1:4,7:11:0:3:0.500:98,10,3,0,0,3,71											GATK	327	No hit in this database		No hit in this database
Sp2_comp1029522_c0_seq1	86	.	T	C	56.71		AC=6;AF=1.00;AN=6;DP=2;Dels=0.00;FS=0.000;HaplotypeScore=0.0000;MLEAC=6;MLEAF=1.00;MQ=39.00;MQ0=0;QD=28.36	GT:AD:DP:GQ:MLPSAC:MLPSAF:PL	1/1/1/1/1/1:0,2:2:2:6:1.00:79,16,10,6,4,2,0											GATK	208	No hit in this database		No hit in this database
Sp2_comp102957_c0_seq1	323	.	G	A	237.32	PASS	AC=4;AF=0.667;AN=6;BaseQRankSum=0.546;DP=11;Dels=0.00;FS=0.000;HaplotypeScore=0.0000;MLEAC=4;MLEAF=0.667;MQ=60.00;MQ0=0;MQRankSum=0.296;QD=21.57;ReadPosRankSum=0.296	GT:AD:DP:GQ:MLPSAC:MLPSAF:PL	0/0/1/1/1/1:3,8:11:2:4:0.667:260,30,12,3,0,2,90											GATK	359	No hit in this database		No hit in this database
Sp2_comp102963_c1_seq1	131	.	T	A	108.75	PASS	AC=4;AF=0.667;AN=6;BaseQRankSum=0.922;DP=7;Dels=0.00;FS=0.000;HaplotypeScore=0.0000;MLEAC=4;MLEAF=0.667;MQ=60.00;MQ0=0;MQRankSum=-1.495;QD=15.54;ReadPosRankSum=0.922	GT:AD:DP:GQ:MLPSAC:MLPSAF:PL	0/0/1/1/1/1:2,5:7:1:4:0.667:131,22,9,3,0,1,64											GATK	308	No hit in this database		No hit in this database
Sp2_comp102963_c1_seq1	132	.	G	A	104.81	PASS	AC=4;AF=0.667;AN=6;BaseQRankSum=1.422;DP=9;Dels=0.00;FS=0.000;HaplotypeScore=0.0000;MLEAC=4;MLEAF=0.667;MQ=60.00;MQ0=0;MQRankSum=0.248;QD=11.65;ReadPosRankSum=0.573	GT:AD:DP:GQ:MLPSAC:MLPSAF:PL	0/0/1/1/1/1:3,6:9:1:4:0.667:127,18,6,1,0,4,95											GATK	308	No hit in this database		No hit in this database
Sp2_comp102963_c1_seq1	224	.	C	T	186.5	PASS	AC=3;AF=0.500;AN=6;BaseQRankSum=0.135;DP=12;Dels=0.00;FS=2.817;HaplotypeScore=0.0000;MLEAC=3;MLEAF=0.500;MQ=60.00;MQ0=0;MQRankSum=-1.000;QD=15.54;ReadPosRankSum=-1.309	GT:AD:DP:GQ:MLPSAC:MLPSAF:PL	0/0/0/1/1/1:5,7:12:1:3:0.500:209,18,4,0,1,11,172											GATK	308	No hit in this database		No hit in this database
Sp2_comp102966_c0_seq1	221	.	C	T	61.82		AC=3;AF=0.500;AN=6;BaseQRankSum=-1.734;DP=15;Dels=0.00;FS=0.000;HaplotypeScore=0.0000;MLEAC=3;MLEAF=0.500;MQ=39.24;MQ0=1;MQRankSum=-2.282;QD=4.12;ReadPosRankSum=-2.282	GT:AD:DP:GQ:MLPSAC:MLPSAF:PL	0/0/0/1/1/1:2,13:15:0:3:0.500:83,10,3,0,0,3,77											GATK	243	No hit in this database		No hit in this database
Sp2_comp102974_c0_seq1	143	.	A	T	36.98	LowQual	AC=3;AF=0.500;AN=6;BaseQRankSum=0.000;DP=8;Dels=0.00;FS=0.000;HaplotypeScore=0.0000;MLEAC=3;MLEAF=0.500;MQ=60.00;MQ0=0;MQRankSum=-0.421;QD=4.62;ReadPosRankSum=0.922	GT:AD:DP:GQ:MLPSAC:MLPSAF:PL	0/0/0/1/1/1:4,4:8:1:3:0.500:58,5,1,0,1,5,68											GATK	339	No hit in this database		No hit in this database
Sp2_comp102974_c0_seq1	149	.	G	C	49.98	LowQual	AC=3;AF=0.500;AN=6;BaseQRankSum=0.922;DP=8;Dels=0.00;FS=0.000;HaplotypeScore=0.0000;MLEAC=3;MLEAF=0.500;MQ=60.00;MQ0=0;MQRankSum=-0.421;QD=6.25;ReadPosRankSum=0.922	GT:AD:DP:GQ:MLPSAC:MLPSAF:PL	0/0/0/1/1/1:4,4:8:1:3:0.500:71,5,1,0,1,5,63											GATK	339	No hit in this database		No hit in this database
Sp2_comp102974_c0_seq1	151	.	T	C	38.98	LowQual	AC=3;AF=0.500;AN=6;BaseQRankSum=0.421;DP=8;Dels=0.00;FS=0.000;HaplotypeScore=0.0000;MLEAC=3;MLEAF=0.500;MQ=60.00;MQ0=0;MQRankSum=-1.368;QD=4.87;ReadPosRankSum=1.638	GT:AD:DP:GQ:MLPSAC:MLPSAF:PL	0/0/0/1/1/1:4,4:8:1:3:0.500:60,5,1,0,1,5,67											GATK	339	No hit in this database		No hit in this database
Sp2_comp102974_c0_seq1	164	.	G	T	50.98	PASS	AC=3;AF=0.500;AN=6;BaseQRankSum=-0.937;DP=7;Dels=0.00;FS=0.000;HaplotypeScore=0.0000;MLEAC=3;MLEAF=0.500;MQ=60.00;MQ0=0;MQRankSum=0.000;QD=7.28;ReadPosRankSum=-0.937	GT:AD:DP:GQ:MLPSAC:MLPSAF:PL	0/0/0/1/1/1:4,3:7:1:3:0.500:72,5,1,0,1,5,80											GATK	339	No hit in this database		No hit in this database
Sp2_comp102974_c0_seq1	178	.	C	T	96.82	PASS	AC=3;AF=0.500;AN=6;BaseQRankSum=0.406;DP=6;Dels=0.00;FS=0.000;HaplotypeScore=0.0000;MLEAC=3;MLEAF=0.500;MQ=60.00;MQ0=0;MQRankSum=-0.988;QD=16.14;ReadPosRankSum=0.406	GT:AD:DP:GQ:MLPSAC:MLPSAF:PL	0/0/0/1/1/1:3,3:6:0:3:0.500:118,10,3,0,0,3,70											GATK	339	No hit in this database		No hit in this database
Sp2_comp102974_c0_seq1	244	.	C	G	45.98	LowQual	AC=3;AF=0.500;AN=6;BaseQRankSum=-1.061;DP=11;Dels=0.00;FS=0.000;HaplotypeScore=8.9848;MLEAC=3;MLEAF=0.500;MQ=58.71;MQ0=0;MQRankSum=-1.296;QD=4.18;ReadPosRankSum=-2.239	GT:AD:DP:GQ:MLPSAC:MLPSAF:PL	0/0/0/1/1/1:9,2:11:1:3:0.500:67,5,1,0,1,5,71											GATK	339	No hit in this database		No hit in this database
Sp2_comp102974_c0_seq1	280	.	C	T	34.46	LowQual	AC=1;AF=0.167;AN=6;BaseQRankSum=-0.061;DP=15;Dels=0.00;FS=0.000;HaplotypeScore=0.7340;MLEAC=1;MLEAF=0.167;MQ=60.00;MQ0=0;MQRankSum=0.674;QD=2.30;ReadPosRankSum=1.041	GT:AD:DP:GQ:MLPSAC:MLPSAF:PL	0/0/0/0/0/1:10,5:15:2:1:0.167:58,0,2,8,20,42,315											GATK	339	No hit in this database		No hit in this database
Sp2_comp102976_c0_seq1	255	.	T	C	93.16	PASS	AC=6;AF=1.00;AN=6;DP=7;Dels=0.00;FS=0.000;HaplotypeScore=0.0000;MLEAC=6;MLEAF=1.00;MQ=51.34;MQ0=0;QD=13.31	GT:AD:DP:GQ:MLPSAC:MLPSAF:PL	1/1/1/1/1/1:0,7:7:2:6:1.00:116,23,14,9,5,2,0											GATK	319	No hit in this database		No hit in this database
Sp2_comp102976_c0_seq1	261	.	C	A	87.16	PASS	AC=6;AF=1.00;AN=6;DP=7;Dels=0.00;FS=0.000;HaplotypeScore=0.0000;MLEAC=6;MLEAF=1.00;MQ=51.34;MQ0=0;QD=12.45	GT:AD:DP:GQ:MLPSAC:MLPSAF:PL	1/1/1/1/1/1:0,7:7:2:6:1.00:110,23,14,9,5,2,0											GATK	319	No hit in this database		No hit in this database
Sp2_comp102976_c0_seq1	263	.	A	G	94.16	PASS	AC=6;AF=1.00;AN=6;DP=7;Dels=0.00;FS=0.000;HaplotypeScore=0.0000;MLEAC=6;MLEAF=1.00;MQ=51.34;MQ0=0;QD=13.45	GT:AD:DP:GQ:MLPSAC:MLPSAF:PL	1/1/1/1/1/1:0,7:7:2:6:1.00:117,23,14,9,5,2,0											GATK	319	No hit in this database		No hit in this database
Sp2_comp102976_c0_seq1	289	.	T	C	112.16	PASS	AC=6;AF=1.00;AN=6;DP=4;Dels=0.00;FS=0.000;HaplotypeScore=0.0000;MLEAC=6;MLEAF=1.00;MQ=48.57;MQ0=0;QD=28.04	GT:AD:DP:GQ:MLPSAC:MLPSAF:PL	1/1/1/1/1/1:0,4:4:2:6:1.00:135,23,14,9,5,2,0											GATK	319	No hit in this database		No hit in this database
Sp2_comp102976_c0_seq1	295	.	A	C	110.16	PASS	AC=6;AF=1.00;AN=6;BaseQRankSum=1.231;DP=6;Dels=0.00;FS=0.000;HaplotypeScore=0.0000;MLEAC=6;MLEAF=1.00;MQ=45.89;MQ0=0;MQRankSum=1.231;QD=18.36;ReadPosRankSum=-1.231	GT:AD:DP:GQ:MLPSAC:MLPSAF:PL	1/1/1/1/1/1:2,4:6:2:6:1.00:133,23,14,9,5,2,0											GATK	319	No hit in this database		No hit in this database
Sp2_comp102980_c0_seq1	216	.	T	C	680.01	PASS	AC=6;AF=1.00;AN=6;DP=20;Dels=0.00;FS=0.000;HaplotypeScore=0.0000;MLEAC=6;MLEAF=1.00;MQ=60.00;MQ0=0;QD=34.00	GT:AD:DP:GQ:MLPSAC:MLPSAF:PL	1/1/1/1/1/1:0,20:20:16:6:1.00:706,155,95,60,35,16,0											GATK	406	No hit in this database		No hit in this database
Sp2_comp102980_c0_seq1	254	.	C	A	562.01	PASS	AC=6;AF=1.00;AN=6;DP=27;Dels=0.00;FS=0.000;HaplotypeScore=0.0000;MLEAC=6;MLEAF=1.00;MQ=60.00;MQ0=0;QD=20.82	GT:AD:DP:GQ:MLPSAC:MLPSAF:PL	1/1/1/1/1/1:0,27:27:16:6:1.00:588,155,95,60,35,16,0											GATK	406	No hit in this database		No hit in this database
Sp2_comp102980_c0_seq1	255	.	G	A	530.04	PASS	AC=6;AF=1.00;AN=6;DP=27;Dels=0.00;FS=0.000;HaplotypeScore=0.0000;MLEAC=6;MLEAF=1.00;MQ=60.00;MQ0=0;QD=19.63	GT:AD:DP:GQ:MLPSAC:MLPSAF:PL	1/1/1/1/1/1:0,27:27:15:6:1.00:556,147,90,57,33,15,0											GATK	406	No hit in this database		No hit in this database
Sp2_comp102980_c0_seq1	384	.	T	A	280.12	PASS	AC=6;AF=1.00;AN=6;BaseQRankSum=1.296;DP=11;Dels=0.00;FS=0.000;HaplotypeScore=0.0000;MLEAC=6;MLEAF=1.00;MQ=55.05;MQ0=0;MQRankSum=-1.532;QD=25.47;ReadPosRankSum=2.003	GT:AD:DP:GQ:MLPSAC:MLPSAF:PL	1/1/1/1/1/1:2,9:11:6:6:1.00:305,54,33,21,12,6,0											GATK	406	No hit in this database		No hit in this database
Sp2_comp102980_c0_seq1	387	.	T	C	268.12	PASS	AC=6;AF=1.00;AN=6;BaseQRankSum=1.061;DP=11;Dels=0.00;FS=0.000;HaplotypeScore=0.0000;MLEAC=6;MLEAF=1.00;MQ=55.05;MQ0=0;MQRankSum=-1.061;QD=24.37;ReadPosRankSum=2.003	GT:AD:DP:GQ:MLPSAC:MLPSAF:PL	1/1/1/1/1/1:2,9:11:6:6:1.00:293,54,33,21,12,6,0											GATK	406	No hit in this database		No hit in this database
Sp2_comp102_c0_seq1	200	.	T	A	75.55	PASS	AC=6;AF=1.00;AN=6;DP=4;Dels=0.00;FS=0.000;HaplotypeScore=1.9997;MLEAC=5;MLEAF=0.833;MQ=60.00;MQ0=0;QD=18.89	GT:AD:DP:GQ:MLPSAC:MLPSAF:PL	1/1/1/1/1/1:0,3:4:2:6:1.00:74,16,10,6,4,2,0											GATK	283	No hit in this database		No hit in this database
Sp2_comp102_c0_seq1	228	.	C	T	57.02	PASS	AC=4;AF=0.667;AN=6;BaseQRankSum=0.000;DP=4;Dels=0.00;FS=0.000;HaplotypeScore=0.0000;MLEAC=4;MLEAF=0.667;MQ=60.00;MQ0=0;MQRankSum=1.026;QD=14.25;ReadPosRankSum=0.000	GT:AD:DP:GQ:MLPSAC:MLPSAF:PL	0/0/1/1/1/1:2,2:4:1:4:0.667:78,8,3,1,0,1,33											GATK	283	No hit in this database		No hit in this database
Sp2_comp102_c0_seq1	240	.	C	T	57.02	PASS	AC=4;AF=0.667;AN=6;BaseQRankSum=0.000;DP=4;Dels=0.00;FS=0.000;HaplotypeScore=0.0000;MLEAC=4;MLEAF=0.667;MQ=60.00;MQ0=0;MQRankSum=1.026;QD=14.25;ReadPosRankSum=0.000	GT:AD:DP:GQ:MLPSAC:MLPSAF:PL	0/0/1/1/1/1:2,2:4:1:4:0.667:78,8,3,1,0,1,34											GATK	283	No hit in this database		No hit in this database
Sp2_comp102_c0_seq1	252	.	G	C	59.02	PASS	AC=4;AF=0.667;AN=6;BaseQRankSum=0.000;DP=4;Dels=0.00;FS=0.000;HaplotypeScore=0.9998;MLEAC=4;MLEAF=0.667;MQ=60.00;MQ0=0;MQRankSum=1.026;QD=14.75;ReadPosRankSum=0.000	GT:AD:DP:GQ:MLPSAC:MLPSAF:PL	0/0/1/1/1/1:2,2:4:1:4:0.667:80,8,3,1,0,1,35											GATK	283	No hit in this database		No hit in this database
Sp2_comp102_c0_seq1	253	.	A	G	105.16	PASS	AC=6;AF=1.00;AN=6;DP=4;Dels=0.00;FS=0.000;HaplotypeScore=0.9998;MLEAC=6;MLEAF=1.00;MQ=60.00;MQ0=0;QD=26.29	GT:AD:DP:GQ:MLPSAC:MLPSAF:PL	1/1/1/1/1/1:0,4:4:2:6:1.00:128,23,14,9,5,2,0											GATK	283	No hit in this database		No hit in this database
Sp2_comp102_c0_seq1	270	.	G	A	61.71	PASS	AC=6;AF=1.00;AN=6;DP=3;Dels=0.00;FS=0.000;HaplotypeScore=0.0000;MLEAC=6;MLEAF=1.00;MQ=60.00;MQ0=0;QD=20.57	GT:AD:DP:GQ:MLPSAC:MLPSAF:PL	1/1/1/1/1/1:0,3:3:2:6:1.00:84,16,10,6,4,2,0											GATK	283	No hit in this database		No hit in this database
Sp2_comp102_c0_seq1	274	.	C	T	62.71	PASS	AC=6;AF=1.00;AN=6;BaseQRankSum=0.736;DP=3;Dels=0.00;FS=0.000;HaplotypeScore=0.0000;MLEAC=6;MLEAF=1.00;MQ=60.00;MQ0=0;MQRankSum=-0.736;QD=20.90;ReadPosRankSum=-0.736	GT:AD:DP:GQ:MLPSAC:MLPSAF:PL	1/1/1/1/1/1:1,2:3:2:6:1.00:85,16,10,6,4,2,0											GATK	283	No hit in this database		No hit in this database
Sp2_comp103015_c0_seq1	76	.	C	T	31.52	LowQual;	AC=1;AF=0.167;AN=6;BaseQRankSum=-0.513;DP=41;Dels=0.00;FS=0.000;HaplotypeScore=3.5771;MLEAC=1;MLEAF=0.167;MQ=58.64;MQ0=0;MQRankSum=0.822;QD=0.77;ReadPosRankSum=0.205	GT:AD:DP:GQ:MLPSAC:MLPSAF:PL	0/0/0/0/0/1:38,3:41:4:1:0.167:56,0,4,13,28,56,389											GATK	325	gi|255553197|ref|XP_002517641.1|	delta 9 desaturase, putative [Ricinus communis]	AT3G15850.1	fatty acid desaturase 5	Chloroplastic enzyme responsible for the synthesis of 16:1 fatty acids from galactolipids and sulpholipids. Uses ferredoxin as electron donor.	fatty acid desaturase 5 (FAD5); CONTAINS InterPro DOMAIN/s: Fatty acid desaturase, type 1, core (InterPro:IPR015876), Fatty acid desaturase, type 1 (InterPro:IPR005804); BEST Arabidopsis thaliana protein match is: Fatty acid desaturase family protein (TAIR:AT3G15870.1); Has 3424 Blast hits to 3424 proteins in 822 species: Archae - 0; Bacteria - 1534; Metazoa - 801; Fungi - 236; Plants - 106; Viru…
Sp2_comp103021_c0_seq1	302	.	A	C	55.71	PASS	AC=6;AF=1.00;AN=6;DP=2;Dels=0.00;FS=0.000;HaplotypeScore=0.0000;MLEAC=6;MLEAF=1.00;MQ=56.61;MQ0=0;QD=27.86	GT:AD:DP:GQ:MLPSAC:MLPSAF:PL	1/1/1/1/1/1:0,2:2:2:6:1.00:78,16,10,6,4,2,0											GATK	333	gi|89901669|ref|YP_524140.1|	thioredoxin [Rhodoferax ferrireducens T118]	No hit in this database
Sp2_comp103021_c0_seq1	305	.	G	C,T	48.89	LowQual	AC=3,3;AF=0.500,0.500;AN=6;DP=2;Dels=0.00;FS=0.000;HaplotypeScore=0.0000;MLEAC=2,1;MLEAF=0.333,0.167;MQ=56.61;MQ0=0;QD=24.44	GT:AD:DP:GQ:MLPSAC:MLPSAF	1/1/1/2/2/2:0,1,1:2:1:3,3:0.500,0.500											GATK	333	gi|89901669|ref|YP_524140.1|	thioredoxin [Rhodoferax ferrireducens T118]	No hit in this database
Sp2_comp103021_c0_seq1	313	.	T	C	51.71	PASS	AC=6;AF=1.00;AN=6;DP=2;Dels=0.00;FS=0.000;HaplotypeScore=0.0000;MLEAC=6;MLEAF=1.00;MQ=56.61;MQ0=0;QD=25.86	GT:AD:DP:GQ:MLPSAC:MLPSAF:PL	1/1/1/1/1/1:0,2:2:2:6:1.00:74,16,10,6,4,2,0											GATK	333	gi|89901669|ref|YP_524140.1|	thioredoxin [Rhodoferax ferrireducens T118]	No hit in this database
Sp2_comp103026_c0_seq1	187	.	A	C	91.82	PASS	AC=3;AF=0.500;AN=6;BaseQRankSum=1.231;DP=5;Dels=0.00;FS=0.000;HaplotypeScore=0.0000;MLEAC=3;MLEAF=0.500;MQ=59.22;MQ0=0;MQRankSum=0.358;QD=18.36;ReadPosRankSum=1.231	GT:AD:DP:GQ:MLPSAC:MLPSAF:PL	0/0/0/1/1/1:2,3:5:0:3:0.500:113,10,3,0,0,3,66											GATK	208	No hit in this database		No hit in this database
Sp2_comp103041_c0_seq1	725	.	G	A	49.02	LowQual	AC=4;AF=0.667;AN=6;BaseQRankSum=0.736;DP=3;Dels=0.00;FS=0.000;HaplotypeScore=0.0000;MLEAC=4;MLEAF=0.667;MQ=60.00;MQ0=0;MQRankSum=0.736;QD=16.34;ReadPosRankSum=0.736	GT:AD:DP:GQ:MLPSAC:MLPSAF:PL	0/0/1/1/1/1:1,2:3:1:4:0.667:70,8,3,1,0,1,27											GATK	742	gi|357606528|gb|EHJ65105.1|	hypothetical protein KGM_06956 [Danaus plexippus]	No hit in this database
Sp2_comp10304_c0_seq1	252	.	A	G	151.4	PASS	AC=6;AF=1.00;AN=6;DP=6;Dels=0.00;FS=0.000;HaplotypeScore=0.0000;MLEAC=6;MLEAF=1.00;MQ=54.38;MQ0=0;QD=25.23	GT:AD:DP:GQ:MLPSAC:MLPSAF:PL	1/1/1/1/1/1:0,6:6:3:6:1.00:175,31,19,12,7,3,0											GATK	277	No hit in this database		No hit in this database
Sp2_comp10304_c0_seq1	253	.	A	C	149.4	PASS	AC=6;AF=1.00;AN=6;DP=6;Dels=0.00;FS=0.000;HaplotypeScore=0.0000;MLEAC=6;MLEAF=1.00;MQ=54.38;MQ0=0;QD=24.90	GT:AD:DP:GQ:MLPSAC:MLPSAF:PL	1/1/1/1/1/1:0,6:6:3:6:1.00:173,31,19,12,7,3,0											GATK	277	No hit in this database		No hit in this database
Sp2_comp103050_c0_seq2	215	.	A	C	162.83	PASS	AC=6;AF=1.00;AN=6;DP=5;Dels=0.00;FS=0.000;HaplotypeScore=0.0000;MLEAC=6;MLEAF=1.00;MQ=60.00;MQ0=0;QD=32.57	GT:AD:DP:GQ:MLPSAC:MLPSAF:PL	1/1/1/1/1/1:0,5:5:4:6:1.00:187,39,24,15,9,4,0											GATK	333	No hit in this database		No hit in this database
Sp2_comp103053_c0_seq1	157	.	G	A	49.81	LowQual	AC=2;AF=0.333;AN=6;BaseQRankSum=0.143;DP=11;Dels=0.00;FS=2.632;HaplotypeScore=0.0000;MLEAC=2;MLEAF=0.333;MQ=60.00;MQ0=0;MQRankSum=-1.031;QD=4.53;ReadPosRankSum=1.186	GT:AD:DP:GQ:MLPSAC:MLPSAF:PL	0/0/0/0/1/1:5,6:11:1:2:0.333:72,4,0,1,6,18,183											GATK	445	No hit in this database		No hit in this database
Sp2_comp103053_c0_seq1	158	.	C	A	43.81	LowQual	AC=2;AF=0.333;AN=6;BaseQRankSum=0.387;DP=11;Dels=0.00;FS=2.632;HaplotypeScore=0.0000;MLEAC=2;MLEAF=0.333;MQ=60.00;MQ0=0;MQRankSum=0.466;QD=3.98;ReadPosRankSum=1.186	GT:AD:DP:GQ:MLPSAC:MLPSAF:PL	0/0/0/0/1/1:5,6:11:1:2:0.333:66,4,0,1,6,18,186											GATK	445	No hit in this database		No hit in this database
Sp2_comp103053_c0_seq1	254	.	G	A	123.22	PASS	AC=4;AF=0.667;AN=6;BaseQRankSum=-0.720;DP=6;Dels=0.00;FS=0.000;HaplotypeScore=0.0000;MLEAC=4;MLEAF=0.667;MQ=60.00;MQ0=0;MQRankSum=-0.720;QD=20.54;ReadPosRankSum=1.380	GT:AD:DP:GQ:MLPSAC:MLPSAF:PL	0/0/1/1/1/1:2,4:6:1:4:0.667:145,16,6,1,0,2,73											GATK	445	No hit in this database		No hit in this database
Sp2_comp10305_c0_seq1	449	.	A	G	82.82	PASS	AC=3;AF=0.500;AN=6;BaseQRankSum=-1.231;DP=5;Dels=0.00;FS=0.000;HaplotypeScore=0.0000;MLEAC=3;MLEAF=0.500;MQ=57.01;MQ0=0;MQRankSum=0.358;QD=16.56;ReadPosRankSum=-0.358	GT:AD:DP:GQ:MLPSAC:MLPSAF:PL	0/0/0/1/1/1:2,3:5:0:3:0.500:104,10,3,0,0,3,74											GATK	469	gi|357436067|ref|XP_003588309.1|	hypothetical protein MTR_1g005780 [Medicago truncatula]	No hit in this database
Sp2_comp10305_c0_seq1	453	.	T	C	80.82	PASS	AC=3;AF=0.500;AN=6;BaseQRankSum=0.358;DP=5;Dels=0.00;FS=0.000;HaplotypeScore=0.0000;MLEAC=3;MLEAF=0.500;MQ=57.01;MQ0=0;MQRankSum=-1.231;QD=16.16;ReadPosRankSum=0.358	GT:AD:DP:GQ:MLPSAC:MLPSAF:PL	0/0/0/1/1/1:2,3:5:0:3:0.500:102,10,3,0,0,3,68											GATK	469	gi|357436067|ref|XP_003588309.1|	hypothetical protein MTR_1g005780 [Medicago truncatula]	No hit in this database
Sp2_comp10305_c0_seq1	464	.	T	C	50.98	PASS	AC=3;AF=0.500;AN=6;BaseQRankSum=0.358;DP=5;Dels=0.00;FS=0.000;HaplotypeScore=0.0000;MLEAC=3;MLEAF=0.500;MQ=57.01;MQ0=0;MQRankSum=0.358;QD=10.20;ReadPosRankSum=0.358	GT:AD:DP:GQ:MLPSAC:MLPSAF:PL	0/0/0/1/1/1:2,3:5:1:3:0.500:72,5,1,0,1,5,66											GATK	469	gi|357436067|ref|XP_003588309.1|	hypothetical protein MTR_1g005780 [Medicago truncatula]	No hit in this database
Sp2_comp103060_c0_seq1	298	.	C	T	86.32	PASS	AC=2;AF=0.333;AN=6;BaseQRankSum=1.106;DP=11;Dels=0.00;FS=0.000;HaplotypeScore=0.0000;MLEAC=2;MLEAF=0.333;MQ=60.00;MQ0=0;MQRankSum=1.377;QD=7.85;ReadPosRankSum=-0.382	GT:AD:DP:GQ:MLPSAC:MLPSAF:PL	0/0/0/0/1/1:8,3:11:2:2:0.333:109,2,0,3,12,30,285											GATK	317	No hit in this database		No hit in this database
Sp2_comp103062_c0_seq1	606	.	G	A	64.71	PASS	AC=6;AF=1.00;AN=6;DP=2;Dels=0.00;FS=0.000;HaplotypeScore=0.0000;MLEAC=6;MLEAF=1.00;MQ=52.20;MQ0=0;QD=32.36	GT:AD:DP:GQ:MLPSAC:MLPSAF:PL	1/1/1/1/1/1:0,2:2:2:6:1.00:87,16,10,6,4,2,0											GATK	613	gi|388784848|gb|AFK78108.1|	snakin-2-like protein [Nicotiana tabacum]	AT5G14920.1	Gibberellin-regulated family protein		Gibberellin-regulated family protein; INVOLVED IN: response to gibberellin stimulus; LOCATED IN: endomembrane system; EXPRESSED IN: 22 plant structures; EXPRESSED DURING: 13 growth stages; CONTAINS InterPro DOMAIN/s: Gibberellin regulated protein (InterPro:IPR003854); BEST Arabidopsis thaliana protein match is: GAST1 protein homolog 3 (TAIR:AT4G09600.1); Has 178772 Blast hits to 67361 proteins in…
Sp2_comp103086_c0_seq1	95	.	T	C	40.75	LowQual	AC=2;AF=0.333;AN=6;BaseQRankSum=1.271;DP=10;Dels=0.00;FS=0.000;HaplotypeScore=7.9973;MLEAC=2;MLEAF=0.333;MQ=60.00;MQ0=0;MQRankSum=-0.480;QD=4.08;ReadPosRankSum=-0.898	GT:AD:DP:GQ:MLPSAC:MLPSAF:PL	0/0/0/0/1/1:8,2:10:1:2:0.333:63,1,0,3,9,22,184											GATK	282	No hit in this database		No hit in this database
Sp2_comp103089_c0_seq1	485	.	A	T	211.52	PASS	AC=3;AF=0.500;AN=6;BaseQRankSum=0.068;DP=14;Dels=0.00;FS=2.276;HaplotypeScore=0.0000;MLEAC=3;MLEAF=0.500;MQ=60.00;MQ0=0;MQRankSum=-0.201;QD=15.11;ReadPosRankSum=0.068	GT:AD:DP:GQ:MLPSAC:MLPSAF:PL	0/0/0/1/1/1:7,7:14:4:3:0.500:235,18,4,0,4,18,251											GATK	602	gi|302398853|gb|ADL36721.1|	HD domain class transcription factor [Malus x domestica]	AT3G61150.1	homeodomain GLABROUS 1	Encodes a homeobox-leucine zipper family protein belonging to the HD-ZIP IV family.	homeodomain GLABROUS 1 (HDG1); FUNCTIONS IN: DNA binding, sequence-specific DNA binding transcription factor activity; INVOLVED IN: regulation of transcription, DNA-dependent, regulation of transcription; LOCATED IN: nucleus; EXPRESSED IN: 27 plant structures; EXPRESSED DURING: 14 growth stages; CONTAINS InterPro DOMAIN/s: Homeobox, conserved site (InterPro:IPR017970), Homeobox (InterPro:IPR00135…
Sp2_comp103089_c0_seq1	520	.	C	T	215.52	PASS	AC=3;AF=0.500;AN=6;BaseQRankSum=-0.340;DP=15;Dels=0.00;FS=0.000;HaplotypeScore=0.0000;MLEAC=3;MLEAF=0.500;MQ=60.00;MQ0=0;MQRankSum=0.000;QD=14.37;ReadPosRankSum=0.150	GT:AD:DP:GQ:MLPSAC:MLPSAF:PL	0/0/0/1/1/1:7,8:15:4:3:0.500:239,18,4,0,4,18,264											GATK	602	gi|302398853|gb|ADL36721.1|	HD domain class transcription factor [Malus x domestica]	AT3G61150.1	homeodomain GLABROUS 1	Encodes a homeobox-leucine zipper family protein belonging to the HD-ZIP IV family.	homeodomain GLABROUS 1 (HDG1); FUNCTIONS IN: DNA binding, sequence-specific DNA binding transcription factor activity; INVOLVED IN: regulation of transcription, DNA-dependent, regulation of transcription; LOCATED IN: nucleus; EXPRESSED IN: 27 plant structures; EXPRESSED DURING: 14 growth stages; CONTAINS InterPro DOMAIN/s: Homeobox, conserved site (InterPro:IPR017970), Homeobox (InterPro:IPR00135…
Sp2_comp103092_c0_seq1	311	.	A	G	98.16	PASS	AC=6;AF=1.00;AN=6;DP=3;Dels=0.00;FS=0.000;HaplotypeScore=0.0000;MLEAC=6;MLEAF=1.00;MQ=60.00;MQ0=0;QD=32.72	GT:AD:DP:GQ:MLPSAC:MLPSAF:PL	1/1/1/1/1/1:0,3:3:2:6:1.00:121,23,14,9,5,2,0											GATK	471	No hit in this database		No hit in this database
Sp2_comp103098_c0_seq1	1072	.	T	G	140.4	PASS	AC=6;AF=1.00;AN=6;DP=5;Dels=0.00;FS=0.000;HaplotypeScore=0.0000;MLEAC=6;MLEAF=1.00;MQ=60.00;MQ0=0;QD=28.08	GT:AD:DP:GQ:MLPSAC:MLPSAF:PL	1/1/1/1/1/1:0,5:5:3:6:1.00:164,31,19,12,7,3,0											GATK	1258	No hit in this database		No hit in this database
Sp2_comp103098_c0_seq1	1173	.	C	A	127.4	PASS	AC=6;AF=1.00;AN=6;DP=6;Dels=0.00;FS=0.000;HaplotypeScore=1.9977;MLEAC=6;MLEAF=1.00;MQ=60.00;MQ0=0;QD=21.23	GT:AD:DP:GQ:MLPSAC:MLPSAF:PL	1/1/1/1/1/1:0,6:6:3:6:1.00:151,31,19,12,7,3,0											GATK	1258	No hit in this database		No hit in this database
Sp2_comp103098_c0_seq1	147	.	A	C	93.16	PASS	AC=6;AF=1.00;AN=6;DP=3;Dels=0.00;FS=0.000;HaplotypeScore=0.0000;MLEAC=6;MLEAF=1.00;MQ=60.00;MQ0=0;QD=31.05	GT:AD:DP:GQ:MLPSAC:MLPSAF:PL	1/1/1/1/1/1:0,3:3:2:6:1.00:116,23,14,9,5,2,0											GATK	1258	No hit in this database		No hit in this database
Sp2_comp103124_c0_seq1	375	.	T	A	80.16	PASS	AC=6;AF=1.00;AN=6;DP=3;Dels=0.00;FS=0.000;HaplotypeScore=0.0000;MLEAC=6;MLEAF=1.00;MQ=60.00;MQ0=0;QD=26.72	GT:AD:DP:GQ:MLPSAC:MLPSAF:PL	1/1/1/1/1/1:0,3:3:2:6:1.00:103,23,14,9,5,2,0											GATK	492	No hit in this database		No hit in this database
Sp2_comp103132_c0_seq1	118	.	C	T	98.83		AC=2;AF=0.333;AN=6;BaseQRankSum=0.297;DP=64;Dels=0.00;FS=2.700;HaplotypeScore=3.9753;MLEAC=2;MLEAF=0.333;MQ=53.19;MQ0=0;MQRankSum=1.996;QD=1.54;ReadPosRankSum=-0.875	GT:AD:DP:GQ:MLPSAC:MLPSAF:PL	0/0/0/0/1/1:51,13:64:3:2:0.333:122,4,0,3,12,32,260											GATK	239	No hit in this database		No hit in this database
Sp2_comp103132_c0_seq1	165	.	T	C	125.11	PASS	AC=2;AF=0.333;AN=6;BaseQRankSum=0.172;DP=37;Dels=0.00;FS=0.000;HaplotypeScore=5.8951;MLEAC=2;MLEAF=0.333;MQ=52.71;MQ0=0;MQRankSum=-4.369;QD=3.38;ReadPosRankSum=-1.863	GT:AD:DP:GQ:MLPSAC:MLPSAF:PL	0/0/0/0/1/1:23,14:37:3:2:0.333:149,3,0,8,27,66,2147483647											GATK	239	No hit in this database		No hit in this database
Sp2_comp103132_c0_seq1	177	.	A	G	33.92	LowQual;	AC=1;AF=0.167;AN=6;BaseQRankSum=2.708;DP=26;Dels=0.00;FS=7.887;HaplotypeScore=6.8936;MLEAC=1;MLEAF=0.167;MQ=54.66;MQ0=0;MQRankSum=-3.682;QD=1.30;ReadPosRankSum=-0.700	GT:AD:DP:GQ:MLPSAC:MLPSAF:PL	0/0/0/0/0/1:20,6:26:6:1:0.167:59,0,6,19,42,84,2147483647											GATK	239	No hit in this database		No hit in this database
Sp2_comp103132_c0_seq1	20	.	C	T	41.82	LowQual;	AC=1;AF=0.167;AN=6;BaseQRankSum=0.203;DP=55;Dels=0.00;FS=4.993;HaplotypeScore=12.5698;MLEAC=1;MLEAF=0.167;MQ=53.42;MQ0=0;MQRankSum=0.421;QD=0.76;ReadPosRankSum=0.047	GT:AD:DP:GQ:MLPSAC:MLPSAF:PL	0/0/0/0/0/1:48,7:55:0:1:0.167:64,0,0,4,12,28,227											GATK	239	No hit in this database		No hit in this database
Sp2_comp103132_c0_seq1	233	.	G	A	66.45	PASS	AC=2;AF=0.333;AN=6;BaseQRankSum=0.741;DP=10;Dels=0.00;FS=0.000;HaplotypeScore=0.9933;MLEAC=2;MLEAF=0.333;MQ=44.53;MQ0=0;MQRankSum=0.741;QD=6.64;ReadPosRankSum=-0.365	GT:AD:DP:GQ:MLPSAC:MLPSAF:PL	0/0/0/0/1/1:6,4:10:2:2:0.333:89,3,0,2,9,24,179											GATK	239	No hit in this database		No hit in this database
Sp2_comp103132_c0_seq1	49	.	G	C	121.36		AC=2;AF=0.333;AN=6;BaseQRankSum=-0.491;DP=53;Dels=0.00;FS=1.346;HaplotypeScore=19.7239;MLEAC=2;MLEAF=0.333;MQ=55.46;MQ0=0;MQRankSum=1.055;QD=2.29;ReadPosRankSum=0.368	GT:AD:DP:GQ:MLPSAC:MLPSAF:PL	0/0/0/0/1/1:41,11:53:3:2:0.333:145,3,0,6,21,52,432											GATK	239	No hit in this database		No hit in this database
Sp2_comp103143_c0_seq1	165	.	T	G	147.4	PASS	AC=6;AF=1.00;AN=6;DP=4;Dels=0.00;FS=0.000;HaplotypeScore=0.0000;MLEAC=6;MLEAF=1.00;MQ=60.00;MQ0=0;QD=32.21	GT:AD:DP:GQ:MLPSAC:MLPSAF:PL	1/1/1/1/1/1:0,4:4:3:6:1.00:171,31,19,12,7,3,0											GATK	250	No hit in this database		No hit in this database
Sp2_comp103143_c0_seq1	168	.	G	C	143.4	PASS	AC=6;AF=1.00;AN=6;DP=4;Dels=0.00;FS=0.000;HaplotypeScore=0.0000;MLEAC=6;MLEAF=1.00;MQ=60.00;MQ0=0;QD=22.56	GT:AD:DP:GQ:MLPSAC:MLPSAF:PL	1/1/1/1/1/1:0,4:4:3:6:1.00:167,31,19,12,7,3,0											GATK	250	No hit in this database		No hit in this database
Sp2_comp103146_c0_seq1	206	.	C	T	420.47	PASS	AC=6;AF=1.00;AN=6;DP=11;Dels=0.00;FS=0.000;HaplotypeScore=0.0000;MLEAC=6;MLEAF=1.00;MQ=60.00;MQ0=0;QD=34.46	GT:AD:DP:GQ:MLPSAC:MLPSAF:PL	1/1/1/1/1/1:0,11:11:9:6:1.00:446,86,52,33,19,9,0											GATK	277	No hit in this database		No hit in this database
Sp2_comp103150_c0_seq2	224	.	A	G	35.74	LowQual	AC=1;AF=0.167;AN=6;BaseQRankSum=-0.556;DP=16;Dels=0.00;FS=0.000;HaplotypeScore=0.0000;MLEAC=1;MLEAF=0.167;MQ=60.00;MQ0=0;MQRankSum=-1.350;QD=2.23;ReadPosRankSum=-0.079	GT:AD:DP:GQ:MLPSAC:MLPSAF:PL	0/0/0/0/0/1:14,2:16:7:1:0.167:61,0,7,19,40,77,2147483647											GATK	320	No hit in this database		No hit in this database
Sp2_comp103150_c0_seq2	279	.	A	T	387.6	PASS	AC=6;AF=1.00;AN=6;DP=10;Dels=0.00;FS=0.000;HaplotypeScore=0.0000;MLEAC=6;MLEAF=1.00;MQ=60.00;MQ0=0;QD=27.10	GT:AD:DP:GQ:MLPSAC:MLPSAF:PL	1/1/1/1/1/1:0,10:10:8:6:1.00:413,78,48,30,18,8,0											GATK	320	No hit in this database		No hit in this database
Sp2_comp103150_c0_seq2	96	.	A	G	96.16	PASS	AC=6;AF=1.00;AN=6;DP=4;Dels=0.00;FS=0.000;HaplotypeScore=0.0000;MLEAC=6;MLEAF=1.00;MQ=60.00;MQ0=0;QD=24.04	GT:AD:DP:GQ:MLPSAC:MLPSAF:PL	1/1/1/1/1/1:0,4:4:2:6:1.00:119,23,14,9,5,2,0											GATK	320	No hit in this database		No hit in this database
Sp2_comp103168_c0_seq1	193	.	A	G	66.71	PASS	AC=6;AF=1.00;AN=6;DP=2;Dels=0.00;FS=0.000;HaplotypeScore=0.0000;MLEAC=6;MLEAF=1.00;MQ=60.00;MQ0=0;QD=33.36	GT:AD:DP:GQ:MLPSAC:MLPSAF:PL	1/1/1/1/1/1:0,2:2:2:6:1.00:89,16,10,6,4,2,0											GATK	260	No hit in this database		No hit in this database
Sp2_comp103168_c0_seq1	231	.	T	C	110.16	PASS	AC=6;AF=1.00;AN=6;DP=3;Dels=0.00;FS=0.000;HaplotypeScore=0.0000;MLEAC=6;MLEAF=1.00;MQ=60.00;MQ0=0;QD=33.15	GT:AD:DP:GQ:MLPSAC:MLPSAF:PL	1/1/1/1/1/1:0,3:3:2:6:1.00:133,23,14,9,5,2,0											GATK	260	No hit in this database		No hit in this database
Sp2_comp103172_c0_seq1	207	.	C	A	61.71	PASS	AC=6;AF=1.00;AN=6;DP=2;Dels=0.00;FS=0.000;HaplotypeScore=0.0000;MLEAC=6;MLEAF=1.00;MQ=52.04;MQ0=0;QD=30.86	GT:AD:DP:GQ:MLPSAC:MLPSAF:PL	1/1/1/1/1/1:0,2:2:2:6:1.00:84,16,10,6,4,2,0											GATK	287	No hit in this database		No hit in this database
Sp2_comp103179_c0_seq1	125	.	T	C	56.71	PASS	AC=6;AF=1.00;AN=6;DP=4;Dels=0.00;FS=0.000;HaplotypeScore=0.0000;MLEAC=6;MLEAF=1.00;MQ=60.00;MQ0=0;QD=14.18	GT:AD:DP:GQ:MLPSAC:MLPSAF:PL	1/1/1/1/1/1:0,4:4:2:6:1.00:79,16,10,6,4,2,0											GATK	555	No hit in this database		No hit in this database
Sp2_comp103179_c0_seq1	156	.	G	T	141.4	PASS	AC=6;AF=1.00;AN=6;DP=5;Dels=0.00;FS=0.000;HaplotypeScore=0.0000;MLEAC=6;MLEAF=1.00;MQ=60.00;MQ0=0;QD=28.28	GT:AD:DP:GQ:MLPSAC:MLPSAF:PL	1/1/1/1/1/1:0,5:5:3:6:1.00:165,31,19,12,7,3,0											GATK	555	No hit in this database		No hit in this database
Sp2_comp103179_c0_seq1	166	.	T	A	248.12	PASS	AC=6;AF=1.00;AN=6;DP=7;Dels=0.00;FS=0.000;HaplotypeScore=0.0000;MLEAC=6;MLEAF=1.00;MQ=60.00;MQ0=0;QD=28.08	GT:AD:DP:GQ:MLPSAC:MLPSAF:PL	1/1/1/1/1/1:0,7:7:6:6:1.00:273,54,33,21,12,6,0											GATK	555	No hit in this database		No hit in this database
Sp2_comp103179_c0_seq1	299	.	A	G	256.12	PASS	AC=6;AF=1.00;AN=6;DP=8;Dels=0.00;FS=0.000;HaplotypeScore=0.0000;MLEAC=6;MLEAF=1.00;MQ=58.63;MQ0=0;QD=32.01	GT:AD:DP:GQ:MLPSAC:MLPSAF:PL	1/1/1/1/1/1:0,8:8:6:6:1.00:281,54,33,21,12,6,0											GATK	555	No hit in this database		No hit in this database
Sp2_comp103179_c0_seq1	403	.	T	A	43.22	LowQual	AC=2;AF=0.333;AN=6;BaseQRankSum=0.000;DP=6;Dels=0.00;FS=0.000;HaplotypeScore=0.0000;MLEAC=2;MLEAF=0.333;MQ=60.00;MQ0=0;MQRankSum=0.000;QD=7.20;ReadPosRankSum=0.720	GT:AD:DP:GQ:MLPSAC:MLPSAF:PL	0/0/0/0/1/1:4,2:6:1:2:0.333:65,2,0,1,6,16,146											GATK	555	No hit in this database		No hit in this database
Sp2_comp103179_c0_seq1	495	.	T	A	141.4	PASS	AC=6;AF=1.00;AN=6;DP=6;Dels=0.00;FS=0.000;HaplotypeScore=0.0000;MLEAC=6;MLEAF=1.00;MQ=60.00;MQ0=0;QD=23.57	GT:AD:DP:GQ:MLPSAC:MLPSAF:PL	1/1/1/1/1/1:0,6:6:3:6:1.00:165,31,19,12,7,3,0											GATK	555	No hit in this database		No hit in this database
Sp2_comp103181_c0_seq1	527	.	G	A	56.71	PASS	AC=6;AF=1.00;AN=6;DP=2;Dels=0.00;FS=0.000;HaplotypeScore=0.0000;MLEAC=6;MLEAF=1.00;MQ=60.00;MQ0=0;QD=28.36	GT:AD:DP:GQ:MLPSAC:MLPSAF:PL	1/1/1/1/1/1:0,2:2:2:6:1.00:79,16,10,6,4,2,0											GATK	557	No hit in this database		No hit in this database
Sp2_comp103184_c0_seq1	129	.	A	T	3979.94	PASS	AC=5;AF=0.833;AN=6;BaseQRankSum=1.023;DP=149;Dels=0.00;FS=6.161;HaplotypeScore=4.9802;MLEAC=5;MLEAF=0.833;MQ=60.00;MQ0=0;MQRankSum=1.543;QD=26.71;ReadPosRankSum=0.198	GT:AD:DP:GQ:MLPSAC:MLPSAF:PL	0/1/1/1/1/1:34,115:149:21:5:0.833:4006,580,271,110,21,0,960											GATK	276	No hit in this database		No hit in this database
Sp2_comp103194_c0_seq1	370	.	G	A	93.16	PASS	AC=6;AF=1.00;AN=6;DP=4;Dels=0.00;FS=0.000;HaplotypeScore=0.0000;MLEAC=6;MLEAF=1.00;MQ=60.00;MQ0=0;QD=23.29	GT:AD:DP:GQ:MLPSAC:MLPSAF:PL	1/1/1/1/1/1:0,4:4:2:6:1.00:116,23,14,9,5,2,0											GATK	470	No hit in this database		No hit in this database
Sp2_comp103200_c0_seq1	159	.	A	T	64.71	PASS	AC=6;AF=1.00;AN=6;DP=3;Dels=0.00;FS=0.000;HaplotypeScore=0.0000;MLEAC=6;MLEAF=1.00;MQ=60.00;MQ0=0;QD=21.57	GT:AD:DP:GQ:MLPSAC:MLPSAF:PL	1/1/1/1/1/1:0,3:3:2:6:1.00:87,16,10,6,4,2,0											GATK	1023	No hit in this database		No hit in this database
Sp2_comp103200_c0_seq1	501	.	T	A	98.16	PASS	AC=6;AF=1.00;AN=6;DP=3;Dels=0.00;FS=0.000;HaplotypeScore=0.0000;MLEAC=6;MLEAF=1.00;MQ=60.00;MQ0=0;QD=32.72	GT:AD:DP:GQ:MLPSAC:MLPSAF:PL	1/1/1/1/1/1:0,3:3:2:6:1.00:121,23,14,9,5,2,0											GATK	1023	No hit in this database		No hit in this database
Sp2_comp103200_c0_seq1	631	.	T	C	225.4	PASS	AC=6;AF=1.00;AN=6;DP=7;Dels=0.00;FS=0.000;HaplotypeScore=0.0000;MLEAC=6;MLEAF=1.00;MQ=60.00;MQ0=0;QD=32.20	GT:AD:DP:GQ:MLPSAC:MLPSAF:PL	1/1/1/1/1/1:0,7:7:5:6:1.00:250,47,29,18,11,5,0											GATK	1023	No hit in this database		No hit in this database
Sp2_comp103200_c0_seq1	836	.	T	A	60.71	PASS	AC=6;AF=1.00;AN=6;DP=2;Dels=0.00;FS=0.000;HaplotypeScore=0.0000;MLEAC=6;MLEAF=1.00;MQ=60.00;MQ0=0;QD=30.36	GT:AD:DP:GQ:MLPSAC:MLPSAF:PL	1/1/1/1/1/1:0,2:2:2:6:1.00:83,16,10,6,4,2,0											GATK	1023	No hit in this database		No hit in this database
Sp2_comp103219_c0_seq1	125	.	G	A	82.81	PASS	AC=2;AF=0.333;AN=6;BaseQRankSum=1.568;DP=10;Dels=0.00;FS=2.808;HaplotypeScore=0.0000;MLEAC=2;MLEAF=0.333;MQ=60.00;MQ0=0;MQRankSum=-1.036;QD=8.28;ReadPosRankSum=0.365	GT:AD:DP:GQ:MLPSAC:MLPSAF:PL	0/0/0/0/1/1:6,4:10:1:2:0.333:105,4,0,1,6,18,163											GATK	447	No hit in this database		No hit in this database
Sp2_comp103232_c0_seq1	241	.	T	G	64.85	PASS	AC=1;AF=0.167;AN=6;BaseQRankSum=-0.298;DP=23;Dels=0.00;FS=5.798;HaplotypeScore=9.7640;MLEAC=1;MLEAF=0.167;MQ=57.94;MQ0=1;MQRankSum=0.043;QD=2.82;ReadPosRankSum=-0.553	GT:AD:DP:GQ:MLPSAC:MLPSAF:PL	0/0/0/0/0/1:18,5:23:3:1:0.167:89,0,3,12,30,63,2147483647											GATK	287	gi|359478292|ref|XP_003632101.1|	PREDICTED: LOW QUALITY PROTEIN: UDP-glycosyltransferase 74E2-like [Vitis vinifera]	AT1G05680.1	Uridine diphosphate glycosyltransferase 74E2	Encodes a UDP-glucosyltransferase, UGT74E2, that acts on IBA (indole-3-butyric acid) and affects auxin homeostasis. The transcript and protein levels of this enzyme are strongly induced by H2O2 and may allow integration of ROS (reactive oxygen species) and auxin signaling. This enzyme can also transfer glycosyl groups to several compounds related to the explosive TNT when this synthetic compound …	Uridine diphosphate glycosyltransferase 74E2 (UGT74E2); CONTAINS InterPro DOMAIN/s: UDP-glucuronosyl/UDP-glucosyltransferase (InterPro:IPR002213); BEST Arabidopsis thaliana protein match is: UDP-Glycosyltransferase superfamily protein (TAIR:AT1G05675.1); Has 8397 Blast hits to 8309 proteins in 513 species: Archae - 0; Bacteria - 605; Metazoa - 2499; Fungi - 31; Plants - 5061; Viruses - 123; Other…
Sp2_comp103245_c0_seq1	139	.	A	T	52.02	PASS	AC=4;AF=0.667;AN=6;BaseQRankSum=0.736;DP=3;Dels=0.00;FS=0.000;HaplotypeScore=0.0000;MLEAC=4;MLEAF=0.667;MQ=60.00;MQ0=0;MQRankSum=-0.736;QD=17.34;ReadPosRankSum=-0.736	GT:AD:DP:GQ:MLPSAC:MLPSAF:PL	0/0/1/1/1/1:1,2:3:1:4:0.667:73,8,3,1,0,1,33											GATK	271	No hit in this database		No hit in this database
Sp2_comp103245_c0_seq1	141	.	A	C	50.02	PASS	AC=4;AF=0.667;AN=6;BaseQRankSum=0.736;DP=3;Dels=0.00;FS=0.000;HaplotypeScore=0.0000;MLEAC=4;MLEAF=0.667;MQ=60.00;MQ0=0;MQRankSum=0.736;QD=16.67;ReadPosRankSum=0.736	GT:AD:DP:GQ:MLPSAC:MLPSAF:PL	0/0/1/1/1/1:1,2:3:1:4:0.667:71,8,3,1,0,1,34											GATK	271	No hit in this database		No hit in this database
Sp2_comp103249_c0_seq1	229	.	C	T	55.71	PASS	AC=6;AF=1.00;AN=6;DP=2;Dels=0.00;FS=0.000;HaplotypeScore=0.0000;MLEAC=6;MLEAF=1.00;MQ=60.00;MQ0=0;QD=27.86	GT:AD:DP:GQ:MLPSAC:MLPSAF:PL	1/1/1/1/1/1:0,2:2:2:6:1.00:78,16,10,6,4,2,0											GATK	256	No hit in this database		No hit in this database
Sp2_comp103250_c0_seq1	124	.	C	T	41.96	LowQual;	AC=1;AF=0.167;AN=6;BaseQRankSum=-0.950;DP=157;Dels=0.00;FS=18.336;HaplotypeScore=22.5421;MLEAC=1;MLEAF=0.167;MQ=42.75;MQ0=7;MQRankSum=-0.840;QD=0.27;ReadPosRankSum=4.677	GT:AD:DP:GQ:MLPSAC:MLPSAF:PL	0/0/0/0/0/1:132,25:157:19:1:0.167:68,0,19,50,97,2147483647,2147483647											GATK	211	gi|384260398|ref|YP_005415584.1|	hypothetical protein RSPPHO_03275, partial [Rhodospirillum photometricum DSM 122]	No hit in this database
Sp2_comp103250_c0_seq1	143	.	A	T	122.23		AC=1;AF=0.167;AN=6;BaseQRankSum=2.116;DP=131;Dels=0.00;FS=0.744;HaplotypeScore=133.6766;MLEAC=1;MLEAF=0.167;MQ=44.41;MQ0=5;MQRankSum=-2.627;QD=0.93;ReadPosRankSum=1.437	GT:AD:DP:GQ:MLPSAC:MLPSAF:PL	0/0/0/0/0/1:44,84:131:11:1:0.167:148,0,11,38,83,2147483647,2147483647											GATK	211	gi|384260398|ref|YP_005415584.1|	hypothetical protein RSPPHO_03275, partial [Rhodospirillum photometricum DSM 122]	No hit in this database
Sp2_comp103250_c0_seq1	149	.	G	T	55.91		AC=1;AF=0.167;AN=6;BaseQRankSum=0.545;DP=154;Dels=0.00;FS=0.000;HaplotypeScore=89.9075;MLEAC=1;MLEAF=0.167;MQ=44.07;MQ0=5;MQRankSum=-0.755;QD=0.36;ReadPosRankSum=-2.884	GT:AD:DP:GQ:MLPSAC:MLPSAF:PL	0/0/0/0/0/1:146,8:154:32:1:0.167:82,0,32,81,2147483647,2147483647,2147483647											GATK	211	gi|384260398|ref|YP_005415584.1|	hypothetical protein RSPPHO_03275, partial [Rhodospirillum photometricum DSM 122]	No hit in this database
Sp2_comp103250_c0_seq1	16	.	C	A	68.23		AC=1;AF=0.167;AN=6;BaseQRankSum=0.539;DP=130;Dels=0.00;FS=0.000;HaplotypeScore=115.4552;MLEAC=1;MLEAF=0.167;MQ=46.68;MQ0=6;MQRankSum=0.872;QD=0.52;ReadPosRankSum=1.166	GT:AD:DP:GQ:MLPSAC:MLPSAF:PL	0/0/0/0/0/1:120,9:130:11:1:0.167:81,0,11,32,65,2147483634,2147483634											GATK	211	gi|384260398|ref|YP_005415584.1|	hypothetical protein RSPPHO_03275, partial [Rhodospirillum photometricum DSM 122]	No hit in this database
Sp2_comp103250_c0_seq1	163	.	T	C	393.78		AC=2;AF=0.333;AN=6;BaseQRankSum=-0.569;DP=91;Dels=0.00;FS=4.240;HaplotypeScore=131.0849;MLEAC=2;MLEAF=0.333;MQ=40.45;MQ0=3;MQRankSum=1.359;QD=4.33;ReadPosRankSum=0.017	GT:AD:DP:GQ:MLPSAC:MLPSAF:PL	0/0/0/0/1/1:61,22:91:7:2:0.333:419,16,0,7,33,93,2147483647											GATK	211	gi|384260398|ref|YP_005415584.1|	hypothetical protein RSPPHO_03275, partial [Rhodospirillum photometricum DSM 122]	No hit in this database
Sp2_comp103250_c0_seq1	169	.	T	G	189.32		AC=1;AF=0.167;AN=6;BaseQRankSum=1.039;DP=98;Dels=0.00;FS=0.000;HaplotypeScore=149.0441;MLEAC=1;MLEAF=0.167;MQ=38.68;MQ0=4;MQRankSum=-1.267;QD=1.93;ReadPosRankSum=-0.244	GT:AD:DP:GQ:MLPSAC:MLPSAF:PL	0/0/0/0/0/1:80,18:98:10:1:0.167:215,0,10,39,91,2147483647,2147483647											GATK	211	gi|384260398|ref|YP_005415584.1|	hypothetical protein RSPPHO_03275, partial [Rhodospirillum photometricum DSM 122]	No hit in this database
Sp2_comp103250_c0_seq1	197	.	T	C	211.17		AC=1;AF=0.167;AN=6;BaseQRankSum=0.444;DP=68;Dels=0.00;FS=0.000;HaplotypeScore=29.3085;MLEAC=1;MLEAF=0.167;MQ=38.43;MQ0=4;MQRankSum=2.529;QD=3.11;ReadPosRankSum=2.116	GT:AD:DP:GQ:MLPSAC:MLPSAF:PL	0/0/0/0/0/1:60,8:68:12:1:0.167:237,0,12,44,99,2147483647,2147483647											GATK	211	gi|384260398|ref|YP_005415584.1|	hypothetical protein RSPPHO_03275, partial [Rhodospirillum photometricum DSM 122]	No hit in this database
Sp2_comp103250_c0_seq1	41	.	G	A,T	258.9		AC=1,1;AF=0.167,0.167;AN=6;BaseQRankSum=-1.035;DP=186;Dels=0.00;FS=4.901;HaplotypeScore=177.2284;MLEAC=1,1;MLEAF=0.167,0.167;MQ=47.96;MQ0=4;MQRankSum=2.512;QD=1.39;ReadPosRankSum=-0.798	GT:AD:DP:GQ:MLPSAC:MLPSAF	0/0/0/0/1/2:160,4,20:186:37:1,1:0.167,0.167											GATK	211	gi|384260398|ref|YP_005415584.1|	hypothetical protein RSPPHO_03275, partial [Rhodospirillum photometricum DSM 122]	No hit in this database
Sp2_comp103250_c0_seq1	42	.	A	G	253.94		AC=1;AF=0.167;AN=6;BaseQRankSum=1.534;DP=192;Dels=0.00;FS=6.732;HaplotypeScore=212.7024;MLEAC=1;MLEAF=0.167;MQ=48.19;MQ0=5;MQRankSum=3.893;QD=1.32;ReadPosRankSum=-3.231	GT:AD:DP:GQ:MLPSAC:MLPSAF:PL	0/0/0/0/0/1:170,21:192:21:1:0.167:280,0,21,70,2147483647,2147483647,2147483647											GATK	211	gi|384260398|ref|YP_005415584.1|	hypothetical protein RSPPHO_03275, partial [Rhodospirillum photometricum DSM 122]	No hit in this database
Sp2_comp103250_c0_seq1	92	.	T	G	80.54		AC=1;AF=0.167;AN=6;BaseQRankSum=1.603;DP=26;Dels=0.00;FS=8.966;HaplotypeScore=46.1807;MLEAC=1;MLEAF=0.167;MQ=56.74;MQ0=0;MQRankSum=-0.335;QD=3.10;ReadPosRankSum=0.037	GT:AD:DP:GQ:MLPSAC:MLPSAF:PL	0/0/0/0/0/1:18,5:26:1:1:0.167:104,0,1,14,38,84,2147483647											GATK	211	gi|384260398|ref|YP_005415584.1|	hypothetical protein RSPPHO_03275, partial [Rhodospirillum photometricum DSM 122]	No hit in this database
Sp2_comp103259_c0_seq1	184	.	G	A	95.4		AC=6;AF=1.00;AN=6;BaseQRankSum=1.636;DP=37;Dels=0.00;FS=0.000;HaplotypeScore=27.8447;MLEAC=6;MLEAF=1.00;MQ=59.29;MQ0=0;MQRankSum=-0.193;QD=2.58;ReadPosRankSum=1.636	GT:AD:DP:GQ:MLPSAC:MLPSAF:PL	1/1/1/1/1/1:1,36:37:3:6:1.00:119,31,19,12,7,3,0											GATK	525	gi|225444893|ref|XP_002279486.1|	PREDICTED: putative transcription factor bHLH041 [Vitis vinifera]	AT5G56960.1	basic helix-loop-helix (bHLH) DNA-binding family protein		basic helix-loop-helix (bHLH) DNA-binding family protein; FUNCTIONS IN: DNA binding, sequence-specific DNA binding transcription factor activity; INVOLVED IN: response to chitin, regulation of transcription; LOCATED IN: nucleus; CONTAINS InterPro DOMAIN/s: Helix-loop-helix DNA-binding domain (InterPro:IPR001092), Helix-loop-helix DNA-binding (InterPro:IPR011598); BEST Arabidopsis thaliana protein…
Sp2_comp1032649_c0_seq1	297	.	A	G	61.71		AC=6;AF=1.00;AN=6;BaseQRankSum=1.363;DP=34;Dels=0.00;FS=0.000;HaplotypeScore=0.0000;MLEAC=6;MLEAF=1.00;MQ=42.84;MQ0=0;MQRankSum=3.180;QD=1.82;ReadPosRankSum=2.004	GT:AD:DP:GQ:MLPSAC:MLPSAF:PL	1/1/1/1/1/1:30,4:34:2:6:1.00:84,16,10,6,4,2,0											GATK	377	No hit in this database		No hit in this database
Sp2_comp1032649_c0_seq1	324	.	T	C	100.16	PASS	AC=6;AF=1.00;AN=6;DP=3;Dels=0.00;FS=0.000;HaplotypeScore=0.0000;MLEAC=6;MLEAF=1.00;MQ=56.28;MQ0=0;QD=33.39	GT:AD:DP:GQ:MLPSAC:MLPSAF:PL	1/1/1/1/1/1:0,3:3:2:6:1.00:123,23,14,9,5,2,0											GATK	377	No hit in this database		No hit in this database
Sp2_comp1032649_c0_seq1	325	.	G	C	105.16	PASS	AC=6;AF=1.00;AN=6;DP=3;Dels=0.00;FS=0.000;HaplotypeScore=0.0000;MLEAC=6;MLEAF=1.00;MQ=56.28;MQ0=0;QD=27.41	GT:AD:DP:GQ:MLPSAC:MLPSAF:PL	1/1/1/1/1/1:0,3:3:2:6:1.00:128,23,14,9,5,2,0											GATK	377	No hit in this database		No hit in this database
Sp2_comp1032649_c0_seq1	352	.	C	G	256.12	PASS	AC=6;AF=1.00;AN=6;DP=8;Dels=0.00;FS=0.000;HaplotypeScore=0.0000;MLEAC=6;MLEAF=1.00;MQ=50.64;MQ0=0;QD=32.01	GT:AD:DP:GQ:MLPSAC:MLPSAF:PL	1/1/1/1/1/1:0,8:8:6:6:1.00:281,54,33,21,12,6,0											GATK	377	No hit in this database		No hit in this database
Sp2_comp103288_c0_seq1	97	.	G	C	105.07		AC=1;AF=0.167;AN=6;BaseQRankSum=2.932;DP=80;Dels=0.00;FS=30.419;HaplotypeScore=22.4696;MLEAC=1;MLEAF=0.167;MQ=54.06;MQ0=2;MQRankSum=-3.732;QD=1.31;ReadPosRankSum=-0.700	GT:AD:DP:GQ:MLPSAC:MLPSAF:PL	0/0/0/0/0/1:37,43:80:14:1:0.167:131,0,14,47,101,2147483647,2147483647											GATK	324	gi|460382969|ref|XP_004237208.1|	PREDICTED: F-box/FBD/LRR-repeat protein At1g13570-like [Solanum lycopersicum]	AT1G13570.1	F-box/RNI-like superfamily protein		F-box/RNI-like superfamily protein; CONTAINS InterPro DOMAIN/s: F-box domain, cyclin-like (InterPro:IPR001810), FBD (InterPro:IPR013596), F-box domain, Skp2-like (InterPro:IPR022364), FBD-like (InterPro:IPR006566), Leucine-rich repeat 2 (InterPro:IPR013101); BEST Arabidopsis thaliana protein match is: F-box/RNI-like/FBD-like domains-containing protein (TAIR:AT5G56370.2); Has 1866 Blast hits to 18…
Sp2_comp1032_c0_seq1	218	.	T	G	99.56	PASS	AC=4;AF=0.667;AN=6;BaseQRankSum=0.727;DP=4;Dels=0.00;FS=0.000;HaplotypeScore=0.9998;MLEAC=4;MLEAF=0.667;MQ=60.00;MQ0=0;MQRankSum=-0.727;QD=24.89;ReadPosRankSum=0.727	GT:AD:DP:GQ:MLPSAC:MLPSAF:PL	0/0/1/1/1/1:1,3:4:0:4:0.667:121,14,6,2,0,0,34											GATK	244	No hit in this database		No hit in this database
Sp2_comp103301_c0_seq1	389	.	T	C	112.16	PASS	AC=6;AF=1.00;AN=6;DP=3;Dels=0.00;FS=0.000;HaplotypeScore=0.0000;MLEAC=6;MLEAF=1.00;MQ=60.00;MQ0=0;QD=25.43	GT:AD:DP:GQ:MLPSAC:MLPSAF:PL	1/1/1/1/1/1:0,3:3:2:6:1.00:135,23,14,9,5,2,0											GATK	399	No hit in this database		No hit in this database
Sp2_comp10330_c0_seq1	272	.	A	G	64.71	PASS	AC=6;AF=1.00;AN=6;DP=3;Dels=0.00;FS=0.000;HaplotypeScore=1.6649;MLEAC=6;MLEAF=1.00;MQ=49.11;MQ0=0;QD=21.57	GT:AD:DP:GQ:MLPSAC:MLPSAF:PL	1/1/1/1/1/1:0,3:3:2:6:1.00:87,16,10,6,4,2,0											GATK	327	No hit in this database		No hit in this database
Sp2_comp103337_c0_seq1	98	.	C	T	52.22	PASS	AC=2;AF=0.333;AN=6;BaseQRankSum=-0.720;DP=6;Dels=0.00;FS=0.000;HaplotypeScore=0.0000;MLEAC=2;MLEAF=0.333;MQ=60.00;MQ0=0;MQRankSum=0.720;QD=8.70;ReadPosRankSum=1.380	GT:AD:DP:GQ:MLPSAC:MLPSAF:PL	0/0/0/0/1/1:4,2:6:1:2:0.333:74,2,0,1,6,16,159											GATK	262	No hit in this database		No hit in this database
Sp2_comp103343_c0_seq1	215	.	T	G	74.32	PASS	AC=2;AF=0.333;AN=6;BaseQRankSum=0.296;DP=10;Dels=0.00;FS=0.000;HaplotypeScore=0.0000;MLEAC=2;MLEAF=0.333;MQ=60.00;MQ0=0;MQRankSum=-0.296;QD=7.43;ReadPosRankSum=-0.731	GT:AD:DP:GQ:MLPSAC:MLPSAF:PL	0/0/0/0/1/1:7,3:10:2:2:0.333:97,2,0,3,12,30,288											GATK	321	No hit in this database		No hit in this database
Sp2_comp103343_c0_seq1	257	.	C	T	250.12	PASS	AC=6;AF=1.00;AN=6;DP=7;Dels=0.00;FS=0.000;HaplotypeScore=0.0000;MLEAC=6;MLEAF=1.00;MQ=60.00;MQ0=0;QD=29.48	GT:AD:DP:GQ:MLPSAC:MLPSAF:PL	1/1/1/1/1/1:0,7:7:6:6:1.00:275,54,33,21,12,6,0											GATK	321	No hit in this database		No hit in this database
Sp2_comp103350_c0_seq1	119	.	C	T	367.59	PASS	AC=3;AF=0.500;AN=6;BaseQRankSum=-0.245;DP=26;Dels=0.00;FS=0.000;HaplotypeScore=0.0000;MLEAC=3;MLEAF=0.500;MQ=59.52;MQ0=0;MQRankSum=-0.354;QD=14.14;ReadPosRankSum=0.680	GT:AD:DP:GQ:MLPSAC:MLPSAF:PL	0/0/0/1/1/1:14,12:26:5:3:0.500:392,28,5,0,8,35,488											GATK	224	No hit in this database		No hit in this database
Sp2_comp103350_c0_seq1	121	.	A	T	337.59	PASS	AC=3;AF=0.500;AN=6;BaseQRankSum=1.877;DP=26;Dels=0.00;FS=0.000;HaplotypeScore=0.0000;MLEAC=3;MLEAF=0.500;MQ=59.52;MQ0=0;MQRankSum=-0.680;QD=12.98;ReadPosRankSum=0.952	GT:AD:DP:GQ:MLPSAC:MLPSAF:PL	0/0/0/1/1/1:14,12:26:5:3:0.500:362,28,5,0,8,35,486											GATK	224	No hit in this database		No hit in this database
Sp2_comp103350_c0_seq1	169	.	T	G	510.51	PASS	AC=3;AF=0.500;AN=6;BaseQRankSum=-0.348;DP=35;Dels=0.00;FS=3.730;HaplotypeScore=0.8941;MLEAC=3;MLEAF=0.500;MQ=60.00;MQ0=0;MQRankSum=-0.248;QD=14.59;ReadPosRankSum=-0.315	GT:AD:DP:GQ:MLPSAC:MLPSAF:PL	0/0/0/1/1/1:19,16:35:4:3:0.500:535,34,4,0,13,55,678											GATK	224	No hit in this database		No hit in this database
Sp2_comp103350_c0_seq1	182	.	T	G	530.35	PASS	AC=3;AF=0.500;AN=6;BaseQRankSum=0.491;DP=32;Dels=0.00;FS=1.967;HaplotypeScore=0.0000;MLEAC=3;MLEAF=0.500;MQ=60.00;MQ0=0;MQRankSum=-1.133;QD=16.57;ReadPosRankSum=0.755	GT:AD:DP:GQ:MLPSAC:MLPSAF:PL	0/0/0/1/1/1:15,17:32:5:3:0.500:555,45,11,0,5,31,498											GATK	224	No hit in this database		No hit in this database
Sp2_comp103376_c0_seq1	117	.	T	G	116.9	PASS	AC=2;AF=0.333;AN=6;BaseQRankSum=1.036;DP=10;Dels=0.00;FS=0.000;HaplotypeScore=0.0000;MLEAC=2;MLEAF=0.333;MQ=60.00;MQ0=0;MQRankSum=-1.133;QD=11.69;ReadPosRankSum=-0.365	GT:AD:DP:GQ:MLPSAC:MLPSAF:PL	0/0/0/0/1/1:6,4:10:0:2:0.333:139,6,0,0,6,20,227											GATK	323	No hit in this database		No hit in this database
Sp2_comp103376_c0_seq1	134	.	T	C	30.52	LowQual	AC=1;AF=0.167;AN=6;BaseQRankSum=-1.826;DP=12;Dels=0.00;FS=0.000;HaplotypeScore=0.0000;MLEAC=1;MLEAF=0.167;MQ=55.70;MQ0=0;MQRankSum=-2.256;QD=2.54;ReadPosRankSum=-0.537	GT:AD:DP:GQ:MLPSAC:MLPSAF:PL	0/0/0/0/0/1:10,2:12:4:1:0.167:55,0,4,13,28,56,397											GATK	323	No hit in this database		No hit in this database
Sp2_comp103376_c0_seq1	151	.	C	T	338.96	PASS	AC=5;AF=0.833;AN=6;BaseQRankSum=-1.768;DP=12;Dels=0.00;FS=0.000;HaplotypeScore=0.0000;MLEAC=5;MLEAF=0.833;MQ=54.00;MQ0=0;MQRankSum=-1.296;QD=28.25;ReadPosRankSum=-1.768	GT:AD:DP:GQ:MLPSAC:MLPSAF:PL	0/1/1/1/1/1:3,9:12:3:5:0.833:363,49,24,10,3,0,67											GATK	323	No hit in this database		No hit in this database
Sp2_comp103383_c0_seq1	294	.	A	T	197.82	PASS	AC=4;AF=0.667;AN=6;BaseQRankSum=-0.572;DP=8;Dels=0.00;FS=0.000;HaplotypeScore=0.0000;MLEAC=4;MLEAF=0.667;MQ=60.00;MQ0=0;MQRankSum=-1.067;QD=24.73;ReadPosRankSum=1.067	GT:AD:DP:GQ:MLPSAC:MLPSAF:PL	0/0/1/1/1/1:2,6:8:0:4:0.667:220,28,12,4,0,0,67											GATK	417	gi|255579275|ref|XP_002530483.1|	amidase, putative [Ricinus communis]	AT3G17970.1	translocon at the outer membrane of chloroplasts 64-III	Integral chloroplast outer membrane protein.	translocon at the outer membrane of chloroplasts 64-III (TOC64-III); FUNCTIONS IN: binding, carbon-nitrogen ligase activity, with glutamine as amido-N-donor; LOCATED IN: integral to chloroplast outer membrane, chloroplast; EXPRESSED IN: 25 plant structures; EXPRESSED DURING: 13 growth stages; CONTAINS InterPro DOMAIN/s: Tetratricopeptide TPR-1 (InterPro:IPR001440), Tetratricopeptide-like helical …
Sp2_comp103383_c0_seq1	295	.	C	T	192.82	PASS	AC=4;AF=0.667;AN=6;BaseQRankSum=0.000;DP=8;Dels=0.00;FS=0.000;HaplotypeScore=0.0000;MLEAC=4;MLEAF=0.667;MQ=60.00;MQ0=0;MQRankSum=-1.589;QD=24.10;ReadPosRankSum=1.067	GT:AD:DP:GQ:MLPSAC:MLPSAF:PL	0/0/1/1/1/1:2,6:8:0:4:0.667:215,28,12,4,0,0,67											GATK	417	gi|255579275|ref|XP_002530483.1|	amidase, putative [Ricinus communis]	AT3G17970.1	translocon at the outer membrane of chloroplasts 64-III	Integral chloroplast outer membrane protein.	translocon at the outer membrane of chloroplasts 64-III (TOC64-III); FUNCTIONS IN: binding, carbon-nitrogen ligase activity, with glutamine as amido-N-donor; LOCATED IN: integral to chloroplast outer membrane, chloroplast; EXPRESSED IN: 25 plant structures; EXPRESSED DURING: 13 growth stages; CONTAINS InterPro DOMAIN/s: Tetratricopeptide TPR-1 (InterPro:IPR001440), Tetratricopeptide-like helical …
Sp2_comp103390_c0_seq1	144	.	A	G	364.6	PASS	AC=6;AF=1.00;AN=6;BaseQRankSum=1.783;DP=15;Dels=0.00;FS=0.000;HaplotypeScore=2.9960;MLEAC=6;MLEAF=1.00;MQ=58.12;MQ0=0;MQRankSum=2.123;QD=24.31;ReadPosRankSum=0.085	GT:AD:DP:GQ:MLPSAC:MLPSAF:PL	1/1/1/1/1/1:2,13:15:8:6:1.00:390,78,48,30,18,8,0											GATK	213	No hit in this database		No hit in this database
Sp2_comp103390_c0_seq1	162	.	T	A	126.82	PASS	AC=3;AF=0.500;AN=6;BaseQRankSum=0.365;DP=10;Dels=0.00;FS=2.430;HaplotypeScore=4.9984;MLEAC=3;MLEAF=0.500;MQ=60.00;MQ0=0;MQRankSum=-1.133;QD=12.68;ReadPosRankSum=2.072	GT:AD:DP:GQ:MLPSAC:MLPSAF:PL	0/0/0/1/1/1:4,6:10:2:3:0.500:149,10,2,0,2,10,137											GATK	213	No hit in this database		No hit in this database
Sp2_comp103390_c0_seq1	176	.	G	T	311.03	PASS	AC=6;AF=1.00;AN=6;DP=9;Dels=0.00;FS=0.000;HaplotypeScore=4.9934;MLEAC=6;MLEAF=1.00;MQ=60.00;MQ0=0;QD=34.56	GT:AD:DP:GQ:MLPSAC:MLPSAF:PL	1/1/1/1/1/1:0,9:9:6:6:1.00:336,62,38,24,14,6,0											GATK	213	No hit in this database		No hit in this database
Sp2_comp103390_c0_seq1	183	.	C	T	125.82	PASS	AC=3;AF=0.500;AN=6;BaseQRankSum=0.361;DP=9;Dels=0.00;FS=0.000;HaplotypeScore=0.0000;MLEAC=3;MLEAF=0.500;MQ=58.28;MQ0=0;MQRankSum=0.000;QD=13.98;ReadPosRankSum=2.219	GT:AD:DP:GQ:MLPSAC:MLPSAF:PL	0/0/0/1/1/1:4,5:9:2:3:0.500:148,10,2,0,2,10,126											GATK	213	No hit in this database		No hit in this database
Sp2_comp103405_c0_seq1	135	.	T	C	95.16	PASS	AC=6;AF=1.00;AN=6;BaseQRankSum=1.754;DP=7;Dels=0.00;FS=0.000;HaplotypeScore=0.0000;MLEAC=6;MLEAF=1.00;MQ=49.57;MQ0=0;MQRankSum=1.754;QD=13.59;ReadPosRankSum=1.754	GT:AD:DP:GQ:MLPSAC:MLPSAF:PL	1/1/1/1/1/1:4,3:7:2:6:1.00:118,23,14,9,5,2,0											GATK	304	No hit in this database		No hit in this database
Sp2_comp103405_c0_seq1	286	.	G	T	99.16	PASS	AC=6;AF=1.00;AN=6;DP=3;Dels=0.00;FS=0.000;HaplotypeScore=0.0000;MLEAC=6;MLEAF=1.00;MQ=60.00;MQ0=0;QD=33.05	GT:AD:DP:GQ:MLPSAC:MLPSAF:PL	1/1/1/1/1/1:0,3:3:2:6:1.00:122,23,14,9,5,2,0											GATK	304	No hit in this database		No hit in this database
Sp2_comp103414_c0_seq1	446	.	T	C	65.71	PASS	AC=6;AF=1.00;AN=6;DP=2;Dels=0.00;FS=0.000;HaplotypeScore=0.0000;MLEAC=6;MLEAF=1.00;MQ=60.00;MQ0=0;QD=32.86	GT:AD:DP:GQ:MLPSAC:MLPSAF:PL	1/1/1/1/1/1:0,2:2:2:6:1.00:88,16,10,6,4,2,0											GATK	488	No hit in this database		No hit in this database
Sp2_comp103419_c0_seq1	100	.	G	A	1167.1	PASS	AC=3;AF=0.500;AN=6;BaseQRankSum=2.335;DP=87;Dels=0.00;FS=1.774;HaplotypeScore=0.7340;MLEAC=3;MLEAF=0.500;MQ=59.69;MQ0=0;MQRankSum=2.057;QD=13.41;ReadPosRankSum=0.926	GT:AD:DP:GQ:MLPSAC:MLPSAF:PL	0/0/0/1/1/1:49,38:87:5:3:0.500:1192,67,5,0,35,137,2147483647											GATK	750	gi|460367216|ref|XP_004229471.1|	PREDICTED: probable protein phosphatase 2C 35-like [Solanum lycopersicum]	AT3G06270.1	Protein phosphatase 2C family protein		Protein phosphatase 2C family protein; FUNCTIONS IN: protein serine/threonine phosphatase activity, catalytic activity; INVOLVED IN: protein amino acid dephosphorylation, N-terminal protein myristoylation; LOCATED IN: plasma membrane; CONTAINS InterPro DOMAIN/s: Protein phosphatase 2C, manganese/magnesium aspartate binding site (InterPro:IPR000222), Protein phosphatase 2C-related (InterPro:IPR001…
Sp2_comp103431_c0_seq1	53	.	G	A	55.71	PASS	AC=6;AF=1.00;AN=6;DP=2;Dels=0.00;FS=0.000;HaplotypeScore=0.0000;MLEAC=6;MLEAF=1.00;MQ=60.00;MQ0=0;QD=27.86	GT:AD:DP:GQ:MLPSAC:MLPSAF:PL	1/1/1/1/1/1:0,2:2:2:6:1.00:78,16,10,6,4,2,0											GATK	228	No hit in this database		No hit in this database
Sp2_comp103436_c0_seq1	156	.	T	C	159.11	PASS	AC=2;AF=0.333;AN=6;BaseQRankSum=-0.768;DP=23;Dels=0.00;FS=0.000;HaplotypeScore=0.9665;MLEAC=2;MLEAF=0.333;MQ=60.00;MQ0=0;MQRankSum=0.768;QD=6.92;ReadPosRankSum=-1.370	GT:AD:DP:GQ:MLPSAC:MLPSAF:PL	0/0/0/0/1/1:16,7:23:3:2:0.333:183,3,0,8,27,66,2147483647											GATK	265	No hit in this database		No hit in this database
Sp2_comp103436_c0_seq1	202	.	T	C	84.83	PASS	AC=2;AF=0.333;AN=6;BaseQRankSum=-1.067;DP=14;Dels=0.00;FS=2.363;HaplotypeScore=0.9987;MLEAC=2;MLEAF=0.333;MQ=60.00;MQ0=0;MQRankSum=-0.533;QD=6.06;ReadPosRankSum=1.867	GT:AD:DP:GQ:MLPSAC:MLPSAF:PL	0/0/0/0/1/1:9,5:14:3:2:0.333:108,4,0,3,12,32,311											GATK	265	No hit in this database		No hit in this database
Sp2_comp103436_c0_seq1	35	.	T	C	72.21	PASS	AC=2;AF=0.333;AN=6;BaseQRankSum=-0.085;DP=13;Dels=0.00;FS=0.000;HaplotypeScore=0.0000;MLEAC=2;MLEAF=0.333;MQ=60.00;MQ0=0;MQRankSum=0.254;QD=5.55;ReadPosRankSum=0.085	GT:AD:DP:GQ:MLPSAC:MLPSAF:PL	0/0/0/0/1/1:10,3:13:1:2:0.333:95,1,0,5,15,36,312											GATK	265	No hit in this database		No hit in this database
Sp2_comp103442_c1_seq1	54	.	C	G	30.52	LowQual;	AC=1;AF=0.167;AN=6;BaseQRankSum=-1.410;DP=25;Dels=0.00;FS=0.000;HaplotypeScore=0.0000;MLEAC=1;MLEAF=0.167;MQ=55.76;MQ0=1;MQRankSum=0.783;QD=1.22;ReadPosRankSum=-1.306	GT:AD:DP:GQ:MLPSAC:MLPSAF:PL	0/0/0/0/0/1:23,2:25:4:1:0.167:55,0,4,13,28,56,405											GATK	210	gi|502150272|ref|XP_004507873.1|	PREDICTED: plasma membrane ATPase 4-like [Cicer arietinum]	AT4G30190.1	H(+)-ATPase 2	belongs to the P-type ATPase superfamily of cation-transporting ATPases, pumps protons out of the cell, generating a proton gradient that drives the active transport of nutrients by proton symport. has two autoinhibitory regions within the C-terminal dom	H(+)-ATPase 2 (HA2); FUNCTIONS IN: ATPase activity, hydrogen-exporting ATPase activity, phosphorylative mechanism; INVOLVED IN: cation transport, metabolic process, ATP biosynthetic process; LOCATED IN: plasma membrane, membrane; EXPRESSED IN: 27 plant structures; EXPRESSED DURING: 14 growth stages; CONTAINS InterPro DOMAIN/s: ATPase, P-type, ATPase-associated domain (InterPro:IPR008250), ATPase,…
Sp2_comp103443_c0_seq1	221	.	A	C	347.79	PASS	AC=6;AF=1.00;AN=6;DP=9;Dels=0.00;FS=0.000;HaplotypeScore=0.0000;MLEAC=6;MLEAF=1.00;MQ=59.78;MQ0=0;QD=31.22	GT:AD:DP:GQ:MLPSAC:MLPSAF:PL	1/1/1/1/1/1:0,9:9:7:6:1.00:373,70,43,27,16,7,0											GATK	344	No hit in this database		No hit in this database
Sp2_comp103443_c0_seq1	224	.	T	C	316.03	PASS	AC=6;AF=1.00;AN=6;DP=8;Dels=0.00;FS=0.000;HaplotypeScore=0.0000;MLEAC=6;MLEAF=1.00;MQ=59.75;MQ0=0;QD=32.60	GT:AD:DP:GQ:MLPSAC:MLPSAF:PL	1/1/1/1/1/1:0,8:8:6:6:1.00:341,62,38,24,14,6,0											GATK	344	No hit in this database		No hit in this database
Sp2_comp103443_c0_seq1	276	.	C	T	100.16	PASS	AC=6;AF=1.00;AN=6;DP=9;Dels=0.00;FS=0.000;HaplotypeScore=0.0000;MLEAC=6;MLEAF=1.00;MQ=59.26;MQ0=0;QD=11.13	GT:AD:DP:GQ:MLPSAC:MLPSAF:PL	1/1/1/1/1/1:0,9:9:2:6:1.00:123,23,14,9,5,2,0											GATK	344	No hit in this database		No hit in this database
Sp2_comp103443_c0_seq1	320	.	G	C	115.83	PASS	AC=2;AF=0.333;AN=6;BaseQRankSum=1.133;DP=16;Dels=0.00;FS=0.000;HaplotypeScore=0.0000;MLEAC=2;MLEAF=0.333;MQ=56.57;MQ0=0;MQRankSum=0.340;QD=7.24;ReadPosRankSum=1.586	GT:AD:DP:GQ:MLPSAC:MLPSAF:PL	0/0/0/0/1/1:11,5:16:2:2:0.333:139,2,0,5,18,44,393											GATK	344	No hit in this database		No hit in this database
Sp2_comp103454_c0_seq1	208	.	G	A	35.07	LowQual	AC=1;AF=0.167;AN=6;BaseQRankSum=-1.179;DP=9;Dels=0.00;FS=0.000;HaplotypeScore=2.9994;MLEAC=1;MLEAF=0.167;MQ=60.00;MQ0=0;MQRankSum=0.067;QD=3.90;ReadPosRankSum=-1.666	GT:AD:DP:GQ:MLPSAC:MLPSAF:PL	0/0/0/0/0/1:7,2:9:1:1:0.167:58,0,1,6,16,35,266											GATK	271	No hit in this database		No hit in this database
Sp2_comp103461_c0_seq1	121	.	T	A	93.16	PASS	AC=6;AF=1.00;AN=6;DP=3;Dels=0.00;FS=0.000;HaplotypeScore=0.0000;MLEAC=6;MLEAF=1.00;MQ=60.00;MQ0=0;QD=31.05	GT:AD:DP:GQ:MLPSAC:MLPSAF:PL	1/1/1/1/1/1:0,3:3:2:6:1.00:116,23,14,9,5,2,0											GATK	236	No hit in this database		No hit in this database
Sp2_comp103462_c0_seq1	29	.	G	A	584.13		AC=4;AF=0.667;AN=6;BaseQRankSum=2.901;DP=106;Dels=0.01;FS=0.000;HaplotypeScore=41.7994;MLEAC=4;MLEAF=0.667;MQ=55.85;MQ0=2;MQRankSum=2.866;QD=5.51;ReadPosRankSum=-3.420	GT:AD:DP:GQ:MLPSAC:MLPSAF:PL	0/0/1/1/1/1:45,60:105:2:4:0.667:608,59,18,2,0,16,212											GATK	538	gi|224146798|ref|XP_002336338.1|	predicted protein [Populus trichocarpa]	AT2G32580.2	Protein of unknown function (DUF1068)		Protein of unknown function (DUF1068); FUNCTIONS IN: molecular_function unknown; INVOLVED IN: biological_process unknown; EXPRESSED IN: 22 plant structures; EXPRESSED DURING: 13 growth stages; CONTAINS InterPro DOMAIN/s: Protein of unknown function DUF1068 (InterPro:IPR010471); BEST Arabidopsis thaliana protein match is: Protein of unknown function (DUF1068) (TAIR:AT1G05070.1).
Sp2_comp103465_c0_seq2	157	.	C	T	346.51	PASS	AC=2;AF=0.333;AN=6;BaseQRankSum=1.025;DP=46;Dels=0.00;FS=2.834;HaplotypeScore=0.9997;MLEAC=2;MLEAF=0.333;MQ=51.75;MQ0=0;MQRankSum=1.415;QD=7.53;ReadPosRankSum=0.927	GT:AD:DP:GQ:MLPSAC:MLPSAF:PL	0/0/0/0/1/1:33,13:46:10:2:0.333:372,10,0,13,45,115,2147483647											GATK	227	No hit in this database		No hit in this database
Sp2_comp103472_c0_seq1	129	.	T	G	89.4	PASS	AC=6;AF=1.00;AN=6;DP=4;Dels=0.00;FS=0.000;HaplotypeScore=3.9992;MLEAC=6;MLEAF=1.00;MQ=60.00;MQ0=0;QD=22.35	GT:AD:DP:GQ:MLPSAC:MLPSAF:PL	1/1/1/1/1/1:0,4:4:3:6:1.00:113,31,19,12,7,3,0											GATK	433	No hit in this database		No hit in this database
Sp2_comp103472_c0_seq1	130	.	T	A	88.4	PASS	AC=6;AF=1.00;AN=6;DP=4;Dels=0.00;FS=0.000;HaplotypeScore=0.9999;MLEAC=6;MLEAF=1.00;MQ=60.00;MQ0=0;QD=22.10	GT:AD:DP:GQ:MLPSAC:MLPSAF:PL	1/1/1/1/1/1:0,4:4:3:6:1.00:112,31,19,12,7,3,0											GATK	433	No hit in this database		No hit in this database
Sp2_comp103472_c0_seq1	183	.	A	C	53.02	PASS	AC=4;AF=0.667;AN=6;BaseQRankSum=0.736;DP=3;Dels=0.00;FS=0.000;HaplotypeScore=0.0000;MLEAC=4;MLEAF=0.667;MQ=60.00;MQ0=0;MQRankSum=-0.736;QD=17.67;ReadPosRankSum=0.736	GT:AD:DP:GQ:MLPSAC:MLPSAF:PL	0/0/1/1/1/1:1,2:3:1:4:0.667:74,8,3,1,0,1,31											GATK	433	No hit in this database		No hit in this database
Sp2_comp103472_c0_seq1	213	.	A	G	43.98	LowQual	AC=3;AF=0.500;AN=6;BaseQRankSum=0.000;DP=4;Dels=0.00;FS=0.000;HaplotypeScore=0.9993;MLEAC=3;MLEAF=0.500;MQ=54.52;MQ0=0;MQRankSum=0.000;QD=11.00;ReadPosRankSum=0.000	GT:AD:DP:GQ:MLPSAC:MLPSAF:PL	0/0/0/1/1/1:2,2:4:1:3:0.500:65,5,1,0,1,5,70											GATK	433	No hit in this database		No hit in this database
Sp2_comp103472_c0_seq1	337	.	G	C	43.71	LowQual	AC=6;AF=1.00;AN=6;DP=2;Dels=0.00;FS=0.000;HaplotypeScore=0.0000;MLEAC=6;MLEAF=1.00;MQ=60.00;MQ0=0;QD=21.86	GT:AD:DP:GQ:MLPSAC:MLPSAF:PL	1/1/1/1/1/1:0,2:2:2:6:1.00:66,16,10,6,4,2,0											GATK	433	No hit in this database		No hit in this database
Sp2_comp103472_c0_seq1	338	.	G	A	44.71	LowQual	AC=6;AF=1.00;AN=6;DP=2;Dels=0.00;FS=0.000;HaplotypeScore=0.0000;MLEAC=6;MLEAF=1.00;MQ=60.00;MQ0=0;QD=22.36	GT:AD:DP:GQ:MLPSAC:MLPSAF:PL	1/1/1/1/1/1:0,2:2:2:6:1.00:67,16,10,6,4,2,0											GATK	433	No hit in this database		No hit in this database
Sp2_comp103472_c0_seq1	388	.	T	C	96.16	PASS	AC=6;AF=1.00;AN=6;DP=3;Dels=0.00;FS=0.000;HaplotypeScore=0.0000;MLEAC=6;MLEAF=1.00;MQ=60.00;MQ0=0;QD=32.05	GT:AD:DP:GQ:MLPSAC:MLPSAF:PL	1/1/1/1/1/1:0,3:3:2:6:1.00:119,23,14,9,5,2,0											GATK	433	No hit in this database		No hit in this database
Sp2_comp103473_c0_seq1	177	.	T	C	56.71	PASS	AC=6;AF=1.00;AN=6;BaseQRankSum=-0.736;DP=3;Dels=0.00;FS=0.000;HaplotypeScore=0.0000;MLEAC=6;MLEAF=1.00;MQ=60.00;MQ0=0;MQRankSum=0.736;QD=18.90;ReadPosRankSum=-0.736	GT:AD:DP:GQ:MLPSAC:MLPSAF:PL	1/1/1/1/1/1:1,2:3:2:6:1.00:79,16,10,6,4,2,0											GATK	324	No hit in this database		No hit in this database
Sp2_comp103473_c0_seq1	269	.	G	C	130.22	PASS	AC=4;AF=0.667;AN=6;BaseQRankSum=0.000;DP=6;Dels=0.00;FS=0.000;HaplotypeScore=0.9999;MLEAC=4;MLEAF=0.667;MQ=60.00;MQ0=0;MQRankSum=-1.380;QD=21.70;ReadPosRankSum=-0.720	GT:AD:DP:GQ:MLPSAC:MLPSAF:PL	0/0/1/1/1/1:2,4:6:1:4:0.667:152,16,6,1,0,2,74											GATK	324	No hit in this database		No hit in this database
Sp2_comp103477_c0_seq1	212	.	C	A	343.79		AC=6;AF=1.00;AN=6;BaseQRankSum=0.854;DP=21;Dels=0.00;FS=0.000;HaplotypeScore=24.7596;MLEAC=6;MLEAF=1.00;MQ=58.39;MQ0=0;MQRankSum=1.457;QD=16.37;ReadPosRankSum=2.060	GT:AD:DP:GQ:MLPSAC:MLPSAF:PL	1/1/1/1/1/1:3,18:21:7:6:1.00:369,70,43,27,16,7,0											GATK	247	No hit in this database		No hit in this database
Sp2_comp103480_c0_seq1	123	.	A	G	52.02	PASS	AC=4;AF=0.667;AN=6;BaseQRankSum=0.727;DP=4;Dels=0.00;FS=0.000;HaplotypeScore=0.0000;MLEAC=4;MLEAF=0.667;MQ=60.00;MQ0=0;MQRankSum=0.727;QD=13.00;ReadPosRankSum=-0.727	GT:AD:DP:GQ:MLPSAC:MLPSAF:PL	0/0/1/1/1/1:1,3:4:1:4:0.667:73,8,3,1,0,1,35											GATK	262	No hit in this database		No hit in this database
Sp2_comp103487_c0_seq1	81	.	G	T	42.06	LowQual	AC=1;AF=0.167;AN=6;BaseQRankSum=2.073;DP=13;Dels=0.00;FS=0.000;HaplotypeScore=1.9996;MLEAC=1;MLEAF=0.167;MQ=59.56;MQ0=0;MQRankSum=-1.086;QD=3.24;ReadPosRankSum=0.888	GT:AD:DP:GQ:MLPSAC:MLPSAF:PL	0/0/0/0/0/1:11,2:13:1:1:0.167:65,0,1,6,16,35,280											GATK	380	No hit in this database		No hit in this database
Sp2_comp103493_c0_seq1	168	.	C	T	90.82	PASS	AC=3;AF=0.500;AN=6;BaseQRankSum=0.358;DP=5;Dels=0.00;FS=0.000;HaplotypeScore=0.0000;MLEAC=3;MLEAF=0.500;MQ=60.00;MQ0=0;MQRankSum=0.358;QD=18.16;ReadPosRankSum=1.231	GT:AD:DP:GQ:MLPSAC:MLPSAF:PL	0/0/0/1/1/1:2,3:5:0:3:0.500:112,10,3,0,0,3,70											GATK	435	No hit in this database		No hit in this database
Sp2_comp103495_c0_seq1	174	.	A	C	85.81	PASS	AC=2;AF=0.333;AN=6;BaseQRankSum=0.956;DP=8;Dels=0.00;FS=0.000;HaplotypeScore=0.0000;MLEAC=2;MLEAF=0.333;MQ=60.00;MQ0=0;MQRankSum=1.221;QD=10.73;ReadPosRankSum=1.920	GT:AD:DP:GQ:MLPSAC:MLPSAF:PL	0/0/0/0/1/1:5,3:8:1:2:0.333:108,4,0,1,6,18,190											GATK	205	No hit in this database		No hit in this database
Sp2_comp103514_c0_seq1	350	.	A	T	263.12	PASS	AC=6;AF=1.00;AN=6;DP=7;Dels=0.00;FS=0.000;HaplotypeScore=0.0000;MLEAC=6;MLEAF=1.00;MQ=60.00;MQ0=0;QD=27.53	GT:AD:DP:GQ:MLPSAC:MLPSAF:PL	1/1/1/1/1/1:0,7:7:6:6:1.00:288,54,33,21,12,6,0											GATK	650	No hit in this database		No hit in this database
Sp2_comp103514_c0_seq1	431	.	T	A	42.98	LowQual	AC=3;AF=0.500;AN=6;BaseQRankSum=-0.358;DP=5;Dels=0.00;FS=0.000;HaplotypeScore=0.0000;MLEAC=3;MLEAF=0.500;MQ=60.00;MQ0=0;MQRankSum=-1.231;QD=8.60;ReadPosRankSum=0.358	GT:AD:DP:GQ:MLPSAC:MLPSAF:PL	0/0/0/1/1/1:2,3:5:1:3:0.500:64,5,1,0,1,5,75											GATK	650	No hit in this database		No hit in this database
Sp2_comp103514_c0_seq1	81	.	C	T	51.02	PASS	AC=4;AF=0.667;AN=6;BaseQRankSum=0.358;DP=5;Dels=0.00;FS=0.000;HaplotypeScore=0.0000;MLEAC=4;MLEAF=0.667;MQ=57.47;MQ0=0;MQRankSum=1.231;QD=10.20;ReadPosRankSum=0.358	GT:AD:DP:GQ:MLPSAC:MLPSAF:PL	0/0/1/1/1/1:2,3:5:1:4:0.667:72,8,3,1,0,1,37											GATK	650	No hit in this database		No hit in this database
Sp2_comp103518_c0_seq1	267	.	G	A	39.82	LowQual	AC=2;AF=0.333;AN=6;BaseQRankSum=-0.546;DP=10;Dels=0.00;FS=0.000;HaplotypeScore=0.0000;MLEAC=2;MLEAF=0.333;MQ=60.00;MQ0=0;MQRankSum=-0.296;QD=3.98;ReadPosRankSum=-1.214	GT:AD:DP:GQ:MLPSAC:MLPSAF:PL	0/0/0/0/1/1:7,3:10:0:2:0.333:61,3,0,0,3,10,114											GATK	341	No hit in this database		No hit in this database
Sp2_comp103522_c1_seq1	106	.	A	G	120.9		AC=1;AF=0.167;AN=6;BaseQRankSum=-1.139;DP=116;Dels=0.00;FS=0.000;HaplotypeScore=28.9945;MLEAC=1;MLEAF=0.167;MQ=59.93;MQ0=0;MQRankSum=0.202;QD=1.04;ReadPosRankSum=1.640	GT:AD:DP:GQ:MLPSAC:MLPSAF:PL	0/0/0/0/0/1:108,8:116:77:1:0.167:147,0,77,2147483647,2147483647,2147483647,2147483647											GATK	479	gi|495893229|ref|WP_008617808.1|	hypothetical protein [Paraprevotella clara]	No hit in this database
Sp2_comp103522_c1_seq1	111	.	T	C	105.9		AC=1;AF=0.167;AN=6;BaseQRankSum=0.207;DP=119;Dels=0.00;FS=0.000;HaplotypeScore=25.9950;MLEAC=1;MLEAF=0.167;MQ=60.00;MQ0=0;MQRankSum=1.735;QD=0.89;ReadPosRankSum=1.650	GT:AD:DP:GQ:MLPSAC:MLPSAF:PL	0/0/0/0/0/1:111,8:119:80:1:0.167:132,0,80,2147483647,2147483647,2147483647,2147483647											GATK	479	gi|495893229|ref|WP_008617808.1|	hypothetical protein [Paraprevotella clara]	No hit in this database
Sp2_comp103522_c1_seq1	133	.	T	A	33.9	LowQual;	AC=1;AF=0.167;AN=6;BaseQRankSum=-0.843;DP=187;Dels=0.00;FS=1.017;HaplotypeScore=31.9847;MLEAC=1;MLEAF=0.167;MQ=59.11;MQ0=0;MQRankSum=1.016;QD=0.18;ReadPosRankSum=-2.796	GT:AD:DP:GQ:MLPSAC:MLPSAF:PL	0/0/0/0/0/1:164,15:187:60:1:0.167:60,0,114,2147483647,2147483647,2147483647,2147483647											GATK	479	gi|495893229|ref|WP_008617808.1|	hypothetical protein [Paraprevotella clara]	No hit in this database
Sp2_comp103522_c1_seq1	149	.	T	C	244.9		AC=1;AF=0.167;AN=6;BaseQRankSum=0.484;DP=250;Dels=0.00;FS=5.140;HaplotypeScore=30.0651;MLEAC=1;MLEAF=0.167;MQ=49.06;MQ0=1;MQRankSum=-12.517;QD=0.98;ReadPosRankSum=-4.492	GT:AD:DP:GQ:MLPSAC:MLPSAF:PL	0/0/0/0/0/1:131,119:250:40:1:0.167:271,0,40,114,2147483647,2147483647,2147483647											GATK	479	gi|495893229|ref|WP_008617808.1|	hypothetical protein [Paraprevotella clara]	No hit in this database
Sp2_comp103522_c1_seq1	176	.	T	C	660.9		AC=1;AF=0.167;AN=6;BaseQRankSum=0.355;DP=250;Dels=0.00;FS=0.000;HaplotypeScore=174.8049;MLEAC=1;MLEAF=0.167;MQ=49.63;MQ0=2;MQRankSum=6.651;QD=2.64;ReadPosRankSum=3.539	GT:AD:DP:GQ:MLPSAC:MLPSAF:PL	0/0/0/0/0/1:197,53:250:40:1:0.167:687,0,40,143,2147483647,2147483647,2147483647											GATK	479	gi|495893229|ref|WP_008617808.1|	hypothetical protein [Paraprevotella clara]	No hit in this database
Sp2_comp103522_c1_seq1	189	.	G	A	317.9		AC=1;AF=0.167;AN=6;BaseQRankSum=1.982;DP=250;Dels=0.00;FS=0.618;HaplotypeScore=124.8142;MLEAC=1;MLEAF=0.167;MQ=48.89;MQ0=2;MQRankSum=4.205;QD=1.27;ReadPosRankSum=3.314	GT:AD:DP:GQ:MLPSAC:MLPSAF:PL	0/0/0/0/0/1:197,44:249:64:1:0.167:344,0,64,2147483647,2147483647,2147483647,2147483647											GATK	479	gi|495893229|ref|WP_008617808.1|	hypothetical protein [Paraprevotella clara]	No hit in this database
Sp2_comp103522_c1_seq1	190	.	C	T	343.9		AC=1;AF=0.167;AN=6;BaseQRankSum=1.498;DP=250;Dels=0.00;FS=0.000;HaplotypeScore=123.8147;MLEAC=1;MLEAF=0.167;MQ=48.83;MQ0=2;MQRankSum=4.204;QD=1.38;ReadPosRankSum=3.720	GT:AD:DP:GQ:MLPSAC:MLPSAF:PL	0/0/0/0/0/1:203,45:250:67:1:0.167:370,0,67,2147483647,2147483647,2147483647,2147483647											GATK	479	gi|495893229|ref|WP_008617808.1|	hypothetical protein [Paraprevotella clara]	No hit in this database
Sp2_comp103522_c1_seq1	205	.	C	T	467.9		AC=1;AF=0.167;AN=6;BaseQRankSum=-0.083;DP=234;Dels=0.00;FS=4.176;HaplotypeScore=202.4088;MLEAC=1;MLEAF=0.167;MQ=49.51;MQ0=2;MQRankSum=-5.287;QD=2.00;ReadPosRankSum=0.042	GT:AD:DP:GQ:MLPSAC:MLPSAF:PL	0/0/0/0/0/1:183,41:234:61:1:0.167:494,0,61,2147483647,2147483647,2147483647,2147483647											GATK	479	gi|495893229|ref|WP_008617808.1|	hypothetical protein [Paraprevotella clara]	No hit in this database
Sp2_comp103522_c1_seq1	210	.	A	G	340.69		AC=1;AF=0.167;AN=6;BaseQRankSum=0.411;DP=198;Dels=0.00;FS=5.602;HaplotypeScore=200.7508;MLEAC=1;MLEAF=0.167;MQ=49.68;MQ0=2;MQRankSum=-4.328;QD=1.72;ReadPosRankSum=2.093	GT:AD:DP:GQ:MLPSAC:MLPSAF:PL	0/0/0/0/0/1:99,29:198:28:1:0.167:359,0,28,101,2147483640,2147483640,2147483640											GATK	479	gi|495893229|ref|WP_008617808.1|	hypothetical protein [Paraprevotella clara]	No hit in this database
Sp2_comp103522_c1_seq1	211	.	C	T	586.91		AC=1;AF=0.167;AN=6;BaseQRankSum=-0.517;DP=207;Dels=0.00;FS=5.850;HaplotypeScore=218.4962;MLEAC=1;MLEAF=0.167;MQ=49.20;MQ0=2;MQRankSum=-7.106;QD=2.84;ReadPosRankSum=2.701	GT:AD:DP:GQ:MLPSAC:MLPSAF:PL	0/0/0/0/0/1:95,110:207:0:1:0.167:610,0,0,54,163,2147483647,2147483647											GATK	479	gi|495893229|ref|WP_008617808.1|	hypothetical protein [Paraprevotella clara]	No hit in this database
Sp2_comp103522_c1_seq1	221	.	T	G	89.9		AC=1;AF=0.167;AN=6;BaseQRankSum=0.023;DP=216;Dels=0.00;FS=0.000;HaplotypeScore=86.0773;MLEAC=1;MLEAF=0.167;MQ=48.87;MQ0=4;MQRankSum=-1.943;QD=0.42;ReadPosRankSum=2.475	GT:AD:DP:GQ:MLPSAC:MLPSAF:PL	0/0/0/0/0/1:195,12:215:99:1:0.167:116,0,110,2147483647,2147483647,2147483647,2147483647											GATK	479	gi|495893229|ref|WP_008617808.1|	hypothetical protein [Paraprevotella clara]	No hit in this database
Sp2_comp103522_c1_seq1	226	.	C	A	336.9		AC=1;AF=0.167;AN=6;BaseQRankSum=1.555;DP=209;Dels=0.00;FS=2.773;HaplotypeScore=88.9405;MLEAC=1;MLEAF=0.167;MQ=49.54;MQ0=3;MQRankSum=-0.616;QD=1.61;ReadPosRankSum=3.966	GT:AD:DP:GQ:MLPSAC:MLPSAF:PL	0/0/0/0/0/1:173,29:209:87:1:0.167:363,0,87,2147483647,2147483647,2147483647,2147483647											GATK	479	gi|495893229|ref|WP_008617808.1|	hypothetical protein [Paraprevotella clara]	No hit in this database
Sp2_comp103522_c1_seq1	23	.	C	T	83.01		AC=1;AF=0.167;AN=6;BaseQRankSum=-2.505;DP=250;Dels=0.00;FS=0.700;HaplotypeScore=10.2353;MLEAC=1;MLEAF=0.167;MQ=49.11;MQ0=3;MQRankSum=2.243;QD=0.33;ReadPosRankSum=1.239	GT:AD:DP:GQ:MLPSAC:MLPSAF:PL	0/0/0/0/0/1:207,40:250:16:1:0.167:109,0,16,47,97,2147483647,2147483647											GATK	479	gi|495893229|ref|WP_008617808.1|	hypothetical protein [Paraprevotella clara]	No hit in this database
Sp2_comp103522_c1_seq1	241	.	G	A	391.9		AC=1;AF=0.167;AN=6;BaseQRankSum=-1.251;DP=205;Dels=0.00;FS=1.675;HaplotypeScore=137.1018;MLEAC=1;MLEAF=0.167;MQ=51.13;MQ0=3;MQRankSum=-2.409;QD=1.91;ReadPosRankSum=2.308	GT:AD:DP:GQ:MLPSAC:MLPSAF:PL	0/0/0/0/0/1:174,31:205:62:1:0.167:418,0,62,2147483647,2147483647,2147483647,2147483647											GATK	479	gi|495893229|ref|WP_008617808.1|	hypothetical protein [Paraprevotella clara]	No hit in this database
Sp2_comp103522_c1_seq1	252	.	T	G	69.9		AC=1;AF=0.167;AN=6;BaseQRankSum=-0.870;DP=154;Dels=0.00;FS=1.267;HaplotypeScore=98.5807;MLEAC=1;MLEAF=0.167;MQ=57.28;MQ0=0;MQRankSum=-3.648;QD=0.45;ReadPosRankSum=0.960	GT:AD:DP:GQ:MLPSAC:MLPSAF:PL	0/0/0/0/0/1:135,11:154:79:1:0.167:96,0,79,2147483647,2147483647,2147483647,2147483647											GATK	479	gi|495893229|ref|WP_008617808.1|	hypothetical protein [Paraprevotella clara]	No hit in this database
Sp2_comp103522_c1_seq1	253	.	A	G	72.9		AC=1;AF=0.167;AN=6;BaseQRankSum=1.055;DP=153;Dels=0.00;FS=2.609;HaplotypeScore=100.2878;MLEAC=1;MLEAF=0.167;MQ=57.46;MQ0=0;MQRankSum=-1.881;QD=0.48;ReadPosRankSum=-3.318	GT:AD:DP:GQ:MLPSAC:MLPSAF:PL	0/0/0/0/0/1:119,34:153:83:1:0.167:99,0,83,2147483647,2147483647,2147483647,2147483647											GATK	479	gi|495893229|ref|WP_008617808.1|	hypothetical protein [Paraprevotella clara]	No hit in this database
Sp2_comp103522_c1_seq1	261	.	A	C	105.9		AC=1;AF=0.167;AN=6;BaseQRankSum=1.524;DP=169;Dels=0.00;FS=3.131;HaplotypeScore=86.3799;MLEAC=1;MLEAF=0.167;MQ=57.35;MQ0=0;MQRankSum=-3.604;QD=0.63;ReadPosRankSum=1.658	GT:AD:DP:GQ:MLPSAC:MLPSAF:PL	0/0/0/0/0/1:151,10:169:88:1:0.167:132,0,88,2147483647,2147483647,2147483647,2147483647											GATK	479	gi|495893229|ref|WP_008617808.1|	hypothetical protein [Paraprevotella clara]	No hit in this database
Sp2_comp103522_c1_seq1	286	.	A	G	103.9		AC=1;AF=0.167;AN=6;BaseQRankSum=1.533;DP=246;Dels=0.00;FS=1.847;HaplotypeScore=100.0990;MLEAC=1;MLEAF=0.167;MQ=49.20;MQ0=4;MQRankSum=-2.565;QD=0.42;ReadPosRankSum=-0.932	GT:AD:DP:GQ:MLPSAC:MLPSAF:PL	0/0/0/0/0/1:220,26:246:53:1:0.167:130,0,53,141,2147483647,2147483647,2147483647											GATK	479	gi|495893229|ref|WP_008617808.1|	hypothetical protein [Paraprevotella clara]	No hit in this database
Sp2_comp103522_c1_seq1	305	.	T	C,G	1144.91		AC=2,1;AF=0.333,0.167;AN=6;BaseQRankSum=1.649;DP=205;Dels=0.00;FS=10.480;HaplotypeScore=102.2148;MLEAC=2,1;MLEAF=0.333,0.167;MQ=52.90;MQ0=1;MQRankSum=-2.704;QD=5.58;ReadPosRankSum=4.156	GT:AD:DP:GQ:MLPSAC:MLPSAF	0/0/0/1/1/2:80,90,30:205:27:2,1:0.333,0.167											GATK	479	gi|495893229|ref|WP_008617808.1|	hypothetical protein [Paraprevotella clara]	No hit in this database
Sp2_comp103522_c1_seq1	307	.	T	C	392.9		AC=1;AF=0.167;AN=6;BaseQRankSum=1.382;DP=203;Dels=0.00;FS=1.359;HaplotypeScore=198.2432;MLEAC=1;MLEAF=0.167;MQ=52.95;MQ0=1;MQRankSum=-3.100;QD=1.94;ReadPosRankSum=1.782	GT:AD:DP:GQ:MLPSAC:MLPSAF:PL	0/0/0/0/0/1:159,44:203:41:1:0.167:419,0,41,128,2147483647,2147483647,2147483647											GATK	479	gi|495893229|ref|WP_008617808.1|	hypothetical protein [Paraprevotella clara]	No hit in this database
Sp2_comp103522_c1_seq1	343	.	G	A	380.91		AC=1;AF=0.167;AN=6;BaseQRankSum=-1.550;DP=238;Dels=0.00;FS=1.726;HaplotypeScore=91.4835;MLEAC=1;MLEAF=0.167;MQ=51.29;MQ0=0;MQRankSum=0.787;QD=1.60;ReadPosRankSum=2.658	GT:AD:DP:GQ:MLPSAC:MLPSAF:PL	0/0/0/0/0/1:210,25:237:31:1:0.167:407,0,31,104,2147483647,2147483647,2147483647											GATK	479	gi|495893229|ref|WP_008617808.1|	hypothetical protein [Paraprevotella clara]	No hit in this database
Sp2_comp103522_c1_seq1	357	.	G	A	50.9		AC=1;AF=0.167;AN=6;BaseQRankSum=0.715;DP=91;Dels=0.01;FS=1.933;HaplotypeScore=60.7998;MLEAC=1;MLEAF=0.167;MQ=58.13;MQ0=0;MQRankSum=-2.242;QD=0.56;ReadPosRankSum=-1.537	GT:AD:DP:GQ:MLPSAC:MLPSAF:PL	0/0/0/0/0/1:86,4:90:54:1:0.167:77,0,54,132,2147483647,2147483647,2147483647											GATK	479	gi|495893229|ref|WP_008617808.1|	hypothetical protein [Paraprevotella clara]	No hit in this database
Sp2_comp103522_c1_seq1	382	.	G	A	129.9		AC=1;AF=0.167;AN=6;BaseQRankSum=-0.479;DP=244;Dels=0.00;FS=1.901;HaplotypeScore=139.9272;MLEAC=1;MLEAF=0.167;MQ=52.55;MQ0=4;MQRankSum=2.438;QD=0.53;ReadPosRankSum=3.427	GT:AD:DP:GQ:MLPSAC:MLPSAF:PL	0/0/0/0/0/1:212,23:244:40:1:0.167:156,0,40,108,2147483647,2147483647,2147483647											GATK	479	gi|495893229|ref|WP_008617808.1|	hypothetical protein [Paraprevotella clara]	No hit in this database
Sp2_comp103522_c1_seq1	385	.	T	A	48.42	LowQual;	AC=1;AF=0.167;AN=6;BaseQRankSum=-1.080;DP=247;Dels=0.00;FS=8.514;HaplotypeScore=147.0634;MLEAC=1;MLEAF=0.167;MQ=53.90;MQ0=1;MQRankSum=1.129;QD=0.20;ReadPosRankSum=5.186	GT:AD:DP:GQ:MLPSAC:MLPSAF:PL	0/0/0/0/0/1:188,47:247:39:1:0.167:65,0,39,98,2147483638,2147483638,2147483638											GATK	479	gi|495893229|ref|WP_008617808.1|	hypothetical protein [Paraprevotella clara]	No hit in this database
Sp2_comp103522_c1_seq1	392	.	G	A	48.9	LowQual;	AC=1;AF=0.167;AN=6;BaseQRankSum=0.002;DP=250;Dels=0.00;FS=0.000;HaplotypeScore=111.5490;MLEAC=1;MLEAF=0.167;MQ=51.63;MQ0=2;MQRankSum=0.203;QD=0.20;ReadPosRankSum=1.508	GT:AD:DP:GQ:MLPSAC:MLPSAF:PL	0/0/0/0/0/1:238,12:250:50:1:0.167:75,0,50,123,2147483647,2147483647,2147483647											GATK	479	gi|495893229|ref|WP_008617808.1|	hypothetical protein [Paraprevotella clara]	No hit in this database
Sp2_comp103522_c1_seq1	396	.	T	C	98.9		AC=1;AF=0.167;AN=6;BaseQRankSum=-0.323;DP=250;Dels=0.00;FS=2.007;HaplotypeScore=87.7054;MLEAC=1;MLEAF=0.167;MQ=51.47;MQ0=3;MQRankSum=-2.550;QD=0.40;ReadPosRankSum=-0.886	GT:AD:DP:GQ:MLPSAC:MLPSAF:PL	0/0/0/0/0/1:215,28:249:49:1:0.167:125,0,49,124,2147483647,2147483647,2147483647											GATK	479	gi|495893229|ref|WP_008617808.1|	hypothetical protein [Paraprevotella clara]	No hit in this database
Sp2_comp103522_c1_seq1	415	.	C	G	79.9		AC=1;AF=0.167;AN=6;BaseQRankSum=-0.317;DP=249;Dels=0.00;FS=9.223;HaplotypeScore=165.8081;MLEAC=1;MLEAF=0.167;MQ=50.26;MQ0=0;MQRankSum=-5.189;QD=0.32;ReadPosRankSum=-2.511	GT:AD:DP:GQ:MLPSAC:MLPSAF:PL	0/0/0/0/0/1:200,39:249:69:1:0.167:106,0,69,2147483647,2147483647,2147483647,2147483647											GATK	479	gi|495893229|ref|WP_008617808.1|	hypothetical protein [Paraprevotella clara]	No hit in this database
Sp2_comp103522_c1_seq1	417	.	A	G	114.9		AC=1;AF=0.167;AN=6;BaseQRankSum=-1.805;DP=249;Dels=0.00;FS=11.617;HaplotypeScore=159.2150;MLEAC=1;MLEAF=0.167;MQ=50.29;MQ0=0;MQRankSum=-5.600;QD=0.46;ReadPosRankSum=-0.464	GT:AD:DP:GQ:MLPSAC:MLPSAF:PL	0/0/0/0/0/1:203,42:249:60:1:0.167:141,0,60,2147483647,2147483647,2147483647,2147483647											GATK	479	gi|495893229|ref|WP_008617808.1|	hypothetical protein [Paraprevotella clara]	No hit in this database
Sp2_comp103522_c1_seq1	440	.	C	G	119.9		AC=1;AF=0.167;AN=6;BaseQRankSum=-0.326;DP=234;Dels=0.00;FS=1.326;HaplotypeScore=108.6793;MLEAC=1;MLEAF=0.167;MQ=46.40;MQ0=1;MQRankSum=0.168;QD=0.51;ReadPosRankSum=-0.317	GT:AD:DP:GQ:MLPSAC:MLPSAF:PL	0/0/0/0/0/1:218,15:234:69:1:0.167:146,0,69,2147483647,2147483647,2147483647,2147483647											GATK	479	gi|495893229|ref|WP_008617808.1|	hypothetical protein [Paraprevotella clara]	No hit in this database
Sp2_comp103522_c1_seq1	442	.	C	G	147.9		AC=1;AF=0.167;AN=6;BaseQRankSum=-2.204;DP=212;Dels=0.00;FS=6.964;HaplotypeScore=177.6793;MLEAC=1;MLEAF=0.167;MQ=45.80;MQ0=2;MQRankSum=-2.702;QD=0.70;ReadPosRankSum=-2.548	GT:AD:DP:GQ:MLPSAC:MLPSAF:PL	0/0/0/0/0/1:197,13:212:52:1:0.167:174,0,52,137,2147483647,2147483647,2147483647											GATK	479	gi|495893229|ref|WP_008617808.1|	hypothetical protein [Paraprevotella clara]	No hit in this database
Sp2_comp103522_c1_seq1	443	.	G	A	121.9		AC=1;AF=0.167;AN=6;BaseQRankSum=-1.660;DP=204;Dels=0.00;FS=6.868;HaplotypeScore=198.2127;MLEAC=1;MLEAF=0.167;MQ=45.36;MQ0=2;MQRankSum=-1.720;QD=0.60;ReadPosRankSum=-1.590	GT:AD:DP:GQ:MLPSAC:MLPSAF:PL	0/0/0/0/0/1:188,14:204:53:1:0.167:148,0,53,135,2147483647,2147483647,2147483647											GATK	479	gi|495893229|ref|WP_008617808.1|	hypothetical protein [Paraprevotella clara]	No hit in this database
Sp2_comp103522_c1_seq1	453	.	T	C	199.9		AC=1;AF=0.167;AN=6;BaseQRankSum=-0.926;DP=187;Dels=0.01;FS=4.470;HaplotypeScore=272.9325;MLEAC=1;MLEAF=0.167;MQ=45.11;MQ0=2;MQRankSum=-1.490;QD=1.07;ReadPosRankSum=0.415	GT:AD:DP:GQ:MLPSAC:MLPSAF:PL	0/0/0/0/0/1:163,22:186:52:1:0.167:226,0,52,141,2147483647,2147483647,2147483647											GATK	479	gi|495893229|ref|WP_008617808.1|	hypothetical protein [Paraprevotella clara]	No hit in this database
Sp2_comp103522_c1_seq1	456	.	C	T	80.9		AC=1;AF=0.167;AN=6;BaseQRankSum=-3.358;DP=184;Dels=0.00;FS=2.278;HaplotypeScore=190.8314;MLEAC=1;MLEAF=0.167;MQ=44.76;MQ0=2;MQRankSum=-3.002;QD=0.44;ReadPosRankSum=-1.689	GT:AD:DP:GQ:MLPSAC:MLPSAF:PL	0/0/0/0/0/1:172,12:184:62:1:0.167:107,0,62,2147483647,2147483647,2147483647,2147483647											GATK	479	gi|495893229|ref|WP_008617808.1|	hypothetical protein [Paraprevotella clara]	No hit in this database
Sp2_comp103522_c1_seq1	457	.	G	C	118.9		AC=1;AF=0.167;AN=6;BaseQRankSum=-1.036;DP=186;Dels=0.00;FS=4.503;HaplotypeScore=194.8265;MLEAC=1;MLEAF=0.167;MQ=44.68;MQ0=2;MQRankSum=-3.043;QD=0.64;ReadPosRankSum=-1.689	GT:AD:DP:GQ:MLPSAC:MLPSAF:PL	0/0/0/0/0/1:173,12:186:62:1:0.167:145,0,62,2147483647,2147483647,2147483647,2147483647											GATK	479	gi|495893229|ref|WP_008617808.1|	hypothetical protein [Paraprevotella clara]	No hit in this database
Sp2_comp103522_c1_seq1	459	.	G	C	126.9		AC=1;AF=0.167;AN=6;BaseQRankSum=-0.738;DP=201;Dels=0.00;FS=0.000;HaplotypeScore=193.0928;MLEAC=1;MLEAF=0.167;MQ=43.05;MQ0=2;MQRankSum=0.075;QD=0.63;ReadPosRankSum=1.424	GT:AD:DP:GQ:MLPSAC:MLPSAF:PL	0/0/0/0/0/1:187,12:200:62:1:0.167:153,0,62,2147483647,2147483647,2147483647,2147483647											GATK	479	gi|495893229|ref|WP_008617808.1|	hypothetical protein [Paraprevotella clara]	No hit in this database
Sp2_comp103522_c1_seq1	474	.	G	A	123.9		AC=1;AF=0.167;AN=6;BaseQRankSum=-0.372;DP=179;Dels=0.00;FS=0.000;HaplotypeScore=2.9931;MLEAC=1;MLEAF=0.167;MQ=42.38;MQ0=3;MQRankSum=0.068;QD=0.69;ReadPosRankSum=1.568	GT:AD:DP:GQ:MLPSAC:MLPSAF:PL	0/0/0/0/0/1:169,10:179:60:1:0.167:150,0,60,2147483647,2147483647,2147483647,2147483647											GATK	479	gi|495893229|ref|WP_008617808.1|	hypothetical protein [Paraprevotella clara]	No hit in this database
Sp2_comp103522_c1_seq1	80	.	A	G	37.9	LowQual;	AC=1;AF=0.167;AN=6;BaseQRankSum=0.793;DP=169;Dels=0.00;FS=0.000;HaplotypeScore=8.9897;MLEAC=1;MLEAF=0.167;MQ=58.34;MQ0=0;MQRankSum=-2.560;QD=0.22;ReadPosRankSum=2.405	GT:AD:DP:GQ:MLPSAC:MLPSAF:PL	0/0/0/0/0/1:159,10:169:64:1:0.167:64,0,79,2147483647,2147483647,2147483647,2147483647											GATK	479	gi|495893229|ref|WP_008617808.1|	hypothetical protein [Paraprevotella clara]	No hit in this database
Sp2_comp103538_c0_seq1	155	.	T	G	92.16	PASS	AC=6;AF=1.00;AN=6;DP=3;Dels=0.00;FS=0.000;HaplotypeScore=0.0000;MLEAC=6;MLEAF=1.00;MQ=60.00;MQ0=0;QD=30.72	GT:AD:DP:GQ:MLPSAC:MLPSAF:PL	1/1/1/1/1/1:0,3:3:2:6:1.00:115,23,14,9,5,2,0											GATK	264	No hit in this database		No hit in this database
Sp2_comp103538_c0_seq1	19	.	G	A	41.06	LowQual;	AC=1;AF=0.167;AN=6;BaseQRankSum=-1.522;DP=69;Dels=0.00;FS=0.000;HaplotypeScore=47.5300;MLEAC=1;MLEAF=0.167;MQ=42.07;MQ0=7;MQRankSum=-2.191;QD=0.60;ReadPosRankSum=-3.301	GT:AD:DP:GQ:MLPSAC:MLPSAF:PL	0/0/0/0/0/1:59,10:69:1:1:0.167:64,0,1,6,16,35,242											GATK	264	No hit in this database		No hit in this database
Sp2_comp103538_c0_seq1	210	.	A	G	225.4	PASS	AC=6;AF=1.00;AN=6;BaseQRankSum=-0.742;DP=7;Dels=0.00;FS=0.000;HaplotypeScore=0.0000;MLEAC=6;MLEAF=1.00;MQ=60.00;MQ0=0;MQRankSum=-0.742;QD=32.20;ReadPosRankSum=-0.742	GT:AD:DP:GQ:MLPSAC:MLPSAF:PL	1/1/1/1/1/1:1,6:7:5:6:1.00:250,47,29,18,11,5,0											GATK	264	No hit in this database		No hit in this database
Sp2_comp103553_c0_seq1	151	.	G	A	279.6	PASS	AC=6;AF=1.00;AN=6;DP=17;Dels=0.00;FS=0.000;HaplotypeScore=3.9987;MLEAC=6;MLEAF=1.00;MQ=57.24;MQ0=0;QD=16.45	GT:AD:DP:GQ:MLPSAC:MLPSAF:PL	1/1/1/1/1/1:0,17:17:8:6:1.00:305,77,48,30,18,8,0											GATK	222	No hit in this database		No hit in this database
Sp2_comp103553_c0_seq1	160	.	A	G	64.71	PASS	AC=6;AF=1.00;AN=6;DP=4;Dels=0.00;FS=0.000;HaplotypeScore=0.0000;MLEAC=6;MLEAF=1.00;MQ=50.65;MQ0=0;QD=16.18	GT:AD:DP:GQ:MLPSAC:MLPSAF:PL	1/1/1/1/1/1:0,4:4:2:6:1.00:87,16,10,6,4,2,0											GATK	222	No hit in this database		No hit in this database
Sp2_comp103553_c0_seq1	200	.	C	G	194.83	PASS	AC=6;AF=1.00;AN=6;DP=5;Dels=0.00;FS=0.000;HaplotypeScore=0.0000;MLEAC=6;MLEAF=1.00;MQ=52.65;MQ0=0;QD=32.84	GT:AD:DP:GQ:MLPSAC:MLPSAF:PL	1/1/1/1/1/1:0,5:5:4:6:1.00:219,39,24,15,9,4,0											GATK	222	No hit in this database		No hit in this database
Sp2_comp103553_c0_seq1	208	.	C	T	183.83	PASS	AC=6;AF=1.00;AN=6;DP=5;Dels=0.00;FS=0.000;HaplotypeScore=0.0000;MLEAC=6;MLEAF=1.00;MQ=52.65;MQ0=0;QD=26.05	GT:AD:DP:GQ:MLPSAC:MLPSAF:PL	1/1/1/1/1/1:0,5:5:4:6:1.00:208,39,24,15,9,4,0											GATK	222	No hit in this database		No hit in this database
Sp2_comp103553_c0_seq1	212	.	A	G	194.83	PASS	AC=6;AF=1.00;AN=6;DP=5;Dels=0.00;FS=0.000;HaplotypeScore=0.0000;MLEAC=6;MLEAF=1.00;MQ=52.65;MQ0=0;QD=28.50	GT:AD:DP:GQ:MLPSAC:MLPSAF:PL	1/1/1/1/1/1:0,5:5:4:6:1.00:219,39,24,15,9,4,0											GATK	222	No hit in this database		No hit in this database
Sp2_comp103560_c0_seq1	266	.	T	C	69.92	PASS	AC=2;AF=0.333;AN=6;BaseQRankSum=-2.001;DP=16;Dels=0.00;FS=0.000;HaplotypeScore=0.0000;MLEAC=2;MLEAF=0.333;MQ=60.00;MQ0=0;MQRankSum=-1.152;QD=4.37;ReadPosRankSum=0.667	GT:AD:DP:GQ:MLPSAC:MLPSAF:PL	0/0/0/0/1/1:12,4:16:1:2:0.333:93,1,0,7,21,50,410											GATK	339	No hit in this database		No hit in this database
Sp2_comp103560_c0_seq1	285	.	A	G	54.71	PASS	AC=6;AF=1.00;AN=6;DP=9;Dels=0.00;FS=0.000;HaplotypeScore=0.0000;MLEAC=6;MLEAF=1.00;MQ=60.00;MQ0=0;QD=6.08	GT:AD:DP:GQ:MLPSAC:MLPSAF:PL	1/1/1/1/1/1:0,9:9:2:6:1.00:77,16,10,6,4,2,0											GATK	339	No hit in this database		No hit in this database
Sp2_comp103560_c0_seq1	287	.	C	T	50.71	PASS	AC=6;AF=1.00;AN=6;DP=9;Dels=0.00;FS=0.000;HaplotypeScore=0.0000;MLEAC=6;MLEAF=1.00;MQ=60.00;MQ0=0;QD=5.63	GT:AD:DP:GQ:MLPSAC:MLPSAF:PL	1/1/1/1/1/1:0,9:9:2:6:1.00:73,16,10,6,4,2,0											GATK	339	No hit in this database		No hit in this database
Sp2_comp103560_c0_seq1	289	.	A	G	48.71	LowQual	AC=6;AF=1.00;AN=6;DP=9;Dels=0.00;FS=0.000;HaplotypeScore=0.0000;MLEAC=6;MLEAF=1.00;MQ=60.00;MQ0=0;QD=5.41	GT:AD:DP:GQ:MLPSAC:MLPSAF:PL	1/1/1/1/1/1:0,2:9:2:6:1.00:71,16,10,6,4,2,0											GATK	339	No hit in this database		No hit in this database
Sp2_comp103560_c0_seq1	290	.	A	G	51.71	PASS	AC=6;AF=1.00;AN=6;DP=9;Dels=0.00;FS=0.000;HaplotypeScore=0.0000;MLEAC=6;MLEAF=1.00;MQ=60.00;MQ0=0;QD=5.75	GT:AD:DP:GQ:MLPSAC:MLPSAF:PL	1/1/1/1/1/1:0,9:9:2:6:1.00:74,16,10,6,4,2,0											GATK	339	No hit in this database		No hit in this database
Sp2_comp103570_c0_seq2	132	.	A	T	58.16	PASS	AC=6;AF=1.00;AN=6;DP=12;Dels=0.00;FS=0.000;HaplotypeScore=0.0000;MLEAC=6;MLEAF=1.00;MQ=60.00;MQ0=0;QD=4.85	GT:AD:DP:GQ:MLPSAC:MLPSAF:PL	1/1/1/1/1/1:0,12:12:2:6:1.00:81,23,14,9,5,2,0											GATK	278	gi|508785328|gb|EOY32584.1|	AP2 domain-containing transcription factor [Theobroma cacao]	AT3G20840.1	Integrase-type DNA-binding superfamily protein	Encodes a member of the AINTEGUMENTA-like (AIL) subclass of the AP2/EREBP family of transcription factors and is essential for quiescent center (QC) specification and stem cell activity. It is a key effector for establishment of the stem cell niche during embryonic pattern formation. It is transcribed in response to auxin accumulation and is dependent on auxin response transcription factors.	PLETHORA 1 (PLT1); CONTAINS InterPro DOMAIN/s: DNA-binding, integrase-type (InterPro:IPR016177), Pathogenesis-related transcriptional factor/ERF, DNA-binding (InterPro:IPR001471); BEST Arabidopsis thaliana protein match is: Integrase-type DNA-binding superfamily protein (TAIR:AT1G51190.1); Has 7378 Blast hits to 5365 proteins in 273 species: Archae - 0; Bacteria - 8; Metazoa - 48; Fungi - 6; Plan…
Sp2_comp103570_c0_seq2	69	.	A	T	115.54	PASS	AC=3;AF=0.500;AN=6;BaseQRankSum=-0.429;DP=15;Dels=0.00;FS=9.249;HaplotypeScore=0.0000;MLEAC=3;MLEAF=0.500;MQ=60.00;MQ0=0;MQRankSum=-0.306;QD=7.70;ReadPosRankSum=-1.286	GT:AD:DP:GQ:MLPSAC:MLPSAF:PL	0/0/0/1/1/1:10,5:15:1:3:0.500:138,10,1,0,4,18,217											GATK	278	gi|508785328|gb|EOY32584.1|	AP2 domain-containing transcription factor [Theobroma cacao]	AT3G20840.1	Integrase-type DNA-binding superfamily protein	Encodes a member of the AINTEGUMENTA-like (AIL) subclass of the AP2/EREBP family of transcription factors and is essential for quiescent center (QC) specification and stem cell activity. It is a key effector for establishment of the stem cell niche during embryonic pattern formation. It is transcribed in response to auxin accumulation and is dependent on auxin response transcription factors.	PLETHORA 1 (PLT1); CONTAINS InterPro DOMAIN/s: DNA-binding, integrase-type (InterPro:IPR016177), Pathogenesis-related transcriptional factor/ERF, DNA-binding (InterPro:IPR001471); BEST Arabidopsis thaliana protein match is: Integrase-type DNA-binding superfamily protein (TAIR:AT1G51190.1); Has 7378 Blast hits to 5365 proteins in 273 species: Archae - 0; Bacteria - 8; Metazoa - 48; Fungi - 6; Plan…
Sp2_comp103574_c0_seq1	247	.	G	A	62.71	PASS	AC=6;AF=1.00;AN=6;DP=2;Dels=0.00;FS=0.000;HaplotypeScore=0.0000;MLEAC=6;MLEAF=1.00;MQ=60.00;MQ0=0;QD=31.36	GT:AD:DP:GQ:MLPSAC:MLPSAF:PL	1/1/1/1/1/1:0,2:2:2:6:1.00:85,16,10,6,4,2,0											GATK	322	No hit in this database		No hit in this database
Sp2_comp103580_c0_seq1	159	.	G	A	204.9	PASS	AC=3;AF=0.500;AN=6;BaseQRankSum=0.000;DP=10;Dels=0.00;FS=0.000;HaplotypeScore=0.0000;MLEAC=3;MLEAF=0.500;MQ=55.66;MQ0=0;MQRankSum=0.365;QD=20.49;ReadPosRankSum=0.365	GT:AD:DP:GQ:MLPSAC:MLPSAF:PL	0/0/0/1/1/1:4,6:10:0:3:0.500:227,20,6,0,0,6,144											GATK	216	No hit in this database		No hit in this database
Sp2_comp103580_c0_seq1	179	.	T	G	372.52	PASS	AC=5;AF=0.833;AN=6;BaseQRankSum=1.182;DP=12;Dels=0.00;FS=0.000;HaplotypeScore=0.0000;MLEAC=5;MLEAF=0.833;MQ=49.14;MQ0=0;MQRankSum=2.041;QD=31.04;ReadPosRankSum=0.322	GT:AD:DP:GQ:MLPSAC:MLPSAF:PL	0/1/1/1/1/1:2,10:12:4:5:0.833:397,56,28,13,4,0,52											GATK	216	No hit in this database		No hit in this database
Sp2_comp103580_c0_seq1	198	.	T	A	449.45	PASS	AC=6;AF=1.00;AN=6;DP=12;Dels=0.00;FS=0.000;HaplotypeScore=0.0000;MLEAC=6;MLEAF=1.00;MQ=49.14;MQ0=0;QD=29.97	GT:AD:DP:GQ:MLPSAC:MLPSAF:PL	1/1/1/1/1/1:0,12:12:9:6:1.00:475,93,57,36,21,9,0											GATK	216	No hit in this database		No hit in this database
Sp2_comp103580_c0_seq1	201	.	T	C	420.47	PASS	AC=6;AF=1.00;AN=6;DP=11;Dels=0.00;FS=0.000;HaplotypeScore=0.0000;MLEAC=6;MLEAF=1.00;MQ=48.03;MQ0=0;QD=30.87	GT:AD:DP:GQ:MLPSAC:MLPSAF:PL	1/1/1/1/1/1:0,11:11:9:6:1.00:446,86,52,33,19,9,0											GATK	216	No hit in this database		No hit in this database
Sp2_comp103580_c0_seq1	63	.	C	A	46.82	LowQual	AC=2;AF=0.333;AN=6;BaseQRankSum=0.566;DP=11;Dels=0.00;FS=0.000;HaplotypeScore=0.0000;MLEAC=2;MLEAF=0.333;MQ=60.00;MQ0=0;MQRankSum=0.715;QD=4.26;ReadPosRankSum=1.531	GT:AD:DP:GQ:MLPSAC:MLPSAF:PL	0/0/0/0/1/1:3,8:11:0:2:0.333:68,3,0,0,3,10,105											GATK	216	No hit in this database		No hit in this database
Sp2_comp103583_c0_seq1	178	.	G	C	104.54	PASS	AC=2;AF=0.333;AN=6;BaseQRankSum=-0.394;DP=19;Dels=0.00;FS=2.162;HaplotypeScore=7.9971;MLEAC=2;MLEAF=0.333;MQ=60.00;MQ0=0;MQRankSum=-0.986;QD=5.50;ReadPosRankSum=-0.296	GT:AD:DP:GQ:MLPSAC:MLPSAF:PL	0/0/0/0/1/1:14,5:19:2:2:0.333:128,2,0,7,24,58,473											GATK	485	gi|351723873|ref|NP_001237038.1|	uncharacterized protein LOC100500628 [Glycine max]	No hit in this database
Sp2_comp103583_c0_seq1	186	.	A	C	287.32	PASS	AC=4;AF=0.667;AN=6;BaseQRankSum=0.551;DP=16;Dels=0.00;FS=0.000;HaplotypeScore=5.9980;MLEAC=4;MLEAF=0.667;MQ=60.00;MQ0=0;MQRankSum=-0.061;QD=17.96;ReadPosRankSum=-1.653	GT:AD:DP:GQ:MLPSAC:MLPSAF:PL	0/0/1/1/1/1:5,11:16:4:4:0.667:311,40,15,4,0,5,165											GATK	485	gi|351723873|ref|NP_001237038.1|	uncharacterized protein LOC100500628 [Glycine max]	No hit in this database
Sp2_comp103583_c0_seq1	187	.	A	G	159.86	PASS	AC=3;AF=0.500;AN=6;BaseQRankSum=0.752;DP=16;Dels=0.00;FS=8.796;HaplotypeScore=5.9980;MLEAC=3;MLEAF=0.500;MQ=60.00;MQ0=0;MQRankSum=-1.910;QD=9.99;ReadPosRankSum=-1.910	GT:AD:DP:GQ:MLPSAC:MLPSAF:PL	0/0/0/1/1/1:8,8:16:2:3:0.500:183,16,2,0,5,23,285											GATK	485	gi|351723873|ref|NP_001237038.1|	uncharacterized protein LOC100500628 [Glycine max]	No hit in this database
Sp2_comp103583_c0_seq1	224	.	A	C	205.49	PASS	AC=3;AF=0.500;AN=6;BaseQRankSum=-1.172;DP=22;Dels=0.00;FS=0.000;HaplotypeScore=0.0000;MLEAC=3;MLEAF=0.500;MQ=60.00;MQ0=0;MQRankSum=-0.491;QD=9.34;ReadPosRankSum=0.491	GT:AD:DP:GQ:MLPSAC:MLPSAF:PL	0/0/0/1/1/1:10,12:22:2:3:0.500:229,16,2,0,8,30,340											GATK	485	gi|351723873|ref|NP_001237038.1|	uncharacterized protein LOC100500628 [Glycine max]	No hit in this database
Sp2_comp103583_c0_seq1	84	.	G	A	70.02	PASS	AC=3;AF=0.500;AN=6;BaseQRankSum=-1.036;DP=10;Dels=0.00;FS=3.979;HaplotypeScore=0.0000;MLEAC=3;MLEAF=0.500;MQ=60.00;MQ0=0;MQRankSum=0.633;QD=7.00;ReadPosRankSum=-2.072	GT:AD:DP:GQ:MLPSAC:MLPSAF:PL	0/0/0/1/1/1:4,6:10:2:3:0.500:92,8,2,0,2,8,111											GATK	485	gi|351723873|ref|NP_001237038.1|	uncharacterized protein LOC100500628 [Glycine max]	No hit in this database
Sp2_comp103585_c0_seq1	125	.	T	C	46.96	LowQual;	AC=1;AF=0.167;AN=6;BaseQRankSum=-0.971;DP=34;Dels=0.00;FS=0.000;HaplotypeScore=0.7887;MLEAC=1;MLEAF=0.167;MQ=57.68;MQ0=0;MQRankSum=-2.672;QD=1.38;ReadPosRankSum=-2.125	GT:AD:DP:GQ:MLPSAC:MLPSAF:PL	0/0/0/0/0/1:31,3:34:19:1:0.167:73,0,19,50,97,2147483647,2147483647											GATK	211	No hit in this database		No hit in this database
Sp2_comp103593_c0_seq1	313	.	T	C	64.71	PASS	AC=6;AF=1.00;AN=6;DP=2;Dels=0.00;FS=0.000;HaplotypeScore=0.0000;MLEAC=6;MLEAF=1.00;MQ=60.00;MQ0=0;QD=32.36	GT:AD:DP:GQ:MLPSAC:MLPSAF:PL	1/1/1/1/1/1:0,2:2:2:6:1.00:87,16,10,6,4,2,0											GATK	867	No hit in this database		No hit in this database
Sp2_comp103595_c0_seq1	233	.	G	A	4200.9	PASS	AC=3;AF=0.500;AN=6;BaseQRankSum=0.782;DP=250;Dels=0.00;FS=6.810;HaplotypeScore=4.9017;MLEAC=3;MLEAF=0.500;MQ=59.90;MQ0=0;MQRankSum=-0.815;QD=16.80;ReadPosRankSum=2.857	GT:AD:DP:GQ:MLPSAC:MLPSAF:PL	0/0/0/1/1/1:123,127:250:53:3:0.500:4227,332,71,0,53,290,2147483647											GATK	659	gi|371917280|dbj|BAL44716.1|	SlArf/Xyl1 [Solanum lycopersicum]	AT5G49360.1	beta-xylosidase 1	Encodes a bifunctional {beta}-D-xylosidase/{alpha}-L-arabinofuranosidase required for pectic arabinan modification. Located in the extracellular matrix. Gene is expressed specifically in tissues undergoing secondary wall thickening. This is a member of glycosyl hydrolase family 3 and has six other closely related members.	beta-xylosidase 1 (BXL1); FUNCTIONS IN: alpha-N-arabinofuranosidase activity, hydrolase activity, hydrolyzing O-glycosyl compounds; INVOLVED IN: seed coat development; LOCATED IN: apoplast, plant-type cell wall; EXPRESSED IN: 25 plant structures; EXPRESSED DURING: 13 growth stages; CONTAINS InterPro DOMAIN/s: Glycoside hydrolase, family 3, N-terminal (InterPro:IPR001764), Glycoside hydrolase, fam…
Sp2_comp103595_c0_seq1	318	.	A	T	1976.9	PASS	AC=2;AF=0.333;AN=6;BaseQRankSum=0.885;DP=249;Dels=0.00;FS=0.575;HaplotypeScore=3.1725;MLEAC=2;MLEAF=0.333;MQ=59.78;MQ0=1;MQRankSum=1.650;QD=7.94;ReadPosRankSum=3.463	GT:AD:DP:GQ:MLPSAC:MLPSAF:PL	0/0/0/0/1/1:172,77:249:59:2:0.333:2003,59,0,60,223,2147483647,2147483647											GATK	659	gi|371917280|dbj|BAL44716.1|	SlArf/Xyl1 [Solanum lycopersicum]	AT5G49360.1	beta-xylosidase 1	Encodes a bifunctional {beta}-D-xylosidase/{alpha}-L-arabinofuranosidase required for pectic arabinan modification. Located in the extracellular matrix. Gene is expressed specifically in tissues undergoing secondary wall thickening. This is a member of glycosyl hydrolase family 3 and has six other closely related members.	beta-xylosidase 1 (BXL1); FUNCTIONS IN: alpha-N-arabinofuranosidase activity, hydrolase activity, hydrolyzing O-glycosyl compounds; INVOLVED IN: seed coat development; LOCATED IN: apoplast, plant-type cell wall; EXPRESSED IN: 25 plant structures; EXPRESSED DURING: 13 growth stages; CONTAINS InterPro DOMAIN/s: Glycoside hydrolase, family 3, N-terminal (InterPro:IPR001764), Glycoside hydrolase, fam…
Sp2_comp103595_c0_seq1	444	.	A	G	1987.9	PASS	AC=2;AF=0.333;AN=6;BaseQRankSum=1.270;DP=250;Dels=0.00;FS=0.497;HaplotypeScore=6.5765;MLEAC=2;MLEAF=0.333;MQ=60.00;MQ0=0;MQRankSum=-0.559;QD=7.95;ReadPosRankSum=3.898	GT:AD:DP:GQ:MLPSAC:MLPSAF:PL	0/0/0/0/1/1:167,83:250:67:2:0.333:2014,68,0,67,2147483647,2147483647,2147483647											GATK	659	gi|371917280|dbj|BAL44716.1|	SlArf/Xyl1 [Solanum lycopersicum]	AT5G49360.1	beta-xylosidase 1	Encodes a bifunctional {beta}-D-xylosidase/{alpha}-L-arabinofuranosidase required for pectic arabinan modification. Located in the extracellular matrix. Gene is expressed specifically in tissues undergoing secondary wall thickening. This is a member of glycosyl hydrolase family 3 and has six other closely related members.	beta-xylosidase 1 (BXL1); FUNCTIONS IN: alpha-N-arabinofuranosidase activity, hydrolase activity, hydrolyzing O-glycosyl compounds; INVOLVED IN: seed coat development; LOCATED IN: apoplast, plant-type cell wall; EXPRESSED IN: 25 plant structures; EXPRESSED DURING: 13 growth stages; CONTAINS InterPro DOMAIN/s: Glycoside hydrolase, family 3, N-terminal (InterPro:IPR001764), Glycoside hydrolase, fam…
Sp2_comp103595_c0_seq1	447	.	A	T	2531.9	PASS	AC=2;AF=0.333;AN=6;BaseQRankSum=0.464;DP=250;Dels=0.00;FS=2.930;HaplotypeScore=5.7100;MLEAC=2;MLEAF=0.333;MQ=60.00;MQ0=0;MQRankSum=-1.037;QD=10.13;ReadPosRankSum=1.826	GT:AD:DP:GQ:MLPSAC:MLPSAF:PL	0/0/0/0/1/1:160,90:250:37:2:0.333:2558,112,0,37,196,2147483647,2147483647											GATK	659	gi|371917280|dbj|BAL44716.1|	SlArf/Xyl1 [Solanum lycopersicum]	AT5G49360.1	beta-xylosidase 1	Encodes a bifunctional {beta}-D-xylosidase/{alpha}-L-arabinofuranosidase required for pectic arabinan modification. Located in the extracellular matrix. Gene is expressed specifically in tissues undergoing secondary wall thickening. This is a member of glycosyl hydrolase family 3 and has six other closely related members.	beta-xylosidase 1 (BXL1); FUNCTIONS IN: alpha-N-arabinofuranosidase activity, hydrolase activity, hydrolyzing O-glycosyl compounds; INVOLVED IN: seed coat development; LOCATED IN: apoplast, plant-type cell wall; EXPRESSED IN: 25 plant structures; EXPRESSED DURING: 13 growth stages; CONTAINS InterPro DOMAIN/s: Glycoside hydrolase, family 3, N-terminal (InterPro:IPR001764), Glycoside hydrolase, fam…
Sp2_comp103595_c0_seq1	475	.	T	C	2778.91	PASS	AC=2;AF=0.333;AN=6;BaseQRankSum=5.114;DP=250;Dels=0.00;FS=1.013;HaplotypeScore=7.3215;MLEAC=2;MLEAF=0.333;MQ=59.88;MQ0=0;MQRankSum=-0.058;QD=11.12;ReadPosRankSum=6.625	GT:AD:DP:GQ:MLPSAC:MLPSAF:PL	0/0/0/0/1/1:160,90:250:32:2:0.333:2805,119,0,32,187,2147483647,2147483647											GATK	659	gi|371917280|dbj|BAL44716.1|	SlArf/Xyl1 [Solanum lycopersicum]	AT5G49360.1	beta-xylosidase 1	Encodes a bifunctional {beta}-D-xylosidase/{alpha}-L-arabinofuranosidase required for pectic arabinan modification. Located in the extracellular matrix. Gene is expressed specifically in tissues undergoing secondary wall thickening. This is a member of glycosyl hydrolase family 3 and has six other closely related members.	beta-xylosidase 1 (BXL1); FUNCTIONS IN: alpha-N-arabinofuranosidase activity, hydrolase activity, hydrolyzing O-glycosyl compounds; INVOLVED IN: seed coat development; LOCATED IN: apoplast, plant-type cell wall; EXPRESSED IN: 25 plant structures; EXPRESSED DURING: 13 growth stages; CONTAINS InterPro DOMAIN/s: Glycoside hydrolase, family 3, N-terminal (InterPro:IPR001764), Glycoside hydrolase, fam…
Sp2_comp103595_c0_seq1	477	.	G	A	2650.9	PASS	AC=2;AF=0.333;AN=6;BaseQRankSum=3.846;DP=250;Dels=0.00;FS=1.624;HaplotypeScore=7.3215;MLEAC=2;MLEAF=0.333;MQ=59.88;MQ0=0;MQRankSum=-1.220;QD=10.60;ReadPosRankSum=6.850	GT:AD:DP:GQ:MLPSAC:MLPSAF:PL	0/0/0/0/1/1:165,85:250:46:2:0.333:2677,101,0,46,214,2147483647,2147483647											GATK	659	gi|371917280|dbj|BAL44716.1|	SlArf/Xyl1 [Solanum lycopersicum]	AT5G49360.1	beta-xylosidase 1	Encodes a bifunctional {beta}-D-xylosidase/{alpha}-L-arabinofuranosidase required for pectic arabinan modification. Located in the extracellular matrix. Gene is expressed specifically in tissues undergoing secondary wall thickening. This is a member of glycosyl hydrolase family 3 and has six other closely related members.	beta-xylosidase 1 (BXL1); FUNCTIONS IN: alpha-N-arabinofuranosidase activity, hydrolase activity, hydrolyzing O-glycosyl compounds; INVOLVED IN: seed coat development; LOCATED IN: apoplast, plant-type cell wall; EXPRESSED IN: 25 plant structures; EXPRESSED DURING: 13 growth stages; CONTAINS InterPro DOMAIN/s: Glycoside hydrolase, family 3, N-terminal (InterPro:IPR001764), Glycoside hydrolase, fam…
Sp2_comp103595_c0_seq1	525	.	T	C	142.9		AC=1;AF=0.167;AN=6;BaseQRankSum=3.355;DP=250;Dels=0.00;FS=0.533;HaplotypeScore=6.2583;MLEAC=1;MLEAF=0.167;MQ=59.92;MQ0=0;MQRankSum=0.035;QD=0.57;ReadPosRankSum=5.429	GT:AD:DP:GQ:MLPSAC:MLPSAF:PL	0/0/0/0/0/1:185,64:250:99:1:0.167:169,0,130,2147483647,2147483647,2147483647,2147483647											GATK	659	gi|371917280|dbj|BAL44716.1|	SlArf/Xyl1 [Solanum lycopersicum]	AT5G49360.1	beta-xylosidase 1	Encodes a bifunctional {beta}-D-xylosidase/{alpha}-L-arabinofuranosidase required for pectic arabinan modification. Located in the extracellular matrix. Gene is expressed specifically in tissues undergoing secondary wall thickening. This is a member of glycosyl hydrolase family 3 and has six other closely related members.	beta-xylosidase 1 (BXL1); FUNCTIONS IN: alpha-N-arabinofuranosidase activity, hydrolase activity, hydrolyzing O-glycosyl compounds; INVOLVED IN: seed coat development; LOCATED IN: apoplast, plant-type cell wall; EXPRESSED IN: 25 plant structures; EXPRESSED DURING: 13 growth stages; CONTAINS InterPro DOMAIN/s: Glycoside hydrolase, family 3, N-terminal (InterPro:IPR001764), Glycoside hydrolase, fam…
Sp2_comp10359_c0_seq1	184	.	C	A	45.22	LowQual	AC=2;AF=0.333;AN=6;BaseQRankSum=-0.720;DP=6;Dels=0.00;FS=0.000;HaplotypeScore=0.0000;MLEAC=2;MLEAF=0.333;MQ=60.00;MQ0=0;MQRankSum=0.720;QD=7.54;ReadPosRankSum=-0.720	GT:AD:DP:GQ:MLPSAC:MLPSAF:PL	0/0/0/0/1/1:4,2:6:1:2:0.333:67,2,0,1,6,16,166											GATK	416	No hit in this database		No hit in this database
Sp2_comp10359_c0_seq1	342	.	A	C	40.22	LowQual	AC=2;AF=0.333;AN=6;BaseQRankSum=0.000;DP=6;Dels=0.00;FS=0.000;HaplotypeScore=0.0000;MLEAC=2;MLEAF=0.333;MQ=60.00;MQ0=0;MQRankSum=1.380;QD=6.70;ReadPosRankSum=0.720	GT:AD:DP:GQ:MLPSAC:MLPSAF:PL	0/0/0/0/1/1:4,2:6:1:2:0.333:62,2,0,1,6,16,162											GATK	416	No hit in this database		No hit in this database
Sp2_comp10359_c0_seq1	367	.	T	C	83.56	PASS	AC=4;AF=0.667;AN=6;BaseQRankSum=0.727;DP=4;Dels=0.00;FS=0.000;HaplotypeScore=0.0000;MLEAC=4;MLEAF=0.667;MQ=60.00;MQ0=0;MQRankSum=0.727;QD=20.89;ReadPosRankSum=-0.727	GT:AD:DP:GQ:MLPSAC:MLPSAF:PL	0/0/1/1/1/1:1,3:4:0:4:0.667:105,14,6,2,0,0,35											GATK	416	No hit in this database		No hit in this database
Sp2_comp103602_c0_seq1	120	.	T	G	57.71	PASS	AC=6;AF=1.00;AN=6;DP=6;Dels=0.00;FS=0.000;HaplotypeScore=0.0000;MLEAC=6;MLEAF=1.00;MQ=47.29;MQ0=0;QD=9.62	GT:AD:DP:GQ:MLPSAC:MLPSAF:PL	1/1/1/1/1/1:0,6:6:2:6:1.00:80,16,10,6,4,2,0											GATK	263	No hit in this database		No hit in this database
Sp2_comp103602_c0_seq1	140	.	T	A	43.02	LowQual	AC=4;AF=0.667;AN=6;BaseQRankSum=0.000;DP=6;Dels=0.00;FS=0.000;HaplotypeScore=0.0000;MLEAC=4;MLEAF=0.667;MQ=40.77;MQ0=0;MQRankSum=0.000;QD=7.17;ReadPosRankSum=0.720	GT:AD:DP:GQ:MLPSAC:MLPSAF:PL	0/0/1/1/1/1:2,4:6:1:4:0.667:64,8,3,1,0,1,37											GATK	263	No hit in this database		No hit in this database
Sp2_comp103602_c0_seq1	144	.	A	C	85.16	PASS	AC=6;AF=1.00;AN=6;DP=6;Dels=0.00;FS=0.000;HaplotypeScore=0.0000;MLEAC=6;MLEAF=1.00;MQ=40.77;MQ0=0;QD=14.19	GT:AD:DP:GQ:MLPSAC:MLPSAF:PL	1/1/1/1/1/1:0,6:6:2:6:1.00:108,23,14,9,5,2,0											GATK	263	No hit in this database		No hit in this database
Sp2_comp103602_c0_seq1	151	.	G	A	43.02	LowQual	AC=4;AF=0.667;AN=6;BaseQRankSum=-0.731;DP=5;Dels=0.00;FS=0.000;HaplotypeScore=0.0000;MLEAC=4;MLEAF=0.667;MQ=43.84;MQ0=0;MQRankSum=-0.731;QD=8.60;ReadPosRankSum=0.731	GT:AD:DP:GQ:MLPSAC:MLPSAF:PL	0/0/1/1/1/1:1,4:5:1:4:0.667:64,8,3,1,0,1,37											GATK	263	No hit in this database		No hit in this database
Sp2_comp103602_c0_seq1	69	.	T	C	79.22	PASS	AC=4;AF=0.667;AN=6;BaseQRankSum=1.300;DP=7;Dels=0.00;FS=3.680;HaplotypeScore=0.0000;MLEAC=4;MLEAF=0.667;MQ=44.94;MQ0=0;MQRankSum=0.550;QD=11.32;ReadPosRankSum=1.754	GT:AD:DP:GQ:MLPSAC:MLPSAF:PL	0/0/1/1/1/1:3,4:7:1:4:0.667:101,16,6,1,0,2,68											GATK	263	No hit in this database		No hit in this database
Sp2_comp103602_c0_seq1	72	.	T	A	127.22	PASS	AC=4;AF=0.667;AN=6;BaseQRankSum=0.550;DP=7;Dels=0.00;FS=3.680;HaplotypeScore=0.0000;MLEAC=4;MLEAF=0.667;MQ=44.94;MQ0=0;MQRankSum=0.550;QD=18.17;ReadPosRankSum=1.754	GT:AD:DP:GQ:MLPSAC:MLPSAF:PL	0/0/1/1/1/1:3,4:7:1:4:0.667:149,16,6,1,0,2,68											GATK	263	No hit in this database		No hit in this database
Sp2_comp103602_c0_seq1	98	.	G	T	49.75	LowQual	AC=2;AF=0.333;AN=6;BaseQRankSum=1.221;DP=8;Dels=0.00;FS=0.000;HaplotypeScore=0.0000;MLEAC=2;MLEAF=0.333;MQ=46.03;MQ0=0;MQRankSum=-0.684;QD=6.22;ReadPosRankSum=1.920	GT:AD:DP:GQ:MLPSAC:MLPSAF:PL	0/0/0/0/1/1:5,3:8:1:2:0.333:72,1,0,3,9,22,184											GATK	263	No hit in this database		No hit in this database
Sp2_comp103605_c0_seq2	94	.	T	C	134.4	PASS	AC=6;AF=1.00;AN=6;BaseQRankSum=0.852;DP=23;Dels=0.00;FS=0.000;HaplotypeScore=0.0000;MLEAC=6;MLEAF=1.00;MQ=55.38;MQ0=0;MQRankSum=3.042;QD=5.84;ReadPosRankSum=-3.123	GT:AD:DP:GQ:MLPSAC:MLPSAF:PL	1/1/1/1/1/1:4,19:23:3:6:1.00:158,31,19,12,7,3,0											GATK	352	No hit in this database		No hit in this database
Sp2_comp103625_c0_seq1	122	.	A	G	48.82	LowQual	AC=1;AF=0.167;AN=6;BaseQRankSum=1.589;DP=8;Dels=0.00;FS=0.000;HaplotypeScore=0.0000;MLEAC=1;MLEAF=0.167;MQ=60.00;MQ0=0;MQRankSum=-0.572;QD=6.10;ReadPosRankSum=-1.067	GT:AD:DP:GQ:MLPSAC:MLPSAF:PL	0/0/0/0/0/1:6,2:8:0:1:0.167:71,0,0,4,12,28,247											GATK	370	No hit in this database		No hit in this database
Sp2_comp103633_c0_seq1	131	.	G	A	42.22	LowQual	AC=2;AF=0.333;AN=6;BaseQRankSum=-1.380;DP=6;Dels=0.00;FS=0.000;HaplotypeScore=0.0000;MLEAC=2;MLEAF=0.333;MQ=60.00;MQ0=0;MQRankSum=-1.380;QD=7.04;ReadPosRankSum=0.720	GT:AD:DP:GQ:MLPSAC:MLPSAF:PL	0/0/0/0/1/1:4,2:6:1:2:0.333:64,2,0,1,6,16,157											GATK	441	gi|460390111|ref|XP_004240685.1|	PREDICTED: aspartic proteinase Asp1-like [Solanum lycopersicum]	AT4G33490.1	Eukaryotic aspartyl protease family protein		Eukaryotic aspartyl protease family protein; FUNCTIONS IN: aspartic-type endopeptidase activity; INVOLVED IN: proteolysis; LOCATED IN: endomembrane system; EXPRESSED IN: 22 plant structures; EXPRESSED DURING: 13 growth stages; CONTAINS InterPro DOMAIN/s: Peptidase aspartic (InterPro:IPR021109), Peptidase aspartic, catalytic (InterPro:IPR009007), Peptidase A1 (InterPro:IPR001461), Peptidase aspart…
Sp2_comp103634_c0_seq1	399	.	T	G	56.02	PASS	AC=4;AF=0.667;AN=6;BaseQRankSum=0.358;DP=5;Dels=0.00;FS=0.000;HaplotypeScore=0.0000;MLEAC=4;MLEAF=0.667;MQ=54.73;MQ0=0;MQRankSum=0.358;QD=11.20;ReadPosRankSum=1.231	GT:AD:DP:GQ:MLPSAC:MLPSAF:PL	0/0/1/1/1/1:3,2:5:1:4:0.667:77,8,3,1,0,1,33											GATK	943	No hit in this database		No hit in this database
Sp2_comp103634_c0_seq1	496	.	G	A	64.71	PASS	AC=6;AF=1.00;AN=6;DP=3;Dels=0.00;FS=0.000;HaplotypeScore=0.0000;MLEAC=6;MLEAF=1.00;MQ=60.00;MQ0=0;QD=21.57	GT:AD:DP:GQ:MLPSAC:MLPSAF:PL	1/1/1/1/1/1:0,3:3:2:6:1.00:87,16,10,6,4,2,0											GATK	943	No hit in this database		No hit in this database
Sp2_comp103634_c0_seq1	860	.	G	C	113.16	PASS	AC=6;AF=1.00;AN=6;DP=3;Dels=0.00;FS=0.000;HaplotypeScore=0.0000;MLEAC=6;MLEAF=1.00;MQ=60.00;MQ0=0;QD=23.73	GT:AD:DP:GQ:MLPSAC:MLPSAF:PL	1/1/1/1/1/1:0,3:3:2:6:1.00:136,23,14,9,5,2,0											GATK	943	No hit in this database		No hit in this database
Sp2_comp103634_c0_seq1	863	.	T	C	114.16	PASS	AC=6;AF=1.00;AN=6;DP=3;Dels=0.00;FS=0.000;HaplotypeScore=0.0000;MLEAC=6;MLEAF=1.00;MQ=60.00;MQ0=0;QD=27.83	GT:AD:DP:GQ:MLPSAC:MLPSAF:PL	1/1/1/1/1/1:0,3:3:2:6:1.00:137,23,14,9,5,2,0											GATK	943	No hit in this database		No hit in this database
Sp2_comp103634_c0_seq1	927	.	C	T	158.4	PASS	AC=6;AF=1.00;AN=6;DP=4;Dels=0.00;FS=0.000;HaplotypeScore=0.0000;MLEAC=6;MLEAF=1.00;MQ=60.00;MQ0=0;QD=29.36	GT:AD:DP:GQ:MLPSAC:MLPSAF:PL	1/1/1/1/1/1:0,4:4:3:6:1.00:182,31,19,12,7,3,0											GATK	943	No hit in this database		No hit in this database
Sp2_comp103644_c0_seq1	256	.	A	G	67.71	PASS	AC=6;AF=1.00;AN=6;DP=2;Dels=0.00;FS=0.000;HaplotypeScore=0.0000;MLEAC=6;MLEAF=1.00;MQ=60.00;MQ0=0;QD=33.86	GT:AD:DP:GQ:MLPSAC:MLPSAF:PL	1/1/1/1/1/1:0,2:2:2:6:1.00:90,16,10,6,4,2,0											GATK	327	gi|147784422|emb|CAN74951.1|	hypothetical protein VITISV_030567 [Vitis vinifera]	No hit in this database
Sp2_comp103644_c0_seq1	280	.	G	A	151.4	PASS	AC=6;AF=1.00;AN=6;DP=4;Dels=0.00;FS=0.000;HaplotypeScore=0.0000;MLEAC=6;MLEAF=1.00;MQ=60.00;MQ0=0;QD=32.30	GT:AD:DP:GQ:MLPSAC:MLPSAF:PL	1/1/1/1/1/1:0,4:4:3:6:1.00:175,31,19,12,7,3,0											GATK	327	gi|147784422|emb|CAN74951.1|	hypothetical protein VITISV_030567 [Vitis vinifera]	No hit in this database
Sp2_comp103644_c0_seq1	283	.	C	T	151.4	PASS	AC=6;AF=1.00;AN=6;DP=4;Dels=0.00;FS=0.000;HaplotypeScore=0.0000;MLEAC=6;MLEAF=1.00;MQ=60.00;MQ0=0;QD=28.81	GT:AD:DP:GQ:MLPSAC:MLPSAF:PL	1/1/1/1/1/1:0,4:4:3:6:1.00:175,31,19,12,7,3,0											GATK	327	gi|147784422|emb|CAN74951.1|	hypothetical protein VITISV_030567 [Vitis vinifera]	No hit in this database
Sp2_comp103644_c0_seq1	289	.	T	C	159.4	PASS	AC=6;AF=1.00;AN=6;BaseQRankSum=1.380;DP=6;Dels=0.00;FS=0.000;HaplotypeScore=0.0000;MLEAC=6;MLEAF=1.00;MQ=54.16;MQ0=0;MQRankSum=1.380;QD=26.57;ReadPosRankSum=1.380	GT:AD:DP:GQ:MLPSAC:MLPSAF:PL	1/1/1/1/1/1:2,4:6:3:6:1.00:183,31,19,12,7,3,0											GATK	327	gi|147784422|emb|CAN74951.1|	hypothetical protein VITISV_030567 [Vitis vinifera]	No hit in this database
Sp2_comp103644_c0_seq1	296	.	G	A	154.4	PASS	AC=6;AF=1.00;AN=6;BaseQRankSum=1.380;DP=6;Dels=0.00;FS=0.000;HaplotypeScore=0.0000;MLEAC=6;MLEAF=1.00;MQ=54.16;MQ0=0;MQRankSum=1.380;QD=25.73;ReadPosRankSum=1.380	GT:AD:DP:GQ:MLPSAC:MLPSAF:PL	1/1/1/1/1/1:2,4:6:3:6:1.00:178,31,19,12,7,3,0											GATK	327	gi|147784422|emb|CAN74951.1|	hypothetical protein VITISV_030567 [Vitis vinifera]	No hit in this database
Sp2_comp103644_c0_seq1	298	.	C	T	153.4	PASS	AC=6;AF=1.00;AN=6;BaseQRankSum=1.380;DP=6;Dels=0.00;FS=0.000;HaplotypeScore=0.0000;MLEAC=6;MLEAF=1.00;MQ=54.16;MQ0=0;MQRankSum=1.380;QD=25.57;ReadPosRankSum=1.380	GT:AD:DP:GQ:MLPSAC:MLPSAF:PL	1/1/1/1/1/1:2,4:6:3:6:1.00:177,31,19,12,7,3,0											GATK	327	gi|147784422|emb|CAN74951.1|	hypothetical protein VITISV_030567 [Vitis vinifera]	No hit in this database
Sp2_comp103644_c0_seq1	301	.	T	G	186.83	PASS	AC=6;AF=1.00;AN=6;BaseQRankSum=1.495;DP=7;Dels=0.00;FS=0.000;HaplotypeScore=0.0000;MLEAC=6;MLEAF=1.00;MQ=55.03;MQ0=0;MQRankSum=1.495;QD=26.69;ReadPosRankSum=0.922	GT:AD:DP:GQ:MLPSAC:MLPSAF:PL	1/1/1/1/1/1:2,5:7:4:6:1.00:211,39,24,15,9,4,0											GATK	327	gi|147784422|emb|CAN74951.1|	hypothetical protein VITISV_030567 [Vitis vinifera]	No hit in this database
Sp2_comp103645_c0_seq1	233	.	T	C	55.71		AC=6;AF=1.00;AN=6;DP=5;Dels=0.00;FS=0.000;HaplotypeScore=0.0000;MLEAC=6;MLEAF=1.00;MQ=34.28;MQ0=0;QD=11.14	GT:AD:DP:GQ:MLPSAC:MLPSAF:PL	1/1/1/1/1/1:0,5:5:2:6:1.00:78,16,10,6,4,2,0											GATK	318	No hit in this database		No hit in this database
Sp2_comp103655_c0_seq1	578	.	T	C	82.82	PASS	AC=3;AF=0.500;AN=6;BaseQRankSum=0.358;DP=5;Dels=0.00;FS=0.000;HaplotypeScore=1.9998;MLEAC=3;MLEAF=0.500;MQ=60.00;MQ0=0;MQRankSum=0.358;QD=16.56;ReadPosRankSum=0.358	GT:AD:DP:GQ:MLPSAC:MLPSAF:PL	0/0/0/1/1/1:2,3:5:0:3:0.500:104,10,3,0,0,3,68											GATK	678	No hit in this database		No hit in this database
Sp2_comp103657_c0_seq1	84	.	A	G	82.59	PASS	AC=1;AF=0.167;AN=6;BaseQRankSum=0.083;DP=35;Dels=0.00;FS=0.000;HaplotypeScore=0.0000;MLEAC=1;MLEAF=0.167;MQ=60.00;MQ0=0;MQRankSum=1.337;QD=2.36;ReadPosRankSum=2.129	GT:AD:DP:GQ:MLPSAC:MLPSAF:PL	0/0/0/0/0/1:18,17:35:1:1:0.167:106,0,1,12,34,77,2147483647											GATK	211	No hit in this database		No hit in this database
Sp2_comp103658_c0_seq1	310	.	A	G	99.16	PASS	AC=6;AF=1.00;AN=6;DP=3;Dels=0.00;FS=0.000;HaplotypeScore=0.0000;MLEAC=6;MLEAF=1.00;MQ=60.00;MQ0=0;QD=33.05	GT:AD:DP:GQ:MLPSAC:MLPSAF:PL	1/1/1/1/1/1:0,3:3:2:6:1.00:122,23,14,9,5,2,0											GATK	426	No hit in this database		No hit in this database
Sp2_comp103659_c0_seq1	169	.	A	G	116.67	PASS	AC=3;AF=0.500;AN=6;BaseQRankSum=0.278;DP=11;Dels=0.00;FS=0.000;HaplotypeScore=0.0000;MLEAC=3;MLEAF=0.500;MQ=60.00;MQ0=0;MQRankSum=-0.278;QD=10.61;ReadPosRankSum=-0.597	GT:AD:DP:GQ:MLPSAC:MLPSAF:PL	0/0/0/1/1/1:4,7:11:1:3:0.500:139,15,4,0,1,8,133											GATK	284	No hit in this database		No hit in this database
Sp2_comp103659_c0_seq1	170	.	C	G	133.9	PASS	AC=3;AF=0.500;AN=6;BaseQRankSum=-0.278;DP=11;Dels=0.00;FS=0.000;HaplotypeScore=0.0000;MLEAC=3;MLEAF=0.500;MQ=60.00;MQ0=0;MQRankSum=0.597;QD=12.17;ReadPosRankSum=-0.597	GT:AD:DP:GQ:MLPSAC:MLPSAF:PL	0/0/0/1/1/1:4,7:11:0:3:0.500:156,20,6,0,0,6,131											GATK	284	No hit in this database		No hit in this database
Sp2_comp103660_c0_seq1	334	.	G	C	52.21	PASS	AC=2;AF=0.333;AN=6;BaseQRankSum=0.382;DP=11;Dels=0.00;FS=2.632;HaplotypeScore=0.0000;MLEAC=2;MLEAF=0.333;MQ=60.00;MQ0=0;MQRankSum=-0.382;QD=4.75;ReadPosRankSum=0.000	GT:AD:DP:GQ:MLPSAC:MLPSAF:PL	0/0/0/0/1/1:8,3:11:1:2:0.333:75,1,0,5,15,36,277											GATK	436	No hit in this database		No hit in this database
Sp2_comp103660_c0_seq1	393	.	A	G	73.5	PASS	AC=2;AF=0.333;AN=6;BaseQRankSum=-0.550;DP=8;Dels=0.00;FS=0.000;HaplotypeScore=0.0000;MLEAC=2;MLEAF=0.333;MQ=60.00;MQ0=0;MQRankSum=-0.550;QD=9.19;ReadPosRankSum=-1.300	GT:AD:DP:GQ:MLPSAC:MLPSAF:PL	0/0/0/0/1/1:5,3:8:0:2:0.333:95,5,0,0,3,12,138											GATK	436	No hit in this database		No hit in this database
Sp2_comp103671_c0_seq1	139	.	T	G	353.71	PASS	AC=5;AF=0.833;AN=6;BaseQRankSum=2.143;DP=16;Dels=0.00;FS=0.000;HaplotypeScore=0.7340;MLEAC=5;MLEAF=0.833;MQ=49.17;MQ0=0;MQRankSum=2.143;QD=22.11;ReadPosRankSum=1.191	GT:AD:DP:GQ:MLPSAC:MLPSAF:PL	0/1/1/1/1/1:2,14:16:10:5:0.833:379,84,46,24,10,0,10											GATK	201	No hit in this database		No hit in this database
Sp2_comp103671_c0_seq1	143	.	G	T	399.25	PASS	AC=6;AF=1.00;AN=6;BaseQRankSum=1.504;DP=16;Dels=0.00;FS=0.000;HaplotypeScore=0.7340;MLEAC=6;MLEAF=1.00;MQ=49.17;MQ0=0;MQRankSum=1.504;QD=24.95;ReadPosRankSum=1.273	GT:AD:DP:GQ:MLPSAC:MLPSAF:PL	1/1/1/1/1/1:1,14:16:11:6:1.00:425,109,67,42,25,11,0											GATK	201	No hit in this database		No hit in this database
Sp2_comp103678_c0_seq1	277	.	C	T	263.12	PASS	AC=6;AF=1.00;AN=6;DP=7;Dels=0.00;FS=0.000;HaplotypeScore=0.0000;MLEAC=6;MLEAF=1.00;MQ=55.72;MQ0=0;QD=28.98	GT:AD:DP:GQ:MLPSAC:MLPSAF:PL	1/1/1/1/1/1:0,7:7:6:6:1.00:288,54,33,21,12,6,0											GATK	310	No hit in this database		No hit in this database
Sp2_comp103678_c0_seq1	305	.	G	A	217.82		AC=4;AF=0.667;AN=6;BaseQRankSum=0.762;DP=21;Dels=0.00;FS=0.000;HaplotypeScore=0.0000;MLEAC=4;MLEAF=0.667;MQ=34.92;MQ0=12;MQRankSum=1.179;QD=10.37;ReadPosRankSum=1.179	GT:AD:DP:GQ:MLPSAC:MLPSAF:PL	0/0/1/1/1/1:14,7:21:0:4:0.667:240,28,12,4,0,0,61											GATK	310	No hit in this database		No hit in this database
Sp2_comp103682_c0_seq1	234	.	C	G	111.16	PASS	AC=6;AF=1.00;AN=6;DP=3;Dels=0.00;FS=0.000;HaplotypeScore=0.0000;MLEAC=6;MLEAF=1.00;MQ=60.00;MQ0=0;QD=24.40	GT:AD:DP:GQ:MLPSAC:MLPSAF:PL	1/1/1/1/1/1:0,3:3:2:6:1.00:134,23,14,9,5,2,0											GATK	303	No hit in this database		No hit in this database
Sp2_comp103682_c0_seq1	243	.	C	G	110.16	PASS	AC=6;AF=1.00;AN=6;DP=3;Dels=0.00;FS=0.000;HaplotypeScore=0.0000;MLEAC=6;MLEAF=1.00;MQ=60.00;MQ0=0;QD=28.52	GT:AD:DP:GQ:MLPSAC:MLPSAF:PL	1/1/1/1/1/1:0,3:3:2:6:1.00:133,23,14,9,5,2,0											GATK	303	No hit in this database		No hit in this database
Sp2_comp103682_c0_seq1	255	.	C	G	113.16	PASS	AC=6;AF=1.00;AN=6;DP=3;Dels=0.00;FS=0.000;HaplotypeScore=0.0000;MLEAC=6;MLEAF=1.00;MQ=60.00;MQ0=0;QD=28.17	GT:AD:DP:GQ:MLPSAC:MLPSAF:PL	1/1/1/1/1/1:0,3:3:2:6:1.00:136,23,14,9,5,2,0											GATK	303	No hit in this database		No hit in this database
Sp2_comp103700_c0_seq1	114	.	A	T	43.02	LowQual	AC=4;AF=0.667;AN=6;BaseQRankSum=0.727;DP=5;Dels=0.00;FS=0.000;HaplotypeScore=0.7340;MLEAC=4;MLEAF=0.667;MQ=48.99;MQ0=0;MQRankSum=-0.727;QD=8.60;ReadPosRankSum=0.727	GT:AD:DP:GQ:MLPSAC:MLPSAF:PL	0/0/1/1/1/1:1,4:5:1:4:0.667:64,8,3,1,0,1,28											GATK	207	No hit in this database		No hit in this database
Sp2_comp103708_c0_seq2	232	.	T	A	59.71	PASS	AC=6;AF=1.00;AN=6;DP=3;Dels=0.00;FS=0.000;HaplotypeScore=0.0000;MLEAC=6;MLEAF=1.00;MQ=60.00;MQ0=0;QD=19.90	GT:AD:DP:GQ:MLPSAC:MLPSAF:PL	1/1/1/1/1/1:0,2:3:2:6:1.00:82,16,10,6,4,2,0											GATK	471	No hit in this database		No hit in this database
Sp2_comp103710_c0_seq1	100	.	A	G	311.03	PASS	AC=6;AF=1.00;AN=6;DP=9;Dels=0.00;FS=0.000;HaplotypeScore=0.9665;MLEAC=6;MLEAF=1.00;MQ=56.82;MQ0=0;QD=34.56	GT:AD:DP:GQ:MLPSAC:MLPSAF:PL	1/1/1/1/1/1:0,9:9:6:6:1.00:336,62,38,24,14,6,0											GATK	421	No hit in this database		No hit in this database
Sp2_comp103710_c0_seq1	175	.	G	T	73.81	PASS	AC=2;AF=0.333;AN=6;BaseQRankSum=0.536;DP=12;Dels=0.00;FS=0.000;HaplotypeScore=0.8321;MLEAC=2;MLEAF=0.333;MQ=58.33;MQ0=0;MQRankSum=1.239;QD=6.15;ReadPosRankSum=-0.289	GT:AD:DP:GQ:MLPSAC:MLPSAF:PL	0/0/0/0/1/1:8,4:12:1:2:0.333:96,4,0,1,6,18,180											GATK	421	No hit in this database		No hit in this database
Sp2_comp103710_c0_seq1	94	.	C	G	159.81	PASS	AC=4;AF=0.667;AN=6;BaseQRankSum=0.361;DP=9;Dels=0.00;FS=0.000;HaplotypeScore=0.0000;MLEAC=4;MLEAF=0.667;MQ=56.82;MQ0=0;MQRankSum=-0.361;QD=17.76;ReadPosRankSum=0.361	GT:AD:DP:GQ:MLPSAC:MLPSAF:PL	0/0/1/1/1/1:4,5:9:1:4:0.667:182,18,6,1,0,4,111											GATK	421	No hit in this database		No hit in this database
Sp2_comp103710_c0_seq1	97	.	G	A	322.03	PASS	AC=6;AF=1.00;AN=6;DP=9;Dels=0.00;FS=0.000;HaplotypeScore=0.0000;MLEAC=6;MLEAF=1.00;MQ=56.82;MQ0=0;QD=31.21	GT:AD:DP:GQ:MLPSAC:MLPSAF:PL	1/1/1/1/1/1:0,9:9:6:6:1.00:347,62,38,24,14,6,0											GATK	421	No hit in this database		No hit in this database
Sp2_comp103736_c0_seq1	319	.	T	A	148.4	PASS	AC=6;AF=1.00;AN=6;DP=4;Dels=0.00;FS=0.000;HaplotypeScore=0.0000;MLEAC=6;MLEAF=1.00;MQ=60.00;MQ0=0;QD=32.21	GT:AD:DP:GQ:MLPSAC:MLPSAF:PL	1/1/1/1/1/1:0,4:4:3:6:1.00:172,31,19,12,7,3,0											GATK	346	No hit in this database		No hit in this database
Sp2_comp103737_c0_seq1	200	.	G	A	127.5	PASS	AC=3;AF=0.500;AN=6;BaseQRankSum=0.937;DP=7;Dels=0.00;FS=3.680;HaplotypeScore=0.9578;MLEAC=3;MLEAF=0.500;MQ=55.45;MQ0=0;MQRankSum=-0.937;QD=18.21;ReadPosRankSum=1.300	GT:AD:DP:GQ:MLPSAC:MLPSAF:PL	0/0/0/1/1/1:3,4:7:0:3:0.500:149,12,3,0,0,5,108											GATK	225	No hit in this database		No hit in this database
Sp2_comp103737_c0_seq1	212	.	T	C	51.02	PASS	AC=4;AF=0.667;AN=6;BaseQRankSum=0.727;DP=4;Dels=0.00;FS=0.000;HaplotypeScore=0.9997;MLEAC=4;MLEAF=0.667;MQ=51.78;MQ0=0;MQRankSum=0.727;QD=12.75;ReadPosRankSum=0.727	GT:AD:DP:GQ:MLPSAC:MLPSAF:PL	0/0/1/1/1/1:1,3:4:1:4:0.667:72,8,3,1,0,1,33											GATK	225	No hit in this database		No hit in this database
Sp2_comp103747_c0_seq1	211	.	C	T	58.71	PASS	AC=6;AF=1.00;AN=6;DP=2;Dels=0.00;FS=0.000;HaplotypeScore=0.0000;MLEAC=6;MLEAF=1.00;MQ=48.42;MQ0=0;QD=29.36	GT:AD:DP:GQ:MLPSAC:MLPSAF:PL	1/1/1/1/1/1:0,2:2:2:6:1.00:81,16,10,6,4,2,0											GATK	272	No hit in this database		No hit in this database
Sp2_comp103751_c0_seq1	232	.	G	A	207.4		AC=6;AF=1.00;AN=6;DP=6;Dels=0.00;FS=0.000;HaplotypeScore=0.0000;MLEAC=6;MLEAF=1.00;MQ=37.00;MQ0=0;QD=34.57	GT:AD:DP:GQ:MLPSAC:MLPSAF:PL	1/1/1/1/1/1:0,6:6:5:6:1.00:232,47,29,18,11,5,0											GATK	262	No hit in this database		No hit in this database
Sp2_comp103756_c0_seq1	233	.	T	G	151.4	PASS	AC=6;AF=1.00;AN=6;DP=5;Dels=0.00;FS=0.000;HaplotypeScore=0.0000;MLEAC=6;MLEAF=1.00;MQ=60.00;MQ0=0;QD=30.28	GT:AD:DP:GQ:MLPSAC:MLPSAF:PL	1/1/1/1/1/1:0,5:5:3:6:1.00:175,31,19,12,7,3,0											GATK	328	No hit in this database		No hit in this database
Sp2_comp103756_c0_seq1	259	.	G	A	170.75	PASS	AC=4;AF=0.667;AN=6;BaseQRankSum=-0.198;DP=7;Dels=0.00;FS=0.000;HaplotypeScore=0.0000;MLEAC=4;MLEAF=0.667;MQ=60.00;MQ0=0;MQRankSum=-1.495;QD=24.39;ReadPosRankSum=-0.198	GT:AD:DP:GQ:MLPSAC:MLPSAF:PL	0/0/1/1/1/1:2,5:7:1:4:0.667:193,22,9,3,0,1,73											GATK	328	No hit in this database		No hit in this database
Sp2_comp103756_c0_seq1	266	.	G	T	155.81	PASS	AC=4;AF=0.667;AN=6;BaseQRankSum=-0.956;DP=9;Dels=0.00;FS=0.000;HaplotypeScore=0.0000;MLEAC=4;MLEAF=0.667;MQ=56.57;MQ0=1;MQRankSum=0.684;QD=17.31;ReadPosRankSum=0.322	GT:AD:DP:GQ:MLPSAC:MLPSAF:PL	0/0/1/1/1/1:3,6:9:1:4:0.667:178,18,6,1,0,4,107											GATK	328	No hit in this database		No hit in this database
Sp2_comp103756_c0_seq1	281	.	C	A,G	310.76	PASS	AC=3,3;AF=0.500,0.500;AN=6;BaseQRankSum=0.370;DP=17;Dels=0.00;FS=0.000;HaplotypeScore=0.0000;MLEAC=1,2;MLEAF=0.167,0.333;MQ=43.16;MQ0=5;MQRankSum=2.404;QD=18.28;ReadPosRankSum=2.404	GT:AD:DP:GQ:MLPSAC:MLPSAF	1/1/1/2/2/2:7,4,6:17:1:3,3:0.500,0.500											GATK	328	No hit in this database		No hit in this database
Sp2_comp103756_c0_seq1	285	.	T	C	170.67		AC=3;AF=0.500;AN=6;BaseQRankSum=-0.619;DP=26;Dels=0.00;FS=0.000;HaplotypeScore=1.1567;MLEAC=3;MLEAF=0.500;MQ=35.38;MQ0=5;MQRankSum=2.931;QD=6.56;ReadPosRankSum=2.766	GT:AD:DP:GQ:MLPSAC:MLPSAF:PL	0/0/0/1/1/1:20,6:26:1:3:0.500:193,15,4,0,1,8,150											GATK	328	No hit in this database		No hit in this database
Sp2_comp103756_c0_seq1	300	.	T	C	357.79		AC=6;AF=1.00;AN=6;BaseQRankSum=-0.320;DP=26;Dels=0.00;FS=0.000;HaplotypeScore=11.8229;MLEAC=6;MLEAF=1.00;MQ=35.38;MQ0=5;MQRankSum=3.802;QD=13.76;ReadPosRankSum=2.096	GT:AD:DP:GQ:MLPSAC:MLPSAF:PL	1/1/1/1/1/1:16,10:26:7:6:1.00:383,70,43,27,16,7,0											GATK	328	No hit in this database		No hit in this database
Sp2_comp103756_c0_seq1	307	.	C	T	122.82		AC=3;AF=0.500;AN=6;BaseQRankSum=-0.142;DP=25;Dels=0.00;FS=0.000;HaplotypeScore=16.4429;MLEAC=3;MLEAF=0.500;MQ=34.03;MQ0=5;MQRankSum=2.410;QD=4.91;ReadPosRankSum=1.276	GT:AD:DP:GQ:MLPSAC:MLPSAF:PL	0/0/0/1/1/1:21,4:25:2:3:0.500:145,10,2,0,2,10,138											GATK	328	No hit in this database		No hit in this database
Sp2_comp103761_c0_seq1	250	.	C	A	856.99	PASS	AC=6;AF=1.00;AN=6;DP=26;Dels=0.00;FS=0.000;HaplotypeScore=0.0000;MLEAC=6;MLEAF=1.00;MQ=59.36;MQ0=0;QD=32.96	GT:AD:DP:GQ:MLPSAC:MLPSAF:PL	1/1/1/1/1/1:0,26:26:17:6:1.00:883,171,105,66,39,17,0											GATK	306	gi|508713930|gb|EOY05827.1|	Autoinhibited calcium ATPase [Theobroma cacao]	AT3G63380.1	ATPase E1-E2 type family protein / haloacid dehalogenase-like hydrolase family protein		ATPase E1-E2 type family protein / haloacid dehalogenase-like hydrolase family protein; FUNCTIONS IN: calcium-transporting ATPase activity, calmodulin binding; INVOLVED IN: calcium ion transport, cation transport, metabolic process, ATP biosynthetic process; LOCATED IN: membrane; EXPRESSED IN: 11 plant structures; EXPRESSED DURING: LP.06 six leaves visible, LP.04 four leaves visible, 4 anthesis, …
Sp2_comp103761_c0_seq1	290	.	T	C	132.4	PASS	AC=6;AF=1.00;AN=6;DP=6;Dels=0.00;FS=0.000;HaplotypeScore=0.0000;MLEAC=6;MLEAF=1.00;MQ=59.04;MQ0=0;QD=22.07	GT:AD:DP:GQ:MLPSAC:MLPSAF:PL	1/1/1/1/1/1:0,6:6:3:6:1.00:156,31,19,12,7,3,0											GATK	306	gi|508713930|gb|EOY05827.1|	Autoinhibited calcium ATPase [Theobroma cacao]	AT3G63380.1	ATPase E1-E2 type family protein / haloacid dehalogenase-like hydrolase family protein		ATPase E1-E2 type family protein / haloacid dehalogenase-like hydrolase family protein; FUNCTIONS IN: calcium-transporting ATPase activity, calmodulin binding; INVOLVED IN: calcium ion transport, cation transport, metabolic process, ATP biosynthetic process; LOCATED IN: membrane; EXPRESSED IN: 11 plant structures; EXPRESSED DURING: LP.06 six leaves visible, LP.04 four leaves visible, 4 anthesis, …
Sp2_comp103763_c0_seq1	102	.	G	A	47.71	LowQual;	AC=6;AF=1.00;AN=6;DP=5;Dels=0.00;FS=0.000;HaplotypeScore=0.0000;MLEAC=6;MLEAF=1.00;MQ=34.26;MQ0=0;QD=9.54	GT:AD:DP:GQ:MLPSAC:MLPSAF:PL	1/1/1/1/1/1:0,5:5:2:6:1.00:70,16,10,6,4,2,0											GATK	215	No hit in this database		No hit in this database
Sp2_comp103763_c0_seq1	108	.	C	T	30.73	LowQual;	AC=6;AF=1.00;AN=6;DP=5;Dels=0.00;FS=0.000;HaplotypeScore=0.0000;MLEAC=6;MLEAF=1.00;MQ=34.26;MQ0=0;QD=6.15	GT:AD:DP:GQ:MLPSAC:MLPSAF:PL	1/1/1/1/1/1:0,5:5:2:6:1.00:53,15,10,6,4,2,0											GATK	215	No hit in this database		No hit in this database
Sp2_comp103780_c0_seq1	130	.	C	T	79.9		AC=1;AF=0.167;AN=6;BaseQRankSum=0.538;DP=134;Dels=0.00;FS=0.000;HaplotypeScore=46.4060;MLEAC=1;MLEAF=0.167;MQ=54.29;MQ0=0;MQRankSum=-2.545;QD=0.60;ReadPosRankSum=-0.344	GT:AD:DP:GQ:MLPSAC:MLPSAF:PL	0/0/0/0/0/1:117,16:134:41:1:0.167:106,0,41,105,2147483647,2147483647,2147483647											GATK	214	gi|364285583|gb|AEW48209.1|	disease resistance protein RGH5 [Solanum huancabambense]	No hit in this database
Sp2_comp103780_c0_seq1	196	.	A	T	428.9	PASS	AC=1;AF=0.167;AN=6;BaseQRankSum=1.230;DP=118;Dels=0.00;FS=6.393;HaplotypeScore=10.9900;MLEAC=1;MLEAF=0.167;MQ=55.76;MQ0=0;MQRankSum=-3.769;QD=3.63;ReadPosRankSum=-4.060	GT:AD:DP:GQ:MLPSAC:MLPSAF:PL	0/0/0/0/0/1:102,16:118:49:1:0.167:455,0,49,144,2147483647,2147483647,2147483647											GATK	214	gi|364285583|gb|AEW48209.1|	disease resistance protein RGH5 [Solanum huancabambense]	No hit in this database
Sp2_comp103784_c0_seq1	245	.	G	A	54.71	PASS	AC=6;AF=1.00;AN=6;DP=2;Dels=0.00;FS=0.000;HaplotypeScore=0.0000;MLEAC=6;MLEAF=1.00;MQ=60.00;MQ0=0;QD=27.36	GT:AD:DP:GQ:MLPSAC:MLPSAF:PL	1/1/1/1/1/1:0,2:2:2:6:1.00:77,16,10,6,4,2,0											GATK	518	No hit in this database		No hit in this database
Sp2_comp103786_c0_seq2	174	.	T	C	255.21	PASS	AC=4;AF=0.667;AN=6;BaseQRankSum=0.740;DP=13;Dels=0.00;FS=0.000;HaplotypeScore=0.7887;MLEAC=4;MLEAF=0.667;MQ=60.00;MQ0=0;MQRankSum=-0.185;QD=19.63;ReadPosRankSum=0.740	GT:AD:DP:GQ:MLPSAC:MLPSAF:PL	0/0/1/1/1/1:4,9:13:1:4:0.667:278,36,15,5,0,1,90											GATK	367	No hit in this database		No hit in this database
Sp2_comp103786_c0_seq2	20	.	C	T	86.16		AC=6;AF=1.00;AN=6;DP=3;Dels=0.00;FS=0.000;HaplotypeScore=0.0000;MLEAC=6;MLEAF=1.00;MQ=31.67;MQ0=0;QD=28.72	GT:AD:DP:GQ:MLPSAC:MLPSAF:PL	1/1/1/1/1/1:0,3:3:2:6:1.00:109,23,14,9,5,2,0											GATK	367	No hit in this database		No hit in this database
Sp2_comp103786_c0_seq2	254	.	G	A	81.45	PASS	AC=2;AF=0.333;AN=6;BaseQRankSum=-0.365;DP=10;Dels=0.00;FS=2.430;HaplotypeScore=0.7340;MLEAC=2;MLEAF=0.333;MQ=60.00;MQ0=0;MQRankSum=-0.741;QD=8.14;ReadPosRankSum=0.741	GT:AD:DP:GQ:MLPSAC:MLPSAF:PL	0/0/0/0/1/1:6,4:10:2:2:0.333:104,3,0,2,9,24,221											GATK	367	No hit in this database		No hit in this database
Sp2_comp103786_c0_seq2	32	.	G	A	86.16		AC=6;AF=1.00;AN=6;DP=3;Dels=0.00;FS=0.000;HaplotypeScore=0.0000;MLEAC=6;MLEAF=1.00;MQ=31.67;MQ0=0;QD=28.72	GT:AD:DP:GQ:MLPSAC:MLPSAF:PL	1/1/1/1/1/1:0,3:3:2:6:1.00:109,23,14,9,5,2,0											GATK	367	No hit in this database		No hit in this database
Sp2_comp103812_c0_seq1	289	.	T	A	48.98	LowQual	AC=3;AF=0.500;AN=6;BaseQRankSum=1.026;DP=4;Dels=0.00;FS=0.000;HaplotypeScore=0.9999;MLEAC=3;MLEAF=0.500;MQ=60.00;MQ0=0;MQRankSum=-1.026;QD=12.25;ReadPosRankSum=-1.026	GT:AD:DP:GQ:MLPSAC:MLPSAF:PL	0/0/0/1/1/1:2,2:4:1:3:0.500:70,5,1,0,1,5,79											GATK	391	No hit in this database		No hit in this database
Sp2_comp103813_c0_seq1	128	.	A	T	64.71		AC=6;AF=1.00;AN=6;BaseQRankSum=0.639;DP=14;Dels=0.00;FS=0.000;HaplotypeScore=0.0000;MLEAC=6;MLEAF=1.00;MQ=29.13;MQ0=0;MQRankSum=2.100;QD=4.62;ReadPosRankSum=2.100	GT:AD:DP:GQ:MLPSAC:MLPSAF:PL	1/1/1/1/1/1:12,2:14:2:6:1.00:87,16,10,6,4,2,0											GATK	540	No hit in this database		No hit in this database
Sp2_comp103823_c0_seq1	187	.	T	C	61.71	PASS	AC=6;AF=1.00;AN=6;DP=3;Dels=0.00;FS=0.000;HaplotypeScore=0.0000;MLEAC=6;MLEAF=1.00;MQ=56.00;MQ0=0;QD=20.57	GT:AD:DP:GQ:MLPSAC:MLPSAF:PL	1/1/1/1/1/1:0,3:3:2:6:1.00:84,16,10,6,4,2,0											GATK	507	gi|255568635|ref|XP_002525291.1|	DNA helicase, putative [Ricinus communis]	AT5G67630.1	P-loop containing nucleoside triphosphate hydrolases superfamily protein		P-loop containing nucleoside triphosphate hydrolases superfamily protein; FUNCTIONS IN: DNA helicase activity, nucleoside-triphosphatase activity, nucleotide binding, ATP binding; LOCATED IN: nucleolus, chloroplast; EXPRESSED IN: 21 plant structures; EXPRESSED DURING: 13 growth stages; CONTAINS InterPro DOMAIN/s: TIP49, C-terminal (InterPro:IPR010339), ATPase, AAA+ type, core (InterPro:IPR003593)…
Sp2_comp103827_c1_seq1	193	.	T	G	49.71	LowQual;	AC=6;AF=1.00;AN=6;DP=4;Dels=0.00;FS=0.000;HaplotypeScore=0.0000;MLEAC=6;MLEAF=1.00;MQ=21.92;MQ0=2;QD=12.43	GT:AD:DP:GQ:MLPSAC:MLPSAF:PL	1/1/1/1/1/1:2,2:4:2:6:1.00:72,16,10,6,4,2,0											GATK	223	No hit in this database		No hit in this database
Sp2_comp103830_c0_seq1	213	.	G	A	57.71	PASS	AC=6;AF=1.00;AN=6;BaseQRankSum=-0.736;DP=3;Dels=0.00;FS=0.000;HaplotypeScore=0.0000;MLEAC=6;MLEAF=1.00;MQ=52.31;MQ0=0;MQRankSum=-0.736;QD=19.24;ReadPosRankSum=-0.736	GT:AD:DP:GQ:MLPSAC:MLPSAF:PL	1/1/1/1/1/1:1,2:3:2:6:1.00:80,16,10,6,4,2,0											GATK	258	No hit in this database		No hit in this database
Sp2_comp103830_c0_seq1	226	.	G	A	53.02	PASS	AC=4;AF=0.667;AN=6;BaseQRankSum=-0.572;DP=12;Dels=0.00;FS=0.000;HaplotypeScore=6.7264;MLEAC=4;MLEAF=0.667;MQ=44.17;MQ0=2;MQRankSum=0.000;QD=4.42;ReadPosRankSum=1.589	GT:AD:DP:GQ:MLPSAC:MLPSAF:PL	0/0/1/1/1/1:10,2:12:1:4:0.667:74,8,3,1,0,1,31											GATK	258	No hit in this database		No hit in this database
Sp2_comp103838_c0_seq1	116	.	G	A	83.96		AC=1;AF=0.167;AN=6;BaseQRankSum=-0.506;DP=48;Dels=0.00;FS=4.300;HaplotypeScore=1.9658;MLEAC=1;MLEAF=0.167;MQ=60.00;MQ0=0;MQRankSum=0.844;QD=1.75;ReadPosRankSum=-0.270	GT:AD:DP:GQ:MLPSAC:MLPSAF:PL	0/0/0/0/0/1:43,5:48:19:1:0.167:110,0,19,52,103,2147483647,2147483647											GATK	328	gi|460398959|ref|XP_004245014.1|	PREDICTED: probable inositol transporter 2-like [Solanum lycopersicum]	AT1G30220.1	inositol transporter 2	Inositol transporter presenting conserved extracellular loop domains homologs of plexins/semaphorin/integrin (PSI) domains from animal type I receptors.	inositol transporter 2 (INT2); CONTAINS InterPro DOMAIN/s: Sugar transporter, conserved site (InterPro:IPR005829), Major facilitator superfamily (InterPro:IPR020846), General substrate transporter (InterPro:IPR005828), Sugar/inositol transporter (InterPro:IPR003663), Major facilitator superfamily, general substrate transporter (InterPro:IPR016196); BEST Arabidopsis thaliana protein match is: inos…
Sp2_comp103838_c0_seq1	214	.	C	A	466.44	PASS	AC=1;AF=0.167;AN=6;BaseQRankSum=0.542;DP=68;Dels=0.00;FS=2.440;HaplotypeScore=0.0000;MLEAC=1;MLEAF=0.167;MQ=60.00;MQ0=0;MQRankSum=-0.759;QD=6.86;ReadPosRankSum=-0.976	GT:AD:DP:GQ:MLPSAC:MLPSAF:PL	0/0/0/0/0/1:52,16:68:1:1:0.167:490,0,1,37,107,2147483647,2147483647											GATK	328	gi|460398959|ref|XP_004245014.1|	PREDICTED: probable inositol transporter 2-like [Solanum lycopersicum]	AT1G30220.1	inositol transporter 2	Inositol transporter presenting conserved extracellular loop domains homologs of plexins/semaphorin/integrin (PSI) domains from animal type I receptors.	inositol transporter 2 (INT2); CONTAINS InterPro DOMAIN/s: Sugar transporter, conserved site (InterPro:IPR005829), Major facilitator superfamily (InterPro:IPR020846), General substrate transporter (InterPro:IPR005828), Sugar/inositol transporter (InterPro:IPR003663), Major facilitator superfamily, general substrate transporter (InterPro:IPR016196); BEST Arabidopsis thaliana protein match is: inos…
Sp2_comp103860_c0_seq1	325	.	A	G	98.16	PASS	AC=6;AF=1.00;AN=6;DP=3;Dels=0.00;FS=0.000;HaplotypeScore=0.0000;MLEAC=6;MLEAF=1.00;MQ=60.00;MQ0=0;QD=32.72	GT:AD:DP:GQ:MLPSAC:MLPSAF:PL	1/1/1/1/1/1:0,3:3:2:6:1.00:121,23,14,9,5,2,0											GATK	342	No hit in this database		No hit in this database
Sp2_comp103862_c0_seq1	166	.	G	C	64.71	PASS	AC=6;AF=1.00;AN=6;DP=3;Dels=0.00;FS=0.000;HaplotypeScore=0.0000;MLEAC=6;MLEAF=1.00;MQ=60.00;MQ0=0;QD=21.57	GT:AD:DP:GQ:MLPSAC:MLPSAF:PL	1/1/1/1/1/1:0,3:3:2:6:1.00:87,16,10,6,4,2,0											GATK	250	No hit in this database		No hit in this database
Sp2_comp103866_c0_seq1	250	.	C	A	87.82	PASS	AC=3;AF=0.500;AN=6;BaseQRankSum=0.720;DP=6;Dels=0.00;FS=0.000;HaplotypeScore=0.0000;MLEAC=3;MLEAF=0.500;MQ=51.77;MQ0=0;MQRankSum=-1.380;QD=14.64;ReadPosRankSum=-0.720	GT:AD:DP:GQ:MLPSAC:MLPSAF:PL	0/0/0/1/1/1:2,4:6:0:3:0.500:109,10,3,0,0,3,64											GATK	289	gi|225439731|ref|XP_002272943.1|	PREDICTED: pentatricopeptide repeat-containing protein At3g53700, chloroplastic [Vitis vinifera]	AT3G53700.1	Pentatricopeptide repeat (PPR) superfamily protein		maternal effect embryo arrest 40 (MEE40); INVOLVED IN: embryo development ending in seed dormancy; LOCATED IN: chloroplast; EXPRESSED IN: 21 plant structures; EXPRESSED DURING: 13 growth stages; CONTAINS InterPro DOMAIN/s: Pentatricopeptide repeat (InterPro:IPR002885); BEST Arabidopsis thaliana protein match is: Pentatricopeptide repeat (PPR) superfamily protein (TAIR:AT5G64320.1); Has 58723 Blas…
Sp2_comp103892_c0_seq1	152	.	G	A	102.91		AC=1;AF=0.167;AN=6;BaseQRankSum=-1.405;DP=82;Dels=0.00;FS=3.472;HaplotypeScore=7.4520;MLEAC=1;MLEAF=0.167;MQ=59.38;MQ0=0;MQRankSum=-1.503;QD=1.25;ReadPosRankSum=-2.544	GT:AD:DP:GQ:MLPSAC:MLPSAF:PL	0/0/0/0/0/1:73,9:82:28:1:0.167:129,0,28,80,2147483647,2147483647,2147483647											GATK	564	No hit in this database		No hit in this database
Sp2_comp103892_c0_seq1	236	.	G	A	115.9		AC=1;AF=0.167;AN=6;BaseQRankSum=-1.569;DP=104;Dels=0.00;FS=9.399;HaplotypeScore=23.6948;MLEAC=1;MLEAF=0.167;MQ=54.80;MQ0=0;MQRankSum=1.772;QD=1.11;ReadPosRankSum=1.277	GT:AD:DP:GQ:MLPSAC:MLPSAF:PL	0/0/0/0/0/1:96,8:104:39:1:0.167:142,0,39,102,2147483647,2147483647,2147483647											GATK	564	No hit in this database		No hit in this database
Sp2_comp103892_c0_seq1	256	.	C	T	104.9		AC=1;AF=0.167;AN=6;BaseQRankSum=0.354;DP=81;Dels=0.00;FS=13.960;HaplotypeScore=1.4942;MLEAC=1;MLEAF=0.167;MQ=59.85;MQ0=0;MQRankSum=-0.630;QD=1.30;ReadPosRankSum=0.267	GT:AD:DP:GQ:MLPSAC:MLPSAF:PL	0/0/0/0/0/1:74,7:81:44:1:0.167:131,0,44,113,2147483647,2147483647,2147483647											GATK	564	No hit in this database		No hit in this database
Sp2_comp103892_c0_seq1	258	.	A	G	88.9		AC=1;AF=0.167;AN=6;BaseQRankSum=1.302;DP=81;Dels=0.00;FS=6.242;HaplotypeScore=7.4758;MLEAC=1;MLEAF=0.167;MQ=59.85;MQ0=0;MQRankSum=0.647;QD=1.10;ReadPosRankSum=0.388	GT:AD:DP:GQ:MLPSAC:MLPSAF:PL	0/0/0/0/0/1:73,8:81:45:1:0.167:115,0,45,114,2147483647,2147483647,2147483647											GATK	564	No hit in this database		No hit in this database
Sp2_comp103892_c0_seq1	267	.	A	G	78.9		AC=1;AF=0.167;AN=6;BaseQRankSum=-0.474;DP=82;Dels=0.00;FS=3.650;HaplotypeScore=9.5511;MLEAC=1;MLEAF=0.167;MQ=59.78;MQ0=0;MQRankSum=-0.819;QD=0.96;ReadPosRankSum=-1.561	GT:AD:DP:GQ:MLPSAC:MLPSAF:PL	0/0/0/0/0/1:75,7:82:47:1:0.167:105,0,47,118,2147483647,2147483647,2147483647											GATK	564	No hit in this database		No hit in this database
Sp2_comp103892_c0_seq1	275	.	G	A	102.9		AC=1;AF=0.167;AN=6;BaseQRankSum=-1.034;DP=82;Dels=0.00;FS=1.447;HaplotypeScore=7.6251;MLEAC=1;MLEAF=0.167;MQ=59.78;MQ0=0;MQRankSum=0.249;QD=1.25;ReadPosRankSum=1.034	GT:AD:DP:GQ:MLPSAC:MLPSAF:PL	0/0/0/0/0/1:73,9:82:45:1:0.167:129,0,45,116,2147483647,2147483647,2147483647											GATK	564	No hit in this database		No hit in this database
Sp2_comp103892_c0_seq1	319	.	C	T	47.9	LowQual;	AC=1;AF=0.167;AN=6;BaseQRankSum=0.294;DP=91;Dels=0.00;FS=10.113;HaplotypeScore=0.0000;MLEAC=1;MLEAF=0.167;MQ=59.89;MQ0=0;MQRankSum=0.472;QD=0.53;ReadPosRankSum=1.700	GT:AD:DP:GQ:MLPSAC:MLPSAF:PL	0/0/0/0/0/1:83,8:91:59:1:0.167:74,0,59,143,2147483647,2147483647,2147483647											GATK	564	No hit in this database		No hit in this database
Sp2_comp103892_c0_seq1	326	.	C	G	38.9	LowQual;	AC=1;AF=0.167;AN=6;BaseQRankSum=-0.802;DP=89;Dels=0.00;FS=9.969;HaplotypeScore=11.9887;MLEAC=1;MLEAF=0.167;MQ=59.61;MQ0=0;MQRankSum=-0.604;QD=0.44;ReadPosRankSum=1.668	GT:AD:DP:GQ:MLPSAC:MLPSAF:PL	0/0/0/0/0/1:81,8:89:59:1:0.167:65,0,59,143,2147483647,2147483647,2147483647											GATK	564	No hit in this database		No hit in this database
Sp2_comp103892_c0_seq1	337	.	C	T	37.91	LowQual;	AC=1;AF=0.167;AN=6;BaseQRankSum=-0.554;DP=74;Dels=0.00;FS=0.000;HaplotypeScore=3.9981;MLEAC=1;MLEAF=0.167;MQ=59.53;MQ0=0;MQRankSum=-0.161;QD=0.51;ReadPosRankSum=0.340	GT:AD:DP:GQ:MLPSAC:MLPSAF:PL	0/0/0/0/0/1:66,8:74:33:1:0.167:64,0,33,81,2147483647,2147483647,2147483647											GATK	564	No hit in this database		No hit in this database
Sp2_comp103892_c0_seq1	80	.	A	T	163.9		AC=1;AF=0.167;AN=6;BaseQRankSum=-1.803;DP=86;Dels=0.00;FS=1.391;HaplotypeScore=1.7334;MLEAC=1;MLEAF=0.167;MQ=60.00;MQ0=0;MQRankSum=-0.214;QD=1.91;ReadPosRankSum=-2.023	GT:AD:DP:GQ:MLPSAC:MLPSAF:PL	0/0/0/0/0/1:75,10:86:33:1:0.167:190,0,33,93,2147483647,2147483647,2147483647											GATK	564	No hit in this database		No hit in this database
Sp2_comp103905_c0_seq1	54	.	G	A	57.29		AC=1;AF=0.167;AN=6;BaseQRankSum=-1.781;DP=58;Dels=0.00;FS=0.000;HaplotypeScore=11.9094;MLEAC=1;MLEAF=0.167;MQ=51.68;MQ0=1;MQRankSum=1.703;QD=0.99;ReadPosRankSum=-2.249	GT:AD:DP:GQ:MLPSAC:MLPSAF:PL	0/0/0/0/0/1:52,6:58:2:1:0.167:81,0,2,10,26,56,342											GATK	214	No hit in this database		No hit in this database
Sp2_comp103907_c0_seq1	132	.	G	A	122.4	PASS	AC=6;AF=1.00;AN=6;DP=5;Dels=0.00;FS=0.000;HaplotypeScore=0.0000;MLEAC=6;MLEAF=1.00;MQ=60.00;MQ0=0;QD=24.48	GT:AD:DP:GQ:MLPSAC:MLPSAF:PL	1/1/1/1/1/1:0,5:5:3:6:1.00:146,31,19,12,7,3,0											GATK	653	No hit in this database		No hit in this database
Sp2_comp103907_c0_seq1	172	.	A	G	95.16	PASS	AC=6;AF=1.00;AN=6;DP=4;Dels=0.00;FS=0.000;HaplotypeScore=0.0000;MLEAC=6;MLEAF=1.00;MQ=60.00;MQ0=0;QD=23.79	GT:AD:DP:GQ:MLPSAC:MLPSAF:PL	1/1/1/1/1/1:0,4:4:2:6:1.00:118,23,14,9,5,2,0											GATK	653	No hit in this database		No hit in this database
Sp2_comp103907_c0_seq1	180	.	A	G	130.4	PASS	AC=6;AF=1.00;AN=6;DP=4;Dels=0.00;FS=0.000;HaplotypeScore=0.0000;MLEAC=6;MLEAF=1.00;MQ=60.00;MQ0=0;QD=32.60	GT:AD:DP:GQ:MLPSAC:MLPSAF:PL	1/1/1/1/1/1:0,4:4:3:6:1.00:154,31,19,12,7,3,0											GATK	653	No hit in this database		No hit in this database
Sp2_comp103907_c0_seq1	196	.	A	T	137.4	PASS	AC=6;AF=1.00;AN=6;DP=4;Dels=0.00;FS=0.000;HaplotypeScore=0.0000;MLEAC=6;MLEAF=1.00;MQ=60.00;MQ0=0;QD=34.35	GT:AD:DP:GQ:MLPSAC:MLPSAF:PL	1/1/1/1/1/1:0,4:4:3:6:1.00:161,31,19,12,7,3,0											GATK	653	No hit in this database		No hit in this database
Sp2_comp103907_c0_seq1	199	.	C	T	124.4	PASS	AC=6;AF=1.00;AN=6;DP=4;Dels=0.00;FS=0.000;HaplotypeScore=0.0000;MLEAC=6;MLEAF=1.00;MQ=60.00;MQ0=0;QD=31.10	GT:AD:DP:GQ:MLPSAC:MLPSAF:PL	1/1/1/1/1/1:0,4:4:3:6:1.00:148,31,19,12,7,3,0											GATK	653	No hit in this database		No hit in this database
Sp2_comp103907_c0_seq1	204	.	C	A	125.4	PASS	AC=6;AF=1.00;AN=6;DP=4;Dels=0.00;FS=0.000;HaplotypeScore=0.0000;MLEAC=6;MLEAF=1.00;MQ=60.00;MQ0=0;QD=31.35	GT:AD:DP:GQ:MLPSAC:MLPSAF:PL	1/1/1/1/1/1:0,4:4:3:6:1.00:149,31,19,12,7,3,0											GATK	653	No hit in this database		No hit in this database
Sp2_comp103907_c0_seq1	213	.	C	T	57.71	PASS	AC=6;AF=1.00;AN=6;DP=3;Dels=0.00;FS=0.000;HaplotypeScore=0.0000;MLEAC=6;MLEAF=1.00;MQ=60.00;MQ0=0;QD=19.24	GT:AD:DP:GQ:MLPSAC:MLPSAF:PL	1/1/1/1/1/1:0,3:3:2:6:1.00:80,16,10,6,4,2,0											GATK	653	No hit in this database		No hit in this database
Sp2_comp103907_c0_seq1	252	.	T	G	58.71	PASS	AC=6;AF=1.00;AN=6;DP=3;Dels=0.00;FS=0.000;HaplotypeScore=0.0000;MLEAC=6;MLEAF=1.00;MQ=60.00;MQ0=0;QD=19.57	GT:AD:DP:GQ:MLPSAC:MLPSAF:PL	1/1/1/1/1/1:0,3:3:2:6:1.00:81,16,10,6,4,2,0											GATK	653	No hit in this database		No hit in this database
Sp2_comp103907_c0_seq1	368	.	A	G	58.71	PASS	AC=6;AF=1.00;AN=6;DP=2;Dels=0.00;FS=0.000;HaplotypeScore=0.0000;MLEAC=6;MLEAF=1.00;MQ=60.00;MQ0=0;QD=29.36	GT:AD:DP:GQ:MLPSAC:MLPSAF:PL	1/1/1/1/1/1:0,2:2:2:6:1.00:81,16,10,6,4,2,0											GATK	653	No hit in this database		No hit in this database
Sp2_comp103907_c0_seq1	378	.	G	A	100.16	PASS	AC=6;AF=1.00;AN=6;DP=3;Dels=0.00;FS=0.000;HaplotypeScore=0.0000;MLEAC=6;MLEAF=1.00;MQ=60.00;MQ0=0;QD=33.39	GT:AD:DP:GQ:MLPSAC:MLPSAF:PL	1/1/1/1/1/1:0,3:3:2:6:1.00:123,23,14,9,5,2,0											GATK	653	No hit in this database		No hit in this database
Sp2_comp103908_c0_seq1	40	.	C	G	38.71	LowQual	AC=6;AF=1.00;AN=6;BaseQRankSum=-1.133;DP=10;Dels=0.00;FS=0.000;HaplotypeScore=4.9987;MLEAC=6;MLEAF=1.00;MQ=47.67;MQ0=0;MQRankSum=-1.133;QD=3.87;ReadPosRankSum=-1.133	GT:AD:DP:GQ:MLPSAC:MLPSAF:PL	1/1/1/1/1/1:4,6:10:2:6:1.00:61,16,10,6,4,2,0											GATK	256	gi|393237819|gb|EJD45359.1|	40s ribosomal protein s6-b, partial [Auricularia delicata TFB-10046 SS5]	No hit in this database
Sp2_comp103908_c0_seq1	49	.	T	C	56.71	PASS	AC=6;AF=1.00;AN=6;BaseQRankSum=0.736;DP=6;Dels=0.00;FS=0.000;HaplotypeScore=0.0000;MLEAC=6;MLEAF=1.00;MQ=40.80;MQ0=0;MQRankSum=-0.736;QD=9.45;ReadPosRankSum=0.736	GT:AD:DP:GQ:MLPSAC:MLPSAF:PL	1/1/1/1/1/1:1,5:6:2:6:1.00:79,16,10,6,4,2,0											GATK	256	gi|393237819|gb|EJD45359.1|	40s ribosomal protein s6-b, partial [Auricularia delicata TFB-10046 SS5]	No hit in this database
Sp2_comp103908_c0_seq1	55	.	C	T	50.71	PASS	AC=6;AF=1.00;AN=6;BaseQRankSum=-0.736;DP=6;Dels=0.00;FS=0.000;HaplotypeScore=0.0000;MLEAC=6;MLEAF=1.00;MQ=40.80;MQ0=0;MQRankSum=-0.736;QD=8.45;ReadPosRankSum=0.736	GT:AD:DP:GQ:MLPSAC:MLPSAF:PL	1/1/1/1/1/1:1,5:6:2:6:1.00:73,16,10,6,4,2,0											GATK	256	gi|393237819|gb|EJD45359.1|	40s ribosomal protein s6-b, partial [Auricularia delicata TFB-10046 SS5]	No hit in this database
Sp2_comp103908_c1_seq1	111	.	A	T	407.57		AC=5;AF=0.833;AN=6;BaseQRankSum=0.144;DP=35;Dels=0.00;FS=0.000;HaplotypeScore=14.8210;MLEAC=5;MLEAF=0.833;MQ=54.79;MQ0=0;MQRankSum=1.217;QD=11.64;ReadPosRankSum=1.959	GT:AD:DP:GQ:MLPSAC:MLPSAF:PL	0/1/1/1/1/1:7,28:35:8:5:0.833:433,84,44,22,8,0,47											GATK	256	gi|449541222|gb|EMD32207.1|	hypothetical protein CERSUDRAFT_99604 [Ceriporiopsis subvermispora B]	AT4G31700.1	ribosomal protein S6	Encodes a putative ribosomal protein S6 (rps6a). RPS6A and RPS6B are fully redundant and essential during gametogenesis.	ribosomal protein S6 (RPS6); FUNCTIONS IN: structural constituent of ribosome; INVOLVED IN: growth, translation; LOCATED IN: in 6 components; EXPRESSED IN: 29 plant structures; EXPRESSED DURING: 13 growth stages; CONTAINS InterPro DOMAIN/s: Ribosomal protein S6e (InterPro:IPR001377), Ribosomal protein S6, eukaryotic (InterPro:IPR014401); BEST Arabidopsis thaliana protein match is: Ribosomal prote…
Sp2_comp103908_c1_seq1	112	.	G	C	379.74	PASS	AC=5;AF=0.833;AN=6;BaseQRankSum=-0.728;DP=33;Dels=0.00;FS=0.000;HaplotypeScore=12.8221;MLEAC=5;MLEAF=0.833;MQ=54.74;MQ0=0;MQRankSum=0.828;QD=11.51;ReadPosRankSum=1.833	GT:AD:DP:GQ:MLPSAC:MLPSAF:PL	0/1/1/1/1/1:5,28:33:7:5:0.833:405,77,40,19,7,0,55											GATK	256	gi|449541222|gb|EMD32207.1|	hypothetical protein CERSUDRAFT_99604 [Ceriporiopsis subvermispora B]	AT4G31700.1	ribosomal protein S6	Encodes a putative ribosomal protein S6 (rps6a). RPS6A and RPS6B are fully redundant and essential during gametogenesis.	ribosomal protein S6 (RPS6); FUNCTIONS IN: structural constituent of ribosome; INVOLVED IN: growth, translation; LOCATED IN: in 6 components; EXPRESSED IN: 29 plant structures; EXPRESSED DURING: 13 growth stages; CONTAINS InterPro DOMAIN/s: Ribosomal protein S6e (InterPro:IPR001377), Ribosomal protein S6, eukaryotic (InterPro:IPR014401); BEST Arabidopsis thaliana protein match is: Ribosomal prote…
Sp2_comp103908_c1_seq1	116	.	T	C	497.25		AC=5;AF=0.833;AN=6;BaseQRankSum=-1.720;DP=34;Dels=0.00;FS=0.000;HaplotypeScore=14.8217;MLEAC=5;MLEAF=0.833;MQ=54.36;MQ0=0;MQRankSum=2.013;QD=14.63;ReadPosRankSum=2.013	GT:AD:DP:GQ:MLPSAC:MLPSAF:PL	0/1/1/1/1/1:2,32:34:11:5:0.833:523,91,50,26,11,0,26											GATK	256	gi|449541222|gb|EMD32207.1|	hypothetical protein CERSUDRAFT_99604 [Ceriporiopsis subvermispora B]	AT4G31700.1	ribosomal protein S6	Encodes a putative ribosomal protein S6 (rps6a). RPS6A and RPS6B are fully redundant and essential during gametogenesis.	ribosomal protein S6 (RPS6); FUNCTIONS IN: structural constituent of ribosome; INVOLVED IN: growth, translation; LOCATED IN: in 6 components; EXPRESSED IN: 29 plant structures; EXPRESSED DURING: 13 growth stages; CONTAINS InterPro DOMAIN/s: Ribosomal protein S6e (InterPro:IPR001377), Ribosomal protein S6, eukaryotic (InterPro:IPR014401); BEST Arabidopsis thaliana protein match is: Ribosomal prote…
Sp2_comp103908_c1_seq1	119	.	C	T	570.12		AC=6;AF=1.00;AN=6;BaseQRankSum=-2.125;DP=34;Dels=0.00;FS=0.000;HaplotypeScore=14.8217;MLEAC=6;MLEAF=1.00;MQ=54.36;MQ0=0;MQRankSum=0.182;QD=16.77;ReadPosRankSum=0.182	GT:AD:DP:GQ:MLPSAC:MLPSAF:PL	1/1/1/1/1/1:3,31:34:13:6:1.00:596,124,76,48,28,13,0											GATK	256	gi|449541222|gb|EMD32207.1|	hypothetical protein CERSUDRAFT_99604 [Ceriporiopsis subvermispora B]	AT4G31700.1	ribosomal protein S6	Encodes a putative ribosomal protein S6 (rps6a). RPS6A and RPS6B are fully redundant and essential during gametogenesis.	ribosomal protein S6 (RPS6); FUNCTIONS IN: structural constituent of ribosome; INVOLVED IN: growth, translation; LOCATED IN: in 6 components; EXPRESSED IN: 29 plant structures; EXPRESSED DURING: 13 growth stages; CONTAINS InterPro DOMAIN/s: Ribosomal protein S6e (InterPro:IPR001377), Ribosomal protein S6, eukaryotic (InterPro:IPR014401); BEST Arabidopsis thaliana protein match is: Ribosomal prote…
Sp2_comp103908_c1_seq1	221	.	T	C	368.6	PASS	AC=6;AF=1.00;AN=6;BaseQRankSum=2.029;DP=28;Dels=0.00;FS=36.315;HaplotypeScore=2.7333;MLEAC=6;MLEAF=1.00;MQ=54.23;MQ0=0;MQRankSum=2.135;QD=13.16;ReadPosRankSum=-0.712	GT:AD:DP:GQ:MLPSAC:MLPSAF:PL	1/1/1/1/1/1:12,16:28:8:6:1.00:394,78,48,30,18,8,0											GATK	256	gi|449541222|gb|EMD32207.1|	hypothetical protein CERSUDRAFT_99604 [Ceriporiopsis subvermispora B]	AT4G31700.1	ribosomal protein S6	Encodes a putative ribosomal protein S6 (rps6a). RPS6A and RPS6B are fully redundant and essential during gametogenesis.	ribosomal protein S6 (RPS6); FUNCTIONS IN: structural constituent of ribosome; INVOLVED IN: growth, translation; LOCATED IN: in 6 components; EXPRESSED IN: 29 plant structures; EXPRESSED DURING: 13 growth stages; CONTAINS InterPro DOMAIN/s: Ribosomal protein S6e (InterPro:IPR001377), Ribosomal protein S6, eukaryotic (InterPro:IPR014401); BEST Arabidopsis thaliana protein match is: Ribosomal prote…
Sp2_comp103908_c1_seq1	236	.	T	C	68.21	PASS	AC=2;AF=0.333;AN=6;BaseQRankSum=1.680;DP=29;Dels=0.00;FS=0.000;HaplotypeScore=3.7323;MLEAC=2;MLEAF=0.333;MQ=54.09;MQ0=0;MQRankSum=-0.180;QD=2.35;ReadPosRankSum=0.360	GT:AD:DP:GQ:MLPSAC:MLPSAF:PL	0/0/0/0/1/1:23,6:29:1:2:0.333:91,1,0,5,15,36,293											GATK	256	gi|449541222|gb|EMD32207.1|	hypothetical protein CERSUDRAFT_99604 [Ceriporiopsis subvermispora B]	AT4G31700.1	ribosomal protein S6	Encodes a putative ribosomal protein S6 (rps6a). RPS6A and RPS6B are fully redundant and essential during gametogenesis.	ribosomal protein S6 (RPS6); FUNCTIONS IN: structural constituent of ribosome; INVOLVED IN: growth, translation; LOCATED IN: in 6 components; EXPRESSED IN: 29 plant structures; EXPRESSED DURING: 13 growth stages; CONTAINS InterPro DOMAIN/s: Ribosomal protein S6e (InterPro:IPR001377), Ribosomal protein S6, eukaryotic (InterPro:IPR014401); BEST Arabidopsis thaliana protein match is: Ribosomal prote…
Sp2_comp103908_c1_seq1	239	.	G	C	358.79	PASS	AC=5;AF=0.833;AN=6;BaseQRankSum=-1.733;DP=27;Dels=0.00;FS=0.000;HaplotypeScore=7.5754;MLEAC=5;MLEAF=0.833;MQ=54.11;MQ0=0;MQRankSum=1.600;QD=13.29;ReadPosRankSum=1.467	GT:AD:DP:GQ:MLPSAC:MLPSAF:PL	0/1/1/1/1/1:1,25:27:7:5:0.833:384,63,34,17,7,0,22											GATK	256	gi|449541222|gb|EMD32207.1|	hypothetical protein CERSUDRAFT_99604 [Ceriporiopsis subvermispora B]	AT4G31700.1	ribosomal protein S6	Encodes a putative ribosomal protein S6 (rps6a). RPS6A and RPS6B are fully redundant and essential during gametogenesis.	ribosomal protein S6 (RPS6); FUNCTIONS IN: structural constituent of ribosome; INVOLVED IN: growth, translation; LOCATED IN: in 6 components; EXPRESSED IN: 29 plant structures; EXPRESSED DURING: 13 growth stages; CONTAINS InterPro DOMAIN/s: Ribosomal protein S6e (InterPro:IPR001377), Ribosomal protein S6, eukaryotic (InterPro:IPR014401); BEST Arabidopsis thaliana protein match is: Ribosomal prote…
Sp2_comp103908_c1_seq1	251	.	C	A	227.07	PASS	AC=4;AF=0.667;AN=6;BaseQRankSum=-0.234;DP=23;Dels=0.00;FS=9.054;HaplotypeScore=6.9974;MLEAC=4;MLEAF=0.667;MQ=54.23;MQ0=0;MQRankSum=1.971;QD=9.87;ReadPosRankSum=-0.234	GT:AD:DP:GQ:MLPSAC:MLPSAF:PL	0/0/1/1/1/1:16,7:23:2:4:0.667:250,26,9,2,0,5,138											GATK	256	gi|449541222|gb|EMD32207.1|	hypothetical protein CERSUDRAFT_99604 [Ceriporiopsis subvermispora B]	AT4G31700.1	ribosomal protein S6	Encodes a putative ribosomal protein S6 (rps6a). RPS6A and RPS6B are fully redundant and essential during gametogenesis.	ribosomal protein S6 (RPS6); FUNCTIONS IN: structural constituent of ribosome; INVOLVED IN: growth, translation; LOCATED IN: in 6 components; EXPRESSED IN: 29 plant structures; EXPRESSED DURING: 13 growth stages; CONTAINS InterPro DOMAIN/s: Ribosomal protein S6e (InterPro:IPR001377), Ribosomal protein S6, eukaryotic (InterPro:IPR014401); BEST Arabidopsis thaliana protein match is: Ribosomal prote…
Sp2_comp103908_c1_seq1	62	.	C	G,T	268.02		AC=2,2;AF=0.333,0.333;AN=6;BaseQRankSum=-1.025;DP=53;Dels=0.00;FS=2.488;HaplotypeScore=24.7296;MLEAC=1,2;MLEAF=0.167,0.333;MQ=55.31;MQ0=0;MQRankSum=-0.692;QD=5.06;ReadPosRankSum=-0.443	GT:AD:DP:GQ:MLPSAC:MLPSAF	0/0/1/1/2/2:42,4,7:53:3:2,2:0.333,0.333											GATK	256	gi|449541222|gb|EMD32207.1|	hypothetical protein CERSUDRAFT_99604 [Ceriporiopsis subvermispora B]	AT4G31700.1	ribosomal protein S6	Encodes a putative ribosomal protein S6 (rps6a). RPS6A and RPS6B are fully redundant and essential during gametogenesis.	ribosomal protein S6 (RPS6); FUNCTIONS IN: structural constituent of ribosome; INVOLVED IN: growth, translation; LOCATED IN: in 6 components; EXPRESSED IN: 29 plant structures; EXPRESSED DURING: 13 growth stages; CONTAINS InterPro DOMAIN/s: Ribosomal protein S6e (InterPro:IPR001377), Ribosomal protein S6, eukaryotic (InterPro:IPR014401); BEST Arabidopsis thaliana protein match is: Ribosomal prote…
Sp2_comp103908_c1_seq1	86	.	C	A	217.13		AC=2;AF=0.333;AN=6;BaseQRankSum=-3.147;DP=92;Dels=0.00;FS=13.080;HaplotypeScore=31.6078;MLEAC=2;MLEAF=0.333;MQ=55.08;MQ0=0;MQRankSum=-3.560;QD=2.36;ReadPosRankSum=2.229	GT:AD:DP:GQ:MLPSAC:MLPSAF:PL	0/0/0/0/1/1:82,10:92:0:2:0.333:240,14,0,0,12,42,469											GATK	256	gi|449541222|gb|EMD32207.1|	hypothetical protein CERSUDRAFT_99604 [Ceriporiopsis subvermispora B]	AT4G31700.1	ribosomal protein S6	Encodes a putative ribosomal protein S6 (rps6a). RPS6A and RPS6B are fully redundant and essential during gametogenesis.	ribosomal protein S6 (RPS6); FUNCTIONS IN: structural constituent of ribosome; INVOLVED IN: growth, translation; LOCATED IN: in 6 components; EXPRESSED IN: 29 plant structures; EXPRESSED DURING: 13 growth stages; CONTAINS InterPro DOMAIN/s: Ribosomal protein S6e (InterPro:IPR001377), Ribosomal protein S6, eukaryotic (InterPro:IPR014401); BEST Arabidopsis thaliana protein match is: Ribosomal prote…
Sp2_comp103910_c0_seq2	122	.	T	C	86.16	PASS	AC=6;AF=1.00;AN=6;DP=8;Dels=0.00;FS=0.000;HaplotypeScore=0.0000;MLEAC=6;MLEAF=1.00;MQ=60.00;MQ0=0;QD=10.77	GT:AD:DP:GQ:MLPSAC:MLPSAF:PL	1/1/1/1/1/1:0,8:8:2:6:1.00:109,23,14,9,5,2,0											GATK	379	No hit in this database		No hit in this database
Sp2_comp103910_c0_seq2	198	.	T	C	531.69		AC=3;AF=0.500;AN=6;BaseQRankSum=1.057;DP=89;Dels=0.00;FS=14.896;HaplotypeScore=18.9776;MLEAC=3;MLEAF=0.500;MQ=52.01;MQ0=0;MQRankSum=-1.938;QD=5.97;ReadPosRankSum=1.211	GT:AD:DP:GQ:MLPSAC:MLPSAF:PL	0/0/0/1/1/1:38,51:89:8:3:0.500:557,60,14,0,8,47,635											GATK	379	No hit in this database		No hit in this database
Sp2_comp103910_c0_seq2	22	.	G	A	96.68		AC=1;AF=0.167;AN=6;BaseQRankSum=0.789;DP=250;Dels=0.00;FS=0.000;HaplotypeScore=114.8752;MLEAC=1;MLEAF=0.167;MQ=48.93;MQ0=8;MQRankSum=-1.225;QD=0.39;ReadPosRankSum=0.963	GT:AD:DP:GQ:MLPSAC:MLPSAF:PL	0/0/0/0/0/1:227,23:250:1:1:0.167:120,0,1,10,28,63,2147483647											GATK	379	No hit in this database		No hit in this database
Sp2_comp103910_c0_seq2	234	.	C	A	686.36	PASS	AC=2;AF=0.333;AN=6;BaseQRankSum=-5.181;DP=245;Dels=0.00;FS=0.000;HaplotypeScore=4.2210;MLEAC=2;MLEAF=0.333;MQ=58.81;MQ0=0;MQRankSum=-0.367;QD=2.80;ReadPosRankSum=1.475	GT:AD:DP:GQ:MLPSAC:MLPSAF:PL	0/0/0/0/1/1:143,102:245:4:2:0.333:711,36,0,4,39,127,2147483647											GATK	379	No hit in this database		No hit in this database
Sp2_comp103910_c0_seq2	261	.	T	G	2369.97	PASS	AC=3;AF=0.500;AN=6;BaseQRankSum=-1.062;DP=243;Dels=0.00;FS=6.487;HaplotypeScore=5.9653;MLEAC=3;MLEAF=0.500;MQ=59.32;MQ0=0;MQRankSum=0.238;QD=9.75;ReadPosRankSum=-0.717	GT:AD:DP:GQ:MLPSAC:MLPSAF:PL	0/0/0/1/1/1:90,153:243:18:3:0.500:2396,198,48,0,18,128,2147483647											GATK	379	No hit in this database		No hit in this database
Sp2_comp103910_c0_seq2	272	.	C	T	267.9		AC=1;AF=0.167;AN=6;BaseQRankSum=-0.506;DP=250;Dels=0.00;FS=8.298;HaplotypeScore=33.6781;MLEAC=1;MLEAF=0.167;MQ=59.08;MQ0=0;MQRankSum=1.797;QD=1.07;ReadPosRankSum=-0.576	GT:AD:DP:GQ:MLPSAC:MLPSAF:PL	0/0/0/0/0/1:222,27:250:99:1:0.167:294,0,101,2147483647,2147483647,2147483647,2147483647											GATK	379	No hit in this database		No hit in this database
Sp2_comp103910_c0_seq2	276	.	T	G	3284.17		AC=3;AF=0.500;AN=6;BaseQRankSum=-0.230;DP=250;Dels=0.00;FS=1.596;HaplotypeScore=104.1318;MLEAC=3;MLEAF=0.500;MQ=59.17;MQ0=0;MQRankSum=1.809;QD=13.14;ReadPosRankSum=0.696	GT:AD:DP:GQ:MLPSAC:MLPSAF:PL	0/0/0/1/1/1:95,155:250:12:3:0.500:3310,289,75,0,12,142,2147483647											GATK	379	No hit in this database		No hit in this database
Sp2_comp103910_c0_seq2	283	.	C	T	1918.9		AC=2;AF=0.333;AN=6;BaseQRankSum=-1.871;DP=250;Dels=0.00;FS=2.317;HaplotypeScore=80.1793;MLEAC=2;MLEAF=0.333;MQ=59.17;MQ0=0;MQRankSum=1.761;QD=7.68;ReadPosRankSum=0.378	GT:AD:DP:GQ:MLPSAC:MLPSAF:PL	0/0/0/0/1/1:171,79:250:36:2:0.333:1945,74,0,36,163,2147483647,2147483647											GATK	379	No hit in this database		No hit in this database
Sp2_comp103910_c0_seq2	288	.	A	G	3565.92		AC=3;AF=0.500;AN=6;BaseQRankSum=-0.204;DP=250;Dels=0.00;FS=2.254;HaplotypeScore=78.1082;MLEAC=3;MLEAF=0.500;MQ=59.08;MQ0=0;MQRankSum=-0.193;QD=14.26;ReadPosRankSum=1.864	GT:AD:DP:GQ:MLPSAC:MLPSAF:PL	0/0/0/1/1/1:95,155:250:24:3:0.500:3592,296,72,0,24,184,2147483647											GATK	379	No hit in this database		No hit in this database
Sp2_comp103910_c0_seq2	295	.	C	G	3749.97	PASS	AC=3;AF=0.500;AN=6;BaseQRankSum=-2.107;DP=250;Dels=0.00;FS=2.941;HaplotypeScore=0.7340;MLEAC=3;MLEAF=0.500;MQ=58.98;MQ0=0;MQRankSum=0.552;QD=15.00;ReadPosRankSum=2.990	GT:AD:DP:GQ:MLPSAC:MLPSAF:PL	0/0/0/1/1/1:97,153:250:18:3:0.500:3776,332,84,0,18,178,2147483647											GATK	379	No hit in this database		No hit in this database
Sp2_comp103910_c0_seq2	369	.	C	T	841.99	PASS	AC=1;AF=0.167;AN=6;BaseQRankSum=0.226;DP=140;Dels=0.00;FS=23.861;HaplotypeScore=1.9984;MLEAC=1;MLEAF=0.167;MQ=56.57;MQ0=0;MQRankSum=1.023;QD=6.01;ReadPosRankSum=4.484	GT:AD:DP:GQ:MLPSAC:MLPSAF:PL	0/0/0/0/0/1:111,29:140:17:1:0.167:868,0,17,101,2147483647,2147483647,2147483647											GATK	379	No hit in this database		No hit in this database
Sp2_comp103910_c0_seq2	374	.	T	A	884.17	PASS	AC=1;AF=0.167;AN=6;BaseQRankSum=-0.649;DP=132;Dels=0.00;FS=18.248;HaplotypeScore=0.9989;MLEAC=1;MLEAF=0.167;MQ=56.36;MQ0=0;MQRankSum=1.002;QD=6.70;ReadPosRankSum=5.069	GT:AD:DP:GQ:MLPSAC:MLPSAF:PL	0/0/0/0/0/1:102,30:132:12:1:0.167:910,0,12,88,2147483647,2147483647,2147483647											GATK	379	No hit in this database		No hit in this database
Sp2_comp103924_c0_seq1	175	.	C	T	196.4	PASS	AC=6;AF=1.00;AN=6;DP=8;Dels=0.00;FS=0.000;HaplotypeScore=0.0000;MLEAC=6;MLEAF=1.00;MQ=60.00;MQ0=0;QD=24.55	GT:AD:DP:GQ:MLPSAC:MLPSAF:PL	1/1/1/1/1/1:0,8:8:5:6:1.00:221,47,29,18,11,5,0											GATK	380	No hit in this database		No hit in this database
Sp2_comp103924_c0_seq1	95	.	A	G	31.52	LowQual	AC=1;AF=0.167;AN=6;BaseQRankSum=-0.107;DP=12;Dels=0.00;FS=0.000;HaplotypeScore=0.0000;MLEAC=1;MLEAF=0.167;MQ=60.00;MQ0=0;MQRankSum=-0.537;QD=2.63;ReadPosRankSum=0.752	GT:AD:DP:GQ:MLPSAC:MLPSAF:PL	0/0/0/0/0/1:10,2:12:4:1:0.167:56,0,4,13,28,56,405											GATK	380	No hit in this database		No hit in this database
Sp2_comp103932_c0_seq1	156	.	T	A	144.4	PASS	AC=6;AF=1.00;AN=6;DP=4;Dels=0.00;FS=0.000;HaplotypeScore=0.0000;MLEAC=6;MLEAF=1.00;MQ=60.00;MQ0=0;QD=35.22	GT:AD:DP:GQ:MLPSAC:MLPSAF:PL	1/1/1/1/1/1:0,4:4:3:6:1.00:168,31,19,12,7,3,0											GATK	210	No hit in this database		No hit in this database
Sp2_comp103932_c0_seq1	62	.	A	G	45.82	LowQual	AC=2;AF=0.333;AN=6;BaseQRankSum=1.067;DP=8;Dels=0.00;FS=0.000;HaplotypeScore=0.0000;MLEAC=2;MLEAF=0.333;MQ=60.00;MQ0=0;MQRankSum=0.572;QD=5.73;ReadPosRankSum=1.589	GT:AD:DP:GQ:MLPSAC:MLPSAF:PL	0/0/0/0/1/1:6,2:8:0:2:0.333:67,3,0,0,3,10,105											GATK	210	No hit in this database		No hit in this database
Sp2_comp103932_c0_seq1	97	.	A	G	102.22	PASS	AC=4;AF=0.667;AN=6;BaseQRankSum=0.198;DP=7;Dels=0.00;FS=0.000;HaplotypeScore=0.9995;MLEAC=4;MLEAF=0.667;MQ=60.00;MQ0=0;MQRankSum=0.922;QD=14.60;ReadPosRankSum=0.922	GT:AD:DP:GQ:MLPSAC:MLPSAF:PL	0/0/1/1/1/1:2,5:7:1:4:0.667:124,16,6,1,0,2,54											GATK	210	No hit in this database		No hit in this database
Sp2_comp103937_c0_seq1	110	.	A	G	46.98	LowQual	AC=3;AF=0.500;AN=6;BaseQRankSum=0.550;DP=7;Dels=0.00;FS=0.000;HaplotypeScore=0.0000;MLEAC=3;MLEAF=0.500;MQ=47.43;MQ0=0;MQRankSum=-0.937;QD=6.71;ReadPosRankSum=-1.754	GT:AD:DP:GQ:MLPSAC:MLPSAF:PL	0/0/0/1/1/1:3,4:7:1:3:0.500:68,5,1,0,1,5,59											GATK	203	No hit in this database		No hit in this database
Sp2_comp103937_c0_seq1	116	.	T	G	45.98	LowQual	AC=3;AF=0.500;AN=6;BaseQRankSum=0.720;DP=6;Dels=0.00;FS=0.000;HaplotypeScore=0.0000;MLEAC=3;MLEAF=0.500;MQ=48.55;MQ0=0;MQRankSum=-1.380;QD=7.66;ReadPosRankSum=-1.380	GT:AD:DP:GQ:MLPSAC:MLPSAF:PL	0/0/0/1/1/1:2,4:6:1:3:0.500:67,5,1,0,1,5,77											GATK	203	No hit in this database		No hit in this database
Sp2_comp103944_c0_seq1	117	.	C	G	45.02	LowQual	AC=4;AF=0.667;AN=6;BaseQRankSum=0.727;DP=4;Dels=0.00;FS=0.000;HaplotypeScore=0.0000;MLEAC=4;MLEAF=0.667;MQ=60.00;MQ0=0;MQRankSum=0.727;QD=11.26;ReadPosRankSum=-0.727	GT:AD:DP:GQ:MLPSAC:MLPSAF:PL	0/0/1/1/1/1:1,3:4:1:4:0.667:66,8,3,1,0,1,31											GATK	1015	gi|357604940|gb|EHJ64389.1|	NADP-dependent oxidoreductase [Danaus plexippus]	AT5G17000.1	Zinc-binding dehydrogenase family protein		Zinc-binding dehydrogenase family protein; FUNCTIONS IN: oxidoreductase activity, binding, catalytic activity, zinc ion binding; INVOLVED IN: response to oxidative stress; EXPRESSED IN: cultured cell, leaf; CONTAINS InterPro DOMAIN/s: GroES-like (InterPro:IPR011032), NAD(P)-binding domain (InterPro:IPR016040), Alcohol dehydrogenase, C-terminal (InterPro:IPR013149), Alcohol dehydrogenase superfami…
Sp2_comp103944_c0_seq1	124	.	A	G	49.02	LowQual	AC=4;AF=0.667;AN=6;BaseQRankSum=0.727;DP=4;Dels=0.00;FS=0.000;HaplotypeScore=0.0000;MLEAC=4;MLEAF=0.667;MQ=60.00;MQ0=0;MQRankSum=0.727;QD=12.26;ReadPosRankSum=-0.727	GT:AD:DP:GQ:MLPSAC:MLPSAF:PL	0/0/1/1/1/1:1,3:4:1:4:0.667:70,8,3,1,0,1,31											GATK	1015	gi|357604940|gb|EHJ64389.1|	NADP-dependent oxidoreductase [Danaus plexippus]	AT5G17000.1	Zinc-binding dehydrogenase family protein		Zinc-binding dehydrogenase family protein; FUNCTIONS IN: oxidoreductase activity, binding, catalytic activity, zinc ion binding; INVOLVED IN: response to oxidative stress; EXPRESSED IN: cultured cell, leaf; CONTAINS InterPro DOMAIN/s: GroES-like (InterPro:IPR011032), NAD(P)-binding domain (InterPro:IPR016040), Alcohol dehydrogenase, C-terminal (InterPro:IPR013149), Alcohol dehydrogenase superfami…
Sp2_comp103944_c0_seq1	150	.	A	T	53.02	PASS	AC=4;AF=0.667;AN=6;BaseQRankSum=-0.727;DP=4;Dels=0.00;FS=0.000;HaplotypeScore=0.0000;MLEAC=4;MLEAF=0.667;MQ=60.00;MQ0=0;MQRankSum=0.727;QD=13.25;ReadPosRankSum=-0.727	GT:AD:DP:GQ:MLPSAC:MLPSAF:PL	0/0/1/1/1/1:1,3:4:1:4:0.667:74,8,3,1,0,1,35											GATK	1015	gi|357604940|gb|EHJ64389.1|	NADP-dependent oxidoreductase [Danaus plexippus]	AT5G17000.1	Zinc-binding dehydrogenase family protein		Zinc-binding dehydrogenase family protein; FUNCTIONS IN: oxidoreductase activity, binding, catalytic activity, zinc ion binding; INVOLVED IN: response to oxidative stress; EXPRESSED IN: cultured cell, leaf; CONTAINS InterPro DOMAIN/s: GroES-like (InterPro:IPR011032), NAD(P)-binding domain (InterPro:IPR016040), Alcohol dehydrogenase, C-terminal (InterPro:IPR013149), Alcohol dehydrogenase superfami…
Sp2_comp103944_c0_seq1	157	.	T	G	36.02	LowQual	AC=4;AF=0.667;AN=6;BaseQRankSum=-0.736;DP=3;Dels=0.00;FS=0.000;HaplotypeScore=0.0000;MLEAC=4;MLEAF=0.667;MQ=60.00;MQ0=0;MQRankSum=-0.736;QD=12.01;ReadPosRankSum=0.736	GT:AD:DP:GQ:MLPSAC:MLPSAF:PL	0/0/1/1/1/1:1,2:3:1:4:0.667:57,8,3,1,0,1,34											GATK	1015	gi|357604940|gb|EHJ64389.1|	NADP-dependent oxidoreductase [Danaus plexippus]	AT5G17000.1	Zinc-binding dehydrogenase family protein		Zinc-binding dehydrogenase family protein; FUNCTIONS IN: oxidoreductase activity, binding, catalytic activity, zinc ion binding; INVOLVED IN: response to oxidative stress; EXPRESSED IN: cultured cell, leaf; CONTAINS InterPro DOMAIN/s: GroES-like (InterPro:IPR011032), NAD(P)-binding domain (InterPro:IPR016040), Alcohol dehydrogenase, C-terminal (InterPro:IPR013149), Alcohol dehydrogenase superfami…
Sp2_comp103944_c0_seq1	162	.	G	A	44.02	LowQual	AC=4;AF=0.667;AN=6;BaseQRankSum=-0.736;DP=3;Dels=0.00;FS=0.000;HaplotypeScore=0.0000;MLEAC=4;MLEAF=0.667;MQ=60.00;MQ0=0;MQRankSum=0.736;QD=14.67;ReadPosRankSum=0.736	GT:AD:DP:GQ:MLPSAC:MLPSAF:PL	0/0/1/1/1/1:1,2:3:1:4:0.667:65,8,3,1,0,1,37											GATK	1015	gi|357604940|gb|EHJ64389.1|	NADP-dependent oxidoreductase [Danaus plexippus]	AT5G17000.1	Zinc-binding dehydrogenase family protein		Zinc-binding dehydrogenase family protein; FUNCTIONS IN: oxidoreductase activity, binding, catalytic activity, zinc ion binding; INVOLVED IN: response to oxidative stress; EXPRESSED IN: cultured cell, leaf; CONTAINS InterPro DOMAIN/s: GroES-like (InterPro:IPR011032), NAD(P)-binding domain (InterPro:IPR016040), Alcohol dehydrogenase, C-terminal (InterPro:IPR013149), Alcohol dehydrogenase superfami…
Sp2_comp103944_c0_seq1	165	.	T	C	49.02	LowQual	AC=4;AF=0.667;AN=6;BaseQRankSum=-0.736;DP=3;Dels=0.00;FS=0.000;HaplotypeScore=0.0000;MLEAC=4;MLEAF=0.667;MQ=60.00;MQ0=0;MQRankSum=-0.736;QD=16.34;ReadPosRankSum=0.736	GT:AD:DP:GQ:MLPSAC:MLPSAF:PL	0/0/1/1/1/1:1,2:3:1:4:0.667:70,8,3,1,0,1,36											GATK	1015	gi|357604940|gb|EHJ64389.1|	NADP-dependent oxidoreductase [Danaus plexippus]	AT5G17000.1	Zinc-binding dehydrogenase family protein		Zinc-binding dehydrogenase family protein; FUNCTIONS IN: oxidoreductase activity, binding, catalytic activity, zinc ion binding; INVOLVED IN: response to oxidative stress; EXPRESSED IN: cultured cell, leaf; CONTAINS InterPro DOMAIN/s: GroES-like (InterPro:IPR011032), NAD(P)-binding domain (InterPro:IPR016040), Alcohol dehydrogenase, C-terminal (InterPro:IPR013149), Alcohol dehydrogenase superfami…
Sp2_comp103944_c0_seq1	168	.	G	T	51.02	PASS	AC=4;AF=0.667;AN=6;BaseQRankSum=-0.736;DP=3;Dels=0.00;FS=0.000;HaplotypeScore=0.0000;MLEAC=4;MLEAF=0.667;MQ=60.00;MQ0=0;MQRankSum=0.736;QD=17.01;ReadPosRankSum=0.736	GT:AD:DP:GQ:MLPSAC:MLPSAF:PL	0/0/1/1/1/1:1,2:3:1:4:0.667:72,8,3,1,0,1,35											GATK	1015	gi|357604940|gb|EHJ64389.1|	NADP-dependent oxidoreductase [Danaus plexippus]	AT5G17000.1	Zinc-binding dehydrogenase family protein		Zinc-binding dehydrogenase family protein; FUNCTIONS IN: oxidoreductase activity, binding, catalytic activity, zinc ion binding; INVOLVED IN: response to oxidative stress; EXPRESSED IN: cultured cell, leaf; CONTAINS InterPro DOMAIN/s: GroES-like (InterPro:IPR011032), NAD(P)-binding domain (InterPro:IPR016040), Alcohol dehydrogenase, C-terminal (InterPro:IPR013149), Alcohol dehydrogenase superfami…
Sp2_comp103944_c0_seq1	171	.	A	G	53.02	PASS	AC=4;AF=0.667;AN=6;BaseQRankSum=0.736;DP=3;Dels=0.00;FS=0.000;HaplotypeScore=0.0000;MLEAC=4;MLEAF=0.667;MQ=60.00;MQ0=0;MQRankSum=-0.736;QD=17.67;ReadPosRankSum=0.736	GT:AD:DP:GQ:MLPSAC:MLPSAF:PL	0/0/1/1/1/1:1,2:3:1:4:0.667:74,8,3,1,0,1,31											GATK	1015	gi|357604940|gb|EHJ64389.1|	NADP-dependent oxidoreductase [Danaus plexippus]	AT5G17000.1	Zinc-binding dehydrogenase family protein		Zinc-binding dehydrogenase family protein; FUNCTIONS IN: oxidoreductase activity, binding, catalytic activity, zinc ion binding; INVOLVED IN: response to oxidative stress; EXPRESSED IN: cultured cell, leaf; CONTAINS InterPro DOMAIN/s: GroES-like (InterPro:IPR011032), NAD(P)-binding domain (InterPro:IPR016040), Alcohol dehydrogenase, C-terminal (InterPro:IPR013149), Alcohol dehydrogenase superfami…
Sp2_comp103944_c0_seq1	174	.	A	G	48.02	LowQual	AC=4;AF=0.667;AN=6;BaseQRankSum=-0.736;DP=3;Dels=0.00;FS=0.000;HaplotypeScore=0.0000;MLEAC=4;MLEAF=0.667;MQ=60.00;MQ0=0;MQRankSum=0.736;QD=16.01;ReadPosRankSum=0.736	GT:AD:DP:GQ:MLPSAC:MLPSAF:PL	0/0/1/1/1/1:1,2:3:1:4:0.667:69,8,3,1,0,1,36											GATK	1015	gi|357604940|gb|EHJ64389.1|	NADP-dependent oxidoreductase [Danaus plexippus]	AT5G17000.1	Zinc-binding dehydrogenase family protein		Zinc-binding dehydrogenase family protein; FUNCTIONS IN: oxidoreductase activity, binding, catalytic activity, zinc ion binding; INVOLVED IN: response to oxidative stress; EXPRESSED IN: cultured cell, leaf; CONTAINS InterPro DOMAIN/s: GroES-like (InterPro:IPR011032), NAD(P)-binding domain (InterPro:IPR016040), Alcohol dehydrogenase, C-terminal (InterPro:IPR013149), Alcohol dehydrogenase superfami…
Sp2_comp103944_c0_seq1	180	.	T	C	36.02	LowQual	AC=4;AF=0.667;AN=6;BaseQRankSum=-0.736;DP=3;Dels=0.00;FS=0.000;HaplotypeScore=0.0000;MLEAC=4;MLEAF=0.667;MQ=60.00;MQ0=0;MQRankSum=0.736;QD=12.01;ReadPosRankSum=0.736	GT:AD:DP:GQ:MLPSAC:MLPSAF:PL	0/0/1/1/1/1:1,2:3:1:4:0.667:57,8,3,1,0,1,37											GATK	1015	gi|357604940|gb|EHJ64389.1|	NADP-dependent oxidoreductase [Danaus plexippus]	AT5G17000.1	Zinc-binding dehydrogenase family protein		Zinc-binding dehydrogenase family protein; FUNCTIONS IN: oxidoreductase activity, binding, catalytic activity, zinc ion binding; INVOLVED IN: response to oxidative stress; EXPRESSED IN: cultured cell, leaf; CONTAINS InterPro DOMAIN/s: GroES-like (InterPro:IPR011032), NAD(P)-binding domain (InterPro:IPR016040), Alcohol dehydrogenase, C-terminal (InterPro:IPR013149), Alcohol dehydrogenase superfami…
Sp2_comp103950_c0_seq1	109	.	C	T	32.96	LowQual	AC=1;AF=0.167;AN=6;BaseQRankSum=-0.107;DP=13;Dels=0.00;FS=0.000;HaplotypeScore=0.9989;MLEAC=1;MLEAF=0.167;MQ=60.00;MQ0=0;MQRankSum=0.752;QD=2.54;ReadPosRankSum=-1.396	GT:AD:DP:GQ:MLPSAC:MLPSAF:PL	0/0/0/0/0/1:10,2:13:3:1:0.167:57,0,3,10,24,49,351											GATK	247	gi|460410054|ref|XP_004250446.1|	PREDICTED: nodulation-signaling pathway 2 protein-like [Solanum lycopersicum]	AT4G08250.1	GRAS family transcription factor		GRAS family transcription factor; CONTAINS InterPro DOMAIN/s: Transcription factor GRAS (InterPro:IPR005202); BEST Arabidopsis thaliana protein match is: RGA-like protein 3 (TAIR:AT5G17490.1); Has 2377 Blast hits to 2344 proteins in 299 species: Archae - 0; Bacteria - 2; Metazoa - 0; Fungi - 0; Plants - 2375; Viruses - 0; Other Eukaryotes - 0 (source: NCBI BLink).
Sp2_comp103959_c0_seq1	196	.	G	T	293.95	PASS	AC=5;AF=0.833;AN=6;BaseQRankSum=0.035;DP=45;Dels=0.00;FS=0.000;HaplotypeScore=3.7845;MLEAC=5;MLEAF=0.833;MQ=43.01;MQ0=1;MQRankSum=1.945;QD=6.53;ReadPosRankSum=4.278	GT:AD:DP:GQ:MLPSAC:MLPSAF:PL	0/1/1/1/1/1:21,24:45:6:5:0.833:319,70,36,17,6,0,31											GATK	225	No hit in this database		No hit in this database
Sp2_comp103959_c0_seq1	200	.	G	T	196.96	PASS	AC=5;AF=0.833;AN=6;BaseQRankSum=-1.602;DP=44;Dels=0.00;FS=1.421;HaplotypeScore=2.7878;MLEAC=5;MLEAF=0.833;MQ=42.55;MQ0=1;MQRankSum=1.602;QD=4.48;ReadPosRankSum=4.854	GT:AD:DP:GQ:MLPSAC:MLPSAF:PL	0/1/1/1/1/1:19,25:44:3:5:0.833:221,49,24,10,3,0,39											GATK	225	No hit in this database		No hit in this database
Sp2_comp103959_c0_seq1	73	.	A	G	54.9		AC=1;AF=0.167;AN=6;BaseQRankSum=-1.490;DP=84;Dels=0.00;FS=8.129;HaplotypeScore=56.5056;MLEAC=1;MLEAF=0.167;MQ=56.46;MQ0=0;MQRankSum=1.468;QD=0.65;ReadPosRankSum=-2.991	GT:AD:DP:GQ:MLPSAC:MLPSAF:PL	0/0/0/0/0/1:79,4:84:40:1:0.167:81,0,40,101,2147483647,2147483647,2147483647											GATK	225	No hit in this database		No hit in this database
Sp2_comp103996_c1_seq1	385	.	T	C	95.16	PASS	AC=6;AF=1.00;AN=6;DP=3;Dels=0.00;FS=0.000;HaplotypeScore=0.0000;MLEAC=6;MLEAF=1.00;MQ=53.68;MQ0=0;QD=31.72	GT:AD:DP:GQ:MLPSAC:MLPSAF:PL	1/1/1/1/1/1:0,3:3:2:6:1.00:118,23,14,9,5,2,0											GATK	410	No hit in this database		No hit in this database
Sp2_comp104001_c0_seq1	127	.	G	A	124.22	PASS	AC=4;AF=0.667;AN=6;BaseQRankSum=-0.370;DP=12;Dels=0.00;FS=0.000;HaplotypeScore=0.0000;MLEAC=4;MLEAF=0.667;MQ=60.00;MQ0=0;MQRankSum=-0.185;QD=10.35;ReadPosRankSum=-0.370	GT:AD:DP:GQ:MLPSAC:MLPSAF:PL	0/0/1/1/1/1:3,9:12:1:4:0.667:146,16,6,1,0,2,64											GATK	347	No hit in this database		No hit in this database
Sp2_comp104003_c0_seq1	166	.	C	A	50.22	PASS	AC=2;AF=0.333;AN=6;BaseQRankSum=0.386;DP=13;Dels=0.00;FS=2.158;HaplotypeScore=0.0000;MLEAC=2;MLEAF=0.333;MQ=60.00;MQ0=0;MQRankSum=0.386;QD=3.86;ReadPosRankSum=-1.312	GT:AD:DP:GQ:MLPSAC:MLPSAF:PL	0/0/0/0/1/1:4,9:13:1:2:0.333:72,2,0,1,6,16,148											GATK	215	No hit in this database		No hit in this database
Sp2_comp104012_c0_seq1	175	.	T	A	102.13	PASS	AC=1;AF=0.167;AN=6;BaseQRankSum=0.851;DP=29;Dels=0.00;FS=0.000;HaplotypeScore=9.7146;MLEAC=1;MLEAF=0.167;MQ=46.80;MQ0=8;MQRankSum=-0.134;QD=3.52;ReadPosRankSum=-0.582	GT:AD:DP:GQ:MLPSAC:MLPSAF:PL	0/0/0/0/0/1:25,4:29:2:1:0.167:126,0,2,14,36,77,2147483647											GATK	207	No hit in this database		No hit in this database
Sp2_comp1040199_c0_seq1	44	.	G	C	150.5	PASS	AC=3;AF=0.500;AN=6;BaseQRankSum=0.786;DP=25;Dels=0.00;FS=22.283;HaplotypeScore=0.0000;MLEAC=3;MLEAF=0.500;MQ=56.16;MQ0=0;MQRankSum=-0.786;QD=6.02;ReadPosRankSum=-3.058	GT:AD:DP:GQ:MLPSAC:MLPSAF:PL	0/0/0/1/1/1:17,8:25:1:3:0.500:173,11,1,0,4,18,215											GATK	202	No hit in this database		No hit in this database
Sp2_comp1040199_c0_seq1	51	.	T	C	216.93	PASS	AC=3;AF=0.500;AN=6;BaseQRankSum=0.970;DP=26;Dels=0.00;FS=25.333;HaplotypeScore=0.0000;MLEAC=3;MLEAF=0.500;MQ=56.32;MQ0=0;MQRankSum=-0.539;QD=8.34;ReadPosRankSum=-3.881	GT:AD:DP:GQ:MLPSAC:MLPSAF:PL	0/0/0/1/1/1:17,9:26:2:3:0.500:240,20,5,0,2,13,211											GATK	202	No hit in this database		No hit in this database
Sp2_comp104024_c0_seq1	262	.	C	T	367.79	PASS	AC=6;AF=1.00;AN=6;DP=9;Dels=0.00;FS=0.000;HaplotypeScore=0.0000;MLEAC=6;MLEAF=1.00;MQ=57.76;MQ0=0;QD=27.44	GT:AD:DP:GQ:MLPSAC:MLPSAF:PL	1/1/1/1/1/1:0,9:9:7:6:1.00:393,70,43,27,16,7,0											GATK	282	gi|460376128|ref|XP_004233852.1|	PREDICTED: uncharacterized protein LOC101253557 [Solanum lycopersicum]	AT4G08850.1	Leucine-rich repeat receptor-like protein kinase family protein		Leucine-rich repeat receptor-like protein kinase family protein; FUNCTIONS IN: kinase activity; INVOLVED IN: protein amino acid phosphorylation; LOCATED IN: plasma membrane, membrane; EXPRESSED IN: 23 plant structures; EXPRESSED DURING: 13 growth stages; CONTAINS InterPro DOMAIN/s: Protein kinase, ATP binding site (InterPro:IPR017441), Serine/threonine-protein kinase domain (InterPro:IPR002290), …
Sp2_comp104024_c0_seq1	272	.	A	T	367.79	PASS	AC=6;AF=1.00;AN=6;DP=9;Dels=0.00;FS=0.000;HaplotypeScore=0.0000;MLEAC=6;MLEAF=1.00;MQ=57.76;MQ0=0;QD=26.33	GT:AD:DP:GQ:MLPSAC:MLPSAF:PL	1/1/1/1/1/1:0,9:9:7:6:1.00:393,70,43,27,16,7,0											GATK	282	gi|460376128|ref|XP_004233852.1|	PREDICTED: uncharacterized protein LOC101253557 [Solanum lycopersicum]	AT4G08850.1	Leucine-rich repeat receptor-like protein kinase family protein		Leucine-rich repeat receptor-like protein kinase family protein; FUNCTIONS IN: kinase activity; INVOLVED IN: protein amino acid phosphorylation; LOCATED IN: plasma membrane, membrane; EXPRESSED IN: 23 plant structures; EXPRESSED DURING: 13 growth stages; CONTAINS InterPro DOMAIN/s: Protein kinase, ATP binding site (InterPro:IPR017441), Serine/threonine-protein kinase domain (InterPro:IPR002290), …
Sp2_comp104024_c1_seq1	297	.	T	A	725.01	PASS	AC=6;AF=1.00;AN=6;DP=20;Dels=0.00;FS=0.000;HaplotypeScore=0.0000;MLEAC=6;MLEAF=1.00;MQ=60.00;MQ0=0;QD=30.44	GT:AD:DP:GQ:MLPSAC:MLPSAF:PL	1/1/1/1/1/1:0,20:20:16:6:1.00:751,156,95,60,35,16,0											GATK	511	gi|460371702|ref|XP_004231674.1|	PREDICTED: probable LRR receptor-like serine/threonine-protein kinase At3g47570-like [Solanum lycopersicum]	AT3G47090.1	Leucine-rich repeat protein kinase family protein		Leucine-rich repeat protein kinase family protein; FUNCTIONS IN: protein serine/threonine kinase activity, kinase activity, ATP binding; INVOLVED IN: transmembrane receptor protein tyrosine kinase signaling pathway, protein amino acid phosphorylation; LOCATED IN: chloroplast; CONTAINS InterPro DOMAIN/s: Protein kinase, ATP binding site (InterPro:IPR017441), Protein kinase, catalytic domain (Inter…
Sp2_comp104024_c1_seq1	4	.	C	T	49.71	LowQual	AC=6;AF=1.00;AN=6;DP=2;Dels=0.00;FS=0.000;HaplotypeScore=0.0000;MLEAC=6;MLEAF=1.00;MQ=60.00;MQ0=0;QD=24.86	GT:AD:DP:GQ:MLPSAC:MLPSAF:PL	1/1/1/1/1/1:0,2:2:2:6:1.00:72,16,10,6,4,2,0											GATK	511	gi|460371702|ref|XP_004231674.1|	PREDICTED: probable LRR receptor-like serine/threonine-protein kinase At3g47570-like [Solanum lycopersicum]	AT3G47090.1	Leucine-rich repeat protein kinase family protein		Leucine-rich repeat protein kinase family protein; FUNCTIONS IN: protein serine/threonine kinase activity, kinase activity, ATP binding; INVOLVED IN: transmembrane receptor protein tyrosine kinase signaling pathway, protein amino acid phosphorylation; LOCATED IN: chloroplast; CONTAINS InterPro DOMAIN/s: Protein kinase, ATP binding site (InterPro:IPR017441), Protein kinase, catalytic domain (Inter…
Sp2_comp104024_c1_seq1	488	.	T	A	63.71	PASS	AC=6;AF=1.00;AN=6;DP=3;Dels=0.00;FS=0.000;HaplotypeScore=0.0000;MLEAC=6;MLEAF=1.00;MQ=60.00;MQ0=0;QD=21.24	GT:AD:DP:GQ:MLPSAC:MLPSAF:PL	1/1/1/1/1/1:0,3:3:2:6:1.00:86,16,10,6,4,2,0											GATK	511	gi|460371702|ref|XP_004231674.1|	PREDICTED: probable LRR receptor-like serine/threonine-protein kinase At3g47570-like [Solanum lycopersicum]	AT3G47090.1	Leucine-rich repeat protein kinase family protein		Leucine-rich repeat protein kinase family protein; FUNCTIONS IN: protein serine/threonine kinase activity, kinase activity, ATP binding; INVOLVED IN: transmembrane receptor protein tyrosine kinase signaling pathway, protein amino acid phosphorylation; LOCATED IN: chloroplast; CONTAINS InterPro DOMAIN/s: Protein kinase, ATP binding site (InterPro:IPR017441), Protein kinase, catalytic domain (Inter…
Sp2_comp104024_c1_seq1	496	.	A	G	41.71	LowQual	AC=6;AF=1.00;AN=6;DP=2;Dels=0.00;FS=0.000;HaplotypeScore=0.0000;MLEAC=6;MLEAF=1.00;MQ=60.00;MQ0=0;QD=20.86	GT:AD:DP:GQ:MLPSAC:MLPSAF:PL	1/1/1/1/1/1:0,2:2:2:6:1.00:64,16,10,6,4,2,0											GATK	511	gi|460371702|ref|XP_004231674.1|	PREDICTED: probable LRR receptor-like serine/threonine-protein kinase At3g47570-like [Solanum lycopersicum]	AT3G47090.1	Leucine-rich repeat protein kinase family protein		Leucine-rich repeat protein kinase family protein; FUNCTIONS IN: protein serine/threonine kinase activity, kinase activity, ATP binding; INVOLVED IN: transmembrane receptor protein tyrosine kinase signaling pathway, protein amino acid phosphorylation; LOCATED IN: chloroplast; CONTAINS InterPro DOMAIN/s: Protein kinase, ATP binding site (InterPro:IPR017441), Protein kinase, catalytic domain (Inter…
Sp2_comp104024_c1_seq1	497	.	T	C	41.71	LowQual	AC=6;AF=1.00;AN=6;DP=2;Dels=0.00;FS=0.000;HaplotypeScore=0.0000;MLEAC=6;MLEAF=1.00;MQ=60.00;MQ0=0;QD=20.86	GT:AD:DP:GQ:MLPSAC:MLPSAF:PL	1/1/1/1/1/1:0,2:2:2:6:1.00:64,16,10,6,4,2,0											GATK	511	gi|460371702|ref|XP_004231674.1|	PREDICTED: probable LRR receptor-like serine/threonine-protein kinase At3g47570-like [Solanum lycopersicum]	AT3G47090.1	Leucine-rich repeat protein kinase family protein		Leucine-rich repeat protein kinase family protein; FUNCTIONS IN: protein serine/threonine kinase activity, kinase activity, ATP binding; INVOLVED IN: transmembrane receptor protein tyrosine kinase signaling pathway, protein amino acid phosphorylation; LOCATED IN: chloroplast; CONTAINS InterPro DOMAIN/s: Protein kinase, ATP binding site (InterPro:IPR017441), Protein kinase, catalytic domain (Inter…
Sp2_comp104029_c0_seq1	174	.	C	A	78.32	PASS	AC=2;AF=0.333;AN=6;BaseQRankSum=0.278;DP=11;Dels=0.00;FS=3.090;HaplotypeScore=0.0000;MLEAC=2;MLEAF=0.333;MQ=60.00;MQ0=0;MQRankSum=-0.278;QD=7.12;ReadPosRankSum=-0.597	GT:AD:DP:GQ:MLPSAC:MLPSAF:PL	0/0/0/0/1/1:7,4:11:2:2:0.333:101,2,0,3,12,30,279											GATK	270	No hit in this database		No hit in this database
Sp2_comp104029_c0_seq1	175	.	C	T	78.32	PASS	AC=2;AF=0.333;AN=6;BaseQRankSum=-0.278;DP=11;Dels=0.00;FS=3.090;HaplotypeScore=0.0000;MLEAC=2;MLEAF=0.333;MQ=60.00;MQ0=0;MQRankSum=0.278;QD=7.12;ReadPosRankSum=-0.278	GT:AD:DP:GQ:MLPSAC:MLPSAF:PL	0/0/0/0/1/1:7,4:11:2:2:0.333:101,2,0,3,12,30,277											GATK	270	No hit in this database		No hit in this database
Sp2_comp104036_c0_seq1	168	.	A	C	133.4	PASS	AC=6;AF=1.00;AN=6;BaseQRankSum=1.599;DP=12;Dels=0.00;FS=0.000;HaplotypeScore=3.9994;MLEAC=6;MLEAF=1.00;MQ=54.93;MQ0=0;MQRankSum=2.637;QD=11.12;ReadPosRankSum=2.180	GT:AD:DP:GQ:MLPSAC:MLPSAF:PL	1/1/1/1/1/1:4,8:12:3:6:1.00:157,31,19,12,7,3,0											GATK	245	No hit in this database		No hit in this database
Sp2_comp104036_c0_seq1	176	.	A	C	89.56	PASS	AC=4;AF=0.667;AN=6;BaseQRankSum=1.191;DP=12;Dels=0.00;FS=0.000;HaplotypeScore=3.9994;MLEAC=4;MLEAF=0.667;MQ=54.93;MQ0=0;MQRankSum=1.718;QD=7.46;ReadPosRankSum=2.047	GT:AD:DP:GQ:MLPSAC:MLPSAF:PL	0/0/1/1/1/1:6,6:12:0:4:0.667:111,14,6,2,0,0,34											GATK	245	No hit in this database		No hit in this database
Sp2_comp104040_c0_seq1	512	.	A	G	103.16	PASS	AC=6;AF=1.00;AN=6;DP=4;Dels=0.00;FS=0.000;HaplotypeScore=0.0000;MLEAC=6;MLEAF=1.00;MQ=57.24;MQ0=0;QD=25.79	GT:AD:DP:GQ:MLPSAC:MLPSAF:PL	1/1/1/1/1/1:0,4:4:2:6:1.00:126,23,14,9,5,2,0											GATK	800	No hit in this database		No hit in this database
Sp2_comp104040_c0_seq1	521	.	A	G	140.4	PASS	AC=6;AF=1.00;AN=6;DP=5;Dels=0.00;FS=0.000;HaplotypeScore=0.0000;MLEAC=6;MLEAF=1.00;MQ=52.31;MQ0=0;QD=28.08	GT:AD:DP:GQ:MLPSAC:MLPSAF:PL	1/1/1/1/1/1:0,5:5:3:6:1.00:164,31,19,12,7,3,0											GATK	800	No hit in this database		No hit in this database
Sp2_comp104040_c0_seq1	537	.	A	C	182.83	PASS	AC=6;AF=1.00;AN=6;DP=8;Dels=0.00;FS=0.000;HaplotypeScore=0.9665;MLEAC=6;MLEAF=1.00;MQ=50.75;MQ0=0;QD=22.85	GT:AD:DP:GQ:MLPSAC:MLPSAF:PL	1/1/1/1/1/1:0,8:8:4:6:1.00:207,39,24,15,9,4,0											GATK	800	No hit in this database		No hit in this database
Sp2_comp104040_c0_seq1	561	.	A	C	274.03	PASS	AC=6;AF=1.00;AN=6;DP=11;Dels=0.00;FS=0.000;HaplotypeScore=0.0000;MLEAC=6;MLEAF=1.00;MQ=48.57;MQ0=0;QD=24.91	GT:AD:DP:GQ:MLPSAC:MLPSAF:PL	1/1/1/1/1/1:0,11:11:6:6:1.00:299,62,38,24,14,6,0											GATK	800	No hit in this database		No hit in this database
Sp2_comp104040_c0_seq1	567	.	T	C	274.03	PASS	AC=6;AF=1.00;AN=6;DP=11;Dels=0.00;FS=0.000;HaplotypeScore=0.0000;MLEAC=6;MLEAF=1.00;MQ=48.57;MQ0=0;QD=24.91	GT:AD:DP:GQ:MLPSAC:MLPSAF:PL	1/1/1/1/1/1:0,11:11:6:6:1.00:299,62,38,24,14,6,0											GATK	800	No hit in this database		No hit in this database
Sp2_comp104040_c0_seq1	575	.	C	G	312.79	PASS	AC=6;AF=1.00;AN=6;DP=12;Dels=0.00;FS=0.000;HaplotypeScore=0.0000;MLEAC=6;MLEAF=1.00;MQ=49.63;MQ0=0;QD=26.07	GT:AD:DP:GQ:MLPSAC:MLPSAF:PL	1/1/1/1/1/1:0,12:12:7:6:1.00:338,70,43,27,16,7,0											GATK	800	No hit in this database		No hit in this database
Sp2_comp104040_c0_seq1	588	.	T	G	195.4	PASS	AC=6;AF=1.00;AN=6;DP=9;Dels=0.00;FS=0.000;HaplotypeScore=0.0000;MLEAC=6;MLEAF=1.00;MQ=47.20;MQ0=0;QD=21.71	GT:AD:DP:GQ:MLPSAC:MLPSAF:PL	1/1/1/1/1/1:0,9:9:5:6:1.00:220,47,29,18,11,5,0											GATK	800	No hit in this database		No hit in this database
Sp2_comp104040_c0_seq1	592	.	A	G	233.12	PASS	AC=6;AF=1.00;AN=6;DP=10;Dels=0.00;FS=0.000;HaplotypeScore=0.0000;MLEAC=6;MLEAF=1.00;MQ=48.63;MQ0=0;QD=23.31	GT:AD:DP:GQ:MLPSAC:MLPSAF:PL	1/1/1/1/1/1:0,10:10:6:6:1.00:258,54,33,21,12,6,0											GATK	800	No hit in this database		No hit in this database
Sp2_comp104040_c0_seq1	598	.	T	C	233.12	PASS	AC=6;AF=1.00;AN=6;DP=13;Dels=0.00;FS=0.000;HaplotypeScore=0.0000;MLEAC=6;MLEAF=1.00;MQ=49.42;MQ0=0;QD=17.93	GT:AD:DP:GQ:MLPSAC:MLPSAF:PL	1/1/1/1/1/1:0,13:13:6:6:1.00:258,54,33,21,12,6,0											GATK	800	No hit in this database		No hit in this database
Sp2_comp104040_c0_seq1	622	.	A	G	164.83	PASS	AC=6;AF=1.00;AN=6;DP=11;Dels=0.00;FS=0.000;HaplotypeScore=0.0000;MLEAC=6;MLEAF=1.00;MQ=51.23;MQ0=0;QD=14.98	GT:AD:DP:GQ:MLPSAC:MLPSAF:PL	1/1/1/1/1/1:0,11:11:4:6:1.00:189,39,24,15,9,4,0											GATK	800	No hit in this database		No hit in this database
Sp2_comp104040_c0_seq1	627	.	C	A	162.83	PASS	AC=6;AF=1.00;AN=6;DP=10;Dels=0.00;FS=0.000;HaplotypeScore=0.0000;MLEAC=6;MLEAF=1.00;MQ=50.27;MQ0=0;QD=16.28	GT:AD:DP:GQ:MLPSAC:MLPSAF:PL	1/1/1/1/1/1:0,10:10:4:6:1.00:187,39,24,15,9,4,0											GATK	800	No hit in this database		No hit in this database
Sp2_comp10404_c0_seq1	125	.	C	T	94.16	PASS	AC=6;AF=1.00;AN=6;DP=3;Dels=0.00;FS=0.000;HaplotypeScore=0.0000;MLEAC=6;MLEAF=1.00;MQ=60.00;MQ0=0;QD=31.39	GT:AD:DP:GQ:MLPSAC:MLPSAF:PL	1/1/1/1/1/1:0,3:3:2:6:1.00:117,23,14,9,5,2,0											GATK	262	No hit in this database		No hit in this database
Sp2_comp10404_c0_seq1	132	.	T	C	101.16	PASS	AC=6;AF=1.00;AN=6;DP=3;Dels=0.00;FS=0.000;HaplotypeScore=0.0000;MLEAC=6;MLEAF=1.00;MQ=60.00;MQ0=0;QD=33.72	GT:AD:DP:GQ:MLPSAC:MLPSAF:PL	1/1/1/1/1/1:0,3:3:2:6:1.00:124,23,14,9,5,2,0											GATK	262	No hit in this database		No hit in this database
Sp2_comp10404_c0_seq1	216	.	G	A	153.4	PASS	AC=6;AF=1.00;AN=6;DP=4;Dels=0.00;FS=0.000;HaplotypeScore=0.0000;MLEAC=6;MLEAF=1.00;MQ=52.84;MQ0=0;QD=31.37	GT:AD:DP:GQ:MLPSAC:MLPSAF:PL	1/1/1/1/1/1:0,4:4:3:6:1.00:177,31,19,12,7,3,0											GATK	262	No hit in this database		No hit in this database
Sp2_comp10404_c0_seq1	246	.	C	T	149.4	PASS	AC=6;AF=1.00;AN=6;DP=4;Dels=0.00;FS=0.000;HaplotypeScore=0.0000;MLEAC=6;MLEAF=1.00;MQ=52.84;MQ0=0;QD=25.19	GT:AD:DP:GQ:MLPSAC:MLPSAF:PL	1/1/1/1/1/1:0,4:4:3:6:1.00:173,31,19,12,7,3,0											GATK	262	No hit in this database		No hit in this database
Sp2_comp104060_c2_seq1	364	.	A	C	60.71	PASS	AC=6;AF=1.00;AN=6;DP=2;Dels=0.00;FS=0.000;HaplotypeScore=0.0000;MLEAC=6;MLEAF=1.00;MQ=60.00;MQ0=0;QD=30.36	GT:AD:DP:GQ:MLPSAC:MLPSAF:PL	1/1/1/1/1/1:0,2:2:2:6:1.00:83,16,10,6,4,2,0											GATK	428	gi|14484936|gb|AAK62820.1|	high affinity sulfate transporter [Solanum lycopersicum]	AT1G78000.2	sulfate transporter 1;2	Encodes a sulfate transporter that can restore sulfate uptake capacity of a yeast mutant lacking sulfate transporter genes.	sulfate transporter 1;2 (SULTR1;2); CONTAINS InterPro DOMAIN/s: Sulphate transporter (InterPro:IPR011547), Sulphate transporter/antisigma-factor antagonist STAS (InterPro:IPR002645), Sulphate anion transporter, conserved site (InterPro:IPR018045), Sulphate anion transporter (InterPro:IPR001902); BEST Arabidopsis thaliana protein match is: sulfate transporter 1;3 (TAIR:AT1G22150.1); Has 10127 Blas…
Sp2_comp104063_c0_seq1	295	.	G	C	460.47	PASS	AC=6;AF=1.00;AN=6;DP=13;Dels=0.00;FS=0.000;HaplotypeScore=0.0000;MLEAC=6;MLEAF=1.00;MQ=59.77;MQ0=0;QD=29.07	GT:AD:DP:GQ:MLPSAC:MLPSAF:PL	1/1/1/1/1/1:0,13:13:9:6:1.00:486,86,52,33,19,9,0											GATK	350	No hit in this database		No hit in this database
Sp2_comp104063_c0_seq1	297	.	G	A	498.35	PASS	AC=6;AF=1.00;AN=6;DP=13;Dels=0.00;FS=0.000;HaplotypeScore=0.0000;MLEAC=6;MLEAF=1.00;MQ=59.77;MQ0=0;QD=27.74	GT:AD:DP:GQ:MLPSAC:MLPSAF:PL	1/1/1/1/1/1:0,13:13:10:6:1.00:524,93,57,36,21,10,0											GATK	350	No hit in this database		No hit in this database
Sp2_comp104063_c0_seq1	302	.	A	T	612.18	PASS	AC=6;AF=1.00;AN=6;DP=15;Dels=0.00;FS=0.000;HaplotypeScore=0.0000;MLEAC=6;MLEAF=1.00;MQ=59.80;MQ0=0;QD=27.06	GT:AD:DP:GQ:MLPSAC:MLPSAF:PL	1/1/1/1/1/1:0,15:15:12:6:1.00:638,117,72,45,26,12,0											GATK	350	No hit in this database		No hit in this database
Sp2_comp104063_c0_seq1	306	.	T	C	744.07	PASS	AC=6;AF=1.00;AN=6;DP=18;Dels=0.00;FS=0.000;HaplotypeScore=0.0000;MLEAC=6;MLEAF=1.00;MQ=59.84;MQ0=0;QD=31.73	GT:AD:DP:GQ:MLPSAC:MLPSAF:PL	1/1/1/1/1/1:0,18:18:14:6:1.00:770,140,86,54,32,14,0											GATK	350	No hit in this database		No hit in this database
Sp2_comp104073_c0_seq1	196	.	T	C	50.71	PASS	AC=6;AF=1.00;AN=6;DP=2;Dels=0.00;FS=0.000;HaplotypeScore=0.0000;MLEAC=6;MLEAF=1.00;MQ=60.00;MQ0=0;QD=25.36	GT:AD:DP:GQ:MLPSAC:MLPSAF:PL	1/1/1/1/1/1:0,2:2:2:6:1.00:73,16,10,6,4,2,0											GATK	288	No hit in this database		No hit in this database
Sp2_comp104073_c0_seq1	250	.	A	T	103.16	PASS	AC=6;AF=1.00;AN=6;DP=3;Dels=0.00;FS=0.000;HaplotypeScore=0.0000;MLEAC=6;MLEAF=1.00;MQ=55.18;MQ0=0;QD=34.39	GT:AD:DP:GQ:MLPSAC:MLPSAF:PL	1/1/1/1/1/1:0,3:3:2:6:1.00:126,23,14,9,5,2,0											GATK	288	No hit in this database		No hit in this database
Sp2_comp104075_c0_seq1	162	.	G	A	48.98	LowQual	AC=3;AF=0.500;AN=6;BaseQRankSum=0.000;DP=4;Dels=0.00;FS=0.000;HaplotypeScore=0.0000;MLEAC=3;MLEAF=0.500;MQ=54.67;MQ0=0;MQRankSum=0.000;QD=12.25;ReadPosRankSum=-1.026	GT:AD:DP:GQ:MLPSAC:MLPSAF:PL	0/0/0/1/1/1:2,2:4:1:3:0.500:70,5,1,0,1,5,76											GATK	211	gi|449440219|ref|XP_004137882.1|	PREDICTED: ABC transporter C family member 13-like [Cucumis sativus]	No hit in this database
Sp2_comp104075_c0_seq1	96	.	C	T	47.98	LowQual	AC=3;AF=0.500;AN=6;BaseQRankSum=0.358;DP=5;Dels=0.00;FS=0.000;HaplotypeScore=0.0000;MLEAC=3;MLEAF=0.500;MQ=60.00;MQ0=0;MQRankSum=-0.358;QD=9.60;ReadPosRankSum=-0.358	GT:AD:DP:GQ:MLPSAC:MLPSAF:PL	0/0/0/1/1/1:2,3:5:1:3:0.500:69,5,1,0,1,5,73											GATK	211	gi|449440219|ref|XP_004137882.1|	PREDICTED: ABC transporter C family member 13-like [Cucumis sativus]	No hit in this database
Sp2_comp104085_c0_seq1	191	.	C	T	75.5	PASS	AC=2;AF=0.333;AN=6;BaseQRankSum=1.754;DP=7;Dels=0.00;FS=3.136;HaplotypeScore=0.0000;MLEAC=2;MLEAF=0.333;MQ=60.00;MQ0=0;MQRankSum=0.937;QD=10.79;ReadPosRankSum=1.754	GT:AD:DP:GQ:MLPSAC:MLPSAF:PL	0/0/0/0/1/1:4,3:7:0:2:0.333:97,5,0,0,3,12,135											GATK	248	No hit in this database		No hit in this database
Sp2_comp104085_c0_seq1	217	.	A	C	76.81	PASS	AC=2;AF=0.333;AN=6;BaseQRankSum=1.920;DP=8;Dels=0.00;FS=0.000;HaplotypeScore=0.0000;MLEAC=2;MLEAF=0.333;MQ=60.00;MQ0=0;MQRankSum=-0.684;QD=9.60;ReadPosRankSum=-0.322	GT:AD:DP:GQ:MLPSAC:MLPSAF:PL	0/0/0/0/1/1:5,3:8:1:2:0.333:99,4,0,1,6,18,157											GATK	248	No hit in this database		No hit in this database
Sp2_comp104086_c0_seq1	527	.	T	C	63.71	PASS	AC=6;AF=1.00;AN=6;DP=4;Dels=0.00;FS=0.000;HaplotypeScore=0.0000;MLEAC=6;MLEAF=1.00;MQ=42.43;MQ0=2;QD=15.93	GT:AD:DP:GQ:MLPSAC:MLPSAF:PL	1/1/1/1/1/1:2,2:4:2:6:1.00:86,16,10,6,4,2,0											GATK	576	No hit in this database		No hit in this database
Sp2_comp1041018_c0_seq1	101	.	T	C	87.16		AC=6;AF=1.00;AN=6;BaseQRankSum=0.121;DP=37;Dels=0.00;FS=0.000;HaplotypeScore=0.0000;MLEAC=6;MLEAF=1.00;MQ=22.77;MQ0=2;MQRankSum=2.793;QD=2.36;ReadPosRankSum=2.793	GT:AD:DP:GQ:MLPSAC:MLPSAF:PL	1/1/1/1/1/1:34,3:37:2:6:1.00:110,23,14,9,5,2,0											GATK	265	No hit in this database		No hit in this database
Sp2_comp1041018_c0_seq1	103	.	G	A	41.71	LowQual;	AC=6;AF=1.00;AN=6;BaseQRankSum=0.340;DP=36;Dels=0.00;FS=0.000;HaplotypeScore=0.0000;MLEAC=6;MLEAF=1.00;MQ=20.80;MQ0=2;MQRankSum=2.301;QD=1.16;ReadPosRankSum=2.301	GT:AD:DP:GQ:MLPSAC:MLPSAF:PL	1/1/1/1/1/1:34,2:36:2:6:1.00:64,16,10,6,4,2,0											GATK	265	No hit in this database		No hit in this database
Sp2_comp1041018_c0_seq1	104	.	G	A	41.71	LowQual;	AC=6;AF=1.00;AN=6;BaseQRankSum=-0.566;DP=36;Dels=0.00;FS=0.000;HaplotypeScore=0.0000;MLEAC=6;MLEAF=1.00;MQ=20.80;MQ0=2;MQRankSum=2.301;QD=1.16;ReadPosRankSum=2.301	GT:AD:DP:GQ:MLPSAC:MLPSAF:PL	1/1/1/1/1/1:34,2:36:2:6:1.00:64,16,10,6,4,2,0											GATK	265	No hit in this database		No hit in this database
Sp2_comp1041018_c0_seq1	113	.	T	C	86.16		AC=6;AF=1.00;AN=6;BaseQRankSum=-0.988;DP=9;Dels=0.00;FS=0.000;HaplotypeScore=0.0000;MLEAC=6;MLEAF=1.00;MQ=39.69;MQ0=2;MQRankSum=0.406;QD=9.57;ReadPosRankSum=0.406	GT:AD:DP:GQ:MLPSAC:MLPSAF:PL	1/1/1/1/1/1:6,3:9:2:6:1.00:109,23,14,9,5,2,0											GATK	265	No hit in this database		No hit in this database
Sp2_comp104111_c0_seq1	125	.	C	A	106.16	PASS	AC=6;AF=1.00;AN=6;DP=3;Dels=0.00;FS=0.000;HaplotypeScore=0.0000;MLEAC=6;MLEAF=1.00;MQ=60.00;MQ0=0;QD=29.38	GT:AD:DP:GQ:MLPSAC:MLPSAF:PL	1/1/1/1/1/1:0,3:3:2:6:1.00:129,23,14,9,5,2,0											GATK	287	No hit in this database		No hit in this database
Sp2_comp104111_c0_seq1	159	.	A	G	65.71	PASS	AC=6;AF=1.00;AN=6;DP=2;Dels=0.00;FS=0.000;HaplotypeScore=0.0000;MLEAC=6;MLEAF=1.00;MQ=60.00;MQ0=0;QD=32.86	GT:AD:DP:GQ:MLPSAC:MLPSAF:PL	1/1/1/1/1/1:0,2:2:2:6:1.00:88,16,10,6,4,2,0											GATK	287	No hit in this database		No hit in this database
Sp2_comp104111_c0_seq1	189	.	A	G	56.71	PASS	AC=6;AF=1.00;AN=6;DP=3;Dels=0.00;FS=0.000;HaplotypeScore=0.0000;MLEAC=6;MLEAF=1.00;MQ=60.00;MQ0=0;QD=18.90	GT:AD:DP:GQ:MLPSAC:MLPSAF:PL	1/1/1/1/1/1:0,3:3:2:6:1.00:79,16,10,6,4,2,0											GATK	287	No hit in this database		No hit in this database
Sp2_comp104112_c0_seq1	365	.	G	A	42.52	LowQual	AC=1;AF=0.167;AN=6;BaseQRankSum=0.107;DP=12;Dels=0.00;FS=0.000;HaplotypeScore=0.9999;MLEAC=1;MLEAF=0.167;MQ=59.60;MQ0=0;MQRankSum=-0.967;QD=3.54;ReadPosRankSum=1.182	GT:AD:DP:GQ:MLPSAC:MLPSAF:PL	0/0/0/0/0/1:10,2:12:4:1:0.167:67,0,4,13,28,56,406											GATK	439	No hit in this database		No hit in this database
Sp2_comp104117_c0_seq1	721	.	G	A	47.02	LowQual	AC=4;AF=0.667;AN=6;BaseQRankSum=-0.286;DP=23;Dels=0.00;FS=0.000;HaplotypeScore=0.0000;MLEAC=4;MLEAF=0.667;MQ=41.01;MQ0=1;MQRankSum=-0.514;QD=2.04;ReadPosRankSum=-0.400	GT:AD:DP:GQ:MLPSAC:MLPSAF:PL	0/0/1/1/1/1:3,20:23:1:4:0.667:68,8,3,1,0,1,33											GATK	1541	No hit in this database		No hit in this database
Sp2_comp104123_c0_seq2	107	.	T	A	41.98	LowQual	AC=3;AF=0.500;AN=6;BaseQRankSum=0.000;DP=4;Dels=0.00;FS=0.000;HaplotypeScore=0.0000;MLEAC=3;MLEAF=0.500;MQ=60.00;MQ0=0;MQRankSum=-1.026;QD=10.50;ReadPosRankSum=1.026	GT:AD:DP:GQ:MLPSAC:MLPSAF:PL	0/0/0/1/1/1:2,2:4:1:3:0.500:63,5,1,0,1,5,73											GATK	262	No hit in this database		No hit in this database
Sp2_comp104129_c0_seq1	233	.	C	T	2328.91	PASS	AC=6;AF=1.00;AN=6;BaseQRankSum=0.578;DP=121;Dels=0.00;FS=0.000;HaplotypeScore=4.9983;MLEAC=6;MLEAF=1.00;MQ=60.00;MQ0=0;MQRankSum=1.735;QD=19.25;ReadPosRankSum=2.260	GT:AD:DP:GQ:MLPSAC:MLPSAF:PL	1/1/1/1/1/1:2,119:121:30:6:1.00:2355,560,330,196,101,30,0											GATK	464	gi|294460977|gb|ADE76059.1|	unknown [Picea sitchensis]	AT5G60700.1	glycosyltransferase family protein 2		glycosyltransferase family protein 2; BEST Arabidopsis thaliana protein match is: unknown protein (TAIR:AT5G12260.1); Has 216 Blast hits to 215 proteins in 74 species: Archae - 0; Bacteria - 15; Metazoa - 2; Fungi - 65; Plants - 77; Viruses - 0; Other Eukaryotes - 57 (source: NCBI BLink).
Sp2_comp104129_c0_seq1	353	.	A	G	122.82		AC=4;AF=0.667;AN=6;BaseQRankSum=1.374;DP=173;Dels=0.00;FS=0.000;HaplotypeScore=2.9977;MLEAC=4;MLEAF=0.667;MQ=59.83;MQ0=0;MQRankSum=1.345;QD=0.71;ReadPosRankSum=1.301	GT:AD:DP:GQ:MLPSAC:MLPSAF:PL	0/0/1/1/1/1:2,171:173:0:4:0.667:145,28,12,4,0,0,52											GATK	464	gi|294460977|gb|ADE76059.1|	unknown [Picea sitchensis]	AT5G60700.1	glycosyltransferase family protein 2		glycosyltransferase family protein 2; BEST Arabidopsis thaliana protein match is: unknown protein (TAIR:AT5G12260.1); Has 216 Blast hits to 215 proteins in 74 species: Archae - 0; Bacteria - 15; Metazoa - 2; Fungi - 65; Plants - 77; Viruses - 0; Other Eukaryotes - 57 (source: NCBI BLink).
Sp2_comp104133_c0_seq1	109	.	G	A	80.45		AC=2;AF=0.333;AN=6;BaseQRankSum=1.240;DP=224;Dels=0.00;FS=0.000;HaplotypeScore=0.9996;MLEAC=2;MLEAF=0.333;MQ=25.19;MQ0=142;MQRankSum=-0.504;QD=0.36;ReadPosRankSum=2.151	GT:AD:DP:GQ:MLPSAC:MLPSAF:PL	0/0/0/0/1/1:219,5:224:2:2:0.333:103,3,0,2,9,24,222											GATK	232	No hit in this database		No hit in this database
Sp2_comp104133_c0_seq1	167	.	A	C	82.16	PASS	AC=6;AF=1.00;AN=6;DP=3;Dels=0.00;FS=0.000;HaplotypeScore=0.0000;MLEAC=6;MLEAF=1.00;MQ=60.00;MQ0=0;QD=27.39	GT:AD:DP:GQ:MLPSAC:MLPSAF:PL	1/1/1/1/1/1:0,3:3:2:6:1.00:105,23,14,9,5,2,0											GATK	232	No hit in this database		No hit in this database
Sp2_comp104133_c0_seq1	168	.	T	C	47.71	LowQual	AC=6;AF=1.00;AN=6;DP=3;Dels=0.00;FS=0.000;HaplotypeScore=0.0000;MLEAC=6;MLEAF=1.00;MQ=60.00;MQ0=0;QD=15.90	GT:AD:DP:GQ:MLPSAC:MLPSAF:PL	1/1/1/1/1/1:0,3:3:2:6:1.00:70,16,10,6,4,2,0											GATK	232	No hit in this database		No hit in this database
Sp2_comp104133_c0_seq1	86	.	T	C	39.75	LowQual	AC=2;AF=0.333;AN=6;BaseQRankSum=-0.633;DP=10;Dels=0.00;FS=0.000;HaplotypeScore=0.0000;MLEAC=2;MLEAF=0.333;MQ=51.92;MQ0=0;MQRankSum=-2.383;QD=3.98;ReadPosRankSum=1.133	GT:AD:DP:GQ:MLPSAC:MLPSAF:PL	0/0/0/0/1/1:6,4:10:1:2:0.333:62,1,0,3,9,22,196											GATK	232	No hit in this database		No hit in this database
Sp2_comp104133_c0_seq1	93	.	C	T	188.12	PASS	AC=6;AF=1.00;AN=6;DP=9;Dels=0.00;FS=0.000;HaplotypeScore=0.0000;MLEAC=6;MLEAF=1.00;MQ=50.95;MQ0=0;QD=20.90	GT:AD:DP:GQ:MLPSAC:MLPSAF:PL	1/1/1/1/1/1:0,9:9:6:6:1.00:213,54,33,21,12,6,0											GATK	232	No hit in this database		No hit in this database
Sp2_comp104133_c0_seq1	94	.	A	G	190.12	PASS	AC=6;AF=1.00;AN=6;DP=9;Dels=0.00;FS=0.000;HaplotypeScore=0.0000;MLEAC=6;MLEAF=1.00;MQ=50.95;MQ0=0;QD=21.12	GT:AD:DP:GQ:MLPSAC:MLPSAF:PL	1/1/1/1/1/1:0,9:9:6:6:1.00:215,54,33,21,12,6,0											GATK	232	No hit in this database		No hit in this database
Sp2_comp104133_c0_seq1	99	.	A	T	49.75	LowQual	AC=2;AF=0.333;AN=6;BaseQRankSum=0.361;DP=9;Dels=0.00;FS=0.000;HaplotypeScore=0.0000;MLEAC=2;MLEAF=0.333;MQ=50.95;MQ0=0;MQRankSum=-2.219;QD=5.53;ReadPosRankSum=1.881	GT:AD:DP:GQ:MLPSAC:MLPSAF:PL	0/0/0/0/1/1:5,4:9:1:2:0.333:72,1,0,3,9,22,192											GATK	232	No hit in this database		No hit in this database
Sp2_comp104134_c0_seq1	83	.	A	G	46.5	LowQual	AC=2;AF=0.333;AN=6;BaseQRankSum=-0.922;DP=9;Dels=0.00;FS=0.000;HaplotypeScore=0.0000;MLEAC=2;MLEAF=0.333;MQ=42.51;MQ0=1;MQRankSum=-1.368;QD=5.17;ReadPosRankSum=0.922	GT:AD:DP:GQ:MLPSAC:MLPSAF:PL	0/0/0/0/1/1:4,5:9:0:2:0.333:68,5,0,0,3,12,150											GATK	344	No hit in this database		No hit in this database
Sp2_comp104134_c0_seq1	85	.	G	T	46.5	LowQual	AC=2;AF=0.333;AN=6;BaseQRankSum=1.368;DP=9;Dels=0.00;FS=0.000;HaplotypeScore=0.0000;MLEAC=2;MLEAF=0.333;MQ=42.51;MQ0=1;MQRankSum=-1.368;QD=5.17;ReadPosRankSum=0.922	GT:AD:DP:GQ:MLPSAC:MLPSAF:PL	0/0/0/0/1/1:5,4:9:0:2:0.333:68,5,0,0,3,12,149											GATK	344	No hit in this database		No hit in this database
Sp2_comp104151_c0_seq1	31	.	A	G	137.4	PASS	AC=6;AF=1.00;AN=6;DP=4;Dels=0.00;FS=0.000;HaplotypeScore=0.0000;MLEAC=6;MLEAF=1.00;MQ=60.00;MQ0=0;QD=34.35	GT:AD:DP:GQ:MLPSAC:MLPSAF:PL	1/1/1/1/1/1:0,4:4:3:6:1.00:161,31,19,12,7,3,0											GATK	213	No hit in this database		No hit in this database
Sp2_comp104151_c0_seq1	50	.	A	G	129.4	PASS	AC=6;AF=1.00;AN=6;DP=4;Dels=0.00;FS=0.000;HaplotypeScore=0.0000;MLEAC=6;MLEAF=1.00;MQ=60.00;MQ0=0;QD=32.35	GT:AD:DP:GQ:MLPSAC:MLPSAF:PL	1/1/1/1/1/1:0,4:4:3:6:1.00:153,31,19,12,7,3,0											GATK	213	No hit in this database		No hit in this database
Sp2_comp104179_c0_seq1	274	.	A	T	173.83	PASS	AC=6;AF=1.00;AN=6;DP=6;Dels=0.00;FS=0.000;HaplotypeScore=0.0000;MLEAC=6;MLEAF=1.00;MQ=60.00;MQ0=0;QD=28.97	GT:AD:DP:GQ:MLPSAC:MLPSAF:PL	1/1/1/1/1/1:0,6:6:4:6:1.00:198,39,24,15,9,4,0											GATK	409	No hit in this database		No hit in this database
Sp2_comp104183_c0_seq1	166	.	A	G	81.04		AC=1;AF=0.167;AN=6;BaseQRankSum=-0.304;DP=52;Dels=0.00;FS=1.332;HaplotypeScore=20.5928;MLEAC=1;MLEAF=0.167;MQ=47.89;MQ0=2;MQRankSum=-3.630;QD=1.56;ReadPosRankSum=-0.398	GT:AD:DP:GQ:MLPSAC:MLPSAF:PL	0/0/0/0/0/1:39,13:52:15:1:0.167:107,0,15,45,93,2147483647,2147483647											GATK	252	gi|460387450|ref|XP_004239390.1|	PREDICTED: putative late blight resistance protein homolog R1C-3-like [Solanum lycopersicum]	AT3G46730.1	NB-ARC domain-containing disease resistance protein		NB-ARC domain-containing disease resistance protein; FUNCTIONS IN: ATP binding; INVOLVED IN: defense response, apoptosis; LOCATED IN: endomembrane system; CONTAINS InterPro DOMAIN/s: NB-ARC (InterPro:IPR002182), Disease resistance protein (InterPro:IPR000767); BEST Arabidopsis thaliana protein match is: NB-ARC domain-containing disease resistance protein (TAIR:AT3G46530.1); Has 14658 Blast hits t…
Sp2_comp104183_c0_seq1	187	.	A	T	187.04		AC=2;AF=0.333;AN=6;BaseQRankSum=-0.567;DP=40;Dels=0.00;FS=0.000;HaplotypeScore=24.1047;MLEAC=2;MLEAF=0.333;MQ=44.87;MQ0=2;MQRankSum=-4.719;QD=4.68;ReadPosRankSum=0.836	GT:AD:DP:GQ:MLPSAC:MLPSAF:PL	0/0/0/0/1/1:23,17:40:7:2:0.333:212,7,0,10,36,91,2147483647											GATK	252	gi|460387450|ref|XP_004239390.1|	PREDICTED: putative late blight resistance protein homolog R1C-3-like [Solanum lycopersicum]	AT3G46730.1	NB-ARC domain-containing disease resistance protein		NB-ARC domain-containing disease resistance protein; FUNCTIONS IN: ATP binding; INVOLVED IN: defense response, apoptosis; LOCATED IN: endomembrane system; CONTAINS InterPro DOMAIN/s: NB-ARC (InterPro:IPR002182), Disease resistance protein (InterPro:IPR000767); BEST Arabidopsis thaliana protein match is: NB-ARC domain-containing disease resistance protein (TAIR:AT3G46530.1); Has 14658 Blast hits t…
Sp2_comp104183_c0_seq1	214	.	T	G	390.67		AC=3;AF=0.500;AN=6;BaseQRankSum=0.253;DP=34;Dels=0.00;FS=1.574;HaplotypeScore=27.1545;MLEAC=3;MLEAF=0.500;MQ=42.09;MQ0=2;MQRankSum=3.873;QD=11.49;ReadPosRankSum=-1.070	GT:AD:DP:GQ:MLPSAC:MLPSAF:PL	0/0/0/1/1/1:22,12:34:6:3:0.500:415,31,6,0,6,31,386											GATK	252	gi|460387450|ref|XP_004239390.1|	PREDICTED: putative late blight resistance protein homolog R1C-3-like [Solanum lycopersicum]	AT3G46730.1	NB-ARC domain-containing disease resistance protein		NB-ARC domain-containing disease resistance protein; FUNCTIONS IN: ATP binding; INVOLVED IN: defense response, apoptosis; LOCATED IN: endomembrane system; CONTAINS InterPro DOMAIN/s: NB-ARC (InterPro:IPR002182), Disease resistance protein (InterPro:IPR000767); BEST Arabidopsis thaliana protein match is: NB-ARC domain-containing disease resistance protein (TAIR:AT3G46530.1); Has 14658 Blast hits t…
Sp2_comp104183_c0_seq1	215	.	G	A	35.24	LowQual;	AC=1;AF=0.167;AN=6;BaseQRankSum=0.259;DP=34;Dels=0.00;FS=0.000;HaplotypeScore=27.1545;MLEAC=1;MLEAF=0.167;MQ=42.09;MQ0=2;MQRankSum=-0.776;QD=1.04;ReadPosRankSum=1.487	GT:AD:DP:GQ:MLPSAC:MLPSAF:PL	0/0/0/0/0/1:31,3:34:11:1:0.167:61,0,11,32,66,2147483647,2147483647											GATK	252	gi|460387450|ref|XP_004239390.1|	PREDICTED: putative late blight resistance protein homolog R1C-3-like [Solanum lycopersicum]	AT3G46730.1	NB-ARC domain-containing disease resistance protein		NB-ARC domain-containing disease resistance protein; FUNCTIONS IN: ATP binding; INVOLVED IN: defense response, apoptosis; LOCATED IN: endomembrane system; CONTAINS InterPro DOMAIN/s: NB-ARC (InterPro:IPR002182), Disease resistance protein (InterPro:IPR000767); BEST Arabidopsis thaliana protein match is: NB-ARC domain-containing disease resistance protein (TAIR:AT3G46530.1); Has 14658 Blast hits t…
Sp2_comp104192_c0_seq1	143	.	T	G	201.97	PASS	AC=1;AF=0.167;AN=6;BaseQRankSum=3.151;DP=98;Dels=0.00;FS=1.784;HaplotypeScore=0.0000;MLEAC=1;MLEAF=0.167;MQ=59.49;MQ0=0;MQRankSum=-0.064;QD=2.06;ReadPosRankSum=1.506	GT:AD:DP:GQ:MLPSAC:MLPSAF:PL	0/0/0/0/0/1:63,35:98:18:1:0.167:228,0,18,57,123,2147483647,2147483647											GATK	514	No hit in this database		No hit in this database
Sp2_comp104192_c0_seq1	282	.	T	A	1113.91	PASS	AC=6;AF=1.00;AN=6;DP=42;Dels=0.00;FS=0.000;HaplotypeScore=0.7887;MLEAC=6;MLEAF=1.00;MQ=60.00;MQ0=0;QD=26.52	GT:AD:DP:GQ:MLPSAC:MLPSAF:PL	1/1/1/1/1/1:0,42:42:32:6:1.00:1140,310,190,120,70,32,0											GATK	514	No hit in this database		No hit in this database
Sp2_comp104192_c0_seq1	284	.	A	G	1151.91	PASS	AC=6;AF=1.00;AN=6;DP=44;Dels=0.00;FS=0.000;HaplotypeScore=1.7860;MLEAC=6;MLEAF=1.00;MQ=59.26;MQ0=0;QD=26.18	GT:AD:DP:GQ:MLPSAC:MLPSAF:PL	1/1/1/1/1/1:0,44:44:32:6:1.00:1178,318,195,123,72,32,0											GATK	514	No hit in this database		No hit in this database
Sp2_comp104192_c0_seq1	287	.	C	A	1400.94	PASS	AC=5;AF=0.833;AN=6;BaseQRankSum=3.147;DP=76;Dels=0.00;FS=0.888;HaplotypeScore=1.5226;MLEAC=5;MLEAF=0.833;MQ=55.07;MQ0=0;MQRankSum=5.191;QD=18.43;ReadPosRankSum=6.880	GT:AD:DP:GQ:MLPSAC:MLPSAF:PL	0/1/1/1/1/1:32,44:76:21:5:0.833:1427,238,123,60,21,0,139											GATK	514	No hit in this database		No hit in this database
Sp2_comp104192_c0_seq1	352	.	G	C	878	PASS	AC=5;AF=0.833;AN=6;BaseQRankSum=-0.167;DP=52;Dels=0.00;FS=0.000;HaplotypeScore=0.9999;MLEAC=5;MLEAF=0.833;MQ=56.82;MQ0=0;MQRankSum=0.642;QD=16.88;ReadPosRankSum=0.309	GT:AD:DP:GQ:MLPSAC:MLPSAF:PL	0/1/1/1/1/1:2,50:52:19:5:0.833:904,154,85,46,19,0,20											GATK	514	No hit in this database		No hit in this database
Sp2_comp104192_c0_seq1	382	.	G	A	62.97		AC=1;AF=0.167;AN=6;BaseQRankSum=-0.455;DP=89;Dels=0.00;FS=1.780;HaplotypeScore=0.8667;MLEAC=1;MLEAF=0.167;MQ=51.40;MQ0=0;MQRankSum=-7.280;QD=0.71;ReadPosRankSum=-4.131	GT:AD:DP:GQ:MLPSAC:MLPSAF:PL	0/0/0/0/0/1:47,42:89:18:1:0.167:89,0,18,48,93,2147483647,2147483647											GATK	514	No hit in this database		No hit in this database
Sp2_comp104195_c0_seq1	105	.	T	A	92.02	PASS	AC=3;AF=0.500;AN=6;BaseQRankSum=0.278;DP=11;Dels=0.00;FS=0.000;HaplotypeScore=0.0000;MLEAC=3;MLEAF=0.500;MQ=60.00;MQ0=0;MQRankSum=-2.228;QD=8.37;ReadPosRankSum=1.034	GT:AD:DP:GQ:MLPSAC:MLPSAF:PL	0/0/0/1/1/1:7,4:11:2:3:0.500:114,8,2,0,2,8,108											GATK	284	No hit in this database		No hit in this database
Sp2_comp104195_c0_seq1	166	.	T	A	383.47	PASS	AC=6;AF=1.00;AN=6;DP=11;Dels=0.00;FS=0.000;HaplotypeScore=0.0000;MLEAC=6;MLEAF=1.00;MQ=60.00;MQ0=0;QD=34.86	GT:AD:DP:GQ:MLPSAC:MLPSAF:PL	1/1/1/1/1/1:0,11:11:9:6:1.00:409,86,52,33,19,9,0											GATK	284	No hit in this database		No hit in this database
Sp2_comp104195_c0_seq1	249	.	T	C	82.54		AC=2;AF=0.333;AN=6;BaseQRankSum=1.800;DP=42;Dels=0.00;FS=0.000;HaplotypeScore=3.3286;MLEAC=2;MLEAF=0.333;MQ=35.28;MQ0=1;MQRankSum=-4.858;QD=1.97;ReadPosRankSum=-3.857	GT:AD:DP:GQ:MLPSAC:MLPSAF:PL	0/0/0/0/1/1:15,27:42:2:2:0.333:106,2,0,7,24,58,432											GATK	284	No hit in this database		No hit in this database
Sp2_comp104195_c0_seq1	255	.	A	G	80.13		AC=1;AF=0.167;AN=6;BaseQRankSum=0.659;DP=49;Dels=0.00;FS=0.000;HaplotypeScore=9.9883;MLEAC=1;MLEAF=0.167;MQ=35.59;MQ0=1;MQRankSum=-5.531;QD=1.64;ReadPosRankSum=-0.052	GT:AD:DP:GQ:MLPSAC:MLPSAF:PL	0/0/0/0/0/1:20,29:49:0:1:0.167:103,0,0,10,30,70,2147483647											GATK	284	No hit in this database		No hit in this database
Sp2_comp104195_c0_seq1	96	.	A	G	86.02	PASS	AC=3;AF=0.500;AN=6;BaseQRankSum=-0.529;DP=12;Dels=0.00;FS=0.000;HaplotypeScore=0.0000;MLEAC=3;MLEAF=0.500;MQ=60.00;MQ0=0;MQRankSum=0.529;QD=7.17;ReadPosRankSum=0.135	GT:AD:DP:GQ:MLPSAC:MLPSAF:PL	0/0/0/1/1/1:7,5:12:2:3:0.500:108,8,2,0,2,8,109											GATK	284	No hit in this database		No hit in this database
Sp2_comp104196_c0_seq1	184	.	C	T	74.46	PASS	AC=1;AF=0.167;AN=6;BaseQRankSum=0.925;DP=12;Dels=0.00;FS=0.000;HaplotypeScore=0.0000;MLEAC=1;MLEAF=0.167;MQ=60.00;MQ0=0;MQRankSum=0.555;QD=6.20;ReadPosRankSum=-1.294	GT:AD:DP:GQ:MLPSAC:MLPSAF:PL	0/0/0/0/0/1:9,3:12:0:1:0.167:97,0,0,6,18,42,347											GATK	257	gi|147805049|emb|CAN71438.1|	hypothetical protein VITISV_011330 [Vitis vinifera]	AT4G29090.1	Ribonuclease H-like superfamily protein		Ribonuclease H-like superfamily protein; FUNCTIONS IN: RNA binding, RNA-directed DNA polymerase activity, nucleic acid binding; INVOLVED IN: RNA-dependent DNA replication; LOCATED IN: endomembrane system; CONTAINS InterPro DOMAIN/s: Polynucleotidyl transferase, ribonuclease H fold (InterPro:IPR012337), RNA-directed DNA polymerase (reverse transcriptase), related (InterPro:IPR015706); BEST Arabido…
Sp2_comp104196_c0_seq1	236	.	C	T	84.02	PASS	AC=3;AF=0.500;AN=6;BaseQRankSum=-1.537;DP=6;Dels=0.00;FS=3.979;HaplotypeScore=0.0000;MLEAC=3;MLEAF=0.500;MQ=59.20;MQ0=0;MQRankSum=0.406;QD=14.00;ReadPosRankSum=1.537	GT:AD:DP:GQ:MLPSAC:MLPSAF:PL	0/0/0/1/1/1:3,3:6:2:3:0.500:106,8,2,0,2,8,119											GATK	257	gi|147805049|emb|CAN71438.1|	hypothetical protein VITISV_011330 [Vitis vinifera]	AT4G29090.1	Ribonuclease H-like superfamily protein		Ribonuclease H-like superfamily protein; FUNCTIONS IN: RNA binding, RNA-directed DNA polymerase activity, nucleic acid binding; INVOLVED IN: RNA-dependent DNA replication; LOCATED IN: endomembrane system; CONTAINS InterPro DOMAIN/s: Polynucleotidyl transferase, ribonuclease H fold (InterPro:IPR012337), RNA-directed DNA polymerase (reverse transcriptase), related (InterPro:IPR015706); BEST Arabido…
Sp2_comp104201_c0_seq1	134	.	T	A	145.4	PASS	AC=6;AF=1.00;AN=6;DP=8;Dels=0.00;FS=0.000;HaplotypeScore=0.0000;MLEAC=6;MLEAF=1.00;MQ=41.21;MQ0=0;QD=18.17	GT:AD:DP:GQ:MLPSAC:MLPSAF:PL	1/1/1/1/1/1:0,8:8:3:6:1.00:169,31,19,12,7,3,0											GATK	225	No hit in this database		No hit in this database
Sp2_comp104201_c0_seq1	145	.	T	C	148.4	PASS	AC=6;AF=1.00;AN=6;DP=8;Dels=0.00;FS=0.000;HaplotypeScore=0.0000;MLEAC=6;MLEAF=1.00;MQ=41.21;MQ0=0;QD=18.55	GT:AD:DP:GQ:MLPSAC:MLPSAF:PL	1/1/1/1/1/1:0,8:8:3:6:1.00:172,31,19,12,7,3,0											GATK	225	No hit in this database		No hit in this database
Sp2_comp104202_c0_seq1	214	.	T	C	203.32	PASS	AC=4;AF=0.667;AN=6;BaseQRankSum=-0.423;DP=13;Dels=0.00;FS=0.000;HaplotypeScore=0.0000;MLEAC=4;MLEAF=0.667;MQ=60.00;MQ0=0;MQRankSum=1.437;QD=15.64;ReadPosRankSum=-0.930	GT:AD:DP:GQ:MLPSAC:MLPSAF:PL	0/0/1/1/1/1:3,10:13:2:4:0.667:226,30,12,3,0,2,98											GATK	500	gi|27414154|gb|AAO12050.1|	photosystem II protein [Citrus limon]	ATCG00280.1	photosystem II reaction center protein C	chloroplast gene encoding a CP43 subunit of the photosystem II reaction center. promoter contains a blue-light responsive element.	photosystem II reaction center protein C (PSBC); FUNCTIONS IN: chlorophyll binding; INVOLVED IN: photosynthesis, light reaction; LOCATED IN: in 7 components; EXPRESSED IN: 25 plant structures; EXPRESSED DURING: 13 growth stages; CONTAINS InterPro DOMAIN/s: Photosystem antenna protein-like (InterPro:IPR000932), Photosystem II protein PsbC (InterPro:IPR005869); BEST Arabidopsis thaliana protein mat…
Sp2_comp104202_c0_seq1	241	.	C	T	120.67	PASS	AC=3;AF=0.500;AN=6;BaseQRankSum=0.696;DP=13;Dels=0.00;FS=2.276;HaplotypeScore=0.0000;MLEAC=3;MLEAF=0.500;MQ=60.00;MQ0=0;MQRankSum=-1.545;QD=9.28;ReadPosRankSum=0.271	GT:AD:DP:GQ:MLPSAC:MLPSAF:PL	0/0/0/1/1/1:5,8:13:1:3:0.500:143,8,1,0,4,15,183											GATK	500	gi|27414154|gb|AAO12050.1|	photosystem II protein [Citrus limon]	ATCG00280.1	photosystem II reaction center protein C	chloroplast gene encoding a CP43 subunit of the photosystem II reaction center. promoter contains a blue-light responsive element.	photosystem II reaction center protein C (PSBC); FUNCTIONS IN: chlorophyll binding; INVOLVED IN: photosynthesis, light reaction; LOCATED IN: in 7 components; EXPRESSED IN: 25 plant structures; EXPRESSED DURING: 13 growth stages; CONTAINS InterPro DOMAIN/s: Photosystem antenna protein-like (InterPro:IPR000932), Photosystem II protein PsbC (InterPro:IPR005869); BEST Arabidopsis thaliana protein mat…
Sp2_comp104202_c0_seq1	250	.	T	C	135.13	PASS	AC=3;AF=0.500;AN=6;BaseQRankSum=-0.271;DP=13;Dels=0.00;FS=5.332;HaplotypeScore=0.0000;MLEAC=3;MLEAF=0.500;MQ=60.00;MQ0=0;MQRankSum=-0.437;QD=10.39;ReadPosRankSum=0.271	GT:AD:DP:GQ:MLPSAC:MLPSAF:PL	0/0/0/1/1/1:5,8:13:3:3:0.500:158,13,3,0,3,13,185											GATK	500	gi|27414154|gb|AAO12050.1|	photosystem II protein [Citrus limon]	ATCG00280.1	photosystem II reaction center protein C	chloroplast gene encoding a CP43 subunit of the photosystem II reaction center. promoter contains a blue-light responsive element.	photosystem II reaction center protein C (PSBC); FUNCTIONS IN: chlorophyll binding; INVOLVED IN: photosynthesis, light reaction; LOCATED IN: in 7 components; EXPRESSED IN: 25 plant structures; EXPRESSED DURING: 13 growth stages; CONTAINS InterPro DOMAIN/s: Photosystem antenna protein-like (InterPro:IPR000932), Photosystem II protein PsbC (InterPro:IPR005869); BEST Arabidopsis thaliana protein mat…
Sp2_comp104202_c0_seq1	298	.	C	T	89.02	PASS	AC=3;AF=0.500;AN=6;BaseQRankSum=0.406;DP=6;Dels=0.00;FS=0.000;HaplotypeScore=0.0000;MLEAC=3;MLEAF=0.500;MQ=60.00;MQ0=0;MQRankSum=0.406;QD=14.84;ReadPosRankSum=1.537	GT:AD:DP:GQ:MLPSAC:MLPSAF:PL	0/0/0/1/1/1:3,3:6:2:3:0.500:111,8,2,0,2,8,110											GATK	500	gi|27414154|gb|AAO12050.1|	photosystem II protein [Citrus limon]	ATCG00280.1	photosystem II reaction center protein C	chloroplast gene encoding a CP43 subunit of the photosystem II reaction center. promoter contains a blue-light responsive element.	photosystem II reaction center protein C (PSBC); FUNCTIONS IN: chlorophyll binding; INVOLVED IN: photosynthesis, light reaction; LOCATED IN: in 7 components; EXPRESSED IN: 25 plant structures; EXPRESSED DURING: 13 growth stages; CONTAINS InterPro DOMAIN/s: Photosystem antenna protein-like (InterPro:IPR000932), Photosystem II protein PsbC (InterPro:IPR005869); BEST Arabidopsis thaliana protein mat…
Sp2_comp104202_c0_seq1	301	.	A	G	87.5	PASS	AC=2;AF=0.333;AN=6;BaseQRankSum=1.754;DP=7;Dels=0.00;FS=3.136;HaplotypeScore=0.0000;MLEAC=2;MLEAF=0.333;MQ=60.00;MQ0=0;MQRankSum=-0.550;QD=12.50;ReadPosRankSum=1.754	GT:AD:DP:GQ:MLPSAC:MLPSAF:PL	0/0/0/0/1/1:4,3:7:0:2:0.333:109,5,0,0,3,12,142											GATK	500	gi|27414154|gb|AAO12050.1|	photosystem II protein [Citrus limon]	ATCG00280.1	photosystem II reaction center protein C	chloroplast gene encoding a CP43 subunit of the photosystem II reaction center. promoter contains a blue-light responsive element.	photosystem II reaction center protein C (PSBC); FUNCTIONS IN: chlorophyll binding; INVOLVED IN: photosynthesis, light reaction; LOCATED IN: in 7 components; EXPRESSED IN: 25 plant structures; EXPRESSED DURING: 13 growth stages; CONTAINS InterPro DOMAIN/s: Photosystem antenna protein-like (InterPro:IPR000932), Photosystem II protein PsbC (InterPro:IPR005869); BEST Arabidopsis thaliana protein mat…
Sp2_comp104202_c0_seq1	322	.	C	A	105.67	PASS	AC=3;AF=0.500;AN=6;BaseQRankSum=0.361;DP=9;Dels=0.00;FS=2.808;HaplotypeScore=0.0000;MLEAC=3;MLEAF=0.500;MQ=60.00;MQ0=0;MQRankSum=-1.159;QD=11.74;ReadPosRankSum=1.652	GT:AD:DP:GQ:MLPSAC:MLPSAF:PL	0/0/0/1/1/1:5,4:9:1:3:0.500:128,8,1,0,4,15,183											GATK	500	gi|27414154|gb|AAO12050.1|	photosystem II protein [Citrus limon]	ATCG00280.1	photosystem II reaction center protein C	chloroplast gene encoding a CP43 subunit of the photosystem II reaction center. promoter contains a blue-light responsive element.	photosystem II reaction center protein C (PSBC); FUNCTIONS IN: chlorophyll binding; INVOLVED IN: photosynthesis, light reaction; LOCATED IN: in 7 components; EXPRESSED IN: 25 plant structures; EXPRESSED DURING: 13 growth stages; CONTAINS InterPro DOMAIN/s: Photosystem antenna protein-like (InterPro:IPR000932), Photosystem II protein PsbC (InterPro:IPR005869); BEST Arabidopsis thaliana protein mat…
Sp2_comp104202_c0_seq1	328	.	C	T	106.67	PASS	AC=3;AF=0.500;AN=6;BaseQRankSum=0.876;DP=9;Dels=0.00;FS=2.808;HaplotypeScore=0.0000;MLEAC=3;MLEAF=0.500;MQ=60.00;MQ0=0;MQRankSum=0.361;QD=11.85;ReadPosRankSum=0.361	GT:AD:DP:GQ:MLPSAC:MLPSAF:PL	0/0/0/1/1/1:5,4:9:1:3:0.500:129,8,1,0,4,15,180											GATK	500	gi|27414154|gb|AAO12050.1|	photosystem II protein [Citrus limon]	ATCG00280.1	photosystem II reaction center protein C	chloroplast gene encoding a CP43 subunit of the photosystem II reaction center. promoter contains a blue-light responsive element.	photosystem II reaction center protein C (PSBC); FUNCTIONS IN: chlorophyll binding; INVOLVED IN: photosynthesis, light reaction; LOCATED IN: in 7 components; EXPRESSED IN: 25 plant structures; EXPRESSED DURING: 13 growth stages; CONTAINS InterPro DOMAIN/s: Photosystem antenna protein-like (InterPro:IPR000932), Photosystem II protein PsbC (InterPro:IPR005869); BEST Arabidopsis thaliana protein mat…
Sp2_comp104202_c0_seq1	364	.	C	A	110.07	PASS	AC=2;AF=0.333;AN=6;BaseQRankSum=0.597;DP=11;Dels=0.00;FS=0.000;HaplotypeScore=0.0000;MLEAC=2;MLEAF=0.333;MQ=60.00;MQ0=0;MQRankSum=-0.278;QD=10.01;ReadPosRankSum=0.000	GT:AD:DP:GQ:MLPSAC:MLPSAF:PL	0/0/0/0/1/1:7,4:11:2:2:0.333:133,5,0,2,9,26,270											GATK	500	gi|27414154|gb|AAO12050.1|	photosystem II protein [Citrus limon]	ATCG00280.1	photosystem II reaction center protein C	chloroplast gene encoding a CP43 subunit of the photosystem II reaction center. promoter contains a blue-light responsive element.	photosystem II reaction center protein C (PSBC); FUNCTIONS IN: chlorophyll binding; INVOLVED IN: photosynthesis, light reaction; LOCATED IN: in 7 components; EXPRESSED IN: 25 plant structures; EXPRESSED DURING: 13 growth stages; CONTAINS InterPro DOMAIN/s: Photosystem antenna protein-like (InterPro:IPR000932), Photosystem II protein PsbC (InterPro:IPR005869); BEST Arabidopsis thaliana protein mat…
Sp2_comp104202_c0_seq1	370	.	G	A	117.07	PASS	AC=2;AF=0.333;AN=6;BaseQRankSum=1.309;DP=12;Dels=0.00;FS=0.000;HaplotypeScore=0.0000;MLEAC=2;MLEAF=0.333;MQ=60.00;MQ0=0;MQRankSum=0.831;QD=9.76;ReadPosRankSum=-0.244	GT:AD:DP:GQ:MLPSAC:MLPSAF:PL	0/0/0/0/1/1:7,5:12:2:2:0.333:140,5,0,2,9,26,243											GATK	500	gi|27414154|gb|AAO12050.1|	photosystem II protein [Citrus limon]	ATCG00280.1	photosystem II reaction center protein C	chloroplast gene encoding a CP43 subunit of the photosystem II reaction center. promoter contains a blue-light responsive element.	photosystem II reaction center protein C (PSBC); FUNCTIONS IN: chlorophyll binding; INVOLVED IN: photosynthesis, light reaction; LOCATED IN: in 7 components; EXPRESSED IN: 25 plant structures; EXPRESSED DURING: 13 growth stages; CONTAINS InterPro DOMAIN/s: Photosystem antenna protein-like (InterPro:IPR000932), Photosystem II protein PsbC (InterPro:IPR005869); BEST Arabidopsis thaliana protein mat…
Sp2_comp104202_c0_seq1	385	.	T	C	148.73	PASS	AC=2;AF=0.333;AN=6;BaseQRankSum=0.312;DP=13;Dels=0.00;FS=0.000;HaplotypeScore=0.0000;MLEAC=2;MLEAF=0.333;MQ=60.00;MQ0=0;MQRankSum=0.101;QD=11.44;ReadPosRankSum=0.101	GT:AD:DP:GQ:MLPSAC:MLPSAF:PL	0/0/0/0/1/1:7,6:13:0:2:0.333:171,8,0,0,6,22,264											GATK	500	gi|27414154|gb|AAO12050.1|	photosystem II protein [Citrus limon]	ATCG00280.1	photosystem II reaction center protein C	chloroplast gene encoding a CP43 subunit of the photosystem II reaction center. promoter contains a blue-light responsive element.	photosystem II reaction center protein C (PSBC); FUNCTIONS IN: chlorophyll binding; INVOLVED IN: photosynthesis, light reaction; LOCATED IN: in 7 components; EXPRESSED IN: 25 plant structures; EXPRESSED DURING: 13 growth stages; CONTAINS InterPro DOMAIN/s: Photosystem antenna protein-like (InterPro:IPR000932), Photosystem II protein PsbC (InterPro:IPR005869); BEST Arabidopsis thaliana protein mat…
Sp2_comp104202_c0_seq1	403	.	C	T	143.13	PASS	AC=3;AF=0.500;AN=6;BaseQRankSum=1.532;DP=11;Dels=0.00;FS=0.000;HaplotypeScore=0.0000;MLEAC=3;MLEAF=0.500;MQ=60.00;MQ0=0;MQRankSum=-0.717;QD=13.01;ReadPosRankSum=-0.717	GT:AD:DP:GQ:MLPSAC:MLPSAF:PL	0/0/0/1/1/1:5,6:11:3:3:0.500:166,13,3,0,3,13,173											GATK	500	gi|27414154|gb|AAO12050.1|	photosystem II protein [Citrus limon]	ATCG00280.1	photosystem II reaction center protein C	chloroplast gene encoding a CP43 subunit of the photosystem II reaction center. promoter contains a blue-light responsive element.	photosystem II reaction center protein C (PSBC); FUNCTIONS IN: chlorophyll binding; INVOLVED IN: photosynthesis, light reaction; LOCATED IN: in 7 components; EXPRESSED IN: 25 plant structures; EXPRESSED DURING: 13 growth stages; CONTAINS InterPro DOMAIN/s: Photosystem antenna protein-like (InterPro:IPR000932), Photosystem II protein PsbC (InterPro:IPR005869); BEST Arabidopsis thaliana protein mat…
Sp2_comp104202_c0_seq1	415	.	A	G	130.67	PASS	AC=3;AF=0.500;AN=6;BaseQRankSum=2.148;DP=10;Dels=0.00;FS=0.000;HaplotypeScore=0.0000;MLEAC=3;MLEAF=0.500;MQ=60.00;MQ0=0;MQRankSum=0.103;QD=13.07;ReadPosRankSum=1.268	GT:AD:DP:GQ:MLPSAC:MLPSAF:PL	0/0/0/1/1/1:5,5:10:1:3:0.500:153,8,1,0,4,15,188											GATK	500	gi|27414154|gb|AAO12050.1|	photosystem II protein [Citrus limon]	ATCG00280.1	photosystem II reaction center protein C	chloroplast gene encoding a CP43 subunit of the photosystem II reaction center. promoter contains a blue-light responsive element.	photosystem II reaction center protein C (PSBC); FUNCTIONS IN: chlorophyll binding; INVOLVED IN: photosynthesis, light reaction; LOCATED IN: in 7 components; EXPRESSED IN: 25 plant structures; EXPRESSED DURING: 13 growth stages; CONTAINS InterPro DOMAIN/s: Photosystem antenna protein-like (InterPro:IPR000932), Photosystem II protein PsbC (InterPro:IPR005869); BEST Arabidopsis thaliana protein mat…
Sp2_comp104202_c0_seq1	424	.	T	C	129.5	PASS	AC=3;AF=0.500;AN=6;BaseQRankSum=0.956;DP=8;Dels=0.00;FS=0.000;HaplotypeScore=0.0000;MLEAC=3;MLEAF=0.500;MQ=60.00;MQ0=0;MQRankSum=0.684;QD=16.19;ReadPosRankSum=0.322	GT:AD:DP:GQ:MLPSAC:MLPSAF:PL	0/0/0/1/1/1:3,5:8:0:3:0.500:151,12,3,0,0,5,106											GATK	500	gi|27414154|gb|AAO12050.1|	photosystem II protein [Citrus limon]	ATCG00280.1	photosystem II reaction center protein C	chloroplast gene encoding a CP43 subunit of the photosystem II reaction center. promoter contains a blue-light responsive element.	photosystem II reaction center protein C (PSBC); FUNCTIONS IN: chlorophyll binding; INVOLVED IN: photosynthesis, light reaction; LOCATED IN: in 7 components; EXPRESSED IN: 25 plant structures; EXPRESSED DURING: 13 growth stages; CONTAINS InterPro DOMAIN/s: Photosystem antenna protein-like (InterPro:IPR000932), Photosystem II protein PsbC (InterPro:IPR005869); BEST Arabidopsis thaliana protein mat…
Sp2_comp104202_c0_seq1	427	.	C	T	124.5	PASS	AC=3;AF=0.500;AN=6;BaseQRankSum=1.221;DP=8;Dels=0.00;FS=0.000;HaplotypeScore=0.0000;MLEAC=3;MLEAF=0.500;MQ=60.00;MQ0=0;MQRankSum=-0.684;QD=15.56;ReadPosRankSum=0.322	GT:AD:DP:GQ:MLPSAC:MLPSAF:PL	0/0/0/1/1/1:3,5:8:0:3:0.500:146,12,3,0,0,5,105											GATK	500	gi|27414154|gb|AAO12050.1|	photosystem II protein [Citrus limon]	ATCG00280.1	photosystem II reaction center protein C	chloroplast gene encoding a CP43 subunit of the photosystem II reaction center. promoter contains a blue-light responsive element.	photosystem II reaction center protein C (PSBC); FUNCTIONS IN: chlorophyll binding; INVOLVED IN: photosynthesis, light reaction; LOCATED IN: in 7 components; EXPRESSED IN: 25 plant structures; EXPRESSED DURING: 13 growth stages; CONTAINS InterPro DOMAIN/s: Photosystem antenna protein-like (InterPro:IPR000932), Photosystem II protein PsbC (InterPro:IPR005869); BEST Arabidopsis thaliana protein mat…
Sp2_comp104202_c0_seq1	436	.	G	A	41.82	LowQual	AC=2;AF=0.333;AN=6;BaseQRankSum=1.537;DP=6;Dels=0.00;FS=0.000;HaplotypeScore=0.0000;MLEAC=2;MLEAF=0.333;MQ=60.00;MQ0=0;MQRankSum=-0.406;QD=6.97;ReadPosRankSum=1.537	GT:AD:DP:GQ:MLPSAC:MLPSAF:PL	0/0/0/0/1/1:3,3:6:0:2:0.333:63,3,0,0,3,10,112											GATK	500	gi|27414154|gb|AAO12050.1|	photosystem II protein [Citrus limon]	ATCG00280.1	photosystem II reaction center protein C	chloroplast gene encoding a CP43 subunit of the photosystem II reaction center. promoter contains a blue-light responsive element.	photosystem II reaction center protein C (PSBC); FUNCTIONS IN: chlorophyll binding; INVOLVED IN: photosynthesis, light reaction; LOCATED IN: in 7 components; EXPRESSED IN: 25 plant structures; EXPRESSED DURING: 13 growth stages; CONTAINS InterPro DOMAIN/s: Photosystem antenna protein-like (InterPro:IPR000932), Photosystem II protein PsbC (InterPro:IPR005869); BEST Arabidopsis thaliana protein mat…
Sp2_comp104202_c0_seq1	439	.	C	T	54.82	PASS	AC=2;AF=0.333;AN=6;BaseQRankSum=1.537;DP=6;Dels=0.00;FS=0.000;HaplotypeScore=0.0000;MLEAC=2;MLEAF=0.333;MQ=60.00;MQ0=0;MQRankSum=0.406;QD=9.14;ReadPosRankSum=1.537	GT:AD:DP:GQ:MLPSAC:MLPSAF:PL	0/0/0/0/1/1:3,3:6:0:2:0.333:76,3,0,0,3,10,111											GATK	500	gi|27414154|gb|AAO12050.1|	photosystem II protein [Citrus limon]	ATCG00280.1	photosystem II reaction center protein C	chloroplast gene encoding a CP43 subunit of the photosystem II reaction center. promoter contains a blue-light responsive element.	photosystem II reaction center protein C (PSBC); FUNCTIONS IN: chlorophyll binding; INVOLVED IN: photosynthesis, light reaction; LOCATED IN: in 7 components; EXPRESSED IN: 25 plant structures; EXPRESSED DURING: 13 growth stages; CONTAINS InterPro DOMAIN/s: Photosystem antenna protein-like (InterPro:IPR000932), Photosystem II protein PsbC (InterPro:IPR005869); BEST Arabidopsis thaliana protein mat…
Sp2_comp104202_c0_seq1	457	.	T	C	57.71	PASS	AC=6;AF=1.00;AN=6;DP=2;Dels=0.00;FS=0.000;HaplotypeScore=0.0000;MLEAC=6;MLEAF=1.00;MQ=60.00;MQ0=0;QD=28.86	GT:AD:DP:GQ:MLPSAC:MLPSAF:PL	1/1/1/1/1/1:0,2:2:2:6:1.00:80,16,10,6,4,2,0											GATK	500	gi|27414154|gb|AAO12050.1|	photosystem II protein [Citrus limon]	ATCG00280.1	photosystem II reaction center protein C	chloroplast gene encoding a CP43 subunit of the photosystem II reaction center. promoter contains a blue-light responsive element.	photosystem II reaction center protein C (PSBC); FUNCTIONS IN: chlorophyll binding; INVOLVED IN: photosynthesis, light reaction; LOCATED IN: in 7 components; EXPRESSED IN: 25 plant structures; EXPRESSED DURING: 13 growth stages; CONTAINS InterPro DOMAIN/s: Photosystem antenna protein-like (InterPro:IPR000932), Photosystem II protein PsbC (InterPro:IPR005869); BEST Arabidopsis thaliana protein mat…
Sp2_comp104202_c0_seq1	460	.	G	A	60.71	PASS	AC=6;AF=1.00;AN=6;DP=2;Dels=0.00;FS=0.000;HaplotypeScore=0.0000;MLEAC=6;MLEAF=1.00;MQ=60.00;MQ0=0;QD=30.36	GT:AD:DP:GQ:MLPSAC:MLPSAF:PL	1/1/1/1/1/1:0,2:2:2:6:1.00:83,16,10,6,4,2,0											GATK	500	gi|27414154|gb|AAO12050.1|	photosystem II protein [Citrus limon]	ATCG00280.1	photosystem II reaction center protein C	chloroplast gene encoding a CP43 subunit of the photosystem II reaction center. promoter contains a blue-light responsive element.	photosystem II reaction center protein C (PSBC); FUNCTIONS IN: chlorophyll binding; INVOLVED IN: photosynthesis, light reaction; LOCATED IN: in 7 components; EXPRESSED IN: 25 plant structures; EXPRESSED DURING: 13 growth stages; CONTAINS InterPro DOMAIN/s: Photosystem antenna protein-like (InterPro:IPR000932), Photosystem II protein PsbC (InterPro:IPR005869); BEST Arabidopsis thaliana protein mat…
Sp2_comp104207_c0_seq1	161	.	G	A	43.98	LowQual	AC=3;AF=0.500;AN=6;BaseQRankSum=-1.026;DP=4;Dels=0.00;FS=0.000;HaplotypeScore=0.0000;MLEAC=3;MLEAF=0.500;MQ=60.00;MQ0=0;MQRankSum=1.026;QD=11.00;ReadPosRankSum=-1.026	GT:AD:DP:GQ:MLPSAC:MLPSAF:PL	0/0/0/1/1/1:2,2:4:1:3:0.500:65,5,1,0,1,5,68											GATK	234	No hit in this database		No hit in this database
Sp2_comp104223_c0_seq1	277	.	T	G	49.98	LowQual	AC=3;AF=0.500;AN=6;BaseQRankSum=0.000;DP=4;Dels=0.00;FS=0.000;HaplotypeScore=0.0000;MLEAC=3;MLEAF=0.500;MQ=60.00;MQ0=0;MQRankSum=1.026;QD=12.50;ReadPosRankSum=0.000	GT:AD:DP:GQ:MLPSAC:MLPSAF:PL	0/0/0/1/1/1:2,2:4:1:3:0.500:71,5,1,0,1,5,79											GATK	374	No hit in this database		No hit in this database
Sp2_comp104224_c0_seq1	182	.	A	T	134.17	PASS	AC=2;AF=0.333;AN=6;BaseQRankSum=-0.640;DP=26;Dels=0.00;FS=2.634;HaplotypeScore=4.9972;MLEAC=2;MLEAF=0.333;MQ=55.32;MQ0=0;MQRankSum=-0.284;QD=5.16;ReadPosRankSum=-1.635	GT:AD:DP:GQ:MLPSAC:MLPSAF:PL	0/0/0/0/1/1:20,6:26:1:2:0.333:157,7,0,1,9,28,266											GATK	359	gi|389608447|dbj|BAM17833.1|	ribosomal protein L40 [Papilio xuthus]	AT3G52590.1	ubiquitin extension protein 1	Ubiquitin extension protein	ubiquitin extension protein 1 (UBQ1); FUNCTIONS IN: structural constituent of ribosome; INVOLVED IN: response to water deprivation, protein ubiquitination, embryo development ending in seed dormancy; LOCATED IN: ribosome, intracellular; EXPRESSED IN: 25 plant structures; EXPRESSED DURING: 14 growth stages; CONTAINS InterPro DOMAIN/s: Ribosomal protein L40e (InterPro:IPR001975), Ubiquitin subgroup…
Sp2_comp104224_c0_seq1	189	.	T	C	881.68		AC=5;AF=0.833;AN=6;BaseQRankSum=0.788;DP=156;Dels=0.00;FS=8.048;HaplotypeScore=26.7251;MLEAC=5;MLEAF=0.833;MQ=50.58;MQ0=0;MQRankSum=-1.760;QD=5.65;ReadPosRankSum=-4.505	GT:AD:DP:GQ:MLPSAC:MLPSAF:PL	0/1/1/1/1/1:12,143:156:3:5:0.833:906,139,63,24,3,0,220											GATK	359	gi|389608447|dbj|BAM17833.1|	ribosomal protein L40 [Papilio xuthus]	AT3G52590.1	ubiquitin extension protein 1	Ubiquitin extension protein	ubiquitin extension protein 1 (UBQ1); FUNCTIONS IN: structural constituent of ribosome; INVOLVED IN: response to water deprivation, protein ubiquitination, embryo development ending in seed dormancy; LOCATED IN: ribosome, intracellular; EXPRESSED IN: 25 plant structures; EXPRESSED DURING: 14 growth stages; CONTAINS InterPro DOMAIN/s: Ribosomal protein L40e (InterPro:IPR001975), Ubiquitin subgroup…
Sp2_comp104224_c0_seq1	219	.	C	T	2439.69		AC=4;AF=0.667;AN=6;BaseQRankSum=-2.002;DP=220;Dels=0.00;FS=16.240;HaplotypeScore=44.3458;MLEAC=4;MLEAF=0.667;MQ=55.26;MQ0=0;MQRankSum=-1.375;QD=11.09;ReadPosRankSum=6.687	GT:AD:DP:GQ:MLPSAC:MLPSAF:PL	0/0/1/1/1/1:69,151:220:7:4:0.667:2465,355,150,49,0,7,848											GATK	359	gi|389608447|dbj|BAM17833.1|	ribosomal protein L40 [Papilio xuthus]	AT3G52590.1	ubiquitin extension protein 1	Ubiquitin extension protein	ubiquitin extension protein 1 (UBQ1); FUNCTIONS IN: structural constituent of ribosome; INVOLVED IN: response to water deprivation, protein ubiquitination, embryo development ending in seed dormancy; LOCATED IN: ribosome, intracellular; EXPRESSED IN: 25 plant structures; EXPRESSED DURING: 14 growth stages; CONTAINS InterPro DOMAIN/s: Ribosomal protein L40e (InterPro:IPR001975), Ubiquitin subgroup…
Sp2_comp104224_c0_seq1	222	.	C	T	2260.42		AC=4;AF=0.667;AN=6;BaseQRankSum=-3.399;DP=216;Dels=0.00;FS=4.414;HaplotypeScore=41.3438;MLEAC=4;MLEAF=0.667;MQ=55.50;MQ0=0;MQRankSum=1.158;QD=10.46;ReadPosRankSum=5.596	GT:AD:DP:GQ:MLPSAC:MLPSAF:PL	0/0/1/1/1/1:69,146:216:9:4:0.667:2286,357,150,48,0,9,864											GATK	359	gi|389608447|dbj|BAM17833.1|	ribosomal protein L40 [Papilio xuthus]	AT3G52590.1	ubiquitin extension protein 1	Ubiquitin extension protein	ubiquitin extension protein 1 (UBQ1); FUNCTIONS IN: structural constituent of ribosome; INVOLVED IN: response to water deprivation, protein ubiquitination, embryo development ending in seed dormancy; LOCATED IN: ribosome, intracellular; EXPRESSED IN: 25 plant structures; EXPRESSED DURING: 14 growth stages; CONTAINS InterPro DOMAIN/s: Ribosomal protein L40e (InterPro:IPR001975), Ubiquitin subgroup…
Sp2_comp104224_c0_seq1	227	.	A	C	3868.9		AC=5;AF=0.833;AN=6;BaseQRankSum=0.003;DP=218;Dels=0.00;FS=1.442;HaplotypeScore=40.2215;MLEAC=5;MLEAF=0.833;MQ=56.02;MQ0=0;MQRankSum=-0.414;QD=17.75;ReadPosRankSum=2.795	GT:AD:DP:GQ:MLPSAC:MLPSAF:PL	0/1/1/1/1/1:8,210:218:82:5:0.833:3895,691,379,202,82,0,135											GATK	359	gi|389608447|dbj|BAM17833.1|	ribosomal protein L40 [Papilio xuthus]	AT3G52590.1	ubiquitin extension protein 1	Ubiquitin extension protein	ubiquitin extension protein 1 (UBQ1); FUNCTIONS IN: structural constituent of ribosome; INVOLVED IN: response to water deprivation, protein ubiquitination, embryo development ending in seed dormancy; LOCATED IN: ribosome, intracellular; EXPRESSED IN: 25 plant structures; EXPRESSED DURING: 14 growth stages; CONTAINS InterPro DOMAIN/s: Ribosomal protein L40e (InterPro:IPR001975), Ubiquitin subgroup…
Sp2_comp104224_c0_seq1	253	.	A	C	48.76	LowQual;	AC=2;AF=0.333;AN=6;BaseQRankSum=0.971;DP=209;Dels=0.00;FS=4.341;HaplotypeScore=85.5556;MLEAC=2;MLEAF=0.333;MQ=58.40;MQ0=0;MQRankSum=-0.671;QD=0.23;ReadPosRankSum=1.359	GT:AD:DP:GQ:MLPSAC:MLPSAF:PL	0/0/0/0/1/1:12,197:209:3:2:0.333:72,3,0,4,15,38,314											GATK	359	gi|389608447|dbj|BAM17833.1|	ribosomal protein L40 [Papilio xuthus]	AT3G52590.1	ubiquitin extension protein 1	Ubiquitin extension protein	ubiquitin extension protein 1 (UBQ1); FUNCTIONS IN: structural constituent of ribosome; INVOLVED IN: response to water deprivation, protein ubiquitination, embryo development ending in seed dormancy; LOCATED IN: ribosome, intracellular; EXPRESSED IN: 25 plant structures; EXPRESSED DURING: 14 growth stages; CONTAINS InterPro DOMAIN/s: Ribosomal protein L40e (InterPro:IPR001975), Ubiquitin subgroup…
Sp2_comp104224_c0_seq1	254	.	C	A,G	155.52		AC=1,2;AF=0.167,0.333;AN=6;BaseQRankSum=0.095;DP=210;Dels=0.00;FS=0.000;HaplotypeScore=60.6328;MLEAC=1,2;MLEAF=0.167,0.333;MQ=58.41;MQ0=0;MQRankSum=1.537;QD=0.74;ReadPosRankSum=0.386	GT:AD:DP:GQ:MLPSAC:MLPSAF	0/0/0/1/2/2:7,5,198:210:2:1,2:0.167,0.333											GATK	359	gi|389608447|dbj|BAM17833.1|	ribosomal protein L40 [Papilio xuthus]	AT3G52590.1	ubiquitin extension protein 1	Ubiquitin extension protein	ubiquitin extension protein 1 (UBQ1); FUNCTIONS IN: structural constituent of ribosome; INVOLVED IN: response to water deprivation, protein ubiquitination, embryo development ending in seed dormancy; LOCATED IN: ribosome, intracellular; EXPRESSED IN: 25 plant structures; EXPRESSED DURING: 14 growth stages; CONTAINS InterPro DOMAIN/s: Ribosomal protein L40e (InterPro:IPR001975), Ubiquitin subgroup…
Sp2_comp104224_c0_seq1	261	.	T	C	609.9		AC=1;AF=0.167;AN=6;BaseQRankSum=-0.894;DP=243;Dels=0.00;FS=11.320;HaplotypeScore=63.3706;MLEAC=1;MLEAF=0.167;MQ=58.28;MQ0=0;MQRankSum=-1.171;QD=2.51;ReadPosRankSum=2.049	GT:AD:DP:GQ:MLPSAC:MLPSAF:PL	0/0/0/0/0/1:199,44:243:46:1:0.167:636,0,46,156,2147483647,2147483647,2147483647											GATK	359	gi|389608447|dbj|BAM17833.1|	ribosomal protein L40 [Papilio xuthus]	AT3G52590.1	ubiquitin extension protein 1	Ubiquitin extension protein	ubiquitin extension protein 1 (UBQ1); FUNCTIONS IN: structural constituent of ribosome; INVOLVED IN: response to water deprivation, protein ubiquitination, embryo development ending in seed dormancy; LOCATED IN: ribosome, intracellular; EXPRESSED IN: 25 plant structures; EXPRESSED DURING: 14 growth stages; CONTAINS InterPro DOMAIN/s: Ribosomal protein L40e (InterPro:IPR001975), Ubiquitin subgroup…
Sp2_comp104224_c0_seq1	274	.	A	C	2986.9		AC=5;AF=0.833;AN=6;BaseQRankSum=2.009;DP=234;Dels=0.00;FS=8.178;HaplotypeScore=42.3641;MLEAC=5;MLEAF=0.833;MQ=55.62;MQ0=0;MQRankSum=-1.701;QD=12.76;ReadPosRankSum=2.496	GT:AD:DP:GQ:MLPSAC:MLPSAF:PL	0/1/1/1/1/1:15,219:234:64:5:0.833:3013,593,319,165,64,0,190											GATK	359	gi|389608447|dbj|BAM17833.1|	ribosomal protein L40 [Papilio xuthus]	AT3G52590.1	ubiquitin extension protein 1	Ubiquitin extension protein	ubiquitin extension protein 1 (UBQ1); FUNCTIONS IN: structural constituent of ribosome; INVOLVED IN: response to water deprivation, protein ubiquitination, embryo development ending in seed dormancy; LOCATED IN: ribosome, intracellular; EXPRESSED IN: 25 plant structures; EXPRESSED DURING: 14 growth stages; CONTAINS InterPro DOMAIN/s: Ribosomal protein L40e (InterPro:IPR001975), Ubiquitin subgroup…
Sp2_comp104224_c0_seq1	276	.	C	G	3016.9		AC=5;AF=0.833;AN=6;BaseQRankSum=1.722;DP=235;Dels=0.00;FS=8.227;HaplotypeScore=36.3674;MLEAC=5;MLEAF=0.833;MQ=55.49;MQ0=0;MQRankSum=-0.031;QD=12.84;ReadPosRankSum=2.398	GT:AD:DP:GQ:MLPSAC:MLPSAF:PL	0/1/1/1/1/1:15,219:235:65:5:0.833:3043,600,323,168,65,0,196											GATK	359	gi|389608447|dbj|BAM17833.1|	ribosomal protein L40 [Papilio xuthus]	AT3G52590.1	ubiquitin extension protein 1	Ubiquitin extension protein	ubiquitin extension protein 1 (UBQ1); FUNCTIONS IN: structural constituent of ribosome; INVOLVED IN: response to water deprivation, protein ubiquitination, embryo development ending in seed dormancy; LOCATED IN: ribosome, intracellular; EXPRESSED IN: 25 plant structures; EXPRESSED DURING: 14 growth stages; CONTAINS InterPro DOMAIN/s: Ribosomal protein L40e (InterPro:IPR001975), Ubiquitin subgroup…
Sp2_comp104224_c0_seq1	36	.	G	A	168.06		AC=5;AF=0.833;AN=6;BaseQRankSum=0.244;DP=41;Dels=0.00;FS=12.705;HaplotypeScore=24.5709;MLEAC=5;MLEAF=0.833;MQ=46.06;MQ0=0;MQRankSum=1.504;QD=4.10;ReadPosRankSum=1.590	GT:AD:DP:GQ:MLPSAC:MLPSAF:PL	0/1/1/1/1/1:12,29:41:3:5:0.833:192,35,18,9,3,0,27											GATK	359	gi|389608447|dbj|BAM17833.1|	ribosomal protein L40 [Papilio xuthus]	AT3G52590.1	ubiquitin extension protein 1	Ubiquitin extension protein	ubiquitin extension protein 1 (UBQ1); FUNCTIONS IN: structural constituent of ribosome; INVOLVED IN: response to water deprivation, protein ubiquitination, embryo development ending in seed dormancy; LOCATED IN: ribosome, intracellular; EXPRESSED IN: 25 plant structures; EXPRESSED DURING: 14 growth stages; CONTAINS InterPro DOMAIN/s: Ribosomal protein L40e (InterPro:IPR001975), Ubiquitin subgroup…
Sp2_comp104224_c0_seq1	39	.	G	A	137.81		AC=4;AF=0.667;AN=6;BaseQRankSum=0.624;DP=47;Dels=0.00;FS=18.843;HaplotypeScore=32.4772;MLEAC=4;MLEAF=0.667;MQ=45.14;MQ0=0;MQRankSum=1.959;QD=2.93;ReadPosRankSum=3.119	GT:AD:DP:GQ:MLPSAC:MLPSAF:PL	0/0/1/1/1/1:18,29:47:1:4:0.667:160,18,6,1,0,4,96											GATK	359	gi|389608447|dbj|BAM17833.1|	ribosomal protein L40 [Papilio xuthus]	AT3G52590.1	ubiquitin extension protein 1	Ubiquitin extension protein	ubiquitin extension protein 1 (UBQ1); FUNCTIONS IN: structural constituent of ribosome; INVOLVED IN: response to water deprivation, protein ubiquitination, embryo development ending in seed dormancy; LOCATED IN: ribosome, intracellular; EXPRESSED IN: 25 plant structures; EXPRESSED DURING: 14 growth stages; CONTAINS InterPro DOMAIN/s: Ribosomal protein L40e (InterPro:IPR001975), Ubiquitin subgroup…
Sp2_comp104224_c0_seq1	40	.	C	A	38.82	LowQual;	AC=1;AF=0.167;AN=6;BaseQRankSum=-0.396;DP=49;Dels=0.00;FS=0.000;HaplotypeScore=32.4772;MLEAC=1;MLEAF=0.167;MQ=44.23;MQ0=0;MQRankSum=0.605;QD=0.79;ReadPosRankSum=-0.897	GT:AD:DP:GQ:MLPSAC:MLPSAF:PL	0/0/0/0/0/1:46,3:49:0:1:0.167:61,0,0,4,12,28,215											GATK	359	gi|389608447|dbj|BAM17833.1|	ribosomal protein L40 [Papilio xuthus]	AT3G52590.1	ubiquitin extension protein 1	Ubiquitin extension protein	ubiquitin extension protein 1 (UBQ1); FUNCTIONS IN: structural constituent of ribosome; INVOLVED IN: response to water deprivation, protein ubiquitination, embryo development ending in seed dormancy; LOCATED IN: ribosome, intracellular; EXPRESSED IN: 25 plant structures; EXPRESSED DURING: 14 growth stages; CONTAINS InterPro DOMAIN/s: Ribosomal protein L40e (InterPro:IPR001975), Ubiquitin subgroup…
Sp2_comp104224_c0_seq1	45	.	G	A	175.31		AC=3;AF=0.500;AN=6;BaseQRankSum=-0.202;DP=78;Dels=0.00;FS=8.075;HaplotypeScore=49.1115;MLEAC=2;MLEAF=0.333;MQ=46.39;MQ0=2;MQRankSum=0.628;QD=2.25;ReadPosRankSum=5.028	GT:AD:DP:GQ:MLPSAC:MLPSAF:PL	0/0/0/1/1/1:49,26:78:3:3:0.500:171,13,3,0,3,13,180											GATK	359	gi|389608447|dbj|BAM17833.1|	ribosomal protein L40 [Papilio xuthus]	AT3G52590.1	ubiquitin extension protein 1	Ubiquitin extension protein	ubiquitin extension protein 1 (UBQ1); FUNCTIONS IN: structural constituent of ribosome; INVOLVED IN: response to water deprivation, protein ubiquitination, embryo development ending in seed dormancy; LOCATED IN: ribosome, intracellular; EXPRESSED IN: 25 plant structures; EXPRESSED DURING: 14 growth stages; CONTAINS InterPro DOMAIN/s: Ribosomal protein L40e (InterPro:IPR001975), Ubiquitin subgroup…
Sp2_comp104224_c0_seq1	57	.	C	A	138.73		AC=2;AF=0.333;AN=6;BaseQRankSum=2.362;DP=92;Dels=0.00;FS=10.521;HaplotypeScore=117.3262;MLEAC=2;MLEAF=0.333;MQ=46.49;MQ0=2;MQRankSum=0.622;QD=1.51;ReadPosRankSum=5.390	GT:AD:DP:GQ:MLPSAC:MLPSAF:PL	0/0/0/0/1/1:56,33:92:0:2:0.333:161,8,0,0,6,22,247											GATK	359	gi|389608447|dbj|BAM17833.1|	ribosomal protein L40 [Papilio xuthus]	AT3G52590.1	ubiquitin extension protein 1	Ubiquitin extension protein	ubiquitin extension protein 1 (UBQ1); FUNCTIONS IN: structural constituent of ribosome; INVOLVED IN: response to water deprivation, protein ubiquitination, embryo development ending in seed dormancy; LOCATED IN: ribosome, intracellular; EXPRESSED IN: 25 plant structures; EXPRESSED DURING: 14 growth stages; CONTAINS InterPro DOMAIN/s: Ribosomal protein L40e (InterPro:IPR001975), Ubiquitin subgroup…
Sp2_comp104224_c0_seq1	64	.	C	T	233.39		AC=3;AF=0.500;AN=6;BaseQRankSum=-0.214;DP=82;Dels=0.00;FS=6.652;HaplotypeScore=136.1644;MLEAC=3;MLEAF=0.500;MQ=47.79;MQ0=0;MQRankSum=2.153;QD=2.85;ReadPosRankSum=3.336	GT:AD:DP:GQ:MLPSAC:MLPSAF:PL	0/0/0/1/1/1:45,37:82:3:3:0.500:257,18,3,0,6,25,332											GATK	359	gi|389608447|dbj|BAM17833.1|	ribosomal protein L40 [Papilio xuthus]	AT3G52590.1	ubiquitin extension protein 1	Ubiquitin extension protein	ubiquitin extension protein 1 (UBQ1); FUNCTIONS IN: structural constituent of ribosome; INVOLVED IN: response to water deprivation, protein ubiquitination, embryo development ending in seed dormancy; LOCATED IN: ribosome, intracellular; EXPRESSED IN: 25 plant structures; EXPRESSED DURING: 14 growth stages; CONTAINS InterPro DOMAIN/s: Ribosomal protein L40e (InterPro:IPR001975), Ubiquitin subgroup…
Sp2_comp104224_c0_seq1	66	.	G	A,C	277.5		AC=2,1;AF=0.333,0.167;AN=6;BaseQRankSum=3.293;DP=76;Dels=0.00;FS=4.442;HaplotypeScore=114.6002;MLEAC=2,1;MLEAF=0.333,0.167;MQ=48.16;MQ0=0;MQRankSum=-1.354;QD=3.65;ReadPosRankSum=4.159	GT:AD:DP:GQ:MLPSAC:MLPSAF	0/0/0/1/1/2:31,20,12:76:2:2,1:0.333,0.167											GATK	359	gi|389608447|dbj|BAM17833.1|	ribosomal protein L40 [Papilio xuthus]	AT3G52590.1	ubiquitin extension protein 1	Ubiquitin extension protein	ubiquitin extension protein 1 (UBQ1); FUNCTIONS IN: structural constituent of ribosome; INVOLVED IN: response to water deprivation, protein ubiquitination, embryo development ending in seed dormancy; LOCATED IN: ribosome, intracellular; EXPRESSED IN: 25 plant structures; EXPRESSED DURING: 14 growth stages; CONTAINS InterPro DOMAIN/s: Ribosomal protein L40e (InterPro:IPR001975), Ubiquitin subgroup…
Sp2_comp104224_c0_seq1	69	.	A	G	57.92		AC=1;AF=0.167;AN=6;BaseQRankSum=-0.772;DP=77;Dels=0.00;FS=0.000;HaplotypeScore=150.4660;MLEAC=1;MLEAF=0.167;MQ=48.33;MQ0=0;MQRankSum=-1.425;QD=0.75;ReadPosRankSum=-0.220	GT:AD:DP:GQ:MLPSAC:MLPSAF:PL	0/0/0/0/0/1:61,16:77:6:1:0.167:83,0,6,19,42,84,2147483647											GATK	359	gi|389608447|dbj|BAM17833.1|	ribosomal protein L40 [Papilio xuthus]	AT3G52590.1	ubiquitin extension protein 1	Ubiquitin extension protein	ubiquitin extension protein 1 (UBQ1); FUNCTIONS IN: structural constituent of ribosome; INVOLVED IN: response to water deprivation, protein ubiquitination, embryo development ending in seed dormancy; LOCATED IN: ribosome, intracellular; EXPRESSED IN: 25 plant structures; EXPRESSED DURING: 14 growth stages; CONTAINS InterPro DOMAIN/s: Ribosomal protein L40e (InterPro:IPR001975), Ubiquitin subgroup…
Sp2_comp104224_c0_seq1	75	.	C	A,G	77.54		AC=1,1;AF=0.167,0.167;AN=6;BaseQRankSum=-2.187;DP=75;Dels=0.00;FS=0.000;HaplotypeScore=84.0683;MLEAC=1,1;MLEAF=0.167,0.167;MQ=48.48;MQ0=0;MQRankSum=0.640;QD=1.03;ReadPosRankSum=-2.501	GT:AD:DP:GQ:MLPSAC:MLPSAF	0/0/0/0/1/2:45,20,7:75:11:1,1:0.167,0.167											GATK	359	gi|389608447|dbj|BAM17833.1|	ribosomal protein L40 [Papilio xuthus]	AT3G52590.1	ubiquitin extension protein 1	Ubiquitin extension protein	ubiquitin extension protein 1 (UBQ1); FUNCTIONS IN: structural constituent of ribosome; INVOLVED IN: response to water deprivation, protein ubiquitination, embryo development ending in seed dormancy; LOCATED IN: ribosome, intracellular; EXPRESSED IN: 25 plant structures; EXPRESSED DURING: 14 growth stages; CONTAINS InterPro DOMAIN/s: Ribosomal protein L40e (InterPro:IPR001975), Ubiquitin subgroup…
Sp2_comp104224_c0_seq1	78	.	C	A,T	197.08		AC=2,1;AF=0.333,0.167;AN=6;BaseQRankSum=3.291;DP=66;Dels=0.00;FS=10.100;HaplotypeScore=67.8889;MLEAC=2,1;MLEAF=0.333,0.167;MQ=47.90;MQ0=0;MQRankSum=-0.040;QD=2.99;ReadPosRankSum=2.974	GT:AD:DP:GQ:MLPSAC:MLPSAF	0/0/0/1/1/2:41,16,9:66:4:2,1:0.333,0.167											GATK	359	gi|389608447|dbj|BAM17833.1|	ribosomal protein L40 [Papilio xuthus]	AT3G52590.1	ubiquitin extension protein 1	Ubiquitin extension protein	ubiquitin extension protein 1 (UBQ1); FUNCTIONS IN: structural constituent of ribosome; INVOLVED IN: response to water deprivation, protein ubiquitination, embryo development ending in seed dormancy; LOCATED IN: ribosome, intracellular; EXPRESSED IN: 25 plant structures; EXPRESSED DURING: 14 growth stages; CONTAINS InterPro DOMAIN/s: Ribosomal protein L40e (InterPro:IPR001975), Ubiquitin subgroup…
Sp2_comp104224_c0_seq1	93	.	T	C	273.08		AC=3;AF=0.500;AN=6;BaseQRankSum=2.152;DP=34;Dels=0.00;FS=1.623;HaplotypeScore=45.5088;MLEAC=3;MLEAF=0.500;MQ=47.79;MQ0=0;MQRankSum=-2.327;QD=8.03;ReadPosRankSum=0.857	GT:AD:DP:GQ:MLPSAC:MLPSAF:PL	0/0/0/1/1/1:14,20:34:1:3:0.500:296,25,7,0,1,11,205											GATK	359	gi|389608447|dbj|BAM17833.1|	ribosomal protein L40 [Papilio xuthus]	AT3G52590.1	ubiquitin extension protein 1	Ubiquitin extension protein	ubiquitin extension protein 1 (UBQ1); FUNCTIONS IN: structural constituent of ribosome; INVOLVED IN: response to water deprivation, protein ubiquitination, embryo development ending in seed dormancy; LOCATED IN: ribosome, intracellular; EXPRESSED IN: 25 plant structures; EXPRESSED DURING: 14 growth stages; CONTAINS InterPro DOMAIN/s: Ribosomal protein L40e (InterPro:IPR001975), Ubiquitin subgroup…
Sp2_comp104226_c0_seq1	240	.	C	T	107.16	PASS	AC=6;AF=1.00;AN=6;DP=3;Dels=0.00;FS=0.000;HaplotypeScore=0.0000;MLEAC=6;MLEAF=1.00;MQ=60.00;MQ0=0;QD=30.20	GT:AD:DP:GQ:MLPSAC:MLPSAF:PL	1/1/1/1/1/1:0,3:3:2:6:1.00:130,23,14,9,5,2,0											GATK	262	No hit in this database		No hit in this database
Sp2_comp104226_c0_seq1	252	.	A	G	98.16	PASS	AC=6;AF=1.00;AN=6;DP=3;Dels=0.00;FS=0.000;HaplotypeScore=0.0000;MLEAC=6;MLEAF=1.00;MQ=60.00;MQ0=0;QD=32.72	GT:AD:DP:GQ:MLPSAC:MLPSAF:PL	1/1/1/1/1/1:0,3:3:2:6:1.00:121,23,14,9,5,2,0											GATK	262	No hit in this database		No hit in this database
Sp2_comp104234_c0_seq3	317	.	T	G	171.83	PASS	AC=6;AF=1.00;AN=6;DP=5;Dels=0.00;FS=0.000;HaplotypeScore=0.0000;MLEAC=6;MLEAF=1.00;MQ=60.00;MQ0=0;QD=34.37	GT:AD:DP:GQ:MLPSAC:MLPSAF:PL	1/1/1/1/1/1:0,5:5:4:6:1.00:196,39,24,15,9,4,0											GATK	322	No hit in this database		No hit in this database
Sp2_comp104247_c0_seq1	341	.	G	T	34.96	LowQual	AC=1;AF=0.167;AN=6;BaseQRankSum=-0.825;DP=13;Dels=0.00;FS=0.000;HaplotypeScore=1.9568;MLEAC=1;MLEAF=0.167;MQ=58.24;MQ0=0;MQRankSum=1.061;QD=2.69;ReadPosRankSum=1.296	GT:AD:DP:GQ:MLPSAC:MLPSAF:PL	0/0/0/0/0/1:11,2:13:3:1:0.167:59,0,3,10,24,49,354											GATK	1032	gi|508775582|gb|EOY22838.1|	Lipase/lipooxygenase [Theobroma cacao]	AT4G39730.1	Lipase/lipooxygenase, PLAT/LH2 family protein		Lipase/lipooxygenase, PLAT/LH2 family protein; FUNCTIONS IN: molecular_function unknown; INVOLVED IN: biological_process unknown; LOCATED IN: thylakoid, chloroplast thylakoid membrane, plasma membrane, chloroplast, vacuole; EXPRESSED IN: 25 plant structures; EXPRESSED DURING: 13 growth stages; CONTAINS InterPro DOMAIN/s: Lipoxygenase, LH2 (InterPro:IPR001024), Lipase/lipooxygenase, PLAT/LH2 (Inte…
Sp2_comp104247_c0_seq1	450	.	G	C	105.25	PASS	AC=1;AF=0.167;AN=6;BaseQRankSum=1.273;DP=18;Dels=0.00;FS=9.276;HaplotypeScore=0.0000;MLEAC=1;MLEAF=0.167;MQ=60.00;MQ0=0;MQRankSum=-0.667;QD=5.85;ReadPosRankSum=0.424	GT:AD:DP:GQ:MLPSAC:MLPSAF:PL	0/0/0/0/0/1:13,5:18:0:1:0.167:128,0,0,8,24,56,432											GATK	1032	gi|508775582|gb|EOY22838.1|	Lipase/lipooxygenase [Theobroma cacao]	AT4G39730.1	Lipase/lipooxygenase, PLAT/LH2 family protein		Lipase/lipooxygenase, PLAT/LH2 family protein; FUNCTIONS IN: molecular_function unknown; INVOLVED IN: biological_process unknown; LOCATED IN: thylakoid, chloroplast thylakoid membrane, plasma membrane, chloroplast, vacuole; EXPRESSED IN: 25 plant structures; EXPRESSED DURING: 13 growth stages; CONTAINS InterPro DOMAIN/s: Lipoxygenase, LH2 (InterPro:IPR001024), Lipase/lipooxygenase, PLAT/LH2 (Inte…
Sp2_comp104247_c0_seq1	465	.	C	T	151.02	PASS	AC=2;AF=0.333;AN=6;BaseQRankSum=-0.033;DP=23;Dels=0.00;FS=11.823;HaplotypeScore=0.0000;MLEAC=2;MLEAF=0.333;MQ=60.00;MQ0=0;MQRankSum=0.100;QD=6.57;ReadPosRankSum=1.437	GT:AD:DP:GQ:MLPSAC:MLPSAF:PL	0/0/0/0/1/1:16,7:23:3:2:0.333:175,3,0,9,30,72,2147483647											GATK	1032	gi|508775582|gb|EOY22838.1|	Lipase/lipooxygenase [Theobroma cacao]	AT4G39730.1	Lipase/lipooxygenase, PLAT/LH2 family protein		Lipase/lipooxygenase, PLAT/LH2 family protein; FUNCTIONS IN: molecular_function unknown; INVOLVED IN: biological_process unknown; LOCATED IN: thylakoid, chloroplast thylakoid membrane, plasma membrane, chloroplast, vacuole; EXPRESSED IN: 25 plant structures; EXPRESSED DURING: 13 growth stages; CONTAINS InterPro DOMAIN/s: Lipoxygenase, LH2 (InterPro:IPR001024), Lipase/lipooxygenase, PLAT/LH2 (Inte…
Sp2_comp104247_c0_seq1	740	.	G	A	44.98	LowQual	AC=3;AF=0.500;AN=6;BaseQRankSum=0.358;DP=5;Dels=0.00;FS=0.000;HaplotypeScore=0.0000;MLEAC=3;MLEAF=0.500;MQ=60.00;MQ0=0;MQRankSum=-1.231;QD=9.00;ReadPosRankSum=1.231	GT:AD:DP:GQ:MLPSAC:MLPSAF:PL	0/0/0/1/1/1:3,2:5:1:3:0.500:66,5,1,0,1,5,72											GATK	1032	gi|508775582|gb|EOY22838.1|	Lipase/lipooxygenase [Theobroma cacao]	AT4G39730.1	Lipase/lipooxygenase, PLAT/LH2 family protein		Lipase/lipooxygenase, PLAT/LH2 family protein; FUNCTIONS IN: molecular_function unknown; INVOLVED IN: biological_process unknown; LOCATED IN: thylakoid, chloroplast thylakoid membrane, plasma membrane, chloroplast, vacuole; EXPRESSED IN: 25 plant structures; EXPRESSED DURING: 13 growth stages; CONTAINS InterPro DOMAIN/s: Lipoxygenase, LH2 (InterPro:IPR001024), Lipase/lipooxygenase, PLAT/LH2 (Inte…
Sp2_comp104247_c0_seq1	820	.	T	A	47.82	LowQual	AC=2;AF=0.333;AN=6;BaseQRankSum=0.358;DP=5;Dels=0.00;FS=0.000;HaplotypeScore=0.0000;MLEAC=2;MLEAF=0.333;MQ=60.00;MQ0=0;MQRankSum=0.358;QD=9.56;ReadPosRankSum=0.358	GT:AD:DP:GQ:MLPSAC:MLPSAF:PL	0/0/0/0/1/1:3,2:5:0:2:0.333:69,3,0,0,3,10,112											GATK	1032	gi|508775582|gb|EOY22838.1|	Lipase/lipooxygenase [Theobroma cacao]	AT4G39730.1	Lipase/lipooxygenase, PLAT/LH2 family protein		Lipase/lipooxygenase, PLAT/LH2 family protein; FUNCTIONS IN: molecular_function unknown; INVOLVED IN: biological_process unknown; LOCATED IN: thylakoid, chloroplast thylakoid membrane, plasma membrane, chloroplast, vacuole; EXPRESSED IN: 25 plant structures; EXPRESSED DURING: 13 growth stages; CONTAINS InterPro DOMAIN/s: Lipoxygenase, LH2 (InterPro:IPR001024), Lipase/lipooxygenase, PLAT/LH2 (Inte…
Sp2_comp104247_c0_seq1	845	.	A	G	89.82	PASS	AC=3;AF=0.500;AN=6;BaseQRankSum=0.406;DP=6;Dels=0.00;FS=3.979;HaplotypeScore=0.0000;MLEAC=3;MLEAF=0.500;MQ=60.00;MQ0=0;MQRankSum=0.406;QD=14.97;ReadPosRankSum=0.406	GT:AD:DP:GQ:MLPSAC:MLPSAF:PL	0/0/0/1/1/1:3,3:6:0:3:0.500:111,10,3,0,0,3,75											GATK	1032	gi|508775582|gb|EOY22838.1|	Lipase/lipooxygenase [Theobroma cacao]	AT4G39730.1	Lipase/lipooxygenase, PLAT/LH2 family protein		Lipase/lipooxygenase, PLAT/LH2 family protein; FUNCTIONS IN: molecular_function unknown; INVOLVED IN: biological_process unknown; LOCATED IN: thylakoid, chloroplast thylakoid membrane, plasma membrane, chloroplast, vacuole; EXPRESSED IN: 25 plant structures; EXPRESSED DURING: 13 growth stages; CONTAINS InterPro DOMAIN/s: Lipoxygenase, LH2 (InterPro:IPR001024), Lipase/lipooxygenase, PLAT/LH2 (Inte…
Sp2_comp104262_c0_seq1	350	.	T	C	1684.54	PASS	AC=4;AF=0.667;AN=6;BaseQRankSum=0.943;DP=91;Dels=0.00;FS=9.326;HaplotypeScore=3.5304;MLEAC=4;MLEAF=0.667;MQ=56.18;MQ0=0;MQRankSum=-2.764;QD=18.51;ReadPosRankSum=2.423	GT:AD:DP:GQ:MLPSAC:MLPSAF:PL	0/0/1/1/1/1:32,59:91:8:4:0.667:1710,176,57,8,0,43,990											GATK	570	No hit in this database		No hit in this database
Sp2_comp104262_c0_seq1	361	.	G	A	1745.07	PASS	AC=4;AF=0.667;AN=6;BaseQRankSum=0.640;DP=84;Dels=0.00;FS=10.170;HaplotypeScore=1.6646;MLEAC=4;MLEAF=0.667;MQ=55.85;MQ0=0;MQRankSum=-2.918;QD=20.77;ReadPosRankSum=0.935	GT:AD:DP:GQ:MLPSAC:MLPSAF:PL	0/0/1/1/1/1:28,56:84:14:4:0.667:1771,187,66,14,0,34,918											GATK	570	No hit in this database		No hit in this database
Sp2_comp104272_c0_seq1	231	.	G	A	206.82	PASS	AC=2;AF=0.333;AN=6;BaseQRankSum=-0.462;DP=21;Dels=0.00;FS=1.740;HaplotypeScore=0.7340;MLEAC=2;MLEAF=0.333;MQ=60.00;MQ0=0;MQRankSum=0.959;QD=9.85;ReadPosRankSum=-1.315	GT:AD:DP:GQ:MLPSAC:MLPSAF:PL	0/0/0/0/1/1:12,9:21:1:2:0.333:230,10,0,1,12,38,405											GATK	401	No hit in this database		No hit in this database
Sp2_comp10427_c0_seq1	920	.	G	T	59.71	PASS	AC=6;AF=1.00;AN=6;DP=3;Dels=0.00;FS=0.000;HaplotypeScore=0.0000;MLEAC=6;MLEAF=1.00;MQ=60.00;MQ0=0;QD=19.90	GT:AD:DP:GQ:MLPSAC:MLPSAF:PL	1/1/1/1/1/1:0,3:3:2:6:1.00:82,16,10,6,4,2,0											GATK	1017	No hit in this database		No hit in this database
Sp2_comp104287_c0_seq1	658	.	A	T	1211.1	PASS	AC=3;AF=0.500;AN=6;BaseQRankSum=-3.805;DP=173;Dels=0.00;FS=1.192;HaplotypeScore=1.9995;MLEAC=3;MLEAF=0.500;MQ=59.92;MQ0=0;MQRankSum=-0.897;QD=7.00;ReadPosRankSum=-0.140	GT:AD:DP:GQ:MLPSAC:MLPSAF:PL	0/0/0/1/1/1:76,96:173:5:3:0.500:1236,97,5,0,59,224,2147483647											GATK	781	gi|460374688|ref|XP_004233142.1|	PREDICTED: cationic amino acid transporter 1-like [Solanum lycopersicum]	AT4G21120.1	amino acid transporter 1	Encodes a member of the cationic amino acid transporter (CAT) subfamily of amino acid polyamine choline transporters. Mediates efficient uptake of Lys, Arg and Glu in a yeast system.	amino acid transporter 1 (AAT1); FUNCTIONS IN: arginine transmembrane transporter activity, L-lysine transmembrane transporter activity, cationic amino acid transmembrane transporter activity, L-glutamate transmembrane transporter activity; INVOLVED IN: basic amino acid transport, L-arginine import, L-glutamate import; LOCATED IN: plasma membrane, membrane; EXPRESSED IN: 13 plant structures; EXPR…
Sp2_comp104287_c0_seq1	685	.	T	G	2849.91	PASS	AC=3;AF=0.500;AN=6;BaseQRankSum=-2.057;DP=165;Dels=0.00;FS=1.236;HaplotypeScore=3.3888;MLEAC=3;MLEAF=0.500;MQ=59.70;MQ0=0;MQRankSum=-0.131;QD=17.27;ReadPosRankSum=0.636	GT:AD:DP:GQ:MLPSAC:MLPSAF:PL	0/0/0/1/1/1:80,85:165:31:3:0.500:2876,222,49,0,31,181,2147483647											GATK	781	gi|460374688|ref|XP_004233142.1|	PREDICTED: cationic amino acid transporter 1-like [Solanum lycopersicum]	AT4G21120.1	amino acid transporter 1	Encodes a member of the cationic amino acid transporter (CAT) subfamily of amino acid polyamine choline transporters. Mediates efficient uptake of Lys, Arg and Glu in a yeast system.	amino acid transporter 1 (AAT1); FUNCTIONS IN: arginine transmembrane transporter activity, L-lysine transmembrane transporter activity, cationic amino acid transmembrane transporter activity, L-glutamate transmembrane transporter activity; INVOLVED IN: basic amino acid transport, L-arginine import, L-glutamate import; LOCATED IN: plasma membrane, membrane; EXPRESSED IN: 13 plant structures; EXPR…
Sp2_comp104287_c0_seq1	688	.	A	G	2884.9	PASS	AC=3;AF=0.500;AN=6;BaseQRankSum=-2.300;DP=166;Dels=0.00;FS=1.932;HaplotypeScore=3.3888;MLEAC=3;MLEAF=0.500;MQ=59.75;MQ0=0;MQRankSum=0.701;QD=17.38;ReadPosRankSum=0.408	GT:AD:DP:GQ:MLPSAC:MLPSAF:PL	0/0/0/1/1/1:81,85:166:35:3:0.500:2911,218,47,0,35,190,2147483647											GATK	781	gi|460374688|ref|XP_004233142.1|	PREDICTED: cationic amino acid transporter 1-like [Solanum lycopersicum]	AT4G21120.1	amino acid transporter 1	Encodes a member of the cationic amino acid transporter (CAT) subfamily of amino acid polyamine choline transporters. Mediates efficient uptake of Lys, Arg and Glu in a yeast system.	amino acid transporter 1 (AAT1); FUNCTIONS IN: arginine transmembrane transporter activity, L-lysine transmembrane transporter activity, cationic amino acid transmembrane transporter activity, L-glutamate transmembrane transporter activity; INVOLVED IN: basic amino acid transport, L-arginine import, L-glutamate import; LOCATED IN: plasma membrane, membrane; EXPRESSED IN: 13 plant structures; EXPR…
Sp2_comp104287_c0_seq1	742	.	G	A	1959.17	PASS	AC=3;AF=0.500;AN=6;BaseQRankSum=1.228;DP=134;Dels=0.00;FS=2.493;HaplotypeScore=2.9931;MLEAC=3;MLEAF=0.500;MQ=59.75;MQ0=0;MQRankSum=1.092;QD=14.62;ReadPosRankSum=-0.133	GT:AD:DP:GQ:MLPSAC:MLPSAF:PL	0/0/0/1/1/1:74,60:134:12:3:0.500:1985,114,12,0,54,212,2147483647											GATK	781	gi|460374688|ref|XP_004233142.1|	PREDICTED: cationic amino acid transporter 1-like [Solanum lycopersicum]	AT4G21120.1	amino acid transporter 1	Encodes a member of the cationic amino acid transporter (CAT) subfamily of amino acid polyamine choline transporters. Mediates efficient uptake of Lys, Arg and Glu in a yeast system.	amino acid transporter 1 (AAT1); FUNCTIONS IN: arginine transmembrane transporter activity, L-lysine transmembrane transporter activity, cationic amino acid transmembrane transporter activity, L-glutamate transmembrane transporter activity; INVOLVED IN: basic amino acid transport, L-arginine import, L-glutamate import; LOCATED IN: plasma membrane, membrane; EXPRESSED IN: 13 plant structures; EXPR…
Sp2_comp10428_c0_seq1	242	.	A	G	107.4		AC=1;AF=0.167;AN=6;BaseQRankSum=0.710;DP=137;Dels=0.00;FS=0.000;HaplotypeScore=7.9987;MLEAC=1;MLEAF=0.167;MQ=46.05;MQ0=0;MQRankSum=2.921;QD=0.78;ReadPosRankSum=3.241	GT:AD:DP:GQ:MLPSAC:MLPSAF:PL	0/0/0/0/0/1:133,4:137:4:1:0.167:132,0,4,19,44,91,2147483647											GATK	279	gi|27529728|dbj|BAC53893.1|	cytochrome P450 [Petunia x hybrida]	AT2G45580.1	cytochrome P450, family 76, subfamily C, polypeptide 3	member of CYP76C	cytochrome P450, family 76, subfamily C, polypeptide 3 (CYP76C3); FUNCTIONS IN: electron carrier activity, monooxygenase activity, iron ion binding, oxygen binding, heme binding; INVOLVED IN: oxidation reduction; LOCATED IN: endomembrane system; EXPRESSED IN: 10 plant structures; EXPRESSED DURING: 4 anthesis, C globular stage, petal differentiation and expansion stage; CONTAINS InterPro DOMAIN/s:…
Sp2_comp10428_c0_seq1	244	.	T	C,G	272.03		AC=1,1;AF=0.167,0.167;AN=6;BaseQRankSum=1.179;DP=141;Dels=0.00;FS=1.161;HaplotypeScore=0.0000;MLEAC=1,1;MLEAF=0.167,0.167;MQ=45.94;MQ0=0;MQRankSum=-4.764;QD=1.93;ReadPosRankSum=-4.821	GT:AD:DP:GQ:MLPSAC:MLPSAF	0/0/0/0/1/2:13,5,123:141:1:1,1:0.167,0.167											GATK	279	gi|27529728|dbj|BAC53893.1|	cytochrome P450 [Petunia x hybrida]	AT2G45580.1	cytochrome P450, family 76, subfamily C, polypeptide 3	member of CYP76C	cytochrome P450, family 76, subfamily C, polypeptide 3 (CYP76C3); FUNCTIONS IN: electron carrier activity, monooxygenase activity, iron ion binding, oxygen binding, heme binding; INVOLVED IN: oxidation reduction; LOCATED IN: endomembrane system; EXPRESSED IN: 10 plant structures; EXPRESSED DURING: 4 anthesis, C globular stage, petal differentiation and expansion stage; CONTAINS InterPro DOMAIN/s:…
Sp2_comp10428_c0_seq1	253	.	G	A	340.07	PASS	AC=2;AF=0.333;AN=6;BaseQRankSum=-1.227;DP=152;Dels=0.00;FS=0.000;HaplotypeScore=10.9970;MLEAC=2;MLEAF=0.333;MQ=45.40;MQ0=0;MQRankSum=-5.541;QD=2.24;ReadPosRankSum=-3.110	GT:AD:DP:GQ:MLPSAC:MLPSAF:PL	0/0/0/0/1/1:20,132:152:2:2:0.333:364,20,0,2,21,69,2147483647											GATK	279	gi|27529728|dbj|BAC53893.1|	cytochrome P450 [Petunia x hybrida]	AT2G45580.1	cytochrome P450, family 76, subfamily C, polypeptide 3	member of CYP76C	cytochrome P450, family 76, subfamily C, polypeptide 3 (CYP76C3); FUNCTIONS IN: electron carrier activity, monooxygenase activity, iron ion binding, oxygen binding, heme binding; INVOLVED IN: oxidation reduction; LOCATED IN: endomembrane system; EXPRESSED IN: 10 plant structures; EXPRESSED DURING: 4 anthesis, C globular stage, petal differentiation and expansion stage; CONTAINS InterPro DOMAIN/s:…
Sp2_comp104290_c0_seq1	179	.	A	C	189.83	PASS	AC=6;AF=1.00;AN=6;DP=5;Dels=0.00;FS=0.000;HaplotypeScore=0.0000;MLEAC=6;MLEAF=1.00;MQ=58.31;MQ0=0;QD=26.82	GT:AD:DP:GQ:MLPSAC:MLPSAF:PL	1/1/1/1/1/1:0,5:5:4:6:1.00:214,39,24,15,9,4,0											GATK	203	No hit in this database		No hit in this database
Sp2_comp104299_c0_seq2	534	.	A	G	49.71	LowQual;	AC=6;AF=1.00;AN=6;DP=4;Dels=0.00;FS=0.000;HaplotypeScore=0.0000;MLEAC=6;MLEAF=1.00;MQ=32.45;MQ0=0;QD=12.43	GT:AD:DP:GQ:MLPSAC:MLPSAF:PL	1/1/1/1/1/1:0,4:4:2:6:1.00:72,16,10,6,4,2,0											GATK	612	No hit in this database		No hit in this database
Sp2_comp10429_c0_seq1	149	.	T	C	106.16	PASS	AC=6;AF=1.00;AN=6;DP=4;Dels=0.00;FS=0.000;HaplotypeScore=0.0000;MLEAC=6;MLEAF=1.00;MQ=60.00;MQ0=0;QD=26.54	GT:AD:DP:GQ:MLPSAC:MLPSAF:PL	1/1/1/1/1/1:0,4:4:2:6:1.00:129,23,14,9,5,2,0											GATK	207	No hit in this database		No hit in this database
Sp2_comp1043034_c0_seq1	145	.	G	T	138.4	PASS	AC=6;AF=1.00;AN=6;DP=4;Dels=0.00;FS=0.000;HaplotypeScore=0.0000;MLEAC=6;MLEAF=1.00;MQ=60.00;MQ0=0;QD=34.60	GT:AD:DP:GQ:MLPSAC:MLPSAF:PL	1/1/1/1/1/1:0,4:4:3:6:1.00:162,31,19,12,7,3,0											GATK	245	No hit in this database		No hit in this database
Sp2_comp104304_c0_seq1	219	.	C	G	109.16	PASS	AC=6;AF=1.00;AN=6;DP=6;Dels=0.00;FS=0.000;HaplotypeScore=0.0000;MLEAC=6;MLEAF=1.00;MQ=60.00;MQ0=0;QD=18.19	GT:AD:DP:GQ:MLPSAC:MLPSAF:PL	1/1/1/1/1/1:0,6:6:2:6:1.00:132,23,14,9,5,2,0											GATK	272	No hit in this database		No hit in this database
Sp2_comp104304_c0_seq1	220	.	A	C	108.16	PASS	AC=6;AF=1.00;AN=6;DP=6;Dels=0.00;FS=0.000;HaplotypeScore=0.0000;MLEAC=6;MLEAF=1.00;MQ=60.00;MQ0=0;QD=18.03	GT:AD:DP:GQ:MLPSAC:MLPSAF:PL	1/1/1/1/1/1:0,6:6:2:6:1.00:131,23,14,9,5,2,0											GATK	272	No hit in this database		No hit in this database
Sp2_comp104304_c0_seq1	254	.	C	T	146.4	PASS	AC=6;AF=1.00;AN=6;BaseQRankSum=0.361;DP=10;Dels=0.00;FS=0.000;HaplotypeScore=0.0000;MLEAC=6;MLEAF=1.00;MQ=48.51;MQ0=0;MQRankSum=2.219;QD=14.64;ReadPosRankSum=2.219	GT:AD:DP:GQ:MLPSAC:MLPSAF:PL	1/1/1/1/1/1:6,4:10:3:6:1.00:170,31,19,12,7,3,0											GATK	272	No hit in this database		No hit in this database
Sp2_comp104304_c0_seq1	255	.	T	C	139.4	PASS	AC=6;AF=1.00;AN=6;BaseQRankSum=0.729;DP=10;Dels=0.00;FS=0.000;HaplotypeScore=0.0000;MLEAC=6;MLEAF=1.00;MQ=48.51;MQ0=0;MQRankSum=2.219;QD=13.94;ReadPosRankSum=2.219	GT:AD:DP:GQ:MLPSAC:MLPSAF:PL	1/1/1/1/1/1:6,4:10:3:6:1.00:163,31,19,12,7,3,0											GATK	272	No hit in this database		No hit in this database
Sp2_comp104305_c0_seq1	398	.	A	T	564.87	PASS	AC=3;AF=0.500;AN=6;BaseQRankSum=-0.342;DP=46;Dels=0.04;FS=0.000;HaplotypeScore=5.8654;MLEAC=3;MLEAF=0.500;MQ=60.00;MQ0=0;MQRankSum=-0.412;QD=12.28;ReadPosRankSum=-0.931	GT:AD:DP:GQ:MLPSAC:MLPSAF:PL	0/0/0/1/1/1:20,24:44:7:3:0.500:590,55,13,0,7,42,655											GATK	712	gi|460398329|ref|XP_004244714.1|	PREDICTED: putative DNA-binding protein ESCAROLA-like [Solanum lycopersicum]	AT2G45430.1	AT-hook motif nuclear-localized protein 22	Encodes a nuclear localized AT hook domain containing protein that can bind AT rich DNA in vitro. Overexpression of the gene results in delayed flowering. Is likely to act redundantly with AHL18, AHL27 and AHL29 in the regulation of flowering. It is also involved in both photo- and skotomorphogenesis.	AT-hook motif nuclear-localized protein 22 (AHL22); CONTAINS InterPro DOMAIN/s: Protein of unknown function DUF296 (InterPro:IPR005175), Predicted AT-hook DNA-binding (InterPro:IPR014476); BEST Arabidopsis thaliana protein match is: AT-hook motif nuclear-localized protein 18 (TAIR:AT3G60870.1); Has 823 Blast hits to 817 proteins in 42 species: Archae - 0; Bacteria - 4; Metazoa - 44; Fungi - 6; Pl…
Sp2_comp104305_c0_seq1	482	.	A	G	34.96	LowQual;	AC=1;AF=0.167;AN=6;BaseQRankSum=-1.661;DP=19;Dels=0.00;FS=0.000;HaplotypeScore=9.9984;MLEAC=1;MLEAF=0.167;MQ=60.00;MQ0=0;MQRankSum=-0.465;QD=1.84;ReadPosRankSum=-1.661	GT:AD:DP:GQ:MLPSAC:MLPSAF:PL	0/0/0/0/0/1:17,2:19:3:1:0.167:59,0,3,10,24,49,344											GATK	712	gi|460398329|ref|XP_004244714.1|	PREDICTED: putative DNA-binding protein ESCAROLA-like [Solanum lycopersicum]	AT2G45430.1	AT-hook motif nuclear-localized protein 22	Encodes a nuclear localized AT hook domain containing protein that can bind AT rich DNA in vitro. Overexpression of the gene results in delayed flowering. Is likely to act redundantly with AHL18, AHL27 and AHL29 in the regulation of flowering. It is also involved in both photo- and skotomorphogenesis.	AT-hook motif nuclear-localized protein 22 (AHL22); CONTAINS InterPro DOMAIN/s: Protein of unknown function DUF296 (InterPro:IPR005175), Predicted AT-hook DNA-binding (InterPro:IPR014476); BEST Arabidopsis thaliana protein match is: AT-hook motif nuclear-localized protein 18 (TAIR:AT3G60870.1); Has 823 Blast hits to 817 proteins in 42 species: Archae - 0; Bacteria - 4; Metazoa - 44; Fungi - 6; Pl…
Sp2_comp104305_c0_seq1	652	.	T	G	51.71	PASS	AC=6;AF=1.00;AN=6;DP=2;Dels=0.00;FS=0.000;HaplotypeScore=0.0000;MLEAC=6;MLEAF=1.00;MQ=60.00;MQ0=0;QD=25.86	GT:AD:DP:GQ:MLPSAC:MLPSAF:PL	1/1/1/1/1/1:0,2:2:2:6:1.00:74,16,10,6,4,2,0											GATK	712	gi|460398329|ref|XP_004244714.1|	PREDICTED: putative DNA-binding protein ESCAROLA-like [Solanum lycopersicum]	AT2G45430.1	AT-hook motif nuclear-localized protein 22	Encodes a nuclear localized AT hook domain containing protein that can bind AT rich DNA in vitro. Overexpression of the gene results in delayed flowering. Is likely to act redundantly with AHL18, AHL27 and AHL29 in the regulation of flowering. It is also involved in both photo- and skotomorphogenesis.	AT-hook motif nuclear-localized protein 22 (AHL22); CONTAINS InterPro DOMAIN/s: Protein of unknown function DUF296 (InterPro:IPR005175), Predicted AT-hook DNA-binding (InterPro:IPR014476); BEST Arabidopsis thaliana protein match is: AT-hook motif nuclear-localized protein 18 (TAIR:AT3G60870.1); Has 823 Blast hits to 817 proteins in 42 species: Archae - 0; Bacteria - 4; Metazoa - 44; Fungi - 6; Pl…
Sp2_comp104306_c0_seq1	259	.	T	G	226.4	PASS	AC=6;AF=1.00;AN=6;DP=8;Dels=0.00;FS=0.000;HaplotypeScore=0.0000;MLEAC=6;MLEAF=1.00;MQ=60.00;MQ0=0;QD=28.30	GT:AD:DP:GQ:MLPSAC:MLPSAF:PL	1/1/1/1/1/1:0,8:8:5:6:1.00:251,47,29,18,11,5,0											GATK	455	No hit in this database		No hit in this database
Sp2_comp104311_c0_seq1	57	.	C	A	49.32	LowQual	AC=2;AF=0.333;AN=6;BaseQRankSum=-0.311;DP=14;Dels=0.00;FS=10.170;HaplotypeScore=0.0000;MLEAC=2;MLEAF=0.333;MQ=54.74;MQ0=0;MQRankSum=-2.647;QD=3.52;ReadPosRankSum=-2.647	GT:AD:DP:GQ:MLPSAC:MLPSAF:PL	0/0/0/0/1/1:11,3:14:2:2:0.333:72,2,0,3,12,30,271											GATK	243	No hit in this database		No hit in this database
Sp2_comp104312_c0_seq1	331	.	A	T	96.16	PASS	AC=6;AF=1.00;AN=6;DP=3;Dels=0.00;FS=0.000;HaplotypeScore=0.0000;MLEAC=6;MLEAF=1.00;MQ=60.00;MQ0=0;QD=32.05	GT:AD:DP:GQ:MLPSAC:MLPSAF:PL	1/1/1/1/1/1:0,3:3:2:6:1.00:119,23,14,9,5,2,0											GATK	437	No hit in this database		No hit in this database
Sp2_comp104313_c0_seq1	140	.	A	G	1443.44		AC=2;AF=0.333;AN=6;BaseQRankSum=0.304;DP=151;Dels=0.00;FS=1.286;HaplotypeScore=17.7777;MLEAC=2;MLEAF=0.333;MQ=59.58;MQ0=0;MQRankSum=-0.827;QD=9.56;ReadPosRankSum=1.739	GT:AD:DP:GQ:MLPSAC:MLPSAF:PL	0/0/0/0/1/1:82,69:151:1:2:0.333:1467,74,0,1,60,2147483647,2147483647											GATK	274	gi|508720221|gb|EOY12118.1|	Receptor like protein 53, putative [Theobroma cacao]	AT1G13230.1	Leucine-rich repeat (LRR) family protein	Encodes a leucine-rich repeat protein pii-2. Located in the endoplasmic reticulum/plasma membrane continuum in Arabidopsis roots. Required for growth promotion and enhanced seed production mediated by the endophytic fungus Piriformospora indica in Arabidopsis.	Leucine-rich repeat (LRR) family protein; INVOLVED IN: signal transduction, response to symbiotic fungus, symbiosis, encompassing mutualism through parasitism; LOCATED IN: plasma membrane, chloroplast; EXPRESSED IN: 9 plant structures; EXPRESSED DURING: 6 growth stages; CONTAINS InterPro DOMAIN/s: Leucine-rich repeat (InterPro:IPR001611); BEST Arabidopsis thaliana protein match is: Leucine-rich r…
Sp2_comp104313_c0_seq1	165	.	C	T	2110.04	PASS	AC=3;AF=0.500;AN=6;BaseQRankSum=1.593;DP=141;Dels=0.00;FS=7.801;HaplotypeScore=4.9983;MLEAC=3;MLEAF=0.500;MQ=60.00;MQ0=0;MQRankSum=-0.031;QD=14.96;ReadPosRankSum=0.209	GT:AD:DP:GQ:MLPSAC:MLPSAF:PL	0/0/0/1/1/1:75,66:141:15:3:0.500:2136,129,15,0,55,220,2147483647											GATK	274	gi|508720221|gb|EOY12118.1|	Receptor like protein 53, putative [Theobroma cacao]	AT1G13230.1	Leucine-rich repeat (LRR) family protein	Encodes a leucine-rich repeat protein pii-2. Located in the endoplasmic reticulum/plasma membrane continuum in Arabidopsis roots. Required for growth promotion and enhanced seed production mediated by the endophytic fungus Piriformospora indica in Arabidopsis.	Leucine-rich repeat (LRR) family protein; INVOLVED IN: signal transduction, response to symbiotic fungus, symbiosis, encompassing mutualism through parasitism; LOCATED IN: plasma membrane, chloroplast; EXPRESSED IN: 9 plant structures; EXPRESSED DURING: 6 growth stages; CONTAINS InterPro DOMAIN/s: Leucine-rich repeat (InterPro:IPR001611); BEST Arabidopsis thaliana protein match is: Leucine-rich r…
Sp2_comp104326_c0_seq1	253	.	C	T	101.16	PASS	AC=6;AF=1.00;AN=6;DP=3;Dels=0.00;FS=0.000;HaplotypeScore=0.0000;MLEAC=6;MLEAF=1.00;MQ=60.00;MQ0=0;QD=33.72	GT:AD:DP:GQ:MLPSAC:MLPSAF:PL	1/1/1/1/1/1:0,3:3:2:6:1.00:124,23,14,9,5,2,0											GATK	681	No hit in this database		No hit in this database
Sp2_comp104326_c0_seq1	436	.	T	C	32.73	LowQual	AC=6;AF=1.00;AN=6;DP=3;Dels=0.00;FS=0.000;HaplotypeScore=0.0000;MLEAC=6;MLEAF=1.00;MQ=60.00;MQ0=0;QD=10.91	GT:AD:DP:GQ:MLPSAC:MLPSAF:PL	1/1/1/1/1/1:0,3:3:2:6:1.00:55,15,10,6,4,2,0											GATK	681	No hit in this database		No hit in this database
Sp2_comp104326_c0_seq1	442	.	A	G	103.16	PASS	AC=6;AF=1.00;AN=6;DP=3;Dels=0.00;FS=0.000;HaplotypeScore=0.0000;MLEAC=6;MLEAF=1.00;MQ=60.00;MQ0=0;QD=34.39	GT:AD:DP:GQ:MLPSAC:MLPSAF:PL	1/1/1/1/1/1:0,3:3:2:6:1.00:126,23,14,9,5,2,0											GATK	681	No hit in this database		No hit in this database
Sp2_comp104329_c0_seq1	95	.	A	C	48.75	LowQual	AC=2;AF=0.333;AN=6;BaseQRankSum=0.572;DP=8;Dels=0.00;FS=0.000;HaplotypeScore=1.9997;MLEAC=2;MLEAF=0.333;MQ=60.00;MQ0=0;MQRankSum=1.589;QD=6.09;ReadPosRankSum=0.572	GT:AD:DP:GQ:MLPSAC:MLPSAF:PL	0/0/0/0/1/1:6,2:8:1:2:0.333:71,1,0,3,9,22,205											GATK	540	No hit in this database		No hit in this database
Sp2_comp104333_c0_seq1	128	.	A	C	271.85	PASS	AC=2;AF=0.333;AN=6;BaseQRankSum=-0.764;DP=26;Dels=0.00;FS=0.000;HaplotypeScore=0.9159;MLEAC=2;MLEAF=0.333;MQ=58.88;MQ0=0;MQRankSum=-0.553;QD=10.46;ReadPosRankSum=0.975	GT:AD:DP:GQ:MLPSAC:MLPSAF:PL	0/0/0/0/1/1:16,10:26:3:2:0.333:296,13,0,3,18,54,562											GATK	335	No hit in this database		No hit in this database
Sp2_comp104333_c0_seq1	76	.	G	C	436.68		AC=2;AF=0.333;AN=6;BaseQRankSum=-3.514;DP=76;Dels=0.00;FS=0.923;HaplotypeScore=17.4532;MLEAC=2;MLEAF=0.333;MQ=50.55;MQ0=0;MQRankSum=-1.019;QD=5.75;ReadPosRankSum=1.797	GT:AD:DP:GQ:MLPSAC:MLPSAF:PL	0/0/0/0/1/1:41,35:76:3:2:0.333:461,26,0,3,27,89,2147483647											GATK	335	No hit in this database		No hit in this database
Sp2_comp104341_c0_seq1	147	.	C	A	52.02	PASS	AC=4;AF=0.667;AN=6;BaseQRankSum=0.358;DP=6;Dels=0.00;FS=0.000;HaplotypeScore=0.8321;MLEAC=4;MLEAF=0.667;MQ=60.00;MQ0=0;MQRankSum=1.231;QD=8.67;ReadPosRankSum=1.231	GT:AD:DP:GQ:MLPSAC:MLPSAF:PL	0/0/1/1/1/1:2,3:6:1:4:0.667:73,8,3,1,0,1,37											GATK	268	No hit in this database		No hit in this database
Sp2_comp104347_c0_seq2	341	.	T	C	53.02	PASS	AC=4;AF=0.667;AN=6;BaseQRankSum=-0.736;DP=3;Dels=0.00;FS=0.000;HaplotypeScore=0.0000;MLEAC=4;MLEAF=0.667;MQ=60.00;MQ0=0;MQRankSum=0.736;QD=17.67;ReadPosRankSum=-0.736	GT:AD:DP:GQ:MLPSAC:MLPSAF:PL	0/0/1/1/1/1:1,2:3:1:4:0.667:74,8,3,1,0,1,37											GATK	406	No hit in this database		No hit in this database
Sp2_comp104347_c0_seq2	388	.	C	T	79.16	PASS	AC=6;AF=1.00;AN=6;DP=4;Dels=0.00;FS=0.000;HaplotypeScore=0.0000;MLEAC=6;MLEAF=1.00;MQ=53.69;MQ0=0;QD=19.79	GT:AD:DP:GQ:MLPSAC:MLPSAF:PL	1/1/1/1/1/1:0,4:4:2:6:1.00:102,23,14,9,5,2,0											GATK	406	No hit in this database		No hit in this database
Sp2_comp104350_c0_seq1	260	.	G	A	207.4	PASS	AC=6;AF=1.00;AN=6;DP=6;Dels=0.00;FS=0.000;HaplotypeScore=0.0000;MLEAC=6;MLEAF=1.00;MQ=60.00;MQ0=0;QD=34.57	GT:AD:DP:GQ:MLPSAC:MLPSAF:PL	1/1/1/1/1/1:0,6:6:5:6:1.00:232,47,29,18,11,5,0											GATK	362	gi|460385627|ref|XP_004238504.1|	PREDICTED: midasin-like [Solanum lycopersicum]	AT1G67120.1	ATPases;nucleotide binding;ATP binding;nucleoside-triphosphatases;transcription factor binding		ATPases;nucleotide binding;ATP binding;nucleoside-triphosphatases;transcription factor binding; FUNCTIONS IN: nucleoside-triphosphatase activity, ATPase activity, transcription factor binding, nucleotide binding, ATP binding; INVOLVED IN: regulation of transcription, DNA-dependent, regulation of protein complex assembly; LOCATED IN: chloroplast envelope; EXPRESSED IN: 23 plant structures; EXPRESS…
[truncated: 99,226 more rows]
