# Supplementary material for: Comparative analysis of the root transcriptomes of cultivated sweetpotato (Ipomoea batatas [L.] Lam) and its wild ancestor (Ipomoea trifida [Kunth] G. Don)
Source: BMC Plant Biol. 2017 Jan 13;17:9. doi: 10.1186/s12870-016-0950-x (PMC5234144; doi:10.1186/s12870-016-0950-x)
Supplement: Additional file 12: — SNPs identified in I. trifida (Sp2). (ZIP 89.7 MB) [file 12870_2016_950_MOESM12_ESM.zip › Add. file 12-4. SNPs identified in It (Sp2).xlsx]

## Sheet: Sheet1
																						Blastx results from nr blast		Blastx results from Arabidopsis (TAIR10) database				OrthoMCL
Contig ID	POS	ID	REF	ALT	QUAL	FILTER	INFO1	INFO2	INFO3	Contig ID	POS	ID	REF	ALT	QUAL	FILTER	INFO4	INFO5	INFO6	SG/GATK/SAM	Lengths	Hit ID	Hit Description	Arabidopsis_HitID	Arabidopsis_Hit_ShortDescription	Arabidopsis_Hit_CuratorSummary	Arabidopsis_Hit_Computational_description	OrthoMCL_paralogs	OrthoMCLorthologs
Sp2_comp150846_c0_seq1	208	.	C	T	31	.	DP=137;VDB=0.0271;AF1=1;AC1=2;DP4=0,0,1,2;MQ=50;FQ=-36	GT:PL:GQ	1/1:63,9,0:16	Sp2_comp150846_c0_seq1	208	.	C	T	2979.9		AC=6;AF=1.00;AN=6;BaseQRankSum=0.297;DP=147;Dels=0.00;FS=0.000;HaplotypeScore=48.5894;MLEAC=6;MLEAF=1.00;MQ=59.77;MQ0=0;MQRankSum=2.416;QD=20.27;ReadPosRankSum=1.263	GT:AD:DP:GQ:MLPSAC:MLPSAF:PL	1/1/1/1/1/1:2,145:147:62:6:1.00:3006,607,372,235,137,62,0	SG	1808	gi|460388662|ref|XP_004239985.1|	PREDICTED: putative lipase YOR059C-like [Solanum lycopersicum]	AT5G51180.2	alpha/beta-Hydrolases superfamily protein		alpha/beta-Hydrolases superfamily protein; CONTAINS InterPro DOMAIN/s: Protein of unknown function DUF676, hydrolase-like (InterPro:IPR007751); BEST Arabidopsis thaliana protein match is: alpha/beta-Hydrolases superfamily protein (TAIR:AT4G25770.1); Has 30201 Blast hits to 17322 proteins in 780 species: Archae - 12; Bacteria - 1396; Metazoa - 17338; Fungi - 3422; Plants - 5037; Viruses - 0; Other…
Sp2_comp150846_c0_seq1	240	.	G	A	138	.	DP=171;VDB=0.0393;AF1=0.5;AC1=1;DP4=61,39,26,34;MQ=47;FQ=141;PV4=0.034,7e-48,8.7e-09,1	GT:PL:GQ	0/1:168,0,255:99	Sp2_comp150846_c0_seq1	240	.	G	A	1681.91	PASS	AC=2;AF=0.333;AN=6;BaseQRankSum=-1.382;DP=177;Dels=0.00;FS=17.354;HaplotypeScore=4.2881;MLEAC=2;MLEAF=0.333;MQ=59.63;MQ0=0;MQRankSum=0.390;QD=9.50;ReadPosRankSum=0.504	GT:AD:DP:GQ:MLPSAC:MLPSAF:PL	0/0/0/0/1/1:103,74:177:32:2:0.333:1708,63,0,32,141,2147483647,2147483647	SG	1808	gi|460388662|ref|XP_004239985.1|	PREDICTED: putative lipase YOR059C-like [Solanum lycopersicum]	AT5G51180.2	alpha/beta-Hydrolases superfamily protein		alpha/beta-Hydrolases superfamily protein; CONTAINS InterPro DOMAIN/s: Protein of unknown function DUF676, hydrolase-like (InterPro:IPR007751); BEST Arabidopsis thaliana protein match is: alpha/beta-Hydrolases superfamily protein (TAIR:AT4G25770.1); Has 30201 Blast hits to 17322 proteins in 780 species: Archae - 12; Bacteria - 1396; Metazoa - 17338; Fungi - 3422; Plants - 5037; Viruses - 0; Other…
Sp2_comp150846_c0_seq1	365	.	C	A	211	.	DP=213;VDB=0.0345;AF1=0.5;AC1=1;DP4=57,30,71,43;MQ=48;FQ=214;PV4=0.66,1.5e-38,0.21,1	GT:PL:GQ	0/1:241,0,255:99	Sp2_comp150846_c0_seq1	365	.	C	A	3482.04	PASS	AC=3;AF=0.500;AN=6;BaseQRankSum=-0.589;DP=217;Dels=0.00;FS=1.127;HaplotypeScore=6.1977;MLEAC=3;MLEAF=0.500;MQ=59.97;MQ0=0;MQRankSum=1.845;QD=16.05;ReadPosRankSum=1.219	GT:AD:DP:GQ:MLPSAC:MLPSAF:PL	0/0/0/1/1/1:92,123:217:15:3:0.500:3508,319,82,0,15,165,2147483647	SG	1808	gi|460388662|ref|XP_004239985.1|	PREDICTED: putative lipase YOR059C-like [Solanum lycopersicum]	AT5G51180.2	alpha/beta-Hydrolases superfamily protein		alpha/beta-Hydrolases superfamily protein; CONTAINS InterPro DOMAIN/s: Protein of unknown function DUF676, hydrolase-like (InterPro:IPR007751); BEST Arabidopsis thaliana protein match is: alpha/beta-Hydrolases superfamily protein (TAIR:AT4G25770.1); Has 30201 Blast hits to 17322 proteins in 780 species: Archae - 12; Bacteria - 1396; Metazoa - 17338; Fungi - 3422; Plants - 5037; Viruses - 0; Other…
Sp2_comp150846_c0_seq1	623	.	G	A	61	.	DP=285;VDB=0.0392;AF1=0.5;AC1=1;DP4=71,50,33,26;MQ=49;FQ=64;PV4=0.75,7.9e-66,0.0061,4.4e-08	GT:PL:GQ	0/1:91,0,255:94	Sp2_comp150846_c0_seq1	623	.	G	A	4891.42	PASS	AC=3;AF=0.500;AN=6;BaseQRankSum=-1.364;DP=250;Dels=0.00;FS=3.554;HaplotypeScore=0.9159;MLEAC=3;MLEAF=0.500;MQ=60.00;MQ0=0;MQRankSum=1.111;QD=19.57;ReadPosRankSum=-1.499	GT:AD:DP:GQ:MLPSAC:MLPSAF:PL	0/0/0/1/1/1:107,143:250:9:3:0.500:4917,432,115,0,9,188,2147483647	SG	1808	gi|460388662|ref|XP_004239985.1|	PREDICTED: putative lipase YOR059C-like [Solanum lycopersicum]	AT5G51180.2	alpha/beta-Hydrolases superfamily protein		alpha/beta-Hydrolases superfamily protein; CONTAINS InterPro DOMAIN/s: Protein of unknown function DUF676, hydrolase-like (InterPro:IPR007751); BEST Arabidopsis thaliana protein match is: alpha/beta-Hydrolases superfamily protein (TAIR:AT4G25770.1); Has 30201 Blast hits to 17322 proteins in 780 species: Archae - 12; Bacteria - 1396; Metazoa - 17338; Fungi - 3422; Plants - 5037; Viruses - 0; Other…
Sp2_comp150846_c0_seq1	653	.	A	G	119	.	DP=291;VDB=0.0380;AF1=0.5;AC1=1;DP4=68,63,47,43;MQ=49;FQ=122;PV4=1,4.4e-73,1.6e-12,0.22	GT:PL:GQ	0/1:149,0,255:99	Sp2_comp150846_c0_seq1	653	.	A	G	4215.9	PASS	AC=3;AF=0.500;AN=6;BaseQRankSum=2.208;DP=250;Dels=0.00;FS=2.803;HaplotypeScore=2.6005;MLEAC=3;MLEAF=0.500;MQ=60.00;MQ0=0;MQRankSum=-2.815;QD=16.86;ReadPosRankSum=0.805	GT:AD:DP:GQ:MLPSAC:MLPSAF:PL	0/0/0/1/1/1:117,132:250:49:3:0.500:4242,319,70,0,49,270,2147483647	SG	1808	gi|460388662|ref|XP_004239985.1|	PREDICTED: putative lipase YOR059C-like [Solanum lycopersicum]	AT5G51180.2	alpha/beta-Hydrolases superfamily protein		alpha/beta-Hydrolases superfamily protein; CONTAINS InterPro DOMAIN/s: Protein of unknown function DUF676, hydrolase-like (InterPro:IPR007751); BEST Arabidopsis thaliana protein match is: alpha/beta-Hydrolases superfamily protein (TAIR:AT4G25770.1); Has 30201 Blast hits to 17322 proteins in 780 species: Archae - 12; Bacteria - 1396; Metazoa - 17338; Fungi - 3422; Plants - 5037; Viruses - 0; Other…
Sp2_comp150847_c0_seq15	1055	.	G	T	16.9	.	DP=19;VDB=0.0004;AF1=1;AC1=2;DP4=0,0,1,1;MQ=32;FQ=-33	GT:PL:GQ	1/1:48,6,0:10	Sp2_comp150847_c0_seq15	1055	.	G	T	225.4	PASS	AC=6;AF=1.00;AN=6;DP=16;Dels=0.00;FS=0.000;HaplotypeScore=0.0000;MLEAC=6;MLEAF=1.00;MQ=59.88;MQ0=0;QD=14.09	GT:AD:DP:GQ:MLPSAC:MLPSAF:PL	1/1/1/1/1/1:0,16:16:5:6:1.00:250,47,29,18,11,5,0	SG	1359	No hit in this database		No hit in this database
Sp2_comp150847_c0_seq15	1057	.	G	C	61.3	.	DP=19;VDB=0.0004;AF1=1;AC1=2;DP4=0,0,4,1;MQ=41;FQ=-42	GT:PL:GQ	1/1:94,15,0:27	Sp2_comp150847_c0_seq15	1057	.	G	C	234.4	PASS	AC=6;AF=1.00;AN=6;DP=16;Dels=0.00;FS=0.000;HaplotypeScore=0.0000;MLEAC=6;MLEAF=1.00;MQ=59.88;MQ0=0;QD=14.65	GT:AD:DP:GQ:MLPSAC:MLPSAF:PL	1/1/1/1/1/1:0,16:16:5:6:1.00:259,47,29,18,11,5,0	SG	1359	No hit in this database		No hit in this database
Sp2_comp150847_c0_seq15	1230	.	A	G	222	.	DP=51;VDB=0.0322;AF1=1;AC1=2;DP4=0,0,30,20;MQ=47;FQ=-178	GT:PL:GQ	1/1:255,151,0:99	Sp2_comp150847_c0_seq15	1230	.	A	G	1558.91	PASS	AC=6;AF=1.00;AN=6;DP=41;Dels=0.00;FS=0.000;HaplotypeScore=0.0000;MLEAC=6;MLEAF=1.00;MQ=60.00;MQ0=0;QD=28.96	GT:AD:DP:GQ:MLPSAC:MLPSAF:PL	1/1/1/1/1/1:0,41:41:30:6:1.00:1585,296,181,114,67,30,0	SG	1359	No hit in this database		No hit in this database
Sp2_comp150847_c0_seq15	1248	.	A	G	211	.	DP=56;VDB=0.0380;AF1=1;AC1=2;DP4=0,0,31,22;MQ=47;FQ=-187	GT:PL:GQ	1/1:244,160,0:99	Sp2_comp150847_c0_seq15	1248	.	A	G	1698.91	PASS	AC=6;AF=1.00;AN=6;DP=42;Dels=0.00;FS=0.000;HaplotypeScore=0.0000;MLEAC=6;MLEAF=1.00;MQ=60.00;MQ0=0;QD=32.12	GT:AD:DP:GQ:MLPSAC:MLPSAF:PL	1/1/1/1/1/1:0,42:42:32:6:1.00:1725,311,191,120,70,32,0	SG	1359	No hit in this database		No hit in this database
Sp2_comp150847_c0_seq15	315	.	A	G	94	.	DP=11;VDB=0.0380;AF1=1;AC1=2;DP4=0,0,3,6;MQ=23;FQ=-54	GT:PL:GQ	1/1:127,27,0:51	Sp2_comp150847_c0_seq15	315	.	A	G	514.34	PASS	AC=6;AF=1.00;AN=6;DP=23;Dels=0.00;FS=0.000;HaplotypeScore=0.0000;MLEAC=6;MLEAF=1.00;MQ=57.19;MQ0=0;QD=22.36	GT:AD:DP:GQ:MLPSAC:MLPSAF:PL	1/1/1/1/1/1:0,21:23:10:6:1.00:540,101,62,39,23,10,0	SG	1359	No hit in this database		No hit in this database
Sp2_comp150847_c0_seq15	397	.	T	G	30.5	.	DP=4;VDB=0.0329;AF1=1;AC1=2;DP4=0,0,0,4;MQ=32;FQ=-39	GT:PL:GQ	1/1:63,12,0:21	Sp2_comp150847_c0_seq15	397	.	T	G	158.4	PASS	AC=6;AF=1.00;AN=6;DP=11;Dels=0.00;FS=0.000;HaplotypeScore=0.0000;MLEAC=6;MLEAF=1.00;MQ=58.53;MQ0=0;QD=14.40	GT:AD:DP:GQ:MLPSAC:MLPSAF:PL	1/1/1/1/1/1:0,11:11:3:6:1.00:182,31,19,12,7,3,0	SG	1359	No hit in this database		No hit in this database
Sp2_comp150847_c0_seq15	400	.	T	C	36.5	.	DP=4;VDB=0.0329;AF1=1;AC1=2;DP4=0,0,0,4;MQ=32;FQ=-39	GT:PL:GQ	1/1:69,12,0:21	Sp2_comp150847_c0_seq15	400	.	T	C	152.4	PASS	AC=6;AF=1.00;AN=6;DP=11;Dels=0.00;FS=0.000;HaplotypeScore=0.0000;MLEAC=6;MLEAF=1.00;MQ=58.53;MQ0=0;QD=13.85	GT:AD:DP:GQ:MLPSAC:MLPSAF:PL	1/1/1/1/1/1:0,11:11:3:6:1.00:176,31,19,12,7,3,0	SG	1359	No hit in this database		No hit in this database
Sp2_comp150847_c0_seq15	506	.	G	C	222	.	DP=14;VDB=0.0345;AF1=1;AC1=2;DP4=0,0,9,4;MQ=43;FQ=-66	GT:PL:GQ	1/1:255,39,0:75	Sp2_comp150847_c0_seq15	506	.	G	C	549.34	PASS	AC=6;AF=1.00;AN=6;DP=15;Dels=0.00;FS=0.000;HaplotypeScore=0.0000;MLEAC=6;MLEAF=1.00;MQ=60.00;MQ0=0;QD=32.28	GT:AD:DP:GQ:MLPSAC:MLPSAF:PL	1/1/1/1/1/1:0,15:15:10:6:1.00:575,101,62,39,23,10,0	SG	1359	No hit in this database		No hit in this database
Sp2_comp150847_c0_seq15	667	.	A	G	18.8	.	DP=2;VDB=0.0186;AF1=1;AC1=2;DP4=0,0,0,2;MQ=45;FQ=-33	GT:PL:GQ	1/1:50,6,0:10	Sp2_comp150847_c0_seq15	667	.	A	G	56.71	PASS	AC=6;AF=1.00;AN=6;BaseQRankSum=-0.401;DP=22;Dels=0.00;FS=1.792;HaplotypeScore=0.7340;MLEAC=6;MLEAF=1.00;MQ=59.66;MQ0=0;MQRankSum=0.334;QD=2.58;ReadPosRankSum=0.134	GT:AD:DP:GQ:MLPSAC:MLPSAF:PL	1/1/1/1/1/1:9,13:22:2:6:1.00:79,16,10,6,4,2,0	SG	1359	No hit in this database		No hit in this database
Sp2_comp150847_c0_seq15	904	.	G	A	107	.	DP=52;VDB=0.0345;AF1=1;AC1=2;DP4=0,0,1,27;MQ=35;FQ=-111	GT:PL:GQ	1/1:140,84,0:99	Sp2_comp150847_c0_seq15	904	.	G	A	1949.9	PASS	AC=6;AF=1.00;AN=6;DP=59;Dels=0.00;FS=0.000;HaplotypeScore=0.0000;MLEAC=6;MLEAF=1.00;MQ=60.00;MQ0=0;QD=33.05	GT:AD:DP:GQ:MLPSAC:MLPSAF:PL	1/1/1/1/1/1:0,59:59:40:6:1.00:1976,397,243,153,90,40,0	SG	1359	No hit in this database		No hit in this database
Sp2_comp150848_c0_seq2	118	.	G	C	173	.	DP=703;VDB=0.0081;AF1=0.5;AC1=1;DP4=146,178,106,264;MQ=48;FQ=176;PV4=8.9e-06,3e-249,0.00094,1	GT:PL:GQ	0/1:203,0,255:99	Sp2_comp150848_c0_seq2	118	.	G	C	3322.44		AC=3;AF=0.500;AN=6;BaseQRankSum=1.004;DP=240;Dels=0.00;FS=1.616;HaplotypeScore=248.6677;MLEAC=3;MLEAF=0.500;MQ=59.60;MQ0=0;MQRankSum=-1.033;QD=13.84;ReadPosRankSum=2.797	GT:AD:DP:GQ:MLPSAC:MLPSAF:PL	0/0/0/1/1/1:139,101:240:1:3:0.500:3346,161,1,0,118,2147483647,2147483647	SG	907	gi|254762128|gb|ACT80136.1|	transcription factor WRKY [Capsicum annuum]	AT1G62300.1	WRKY family transcription factor	Encodes a transcription factor WRKY6. Regulates Phosphate1 (Pho1) expression in response to low phosphate (Pi) stress.	WRKY6; CONTAINS InterPro DOMAIN/s: DNA-binding WRKY (InterPro:IPR003657); BEST Arabidopsis thaliana protein match is: WRKY family transcription factor (TAIR:AT4G04450.1); Has 3824 Blast hits to 3363 proteins in 295 species: Archae - 0; Bacteria - 33; Metazoa - 119; Fungi - 43; Plants - 3509; Viruses - 0; Other Eukaryotes - 120 (source: NCBI BLink).
Sp2_comp150848_c0_seq2	272	.	T	C	129	.	DP=1070;VDB=0.0380;AF1=0.5;AC1=1;DP4=191,69,226,133;MQ=44;FQ=132;PV4=0.007,7.2e-205,0.038,1	GT:PL:GQ	0/1:159,0,255:99	Sp2_comp150848_c0_seq2	272	.	T	C	2819.44	PASS	AC=3;AF=0.500;AN=6;BaseQRankSum=0.252;DP=250;Dels=0.00;FS=14.067;HaplotypeScore=5.5749;MLEAC=3;MLEAF=0.500;MQ=58.43;MQ0=0;MQRankSum=4.262;QD=11.28;ReadPosRankSum=-0.118	GT:AD:DP:GQ:MLPSAC:MLPSAF:PL	0/0/0/1/1/1:121,127:250:1:3:0.500:2843,267,73,0,1,100,2147483647	SG	907	gi|254762128|gb|ACT80136.1|	transcription factor WRKY [Capsicum annuum]	AT1G62300.1	WRKY family transcription factor	Encodes a transcription factor WRKY6. Regulates Phosphate1 (Pho1) expression in response to low phosphate (Pi) stress.	WRKY6; CONTAINS InterPro DOMAIN/s: DNA-binding WRKY (InterPro:IPR003657); BEST Arabidopsis thaliana protein match is: WRKY family transcription factor (TAIR:AT4G04450.1); Has 3824 Blast hits to 3363 proteins in 295 species: Archae - 0; Bacteria - 33; Metazoa - 119; Fungi - 43; Plants - 3509; Viruses - 0; Other Eukaryotes - 120 (source: NCBI BLink).
Sp2_comp150848_c0_seq2	589	.	A	T	225	.	DP=1062;VDB=0.0345;AF1=0.5;AC1=1;DP4=338,293,228,167;MQ=46;FQ=225;PV4=0.2,1,1.3e-204,1	GT:PL:GQ	0/1:255,0,255:99	Sp2_comp150848_c0_seq2	589	.	A	T	3245.03		AC=2;AF=0.333;AN=6;BaseQRankSum=0.298;DP=248;Dels=0.00;FS=20.762;HaplotypeScore=106.9128;MLEAC=2;MLEAF=0.333;MQ=59.78;MQ0=0;MQRankSum=0.450;QD=13.08;ReadPosRankSum=0.283	GT:AD:DP:GQ:MLPSAC:MLPSAF:PL	0/0/0/0/1/1:144,104:248:2:2:0.333:3269,159,0,2,126,2147483647,2147483647	SG	907	gi|254762128|gb|ACT80136.1|	transcription factor WRKY [Capsicum annuum]	AT1G62300.1	WRKY family transcription factor	Encodes a transcription factor WRKY6. Regulates Phosphate1 (Pho1) expression in response to low phosphate (Pi) stress.	WRKY6; CONTAINS InterPro DOMAIN/s: DNA-binding WRKY (InterPro:IPR003657); BEST Arabidopsis thaliana protein match is: WRKY family transcription factor (TAIR:AT4G04450.1); Has 3824 Blast hits to 3363 proteins in 295 species: Archae - 0; Bacteria - 33; Metazoa - 119; Fungi - 43; Plants - 3509; Viruses - 0; Other Eukaryotes - 120 (source: NCBI BLink).
Sp2_comp150848_c0_seq2	630	.	G	C	148	.	DP=1034;VDB=0.0400;AF1=0.5;AC1=1;DP4=270,154,245,127;MQ=46;FQ=151;PV4=0.55,0,1,0.074	GT:PL:GQ	0/1:178,0,255:99	Sp2_comp150848_c0_seq2	630	.	G	C	4875.03	PASS	AC=3;AF=0.500;AN=6;BaseQRankSum=0.564;DP=249;Dels=0.00;FS=9.355;HaplotypeScore=8.5924;MLEAC=3;MLEAF=0.500;MQ=59.91;MQ0=0;MQRankSum=0.941;QD=19.58;ReadPosRankSum=0.829	GT:AD:DP:GQ:MLPSAC:MLPSAF:PL	0/0/0/1/1/1:101,148:249:2:3:0.500:4899,426,116,0,2,161,2147483647	SG	907	gi|254762128|gb|ACT80136.1|	transcription factor WRKY [Capsicum annuum]	AT1G62300.1	WRKY family transcription factor	Encodes a transcription factor WRKY6. Regulates Phosphate1 (Pho1) expression in response to low phosphate (Pi) stress.	WRKY6; CONTAINS InterPro DOMAIN/s: DNA-binding WRKY (InterPro:IPR003657); BEST Arabidopsis thaliana protein match is: WRKY family transcription factor (TAIR:AT4G04450.1); Has 3824 Blast hits to 3363 proteins in 295 species: Archae - 0; Bacteria - 33; Metazoa - 119; Fungi - 43; Plants - 3509; Viruses - 0; Other Eukaryotes - 120 (source: NCBI BLink).
Sp2_comp150848_c0_seq2	706	.	G	C	135	.	DP=1152;VDB=0.0345;AF1=0.5;AC1=1;DP4=178,262,250,186;MQ=48;FQ=138;PV4=7.6e-07,1.1e-313,3.4e-18,1	GT:PL:GQ	0/1:165,0,255:99	Sp2_comp150848_c0_seq2	706	.	G	C	3759.91	PASS	AC=3;AF=0.500;AN=6;BaseQRankSum=-1.956;DP=250;Dels=0.00;FS=1.838;HaplotypeScore=7.2171;MLEAC=3;MLEAF=0.500;MQ=59.95;MQ0=0;MQRankSum=0.815;QD=15.04;ReadPosRankSum=-0.313	GT:AD:DP:GQ:MLPSAC:MLPSAF:PL	0/0/0/1/1/1:105,145:250:28:3:0.500:3786,338,82,0,28,213,2147483647	SG	907	gi|254762128|gb|ACT80136.1|	transcription factor WRKY [Capsicum annuum]	AT1G62300.1	WRKY family transcription factor	Encodes a transcription factor WRKY6. Regulates Phosphate1 (Pho1) expression in response to low phosphate (Pi) stress.	WRKY6; CONTAINS InterPro DOMAIN/s: DNA-binding WRKY (InterPro:IPR003657); BEST Arabidopsis thaliana protein match is: WRKY family transcription factor (TAIR:AT4G04450.1); Has 3824 Blast hits to 3363 proteins in 295 species: Archae - 0; Bacteria - 33; Metazoa - 119; Fungi - 43; Plants - 3509; Viruses - 0; Other Eukaryotes - 120 (source: NCBI BLink).
Sp2_comp150848_c0_seq2	734	.	T	C	137	.	DP=981;VDB=0.0392;AF1=0.5;AC1=1;DP4=116,243,143,147;MQ=47;FQ=140;PV4=1.3e-05,4.9e-256,1.9e-38,1	GT:PL:GQ	0/1:167,0,255:99	Sp2_comp150848_c0_seq2	734	.	T	C	5013.9	PASS	AC=4;AF=0.667;AN=6;BaseQRankSum=-1.465;DP=250;Dels=0.00;FS=5.672;HaplotypeScore=7.6444;MLEAC=4;MLEAF=0.667;MQ=59.71;MQ0=0;MQRankSum=1.113;QD=20.06;ReadPosRankSum=-1.737	GT:AD:DP:GQ:MLPSAC:MLPSAF:PL	0/0/1/1/1/1:83,167:250:44:4:0.667:5040,552,199,44,0,91,2147483647	SG	907	gi|254762128|gb|ACT80136.1|	transcription factor WRKY [Capsicum annuum]	AT1G62300.1	WRKY family transcription factor	Encodes a transcription factor WRKY6. Regulates Phosphate1 (Pho1) expression in response to low phosphate (Pi) stress.	WRKY6; CONTAINS InterPro DOMAIN/s: DNA-binding WRKY (InterPro:IPR003657); BEST Arabidopsis thaliana protein match is: WRKY family transcription factor (TAIR:AT4G04450.1); Has 3824 Blast hits to 3363 proteins in 295 species: Archae - 0; Bacteria - 33; Metazoa - 119; Fungi - 43; Plants - 3509; Viruses - 0; Other Eukaryotes - 120 (source: NCBI BLink).
Sp2_comp150848_c0_seq2	745	.	T	C	37	.	DP=744;VDB=0.0298;AF1=0.5;AC1=1;DP4=90,206,69,70;MQ=47;FQ=40;PV4=0.00017,8e-154,7e-51,1	GT:PL:GQ	0/1:67,0,255:70	Sp2_comp150848_c0_seq2	745	.	T	C	5059.9	PASS	AC=4;AF=0.667;AN=6;BaseQRankSum=0.096;DP=248;Dels=0.00;FS=14.273;HaplotypeScore=3.9161;MLEAC=4;MLEAF=0.667;MQ=59.83;MQ0=0;MQRankSum=-0.004;QD=20.40;ReadPosRankSum=3.070	GT:AD:DP:GQ:MLPSAC:MLPSAF:PL	0/0/1/1/1/1:90,158:248:36:4:0.667:5086,560,193,36,0,113,2147483647	SG	907	gi|254762128|gb|ACT80136.1|	transcription factor WRKY [Capsicum annuum]	AT1G62300.1	WRKY family transcription factor	Encodes a transcription factor WRKY6. Regulates Phosphate1 (Pho1) expression in response to low phosphate (Pi) stress.	WRKY6; CONTAINS InterPro DOMAIN/s: DNA-binding WRKY (InterPro:IPR003657); BEST Arabidopsis thaliana protein match is: WRKY family transcription factor (TAIR:AT4G04450.1); Has 3824 Blast hits to 3363 proteins in 295 species: Archae - 0; Bacteria - 33; Metazoa - 119; Fungi - 43; Plants - 3509; Viruses - 0; Other Eukaryotes - 120 (source: NCBI BLink).
Sp2_comp150848_c1_seq2	264	.	T	C	37	.	DP=1118;VDB=0.0322;AF1=0.5;AC1=1;DP4=334,375,154,118;MQ=43;FQ=40;PV4=0.0083,2.7e-59,2.3e-261,1	GT:PL:GQ	0/1:67,0,255:70	Sp2_comp150848_c1_seq2	264	.	T	C	2435.9	PASS	AC=2;AF=0.333;AN=6;BaseQRankSum=4.189;DP=250;Dels=0.00;FS=3.094;HaplotypeScore=6.2784;MLEAC=2;MLEAF=0.333;MQ=60.00;MQ0=0;MQRankSum=-0.771;QD=9.74;ReadPosRankSum=1.685	GT:AD:DP:GQ:MLPSAC:MLPSAF:PL	0/0/0/0/1/1:172,78:250:67:2:0.333:2462,72,0,67,2147483647,2147483647,2147483647	SG	890	gi|383282325|gb|AFH01342.1|	WRKY4 transcription factor, partial [Gossypium hirsutum]	AT1G62300.1	WRKY family transcription factor	Encodes a transcription factor WRKY6. Regulates Phosphate1 (Pho1) expression in response to low phosphate (Pi) stress.	WRKY6; CONTAINS InterPro DOMAIN/s: DNA-binding WRKY (InterPro:IPR003657); BEST Arabidopsis thaliana protein match is: WRKY family transcription factor (TAIR:AT4G04450.1); Has 3824 Blast hits to 3363 proteins in 295 species: Archae - 0; Bacteria - 33; Metazoa - 119; Fungi - 43; Plants - 3509; Viruses - 0; Other Eukaryotes - 120 (source: NCBI BLink).
Sp2_comp150848_c1_seq2	312	.	T	G	138	.	DP=1228;VDB=0.0298;AF1=0.5;AC1=1;DP4=244,237,262,161;MQ=44;FQ=141;PV4=0.00078,0,1,0.029	GT:PL:GQ	0/1:168,0,255:99	Sp2_comp150848_c1_seq2	312	.	T	G	4538.17	PASS	AC=3;AF=0.500;AN=6;BaseQRankSum=-1.485;DP=250;Dels=0.00;FS=0.989;HaplotypeScore=7.2340;MLEAC=3;MLEAF=0.500;MQ=59.65;MQ0=0;MQRankSum=0.326;QD=18.15;ReadPosRankSum=1.984	GT:AD:DP:GQ:MLPSAC:MLPSAF:PL	0/0/0/1/1/1:102,148:250:12:3:0.500:4564,400,105,0,12,184,2147483647	SG	890	gi|383282325|gb|AFH01342.1|	WRKY4 transcription factor, partial [Gossypium hirsutum]	AT1G62300.1	WRKY family transcription factor	Encodes a transcription factor WRKY6. Regulates Phosphate1 (Pho1) expression in response to low phosphate (Pi) stress.	WRKY6; CONTAINS InterPro DOMAIN/s: DNA-binding WRKY (InterPro:IPR003657); BEST Arabidopsis thaliana protein match is: WRKY family transcription factor (TAIR:AT4G04450.1); Has 3824 Blast hits to 3363 proteins in 295 species: Archae - 0; Bacteria - 33; Metazoa - 119; Fungi - 43; Plants - 3509; Viruses - 0; Other Eukaryotes - 120 (source: NCBI BLink).
Sp2_comp150848_c1_seq2	558	.	G	T	135	.	DP=1518;VDB=0.0322;AF1=0.5;AC1=1;DP4=336,201,183,298;MQ=43;FQ=138;PV4=5.3e-15,0,1.2e-09,1	GT:PL:GQ	0/1:165,0,255:99	Sp2_comp150848_c1_seq2	558	.	G	T	3956.04		AC=4;AF=0.667;AN=6;BaseQRankSum=-0.476;DP=250;Dels=0.00;FS=5.012;HaplotypeScore=14.4535;MLEAC=4;MLEAF=0.667;MQ=59.80;MQ0=0;MQRankSum=-2.308;QD=15.82;ReadPosRankSum=-0.319	GT:AD:DP:GQ:MLPSAC:MLPSAF:PL	0/0/1/1/1/1:87,163:250:15:4:0.667:3982,402,126,15,0,108,2147483647	SG	890	gi|383282325|gb|AFH01342.1|	WRKY4 transcription factor, partial [Gossypium hirsutum]	AT1G62300.1	WRKY family transcription factor	Encodes a transcription factor WRKY6. Regulates Phosphate1 (Pho1) expression in response to low phosphate (Pi) stress.	WRKY6; CONTAINS InterPro DOMAIN/s: DNA-binding WRKY (InterPro:IPR003657); BEST Arabidopsis thaliana protein match is: WRKY family transcription factor (TAIR:AT4G04450.1); Has 3824 Blast hits to 3363 proteins in 295 species: Archae - 0; Bacteria - 33; Metazoa - 119; Fungi - 43; Plants - 3509; Viruses - 0; Other Eukaryotes - 120 (source: NCBI BLink).
Sp2_comp150848_c1_seq2	615	.	C	T	222	.	DP=1544;VDB=0.0380;AF1=1;AC1=2;DP4=0,0,513,893;MQ=36;FQ=-282	GT:PL:GQ	1/1:255,255,0:99	Sp2_comp150848_c1_seq2	615	.	C	T	6767.9	PASS	AC=6;AF=1.00;AN=6;BaseQRankSum=-1.591;DP=250;Dels=0.00;FS=0.000;HaplotypeScore=5.4171;MLEAC=6;MLEAF=1.00;MQ=59.60;MQ0=1;MQRankSum=2.384;QD=27.07;ReadPosRankSum=1.787	GT:AD:DP:GQ:MLPSAC:MLPSAF:PL	1/1/1/1/1/1:2,246:250:99:6:1.00:6794,1376,830,511,285,112,0	SG	890	gi|383282325|gb|AFH01342.1|	WRKY4 transcription factor, partial [Gossypium hirsutum]	AT1G62300.1	WRKY family transcription factor	Encodes a transcription factor WRKY6. Regulates Phosphate1 (Pho1) expression in response to low phosphate (Pi) stress.	WRKY6; CONTAINS InterPro DOMAIN/s: DNA-binding WRKY (InterPro:IPR003657); BEST Arabidopsis thaliana protein match is: WRKY family transcription factor (TAIR:AT4G04450.1); Has 3824 Blast hits to 3363 proteins in 295 species: Archae - 0; Bacteria - 33; Metazoa - 119; Fungi - 43; Plants - 3509; Viruses - 0; Other Eukaryotes - 120 (source: NCBI BLink).
Sp2_comp150848_c1_seq2	627	.	G	A	222	.	DP=1526;VDB=0.0392;AF1=1;AC1=2;DP4=1,0,448,905;MQ=35;FQ=-282;PV4=0.33,4.4e-05,0.23,1	GT:PL:GQ	1/1:255,255,0:99	Sp2_comp150848_c1_seq2	627	.	G	A	7692.9	PASS	AC=6;AF=1.00;AN=6;BaseQRankSum=0.969;DP=250;Dels=0.00;FS=0.000;HaplotypeScore=3.7308;MLEAC=6;MLEAF=1.00;MQ=59.89;MQ0=0;MQRankSum=1.612;QD=30.77;ReadPosRankSum=2.338	GT:AD:DP:GQ:MLPSAC:MLPSAF:PL	1/1/1/1/1/1:5,245:250:99:6:1.00:7719,1602,955,578,312,109,0	SG	890	gi|383282325|gb|AFH01342.1|	WRKY4 transcription factor, partial [Gossypium hirsutum]	AT1G62300.1	WRKY family transcription factor	Encodes a transcription factor WRKY6. Regulates Phosphate1 (Pho1) expression in response to low phosphate (Pi) stress.	WRKY6; CONTAINS InterPro DOMAIN/s: DNA-binding WRKY (InterPro:IPR003657); BEST Arabidopsis thaliana protein match is: WRKY family transcription factor (TAIR:AT4G04450.1); Has 3824 Blast hits to 3363 proteins in 295 species: Archae - 0; Bacteria - 33; Metazoa - 119; Fungi - 43; Plants - 3509; Viruses - 0; Other Eukaryotes - 120 (source: NCBI BLink).
Sp2_comp150848_c1_seq2	703	.	A	G	184	.	DP=650;VDB=0.0271;AF1=0.5;AC1=1;DP4=91,165,122,235;MQ=41;FQ=187;PV4=0.73,2.3e-220,0.19,1	GT:PL:GQ	0/1:214,0,255:99	Sp2_comp150848_c1_seq2	703	.	A	G	5495.95		AC=4;AF=0.667;AN=6;BaseQRankSum=3.250;DP=245;Dels=0.00;FS=6.293;HaplotypeScore=223.4423;MLEAC=4;MLEAF=0.667;MQ=59.59;MQ0=0;MQRankSum=0.310;QD=22.43;ReadPosRankSum=1.470	GT:AD:DP:GQ:MLPSAC:MLPSAF:PL	0/0/1/1/1/1:94,151:245:20:4:0.667:5522,513,163,20,0,135,2147483647	SG	890	gi|383282325|gb|AFH01342.1|	WRKY4 transcription factor, partial [Gossypium hirsutum]	AT1G62300.1	WRKY family transcription factor	Encodes a transcription factor WRKY6. Regulates Phosphate1 (Pho1) expression in response to low phosphate (Pi) stress.	WRKY6; CONTAINS InterPro DOMAIN/s: DNA-binding WRKY (InterPro:IPR003657); BEST Arabidopsis thaliana protein match is: WRKY family transcription factor (TAIR:AT4G04450.1); Has 3824 Blast hits to 3363 proteins in 295 species: Archae - 0; Bacteria - 33; Metazoa - 119; Fungi - 43; Plants - 3509; Viruses - 0; Other Eukaryotes - 120 (source: NCBI BLink).
Sp2_comp150848_c1_seq2	831	.	A	G	8.44	.	DP=21;VDB=0.0033;AF1=1;AC1=2;DP4=0,0,2,0;MQ=43;FQ=-33	GT:PL:GQ	1/1:39,6,0:8	Sp2_comp150848_c1_seq2	831	.	A	G	1000.95	PASS	AC=6;AF=1.00;AN=6;DP=30;Dels=0.00;FS=0.000;HaplotypeScore=0.0000;MLEAC=6;MLEAF=1.00;MQ=59.81;MQ0=0;QD=33.36	GT:AD:DP:GQ:MLPSAC:MLPSAF:PL	1/1/1/1/1/1:0,30:30:20:6:1.00:1027,194,119,75,44,20,0	SG	890	gi|383282325|gb|AFH01342.1|	WRKY4 transcription factor, partial [Gossypium hirsutum]	AT1G62300.1	WRKY family transcription factor	Encodes a transcription factor WRKY6. Regulates Phosphate1 (Pho1) expression in response to low phosphate (Pi) stress.	WRKY6; CONTAINS InterPro DOMAIN/s: DNA-binding WRKY (InterPro:IPR003657); BEST Arabidopsis thaliana protein match is: WRKY family transcription factor (TAIR:AT4G04450.1); Has 3824 Blast hits to 3363 proteins in 295 species: Archae - 0; Bacteria - 33; Metazoa - 119; Fungi - 43; Plants - 3509; Viruses - 0; Other Eukaryotes - 120 (source: NCBI BLink).
Sp2_comp150848_c1_seq2	843	.	A	G	222	.	DP=21;VDB=0.0033;AF1=1;AC1=2;DP4=0,0,4,17;MQ=45;FQ=-90	GT:PL:GQ	1/1:255,63,0:99	Sp2_comp150848_c1_seq2	843	.	A	G	1229.92	PASS	AC=6;AF=1.00;AN=6;DP=34;Dels=0.00;FS=0.000;HaplotypeScore=0.0000;MLEAC=6;MLEAF=1.00;MQ=59.83;MQ0=0;QD=31.31	GT:AD:DP:GQ:MLPSAC:MLPSAF:PL	1/1/1/1/1/1:0,34:34:23:6:1.00:1256,226,138,87,51,23,0	SG	890	gi|383282325|gb|AFH01342.1|	WRKY4 transcription factor, partial [Gossypium hirsutum]	AT1G62300.1	WRKY family transcription factor	Encodes a transcription factor WRKY6. Regulates Phosphate1 (Pho1) expression in response to low phosphate (Pi) stress.	WRKY6; CONTAINS InterPro DOMAIN/s: DNA-binding WRKY (InterPro:IPR003657); BEST Arabidopsis thaliana protein match is: WRKY family transcription factor (TAIR:AT4G04450.1); Has 3824 Blast hits to 3363 proteins in 295 species: Archae - 0; Bacteria - 33; Metazoa - 119; Fungi - 43; Plants - 3509; Viruses - 0; Other Eukaryotes - 120 (source: NCBI BLink).
Sp2_comp150848_c1_seq2	882	.	C	A	24	.	DP=4;VDB=0.0004;AF1=1;AC1=2;DP4=0,0,0,3;MQ=42;FQ=-36	GT:PL:GQ	1/1:56,9,0:15	Sp2_comp150848_c1_seq2	882	.	C	A	137.4	PASS	AC=6;AF=1.00;AN=6;DP=4;Dels=0.00;FS=0.000;HaplotypeScore=0.0000;MLEAC=6;MLEAF=1.00;MQ=60.00;MQ0=0;QD=34.35	GT:AD:DP:GQ:MLPSAC:MLPSAF:PL	1/1/1/1/1/1:0,4:4:3:6:1.00:161,31,19,12,7,3,0	SG	890	gi|383282325|gb|AFH01342.1|	WRKY4 transcription factor, partial [Gossypium hirsutum]	AT1G62300.1	WRKY family transcription factor	Encodes a transcription factor WRKY6. Regulates Phosphate1 (Pho1) expression in response to low phosphate (Pi) stress.	WRKY6; CONTAINS InterPro DOMAIN/s: DNA-binding WRKY (InterPro:IPR003657); BEST Arabidopsis thaliana protein match is: WRKY family transcription factor (TAIR:AT4G04450.1); Has 3824 Blast hits to 3363 proteins in 295 species: Archae - 0; Bacteria - 33; Metazoa - 119; Fungi - 43; Plants - 3509; Viruses - 0; Other Eukaryotes - 120 (source: NCBI BLink).
Sp2_comp150848_c1_seq2	887	.	C	T	4.13	.	DP=3;VDB=0.0099;AF1=0.5006;AC1=1;DP4=0,1,0,2;MQ=42;FQ=-4.62;PV4=1,0.024,0.19,1	GT:PL:GQ	0/1:32,0,25:29	Sp2_comp150848_c1_seq2	887	.	C	T	52.02	PASS	AC=4;AF=0.667;AN=6;BaseQRankSum=0.736;DP=3;Dels=0.00;FS=0.000;HaplotypeScore=0.0000;MLEAC=4;MLEAF=0.667;MQ=60.00;MQ0=0;MQRankSum=0.736;QD=17.34;ReadPosRankSum=0.736	GT:AD:DP:GQ:MLPSAC:MLPSAF:PL	0/0/1/1/1/1:1,2:3:1:4:0.667:73,8,3,1,0,1,30	SG	890	gi|383282325|gb|AFH01342.1|	WRKY4 transcription factor, partial [Gossypium hirsutum]	AT1G62300.1	WRKY family transcription factor	Encodes a transcription factor WRKY6. Regulates Phosphate1 (Pho1) expression in response to low phosphate (Pi) stress.	WRKY6; CONTAINS InterPro DOMAIN/s: DNA-binding WRKY (InterPro:IPR003657); BEST Arabidopsis thaliana protein match is: WRKY family transcription factor (TAIR:AT4G04450.1); Has 3824 Blast hits to 3363 proteins in 295 species: Archae - 0; Bacteria - 33; Metazoa - 119; Fungi - 43; Plants - 3509; Viruses - 0; Other Eukaryotes - 120 (source: NCBI BLink).
Sp2_comp150849_c1_seq1	237	.	G	T	222	.	DP=52;VDB=0.0380;AF1=1;AC1=2;DP4=0,0,25,23;MQ=39;FQ=-171	GT:PL:GQ	1/1:255,144,0:99	Sp2_comp150849_c1_seq1	237	.	G	T	2163.9	PASS	AC=6;AF=1.00;AN=6;DP=54;Dels=0.00;FS=0.000;HaplotypeScore=0.0000;MLEAC=6;MLEAF=1.00;MQ=60.00;MQ0=0;QD=34.35	GT:AD:DP:GQ:MLPSAC:MLPSAF:PL	1/1/1/1/1/1:0,54:54:40:6:1.00:2190,397,243,153,90,40,0	SG	1521	No hit in this database		No hit in this database
Sp2_comp150849_c1_seq1	300	.	C	G	222	.	DP=55;VDB=0.0373;AF1=1;AC1=2;DP4=0,0,25,25;MQ=41;FQ=-178	GT:PL:GQ	1/1:255,151,0:99	Sp2_comp150849_c1_seq1	300	.	C	G	2056.9	PASS	AC=6;AF=1.00;AN=6;DP=58;Dels=0.00;FS=0.000;HaplotypeScore=0.0000;MLEAC=6;MLEAF=1.00;MQ=60.00;MQ0=0;QD=33.38	GT:AD:DP:GQ:MLPSAC:MLPSAF:PL	1/1/1/1/1/1:0,58:58:39:6:1.00:2083,381,234,147,86,39,0	SG	1521	No hit in this database		No hit in this database
Sp2_comp150849_c1_seq1	451	.	T	A	184	.	DP=64;VDB=0.0271;AF1=1;AC1=2;DP4=0,0,5,20;MQ=49;FQ=-102	GT:PL:GQ	1/1:217,75,0:99	Sp2_comp150849_c1_seq1	451	.	T	A	2602.9		AC=6;AF=1.00;AN=6;DP=64;Dels=0.00;FS=0.000;HaplotypeScore=116.9399;MLEAC=6;MLEAF=1.00;MQ=59.71;MQ0=0;QD=33.22	GT:AD:DP:GQ:MLPSAC:MLPSAF:PL	1/1/1/1/1/1:0,64:64:51:6:1.00:2629,498,305,193,113,51,0	SG	1521	No hit in this database		No hit in this database
Sp2_comp150849_c1_seq1	497	.	G	T	148	.	DP=66;VDB=0.0393;AF1=1;AC1=2;DP4=0,0,6,10;MQ=45;FQ=-75	GT:PL:GQ	1/1:181,48,0:93	Sp2_comp150849_c1_seq1	497	.	G	T	2320.9	PASS	AC=6;AF=1.00;AN=6;DP=76;Dels=0.00;FS=0.000;HaplotypeScore=0.0000;MLEAC=6;MLEAF=1.00;MQ=59.75;MQ0=0;QD=30.54	GT:AD:DP:GQ:MLPSAC:MLPSAF:PL	1/1/1/1/1/1:0,76:76:47:6:1.00:2347,467,286,181,106,47,0	SG	1521	No hit in this database		No hit in this database
Sp2_comp150849_c1_seq1	511	.	G	T	198	.	DP=62;VDB=0.0400;AF1=1;AC1=2;DP4=0,0,20,16;MQ=41;FQ=-135	GT:PL:GQ	1/1:231,108,0:99	Sp2_comp150849_c1_seq1	511	.	G	T	2104.9	PASS	AC=6;AF=1.00;AN=6;DP=72;Dels=0.00;FS=0.000;HaplotypeScore=0.0000;MLEAC=6;MLEAF=1.00;MQ=60.00;MQ0=0;QD=29.23	GT:AD:DP:GQ:MLPSAC:MLPSAF:PL	1/1/1/1/1/1:0,72:72:42:6:1.00:2131,412,253,160,93,42,0	SG	1521	No hit in this database		No hit in this database
Sp2_comp150849_c1_seq1	543	.	A	G	57	.	DP=66;VDB=0.0322;AF1=1;AC1=2;DP4=0,0,0,8;MQ=35;FQ=-51	GT:PL:GQ	1/1:90,24,0:45	Sp2_comp150849_c1_seq1	543	.	A	G	2097.9	PASS	AC=6;AF=1.00;AN=6;DP=75;Dels=0.00;FS=0.000;HaplotypeScore=0.0000;MLEAC=6;MLEAF=1.00;MQ=60.00;MQ0=0;QD=27.97	GT:AD:DP:GQ:MLPSAC:MLPSAF:PL	1/1/1/1/1/1:0,75:75:44:6:1.00:2124,436,267,169,99,44,0	SG	1521	No hit in this database		No hit in this database
Sp2_comp150849_c1_seq1	706	.	A	T	222	.	DP=43;VDB=0.0398;AF1=1;AC1=2;DP4=0,1,15,21;MQ=43;FQ=-99;PV4=1,0.28,0.054,1	GT:PL:GQ	1/1:255,72,0:99	Sp2_comp150849_c1_seq1	706	.	A	T	2391.17	PASS	AC=6;AF=1.00;AN=6;BaseQRankSum=-0.907;DP=64;Dels=0.00;FS=0.000;HaplotypeScore=0.8667;MLEAC=6;MLEAF=1.00;MQ=59.71;MQ0=0;MQRankSum=1.402;QD=29.20;ReadPosRankSum=0.577	GT:AD:DP:GQ:MLPSAC:MLPSAF:PL	1/1/1/1/1/1:1,62:64:12:6:1.00:2417,424,244,140,67,12,0	SG	1521	No hit in this database		No hit in this database
Sp2_comp150849_c1_seq1	878	.	T	C	169	.	DP=60;VDB=0.0322;AF1=1;AC1=2;DP4=0,0,18,7;MQ=41;FQ=-102	GT:PL:GQ	1/1:202,75,0:99	Sp2_comp150849_c1_seq1	878	.	T	C	2522.9	PASS	AC=6;AF=1.00;AN=6;DP=61;Dels=0.00;FS=0.000;HaplotypeScore=0.0000;MLEAC=6;MLEAF=1.00;MQ=60.00;MQ0=0;QD=29.14	GT:AD:DP:GQ:MLPSAC:MLPSAF:PL	1/1/1/1/1/1:0,61:61:48:6:1.00:2549,467,286,181,106,48,0	SG	1521	No hit in this database		No hit in this database
Sp2_comp150850_c0_seq12	1056	.	A	G	222	.	DP=212;VDB=0.0298;AF1=1;AC1=2;DP4=0,0,43,102;MQ=41;FQ=-282	GT:PL:GQ	1/1:255,255,0:99	Sp2_comp150850_c0_seq12	1056	.	A	G	8170.9	PASS	AC=6;AF=1.00;AN=6;DP=227;Dels=0.00;FS=0.000;HaplotypeScore=6.6212;MLEAC=6;MLEAF=1.00;MQ=60.00;MQ0=0;QD=30.36	GT:AD:DP:GQ:MLPSAC:MLPSAF:PL	1/1/1/1/1/1:0,227:227:99:6:1.00:8197,1564,959,605,354,159,0	SG	1188	gi|508711902|gb|EOY03799.1|	DSBA oxidoreductase family protein isoform 1 [Theobroma cacao]	AT5G38900.1	Thioredoxin superfamily protein		Thioredoxin superfamily protein; FUNCTIONS IN: protein disulfide oxidoreductase activity; INVOLVED IN: defense response to fungus, incompatible interaction; LOCATED IN: cellular_component unknown; EXPRESSED IN: 16 plant structures; EXPRESSED DURING: 10 growth stages; CONTAINS InterPro DOMAIN/s: DSBA oxidoreductase (InterPro:IPR001853), Thioredoxin-like fold (InterPro:IPR012336); Has 2126 Blast hi…
Sp2_comp150850_c0_seq12	1059	.	C	G	222	.	DP=215;VDB=0.0322;AF1=1;AC1=2;DP4=0,0,76,126;MQ=42;FQ=-282	GT:PL:GQ	1/1:255,255,0:99	Sp2_comp150850_c0_seq12	1059	.	C	G	8246.9	PASS	AC=6;AF=1.00;AN=6;BaseQRankSum=1.686;DP=228;Dels=0.00;FS=0.000;HaplotypeScore=5.6223;MLEAC=6;MLEAF=1.00;MQ=60.00;MQ0=0;MQRankSum=-1.064;QD=29.72;ReadPosRankSum=-0.593	GT:AD:DP:GQ:MLPSAC:MLPSAF:PL	1/1/1/1/1/1:1,227:228:99:6:1.00:8273,1563,959,605,354,159,0	SG	1188	gi|508711902|gb|EOY03799.1|	DSBA oxidoreductase family protein isoform 1 [Theobroma cacao]	AT5G38900.1	Thioredoxin superfamily protein		Thioredoxin superfamily protein; FUNCTIONS IN: protein disulfide oxidoreductase activity; INVOLVED IN: defense response to fungus, incompatible interaction; LOCATED IN: cellular_component unknown; EXPRESSED IN: 16 plant structures; EXPRESSED DURING: 10 growth stages; CONTAINS InterPro DOMAIN/s: DSBA oxidoreductase (InterPro:IPR001853), Thioredoxin-like fold (InterPro:IPR012336); Has 2126 Blast hi…
Sp2_comp150850_c0_seq12	1120	.	T	G	222	.	DP=100;VDB=0.0118;AF1=1;AC1=2;DP4=0,0,16,77;MQ=42;FQ=-282	GT:PL:GQ	1/1:255,255,0:99	Sp2_comp150850_c0_seq12	1120	.	T	G	4347.9	PASS	AC=6;AF=1.00;AN=6;DP=114;Dels=0.00;FS=0.000;HaplotypeScore=1.6006;MLEAC=6;MLEAF=1.00;MQ=60.00;MQ0=0;QD=31.45	GT:AD:DP:GQ:MLPSAC:MLPSAF:PL	1/1/1/1/1/1:0,114:114:84:6:1.00:4374,824,506,319,187,84,0	SG	1188	gi|508711902|gb|EOY03799.1|	DSBA oxidoreductase family protein isoform 1 [Theobroma cacao]	AT5G38900.1	Thioredoxin superfamily protein		Thioredoxin superfamily protein; FUNCTIONS IN: protein disulfide oxidoreductase activity; INVOLVED IN: defense response to fungus, incompatible interaction; LOCATED IN: cellular_component unknown; EXPRESSED IN: 16 plant structures; EXPRESSED DURING: 10 growth stages; CONTAINS InterPro DOMAIN/s: DSBA oxidoreductase (InterPro:IPR001853), Thioredoxin-like fold (InterPro:IPR012336); Has 2126 Blast hi…
Sp2_comp150850_c0_seq12	425	.	G	A	159	.	DP=2010;VDB=0.0380;AF1=0.5;AC1=1;DP4=436,515,443,500;MQ=47;FQ=162;PV4=0.65,0,1.5e-74,1	GT:PL:GQ	0/1:189,0,255:99	Sp2_comp150850_c0_seq12	425	.	G	A	3210.91	PASS	AC=3;AF=0.500;AN=6;BaseQRankSum=1.459;DP=246;Dels=0.00;FS=4.342;HaplotypeScore=4.4663;MLEAC=3;MLEAF=0.500;MQ=59.93;MQ0=0;MQRankSum=-1.319;QD=13.05;ReadPosRankSum=2.424	GT:AD:DP:GQ:MLPSAC:MLPSAF:PL	0/0/0/1/1/1:120,126:246:33:3:0.500:3237,216,33,0,72,2147483647,2147483647	SG	1188	gi|508711902|gb|EOY03799.1|	DSBA oxidoreductase family protein isoform 1 [Theobroma cacao]	AT5G38900.1	Thioredoxin superfamily protein		Thioredoxin superfamily protein; FUNCTIONS IN: protein disulfide oxidoreductase activity; INVOLVED IN: defense response to fungus, incompatible interaction; LOCATED IN: cellular_component unknown; EXPRESSED IN: 16 plant structures; EXPRESSED DURING: 10 growth stages; CONTAINS InterPro DOMAIN/s: DSBA oxidoreductase (InterPro:IPR001853), Thioredoxin-like fold (InterPro:IPR012336); Has 2126 Blast hi…
Sp2_comp150850_c0_seq12	459	.	C	A	225	.	DP=2231;VDB=0.0399;AF1=0.5;AC1=1;DP4=614,464,595,464;MQ=47;FQ=225;PV4=0.73,1,7.3e-247,1	GT:PL:GQ	0/1:255,0,255:99	Sp2_comp150850_c0_seq12	459	.	C	A	3451.92	PASS	AC=3;AF=0.500;AN=6;BaseQRankSum=2.632;DP=250;Dels=0.00;FS=2.135;HaplotypeScore=6.9313;MLEAC=3;MLEAF=0.500;MQ=59.95;MQ0=0;MQRankSum=0.460;QD=13.81;ReadPosRankSum=1.250	GT:AD:DP:GQ:MLPSAC:MLPSAF:PL	0/0/0/1/1/1:126,124:250:23:3:0.500:3478,204,23,0,89,2147483647,2147483647	SG	1188	gi|508711902|gb|EOY03799.1|	DSBA oxidoreductase family protein isoform 1 [Theobroma cacao]	AT5G38900.1	Thioredoxin superfamily protein		Thioredoxin superfamily protein; FUNCTIONS IN: protein disulfide oxidoreductase activity; INVOLVED IN: defense response to fungus, incompatible interaction; LOCATED IN: cellular_component unknown; EXPRESSED IN: 16 plant structures; EXPRESSED DURING: 10 growth stages; CONTAINS InterPro DOMAIN/s: DSBA oxidoreductase (InterPro:IPR001853), Thioredoxin-like fold (InterPro:IPR012336); Has 2126 Blast hi…
Sp2_comp150850_c0_seq12	482	.	C	A	172	.	DP=2213;VDB=0.0365;AF1=0.5;AC1=1;DP4=586,514,557,494;MQ=47;FQ=175;PV4=0.93,0,1,1	GT:PL:GQ	0/1:202,0,255:99	Sp2_comp150850_c0_seq12	482	.	C	A	2618.69	PASS	AC=3;AF=0.500;AN=6;BaseQRankSum=-1.977;DP=250;Dels=0.00;FS=18.458;HaplotypeScore=2.7670;MLEAC=3;MLEAF=0.500;MQ=59.87;MQ0=1;MQRankSum=1.359;QD=10.47;ReadPosRankSum=5.622	GT:AD:DP:GQ:MLPSAC:MLPSAF:PL	0/0/0/1/1/1:169,81:250:7:3:0.500:2644,141,7,0,86,2147483647,2147483647	SG	1188	gi|508711902|gb|EOY03799.1|	DSBA oxidoreductase family protein isoform 1 [Theobroma cacao]	AT5G38900.1	Thioredoxin superfamily protein		Thioredoxin superfamily protein; FUNCTIONS IN: protein disulfide oxidoreductase activity; INVOLVED IN: defense response to fungus, incompatible interaction; LOCATED IN: cellular_component unknown; EXPRESSED IN: 16 plant structures; EXPRESSED DURING: 10 growth stages; CONTAINS InterPro DOMAIN/s: DSBA oxidoreductase (InterPro:IPR001853), Thioredoxin-like fold (InterPro:IPR012336); Has 2126 Blast hi…
Sp2_comp150850_c0_seq12	737	.	C	T	225	.	DP=1672;VDB=0.0345;AF1=0.5;AC1=1;DP4=359,457,355,436;MQ=48;FQ=225;PV4=0.73,1,3.2e-292,1	GT:PL:GQ	0/1:255,0,255:99	Sp2_comp150850_c0_seq12	737	.	C	T	2688.91	PASS	AC=2;AF=0.333;AN=6;BaseQRankSum=1.205;DP=250;Dels=0.00;FS=22.919;HaplotypeScore=2.9986;MLEAC=2;MLEAF=0.333;MQ=59.89;MQ0=0;MQRankSum=-0.195;QD=10.76;ReadPosRankSum=1.137	GT:AD:DP:GQ:MLPSAC:MLPSAF:PL	0/0/0/0/1/1:153,97:250:26:2:0.333:2715,123,0,26,169,2147483647,2147483647	SG	1188	gi|508711902|gb|EOY03799.1|	DSBA oxidoreductase family protein isoform 1 [Theobroma cacao]	AT5G38900.1	Thioredoxin superfamily protein		Thioredoxin superfamily protein; FUNCTIONS IN: protein disulfide oxidoreductase activity; INVOLVED IN: defense response to fungus, incompatible interaction; LOCATED IN: cellular_component unknown; EXPRESSED IN: 16 plant structures; EXPRESSED DURING: 10 growth stages; CONTAINS InterPro DOMAIN/s: DSBA oxidoreductase (InterPro:IPR001853), Thioredoxin-like fold (InterPro:IPR012336); Has 2126 Blast hi…
Sp2_comp150850_c0_seq12	904	.	A	C	225	.	DP=909;VDB=0.0345;AF1=0.5;AC1=1;DP4=139,313,139,285;MQ=43;FQ=225;PV4=0.56,1,1.4e-60,1	GT:PL:GQ	0/1:255,0,255:99	Sp2_comp150850_c0_seq12	904	.	A	C	4058.9	PASS	AC=3;AF=0.500;AN=6;BaseQRankSum=0.221;DP=250;Dels=0.00;FS=5.791;HaplotypeScore=3.5211;MLEAC=3;MLEAF=0.500;MQ=59.51;MQ0=0;MQRankSum=0.162;QD=16.24;ReadPosRankSum=-1.609	GT:AD:DP:GQ:MLPSAC:MLPSAF:PL	0/0/0/1/1/1:119,131:250:56:3:0.500:4085,300,62,0,56,286,2147483647	SG	1188	gi|508711902|gb|EOY03799.1|	DSBA oxidoreductase family protein isoform 1 [Theobroma cacao]	AT5G38900.1	Thioredoxin superfamily protein		Thioredoxin superfamily protein; FUNCTIONS IN: protein disulfide oxidoreductase activity; INVOLVED IN: defense response to fungus, incompatible interaction; LOCATED IN: cellular_component unknown; EXPRESSED IN: 16 plant structures; EXPRESSED DURING: 10 growth stages; CONTAINS InterPro DOMAIN/s: DSBA oxidoreductase (InterPro:IPR001853), Thioredoxin-like fold (InterPro:IPR012336); Has 2126 Blast hi…
Sp2_comp150850_c0_seq12	941	.	G	T	222	.	DP=635;VDB=0.0380;AF1=1;AC1=2;DP4=0,1,194,398;MQ=40;FQ=-282;PV4=1,0.0021,0.48,1	GT:PL:GQ	1/1:255,255,0:99	Sp2_comp150850_c0_seq12	941	.	G	T	9436.9	PASS	AC=6;AF=1.00;AN=6;DP=250;Dels=0.00;FS=0.000;HaplotypeScore=5.5003;MLEAC=6;MLEAF=1.00;MQ=59.63;MQ0=0;QD=31.14	GT:AD:DP:GQ:MLPSAC:MLPSAF:PL	1/1/1/1/1/1:0,248:250:99:6:1.00:9463,1750,1073,677,396,178,0	SG	1188	gi|508711902|gb|EOY03799.1|	DSBA oxidoreductase family protein isoform 1 [Theobroma cacao]	AT5G38900.1	Thioredoxin superfamily protein		Thioredoxin superfamily protein; FUNCTIONS IN: protein disulfide oxidoreductase activity; INVOLVED IN: defense response to fungus, incompatible interaction; LOCATED IN: cellular_component unknown; EXPRESSED IN: 16 plant structures; EXPRESSED DURING: 10 growth stages; CONTAINS InterPro DOMAIN/s: DSBA oxidoreductase (InterPro:IPR001853), Thioredoxin-like fold (InterPro:IPR012336); Has 2126 Blast hi…
Sp2_comp150851_c0_seq1	105	.	C	T	16.1	.	DP=4;VDB=0.0196;AF1=0.5;AC1=1;DP4=1,1,2,0;MQ=48;FQ=19;PV4=1,0.072,0.41,0.17	GT:PL:GQ	0/1:46,0,63:49	Sp2_comp150851_c0_seq1	105	.	C	T	494.74	PASS	AC=4;AF=0.667;AN=6;BaseQRankSum=-1.954;DP=22;Dels=0.00;FS=0.000;HaplotypeScore=0.0000;MLEAC=4;MLEAF=0.667;MQ=59.33;MQ0=0;MQRankSum=-0.995;QD=22.49;ReadPosRankSum=1.438	GT:AD:DP:GQ:MLPSAC:MLPSAF:PL	0/0/1/1/1/1:6,16:22:1:4:0.667:518,64,27,9,0,1,173	SG	874	gi|460383227|ref|XP_004237332.1|	PREDICTED: protochlorophyllide-dependent translocon component 52, chloroplastic-like [Solanum lycopersicum]	AT4G25650.1	ACD1-like	Similar to ACD1. Leaves of antisense ACD1-like plants turn yellow in darkness like wild-type whereas antisense ACD1 plants remain dark after five days of dark treatment.	ACD1-like (ACD1-LIKE); FUNCTIONS IN: electron carrier activity, oxidoreductase activity, 2 iron, 2 sulfur cluster binding, chlorophyllide a oxygenase [overall] activity; INVOLVED IN: oxidation reduction; LOCATED IN: chloroplast, chloroplast envelope; EXPRESSED IN: 24 plant structures; EXPRESSED DURING: 15 growth stages; CONTAINS InterPro DOMAIN/s: Rieske [2Fe-2S] iron-sulphur domain (InterPro:IPR…
Sp2_comp150851_c0_seq1	125	.	C	T	53.3	.	DP=9;VDB=0.0000;AF1=1;AC1=2;DP4=0,0,5,0;MQ=40;FQ=-42	GT:PL:GQ	1/1:86,15,0:27	Sp2_comp150851_c0_seq1	125	.	C	T	241.12	PASS	AC=6;AF=1.00;AN=6;DP=7;Dels=0.00;FS=0.000;HaplotypeScore=0.0000;MLEAC=6;MLEAF=1.00;MQ=60.00;MQ0=0;QD=34.45	GT:AD:DP:GQ:MLPSAC:MLPSAF:PL	1/1/1/1/1/1:0,7:7:6:6:1.00:266,54,33,21,12,6,0	SG	874	gi|460383227|ref|XP_004237332.1|	PREDICTED: protochlorophyllide-dependent translocon component 52, chloroplastic-like [Solanum lycopersicum]	AT4G25650.1	ACD1-like	Similar to ACD1. Leaves of antisense ACD1-like plants turn yellow in darkness like wild-type whereas antisense ACD1 plants remain dark after five days of dark treatment.	ACD1-like (ACD1-LIKE); FUNCTIONS IN: electron carrier activity, oxidoreductase activity, 2 iron, 2 sulfur cluster binding, chlorophyllide a oxygenase [overall] activity; INVOLVED IN: oxidation reduction; LOCATED IN: chloroplast, chloroplast envelope; EXPRESSED IN: 24 plant structures; EXPRESSED DURING: 15 growth stages; CONTAINS InterPro DOMAIN/s: Rieske [2Fe-2S] iron-sulphur domain (InterPro:IPR…
Sp2_comp150851_c0_seq1	188	.	T	C	131	.	DP=72;VDB=0.0216;AF1=0.5;AC1=1;DP4=15,8,30,16;MQ=41;FQ=134;PV4=1,9.5e-32,1,1	GT:PL:GQ	0/1:161,0,255:99	Sp2_comp150851_c0_seq1	188	.	T	C	1868.23		AC=4;AF=0.667;AN=6;BaseQRankSum=2.163;DP=116;Dels=0.00;FS=0.790;HaplotypeScore=156.7999;MLEAC=4;MLEAF=0.667;MQ=59.48;MQ0=0;MQRankSum=0.221;QD=16.11;ReadPosRankSum=0.903	GT:AD:DP:GQ:MLPSAC:MLPSAF:PL	0/0/1/1/1/1:46,70:116:11:4:0.667:1894,177,60,11,0,38,969	SG	874	gi|460383227|ref|XP_004237332.1|	PREDICTED: protochlorophyllide-dependent translocon component 52, chloroplastic-like [Solanum lycopersicum]	AT4G25650.1	ACD1-like	Similar to ACD1. Leaves of antisense ACD1-like plants turn yellow in darkness like wild-type whereas antisense ACD1 plants remain dark after five days of dark treatment.	ACD1-like (ACD1-LIKE); FUNCTIONS IN: electron carrier activity, oxidoreductase activity, 2 iron, 2 sulfur cluster binding, chlorophyllide a oxygenase [overall] activity; INVOLVED IN: oxidation reduction; LOCATED IN: chloroplast, chloroplast envelope; EXPRESSED IN: 24 plant structures; EXPRESSED DURING: 15 growth stages; CONTAINS InterPro DOMAIN/s: Rieske [2Fe-2S] iron-sulphur domain (InterPro:IPR…
Sp2_comp150851_c0_seq1	222	.	T	G	14.2	.	DP=194;VDB=0.0380;AF1=0.5;AC1=1;DP4=92,51,30,19;MQ=42;FQ=17.1;PV4=0.73,1.4e-64,0.055,1	GT:PL:GQ	0/1:44,0,255:47	Sp2_comp150851_c0_seq1	222	.	T	G	1471.91	PASS	AC=2;AF=0.333;AN=6;BaseQRankSum=0.398;DP=250;Dels=0.00;FS=2.891;HaplotypeScore=4.8020;MLEAC=2;MLEAF=0.333;MQ=58.01;MQ0=1;MQRankSum=-0.049;QD=5.89;ReadPosRankSum=0.882	GT:AD:DP:GQ:MLPSAC:MLPSAF:PL	0/0/0/0/1/1:195,55:250:27:2:0.333:1498,27,0,61,2147483647,2147483647,2147483647	SG	874	gi|460383227|ref|XP_004237332.1|	PREDICTED: protochlorophyllide-dependent translocon component 52, chloroplastic-like [Solanum lycopersicum]	AT4G25650.1	ACD1-like	Similar to ACD1. Leaves of antisense ACD1-like plants turn yellow in darkness like wild-type whereas antisense ACD1 plants remain dark after five days of dark treatment.	ACD1-like (ACD1-LIKE); FUNCTIONS IN: electron carrier activity, oxidoreductase activity, 2 iron, 2 sulfur cluster binding, chlorophyllide a oxygenase [overall] activity; INVOLVED IN: oxidation reduction; LOCATED IN: chloroplast, chloroplast envelope; EXPRESSED IN: 24 plant structures; EXPRESSED DURING: 15 growth stages; CONTAINS InterPro DOMAIN/s: Rieske [2Fe-2S] iron-sulphur domain (InterPro:IPR…
Sp2_comp150851_c0_seq1	29	.	A	C	42	.	DP=5;VDB=0.0000;AF1=0.5;AC1=1;DP4=1,1,3,0;MQ=50;FQ=37.2;PV4=0.4,0.22,1,1	GT:PL:GQ	0/1:72,0,65:67	Sp2_comp150851_c0_seq1	29	.	A	C	93.82	PASS	AC=3;AF=0.500;AN=6;BaseQRankSum=1.034;DP=11;Dels=0.00;FS=0.000;HaplotypeScore=0.0000;MLEAC=3;MLEAF=0.500;MQ=52.17;MQ0=0;MQRankSum=1.246;QD=8.53;ReadPosRankSum=0.896	GT:AD:DP:GQ:MLPSAC:MLPSAF:PL	0/0/0/1/1/1:7,4:11:0:3:0.500:115,10,3,0,0,3,75	SG	874	gi|460383227|ref|XP_004237332.1|	PREDICTED: protochlorophyllide-dependent translocon component 52, chloroplastic-like [Solanum lycopersicum]	AT4G25650.1	ACD1-like	Similar to ACD1. Leaves of antisense ACD1-like plants turn yellow in darkness like wild-type whereas antisense ACD1 plants remain dark after five days of dark treatment.	ACD1-like (ACD1-LIKE); FUNCTIONS IN: electron carrier activity, oxidoreductase activity, 2 iron, 2 sulfur cluster binding, chlorophyllide a oxygenase [overall] activity; INVOLVED IN: oxidation reduction; LOCATED IN: chloroplast, chloroplast envelope; EXPRESSED IN: 24 plant structures; EXPRESSED DURING: 15 growth stages; CONTAINS InterPro DOMAIN/s: Rieske [2Fe-2S] iron-sulphur domain (InterPro:IPR…
Sp2_comp150851_c0_seq1	463	.	G	A	46	.	DP=591;VDB=0.0365;AF1=0.5;AC1=1;DP4=216,188,105,68;MQ=46;FQ=49;PV4=0.12,7.7e-154,0.00057,1	GT:PL:GQ	0/1:76,0,255:79	Sp2_comp150851_c0_seq1	463	.	G	A	2431.9	PASS	AC=2;AF=0.333;AN=6;BaseQRankSum=1.374;DP=249;Dels=0.00;FS=0.000;HaplotypeScore=11.3198;MLEAC=2;MLEAF=0.333;MQ=59.78;MQ0=0;MQRankSum=-0.931;QD=9.77;ReadPosRankSum=1.429	GT:AD:DP:GQ:MLPSAC:MLPSAF:PL	0/0/0/0/1/1:170,79:249:71:2:0.333:2458,71,0,72,2147483647,2147483647,2147483647	SG	874	gi|460383227|ref|XP_004237332.1|	PREDICTED: protochlorophyllide-dependent translocon component 52, chloroplastic-like [Solanum lycopersicum]	AT4G25650.1	ACD1-like	Similar to ACD1. Leaves of antisense ACD1-like plants turn yellow in darkness like wild-type whereas antisense ACD1 plants remain dark after five days of dark treatment.	ACD1-like (ACD1-LIKE); FUNCTIONS IN: electron carrier activity, oxidoreductase activity, 2 iron, 2 sulfur cluster binding, chlorophyllide a oxygenase [overall] activity; INVOLVED IN: oxidation reduction; LOCATED IN: chloroplast, chloroplast envelope; EXPRESSED IN: 24 plant structures; EXPRESSED DURING: 15 growth stages; CONTAINS InterPro DOMAIN/s: Rieske [2Fe-2S] iron-sulphur domain (InterPro:IPR…
Sp2_comp150851_c0_seq1	476	.	C	T	49	.	DP=650;VDB=0.0399;AF1=0.5;AC1=1;DP4=244,194,112,77;MQ=46;FQ=52;PV4=0.43,1.6e-160,0.015,1	GT:PL:GQ	0/1:79,0,255:82	Sp2_comp150851_c0_seq1	476	.	C	T	2125.9		AC=2;AF=0.333;AN=6;BaseQRankSum=-3.417;DP=249;Dels=0.00;FS=5.032;HaplotypeScore=15.3152;MLEAC=2;MLEAF=0.333;MQ=59.71;MQ0=0;MQRankSum=-0.348;QD=8.54;ReadPosRankSum=0.497	GT:AD:DP:GQ:MLPSAC:MLPSAF:PL	0/0/0/0/1/1:169,80:249:57:2:0.333:2152,57,0,74,2147483647,2147483647,2147483647	SG	874	gi|460383227|ref|XP_004237332.1|	PREDICTED: protochlorophyllide-dependent translocon component 52, chloroplastic-like [Solanum lycopersicum]	AT4G25650.1	ACD1-like	Similar to ACD1. Leaves of antisense ACD1-like plants turn yellow in darkness like wild-type whereas antisense ACD1 plants remain dark after five days of dark treatment.	ACD1-like (ACD1-LIKE); FUNCTIONS IN: electron carrier activity, oxidoreductase activity, 2 iron, 2 sulfur cluster binding, chlorophyllide a oxygenase [overall] activity; INVOLVED IN: oxidation reduction; LOCATED IN: chloroplast, chloroplast envelope; EXPRESSED IN: 24 plant structures; EXPRESSED DURING: 15 growth stages; CONTAINS InterPro DOMAIN/s: Rieske [2Fe-2S] iron-sulphur domain (InterPro:IPR…
Sp2_comp150851_c0_seq1	505	.	C	T	172	.	DP=683;VDB=0.0392;AF1=0.5;AC1=1;DP4=127,116,198,209;MQ=45;FQ=175;PV4=0.42,3.2e-226,3.3e-24,1	GT:PL:GQ	0/1:202,0,255:99	Sp2_comp150851_c0_seq1	505	.	C	T	5138.92	PASS	AC=4;AF=0.667;AN=6;BaseQRankSum=0.827;DP=249;Dels=0.00;FS=2.303;HaplotypeScore=3.3888;MLEAC=4;MLEAF=0.667;MQ=59.90;MQ0=0;MQRankSum=-1.484;QD=20.64;ReadPosRankSum=0.373	GT:AD:DP:GQ:MLPSAC:MLPSAF:PL	0/0/1/1/1/1:95,154:249:23:4:0.667:5165,512,165,23,0,128,2147483647	SG	874	gi|460383227|ref|XP_004237332.1|	PREDICTED: protochlorophyllide-dependent translocon component 52, chloroplastic-like [Solanum lycopersicum]	AT4G25650.1	ACD1-like	Similar to ACD1. Leaves of antisense ACD1-like plants turn yellow in darkness like wild-type whereas antisense ACD1 plants remain dark after five days of dark treatment.	ACD1-like (ACD1-LIKE); FUNCTIONS IN: electron carrier activity, oxidoreductase activity, 2 iron, 2 sulfur cluster binding, chlorophyllide a oxygenase [overall] activity; INVOLVED IN: oxidation reduction; LOCATED IN: chloroplast, chloroplast envelope; EXPRESSED IN: 24 plant structures; EXPRESSED DURING: 15 growth stages; CONTAINS InterPro DOMAIN/s: Rieske [2Fe-2S] iron-sulphur domain (InterPro:IPR…
Sp2_comp150851_c0_seq1	607	.	G	A	211	.	DP=649;VDB=0.0400;AF1=0.5;AC1=1;DP4=196,231,92,83;MQ=46;FQ=214;PV4=0.15,0.00016,0.02,1	GT:PL:GQ	0/1:241,0,255:99	Sp2_comp150851_c0_seq1	607	.	G	A	1959.9	PASS	AC=2;AF=0.333;AN=6;BaseQRankSum=-2.224;DP=250;Dels=0.00;FS=1.694;HaplotypeScore=8.8152;MLEAC=2;MLEAF=0.333;MQ=59.61;MQ0=0;MQRankSum=0.451;QD=7.84;ReadPosRankSum=2.415	GT:AD:DP:GQ:MLPSAC:MLPSAF:PL	0/0/0/0/1/1:168,82:250:49:2:0.333:1986,49,0,76,2147483647,2147483647,2147483647	SG	874	gi|460383227|ref|XP_004237332.1|	PREDICTED: protochlorophyllide-dependent translocon component 52, chloroplastic-like [Solanum lycopersicum]	AT4G25650.1	ACD1-like	Similar to ACD1. Leaves of antisense ACD1-like plants turn yellow in darkness like wild-type whereas antisense ACD1 plants remain dark after five days of dark treatment.	ACD1-like (ACD1-LIKE); FUNCTIONS IN: electron carrier activity, oxidoreductase activity, 2 iron, 2 sulfur cluster binding, chlorophyllide a oxygenase [overall] activity; INVOLVED IN: oxidation reduction; LOCATED IN: chloroplast, chloroplast envelope; EXPRESSED IN: 24 plant structures; EXPRESSED DURING: 15 growth stages; CONTAINS InterPro DOMAIN/s: Rieske [2Fe-2S] iron-sulphur domain (InterPro:IPR…
Sp2_comp150851_c0_seq1	867	.	T	C	96	.	DP=54;VDB=0.0000;AF1=0.5;AC1=1;DP4=13,4,7,1;MQ=36;FQ=99;PV4=1,1,1,0.076	GT:PL:GQ	0/1:126,0,200:99	Sp2_comp150851_c0_seq1	867	.	T	C	2450.1	PASS	AC=3;AF=0.500;AN=6;BaseQRankSum=0.331;DP=119;Dels=0.00;FS=2.348;HaplotypeScore=0.9996;MLEAC=3;MLEAF=0.500;MQ=59.63;MQ0=0;MQRankSum=-0.563;QD=20.59;ReadPosRankSum=-0.584	GT:AD:DP:GQ:MLPSAC:MLPSAF:PL	0/0/0/1/1/1:50,69:119:5:3:0.500:2475,201,53,0,5,90,2147483647	SG	874	gi|460383227|ref|XP_004237332.1|	PREDICTED: protochlorophyllide-dependent translocon component 52, chloroplastic-like [Solanum lycopersicum]	AT4G25650.1	ACD1-like	Similar to ACD1. Leaves of antisense ACD1-like plants turn yellow in darkness like wild-type whereas antisense ACD1 plants remain dark after five days of dark treatment.	ACD1-like (ACD1-LIKE); FUNCTIONS IN: electron carrier activity, oxidoreductase activity, 2 iron, 2 sulfur cluster binding, chlorophyllide a oxygenase [overall] activity; INVOLVED IN: oxidation reduction; LOCATED IN: chloroplast, chloroplast envelope; EXPRESSED IN: 24 plant structures; EXPRESSED DURING: 15 growth stages; CONTAINS InterPro DOMAIN/s: Rieske [2Fe-2S] iron-sulphur domain (InterPro:IPR…
Sp2_comp150851_c0_seq1	89	.	A	G	40	.	DP=5;VDB=0.0000;AF1=0.5;AC1=1;DP4=1,1,3,0;MQ=50;FQ=37.6;PV4=0.4,0.059,1,0.19	GT:PL:GQ	0/1:70,0,66:68	Sp2_comp150851_c0_seq1	89	.	A	G	512.74	PASS	AC=4;AF=0.667;AN=6;BaseQRankSum=-0.064;DP=24;Dels=0.00;FS=0.000;HaplotypeScore=0.0000;MLEAC=4;MLEAF=0.667;MQ=59.39;MQ0=0;MQRankSum=-1.334;QD=21.36;ReadPosRankSum=1.207	GT:AD:DP:GQ:MLPSAC:MLPSAF:PL	0/0/1/1/1/1:7,17:24:1:4:0.667:536,64,27,9,0,1,172	SG	874	gi|460383227|ref|XP_004237332.1|	PREDICTED: protochlorophyllide-dependent translocon component 52, chloroplastic-like [Solanum lycopersicum]	AT4G25650.1	ACD1-like	Similar to ACD1. Leaves of antisense ACD1-like plants turn yellow in darkness like wild-type whereas antisense ACD1 plants remain dark after five days of dark treatment.	ACD1-like (ACD1-LIKE); FUNCTIONS IN: electron carrier activity, oxidoreductase activity, 2 iron, 2 sulfur cluster binding, chlorophyllide a oxygenase [overall] activity; INVOLVED IN: oxidation reduction; LOCATED IN: chloroplast, chloroplast envelope; EXPRESSED IN: 24 plant structures; EXPRESSED DURING: 15 growth stages; CONTAINS InterPro DOMAIN/s: Rieske [2Fe-2S] iron-sulphur domain (InterPro:IPR…
Sp2_comp150852_c0_seq2	226	.	G	A	23	.	DP=4;VDB=0.0208;AF1=0.5003;AC1=1;DP4=1,0,1,2;MQ=49;FQ=4.12;PV4=1,0.014,1,0.33	GT:PL:GQ	0/1:53,0,29:32	Sp2_comp150852_c0_seq2	226	.	G	A	99.56	PASS	AC=4;AF=0.667;AN=6;BaseQRankSum=0.727;DP=4;Dels=0.00;FS=0.000;HaplotypeScore=0.0000;MLEAC=4;MLEAF=0.667;MQ=60.00;MQ0=0;MQRankSum=0.727;QD=24.89;ReadPosRankSum=0.727	GT:AD:DP:GQ:MLPSAC:MLPSAF:PL	0/0/1/1/1/1:1,3:4:0:4:0.667:121,14,6,2,0,0,36	SG	554	No hit in this database		No hit in this database
Sp2_comp150852_c0_seq2	394	.	C	A	150	.	DP=13;VDB=0.0164;AF1=0.5;AC1=1;DP4=4,1,4,3;MQ=41;FQ=80;PV4=0.58,0.18,1,1	GT:PL:GQ	0/1:180,0,107:99	Sp2_comp150852_c0_seq2	394	.	C	A	240.07	PASS	AC=4;AF=0.667;AN=6;BaseQRankSum=-0.278;DP=11;Dels=0.00;FS=0.000;HaplotypeScore=1.9995;MLEAC=4;MLEAF=0.667;MQ=60.00;MQ0=0;MQRankSum=0.678;QD=21.82;ReadPosRankSum=1.034	GT:AD:DP:GQ:MLPSAC:MLPSAF:PL	0/0/1/1/1/1:4,7:11:2:4:0.667:263,26,9,2,0,5,144	SG	554	No hit in this database		No hit in this database
Sp2_comp150852_c0_seq2	424	.	G	C	40	.	DP=12;VDB=0.0197;AF1=0.5;AC1=1;DP4=5,4,1,2;MQ=41;FQ=43;PV4=1,1,0.48,1	GT:PL:GQ	0/1:70,0,198:73	Sp2_comp150852_c0_seq2	424	.	G	C	85.45	PASS	AC=2;AF=0.333;AN=6;BaseQRankSum=1.203;DP=9;Dels=0.00;FS=0.000;HaplotypeScore=0.0000;MLEAC=2;MLEAF=0.333;MQ=60.00;MQ0=0;MQRankSum=-1.001;QD=9.49;ReadPosRankSum=0.248	GT:AD:DP:GQ:MLPSAC:MLPSAF:PL	0/0/0/0/1/1:6,3:9:2:2:0.333:108,3,0,2,9,24,233	SG	554	No hit in this database		No hit in this database
Sp2_comp150852_c0_seq2	462	.	T	C	87	.	DP=10;VDB=0.0398;AF1=0.5;AC1=1;DP4=2,3,1,4;MQ=39;FQ=89;PV4=1,0.46,1,0.13	GT:PL:GQ	0/1:117,0,123:99	Sp2_comp150852_c0_seq2	462	.	T	C	129.5	PASS	AC=3;AF=0.500;AN=6;BaseQRankSum=-1.754;DP=7;Dels=0.00;FS=0.000;HaplotypeScore=0.0000;MLEAC=3;MLEAF=0.500;MQ=60.00;MQ0=0;MQRankSum=-0.550;QD=18.50;ReadPosRankSum=-0.937	GT:AD:DP:GQ:MLPSAC:MLPSAF:PL	0/0/0/1/1/1:3,4:7:0:3:0.500:151,12,3,0,0,5,114	SG	554	No hit in this database		No hit in this database
Sp2_comp150854_c5_seq13	220	.	T	G	51	.	DP=13;VDB=0.0271;AF1=0.5;AC1=1;DP4=3,2,3,3;MQ=42;FQ=54;PV4=1,5.5e-07,0.0036,0.18	GT:PL:GQ	0/1:81,0,143:84	Sp2_comp150854_c5_seq13	220	.	T	G	230.32	PASS	AC=4;AF=0.667;AN=6;BaseQRankSum=0.817;DP=22;Dels=0.00;FS=0.000;HaplotypeScore=5.9935;MLEAC=4;MLEAF=0.667;MQ=53.89;MQ0=0;MQRankSum=1.207;QD=10.47;ReadPosRankSum=-0.584	GT:AD:DP:GQ:MLPSAC:MLPSAF:PL	0/0/1/1/1/1:6,16:22:2:4:0.667:253,30,12,3,0,2,109	SG	527	No hit in this database		No hit in this database
Sp2_comp150854_c5_seq13	225	.	C	T	91	.	DP=15;VDB=0.0216;AF1=0.5;AC1=1;DP4=3,2,5,4;MQ=40;FQ=93.5;PV4=1,2.2e-07,0.0011,0.091	GT:PL:GQ	0/1:121,0,130:99	Sp2_comp150854_c5_seq13	225	.	C	T	355.82	PASS	AC=5;AF=0.833;AN=6;BaseQRankSum=0.300;DP=24;Dels=0.00;FS=0.000;HaplotypeScore=2.9968;MLEAC=5;MLEAF=0.833;MQ=54.43;MQ0=0;MQRankSum=1.767;QD=14.83;ReadPosRankSum=-0.633	GT:AD:DP:GQ:MLPSAC:MLPSAF:PL	0/1/1/1/1/1:6,18:24:1:5:0.833:379,49,22,8,1,0,103	SG	527	No hit in this database		No hit in this database
Sp2_comp150854_c5_seq13	237	.	T	C	114	.	DP=17;VDB=0.0025;AF1=0.5;AC1=1;DP4=3,1,7,6;MQ=40;FQ=61;PV4=0.6,2.8e-08,0.0033,0.09	GT:PL:GQ	0/1:144,0,88:91	Sp2_comp150854_c5_seq13	237	.	T	C	510.46	PASS	AC=5;AF=0.833;AN=6;BaseQRankSum=0.544;DP=25;Dels=0.00;FS=2.782;HaplotypeScore=0.0000;MLEAC=5;MLEAF=0.833;MQ=57.97;MQ0=0;MQRankSum=-0.962;QD=20.42;ReadPosRankSum=0.042	GT:AD:DP:GQ:MLPSAC:MLPSAF:PL	0/1/1/1/1/1:3,22:25:4:5:0.833:535,70,34,15,4,0,94	SG	527	No hit in this database		No hit in this database
Sp2_comp150854_c5_seq13	247	.	T	C	114	.	DP=21;VDB=0.0066;AF1=0.5;AC1=1;DP4=3,2,8,6;MQ=40;FQ=78;PV4=1,1.6e-08,0.001,1	GT:PL:GQ	0/1:144,0,105:99	Sp2_comp150854_c5_seq13	247	.	T	C	550.19	PASS	AC=5;AF=0.833;AN=6;BaseQRankSum=1.346;DP=28;Dels=0.00;FS=0.000;HaplotypeScore=0.0000;MLEAC=5;MLEAF=0.833;MQ=59.19;MQ0=0;MQRankSum=1.740;QD=19.65;ReadPosRankSum=-0.098	GT:AD:DP:GQ:MLPSAC:MLPSAF:PL	0/1/1/1/1/1:4,24:28:2:5:0.833:574,70,32,12,2,0,123	SG	527	No hit in this database		No hit in this database
Sp2_comp150854_c5_seq13	254	.	T	C	3.54	.	DP=21;VDB=0.0066;AF1=0.4998;AC1=1;DP4=3,2,1,2;MQ=42;FQ=5.47;PV4=1,0.00072,0.00084,1	GT:PL:GQ	0/1:31,0,135:30	Sp2_comp150854_c5_seq13	254	.	T	C	593.74	PASS	AC=5;AF=0.833;AN=6;BaseQRankSum=1.816;DP=25;Dels=0.00;FS=2.031;HaplotypeScore=0.0000;MLEAC=5;MLEAF=0.833;MQ=60.00;MQ0=0;MQRankSum=0.185;QD=23.75;ReadPosRankSum=-0.185	GT:AD:DP:GQ:MLPSAC:MLPSAF:PL	0/1/1/1/1/1:4,21:25:3:5:0.833:618,84,40,16,3,0,118	SG	527	No hit in this database		No hit in this database
Sp2_comp150854_c5_seq13	392	.	C	T	145	.	DP=37;VDB=0.0322;AF1=1;AC1=2;DP4=0,0,4,11;MQ=42;FQ=-72	GT:PL:GQ	1/1:178,45,0:87	Sp2_comp150854_c5_seq13	392	.	C	T	1484.91	PASS	AC=6;AF=1.00;AN=6;DP=36;Dels=0.00;FS=0.000;HaplotypeScore=0.0000;MLEAC=6;MLEAF=1.00;MQ=60.00;MQ0=0;QD=26.88	GT:AD:DP:GQ:MLPSAC:MLPSAF:PL	1/1/1/1/1/1:0,36:36:29:6:1.00:1511,280,172,108,63,29,0	SG	527	No hit in this database		No hit in this database
Sp2_comp150856_c0_seq1	133	.	A	G	222	.	DP=38;VDB=0.0398;AF1=1;AC1=2;DP4=0,0,27,7;MQ=43;FQ=-129	GT:PL:GQ	1/1:255,102,0:99	Sp2_comp150856_c0_seq1	133	.	A	G	1505.91	PASS	AC=6;AF=1.00;AN=6;DP=40;Dels=0.00;FS=0.000;HaplotypeScore=0.0000;MLEAC=6;MLEAF=1.00;MQ=58.48;MQ0=2;QD=29.54	GT:AD:DP:GQ:MLPSAC:MLPSAF:PL	1/1/1/1/1/1:2,38:40:29:6:1.00:1532,288,176,111,65,29,0	SG	2020	gi|460369228|ref|XP_004230465.1|	PREDICTED: magnesium transporter NIPA2-like [Solanum lycopersicum]	AT1G71900.1	Protein of unknown function (DUF803)		Protein of unknown function (DUF803); CONTAINS InterPro DOMAIN/s: Protein of unknown function DUF803 (InterPro:IPR008521); BEST Arabidopsis thaliana protein match is: Protein of unknown function (DUF803) (TAIR:AT1G34470.1); Has 1265 Blast hits to 1244 proteins in 219 species: Archae - 0; Bacteria - 92; Metazoa - 420; Fungi - 372; Plants - 263; Viruses - 0; Other Eukaryotes - 118 (source: NCBI BLi…
Sp2_comp150856_c0_seq1	282	.	T	C	222	.	DP=140;VDB=0.0345;AF1=1;AC1=2;DP4=0,0,96,38;MQ=30;FQ=-282	GT:PL:GQ	1/1:255,255,0:99	Sp2_comp150856_c0_seq1	282	.	T	C	5858.9	PASS	AC=6;AF=1.00;AN=6;DP=147;Dels=0.00;FS=0.000;HaplotypeScore=1.9994;MLEAC=6;MLEAF=1.00;MQ=59.80;MQ0=0;QD=28.21	GT:AD:DP:GQ:MLPSAC:MLPSAF:PL	1/1/1/1/1/1:0,147:147:99:6:1.00:5885,1066,654,412,241,108,0	SG	2020	gi|460369228|ref|XP_004230465.1|	PREDICTED: magnesium transporter NIPA2-like [Solanum lycopersicum]	AT1G71900.1	Protein of unknown function (DUF803)		Protein of unknown function (DUF803); CONTAINS InterPro DOMAIN/s: Protein of unknown function DUF803 (InterPro:IPR008521); BEST Arabidopsis thaliana protein match is: Protein of unknown function (DUF803) (TAIR:AT1G34470.1); Has 1265 Blast hits to 1244 proteins in 219 species: Archae - 0; Bacteria - 92; Metazoa - 420; Fungi - 372; Plants - 263; Viruses - 0; Other Eukaryotes - 118 (source: NCBI BLi…
Sp2_comp150856_c0_seq1	306	.	G	C	222	.	DP=158;VDB=0.0271;AF1=1;AC1=2;DP4=0,0,102,53;MQ=31;FQ=-282	GT:PL:GQ	1/1:255,255,0:99	Sp2_comp150856_c0_seq1	306	.	G	C	6635.9	PASS	AC=6;AF=1.00;AN=6;DP=169;Dels=0.00;FS=0.000;HaplotypeScore=0.0000;MLEAC=6;MLEAF=1.00;MQ=59.65;MQ0=0;QD=29.55	GT:AD:DP:GQ:MLPSAC:MLPSAF:PL	1/1/1/1/1/1:0,169:169:99:6:1.00:6662,1206,739,467,273,123,0	SG	2020	gi|460369228|ref|XP_004230465.1|	PREDICTED: magnesium transporter NIPA2-like [Solanum lycopersicum]	AT1G71900.1	Protein of unknown function (DUF803)		Protein of unknown function (DUF803); CONTAINS InterPro DOMAIN/s: Protein of unknown function DUF803 (InterPro:IPR008521); BEST Arabidopsis thaliana protein match is: Protein of unknown function (DUF803) (TAIR:AT1G34470.1); Has 1265 Blast hits to 1244 proteins in 219 species: Archae - 0; Bacteria - 92; Metazoa - 420; Fungi - 372; Plants - 263; Viruses - 0; Other Eukaryotes - 118 (source: NCBI BLi…
Sp2_comp150856_c0_seq1	659	.	T	C	222	.	DP=444;VDB=0.0392;AF1=1;AC1=2;DP4=0,0,123,95;MQ=47;FQ=-282	GT:PL:GQ	1/1:255,255,0:99	Sp2_comp150856_c0_seq1	659	.	T	C	9474.9	PASS	AC=6;AF=1.00;AN=6;DP=250;Dels=0.00;FS=0.000;HaplotypeScore=1.8332;MLEAC=6;MLEAF=1.00;MQ=59.77;MQ0=0;QD=26.05	GT:AD:DP:GQ:MLPSAC:MLPSAF:PL	1/1/1/1/1/1:0,250:250:99:6:1.00:9501,1781,1092,689,403,181,0	SG	2020	gi|460369228|ref|XP_004230465.1|	PREDICTED: magnesium transporter NIPA2-like [Solanum lycopersicum]	AT1G71900.1	Protein of unknown function (DUF803)		Protein of unknown function (DUF803); CONTAINS InterPro DOMAIN/s: Protein of unknown function DUF803 (InterPro:IPR008521); BEST Arabidopsis thaliana protein match is: Protein of unknown function (DUF803) (TAIR:AT1G34470.1); Has 1265 Blast hits to 1244 proteins in 219 species: Archae - 0; Bacteria - 92; Metazoa - 420; Fungi - 372; Plants - 263; Viruses - 0; Other Eukaryotes - 118 (source: NCBI BLi…
Sp2_comp150859_c0_seq11	634	.	T	C	47.1	.	DP=6;VDB=0.0000;AF1=1;AC1=2;DP4=0,0,6,0;MQ=38;FQ=-45	GT:PL:GQ	1/1:80,18,0:33	Sp2_comp150859_c0_seq11	634	.	T	C	248.4	PASS	AC=6;AF=1.00;AN=6;DP=17;Dels=0.00;FS=0.000;HaplotypeScore=0.0000;MLEAC=6;MLEAF=1.00;MQ=52.60;MQ0=0;QD=14.61	GT:AD:DP:GQ:MLPSAC:MLPSAF:PL	1/1/1/1/1/1:0,17:17:5:6:1.00:273,47,29,18,11,5,0	SG	1073	gi|124484375|dbj|BAF46298.1|	hypothetical protein [Ipomoea nil]	AT5G42905.1	Polynucleotidyl transferase, ribonuclease H-like superfamily protein		Polynucleotidyl transferase, ribonuclease H-like superfamily protein; FUNCTIONS IN: ribonuclease H activity, nucleic acid binding; INVOLVED IN: biological_process unknown; LOCATED IN: cellular_component unknown; CONTAINS InterPro DOMAIN/s: Polynucleotidyl transferase, ribonuclease H fold (InterPro:IPR012337), Ribonuclease H (InterPro:IPR002156), RNA-directed DNA polymerase (reverse transcriptase)…
Sp2_comp150859_c0_seq11	656	.	T	C	177	.	DP=24;VDB=0.0025;AF1=0.5;AC1=1;DP4=3,4,15,1;MQ=43;FQ=115;PV4=0.017,1,0.0045,1	GT:PL:GQ	0/1:207,0,142:99	Sp2_comp150859_c0_seq11	656	.	T	C	639.02	PASS	AC=4;AF=0.667;AN=6;BaseQRankSum=0.372;DP=39;Dels=0.00;FS=2.938;HaplotypeScore=0.0000;MLEAC=4;MLEAF=0.667;MQ=57.34;MQ0=0;MQRankSum=-0.521;QD=16.39;ReadPosRankSum=2.815	GT:AD:DP:GQ:MLPSAC:MLPSAF:PL	0/0/1/1/1/1:13,26:39:3:4:0.667:663,72,30,9,0,3,190	SG	1073	gi|124484375|dbj|BAF46298.1|	hypothetical protein [Ipomoea nil]	AT5G42905.1	Polynucleotidyl transferase, ribonuclease H-like superfamily protein		Polynucleotidyl transferase, ribonuclease H-like superfamily protein; FUNCTIONS IN: ribonuclease H activity, nucleic acid binding; INVOLVED IN: biological_process unknown; LOCATED IN: cellular_component unknown; CONTAINS InterPro DOMAIN/s: Polynucleotidyl transferase, ribonuclease H fold (InterPro:IPR012337), Ribonuclease H (InterPro:IPR002156), RNA-directed DNA polymerase (reverse transcriptase)…
Sp2_comp150859_c0_seq11	661	.	A	G	101	.	DP=29;VDB=0.0042;AF1=0.5;AC1=1;DP4=4,4,15,3;MQ=44;FQ=104;PV4=0.15,1.3e-14,0.0082,1	GT:PL:GQ	0/1:131,0,158:99	Sp2_comp150859_c0_seq11	661	.	A	G	737.89	PASS	AC=4;AF=0.667;AN=6;BaseQRankSum=0.253;DP=42;Dels=0.00;FS=1.297;HaplotypeScore=0.0000;MLEAC=4;MLEAF=0.667;MQ=58.00;MQ0=0;MQRankSum=-0.387;QD=17.57;ReadPosRankSum=2.175	GT:AD:DP:GQ:MLPSAC:MLPSAF:PL	0/0/1/1/1/1:14,28:42:3:4:0.667:762,87,36,11,0,3,223	SG	1073	gi|124484375|dbj|BAF46298.1|	hypothetical protein [Ipomoea nil]	AT5G42905.1	Polynucleotidyl transferase, ribonuclease H-like superfamily protein		Polynucleotidyl transferase, ribonuclease H-like superfamily protein; FUNCTIONS IN: ribonuclease H activity, nucleic acid binding; INVOLVED IN: biological_process unknown; LOCATED IN: cellular_component unknown; CONTAINS InterPro DOMAIN/s: Polynucleotidyl transferase, ribonuclease H fold (InterPro:IPR012337), Ribonuclease H (InterPro:IPR002156), RNA-directed DNA polymerase (reverse transcriptase)…
Sp2_comp150859_c0_seq11	698	.	C	A	147	.	DP=47;VDB=0.0190;AF1=0.5;AC1=1;DP4=8,4,21,13;MQ=46;FQ=150;PV4=1,4.9e-25,0.037,1	GT:PL:GQ	0/1:177,0,197:99	Sp2_comp150859_c0_seq11	698	.	C	A	1296.46	PASS	AC=4;AF=0.667;AN=6;BaseQRankSum=-1.602;DP=51;Dels=0.00;FS=0.000;HaplotypeScore=0.9832;MLEAC=4;MLEAF=0.667;MQ=59.91;MQ0=0;MQRankSum=1.912;QD=25.42;ReadPosRankSum=-2.016	GT:AD:DP:GQ:MLPSAC:MLPSAF:PL	0/0/1/1/1/1:15,36:51:1:4:0.667:1320,155,66,22,0,1,379	SG	1073	gi|124484375|dbj|BAF46298.1|	hypothetical protein [Ipomoea nil]	AT5G42905.1	Polynucleotidyl transferase, ribonuclease H-like superfamily protein		Polynucleotidyl transferase, ribonuclease H-like superfamily protein; FUNCTIONS IN: ribonuclease H activity, nucleic acid binding; INVOLVED IN: biological_process unknown; LOCATED IN: cellular_component unknown; CONTAINS InterPro DOMAIN/s: Polynucleotidyl transferase, ribonuclease H fold (InterPro:IPR012337), Ribonuclease H (InterPro:IPR002156), RNA-directed DNA polymerase (reverse transcriptase)…
Sp2_comp150859_c0_seq11	763	.	A	C	137	.	DP=33;VDB=0.0400;AF1=0.5;AC1=1;DP4=5,2,8,13;MQ=49;FQ=112;PV4=0.2,4.1e-14,0.085,0.25	GT:PL:GQ	0/1:167,0,139:99	Sp2_comp150859_c0_seq11	763	.	A	C	837.79	PASS	AC=4;AF=0.667;AN=6;BaseQRankSum=0.892;DP=38;Dels=0.00;FS=3.169;HaplotypeScore=10.6316;MLEAC=4;MLEAF=0.667;MQ=60.00;MQ0=0;MQRankSum=0.568;QD=22.05;ReadPosRankSum=0.535	GT:AD:DP:GQ:MLPSAC:MLPSAF:PL	0/0/1/1/1/1:12,26:38:9:4:0.667:863,93,36,10,0,9,342	SG	1073	gi|124484375|dbj|BAF46298.1|	hypothetical protein [Ipomoea nil]	AT5G42905.1	Polynucleotidyl transferase, ribonuclease H-like superfamily protein		Polynucleotidyl transferase, ribonuclease H-like superfamily protein; FUNCTIONS IN: ribonuclease H activity, nucleic acid binding; INVOLVED IN: biological_process unknown; LOCATED IN: cellular_component unknown; CONTAINS InterPro DOMAIN/s: Polynucleotidyl transferase, ribonuclease H fold (InterPro:IPR012337), Ribonuclease H (InterPro:IPR002156), RNA-directed DNA polymerase (reverse transcriptase)…
Sp2_comp150859_c0_seq11	985	.	C	G	107	.	DP=7;VDB=0.0019;AF1=1;AC1=2;DP4=0,0,5,2;MQ=27;FQ=-48	GT:PL:GQ	1/1:140,21,0:39	Sp2_comp150859_c0_seq11	985	.	C	G	335.79	PASS	AC=6;AF=1.00;AN=6;DP=12;Dels=0.00;FS=0.000;HaplotypeScore=0.0000;MLEAC=6;MLEAF=1.00;MQ=57.40;MQ0=0;QD=27.98	GT:AD:DP:GQ:MLPSAC:MLPSAF:PL	1/1/1/1/1/1:0,11:12:7:6:1.00:361,70,43,27,16,7,0	SG	1073	gi|124484375|dbj|BAF46298.1|	hypothetical protein [Ipomoea nil]	AT5G42905.1	Polynucleotidyl transferase, ribonuclease H-like superfamily protein		Polynucleotidyl transferase, ribonuclease H-like superfamily protein; FUNCTIONS IN: ribonuclease H activity, nucleic acid binding; INVOLVED IN: biological_process unknown; LOCATED IN: cellular_component unknown; CONTAINS InterPro DOMAIN/s: Polynucleotidyl transferase, ribonuclease H fold (InterPro:IPR012337), Ribonuclease H (InterPro:IPR002156), RNA-directed DNA polymerase (reverse transcriptase)…
Sp2_comp15086_c0_seq1	58	.	T	G	30	.	DP=3;VDB=0.0178;AF1=0.5003;AC1=1;DP4=1,0,1,1;MQ=51;FQ=4.13;PV4=1,0.37,1,1	GT:PL:GQ	0/1:60,0,29:32	Sp2_comp15086_c0_seq1	58	.	T	G	49.02	LowQual	AC=4;AF=0.667;AN=6;BaseQRankSum=0.736;DP=3;Dels=0.00;FS=0.000;HaplotypeScore=0.0000;MLEAC=4;MLEAF=0.667;MQ=60.00;MQ0=0;MQRankSum=-0.736;QD=16.34;ReadPosRankSum=0.736	GT:AD:DP:GQ:MLPSAC:MLPSAF:PL	0/0/1/1/1/1:1,2:3:1:4:0.667:70,8,3,1,0,1,34	SG	310	No hit in this database		No hit in this database
Sp2_comp150860_c0_seq8	1380	.	G	A	106	.	DP=279;VDB=0.0298;AF1=0.5;AC1=1;DP4=38,54,31,29;MQ=49;FQ=109;PV4=0.24,1.8e-64,0.39,0.00053	GT:PL:GQ	0/1:136,0,255:99	Sp2_comp150860_c0_seq8	1380	.	G	A	6080.9	PASS	AC=4;AF=0.667;AN=6;BaseQRankSum=1.970;DP=248;Dels=0.00;FS=3.073;HaplotypeScore=6.9700;MLEAC=4;MLEAF=0.667;MQ=60.00;MQ0=0;MQRankSum=-0.211;QD=24.52;ReadPosRankSum=0.351	GT:AD:DP:GQ:MLPSAC:MLPSAF:PL	0/0/1/1/1/1:80,168:248:69:4:0.667:6107,683,262,69,0,75,2147483647	SG	1663	gi|460375615|ref|XP_004233600.1|	PREDICTED: uncharacterized protein LOC101266481 [Solanum lycopersicum]	AT1G10390.2	Nucleoporin autopeptidase		Nucleoporin autopeptidase; FUNCTIONS IN: transporter activity; INVOLVED IN: transport; LOCATED IN: chloroplast, nuclear pore; EXPRESSED IN: 24 plant structures; EXPRESSED DURING: 14 growth stages; CONTAINS InterPro DOMAIN/s: Peptidase S59, nucleoporin (InterPro:IPR007230); BEST Arabidopsis thaliana protein match is: Nucleoporin autopeptidase (TAIR:AT1G59660.1); Has 35333 Blast hits to 34131 prote…
Sp2_comp150861_c0_seq42	1268	.	C	G	131	.	DP=8;VDB=0.0006;AF1=0.5;AC1=1;DP4=1,1,3,3;MQ=46;FQ=21;PV4=1,1,0.0054,1	GT:PL:GQ	0/1:161,0,48:51	Sp2_comp150861_c0_seq42	1268	.	C	G	476.88	PASS	AC=4;AF=0.667;AN=6;BaseQRankSum=0.482;DP=19;Dels=0.00;FS=4.561;HaplotypeScore=0.7887;MLEAC=4;MLEAF=0.667;MQ=60.00;MQ0=0;MQRankSum=0.833;QD=25.10;ReadPosRankSum=-0.219	GT:AD:DP:GQ:MLPSAC:MLPSAF:PL	0/0/1/1/1/1:6,13:19:5:4:0.667:501,54,21,6,0,5,195	SG	1294	gi|460392266|ref|XP_004241738.1|	PREDICTED: probable plastidic glucose transporter 3-like isoform 1 [Solanum lycopersicum]	AT1G79820.2	Major facilitator superfamily protein		SUPPRESSOR OF G PROTEIN BETA1 (SGB1); FUNCTIONS IN: carbohydrate transmembrane transporter activity, sugar:hydrogen symporter activity; INVOLVED IN: transport, transmembrane transport; LOCATED IN: integral to membrane, membrane; EXPRESSED IN: 20 plant structures; EXPRESSED DURING: 13 growth stages; CONTAINS InterPro DOMAIN/s: Sugar transporter, conserved site (InterPro:IPR005829), Major facilitat…
Sp2_comp150861_c0_seq42	156	.	C	T	32	.	DP=14;VDB=0.0244;AF1=0.5;AC1=1;DP4=3,2,2,2;MQ=50;FQ=35;PV4=1,0.00017,0.15,0.2	GT:PL:GQ	0/1:62,0,144:65	Sp2_comp150861_c0_seq42	156	.	C	T	272.17	PASS	AC=4;AF=0.667;AN=6;BaseQRankSum=-0.400;DP=14;Dels=0.00;FS=0.000;HaplotypeScore=0.9999;MLEAC=4;MLEAF=0.667;MQ=60.00;MQ0=0;MQRankSum=-0.400;QD=19.44;ReadPosRankSum=1.600	GT:AD:DP:GQ:MLPSAC:MLPSAF:PL	0/0/1/1/1/1:5,9:14:1:4:0.667:295,28,9,1,0,7,180	SG	1294	gi|460392266|ref|XP_004241738.1|	PREDICTED: probable plastidic glucose transporter 3-like isoform 1 [Solanum lycopersicum]	AT1G79820.2	Major facilitator superfamily protein		SUPPRESSOR OF G PROTEIN BETA1 (SGB1); FUNCTIONS IN: carbohydrate transmembrane transporter activity, sugar:hydrogen symporter activity; INVOLVED IN: transport, transmembrane transport; LOCATED IN: integral to membrane, membrane; EXPRESSED IN: 20 plant structures; EXPRESSED DURING: 13 growth stages; CONTAINS InterPro DOMAIN/s: Sugar transporter, conserved site (InterPro:IPR005829), Major facilitat…
Sp2_comp150861_c0_seq42	692	.	A	G	181	.	DP=21;VDB=0.0398;AF1=1;AC1=2;DP4=0,0,12,6;MQ=49;FQ=-81	GT:PL:GQ	1/1:214,54,0:99	Sp2_comp150861_c0_seq42	692	.	A	G	769.04	PASS	AC=6;AF=1.00;AN=6;DP=21;Dels=0.00;FS=0.000;HaplotypeScore=0.0000;MLEAC=6;MLEAF=1.00;MQ=60.00;MQ0=0;QD=33.11	GT:AD:DP:GQ:MLPSAC:MLPSAF:PL	1/1/1/1/1/1:0,21:21:15:6:1.00:795,148,91,57,33,15,0	SG	1294	gi|460392266|ref|XP_004241738.1|	PREDICTED: probable plastidic glucose transporter 3-like isoform 1 [Solanum lycopersicum]	AT1G79820.2	Major facilitator superfamily protein		SUPPRESSOR OF G PROTEIN BETA1 (SGB1); FUNCTIONS IN: carbohydrate transmembrane transporter activity, sugar:hydrogen symporter activity; INVOLVED IN: transport, transmembrane transport; LOCATED IN: integral to membrane, membrane; EXPRESSED IN: 20 plant structures; EXPRESSED DURING: 13 growth stages; CONTAINS InterPro DOMAIN/s: Sugar transporter, conserved site (InterPro:IPR005829), Major facilitat…
Sp2_comp150861_c0_seq42	984	.	G	A	102	.	DP=23;VDB=0.0380;AF1=0.5;AC1=1;DP4=5,7,7,4;MQ=47;FQ=105;PV4=0.41,4.2e-08,1,1	GT:PL:GQ	0/1:132,0,230:99	Sp2_comp150861_c0_seq42	984	.	G	A	374.68	PASS	AC=3;AF=0.500;AN=6;BaseQRankSum=0.523;DP=23;Dels=0.00;FS=3.834;HaplotypeScore=0.0000;MLEAC=3;MLEAF=0.500;MQ=59.60;MQ0=0;MQRankSum=0.215;QD=16.29;ReadPosRankSum=1.508	GT:AD:DP:GQ:MLPSAC:MLPSAF:PL	0/0/0/1/1/1:12,11:23:6:3:0.500:399,28,6,0,6,28,397	SG	1294	gi|460392266|ref|XP_004241738.1|	PREDICTED: probable plastidic glucose transporter 3-like isoform 1 [Solanum lycopersicum]	AT1G79820.2	Major facilitator superfamily protein		SUPPRESSOR OF G PROTEIN BETA1 (SGB1); FUNCTIONS IN: carbohydrate transmembrane transporter activity, sugar:hydrogen symporter activity; INVOLVED IN: transport, transmembrane transport; LOCATED IN: integral to membrane, membrane; EXPRESSED IN: 20 plant structures; EXPRESSED DURING: 13 growth stages; CONTAINS InterPro DOMAIN/s: Sugar transporter, conserved site (InterPro:IPR005829), Major facilitat…
Sp2_comp150862_c0_seq12	238	.	G	A	9.53	.	DP=1;AF1=1;AC1=2;DP4=0,0,0,1;MQ=60;FQ=-30	GT:PL:GQ	1/1:39,3,0:5	Sp2_comp150862_c0_seq12	238	.	G	T	163.3		AC=6;AF=1.00;AN=6;DP=21;Dels=0.00;FS=0.000;HaplotypeScore=0.9967;MLEAC=2;MLEAF=0.333;MQ=38.76;MQ0=1;QD=7.78	GT:AD:DP:GQ:MLPSAC:MLPSAF:PL	1/1/1/1/1/1:0,18:21:4:6:1.00:177,39,24,15,9,4,0	SG	653	No hit in this database		No hit in this database
Sp2_comp150862_c0_seq12	244	.	A	C	5.46	.	DP=1;AF1=1;AC1=2;DP4=0,0,0,1;MQ=60;FQ=-30	GT:PL:GQ	1/1:34,3,0:3	Sp2_comp150862_c0_seq12	244	.	A	G	170.48		AC=6;AF=1.00;AN=6;DP=21;Dels=0.00;FS=0.000;HaplotypeScore=0.0000;MLEAC=3;MLEAF=0.500;MQ=38.76;MQ0=1;QD=8.12	GT:AD:DP:GQ:MLPSAC:MLPSAF:PL	1/1/1/1/1/1:0,18:21:4:6:1.00:180,39,24,15,9,4,0	SG	653	No hit in this database		No hit in this database
Sp2_comp150863_c0_seq1	1612	.	A	T	225	.	DP=135;VDB=0.0400;AF1=0.5;AC1=1;DP4=28,28,26,27;MQ=48;FQ=225;PV4=1,1,1.3e-37,1	GT:PL:GQ	0/1:255,0,255:99	Sp2_comp150863_c0_seq1	1612	.	A	T	1857.92	PASS	AC=3;AF=0.500;AN=6;BaseQRankSum=1.526;DP=143;Dels=0.00;FS=1.448;HaplotypeScore=2.2788;MLEAC=3;MLEAF=0.500;MQ=59.52;MQ0=0;MQRankSum=-2.051;QD=12.99;ReadPosRankSum=0.631	GT:AD:DP:GQ:MLPSAC:MLPSAF:PL	0/0/0/1/1/1:77,63:143:24:3:0.500:1884,134,24,0,33,154,2147483647	SG	2455	gi|350537695|ref|NP_001234049.1|	cytochrome P450-type monooxygenase 97A29 [Solanum lycopersicum]	AT1G31800.1	cytochrome P450, family 97, subfamily A, polypeptide 3	Encodes a protein with &#946;-ring carotenoid hydroxylase activity.	cytochrome P450, family 97, subfamily A, polypeptide 3 (CYP97A3); FUNCTIONS IN: carotene beta-ring hydroxylase activity, oxygen binding; INVOLVED IN: carotenoid biosynthetic process, xanthophyll biosynthetic process; LOCATED IN: chloroplast; EXPRESSED IN: 22 plant structures; EXPRESSED DURING: 13 growth stages; CONTAINS InterPro DOMAIN/s: Cytochrome P450 (InterPro:IPR001128), Cytochrome P450, E-c…
Sp2_comp150863_c0_seq1	1822	.	C	G	225	.	DP=125;VDB=0.0271;AF1=0.5;AC1=1;DP4=24,39,27,35;MQ=47;FQ=225;PV4=0.59,0.41,9.7e-26,0.45	GT:PL:GQ	0/1:255,0,255:99	Sp2_comp150863_c0_seq1	1822	.	C	G	2324.91	PASS	AC=3;AF=0.500;AN=6;BaseQRankSum=0.166;DP=126;Dels=0.00;FS=1.446;HaplotypeScore=1.9164;MLEAC=3;MLEAF=0.500;MQ=59.93;MQ0=0;MQRankSum=0.034;QD=18.45;ReadPosRankSum=0.137	GT:AD:DP:GQ:MLPSAC:MLPSAF:PL	0/0/0/1/1/1:63,63:126:30:3:0.500:2351,163,33,0,30,156,2147483647	SG	2455	gi|350537695|ref|NP_001234049.1|	cytochrome P450-type monooxygenase 97A29 [Solanum lycopersicum]	AT1G31800.1	cytochrome P450, family 97, subfamily A, polypeptide 3	Encodes a protein with &#946;-ring carotenoid hydroxylase activity.	cytochrome P450, family 97, subfamily A, polypeptide 3 (CYP97A3); FUNCTIONS IN: carotene beta-ring hydroxylase activity, oxygen binding; INVOLVED IN: carotenoid biosynthetic process, xanthophyll biosynthetic process; LOCATED IN: chloroplast; EXPRESSED IN: 22 plant structures; EXPRESSED DURING: 13 growth stages; CONTAINS InterPro DOMAIN/s: Cytochrome P450 (InterPro:IPR001128), Cytochrome P450, E-c…
Sp2_comp150863_c0_seq1	362	.	A	G	225	.	DP=206;VDB=0.0380;AF1=0.5;AC1=1;DP4=65,62,27,43;MQ=47;FQ=225;PV4=0.1,1,4.9e-30,0.048	GT:PL:GQ	0/1:255,0,255:99	Sp2_comp150863_c0_seq1	362	.	A	G	3671.91	PASS	AC=3;AF=0.500;AN=6;BaseQRankSum=0.773;DP=241;Dels=0.00;FS=4.459;HaplotypeScore=2.7328;MLEAC=3;MLEAF=0.500;MQ=59.86;MQ0=0;MQRankSum=-0.094;QD=15.24;ReadPosRankSum=0.682	GT:AD:DP:GQ:MLPSAC:MLPSAF:PL	0/0/0/1/1/1:129,111:241:32:3:0.500:3698,230,32,0,84,2147483647,2147483647	SG	2455	gi|350537695|ref|NP_001234049.1|	cytochrome P450-type monooxygenase 97A29 [Solanum lycopersicum]	AT1G31800.1	cytochrome P450, family 97, subfamily A, polypeptide 3	Encodes a protein with &#946;-ring carotenoid hydroxylase activity.	cytochrome P450, family 97, subfamily A, polypeptide 3 (CYP97A3); FUNCTIONS IN: carotene beta-ring hydroxylase activity, oxygen binding; INVOLVED IN: carotenoid biosynthetic process, xanthophyll biosynthetic process; LOCATED IN: chloroplast; EXPRESSED IN: 22 plant structures; EXPRESSED DURING: 13 growth stages; CONTAINS InterPro DOMAIN/s: Cytochrome P450 (InterPro:IPR001128), Cytochrome P450, E-c…
Sp2_comp150863_c0_seq1	415	.	G	A	4.77	.	DP=171;VDB=0.0322;AF1=0.4999;AC1=1;DP4=53,54,10,24;MQ=47;FQ=6.99;PV4=0.048,1.7e-34,6.8e-06,0.11	GT:PL:GQ	0/1:33,0,255:33	Sp2_comp150863_c0_seq1	415	.	G	A	1274.9	PASS	AC=2;AF=0.333;AN=6;BaseQRankSum=2.782;DP=215;Dels=0.00;FS=1.662;HaplotypeScore=8.1059;MLEAC=2;MLEAF=0.333;MQ=59.84;MQ0=0;MQRankSum=-1.678;QD=5.93;ReadPosRankSum=2.526	GT:AD:DP:GQ:MLPSAC:MLPSAF:PL	0/0/0/0/1/1:103,112:215:33:2:0.333:1301,33,0,46,162,2147483647,2147483647	SG	2455	gi|350537695|ref|NP_001234049.1|	cytochrome P450-type monooxygenase 97A29 [Solanum lycopersicum]	AT1G31800.1	cytochrome P450, family 97, subfamily A, polypeptide 3	Encodes a protein with &#946;-ring carotenoid hydroxylase activity.	cytochrome P450, family 97, subfamily A, polypeptide 3 (CYP97A3); FUNCTIONS IN: carotene beta-ring hydroxylase activity, oxygen binding; INVOLVED IN: carotenoid biosynthetic process, xanthophyll biosynthetic process; LOCATED IN: chloroplast; EXPRESSED IN: 22 plant structures; EXPRESSED DURING: 13 growth stages; CONTAINS InterPro DOMAIN/s: Cytochrome P450 (InterPro:IPR001128), Cytochrome P450, E-c…
Sp2_comp150863_c0_seq1	417	.	C	T	14.2	.	DP=171;VDB=0.0244;AF1=0.5;AC1=1;DP4=53,56,10,24;MQ=47;FQ=17.1;PV4=0.074,1.8e-38,9e-06,0.21	GT:PL:GQ	0/1:44,0,255:47	Sp2_comp150863_c0_seq1	417	.	C	T	1380.9	PASS	AC=2;AF=0.333;AN=6;BaseQRankSum=1.123;DP=216;Dels=0.00;FS=2.328;HaplotypeScore=7.2737;MLEAC=2;MLEAF=0.333;MQ=59.84;MQ0=0;MQRankSum=-0.307;QD=6.39;ReadPosRankSum=2.959	GT:AD:DP:GQ:MLPSAC:MLPSAF:PL	0/0/0/0/1/1:103,113:216:42:2:0.333:1407,42,0,43,160,2147483647,2147483647	SG	2455	gi|350537695|ref|NP_001234049.1|	cytochrome P450-type monooxygenase 97A29 [Solanum lycopersicum]	AT1G31800.1	cytochrome P450, family 97, subfamily A, polypeptide 3	Encodes a protein with &#946;-ring carotenoid hydroxylase activity.	cytochrome P450, family 97, subfamily A, polypeptide 3 (CYP97A3); FUNCTIONS IN: carotene beta-ring hydroxylase activity, oxygen binding; INVOLVED IN: carotenoid biosynthetic process, xanthophyll biosynthetic process; LOCATED IN: chloroplast; EXPRESSED IN: 22 plant structures; EXPRESSED DURING: 13 growth stages; CONTAINS InterPro DOMAIN/s: Cytochrome P450 (InterPro:IPR001128), Cytochrome P450, E-c…
Sp2_comp150863_c0_seq1	458	.	G	C	164	.	DP=193;VDB=0.0365;AF1=0.5;AC1=1;DP4=46,53,44,45;MQ=46;FQ=167;PV4=0.77,3e-60,1,1	GT:PL:GQ	0/1:194,0,255:99	Sp2_comp150863_c0_seq1	458	.	G	C	2840.01	PASS	AC=3;AF=0.500;AN=6;BaseQRankSum=1.035;DP=215;Dels=0.00;FS=3.806;HaplotypeScore=3.9972;MLEAC=3;MLEAF=0.500;MQ=59.87;MQ0=0;MQRankSum=0.551;QD=13.21;ReadPosRankSum=1.150	GT:AD:DP:GQ:MLPSAC:MLPSAF:PL	0/0/0/1/1/1:105,110:215:16:3:0.500:2866,160,16,0,76,2147483647,2147483647	SG	2455	gi|350537695|ref|NP_001234049.1|	cytochrome P450-type monooxygenase 97A29 [Solanum lycopersicum]	AT1G31800.1	cytochrome P450, family 97, subfamily A, polypeptide 3	Encodes a protein with &#946;-ring carotenoid hydroxylase activity.	cytochrome P450, family 97, subfamily A, polypeptide 3 (CYP97A3); FUNCTIONS IN: carotene beta-ring hydroxylase activity, oxygen binding; INVOLVED IN: carotenoid biosynthetic process, xanthophyll biosynthetic process; LOCATED IN: chloroplast; EXPRESSED IN: 22 plant structures; EXPRESSED DURING: 13 growth stages; CONTAINS InterPro DOMAIN/s: Cytochrome P450 (InterPro:IPR001128), Cytochrome P450, E-c…
Sp2_comp150863_c0_seq1	463	.	T	G	225	.	DP=204;VDB=0.0393;AF1=0.5;AC1=1;DP4=47,52,41,52;MQ=46;FQ=225;PV4=0.67,0.18,1e-12,0.27	GT:PL:GQ	0/1:255,0,255:99	Sp2_comp150863_c0_seq1	463	.	T	G	3307.9	PASS	AC=3;AF=0.500;AN=6;BaseQRankSum=-0.515;DP=215;Dels=0.00;FS=2.336;HaplotypeScore=3.9968;MLEAC=3;MLEAF=0.500;MQ=59.78;MQ0=0;MQRankSum=-1.295;QD=15.39;ReadPosRankSum=-1.044	GT:AD:DP:GQ:MLPSAC:MLPSAF:PL	0/0/0/1/1/1:107,107:215:35:3:0.500:3334,265,60,0,35,209,2147483647	SG	2455	gi|350537695|ref|NP_001234049.1|	cytochrome P450-type monooxygenase 97A29 [Solanum lycopersicum]	AT1G31800.1	cytochrome P450, family 97, subfamily A, polypeptide 3	Encodes a protein with &#946;-ring carotenoid hydroxylase activity.	cytochrome P450, family 97, subfamily A, polypeptide 3 (CYP97A3); FUNCTIONS IN: carotene beta-ring hydroxylase activity, oxygen binding; INVOLVED IN: carotenoid biosynthetic process, xanthophyll biosynthetic process; LOCATED IN: chloroplast; EXPRESSED IN: 22 plant structures; EXPRESSED DURING: 13 growth stages; CONTAINS InterPro DOMAIN/s: Cytochrome P450 (InterPro:IPR001128), Cytochrome P450, E-c…
Sp2_comp150866_c0_seq4	1085	.	G	A	206	.	DP=123;VDB=0.0380;AF1=1;AC1=2;DP4=0,0,41,29;MQ=42;FQ=-238	GT:PL:GQ	1/1:239,211,0:99	Sp2_comp150866_c0_seq4	1085	.	G	A	4752.9	PASS	AC=6;AF=1.00;AN=6;DP=127;Dels=0.00;FS=0.000;HaplotypeScore=0.7340;MLEAC=6;MLEAF=1.00;MQ=59.99;MQ0=0;QD=33.86	GT:AD:DP:GQ:MLPSAC:MLPSAF:PL	1/1/1/1/1/1:0,127:127:91:6:1.00:4779,895,549,346,202,91,0	SG	1901	gi|71725821|gb|AAZ39038.1|	cytochrome P450 90A2 [Camellia japonica]	AT5G05690.1	Cytochrome P450 superfamily protein	Encodes a member of the CP90A family, a cytochrome P450 monooxygenase which converts 6-deoxocathasterone to 6-deoxoteasterone in the late C6 oxidation pathway and cathasterone to teasterone in the early C6 oxidation pathway of brassinolide biosynthesis. Expressed in cotyledons and leaves. Mutants display de-etiolation and derepression of light-induced genes in the dark, dwarfism, male sterility a…	CONSTITUTIVE PHOTOMORPHOGENIC DWARF (CPD); FUNCTIONS IN: electron carrier activity, monooxygenase activity, iron ion binding, oxygen binding, heme binding; INVOLVED IN: in 9 processes; EXPRESSED IN: 23 plant structures; EXPRESSED DURING: 13 growth stages; CONTAINS InterPro DOMAIN/s: Cytochrome P450 (InterPro:IPR001128), Cytochrome P450, E-class, group I (InterPro:IPR002401), Cytochrome P450, cons…
Sp2_comp150866_c0_seq4	1203	.	C	T	225	.	DP=80;VDB=0.0392;AF1=0.5;AC1=1;DP4=25,18,20,16;MQ=45;FQ=225;PV4=0.82,0.35,6.5e-10,1	GT:PL:GQ	0/1:255,0,255:99	Sp2_comp150866_c0_seq4	1203	.	C	T	1216.42	PASS	AC=3;AF=0.500;AN=6;BaseQRankSum=0.082;DP=81;Dels=0.00;FS=0.852;HaplotypeScore=0.9995;MLEAC=3;MLEAF=0.500;MQ=60.00;MQ0=0;MQRankSum=-0.788;QD=15.02;ReadPosRankSum=0.798	GT:AD:DP:GQ:MLPSAC:MLPSAF:PL	0/0/0/1/1/1:44,36:81:9:3:0.500:1242,74,9,0,30,123,2147483647	SG	1901	gi|71725821|gb|AAZ39038.1|	cytochrome P450 90A2 [Camellia japonica]	AT5G05690.1	Cytochrome P450 superfamily protein	Encodes a member of the CP90A family, a cytochrome P450 monooxygenase which converts 6-deoxocathasterone to 6-deoxoteasterone in the late C6 oxidation pathway and cathasterone to teasterone in the early C6 oxidation pathway of brassinolide biosynthesis. Expressed in cotyledons and leaves. Mutants display de-etiolation and derepression of light-induced genes in the dark, dwarfism, male sterility a…	CONSTITUTIVE PHOTOMORPHOGENIC DWARF (CPD); FUNCTIONS IN: electron carrier activity, monooxygenase activity, iron ion binding, oxygen binding, heme binding; INVOLVED IN: in 9 processes; EXPRESSED IN: 23 plant structures; EXPRESSED DURING: 13 growth stages; CONTAINS InterPro DOMAIN/s: Cytochrome P450 (InterPro:IPR001128), Cytochrome P450, E-class, group I (InterPro:IPR002401), Cytochrome P450, cons…
Sp2_comp150866_c0_seq4	1437	.	C	T	211	.	DP=133;VDB=0.0298;AF1=1;AC1=2;DP4=0,0,50,46;MQ=49;FQ=-282	GT:PL:GQ	1/1:244,255,0:99	Sp2_comp150866_c0_seq4	1437	.	C	T	4935.9	PASS	AC=6;AF=1.00;AN=6;DP=131;Dels=0.00;FS=0.000;HaplotypeScore=1.4679;MLEAC=6;MLEAF=1.00;MQ=59.79;MQ0=0;QD=30.79	GT:AD:DP:GQ:MLPSAC:MLPSAF:PL	1/1/1/1/1/1:0,130:131:98:6:1.00:4962,964,591,373,218,98,0	SG	1901	gi|71725821|gb|AAZ39038.1|	cytochrome P450 90A2 [Camellia japonica]	AT5G05690.1	Cytochrome P450 superfamily protein	Encodes a member of the CP90A family, a cytochrome P450 monooxygenase which converts 6-deoxocathasterone to 6-deoxoteasterone in the late C6 oxidation pathway and cathasterone to teasterone in the early C6 oxidation pathway of brassinolide biosynthesis. Expressed in cotyledons and leaves. Mutants display de-etiolation and derepression of light-induced genes in the dark, dwarfism, male sterility a…	CONSTITUTIVE PHOTOMORPHOGENIC DWARF (CPD); FUNCTIONS IN: electron carrier activity, monooxygenase activity, iron ion binding, oxygen binding, heme binding; INVOLVED IN: in 9 processes; EXPRESSED IN: 23 plant structures; EXPRESSED DURING: 13 growth stages; CONTAINS InterPro DOMAIN/s: Cytochrome P450 (InterPro:IPR001128), Cytochrome P450, E-class, group I (InterPro:IPR002401), Cytochrome P450, cons…
Sp2_comp150866_c0_seq4	1618	.	G	C	222	.	DP=79;VDB=0.0380;AF1=1;AC1=2;DP4=0,0,34,41;MQ=38;FQ=-253	GT:PL:GQ	1/1:255,226,0:99	Sp2_comp150866_c0_seq4	1618	.	G	C	3410.9	PASS	AC=6;AF=1.00;AN=6;DP=82;Dels=0.00;FS=0.000;HaplotypeScore=0.9999;MLEAC=6;MLEAF=1.00;MQ=60.00;MQ0=0;QD=29.02	GT:AD:DP:GQ:MLPSAC:MLPSAF:PL	1/1/1/1/1/1:0,82:82:63:6:1.00:3437,615,377,238,139,63,0	SG	1901	gi|71725821|gb|AAZ39038.1|	cytochrome P450 90A2 [Camellia japonica]	AT5G05690.1	Cytochrome P450 superfamily protein	Encodes a member of the CP90A family, a cytochrome P450 monooxygenase which converts 6-deoxocathasterone to 6-deoxoteasterone in the late C6 oxidation pathway and cathasterone to teasterone in the early C6 oxidation pathway of brassinolide biosynthesis. Expressed in cotyledons and leaves. Mutants display de-etiolation and derepression of light-induced genes in the dark, dwarfism, male sterility a…	CONSTITUTIVE PHOTOMORPHOGENIC DWARF (CPD); FUNCTIONS IN: electron carrier activity, monooxygenase activity, iron ion binding, oxygen binding, heme binding; INVOLVED IN: in 9 processes; EXPRESSED IN: 23 plant structures; EXPRESSED DURING: 13 growth stages; CONTAINS InterPro DOMAIN/s: Cytochrome P450 (InterPro:IPR001128), Cytochrome P450, E-class, group I (InterPro:IPR002401), Cytochrome P450, cons…
Sp2_comp150866_c0_seq4	1763	.	A	G	77.1	.	DP=7;VDB=0.0003;AF1=1;AC1=2;DP4=0,0,0,6;MQ=28;FQ=-45	GT:PL:GQ	1/1:110,18,0:33	Sp2_comp150866_c0_seq4	1763	.	A	G	581.25	PASS	AC=6;AF=1.00;AN=6;BaseQRankSum=1.589;DP=25;Dels=0.00;FS=0.000;HaplotypeScore=1.5317;MLEAC=6;MLEAF=1.00;MQ=58.42;MQ0=0;MQRankSum=1.300;QD=23.25;ReadPosRankSum=1.589	GT:AD:DP:GQ:MLPSAC:MLPSAF:PL	1/1/1/1/1/1:1,24:25:11:6:1.00:607,109,67,42,25,11,0	SG	1901	gi|71725821|gb|AAZ39038.1|	cytochrome P450 90A2 [Camellia japonica]	AT5G05690.1	Cytochrome P450 superfamily protein	Encodes a member of the CP90A family, a cytochrome P450 monooxygenase which converts 6-deoxocathasterone to 6-deoxoteasterone in the late C6 oxidation pathway and cathasterone to teasterone in the early C6 oxidation pathway of brassinolide biosynthesis. Expressed in cotyledons and leaves. Mutants display de-etiolation and derepression of light-induced genes in the dark, dwarfism, male sterility a…	CONSTITUTIVE PHOTOMORPHOGENIC DWARF (CPD); FUNCTIONS IN: electron carrier activity, monooxygenase activity, iron ion binding, oxygen binding, heme binding; INVOLVED IN: in 9 processes; EXPRESSED IN: 23 plant structures; EXPRESSED DURING: 13 growth stages; CONTAINS InterPro DOMAIN/s: Cytochrome P450 (InterPro:IPR001128), Cytochrome P450, E-class, group I (InterPro:IPR002401), Cytochrome P450, cons…
Sp2_comp150866_c0_seq4	1771	.	A	C	40.3	.	DP=5;VDB=0.0001;AF1=1;AC1=2;DP4=0,0,0,5;MQ=26;FQ=-42	GT:PL:GQ	1/1:73,15,0:27	Sp2_comp150866_c0_seq4	1771	.	A	C	516.2	PASS	AC=6;AF=1.00;AN=6;DP=20;Dels=0.00;FS=0.000;HaplotypeScore=0.6651;MLEAC=5;MLEAF=0.833;MQ=58.02;MQ0=0;QD=25.81	GT:AD:DP:GQ:MLPSAC:MLPSAF:PL	1/1/1/1/1/1:0,19:20:10:6:1.00:519,94,58,37,22,10,0	SG	1901	gi|71725821|gb|AAZ39038.1|	cytochrome P450 90A2 [Camellia japonica]	AT5G05690.1	Cytochrome P450 superfamily protein	Encodes a member of the CP90A family, a cytochrome P450 monooxygenase which converts 6-deoxocathasterone to 6-deoxoteasterone in the late C6 oxidation pathway and cathasterone to teasterone in the early C6 oxidation pathway of brassinolide biosynthesis. Expressed in cotyledons and leaves. Mutants display de-etiolation and derepression of light-induced genes in the dark, dwarfism, male sterility a…	CONSTITUTIVE PHOTOMORPHOGENIC DWARF (CPD); FUNCTIONS IN: electron carrier activity, monooxygenase activity, iron ion binding, oxygen binding, heme binding; INVOLVED IN: in 9 processes; EXPRESSED IN: 23 plant structures; EXPRESSED DURING: 13 growth stages; CONTAINS InterPro DOMAIN/s: Cytochrome P450 (InterPro:IPR001128), Cytochrome P450, E-class, group I (InterPro:IPR002401), Cytochrome P450, cons…
Sp2_comp150866_c0_seq4	1781	.	A	G	20	.	DP=4;VDB=0.0003;AF1=1;AC1=2;DP4=0,0,0,3;MQ=21;FQ=-36	GT:PL:GQ	1/1:52,9,0:15	Sp2_comp150866_c0_seq4	1781	.	A	G	436.47	PASS	AC=6;AF=1.00;AN=6;DP=20;Dels=0.00;FS=0.000;HaplotypeScore=1.6647;MLEAC=6;MLEAF=1.00;MQ=58.10;MQ0=0;QD=21.82	GT:AD:DP:GQ:MLPSAC:MLPSAF:PL	1/1/1/1/1/1:0,20:20:9:6:1.00:462,86,52,33,19,9,0	SG	1901	gi|71725821|gb|AAZ39038.1|	cytochrome P450 90A2 [Camellia japonica]	AT5G05690.1	Cytochrome P450 superfamily protein	Encodes a member of the CP90A family, a cytochrome P450 monooxygenase which converts 6-deoxocathasterone to 6-deoxoteasterone in the late C6 oxidation pathway and cathasterone to teasterone in the early C6 oxidation pathway of brassinolide biosynthesis. Expressed in cotyledons and leaves. Mutants display de-etiolation and derepression of light-induced genes in the dark, dwarfism, male sterility a…	CONSTITUTIVE PHOTOMORPHOGENIC DWARF (CPD); FUNCTIONS IN: electron carrier activity, monooxygenase activity, iron ion binding, oxygen binding, heme binding; INVOLVED IN: in 9 processes; EXPRESSED IN: 23 plant structures; EXPRESSED DURING: 13 growth stages; CONTAINS InterPro DOMAIN/s: Cytochrome P450 (InterPro:IPR001128), Cytochrome P450, E-class, group I (InterPro:IPR002401), Cytochrome P450, cons…
Sp2_comp150867_c0_seq2	145	.	C	T	9.53	.	DP=2;VDB=0.0137;AF1=1;AC1=2;DP4=0,0,1,0;MQ=60;FQ=-30	GT:PL:GQ	1/1:39,3,0:5	Sp2_comp150867_c0_seq2	145	.	C	T	40.71	LowQual	AC=6;AF=1.00;AN=6;BaseQRankSum=-0.736;DP=3;Dels=0.00;FS=0.000;HaplotypeScore=0.0000;MLEAC=6;MLEAF=1.00;MQ=60.00;MQ0=0;MQRankSum=0.736;QD=13.57;ReadPosRankSum=0.736	GT:AD:DP:GQ:MLPSAC:MLPSAF:PL	1/1/1/1/1/1:1,2:3:2:6:1.00:63,16,10,6,4,2,0	SG	563	gi|255572038|ref|XP_002526960.1|	conserved hypothetical protein [Ricinus communis]	No hit in this database
Sp2_comp150868_c0_seq6	1758	.	G	A	55.5	.	DP=9;VDB=0.0322;AF1=1;AC1=2;DP4=0,0,1,3;MQ=49;FQ=-39	GT:PL:GQ	1/1:88,12,0:21	Sp2_comp150868_c0_seq6	1758	.	G	A	301.03	PASS	AC=6;AF=1.00;AN=6;BaseQRankSum=0.382;DP=12;Dels=0.00;FS=0.000;HaplotypeScore=0.0000;MLEAC=6;MLEAF=1.00;MQ=52.61;MQ0=1;MQRankSum=2.262;QD=25.09;ReadPosRankSum=-2.262	GT:AD:DP:GQ:MLPSAC:MLPSAF:PL	1/1/1/1/1/1:3,9:12:6:6:1.00:326,62,38,24,14,6,0	SG	2164	No hit in this database		No hit in this database
Sp2_comp150868_c0_seq6	179	.	T	G	162	.	DP=8;VDB=0.0053;AF1=1;AC1=2;DP4=0,0,6,2;MQ=36;FQ=-51	GT:PL:GQ	1/1:195,24,0:45	Sp2_comp150868_c0_seq6	179	.	T	G	318.03	PASS	AC=6;AF=1.00;AN=6;DP=11;Dels=0.00;FS=0.000;HaplotypeScore=0.9987;MLEAC=6;MLEAF=1.00;MQ=43.15;MQ0=0;QD=28.91	GT:AD:DP:GQ:MLPSAC:MLPSAF:PL	1/1/1/1/1/1:0,11:11:6:6:1.00:343,62,38,24,14,6,0	SG	2164	No hit in this database		No hit in this database
Sp2_comp150868_c0_seq6	1864	.	A	C	3.01	.	DP=3;VDB=0.0157;AF1=0.5;AC1=1;DP4=0,1,1,1;MQ=34;FQ=3.01;PV4=1,0.33,0.13,1	GT:PL:GQ	0/1:30,0,30:28	Sp2_comp150868_c0_seq6	1864	.	A	C	90.02	PASS	AC=3;AF=0.500;AN=6;BaseQRankSum=-0.550;DP=7;Dels=0.00;FS=0.000;HaplotypeScore=0.0000;MLEAC=3;MLEAF=0.500;MQ=53.67;MQ0=0;MQRankSum=0.000;QD=12.86;ReadPosRankSum=0.000	GT:AD:DP:GQ:MLPSAC:MLPSAF:PL	0/0/0/1/1/1:3,4:7:2:3:0.500:112,8,2,0,2,8,116	SG	2164	No hit in this database		No hit in this database
Sp2_comp150868_c0_seq6	206	.	T	C	40.5	.	DP=11;VDB=0.0164;AF1=1;AC1=2;DP4=0,0,3,1;MQ=32;FQ=-39	GT:PL:GQ	1/1:73,12,0:21	Sp2_comp150868_c0_seq6	206	.	T	C	443.47	PASS	AC=6;AF=1.00;AN=6;DP=12;Dels=0.00;FS=0.000;HaplotypeScore=0.0000;MLEAC=6;MLEAF=1.00;MQ=46.52;MQ0=0;QD=28.40	GT:AD:DP:GQ:MLPSAC:MLPSAF:PL	1/1/1/1/1/1:0,12:12:9:6:1.00:469,86,52,33,19,9,0	SG	2164	No hit in this database		No hit in this database
Sp2_comp150868_c0_seq6	225	.	T	A	10.2	.	DP=14;VDB=0.0365;AF1=1;AC1=2;DP4=0,0,0,2;MQ=22;FQ=-33	GT:PL:GQ	1/1:41,6,0:8	Sp2_comp150868_c0_seq6	225	.	T	A	551.25	PASS	AC=6;AF=1.00;AN=6;DP=15;Dels=0.00;FS=0.000;HaplotypeScore=0.0000;MLEAC=6;MLEAF=1.00;MQ=49.51;MQ0=0;QD=29.50	GT:AD:DP:GQ:MLPSAC:MLPSAF:PL	1/1/1/1/1/1:0,15:15:11:6:1.00:577,109,67,42,25,11,0	SG	2164	No hit in this database		No hit in this database
Sp2_comp150868_c0_seq6	335	.	T	C	17.1	.	DP=5;VDB=0.0313;AF1=0.502;AC1=1;DP4=0,1,3,1;MQ=32;FQ=-6.97;PV4=0.4,0.0021,0.24,0.45	GT:PL:GQ	0/1:47,0,21:24	Sp2_comp150868_c0_seq6	335	.	T	C	255.07	PASS	AC=4;AF=0.667;AN=6;BaseQRankSum=-0.437;DP=13;Dels=0.00;FS=2.158;HaplotypeScore=4.9655;MLEAC=4;MLEAF=0.667;MQ=58.01;MQ0=0;MQRankSum=-0.212;QD=19.62;ReadPosRankSum=0.271	GT:AD:DP:GQ:MLPSAC:MLPSAF:PL	0/0/1/1/1/1:5,8:13:2:4:0.667:278,26,9,2,0,5,134	SG	2164	No hit in this database		No hit in this database
Sp2_comp150868_c0_seq6	338	.	T	C	15.2	.	DP=6;VDB=0.0399;AF1=0.5016;AC1=1;DP4=0,1,3,1;MQ=32;FQ=-6.2;PV4=0.4,9.7e-05,0.24,0.34	GT:PL:GQ	0/1:45,0,22:25	Sp2_comp150868_c0_seq6	338	.	T	C	253.73	PASS	AC=3;AF=0.500;AN=6;BaseQRankSum=1.368;DP=20;Dels=0.00;FS=1.922;HaplotypeScore=4.9655;MLEAC=3;MLEAF=0.500;MQ=57.93;MQ0=0;MQRankSum=1.444;QD=12.69;ReadPosRankSum=1.519	GT:AD:DP:GQ:MLPSAC:MLPSAF:PL	0/0/0/1/1/1:11,9:20:0:3:0.500:276,22,6,0,0,8,159	SG	2164	No hit in this database		No hit in this database
Sp2_comp150868_c0_seq6	367	.	A	G	102	.	DP=15;VDB=0.0244;AF1=1;AC1=2;DP4=0,0,5,3;MQ=39;FQ=-51	GT:PL:GQ	1/1:135,24,0:45	Sp2_comp150868_c0_seq6	367	.	A	G	652.12	PASS	AC=6;AF=1.00;AN=6;DP=25;Dels=0.00;FS=0.000;HaplotypeScore=2.9995;MLEAC=6;MLEAF=1.00;MQ=59.31;MQ0=0;QD=26.08	GT:AD:DP:GQ:MLPSAC:MLPSAF:PL	1/1/1/1/1/1:0,25:25:13:6:1.00:678,132,81,51,30,13,0	SG	2164	No hit in this database		No hit in this database
Sp2_comp150868_c0_seq6	455	.	C	T	95	.	DP=25;VDB=0.0398;AF1=0.5;AC1=1;DP4=6,6,6,4;MQ=46;FQ=98;PV4=0.69,3.6e-07,0.036,0.32	GT:PL:GQ	0/1:125,0,251:99	Sp2_comp150868_c0_seq6	455	.	C	T	422.71	PASS	AC=3;AF=0.500;AN=6;BaseQRankSum=-0.764;DP=29;Dels=0.00;FS=1.485;HaplotypeScore=4.9988;MLEAC=3;MLEAF=0.500;MQ=60.00;MQ0=0;MQRankSum=-0.720;QD=14.58;ReadPosRankSum=-0.284	GT:AD:DP:GQ:MLPSAC:MLPSAF:PL	0/0/0/1/1/1:14,15:29:1:3:0.500:446,40,10,0,1,19,350	SG	2164	No hit in this database		No hit in this database
Sp2_comp150868_c0_seq6	504	.	A	C	113	.	DP=27;VDB=0.0393;AF1=0.5;AC1=1;DP4=4,8,6,6;MQ=43;FQ=116;PV4=0.68,1.8e-09,3.5e-05,0.36	GT:PL:GQ	0/1:143,0,233:99	Sp2_comp150868_c0_seq6	504	.	A	C	525.58	PASS	AC=3;AF=0.500;AN=6;BaseQRankSum=-0.197;DP=29;Dels=0.00;FS=5.781;HaplotypeScore=0.0000;MLEAC=3;MLEAF=0.500;MQ=58.89;MQ0=0;MQRankSum=-0.153;QD=18.12;ReadPosRankSum=-0.592	GT:AD:DP:GQ:MLPSAC:MLPSAF:PL	0/0/0/1/1/1:13,16:29:1:3:0.500:549,50,13,0,1,22,412	SG	2164	No hit in this database		No hit in this database
Sp2_comp150868_c0_seq6	507	.	T	C	116	.	DP=27;VDB=0.0399;AF1=0.5;AC1=1;DP4=4,10,7,6;MQ=44;FQ=119;PV4=0.25,1.5e-08,3.1e-06,1	GT:PL:GQ	0/1:146,0,250:99	Sp2_comp150868_c0_seq6	507	.	T	C	533.35	PASS	AC=3;AF=0.500;AN=6;BaseQRankSum=-0.187;DP=30;Dels=0.00;FS=7.987;HaplotypeScore=0.9995;MLEAC=3;MLEAF=0.500;MQ=58.92;MQ0=0;MQRankSum=0.436;QD=17.78;ReadPosRankSum=-0.187	GT:AD:DP:GQ:MLPSAC:MLPSAF:PL	0/0/0/1/1/1:14,16:30:5:3:0.500:558,45,11,0,5,31,485	SG	2164	No hit in this database		No hit in this database
Sp2_comp150868_c0_seq6	523	.	C	T	61	.	DP=23;VDB=0.0118;AF1=0.5;AC1=1;DP4=3,8,4,4;MQ=44;FQ=64;PV4=0.38,1e-09,0.00017,1	GT:PL:GQ	0/1:91,0,232:94	Sp2_comp150868_c0_seq6	523	.	C	T	423.95	PASS	AC=3;AF=0.500;AN=6;BaseQRankSum=0.680;DP=25;Dels=0.00;FS=6.701;HaplotypeScore=3.7336;MLEAC=3;MLEAF=0.500;MQ=58.71;MQ0=0;MQRankSum=-0.462;QD=16.96;ReadPosRankSum=1.441	GT:AD:DP:GQ:MLPSAC:MLPSAF:PL	0/0/0/1/1/1:13,12:25:4:3:0.500:448,33,7,0,4,26,404	SG	2164	No hit in this database		No hit in this database
Sp2_comp150868_c0_seq6	526	.	C	T	6.2	.	DP=21;VDB=0.0118;AF1=0.4999;AC1=1;DP4=3,8,2,2;MQ=44;FQ=8.65;PV4=0.56,5.9e-09,1.2e-07,1	GT:PL:GQ	0/1:35,0,242:36	Sp2_comp150868_c0_seq6	526	.	C	T	398.95	PASS	AC=3;AF=0.500;AN=6;BaseQRankSum=-0.892;DP=23;Dels=0.00;FS=6.701;HaplotypeScore=6.7332;MLEAC=3;MLEAF=0.500;MQ=58.59;MQ0=0;MQRankSum=-0.892;QD=17.35;ReadPosRankSum=1.016	GT:AD:DP:GQ:MLPSAC:MLPSAF:PL	0/0/0/1/1/1:11,12:23:4:3:0.500:423,33,7,0,4,26,410	SG	2164	No hit in this database		No hit in this database
Sp2_comp150868_c0_seq6	534	.	C	T	41	.	DP=21;VDB=0.0164;AF1=0.5;AC1=1;DP4=3,5,2,4;MQ=45;FQ=44;PV4=1,2.4e-08,0.00032,0.29	GT:PL:GQ	0/1:71,0,202:74	Sp2_comp150868_c0_seq6	534	.	C	T	500.93		AC=4;AF=0.667;AN=6;BaseQRankSum=-0.171;DP=23;Dels=0.00;FS=0.000;HaplotypeScore=14.7294;MLEAC=4;MLEAF=0.667;MQ=58.59;MQ0=0;MQRankSum=-0.102;QD=21.78;ReadPosRankSum=0.239	GT:AD:DP:GQ:MLPSAC:MLPSAF:PL	0/0/1/1/1/1:8,15:23:3:4:0.667:525,52,18,3,0,11,284	SG	2164	No hit in this database		No hit in this database
Sp2_comp150868_c0_seq6	536	.	G	A	67	.	DP=21;VDB=0.0380;AF1=0.5;AC1=1;DP4=4,7,3,5;MQ=44;FQ=70;PV4=1,1.4e-06,1,1	GT:PL:GQ	0/1:97,0,229:99	Sp2_comp150868_c0_seq6	536	.	G	A	258.93		AC=2;AF=0.333;AN=6;BaseQRankSum=0.034;DP=23;Dels=0.00;FS=0.000;HaplotypeScore=14.7294;MLEAC=2;MLEAF=0.333;MQ=58.59;MQ0=0;MQRankSum=0.307;QD=11.26;ReadPosRankSum=-0.307	GT:AD:DP:GQ:MLPSAC:MLPSAF:PL	0/0/0/0/1/1:15,8:23:3:2:0.333:283,11,0,3,18,52,536	SG	2164	No hit in this database		No hit in this database
Sp2_comp150868_c0_seq6	638	.	G	T	10.4	.	DP=11;VDB=0.0384;AF1=0.5;AC1=1;DP4=2,4,2,3;MQ=39;FQ=13.2;PV4=1,2.6e-05,1.3e-06,1	GT:PL:GQ	0/1:40,0,158:42	Sp2_comp150868_c0_seq6	638	.	G	T	118.54	PASS	AC=3;AF=0.500;AN=6;BaseQRankSum=-0.259;DP=12;Dels=0.00;FS=0.000;HaplotypeScore=0.0000;MLEAC=3;MLEAF=0.500;MQ=47.90;MQ0=0;MQRankSum=-2.843;QD=9.88;ReadPosRankSum=1.718	GT:AD:DP:GQ:MLPSAC:MLPSAF:PL	0/0/0/1/1/1:6,6:12:1:3:0.500:141,10,1,0,4,18,223	SG	2164	No hit in this database		No hit in this database
Sp2_comp150868_c0_seq6	643	.	A	C	47	.	DP=12;VDB=0.0373;AF1=0.5;AC1=1;DP4=2,3,4,3;MQ=36;FQ=50;PV4=1,0.22,9.7e-06,0.28	GT:PL:GQ	0/1:77,0,137:80	Sp2_comp150868_c0_seq6	643	.	A	C	196.73	PASS	AC=3;AF=0.500;AN=6;BaseQRankSum=-1.381;DP=13;Dels=0.00;FS=0.000;HaplotypeScore=0.0000;MLEAC=3;MLEAF=0.500;MQ=46.25;MQ0=0;MQRankSum=-2.927;QD=15.13;ReadPosRankSum=0.000	GT:AD:DP:GQ:MLPSAC:MLPSAF:PL	0/0/0/1/1/1:5,8:13:0:3:0.500:219,22,6,0,0,8,182	SG	2164	No hit in this database		No hit in this database
Sp2_comp150868_c0_seq6	654	.	A	G	36	.	DP=12;VDB=0.0373;AF1=0.5;AC1=1;DP4=2,3,4,3;MQ=36;FQ=39;PV4=1,6.8e-07,9.7e-06,0.065	GT:PL:GQ	0/1:66,0,141:69	Sp2_comp150868_c0_seq6	654	.	A	G	242.17	PASS	AC=4;AF=0.667;AN=6;BaseQRankSum=-0.674;DP=15;Dels=0.00;FS=0.000;HaplotypeScore=0.0000;MLEAC=4;MLEAF=0.667;MQ=46.82;MQ0=0;MQRankSum=-3.123;QD=16.14;ReadPosRankSum=-1.041	GT:AD:DP:GQ:MLPSAC:MLPSAF:PL	0/0/1/1/1/1:5,10:15:1:4:0.667:265,28,9,1,0,7,185	SG	2164	No hit in this database		No hit in this database
Sp2_comp150868_c0_seq6	677	.	A	C	20	.	DP=10;VDB=0.0345;AF1=0.5;AC1=1;DP4=1,3,3,2;MQ=36;FQ=23;PV4=0.52,0.29,0.00018,0.2	GT:PL:GQ	0/1:50,0,117:53	Sp2_comp150868_c0_seq6	677	.	A	C	265.83	PASS	AC=4;AF=0.667;AN=6;BaseQRankSum=-0.778;DP=14;Dels=0.00;FS=2.363;HaplotypeScore=0.0000;MLEAC=4;MLEAF=0.667;MQ=48.88;MQ0=0;MQRankSum=-2.758;QD=18.99;ReadPosRankSum=-2.616	GT:AD:DP:GQ:MLPSAC:MLPSAF:PL	0/0/1/1/1/1:4,10:14:3:4:0.667:289,32,12,3,0,4,147	SG	2164	No hit in this database		No hit in this database
Sp2_comp150868_c0_seq6	845	.	G	T	13.2	.	DP=6;VDB=0.0189;AF1=0.5;AC1=1;DP4=3,0,1,2;MQ=42;FQ=16.1;PV4=0.4,0.0001,0.017,0.23	GT:PL:GQ	0/1:43,0,85:46	Sp2_comp150868_c0_seq6	845	.	G	T	250.21	PASS	AC=4;AF=0.667;AN=6;BaseQRankSum=-1.371;DP=15;Dels=0.00;FS=6.410;HaplotypeScore=0.9999;MLEAC=4;MLEAF=0.667;MQ=49.23;MQ0=0;MQRankSum=-1.804;QD=16.68;ReadPosRankSum=-0.217	GT:AD:DP:GQ:MLPSAC:MLPSAF:PL	0/0/1/1/1/1:3,12:15:1:4:0.667:273,36,15,5,0,1,106	SG	2164	No hit in this database		No hit in this database
Sp2_comp150868_c0_seq6	852	.	A	G	15.1	.	DP=6;VDB=0.0189;AF1=0.5;AC1=1;DP4=3,0,1,2;MQ=42;FQ=18.1;PV4=0.4,0.00013,0.017,0.2	GT:PL:GQ	0/1:45,0,86:48	Sp2_comp150868_c0_seq6	852	.	A	G	254.21	PASS	AC=4;AF=0.667;AN=6;BaseQRankSum=-2.093;DP=15;Dels=0.00;FS=6.990;HaplotypeScore=0.0000;MLEAC=4;MLEAF=0.667;MQ=51.32;MQ0=0;MQRankSum=-2.093;QD=16.95;ReadPosRankSum=0.361	GT:AD:DP:GQ:MLPSAC:MLPSAF:PL	0/0/1/1/1/1:3,12:15:1:4:0.667:277,36,15,5,0,1,108	SG	2164	No hit in this database		No hit in this database
Sp2_comp150868_c0_seq6	874	.	A	G	17.1	.	DP=6;VDB=0.0189;AF1=0.5;AC1=1;DP4=3,0,1,2;MQ=42;FQ=20.1;PV4=0.4,0.00097,0.017,1	GT:PL:GQ	0/1:47,0,82:50	Sp2_comp150868_c0_seq6	874	.	A	G	247.21	PASS	AC=4;AF=0.667;AN=6;BaseQRankSum=0.925;DP=12;Dels=0.00;FS=7.404;HaplotypeScore=0.0000;MLEAC=4;MLEAF=0.667;MQ=53.53;MQ0=0;MQRankSum=-2.034;QD=20.60;ReadPosRankSum=0.740	GT:AD:DP:GQ:MLPSAC:MLPSAF:PL	0/0/1/1/1/1:3,9:12:1:4:0.667:270,36,15,5,0,1,102	SG	2164	No hit in this database		No hit in this database
Sp2_comp150868_c0_seq6	981	.	C	T	128	.	DP=11;VDB=0.0244;AF1=1;AC1=2;DP4=0,0,6,5;MQ=50;FQ=-60	GT:PL:GQ	1/1:161,33,0:63	Sp2_comp150868_c0_seq6	981	.	C	T	464.47	PASS	AC=6;AF=1.00;AN=6;BaseQRankSum=0.290;DP=12;Dels=0.00;FS=0.000;HaplotypeScore=0.0000;MLEAC=6;MLEAF=1.00;MQ=57.97;MQ0=0;MQRankSum=1.448;QD=30.43;ReadPosRankSum=1.448	GT:AD:DP:GQ:MLPSAC:MLPSAF:PL	1/1/1/1/1/1:1,11:12:9:6:1.00:490,86,52,33,19,9,0	SG	2164	No hit in this database		No hit in this database
Sp2_comp150869_c1_seq3	347	.	G	A	225	.	DP=57;VDB=0.0244;AF1=0.5;AC1=1;DP4=9,19,13,15;MQ=46;FQ=225;PV4=0.41,0.06,5.1e-05,0.1	GT:PL:GQ	0/1:255,0,255:99	Sp2_comp150869_c1_seq3	347	.	G	A	1078.15	PASS	AC=3;AF=0.500;AN=6;BaseQRankSum=-1.436;DP=62;Dels=0.00;FS=0.998;HaplotypeScore=0.0000;MLEAC=3;MLEAF=0.500;MQ=60.00;MQ0=0;MQRankSum=0.479;QD=17.39;ReadPosRankSum=-1.197	GT:AD:DP:GQ:MLPSAC:MLPSAF:PL	0/0/0/1/1/1:31,31:62:14:3:0.500:1104,81,17,0,14,74,2147483647	SG	664	gi|460389568|ref|XP_004240423.1|	PREDICTED: CBL-interacting protein kinase 2-like [Solanum lycopersicum]	AT5G45820.1	CBL-interacting protein kinase 20	Encodes a CBL-interacting serine/threonine protein kinase comprised of an N-terminal kinase catalytic domain similar to SNF1/AMPK and a unique C-terminal regulatory domain.	CBL-interacting protein kinase 20 (CIPK20); CONTAINS InterPro DOMAIN/s: Protein kinase, ATP binding site (InterPro:IPR017441), Serine/threonine-protein kinase domain (InterPro:IPR002290), NAF/FISL domain (InterPro:IPR018451), Serine/threonine-protein kinase-like domain (InterPro:IPR017442), Protein kinase-like domain (InterPro:IPR011009), Serine/threonine-protein kinase, active site (InterPro:IPR…
Sp2_comp150871_c0_seq1	115	.	C	A	225	.	DP=1320;VDB=0.0365;AF1=0.5;AC1=1;DP4=601,142,356,118;MQ=48;FQ=225;PV4=0.018,1,8.7e-83,1	GT:PL:GQ	0/1:255,0,255:99	Sp2_comp150871_c0_seq1	115	.	C	A	2648.1	PASS	AC=2;AF=0.333;AN=6;BaseQRankSum=2.540;DP=250;Dels=0.00;FS=13.670;HaplotypeScore=2.6001;MLEAC=2;MLEAF=0.333;MQ=59.69;MQ0=0;MQRankSum=1.424;QD=10.59;ReadPosRankSum=2.353	GT:AD:DP:GQ:MLPSAC:MLPSAF:PL	0/0/0/0/1/1:149,101:250:5:2:0.333:2673,137,0,5,117,2147483647,2147483647	SG	1491	gi|460385419|ref|XP_004238401.1|	PREDICTED: F-box protein SKIP23-like [Solanum lycopersicum]	AT2G17030.1	F-box family protein with a domain of unknown function (DUF295)		CONTAINS InterPro DOMAIN/s: F-box domain, cyclin-like (InterPro:IPR001810), Protein of unknown function DUF295 (InterPro:IPR005174); BEST Arabidopsis thaliana protein match is: F-box family protein with a domain of unknown function (DUF295) (TAIR:AT2G17036.1); Has 414 Blast hits to 409 proteins in 12 species: Archae - 0; Bacteria - 0; Metazoa - 0; Fungi - 0; Plants - 414; Viruses - 0; Other Eukar…
Sp2_comp150871_c0_seq1	1165	.	C	T	222	.	DP=2490;VDB=0.0399;AF1=1;AC1=2;DP4=1,0,993,854;MQ=37;FQ=-282;PV4=1,4.1e-05,0.079,1	GT:PL:GQ	1/1:255,255,0:99	Sp2_comp150871_c0_seq1	1165	.	C	T	7865.9	PASS	AC=6;AF=1.00;AN=6;BaseQRankSum=0.620;DP=250;Dels=0.00;FS=0.000;HaplotypeScore=0.7340;MLEAC=6;MLEAF=1.00;MQ=59.90;MQ0=0;MQRankSum=0.127;QD=31.46;ReadPosRankSum=-0.324	GT:AD:DP:GQ:MLPSAC:MLPSAF:PL	1/1/1/1/1/1:1,249:250:99:6:1.00:7892,1594,964,596,336,135,0	SG	1491	gi|460385419|ref|XP_004238401.1|	PREDICTED: F-box protein SKIP23-like [Solanum lycopersicum]	AT2G17030.1	F-box family protein with a domain of unknown function (DUF295)		CONTAINS InterPro DOMAIN/s: F-box domain, cyclin-like (InterPro:IPR001810), Protein of unknown function DUF295 (InterPro:IPR005174); BEST Arabidopsis thaliana protein match is: F-box family protein with a domain of unknown function (DUF295) (TAIR:AT2G17036.1); Has 414 Blast hits to 409 proteins in 12 species: Archae - 0; Bacteria - 0; Metazoa - 0; Fungi - 0; Plants - 414; Viruses - 0; Other Eukar…
Sp2_comp150871_c0_seq1	1183	.	T	C	222	.	DP=2255;VDB=0.0365;AF1=1;AC1=2;DP4=0,0,885,1263;MQ=36;FQ=-282	GT:PL:GQ	1/1:255,255,0:99	Sp2_comp150871_c0_seq1	1183	.	T	C	9103.9	PASS	AC=6;AF=1.00;AN=6;DP=250;Dels=0.00;FS=0.000;HaplotypeScore=2.3980;MLEAC=6;MLEAF=1.00;MQ=59.74;MQ0=0;QD=29.37	GT:AD:DP:GQ:MLPSAC:MLPSAF:PL	1/1/1/1/1/1:0,250:250:99:6:1.00:9130,1811,1111,701,410,184,0	SG	1491	gi|460385419|ref|XP_004238401.1|	PREDICTED: F-box protein SKIP23-like [Solanum lycopersicum]	AT2G17030.1	F-box family protein with a domain of unknown function (DUF295)		CONTAINS InterPro DOMAIN/s: F-box domain, cyclin-like (InterPro:IPR001810), Protein of unknown function DUF295 (InterPro:IPR005174); BEST Arabidopsis thaliana protein match is: F-box family protein with a domain of unknown function (DUF295) (TAIR:AT2G17036.1); Has 414 Blast hits to 409 proteins in 12 species: Archae - 0; Bacteria - 0; Metazoa - 0; Fungi - 0; Plants - 414; Viruses - 0; Other Eukar…
Sp2_comp150871_c0_seq1	1198	.	G	A	222	.	DP=2299;VDB=0.0380;AF1=1;AC1=2;DP4=0,2,917,1207;MQ=34;FQ=-282;PV4=0.51,1,0.00055,1	GT:PL:GQ	1/1:255,255,0:99	Sp2_comp150871_c0_seq1	1198	.	G	A	8644.9	PASS	AC=6;AF=1.00;AN=6;DP=250;Dels=0.00;FS=0.000;HaplotypeScore=2.4440;MLEAC=6;MLEAF=1.00;MQ=59.74;MQ0=0;QD=34.58	GT:AD:DP:GQ:MLPSAC:MLPSAF:PL	1/1/1/1/1/1:0,248:250:99:6:1.00:8671,1726,1059,668,391,176,0	SG	1491	gi|460385419|ref|XP_004238401.1|	PREDICTED: F-box protein SKIP23-like [Solanum lycopersicum]	AT2G17030.1	F-box family protein with a domain of unknown function (DUF295)		CONTAINS InterPro DOMAIN/s: F-box domain, cyclin-like (InterPro:IPR001810), Protein of unknown function DUF295 (InterPro:IPR005174); BEST Arabidopsis thaliana protein match is: F-box family protein with a domain of unknown function (DUF295) (TAIR:AT2G17036.1); Has 414 Blast hits to 409 proteins in 12 species: Archae - 0; Bacteria - 0; Metazoa - 0; Fungi - 0; Plants - 414; Viruses - 0; Other Eukar…
Sp2_comp150871_c0_seq1	1219	.	T	G	222	.	DP=2145;VDB=0.0392;AF1=1;AC1=2;DP4=1,2,815,1195;MQ=33;FQ=-282;PV4=1,1,0.0037,1	GT:PL:GQ	1/1:255,255,0:99	Sp2_comp150871_c0_seq1	1219	.	T	G	9193.9	PASS	AC=6;AF=1.00;AN=6;DP=247;Dels=0.00;FS=0.000;HaplotypeScore=0.0000;MLEAC=6;MLEAF=1.00;MQ=59.88;MQ0=0;QD=27.40	GT:AD:DP:GQ:MLPSAC:MLPSAF:PL	1/1/1/1/1/1:0,247:247:99:6:1.00:9220,1797,1102,695,407,183,0	SG	1491	gi|460385419|ref|XP_004238401.1|	PREDICTED: F-box protein SKIP23-like [Solanum lycopersicum]	AT2G17030.1	F-box family protein with a domain of unknown function (DUF295)		CONTAINS InterPro DOMAIN/s: F-box domain, cyclin-like (InterPro:IPR001810), Protein of unknown function DUF295 (InterPro:IPR005174); BEST Arabidopsis thaliana protein match is: F-box family protein with a domain of unknown function (DUF295) (TAIR:AT2G17036.1); Has 414 Blast hits to 409 proteins in 12 species: Archae - 0; Bacteria - 0; Metazoa - 0; Fungi - 0; Plants - 414; Viruses - 0; Other Eukar…
Sp2_comp150871_c0_seq1	1298	.	A	G	222	.	DP=1050;VDB=0.0365;AF1=1;AC1=2;DP4=0,0,440,583;MQ=44;FQ=-282	GT:PL:GQ	1/1:255,255,0:99	Sp2_comp150871_c0_seq1	1298	.	A	G	8652.9	PASS	AC=6;AF=1.00;AN=6;DP=244;Dels=0.00;FS=0.000;HaplotypeScore=1.6988;MLEAC=6;MLEAF=1.00;MQ=59.55;MQ0=0;QD=34.12	GT:AD:DP:GQ:MLPSAC:MLPSAF:PL	1/1/1/1/1/1:0,242:244:99:6:1.00:8679,1595,978,617,361,162,0	SG	1491	gi|460385419|ref|XP_004238401.1|	PREDICTED: F-box protein SKIP23-like [Solanum lycopersicum]	AT2G17030.1	F-box family protein with a domain of unknown function (DUF295)		CONTAINS InterPro DOMAIN/s: F-box domain, cyclin-like (InterPro:IPR001810), Protein of unknown function DUF295 (InterPro:IPR005174); BEST Arabidopsis thaliana protein match is: F-box family protein with a domain of unknown function (DUF295) (TAIR:AT2G17036.1); Has 414 Blast hits to 409 proteins in 12 species: Archae - 0; Bacteria - 0; Metazoa - 0; Fungi - 0; Plants - 414; Viruses - 0; Other Eukar…
Sp2_comp150871_c0_seq1	208	.	G	T	225	.	DP=1576;VDB=0.0380;AF1=0.5;AC1=1;DP4=305,284,476,432;MQ=43;FQ=225;PV4=0.83,0.09,8.9e-116,0.42	GT:PL:GQ	0/1:255,0,255:99	Sp2_comp150871_c0_seq1	208	.	G	T	5121.9	PASS	AC=4;AF=0.667;AN=6;BaseQRankSum=-1.045;DP=250;Dels=0.00;FS=16.312;HaplotypeScore=6.0844;MLEAC=4;MLEAF=0.667;MQ=59.88;MQ0=0;MQRankSum=1.066;QD=20.49;ReadPosRankSum=-1.611	GT:AD:DP:GQ:MLPSAC:MLPSAF:PL	0/0/1/1/1/1:91,159:250:33:4:0.667:5148,540,183,33,0,114,2147483647	SG	1491	gi|460385419|ref|XP_004238401.1|	PREDICTED: F-box protein SKIP23-like [Solanum lycopersicum]	AT2G17030.1	F-box family protein with a domain of unknown function (DUF295)		CONTAINS InterPro DOMAIN/s: F-box domain, cyclin-like (InterPro:IPR001810), Protein of unknown function DUF295 (InterPro:IPR005174); BEST Arabidopsis thaliana protein match is: F-box family protein with a domain of unknown function (DUF295) (TAIR:AT2G17036.1); Has 414 Blast hits to 409 proteins in 12 species: Archae - 0; Bacteria - 0; Metazoa - 0; Fungi - 0; Plants - 414; Viruses - 0; Other Eukar…
Sp2_comp150871_c0_seq1	322	.	C	T	170	.	DP=1497;VDB=0.0399;AF1=0.5;AC1=1;DP4=314,234,254,307;MQ=46;FQ=173;PV4=7.2e-05,7.1e-298,1.2e-28,1	GT:PL:GQ	0/1:200,0,255:99	Sp2_comp150871_c0_seq1	322	.	C	T	2831.91	PASS	AC=3;AF=0.500;AN=6;BaseQRankSum=-0.832;DP=249;Dels=0.00;FS=1.114;HaplotypeScore=4.7028;MLEAC=3;MLEAF=0.500;MQ=59.68;MQ0=0;MQRankSum=-0.584;QD=11.37;ReadPosRankSum=1.857	GT:AD:DP:GQ:MLPSAC:MLPSAF:PL	0/0/0/1/1/1:112,137:249:31:3:0.500:2858,203,31,0,67,2147483647,2147483647	SG	1491	gi|460385419|ref|XP_004238401.1|	PREDICTED: F-box protein SKIP23-like [Solanum lycopersicum]	AT2G17030.1	F-box family protein with a domain of unknown function (DUF295)		CONTAINS InterPro DOMAIN/s: F-box domain, cyclin-like (InterPro:IPR001810), Protein of unknown function DUF295 (InterPro:IPR005174); BEST Arabidopsis thaliana protein match is: F-box family protein with a domain of unknown function (DUF295) (TAIR:AT2G17036.1); Has 414 Blast hits to 409 proteins in 12 species: Archae - 0; Bacteria - 0; Metazoa - 0; Fungi - 0; Plants - 414; Viruses - 0; Other Eukar…
Sp2_comp150871_c0_seq1	597	.	A	G	222	.	DP=1819;VDB=0.0298;AF1=1;AC1=2;DP4=1,1,513,613;MQ=43;FQ=-282;PV4=1,0.11,1,1	GT:PL:GQ	1/1:255,255,0:99	Sp2_comp150871_c0_seq1	597	.	A	G	9041.9	PASS	AC=6;AF=1.00;AN=6;DP=250;Dels=0.00;FS=0.000;HaplotypeScore=1.8640;MLEAC=6;MLEAF=1.00;MQ=59.61;MQ0=0;QD=29.18	GT:AD:DP:GQ:MLPSAC:MLPSAF:PL	1/1/1/1/1/1:0,250:250:99:6:1.00:9068,1719,1054,665,389,175,0	SG	1491	gi|460385419|ref|XP_004238401.1|	PREDICTED: F-box protein SKIP23-like [Solanum lycopersicum]	AT2G17030.1	F-box family protein with a domain of unknown function (DUF295)		CONTAINS InterPro DOMAIN/s: F-box domain, cyclin-like (InterPro:IPR001810), Protein of unknown function DUF295 (InterPro:IPR005174); BEST Arabidopsis thaliana protein match is: F-box family protein with a domain of unknown function (DUF295) (TAIR:AT2G17036.1); Has 414 Blast hits to 409 proteins in 12 species: Archae - 0; Bacteria - 0; Metazoa - 0; Fungi - 0; Plants - 414; Viruses - 0; Other Eukar…
Sp2_comp150871_c0_seq1	716	.	G	A	222	.	DP=1788;VDB=0.0380;AF1=1;AC1=2;DP4=0,2,892,756;MQ=48;FQ=-282;PV4=0.21,1.9e-09,0.4,1	GT:PL:GQ	1/1:255,255,0:99	Sp2_comp150871_c0_seq1	716	.	G	A	8037.9	PASS	AC=6;AF=1.00;AN=6;DP=250;Dels=0.00;FS=0.000;HaplotypeScore=0.8667;MLEAC=6;MLEAF=1.00;MQ=59.66;MQ0=0;QD=32.15	GT:AD:DP:GQ:MLPSAC:MLPSAF:PL	1/1/1/1/1/1:0,250:250:99:6:1.00:8064,1524,935,590,345,155,0	SG	1491	gi|460385419|ref|XP_004238401.1|	PREDICTED: F-box protein SKIP23-like [Solanum lycopersicum]	AT2G17030.1	F-box family protein with a domain of unknown function (DUF295)		CONTAINS InterPro DOMAIN/s: F-box domain, cyclin-like (InterPro:IPR001810), Protein of unknown function DUF295 (InterPro:IPR005174); BEST Arabidopsis thaliana protein match is: F-box family protein with a domain of unknown function (DUF295) (TAIR:AT2G17036.1); Has 414 Blast hits to 409 proteins in 12 species: Archae - 0; Bacteria - 0; Metazoa - 0; Fungi - 0; Plants - 414; Viruses - 0; Other Eukar…
Sp2_comp150871_c0_seq1	881	.	G	A	123	.	DP=2560;VDB=0.0400;AF1=0.5;AC1=1;DP4=486,508,377,455;MQ=49;FQ=126;PV4=0.13,0,0.0058,2.4e-12	GT:PL:GQ	0/1:153,0,255:99	Sp2_comp150871_c0_seq1	881	.	G	A	4238.44	PASS	AC=4;AF=0.667;AN=6;BaseQRankSum=-0.207;DP=250;Dels=0.00;FS=9.390;HaplotypeScore=1.8455;MLEAC=4;MLEAF=0.667;MQ=59.70;MQ0=1;MQRankSum=1.342;QD=16.95;ReadPosRankSum=0.054	GT:AD:DP:GQ:MLPSAC:MLPSAF:PL	0/0/1/1/1/1:95,155:250:1:4:0.667:4262,402,111,1,0,144,2147483647	SG	1491	gi|460385419|ref|XP_004238401.1|	PREDICTED: F-box protein SKIP23-like [Solanum lycopersicum]	AT2G17030.1	F-box family protein with a domain of unknown function (DUF295)		CONTAINS InterPro DOMAIN/s: F-box domain, cyclin-like (InterPro:IPR001810), Protein of unknown function DUF295 (InterPro:IPR005174); BEST Arabidopsis thaliana protein match is: F-box family protein with a domain of unknown function (DUF295) (TAIR:AT2G17036.1); Has 414 Blast hits to 409 proteins in 12 species: Archae - 0; Bacteria - 0; Metazoa - 0; Fungi - 0; Plants - 414; Viruses - 0; Other Eukar…
Sp2_comp150871_c0_seq1	934	.	C	T	222	.	DP=2566;VDB=0.0365;AF1=1;AC1=2;DP4=0,0,1106,1349;MQ=48;FQ=-282	GT:PL:GQ	1/1:255,255,0:99	Sp2_comp150871_c0_seq1	934	.	C	T	8101.9	PASS	AC=6;AF=1.00;AN=6;DP=249;Dels=0.00;FS=0.000;HaplotypeScore=1.9991;MLEAC=6;MLEAF=1.00;MQ=59.67;MQ0=0;QD=32.54	GT:AD:DP:GQ:MLPSAC:MLPSAF:PL	1/1/1/1/1/1:0,249:249:99:6:1.00:8128,1594,978,617,361,162,0	SG	1491	gi|460385419|ref|XP_004238401.1|	PREDICTED: F-box protein SKIP23-like [Solanum lycopersicum]	AT2G17030.1	F-box family protein with a domain of unknown function (DUF295)		CONTAINS InterPro DOMAIN/s: F-box domain, cyclin-like (InterPro:IPR001810), Protein of unknown function DUF295 (InterPro:IPR005174); BEST Arabidopsis thaliana protein match is: F-box family protein with a domain of unknown function (DUF295) (TAIR:AT2G17036.1); Has 414 Blast hits to 409 proteins in 12 species: Archae - 0; Bacteria - 0; Metazoa - 0; Fungi - 0; Plants - 414; Viruses - 0; Other Eukar…
Sp2_comp150872_c0_seq9	117	.	A	T	139	.	DP=40;VDB=0.0025;AF1=0.5;AC1=1;DP4=4,17,8,11;MQ=41;FQ=142;PV4=0.17,5.8e-13,0.0032,0.36	GT:PL:GQ	0/1:169,0,255:99	Sp2_comp150872_c0_seq9	117	.	A	T	790.37		AC=3;AF=0.500;AN=6;BaseQRankSum=0.103;DP=85;Dels=0.00;FS=0.945;HaplotypeScore=24.7243;MLEAC=3;MLEAF=0.500;MQ=58.55;MQ0=0;MQRankSum=1.327;QD=9.30;ReadPosRankSum=0.480	GT:AD:DP:GQ:MLPSAC:MLPSAF:PL	0/0/0/1/1/1:56,29:85:4:3:0.500:815,48,4,0,25,97,2147483647	SG	1104	gi|255641288|gb|ACU20921.1|	unknown [Glycine max]	AT1G49040.1	stomatal cytokinesis defective / SCD1 protein (SCD1)	Encodes soluble protein containing N-terminal DENN domain and eight C-terminal WD-40 repeats. Involved in cytokinesis of guard mother cells and leaf epidermal cells. The overall growth and development of mutant plants is severely affected, they are smaller than wt, with defects in seedling development, leaf expansion and flower morphology which renders the mutant conditionally sterile.	STOMATAL CYTOKINESIS-DEFECTIVE 1 (SCD1); CONTAINS InterPro DOMAIN/s: WD40 repeat 2 (InterPro:IPR019782), dDENN (InterPro:IPR005112), WD40 repeat, conserved site (InterPro:IPR019775), WD40 repeat (InterPro:IPR001680), G-protein beta WD-40 repeat, region (InterPro:IPR020472), uDENN (InterPro:IPR005113), WD40 repeat-like-containing domain (InterPro:IPR011046), DENN (InterPro:IPR001194), WD40-repeat-…
Sp2_comp150872_c0_seq9	136	.	C	T	100	.	DP=26;VDB=0.0004;AF1=0.5;AC1=1;DP4=2,10,3,10;MQ=41;FQ=103;PV4=1,4.7e-08,0.00028,1	GT:PL:GQ	0/1:130,0,191:99	Sp2_comp150872_c0_seq9	136	.	C	T	710.36		AC=2;AF=0.333;AN=6;BaseQRankSum=1.813;DP=70;Dels=0.00;FS=4.121;HaplotypeScore=36.6742;MLEAC=2;MLEAF=0.333;MQ=57.90;MQ0=0;MQRankSum=1.588;QD=10.15;ReadPosRankSum=-0.988	GT:AD:DP:GQ:MLPSAC:MLPSAF:PL	0/0/0/0/1/1:47,23:70:4:2:0.333:735,31,0,4,36,115,2147483647	SG	1104	gi|255641288|gb|ACU20921.1|	unknown [Glycine max]	AT1G49040.1	stomatal cytokinesis defective / SCD1 protein (SCD1)	Encodes soluble protein containing N-terminal DENN domain and eight C-terminal WD-40 repeats. Involved in cytokinesis of guard mother cells and leaf epidermal cells. The overall growth and development of mutant plants is severely affected, they are smaller than wt, with defects in seedling development, leaf expansion and flower morphology which renders the mutant conditionally sterile.	STOMATAL CYTOKINESIS-DEFECTIVE 1 (SCD1); CONTAINS InterPro DOMAIN/s: WD40 repeat 2 (InterPro:IPR019782), dDENN (InterPro:IPR005112), WD40 repeat, conserved site (InterPro:IPR019775), WD40 repeat (InterPro:IPR001680), G-protein beta WD-40 repeat, region (InterPro:IPR020472), uDENN (InterPro:IPR005113), WD40 repeat-like-containing domain (InterPro:IPR011046), DENN (InterPro:IPR001194), WD40-repeat-…
Sp2_comp150872_c0_seq9	19	.	A	T	225	.	DP=59;VDB=0.0000;AF1=0.5;AC1=1;DP4=16,8,22,8;MQ=56;FQ=225;PV4=0.77,0.29,0.48,1	GT:PL:GQ	0/1:255,0,255:99	Sp2_comp150872_c0_seq9	19	.	A	T	170.05	PASS	AC=3;AF=0.500;AN=6;BaseQRankSum=-0.629;DP=80;Dels=0.00;FS=1.915;HaplotypeScore=9.5780;MLEAC=3;MLEAF=0.500;MQ=57.88;MQ0=0;MQRankSum=0.500;QD=2.13;ReadPosRankSum=2.817	GT:AD:DP:GQ:MLPSAC:MLPSAF:PL	0/0/0/1/1/1:46,34:80:3:3:0.500:193,15,3,0,3,15,166	SG	1104	gi|255641288|gb|ACU20921.1|	unknown [Glycine max]	AT1G49040.1	stomatal cytokinesis defective / SCD1 protein (SCD1)	Encodes soluble protein containing N-terminal DENN domain and eight C-terminal WD-40 repeats. Involved in cytokinesis of guard mother cells and leaf epidermal cells. The overall growth and development of mutant plants is severely affected, they are smaller than wt, with defects in seedling development, leaf expansion and flower morphology which renders the mutant conditionally sterile.	STOMATAL CYTOKINESIS-DEFECTIVE 1 (SCD1); CONTAINS InterPro DOMAIN/s: WD40 repeat 2 (InterPro:IPR019782), dDENN (InterPro:IPR005112), WD40 repeat, conserved site (InterPro:IPR019775), WD40 repeat (InterPro:IPR001680), G-protein beta WD-40 repeat, region (InterPro:IPR020472), uDENN (InterPro:IPR005113), WD40 repeat-like-containing domain (InterPro:IPR011046), DENN (InterPro:IPR001194), WD40-repeat-…
Sp2_comp150872_c0_seq9	59	.	G	A	225	.	DP=87;VDB=0.0164;AF1=0.5;AC1=1;DP4=22,25,19,15;MQ=51;FQ=225;PV4=0.5,0.0028,0.025,0.22	GT:PL:GQ	0/1:255,0,255:99	Sp2_comp150872_c0_seq9	59	.	G	A	659.96		AC=3;AF=0.500;AN=6;BaseQRankSum=2.924;DP=101;Dels=0.00;FS=2.740;HaplotypeScore=31.5030;MLEAC=3;MLEAF=0.500;MQ=59.75;MQ0=0;MQRankSum=1.097;QD=6.53;ReadPosRankSum=-2.253	GT:AD:DP:GQ:MLPSAC:MLPSAF:PL	0/0/0/1/1/1:62,39:101:6:3:0.500:685,44,6,0,16,65,2147483647	SG	1104	gi|255641288|gb|ACU20921.1|	unknown [Glycine max]	AT1G49040.1	stomatal cytokinesis defective / SCD1 protein (SCD1)	Encodes soluble protein containing N-terminal DENN domain and eight C-terminal WD-40 repeats. Involved in cytokinesis of guard mother cells and leaf epidermal cells. The overall growth and development of mutant plants is severely affected, they are smaller than wt, with defects in seedling development, leaf expansion and flower morphology which renders the mutant conditionally sterile.	STOMATAL CYTOKINESIS-DEFECTIVE 1 (SCD1); CONTAINS InterPro DOMAIN/s: WD40 repeat 2 (InterPro:IPR019782), dDENN (InterPro:IPR005112), WD40 repeat, conserved site (InterPro:IPR019775), WD40 repeat (InterPro:IPR001680), G-protein beta WD-40 repeat, region (InterPro:IPR020472), uDENN (InterPro:IPR005113), WD40 repeat-like-containing domain (InterPro:IPR011046), DENN (InterPro:IPR001194), WD40-repeat-…
Sp2_comp150872_c0_seq9	843	.	G	A	225	.	DP=429;VDB=0.0345;AF1=0.5;AC1=1;DP4=124,116,88,89;MQ=48;FQ=225;PV4=0.77,2.5e-05,3.7e-44,1	GT:PL:GQ	0/1:255,0,255:99	Sp2_comp150872_c0_seq9	843	.	G	A	3800.91	PASS	AC=3;AF=0.500;AN=6;BaseQRankSum=0.266;DP=250;Dels=0.00;FS=0.467;HaplotypeScore=2.9961;MLEAC=3;MLEAF=0.500;MQ=60.00;MQ0=0;MQRankSum=0.401;QD=15.20;ReadPosRankSum=0.071	GT:AD:DP:GQ:MLPSAC:MLPSAF:PL	0/0/0/1/1/1:134,115:249:31:3:0.500:3827,236,31,0,91,2147483647,2147483647	SG	1104	gi|255641288|gb|ACU20921.1|	unknown [Glycine max]	AT1G49040.1	stomatal cytokinesis defective / SCD1 protein (SCD1)	Encodes soluble protein containing N-terminal DENN domain and eight C-terminal WD-40 repeats. Involved in cytokinesis of guard mother cells and leaf epidermal cells. The overall growth and development of mutant plants is severely affected, they are smaller than wt, with defects in seedling development, leaf expansion and flower morphology which renders the mutant conditionally sterile.	STOMATAL CYTOKINESIS-DEFECTIVE 1 (SCD1); CONTAINS InterPro DOMAIN/s: WD40 repeat 2 (InterPro:IPR019782), dDENN (InterPro:IPR005112), WD40 repeat, conserved site (InterPro:IPR019775), WD40 repeat (InterPro:IPR001680), G-protein beta WD-40 repeat, region (InterPro:IPR020472), uDENN (InterPro:IPR005113), WD40 repeat-like-containing domain (InterPro:IPR011046), DENN (InterPro:IPR001194), WD40-repeat-…
Sp2_comp150872_c0_seq9	91	.	T	C	222	.	DP=58;VDB=0.0140;AF1=1;AC1=2;DP4=0,2,16,39;MQ=46;FQ=-132;PV4=1,0.00051,1,1	GT:PL:GQ	1/1:255,105,0:99	Sp2_comp150872_c0_seq9	91	.	T	C	1909.9		AC=5;AF=0.833;AN=6;BaseQRankSum=-1.297;DP=79;Dels=0.03;FS=0.000;HaplotypeScore=39.1576;MLEAC=5;MLEAF=0.833;MQ=59.18;MQ0=0;MQRankSum=0.883;QD=24.18;ReadPosRankSum=2.524	GT:AD:DP:GQ:MLPSAC:MLPSAF:PL	0/1/1/1/1/1:13,63:77:36:5:0.833:1936,321,175,92,36,0,87	SG	1104	gi|255641288|gb|ACU20921.1|	unknown [Glycine max]	AT1G49040.1	stomatal cytokinesis defective / SCD1 protein (SCD1)	Encodes soluble protein containing N-terminal DENN domain and eight C-terminal WD-40 repeats. Involved in cytokinesis of guard mother cells and leaf epidermal cells. The overall growth and development of mutant plants is severely affected, they are smaller than wt, with defects in seedling development, leaf expansion and flower morphology which renders the mutant conditionally sterile.	STOMATAL CYTOKINESIS-DEFECTIVE 1 (SCD1); CONTAINS InterPro DOMAIN/s: WD40 repeat 2 (InterPro:IPR019782), dDENN (InterPro:IPR005112), WD40 repeat, conserved site (InterPro:IPR019775), WD40 repeat (InterPro:IPR001680), G-protein beta WD-40 repeat, region (InterPro:IPR020472), uDENN (InterPro:IPR005113), WD40 repeat-like-containing domain (InterPro:IPR011046), DENN (InterPro:IPR001194), WD40-repeat-…
Sp2_comp150873_c0_seq1	28	.	C	G	115	.	DP=6;VDB=0.0004;AF1=1;AC1=2;DP4=0,0,6,0;MQ=58;FQ=-45	GT:PL:GQ	1/1:148,18,0:33	Sp2_comp150873_c0_seq1	28	.	C	G	105.16	PASS	AC=6;AF=1.00;AN=6;DP=6;Dels=0.00;FS=0.000;HaplotypeScore=0.0000;MLEAC=6;MLEAF=1.00;MQ=60.00;MQ0=0;QD=17.53	GT:AD:DP:GQ:MLPSAC:MLPSAF:PL	1/1/1/1/1/1:0,6:6:2:6:1.00:128,23,14,9,5,2,0	SG	430	No hit in this database		No hit in this database
Sp2_comp150873_c0_seq1	297	.	C	T	67.3	.	DP=5;VDB=0.0140;AF1=1;AC1=2;DP4=0,0,3,2;MQ=49;FQ=-42	GT:PL:GQ	1/1:100,15,0:27	Sp2_comp150873_c0_seq1	297	.	C	T	193.83	PASS	AC=6;AF=1.00;AN=6;DP=5;Dels=0.00;FS=0.000;HaplotypeScore=0.0000;MLEAC=6;MLEAF=1.00;MQ=60.00;MQ0=0;QD=35.45	GT:AD:DP:GQ:MLPSAC:MLPSAF:PL	1/1/1/1/1/1:0,5:5:4:6:1.00:218,39,24,15,9,4,0	SG	430	No hit in this database		No hit in this database
Sp2_comp150873_c2_seq1	162	.	T	C	13.2	.	DP=6;VDB=0.0140;AF1=1;AC1=2;DP4=0,0,2,1;MQ=23;FQ=-36	GT:PL:GQ	1/1:45,9,0:14	Sp2_comp150873_c2_seq1	162	.	T	C	61.71		AC=6;AF=1.00;AN=6;DP=6;Dels=0.00;FS=0.000;HaplotypeScore=0.0000;MLEAC=6;MLEAF=1.00;MQ=23.09;MQ0=4;QD=10.29	GT:AD:DP:GQ:MLPSAC:MLPSAF:PL	1/1/1/1/1/1:0,6:6:2:6:1.00:84,16,10,6,4,2,0	SG	781	No hit in this database		No hit in this database
Sp2_comp150873_c3_seq3	132	.	T	A	222	.	DP=390;VDB=0.0399;AF1=1;AC1=2;DP4=1,0,116,106;MQ=48;FQ=-282;PV4=1,2.5e-05,0.22,1	GT:PL:GQ	1/1:255,255,0:99	Sp2_comp150873_c3_seq3	132	.	T	A	9720.9	PASS	AC=6;AF=1.00;AN=6;BaseQRankSum=1.620;DP=249;Dels=0.00;FS=0.000;HaplotypeScore=0.9989;MLEAC=6;MLEAF=1.00;MQ=59.92;MQ0=0;MQRankSum=-0.545;QD=29.23;ReadPosRankSum=1.704	GT:AD:DP:GQ:MLPSAC:MLPSAF:PL	1/1/1/1/1/1:1,248:249:99:6:1.00:9747,1793,1087,675,383,158,0	SG	425	gi|358346744|ref|XP_003637425.1|	Alpha-D-xylosidase, partial [Medicago truncatula]	AT1G68560.1	alpha-xylosidase 1	Encodes a bifunctional alpha-l-arabinofuranosidase/beta-d-xylosidase that belongs to family 3 of glycoside hydrolases.	alpha-xylosidase 1 (XYL1); FUNCTIONS IN: xyloglucan 1,6-alpha-xylosidase activity, xylan 1,4-beta-xylosidase activity, alpha-N-arabinofuranosidase activity, hydrolase activity, hydrolyzing O-glycosyl compounds; INVOLVED IN: response to cadmium ion, xylan catabolic process, xyloglucan metabolic process; LOCATED IN: apoplast, cell wall, chloroplast, plant-type cell wall; EXPRESSED IN: 26 plant stru…
Sp2_comp150875_c0_seq1	102	.	A	G	11.3	.	DP=7;VDB=0.0216;AF1=1;AC1=2;DP4=0,0,0,1;MQ=60;FQ=-30	GT:PL:GQ	1/1:41,3,0:5	Sp2_comp150875_c0_seq1	102	.	A	G	244.12	PASS	AC=6;AF=1.00;AN=6;DP=7;Dels=0.00;FS=0.000;HaplotypeScore=0.0000;MLEAC=6;MLEAF=1.00;MQ=60.00;MQ0=0;QD=34.87	GT:AD:DP:GQ:MLPSAC:MLPSAF:PL	1/1/1/1/1/1:0,7:7:6:6:1.00:269,54,33,21,12,6,0	SG	1343	No hit in this database		No hit in this database
Sp2_comp150875_c0_seq1	1189	.	C	A	53	.	DP=5;VDB=0.0045;AF1=1;AC1=2;DP4=0,0,2,1;MQ=47;FQ=-36	GT:PL:GQ	1/1:85,9,0:16	Sp2_comp150875_c0_seq1	1189	.	C	A	150.83	PASS	AC=6;AF=1.00;AN=6;DP=7;Dels=0.00;FS=0.000;HaplotypeScore=0.0000;MLEAC=6;MLEAF=1.00;MQ=60.00;MQ0=0;QD=21.55	GT:AD:DP:GQ:MLPSAC:MLPSAF:PL	1/1/1/1/1/1:0,7:7:4:6:1.00:175,39,24,15,9,4,0	SG	1343	No hit in this database		No hit in this database
Sp2_comp150875_c0_seq1	153	.	A	G	96.1	.	DP=8;VDB=0.0384;AF1=1;AC1=2;DP4=0,0,3,4;MQ=49;FQ=-48	GT:PL:GQ	1/1:129,21,0:39	Sp2_comp150875_c0_seq1	153	.	A	G	307.03	PASS	AC=6;AF=1.00;AN=6;DP=8;Dels=0.00;FS=0.000;HaplotypeScore=0.0000;MLEAC=6;MLEAF=1.00;MQ=60.00;MQ0=0;QD=33.38	GT:AD:DP:GQ:MLPSAC:MLPSAF:PL	1/1/1/1/1/1:0,8:8:6:6:1.00:332,62,38,24,14,6,0	SG	1343	No hit in this database		No hit in this database
Sp2_comp150875_c0_seq1	265	.	C	G	60.3	.	DP=6;VDB=0.0157;AF1=1;AC1=2;DP4=0,0,2,3;MQ=45;FQ=-42	GT:PL:GQ	1/1:93,15,0:27	Sp2_comp150875_c0_seq1	265	.	C	G	191.83	PASS	AC=6;AF=1.00;AN=6;DP=6;Dels=0.00;FS=0.000;HaplotypeScore=0.0000;MLEAC=6;MLEAF=1.00;MQ=60.00;MQ0=0;QD=31.97	GT:AD:DP:GQ:MLPSAC:MLPSAF:PL	1/1/1/1/1/1:0,6:6:4:6:1.00:216,39,24,15,9,4,0	SG	1343	No hit in this database		No hit in this database
Sp2_comp150875_c0_seq1	341	.	C	A	40	.	DP=3;VDB=0.0206;AF1=1;AC1=2;DP4=0,0,2,1;MQ=26;FQ=-36	GT:PL:GQ	1/1:72,9,0:16	Sp2_comp150875_c0_seq1	341	.	C	A	106.16	PASS	AC=6;AF=1.00;AN=6;DP=3;Dels=0.00;FS=0.000;HaplotypeScore=0.0000;MLEAC=6;MLEAF=1.00;MQ=60.00;MQ0=0;QD=30.34	GT:AD:DP:GQ:MLPSAC:MLPSAF:PL	1/1/1/1/1/1:0,3:3:2:6:1.00:129,23,14,9,5,2,0	SG	1343	No hit in this database		No hit in this database
Sp2_comp150875_c0_seq1	350	.	A	T	26	.	DP=3;VDB=0.0206;AF1=1;AC1=2;DP4=0,0,2,1;MQ=26;FQ=-36	GT:PL:GQ	1/1:58,9,0:16	Sp2_comp150875_c0_seq1	350	.	A	T	102.16	PASS	AC=6;AF=1.00;AN=6;DP=3;Dels=0.00;FS=0.000;HaplotypeScore=0.0000;MLEAC=6;MLEAF=1.00;MQ=60.00;MQ0=0;QD=34.05	GT:AD:DP:GQ:MLPSAC:MLPSAF:PL	1/1/1/1/1/1:0,3:3:2:6:1.00:125,23,14,9,5,2,0	SG	1343	No hit in this database		No hit in this database
Sp2_comp150875_c0_seq1	559	.	G	A	68	.	DP=3;VDB=0.0225;AF1=1;AC1=2;DP4=0,0,1,2;MQ=46;FQ=-36	GT:PL:GQ	1/1:100,9,0:16	Sp2_comp150875_c0_seq1	559	.	G	A	103.16	PASS	AC=6;AF=1.00;AN=6;DP=3;Dels=0.00;FS=0.000;HaplotypeScore=0.0000;MLEAC=6;MLEAF=1.00;MQ=60.00;MQ0=0;QD=34.39	GT:AD:DP:GQ:MLPSAC:MLPSAF:PL	1/1/1/1/1/1:0,3:3:2:6:1.00:126,23,14,9,5,2,0	SG	1343	No hit in this database		No hit in this database
Sp2_comp150875_c0_seq1	75	.	C	T	81	.	DP=5;VDB=0.0373;AF1=1;AC1=2;DP4=0,0,2,1;MQ=60;FQ=-36	GT:PL:GQ	1/1:113,9,0:16	Sp2_comp150875_c0_seq1	75	.	C	T	59.71	PASS	AC=6;AF=1.00;AN=6;DP=5;Dels=0.00;FS=0.000;HaplotypeScore=0.0000;MLEAC=6;MLEAF=1.00;MQ=60.00;MQ0=0;QD=11.94	GT:AD:DP:GQ:MLPSAC:MLPSAF:PL	1/1/1/1/1/1:0,5:5:2:6:1.00:82,16,10,6,4,2,0	SG	1343	No hit in this database		No hit in this database
Sp2_comp150875_c0_seq1	837	.	A	G	13.9	.	DP=2;VDB=0.0186;AF1=1;AC1=2;DP4=0,0,1,1;MQ=49;FQ=-33	GT:PL:GQ	1/1:45,6,0:10	Sp2_comp150875_c0_seq1	837	.	A	G	66.71	PASS	AC=6;AF=1.00;AN=6;DP=2;Dels=0.00;FS=0.000;HaplotypeScore=0.0000;MLEAC=6;MLEAF=1.00;MQ=60.00;MQ0=0;QD=33.36	GT:AD:DP:GQ:MLPSAC:MLPSAF:PL	1/1/1/1/1/1:0,2:2:2:6:1.00:89,16,10,6,4,2,0	SG	1343	No hit in this database		No hit in this database
Sp2_comp150876_c0_seq2	1018	.	A	G	199	.	DP=49;VDB=0.0399;AF1=1;AC1=2;DP4=0,0,12,13;MQ=45;FQ=-102	GT:PL:GQ	1/1:232,75,0:99	Sp2_comp150876_c0_seq2	1018	.	A	G	2241.9		AC=6;AF=1.00;AN=6;DP=58;Dels=0.03;FS=0.000;HaplotypeScore=33.7279;MLEAC=6;MLEAF=1.00;MQ=59.67;MQ0=0;QD=31.57	GT:AD:DP:GQ:MLPSAC:MLPSAF:PL	1/1/1/1/1/1:0,56:56:44:6:1.00:2268,428,262,166,97,44,0	SG	1774	gi|460402985|ref|XP_004246986.1|	PREDICTED: pentatricopeptide repeat-containing protein At1g62670, mitochondrial-like [Solanum lycopersicum]	AT5G41170.1	Pentatricopeptide repeat (PPR-like) superfamily protein		Pentatricopeptide repeat (PPR-like) superfamily protein; CONTAINS InterPro DOMAIN/s: Pentatricopeptide repeat (InterPro:IPR002885); BEST Arabidopsis thaliana protein match is: Pentatricopeptide repeat (PPR) superfamily protein (TAIR:AT3G16710.1); Has 1807 Blast hits to 1807 proteins in 277 species: Archae - 0; Bacteria - 0; Metazoa - 736; Fungi - 347; Plants - 385; Viruses - 0; Other Eukaryotes -…
Sp2_comp150876_c0_seq2	1024	.	C	G	57	.	DP=49;VDB=0.0393;AF1=0.5;AC1=1;DP4=11,13,7,5;MQ=47;FQ=60;PV4=0.72,3.9e-13,0.0028,1	GT:PL:GQ	0/1:87,0,255:90	Sp2_comp150876_c0_seq2	1024	.	C	G	761.13		AC=3;AF=0.500;AN=6;BaseQRankSum=-0.098;DP=58;Dels=0.03;FS=1.027;HaplotypeScore=22.1298;MLEAC=3;MLEAF=0.500;MQ=60.00;MQ0=0;MQRankSum=-0.623;QD=13.12;ReadPosRankSum=-1.246	GT:AD:DP:GQ:MLPSAC:MLPSAF:PL	0/0/0/1/1/1:29,27:56:5:3:0.500:786,45,5,0,20,80,2147483647	SG	1774	gi|460402985|ref|XP_004246986.1|	PREDICTED: pentatricopeptide repeat-containing protein At1g62670, mitochondrial-like [Solanum lycopersicum]	AT5G41170.1	Pentatricopeptide repeat (PPR-like) superfamily protein		Pentatricopeptide repeat (PPR-like) superfamily protein; CONTAINS InterPro DOMAIN/s: Pentatricopeptide repeat (InterPro:IPR002885); BEST Arabidopsis thaliana protein match is: Pentatricopeptide repeat (PPR) superfamily protein (TAIR:AT3G16710.1); Has 1807 Blast hits to 1807 proteins in 277 species: Archae - 0; Bacteria - 0; Metazoa - 736; Fungi - 347; Plants - 385; Viruses - 0; Other Eukaryotes -…
Sp2_comp150876_c0_seq2	1063	.	C	T	110	.	DP=52;VDB=0.0399;AF1=0.5;AC1=1;DP4=14,16,11,8;MQ=43;FQ=113;PV4=0.56,1.1e-17,9.9e-06,1	GT:PL:GQ	0/1:140,0,255:99	Sp2_comp150876_c0_seq2	1063	.	C	T	834.72	PASS	AC=3;AF=0.500;AN=6;BaseQRankSum=0.508;DP=58;Dels=0.00;FS=5.121;HaplotypeScore=2.9325;MLEAC=3;MLEAF=0.500;MQ=60.00;MQ0=0;MQRankSum=1.446;QD=14.39;ReadPosRankSum=0.180	GT:AD:DP:GQ:MLPSAC:MLPSAF:PL	0/0/0/1/1/1:32,26:58:7:3:0.500:860,53,7,0,22,88,2147483647	SG	1774	gi|460402985|ref|XP_004246986.1|	PREDICTED: pentatricopeptide repeat-containing protein At1g62670, mitochondrial-like [Solanum lycopersicum]	AT5G41170.1	Pentatricopeptide repeat (PPR-like) superfamily protein		Pentatricopeptide repeat (PPR-like) superfamily protein; CONTAINS InterPro DOMAIN/s: Pentatricopeptide repeat (InterPro:IPR002885); BEST Arabidopsis thaliana protein match is: Pentatricopeptide repeat (PPR) superfamily protein (TAIR:AT3G16710.1); Has 1807 Blast hits to 1807 proteins in 277 species: Archae - 0; Bacteria - 0; Metazoa - 736; Fungi - 347; Plants - 385; Viruses - 0; Other Eukaryotes -…
Sp2_comp150876_c0_seq2	1097	.	G	A	173	.	DP=47;VDB=0.0400;AF1=0.5;AC1=1;DP4=8,16,8,13;MQ=38;FQ=176;PV4=0.76,0.27,5.4e-15,1	GT:PL:GQ	0/1:203,0,255:99	Sp2_comp150876_c0_seq2	1097	.	G	A	884.39	PASS	AC=3;AF=0.500;AN=6;BaseQRankSum=-0.160;DP=52;Dels=0.00;FS=2.477;HaplotypeScore=0.0000;MLEAC=3;MLEAF=0.500;MQ=60.00;MQ0=0;MQRankSum=0.612;QD=17.01;ReadPosRankSum=0.198	GT:AD:DP:GQ:MLPSAC:MLPSAF:PL	0/0/0/1/1/1:25,27:52:11:3:0.500:910,66,14,0,11,59,872	SG	1774	gi|460402985|ref|XP_004246986.1|	PREDICTED: pentatricopeptide repeat-containing protein At1g62670, mitochondrial-like [Solanum lycopersicum]	AT5G41170.1	Pentatricopeptide repeat (PPR-like) superfamily protein		Pentatricopeptide repeat (PPR-like) superfamily protein; CONTAINS InterPro DOMAIN/s: Pentatricopeptide repeat (InterPro:IPR002885); BEST Arabidopsis thaliana protein match is: Pentatricopeptide repeat (PPR) superfamily protein (TAIR:AT3G16710.1); Has 1807 Blast hits to 1807 proteins in 277 species: Archae - 0; Bacteria - 0; Metazoa - 736; Fungi - 347; Plants - 385; Viruses - 0; Other Eukaryotes -…
Sp2_comp150876_c0_seq2	1283	.	T	C	193	.	DP=51;VDB=0.0400;AF1=1;AC1=2;DP4=0,0,11,12;MQ=46;FQ=-96	GT:PL:GQ	1/1:226,69,0:99	Sp2_comp150876_c0_seq2	1283	.	T	C	1849.9	PASS	AC=6;AF=1.00;AN=6;DP=51;Dels=0.00;FS=0.000;HaplotypeScore=0.9999;MLEAC=6;MLEAF=1.00;MQ=60.00;MQ0=0;QD=30.29	GT:AD:DP:GQ:MLPSAC:MLPSAF:PL	1/1/1/1/1/1:0,50:51:36:6:1.00:1876,358,219,138,81,36,0	SG	1774	gi|460402985|ref|XP_004246986.1|	PREDICTED: pentatricopeptide repeat-containing protein At1g62670, mitochondrial-like [Solanum lycopersicum]	AT5G41170.1	Pentatricopeptide repeat (PPR-like) superfamily protein		Pentatricopeptide repeat (PPR-like) superfamily protein; CONTAINS InterPro DOMAIN/s: Pentatricopeptide repeat (InterPro:IPR002885); BEST Arabidopsis thaliana protein match is: Pentatricopeptide repeat (PPR) superfamily protein (TAIR:AT3G16710.1); Has 1807 Blast hits to 1807 proteins in 277 species: Archae - 0; Bacteria - 0; Metazoa - 736; Fungi - 347; Plants - 385; Viruses - 0; Other Eukaryotes -…
Sp2_comp150876_c0_seq2	1464	.	G	T	190	.	DP=33;VDB=0.0244;AF1=1;AC1=2;DP4=0,0,9,11;MQ=38;FQ=-87	GT:PL:GQ	1/1:223,60,0:99	Sp2_comp150876_c0_seq2	1464	.	G	T	1403.91	PASS	AC=6;AF=1.00;AN=6;DP=37;Dels=0.00;FS=0.000;HaplotypeScore=0.0000;MLEAC=6;MLEAF=1.00;MQ=60.00;MQ0=0;QD=27.75	GT:AD:DP:GQ:MLPSAC:MLPSAF:PL	1/1/1/1/1/1:0,37:37:28:6:1.00:1430,272,167,105,62,28,0	SG	1774	gi|460402985|ref|XP_004246986.1|	PREDICTED: pentatricopeptide repeat-containing protein At1g62670, mitochondrial-like [Solanum lycopersicum]	AT5G41170.1	Pentatricopeptide repeat (PPR-like) superfamily protein		Pentatricopeptide repeat (PPR-like) superfamily protein; CONTAINS InterPro DOMAIN/s: Pentatricopeptide repeat (InterPro:IPR002885); BEST Arabidopsis thaliana protein match is: Pentatricopeptide repeat (PPR) superfamily protein (TAIR:AT3G16710.1); Has 1807 Blast hits to 1807 proteins in 277 species: Archae - 0; Bacteria - 0; Metazoa - 736; Fungi - 347; Plants - 385; Viruses - 0; Other Eukaryotes -…
Sp2_comp150876_c0_seq2	1474	.	A	G	222	.	DP=32;VDB=0.0216;AF1=1;AC1=2;DP4=0,0,16,16;MQ=39;FQ=-120	GT:PL:GQ	1/1:255,93,0:99	Sp2_comp150876_c0_seq2	1474	.	A	G	1666.91	PASS	AC=6;AF=1.00;AN=6;DP=44;Dels=0.00;FS=0.000;HaplotypeScore=0.9993;MLEAC=6;MLEAF=1.00;MQ=60.00;MQ0=0;QD=30.22	GT:AD:DP:GQ:MLPSAC:MLPSAF:PL	1/1/1/1/1/1:0,43:44:32:6:1.00:1693,311,191,120,70,32,0	SG	1774	gi|460402985|ref|XP_004246986.1|	PREDICTED: pentatricopeptide repeat-containing protein At1g62670, mitochondrial-like [Solanum lycopersicum]	AT5G41170.1	Pentatricopeptide repeat (PPR-like) superfamily protein		Pentatricopeptide repeat (PPR-like) superfamily protein; CONTAINS InterPro DOMAIN/s: Pentatricopeptide repeat (InterPro:IPR002885); BEST Arabidopsis thaliana protein match is: Pentatricopeptide repeat (PPR) superfamily protein (TAIR:AT3G16710.1); Has 1807 Blast hits to 1807 proteins in 277 species: Archae - 0; Bacteria - 0; Metazoa - 736; Fungi - 347; Plants - 385; Viruses - 0; Other Eukaryotes -…
Sp2_comp150876_c0_seq2	1482	.	C	T	211	.	DP=31;VDB=0.0271;AF1=1;AC1=2;DP4=0,0,15,12;MQ=38;FQ=-108	GT:PL:GQ	1/1:244,81,0:99	Sp2_comp150876_c0_seq2	1482	.	C	T	1651.91	PASS	AC=6;AF=1.00;AN=6;DP=43;Dels=0.00;FS=0.000;HaplotypeScore=0.9993;MLEAC=6;MLEAF=1.00;MQ=60.00;MQ0=0;QD=28.71	GT:AD:DP:GQ:MLPSAC:MLPSAF:PL	1/1/1/1/1/1:0,43:43:32:6:1.00:1678,311,191,120,70,32,0	SG	1774	gi|460402985|ref|XP_004246986.1|	PREDICTED: pentatricopeptide repeat-containing protein At1g62670, mitochondrial-like [Solanum lycopersicum]	AT5G41170.1	Pentatricopeptide repeat (PPR-like) superfamily protein		Pentatricopeptide repeat (PPR-like) superfamily protein; CONTAINS InterPro DOMAIN/s: Pentatricopeptide repeat (InterPro:IPR002885); BEST Arabidopsis thaliana protein match is: Pentatricopeptide repeat (PPR) superfamily protein (TAIR:AT3G16710.1); Has 1807 Blast hits to 1807 proteins in 277 species: Archae - 0; Bacteria - 0; Metazoa - 736; Fungi - 347; Plants - 385; Viruses - 0; Other Eukaryotes -…
Sp2_comp150876_c0_seq2	1577	.	G	A	222	.	DP=27;VDB=0.0164;AF1=1;AC1=2;DP4=0,0,12,15;MQ=41;FQ=-108	GT:PL:GQ	1/1:255,81,0:99	Sp2_comp150876_c0_seq2	1577	.	G	A	991.96	PASS	AC=6;AF=1.00;AN=6;DP=30;Dels=0.00;FS=0.000;HaplotypeScore=0.0000;MLEAC=6;MLEAF=1.00;MQ=60.00;MQ0=0;QD=33.07	GT:AD:DP:GQ:MLPSAC:MLPSAF:PL	1/1/1/1/1/1:0,30:30:19:6:1.00:1018,187,114,72,42,19,0	SG	1774	gi|460402985|ref|XP_004246986.1|	PREDICTED: pentatricopeptide repeat-containing protein At1g62670, mitochondrial-like [Solanum lycopersicum]	AT5G41170.1	Pentatricopeptide repeat (PPR-like) superfamily protein		Pentatricopeptide repeat (PPR-like) superfamily protein; CONTAINS InterPro DOMAIN/s: Pentatricopeptide repeat (InterPro:IPR002885); BEST Arabidopsis thaliana protein match is: Pentatricopeptide repeat (PPR) superfamily protein (TAIR:AT3G16710.1); Has 1807 Blast hits to 1807 proteins in 277 species: Archae - 0; Bacteria - 0; Metazoa - 736; Fungi - 347; Plants - 385; Viruses - 0; Other Eukaryotes -…
Sp2_comp150876_c0_seq2	1588	.	A	C	16.1	.	DP=32;VDB=0.0400;AF1=0.5;AC1=1;DP4=6,7,1,4;MQ=42;FQ=19.1;PV4=0.6,3.9e-08,1,1	GT:PL:GQ	0/1:46,0,255:49	Sp2_comp150876_c0_seq2	1588	.	A	C	438.67	PASS	AC=3;AF=0.500;AN=6;BaseQRankSum=-0.520;DP=35;Dels=0.00;FS=0.000;HaplotypeScore=0.0000;MLEAC=3;MLEAF=0.500;MQ=60.00;MQ0=0;MQRankSum=-0.382;QD=12.53;ReadPosRankSum=0.590	GT:AD:DP:GQ:MLPSAC:MLPSAF:PL	0/0/0/1/1/1:15,20:35:4:3:0.500:463,40,10,0,4,26,438	SG	1774	gi|460402985|ref|XP_004246986.1|	PREDICTED: pentatricopeptide repeat-containing protein At1g62670, mitochondrial-like [Solanum lycopersicum]	AT5G41170.1	Pentatricopeptide repeat (PPR-like) superfamily protein		Pentatricopeptide repeat (PPR-like) superfamily protein; CONTAINS InterPro DOMAIN/s: Pentatricopeptide repeat (InterPro:IPR002885); BEST Arabidopsis thaliana protein match is: Pentatricopeptide repeat (PPR) superfamily protein (TAIR:AT3G16710.1); Has 1807 Blast hits to 1807 proteins in 277 species: Archae - 0; Bacteria - 0; Metazoa - 736; Fungi - 347; Plants - 385; Viruses - 0; Other Eukaryotes -…
Sp2_comp150876_c0_seq2	1689	.	G	T	98	.	DP=42;VDB=0.0322;AF1=0.5;AC1=1;DP4=1,9,5,6;MQ=47;FQ=101;PV4=0.15,1.8e-10,0.0027,0.39	GT:PL:GQ	0/1:128,0,180:99	Sp2_comp150876_c0_seq2	1689	.	G	T	1123.04	PASS	AC=5;AF=0.833;AN=6;BaseQRankSum=-1.797;DP=43;Dels=0.00;FS=6.256;HaplotypeScore=0.0000;MLEAC=5;MLEAF=0.833;MQ=60.00;MQ0=0;MQRankSum=-0.446;QD=26.12;ReadPosRankSum=-0.992	GT:AD:DP:GQ:MLPSAC:MLPSAF:PL	0/1/1/1/1/1:10,33:43:2:5:0.833:1147,161,71,25,2,0,322	SG	1774	gi|460402985|ref|XP_004246986.1|	PREDICTED: pentatricopeptide repeat-containing protein At1g62670, mitochondrial-like [Solanum lycopersicum]	AT5G41170.1	Pentatricopeptide repeat (PPR-like) superfamily protein		Pentatricopeptide repeat (PPR-like) superfamily protein; CONTAINS InterPro DOMAIN/s: Pentatricopeptide repeat (InterPro:IPR002885); BEST Arabidopsis thaliana protein match is: Pentatricopeptide repeat (PPR) superfamily protein (TAIR:AT3G16710.1); Has 1807 Blast hits to 1807 proteins in 277 species: Archae - 0; Bacteria - 0; Metazoa - 736; Fungi - 347; Plants - 385; Viruses - 0; Other Eukaryotes -…
Sp2_comp150876_c0_seq2	169	.	T	C	214	.	DP=53;VDB=0.0399;AF1=1;AC1=2;DP4=0,0,28,18;MQ=44;FQ=-165	GT:PL:GQ	1/1:247,138,0:99	Sp2_comp150876_c0_seq2	169	.	T	C	1779.9	PASS	AC=6;AF=1.00;AN=6;DP=55;Dels=0.00;FS=0.000;HaplotypeScore=1.9953;MLEAC=6;MLEAF=1.00;MQ=58.31;MQ0=0;QD=32.36	GT:AD:DP:GQ:MLPSAC:MLPSAF:PL	1/1/1/1/1/1:0,54:55:34:6:1.00:1806,334,205,129,76,34,0	SG	1774	gi|460402985|ref|XP_004246986.1|	PREDICTED: pentatricopeptide repeat-containing protein At1g62670, mitochondrial-like [Solanum lycopersicum]	AT5G41170.1	Pentatricopeptide repeat (PPR-like) superfamily protein		Pentatricopeptide repeat (PPR-like) superfamily protein; CONTAINS InterPro DOMAIN/s: Pentatricopeptide repeat (InterPro:IPR002885); BEST Arabidopsis thaliana protein match is: Pentatricopeptide repeat (PPR) superfamily protein (TAIR:AT3G16710.1); Has 1807 Blast hits to 1807 proteins in 277 species: Archae - 0; Bacteria - 0; Metazoa - 736; Fungi - 347; Plants - 385; Viruses - 0; Other Eukaryotes -…
Sp2_comp150876_c0_seq2	1708	.	A	G	101	.	DP=30;VDB=0.0140;AF1=0.5;AC1=1;DP4=1,7,3,18;MQ=48;FQ=104;PV4=1,1e-15,0.061,1	GT:PL:GQ	0/1:131,0,141:99	Sp2_comp150876_c0_seq2	1708	.	A	G	859.81	PASS	AC=4;AF=0.667;AN=6;BaseQRankSum=-0.293;DP=31;Dels=0.00;FS=0.000;HaplotypeScore=0.0000;MLEAC=4;MLEAF=0.667;MQ=60.00;MQ0=0;MQRankSum=1.196;QD=27.74;ReadPosRankSum=1.467	GT:AD:DP:GQ:MLPSAC:MLPSAF:PL	0/0/1/1/1/1:8,23:31:3:4:0.667:884,101,42,13,0,3,270	SG	1774	gi|460402985|ref|XP_004246986.1|	PREDICTED: pentatricopeptide repeat-containing protein At1g62670, mitochondrial-like [Solanum lycopersicum]	AT5G41170.1	Pentatricopeptide repeat (PPR-like) superfamily protein		Pentatricopeptide repeat (PPR-like) superfamily protein; CONTAINS InterPro DOMAIN/s: Pentatricopeptide repeat (InterPro:IPR002885); BEST Arabidopsis thaliana protein match is: Pentatricopeptide repeat (PPR) superfamily protein (TAIR:AT3G16710.1); Has 1807 Blast hits to 1807 proteins in 277 species: Archae - 0; Bacteria - 0; Metazoa - 736; Fungi - 347; Plants - 385; Viruses - 0; Other Eukaryotes -…
Sp2_comp150876_c0_seq2	184	.	C	G	188	.	DP=50;VDB=0.0322;AF1=1;AC1=2;DP4=0,0,15,11;MQ=43;FQ=-105	GT:PL:GQ	1/1:221,78,0:99	Sp2_comp150876_c0_seq2	184	.	C	G	1895.9	PASS	AC=6;AF=1.00;AN=6;DP=52;Dels=0.00;FS=0.000;HaplotypeScore=0.0000;MLEAC=6;MLEAF=1.00;MQ=58.21;MQ0=0;QD=35.68	GT:AD:DP:GQ:MLPSAC:MLPSAF:PL	1/1/1/1/1/1:0,52:52:37:6:1.00:1922,366,224,141,83,37,0	SG	1774	gi|460402985|ref|XP_004246986.1|	PREDICTED: pentatricopeptide repeat-containing protein At1g62670, mitochondrial-like [Solanum lycopersicum]	AT5G41170.1	Pentatricopeptide repeat (PPR-like) superfamily protein		Pentatricopeptide repeat (PPR-like) superfamily protein; CONTAINS InterPro DOMAIN/s: Pentatricopeptide repeat (InterPro:IPR002885); BEST Arabidopsis thaliana protein match is: Pentatricopeptide repeat (PPR) superfamily protein (TAIR:AT3G16710.1); Has 1807 Blast hits to 1807 proteins in 277 species: Archae - 0; Bacteria - 0; Metazoa - 736; Fungi - 347; Plants - 385; Viruses - 0; Other Eukaryotes -…
Sp2_comp150876_c0_seq2	389	.	T	C	222	.	DP=55;VDB=0.0384;AF1=1;AC1=2;DP4=0,0,25,24;MQ=48;FQ=-175	GT:PL:GQ	1/1:255,148,0:99	Sp2_comp150876_c0_seq2	389	.	T	C	2123.23	PASS	AC=6;AF=1.00;AN=6;BaseQRankSum=1.015;DP=59;Dels=0.00;FS=0.000;HaplotypeScore=0.9995;MLEAC=6;MLEAF=1.00;MQ=60.00;MQ0=0;MQRankSum=0.179;QD=30.16;ReadPosRankSum=1.434	GT:AD:DP:GQ:MLPSAC:MLPSAF:PL	1/1/1/1/1/1:1,58:59:11:6:1.00:2149,368,212,122,59,11,0	SG	1774	gi|460402985|ref|XP_004246986.1|	PREDICTED: pentatricopeptide repeat-containing protein At1g62670, mitochondrial-like [Solanum lycopersicum]	AT5G41170.1	Pentatricopeptide repeat (PPR-like) superfamily protein		Pentatricopeptide repeat (PPR-like) superfamily protein; CONTAINS InterPro DOMAIN/s: Pentatricopeptide repeat (InterPro:IPR002885); BEST Arabidopsis thaliana protein match is: Pentatricopeptide repeat (PPR) superfamily protein (TAIR:AT3G16710.1); Has 1807 Blast hits to 1807 proteins in 277 species: Archae - 0; Bacteria - 0; Metazoa - 736; Fungi - 347; Plants - 385; Viruses - 0; Other Eukaryotes -…
Sp2_comp150876_c0_seq2	429	.	A	G	220	.	DP=57;VDB=0.0365;AF1=1;AC1=2;DP4=0,0,31,19;MQ=47;FQ=-178	GT:PL:GQ	1/1:253,151,0:99	Sp2_comp150876_c0_seq2	429	.	A	G	2206.9	PASS	AC=6;AF=1.00;AN=6;DP=64;Dels=0.00;FS=0.000;HaplotypeScore=0.9665;MLEAC=6;MLEAF=1.00;MQ=59.88;MQ0=0;QD=34.48	GT:AD:DP:GQ:MLPSAC:MLPSAF:PL	1/1/1/1/1/1:0,64:64:41:6:1.00:2233,405,248,157,92,41,0	SG	1774	gi|460402985|ref|XP_004246986.1|	PREDICTED: pentatricopeptide repeat-containing protein At1g62670, mitochondrial-like [Solanum lycopersicum]	AT5G41170.1	Pentatricopeptide repeat (PPR-like) superfamily protein		Pentatricopeptide repeat (PPR-like) superfamily protein; CONTAINS InterPro DOMAIN/s: Pentatricopeptide repeat (InterPro:IPR002885); BEST Arabidopsis thaliana protein match is: Pentatricopeptide repeat (PPR) superfamily protein (TAIR:AT3G16710.1); Has 1807 Blast hits to 1807 proteins in 277 species: Archae - 0; Bacteria - 0; Metazoa - 736; Fungi - 347; Plants - 385; Viruses - 0; Other Eukaryotes -…
Sp2_comp150876_c0_seq2	559	.	G	T	194	.	DP=51;VDB=0.0365;AF1=1;AC1=2;DP4=0,0,7,15;MQ=37;FQ=-93	GT:PL:GQ	1/1:227,66,0:99	Sp2_comp150876_c0_seq2	559	.	G	T	2059.9	PASS	AC=6;AF=1.00;AN=6;DP=51;Dels=0.00;FS=0.000;HaplotypeScore=0.7887;MLEAC=6;MLEAF=1.00;MQ=59.71;MQ0=0;QD=28.78	GT:AD:DP:GQ:MLPSAC:MLPSAF:PL	1/1/1/1/1/1:0,51:51:40:6:1.00:2086,397,243,153,90,40,0	SG	1774	gi|460402985|ref|XP_004246986.1|	PREDICTED: pentatricopeptide repeat-containing protein At1g62670, mitochondrial-like [Solanum lycopersicum]	AT5G41170.1	Pentatricopeptide repeat (PPR-like) superfamily protein		Pentatricopeptide repeat (PPR-like) superfamily protein; CONTAINS InterPro DOMAIN/s: Pentatricopeptide repeat (InterPro:IPR002885); BEST Arabidopsis thaliana protein match is: Pentatricopeptide repeat (PPR) superfamily protein (TAIR:AT3G16710.1); Has 1807 Blast hits to 1807 proteins in 277 species: Archae - 0; Bacteria - 0; Metazoa - 736; Fungi - 347; Plants - 385; Viruses - 0; Other Eukaryotes -…
Sp2_comp150876_c0_seq2	799	.	C	G	191	.	DP=64;VDB=0.0345;AF1=1;AC1=2;DP4=0,0,8,12;MQ=48;FQ=-87	GT:PL:GQ	1/1:224,60,0:99	Sp2_comp150876_c0_seq2	799	.	C	G	1781.9	PASS	AC=6;AF=1.00;AN=6;DP=64;Dels=0.00;FS=0.000;HaplotypeScore=0.9993;MLEAC=6;MLEAF=1.00;MQ=60.00;MQ0=0;QD=27.84	GT:AD:DP:GQ:MLPSAC:MLPSAF:PL	1/1/1/1/1/1:2,62:64:37:6:1.00:1808,365,224,141,83,37,0	SG	1774	gi|460402985|ref|XP_004246986.1|	PREDICTED: pentatricopeptide repeat-containing protein At1g62670, mitochondrial-like [Solanum lycopersicum]	AT5G41170.1	Pentatricopeptide repeat (PPR-like) superfamily protein		Pentatricopeptide repeat (PPR-like) superfamily protein; CONTAINS InterPro DOMAIN/s: Pentatricopeptide repeat (InterPro:IPR002885); BEST Arabidopsis thaliana protein match is: Pentatricopeptide repeat (PPR) superfamily protein (TAIR:AT3G16710.1); Has 1807 Blast hits to 1807 proteins in 277 species: Archae - 0; Bacteria - 0; Metazoa - 736; Fungi - 347; Plants - 385; Viruses - 0; Other Eukaryotes -…
Sp2_comp150876_c0_seq2	807	.	T	G	210	.	DP=65;VDB=0.0365;AF1=1;AC1=2;DP4=0,1,33,29;MQ=48;FQ=-184;PV4=0.48,0.0012,0.33,0.29	GT:PL:GQ	1/1:243,157,0:99	Sp2_comp150876_c0_seq2	807	.	T	G	2359.04	PASS	AC=6;AF=1.00;AN=6;BaseQRankSum=1.462;DP=65;Dels=0.00;FS=0.000;HaplotypeScore=1.9988;MLEAC=6;MLEAF=1.00;MQ=60.00;MQ0=0;MQRankSum=1.191;QD=32.74;ReadPosRankSum=-1.029	GT:AD:DP:GQ:MLPSAC:MLPSAF:PL	1/1/1/1/1/1:1,63:65:15:6:1.00:2385,406,236,137,67,15,0	SG	1774	gi|460402985|ref|XP_004246986.1|	PREDICTED: pentatricopeptide repeat-containing protein At1g62670, mitochondrial-like [Solanum lycopersicum]	AT5G41170.1	Pentatricopeptide repeat (PPR-like) superfamily protein		Pentatricopeptide repeat (PPR-like) superfamily protein; CONTAINS InterPro DOMAIN/s: Pentatricopeptide repeat (InterPro:IPR002885); BEST Arabidopsis thaliana protein match is: Pentatricopeptide repeat (PPR) superfamily protein (TAIR:AT3G16710.1); Has 1807 Blast hits to 1807 proteins in 277 species: Archae - 0; Bacteria - 0; Metazoa - 736; Fungi - 347; Plants - 385; Viruses - 0; Other Eukaryotes -…
Sp2_comp150876_c0_seq2	984	.	G	A	101	.	DP=56;VDB=0.0400;AF1=0.5;AC1=1;DP4=15,18,10,8;MQ=49;FQ=104;PV4=0.57,4.5e-22,0.00077,1	GT:PL:GQ	0/1:131,0,255:99	Sp2_comp150876_c0_seq2	984	.	G	A	844.44	PASS	AC=3;AF=0.500;AN=6;BaseQRankSum=-1.362;DP=62;Dels=0.00;FS=0.000;HaplotypeScore=0.9987;MLEAC=3;MLEAF=0.500;MQ=59.69;MQ0=0;MQRankSum=-0.078;QD=13.62;ReadPosRankSum=0.549	GT:AD:DP:GQ:MLPSAC:MLPSAF:PL	0/0/0/1/1/1:36,26:62:1:3:0.500:868,44,1,0,31,114,2147483647	SG	1774	gi|460402985|ref|XP_004246986.1|	PREDICTED: pentatricopeptide repeat-containing protein At1g62670, mitochondrial-like [Solanum lycopersicum]	AT5G41170.1	Pentatricopeptide repeat (PPR-like) superfamily protein		Pentatricopeptide repeat (PPR-like) superfamily protein; CONTAINS InterPro DOMAIN/s: Pentatricopeptide repeat (InterPro:IPR002885); BEST Arabidopsis thaliana protein match is: Pentatricopeptide repeat (PPR) superfamily protein (TAIR:AT3G16710.1); Has 1807 Blast hits to 1807 proteins in 277 species: Archae - 0; Bacteria - 0; Metazoa - 736; Fungi - 347; Plants - 385; Viruses - 0; Other Eukaryotes -…
Sp2_comp150878_c0_seq1	983	.	A	G	222	.	DP=1697;VDB=0.0053;AF1=1;AC1=2;DP4=7,56,732,794;MQ=43;FQ=-282;PV4=1.3e-09,1,1,1	GT:PL:GQ	1/1:255,255,0:99	Sp2_comp150878_c0_seq1	983	.	A	G	7163.9	PASS	AC=5;AF=0.833;AN=6;BaseQRankSum=-3.057;DP=250;Dels=0.00;FS=3.126;HaplotypeScore=10.2769;MLEAC=5;MLEAF=0.833;MQ=59.98;MQ0=0;MQRankSum=2.088;QD=28.66;ReadPosRankSum=-3.458	GT:AD:DP:GQ:MLPSAC:MLPSAF:PL	0/1/1/1/1/1:28,219:250:99:5:0.833:7190,1173,617,309,112,0,680	SG	1030	gi|2500518|sp|Q40465.1|IF411_TOBAC	RecName: Full=Eukaryotic initiation factor 4A-11; Short=eIF-4A-11; AltName: Full=ATP-dependent RNA helicase eIF4A-11	AT3G13920.1	eukaryotic translation initiation factor 4A1	eukaryotic translation initiation factor 4A-1	eukaryotic translation initiation factor 4A1 (EIF4A1); FUNCTIONS IN: protein binding, ATP-dependent helicase activity, translation initiation factor activity; INVOLVED IN: response to cadmium ion, translational initiation; LOCATED IN: cytosol, nucleolus, cell wall, membrane; EXPRESSED IN: 24 plant structures; EXPRESSED DURING: 16 growth stages; CONTAINS InterPro DOMAIN/s: RNA helicase, DEAD-box t…
Sp2_comp150879_c0_seq4	176	.	T	C	222	.	DP=36;VDB=0.0392;AF1=1;AC1=2;DP4=0,0,22,13;MQ=47;FQ=-132	GT:PL:GQ	1/1:255,105,0:99	Sp2_comp150879_c0_seq4	176	.	T	C	1456.91	PASS	AC=6;AF=1.00;AN=6;DP=35;Dels=0.00;FS=0.000;HaplotypeScore=0.0000;MLEAC=6;MLEAF=1.00;MQ=59.04;MQ0=0;QD=33.24	GT:AD:DP:GQ:MLPSAC:MLPSAF:PL	1/1/1/1/1/1:0,35:35:28:6:1.00:1483,272,167,105,62,28,0	SG	752	No hit in this database		No hit in this database
Sp2_comp150879_c0_seq4	211	.	C	T	123	.	DP=52;VDB=0.0365;AF1=1;AC1=2;DP4=0,0,4,8;MQ=48;FQ=-63	GT:PL:GQ	1/1:156,36,0:69	Sp2_comp150879_c0_seq4	211	.	C	T	1795.9	PASS	AC=6;AF=1.00;AN=6;DP=51;Dels=0.00;FS=0.000;HaplotypeScore=0.9665;MLEAC=6;MLEAF=1.00;MQ=60.00;MQ0=0;QD=24.58	GT:AD:DP:GQ:MLPSAC:MLPSAF:PL	1/1/1/1/1/1:0,51:51:36:6:1.00:1822,358,219,138,81,36,0	SG	752	No hit in this database		No hit in this database
Sp2_comp150879_c0_seq4	377	.	G	A	203	.	DP=28;VDB=0.0399;AF1=1;AC1=2;DP4=0,0,10,17;MQ=49;FQ=-108	GT:PL:GQ	1/1:236,81,0:99	Sp2_comp150879_c0_seq4	377	.	G	A	1063.94	PASS	AC=6;AF=1.00;AN=6;DP=27;Dels=0.00;FS=0.000;HaplotypeScore=0.0000;MLEAC=6;MLEAF=1.00;MQ=60.00;MQ0=0;QD=34.65	GT:AD:DP:GQ:MLPSAC:MLPSAF:PL	1/1/1/1/1/1:0,27:27:21:6:1.00:1090,202,124,78,46,21,0	SG	752	No hit in this database		No hit in this database
Sp2_comp150879_c0_seq4	410	.	T	C	109	.	DP=30;VDB=0.0400;AF1=1;AC1=2;DP4=0,0,3,6;MQ=48;FQ=-54	GT:PL:GQ	1/1:142,27,0:51	Sp2_comp150879_c0_seq4	410	.	T	C	830.99	PASS	AC=6;AF=1.00;AN=6;DP=22;Dels=0.00;FS=0.000;HaplotypeScore=0.0000;MLEAC=6;MLEAF=1.00;MQ=60.00;MQ0=0;QD=30.67	GT:AD:DP:GQ:MLPSAC:MLPSAF:PL	1/1/1/1/1/1:0,22:22:17:6:1.00:857,163,100,63,37,17,0	SG	752	No hit in this database		No hit in this database
Sp2_comp150879_c0_seq4	486	.	A	G	50.3	.	DP=8;VDB=0.0003;AF1=1;AC1=2;DP4=0,0,5,0;MQ=49;FQ=-42	GT:PL:GQ	1/1:83,15,0:27	Sp2_comp150879_c0_seq4	486	.	A	G	302.03	PASS	AC=6;AF=1.00;AN=6;DP=8;Dels=0.00;FS=0.000;HaplotypeScore=0.0000;MLEAC=6;MLEAF=1.00;MQ=57.25;MQ0=0;QD=27.36	GT:AD:DP:GQ:MLPSAC:MLPSAF:PL	1/1/1/1/1/1:0,8:8:6:6:1.00:327,62,38,24,14,6,0	SG	752	No hit in this database		No hit in this database
Sp2_comp150879_c0_seq4	516	.	G	A	51	.	DP=14;VDB=0.0001;AF1=0.5;AC1=1;DP4=1,6,2,5;MQ=40;FQ=54;PV4=1,0.0036,0.0015,0.29	GT:PL:GQ	0/1:81,0,126:84	Sp2_comp150879_c0_seq4	516	.	G	A	100.76		AC=2;AF=0.333;AN=6;BaseQRankSum=-0.578;DP=116;Dels=0.00;FS=0.000;HaplotypeScore=14.8791;MLEAC=2;MLEAF=0.333;MQ=32.30;MQ0=11;MQRankSum=1.528;QD=0.87;ReadPosRankSum=0.658	GT:AD:DP:GQ:MLPSAC:MLPSAF:PL	0/0/0/0/1/1:107,9:116:3:2:0.333:124,3,0,4,15,38,275	SG	752	No hit in this database		No hit in this database
Sp2_comp150879_c0_seq4	544	.	C	T	28	.	DP=18;VDB=0.0001;AF1=0.5;AC1=1;DP4=4,7,2,5;MQ=42;FQ=31;PV4=1,4e-08,8e-05,1	GT:PL:GQ	0/1:58,0,238:61	Sp2_comp150879_c0_seq4	544	.	C	T	120.83	PASS	AC=2;AF=0.333;AN=6;BaseQRankSum=0.701;DP=26;Dels=0.00;FS=0.000;HaplotypeScore=0.0000;MLEAC=2;MLEAF=0.333;MQ=52.85;MQ0=0;MQRankSum=-4.150;QD=4.65;ReadPosRankSum=0.269	GT:AD:DP:GQ:MLPSAC:MLPSAF:PL	0/0/0/0/1/1:17,9:26:3:2:0.333:144,4,0,3,12,32,305	SG	752	No hit in this database		No hit in this database
Sp2_comp150879_c0_seq4	548	.	C	T	32	.	DP=18;VDB=0.0001;AF1=0.5;AC1=1;DP4=4,7,2,5;MQ=42;FQ=35;PV4=1,1.1e-09,8e-05,1	GT:PL:GQ	0/1:62,0,239:65	Sp2_comp150879_c0_seq4	548	.	C	T	113.83	PASS	AC=2;AF=0.333;AN=6;BaseQRankSum=-0.755;DP=26;Dels=0.00;FS=0.000;HaplotypeScore=0.0000;MLEAC=2;MLEAF=0.333;MQ=52.85;MQ0=0;MQRankSum=-4.150;QD=4.38;ReadPosRankSum=0.485	GT:AD:DP:GQ:MLPSAC:MLPSAF:PL	0/0/0/0/1/1:17,9:26:3:2:0.333:137,4,0,3,12,32,314	SG	752	No hit in this database		No hit in this database
Sp2_comp150879_c0_seq4	98	.	T	A	97.1	.	DP=18;VDB=0.0365;AF1=1;AC1=2;DP4=0,0,4,3;MQ=48;FQ=-48	GT:PL:GQ	1/1:130,21,0:39	Sp2_comp150879_c0_seq4	98	.	T	A	546.25	PASS	AC=6;AF=1.00;AN=6;DP=18;Dels=0.00;FS=0.000;HaplotypeScore=0.0000;MLEAC=6;MLEAF=1.00;MQ=60.00;MQ0=0;QD=30.35	GT:AD:DP:GQ:MLPSAC:MLPSAF:PL	1/1/1/1/1/1:0,18:18:11:6:1.00:572,109,67,42,25,11,0	SG	752	No hit in this database		No hit in this database
Sp2_comp150881_c0_seq5	386	.	G	A	40.8	.	DP=2;VDB=0.0196;AF1=1;AC1=2;DP4=0,0,1,1;MQ=45;FQ=-33	GT:PL:GQ	1/1:72,6,0:10	Sp2_comp150881_c0_seq5	386	.	G	A	147.4	PASS	AC=6;AF=1.00;AN=6;DP=4;Dels=0.00;FS=0.000;HaplotypeScore=0.0000;MLEAC=6;MLEAF=1.00;MQ=60.00;MQ0=0;QD=27.54	GT:AD:DP:GQ:MLPSAC:MLPSAF:PL	1/1/1/1/1/1:0,4:4:3:6:1.00:171,31,19,12,7,3,0	SG	402	gi|359479228|ref|XP_002274007.2|	PREDICTED: serine/threonine-protein kinase Nek5-like [Vitis vinifera]	AT3G44200.1	NIMA (never in mitosis, gene A)-related 6	Encodes AtNek5, a member of the NIMA-related serine/threonine kinases (Neks) that have been linked to cell-cycle regulation in fungi and mammals. Plant Neks might be involved in plant development processes.Interacts physically with plant kinesins ARK1 and ARK2. Mutants show defects in root epidermal cell morphology, trichome branching and other epidermal cell abnormalities suggesting a rol e in e…	NIMA (never in mitosis, gene A)-related 6 (NEK6); FUNCTIONS IN: protein serine/threonine kinase activity, protein kinase activity, kinase activity, ATP binding; INVOLVED IN: microtubule-based process, epidermal cell differentiation; LOCATED IN: cortical microtubule; EXPRESSED IN: 22 plant structures; EXPRESSED DURING: 13 growth stages; CONTAINS InterPro DOMAIN/s: Protein kinase, ATP binding site …
Sp2_comp150883_c0_seq2	194	.	A	T	150	.	DP=428;VDB=0.0019;AF1=1;AC1=2;DP4=0,0,3,28;MQ=41;FQ=-120	GT:PL:GQ	1/1:183,93,0:99	Sp2_comp150883_c0_seq2	194	.	A	T	3113.9	PASS	AC=6;AF=1.00;AN=6;DP=250;Dels=0.00;FS=0.000;HaplotypeScore=0.5784;MLEAC=6;MLEAF=1.00;MQ=54.77;MQ0=6;QD=12.46	GT:AD:DP:GQ:MLPSAC:MLPSAF:PL	1/1/1/1/1/1:0,250:250:75:6:1.00:3140,738,453,286,167,75,0	SG	592	gi|460373721|ref|XP_004232663.1|	PREDICTED: uncharacterized protein LOC101263864 [Solanum lycopersicum]	AT3G02720.1	Class I glutamine amidotransferase-like superfamily protein		Class I glutamine amidotransferase-like superfamily protein; FUNCTIONS IN: hydrolase activity, acting on glycosyl bonds; INVOLVED IN: biological_process unknown; LOCATED IN: cellular_component unknown; EXPRESSED IN: 24 plant structures; EXPRESSED DURING: 13 growth stages; CONTAINS InterPro DOMAIN/s: Peptidase C56, PfpI (InterPro:IPR006286), ThiJ/PfpI (InterPro:IPR002818); BEST Arabidopsis thalian…
Sp2_comp150883_c0_seq2	195	.	G	C	139	.	DP=433;VDB=0.0019;AF1=1;AC1=2;DP4=0,0,2,27;MQ=41;FQ=-114	GT:PL:GQ	1/1:172,87,0:99	Sp2_comp150883_c0_seq2	195	.	G	C	3026.9	PASS	AC=6;AF=1.00;AN=6;DP=250;Dels=0.00;FS=0.000;HaplotypeScore=0.5784;MLEAC=6;MLEAF=1.00;MQ=55.01;MQ0=6;QD=12.11	GT:AD:DP:GQ:MLPSAC:MLPSAF:PL	1/1/1/1/1/1:0,249:250:73:6:1.00:3053,714,438,277,162,73,0	SG	592	gi|460373721|ref|XP_004232663.1|	PREDICTED: uncharacterized protein LOC101263864 [Solanum lycopersicum]	AT3G02720.1	Class I glutamine amidotransferase-like superfamily protein		Class I glutamine amidotransferase-like superfamily protein; FUNCTIONS IN: hydrolase activity, acting on glycosyl bonds; INVOLVED IN: biological_process unknown; LOCATED IN: cellular_component unknown; EXPRESSED IN: 24 plant structures; EXPRESSED DURING: 13 growth stages; CONTAINS InterPro DOMAIN/s: Peptidase C56, PfpI (InterPro:IPR006286), ThiJ/PfpI (InterPro:IPR002818); BEST Arabidopsis thalian…
Sp2_comp150883_c0_seq2	219	.	G	A	222	.	DP=600;VDB=0.0140;AF1=1;AC1=2;DP4=0,0,325,226;MQ=42;FQ=-282	GT:PL:GQ	1/1:255,255,0:99	Sp2_comp150883_c0_seq2	219	.	G	A	3327.9	PASS	AC=6;AF=1.00;AN=6;DP=250;Dels=0.00;FS=0.000;HaplotypeScore=1.7306;MLEAC=6;MLEAF=1.00;MQ=56.33;MQ0=3;QD=13.31	GT:AD:DP:GQ:MLPSAC:MLPSAF:PL	1/1/1/1/1/1:0,247:250:66:6:1.00:3354,653,401,253,148,66,0	SG	592	gi|460373721|ref|XP_004232663.1|	PREDICTED: uncharacterized protein LOC101263864 [Solanum lycopersicum]	AT3G02720.1	Class I glutamine amidotransferase-like superfamily protein		Class I glutamine amidotransferase-like superfamily protein; FUNCTIONS IN: hydrolase activity, acting on glycosyl bonds; INVOLVED IN: biological_process unknown; LOCATED IN: cellular_component unknown; EXPRESSED IN: 24 plant structures; EXPRESSED DURING: 13 growth stages; CONTAINS InterPro DOMAIN/s: Peptidase C56, PfpI (InterPro:IPR006286), ThiJ/PfpI (InterPro:IPR002818); BEST Arabidopsis thalian…
Sp2_comp150883_c0_seq2	500	.	G	A	225	.	DP=1037;VDB=0.0380;AF1=0.5;AC1=1;DP4=250,210,306,244;MQ=42;FQ=225;PV4=0.7,0.058,2.4e-30,0.19	GT:PL:GQ	0/1:255,0,255:99	Sp2_comp150883_c0_seq2	500	.	G	A	4451.9	PASS	AC=3;AF=0.500;AN=6;BaseQRankSum=-1.955;DP=250;Dels=0.00;FS=1.630;HaplotypeScore=2.8661;MLEAC=3;MLEAF=0.500;MQ=59.50;MQ0=0;MQRankSum=-0.653;QD=17.81;ReadPosRankSum=-2.200	GT:AD:DP:GQ:MLPSAC:MLPSAF:PL	0/0/0/1/1/1:113,137:250:34:3:0.500:4478,366,88,0,34,241,2147483647	SG	592	gi|460373721|ref|XP_004232663.1|	PREDICTED: uncharacterized protein LOC101263864 [Solanum lycopersicum]	AT3G02720.1	Class I glutamine amidotransferase-like superfamily protein		Class I glutamine amidotransferase-like superfamily protein; FUNCTIONS IN: hydrolase activity, acting on glycosyl bonds; INVOLVED IN: biological_process unknown; LOCATED IN: cellular_component unknown; EXPRESSED IN: 24 plant structures; EXPRESSED DURING: 13 growth stages; CONTAINS InterPro DOMAIN/s: Peptidase C56, PfpI (InterPro:IPR006286), ThiJ/PfpI (InterPro:IPR002818); BEST Arabidopsis thalian…
Sp2_comp150883_c1_seq1	102	.	A	C	17.1	.	DP=9;VDB=0.0298;AF1=0.5;AC1=1;DP4=3,0,1,1;MQ=39;FQ=20;PV4=0.4,0.24,1,0.49	GT:PL:GQ	0/1:47,0,69:50	Sp2_comp150883_c1_seq1	102	.	A	C	151.81	PASS	AC=4;AF=0.667;AN=6;BaseQRankSum=0.271;DP=13;Dels=0.00;FS=4.150;HaplotypeScore=2.8661;MLEAC=4;MLEAF=0.667;MQ=60.00;MQ0=0;MQRankSum=0.212;QD=11.68;ReadPosRankSum=2.163	GT:AD:DP:GQ:MLPSAC:MLPSAF:PL	0/0/1/1/1/1:8,5:13:1:4:0.667:174,18,6,1,0,4,102	SG	956	gi|460373721|ref|XP_004232663.1|	PREDICTED: uncharacterized protein LOC101263864 [Solanum lycopersicum]	AT3G02720.1	Class I glutamine amidotransferase-like superfamily protein		Class I glutamine amidotransferase-like superfamily protein; FUNCTIONS IN: hydrolase activity, acting on glycosyl bonds; INVOLVED IN: biological_process unknown; LOCATED IN: cellular_component unknown; EXPRESSED IN: 24 plant structures; EXPRESSED DURING: 13 growth stages; CONTAINS InterPro DOMAIN/s: Peptidase C56, PfpI (InterPro:IPR006286), ThiJ/PfpI (InterPro:IPR002818); BEST Arabidopsis thalian…
Sp2_comp150883_c1_seq1	124	.	G	T	180	.	DP=202;VDB=0.0002;AF1=0.5;AC1=1;DP4=117,6,75,3;MQ=40;FQ=183;PV4=1,1,8.3e-14,1	GT:PL:GQ	0/1:210,0,255:99	Sp2_comp150883_c1_seq1	124	.	G	T	2772.04	PASS	AC=2;AF=0.333;AN=6;BaseQRankSum=6.198;DP=215;Dels=0.00;FS=1.283;HaplotypeScore=1.7882;MLEAC=2;MLEAF=0.333;MQ=60.00;MQ0=0;MQRankSum=0.551;QD=12.89;ReadPosRankSum=5.435	GT:AD:DP:GQ:MLPSAC:MLPSAF:PL	0/0/0/0/1/1:132,83:215:15:2:0.333:2798,117,0,15,132,2147483647,2147483647	SG	956	gi|460373721|ref|XP_004232663.1|	PREDICTED: uncharacterized protein LOC101263864 [Solanum lycopersicum]	AT3G02720.1	Class I glutamine amidotransferase-like superfamily protein		Class I glutamine amidotransferase-like superfamily protein; FUNCTIONS IN: hydrolase activity, acting on glycosyl bonds; INVOLVED IN: biological_process unknown; LOCATED IN: cellular_component unknown; EXPRESSED IN: 24 plant structures; EXPRESSED DURING: 13 growth stages; CONTAINS InterPro DOMAIN/s: Peptidase C56, PfpI (InterPro:IPR006286), ThiJ/PfpI (InterPro:IPR002818); BEST Arabidopsis thalian…
Sp2_comp150883_c1_seq1	152	.	A	T	56	.	DP=345;VDB=0.0033;AF1=0.5;AC1=1;DP4=185,38,98,16;MQ=42;FQ=59;PV4=0.53,3e-111,2.1e-16,1	GT:PL:GQ	0/1:86,0,255:89	Sp2_comp150883_c1_seq1	152	.	A	T	2158.01	PASS	AC=2;AF=0.333;AN=6;BaseQRankSum=-2.077;DP=250;Dels=0.00;FS=8.417;HaplotypeScore=4.8572;MLEAC=2;MLEAF=0.333;MQ=59.97;MQ0=0;MQRankSum=-1.700;QD=8.63;ReadPosRankSum=0.047	GT:AD:DP:GQ:MLPSAC:MLPSAF:PL	0/0/0/0/1/1:112,138:250:16:2:0.333:2184,96,0,16,120,2147483647,2147483647	SG	956	gi|460373721|ref|XP_004232663.1|	PREDICTED: uncharacterized protein LOC101263864 [Solanum lycopersicum]	AT3G02720.1	Class I glutamine amidotransferase-like superfamily protein		Class I glutamine amidotransferase-like superfamily protein; FUNCTIONS IN: hydrolase activity, acting on glycosyl bonds; INVOLVED IN: biological_process unknown; LOCATED IN: cellular_component unknown; EXPRESSED IN: 24 plant structures; EXPRESSED DURING: 13 growth stages; CONTAINS InterPro DOMAIN/s: Peptidase C56, PfpI (InterPro:IPR006286), ThiJ/PfpI (InterPro:IPR002818); BEST Arabidopsis thalian…
Sp2_comp150883_c1_seq1	163	.	G	A	141	.	DP=425;VDB=0.0066;AF1=0.5;AC1=1;DP4=114,41,58,55;MQ=41;FQ=144;PV4=0.00028,1.2e-96,1,0.0063	GT:PL:GQ	0/1:171,0,255:99	Sp2_comp150883_c1_seq1	163	.	G	A	3138.9	PASS	AC=3;AF=0.500;AN=6;BaseQRankSum=-0.408;DP=250;Dels=0.00;FS=8.402;HaplotypeScore=6.9812;MLEAC=3;MLEAF=0.500;MQ=59.84;MQ0=0;MQRankSum=-0.675;QD=12.56;ReadPosRankSum=0.476	GT:AD:DP:GQ:MLPSAC:MLPSAF:PL	0/0/0/1/1/1:149,101:250:39:3:0.500:3165,238,51,0,39,210,2147483647	SG	956	gi|460373721|ref|XP_004232663.1|	PREDICTED: uncharacterized protein LOC101263864 [Solanum lycopersicum]	AT3G02720.1	Class I glutamine amidotransferase-like superfamily protein		Class I glutamine amidotransferase-like superfamily protein; FUNCTIONS IN: hydrolase activity, acting on glycosyl bonds; INVOLVED IN: biological_process unknown; LOCATED IN: cellular_component unknown; EXPRESSED IN: 24 plant structures; EXPRESSED DURING: 13 growth stages; CONTAINS InterPro DOMAIN/s: Peptidase C56, PfpI (InterPro:IPR006286), ThiJ/PfpI (InterPro:IPR002818); BEST Arabidopsis thalian…
Sp2_comp150883_c1_seq1	312	.	G	C	180	.	DP=880;VDB=0.0365;AF1=0.5;AC1=1;DP4=232,208,217,187;MQ=46;FQ=183;PV4=0.78,2.9e-227,1.6e-18,1	GT:PL:GQ	0/1:210,0,255:99	Sp2_comp150883_c1_seq1	312	.	G	C	3417.95	PASS	AC=3;AF=0.500;AN=6;BaseQRankSum=1.486;DP=250;Dels=0.00;FS=2.144;HaplotypeScore=3.6575;MLEAC=3;MLEAF=0.500;MQ=60.00;MQ0=0;MQRankSum=-0.749;QD=13.67;ReadPosRankSum=0.940	GT:AD:DP:GQ:MLPSAC:MLPSAF:PL	0/0/0/1/1/1:132,118:250:20:3:0.500:3444,202,20,0,96,2147483647,2147483647	SG	956	gi|460373721|ref|XP_004232663.1|	PREDICTED: uncharacterized protein LOC101263864 [Solanum lycopersicum]	AT3G02720.1	Class I glutamine amidotransferase-like superfamily protein		Class I glutamine amidotransferase-like superfamily protein; FUNCTIONS IN: hydrolase activity, acting on glycosyl bonds; INVOLVED IN: biological_process unknown; LOCATED IN: cellular_component unknown; EXPRESSED IN: 24 plant structures; EXPRESSED DURING: 13 growth stages; CONTAINS InterPro DOMAIN/s: Peptidase C56, PfpI (InterPro:IPR006286), ThiJ/PfpI (InterPro:IPR002818); BEST Arabidopsis thalian…
Sp2_comp150883_c1_seq1	571	.	A	C	225	.	DP=852;VDB=0.0380;AF1=0.5;AC1=1;DP4=203,208,195,208;MQ=45;FQ=225;PV4=0.78,0.11,7.7e-158,1	GT:PL:GQ	0/1:255,0,255:99	Sp2_comp150883_c1_seq1	571	.	A	C	4126.9	PASS	AC=3;AF=0.500;AN=6;BaseQRankSum=-0.902;DP=250;Dels=0.00;FS=4.348;HaplotypeScore=4.2891;MLEAC=3;MLEAF=0.500;MQ=59.89;MQ0=0;MQRankSum=-0.774;QD=16.51;ReadPosRankSum=-0.927	GT:AD:DP:GQ:MLPSAC:MLPSAF:PL	0/0/0/1/1/1:108,141:250:35:3:0.500:4153,327,77,0,35,229,2147483647	SG	956	gi|460373721|ref|XP_004232663.1|	PREDICTED: uncharacterized protein LOC101263864 [Solanum lycopersicum]	AT3G02720.1	Class I glutamine amidotransferase-like superfamily protein		Class I glutamine amidotransferase-like superfamily protein; FUNCTIONS IN: hydrolase activity, acting on glycosyl bonds; INVOLVED IN: biological_process unknown; LOCATED IN: cellular_component unknown; EXPRESSED IN: 24 plant structures; EXPRESSED DURING: 13 growth stages; CONTAINS InterPro DOMAIN/s: Peptidase C56, PfpI (InterPro:IPR006286), ThiJ/PfpI (InterPro:IPR002818); BEST Arabidopsis thalian…
Sp2_comp150883_c1_seq1	577	.	G	A	158	.	DP=893;VDB=0.0380;AF1=0.5;AC1=1;DP4=202,224,135,195;MQ=46;FQ=161;PV4=0.077,8.8e-235,4e-158,1	GT:PL:GQ	0/1:188,0,255:99	Sp2_comp150883_c1_seq1	577	.	G	A	3724.9	PASS	AC=3;AF=0.500;AN=6;BaseQRankSum=-1.147;DP=250;Dels=0.00;FS=8.322;HaplotypeScore=8.3294;MLEAC=3;MLEAF=0.500;MQ=59.82;MQ0=0;MQRankSum=-0.701;QD=14.90;ReadPosRankSum=0.448	GT:AD:DP:GQ:MLPSAC:MLPSAF:PL	0/0/0/1/1/1:111,138:250:36:3:0.500:3751,312,72,0,36,228,2147483647	SG	956	gi|460373721|ref|XP_004232663.1|	PREDICTED: uncharacterized protein LOC101263864 [Solanum lycopersicum]	AT3G02720.1	Class I glutamine amidotransferase-like superfamily protein		Class I glutamine amidotransferase-like superfamily protein; FUNCTIONS IN: hydrolase activity, acting on glycosyl bonds; INVOLVED IN: biological_process unknown; LOCATED IN: cellular_component unknown; EXPRESSED IN: 24 plant structures; EXPRESSED DURING: 13 growth stages; CONTAINS InterPro DOMAIN/s: Peptidase C56, PfpI (InterPro:IPR006286), ThiJ/PfpI (InterPro:IPR002818); BEST Arabidopsis thalian…
Sp2_comp150883_c1_seq1	595	.	T	C	191	.	DP=929;VDB=0.0392;AF1=0.5;AC1=1;DP4=200,230,225,237;MQ=46;FQ=194;PV4=0.55,2.1e-302,1.1e-88,1	GT:PL:GQ	0/1:221,0,255:99	Sp2_comp150883_c1_seq1	595	.	T	C	4472.04	PASS	AC=3;AF=0.500;AN=6;BaseQRankSum=-0.370;DP=250;Dels=0.00;FS=15.562;HaplotypeScore=4.7012;MLEAC=3;MLEAF=0.500;MQ=59.82;MQ0=0;MQRankSum=0.042;QD=17.89;ReadPosRankSum=-1.390	GT:AD:DP:GQ:MLPSAC:MLPSAF:PL	0/0/0/1/1/1:106,143:250:15:3:0.500:4498,396,103,0,15,193,2147483647	SG	956	gi|460373721|ref|XP_004232663.1|	PREDICTED: uncharacterized protein LOC101263864 [Solanum lycopersicum]	AT3G02720.1	Class I glutamine amidotransferase-like superfamily protein		Class I glutamine amidotransferase-like superfamily protein; FUNCTIONS IN: hydrolase activity, acting on glycosyl bonds; INVOLVED IN: biological_process unknown; LOCATED IN: cellular_component unknown; EXPRESSED IN: 24 plant structures; EXPRESSED DURING: 13 growth stages; CONTAINS InterPro DOMAIN/s: Peptidase C56, PfpI (InterPro:IPR006286), ThiJ/PfpI (InterPro:IPR002818); BEST Arabidopsis thalian…
Sp2_comp150883_c1_seq1	892	.	C	T	225	.	DP=828;VDB=0.0164;AF1=0.5;AC1=1;DP4=183,262,144,190;MQ=47;FQ=225;PV4=0.61,4e-07,3.7e-31,1	GT:PL:GQ	0/1:255,0,255:99	Sp2_comp150883_c1_seq1	892	.	C	T	3116.03	PASS	AC=3;AF=0.500;AN=6;BaseQRankSum=1.161;DP=249;Dels=0.00;FS=0.695;HaplotypeScore=2.5352;MLEAC=3;MLEAF=0.500;MQ=58.81;MQ0=0;MQRankSum=1.195;QD=12.51;ReadPosRankSum=-1.611	GT:AD:DP:GQ:MLPSAC:MLPSAF:PL	0/0/0/1/1/1:144,104:249:2:3:0.500:3140,163,2,0,116,2147483647,2147483647	SG	956	gi|460373721|ref|XP_004232663.1|	PREDICTED: uncharacterized protein LOC101263864 [Solanum lycopersicum]	AT3G02720.1	Class I glutamine amidotransferase-like superfamily protein		Class I glutamine amidotransferase-like superfamily protein; FUNCTIONS IN: hydrolase activity, acting on glycosyl bonds; INVOLVED IN: biological_process unknown; LOCATED IN: cellular_component unknown; EXPRESSED IN: 24 plant structures; EXPRESSED DURING: 13 growth stages; CONTAINS InterPro DOMAIN/s: Peptidase C56, PfpI (InterPro:IPR006286), ThiJ/PfpI (InterPro:IPR002818); BEST Arabidopsis thalian…
Sp2_comp150883_c1_seq1	98	.	T	C	9.53	.	DP=7;VDB=0.0140;AF1=1;AC1=2;DP4=0,0,0,1;MQ=60;FQ=-30	GT:PL:GQ	1/1:39,3,0:5	Sp2_comp150883_c1_seq1	98	.	T	C	135.4	PASS	AC=6;AF=1.00;AN=6;DP=7;Dels=0.00;FS=0.000;HaplotypeScore=2.8661;MLEAC=6;MLEAF=1.00;MQ=60.00;MQ0=0;QD=19.34	GT:AD:DP:GQ:MLPSAC:MLPSAF:PL	1/1/1/1/1/1:0,7:7:3:6:1.00:159,31,19,12,7,3,0	SG	956	gi|460373721|ref|XP_004232663.1|	PREDICTED: uncharacterized protein LOC101263864 [Solanum lycopersicum]	AT3G02720.1	Class I glutamine amidotransferase-like superfamily protein		Class I glutamine amidotransferase-like superfamily protein; FUNCTIONS IN: hydrolase activity, acting on glycosyl bonds; INVOLVED IN: biological_process unknown; LOCATED IN: cellular_component unknown; EXPRESSED IN: 24 plant structures; EXPRESSED DURING: 13 growth stages; CONTAINS InterPro DOMAIN/s: Peptidase C56, PfpI (InterPro:IPR006286), ThiJ/PfpI (InterPro:IPR002818); BEST Arabidopsis thalian…
Sp2_comp150884_c0_seq1	373	.	G	C	152	.	DP=7;VDB=0.0345;AF1=1;AC1=2;DP4=0,0,3,3;MQ=37;FQ=-45	GT:PL:GQ	1/1:185,18,0:33	Sp2_comp150884_c0_seq1	373	.	G	C	275.12	PASS	AC=6;AF=1.00;AN=6;DP=7;Dels=0.00;FS=0.000;HaplotypeScore=0.0000;MLEAC=6;MLEAF=1.00;MQ=60.00;MQ0=0;QD=31.15	GT:AD:DP:GQ:MLPSAC:MLPSAF:PL	1/1/1/1/1/1:0,7:7:6:6:1.00:300,54,33,21,12,6,0	SG	850	No hit in this database		No hit in this database
Sp2_comp150884_c0_seq1	57	.	C	T	109	.	DP=10;VDB=0.0001;AF1=0.5;AC1=1;DP4=2,0,2,4;MQ=44;FQ=19.1;PV4=0.43,0.036,0.29,0.067	GT:PL:GQ	0/1:139,0,46:49	Sp2_comp150884_c0_seq1	57	.	C	T	125.75	PASS	AC=4;AF=0.667;AN=6;BaseQRankSum=-0.854;DP=17;Dels=0.00;FS=6.245;HaplotypeScore=0.8667;MLEAC=4;MLEAF=0.667;MQ=58.01;MQ0=0;MQRankSum=1.658;QD=7.40;ReadPosRankSum=-0.452	GT:AD:DP:GQ:MLPSAC:MLPSAF:PL	0/0/1/1/1/1:11,6:17:1:4:0.667:148,22,9,3,0,1,71	SG	850	No hit in this database		No hit in this database
Sp2_comp150885_c0_seq2	2222	.	G	A	222	.	DP=292;VDB=0.0322;AF1=1;AC1=2;DP4=0,0,146,125;MQ=48;FQ=-282	GT:PL:GQ	1/1:255,255,0:99	Sp2_comp150885_c0_seq2	2222	.	G	A	9989.9	PASS	AC=6;AF=1.00;AN=6;DP=250;Dels=0.00;FS=0.000;HaplotypeScore=8.1845;MLEAC=6;MLEAF=1.00;MQ=60.00;MQ0=0;QD=27.71	GT:AD:DP:GQ:MLPSAC:MLPSAF:PL	1/1/1/1/1/1:0,250:250:99:6:1.00:10016,1820,1116,704,412,185,0	SG	2484	gi|460378808|ref|XP_004235160.1|	PREDICTED: luc7-like protein 3-like [Solanum lycopersicum]	AT5G51410.3	LUC7 N_terminus domain-containing protein		LUC7 N_terminus domain-containing protein; FUNCTIONS IN: RNA binding; INVOLVED IN: biological_process unknown; LOCATED IN: cellular_component unknown; EXPRESSED IN: 22 plant structures; EXPRESSED DURING: 13 growth stages; CONTAINS InterPro DOMAIN/s: LUC7 related (InterPro:IPR004882); BEST Arabidopsis thaliana protein match is: LUC7 related protein (TAIR:AT3G03340.1).
Sp2_comp150885_c0_seq2	732	.	A	G	49	.	DP=15;VDB=0.0305;AF1=0.5;AC1=1;DP4=2,4,4,2;MQ=50;FQ=52;PV4=0.57,2.9e-07,0.025,0.1	GT:PL:GQ	0/1:79,0,161:82	Sp2_comp150885_c0_seq2	732	.	A	G	199.05	PASS	AC=3;AF=0.500;AN=6;BaseQRankSum=-0.865;DP=15;Dels=0.00;FS=4.593;HaplotypeScore=1.9915;MLEAC=3;MLEAF=0.500;MQ=60.00;MQ0=0;MQRankSum=1.109;QD=13.27;ReadPosRankSum=-1.365	GT:AD:DP:GQ:MLPSAC:MLPSAF:PL	0/0/0/1/1/1:7,8:15:3:3:0.500:222,15,3,0,3,15,226	SG	2484	gi|460378808|ref|XP_004235160.1|	PREDICTED: luc7-like protein 3-like [Solanum lycopersicum]	AT5G51410.3	LUC7 N_terminus domain-containing protein		LUC7 N_terminus domain-containing protein; FUNCTIONS IN: RNA binding; INVOLVED IN: biological_process unknown; LOCATED IN: cellular_component unknown; EXPRESSED IN: 22 plant structures; EXPRESSED DURING: 13 growth stages; CONTAINS InterPro DOMAIN/s: LUC7 related (InterPro:IPR004882); BEST Arabidopsis thaliana protein match is: LUC7 related protein (TAIR:AT3G03340.1).
Sp2_comp150886_c0_seq3	1035	.	A	G	13.2	.	DP=21;VDB=0.0053;AF1=0.5;AC1=1;DP4=5,11,2,3;MQ=45;FQ=16.1;PV4=1,1e-08,1,1	GT:PL:GQ	0/1:43,0,255:46	Sp2_comp150886_c0_seq3	1035	.	A	G	182.23	PASS	AC=2;AF=0.333;AN=6;BaseQRankSum=0.508;DP=24;Dels=0.00;FS=0.000;HaplotypeScore=0.0000;MLEAC=2;MLEAF=0.333;MQ=60.00;MQ0=0;MQRankSum=0.254;QD=7.59;ReadPosRankSum=1.715	GT:AD:DP:GQ:MLPSAC:MLPSAF:PL	0/0/0/0/1/1:17,7:24:2:2:0.333:206,2,0,11,33,78,2147483647	SG	1104	gi|460396463|ref|XP_004243792.1|	PREDICTED: myb-related protein Myb4-like [Solanum lycopersicum]	AT4G28110.1	myb domain protein 41	Member of the R2R3 factor gene family. Expression is induced in response to dessication, ABA and salt treatment. Overexpression of Myb41 results in abnormal cuticle development and decreased cell expansion.	myb domain protein 41 (MYB41); CONTAINS InterPro DOMAIN/s: SANT, DNA-binding (InterPro:IPR001005), Homeodomain-like (InterPro:IPR009057), Myb, DNA-binding (InterPro:IPR014778), HTH transcriptional regulator, Myb-type, DNA-binding (InterPro:IPR017930), Homeodomain-related (InterPro:IPR012287), Myb transcription factor (InterPro:IPR015495); BEST Arabidopsis thaliana protein match is: MYB-like 102 (…
Sp2_comp150886_c0_seq3	1097	.	G	T	16.6	.	DP=4;VDB=0.0004;AF1=1;AC1=2;DP4=0,0,0,4;MQ=24;FQ=-39	GT:PL:GQ	1/1:49,12,0:20	Sp2_comp150886_c0_seq3	1097	.	G	T	182.83	PASS	AC=6;AF=1.00;AN=6;DP=5;Dels=0.00;FS=0.000;HaplotypeScore=0.0000;MLEAC=6;MLEAF=1.00;MQ=60.00;MQ0=0;QD=26.33	GT:AD:DP:GQ:MLPSAC:MLPSAF:PL	1/1/1/1/1/1:0,5:5:4:6:1.00:207,39,24,15,9,4,0	SG	1104	gi|460396463|ref|XP_004243792.1|	PREDICTED: myb-related protein Myb4-like [Solanum lycopersicum]	AT4G28110.1	myb domain protein 41	Member of the R2R3 factor gene family. Expression is induced in response to dessication, ABA and salt treatment. Overexpression of Myb41 results in abnormal cuticle development and decreased cell expansion.	myb domain protein 41 (MYB41); CONTAINS InterPro DOMAIN/s: SANT, DNA-binding (InterPro:IPR001005), Homeodomain-like (InterPro:IPR009057), Myb, DNA-binding (InterPro:IPR014778), HTH transcriptional regulator, Myb-type, DNA-binding (InterPro:IPR017930), Homeodomain-related (InterPro:IPR012287), Myb transcription factor (InterPro:IPR015495); BEST Arabidopsis thaliana protein match is: MYB-like 102 (…
Sp2_comp150886_c0_seq3	18	.	A	T	49	.	DP=25;VDB=0.0001;AF1=0.5;AC1=1;DP4=17,0,5,0;MQ=53;FQ=52;PV4=1,1,1,1	GT:PL:GQ	0/1:79,0,167:82	Sp2_comp150886_c0_seq3	18	.	A	T	189.66	PASS	AC=2;AF=0.333;AN=6;BaseQRankSum=0.972;DP=26;Dels=0.00;FS=0.000;HaplotypeScore=0.9993;MLEAC=2;MLEAF=0.333;MQ=60.00;MQ0=0;MQRankSum=0.528;QD=7.29;ReadPosRankSum=2.028	GT:AD:DP:GQ:MLPSAC:MLPSAF:PL	0/0/0/0/1/1:18,8:26:4:2:0.333:214,4,0,10,33,80,2147483647	SG	1104	gi|460396463|ref|XP_004243792.1|	PREDICTED: myb-related protein Myb4-like [Solanum lycopersicum]	AT4G28110.1	myb domain protein 41	Member of the R2R3 factor gene family. Expression is induced in response to dessication, ABA and salt treatment. Overexpression of Myb41 results in abnormal cuticle development and decreased cell expansion.	myb domain protein 41 (MYB41); CONTAINS InterPro DOMAIN/s: SANT, DNA-binding (InterPro:IPR001005), Homeodomain-like (InterPro:IPR009057), Myb, DNA-binding (InterPro:IPR014778), HTH transcriptional regulator, Myb-type, DNA-binding (InterPro:IPR017930), Homeodomain-related (InterPro:IPR012287), Myb transcription factor (InterPro:IPR015495); BEST Arabidopsis thaliana protein match is: MYB-like 102 (…
Sp2_comp150886_c0_seq3	288	.	C	T	225	.	DP=66;VDB=0.0118;AF1=0.5;AC1=1;DP4=10,13,25,15;MQ=32;FQ=185;PV4=0.19,1,0.00074,1	GT:PL:GQ	0/1:255,0,212:99	Sp2_comp150886_c0_seq3	288	.	C	T	2118.54	PASS	AC=4;AF=0.667;AN=6;BaseQRankSum=-1.848;DP=111;Dels=0.00;FS=0.000;HaplotypeScore=2.9917;MLEAC=4;MLEAF=0.667;MQ=60.00;MQ0=0;MQRankSum=1.039;QD=19.09;ReadPosRankSum=1.125	GT:AD:DP:GQ:MLPSAC:MLPSAF:PL	0/0/1/1/1/1:42,69:111:8:4:0.667:2144,210,66,8,0,56,1324	SG	1104	gi|460396463|ref|XP_004243792.1|	PREDICTED: myb-related protein Myb4-like [Solanum lycopersicum]	AT4G28110.1	myb domain protein 41	Member of the R2R3 factor gene family. Expression is induced in response to dessication, ABA and salt treatment. Overexpression of Myb41 results in abnormal cuticle development and decreased cell expansion.	myb domain protein 41 (MYB41); CONTAINS InterPro DOMAIN/s: SANT, DNA-binding (InterPro:IPR001005), Homeodomain-like (InterPro:IPR009057), Myb, DNA-binding (InterPro:IPR014778), HTH transcriptional regulator, Myb-type, DNA-binding (InterPro:IPR017930), Homeodomain-related (InterPro:IPR012287), Myb transcription factor (InterPro:IPR015495); BEST Arabidopsis thaliana protein match is: MYB-like 102 (…
Sp2_comp150886_c0_seq3	289	.	G	T	37	.	DP=66;VDB=0.0164;AF1=0.5;AC1=1;DP4=26,15,10,4;MQ=31;FQ=40;PV4=0.75,8.6e-15,1,0.11	GT:PL:GQ	0/1:67,0,255:70	Sp2_comp150886_c0_seq3	289	.	G	T	1211.01	PASS	AC=2;AF=0.333;AN=6;BaseQRankSum=1.766;DP=112;Dels=0.00;FS=0.734;HaplotypeScore=2.9917;MLEAC=2;MLEAF=0.333;MQ=60.00;MQ0=0;MQRankSum=0.372;QD=10.81;ReadPosRankSum=-1.109	GT:AD:DP:GQ:MLPSAC:MLPSAF:PL	0/0/0/0/1/1:71,41:112:16:2:0.333:1237,48,0,16,84,2147483647,2147483647	SG	1104	gi|460396463|ref|XP_004243792.1|	PREDICTED: myb-related protein Myb4-like [Solanum lycopersicum]	AT4G28110.1	myb domain protein 41	Member of the R2R3 factor gene family. Expression is induced in response to dessication, ABA and salt treatment. Overexpression of Myb41 results in abnormal cuticle development and decreased cell expansion.	myb domain protein 41 (MYB41); CONTAINS InterPro DOMAIN/s: SANT, DNA-binding (InterPro:IPR001005), Homeodomain-like (InterPro:IPR009057), Myb, DNA-binding (InterPro:IPR014778), HTH transcriptional regulator, Myb-type, DNA-binding (InterPro:IPR017930), Homeodomain-related (InterPro:IPR012287), Myb transcription factor (InterPro:IPR015495); BEST Arabidopsis thaliana protein match is: MYB-like 102 (…
Sp2_comp150886_c0_seq3	363	.	G	C	155	.	DP=88;VDB=0.0042;AF1=0.5;AC1=1;DP4=11,20,11,29;MQ=42;FQ=158;PV4=0.61,7.3e-20,0.00079,0.27	GT:PL:GQ	0/1:185,0,255:99	Sp2_comp150886_c0_seq3	363	.	G	C	1724.99	PASS	AC=4;AF=0.667;AN=6;BaseQRankSum=1.724;DP=191;Dels=0.00;FS=0.000;HaplotypeScore=0.0000;MLEAC=4;MLEAF=0.667;MQ=59.11;MQ0=0;MQRankSum=0.800;QD=9.03;ReadPosRankSum=-1.617	GT:AD:DP:GQ:MLPSAC:MLPSAF:PL	0/0/1/1/1/1:77,114:191:17:4:0.667:1751,197,72,17,0,30,816	SG	1104	gi|460396463|ref|XP_004243792.1|	PREDICTED: myb-related protein Myb4-like [Solanum lycopersicum]	AT4G28110.1	myb domain protein 41	Member of the R2R3 factor gene family. Expression is induced in response to dessication, ABA and salt treatment. Overexpression of Myb41 results in abnormal cuticle development and decreased cell expansion.	myb domain protein 41 (MYB41); CONTAINS InterPro DOMAIN/s: SANT, DNA-binding (InterPro:IPR001005), Homeodomain-like (InterPro:IPR009057), Myb, DNA-binding (InterPro:IPR014778), HTH transcriptional regulator, Myb-type, DNA-binding (InterPro:IPR017930), Homeodomain-related (InterPro:IPR012287), Myb transcription factor (InterPro:IPR015495); BEST Arabidopsis thaliana protein match is: MYB-like 102 (…
Sp2_comp150886_c0_seq3	556	.	T	G	50	.	DP=181;VDB=0.0345;AF1=0.5;AC1=1;DP4=54,47,28,12;MQ=44;FQ=53;PV4=0.089,1.3e-49,2.2e-29,0.018	GT:PL:GQ	0/1:80,0,255:83	Sp2_comp150886_c0_seq3	556	.	T	G	3137.91	PASS	AC=3;AF=0.500;AN=6;BaseQRankSum=0.844;DP=202;Dels=0.00;FS=1.719;HaplotypeScore=1.7878;MLEAC=3;MLEAF=0.500;MQ=60.00;MQ0=0;MQRankSum=-1.232;QD=15.53;ReadPosRankSum=0.967	GT:AD:DP:GQ:MLPSAC:MLPSAF:PL	0/0/0/1/1/1:106,96:202:32:3:0.500:3164,205,32,0,65,2147483647,2147483647	SG	1104	gi|460396463|ref|XP_004243792.1|	PREDICTED: myb-related protein Myb4-like [Solanum lycopersicum]	AT4G28110.1	myb domain protein 41	Member of the R2R3 factor gene family. Expression is induced in response to dessication, ABA and salt treatment. Overexpression of Myb41 results in abnormal cuticle development and decreased cell expansion.	myb domain protein 41 (MYB41); CONTAINS InterPro DOMAIN/s: SANT, DNA-binding (InterPro:IPR001005), Homeodomain-like (InterPro:IPR009057), Myb, DNA-binding (InterPro:IPR014778), HTH transcriptional regulator, Myb-type, DNA-binding (InterPro:IPR017930), Homeodomain-related (InterPro:IPR012287), Myb transcription factor (InterPro:IPR015495); BEST Arabidopsis thaliana protein match is: MYB-like 102 (…
Sp2_comp150886_c0_seq3	559	.	T	G	149	.	DP=181;VDB=0.0345;AF1=0.5;AC1=1;DP4=55,47,39,40;MQ=43;FQ=152;PV4=0.55,2.1e-72,6.2e-28,1	GT:PL:GQ	0/1:179,0,255:99	Sp2_comp150886_c0_seq3	559	.	T	G	3286.9	PASS	AC=3;AF=0.500;AN=6;BaseQRankSum=0.013;DP=202;Dels=0.00;FS=2.419;HaplotypeScore=1.5226;MLEAC=3;MLEAF=0.500;MQ=60.00;MQ0=0;MQRankSum=-0.801;QD=16.27;ReadPosRankSum=1.006	GT:AD:DP:GQ:MLPSAC:MLPSAF:PL	0/0/0/1/1/1:106,96:202:35:3:0.500:3313,213,35,0,65,2147483647,2147483647	SG	1104	gi|460396463|ref|XP_004243792.1|	PREDICTED: myb-related protein Myb4-like [Solanum lycopersicum]	AT4G28110.1	myb domain protein 41	Member of the R2R3 factor gene family. Expression is induced in response to dessication, ABA and salt treatment. Overexpression of Myb41 results in abnormal cuticle development and decreased cell expansion.	myb domain protein 41 (MYB41); CONTAINS InterPro DOMAIN/s: SANT, DNA-binding (InterPro:IPR001005), Homeodomain-like (InterPro:IPR009057), Myb, DNA-binding (InterPro:IPR014778), HTH transcriptional regulator, Myb-type, DNA-binding (InterPro:IPR017930), Homeodomain-related (InterPro:IPR012287), Myb transcription factor (InterPro:IPR015495); BEST Arabidopsis thaliana protein match is: MYB-like 102 (…
Sp2_comp150886_c0_seq3	56	.	A	T	80	.	DP=47;VDB=0.0190;AF1=0.5;AC1=1;DP4=24,2,8,3;MQ=51;FQ=83;PV4=0.14,2.8e-11,1,0.042	GT:PL:GQ	0/1:110,0,248:99	Sp2_comp150886_c0_seq3	56	.	A	T	468.9		AC=2;AF=0.333;AN=6;BaseQRankSum=-4.798;DP=49;Dels=0.00;FS=5.800;HaplotypeScore=27.7585;MLEAC=2;MLEAF=0.333;MQ=59.48;MQ0=0;MQRankSum=-0.313;QD=9.57;ReadPosRankSum=-1.667	GT:AD:DP:GQ:MLPSAC:MLPSAF:PL	0/0/0/0/1/1:28,21:49:6:2:0.333:494,22,0,6,33,99,2147483647	SG	1104	gi|460396463|ref|XP_004243792.1|	PREDICTED: myb-related protein Myb4-like [Solanum lycopersicum]	AT4G28110.1	myb domain protein 41	Member of the R2R3 factor gene family. Expression is induced in response to dessication, ABA and salt treatment. Overexpression of Myb41 results in abnormal cuticle development and decreased cell expansion.	myb domain protein 41 (MYB41); CONTAINS InterPro DOMAIN/s: SANT, DNA-binding (InterPro:IPR001005), Homeodomain-like (InterPro:IPR009057), Myb, DNA-binding (InterPro:IPR014778), HTH transcriptional regulator, Myb-type, DNA-binding (InterPro:IPR017930), Homeodomain-related (InterPro:IPR012287), Myb transcription factor (InterPro:IPR015495); BEST Arabidopsis thaliana protein match is: MYB-like 102 (…
Sp2_comp150886_c0_seq3	795	.	A	C	133	.	DP=139;VDB=0.0400;AF1=0.5;AC1=1;DP4=32,49,25,30;MQ=47;FQ=136;PV4=0.6,4.4e-67,1,0.036	GT:PL:GQ	0/1:163,0,255:99	Sp2_comp150886_c0_seq3	795	.	A	C	1894.95	PASS	AC=2;AF=0.333;AN=6;BaseQRankSum=-0.992;DP=156;Dels=0.00;FS=2.122;HaplotypeScore=2.7308;MLEAC=2;MLEAF=0.333;MQ=59.82;MQ0=0;MQRankSum=-0.561;QD=12.15;ReadPosRankSum=-2.542	GT:AD:DP:GQ:MLPSAC:MLPSAF:PL	0/0/0/0/1/1:96,60:156:20:2:0.333:1921,76,0,20,117,2147483647,2147483647	SG	1104	gi|460396463|ref|XP_004243792.1|	PREDICTED: myb-related protein Myb4-like [Solanum lycopersicum]	AT4G28110.1	myb domain protein 41	Member of the R2R3 factor gene family. Expression is induced in response to dessication, ABA and salt treatment. Overexpression of Myb41 results in abnormal cuticle development and decreased cell expansion.	myb domain protein 41 (MYB41); CONTAINS InterPro DOMAIN/s: SANT, DNA-binding (InterPro:IPR001005), Homeodomain-like (InterPro:IPR009057), Myb, DNA-binding (InterPro:IPR014778), HTH transcriptional regulator, Myb-type, DNA-binding (InterPro:IPR017930), Homeodomain-related (InterPro:IPR012287), Myb transcription factor (InterPro:IPR015495); BEST Arabidopsis thaliana protein match is: MYB-like 102 (…
Sp2_comp150886_c0_seq3	8	.	G	C	79	.	DP=16;VDB=0.0000;AF1=0.5;AC1=1;DP4=9,0,7,0;MQ=53;FQ=82;PV4=1,0.36,1,1	GT:PL:GQ	0/1:109,0,128:99	Sp2_comp150886_c0_seq3	8	.	G	C	205.34	PASS	AC=2;AF=0.333;AN=6;BaseQRankSum=1.513;DP=17;Dels=0.00;FS=0.000;HaplotypeScore=0.9993;MLEAC=2;MLEAF=0.333;MQ=60.00;MQ0=0;MQRankSum=-0.244;QD=12.08;ReadPosRankSum=2.098	GT:AD:DP:GQ:MLPSAC:MLPSAF:PL	0/0/0/0/1/1:10,7:17:0:2:0.333:228,11,0,0,9,32,331	SG	1104	gi|460396463|ref|XP_004243792.1|	PREDICTED: myb-related protein Myb4-like [Solanum lycopersicum]	AT4G28110.1	myb domain protein 41	Member of the R2R3 factor gene family. Expression is induced in response to dessication, ABA and salt treatment. Overexpression of Myb41 results in abnormal cuticle development and decreased cell expansion.	myb domain protein 41 (MYB41); CONTAINS InterPro DOMAIN/s: SANT, DNA-binding (InterPro:IPR001005), Homeodomain-like (InterPro:IPR009057), Myb, DNA-binding (InterPro:IPR014778), HTH transcriptional regulator, Myb-type, DNA-binding (InterPro:IPR017930), Homeodomain-related (InterPro:IPR012287), Myb transcription factor (InterPro:IPR015495); BEST Arabidopsis thaliana protein match is: MYB-like 102 (…
Sp2_comp150886_c0_seq3	962	.	T	C	11.3	.	DP=73;VDB=0.0400;AF1=0.5;AC1=1;DP4=20,32,3,11;MQ=49;FQ=14.2;PV4=0.35,4.7e-21,8.5e-07,1	GT:PL:GQ	0/1:41,0,255:43	Sp2_comp150886_c0_seq3	962	.	T	C	481.44	PASS	AC=1;AF=0.167;AN=6;BaseQRankSum=-0.409;DP=72;Dels=0.00;FS=8.349;HaplotypeScore=4.8659;MLEAC=1;MLEAF=0.167;MQ=60.00;MQ0=0;MQRankSum=0.396;QD=6.69;ReadPosRankSum=-0.568	GT:AD:DP:GQ:MLPSAC:MLPSAF:PL	0/0/0/0/0/1:52,19:71:1:1:0.167:505,0,1,37,107,2147483647,2147483647	SG	1104	gi|460396463|ref|XP_004243792.1|	PREDICTED: myb-related protein Myb4-like [Solanum lycopersicum]	AT4G28110.1	myb domain protein 41	Member of the R2R3 factor gene family. Expression is induced in response to dessication, ABA and salt treatment. Overexpression of Myb41 results in abnormal cuticle development and decreased cell expansion.	myb domain protein 41 (MYB41); CONTAINS InterPro DOMAIN/s: SANT, DNA-binding (InterPro:IPR001005), Homeodomain-like (InterPro:IPR009057), Myb, DNA-binding (InterPro:IPR014778), HTH transcriptional regulator, Myb-type, DNA-binding (InterPro:IPR017930), Homeodomain-related (InterPro:IPR012287), Myb transcription factor (InterPro:IPR015495); BEST Arabidopsis thaliana protein match is: MYB-like 102 (…
Sp2_comp150886_c0_seq3	980	.	C	T	21	.	DP=61;VDB=0.0380;AF1=0.5;AC1=1;DP4=13,31,2,12;MQ=49;FQ=24;PV4=0.32,3.4e-23,4.9e-08,0.3	GT:PL:GQ	0/1:51,0,255:54	Sp2_comp150886_c0_seq3	980	.	C	T	429.92	PASS	AC=1;AF=0.167;AN=6;BaseQRankSum=0.183;DP=60;Dels=0.00;FS=3.201;HaplotypeScore=8.9937;MLEAC=1;MLEAF=0.167;MQ=60.00;MQ0=0;MQRankSum=-0.931;QD=7.17;ReadPosRankSum=-0.966	GT:AD:DP:GQ:MLPSAC:MLPSAF:PL	0/0/0/0/0/1:45,15:60:0:1:0.167:453,0,0,29,87,2147483647,2147483647	SG	1104	gi|460396463|ref|XP_004243792.1|	PREDICTED: myb-related protein Myb4-like [Solanum lycopersicum]	AT4G28110.1	myb domain protein 41	Member of the R2R3 factor gene family. Expression is induced in response to dessication, ABA and salt treatment. Overexpression of Myb41 results in abnormal cuticle development and decreased cell expansion.	myb domain protein 41 (MYB41); CONTAINS InterPro DOMAIN/s: SANT, DNA-binding (InterPro:IPR001005), Homeodomain-like (InterPro:IPR009057), Myb, DNA-binding (InterPro:IPR014778), HTH transcriptional regulator, Myb-type, DNA-binding (InterPro:IPR017930), Homeodomain-related (InterPro:IPR012287), Myb transcription factor (InterPro:IPR015495); BEST Arabidopsis thaliana protein match is: MYB-like 102 (…
Sp2_comp150887_c0_seq3	30	.	C	A	85	.	DP=166;VDB=0.0000;AF1=0.5;AC1=1;DP4=104,12,49,0;MQ=56;FQ=88;PV4=0.019,1,1,1	GT:PL:GQ	0/1:115,0,255:99	Sp2_comp150887_c0_seq3	30	.	C	A	518.1		AC=2;AF=0.333;AN=6;BaseQRankSum=2.360;DP=221;Dels=0.00;FS=30.272;HaplotypeScore=144.8938;MLEAC=2;MLEAF=0.333;MQ=57.59;MQ0=0;MQRankSum=3.097;QD=2.34;ReadPosRankSum=0.465	GT:AD:DP:GQ:MLPSAC:MLPSAF:PL	0/0/0/0/1/1:150,71:221:5:2:0.333:543,5,0,28,87,2147483647,2147483647	SG	1084	gi|508787223|gb|EOY34479.1|	Serine carboxypeptidase-like 48 [Theobroma cacao]	AT3G45010.1	serine carboxypeptidase-like 48		serine carboxypeptidase-like 48 (scpl48); FUNCTIONS IN: serine-type carboxypeptidase activity; INVOLVED IN: proteolysis; LOCATED IN: endomembrane system; EXPRESSED IN: 24 plant structures; EXPRESSED DURING: 13 growth stages; CONTAINS InterPro DOMAIN/s: Peptidase S10, serine carboxypeptidase (InterPro:IPR001563), Peptidase S10, serine carboxypeptidase, active site (InterPro:IPR018202); BEST Arabid…
Sp2_comp150887_c0_seq3	617	.	A	G	4.11	.	DP=10;VDB=0.0002;AF1=1;AC1=2;DP4=0,0,3,0;MQ=18;FQ=-36	GT:PL:GQ	1/1:34,9,0:8	Sp2_comp150887_c0_seq3	617	.	A	G	64.5		AC=2;AF=0.333;AN=6;BaseQRankSum=1.184;DP=38;Dels=0.00;FS=0.000;HaplotypeScore=2.5668;MLEAC=2;MLEAF=0.333;MQ=36.78;MQ0=0;MQRankSum=-2.352;QD=1.70;ReadPosRankSum=-3.553	GT:AD:DP:GQ:MLPSAC:MLPSAF:PL	0/0/0/0/1/1:13,25:38:0:2:0.333:86,5,0,0,3,12,142	SG	1084	gi|508787223|gb|EOY34479.1|	Serine carboxypeptidase-like 48 [Theobroma cacao]	AT3G45010.1	serine carboxypeptidase-like 48		serine carboxypeptidase-like 48 (scpl48); FUNCTIONS IN: serine-type carboxypeptidase activity; INVOLVED IN: proteolysis; LOCATED IN: endomembrane system; EXPRESSED IN: 24 plant structures; EXPRESSED DURING: 13 growth stages; CONTAINS InterPro DOMAIN/s: Peptidase S10, serine carboxypeptidase (InterPro:IPR001563), Peptidase S10, serine carboxypeptidase, active site (InterPro:IPR018202); BEST Arabid…
Sp2_comp150887_c0_seq3	69	.	G	A	6.2	.	DP=155;VDB=0.0001;AF1=0.4999;AC1=1;DP4=81,36,34,1;MQ=54;FQ=8.65;PV4=0.00027,2.2e-22,1,1	GT:PL:GQ	0/1:35,0,255:36	Sp2_comp150887_c0_seq3	69	.	G	A	952.94		AC=2;AF=0.333;AN=6;BaseQRankSum=-6.443;DP=246;Dels=0.00;FS=2.398;HaplotypeScore=105.7731;MLEAC=2;MLEAF=0.333;MQ=59.37;MQ0=0;MQRankSum=2.306;QD=3.87;ReadPosRankSum=-2.283	GT:AD:DP:GQ:MLPSAC:MLPSAF:PL	0/0/0/0/1/1:160,86:246:21:2:0.333:979,21,0,45,151,2147483647,2147483647	SG	1084	gi|508787223|gb|EOY34479.1|	Serine carboxypeptidase-like 48 [Theobroma cacao]	AT3G45010.1	serine carboxypeptidase-like 48		serine carboxypeptidase-like 48 (scpl48); FUNCTIONS IN: serine-type carboxypeptidase activity; INVOLVED IN: proteolysis; LOCATED IN: endomembrane system; EXPRESSED IN: 24 plant structures; EXPRESSED DURING: 13 growth stages; CONTAINS InterPro DOMAIN/s: Peptidase S10, serine carboxypeptidase (InterPro:IPR001563), Peptidase S10, serine carboxypeptidase, active site (InterPro:IPR018202); BEST Arabid…
Sp2_comp150887_c0_seq3	714	.	C	G	218	.	DP=234;VDB=0.0066;AF1=0.5;AC1=1;DP4=28,43,30,64;MQ=32;FQ=220;PV4=0.33,8.4e-21,0.00097,1	GT:PL:GQ	0/1:248,0,255:99	Sp2_comp150887_c0_seq3	714	.	C	G	3354.01		AC=4;AF=0.667;AN=6;BaseQRankSum=-1.484;DP=241;Dels=0.00;FS=1.060;HaplotypeScore=101.3522;MLEAC=4;MLEAF=0.667;MQ=55.80;MQ0=2;MQRankSum=2.487;QD=13.92;ReadPosRankSum=2.723	GT:AD:DP:GQ:MLPSAC:MLPSAF:PL	0/0/1/1/1/1:81,160:241:16:4:0.667:3380,355,114,16,0,90,2147483647	SG	1084	gi|508787223|gb|EOY34479.1|	Serine carboxypeptidase-like 48 [Theobroma cacao]	AT3G45010.1	serine carboxypeptidase-like 48		serine carboxypeptidase-like 48 (scpl48); FUNCTIONS IN: serine-type carboxypeptidase activity; INVOLVED IN: proteolysis; LOCATED IN: endomembrane system; EXPRESSED IN: 24 plant structures; EXPRESSED DURING: 13 growth stages; CONTAINS InterPro DOMAIN/s: Peptidase S10, serine carboxypeptidase (InterPro:IPR001563), Peptidase S10, serine carboxypeptidase, active site (InterPro:IPR018202); BEST Arabid…
Sp2_comp150887_c0_seq3	75	.	G	A	225	.	DP=152;VDB=0.0140;AF1=0.5;AC1=1;DP4=54,24,48,10;MQ=56;FQ=225;PV4=0.076,0.46,1,1	GT:PL:GQ	0/1:255,0,255:99	Sp2_comp150887_c0_seq3	75	.	G	A	2288.91		AC=3;AF=0.500;AN=6;BaseQRankSum=-0.617;DP=250;Dels=0.00;FS=0.000;HaplotypeScore=98.5060;MLEAC=3;MLEAF=0.500;MQ=59.72;MQ0=0;MQRankSum=-1.118;QD=9.16;ReadPosRankSum=-2.637	GT:AD:DP:GQ:MLPSAC:MLPSAF:PL	0/0/0/1/1/1:128,122:250:28:3:0.500:2315,165,28,0,46,207,2147483647	SG	1084	gi|508787223|gb|EOY34479.1|	Serine carboxypeptidase-like 48 [Theobroma cacao]	AT3G45010.1	serine carboxypeptidase-like 48		serine carboxypeptidase-like 48 (scpl48); FUNCTIONS IN: serine-type carboxypeptidase activity; INVOLVED IN: proteolysis; LOCATED IN: endomembrane system; EXPRESSED IN: 24 plant structures; EXPRESSED DURING: 13 growth stages; CONTAINS InterPro DOMAIN/s: Peptidase S10, serine carboxypeptidase (InterPro:IPR001563), Peptidase S10, serine carboxypeptidase, active site (InterPro:IPR018202); BEST Arabid…
Sp2_comp150887_c0_seq3	805	.	G	A	16.1	.	DP=247;VDB=0.0081;AF1=0.5;AC1=1;DP4=32,32,5,19;MQ=40;FQ=19.1;PV4=0.016,8.5e-35,4.1e-23,1	GT:PL:GQ	0/1:46,0,255:49	Sp2_comp150887_c0_seq3	805	.	G	A	582.02		AC=2;AF=0.333;AN=6;BaseQRankSum=-1.325;DP=224;Dels=0.00;FS=38.412;HaplotypeScore=75.1038;MLEAC=2;MLEAF=0.333;MQ=49.31;MQ0=0;MQRankSum=-5.026;QD=2.60;ReadPosRankSum=0.410	GT:AD:DP:GQ:MLPSAC:MLPSAF:PL	0/0/0/0/1/1:181,43:224:16:2:0.333:608,16,0,28,96,2147483647,2147483647	SG	1084	gi|508787223|gb|EOY34479.1|	Serine carboxypeptidase-like 48 [Theobroma cacao]	AT3G45010.1	serine carboxypeptidase-like 48		serine carboxypeptidase-like 48 (scpl48); FUNCTIONS IN: serine-type carboxypeptidase activity; INVOLVED IN: proteolysis; LOCATED IN: endomembrane system; EXPRESSED IN: 24 plant structures; EXPRESSED DURING: 13 growth stages; CONTAINS InterPro DOMAIN/s: Peptidase S10, serine carboxypeptidase (InterPro:IPR001563), Peptidase S10, serine carboxypeptidase, active site (InterPro:IPR018202); BEST Arabid…
Sp2_comp150888_c0_seq10	1446	.	G	C	225	.	DP=178;VDB=0.0392;AF1=0.5;AC1=1;DP4=34,27,56,58;MQ=45;FQ=225;PV4=0.43,0.045,6.4e-37,0.25	GT:PL:GQ	0/1:255,0,255:99	Sp2_comp150888_c0_seq10	1446	.	G	C	4432.9	PASS	AC=4;AF=0.667;AN=6;BaseQRankSum=-1.143;DP=181;Dels=0.00;FS=3.660;HaplotypeScore=2.5222;MLEAC=4;MLEAF=0.667;MQ=59.79;MQ0=0;MQRankSum=0.087;QD=24.49;ReadPosRankSum=-0.811	GT:AD:DP:GQ:MLPSAC:MLPSAF:PL	0/0/1/1/1/1:61,119:181:38:4:0.667:4459,456,166,38,0,71,2147483647	SG	2412	gi|460379103|ref|XP_004235304.1|	PREDICTED: RNA pseudourine synthase 7-like [Solanum lycopersicum]	AT5G51140.1	Pseudouridine synthase family protein		Pseudouridine synthase family protein; FUNCTIONS IN: pseudouridine synthase activity; INVOLVED IN: pseudouridine synthesis, RNA modification; LOCATED IN: cellular_component unknown; EXPRESSED IN: 23 plant structures; EXPRESSED DURING: 13 growth stages; CONTAINS InterPro DOMAIN/s: Pseudouridine synthase, catalytic domain (InterPro:IPR020103), Pseudouridine synthase, RluC/RluD (InterPro:IPR006225),…
Sp2_comp150888_c0_seq10	1523	.	G	C	225	.	DP=160;VDB=0.0400;AF1=0.5;AC1=1;DP4=37,34,44,40;MQ=38;FQ=225;PV4=1,0.04,1.5e-17,0.09	GT:PL:GQ	0/1:255,0,255:99	Sp2_comp150888_c0_seq10	1523	.	G	C	3251.01	PASS	AC=3;AF=0.500;AN=6;BaseQRankSum=-1.422;DP=163;Dels=0.00;FS=0.580;HaplotypeScore=2.8262;MLEAC=3;MLEAF=0.500;MQ=59.68;MQ0=0;MQRankSum=-0.503;QD=19.94;ReadPosRankSum=-2.097	GT:AD:DP:GQ:MLPSAC:MLPSAF:PL	0/0/0/1/1/1:72,91:163:16:3:0.500:3277,258,64,0,16,146,2147483647	SG	2412	gi|460379103|ref|XP_004235304.1|	PREDICTED: RNA pseudourine synthase 7-like [Solanum lycopersicum]	AT5G51140.1	Pseudouridine synthase family protein		Pseudouridine synthase family protein; FUNCTIONS IN: pseudouridine synthase activity; INVOLVED IN: pseudouridine synthesis, RNA modification; LOCATED IN: cellular_component unknown; EXPRESSED IN: 23 plant structures; EXPRESSED DURING: 13 growth stages; CONTAINS InterPro DOMAIN/s: Pseudouridine synthase, catalytic domain (InterPro:IPR020103), Pseudouridine synthase, RluC/RluD (InterPro:IPR006225),…
Sp2_comp150888_c0_seq10	1555	.	G	A	159	.	DP=172;VDB=0.0392;AF1=0.5;AC1=1;DP4=34,47,42,44;MQ=35;FQ=162;PV4=0.44,5.6e-74,4.4e-14,1	GT:PL:GQ	0/1:189,0,255:99	Sp2_comp150888_c0_seq10	1555	.	G	A	3748.96	PASS	AC=3;AF=0.500;AN=6;BaseQRankSum=0.249;DP=188;Dels=0.00;FS=0.000;HaplotypeScore=1.8666;MLEAC=3;MLEAF=0.500;MQ=59.82;MQ0=0;MQRankSum=-0.319;QD=19.94;ReadPosRankSum=0.720	GT:AD:DP:GQ:MLPSAC:MLPSAF:PL	0/0/0/1/1/1:86,102:188:19:3:0.500:3775,295,74,0,19,169,2147483647	SG	2412	gi|460379103|ref|XP_004235304.1|	PREDICTED: RNA pseudourine synthase 7-like [Solanum lycopersicum]	AT5G51140.1	Pseudouridine synthase family protein		Pseudouridine synthase family protein; FUNCTIONS IN: pseudouridine synthase activity; INVOLVED IN: pseudouridine synthesis, RNA modification; LOCATED IN: cellular_component unknown; EXPRESSED IN: 23 plant structures; EXPRESSED DURING: 13 growth stages; CONTAINS InterPro DOMAIN/s: Pseudouridine synthase, catalytic domain (InterPro:IPR020103), Pseudouridine synthase, RluC/RluD (InterPro:IPR006225),…
Sp2_comp150888_c0_seq10	1679	.	G	A	225	.	DP=82;VDB=0.0298;AF1=0.5;AC1=1;DP4=17,26,12,27;MQ=44;FQ=225;PV4=0.49,0.024,4e-07,0.084	GT:PL:GQ	0/1:255,0,255:99	Sp2_comp150888_c0_seq10	1679	.	G	A	1189.18	PASS	AC=3;AF=0.500;AN=6;BaseQRankSum=-1.512;DP=85;Dels=0.00;FS=3.032;HaplotypeScore=2.8870;MLEAC=3;MLEAF=0.500;MQ=59.47;MQ0=0;MQRankSum=-0.710;QD=13.99;ReadPosRankSum=-0.930	GT:AD:DP:GQ:MLPSAC:MLPSAF:PL	0/0/0/1/1/1:46,39:85:12:3:0.500:1215,78,12,0,24,106,2147483647	SG	2412	gi|460379103|ref|XP_004235304.1|	PREDICTED: RNA pseudourine synthase 7-like [Solanum lycopersicum]	AT5G51140.1	Pseudouridine synthase family protein		Pseudouridine synthase family protein; FUNCTIONS IN: pseudouridine synthase activity; INVOLVED IN: pseudouridine synthesis, RNA modification; LOCATED IN: cellular_component unknown; EXPRESSED IN: 23 plant structures; EXPRESSED DURING: 13 growth stages; CONTAINS InterPro DOMAIN/s: Pseudouridine synthase, catalytic domain (InterPro:IPR020103), Pseudouridine synthase, RluC/RluD (InterPro:IPR006225),…
Sp2_comp150888_c0_seq10	1755	.	G	C	225	.	DP=56;VDB=0.0365;AF1=0.5;AC1=1;DP4=15,19,15,7;MQ=45;FQ=225;PV4=0.1,1,0.11,1	GT:PL:GQ	0/1:255,0,255:99	Sp2_comp150888_c0_seq10	1755	.	G	C	730.24		AC=2;AF=0.333;AN=6;BaseQRankSum=0.816;DP=88;Dels=0.00;FS=4.823;HaplotypeScore=56.5474;MLEAC=2;MLEAF=0.333;MQ=56.27;MQ0=3;MQRankSum=2.913;QD=8.30;ReadPosRankSum=2.893	GT:AD:DP:GQ:MLPSAC:MLPSAF:PL	0/0/0/0/1/1:65,23:88:11:2:0.333:756,27,0,11,54,153,2147483647	SG	2412	gi|460379103|ref|XP_004235304.1|	PREDICTED: RNA pseudourine synthase 7-like [Solanum lycopersicum]	AT5G51140.1	Pseudouridine synthase family protein		Pseudouridine synthase family protein; FUNCTIONS IN: pseudouridine synthase activity; INVOLVED IN: pseudouridine synthesis, RNA modification; LOCATED IN: cellular_component unknown; EXPRESSED IN: 23 plant structures; EXPRESSED DURING: 13 growth stages; CONTAINS InterPro DOMAIN/s: Pseudouridine synthase, catalytic domain (InterPro:IPR020103), Pseudouridine synthase, RluC/RluD (InterPro:IPR006225),…
Sp2_comp150888_c0_seq10	1765	.	G	A	160	.	DP=53;VDB=0.0298;AF1=0.5;AC1=1;DP4=17,6,11,17;MQ=45;FQ=163;PV4=0.023,9.7e-20,1,1	GT:PL:GQ	0/1:190,0,255:99	Sp2_comp150888_c0_seq10	1765	.	G	A	1137.27		AC=3;AF=0.500;AN=6;BaseQRankSum=0.166;DP=89;Dels=0.00;FS=7.358;HaplotypeScore=82.2192;MLEAC=3;MLEAF=0.500;MQ=54.86;MQ0=3;MQRankSum=2.337;QD=12.78;ReadPosRankSum=2.104	GT:AD:DP:GQ:MLPSAC:MLPSAF:PL	0/0/0/1/1/1:53,34:89:11:3:0.500:1163,88,20,0,11,67,2147483647	SG	2412	gi|460379103|ref|XP_004235304.1|	PREDICTED: RNA pseudourine synthase 7-like [Solanum lycopersicum]	AT5G51140.1	Pseudouridine synthase family protein		Pseudouridine synthase family protein; FUNCTIONS IN: pseudouridine synthase activity; INVOLVED IN: pseudouridine synthesis, RNA modification; LOCATED IN: cellular_component unknown; EXPRESSED IN: 23 plant structures; EXPRESSED DURING: 13 growth stages; CONTAINS InterPro DOMAIN/s: Pseudouridine synthase, catalytic domain (InterPro:IPR020103), Pseudouridine synthase, RluC/RluD (InterPro:IPR006225),…
Sp2_comp150888_c0_seq10	1811	.	C	T	90	.	DP=55;VDB=0.0345;AF1=0.5;AC1=1;DP4=4,2,4,9;MQ=38;FQ=45;PV4=0.32,0.025,0.1,0.27	GT:PL:GQ	0/1:120,0,72:75	Sp2_comp150888_c0_seq10	1811	.	C	T	1024.44		AC=3;AF=0.500;AN=6;BaseQRankSum=1.224;DP=102;Dels=0.00;FS=17.686;HaplotypeScore=62.3357;MLEAC=3;MLEAF=0.500;MQ=53.89;MQ0=4;MQRankSum=4.178;QD=10.04;ReadPosRankSum=0.986	GT:AD:DP:GQ:MLPSAC:MLPSAF:PL	0/0/0/1/1/1:70,32:102:1:3:0.500:1048,55,1,0,37,139,2147483647	SG	2412	gi|460379103|ref|XP_004235304.1|	PREDICTED: RNA pseudourine synthase 7-like [Solanum lycopersicum]	AT5G51140.1	Pseudouridine synthase family protein		Pseudouridine synthase family protein; FUNCTIONS IN: pseudouridine synthase activity; INVOLVED IN: pseudouridine synthesis, RNA modification; LOCATED IN: cellular_component unknown; EXPRESSED IN: 23 plant structures; EXPRESSED DURING: 13 growth stages; CONTAINS InterPro DOMAIN/s: Pseudouridine synthase, catalytic domain (InterPro:IPR020103), Pseudouridine synthase, RluC/RluD (InterPro:IPR006225),…
Sp2_comp150888_c0_seq10	1829	.	G	A	13.2	.	DP=57;VDB=0.0384;AF1=0.5;AC1=1;DP4=22,17,5,4;MQ=42;FQ=16.1;PV4=1,9e-17,0.11,0.35	GT:PL:GQ	0/1:43,0,255:46	Sp2_comp150888_c0_seq10	1829	.	G	A	459.35	PASS	AC=2;AF=0.333;AN=6;BaseQRankSum=-1.373;DP=71;Dels=0.00;FS=1.030;HaplotypeScore=2.9906;MLEAC=2;MLEAF=0.333;MQ=59.12;MQ0=1;MQRankSum=0.315;QD=6.47;ReadPosRankSum=-0.672	GT:AD:DP:GQ:MLPSAC:MLPSAF:PL	0/0/0/0/1/1:44,27:71:10:2:0.333:485,10,0,21,69,2147483647,2147483647	SG	2412	gi|460379103|ref|XP_004235304.1|	PREDICTED: RNA pseudourine synthase 7-like [Solanum lycopersicum]	AT5G51140.1	Pseudouridine synthase family protein		Pseudouridine synthase family protein; FUNCTIONS IN: pseudouridine synthase activity; INVOLVED IN: pseudouridine synthesis, RNA modification; LOCATED IN: cellular_component unknown; EXPRESSED IN: 23 plant structures; EXPRESSED DURING: 13 growth stages; CONTAINS InterPro DOMAIN/s: Pseudouridine synthase, catalytic domain (InterPro:IPR020103), Pseudouridine synthase, RluC/RluD (InterPro:IPR006225),…
Sp2_comp150888_c0_seq10	1849	.	A	T	3.01	.	DP=51;VDB=0.0399;AF1=0.4997;AC1=1;DP4=22,18,2,7;MQ=42;FQ=4.77;PV4=0.14,6.6e-17,1,0.29	GT:PL:GQ	0/1:30,0,255:28	Sp2_comp150888_c0_seq10	1849	.	A	T	445.17	PASS	AC=2;AF=0.333;AN=6;BaseQRankSum=-2.488;DP=66;Dels=0.00;FS=0.000;HaplotypeScore=2.9359;MLEAC=2;MLEAF=0.333;MQ=58.83;MQ0=1;MQRankSum=0.014;QD=6.74;ReadPosRankSum=-1.659	GT:AD:DP:GQ:MLPSAC:MLPSAF:PL	0/0/0/0/1/1:44,22:66:13:2:0.333:471,13,0,19,66,2147483647,2147483647	SG	2412	gi|460379103|ref|XP_004235304.1|	PREDICTED: RNA pseudourine synthase 7-like [Solanum lycopersicum]	AT5G51140.1	Pseudouridine synthase family protein		Pseudouridine synthase family protein; FUNCTIONS IN: pseudouridine synthase activity; INVOLVED IN: pseudouridine synthesis, RNA modification; LOCATED IN: cellular_component unknown; EXPRESSED IN: 23 plant structures; EXPRESSED DURING: 13 growth stages; CONTAINS InterPro DOMAIN/s: Pseudouridine synthase, catalytic domain (InterPro:IPR020103), Pseudouridine synthase, RluC/RluD (InterPro:IPR006225),…
Sp2_comp150888_c0_seq10	1861	.	T	C	145	.	DP=54;VDB=0.0380;AF1=0.5;AC1=1;DP4=1,7,15,15;MQ=43;FQ=44;PV4=0.11,2.4e-06,0.1,0.058	GT:PL:GQ	0/1:175,0,71:74	Sp2_comp150888_c0_seq10	1861	.	T	C	1550.71		AC=4;AF=0.667;AN=6;BaseQRankSum=2.596;DP=70;Dels=0.00;FS=0.993;HaplotypeScore=16.0946;MLEAC=4;MLEAF=0.667;MQ=58.65;MQ0=1;MQRankSum=1.281;QD=22.15;ReadPosRankSum=1.240	GT:AD:DP:GQ:MLPSAC:MLPSAF:PL	0/0/1/1/1/1:23,47:70:7:4:0.667:1576,189,78,24,0,7,459	SG	2412	gi|460379103|ref|XP_004235304.1|	PREDICTED: RNA pseudourine synthase 7-like [Solanum lycopersicum]	AT5G51140.1	Pseudouridine synthase family protein		Pseudouridine synthase family protein; FUNCTIONS IN: pseudouridine synthase activity; INVOLVED IN: pseudouridine synthesis, RNA modification; LOCATED IN: cellular_component unknown; EXPRESSED IN: 23 plant structures; EXPRESSED DURING: 13 growth stages; CONTAINS InterPro DOMAIN/s: Pseudouridine synthase, catalytic domain (InterPro:IPR020103), Pseudouridine synthase, RluC/RluD (InterPro:IPR006225),…
Sp2_comp150888_c0_seq10	1880	.	C	T	115	.	DP=62;VDB=0.0399;AF1=0.5;AC1=1;DP4=1,15,11,7;MQ=44;FQ=118;PV4=0.0011,5.1e-13,0.21,0.2	GT:PL:GQ	0/1:145,0,199:99	Sp2_comp150888_c0_seq10	1880	.	C	T	1539.03		AC=4;AF=0.667;AN=6;BaseQRankSum=-0.681;DP=73;Dels=0.00;FS=24.759;HaplotypeScore=79.2537;MLEAC=4;MLEAF=0.667;MQ=58.98;MQ0=1;MQRankSum=0.549;QD=21.08;ReadPosRankSum=1.977	GT:AD:DP:GQ:MLPSAC:MLPSAF:PL	0/0/1/1/1/1:24,49:73:2:4:0.667:1563,205,87,29,0,2,474	SG	2412	gi|460379103|ref|XP_004235304.1|	PREDICTED: RNA pseudourine synthase 7-like [Solanum lycopersicum]	AT5G51140.1	Pseudouridine synthase family protein		Pseudouridine synthase family protein; FUNCTIONS IN: pseudouridine synthase activity; INVOLVED IN: pseudouridine synthesis, RNA modification; LOCATED IN: cellular_component unknown; EXPRESSED IN: 23 plant structures; EXPRESSED DURING: 13 growth stages; CONTAINS InterPro DOMAIN/s: Pseudouridine synthase, catalytic domain (InterPro:IPR020103), Pseudouridine synthase, RluC/RluD (InterPro:IPR006225),…
Sp2_comp150888_c0_seq10	1888	.	G	A	168	.	DP=64;VDB=0.0399;AF1=0.5;AC1=1;DP4=2,16,18,27;MQ=44;FQ=156;PV4=0.036,1.5e-22,0.17,1	GT:PL:GQ	0/1:198,0,183:99	Sp2_comp150888_c0_seq10	1888	.	G	A	1643.19	PASS	AC=4;AF=0.667;AN=6;BaseQRankSum=-0.559;DP=76;Dels=0.00;FS=15.346;HaplotypeScore=0.0000;MLEAC=4;MLEAF=0.667;MQ=59.02;MQ0=1;MQRankSum=1.419;QD=21.62;ReadPosRankSum=1.530	GT:AD:DP:GQ:MLPSAC:MLPSAF:PL	0/0/1/1/1/1:28,48:76:12:4:0.667:1669,193,78,23,0,12,601	SG	2412	gi|460379103|ref|XP_004235304.1|	PREDICTED: RNA pseudourine synthase 7-like [Solanum lycopersicum]	AT5G51140.1	Pseudouridine synthase family protein		Pseudouridine synthase family protein; FUNCTIONS IN: pseudouridine synthase activity; INVOLVED IN: pseudouridine synthesis, RNA modification; LOCATED IN: cellular_component unknown; EXPRESSED IN: 23 plant structures; EXPRESSED DURING: 13 growth stages; CONTAINS InterPro DOMAIN/s: Pseudouridine synthase, catalytic domain (InterPro:IPR020103), Pseudouridine synthase, RluC/RluD (InterPro:IPR006225),…
Sp2_comp150888_c0_seq10	1951	.	A	G	157	.	DP=63;VDB=0.0244;AF1=0.5;AC1=1;DP4=11,18,16,16;MQ=47;FQ=160;PV4=0.44,2.9e-24,0.0092,1	GT:PL:GQ	0/1:187,0,255:99	Sp2_comp150888_c0_seq10	1951	.	A	G	1269.25	PASS	AC=3;AF=0.500;AN=6;BaseQRankSum=-0.704;DP=70;Dels=0.00;FS=3.361;HaplotypeScore=0.9989;MLEAC=3;MLEAF=0.500;MQ=60.00;MQ0=0;MQRankSum=1.005;QD=18.13;ReadPosRankSum=2.076	GT:AD:DP:GQ:MLPSAC:MLPSAF:PL	0/0/0/1/1/1:33,37:70:11:3:0.500:1295,101,23,0,11,73,2147483647	SG	2412	gi|460379103|ref|XP_004235304.1|	PREDICTED: RNA pseudourine synthase 7-like [Solanum lycopersicum]	AT5G51140.1	Pseudouridine synthase family protein		Pseudouridine synthase family protein; FUNCTIONS IN: pseudouridine synthase activity; INVOLVED IN: pseudouridine synthesis, RNA modification; LOCATED IN: cellular_component unknown; EXPRESSED IN: 23 plant structures; EXPRESSED DURING: 13 growth stages; CONTAINS InterPro DOMAIN/s: Pseudouridine synthase, catalytic domain (InterPro:IPR020103), Pseudouridine synthase, RluC/RluD (InterPro:IPR006225),…
Sp2_comp150888_c0_seq10	2317	.	C	T	22	.	DP=18;VDB=0.0365;AF1=0.5;AC1=1;DP4=7,6,1,4;MQ=46;FQ=25;PV4=0.31,2.7e-06,1,1	GT:PL:GQ	0/1:52,0,255:55	Sp2_comp150888_c0_seq10	2317	.	C	T	102.68	PASS	AC=1;AF=0.167;AN=6;BaseQRankSum=0.972;DP=19;Dels=0.00;FS=4.713;HaplotypeScore=0.0000;MLEAC=1;MLEAF=0.167;MQ=60.00;MQ0=0;MQRankSum=-1.065;QD=5.40;ReadPosRankSum=0.324	GT:AD:DP:GQ:MLPSAC:MLPSAF:PL	0/0/0/0/0/1:14,5:19:1:1:0.167:126,0,1,10,28,63,2147483647	SG	2412	gi|460379103|ref|XP_004235304.1|	PREDICTED: RNA pseudourine synthase 7-like [Solanum lycopersicum]	AT5G51140.1	Pseudouridine synthase family protein		Pseudouridine synthase family protein; FUNCTIONS IN: pseudouridine synthase activity; INVOLVED IN: pseudouridine synthesis, RNA modification; LOCATED IN: cellular_component unknown; EXPRESSED IN: 23 plant structures; EXPRESSED DURING: 13 growth stages; CONTAINS InterPro DOMAIN/s: Pseudouridine synthase, catalytic domain (InterPro:IPR020103), Pseudouridine synthase, RluC/RluD (InterPro:IPR006225),…
Sp2_comp150888_c0_seq10	2327	.	T	G	128	.	DP=17;VDB=0.0244;AF1=0.5;AC1=1;DP4=1,4,6,6;MQ=46;FQ=86;PV4=0.34,4.2e-08,0.36,1	GT:PL:GQ	0/1:158,0,113:99	Sp2_comp150888_c0_seq10	2327	.	T	G	435.25	PASS	AC=4;AF=0.667;AN=6;BaseQRankSum=-1.107;DP=17;Dels=0.00;FS=4.708;HaplotypeScore=0.0000;MLEAC=4;MLEAF=0.667;MQ=60.00;MQ0=0;MQRankSum=2.055;QD=25.60;ReadPosRankSum=-0.053	GT:AD:DP:GQ:MLPSAC:MLPSAF:PL	0/0/1/1/1/1:5,12:17:0:4:0.667:458,56,24,8,0,0,134	SG	2412	gi|460379103|ref|XP_004235304.1|	PREDICTED: RNA pseudourine synthase 7-like [Solanum lycopersicum]	AT5G51140.1	Pseudouridine synthase family protein		Pseudouridine synthase family protein; FUNCTIONS IN: pseudouridine synthase activity; INVOLVED IN: pseudouridine synthesis, RNA modification; LOCATED IN: cellular_component unknown; EXPRESSED IN: 23 plant structures; EXPRESSED DURING: 13 growth stages; CONTAINS InterPro DOMAIN/s: Pseudouridine synthase, catalytic domain (InterPro:IPR020103), Pseudouridine synthase, RluC/RluD (InterPro:IPR006225),…
Sp2_comp150888_c0_seq10	2346	.	T	C	169	.	DP=16;VDB=0.0190;AF1=1;AC1=2;DP4=0,0,6,9;MQ=46;FQ=-72	GT:PL:GQ	1/1:202,45,0:87	Sp2_comp150888_c0_seq10	2346	.	T	C	619.18	PASS	AC=6;AF=1.00;AN=6;DP=16;Dels=0.00;FS=0.000;HaplotypeScore=0.0000;MLEAC=6;MLEAF=1.00;MQ=60.00;MQ0=0;QD=31.65	GT:AD:DP:GQ:MLPSAC:MLPSAF:PL	1/1/1/1/1/1:0,16:16:12:6:1.00:645,117,72,45,26,12,0	SG	2412	gi|460379103|ref|XP_004235304.1|	PREDICTED: RNA pseudourine synthase 7-like [Solanum lycopersicum]	AT5G51140.1	Pseudouridine synthase family protein		Pseudouridine synthase family protein; FUNCTIONS IN: pseudouridine synthase activity; INVOLVED IN: pseudouridine synthesis, RNA modification; LOCATED IN: cellular_component unknown; EXPRESSED IN: 23 plant structures; EXPRESSED DURING: 13 growth stages; CONTAINS InterPro DOMAIN/s: Pseudouridine synthase, catalytic domain (InterPro:IPR020103), Pseudouridine synthase, RluC/RluD (InterPro:IPR006225),…
Sp2_comp150888_c0_seq10	2359	.	A	T	42.5	.	DP=13;VDB=0.0118;AF1=1;AC1=2;DP4=0,0,3,1;MQ=44;FQ=-39	GT:PL:GQ	1/1:75,12,0:21	Sp2_comp150888_c0_seq10	2359	.	A	T	466.35	PASS	AC=6;AF=1.00;AN=6;DP=13;Dels=0.00;FS=0.000;HaplotypeScore=0.0000;MLEAC=6;MLEAF=1.00;MQ=60.00;MQ0=0;QD=27.32	GT:AD:DP:GQ:MLPSAC:MLPSAF:PL	1/1/1/1/1/1:0,13:13:10:6:1.00:492,93,57,36,21,10,0	SG	2412	gi|460379103|ref|XP_004235304.1|	PREDICTED: RNA pseudourine synthase 7-like [Solanum lycopersicum]	AT5G51140.1	Pseudouridine synthase family protein		Pseudouridine synthase family protein; FUNCTIONS IN: pseudouridine synthase activity; INVOLVED IN: pseudouridine synthesis, RNA modification; LOCATED IN: cellular_component unknown; EXPRESSED IN: 23 plant structures; EXPRESSED DURING: 13 growth stages; CONTAINS InterPro DOMAIN/s: Pseudouridine synthase, catalytic domain (InterPro:IPR020103), Pseudouridine synthase, RluC/RluD (InterPro:IPR006225),…
Sp2_comp150888_c0_seq10	518	.	C	T	101	.	DP=179;VDB=0.0392;AF1=0.5;AC1=1;DP4=32,38,22,22;MQ=49;FQ=104;PV4=0.7,3.9e-56,1,0.00033	GT:PL:GQ	0/1:131,0,255:99	Sp2_comp150888_c0_seq10	518	.	C	T	3730.88	PASS	AC=4;AF=0.667;AN=6;BaseQRankSum=-0.532;DP=179;Dels=0.00;FS=0.000;HaplotypeScore=3.7867;MLEAC=4;MLEAF=0.667;MQ=59.91;MQ0=0;MQRankSum=-1.399;QD=20.84;ReadPosRankSum=-0.055	GT:AD:DP:GQ:MLPSAC:MLPSAF:PL	0/0/1/1/1/1:71,108:179:6:4:0.667:3756,349,102,6,0,112,2147483647	SG	2412	gi|460379103|ref|XP_004235304.1|	PREDICTED: RNA pseudourine synthase 7-like [Solanum lycopersicum]	AT5G51140.1	Pseudouridine synthase family protein		Pseudouridine synthase family protein; FUNCTIONS IN: pseudouridine synthase activity; INVOLVED IN: pseudouridine synthesis, RNA modification; LOCATED IN: cellular_component unknown; EXPRESSED IN: 23 plant structures; EXPRESSED DURING: 13 growth stages; CONTAINS InterPro DOMAIN/s: Pseudouridine synthase, catalytic domain (InterPro:IPR020103), Pseudouridine synthase, RluC/RluD (InterPro:IPR006225),…
Sp2_comp150888_c0_seq10	620	.	C	T	225	.	DP=118;VDB=0.0345;AF1=0.5;AC1=1;DP4=18,31,27,41;MQ=46;FQ=225;PV4=0.85,0.22,0.00018,0.23	GT:PL:GQ	0/1:255,0,255:99	Sp2_comp150888_c0_seq10	620	.	C	T	2482.69	PASS	AC=3;AF=0.500;AN=6;BaseQRankSum=-0.172;DP=122;Dels=0.00;FS=0.690;HaplotypeScore=0.8321;MLEAC=3;MLEAF=0.500;MQ=59.65;MQ0=1;MQRankSum=0.326;QD=20.35;ReadPosRankSum=-0.606	GT:AD:DP:GQ:MLPSAC:MLPSAF:PL	0/0/0/1/1/1:53,68:122:7:3:0.500:2508,202,52,0,7,97,2147483647	SG	2412	gi|460379103|ref|XP_004235304.1|	PREDICTED: RNA pseudourine synthase 7-like [Solanum lycopersicum]	AT5G51140.1	Pseudouridine synthase family protein		Pseudouridine synthase family protein; FUNCTIONS IN: pseudouridine synthase activity; INVOLVED IN: pseudouridine synthesis, RNA modification; LOCATED IN: cellular_component unknown; EXPRESSED IN: 23 plant structures; EXPRESSED DURING: 13 growth stages; CONTAINS InterPro DOMAIN/s: Pseudouridine synthase, catalytic domain (InterPro:IPR020103), Pseudouridine synthase, RluC/RluD (InterPro:IPR006225),…
Sp2_comp150889_c0_seq1	107	.	C	T	85	.	DP=33;VDB=0.0244;AF1=0.5;AC1=1;DP4=19,6,5,2;MQ=46;FQ=88;PV4=1,0.44,0.0096,1	GT:PL:GQ	0/1:115,0,255:99	Sp2_comp150889_c0_seq1	107	.	C	T	198.54	PASS	AC=2;AF=0.333;AN=6;BaseQRankSum=-0.618;DP=37;Dels=0.00;FS=3.430;HaplotypeScore=0.0000;MLEAC=2;MLEAF=0.333;MQ=59.29;MQ0=0;MQRankSum=0.515;QD=5.37;ReadPosRankSum=2.404	GT:AD:DP:GQ:MLPSAC:MLPSAF:PL	0/0/0/0/1/1:25,12:37:1:2:0.333:222,1,0,14,42,99,2147483647	SG	579	gi|460366679|ref|XP_004229207.1|	PREDICTED: serine/threonine-protein kinase-like protein ACR4-like [Solanum lycopersicum]	AT3G26700.1	Protein kinase superfamily protein		Protein kinase superfamily protein; FUNCTIONS IN: protein serine/threonine kinase activity, protein kinase activity, kinase activity, ATP binding; INVOLVED IN: protein amino acid phosphorylation; LOCATED IN: plasma membrane; EXPRESSED IN: 23 plant structures; EXPRESSED DURING: 13 growth stages; CONTAINS InterPro DOMAIN/s: Protein kinase, ATP binding site (InterPro:IPR017441), Serine/threonine-pro…
Sp2_comp150889_c0_seq1	193	.	C	A	142	.	DP=68;VDB=0.0380;AF1=0.5;AC1=1;DP4=10,4,31,16;MQ=49;FQ=142;PV4=1,3e-21,0.19,0.48	GT:PL:GQ	0/1:172,0,173:99	Sp2_comp150889_c0_seq1	193	.	C	A	1981.69	PASS	AC=5;AF=0.833;AN=6;BaseQRankSum=0.577;DP=68;Dels=0.00;FS=1.178;HaplotypeScore=0.8941;MLEAC=5;MLEAF=0.833;MQ=60.00;MQ0=0;MQRankSum=-0.592;QD=29.14;ReadPosRankSum=-0.666	GT:AD:DP:GQ:MLPSAC:MLPSAF:PL	0/1/1/1/1/1:15,53:68:7:5:0.833:2007,259,119,46,7,0,437	SG	579	gi|460366679|ref|XP_004229207.1|	PREDICTED: serine/threonine-protein kinase-like protein ACR4-like [Solanum lycopersicum]	AT3G26700.1	Protein kinase superfamily protein		Protein kinase superfamily protein; FUNCTIONS IN: protein serine/threonine kinase activity, protein kinase activity, kinase activity, ATP binding; INVOLVED IN: protein amino acid phosphorylation; LOCATED IN: plasma membrane; EXPRESSED IN: 23 plant structures; EXPRESSED DURING: 13 growth stages; CONTAINS InterPro DOMAIN/s: Protein kinase, ATP binding site (InterPro:IPR017441), Serine/threonine-pro…
Sp2_comp150889_c0_seq1	340	.	C	T	118	.	DP=165;VDB=0.0380;AF1=0.5;AC1=1;DP4=12,18,40,46;MQ=49;FQ=121;PV4=0.67,2.6e-38,0.2,1	GT:PL:GQ	0/1:148,0,224:99	Sp2_comp150889_c0_seq1	340	.	C	T	4397.91	PASS	AC=5;AF=0.833;AN=6;BaseQRankSum=-0.469;DP=182;Dels=0.00;FS=7.520;HaplotypeScore=3.1592;MLEAC=5;MLEAF=0.833;MQ=56.95;MQ0=16;MQRankSum=1.881;QD=24.16;ReadPosRankSum=2.274	GT:AD:DP:GQ:MLPSAC:MLPSAF:PL	0/1/1/1/1/1:50,132:182:32:5:0.833:4424,656,315,134,32,0,839	SG	579	gi|460366679|ref|XP_004229207.1|	PREDICTED: serine/threonine-protein kinase-like protein ACR4-like [Solanum lycopersicum]	AT3G26700.1	Protein kinase superfamily protein		Protein kinase superfamily protein; FUNCTIONS IN: protein serine/threonine kinase activity, protein kinase activity, kinase activity, ATP binding; INVOLVED IN: protein amino acid phosphorylation; LOCATED IN: plasma membrane; EXPRESSED IN: 23 plant structures; EXPRESSED DURING: 13 growth stages; CONTAINS InterPro DOMAIN/s: Protein kinase, ATP binding site (InterPro:IPR017441), Serine/threonine-pro…
Sp2_comp150889_c0_seq1	403	.	C	T	142	.	DP=110;VDB=0.0392;AF1=0.5;AC1=1;DP4=3,9,17,19;MQ=45;FQ=125;PV4=0.31,1.3e-15,0.00066,1	GT:PL:GQ	0/1:172,0,152:99	Sp2_comp150889_c0_seq1	403	.	C	T	3248.9	PASS	AC=5;AF=0.833;AN=6;BaseQRankSum=0.698;DP=121;Dels=0.00;FS=2.735;HaplotypeScore=4.7206;MLEAC=5;MLEAF=0.833;MQ=60.00;MQ0=0;MQRankSum=1.036;QD=26.85;ReadPosRankSum=0.308	GT:AD:DP:GQ:MLPSAC:MLPSAF:PL	0/1/1/1/1/1:12,109:121:50:5:0.833:3275,538,282,140,50,0,306	SG	579	gi|460366679|ref|XP_004229207.1|	PREDICTED: serine/threonine-protein kinase-like protein ACR4-like [Solanum lycopersicum]	AT3G26700.1	Protein kinase superfamily protein		Protein kinase superfamily protein; FUNCTIONS IN: protein serine/threonine kinase activity, protein kinase activity, kinase activity, ATP binding; INVOLVED IN: protein amino acid phosphorylation; LOCATED IN: plasma membrane; EXPRESSED IN: 23 plant structures; EXPRESSED DURING: 13 growth stages; CONTAINS InterPro DOMAIN/s: Protein kinase, ATP binding site (InterPro:IPR017441), Serine/threonine-pro…
Sp2_comp150889_c0_seq1	416	.	G	A	225	.	DP=82;VDB=0.0244;AF1=0.5001;AC1=1;DP4=3,7,32,34;MQ=44;FQ=8.65;PV4=0.33,1,1.4e-05,1	GT:PL:GQ	0/1:255,0,35:38	Sp2_comp150889_c0_seq1	416	.	G	A	2842.9	PASS	AC=5;AF=0.833;AN=6;BaseQRankSum=-0.455;DP=97;Dels=0.00;FS=1.334;HaplotypeScore=3.5541;MLEAC=5;MLEAF=0.833;MQ=60.00;MQ0=0;MQRankSum=-0.188;QD=29.31;ReadPosRankSum=2.286	GT:AD:DP:GQ:MLPSAC:MLPSAF:PL	0/1/1/1/1/1:10,85:97:48:5:0.833:2869,496,262,132,48,0,237	SG	579	gi|460366679|ref|XP_004229207.1|	PREDICTED: serine/threonine-protein kinase-like protein ACR4-like [Solanum lycopersicum]	AT3G26700.1	Protein kinase superfamily protein		Protein kinase superfamily protein; FUNCTIONS IN: protein serine/threonine kinase activity, protein kinase activity, kinase activity, ATP binding; INVOLVED IN: protein amino acid phosphorylation; LOCATED IN: plasma membrane; EXPRESSED IN: 23 plant structures; EXPRESSED DURING: 13 growth stages; CONTAINS InterPro DOMAIN/s: Protein kinase, ATP binding site (InterPro:IPR017441), Serine/threonine-pro…
Sp2_comp150889_c0_seq1	426	.	C	T	129	.	DP=78;VDB=0.0216;AF1=0.5;AC1=1;DP4=4,7,10,12;MQ=44;FQ=132;PV4=0.72,1.3e-08,0.00055,1	GT:PL:GQ	0/1:159,0,173:99	Sp2_comp150889_c0_seq1	426	.	C	T	2946.9	PASS	AC=5;AF=0.833;AN=6;BaseQRankSum=-0.846;DP=104;Dels=0.00;FS=0.000;HaplotypeScore=1.3990;MLEAC=5;MLEAF=0.833;MQ=60.00;MQ0=0;MQRankSum=1.881;QD=28.34;ReadPosRankSum=3.139	GT:AD:DP:GQ:MLPSAC:MLPSAF:PL	0/1/1/1/1/1:11,93:104:48:5:0.833:2973,510,268,134,48,0,296	SG	579	gi|460366679|ref|XP_004229207.1|	PREDICTED: serine/threonine-protein kinase-like protein ACR4-like [Solanum lycopersicum]	AT3G26700.1	Protein kinase superfamily protein		Protein kinase superfamily protein; FUNCTIONS IN: protein serine/threonine kinase activity, protein kinase activity, kinase activity, ATP binding; INVOLVED IN: protein amino acid phosphorylation; LOCATED IN: plasma membrane; EXPRESSED IN: 23 plant structures; EXPRESSED DURING: 13 growth stages; CONTAINS InterPro DOMAIN/s: Protein kinase, ATP binding site (InterPro:IPR017441), Serine/threonine-pro…
Sp2_comp150889_c0_seq1	85	.	C	T	30	.	DP=27;VDB=0.0392;AF1=0.5;AC1=1;DP4=14,3,4,1;MQ=48;FQ=33;PV4=1,0.0049,0.47,0.44	GT:PL:GQ	0/1:60,0,221:63	Sp2_comp150889_c0_seq1	85	.	C	T	221.1	PASS	AC=2;AF=0.333;AN=6;BaseQRankSum=1.291;DP=31;Dels=0.00;FS=6.782;HaplotypeScore=1.7333;MLEAC=2;MLEAF=0.333;MQ=59.16;MQ0=0;MQRankSum=-0.656;QD=7.13;ReadPosRankSum=2.138	GT:AD:DP:GQ:MLPSAC:MLPSAF:PL	0/0/0/0/1/1:18,13:31:3:2:0.333:245,9,0,3,15,44,417	SG	579	gi|460366679|ref|XP_004229207.1|	PREDICTED: serine/threonine-protein kinase-like protein ACR4-like [Solanum lycopersicum]	AT3G26700.1	Protein kinase superfamily protein		Protein kinase superfamily protein; FUNCTIONS IN: protein serine/threonine kinase activity, protein kinase activity, kinase activity, ATP binding; INVOLVED IN: protein amino acid phosphorylation; LOCATED IN: plasma membrane; EXPRESSED IN: 23 plant structures; EXPRESSED DURING: 13 growth stages; CONTAINS InterPro DOMAIN/s: Protein kinase, ATP binding site (InterPro:IPR017441), Serine/threonine-pro…
Sp2_comp150890_c0_seq1	340	.	G	A	157	.	DP=132;VDB=0.0365;AF1=0.5;AC1=1;DP4=23,45,15,46;MQ=49;FQ=160;PV4=0.33,2.1e-56,0.0024,0.18	GT:PL:GQ	0/1:187,0,255:99	Sp2_comp150890_c0_seq1	340	.	G	A	1889.11	PASS	AC=3;AF=0.500;AN=6;BaseQRankSum=-0.838;DP=132;Dels=0.00;FS=4.620;HaplotypeScore=4.7303;MLEAC=3;MLEAF=0.500;MQ=59.78;MQ0=0;MQRankSum=0.469;QD=14.31;ReadPosRankSum=-0.697	GT:AD:DP:GQ:MLPSAC:MLPSAF:PL	0/0/0/1/1/1:69,63:132:13:3:0.500:1915,111,13,0,46,188,2147483647	SG	504	No hit in this database		No hit in this database
Sp2_comp150890_c0_seq1	8	.	A	G	42	.	DP=111;VDB=0.0000;AF1=0.5;AC1=1;DP4=54,39,11,5;MQ=45;FQ=45;PV4=0.58,0.014,1,8.3e-17	GT:PL:GQ	0/1:72,0,255:75	Sp2_comp150890_c0_seq1	8	.	A	G	70.46		AC=1;AF=0.167;AN=6;BaseQRankSum=-1.544;DP=118;Dels=0.00;FS=2.939;HaplotypeScore=2.9988;MLEAC=1;MLEAF=0.167;MQ=41.50;MQ0=0;MQRankSum=6.054;QD=0.60;ReadPosRankSum=-0.379	GT:AD:DP:GQ:MLPSAC:MLPSAF:PL	0/0/0/0/0/1:104,14:118:0:1:0.167:93,0,0,6,18,42,267	SG	504	No hit in this database		No hit in this database
Sp2_comp150890_c0_seq1	9	.	A	T	3.01	.	DP=113;VDB=0.0000;AF1=0.4997;AC1=1;DP4=56,40,10,4;MQ=45;FQ=4.77;PV4=0.4,0.0012,1,4.8e-14	GT:PL:GQ	0/1:30,0,255:28	Sp2_comp150890_c0_seq1	9	.	A	T	64.29		AC=1;AF=0.167;AN=6;BaseQRankSum=-2.494;DP=122;Dels=0.00;FS=2.923;HaplotypeScore=2.9988;MLEAC=1;MLEAF=0.167;MQ=41.50;MQ0=0;MQRankSum=6.069;QD=0.53;ReadPosRankSum=-0.799	GT:AD:DP:GQ:MLPSAC:MLPSAF:PL	0/0/0/0/0/1:108,14:122:2:1:0.167:88,0,2,10,26,56,352	SG	504	No hit in this database		No hit in this database
Sp2_comp150891_c0_seq3	1004	.	A	C	204	.	DP=220;VDB=0.0392;AF1=1;AC1=2;DP4=0,0,41,69;MQ=44;FQ=-282	GT:PL:GQ	1/1:237,255,0:99	Sp2_comp150891_c0_seq3	1004	.	A	C	8809.9	PASS	AC=6;AF=1.00;AN=6;DP=226;Dels=0.00;FS=0.000;HaplotypeScore=2.8329;MLEAC=6;MLEAF=1.00;MQ=60.00;MQ0=0;QD=25.94	GT:AD:DP:GQ:MLPSAC:MLPSAF:PL	1/1/1/1/1/1:0,226:226:99:6:1.00:8836,1634,1002,632,370,166,0	SG	2165	gi|460366940|ref|XP_004229333.1|	PREDICTED: major facilitator superfamily domain-containing protein 12-like [Solanum lycopersicum]	AT2G44280.2	Major facilitator superfamily protein		Major facilitator superfamily protein; FUNCTIONS IN: molecular_function unknown; INVOLVED IN: biological_process unknown; LOCATED IN: cellular_component unknown; CONTAINS InterPro DOMAIN/s: Major facilitator superfamily, general substrate transporter (InterPro:IPR016196); BEST Arabidopsis thaliana protein match is: Major facilitator superfamily protein (TAIR:AT3G60070.1); Has 1336 Blast hits to 1…
Sp2_comp150891_c0_seq3	1077	.	T	C	222	.	DP=135;VDB=0.0399;AF1=1;AC1=2;DP4=0,0,43,79;MQ=41;FQ=-282	GT:PL:GQ	1/1:255,255,0:99	Sp2_comp150891_c0_seq3	1077	.	T	C	5275.9	PASS	AC=6;AF=1.00;AN=6;DP=136;Dels=0.00;FS=0.000;HaplotypeScore=1.9983;MLEAC=6;MLEAF=1.00;MQ=59.70;MQ0=0;QD=33.46	GT:AD:DP:GQ:MLPSAC:MLPSAF:PL	1/1/1/1/1/1:0,135:136:97:6:1.00:5302,949,582,367,215,97,0	SG	2165	gi|460366940|ref|XP_004229333.1|	PREDICTED: major facilitator superfamily domain-containing protein 12-like [Solanum lycopersicum]	AT2G44280.2	Major facilitator superfamily protein		Major facilitator superfamily protein; FUNCTIONS IN: molecular_function unknown; INVOLVED IN: biological_process unknown; LOCATED IN: cellular_component unknown; CONTAINS InterPro DOMAIN/s: Major facilitator superfamily, general substrate transporter (InterPro:IPR016196); BEST Arabidopsis thaliana protein match is: Major facilitator superfamily protein (TAIR:AT3G60070.1); Has 1336 Blast hits to 1…
Sp2_comp150891_c0_seq3	1493	.	C	A	222	.	DP=194;VDB=0.0399;AF1=1;AC1=2;DP4=0,0,51,49;MQ=41;FQ=-282	GT:PL:GQ	1/1:255,255,0:99	Sp2_comp150891_c0_seq3	1493	.	C	A	7253.9	PASS	AC=6;AF=1.00;AN=6;DP=197;Dels=0.00;FS=0.000;HaplotypeScore=3.7120;MLEAC=6;MLEAF=1.00;MQ=59.84;MQ0=0;QD=22.56	GT:AD:DP:GQ:MLPSAC:MLPSAF:PL	1/1/1/1/1/1:0,196:197:99:6:1.00:7280,1392,854,539,315,142,0	SG	2165	gi|460366940|ref|XP_004229333.1|	PREDICTED: major facilitator superfamily domain-containing protein 12-like [Solanum lycopersicum]	AT2G44280.2	Major facilitator superfamily protein		Major facilitator superfamily protein; FUNCTIONS IN: molecular_function unknown; INVOLVED IN: biological_process unknown; LOCATED IN: cellular_component unknown; CONTAINS InterPro DOMAIN/s: Major facilitator superfamily, general substrate transporter (InterPro:IPR016196); BEST Arabidopsis thaliana protein match is: Major facilitator superfamily protein (TAIR:AT3G60070.1); Has 1336 Blast hits to 1…
Sp2_comp150891_c0_seq3	1499	.	A	G	222	.	DP=191;VDB=0.0392;AF1=1;AC1=2;DP4=0,0,90,89;MQ=45;FQ=-282	GT:PL:GQ	1/1:255,255,0:99	Sp2_comp150891_c0_seq3	1499	.	A	G	7600.9	PASS	AC=6;AF=1.00;AN=6;DP=193;Dels=0.00;FS=0.000;HaplotypeScore=0.7340;MLEAC=6;MLEAF=1.00;MQ=59.84;MQ0=0;QD=31.30	GT:AD:DP:GQ:MLPSAC:MLPSAF:PL	1/1/1/1/1/1:0,193:193:99:6:1.00:7627,1400,859,542,317,143,0	SG	2165	gi|460366940|ref|XP_004229333.1|	PREDICTED: major facilitator superfamily domain-containing protein 12-like [Solanum lycopersicum]	AT2G44280.2	Major facilitator superfamily protein		Major facilitator superfamily protein; FUNCTIONS IN: molecular_function unknown; INVOLVED IN: biological_process unknown; LOCATED IN: cellular_component unknown; CONTAINS InterPro DOMAIN/s: Major facilitator superfamily, general substrate transporter (InterPro:IPR016196); BEST Arabidopsis thaliana protein match is: Major facilitator superfamily protein (TAIR:AT3G60070.1); Has 1336 Blast hits to 1…
Sp2_comp150891_c0_seq3	1553	.	T	C	222	.	DP=207;VDB=0.0399;AF1=1;AC1=2;DP4=0,0,81,95;MQ=46;FQ=-282	GT:PL:GQ	1/1:255,255,0:99	Sp2_comp150891_c0_seq3	1553	.	T	C	7650.9	PASS	AC=6;AF=1.00;AN=6;DP=213;Dels=0.00;FS=0.000;HaplotypeScore=1.7005;MLEAC=6;MLEAF=1.00;MQ=59.95;MQ0=0;QD=23.58	GT:AD:DP:GQ:MLPSAC:MLPSAF:PL	1/1/1/1/1/1:0,212:213:99:6:1.00:7677,1439,882,557,326,146,0	SG	2165	gi|460366940|ref|XP_004229333.1|	PREDICTED: major facilitator superfamily domain-containing protein 12-like [Solanum lycopersicum]	AT2G44280.2	Major facilitator superfamily protein		Major facilitator superfamily protein; FUNCTIONS IN: molecular_function unknown; INVOLVED IN: biological_process unknown; LOCATED IN: cellular_component unknown; CONTAINS InterPro DOMAIN/s: Major facilitator superfamily, general substrate transporter (InterPro:IPR016196); BEST Arabidopsis thaliana protein match is: Major facilitator superfamily protein (TAIR:AT3G60070.1); Has 1336 Blast hits to 1…
Sp2_comp150891_c0_seq3	1613	.	G	A	222	.	DP=176;VDB=0.0380;AF1=1;AC1=2;DP4=0,0,53,83;MQ=48;FQ=-282	GT:PL:GQ	1/1:255,255,0:99	Sp2_comp150891_c0_seq3	1613	.	G	A	6621.9	PASS	AC=6;AF=1.00;AN=6;DP=177;Dels=0.00;FS=0.000;HaplotypeScore=0.0000;MLEAC=6;MLEAF=1.00;MQ=59.90;MQ0=0;QD=30.61	GT:AD:DP:GQ:MLPSAC:MLPSAF:PL	1/1/1/1/1/1:0,176:177:99:6:1.00:6648,1283,787,497,290,131,0	SG	2165	gi|460366940|ref|XP_004229333.1|	PREDICTED: major facilitator superfamily domain-containing protein 12-like [Solanum lycopersicum]	AT2G44280.2	Major facilitator superfamily protein		Major facilitator superfamily protein; FUNCTIONS IN: molecular_function unknown; INVOLVED IN: biological_process unknown; LOCATED IN: cellular_component unknown; CONTAINS InterPro DOMAIN/s: Major facilitator superfamily, general substrate transporter (InterPro:IPR016196); BEST Arabidopsis thaliana protein match is: Major facilitator superfamily protein (TAIR:AT3G60070.1); Has 1336 Blast hits to 1…
Sp2_comp150891_c0_seq3	1761	.	A	C	222	.	DP=122;VDB=0.0393;AF1=1;AC1=2;DP4=0,0,64,42;MQ=46;FQ=-282	GT:PL:GQ	1/1:255,255,0:99	Sp2_comp150891_c0_seq3	1761	.	A	C	5247.9	PASS	AC=6;AF=1.00;AN=6;BaseQRankSum=1.683;DP=142;Dels=0.00;FS=0.000;HaplotypeScore=4.4936;MLEAC=6;MLEAF=1.00;MQ=59.84;MQ0=0;MQRankSum=1.241;QD=37.79;ReadPosRankSum=0.553	GT:AD:DP:GQ:MLPSAC:MLPSAF:PL	1/1/1/1/1/1:1,141:142:97:6:1.00:5274,957,587,370,217,97,0	SG	2165	gi|460366940|ref|XP_004229333.1|	PREDICTED: major facilitator superfamily domain-containing protein 12-like [Solanum lycopersicum]	AT2G44280.2	Major facilitator superfamily protein		Major facilitator superfamily protein; FUNCTIONS IN: molecular_function unknown; INVOLVED IN: biological_process unknown; LOCATED IN: cellular_component unknown; CONTAINS InterPro DOMAIN/s: Major facilitator superfamily, general substrate transporter (InterPro:IPR016196); BEST Arabidopsis thaliana protein match is: Major facilitator superfamily protein (TAIR:AT3G60070.1); Has 1336 Blast hits to 1…
Sp2_comp150891_c0_seq3	1863	.	G	T	168	.	DP=104;VDB=0.0298;AF1=0.5;AC1=1;DP4=12,24,20,46;MQ=47;FQ=171;PV4=0.82,1.7e-40,0.0035,0.42	GT:PL:GQ	0/1:198,0,255:99	Sp2_comp150891_c0_seq3	1863	.	G	T	1897.1	PASS	AC=4;AF=0.667;AN=6;BaseQRankSum=-0.641;DP=113;Dels=0.00;FS=2.747;HaplotypeScore=1.9931;MLEAC=4;MLEAF=0.667;MQ=60.00;MQ0=0;MQRankSum=-0.015;QD=16.79;ReadPosRankSum=0.179	GT:AD:DP:GQ:MLPSAC:MLPSAF:PL	0/0/1/1/1/1:41,72:113:5:4:0.667:1922,178,54,5,0,52,1173	SG	2165	gi|460366940|ref|XP_004229333.1|	PREDICTED: major facilitator superfamily domain-containing protein 12-like [Solanum lycopersicum]	AT2G44280.2	Major facilitator superfamily protein		Major facilitator superfamily protein; FUNCTIONS IN: molecular_function unknown; INVOLVED IN: biological_process unknown; LOCATED IN: cellular_component unknown; CONTAINS InterPro DOMAIN/s: Major facilitator superfamily, general substrate transporter (InterPro:IPR016196); BEST Arabidopsis thaliana protein match is: Major facilitator superfamily protein (TAIR:AT3G60070.1); Has 1336 Blast hits to 1…
Sp2_comp150891_c0_seq3	218	.	C	T	177	.	DP=92;VDB=0.0298;AF1=1;AC1=2;DP4=0,0,18,10;MQ=43;FQ=-111	GT:PL:GQ	1/1:210,84,0:99	Sp2_comp150891_c0_seq3	218	.	C	T	3464.9	PASS	AC=6;AF=1.00;AN=6;DP=97;Dels=0.00;FS=0.000;HaplotypeScore=1.7882;MLEAC=6;MLEAF=1.00;MQ=60.00;MQ0=0;QD=36.85	GT:AD:DP:GQ:MLPSAC:MLPSAF:PL	1/1/1/1/1/1:0,97:97:68:6:1.00:3491,669,410,259,151,68,0	SG	2165	gi|460366940|ref|XP_004229333.1|	PREDICTED: major facilitator superfamily domain-containing protein 12-like [Solanum lycopersicum]	AT2G44280.2	Major facilitator superfamily protein		Major facilitator superfamily protein; FUNCTIONS IN: molecular_function unknown; INVOLVED IN: biological_process unknown; LOCATED IN: cellular_component unknown; CONTAINS InterPro DOMAIN/s: Major facilitator superfamily, general substrate transporter (InterPro:IPR016196); BEST Arabidopsis thaliana protein match is: Major facilitator superfamily protein (TAIR:AT3G60070.1); Has 1336 Blast hits to 1…
Sp2_comp150891_c0_seq3	321	.	C	T	222	.	DP=232;VDB=0.0399;AF1=1;AC1=2;DP4=0,0,77,62;MQ=47;FQ=-282	GT:PL:GQ	1/1:255,255,0:99	Sp2_comp150891_c0_seq3	321	.	C	T	8347.9	PASS	AC=6;AF=1.00;AN=6;DP=235;Dels=0.00;FS=0.000;HaplotypeScore=3.5863;MLEAC=6;MLEAF=1.00;MQ=59.72;MQ0=0;QD=31.76	GT:AD:DP:GQ:MLPSAC:MLPSAF:PL	1/1/1/1/1/1:0,235:235:99:6:1.00:8374,1571,964,608,356,160,0	SG	2165	gi|460366940|ref|XP_004229333.1|	PREDICTED: major facilitator superfamily domain-containing protein 12-like [Solanum lycopersicum]	AT2G44280.2	Major facilitator superfamily protein		Major facilitator superfamily protein; FUNCTIONS IN: molecular_function unknown; INVOLVED IN: biological_process unknown; LOCATED IN: cellular_component unknown; CONTAINS InterPro DOMAIN/s: Major facilitator superfamily, general substrate transporter (InterPro:IPR016196); BEST Arabidopsis thaliana protein match is: Major facilitator superfamily protein (TAIR:AT3G60070.1); Has 1336 Blast hits to 1…
Sp2_comp150891_c0_seq3	374	.	A	G	212	.	DP=242;VDB=0.0393;AF1=1;AC1=2;DP4=0,0,79,60;MQ=48;FQ=-282	GT:PL:GQ	1/1:245,255,0:99	Sp2_comp150891_c0_seq3	374	.	A	G	7792.9	PASS	AC=6;AF=1.00;AN=6;DP=246;Dels=0.00;FS=0.000;HaplotypeScore=4.6654;MLEAC=6;MLEAF=1.00;MQ=59.77;MQ0=0;QD=31.68	GT:AD:DP:GQ:MLPSAC:MLPSAF:PL	1/1/1/1/1/1:0,246:246:99:6:1.00:7819,1517,930,587,343,154,0	SG	2165	gi|460366940|ref|XP_004229333.1|	PREDICTED: major facilitator superfamily domain-containing protein 12-like [Solanum lycopersicum]	AT2G44280.2	Major facilitator superfamily protein		Major facilitator superfamily protein; FUNCTIONS IN: molecular_function unknown; INVOLVED IN: biological_process unknown; LOCATED IN: cellular_component unknown; CONTAINS InterPro DOMAIN/s: Major facilitator superfamily, general substrate transporter (InterPro:IPR016196); BEST Arabidopsis thaliana protein match is: Major facilitator superfamily protein (TAIR:AT3G60070.1); Has 1336 Blast hits to 1…
Sp2_comp150891_c0_seq3	407	.	T	C	222	.	DP=278;VDB=0.0398;AF1=1;AC1=2;DP4=1,0,133,107;MQ=48;FQ=-282;PV4=1,0.0011,0.22,1	GT:PL:GQ	1/1:255,255,0:99	Sp2_comp150891_c0_seq3	407	.	T	C	9094.9	PASS	AC=6;AF=1.00;AN=6;BaseQRankSum=1.092;DP=250;Dels=0.00;FS=0.000;HaplotypeScore=5.6621;MLEAC=6;MLEAF=1.00;MQ=60.00;MQ0=0;MQRankSum=0.174;QD=28.93;ReadPosRankSum=1.704	GT:AD:DP:GQ:MLPSAC:MLPSAF:PL	1/1/1/1/1/1:1,249:250:99:6:1.00:9121,1665,1008,623,352,142,0	SG	2165	gi|460366940|ref|XP_004229333.1|	PREDICTED: major facilitator superfamily domain-containing protein 12-like [Solanum lycopersicum]	AT2G44280.2	Major facilitator superfamily protein		Major facilitator superfamily protein; FUNCTIONS IN: molecular_function unknown; INVOLVED IN: biological_process unknown; LOCATED IN: cellular_component unknown; CONTAINS InterPro DOMAIN/s: Major facilitator superfamily, general substrate transporter (InterPro:IPR016196); BEST Arabidopsis thaliana protein match is: Major facilitator superfamily protein (TAIR:AT3G60070.1); Has 1336 Blast hits to 1…
Sp2_comp150891_c0_seq3	514	.	T	C	222	.	DP=277;VDB=0.0392;AF1=1;AC1=2;DP4=0,0,130,136;MQ=36;FQ=-282	GT:PL:GQ	1/1:255,255,0:99	Sp2_comp150891_c0_seq3	514	.	T	C	9542.9	PASS	AC=6;AF=1.00;AN=6;DP=248;Dels=0.00;FS=0.000;HaplotypeScore=6.5690;MLEAC=6;MLEAF=1.00;MQ=59.31;MQ0=0;QD=28.27	GT:AD:DP:GQ:MLPSAC:MLPSAF:PL	1/1/1/1/1/1:0,248:248:99:6:1.00:9569,1820,1116,704,412,185,0	SG	2165	gi|460366940|ref|XP_004229333.1|	PREDICTED: major facilitator superfamily domain-containing protein 12-like [Solanum lycopersicum]	AT2G44280.2	Major facilitator superfamily protein		Major facilitator superfamily protein; FUNCTIONS IN: molecular_function unknown; INVOLVED IN: biological_process unknown; LOCATED IN: cellular_component unknown; CONTAINS InterPro DOMAIN/s: Major facilitator superfamily, general substrate transporter (InterPro:IPR016196); BEST Arabidopsis thaliana protein match is: Major facilitator superfamily protein (TAIR:AT3G60070.1); Has 1336 Blast hits to 1…
Sp2_comp150891_c0_seq3	625	.	A	G	222	.	DP=295;VDB=0.0399;AF1=1;AC1=2;DP4=0,0,134,138;MQ=38;FQ=-282	GT:PL:GQ	1/1:255,255,0:99	Sp2_comp150891_c0_seq3	625	.	A	G	9583.9	PASS	AC=6;AF=1.00;AN=6;DP=250;Dels=0.00;FS=0.000;HaplotypeScore=0.7340;MLEAC=6;MLEAF=1.00;MQ=59.72;MQ0=0;QD=21.84	GT:AD:DP:GQ:MLPSAC:MLPSAF:PL	1/1/1/1/1/1:0,250:250:99:6:1.00:9610,1812,1111,701,410,184,0	SG	2165	gi|460366940|ref|XP_004229333.1|	PREDICTED: major facilitator superfamily domain-containing protein 12-like [Solanum lycopersicum]	AT2G44280.2	Major facilitator superfamily protein		Major facilitator superfamily protein; FUNCTIONS IN: molecular_function unknown; INVOLVED IN: biological_process unknown; LOCATED IN: cellular_component unknown; CONTAINS InterPro DOMAIN/s: Major facilitator superfamily, general substrate transporter (InterPro:IPR016196); BEST Arabidopsis thaliana protein match is: Major facilitator superfamily protein (TAIR:AT3G60070.1); Has 1336 Blast hits to 1…
Sp2_comp150891_c0_seq3	650	.	A	G	222	.	DP=281;VDB=0.0400;AF1=1;AC1=2;DP4=0,0,131,124;MQ=36;FQ=-282	GT:PL:GQ	1/1:255,255,0:99	Sp2_comp150891_c0_seq3	650	.	A	G	9649.9	PASS	AC=6;AF=1.00;AN=6;DP=250;Dels=0.00;FS=0.000;HaplotypeScore=4.8431;MLEAC=6;MLEAF=1.00;MQ=60.00;MQ0=0;QD=34.21	GT:AD:DP:GQ:MLPSAC:MLPSAF:PL	1/1/1/1/1/1:0,250:250:99:6:1.00:9676,1774,1088,686,401,181,0	SG	2165	gi|460366940|ref|XP_004229333.1|	PREDICTED: major facilitator superfamily domain-containing protein 12-like [Solanum lycopersicum]	AT2G44280.2	Major facilitator superfamily protein		Major facilitator superfamily protein; FUNCTIONS IN: molecular_function unknown; INVOLVED IN: biological_process unknown; LOCATED IN: cellular_component unknown; CONTAINS InterPro DOMAIN/s: Major facilitator superfamily, general substrate transporter (InterPro:IPR016196); BEST Arabidopsis thaliana protein match is: Major facilitator superfamily protein (TAIR:AT3G60070.1); Has 1336 Blast hits to 1…
Sp2_comp150891_c0_seq3	665	.	G	A	222	.	DP=281;VDB=0.0399;AF1=1;AC1=2;DP4=0,0,141,126;MQ=38;FQ=-282	GT:PL:GQ	1/1:255,255,0:99	Sp2_comp150891_c0_seq3	665	.	G	A	9750.9	PASS	AC=6;AF=1.00;AN=6;DP=250;Dels=0.00;FS=0.000;HaplotypeScore=2.8635;MLEAC=6;MLEAF=1.00;MQ=60.00;MQ0=0;QD=23.76	GT:AD:DP:GQ:MLPSAC:MLPSAF:PL	1/1/1/1/1/1:0,249:250:99:6:1.00:9777,1782,1092,689,403,181,0	SG	2165	gi|460366940|ref|XP_004229333.1|	PREDICTED: major facilitator superfamily domain-containing protein 12-like [Solanum lycopersicum]	AT2G44280.2	Major facilitator superfamily protein		Major facilitator superfamily protein; FUNCTIONS IN: molecular_function unknown; INVOLVED IN: biological_process unknown; LOCATED IN: cellular_component unknown; CONTAINS InterPro DOMAIN/s: Major facilitator superfamily, general substrate transporter (InterPro:IPR016196); BEST Arabidopsis thaliana protein match is: Major facilitator superfamily protein (TAIR:AT3G60070.1); Has 1336 Blast hits to 1…
Sp2_comp150891_c0_seq3	716	.	G	A	222	.	DP=273;VDB=0.0365;AF1=1;AC1=2;DP4=0,0,137,128;MQ=44;FQ=-282	GT:PL:GQ	1/1:255,255,0:99	Sp2_comp150891_c0_seq3	716	.	G	A	10242.9	PASS	AC=6;AF=1.00;AN=6;DP=248;Dels=0.00;FS=0.000;HaplotypeScore=0.9665;MLEAC=6;MLEAF=1.00;MQ=60.00;MQ0=0;QD=34.04	GT:AD:DP:GQ:MLPSAC:MLPSAF:PL	1/1/1/1/1/1:0,248:248:99:6:1.00:10269,1859,1140,719,421,189,0	SG	2165	gi|460366940|ref|XP_004229333.1|	PREDICTED: major facilitator superfamily domain-containing protein 12-like [Solanum lycopersicum]	AT2G44280.2	Major facilitator superfamily protein		Major facilitator superfamily protein; FUNCTIONS IN: molecular_function unknown; INVOLVED IN: biological_process unknown; LOCATED IN: cellular_component unknown; CONTAINS InterPro DOMAIN/s: Major facilitator superfamily, general substrate transporter (InterPro:IPR016196); BEST Arabidopsis thaliana protein match is: Major facilitator superfamily protein (TAIR:AT3G60070.1); Has 1336 Blast hits to 1…
Sp2_comp150891_c0_seq3	736	.	A	G	212	.	DP=284;VDB=0.0399;AF1=1;AC1=2;DP4=0,0,61,50;MQ=46;FQ=-282	GT:PL:GQ	1/1:245,255,0:99	Sp2_comp150891_c0_seq3	736	.	A	G	9642.9	PASS	AC=6;AF=1.00;AN=6;DP=249;Dels=0.00;FS=0.000;HaplotypeScore=2.7329;MLEAC=6;MLEAF=1.00;MQ=60.00;MQ0=0;QD=31.75	GT:AD:DP:GQ:MLPSAC:MLPSAF:PL	1/1/1/1/1/1:0,249:249:99:6:1.00:9669,1859,1140,719,421,189,0	SG	2165	gi|460366940|ref|XP_004229333.1|	PREDICTED: major facilitator superfamily domain-containing protein 12-like [Solanum lycopersicum]	AT2G44280.2	Major facilitator superfamily protein		Major facilitator superfamily protein; FUNCTIONS IN: molecular_function unknown; INVOLVED IN: biological_process unknown; LOCATED IN: cellular_component unknown; CONTAINS InterPro DOMAIN/s: Major facilitator superfamily, general substrate transporter (InterPro:IPR016196); BEST Arabidopsis thaliana protein match is: Major facilitator superfamily protein (TAIR:AT3G60070.1); Has 1336 Blast hits to 1…
Sp2_comp150891_c0_seq3	779	.	T	C	222	.	DP=274;VDB=0.0380;AF1=1;AC1=2;DP4=0,0,127,137;MQ=48;FQ=-282	GT:PL:GQ	1/1:255,255,0:99	Sp2_comp150891_c0_seq3	779	.	T	C	10045.9	PASS	AC=6;AF=1.00;AN=6;BaseQRankSum=-0.784;DP=249;Dels=0.00;FS=0.000;HaplotypeScore=7.8762;MLEAC=6;MLEAF=1.00;MQ=59.89;MQ0=0;MQRankSum=2.430;QD=29.29;ReadPosRankSum=2.381	GT:AD:DP:GQ:MLPSAC:MLPSAF:PL	1/1/1/1/1/1:2,247:249:99:6:1.00:10072,1867,1145,722,423,190,0	SG	2165	gi|460366940|ref|XP_004229333.1|	PREDICTED: major facilitator superfamily domain-containing protein 12-like [Solanum lycopersicum]	AT2G44280.2	Major facilitator superfamily protein		Major facilitator superfamily protein; FUNCTIONS IN: molecular_function unknown; INVOLVED IN: biological_process unknown; LOCATED IN: cellular_component unknown; CONTAINS InterPro DOMAIN/s: Major facilitator superfamily, general substrate transporter (InterPro:IPR016196); BEST Arabidopsis thaliana protein match is: Major facilitator superfamily protein (TAIR:AT3G60070.1); Has 1336 Blast hits to 1…
Sp2_comp150891_c0_seq3	998	.	A	G	195	.	DP=232;VDB=0.0400;AF1=1;AC1=2;DP4=0,0,41,23;MQ=45;FQ=-220	GT:PL:GQ	1/1:228,193,0:99	Sp2_comp150891_c0_seq3	998	.	A	G	8578.9	PASS	AC=6;AF=1.00;AN=6;DP=239;Dels=0.00;FS=0.000;HaplotypeScore=2.7549;MLEAC=6;MLEAF=1.00;MQ=60.00;MQ0=0;QD=25.84	GT:AD:DP:GQ:MLPSAC:MLPSAF:PL	1/1/1/1/1/1:0,239:239:99:6:1.00:8605,1649,1011,638,373,168,0	SG	2165	gi|460366940|ref|XP_004229333.1|	PREDICTED: major facilitator superfamily domain-containing protein 12-like [Solanum lycopersicum]	AT2G44280.2	Major facilitator superfamily protein		Major facilitator superfamily protein; FUNCTIONS IN: molecular_function unknown; INVOLVED IN: biological_process unknown; LOCATED IN: cellular_component unknown; CONTAINS InterPro DOMAIN/s: Major facilitator superfamily, general substrate transporter (InterPro:IPR016196); BEST Arabidopsis thaliana protein match is: Major facilitator superfamily protein (TAIR:AT3G60070.1); Has 1336 Blast hits to 1…
Sp2_comp150894_c0_seq2	1081	.	C	A	76.1	.	DP=77;VDB=0.0365;AF1=1;AC1=2;DP4=0,0,2,5;MQ=48;FQ=-48	GT:PL:GQ	1/1:109,21,0:39	Sp2_comp150894_c0_seq2	1081	.	C	A	2878.9	PASS	AC=6;AF=1.00;AN=6;DP=77;Dels=0.00;FS=0.000;HaplotypeScore=0.0000;MLEAC=6;MLEAF=1.00;MQ=59.37;MQ0=0;QD=35.12	GT:AD:DP:GQ:MLPSAC:MLPSAF:PL	1/1/1/1/1/1:0,77:77:58:6:1.00:2905,568,348,220,129,58,0	SG	5732	gi|460403447|ref|XP_004247202.1|	PREDICTED: BEACH domain-containing protein lvsA-like [Solanum lycopersicum]	AT1G03060.1	Beige/BEACH domain ;WD domain, G-beta repeat protein	Encodes a WD/BEACH domain protein involved in cell morphogenesis.	SPIRRIG (SPI); FUNCTIONS IN: binding; INVOLVED IN: signal transduction, multidimensional cell growth, vacuole organization, trichome morphogenesis; LOCATED IN: cellular_component unknown; EXPRESSED IN: 23 plant structures; EXPRESSED DURING: 15 growth stages; CONTAINS InterPro DOMAIN/s: WD40 repeat 2 (InterPro:IPR019782), Beige/BEACH (InterPro:IPR000409), WD40 repeat, conserved site (InterPro:IPR0…
Sp2_comp150894_c0_seq2	115	.	G	T	80	.	DP=88;VDB=0.0399;AF1=0.5;AC1=1;DP4=20,23,16,6;MQ=49;FQ=83;PV4=0.065,1.1e-19,0.5,0.46	GT:PL:GQ	0/1:110,0,255:99	Sp2_comp150894_c0_seq2	115	.	G	T	1383.96	PASS	AC=3;AF=0.500;AN=6;BaseQRankSum=-0.284;DP=88;Dels=0.00;FS=0.803;HaplotypeScore=5.1969;MLEAC=3;MLEAF=0.500;MQ=59.81;MQ0=0;MQRankSum=0.250;QD=15.73;ReadPosRankSum=-0.802	GT:AD:DP:GQ:MLPSAC:MLPSAF:PL	0/0/0/1/1/1:43,45:88:22:3:0.500:1410,110,22,0,22,110,2147483647	SG	5732	gi|460403447|ref|XP_004247202.1|	PREDICTED: BEACH domain-containing protein lvsA-like [Solanum lycopersicum]	AT1G03060.1	Beige/BEACH domain ;WD domain, G-beta repeat protein	Encodes a WD/BEACH domain protein involved in cell morphogenesis.	SPIRRIG (SPI); FUNCTIONS IN: binding; INVOLVED IN: signal transduction, multidimensional cell growth, vacuole organization, trichome morphogenesis; LOCATED IN: cellular_component unknown; EXPRESSED IN: 23 plant structures; EXPRESSED DURING: 15 growth stages; CONTAINS InterPro DOMAIN/s: WD40 repeat 2 (InterPro:IPR019782), Beige/BEACH (InterPro:IPR000409), WD40 repeat, conserved site (InterPro:IPR0…
Sp2_comp150894_c0_seq2	2038	.	G	A	210	.	DP=149;VDB=0.0380;AF1=1;AC1=2;DP4=0,0,46,30;MQ=49;FQ=-256	GT:PL:GQ	1/1:243,229,0:99	Sp2_comp150894_c0_seq2	2038	.	G	A	5629.9	PASS	AC=6;AF=1.00;AN=6;DP=149;Dels=0.00;FS=0.000;HaplotypeScore=0.7887;MLEAC=6;MLEAF=1.00;MQ=59.76;MQ0=0;QD=30.71	GT:AD:DP:GQ:MLPSAC:MLPSAF:PL	1/1/1/1/1/1:0,149:149:99:6:1.00:5656,1058,649,409,239,108,0	SG	5732	gi|460403447|ref|XP_004247202.1|	PREDICTED: BEACH domain-containing protein lvsA-like [Solanum lycopersicum]	AT1G03060.1	Beige/BEACH domain ;WD domain, G-beta repeat protein	Encodes a WD/BEACH domain protein involved in cell morphogenesis.	SPIRRIG (SPI); FUNCTIONS IN: binding; INVOLVED IN: signal transduction, multidimensional cell growth, vacuole organization, trichome morphogenesis; LOCATED IN: cellular_component unknown; EXPRESSED IN: 23 plant structures; EXPRESSED DURING: 15 growth stages; CONTAINS InterPro DOMAIN/s: WD40 repeat 2 (InterPro:IPR019782), Beige/BEACH (InterPro:IPR000409), WD40 repeat, conserved site (InterPro:IPR0…
Sp2_comp150894_c0_seq2	2509	.	C	T	222	.	DP=190;VDB=0.0380;AF1=1;AC1=2;DP4=0,0,94,87;MQ=45;FQ=-282	GT:PL:GQ	1/1:255,255,0:99	Sp2_comp150894_c0_seq2	2509	.	C	T	7379.9	PASS	AC=6;AF=1.00;AN=6;BaseQRankSum=1.696;DP=190;Dels=0.00;FS=0.000;HaplotypeScore=1.8656;MLEAC=6;MLEAF=1.00;MQ=59.92;MQ0=0;MQRankSum=-1.550;QD=26.87;ReadPosRankSum=1.604	GT:AD:DP:GQ:MLPSAC:MLPSAF:PL	1/1/1/1/1/1:1,189:190:99:6:1.00:7406,1423,873,551,322,145,0	SG	5732	gi|460403447|ref|XP_004247202.1|	PREDICTED: BEACH domain-containing protein lvsA-like [Solanum lycopersicum]	AT1G03060.1	Beige/BEACH domain ;WD domain, G-beta repeat protein	Encodes a WD/BEACH domain protein involved in cell morphogenesis.	SPIRRIG (SPI); FUNCTIONS IN: binding; INVOLVED IN: signal transduction, multidimensional cell growth, vacuole organization, trichome morphogenesis; LOCATED IN: cellular_component unknown; EXPRESSED IN: 23 plant structures; EXPRESSED DURING: 15 growth stages; CONTAINS InterPro DOMAIN/s: WD40 repeat 2 (InterPro:IPR019782), Beige/BEACH (InterPro:IPR000409), WD40 repeat, conserved site (InterPro:IPR0…
Sp2_comp150894_c0_seq2	269	.	C	T	212	.	DP=93;VDB=0.0400;AF1=1;AC1=2;DP4=0,0,13,41;MQ=48;FQ=-190	GT:PL:GQ	1/1:245,163,0:99	Sp2_comp150894_c0_seq2	269	.	C	T	3609.9	PASS	AC=6;AF=1.00;AN=6;DP=93;Dels=0.00;FS=0.000;HaplotypeScore=1.5661;MLEAC=6;MLEAF=1.00;MQ=59.53;MQ0=0;QD=27.69	GT:AD:DP:GQ:MLPSAC:MLPSAF:PL	1/1/1/1/1/1:0,92:93:70:6:1.00:3636,685,420,265,155,70,0	SG	5732	gi|460403447|ref|XP_004247202.1|	PREDICTED: BEACH domain-containing protein lvsA-like [Solanum lycopersicum]	AT1G03060.1	Beige/BEACH domain ;WD domain, G-beta repeat protein	Encodes a WD/BEACH domain protein involved in cell morphogenesis.	SPIRRIG (SPI); FUNCTIONS IN: binding; INVOLVED IN: signal transduction, multidimensional cell growth, vacuole organization, trichome morphogenesis; LOCATED IN: cellular_component unknown; EXPRESSED IN: 23 plant structures; EXPRESSED DURING: 15 growth stages; CONTAINS InterPro DOMAIN/s: WD40 repeat 2 (InterPro:IPR019782), Beige/BEACH (InterPro:IPR000409), WD40 repeat, conserved site (InterPro:IPR0…
Sp2_comp150894_c0_seq2	37	.	T	C	222	.	DP=64;VDB=0.0012;AF1=1;AC1=2;DP4=0,0,32,27;MQ=56;FQ=-205	GT:PL:GQ	1/1:255,178,0:99	Sp2_comp150894_c0_seq2	37	.	T	C	1199.92	PASS	AC=6;AF=1.00;AN=6;DP=69;Dels=0.00;FS=0.000;HaplotypeScore=0.0000;MLEAC=6;MLEAF=1.00;MQ=57.55;MQ0=0;QD=17.39	GT:AD:DP:GQ:MLPSAC:MLPSAF:PL	1/1/1/1/1/1:0,69:69:25:6:1.00:1226,241,148,93,55,25,0	SG	5732	gi|460403447|ref|XP_004247202.1|	PREDICTED: BEACH domain-containing protein lvsA-like [Solanum lycopersicum]	AT1G03060.1	Beige/BEACH domain ;WD domain, G-beta repeat protein	Encodes a WD/BEACH domain protein involved in cell morphogenesis.	SPIRRIG (SPI); FUNCTIONS IN: binding; INVOLVED IN: signal transduction, multidimensional cell growth, vacuole organization, trichome morphogenesis; LOCATED IN: cellular_component unknown; EXPRESSED IN: 23 plant structures; EXPRESSED DURING: 15 growth stages; CONTAINS InterPro DOMAIN/s: WD40 repeat 2 (InterPro:IPR019782), Beige/BEACH (InterPro:IPR000409), WD40 repeat, conserved site (InterPro:IPR0…
Sp2_comp150894_c0_seq2	4003	.	T	G	62	.	DP=326;VDB=0.0400;AF1=0.5;AC1=1;DP4=94,63,41,34;MQ=50;FQ=65;PV4=0.48,9e-82,0.0074,0.0026	GT:PL:GQ	0/1:92,0,255:95	Sp2_comp150894_c0_seq2	4003	.	T	G	4207.9	PASS	AC=3;AF=0.500;AN=6;BaseQRankSum=1.312;DP=249;Dels=0.00;FS=0.463;HaplotypeScore=2.9826;MLEAC=3;MLEAF=0.500;MQ=59.92;MQ0=0;MQRankSum=0.664;QD=16.90;ReadPosRankSum=0.272	GT:AD:DP:GQ:MLPSAC:MLPSAF:PL	0/0/0/1/1/1:126,123:249:57:3:0.500:4234,297,57,0,66,2147483647,2147483647	SG	5732	gi|460403447|ref|XP_004247202.1|	PREDICTED: BEACH domain-containing protein lvsA-like [Solanum lycopersicum]	AT1G03060.1	Beige/BEACH domain ;WD domain, G-beta repeat protein	Encodes a WD/BEACH domain protein involved in cell morphogenesis.	SPIRRIG (SPI); FUNCTIONS IN: binding; INVOLVED IN: signal transduction, multidimensional cell growth, vacuole organization, trichome morphogenesis; LOCATED IN: cellular_component unknown; EXPRESSED IN: 23 plant structures; EXPRESSED DURING: 15 growth stages; CONTAINS InterPro DOMAIN/s: WD40 repeat 2 (InterPro:IPR019782), Beige/BEACH (InterPro:IPR000409), WD40 repeat, conserved site (InterPro:IPR0…
Sp2_comp150894_c0_seq2	4741	.	G	A	222	.	DP=391;VDB=0.0399;AF1=1;AC1=2;DP4=0,0,181,197;MQ=31;FQ=-282	GT:PL:GQ	1/1:255,255,0:99	Sp2_comp150894_c0_seq2	4741	.	G	A	9809.9	PASS	AC=6;AF=1.00;AN=6;DP=248;Dels=0.00;FS=0.000;HaplotypeScore=1.6553;MLEAC=6;MLEAF=1.00;MQ=59.89;MQ0=0;QD=30.74	GT:AD:DP:GQ:MLPSAC:MLPSAF:PL	1/1/1/1/1/1:0,248:248:99:6:1.00:9836,1813,1111,701,410,184,0	SG	5732	gi|460403447|ref|XP_004247202.1|	PREDICTED: BEACH domain-containing protein lvsA-like [Solanum lycopersicum]	AT1G03060.1	Beige/BEACH domain ;WD domain, G-beta repeat protein	Encodes a WD/BEACH domain protein involved in cell morphogenesis.	SPIRRIG (SPI); FUNCTIONS IN: binding; INVOLVED IN: signal transduction, multidimensional cell growth, vacuole organization, trichome morphogenesis; LOCATED IN: cellular_component unknown; EXPRESSED IN: 23 plant structures; EXPRESSED DURING: 15 growth stages; CONTAINS InterPro DOMAIN/s: WD40 repeat 2 (InterPro:IPR019782), Beige/BEACH (InterPro:IPR000409), WD40 repeat, conserved site (InterPro:IPR0…
Sp2_comp150894_c0_seq2	4747	.	A	G	222	.	DP=391;VDB=0.0399;AF1=1;AC1=2;DP4=0,0,179,192;MQ=32;FQ=-282	GT:PL:GQ	1/1:255,255,0:99	Sp2_comp150894_c0_seq2	4747	.	A	G	10114.9	PASS	AC=6;AF=1.00;AN=6;DP=250;Dels=0.00;FS=0.000;HaplotypeScore=1.6553;MLEAC=6;MLEAF=1.00;MQ=59.89;MQ0=0;QD=24.66	GT:AD:DP:GQ:MLPSAC:MLPSAF:PL	1/1/1/1/1/1:0,250:250:99:6:1.00:10141,1820,1116,704,412,185,0	SG	5732	gi|460403447|ref|XP_004247202.1|	PREDICTED: BEACH domain-containing protein lvsA-like [Solanum lycopersicum]	AT1G03060.1	Beige/BEACH domain ;WD domain, G-beta repeat protein	Encodes a WD/BEACH domain protein involved in cell morphogenesis.	SPIRRIG (SPI); FUNCTIONS IN: binding; INVOLVED IN: signal transduction, multidimensional cell growth, vacuole organization, trichome morphogenesis; LOCATED IN: cellular_component unknown; EXPRESSED IN: 23 plant structures; EXPRESSED DURING: 15 growth stages; CONTAINS InterPro DOMAIN/s: WD40 repeat 2 (InterPro:IPR019782), Beige/BEACH (InterPro:IPR000409), WD40 repeat, conserved site (InterPro:IPR0…
Sp2_comp150895_c0_seq1	35	.	T	C	225	.	DP=233;VDB=0.0014;AF1=0.5;AC1=1;DP4=89,55,65,21;MQ=53;FQ=225;PV4=0.042,3.5e-21,1,0.17	GT:PL:GQ	0/1:255,0,255:99	Sp2_comp150895_c0_seq1	35	.	T	C	1532.54	PASS	AC=3;AF=0.500;AN=6;BaseQRankSum=-0.064;DP=222;Dels=0.00;FS=10.212;HaplotypeScore=1.9577;MLEAC=3;MLEAF=0.500;MQ=59.03;MQ0=1;MQRankSum=-0.372;QD=6.90;ReadPosRankSum=0.523	GT:AD:DP:GQ:MLPSAC:MLPSAF:PL	0/0/0/1/1/1:137,85:222:8:3:0.500:1558,85,8,0,41,162,2147483647	SG	599	gi|110739561|dbj|BAF01689.1|	P-glycoprotein - like [Arabidopsis thaliana]	AT2G39480.1	P-glycoprotein 6		P-glycoprotein 6 (PGP6); FUNCTIONS IN: ATPase activity, coupled to transmembrane movement of substances; INVOLVED IN: transport, transmembrane transport; LOCATED IN: nucleus, plasma membrane; EXPRESSED IN: 25 plant structures; EXPRESSED DURING: 14 growth stages; CONTAINS InterPro DOMAIN/s: ATPase, AAA+ type, core (InterPro:IPR003593), ABC transporter-like (InterPro:IPR003439), ABC transporter, tr…
Sp2_comp150895_c0_seq1	548	.	G	A	142	.	DP=231;VDB=0.0042;AF1=0.5;AC1=1;DP4=39,75,28,66;MQ=46;FQ=145;PV4=0.55,1.5e-85,0.24,1	GT:PL:GQ	0/1:172,0,255:99	Sp2_comp150895_c0_seq1	548	.	G	A	3409.9	PASS	AC=3;AF=0.500;AN=6;BaseQRankSum=2.451;DP=208;Dels=0.00;FS=0.000;HaplotypeScore=5.8645;MLEAC=3;MLEAF=0.500;MQ=57.96;MQ0=0;MQRankSum=-0.106;QD=16.39;ReadPosRankSum=-0.008	GT:AD:DP:GQ:MLPSAC:MLPSAF:PL	0/0/0/1/1/1:98,109:208:43:3:0.500:3436,256,55,0,43,228,2147483647	SG	599	gi|110739561|dbj|BAF01689.1|	P-glycoprotein - like [Arabidopsis thaliana]	AT2G39480.1	P-glycoprotein 6		P-glycoprotein 6 (PGP6); FUNCTIONS IN: ATPase activity, coupled to transmembrane movement of substances; INVOLVED IN: transport, transmembrane transport; LOCATED IN: nucleus, plasma membrane; EXPRESSED IN: 25 plant structures; EXPRESSED DURING: 14 growth stages; CONTAINS InterPro DOMAIN/s: ATPase, AAA+ type, core (InterPro:IPR003593), ABC transporter-like (InterPro:IPR003439), ABC transporter, tr…
Sp2_comp150895_c0_seq1	92	.	T	G	80	.	DP=346;VDB=0.0345;AF1=0.5;AC1=1;DP4=116,45,32,39;MQ=49;FQ=83;PV4=0.00011,1.8e-70,5.3e-08,7.3e-08	GT:PL:GQ	0/1:110,0,255:99	Sp2_comp150895_c0_seq1	92	.	T	G	3965.9	PASS	AC=3;AF=0.500;AN=6;BaseQRankSum=-0.577;DP=250;Dels=0.00;FS=19.505;HaplotypeScore=2.8313;MLEAC=3;MLEAF=0.500;MQ=59.74;MQ0=0;MQRankSum=0.369;QD=15.86;ReadPosRankSum=0.542	GT:AD:DP:GQ:MLPSAC:MLPSAF:PL	0/0/0/1/1/1:125,125:250:55:3:0.500:3992,289,55,0,67,2147483647,2147483647	SG	599	gi|110739561|dbj|BAF01689.1|	P-glycoprotein - like [Arabidopsis thaliana]	AT2G39480.1	P-glycoprotein 6		P-glycoprotein 6 (PGP6); FUNCTIONS IN: ATPase activity, coupled to transmembrane movement of substances; INVOLVED IN: transport, transmembrane transport; LOCATED IN: nucleus, plasma membrane; EXPRESSED IN: 25 plant structures; EXPRESSED DURING: 14 growth stages; CONTAINS InterPro DOMAIN/s: ATPase, AAA+ type, core (InterPro:IPR003593), ABC transporter-like (InterPro:IPR003439), ABC transporter, tr…
Sp2_comp150895_c0_seq1	98	.	A	G	191	.	DP=356;VDB=0.0380;AF1=0.5;AC1=1;DP4=114,48,96,81;MQ=49;FQ=194;PV4=0.0025,3.8e-129,0.00034,0.44	GT:PL:GQ	0/1:221,0,255:99	Sp2_comp150895_c0_seq1	98	.	A	G	4400.9	PASS	AC=3;AF=0.500;AN=6;BaseQRankSum=-1.960;DP=250;Dels=0.00;FS=16.142;HaplotypeScore=2.8106;MLEAC=3;MLEAF=0.500;MQ=59.74;MQ0=0;MQRankSum=-1.335;QD=17.60;ReadPosRankSum=-0.237	GT:AD:DP:GQ:MLPSAC:MLPSAF:PL	0/0/0/1/1/1:124,126:250:61:3:0.500:4427,316,64,0,61,2147483647,2147483647	SG	599	gi|110739561|dbj|BAF01689.1|	P-glycoprotein - like [Arabidopsis thaliana]	AT2G39480.1	P-glycoprotein 6		P-glycoprotein 6 (PGP6); FUNCTIONS IN: ATPase activity, coupled to transmembrane movement of substances; INVOLVED IN: transport, transmembrane transport; LOCATED IN: nucleus, plasma membrane; EXPRESSED IN: 25 plant structures; EXPRESSED DURING: 14 growth stages; CONTAINS InterPro DOMAIN/s: ATPase, AAA+ type, core (InterPro:IPR003593), ABC transporter-like (InterPro:IPR003439), ABC transporter, tr…
Sp2_comp150895_c1_seq1	181	.	T	A	225	.	DP=532;VDB=0.0399;AF1=0.5;AC1=1;DP4=135,137,104,147;MQ=43;FQ=225;PV4=0.065,0.21,3.7e-82,1	GT:PL:GQ	0/1:255,0,255:99	Sp2_comp150895_c1_seq1	181	.	T	A	4159.9	PASS	AC=3;AF=0.500;AN=6;BaseQRankSum=0.596;DP=248;Dels=0.00;FS=1.596;HaplotypeScore=2.3985;MLEAC=3;MLEAF=0.500;MQ=59.82;MQ0=0;MQRankSum=-0.958;QD=16.77;ReadPosRankSum=0.261	GT:AD:DP:GQ:MLPSAC:MLPSAF:PL	0/0/0/1/1/1:128,120:248:57:3:0.500:4186,294,57,0,63,2147483647,2147483647	SG	896	gi|26451845|dbj|BAC43015.1|	putative P-glycoprotein [Arabidopsis thaliana]	AT3G55320.1	P-glycoprotein 20		P-glycoprotein 20 (PGP20); FUNCTIONS IN: ATPase activity, coupled to transmembrane movement of substances; INVOLVED IN: transport, transmembrane transport; LOCATED IN: nucleus, plasma membrane; EXPRESSED IN: 24 plant structures; EXPRESSED DURING: 13 growth stages; CONTAINS InterPro DOMAIN/s: ATPase, AAA+ type, core (InterPro:IPR003593), ABC transporter-like (InterPro:IPR003439), ABC transporter, …
Sp2_comp150895_c1_seq1	307	.	G	A	102	.	DP=403;VDB=0.0322;AF1=0.5;AC1=1;DP4=78,116,48,69;MQ=46;FQ=105;PV4=0.91,6.1e-95,1e-10,1	GT:PL:GQ	0/1:132,0,255:99	Sp2_comp150895_c1_seq1	307	.	G	A	4227.9	PASS	AC=3;AF=0.500;AN=6;BaseQRankSum=1.451;DP=250;Dels=0.00;FS=5.434;HaplotypeScore=5.5757;MLEAC=3;MLEAF=0.500;MQ=60.00;MQ0=0;MQRankSum=1.197;QD=16.91;ReadPosRankSum=1.940	GT:AD:DP:GQ:MLPSAC:MLPSAF:PL	0/0/0/1/1/1:121,129:250:48:3:0.500:4254,326,72,0,48,270,2147483647	SG	896	gi|26451845|dbj|BAC43015.1|	putative P-glycoprotein [Arabidopsis thaliana]	AT3G55320.1	P-glycoprotein 20		P-glycoprotein 20 (PGP20); FUNCTIONS IN: ATPase activity, coupled to transmembrane movement of substances; INVOLVED IN: transport, transmembrane transport; LOCATED IN: nucleus, plasma membrane; EXPRESSED IN: 24 plant structures; EXPRESSED DURING: 13 growth stages; CONTAINS InterPro DOMAIN/s: ATPase, AAA+ type, core (InterPro:IPR003593), ABC transporter-like (InterPro:IPR003439), ABC transporter, …
Sp2_comp150895_c1_seq1	366	.	G	T	225	.	DP=385;VDB=0.0392;AF1=0.5;AC1=1;DP4=107,100,88,68;MQ=46;FQ=225;PV4=0.4,1,6.8e-54,1	GT:PL:GQ	0/1:255,0,255:99	Sp2_comp150895_c1_seq1	366	.	G	T	3597.04	PASS	AC=3;AF=0.500;AN=6;BaseQRankSum=0.930;DP=250;Dels=0.00;FS=2.859;HaplotypeScore=2.9980;MLEAC=3;MLEAF=0.500;MQ=59.83;MQ0=0;MQRankSum=-0.013;QD=14.39;ReadPosRankSum=0.260	GT:AD:DP:GQ:MLPSAC:MLPSAF:PL	0/0/0/1/1/1:136,114:250:15:3:0.500:3623,194,15,0,105,2147483647,2147483647	SG	896	gi|26451845|dbj|BAC43015.1|	putative P-glycoprotein [Arabidopsis thaliana]	AT3G55320.1	P-glycoprotein 20		P-glycoprotein 20 (PGP20); FUNCTIONS IN: ATPase activity, coupled to transmembrane movement of substances; INVOLVED IN: transport, transmembrane transport; LOCATED IN: nucleus, plasma membrane; EXPRESSED IN: 24 plant structures; EXPRESSED DURING: 13 growth stages; CONTAINS InterPro DOMAIN/s: ATPase, AAA+ type, core (InterPro:IPR003593), ABC transporter-like (InterPro:IPR003439), ABC transporter, …
Sp2_comp150895_c1_seq1	385	.	C	T	23	.	DP=416;VDB=0.0365;AF1=0.5;AC1=1;DP4=115,113,45,64;MQ=46;FQ=26;PV4=0.13,2e-121,2.5e-41,0.0022	GT:PL:GQ	0/1:53,0,255:56	Sp2_comp150895_c1_seq1	385	.	C	T	3755.91	PASS	AC=3;AF=0.500;AN=6;BaseQRankSum=-0.617;DP=250;Dels=0.00;FS=0.000;HaplotypeScore=5.0120;MLEAC=3;MLEAF=0.500;MQ=59.84;MQ0=0;MQRankSum=1.687;QD=15.02;ReadPosRankSum=-0.119	GT:AD:DP:GQ:MLPSAC:MLPSAF:PL	0/0/0/1/1/1:136,114:250:26:3:0.500:3782,227,26,0,98,2147483647,2147483647	SG	896	gi|26451845|dbj|BAC43015.1|	putative P-glycoprotein [Arabidopsis thaliana]	AT3G55320.1	P-glycoprotein 20		P-glycoprotein 20 (PGP20); FUNCTIONS IN: ATPase activity, coupled to transmembrane movement of substances; INVOLVED IN: transport, transmembrane transport; LOCATED IN: nucleus, plasma membrane; EXPRESSED IN: 24 plant structures; EXPRESSED DURING: 13 growth stages; CONTAINS InterPro DOMAIN/s: ATPase, AAA+ type, core (InterPro:IPR003593), ABC transporter-like (InterPro:IPR003439), ABC transporter, …
Sp2_comp150895_c1_seq1	582	.	C	T	135	.	DP=219;VDB=0.0081;AF1=0.5;AC1=1;DP4=58,35,46,27;MQ=46;FQ=138;PV4=1,7.6e-70,0.031,0.18	GT:PL:GQ	0/1:165,0,255:99	Sp2_comp150895_c1_seq1	582	.	C	T	3185.89	PASS	AC=3;AF=0.500;AN=6;BaseQRankSum=-0.295;DP=250;Dels=0.00;FS=3.890;HaplotypeScore=2.9462;MLEAC=3;MLEAF=0.500;MQ=60.00;MQ0=0;MQRankSum=-0.970;QD=12.74;ReadPosRankSum=-1.966	GT:AD:DP:GQ:MLPSAC:MLPSAF:PL	0/0/0/1/1/1:150,100:250:40:3:0.500:3212,221,40,0,55,256,2147483647	SG	896	gi|26451845|dbj|BAC43015.1|	putative P-glycoprotein [Arabidopsis thaliana]	AT3G55320.1	P-glycoprotein 20		P-glycoprotein 20 (PGP20); FUNCTIONS IN: ATPase activity, coupled to transmembrane movement of substances; INVOLVED IN: transport, transmembrane transport; LOCATED IN: nucleus, plasma membrane; EXPRESSED IN: 24 plant structures; EXPRESSED DURING: 13 growth stages; CONTAINS InterPro DOMAIN/s: ATPase, AAA+ type, core (InterPro:IPR003593), ABC transporter-like (InterPro:IPR003439), ABC transporter, …
Sp2_comp150895_c1_seq1	868	.	A	G	13.9	.	DP=2;VDB=0.0153;AF1=1;AC1=2;DP4=0,0,1,1;MQ=33;FQ=-33	GT:PL:GQ	1/1:45,6,0:10	Sp2_comp150895_c1_seq1	868	.	A	G	222.66	PASS	AC=2;AF=0.333;AN=6;BaseQRankSum=2.310;DP=27;Dels=0.00;FS=3.771;HaplotypeScore=3.9995;MLEAC=2;MLEAF=0.333;MQ=58.86;MQ0=0;MQRankSum=0.239;QD=8.25;ReadPosRankSum=4.009	GT:AD:DP:GQ:MLPSAC:MLPSAF:PL	0/0/0/0/1/1:19,8:27:4:2:0.333:247,4,0,10,33,80,2147483647	SG	896	gi|26451845|dbj|BAC43015.1|	putative P-glycoprotein [Arabidopsis thaliana]	AT3G55320.1	P-glycoprotein 20		P-glycoprotein 20 (PGP20); FUNCTIONS IN: ATPase activity, coupled to transmembrane movement of substances; INVOLVED IN: transport, transmembrane transport; LOCATED IN: nucleus, plasma membrane; EXPRESSED IN: 24 plant structures; EXPRESSED DURING: 13 growth stages; CONTAINS InterPro DOMAIN/s: ATPase, AAA+ type, core (InterPro:IPR003593), ABC transporter-like (InterPro:IPR003439), ABC transporter, …
Sp2_comp150897_c0_seq2	1010	.	A	G	77	.	DP=13;VDB=0.0359;AF1=0.5;AC1=1;DP4=2,3,5,3;MQ=47;FQ=79.7;PV4=0.59,3.6e-08,1,0.0093	GT:PL:GQ	0/1:107,0,118:99	Sp2_comp150897_c0_seq2	1010	.	A	G	320.79	PASS	AC=4;AF=0.667;AN=6;BaseQRankSum=-0.400;DP=14;Dels=0.00;FS=0.000;HaplotypeScore=0.0000;MLEAC=4;MLEAF=0.667;MQ=57.40;MQ0=0;MQRankSum=1.733;QD=22.91;ReadPosRankSum=-2.267	GT:AD:DP:GQ:MLPSAC:MLPSAF:PL	0/0/1/1/1/1:5,9:14:2:4:0.667:344,34,12,2,0,6,170	SG	1367	gi|460409500|ref|XP_004250176.1|	PREDICTED: GDSL esterase/lipase At5g37690-like [Solanum lycopersicum]	AT5G37690.1	SGNH hydrolase-type esterase superfamily protein		SGNH hydrolase-type esterase superfamily protein; FUNCTIONS IN: lipase activity, hydrolase activity, acting on ester bonds; INVOLVED IN: lipid metabolic process; LOCATED IN: endomembrane system; EXPRESSED IN: shoot, hypocotyl, root; CONTAINS InterPro DOMAIN/s: Lipase, GDSL (InterPro:IPR001087), Esterase, SGNH hydrolase-type (InterPro:IPR013830); BEST Arabidopsis thaliana protein match is: GDSL-li…
Sp2_comp150897_c0_seq2	1057	.	A	G	7.8	.	DP=21;VDB=0.0380;AF1=0.5;AC1=1;DP4=5,2,1,2;MQ=40;FQ=10.4;PV4=0.5,0.00038,1,0.41	GT:PL:GQ	0/1:37,0,162:39	Sp2_comp150897_c0_seq2	1057	.	A	G	352.82	PASS	AC=4;AF=0.667;AN=6;BaseQRankSum=-0.709;DP=21;Dels=0.00;FS=1.922;HaplotypeScore=0.9995;MLEAC=4;MLEAF=0.667;MQ=58.92;MQ0=0;MQRankSum=0.783;QD=16.80;ReadPosRankSum=0.858	GT:AD:DP:GQ:MLPSAC:MLPSAF:PL	0/0/1/1/1/1:7,14:21:1:4:0.667:376,38,12,1,0,10,244	SG	1367	gi|460409500|ref|XP_004250176.1|	PREDICTED: GDSL esterase/lipase At5g37690-like [Solanum lycopersicum]	AT5G37690.1	SGNH hydrolase-type esterase superfamily protein		SGNH hydrolase-type esterase superfamily protein; FUNCTIONS IN: lipase activity, hydrolase activity, acting on ester bonds; INVOLVED IN: lipid metabolic process; LOCATED IN: endomembrane system; EXPRESSED IN: shoot, hypocotyl, root; CONTAINS InterPro DOMAIN/s: Lipase, GDSL (InterPro:IPR001087), Esterase, SGNH hydrolase-type (InterPro:IPR013830); BEST Arabidopsis thaliana protein match is: GDSL-li…
Sp2_comp150897_c0_seq2	1061	.	A	G	28	.	DP=20;VDB=0.0384;AF1=0.5;AC1=1;DP4=7,7,5,1;MQ=45;FQ=31;PV4=0.32,2.7e-06,0.00042,1	GT:PL:GQ	0/1:58,0,255:61	Sp2_comp150897_c0_seq2	1061	.	A	G	177.88	PASS	AC=2;AF=0.333;AN=6;BaseQRankSum=1.196;DP=20;Dels=0.00;FS=4.887;HaplotypeScore=0.9995;MLEAC=2;MLEAF=0.333;MQ=58.86;MQ0=0;MQRankSum=-0.949;QD=8.89;ReadPosRankSum=-0.701	GT:AD:DP:GQ:MLPSAC:MLPSAF:PL	0/0/0/0/1/1:14,6:20:5:2:0.333:202,5,0,6,21,54,501	SG	1367	gi|460409500|ref|XP_004250176.1|	PREDICTED: GDSL esterase/lipase At5g37690-like [Solanum lycopersicum]	AT5G37690.1	SGNH hydrolase-type esterase superfamily protein		SGNH hydrolase-type esterase superfamily protein; FUNCTIONS IN: lipase activity, hydrolase activity, acting on ester bonds; INVOLVED IN: lipid metabolic process; LOCATED IN: endomembrane system; EXPRESSED IN: shoot, hypocotyl, root; CONTAINS InterPro DOMAIN/s: Lipase, GDSL (InterPro:IPR001087), Esterase, SGNH hydrolase-type (InterPro:IPR013830); BEST Arabidopsis thaliana protein match is: GDSL-li…
Sp2_comp150897_c0_seq2	1094	.	T	C	6.2	.	DP=17;VDB=0.0236;AF1=0.4999;AC1=1;DP4=5,6,3,1;MQ=45;FQ=8.65;PV4=0.57,1.1e-05,0.0044,1	GT:PL:GQ	0/1:35,0,234:36	Sp2_comp150897_c0_seq2	1094	.	T	C	99.83	PASS	AC=2;AF=0.333;AN=6;BaseQRankSum=0.170;DP=17;Dels=0.00;FS=2.392;HaplotypeScore=1.9648;MLEAC=2;MLEAF=0.333;MQ=60.00;MQ0=0;MQRankSum=1.076;QD=5.87;ReadPosRankSum=1.529	GT:AD:DP:GQ:MLPSAC:MLPSAF:PL	0/0/0/0/1/1:13,4:17:2:2:0.333:123,2,0,5,18,44,375	SG	1367	gi|460409500|ref|XP_004250176.1|	PREDICTED: GDSL esterase/lipase At5g37690-like [Solanum lycopersicum]	AT5G37690.1	SGNH hydrolase-type esterase superfamily protein		SGNH hydrolase-type esterase superfamily protein; FUNCTIONS IN: lipase activity, hydrolase activity, acting on ester bonds; INVOLVED IN: lipid metabolic process; LOCATED IN: endomembrane system; EXPRESSED IN: shoot, hypocotyl, root; CONTAINS InterPro DOMAIN/s: Lipase, GDSL (InterPro:IPR001087), Esterase, SGNH hydrolase-type (InterPro:IPR013830); BEST Arabidopsis thaliana protein match is: GDSL-li…
Sp2_comp150897_c0_seq2	1181	.	G	A	107	.	DP=8;VDB=0.0380;AF1=1;AC1=2;DP4=0,0,3,5;MQ=42;FQ=-51	GT:PL:GQ	1/1:140,24,0:45	Sp2_comp150897_c0_seq2	1181	.	G	A	298.03	PASS	AC=6;AF=1.00;AN=6;DP=10;Dels=0.00;FS=0.000;HaplotypeScore=0.0000;MLEAC=6;MLEAF=1.00;MQ=60.00;MQ0=0;QD=29.80	GT:AD:DP:GQ:MLPSAC:MLPSAF:PL	1/1/1/1/1/1:0,10:10:6:6:1.00:323,62,38,24,14,6,0	SG	1367	gi|460409500|ref|XP_004250176.1|	PREDICTED: GDSL esterase/lipase At5g37690-like [Solanum lycopersicum]	AT5G37690.1	SGNH hydrolase-type esterase superfamily protein		SGNH hydrolase-type esterase superfamily protein; FUNCTIONS IN: lipase activity, hydrolase activity, acting on ester bonds; INVOLVED IN: lipid metabolic process; LOCATED IN: endomembrane system; EXPRESSED IN: shoot, hypocotyl, root; CONTAINS InterPro DOMAIN/s: Lipase, GDSL (InterPro:IPR001087), Esterase, SGNH hydrolase-type (InterPro:IPR013830); BEST Arabidopsis thaliana protein match is: GDSL-li…
Sp2_comp150897_c0_seq2	137	.	T	G	32.8	.	DP=5;VDB=0.0373;AF1=1;AC1=2;DP4=0,0,2,0;MQ=60;FQ=-33	GT:PL:GQ	1/1:64,6,0:10	Sp2_comp150897_c0_seq2	137	.	T	G	138.4	PASS	AC=6;AF=1.00;AN=6;DP=5;Dels=0.00;FS=0.000;HaplotypeScore=0.0000;MLEAC=6;MLEAF=1.00;MQ=60.00;MQ0=0;QD=27.68	GT:AD:DP:GQ:MLPSAC:MLPSAF:PL	1/1/1/1/1/1:0,5:5:3:6:1.00:162,31,19,12,7,3,0	SG	1367	gi|460409500|ref|XP_004250176.1|	PREDICTED: GDSL esterase/lipase At5g37690-like [Solanum lycopersicum]	AT5G37690.1	SGNH hydrolase-type esterase superfamily protein		SGNH hydrolase-type esterase superfamily protein; FUNCTIONS IN: lipase activity, hydrolase activity, acting on ester bonds; INVOLVED IN: lipid metabolic process; LOCATED IN: endomembrane system; EXPRESSED IN: shoot, hypocotyl, root; CONTAINS InterPro DOMAIN/s: Lipase, GDSL (InterPro:IPR001087), Esterase, SGNH hydrolase-type (InterPro:IPR013830); BEST Arabidopsis thaliana protein match is: GDSL-li…
Sp2_comp150897_c0_seq2	179	.	A	G	55	.	DP=5;VDB=0.0225;AF1=0.5;AC1=1;DP4=1,1,3,0;MQ=46;FQ=28;PV4=0.4,1,0.056,1	GT:PL:GQ	0/1:85,0,55:58	Sp2_comp150897_c0_seq2	179	.	A	G	97.82	PASS	AC=3;AF=0.500;AN=6;BaseQRankSum=1.231;DP=5;Dels=0.00;FS=0.000;HaplotypeScore=0.0000;MLEAC=3;MLEAF=0.500;MQ=60.00;MQ0=0;MQRankSum=-0.358;QD=19.56;ReadPosRankSum=1.231	GT:AD:DP:GQ:MLPSAC:MLPSAF:PL	0/0/0/1/1/1:2,3:5:0:3:0.500:119,10,3,0,0,3,65	SG	1367	gi|460409500|ref|XP_004250176.1|	PREDICTED: GDSL esterase/lipase At5g37690-like [Solanum lycopersicum]	AT5G37690.1	SGNH hydrolase-type esterase superfamily protein		SGNH hydrolase-type esterase superfamily protein; FUNCTIONS IN: lipase activity, hydrolase activity, acting on ester bonds; INVOLVED IN: lipid metabolic process; LOCATED IN: endomembrane system; EXPRESSED IN: shoot, hypocotyl, root; CONTAINS InterPro DOMAIN/s: Lipase, GDSL (InterPro:IPR001087), Esterase, SGNH hydrolase-type (InterPro:IPR013830); BEST Arabidopsis thaliana protein match is: GDSL-li…
Sp2_comp150897_c0_seq2	297	.	T	C	144	.	DP=16;VDB=0.0365;AF1=1;AC1=2;DP4=0,0,6,6;MQ=40;FQ=-63	GT:PL:GQ	1/1:177,36,0:69	Sp2_comp150897_c0_seq2	297	.	T	C	608.18	PASS	AC=6;AF=1.00;AN=6;DP=17;Dels=0.00;FS=0.000;HaplotypeScore=0.0000;MLEAC=6;MLEAF=1.00;MQ=60.00;MQ0=0;QD=30.04	GT:AD:DP:GQ:MLPSAC:MLPSAF:PL	1/1/1/1/1/1:0,17:17:12:6:1.00:634,117,72,45,26,12,0	SG	1367	gi|460409500|ref|XP_004250176.1|	PREDICTED: GDSL esterase/lipase At5g37690-like [Solanum lycopersicum]	AT5G37690.1	SGNH hydrolase-type esterase superfamily protein		SGNH hydrolase-type esterase superfamily protein; FUNCTIONS IN: lipase activity, hydrolase activity, acting on ester bonds; INVOLVED IN: lipid metabolic process; LOCATED IN: endomembrane system; EXPRESSED IN: shoot, hypocotyl, root; CONTAINS InterPro DOMAIN/s: Lipase, GDSL (InterPro:IPR001087), Esterase, SGNH hydrolase-type (InterPro:IPR013830); BEST Arabidopsis thaliana protein match is: GDSL-li…
Sp2_comp150897_c0_seq2	311	.	G	A	48	.	DP=15;VDB=0.0298;AF1=0.5;AC1=1;DP4=4,4,5,2;MQ=41;FQ=51;PV4=0.61,8.2e-08,0.073,1	GT:PL:GQ	0/1:78,0,194:81	Sp2_comp150897_c0_seq2	311	.	G	A	190.08	PASS	AC=3;AF=0.500;AN=6;BaseQRankSum=0.106;DP=16;Dels=0.00;FS=1.987;HaplotypeScore=0.0000;MLEAC=3;MLEAF=0.500;MQ=60.00;MQ0=0;MQRankSum=0.953;QD=11.88;ReadPosRankSum=-0.318	GT:AD:DP:GQ:MLPSAC:MLPSAF:PL	0/0/0/1/1/1:9,7:16:1:3:0.500:213,11,1,0,7,25,303	SG	1367	gi|460409500|ref|XP_004250176.1|	PREDICTED: GDSL esterase/lipase At5g37690-like [Solanum lycopersicum]	AT5G37690.1	SGNH hydrolase-type esterase superfamily protein		SGNH hydrolase-type esterase superfamily protein; FUNCTIONS IN: lipase activity, hydrolase activity, acting on ester bonds; INVOLVED IN: lipid metabolic process; LOCATED IN: endomembrane system; EXPRESSED IN: shoot, hypocotyl, root; CONTAINS InterPro DOMAIN/s: Lipase, GDSL (InterPro:IPR001087), Esterase, SGNH hydrolase-type (InterPro:IPR013830); BEST Arabidopsis thaliana protein match is: GDSL-li…
Sp2_comp150897_c0_seq2	416	.	T	C	81.1	.	DP=13;VDB=0.0359;AF1=1;AC1=2;DP4=0,0,1,6;MQ=39;FQ=-48	GT:PL:GQ	1/1:114,21,0:39	Sp2_comp150897_c0_seq2	416	.	T	C	549.25	PASS	AC=6;AF=1.00;AN=6;DP=14;Dels=0.00;FS=0.000;HaplotypeScore=0.0000;MLEAC=6;MLEAF=1.00;MQ=60.00;MQ0=0;QD=31.37	GT:AD:DP:GQ:MLPSAC:MLPSAF:PL	1/1/1/1/1/1:0,14:14:11:6:1.00:575,109,67,42,25,11,0	SG	1367	gi|460409500|ref|XP_004250176.1|	PREDICTED: GDSL esterase/lipase At5g37690-like [Solanum lycopersicum]	AT5G37690.1	SGNH hydrolase-type esterase superfamily protein		SGNH hydrolase-type esterase superfamily protein; FUNCTIONS IN: lipase activity, hydrolase activity, acting on ester bonds; INVOLVED IN: lipid metabolic process; LOCATED IN: endomembrane system; EXPRESSED IN: shoot, hypocotyl, root; CONTAINS InterPro DOMAIN/s: Lipase, GDSL (InterPro:IPR001087), Esterase, SGNH hydrolase-type (InterPro:IPR013830); BEST Arabidopsis thaliana protein match is: GDSL-li…
Sp2_comp150897_c0_seq2	557	.	C	T	104	.	DP=10;VDB=0.0271;AF1=1;AC1=2;DP4=0,0,2,8;MQ=49;FQ=-57	GT:PL:GQ	1/1:137,30,0:57	Sp2_comp150897_c0_seq2	557	.	C	T	416.6	PASS	AC=6;AF=1.00;AN=6;DP=10;Dels=0.00;FS=0.000;HaplotypeScore=0.0000;MLEAC=6;MLEAF=1.00;MQ=60.00;MQ0=0;QD=26.48	GT:AD:DP:GQ:MLPSAC:MLPSAF:PL	1/1/1/1/1/1:0,10:10:8:6:1.00:442,78,48,30,18,8,0	SG	1367	gi|460409500|ref|XP_004250176.1|	PREDICTED: GDSL esterase/lipase At5g37690-like [Solanum lycopersicum]	AT5G37690.1	SGNH hydrolase-type esterase superfamily protein		SGNH hydrolase-type esterase superfamily protein; FUNCTIONS IN: lipase activity, hydrolase activity, acting on ester bonds; INVOLVED IN: lipid metabolic process; LOCATED IN: endomembrane system; EXPRESSED IN: shoot, hypocotyl, root; CONTAINS InterPro DOMAIN/s: Lipase, GDSL (InterPro:IPR001087), Esterase, SGNH hydrolase-type (InterPro:IPR013830); BEST Arabidopsis thaliana protein match is: GDSL-li…
Sp2_comp150897_c0_seq2	574	.	T	C	121	.	DP=12;VDB=0.0359;AF1=1;AC1=2;DP4=0,0,4,6;MQ=49;FQ=-57	GT:PL:GQ	1/1:154,30,0:57	Sp2_comp150897_c0_seq2	574	.	T	C	414.6	PASS	AC=6;AF=1.00;AN=6;DP=12;Dels=0.00;FS=0.000;HaplotypeScore=0.0000;MLEAC=6;MLEAF=1.00;MQ=60.00;MQ0=0;QD=34.55	GT:AD:DP:GQ:MLPSAC:MLPSAF:PL	1/1/1/1/1/1:0,12:12:8:6:1.00:440,78,48,30,18,8,0	SG	1367	gi|460409500|ref|XP_004250176.1|	PREDICTED: GDSL esterase/lipase At5g37690-like [Solanum lycopersicum]	AT5G37690.1	SGNH hydrolase-type esterase superfamily protein		SGNH hydrolase-type esterase superfamily protein; FUNCTIONS IN: lipase activity, hydrolase activity, acting on ester bonds; INVOLVED IN: lipid metabolic process; LOCATED IN: endomembrane system; EXPRESSED IN: shoot, hypocotyl, root; CONTAINS InterPro DOMAIN/s: Lipase, GDSL (InterPro:IPR001087), Esterase, SGNH hydrolase-type (InterPro:IPR013830); BEST Arabidopsis thaliana protein match is: GDSL-li…
Sp2_comp150897_c0_seq2	587	.	T	A	12	.	DP=12;VDB=0.0343;AF1=1;AC1=2;DP4=0,0,1,1;MQ=48;FQ=-33	GT:PL:GQ	1/1:43,6,0:9	Sp2_comp150897_c0_seq2	587	.	T	A	373.6	PASS	AC=6;AF=1.00;AN=6;DP=12;Dels=0.00;FS=0.000;HaplotypeScore=0.0000;MLEAC=6;MLEAF=1.00;MQ=60.00;MQ0=0;QD=31.13	GT:AD:DP:GQ:MLPSAC:MLPSAF:PL	1/1/1/1/1/1:0,12:12:8:6:1.00:399,78,48,30,18,8,0	SG	1367	gi|460409500|ref|XP_004250176.1|	PREDICTED: GDSL esterase/lipase At5g37690-like [Solanum lycopersicum]	AT5G37690.1	SGNH hydrolase-type esterase superfamily protein		SGNH hydrolase-type esterase superfamily protein; FUNCTIONS IN: lipase activity, hydrolase activity, acting on ester bonds; INVOLVED IN: lipid metabolic process; LOCATED IN: endomembrane system; EXPRESSED IN: shoot, hypocotyl, root; CONTAINS InterPro DOMAIN/s: Lipase, GDSL (InterPro:IPR001087), Esterase, SGNH hydrolase-type (InterPro:IPR013830); BEST Arabidopsis thaliana protein match is: GDSL-li…
Sp2_comp150897_c0_seq2	641	.	T	C	8.44	.	DP=9;VDB=0.0392;AF1=1;AC1=2;DP4=0,0,0,2;MQ=50;FQ=-33	GT:PL:GQ	1/1:39,6,0:8	Sp2_comp150897_c0_seq2	641	.	T	C	339.79	PASS	AC=6;AF=1.00;AN=6;DP=9;Dels=0.00;FS=0.000;HaplotypeScore=0.0000;MLEAC=6;MLEAF=1.00;MQ=60.00;MQ0=0;QD=33.79	GT:AD:DP:GQ:MLPSAC:MLPSAF:PL	1/1/1/1/1/1:0,9:9:7:6:1.00:365,70,43,27,16,7,0	SG	1367	gi|460409500|ref|XP_004250176.1|	PREDICTED: GDSL esterase/lipase At5g37690-like [Solanum lycopersicum]	AT5G37690.1	SGNH hydrolase-type esterase superfamily protein		SGNH hydrolase-type esterase superfamily protein; FUNCTIONS IN: lipase activity, hydrolase activity, acting on ester bonds; INVOLVED IN: lipid metabolic process; LOCATED IN: endomembrane system; EXPRESSED IN: shoot, hypocotyl, root; CONTAINS InterPro DOMAIN/s: Lipase, GDSL (InterPro:IPR001087), Esterase, SGNH hydrolase-type (InterPro:IPR013830); BEST Arabidopsis thaliana protein match is: GDSL-li…
Sp2_comp150897_c0_seq2	90	.	T	A	86.5	.	DP=4;VDB=0.0199;AF1=1;AC1=2;DP4=0,0,3,1;MQ=53;FQ=-39	GT:PL:GQ	1/1:119,12,0:21	Sp2_comp150897_c0_seq2	90	.	T	A	108.16	PASS	AC=6;AF=1.00;AN=6;DP=4;Dels=0.00;FS=0.000;HaplotypeScore=0.0000;MLEAC=6;MLEAF=1.00;MQ=60.00;MQ0=0;QD=27.04	GT:AD:DP:GQ:MLPSAC:MLPSAF:PL	1/1/1/1/1/1:0,4:4:2:6:1.00:131,23,14,9,5,2,0	SG	1367	gi|460409500|ref|XP_004250176.1|	PREDICTED: GDSL esterase/lipase At5g37690-like [Solanum lycopersicum]	AT5G37690.1	SGNH hydrolase-type esterase superfamily protein		SGNH hydrolase-type esterase superfamily protein; FUNCTIONS IN: lipase activity, hydrolase activity, acting on ester bonds; INVOLVED IN: lipid metabolic process; LOCATED IN: endomembrane system; EXPRESSED IN: shoot, hypocotyl, root; CONTAINS InterPro DOMAIN/s: Lipase, GDSL (InterPro:IPR001087), Esterase, SGNH hydrolase-type (InterPro:IPR013830); BEST Arabidopsis thaliana protein match is: GDSL-li…
Sp2_comp150898_c1_seq1	1078	.	T	C	74.1	.	DP=7;VDB=0.0345;AF1=0.5129;AC1=1;DP4=1,0,3,2;MQ=33;FQ=-14.2;PV4=1,1,0.0022,1	GT:PL:GQ	0/1:104,0,13:16	Sp2_comp150898_c1_seq1	1078	.	T	C	169.75	PASS	AC=5;AF=0.833;AN=6;BaseQRankSum=0.742;DP=7;Dels=0.00;FS=0.000;HaplotypeScore=0.7340;MLEAC=5;MLEAF=0.833;MQ=60.00;MQ0=0;MQRankSum=0.742;QD=24.25;ReadPosRankSum=0.742	GT:AD:DP:GQ:MLPSAC:MLPSAF:PL	0/1/1/1/1/1:1,6:7:2:5:0.833:193,28,14,6,2,0,24	SG	1544	gi|460375248|ref|XP_004233419.1|	PREDICTED: B3 domain-containing transcription factor VRN1-like [Solanum lycopersicum]	AT3G18990.1	AP2/B3-like transcriptional factor family protein	Required for vernalization. Essential for the complete repression of FLC in vernalized plants. Required for the methylation of histone H3	REDUCED VERNALIZATION RESPONSE 1 (VRN1); CONTAINS InterPro DOMAIN/s: Transcriptional factor B3 (InterPro:IPR003340); BEST Arabidopsis thaliana protein match is: related to vernalization1 1 (TAIR:AT1G49480.1); Has 683 Blast hits to 597 proteins in 20 species: Archae - 0; Bacteria - 0; Metazoa - 1; Fungi - 0; Plants - 682; Viruses - 0; Other Eukaryotes - 0 (source: NCBI BLink).
Sp2_comp150898_c1_seq1	1083	.	G	C	81.3	.	DP=7;VDB=0.0345;AF1=0.543;AC1=1;DP4=1,0,4,2;MQ=35;FQ=-19;PV4=1,1,0.046,1	GT:PL:GQ	0/1:111,0,8:11	Sp2_comp150898_c1_seq1	1083	.	G	C	186.08	PASS	AC=5;AF=0.833;AN=6;BaseQRankSum=0.742;DP=7;Dels=0.00;FS=0.000;HaplotypeScore=1.5226;MLEAC=5;MLEAF=0.833;MQ=60.00;MQ0=0;MQRankSum=0.742;QD=26.58;ReadPosRankSum=0.742	GT:AD:DP:GQ:MLPSAC:MLPSAF:PL	0/1/1/1/1/1:1,6:7:3:5:0.833:210,35,18,9,3,0,21	SG	1544	gi|460375248|ref|XP_004233419.1|	PREDICTED: B3 domain-containing transcription factor VRN1-like [Solanum lycopersicum]	AT3G18990.1	AP2/B3-like transcriptional factor family protein	Required for vernalization. Essential for the complete repression of FLC in vernalized plants. Required for the methylation of histone H3	REDUCED VERNALIZATION RESPONSE 1 (VRN1); CONTAINS InterPro DOMAIN/s: Transcriptional factor B3 (InterPro:IPR003340); BEST Arabidopsis thaliana protein match is: related to vernalization1 1 (TAIR:AT1G49480.1); Has 683 Blast hits to 597 proteins in 20 species: Archae - 0; Bacteria - 0; Metazoa - 1; Fungi - 0; Plants - 682; Viruses - 0; Other Eukaryotes - 0 (source: NCBI BLink).
Sp2_comp150898_c1_seq1	1116	.	G	A	47.5	.	DP=6;VDB=0.0392;AF1=1;AC1=2;DP4=0,0,1,3;MQ=32;FQ=-39	GT:PL:GQ	1/1:80,12,0:21	Sp2_comp150898_c1_seq1	1116	.	G	A	210.4	PASS	AC=6;AF=1.00;AN=6;DP=6;Dels=0.00;FS=0.000;HaplotypeScore=0.0000;MLEAC=6;MLEAF=1.00;MQ=60.00;MQ0=0;QD=24.81	GT:AD:DP:GQ:MLPSAC:MLPSAF:PL	1/1/1/1/1/1:0,6:6:5:6:1.00:235,47,29,18,11,5,0	SG	1544	gi|460375248|ref|XP_004233419.1|	PREDICTED: B3 domain-containing transcription factor VRN1-like [Solanum lycopersicum]	AT3G18990.1	AP2/B3-like transcriptional factor family protein	Required for vernalization. Essential for the complete repression of FLC in vernalized plants. Required for the methylation of histone H3	REDUCED VERNALIZATION RESPONSE 1 (VRN1); CONTAINS InterPro DOMAIN/s: Transcriptional factor B3 (InterPro:IPR003340); BEST Arabidopsis thaliana protein match is: related to vernalization1 1 (TAIR:AT1G49480.1); Has 683 Blast hits to 597 proteins in 20 species: Archae - 0; Bacteria - 0; Metazoa - 1; Fungi - 0; Plants - 682; Viruses - 0; Other Eukaryotes - 0 (source: NCBI BLink).
Sp2_comp150898_c1_seq1	1119	.	G	C	27	.	DP=6;VDB=0.0392;AF1=1;AC1=2;DP4=0,0,2,1;MQ=35;FQ=-36	GT:PL:GQ	1/1:59,9,0:16	Sp2_comp150898_c1_seq1	1119	.	G	C	212.4	PASS	AC=6;AF=1.00;AN=6;DP=6;Dels=0.00;FS=0.000;HaplotypeScore=0.0000;MLEAC=6;MLEAF=1.00;MQ=60.00;MQ0=0;QD=32.97	GT:AD:DP:GQ:MLPSAC:MLPSAF:PL	1/1/1/1/1/1:0,6:6:5:6:1.00:237,47,29,18,11,5,0	SG	1544	gi|460375248|ref|XP_004233419.1|	PREDICTED: B3 domain-containing transcription factor VRN1-like [Solanum lycopersicum]	AT3G18990.1	AP2/B3-like transcriptional factor family protein	Required for vernalization. Essential for the complete repression of FLC in vernalized plants. Required for the methylation of histone H3	REDUCED VERNALIZATION RESPONSE 1 (VRN1); CONTAINS InterPro DOMAIN/s: Transcriptional factor B3 (InterPro:IPR003340); BEST Arabidopsis thaliana protein match is: related to vernalization1 1 (TAIR:AT1G49480.1); Has 683 Blast hits to 597 proteins in 20 species: Archae - 0; Bacteria - 0; Metazoa - 1; Fungi - 0; Plants - 682; Viruses - 0; Other Eukaryotes - 0 (source: NCBI BLink).
Sp2_comp150898_c1_seq1	1205	.	T	C	16.1	.	DP=7;VDB=0.0163;AF1=0.5;AC1=1;DP4=1,3,1,2;MQ=48;FQ=19.1;PV4=1,4.9e-05,1,1	GT:PL:GQ	0/1:46,0,114:49	Sp2_comp150898_c1_seq1	1205	.	T	C	87.5	PASS	AC=2;AF=0.333;AN=6;BaseQRankSum=0.550;DP=7;Dels=0.00;FS=0.000;HaplotypeScore=0.9995;MLEAC=2;MLEAF=0.333;MQ=60.00;MQ0=0;MQRankSum=0.550;QD=12.50;ReadPosRankSum=0.937	GT:AD:DP:GQ:MLPSAC:MLPSAF:PL	0/0/0/0/1/1:4,3:7:0:2:0.333:109,5,0,0,3,12,150	SG	1544	gi|460375248|ref|XP_004233419.1|	PREDICTED: B3 domain-containing transcription factor VRN1-like [Solanum lycopersicum]	AT3G18990.1	AP2/B3-like transcriptional factor family protein	Required for vernalization. Essential for the complete repression of FLC in vernalized plants. Required for the methylation of histone H3	REDUCED VERNALIZATION RESPONSE 1 (VRN1); CONTAINS InterPro DOMAIN/s: Transcriptional factor B3 (InterPro:IPR003340); BEST Arabidopsis thaliana protein match is: related to vernalization1 1 (TAIR:AT1G49480.1); Has 683 Blast hits to 597 proteins in 20 species: Archae - 0; Bacteria - 0; Metazoa - 1; Fungi - 0; Plants - 682; Viruses - 0; Other Eukaryotes - 0 (source: NCBI BLink).
Sp2_comp150898_c1_seq1	462	.	C	A	49.5	.	DP=4;VDB=0.0219;AF1=1;AC1=2;DP4=0,0,2,2;MQ=48;FQ=-39	GT:PL:GQ	1/1:82,12,0:21	Sp2_comp150898_c1_seq1	462	.	C	A	153.4	PASS	AC=6;AF=1.00;AN=6;DP=5;Dels=0.00;FS=0.000;HaplotypeScore=0.0000;MLEAC=6;MLEAF=1.00;MQ=60.00;MQ0=0;QD=30.68	GT:AD:DP:GQ:MLPSAC:MLPSAF:PL	1/1/1/1/1/1:0,5:5:3:6:1.00:177,31,19,12,7,3,0	SG	1544	gi|460375248|ref|XP_004233419.1|	PREDICTED: B3 domain-containing transcription factor VRN1-like [Solanum lycopersicum]	AT3G18990.1	AP2/B3-like transcriptional factor family protein	Required for vernalization. Essential for the complete repression of FLC in vernalized plants. Required for the methylation of histone H3	REDUCED VERNALIZATION RESPONSE 1 (VRN1); CONTAINS InterPro DOMAIN/s: Transcriptional factor B3 (InterPro:IPR003340); BEST Arabidopsis thaliana protein match is: related to vernalization1 1 (TAIR:AT1G49480.1); Has 683 Blast hits to 597 proteins in 20 species: Archae - 0; Bacteria - 0; Metazoa - 1; Fungi - 0; Plants - 682; Viruses - 0; Other Eukaryotes - 0 (source: NCBI BLink).
Sp2_comp150898_c1_seq1	554	.	C	A	31	.	DP=10;VDB=0.0333;AF1=0.5;AC1=1;DP4=1,4,3,1;MQ=48;FQ=34;PV4=0.21,0.19,0.12,1	GT:PL:GQ	0/1:61,0,95:64	Sp2_comp150898_c1_seq1	554	.	C	A	120.67	PASS	AC=3;AF=0.500;AN=6;BaseQRankSum=0.729;DP=10;Dels=0.00;FS=6.854;HaplotypeScore=1.9995;MLEAC=3;MLEAF=0.500;MQ=60.00;MQ0=0;MQRankSum=1.307;QD=12.07;ReadPosRankSum=0.876	GT:AD:DP:GQ:MLPSAC:MLPSAF:PL	0/0/0/1/1/1:6,4:10:1:3:0.500:143,8,1,0,4,15,180	SG	1544	gi|460375248|ref|XP_004233419.1|	PREDICTED: B3 domain-containing transcription factor VRN1-like [Solanum lycopersicum]	AT3G18990.1	AP2/B3-like transcriptional factor family protein	Required for vernalization. Essential for the complete repression of FLC in vernalized plants. Required for the methylation of histone H3	REDUCED VERNALIZATION RESPONSE 1 (VRN1); CONTAINS InterPro DOMAIN/s: Transcriptional factor B3 (InterPro:IPR003340); BEST Arabidopsis thaliana protein match is: related to vernalization1 1 (TAIR:AT1G49480.1); Has 683 Blast hits to 597 proteins in 20 species: Archae - 0; Bacteria - 0; Metazoa - 1; Fungi - 0; Plants - 682; Viruses - 0; Other Eukaryotes - 0 (source: NCBI BLink).
Sp2_comp150898_c1_seq1	574	.	C	T	98.1	.	DP=9;VDB=0.0244;AF1=1;AC1=2;DP4=0,0,2,5;MQ=46;FQ=-48	GT:PL:GQ	1/1:131,21,0:39	Sp2_comp150898_c1_seq1	574	.	C	T	260.12	PASS	AC=6;AF=1.00;AN=6;DP=9;Dels=0.00;FS=0.000;HaplotypeScore=0.0000;MLEAC=6;MLEAF=1.00;MQ=60.00;MQ0=0;QD=28.90	GT:AD:DP:GQ:MLPSAC:MLPSAF:PL	1/1/1/1/1/1:0,9:9:6:6:1.00:285,54,33,21,12,6,0	SG	1544	gi|460375248|ref|XP_004233419.1|	PREDICTED: B3 domain-containing transcription factor VRN1-like [Solanum lycopersicum]	AT3G18990.1	AP2/B3-like transcriptional factor family protein	Required for vernalization. Essential for the complete repression of FLC in vernalized plants. Required for the methylation of histone H3	REDUCED VERNALIZATION RESPONSE 1 (VRN1); CONTAINS InterPro DOMAIN/s: Transcriptional factor B3 (InterPro:IPR003340); BEST Arabidopsis thaliana protein match is: related to vernalization1 1 (TAIR:AT1G49480.1); Has 683 Blast hits to 597 proteins in 20 species: Archae - 0; Bacteria - 0; Metazoa - 1; Fungi - 0; Plants - 682; Viruses - 0; Other Eukaryotes - 0 (source: NCBI BLink).
Sp2_comp150898_c1_seq1	601	.	C	G	130	.	DP=11;VDB=0.0322;AF1=1;AC1=2;DP4=0,0,3,7;MQ=47;FQ=-57	GT:PL:GQ	1/1:163,30,0:57	Sp2_comp150898_c1_seq1	601	.	C	G	367.6	PASS	AC=6;AF=1.00;AN=6;DP=11;Dels=0.00;FS=0.000;HaplotypeScore=0.0000;MLEAC=6;MLEAF=1.00;MQ=60.00;MQ0=0;QD=33.42	GT:AD:DP:GQ:MLPSAC:MLPSAF:PL	1/1/1/1/1/1:0,11:11:8:6:1.00:393,78,48,30,18,8,0	SG	1544	gi|460375248|ref|XP_004233419.1|	PREDICTED: B3 domain-containing transcription factor VRN1-like [Solanum lycopersicum]	AT3G18990.1	AP2/B3-like transcriptional factor family protein	Required for vernalization. Essential for the complete repression of FLC in vernalized plants. Required for the methylation of histone H3	REDUCED VERNALIZATION RESPONSE 1 (VRN1); CONTAINS InterPro DOMAIN/s: Transcriptional factor B3 (InterPro:IPR003340); BEST Arabidopsis thaliana protein match is: related to vernalization1 1 (TAIR:AT1G49480.1); Has 683 Blast hits to 597 proteins in 20 species: Archae - 0; Bacteria - 0; Metazoa - 1; Fungi - 0; Plants - 682; Viruses - 0; Other Eukaryotes - 0 (source: NCBI BLink).
Sp2_comp150898_c1_seq1	912	.	C	G	28.8	.	DP=2;VDB=0.0104;AF1=1;AC1=2;DP4=0,0,1,1;MQ=33;FQ=-33	GT:PL:GQ	1/1:60,6,0:10	Sp2_comp150898_c1_seq1	912	.	C	G	60.71	PASS	AC=6;AF=1.00;AN=6;DP=2;Dels=0.00;FS=0.000;HaplotypeScore=0.0000;MLEAC=6;MLEAF=1.00;MQ=60.00;MQ0=0;QD=30.36	GT:AD:DP:GQ:MLPSAC:MLPSAF:PL	1/1/1/1/1/1:0,2:2:2:6:1.00:83,16,10,6,4,2,0	SG	1544	gi|460375248|ref|XP_004233419.1|	PREDICTED: B3 domain-containing transcription factor VRN1-like [Solanum lycopersicum]	AT3G18990.1	AP2/B3-like transcriptional factor family protein	Required for vernalization. Essential for the complete repression of FLC in vernalized plants. Required for the methylation of histone H3	REDUCED VERNALIZATION RESPONSE 1 (VRN1); CONTAINS InterPro DOMAIN/s: Transcriptional factor B3 (InterPro:IPR003340); BEST Arabidopsis thaliana protein match is: related to vernalization1 1 (TAIR:AT1G49480.1); Has 683 Blast hits to 597 proteins in 20 species: Archae - 0; Bacteria - 0; Metazoa - 1; Fungi - 0; Plants - 682; Viruses - 0; Other Eukaryotes - 0 (source: NCBI BLink).
Sp2_comp150898_c1_seq1	989	.	A	C	57	.	DP=4;VDB=0.0210;AF1=0.5008;AC1=1;DP4=0,1,2,1;MQ=40;FQ=-4.12;PV4=1,0.45,1,1	GT:PL:GQ	0/1:87,0,25:28	Sp2_comp150898_c1_seq1	989	.	A	C	53.02	PASS	AC=4;AF=0.667;AN=6;BaseQRankSum=0.727;DP=4;Dels=0.00;FS=0.000;HaplotypeScore=0.0000;MLEAC=4;MLEAF=0.667;MQ=60.00;MQ0=0;MQRankSum=0.727;QD=13.25;ReadPosRankSum=0.727	GT:AD:DP:GQ:MLPSAC:MLPSAF:PL	0/0/1/1/1/1:1,3:4:1:4:0.667:74,8,3,1,0,1,33	SG	1544	gi|460375248|ref|XP_004233419.1|	PREDICTED: B3 domain-containing transcription factor VRN1-like [Solanum lycopersicum]	AT3G18990.1	AP2/B3-like transcriptional factor family protein	Required for vernalization. Essential for the complete repression of FLC in vernalized plants. Required for the methylation of histone H3	REDUCED VERNALIZATION RESPONSE 1 (VRN1); CONTAINS InterPro DOMAIN/s: Transcriptional factor B3 (InterPro:IPR003340); BEST Arabidopsis thaliana protein match is: related to vernalization1 1 (TAIR:AT1G49480.1); Has 683 Blast hits to 597 proteins in 20 species: Archae - 0; Bacteria - 0; Metazoa - 1; Fungi - 0; Plants - 682; Viruses - 0; Other Eukaryotes - 0 (source: NCBI BLink).
Sp2_comp150900_c0_seq6	1580	.	G	C	124	.	DP=14;VDB=0.0014;AF1=1;AC1=2;DP4=0,0,2,11;MQ=49;FQ=-66	GT:PL:GQ	1/1:157,39,0:75	Sp2_comp150900_c0_seq6	1580	.	G	C	633.12	PASS	AC=6;AF=1.00;AN=6;DP=43;Dels=0.00;FS=0.000;HaplotypeScore=0.0000;MLEAC=6;MLEAF=1.00;MQ=59.61;MQ0=0;QD=14.72	GT:AD:DP:GQ:MLPSAC:MLPSAF:PL	1/1/1/1/1/1:0,43:43:13:6:1.00:659,124,76,48,28,13,0	SG	1659	gi|449444060|ref|XP_004139793.1|	PREDICTED: cell differentiation protein RCD1 homolog [Cucumis sativus]	AT3G20800.1	Cell differentiation, Rcd1-like protein		Cell differentiation, Rcd1-like protein; CONTAINS InterPro DOMAIN/s: Cell differentiation, Rcd1-like (InterPro:IPR007216); BEST Arabidopsis thaliana protein match is: Cell differentiation, Rcd1-like protein (TAIR:AT5G12980.1); Has 491 Blast hits to 488 proteins in 205 species: Archae - 0; Bacteria - 0; Metazoa - 160; Fungi - 135; Plants - 110; Viruses - 0; Other Eukaryotes - 86 (source: NCBI BLin…
Sp2_comp150901_c0_seq1	1011	.	G	T	126	.	DP=19;VDB=0.0011;AF1=0.5;AC1=1;DP4=2,10,2,5;MQ=45;FQ=129;PV4=0.6,1,0.097,1	GT:PL:GQ	0/1:156,0,210:99	Sp2_comp150901_c0_seq1	1011	.	G	T	262.93	PASS	AC=2;AF=0.333;AN=6;BaseQRankSum=1.194;DP=22;Dels=0.00;FS=2.205;HaplotypeScore=7.7321;MLEAC=2;MLEAF=0.333;MQ=60.00;MQ0=0;MQRankSum=-0.171;QD=11.95;ReadPosRankSum=0.648	GT:AD:DP:GQ:MLPSAC:MLPSAF:PL	0/0/0/0/1/1:14,8:22:3:2:0.333:287,11,0,3,18,52,512	SG	1038	gi|460410138|ref|XP_004250488.1|	PREDICTED: seed maturation protein PM36-like [Solanum lycopersicum]	AT3G16990.1	Haem oxygenase-like, multi-helical		Haem oxygenase-like, multi-helical; CONTAINS InterPro DOMAIN/s: Haem oxygenase-like, multi-helical (InterPro:IPR016084), TENA/THI-4 protein/Coenzyme PQQ biosynthesis protein C (InterPro:IPR004305); Has 259 Blast hits to 259 proteins in 88 species: Archae - 23; Bacteria - 94; Metazoa - 0; Fungi - 34; Plants - 38; Viruses - 0; Other Eukaryotes - 70 (source: NCBI BLink).
Sp2_comp150901_c0_seq1	118	.	C	G	23	.	DP=85;VDB=0.0365;AF1=0.5;AC1=1;DP4=39,4,17,1;MQ=50;FQ=26;PV4=1,9.9e-22,0.38,1	GT:PL:GQ	0/1:53,0,255:56	Sp2_comp150901_c0_seq1	118	.	C	G	947.03	PASS	AC=2;AF=0.333;AN=6;BaseQRankSum=0.980;DP=87;Dels=0.00;FS=2.838;HaplotypeScore=0.9832;MLEAC=2;MLEAF=0.333;MQ=59.70;MQ0=0;MQRankSum=-0.461;QD=10.89;ReadPosRankSum=0.101	GT:AD:DP:GQ:MLPSAC:MLPSAF:PL	0/0/0/0/1/1:44,43:87:2:2:0.333:971,45,0,2,39,135,2147483647	SG	1038	gi|460410138|ref|XP_004250488.1|	PREDICTED: seed maturation protein PM36-like [Solanum lycopersicum]	AT3G16990.1	Haem oxygenase-like, multi-helical		Haem oxygenase-like, multi-helical; CONTAINS InterPro DOMAIN/s: Haem oxygenase-like, multi-helical (InterPro:IPR016084), TENA/THI-4 protein/Coenzyme PQQ biosynthesis protein C (InterPro:IPR004305); Has 259 Blast hits to 259 proteins in 88 species: Archae - 23; Bacteria - 94; Metazoa - 0; Fungi - 34; Plants - 38; Viruses - 0; Other Eukaryotes - 70 (source: NCBI BLink).
Sp2_comp150901_c0_seq1	424	.	A	C	17.1	.	DP=268;VDB=0.0380;AF1=0.5;AC1=1;DP4=70,82,31,25;MQ=48;FQ=20.1;PV4=0.27,2.4e-64,1,0.33	GT:PL:GQ	0/1:47,0,255:50	Sp2_comp150901_c0_seq1	424	.	A	C	3686.97	PASS	AC=3;AF=0.500;AN=6;BaseQRankSum=0.591;DP=250;Dels=0.00;FS=1.546;HaplotypeScore=5.2967;MLEAC=3;MLEAF=0.500;MQ=59.92;MQ0=0;MQRankSum=-0.266;QD=14.75;ReadPosRankSum=0.660	GT:AD:DP:GQ:MLPSAC:MLPSAF:PL	0/0/0/1/1/1:138,112:250:18:3:0.500:3713,209,18,0,106,2147483647,2147483647	SG	1038	gi|460410138|ref|XP_004250488.1|	PREDICTED: seed maturation protein PM36-like [Solanum lycopersicum]	AT3G16990.1	Haem oxygenase-like, multi-helical		Haem oxygenase-like, multi-helical; CONTAINS InterPro DOMAIN/s: Haem oxygenase-like, multi-helical (InterPro:IPR016084), TENA/THI-4 protein/Coenzyme PQQ biosynthesis protein C (InterPro:IPR004305); Has 259 Blast hits to 259 proteins in 88 species: Archae - 23; Bacteria - 94; Metazoa - 0; Fungi - 34; Plants - 38; Viruses - 0; Other Eukaryotes - 70 (source: NCBI BLink).
Sp2_comp150901_c0_seq1	610	.	C	A	185	.	DP=256;VDB=0.0400;AF1=0.5;AC1=1;DP4=52,62,64,73;MQ=48;FQ=188;PV4=0.9,1.2e-84,1,1	GT:PL:GQ	0/1:215,0,255:99	Sp2_comp150901_c0_seq1	610	.	C	A	5012.04	PASS	AC=3;AF=0.500;AN=6;BaseQRankSum=0.646;DP=249;Dels=0.00;FS=0.000;HaplotypeScore=10.7829;MLEAC=3;MLEAF=0.500;MQ=59.87;MQ0=0;MQRankSum=-0.880;QD=20.13;ReadPosRankSum=0.323	GT:AD:DP:GQ:MLPSAC:MLPSAF:PL	0/0/0/1/1/1:108,141:249:15:3:0.500:5038,416,108,0,15,199,2147483647	SG	1038	gi|460410138|ref|XP_004250488.1|	PREDICTED: seed maturation protein PM36-like [Solanum lycopersicum]	AT3G16990.1	Haem oxygenase-like, multi-helical		Haem oxygenase-like, multi-helical; CONTAINS InterPro DOMAIN/s: Haem oxygenase-like, multi-helical (InterPro:IPR016084), TENA/THI-4 protein/Coenzyme PQQ biosynthesis protein C (InterPro:IPR004305); Has 259 Blast hits to 259 proteins in 88 species: Archae - 23; Bacteria - 94; Metazoa - 0; Fungi - 34; Plants - 38; Viruses - 0; Other Eukaryotes - 70 (source: NCBI BLink).
Sp2_comp150902_c0_seq1	1229	.	T	C	53	.	DP=1616;VDB=0.0398;AF1=0.5;AC1=1;DP4=396,384,228,178;MQ=49;FQ=56;PV4=0.086,0,2.4e-33,0.047	GT:PL:GQ	0/1:83,0,255:86	Sp2_comp150902_c0_seq1	1229	.	T	C	2161.9	PASS	AC=2;AF=0.333;AN=6;BaseQRankSum=-0.540;DP=250;Dels=0.00;FS=9.194;HaplotypeScore=6.6692;MLEAC=2;MLEAF=0.333;MQ=59.83;MQ0=0;MQRankSum=0.267;QD=8.65;ReadPosRankSum=0.455	GT:AD:DP:GQ:MLPSAC:MLPSAF:PL	0/0/0/0/1/1:133,116:249:33:2:0.333:2188,87,0,33,166,2147483647,2147483647	SG	1959	gi|460409895|ref|XP_004250372.1|	PREDICTED: protein SENSITIVE TO PROTON RHIZOTOXICITY 1-like [Solanum lycopersicum]	AT1G34370.1	C2H2 and C2HC zinc fingers superfamily protein	Encodes a putative nuclear Cys(2)His(2)-type zinc finger protein involved in H+ and Al3+ rhizotoxicity. In mutants exposed to aluminum stress, there is no induction of AtALMT1, an malate transporter known to be involved in the mediation of aluminum toxicity.	sensitive to proton rhizotoxicity 1 (STOP1); CONTAINS InterPro DOMAIN/s: Zinc finger, C2H2-like (InterPro:IPR015880), Zinc finger, C2H2-type (InterPro:IPR007087); BEST Arabidopsis thaliana protein match is: C2H2 and C2HC zinc fingers superfamily protein (TAIR:AT5G22890.1); Has 25295 Blast hits to 14002 proteins in 194 species: Archae - 0; Bacteria - 2; Metazoa - 23814; Fungi - 97; Plants - 697; V…
Sp2_comp150902_c0_seq1	1301	.	T	C	191	.	DP=1502;VDB=0.0399;AF1=0.5;AC1=1;DP4=273,398,332,429;MQ=49;FQ=194;PV4=0.28,0,1.9e-13,0.32	GT:PL:GQ	0/1:221,0,255:99	Sp2_comp150902_c0_seq1	1301	.	T	C	4489.03	PASS	AC=3;AF=0.500;AN=6;BaseQRankSum=1.861;DP=250;Dels=0.00;FS=10.661;HaplotypeScore=2.8664;MLEAC=3;MLEAF=0.500;MQ=59.57;MQ0=0;MQRankSum=-0.260;QD=17.96;ReadPosRankSum=-1.771	GT:AD:DP:GQ:MLPSAC:MLPSAF:PL	0/0/0/1/1/1:102,148:250:2:3:0.500:4513,416,113,0,2,158,2147483647	SG	1959	gi|460409895|ref|XP_004250372.1|	PREDICTED: protein SENSITIVE TO PROTON RHIZOTOXICITY 1-like [Solanum lycopersicum]	AT1G34370.1	C2H2 and C2HC zinc fingers superfamily protein	Encodes a putative nuclear Cys(2)His(2)-type zinc finger protein involved in H+ and Al3+ rhizotoxicity. In mutants exposed to aluminum stress, there is no induction of AtALMT1, an malate transporter known to be involved in the mediation of aluminum toxicity.	sensitive to proton rhizotoxicity 1 (STOP1); CONTAINS InterPro DOMAIN/s: Zinc finger, C2H2-like (InterPro:IPR015880), Zinc finger, C2H2-type (InterPro:IPR007087); BEST Arabidopsis thaliana protein match is: C2H2 and C2HC zinc fingers superfamily protein (TAIR:AT5G22890.1); Has 25295 Blast hits to 14002 proteins in 194 species: Archae - 0; Bacteria - 2; Metazoa - 23814; Fungi - 97; Plants - 697; V…
Sp2_comp150902_c0_seq1	1448	.	T	C	30	.	DP=1088;VDB=0.0345;AF1=0.5;AC1=1;DP4=241,318,106,106;MQ=49;FQ=33;PV4=0.089,2.4e-273,5.8e-08,1.1e-05	GT:PL:GQ	0/1:60,0,255:63	Sp2_comp150902_c0_seq1	1448	.	T	C	3258.9	PASS	AC=3;AF=0.500;AN=6;BaseQRankSum=-0.099;DP=250;Dels=0.00;FS=5.122;HaplotypeScore=4.4533;MLEAC=3;MLEAF=0.500;MQ=59.90;MQ0=0;MQRankSum=-1.672;QD=13.04;ReadPosRankSum=-0.374	GT:AD:DP:GQ:MLPSAC:MLPSAF:PL	0/0/0/1/1/1:122,128:250:36:3:0.500:3285,236,36,0,78,2147483647,2147483647	SG	1959	gi|460409895|ref|XP_004250372.1|	PREDICTED: protein SENSITIVE TO PROTON RHIZOTOXICITY 1-like [Solanum lycopersicum]	AT1G34370.1	C2H2 and C2HC zinc fingers superfamily protein	Encodes a putative nuclear Cys(2)His(2)-type zinc finger protein involved in H+ and Al3+ rhizotoxicity. In mutants exposed to aluminum stress, there is no induction of AtALMT1, an malate transporter known to be involved in the mediation of aluminum toxicity.	sensitive to proton rhizotoxicity 1 (STOP1); CONTAINS InterPro DOMAIN/s: Zinc finger, C2H2-like (InterPro:IPR015880), Zinc finger, C2H2-type (InterPro:IPR007087); BEST Arabidopsis thaliana protein match is: C2H2 and C2HC zinc fingers superfamily protein (TAIR:AT5G22890.1); Has 25295 Blast hits to 14002 proteins in 194 species: Archae - 0; Bacteria - 2; Metazoa - 23814; Fungi - 97; Plants - 697; V…
Sp2_comp150902_c0_seq1	518	.	G	A	102	.	DP=1736;VDB=0.0392;AF1=0.5;AC1=1;DP4=389,371,285,254;MQ=45;FQ=105;PV4=0.57,0,1.6e-21,0.0013	GT:PL:GQ	0/1:132,0,255:99	Sp2_comp150902_c0_seq1	518	.	G	A	4003.9	PASS	AC=3;AF=0.500;AN=6;BaseQRankSum=1.308;DP=250;Dels=0.00;FS=3.497;HaplotypeScore=3.9779;MLEAC=3;MLEAF=0.500;MQ=59.82;MQ0=0;MQRankSum=-1.445;QD=16.02;ReadPosRankSum=0.601	GT:AD:DP:GQ:MLPSAC:MLPSAF:PL	0/0/0/1/1/1:117,133:250:50:3:0.500:4030,324,71,0,50,275,2147483647	SG	1959	gi|460409895|ref|XP_004250372.1|	PREDICTED: protein SENSITIVE TO PROTON RHIZOTOXICITY 1-like [Solanum lycopersicum]	AT1G34370.1	C2H2 and C2HC zinc fingers superfamily protein	Encodes a putative nuclear Cys(2)His(2)-type zinc finger protein involved in H+ and Al3+ rhizotoxicity. In mutants exposed to aluminum stress, there is no induction of AtALMT1, an malate transporter known to be involved in the mediation of aluminum toxicity.	sensitive to proton rhizotoxicity 1 (STOP1); CONTAINS InterPro DOMAIN/s: Zinc finger, C2H2-like (InterPro:IPR015880), Zinc finger, C2H2-type (InterPro:IPR007087); BEST Arabidopsis thaliana protein match is: C2H2 and C2HC zinc fingers superfamily protein (TAIR:AT5G22890.1); Has 25295 Blast hits to 14002 proteins in 194 species: Archae - 0; Bacteria - 2; Metazoa - 23814; Fungi - 97; Plants - 697; V…
Sp2_comp150902_c0_seq1	773	.	G	A	176	.	DP=1388;VDB=0.0365;AF1=0.5;AC1=1;DP4=283,403,247,272;MQ=48;FQ=179;PV4=0.03,0,3.7e-07,0.01	GT:PL:GQ	0/1:206,0,255:99	Sp2_comp150902_c0_seq1	773	.	G	A	3487.91	PASS	AC=3;AF=0.500;AN=6;BaseQRankSum=0.861;DP=250;Dels=0.00;FS=11.317;HaplotypeScore=4.7151;MLEAC=3;MLEAF=0.500;MQ=59.69;MQ0=0;MQRankSum=0.097;QD=13.95;ReadPosRankSum=-1.549	GT:AD:DP:GQ:MLPSAC:MLPSAF:PL	0/0/0/1/1/1:122,127:250:31:3:0.500:3514,220,31,0,79,2147483647,2147483647	SG	1959	gi|460409895|ref|XP_004250372.1|	PREDICTED: protein SENSITIVE TO PROTON RHIZOTOXICITY 1-like [Solanum lycopersicum]	AT1G34370.1	C2H2 and C2HC zinc fingers superfamily protein	Encodes a putative nuclear Cys(2)His(2)-type zinc finger protein involved in H+ and Al3+ rhizotoxicity. In mutants exposed to aluminum stress, there is no induction of AtALMT1, an malate transporter known to be involved in the mediation of aluminum toxicity.	sensitive to proton rhizotoxicity 1 (STOP1); CONTAINS InterPro DOMAIN/s: Zinc finger, C2H2-like (InterPro:IPR015880), Zinc finger, C2H2-type (InterPro:IPR007087); BEST Arabidopsis thaliana protein match is: C2H2 and C2HC zinc fingers superfamily protein (TAIR:AT5G22890.1); Has 25295 Blast hits to 14002 proteins in 194 species: Archae - 0; Bacteria - 2; Metazoa - 23814; Fungi - 97; Plants - 697; V…
Sp2_comp150905_c0_seq2	1072	.	T	C	195	.	DP=177;VDB=0.0365;AF1=0.5;AC1=1;DP4=19,58,26,56;MQ=46;FQ=198;PV4=0.38,8.1e-30,0.0032,1	GT:PL:GQ	0/1:225,0,255:99	Sp2_comp150905_c0_seq2	1072	.	T	C	2748.9	PASS	AC=3;AF=0.500;AN=6;BaseQRankSum=-0.422;DP=181;Dels=0.00;FS=7.538;HaplotypeScore=4.5781;MLEAC=3;MLEAF=0.500;MQ=59.83;MQ0=1;MQRankSum=2.178;QD=15.19;ReadPosRankSum=-1.804	GT:AD:DP:GQ:MLPSAC:MLPSAF:PL	0/0/0/1/1/1:87,94:181:35:3:0.500:2775,220,47,0,35,193,2147483647	SG	1194	gi|225427015|ref|XP_002271142.1|	PREDICTED: uncharacterized protein LOC100255799 [Vitis vinifera]	AT4G16510.1	YbaK/aminoacyl-tRNA synthetase-associated domain		YbaK/aminoacyl-tRNA synthetase-associated domain; CONTAINS InterPro DOMAIN/s: YbaK/aminoacyl-tRNA synthetase-associated domain (InterPro:IPR007214); Has 30201 Blast hits to 17322 proteins in 780 species: Archae - 12; Bacteria - 1396; Metazoa - 17338; Fungi - 3422; Plants - 5037; Viruses - 0; Other Eukaryotes - 2996 (source: NCBI BLink).
Sp2_comp150905_c0_seq2	1182	.	C	G	11.1	.	DP=2;VDB=0.0099;AF1=1;AC1=2;DP4=0,0,0,2;MQ=48;FQ=-33	GT:PL:GQ	1/1:42,6,0:9	Sp2_comp150905_c0_seq2	1182	.	C	G	65.71	PASS	AC=6;AF=1.00;AN=6;DP=2;Dels=0.00;FS=0.000;HaplotypeScore=0.0000;MLEAC=6;MLEAF=1.00;MQ=60.00;MQ0=0;QD=32.86	GT:AD:DP:GQ:MLPSAC:MLPSAF:PL	1/1/1/1/1/1:0,2:2:2:6:1.00:88,16,10,6,4,2,0	SG	1194	gi|225427015|ref|XP_002271142.1|	PREDICTED: uncharacterized protein LOC100255799 [Vitis vinifera]	AT4G16510.1	YbaK/aminoacyl-tRNA synthetase-associated domain		YbaK/aminoacyl-tRNA synthetase-associated domain; CONTAINS InterPro DOMAIN/s: YbaK/aminoacyl-tRNA synthetase-associated domain (InterPro:IPR007214); Has 30201 Blast hits to 17322 proteins in 780 species: Archae - 12; Bacteria - 1396; Metazoa - 17338; Fungi - 3422; Plants - 5037; Viruses - 0; Other Eukaryotes - 2996 (source: NCBI BLink).
Sp2_comp150905_c0_seq2	60	.	G	A	147	.	DP=12;VDB=0.0025;AF1=1;AC1=2;DP4=0,0,10,2;MQ=51;FQ=-63	GT:PL:GQ	1/1:180,36,0:69	Sp2_comp150905_c0_seq2	60	.	G	A	540.34	PASS	AC=6;AF=1.00;AN=6;DP=16;Dels=0.00;FS=0.000;HaplotypeScore=0.0000;MLEAC=6;MLEAF=1.00;MQ=59.88;MQ0=0;QD=33.77	GT:AD:DP:GQ:MLPSAC:MLPSAF:PL	1/1/1/1/1/1:0,16:16:10:6:1.00:566,101,62,39,23,10,0	SG	1194	gi|225427015|ref|XP_002271142.1|	PREDICTED: uncharacterized protein LOC100255799 [Vitis vinifera]	AT4G16510.1	YbaK/aminoacyl-tRNA synthetase-associated domain		YbaK/aminoacyl-tRNA synthetase-associated domain; CONTAINS InterPro DOMAIN/s: YbaK/aminoacyl-tRNA synthetase-associated domain (InterPro:IPR007214); Has 30201 Blast hits to 17322 proteins in 780 species: Archae - 12; Bacteria - 1396; Metazoa - 17338; Fungi - 3422; Plants - 5037; Viruses - 0; Other Eukaryotes - 2996 (source: NCBI BLink).
Sp2_comp150905_c0_seq2	628	.	T	C	225	.	DP=253;VDB=0.0392;AF1=0.5;AC1=1;DP4=56,66,56,60;MQ=45;FQ=225;PV4=0.8,1,3.4e-14,0.35	GT:PL:GQ	0/1:255,0,255:99	Sp2_comp150905_c0_seq2	628	.	T	C	4035.9	PASS	AC=3;AF=0.500;AN=6;BaseQRankSum=0.312;DP=242;Dels=0.00;FS=0.000;HaplotypeScore=2.6005;MLEAC=3;MLEAF=0.500;MQ=59.72;MQ0=0;MQRankSum=-0.520;QD=16.68;ReadPosRankSum=-1.933	GT:AD:DP:GQ:MLPSAC:MLPSAF:PL	0/0/0/1/1/1:119,123:242:55:3:0.500:4062,298,61,0,55,284,2147483647	SG	1194	gi|225427015|ref|XP_002271142.1|	PREDICTED: uncharacterized protein LOC100255799 [Vitis vinifera]	AT4G16510.1	YbaK/aminoacyl-tRNA synthetase-associated domain		YbaK/aminoacyl-tRNA synthetase-associated domain; CONTAINS InterPro DOMAIN/s: YbaK/aminoacyl-tRNA synthetase-associated domain (InterPro:IPR007214); Has 30201 Blast hits to 17322 proteins in 780 species: Archae - 12; Bacteria - 1396; Metazoa - 17338; Fungi - 3422; Plants - 5037; Viruses - 0; Other Eukaryotes - 2996 (source: NCBI BLink).
Sp2_comp150905_c0_seq2	682	.	A	G	225	.	DP=245;VDB=0.0380;AF1=0.5;AC1=1;DP4=65,54,58,60;MQ=44;FQ=225;PV4=0.44,0.35,1.8e-05,1	GT:PL:GQ	0/1:255,0,255:99	Sp2_comp150905_c0_seq2	682	.	A	G	4299.9	PASS	AC=3;AF=0.500;AN=6;BaseQRankSum=-0.481;DP=250;Dels=0.00;FS=5.921;HaplotypeScore=2.6000;MLEAC=3;MLEAF=0.500;MQ=59.82;MQ0=0;MQRankSum=0.737;QD=17.20;ReadPosRankSum=0.346	GT:AD:DP:GQ:MLPSAC:MLPSAF:PL	0/0/0/1/1/1:123,127:250:53:3:0.500:4326,320,68,0,53,285,2147483647	SG	1194	gi|225427015|ref|XP_002271142.1|	PREDICTED: uncharacterized protein LOC100255799 [Vitis vinifera]	AT4G16510.1	YbaK/aminoacyl-tRNA synthetase-associated domain		YbaK/aminoacyl-tRNA synthetase-associated domain; CONTAINS InterPro DOMAIN/s: YbaK/aminoacyl-tRNA synthetase-associated domain (InterPro:IPR007214); Has 30201 Blast hits to 17322 proteins in 780 species: Archae - 12; Bacteria - 1396; Metazoa - 17338; Fungi - 3422; Plants - 5037; Viruses - 0; Other Eukaryotes - 2996 (source: NCBI BLink).
Sp2_comp150905_c0_seq2	819	.	G	A	17.1	.	DP=185;VDB=0.0298;AF1=0.5;AC1=1;DP4=45,52,11,21;MQ=47;FQ=20.1;PV4=0.3,3.6e-40,1,0.17	GT:PL:GQ	0/1:47,0,255:50	Sp2_comp150905_c0_seq2	819	.	G	A	2745.93	PASS	AC=3;AF=0.500;AN=6;BaseQRankSum=-0.001;DP=190;Dels=0.00;FS=0.000;HaplotypeScore=1.7329;MLEAC=3;MLEAF=0.500;MQ=59.84;MQ0=0;MQRankSum=-1.210;QD=14.45;ReadPosRankSum=0.888	GT:AD:DP:GQ:MLPSAC:MLPSAF:PL	0/0/0/1/1/1:102,88:190:22:3:0.500:2772,174,22,0,70,2147483647,2147483647	SG	1194	gi|225427015|ref|XP_002271142.1|	PREDICTED: uncharacterized protein LOC100255799 [Vitis vinifera]	AT4G16510.1	YbaK/aminoacyl-tRNA synthetase-associated domain		YbaK/aminoacyl-tRNA synthetase-associated domain; CONTAINS InterPro DOMAIN/s: YbaK/aminoacyl-tRNA synthetase-associated domain (InterPro:IPR007214); Has 30201 Blast hits to 17322 proteins in 780 species: Archae - 12; Bacteria - 1396; Metazoa - 17338; Fungi - 3422; Plants - 5037; Viruses - 0; Other Eukaryotes - 2996 (source: NCBI BLink).
Sp2_comp150905_c0_seq2	846	.	T	C	225	.	DP=207;VDB=0.0399;AF1=0.5;AC1=1;DP4=45,48,62,39;MQ=47;FQ=225;PV4=0.083,0.36,1e-14,0.13	GT:PL:GQ	0/1:255,0,255:99	Sp2_comp150905_c0_seq2	846	.	T	C	3686.91	PASS	AC=3;AF=0.500;AN=6;BaseQRankSum=-0.326;DP=216;Dels=0.00;FS=6.638;HaplotypeScore=5.4516;MLEAC=3;MLEAF=0.500;MQ=59.86;MQ0=0;MQRankSum=0.258;QD=17.07;ReadPosRankSum=-1.959	GT:AD:DP:GQ:MLPSAC:MLPSAF:PL	0/0/0/1/1/1:103,113:216:29:3:0.500:3713,299,71,0,29,201,2147483647	SG	1194	gi|225427015|ref|XP_002271142.1|	PREDICTED: uncharacterized protein LOC100255799 [Vitis vinifera]	AT4G16510.1	YbaK/aminoacyl-tRNA synthetase-associated domain		YbaK/aminoacyl-tRNA synthetase-associated domain; CONTAINS InterPro DOMAIN/s: YbaK/aminoacyl-tRNA synthetase-associated domain (InterPro:IPR007214); Has 30201 Blast hits to 17322 proteins in 780 species: Archae - 12; Bacteria - 1396; Metazoa - 17338; Fungi - 3422; Plants - 5037; Viruses - 0; Other Eukaryotes - 2996 (source: NCBI BLink).
Sp2_comp150905_c0_seq2	941	.	T	G	88	.	DP=216;VDB=0.0380;AF1=0.5;AC1=1;DP4=48,63,27,34;MQ=47;FQ=91;PV4=1,1.5e-51,1,1	GT:PL:GQ	0/1:118,0,255:99	Sp2_comp150905_c0_seq2	941	.	T	G	2920.17	PASS	AC=3;AF=0.500;AN=6;BaseQRankSum=0.345;DP=226;Dels=0.00;FS=0.000;HaplotypeScore=2.5658;MLEAC=3;MLEAF=0.500;MQ=59.85;MQ0=0;MQRankSum=0.151;QD=12.92;ReadPosRankSum=-0.378	GT:AD:DP:GQ:MLPSAC:MLPSAF:PL	0/0/0/1/1/1:127,99:226:12:3:0.500:2946,170,12,0,94,2147483647,2147483647	SG	1194	gi|225427015|ref|XP_002271142.1|	PREDICTED: uncharacterized protein LOC100255799 [Vitis vinifera]	AT4G16510.1	YbaK/aminoacyl-tRNA synthetase-associated domain		YbaK/aminoacyl-tRNA synthetase-associated domain; CONTAINS InterPro DOMAIN/s: YbaK/aminoacyl-tRNA synthetase-associated domain (InterPro:IPR007214); Has 30201 Blast hits to 17322 proteins in 780 species: Archae - 12; Bacteria - 1396; Metazoa - 17338; Fungi - 3422; Plants - 5037; Viruses - 0; Other Eukaryotes - 2996 (source: NCBI BLink).
Sp2_comp150906_c0_seq1	3055	.	T	A	222	.	DP=678;VDB=0.0400;AF1=1;AC1=2;DP4=0,1,306,312;MQ=33;FQ=-282;PV4=1,1,0.037,1	GT:PL:GQ	1/1:255,255,0:99	Sp2_comp150906_c0_seq1	3055	.	T	A	9142.9	PASS	AC=6;AF=1.00;AN=6;DP=250;Dels=0.00;FS=0.000;HaplotypeScore=0.8667;MLEAC=6;MLEAF=1.00;MQ=59.77;MQ0=1;QD=29.23	GT:AD:DP:GQ:MLPSAC:MLPSAF:PL	1/1/1/1/1/1:0,250:250:99:6:1.00:9169,1704,1045,659,386,173,0	SG	3693	gi|460372745|ref|XP_004232186.1|	PREDICTED: probable ubiquitin conjugation factor E4-like [Solanum lycopersicum]	AT5G15400.1	U-box domain-containing protein		U-box domain-containing protein; FUNCTIONS IN: ubiquitin-protein ligase activity, ubiquitin-ubiquitin ligase activity; INVOLVED IN: protein ubiquitination, ubiquitin-dependent protein catabolic process; LOCATED IN: ubiquitin ligase complex; EXPRESSED IN: 23 plant structures; EXPRESSED DURING: 13 growth stages; CONTAINS InterPro DOMAIN/s: Ubiquitin conjugation factor E4, core (InterPro:IPR019474),…
Sp2_comp150906_c0_seq1	3064	.	G	A	222	.	DP=671;VDB=0.0398;AF1=1;AC1=2;DP4=0,0,242,337;MQ=34;FQ=-282	GT:PL:GQ	1/1:255,255,0:99	Sp2_comp150906_c0_seq1	3064	.	G	A	9739.9	PASS	AC=6;AF=1.00;AN=6;DP=250;Dels=0.00;FS=0.000;HaplotypeScore=1.8305;MLEAC=6;MLEAF=1.00;MQ=59.88;MQ0=1;QD=24.01	GT:AD:DP:GQ:MLPSAC:MLPSAF:PL	1/1/1/1/1/1:0,250:250:99:6:1.00:9766,1867,1145,722,423,190,0	SG	3693	gi|460372745|ref|XP_004232186.1|	PREDICTED: probable ubiquitin conjugation factor E4-like [Solanum lycopersicum]	AT5G15400.1	U-box domain-containing protein		U-box domain-containing protein; FUNCTIONS IN: ubiquitin-protein ligase activity, ubiquitin-ubiquitin ligase activity; INVOLVED IN: protein ubiquitination, ubiquitin-dependent protein catabolic process; LOCATED IN: ubiquitin ligase complex; EXPRESSED IN: 23 plant structures; EXPRESSED DURING: 13 growth stages; CONTAINS InterPro DOMAIN/s: Ubiquitin conjugation factor E4, core (InterPro:IPR019474),…
Sp2_comp150906_c0_seq1	3082	.	T	C	222	.	DP=591;VDB=0.0365;AF1=1;AC1=2;DP4=0,0,174,187;MQ=36;FQ=-282	GT:PL:GQ	1/1:255,255,0:99	Sp2_comp150906_c0_seq1	3082	.	T	C	9669.9	PASS	AC=6;AF=1.00;AN=6;DP=250;Dels=0.00;FS=0.000;HaplotypeScore=0.7887;MLEAC=6;MLEAF=1.00;MQ=59.76;MQ0=1;QD=31.85	GT:AD:DP:GQ:MLPSAC:MLPSAF:PL	1/1/1/1/1/1:0,250:250:99:6:1.00:9696,1828,1121,707,414,186,0	SG	3693	gi|460372745|ref|XP_004232186.1|	PREDICTED: probable ubiquitin conjugation factor E4-like [Solanum lycopersicum]	AT5G15400.1	U-box domain-containing protein		U-box domain-containing protein; FUNCTIONS IN: ubiquitin-protein ligase activity, ubiquitin-ubiquitin ligase activity; INVOLVED IN: protein ubiquitination, ubiquitin-dependent protein catabolic process; LOCATED IN: ubiquitin ligase complex; EXPRESSED IN: 23 plant structures; EXPRESSED DURING: 13 growth stages; CONTAINS InterPro DOMAIN/s: Ubiquitin conjugation factor E4, core (InterPro:IPR019474),…
Sp2_comp150906_c0_seq1	3265	.	T	C	222	.	DP=690;VDB=0.0380;AF1=1;AC1=2;DP4=0,0,341,316;MQ=45;FQ=-282	GT:PL:GQ	1/1:255,255,0:99	Sp2_comp150906_c0_seq1	3265	.	T	C	9473.9	PASS	AC=6;AF=1.00;AN=6;DP=250;Dels=0.00;FS=0.000;HaplotypeScore=1.7005;MLEAC=6;MLEAF=1.00;MQ=59.87;MQ0=0;QD=25.71	GT:AD:DP:GQ:MLPSAC:MLPSAF:PL	1/1/1/1/1/1:0,250:250:99:6:1.00:9500,1812,1111,701,410,184,0	SG	3693	gi|460372745|ref|XP_004232186.1|	PREDICTED: probable ubiquitin conjugation factor E4-like [Solanum lycopersicum]	AT5G15400.1	U-box domain-containing protein		U-box domain-containing protein; FUNCTIONS IN: ubiquitin-protein ligase activity, ubiquitin-ubiquitin ligase activity; INVOLVED IN: protein ubiquitination, ubiquitin-dependent protein catabolic process; LOCATED IN: ubiquitin ligase complex; EXPRESSED IN: 23 plant structures; EXPRESSED DURING: 13 growth stages; CONTAINS InterPro DOMAIN/s: Ubiquitin conjugation factor E4, core (InterPro:IPR019474),…
Sp2_comp150906_c0_seq1	550	.	C	G	222	.	DP=402;VDB=0.0365;AF1=1;AC1=2;DP4=0,0,108,122;MQ=47;FQ=-282	GT:PL:GQ	1/1:255,255,0:99	Sp2_comp150906_c0_seq1	550	.	C	G	7598.9	PASS	AC=6;AF=1.00;AN=6;DP=248;Dels=0.00;FS=0.000;HaplotypeScore=4.7314;MLEAC=6;MLEAF=1.00;MQ=59.89;MQ0=0;QD=30.64	GT:AD:DP:GQ:MLPSAC:MLPSAF:PL	1/1/1/1/1/1:1,247:248:99:6:1.00:7625,1632,1001,632,370,166,0	SG	3693	gi|460372745|ref|XP_004232186.1|	PREDICTED: probable ubiquitin conjugation factor E4-like [Solanum lycopersicum]	AT5G15400.1	U-box domain-containing protein		U-box domain-containing protein; FUNCTIONS IN: ubiquitin-protein ligase activity, ubiquitin-ubiquitin ligase activity; INVOLVED IN: protein ubiquitination, ubiquitin-dependent protein catabolic process; LOCATED IN: ubiquitin ligase complex; EXPRESSED IN: 23 plant structures; EXPRESSED DURING: 13 growth stages; CONTAINS InterPro DOMAIN/s: Ubiquitin conjugation factor E4, core (InterPro:IPR019474),…
Sp2_comp150906_c0_seq1	916	.	G	A	225	.	DP=259;VDB=0.0380;AF1=0.5;AC1=1;DP4=57,58,59,79;MQ=45;FQ=225;PV4=0.31,0.0016,2.4e-31,0.27	GT:PL:GQ	0/1:255,0,255:99	Sp2_comp150906_c0_seq1	916	.	G	A	4741.9	PASS	AC=3;AF=0.500;AN=6;BaseQRankSum=-0.128;DP=247;Dels=0.00;FS=5.132;HaplotypeScore=0.7340;MLEAC=3;MLEAF=0.500;MQ=59.77;MQ0=0;MQRankSum=0.556;QD=19.20;ReadPosRankSum=0.130	GT:AD:DP:GQ:MLPSAC:MLPSAF:PL	0/0/0/1/1/1:115,132:247:34:3:0.500:4768,366,88,0,34,241,2147483647	SG	3693	gi|460372745|ref|XP_004232186.1|	PREDICTED: probable ubiquitin conjugation factor E4-like [Solanum lycopersicum]	AT5G15400.1	U-box domain-containing protein		U-box domain-containing protein; FUNCTIONS IN: ubiquitin-protein ligase activity, ubiquitin-ubiquitin ligase activity; INVOLVED IN: protein ubiquitination, ubiquitin-dependent protein catabolic process; LOCATED IN: ubiquitin ligase complex; EXPRESSED IN: 23 plant structures; EXPRESSED DURING: 13 growth stages; CONTAINS InterPro DOMAIN/s: Ubiquitin conjugation factor E4, core (InterPro:IPR019474),…
Sp2_comp150907_c0_seq2	1401	.	T	C	145	.	DP=11;VDB=0.0066;AF1=1;AC1=2;DP4=0,0,7,4;MQ=37;FQ=-60	GT:PL:GQ	1/1:178,33,0:63	Sp2_comp150907_c0_seq2	1401	.	T	C	300.03	PASS	AC=6;AF=1.00;AN=6;DP=27;Dels=0.00;FS=0.000;HaplotypeScore=0.0000;MLEAC=6;MLEAF=1.00;MQ=56.85;MQ0=0;QD=11.11	GT:AD:DP:GQ:MLPSAC:MLPSAF:PL	1/1/1/1/1/1:0,27:27:6:6:1.00:325,62,38,24,14,6,0	SG	1599	gi|460368468|ref|XP_004230088.1|	PREDICTED: PRA1 family protein F2-like [Solanum lycopersicum]	AT1G55190.1	PRA1 (Prenylated rab acceptor) family protein		PRA7; INVOLVED IN: vesicle-mediated transport; LOCATED IN: endoplasmic reticulum, plasma membrane; EXPRESSED IN: 25 plant structures; EXPRESSED DURING: 15 growth stages; CONTAINS InterPro DOMAIN/s: Prenylated rab acceptor PRA1 (InterPro:IPR004895); BEST Arabidopsis thaliana protein match is: PRA1 (Prenylated rab acceptor) family protein (TAIR:AT3G13720.1); Has 523 Blast hits to 523 proteins in 12…
Sp2_comp150907_c0_seq2	1404	.	T	G	108	.	DP=11;VDB=0.0066;AF1=1;AC1=2;DP4=0,0,4,4;MQ=35;FQ=-51	GT:PL:GQ	1/1:141,24,0:45	Sp2_comp150907_c0_seq2	1404	.	T	G	314.03	PASS	AC=6;AF=1.00;AN=6;BaseQRankSum=0.559;DP=29;Dels=0.00;FS=0.000;HaplotypeScore=0.0000;MLEAC=6;MLEAF=1.00;MQ=54.88;MQ0=0;MQRankSum=2.281;QD=10.83;ReadPosRankSum=2.281	GT:AD:DP:GQ:MLPSAC:MLPSAF:PL	1/1/1/1/1/1:2,27:29:6:6:1.00:339,62,38,24,14,6,0	SG	1599	gi|460368468|ref|XP_004230088.1|	PREDICTED: PRA1 family protein F2-like [Solanum lycopersicum]	AT1G55190.1	PRA1 (Prenylated rab acceptor) family protein		PRA7; INVOLVED IN: vesicle-mediated transport; LOCATED IN: endoplasmic reticulum, plasma membrane; EXPRESSED IN: 25 plant structures; EXPRESSED DURING: 15 growth stages; CONTAINS InterPro DOMAIN/s: Prenylated rab acceptor PRA1 (InterPro:IPR004895); BEST Arabidopsis thaliana protein match is: PRA1 (Prenylated rab acceptor) family protein (TAIR:AT3G13720.1); Has 523 Blast hits to 523 proteins in 12…
Sp2_comp150907_c0_seq2	1411	.	A	G	222	.	DP=16;VDB=0.0118;AF1=1;AC1=2;DP4=0,0,7,9;MQ=39;FQ=-75	GT:PL:GQ	1/1:255,48,0:93	Sp2_comp150907_c0_seq2	1411	.	A	G	423.47	PASS	AC=6;AF=1.00;AN=6;BaseQRankSum=0.281;DP=31;Dels=0.00;FS=0.000;HaplotypeScore=0.0000;MLEAC=6;MLEAF=1.00;MQ=56.96;MQ0=0;MQRankSum=2.292;QD=13.66;ReadPosRankSum=1.648	GT:AD:DP:GQ:MLPSAC:MLPSAF:PL	1/1/1/1/1/1:2,29:31:9:6:1.00:449,86,52,33,19,9,0	SG	1599	gi|460368468|ref|XP_004230088.1|	PREDICTED: PRA1 family protein F2-like [Solanum lycopersicum]	AT1G55190.1	PRA1 (Prenylated rab acceptor) family protein		PRA7; INVOLVED IN: vesicle-mediated transport; LOCATED IN: endoplasmic reticulum, plasma membrane; EXPRESSED IN: 25 plant structures; EXPRESSED DURING: 15 growth stages; CONTAINS InterPro DOMAIN/s: Prenylated rab acceptor PRA1 (InterPro:IPR004895); BEST Arabidopsis thaliana protein match is: PRA1 (Prenylated rab acceptor) family protein (TAIR:AT3G13720.1); Has 523 Blast hits to 523 proteins in 12…
Sp2_comp150907_c0_seq2	643	.	C	T	225	.	DP=373;VDB=0.0399;AF1=0.5;AC1=1;DP4=111,107,77,65;MQ=44;FQ=225;PV4=0.59,1,3e-44,0.44	GT:PL:GQ	0/1:255,0,255:99	Sp2_comp150907_c0_seq2	643	.	C	T	3305.1	PASS	AC=2;AF=0.333;AN=6;BaseQRankSum=2.603;DP=250;Dels=0.00;FS=9.233;HaplotypeScore=3.9204;MLEAC=2;MLEAF=0.333;MQ=60.00;MQ0=0;MQRankSum=-0.606;QD=13.22;ReadPosRankSum=-0.656	GT:AD:DP:GQ:MLPSAC:MLPSAF:PL	0/0/0/0/1/1:150,100:250:5:2:0.333:3330,154,0,5,129,2147483647,2147483647	SG	1599	gi|460368468|ref|XP_004230088.1|	PREDICTED: PRA1 family protein F2-like [Solanum lycopersicum]	AT1G55190.1	PRA1 (Prenylated rab acceptor) family protein		PRA7; INVOLVED IN: vesicle-mediated transport; LOCATED IN: endoplasmic reticulum, plasma membrane; EXPRESSED IN: 25 plant structures; EXPRESSED DURING: 15 growth stages; CONTAINS InterPro DOMAIN/s: Prenylated rab acceptor PRA1 (InterPro:IPR004895); BEST Arabidopsis thaliana protein match is: PRA1 (Prenylated rab acceptor) family protein (TAIR:AT3G13720.1); Has 523 Blast hits to 523 proteins in 12…
Sp2_comp150907_c0_seq2	739	.	G	A	9.52	.	DP=432;VDB=0.0345;AF1=0.5;AC1=1;DP4=97,142,56,52;MQ=48;FQ=12.3;PV4=0.062,1.2e-150,0.00056,0.041	GT:PL:GQ	0/1:39,0,255:41	Sp2_comp150907_c0_seq2	739	.	G	A	3376.04	PASS	AC=3;AF=0.500;AN=6;BaseQRankSum=-0.480;DP=249;Dels=0.00;FS=2.919;HaplotypeScore=4.3869;MLEAC=3;MLEAF=0.500;MQ=60.00;MQ0=0;MQRankSum=-0.956;QD=13.56;ReadPosRankSum=-1.120	GT:AD:DP:GQ:MLPSAC:MLPSAF:PL	0/0/0/1/1/1:140,109:249:15:3:0.500:3402,194,15,0,105,2147483647,2147483647	SG	1599	gi|460368468|ref|XP_004230088.1|	PREDICTED: PRA1 family protein F2-like [Solanum lycopersicum]	AT1G55190.1	PRA1 (Prenylated rab acceptor) family protein		PRA7; INVOLVED IN: vesicle-mediated transport; LOCATED IN: endoplasmic reticulum, plasma membrane; EXPRESSED IN: 25 plant structures; EXPRESSED DURING: 15 growth stages; CONTAINS InterPro DOMAIN/s: Prenylated rab acceptor PRA1 (InterPro:IPR004895); BEST Arabidopsis thaliana protein match is: PRA1 (Prenylated rab acceptor) family protein (TAIR:AT3G13720.1); Has 523 Blast hits to 523 proteins in 12…
Sp2_comp150909_c0_seq1	1780	.	T	C	225	.	DP=307;VDB=0.0400;AF1=0.5;AC1=1;DP4=66,85,57,74;MQ=47;FQ=225;PV4=1,0.061,1.2e-20,1	GT:PL:GQ	0/1:255,0,255:99	Sp2_comp150909_c0_seq1	1780	.	T	C	3989.9	PASS	AC=3;AF=0.500;AN=6;BaseQRankSum=-1.171;DP=250;Dels=0.00;FS=0.977;HaplotypeScore=2.7311;MLEAC=3;MLEAF=0.500;MQ=59.76;MQ0=0;MQRankSum=-0.507;QD=15.96;ReadPosRankSum=-0.548	GT:AD:DP:GQ:MLPSAC:MLPSAF:PL	0/0/0/1/1/1:123,127:250:50:3:0.500:4016,275,50,0,71,2147483647,2147483647	SG	2757	gi|460407308|ref|XP_004249095.1|	PREDICTED: uncharacterized protein LOC101255641 isoform 1 [Solanum lycopersicum]	AT2G40980.1	Protein kinase superfamily protein		Protein kinase superfamily protein; LOCATED IN: plasma membrane; EXPRESSED IN: 22 plant structures; EXPRESSED DURING: 13 growth stages; CONTAINS InterPro DOMAIN/s: Protein kinase-like domain (InterPro:IPR011009); Has 288 Blast hits to 258 proteins in 97 species: Archae - 0; Bacteria - 150; Metazoa - 0; Fungi - 0; Plants - 117; Viruses - 0; Other Eukaryotes - 21 (source: NCBI BLink).
Sp2_comp150909_c0_seq1	2046	.	C	T	174	.	DP=248;VDB=0.0392;AF1=0.5;AC1=1;DP4=52,64,43,77;MQ=49;FQ=177;PV4=0.18,1.8e-93,0.18,1	GT:PL:GQ	0/1:204,0,255:99	Sp2_comp150909_c0_seq1	2046	.	C	T	4289.9	PASS	AC=3;AF=0.500;AN=6;BaseQRankSum=-1.176;DP=245;Dels=0.00;FS=2.850;HaplotypeScore=6.6359;MLEAC=3;MLEAF=0.500;MQ=59.62;MQ0=0;MQRankSum=-0.027;QD=17.51;ReadPosRankSum=0.788	GT:AD:DP:GQ:MLPSAC:MLPSAF:PL	0/0/0/1/1/1:117,127:244:52:3:0.500:4316,315,67,0,52,280,2147483647	SG	2757	gi|460407308|ref|XP_004249095.1|	PREDICTED: uncharacterized protein LOC101255641 isoform 1 [Solanum lycopersicum]	AT2G40980.1	Protein kinase superfamily protein		Protein kinase superfamily protein; LOCATED IN: plasma membrane; EXPRESSED IN: 22 plant structures; EXPRESSED DURING: 13 growth stages; CONTAINS InterPro DOMAIN/s: Protein kinase-like domain (InterPro:IPR011009); Has 288 Blast hits to 258 proteins in 97 species: Archae - 0; Bacteria - 150; Metazoa - 0; Fungi - 0; Plants - 117; Viruses - 0; Other Eukaryotes - 21 (source: NCBI BLink).
Sp2_comp150909_c0_seq1	2140	.	C	T	192	.	DP=353;VDB=0.0345;AF1=0.5;AC1=1;DP4=96,64,101,82;MQ=49;FQ=195;PV4=0.38,3.8e-112,0.17,1	GT:PL:GQ	0/1:222,0,255:99	Sp2_comp150909_c0_seq1	2140	.	C	T	4401.9	PASS	AC=3;AF=0.500;AN=6;BaseQRankSum=1.933;DP=250;Dels=0.00;FS=7.968;HaplotypeScore=3.6199;MLEAC=3;MLEAF=0.500;MQ=59.76;MQ0=0;MQRankSum=0.881;QD=17.61;ReadPosRankSum=1.715	GT:AD:DP:GQ:MLPSAC:MLPSAF:PL	0/0/0/1/1/1:124,125:249:60:3:0.500:4428,311,63,0,60,2147483647,2147483647	SG	2757	gi|460407308|ref|XP_004249095.1|	PREDICTED: uncharacterized protein LOC101255641 isoform 1 [Solanum lycopersicum]	AT2G40980.1	Protein kinase superfamily protein		Protein kinase superfamily protein; LOCATED IN: plasma membrane; EXPRESSED IN: 22 plant structures; EXPRESSED DURING: 13 growth stages; CONTAINS InterPro DOMAIN/s: Protein kinase-like domain (InterPro:IPR011009); Has 288 Blast hits to 258 proteins in 97 species: Archae - 0; Bacteria - 150; Metazoa - 0; Fungi - 0; Plants - 117; Viruses - 0; Other Eukaryotes - 21 (source: NCBI BLink).
Sp2_comp150909_c0_seq1	2513	.	T	C	68	.	DP=362;VDB=0.0380;AF1=0.5;AC1=1;DP4=74,85,42,46;MQ=49;FQ=71;PV4=0.89,8.9e-111,1,0.4	GT:PL:GQ	0/1:98,0,255:99	Sp2_comp150909_c0_seq1	2513	.	T	C	4541.91	PASS	AC=3;AF=0.500;AN=6;BaseQRankSum=0.231;DP=250;Dels=0.00;FS=13.982;HaplotypeScore=1.6828;MLEAC=3;MLEAF=0.500;MQ=60.00;MQ0=0;MQRankSum=2.080;QD=18.17;ReadPosRankSum=0.488	GT:AD:DP:GQ:MLPSAC:MLPSAF:PL	0/0/0/1/1/1:112,138:250:29:3:0.500:4568,385,95,0,29,232,2147483647	SG	2757	gi|460407308|ref|XP_004249095.1|	PREDICTED: uncharacterized protein LOC101255641 isoform 1 [Solanum lycopersicum]	AT2G40980.1	Protein kinase superfamily protein		Protein kinase superfamily protein; LOCATED IN: plasma membrane; EXPRESSED IN: 22 plant structures; EXPRESSED DURING: 13 growth stages; CONTAINS InterPro DOMAIN/s: Protein kinase-like domain (InterPro:IPR011009); Has 288 Blast hits to 258 proteins in 97 species: Archae - 0; Bacteria - 150; Metazoa - 0; Fungi - 0; Plants - 117; Viruses - 0; Other Eukaryotes - 21 (source: NCBI BLink).
Sp2_comp150909_c0_seq1	2604	.	A	G	144	.	DP=334;VDB=0.0399;AF1=0.5;AC1=1;DP4=84,111,55,75;MQ=47;FQ=147;PV4=0.91,2.5e-123,0.0014,0.12	GT:PL:GQ	0/1:174,0,255:99	Sp2_comp150909_c0_seq1	2604	.	A	G	3447.67	PASS	AC=3;AF=0.500;AN=6;BaseQRankSum=-0.296;DP=250;Dels=0.00;FS=4.451;HaplotypeScore=5.5193;MLEAC=3;MLEAF=0.500;MQ=59.96;MQ0=0;MQRankSum=0.691;QD=13.79;ReadPosRankSum=-0.052	GT:AD:DP:GQ:MLPSAC:MLPSAF:PL	0/0/0/1/1/1:144,106:250:3:3:0.500:3472,171,3,0,120,2147483647,2147483647	SG	2757	gi|460407308|ref|XP_004249095.1|	PREDICTED: uncharacterized protein LOC101255641 isoform 1 [Solanum lycopersicum]	AT2G40980.1	Protein kinase superfamily protein		Protein kinase superfamily protein; LOCATED IN: plasma membrane; EXPRESSED IN: 22 plant structures; EXPRESSED DURING: 13 growth stages; CONTAINS InterPro DOMAIN/s: Protein kinase-like domain (InterPro:IPR011009); Has 288 Blast hits to 258 proteins in 97 species: Archae - 0; Bacteria - 150; Metazoa - 0; Fungi - 0; Plants - 117; Viruses - 0; Other Eukaryotes - 21 (source: NCBI BLink).
Sp2_comp150909_c0_seq1	430	.	T	C	181	.	DP=145;VDB=0.0400;AF1=1;AC1=2;DP4=0,0,13,14;MQ=49;FQ=-108	GT:PL:GQ	1/1:214,81,0:99	Sp2_comp150909_c0_seq1	430	.	T	C	5145.9	PASS	AC=6;AF=1.00;AN=6;DP=143;Dels=0.00;FS=0.000;HaplotypeScore=0.9995;MLEAC=6;MLEAF=1.00;MQ=59.62;MQ0=0;QD=26.71	GT:AD:DP:GQ:MLPSAC:MLPSAF:PL	1/1/1/1/1/1:0,143:143:99:6:1.00:5172,1034,634,400,234,105,0	SG	2757	gi|460407308|ref|XP_004249095.1|	PREDICTED: uncharacterized protein LOC101255641 isoform 1 [Solanum lycopersicum]	AT2G40980.1	Protein kinase superfamily protein		Protein kinase superfamily protein; LOCATED IN: plasma membrane; EXPRESSED IN: 22 plant structures; EXPRESSED DURING: 13 growth stages; CONTAINS InterPro DOMAIN/s: Protein kinase-like domain (InterPro:IPR011009); Has 288 Blast hits to 258 proteins in 97 species: Archae - 0; Bacteria - 150; Metazoa - 0; Fungi - 0; Plants - 117; Viruses - 0; Other Eukaryotes - 21 (source: NCBI BLink).
Sp2_comp150909_c0_seq1	571	.	T	C	222	.	DP=189;VDB=0.0399;AF1=1;AC1=2;DP4=0,0,99,69;MQ=45;FQ=-282	GT:PL:GQ	1/1:255,255,0:99	Sp2_comp150909_c0_seq1	571	.	T	C	6940.9	PASS	AC=6;AF=1.00;AN=6;DP=191;Dels=0.00;FS=0.000;HaplotypeScore=0.0000;MLEAC=6;MLEAF=1.00;MQ=59.84;MQ0=0;QD=30.65	GT:AD:DP:GQ:MLPSAC:MLPSAF:PL	1/1/1/1/1/1:0,191:191:99:6:1.00:6967,1314,806,509,298,134,0	SG	2757	gi|460407308|ref|XP_004249095.1|	PREDICTED: uncharacterized protein LOC101255641 isoform 1 [Solanum lycopersicum]	AT2G40980.1	Protein kinase superfamily protein		Protein kinase superfamily protein; LOCATED IN: plasma membrane; EXPRESSED IN: 22 plant structures; EXPRESSED DURING: 13 growth stages; CONTAINS InterPro DOMAIN/s: Protein kinase-like domain (InterPro:IPR011009); Has 288 Blast hits to 258 proteins in 97 species: Archae - 0; Bacteria - 150; Metazoa - 0; Fungi - 0; Plants - 117; Viruses - 0; Other Eukaryotes - 21 (source: NCBI BLink).
Sp2_comp150909_c0_seq1	706	.	A	G	225	.	DP=241;VDB=0.0398;AF1=0.5;AC1=1;DP4=47,59,43,71;MQ=47;FQ=225;PV4=0.34,0.24,4.5e-16,1	GT:PL:GQ	0/1:255,0,255:99	Sp2_comp150909_c0_seq1	706	.	A	G	4181.9	PASS	AC=3;AF=0.500;AN=6;BaseQRankSum=0.678;DP=246;Dels=0.00;FS=0.468;HaplotypeScore=5.7031;MLEAC=3;MLEAF=0.500;MQ=59.69;MQ0=0;MQRankSum=0.910;QD=17.00;ReadPosRankSum=-0.198	GT:AD:DP:GQ:MLPSAC:MLPSAF:PL	0/0/0/1/1/1:114,131:246:41:3:0.500:4208,328,75,0,41,251,2147483647	SG	2757	gi|460407308|ref|XP_004249095.1|	PREDICTED: uncharacterized protein LOC101255641 isoform 1 [Solanum lycopersicum]	AT2G40980.1	Protein kinase superfamily protein		Protein kinase superfamily protein; LOCATED IN: plasma membrane; EXPRESSED IN: 22 plant structures; EXPRESSED DURING: 13 growth stages; CONTAINS InterPro DOMAIN/s: Protein kinase-like domain (InterPro:IPR011009); Has 288 Blast hits to 258 proteins in 97 species: Archae - 0; Bacteria - 150; Metazoa - 0; Fungi - 0; Plants - 117; Viruses - 0; Other Eukaryotes - 21 (source: NCBI BLink).
Sp2_comp150910_c0_seq2	141	.	C	A	138	.	DP=6;VDB=0.0384;AF1=1;AC1=2;DP4=0,0,3,3;MQ=42;FQ=-45	GT:PL:GQ	1/1:171,18,0:33	Sp2_comp150910_c0_seq2	141	.	C	A	490.35	PASS	AC=6;AF=1.00;AN=6;DP=22;Dels=0.00;FS=0.000;HaplotypeScore=0.0000;MLEAC=6;MLEAF=1.00;MQ=58.38;MQ0=0;QD=22.29	GT:AD:DP:GQ:MLPSAC:MLPSAF:PL	1/1/1/1/1/1:0,22:22:10:6:1.00:516,93,57,36,21,10,0	SG	806	No hit in this database		No hit in this database
Sp2_comp150910_c0_seq2	191	.	C	T	18.2	.	DP=16;VDB=0.0216;AF1=1;AC1=2;DP4=0,0,2,4;MQ=11;FQ=-45	GT:PL:GQ	1/1:51,18,0:30	Sp2_comp150910_c0_seq2	191	.	C	T	822.01	PASS	AC=6;AF=1.00;AN=6;DP=31;Dels=0.00;FS=0.000;HaplotypeScore=0.0000;MLEAC=6;MLEAF=1.00;MQ=59.58;MQ0=0;QD=26.52	GT:AD:DP:GQ:MLPSAC:MLPSAF:PL	1/1/1/1/1/1:0,31:31:16:6:1.00:848,156,95,60,35,16,0	SG	806	No hit in this database		No hit in this database
Sp2_comp150910_c0_seq2	207	.	T	G	111	.	DP=17;VDB=0.0118;AF1=1;AC1=2;DP4=0,0,7,10;MQ=17;FQ=-78	GT:PL:GQ	1/1:144,51,0:99	Sp2_comp150910_c0_seq2	207	.	T	G	961.97	PASS	AC=6;AF=1.00;AN=6;DP=28;Dels=0.00;FS=0.000;HaplotypeScore=0.0000;MLEAC=6;MLEAF=1.00;MQ=59.54;MQ0=0;QD=34.36	GT:AD:DP:GQ:MLPSAC:MLPSAF:PL	1/1/1/1/1/1:0,28:28:18:6:1.00:988,179,110,69,40,18,0	SG	806	No hit in this database		No hit in this database
Sp2_comp150910_c0_seq2	219	.	T	A	91	.	DP=17;VDB=0.0118;AF1=1;AC1=2;DP4=0,0,7,9;MQ=15;FQ=-75	GT:PL:GQ	1/1:124,48,0:93	Sp2_comp150910_c0_seq2	219	.	T	A	833.04	PASS	AC=6;AF=1.00;AN=6;DP=25;Dels=0.00;FS=0.000;HaplotypeScore=0.0000;MLEAC=6;MLEAF=1.00;MQ=59.48;MQ0=0;QD=33.32	GT:AD:DP:GQ:MLPSAC:MLPSAF:PL	1/1/1/1/1/1:0,25:25:15:6:1.00:859,148,91,57,33,15,0	SG	806	No hit in this database		No hit in this database
Sp2_comp150910_c0_seq2	225	.	C	T	91	.	DP=17;VDB=0.0099;AF1=1;AC1=2;DP4=0,0,7,9;MQ=15;FQ=-75	GT:PL:GQ	1/1:124,48,0:93	Sp2_comp150910_c0_seq2	225	.	C	T	813.04	PASS	AC=6;AF=1.00;AN=6;DP=24;Dels=0.00;FS=0.000;HaplotypeScore=0.0000;MLEAC=6;MLEAF=1.00;MQ=59.46;MQ0=0;QD=33.88	GT:AD:DP:GQ:MLPSAC:MLPSAF:PL	1/1/1/1/1/1:0,24:24:15:6:1.00:839,148,91,57,33,15,0	SG	806	No hit in this database		No hit in this database
Sp2_comp150910_c0_seq2	304	.	C	T	51.3	.	DP=21;VDB=0.0298;AF1=1;AC1=2;DP4=0,0,1,4;MQ=43;FQ=-42	GT:PL:GQ	1/1:84,15,0:27	Sp2_comp150910_c0_seq2	304	.	C	T	702.07	PASS	AC=6;AF=1.00;AN=6;DP=21;Dels=0.00;FS=0.000;HaplotypeScore=0.0000;MLEAC=6;MLEAF=1.00;MQ=58.66;MQ0=0;QD=33.43	GT:AD:DP:GQ:MLPSAC:MLPSAF:PL	1/1/1/1/1/1:0,21:21:14:6:1.00:728,140,86,54,32,14,0	SG	806	No hit in this database		No hit in this database
Sp2_comp150910_c0_seq2	376	.	G	T	28	.	DP=16;VDB=0.0373;AF1=1;AC1=2;DP4=0,0,2,1;MQ=44;FQ=-36	GT:PL:GQ	1/1:60,9,0:16	Sp2_comp150910_c0_seq2	376	.	G	T	558.25	PASS	AC=6;AF=1.00;AN=6;DP=16;Dels=0.00;FS=0.000;HaplotypeScore=0.0000;MLEAC=6;MLEAF=1.00;MQ=60.00;MQ0=0;QD=34.89	GT:AD:DP:GQ:MLPSAC:MLPSAF:PL	1/1/1/1/1/1:0,16:16:11:6:1.00:584,109,67,42,25,11,0	SG	806	No hit in this database		No hit in this database
Sp2_comp150910_c0_seq2	455	.	C	A	202	.	DP=22;VDB=0.0400;AF1=1;AC1=2;DP4=0,0,13,8;MQ=39;FQ=-90	GT:PL:GQ	1/1:235,63,0:99	Sp2_comp150910_c0_seq2	455	.	C	A	926.97	PASS	AC=6;AF=1.00;AN=6;DP=24;Dels=0.00;FS=0.000;HaplotypeScore=0.0000;MLEAC=6;MLEAF=1.00;MQ=60.00;MQ0=0;QD=27.23	GT:AD:DP:GQ:MLPSAC:MLPSAF:PL	1/1/1/1/1/1:0,24:24:18:6:1.00:953,179,110,69,40,18,0	SG	806	No hit in this database		No hit in this database
Sp2_comp150910_c0_seq2	528	.	A	G	222	.	DP=27;VDB=0.0380;AF1=1;AC1=2;DP4=0,0,10,17;MQ=35;FQ=-108	GT:PL:GQ	1/1:255,81,0:99	Sp2_comp150910_c0_seq2	528	.	A	G	1135.94	PASS	AC=6;AF=1.00;AN=6;DP=27;Dels=0.00;FS=0.000;HaplotypeScore=0.0000;MLEAC=6;MLEAF=1.00;MQ=59.06;MQ0=0;QD=27.26	GT:AD:DP:GQ:MLPSAC:MLPSAF:PL	1/1/1/1/1/1:0,27:27:21:6:1.00:1162,210,129,81,48,21,0	SG	806	No hit in this database		No hit in this database
Sp2_comp150910_c0_seq2	56	.	G	A	169	.	DP=11;VDB=0.0033;AF1=1;AC1=2;DP4=0,0,8,1;MQ=58;FQ=-54	GT:PL:GQ	1/1:202,27,0:51	Sp2_comp150910_c0_seq2	56	.	G	A	216.4	PASS	AC=6;AF=1.00;AN=6;DP=15;Dels=0.00;FS=0.000;HaplotypeScore=0.0000;MLEAC=6;MLEAF=1.00;MQ=56.58;MQ0=0;QD=14.43	GT:AD:DP:GQ:MLPSAC:MLPSAF:PL	1/1/1/1/1/1:0,15:15:5:6:1.00:241,47,29,18,11,5,0	SG	806	No hit in this database		No hit in this database
Sp2_comp150910_c0_seq2	586	.	A	C	3.01	.	DP=18;VDB=0.0305;AF1=0.4997;AC1=1;DP4=3,6,0,4;MQ=40;FQ=4.77;PV4=0.5,3.9e-05,0.22,0.023	GT:PL:GQ	0/1:30,0,200:28	Sp2_comp150910_c0_seq2	586	.	A	C	255.39	PASS	AC=3;AF=0.500;AN=6;BaseQRankSum=0.241;DP=17;Dels=0.00;FS=0.000;HaplotypeScore=0.0000;MLEAC=3;MLEAF=0.500;MQ=58.50;MQ0=0;MQRankSum=0.337;QD=15.02;ReadPosRankSum=-0.914	GT:AD:DP:GQ:MLPSAC:MLPSAF:PL	0/0/0/1/1/1:9,8:17:3:3:0.500:279,18,3,0,6,25,305	SG	806	No hit in this database		No hit in this database
Sp2_comp150910_c0_seq2	695	.	G	C	172	.	DP=17;VDB=0.0400;AF1=1;AC1=2;DP4=0,0,11,5;MQ=45;FQ=-75	GT:PL:GQ	1/1:205,48,0:93	Sp2_comp150910_c0_seq2	695	.	G	C	435.47	PASS	AC=6;AF=1.00;AN=6;DP=12;Dels=0.00;FS=0.000;HaplotypeScore=0.0000;MLEAC=6;MLEAF=1.00;MQ=60.00;MQ0=0;QD=31.54	GT:AD:DP:GQ:MLPSAC:MLPSAF:PL	1/1/1/1/1/1:0,12:12:9:6:1.00:461,86,52,33,19,9,0	SG	806	No hit in this database		No hit in this database
Sp2_comp150911_c0_seq1	130	.	T	G	27	.	DP=87;VDB=0.0365;AF1=0.5;AC1=1;DP4=2,5,3,2;MQ=49;FQ=30;PV4=0.56,0.0023,0.045,1	GT:PL:GQ	0/1:57,0,105:60	Sp2_comp150911_c0_seq1	130	.	T	G	1171.88		AC=5;AF=0.833;AN=6;BaseQRankSum=0.297;DP=169;Dels=0.00;FS=4.730;HaplotypeScore=45.8750;MLEAC=5;MLEAF=0.833;MQ=50.86;MQ0=2;MQRankSum=5.364;QD=6.93;ReadPosRankSum=5.372	GT:AD:DP:GQ:MLPSAC:MLPSAF:PL	0/1/1/1/1/1:133,36:169:6:5:0.833:1197,175,81,33,6,0,240	SG	265	gi|460387244|ref|XP_004239292.1|	PREDICTED: probable polyamine oxidase 5-like [Solanum lycopersicum]	AT4G29720.1	polyamine oxidase 5		polyamine oxidase 5 (PAO5); FUNCTIONS IN: primary amine oxidase activity; LOCATED IN: endomembrane system; EXPRESSED IN: 22 plant structures; EXPRESSED DURING: 13 growth stages; CONTAINS InterPro DOMAIN/s: Amine oxidase (InterPro:IPR002937); BEST Arabidopsis thaliana protein match is: LSD1-like 3 (TAIR:AT4G16310.1); Has 3107 Blast hits to 2713 proteins in 458 species: Archae - 2; Bacteria - 686; …
Sp2_comp150912_c0_seq1	431	.	A	T	186	.	DP=544;VDB=0.0392;AF1=0.5;AC1=1;DP4=122,131,141,117;MQ=49;FQ=189;PV4=0.16,2.7e-181,1,1	GT:PL:GQ	0/1:216,0,255:99	Sp2_comp150912_c0_seq1	431	.	A	T	4643.91	PASS	AC=3;AF=0.500;AN=6;BaseQRankSum=3.214;DP=250;Dels=0.00;FS=9.108;HaplotypeScore=4.9434;MLEAC=3;MLEAF=0.500;MQ=59.88;MQ0=1;MQRankSum=-1.047;QD=18.58;ReadPosRankSum=-0.324	GT:AD:DP:GQ:MLPSAC:MLPSAF:PL	0/0/0/1/1/1:112,138:250:27:3:0.500:4670,375,93,0,27,222,2147483647	SG	2233	gi|460390608|ref|XP_004240920.1|	PREDICTED: uncharacterized protein LOC101247829 [Solanum lycopersicum]	AT1G20670.1	DNA-binding bromodomain-containing protein		DNA-binding bromodomain-containing protein; CONTAINS InterPro DOMAIN/s: Bromodomain, conserved site (InterPro:IPR018359), Bromodomain (InterPro:IPR001487); BEST Arabidopsis thaliana protein match is: DNA-binding bromodomain-containing protein (TAIR:AT1G76380.2); Has 11096 Blast hits to 8233 proteins in 323 species: Archae - 0; Bacteria - 121; Metazoa - 4363; Fungi - 1457; Plants - 677; Viruses - …
Sp2_comp150912_c0_seq1	925	.	A	G	175	.	DP=325;VDB=0.0365;AF1=0.5;AC1=1;DP4=81,74,78,82;MQ=49;FQ=178;PV4=0.57,1.1e-102,0.036,1	GT:PL:GQ	0/1:205,0,255:99	Sp2_comp150912_c0_seq1	925	.	A	G	4117.9	PASS	AC=3;AF=0.500;AN=6;BaseQRankSum=1.747;DP=250;Dels=0.00;FS=1.531;HaplotypeScore=6.3412;MLEAC=3;MLEAF=0.500;MQ=59.76;MQ0=1;MQRankSum=0.182;QD=16.47;ReadPosRankSum=-1.083	GT:AD:DP:GQ:MLPSAC:MLPSAF:PL	0/0/0/1/1/1:127,123:250:47:3:0.500:4144,268,47,0,74,2147483647,2147483647	SG	2233	gi|460390608|ref|XP_004240920.1|	PREDICTED: uncharacterized protein LOC101247829 [Solanum lycopersicum]	AT1G20670.1	DNA-binding bromodomain-containing protein		DNA-binding bromodomain-containing protein; CONTAINS InterPro DOMAIN/s: Bromodomain, conserved site (InterPro:IPR018359), Bromodomain (InterPro:IPR001487); BEST Arabidopsis thaliana protein match is: DNA-binding bromodomain-containing protein (TAIR:AT1G76380.2); Has 11096 Blast hits to 8233 proteins in 323 species: Archae - 0; Bacteria - 121; Metazoa - 4363; Fungi - 1457; Plants - 677; Viruses - …
Sp2_comp150913_c0_seq2	1017	.	T	C	122	.	DP=11;VDB=0.0042;AF1=1;AC1=2;DP4=0,0,5,5;MQ=45;FQ=-57	GT:PL:GQ	1/1:155,30,0:57	Sp2_comp150913_c0_seq2	1017	.	T	C	573.25	PASS	AC=6;AF=1.00;AN=6;DP=15;Dels=0.00;FS=0.000;HaplotypeScore=0.0000;MLEAC=6;MLEAF=1.00;MQ=57.67;MQ0=0;QD=35.11	GT:AD:DP:GQ:MLPSAC:MLPSAF:PL	1/1/1/1/1/1:0,15:15:11:6:1.00:599,109,67,42,25,11,0	SG	1285	No hit in this database		No hit in this database
Sp2_comp150913_c0_seq2	1040	.	C	T	122	.	DP=6;VDB=0.0001;AF1=1;AC1=2;DP4=0,0,5,1;MQ=42;FQ=-45	GT:PL:GQ	1/1:155,18,0:33	Sp2_comp150913_c0_seq2	1040	.	C	T	344.79	PASS	AC=6;AF=1.00;AN=6;DP=11;Dels=0.00;FS=0.000;HaplotypeScore=0.0000;MLEAC=6;MLEAF=1.00;MQ=55.11;MQ0=0;QD=31.34	GT:AD:DP:GQ:MLPSAC:MLPSAF:PL	1/1/1/1/1/1:0,11:11:7:6:1.00:370,70,43,27,16,7,0	SG	1285	No hit in this database		No hit in this database
Sp2_comp150913_c0_seq2	1067	.	A	G	14.9	.	DP=2;VDB=0.0186;AF1=1;AC1=2;DP4=0,0,0,2;MQ=46;FQ=-33	GT:PL:GQ	1/1:46,6,0:10	Sp2_comp150913_c0_seq2	1067	.	A	G	99.16	PASS	AC=6;AF=1.00;AN=6;DP=17;Dels=0.00;FS=0.000;HaplotypeScore=0.0000;MLEAC=6;MLEAF=1.00;MQ=56.19;MQ0=0;QD=5.83	GT:AD:DP:GQ:MLPSAC:MLPSAF:PL	1/1/1/1/1/1:0,17:17:2:6:1.00:122,23,14,9,5,2,0	SG	1285	No hit in this database		No hit in this database
Sp2_comp150913_c0_seq2	1100	.	G	A	11.1	.	DP=8;VDB=0.0190;AF1=1;AC1=2;DP4=0,0,2,0;MQ=38;FQ=-33	GT:PL:GQ	1/1:42,6,0:9	Sp2_comp150913_c0_seq2	1100	.	G	A	299.03	PASS	AC=6;AF=1.00;AN=6;DP=26;Dels=0.00;FS=0.000;HaplotypeScore=0.0000;MLEAC=6;MLEAF=1.00;MQ=58.87;MQ0=0;QD=11.50	GT:AD:DP:GQ:MLPSAC:MLPSAF:PL	1/1/1/1/1/1:0,26:26:6:6:1.00:324,62,38,24,14,6,0	SG	1285	No hit in this database		No hit in this database
Sp2_comp150913_c0_seq2	1145	.	G	T	119	.	DP=20;VDB=0.0392;AF1=1;AC1=2;DP4=0,0,7,3;MQ=42;FQ=-57	GT:PL:GQ	1/1:152,30,0:57	Sp2_comp150913_c0_seq2	1145	.	G	T	674.12	PASS	AC=6;AF=1.00;AN=6;DP=24;Dels=0.00;FS=0.000;HaplotypeScore=0.0000;MLEAC=6;MLEAF=1.00;MQ=59.96;MQ0=0;QD=28.09	GT:AD:DP:GQ:MLPSAC:MLPSAF:PL	1/1/1/1/1/1:0,24:24:13:6:1.00:700,132,81,51,30,13,0	SG	1285	No hit in this database		No hit in this database
Sp2_comp150913_c0_seq2	1155	.	T	C	84.1	.	DP=21;VDB=0.0322;AF1=1;AC1=2;DP4=0,0,3,3;MQ=40;FQ=-45	GT:PL:GQ	1/1:117,18,0:33	Sp2_comp150913_c0_seq2	1155	.	T	C	726.04	PASS	AC=6;AF=1.00;AN=6;DP=25;Dels=0.00;FS=0.000;HaplotypeScore=0.0000;MLEAC=6;MLEAF=1.00;MQ=60.00;MQ0=0;QD=29.04	GT:AD:DP:GQ:MLPSAC:MLPSAF:PL	1/1/1/1/1/1:0,25:25:15:6:1.00:752,148,91,57,33,15,0	SG	1285	No hit in this database		No hit in this database
Sp2_comp150913_c0_seq2	1211	.	T	C	157	.	DP=20;VDB=0.0216;AF1=1;AC1=2;DP4=0,0,12,6;MQ=46;FQ=-81	GT:PL:GQ	1/1:190,54,0:99	Sp2_comp150913_c0_seq2	1211	.	T	C	749.04	PASS	AC=6;AF=1.00;AN=6;DP=19;Dels=0.00;FS=0.000;HaplotypeScore=0.0000;MLEAC=6;MLEAF=1.00;MQ=60.00;MQ0=0;QD=28.55	GT:AD:DP:GQ:MLPSAC:MLPSAF:PL	1/1/1/1/1/1:0,19:19:15:6:1.00:775,148,91,57,33,15,0	SG	1285	No hit in this database		No hit in this database
Sp2_comp150913_c0_seq2	1215	.	C	T	144	.	DP=18;VDB=0.0099;AF1=1;AC1=2;DP4=0,0,12,5;MQ=46;FQ=-78	GT:PL:GQ	1/1:177,51,0:99	Sp2_comp150913_c0_seq2	1215	.	C	T	766.04	PASS	AC=6;AF=1.00;AN=6;DP=19;Dels=0.00;FS=0.000;HaplotypeScore=0.0000;MLEAC=6;MLEAF=1.00;MQ=60.00;MQ0=0;QD=30.42	GT:AD:DP:GQ:MLPSAC:MLPSAF:PL	1/1/1/1/1/1:0,19:19:15:6:1.00:792,148,91,57,33,15,0	SG	1285	No hit in this database		No hit in this database
Sp2_comp150913_c0_seq2	283	.	T	C	21.8	.	DP=2;VDB=0.0116;AF1=1;AC1=2;DP4=0,0,1,1;MQ=28;FQ=-33	GT:PL:GQ	1/1:53,6,0:10	Sp2_comp150913_c0_seq2	283	.	T	C	62.71	PASS	AC=6;AF=1.00;AN=6;BaseQRankSum=0.296;DP=13;Dels=0.00;FS=0.000;HaplotypeScore=4.9989;MLEAC=6;MLEAF=1.00;MQ=57.96;MQ0=0;MQRankSum=0.493;QD=4.82;ReadPosRankSum=-0.099	GT:AD:DP:GQ:MLPSAC:MLPSAF:PL	1/1/1/1/1/1:11,2:13:2:6:1.00:85,16,10,6,4,2,0	SG	1285	No hit in this database		No hit in this database
Sp2_comp150913_c0_seq2	287	.	C	A	21.8	.	DP=2;VDB=0.0116;AF1=1;AC1=2;DP4=0,0,1,1;MQ=28;FQ=-33	GT:PL:GQ	1/1:53,6,0:10	Sp2_comp150913_c0_seq2	287	.	C	A	58.71	PASS	AC=6;AF=1.00;AN=6;DP=13;Dels=0.00;FS=0.000;HaplotypeScore=0.9999;MLEAC=6;MLEAF=1.00;MQ=57.96;MQ0=0;QD=4.52	GT:AD:DP:GQ:MLPSAC:MLPSAF:PL	1/1/1/1/1/1:0,13:13:2:6:1.00:81,16,10,6,4,2,0	SG	1285	No hit in this database		No hit in this database
Sp2_comp150913_c0_seq2	534	.	T	C	3.54	.	DP=11;VDB=0.0080;AF1=0.4998;AC1=1;DP4=6,2,2,1;MQ=38;FQ=5.47;PV4=1,1.1e-07,1,1	GT:PL:GQ	0/1:31,0,183:30	Sp2_comp150913_c0_seq2	534	.	T	C	114.83	PASS	AC=2;AF=0.333;AN=6;BaseQRankSum=0.267;DP=14;Dels=0.00;FS=0.000;HaplotypeScore=0.9995;MLEAC=2;MLEAF=0.333;MQ=60.00;MQ0=0;MQRankSum=-0.400;QD=8.20;ReadPosRankSum=0.667	GT:AD:DP:GQ:MLPSAC:MLPSAF:PL	0/0/0/0/1/1:9,5:14:3:2:0.333:138,4,0,3,12,32,318	SG	1285	No hit in this database		No hit in this database
Sp2_comp150913_c0_seq2	707	.	T	G	6.2	.	DP=8;VDB=0.0099;AF1=0.4999;AC1=1;DP4=2,1,1,1;MQ=42;FQ=8.65;PV4=1,0.028,0.038,1	GT:PL:GQ	0/1:35,0,90:36	Sp2_comp150913_c0_seq2	707	.	T	G	225.32	PASS	AC=4;AF=0.667;AN=6;BaseQRankSum=0.296;DP=10;Dels=0.00;FS=0.000;HaplotypeScore=0.0000;MLEAC=4;MLEAF=0.667;MQ=57.66;MQ0=0;MQRankSum=-0.296;QD=22.53;ReadPosRankSum=1.214	GT:AD:DP:GQ:MLPSAC:MLPSAF:PL	0/0/1/1/1/1:3,7:10:2:4:0.667:248,30,12,3,0,2,99	SG	1285	No hit in this database		No hit in this database
Sp2_comp150913_c0_seq2	782	.	C	T	157	.	DP=23;VDB=0.0380;AF1=0.5;AC1=1;DP4=6,2,5,4;MQ=40;FQ=129;PV4=0.62,0.27,0.48,1	GT:PL:GQ	0/1:187,0,156:99	Sp2_comp150913_c0_seq2	782	.	C	T	280.01	PASS	AC=3;AF=0.500;AN=6;BaseQRankSum=-0.531;DP=23;Dels=0.00;FS=2.077;HaplotypeScore=4.4283;MLEAC=3;MLEAF=0.500;MQ=60.00;MQ0=0;MQRankSum=0.857;QD=12.17;ReadPosRankSum=-0.449	GT:AD:DP:GQ:MLPSAC:MLPSAF:PL	0/0/0/1/1/1:12,11:23:1:3:0.500:303,27,7,0,1,13,234	SG	1285	No hit in this database		No hit in this database
Sp2_comp150913_c0_seq2	920	.	A	G	10.2	.	DP=11;VDB=0.0399;AF1=1;AC1=2;DP4=0,0,0,2;MQ=44;FQ=-33	GT:PL:GQ	1/1:41,6,0:8	Sp2_comp150913_c0_seq2	920	.	A	G	359.6	PASS	AC=6;AF=1.00;AN=6;DP=11;Dels=0.00;FS=0.000;HaplotypeScore=0.0000;MLEAC=6;MLEAF=1.00;MQ=60.00;MQ0=0;QD=32.69	GT:AD:DP:GQ:MLPSAC:MLPSAF:PL	1/1/1/1/1/1:0,11:11:8:6:1.00:385,78,48,30,18,8,0	SG	1285	No hit in this database		No hit in this database
Sp2_comp150916_c0_seq1	637	.	A	T	13	.	DP=2;VDB=0.0094;AF1=1;AC1=2;DP4=0,0,1,1;MQ=50;FQ=-33	GT:PL:GQ	1/1:44,6,0:9	Sp2_comp150916_c0_seq1	637	.	A	T	61.71	PASS	AC=6;AF=1.00;AN=6;DP=2;Dels=0.00;FS=0.000;HaplotypeScore=0.0000;MLEAC=6;MLEAF=1.00;MQ=60.00;MQ0=0;QD=30.86	GT:AD:DP:GQ:MLPSAC:MLPSAF:PL	1/1/1/1/1/1:0,2:2:2:6:1.00:84,16,10,6,4,2,0	SG	1450	gi|14280354|gb|AAK57535.1|	branched-chain amino acid aminotransferase [Capsicum annuum]	AT1G10070.2	branched-chain amino acid transaminase 2	Encodes a chloroplast branched-chain amino acid aminotransferase. Complements the yeast leu/iso-leu/val auxotrophy mutant.	branched-chain amino acid transaminase 2 (BCAT-2); FUNCTIONS IN: branched-chain-amino-acid transaminase activity, catalytic activity; INVOLVED IN: branched chain family amino acid metabolic process, metabolic process; LOCATED IN: chloroplast; EXPRESSED IN: 21 plant structures; EXPRESSED DURING: 14 growth stages; CONTAINS InterPro DOMAIN/s: Aminotransferase, class IV (InterPro:IPR001544), Aminotra…
Sp2_comp150919_c0_seq1	215	.	G	C	203	.	DP=165;VDB=0.0271;AF1=1;AC1=2;DP4=0,0,49,11;MQ=49;FQ=-208	GT:PL:GQ	1/1:236,181,0:99	Sp2_comp150919_c0_seq1	215	.	G	C	5622.9	PASS	AC=6;AF=1.00;AN=6;DP=166;Dels=0.00;FS=0.000;HaplotypeScore=1.7753;MLEAC=6;MLEAF=1.00;MQ=59.78;MQ0=0;QD=33.87	GT:AD:DP:GQ:MLPSAC:MLPSAF:PL	1/1/1/1/1/1:0,166:166:99:6:1.00:5649,1104,677,427,250,112,0	SG	1174	gi|460409652|ref|XP_004250252.1|	PREDICTED: uncharacterized protein LOC101252348 [Solanum lycopersicum]	AT4G22320.2			unknown protein; FUNCTIONS IN: molecular_function unknown; INVOLVED IN: biological_process unknown; EXPRESSED IN: 24 plant structures; EXPRESSED DURING: 14 growth stages; BEST Arabidopsis thaliana protein match is: unknown protein (TAIR:AT5G55210.1).
Sp2_comp150919_c0_seq1	337	.	T	C	83	.	DP=205;VDB=0.0365;AF1=0.5;AC1=1;DP4=45,49,22,22;MQ=48;FQ=86;PV4=0.86,4.3e-48,0.048,0.013	GT:PL:GQ	0/1:113,0,255:99	Sp2_comp150919_c0_seq1	337	.	T	C	3294.9	PASS	AC=3;AF=0.500;AN=6;BaseQRankSum=0.512;DP=204;Dels=0.00;FS=2.432;HaplotypeScore=4.5765;MLEAC=3;MLEAF=0.500;MQ=60.00;MQ0=0;MQRankSum=-0.175;QD=16.15;ReadPosRankSum=-0.698	GT:AD:DP:GQ:MLPSAC:MLPSAF:PL	0/0/0/1/1/1:100,104:204:48:3:0.500:3321,237,48,0,48,237,2147483647	SG	1174	gi|460409652|ref|XP_004250252.1|	PREDICTED: uncharacterized protein LOC101252348 [Solanum lycopersicum]	AT4G22320.2			unknown protein; FUNCTIONS IN: molecular_function unknown; INVOLVED IN: biological_process unknown; EXPRESSED IN: 24 plant structures; EXPRESSED DURING: 14 growth stages; BEST Arabidopsis thaliana protein match is: unknown protein (TAIR:AT5G55210.1).
Sp2_comp150919_c0_seq1	424	.	C	A	71	.	DP=215;VDB=0.0365;AF1=0.5;AC1=1;DP4=61,48,36,12;MQ=49;FQ=74;PV4=0.032,4.5e-49,0.00025,0.27	GT:PL:GQ	0/1:101,0,255:99	Sp2_comp150919_c0_seq1	424	.	C	A	3637.9	PASS	AC=3;AF=0.500;AN=6;BaseQRankSum=0.187;DP=231;Dels=0.00;FS=3.041;HaplotypeScore=2.7228;MLEAC=3;MLEAF=0.500;MQ=60.00;MQ0=0;MQRankSum=1.647;QD=15.75;ReadPosRankSum=-0.793	GT:AD:DP:GQ:MLPSAC:MLPSAF:PL	0/0/0/1/1/1:116,115:231:47:3:0.500:3664,257,47,0,62,2147483647,2147483647	SG	1174	gi|460409652|ref|XP_004250252.1|	PREDICTED: uncharacterized protein LOC101252348 [Solanum lycopersicum]	AT4G22320.2			unknown protein; FUNCTIONS IN: molecular_function unknown; INVOLVED IN: biological_process unknown; EXPRESSED IN: 24 plant structures; EXPRESSED DURING: 14 growth stages; BEST Arabidopsis thaliana protein match is: unknown protein (TAIR:AT5G55210.1).
Sp2_comp150919_c0_seq1	651	.	A	G	4.77	.	DP=239;VDB=0.0400;AF1=0.4999;AC1=1;DP4=62,60,24,19;MQ=48;FQ=6.99;PV4=0.6,1.6e-68,4e-11,0.00099	GT:PL:GQ	0/1:33,0,255:33	Sp2_comp150919_c0_seq1	651	.	A	G	3391.92	PASS	AC=3;AF=0.500;AN=6;BaseQRankSum=-0.495;DP=242;Dels=0.00;FS=2.856;HaplotypeScore=3.7866;MLEAC=3;MLEAF=0.500;MQ=60.00;MQ0=0;MQRankSum=0.144;QD=14.02;ReadPosRankSum=-1.073	GT:AD:DP:GQ:MLPSAC:MLPSAF:PL	0/0/0/1/1/1:129,113:242:23:3:0.500:3418,207,23,0,92,2147483647,2147483647	SG	1174	gi|460409652|ref|XP_004250252.1|	PREDICTED: uncharacterized protein LOC101252348 [Solanum lycopersicum]	AT4G22320.2			unknown protein; FUNCTIONS IN: molecular_function unknown; INVOLVED IN: biological_process unknown; EXPRESSED IN: 24 plant structures; EXPRESSED DURING: 14 growth stages; BEST Arabidopsis thaliana protein match is: unknown protein (TAIR:AT5G55210.1).
Sp2_comp150919_c0_seq1	658	.	G	T	225	.	DP=240;VDB=0.0380;AF1=0.5;AC1=1;DP4=62,63,60,46;MQ=47;FQ=225;PV4=0.29,0.028,1.7e-17,0.46	GT:PL:GQ	0/1:255,0,255:99	Sp2_comp150919_c0_seq1	658	.	G	T	3599.92	PASS	AC=3;AF=0.500;AN=6;BaseQRankSum=-1.802;DP=244;Dels=0.00;FS=3.558;HaplotypeScore=4.7860;MLEAC=3;MLEAF=0.500;MQ=60.00;MQ0=0;MQRankSum=-0.988;QD=14.75;ReadPosRankSum=-0.456	GT:AD:DP:GQ:MLPSAC:MLPSAF:PL	0/0/0/1/1/1:130,114:244:24:3:0.500:3626,214,24,0,94,2147483647,2147483647	SG	1174	gi|460409652|ref|XP_004250252.1|	PREDICTED: uncharacterized protein LOC101252348 [Solanum lycopersicum]	AT4G22320.2			unknown protein; FUNCTIONS IN: molecular_function unknown; INVOLVED IN: biological_process unknown; EXPRESSED IN: 24 plant structures; EXPRESSED DURING: 14 growth stages; BEST Arabidopsis thaliana protein match is: unknown protein (TAIR:AT5G55210.1).
Sp2_comp150919_c1_seq3	96	.	A	G	222	.	DP=17;VDB=0.0345;AF1=1;AC1=2;DP4=0,0,12,4;MQ=46;FQ=-75	GT:PL:GQ	1/1:255,48,0:93	Sp2_comp150919_c1_seq3	96	.	A	G	583.25	PASS	AC=6;AF=1.00;AN=6;DP=15;Dels=0.00;FS=0.000;HaplotypeScore=0.0000;MLEAC=6;MLEAF=1.00;MQ=60.00;MQ0=0;QD=29.19	GT:AD:DP:GQ:MLPSAC:MLPSAF:PL	1/1/1/1/1/1:0,15:15:11:6:1.00:609,109,67,42,25,11,0	SG	257	No hit in this database		No hit in this database
Sp2_comp150920_c1_seq1	75	.	G	T	221	.	DP=27;VDB=0.0322;AF1=1;AC1=2;DP4=0,0,6,10;MQ=51;FQ=-75	GT:PL:GQ	1/1:254,48,0:93	Sp2_comp150920_c1_seq1	75	.	G	T	533.25	PASS	AC=6;AF=1.00;AN=6;DP=22;Dels=0.00;FS=0.000;HaplotypeScore=0.0000;MLEAC=6;MLEAF=1.00;MQ=60.00;MQ0=0;QD=24.24	GT:AD:DP:GQ:MLPSAC:MLPSAF:PL	1/1/1/1/1/1:0,22:22:11:6:1.00:559,109,67,42,25,11,0	SG	321	No hit in this database		No hit in this database
Sp2_comp150923_c0_seq1	1258	.	C	T	13	.	DP=4;VDB=0.0271;AF1=1;AC1=2;DP4=0,0,1,1;MQ=49;FQ=-33	GT:PL:GQ	1/1:44,6,0:9	Sp2_comp150923_c0_seq1	1258	.	C	T	144.4	PASS	AC=6;AF=1.00;AN=6;DP=4;Dels=0.00;FS=0.000;HaplotypeScore=0.0000;MLEAC=6;MLEAF=1.00;MQ=60.00;MQ0=0;QD=29.14	GT:AD:DP:GQ:MLPSAC:MLPSAF:PL	1/1/1/1/1/1:0,4:4:3:6:1.00:168,31,19,12,7,3,0	SG	1498	gi|23503034|gb|AAK49452.2|AF304372_1	putative beta-1,3-glucan synthase [Nicotiana alata]	AT2G13680.1	callose synthase 5	Responsible for the synthesis of callose deposited at the primary cell wall of meiocytes, tetrads and microspores. Required for exine formation during microgametogenesis and for pollen viability. Highest expression in meiocytes, tetrads, microspores and mature pollen.	callose synthase 5 (CALS5); FUNCTIONS IN: 1,3-beta-glucan synthase activity; INVOLVED IN: in 6 processes; LOCATED IN: 1,3-beta-glucan synthase complex, membrane; EXPRESSED IN: 11 plant structures; EXPRESSED DURING: 4 anthesis, petal differentiation and expansion stage; CONTAINS InterPro DOMAIN/s: Glycosyl transferase, family 48 (InterPro:IPR003440), Protein of unknown function DUF605 (InterPro:IP…
Sp2_comp150923_c0_seq1	1429	.	C	T	17.8	.	DP=6;VDB=0.0019;AF1=1;AC1=2;DP4=0,0,1,1;MQ=47;FQ=-33	GT:PL:GQ	1/1:49,6,0:10	Sp2_comp150923_c0_seq1	1429	.	C	T	233.4	PASS	AC=6;AF=1.00;AN=6;DP=6;Dels=0.00;FS=0.000;HaplotypeScore=0.0000;MLEAC=6;MLEAF=1.00;MQ=60.00;MQ0=0;QD=27.26	GT:AD:DP:GQ:MLPSAC:MLPSAF:PL	1/1/1/1/1/1:0,6:6:5:6:1.00:258,47,29,18,11,5,0	SG	1498	gi|23503034|gb|AAK49452.2|AF304372_1	putative beta-1,3-glucan synthase [Nicotiana alata]	AT2G13680.1	callose synthase 5	Responsible for the synthesis of callose deposited at the primary cell wall of meiocytes, tetrads and microspores. Required for exine formation during microgametogenesis and for pollen viability. Highest expression in meiocytes, tetrads, microspores and mature pollen.	callose synthase 5 (CALS5); FUNCTIONS IN: 1,3-beta-glucan synthase activity; INVOLVED IN: in 6 processes; LOCATED IN: 1,3-beta-glucan synthase complex, membrane; EXPRESSED IN: 11 plant structures; EXPRESSED DURING: 4 anthesis, petal differentiation and expansion stage; CONTAINS InterPro DOMAIN/s: Glycosyl transferase, family 48 (InterPro:IPR003440), Protein of unknown function DUF605 (InterPro:IP…
Sp2_comp150923_c0_seq1	1432	.	T	G	17.8	.	DP=5;VDB=0.0008;AF1=1;AC1=2;DP4=0,0,1,1;MQ=47;FQ=-33	GT:PL:GQ	1/1:49,6,0:10	Sp2_comp150923_c0_seq1	1432	.	T	G	233.4	PASS	AC=6;AF=1.00;AN=6;DP=6;Dels=0.00;FS=0.000;HaplotypeScore=0.0000;MLEAC=6;MLEAF=1.00;MQ=60.00;MQ0=0;QD=31.64	GT:AD:DP:GQ:MLPSAC:MLPSAF:PL	1/1/1/1/1/1:0,6:6:5:6:1.00:258,47,29,18,11,5,0	SG	1498	gi|23503034|gb|AAK49452.2|AF304372_1	putative beta-1,3-glucan synthase [Nicotiana alata]	AT2G13680.1	callose synthase 5	Responsible for the synthesis of callose deposited at the primary cell wall of meiocytes, tetrads and microspores. Required for exine formation during microgametogenesis and for pollen viability. Highest expression in meiocytes, tetrads, microspores and mature pollen.	callose synthase 5 (CALS5); FUNCTIONS IN: 1,3-beta-glucan synthase activity; INVOLVED IN: in 6 processes; LOCATED IN: 1,3-beta-glucan synthase complex, membrane; EXPRESSED IN: 11 plant structures; EXPRESSED DURING: 4 anthesis, petal differentiation and expansion stage; CONTAINS InterPro DOMAIN/s: Glycosyl transferase, family 48 (InterPro:IPR003440), Protein of unknown function DUF605 (InterPro:IP…
Sp2_comp150924_c0_seq1	130	.	A	G,C	56	.	DP=6;VDB=0.0343;AF1=1;AC1=2;DP4=0,0,4,1;MQ=50;FQ=-36	GT:PL:GQ	1/1:121,42,33,89,0,83:16	Sp2_comp150924_c0_seq1	130	.	A	C,G	113.43	PASS	AC=3,3;AF=0.500,0.500;AN=6;DP=6;Dels=0.00;FS=0.000;HaplotypeScore=0.0000;MLEAC=2,1;MLEAF=0.333,0.167;MQ=60.00;MQ0=0;QD=18.90	GT:AD:DP:GQ:MLPSAC:MLPSAF	1/1/1/2/2/2:0,3,3:6:1:3,3:0.500,0.500	SG	636	gi|255582977|ref|XP_002532258.1|	hypothetical protein RCOM_0624800 [Ricinus communis]	AT5G60150.1			unknown protein; Has 1807 Blast hits to 1807 proteins in 277 species: Archae - 0; Bacteria - 0; Metazoa - 736; Fungi - 347; Plants - 385; Viruses - 0; Other Eukaryotes - 339 (source: NCBI BLink).
Sp2_comp150924_c0_seq1	582	.	C	A	84	.	DP=7;VDB=0.0059;AF1=0.5;AC1=1;DP4=0,3,3,1;MQ=44;FQ=47;PV4=0.14,0.1,1,0.15	GT:PL:GQ	0/1:114,0,74:77	Sp2_comp150924_c0_seq1	582	.	C	A	257.32	PASS	AC=4;AF=0.667;AN=6;BaseQRankSum=-1.214;DP=10;Dels=0.00;FS=3.233;HaplotypeScore=0.0000;MLEAC=4;MLEAF=0.667;MQ=60.00;MQ0=0;MQRankSum=0.296;QD=25.73;ReadPosRankSum=-2.166	GT:AD:DP:GQ:MLPSAC:MLPSAF:PL	0/0/1/1/1/1:3,7:10:2:4:0.667:280,30,12,3,0,2,111	SG	636	gi|255582977|ref|XP_002532258.1|	hypothetical protein RCOM_0624800 [Ricinus communis]	AT5G60150.1			unknown protein; Has 1807 Blast hits to 1807 proteins in 277 species: Archae - 0; Bacteria - 0; Metazoa - 736; Fungi - 347; Plants - 385; Viruses - 0; Other Eukaryotes - 339 (source: NCBI BLink).
Sp2_comp150926_c0_seq1	1023	.	C	T	222	.	DP=65;VDB=0.0322;AF1=1;AC1=2;DP4=0,0,27,33;MQ=48;FQ=-208	GT:PL:GQ	1/1:255,181,0:99	Sp2_comp150926_c0_seq1	1023	.	C	T	2527.9	PASS	AC=6;AF=1.00;AN=6;DP=67;Dels=0.00;FS=0.000;HaplotypeScore=0.0000;MLEAC=6;MLEAF=1.00;MQ=60.00;MQ0=0;QD=31.31	GT:AD:DP:GQ:MLPSAC:MLPSAF:PL	1/1/1/1/1/1:0,67:67:48:6:1.00:2554,475,291,184,107,48,0	SG	1316	gi|508722468|gb|EOY14365.1|	D3-type cyclin isoform 1 [Theobroma cacao]	AT3G50070.1	CYCLIN D3;3	Encode CYCD3;3, a CYCD3 D-type cyclin. Important for determining cell number in developing lateral organs. Mediating cytokinin effects in apical growth and development.	CYCLIN D3;3 (CYCD3;3); FUNCTIONS IN: cyclin-dependent protein kinase activity; INVOLVED IN: regulation of cell cycle, regulation of cell proliferation; LOCATED IN: nucleus; EXPRESSED IN: 22 plant structures; EXPRESSED DURING: 13 growth stages; CONTAINS InterPro DOMAIN/s: Cyclin, C-terminal (InterPro:IPR004367), Cyclin D (InterPro:IPR015451), Cyclin-like (InterPro:IPR011028), Cyclin-related (Inter…
Sp2_comp150926_c0_seq1	1201	.	T	C	225	.	DP=36;VDB=0.0118;AF1=0.5;AC1=1;DP4=7,12,6,11;MQ=48;FQ=225;PV4=1,1,1.7e-18,1	GT:PL:GQ	0/1:255,0,255:99	Sp2_comp150926_c0_seq1	1201	.	T	C	605.09	PASS	AC=3;AF=0.500;AN=6;BaseQRankSum=1.521;DP=37;Dels=0.00;FS=0.000;HaplotypeScore=0.7340;MLEAC=3;MLEAF=0.500;MQ=60.00;MQ0=0;MQRankSum=0.222;QD=16.35;ReadPosRankSum=1.711	GT:AD:DP:GQ:MLPSAC:MLPSAF:PL	0/0/0/1/1/1:20,17:37:6:3:0.500:630,39,6,0,12,53,675	SG	1316	gi|508722468|gb|EOY14365.1|	D3-type cyclin isoform 1 [Theobroma cacao]	AT3G50070.1	CYCLIN D3;3	Encode CYCD3;3, a CYCD3 D-type cyclin. Important for determining cell number in developing lateral organs. Mediating cytokinin effects in apical growth and development.	CYCLIN D3;3 (CYCD3;3); FUNCTIONS IN: cyclin-dependent protein kinase activity; INVOLVED IN: regulation of cell cycle, regulation of cell proliferation; LOCATED IN: nucleus; EXPRESSED IN: 22 plant structures; EXPRESSED DURING: 13 growth stages; CONTAINS InterPro DOMAIN/s: Cyclin, C-terminal (InterPro:IPR004367), Cyclin D (InterPro:IPR015451), Cyclin-like (InterPro:IPR011028), Cyclin-related (Inter…
Sp2_comp150926_c0_seq1	25	.	G	A	222	.	DP=42;VDB=0.0001;AF1=1;AC1=2;DP4=0,0,22,15;MQ=59;FQ=-138	GT:PL:GQ	1/1:255,111,0:99	Sp2_comp150926_c0_seq1	25	.	G	A	260.03	PASS	AC=6;AF=1.00;AN=6;DP=48;Dels=0.00;FS=0.000;HaplotypeScore=0.0000;MLEAC=6;MLEAF=1.00;MQ=59.65;MQ0=0;QD=5.42	GT:AD:DP:GQ:MLPSAC:MLPSAF:PL	1/1/1/1/1/1:0,48:48:6:6:1.00:285,62,38,24,14,6,0	SG	1316	gi|508722468|gb|EOY14365.1|	D3-type cyclin isoform 1 [Theobroma cacao]	AT3G50070.1	CYCLIN D3;3	Encode CYCD3;3, a CYCD3 D-type cyclin. Important for determining cell number in developing lateral organs. Mediating cytokinin effects in apical growth and development.	CYCLIN D3;3 (CYCD3;3); FUNCTIONS IN: cyclin-dependent protein kinase activity; INVOLVED IN: regulation of cell cycle, regulation of cell proliferation; LOCATED IN: nucleus; EXPRESSED IN: 22 plant structures; EXPRESSED DURING: 13 growth stages; CONTAINS InterPro DOMAIN/s: Cyclin, C-terminal (InterPro:IPR004367), Cyclin D (InterPro:IPR015451), Cyclin-like (InterPro:IPR011028), Cyclin-related (Inter…
Sp2_comp150926_c0_seq1	490	.	C	A	96	.	DP=58;VDB=0.0345;AF1=1;AC1=2;DP4=0,0,6,3;MQ=49;FQ=-54	GT:PL:GQ	1/1:129,27,0:51	Sp2_comp150926_c0_seq1	490	.	C	A	2178.9	PASS	AC=6;AF=1.00;AN=6;DP=58;Dels=0.00;FS=0.000;HaplotypeScore=0.0000;MLEAC=6;MLEAF=1.00;MQ=60.00;MQ0=0;QD=26.37	GT:AD:DP:GQ:MLPSAC:MLPSAF:PL	1/1/1/1/1/1:0,58:58:44:6:1.00:2205,436,267,169,99,44,0	SG	1316	gi|508722468|gb|EOY14365.1|	D3-type cyclin isoform 1 [Theobroma cacao]	AT3G50070.1	CYCLIN D3;3	Encode CYCD3;3, a CYCD3 D-type cyclin. Important for determining cell number in developing lateral organs. Mediating cytokinin effects in apical growth and development.	CYCLIN D3;3 (CYCD3;3); FUNCTIONS IN: cyclin-dependent protein kinase activity; INVOLVED IN: regulation of cell cycle, regulation of cell proliferation; LOCATED IN: nucleus; EXPRESSED IN: 22 plant structures; EXPRESSED DURING: 13 growth stages; CONTAINS InterPro DOMAIN/s: Cyclin, C-terminal (InterPro:IPR004367), Cyclin D (InterPro:IPR015451), Cyclin-like (InterPro:IPR011028), Cyclin-related (Inter…
Sp2_comp150926_c0_seq1	704	.	A	T	225	.	DP=93;VDB=0.0365;AF1=0.5;AC1=1;DP4=18,26,17,30;MQ=46;FQ=225;PV4=0.67,1,7.8e-09,1	GT:PL:GQ	0/1:255,0,255:99	Sp2_comp150926_c0_seq1	704	.	A	T	1684.96	PASS	AC=3;AF=0.500;AN=6;BaseQRankSum=2.178;DP=94;Dels=0.00;FS=1.712;HaplotypeScore=0.9997;MLEAC=3;MLEAF=0.500;MQ=59.77;MQ0=0;MQRankSum=1.345;QD=17.93;ReadPosRankSum=0.064	GT:AD:DP:GQ:MLPSAC:MLPSAF:PL	0/0/0/1/1/1:44,50:94:20:3:0.500:1711,122,26,0,20,108,2147483647	SG	1316	gi|508722468|gb|EOY14365.1|	D3-type cyclin isoform 1 [Theobroma cacao]	AT3G50070.1	CYCLIN D3;3	Encode CYCD3;3, a CYCD3 D-type cyclin. Important for determining cell number in developing lateral organs. Mediating cytokinin effects in apical growth and development.	CYCLIN D3;3 (CYCD3;3); FUNCTIONS IN: cyclin-dependent protein kinase activity; INVOLVED IN: regulation of cell cycle, regulation of cell proliferation; LOCATED IN: nucleus; EXPRESSED IN: 22 plant structures; EXPRESSED DURING: 13 growth stages; CONTAINS InterPro DOMAIN/s: Cyclin, C-terminal (InterPro:IPR004367), Cyclin D (InterPro:IPR015451), Cyclin-like (InterPro:IPR011028), Cyclin-related (Inter…
Sp2_comp150926_c0_seq1	911	.	C	T	225	.	DP=77;VDB=0.0190;AF1=0.5;AC1=1;DP4=19,15,25,16;MQ=43;FQ=225;PV4=0.81,0.035,1.2e-06,1	GT:PL:GQ	0/1:255,0,255:99	Sp2_comp150926_c0_seq1	911	.	C	T	1410.55	PASS	AC=3;AF=0.500;AN=6;BaseQRankSum=-1.251;DP=77;Dels=0.00;FS=0.893;HaplotypeScore=0.9989;MLEAC=3;MLEAF=0.500;MQ=59.27;MQ0=0;MQRankSum=0.260;QD=18.32;ReadPosRankSum=1.690	GT:AD:DP:GQ:MLPSAC:MLPSAF:PL	0/0/0/1/1/1:36,41:77:8:3:0.500:1436,118,29,0,8,69,2147483647	SG	1316	gi|508722468|gb|EOY14365.1|	D3-type cyclin isoform 1 [Theobroma cacao]	AT3G50070.1	CYCLIN D3;3	Encode CYCD3;3, a CYCD3 D-type cyclin. Important for determining cell number in developing lateral organs. Mediating cytokinin effects in apical growth and development.	CYCLIN D3;3 (CYCD3;3); FUNCTIONS IN: cyclin-dependent protein kinase activity; INVOLVED IN: regulation of cell cycle, regulation of cell proliferation; LOCATED IN: nucleus; EXPRESSED IN: 22 plant structures; EXPRESSED DURING: 13 growth stages; CONTAINS InterPro DOMAIN/s: Cyclin, C-terminal (InterPro:IPR004367), Cyclin D (InterPro:IPR015451), Cyclin-like (InterPro:IPR011028), Cyclin-related (Inter…
Sp2_comp150927_c0_seq11	229	.	G	C	185	.	DP=31;VDB=0.0066;AF1=0.5;AC1=1;DP4=13,6,5,7;MQ=41;FQ=188;PV4=0.26,1,1,0.37	GT:PL:GQ	0/1:215,0,251:99	Sp2_comp150927_c0_seq11	229	.	G	C	339.39		AC=2;AF=0.333;AN=6;BaseQRankSum=-0.125;DP=50;Dels=0.00;FS=1.298;HaplotypeScore=19.9908;MLEAC=2;MLEAF=0.333;MQ=58.87;MQ0=0;MQRankSum=-0.398;QD=6.79;ReadPosRankSum=-0.852	GT:AD:DP:GQ:MLPSAC:MLPSAF:PL	0/0/0/0/1/1:38,12:50:4:2:0.333:364,4,0,20,63,2147483647,2147483647	SG	1294	gi|460393227|ref|XP_004242212.1|	PREDICTED: F-box/kelch-repeat protein At1g80440-like [Solanum lycopersicum]	AT1G80440.1	Galactose oxidase/kelch repeat superfamily protein		Galactose oxidase/kelch repeat superfamily protein; CONTAINS InterPro DOMAIN/s: Galactose oxidase/kelch, beta-propeller (InterPro:IPR011043), Kelch repeat type 1 (InterPro:IPR006652), Kelch related (InterPro:IPR013089), Kelch-type beta propeller (InterPro:IPR015915); BEST Arabidopsis thaliana protein match is: Galactose oxidase/kelch repeat superfamily protein (TAIR:AT1G15670.1); Has 30201 Blast …
Sp2_comp150927_c0_seq11	290	.	A	G	139	.	DP=26;VDB=0.0216;AF1=0.5;AC1=1;DP4=5,7,8,6;MQ=46;FQ=142;PV4=0.7,7.4e-05,1,1	GT:PL:GQ	0/1:169,0,219:99	Sp2_comp150927_c0_seq11	290	.	A	G	463.67	PASS	AC=3;AF=0.500;AN=6;BaseQRankSum=-0.231;DP=26;Dels=0.00;FS=1.580;HaplotypeScore=2.9995;MLEAC=3;MLEAF=0.500;MQ=59.06;MQ0=0;MQRankSum=-0.643;QD=17.83;ReadPosRankSum=2.340	GT:AD:DP:GQ:MLPSAC:MLPSAF:PL	0/0/0/1/1/1:12,14:26:4:3:0.500:488,40,10,0,4,26,401	SG	1294	gi|460393227|ref|XP_004242212.1|	PREDICTED: F-box/kelch-repeat protein At1g80440-like [Solanum lycopersicum]	AT1G80440.1	Galactose oxidase/kelch repeat superfamily protein		Galactose oxidase/kelch repeat superfamily protein; CONTAINS InterPro DOMAIN/s: Galactose oxidase/kelch, beta-propeller (InterPro:IPR011043), Kelch repeat type 1 (InterPro:IPR006652), Kelch related (InterPro:IPR013089), Kelch-type beta propeller (InterPro:IPR015915); BEST Arabidopsis thaliana protein match is: Galactose oxidase/kelch repeat superfamily protein (TAIR:AT1G15670.1); Has 30201 Blast …
Sp2_comp150927_c0_seq11	400	.	A	G	107	.	DP=20;VDB=0.0393;AF1=0.5;AC1=1;DP4=4,2,4,6;MQ=48;FQ=108;PV4=0.61,1.8e-06,0.24,0.38	GT:PL:GQ	0/1:137,0,139:99	Sp2_comp150927_c0_seq11	400	.	A	G	344.32	PASS	AC=4;AF=0.667;AN=6;BaseQRankSum=1.111;DP=20;Dels=0.00;FS=1.957;HaplotypeScore=0.0000;MLEAC=4;MLEAF=0.667;MQ=60.00;MQ0=0;MQRankSum=0.311;QD=17.22;ReadPosRankSum=-0.933	GT:AD:DP:GQ:MLPSAC:MLPSAF:PL	0/0/1/1/1/1:10,10:20:4:4:0.667:368,40,15,4,0,5,167	SG	1294	gi|460393227|ref|XP_004242212.1|	PREDICTED: F-box/kelch-repeat protein At1g80440-like [Solanum lycopersicum]	AT1G80440.1	Galactose oxidase/kelch repeat superfamily protein		Galactose oxidase/kelch repeat superfamily protein; CONTAINS InterPro DOMAIN/s: Galactose oxidase/kelch, beta-propeller (InterPro:IPR011043), Kelch repeat type 1 (InterPro:IPR006652), Kelch related (InterPro:IPR013089), Kelch-type beta propeller (InterPro:IPR015915); BEST Arabidopsis thaliana protein match is: Galactose oxidase/kelch repeat superfamily protein (TAIR:AT1G15670.1); Has 30201 Blast …
Sp2_comp150927_c0_seq11	65	.	C	A	42	.	DP=4;VDB=0.0194;AF1=0.5002;AC1=1;DP4=1,0,1,1;MQ=57;FQ=5.47;PV4=1,1,1,1	GT:PL:GQ	0/1:72,0,31:34	Sp2_comp150927_c0_seq11	65	.	C	A	57.02	PASS	AC=4;AF=0.667;AN=6;BaseQRankSum=0.358;DP=5;Dels=0.00;FS=0.000;HaplotypeScore=0.9999;MLEAC=4;MLEAF=0.667;MQ=57.64;MQ0=0;MQRankSum=0.358;QD=11.40;ReadPosRankSum=0.358	GT:AD:DP:GQ:MLPSAC:MLPSAF:PL	0/0/1/1/1/1:2,3:5:1:4:0.667:78,8,3,1,0,1,36	SG	1294	gi|460393227|ref|XP_004242212.1|	PREDICTED: F-box/kelch-repeat protein At1g80440-like [Solanum lycopersicum]	AT1G80440.1	Galactose oxidase/kelch repeat superfamily protein		Galactose oxidase/kelch repeat superfamily protein; CONTAINS InterPro DOMAIN/s: Galactose oxidase/kelch, beta-propeller (InterPro:IPR011043), Kelch repeat type 1 (InterPro:IPR006652), Kelch related (InterPro:IPR013089), Kelch-type beta propeller (InterPro:IPR015915); BEST Arabidopsis thaliana protein match is: Galactose oxidase/kelch repeat superfamily protein (TAIR:AT1G15670.1); Has 30201 Blast …
Sp2_comp150927_c0_seq11	914	.	T	C	134	.	DP=12;VDB=0.0322;AF1=0.5;AC1=1;DP4=2,3,2,4;MQ=48;FQ=116;PV4=1,0.3,0.0094,1	GT:PL:GQ	0/1:164,0,143:99	Sp2_comp150927_c0_seq11	914	.	T	C	233.73	PASS	AC=3;AF=0.500;AN=6;BaseQRankSum=-0.529;DP=12;Dels=0.00;FS=0.000;HaplotypeScore=0.0000;MLEAC=3;MLEAF=0.500;MQ=60.00;MQ0=0;MQRankSum=0.244;QD=19.48;ReadPosRankSum=0.244	GT:AD:DP:GQ:MLPSAC:MLPSAF:PL	0/0/0/1/1/1:5,7:12:0:3:0.500:256,22,6,0,0,8,187	SG	1294	gi|460393227|ref|XP_004242212.1|	PREDICTED: F-box/kelch-repeat protein At1g80440-like [Solanum lycopersicum]	AT1G80440.1	Galactose oxidase/kelch repeat superfamily protein		Galactose oxidase/kelch repeat superfamily protein; CONTAINS InterPro DOMAIN/s: Galactose oxidase/kelch, beta-propeller (InterPro:IPR011043), Kelch repeat type 1 (InterPro:IPR006652), Kelch related (InterPro:IPR013089), Kelch-type beta propeller (InterPro:IPR015915); BEST Arabidopsis thaliana protein match is: Galactose oxidase/kelch repeat superfamily protein (TAIR:AT1G15670.1); Has 30201 Blast …
Sp2_comp150928_c0_seq2	1065	.	C	T	222	.	DP=53;VDB=0.0393;AF1=1;AC1=2;DP4=0,0,21,24;MQ=48;FQ=-162	GT:PL:GQ	1/1:255,135,0:99	Sp2_comp150928_c0_seq2	1065	.	C	T	1808.9	PASS	AC=6;AF=1.00;AN=6;DP=53;Dels=0.00;FS=0.000;HaplotypeScore=0.7340;MLEAC=6;MLEAF=1.00;MQ=60.00;MQ0=0;QD=34.13	GT:AD:DP:GQ:MLPSAC:MLPSAF:PL	1/1/1/1/1/1:0,53:53:36:6:1.00:1835,358,219,138,81,36,0	SG	1397	gi|460374729|ref|XP_004233162.1|	PREDICTED: monoglyceride lipase-like [Solanum lycopersicum]	AT5G14980.1	alpha/beta-Hydrolases superfamily protein		alpha/beta-Hydrolases superfamily protein; BEST Arabidopsis thaliana protein match is: alpha/beta-Hydrolases superfamily protein (TAIR:AT5G19290.1); Has 3141 Blast hits to 3138 proteins in 1076 species: Archae - 24; Bacteria - 2044; Metazoa - 145; Fungi - 150; Plants - 435; Viruses - 33; Other Eukaryotes - 310 (source: NCBI BLink).
Sp2_comp150928_c0_seq2	1257	.	C	T	127	.	DP=24;VDB=0.0053;AF1=0.5;AC1=1;DP4=5,4,7,8;MQ=48;FQ=130;PV4=1,3.3e-08,0.089,0.23	GT:PL:GQ	0/1:157,0,197:99	Sp2_comp150928_c0_seq2	1257	.	C	T	684.5	PASS	AC=4;AF=0.667;AN=6;BaseQRankSum=0.603;DP=44;Dels=0.00;FS=1.192;HaplotypeScore=0.0000;MLEAC=4;MLEAF=0.667;MQ=60.00;MQ0=0;MQRankSum=2.338;QD=15.56;ReadPosRankSum=-0.747	GT:AD:DP:GQ:MLPSAC:MLPSAF:PL	0/0/1/1/1/1:17,27:44:1:4:0.667:708,63,18,1,0,21,441	SG	1397	gi|460374729|ref|XP_004233162.1|	PREDICTED: monoglyceride lipase-like [Solanum lycopersicum]	AT5G14980.1	alpha/beta-Hydrolases superfamily protein		alpha/beta-Hydrolases superfamily protein; BEST Arabidopsis thaliana protein match is: alpha/beta-Hydrolases superfamily protein (TAIR:AT5G19290.1); Has 3141 Blast hits to 3138 proteins in 1076 species: Archae - 24; Bacteria - 2044; Metazoa - 145; Fungi - 150; Plants - 435; Viruses - 33; Other Eukaryotes - 310 (source: NCBI BLink).
Sp2_comp150928_c0_seq2	1278	.	G	T	126	.	DP=24;VDB=0.0053;AF1=0.5;AC1=1;DP4=5,4,7,8;MQ=48;FQ=129;PV4=1,3.6e-09,0.089,0.14	GT:PL:GQ	0/1:156,0,197:99	Sp2_comp150928_c0_seq2	1278	.	G	T	724.51	PASS	AC=3;AF=0.500;AN=6;BaseQRankSum=-0.557;DP=39;Dels=0.00;FS=2.747;HaplotypeScore=0.0000;MLEAC=3;MLEAF=0.500;MQ=59.83;MQ0=0;MQRankSum=1.213;QD=18.58;ReadPosRankSum=-0.528	GT:AD:DP:GQ:MLPSAC:MLPSAF:PL	0/0/0/1/1/1:16,23:39:1:3:0.500:748,62,16,0,1,27,533	SG	1397	gi|460374729|ref|XP_004233162.1|	PREDICTED: monoglyceride lipase-like [Solanum lycopersicum]	AT5G14980.1	alpha/beta-Hydrolases superfamily protein		alpha/beta-Hydrolases superfamily protein; BEST Arabidopsis thaliana protein match is: alpha/beta-Hydrolases superfamily protein (TAIR:AT5G19290.1); Has 3141 Blast hits to 3138 proteins in 1076 species: Archae - 24; Bacteria - 2044; Metazoa - 145; Fungi - 150; Plants - 435; Viruses - 33; Other Eukaryotes - 310 (source: NCBI BLink).
Sp2_comp150928_c0_seq2	1314	.	A	T	43	.	DP=13;VDB=0.0322;AF1=0.5;AC1=1;DP4=0,2,2,3;MQ=47;FQ=16.1;PV4=1,0.0004,0.43,0.069	GT:PL:GQ	0/1:73,0,43:46	Sp2_comp150928_c0_seq2	1314	.	A	T	605.51	PASS	AC=3;AF=0.500;AN=6;BaseQRankSum=0.545;DP=36;Dels=0.00;FS=3.296;HaplotypeScore=0.0000;MLEAC=3;MLEAF=0.500;MQ=59.14;MQ0=0;MQRankSum=-0.674;QD=16.82;ReadPosRankSum=-0.898	GT:AD:DP:GQ:MLPSAC:MLPSAF:PL	0/0/0/1/1/1:15,21:36:4:3:0.500:630,53,13,0,4,32,529	SG	1397	gi|460374729|ref|XP_004233162.1|	PREDICTED: monoglyceride lipase-like [Solanum lycopersicum]	AT5G14980.1	alpha/beta-Hydrolases superfamily protein		alpha/beta-Hydrolases superfamily protein; BEST Arabidopsis thaliana protein match is: alpha/beta-Hydrolases superfamily protein (TAIR:AT5G19290.1); Has 3141 Blast hits to 3138 proteins in 1076 species: Archae - 24; Bacteria - 2044; Metazoa - 145; Fungi - 150; Plants - 435; Viruses - 33; Other Eukaryotes - 310 (source: NCBI BLink).
Sp2_comp150928_c0_seq2	1367	.	T	C	40.8	.	DP=2;VDB=0.0176;AF1=1;AC1=2;DP4=0,0,1,1;MQ=39;FQ=-33	GT:PL:GQ	1/1:72,6,0:10	Sp2_comp150928_c0_seq2	1367	.	T	C	102.56	PASS	AC=4;AF=0.667;AN=6;BaseQRankSum=0.727;DP=4;Dels=0.00;FS=0.000;HaplotypeScore=0.0000;MLEAC=4;MLEAF=0.667;MQ=55.16;MQ0=0;MQRankSum=0.727;QD=25.64;ReadPosRankSum=0.727	GT:AD:DP:GQ:MLPSAC:MLPSAF:PL	0/0/1/1/1/1:1,3:4:0:4:0.667:124,14,6,2,0,0,32	SG	1397	gi|460374729|ref|XP_004233162.1|	PREDICTED: monoglyceride lipase-like [Solanum lycopersicum]	AT5G14980.1	alpha/beta-Hydrolases superfamily protein		alpha/beta-Hydrolases superfamily protein; BEST Arabidopsis thaliana protein match is: alpha/beta-Hydrolases superfamily protein (TAIR:AT5G19290.1); Has 3141 Blast hits to 3138 proteins in 1076 species: Archae - 24; Bacteria - 2044; Metazoa - 145; Fungi - 150; Plants - 435; Viruses - 33; Other Eukaryotes - 310 (source: NCBI BLink).
Sp2_comp150928_c0_seq2	1375	.	G	T	16.9	.	DP=2;VDB=0.0176;AF1=1;AC1=2;DP4=0,0,1,1;MQ=39;FQ=-33	GT:PL:GQ	1/1:48,6,0:10	Sp2_comp150928_c0_seq2	1375	.	G	T	99.56	PASS	AC=4;AF=0.667;AN=6;BaseQRankSum=0.727;DP=4;Dels=0.00;FS=0.000;HaplotypeScore=0.0000;MLEAC=4;MLEAF=0.667;MQ=55.16;MQ0=0;MQRankSum=0.727;QD=24.89;ReadPosRankSum=0.727	GT:AD:DP:GQ:MLPSAC:MLPSAF:PL	0/0/1/1/1/1:1,3:4:0:4:0.667:121,14,6,2,0,0,32	SG	1397	gi|460374729|ref|XP_004233162.1|	PREDICTED: monoglyceride lipase-like [Solanum lycopersicum]	AT5G14980.1	alpha/beta-Hydrolases superfamily protein		alpha/beta-Hydrolases superfamily protein; BEST Arabidopsis thaliana protein match is: alpha/beta-Hydrolases superfamily protein (TAIR:AT5G19290.1); Has 3141 Blast hits to 3138 proteins in 1076 species: Archae - 24; Bacteria - 2044; Metazoa - 145; Fungi - 150; Plants - 435; Viruses - 33; Other Eukaryotes - 310 (source: NCBI BLink).
Sp2_comp150928_c0_seq2	1386	.	C	G	3.55	.	DP=1;AF1=1;AC1=2;DP4=0,0,1,0;MQ=31;FQ=-30	GT:PL:GQ	0/1:31,3,0:4	Sp2_comp150928_c0_seq2	1386	.	C	G	56.02	PASS	AC=4;AF=0.667;AN=6;BaseQRankSum=-0.736;DP=3;Dels=0.00;FS=0.000;HaplotypeScore=0.0000;MLEAC=4;MLEAF=0.667;MQ=53.44;MQ0=0;MQRankSum=0.736;QD=18.67;ReadPosRankSum=0.736	GT:AD:DP:GQ:MLPSAC:MLPSAF:PL	0/0/1/1/1/1:1,2:3:1:4:0.667:77,8,3,1,0,1,33	SG	1397	gi|460374729|ref|XP_004233162.1|	PREDICTED: monoglyceride lipase-like [Solanum lycopersicum]	AT5G14980.1	alpha/beta-Hydrolases superfamily protein		alpha/beta-Hydrolases superfamily protein; BEST Arabidopsis thaliana protein match is: alpha/beta-Hydrolases superfamily protein (TAIR:AT5G19290.1); Has 3141 Blast hits to 3138 proteins in 1076 species: Archae - 24; Bacteria - 2044; Metazoa - 145; Fungi - 150; Plants - 435; Viruses - 33; Other Eukaryotes - 310 (source: NCBI BLink).
Sp2_comp150928_c0_seq2	411	.	A	T	83	.	DP=37;VDB=0.0380;AF1=0.5;AC1=1;DP4=5,6,4,9;MQ=50;FQ=86;PV4=0.68,4.5e-15,1,0.058	GT:PL:GQ	0/1:113,0,233:99	Sp2_comp150928_c0_seq2	411	.	A	T	948.73	PASS	AC=4;AF=0.667;AN=6;BaseQRankSum=0.016;DP=39;Dels=0.00;FS=0.000;HaplotypeScore=0.7340;MLEAC=4;MLEAF=0.667;MQ=59.55;MQ0=0;MQRankSum=0.952;QD=24.33;ReadPosRankSum=0.609	GT:AD:DP:GQ:MLPSAC:MLPSAF:PL	0/0/1/1/1/1:11,28:39:8:4:0.667:974,113,45,13,0,8,370	SG	1397	gi|460374729|ref|XP_004233162.1|	PREDICTED: monoglyceride lipase-like [Solanum lycopersicum]	AT5G14980.1	alpha/beta-Hydrolases superfamily protein		alpha/beta-Hydrolases superfamily protein; BEST Arabidopsis thaliana protein match is: alpha/beta-Hydrolases superfamily protein (TAIR:AT5G19290.1); Has 3141 Blast hits to 3138 proteins in 1076 species: Archae - 24; Bacteria - 2044; Metazoa - 145; Fungi - 150; Plants - 435; Viruses - 33; Other Eukaryotes - 310 (source: NCBI BLink).
Sp2_comp150928_c0_seq2	756	.	G	A	100	.	DP=82;VDB=0.0271;AF1=0.5;AC1=1;DP4=31,24,11,12;MQ=41;FQ=103;PV4=0.62,5.4e-16,8.7e-07,1	GT:PL:GQ	0/1:130,0,255:99	Sp2_comp150928_c0_seq2	756	.	G	A	686.12	PASS	AC=2;AF=0.333;AN=6;BaseQRankSum=1.045;DP=82;Dels=0.00;FS=0.930;HaplotypeScore=1.6208;MLEAC=2;MLEAF=0.333;MQ=60.00;MQ0=0;MQRankSum=-0.436;QD=8.37;ReadPosRankSum=1.192	GT:AD:DP:GQ:MLPSAC:MLPSAF:PL	0/0/0/0/1/1:57,25:82:13:2:0.333:712,13,0,30,99,2147483647,2147483647	SG	1397	gi|460374729|ref|XP_004233162.1|	PREDICTED: monoglyceride lipase-like [Solanum lycopersicum]	AT5G14980.1	alpha/beta-Hydrolases superfamily protein		alpha/beta-Hydrolases superfamily protein; BEST Arabidopsis thaliana protein match is: alpha/beta-Hydrolases superfamily protein (TAIR:AT5G19290.1); Has 3141 Blast hits to 3138 proteins in 1076 species: Archae - 24; Bacteria - 2044; Metazoa - 145; Fungi - 150; Plants - 435; Viruses - 33; Other Eukaryotes - 310 (source: NCBI BLink).
Sp2_comp150928_c0_seq2	891	.	C	T	225	.	DP=76;VDB=0.0392;AF1=0.5;AC1=1;DP4=9,12,24,27;MQ=39;FQ=223;PV4=0.8,0.13,0.028,0.25	GT:PL:GQ	0/1:255,0,252:99	Sp2_comp150928_c0_seq2	891	.	C	T	1943.32	PASS	AC=4;AF=0.667;AN=6;BaseQRankSum=-0.865;DP=76;Dels=0.00;FS=0.000;HaplotypeScore=0.0000;MLEAC=4;MLEAF=0.667;MQ=60.00;MQ0=0;MQRankSum=0.430;QD=25.57;ReadPosRankSum=-1.059	GT:AD:DP:GQ:MLPSAC:MLPSAF:PL	0/0/1/1/1/1:22,54:76:10:4:0.667:1969,233,96,30,0,10,669	SG	1397	gi|460374729|ref|XP_004233162.1|	PREDICTED: monoglyceride lipase-like [Solanum lycopersicum]	AT5G14980.1	alpha/beta-Hydrolases superfamily protein		alpha/beta-Hydrolases superfamily protein; BEST Arabidopsis thaliana protein match is: alpha/beta-Hydrolases superfamily protein (TAIR:AT5G19290.1); Has 3141 Blast hits to 3138 proteins in 1076 species: Archae - 24; Bacteria - 2044; Metazoa - 145; Fungi - 150; Plants - 435; Viruses - 33; Other Eukaryotes - 310 (source: NCBI BLink).
Sp2_comp150928_c0_seq2	912	.	A	G	107	.	DP=81;VDB=0.0380;AF1=0.5;AC1=1;DP4=26,29,11,13;MQ=38;FQ=110;PV4=1,1.4e-10,1,0.2	GT:PL:GQ	0/1:137,0,255:99	Sp2_comp150928_c0_seq2	912	.	A	G	708.98	PASS	AC=2;AF=0.333;AN=6;BaseQRankSum=0.604;DP=82;Dels=0.00;FS=0.000;HaplotypeScore=1.7876;MLEAC=2;MLEAF=0.333;MQ=60.00;MQ0=0;MQRankSum=0.184;QD=8.65;ReadPosRankSum=-0.100	GT:AD:DP:GQ:MLPSAC:MLPSAF:PL	0/0/0/0/1/1:58,24:82:18:2:0.333:735,18,0,28,96,2147483647,2147483647	SG	1397	gi|460374729|ref|XP_004233162.1|	PREDICTED: monoglyceride lipase-like [Solanum lycopersicum]	AT5G14980.1	alpha/beta-Hydrolases superfamily protein		alpha/beta-Hydrolases superfamily protein; BEST Arabidopsis thaliana protein match is: alpha/beta-Hydrolases superfamily protein (TAIR:AT5G19290.1); Has 3141 Blast hits to 3138 proteins in 1076 species: Archae - 24; Bacteria - 2044; Metazoa - 145; Fungi - 150; Plants - 435; Viruses - 33; Other Eukaryotes - 310 (source: NCBI BLink).
Sp2_comp150928_c0_seq2	947	.	T	C	222	.	DP=83;VDB=0.0399;AF1=1;AC1=2;DP4=0,0,37,38;MQ=35;FQ=-253	GT:PL:GQ	1/1:255,226,0:99	Sp2_comp150928_c0_seq2	947	.	T	C	3330.9	PASS	AC=6;AF=1.00;AN=6;DP=85;Dels=0.00;FS=0.000;HaplotypeScore=3.9980;MLEAC=6;MLEAF=1.00;MQ=60.00;MQ0=0;QD=29.26	GT:AD:DP:GQ:MLPSAC:MLPSAF:PL	1/1/1/1/1/1:0,85:85:64:6:1.00:3357,630,386,244,143,64,0	SG	1397	gi|460374729|ref|XP_004233162.1|	PREDICTED: monoglyceride lipase-like [Solanum lycopersicum]	AT5G14980.1	alpha/beta-Hydrolases superfamily protein		alpha/beta-Hydrolases superfamily protein; BEST Arabidopsis thaliana protein match is: alpha/beta-Hydrolases superfamily protein (TAIR:AT5G19290.1); Has 3141 Blast hits to 3138 proteins in 1076 species: Archae - 24; Bacteria - 2044; Metazoa - 145; Fungi - 150; Plants - 435; Viruses - 33; Other Eukaryotes - 310 (source: NCBI BLink).
Sp2_comp150928_c0_seq2	969	.	T	C	225	.	DP=74;VDB=0.0399;AF1=0.5;AC1=1;DP4=11,10,15,29;MQ=36;FQ=213;PV4=0.18,1,5.4e-06,0.29	GT:PL:GQ	0/1:255,0,240:99	Sp2_comp150928_c0_seq2	969	.	T	C	1744	PASS	AC=4;AF=0.667;AN=6;BaseQRankSum=2.464;DP=76;Dels=0.00;FS=9.378;HaplotypeScore=0.0000;MLEAC=4;MLEAF=0.667;MQ=60.00;MQ0=0;MQRankSum=-0.072;QD=22.95;ReadPosRankSum=-0.966	GT:AD:DP:GQ:MLPSAC:MLPSAF:PL	0/0/1/1/1/1:24,52:76:18:4:0.667:1770,199,78,22,0,18,635	SG	1397	gi|460374729|ref|XP_004233162.1|	PREDICTED: monoglyceride lipase-like [Solanum lycopersicum]	AT5G14980.1	alpha/beta-Hydrolases superfamily protein		alpha/beta-Hydrolases superfamily protein; BEST Arabidopsis thaliana protein match is: alpha/beta-Hydrolases superfamily protein (TAIR:AT5G19290.1); Has 3141 Blast hits to 3138 proteins in 1076 species: Archae - 24; Bacteria - 2044; Metazoa - 145; Fungi - 150; Plants - 435; Viruses - 33; Other Eukaryotes - 310 (source: NCBI BLink).
Sp2_comp150930_c0_seq1	103	.	T	C	89.1	.	DP=8;VDB=0.0345;AF1=1;AC1=2;DP4=0,0,4,3;MQ=49;FQ=-48	GT:PL:GQ	1/1:122,21,0:39	Sp2_comp150930_c0_seq1	103	.	T	C	286.12	PASS	AC=6;AF=1.00;AN=6;DP=10;Dels=0.00;FS=0.000;HaplotypeScore=0.0000;MLEAC=6;MLEAF=1.00;MQ=60.00;MQ0=0;QD=28.61	GT:AD:DP:GQ:MLPSAC:MLPSAF:PL	1/1/1/1/1/1:0,10:10:6:6:1.00:311,54,33,21,12,6,0	SG	339	No hit in this database		No hit in this database
Sp2_comp150930_c0_seq1	229	.	G	A	222	.	DP=16;VDB=0.0271;AF1=1;AC1=2;DP4=0,0,5,11;MQ=41;FQ=-75	GT:PL:GQ	1/1:255,48,0:93	Sp2_comp150930_c0_seq1	229	.	G	A	664.12	PASS	AC=6;AF=1.00;AN=6;DP=16;Dels=0.00;FS=0.000;HaplotypeScore=0.0000;MLEAC=6;MLEAF=1.00;MQ=60.00;MQ0=0;QD=26.82	GT:AD:DP:GQ:MLPSAC:MLPSAF:PL	1/1/1/1/1/1:0,16:16:13:6:1.00:690,124,76,48,28,13,0	SG	339	No hit in this database		No hit in this database
Sp2_comp150931_c0_seq1	274	.	G	A	170	.	DP=10;VDB=0.0216;AF1=0.5;AC1=1;DP4=0,2,6,2;MQ=42;FQ=14.2;PV4=0.13,1,0.00063,0.32	GT:PL:GQ	0/1:200,0,41:44	Sp2_comp150931_c0_seq1	274	.	G	A	311.45	PASS	AC=5;AF=0.833;AN=6;BaseQRankSum=0.000;DP=10;Dels=0.00;FS=0.000;HaplotypeScore=0.0000;MLEAC=5;MLEAF=0.833;MQ=60.00;MQ0=0;MQRankSum=-0.898;QD=31.15;ReadPosRankSum=-0.898	GT:AD:DP:GQ:MLPSAC:MLPSAF:PL	0/1/1/1/1/1:2,8:10:2:5:0.833:335,42,20,8,2,0,64	SG	580	No hit in this database		No hit in this database
Sp2_comp150931_c0_seq1	299	.	C	G	124	.	DP=15;VDB=0.0325;AF1=0.5;AC1=1;DP4=0,3,6,6;MQ=43;FQ=31;PV4=0.23,5.4e-07,0.0012,0.3	GT:PL:GQ	0/1:154,0,58:61	Sp2_comp150931_c0_seq1	299	.	C	G	446.85	PASS	AC=5;AF=0.833;AN=6;BaseQRankSum=-0.794;DP=15;Dels=0.00;FS=6.410;HaplotypeScore=0.0000;MLEAC=5;MLEAF=0.833;MQ=60.00;MQ0=0;MQRankSum=-1.227;QD=29.79;ReadPosRankSum=-0.794	GT:AD:DP:GQ:MLPSAC:MLPSAF:PL	0/1/1/1/1/1:3,12:15:3:5:0.833:471,63,30,12,3,0,98	SG	580	No hit in this database		No hit in this database
Sp2_comp150931_c0_seq1	61	.	T	A	126	.	DP=7;VDB=0.0244;AF1=0.543;AC1=1;DP4=1,0,2,4;MQ=59;FQ=-19;PV4=0.43,1,0.36,1	GT:PL:GQ	0/1:156,0,8:11	Sp2_comp150931_c0_seq1	61	.	T	A	59.71	PASS	AC=6;AF=1.00;AN=6;BaseQRankSum=0.742;DP=7;Dels=0.00;FS=0.000;HaplotypeScore=0.0000;MLEAC=6;MLEAF=1.00;MQ=60.00;MQ0=0;MQRankSum=-0.742;QD=8.53;ReadPosRankSum=0.742	GT:AD:DP:GQ:MLPSAC:MLPSAF:PL	1/1/1/1/1/1:1,6:7:2:6:1.00:82,16,10,6,4,2,0	SG	580	No hit in this database		No hit in this database
Sp2_comp150931_c0_seq1	89	.	A	T	37.8	.	DP=3;VDB=0.0225;AF1=1;AC1=2;DP4=0,0,0,2;MQ=60;FQ=-33	GT:PL:GQ	1/1:69,6,0:10	Sp2_comp150931_c0_seq1	89	.	A	T	57.71	PASS	AC=6;AF=1.00;AN=6;DP=3;Dels=0.00;FS=0.000;HaplotypeScore=0.0000;MLEAC=6;MLEAF=1.00;MQ=60.00;MQ0=0;QD=19.24	GT:AD:DP:GQ:MLPSAC:MLPSAF:PL	1/1/1/1/1/1:0,3:3:2:6:1.00:80,16,10,6,4,2,0	SG	580	No hit in this database		No hit in this database
Sp2_comp150931_c1_seq2	277	.	C	G	188	.	DP=62;VDB=0.0140;AF1=0.5;AC1=1;DP4=21,16,2,18;MQ=46;FQ=191;PV4=0.00062,1,0.044,0.38	GT:PL:GQ	0/1:218,0,255:99	Sp2_comp150931_c1_seq2	277	.	C	G	1104.44	PASS	AC=2;AF=0.333;AN=6;BaseQRankSum=0.328;DP=94;Dels=0.00;FS=14.641;HaplotypeScore=0.9995;MLEAC=2;MLEAF=0.333;MQ=59.43;MQ0=1;MQRankSum=1.848;QD=11.75;ReadPosRankSum=-0.538	GT:AD:DP:GQ:MLPSAC:MLPSAF:PL	0/0/0/0/1/1:54,40:94:1:2:0.333:1128,52,0,1,42,150,2147483647	SG	1298	gi|460366379|ref|XP_004229060.1|	PREDICTED: exportin-7-like [Solanum lycopersicum]	AT5G06120.4	ARM repeat superfamily protein		ARM repeat superfamily protein; FUNCTIONS IN: protein transporter activity, binding; INVOLVED IN: intracellular protein transport, protein import into nucleus, docking; LOCATED IN: nucleus, nuclear pore, cytoplasm; EXPRESSED IN: 22 plant structures; EXPRESSED DURING: 13 growth stages; CONTAINS InterPro DOMAIN/s: Importin-beta, N-terminal (InterPro:IPR001494), Armadillo-type fold (InterPro:IPR0160…
Sp2_comp150931_c1_seq2	549	.	T	C	103	.	DP=183;VDB=0.0322;AF1=1;AC1=2;DP4=0,0,6,3;MQ=44;FQ=-54	GT:PL:GQ	1/1:136,27,0:51	Sp2_comp150931_c1_seq2	549	.	T	C	5714.9	PASS	AC=6;AF=1.00;AN=6;DP=186;Dels=0.00;FS=0.000;HaplotypeScore=0.8667;MLEAC=6;MLEAF=1.00;MQ=59.77;MQ0=0;QD=30.73	GT:AD:DP:GQ:MLPSAC:MLPSAF:PL	1/1/1/1/1/1:0,186:186:99:6:1.00:5741,1374,843,532,311,140,0	SG	1298	gi|460366379|ref|XP_004229060.1|	PREDICTED: exportin-7-like [Solanum lycopersicum]	AT5G06120.4	ARM repeat superfamily protein		ARM repeat superfamily protein; FUNCTIONS IN: protein transporter activity, binding; INVOLVED IN: intracellular protein transport, protein import into nucleus, docking; LOCATED IN: nucleus, nuclear pore, cytoplasm; EXPRESSED IN: 22 plant structures; EXPRESSED DURING: 13 growth stages; CONTAINS InterPro DOMAIN/s: Importin-beta, N-terminal (InterPro:IPR001494), Armadillo-type fold (InterPro:IPR0160…
Sp2_comp150931_c1_seq2	552	.	A	T	124	.	DP=192;VDB=0.0380;AF1=1;AC1=2;DP4=0,0,6,4;MQ=45;FQ=-57	GT:PL:GQ	1/1:157,30,0:57	Sp2_comp150931_c1_seq2	552	.	A	T	5938.9	PASS	AC=6;AF=1.00;AN=6;DP=194;Dels=0.00;FS=0.000;HaplotypeScore=0.0000;MLEAC=6;MLEAF=1.00;MQ=59.78;MQ0=0;QD=30.61	GT:AD:DP:GQ:MLPSAC:MLPSAF:PL	1/1/1/1/1/1:0,194:194:99:6:1.00:5965,1428,876,553,324,146,0	SG	1298	gi|460366379|ref|XP_004229060.1|	PREDICTED: exportin-7-like [Solanum lycopersicum]	AT5G06120.4	ARM repeat superfamily protein		ARM repeat superfamily protein; FUNCTIONS IN: protein transporter activity, binding; INVOLVED IN: intracellular protein transport, protein import into nucleus, docking; LOCATED IN: nucleus, nuclear pore, cytoplasm; EXPRESSED IN: 22 plant structures; EXPRESSED DURING: 13 growth stages; CONTAINS InterPro DOMAIN/s: Importin-beta, N-terminal (InterPro:IPR001494), Armadillo-type fold (InterPro:IPR0160…
Sp2_comp150931_c1_seq2	770	.	C	A	225	.	DP=134;VDB=0.0244;AF1=0.5;AC1=1;DP4=39,24,32,38;MQ=47;FQ=225;PV4=0.082,1,2e-32,0.34	GT:PL:GQ	0/1:255,0,255:99	Sp2_comp150931_c1_seq2	770	.	C	A	2625.95	PASS	AC=3;AF=0.500;AN=6;BaseQRankSum=2.539;DP=135;Dels=0.00;FS=12.425;HaplotypeScore=3.5535;MLEAC=3;MLEAF=0.500;MQ=59.95;MQ0=0;MQRankSum=1.645;QD=19.45;ReadPosRankSum=0.522	GT:AD:DP:GQ:MLPSAC:MLPSAF:PL	0/0/0/1/1/1:65,70:135:20:3:0.500:2652,199,47,0,20,136,2147483647	SG	1298	gi|460366379|ref|XP_004229060.1|	PREDICTED: exportin-7-like [Solanum lycopersicum]	AT5G06120.4	ARM repeat superfamily protein		ARM repeat superfamily protein; FUNCTIONS IN: protein transporter activity, binding; INVOLVED IN: intracellular protein transport, protein import into nucleus, docking; LOCATED IN: nucleus, nuclear pore, cytoplasm; EXPRESSED IN: 22 plant structures; EXPRESSED DURING: 13 growth stages; CONTAINS InterPro DOMAIN/s: Importin-beta, N-terminal (InterPro:IPR001494), Armadillo-type fold (InterPro:IPR0160…
Sp2_comp150931_c1_seq2	85	.	C	A	105	.	DP=63;VDB=0.0066;AF1=0.5;AC1=1;DP4=24,5,14,6;MQ=50;FQ=108;PV4=0.32,3e-19,0.027,0.0052	GT:PL:GQ	0/1:135,0,255:99	Sp2_comp150931_c1_seq2	85	.	C	A	1136.34	PASS	AC=3;AF=0.500;AN=6;BaseQRankSum=-0.218;DP=66;Dels=0.00;FS=2.591;HaplotypeScore=2.9976;MLEAC=3;MLEAF=0.500;MQ=60.00;MQ0=0;MQRankSum=1.419;QD=17.22;ReadPosRankSum=-0.864	GT:AD:DP:GQ:MLPSAC:MLPSAF:PL	0/0/0/1/1/1:30,36:66:10:3:0.500:1162,93,22,0,10,65,2147483647	SG	1298	gi|460366379|ref|XP_004229060.1|	PREDICTED: exportin-7-like [Solanum lycopersicum]	AT5G06120.4	ARM repeat superfamily protein		ARM repeat superfamily protein; FUNCTIONS IN: protein transporter activity, binding; INVOLVED IN: intracellular protein transport, protein import into nucleus, docking; LOCATED IN: nucleus, nuclear pore, cytoplasm; EXPRESSED IN: 22 plant structures; EXPRESSED DURING: 13 growth stages; CONTAINS InterPro DOMAIN/s: Importin-beta, N-terminal (InterPro:IPR001494), Armadillo-type fold (InterPro:IPR0160…
Sp2_comp150932_c0_seq1	1230	.	C	T	82	.	DP=26;VDB=0.0400;AF1=0.5;AC1=1;DP4=6,9,5,5;MQ=50;FQ=85;PV4=0.7,1.4e-14,0.0052,1	GT:PL:GQ	0/1:112,0,255:99	Sp2_comp150932_c0_seq1	1230	.	C	T	331.58	PASS	AC=2;AF=0.333;AN=6;BaseQRankSum=-1.304;DP=26;Dels=0.00;FS=1.569;HaplotypeScore=0.0000;MLEAC=2;MLEAF=0.333;MQ=60.00;MQ0=0;MQRankSum=-0.083;QD=12.75;ReadPosRankSum=0.638	GT:AD:DP:GQ:MLPSAC:MLPSAF:PL	0/0/0/0/1/1:15,11:26:1:2:0.333:355,16,0,1,15,51,585	SG	4279	gi|460390044|ref|XP_004240652.1|	PREDICTED: uncharacterized protein LOC101248303 [Solanum lycopersicum]	AT4G02110.1	transcription coactivators		transcription coactivators; FUNCTIONS IN: transcription coactivator activity; INVOLVED IN: biological_process unknown; LOCATED IN: intracellular; CONTAINS InterPro DOMAIN/s: BRCT (InterPro:IPR001357); BEST Arabidopsis thaliana protein match is: zinc finger (C3HC4-type RING finger) family protein / BRCT domain-containing protein (TAIR:AT1G67180.1); Has 6090 Blast hits to 4661 proteins in 497 speci…
Sp2_comp150932_c0_seq1	1462	.	C	A	222	.	DP=21;VDB=0.0271;AF1=1;AC1=2;DP4=0,0,8,12;MQ=45;FQ=-87	GT:PL:GQ	1/1:255,60,0:99	Sp2_comp150932_c0_seq1	1462	.	C	A	832.01	PASS	AC=6;AF=1.00;AN=6;DP=20;Dels=0.00;FS=0.000;HaplotypeScore=0.0000;MLEAC=6;MLEAF=1.00;MQ=60.00;MQ0=0;QD=30.61	GT:AD:DP:GQ:MLPSAC:MLPSAF:PL	1/1/1/1/1/1:0,20:20:16:6:1.00:858,156,95,60,35,16,0	SG	4279	gi|460390044|ref|XP_004240652.1|	PREDICTED: uncharacterized protein LOC101248303 [Solanum lycopersicum]	AT4G02110.1	transcription coactivators		transcription coactivators; FUNCTIONS IN: transcription coactivator activity; INVOLVED IN: biological_process unknown; LOCATED IN: intracellular; CONTAINS InterPro DOMAIN/s: BRCT (InterPro:IPR001357); BEST Arabidopsis thaliana protein match is: zinc finger (C3HC4-type RING finger) family protein / BRCT domain-containing protein (TAIR:AT1G67180.1); Has 6090 Blast hits to 4661 proteins in 497 speci…
Sp2_comp150932_c0_seq1	1965	.	C	T	95.1	.	DP=14;VDB=0.0284;AF1=1;AC1=2;DP4=0,0,3,4;MQ=50;FQ=-48	GT:PL:GQ	1/1:128,21,0:39	Sp2_comp150932_c0_seq1	1965	.	C	T	428.47	PASS	AC=6;AF=1.00;AN=6;DP=14;Dels=0.00;FS=0.000;HaplotypeScore=0.0000;MLEAC=6;MLEAF=1.00;MQ=60.00;MQ0=0;QD=30.60	GT:AD:DP:GQ:MLPSAC:MLPSAF:PL	1/1/1/1/1/1:0,14:14:9:6:1.00:454,86,52,33,19,9,0	SG	4279	gi|460390044|ref|XP_004240652.1|	PREDICTED: uncharacterized protein LOC101248303 [Solanum lycopersicum]	AT4G02110.1	transcription coactivators		transcription coactivators; FUNCTIONS IN: transcription coactivator activity; INVOLVED IN: biological_process unknown; LOCATED IN: intracellular; CONTAINS InterPro DOMAIN/s: BRCT (InterPro:IPR001357); BEST Arabidopsis thaliana protein match is: zinc finger (C3HC4-type RING finger) family protein / BRCT domain-containing protein (TAIR:AT1G67180.1); Has 6090 Blast hits to 4661 proteins in 497 speci…
Sp2_comp150932_c0_seq1	224	.	G	T	118	.	DP=20;VDB=0.0345;AF1=1;AC1=2;DP4=0,0,11,2;MQ=47;FQ=-66	GT:PL:GQ	1/1:151,39,0:75	Sp2_comp150932_c0_seq1	224	.	G	T	771.01	PASS	AC=6;AF=1.00;AN=6;DP=20;Dels=0.00;FS=0.000;HaplotypeScore=0.0000;MLEAC=6;MLEAF=1.00;MQ=60.00;MQ0=0;QD=28.73	GT:AD:DP:GQ:MLPSAC:MLPSAF:PL	1/1/1/1/1/1:0,20:20:16:6:1.00:797,156,95,60,35,16,0	SG	4279	gi|460390044|ref|XP_004240652.1|	PREDICTED: uncharacterized protein LOC101248303 [Solanum lycopersicum]	AT4G02110.1	transcription coactivators		transcription coactivators; FUNCTIONS IN: transcription coactivator activity; INVOLVED IN: biological_process unknown; LOCATED IN: intracellular; CONTAINS InterPro DOMAIN/s: BRCT (InterPro:IPR001357); BEST Arabidopsis thaliana protein match is: zinc finger (C3HC4-type RING finger) family protein / BRCT domain-containing protein (TAIR:AT1G67180.1); Has 6090 Blast hits to 4661 proteins in 497 speci…
Sp2_comp150932_c0_seq1	2284	.	T	G	222	.	DP=13;VDB=0.0216;AF1=1;AC1=2;DP4=0,0,4,9;MQ=43;FQ=-66	GT:PL:GQ	1/1:255,39,0:75	Sp2_comp150932_c0_seq1	2284	.	T	G	510.34	PASS	AC=6;AF=1.00;AN=6;DP=13;Dels=0.00;FS=0.000;HaplotypeScore=0.0000;MLEAC=6;MLEAF=1.00;MQ=60.00;MQ0=0;QD=18.24	GT:AD:DP:GQ:MLPSAC:MLPSAF:PL	1/1/1/1/1/1:0,13:13:10:6:1.00:536,101,62,39,23,10,0	SG	4279	gi|460390044|ref|XP_004240652.1|	PREDICTED: uncharacterized protein LOC101248303 [Solanum lycopersicum]	AT4G02110.1	transcription coactivators		transcription coactivators; FUNCTIONS IN: transcription coactivator activity; INVOLVED IN: biological_process unknown; LOCATED IN: intracellular; CONTAINS InterPro DOMAIN/s: BRCT (InterPro:IPR001357); BEST Arabidopsis thaliana protein match is: zinc finger (C3HC4-type RING finger) family protein / BRCT domain-containing protein (TAIR:AT1G67180.1); Has 6090 Blast hits to 4661 proteins in 497 speci…
Sp2_comp150932_c0_seq1	2304	.	A	G	49.5	.	DP=13;VDB=0.0118;AF1=1;AC1=2;DP4=0,0,1,3;MQ=42;FQ=-39	GT:PL:GQ	1/1:82,12,0:21	Sp2_comp150932_c0_seq1	2304	.	A	G	483.34	PASS	AC=6;AF=1.00;AN=6;DP=13;Dels=0.00;FS=0.000;HaplotypeScore=0.0000;MLEAC=6;MLEAF=1.00;MQ=60.00;MQ0=0;QD=26.51	GT:AD:DP:GQ:MLPSAC:MLPSAF:PL	1/1/1/1/1/1:0,13:13:10:6:1.00:509,101,62,39,23,10,0	SG	4279	gi|460390044|ref|XP_004240652.1|	PREDICTED: uncharacterized protein LOC101248303 [Solanum lycopersicum]	AT4G02110.1	transcription coactivators		transcription coactivators; FUNCTIONS IN: transcription coactivator activity; INVOLVED IN: biological_process unknown; LOCATED IN: intracellular; CONTAINS InterPro DOMAIN/s: BRCT (InterPro:IPR001357); BEST Arabidopsis thaliana protein match is: zinc finger (C3HC4-type RING finger) family protein / BRCT domain-containing protein (TAIR:AT1G67180.1); Has 6090 Blast hits to 4661 proteins in 497 speci…
Sp2_comp150932_c0_seq1	2332	.	T	G	134	.	DP=11;VDB=0.0042;AF1=1;AC1=2;DP4=0,0,4,7;MQ=44;FQ=-60	GT:PL:GQ	1/1:167,33,0:63	Sp2_comp150932_c0_seq1	2332	.	T	G	439.47	PASS	AC=6;AF=1.00;AN=6;DP=11;Dels=0.00;FS=0.000;HaplotypeScore=0.0000;MLEAC=6;MLEAF=1.00;MQ=60.00;MQ0=0;QD=30.23	GT:AD:DP:GQ:MLPSAC:MLPSAF:PL	1/1/1/1/1/1:0,11:11:9:6:1.00:465,86,52,33,19,9,0	SG	4279	gi|460390044|ref|XP_004240652.1|	PREDICTED: uncharacterized protein LOC101248303 [Solanum lycopersicum]	AT4G02110.1	transcription coactivators		transcription coactivators; FUNCTIONS IN: transcription coactivator activity; INVOLVED IN: biological_process unknown; LOCATED IN: intracellular; CONTAINS InterPro DOMAIN/s: BRCT (InterPro:IPR001357); BEST Arabidopsis thaliana protein match is: zinc finger (C3HC4-type RING finger) family protein / BRCT domain-containing protein (TAIR:AT1G67180.1); Has 6090 Blast hits to 4661 proteins in 497 speci…
Sp2_comp150932_c0_seq1	3122	.	T	C	50.5	.	DP=15;VDB=0.0400;AF1=1;AC1=2;DP4=0,0,2,2;MQ=50;FQ=-39	GT:PL:GQ	1/1:83,12,0:21	Sp2_comp150932_c0_seq1	3122	.	T	C	567.25	PASS	AC=6;AF=1.00;AN=6;DP=15;Dels=0.00;FS=0.000;HaplotypeScore=0.0000;MLEAC=6;MLEAF=1.00;MQ=60.00;MQ0=0;QD=34.86	GT:AD:DP:GQ:MLPSAC:MLPSAF:PL	1/1/1/1/1/1:0,15:15:11:6:1.00:593,109,67,42,25,11,0	SG	4279	gi|460390044|ref|XP_004240652.1|	PREDICTED: uncharacterized protein LOC101248303 [Solanum lycopersicum]	AT4G02110.1	transcription coactivators		transcription coactivators; FUNCTIONS IN: transcription coactivator activity; INVOLVED IN: biological_process unknown; LOCATED IN: intracellular; CONTAINS InterPro DOMAIN/s: BRCT (InterPro:IPR001357); BEST Arabidopsis thaliana protein match is: zinc finger (C3HC4-type RING finger) family protein / BRCT domain-containing protein (TAIR:AT1G67180.1); Has 6090 Blast hits to 4661 proteins in 497 speci…
Sp2_comp150932_c0_seq1	3388	.	T	A	80	.	DP=9;VDB=0.0271;AF1=0.5;AC1=1;DP4=3,2,3,1;MQ=48;FQ=83;PV4=1,1,2.6e-05,1	GT:PL:GQ	0/1:110,0,131:99	Sp2_comp150932_c0_seq1	3388	.	T	A	126.67	PASS	AC=3;AF=0.500;AN=6;BaseQRankSum=1.307;DP=9;Dels=0.00;FS=0.000;HaplotypeScore=0.0000;MLEAC=3;MLEAF=0.500;MQ=60.00;MQ0=0;MQRankSum=0.729;QD=14.07;ReadPosRankSum=-0.361	GT:AD:DP:GQ:MLPSAC:MLPSAF:PL	0/0/0/1/1/1:5,4:9:1:3:0.500:149,8,1,0,4,15,175	SG	4279	gi|460390044|ref|XP_004240652.1|	PREDICTED: uncharacterized protein LOC101248303 [Solanum lycopersicum]	AT4G02110.1	transcription coactivators		transcription coactivators; FUNCTIONS IN: transcription coactivator activity; INVOLVED IN: biological_process unknown; LOCATED IN: intracellular; CONTAINS InterPro DOMAIN/s: BRCT (InterPro:IPR001357); BEST Arabidopsis thaliana protein match is: zinc finger (C3HC4-type RING finger) family protein / BRCT domain-containing protein (TAIR:AT1G67180.1); Has 6090 Blast hits to 4661 proteins in 497 speci…
Sp2_comp150932_c0_seq1	4052	.	A	G	49.5	.	DP=7;VDB=0.0325;AF1=1;AC1=2;DP4=0,0,1,3;MQ=50;FQ=-39	GT:PL:GQ	1/1:82,12,0:21	Sp2_comp150932_c0_seq1	4052	.	A	G	204.4	PASS	AC=6;AF=1.00;AN=6;DP=7;Dels=0.00;FS=0.000;HaplotypeScore=0.0000;MLEAC=6;MLEAF=1.00;MQ=60.00;MQ0=0;QD=29.20	GT:AD:DP:GQ:MLPSAC:MLPSAF:PL	1/1/1/1/1/1:0,7:7:5:6:1.00:229,47,29,18,11,5,0	SG	4279	gi|460390044|ref|XP_004240652.1|	PREDICTED: uncharacterized protein LOC101248303 [Solanum lycopersicum]	AT4G02110.1	transcription coactivators		transcription coactivators; FUNCTIONS IN: transcription coactivator activity; INVOLVED IN: biological_process unknown; LOCATED IN: intracellular; CONTAINS InterPro DOMAIN/s: BRCT (InterPro:IPR001357); BEST Arabidopsis thaliana protein match is: zinc finger (C3HC4-type RING finger) family protein / BRCT domain-containing protein (TAIR:AT1G67180.1); Has 6090 Blast hits to 4661 proteins in 497 speci…
Sp2_comp150932_c0_seq1	415	.	C	T	77	.	DP=45;VDB=0.0392;AF1=0.5;AC1=1;DP4=16,14,8,6;MQ=48;FQ=80;PV4=1,9.1e-15,0.4,1	GT:PL:GQ	0/1:107,0,255:99	Sp2_comp150932_c0_seq1	415	.	C	T	430.43	PASS	AC=2;AF=0.333;AN=6;BaseQRankSum=0.566;DP=45;Dels=0.00;FS=1.210;HaplotypeScore=1.3990;MLEAC=2;MLEAF=0.333;MQ=60.00;MQ0=0;MQRankSum=-0.999;QD=9.57;ReadPosRankSum=-1.096	GT:AD:DP:GQ:MLPSAC:MLPSAF:PL	0/0/0/0/1/1:30,15:45:11:2:0.333:456,11,0,13,48,123,2147483647	SG	4279	gi|460390044|ref|XP_004240652.1|	PREDICTED: uncharacterized protein LOC101248303 [Solanum lycopersicum]	AT4G02110.1	transcription coactivators		transcription coactivators; FUNCTIONS IN: transcription coactivator activity; INVOLVED IN: biological_process unknown; LOCATED IN: intracellular; CONTAINS InterPro DOMAIN/s: BRCT (InterPro:IPR001357); BEST Arabidopsis thaliana protein match is: zinc finger (C3HC4-type RING finger) family protein / BRCT domain-containing protein (TAIR:AT1G67180.1); Has 6090 Blast hits to 4661 proteins in 497 speci…
Sp2_comp150932_c0_seq1	506	.	G	C	104	.	DP=34;VDB=0.0393;AF1=0.5;AC1=1;DP4=9,11,7,6;MQ=49;FQ=107;PV4=0.73,1.4e-10,0.39,0.43	GT:PL:GQ	0/1:134,0,255:99	Sp2_comp150932_c0_seq1	506	.	G	C	434.5	PASS	AC=2;AF=0.333;AN=6;BaseQRankSum=0.574;DP=42;Dels=0.00;FS=1.283;HaplotypeScore=0.0000;MLEAC=2;MLEAF=0.333;MQ=56.74;MQ0=0;MQRankSum=0.658;QD=10.35;ReadPosRankSum=1.275	GT:AD:DP:GQ:MLPSAC:MLPSAF:PL	0/0/0/0/1/1:29,13:42:1:2:0.333:458,21,0,1,18,63,2147483647	SG	4279	gi|460390044|ref|XP_004240652.1|	PREDICTED: uncharacterized protein LOC101248303 [Solanum lycopersicum]	AT4G02110.1	transcription coactivators		transcription coactivators; FUNCTIONS IN: transcription coactivator activity; INVOLVED IN: biological_process unknown; LOCATED IN: intracellular; CONTAINS InterPro DOMAIN/s: BRCT (InterPro:IPR001357); BEST Arabidopsis thaliana protein match is: zinc finger (C3HC4-type RING finger) family protein / BRCT domain-containing protein (TAIR:AT1G67180.1); Has 6090 Blast hits to 4661 proteins in 497 speci…
Sp2_comp150932_c0_seq1	535	.	T	C	127	.	DP=42;VDB=0.0392;AF1=1;AC1=2;DP4=0,0,3,11;MQ=48;FQ=-69	GT:PL:GQ	1/1:160,42,0:81	Sp2_comp150932_c0_seq1	535	.	T	C	1539.91	PASS	AC=6;AF=1.00;AN=6;DP=43;Dels=0.00;FS=0.000;HaplotypeScore=0.0000;MLEAC=6;MLEAF=1.00;MQ=60.00;MQ0=0;QD=33.01	GT:AD:DP:GQ:MLPSAC:MLPSAF:PL	1/1/1/1/1/1:0,43:43:32:6:1.00:1566,311,191,120,70,32,0	SG	4279	gi|460390044|ref|XP_004240652.1|	PREDICTED: uncharacterized protein LOC101248303 [Solanum lycopersicum]	AT4G02110.1	transcription coactivators		transcription coactivators; FUNCTIONS IN: transcription coactivator activity; INVOLVED IN: biological_process unknown; LOCATED IN: intracellular; CONTAINS InterPro DOMAIN/s: BRCT (InterPro:IPR001357); BEST Arabidopsis thaliana protein match is: zinc finger (C3HC4-type RING finger) family protein / BRCT domain-containing protein (TAIR:AT1G67180.1); Has 6090 Blast hits to 4661 proteins in 497 speci…
Sp2_comp150932_c0_seq1	574	.	T	C	211	.	DP=49;VDB=0.0392;AF1=1;AC1=2;DP4=0,0,16,18;MQ=48;FQ=-129	GT:PL:GQ	1/1:244,102,0:99	Sp2_comp150932_c0_seq1	574	.	T	C	1893.9	PASS	AC=6;AF=1.00;AN=6;DP=50;Dels=0.00;FS=0.000;HaplotypeScore=0.0000;MLEAC=6;MLEAF=1.00;MQ=60.00;MQ0=0;QD=26.32	GT:AD:DP:GQ:MLPSAC:MLPSAF:PL	1/1/1/1/1/1:0,50:50:37:6:1.00:1920,366,224,141,83,37,0	SG	4279	gi|460390044|ref|XP_004240652.1|	PREDICTED: uncharacterized protein LOC101248303 [Solanum lycopersicum]	AT4G02110.1	transcription coactivators		transcription coactivators; FUNCTIONS IN: transcription coactivator activity; INVOLVED IN: biological_process unknown; LOCATED IN: intracellular; CONTAINS InterPro DOMAIN/s: BRCT (InterPro:IPR001357); BEST Arabidopsis thaliana protein match is: zinc finger (C3HC4-type RING finger) family protein / BRCT domain-containing protein (TAIR:AT1G67180.1); Has 6090 Blast hits to 4661 proteins in 497 speci…
Sp2_comp150932_c0_seq1	613	.	G	A	222	.	DP=36;VDB=0.0345;AF1=1;AC1=2;DP4=0,0,16,19;MQ=48;FQ=-132	GT:PL:GQ	1/1:255,105,0:99	Sp2_comp150932_c0_seq1	613	.	G	A	1473.91	PASS	AC=6;AF=1.00;AN=6;DP=36;Dels=0.00;FS=0.000;HaplotypeScore=0.0000;MLEAC=6;MLEAF=1.00;MQ=60.00;MQ0=0;QD=34.49	GT:AD:DP:GQ:MLPSAC:MLPSAF:PL	1/1/1/1/1/1:0,36:36:29:6:1.00:1500,280,172,108,63,29,0	SG	4279	gi|460390044|ref|XP_004240652.1|	PREDICTED: uncharacterized protein LOC101248303 [Solanum lycopersicum]	AT4G02110.1	transcription coactivators		transcription coactivators; FUNCTIONS IN: transcription coactivator activity; INVOLVED IN: biological_process unknown; LOCATED IN: intracellular; CONTAINS InterPro DOMAIN/s: BRCT (InterPro:IPR001357); BEST Arabidopsis thaliana protein match is: zinc finger (C3HC4-type RING finger) family protein / BRCT domain-containing protein (TAIR:AT1G67180.1); Has 6090 Blast hits to 4661 proteins in 497 speci…
Sp2_comp150932_c0_seq1	69	.	A	G	106	.	DP=7;VDB=0.0001;AF1=1;AC1=2;DP4=0,0,5,1;MQ=50;FQ=-45	GT:PL:GQ	1/1:139,18,0:33	Sp2_comp150932_c0_seq1	69	.	A	G	173.83	PASS	AC=6;AF=1.00;AN=6;DP=16;Dels=0.00;FS=0.000;HaplotypeScore=0.0000;MLEAC=6;MLEAF=1.00;MQ=60.00;MQ0=0;QD=10.86	GT:AD:DP:GQ:MLPSAC:MLPSAF:PL	1/1/1/1/1/1:0,16:16:4:6:1.00:198,39,24,15,9,4,0	SG	4279	gi|460390044|ref|XP_004240652.1|	PREDICTED: uncharacterized protein LOC101248303 [Solanum lycopersicum]	AT4G02110.1	transcription coactivators		transcription coactivators; FUNCTIONS IN: transcription coactivator activity; INVOLVED IN: biological_process unknown; LOCATED IN: intracellular; CONTAINS InterPro DOMAIN/s: BRCT (InterPro:IPR001357); BEST Arabidopsis thaliana protein match is: zinc finger (C3HC4-type RING finger) family protein / BRCT domain-containing protein (TAIR:AT1G67180.1); Has 6090 Blast hits to 4661 proteins in 497 speci…
Sp2_comp150932_c0_seq1	736	.	T	C	136	.	DP=41;VDB=0.0345;AF1=0.5;AC1=1;DP4=10,9,11,8;MQ=49;FQ=139;PV4=1,4.2e-15,0.019,1	GT:PL:GQ	0/1:166,0,255:99	Sp2_comp150932_c0_seq1	736	.	T	C	663.69	PASS	AC=3;AF=0.500;AN=6;BaseQRankSum=0.535;DP=41;Dels=0.00;FS=1.216;HaplotypeScore=4.6000;MLEAC=3;MLEAF=0.500;MQ=60.00;MQ0=0;MQRankSum=0.300;QD=16.19;ReadPosRankSum=-0.404	GT:AD:DP:GQ:MLPSAC:MLPSAF:PL	0/0/0/1/1/1:21,20:41:10:3:0.500:689,48,10,0,10,48,680	SG	4279	gi|460390044|ref|XP_004240652.1|	PREDICTED: uncharacterized protein LOC101248303 [Solanum lycopersicum]	AT4G02110.1	transcription coactivators		transcription coactivators; FUNCTIONS IN: transcription coactivator activity; INVOLVED IN: biological_process unknown; LOCATED IN: intracellular; CONTAINS InterPro DOMAIN/s: BRCT (InterPro:IPR001357); BEST Arabidopsis thaliana protein match is: zinc finger (C3HC4-type RING finger) family protein / BRCT domain-containing protein (TAIR:AT1G67180.1); Has 6090 Blast hits to 4661 proteins in 497 speci…
[truncated: 74,549 more rows]
