# Supplementary material for: Comparative analysis of the root transcriptomes of cultivated sweetpotato (Ipomoea batatas [L.] Lam) and its wild ancestor (Ipomoea trifida [Kunth] G. Don)
Source: BMC Plant Biol. 2017 Jan 13;17:9. doi: 10.1186/s12870-016-0950-x (PMC5234144; doi:10.1186/s12870-016-0950-x)
Supplement: Additional file 12: — SNPs identified in I. trifida (Sp2). (ZIP 89.7 MB) [file 12870_2016_950_MOESM12_ESM.zip › Add. file 12-3. SNPs identified in It (Sp2).xlsx]

## Sheet: Sheet1
																						Blastx results from nr blast		Blastx results from Arabidopsis (TAIR10) database				OrthoMCL
Contig ID	POS	ID	REF	ALT	QUAL	FILTER	INFO1	INFO2	INFO3	Contig ID	POS	ID	REF	ALT	QUAL	FILTER	INFO4	INFO5	INFO6	SG/GATK/SAM	Lengths	Hit ID	Hit Description	Arabidopsis_HitID	Arabidopsis_Hit_ShortDescription	Arabidopsis_Hit_CuratorSummary	Arabidopsis_Hit_Computational_description	OrthoMCL_paralogs	OrthoMCLorthologs
Sp2_comp135894_c0_seq2	278	.	A	G	222	.	DP=80;VDB=0.0400;AF1=1;AC1=2;DP4=0,0,37,29;MQ=42;FQ=-226	GT:PL:GQ	1/1:255,199,0:99	Sp2_comp135894_c0_seq2	278	.	A	G	2750.9	PASS	AC=6;AF=1.00;AN=6;DP=82;Dels=0.00;FS=0.000;HaplotypeScore=0.9973;MLEAC=6;MLEAF=1.00;MQ=60.00;MQ0=0;QD=33.55	GT:AD:DP:GQ:MLPSAC:MLPSAF:PL	1/1/1/1/1/1:0,82:82:53:6:1.00:2777,521,320,202,118,53,0	SG	1393	gi|407232756|gb|AFT82720.1|	phosphoinositide-specific phospholipase C [Populus tomentosa]	AT4G38690.1	PLC-like phosphodiesterases superfamily protein		PLC-like phosphodiesterases superfamily protein; FUNCTIONS IN: phospholipase C activity, phosphoric diester hydrolase activity; INVOLVED IN: intracellular signaling pathway, N-terminal protein myristoylation, lipid metabolic process; LOCATED IN: cellular_component unknown; EXPRESSED IN: 23 plant structures; EXPRESSED DURING: 12 growth stages; CONTAINS InterPro DOMAIN/s: Phospholipase C, phosphati…
Sp2_comp135894_c0_seq2	330	.	C	T	222	.	DP=77;VDB=0.0365;AF1=1;AC1=2;DP4=0,0,37,27;MQ=43;FQ=-220	GT:PL:GQ	1/1:255,193,0:99	Sp2_comp135894_c0_seq2	330	.	C	T	2475.91	PASS	AC=6;AF=1.00;AN=6;BaseQRankSum=0.957;DP=79;Dels=0.00;FS=0.000;HaplotypeScore=0.9734;MLEAC=6;MLEAF=1.00;MQ=59.58;MQ0=0;MQRankSum=2.385;QD=31.34;ReadPosRankSum=1.347	GT:AD:DP:GQ:MLPSAC:MLPSAF:PL	1/1/1/1/1/1:3,76:79:26:6:1.00:2502,480,283,168,87,26,0	SG	1393	gi|407232756|gb|AFT82720.1|	phosphoinositide-specific phospholipase C [Populus tomentosa]	AT4G38690.1	PLC-like phosphodiesterases superfamily protein		PLC-like phosphodiesterases superfamily protein; FUNCTIONS IN: phospholipase C activity, phosphoric diester hydrolase activity; INVOLVED IN: intracellular signaling pathway, N-terminal protein myristoylation, lipid metabolic process; LOCATED IN: cellular_component unknown; EXPRESSED IN: 23 plant structures; EXPRESSED DURING: 12 growth stages; CONTAINS InterPro DOMAIN/s: Phospholipase C, phosphati…
Sp2_comp135894_c0_seq2	334	.	A	G	80.1	.	DP=76;VDB=0.0345;AF1=1;AC1=2;DP4=0,0,3,3;MQ=34;FQ=-45	GT:PL:GQ	1/1:113,18,0:33	Sp2_comp135894_c0_seq2	334	.	A	G	2279.92	PASS	AC=6;AF=1.00;AN=6;BaseQRankSum=0.806;DP=78;Dels=0.00;FS=0.000;HaplotypeScore=0.0000;MLEAC=6;MLEAF=1.00;MQ=59.57;MQ0=0;MQRankSum=2.384;QD=29.23;ReadPosRankSum=1.200	GT:AD:DP:GQ:MLPSAC:MLPSAF:PL	1/1/1/1/1/1:2,76:78:23:6:1.00:2306,504,295,174,88,23,0	SG	1393	gi|407232756|gb|AFT82720.1|	phosphoinositide-specific phospholipase C [Populus tomentosa]	AT4G38690.1	PLC-like phosphodiesterases superfamily protein		PLC-like phosphodiesterases superfamily protein; FUNCTIONS IN: phospholipase C activity, phosphoric diester hydrolase activity; INVOLVED IN: intracellular signaling pathway, N-terminal protein myristoylation, lipid metabolic process; LOCATED IN: cellular_component unknown; EXPRESSED IN: 23 plant structures; EXPRESSED DURING: 12 growth stages; CONTAINS InterPro DOMAIN/s: Phospholipase C, phosphati…
Sp2_comp135894_c0_seq2	336	.	G	T	80.1	.	DP=72;VDB=0.0298;AF1=1;AC1=2;DP4=0,0,3,3;MQ=34;FQ=-45	GT:PL:GQ	1/1:113,18,0:33	Sp2_comp135894_c0_seq2	336	.	G	T	2231.92	PASS	AC=6;AF=1.00;AN=6;BaseQRankSum=1.799;DP=74;Dels=0.00;FS=0.000;HaplotypeScore=0.0000;MLEAC=6;MLEAF=1.00;MQ=59.55;MQ0=0;MQRankSum=2.381;QD=30.16;ReadPosRankSum=1.216	GT:AD:DP:GQ:MLPSAC:MLPSAF:PL	1/1/1/1/1/1:2,72:74:24:6:1.00:2258,498,292,172,87,24,0	SG	1393	gi|407232756|gb|AFT82720.1|	phosphoinositide-specific phospholipase C [Populus tomentosa]	AT4G38690.1	PLC-like phosphodiesterases superfamily protein		PLC-like phosphodiesterases superfamily protein; FUNCTIONS IN: phospholipase C activity, phosphoric diester hydrolase activity; INVOLVED IN: intracellular signaling pathway, N-terminal protein myristoylation, lipid metabolic process; LOCATED IN: cellular_component unknown; EXPRESSED IN: 23 plant structures; EXPRESSED DURING: 12 growth stages; CONTAINS InterPro DOMAIN/s: Phospholipase C, phosphati…
Sp2_comp135894_c0_seq2	341	.	T	C	222	.	DP=76;VDB=0.0345;AF1=1;AC1=2;DP4=0,0,36,24;MQ=42;FQ=-208	GT:PL:GQ	1/1:255,181,0:99	Sp2_comp135894_c0_seq2	341	.	T	C	2916.9	PASS	AC=6;AF=1.00;AN=6;DP=76;Dels=0.00;FS=0.000;HaplotypeScore=0.0000;MLEAC=6;MLEAF=1.00;MQ=60.00;MQ0=0;QD=30.69	GT:AD:DP:GQ:MLPSAC:MLPSAF:PL	1/1/1/1/1/1:0,76:76:57:6:1.00:2943,560,343,217,127,57,0	SG	1393	gi|407232756|gb|AFT82720.1|	phosphoinositide-specific phospholipase C [Populus tomentosa]	AT4G38690.1	PLC-like phosphodiesterases superfamily protein		PLC-like phosphodiesterases superfamily protein; FUNCTIONS IN: phospholipase C activity, phosphoric diester hydrolase activity; INVOLVED IN: intracellular signaling pathway, N-terminal protein myristoylation, lipid metabolic process; LOCATED IN: cellular_component unknown; EXPRESSED IN: 23 plant structures; EXPRESSED DURING: 12 growth stages; CONTAINS InterPro DOMAIN/s: Phospholipase C, phosphati…
Sp2_comp135894_c0_seq2	392	.	A	G	222	.	DP=84;VDB=0.0400;AF1=1;AC1=2;DP4=0,0,37,39;MQ=45;FQ=-256	GT:PL:GQ	1/1:255,229,0:99	Sp2_comp135894_c0_seq2	392	.	A	G	3051.9	PASS	AC=6;AF=1.00;AN=6;DP=90;Dels=0.00;FS=0.000;HaplotypeScore=0.0000;MLEAC=6;MLEAF=1.00;MQ=59.70;MQ0=0;QD=33.91	GT:AD:DP:GQ:MLPSAC:MLPSAF:PL	1/1/1/1/1/1:0,90:90:61:6:1.00:3078,599,367,232,136,61,0	SG	1393	gi|407232756|gb|AFT82720.1|	phosphoinositide-specific phospholipase C [Populus tomentosa]	AT4G38690.1	PLC-like phosphodiesterases superfamily protein		PLC-like phosphodiesterases superfamily protein; FUNCTIONS IN: phospholipase C activity, phosphoric diester hydrolase activity; INVOLVED IN: intracellular signaling pathway, N-terminal protein myristoylation, lipid metabolic process; LOCATED IN: cellular_component unknown; EXPRESSED IN: 23 plant structures; EXPRESSED DURING: 12 growth stages; CONTAINS InterPro DOMAIN/s: Phospholipase C, phosphati…
Sp2_comp135894_c0_seq2	444	.	T	G	222	.	DP=73;VDB=0.0392;AF1=1;AC1=2;DP4=0,0,34,36;MQ=46;FQ=-238	GT:PL:GQ	1/1:255,211,0:99	Sp2_comp135894_c0_seq2	444	.	T	G	2739.9	PASS	AC=6;AF=1.00;AN=6;DP=74;Dels=0.00;FS=0.000;HaplotypeScore=0.9989;MLEAC=6;MLEAF=1.00;MQ=60.00;MQ0=0;QD=31.62	GT:AD:DP:GQ:MLPSAC:MLPSAF:PL	1/1/1/1/1/1:0,74:74:53:6:1.00:2766,521,320,202,118,53,0	SG	1393	gi|407232756|gb|AFT82720.1|	phosphoinositide-specific phospholipase C [Populus tomentosa]	AT4G38690.1	PLC-like phosphodiesterases superfamily protein		PLC-like phosphodiesterases superfamily protein; FUNCTIONS IN: phospholipase C activity, phosphoric diester hydrolase activity; INVOLVED IN: intracellular signaling pathway, N-terminal protein myristoylation, lipid metabolic process; LOCATED IN: cellular_component unknown; EXPRESSED IN: 23 plant structures; EXPRESSED DURING: 12 growth stages; CONTAINS InterPro DOMAIN/s: Phospholipase C, phosphati…
Sp2_comp135894_c0_seq2	585	.	G	C	43	.	DP=85;VDB=0.0345;AF1=0.5;AC1=1;DP4=25,19,6,8;MQ=50;FQ=46;PV4=0.54,1e-15,0.13,0.13	GT:PL:GQ	0/1:73,0,255:76	Sp2_comp135894_c0_seq2	585	.	G	C	1131.1	PASS	AC=3;AF=0.500;AN=6;BaseQRankSum=0.732;DP=88;Dels=0.00;FS=5.782;HaplotypeScore=2.5780;MLEAC=3;MLEAF=0.500;MQ=59.69;MQ0=0;MQRankSum=-0.273;QD=12.85;ReadPosRankSum=-1.762	GT:AD:DP:GQ:MLPSAC:MLPSAF:PL	0/0/0/1/1/1:47,40:88:5:3:0.500:1156,67,5,0,35,137,2147483647	SG	1393	gi|407232756|gb|AFT82720.1|	phosphoinositide-specific phospholipase C [Populus tomentosa]	AT4G38690.1	PLC-like phosphodiesterases superfamily protein		PLC-like phosphodiesterases superfamily protein; FUNCTIONS IN: phospholipase C activity, phosphoric diester hydrolase activity; INVOLVED IN: intracellular signaling pathway, N-terminal protein myristoylation, lipid metabolic process; LOCATED IN: cellular_component unknown; EXPRESSED IN: 23 plant structures; EXPRESSED DURING: 12 growth stages; CONTAINS InterPro DOMAIN/s: Phospholipase C, phosphati…
Sp2_comp135894_c0_seq2	91	.	C	T	90	.	DP=27;VDB=0.0099;AF1=0.5;AC1=1;DP4=8,6,5,5;MQ=44;FQ=93;PV4=1,9.6e-10,0.00086,0.01	GT:PL:GQ	0/1:120,0,255:99	Sp2_comp135894_c0_seq2	91	.	C	T	309.04	PASS	AC=3;AF=0.500;AN=6;BaseQRankSum=-0.992;DP=47;Dels=0.00;FS=2.675;HaplotypeScore=2.7337;MLEAC=3;MLEAF=0.500;MQ=60.00;MQ0=0;MQRankSum=0.573;QD=6.58;ReadPosRankSum=-0.066	GT:AD:DP:GQ:MLPSAC:MLPSAF:PL	0/0/0/1/1/1:26,21:47:3:3:0.500:333,21,3,0,9,35,453	SG	1393	gi|407232756|gb|AFT82720.1|	phosphoinositide-specific phospholipase C [Populus tomentosa]	AT4G38690.1	PLC-like phosphodiesterases superfamily protein		PLC-like phosphodiesterases superfamily protein; FUNCTIONS IN: phospholipase C activity, phosphoric diester hydrolase activity; INVOLVED IN: intracellular signaling pathway, N-terminal protein myristoylation, lipid metabolic process; LOCATED IN: cellular_component unknown; EXPRESSED IN: 23 plant structures; EXPRESSED DURING: 12 growth stages; CONTAINS InterPro DOMAIN/s: Phospholipase C, phosphati…
Sp2_comp135895_c0_seq2	805	.	T	C	40.8	.	DP=2;VDB=0.0165;AF1=1;AC1=2;DP4=0,0,1,1;MQ=42;FQ=-33	GT:PL:GQ	1/1:72,6,0:10	Sp2_comp135895_c0_seq2	805	.	T	C	59.71	PASS	AC=6;AF=1.00;AN=6;DP=2;Dels=0.00;FS=0.000;HaplotypeScore=0.0000;MLEAC=6;MLEAF=1.00;MQ=60.00;MQ0=0;QD=29.86	GT:AD:DP:GQ:MLPSAC:MLPSAF:PL	1/1/1/1/1/1:0,2:2:2:6:1.00:82,16,10,6,4,2,0	SG	1186	gi|357602464|gb|EHJ63408.1|	sparc [Danaus plexippus]	No hit in this database
Sp2_comp135895_c0_seq2	817	.	A	C	16.9	.	DP=2;VDB=0.0165;AF1=1;AC1=2;DP4=0,0,1,1;MQ=42;FQ=-33	GT:PL:GQ	1/1:48,6,0:10	Sp2_comp135895_c0_seq2	817	.	A	C	63.71	PASS	AC=6;AF=1.00;AN=6;DP=2;Dels=0.00;FS=0.000;HaplotypeScore=0.0000;MLEAC=6;MLEAF=1.00;MQ=60.00;MQ0=0;QD=31.86	GT:AD:DP:GQ:MLPSAC:MLPSAF:PL	1/1/1/1/1/1:0,2:2:2:6:1.00:86,16,10,6,4,2,0	SG	1186	gi|357602464|gb|EHJ63408.1|	sparc [Danaus plexippus]	No hit in this database
Sp2_comp135897_c0_seq1	178	.	G	A	119	.	DP=9;VDB=0.0066;AF1=0.5;AC1=1;DP4=1,3,3,2;MQ=47;FQ=80;PV4=0.52,1,0.0071,1	GT:PL:GQ	0/1:149,0,107:99	Sp2_comp135897_c0_seq1	178	.	G	A	173.67	PASS	AC=3;AF=0.500;AN=6;BaseQRankSum=1.881;DP=9;Dels=0.00;FS=2.808;HaplotypeScore=0.0000;MLEAC=3;MLEAF=0.500;MQ=60.00;MQ0=0;MQRankSum=0.729;QD=19.30;ReadPosRankSum=1.881	GT:AD:DP:GQ:MLPSAC:MLPSAF:PL	0/0/0/1/1/1:4,5:9:1:3:0.500:196,15,4,0,1,8,141	SG	976	No hit in this database		No hit in this database
Sp2_comp135897_c0_seq1	283	.	T	C	109	.	DP=7;VDB=0.0384;AF1=0.5;AC1=1;DP4=1,1,2,3;MQ=42;FQ=27;PV4=1,1,0.067,1	GT:PL:GQ	0/1:139,0,54:57	Sp2_comp135897_c0_seq1	283	.	T	C	180.75	PASS	AC=4;AF=0.667;AN=6;BaseQRankSum=0.922;DP=7;Dels=0.00;FS=0.000;HaplotypeScore=0.0000;MLEAC=4;MLEAF=0.667;MQ=60.00;MQ0=0;MQRankSum=-0.922;QD=25.82;ReadPosRankSum=0.198	GT:AD:DP:GQ:MLPSAC:MLPSAF:PL	0/0/1/1/1/1:2,5:7:1:4:0.667:203,22,9,3,0,1,66	SG	976	No hit in this database		No hit in this database
Sp2_comp135897_c0_seq1	329	.	C	T	142	.	DP=6;VDB=0.0400;AF1=1;AC1=2;DP4=0,0,4,2;MQ=39;FQ=-45	GT:PL:GQ	1/1:175,18,0:33	Sp2_comp135897_c0_seq1	329	.	C	T	237.4	PASS	AC=6;AF=1.00;AN=6;DP=6;Dels=0.00;FS=0.000;HaplotypeScore=0.0000;MLEAC=6;MLEAF=1.00;MQ=60.00;MQ0=0;QD=25.25	GT:AD:DP:GQ:MLPSAC:MLPSAF:PL	1/1/1/1/1/1:0,6:6:5:6:1.00:262,47,29,18,11,5,0	SG	976	No hit in this database		No hit in this database
Sp2_comp135897_c0_seq1	338	.	T	G	7.09	.	DP=6;VDB=0.0156;AF1=0.5162;AC1=1;DP4=0,1,1,1;MQ=38;FQ=-15.1;PV4=1,1,0.14,1	GT:PL:GQ	0/1:36,0,12:17	Sp2_comp135897_c0_seq1	338	.	T	G	79.02	PASS	AC=3;AF=0.500;AN=6;BaseQRankSum=-0.406;DP=6;Dels=0.00;FS=0.000;HaplotypeScore=0.0000;MLEAC=3;MLEAF=0.500;MQ=60.00;MQ0=0;MQRankSum=0.406;QD=13.17;ReadPosRankSum=0.406	GT:AD:DP:GQ:MLPSAC:MLPSAF:PL	0/0/0/1/1/1:3,3:6:2:3:0.500:101,8,2,0,2,8,108	SG	976	No hit in this database		No hit in this database
Sp2_comp135897_c0_seq1	350	.	T	A	13.9	.	DP=5;VDB=0.0322;AF1=1;AC1=2;DP4=0,0,2,0;MQ=33;FQ=-33	GT:PL:GQ	1/1:45,6,0:10	Sp2_comp135897_c0_seq1	350	.	T	A	156.83	PASS	AC=6;AF=1.00;AN=6;DP=5;Dels=0.00;FS=0.000;HaplotypeScore=0.0000;MLEAC=6;MLEAF=1.00;MQ=60.00;MQ0=0;QD=31.37	GT:AD:DP:GQ:MLPSAC:MLPSAF:PL	1/1/1/1/1/1:0,5:5:4:6:1.00:181,39,24,15,9,4,0	SG	976	No hit in this database		No hit in this database
Sp2_comp135897_c0_seq1	409	.	C	T	42	.	DP=6;VDB=0.0284;AF1=0.5006;AC1=1;DP4=1,0,3,1;MQ=46;FQ=-3.53;PV4=1,0.0072,0.23,0.14	GT:PL:GQ	0/1:72,0,26:29	Sp2_comp135897_c0_seq1	409	.	C	T	159.75	PASS	AC=4;AF=0.667;AN=6;BaseQRankSum=-1.495;DP=7;Dels=0.00;FS=0.000;HaplotypeScore=0.0000;MLEAC=4;MLEAF=0.667;MQ=60.00;MQ0=0;MQRankSum=-0.922;QD=22.82;ReadPosRankSum=-0.922	GT:AD:DP:GQ:MLPSAC:MLPSAF:PL	0/0/1/1/1/1:2,5:7:1:4:0.667:182,22,9,3,0,1,73	SG	976	No hit in this database		No hit in this database
Sp2_comp135897_c0_seq1	503	.	A	G	60.3	.	DP=5;VDB=0.0006;AF1=1;AC1=2;DP4=0,0,2,3;MQ=50;FQ=-42	GT:PL:GQ	1/1:93,15,0:27	Sp2_comp135897_c0_seq1	503	.	A	G	200.83	PASS	AC=6;AF=1.00;AN=6;DP=5;Dels=0.00;FS=0.000;HaplotypeScore=0.0000;MLEAC=6;MLEAF=1.00;MQ=60.00;MQ0=0;QD=32.64	GT:AD:DP:GQ:MLPSAC:MLPSAF:PL	1/1/1/1/1/1:0,5:5:4:6:1.00:225,39,24,15,9,4,0	SG	976	No hit in this database		No hit in this database
Sp2_comp135897_c0_seq1	839	.	T	G	104	.	DP=4;VDB=0.0318;AF1=1;AC1=2;DP4=0,0,3,1;MQ=45;FQ=-39	GT:PL:GQ	1/1:136,12,0:21	Sp2_comp135897_c0_seq1	839	.	T	G	106.16	PASS	AC=6;AF=1.00;AN=6;DP=3;Dels=0.00;FS=0.000;HaplotypeScore=0.0000;MLEAC=6;MLEAF=1.00;MQ=60.00;MQ0=0;QD=34.20	GT:AD:DP:GQ:MLPSAC:MLPSAF:PL	1/1/1/1/1/1:0,3:3:2:6:1.00:129,23,14,9,5,2,0	SG	976	No hit in this database		No hit in this database
Sp2_comp135904_c0_seq2	508	.	A	C	9.31	.	DP=11;VDB=0.0380;AF1=1;AC1=2;DP4=0,0,1,1;MQ=50;FQ=-33	GT:PL:GQ	1/1:40,6,0:8	Sp2_comp135904_c0_seq2	508	.	A	C	391.6	PASS	AC=6;AF=1.00;AN=6;DP=11;Dels=0.00;FS=0.000;HaplotypeScore=0.0000;MLEAC=6;MLEAF=1.00;MQ=60.00;MQ0=0;QD=31.61	GT:AD:DP:GQ:MLPSAC:MLPSAF:PL	1/1/1/1/1/1:0,11:11:8:6:1.00:417,78,48,30,18,8,0	SG	640	No hit in this database		No hit in this database
Sp2_comp135905_c0_seq1	1152	.	G	A	64	.	DP=13;VDB=0.0120;AF1=0.5;AC1=1;DP4=2,6,1,4;MQ=44;FQ=67;PV4=1,0.036,0.0015,0.45	GT:PL:GQ	0/1:94,0,191:97	Sp2_comp135905_c0_seq1	1152	.	G	A	88.56	PASS	AC=4;AF=0.667;AN=6;BaseQRankSum=-1.586;DP=16;Dels=0.00;FS=0.000;HaplotypeScore=7.7321;MLEAC=4;MLEAF=0.667;MQ=58.55;MQ0=0;MQRankSum=-0.227;QD=5.53;ReadPosRankSum=-1.586	GT:AD:DP:GQ:MLPSAC:MLPSAF:PL	0/0/1/1/1/1:11,5:16:0:4:0.667:110,14,6,2,0,0,36	SG	1272	gi|460389828|ref|XP_004240550.1|	PREDICTED: bifunctional epoxide hydrolase 2-like [Solanum lycopersicum]	AT4G02340.1	alpha/beta-Hydrolases superfamily protein		alpha/beta-Hydrolases superfamily protein; FUNCTIONS IN: epoxide hydrolase activity, catalytic activity; LOCATED IN: peroxisome; EXPRESSED IN: 22 plant structures; EXPRESSED DURING: 13 growth stages; CONTAINS InterPro DOMAIN/s: Epoxide hydrolase-like (InterPro:IPR000639), Alpha/beta hydrolase fold-1 (InterPro:IPR000073); BEST Arabidopsis thaliana protein match is: alpha/beta-Hydrolases superfamil…
Sp2_comp135905_c0_seq1	1207	.	A	G	47	.	DP=5;VDB=0.0110;AF1=0.501;AC1=1;DP4=1,0,1,3;MQ=32;FQ=-4.75;PV4=0.4,0.45,0.045,0.34	GT:PL:GQ	0/1:77,0,24:27	Sp2_comp135905_c0_seq1	1207	.	A	G	134.22	PASS	AC=4;AF=0.667;AN=6;BaseQRankSum=0.000;DP=7;Dels=0.00;FS=3.136;HaplotypeScore=0.0000;MLEAC=4;MLEAF=0.667;MQ=60.00;MQ0=0;MQRankSum=1.754;QD=19.17;ReadPosRankSum=-0.550	GT:AD:DP:GQ:MLPSAC:MLPSAF:PL	0/0/1/1/1/1:3,4:7:1:4:0.667:156,16,6,1,0,2,73	SG	1272	gi|460389828|ref|XP_004240550.1|	PREDICTED: bifunctional epoxide hydrolase 2-like [Solanum lycopersicum]	AT4G02340.1	alpha/beta-Hydrolases superfamily protein		alpha/beta-Hydrolases superfamily protein; FUNCTIONS IN: epoxide hydrolase activity, catalytic activity; LOCATED IN: peroxisome; EXPRESSED IN: 22 plant structures; EXPRESSED DURING: 13 growth stages; CONTAINS InterPro DOMAIN/s: Epoxide hydrolase-like (InterPro:IPR000639), Alpha/beta hydrolase fold-1 (InterPro:IPR000073); BEST Arabidopsis thaliana protein match is: alpha/beta-Hydrolases superfamil…
Sp2_comp135905_c0_seq1	1212	.	T	A	61.3	.	DP=5;VDB=0.0042;AF1=1;AC1=2;DP4=0,0,2,3;MQ=32;FQ=-42	GT:PL:GQ	1/1:94,15,0:27	Sp2_comp135905_c0_seq1	1212	.	T	A	233.4	PASS	AC=6;AF=1.00;AN=6;DP=7;Dels=0.00;FS=0.000;HaplotypeScore=0.0000;MLEAC=6;MLEAF=1.00;MQ=60.00;MQ0=0;QD=33.34	GT:AD:DP:GQ:MLPSAC:MLPSAF:PL	1/1/1/1/1/1:0,7:7:5:6:1.00:258,47,29,18,11,5,0	SG	1272	gi|460389828|ref|XP_004240550.1|	PREDICTED: bifunctional epoxide hydrolase 2-like [Solanum lycopersicum]	AT4G02340.1	alpha/beta-Hydrolases superfamily protein		alpha/beta-Hydrolases superfamily protein; FUNCTIONS IN: epoxide hydrolase activity, catalytic activity; LOCATED IN: peroxisome; EXPRESSED IN: 22 plant structures; EXPRESSED DURING: 13 growth stages; CONTAINS InterPro DOMAIN/s: Epoxide hydrolase-like (InterPro:IPR000639), Alpha/beta hydrolase fold-1 (InterPro:IPR000073); BEST Arabidopsis thaliana protein match is: alpha/beta-Hydrolases superfamil…
Sp2_comp135905_c0_seq1	310	.	G	A	131	.	DP=279;VDB=0.0380;AF1=0.5;AC1=1;DP4=63,65,53,37;MQ=49;FQ=134;PV4=0.17,6.2e-96,0.058,0.36	GT:PL:GQ	0/1:161,0,255:99	Sp2_comp135905_c0_seq1	310	.	G	A	4752.91	PASS	AC=3;AF=0.500;AN=6;BaseQRankSum=-0.437;DP=249;Dels=0.00;FS=2.138;HaplotypeScore=3.9991;MLEAC=3;MLEAF=0.500;MQ=60.00;MQ0=0;MQRankSum=-0.606;QD=19.09;ReadPosRankSum=1.077	GT:AD:DP:GQ:MLPSAC:MLPSAF:PL	0/0/0/1/1/1:114,135:249:29:3:0.500:4779,388,95,0,29,234,2147483647	SG	1272	gi|460389828|ref|XP_004240550.1|	PREDICTED: bifunctional epoxide hydrolase 2-like [Solanum lycopersicum]	AT4G02340.1	alpha/beta-Hydrolases superfamily protein		alpha/beta-Hydrolases superfamily protein; FUNCTIONS IN: epoxide hydrolase activity, catalytic activity; LOCATED IN: peroxisome; EXPRESSED IN: 22 plant structures; EXPRESSED DURING: 13 growth stages; CONTAINS InterPro DOMAIN/s: Epoxide hydrolase-like (InterPro:IPR000639), Alpha/beta hydrolase fold-1 (InterPro:IPR000073); BEST Arabidopsis thaliana protein match is: alpha/beta-Hydrolases superfamil…
Sp2_comp135905_c0_seq1	371	.	C	T	172	.	DP=264;VDB=0.0399;AF1=0.5;AC1=1;DP4=66,71,48,64;MQ=49;FQ=175;PV4=0.44,7.5e-90,1.1e-06,1	GT:PL:GQ	0/1:202,0,255:99	Sp2_comp135905_c0_seq1	371	.	C	T	3789.9	PASS	AC=3;AF=0.500;AN=6;BaseQRankSum=-0.977;DP=250;Dels=0.00;FS=7.928;HaplotypeScore=5.9968;MLEAC=3;MLEAF=0.500;MQ=60.00;MQ0=0;MQRankSum=0.745;QD=15.16;ReadPosRankSum=-1.047	GT:AD:DP:GQ:MLPSAC:MLPSAF:PL	0/0/0/1/1/1:128,122:250:37:3:0.500:3816,247,37,0,83,2147483647,2147483647	SG	1272	gi|460389828|ref|XP_004240550.1|	PREDICTED: bifunctional epoxide hydrolase 2-like [Solanum lycopersicum]	AT4G02340.1	alpha/beta-Hydrolases superfamily protein		alpha/beta-Hydrolases superfamily protein; FUNCTIONS IN: epoxide hydrolase activity, catalytic activity; LOCATED IN: peroxisome; EXPRESSED IN: 22 plant structures; EXPRESSED DURING: 13 growth stages; CONTAINS InterPro DOMAIN/s: Epoxide hydrolase-like (InterPro:IPR000639), Alpha/beta hydrolase fold-1 (InterPro:IPR000073); BEST Arabidopsis thaliana protein match is: alpha/beta-Hydrolases superfamil…
Sp2_comp135905_c0_seq1	645	.	C	A	225	.	DP=238;VDB=0.0392;AF1=0.5;AC1=1;DP4=66,72,42,48;MQ=47;FQ=225;PV4=0.89,0.28,3.3e-33,0.42	GT:PL:GQ	0/1:255,0,255:99	Sp2_comp135905_c0_seq1	645	.	C	A	3022.42	PASS	AC=2;AF=0.333;AN=6;BaseQRankSum=-0.166;DP=250;Dels=0.00;FS=0.470;HaplotypeScore=4.0746;MLEAC=2;MLEAF=0.333;MQ=59.82;MQ0=0;MQRankSum=0.193;QD=12.09;ReadPosRankSum=-0.515	GT:AD:DP:GQ:MLPSAC:MLPSAF:PL	0/0/0/0/1/1:146,103:250:9:2:0.333:3048,141,0,9,132,2147483647,2147483647	SG	1272	gi|460389828|ref|XP_004240550.1|	PREDICTED: bifunctional epoxide hydrolase 2-like [Solanum lycopersicum]	AT4G02340.1	alpha/beta-Hydrolases superfamily protein		alpha/beta-Hydrolases superfamily protein; FUNCTIONS IN: epoxide hydrolase activity, catalytic activity; LOCATED IN: peroxisome; EXPRESSED IN: 22 plant structures; EXPRESSED DURING: 13 growth stages; CONTAINS InterPro DOMAIN/s: Epoxide hydrolase-like (InterPro:IPR000639), Alpha/beta hydrolase fold-1 (InterPro:IPR000073); BEST Arabidopsis thaliana protein match is: alpha/beta-Hydrolases superfamil…
Sp2_comp135905_c0_seq1	676	.	C	A	222	.	DP=223;VDB=0.0392;AF1=1;AC1=2;DP4=0,0,45,95;MQ=47;FQ=-282	GT:PL:GQ	1/1:255,255,0:99	Sp2_comp135905_c0_seq1	676	.	C	A	8063.9	PASS	AC=6;AF=1.00;AN=6;DP=246;Dels=0.00;FS=0.000;HaplotypeScore=7.0284;MLEAC=6;MLEAF=1.00;MQ=59.53;MQ0=0;QD=32.78	GT:AD:DP:GQ:MLPSAC:MLPSAF:PL	1/1/1/1/1/1:0,244:246:99:6:1.00:8090,1633,1001,632,370,166,0	SG	1272	gi|460389828|ref|XP_004240550.1|	PREDICTED: bifunctional epoxide hydrolase 2-like [Solanum lycopersicum]	AT4G02340.1	alpha/beta-Hydrolases superfamily protein		alpha/beta-Hydrolases superfamily protein; FUNCTIONS IN: epoxide hydrolase activity, catalytic activity; LOCATED IN: peroxisome; EXPRESSED IN: 22 plant structures; EXPRESSED DURING: 13 growth stages; CONTAINS InterPro DOMAIN/s: Epoxide hydrolase-like (InterPro:IPR000639), Alpha/beta hydrolase fold-1 (InterPro:IPR000073); BEST Arabidopsis thaliana protein match is: alpha/beta-Hydrolases superfamil…
Sp2_comp135905_c0_seq1	745	.	G	A	222	.	DP=286;VDB=0.0365;AF1=1;AC1=2;DP4=0,0,148,127;MQ=45;FQ=-282	GT:PL:GQ	1/1:255,255,0:99	Sp2_comp135905_c0_seq1	745	.	G	A	10112.9	PASS	AC=6;AF=1.00;AN=6;DP=250;Dels=0.00;FS=0.000;HaplotypeScore=2.8049;MLEAC=6;MLEAF=1.00;MQ=59.70;MQ0=0;QD=31.96	GT:AD:DP:GQ:MLPSAC:MLPSAF:PL	1/1/1/1/1/1:0,250:250:99:6:1.00:10139,1859,1140,719,421,189,0	SG	1272	gi|460389828|ref|XP_004240550.1|	PREDICTED: bifunctional epoxide hydrolase 2-like [Solanum lycopersicum]	AT4G02340.1	alpha/beta-Hydrolases superfamily protein		alpha/beta-Hydrolases superfamily protein; FUNCTIONS IN: epoxide hydrolase activity, catalytic activity; LOCATED IN: peroxisome; EXPRESSED IN: 22 plant structures; EXPRESSED DURING: 13 growth stages; CONTAINS InterPro DOMAIN/s: Epoxide hydrolase-like (InterPro:IPR000639), Alpha/beta hydrolase fold-1 (InterPro:IPR000073); BEST Arabidopsis thaliana protein match is: alpha/beta-Hydrolases superfamil…
Sp2_comp135905_c0_seq1	919	.	C	T	222	.	DP=252;VDB=0.0399;AF1=1;AC1=2;DP4=0,0,120,117;MQ=46;FQ=-282	GT:PL:GQ	1/1:255,255,0:99	Sp2_comp135905_c0_seq1	919	.	C	T	8914.9	PASS	AC=6;AF=1.00;AN=6;DP=248;Dels=0.00;FS=0.000;HaplotypeScore=7.0499;MLEAC=6;MLEAF=1.00;MQ=60.00;MQ0=0;QD=29.01	GT:AD:DP:GQ:MLPSAC:MLPSAF:PL	1/1/1/1/1/1:0,248:248:99:6:1.00:8941,1758,1078,680,398,179,0	SG	1272	gi|460389828|ref|XP_004240550.1|	PREDICTED: bifunctional epoxide hydrolase 2-like [Solanum lycopersicum]	AT4G02340.1	alpha/beta-Hydrolases superfamily protein		alpha/beta-Hydrolases superfamily protein; FUNCTIONS IN: epoxide hydrolase activity, catalytic activity; LOCATED IN: peroxisome; EXPRESSED IN: 22 plant structures; EXPRESSED DURING: 13 growth stages; CONTAINS InterPro DOMAIN/s: Epoxide hydrolase-like (InterPro:IPR000639), Alpha/beta hydrolase fold-1 (InterPro:IPR000073); BEST Arabidopsis thaliana protein match is: alpha/beta-Hydrolases superfamil…
Sp2_comp135907_c0_seq1	160	.	A	G	173	.	DP=16;VDB=0.0343;AF1=0.5;AC1=1;DP4=2,2,6,4;MQ=39;FQ=61;PV4=1,1,0.26,0.38	GT:PL:GQ	0/1:203,0,88:91	Sp2_comp135907_c0_seq1	160	.	A	G	315.79	PASS	AC=4;AF=0.667;AN=6;BaseQRankSum=1.816;DP=23;Dels=0.00;FS=1.760;HaplotypeScore=0.9995;MLEAC=4;MLEAF=0.667;MQ=58.71;MQ0=0;MQRankSum=-1.323;QD=13.73;ReadPosRankSum=0.400	GT:AD:DP:GQ:MLPSAC:MLPSAF:PL	0/0/1/1/1/1:12,11:23:2:4:0.667:339,34,12,2,0,6,144	SG	623	No hit in this database		No hit in this database
Sp2_comp135907_c0_seq1	173	.	C	G	49	.	DP=17;VDB=0.0309;AF1=0.5;AC1=1;DP4=7,6,3,1;MQ=39;FQ=52;PV4=0.6,0.45,0.45,1	GT:PL:GQ	0/1:79,0,246:82	Sp2_comp135907_c0_seq1	173	.	C	G	103.25	PASS	AC=1;AF=0.167;AN=6;BaseQRankSum=-1.090;DP=26;Dels=0.00;FS=6.641;HaplotypeScore=4.5222;MLEAC=1;MLEAF=0.167;MQ=57.54;MQ0=0;MQRankSum=0.675;QD=3.97;ReadPosRankSum=1.557	GT:AD:DP:GQ:MLPSAC:MLPSAF:PL	0/0/0/0/0/1:15,11:26:0:1:0.167:126,0,0,8,24,56,462	SG	623	No hit in this database		No hit in this database
Sp2_comp135907_c0_seq1	182	.	A	G	92	.	DP=17;VDB=0.0373;AF1=0.5;AC1=1;DP4=3,3,5,5;MQ=39;FQ=90.9;PV4=1,0.003,0.18,1	GT:PL:GQ	0/1:122,0,120:99	Sp2_comp135907_c0_seq1	182	.	A	G	315.01	PASS	AC=4;AF=0.667;AN=6;BaseQRankSum=0.311;DP=26;Dels=0.00;FS=1.617;HaplotypeScore=5.5221;MLEAC=4;MLEAF=0.667;MQ=57.54;MQ0=0;MQRankSum=0.675;QD=12.12;ReadPosRankSum=-0.571	GT:AD:DP:GQ:MLPSAC:MLPSAF:PL	0/0/1/1/1/1:15,11:26:1:4:0.667:338,30,9,1,0,9,211	SG	623	No hit in this database		No hit in this database
Sp2_comp135907_c0_seq1	196	.	C	G	223	.	DP=17;VDB=0.0398;AF1=1;AC1=2;DP4=0,1,8,6;MQ=40;FQ=-39;PV4=0.47,1,0.11,1	GT:PL:GQ	1/1:255,12,0:21	Sp2_comp135907_c0_seq1	196	.	C	G	528.29	PASS	AC=5;AF=0.833;AN=6;BaseQRankSum=0.377;DP=24;Dels=0.00;FS=0.000;HaplotypeScore=0.0000;MLEAC=5;MLEAF=0.833;MQ=58.77;MQ0=0;MQRankSum=-1.281;QD=22.01;ReadPosRankSum=1.432	GT:AD:DP:GQ:MLPSAC:MLPSAF:PL	0/1/1/1/1/1:1,23:24:11:5:0.833:554,91,50,26,11,0,19	SG	623	No hit in this database		No hit in this database
Sp2_comp135907_c0_seq1	382	.	T	C	208	.	DP=10;VDB=0.0164;AF1=1;AC1=2;DP4=0,0,2,8;MQ=43;FQ=-57	GT:PL:GQ	1/1:241,30,0:57	Sp2_comp135907_c0_seq1	382	.	T	C	406.6	PASS	AC=6;AF=1.00;AN=6;DP=10;Dels=0.00;FS=0.000;HaplotypeScore=0.0000;MLEAC=6;MLEAF=1.00;MQ=60.00;MQ0=0;QD=29.67	GT:AD:DP:GQ:MLPSAC:MLPSAF:PL	1/1/1/1/1/1:0,10:10:8:6:1.00:432,78,48,30,18,8,0	SG	623	No hit in this database		No hit in this database
Sp2_comp135907_c0_seq1	431	.	T	C	52.5	.	DP=4;VDB=0.0249;AF1=1;AC1=2;DP4=0,0,1,3;MQ=45;FQ=-39	GT:PL:GQ	1/1:85,12,0:21	Sp2_comp135907_c0_seq1	431	.	T	C	146.4	PASS	AC=6;AF=1.00;AN=6;DP=4;Dels=0.00;FS=0.000;HaplotypeScore=0.0000;MLEAC=6;MLEAF=1.00;MQ=60.00;MQ0=0;QD=29.86	GT:AD:DP:GQ:MLPSAC:MLPSAF:PL	1/1/1/1/1/1:0,4:4:3:6:1.00:170,31,19,12,7,3,0	SG	623	No hit in this database		No hit in this database
Sp2_comp135907_c0_seq1	59	.	G	T	177	.	DP=20;VDB=0.0003;AF1=0.5;AC1=1;DP4=4,5,6,5;MQ=57;FQ=171;PV4=1,0.07,0.17,0.31	GT:PL:GQ	0/1:207,0,198:99	Sp2_comp135907_c0_seq1	59	.	G	T	114.22		AC=4;AF=0.667;AN=6;BaseQRankSum=-0.746;DP=21;Dels=0.00;FS=1.801;HaplotypeScore=19.9969;MLEAC=4;MLEAF=0.667;MQ=60.00;MQ0=0;MQRankSum=-0.817;QD=5.44;ReadPosRankSum=0.533	GT:AD:DP:GQ:MLPSAC:MLPSAF:PL	0/0/1/1/1/1:9,12:21:1:4:0.667:136,16,6,1,0,2,66	SG	623	No hit in this database		No hit in this database
Sp2_comp135908_c0_seq1	167	.	A	C	225	.	DP=264;VDB=0.0365;AF1=0.5;AC1=1;DP4=86,55,59,61;MQ=37;FQ=225;PV4=0.062,0.13,0.28,0.045	GT:PL:GQ	0/1:255,0,255:99	Sp2_comp135908_c0_seq1	167	.	A	C	2168.99		AC=2;AF=0.333;AN=6;BaseQRankSum=-0.457;DP=245;Dels=0.00;FS=40.283;HaplotypeScore=108.4332;MLEAC=2;MLEAF=0.333;MQ=59.59;MQ0=0;MQRankSum=-0.667;QD=8.85;ReadPosRankSum=-0.338	GT:AD:DP:GQ:MLPSAC:MLPSAF:PL	0/0/0/0/1/1:169,76:245:17:2:0.333:2195,92,0,17,120,2147483647,2147483647	SG	253	gi|460369829|ref|XP_004230759.1|	PREDICTED: anthocyanin 3'-O-beta-glucosyltransferase [Solanum lycopersicum]	AT4G34135.1	UDP-glucosyltransferase 73B2	The At4g34135 gene encodes a flavonol 7-O-glucosyltransferase (EC 2.4.1.237) that glucosylates also with a 20 fold lower activity flavonols (kaempferol and quercetin) at the 3-O-position.	UDP-glucosyltransferase 73B2 (UGT73B2); FUNCTIONS IN: flavonol 3-O-glucosyltransferase activity, UDP-glycosyltransferase activity, quercetin 7-O-glucosyltransferase activity, UDP-glucosyltransferase activity; INVOLVED IN: flavonol biosynthetic process, response to other organism; LOCATED IN: endomembrane system; EXPRESSED IN: male gametophyte, pollen tube; EXPRESSED DURING: M germinated pollen st…
Sp2_comp135908_c0_seq1	189	.	G	C	78	.	DP=228;VDB=0.0140;AF1=0.5;AC1=1;DP4=74,70,39,30;MQ=38;FQ=81;PV4=0.56,7.8e-62,1,1	GT:PL:GQ	0/1:108,0,255:99	Sp2_comp135908_c0_seq1	189	.	G	C	1439.07		AC=2;AF=0.333;AN=6;BaseQRankSum=-1.456;DP=229;Dels=0.00;FS=0.000;HaplotypeScore=147.4684;MLEAC=2;MLEAF=0.333;MQ=59.25;MQ0=0;MQRankSum=-0.241;QD=6.28;ReadPosRankSum=-0.391	GT:AD:DP:GQ:MLPSAC:MLPSAF:PL	0/0/0/0/1/1:179,49:229:14:2:0.333:1465,14,0,81,2147483647,2147483647,2147483647	SG	253	gi|460369829|ref|XP_004230759.1|	PREDICTED: anthocyanin 3'-O-beta-glucosyltransferase [Solanum lycopersicum]	AT4G34135.1	UDP-glucosyltransferase 73B2	The At4g34135 gene encodes a flavonol 7-O-glucosyltransferase (EC 2.4.1.237) that glucosylates also with a 20 fold lower activity flavonols (kaempferol and quercetin) at the 3-O-position.	UDP-glucosyltransferase 73B2 (UGT73B2); FUNCTIONS IN: flavonol 3-O-glucosyltransferase activity, UDP-glycosyltransferase activity, quercetin 7-O-glucosyltransferase activity, UDP-glucosyltransferase activity; INVOLVED IN: flavonol biosynthetic process, response to other organism; LOCATED IN: endomembrane system; EXPRESSED IN: male gametophyte, pollen tube; EXPRESSED DURING: M germinated pollen st…
Sp2_comp135908_c0_seq1	29	.	G	A	225	.	DP=122;VDB=0.0004;AF1=0.5;AC1=1;DP4=28,7,52,22;MQ=44;FQ=180;PV4=0.36,3.1e-05,1,1	GT:PL:GQ	0/1:255,0,207:99	Sp2_comp135908_c0_seq1	29	.	G	A	1104.37		AC=3;AF=0.500;AN=6;BaseQRankSum=-0.996;DP=126;Dels=0.00;FS=4.701;HaplotypeScore=26.7518;MLEAC=3;MLEAF=0.500;MQ=52.19;MQ0=0;MQRankSum=2.046;QD=8.76;ReadPosRankSum=2.625	GT:AD:DP:GQ:MLPSAC:MLPSAF:PL	0/0/0/1/1/1:46,80:126:4:3:0.500:1129,97,25,0,4,48,858	SG	253	gi|460369829|ref|XP_004230759.1|	PREDICTED: anthocyanin 3'-O-beta-glucosyltransferase [Solanum lycopersicum]	AT4G34135.1	UDP-glucosyltransferase 73B2	The At4g34135 gene encodes a flavonol 7-O-glucosyltransferase (EC 2.4.1.237) that glucosylates also with a 20 fold lower activity flavonols (kaempferol and quercetin) at the 3-O-position.	UDP-glucosyltransferase 73B2 (UGT73B2); FUNCTIONS IN: flavonol 3-O-glucosyltransferase activity, UDP-glycosyltransferase activity, quercetin 7-O-glucosyltransferase activity, UDP-glucosyltransferase activity; INVOLVED IN: flavonol biosynthetic process, response to other organism; LOCATED IN: endomembrane system; EXPRESSED IN: male gametophyte, pollen tube; EXPRESSED DURING: M germinated pollen st…
Sp2_comp135909_c0_seq1	461	.	G	C	16.9	.	DP=2;VDB=0.0051;AF1=1;AC1=2;DP4=0,0,1,1;MQ=33;FQ=-33	GT:PL:GQ	1/1:48,6,0:10	Sp2_comp135909_c0_seq1	461	.	G	C	53.71	PASS	AC=6;AF=1.00;AN=6;DP=2;Dels=0.00;FS=0.000;HaplotypeScore=0.0000;MLEAC=6;MLEAF=1.00;MQ=60.00;MQ0=0;QD=26.86	GT:AD:DP:GQ:MLPSAC:MLPSAF:PL	1/1/1/1/1/1:0,2:2:2:6:1.00:76,16,10,6,4,2,0	SG	1057	gi|460411049|ref|XP_004250927.1|	PREDICTED: phospholipase A1-Igamma3, chloroplastic-like [Solanum lycopersicum]	AT1G51440.1	alpha/beta-Hydrolases superfamily protein	Encodes a lipase that hydrolyzes phosphatidylcholine, glycolipids as well as triacylglycerols.	alpha/beta-Hydrolases superfamily protein; FUNCTIONS IN: galactolipase activity, triglyceride lipase activity, phospholipase A1 activity; INVOLVED IN: lipid metabolic process; LOCATED IN: chloroplast; EXPRESSED IN: 12 plant structures; EXPRESSED DURING: 4 anthesis, C globular stage, petal differentiation and expansion stage; CONTAINS InterPro DOMAIN/s: Lipase, class 3 (InterPro:IPR002921); BEST A…
Sp2_comp135909_c0_seq1	833	.	A	C	150	.	DP=7;VDB=0.0241;AF1=1;AC1=2;DP4=0,0,5,2;MQ=43;FQ=-48	GT:PL:GQ	1/1:183,21,0:39	Sp2_comp135909_c0_seq1	833	.	A	C	256.12	PASS	AC=6;AF=1.00;AN=6;DP=7;Dels=0.00;FS=0.000;HaplotypeScore=0.0000;MLEAC=6;MLEAF=1.00;MQ=60.00;MQ0=0;QD=27.83	GT:AD:DP:GQ:MLPSAC:MLPSAF:PL	1/1/1/1/1/1:0,7:7:6:6:1.00:281,54,33,21,12,6,0	SG	1057	gi|460411049|ref|XP_004250927.1|	PREDICTED: phospholipase A1-Igamma3, chloroplastic-like [Solanum lycopersicum]	AT1G51440.1	alpha/beta-Hydrolases superfamily protein	Encodes a lipase that hydrolyzes phosphatidylcholine, glycolipids as well as triacylglycerols.	alpha/beta-Hydrolases superfamily protein; FUNCTIONS IN: galactolipase activity, triglyceride lipase activity, phospholipase A1 activity; INVOLVED IN: lipid metabolic process; LOCATED IN: chloroplast; EXPRESSED IN: 12 plant structures; EXPRESSED DURING: 4 anthesis, C globular stage, petal differentiation and expansion stage; CONTAINS InterPro DOMAIN/s: Lipase, class 3 (InterPro:IPR002921); BEST A…
Sp2_comp135909_c0_seq1	848	.	T	C	48.5	.	DP=5;VDB=0.0298;AF1=1;AC1=2;DP4=0,0,3,1;MQ=40;FQ=-39	GT:PL:GQ	1/1:81,12,0:21	Sp2_comp135909_c0_seq1	848	.	T	C	149.4	PASS	AC=6;AF=1.00;AN=6;DP=5;Dels=0.00;FS=0.000;HaplotypeScore=0.0000;MLEAC=6;MLEAF=1.00;MQ=60.00;MQ0=0;QD=29.88	GT:AD:DP:GQ:MLPSAC:MLPSAF:PL	1/1/1/1/1/1:0,5:5:3:6:1.00:173,31,19,12,7,3,0	SG	1057	gi|460411049|ref|XP_004250927.1|	PREDICTED: phospholipase A1-Igamma3, chloroplastic-like [Solanum lycopersicum]	AT1G51440.1	alpha/beta-Hydrolases superfamily protein	Encodes a lipase that hydrolyzes phosphatidylcholine, glycolipids as well as triacylglycerols.	alpha/beta-Hydrolases superfamily protein; FUNCTIONS IN: galactolipase activity, triglyceride lipase activity, phospholipase A1 activity; INVOLVED IN: lipid metabolic process; LOCATED IN: chloroplast; EXPRESSED IN: 12 plant structures; EXPRESSED DURING: 4 anthesis, C globular stage, petal differentiation and expansion stage; CONTAINS InterPro DOMAIN/s: Lipase, class 3 (InterPro:IPR002921); BEST A…
Sp2_comp135909_c0_seq1	890	.	A	C	70.1	.	DP=8;VDB=0.0365;AF1=0.5102;AC1=1;DP4=1,0,2,3;MQ=42;FQ=-13.2;PV4=1,0.0081,0.25,0.27	GT:PL:GQ	0/1:100,0,14:17	Sp2_comp135909_c0_seq1	890	.	A	C	152.75	PASS	AC=5;AF=0.833;AN=6;BaseQRankSum=0.736;DP=8;Dels=0.00;FS=0.000;HaplotypeScore=0.0000;MLEAC=5;MLEAF=0.833;MQ=60.00;MQ0=0;MQRankSum=0.736;QD=19.09;ReadPosRankSum=-0.736	GT:AD:DP:GQ:MLPSAC:MLPSAF:PL	0/1/1/1/1/1:3,5:8:2:5:0.833:176,28,14,6,2,0,25	SG	1057	gi|460411049|ref|XP_004250927.1|	PREDICTED: phospholipase A1-Igamma3, chloroplastic-like [Solanum lycopersicum]	AT1G51440.1	alpha/beta-Hydrolases superfamily protein	Encodes a lipase that hydrolyzes phosphatidylcholine, glycolipids as well as triacylglycerols.	alpha/beta-Hydrolases superfamily protein; FUNCTIONS IN: galactolipase activity, triglyceride lipase activity, phospholipase A1 activity; INVOLVED IN: lipid metabolic process; LOCATED IN: chloroplast; EXPRESSED IN: 12 plant structures; EXPRESSED DURING: 4 anthesis, C globular stage, petal differentiation and expansion stage; CONTAINS InterPro DOMAIN/s: Lipase, class 3 (InterPro:IPR002921); BEST A…
Sp2_comp135910_c0_seq1	136	.	G	T	56	.	DP=3;VDB=0.0224;AF1=1;AC1=2;DP4=0,0,2,1;MQ=57;FQ=-36	GT:PL:GQ	1/1:88,9,0:16	Sp2_comp135910_c0_seq1	136	.	G	T	104.16	PASS	AC=6;AF=1.00;AN=6;DP=3;Dels=0.00;FS=0.000;HaplotypeScore=0.0000;MLEAC=6;MLEAF=1.00;MQ=60.00;MQ0=0;QD=34.72	GT:AD:DP:GQ:MLPSAC:MLPSAF:PL	1/1/1/1/1/1:0,3:3:2:6:1.00:127,23,14,9,5,2,0	SG	947	gi|225425579|ref|XP_002266223.1|	PREDICTED: pyrrolidone-carboxylate peptidase [Vitis vinifera]	AT1G23440.1	Peptidase C15, pyroglutamyl peptidase I-like		Peptidase C15, pyroglutamyl peptidase I-like; FUNCTIONS IN: peptidase activity; INVOLVED IN: proteolysis; LOCATED IN: cellular_component unknown; EXPRESSED IN: 22 plant structures; EXPRESSED DURING: 13 growth stages; CONTAINS InterPro DOMAIN/s: Peptidase C15, pyroglutamyl peptidase I (InterPro:IPR000816), Peptidase C15, pyroglutamyl peptidase I-like (InterPro:IPR016125); BEST Arabidopsis thaliana…
Sp2_comp135910_c0_seq1	421	.	C	G	62.3	.	DP=5;VDB=0.0365;AF1=1;AC1=2;DP4=0,0,3,2;MQ=49;FQ=-42	GT:PL:GQ	1/1:95,15,0:27	Sp2_comp135910_c0_seq1	421	.	C	G	183.83	PASS	AC=6;AF=1.00;AN=6;DP=5;Dels=0.00;FS=0.000;HaplotypeScore=0.0000;MLEAC=6;MLEAF=1.00;MQ=60.00;MQ0=0;QD=25.85	GT:AD:DP:GQ:MLPSAC:MLPSAF:PL	1/1/1/1/1/1:0,5:5:4:6:1.00:208,39,24,15,9,4,0	SG	947	gi|225425579|ref|XP_002266223.1|	PREDICTED: pyrrolidone-carboxylate peptidase [Vitis vinifera]	AT1G23440.1	Peptidase C15, pyroglutamyl peptidase I-like		Peptidase C15, pyroglutamyl peptidase I-like; FUNCTIONS IN: peptidase activity; INVOLVED IN: proteolysis; LOCATED IN: cellular_component unknown; EXPRESSED IN: 22 plant structures; EXPRESSED DURING: 13 growth stages; CONTAINS InterPro DOMAIN/s: Peptidase C15, pyroglutamyl peptidase I (InterPro:IPR000816), Peptidase C15, pyroglutamyl peptidase I-like (InterPro:IPR016125); BEST Arabidopsis thaliana…
Sp2_comp135910_c0_seq1	535	.	A	G	115	.	DP=9;VDB=0.0325;AF1=1;AC1=2;DP4=0,0,6,2;MQ=49;FQ=-51	GT:PL:GQ	1/1:148,24,0:45	Sp2_comp135910_c0_seq1	535	.	A	G	330.79	PASS	AC=6;AF=1.00;AN=6;DP=9;Dels=0.00;FS=0.000;HaplotypeScore=0.0000;MLEAC=6;MLEAF=1.00;MQ=60.00;MQ0=0;QD=21.71	GT:AD:DP:GQ:MLPSAC:MLPSAF:PL	1/1/1/1/1/1:0,9:9:7:6:1.00:356,70,43,27,16,7,0	SG	947	gi|225425579|ref|XP_002266223.1|	PREDICTED: pyrrolidone-carboxylate peptidase [Vitis vinifera]	AT1G23440.1	Peptidase C15, pyroglutamyl peptidase I-like		Peptidase C15, pyroglutamyl peptidase I-like; FUNCTIONS IN: peptidase activity; INVOLVED IN: proteolysis; LOCATED IN: cellular_component unknown; EXPRESSED IN: 22 plant structures; EXPRESSED DURING: 13 growth stages; CONTAINS InterPro DOMAIN/s: Peptidase C15, pyroglutamyl peptidase I (InterPro:IPR000816), Peptidase C15, pyroglutamyl peptidase I-like (InterPro:IPR016125); BEST Arabidopsis thaliana…
Sp2_comp135910_c0_seq1	677	.	G	A	108	.	DP=12;VDB=0.0400;AF1=1;AC1=2;DP4=0,0,5,3;MQ=49;FQ=-51	GT:PL:GQ	1/1:141,24,0:45	Sp2_comp135910_c0_seq1	677	.	G	A	457.35	PASS	AC=6;AF=1.00;AN=6;DP=12;Dels=0.00;FS=0.000;HaplotypeScore=0.0000;MLEAC=6;MLEAF=1.00;MQ=60.00;MQ0=0;QD=26.57	GT:AD:DP:GQ:MLPSAC:MLPSAF:PL	1/1/1/1/1/1:0,12:12:10:6:1.00:483,93,57,36,21,10,0	SG	947	gi|225425579|ref|XP_002266223.1|	PREDICTED: pyrrolidone-carboxylate peptidase [Vitis vinifera]	AT1G23440.1	Peptidase C15, pyroglutamyl peptidase I-like		Peptidase C15, pyroglutamyl peptidase I-like; FUNCTIONS IN: peptidase activity; INVOLVED IN: proteolysis; LOCATED IN: cellular_component unknown; EXPRESSED IN: 22 plant structures; EXPRESSED DURING: 13 growth stages; CONTAINS InterPro DOMAIN/s: Peptidase C15, pyroglutamyl peptidase I (InterPro:IPR000816), Peptidase C15, pyroglutamyl peptidase I-like (InterPro:IPR016125); BEST Arabidopsis thaliana…
Sp2_comp135910_c0_seq1	818	.	G	A	71.1	.	DP=6;VDB=0.0241;AF1=1;AC1=2;DP4=0,0,1,5;MQ=50;FQ=-45	GT:PL:GQ	1/1:104,18,0:33	Sp2_comp135910_c0_seq1	818	.	G	A	237.4	PASS	AC=6;AF=1.00;AN=6;DP=6;Dels=0.00;FS=0.000;HaplotypeScore=0.0000;MLEAC=6;MLEAF=1.00;MQ=60.00;MQ0=0;QD=29.58	GT:AD:DP:GQ:MLPSAC:MLPSAF:PL	1/1/1/1/1/1:0,6:6:5:6:1.00:262,47,29,18,11,5,0	SG	947	gi|225425579|ref|XP_002266223.1|	PREDICTED: pyrrolidone-carboxylate peptidase [Vitis vinifera]	AT1G23440.1	Peptidase C15, pyroglutamyl peptidase I-like		Peptidase C15, pyroglutamyl peptidase I-like; FUNCTIONS IN: peptidase activity; INVOLVED IN: proteolysis; LOCATED IN: cellular_component unknown; EXPRESSED IN: 22 plant structures; EXPRESSED DURING: 13 growth stages; CONTAINS InterPro DOMAIN/s: Peptidase C15, pyroglutamyl peptidase I (InterPro:IPR000816), Peptidase C15, pyroglutamyl peptidase I-like (InterPro:IPR016125); BEST Arabidopsis thaliana…
Sp2_comp135910_c0_seq1	829	.	T	C	21	.	DP=5;VDB=0.0241;AF1=1;AC1=2;DP4=0,0,0,3;MQ=49;FQ=-36	GT:PL:GQ	1/1:53,9,0:15	Sp2_comp135910_c0_seq1	829	.	T	C	189.83	PASS	AC=6;AF=1.00;AN=6;DP=5;Dels=0.00;FS=0.000;HaplotypeScore=0.0000;MLEAC=6;MLEAF=1.00;MQ=60.00;MQ0=0;QD=26.94	GT:AD:DP:GQ:MLPSAC:MLPSAF:PL	1/1/1/1/1/1:0,5:5:4:6:1.00:214,39,24,15,9,4,0	SG	947	gi|225425579|ref|XP_002266223.1|	PREDICTED: pyrrolidone-carboxylate peptidase [Vitis vinifera]	AT1G23440.1	Peptidase C15, pyroglutamyl peptidase I-like		Peptidase C15, pyroglutamyl peptidase I-like; FUNCTIONS IN: peptidase activity; INVOLVED IN: proteolysis; LOCATED IN: cellular_component unknown; EXPRESSED IN: 22 plant structures; EXPRESSED DURING: 13 growth stages; CONTAINS InterPro DOMAIN/s: Peptidase C15, pyroglutamyl peptidase I (InterPro:IPR000816), Peptidase C15, pyroglutamyl peptidase I-like (InterPro:IPR016125); BEST Arabidopsis thaliana…
Sp2_comp135911_c0_seq1	158	.	G	C	114	.	DP=7;VDB=0.0325;AF1=0.5;AC1=1;DP4=1,1,3,2;MQ=48;FQ=29;PV4=1,0.33,0.29,0.37	GT:PL:GQ	0/1:144,0,56:59	Sp2_comp135911_c0_seq1	158	.	G	C	171.75	PASS	AC=4;AF=0.667;AN=6;BaseQRankSum=-0.922;DP=7;Dels=0.00;FS=0.000;HaplotypeScore=0.0000;MLEAC=4;MLEAF=0.667;MQ=60.00;MQ0=0;MQRankSum=-0.198;QD=24.54;ReadPosRankSum=0.198	GT:AD:DP:GQ:MLPSAC:MLPSAF:PL	0/0/1/1/1/1:2,5:7:1:4:0.667:194,22,9,3,0,1,68	SG	450	No hit in this database		No hit in this database
Sp2_comp135912_c0_seq1	711	.	T	C	152	.	DP=21;VDB=0.0006;AF1=1;AC1=2;DP4=0,0,5,10;MQ=45;FQ=-72	GT:PL:GQ	1/1:185,45,0:87	Sp2_comp135912_c0_seq1	711	.	T	C	960.94	PASS	AC=6;AF=1.00;AN=6;DP=28;Dels=0.00;FS=0.000;HaplotypeScore=0.0000;MLEAC=6;MLEAF=1.00;MQ=56.15;MQ0=0;QD=34.32	GT:AD:DP:GQ:MLPSAC:MLPSAF:PL	1/1/1/1/1/1:0,28:28:21:6:1.00:987,202,124,78,46,21,0	SG	820	gi|460374298|ref|XP_004232948.1|	PREDICTED: D-tyrosyl-tRNA(Tyr) deacylase-like [Solanum lycopersicum]	AT4G18460.1	D-Tyr-tRNA(Tyr) deacylase family protein		D-Tyr-tRNA(Tyr) deacylase family protein; FUNCTIONS IN: hydrolase activity, acting on ester bonds; INVOLVED IN: D-amino acid catabolic process; LOCATED IN: cytoplasm; EXPRESSED IN: 16 plant structures; EXPRESSED DURING: 13 growth stages; CONTAINS InterPro DOMAIN/s: D-tyrosyl-tRNA(Tyr) deacylase (InterPro:IPR003732); Has 30201 Blast hits to 17322 proteins in 780 species: Archae - 12; Bacteria - 13…
Sp2_comp135912_c0_seq1	725	.	C	G	64.5	.	DP=7;VDB=0.0004;AF1=1;AC1=2;DP4=0,0,2,2;MQ=38;FQ=-39	GT:PL:GQ	1/1:97,12,0:21	Sp2_comp135912_c0_seq1	725	.	C	G	358.6	PASS	AC=6;AF=1.00;AN=6;DP=14;Dels=0.00;FS=0.000;HaplotypeScore=0.0000;MLEAC=6;MLEAF=1.00;MQ=52.01;MQ0=0;QD=25.61	GT:AD:DP:GQ:MLPSAC:MLPSAF:PL	1/1/1/1/1/1:0,14:14:8:6:1.00:384,78,48,30,18,8,0	SG	820	gi|460374298|ref|XP_004232948.1|	PREDICTED: D-tyrosyl-tRNA(Tyr) deacylase-like [Solanum lycopersicum]	AT4G18460.1	D-Tyr-tRNA(Tyr) deacylase family protein		D-Tyr-tRNA(Tyr) deacylase family protein; FUNCTIONS IN: hydrolase activity, acting on ester bonds; INVOLVED IN: D-amino acid catabolic process; LOCATED IN: cytoplasm; EXPRESSED IN: 16 plant structures; EXPRESSED DURING: 13 growth stages; CONTAINS InterPro DOMAIN/s: D-tyrosyl-tRNA(Tyr) deacylase (InterPro:IPR003732); Has 30201 Blast hits to 17322 proteins in 780 species: Archae - 12; Bacteria - 13…
Sp2_comp135912_c0_seq1	86	.	A	G	211	.	DP=35;VDB=0.0271;AF1=1;AC1=2;DP4=0,0,24,10;MQ=49;FQ=-129	GT:PL:GQ	1/1:244,102,0:99	Sp2_comp135912_c0_seq1	86	.	A	G	1426.91	PASS	AC=6;AF=1.00;AN=6;DP=36;Dels=0.00;FS=0.000;HaplotypeScore=0.0000;MLEAC=6;MLEAF=1.00;MQ=60.00;MQ0=0;QD=27.52	GT:AD:DP:GQ:MLPSAC:MLPSAF:PL	1/1/1/1/1/1:0,36:36:27:6:1.00:1453,265,162,102,60,27,0	SG	820	gi|460374298|ref|XP_004232948.1|	PREDICTED: D-tyrosyl-tRNA(Tyr) deacylase-like [Solanum lycopersicum]	AT4G18460.1	D-Tyr-tRNA(Tyr) deacylase family protein		D-Tyr-tRNA(Tyr) deacylase family protein; FUNCTIONS IN: hydrolase activity, acting on ester bonds; INVOLVED IN: D-amino acid catabolic process; LOCATED IN: cytoplasm; EXPRESSED IN: 16 plant structures; EXPRESSED DURING: 13 growth stages; CONTAINS InterPro DOMAIN/s: D-tyrosyl-tRNA(Tyr) deacylase (InterPro:IPR003732); Has 30201 Blast hits to 17322 proteins in 780 species: Archae - 12; Bacteria - 13…
Sp2_comp135913_c0_seq5	62	.	T	C	222	.	DP=40;VDB=0.0140;AF1=1;AC1=2;DP4=0,0,18,22;MQ=55;FQ=-147	GT:PL:GQ	1/1:255,120,0:99	Sp2_comp135913_c0_seq5	62	.	T	C	792.04	PASS	AC=6;AF=1.00;AN=6;DP=40;Dels=0.00;FS=0.000;HaplotypeScore=0.0000;MLEAC=6;MLEAF=1.00;MQ=60.00;MQ0=0;QD=19.80	GT:AD:DP:GQ:MLPSAC:MLPSAF:PL	1/1/1/1/1/1:0,40:40:15:6:1.00:818,148,91,57,33,15,0	SG	206	No hit in this database		No hit in this database
Sp2_comp135914_c0_seq1	180	.	C	T	85	.	DP=7;VDB=0.0301;AF1=0.5;AC1=1;DP4=1,2,3,1;MQ=46;FQ=65;PV4=0.49,0.35,0.012,0.11	GT:PL:GQ	0/1:115,0,92:95	Sp2_comp135914_c0_seq1	180	.	C	T	132.5	PASS	AC=3;AF=0.500;AN=6;BaseQRankSum=-0.550;DP=7;Dels=0.00;FS=3.136;HaplotypeScore=0.0000;MLEAC=3;MLEAF=0.500;MQ=60.00;MQ0=0;MQRankSum=0.550;QD=18.93;ReadPosRankSum=-1.754	GT:AD:DP:GQ:MLPSAC:MLPSAF:PL	0/0/0/1/1/1:3,4:7:0:3:0.500:154,12,3,0,0,5,112	SG	461	No hit in this database		No hit in this database
Sp2_comp135915_c0_seq1	243	.	A	G	130	.	DP=111;VDB=0.0380;AF1=1;AC1=2;DP4=0,0,6,6;MQ=37;FQ=-63	GT:PL:GQ	1/1:163,36,0:69	Sp2_comp135915_c0_seq1	243	.	A	G	3845.9	PASS	AC=6;AF=1.00;AN=6;DP=112;Dels=0.00;FS=0.000;HaplotypeScore=0.0000;MLEAC=6;MLEAF=1.00;MQ=60.00;MQ0=0;QD=34.34	GT:AD:DP:GQ:MLPSAC:MLPSAF:PL	1/1/1/1/1/1:0,112:112:82:6:1.00:3872,801,491,310,181,82,0	SG	479	gi|255572154|ref|XP_002527017.1|	wall-associated kinase, putative [Ricinus communis]	AT1G25390.1	Protein kinase superfamily protein		Protein kinase superfamily protein; FUNCTIONS IN: kinase activity; INVOLVED IN: protein amino acid phosphorylation; LOCATED IN: plasma membrane; EXPRESSED IN: 23 plant structures; EXPRESSED DURING: 13 growth stages; CONTAINS InterPro DOMAIN/s: Protein kinase, ATP binding site (InterPro:IPR017441), Protein kinase, catalytic domain (InterPro:IPR000719), Serine/threonine-protein kinase-like domain (…
Sp2_comp135915_c0_seq1	291	.	T	C	211	.	DP=88;VDB=0.0380;AF1=1;AC1=2;DP4=0,0,31,22;MQ=38;FQ=-187	GT:PL:GQ	1/1:244,160,0:99	Sp2_comp135915_c0_seq1	291	.	T	C	3574.9		AC=6;AF=1.00;AN=6;BaseQRankSum=-0.348;DP=103;Dels=0.00;FS=15.536;HaplotypeScore=14.9178;MLEAC=6;MLEAF=1.00;MQ=57.84;MQ0=0;MQRankSum=4.357;QD=34.71;ReadPosRankSum=2.238	GT:AD:DP:GQ:MLPSAC:MLPSAF:PL	1/1/1/1/1/1:12,91:103:45:6:1.00:3601,660,394,238,129,45,0	SG	479	gi|255572154|ref|XP_002527017.1|	wall-associated kinase, putative [Ricinus communis]	AT1G25390.1	Protein kinase superfamily protein		Protein kinase superfamily protein; FUNCTIONS IN: kinase activity; INVOLVED IN: protein amino acid phosphorylation; LOCATED IN: plasma membrane; EXPRESSED IN: 23 plant structures; EXPRESSED DURING: 13 growth stages; CONTAINS InterPro DOMAIN/s: Protein kinase, ATP binding site (InterPro:IPR017441), Protein kinase, catalytic domain (InterPro:IPR000719), Serine/threonine-protein kinase-like domain (…
Sp2_comp135915_c0_seq1	34	.	A	G	132	.	DP=24;VDB=0.0008;AF1=0.5;AC1=1;DP4=8,3,8,1;MQ=47;FQ=135;PV4=0.59,0.45,0.23,1	GT:PL:GQ	0/1:162,0,219:99	Sp2_comp135915_c0_seq1	34	.	A	G	404.31	PASS	AC=4;AF=0.667;AN=6;BaseQRankSum=-0.221;DP=40;Dels=0.00;FS=1.452;HaplotypeScore=0.0000;MLEAC=4;MLEAF=0.667;MQ=51.05;MQ0=0;MQRankSum=-0.694;QD=10.11;ReadPosRankSum=-1.609	GT:AD:DP:GQ:MLPSAC:MLPSAF:PL	0/0/1/1/1/1:12,28:40:2:4:0.667:428,46,15,2,0,11,282	SG	479	gi|255572154|ref|XP_002527017.1|	wall-associated kinase, putative [Ricinus communis]	AT1G25390.1	Protein kinase superfamily protein		Protein kinase superfamily protein; FUNCTIONS IN: kinase activity; INVOLVED IN: protein amino acid phosphorylation; LOCATED IN: plasma membrane; EXPRESSED IN: 23 plant structures; EXPRESSED DURING: 13 growth stages; CONTAINS InterPro DOMAIN/s: Protein kinase, ATP binding site (InterPro:IPR017441), Protein kinase, catalytic domain (InterPro:IPR000719), Serine/threonine-protein kinase-like domain (…
Sp2_comp135915_c0_seq1	354	.	G	A	222	.	DP=101;VDB=0.0380;AF1=1;AC1=2;DP4=1,0,44,42;MQ=47;FQ=-262;PV4=1,8e-06,1,0.25	GT:PL:GQ	1/1:255,235,0:99	Sp2_comp135915_c0_seq1	354	.	G	A	3371.9	PASS	AC=5;AF=0.833;AN=6;BaseQRankSum=-1.688;DP=115;Dels=0.00;FS=2.136;HaplotypeScore=1.7860;MLEAC=5;MLEAF=0.833;MQ=59.08;MQ0=1;MQRankSum=2.884;QD=29.32;ReadPosRankSum=-1.170	GT:AD:DP:GQ:MLPSAC:MLPSAF:PL	0/1/1/1/1/1:4,111:115:44:5:0.833:3398,559,312,170,71,0,44	SG	479	gi|255572154|ref|XP_002527017.1|	wall-associated kinase, putative [Ricinus communis]	AT1G25390.1	Protein kinase superfamily protein		Protein kinase superfamily protein; FUNCTIONS IN: kinase activity; INVOLVED IN: protein amino acid phosphorylation; LOCATED IN: plasma membrane; EXPRESSED IN: 23 plant structures; EXPRESSED DURING: 13 growth stages; CONTAINS InterPro DOMAIN/s: Protein kinase, ATP binding site (InterPro:IPR017441), Protein kinase, catalytic domain (InterPro:IPR000719), Serine/threonine-protein kinase-like domain (…
Sp2_comp135915_c0_seq1	408	.	C	A	211	.	DP=80;VDB=0.0244;AF1=1;AC1=2;DP4=0,0,22,37;MQ=47;FQ=-205	GT:PL:GQ	1/1:244,178,0:99	Sp2_comp135915_c0_seq1	408	.	C	A	3440.9	PASS	AC=6;AF=1.00;AN=6;DP=98;Dels=0.00;FS=0.000;HaplotypeScore=1.8938;MLEAC=6;MLEAF=1.00;MQ=59.83;MQ0=0;QD=28.46	GT:AD:DP:GQ:MLPSAC:MLPSAF:PL	1/1/1/1/1/1:0,97:98:68:6:1.00:3467,669,410,259,151,68,0	SG	479	gi|255572154|ref|XP_002527017.1|	wall-associated kinase, putative [Ricinus communis]	AT1G25390.1	Protein kinase superfamily protein		Protein kinase superfamily protein; FUNCTIONS IN: kinase activity; INVOLVED IN: protein amino acid phosphorylation; LOCATED IN: plasma membrane; EXPRESSED IN: 23 plant structures; EXPRESSED DURING: 13 growth stages; CONTAINS InterPro DOMAIN/s: Protein kinase, ATP binding site (InterPro:IPR017441), Protein kinase, catalytic domain (InterPro:IPR000719), Serine/threonine-protein kinase-like domain (…
Sp2_comp135915_c0_seq1	67	.	C	A	222	.	DP=31;VDB=0.0322;AF1=1;AC1=2;DP4=0,0,22,8;MQ=46;FQ=-117	GT:PL:GQ	1/1:255,90,0:99	Sp2_comp135915_c0_seq1	67	.	C	A	920.99	PASS	AC=6;AF=1.00;AN=6;DP=31;Dels=0.00;FS=0.000;HaplotypeScore=0.0000;MLEAC=6;MLEAF=1.00;MQ=57.37;MQ0=0;QD=29.71	GT:AD:DP:GQ:MLPSAC:MLPSAF:PL	1/1/1/1/1/1:0,31:31:17:6:1.00:947,171,105,66,39,17,0	SG	479	gi|255572154|ref|XP_002527017.1|	wall-associated kinase, putative [Ricinus communis]	AT1G25390.1	Protein kinase superfamily protein		Protein kinase superfamily protein; FUNCTIONS IN: kinase activity; INVOLVED IN: protein amino acid phosphorylation; LOCATED IN: plasma membrane; EXPRESSED IN: 23 plant structures; EXPRESSED DURING: 13 growth stages; CONTAINS InterPro DOMAIN/s: Protein kinase, ATP binding site (InterPro:IPR017441), Protein kinase, catalytic domain (InterPro:IPR000719), Serine/threonine-protein kinase-like domain (…
Sp2_comp135916_c0_seq1	116	.	A	G	92.1	.	DP=6;VDB=0.0244;AF1=1;AC1=2;DP4=0,0,3,3;MQ=40;FQ=-45	GT:PL:GQ	1/1:125,18,0:33	Sp2_comp135916_c0_seq1	116	.	A	G	271.12	PASS	AC=6;AF=1.00;AN=6;DP=7;Dels=0.00;FS=0.000;HaplotypeScore=0.0000;MLEAC=6;MLEAF=1.00;MQ=60.00;MQ0=0;QD=35.61	GT:AD:DP:GQ:MLPSAC:MLPSAF:PL	1/1/1/1/1/1:0,7:7:6:6:1.00:296,54,33,21,12,6,0	SG	330	No hit in this database		No hit in this database
Sp2_comp135916_c0_seq1	130	.	G	C	166	.	DP=7;VDB=0.0322;AF1=1;AC1=2;DP4=0,0,3,4;MQ=41;FQ=-48	GT:PL:GQ	1/1:199,21,0:39	Sp2_comp135916_c0_seq1	130	.	G	C	296.03	PASS	AC=6;AF=1.00;AN=6;DP=8;Dels=0.00;FS=0.000;HaplotypeScore=0.0000;MLEAC=6;MLEAF=1.00;MQ=60.00;MQ0=0;QD=26.82	GT:AD:DP:GQ:MLPSAC:MLPSAF:PL	1/1/1/1/1/1:0,8:8:6:6:1.00:321,62,38,24,14,6,0	SG	330	No hit in this database		No hit in this database
Sp2_comp135917_c0_seq1	232	.	A	G,C	120	.	DP=25;VDB=0.0099;AF1=1;AC1=2;DP4=0,0,14,4;MQ=47;FQ=-55	GT:PL:GQ	1/1:255,130,102,207,0,180:53	Sp2_comp135917_c0_seq1	232	.	A	C,G	817.04	PASS	AC=4,2;AF=0.667,0.333;AN=6;DP=25;Dels=0.00;FS=0.000;HaplotypeScore=0.0000;MLEAC=2,1;MLEAF=0.333,0.167;MQ=60.00;MQ0=0;QD=32.68	GT:AD:DP:GQ:MLPSAC:MLPSAF	1/1/1/1/2/2:0,16,9:25:2:4,2:0.667,0.333	SG	535	No hit in this database		No hit in this database
Sp2_comp135917_c0_seq1	248	.	A	C	89	.	DP=31;VDB=0.0271;AF1=0.5;AC1=1;DP4=10,1,12,2;MQ=48;FQ=92;PV4=1,2.7e-13,1,1	GT:PL:GQ	0/1:119,0,186:99	Sp2_comp135917_c0_seq1	248	.	A	C	647.02	PASS	AC=4;AF=0.667;AN=6;BaseQRankSum=0.021;DP=31;Dels=0.00;FS=4.298;HaplotypeScore=3.9994;MLEAC=4;MLEAF=0.667;MQ=60.00;MQ0=0;MQRankSum=-0.929;QD=20.87;ReadPosRankSum=-0.434	GT:AD:DP:GQ:MLPSAC:MLPSAF:PL	0/0/1/1/1/1:11,20:31:6:4:0.667:672,76,27,6,0,14,387	SG	535	No hit in this database		No hit in this database
Sp2_comp135917_c0_seq1	345	.	C	T	171	.	DP=414;VDB=0.0140;AF1=0.5;AC1=1;DP4=105,41,190,60;MQ=49;FQ=174;PV4=0.4,1.8e-162,1,1	GT:PL:GQ	0/1:201,0,255:99	Sp2_comp135917_c0_seq1	345	.	C	T	5364.92	PASS	AC=4;AF=0.667;AN=6;BaseQRankSum=1.289;DP=250;Dels=0.00;FS=0.510;HaplotypeScore=2.6670;MLEAC=4;MLEAF=0.667;MQ=59.92;MQ0=0;MQRankSum=-0.501;QD=21.46;ReadPosRankSum=2.045	GT:AD:DP:GQ:MLPSAC:MLPSAF:PL	0/0/1/1/1/1:91,158:250:24:4:0.667:5391,509,166,24,0,124,2147483647	SG	535	No hit in this database		No hit in this database
Sp2_comp135917_c0_seq1	474	.	C	T	48	.	DP=273;VDB=0.0164;AF1=0.5;AC1=1;DP4=51,92,30,29;MQ=44;FQ=51;PV4=0.058,4.2e-32,0.0099,0.49	GT:PL:GQ	0/1:78,0,255:81	Sp2_comp135917_c0_seq1	474	.	C	T	1523.93	PASS	AC=2;AF=0.333;AN=6;BaseQRankSum=-4.288;DP=245;Dels=0.00;FS=6.679;HaplotypeScore=11.0440;MLEAC=2;MLEAF=0.333;MQ=59.91;MQ0=0;MQRankSum=-0.868;QD=6.22;ReadPosRankSum=-0.191	GT:AD:DP:GQ:MLPSAC:MLPSAF:PL	0/0/0/0/1/1:148,97:245:22:2:0.333:1550,78,0,22,124,2147483647,2147483647	SG	535	No hit in this database		No hit in this database
Sp2_comp135918_c0_seq2	14	.	G	A	30.8	.	DP=2;VDB=0.0192;AF1=1;AC1=2;DP4=0,0,1,1;MQ=60;FQ=-33	GT:PL:GQ	1/1:62,6,0:10	Sp2_comp135918_c0_seq2	14	.	G	A	58.71	PASS	AC=6;AF=1.00;AN=6;DP=3;Dels=0.00;FS=0.000;HaplotypeScore=0.0000;MLEAC=6;MLEAF=1.00;MQ=60.00;MQ0=0;QD=19.57	GT:AD:DP:GQ:MLPSAC:MLPSAF:PL	1/1/1/1/1/1:0,3:3:2:6:1.00:81,16,10,6,4,2,0	SG	228	No hit in this database		No hit in this database
Sp2_comp135920_c0_seq1	121	.	A	G	87	.	DP=7;VDB=0.0140;AF1=0.5;AC1=1;DP4=0,2,2,2;MQ=44;FQ=27;PV4=0.47,0.14,0.0032,0.26	GT:PL:GQ	0/1:117,0,54:57	Sp2_comp135920_c0_seq1	121	.	A	G	128.22	PASS	AC=4;AF=0.667;AN=6;BaseQRankSum=-1.495;DP=7;Dels=0.00;FS=0.000;HaplotypeScore=0.0000;MLEAC=4;MLEAF=0.667;MQ=60.00;MQ0=0;MQRankSum=0.198;QD=18.32;ReadPosRankSum=-0.922	GT:AD:DP:GQ:MLPSAC:MLPSAF:PL	0/0/1/1/1/1:2,5:7:1:4:0.667:150,16,6,1,0,2,71	SG	688	gi|508708372|gb|EOY00269.1|	Clavata3/esr-related 26, putative isoform 1 [Theobroma cacao]	AT1G69970.2	CLAVATA3/ESR-RELATED 26	Member of a large family of putative ligands homologous to the Clavata3 gene. Consists of a single exon. Can not replace CLV3 function in vivo.	CLAVATA3/ESR-RELATED 26 (CLE26); Has 30201 Blast hits to 17322 proteins in 780 species: Archae - 12; Bacteria - 1396; Metazoa - 17338; Fungi - 3422; Plants - 5037; Viruses - 0; Other Eukaryotes - 2996 (source: NCBI BLink).
Sp2_comp135920_c0_seq1	204	.	A	G	35	.	DP=15;VDB=0.0380;AF1=0.5;AC1=1;DP4=4,2,3,1;MQ=48;FQ=38;PV4=1,0.00093,0.0096,0.046	GT:PL:GQ	0/1:65,0,150:68	Sp2_comp135920_c0_seq1	204	.	A	G	282.01	PASS	AC=4;AF=0.667;AN=6;BaseQRankSum=0.163;DP=16;Dels=0.00;FS=0.000;HaplotypeScore=0.0000;MLEAC=4;MLEAF=0.667;MQ=60.00;MQ0=0;MQRankSum=1.139;QD=17.63;ReadPosRankSum=-0.813	GT:AD:DP:GQ:MLPSAC:MLPSAF:PL	0/0/1/1/1/1:6,10:16:1:4:0.667:305,30,9,1,0,9,198	SG	688	gi|508708372|gb|EOY00269.1|	Clavata3/esr-related 26, putative isoform 1 [Theobroma cacao]	AT1G69970.2	CLAVATA3/ESR-RELATED 26	Member of a large family of putative ligands homologous to the Clavata3 gene. Consists of a single exon. Can not replace CLV3 function in vivo.	CLAVATA3/ESR-RELATED 26 (CLE26); Has 30201 Blast hits to 17322 proteins in 780 species: Archae - 12; Bacteria - 1396; Metazoa - 17338; Fungi - 3422; Plants - 5037; Viruses - 0; Other Eukaryotes - 2996 (source: NCBI BLink).
Sp2_comp135920_c0_seq1	301	.	C	A	82	.	DP=20;VDB=0.0284;AF1=0.5;AC1=1;DP4=7,5,3,2;MQ=47;FQ=85;PV4=1,0.2,0.18,1	GT:PL:GQ	0/1:112,0,255:99	Sp2_comp135920_c0_seq1	301	.	C	A	166.12	PASS	AC=2;AF=0.333;AN=6;BaseQRankSum=-0.718;DP=20;Dels=0.00;FS=1.871;HaplotypeScore=0.9989;MLEAC=2;MLEAF=0.333;MQ=60.00;MQ0=0;MQRankSum=-1.479;QD=8.31;ReadPosRankSum=-1.225	GT:AD:DP:GQ:MLPSAC:MLPSAF:PL	0/0/0/0/1/1:13,7:20:4:2:0.333:190,6,0,4,18,48,462	SG	688	gi|508708372|gb|EOY00269.1|	Clavata3/esr-related 26, putative isoform 1 [Theobroma cacao]	AT1G69970.2	CLAVATA3/ESR-RELATED 26	Member of a large family of putative ligands homologous to the Clavata3 gene. Consists of a single exon. Can not replace CLV3 function in vivo.	CLAVATA3/ESR-RELATED 26 (CLE26); Has 30201 Blast hits to 17322 proteins in 780 species: Archae - 12; Bacteria - 1396; Metazoa - 17338; Fungi - 3422; Plants - 5037; Viruses - 0; Other Eukaryotes - 2996 (source: NCBI BLink).
Sp2_comp135920_c0_seq1	370	.	G	T	164	.	DP=14;VDB=0.0384;AF1=0.5;AC1=1;DP4=1,3,3,5;MQ=41;FQ=78;PV4=1,0.14,0.0006,0.38	GT:PL:GQ	0/1:194,0,105:99	Sp2_comp135920_c0_seq1	370	.	G	T	284.83	PASS	AC=4;AF=0.667;AN=6;BaseQRankSum=-1.312;DP=14;Dels=0.00;FS=2.158;HaplotypeScore=0.0000;MLEAC=4;MLEAF=0.667;MQ=60.00;MQ0=0;MQRankSum=-0.231;QD=20.35;ReadPosRankSum=-0.540	GT:AD:DP:GQ:MLPSAC:MLPSAF:PL	0/0/1/1/1/1:4,10:14:3:4:0.667:308,32,12,3,0,4,143	SG	688	gi|508708372|gb|EOY00269.1|	Clavata3/esr-related 26, putative isoform 1 [Theobroma cacao]	AT1G69970.2	CLAVATA3/ESR-RELATED 26	Member of a large family of putative ligands homologous to the Clavata3 gene. Consists of a single exon. Can not replace CLV3 function in vivo.	CLAVATA3/ESR-RELATED 26 (CLE26); Has 30201 Blast hits to 17322 proteins in 780 species: Archae - 12; Bacteria - 1396; Metazoa - 17338; Fungi - 3422; Plants - 5037; Viruses - 0; Other Eukaryotes - 2996 (source: NCBI BLink).
Sp2_comp135920_c0_seq1	378	.	C	T	204	.	DP=12;VDB=0.0345;AF1=1;AC1=2;DP4=0,0,3,7;MQ=40;FQ=-57	GT:PL:GQ	1/1:237,30,0:57	Sp2_comp135920_c0_seq1	378	.	C	T	408.6	PASS	AC=6;AF=1.00;AN=6;DP=12;Dels=0.00;FS=0.000;HaplotypeScore=0.0000;MLEAC=6;MLEAF=1.00;MQ=60.00;MQ0=0;QD=34.05	GT:AD:DP:GQ:MLPSAC:MLPSAF:PL	1/1/1/1/1/1:0,12:12:8:6:1.00:434,78,48,30,18,8,0	SG	688	gi|508708372|gb|EOY00269.1|	Clavata3/esr-related 26, putative isoform 1 [Theobroma cacao]	AT1G69970.2	CLAVATA3/ESR-RELATED 26	Member of a large family of putative ligands homologous to the Clavata3 gene. Consists of a single exon. Can not replace CLV3 function in vivo.	CLAVATA3/ESR-RELATED 26 (CLE26); Has 30201 Blast hits to 17322 proteins in 780 species: Archae - 12; Bacteria - 1396; Metazoa - 17338; Fungi - 3422; Plants - 5037; Viruses - 0; Other Eukaryotes - 2996 (source: NCBI BLink).
Sp2_comp135920_c0_seq1	539	.	C	T	9.52	.	DP=16;VDB=0.0140;AF1=0.5;AC1=1;DP4=4,4,0,4;MQ=49;FQ=12.3;PV4=0.21,6.6e-06,0.12,0.027	GT:PL:GQ	0/1:39,0,189:41	Sp2_comp135920_c0_seq1	539	.	C	T	248.49	PASS	AC=3;AF=0.500;AN=6;BaseQRankSum=1.313;DP=16;Dels=0.00;FS=4.393;HaplotypeScore=0.0000;MLEAC=3;MLEAF=0.500;MQ=60.00;MQ0=0;MQRankSum=1.733;QD=15.53;ReadPosRankSum=-0.788	GT:AD:DP:GQ:MLPSAC:MLPSAF:PL	0/0/0/1/1/1:8,8:16:4:3:0.500:272,20,4,0,4,20,273	SG	688	gi|508708372|gb|EOY00269.1|	Clavata3/esr-related 26, putative isoform 1 [Theobroma cacao]	AT1G69970.2	CLAVATA3/ESR-RELATED 26	Member of a large family of putative ligands homologous to the Clavata3 gene. Consists of a single exon. Can not replace CLV3 function in vivo.	CLAVATA3/ESR-RELATED 26 (CLE26); Has 30201 Blast hits to 17322 proteins in 780 species: Archae - 12; Bacteria - 1396; Metazoa - 17338; Fungi - 3422; Plants - 5037; Viruses - 0; Other Eukaryotes - 2996 (source: NCBI BLink).
Sp2_comp135920_c0_seq1	669	.	G	A	42.8	.	DP=2;VDB=0.0196;AF1=1;AC1=2;DP4=0,0,1,1;MQ=45;FQ=-33	GT:PL:GQ	1/1:74,6,0:10	Sp2_comp135920_c0_seq1	669	.	G	A	131.5	PASS	AC=3;AF=0.500;AN=6;BaseQRankSum=-0.550;DP=7;Dels=0.00;FS=3.680;HaplotypeScore=0.9665;MLEAC=3;MLEAF=0.500;MQ=55.28;MQ0=0;MQRankSum=0.937;QD=18.79;ReadPosRankSum=1.300	GT:AD:DP:GQ:MLPSAC:MLPSAF:PL	0/0/0/1/1/1:3,4:7:0:3:0.500:153,12,3,0,0,5,110	SG	688	gi|508708372|gb|EOY00269.1|	Clavata3/esr-related 26, putative isoform 1 [Theobroma cacao]	AT1G69970.2	CLAVATA3/ESR-RELATED 26	Member of a large family of putative ligands homologous to the Clavata3 gene. Consists of a single exon. Can not replace CLV3 function in vivo.	CLAVATA3/ESR-RELATED 26 (CLE26); Has 30201 Blast hits to 17322 proteins in 780 species: Archae - 12; Bacteria - 1396; Metazoa - 17338; Fungi - 3422; Plants - 5037; Viruses - 0; Other Eukaryotes - 2996 (source: NCBI BLink).
Sp2_comp135921_c1_seq1	260	.	C	T	80.1	.	DP=8;VDB=0.0400;AF1=1;AC1=2;DP4=0,0,3,3;MQ=50;FQ=-45	GT:PL:GQ	1/1:113,18,0:33	Sp2_comp135921_c1_seq1	260	.	C	T	240.4	PASS	AC=6;AF=1.00;AN=6;DP=8;Dels=0.00;FS=0.000;HaplotypeScore=0.0000;MLEAC=6;MLEAF=1.00;MQ=60.00;MQ0=0;QD=30.05	GT:AD:DP:GQ:MLPSAC:MLPSAF:PL	1/1/1/1/1/1:0,8:8:5:6:1.00:265,47,29,18,11,5,0	SG	439	No hit in this database		No hit in this database
Sp2_comp135923_c0_seq1	131	.	C	T	190	.	DP=154;VDB=0.0398;AF1=1;AC1=2;DP4=2,0,46,57;MQ=40;FQ=-281;PV4=0.21,4.1e-06,0.035,0.087	GT:PL:GQ	1/1:223,254,0:99	Sp2_comp135923_c0_seq1	131	.	C	T	4342.91	PASS	AC=6;AF=1.00;AN=6;BaseQRankSum=0.648;DP=135;Dels=0.00;FS=0.000;HaplotypeScore=6.5107;MLEAC=6;MLEAF=1.00;MQ=59.67;MQ0=0;MQRankSum=-0.141;QD=32.17;ReadPosRankSum=0.084	GT:AD:DP:GQ:MLPSAC:MLPSAF:PL	1/1/1/1/1/1:3,132:135:30:6:1.00:4369,785,456,265,131,30,0	SG	498	gi|470117325|ref|XP_004294809.1|	PREDICTED: ethylene-responsive transcription factor ERF109-like [Fragaria vesca subsp. vesca]	AT5G67000.1	Integrase-type DNA-binding superfamily protein	encodes a member of the ERF (ethylene response factor) subfamily B-6 of ERF/AP2 transcription factor family. The protein contains one AP2 domain. There are 12 members in this subfamily including RAP2.11.	Integrase-type DNA-binding superfamily protein; FUNCTIONS IN: DNA binding, sequence-specific DNA binding transcription factor activity; INVOLVED IN: regulation of transcription, DNA-dependent; LOCATED IN: nucleus, chloroplast; CONTAINS InterPro DOMAIN/s: DNA-binding, integrase-type (InterPro:IPR016177), Pathogenesis-related transcriptional factor/ERF, DNA-binding (InterPro:IPR001471); BEST Arabid…
Sp2_comp135923_c0_seq1	134	.	G	A	222	.	DP=149;VDB=0.0400;AF1=1;AC1=2;DP4=2,0,68,63;MQ=40;FQ=-282;PV4=0.5,0.0092,0.03,0.11	GT:PL:GQ	1/1:255,255,0:99	Sp2_comp135923_c0_seq1	134	.	G	A	4373.9	PASS	AC=6;AF=1.00;AN=6;BaseQRankSum=1.152;DP=133;Dels=0.00;FS=0.000;HaplotypeScore=6.5107;MLEAC=6;MLEAF=1.00;MQ=59.67;MQ0=0;MQRankSum=-0.358;QD=32.89;ReadPosRankSum=0.242	GT:AD:DP:GQ:MLPSAC:MLPSAF:PL	1/1/1/1/1/1:4,128:133:34:6:1.00:4400,816,476,278,139,34,0	SG	498	gi|470117325|ref|XP_004294809.1|	PREDICTED: ethylene-responsive transcription factor ERF109-like [Fragaria vesca subsp. vesca]	AT5G67000.1	Integrase-type DNA-binding superfamily protein	encodes a member of the ERF (ethylene response factor) subfamily B-6 of ERF/AP2 transcription factor family. The protein contains one AP2 domain. There are 12 members in this subfamily including RAP2.11.	Integrase-type DNA-binding superfamily protein; FUNCTIONS IN: DNA binding, sequence-specific DNA binding transcription factor activity; INVOLVED IN: regulation of transcription, DNA-dependent; LOCATED IN: nucleus, chloroplast; CONTAINS InterPro DOMAIN/s: DNA-binding, integrase-type (InterPro:IPR016177), Pathogenesis-related transcriptional factor/ERF, DNA-binding (InterPro:IPR001471); BEST Arabid…
Sp2_comp135923_c0_seq1	155	.	C	T	222	.	DP=153;VDB=0.0345;AF1=1;AC1=2;DP4=1,0,87,57;MQ=38;FQ=-282;PV4=1,0.01,0.048,0.24	GT:PL:GQ	1/1:255,255,0:99	Sp2_comp135923_c0_seq1	155	.	C	T	5496.9	PASS	AC=6;AF=1.00;AN=6;BaseQRankSum=1.302;DP=148;Dels=0.00;FS=0.000;HaplotypeScore=1.3670;MLEAC=6;MLEAF=1.00;MQ=59.89;MQ0=0;MQRankSum=-0.800;QD=32.72;ReadPosRankSum=-0.585	GT:AD:DP:GQ:MLPSAC:MLPSAF:PL	1/1/1/1/1/1:3,145:148:79:6:1.00:5523,1022,614,376,207,79,0	SG	498	gi|470117325|ref|XP_004294809.1|	PREDICTED: ethylene-responsive transcription factor ERF109-like [Fragaria vesca subsp. vesca]	AT5G67000.1	Integrase-type DNA-binding superfamily protein	encodes a member of the ERF (ethylene response factor) subfamily B-6 of ERF/AP2 transcription factor family. The protein contains one AP2 domain. There are 12 members in this subfamily including RAP2.11.	Integrase-type DNA-binding superfamily protein; FUNCTIONS IN: DNA binding, sequence-specific DNA binding transcription factor activity; INVOLVED IN: regulation of transcription, DNA-dependent; LOCATED IN: nucleus, chloroplast; CONTAINS InterPro DOMAIN/s: DNA-binding, integrase-type (InterPro:IPR016177), Pathogenesis-related transcriptional factor/ERF, DNA-binding (InterPro:IPR001471); BEST Arabid…
Sp2_comp135923_c0_seq1	173	.	C	T	222	.	DP=159;VDB=0.0365;AF1=1;AC1=2;DP4=1,0,83,61;MQ=38;FQ=-282;PV4=1,0.096,0.047,0.27	GT:PL:GQ	1/1:255,255,0:99	Sp2_comp135923_c0_seq1	173	.	C	T	5647.9	PASS	AC=6;AF=1.00;AN=6;BaseQRankSum=1.401;DP=160;Dels=0.00;FS=0.000;HaplotypeScore=8.5477;MLEAC=6;MLEAF=1.00;MQ=59.90;MQ0=0;MQRankSum=-1.114;QD=28.37;ReadPosRankSum=0.894	GT:AD:DP:GQ:MLPSAC:MLPSAF:PL	1/1/1/1/1/1:2,158:160:85:6:1.00:5674,1056,636,391,217,85,0	SG	498	gi|470117325|ref|XP_004294809.1|	PREDICTED: ethylene-responsive transcription factor ERF109-like [Fragaria vesca subsp. vesca]	AT5G67000.1	Integrase-type DNA-binding superfamily protein	encodes a member of the ERF (ethylene response factor) subfamily B-6 of ERF/AP2 transcription factor family. The protein contains one AP2 domain. There are 12 members in this subfamily including RAP2.11.	Integrase-type DNA-binding superfamily protein; FUNCTIONS IN: DNA binding, sequence-specific DNA binding transcription factor activity; INVOLVED IN: regulation of transcription, DNA-dependent; LOCATED IN: nucleus, chloroplast; CONTAINS InterPro DOMAIN/s: DNA-binding, integrase-type (InterPro:IPR016177), Pathogenesis-related transcriptional factor/ERF, DNA-binding (InterPro:IPR001471); BEST Arabid…
Sp2_comp135923_c0_seq1	203	.	G	C	39	.	DP=165;VDB=0.0399;AF1=0.5;AC1=1;DP4=47,48,19,14;MQ=38;FQ=42;PV4=0.54,3.2e-23,3.2e-06,1	GT:PL:GQ	0/1:69,0,255:72	Sp2_comp135923_c0_seq1	203	.	G	C	1375.91	PASS	AC=2;AF=0.333;AN=6;BaseQRankSum=-0.952;DP=169;Dels=0.00;FS=1.350;HaplotypeScore=5.9689;MLEAC=2;MLEAF=0.333;MQ=59.93;MQ0=0;MQRankSum=0.643;QD=8.14;ReadPosRankSum=1.186	GT:AD:DP:GQ:MLPSAC:MLPSAF:PL	0/0/0/0/1/1:103,65:169:32:2:0.333:1402,54,0,32,135,2147483647,2147483647	SG	498	gi|470117325|ref|XP_004294809.1|	PREDICTED: ethylene-responsive transcription factor ERF109-like [Fragaria vesca subsp. vesca]	AT5G67000.1	Integrase-type DNA-binding superfamily protein	encodes a member of the ERF (ethylene response factor) subfamily B-6 of ERF/AP2 transcription factor family. The protein contains one AP2 domain. There are 12 members in this subfamily including RAP2.11.	Integrase-type DNA-binding superfamily protein; FUNCTIONS IN: DNA binding, sequence-specific DNA binding transcription factor activity; INVOLVED IN: regulation of transcription, DNA-dependent; LOCATED IN: nucleus, chloroplast; CONTAINS InterPro DOMAIN/s: DNA-binding, integrase-type (InterPro:IPR016177), Pathogenesis-related transcriptional factor/ERF, DNA-binding (InterPro:IPR001471); BEST Arabid…
Sp2_comp135923_c0_seq1	212	.	T	C	201	.	DP=168;VDB=0.0399;AF1=0.5;AC1=1;DP4=27,28,41,52;MQ=37;FQ=203;PV4=0.61,1.3e-19,1,0.48	GT:PL:GQ	0/1:231,0,236:99	Sp2_comp135923_c0_seq1	212	.	T	C	3051.01	PASS	AC=4;AF=0.667;AN=6;BaseQRankSum=-0.618;DP=173;Dels=0.00;FS=0.000;HaplotypeScore=6.4527;MLEAC=4;MLEAF=0.667;MQ=59.93;MQ0=0;MQRankSum=-0.556;QD=17.64;ReadPosRankSum=-0.553	GT:AD:DP:GQ:MLPSAC:MLPSAF:PL	0/0/1/1/1/1:68,105:173:16:4:0.667:3077,331,108,16,0,79,2147483647	SG	498	gi|470117325|ref|XP_004294809.1|	PREDICTED: ethylene-responsive transcription factor ERF109-like [Fragaria vesca subsp. vesca]	AT5G67000.1	Integrase-type DNA-binding superfamily protein	encodes a member of the ERF (ethylene response factor) subfamily B-6 of ERF/AP2 transcription factor family. The protein contains one AP2 domain. There are 12 members in this subfamily including RAP2.11.	Integrase-type DNA-binding superfamily protein; FUNCTIONS IN: DNA binding, sequence-specific DNA binding transcription factor activity; INVOLVED IN: regulation of transcription, DNA-dependent; LOCATED IN: nucleus, chloroplast; CONTAINS InterPro DOMAIN/s: DNA-binding, integrase-type (InterPro:IPR016177), Pathogenesis-related transcriptional factor/ERF, DNA-binding (InterPro:IPR001471); BEST Arabid…
Sp2_comp135923_c0_seq1	213	.	G	A	206	.	DP=167;VDB=0.0392;AF1=0.5;AC1=1;DP4=39,53,28,26;MQ=37;FQ=209;PV4=0.3,1,2.8e-07,1	GT:PL:GQ	0/1:236,0,255:99	Sp2_comp135923_c0_seq1	213	.	G	A	1687.97	PASS	AC=2;AF=0.333;AN=6;BaseQRankSum=0.412;DP=172;Dels=0.00;FS=1.312;HaplotypeScore=6.4527;MLEAC=2;MLEAF=0.333;MQ=59.93;MQ0=0;MQRankSum=-0.956;QD=9.81;ReadPosRankSum=0.397	GT:AD:DP:GQ:MLPSAC:MLPSAF:PL	0/0/0/0/1/1:105,66:172:18:2:0.333:1714,76,0,18,111,2147483647,2147483647	SG	498	gi|470117325|ref|XP_004294809.1|	PREDICTED: ethylene-responsive transcription factor ERF109-like [Fragaria vesca subsp. vesca]	AT5G67000.1	Integrase-type DNA-binding superfamily protein	encodes a member of the ERF (ethylene response factor) subfamily B-6 of ERF/AP2 transcription factor family. The protein contains one AP2 domain. There are 12 members in this subfamily including RAP2.11.	Integrase-type DNA-binding superfamily protein; FUNCTIONS IN: DNA binding, sequence-specific DNA binding transcription factor activity; INVOLVED IN: regulation of transcription, DNA-dependent; LOCATED IN: nucleus, chloroplast; CONTAINS InterPro DOMAIN/s: DNA-binding, integrase-type (InterPro:IPR016177), Pathogenesis-related transcriptional factor/ERF, DNA-binding (InterPro:IPR001471); BEST Arabid…
Sp2_comp135923_c0_seq1	257	.	C	T	222	.	DP=128;VDB=0.0298;AF1=1;AC1=2;DP4=0,1,38,73;MQ=36;FQ=-282;PV4=1,1,0.028,1	GT:PL:GQ	1/1:255,255,0:99	Sp2_comp135923_c0_seq1	257	.	C	T	4361.9	PASS	AC=6;AF=1.00;AN=6;BaseQRankSum=0.838;DP=131;Dels=0.00;FS=0.000;HaplotypeScore=2.4673;MLEAC=6;MLEAF=1.00;MQ=60.00;MQ0=0;MQRankSum=-1.509;QD=33.30;ReadPosRankSum=1.229	GT:AD:DP:GQ:MLPSAC:MLPSAF:PL	1/1/1/1/1/1:1,129:131:57:6:1.00:4388,819,489,296,161,57,0	SG	498	gi|470117325|ref|XP_004294809.1|	PREDICTED: ethylene-responsive transcription factor ERF109-like [Fragaria vesca subsp. vesca]	AT5G67000.1	Integrase-type DNA-binding superfamily protein	encodes a member of the ERF (ethylene response factor) subfamily B-6 of ERF/AP2 transcription factor family. The protein contains one AP2 domain. There are 12 members in this subfamily including RAP2.11.	Integrase-type DNA-binding superfamily protein; FUNCTIONS IN: DNA binding, sequence-specific DNA binding transcription factor activity; INVOLVED IN: regulation of transcription, DNA-dependent; LOCATED IN: nucleus, chloroplast; CONTAINS InterPro DOMAIN/s: DNA-binding, integrase-type (InterPro:IPR016177), Pathogenesis-related transcriptional factor/ERF, DNA-binding (InterPro:IPR001471); BEST Arabid…
Sp2_comp135923_c0_seq1	269	.	C	G	222	.	DP=127;VDB=0.0380;AF1=1;AC1=2;DP4=0,1,36,71;MQ=35;FQ=-282;PV4=1,0.16,0.02,0.49	GT:PL:GQ	1/1:255,255,0:99	Sp2_comp135923_c0_seq1	269	.	C	G	4353.9	PASS	AC=6;AF=1.00;AN=6;BaseQRankSum=1.233;DP=131;Dels=0.00;FS=0.000;HaplotypeScore=3.9113;MLEAC=6;MLEAF=1.00;MQ=60.00;MQ0=0;MQRankSum=-1.649;QD=33.24;ReadPosRankSum=0.125	GT:AD:DP:GQ:MLPSAC:MLPSAF:PL	1/1/1/1/1/1:1,130:131:64:6:1.00:4380,853,512,312,172,64,0	SG	498	gi|470117325|ref|XP_004294809.1|	PREDICTED: ethylene-responsive transcription factor ERF109-like [Fragaria vesca subsp. vesca]	AT5G67000.1	Integrase-type DNA-binding superfamily protein	encodes a member of the ERF (ethylene response factor) subfamily B-6 of ERF/AP2 transcription factor family. The protein contains one AP2 domain. There are 12 members in this subfamily including RAP2.11.	Integrase-type DNA-binding superfamily protein; FUNCTIONS IN: DNA binding, sequence-specific DNA binding transcription factor activity; INVOLVED IN: regulation of transcription, DNA-dependent; LOCATED IN: nucleus, chloroplast; CONTAINS InterPro DOMAIN/s: DNA-binding, integrase-type (InterPro:IPR016177), Pathogenesis-related transcriptional factor/ERF, DNA-binding (InterPro:IPR001471); BEST Arabid…
Sp2_comp135923_c0_seq1	320	.	C	G	159	.	DP=93;VDB=0.0380;AF1=1;AC1=2;DP4=0,1,20,25;MQ=31;FQ=-127;PV4=1,2.5e-12,0.082,0.2	GT:PL:GQ	1/1:192,100,0:99	Sp2_comp135923_c0_seq1	320	.	C	G	4806.9	PASS	AC=6;AF=1.00;AN=6;BaseQRankSum=-0.207;DP=135;Dels=0.00;FS=0.000;HaplotypeScore=1.9996;MLEAC=6;MLEAF=1.00;MQ=59.58;MQ0=0;MQRankSum=0.310;QD=27.45;ReadPosRankSum=-0.336	GT:AD:DP:GQ:MLPSAC:MLPSAF:PL	1/1/1/1/1/1:1,134:135:64:6:1.00:4833,930,555,336,182,64,0	SG	498	gi|470117325|ref|XP_004294809.1|	PREDICTED: ethylene-responsive transcription factor ERF109-like [Fragaria vesca subsp. vesca]	AT5G67000.1	Integrase-type DNA-binding superfamily protein	encodes a member of the ERF (ethylene response factor) subfamily B-6 of ERF/AP2 transcription factor family. The protein contains one AP2 domain. There are 12 members in this subfamily including RAP2.11.	Integrase-type DNA-binding superfamily protein; FUNCTIONS IN: DNA binding, sequence-specific DNA binding transcription factor activity; INVOLVED IN: regulation of transcription, DNA-dependent; LOCATED IN: nucleus, chloroplast; CONTAINS InterPro DOMAIN/s: DNA-binding, integrase-type (InterPro:IPR016177), Pathogenesis-related transcriptional factor/ERF, DNA-binding (InterPro:IPR001471); BEST Arabid…
Sp2_comp135923_c0_seq1	377	.	T	A	222	.	DP=94;VDB=0.0393;AF1=1;AC1=2;DP4=0,0,24,55;MQ=29;FQ=-265	GT:PL:GQ	1/1:255,238,0:99	Sp2_comp135923_c0_seq1	377	.	T	A	5017.9	PASS	AC=6;AF=1.00;AN=6;DP=140;Dels=0.00;FS=0.000;HaplotypeScore=0.0000;MLEAC=6;MLEAF=1.00;MQ=59.71;MQ0=0;QD=26.58	GT:AD:DP:GQ:MLPSAC:MLPSAF:PL	1/1/1/1/1/1:0,139:140:99:6:1.00:5044,972,596,376,220,99,0	SG	498	gi|470117325|ref|XP_004294809.1|	PREDICTED: ethylene-responsive transcription factor ERF109-like [Fragaria vesca subsp. vesca]	AT5G67000.1	Integrase-type DNA-binding superfamily protein	encodes a member of the ERF (ethylene response factor) subfamily B-6 of ERF/AP2 transcription factor family. The protein contains one AP2 domain. There are 12 members in this subfamily including RAP2.11.	Integrase-type DNA-binding superfamily protein; FUNCTIONS IN: DNA binding, sequence-specific DNA binding transcription factor activity; INVOLVED IN: regulation of transcription, DNA-dependent; LOCATED IN: nucleus, chloroplast; CONTAINS InterPro DOMAIN/s: DNA-binding, integrase-type (InterPro:IPR016177), Pathogenesis-related transcriptional factor/ERF, DNA-binding (InterPro:IPR001471); BEST Arabid…
Sp2_comp135923_c1_seq2	142	.	G	A	136	.	DP=73;VDB=0.0244;AF1=0.5;AC1=1;DP4=28,4,31,7;MQ=50;FQ=139;PV4=0.53,2e-32,0.16,1	GT:PL:GQ	0/1:166,0,255:99	Sp2_comp135923_c1_seq2	142	.	G	A	1413.42	PASS	AC=3;AF=0.500;AN=6;BaseQRankSum=0.939;DP=73;Dels=0.00;FS=1.275;HaplotypeScore=0.0000;MLEAC=3;MLEAF=0.500;MQ=59.66;MQ0=0;MQRankSum=0.795;QD=19.36;ReadPosRankSum=0.172	GT:AD:DP:GQ:MLPSAC:MLPSAF:PL	0/0/0/1/1/1:32,41:73:9:3:0.500:1439,110,27,0,9,68,2147483647	SG	651	gi|255555461|ref|XP_002518767.1|	hypothetical protein RCOM_0813580 [Ricinus communis]	AT2G33710.1	Integrase-type DNA-binding superfamily protein	encodes a member of the ERF (ethylene response factor) subfamily B-4 of ERF/AP2 transcription factor family. The protein contains one AP2 domain. There are 7 members in this subfamily.	Integrase-type DNA-binding superfamily protein; CONTAINS InterPro DOMAIN/s: DNA-binding, integrase-type (InterPro:IPR016177), Pathogenesis-related transcriptional factor/ERF, DNA-binding (InterPro:IPR001471); BEST Arabidopsis thaliana protein match is: Integrase-type DNA-binding superfamily protein (TAIR:AT5G61890.1); Has 6058 Blast hits to 5797 proteins in 256 species: Archae - 0; Bacteria - 2; …
Sp2_comp135923_c1_seq2	244	.	G	C	111	.	DP=94;VDB=0.0365;AF1=0.5;AC1=1;DP4=21,28,13,16;MQ=50;FQ=114;PV4=1,5.7e-28,1,1	GT:PL:GQ	0/1:141,0,255:99	Sp2_comp135923_c1_seq2	244	.	G	C	1359.12	PASS	AC=3;AF=0.500;AN=6;BaseQRankSum=0.076;DP=97;Dels=0.00;FS=1.653;HaplotypeScore=0.0000;MLEAC=3;MLEAF=0.500;MQ=59.81;MQ0=0;MQRankSum=2.178;QD=14.01;ReadPosRankSum=0.567	GT:AD:DP:GQ:MLPSAC:MLPSAF:PL	0/0/0/1/1/1:51,46:97:13:3:0.500:1385,92,13,0,34,141,2147483647	SG	651	gi|255555461|ref|XP_002518767.1|	hypothetical protein RCOM_0813580 [Ricinus communis]	AT2G33710.1	Integrase-type DNA-binding superfamily protein	encodes a member of the ERF (ethylene response factor) subfamily B-4 of ERF/AP2 transcription factor family. The protein contains one AP2 domain. There are 7 members in this subfamily.	Integrase-type DNA-binding superfamily protein; CONTAINS InterPro DOMAIN/s: DNA-binding, integrase-type (InterPro:IPR016177), Pathogenesis-related transcriptional factor/ERF, DNA-binding (InterPro:IPR001471); BEST Arabidopsis thaliana protein match is: Integrase-type DNA-binding superfamily protein (TAIR:AT5G61890.1); Has 6058 Blast hits to 5797 proteins in 256 species: Archae - 0; Bacteria - 2; …
Sp2_comp135923_c1_seq2	328	.	T	A	111	.	DP=129;VDB=0.0345;AF1=0.5;AC1=1;DP4=34,25,13,24;MQ=48;FQ=114;PV4=0.038,2.5e-37,1,1	GT:PL:GQ	0/1:141,0,255:99	Sp2_comp135923_c1_seq2	328	.	T	A	2292.97	PASS	AC=3;AF=0.500;AN=6;BaseQRankSum=0.187;DP=130;Dels=0.00;FS=1.413;HaplotypeScore=1.9995;MLEAC=3;MLEAF=0.500;MQ=59.65;MQ0=0;MQRankSum=-1.660;QD=17.64;ReadPosRankSum=1.579	GT:AD:DP:GQ:MLPSAC:MLPSAF:PL	0/0/0/1/1/1:60,70:130:18:3:0.500:2319,191,45,0,18,128,2147483647	SG	651	gi|255555461|ref|XP_002518767.1|	hypothetical protein RCOM_0813580 [Ricinus communis]	AT2G33710.1	Integrase-type DNA-binding superfamily protein	encodes a member of the ERF (ethylene response factor) subfamily B-4 of ERF/AP2 transcription factor family. The protein contains one AP2 domain. There are 7 members in this subfamily.	Integrase-type DNA-binding superfamily protein; CONTAINS InterPro DOMAIN/s: DNA-binding, integrase-type (InterPro:IPR016177), Pathogenesis-related transcriptional factor/ERF, DNA-binding (InterPro:IPR001471); BEST Arabidopsis thaliana protein match is: Integrase-type DNA-binding superfamily protein (TAIR:AT5G61890.1); Has 6058 Blast hits to 5797 proteins in 256 species: Archae - 0; Bacteria - 2; …
Sp2_comp135923_c1_seq2	410	.	G	A	129	.	DP=148;VDB=0.0392;AF1=0.5;AC1=1;DP4=39,34,28,19;MQ=41;FQ=132;PV4=0.57,2.8e-36,1.9e-17,1	GT:PL:GQ	0/1:159,0,255:99	Sp2_comp135923_c1_seq2	410	.	G	A	1512.44	PASS	AC=2;AF=0.333;AN=6;BaseQRankSum=-4.390;DP=158;Dels=0.00;FS=7.425;HaplotypeScore=0.9989;MLEAC=2;MLEAF=0.333;MQ=59.10;MQ0=0;MQRankSum=-1.234;QD=9.57;ReadPosRankSum=-2.242	GT:AD:DP:GQ:MLPSAC:MLPSAF:PL	0/0/0/0/1/1:84,73:158:1:2:0.333:1536,88,0,1,69,2147483647,2147483647	SG	651	gi|255555461|ref|XP_002518767.1|	hypothetical protein RCOM_0813580 [Ricinus communis]	AT2G33710.1	Integrase-type DNA-binding superfamily protein	encodes a member of the ERF (ethylene response factor) subfamily B-4 of ERF/AP2 transcription factor family. The protein contains one AP2 domain. There are 7 members in this subfamily.	Integrase-type DNA-binding superfamily protein; CONTAINS InterPro DOMAIN/s: DNA-binding, integrase-type (InterPro:IPR016177), Pathogenesis-related transcriptional factor/ERF, DNA-binding (InterPro:IPR001471); BEST Arabidopsis thaliana protein match is: Integrase-type DNA-binding superfamily protein (TAIR:AT5G61890.1); Has 6058 Blast hits to 5797 proteins in 256 species: Archae - 0; Bacteria - 2; …
Sp2_comp135923_c1_seq2	447	.	G	A	115	.	DP=142;VDB=0.0345;AF1=0.5;AC1=1;DP4=21,37,16,28;MQ=42;FQ=118;PV4=1,1.5e-22,1,0.47	GT:PL:GQ	0/1:145,0,255:99	Sp2_comp135923_c1_seq2	447	.	G	A	2031.92	PASS	AC=3;AF=0.500;AN=6;BaseQRankSum=0.040;DP=146;Dels=0.00;FS=0.000;HaplotypeScore=7.1226;MLEAC=3;MLEAF=0.500;MQ=59.55;MQ0=0;MQRankSum=0.450;QD=13.92;ReadPosRankSum=0.729	GT:AD:DP:GQ:MLPSAC:MLPSAF:PL	0/0/0/1/1/1:68,78:146:25:3:0.500:2058,169,37,0,25,141,2147483647	SG	651	gi|255555461|ref|XP_002518767.1|	hypothetical protein RCOM_0813580 [Ricinus communis]	AT2G33710.1	Integrase-type DNA-binding superfamily protein	encodes a member of the ERF (ethylene response factor) subfamily B-4 of ERF/AP2 transcription factor family. The protein contains one AP2 domain. There are 7 members in this subfamily.	Integrase-type DNA-binding superfamily protein; CONTAINS InterPro DOMAIN/s: DNA-binding, integrase-type (InterPro:IPR016177), Pathogenesis-related transcriptional factor/ERF, DNA-binding (InterPro:IPR001471); BEST Arabidopsis thaliana protein match is: Integrase-type DNA-binding superfamily protein (TAIR:AT5G61890.1); Has 6058 Blast hits to 5797 proteins in 256 species: Archae - 0; Bacteria - 2; …
Sp2_comp135923_c1_seq2	449	.	G	A	163	.	DP=145;VDB=0.0400;AF1=0.5;AC1=1;DP4=25,43,21,35;MQ=41;FQ=166;PV4=1,1.2e-33,0.2,0.35	GT:PL:GQ	0/1:193,0,255:99	Sp2_comp135923_c1_seq2	449	.	G	A	1831.95	PASS	AC=3;AF=0.500;AN=6;BaseQRankSum=-0.285;DP=148;Dels=0.00;FS=0.000;HaplotypeScore=7.1226;MLEAC=3;MLEAF=0.500;MQ=59.72;MQ0=0;MQRankSum=0.230;QD=12.38;ReadPosRankSum=-1.192	GT:AD:DP:GQ:MLPSAC:MLPSAF:PL	0/0/0/1/1/1:81,67:148:20:3:0.500:1858,130,20,0,44,186,2147483647	SG	651	gi|255555461|ref|XP_002518767.1|	hypothetical protein RCOM_0813580 [Ricinus communis]	AT2G33710.1	Integrase-type DNA-binding superfamily protein	encodes a member of the ERF (ethylene response factor) subfamily B-4 of ERF/AP2 transcription factor family. The protein contains one AP2 domain. There are 7 members in this subfamily.	Integrase-type DNA-binding superfamily protein; CONTAINS InterPro DOMAIN/s: DNA-binding, integrase-type (InterPro:IPR016177), Pathogenesis-related transcriptional factor/ERF, DNA-binding (InterPro:IPR001471); BEST Arabidopsis thaliana protein match is: Integrase-type DNA-binding superfamily protein (TAIR:AT5G61890.1); Has 6058 Blast hits to 5797 proteins in 256 species: Archae - 0; Bacteria - 2; …
Sp2_comp135923_c1_seq2	595	.	T	A	191	.	DP=126;VDB=0.0081;AF1=0.5;AC1=1;DP4=25,28,33,34;MQ=47;FQ=194;PV4=0.86,6e-31,0.016,0.38	GT:PL:GQ	0/1:221,0,255:99	Sp2_comp135923_c1_seq2	595	.	T	A	2723.07	PASS	AC=4;AF=0.667;AN=6;BaseQRankSum=1.149;DP=140;Dels=0.00;FS=0.744;HaplotypeScore=3.7125;MLEAC=4;MLEAF=0.667;MQ=58.02;MQ0=0;MQRankSum=0.603;QD=19.45;ReadPosRankSum=-0.674	GT:AD:DP:GQ:MLPSAC:MLPSAF:PL	0/0/1/1/1/1:52,88:140:14:4:0.667:2749,284,93,14,0,68,2147483647	SG	651	gi|255555461|ref|XP_002518767.1|	hypothetical protein RCOM_0813580 [Ricinus communis]	AT2G33710.1	Integrase-type DNA-binding superfamily protein	encodes a member of the ERF (ethylene response factor) subfamily B-4 of ERF/AP2 transcription factor family. The protein contains one AP2 domain. There are 7 members in this subfamily.	Integrase-type DNA-binding superfamily protein; CONTAINS InterPro DOMAIN/s: DNA-binding, integrase-type (InterPro:IPR016177), Pathogenesis-related transcriptional factor/ERF, DNA-binding (InterPro:IPR001471); BEST Arabidopsis thaliana protein match is: Integrase-type DNA-binding superfamily protein (TAIR:AT5G61890.1); Has 6058 Blast hits to 5797 proteins in 256 species: Archae - 0; Bacteria - 2; …
Sp2_comp135924_c0_seq1	121	.	G	A	83	.	DP=187;VDB=0.0392;AF1=0.5;AC1=1;DP4=56,66,28,24;MQ=35;FQ=86;PV4=0.41,0.36,1.7e-34,1	GT:PL:GQ	0/1:113,0,255:99	Sp2_comp135924_c0_seq1	121	.	G	A	4114.9	PASS	AC=3;AF=0.500;AN=6;BaseQRankSum=0.473;DP=249;Dels=0.00;FS=3.526;HaplotypeScore=7.9773;MLEAC=3;MLEAF=0.500;MQ=59.88;MQ0=0;MQRankSum=-1.229;QD=16.53;ReadPosRankSum=0.701	GT:AD:DP:GQ:MLPSAC:MLPSAF:PL	0/0/0/1/1/1:127,122:249:59:3:0.500:4141,296,59,0,62,2147483647,2147483647	SG	395	No hit in this database		No hit in this database
Sp2_comp135924_c0_seq1	22	.	A	G	95	.	DP=82;VDB=0.0001;AF1=0.5;AC1=1;DP4=16,20,13,6;MQ=21;FQ=97.9;PV4=0.15,2.9e-06,1,3.3e-18	GT:PL:GQ	0/1:125,0,141:99	Sp2_comp135924_c0_seq1	22	.	A	G	209.96		AC=5;AF=0.833;AN=6;BaseQRankSum=3.668;DP=250;Dels=0.00;FS=12.962;HaplotypeScore=9.6082;MLEAC=5;MLEAF=0.833;MQ=48.31;MQ0=18;MQRankSum=11.258;QD=0.84;ReadPosRankSum=-11.311	GT:AD:DP:GQ:MLPSAC:MLPSAF:PL	0/1/1/1/1/1:83,167:250:3:5:0.833:234,49,24,10,3,0,32	SG	395	No hit in this database		No hit in this database
Sp2_comp135924_c0_seq1	262	.	A	T	39	.	DP=250;VDB=0.0399;AF1=0.5;AC1=1;DP4=72,51,26,25;MQ=47;FQ=42;PV4=0.4,2.5e-82,2.3e-10,1.5e-06	GT:PL:GQ	0/1:69,0,255:72	Sp2_comp135924_c0_seq1	262	.	A	T	3428.9	PASS	AC=3;AF=0.500;AN=6;BaseQRankSum=0.288;DP=249;Dels=0.01;FS=2.815;HaplotypeScore=3.9235;MLEAC=3;MLEAF=0.500;MQ=60.00;MQ0=0;MQRankSum=-1.654;QD=13.77;ReadPosRankSum=-1.281	GT:AD:DP:GQ:MLPSAC:MLPSAF:PL	0/0/0/1/1/1:130,117:247:42:3:0.500:3455,240,42,0,66,2147483647,2147483647	SG	395	No hit in this database		No hit in this database
Sp2_comp135924_c0_seq1	370	.	G	A	146	.	DP=89;VDB=0.0008;AF1=0.5;AC1=1;DP4=15,33,13,26;MQ=40;FQ=149;PV4=1,7.6e-32,9.7e-07,1	GT:PL:GQ	0/1:176,0,255:99	Sp2_comp135924_c0_seq1	370	.	G	A	2354.95	PASS	AC=3;AF=0.500;AN=6;BaseQRankSum=-2.069;DP=164;Dels=0.00;FS=3.993;HaplotypeScore=4.7058;MLEAC=3;MLEAF=0.500;MQ=56.19;MQ0=1;MQRankSum=1.542;QD=14.36;ReadPosRankSum=-1.812	GT:AD:DP:GQ:MLPSAC:MLPSAF:PL	0/0/0/1/1/1:91,73:164:20:3:0.500:2381,147,20,0,56,231,2147483647	SG	395	No hit in this database		No hit in this database
Sp2_comp135926_c0_seq1	110	.	A	C	10.4	.	DP=3;VDB=0.0225;AF1=1;AC1=2;DP4=0,0,0,1;MQ=60;FQ=-30	GT:PL:GQ	1/1:40,3,0:5	Sp2_comp135926_c0_seq1	110	.	A	C	60.71	PASS	AC=6;AF=1.00;AN=6;DP=2;Dels=0.00;FS=0.000;HaplotypeScore=0.0000;MLEAC=6;MLEAF=1.00;MQ=60.00;MQ0=0;QD=30.36	GT:AD:DP:GQ:MLPSAC:MLPSAF:PL	1/1/1/1/1/1:0,2:2:2:6:1.00:83,16,10,6,4,2,0	SG	321	No hit in this database		No hit in this database
Sp2_comp135926_c0_seq1	113	.	C	T	9.53	.	DP=3;VDB=0.0225;AF1=1;AC1=2;DP4=0,0,0,1;MQ=60;FQ=-30	GT:PL:GQ	1/1:39,3,0:5	Sp2_comp135926_c0_seq1	113	.	C	T	65.71	PASS	AC=6;AF=1.00;AN=6;DP=2;Dels=0.00;FS=0.000;HaplotypeScore=0.0000;MLEAC=6;MLEAF=1.00;MQ=60.00;MQ0=0;QD=32.86	GT:AD:DP:GQ:MLPSAC:MLPSAF:PL	1/1/1/1/1/1:0,2:2:2:6:1.00:88,16,10,6,4,2,0	SG	321	No hit in this database		No hit in this database
Sp2_comp135926_c0_seq1	194	.	A	T	36	.	DP=7;VDB=0.0392;AF1=1;AC1=2;DP4=0,0,1,2;MQ=38;FQ=-36	GT:PL:GQ	1/1:68,9,0:16	Sp2_comp135926_c0_seq1	194	.	A	T	229.4	PASS	AC=6;AF=1.00;AN=6;DP=6;Dels=0.00;FS=0.000;HaplotypeScore=0.0000;MLEAC=6;MLEAF=1.00;MQ=60.00;MQ0=0;QD=35.64	GT:AD:DP:GQ:MLPSAC:MLPSAF:PL	1/1/1/1/1/1:0,6:6:5:6:1.00:254,47,29,18,11,5,0	SG	321	No hit in this database		No hit in this database
Sp2_comp135926_c0_seq1	197	.	G	A	10.2	.	DP=7;VDB=0.0392;AF1=1;AC1=2;DP4=0,0,0,2;MQ=29;FQ=-33	GT:PL:GQ	1/1:41,6,0:8	Sp2_comp135926_c0_seq1	197	.	G	A	220.4	PASS	AC=6;AF=1.00;AN=6;DP=6;Dels=0.00;FS=0.000;HaplotypeScore=0.0000;MLEAC=6;MLEAF=1.00;MQ=60.00;MQ0=0;QD=24.33	GT:AD:DP:GQ:MLPSAC:MLPSAF:PL	1/1/1/1/1/1:0,6:6:5:6:1.00:245,47,29,18,11,5,0	SG	321	No hit in this database		No hit in this database
Sp2_comp135926_c0_seq1	217	.	A	T	40.5	.	DP=7;VDB=0.0393;AF1=1;AC1=2;DP4=0,0,3,1;MQ=46;FQ=-39	GT:PL:GQ	1/1:73,12,0:21	Sp2_comp135926_c0_seq1	217	.	A	T	219.4	PASS	AC=6;AF=1.00;AN=6;DP=6;Dels=0.00;FS=0.000;HaplotypeScore=0.0000;MLEAC=6;MLEAF=1.00;MQ=60.00;MQ0=0;QD=31.66	GT:AD:DP:GQ:MLPSAC:MLPSAF:PL	1/1/1/1/1/1:0,6:6:5:6:1.00:244,47,29,18,11,5,0	SG	321	No hit in this database		No hit in this database
Sp2_comp135926_c0_seq1	263	.	T	A	50.5	.	DP=4;VDB=0.0180;AF1=1;AC1=2;DP4=0,0,2,2;MQ=31;FQ=-39	GT:PL:GQ	1/1:83,12,0:21	Sp2_comp135926_c0_seq1	263	.	T	A	68.71	PASS	AC=6;AF=1.00;AN=6;DP=2;Dels=0.00;FS=0.000;HaplotypeScore=0.0000;MLEAC=6;MLEAF=1.00;MQ=60.00;MQ0=0;QD=34.36	GT:AD:DP:GQ:MLPSAC:MLPSAF:PL	1/1/1/1/1/1:0,2:2:2:6:1.00:91,16,10,6,4,2,0	SG	321	No hit in this database		No hit in this database
Sp2_comp135926_c0_seq1	96	.	T	C	11.3	.	DP=3;VDB=0.0225;AF1=1;AC1=2;DP4=0,0,0,1;MQ=60;FQ=-30	GT:PL:GQ	1/1:41,3,0:5	Sp2_comp135926_c0_seq1	96	.	T	C	56.71	PASS	AC=6;AF=1.00;AN=6;DP=2;Dels=0.00;FS=0.000;HaplotypeScore=0.0000;MLEAC=6;MLEAF=1.00;MQ=60.00;MQ0=0;QD=28.36	GT:AD:DP:GQ:MLPSAC:MLPSAF:PL	1/1/1/1/1/1:0,2:2:2:6:1.00:79,16,10,6,4,2,0	SG	321	No hit in this database		No hit in this database
Sp2_comp135927_c0_seq1	448	.	T	C	191	.	DP=1190;VDB=0.0398;AF1=0.5;AC1=1;DP4=289,264,298,300;MQ=49;FQ=194;PV4=0.44,0,5e-12,1	GT:PL:GQ	0/1:221,0,255:99	Sp2_comp135927_c0_seq1	448	.	T	C	3953.9	PASS	AC=3;AF=0.500;AN=6;BaseQRankSum=1.261;DP=250;Dels=0.00;FS=1.575;HaplotypeScore=6.7251;MLEAC=3;MLEAF=0.500;MQ=59.92;MQ0=0;MQRankSum=1.023;QD=15.82;ReadPosRankSum=1.817	GT:AD:DP:GQ:MLPSAC:MLPSAF:PL	0/0/0/1/1/1:118,131:250:53:3:0.500:3980,297,62,0,53,276,2147483647	SG	619	gi|460373324|ref|XP_004232470.1|	PREDICTED: V-type proton ATPase 16 kDa proteolipid subunit c2-like isoform 2 [Solanum lycopersicum]	AT1G19910.1	ATPase, F0/V0 complex, subunit C protein	vacuolar H+-pumping ATPase 16 kDa proteolipid (ava-p2)	AVA-P2; FUNCTIONS IN: ATPase activity, proton-transporting ATPase activity, rotational mechanism; INVOLVED IN: ATP synthesis coupled proton transport; LOCATED IN: vacuolar proton-transporting V-type ATPase, V0 domain, plasma membrane, vacuole; EXPRESSED IN: cultured cell; CONTAINS InterPro DOMAIN/s: ATPase, F0/V0 complex, subunit C (InterPro:IPR002379), ATPase, V0 complex, proteolipid subunit C, …
Sp2_comp135928_c0_seq1	140	.	A	T	134	.	DP=9;VDB=0.0053;AF1=0.5129;AC1=1;DP4=1,0,5,3;MQ=35;FQ=-14.2;PV4=1,0.47,0.063,0.35	GT:PL:GQ	0/1:164,0,13:16	Sp2_comp135928_c0_seq1	140	.	A	T	356.99	PASS	AC=5;AF=0.833;AN=6;BaseQRankSum=0.696;DP=10;Dels=0.00;FS=0.000;HaplotypeScore=0.0000;MLEAC=5;MLEAF=0.833;MQ=60.00;MQ0=0;MQRankSum=1.044;QD=26.61;ReadPosRankSum=-0.348	GT:AD:DP:GQ:MLPSAC:MLPSAF:PL	0/1/1/1/1/1:1,9:10:6:5:0.833:382,56,30,15,6,0,30	SG	293	No hit in this database		No hit in this database
Sp2_comp135929_c0_seq1	512	.	C	G	26	.	DP=3;VDB=0.0220;AF1=1;AC1=2;DP4=0,0,1,2;MQ=47;FQ=-36	GT:PL:GQ	1/1:58,9,0:16	Sp2_comp135929_c0_seq1	512	.	C	G	106.16	PASS	AC=6;AF=1.00;AN=6;DP=3;Dels=0.00;FS=0.000;HaplotypeScore=0.0000;MLEAC=6;MLEAF=1.00;MQ=60.00;MQ0=0;QD=21.72	GT:AD:DP:GQ:MLPSAC:MLPSAF:PL	1/1/1/1/1/1:0,3:3:2:6:1.00:129,23,14,9,5,2,0	SG	1192	No hit in this database		No hit in this database
Sp2_comp135929_c0_seq1	728	.	A	T	13.9	.	DP=2;VDB=0.0137;AF1=1;AC1=2;DP4=0,0,1,1;MQ=49;FQ=-33	GT:PL:GQ	1/1:45,6,0:10	Sp2_comp135929_c0_seq1	728	.	A	T	66.71	PASS	AC=6;AF=1.00;AN=6;DP=2;Dels=0.00;FS=0.000;HaplotypeScore=0.0000;MLEAC=6;MLEAF=1.00;MQ=60.00;MQ0=0;QD=33.36	GT:AD:DP:GQ:MLPSAC:MLPSAF:PL	1/1/1/1/1/1:0,2:2:2:6:1.00:89,16,10,6,4,2,0	SG	1192	No hit in this database		No hit in this database
Sp2_comp135929_c0_seq1	865	.	A	G	16.9	.	DP=2;VDB=0.0149;AF1=1;AC1=2;DP4=0,0,1,1;MQ=45;FQ=-33	GT:PL:GQ	1/1:48,6,0:10	Sp2_comp135929_c0_seq1	865	.	A	G	63.71	PASS	AC=6;AF=1.00;AN=6;DP=2;Dels=0.00;FS=0.000;HaplotypeScore=0.0000;MLEAC=6;MLEAF=1.00;MQ=60.00;MQ0=0;QD=31.86	GT:AD:DP:GQ:MLPSAC:MLPSAF:PL	1/1/1/1/1/1:0,2:2:2:6:1.00:86,16,10,6,4,2,0	SG	1192	No hit in this database		No hit in this database
Sp2_comp135930_c0_seq2	174	.	G	A	11.3	.	DP=1;AF1=1;AC1=2;DP4=0,0,1,0;MQ=60;FQ=-30	GT:PL:GQ	1/1:41,3,0:5	Sp2_comp135930_c0_seq2	174	.	G	A	56.71	PASS	AC=6;AF=1.00;AN=6;DP=4;Dels=0.00;FS=0.000;HaplotypeScore=0.0000;MLEAC=6;MLEAF=1.00;MQ=56.82;MQ0=0;QD=14.18	GT:AD:DP:GQ:MLPSAC:MLPSAF:PL	1/1/1/1/1/1:0,4:4:2:6:1.00:79,16,10,6,4,2,0	SG	666	No hit in this database		No hit in this database
Sp2_comp135931_c1_seq1	135	.	C	T	182	.	DP=18;VDB=0.0380;AF1=1;AC1=2;DP4=0,0,9,9;MQ=50;FQ=-81	GT:PL:GQ	1/1:215,54,0:99	Sp2_comp135931_c1_seq1	135	.	C	T	715.12	PASS	AC=6;AF=1.00;AN=6;DP=17;Dels=0.00;FS=0.000;HaplotypeScore=0.0000;MLEAC=6;MLEAF=1.00;MQ=60.00;MQ0=0;QD=32.31	GT:AD:DP:GQ:MLPSAC:MLPSAF:PL	1/1/1/1/1/1:0,17:17:13:6:1.00:741,132,81,51,30,13,0	SG	350	No hit in this database		No hit in this database
Sp2_comp135931_c1_seq1	245	.	C	A	44.3	.	DP=9;VDB=0.0118;AF1=1;AC1=2;DP4=0,0,0,5;MQ=49;FQ=-42	GT:PL:GQ	1/1:77,15,0:27	Sp2_comp135931_c1_seq1	245	.	C	A	311.03	PASS	AC=6;AF=1.00;AN=6;DP=8;Dels=0.00;FS=0.000;HaplotypeScore=0.0000;MLEAC=6;MLEAF=1.00;MQ=60.00;MQ0=0;QD=33.43	GT:AD:DP:GQ:MLPSAC:MLPSAF:PL	1/1/1/1/1/1:0,8:8:6:6:1.00:336,62,38,24,14,6,0	SG	350	No hit in this database		No hit in this database
Sp2_comp135931_c1_seq1	259	.	A	G	114	.	DP=9;VDB=0.0118;AF1=1;AC1=2;DP4=0,0,3,6;MQ=49;FQ=-54	GT:PL:GQ	1/1:147,27,0:51	Sp2_comp135931_c1_seq1	259	.	A	G	319.03	PASS	AC=6;AF=1.00;AN=6;DP=8;Dels=0.00;FS=0.000;HaplotypeScore=0.0000;MLEAC=6;MLEAF=1.00;MQ=60.00;MQ0=0;QD=26.93	GT:AD:DP:GQ:MLPSAC:MLPSAF:PL	1/1/1/1/1/1:0,8:8:6:6:1.00:344,62,38,24,14,6,0	SG	350	No hit in this database		No hit in this database
Sp2_comp135932_c0_seq1	101	.	T	A	108	.	DP=359;VDB=0.0392;AF1=0.5;AC1=1;DP4=132,53,72,29;MQ=47;FQ=111;PV4=1,1.5e-96,0.0038,0.1	GT:PL:GQ	0/1:138,0,255:99	Sp2_comp135932_c0_seq1	101	.	T	A	3296.54	PASS	AC=3;AF=0.500;AN=6;BaseQRankSum=3.345;DP=249;Dels=0.00;FS=8.707;HaplotypeScore=5.7303;MLEAC=3;MLEAF=0.500;MQ=59.78;MQ0=0;MQRankSum=-0.676;QD=13.24;ReadPosRankSum=-2.363	GT:AD:DP:GQ:MLPSAC:MLPSAF:PL	0/0/0/1/1/1:146,100:249:8:3:0.500:3322,169,8,0,104,2147483647,2147483647	SG	734	gi|351726188|ref|NP_001236862.1|	uncharacterized protein LOC100305544 [Glycine max]	AT3G05560.3	Ribosomal L22e protein family		Ribosomal L22e protein family; FUNCTIONS IN: structural constituent of ribosome; INVOLVED IN: translation; LOCATED IN: cytosolic ribosome, ribosome, cytosolic large ribosomal subunit, plasma membrane; EXPRESSED IN: 22 plant structures; EXPRESSED DURING: 13 growth stages; CONTAINS InterPro DOMAIN/s: Ribosomal protein L22e (InterPro:IPR002671); BEST Arabidopsis thaliana protein match is: Ribosomal …
Sp2_comp135932_c0_seq1	208	.	G	A	176	.	DP=1976;VDB=0.0322;AF1=0.5;AC1=1;DP4=626,259,698,343;MQ=49;FQ=179;PV4=0.084,0,1,1	GT:PL:GQ	0/1:206,0,255:99	Sp2_comp135932_c0_seq1	208	.	G	A	3864.9	PASS	AC=3;AF=0.500;AN=6;BaseQRankSum=2.725;DP=249;Dels=0.00;FS=1.737;HaplotypeScore=3.8651;MLEAC=3;MLEAF=0.500;MQ=59.73;MQ0=0;MQRankSum=-0.700;QD=15.52;ReadPosRankSum=2.288	GT:AD:DP:GQ:MLPSAC:MLPSAF:PL	0/0/0/1/1/1:119,129:249:57:3:0.500:3891,288,57,0,60,2147483647,2147483647	SG	734	gi|351726188|ref|NP_001236862.1|	uncharacterized protein LOC100305544 [Glycine max]	AT3G05560.3	Ribosomal L22e protein family		Ribosomal L22e protein family; FUNCTIONS IN: structural constituent of ribosome; INVOLVED IN: translation; LOCATED IN: cytosolic ribosome, ribosome, cytosolic large ribosomal subunit, plasma membrane; EXPRESSED IN: 22 plant structures; EXPRESSED DURING: 13 growth stages; CONTAINS InterPro DOMAIN/s: Ribosomal protein L22e (InterPro:IPR002671); BEST Arabidopsis thaliana protein match is: Ribosomal …
Sp2_comp135932_c0_seq1	263	.	T	C	11.3	.	DP=2435;VDB=0.0399;AF1=0.5;AC1=1;DP4=694,479,219,316;MQ=48;FQ=14.2;PV4=2.9e-12,0,1,8.1e-07	GT:PL:GQ	0/1:41,0,255:43	Sp2_comp135932_c0_seq1	263	.	T	C	3099.96	PASS	AC=3;AF=0.500;AN=6;BaseQRankSum=0.657;DP=248;Dels=0.00;FS=6.118;HaplotypeScore=8.0638;MLEAC=3;MLEAF=0.500;MQ=59.67;MQ0=0;MQRankSum=-0.933;QD=12.50;ReadPosRankSum=0.152	GT:AD:DP:GQ:MLPSAC:MLPSAF:PL	0/0/0/1/1/1:122,125:248:19:3:0.500:3126,189,19,0,91,2147483647,2147483647	SG	734	gi|351726188|ref|NP_001236862.1|	uncharacterized protein LOC100305544 [Glycine max]	AT3G05560.3	Ribosomal L22e protein family		Ribosomal L22e protein family; FUNCTIONS IN: structural constituent of ribosome; INVOLVED IN: translation; LOCATED IN: cytosolic ribosome, ribosome, cytosolic large ribosomal subunit, plasma membrane; EXPRESSED IN: 22 plant structures; EXPRESSED DURING: 13 growth stages; CONTAINS InterPro DOMAIN/s: Ribosomal protein L22e (InterPro:IPR002671); BEST Arabidopsis thaliana protein match is: Ribosomal …
Sp2_comp135932_c0_seq1	88	.	A	G	39	.	DP=315;VDB=0.0399;AF1=0.5;AC1=1;DP4=118,39,37,21;MQ=48;FQ=42;PV4=0.12,1.3e-55,0.2,0.073	GT:PL:GQ	0/1:69,0,255:72	Sp2_comp135932_c0_seq1	88	.	A	G	2255.17	PASS	AC=2;AF=0.333;AN=6;BaseQRankSum=-2.967;DP=250;Dels=0.00;FS=1.877;HaplotypeScore=3.6505;MLEAC=2;MLEAF=0.333;MQ=59.83;MQ0=0;MQRankSum=-0.306;QD=9.02;ReadPosRankSum=-2.209	GT:AD:DP:GQ:MLPSAC:MLPSAF:PL	0/0/0/0/1/1:149,101:250:12:2:0.333:2281,112,0,12,121,2147483647,2147483647	SG	734	gi|351726188|ref|NP_001236862.1|	uncharacterized protein LOC100305544 [Glycine max]	AT3G05560.3	Ribosomal L22e protein family		Ribosomal L22e protein family; FUNCTIONS IN: structural constituent of ribosome; INVOLVED IN: translation; LOCATED IN: cytosolic ribosome, ribosome, cytosolic large ribosomal subunit, plasma membrane; EXPRESSED IN: 22 plant structures; EXPRESSED DURING: 13 growth stages; CONTAINS InterPro DOMAIN/s: Ribosomal protein L22e (InterPro:IPR002671); BEST Arabidopsis thaliana protein match is: Ribosomal …
Sp2_comp135932_c0_seq1	99	.	T	G	18.1	.	DP=356;VDB=0.0392;AF1=0.5;AC1=1;DP4=132,53,51,22;MQ=47;FQ=21;PV4=0.88,7e-99,0.00015,0.011	GT:PL:GQ	0/1:48,0,255:51	Sp2_comp135932_c0_seq1	99	.	T	G	3233.06	PASS	AC=3;AF=0.500;AN=6;BaseQRankSum=-0.257;DP=249;Dels=0.00;FS=8.614;HaplotypeScore=2.6547;MLEAC=3;MLEAF=0.500;MQ=59.78;MQ0=0;MQRankSum=0.355;QD=12.98;ReadPosRankSum=-2.096	GT:AD:DP:GQ:MLPSAC:MLPSAF:PL	0/0/0/1/1/1:149,100:249:6:3:0.500:3259,164,6,0,108,2147483647,2147483647	SG	734	gi|351726188|ref|NP_001236862.1|	uncharacterized protein LOC100305544 [Glycine max]	AT3G05560.3	Ribosomal L22e protein family		Ribosomal L22e protein family; FUNCTIONS IN: structural constituent of ribosome; INVOLVED IN: translation; LOCATED IN: cytosolic ribosome, ribosome, cytosolic large ribosomal subunit, plasma membrane; EXPRESSED IN: 22 plant structures; EXPRESSED DURING: 13 growth stages; CONTAINS InterPro DOMAIN/s: Ribosomal protein L22e (InterPro:IPR002671); BEST Arabidopsis thaliana protein match is: Ribosomal …
Sp2_comp135934_c0_seq1	308	.	A	G	45.5	.	DP=4;VDB=0.0324;AF1=1;AC1=2;DP4=0,0,3,1;MQ=49;FQ=-39	GT:PL:GQ	1/1:78,12,0:21	Sp2_comp135934_c0_seq1	308	.	A	G	153.4	PASS	AC=6;AF=1.00;AN=6;DP=4;Dels=0.00;FS=0.000;HaplotypeScore=0.0000;MLEAC=6;MLEAF=1.00;MQ=60.00;MQ0=0;QD=25.61	GT:AD:DP:GQ:MLPSAC:MLPSAF:PL	1/1/1/1/1/1:0,4:4:3:6:1.00:177,31,19,12,7,3,0	SG	1250	No hit in this database		No hit in this database
Sp2_comp135934_c0_seq1	321	.	C	A	9.31	.	DP=4;VDB=0.0324;AF1=1;AC1=2;DP4=0,0,2,0;MQ=49;FQ=-33	GT:PL:GQ	1/1:40,6,0:8	Sp2_comp135934_c0_seq1	321	.	C	A	145.4	PASS	AC=6;AF=1.00;AN=6;DP=4;Dels=0.00;FS=0.000;HaplotypeScore=0.0000;MLEAC=6;MLEAF=1.00;MQ=60.00;MQ0=0;QD=34.30	GT:AD:DP:GQ:MLPSAC:MLPSAF:PL	1/1/1/1/1/1:0,4:4:3:6:1.00:169,31,19,12,7,3,0	SG	1250	No hit in this database		No hit in this database
Sp2_comp135934_c0_seq1	432	.	A	T	95.1	.	DP=7;VDB=0.0398;AF1=1;AC1=2;DP4=0,0,4,3;MQ=49;FQ=-48	GT:PL:GQ	1/1:128,21,0:39	Sp2_comp135934_c0_seq1	432	.	A	T	278.12	PASS	AC=6;AF=1.00;AN=6;DP=7;Dels=0.00;FS=0.000;HaplotypeScore=0.0000;MLEAC=6;MLEAF=1.00;MQ=60.00;MQ0=0;QD=29.96	GT:AD:DP:GQ:MLPSAC:MLPSAF:PL	1/1/1/1/1/1:0,7:7:6:6:1.00:303,54,33,21,12,6,0	SG	1250	No hit in this database		No hit in this database
Sp2_comp135934_c0_seq1	694	.	C	T	132	.	DP=6;VDB=0.0359;AF1=1;AC1=2;DP4=0,0,2,3;MQ=43;FQ=-42	GT:PL:GQ	1/1:165,15,0:27	Sp2_comp135934_c0_seq1	694	.	C	T	215.4	PASS	AC=6;AF=1.00;AN=6;DP=6;Dels=0.00;FS=0.000;HaplotypeScore=0.0000;MLEAC=6;MLEAF=1.00;MQ=60.00;MQ0=0;QD=34.58	GT:AD:DP:GQ:MLPSAC:MLPSAF:PL	1/1/1/1/1/1:0,6:6:5:6:1.00:240,47,29,18,11,5,0	SG	1250	No hit in this database		No hit in this database
Sp2_comp135934_c0_seq1	741	.	G	T	42	.	DP=6;VDB=0.0309;AF1=0.5;AC1=1;DP4=2,0,3,1;MQ=47;FQ=26;PV4=1,0.0077,0.46,1	GT:PL:GQ	0/1:72,0,53:56	Sp2_comp135934_c0_seq1	741	.	G	T	125.22	PASS	AC=4;AF=0.667;AN=6;BaseQRankSum=-0.421;DP=8;Dels=0.00;FS=0.000;HaplotypeScore=0.0000;MLEAC=4;MLEAF=0.667;MQ=52.31;MQ0=0;MQRankSum=0.000;QD=15.65;ReadPosRankSum=0.922	GT:AD:DP:GQ:MLPSAC:MLPSAF:PL	0/0/1/1/1/1:4,4:8:1:4:0.667:147,16,6,1,0,2,69	SG	1250	No hit in this database		No hit in this database
Sp2_comp135935_c1_seq1	232	.	C	T	33.5	.	DP=8;VDB=0.0373;AF1=1;AC1=2;DP4=0,0,4,0;MQ=44;FQ=-39	GT:PL:GQ	1/1:66,12,0:21	Sp2_comp135935_c1_seq1	232	.	C	T	223.73	PASS	AC=3;AF=0.500;AN=6;BaseQRankSum=0.656;DP=20;Dels=0.00;FS=4.665;HaplotypeScore=8.6986;MLEAC=3;MLEAF=0.500;MQ=53.53;MQ0=0;MQRankSum=2.970;QD=11.19;ReadPosRankSum=-1.736	GT:AD:DP:GQ:MLPSAC:MLPSAF:PL	0/0/0/1/1/1:12,8:20:0:3:0.500:246,22,6,0,0,8,157	SG	738	No hit in this database		No hit in this database
Sp2_comp135935_c1_seq1	238	.	G	T	194	.	DP=8;VDB=0.0345;AF1=1;AC1=2;DP4=0,0,5,3;MQ=45;FQ=-51	GT:PL:GQ	1/1:227,24,0:45	Sp2_comp135935_c1_seq1	238	.	G	T	517.34	PASS	AC=6;AF=1.00;AN=6;DP=19;Dels=0.00;FS=0.000;HaplotypeScore=0.0000;MLEAC=6;MLEAF=1.00;MQ=54.39;MQ0=0;QD=27.23	GT:AD:DP:GQ:MLPSAC:MLPSAF:PL	1/1/1/1/1/1:0,19:19:10:6:1.00:543,101,62,39,23,10,0	SG	738	No hit in this database		No hit in this database
Sp2_comp135935_c1_seq1	305	.	C	T	185	.	DP=18;VDB=0.0380;AF1=1;AC1=2;DP4=0,0,8,8;MQ=45;FQ=-75	GT:PL:GQ	1/1:218,48,0:93	Sp2_comp135935_c1_seq1	305	.	C	T	655.12	PASS	AC=6;AF=1.00;AN=6;DP=19;Dels=0.00;FS=0.000;HaplotypeScore=1.9330;MLEAC=6;MLEAF=1.00;MQ=60.00;MQ0=0;QD=34.48	GT:AD:DP:GQ:MLPSAC:MLPSAF:PL	1/1/1/1/1/1:0,19:19:13:6:1.00:681,132,81,51,30,13,0	SG	738	No hit in this database		No hit in this database
Sp2_comp135935_c1_seq1	336	.	T	A	167	.	DP=18;VDB=0.0400;AF1=1;AC1=2;DP4=0,0,6,9;MQ=45;FQ=-72	GT:PL:GQ	1/1:200,45,0:87	Sp2_comp135935_c1_seq1	336	.	T	A	639.12	PASS	AC=6;AF=1.00;AN=6;DP=19;Dels=0.00;FS=0.000;HaplotypeScore=0.0000;MLEAC=6;MLEAF=1.00;MQ=60.00;MQ0=0;QD=33.64	GT:AD:DP:GQ:MLPSAC:MLPSAF:PL	1/1/1/1/1/1:0,19:19:13:6:1.00:665,124,76,48,28,13,0	SG	738	No hit in this database		No hit in this database
Sp2_comp135936_c0_seq3	128	.	C	T	11.3	.	DP=2;VDB=0.0149;AF1=1;AC1=2;DP4=0,0,0,1;MQ=60;FQ=-30	GT:PL:GQ	1/1:41,3,0:5	Sp2_comp135936_c0_seq3	128	.	C	T	59.71	PASS	AC=6;AF=1.00;AN=6;DP=2;Dels=0.00;FS=0.000;HaplotypeScore=0.0000;MLEAC=6;MLEAF=1.00;MQ=60.00;MQ0=0;QD=29.86	GT:AD:DP:GQ:MLPSAC:MLPSAF:PL	1/1/1/1/1/1:0,2:2:2:6:1.00:82,16,10,6,4,2,0	SG	827	gi|470143144|ref|XP_004307242.1|	PREDICTED: agamous-like MADS-box protein AGL15-like [Fragaria vesca subsp. vesca]	AT5G13790.1	AGAMOUS-like 15	AGL15 (AGAMOUS-Like 15) is a member of the MADS domain family of regulatory factors. Although AGL15 is preferentially expressed during embryogenesis, AGL15 is also expressed in leaf primordia, shoot apical meristems and young floral buds, suggesting that AGL15 may play a role during post-germinative development. Transgenic plants that ectopically express AGL15 show delays in the transition to flo…	AGAMOUS-like 15 (AGL15); CONTAINS InterPro DOMAIN/s: Transcription factor, MADS-box (InterPro:IPR002100), Transcription factor, K-box (InterPro:IPR002487); BEST Arabidopsis thaliana protein match is: AGAMOUS-like 18 (TAIR:AT3G57390.1); Has 1807 Blast hits to 1807 proteins in 277 species: Archae - 0; Bacteria - 0; Metazoa - 736; Fungi - 347; Plants - 385; Viruses - 0; Other Eukaryotes - 339 (sourc…
Sp2_comp135936_c0_seq3	235	.	C	G	33	.	DP=4;VDB=0.0322;AF1=1;AC1=2;DP4=0,0,2,1;MQ=37;FQ=-36	GT:PL:GQ	1/1:65,9,0:16	Sp2_comp135936_c0_seq3	235	.	C	G	151.4	PASS	AC=6;AF=1.00;AN=6;DP=6;Dels=0.00;FS=0.000;HaplotypeScore=0.0000;MLEAC=6;MLEAF=1.00;MQ=60.00;MQ0=0;QD=25.23	GT:AD:DP:GQ:MLPSAC:MLPSAF:PL	1/1/1/1/1/1:0,6:6:3:6:1.00:175,31,19,12,7,3,0	SG	827	gi|470143144|ref|XP_004307242.1|	PREDICTED: agamous-like MADS-box protein AGL15-like [Fragaria vesca subsp. vesca]	AT5G13790.1	AGAMOUS-like 15	AGL15 (AGAMOUS-Like 15) is a member of the MADS domain family of regulatory factors. Although AGL15 is preferentially expressed during embryogenesis, AGL15 is also expressed in leaf primordia, shoot apical meristems and young floral buds, suggesting that AGL15 may play a role during post-germinative development. Transgenic plants that ectopically express AGL15 show delays in the transition to flo…	AGAMOUS-like 15 (AGL15); CONTAINS InterPro DOMAIN/s: Transcription factor, MADS-box (InterPro:IPR002100), Transcription factor, K-box (InterPro:IPR002487); BEST Arabidopsis thaliana protein match is: AGAMOUS-like 18 (TAIR:AT3G57390.1); Has 1807 Blast hits to 1807 proteins in 277 species: Archae - 0; Bacteria - 0; Metazoa - 736; Fungi - 347; Plants - 385; Viruses - 0; Other Eukaryotes - 339 (sourc…
Sp2_comp135936_c0_seq3	260	.	A	T	73.3	.	DP=6;VDB=0.0343;AF1=1;AC1=2;DP4=0,0,4,1;MQ=34;FQ=-42	GT:PL:GQ	1/1:106,15,0:27	Sp2_comp135936_c0_seq3	260	.	A	T	215.4	PASS	AC=6;AF=1.00;AN=6;DP=8;Dels=0.00;FS=0.000;HaplotypeScore=0.0000;MLEAC=6;MLEAF=1.00;MQ=60.00;MQ0=0;QD=26.93	GT:AD:DP:GQ:MLPSAC:MLPSAF:PL	1/1/1/1/1/1:0,8:8:5:6:1.00:240,47,29,18,11,5,0	SG	827	gi|470143144|ref|XP_004307242.1|	PREDICTED: agamous-like MADS-box protein AGL15-like [Fragaria vesca subsp. vesca]	AT5G13790.1	AGAMOUS-like 15	AGL15 (AGAMOUS-Like 15) is a member of the MADS domain family of regulatory factors. Although AGL15 is preferentially expressed during embryogenesis, AGL15 is also expressed in leaf primordia, shoot apical meristems and young floral buds, suggesting that AGL15 may play a role during post-germinative development. Transgenic plants that ectopically express AGL15 show delays in the transition to flo…	AGAMOUS-like 15 (AGL15); CONTAINS InterPro DOMAIN/s: Transcription factor, MADS-box (InterPro:IPR002100), Transcription factor, K-box (InterPro:IPR002487); BEST Arabidopsis thaliana protein match is: AGAMOUS-like 18 (TAIR:AT3G57390.1); Has 1807 Blast hits to 1807 proteins in 277 species: Archae - 0; Bacteria - 0; Metazoa - 736; Fungi - 347; Plants - 385; Viruses - 0; Other Eukaryotes - 339 (sourc…
Sp2_comp135936_c0_seq3	270	.	A	T	77.1	.	DP=6;VDB=0.0343;AF1=1;AC1=2;DP4=0,0,5,1;MQ=35;FQ=-45	GT:PL:GQ	1/1:110,18,0:33	Sp2_comp135936_c0_seq3	270	.	A	T	253.12	PASS	AC=6;AF=1.00;AN=6;DP=8;Dels=0.00;FS=0.000;HaplotypeScore=0.0000;MLEAC=6;MLEAF=1.00;MQ=60.00;MQ0=0;QD=31.64	GT:AD:DP:GQ:MLPSAC:MLPSAF:PL	1/1/1/1/1/1:0,8:8:6:6:1.00:278,54,33,21,12,6,0	SG	827	gi|470143144|ref|XP_004307242.1|	PREDICTED: agamous-like MADS-box protein AGL15-like [Fragaria vesca subsp. vesca]	AT5G13790.1	AGAMOUS-like 15	AGL15 (AGAMOUS-Like 15) is a member of the MADS domain family of regulatory factors. Although AGL15 is preferentially expressed during embryogenesis, AGL15 is also expressed in leaf primordia, shoot apical meristems and young floral buds, suggesting that AGL15 may play a role during post-germinative development. Transgenic plants that ectopically express AGL15 show delays in the transition to flo…	AGAMOUS-like 15 (AGL15); CONTAINS InterPro DOMAIN/s: Transcription factor, MADS-box (InterPro:IPR002100), Transcription factor, K-box (InterPro:IPR002487); BEST Arabidopsis thaliana protein match is: AGAMOUS-like 18 (TAIR:AT3G57390.1); Has 1807 Blast hits to 1807 proteins in 277 species: Archae - 0; Bacteria - 0; Metazoa - 736; Fungi - 347; Plants - 385; Viruses - 0; Other Eukaryotes - 339 (sourc…
Sp2_comp135936_c0_seq3	290	.	G	C	83.3	.	DP=5;VDB=0.0380;AF1=1;AC1=2;DP4=0,0,5,0;MQ=34;FQ=-42	GT:PL:GQ	1/1:116,15,0:27	Sp2_comp135936_c0_seq3	290	.	G	C	219.4	PASS	AC=6;AF=1.00;AN=6;DP=6;Dels=0.00;FS=0.000;HaplotypeScore=0.0000;MLEAC=6;MLEAF=1.00;MQ=60.00;MQ0=0;QD=28.59	GT:AD:DP:GQ:MLPSAC:MLPSAF:PL	1/1/1/1/1/1:0,6:6:5:6:1.00:244,47,29,18,11,5,0	SG	827	gi|470143144|ref|XP_004307242.1|	PREDICTED: agamous-like MADS-box protein AGL15-like [Fragaria vesca subsp. vesca]	AT5G13790.1	AGAMOUS-like 15	AGL15 (AGAMOUS-Like 15) is a member of the MADS domain family of regulatory factors. Although AGL15 is preferentially expressed during embryogenesis, AGL15 is also expressed in leaf primordia, shoot apical meristems and young floral buds, suggesting that AGL15 may play a role during post-germinative development. Transgenic plants that ectopically express AGL15 show delays in the transition to flo…	AGAMOUS-like 15 (AGL15); CONTAINS InterPro DOMAIN/s: Transcription factor, MADS-box (InterPro:IPR002100), Transcription factor, K-box (InterPro:IPR002487); BEST Arabidopsis thaliana protein match is: AGAMOUS-like 18 (TAIR:AT3G57390.1); Has 1807 Blast hits to 1807 proteins in 277 species: Archae - 0; Bacteria - 0; Metazoa - 736; Fungi - 347; Plants - 385; Viruses - 0; Other Eukaryotes - 339 (sourc…
Sp2_comp135936_c0_seq3	316	.	C	T	42	.	DP=4;VDB=0.0318;AF1=1;AC1=2;DP4=0,0,2,1;MQ=36;FQ=-36	GT:PL:GQ	1/1:74,9,0:16	Sp2_comp135936_c0_seq3	316	.	C	T	173.83	PASS	AC=6;AF=1.00;AN=6;DP=5;Dels=0.00;FS=0.000;HaplotypeScore=0.0000;MLEAC=6;MLEAF=1.00;MQ=60.00;MQ0=0;QD=34.77	GT:AD:DP:GQ:MLPSAC:MLPSAF:PL	1/1/1/1/1/1:0,5:5:4:6:1.00:198,39,24,15,9,4,0	SG	827	gi|470143144|ref|XP_004307242.1|	PREDICTED: agamous-like MADS-box protein AGL15-like [Fragaria vesca subsp. vesca]	AT5G13790.1	AGAMOUS-like 15	AGL15 (AGAMOUS-Like 15) is a member of the MADS domain family of regulatory factors. Although AGL15 is preferentially expressed during embryogenesis, AGL15 is also expressed in leaf primordia, shoot apical meristems and young floral buds, suggesting that AGL15 may play a role during post-germinative development. Transgenic plants that ectopically express AGL15 show delays in the transition to flo…	AGAMOUS-like 15 (AGL15); CONTAINS InterPro DOMAIN/s: Transcription factor, MADS-box (InterPro:IPR002100), Transcription factor, K-box (InterPro:IPR002487); BEST Arabidopsis thaliana protein match is: AGAMOUS-like 18 (TAIR:AT3G57390.1); Has 1807 Blast hits to 1807 proteins in 277 species: Archae - 0; Bacteria - 0; Metazoa - 736; Fungi - 347; Plants - 385; Viruses - 0; Other Eukaryotes - 339 (sourc…
Sp2_comp135936_c0_seq3	616	.	C	T	72.3	.	DP=5;VDB=0.0384;AF1=1;AC1=2;DP4=0,0,4,1;MQ=45;FQ=-42	GT:PL:GQ	1/1:105,15,0:27	Sp2_comp135936_c0_seq3	616	.	C	T	147.83	PASS	AC=6;AF=1.00;AN=6;DP=5;Dels=0.00;FS=0.000;HaplotypeScore=0.0000;MLEAC=6;MLEAF=1.00;MQ=60.00;MQ0=0;QD=29.57	GT:AD:DP:GQ:MLPSAC:MLPSAF:PL	1/1/1/1/1/1:0,5:5:4:6:1.00:172,39,24,15,9,4,0	SG	827	gi|470143144|ref|XP_004307242.1|	PREDICTED: agamous-like MADS-box protein AGL15-like [Fragaria vesca subsp. vesca]	AT5G13790.1	AGAMOUS-like 15	AGL15 (AGAMOUS-Like 15) is a member of the MADS domain family of regulatory factors. Although AGL15 is preferentially expressed during embryogenesis, AGL15 is also expressed in leaf primordia, shoot apical meristems and young floral buds, suggesting that AGL15 may play a role during post-germinative development. Transgenic plants that ectopically express AGL15 show delays in the transition to flo…	AGAMOUS-like 15 (AGL15); CONTAINS InterPro DOMAIN/s: Transcription factor, MADS-box (InterPro:IPR002100), Transcription factor, K-box (InterPro:IPR002487); BEST Arabidopsis thaliana protein match is: AGAMOUS-like 18 (TAIR:AT3G57390.1); Has 1807 Blast hits to 1807 proteins in 277 species: Archae - 0; Bacteria - 0; Metazoa - 736; Fungi - 347; Plants - 385; Viruses - 0; Other Eukaryotes - 339 (sourc…
Sp2_comp135936_c0_seq3	98	.	T	C	46.8	.	DP=2;VDB=0.0149;AF1=1;AC1=2;DP4=0,0,1,1;MQ=54;FQ=-33	GT:PL:GQ	1/1:78,6,0:10	Sp2_comp135936_c0_seq3	98	.	T	C	65.71	PASS	AC=6;AF=1.00;AN=6;DP=2;Dels=0.00;FS=0.000;HaplotypeScore=0.0000;MLEAC=6;MLEAF=1.00;MQ=60.00;MQ0=0;QD=32.86	GT:AD:DP:GQ:MLPSAC:MLPSAF:PL	1/1/1/1/1/1:0,2:2:2:6:1.00:88,16,10,6,4,2,0	SG	827	gi|470143144|ref|XP_004307242.1|	PREDICTED: agamous-like MADS-box protein AGL15-like [Fragaria vesca subsp. vesca]	AT5G13790.1	AGAMOUS-like 15	AGL15 (AGAMOUS-Like 15) is a member of the MADS domain family of regulatory factors. Although AGL15 is preferentially expressed during embryogenesis, AGL15 is also expressed in leaf primordia, shoot apical meristems and young floral buds, suggesting that AGL15 may play a role during post-germinative development. Transgenic plants that ectopically express AGL15 show delays in the transition to flo…	AGAMOUS-like 15 (AGL15); CONTAINS InterPro DOMAIN/s: Transcription factor, MADS-box (InterPro:IPR002100), Transcription factor, K-box (InterPro:IPR002487); BEST Arabidopsis thaliana protein match is: AGAMOUS-like 18 (TAIR:AT3G57390.1); Has 1807 Blast hits to 1807 proteins in 277 species: Archae - 0; Bacteria - 0; Metazoa - 736; Fungi - 347; Plants - 385; Viruses - 0; Other Eukaryotes - 339 (sourc…
Sp2_comp135937_c0_seq1	105	.	C	T	43	.	DP=4;VDB=0.0313;AF1=1;AC1=2;DP4=0,0,2,1;MQ=54;FQ=-36	GT:PL:GQ	1/1:75,9,0:16	Sp2_comp135937_c0_seq1	105	.	C	T	187.83	PASS	AC=6;AF=1.00;AN=6;DP=6;Dels=0.00;FS=0.000;HaplotypeScore=0.9997;MLEAC=6;MLEAF=1.00;MQ=55.23;MQ0=0;QD=31.31	GT:AD:DP:GQ:MLPSAC:MLPSAF:PL	1/1/1/1/1/1:0,6:6:4:6:1.00:212,39,24,15,9,4,0	SG	975	No hit in this database		No hit in this database
Sp2_comp135937_c0_seq1	198	.	T	A	34	.	DP=5;VDB=0.0019;AF1=1;AC1=2;DP4=0,0,2,1;MQ=47;FQ=-36	GT:PL:GQ	1/1:66,9,0:16	Sp2_comp135937_c0_seq1	198	.	T	A	176.83	PASS	AC=6;AF=1.00;AN=6;DP=5;Dels=0.00;FS=0.000;HaplotypeScore=0.0000;MLEAC=6;MLEAF=1.00;MQ=60.00;MQ0=0;QD=26.92	GT:AD:DP:GQ:MLPSAC:MLPSAF:PL	1/1/1/1/1/1:0,5:5:4:6:1.00:201,39,24,15,9,4,0	SG	975	No hit in this database		No hit in this database
Sp2_comp135937_c0_seq1	245	.	T	C	114	.	DP=9;VDB=0.0343;AF1=1;AC1=2;DP4=0,0,4,3;MQ=47;FQ=-48	GT:PL:GQ	1/1:147,21,0:39	Sp2_comp135937_c0_seq1	245	.	T	C	273.03	PASS	AC=6;AF=1.00;AN=6;DP=9;Dels=0.00;FS=0.000;HaplotypeScore=0.0000;MLEAC=6;MLEAF=1.00;MQ=60.00;MQ0=0;QD=30.34	GT:AD:DP:GQ:MLPSAC:MLPSAF:PL	1/1/1/1/1/1:0,9:9:6:6:1.00:298,62,38,24,14,6,0	SG	975	No hit in this database		No hit in this database
Sp2_comp135937_c0_seq1	427	.	T	C	196	.	DP=21;VDB=0.0380;AF1=1;AC1=2;DP4=0,0,10,10;MQ=43;FQ=-87	GT:PL:GQ	1/1:229,60,0:99	Sp2_comp135937_c0_seq1	427	.	T	C	889.99	PASS	AC=6;AF=1.00;AN=6;DP=22;Dels=0.00;FS=0.000;HaplotypeScore=1.9330;MLEAC=6;MLEAF=1.00;MQ=60.00;MQ0=0;QD=27.77	GT:AD:DP:GQ:MLPSAC:MLPSAF:PL	1/1/1/1/1/1:0,22:22:17:6:1.00:916,171,105,66,39,17,0	SG	975	No hit in this database		No hit in this database
Sp2_comp135937_c0_seq1	442	.	T	C	44.5	.	DP=17;VDB=0.0399;AF1=1;AC1=2;DP4=0,0,3,1;MQ=38;FQ=-39	GT:PL:GQ	1/1:77,12,0:21	Sp2_comp135937_c0_seq1	442	.	T	C	542.25	PASS	AC=6;AF=1.00;AN=6;DP=18;Dels=0.00;FS=0.000;HaplotypeScore=0.0000;MLEAC=6;MLEAF=1.00;MQ=60.00;MQ0=0;QD=30.12	GT:AD:DP:GQ:MLPSAC:MLPSAF:PL	1/1/1/1/1/1:0,18:18:11:6:1.00:568,109,67,42,25,11,0	SG	975	No hit in this database		No hit in this database
Sp2_comp135937_c0_seq1	446	.	G	A	71.1	.	DP=13;VDB=0.0345;AF1=1;AC1=2;DP4=0,0,4,2;MQ=33;FQ=-45	GT:PL:GQ	1/1:104,18,0:33	Sp2_comp135937_c0_seq1	446	.	G	A	517.34	PASS	AC=6;AF=1.00;AN=6;DP=14;Dels=0.00;FS=0.000;HaplotypeScore=0.0000;MLEAC=6;MLEAF=1.00;MQ=60.00;MQ0=0;QD=33.53	GT:AD:DP:GQ:MLPSAC:MLPSAF:PL	1/1/1/1/1/1:0,14:14:10:6:1.00:543,101,62,39,23,10,0	SG	975	No hit in this database		No hit in this database
Sp2_comp135937_c0_seq1	449	.	G	A	189	.	DP=14;VDB=0.0400;AF1=1;AC1=2;DP4=0,0,7,6;MQ=38;FQ=-66	GT:PL:GQ	1/1:222,39,0:75	Sp2_comp135937_c0_seq1	449	.	G	A	534.25	PASS	AC=6;AF=1.00;AN=6;DP=15;Dels=0.00;FS=0.000;HaplotypeScore=0.0000;MLEAC=6;MLEAF=1.00;MQ=60.00;MQ0=0;QD=34.66	GT:AD:DP:GQ:MLPSAC:MLPSAF:PL	1/1/1/1/1/1:0,15:15:11:6:1.00:560,109,67,42,25,11,0	SG	975	No hit in this database		No hit in this database
Sp2_comp135937_c0_seq1	477	.	G	C	181	.	DP=25;VDB=0.0398;AF1=1;AC1=2;DP4=0,0,13,7;MQ=44;FQ=-87	GT:PL:GQ	1/1:214,60,0:99	Sp2_comp135937_c0_seq1	477	.	G	C	845.99	PASS	AC=6;AF=1.00;AN=6;DP=27;Dels=0.00;FS=0.000;HaplotypeScore=0.0000;MLEAC=6;MLEAF=1.00;MQ=60.00;MQ0=0;QD=31.33	GT:AD:DP:GQ:MLPSAC:MLPSAF:PL	1/1/1/1/1/1:0,27:27:17:6:1.00:872,163,100,63,37,17,0	SG	975	No hit in this database		No hit in this database
Sp2_comp135937_c0_seq1	517	.	A	G	172	.	DP=33;VDB=0.0322;AF1=1;AC1=2;DP4=0,1,9,10;MQ=47;FQ=-63;PV4=1,7.6e-06,1,0.31	GT:PL:GQ	1/1:205,36,0:69	Sp2_comp135937_c0_seq1	517	.	A	G	1159.95	PASS	AC=5;AF=0.833;AN=6;BaseQRankSum=0.564;DP=40;Dels=0.00;FS=5.013;HaplotypeScore=0.0000;MLEAC=5;MLEAF=0.833;MQ=56.77;MQ0=0;MQRankSum=3.328;QD=29.00;ReadPosRankSum=1.148	GT:AD:DP:GQ:MLPSAC:MLPSAF:PL	0/1/1/1/1/1:6,34:40:20:5:0.833:1186,189,101,52,20,0,47	SG	975	No hit in this database		No hit in this database
Sp2_comp135937_c0_seq1	830	.	A	C	122	.	DP=14;VDB=0.0118;AF1=0.5;AC1=1;DP4=2,5,1,6;MQ=40;FQ=122;PV4=1,1,0.33,0.23	GT:PL:GQ	0/1:152,0,153:99	Sp2_comp135937_c0_seq1	830	.	A	C	243.01	PASS	AC=3;AF=0.500;AN=6;BaseQRankSum=1.721;DP=18;Dels=0.00;FS=5.008;HaplotypeScore=0.6651;MLEAC=3;MLEAF=0.500;MQ=58.33;MQ0=0;MQRankSum=0.181;QD=13.50;ReadPosRankSum=0.543	GT:AD:DP:GQ:MLPSAC:MLPSAF:PL	0/0/0/1/1/1:11,7:18:1:3:0.500:266,13,1,0,7,27,335	SG	975	No hit in this database		No hit in this database
Sp2_comp135937_c0_seq1	99	.	G	A	17.1	.	DP=4;VDB=0.0122;AF1=0.5;AC1=1;DP4=2,0,1,1;MQ=50;FQ=19.3;PV4=1,0.17,1,0.28	GT:PL:GQ	0/1:47,0,54:49	Sp2_comp135937_c0_seq1	99	.	G	A	96.82	PASS	AC=3;AF=0.500;AN=6;BaseQRankSum=0.000;DP=6;Dels=0.00;FS=0.000;HaplotypeScore=0.9997;MLEAC=3;MLEAF=0.500;MQ=55.23;MQ0=0;MQRankSum=0.000;QD=16.14;ReadPosRankSum=-0.720	GT:AD:DP:GQ:MLPSAC:MLPSAF:PL	0/0/0/1/1/1:2,4:6:0:3:0.500:118,10,3,0,0,3,71	SG	975	No hit in this database		No hit in this database
Sp2_comp135938_c0_seq1	310	.	C	G	222	.	DP=19;VDB=0.0400;AF1=1;AC1=2;DP4=0,0,12,6;MQ=45;FQ=-81	GT:PL:GQ	1/1:255,54,0:99	Sp2_comp135938_c0_seq1	310	.	C	G	755.07	PASS	AC=6;AF=1.00;AN=6;DP=19;Dels=0.00;FS=0.000;HaplotypeScore=0.0000;MLEAC=6;MLEAF=1.00;MQ=60.00;MQ0=0;QD=29.40	GT:AD:DP:GQ:MLPSAC:MLPSAF:PL	1/1/1/1/1/1:0,19:19:14:6:1.00:781,140,86,54,32,14,0	SG	593	No hit in this database		No hit in this database
Sp2_comp135938_c0_seq1	379	.	A	G	6.2	.	DP=19;VDB=0.0384;AF1=0.4999;AC1=1;DP4=6,5,3,1;MQ=45;FQ=8.65;PV4=0.6,2.5e-09,0.055,0.064	GT:PL:GQ	0/1:35,0,255:36	Sp2_comp135938_c0_seq1	379	.	A	G	242.26	PASS	AC=2;AF=0.333;AN=6;BaseQRankSum=-1.940;DP=19;Dels=0.00;FS=0.000;HaplotypeScore=0.0000;MLEAC=2;MLEAF=0.333;MQ=60.00;MQ0=0;MQRankSum=-0.619;QD=12.75;ReadPosRankSum=-1.610	GT:AD:DP:GQ:MLPSAC:MLPSAF:PL	0/0/0/0/1/1:11,8:19:0:2:0.333:265,14,0,0,9,35,423	SG	593	No hit in this database		No hit in this database
Sp2_comp135939_c1_seq1	270	.	C	T	225	.	DP=1575;VDB=0.0345;AF1=0.5;AC1=1;DP4=539,427,339,241;MQ=48;FQ=225;PV4=0.31,0.11,2.3e-120,1	GT:PL:GQ	0/1:255,0,255:99	Sp2_comp135939_c1_seq1	270	.	C	T	2791.9	PASS	AC=2;AF=0.333;AN=6;BaseQRankSum=-0.587;DP=250;Dels=0.00;FS=16.124;HaplotypeScore=0.8321;MLEAC=2;MLEAF=0.333;MQ=59.72;MQ0=0;MQRankSum=1.001;QD=11.17;ReadPosRankSum=-0.520	GT:AD:DP:GQ:MLPSAC:MLPSAF:PL	0/0/0/0/1/1:158,92:250:33:2:0.333:2818,112,0,33,184,2147483647,2147483647	SG	1327	gi|460379785|ref|XP_004235641.1|	PREDICTED: auxin-responsive protein IAA26 isoform 2 [Solanum lycopersicum]	AT3G16500.1	phytochrome-associated protein 1	phytochrome-associated protein 1 (PAP1)	phytochrome-associated protein 1 (PAP1); FUNCTIONS IN: sequence-specific DNA binding transcription factor activity; INVOLVED IN: response to auxin stimulus; LOCATED IN: nucleus; EXPRESSED IN: 22 plant structures; EXPRESSED DURING: 13 growth stages; CONTAINS InterPro DOMAIN/s: Aux/IAA-ARF-dimerisation (InterPro:IPR011525), AUX/IAA protein (InterPro:IPR003311); BEST Arabidopsis thaliana protein mat…
Sp2_comp135939_c1_seq1	346	.	G	T	222	.	DP=1723;VDB=0.0365;AF1=1;AC1=2;DP4=0,0,207,400;MQ=44;FQ=-282	GT:PL:GQ	1/1:255,255,0:99	Sp2_comp135939_c1_seq1	346	.	G	T	8259.9	PASS	AC=6;AF=1.00;AN=6;DP=250;Dels=0.00;FS=0.000;HaplotypeScore=0.0000;MLEAC=6;MLEAF=1.00;MQ=59.27;MQ0=0;QD=33.04	GT:AD:DP:GQ:MLPSAC:MLPSAF:PL	1/1/1/1/1/1:0,249:250:99:6:1.00:8286,1679,1030,650,380,171,0	SG	1327	gi|460379785|ref|XP_004235641.1|	PREDICTED: auxin-responsive protein IAA26 isoform 2 [Solanum lycopersicum]	AT3G16500.1	phytochrome-associated protein 1	phytochrome-associated protein 1 (PAP1)	phytochrome-associated protein 1 (PAP1); FUNCTIONS IN: sequence-specific DNA binding transcription factor activity; INVOLVED IN: response to auxin stimulus; LOCATED IN: nucleus; EXPRESSED IN: 22 plant structures; EXPRESSED DURING: 13 growth stages; CONTAINS InterPro DOMAIN/s: Aux/IAA-ARF-dimerisation (InterPro:IPR011525), AUX/IAA protein (InterPro:IPR003311); BEST Arabidopsis thaliana protein mat…
Sp2_comp135939_c1_seq1	493	.	G	C	222	.	DP=1688;VDB=0.0399;AF1=1;AC1=2;DP4=1,1,872,717;MQ=48;FQ=-282;PV4=1,8.5e-12,0.23,0.14	GT:PL:GQ	1/1:255,255,0:99	Sp2_comp135939_c1_seq1	493	.	G	C	8679.9	PASS	AC=6;AF=1.00;AN=6;DP=250;Dels=0.00;FS=0.000;HaplotypeScore=2.4532;MLEAC=6;MLEAF=1.00;MQ=59.78;MQ0=0;QD=34.72	GT:AD:DP:GQ:MLPSAC:MLPSAF:PL	1/1/1/1/1/1:0,250:250:99:6:1.00:8706,1703,1044,659,386,173,0	SG	1327	gi|460379785|ref|XP_004235641.1|	PREDICTED: auxin-responsive protein IAA26 isoform 2 [Solanum lycopersicum]	AT3G16500.1	phytochrome-associated protein 1	phytochrome-associated protein 1 (PAP1)	phytochrome-associated protein 1 (PAP1); FUNCTIONS IN: sequence-specific DNA binding transcription factor activity; INVOLVED IN: response to auxin stimulus; LOCATED IN: nucleus; EXPRESSED IN: 22 plant structures; EXPRESSED DURING: 13 growth stages; CONTAINS InterPro DOMAIN/s: Aux/IAA-ARF-dimerisation (InterPro:IPR011525), AUX/IAA protein (InterPro:IPR003311); BEST Arabidopsis thaliana protein mat…
Sp2_comp135939_c1_seq1	68	.	T	C	222	.	DP=141;VDB=0.0271;AF1=1;AC1=2;DP4=0,0,117,18;MQ=38;FQ=-282	GT:PL:GQ	1/1:255,255,0:99	Sp2_comp135939_c1_seq1	68	.	T	C	4965.9	PASS	AC=6;AF=1.00;AN=6;DP=187;Dels=0.00;FS=0.000;HaplotypeScore=2.7876;MLEAC=6;MLEAF=1.00;MQ=59.53;MQ0=1;QD=26.56	GT:AD:DP:GQ:MLPSAC:MLPSAF:PL	1/1/1/1/1/1:0,187:187:92:6:1.00:4992,902,553,349,204,92,0	SG	1327	gi|460379785|ref|XP_004235641.1|	PREDICTED: auxin-responsive protein IAA26 isoform 2 [Solanum lycopersicum]	AT3G16500.1	phytochrome-associated protein 1	phytochrome-associated protein 1 (PAP1)	phytochrome-associated protein 1 (PAP1); FUNCTIONS IN: sequence-specific DNA binding transcription factor activity; INVOLVED IN: response to auxin stimulus; LOCATED IN: nucleus; EXPRESSED IN: 22 plant structures; EXPRESSED DURING: 13 growth stages; CONTAINS InterPro DOMAIN/s: Aux/IAA-ARF-dimerisation (InterPro:IPR011525), AUX/IAA protein (InterPro:IPR003311); BEST Arabidopsis thaliana protein mat…
Sp2_comp135939_c1_seq1	836	.	C	A	54	.	DP=60;VDB=0.0000;AF1=0.5;AC1=1;DP4=18,1,0,20;MQ=44;FQ=57;PV4=3e-10,7.1e-05,0.0019,1	GT:PL:GQ	0/1:84,0,147:87	Sp2_comp135939_c1_seq1	836	.	C	A	285.12		AC=2;AF=0.333;AN=6;BaseQRankSum=3.585;DP=226;Dels=0.00;FS=21.087;HaplotypeScore=12.7210;MLEAC=2;MLEAF=0.333;MQ=59.13;MQ0=0;MQRankSum=0.733;QD=1.26;ReadPosRankSum=6.525	GT:AD:DP:GQ:MLPSAC:MLPSAF:PL	0/0/0/0/1/1:18,204:226:2:2:0.333:309,17,0,2,18,59,560	SG	1327	gi|460379785|ref|XP_004235641.1|	PREDICTED: auxin-responsive protein IAA26 isoform 2 [Solanum lycopersicum]	AT3G16500.1	phytochrome-associated protein 1	phytochrome-associated protein 1 (PAP1)	phytochrome-associated protein 1 (PAP1); FUNCTIONS IN: sequence-specific DNA binding transcription factor activity; INVOLVED IN: response to auxin stimulus; LOCATED IN: nucleus; EXPRESSED IN: 22 plant structures; EXPRESSED DURING: 13 growth stages; CONTAINS InterPro DOMAIN/s: Aux/IAA-ARF-dimerisation (InterPro:IPR011525), AUX/IAA protein (InterPro:IPR003311); BEST Arabidopsis thaliana protein mat…
Sp2_comp135941_c0_seq2	243	.	A	G	161	.	DP=187;VDB=0.0081;AF1=0.5;AC1=1;DP4=57,42,43,34;MQ=49;FQ=164;PV4=0.88,2e-59,0.46,1	GT:PL:GQ	0/1:191,0,255:99	Sp2_comp135941_c0_seq2	243	.	A	G	2292.01	PASS	AC=3;AF=0.500;AN=6;BaseQRankSum=0.387;DP=250;Dels=0.00;FS=3.709;HaplotypeScore=10.8922;MLEAC=3;MLEAF=0.500;MQ=59.93;MQ0=0;MQRankSum=0.163;QD=9.17;ReadPosRankSum=0.221	GT:AD:DP:GQ:MLPSAC:MLPSAF:PL	0/0/0/1/1/1:137,110:250:16:3:0.500:2318,135,16,0,58,233,2147483647	SG	1017	gi|460403822|ref|XP_004247385.1|	PREDICTED: uncharacterized protein LOC101262251 [Solanum lycopersicum]	AT3G62650.1			unknown protein; BEST Arabidopsis thaliana protein match is: unknown protein (TAIR:AT2G47485.1); Has 57 Blast hits to 57 proteins in 13 species: Archae - 0; Bacteria - 0; Metazoa - 0; Fungi - 0; Plants - 57; Viruses - 0; Other Eukaryotes - 0 (source: NCBI BLink).
Sp2_comp135941_c0_seq2	571	.	G	A	99	.	DP=390;VDB=0.0392;AF1=0.5;AC1=1;DP4=87,76,45,65;MQ=41;FQ=102;PV4=0.049,7.6e-87,1,0.22	GT:PL:GQ	0/1:129,0,255:99	Sp2_comp135941_c0_seq2	571	.	G	A	5100.97	PASS	AC=4;AF=0.667;AN=6;BaseQRankSum=-0.086;DP=250;Dels=0.00;FS=0.000;HaplotypeScore=3.4943;MLEAC=4;MLEAF=0.667;MQ=59.92;MQ0=0;MQRankSum=0.110;QD=20.40;ReadPosRankSum=-0.104	GT:AD:DP:GQ:MLPSAC:MLPSAF:PL	0/0/1/1/1/1:98,152:250:18:4:0.667:5127,511,159,18,0,140,2147483647	SG	1017	gi|460403822|ref|XP_004247385.1|	PREDICTED: uncharacterized protein LOC101262251 [Solanum lycopersicum]	AT3G62650.1			unknown protein; BEST Arabidopsis thaliana protein match is: unknown protein (TAIR:AT2G47485.1); Has 57 Blast hits to 57 proteins in 13 species: Archae - 0; Bacteria - 0; Metazoa - 0; Fungi - 0; Plants - 57; Viruses - 0; Other Eukaryotes - 0 (source: NCBI BLink).
Sp2_comp135941_c0_seq2	732	.	T	C	160	.	DP=260;VDB=0.0271;AF1=0.5;AC1=1;DP4=42,62,47,52;MQ=45;FQ=163;PV4=0.33,8.8e-57,0.029,1	GT:PL:GQ	0/1:190,0,255:99	Sp2_comp135941_c0_seq2	732	.	T	C	3233.06	PASS	AC=4;AF=0.667;AN=6;BaseQRankSum=-2.343;DP=246;Dels=0.00;FS=0.000;HaplotypeScore=2.7831;MLEAC=4;MLEAF=0.667;MQ=59.98;MQ0=0;MQRankSum=-1.647;QD=13.14;ReadPosRankSum=1.836	GT:AD:DP:GQ:MLPSAC:MLPSAF:PL	0/0/1/1/1/1:95,151:246:16:4:0.667:3262,353,114,16,0,88,2147483647	SG	1017	gi|460403822|ref|XP_004247385.1|	PREDICTED: uncharacterized protein LOC101262251 [Solanum lycopersicum]	AT3G62650.1			unknown protein; BEST Arabidopsis thaliana protein match is: unknown protein (TAIR:AT2G47485.1); Has 57 Blast hits to 57 proteins in 13 species: Archae - 0; Bacteria - 0; Metazoa - 0; Fungi - 0; Plants - 57; Viruses - 0; Other Eukaryotes - 0 (source: NCBI BLink).
Sp2_comp135941_c0_seq2	796	.	C	A	222	.	DP=240;VDB=0.0400;AF1=1;AC1=2;DP4=0,0,46,107;MQ=48;FQ=-282	GT:PL:GQ	1/1:255,255,0:99	Sp2_comp135941_c0_seq2	796	.	C	A	7426.9	PASS	AC=6;AF=1.00;AN=6;BaseQRankSum=2.918;DP=243;Dels=0.00;FS=0.000;HaplotypeScore=3.9627;MLEAC=6;MLEAF=1.00;MQ=60.00;MQ0=0;MQRankSum=0.052;QD=30.56;ReadPosRankSum=0.719	GT:AD:DP:GQ:MLPSAC:MLPSAF:PL	1/1/1/1/1/1:5,235:242:99:6:1.00:7453,1547,949,599,350,158,0	SG	1017	gi|460403822|ref|XP_004247385.1|	PREDICTED: uncharacterized protein LOC101262251 [Solanum lycopersicum]	AT3G62650.1			unknown protein; BEST Arabidopsis thaliana protein match is: unknown protein (TAIR:AT2G47485.1); Has 57 Blast hits to 57 proteins in 13 species: Archae - 0; Bacteria - 0; Metazoa - 0; Fungi - 0; Plants - 57; Viruses - 0; Other Eukaryotes - 0 (source: NCBI BLink).
Sp2_comp135942_c0_seq2	329	.	G	A	34	.	DP=5;VDB=0.0177;AF1=1;AC1=2;DP4=0,0,1,2;MQ=37;FQ=-36	GT:PL:GQ	1/1:66,9,0:16	Sp2_comp135942_c0_seq2	329	.	G	A	138.4	PASS	AC=6;AF=1.00;AN=6;DP=5;Dels=0.00;FS=0.000;HaplotypeScore=0.0000;MLEAC=6;MLEAF=1.00;MQ=60.00;MQ0=0;QD=27.68	GT:AD:DP:GQ:MLPSAC:MLPSAF:PL	1/1/1/1/1/1:0,5:5:3:6:1.00:162,31,19,12,7,3,0	SG	763	No hit in this database		No hit in this database
Sp2_comp135942_c0_seq2	330	.	G	A	34	.	DP=5;VDB=0.0177;AF1=1;AC1=2;DP4=0,0,1,2;MQ=37;FQ=-36	GT:PL:GQ	1/1:66,9,0:16	Sp2_comp135942_c0_seq2	330	.	G	A	139.4	PASS	AC=6;AF=1.00;AN=6;DP=5;Dels=0.00;FS=0.000;HaplotypeScore=0.0000;MLEAC=6;MLEAF=1.00;MQ=60.00;MQ0=0;QD=27.88	GT:AD:DP:GQ:MLPSAC:MLPSAF:PL	1/1/1/1/1/1:0,5:5:3:6:1.00:163,31,19,12,7,3,0	SG	763	No hit in this database		No hit in this database
Sp2_comp135942_c0_seq2	358	.	G	A	42	.	DP=3;VDB=0.0050;AF1=1;AC1=2;DP4=0,0,2,1;MQ=35;FQ=-36	GT:PL:GQ	1/1:74,9,0:16	Sp2_comp135942_c0_seq2	358	.	G	A	95.16	PASS	AC=6;AF=1.00;AN=6;DP=3;Dels=0.00;FS=0.000;HaplotypeScore=0.0000;MLEAC=6;MLEAF=1.00;MQ=60.00;MQ0=0;QD=31.72	GT:AD:DP:GQ:MLPSAC:MLPSAF:PL	1/1/1/1/1/1:0,3:3:2:6:1.00:118,23,14,9,5,2,0	SG	763	No hit in this database		No hit in this database
Sp2_comp135942_c0_seq2	410	.	T	C	100	.	DP=6;VDB=0.0284;AF1=1;AC1=2;DP4=0,0,3,3;MQ=37;FQ=-45	GT:PL:GQ	1/1:133,18,0:33	Sp2_comp135942_c0_seq2	410	.	T	C	173.83	PASS	AC=6;AF=1.00;AN=6;DP=9;Dels=0.00;FS=0.000;HaplotypeScore=0.0000;MLEAC=6;MLEAF=1.00;MQ=60.00;MQ0=0;QD=19.31	GT:AD:DP:GQ:MLPSAC:MLPSAF:PL	1/1/1/1/1/1:0,9:9:4:6:1.00:198,39,24,15,9,4,0	SG	763	No hit in this database		No hit in this database
Sp2_comp135943_c0_seq1	505	.	C	A	115	.	DP=21;VDB=0.0400;AF1=1;AC1=2;DP4=0,0,3,8;MQ=50;FQ=-60	GT:PL:GQ	1/1:148,33,0:63	Sp2_comp135943_c0_seq1	505	.	C	A	736.07	PASS	AC=6;AF=1.00;AN=6;DP=18;Dels=0.00;FS=0.000;HaplotypeScore=0.0000;MLEAC=6;MLEAF=1.00;MQ=60.00;MQ0=0;QD=31.09	GT:AD:DP:GQ:MLPSAC:MLPSAF:PL	1/1/1/1/1/1:0,18:18:14:6:1.00:762,140,86,54,32,14,0	SG	592	No hit in this database		No hit in this database
Sp2_comp135944_c0_seq1	40	.	T	C	43.8	.	DP=3;VDB=0.0163;AF1=1;AC1=2;DP4=0,0,2,0;MQ=60;FQ=-33	GT:PL:GQ	1/1:75,6,0:10	Sp2_comp135944_c0_seq1	40	.	T	C	285.03	PASS	AC=6;AF=1.00;AN=6;DP=8;Dels=0.00;FS=0.000;HaplotypeScore=0.0000;MLEAC=6;MLEAF=1.00;MQ=53.97;MQ0=0;QD=30.04	GT:AD:DP:GQ:MLPSAC:MLPSAF:PL	1/1/1/1/1/1:0,8:8:6:6:1.00:310,62,38,24,14,6,0	SG	375	No hit in this database		No hit in this database
Sp2_comp135945_c0_seq1	114	.	T	C	44.8	.	DP=2;VDB=0.0106;AF1=1;AC1=2;DP4=0,0,1,1;MQ=60;FQ=-33	GT:PL:GQ	1/1:76,6,0:10	Sp2_comp135945_c0_seq1	114	.	T	C	58.71	PASS	AC=6;AF=1.00;AN=6;DP=2;Dels=0.00;FS=0.000;HaplotypeScore=0.0000;MLEAC=6;MLEAF=1.00;MQ=60.00;MQ0=0;QD=29.36	GT:AD:DP:GQ:MLPSAC:MLPSAF:PL	1/1/1/1/1/1:0,2:2:2:6:1.00:81,16,10,6,4,2,0	SG	684	No hit in this database		No hit in this database
Sp2_comp135945_c0_seq1	133	.	T	C	53	.	DP=4;VDB=0.0301;AF1=1;AC1=2;DP4=0,0,2,1;MQ=48;FQ=-36	GT:PL:GQ	1/1:85,9,0:16	Sp2_comp135945_c0_seq1	133	.	T	C	104.16	PASS	AC=6;AF=1.00;AN=6;DP=4;Dels=0.00;FS=0.000;HaplotypeScore=0.0000;MLEAC=6;MLEAF=1.00;MQ=60.00;MQ0=0;QD=26.04	GT:AD:DP:GQ:MLPSAC:MLPSAF:PL	1/1/1/1/1/1:0,4:4:2:6:1.00:127,23,14,9,5,2,0	SG	684	No hit in this database		No hit in this database
Sp2_comp135945_c0_seq1	165	.	G	A	61.5	.	DP=4;VDB=0.0301;AF1=1;AC1=2;DP4=0,0,2,2;MQ=48;FQ=-39	GT:PL:GQ	1/1:94,12,0:21	Sp2_comp135945_c0_seq1	165	.	G	A	157.4	PASS	AC=6;AF=1.00;AN=6;DP=4;Dels=0.00;FS=0.000;HaplotypeScore=0.0000;MLEAC=6;MLEAF=1.00;MQ=60.00;MQ0=0;QD=28.76	GT:AD:DP:GQ:MLPSAC:MLPSAF:PL	1/1/1/1/1/1:0,4:4:3:6:1.00:181,31,19,12,7,3,0	SG	684	No hit in this database		No hit in this database
Sp2_comp135945_c0_seq1	216	.	T	G	15.9	.	DP=5;VDB=0.0398;AF1=1;AC1=2;DP4=0,0,1,1;MQ=47;FQ=-33	GT:PL:GQ	1/1:47,6,0:10	Sp2_comp135945_c0_seq1	216	.	T	G	180.83	PASS	AC=6;AF=1.00;AN=6;BaseQRankSum=0.922;DP=7;Dels=0.00;FS=0.000;HaplotypeScore=7.7321;MLEAC=6;MLEAF=1.00;MQ=55.03;MQ0=0;MQRankSum=1.495;QD=25.83;ReadPosRankSum=1.495	GT:AD:DP:GQ:MLPSAC:MLPSAF:PL	1/1/1/1/1/1:2,5:7:4:6:1.00:205,39,24,15,9,4,0	SG	684	No hit in this database		No hit in this database
Sp2_comp135946_c0_seq1	1032	.	C	T	3.01	.	DP=16;VDB=0.0000;AF1=0.4997;AC1=1;DP4=1,3,0,2;MQ=49;FQ=4.77;PV4=1,0.002,0.089,0.23	GT:PL:GQ	0/1:30,0,107:28	Sp2_comp135946_c0_seq1	1032	.	C	T	90.81	PASS	AC=2;AF=0.333;AN=6;BaseQRankSum=-0.932;DP=23;Dels=0.00;FS=6.628;HaplotypeScore=0.9998;MLEAC=2;MLEAF=0.333;MQ=60.00;MQ0=0;MQRankSum=0.484;QD=3.95;ReadPosRankSum=0.634	GT:AD:DP:GQ:MLPSAC:MLPSAF:PL	0/0/0/0/1/1:5,18:23:1:2:0.333:113,4,0,1,6,18,182	SG	1056	gi|460368581|ref|XP_004230144.1|	PREDICTED: 60S ribosome subunit biogenesis protein NIP7 homolog [Solanum lycopersicum]	AT4G15770.1	RNA binding		RNA binding; FUNCTIONS IN: RNA binding; INVOLVED IN: ribosome assembly, ribosome biogenesis; LOCATED IN: nucleus; EXPRESSED IN: 22 plant structures; EXPRESSED DURING: 13 growth stages; CONTAINS InterPro DOMAIN/s: Pseudouridine synthase/archaeosine transglycosylase-like (InterPro:IPR015947), Ribosome biogenesis factor NIP7-like (InterPro:IPR005155), Pseudouridine synthase/archaeosine transglycosyl…
Sp2_comp135946_c0_seq1	117	.	A	G	225	.	DP=125;VDB=0.0398;AF1=0.5;AC1=1;DP4=26,6,71,17;MQ=45;FQ=190;PV4=1,0.25,6.9e-10,0.3	GT:PL:GQ	0/1:255,0,217:99	Sp2_comp135946_c0_seq1	117	.	A	G	3439.69	PASS	AC=4;AF=0.667;AN=6;BaseQRankSum=-0.543;DP=131;Dels=0.00;FS=0.938;HaplotypeScore=0.0000;MLEAC=4;MLEAF=0.667;MQ=59.66;MQ0=0;MQRankSum=-0.003;QD=26.26;ReadPosRankSum=-0.305	GT:AD:DP:GQ:MLPSAC:MLPSAF:PL	0/0/1/1/1/1:33,98:131:7:4:0.667:3465,412,175,57,0,7,1015	SG	1056	gi|460368581|ref|XP_004230144.1|	PREDICTED: 60S ribosome subunit biogenesis protein NIP7 homolog [Solanum lycopersicum]	AT4G15770.1	RNA binding		RNA binding; FUNCTIONS IN: RNA binding; INVOLVED IN: ribosome assembly, ribosome biogenesis; LOCATED IN: nucleus; EXPRESSED IN: 22 plant structures; EXPRESSED DURING: 13 growth stages; CONTAINS InterPro DOMAIN/s: Pseudouridine synthase/archaeosine transglycosylase-like (InterPro:IPR015947), Ribosome biogenesis factor NIP7-like (InterPro:IPR005155), Pseudouridine synthase/archaeosine transglycosyl…
Sp2_comp135946_c0_seq1	122	.	T	C	135	.	DP=129;VDB=0.0365;AF1=0.5;AC1=1;DP4=25,8,64,24;MQ=45;FQ=138;PV4=0.82,3.4e-45,2.1e-08,0.28	GT:PL:GQ	0/1:165,0,241:99	Sp2_comp135946_c0_seq1	122	.	T	C	3544.54	PASS	AC=4;AF=0.667;AN=6;BaseQRankSum=-1.569;DP=135;Dels=0.00;FS=0.000;HaplotypeScore=0.0000;MLEAC=4;MLEAF=0.667;MQ=59.67;MQ0=0;MQRankSum=-0.248;QD=26.26;ReadPosRankSum=-1.114	GT:AD:DP:GQ:MLPSAC:MLPSAF:PL	0/0/1/1/1/1:33,102:135:8:4:0.667:3570,420,178,57,0,8,1073	SG	1056	gi|460368581|ref|XP_004230144.1|	PREDICTED: 60S ribosome subunit biogenesis protein NIP7 homolog [Solanum lycopersicum]	AT4G15770.1	RNA binding		RNA binding; FUNCTIONS IN: RNA binding; INVOLVED IN: ribosome assembly, ribosome biogenesis; LOCATED IN: nucleus; EXPRESSED IN: 22 plant structures; EXPRESSED DURING: 13 growth stages; CONTAINS InterPro DOMAIN/s: Pseudouridine synthase/archaeosine transglycosylase-like (InterPro:IPR015947), Ribosome biogenesis factor NIP7-like (InterPro:IPR005155), Pseudouridine synthase/archaeosine transglycosyl…
Sp2_comp135946_c0_seq1	510	.	G	A	225	.	DP=372;VDB=0.0393;AF1=0.5;AC1=1;DP4=111,131,48,64;MQ=48;FQ=225;PV4=0.65,1,5.7e-30,0.33	GT:PL:GQ	0/1:255,0,255:99	Sp2_comp135946_c0_seq1	510	.	G	A	2239.9	PASS	AC=2;AF=0.333;AN=6;BaseQRankSum=1.368;DP=249;Dels=0.00;FS=1.058;HaplotypeScore=4.8282;MLEAC=2;MLEAF=0.333;MQ=59.89;MQ0=0;MQRankSum=1.012;QD=9.00;ReadPosRankSum=0.032	GT:AD:DP:GQ:MLPSAC:MLPSAF:PL	0/0/0/0/1/1:174,75:249:52:2:0.333:2266,52,0,82,2147483647,2147483647,2147483647	SG	1056	gi|460368581|ref|XP_004230144.1|	PREDICTED: 60S ribosome subunit biogenesis protein NIP7 homolog [Solanum lycopersicum]	AT4G15770.1	RNA binding		RNA binding; FUNCTIONS IN: RNA binding; INVOLVED IN: ribosome assembly, ribosome biogenesis; LOCATED IN: nucleus; EXPRESSED IN: 22 plant structures; EXPRESSED DURING: 13 growth stages; CONTAINS InterPro DOMAIN/s: Pseudouridine synthase/archaeosine transglycosylase-like (InterPro:IPR015947), Ribosome biogenesis factor NIP7-like (InterPro:IPR005155), Pseudouridine synthase/archaeosine transglycosyl…
Sp2_comp135946_c0_seq1	59	.	A	C	133	.	DP=35;VDB=0.0053;AF1=0.5;AC1=1;DP4=8,1,8,5;MQ=47;FQ=115;PV4=0.33,1.2e-05,0.23,0.28	GT:PL:GQ	0/1:163,0,142:99	Sp2_comp135946_c0_seq1	59	.	A	C	928.68	PASS	AC=5;AF=0.833;AN=6;BaseQRankSum=-0.627;DP=39;Dels=0.00;FS=1.854;HaplotypeScore=0.7887;MLEAC=5;MLEAF=0.833;MQ=60.00;MQ0=0;MQRankSum=-0.756;QD=23.81;ReadPosRankSum=-0.788	GT:AD:DP:GQ:MLPSAC:MLPSAF:PL	0/1/1/1/1/1:10,29:39:3:5:0.833:953,126,57,22,3,0,238	SG	1056	gi|460368581|ref|XP_004230144.1|	PREDICTED: 60S ribosome subunit biogenesis protein NIP7 homolog [Solanum lycopersicum]	AT4G15770.1	RNA binding		RNA binding; FUNCTIONS IN: RNA binding; INVOLVED IN: ribosome assembly, ribosome biogenesis; LOCATED IN: nucleus; EXPRESSED IN: 22 plant structures; EXPRESSED DURING: 13 growth stages; CONTAINS InterPro DOMAIN/s: Pseudouridine synthase/archaeosine transglycosylase-like (InterPro:IPR015947), Ribosome biogenesis factor NIP7-like (InterPro:IPR005155), Pseudouridine synthase/archaeosine transglycosyl…
Sp2_comp135946_c0_seq1	964	.	T	A	9.52	.	DP=224;VDB=0.0322;AF1=0.5;AC1=1;DP4=18,67,22,6;MQ=47;FQ=12.3;PV4=8e-08,1.2e-49,5.4e-13,0.063	GT:PL:GQ	0/1:39,0,255:41	Sp2_comp135946_c0_seq1	964	.	T	A	5279.9		AC=4;AF=0.667;AN=6;BaseQRankSum=-1.418;DP=230;Dels=0.00;FS=4.472;HaplotypeScore=91.6772;MLEAC=4;MLEAF=0.667;MQ=59.90;MQ0=0;MQRankSum=-1.429;QD=22.96;ReadPosRankSum=1.062	GT:AD:DP:GQ:MLPSAC:MLPSAF:PL	0/0/1/1/1/1:71,158:230:60:4:0.667:5306,606,232,60,0,68,2147483647	SG	1056	gi|460368581|ref|XP_004230144.1|	PREDICTED: 60S ribosome subunit biogenesis protein NIP7 homolog [Solanum lycopersicum]	AT4G15770.1	RNA binding		RNA binding; FUNCTIONS IN: RNA binding; INVOLVED IN: ribosome assembly, ribosome biogenesis; LOCATED IN: nucleus; EXPRESSED IN: 22 plant structures; EXPRESSED DURING: 13 growth stages; CONTAINS InterPro DOMAIN/s: Pseudouridine synthase/archaeosine transglycosylase-like (InterPro:IPR015947), Ribosome biogenesis factor NIP7-like (InterPro:IPR005155), Pseudouridine synthase/archaeosine transglycosyl…
Sp2_comp135948_c0_seq1	145	.	C	T	222	.	DP=150;VDB=0.0399;AF1=1;AC1=2;DP4=0,0,58,85;MQ=48;FQ=-282	GT:PL:GQ	1/1:255,255,0:99	Sp2_comp135948_c0_seq1	145	.	C	T	5573.9	PASS	AC=6;AF=1.00;AN=6;DP=142;Dels=0.00;FS=0.000;HaplotypeScore=0.0000;MLEAC=6;MLEAF=1.00;MQ=60.00;MQ0=0;QD=29.84	GT:AD:DP:GQ:MLPSAC:MLPSAF:PL	1/1/1/1/1/1:0,142:142:99:6:1.00:5600,1058,649,409,239,108,0	SG	1005	gi|460373354|ref|XP_004232485.1|	PREDICTED: uncharacterized protein LOC101258324 [Solanum lycopersicum]	AT2G17970.1	2-oxoglutarate (2OG) and Fe(II)-dependent oxygenase superfamily protein		2-oxoglutarate (2OG) and Fe(II)-dependent oxygenase superfamily protein; FUNCTIONS IN: oxidoreductase activity; INVOLVED IN: biological_process unknown; LOCATED IN: cellular_component unknown; EXPRESSED IN: 15 plant structures; EXPRESSED DURING: 7 growth stages; CONTAINS InterPro DOMAIN/s: Oxoglutarate/iron-dependent oxygenase (InterPro:IPR005123); BEST Arabidopsis thaliana protein match is: oxid…
Sp2_comp135948_c0_seq1	282	.	G	A	222	.	DP=218;VDB=0.0380;AF1=1;AC1=2;DP4=0,0,105,90;MQ=43;FQ=-282	GT:PL:GQ	1/1:255,255,0:99	Sp2_comp135948_c0_seq1	282	.	G	A	8504.9	PASS	AC=6;AF=1.00;AN=6;DP=227;Dels=0.00;FS=0.000;HaplotypeScore=0.8321;MLEAC=6;MLEAF=1.00;MQ=59.94;MQ0=0;QD=30.37	GT:AD:DP:GQ:MLPSAC:MLPSAF:PL	1/1/1/1/1/1:0,227:227:99:6:1.00:8531,1679,1030,650,380,171,0	SG	1005	gi|460373354|ref|XP_004232485.1|	PREDICTED: uncharacterized protein LOC101258324 [Solanum lycopersicum]	AT2G17970.1	2-oxoglutarate (2OG) and Fe(II)-dependent oxygenase superfamily protein		2-oxoglutarate (2OG) and Fe(II)-dependent oxygenase superfamily protein; FUNCTIONS IN: oxidoreductase activity; INVOLVED IN: biological_process unknown; LOCATED IN: cellular_component unknown; EXPRESSED IN: 15 plant structures; EXPRESSED DURING: 7 growth stages; CONTAINS InterPro DOMAIN/s: Oxoglutarate/iron-dependent oxygenase (InterPro:IPR005123); BEST Arabidopsis thaliana protein match is: oxid…
Sp2_comp135948_c0_seq1	336	.	A	G	222	.	DP=168;VDB=0.0365;AF1=1;AC1=2;DP4=0,0,58,101;MQ=45;FQ=-282	GT:PL:GQ	1/1:255,255,0:99	Sp2_comp135948_c0_seq1	336	.	A	G	6826.9		AC=6;AF=1.00;AN=6;DP=175;Dels=0.00;FS=0.000;HaplotypeScore=426.2301;MLEAC=6;MLEAF=1.00;MQ=59.89;MQ0=0;QD=26.04	GT:AD:DP:GQ:MLPSAC:MLPSAF:PL	1/1/1/1/1/1:0,174:175:99:6:1.00:6853,1307,801,506,296,133,0	SG	1005	gi|460373354|ref|XP_004232485.1|	PREDICTED: uncharacterized protein LOC101258324 [Solanum lycopersicum]	AT2G17970.1	2-oxoglutarate (2OG) and Fe(II)-dependent oxygenase superfamily protein		2-oxoglutarate (2OG) and Fe(II)-dependent oxygenase superfamily protein; FUNCTIONS IN: oxidoreductase activity; INVOLVED IN: biological_process unknown; LOCATED IN: cellular_component unknown; EXPRESSED IN: 15 plant structures; EXPRESSED DURING: 7 growth stages; CONTAINS InterPro DOMAIN/s: Oxoglutarate/iron-dependent oxygenase (InterPro:IPR005123); BEST Arabidopsis thaliana protein match is: oxid…
Sp2_comp135948_c0_seq1	476	.	T	C	159	.	DP=139;VDB=0.0392;AF1=1;AC1=2;DP4=0,0,5,11;MQ=43;FQ=-75	GT:PL:GQ	1/1:192,48,0:93	Sp2_comp135948_c0_seq1	476	.	T	C	5068.9	PASS	AC=6;AF=1.00;AN=6;DP=144;Dels=0.00;FS=0.000;HaplotypeScore=0.0000;MLEAC=6;MLEAF=1.00;MQ=59.31;MQ0=0;QD=34.32	GT:AD:DP:GQ:MLPSAC:MLPSAF:PL	1/1/1/1/1/1:0,144:144:99:6:1.00:5095,1019,625,394,231,104,0	SG	1005	gi|460373354|ref|XP_004232485.1|	PREDICTED: uncharacterized protein LOC101258324 [Solanum lycopersicum]	AT2G17970.1	2-oxoglutarate (2OG) and Fe(II)-dependent oxygenase superfamily protein		2-oxoglutarate (2OG) and Fe(II)-dependent oxygenase superfamily protein; FUNCTIONS IN: oxidoreductase activity; INVOLVED IN: biological_process unknown; LOCATED IN: cellular_component unknown; EXPRESSED IN: 15 plant structures; EXPRESSED DURING: 7 growth stages; CONTAINS InterPro DOMAIN/s: Oxoglutarate/iron-dependent oxygenase (InterPro:IPR005123); BEST Arabidopsis thaliana protein match is: oxid…
Sp2_comp135948_c0_seq1	574	.	A	G	222	.	DP=170;VDB=0.0380;AF1=1;AC1=2;DP4=0,0,69,54;MQ=48;FQ=-282	GT:PL:GQ	1/1:255,255,0:99	Sp2_comp135948_c0_seq1	574	.	A	G	6080.9	PASS	AC=6;AF=1.00;AN=6;DP=176;Dels=0.00;FS=0.000;HaplotypeScore=5.1018;MLEAC=6;MLEAF=1.00;MQ=60.00;MQ0=0;QD=34.55	GT:AD:DP:GQ:MLPSAC:MLPSAF:PL	1/1/1/1/1/1:0,175:176:99:6:1.00:6107,1198,734,463,271,122,0	SG	1005	gi|460373354|ref|XP_004232485.1|	PREDICTED: uncharacterized protein LOC101258324 [Solanum lycopersicum]	AT2G17970.1	2-oxoglutarate (2OG) and Fe(II)-dependent oxygenase superfamily protein		2-oxoglutarate (2OG) and Fe(II)-dependent oxygenase superfamily protein; FUNCTIONS IN: oxidoreductase activity; INVOLVED IN: biological_process unknown; LOCATED IN: cellular_component unknown; EXPRESSED IN: 15 plant structures; EXPRESSED DURING: 7 growth stages; CONTAINS InterPro DOMAIN/s: Oxoglutarate/iron-dependent oxygenase (InterPro:IPR005123); BEST Arabidopsis thaliana protein match is: oxid…
Sp2_comp135948_c0_seq1	64	.	T	C	222	.	DP=184;VDB=0.0190;AF1=1;AC1=2;DP4=0,0,100,77;MQ=50;FQ=-282	GT:PL:GQ	1/1:255,255,0:99	Sp2_comp135948_c0_seq1	64	.	T	C	4143.9	PASS	AC=6;AF=1.00;AN=6;BaseQRankSum=0.414;DP=171;Dels=0.00;FS=0.000;HaplotypeScore=2.6777;MLEAC=6;MLEAF=1.00;MQ=58.51;MQ0=0;MQRankSum=2.072;QD=24.23;ReadPosRankSum=2.043	GT:AD:DP:GQ:MLPSAC:MLPSAF:PL	1/1/1/1/1/1:2,169:171:48:6:1.00:4170,747,444,267,143,48,0	SG	1005	gi|460373354|ref|XP_004232485.1|	PREDICTED: uncharacterized protein LOC101258324 [Solanum lycopersicum]	AT2G17970.1	2-oxoglutarate (2OG) and Fe(II)-dependent oxygenase superfamily protein		2-oxoglutarate (2OG) and Fe(II)-dependent oxygenase superfamily protein; FUNCTIONS IN: oxidoreductase activity; INVOLVED IN: biological_process unknown; LOCATED IN: cellular_component unknown; EXPRESSED IN: 15 plant structures; EXPRESSED DURING: 7 growth stages; CONTAINS InterPro DOMAIN/s: Oxoglutarate/iron-dependent oxygenase (InterPro:IPR005123); BEST Arabidopsis thaliana protein match is: oxid…
Sp2_comp135948_c1_seq2	246	.	T	A	222	.	DP=243;VDB=0.0380;AF1=1;AC1=2;DP4=0,0,118,104;MQ=48;FQ=-282	GT:PL:GQ	1/1:255,255,0:99	Sp2_comp135948_c1_seq2	246	.	T	A	9060.9	PASS	AC=6;AF=1.00;AN=6;DP=239;Dels=0.00;FS=0.000;HaplotypeScore=2.6207;MLEAC=6;MLEAF=1.00;MQ=59.65;MQ0=0;QD=28.74	GT:AD:DP:GQ:MLPSAC:MLPSAF:PL	1/1/1/1/1/1:0,239:239:99:6:1.00:9087,1750,1073,677,396,178,0	SG	606	gi|462397476|gb|EMJ03144.1|	hypothetical protein PRUPE_ppa004512mg [Prunus persica]	AT2G17970.3	2-oxoglutarate (2OG) and Fe(II)-dependent oxygenase superfamily protein		2-oxoglutarate (2OG) and Fe(II)-dependent oxygenase superfamily protein; FUNCTIONS IN: oxidoreductase activity; INVOLVED IN: biological_process unknown; LOCATED IN: cellular_component unknown; EXPRESSED IN: 15 plant structures; EXPRESSED DURING: 7 growth stages; CONTAINS InterPro DOMAIN/s: Oxoglutarate/iron-dependent oxygenase (InterPro:IPR005123); BEST Arabidopsis thaliana protein match is: oxid…
Sp2_comp135948_c1_seq2	342	.	T	C	222	.	DP=237;VDB=0.0399;AF1=1;AC1=2;DP4=0,0,87,122;MQ=42;FQ=-282	GT:PL:GQ	1/1:255,255,0:99	Sp2_comp135948_c1_seq2	342	.	T	C	9342.9	PASS	AC=6;AF=1.00;AN=6;DP=241;Dels=0.00;FS=0.000;HaplotypeScore=1.7334;MLEAC=6;MLEAF=1.00;MQ=59.95;MQ0=0;QD=27.56	GT:AD:DP:GQ:MLPSAC:MLPSAF:PL	1/1/1/1/1/1:0,240:241:99:6:1.00:9369,1742,1068,674,394,177,0	SG	606	gi|462397476|gb|EMJ03144.1|	hypothetical protein PRUPE_ppa004512mg [Prunus persica]	AT2G17970.3	2-oxoglutarate (2OG) and Fe(II)-dependent oxygenase superfamily protein		2-oxoglutarate (2OG) and Fe(II)-dependent oxygenase superfamily protein; FUNCTIONS IN: oxidoreductase activity; INVOLVED IN: biological_process unknown; LOCATED IN: cellular_component unknown; EXPRESSED IN: 15 plant structures; EXPRESSED DURING: 7 growth stages; CONTAINS InterPro DOMAIN/s: Oxoglutarate/iron-dependent oxygenase (InterPro:IPR005123); BEST Arabidopsis thaliana protein match is: oxid…
Sp2_comp135948_c1_seq2	352	.	C	A	222	.	DP=222;VDB=0.0398;AF1=1;AC1=2;DP4=0,0,64,131;MQ=43;FQ=-282	GT:PL:GQ	1/1:255,255,0:99	Sp2_comp135948_c1_seq2	352	.	C	A	8331.9	PASS	AC=6;AF=1.00;AN=6;DP=226;Dels=0.00;FS=0.000;HaplotypeScore=4.3087;MLEAC=6;MLEAF=1.00;MQ=59.95;MQ0=0;QD=27.85	GT:AD:DP:GQ:MLPSAC:MLPSAF:PL	1/1/1/1/1/1:0,225:226:99:6:1.00:8358,1587,973,614,359,161,0	SG	606	gi|462397476|gb|EMJ03144.1|	hypothetical protein PRUPE_ppa004512mg [Prunus persica]	AT2G17970.3	2-oxoglutarate (2OG) and Fe(II)-dependent oxygenase superfamily protein		2-oxoglutarate (2OG) and Fe(II)-dependent oxygenase superfamily protein; FUNCTIONS IN: oxidoreductase activity; INVOLVED IN: biological_process unknown; LOCATED IN: cellular_component unknown; EXPRESSED IN: 15 plant structures; EXPRESSED DURING: 7 growth stages; CONTAINS InterPro DOMAIN/s: Oxoglutarate/iron-dependent oxygenase (InterPro:IPR005123); BEST Arabidopsis thaliana protein match is: oxid…
Sp2_comp135948_c1_seq2	417	.	T	A	208	.	DP=164;VDB=0.0392;AF1=1;AC1=2;DP4=0,0,47,35;MQ=47;FQ=-274	GT:PL:GQ	1/1:241,247,0:99	Sp2_comp135948_c1_seq2	417	.	T	A	6446.9	PASS	AC=6;AF=1.00;AN=6;DP=157;Dels=0.00;FS=0.000;HaplotypeScore=1.8650;MLEAC=6;MLEAF=1.00;MQ=59.84;MQ0=0;QD=31.76	GT:AD:DP:GQ:MLPSAC:MLPSAF:PL	1/1/1/1/1/1:0,157:157:99:6:1.00:6473,1206,739,467,273,123,0	SG	606	gi|462397476|gb|EMJ03144.1|	hypothetical protein PRUPE_ppa004512mg [Prunus persica]	AT2G17970.3	2-oxoglutarate (2OG) and Fe(II)-dependent oxygenase superfamily protein		2-oxoglutarate (2OG) and Fe(II)-dependent oxygenase superfamily protein; FUNCTIONS IN: oxidoreductase activity; INVOLVED IN: biological_process unknown; LOCATED IN: cellular_component unknown; EXPRESSED IN: 15 plant structures; EXPRESSED DURING: 7 growth stages; CONTAINS InterPro DOMAIN/s: Oxoglutarate/iron-dependent oxygenase (InterPro:IPR005123); BEST Arabidopsis thaliana protein match is: oxid…
Sp2_comp135948_c1_seq2	451	.	A	T	44.5	.	DP=161;VDB=0.0322;AF1=1;AC1=2;DP4=0,0,2,2;MQ=46;FQ=-39	GT:PL:GQ	1/1:77,12,0:21	Sp2_comp135948_c1_seq2	451	.	A	T	4631.9	PASS	AC=6;AF=1.00;AN=6;DP=157;Dels=0.00;FS=0.000;HaplotypeScore=0.9996;MLEAC=6;MLEAF=1.00;MQ=59.66;MQ0=0;QD=29.50	GT:AD:DP:GQ:MLPSAC:MLPSAF:PL	1/1/1/1/1/1:0,157:157:99:6:1.00:4658,1148,705,445,260,117,0	SG	606	gi|462397476|gb|EMJ03144.1|	hypothetical protein PRUPE_ppa004512mg [Prunus persica]	AT2G17970.3	2-oxoglutarate (2OG) and Fe(II)-dependent oxygenase superfamily protein		2-oxoglutarate (2OG) and Fe(II)-dependent oxygenase superfamily protein; FUNCTIONS IN: oxidoreductase activity; INVOLVED IN: biological_process unknown; LOCATED IN: cellular_component unknown; EXPRESSED IN: 15 plant structures; EXPRESSED DURING: 7 growth stages; CONTAINS InterPro DOMAIN/s: Oxoglutarate/iron-dependent oxygenase (InterPro:IPR005123); BEST Arabidopsis thaliana protein match is: oxid…
Sp2_comp135948_c1_seq2	453	.	T	C	13	.	DP=160;VDB=0.0298;AF1=1;AC1=2;DP4=0,0,1,1;MQ=48;FQ=-33	GT:PL:GQ	1/1:44,6,0:9	Sp2_comp135948_c1_seq2	453	.	T	C	4557.9	PASS	AC=6;AF=1.00;AN=6;DP=154;Dels=0.00;FS=0.000;HaplotypeScore=0.9996;MLEAC=6;MLEAF=1.00;MQ=59.65;MQ0=0;QD=29.60	GT:AD:DP:GQ:MLPSAC:MLPSAF:PL	1/1/1/1/1/1:0,153:153:99:6:1.00:4584,1125,690,436,255,115,0	SG	606	gi|462397476|gb|EMJ03144.1|	hypothetical protein PRUPE_ppa004512mg [Prunus persica]	AT2G17970.3	2-oxoglutarate (2OG) and Fe(II)-dependent oxygenase superfamily protein		2-oxoglutarate (2OG) and Fe(II)-dependent oxygenase superfamily protein; FUNCTIONS IN: oxidoreductase activity; INVOLVED IN: biological_process unknown; LOCATED IN: cellular_component unknown; EXPRESSED IN: 15 plant structures; EXPRESSED DURING: 7 growth stages; CONTAINS InterPro DOMAIN/s: Oxoglutarate/iron-dependent oxygenase (InterPro:IPR005123); BEST Arabidopsis thaliana protein match is: oxid…
Sp2_comp135948_c1_seq2	517	.	G	A,T	222	.	DP=214;VDB=0.0392;AF1=1;AC1=2;DP4=0,0,44,83;MQ=45;FQ=-282	GT:PL:GQ	1/1:255,255,0,246,255,243:99	Sp2_comp135948_c1_seq2	517	.	G	A	6558.9	PASS	AC=6;AF=1.00;AN=6;DP=181;Dels=0.00;FS=0.000;HaplotypeScore=0.8321;MLEAC=6;MLEAF=1.00;MQ=59.53;MQ0=1;QD=35.06	GT:AD:DP:GQ:MLPSAC:MLPSAF:PL	1/1/1/1/1/1:0,180:181:99:6:1.00:6585,1245,763,482,282,127,0	SG	606	gi|462397476|gb|EMJ03144.1|	hypothetical protein PRUPE_ppa004512mg [Prunus persica]	AT2G17970.3	2-oxoglutarate (2OG) and Fe(II)-dependent oxygenase superfamily protein		2-oxoglutarate (2OG) and Fe(II)-dependent oxygenase superfamily protein; FUNCTIONS IN: oxidoreductase activity; INVOLVED IN: biological_process unknown; LOCATED IN: cellular_component unknown; EXPRESSED IN: 15 plant structures; EXPRESSED DURING: 7 growth stages; CONTAINS InterPro DOMAIN/s: Oxoglutarate/iron-dependent oxygenase (InterPro:IPR005123); BEST Arabidopsis thaliana protein match is: oxid…
Sp2_comp135948_c1_seq2	576	.	G	A	42.3	.	DP=96;VDB=0.0033;AF1=1;AC1=2;DP4=0,0,5,0;MQ=49;FQ=-42	GT:PL:GQ	1/1:75,15,0:27	Sp2_comp135948_c1_seq2	576	.	G	A	4909.9	PASS	AC=6;AF=1.00;AN=6;DP=126;Dels=0.00;FS=0.000;HaplotypeScore=0.0000;MLEAC=6;MLEAF=1.00;MQ=57.83;MQ0=0;QD=27.21	GT:AD:DP:GQ:MLPSAC:MLPSAF:PL	1/1/1/1/1/1:0,126:126:95:6:1.00:4936,933,572,361,211,95,0	SG	606	gi|462397476|gb|EMJ03144.1|	hypothetical protein PRUPE_ppa004512mg [Prunus persica]	AT2G17970.3	2-oxoglutarate (2OG) and Fe(II)-dependent oxygenase superfamily protein		2-oxoglutarate (2OG) and Fe(II)-dependent oxygenase superfamily protein; FUNCTIONS IN: oxidoreductase activity; INVOLVED IN: biological_process unknown; LOCATED IN: cellular_component unknown; EXPRESSED IN: 15 plant structures; EXPRESSED DURING: 7 growth stages; CONTAINS InterPro DOMAIN/s: Oxoglutarate/iron-dependent oxygenase (InterPro:IPR005123); BEST Arabidopsis thaliana protein match is: oxid…
Sp2_comp135948_c2_seq1	331	.	A	G	222	.	DP=321;VDB=0.0399;AF1=1;AC1=2;DP4=1,1,163,127;MQ=41;FQ=-282;PV4=1,1,0.0065,0.16	GT:PL:GQ	1/1:255,255,0:99	Sp2_comp135948_c2_seq1	331	.	A	G	9900.9	PASS	AC=6;AF=1.00;AN=6;BaseQRankSum=1.662;DP=250;Dels=0.00;FS=0.000;HaplotypeScore=0.0000;MLEAC=6;MLEAF=1.00;MQ=60.00;MQ0=0;MQRankSum=-0.273;QD=29.29;ReadPosRankSum=0.161	GT:AD:DP:GQ:MLPSAC:MLPSAF:PL	1/1/1/1/1/1:1,249:250:99:6:1.00:9927,1770,1073,666,377,156,0	SG	708	gi|225431153|ref|XP_002268446.1|	PREDICTED: uncharacterized protein LOC100250563 [Vitis vinifera]	AT4G36090.2	oxidoreductase, 2OG-Fe(II) oxygenase family protein		oxidoreductase, 2OG-Fe(II) oxygenase family protein; BEST Arabidopsis thaliana protein match is: 2-oxoglutarate (2OG) and Fe(II)-dependent oxygenase superfamily protein (TAIR:AT2G17970.1); Has 35333 Blast hits to 34131 proteins in 2444 species: Archae - 798; Bacteria - 22429; Metazoa - 974; Fungi - 991; Plants - 531; Viruses - 0; Other Eukaryotes - 9610 (source: NCBI BLink).
Sp2_comp135948_c2_seq1	342	.	T	C	222	.	DP=297;VDB=0.0345;AF1=1;AC1=2;DP4=1,1,85,82;MQ=38;FQ=-282;PV4=1,1,1.3e-05,0.45	GT:PL:GQ	1/1:255,255,0:99	Sp2_comp135948_c2_seq1	342	.	T	C	8731.9	PASS	AC=6;AF=1.00;AN=6;BaseQRankSum=0.400;DP=249;Dels=0.00;FS=0.000;HaplotypeScore=5.9820;MLEAC=6;MLEAF=1.00;MQ=60.00;MQ0=0;MQRankSum=-0.245;QD=32.22;ReadPosRankSum=1.213	GT:AD:DP:GQ:MLPSAC:MLPSAF:PL	1/1/1/1/1/1:1,248:249:99:6:1.00:8758,1829,1107,685,386,156,0	SG	708	gi|225431153|ref|XP_002268446.1|	PREDICTED: uncharacterized protein LOC100250563 [Vitis vinifera]	AT4G36090.2	oxidoreductase, 2OG-Fe(II) oxygenase family protein		oxidoreductase, 2OG-Fe(II) oxygenase family protein; BEST Arabidopsis thaliana protein match is: 2-oxoglutarate (2OG) and Fe(II)-dependent oxygenase superfamily protein (TAIR:AT2G17970.1); Has 35333 Blast hits to 34131 proteins in 2444 species: Archae - 798; Bacteria - 22429; Metazoa - 974; Fungi - 991; Plants - 531; Viruses - 0; Other Eukaryotes - 9610 (source: NCBI BLink).
Sp2_comp135948_c2_seq1	505	.	C	T	222	.	DP=283;VDB=0.0392;AF1=1;AC1=2;DP4=0,0,70,70;MQ=49;FQ=-282	GT:PL:GQ	1/1:255,255,0:99	Sp2_comp135948_c2_seq1	505	.	C	T	9803.9	PASS	AC=6;AF=1.00;AN=6;DP=250;Dels=0.00;FS=0.000;HaplotypeScore=2.7549;MLEAC=6;MLEAF=1.00;MQ=60.00;MQ0=0;QD=26.05	GT:AD:DP:GQ:MLPSAC:MLPSAF:PL	1/1/1/1/1/1:0,250:250:99:6:1.00:9830,1836,1126,710,416,187,0	SG	708	gi|225431153|ref|XP_002268446.1|	PREDICTED: uncharacterized protein LOC100250563 [Vitis vinifera]	AT4G36090.2	oxidoreductase, 2OG-Fe(II) oxygenase family protein		oxidoreductase, 2OG-Fe(II) oxygenase family protein; BEST Arabidopsis thaliana protein match is: 2-oxoglutarate (2OG) and Fe(II)-dependent oxygenase superfamily protein (TAIR:AT2G17970.1); Has 35333 Blast hits to 34131 proteins in 2444 species: Archae - 798; Bacteria - 22429; Metazoa - 974; Fungi - 991; Plants - 531; Viruses - 0; Other Eukaryotes - 9610 (source: NCBI BLink).
Sp2_comp135948_c2_seq1	628	.	C	T	222	.	DP=223;VDB=0.0298;AF1=1;AC1=2;DP4=0,0,101,117;MQ=48;FQ=-282	GT:PL:GQ	1/1:255,255,0:99	Sp2_comp135948_c2_seq1	628	.	C	T	8593.9	PASS	AC=6;AF=1.00;AN=6;DP=210;Dels=0.00;FS=0.000;HaplotypeScore=2.8328;MLEAC=6;MLEAF=1.00;MQ=59.98;MQ0=0;QD=31.36	GT:AD:DP:GQ:MLPSAC:MLPSAF:PL	1/1/1/1/1/1:0,209:209:99:6:1.00:8620,1603,983,620,363,163,0	SG	708	gi|225431153|ref|XP_002268446.1|	PREDICTED: uncharacterized protein LOC100250563 [Vitis vinifera]	AT4G36090.2	oxidoreductase, 2OG-Fe(II) oxygenase family protein		oxidoreductase, 2OG-Fe(II) oxygenase family protein; BEST Arabidopsis thaliana protein match is: 2-oxoglutarate (2OG) and Fe(II)-dependent oxygenase superfamily protein (TAIR:AT2G17970.1); Has 35333 Blast hits to 34131 proteins in 2444 species: Archae - 798; Bacteria - 22429; Metazoa - 974; Fungi - 991; Plants - 531; Viruses - 0; Other Eukaryotes - 9610 (source: NCBI BLink).
Sp2_comp135948_c2_seq1	666	.	C	T	172	.	DP=115;VDB=0.0025;AF1=1;AC1=2;DP4=0,0,33,11;MQ=48;FQ=-159	GT:PL:GQ	1/1:205,132,0:99	Sp2_comp135948_c2_seq1	666	.	C	T	5856.91	PASS	AC=5;AF=0.833;AN=6;BaseQRankSum=-1.251;DP=159;Dels=0.00;FS=0.000;HaplotypeScore=2.5660;MLEAC=5;MLEAF=0.833;MQ=58.06;MQ0=0;MQRankSum=1.767;QD=29.69;ReadPosRankSum=2.962	GT:AD:DP:GQ:MLPSAC:MLPSAF:PL	0/1/1/1/1/1:5,153:159:28:5:0.833:5883,992,557,305,129,0,28	SG	708	gi|225431153|ref|XP_002268446.1|	PREDICTED: uncharacterized protein LOC100250563 [Vitis vinifera]	AT4G36090.2	oxidoreductase, 2OG-Fe(II) oxygenase family protein		oxidoreductase, 2OG-Fe(II) oxygenase family protein; BEST Arabidopsis thaliana protein match is: 2-oxoglutarate (2OG) and Fe(II)-dependent oxygenase superfamily protein (TAIR:AT2G17970.1); Has 35333 Blast hits to 34131 proteins in 2444 species: Archae - 798; Bacteria - 22429; Metazoa - 974; Fungi - 991; Plants - 531; Viruses - 0; Other Eukaryotes - 9610 (source: NCBI BLink).
Sp2_comp135950_c0_seq1	438	.	A	G	222	.	DP=712;VDB=0.0399;AF1=1;AC1=2;DP4=0,0,280,374;MQ=39;FQ=-282	GT:PL:GQ	1/1:255,255,0:99	Sp2_comp135950_c0_seq1	438	.	A	G	9089.9	PASS	AC=6;AF=1.00;AN=6;DP=250;Dels=0.00;FS=0.000;HaplotypeScore=0.9983;MLEAC=6;MLEAF=1.00;MQ=59.98;MQ0=0;QD=29.00	GT:AD:DP:GQ:MLPSAC:MLPSAF:PL	1/1/1/1/1/1:0,250:250:99:6:1.00:9116,1758,1078,680,398,179,0	SG	796	gi|470134297|ref|XP_004302991.1|	PREDICTED: cytochrome b-c1 complex subunit 9-like isoform 2 [Fragaria vesca subsp. vesca]	AT3G52730.1	ubiquinol-cytochrome C reductase UQCRX/QCR9-like family protein		ubiquinol-cytochrome C reductase UQCRX/QCR9-like family protein; FUNCTIONS IN: ubiquinol-cytochrome-c reductase activity; INVOLVED IN: mitochondrial electron transport, ubiquinol to cytochrome c; LOCATED IN: mitochondrial envelope, mitochondrion, mitochondrial respiratory chain complex III, membrane; EXPRESSED IN: 24 plant structures; EXPRESSED DURING: 16 growth stages; CONTAINS InterPro DOMAIN/s…
Sp2_comp135950_c0_seq1	456	.	A	G	222	.	DP=761;VDB=0.0399;AF1=1;AC1=2;DP4=0,0,359,331;MQ=41;FQ=-282	GT:PL:GQ	1/1:255,255,0:99	Sp2_comp135950_c0_seq1	456	.	A	G	9656.9	PASS	AC=6;AF=1.00;AN=6;DP=250;Dels=0.00;FS=0.000;HaplotypeScore=1.8661;MLEAC=6;MLEAF=1.00;MQ=59.91;MQ0=0;QD=30.01	GT:AD:DP:GQ:MLPSAC:MLPSAF:PL	1/1/1/1/1/1:0,248:250:99:6:1.00:9683,1828,1121,707,414,186,0	SG	796	gi|470134297|ref|XP_004302991.1|	PREDICTED: cytochrome b-c1 complex subunit 9-like isoform 2 [Fragaria vesca subsp. vesca]	AT3G52730.1	ubiquinol-cytochrome C reductase UQCRX/QCR9-like family protein		ubiquinol-cytochrome C reductase UQCRX/QCR9-like family protein; FUNCTIONS IN: ubiquinol-cytochrome-c reductase activity; INVOLVED IN: mitochondrial electron transport, ubiquinol to cytochrome c; LOCATED IN: mitochondrial envelope, mitochondrion, mitochondrial respiratory chain complex III, membrane; EXPRESSED IN: 24 plant structures; EXPRESSED DURING: 16 growth stages; CONTAINS InterPro DOMAIN/s…
Sp2_comp135950_c0_seq1	474	.	A	G	222	.	DP=761;VDB=0.0365;AF1=1;AC1=2;DP4=0,0,122,126;MQ=37;FQ=-282	GT:PL:GQ	1/1:255,255,0:99	Sp2_comp135950_c0_seq1	474	.	A	G	9358.9	PASS	AC=6;AF=1.00;AN=6;DP=240;Dels=0.00;FS=0.000;HaplotypeScore=1.6988;MLEAC=6;MLEAF=1.00;MQ=59.75;MQ0=0;QD=36.13	GT:AD:DP:GQ:MLPSAC:MLPSAF:PL	1/1/1/1/1/1:0,240:240:99:6:1.00:9385,1805,1107,698,408,184,0	SG	796	gi|470134297|ref|XP_004302991.1|	PREDICTED: cytochrome b-c1 complex subunit 9-like isoform 2 [Fragaria vesca subsp. vesca]	AT3G52730.1	ubiquinol-cytochrome C reductase UQCRX/QCR9-like family protein		ubiquinol-cytochrome C reductase UQCRX/QCR9-like family protein; FUNCTIONS IN: ubiquinol-cytochrome-c reductase activity; INVOLVED IN: mitochondrial electron transport, ubiquinol to cytochrome c; LOCATED IN: mitochondrial envelope, mitochondrion, mitochondrial respiratory chain complex III, membrane; EXPRESSED IN: 24 plant structures; EXPRESSED DURING: 16 growth stages; CONTAINS InterPro DOMAIN/s…
Sp2_comp135950_c0_seq1	91	.	T	C	44.8	.	DP=2;VDB=0.0178;AF1=1;AC1=2;DP4=0,0,1,1;MQ=60;FQ=-33	GT:PL:GQ	1/1:76,6,0:10	Sp2_comp135950_c0_seq1	91	.	T	C	60.71	PASS	AC=6;AF=1.00;AN=6;DP=2;Dels=0.00;FS=0.000;HaplotypeScore=0.0000;MLEAC=6;MLEAF=1.00;MQ=60.00;MQ0=0;QD=30.36	GT:AD:DP:GQ:MLPSAC:MLPSAF:PL	1/1/1/1/1/1:0,2:2:2:6:1.00:83,16,10,6,4,2,0	SG	796	gi|470134297|ref|XP_004302991.1|	PREDICTED: cytochrome b-c1 complex subunit 9-like isoform 2 [Fragaria vesca subsp. vesca]	AT3G52730.1	ubiquinol-cytochrome C reductase UQCRX/QCR9-like family protein		ubiquinol-cytochrome C reductase UQCRX/QCR9-like family protein; FUNCTIONS IN: ubiquinol-cytochrome-c reductase activity; INVOLVED IN: mitochondrial electron transport, ubiquinol to cytochrome c; LOCATED IN: mitochondrial envelope, mitochondrion, mitochondrial respiratory chain complex III, membrane; EXPRESSED IN: 24 plant structures; EXPRESSED DURING: 16 growth stages; CONTAINS InterPro DOMAIN/s…
Sp2_comp135951_c0_seq1	493	.	C	T	105	.	DP=12;VDB=0.0392;AF1=0.5;AC1=1;DP4=1,1,5,5;MQ=30;FQ=13.2;PV4=1,0.37,0.0015,1	GT:PL:GQ	0/1:135,0,40:43	Sp2_comp135951_c0_seq1	493	.	C	T	411.2	PASS	AC=5;AF=0.833;AN=6;BaseQRankSum=-0.493;DP=13;Dels=0.00;FS=0.000;HaplotypeScore=0.0000;MLEAC=5;MLEAF=0.833;MQ=60.00;MQ0=0;MQRankSum=-0.099;QD=31.63;ReadPosRankSum=0.099	GT:AD:DP:GQ:MLPSAC:MLPSAF:PL	0/1/1/1/1/1:2,11:13:5:5:0.833:436,63,32,15,5,0,61	SG	622	gi|460403417|ref|XP_004247187.1|	PREDICTED: type I inositol 1,4,5-trisphosphate 5-phosphatase CVP2-like [Solanum lycopersicum]	AT3G63240.1	DNAse I-like superfamily protein		DNAse I-like superfamily protein; FUNCTIONS IN: hydrolase activity, inositol or phosphatidylinositol phosphatase activity; INVOLVED IN: biological_process unknown; LOCATED IN: cellular_component unknown; EXPRESSED IN: 10 plant structures; EXPRESSED DURING: 4 anthesis, F mature embryo stage, petal differentiation and expansion stage, E expanded cotyledon stage, D bilateral stage; CONTAINS InterPro…
Sp2_comp135951_c0_seq1	54	.	C	T	36	.	DP=11;VDB=0.0059;AF1=0.5;AC1=1;DP4=3,4,1,2;MQ=58;FQ=39;PV4=1,0.43,1,0.39	GT:PL:GQ	0/1:66,0,173:69	Sp2_comp135951_c0_seq1	54	.	C	T	42.22	LowQual	AC=2;AF=0.333;AN=6;BaseQRankSum=-0.896;DP=11;Dels=0.00;FS=0.000;HaplotypeScore=0.0000;MLEAC=2;MLEAF=0.333;MQ=60.00;MQ0=0;MQRankSum=2.228;QD=3.84;ReadPosRankSum=-0.678	GT:AD:DP:GQ:MLPSAC:MLPSAF:PL	0/0/0/0/1/1:7,4:11:1:2:0.333:64,2,0,1,6,16,160	SG	622	gi|460403417|ref|XP_004247187.1|	PREDICTED: type I inositol 1,4,5-trisphosphate 5-phosphatase CVP2-like [Solanum lycopersicum]	AT3G63240.1	DNAse I-like superfamily protein		DNAse I-like superfamily protein; FUNCTIONS IN: hydrolase activity, inositol or phosphatidylinositol phosphatase activity; INVOLVED IN: biological_process unknown; LOCATED IN: cellular_component unknown; EXPRESSED IN: 10 plant structures; EXPRESSED DURING: 4 anthesis, F mature embryo stage, petal differentiation and expansion stage, E expanded cotyledon stage, D bilateral stage; CONTAINS InterPro…
Sp2_comp135952_c0_seq1	1071	.	A	G	116	.	DP=28;VDB=0.0345;AF1=0.5;AC1=1;DP4=5,6,6,9;MQ=44;FQ=119;PV4=1,2.2e-12,0.22,0.44	GT:PL:GQ	0/1:146,0,218:99	Sp2_comp135952_c0_seq1	1071	.	A	G	839.78		AC=3;AF=0.500;AN=6;BaseQRankSum=-0.287;DP=46;Dels=0.00;FS=0.000;HaplotypeScore=16.9950;MLEAC=3;MLEAF=0.500;MQ=60.00;MQ0=0;MQRankSum=0.397;QD=18.26;ReadPosRankSum=-0.022	GT:AD:DP:GQ:MLPSAC:MLPSAF:PL	0/0/0/1/1/1:21,25:46:7:3:0.500:865,68,16,0,7,47,756	SG	1130	gi|224135515|ref|XP_002327237.1|	predicted protein [Populus trichocarpa]	AT1G77855.1			unknown protein; BEST Arabidopsis thaliana protein match is: unknown protein (TAIR:AT1G22030.1); Has 120 Blast hits to 120 proteins in 17 species: Archae - 0; Bacteria - 0; Metazoa - 0; Fungi - 0; Plants - 120; Viruses - 0; Other Eukaryotes - 0 (source: NCBI BLink).
Sp2_comp135952_c0_seq1	1103	.	A	G	63.1	.	DP=10;VDB=0.0003;AF1=1;AC1=2;DP4=0,0,3,3;MQ=35;FQ=-45	GT:PL:GQ	1/1:96,18,0:33	Sp2_comp135952_c0_seq1	1103	.	A	G	1499.91	PASS	AC=6;AF=1.00;AN=6;DP=35;Dels=0.00;FS=0.000;HaplotypeScore=0.0000;MLEAC=6;MLEAF=1.00;MQ=59.69;MQ0=0;QD=34.11	GT:AD:DP:GQ:MLPSAC:MLPSAF:PL	1/1/1/1/1/1:0,35:35:28:6:1.00:1526,272,167,105,62,28,0	SG	1130	gi|224135515|ref|XP_002327237.1|	predicted protein [Populus trichocarpa]	AT1G77855.1			unknown protein; BEST Arabidopsis thaliana protein match is: unknown protein (TAIR:AT1G22030.1); Has 120 Blast hits to 120 proteins in 17 species: Archae - 0; Bacteria - 0; Metazoa - 0; Fungi - 0; Plants - 120; Viruses - 0; Other Eukaryotes - 0 (source: NCBI BLink).
Sp2_comp135952_c0_seq1	123	.	T	C	225	.	DP=39;VDB=0.0392;AF1=0.5;AC1=1;DP4=5,9,10,13;MQ=44;FQ=200;PV4=0.74,1,0.33,1	GT:PL:GQ	0/1:255,0,227:99	Sp2_comp135952_c0_seq1	123	.	T	C	807.7	PASS	AC=4;AF=0.667;AN=6;BaseQRankSum=1.831;DP=39;Dels=0.00;FS=0.000;HaplotypeScore=0.9995;MLEAC=4;MLEAF=0.667;MQ=60.00;MQ0=0;MQRankSum=-0.136;QD=20.71;ReadPosRankSum=0.651	GT:AD:DP:GQ:MLPSAC:MLPSAF:PL	0/0/1/1/1/1:15,24:39:3:4:0.667:832,77,24,3,0,21,458	SG	1130	gi|224135515|ref|XP_002327237.1|	predicted protein [Populus trichocarpa]	AT1G77855.1			unknown protein; BEST Arabidopsis thaliana protein match is: unknown protein (TAIR:AT1G22030.1); Has 120 Blast hits to 120 proteins in 17 species: Archae - 0; Bacteria - 0; Metazoa - 0; Fungi - 0; Plants - 120; Viruses - 0; Other Eukaryotes - 0 (source: NCBI BLink).
Sp2_comp135952_c0_seq1	126	.	T	C	173	.	DP=40;VDB=0.0359;AF1=0.5;AC1=1;DP4=9,14,4,9;MQ=44;FQ=176;PV4=0.73,1,0.45,0.2	GT:PL:GQ	0/1:203,0,255:99	Sp2_comp135952_c0_seq1	126	.	T	C	381.15	PASS	AC=2;AF=0.333;AN=6;BaseQRankSum=-0.836;DP=40;Dels=0.00;FS=0.000;HaplotypeScore=0.9995;MLEAC=2;MLEAF=0.333;MQ=60.00;MQ0=0;MQRankSum=0.627;QD=9.53;ReadPosRankSum=-1.135	GT:AD:DP:GQ:MLPSAC:MLPSAF:PL	0/0/0/0/1/1:24,16:40:5:2:0.333:406,18,0,5,27,81,2147483647	SG	1130	gi|224135515|ref|XP_002327237.1|	predicted protein [Populus trichocarpa]	AT1G77855.1			unknown protein; BEST Arabidopsis thaliana protein match is: unknown protein (TAIR:AT1G22030.1); Has 120 Blast hits to 120 proteins in 17 species: Archae - 0; Bacteria - 0; Metazoa - 0; Fungi - 0; Plants - 120; Viruses - 0; Other Eukaryotes - 0 (source: NCBI BLink).
Sp2_comp135952_c0_seq1	54	.	A	G	200	.	DP=39;VDB=0.0081;AF1=0.5;AC1=1;DP4=10,6,9,8;MQ=52;FQ=203;PV4=0.73,0.0025,0.43,0.0049	GT:PL:GQ	0/1:230,0,255:99	Sp2_comp135952_c0_seq1	54	.	A	G	447.03	PASS	AC=3;AF=0.500;AN=6;BaseQRankSum=0.458;DP=39;Dels=0.00;FS=0.000;HaplotypeScore=0.0000;MLEAC=3;MLEAF=0.500;MQ=60.00;MQ0=0;MQRankSum=0.902;QD=11.46;ReadPosRankSum=0.044	GT:AD:DP:GQ:MLPSAC:MLPSAF:PL	0/0/0/1/1/1:17,22:39:3:3:0.500:471,38,9,0,3,24,388	SG	1130	gi|224135515|ref|XP_002327237.1|	predicted protein [Populus trichocarpa]	AT1G77855.1			unknown protein; BEST Arabidopsis thaliana protein match is: unknown protein (TAIR:AT1G22030.1); Has 120 Blast hits to 120 proteins in 17 species: Archae - 0; Bacteria - 0; Metazoa - 0; Fungi - 0; Plants - 120; Viruses - 0; Other Eukaryotes - 0 (source: NCBI BLink).
Sp2_comp135952_c0_seq1	57	.	A	G	126	.	DP=39;VDB=0.0053;AF1=0.5;AC1=1;DP4=13,10,8,5;MQ=51;FQ=129;PV4=1,2.3e-06,1,1	GT:PL:GQ	0/1:156,0,255:99	Sp2_comp135952_c0_seq1	57	.	A	G	355.59	PASS	AC=3;AF=0.500;AN=6;BaseQRankSum=-0.471;DP=39;Dels=0.00;FS=1.237;HaplotypeScore=0.0000;MLEAC=3;MLEAF=0.500;MQ=60.00;MQ0=0;MQRankSum=-1.528;QD=9.12;ReadPosRankSum=0.871	GT:AD:DP:GQ:MLPSAC:MLPSAF:PL	0/0/0/1/1/1:23,16:39:1:3:0.500:379,19,1,0,13,47,563	SG	1130	gi|224135515|ref|XP_002327237.1|	predicted protein [Populus trichocarpa]	AT1G77855.1			unknown protein; BEST Arabidopsis thaliana protein match is: unknown protein (TAIR:AT1G22030.1); Has 120 Blast hits to 120 proteins in 17 species: Archae - 0; Bacteria - 0; Metazoa - 0; Fungi - 0; Plants - 120; Viruses - 0; Other Eukaryotes - 0 (source: NCBI BLink).
Sp2_comp135952_c0_seq1	678	.	G	C	152	.	DP=61;VDB=0.0393;AF1=0.5;AC1=1;DP4=16,15,16,13;MQ=50;FQ=155;PV4=0.8,1e-18,0.0024,0.13	GT:PL:GQ	0/1:182,0,255:99	Sp2_comp135952_c0_seq1	678	.	G	C	1021.23	PASS	AC=3;AF=0.500;AN=6;BaseQRankSum=0.370;DP=61;Dels=0.00;FS=0.960;HaplotypeScore=1.4679;MLEAC=3;MLEAF=0.500;MQ=60.00;MQ0=0;MQRankSum=0.104;QD=16.74;ReadPosRankSum=-1.169	GT:AD:DP:GQ:MLPSAC:MLPSAF:PL	0/0/0/1/1/1:32,29:61:12:3:0.500:1047,70,12,0,18,83,2147483647	SG	1130	gi|224135515|ref|XP_002327237.1|	predicted protein [Populus trichocarpa]	AT1G77855.1			unknown protein; BEST Arabidopsis thaliana protein match is: unknown protein (TAIR:AT1G22030.1); Has 120 Blast hits to 120 proteins in 17 species: Archae - 0; Bacteria - 0; Metazoa - 0; Fungi - 0; Plants - 120; Viruses - 0; Other Eukaryotes - 0 (source: NCBI BLink).
Sp2_comp135954_c0_seq1	298	.	T	A	13	.	DP=17;VDB=0.0298;AF1=1;AC1=2;DP4=0,0,1,1;MQ=44;FQ=-33	GT:PL:GQ	1/1:44,6,0:9	Sp2_comp135954_c0_seq1	298	.	T	A	647.12	PASS	AC=6;AF=1.00;AN=6;BaseQRankSum=3.242;DP=52;Dels=0.00;FS=0.000;HaplotypeScore=0.0000;MLEAC=6;MLEAF=1.00;MQ=47.07;MQ0=0;MQRankSum=5.700;QD=12.44;ReadPosRankSum=5.700	GT:AD:DP:GQ:MLPSAC:MLPSAF:PL	1/1/1/1/1/1:36,16:52:13:6:1.00:673,124,76,48,28,13,0	SG	468	No hit in this database		No hit in this database
Sp2_comp135954_c0_seq1	301	.	A	C	13.9	.	DP=17;VDB=0.0298;AF1=1;AC1=2;DP4=0,0,1,1;MQ=44;FQ=-33	GT:PL:GQ	1/1:45,6,0:10	Sp2_comp135954_c0_seq1	301	.	A	C	652.12	PASS	AC=6;AF=1.00;AN=6;BaseQRankSum=3.142;DP=52;Dels=0.00;FS=0.000;HaplotypeScore=0.0000;MLEAC=6;MLEAF=1.00;MQ=47.07;MQ0=0;MQRankSum=5.700;QD=12.54;ReadPosRankSum=5.700	GT:AD:DP:GQ:MLPSAC:MLPSAF:PL	1/1/1/1/1/1:36,16:52:13:6:1.00:678,124,76,48,28,13,0	SG	468	No hit in this database		No hit in this database
Sp2_comp135954_c0_seq1	330	.	A	C	36	.	DP=20;VDB=0.0400;AF1=0.5;AC1=1;DP4=9,4,1,6;MQ=46;FQ=39;PV4=0.057,1.1e-11,0.45,1	GT:PL:GQ	0/1:66,0,255:69	Sp2_comp135954_c0_seq1	330	.	A	C	223.01	PASS	AC=3;AF=0.500;AN=6;BaseQRankSum=0.000;DP=16;Dels=0.00;FS=8.383;HaplotypeScore=0.0000;MLEAC=3;MLEAF=0.500;MQ=60.00;MQ0=0;MQRankSum=1.164;QD=13.94;ReadPosRankSum=-1.376	GT:AD:DP:GQ:MLPSAC:MLPSAF:PL	0/0/0/1/1/1:9,7:16:1:3:0.500:246,13,1,0,7,27,341	SG	468	No hit in this database		No hit in this database
Sp2_comp135954_c0_seq1	395	.	T	A	9.31	.	DP=15;VDB=0.0271;AF1=1;AC1=2;DP4=0,0,2,0;MQ=37;FQ=-33	GT:PL:GQ	1/1:40,6,0:8	Sp2_comp135954_c0_seq1	395	.	T	A	251.12	PASS	AC=6;AF=1.00;AN=6;DP=8;Dels=0.00;FS=0.000;HaplotypeScore=0.9967;MLEAC=6;MLEAF=1.00;MQ=60.00;MQ0=0;QD=31.39	GT:AD:DP:GQ:MLPSAC:MLPSAF:PL	1/1/1/1/1/1:0,8:8:6:6:1.00:276,54,33,21,12,6,0	SG	468	No hit in this database		No hit in this database
Sp2_comp135954_c0_seq1	433	.	G	A	24	.	DP=9;VDB=0.0099;AF1=1;AC1=2;DP4=0,0,3,0;MQ=43;FQ=-36	GT:PL:GQ	1/1:56,9,0:15	Sp2_comp135954_c0_seq1	433	.	G	A	439.47	PASS	AC=6;AF=1.00;AN=6;DP=13;Dels=0.00;FS=0.000;HaplotypeScore=0.0000;MLEAC=6;MLEAF=1.00;MQ=60.00;MQ0=0;QD=33.81	GT:AD:DP:GQ:MLPSAC:MLPSAF:PL	1/1/1/1/1/1:0,13:13:9:6:1.00:465,86,52,33,19,9,0	SG	468	No hit in this database		No hit in this database
Sp2_comp135956_c0_seq2	124	.	C	G	61.3	.	DP=28;VDB=0.0365;AF1=1;AC1=2;DP4=0,0,4,1;MQ=47;FQ=-42	GT:PL:GQ	1/1:94,15,0:27	Sp2_comp135956_c0_seq2	124	.	C	G	594.12	PASS	AC=6;AF=1.00;AN=6;DP=24;Dels=0.00;FS=0.000;HaplotypeScore=0.0000;MLEAC=6;MLEAF=1.00;MQ=60.00;MQ0=0;QD=24.75	GT:AD:DP:GQ:MLPSAC:MLPSAF:PL	1/1/1/1/1/1:0,24:24:13:6:1.00:620,132,81,51,30,13,0	SG	539	No hit in this database		No hit in this database
Sp2_comp135956_c0_seq2	135	.	A	G	124	.	DP=27;VDB=0.0271;AF1=0.5;AC1=1;DP4=8,3,7,8;MQ=47;FQ=127;PV4=0.25,2.4e-10,0.32,1	GT:PL:GQ	0/1:154,0,208:99	Sp2_comp135956_c0_seq2	135	.	A	G	493.09	PASS	AC=3;AF=0.500;AN=6;BaseQRankSum=0.527;DP=25;Dels=0.00;FS=10.037;HaplotypeScore=0.0000;MLEAC=3;MLEAF=0.500;MQ=60.00;MQ0=0;MQRankSum=0.860;QD=19.72;ReadPosRankSum=0.305	GT:AD:DP:GQ:MLPSAC:MLPSAF:PL	0/0/0/1/1/1:10,15:25:0:3:0.500:516,45,12,0,0,17,345	SG	539	No hit in this database		No hit in this database
Sp2_comp135956_c0_seq2	166	.	A	G	225	.	DP=25;VDB=0.0373;AF1=0.5;AC1=1;DP4=8,2,5,8;MQ=46;FQ=170;PV4=0.09,1,3.4e-06,0.012	GT:PL:GQ	0/1:255,0,197:99	Sp2_comp135956_c0_seq2	166	.	A	G	456.71	PASS	AC=3;AF=0.500;AN=6;BaseQRankSum=0.638;DP=25;Dels=0.00;FS=18.119;HaplotypeScore=0.0000;MLEAC=3;MLEAF=0.500;MQ=60.00;MQ0=0;MQRankSum=-1.359;QD=18.27;ReadPosRankSum=-2.857	GT:AD:DP:GQ:MLPSAC:MLPSAF:PL	0/0/0/1/1/1:10,15:25:1:3:0.500:480,40,10,0,1,19,359	SG	539	No hit in this database		No hit in this database
Sp2_comp135956_c0_seq2	211	.	T	G	90	.	DP=23;VDB=0.0399;AF1=0.5;AC1=1;DP4=9,3,5,6;MQ=46;FQ=93;PV4=0.21,7.3e-08,3.3e-05,1	GT:PL:GQ	0/1:120,0,214:99	Sp2_comp135956_c0_seq2	211	.	T	G	333.04	PASS	AC=3;AF=0.500;AN=6;BaseQRankSum=1.615;DP=22;Dels=0.00;FS=7.168;HaplotypeScore=0.0000;MLEAC=3;MLEAF=0.500;MQ=60.00;MQ0=0;MQRankSum=0.429;QD=15.14;ReadPosRankSum=1.681	GT:AD:DP:GQ:MLPSAC:MLPSAF:PL	0/0/0/1/1/1:12,10:22:3:3:0.500:357,21,3,0,9,35,412	SG	539	No hit in this database		No hit in this database
Sp2_comp135956_c0_seq2	213	.	C	G	98	.	DP=24;VDB=0.0284;AF1=0.5;AC1=1;DP4=5,6,8,3;MQ=46;FQ=101;PV4=0.39,6.1e-07,1,0.32	GT:PL:GQ	0/1:128,0,232:99	Sp2_comp135956_c0_seq2	213	.	C	G	374.95	PASS	AC=3;AF=0.500;AN=6;BaseQRankSum=-1.519;DP=23;Dels=0.00;FS=6.545;HaplotypeScore=0.0000;MLEAC=3;MLEAF=0.500;MQ=60.00;MQ0=0;MQRankSum=-0.527;QD=16.30;ReadPosRankSum=-1.892	GT:AD:DP:GQ:MLPSAC:MLPSAF:PL	0/0/0/1/1/1:10,13:23:4:3:0.500:399,30,7,0,4,23,363	SG	539	No hit in this database		No hit in this database
Sp2_comp135956_c0_seq2	250	.	G	T	74	.	DP=18;VDB=0.0343;AF1=0.5;AC1=1;DP4=5,4,4,4;MQ=46;FQ=77;PV4=1,2.9e-05,0.5,0.12	GT:PL:GQ	0/1:104,0,194:99	Sp2_comp135956_c0_seq2	250	.	G	T	255.39	PASS	AC=3;AF=0.500;AN=6;BaseQRankSum=0.530;DP=18;Dels=0.00;FS=0.000;HaplotypeScore=0.0000;MLEAC=3;MLEAF=0.500;MQ=60.00;MQ0=0;MQRankSum=0.618;QD=14.19;ReadPosRankSum=-1.678	GT:AD:DP:GQ:MLPSAC:MLPSAF:PL	0/0/0/1/1/1:9,9:18:3:3:0.500:279,18,3,0,6,25,310	SG	539	No hit in this database		No hit in this database
Sp2_comp135956_c0_seq2	265	.	T	A	57	.	DP=23;VDB=0.0384;AF1=0.5;AC1=1;DP4=5,7,3,4;MQ=47;FQ=60;PV4=1,1.2e-09,0.45,0.14	GT:PL:GQ	0/1:87,0,243:90	Sp2_comp135956_c0_seq2	265	.	T	A	322.95	PASS	AC=3;AF=0.500;AN=6;BaseQRankSum=-1.385;DP=23;Dels=0.00;FS=1.648;HaplotypeScore=0.0000;MLEAC=3;MLEAF=0.500;MQ=60.00;MQ0=0;MQRankSum=0.523;QD=14.04;ReadPosRankSum=-0.585	GT:AD:DP:GQ:MLPSAC:MLPSAF:PL	0/0/0/1/1/1:12,11:23:4:3:0.500:347,26,4,0,7,33,437	SG	539	No hit in this database		No hit in this database
Sp2_comp135956_c0_seq2	295	.	T	C	59	.	DP=25;VDB=0.0400;AF1=0.5;AC1=1;DP4=5,8,4,4;MQ=47;FQ=62;PV4=0.67,7.5e-09,0.35,0.15	GT:PL:GQ	0/1:89,0,255:92	Sp2_comp135956_c0_seq2	295	.	T	C	361.03	PASS	AC=3;AF=0.500;AN=6;BaseQRankSum=-0.869;DP=25;Dels=0.00;FS=0.000;HaplotypeScore=9.9983;MLEAC=3;MLEAF=0.500;MQ=60.00;MQ0=0;MQRankSum=0.579;QD=14.44;ReadPosRankSum=0.232	GT:AD:DP:GQ:MLPSAC:MLPSAF:PL	0/0/0/1/1/1:14,11:25:3:3:0.500:385,24,3,0,9,38,474	SG	539	No hit in this database		No hit in this database
Sp2_comp135956_c0_seq2	364	.	G	A	39	.	DP=16;VDB=0.0118;AF1=0.5;AC1=1;DP4=4,4,1,4;MQ=45;FQ=42;PV4=0.56,4.1e-07,0.42,1	GT:PL:GQ	0/1:69,0,203:72	Sp2_comp135956_c0_seq2	364	.	G	A	251.49	PASS	AC=3;AF=0.500;AN=6;BaseQRankSum=-1.107;DP=17;Dels=0.00;FS=4.752;HaplotypeScore=0.0000;MLEAC=3;MLEAF=0.500;MQ=60.00;MQ0=0;MQRankSum=-0.048;QD=14.79;ReadPosRankSum=0.818	GT:AD:DP:GQ:MLPSAC:MLPSAF:PL	0/0/0/1/1/1:9,8:17:4:3:0.500:275,20,4,0,4,20,307	SG	539	No hit in this database		No hit in this database
Sp2_comp135956_c0_seq2	376	.	G	A	91	.	DP=22;VDB=0.0398;AF1=0.5;AC1=1;DP4=4,6,4,7;MQ=44;FQ=94;PV4=1,1.9e-11,1,1	GT:PL:GQ	0/1:121,0,202:99	Sp2_comp135956_c0_seq2	376	.	G	A	394.95	PASS	AC=3;AF=0.500;AN=6;BaseQRankSum=1.139;DP=23;Dels=0.00;FS=1.674;HaplotypeScore=0.0000;MLEAC=3;MLEAF=0.500;MQ=60.00;MQ0=0;MQRankSum=1.323;QD=17.17;ReadPosRankSum=0.092	GT:AD:DP:GQ:MLPSAC:MLPSAF:PL	0/0/0/1/1/1:11,12:23:4:3:0.500:419,30,7,0,4,23,366	SG	539	No hit in this database		No hit in this database
Sp2_comp135956_c0_seq2	378	.	G	A	86	.	DP=22;VDB=0.0373;AF1=0.5;AC1=1;DP4=4,8,4,6;MQ=44;FQ=89;PV4=1,3.5e-09,0.023,1	GT:PL:GQ	0/1:116,0,247:99	Sp2_comp135956_c0_seq2	378	.	G	A	337.04	PASS	AC=3;AF=0.500;AN=6;BaseQRankSum=-1.139;DP=23;Dels=0.00;FS=1.674;HaplotypeScore=0.0000;MLEAC=3;MLEAF=0.500;MQ=60.00;MQ0=0;MQRankSum=0.031;QD=14.65;ReadPosRankSum=-0.154	GT:AD:DP:GQ:MLPSAC:MLPSAF:PL	0/0/0/1/1/1:12,11:23:3:3:0.500:361,21,3,0,9,35,448	SG	539	No hit in this database		No hit in this database
Sp2_comp135956_c0_seq2	410	.	A	G	111	.	DP=19;VDB=0.0359;AF1=0.5;AC1=1;DP4=2,5,6,5;MQ=41;FQ=99.8;PV4=0.37,6.9e-09,1,0.12	GT:PL:GQ	0/1:141,0,127:99	Sp2_comp135956_c0_seq2	410	.	A	G	355.34	PASS	AC=3;AF=0.500;AN=6;BaseQRankSum=-0.543;DP=18;Dels=0.00;FS=4.359;HaplotypeScore=0.0000;MLEAC=3;MLEAF=0.500;MQ=60.00;MQ0=0;MQRankSum=0.362;QD=19.74;ReadPosRankSum=-1.449	GT:AD:DP:GQ:MLPSAC:MLPSAF:PL	0/0/0/1/1/1:7,11:18:0:3:0.500:378,32,9,0,0,11,258	SG	539	No hit in this database		No hit in this database
Sp2_comp135956_c0_seq2	412	.	A	C	96	.	DP=19;VDB=0.0271;AF1=0.5;AC1=1;DP4=7,5,2,5;MQ=42;FQ=99;PV4=0.35,1,0.00025,1	GT:PL:GQ	0/1:126,0,252:99	Sp2_comp135956_c0_seq2	412	.	A	C	236.82	PASS	AC=2;AF=0.333;AN=6;BaseQRankSum=1.359;DP=18;Dels=0.00;FS=4.359;HaplotypeScore=0.0000;MLEAC=2;MLEAF=0.333;MQ=60.00;MQ0=0;MQRankSum=-0.453;QD=13.16;ReadPosRankSum=1.177	GT:AD:DP:GQ:MLPSAC:MLPSAF:PL	0/0/0/0/1/1:11,7:18:1:2:0.333:260,10,0,1,12,38,408	SG	539	No hit in this database		No hit in this database
Sp2_comp135956_c0_seq2	442	.	T	C	45	.	DP=17;VDB=0.0025;AF1=0.5;AC1=1;DP4=7,5,1,4;MQ=41;FQ=48;PV4=0.29,0.23,0.00015,0.45	GT:PL:GQ	0/1:75,0,255:78	Sp2_comp135956_c0_seq2	442	.	T	C	150.28	PASS	AC=2;AF=0.333;AN=6;BaseQRankSum=1.973;DP=50;Dels=0.00;FS=4.549;HaplotypeScore=0.0000;MLEAC=2;MLEAF=0.333;MQ=47.33;MQ0=0;MQRankSum=2.619;QD=3.01;ReadPosRankSum=1.746	GT:AD:DP:GQ:MLPSAC:MLPSAF:PL	0/0/0/0/1/1:45,5:50:4:2:0.333:174,4,0,5,18,46,448	SG	539	No hit in this database		No hit in this database
Sp2_comp135957_c0_seq1	166	.	T	A	124	.	DP=937;VDB=0.0400;AF1=0.5;AC1=1;DP4=312,254,197,141;MQ=47;FQ=127;PV4=0.37,1.1e-282,0.0023,0.0059	GT:PL:GQ	0/1:154,0,255:99	Sp2_comp135957_c0_seq1	166	.	T	A	3458.91	PASS	AC=3;AF=0.500;AN=6;BaseQRankSum=-0.588;DP=248;Dels=0.00;FS=9.435;HaplotypeScore=1.9995;MLEAC=3;MLEAF=0.500;MQ=59.20;MQ0=0;MQRankSum=0.670;QD=13.95;ReadPosRankSum=-0.488	GT:AD:DP:GQ:MLPSAC:MLPSAF:PL	0/0/0/1/1/1:137,111:248:30:3:0.500:3485,223,30,0,84,2147483647,2147483647	SG	572	gi|224082518|ref|XP_002335471.1|	predicted protein [Populus trichocarpa]	AT5G65207.1			unknown protein; BEST Arabidopsis thaliana protein match is: unknown protein (TAIR:AT5G10040.1); Has 30201 Blast hits to 17322 proteins in 780 species: Archae - 12; Bacteria - 1396; Metazoa - 17338; Fungi - 3422; Plants - 5037; Viruses - 0; Other Eukaryotes - 2996 (source: NCBI BLink).
Sp2_comp135957_c0_seq1	401	.	G	A	82	.	DP=572;VDB=0.0345;AF1=0.5;AC1=1;DP4=161,223,72,74;MQ=47;FQ=85;PV4=0.14,2.1e-109,0.18,0.00014	GT:PL:GQ	0/1:112,0,255:99	Sp2_comp135957_c0_seq1	401	.	G	A	1832.9	PASS	AC=2;AF=0.333;AN=6;BaseQRankSum=-3.558;DP=250;Dels=0.00;FS=0.000;HaplotypeScore=4.1679;MLEAC=2;MLEAF=0.333;MQ=59.92;MQ0=0;MQRankSum=0.630;QD=7.33;ReadPosRankSum=-0.541	GT:AD:DP:GQ:MLPSAC:MLPSAF:PL	0/0/0/0/1/1:165,83:250:47:2:0.333:1859,47,0,73,2147483647,2147483647,2147483647	SG	572	gi|224082518|ref|XP_002335471.1|	predicted protein [Populus trichocarpa]	AT5G65207.1			unknown protein; BEST Arabidopsis thaliana protein match is: unknown protein (TAIR:AT5G10040.1); Has 30201 Blast hits to 17322 proteins in 780 species: Archae - 12; Bacteria - 1396; Metazoa - 17338; Fungi - 3422; Plants - 5037; Viruses - 0; Other Eukaryotes - 2996 (source: NCBI BLink).
Sp2_comp135957_c0_seq1	482	.	C	T	222	.	DP=138;VDB=0.0140;AF1=1;AC1=2;DP4=0,0,16,115;MQ=42;FQ=-282	GT:PL:GQ	1/1:255,255,0:99	Sp2_comp135957_c0_seq1	482	.	C	T	5720.9	PASS	AC=6;AF=1.00;AN=6;DP=192;Dels=0.00;FS=0.000;HaplotypeScore=1.9411;MLEAC=6;MLEAF=1.00;MQ=60.00;MQ0=0;QD=29.80	GT:AD:DP:GQ:MLPSAC:MLPSAF:PL	1/1/1/1/1/1:0,191:192:99:6:1.00:5747,1074,658,415,243,109,0	SG	572	gi|224082518|ref|XP_002335471.1|	predicted protein [Populus trichocarpa]	AT5G65207.1			unknown protein; BEST Arabidopsis thaliana protein match is: unknown protein (TAIR:AT5G10040.1); Has 30201 Blast hits to 17322 proteins in 780 species: Archae - 12; Bacteria - 1396; Metazoa - 17338; Fungi - 3422; Plants - 5037; Viruses - 0; Other Eukaryotes - 2996 (source: NCBI BLink).
Sp2_comp135958_c1_seq1	172	.	A	G	9.53	.	DP=1;AF1=1;AC1=2;DP4=0,0,0,1;MQ=60;FQ=-30	GT:PL:GQ	1/1:39,3,0:5	Sp2_comp135958_c1_seq1	172	.	A	G	634.12	PASS	AC=6;AF=1.00;AN=6;DP=169;Dels=0.00;FS=0.000;HaplotypeScore=0.0000;MLEAC=6;MLEAF=1.00;MQ=56.39;MQ0=0;QD=3.75	GT:AD:DP:GQ:MLPSAC:MLPSAF:PL	1/1/1/1/1/1:0,169:169:13:6:1.00:660,124,76,48,28,13,0	SG	592	gi|296081863|emb|CBI20868.3|	unnamed protein product [Vitis vinifera]	AT4G28940.1	Phosphorylase superfamily protein		Phosphorylase superfamily protein; FUNCTIONS IN: catalytic activity; INVOLVED IN: nucleoside metabolic process; LOCATED IN: endomembrane system; EXPRESSED IN: hypocotyl, root, flower; EXPRESSED DURING: 4 anthesis; CONTAINS InterPro DOMAIN/s: Nucleoside phosphorylase (InterPro:IPR000845), Nucleoside phosphorylase, family 1 (InterPro:IPR018017); BEST Arabidopsis thaliana protein match is: Phosphory…
Sp2_comp135959_c0_seq1	115	.	A	T	16.1	.	DP=18;VDB=0.0400;AF1=0.5;AC1=1;DP4=7,1,2,2;MQ=48;FQ=19.1;PV4=0.24,7.8e-05,0.088,0.025	GT:PL:GQ	0/1:46,0,171:49	Sp2_comp135959_c0_seq1	115	.	A	T	406.74	PASS	AC=4;AF=0.667;AN=6;BaseQRankSum=0.039;DP=20;Dels=0.00;FS=8.022;HaplotypeScore=0.0000;MLEAC=4;MLEAF=0.667;MQ=60.00;MQ0=0;MQRankSum=-0.347;QD=20.34;ReadPosRankSum=-1.119	GT:AD:DP:GQ:MLPSAC:MLPSAF:PL	0/0/1/1/1/1:8,12:20:1:4:0.667:430,40,12,1,0,12,276	SG	1057	gi|508712195|gb|EOY04092.1|	Uncharacterized protein TCM_019359 [Theobroma cacao]	AT2G47485.1			unknown protein; BEST Arabidopsis thaliana protein match is: unknown protein (TAIR:AT3G62650.1); Has 35333 Blast hits to 34131 proteins in 2444 species: Archae - 798; Bacteria - 22429; Metazoa - 974; Fungi - 991; Plants - 531; Viruses - 0; Other Eukaryotes - 9610 (source: NCBI BLink).
Sp2_comp135959_c0_seq1	287	.	C	G	115	.	DP=1073;VDB=0.0322;AF1=1;AC1=2;DP4=0,0,15,2;MQ=46;FQ=-78	GT:PL:GQ	1/1:148,51,0:99	Sp2_comp135959_c0_seq1	287	.	C	G	162.83		AC=6;AF=1.00;AN=6;BaseQRankSum=1.532;DP=250;Dels=0.00;FS=0.000;HaplotypeScore=147.5328;MLEAC=6;MLEAF=1.00;MQ=59.58;MQ0=0;MQRankSum=2.003;QD=0.65;ReadPosRankSum=2.003	GT:AD:DP:GQ:MLPSAC:MLPSAF:PL	1/1/1/1/1/1:2,10:250:4:6:1.00:187,39,24,15,9,4,0	SG	1057	gi|508712195|gb|EOY04092.1|	Uncharacterized protein TCM_019359 [Theobroma cacao]	AT2G47485.1			unknown protein; BEST Arabidopsis thaliana protein match is: unknown protein (TAIR:AT3G62650.1); Has 35333 Blast hits to 34131 proteins in 2444 species: Archae - 798; Bacteria - 22429; Metazoa - 974; Fungi - 991; Plants - 531; Viruses - 0; Other Eukaryotes - 9610 (source: NCBI BLink).
Sp2_comp135959_c0_seq1	425	.	T	C	222	.	DP=1886;VDB=0.0380;AF1=1;AC1=2;DP4=5,0,81,213;MQ=42;FQ=-282;PV4=0.0018,2.3e-06,1,1	GT:PL:GQ	1/1:255,255,0:99	Sp2_comp135959_c0_seq1	425	.	T	C	8004.92	PASS	AC=6;AF=1.00;AN=6;BaseQRankSum=1.818;DP=246;Dels=0.00;FS=7.407;HaplotypeScore=6.4897;MLEAC=6;MLEAF=1.00;MQ=59.91;MQ0=0;MQRankSum=0.383;QD=32.54;ReadPosRankSum=4.142	GT:AD:DP:GQ:MLPSAC:MLPSAF:PL	1/1/1/1/1/1:6,239:246:24:6:1.00:8031,1567,893,501,228,24,0	SG	1057	gi|508712195|gb|EOY04092.1|	Uncharacterized protein TCM_019359 [Theobroma cacao]	AT2G47485.1			unknown protein; BEST Arabidopsis thaliana protein match is: unknown protein (TAIR:AT3G62650.1); Has 35333 Blast hits to 34131 proteins in 2444 species: Archae - 798; Bacteria - 22429; Metazoa - 974; Fungi - 991; Plants - 531; Viruses - 0; Other Eukaryotes - 9610 (source: NCBI BLink).
Sp2_comp135959_c0_seq1	426	.	T	G	222	.	DP=1886;VDB=0.0380;AF1=1;AC1=2;DP4=0,0,177,386;MQ=44;FQ=-282	GT:PL:GQ	1/1:255,255,0:99	Sp2_comp135959_c0_seq1	426	.	T	G	8730.9	PASS	AC=6;AF=1.00;AN=6;DP=250;Dels=0.00;FS=0.000;HaplotypeScore=7.2237;MLEAC=6;MLEAF=1.00;MQ=59.92;MQ0=0;QD=34.92	GT:AD:DP:GQ:MLPSAC:MLPSAF:PL	1/1/1/1/1/1:0,250:250:99:6:1.00:8757,1812,1111,701,410,184,0	SG	1057	gi|508712195|gb|EOY04092.1|	Uncharacterized protein TCM_019359 [Theobroma cacao]	AT2G47485.1			unknown protein; BEST Arabidopsis thaliana protein match is: unknown protein (TAIR:AT3G62650.1); Has 35333 Blast hits to 34131 proteins in 2444 species: Archae - 798; Bacteria - 22429; Metazoa - 974; Fungi - 991; Plants - 531; Viruses - 0; Other Eukaryotes - 9610 (source: NCBI BLink).
Sp2_comp135959_c0_seq1	454	.	C	T	222	.	DP=2591;VDB=0.0392;AF1=1;AC1=2;DP4=0,0,238,644;MQ=40;FQ=-282	GT:PL:GQ	1/1:255,255,0:99	Sp2_comp135959_c0_seq1	454	.	C	T	7328.9	PASS	AC=6;AF=1.00;AN=6;BaseQRankSum=0.813;DP=250;Dels=0.00;FS=0.000;HaplotypeScore=8.6766;MLEAC=6;MLEAF=1.00;MQ=59.83;MQ0=0;MQRankSum=-0.056;QD=29.32;ReadPosRankSum=1.314	GT:AD:DP:GQ:MLPSAC:MLPSAF:PL	1/1/1/1/1/1:3,247:250:99:6:1.00:7355,1463,883,545,306,122,0	SG	1057	gi|508712195|gb|EOY04092.1|	Uncharacterized protein TCM_019359 [Theobroma cacao]	AT2G47485.1			unknown protein; BEST Arabidopsis thaliana protein match is: unknown protein (TAIR:AT3G62650.1); Has 35333 Blast hits to 34131 proteins in 2444 species: Archae - 798; Bacteria - 22429; Metazoa - 974; Fungi - 991; Plants - 531; Viruses - 0; Other Eukaryotes - 9610 (source: NCBI BLink).
Sp2_comp135959_c0_seq1	481	.	C	G	222	.	DP=2696;VDB=0.0345;AF1=1;AC1=2;DP4=0,1,1260,939;MQ=39;FQ=-282;PV4=0.43,1.5e-11,1,0.27	GT:PL:GQ	1/1:255,255,0:99	Sp2_comp135959_c0_seq1	481	.	C	G	8105.9	PASS	AC=6;AF=1.00;AN=6;DP=250;Dels=0.00;FS=0.000;HaplotypeScore=0.9989;MLEAC=6;MLEAF=1.00;MQ=59.89;MQ0=0;QD=32.42	GT:AD:DP:GQ:MLPSAC:MLPSAF:PL	1/1/1/1/1/1:0,250:250:99:6:1.00:8132,1702,1044,659,385,173,0	SG	1057	gi|508712195|gb|EOY04092.1|	Uncharacterized protein TCM_019359 [Theobroma cacao]	AT2G47485.1			unknown protein; BEST Arabidopsis thaliana protein match is: unknown protein (TAIR:AT3G62650.1); Has 35333 Blast hits to 34131 proteins in 2444 species: Archae - 798; Bacteria - 22429; Metazoa - 974; Fungi - 991; Plants - 531; Viruses - 0; Other Eukaryotes - 9610 (source: NCBI BLink).
Sp2_comp135959_c0_seq1	58	.	T	C	24	.	DP=13;VDB=0.0081;AF1=0.5;AC1=1;DP4=3,1,1,2;MQ=53;FQ=27;PV4=0.49,0.11,1,1	GT:PL:GQ	0/1:54,0,106:57	Sp2_comp135959_c0_seq1	58	.	T	C	194.45	PASS	AC=4;AF=0.667;AN=6;BaseQRankSum=0.979;DP=15;Dels=0.00;FS=0.000;HaplotypeScore=0.7887;MLEAC=4;MLEAF=0.667;MQ=60.00;MQ0=0;MQRankSum=0.718;QD=12.96;ReadPosRankSum=-0.326	GT:AD:DP:GQ:MLPSAC:MLPSAF:PL	0/0/1/1/1/1:4,11:15:2:4:0.667:217,24,9,2,0,3,88	SG	1057	gi|508712195|gb|EOY04092.1|	Uncharacterized protein TCM_019359 [Theobroma cacao]	AT2G47485.1			unknown protein; BEST Arabidopsis thaliana protein match is: unknown protein (TAIR:AT3G62650.1); Has 35333 Blast hits to 34131 proteins in 2444 species: Archae - 798; Bacteria - 22429; Metazoa - 974; Fungi - 991; Plants - 531; Viruses - 0; Other Eukaryotes - 9610 (source: NCBI BLink).
Sp2_comp135959_c0_seq1	843	.	A	T	188	.	DP=14;VDB=0.0359;AF1=1;AC1=2;DP4=0,0,3,7;MQ=42;FQ=-57	GT:PL:GQ	1/1:221,30,0:57	Sp2_comp135959_c0_seq1	843	.	A	T	388.47	PASS	AC=6;AF=1.00;AN=6;BaseQRankSum=-1.531;DP=18;Dels=0.00;FS=0.000;HaplotypeScore=0.0000;MLEAC=6;MLEAF=1.00;MQ=60.00;MQ0=0;MQRankSum=1.327;QD=21.58;ReadPosRankSum=-1.327	GT:AD:DP:GQ:MLPSAC:MLPSAF:PL	1/1/1/1/1/1:1,17:18:9:6:1.00:414,85,52,33,19,9,0	SG	1057	gi|508712195|gb|EOY04092.1|	Uncharacterized protein TCM_019359 [Theobroma cacao]	AT2G47485.1			unknown protein; BEST Arabidopsis thaliana protein match is: unknown protein (TAIR:AT3G62650.1); Has 35333 Blast hits to 34131 proteins in 2444 species: Archae - 798; Bacteria - 22429; Metazoa - 974; Fungi - 991; Plants - 531; Viruses - 0; Other Eukaryotes - 9610 (source: NCBI BLink).
Sp2_comp135959_c0_seq1	89	.	G	T	67.1	.	DP=16;VDB=0.0271;AF1=1;AC1=2;DP4=0,0,5,1;MQ=48;FQ=-45	GT:PL:GQ	1/1:100,18,0:33	Sp2_comp135959_c0_seq1	89	.	G	T	575.25	PASS	AC=6;AF=1.00;AN=6;DP=17;Dels=0.00;FS=0.000;HaplotypeScore=0.0000;MLEAC=6;MLEAF=1.00;MQ=60.00;MQ0=0;QD=33.84	GT:AD:DP:GQ:MLPSAC:MLPSAF:PL	1/1/1/1/1/1:0,17:17:11:6:1.00:601,109,67,42,25,11,0	SG	1057	gi|508712195|gb|EOY04092.1|	Uncharacterized protein TCM_019359 [Theobroma cacao]	AT2G47485.1			unknown protein; BEST Arabidopsis thaliana protein match is: unknown protein (TAIR:AT3G62650.1); Has 35333 Blast hits to 34131 proteins in 2444 species: Archae - 798; Bacteria - 22429; Metazoa - 974; Fungi - 991; Plants - 531; Viruses - 0; Other Eukaryotes - 9610 (source: NCBI BLink).
Sp2_comp135959_c0_seq1	912	.	T	G	6.2	.	DP=10;VDB=0.0392;AF1=0.4999;AC1=1;DP4=0,4,1,1;MQ=47;FQ=8.65;PV4=0.33,0.00061,1,0.41	GT:PL:GQ	0/1:35,0,108:36	Sp2_comp135959_c0_seq1	912	.	T	G	193.9	PASS	AC=3;AF=0.500;AN=6;BaseQRankSum=0.633;DP=10;Dels=0.00;FS=3.310;HaplotypeScore=0.0000;MLEAC=3;MLEAF=0.500;MQ=60.00;MQ0=0;MQRankSum=1.447;QD=19.39;ReadPosRankSum=0.741	GT:AD:DP:GQ:MLPSAC:MLPSAF:PL	0/0/0/1/1/1:4,6:10:0:3:0.500:216,20,6,0,0,6,149	SG	1057	gi|508712195|gb|EOY04092.1|	Uncharacterized protein TCM_019359 [Theobroma cacao]	AT2G47485.1			unknown protein; BEST Arabidopsis thaliana protein match is: unknown protein (TAIR:AT3G62650.1); Has 35333 Blast hits to 34131 proteins in 2444 species: Archae - 798; Bacteria - 22429; Metazoa - 974; Fungi - 991; Plants - 531; Viruses - 0; Other Eukaryotes - 9610 (source: NCBI BLink).
Sp2_comp135960_c0_seq1	30	.	A	G	225	.	DP=73;VDB=0.0003;AF1=0.5;AC1=1;DP4=22,12,16,18;MQ=53;FQ=225;PV4=0.22,0.0015,0.24,1	GT:PL:GQ	0/1:255,0,255:99	Sp2_comp135960_c0_seq1	30	.	A	G	379.73	PASS	AC=2;AF=0.333;AN=6;BaseQRankSum=1.621;DP=58;Dels=0.00;FS=3.443;HaplotypeScore=0.0000;MLEAC=2;MLEAF=0.333;MQ=58.26;MQ0=0;MQRankSum=1.169;QD=6.55;ReadPosRankSum=2.260	GT:AD:DP:GQ:MLPSAC:MLPSAF:PL	0/0/0/0/1/1:31,27:58:3:2:0.333:404,18,0,3,21,67,2147483647	SG	701	gi|460408274|ref|XP_004249571.1|	PREDICTED: nucleolar protein 10-like [Solanum lycopersicum]	AT3G56990.1	embryo sac development arrest 7		embryo sac development arrest 7 (EDA7); FUNCTIONS IN: molecular_function unknown; INVOLVED IN: megagametogenesis; LOCATED IN: nucleolus, CUL4 RING ubiquitin ligase complex; EXPRESSED IN: 21 plant structures; EXPRESSED DURING: 12 growth stages; CONTAINS InterPro DOMAIN/s: WD40 repeat-like-containing domain (InterPro:IPR011046), NUC153 (InterPro:IPR012580), WD40 repeat (InterPro:IPR001680), WD40/YV…
Sp2_comp135960_c0_seq1	538	.	G	A	225	.	DP=66;VDB=0.0380;AF1=0.5;AC1=1;DP4=16,20,14,13;MQ=47;FQ=225;PV4=0.62,1,2.1e-07,1	GT:PL:GQ	0/1:255,0,255:99	Sp2_comp135960_c0_seq1	538	.	G	A	876.03	PASS	AC=3;AF=0.500;AN=6;BaseQRankSum=0.020;DP=66;Dels=0.00;FS=2.113;HaplotypeScore=3.6820;MLEAC=3;MLEAF=0.500;MQ=60.00;MQ0=0;MQRankSum=0.900;QD=13.27;ReadPosRankSum=-0.304	GT:AD:DP:GQ:MLPSAC:MLPSAF:PL	0/0/0/1/1/1:36,28:66:2:3:0.500:900,46,2,0,29,109,2147483647	SG	701	gi|460408274|ref|XP_004249571.1|	PREDICTED: nucleolar protein 10-like [Solanum lycopersicum]	AT3G56990.1	embryo sac development arrest 7		embryo sac development arrest 7 (EDA7); FUNCTIONS IN: molecular_function unknown; INVOLVED IN: megagametogenesis; LOCATED IN: nucleolus, CUL4 RING ubiquitin ligase complex; EXPRESSED IN: 21 plant structures; EXPRESSED DURING: 12 growth stages; CONTAINS InterPro DOMAIN/s: WD40 repeat-like-containing domain (InterPro:IPR011046), NUC153 (InterPro:IPR012580), WD40 repeat (InterPro:IPR001680), WD40/YV…
Sp2_comp135960_c0_seq1	584	.	A	G	94	.	DP=66;VDB=0.0392;AF1=0.5;AC1=1;DP4=13,24,7,13;MQ=48;FQ=97;PV4=1,6.1e-21,1,1	GT:PL:GQ	0/1:124,0,255:99	Sp2_comp135960_c0_seq1	584	.	A	G	935.36	PASS	AC=3;AF=0.500;AN=6;BaseQRankSum=0.155;DP=66;Dels=0.00;FS=3.694;HaplotypeScore=1.6006;MLEAC=3;MLEAF=0.500;MQ=60.00;MQ0=0;MQRankSum=0.801;QD=14.17;ReadPosRankSum=0.517	GT:AD:DP:GQ:MLPSAC:MLPSAF:PL	0/0/0/1/1/1:37,29:66:4:3:0.500:960,54,4,0,28,110,2147483647	SG	701	gi|460408274|ref|XP_004249571.1|	PREDICTED: nucleolar protein 10-like [Solanum lycopersicum]	AT3G56990.1	embryo sac development arrest 7		embryo sac development arrest 7 (EDA7); FUNCTIONS IN: molecular_function unknown; INVOLVED IN: megagametogenesis; LOCATED IN: nucleolus, CUL4 RING ubiquitin ligase complex; EXPRESSED IN: 21 plant structures; EXPRESSED DURING: 12 growth stages; CONTAINS InterPro DOMAIN/s: WD40 repeat-like-containing domain (InterPro:IPR011046), NUC153 (InterPro:IPR012580), WD40 repeat (InterPro:IPR001680), WD40/YV…
Sp2_comp135960_c0_seq1	690	.	G	T	11.1	.	DP=2;VDB=0.0176;AF1=1;AC1=2;DP4=0,0,0,2;MQ=48;FQ=-33	GT:PL:GQ	1/1:42,6,0:9	Sp2_comp135960_c0_seq1	690	.	G	T	151.4	PASS	AC=6;AF=1.00;AN=6;DP=4;Dels=0.00;FS=0.000;HaplotypeScore=0.0000;MLEAC=6;MLEAF=1.00;MQ=60.00;MQ0=0;QD=26.58	GT:AD:DP:GQ:MLPSAC:MLPSAF:PL	1/1/1/1/1/1:0,4:4:3:6:1.00:175,31,19,12,7,3,0	SG	701	gi|460408274|ref|XP_004249571.1|	PREDICTED: nucleolar protein 10-like [Solanum lycopersicum]	AT3G56990.1	embryo sac development arrest 7		embryo sac development arrest 7 (EDA7); FUNCTIONS IN: molecular_function unknown; INVOLVED IN: megagametogenesis; LOCATED IN: nucleolus, CUL4 RING ubiquitin ligase complex; EXPRESSED IN: 21 plant structures; EXPRESSED DURING: 12 growth stages; CONTAINS InterPro DOMAIN/s: WD40 repeat-like-containing domain (InterPro:IPR011046), NUC153 (InterPro:IPR012580), WD40 repeat (InterPro:IPR001680), WD40/YV…
Sp2_comp135962_c0_seq1	233	.	T	C	4.77	.	DP=1;AF1=1;AC1=2;DP4=0,0,0,1;MQ=33;FQ=-30	GT:PL:GQ	0/1:33,3,0:3	Sp2_comp135962_c0_seq1	233	.	T	C	46.98	LowQual	AC=3;AF=0.500;AN=6;BaseQRankSum=0.322;DP=8;Dels=0.00;FS=0.000;HaplotypeScore=0.0000;MLEAC=3;MLEAF=0.500;MQ=51.93;MQ0=0;MQRankSum=1.920;QD=5.87;ReadPosRankSum=0.684	GT:AD:DP:GQ:MLPSAC:MLPSAF:PL	0/0/0/1/1/1:5,3:8:1:3:0.500:68,5,1,0,1,5,69	SG	564	No hit in this database		No hit in this database
Sp2_comp135962_c0_seq1	347	.	G	A	71	.	DP=7;VDB=0.0027;AF1=0.5;AC1=1;DP4=1,2,3,1;MQ=43;FQ=55;PV4=0.49,1,0.081,1	GT:PL:GQ	0/1:101,0,82:85	Sp2_comp135962_c0_seq1	347	.	G	A	154.28	PASS	AC=2;AF=0.333;AN=6;BaseQRankSum=0.708;DP=25;Dels=0.00;FS=1.760;HaplotypeScore=12.9969;MLEAC=2;MLEAF=0.333;MQ=53.06;MQ0=2;MQRankSum=0.215;QD=6.17;ReadPosRankSum=1.754	GT:AD:DP:GQ:MLPSAC:MLPSAF:PL	0/0/0/0/1/1:11,14:25:4:2:0.333:178,4,0,5,18,46,417	SG	564	No hit in this database		No hit in this database
Sp2_comp135962_c0_seq1	444	.	T	C	134	.	DP=34;VDB=0.0298;AF1=0.5;AC1=1;DP4=6,8,8,12;MQ=42;FQ=137;PV4=1,4.4e-11,1,0.2	GT:PL:GQ	0/1:164,0,202:99	Sp2_comp135962_c0_seq1	444	.	T	C	459.03	PASS	AC=3;AF=0.500;AN=6;BaseQRankSum=-0.274;DP=40;Dels=0.00;FS=0.000;HaplotypeScore=0.0000;MLEAC=3;MLEAF=0.500;MQ=59.86;MQ0=0;MQRankSum=0.985;QD=11.48;ReadPosRankSum=-1.012	GT:AD:DP:GQ:MLPSAC:MLPSAF:PL	0/0/0/1/1/1:17,23:40:3:3:0.500:483,38,9,0,3,24,388	SG	564	No hit in this database		No hit in this database
Sp2_comp135962_c0_seq1	66	.	C	T	177	.	DP=9;VDB=0.0025;AF1=1;AC1=2;DP4=0,0,2,6;MQ=56;FQ=-51	GT:PL:GQ	1/1:210,24,0:45	Sp2_comp135962_c0_seq1	66	.	C	T	266.12	PASS	AC=6;AF=1.00;AN=6;DP=14;Dels=0.00;FS=0.000;HaplotypeScore=7.9984;MLEAC=6;MLEAF=1.00;MQ=58.11;MQ0=0;QD=19.01	GT:AD:DP:GQ:MLPSAC:MLPSAF:PL	1/1/1/1/1/1:0,14:14:6:6:1.00:291,54,33,21,12,6,0	SG	564	No hit in this database		No hit in this database
Sp2_comp135962_c0_seq1	83	.	T	C	83.5	.	DP=4;VDB=0.0218;AF1=1;AC1=2;DP4=0,0,2,2;MQ=47;FQ=-39	GT:PL:GQ	1/1:116,12,0:21	Sp2_comp135962_c0_seq1	83	.	T	C	242.4	PASS	AC=6;AF=1.00;AN=6;DP=12;Dels=0.00;FS=0.000;HaplotypeScore=8.9978;MLEAC=6;MLEAF=1.00;MQ=57.78;MQ0=0;QD=20.20	GT:AD:DP:GQ:MLPSAC:MLPSAF:PL	1/1/1/1/1/1:0,12:12:5:6:1.00:267,47,29,18,11,5,0	SG	564	No hit in this database		No hit in this database
Sp2_comp135964_c1_seq4	55	.	T	C	225	.	DP=35;VDB=0.0099;AF1=0.5;AC1=1;DP4=6,0,13,7;MQ=55;FQ=70;PV4=0.15,0.044,1,0.068	GT:PL:GQ	0/1:255,0,97:99	Sp2_comp135964_c1_seq4	55	.	T	C	395.29	PASS	AC=5;AF=0.833;AN=6;BaseQRankSum=0.000;DP=23;Dels=0.00;FS=0.000;HaplotypeScore=0.0000;MLEAC=5;MLEAF=0.833;MQ=58.90;MQ0=0;MQRankSum=2.679;QD=17.19;ReadPosRankSum=-1.531	GT:AD:DP:GQ:MLPSAC:MLPSAF:PL	0/1/1/1/1/1:3,20:23:2:5:0.833:419,56,26,10,2,0,93	SG	427	gi|83284007|gb|ABC01911.1|	succinyl CoA ligase beta subunit-like protein [Solanum tuberosum]	AT2G20420.1	ATP citrate lyase (ACL) family protein		ATP citrate lyase (ACL) family protein; FUNCTIONS IN: succinate-CoA ligase (GDP-forming) activity, copper ion binding, ATP binding; INVOLVED IN: response to cadmium ion, metabolic process; LOCATED IN: mitochondrion; EXPRESSED IN: 26 plant structures; EXPRESSED DURING: 16 growth stages; CONTAINS InterPro DOMAIN/s: Succinyl-CoA synthetase, beta subunit (InterPro:IPR005809), Succinyl-CoA synthetase,…
Sp2_comp135965_c0_seq2	100	.	T	A	6.2	.	DP=8;VDB=0.0112;AF1=0.5005;AC1=1;DP4=1,0,0,1;MQ=59;FQ=-3.82;PV4=1,1,1,1	GT:PL:GQ	0/1:35,0,26:30	Sp2_comp135965_c0_seq2	100	.	T	A	53.71	PASS	AC=6;AF=1.00;AN=6;BaseQRankSum=0.572;DP=8;Dels=0.00;FS=0.000;HaplotypeScore=5.9920;MLEAC=6;MLEAF=1.00;MQ=59.63;MQ0=0;MQRankSum=-1.589;QD=6.71;ReadPosRankSum=0.000	GT:AD:DP:GQ:MLPSAC:MLPSAF:PL	1/1/1/1/1/1:6,2:8:2:6:1.00:76,16,10,6,4,2,0	SG	318	No hit in this database		No hit in this database
Sp2_comp135965_c0_seq2	130	.	A	G	72	.	DP=9;VDB=0.0263;AF1=0.5;AC1=1;DP4=1,1,3,3;MQ=45;FQ=24;PV4=1,0.00033,0.14,1	GT:PL:GQ	0/1:102,0,51:54	Sp2_comp135965_c0_seq2	130	.	A	G	201.82	PASS	AC=4;AF=0.667;AN=6;BaseQRankSum=-0.067;DP=9;Dels=0.00;FS=0.000;HaplotypeScore=0.0000;MLEAC=4;MLEAF=0.667;MQ=59.67;MQ0=0;MQRankSum=1.179;QD=22.42;ReadPosRankSum=0.067	GT:AD:DP:GQ:MLPSAC:MLPSAF:PL	0/0/1/1/1/1:2,7:9:0:4:0.667:224,28,12,4,0,0,64	SG	318	No hit in this database		No hit in this database
Sp2_comp135965_c0_seq2	150	.	A	G	8.64	.	DP=10;VDB=0.0080;AF1=0.5;AC1=1;DP4=4,3,1,1;MQ=35;FQ=11.3;PV4=1,0.29,1,1	GT:PL:GQ	0/1:38,0,147:40	Sp2_comp135965_c0_seq2	150	.	A	G	37.06	LowQual	AC=1;AF=0.167;AN=6;BaseQRankSum=-0.762;DP=10;Dels=0.00;FS=0.000;HaplotypeScore=0.0000;MLEAC=1;MLEAF=0.167;MQ=60.00;MQ0=0;MQRankSum=-0.067;QD=3.71;ReadPosRankSum=-0.067	GT:AD:DP:GQ:MLPSAC:MLPSAF:PL	0/0/0/0/0/1:8,2:10:1:1:0.167:60,0,1,6,16,35,273	SG	318	No hit in this database		No hit in this database
Sp2_comp135965_c0_seq2	213	.	T	C	140	.	DP=12;VDB=0.0399;AF1=1;AC1=2;DP4=0,0,8,4;MQ=29;FQ=-63	GT:PL:GQ	1/1:173,36,0:69	Sp2_comp135965_c0_seq2	213	.	T	C	626.18	PASS	AC=6;AF=1.00;AN=6;DP=15;Dels=0.00;FS=0.000;HaplotypeScore=0.0000;MLEAC=6;MLEAF=1.00;MQ=59.87;MQ0=0;QD=32.12	GT:AD:DP:GQ:MLPSAC:MLPSAF:PL	1/1/1/1/1/1:0,15:15:12:6:1.00:652,117,72,45,26,12,0	SG	318	No hit in this database		No hit in this database
Sp2_comp135965_c0_seq2	220	.	T	G	15.1	.	DP=12;VDB=0.0318;AF1=0.5;AC1=1;DP4=6,2,2,2;MQ=29;FQ=18.1;PV4=0.55,3.5e-07,0.26,1	GT:PL:GQ	0/1:45,0,143:48	Sp2_comp135965_c0_seq2	220	.	T	G	205.01	PASS	AC=2;AF=0.333;AN=6;BaseQRankSum=1.827;DP=15;Dels=0.00;FS=0.000;HaplotypeScore=0.0000;MLEAC=2;MLEAF=0.333;MQ=59.87;MQ0=0;MQRankSum=2.180;QD=13.67;ReadPosRankSum=0.766	GT:AD:DP:GQ:MLPSAC:MLPSAF:PL	0/0/0/0/1/1:9,6:15:1:2:0.333:228,9,0,1,9,30,341	SG	318	No hit in this database		No hit in this database
Sp2_comp135965_c0_seq2	90	.	C	G	7.8	.	DP=8;VDB=0.0112;AF1=0.5;AC1=1;DP4=4,2,1,1;MQ=48;FQ=10.4;PV4=1,0.14,1,1	GT:PL:GQ	0/1:37,0,147:39	Sp2_comp135965_c0_seq2	90	.	C	G	49.75	LowQual	AC=2;AF=0.333;AN=6;BaseQRankSum=1.067;DP=8;Dels=0.00;FS=0.000;HaplotypeScore=5.9920;MLEAC=2;MLEAF=0.333;MQ=59.63;MQ0=0;MQRankSum=-1.067;QD=6.22;ReadPosRankSum=0.000	GT:AD:DP:GQ:MLPSAC:MLPSAF:PL	0/0/0/0/1/1:6,2:8:1:2:0.333:72,1,0,3,9,22,197	SG	318	No hit in this database		No hit in this database
Sp2_comp135966_c0_seq2	105	.	G	A	7.8	.	DP=1;AF1=1;AC1=2;DP4=0,0,1,0;MQ=37;FQ=-30	GT:PL:GQ	1/1:37,3,0:4	Sp2_comp135966_c0_seq2	105	.	G	A	307.76	PASS	AC=4;AF=0.667;AN=6;BaseQRankSum=-0.670;DP=25;Dels=0.00;FS=2.066;HaplotypeScore=0.0000;MLEAC=4;MLEAF=0.667;MQ=53.29;MQ0=0;MQRankSum=0.087;QD=12.31;ReadPosRankSum=0.845	GT:AD:DP:GQ:MLPSAC:MLPSAF:PL	0/0/1/1/1/1:8,17:25:3:4:0.667:331,38,15,4,0,3,135	SG	338	No hit in this database		No hit in this database
Sp2_comp135966_c0_seq2	15	.	A	G	142	.	DP=10;VDB=0.0000;AF1=0.5163;AC1=1;DP4=1,1,7,1;MQ=54;FQ=-15.1;PV4=0.38,0.35,1,1	GT:PL:GQ	0/1:172,0,12:15	Sp2_comp135966_c0_seq2	15	.	A	G	81.82	PASS	AC=3;AF=0.500;AN=6;BaseQRankSum=-1.055;DP=19;Dels=0.00;FS=2.336;HaplotypeScore=0.9995;MLEAC=3;MLEAF=0.500;MQ=53.75;MQ0=2;MQRankSum=2.161;QD=4.31;ReadPosRankSum=1.156	GT:AD:DP:GQ:MLPSAC:MLPSAF:PL	0/0/0/1/1/1:8,11:19:0:3:0.500:103,10,3,0,0,3,69	SG	338	No hit in this database		No hit in this database
Sp2_comp135966_c1_seq1	17	.	A	G	190	.	DP=27;VDB=0.0000;AF1=0.5;AC1=1;DP4=9,3,11,2;MQ=59;FQ=193;PV4=0.64,0.26,1,1	GT:PL:GQ	0/1:220,0,233:99	Sp2_comp135966_c1_seq1	17	.	A	G	32.98	LowQual;	AC=3;AF=0.500;AN=6;BaseQRankSum=-1.000;DP=27;Dels=0.00;FS=0.000;HaplotypeScore=0.0000;MLEAC=3;MLEAF=0.500;MQ=60.00;MQ0=0;MQRankSum=-1.830;QD=1.22;ReadPosRankSum=0.024	GT:AD:DP:GQ:MLPSAC:MLPSAF:PL	0/0/0/1/1/1:12,15:27:1:3:0.500:54,5,1,0,1,5,67	SG	321	No hit in this database		No hit in this database
Sp2_comp135966_c1_seq1	294	.	C	T	23	.	DP=4;VDB=0.0161;AF1=0.5;AC1=1;DP4=1,1,2,0;MQ=43;FQ=23.5;PV4=1,1,0.0087,1	GT:PL:GQ	0/1:53,0,54:53	Sp2_comp135966_c1_seq1	294	.	C	T	82.5	PASS	AC=2;AF=0.333;AN=6;BaseQRankSum=-0.550;DP=7;Dels=0.00;FS=0.000;HaplotypeScore=0.0000;MLEAC=2;MLEAF=0.333;MQ=56.71;MQ0=0;MQRankSum=-1.754;QD=11.79;ReadPosRankSum=-1.754	GT:AD:DP:GQ:MLPSAC:MLPSAF:PL	0/0/0/0/1/1:4,3:7:0:2:0.333:104,5,0,0,3,12,144	SG	321	No hit in this database		No hit in this database
Sp2_comp135967_c0_seq2	273	.	T	C	222	.	DP=25;VDB=0.0384;AF1=1;AC1=2;DP4=0,0,15,6;MQ=43;FQ=-90	GT:PL:GQ	1/1:255,63,0:99	Sp2_comp135967_c0_seq2	273	.	T	C	870.99	PASS	AC=6;AF=1.00;AN=6;DP=25;Dels=0.00;FS=0.000;HaplotypeScore=0.9973;MLEAC=6;MLEAF=1.00;MQ=60.00;MQ0=0;QD=34.84	GT:AD:DP:GQ:MLPSAC:MLPSAF:PL	1/1/1/1/1/1:0,25:25:17:6:1.00:897,163,100,63,37,17,0	SG	690	gi|470102993|ref|XP_004287932.1|	PREDICTED: transcription factor CPC-like [Fragaria vesca subsp. vesca]	AT2G46410.1	Homeodomain-like superfamily protein	Nuclear-localized R3-type MYB transcription factor. Positive regulator of hair-cell differentiation. Preferentially transcribed in hairless cells. Moves from atrichoblasts into trichoblast via plasmodesmata in a tissue-specific mode. N-terminus and part of the Myb domain are required for this movement, with W76 playing a crucial role. Capability to increase the size-exclusion limit of plasmodesma…	CAPRICE (CPC); CONTAINS InterPro DOMAIN/s: SANT, DNA-binding (InterPro:IPR001005), Homeodomain-like (InterPro:IPR009057), Myb, DNA-binding (InterPro:IPR014778), Homeodomain-related (InterPro:IPR012287), MYB-like (InterPro:IPR017877), Myb transcription factor (InterPro:IPR015495); BEST Arabidopsis thaliana protein match is: Homeodomain-like superfamily protein (TAIR:AT5G53200.1); Has 2615 Blast hi…
Sp2_comp135968_c0_seq1	443	.	T	C	17.1	.	DP=215;VDB=0.0380;AF1=0.5;AC1=1;DP4=85,68,25,30;MQ=47;FQ=20.1;PV4=0.21,1.4e-70,1,1	GT:PL:GQ	0/1:47,0,255:50	Sp2_comp135968_c0_seq1	443	.	T	C	1800.95	PASS	AC=2;AF=0.333;AN=6;BaseQRankSum=1.153;DP=220;Dels=0.00;FS=5.553;HaplotypeScore=5.3973;MLEAC=2;MLEAF=0.333;MQ=59.91;MQ0=0;MQRankSum=0.154;QD=8.19;ReadPosRankSum=0.024	GT:AD:DP:GQ:MLPSAC:MLPSAF:PL	0/0/0/0/1/1:161,58:220:20:2:0.333:1827,20,0,93,2147483647,2147483647,2147483647	SG	773	gi|460384709|ref|XP_004238052.1|	PREDICTED: ergosterol biosynthetic protein 28-like [Solanum lycopersicum]	AT1G10030.1	homolog of yeast ergosterol28		homolog of yeast ergosterol28 (ERG28); INVOLVED IN: biological_process unknown; LOCATED IN: endomembrane system, integral to membrane; EXPRESSED IN: 22 plant structures; EXPRESSED DURING: 13 growth stages; CONTAINS InterPro DOMAIN/s: Erg28-like (InterPro:IPR005352); Has 223 Blast hits to 223 proteins in 105 species: Archae - 0; Bacteria - 0; Metazoa - 67; Fungi - 94; Plants - 48; Viruses - 0; Oth…
Sp2_comp135968_c0_seq1	52	.	G	T	38.8	.	DP=3;VDB=0.0094;AF1=1;AC1=2;DP4=0,0,1,1;MQ=48;FQ=-33	GT:PL:GQ	1/1:70,6,0:10	Sp2_comp135968_c0_seq1	52	.	G	T	82.16	PASS	AC=6;AF=1.00;AN=6;DP=3;Dels=0.00;FS=0.000;HaplotypeScore=0.0000;MLEAC=6;MLEAF=1.00;MQ=52.56;MQ0=0;QD=27.39	GT:AD:DP:GQ:MLPSAC:MLPSAF:PL	1/1/1/1/1/1:0,3:3:2:6:1.00:105,23,14,9,5,2,0	SG	773	gi|460384709|ref|XP_004238052.1|	PREDICTED: ergosterol biosynthetic protein 28-like [Solanum lycopersicum]	AT1G10030.1	homolog of yeast ergosterol28		homolog of yeast ergosterol28 (ERG28); INVOLVED IN: biological_process unknown; LOCATED IN: endomembrane system, integral to membrane; EXPRESSED IN: 22 plant structures; EXPRESSED DURING: 13 growth stages; CONTAINS InterPro DOMAIN/s: Erg28-like (InterPro:IPR005352); Has 223 Blast hits to 223 proteins in 105 species: Archae - 0; Bacteria - 0; Metazoa - 67; Fungi - 94; Plants - 48; Viruses - 0; Oth…
Sp2_comp135968_c0_seq1	540	.	C	A	207	.	DP=197;VDB=0.0380;AF1=0.5;AC1=1;DP4=48,94,24,27;MQ=47;FQ=210;PV4=0.13,0.089,2.5e-08,0.38	GT:PL:GQ	0/1:237,0,255:99	Sp2_comp135968_c0_seq1	540	.	C	A	1670.99		AC=2;AF=0.333;AN=6;BaseQRankSum=-0.972;DP=202;Dels=0.00;FS=9.903;HaplotypeScore=130.2314;MLEAC=2;MLEAF=0.333;MQ=59.74;MQ0=0;MQRankSum=0.667;QD=8.27;ReadPosRankSum=-1.129	GT:AD:DP:GQ:MLPSAC:MLPSAF:PL	0/0/0/0/1/1:146,56:202:17:2:0.333:1697,17,0,88,2147483647,2147483647,2147483647	SG	773	gi|460384709|ref|XP_004238052.1|	PREDICTED: ergosterol biosynthetic protein 28-like [Solanum lycopersicum]	AT1G10030.1	homolog of yeast ergosterol28		homolog of yeast ergosterol28 (ERG28); INVOLVED IN: biological_process unknown; LOCATED IN: endomembrane system, integral to membrane; EXPRESSED IN: 22 plant structures; EXPRESSED DURING: 13 growth stages; CONTAINS InterPro DOMAIN/s: Erg28-like (InterPro:IPR005352); Has 223 Blast hits to 223 proteins in 105 species: Archae - 0; Bacteria - 0; Metazoa - 67; Fungi - 94; Plants - 48; Viruses - 0; Oth…
Sp2_comp135968_c0_seq1	57	.	T	A	110	.	DP=8;VDB=0.0002;AF1=1;AC1=2;DP4=0,0,5,1;MQ=37;FQ=-45	GT:PL:GQ	1/1:143,18,0:33	Sp2_comp135968_c0_seq1	57	.	T	A	270.03	PASS	AC=6;AF=1.00;AN=6;DP=8;Dels=0.00;FS=0.000;HaplotypeScore=0.0000;MLEAC=6;MLEAF=1.00;MQ=57.32;MQ0=0;QD=33.75	GT:AD:DP:GQ:MLPSAC:MLPSAF:PL	1/1/1/1/1/1:0,8:8:6:6:1.00:295,62,38,24,14,6,0	SG	773	gi|460384709|ref|XP_004238052.1|	PREDICTED: ergosterol biosynthetic protein 28-like [Solanum lycopersicum]	AT1G10030.1	homolog of yeast ergosterol28		homolog of yeast ergosterol28 (ERG28); INVOLVED IN: biological_process unknown; LOCATED IN: endomembrane system, integral to membrane; EXPRESSED IN: 22 plant structures; EXPRESSED DURING: 13 growth stages; CONTAINS InterPro DOMAIN/s: Erg28-like (InterPro:IPR005352); Has 223 Blast hits to 223 proteins in 105 species: Archae - 0; Bacteria - 0; Metazoa - 67; Fungi - 94; Plants - 48; Viruses - 0; Oth…
Sp2_comp135968_c0_seq1	619	.	T	C	110	.	DP=95;VDB=0.0244;AF1=1;AC1=2;DP4=1,0,7,6;MQ=49;FQ=-39;PV4=1,0.00018,1,1	GT:PL:GQ	1/1:142,12,0:21	Sp2_comp135968_c0_seq1	619	.	T	C	1876.17		AC=4;AF=0.667;AN=6;BaseQRankSum=-0.129;DP=95;Dels=0.00;FS=0.000;HaplotypeScore=20.9969;MLEAC=4;MLEAF=0.667;MQ=60.00;MQ0=0;MQRankSum=0.674;QD=19.75;ReadPosRankSum=-0.906	GT:AD:DP:GQ:MLPSAC:MLPSAF:PL	0/0/1/1/1/1:23,72:95:12:4:0.667:1902,230,94,28,0,12,364	SG	773	gi|460384709|ref|XP_004238052.1|	PREDICTED: ergosterol biosynthetic protein 28-like [Solanum lycopersicum]	AT1G10030.1	homolog of yeast ergosterol28		homolog of yeast ergosterol28 (ERG28); INVOLVED IN: biological_process unknown; LOCATED IN: endomembrane system, integral to membrane; EXPRESSED IN: 22 plant structures; EXPRESSED DURING: 13 growth stages; CONTAINS InterPro DOMAIN/s: Erg28-like (InterPro:IPR005352); Has 223 Blast hits to 223 proteins in 105 species: Archae - 0; Bacteria - 0; Metazoa - 67; Fungi - 94; Plants - 48; Viruses - 0; Oth…
Sp2_comp135968_c0_seq1	645	.	A	G,T	206	.	DP=81;VDB=0.0244;AF1=1;AC1=2;DP4=0,0,17,50;MQ=45;FQ=-214	GT:PL:GQ	1/1:239,187,0,211,89,196:99	Sp2_comp135968_c0_seq1	645	.	A	G,T	2391.9	PASS	AC=4,2;AF=0.667,0.333;AN=6;DP=86;Dels=0.00;FS=0.000;HaplotypeScore=0.0000;MLEAC=2,1;MLEAF=0.333,0.167;MQ=60.00;MQ0=0;QD=27.81	GT:AD:DP:GQ:MLPSAC:MLPSAF	1/1/1/1/2/2:0,69,17:86:4:4,2:0.667,0.333	SG	773	gi|460384709|ref|XP_004238052.1|	PREDICTED: ergosterol biosynthetic protein 28-like [Solanum lycopersicum]	AT1G10030.1	homolog of yeast ergosterol28		homolog of yeast ergosterol28 (ERG28); INVOLVED IN: biological_process unknown; LOCATED IN: endomembrane system, integral to membrane; EXPRESSED IN: 22 plant structures; EXPRESSED DURING: 13 growth stages; CONTAINS InterPro DOMAIN/s: Erg28-like (InterPro:IPR005352); Has 223 Blast hits to 223 proteins in 105 species: Archae - 0; Bacteria - 0; Metazoa - 67; Fungi - 94; Plants - 48; Viruses - 0; Oth…
Sp2_comp135968_c0_seq1	678	.	C	A	36	.	DP=32;VDB=0.0244;AF1=0.5;AC1=1;DP4=1,3,1,4;MQ=43;FQ=39;PV4=1,2.7e-05,0.21,1	GT:PL:GQ	0/1:66,0,103:69	Sp2_comp135968_c0_seq1	678	.	C	A	1137.17	PASS	AC=5;AF=0.833;AN=6;BaseQRankSum=1.000;DP=37;Dels=0.00;FS=0.000;HaplotypeScore=1.7882;MLEAC=5;MLEAF=0.833;MQ=60.00;MQ0=0;MQRankSum=1.000;QD=30.73;ReadPosRankSum=-0.555	GT:AD:DP:GQ:MLPSAC:MLPSAF:PL	0/1/1/1/1/1:5,32:37:12:5:0.833:1163,161,81,38,12,0,151	SG	773	gi|460384709|ref|XP_004238052.1|	PREDICTED: ergosterol biosynthetic protein 28-like [Solanum lycopersicum]	AT1G10030.1	homolog of yeast ergosterol28		homolog of yeast ergosterol28 (ERG28); INVOLVED IN: biological_process unknown; LOCATED IN: endomembrane system, integral to membrane; EXPRESSED IN: 22 plant structures; EXPRESSED DURING: 13 growth stages; CONTAINS InterPro DOMAIN/s: Erg28-like (InterPro:IPR005352); Has 223 Blast hits to 223 proteins in 105 species: Archae - 0; Bacteria - 0; Metazoa - 67; Fungi - 94; Plants - 48; Viruses - 0; Oth…
Sp2_comp135968_c0_seq1	68	.	T	A	136	.	DP=47;VDB=0.0001;AF1=1;AC1=2;DP4=0,0,46,1;MQ=41;FQ=-168	GT:PL:GQ	1/1:169,141,0:99	Sp2_comp135968_c0_seq1	68	.	T	A	1921.9	PASS	AC=6;AF=1.00;AN=6;DP=46;Dels=0.00;FS=0.000;HaplotypeScore=0.0000;MLEAC=6;MLEAF=1.00;MQ=59.54;MQ0=0;QD=30.92	GT:AD:DP:GQ:MLPSAC:MLPSAF:PL	1/1/1/1/1/1:0,46:46:36:6:1.00:1948,358,219,138,81,36,0	SG	773	gi|460384709|ref|XP_004238052.1|	PREDICTED: ergosterol biosynthetic protein 28-like [Solanum lycopersicum]	AT1G10030.1	homolog of yeast ergosterol28		homolog of yeast ergosterol28 (ERG28); INVOLVED IN: biological_process unknown; LOCATED IN: endomembrane system, integral to membrane; EXPRESSED IN: 22 plant structures; EXPRESSED DURING: 13 growth stages; CONTAINS InterPro DOMAIN/s: Erg28-like (InterPro:IPR005352); Has 223 Blast hits to 223 proteins in 105 species: Archae - 0; Bacteria - 0; Metazoa - 67; Fungi - 94; Plants - 48; Viruses - 0; Oth…
Sp2_comp135968_c0_seq1	718	.	G	A	26	.	DP=11;VDB=0.0008;AF1=1;AC1=2;DP4=0,0,0,3;MQ=37;FQ=-36	GT:PL:GQ	1/1:58,9,0:16	Sp2_comp135968_c0_seq1	718	.	G	A	631.18	PASS	AC=6;AF=1.00;AN=6;DP=15;Dels=0.00;FS=0.000;HaplotypeScore=0.9995;MLEAC=6;MLEAF=1.00;MQ=60.00;MQ0=0;QD=22.45	GT:AD:DP:GQ:MLPSAC:MLPSAF:PL	1/1/1/1/1/1:0,15:15:12:6:1.00:657,117,72,45,26,12,0	SG	773	gi|460384709|ref|XP_004238052.1|	PREDICTED: ergosterol biosynthetic protein 28-like [Solanum lycopersicum]	AT1G10030.1	homolog of yeast ergosterol28		homolog of yeast ergosterol28 (ERG28); INVOLVED IN: biological_process unknown; LOCATED IN: endomembrane system, integral to membrane; EXPRESSED IN: 22 plant structures; EXPRESSED DURING: 13 growth stages; CONTAINS InterPro DOMAIN/s: Erg28-like (InterPro:IPR005352); Has 223 Blast hits to 223 proteins in 105 species: Archae - 0; Bacteria - 0; Metazoa - 67; Fungi - 94; Plants - 48; Viruses - 0; Oth…
Sp2_comp135968_c0_seq1	723	.	C	A	73.8	.	DP=11;VDB=0.0011;AF1=0.6243;AC1=1;DP4=0,1,1,8;MQ=40;FQ=-23;PV4=1,0.0018,1,1	GT:PL:GQ	0/1:103,0,4:7	Sp2_comp135968_c0_seq1	723	.	C	A	462.95	PASS	AC=5;AF=0.833;AN=6;BaseQRankSum=-0.085;DP=15;Dels=0.00;FS=0.000;HaplotypeScore=0.9995;MLEAC=5;MLEAF=0.833;MQ=60.00;MQ0=0;MQRankSum=-1.613;QD=30.86;ReadPosRankSum=1.104	GT:AD:DP:GQ:MLPSAC:MLPSAF:PL	0/1/1/1/1/1:2,13:15:6:5:0.833:488,70,36,17,6,0,60	SG	773	gi|460384709|ref|XP_004238052.1|	PREDICTED: ergosterol biosynthetic protein 28-like [Solanum lycopersicum]	AT1G10030.1	homolog of yeast ergosterol28		homolog of yeast ergosterol28 (ERG28); INVOLVED IN: biological_process unknown; LOCATED IN: endomembrane system, integral to membrane; EXPRESSED IN: 22 plant structures; EXPRESSED DURING: 13 growth stages; CONTAINS InterPro DOMAIN/s: Erg28-like (InterPro:IPR005352); Has 223 Blast hits to 223 proteins in 105 species: Archae - 0; Bacteria - 0; Metazoa - 67; Fungi - 94; Plants - 48; Viruses - 0; Oth…
Sp2_comp135968_c0_seq1	78	.	A	G	82	.	DP=70;VDB=0.0008;AF1=0.5;AC1=1;DP4=21,1,18,1;MQ=40;FQ=85;PV4=1,3.8e-15,1,0.04	GT:PL:GQ	0/1:112,0,215:99	Sp2_comp135968_c0_seq1	78	.	A	G	1262.1	PASS	AC=4;AF=0.667;AN=6;BaseQRankSum=-1.008;DP=70;Dels=0.00;FS=0.000;HaplotypeScore=0.8667;MLEAC=4;MLEAF=0.667;MQ=59.70;MQ0=0;MQRankSum=0.105;QD=18.03;ReadPosRankSum=-1.281	GT:AD:DP:GQ:MLPSAC:MLPSAF:PL	0/0/1/1/1/1:24,46:70:5:4:0.667:1287,123,39,5,0,32,798	SG	773	gi|460384709|ref|XP_004238052.1|	PREDICTED: ergosterol biosynthetic protein 28-like [Solanum lycopersicum]	AT1G10030.1	homolog of yeast ergosterol28		homolog of yeast ergosterol28 (ERG28); INVOLVED IN: biological_process unknown; LOCATED IN: endomembrane system, integral to membrane; EXPRESSED IN: 22 plant structures; EXPRESSED DURING: 13 growth stages; CONTAINS InterPro DOMAIN/s: Erg28-like (InterPro:IPR005352); Has 223 Blast hits to 223 proteins in 105 species: Archae - 0; Bacteria - 0; Metazoa - 67; Fungi - 94; Plants - 48; Viruses - 0; Oth…
Sp2_comp135969_c1_seq1	545	.	C	T	11.1	.	DP=4;VDB=0.0313;AF1=1;AC1=2;DP4=0,0,0,2;MQ=49;FQ=-33	GT:PL:GQ	1/1:42,6,0:9	Sp2_comp135969_c1_seq1	545	.	C	T	65.71	PASS	AC=6;AF=1.00;AN=6;DP=4;Dels=0.00;FS=0.000;HaplotypeScore=0.0000;MLEAC=6;MLEAF=1.00;MQ=60.00;MQ0=0;QD=16.43	GT:AD:DP:GQ:MLPSAC:MLPSAF:PL	1/1/1/1/1/1:0,4:4:2:6:1.00:88,16,10,6,4,2,0	SG	647	gi|460374292|ref|XP_004232945.1|	PREDICTED: rac-like GTP-binding protein 7-like [Solanum lycopersicum]	AT5G45970.1	RAC-like 2	Encodes a Rac-like protein ARAC2. A member of ROP GTPase gene family.	RAC-like 2 (RAC2); FUNCTIONS IN: GTP binding; INVOLVED IN: small GTPase mediated signal transduction; LOCATED IN: intracellular; EXPRESSED IN: 7 plant structures; EXPRESSED DURING: 4 anthesis, petal differentiation and expansion stage; CONTAINS InterPro DOMAIN/s: Ras GTPase (InterPro:IPR001806), Small GTP-binding protein (InterPro:IPR005225), Ras (InterPro:IPR013753), Small GTPase, Rho type (Inte…
Sp2_comp135969_c1_seq1	95	.	T	C	6.2	.	DP=4;VDB=0.0159;AF1=1;AC1=2;DP4=0,0,1,0;MQ=60;FQ=-30	GT:PL:GQ	1/1:35,3,0:4	Sp2_comp135969_c1_seq1	95	.	T	C	51.71	PASS	AC=6;AF=1.00;AN=6;DP=4;Dels=0.00;FS=0.000;HaplotypeScore=0.0000;MLEAC=6;MLEAF=1.00;MQ=60.00;MQ0=0;QD=12.93	GT:AD:DP:GQ:MLPSAC:MLPSAF:PL	1/1/1/1/1/1:0,4:4:2:6:1.00:74,16,10,6,4,2,0	SG	647	gi|460374292|ref|XP_004232945.1|	PREDICTED: rac-like GTP-binding protein 7-like [Solanum lycopersicum]	AT5G45970.1	RAC-like 2	Encodes a Rac-like protein ARAC2. A member of ROP GTPase gene family.	RAC-like 2 (RAC2); FUNCTIONS IN: GTP binding; INVOLVED IN: small GTPase mediated signal transduction; LOCATED IN: intracellular; EXPRESSED IN: 7 plant structures; EXPRESSED DURING: 4 anthesis, petal differentiation and expansion stage; CONTAINS InterPro DOMAIN/s: Ras GTPase (InterPro:IPR001806), Small GTP-binding protein (InterPro:IPR005225), Ras (InterPro:IPR013753), Small GTPase, Rho type (Inte…
Sp2_comp135970_c0_seq1	193	.	T	C	63.3	.	DP=114;VDB=0.0244;AF1=1;AC1=2;DP4=0,0,3,2;MQ=42;FQ=-42	GT:PL:GQ	1/1:96,15,0:27	Sp2_comp135970_c0_seq1	193	.	T	C	2434.9	PASS	AC=6;AF=1.00;AN=6;BaseQRankSum=1.076;DP=132;Dels=0.00;FS=0.000;HaplotypeScore=1.9989;MLEAC=6;MLEAF=1.00;MQ=60.00;MQ0=0;MQRankSum=0.289;QD=18.45;ReadPosRankSum=1.417	GT:AD:DP:GQ:MLPSAC:MLPSAF:PL	1/1/1/1/1/1:1,131:132:35:6:1.00:2461,496,296,179,97,35,0	SG	1015	gi|460378455|ref|XP_004234987.1|	PREDICTED: thylakoid lumenal 17.4 kDa protein, chloroplastic-like isoform 1 [Solanum lycopersicum]	AT5G53490.1	Tetratricopeptide repeat (TPR)-like superfamily protein	thylakoid lumenal 17.4 kDa protein, chloroplast, identical to SP:P81760 Thylakoid lumenal 17.4 kDa protein, chloroplast precursor (P17.4) {Arabidopsis thaliana}. Putative pentapeptide protein.	Tetratricopeptide repeat (TPR)-like superfamily protein; FUNCTIONS IN: molecular_function unknown; INVOLVED IN: biological_process unknown; LOCATED IN: in 6 components; EXPRESSED IN: 23 plant structures; EXPRESSED DURING: 14 growth stages; CONTAINS InterPro DOMAIN/s: Pentapeptide repeat (InterPro:IPR001646); BEST Arabidopsis thaliana protein match is: Pentapeptide repeat-containing protein (TAIR:…
Sp2_comp135970_c0_seq1	276	.	G	A	69	.	DP=188;VDB=0.0380;AF1=0.5;AC1=1;DP4=55,46,21,24;MQ=41;FQ=72;PV4=0.47,5.8e-56,0.00091,0.034	GT:PL:GQ	0/1:99,0,255:99	Sp2_comp135970_c0_seq1	276	.	G	A	2807.96	PASS	AC=3;AF=0.500;AN=6;BaseQRankSum=0.303;DP=196;Dels=0.00;FS=3.302;HaplotypeScore=7.6572;MLEAC=3;MLEAF=0.500;MQ=59.80;MQ0=0;MQRankSum=0.920;QD=14.33;ReadPosRankSum=-0.508	GT:AD:DP:GQ:MLPSAC:MLPSAF:PL	0/0/0/1/1/1:108,88:196:19:3:0.500:2834,169,19,0,74,2147483647,2147483647	SG	1015	gi|460378455|ref|XP_004234987.1|	PREDICTED: thylakoid lumenal 17.4 kDa protein, chloroplastic-like isoform 1 [Solanum lycopersicum]	AT5G53490.1	Tetratricopeptide repeat (TPR)-like superfamily protein	thylakoid lumenal 17.4 kDa protein, chloroplast, identical to SP:P81760 Thylakoid lumenal 17.4 kDa protein, chloroplast precursor (P17.4) {Arabidopsis thaliana}. Putative pentapeptide protein.	Tetratricopeptide repeat (TPR)-like superfamily protein; FUNCTIONS IN: molecular_function unknown; INVOLVED IN: biological_process unknown; LOCATED IN: in 6 components; EXPRESSED IN: 23 plant structures; EXPRESSED DURING: 14 growth stages; CONTAINS InterPro DOMAIN/s: Pentapeptide repeat (InterPro:IPR001646); BEST Arabidopsis thaliana protein match is: Pentapeptide repeat-containing protein (TAIR:…
Sp2_comp135970_c0_seq1	340	.	T	A	189	.	DP=243;VDB=0.0365;AF1=0.5;AC1=1;DP4=58,45,81,54;MQ=46;FQ=192;PV4=0.6,1.3e-91,1,1	GT:PL:GQ	0/1:219,0,255:99	Sp2_comp135970_c0_seq1	340	.	T	A	4972.88	PASS	AC=3;AF=0.500;AN=6;BaseQRankSum=-0.974;DP=247;Dels=0.00;FS=2.236;HaplotypeScore=0.7340;MLEAC=3;MLEAF=0.500;MQ=59.89;MQ0=0;MQRankSum=0.773;QD=20.13;ReadPosRankSum=1.480	GT:AD:DP:GQ:MLPSAC:MLPSAF:PL	0/0/0/1/1/1:105,142:247:6:3:0.500:4998,427,114,0,6,175,2147483647	SG	1015	gi|460378455|ref|XP_004234987.1|	PREDICTED: thylakoid lumenal 17.4 kDa protein, chloroplastic-like isoform 1 [Solanum lycopersicum]	AT5G53490.1	Tetratricopeptide repeat (TPR)-like superfamily protein	thylakoid lumenal 17.4 kDa protein, chloroplast, identical to SP:P81760 Thylakoid lumenal 17.4 kDa protein, chloroplast precursor (P17.4) {Arabidopsis thaliana}. Putative pentapeptide protein.	Tetratricopeptide repeat (TPR)-like superfamily protein; FUNCTIONS IN: molecular_function unknown; INVOLVED IN: biological_process unknown; LOCATED IN: in 6 components; EXPRESSED IN: 23 plant structures; EXPRESSED DURING: 14 growth stages; CONTAINS InterPro DOMAIN/s: Pentapeptide repeat (InterPro:IPR001646); BEST Arabidopsis thaliana protein match is: Pentapeptide repeat-containing protein (TAIR:…
Sp2_comp135970_c0_seq1	598	.	G	A	222	.	DP=232;VDB=0.0392;AF1=1;AC1=2;DP4=0,0,82,129;MQ=44;FQ=-282	GT:PL:GQ	1/1:255,255,0:99	Sp2_comp135970_c0_seq1	598	.	G	A	9021.9	PASS	AC=6;AF=1.00;AN=6;DP=235;Dels=0.00;FS=0.000;HaplotypeScore=9.5654;MLEAC=6;MLEAF=1.00;MQ=59.77;MQ0=0;QD=32.48	GT:AD:DP:GQ:MLPSAC:MLPSAF:PL	1/1/1/1/1/1:0,233:234:99:6:1.00:9048,1680,1030,650,380,171,0	SG	1015	gi|460378455|ref|XP_004234987.1|	PREDICTED: thylakoid lumenal 17.4 kDa protein, chloroplastic-like isoform 1 [Solanum lycopersicum]	AT5G53490.1	Tetratricopeptide repeat (TPR)-like superfamily protein	thylakoid lumenal 17.4 kDa protein, chloroplast, identical to SP:P81760 Thylakoid lumenal 17.4 kDa protein, chloroplast precursor (P17.4) {Arabidopsis thaliana}. Putative pentapeptide protein.	Tetratricopeptide repeat (TPR)-like superfamily protein; FUNCTIONS IN: molecular_function unknown; INVOLVED IN: biological_process unknown; LOCATED IN: in 6 components; EXPRESSED IN: 23 plant structures; EXPRESSED DURING: 14 growth stages; CONTAINS InterPro DOMAIN/s: Pentapeptide repeat (InterPro:IPR001646); BEST Arabidopsis thaliana protein match is: Pentapeptide repeat-containing protein (TAIR:…
Sp2_comp135970_c0_seq1	652	.	C	T	102	.	DP=225;VDB=0.0380;AF1=0.5;AC1=1;DP4=55,59,23,43;MQ=43;FQ=105;PV4=0.088,4.4e-73,1,0.00076	GT:PL:GQ	0/1:132,0,255:99	Sp2_comp135970_c0_seq1	652	.	C	T	3715.9	PASS	AC=3;AF=0.500;AN=6;BaseQRankSum=-1.240;DP=225;Dels=0.00;FS=3.744;HaplotypeScore=3.3880;MLEAC=3;MLEAF=0.500;MQ=59.88;MQ0=0;MQRankSum=-1.947;QD=16.52;ReadPosRankSum=-1.896	GT:AD:DP:GQ:MLPSAC:MLPSAF:PL	0/0/0/1/1/1:114,111:225:47:3:0.500:3742,257,47,0,65,2147483647,2147483647	SG	1015	gi|460378455|ref|XP_004234987.1|	PREDICTED: thylakoid lumenal 17.4 kDa protein, chloroplastic-like isoform 1 [Solanum lycopersicum]	AT5G53490.1	Tetratricopeptide repeat (TPR)-like superfamily protein	thylakoid lumenal 17.4 kDa protein, chloroplast, identical to SP:P81760 Thylakoid lumenal 17.4 kDa protein, chloroplast precursor (P17.4) {Arabidopsis thaliana}. Putative pentapeptide protein.	Tetratricopeptide repeat (TPR)-like superfamily protein; FUNCTIONS IN: molecular_function unknown; INVOLVED IN: biological_process unknown; LOCATED IN: in 6 components; EXPRESSED IN: 23 plant structures; EXPRESSED DURING: 14 growth stages; CONTAINS InterPro DOMAIN/s: Pentapeptide repeat (InterPro:IPR001646); BEST Arabidopsis thaliana protein match is: Pentapeptide repeat-containing protein (TAIR:…
Sp2_comp135970_c0_seq1	658	.	G	A	164	.	DP=223;VDB=0.0298;AF1=0.5;AC1=1;DP4=47,61,57,55;MQ=43;FQ=167;PV4=0.28,2.6e-84,0.06,1	GT:PL:GQ	0/1:194,0,255:99	Sp2_comp135970_c0_seq1	658	.	G	A	4061.9	PASS	AC=3;AF=0.500;AN=6;BaseQRankSum=3.225;DP=223;Dels=0.00;FS=5.451;HaplotypeScore=3.3880;MLEAC=3;MLEAF=0.500;MQ=59.88;MQ0=0;MQRankSum=-1.452;QD=18.21;ReadPosRankSum=1.671	GT:AD:DP:GQ:MLPSAC:MLPSAF:PL	0/0/0/1/1/1:108,114:223:48:3:0.500:4088,294,63,0,48,259,2147483647	SG	1015	gi|460378455|ref|XP_004234987.1|	PREDICTED: thylakoid lumenal 17.4 kDa protein, chloroplastic-like isoform 1 [Solanum lycopersicum]	AT5G53490.1	Tetratricopeptide repeat (TPR)-like superfamily protein	thylakoid lumenal 17.4 kDa protein, chloroplast, identical to SP:P81760 Thylakoid lumenal 17.4 kDa protein, chloroplast precursor (P17.4) {Arabidopsis thaliana}. Putative pentapeptide protein.	Tetratricopeptide repeat (TPR)-like superfamily protein; FUNCTIONS IN: molecular_function unknown; INVOLVED IN: biological_process unknown; LOCATED IN: in 6 components; EXPRESSED IN: 23 plant structures; EXPRESSED DURING: 14 growth stages; CONTAINS InterPro DOMAIN/s: Pentapeptide repeat (InterPro:IPR001646); BEST Arabidopsis thaliana protein match is: Pentapeptide repeat-containing protein (TAIR:…
Sp2_comp135970_c0_seq1	694	.	A	G	222	.	DP=231;VDB=0.0380;AF1=1;AC1=2;DP4=0,0,120,100;MQ=43;FQ=-282	GT:PL:GQ	1/1:255,255,0:99	Sp2_comp135970_c0_seq1	694	.	A	G	9430.9	PASS	AC=6;AF=1.00;AN=6;DP=234;Dels=0.00;FS=0.000;HaplotypeScore=2.9235;MLEAC=6;MLEAF=1.00;MQ=59.93;MQ0=0;QD=26.63	GT:AD:DP:GQ:MLPSAC:MLPSAF:PL	1/1/1/1/1/1:0,234:234:99:6:1.00:9457,1773,1088,686,401,181,0	SG	1015	gi|460378455|ref|XP_004234987.1|	PREDICTED: thylakoid lumenal 17.4 kDa protein, chloroplastic-like isoform 1 [Solanum lycopersicum]	AT5G53490.1	Tetratricopeptide repeat (TPR)-like superfamily protein	thylakoid lumenal 17.4 kDa protein, chloroplast, identical to SP:P81760 Thylakoid lumenal 17.4 kDa protein, chloroplast precursor (P17.4) {Arabidopsis thaliana}. Putative pentapeptide protein.	Tetratricopeptide repeat (TPR)-like superfamily protein; FUNCTIONS IN: molecular_function unknown; INVOLVED IN: biological_process unknown; LOCATED IN: in 6 components; EXPRESSED IN: 23 plant structures; EXPRESSED DURING: 14 growth stages; CONTAINS InterPro DOMAIN/s: Pentapeptide repeat (InterPro:IPR001646); BEST Arabidopsis thaliana protein match is: Pentapeptide repeat-containing protein (TAIR:…
Sp2_comp135970_c0_seq1	754	.	C	A	225	.	DP=205;VDB=0.0400;AF1=0.5;AC1=1;DP4=60,59,39,41;MQ=42;FQ=225;PV4=0.89,0.14,1.3e-48,0.037	GT:PL:GQ	0/1:255,0,255:99	Sp2_comp135970_c0_seq1	754	.	C	A	3005.44	PASS	AC=3;AF=0.500;AN=6;BaseQRankSum=-1.752;DP=221;Dels=0.00;FS=0.000;HaplotypeScore=3.7313;MLEAC=3;MLEAF=0.500;MQ=59.93;MQ0=0;MQRankSum=0.441;QD=13.60;ReadPosRankSum=-1.867	GT:AD:DP:GQ:MLPSAC:MLPSAF:PL	0/0/0/1/1/1:131,90:221:1:3:0.500:3029,147,1,0,109,2147483647,2147483647	SG	1015	gi|460378455|ref|XP_004234987.1|	PREDICTED: thylakoid lumenal 17.4 kDa protein, chloroplastic-like isoform 1 [Solanum lycopersicum]	AT5G53490.1	Tetratricopeptide repeat (TPR)-like superfamily protein	thylakoid lumenal 17.4 kDa protein, chloroplast, identical to SP:P81760 Thylakoid lumenal 17.4 kDa protein, chloroplast precursor (P17.4) {Arabidopsis thaliana}. Putative pentapeptide protein.	Tetratricopeptide repeat (TPR)-like superfamily protein; FUNCTIONS IN: molecular_function unknown; INVOLVED IN: biological_process unknown; LOCATED IN: in 6 components; EXPRESSED IN: 23 plant structures; EXPRESSED DURING: 14 growth stages; CONTAINS InterPro DOMAIN/s: Pentapeptide repeat (InterPro:IPR001646); BEST Arabidopsis thaliana protein match is: Pentapeptide repeat-containing protein (TAIR:…
Sp2_comp135970_c0_seq1	835	.	T	C	176	.	DP=158;VDB=0.0399;AF1=0.5;AC1=1;DP4=28,35,38,44;MQ=45;FQ=179;PV4=0.87,6.4e-55,1,1	GT:PL:GQ	0/1:206,0,255:99	Sp2_comp135970_c0_seq1	835	.	T	C	3035.54	PASS	AC=3;AF=0.500;AN=6;BaseQRankSum=0.142;DP=164;Dels=0.00;FS=1.987;HaplotypeScore=3.3036;MLEAC=3;MLEAF=0.500;MQ=59.95;MQ0=0;MQRankSum=-0.112;QD=18.51;ReadPosRankSum=-1.863	GT:AD:DP:GQ:MLPSAC:MLPSAF:PL	0/0/0/1/1/1:71,93:164:8:3:0.500:3061,259,68,0,8,119,2147483647	SG	1015	gi|460378455|ref|XP_004234987.1|	PREDICTED: thylakoid lumenal 17.4 kDa protein, chloroplastic-like isoform 1 [Solanum lycopersicum]	AT5G53490.1	Tetratricopeptide repeat (TPR)-like superfamily protein	thylakoid lumenal 17.4 kDa protein, chloroplast, identical to SP:P81760 Thylakoid lumenal 17.4 kDa protein, chloroplast precursor (P17.4) {Arabidopsis thaliana}. Putative pentapeptide protein.	Tetratricopeptide repeat (TPR)-like superfamily protein; FUNCTIONS IN: molecular_function unknown; INVOLVED IN: biological_process unknown; LOCATED IN: in 6 components; EXPRESSED IN: 23 plant structures; EXPRESSED DURING: 14 growth stages; CONTAINS InterPro DOMAIN/s: Pentapeptide repeat (InterPro:IPR001646); BEST Arabidopsis thaliana protein match is: Pentapeptide repeat-containing protein (TAIR:…
Sp2_comp135971_c0_seq1	247	.	C	A	42	.	DP=3;VDB=0.0225;AF1=1;AC1=2;DP4=0,0,2,1;MQ=44;FQ=-36	GT:PL:GQ	1/1:74,9,0:16	Sp2_comp135971_c0_seq1	247	.	C	A	98.16	PASS	AC=6;AF=1.00;AN=6;DP=3;Dels=0.00;FS=0.000;HaplotypeScore=0.0000;MLEAC=6;MLEAF=1.00;MQ=60.00;MQ0=0;QD=32.72	GT:AD:DP:GQ:MLPSAC:MLPSAF:PL	1/1/1/1/1/1:0,3:3:2:6:1.00:121,23,14,9,5,2,0	SG	929	gi|449446542|ref|XP_004141030.1|	PREDICTED: acid phosphatase 1-like [Cucumis sativus]	AT4G29270.1	HAD superfamily, subfamily IIIB acid phosphatase		HAD superfamily, subfamily IIIB acid phosphatase ; FUNCTIONS IN: acid phosphatase activity; INVOLVED IN: biological_process unknown; LOCATED IN: endomembrane system; EXPRESSED IN: 7 plant structures; EXPRESSED DURING: petal differentiation and expansion stage, D bilateral stage; CONTAINS InterPro DOMAIN/s: Acid phosphatase (Class B) (InterPro:IPR005519), Vegetative storage protein/acid phosphatas…
Sp2_comp135971_c0_seq1	289	.	G	C	41	.	DP=3;VDB=0.0225;AF1=1;AC1=2;DP4=0,0,1,2;MQ=44;FQ=-36	GT:PL:GQ	1/1:73,9,0:16	Sp2_comp135971_c0_seq1	289	.	G	C	96.16	PASS	AC=6;AF=1.00;AN=6;DP=3;Dels=0.00;FS=0.000;HaplotypeScore=0.0000;MLEAC=6;MLEAF=1.00;MQ=60.00;MQ0=0;QD=32.05	GT:AD:DP:GQ:MLPSAC:MLPSAF:PL	1/1/1/1/1/1:0,3:3:2:6:1.00:119,23,14,9,5,2,0	SG	929	gi|449446542|ref|XP_004141030.1|	PREDICTED: acid phosphatase 1-like [Cucumis sativus]	AT4G29270.1	HAD superfamily, subfamily IIIB acid phosphatase		HAD superfamily, subfamily IIIB acid phosphatase ; FUNCTIONS IN: acid phosphatase activity; INVOLVED IN: biological_process unknown; LOCATED IN: endomembrane system; EXPRESSED IN: 7 plant structures; EXPRESSED DURING: petal differentiation and expansion stage, D bilateral stage; CONTAINS InterPro DOMAIN/s: Acid phosphatase (Class B) (InterPro:IPR005519), Vegetative storage protein/acid phosphatas…
Sp2_comp135972_c0_seq1	171	.	A	C	101	.	DP=7;VDB=0.0244;AF1=1;AC1=2;DP4=0,0,4,3;MQ=46;FQ=-48	GT:PL:GQ	1/1:134,21,0:39	Sp2_comp135972_c0_seq1	171	.	A	C	259.62	PASS	AC=5;AF=0.833;AN=6;BaseQRankSum=-1.376;DP=16;Dels=0.00;FS=0.000;HaplotypeScore=0.0000;MLEAC=5;MLEAF=0.833;MQ=56.52;MQ0=0;MQRankSum=1.376;QD=16.23;ReadPosRankSum=3.281	GT:AD:DP:GQ:MLPSAC:MLPSAF:PL	0/1/1/1/1/1:9,7:16:4:5:0.833:284,42,22,11,4,0,26	SG	793	No hit in this database		No hit in this database
Sp2_comp135972_c0_seq1	230	.	C	G	44.5	.	DP=8;VDB=0.0343;AF1=1;AC1=2;DP4=0,0,1,3;MQ=49;FQ=-39	GT:PL:GQ	1/1:77,12,0:21	Sp2_comp135972_c0_seq1	230	.	C	G	300.03	PASS	AC=6;AF=1.00;AN=6;DP=8;Dels=0.00;FS=0.000;HaplotypeScore=0.0000;MLEAC=6;MLEAF=1.00;MQ=60.00;MQ0=0;QD=27.43	GT:AD:DP:GQ:MLPSAC:MLPSAF:PL	1/1/1/1/1/1:0,8:8:6:6:1.00:325,62,38,24,14,6,0	SG	793	No hit in this database		No hit in this database
Sp2_comp135972_c0_seq1	44	.	G	A	76.5	.	DP=4;VDB=0.0082;AF1=1;AC1=2;DP4=0,0,3,1;MQ=54;FQ=-39	GT:PL:GQ	1/1:109,12,0:21	Sp2_comp135972_c0_seq1	44	.	G	A	52.71	PASS	AC=6;AF=1.00;AN=6;DP=7;Dels=0.00;FS=0.000;HaplotypeScore=0.0000;MLEAC=6;MLEAF=1.00;MQ=60.00;MQ0=0;QD=7.53	GT:AD:DP:GQ:MLPSAC:MLPSAF:PL	1/1/1/1/1/1:0,7:7:2:6:1.00:75,16,10,6,4,2,0	SG	793	No hit in this database		No hit in this database
Sp2_comp135972_c0_seq1	46	.	C	T	69.5	.	DP=4;VDB=0.0082;AF1=1;AC1=2;DP4=0,0,3,1;MQ=54;FQ=-39	GT:PL:GQ	1/1:102,12,0:21	Sp2_comp135972_c0_seq1	46	.	C	T	49.71	LowQual	AC=6;AF=1.00;AN=6;DP=7;Dels=0.00;FS=0.000;HaplotypeScore=0.0000;MLEAC=6;MLEAF=1.00;MQ=60.00;MQ0=0;QD=7.10	GT:AD:DP:GQ:MLPSAC:MLPSAF:PL	1/1/1/1/1/1:0,7:7:2:6:1.00:72,16,10,6,4,2,0	SG	793	No hit in this database		No hit in this database
Sp2_comp135972_c0_seq1	483	.	A	G	108	.	DP=6;VDB=0.0298;AF1=1;AC1=2;DP4=0,0,2,3;MQ=44;FQ=-42	GT:PL:GQ	1/1:141,15,0:27	Sp2_comp135972_c0_seq1	483	.	A	G	162.83	PASS	AC=6;AF=1.00;AN=6;DP=6;Dels=0.00;FS=0.000;HaplotypeScore=0.0000;MLEAC=6;MLEAF=1.00;MQ=60.00;MQ0=0;QD=27.14	GT:AD:DP:GQ:MLPSAC:MLPSAF:PL	1/1/1/1/1/1:0,6:6:4:6:1.00:187,39,24,15,9,4,0	SG	793	No hit in this database		No hit in this database
Sp2_comp135972_c0_seq1	60	.	C	T	97.1	.	DP=6;VDB=0.0190;AF1=1;AC1=2;DP4=0,0,5,1;MQ=45;FQ=-45	GT:PL:GQ	1/1:130,18,0:33	Sp2_comp135972_c0_seq1	60	.	C	T	62.71	PASS	AC=6;AF=1.00;AN=6;DP=9;Dels=0.00;FS=0.000;HaplotypeScore=0.0000;MLEAC=6;MLEAF=1.00;MQ=60.00;MQ0=0;QD=6.97	GT:AD:DP:GQ:MLPSAC:MLPSAF:PL	1/1/1/1/1/1:0,9:9:2:6:1.00:85,16,10,6,4,2,0	SG	793	No hit in this database		No hit in this database
Sp2_comp135973_c0_seq3	100	.	T	A	92	.	DP=72;VDB=0.0006;AF1=1;AC1=2;DP4=4,0,60,3;MQ=45;FQ=-100;PV4=1,1.8e-16,0.44,0.35	GT:PL:GQ	1/1:125,73,0:99	Sp2_comp135973_c0_seq3	100	.	T	A	3255.9	PASS	AC=5;AF=0.833;AN=6;BaseQRankSum=1.288;DP=144;Dels=0.00;FS=0.000;HaplotypeScore=9.9920;MLEAC=5;MLEAF=0.833;MQ=59.08;MQ0=0;MQRankSum=-0.235;QD=22.61;ReadPosRankSum=1.432	GT:AD:DP:GQ:MLPSAC:MLPSAF:PL	0/1/1/1/1/1:15,129:144:56:5:0.833:3282,524,282,146,56,0,198	SG	1652	gi|374719233|gb|AEZ67302.1|	chitinase 3 [Populus x canadensis]	AT4G19810.1	Glycosyl hydrolase family protein with chitinase insertion domain		Glycosyl hydrolase family protein with chitinase insertion domain; FUNCTIONS IN: cation binding, chitinase activity, hydrolase activity, hydrolyzing O-glycosyl compounds, catalytic activity; INVOLVED IN: carbohydrate metabolic process; LOCATED IN: cell wall; EXPRESSED IN: 10 plant structures; EXPRESSED DURING: LP.04 four leaves visible, 4 anthesis, C globular stage; CONTAINS InterPro DOMAIN/s: Gl…
Sp2_comp135973_c0_seq3	1022	.	A	G	222	.	DP=695;VDB=0.0216;AF1=1;AC1=2;DP4=1,0,87,263;MQ=35;FQ=-282;PV4=0.25,1.3e-06,1,1	GT:PL:GQ	1/1:255,255,0:99	Sp2_comp135973_c0_seq3	1022	.	A	G	5494.9		AC=6;AF=1.00;AN=6;DP=190;Dels=0.00;FS=0.000;HaplotypeScore=174.6739;MLEAC=6;MLEAF=1.00;MQ=37.67;MQ0=1;QD=28.92	GT:AD:DP:GQ:MLPSAC:MLPSAF:PL	1/1/1/1/1/1:0,188:190:99:6:1.00:5521,1189,729,460,269,121,0	SG	1652	gi|374719233|gb|AEZ67302.1|	chitinase 3 [Populus x canadensis]	AT4G19810.1	Glycosyl hydrolase family protein with chitinase insertion domain		Glycosyl hydrolase family protein with chitinase insertion domain; FUNCTIONS IN: cation binding, chitinase activity, hydrolase activity, hydrolyzing O-glycosyl compounds, catalytic activity; INVOLVED IN: carbohydrate metabolic process; LOCATED IN: cell wall; EXPRESSED IN: 10 plant structures; EXPRESSED DURING: LP.04 four leaves visible, 4 anthesis, C globular stage; CONTAINS InterPro DOMAIN/s: Gl…
Sp2_comp135973_c0_seq3	1025	.	G	T	146	.	DP=641;VDB=0.0099;AF1=1;AC1=2;DP4=3,2,37,72;MQ=35;FQ=-221;PV4=0.34,1.1e-12,0.03,1	GT:PL:GQ	1/1:179,194,0:99	Sp2_comp135973_c0_seq3	1025	.	G	T	4636.92		AC=6;AF=1.00;AN=6;BaseQRankSum=0.949;DP=186;Dels=0.00;FS=1.873;HaplotypeScore=181.3441;MLEAC=6;MLEAF=1.00;MQ=37.04;MQ0=1;MQRankSum=-2.167;QD=24.93;ReadPosRankSum=2.342	GT:AD:DP:GQ:MLPSAC:MLPSAF:PL	1/1/1/1/1/1:6,180:186:23:6:1.00:4663,1027,589,335,157,23,0	SG	1652	gi|374719233|gb|AEZ67302.1|	chitinase 3 [Populus x canadensis]	AT4G19810.1	Glycosyl hydrolase family protein with chitinase insertion domain		Glycosyl hydrolase family protein with chitinase insertion domain; FUNCTIONS IN: cation binding, chitinase activity, hydrolase activity, hydrolyzing O-glycosyl compounds, catalytic activity; INVOLVED IN: carbohydrate metabolic process; LOCATED IN: cell wall; EXPRESSED IN: 10 plant structures; EXPRESSED DURING: LP.04 four leaves visible, 4 anthesis, C globular stage; CONTAINS InterPro DOMAIN/s: Gl…
Sp2_comp135973_c0_seq3	1026	.	C	T	82	.	DP=643;VDB=0.0099;AF1=1;AC1=2;DP4=4,4,46,63;MQ=35;FQ=-144;PV4=0.72,1.9e-28,0.0029,1	GT:PL:GQ	1/1:115,117,0:99	Sp2_comp135973_c0_seq3	1026	.	C	T	4529.9		AC=5;AF=0.833;AN=6;BaseQRankSum=0.601;DP=188;Dels=0.00;FS=1.873;HaplotypeScore=185.3422;MLEAC=5;MLEAF=0.833;MQ=37.36;MQ0=1;MQRankSum=-3.726;QD=24.10;ReadPosRankSum=3.456	GT:AD:DP:GQ:MLPSAC:MLPSAF:PL	0/1/1/1/1/1:5,179:188:40:5:0.833:4556,976,546,297,125,0,40	SG	1652	gi|374719233|gb|AEZ67302.1|	chitinase 3 [Populus x canadensis]	AT4G19810.1	Glycosyl hydrolase family protein with chitinase insertion domain		Glycosyl hydrolase family protein with chitinase insertion domain; FUNCTIONS IN: cation binding, chitinase activity, hydrolase activity, hydrolyzing O-glycosyl compounds, catalytic activity; INVOLVED IN: carbohydrate metabolic process; LOCATED IN: cell wall; EXPRESSED IN: 10 plant structures; EXPRESSED DURING: LP.04 four leaves visible, 4 anthesis, C globular stage; CONTAINS InterPro DOMAIN/s: Gl…
Sp2_comp135973_c0_seq3	1035	.	C	T	203	.	DP=684;VDB=0.0190;AF1=0.5;AC1=1;DP4=3,6,27,7;MQ=42;FQ=68;PV4=0.014,0.26,1,1e-05	GT:PL:GQ	0/1:233,0,95:98	Sp2_comp135973_c0_seq3	1035	.	C	T	1198.92		AC=5;AF=0.833;AN=6;BaseQRankSum=1.804;DP=231;Dels=0.00;FS=0.000;HaplotypeScore=186.8539;MLEAC=5;MLEAF=0.833;MQ=42.14;MQ0=2;MQRankSum=-1.700;QD=5.19;ReadPosRankSum=0.804	GT:AD:DP:GQ:MLPSAC:MLPSAF:PL	0/1/1/1/1/1:5,226:231:23:5:0.833:1225,210,113,59,23,0,63	SG	1652	gi|374719233|gb|AEZ67302.1|	chitinase 3 [Populus x canadensis]	AT4G19810.1	Glycosyl hydrolase family protein with chitinase insertion domain		Glycosyl hydrolase family protein with chitinase insertion domain; FUNCTIONS IN: cation binding, chitinase activity, hydrolase activity, hydrolyzing O-glycosyl compounds, catalytic activity; INVOLVED IN: carbohydrate metabolic process; LOCATED IN: cell wall; EXPRESSED IN: 10 plant structures; EXPRESSED DURING: LP.04 four leaves visible, 4 anthesis, C globular stage; CONTAINS InterPro DOMAIN/s: Gl…
Sp2_comp135973_c0_seq3	1060	.	C	G	222	.	DP=1011;VDB=0.0399;AF1=1;AC1=2;DP4=1,0,337,352;MQ=39;FQ=-282;PV4=0.49,0.17,0.16,1	GT:PL:GQ	1/1:255,255,0:99	Sp2_comp135973_c0_seq3	1060	.	C	G	4337.9	PASS	AC=6;AF=1.00;AN=6;DP=250;Dels=0.00;FS=0.000;HaplotypeScore=4.0291;MLEAC=6;MLEAF=1.00;MQ=54.85;MQ0=0;QD=17.35	GT:AD:DP:GQ:MLPSAC:MLPSAF:PL	1/1/1/1/1/1:0,249:250:94:6:1.00:4364,924,567,358,209,94,0	SG	1652	gi|374719233|gb|AEZ67302.1|	chitinase 3 [Populus x canadensis]	AT4G19810.1	Glycosyl hydrolase family protein with chitinase insertion domain		Glycosyl hydrolase family protein with chitinase insertion domain; FUNCTIONS IN: cation binding, chitinase activity, hydrolase activity, hydrolyzing O-glycosyl compounds, catalytic activity; INVOLVED IN: carbohydrate metabolic process; LOCATED IN: cell wall; EXPRESSED IN: 10 plant structures; EXPRESSED DURING: LP.04 four leaves visible, 4 anthesis, C globular stage; CONTAINS InterPro DOMAIN/s: Gl…
Sp2_comp135973_c0_seq3	1165	.	G	A	222	.	DP=1294;VDB=0.0365;AF1=1;AC1=2;DP4=68,94,443,623;MQ=39;FQ=-149;PV4=0.93,1,1.2e-118,1	GT:PL:GQ	1/1:255,122,0:99	Sp2_comp135973_c0_seq3	1165	.	G	A	7299.9	PASS	AC=5;AF=0.833;AN=6;BaseQRankSum=3.013;DP=250;Dels=0.00;FS=3.694;HaplotypeScore=3.7197;MLEAC=5;MLEAF=0.833;MQ=59.77;MQ0=0;MQRankSum=1.199;QD=29.20;ReadPosRankSum=1.599	GT:AD:DP:GQ:MLPSAC:MLPSAF:PL	0/1/1/1/1/1:35,213:250:90:5:0.833:7326,1118,571,273,90,0,860	SG	1652	gi|374719233|gb|AEZ67302.1|	chitinase 3 [Populus x canadensis]	AT4G19810.1	Glycosyl hydrolase family protein with chitinase insertion domain		Glycosyl hydrolase family protein with chitinase insertion domain; FUNCTIONS IN: cation binding, chitinase activity, hydrolase activity, hydrolyzing O-glycosyl compounds, catalytic activity; INVOLVED IN: carbohydrate metabolic process; LOCATED IN: cell wall; EXPRESSED IN: 10 plant structures; EXPRESSED DURING: LP.04 four leaves visible, 4 anthesis, C globular stage; CONTAINS InterPro DOMAIN/s: Gl…
Sp2_comp135973_c0_seq3	1174	.	G	A	10.4	.	DP=1187;VDB=0.0298;AF1=1;AC1=2;DP4=59,86,401,582;MQ=38;FQ=-123;PV4=1,2e-237,2.9e-114,1	GT:PL:GQ	1/1:43,96,0:63	Sp2_comp135973_c0_seq3	1174	.	G	A	7120.9	PASS	AC=5;AF=0.833;AN=6;BaseQRankSum=0.923;DP=249;Dels=0.00;FS=8.684;HaplotypeScore=4.1881;MLEAC=5;MLEAF=0.833;MQ=59.73;MQ0=0;MQRankSum=1.638;QD=28.60;ReadPosRankSum=-1.003	GT:AD:DP:GQ:MLPSAC:MLPSAF:PL	0/1/1/1/1/1:35,214:249:96:5:0.833:7147,1104,571,279,96,0,754	SG	1652	gi|374719233|gb|AEZ67302.1|	chitinase 3 [Populus x canadensis]	AT4G19810.1	Glycosyl hydrolase family protein with chitinase insertion domain		Glycosyl hydrolase family protein with chitinase insertion domain; FUNCTIONS IN: cation binding, chitinase activity, hydrolase activity, hydrolyzing O-glycosyl compounds, catalytic activity; INVOLVED IN: carbohydrate metabolic process; LOCATED IN: cell wall; EXPRESSED IN: 10 plant structures; EXPRESSED DURING: LP.04 four leaves visible, 4 anthesis, C globular stage; CONTAINS InterPro DOMAIN/s: Gl…
Sp2_comp135973_c0_seq3	1222	.	T	G	30	.	DP=564;VDB=0.0033;AF1=1;AC1=2;DP4=15,45,153,286;MQ=33;FQ=-138;PV4=0.15,4.4e-99,1.5e-71,0.14	GT:PL:GQ	1/1:63,111,0:99	Sp2_comp135973_c0_seq3	1222	.	T	G	7338.9	PASS	AC=5;AF=0.833;AN=6;BaseQRankSum=1.652;DP=250;Dels=0.00;FS=3.652;HaplotypeScore=4.7036;MLEAC=5;MLEAF=0.833;MQ=58.88;MQ0=0;MQRankSum=3.566;QD=29.36;ReadPosRankSum=1.007	GT:AD:DP:GQ:MLPSAC:MLPSAF:PL	0/1/1/1/1/1:31,219:250:99:5:0.833:7365,1201,635,320,118,0,592	SG	1652	gi|374719233|gb|AEZ67302.1|	chitinase 3 [Populus x canadensis]	AT4G19810.1	Glycosyl hydrolase family protein with chitinase insertion domain		Glycosyl hydrolase family protein with chitinase insertion domain; FUNCTIONS IN: cation binding, chitinase activity, hydrolase activity, hydrolyzing O-glycosyl compounds, catalytic activity; INVOLVED IN: carbohydrate metabolic process; LOCATED IN: cell wall; EXPRESSED IN: 10 plant structures; EXPRESSED DURING: LP.04 four leaves visible, 4 anthesis, C globular stage; CONTAINS InterPro DOMAIN/s: Gl…
Sp2_comp135973_c0_seq3	1250	.	T	C	70	.	DP=133;VDB=0.0002;AF1=0.5;AC1=1;DP4=7,17,42,52;MQ=29;FQ=73;PV4=0.25,5.7e-23,1.1e-28,1	GT:PL:GQ	0/1:100,0,135:99	Sp2_comp135973_c0_seq3	1250	.	T	C	7471.9	PASS	AC=5;AF=0.833;AN=6;BaseQRankSum=0.515;DP=229;Dels=0.00;FS=0.000;HaplotypeScore=1.6006;MLEAC=5;MLEAF=0.833;MQ=58.36;MQ0=0;MQRankSum=2.537;QD=32.63;ReadPosRankSum=1.289	GT:AD:DP:GQ:MLPSAC:MLPSAF:PL	0/1/1/1/1/1:28,201:229:99:5:0.833:7498,1153,601,297,105,0,712	SG	1652	gi|374719233|gb|AEZ67302.1|	chitinase 3 [Populus x canadensis]	AT4G19810.1	Glycosyl hydrolase family protein with chitinase insertion domain		Glycosyl hydrolase family protein with chitinase insertion domain; FUNCTIONS IN: cation binding, chitinase activity, hydrolase activity, hydrolyzing O-glycosyl compounds, catalytic activity; INVOLVED IN: carbohydrate metabolic process; LOCATED IN: cell wall; EXPRESSED IN: 10 plant structures; EXPRESSED DURING: LP.04 four leaves visible, 4 anthesis, C globular stage; CONTAINS InterPro DOMAIN/s: Gl…
Sp2_comp135973_c0_seq3	1255	.	T	C	176	.	DP=106;VDB=0.0001;AF1=1;AC1=2;DP4=0,0,34,53;MQ=27;FQ=-282	GT:PL:GQ	1/1:209,255,0:99	Sp2_comp135973_c0_seq3	1255	.	T	C	8625.9	PASS	AC=6;AF=1.00;AN=6;DP=224;Dels=0.00;FS=0.000;HaplotypeScore=1.6006;MLEAC=6;MLEAF=1.00;MQ=58.33;MQ0=0;QD=35.69	GT:AD:DP:GQ:MLPSAC:MLPSAF:PL	1/1/1/1/1/1:0,223:224:99:6:1.00:8652,1641,1006,635,371,167,0	SG	1652	gi|374719233|gb|AEZ67302.1|	chitinase 3 [Populus x canadensis]	AT4G19810.1	Glycosyl hydrolase family protein with chitinase insertion domain		Glycosyl hydrolase family protein with chitinase insertion domain; FUNCTIONS IN: cation binding, chitinase activity, hydrolase activity, hydrolyzing O-glycosyl compounds, catalytic activity; INVOLVED IN: carbohydrate metabolic process; LOCATED IN: cell wall; EXPRESSED IN: 10 plant structures; EXPRESSED DURING: LP.04 four leaves visible, 4 anthesis, C globular stage; CONTAINS InterPro DOMAIN/s: Gl…
Sp2_comp135973_c0_seq3	1265	.	A	G	93	.	DP=29;VDB=0.0000;AF1=1;AC1=2;DP4=0,0,15,3;MQ=17;FQ=-81	GT:PL:GQ	1/1:126,54,0:99	Sp2_comp135973_c0_seq3	1265	.	A	G	55.71	PASS	AC=6;AF=1.00;AN=6;DP=3;Dels=0.00;FS=0.000;HaplotypeScore=0.0000;MLEAC=6;MLEAF=1.00;MQ=60.00;MQ0=0;QD=18.57	GT:AD:DP:GQ:MLPSAC:MLPSAF:PL	1/1/1/1/1/1:0,3:3:2:6:1.00:78,16,10,6,4,2,0	SG	1652	gi|374719233|gb|AEZ67302.1|	chitinase 3 [Populus x canadensis]	AT4G19810.1	Glycosyl hydrolase family protein with chitinase insertion domain		Glycosyl hydrolase family protein with chitinase insertion domain; FUNCTIONS IN: cation binding, chitinase activity, hydrolase activity, hydrolyzing O-glycosyl compounds, catalytic activity; INVOLVED IN: carbohydrate metabolic process; LOCATED IN: cell wall; EXPRESSED IN: 10 plant structures; EXPRESSED DURING: LP.04 four leaves visible, 4 anthesis, C globular stage; CONTAINS InterPro DOMAIN/s: Gl…
Sp2_comp135973_c0_seq3	185	.	A	T	120	.	DP=321;VDB=0.0271;AF1=0.5;AC1=1;DP4=27,8,22,60;MQ=47;FQ=123;PV4=5.5e-07,5.1e-68,1,1	GT:PL:GQ	0/1:150,0,255:99	Sp2_comp135973_c0_seq3	185	.	A	T	7492.9		AC=5;AF=0.833;AN=6;BaseQRankSum=-0.367;DP=248;Dels=0.00;FS=5.006;HaplotypeScore=530.7736;MLEAC=5;MLEAF=0.833;MQ=59.78;MQ0=0;MQRankSum=0.719;QD=30.21;ReadPosRankSum=1.179	GT:AD:DP:GQ:MLPSAC:MLPSAF:PL	0/1/1/1/1/1:31,216:247:99:5:0.833:7519,1153,595,289,99,0,906	SG	1652	gi|374719233|gb|AEZ67302.1|	chitinase 3 [Populus x canadensis]	AT4G19810.1	Glycosyl hydrolase family protein with chitinase insertion domain		Glycosyl hydrolase family protein with chitinase insertion domain; FUNCTIONS IN: cation binding, chitinase activity, hydrolase activity, hydrolyzing O-glycosyl compounds, catalytic activity; INVOLVED IN: carbohydrate metabolic process; LOCATED IN: cell wall; EXPRESSED IN: 10 plant structures; EXPRESSED DURING: LP.04 four leaves visible, 4 anthesis, C globular stage; CONTAINS InterPro DOMAIN/s: Gl…
Sp2_comp135973_c0_seq3	277	.	C	T	86	.	DP=943;VDB=0.0322;AF1=0.5;AC1=1;DP4=68,45,94,173;MQ=39;FQ=89;PV4=8.7e-06,2.4e-180,9.9e-34,0.00037	GT:PL:GQ	0/1:116,0,255:99	Sp2_comp135973_c0_seq3	277	.	C	T	7132.9	PASS	AC=5;AF=0.833;AN=6;BaseQRankSum=2.022;DP=250;Dels=0.00;FS=17.378;HaplotypeScore=7.1207;MLEAC=5;MLEAF=0.833;MQ=59.82;MQ0=0;MQRankSum=0.524;QD=28.53;ReadPosRankSum=1.680	GT:AD:DP:GQ:MLPSAC:MLPSAF:PL	0/1/1/1/1/1:36,214:250:89:5:0.833:7159,1097,561,269,89,0,871	SG	1652	gi|374719233|gb|AEZ67302.1|	chitinase 3 [Populus x canadensis]	AT4G19810.1	Glycosyl hydrolase family protein with chitinase insertion domain		Glycosyl hydrolase family protein with chitinase insertion domain; FUNCTIONS IN: cation binding, chitinase activity, hydrolase activity, hydrolyzing O-glycosyl compounds, catalytic activity; INVOLVED IN: carbohydrate metabolic process; LOCATED IN: cell wall; EXPRESSED IN: 10 plant structures; EXPRESSED DURING: LP.04 four leaves visible, 4 anthesis, C globular stage; CONTAINS InterPro DOMAIN/s: Gl…
Sp2_comp135973_c0_seq3	316	.	G	C	222	.	DP=1235;VDB=0.0392;AF1=1;AC1=2;DP4=70,64,589,427;MQ=39;FQ=-180;PV4=0.23,1,2.4e-43,1	GT:PL:GQ	1/1:255,153,0:99	Sp2_comp135973_c0_seq3	316	.	G	C	8148.9	PASS	AC=5;AF=0.833;AN=6;BaseQRankSum=-0.572;DP=250;Dels=0.00;FS=0.000;HaplotypeScore=2.9729;MLEAC=5;MLEAF=0.833;MQ=59.56;MQ0=0;MQRankSum=-2.991;QD=32.60;ReadPosRankSum=-1.779	GT:AD:DP:GQ:MLPSAC:MLPSAF:PL	0/1/1/1/1/1:25,225:250:99:5:0.833:8175,1258,667,338,125,0,667	SG	1652	gi|374719233|gb|AEZ67302.1|	chitinase 3 [Populus x canadensis]	AT4G19810.1	Glycosyl hydrolase family protein with chitinase insertion domain		Glycosyl hydrolase family protein with chitinase insertion domain; FUNCTIONS IN: cation binding, chitinase activity, hydrolase activity, hydrolyzing O-glycosyl compounds, catalytic activity; INVOLVED IN: carbohydrate metabolic process; LOCATED IN: cell wall; EXPRESSED IN: 10 plant structures; EXPRESSED DURING: LP.04 four leaves visible, 4 anthesis, C globular stage; CONTAINS InterPro DOMAIN/s: Gl…
Sp2_comp135973_c0_seq3	461	.	T	C	67	.	DP=1266;VDB=0.0400;AF1=0.5;AC1=1;DP4=88,67,269,188;MQ=47;FQ=70;PV4=0.71,3.6e-279,8.2e-08,0.012	GT:PL:GQ	0/1:97,0,233:99	Sp2_comp135973_c0_seq3	461	.	T	C	5568.9	PASS	AC=5;AF=0.833;AN=6;BaseQRankSum=0.833;DP=250;Dels=0.00;FS=8.878;HaplotypeScore=4.5591;MLEAC=5;MLEAF=0.833;MQ=59.95;MQ0=0;MQRankSum=-1.112;QD=22.28;ReadPosRankSum=-0.324	GT:AD:DP:GQ:MLPSAC:MLPSAF:PL	0/1/1/1/1/1:36,213:250:49:5:0.833:5595,838,410,182,49,0,921	SG	1652	gi|374719233|gb|AEZ67302.1|	chitinase 3 [Populus x canadensis]	AT4G19810.1	Glycosyl hydrolase family protein with chitinase insertion domain		Glycosyl hydrolase family protein with chitinase insertion domain; FUNCTIONS IN: cation binding, chitinase activity, hydrolase activity, hydrolyzing O-glycosyl compounds, catalytic activity; INVOLVED IN: carbohydrate metabolic process; LOCATED IN: cell wall; EXPRESSED IN: 10 plant structures; EXPRESSED DURING: LP.04 four leaves visible, 4 anthesis, C globular stage; CONTAINS InterPro DOMAIN/s: Gl…
Sp2_comp135973_c0_seq3	469	.	A	T	222	.	DP=1293;VDB=0.0400;AF1=1;AC1=2;DP4=0,0,419,470;MQ=47;FQ=-282	GT:PL:GQ	1/1:255,255,0:99	Sp2_comp135973_c0_seq3	469	.	A	T	9121.9	PASS	AC=6;AF=1.00;AN=6;BaseQRankSum=1.689;DP=250;Dels=0.00;FS=0.000;HaplotypeScore=8.2421;MLEAC=6;MLEAF=1.00;MQ=59.90;MQ0=0;MQRankSum=-1.169;QD=31.89;ReadPosRankSum=1.443	GT:AD:DP:GQ:MLPSAC:MLPSAF:PL	1/1/1/1/1/1:1,249:250:99:6:1.00:9148,1758,1078,680,398,179,0	SG	1652	gi|374719233|gb|AEZ67302.1|	chitinase 3 [Populus x canadensis]	AT4G19810.1	Glycosyl hydrolase family protein with chitinase insertion domain		Glycosyl hydrolase family protein with chitinase insertion domain; FUNCTIONS IN: cation binding, chitinase activity, hydrolase activity, hydrolyzing O-glycosyl compounds, catalytic activity; INVOLVED IN: carbohydrate metabolic process; LOCATED IN: cell wall; EXPRESSED IN: 10 plant structures; EXPRESSED DURING: LP.04 four leaves visible, 4 anthesis, C globular stage; CONTAINS InterPro DOMAIN/s: Gl…
Sp2_comp135973_c0_seq3	493	.	T	A	45	.	DP=1198;VDB=0.0365;AF1=1;AC1=2;DP4=70,71,505,476;MQ=48;FQ=-136;PV4=0.72,1.7e-153,5.9e-05,0.33	GT:PL:GQ	1/1:78,109,0:99	Sp2_comp135973_c0_seq3	493	.	T	A	7383.9	PASS	AC=5;AF=0.833;AN=6;BaseQRankSum=0.357;DP=249;Dels=0.00;FS=7.554;HaplotypeScore=6.6683;MLEAC=5;MLEAF=0.833;MQ=59.71;MQ0=0;MQRankSum=-2.072;QD=29.65;ReadPosRankSum=0.360	GT:AD:DP:GQ:MLPSAC:MLPSAF:PL	0/1/1/1/1/1:32,216:249:98:5:0.833:7410,1146,591,287,98,0,812	SG	1652	gi|374719233|gb|AEZ67302.1|	chitinase 3 [Populus x canadensis]	AT4G19810.1	Glycosyl hydrolase family protein with chitinase insertion domain		Glycosyl hydrolase family protein with chitinase insertion domain; FUNCTIONS IN: cation binding, chitinase activity, hydrolase activity, hydrolyzing O-glycosyl compounds, catalytic activity; INVOLVED IN: carbohydrate metabolic process; LOCATED IN: cell wall; EXPRESSED IN: 10 plant structures; EXPRESSED DURING: LP.04 four leaves visible, 4 anthesis, C globular stage; CONTAINS InterPro DOMAIN/s: Gl…
Sp2_comp135973_c0_seq3	588	.	T	G	110	.	DP=795;VDB=0.0244;AF1=0.5;AC1=1;DP4=78,41,177,146;MQ=42;FQ=113;PV4=0.051,6.7e-112,0.096,1	GT:PL:GQ	0/1:140,0,218:99	Sp2_comp135973_c0_seq3	588	.	T	G	4981.93		AC=5;AF=0.833;AN=6;BaseQRankSum=-1.647;DP=248;Dels=0.00;FS=2.451;HaplotypeScore=17.4466;MLEAC=5;MLEAF=0.833;MQ=59.41;MQ0=0;MQRankSum=1.088;QD=20.09;ReadPosRankSum=-2.063	GT:AD:DP:GQ:MLPSAC:MLPSAF:PL	0/1/1/1/1/1:54,192:248:22:5:0.833:5008,671,311,124,22,0,1117	SG	1652	gi|374719233|gb|AEZ67302.1|	chitinase 3 [Populus x canadensis]	AT4G19810.1	Glycosyl hydrolase family protein with chitinase insertion domain		Glycosyl hydrolase family protein with chitinase insertion domain; FUNCTIONS IN: cation binding, chitinase activity, hydrolase activity, hydrolyzing O-glycosyl compounds, catalytic activity; INVOLVED IN: carbohydrate metabolic process; LOCATED IN: cell wall; EXPRESSED IN: 10 plant structures; EXPRESSED DURING: LP.04 four leaves visible, 4 anthesis, C globular stage; CONTAINS InterPro DOMAIN/s: Gl…
Sp2_comp135973_c0_seq3	616	.	C	T	222	.	DP=603;VDB=0.0400;AF1=1;AC1=2;DP4=4,0,197,310;MQ=28;FQ=-282;PV4=0.024,1,0.37,1	GT:PL:GQ	1/1:255,255,0:99	Sp2_comp135973_c0_seq3	616	.	C	T	4755.92		AC=5;AF=0.833;AN=6;BaseQRankSum=1.177;DP=250;Dels=0.00;FS=17.128;HaplotypeScore=14.2878;MLEAC=5;MLEAF=0.833;MQ=59.51;MQ0=1;MQRankSum=1.829;QD=19.02;ReadPosRankSum=2.132	GT:AD:DP:GQ:MLPSAC:MLPSAF:PL	0/1/1/1/1/1:6,244:250:24:5:0.833:4782,852,477,260,110,0,24	SG	1652	gi|374719233|gb|AEZ67302.1|	chitinase 3 [Populus x canadensis]	AT4G19810.1	Glycosyl hydrolase family protein with chitinase insertion domain		Glycosyl hydrolase family protein with chitinase insertion domain; FUNCTIONS IN: cation binding, chitinase activity, hydrolase activity, hydrolyzing O-glycosyl compounds, catalytic activity; INVOLVED IN: carbohydrate metabolic process; LOCATED IN: cell wall; EXPRESSED IN: 10 plant structures; EXPRESSED DURING: LP.04 four leaves visible, 4 anthesis, C globular stage; CONTAINS InterPro DOMAIN/s: Gl…
Sp2_comp135973_c0_seq3	621	.	G	C	133	.	DP=633;VDB=0.0393;AF1=0.5;AC1=1;DP4=88,72,171,233;MQ=28;FQ=136;PV4=0.0086,0.06,6e-79,2.7e-11	GT:PL:GQ	0/1:163,0,206:99	Sp2_comp135973_c0_seq3	621	.	G	C	4439.9	PASS	AC=5;AF=0.833;AN=6;BaseQRankSum=-0.001;DP=250;Dels=0.00;FS=2.460;HaplotypeScore=11.8826;MLEAC=5;MLEAF=0.833;MQ=59.63;MQ0=1;MQRankSum=0.157;QD=17.76;ReadPosRankSum=0.696	GT:AD:DP:GQ:MLPSAC:MLPSAF:PL	0/1/1/1/1/1:33,217:250:53:5:0.833:4466,678,345,164,53,0,557	SG	1652	gi|374719233|gb|AEZ67302.1|	chitinase 3 [Populus x canadensis]	AT4G19810.1	Glycosyl hydrolase family protein with chitinase insertion domain		Glycosyl hydrolase family protein with chitinase insertion domain; FUNCTIONS IN: cation binding, chitinase activity, hydrolase activity, hydrolyzing O-glycosyl compounds, catalytic activity; INVOLVED IN: carbohydrate metabolic process; LOCATED IN: cell wall; EXPRESSED IN: 10 plant structures; EXPRESSED DURING: LP.04 four leaves visible, 4 anthesis, C globular stage; CONTAINS InterPro DOMAIN/s: Gl…
Sp2_comp135973_c0_seq3	678	.	G	T	87	.	DP=796;VDB=0.0345;AF1=0.5;AC1=1;DP4=57,92,198,209;MQ=42;FQ=90;PV4=0.034,2.2e-137,9.1e-16,1	GT:PL:GQ	0/1:117,0,192:99	Sp2_comp135973_c0_seq3	678	.	G	T	6687.9		AC=5;AF=0.833;AN=6;BaseQRankSum=0.645;DP=250;Dels=0.00;FS=4.909;HaplotypeScore=15.2637;MLEAC=5;MLEAF=0.833;MQ=59.83;MQ0=1;MQRankSum=1.512;QD=26.75;ReadPosRankSum=0.628	GT:AD:DP:GQ:MLPSAC:MLPSAF:PL	0/1/1/1/1/1:33,215:250:98:5:0.833:6714,1117,579,283,98,0,717	SG	1652	gi|374719233|gb|AEZ67302.1|	chitinase 3 [Populus x canadensis]	AT4G19810.1	Glycosyl hydrolase family protein with chitinase insertion domain		Glycosyl hydrolase family protein with chitinase insertion domain; FUNCTIONS IN: cation binding, chitinase activity, hydrolase activity, hydrolyzing O-glycosyl compounds, catalytic activity; INVOLVED IN: carbohydrate metabolic process; LOCATED IN: cell wall; EXPRESSED IN: 10 plant structures; EXPRESSED DURING: LP.04 four leaves visible, 4 anthesis, C globular stage; CONTAINS InterPro DOMAIN/s: Gl…
Sp2_comp135973_c0_seq3	692	.	A	T	48	.	DP=929;VDB=0.0365;AF1=0.5;AC1=1;DP4=62,90,145,255;MQ=41;FQ=51;PV4=0.33,9e-236,7.7e-26,1	GT:PL:GQ	0/1:78,0,181:81	Sp2_comp135973_c0_seq3	692	.	A	T	7136.9		AC=5;AF=0.833;AN=6;BaseQRankSum=0.676;DP=244;Dels=0.00;FS=2.727;HaplotypeScore=15.4058;MLEAC=5;MLEAF=0.833;MQ=59.62;MQ0=1;MQRankSum=0.820;QD=29.25;ReadPosRankSum=1.194	GT:AD:DP:GQ:MLPSAC:MLPSAF:PL	0/1/1/1/1/1:29,212:244:99:5:0.833:7163,1139,600,300,109,0,642	SG	1652	gi|374719233|gb|AEZ67302.1|	chitinase 3 [Populus x canadensis]	AT4G19810.1	Glycosyl hydrolase family protein with chitinase insertion domain		Glycosyl hydrolase family protein with chitinase insertion domain; FUNCTIONS IN: cation binding, chitinase activity, hydrolase activity, hydrolyzing O-glycosyl compounds, catalytic activity; INVOLVED IN: carbohydrate metabolic process; LOCATED IN: cell wall; EXPRESSED IN: 10 plant structures; EXPRESSED DURING: LP.04 four leaves visible, 4 anthesis, C globular stage; CONTAINS InterPro DOMAIN/s: Gl…
Sp2_comp135973_c0_seq3	738	.	T	G	55	.	DP=1019;VDB=0.0322;AF1=1;AC1=2;DP4=59,75,417,426;MQ=43;FQ=-152;PV4=0.26,4.3e-239,1.6e-33,1	GT:PL:GQ	1/1:88,125,0:99	Sp2_comp135973_c0_seq3	738	.	T	G	3935.9	PASS	AC=5;AF=0.833;AN=6;BaseQRankSum=-1.163;DP=210;Dels=0.00;FS=3.350;HaplotypeScore=5.6179;MLEAC=5;MLEAF=0.833;MQ=59.51;MQ0=0;MQRankSum=1.199;QD=18.74;ReadPosRankSum=-2.348	GT:AD:DP:GQ:MLPSAC:MLPSAF:PL	0/1/1/1/1/1:22,186:210:50:5:0.833:3962,608,311,150,50,0,483	SG	1652	gi|374719233|gb|AEZ67302.1|	chitinase 3 [Populus x canadensis]	AT4G19810.1	Glycosyl hydrolase family protein with chitinase insertion domain		Glycosyl hydrolase family protein with chitinase insertion domain; FUNCTIONS IN: cation binding, chitinase activity, hydrolase activity, hydrolyzing O-glycosyl compounds, catalytic activity; INVOLVED IN: carbohydrate metabolic process; LOCATED IN: cell wall; EXPRESSED IN: 10 plant structures; EXPRESSED DURING: LP.04 four leaves visible, 4 anthesis, C globular stage; CONTAINS InterPro DOMAIN/s: Gl…
Sp2_comp135973_c0_seq3	759	.	C	G	52	.	DP=1045;VDB=0.0392;AF1=0.5;AC1=1;DP4=67,76,257,232;MQ=41;FQ=55;PV4=0.25,1e-223,6e-45,0.44	GT:PL:GQ	0/1:82,0,169:85	Sp2_comp135973_c0_seq3	759	.	C	G	4576.32	PASS	AC=5;AF=0.833;AN=6;BaseQRankSum=2.679;DP=249;Dels=0.00;FS=1.320;HaplotypeScore=10.8008;MLEAC=5;MLEAF=0.833;MQ=59.68;MQ0=0;MQRankSum=-1.135;QD=18.38;ReadPosRankSum=0.996	GT:AD:DP:GQ:MLPSAC:MLPSAF:PL	0/1/1/1/1/1:44,205:249:10:5:0.833:4602,629,281,103,10,0,1035	SG	1652	gi|374719233|gb|AEZ67302.1|	chitinase 3 [Populus x canadensis]	AT4G19810.1	Glycosyl hydrolase family protein with chitinase insertion domain		Glycosyl hydrolase family protein with chitinase insertion domain; FUNCTIONS IN: cation binding, chitinase activity, hydrolase activity, hydrolyzing O-glycosyl compounds, catalytic activity; INVOLVED IN: carbohydrate metabolic process; LOCATED IN: cell wall; EXPRESSED IN: 10 plant structures; EXPRESSED DURING: LP.04 four leaves visible, 4 anthesis, C globular stage; CONTAINS InterPro DOMAIN/s: Gl…
Sp2_comp135973_c0_seq3	772	.	C	G	222	.	DP=1092;VDB=0.0398;AF1=1;AC1=2;DP4=0,0,496,469;MQ=39;FQ=-282	GT:PL:GQ	1/1:255,255,0:99	Sp2_comp135973_c0_seq3	772	.	C	G,T	5940.9	PASS	AC=5,1;AF=0.833,0.167;AN=6;DP=250;Dels=0.00;FS=0.000;HaplotypeScore=4.8674;MLEAC=3,1;MLEAF=0.500,0.167;MQ=59.52;MQ0=0;QD=23.76	GT:AD:DP:GQ:MLPSAC:MLPSAF	1/1/1/1/1/2:1,221,28:250:68:5,1:0.833,0.167	SG	1652	gi|374719233|gb|AEZ67302.1|	chitinase 3 [Populus x canadensis]	AT4G19810.1	Glycosyl hydrolase family protein with chitinase insertion domain		Glycosyl hydrolase family protein with chitinase insertion domain; FUNCTIONS IN: cation binding, chitinase activity, hydrolase activity, hydrolyzing O-glycosyl compounds, catalytic activity; INVOLVED IN: carbohydrate metabolic process; LOCATED IN: cell wall; EXPRESSED IN: 10 plant structures; EXPRESSED DURING: LP.04 four leaves visible, 4 anthesis, C globular stage; CONTAINS InterPro DOMAIN/s: Gl…
Sp2_comp135973_c0_seq3	823	.	T	C	36	.	DP=893;VDB=0.0271;AF1=0.5;AC1=1;DP4=56,65,219,211;MQ=35;FQ=39;PV4=0.41,7.7e-177,6.5e-67,1	GT:PL:GQ	0/1:66,0,172:69	Sp2_comp135973_c0_seq3	823	.	T	C	3389.04	PASS	AC=5;AF=0.833;AN=6;BaseQRankSum=-0.633;DP=182;Dels=0.00;FS=12.220;HaplotypeScore=10.2306;MLEAC=5;MLEAF=0.833;MQ=59.68;MQ0=0;MQRankSum=0.783;QD=18.62;ReadPosRankSum=1.972	GT:AD:DP:GQ:MLPSAC:MLPSAF:PL	0/1/1/1/1/1:35,147:182:15:5:0.833:3415,502,231,91,15,0,776	SG	1652	gi|374719233|gb|AEZ67302.1|	chitinase 3 [Populus x canadensis]	AT4G19810.1	Glycosyl hydrolase family protein with chitinase insertion domain		Glycosyl hydrolase family protein with chitinase insertion domain; FUNCTIONS IN: cation binding, chitinase activity, hydrolase activity, hydrolyzing O-glycosyl compounds, catalytic activity; INVOLVED IN: carbohydrate metabolic process; LOCATED IN: cell wall; EXPRESSED IN: 10 plant structures; EXPRESSED DURING: LP.04 four leaves visible, 4 anthesis, C globular stage; CONTAINS InterPro DOMAIN/s: Gl…
Sp2_comp135973_c0_seq3	825	.	T	G	51	.	DP=897;VDB=0.0271;AF1=0.5;AC1=1;DP4=56,67,218,220;MQ=35;FQ=54;PV4=0.42,7.2e-170,2e-68,1	GT:PL:GQ	0/1:81,0,161:84	Sp2_comp135973_c0_seq3	825	.	T	G	3668.17		AC=5;AF=0.833;AN=6;BaseQRankSum=-0.271;DP=188;Dels=0.00;FS=11.510;HaplotypeScore=13.3852;MLEAC=5;MLEAF=0.833;MQ=59.69;MQ0=0;MQRankSum=1.510;QD=19.51;ReadPosRankSum=2.326	GT:AD:DP:GQ:MLPSAC:MLPSAF:PL	0/1/1/1/1/1:36,150:188:12:5:0.833:3694,524,237,90,12,0,866	SG	1652	gi|374719233|gb|AEZ67302.1|	chitinase 3 [Populus x canadensis]	AT4G19810.1	Glycosyl hydrolase family protein with chitinase insertion domain		Glycosyl hydrolase family protein with chitinase insertion domain; FUNCTIONS IN: cation binding, chitinase activity, hydrolase activity, hydrolyzing O-glycosyl compounds, catalytic activity; INVOLVED IN: carbohydrate metabolic process; LOCATED IN: cell wall; EXPRESSED IN: 10 plant structures; EXPRESSED DURING: LP.04 four leaves visible, 4 anthesis, C globular stage; CONTAINS InterPro DOMAIN/s: Gl…
Sp2_comp135973_c0_seq3	834	.	C	T	222	.	DP=1015;VDB=0.0392;AF1=1;AC1=2;DP4=0,0,398,358;MQ=35;FQ=-282	GT:PL:GQ	1/1:255,255,0:99	Sp2_comp135973_c0_seq3	834	.	C	T	4549.9	PASS	AC=6;AF=1.00;AN=6;DP=250;Dels=0.00;FS=0.000;HaplotypeScore=9.6482;MLEAC=6;MLEAF=1.00;MQ=59.78;MQ0=0;QD=18.20	GT:AD:DP:GQ:MLPSAC:MLPSAF:PL	1/1/1/1/1/1:1,234:250:97:6:1.00:4576,948,581,367,215,97,0	SG	1652	gi|374719233|gb|AEZ67302.1|	chitinase 3 [Populus x canadensis]	AT4G19810.1	Glycosyl hydrolase family protein with chitinase insertion domain		Glycosyl hydrolase family protein with chitinase insertion domain; FUNCTIONS IN: cation binding, chitinase activity, hydrolase activity, hydrolyzing O-glycosyl compounds, catalytic activity; INVOLVED IN: carbohydrate metabolic process; LOCATED IN: cell wall; EXPRESSED IN: 10 plant structures; EXPRESSED DURING: LP.04 four leaves visible, 4 anthesis, C globular stage; CONTAINS InterPro DOMAIN/s: Gl…
Sp2_comp135973_c0_seq3	840	.	A	C	55	.	DP=975;VDB=0.0365;AF1=1;AC1=2;DP4=53,52,306,336;MQ=35;FQ=-133;PV4=0.6,2.7e-34,8e-50,1	GT:PL:GQ	1/1:88,106,0:99	Sp2_comp135973_c0_seq3	840	.	A	C	3960.9	PASS	AC=5;AF=0.833;AN=6;BaseQRankSum=3.401;DP=250;Dels=0.00;FS=12.356;HaplotypeScore=8.2911;MLEAC=5;MLEAF=0.833;MQ=59.78;MQ0=0;MQRankSum=0.002;QD=15.84;ReadPosRankSum=0.536	GT:AD:DP:GQ:MLPSAC:MLPSAF:PL	0/1/1/1/1/1:33,216:250:39:5:0.833:3987,621,307,139,39,0,538	SG	1652	gi|374719233|gb|AEZ67302.1|	chitinase 3 [Populus x canadensis]	AT4G19810.1	Glycosyl hydrolase family protein with chitinase insertion domain		Glycosyl hydrolase family protein with chitinase insertion domain; FUNCTIONS IN: cation binding, chitinase activity, hydrolase activity, hydrolyzing O-glycosyl compounds, catalytic activity; INVOLVED IN: carbohydrate metabolic process; LOCATED IN: cell wall; EXPRESSED IN: 10 plant structures; EXPRESSED DURING: LP.04 four leaves visible, 4 anthesis, C globular stage; CONTAINS InterPro DOMAIN/s: Gl…
Sp2_comp135973_c0_seq3	904	.	G	C	16.1	.	DP=1079;VDB=0.0380;AF1=1;AC1=2;DP4=68,51,504,370;MQ=45;FQ=-145;PV4=0.92,7.1e-234,3.3e-11,1	GT:PL:GQ	1/1:49,118,0:81	Sp2_comp135973_c0_seq3	904	.	G	C	7744.9	PASS	AC=5;AF=0.833;AN=6;BaseQRankSum=1.198;DP=250;Dels=0.00;FS=14.338;HaplotypeScore=7.5985;MLEAC=5;MLEAF=0.833;MQ=59.81;MQ0=0;MQRankSum=1.498;QD=30.98;ReadPosRankSum=-0.626	GT:AD:DP:GQ:MLPSAC:MLPSAF:PL	0/1/1/1/1/1:26,223:250:99:5:0.833:7771,1243,657,331,121,0,652	SG	1652	gi|374719233|gb|AEZ67302.1|	chitinase 3 [Populus x canadensis]	AT4G19810.1	Glycosyl hydrolase family protein with chitinase insertion domain		Glycosyl hydrolase family protein with chitinase insertion domain; FUNCTIONS IN: cation binding, chitinase activity, hydrolase activity, hydrolyzing O-glycosyl compounds, catalytic activity; INVOLVED IN: carbohydrate metabolic process; LOCATED IN: cell wall; EXPRESSED IN: 10 plant structures; EXPRESSED DURING: LP.04 four leaves visible, 4 anthesis, C globular stage; CONTAINS InterPro DOMAIN/s: Gl…
Sp2_comp135973_c0_seq3	927	.	G	A	17.1	.	DP=1185;VDB=0.0298;AF1=0.5;AC1=1;DP4=80,52,20,27;MQ=45;FQ=20.1;PV4=0.04,1.8e-67,1.3e-18,1	GT:PL:GQ	0/1:47,0,255:50	Sp2_comp135973_c0_seq3	927	.	G	A	5923.9	PASS	AC=5;AF=0.833;AN=6;BaseQRankSum=0.952;DP=248;Dels=0.00;FS=0.000;HaplotypeScore=10.5704;MLEAC=5;MLEAF=0.833;MQ=58.43;MQ0=0;MQRankSum=1.055;QD=23.89;ReadPosRankSum=0.129	GT:AD:DP:GQ:MLPSAC:MLPSAF:PL	0/1/1/1/1/1:25,223:248:99:5:0.833:5950,1143,602,302,110,0,652	SG	1652	gi|374719233|gb|AEZ67302.1|	chitinase 3 [Populus x canadensis]	AT4G19810.1	Glycosyl hydrolase family protein with chitinase insertion domain		Glycosyl hydrolase family protein with chitinase insertion domain; FUNCTIONS IN: cation binding, chitinase activity, hydrolase activity, hydrolyzing O-glycosyl compounds, catalytic activity; INVOLVED IN: carbohydrate metabolic process; LOCATED IN: cell wall; EXPRESSED IN: 10 plant structures; EXPRESSED DURING: LP.04 four leaves visible, 4 anthesis, C globular stage; CONTAINS InterPro DOMAIN/s: Gl…
Sp2_comp135973_c0_seq3	928	.	G	A	42	.	DP=1163;VDB=0.0298;AF1=0.5;AC1=1;DP4=80,49,24,28;MQ=45;FQ=45;PV4=0.067,1.2e-66,1.3e-18,1	GT:PL:GQ	0/1:72,0,255:75	Sp2_comp135973_c0_seq3	928	.	G	A	5852.9	PASS	AC=5;AF=0.833;AN=6;BaseQRankSum=0.543;DP=249;Dels=0.00;FS=0.817;HaplotypeScore=6.5739;MLEAC=5;MLEAF=0.833;MQ=58.44;MQ0=0;MQRankSum=-0.667;QD=23.51;ReadPosRankSum=0.056	GT:AD:DP:GQ:MLPSAC:MLPSAF:PL	0/1/1/1/1/1:24,224:249:99:5:0.833:5879,1136,601,302,111,0,600	SG	1652	gi|374719233|gb|AEZ67302.1|	chitinase 3 [Populus x canadensis]	AT4G19810.1	Glycosyl hydrolase family protein with chitinase insertion domain		Glycosyl hydrolase family protein with chitinase insertion domain; FUNCTIONS IN: cation binding, chitinase activity, hydrolase activity, hydrolyzing O-glycosyl compounds, catalytic activity; INVOLVED IN: carbohydrate metabolic process; LOCATED IN: cell wall; EXPRESSED IN: 10 plant structures; EXPRESSED DURING: LP.04 four leaves visible, 4 anthesis, C globular stage; CONTAINS InterPro DOMAIN/s: Gl…
Sp2_comp135973_c0_seq3	937	.	A	G	222	.	DP=1181;VDB=0.0298;AF1=1;AC1=2;DP4=4,1,709,411;MQ=47;FQ=-282;PV4=0.66,1.5e-27,1,1	GT:PL:GQ	1/1:255,255,0:99	Sp2_comp135973_c0_seq3	937	.	A	G	6200.9	PASS	AC=6;AF=1.00;AN=6;DP=250;Dels=0.00;FS=0.000;HaplotypeScore=3.5760;MLEAC=6;MLEAF=1.00;MQ=59.15;MQ0=0;QD=24.80	GT:AD:DP:GQ:MLPSAC:MLPSAF:PL	1/1/1/1/1/1:0,249:250:99:6:1.00:6227,1259,772,487,285,128,0	SG	1652	gi|374719233|gb|AEZ67302.1|	chitinase 3 [Populus x canadensis]	AT4G19810.1	Glycosyl hydrolase family protein with chitinase insertion domain		Glycosyl hydrolase family protein with chitinase insertion domain; FUNCTIONS IN: cation binding, chitinase activity, hydrolase activity, hydrolyzing O-glycosyl compounds, catalytic activity; INVOLVED IN: carbohydrate metabolic process; LOCATED IN: cell wall; EXPRESSED IN: 10 plant structures; EXPRESSED DURING: LP.04 four leaves visible, 4 anthesis, C globular stage; CONTAINS InterPro DOMAIN/s: Gl…
Sp2_comp135974_c0_seq2	240	.	T	C	222	.	DP=78;VDB=0.0380;AF1=1;AC1=2;DP4=0,0,38,34;MQ=46;FQ=-244	GT:PL:GQ	1/1:255,217,0:99	Sp2_comp135974_c0_seq2	240	.	T	C	3086.9	PASS	AC=6;AF=1.00;AN=6;DP=83;Dels=0.00;FS=0.000;HaplotypeScore=0.0000;MLEAC=6;MLEAF=1.00;MQ=59.77;MQ0=0;QD=24.74	GT:AD:DP:GQ:MLPSAC:MLPSAF:PL	1/1/1/1/1/1:0,83:83:61:6:1.00:3113,599,367,232,136,61,0	SG	987	gi|460410827|ref|XP_004250819.1|	PREDICTED: GDSL esterase/lipase At1g71250-like [Solanum lycopersicum]	AT1G71250.1	GDSL-like Lipase/Acylhydrolase superfamily protein		GDSL-like Lipase/Acylhydrolase superfamily protein; FUNCTIONS IN: hydrolase activity, acting on ester bonds, lipase activity, carboxylesterase activity; INVOLVED IN: lipid metabolic process; LOCATED IN: endomembrane system; CONTAINS InterPro DOMAIN/s: Lipase, GDSL, active site (InterPro:IPR008265), Lipase, GDSL (InterPro:IPR001087); BEST Arabidopsis thaliana protein match is: GDSL-like Lipase/Acy…
Sp2_comp135974_c0_seq2	379	.	G	A	47	.	DP=59;VDB=0.0400;AF1=0.5;AC1=1;DP4=16,21,2,12;MQ=49;FQ=50;PV4=0.099,4.5e-13,0.16,1	GT:PL:GQ	0/1:77,0,255:80	Sp2_comp135974_c0_seq2	379	.	G	A	391.9	PASS	AC=2;AF=0.333;AN=6;BaseQRankSum=-1.148;DP=63;Dels=0.00;FS=3.955;HaplotypeScore=1.8661;MLEAC=2;MLEAF=0.333;MQ=60.00;MQ0=0;MQRankSum=1.243;QD=6.22;ReadPosRankSum=-0.435	GT:AD:DP:GQ:MLPSAC:MLPSAF:PL	0/0/0/0/1/1:40,23:63:6:2:0.333:417,6,0,22,69,2147483647,2147483647	SG	987	gi|460410827|ref|XP_004250819.1|	PREDICTED: GDSL esterase/lipase At1g71250-like [Solanum lycopersicum]	AT1G71250.1	GDSL-like Lipase/Acylhydrolase superfamily protein		GDSL-like Lipase/Acylhydrolase superfamily protein; FUNCTIONS IN: hydrolase activity, acting on ester bonds, lipase activity, carboxylesterase activity; INVOLVED IN: lipid metabolic process; LOCATED IN: endomembrane system; CONTAINS InterPro DOMAIN/s: Lipase, GDSL, active site (InterPro:IPR008265), Lipase, GDSL (InterPro:IPR001087); BEST Arabidopsis thaliana protein match is: GDSL-like Lipase/Acy…
Sp2_comp135974_c0_seq2	565	.	C	G	141	.	DP=49;VDB=0.0380;AF1=0.5;AC1=1;DP4=23,15,6,5;MQ=43;FQ=144;PV4=0.74,0.43,1,1	GT:PL:GQ	0/1:171,0,255:99	Sp2_comp135974_c0_seq2	565	.	C	G	338.36	PASS	AC=1;AF=0.167;AN=6;BaseQRankSum=0.820;DP=50;Dels=0.00;FS=1.332;HaplotypeScore=1.9995;MLEAC=1;MLEAF=0.167;MQ=60.00;MQ0=0;MQRankSum=-1.124;QD=6.77;ReadPosRankSum=0.070	GT:AD:DP:GQ:MLPSAC:MLPSAF:PL	0/0/0/0/0/1:39,11:50:4:1:0.167:363,0,4,32,85,2147483647,2147483647	SG	987	gi|460410827|ref|XP_004250819.1|	PREDICTED: GDSL esterase/lipase At1g71250-like [Solanum lycopersicum]	AT1G71250.1	GDSL-like Lipase/Acylhydrolase superfamily protein		GDSL-like Lipase/Acylhydrolase superfamily protein; FUNCTIONS IN: hydrolase activity, acting on ester bonds, lipase activity, carboxylesterase activity; INVOLVED IN: lipid metabolic process; LOCATED IN: endomembrane system; CONTAINS InterPro DOMAIN/s: Lipase, GDSL, active site (InterPro:IPR008265), Lipase, GDSL (InterPro:IPR001087); BEST Arabidopsis thaliana protein match is: GDSL-like Lipase/Acy…
Sp2_comp135974_c0_seq2	568	.	C	T	225	.	DP=53;VDB=0.0399;AF1=0.5;AC1=1;DP4=7,5,21,15;MQ=42;FQ=168;PV4=1,0.41,0.025,0.19	GT:PL:GQ	0/1:255,0,195:99	Sp2_comp135974_c0_seq2	568	.	C	T	1444.45	PASS	AC=5;AF=0.833;AN=6;BaseQRankSum=0.073;DP=54;Dels=0.00;FS=1.222;HaplotypeScore=0.9999;MLEAC=5;MLEAF=0.833;MQ=60.00;MQ0=0;MQRankSum=0.052;QD=26.75;ReadPosRankSum=-0.406	GT:AD:DP:GQ:MLPSAC:MLPSAF:PL	0/1/1/1/1/1:12,42:54:1:5:0.833:1468,182,79,27,1,0,389	SG	987	gi|460410827|ref|XP_004250819.1|	PREDICTED: GDSL esterase/lipase At1g71250-like [Solanum lycopersicum]	AT1G71250.1	GDSL-like Lipase/Acylhydrolase superfamily protein		GDSL-like Lipase/Acylhydrolase superfamily protein; FUNCTIONS IN: hydrolase activity, acting on ester bonds, lipase activity, carboxylesterase activity; INVOLVED IN: lipid metabolic process; LOCATED IN: endomembrane system; CONTAINS InterPro DOMAIN/s: Lipase, GDSL, active site (InterPro:IPR008265), Lipase, GDSL (InterPro:IPR001087); BEST Arabidopsis thaliana protein match is: GDSL-like Lipase/Acy…
Sp2_comp135974_c0_seq2	763	.	T	C	57	.	DP=57;VDB=0.0384;AF1=0.5;AC1=1;DP4=16,24,8,5;MQ=46;FQ=60;PV4=0.21,2.1e-11,1.3e-08,1	GT:PL:GQ	0/1:87,0,255:90	Sp2_comp135974_c0_seq2	763	.	T	C	415.37	PASS	AC=2;AF=0.333;AN=6;BaseQRankSum=0.359;DP=59;Dels=0.00;FS=2.492;HaplotypeScore=1.8936;MLEAC=2;MLEAF=0.333;MQ=59.54;MQ0=0;MQRankSum=-0.154;QD=7.04;ReadPosRankSum=0.239	GT:AD:DP:GQ:MLPSAC:MLPSAF:PL	0/0/0/0/1/1:41,17:59:4:2:0.333:440,4,0,24,75,2147483647,2147483647	SG	987	gi|460410827|ref|XP_004250819.1|	PREDICTED: GDSL esterase/lipase At1g71250-like [Solanum lycopersicum]	AT1G71250.1	GDSL-like Lipase/Acylhydrolase superfamily protein		GDSL-like Lipase/Acylhydrolase superfamily protein; FUNCTIONS IN: hydrolase activity, acting on ester bonds, lipase activity, carboxylesterase activity; INVOLVED IN: lipid metabolic process; LOCATED IN: endomembrane system; CONTAINS InterPro DOMAIN/s: Lipase, GDSL, active site (InterPro:IPR008265), Lipase, GDSL (InterPro:IPR001087); BEST Arabidopsis thaliana protein match is: GDSL-like Lipase/Acy…
Sp2_comp135974_c0_seq2	784	.	C	T	29	.	DP=55;VDB=0.0244;AF1=0.5;AC1=1;DP4=18,24,7,5;MQ=46;FQ=32;PV4=0.51,3.7e-21,4.5e-10,1	GT:PL:GQ	0/1:59,0,255:62	Sp2_comp135974_c0_seq2	784	.	C	T	668.04	PASS	AC=2;AF=0.333;AN=6;BaseQRankSum=1.875;DP=63;Dels=0.00;FS=9.402;HaplotypeScore=0.9967;MLEAC=2;MLEAF=0.333;MQ=60.00;MQ0=0;MQRankSum=-0.203;QD=10.60;ReadPosRankSum=0.866	GT:AD:DP:GQ:MLPSAC:MLPSAF:PL	0/0/0/0/1/1:43,20:63:17:2:0.333:694,19,0,17,66,2147483647,2147483647	SG	987	gi|460410827|ref|XP_004250819.1|	PREDICTED: GDSL esterase/lipase At1g71250-like [Solanum lycopersicum]	AT1G71250.1	GDSL-like Lipase/Acylhydrolase superfamily protein		GDSL-like Lipase/Acylhydrolase superfamily protein; FUNCTIONS IN: hydrolase activity, acting on ester bonds, lipase activity, carboxylesterase activity; INVOLVED IN: lipid metabolic process; LOCATED IN: endomembrane system; CONTAINS InterPro DOMAIN/s: Lipase, GDSL, active site (InterPro:IPR008265), Lipase, GDSL (InterPro:IPR001087); BEST Arabidopsis thaliana protein match is: GDSL-like Lipase/Acy…
Sp2_comp135974_c0_seq2	79	.	A	C	195	.	DP=39;VDB=0.0322;AF1=0.5;AC1=1;DP4=8,8,16,7;MQ=52;FQ=198;PV4=0.32,7.3e-05,1,0.11	GT:PL:GQ	0/1:225,0,243:99	Sp2_comp135974_c0_seq2	79	.	A	C	616.14	PASS	AC=3;AF=0.500;AN=6;BaseQRankSum=1.356;DP=39;Dels=0.00;FS=4.978;HaplotypeScore=0.0000;MLEAC=3;MLEAF=0.500;MQ=60.00;MQ0=0;MQRankSum=1.042;QD=15.80;ReadPosRankSum=-1.413	GT:AD:DP:GQ:MLPSAC:MLPSAF:PL	0/0/0/1/1/1:16,23:39:2:3:0.500:640,55,14,0,2,27,451	SG	987	gi|460410827|ref|XP_004250819.1|	PREDICTED: GDSL esterase/lipase At1g71250-like [Solanum lycopersicum]	AT1G71250.1	GDSL-like Lipase/Acylhydrolase superfamily protein		GDSL-like Lipase/Acylhydrolase superfamily protein; FUNCTIONS IN: hydrolase activity, acting on ester bonds, lipase activity, carboxylesterase activity; INVOLVED IN: lipid metabolic process; LOCATED IN: endomembrane system; CONTAINS InterPro DOMAIN/s: Lipase, GDSL, active site (InterPro:IPR008265), Lipase, GDSL (InterPro:IPR001087); BEST Arabidopsis thaliana protein match is: GDSL-like Lipase/Acy…
Sp2_comp135974_c0_seq2	842	.	A	G	222	.	DP=56;VDB=0.0393;AF1=1;AC1=2;DP4=0,0,16,34;MQ=41;FQ=-178	GT:PL:GQ	1/1:255,151,0:99	Sp2_comp135974_c0_seq2	842	.	A	G	2311.9	PASS	AC=6;AF=1.00;AN=6;DP=62;Dels=0.00;FS=0.000;HaplotypeScore=0.9665;MLEAC=6;MLEAF=1.00;MQ=60.00;MQ0=0;QD=32.43	GT:AD:DP:GQ:MLPSAC:MLPSAF:PL	1/1/1/1/1/1:0,62:62:46:6:1.00:2338,451,277,175,102,46,0	SG	987	gi|460410827|ref|XP_004250819.1|	PREDICTED: GDSL esterase/lipase At1g71250-like [Solanum lycopersicum]	AT1G71250.1	GDSL-like Lipase/Acylhydrolase superfamily protein		GDSL-like Lipase/Acylhydrolase superfamily protein; FUNCTIONS IN: hydrolase activity, acting on ester bonds, lipase activity, carboxylesterase activity; INVOLVED IN: lipid metabolic process; LOCATED IN: endomembrane system; CONTAINS InterPro DOMAIN/s: Lipase, GDSL, active site (InterPro:IPR008265), Lipase, GDSL (InterPro:IPR001087); BEST Arabidopsis thaliana protein match is: GDSL-like Lipase/Acy…
Sp2_comp135974_c0_seq2	846	.	A	G	44	.	DP=53;VDB=0.0380;AF1=0.5;AC1=1;DP4=12,24,3,13;MQ=42;FQ=47;PV4=0.34,8.5e-21,1.8e-07,1	GT:PL:GQ	0/1:74,0,255:77	Sp2_comp135974_c0_seq2	846	.	A	G	684.88	PASS	AC=2;AF=0.333;AN=6;BaseQRankSum=-2.572;DP=59;Dels=0.00;FS=2.353;HaplotypeScore=2.9658;MLEAC=2;MLEAF=0.333;MQ=60.00;MQ0=0;MQRankSum=-1.795;QD=11.61;ReadPosRankSum=-0.319	GT:AD:DP:GQ:MLPSAC:MLPSAF:PL	0/0/0/0/1/1:36,23:59:6:2:0.333:710,31,0,6,42,129,2147483647	SG	987	gi|460410827|ref|XP_004250819.1|	PREDICTED: GDSL esterase/lipase At1g71250-like [Solanum lycopersicum]	AT1G71250.1	GDSL-like Lipase/Acylhydrolase superfamily protein		GDSL-like Lipase/Acylhydrolase superfamily protein; FUNCTIONS IN: hydrolase activity, acting on ester bonds, lipase activity, carboxylesterase activity; INVOLVED IN: lipid metabolic process; LOCATED IN: endomembrane system; CONTAINS InterPro DOMAIN/s: Lipase, GDSL, active site (InterPro:IPR008265), Lipase, GDSL (InterPro:IPR001087); BEST Arabidopsis thaliana protein match is: GDSL-like Lipase/Acy…
Sp2_comp135975_c0_seq1	1021	.	C	T	222	.	DP=105;VDB=0.0400;AF1=1;AC1=2;DP4=0,0,44,55;MQ=44;FQ=-282	GT:PL:GQ	1/1:255,255,0:99	Sp2_comp135975_c0_seq1	1021	.	C	T	3901.9	PASS	AC=6;AF=1.00;AN=6;DP=106;Dels=0.00;FS=0.000;HaplotypeScore=0.7340;MLEAC=6;MLEAF=1.00;MQ=60.00;MQ0=0;QD=26.54	GT:AD:DP:GQ:MLPSAC:MLPSAF:PL	1/1/1/1/1/1:0,105:106:78:6:1.00:3928,770,472,298,174,78,0	SG	3556	gi|350535989|ref|NP_001234480.1|	ribonuclease E [Solanum lycopersicum]	AT2G04270.2	RNAse E/G-like	Similar to E.coli endoribonuclease E. Functions as a ribonuclease, is located in the chloroplast, and is involved in chloroplast development. Loss of function mutants are white and arrest at the cotyledon stage. The phenotype is rescued by providing sucrose.	RNAse E/G-like (RNEE/G); FUNCTIONS IN: endoribonuclease activity; INVOLVED IN: chloroplast organization; LOCATED IN: chloroplast; EXPRESSED IN: 21 plant structures; EXPRESSED DURING: 14 growth stages; CONTAINS InterPro DOMAIN/s: Nucleic acid-binding, OB-fold (InterPro:IPR012340), Nucleic acid-binding, OB-fold-like (InterPro:IPR016027), RNA-binding protein AU-1/Ribonuclease E/G (InterPro:IPR019307…
Sp2_comp135975_c0_seq1	1032	.	G	T	222	.	DP=89;VDB=0.0398;AF1=1;AC1=2;DP4=0,0,37,41;MQ=42;FQ=-262	GT:PL:GQ	1/1:255,235,0:99	Sp2_comp135975_c0_seq1	1032	.	G	T	3264.9	PASS	AC=6;AF=1.00;AN=6;DP=92;Dels=0.00;FS=0.000;HaplotypeScore=0.9997;MLEAC=6;MLEAF=1.00;MQ=60.00;MQ0=0;QD=31.74	GT:AD:DP:GQ:MLPSAC:MLPSAF:PL	1/1/1/1/1/1:0,92:92:63:6:1.00:3291,614,377,238,139,63,0	SG	3556	gi|350535989|ref|NP_001234480.1|	ribonuclease E [Solanum lycopersicum]	AT2G04270.2	RNAse E/G-like	Similar to E.coli endoribonuclease E. Functions as a ribonuclease, is located in the chloroplast, and is involved in chloroplast development. Loss of function mutants are white and arrest at the cotyledon stage. The phenotype is rescued by providing sucrose.	RNAse E/G-like (RNEE/G); FUNCTIONS IN: endoribonuclease activity; INVOLVED IN: chloroplast organization; LOCATED IN: chloroplast; EXPRESSED IN: 21 plant structures; EXPRESSED DURING: 14 growth stages; CONTAINS InterPro DOMAIN/s: Nucleic acid-binding, OB-fold (InterPro:IPR012340), Nucleic acid-binding, OB-fold-like (InterPro:IPR016027), RNA-binding protein AU-1/Ribonuclease E/G (InterPro:IPR019307…
Sp2_comp135975_c0_seq1	1120	.	G	A	135	.	DP=99;VDB=0.0398;AF1=0.5;AC1=1;DP4=28,30,24,14;MQ=48;FQ=138;PV4=0.21,4.6e-34,0.36,0.46	GT:PL:GQ	0/1:165,0,255:99	Sp2_comp135975_c0_seq1	1120	.	G	A	1376.03	PASS	AC=3;AF=0.500;AN=6;BaseQRankSum=-0.133;DP=103;Dels=0.00;FS=8.076;HaplotypeScore=0.6651;MLEAC=3;MLEAF=0.500;MQ=59.42;MQ0=1;MQRankSum=1.170;QD=13.36;ReadPosRankSum=-0.484	GT:AD:DP:GQ:MLPSAC:MLPSAF:PL	0/0/0/1/1/1:60,43:103:2:3:0.500:1400,71,2,0,47,176,2147483647	SG	3556	gi|350535989|ref|NP_001234480.1|	ribonuclease E [Solanum lycopersicum]	AT2G04270.2	RNAse E/G-like	Similar to E.coli endoribonuclease E. Functions as a ribonuclease, is located in the chloroplast, and is involved in chloroplast development. Loss of function mutants are white and arrest at the cotyledon stage. The phenotype is rescued by providing sucrose.	RNAse E/G-like (RNEE/G); FUNCTIONS IN: endoribonuclease activity; INVOLVED IN: chloroplast organization; LOCATED IN: chloroplast; EXPRESSED IN: 21 plant structures; EXPRESSED DURING: 14 growth stages; CONTAINS InterPro DOMAIN/s: Nucleic acid-binding, OB-fold (InterPro:IPR012340), Nucleic acid-binding, OB-fold-like (InterPro:IPR016027), RNA-binding protein AU-1/Ribonuclease E/G (InterPro:IPR019307…
Sp2_comp135975_c0_seq1	1201	.	C	T	182	.	DP=99;VDB=0.0392;AF1=1;AC1=2;DP4=0,0,14,11;MQ=48;FQ=-102	GT:PL:GQ	1/1:215,75,0:99	Sp2_comp135975_c0_seq1	1201	.	C	T	3357.9	PASS	AC=6;AF=1.00;AN=6;DP=100;Dels=0.00;FS=0.000;HaplotypeScore=1.6671;MLEAC=6;MLEAF=1.00;MQ=59.53;MQ0=0;QD=33.58	GT:AD:DP:GQ:MLPSAC:MLPSAF:PL	1/1/1/1/1/1:0,100:100:69:6:1.00:3384,677,415,262,153,69,0	SG	3556	gi|350535989|ref|NP_001234480.1|	ribonuclease E [Solanum lycopersicum]	AT2G04270.2	RNAse E/G-like	Similar to E.coli endoribonuclease E. Functions as a ribonuclease, is located in the chloroplast, and is involved in chloroplast development. Loss of function mutants are white and arrest at the cotyledon stage. The phenotype is rescued by providing sucrose.	RNAse E/G-like (RNEE/G); FUNCTIONS IN: endoribonuclease activity; INVOLVED IN: chloroplast organization; LOCATED IN: chloroplast; EXPRESSED IN: 21 plant structures; EXPRESSED DURING: 14 growth stages; CONTAINS InterPro DOMAIN/s: Nucleic acid-binding, OB-fold (InterPro:IPR012340), Nucleic acid-binding, OB-fold-like (InterPro:IPR016027), RNA-binding protein AU-1/Ribonuclease E/G (InterPro:IPR019307…
Sp2_comp135975_c0_seq1	149	.	A	G	222	.	DP=148;VDB=0.0399;AF1=1;AC1=2;DP4=0,0,80,60;MQ=45;FQ=-282	GT:PL:GQ	1/1:255,255,0:99	Sp2_comp135975_c0_seq1	149	.	A	G	5557.9	PASS	AC=6;AF=1.00;AN=6;DP=181;Dels=0.00;FS=0.000;HaplotypeScore=6.5520;MLEAC=6;MLEAF=1.00;MQ=57.52;MQ0=0;QD=30.71	GT:AD:DP:GQ:MLPSAC:MLPSAF:PL	1/1/1/1/1/1:0,178:181:99:6:1.00:5584,1089,668,421,246,111,0	SG	3556	gi|350535989|ref|NP_001234480.1|	ribonuclease E [Solanum lycopersicum]	AT2G04270.2	RNAse E/G-like	Similar to E.coli endoribonuclease E. Functions as a ribonuclease, is located in the chloroplast, and is involved in chloroplast development. Loss of function mutants are white and arrest at the cotyledon stage. The phenotype is rescued by providing sucrose.	RNAse E/G-like (RNEE/G); FUNCTIONS IN: endoribonuclease activity; INVOLVED IN: chloroplast organization; LOCATED IN: chloroplast; EXPRESSED IN: 21 plant structures; EXPRESSED DURING: 14 growth stages; CONTAINS InterPro DOMAIN/s: Nucleic acid-binding, OB-fold (InterPro:IPR012340), Nucleic acid-binding, OB-fold-like (InterPro:IPR016027), RNA-binding protein AU-1/Ribonuclease E/G (InterPro:IPR019307…
Sp2_comp135975_c0_seq1	1585	.	G	A	220	.	DP=81;VDB=0.0392;AF1=1;AC1=2;DP4=0,0,37,39;MQ=49;FQ=-256	GT:PL:GQ	1/1:253,229,0:99	Sp2_comp135975_c0_seq1	1585	.	G	A	3221.92	PASS	AC=6;AF=1.00;AN=6;DP=81;Dels=0.00;FS=0.000;HaplotypeScore=0.0000;MLEAC=6;MLEAF=1.00;MQ=59.89;MQ0=0;QD=28.26	GT:AD:DP:GQ:MLPSAC:MLPSAF:PL	1/1/1/1/1/1:0,81:81:59:6:1.00:3248,584,358,226,132,59,0	SG	3556	gi|350535989|ref|NP_001234480.1|	ribonuclease E [Solanum lycopersicum]	AT2G04270.2	RNAse E/G-like	Similar to E.coli endoribonuclease E. Functions as a ribonuclease, is located in the chloroplast, and is involved in chloroplast development. Loss of function mutants are white and arrest at the cotyledon stage. The phenotype is rescued by providing sucrose.	RNAse E/G-like (RNEE/G); FUNCTIONS IN: endoribonuclease activity; INVOLVED IN: chloroplast organization; LOCATED IN: chloroplast; EXPRESSED IN: 21 plant structures; EXPRESSED DURING: 14 growth stages; CONTAINS InterPro DOMAIN/s: Nucleic acid-binding, OB-fold (InterPro:IPR012340), Nucleic acid-binding, OB-fold-like (InterPro:IPR016027), RNA-binding protein AU-1/Ribonuclease E/G (InterPro:IPR019307…
Sp2_comp135975_c0_seq1	1648	.	A	G	222	.	DP=79;VDB=0.0345;AF1=1;AC1=2;DP4=0,0,38,38;MQ=47;FQ=-256	GT:PL:GQ	1/1:255,229,0:99	Sp2_comp135975_c0_seq1	1648	.	A	G	3217.88	PASS	AC=6;AF=1.00;AN=6;DP=79;Dels=0.00;FS=0.000;HaplotypeScore=0.7887;MLEAC=6;MLEAF=1.00;MQ=59.88;MQ0=0;QD=32.88	GT:AD:DP:GQ:MLPSAC:MLPSAF:PL	1/1/1/1/1/1:0,79:79:60:6:1.00:3244,591,363,229,134,60,0	SG	3556	gi|350535989|ref|NP_001234480.1|	ribonuclease E [Solanum lycopersicum]	AT2G04270.2	RNAse E/G-like	Similar to E.coli endoribonuclease E. Functions as a ribonuclease, is located in the chloroplast, and is involved in chloroplast development. Loss of function mutants are white and arrest at the cotyledon stage. The phenotype is rescued by providing sucrose.	RNAse E/G-like (RNEE/G); FUNCTIONS IN: endoribonuclease activity; INVOLVED IN: chloroplast organization; LOCATED IN: chloroplast; EXPRESSED IN: 21 plant structures; EXPRESSED DURING: 14 growth stages; CONTAINS InterPro DOMAIN/s: Nucleic acid-binding, OB-fold (InterPro:IPR012340), Nucleic acid-binding, OB-fold-like (InterPro:IPR016027), RNA-binding protein AU-1/Ribonuclease E/G (InterPro:IPR019307…
Sp2_comp135975_c0_seq1	1723	.	A	G	222	.	DP=77;VDB=0.0398;AF1=1;AC1=2;DP4=0,0,37,30;MQ=44;FQ=-229	GT:PL:GQ	1/1:255,202,0:99	Sp2_comp135975_c0_seq1	1723	.	A	G	2911.9	PASS	AC=6;AF=1.00;AN=6;DP=84;Dels=0.00;FS=0.000;HaplotypeScore=0.7887;MLEAC=6;MLEAF=1.00;MQ=59.83;MQ0=0;QD=34.67	GT:AD:DP:GQ:MLPSAC:MLPSAF:PL	1/1/1/1/1/1:0,84:84:57:6:1.00:2938,560,343,217,127,57,0	SG	3556	gi|350535989|ref|NP_001234480.1|	ribonuclease E [Solanum lycopersicum]	AT2G04270.2	RNAse E/G-like	Similar to E.coli endoribonuclease E. Functions as a ribonuclease, is located in the chloroplast, and is involved in chloroplast development. Loss of function mutants are white and arrest at the cotyledon stage. The phenotype is rescued by providing sucrose.	RNAse E/G-like (RNEE/G); FUNCTIONS IN: endoribonuclease activity; INVOLVED IN: chloroplast organization; LOCATED IN: chloroplast; EXPRESSED IN: 21 plant structures; EXPRESSED DURING: 14 growth stages; CONTAINS InterPro DOMAIN/s: Nucleic acid-binding, OB-fold (InterPro:IPR012340), Nucleic acid-binding, OB-fold-like (InterPro:IPR016027), RNA-binding protein AU-1/Ribonuclease E/G (InterPro:IPR019307…
Sp2_comp135975_c0_seq1	2186	.	G	A	206	.	DP=66;VDB=0.0380;AF1=1;AC1=2;DP4=0,1,32,32;MQ=49;FQ=-184;PV4=1,1.8e-06,0.39,0.23	GT:PL:GQ	1/1:239,157,0:99	Sp2_comp135975_c0_seq1	2186	.	G	A	2627.07	PASS	AC=6;AF=1.00;AN=6;BaseQRankSum=0.240;DP=66;Dels=0.00;FS=0.000;HaplotypeScore=0.0000;MLEAC=6;MLEAF=1.00;MQ=59.35;MQ0=1;MQRankSum=-0.187;QD=31.47;ReadPosRankSum=-1.306	GT:AD:DP:GQ:MLPSAC:MLPSAF:PL	1/1/1/1/1/1:1,65:66:14:6:1.00:2653,447,259,149,72,14,0	SG	3556	gi|350535989|ref|NP_001234480.1|	ribonuclease E [Solanum lycopersicum]	AT2G04270.2	RNAse E/G-like	Similar to E.coli endoribonuclease E. Functions as a ribonuclease, is located in the chloroplast, and is involved in chloroplast development. Loss of function mutants are white and arrest at the cotyledon stage. The phenotype is rescued by providing sucrose.	RNAse E/G-like (RNEE/G); FUNCTIONS IN: endoribonuclease activity; INVOLVED IN: chloroplast organization; LOCATED IN: chloroplast; EXPRESSED IN: 21 plant structures; EXPRESSED DURING: 14 growth stages; CONTAINS InterPro DOMAIN/s: Nucleic acid-binding, OB-fold (InterPro:IPR012340), Nucleic acid-binding, OB-fold-like (InterPro:IPR016027), RNA-binding protein AU-1/Ribonuclease E/G (InterPro:IPR019307…
Sp2_comp135975_c0_seq1	2362	.	C	G	222	.	DP=43;VDB=0.0380;AF1=1;AC1=2;DP4=0,0,21,17;MQ=45;FQ=-141	GT:PL:GQ	1/1:255,114,0:99	Sp2_comp135975_c0_seq1	2362	.	C	G	1680.9	PASS	AC=6;AF=1.00;AN=6;DP=43;Dels=0.00;FS=0.000;HaplotypeScore=0.0000;MLEAC=6;MLEAF=1.00;MQ=60.00;MQ0=0;QD=31.32	GT:AD:DP:GQ:MLPSAC:MLPSAF:PL	1/1/1/1/1/1:0,43:43:33:6:1.00:1707,327,200,126,74,33,0	SG	3556	gi|350535989|ref|NP_001234480.1|	ribonuclease E [Solanum lycopersicum]	AT2G04270.2	RNAse E/G-like	Similar to E.coli endoribonuclease E. Functions as a ribonuclease, is located in the chloroplast, and is involved in chloroplast development. Loss of function mutants are white and arrest at the cotyledon stage. The phenotype is rescued by providing sucrose.	RNAse E/G-like (RNEE/G); FUNCTIONS IN: endoribonuclease activity; INVOLVED IN: chloroplast organization; LOCATED IN: chloroplast; EXPRESSED IN: 21 plant structures; EXPRESSED DURING: 14 growth stages; CONTAINS InterPro DOMAIN/s: Nucleic acid-binding, OB-fold (InterPro:IPR012340), Nucleic acid-binding, OB-fold-like (InterPro:IPR016027), RNA-binding protein AU-1/Ribonuclease E/G (InterPro:IPR019307…
Sp2_comp135975_c0_seq1	244	.	A	G	126	.	DP=152;VDB=0.0392;AF1=0.5;AC1=1;DP4=39,51,28,26;MQ=49;FQ=129;PV4=0.39,5.4e-42,0.33,1	GT:PL:GQ	0/1:156,0,255:99	Sp2_comp135975_c0_seq1	244	.	A	G	1864.17	PASS	AC=2;AF=0.333;AN=6;BaseQRankSum=1.958;DP=152;Dels=0.00;FS=7.335;HaplotypeScore=3.5969;MLEAC=2;MLEAF=0.333;MQ=59.82;MQ0=0;MQRankSum=-0.623;QD=12.26;ReadPosRankSum=0.592	GT:AD:DP:GQ:MLPSAC:MLPSAF:PL	0/0/0/0/1/1:91,61:152:12:2:0.333:1890,81,0,12,96,2147483647,2147483647	SG	3556	gi|350535989|ref|NP_001234480.1|	ribonuclease E [Solanum lycopersicum]	AT2G04270.2	RNAse E/G-like	Similar to E.coli endoribonuclease E. Functions as a ribonuclease, is located in the chloroplast, and is involved in chloroplast development. Loss of function mutants are white and arrest at the cotyledon stage. The phenotype is rescued by providing sucrose.	RNAse E/G-like (RNEE/G); FUNCTIONS IN: endoribonuclease activity; INVOLVED IN: chloroplast organization; LOCATED IN: chloroplast; EXPRESSED IN: 21 plant structures; EXPRESSED DURING: 14 growth stages; CONTAINS InterPro DOMAIN/s: Nucleic acid-binding, OB-fold (InterPro:IPR012340), Nucleic acid-binding, OB-fold-like (InterPro:IPR016027), RNA-binding protein AU-1/Ribonuclease E/G (InterPro:IPR019307…
Sp2_comp135975_c0_seq1	2531	.	T	C	222	.	DP=43;VDB=0.0398;AF1=1;AC1=2;DP4=0,0,21,19;MQ=43;FQ=-147	GT:PL:GQ	1/1:255,120,0:99	Sp2_comp135975_c0_seq1	2531	.	T	C	1871.9	PASS	AC=6;AF=1.00;AN=6;DP=46;Dels=0.00;FS=0.000;HaplotypeScore=0.0000;MLEAC=6;MLEAF=1.00;MQ=59.09;MQ0=0;QD=32.13	GT:AD:DP:GQ:MLPSAC:MLPSAF:PL	1/1/1/1/1/1:0,46:46:35:6:1.00:1898,342,210,132,77,35,0	SG	3556	gi|350535989|ref|NP_001234480.1|	ribonuclease E [Solanum lycopersicum]	AT2G04270.2	RNAse E/G-like	Similar to E.coli endoribonuclease E. Functions as a ribonuclease, is located in the chloroplast, and is involved in chloroplast development. Loss of function mutants are white and arrest at the cotyledon stage. The phenotype is rescued by providing sucrose.	RNAse E/G-like (RNEE/G); FUNCTIONS IN: endoribonuclease activity; INVOLVED IN: chloroplast organization; LOCATED IN: chloroplast; EXPRESSED IN: 21 plant structures; EXPRESSED DURING: 14 growth stages; CONTAINS InterPro DOMAIN/s: Nucleic acid-binding, OB-fold (InterPro:IPR012340), Nucleic acid-binding, OB-fold-like (InterPro:IPR016027), RNA-binding protein AU-1/Ribonuclease E/G (InterPro:IPR019307…
Sp2_comp135975_c0_seq1	2599	.	G	A	222	.	DP=58;VDB=0.0398;AF1=1;AC1=2;DP4=0,0,32,22;MQ=42;FQ=-190	GT:PL:GQ	1/1:255,163,0:99	Sp2_comp135975_c0_seq1	2599	.	G	A	2183.9	PASS	AC=6;AF=1.00;AN=6;DP=57;Dels=0.00;FS=0.000;HaplotypeScore=0.0000;MLEAC=6;MLEAF=1.00;MQ=60.00;MQ0=0;QD=32.46	GT:AD:DP:GQ:MLPSAC:MLPSAF:PL	1/1/1/1/1/1:0,57:57:41:6:1.00:2210,404,248,157,92,41,0	SG	3556	gi|350535989|ref|NP_001234480.1|	ribonuclease E [Solanum lycopersicum]	AT2G04270.2	RNAse E/G-like	Similar to E.coli endoribonuclease E. Functions as a ribonuclease, is located in the chloroplast, and is involved in chloroplast development. Loss of function mutants are white and arrest at the cotyledon stage. The phenotype is rescued by providing sucrose.	RNAse E/G-like (RNEE/G); FUNCTIONS IN: endoribonuclease activity; INVOLVED IN: chloroplast organization; LOCATED IN: chloroplast; EXPRESSED IN: 21 plant structures; EXPRESSED DURING: 14 growth stages; CONTAINS InterPro DOMAIN/s: Nucleic acid-binding, OB-fold (InterPro:IPR012340), Nucleic acid-binding, OB-fold-like (InterPro:IPR016027), RNA-binding protein AU-1/Ribonuclease E/G (InterPro:IPR019307…
Sp2_comp135975_c0_seq1	2696	.	T	G	212	.	DP=51;VDB=0.0380;AF1=1;AC1=2;DP4=0,0,18,27;MQ=49;FQ=-162	GT:PL:GQ	1/1:245,135,0:99	Sp2_comp135975_c0_seq1	2696	.	T	G	2017.9	PASS	AC=6;AF=1.00;AN=6;BaseQRankSum=1.667;DP=53;Dels=0.00;FS=0.000;HaplotypeScore=0.8667;MLEAC=6;MLEAF=1.00;MQ=60.00;MQ0=0;MQRankSum=0.556;QD=34.00;ReadPosRankSum=1.667	GT:AD:DP:GQ:MLPSAC:MLPSAF:PL	1/1/1/1/1/1:1,52:53:38:6:1.00:2044,373,229,144,85,38,0	SG	3556	gi|350535989|ref|NP_001234480.1|	ribonuclease E [Solanum lycopersicum]	AT2G04270.2	RNAse E/G-like	Similar to E.coli endoribonuclease E. Functions as a ribonuclease, is located in the chloroplast, and is involved in chloroplast development. Loss of function mutants are white and arrest at the cotyledon stage. The phenotype is rescued by providing sucrose.	RNAse E/G-like (RNEE/G); FUNCTIONS IN: endoribonuclease activity; INVOLVED IN: chloroplast organization; LOCATED IN: chloroplast; EXPRESSED IN: 21 plant structures; EXPRESSED DURING: 14 growth stages; CONTAINS InterPro DOMAIN/s: Nucleic acid-binding, OB-fold (InterPro:IPR012340), Nucleic acid-binding, OB-fold-like (InterPro:IPR016027), RNA-binding protein AU-1/Ribonuclease E/G (InterPro:IPR019307…
Sp2_comp135975_c0_seq1	2821	.	G	A	217	.	DP=45;VDB=0.0345;AF1=1;AC1=2;DP4=0,0,27,17;MQ=49;FQ=-159	GT:PL:GQ	1/1:250,132,0:99	Sp2_comp135975_c0_seq1	2821	.	G	A	1879.9	PASS	AC=6;AF=1.00;AN=6;BaseQRankSum=1.080;DP=47;Dels=0.00;FS=0.000;HaplotypeScore=0.0000;MLEAC=6;MLEAF=1.00;MQ=59.57;MQ0=0;MQRankSum=2.345;QD=26.90;ReadPosRankSum=0.975	GT:AD:DP:GQ:MLPSAC:MLPSAF:PL	1/1/1/1/1/1:2,45:47:35:6:1.00:1906,342,210,132,77,35,0	SG	3556	gi|350535989|ref|NP_001234480.1|	ribonuclease E [Solanum lycopersicum]	AT2G04270.2	RNAse E/G-like	Similar to E.coli endoribonuclease E. Functions as a ribonuclease, is located in the chloroplast, and is involved in chloroplast development. Loss of function mutants are white and arrest at the cotyledon stage. The phenotype is rescued by providing sucrose.	RNAse E/G-like (RNEE/G); FUNCTIONS IN: endoribonuclease activity; INVOLVED IN: chloroplast organization; LOCATED IN: chloroplast; EXPRESSED IN: 21 plant structures; EXPRESSED DURING: 14 growth stages; CONTAINS InterPro DOMAIN/s: Nucleic acid-binding, OB-fold (InterPro:IPR012340), Nucleic acid-binding, OB-fold-like (InterPro:IPR016027), RNA-binding protein AU-1/Ribonuclease E/G (InterPro:IPR019307…
Sp2_comp135975_c0_seq1	3329	.	G	A	48	.	DP=45;VDB=0.0399;AF1=0.5;AC1=1;DP4=14,9,5,5;MQ=50;FQ=51;PV4=0.71,6.7e-20,0.019,0.0016	GT:PL:GQ	0/1:78,0,255:81	Sp2_comp135975_c0_seq1	3329	.	G	A	746.51	PASS	AC=3;AF=0.500;AN=6;BaseQRankSum=-1.202;DP=47;Dels=0.00;FS=4.144;HaplotypeScore=9.7324;MLEAC=3;MLEAF=0.500;MQ=60.00;MQ0=0;MQRankSum=0.394;QD=15.88;ReadPosRankSum=-0.649	GT:AD:DP:GQ:MLPSAC:MLPSAF:PL	0/0/0/1/1/1:23,24:47:10:3:0.500:772,54,10,0,13,61,2147483647	SG	3556	gi|350535989|ref|NP_001234480.1|	ribonuclease E [Solanum lycopersicum]	AT2G04270.2	RNAse E/G-like	Similar to E.coli endoribonuclease E. Functions as a ribonuclease, is located in the chloroplast, and is involved in chloroplast development. Loss of function mutants are white and arrest at the cotyledon stage. The phenotype is rescued by providing sucrose.	RNAse E/G-like (RNEE/G); FUNCTIONS IN: endoribonuclease activity; INVOLVED IN: chloroplast organization; LOCATED IN: chloroplast; EXPRESSED IN: 21 plant structures; EXPRESSED DURING: 14 growth stages; CONTAINS InterPro DOMAIN/s: Nucleic acid-binding, OB-fold (InterPro:IPR012340), Nucleic acid-binding, OB-fold-like (InterPro:IPR016027), RNA-binding protein AU-1/Ribonuclease E/G (InterPro:IPR019307…
Sp2_comp135975_c0_seq1	3421	.	G	A	118	.	DP=44;VDB=0.0216;AF1=0.5;AC1=1;DP4=4,18,8,12;MQ=43;FQ=121;PV4=0.17,3.3e-22,4.7e-06,0.2	GT:PL:GQ	0/1:148,0,255:99	Sp2_comp135975_c0_seq1	3421	.	G	A	696.61	PASS	AC=3;AF=0.500;AN=6;BaseQRankSum=-1.919;DP=45;Dels=0.00;FS=7.226;HaplotypeScore=0.5784;MLEAC=3;MLEAF=0.500;MQ=60.00;MQ0=0;MQRankSum=-0.874;QD=15.48;ReadPosRankSum=-0.624	GT:AD:DP:GQ:MLPSAC:MLPSAF:PL	0/0/0/1/1/1:23,22:45:9:3:0.500:722,51,9,0,13,58,815	SG	3556	gi|350535989|ref|NP_001234480.1|	ribonuclease E [Solanum lycopersicum]	AT2G04270.2	RNAse E/G-like	Similar to E.coli endoribonuclease E. Functions as a ribonuclease, is located in the chloroplast, and is involved in chloroplast development. Loss of function mutants are white and arrest at the cotyledon stage. The phenotype is rescued by providing sucrose.	RNAse E/G-like (RNEE/G); FUNCTIONS IN: endoribonuclease activity; INVOLVED IN: chloroplast organization; LOCATED IN: chloroplast; EXPRESSED IN: 21 plant structures; EXPRESSED DURING: 14 growth stages; CONTAINS InterPro DOMAIN/s: Nucleic acid-binding, OB-fold (InterPro:IPR012340), Nucleic acid-binding, OB-fold-like (InterPro:IPR016027), RNA-binding protein AU-1/Ribonuclease E/G (InterPro:IPR019307…
Sp2_comp135975_c0_seq1	3427	.	T	G	132	.	DP=42;VDB=0.0164;AF1=0.5;AC1=1;DP4=4,17,6,13;MQ=43;FQ=135;PV4=0.47,1.9e-16,2.3e-06,0.11	GT:PL:GQ	0/1:162,0,255:99	Sp2_comp135975_c0_seq1	3427	.	T	G	631.87	PASS	AC=3;AF=0.500;AN=6;BaseQRankSum=-2.029;DP=43;Dels=0.00;FS=7.319;HaplotypeScore=0.5784;MLEAC=3;MLEAF=0.500;MQ=60.00;MQ0=0;MQRankSum=-0.401;QD=14.69;ReadPosRankSum=-0.061	GT:AD:DP:GQ:MLPSAC:MLPSAF:PL	0/0/0/1/1/1:22,21:43:7:3:0.500:657,44,7,0,13,58,770	SG	3556	gi|350535989|ref|NP_001234480.1|	ribonuclease E [Solanum lycopersicum]	AT2G04270.2	RNAse E/G-like	Similar to E.coli endoribonuclease E. Functions as a ribonuclease, is located in the chloroplast, and is involved in chloroplast development. Loss of function mutants are white and arrest at the cotyledon stage. The phenotype is rescued by providing sucrose.	RNAse E/G-like (RNEE/G); FUNCTIONS IN: endoribonuclease activity; INVOLVED IN: chloroplast organization; LOCATED IN: chloroplast; EXPRESSED IN: 21 plant structures; EXPRESSED DURING: 14 growth stages; CONTAINS InterPro DOMAIN/s: Nucleic acid-binding, OB-fold (InterPro:IPR012340), Nucleic acid-binding, OB-fold-like (InterPro:IPR016027), RNA-binding protein AU-1/Ribonuclease E/G (InterPro:IPR019307…
Sp2_comp135975_c0_seq1	3436	.	C	T	85	.	DP=40;VDB=0.0081;AF1=0.5;AC1=1;DP4=4,18,5,11;MQ=43;FQ=88;PV4=0.45,1.1e-19,1.1e-07,1	GT:PL:GQ	0/1:115,0,255:99	Sp2_comp135975_c0_seq1	3436	.	C	T	567.44	PASS	AC=3;AF=0.500;AN=6;BaseQRankSum=-2.141;DP=41;Dels=0.00;FS=3.270;HaplotypeScore=0.0000;MLEAC=3;MLEAF=0.500;MQ=60.00;MQ0=0;MQRankSum=-0.144;QD=13.84;ReadPosRankSum=1.090	GT:AD:DP:GQ:MLPSAC:MLPSAF:PL	0/0/0/1/1/1:23,18:41:4:3:0.500:592,37,4,0,16,65,2147483647	SG	3556	gi|350535989|ref|NP_001234480.1|	ribonuclease E [Solanum lycopersicum]	AT2G04270.2	RNAse E/G-like	Similar to E.coli endoribonuclease E. Functions as a ribonuclease, is located in the chloroplast, and is involved in chloroplast development. Loss of function mutants are white and arrest at the cotyledon stage. The phenotype is rescued by providing sucrose.	RNAse E/G-like (RNEE/G); FUNCTIONS IN: endoribonuclease activity; INVOLVED IN: chloroplast organization; LOCATED IN: chloroplast; EXPRESSED IN: 21 plant structures; EXPRESSED DURING: 14 growth stages; CONTAINS InterPro DOMAIN/s: Nucleic acid-binding, OB-fold (InterPro:IPR012340), Nucleic acid-binding, OB-fold-like (InterPro:IPR016027), RNA-binding protein AU-1/Ribonuclease E/G (InterPro:IPR019307…
Sp2_comp135975_c0_seq1	3456	.	G	A	98	.	DP=33;VDB=0.0033;AF1=0.5;AC1=1;DP4=4,14,2,11;MQ=42;FQ=101;PV4=1,0.0001,3.9e-07,1	GT:PL:GQ	0/1:128,0,255:99	Sp2_comp135975_c0_seq1	3456	.	G	A	332.99	PASS	AC=2;AF=0.333;AN=6;BaseQRankSum=-3.122;DP=34;Dels=0.00;FS=0.000;HaplotypeScore=0.0000;MLEAC=2;MLEAF=0.333;MQ=60.00;MQ0=0;MQRankSum=-0.347;QD=9.79;ReadPosRankSum=0.520	GT:AD:DP:GQ:MLPSAC:MLPSAF:PL	0/0/0/0/1/1:19,15:34:0:2:0.333:356,22,0,0,15,57,633	SG	3556	gi|350535989|ref|NP_001234480.1|	ribonuclease E [Solanum lycopersicum]	AT2G04270.2	RNAse E/G-like	Similar to E.coli endoribonuclease E. Functions as a ribonuclease, is located in the chloroplast, and is involved in chloroplast development. Loss of function mutants are white and arrest at the cotyledon stage. The phenotype is rescued by providing sucrose.	RNAse E/G-like (RNEE/G); FUNCTIONS IN: endoribonuclease activity; INVOLVED IN: chloroplast organization; LOCATED IN: chloroplast; EXPRESSED IN: 21 plant structures; EXPRESSED DURING: 14 growth stages; CONTAINS InterPro DOMAIN/s: Nucleic acid-binding, OB-fold (InterPro:IPR012340), Nucleic acid-binding, OB-fold-like (InterPro:IPR016027), RNA-binding protein AU-1/Ribonuclease E/G (InterPro:IPR019307…
Sp2_comp135975_c0_seq1	3469	.	T	A	175	.	DP=18;VDB=0.0042;AF1=1;AC1=2;DP4=0,0,1,14;MQ=35;FQ=-72	GT:PL:GQ	1/1:208,45,0:87	Sp2_comp135975_c0_seq1	3469	.	T	A	681.12	PASS	AC=6;AF=1.00;AN=6;DP=19;Dels=0.00;FS=0.000;HaplotypeScore=0.0000;MLEAC=6;MLEAF=1.00;MQ=60.00;MQ0=0;QD=28.61	GT:AD:DP:GQ:MLPSAC:MLPSAF:PL	1/1/1/1/1/1:0,19:19:13:6:1.00:707,132,81,51,30,13,0	SG	3556	gi|350535989|ref|NP_001234480.1|	ribonuclease E [Solanum lycopersicum]	AT2G04270.2	RNAse E/G-like	Similar to E.coli endoribonuclease E. Functions as a ribonuclease, is located in the chloroplast, and is involved in chloroplast development. Loss of function mutants are white and arrest at the cotyledon stage. The phenotype is rescued by providing sucrose.	RNAse E/G-like (RNEE/G); FUNCTIONS IN: endoribonuclease activity; INVOLVED IN: chloroplast organization; LOCATED IN: chloroplast; EXPRESSED IN: 21 plant structures; EXPRESSED DURING: 14 growth stages; CONTAINS InterPro DOMAIN/s: Nucleic acid-binding, OB-fold (InterPro:IPR012340), Nucleic acid-binding, OB-fold-like (InterPro:IPR016027), RNA-binding protein AU-1/Ribonuclease E/G (InterPro:IPR019307…
Sp2_comp135975_c0_seq1	349	.	A	G	81	.	DP=126;VDB=0.0399;AF1=0.5;AC1=1;DP4=36,23,11,17;MQ=48;FQ=84;PV4=0.069,2.9e-26,0.34,0.0082	GT:PL:GQ	0/1:111,0,255:99	Sp2_comp135975_c0_seq1	349	.	A	G	2141.92	PASS	AC=3;AF=0.500;AN=6;BaseQRankSum=0.109;DP=129;Dels=0.00;FS=2.253;HaplotypeScore=1.9991;MLEAC=3;MLEAF=0.500;MQ=59.62;MQ0=1;MQRankSum=0.597;QD=16.60;ReadPosRankSum=0.670	GT:AD:DP:GQ:MLPSAC:MLPSAF:PL	0/0/0/1/1/1:61,68:129:25:3:0.500:2168,170,37,0,25,142,2147483647	SG	3556	gi|350535989|ref|NP_001234480.1|	ribonuclease E [Solanum lycopersicum]	AT2G04270.2	RNAse E/G-like	Similar to E.coli endoribonuclease E. Functions as a ribonuclease, is located in the chloroplast, and is involved in chloroplast development. Loss of function mutants are white and arrest at the cotyledon stage. The phenotype is rescued by providing sucrose.	RNAse E/G-like (RNEE/G); FUNCTIONS IN: endoribonuclease activity; INVOLVED IN: chloroplast organization; LOCATED IN: chloroplast; EXPRESSED IN: 21 plant structures; EXPRESSED DURING: 14 growth stages; CONTAINS InterPro DOMAIN/s: Nucleic acid-binding, OB-fold (InterPro:IPR012340), Nucleic acid-binding, OB-fold-like (InterPro:IPR016027), RNA-binding protein AU-1/Ribonuclease E/G (InterPro:IPR019307…
Sp2_comp135975_c0_seq1	362	.	C	T	173	.	DP=127;VDB=0.0380;AF1=0.5;AC1=1;DP4=33,24,36,27;MQ=49;FQ=176;PV4=1,4.8e-46,1,1	GT:PL:GQ	0/1:203,0,255:99	Sp2_comp135975_c0_seq1	362	.	C	T	2279.96	PASS	AC=3;AF=0.500;AN=6;BaseQRankSum=-2.328;DP=130;Dels=0.00;FS=0.670;HaplotypeScore=3.6391;MLEAC=3;MLEAF=0.500;MQ=59.39;MQ0=1;MQRankSum=0.515;QD=17.54;ReadPosRankSum=0.431	GT:AD:DP:GQ:MLPSAC:MLPSAF:PL	0/0/0/1/1/1:61,69:130:19:3:0.500:2306,181,43,0,19,125,2147483647	SG	3556	gi|350535989|ref|NP_001234480.1|	ribonuclease E [Solanum lycopersicum]	AT2G04270.2	RNAse E/G-like	Similar to E.coli endoribonuclease E. Functions as a ribonuclease, is located in the chloroplast, and is involved in chloroplast development. Loss of function mutants are white and arrest at the cotyledon stage. The phenotype is rescued by providing sucrose.	RNAse E/G-like (RNEE/G); FUNCTIONS IN: endoribonuclease activity; INVOLVED IN: chloroplast organization; LOCATED IN: chloroplast; EXPRESSED IN: 21 plant structures; EXPRESSED DURING: 14 growth stages; CONTAINS InterPro DOMAIN/s: Nucleic acid-binding, OB-fold (InterPro:IPR012340), Nucleic acid-binding, OB-fold-like (InterPro:IPR016027), RNA-binding protein AU-1/Ribonuclease E/G (InterPro:IPR019307…
Sp2_comp135975_c0_seq1	912	.	C	T	164	.	DP=100;VDB=0.0345;AF1=0.5;AC1=1;DP4=29,24,23,22;MQ=49;FQ=167;PV4=0.84,9.8e-37,1,1	GT:PL:GQ	0/1:194,0,255:99	Sp2_comp135975_c0_seq1	912	.	C	T	1561.12	PASS	AC=3;AF=0.500;AN=6;BaseQRankSum=-0.905;DP=101;Dels=0.00;FS=0.000;HaplotypeScore=3.7844;MLEAC=3;MLEAF=0.500;MQ=59.54;MQ0=0;MQRankSum=-0.511;QD=15.46;ReadPosRankSum=0.905	GT:AD:DP:GQ:MLPSAC:MLPSAF:PL	0/0/0/1/1/1:54,47:101:13:3:0.500:1587,95,13,0,37,150,2147483647	SG	3556	gi|350535989|ref|NP_001234480.1|	ribonuclease E [Solanum lycopersicum]	AT2G04270.2	RNAse E/G-like	Similar to E.coli endoribonuclease E. Functions as a ribonuclease, is located in the chloroplast, and is involved in chloroplast development. Loss of function mutants are white and arrest at the cotyledon stage. The phenotype is rescued by providing sucrose.	RNAse E/G-like (RNEE/G); FUNCTIONS IN: endoribonuclease activity; INVOLVED IN: chloroplast organization; LOCATED IN: chloroplast; EXPRESSED IN: 21 plant structures; EXPRESSED DURING: 14 growth stages; CONTAINS InterPro DOMAIN/s: Nucleic acid-binding, OB-fold (InterPro:IPR012340), Nucleic acid-binding, OB-fold-like (InterPro:IPR016027), RNA-binding protein AU-1/Ribonuclease E/G (InterPro:IPR019307…
Sp2_comp135975_c0_seq1	973	.	G	T	207	.	DP=109;VDB=0.0345;AF1=1;AC1=2;DP4=0,0,14,14;MQ=44;FQ=-111	GT:PL:GQ	1/1:240,84,0:99	Sp2_comp135975_c0_seq1	973	.	G	T	3444.9	PASS	AC=6;AF=1.00;AN=6;DP=111;Dels=0.00;FS=0.000;HaplotypeScore=0.0000;MLEAC=6;MLEAF=1.00;MQ=59.73;MQ0=0;QD=31.04	GT:AD:DP:GQ:MLPSAC:MLPSAF:PL	1/1/1/1/1/1:0,111:111:81:6:1.00:3471,799,490,310,181,81,0	SG	3556	gi|350535989|ref|NP_001234480.1|	ribonuclease E [Solanum lycopersicum]	AT2G04270.2	RNAse E/G-like	Similar to E.coli endoribonuclease E. Functions as a ribonuclease, is located in the chloroplast, and is involved in chloroplast development. Loss of function mutants are white and arrest at the cotyledon stage. The phenotype is rescued by providing sucrose.	RNAse E/G-like (RNEE/G); FUNCTIONS IN: endoribonuclease activity; INVOLVED IN: chloroplast organization; LOCATED IN: chloroplast; EXPRESSED IN: 21 plant structures; EXPRESSED DURING: 14 growth stages; CONTAINS InterPro DOMAIN/s: Nucleic acid-binding, OB-fold (InterPro:IPR012340), Nucleic acid-binding, OB-fold-like (InterPro:IPR016027), RNA-binding protein AU-1/Ribonuclease E/G (InterPro:IPR019307…
Sp2_comp135976_c0_seq4	111	.	C	T	222	.	DP=41;VDB=0.0345;AF1=1;AC1=2;DP4=0,0,17,23;MQ=43;FQ=-147	GT:PL:GQ	1/1:255,120,0:99	Sp2_comp135976_c0_seq4	111	.	C	T	1327.92	PASS	AC=6;AF=1.00;AN=6;DP=32;Dels=0.00;FS=0.000;HaplotypeScore=0.0000;MLEAC=6;MLEAF=1.00;MQ=60.00;MQ0=0;QD=30.36	GT:AD:DP:GQ:MLPSAC:MLPSAF:PL	1/1/1/1/1/1:0,32:32:25:6:1.00:1354,249,153,96,56,25,0	SG	298	gi|502077078|ref|XP_004485545.1|	PREDICTED: phosphatidylserine decarboxylase proenzyme 3-like [Cicer arietinum]	AT4G25970.1	phosphatidylserine decarboxylase 3	Encodes the major form of the two non-mitochondrail phosphatidylserine decarboxylase. Located at the ER.	phosphatidylserine decarboxylase 3 (PSD3); FUNCTIONS IN: phosphatidylserine decarboxylase activity; INVOLVED IN: N-terminal protein myristoylation, phospholipid biosynthetic process; LOCATED IN: endoplasmic reticulum; EXPRESSED IN: 23 plant structures; EXPRESSED DURING: 13 growth stages; CONTAINS InterPro DOMAIN/s: EF-Hand 1, calcium-binding site (InterPro:IPR018247), C2 calcium/lipid-binding dom…
Sp2_comp135976_c0_seq4	42	.	C	T	222	.	DP=30;VDB=0.0025;AF1=1;AC1=2;DP4=0,0,17,8;MQ=52;FQ=-102	GT:PL:GQ	1/1:255,75,0:99	Sp2_comp135976_c0_seq4	42	.	C	T	1249.92	PASS	AC=6;AF=1.00;AN=6;DP=46;Dels=0.00;FS=0.000;HaplotypeScore=0.0000;MLEAC=6;MLEAF=1.00;MQ=53.87;MQ0=0;QD=27.17	GT:AD:DP:GQ:MLPSAC:MLPSAF:PL	1/1/1/1/1/1:0,46:46:25:6:1.00:1276,249,153,96,56,25,0	SG	298	gi|502077078|ref|XP_004485545.1|	PREDICTED: phosphatidylserine decarboxylase proenzyme 3-like [Cicer arietinum]	AT4G25970.1	phosphatidylserine decarboxylase 3	Encodes the major form of the two non-mitochondrail phosphatidylserine decarboxylase. Located at the ER.	phosphatidylserine decarboxylase 3 (PSD3); FUNCTIONS IN: phosphatidylserine decarboxylase activity; INVOLVED IN: N-terminal protein myristoylation, phospholipid biosynthetic process; LOCATED IN: endoplasmic reticulum; EXPRESSED IN: 23 plant structures; EXPRESSED DURING: 13 growth stages; CONTAINS InterPro DOMAIN/s: EF-Hand 1, calcium-binding site (InterPro:IPR018247), C2 calcium/lipid-binding dom…
Sp2_comp135977_c1_seq1	158	.	A	G	94	.	DP=62;VDB=0.0140;AF1=0.5001;AC1=1;DP4=1,1,10,3;MQ=49;FQ=8.65;PV4=0.48,5.8e-09,0.13,0.031	GT:PL:GQ	0/1:124,0,35:38	Sp2_comp135977_c1_seq1	158	.	A	G	2192.91	PASS	AC=5;AF=0.833;AN=6;BaseQRankSum=-0.192;DP=58;Dels=0.00;FS=0.000;HaplotypeScore=0.0000;MLEAC=5;MLEAF=0.833;MQ=58.88;MQ0=0;MQRankSum=0.490;QD=27.92;ReadPosRankSum=-0.490	GT:AD:DP:GQ:MLPSAC:MLPSAF:PL	0/1/1/1/1/1:2,56:58:30:5:0.833:2219,370,207,112,47,0,30	SG	223	gi|460368662|ref|XP_004230184.1|	PREDICTED: uncharacterized protein LOC101262862 [Solanum lycopersicum]	No hit in this database
Sp2_comp135977_c1_seq1	85	.	G	C	222	.	DP=99;VDB=0.0380;AF1=1;AC1=2;DP4=2,1,49,45;MQ=51;FQ=-209;PV4=1,0.00015,0.29,1	GT:PL:GQ	1/1:255,182,0:99	Sp2_comp135977_c1_seq1	85	.	G	C	2903.01	PASS	AC=5;AF=0.833;AN=6;BaseQRankSum=0.235;DP=86;Dels=0.00;FS=0.000;HaplotypeScore=2.7213;MLEAC=5;MLEAF=0.833;MQ=58.73;MQ0=0;MQRankSum=0.518;QD=33.76;ReadPosRankSum=0.330	GT:AD:DP:GQ:MLPSAC:MLPSAF:PL	0/1/1/1/1/1:3,83:86:16:5:0.833:2929,475,266,146,62,0,16	SG	223	gi|460368662|ref|XP_004230184.1|	PREDICTED: uncharacterized protein LOC101262862 [Solanum lycopersicum]	No hit in this database
Sp2_comp135977_c3_seq1	102	.	G	A	215	.	DP=55;VDB=0.0380;AF1=1;AC1=2;DP4=0,0,29,25;MQ=40;FQ=-190	GT:PL:GQ	1/1:248,163,0:99	Sp2_comp135977_c3_seq1	102	.	G	A	1954.9	PASS	AC=6;AF=1.00;AN=6;DP=47;Dels=0.00;FS=0.000;HaplotypeScore=0.0000;MLEAC=6;MLEAF=1.00;MQ=60.00;MQ0=0;QD=32.19	GT:AD:DP:GQ:MLPSAC:MLPSAF:PL	1/1/1/1/1/1:0,47:47:36:6:1.00:1981,358,219,138,81,36,0	SG	911	gi|460368662|ref|XP_004230184.1|	PREDICTED: uncharacterized protein LOC101262862 [Solanum lycopersicum]	AT1G54920.1			unknown protein; FUNCTIONS IN: molecular_function unknown; INVOLVED IN: biological_process unknown; LOCATED IN: membrane; EXPRESSED IN: 23 plant structures; EXPRESSED DURING: 15 growth stages; Has 30201 Blast hits to 17322 proteins in 780 species: Archae - 12; Bacteria - 1396; Metazoa - 17338; Fungi - 3422; Plants - 5037; Viruses - 0; Other Eukaryotes - 2996 (source: NCBI BLink).
Sp2_comp135977_c3_seq1	124	.	C	G	222	.	DP=51;VDB=0.0399;AF1=1;AC1=2;DP4=0,0,25,25;MQ=40;FQ=-178	GT:PL:GQ	1/1:255,151,0:99	Sp2_comp135977_c3_seq1	124	.	C	G	1871.9	PASS	AC=6;AF=1.00;AN=6;DP=47;Dels=0.00;FS=0.000;HaplotypeScore=0.0000;MLEAC=6;MLEAF=1.00;MQ=59.42;MQ0=0;QD=24.55	GT:AD:DP:GQ:MLPSAC:MLPSAF:PL	1/1/1/1/1/1:0,47:47:34:6:1.00:1898,335,205,129,76,34,0	SG	911	gi|460368662|ref|XP_004230184.1|	PREDICTED: uncharacterized protein LOC101262862 [Solanum lycopersicum]	AT1G54920.1			unknown protein; FUNCTIONS IN: molecular_function unknown; INVOLVED IN: biological_process unknown; LOCATED IN: membrane; EXPRESSED IN: 23 plant structures; EXPRESSED DURING: 15 growth stages; Has 30201 Blast hits to 17322 proteins in 780 species: Archae - 12; Bacteria - 1396; Metazoa - 17338; Fungi - 3422; Plants - 5037; Viruses - 0; Other Eukaryotes - 2996 (source: NCBI BLink).
Sp2_comp135977_c3_seq1	178	.	T	A	44.5	.	DP=53;VDB=0.0392;AF1=1;AC1=2;DP4=0,0,2,2;MQ=46;FQ=-39	GT:PL:GQ	1/1:77,12,0:21	Sp2_comp135977_c3_seq1	178	.	T	A	1994.9	PASS	AC=6;AF=1.00;AN=6;DP=57;Dels=0.00;FS=0.000;HaplotypeScore=0.0000;MLEAC=6;MLEAF=1.00;MQ=59.12;MQ0=0;QD=35.00	GT:AD:DP:GQ:MLPSAC:MLPSAF:PL	1/1/1/1/1/1:1,55:57:40:6:1.00:2021,397,243,153,90,40,0	SG	911	gi|460368662|ref|XP_004230184.1|	PREDICTED: uncharacterized protein LOC101262862 [Solanum lycopersicum]	AT1G54920.1			unknown protein; FUNCTIONS IN: molecular_function unknown; INVOLVED IN: biological_process unknown; LOCATED IN: membrane; EXPRESSED IN: 23 plant structures; EXPRESSED DURING: 15 growth stages; Has 30201 Blast hits to 17322 proteins in 780 species: Archae - 12; Bacteria - 1396; Metazoa - 17338; Fungi - 3422; Plants - 5037; Viruses - 0; Other Eukaryotes - 2996 (source: NCBI BLink).
Sp2_comp135977_c3_seq1	439	.	C	T	140	.	DP=77;VDB=0.0345;AF1=1;AC1=2;DP4=0,0,4,8;MQ=49;FQ=-63	GT:PL:GQ	1/1:173,36,0:69	Sp2_comp135977_c3_seq1	439	.	C	T	2962.9	PASS	AC=6;AF=1.00;AN=6;DP=79;Dels=0.00;FS=0.000;HaplotypeScore=0.0000;MLEAC=6;MLEAF=1.00;MQ=59.09;MQ0=0;QD=27.15	GT:AD:DP:GQ:MLPSAC:MLPSAF:PL	1/1/1/1/1/1:0,79:79:59:6:1.00:2989,583,358,226,132,59,0	SG	911	gi|460368662|ref|XP_004230184.1|	PREDICTED: uncharacterized protein LOC101262862 [Solanum lycopersicum]	AT1G54920.1			unknown protein; FUNCTIONS IN: molecular_function unknown; INVOLVED IN: biological_process unknown; LOCATED IN: membrane; EXPRESSED IN: 23 plant structures; EXPRESSED DURING: 15 growth stages; Has 30201 Blast hits to 17322 proteins in 780 species: Archae - 12; Bacteria - 1396; Metazoa - 17338; Fungi - 3422; Plants - 5037; Viruses - 0; Other Eukaryotes - 2996 (source: NCBI BLink).
Sp2_comp135977_c3_seq1	668	.	C	T	221	.	DP=67;VDB=0.0380;AF1=1;AC1=2;DP4=0,0,35,28;MQ=41;FQ=-217	GT:PL:GQ	1/1:254,190,0:99	Sp2_comp135977_c3_seq1	668	.	C	T	2704.9	PASS	AC=6;AF=1.00;AN=6;DP=70;Dels=0.00;FS=0.000;HaplotypeScore=0.0000;MLEAC=6;MLEAF=1.00;MQ=60.00;MQ0=0;QD=24.53	GT:AD:DP:GQ:MLPSAC:MLPSAF:PL	1/1/1/1/1/1:0,70:70:51:6:1.00:2731,506,310,196,114,51,0	SG	911	gi|460368662|ref|XP_004230184.1|	PREDICTED: uncharacterized protein LOC101262862 [Solanum lycopersicum]	AT1G54920.1			unknown protein; FUNCTIONS IN: molecular_function unknown; INVOLVED IN: biological_process unknown; LOCATED IN: membrane; EXPRESSED IN: 23 plant structures; EXPRESSED DURING: 15 growth stages; Has 30201 Blast hits to 17322 proteins in 780 species: Archae - 12; Bacteria - 1396; Metazoa - 17338; Fungi - 3422; Plants - 5037; Viruses - 0; Other Eukaryotes - 2996 (source: NCBI BLink).
Sp2_comp135977_c3_seq1	672	.	G	T	222	.	DP=71;VDB=0.0392;AF1=1;AC1=2;DP4=0,0,38,28;MQ=42;FQ=-226	GT:PL:GQ	1/1:255,199,0:99	Sp2_comp135977_c3_seq1	672	.	G	T	2767.9	PASS	AC=6;AF=1.00;AN=6;DP=74;Dels=0.00;FS=0.000;HaplotypeScore=0.0000;MLEAC=6;MLEAF=1.00;MQ=60.00;MQ0=0;QD=28.14	GT:AD:DP:GQ:MLPSAC:MLPSAF:PL	1/1/1/1/1/1:0,74:74:52:6:1.00:2794,513,315,199,116,52,0	SG	911	gi|460368662|ref|XP_004230184.1|	PREDICTED: uncharacterized protein LOC101262862 [Solanum lycopersicum]	AT1G54920.1			unknown protein; FUNCTIONS IN: molecular_function unknown; INVOLVED IN: biological_process unknown; LOCATED IN: membrane; EXPRESSED IN: 23 plant structures; EXPRESSED DURING: 15 growth stages; Has 30201 Blast hits to 17322 proteins in 780 species: Archae - 12; Bacteria - 1396; Metazoa - 17338; Fungi - 3422; Plants - 5037; Viruses - 0; Other Eukaryotes - 2996 (source: NCBI BLink).
Sp2_comp135977_c3_seq1	733	.	A	G	213	.	DP=79;VDB=0.0392;AF1=1;AC1=2;DP4=0,0,37,41;MQ=46;FQ=-262	GT:PL:GQ	1/1:246,235,0:99	Sp2_comp135977_c3_seq1	733	.	A	G	3096.9	PASS	AC=6;AF=1.00;AN=6;DP=76;Dels=0.00;FS=0.000;HaplotypeScore=0.0000;MLEAC=6;MLEAF=1.00;MQ=60.00;MQ0=0;QD=25.99	GT:AD:DP:GQ:MLPSAC:MLPSAF:PL	1/1/1/1/1/1:0,76:76:57:6:1.00:3123,560,343,217,127,57,0	SG	911	gi|460368662|ref|XP_004230184.1|	PREDICTED: uncharacterized protein LOC101262862 [Solanum lycopersicum]	AT1G54920.1			unknown protein; FUNCTIONS IN: molecular_function unknown; INVOLVED IN: biological_process unknown; LOCATED IN: membrane; EXPRESSED IN: 23 plant structures; EXPRESSED DURING: 15 growth stages; Has 30201 Blast hits to 17322 proteins in 780 species: Archae - 12; Bacteria - 1396; Metazoa - 17338; Fungi - 3422; Plants - 5037; Viruses - 0; Other Eukaryotes - 2996 (source: NCBI BLink).
Sp2_comp135978_c0_seq1	132	.	A	C	222	.	DP=132;VDB=0.0002;AF1=1;AC1=2;DP4=1,1,73,47;MQ=43;FQ=-282;PV4=1,0.0046,1,1	GT:PL:GQ	1/1:255,255,0:99	Sp2_comp135978_c0_seq1	132	.	A	C	1244.88	PASS	AC=6;AF=1.00;AN=6;BaseQRankSum=0.674;DP=250;Dels=0.00;FS=1.990;HaplotypeScore=1.9992;MLEAC=6;MLEAF=1.00;MQ=59.14;MQ0=1;MQRankSum=2.380;QD=4.98;ReadPosRankSum=1.391	GT:AD:DP:GQ:MLPSAC:MLPSAF:PL	1/1/1/1/1/1:7,242:250:6:6:1.00:1270,230,131,75,35,6,0	SG	1722	gi|460409796|ref|XP_004250324.1|	PREDICTED: aminoacylase-1-like [Solanum lycopersicum]	AT1G44820.1	Peptidase M20/M25/M40 family protein		Peptidase M20/M25/M40 family protein; FUNCTIONS IN: hydrolase activity, aminoacylase activity; INVOLVED IN: metabolic process, cellular amino acid metabolic process; LOCATED IN: endomembrane system, cytoplasm; EXPRESSED IN: guard cell; CONTAINS InterPro DOMAIN/s: Peptidase M20 (InterPro:IPR002933), N-acyl-L-amino-acid amidohydrolase (InterPro:IPR010159); BEST Arabidopsis thaliana protein match is…
Sp2_comp135978_c0_seq1	634	.	T	C	222	.	DP=331;VDB=0.0399;AF1=1;AC1=2;DP4=1,0,124,157;MQ=48;FQ=-282;PV4=0.44,3.5e-05,0.34,1	GT:PL:GQ	1/1:255,255,0:99	Sp2_comp135978_c0_seq1	634	.	T	C	8366.9	PASS	AC=6;AF=1.00;AN=6;BaseQRankSum=0.021;DP=250;Dels=0.00;FS=0.000;HaplotypeScore=5.7898;MLEAC=6;MLEAF=1.00;MQ=59.54;MQ0=1;MQRankSum=0.288;QD=33.47;ReadPosRankSum=1.199	GT:AD:DP:GQ:MLPSAC:MLPSAF:PL	1/1/1/1/1/1:1,249:250:99:6:1.00:8393,1546,933,575,322,128,0	SG	1722	gi|460409796|ref|XP_004250324.1|	PREDICTED: aminoacylase-1-like [Solanum lycopersicum]	AT1G44820.1	Peptidase M20/M25/M40 family protein		Peptidase M20/M25/M40 family protein; FUNCTIONS IN: hydrolase activity, aminoacylase activity; INVOLVED IN: metabolic process, cellular amino acid metabolic process; LOCATED IN: endomembrane system, cytoplasm; EXPRESSED IN: guard cell; CONTAINS InterPro DOMAIN/s: Peptidase M20 (InterPro:IPR002933), N-acyl-L-amino-acid amidohydrolase (InterPro:IPR010159); BEST Arabidopsis thaliana protein match is…
Sp2_comp135978_c0_seq1	99	.	A	C	36	.	DP=9;VDB=0.0025;AF1=0.5;AC1=1;DP4=2,1,2,1;MQ=47;FQ=39;PV4=1,0.073,0.29,0.38	GT:PL:GQ	0/1:66,0,96:69	Sp2_comp135978_c0_seq1	99	.	A	C	531.56	PASS	AC=5;AF=0.833;AN=6;BaseQRankSum=-0.238;DP=17;Dels=0.00;FS=0.000;HaplotypeScore=0.0000;MLEAC=5;MLEAF=0.833;MQ=48.02;MQ0=1;MQRankSum=-0.238;QD=31.27;ReadPosRankSum=-1.985	GT:AD:DP:GQ:MLPSAC:MLPSAF:PL	0/1/1/1/1/1:2,15:17:8:5:0.833:557,84,44,22,8,0,60	SG	1722	gi|460409796|ref|XP_004250324.1|	PREDICTED: aminoacylase-1-like [Solanum lycopersicum]	AT1G44820.1	Peptidase M20/M25/M40 family protein		Peptidase M20/M25/M40 family protein; FUNCTIONS IN: hydrolase activity, aminoacylase activity; INVOLVED IN: metabolic process, cellular amino acid metabolic process; LOCATED IN: endomembrane system, cytoplasm; EXPRESSED IN: guard cell; CONTAINS InterPro DOMAIN/s: Peptidase M20 (InterPro:IPR002933), N-acyl-L-amino-acid amidohydrolase (InterPro:IPR010159); BEST Arabidopsis thaliana protein match is…
Sp2_comp135979_c0_seq1	248	.	G	T	184	.	DP=31;VDB=0.0244;AF1=1;AC1=2;DP4=0,0,13,8;MQ=50;FQ=-90	GT:PL:GQ	1/1:217,63,0:99	Sp2_comp135979_c0_seq1	248	.	G	T	1149.92	PASS	AC=6;AF=1.00;AN=6;DP=32;Dels=0.00;FS=0.000;HaplotypeScore=0.0000;MLEAC=6;MLEAF=1.00;MQ=60.00;MQ0=0;QD=28.46	GT:AD:DP:GQ:MLPSAC:MLPSAF:PL	1/1/1/1/1/1:0,32:32:23:6:1.00:1176,226,138,87,51,23,0	SG	787	gi|460409698|ref|XP_004250275.1|	PREDICTED: inositol transporter 4 isoform 1 [Solanum lycopersicum]	AT4G16480.1	inositol transporter 4	Encodes a high affinity H+:<i>myo</i>-inositol symporter. The only other compound shown to be transported was pinitol, a methylated derivative of <i>myo</i>-inositol.	inositol transporter 4 (INT4); FUNCTIONS IN: carbohydrate transmembrane transporter activity, myo-inositol:hydrogen symporter activity, sugar:hydrogen symporter activity; INVOLVED IN: transport, transmembrane transport; LOCATED IN: plasma membrane, membrane; EXPRESSED IN: 22 plant structures; EXPRESSED DURING: 10 growth stages; CONTAINS InterPro DOMAIN/s: Sugar transporter, conserved site (InterP…
Sp2_comp135980_c0_seq1	46	.	C	T	75	.	DP=16;VDB=0.0033;AF1=0.5;AC1=1;DP4=4,3,2,4;MQ=49;FQ=78;PV4=0.59,0.0082,1,1	GT:PL:GQ	0/1:105,0,172:99	Sp2_comp135980_c0_seq1	46	.	C	T	489.35	PASS	AC=3;AF=0.500;AN=6;BaseQRankSum=-1.474;DP=38;Dels=0.00;FS=1.594;HaplotypeScore=0.0000;MLEAC=3;MLEAF=0.500;MQ=58.59;MQ0=0;MQRankSum=3.935;QD=12.88;ReadPosRankSum=-0.866	GT:AD:DP:GQ:MLPSAC:MLPSAF:PL	0/0/0/1/1/1:18,20:38:5:3:0.500:514,45,11,0,5,31,478	SG	202	No hit in this database		No hit in this database
Sp2_comp135980_c0_seq1	63	.	G	A	26	.	DP=16;VDB=0.0025;AF1=0.5;AC1=1;DP4=3,5,2,1;MQ=51;FQ=29;PV4=0.55,0.09,0.17,1	GT:PL:GQ	0/1:56,0,188:59	Sp2_comp135980_c0_seq1	63	.	G	A	259.08	PASS	AC=3;AF=0.500;AN=6;BaseQRankSum=1.196;DP=20;Dels=0.00;FS=0.000;HaplotypeScore=0.9999;MLEAC=3;MLEAF=0.500;MQ=58.97;MQ0=0;MQRankSum=0.501;QD=12.95;ReadPosRankSum=0.424	GT:AD:DP:GQ:MLPSAC:MLPSAF:PL	0/0/0/1/1/1:8,12:20:1:3:0.500:282,25,7,0,1,11,192	SG	202	No hit in this database		No hit in this database
Sp2_comp135981_c0_seq1	149	.	T	C	50.5	.	DP=5;VDB=0.0059;AF1=1;AC1=2;DP4=0,0,4,0;MQ=52;FQ=-39	GT:PL:GQ	1/1:83,12,0:21	Sp2_comp135981_c0_seq1	149	.	T	C	152.4	PASS	AC=6;AF=1.00;AN=6;DP=5;Dels=0.00;FS=0.000;HaplotypeScore=0.0000;MLEAC=6;MLEAF=1.00;MQ=60.00;MQ0=0;QD=30.48	GT:AD:DP:GQ:MLPSAC:MLPSAF:PL	1/1/1/1/1/1:1,4:5:3:6:1.00:176,31,19,12,7,3,0	SG	343	No hit in this database		No hit in this database
Sp2_comp135981_c0_seq1	226	.	C	T	30	.	DP=16;VDB=0.0025;AF1=0.5;AC1=1;DP4=5,6,3,2;MQ=47;FQ=33;PV4=1,8.2e-05,0.0087,1	GT:PL:GQ	0/1:60,0,245:63	Sp2_comp135981_c0_seq1	226	.	C	T	145.79	PASS	AC=2;AF=0.333;AN=6;BaseQRankSum=0.533;DP=14;Dels=0.00;FS=0.000;HaplotypeScore=1.9856;MLEAC=2;MLEAF=0.333;MQ=60.00;MQ0=0;MQRankSum=1.600;QD=10.41;ReadPosRankSum=0.267	GT:AD:DP:GQ:MLPSAC:MLPSAF:PL	0/0/0/0/1/1:9,5:14:2:2:0.333:169,6,0,2,12,34,329	SG	343	No hit in this database		No hit in this database
Sp2_comp135981_c0_seq1	285	.	T	A	64	.	DP=10;VDB=0.0005;AF1=0.5;AC1=1;DP4=3,2,2,2;MQ=45;FQ=67;PV4=1,0.26,0.24,0.43	GT:PL:GQ	0/1:94,0,131:97	Sp2_comp135981_c0_seq1	285	.	T	A	99.67	PASS	AC=3;AF=0.500;AN=6;BaseQRankSum=0.000;DP=9;Dels=0.00;FS=0.000;HaplotypeScore=0.9665;MLEAC=3;MLEAF=0.500;MQ=60.00;MQ0=0;MQRankSum=0.876;QD=11.07;ReadPosRankSum=0.361	GT:AD:DP:GQ:MLPSAC:MLPSAF:PL	0/0/0/1/1/1:5,4:9:1:3:0.500:122,8,1,0,4,15,161	SG	343	No hit in this database		No hit in this database
Sp2_comp135982_c0_seq1	150	.	T	A	194	.	DP=27;VDB=0.0298;AF1=1;AC1=2;DP4=0,0,15,12;MQ=36;FQ=-108	GT:PL:GQ	1/1:227,81,0:99	Sp2_comp135982_c0_seq1	150	.	T	A	1441.91	PASS	AC=6;AF=1.00;AN=6;DP=37;Dels=0.00;FS=0.000;HaplotypeScore=0.0000;MLEAC=6;MLEAF=1.00;MQ=59.72;MQ0=0;QD=34.52	GT:AD:DP:GQ:MLPSAC:MLPSAF:PL	1/1/1/1/1/1:0,37:37:27:6:1.00:1468,265,162,102,60,27,0	SG	1025	No hit in this database		No hit in this database
Sp2_comp135982_c0_seq1	155	.	C	A	198	.	DP=29;VDB=0.0380;AF1=1;AC1=2;DP4=0,0,16,12;MQ=36;FQ=-111	GT:PL:GQ	1/1:231,84,0:99	Sp2_comp135982_c0_seq1	155	.	C	A	1489.91	PASS	AC=6;AF=1.00;AN=6;DP=39;Dels=0.00;FS=0.000;HaplotypeScore=0.0000;MLEAC=6;MLEAF=1.00;MQ=59.74;MQ0=0;QD=28.58	GT:AD:DP:GQ:MLPSAC:MLPSAF:PL	1/1/1/1/1/1:0,39:39:29:6:1.00:1516,280,172,108,63,29,0	SG	1025	No hit in this database		No hit in this database
Sp2_comp135982_c0_seq1	165	.	T	C	185	.	DP=30;VDB=0.0398;AF1=1;AC1=2;DP4=0,0,16,11;MQ=34;FQ=-108	GT:PL:GQ	1/1:218,81,0:99	Sp2_comp135982_c0_seq1	165	.	T	C	1448.91	PASS	AC=6;AF=1.00;AN=6;DP=42;Dels=0.00;FS=0.000;HaplotypeScore=0.0000;MLEAC=6;MLEAF=1.00;MQ=59.75;MQ0=0;QD=34.50	GT:AD:DP:GQ:MLPSAC:MLPSAF:PL	1/1/1/1/1/1:0,41:42:27:6:1.00:1475,265,162,102,60,27,0	SG	1025	No hit in this database		No hit in this database
Sp2_comp135982_c0_seq1	197	.	A	C	184	.	DP=26;VDB=0.0393;AF1=1;AC1=2;DP4=0,0,15,9;MQ=32;FQ=-99	GT:PL:GQ	1/1:217,72,0:99	Sp2_comp135982_c0_seq1	197	.	A	C	1328.91	PASS	AC=6;AF=1.00;AN=6;DP=40;Dels=0.00;FS=0.000;HaplotypeScore=0.0000;MLEAC=6;MLEAF=1.00;MQ=59.79;MQ0=0;QD=33.22	GT:AD:DP:GQ:MLPSAC:MLPSAF:PL	1/1/1/1/1/1:0,40:40:26:6:1.00:1355,257,157,99,58,26,0	SG	1025	No hit in this database		No hit in this database
Sp2_comp135982_c0_seq1	207	.	G	A	222	.	DP=24;VDB=0.0384;AF1=1;AC1=2;DP4=0,0,13,9;MQ=30;FQ=-93	GT:PL:GQ	1/1:255,66,0:99	Sp2_comp135982_c0_seq1	207	.	G	A	1266.92	PASS	AC=6;AF=1.00;AN=6;DP=38;Dels=0.00;FS=0.000;HaplotypeScore=0.0000;MLEAC=6;MLEAF=1.00;MQ=60.00;MQ0=0;QD=33.34	GT:AD:DP:GQ:MLPSAC:MLPSAF:PL	1/1/1/1/1/1:0,38:38:25:6:1.00:1293,249,153,96,56,25,0	SG	1025	No hit in this database		No hit in this database
Sp2_comp135982_c0_seq1	210	.	C	G	222	.	DP=22;VDB=0.0398;AF1=1;AC1=2;DP4=0,0,12,9;MQ=29;FQ=-90	GT:PL:GQ	1/1:255,63,0:99	Sp2_comp135982_c0_seq1	210	.	C	G	1244.92	PASS	AC=6;AF=1.00;AN=6;DP=36;Dels=0.00;FS=0.000;HaplotypeScore=0.0000;MLEAC=6;MLEAF=1.00;MQ=60.00;MQ0=0;QD=34.58	GT:AD:DP:GQ:MLPSAC:MLPSAF:PL	1/1/1/1/1/1:0,36:36:24:6:1.00:1271,233,143,90,53,24,0	SG	1025	No hit in this database		No hit in this database
Sp2_comp135982_c0_seq1	321	.	T	C	129	.	DP=37;VDB=0.0345;AF1=1;AC1=2;DP4=0,0,4,8;MQ=47;FQ=-63	GT:PL:GQ	1/1:162,36,0:69	Sp2_comp135982_c0_seq1	321	.	T	C	1393.91	PASS	AC=6;AF=1.00;AN=6;DP=49;Dels=0.00;FS=0.000;HaplotypeScore=0.7340;MLEAC=6;MLEAF=1.00;MQ=60.00;MQ0=0;QD=28.45	GT:AD:DP:GQ:MLPSAC:MLPSAF:PL	1/1/1/1/1/1:0,49:49:28:6:1.00:1420,272,167,105,62,28,0	SG	1025	No hit in this database		No hit in this database
Sp2_comp135982_c0_seq1	357	.	A	G	139	.	DP=43;VDB=0.0359;AF1=1;AC1=2;DP4=0,0,7,6;MQ=42;FQ=-66	GT:PL:GQ	1/1:172,39,0:75	Sp2_comp135982_c0_seq1	357	.	A	G	1564.91	PASS	AC=6;AF=1.00;AN=6;DP=55;Dels=0.00;FS=0.000;HaplotypeScore=0.0000;MLEAC=6;MLEAF=1.00;MQ=59.61;MQ0=0;QD=28.45	GT:AD:DP:GQ:MLPSAC:MLPSAF:PL	1/1/1/1/1/1:0,55:55:32:6:1.00:1591,311,191,120,70,32,0	SG	1025	No hit in this database		No hit in this database
Sp2_comp135982_c0_seq1	394	.	A	G	222	.	DP=35;VDB=0.0298;AF1=1;AC1=2;DP4=0,0,13,22;MQ=39;FQ=-132	GT:PL:GQ	1/1:255,105,0:99	Sp2_comp135982_c0_seq1	394	.	A	G	1479.91	PASS	AC=6;AF=1.00;AN=6;DP=36;Dels=0.00;FS=0.000;HaplotypeScore=0.0000;MLEAC=6;MLEAF=1.00;MQ=59.40;MQ0=0;QD=29.09	GT:AD:DP:GQ:MLPSAC:MLPSAF:PL	1/1/1/1/1/1:0,36:36:27:6:1.00:1506,265,162,102,60,27,0	SG	1025	No hit in this database		No hit in this database
Sp2_comp135982_c0_seq1	431	.	C	A	222	.	DP=34;VDB=0.0365;AF1=1;AC1=2;DP4=0,0,11,17;MQ=37;FQ=-111	GT:PL:GQ	1/1:255,84,0:99	Sp2_comp135982_c0_seq1	431	.	C	A	1218.92	PASS	AC=6;AF=1.00;AN=6;DP=35;Dels=0.00;FS=0.000;HaplotypeScore=0.0000;MLEAC=6;MLEAF=1.00;MQ=59.38;MQ0=0;QD=34.83	GT:AD:DP:GQ:MLPSAC:MLPSAF:PL	1/1/1/1/1/1:0,35:35:23:6:1.00:1245,226,138,87,51,23,0	SG	1025	No hit in this database		No hit in this database
Sp2_comp135982_c0_seq1	465	.	G	T	168	.	DP=21;VDB=0.0345;AF1=1;AC1=2;DP4=0,0,9,12;MQ=41;FQ=-90	GT:PL:GQ	1/1:201,63,0:99	Sp2_comp135982_c0_seq1	465	.	G	T	869.01	PASS	AC=6;AF=1.00;AN=6;DP=22;Dels=0.00;FS=0.000;HaplotypeScore=0.0000;MLEAC=6;MLEAF=1.00;MQ=60.00;MQ0=0;QD=28.76	GT:AD:DP:GQ:MLPSAC:MLPSAF:PL	1/1/1/1/1/1:0,22:22:16:6:1.00:895,156,95,60,35,16,0	SG	1025	No hit in this database		No hit in this database
Sp2_comp135982_c0_seq1	504	.	C	T	222	.	DP=18;VDB=0.0216;AF1=1;AC1=2;DP4=0,0,11,7;MQ=42;FQ=-81	GT:PL:GQ	1/1:255,54,0:99	Sp2_comp135982_c0_seq1	504	.	C	T	830.01	PASS	AC=6;AF=1.00;AN=6;DP=20;Dels=0.00;FS=0.000;HaplotypeScore=0.0000;MLEAC=6;MLEAF=1.00;MQ=60.00;MQ0=0;QD=24.35	GT:AD:DP:GQ:MLPSAC:MLPSAF:PL	1/1/1/1/1/1:0,20:20:16:6:1.00:856,156,95,60,35,16,0	SG	1025	No hit in this database		No hit in this database
Sp2_comp135982_c0_seq1	745	.	G	A	172	.	DP=18;VDB=0.0298;AF1=1;AC1=2;DP4=0,0,8,10;MQ=49;FQ=-81	GT:PL:GQ	1/1:205,54,0:99	Sp2_comp135982_c0_seq1	745	.	G	A	772.07	PASS	AC=6;AF=1.00;AN=6;DP=18;Dels=0.00;FS=0.000;HaplotypeScore=0.0000;MLEAC=6;MLEAF=1.00;MQ=60.00;MQ0=0;QD=24.52	GT:AD:DP:GQ:MLPSAC:MLPSAF:PL	1/1/1/1/1/1:0,18:18:14:6:1.00:798,140,86,54,32,14,0	SG	1025	No hit in this database		No hit in this database
Sp2_comp135982_c0_seq1	803	.	T	A	37	.	DP=8;VDB=0.0003;AF1=1;AC1=2;DP4=0,0,2,1;MQ=47;FQ=-36	GT:PL:GQ	1/1:69,9,0:16	Sp2_comp135982_c0_seq1	803	.	T	A	790.01	PASS	AC=6;AF=1.00;AN=6;DP=21;Dels=0.00;FS=0.000;HaplotypeScore=0.0000;MLEAC=6;MLEAF=1.00;MQ=60.00;MQ0=0;QD=30.85	GT:AD:DP:GQ:MLPSAC:MLPSAF:PL	1/1/1/1/1/1:0,21:21:16:6:1.00:816,156,95,60,35,16,0	SG	1025	No hit in this database		No hit in this database
Sp2_comp135982_c0_seq1	979	.	T	G	111	.	DP=9;VDB=0.0001;AF1=1;AC1=2;DP4=0,0,4,5;MQ=50;FQ=-54	GT:PL:GQ	1/1:144,27,0:51	Sp2_comp135982_c0_seq1	979	.	T	G	614.43	PASS	AC=5;AF=0.833;AN=6;BaseQRankSum=-1.592;DP=29;Dels=0.00;FS=0.000;HaplotypeScore=0.0000;MLEAC=5;MLEAF=0.833;MQ=58.54;MQ0=0;MQRankSum=2.281;QD=21.19;ReadPosRankSum=1.076	GT:AD:DP:GQ:MLPSAC:MLPSAF:PL	0/1/1/1/1/1:2,27:29:9:5:0.833:640,98,52,26,9,0,47	SG	1025	No hit in this database		No hit in this database
Sp2_comp135984_c0_seq2	179	.	C	T	4.13	.	DP=13;VDB=0.0149;AF1=0.4998;AC1=1;DP4=6,4,1,2;MQ=42;FQ=6.2;PV4=0.56,0.00022,0.023,1	GT:PL:GQ	0/1:32,0,230:31	Sp2_comp135984_c0_seq2	179	.	C	T	35.96	LowQual	AC=1;AF=0.167;AN=6;BaseQRankSum=0.370;DP=12;Dels=0.00;FS=0.000;HaplotypeScore=0.0000;MLEAC=1;MLEAF=0.167;MQ=57.90;MQ0=0;MQRankSum=-0.740;QD=3.00;ReadPosRankSum=0.370	GT:AD:DP:GQ:MLPSAC:MLPSAF:PL	0/0/0/0/0/1:9,3:12:3:1:0.167:60,0,3,10,24,49,350	SG	486	No hit in this database		No hit in this database
Sp2_comp135984_c0_seq2	225	.	C	G	182	.	DP=11;VDB=0.0263;AF1=0.5;AC1=1;DP4=2,0,5,4;MQ=46;FQ=11.3;PV4=0.49,0.26,0.017,1	GT:PL:GQ	0/1:212,0,38:41	Sp2_comp135984_c0_seq2	225	.	C	G	286.45	PASS	AC=5;AF=0.833;AN=6;BaseQRankSum=-0.480;DP=10;Dels=0.00;FS=0.000;HaplotypeScore=0.0000;MLEAC=5;MLEAF=0.833;MQ=60.00;MQ0=0;MQRankSum=0.000;QD=28.65;ReadPosRankSum=0.000	GT:AD:DP:GQ:MLPSAC:MLPSAF:PL	0/1/1/1/1/1:2,8:10:2:5:0.833:310,42,20,8,2,0,64	SG	486	No hit in this database		No hit in this database
Sp2_comp135984_c0_seq2	400	.	C	G	33	.	DP=3;VDB=0.0040;AF1=1;AC1=2;DP4=0,0,0,3;MQ=42;FQ=-36	GT:PL:GQ	1/1:65,9,0:16	Sp2_comp135984_c0_seq2	400	.	C	G	87.16	PASS	AC=6;AF=1.00;AN=6;DP=6;Dels=0.00;FS=0.000;HaplotypeScore=0.0000;MLEAC=6;MLEAF=1.00;MQ=53.03;MQ0=0;QD=14.53	GT:AD:DP:GQ:MLPSAC:MLPSAF:PL	1/1/1/1/1/1:0,6:6:2:6:1.00:110,23,14,9,5,2,0	SG	486	No hit in this database		No hit in this database
Sp2_comp135986_c0_seq1	140	.	A	G	95	.	DP=28;VDB=0.0343;AF1=0.5;AC1=1;DP4=10,11,3,4;MQ=46;FQ=98;PV4=1,0.12,0.057,1	GT:PL:GQ	0/1:125,0,255:99	Sp2_comp135986_c0_seq1	140	.	A	G	268.36	PASS	AC=2;AF=0.333;AN=6;BaseQRankSum=-1.954;DP=35;Dels=0.00;FS=1.476;HaplotypeScore=6.9975;MLEAC=2;MLEAF=0.333;MQ=60.00;MQ0=0;MQRankSum=-1.479;QD=7.67;ReadPosRankSum=-0.493	GT:AD:DP:GQ:MLPSAC:MLPSAF:PL	0/0/0/0/1/1:25,10:35:5:2:0.333:293,11,0,5,24,67,2147483647	SG	348	No hit in this database		No hit in this database
Sp2_comp135989_c0_seq2	257	.	A	C	94.5	.	DP=4;VDB=0.0333;AF1=1;AC1=2;DP4=0,0,3,1;MQ=43;FQ=-39	GT:PL:GQ	1/1:127,12,0:21	Sp2_comp135989_c0_seq2	257	.	A	C	137.4	PASS	AC=6;AF=1.00;AN=6;DP=4;Dels=0.00;FS=0.000;HaplotypeScore=0.0000;MLEAC=6;MLEAF=1.00;MQ=60.00;MQ0=0;QD=34.35	GT:AD:DP:GQ:MLPSAC:MLPSAF:PL	1/1/1/1/1/1:0,4:4:3:6:1.00:161,31,19,12,7,3,0	SG	558	gi|460386774|ref|XP_004239071.1|	PREDICTED: uncharacterized protein LOC101248874 [Solanum lycopersicum]	AT1G13920.1	Remorin family protein		Remorin family protein; CONTAINS InterPro DOMAIN/s: Remorin, C-terminal (InterPro:IPR005516); BEST Arabidopsis thaliana protein match is: Remorin family protein (TAIR:AT1G69325.1); Has 2207 Blast hits to 2073 proteins in 300 species: Archae - 0; Bacteria - 220; Metazoa - 860; Fungi - 377; Plants - 358; Viruses - 3; Other Eukaryotes - 389 (source: NCBI BLink).
Sp2_comp135989_c0_seq2	300	.	T	G	74.3	.	DP=6;VDB=0.0400;AF1=1;AC1=2;DP4=0,0,3,2;MQ=45;FQ=-42	GT:PL:GQ	1/1:107,15,0:27	Sp2_comp135989_c0_seq2	300	.	T	G	182.83	PASS	AC=6;AF=1.00;AN=6;DP=6;Dels=0.00;FS=0.000;HaplotypeScore=0.0000;MLEAC=6;MLEAF=1.00;MQ=60.00;MQ0=0;QD=30.47	GT:AD:DP:GQ:MLPSAC:MLPSAF:PL	1/1/1/1/1/1:0,6:6:4:6:1.00:207,39,24,15,9,4,0	SG	558	gi|460386774|ref|XP_004239071.1|	PREDICTED: uncharacterized protein LOC101248874 [Solanum lycopersicum]	AT1G13920.1	Remorin family protein		Remorin family protein; CONTAINS InterPro DOMAIN/s: Remorin, C-terminal (InterPro:IPR005516); BEST Arabidopsis thaliana protein match is: Remorin family protein (TAIR:AT1G69325.1); Has 2207 Blast hits to 2073 proteins in 300 species: Archae - 0; Bacteria - 220; Metazoa - 860; Fungi - 377; Plants - 358; Viruses - 3; Other Eukaryotes - 389 (source: NCBI BLink).
Sp2_comp135989_c0_seq2	343	.	G	T	25	.	DP=3;VDB=0.0161;AF1=0.5002;AC1=1;DP4=0,1,0,2;MQ=46;FQ=6.19;PV4=1,0.33,0,0.33	GT:PL:GQ	0/1:55,0,32:35	Sp2_comp135989_c0_seq2	343	.	G	T	49.02	LowQual	AC=4;AF=0.667;AN=6;BaseQRankSum=0.198;DP=7;Dels=0.00;FS=0.000;HaplotypeScore=0.0000;MLEAC=4;MLEAF=0.667;MQ=52.94;MQ0=0;MQRankSum=0.922;QD=7.00;ReadPosRankSum=1.495	GT:AD:DP:GQ:MLPSAC:MLPSAF:PL	0/0/1/1/1/1:5,2:7:1:4:0.667:70,8,3,1,0,1,37	SG	558	gi|460386774|ref|XP_004239071.1|	PREDICTED: uncharacterized protein LOC101248874 [Solanum lycopersicum]	AT1G13920.1	Remorin family protein		Remorin family protein; CONTAINS InterPro DOMAIN/s: Remorin, C-terminal (InterPro:IPR005516); BEST Arabidopsis thaliana protein match is: Remorin family protein (TAIR:AT1G69325.1); Has 2207 Blast hits to 2073 proteins in 300 species: Archae - 0; Bacteria - 220; Metazoa - 860; Fungi - 377; Plants - 358; Viruses - 3; Other Eukaryotes - 389 (source: NCBI BLink).
Sp2_comp13599_c0_seq1	34	.	A	T	126	.	DP=6;VDB=0.0003;AF1=1;AC1=2;DP4=0,0,3,2;MQ=59;FQ=-42	GT:PL:GQ	1/1:159,15,0:27	Sp2_comp13599_c0_seq1	34	.	A	T	676.07		AC=6;AF=1.00;AN=6;DP=22;Dels=0.00;FS=0.000;HaplotypeScore=19.7212;MLEAC=6;MLEAF=1.00;MQ=58.33;MQ0=0;QD=30.73	GT:AD:DP:GQ:MLPSAC:MLPSAF:PL	1/1/1/1/1/1:0,22:22:14:6:1.00:702,140,86,54,32,14,0	SG	309	No hit in this database		No hit in this database
Sp2_comp13599_c0_seq1	98	.	C	T	39.8	.	DP=2;VDB=0.0086;AF1=1;AC1=2;DP4=0,0,1,1;MQ=53;FQ=-33	GT:PL:GQ	1/1:71,6,0:10	Sp2_comp13599_c0_seq1	98	.	C	T	313.03	PASS	AC=6;AF=1.00;AN=6;DP=11;Dels=0.00;FS=0.000;HaplotypeScore=0.0000;MLEAC=6;MLEAF=1.00;MQ=58.79;MQ0=0;QD=28.46	GT:AD:DP:GQ:MLPSAC:MLPSAF:PL	1/1/1/1/1/1:0,11:11:6:6:1.00:338,62,38,24,14,6,0	SG	309	No hit in this database		No hit in this database
Sp2_comp135990_c0_seq1	267	.	C	A	35	.	DP=4;VDB=0.0309;AF1=1;AC1=2;DP4=0,0,1,2;MQ=46;FQ=-36	GT:PL:GQ	1/1:67,9,0:16	Sp2_comp135990_c0_seq1	267	.	C	A	214.4	PASS	AC=6;AF=1.00;AN=6;DP=6;Dels=0.00;FS=0.000;HaplotypeScore=0.0000;MLEAC=6;MLEAF=1.00;MQ=60.00;MQ0=0;QD=25.79	GT:AD:DP:GQ:MLPSAC:MLPSAF:PL	1/1/1/1/1/1:0,6:6:5:6:1.00:239,47,29,18,11,5,0	SG	828	No hit in this database		No hit in this database
Sp2_comp135990_c0_seq1	336	.	G	A	9.53	.	DP=1;AF1=1;AC1=2;DP4=0,0,0,1;MQ=42;FQ=-30	GT:PL:GQ	1/1:39,3,0:5	Sp2_comp135990_c0_seq1	336	.	G	A	110.16	PASS	AC=6;AF=1.00;AN=6;DP=3;Dels=0.00;FS=0.000;HaplotypeScore=0.0000;MLEAC=6;MLEAF=1.00;MQ=60.00;MQ0=0;QD=31.10	GT:AD:DP:GQ:MLPSAC:MLPSAF:PL	1/1/1/1/1/1:0,3:3:2:6:1.00:133,23,14,9,5,2,0	SG	828	No hit in this database		No hit in this database
Sp2_comp135990_c0_seq1	464	.	G	A	69	.	DP=3;VDB=0.0208;AF1=1;AC1=2;DP4=0,0,3,0;MQ=45;FQ=-36	GT:PL:GQ	1/1:101,9,0:16	Sp2_comp135990_c0_seq1	464	.	G	A	112.16	PASS	AC=6;AF=1.00;AN=6;DP=3;Dels=0.00;FS=0.000;HaplotypeScore=0.0000;MLEAC=6;MLEAF=1.00;MQ=60.00;MQ0=0;QD=32.86	GT:AD:DP:GQ:MLPSAC:MLPSAF:PL	1/1/1/1/1/1:0,3:3:2:6:1.00:135,23,14,9,5,2,0	SG	828	No hit in this database		No hit in this database
Sp2_comp135990_c0_seq1	535	.	C	T	81.1	.	DP=6;VDB=0.0400;AF1=1;AC1=2;DP4=0,0,3,3;MQ=48;FQ=-45	GT:PL:GQ	1/1:114,18,0:33	Sp2_comp135990_c0_seq1	535	.	C	T	238.4	PASS	AC=6;AF=1.00;AN=6;DP=6;Dels=0.00;FS=0.000;HaplotypeScore=0.0000;MLEAC=6;MLEAF=1.00;MQ=60.00;MQ0=0;QD=25.97	GT:AD:DP:GQ:MLPSAC:MLPSAF:PL	1/1/1/1/1/1:0,6:6:5:6:1.00:263,47,29,18,11,5,0	SG	828	No hit in this database		No hit in this database
Sp2_comp135990_c0_seq1	577	.	G	T	69.1	.	DP=6;VDB=0.0393;AF1=1;AC1=2;DP4=0,0,2,4;MQ=45;FQ=-45	GT:PL:GQ	1/1:102,18,0:33	Sp2_comp135990_c0_seq1	577	.	G	T	197.83	PASS	AC=6;AF=1.00;AN=6;DP=6;Dels=0.00;FS=0.000;HaplotypeScore=0.0000;MLEAC=6;MLEAF=1.00;MQ=60.00;MQ0=0;QD=32.97	GT:AD:DP:GQ:MLPSAC:MLPSAF:PL	1/1/1/1/1/1:0,6:6:4:6:1.00:222,39,24,15,9,4,0	SG	828	No hit in this database		No hit in this database
Sp2_comp135990_c0_seq1	647	.	A	G	27	.	DP=4;VDB=0.0189;AF1=1;AC1=2;DP4=0,0,1,2;MQ=36;FQ=-36	GT:PL:GQ	1/1:59,9,0:16	Sp2_comp135990_c0_seq1	647	.	A	G	53.71	PASS	AC=6;AF=1.00;AN=6;DP=4;Dels=0.00;FS=0.000;HaplotypeScore=0.0000;MLEAC=6;MLEAF=1.00;MQ=60.00;MQ0=0;QD=13.43	GT:AD:DP:GQ:MLPSAC:MLPSAF:PL	1/1/1/1/1/1:0,4:4:2:6:1.00:76,16,10,6,4,2,0	SG	828	No hit in this database		No hit in this database
Sp2_comp135990_c0_seq1	653	.	A	G	8.44	.	DP=3;VDB=0.0197;AF1=1;AC1=2;DP4=0,0,1,1;MQ=25;FQ=-33	GT:PL:GQ	1/1:39,6,0:8	Sp2_comp135990_c0_seq1	653	.	A	G	60.71	PASS	AC=6;AF=1.00;AN=6;DP=3;Dels=0.00;FS=0.000;HaplotypeScore=0.0000;MLEAC=6;MLEAF=1.00;MQ=60.00;MQ0=0;QD=20.24	GT:AD:DP:GQ:MLPSAC:MLPSAF:PL	1/1/1/1/1/1:0,3:3:2:6:1.00:83,16,10,6,4,2,0	SG	828	No hit in this database		No hit in this database
Sp2_comp135990_c0_seq1	717	.	A	G	17.8	.	DP=2;VDB=0.0057;AF1=1;AC1=2;DP4=0,0,0,2;MQ=38;FQ=-33	GT:PL:GQ	1/1:49,6,0:10	Sp2_comp135990_c0_seq1	717	.	A	G	52.71	PASS	AC=6;AF=1.00;AN=6;DP=2;Dels=0.00;FS=0.000;HaplotypeScore=0.0000;MLEAC=6;MLEAF=1.00;MQ=60.00;MQ0=0;QD=26.36	GT:AD:DP:GQ:MLPSAC:MLPSAF:PL	1/1/1/1/1/1:0,2:2:2:6:1.00:75,16,10,6,4,2,0	SG	828	No hit in this database		No hit in this database
Sp2_comp135991_c0_seq2	84	.	G	T	107	.	DP=5;VDB=0.0025;AF1=1;AC1=2;DP4=0,0,5,0;MQ=48;FQ=-42	GT:PL:GQ	1/1:140,15,0:27	Sp2_comp135991_c0_seq2	84	.	G	T	244.4	PASS	AC=6;AF=1.00;AN=6;DP=7;Dels=0.00;FS=0.000;HaplotypeScore=0.0000;MLEAC=6;MLEAF=1.00;MQ=60.00;MQ0=0;QD=34.91	GT:AD:DP:GQ:MLPSAC:MLPSAF:PL	1/1/1/1/1/1:0,7:7:5:6:1.00:269,47,29,18,11,5,0	SG	496	gi|12321437|gb|AAG50783.1|AC079027_6	hypothetical protein, 3' partial [Arabidopsis thaliana]	AT1G50710.1			unknown protein; Has 109 Blast hits to 109 proteins in 44 species: Archae - 0; Bacteria - 2; Metazoa - 61; Fungi - 8; Plants - 36; Viruses - 0; Other Eukaryotes - 2 (source: NCBI BLink).
Sp2_comp135992_c0_seq2	1143	.	T	A	222	.	DP=141;VDB=0.0392;AF1=1;AC1=2;DP4=0,0,53,74;MQ=49;FQ=-282	GT:PL:GQ	1/1:255,255,0:99	Sp2_comp135992_c0_seq2	1143	.	T	A	5441.9	PASS	AC=6;AF=1.00;AN=6;DP=143;Dels=0.00;FS=0.000;HaplotypeScore=1.7333;MLEAC=6;MLEAF=1.00;MQ=59.76;MQ0=0;QD=28.57	GT:AD:DP:GQ:MLPSAC:MLPSAF:PL	1/1/1/1/1/1:0,143:143:99:6:1.00:5468,1003,615,388,227,102,0	SG	1475	No hit in this database		No hit in this database
Sp2_comp135992_c0_seq2	777	.	G	A	221	.	DP=191;VDB=0.0392;AF1=1;AC1=2;DP4=0,0,36,68;MQ=50;FQ=-282	GT:PL:GQ	1/1:254,255,0:99	Sp2_comp135992_c0_seq2	777	.	G	A	7629.9	PASS	AC=6;AF=1.00;AN=6;DP=194;Dels=0.00;FS=0.000;HaplotypeScore=0.8321;MLEAC=6;MLEAF=1.00;MQ=60.00;MQ0=0;QD=31.03	GT:AD:DP:GQ:MLPSAC:MLPSAF:PL	1/1/1/1/1/1:0,194:194:99:6:1.00:7656,1424,873,551,322,145,0	SG	1475	No hit in this database		No hit in this database
Sp2_comp135994_c1_seq1	345	.	A	T	153	.	DP=22;VDB=0.0398;AF1=1;AC1=2;DP4=0,0,6,7;MQ=48;FQ=-66	GT:PL:GQ	1/1:186,39,0:75	Sp2_comp135994_c1_seq1	345	.	A	T	762.04	PASS	AC=6;AF=1.00;AN=6;DP=22;Dels=0.00;FS=0.000;HaplotypeScore=0.0000;MLEAC=6;MLEAF=1.00;MQ=60.00;MQ0=0;QD=34.64	GT:AD:DP:GQ:MLPSAC:MLPSAF:PL	1/1/1/1/1/1:0,22:22:15:6:1.00:788,148,91,57,33,15,0	SG	475	No hit in this database		No hit in this database
Sp2_comp135994_c1_seq1	87	.	T	A	42.8	.	DP=13;VDB=0.0216;AF1=1;AC1=2;DP4=0,0,1,1;MQ=60;FQ=-33	GT:PL:GQ	1/1:74,6,0:10	Sp2_comp135994_c1_seq1	87	.	T	A	392.6	PASS	AC=6;AF=1.00;AN=6;DP=12;Dels=0.00;FS=0.000;HaplotypeScore=0.0000;MLEAC=6;MLEAF=1.00;MQ=58.65;MQ0=0;QD=32.72	GT:AD:DP:GQ:MLPSAC:MLPSAF:PL	1/1/1/1/1/1:0,12:12:8:6:1.00:418,78,48,30,18,8,0	SG	475	No hit in this database		No hit in this database
Sp2_comp135995_c0_seq2	277	.	C	T	54	.	DP=17;VDB=0.0241;AF1=0.5;AC1=1;DP4=7,3,1,5;MQ=44;FQ=57;PV4=0.12,9.7e-08,1,0.48	GT:PL:GQ	0/1:84,0,218:87	Sp2_comp135995_c0_seq2	277	.	C	T	188.01	PASS	AC=3;AF=0.500;AN=6;BaseQRankSum=-2.662;DP=19;Dels=0.00;FS=8.318;HaplotypeScore=0.0000;MLEAC=3;MLEAF=0.500;MQ=59.85;MQ0=0;MQRankSum=-1.056;QD=9.90;ReadPosRankSum=-0.042	GT:AD:DP:GQ:MLPSAC:MLPSAF:PL	0/0/0/1/1/1:12,7:19:1:3:0.500:211,13,1,0,7,27,340	SG	515	No hit in this database		No hit in this database
Sp2_comp135995_c0_seq2	287	.	A	T	62.3	.	DP=18;VDB=0.0399;AF1=1;AC1=2;DP4=0,0,2,3;MQ=45;FQ=-42	GT:PL:GQ	1/1:95,15,0:27	Sp2_comp135995_c0_seq2	287	.	A	T	593.18	PASS	AC=6;AF=1.00;AN=6;DP=20;Dels=0.00;FS=0.000;HaplotypeScore=0.0000;MLEAC=6;MLEAF=1.00;MQ=60.00;MQ0=0;QD=29.66	GT:AD:DP:GQ:MLPSAC:MLPSAF:PL	1/1/1/1/1/1:0,20:20:12:6:1.00:619,117,72,45,26,12,0	SG	515	No hit in this database		No hit in this database
Sp2_comp135995_c0_seq2	365	.	A	T	141	.	DP=23;VDB=0.0380;AF1=0.5;AC1=1;DP4=7,8,4,4;MQ=46;FQ=144;PV4=1,0.22,0.03,1	GT:PL:GQ	0/1:171,0,255:99	Sp2_comp135995_c0_seq2	365	.	A	T	253.31	PASS	AC=2;AF=0.333;AN=6;BaseQRankSum=-1.194;DP=23;Dels=0.00;FS=0.000;HaplotypeScore=0.0000;MLEAC=2;MLEAF=0.333;MQ=60.00;MQ0=0;MQRankSum=0.290;QD=11.01;ReadPosRankSum=0.549	GT:AD:DP:GQ:MLPSAC:MLPSAF:PL	0/0/0/0/1/1:15,8:23:2:2:0.333:277,11,0,2,15,46,511	SG	515	No hit in this database		No hit in this database
Sp2_comp135995_c0_seq2	425	.	C	G,A	118	.	DP=16;VDB=0.0392;AF1=1;AC1=2;DP4=0,0,5,10;MQ=42;FQ=-45	GT:PL:GQ	1/1:245,112,94,170,0,142:33	Sp2_comp135995_c0_seq2	425	.	C	A,G	528.68	PASS	AC=3,3;AF=0.500,0.500;AN=6;DP=16;Dels=0.00;FS=0.000;HaplotypeScore=0.0000;MLEAC=2,1;MLEAF=0.333,0.167;MQ=58.06;MQ0=0;QD=33.04	GT:AD:DP:GQ:MLPSAC:MLPSAF	1/1/1/2/2/2:0,9,7:16:2:3,3:0.500,0.500	SG	515	No hit in this database		No hit in this database
Sp2_comp135995_c0_seq2	448	.	G	C	46	.	DP=9;VDB=0.0183;AF1=0.5;AC1=1;DP4=0,6,2,1;MQ=41;FQ=49;PV4=0.083,0.035,0.33,1	GT:PL:GQ	0/1:76,0,124:79	Sp2_comp135995_c0_seq2	448	.	G	C	123.9	PASS	AC=2;AF=0.333;AN=6;BaseQRankSum=-0.597;DP=11;Dels=0.00;FS=8.751;HaplotypeScore=0.0000;MLEAC=2;MLEAF=0.333;MQ=57.15;MQ0=0;MQRankSum=0.678;QD=11.26;ReadPosRankSum=0.278	GT:AD:DP:GQ:MLPSAC:MLPSAF:PL	0/0/0/0/1/1:7,4:11:0:2:0.333:146,6,0,0,6,20,236	SG	515	No hit in this database		No hit in this database
Sp2_comp135996_c0_seq1	10	.	C	T	107	.	DP=5;VDB=0.0001;AF1=1;AC1=2;DP4=0,0,2,2;MQ=54;FQ=-39	GT:PL:GQ	1/1:139,12,0:21	Sp2_comp135996_c0_seq1	10	.	C	T	43.71	LowQual	AC=6;AF=1.00;AN=6;DP=4;Dels=0.00;FS=0.000;HaplotypeScore=0.0000;MLEAC=6;MLEAF=1.00;MQ=59.03;MQ0=0;QD=10.93	GT:AD:DP:GQ:MLPSAC:MLPSAF:PL	1/1/1/1/1/1:0,4:4:2:6:1.00:66,16,10,6,4,2,0	SG	1610	gi|460371702|ref|XP_004231674.1|	PREDICTED: probable LRR receptor-like serine/threonine-protein kinase At3g47570-like [Solanum lycopersicum]	AT3G47570.1	Leucine-rich repeat protein kinase family protein		Leucine-rich repeat protein kinase family protein; FUNCTIONS IN: protein serine/threonine kinase activity, kinase activity, ATP binding; INVOLVED IN: transmembrane receptor protein tyrosine kinase signaling pathway, protein amino acid phosphorylation; LOCATED IN: plasma membrane; EXPRESSED IN: 13 plant structures; EXPRESSED DURING: 8 growth stages; CONTAINS InterPro DOMAIN/s: Protein kinase, ATP …
Sp2_comp135996_c0_seq1	1027	.	C	G	137	.	DP=14;VDB=0.0263;AF1=1;AC1=2;DP4=0,0,6,5;MQ=46;FQ=-60	GT:PL:GQ	1/1:170,33,0:63	Sp2_comp135996_c0_seq1	1027	.	C	G	453.47	PASS	AC=6;AF=1.00;AN=6;DP=14;Dels=0.00;FS=0.000;HaplotypeScore=0.0000;MLEAC=6;MLEAF=1.00;MQ=60.00;MQ0=0;QD=32.39	GT:AD:DP:GQ:MLPSAC:MLPSAF:PL	1/1/1/1/1/1:0,13:14:9:6:1.00:479,86,52,33,19,9,0	SG	1610	gi|460371702|ref|XP_004231674.1|	PREDICTED: probable LRR receptor-like serine/threonine-protein kinase At3g47570-like [Solanum lycopersicum]	AT3G47570.1	Leucine-rich repeat protein kinase family protein		Leucine-rich repeat protein kinase family protein; FUNCTIONS IN: protein serine/threonine kinase activity, kinase activity, ATP binding; INVOLVED IN: transmembrane receptor protein tyrosine kinase signaling pathway, protein amino acid phosphorylation; LOCATED IN: plasma membrane; EXPRESSED IN: 13 plant structures; EXPRESSED DURING: 8 growth stages; CONTAINS InterPro DOMAIN/s: Protein kinase, ATP …
Sp2_comp135996_c0_seq1	1069	.	A	C	222	.	DP=14;VDB=0.0216;AF1=1;AC1=2;DP4=0,0,7,6;MQ=42;FQ=-66	GT:PL:GQ	1/1:255,39,0:75	Sp2_comp135996_c0_seq1	1069	.	A	C	533.34	PASS	AC=6;AF=1.00;AN=6;DP=14;Dels=0.00;FS=0.000;HaplotypeScore=0.0000;MLEAC=6;MLEAF=1.00;MQ=60.00;MQ0=0;QD=36.35	GT:AD:DP:GQ:MLPSAC:MLPSAF:PL	1/1/1/1/1/1:0,14:14:10:6:1.00:559,101,62,39,23,10,0	SG	1610	gi|460371702|ref|XP_004231674.1|	PREDICTED: probable LRR receptor-like serine/threonine-protein kinase At3g47570-like [Solanum lycopersicum]	AT3G47570.1	Leucine-rich repeat protein kinase family protein		Leucine-rich repeat protein kinase family protein; FUNCTIONS IN: protein serine/threonine kinase activity, kinase activity, ATP binding; INVOLVED IN: transmembrane receptor protein tyrosine kinase signaling pathway, protein amino acid phosphorylation; LOCATED IN: plasma membrane; EXPRESSED IN: 13 plant structures; EXPRESSED DURING: 8 growth stages; CONTAINS InterPro DOMAIN/s: Protein kinase, ATP …
Sp2_comp135996_c0_seq1	1136	.	A	G	222	.	DP=12;VDB=0.0345;AF1=1;AC1=2;DP4=0,0,5,6;MQ=42;FQ=-60	GT:PL:GQ	1/1:255,33,0:63	Sp2_comp135996_c0_seq1	1136	.	A	G	443.47	PASS	AC=6;AF=1.00;AN=6;DP=13;Dels=0.00;FS=0.000;HaplotypeScore=0.0000;MLEAC=6;MLEAF=1.00;MQ=57.76;MQ0=0;QD=34.11	GT:AD:DP:GQ:MLPSAC:MLPSAF:PL	1/1/1/1/1/1:0,13:13:9:6:1.00:469,86,52,33,19,9,0	SG	1610	gi|460371702|ref|XP_004231674.1|	PREDICTED: probable LRR receptor-like serine/threonine-protein kinase At3g47570-like [Solanum lycopersicum]	AT3G47570.1	Leucine-rich repeat protein kinase family protein		Leucine-rich repeat protein kinase family protein; FUNCTIONS IN: protein serine/threonine kinase activity, kinase activity, ATP binding; INVOLVED IN: transmembrane receptor protein tyrosine kinase signaling pathway, protein amino acid phosphorylation; LOCATED IN: plasma membrane; EXPRESSED IN: 13 plant structures; EXPRESSED DURING: 8 growth stages; CONTAINS InterPro DOMAIN/s: Protein kinase, ATP …
Sp2_comp135996_c0_seq1	1140	.	G	A	22	.	DP=11;VDB=0.0322;AF1=1;AC1=2;DP4=0,0,3,0;MQ=41;FQ=-36	GT:PL:GQ	1/1:54,9,0:15	Sp2_comp135996_c0_seq1	1140	.	G	A	398.47	PASS	AC=6;AF=1.00;AN=6;DP=12;Dels=0.00;FS=0.000;HaplotypeScore=0.0000;MLEAC=6;MLEAF=1.00;MQ=57.57;MQ0=0;QD=33.21	GT:AD:DP:GQ:MLPSAC:MLPSAF:PL	1/1/1/1/1/1:0,12:12:9:6:1.00:424,86,52,33,19,9,0	SG	1610	gi|460371702|ref|XP_004231674.1|	PREDICTED: probable LRR receptor-like serine/threonine-protein kinase At3g47570-like [Solanum lycopersicum]	AT3G47570.1	Leucine-rich repeat protein kinase family protein		Leucine-rich repeat protein kinase family protein; FUNCTIONS IN: protein serine/threonine kinase activity, kinase activity, ATP binding; INVOLVED IN: transmembrane receptor protein tyrosine kinase signaling pathway, protein amino acid phosphorylation; LOCATED IN: plasma membrane; EXPRESSED IN: 13 plant structures; EXPRESSED DURING: 8 growth stages; CONTAINS InterPro DOMAIN/s: Protein kinase, ATP …
Sp2_comp135996_c0_seq1	1217	.	C	G	53	.	DP=13;VDB=0.0399;AF1=0.5;AC1=1;DP4=2,3,6,1;MQ=46;FQ=56;PV4=0.22,4.1e-06,1,0.46	GT:PL:GQ	0/1:83,0,121:86	Sp2_comp135996_c0_seq1	1217	.	C	G	227.07	PASS	AC=4;AF=0.667;AN=6;BaseQRankSum=0.212;DP=13;Dels=0.00;FS=5.332;HaplotypeScore=0.0000;MLEAC=4;MLEAF=0.667;MQ=60.00;MQ0=0;MQRankSum=0.271;QD=17.47;ReadPosRankSum=-0.978	GT:AD:DP:GQ:MLPSAC:MLPSAF:PL	0/0/1/1/1/1:5,8:13:2:4:0.667:250,26,9,2,0,5,139	SG	1610	gi|460371702|ref|XP_004231674.1|	PREDICTED: probable LRR receptor-like serine/threonine-protein kinase At3g47570-like [Solanum lycopersicum]	AT3G47570.1	Leucine-rich repeat protein kinase family protein		Leucine-rich repeat protein kinase family protein; FUNCTIONS IN: protein serine/threonine kinase activity, kinase activity, ATP binding; INVOLVED IN: transmembrane receptor protein tyrosine kinase signaling pathway, protein amino acid phosphorylation; LOCATED IN: plasma membrane; EXPRESSED IN: 13 plant structures; EXPRESSED DURING: 8 growth stages; CONTAINS InterPro DOMAIN/s: Protein kinase, ATP …
Sp2_comp135996_c0_seq1	1219	.	A	T	44	.	DP=12;VDB=0.0400;AF1=0.5;AC1=1;DP4=5,1,2,3;MQ=47;FQ=47;PV4=0.24,2.3e-06,0.23,1	GT:PL:GQ	0/1:74,0,153:77	Sp2_comp135996_c0_seq1	1219	.	A	T	119.9	PASS	AC=2;AF=0.333;AN=6;BaseQRankSum=0.135;DP=12;Dels=0.00;FS=2.533;HaplotypeScore=0.0000;MLEAC=2;MLEAF=0.333;MQ=60.00;MQ0=0;MQRankSum=-0.529;QD=9.99;ReadPosRankSum=0.689	GT:AD:DP:GQ:MLPSAC:MLPSAF:PL	0/0/0/0/1/1:7,5:12:0:2:0.333:142,6,0,0,6,20,237	SG	1610	gi|460371702|ref|XP_004231674.1|	PREDICTED: probable LRR receptor-like serine/threonine-protein kinase At3g47570-like [Solanum lycopersicum]	AT3G47570.1	Leucine-rich repeat protein kinase family protein		Leucine-rich repeat protein kinase family protein; FUNCTIONS IN: protein serine/threonine kinase activity, kinase activity, ATP binding; INVOLVED IN: transmembrane receptor protein tyrosine kinase signaling pathway, protein amino acid phosphorylation; LOCATED IN: plasma membrane; EXPRESSED IN: 13 plant structures; EXPRESSED DURING: 8 growth stages; CONTAINS InterPro DOMAIN/s: Protein kinase, ATP …
Sp2_comp135996_c0_seq1	1348	.	T	C	12.3	.	DP=19;VDB=0.0189;AF1=0.5;AC1=1;DP4=5,9,1,3;MQ=36;FQ=15.1;PV4=1,1,0.0074,0.15	GT:PL:GQ	0/1:42,0,251:44	Sp2_comp135996_c0_seq1	1348	.	T	C	106.19	PASS	AC=1;AF=0.167;AN=6;BaseQRankSum=0.265;DP=19;Dels=0.00;FS=0.000;HaplotypeScore=0.0000;MLEAC=1;MLEAF=0.167;MQ=60.00;MQ0=0;MQRankSum=0.584;QD=5.59;ReadPosRankSum=-1.009	GT:AD:DP:GQ:MLPSAC:MLPSAF:PL	0/0/0/0/0/1:15,4:19:2:1:0.167:130,0,2,12,32,70,2147483647	SG	1610	gi|460371702|ref|XP_004231674.1|	PREDICTED: probable LRR receptor-like serine/threonine-protein kinase At3g47570-like [Solanum lycopersicum]	AT3G47570.1	Leucine-rich repeat protein kinase family protein		Leucine-rich repeat protein kinase family protein; FUNCTIONS IN: protein serine/threonine kinase activity, kinase activity, ATP binding; INVOLVED IN: transmembrane receptor protein tyrosine kinase signaling pathway, protein amino acid phosphorylation; LOCATED IN: plasma membrane; EXPRESSED IN: 13 plant structures; EXPRESSED DURING: 8 growth stages; CONTAINS InterPro DOMAIN/s: Protein kinase, ATP …
Sp2_comp135996_c0_seq1	139	.	T	G	222	.	DP=16;VDB=0.0118;AF1=1;AC1=2;DP4=0,0,6,10;MQ=46;FQ=-75	GT:PL:GQ	1/1:255,48,0:93	Sp2_comp135996_c0_seq1	139	.	T	G	487.35	PASS	AC=6;AF=1.00;AN=6;DP=12;Dels=0.00;FS=0.000;HaplotypeScore=0.0000;MLEAC=6;MLEAF=1.00;MQ=60.00;MQ0=0;QD=29.53	GT:AD:DP:GQ:MLPSAC:MLPSAF:PL	1/1/1/1/1/1:0,12:12:10:6:1.00:513,93,57,36,21,10,0	SG	1610	gi|460371702|ref|XP_004231674.1|	PREDICTED: probable LRR receptor-like serine/threonine-protein kinase At3g47570-like [Solanum lycopersicum]	AT3G47570.1	Leucine-rich repeat protein kinase family protein		Leucine-rich repeat protein kinase family protein; FUNCTIONS IN: protein serine/threonine kinase activity, kinase activity, ATP binding; INVOLVED IN: transmembrane receptor protein tyrosine kinase signaling pathway, protein amino acid phosphorylation; LOCATED IN: plasma membrane; EXPRESSED IN: 13 plant structures; EXPRESSED DURING: 8 growth stages; CONTAINS InterPro DOMAIN/s: Protein kinase, ATP …
Sp2_comp135996_c0_seq1	152	.	T	C	40.5	.	DP=15;VDB=0.0359;AF1=1;AC1=2;DP4=0,0,1,3;MQ=46;FQ=-39	GT:PL:GQ	1/1:73,12,0:21	Sp2_comp135996_c0_seq1	152	.	T	C	402.47	PASS	AC=6;AF=1.00;AN=6;DP=12;Dels=0.00;FS=0.000;HaplotypeScore=0.0000;MLEAC=6;MLEAF=1.00;MQ=60.00;MQ0=0;QD=33.54	GT:AD:DP:GQ:MLPSAC:MLPSAF:PL	1/1/1/1/1/1:0,12:12:9:6:1.00:428,86,52,33,19,9,0	SG	1610	gi|460371702|ref|XP_004231674.1|	PREDICTED: probable LRR receptor-like serine/threonine-protein kinase At3g47570-like [Solanum lycopersicum]	AT3G47570.1	Leucine-rich repeat protein kinase family protein		Leucine-rich repeat protein kinase family protein; FUNCTIONS IN: protein serine/threonine kinase activity, kinase activity, ATP binding; INVOLVED IN: transmembrane receptor protein tyrosine kinase signaling pathway, protein amino acid phosphorylation; LOCATED IN: plasma membrane; EXPRESSED IN: 13 plant structures; EXPRESSED DURING: 8 growth stages; CONTAINS InterPro DOMAIN/s: Protein kinase, ATP …
Sp2_comp135996_c0_seq1	277	.	C	T	181	.	DP=19;VDB=0.0399;AF1=1;AC1=2;DP4=0,0,10,8;MQ=43;FQ=-81	GT:PL:GQ	1/1:214,54,0:99	Sp2_comp135996_c0_seq1	277	.	C	T	736.07	PASS	AC=6;AF=1.00;AN=6;DP=18;Dels=0.00;FS=0.000;HaplotypeScore=0.0000;MLEAC=6;MLEAF=1.00;MQ=60.00;MQ0=0;QD=32.29	GT:AD:DP:GQ:MLPSAC:MLPSAF:PL	1/1/1/1/1/1:0,18:18:14:6:1.00:762,140,86,54,32,14,0	SG	1610	gi|460371702|ref|XP_004231674.1|	PREDICTED: probable LRR receptor-like serine/threonine-protein kinase At3g47570-like [Solanum lycopersicum]	AT3G47570.1	Leucine-rich repeat protein kinase family protein		Leucine-rich repeat protein kinase family protein; FUNCTIONS IN: protein serine/threonine kinase activity, kinase activity, ATP binding; INVOLVED IN: transmembrane receptor protein tyrosine kinase signaling pathway, protein amino acid phosphorylation; LOCATED IN: plasma membrane; EXPRESSED IN: 13 plant structures; EXPRESSED DURING: 8 growth stages; CONTAINS InterPro DOMAIN/s: Protein kinase, ATP …
Sp2_comp135996_c0_seq1	337	.	C	G	222	.	DP=22;VDB=0.0384;AF1=1;AC1=2;DP4=0,0,8,13;MQ=41;FQ=-90	GT:PL:GQ	1/1:255,63,0:99	Sp2_comp135996_c0_seq1	337	.	C	G	866.99	PASS	AC=6;AF=1.00;AN=6;DP=22;Dels=0.00;FS=0.000;HaplotypeScore=0.0000;MLEAC=6;MLEAF=1.00;MQ=60.00;MQ0=0;QD=29.15	GT:AD:DP:GQ:MLPSAC:MLPSAF:PL	1/1/1/1/1/1:0,22:22:17:6:1.00:893,163,100,63,37,17,0	SG	1610	gi|460371702|ref|XP_004231674.1|	PREDICTED: probable LRR receptor-like serine/threonine-protein kinase At3g47570-like [Solanum lycopersicum]	AT3G47570.1	Leucine-rich repeat protein kinase family protein		Leucine-rich repeat protein kinase family protein; FUNCTIONS IN: protein serine/threonine kinase activity, kinase activity, ATP binding; INVOLVED IN: transmembrane receptor protein tyrosine kinase signaling pathway, protein amino acid phosphorylation; LOCATED IN: plasma membrane; EXPRESSED IN: 13 plant structures; EXPRESSED DURING: 8 growth stages; CONTAINS InterPro DOMAIN/s: Protein kinase, ATP …
Sp2_comp135996_c0_seq1	348	.	A	G	84	.	DP=20;VDB=0.0380;AF1=1;AC1=2;DP4=0,0,1,7;MQ=37;FQ=-51	GT:PL:GQ	1/1:117,24,0:45	Sp2_comp135996_c0_seq1	348	.	A	G	738.04	PASS	AC=6;AF=1.00;AN=6;DP=20;Dels=0.00;FS=0.000;HaplotypeScore=0.0000;MLEAC=6;MLEAF=1.00;MQ=60.00;MQ0=0;QD=30.91	GT:AD:DP:GQ:MLPSAC:MLPSAF:PL	1/1/1/1/1/1:0,20:20:15:6:1.00:764,148,91,57,33,15,0	SG	1610	gi|460371702|ref|XP_004231674.1|	PREDICTED: probable LRR receptor-like serine/threonine-protein kinase At3g47570-like [Solanum lycopersicum]	AT3G47570.1	Leucine-rich repeat protein kinase family protein		Leucine-rich repeat protein kinase family protein; FUNCTIONS IN: protein serine/threonine kinase activity, kinase activity, ATP binding; INVOLVED IN: transmembrane receptor protein tyrosine kinase signaling pathway, protein amino acid phosphorylation; LOCATED IN: plasma membrane; EXPRESSED IN: 13 plant structures; EXPRESSED DURING: 8 growth stages; CONTAINS InterPro DOMAIN/s: Protein kinase, ATP …
Sp2_comp135996_c0_seq1	431	.	C	A	222	.	DP=15;VDB=0.0399;AF1=1;AC1=2;DP4=0,0,7,8;MQ=41;FQ=-72	GT:PL:GQ	1/1:255,45,0:87	Sp2_comp135996_c0_seq1	431	.	C	A	722.12	PASS	AC=6;AF=1.00;AN=6;DP=17;Dels=0.00;FS=0.000;HaplotypeScore=0.0000;MLEAC=6;MLEAF=1.00;MQ=60.00;MQ0=0;QD=36.52	GT:AD:DP:GQ:MLPSAC:MLPSAF:PL	1/1/1/1/1/1:0,17:17:13:6:1.00:748,132,81,51,30,13,0	SG	1610	gi|460371702|ref|XP_004231674.1|	PREDICTED: probable LRR receptor-like serine/threonine-protein kinase At3g47570-like [Solanum lycopersicum]	AT3G47570.1	Leucine-rich repeat protein kinase family protein		Leucine-rich repeat protein kinase family protein; FUNCTIONS IN: protein serine/threonine kinase activity, kinase activity, ATP binding; INVOLVED IN: transmembrane receptor protein tyrosine kinase signaling pathway, protein amino acid phosphorylation; LOCATED IN: plasma membrane; EXPRESSED IN: 13 plant structures; EXPRESSED DURING: 8 growth stages; CONTAINS InterPro DOMAIN/s: Protein kinase, ATP …
Sp2_comp135996_c0_seq1	515	.	G	T	34	.	DP=9;VDB=0.0365;AF1=1;AC1=2;DP4=0,0,2,1;MQ=43;FQ=-36	GT:PL:GQ	1/1:66,9,0:16	Sp2_comp135996_c0_seq1	515	.	G	T	381.6	PASS	AC=6;AF=1.00;AN=6;DP=10;Dels=0.00;FS=0.000;HaplotypeScore=0.0000;MLEAC=6;MLEAF=1.00;MQ=60.00;MQ0=0;QD=35.11	GT:AD:DP:GQ:MLPSAC:MLPSAF:PL	1/1/1/1/1/1:0,10:10:8:6:1.00:407,78,48,30,18,8,0	SG	1610	gi|460371702|ref|XP_004231674.1|	PREDICTED: probable LRR receptor-like serine/threonine-protein kinase At3g47570-like [Solanum lycopersicum]	AT3G47570.1	Leucine-rich repeat protein kinase family protein		Leucine-rich repeat protein kinase family protein; FUNCTIONS IN: protein serine/threonine kinase activity, kinase activity, ATP binding; INVOLVED IN: transmembrane receptor protein tyrosine kinase signaling pathway, protein amino acid phosphorylation; LOCATED IN: plasma membrane; EXPRESSED IN: 13 plant structures; EXPRESSED DURING: 8 growth stages; CONTAINS InterPro DOMAIN/s: Protein kinase, ATP …
Sp2_comp135996_c0_seq1	516	.	G	A	34	.	DP=9;VDB=0.0365;AF1=1;AC1=2;DP4=0,0,2,1;MQ=43;FQ=-36	GT:PL:GQ	1/1:66,9,0:16	Sp2_comp135996_c0_seq1	516	.	G	A	383.6	PASS	AC=6;AF=1.00;AN=6;DP=10;Dels=0.00;FS=0.000;HaplotypeScore=0.0000;MLEAC=6;MLEAF=1.00;MQ=60.00;MQ0=0;QD=30.98	GT:AD:DP:GQ:MLPSAC:MLPSAF:PL	1/1/1/1/1/1:0,10:10:8:6:1.00:409,78,48,30,18,8,0	SG	1610	gi|460371702|ref|XP_004231674.1|	PREDICTED: probable LRR receptor-like serine/threonine-protein kinase At3g47570-like [Solanum lycopersicum]	AT3G47570.1	Leucine-rich repeat protein kinase family protein		Leucine-rich repeat protein kinase family protein; FUNCTIONS IN: protein serine/threonine kinase activity, kinase activity, ATP binding; INVOLVED IN: transmembrane receptor protein tyrosine kinase signaling pathway, protein amino acid phosphorylation; LOCATED IN: plasma membrane; EXPRESSED IN: 13 plant structures; EXPRESSED DURING: 8 growth stages; CONTAINS InterPro DOMAIN/s: Protein kinase, ATP …
Sp2_comp135996_c0_seq1	907	.	A	C	47	.	DP=26;VDB=0.0263;AF1=0.5;AC1=1;DP4=8,6,3,4;MQ=46;FQ=50;PV4=0.66,2.6e-08,1,0.01	GT:PL:GQ	0/1:77,0,255:80	Sp2_comp135996_c0_seq1	907	.	A	C	315.71	PASS	AC=3;AF=0.500;AN=6;BaseQRankSum=-0.156;DP=26;Dels=0.00;FS=1.580;HaplotypeScore=0.0000;MLEAC=3;MLEAF=0.500;MQ=58.90;MQ0=0;MQRankSum=-0.467;QD=12.14;ReadPosRankSum=-2.024	GT:AD:DP:GQ:MLPSAC:MLPSAF:PL	0/0/0/1/1/1:15,11:26:1:3:0.500:339,19,1,0,10,40,458	SG	1610	gi|460371702|ref|XP_004231674.1|	PREDICTED: probable LRR receptor-like serine/threonine-protein kinase At3g47570-like [Solanum lycopersicum]	AT3G47570.1	Leucine-rich repeat protein kinase family protein		Leucine-rich repeat protein kinase family protein; FUNCTIONS IN: protein serine/threonine kinase activity, kinase activity, ATP binding; INVOLVED IN: transmembrane receptor protein tyrosine kinase signaling pathway, protein amino acid phosphorylation; LOCATED IN: plasma membrane; EXPRESSED IN: 13 plant structures; EXPRESSED DURING: 8 growth stages; CONTAINS InterPro DOMAIN/s: Protein kinase, ATP …
Sp2_comp135996_c0_seq1	951	.	T	A	170	.	DP=23;VDB=0.0359;AF1=0.5;AC1=1;DP4=4,9,5,5;MQ=47;FQ=173;PV4=0.42,0.097,0.012,0.0026	GT:PL:GQ	0/1:200,0,255:99	Sp2_comp135996_c0_seq1	951	.	T	A	285.13	PASS	AC=2;AF=0.333;AN=6;BaseQRankSum=-1.085;DP=23;Dels=0.00;FS=1.792;HaplotypeScore=0.9999;MLEAC=2;MLEAF=0.333;MQ=58.75;MQ0=0;MQRankSum=-0.403;QD=12.40;ReadPosRankSum=-2.450	GT:AD:DP:GQ:MLPSAC:MLPSAF:PL	0/0/0/0/1/1:13,10:23:0:2:0.333:308,14,0,0,12,42,491	SG	1610	gi|460371702|ref|XP_004231674.1|	PREDICTED: probable LRR receptor-like serine/threonine-protein kinase At3g47570-like [Solanum lycopersicum]	AT3G47570.1	Leucine-rich repeat protein kinase family protein		Leucine-rich repeat protein kinase family protein; FUNCTIONS IN: protein serine/threonine kinase activity, kinase activity, ATP binding; INVOLVED IN: transmembrane receptor protein tyrosine kinase signaling pathway, protein amino acid phosphorylation; LOCATED IN: plasma membrane; EXPRESSED IN: 13 plant structures; EXPRESSED DURING: 8 growth stages; CONTAINS InterPro DOMAIN/s: Protein kinase, ATP …
Sp2_comp135996_c0_seq1	979	.	T	C	72.1	.	DP=19;VDB=0.0298;AF1=1;AC1=2;DP4=0,0,3,3;MQ=49;FQ=-45	GT:PL:GQ	1/1:105,18,0:33	Sp2_comp135996_c0_seq1	979	.	T	C	714.07	PASS	AC=6;AF=1.00;AN=6;DP=19;Dels=0.00;FS=0.000;HaplotypeScore=0.0000;MLEAC=6;MLEAF=1.00;MQ=60.00;MQ0=0;QD=24.30	GT:AD:DP:GQ:MLPSAC:MLPSAF:PL	1/1/1/1/1/1:0,19:19:14:6:1.00:740,140,86,54,32,14,0	SG	1610	gi|460371702|ref|XP_004231674.1|	PREDICTED: probable LRR receptor-like serine/threonine-protein kinase At3g47570-like [Solanum lycopersicum]	AT3G47570.1	Leucine-rich repeat protein kinase family protein		Leucine-rich repeat protein kinase family protein; FUNCTIONS IN: protein serine/threonine kinase activity, kinase activity, ATP binding; INVOLVED IN: transmembrane receptor protein tyrosine kinase signaling pathway, protein amino acid phosphorylation; LOCATED IN: plasma membrane; EXPRESSED IN: 13 plant structures; EXPRESSED DURING: 8 growth stages; CONTAINS InterPro DOMAIN/s: Protein kinase, ATP …
Sp2_comp135997_c0_seq1	422	.	T	C	93	.	DP=10;VDB=0.0325;AF1=0.5;AC1=1;DP4=3,2,1,4;MQ=48;FQ=93;PV4=0.52,1,0.0044,1	GT:PL:GQ	0/1:123,0,123:99	Sp2_comp135997_c0_seq1	422	.	T	C	149.13	PASS	AC=3;AF=0.500;AN=6;BaseQRankSum=0.676;DP=10;Dels=0.00;FS=2.808;HaplotypeScore=0.0000;MLEAC=3;MLEAF=0.500;MQ=60.00;MQ0=0;MQRankSum=0.103;QD=14.91;ReadPosRankSum=0.470	GT:AD:DP:GQ:MLPSAC:MLPSAF:PL	0/0/0/1/1/1:5,5:10:3:3:0.500:172,13,3,0,3,13,165	SG	778	No hit in this database		No hit in this database
Sp2_comp135997_c0_seq1	561	.	T	C	108	.	DP=10;VDB=0.0014;AF1=0.5;AC1=1;DP4=2,3,2,3;MQ=47;FQ=109;PV4=1,0.42,4.8e-09,1	GT:PL:GQ	0/1:138,0,140:99	Sp2_comp135997_c0_seq1	561	.	T	C	163.13	PASS	AC=3;AF=0.500;AN=6;BaseQRankSum=0.103;DP=10;Dels=0.00;FS=0.000;HaplotypeScore=0.0000;MLEAC=3;MLEAF=0.500;MQ=60.00;MQ0=0;MQRankSum=0.103;QD=16.31;ReadPosRankSum=0.851	GT:AD:DP:GQ:MLPSAC:MLPSAF:PL	0/0/0/1/1/1:5,5:10:3:3:0.500:186,13,3,0,3,13,186	SG	778	No hit in this database		No hit in this database
Sp2_comp135997_c0_seq1	650	.	G	A	46.5	.	DP=4;VDB=0.0199;AF1=1;AC1=2;DP4=0,0,1,3;MQ=50;FQ=-39	GT:PL:GQ	1/1:79,12,0:21	Sp2_comp135997_c0_seq1	650	.	G	A	147.4	PASS	AC=6;AF=1.00;AN=6;DP=4;Dels=0.00;FS=0.000;HaplotypeScore=0.0000;MLEAC=6;MLEAF=1.00;MQ=60.00;MQ0=0;QD=29.46	GT:AD:DP:GQ:MLPSAC:MLPSAF:PL	1/1/1/1/1/1:0,4:4:3:6:1.00:171,31,19,12,7,3,0	SG	778	No hit in this database		No hit in this database
Sp2_comp136001_c0_seq1	163	.	C	T	123	.	DP=20;VDB=0.0345;AF1=0.5;AC1=1;DP4=1,2,4,13;MQ=44;FQ=25;PV4=1,2.4e-08,0.0063,1	GT:PL:GQ	0/1:153,0,52:55	Sp2_comp136001_c0_seq1	163	.	C	T	665.4	PASS	AC=5;AF=0.833;AN=6;BaseQRankSum=-0.045;DP=21;Dels=0.00;FS=0.000;HaplotypeScore=0.0000;MLEAC=5;MLEAF=0.833;MQ=60.00;MQ0=0;MQRankSum=1.478;QD=31.69;ReadPosRankSum=1.120	GT:AD:DP:GQ:MLPSAC:MLPSAF:PL	0/1/1/1/1/1:4,17:21:4:5:0.833:690,91,44,19,4,0,129	SG	306	No hit in this database		No hit in this database
Sp2_comp136002_c0_seq1	167	.	C	T	32.8	.	DP=2;VDB=0.0135;AF1=1;AC1=2;DP4=0,0,1,1;MQ=55;FQ=-33	GT:PL:GQ	1/1:64,6,0:10	Sp2_comp136002_c0_seq1	167	.	C	T	60.02	PASS	AC=4;AF=0.667;AN=6;BaseQRankSum=-0.628;DP=22;Dels=0.00;FS=0.000;HaplotypeScore=7.7331;MLEAC=4;MLEAF=0.667;MQ=45.24;MQ0=0;MQRankSum=2.227;QD=2.73;ReadPosRankSum=-0.057	GT:AD:DP:GQ:MLPSAC:MLPSAF:PL	0/0/1/1/1/1:20,2:22:1:4:0.667:81,8,3,1,0,1,37	SG	599	No hit in this database		No hit in this database
Sp2_comp136002_c0_seq1	356	.	T	C	41	.	DP=5;VDB=0.0143;AF1=0.5006;AC1=1;DP4=0,1,2,2;MQ=46;FQ=-3.53;PV4=1,0.013,0.28,1	GT:PL:GQ	0/1:71,0,26:29	Sp2_comp136002_c0_seq1	356	.	T	C	136.52	PASS	AC=5;AF=0.833;AN=6;BaseQRankSum=0.731;DP=5;Dels=0.00;FS=0.000;HaplotypeScore=0.9999;MLEAC=5;MLEAF=0.833;MQ=60.00;MQ0=0;MQRankSum=0.731;QD=27.30;ReadPosRankSum=0.731	GT:AD:DP:GQ:MLPSAC:MLPSAF:PL	0/1/1/1/1/1:1,4:5:1:5:0.833:159,21,10,4,1,0,35	SG	599	No hit in this database		No hit in this database
Sp2_comp136003_c0_seq1	201	.	T	G	124	.	DP=14;VDB=0.0011;AF1=1;AC1=2;DP4=0,0,4,10;MQ=45;FQ=-69	GT:PL:GQ	1/1:157,42,0:81	Sp2_comp136003_c0_seq1	201	.	T	G	1109.94	PASS	AC=6;AF=1.00;AN=6;DP=26;Dels=0.00;FS=0.000;HaplotypeScore=0.0000;MLEAC=6;MLEAF=1.00;MQ=60.00;MQ0=0;QD=31.35	GT:AD:DP:GQ:MLPSAC:MLPSAF:PL	1/1/1/1/1/1:0,26:26:21:6:1.00:1136,202,124,78,46,21,0	SG	275	No hit in this database		No hit in this database
Sp2_comp136003_c0_seq1	76	.	A	G	222	.	DP=25;VDB=0.0345;AF1=1;AC1=2;DP4=0,0,13,12;MQ=48;FQ=-102	GT:PL:GQ	1/1:255,75,0:99	Sp2_comp136003_c0_seq1	76	.	A	G	759.07	PASS	AC=6;AF=1.00;AN=6;DP=27;Dels=0.00;FS=0.000;HaplotypeScore=0.0000;MLEAC=6;MLEAF=1.00;MQ=60.00;MQ0=0;QD=28.11	GT:AD:DP:GQ:MLPSAC:MLPSAF:PL	1/1/1/1/1/1:0,27:27:14:6:1.00:785,140,86,54,32,14,0	SG	275	No hit in this database		No hit in this database
Sp2_comp136003_c0_seq1	80	.	G	T	133	.	DP=25;VDB=0.0365;AF1=1;AC1=2;DP4=0,0,2,3;MQ=60;FQ=-42	GT:PL:GQ	1/1:166,15,0:27	Sp2_comp136003_c0_seq1	80	.	G	T	348.34	PASS	AC=6;AF=1.00;AN=6;DP=27;Dels=0.00;FS=0.000;HaplotypeScore=0.0000;MLEAC=6;MLEAF=1.00;MQ=60.00;MQ0=0;QD=12.90	GT:AD:DP:GQ:MLPSAC:MLPSAF:PL	1/1/1/1/1/1:0,27:27:10:6:1.00:374,101,62,39,23,10,0	SG	275	No hit in this database		No hit in this database
Sp2_comp136004_c0_seq1	592	.	T	C	222	.	DP=802;VDB=0.0400;AF1=1;AC1=2;DP4=0,0,244,202;MQ=49;FQ=-282	GT:PL:GQ	1/1:255,255,0:99	Sp2_comp136004_c0_seq1	592	.	T	C	9021.9	PASS	AC=6;AF=1.00;AN=6;DP=250;Dels=0.00;FS=0.000;HaplotypeScore=3.8431;MLEAC=6;MLEAF=1.00;MQ=59.82;MQ0=0;QD=33.72	GT:AD:DP:GQ:MLPSAC:MLPSAF:PL	1/1/1/1/1/1:0,250:250:99:6:1.00:9048,1711,1049,662,387,174,0	SG	1091	gi|195970356|gb|ACG60665.1|	basic helix-loop-helix protein [Nicotiana tabacum]	AT5G54680.1	basic helix-loop-helix (bHLH) DNA-binding superfamily protein		iaa-leucine resistant3 (ILR3); FUNCTIONS IN: DNA binding, sequence-specific DNA binding transcription factor activity; INVOLVED IN: regulation of transcription; LOCATED IN: nucleus; EXPRESSED IN: 24 plant structures; EXPRESSED DURING: 15 growth stages; CONTAINS InterPro DOMAIN/s: Helix-loop-helix DNA-binding domain (InterPro:IPR001092), Helix-loop-helix DNA-binding (InterPro:IPR011598); BEST Arab…
Sp2_comp136004_c0_seq1	629	.	G	A	222	.	DP=745;VDB=0.0365;AF1=1;AC1=2;DP4=1,0,121,99;MQ=49;FQ=-282;PV4=1,2.5e-08,0.39,1	GT:PL:GQ	1/1:255,255,0:99	Sp2_comp136004_c0_seq1	629	.	G	A	8473.9	PASS	AC=6;AF=1.00;AN=6;BaseQRankSum=0.466;DP=250;Dels=0.00;FS=0.000;HaplotypeScore=0.9996;MLEAC=6;MLEAF=1.00;MQ=59.65;MQ0=0;MQRankSum=1.676;QD=33.90;ReadPosRankSum=-0.313	GT:AD:DP:GQ:MLPSAC:MLPSAF:PL	1/1/1/1/1/1:1,249:250:99:6:1.00:8500,1649,1011,638,373,168,0	SG	1091	gi|195970356|gb|ACG60665.1|	basic helix-loop-helix protein [Nicotiana tabacum]	AT5G54680.1	basic helix-loop-helix (bHLH) DNA-binding superfamily protein		iaa-leucine resistant3 (ILR3); FUNCTIONS IN: DNA binding, sequence-specific DNA binding transcription factor activity; INVOLVED IN: regulation of transcription; LOCATED IN: nucleus; EXPRESSED IN: 24 plant structures; EXPRESSED DURING: 15 growth stages; CONTAINS InterPro DOMAIN/s: Helix-loop-helix DNA-binding domain (InterPro:IPR001092), Helix-loop-helix DNA-binding (InterPro:IPR011598); BEST Arab…
Sp2_comp136004_c0_seq1	674	.	A	G	207	.	DP=737;VDB=0.0399;AF1=1;AC1=2;DP4=0,0,70,58;MQ=49;FQ=-282	GT:PL:GQ	1/1:240,255,0:99	Sp2_comp136004_c0_seq1	674	.	A	G	8183.9	PASS	AC=6;AF=1.00;AN=6;DP=250;Dels=0.00;FS=0.000;HaplotypeScore=4.3045;MLEAC=6;MLEAF=1.00;MQ=59.76;MQ0=0;QD=32.74	GT:AD:DP:GQ:MLPSAC:MLPSAF:PL	1/1/1/1/1/1:1,249:250:99:6:1.00:8210,1633,1002,632,370,166,0	SG	1091	gi|195970356|gb|ACG60665.1|	basic helix-loop-helix protein [Nicotiana tabacum]	AT5G54680.1	basic helix-loop-helix (bHLH) DNA-binding superfamily protein		iaa-leucine resistant3 (ILR3); FUNCTIONS IN: DNA binding, sequence-specific DNA binding transcription factor activity; INVOLVED IN: regulation of transcription; LOCATED IN: nucleus; EXPRESSED IN: 24 plant structures; EXPRESSED DURING: 15 growth stages; CONTAINS InterPro DOMAIN/s: Helix-loop-helix DNA-binding domain (InterPro:IPR001092), Helix-loop-helix DNA-binding (InterPro:IPR011598); BEST Arab…
Sp2_comp136004_c0_seq1	992	.	T	C	177	.	DP=271;VDB=0.0345;AF1=1;AC1=2;DP4=0,0,13,12;MQ=43;FQ=-102	GT:PL:GQ	1/1:210,75,0:99	Sp2_comp136004_c0_seq1	992	.	T	C	8658.9	PASS	AC=6;AF=1.00;AN=6;DP=232;Dels=0.00;FS=0.000;HaplotypeScore=1.7333;MLEAC=6;MLEAF=1.00;MQ=59.43;MQ0=0;QD=27.61	GT:AD:DP:GQ:MLPSAC:MLPSAF:PL	1/1/1/1/1/1:0,231:231:99:6:1.00:8685,1750,1073,677,396,178,0	SG	1091	gi|195970356|gb|ACG60665.1|	basic helix-loop-helix protein [Nicotiana tabacum]	AT5G54680.1	basic helix-loop-helix (bHLH) DNA-binding superfamily protein		iaa-leucine resistant3 (ILR3); FUNCTIONS IN: DNA binding, sequence-specific DNA binding transcription factor activity; INVOLVED IN: regulation of transcription; LOCATED IN: nucleus; EXPRESSED IN: 24 plant structures; EXPRESSED DURING: 15 growth stages; CONTAINS InterPro DOMAIN/s: Helix-loop-helix DNA-binding domain (InterPro:IPR001092), Helix-loop-helix DNA-binding (InterPro:IPR011598); BEST Arab…
Sp2_comp136004_c0_seq1	993	.	G	A	179	.	DP=267;VDB=0.0322;AF1=1;AC1=2;DP4=0,0,12,11;MQ=42;FQ=-96	GT:PL:GQ	1/1:212,69,0:99	Sp2_comp136004_c0_seq1	993	.	G	A	8703.9	PASS	AC=6;AF=1.00;AN=6;DP=233;Dels=0.00;FS=0.000;HaplotypeScore=0.0000;MLEAC=6;MLEAF=1.00;MQ=59.44;MQ0=0;QD=26.73	GT:AD:DP:GQ:MLPSAC:MLPSAF:PL	1/1/1/1/1/1:0,233:233:99:6:1.00:8730,1758,1078,680,398,179,0	SG	1091	gi|195970356|gb|ACG60665.1|	basic helix-loop-helix protein [Nicotiana tabacum]	AT5G54680.1	basic helix-loop-helix (bHLH) DNA-binding superfamily protein		iaa-leucine resistant3 (ILR3); FUNCTIONS IN: DNA binding, sequence-specific DNA binding transcription factor activity; INVOLVED IN: regulation of transcription; LOCATED IN: nucleus; EXPRESSED IN: 24 plant structures; EXPRESSED DURING: 15 growth stages; CONTAINS InterPro DOMAIN/s: Helix-loop-helix DNA-binding domain (InterPro:IPR001092), Helix-loop-helix DNA-binding (InterPro:IPR011598); BEST Arab…
Sp2_comp136005_c1_seq1	160	.	T	A	211	.	DP=204;VDB=0.0298;AF1=1;AC1=2;DP4=1,0,88,41;MQ=45;FQ=-282;PV4=1,6.5e-06,1,0.43	GT:PL:GQ	1/1:244,255,0:99	Sp2_comp136005_c1_seq1	160	.	T	A	6365.9	PASS	AC=5;AF=0.833;AN=6;BaseQRankSum=1.241;DP=250;Dels=0.00;FS=18.454;HaplotypeScore=10.4009;MLEAC=5;MLEAF=0.833;MQ=55.73;MQ0=3;MQRankSum=3.027;QD=25.46;ReadPosRankSum=4.694	GT:AD:DP:GQ:MLPSAC:MLPSAF:PL	0/1/1/1/1/1:40,210:250:99:5:0.833:6392,1069,576,299,116,0,334	SG	690	gi|350535589|ref|NP_001234202.1|	NRC1 [Solanum lycopersicum]	No hit in this database
Sp2_comp136005_c1_seq1	530	.	G	T	13.2	.	DP=314;VDB=0.0380;AF1=0.5;AC1=1;DP4=112,110,40,46;MQ=49;FQ=16.1;PV4=0.61,1.8e-127,3.5e-05,0.21	GT:PL:GQ	0/1:43,0,255:46	Sp2_comp136005_c1_seq1	530	.	G	T	2102.91	PASS	AC=2;AF=0.333;AN=6;BaseQRankSum=-1.370;DP=250;Dels=0.00;FS=0.518;HaplotypeScore=7.9834;MLEAC=2;MLEAF=0.333;MQ=59.68;MQ0=2;MQRankSum=-2.757;QD=8.41;ReadPosRankSum=-2.302	GT:AD:DP:GQ:MLPSAC:MLPSAF:PL	0/0/0/0/1/1:180,69:250:27:2:0.333:2129,27,0,103,2147483647,2147483647,2147483647	SG	690	gi|350535589|ref|NP_001234202.1|	NRC1 [Solanum lycopersicum]	No hit in this database
Sp2_comp136005_c1_seq1	56	.	A	T	115	.	DP=42;VDB=0.0081;AF1=0.5;AC1=1;DP4=20,7,9,2;MQ=49;FQ=118;PV4=1,0.015,1,1	GT:PL:GQ	0/1:145,0,255:99	Sp2_comp136005_c1_seq1	56	.	A	T	288.2	PASS	AC=2;AF=0.333;AN=6;BaseQRankSum=0.364;DP=60;Dels=0.00;FS=5.090;HaplotypeScore=0.0000;MLEAC=2;MLEAF=0.333;MQ=58.05;MQ0=0;MQRankSum=0.613;QD=4.80;ReadPosRankSum=0.646	GT:AD:DP:GQ:MLPSAC:MLPSAF:PL	0/0/0/0/1/1:40,20:60:5:2:0.333:313,5,0,15,48,117,2147483647	SG	690	gi|350535589|ref|NP_001234202.1|	NRC1 [Solanum lycopersicum]	No hit in this database
Sp2_comp136005_c1_seq1	648	.	G	A	74	.	DP=182;VDB=0.0053;AF1=0.5;AC1=1;DP4=67,61,35,16;MQ=43;FQ=77;PV4=0.065,6.6e-48,1,0.27	GT:PL:GQ	0/1:104,0,255:99	Sp2_comp136005_c1_seq1	648	.	G	A	2220.9	PASS	AC=2;AF=0.333;AN=6;BaseQRankSum=-2.509;DP=249;Dels=0.00;FS=11.892;HaplotypeScore=0.7340;MLEAC=2;MLEAF=0.333;MQ=60.00;MQ0=0;MQRankSum=0.382;QD=8.92;ReadPosRankSum=-0.823	GT:AD:DP:GQ:MLPSAC:MLPSAF:PL	0/0/0/0/1/1:175,73:249:50:2:0.333:2247,50,0,88,2147483647,2147483647,2147483647	SG	690	gi|350535589|ref|NP_001234202.1|	NRC1 [Solanum lycopersicum]	No hit in this database
Sp2_comp136005_c1_seq1	680	.	G	A	51	.	DP=79;VDB=0.0003;AF1=0.5;AC1=1;DP4=37,19,15,4;MQ=36;FQ=54;PV4=0.39,3.6e-13,1,0.019	GT:PL:GQ	0/1:81,0,255:84	Sp2_comp136005_c1_seq1	680	.	G	A	2344.9	PASS	AC=2;AF=0.333;AN=6;BaseQRankSum=-3.281;DP=219;Dels=0.00;FS=2.665;HaplotypeScore=3.4338;MLEAC=2;MLEAF=0.333;MQ=59.07;MQ0=0;MQRankSum=0.383;QD=10.71;ReadPosRankSum=0.225	GT:AD:DP:GQ:MLPSAC:MLPSAF:PL	0/0/0/0/1/1:146,73:219:49:2:0.333:2371,82,0,49,208,2147483647,2147483647	SG	690	gi|350535589|ref|NP_001234202.1|	NRC1 [Solanum lycopersicum]	No hit in this database
Sp2_comp136005_c1_seq1	87	.	T	C	56	.	DP=60;VDB=0.0081;AF1=0.5;AC1=1;DP4=31,13,7,2;MQ=50;FQ=59;PV4=1,0.084,1,0.0015	GT:PL:GQ	0/1:86,0,255:89	Sp2_comp136005_c1_seq1	87	.	T	C	199.17		AC=1;AF=0.167;AN=6;BaseQRankSum=-0.509;DP=80;Dels=0.00;FS=11.064;HaplotypeScore=93.9576;MLEAC=1;MLEAF=0.167;MQ=58.08;MQ0=0;MQRankSum=0.017;QD=2.49;ReadPosRankSum=-0.875	GT:AD:DP:GQ:MLPSAC:MLPSAF:PL	0/0/0/0/0/1:58,22:80:12:1:0.167:225,0,12,48,111,2147483647,2147483647	SG	690	gi|350535589|ref|NP_001234202.1|	NRC1 [Solanum lycopersicum]	No hit in this database
Sp2_comp136009_c0_seq1	397	.	C	G	61	.	DP=4;VDB=0.0199;AF1=1;AC1=2;DP4=0,0,1,2;MQ=47;FQ=-36	GT:PL:GQ	1/1:93,9,0:16	Sp2_comp136009_c0_seq1	397	.	C	G	92.16	PASS	AC=6;AF=1.00;AN=6;DP=5;Dels=0.00;FS=0.000;HaplotypeScore=0.0000;MLEAC=6;MLEAF=1.00;MQ=60.00;MQ0=0;QD=18.43	GT:AD:DP:GQ:MLPSAC:MLPSAF:PL	1/1/1/1/1/1:0,5:5:2:6:1.00:115,23,14,9,5,2,0	SG	514	No hit in this database		No hit in this database
Sp2_comp136009_c0_seq1	416	.	G	T	87.5	.	DP=4;VDB=0.0199;AF1=1;AC1=2;DP4=0,0,1,3;MQ=45;FQ=-39	GT:PL:GQ	1/1:120,12,0:21	Sp2_comp136009_c0_seq1	416	.	G	T	133.4	PASS	AC=6;AF=1.00;AN=6;DP=4;Dels=0.00;FS=0.000;HaplotypeScore=0.0000;MLEAC=6;MLEAF=1.00;MQ=60.00;MQ0=0;QD=33.35	GT:AD:DP:GQ:MLPSAC:MLPSAF:PL	1/1/1/1/1/1:0,4:4:3:6:1.00:157,31,19,12,7,3,0	SG	514	No hit in this database		No hit in this database
Sp2_comp13601_c0_seq1	109	.	C	T	222	.	DP=19;VDB=0.0325;AF1=1;AC1=2;DP4=0,0,8,8;MQ=37;FQ=-75	GT:PL:GQ	1/1:255,48,0:93	Sp2_comp13601_c0_seq1	109	.	C	T	685.07	PASS	AC=6;AF=1.00;AN=6;DP=19;Dels=0.00;FS=0.000;HaplotypeScore=0.0000;MLEAC=6;MLEAF=1.00;MQ=60.00;MQ0=0;QD=31.45	GT:AD:DP:GQ:MLPSAC:MLPSAF:PL	1/1/1/1/1/1:0,19:19:14:6:1.00:711,140,86,54,32,14,0	SG	713	gi|460371199|ref|XP_004231430.1|	PREDICTED: uncharacterized protein LOC101246874 [Solanum lycopersicum]	AT5G66350.1	Lateral root primordium (LRP) protein-related	A member of SHI gene family. Arabidopsis thaliana has ten members that encode proteins with a RING finger-like zinc finger motif. Despite being highly divergent in sequence, many of the SHI-related genes are partially redundant in function and synergistically promote gynoecium, stamen and leaf development in Arabidopsis. Shi mutant is dominant, has dwarf phenotype. Loss of function mutations have…	SHORT INTERNODES (SHI); CONTAINS InterPro DOMAIN/s: Lateral Root Primordium type 1, C-terminal (InterPro:IPR006511), Zinc finger, Lateral Root Primordium type 1 (InterPro:IPR006510), Protein of unknown function DUF702 (InterPro:IPR007818); BEST Arabidopsis thaliana protein match is: Lateral root primordium (LRP) protein-related (TAIR:AT3G51060.1); Has 1807 Blast hits to 1807 proteins in 277 speci…
Sp2_comp13601_c0_seq1	133	.	C	A	222	.	DP=17;VDB=0.0365;AF1=1;AC1=2;DP4=0,0,7,10;MQ=34;FQ=-78	GT:PL:GQ	1/1:255,51,0:99	Sp2_comp13601_c0_seq1	133	.	C	A	657.12	PASS	AC=6;AF=1.00;AN=6;DP=17;Dels=0.00;FS=0.000;HaplotypeScore=0.0000;MLEAC=6;MLEAF=1.00;MQ=60.00;MQ0=0;QD=29.39	GT:AD:DP:GQ:MLPSAC:MLPSAF:PL	1/1/1/1/1/1:0,17:17:13:6:1.00:683,132,81,51,30,13,0	SG	713	gi|460371199|ref|XP_004231430.1|	PREDICTED: uncharacterized protein LOC101246874 [Solanum lycopersicum]	AT5G66350.1	Lateral root primordium (LRP) protein-related	A member of SHI gene family. Arabidopsis thaliana has ten members that encode proteins with a RING finger-like zinc finger motif. Despite being highly divergent in sequence, many of the SHI-related genes are partially redundant in function and synergistically promote gynoecium, stamen and leaf development in Arabidopsis. Shi mutant is dominant, has dwarf phenotype. Loss of function mutations have…	SHORT INTERNODES (SHI); CONTAINS InterPro DOMAIN/s: Lateral Root Primordium type 1, C-terminal (InterPro:IPR006511), Zinc finger, Lateral Root Primordium type 1 (InterPro:IPR006510), Protein of unknown function DUF702 (InterPro:IPR007818); BEST Arabidopsis thaliana protein match is: Lateral root primordium (LRP) protein-related (TAIR:AT3G51060.1); Has 1807 Blast hits to 1807 proteins in 277 speci…
Sp2_comp13601_c0_seq1	142	.	C	T	184	.	DP=17;VDB=0.0345;AF1=1;AC1=2;DP4=0,0,6,10;MQ=34;FQ=-75	GT:PL:GQ	1/1:217,48,0:93	Sp2_comp13601_c0_seq1	142	.	C	T	606.12	PASS	AC=6;AF=1.00;AN=6;DP=17;Dels=0.00;FS=0.000;HaplotypeScore=0.0000;MLEAC=6;MLEAF=1.00;MQ=60.00;MQ0=0;QD=34.96	GT:AD:DP:GQ:MLPSAC:MLPSAF:PL	1/1/1/1/1/1:0,17:17:13:6:1.00:632,124,76,48,28,13,0	SG	713	gi|460371199|ref|XP_004231430.1|	PREDICTED: uncharacterized protein LOC101246874 [Solanum lycopersicum]	AT5G66350.1	Lateral root primordium (LRP) protein-related	A member of SHI gene family. Arabidopsis thaliana has ten members that encode proteins with a RING finger-like zinc finger motif. Despite being highly divergent in sequence, many of the SHI-related genes are partially redundant in function and synergistically promote gynoecium, stamen and leaf development in Arabidopsis. Shi mutant is dominant, has dwarf phenotype. Loss of function mutations have…	SHORT INTERNODES (SHI); CONTAINS InterPro DOMAIN/s: Lateral Root Primordium type 1, C-terminal (InterPro:IPR006511), Zinc finger, Lateral Root Primordium type 1 (InterPro:IPR006510), Protein of unknown function DUF702 (InterPro:IPR007818); BEST Arabidopsis thaliana protein match is: Lateral root primordium (LRP) protein-related (TAIR:AT3G51060.1); Has 1807 Blast hits to 1807 proteins in 277 speci…
Sp2_comp13601_c0_seq1	310	.	C	G	54	.	DP=13;VDB=0.0365;AF1=0.5;AC1=1;DP4=2,3,2,4;MQ=50;FQ=57;PV4=1,1.2e-06,0.093,0.12	GT:PL:GQ	0/1:84,0,127:87	Sp2_comp13601_c0_seq1	310	.	C	G	255.17	PASS	AC=4;AF=0.667;AN=6;BaseQRankSum=-0.271;DP=13;Dels=0.00;FS=0.000;HaplotypeScore=0.0000;MLEAC=4;MLEAF=0.667;MQ=60.00;MQ0=0;MQRankSum=-0.533;QD=19.63;ReadPosRankSum=-0.817	GT:AD:DP:GQ:MLPSAC:MLPSAF:PL	0/0/1/1/1/1:5,8:13:1:4:0.667:278,28,9,1,0,7,166	SG	713	gi|460371199|ref|XP_004231430.1|	PREDICTED: uncharacterized protein LOC101246874 [Solanum lycopersicum]	AT5G66350.1	Lateral root primordium (LRP) protein-related	A member of SHI gene family. Arabidopsis thaliana has ten members that encode proteins with a RING finger-like zinc finger motif. Despite being highly divergent in sequence, many of the SHI-related genes are partially redundant in function and synergistically promote gynoecium, stamen and leaf development in Arabidopsis. Shi mutant is dominant, has dwarf phenotype. Loss of function mutations have…	SHORT INTERNODES (SHI); CONTAINS InterPro DOMAIN/s: Lateral Root Primordium type 1, C-terminal (InterPro:IPR006511), Zinc finger, Lateral Root Primordium type 1 (InterPro:IPR006510), Protein of unknown function DUF702 (InterPro:IPR007818); BEST Arabidopsis thaliana protein match is: Lateral root primordium (LRP) protein-related (TAIR:AT3G51060.1); Has 1807 Blast hits to 1807 proteins in 277 speci…
Sp2_comp13601_c0_seq1	428	.	C	G	167	.	DP=18;VDB=0.0392;AF1=1;AC1=2;DP4=0,0,14,3;MQ=48;FQ=-78	GT:PL:GQ	1/1:200,51,0:99	Sp2_comp13601_c0_seq1	428	.	C	G	612.12	PASS	AC=6;AF=1.00;AN=6;DP=18;Dels=0.00;FS=0.000;HaplotypeScore=0.0000;MLEAC=6;MLEAF=1.00;MQ=60.00;MQ0=0;QD=34.01	GT:AD:DP:GQ:MLPSAC:MLPSAF:PL	1/1/1/1/1/1:0,18:18:13:6:1.00:638,132,81,51,30,13,0	SG	713	gi|460371199|ref|XP_004231430.1|	PREDICTED: uncharacterized protein LOC101246874 [Solanum lycopersicum]	AT5G66350.1	Lateral root primordium (LRP) protein-related	A member of SHI gene family. Arabidopsis thaliana has ten members that encode proteins with a RING finger-like zinc finger motif. Despite being highly divergent in sequence, many of the SHI-related genes are partially redundant in function and synergistically promote gynoecium, stamen and leaf development in Arabidopsis. Shi mutant is dominant, has dwarf phenotype. Loss of function mutations have…	SHORT INTERNODES (SHI); CONTAINS InterPro DOMAIN/s: Lateral Root Primordium type 1, C-terminal (InterPro:IPR006511), Zinc finger, Lateral Root Primordium type 1 (InterPro:IPR006510), Protein of unknown function DUF702 (InterPro:IPR007818); BEST Arabidopsis thaliana protein match is: Lateral root primordium (LRP) protein-related (TAIR:AT3G51060.1); Has 1807 Blast hits to 1807 proteins in 277 speci…
Sp2_comp13601_c0_seq1	471	.	G	C	155	.	DP=21;VDB=0.0345;AF1=1;AC1=2;DP4=0,0,7,6;MQ=48;FQ=-66	GT:PL:GQ	1/1:188,39,0:75	Sp2_comp13601_c0_seq1	471	.	G	C	599.12	PASS	AC=6;AF=1.00;AN=6;BaseQRankSum=-1.627;DP=37;Dels=0.00;FS=0.000;HaplotypeScore=3.4714;MLEAC=6;MLEAF=1.00;MQ=45.45;MQ0=4;MQRankSum=4.416;QD=16.19;ReadPosRankSum=2.641	GT:AD:DP:GQ:MLPSAC:MLPSAF:PL	1/1/1/1/1/1:16,21:37:13:6:1.00:625,132,81,51,30,13,0	SG	713	gi|460371199|ref|XP_004231430.1|	PREDICTED: uncharacterized protein LOC101246874 [Solanum lycopersicum]	AT5G66350.1	Lateral root primordium (LRP) protein-related	A member of SHI gene family. Arabidopsis thaliana has ten members that encode proteins with a RING finger-like zinc finger motif. Despite being highly divergent in sequence, many of the SHI-related genes are partially redundant in function and synergistically promote gynoecium, stamen and leaf development in Arabidopsis. Shi mutant is dominant, has dwarf phenotype. Loss of function mutations have…	SHORT INTERNODES (SHI); CONTAINS InterPro DOMAIN/s: Lateral Root Primordium type 1, C-terminal (InterPro:IPR006511), Zinc finger, Lateral Root Primordium type 1 (InterPro:IPR006510), Protein of unknown function DUF702 (InterPro:IPR007818); BEST Arabidopsis thaliana protein match is: Lateral root primordium (LRP) protein-related (TAIR:AT3G51060.1); Has 1807 Blast hits to 1807 proteins in 277 speci…
Sp2_comp136010_c0_seq1	1001	.	T	C	64	.	DP=7;VDB=0.0199;AF1=0.5;AC1=1;DP4=1,2,4,0;MQ=43;FQ=57.5;PV4=0.14,1,0.046,1	GT:PL:GQ	0/1:94,0,85:87	Sp2_comp136010_c0_seq1	1001	.	T	C	248.32	PASS	AC=4;AF=0.667;AN=6;BaseQRankSum=0.825;DP=12;Dels=0.00;FS=2.632;HaplotypeScore=2.9996;MLEAC=4;MLEAF=0.667;MQ=60.00;MQ0=0;MQRankSum=0.825;QD=20.69;ReadPosRankSum=0.536	GT:AD:DP:GQ:MLPSAC:MLPSAF:PL	0/0/1/1/1/1:4,8:12:2:4:0.667:271,30,12,3,0,2,99	SG	1175	gi|168014097|ref|XP_001759592.1|	predicted protein [Physcomitrella patens subsp. patens]	AT2G40010.1	Ribosomal protein L10 family protein		Ribosomal protein L10 family protein; FUNCTIONS IN: structural constituent of ribosome; INVOLVED IN: translational elongation, translation, ribosome biogenesis; LOCATED IN: cytosolic ribosome, ribosome; EXPRESSED IN: 19 plant structures; EXPRESSED DURING: 13 growth stages; CONTAINS InterPro DOMAIN/s: Ribosomal protein 60S (InterPro:IPR001813), Ribosomal protein L10 (InterPro:IPR001790); BEST Arab…
Sp2_comp136010_c0_seq1	1016	.	A	C	6.98	.	DP=6;VDB=0.0199;AF1=0.4999;AC1=1;DP4=1,1,3,0;MQ=45;FQ=9.5;PV4=0.4,0.012,0.087,1	GT:PL:GQ	0/1:36,0,57:37	Sp2_comp136010_c0_seq1	1016	.	A	C	295.45	PASS	AC=5;AF=0.833;AN=6;BaseQRankSum=-0.740;DP=12;Dels=0.00;FS=0.000;HaplotypeScore=1.9998;MLEAC=5;MLEAF=0.833;MQ=60.00;MQ0=0;MQRankSum=-1.664;QD=24.62;ReadPosRankSum=-1.479	GT:AD:DP:GQ:MLPSAC:MLPSAF:PL	0/1/1/1/1/1:3,9:12:2:5:0.833:319,42,20,8,2,0,60	SG	1175	gi|168014097|ref|XP_001759592.1|	predicted protein [Physcomitrella patens subsp. patens]	AT2G40010.1	Ribosomal protein L10 family protein		Ribosomal protein L10 family protein; FUNCTIONS IN: structural constituent of ribosome; INVOLVED IN: translational elongation, translation, ribosome biogenesis; LOCATED IN: cytosolic ribosome, ribosome; EXPRESSED IN: 19 plant structures; EXPRESSED DURING: 13 growth stages; CONTAINS InterPro DOMAIN/s: Ribosomal protein 60S (InterPro:IPR001813), Ribosomal protein L10 (InterPro:IPR001790); BEST Arab…
Sp2_comp136010_c0_seq1	1023	.	A	T	8.64	.	DP=6;VDB=0.0199;AF1=0.5;AC1=1;DP4=1,1,3,0;MQ=45;FQ=11.3;PV4=0.4,0.00011,0.087,0.11	GT:PL:GQ	0/1:38,0,63:40	Sp2_comp136010_c0_seq1	1023	.	A	T	287.45	PASS	AC=5;AF=0.833;AN=6;BaseQRankSum=-0.967;DP=12;Dels=0.00;FS=0.000;HaplotypeScore=0.9998;MLEAC=5;MLEAF=0.833;MQ=60.00;MQ0=0;MQRankSum=-0.322;QD=23.95;ReadPosRankSum=-1.826	GT:AD:DP:GQ:MLPSAC:MLPSAF:PL	0/1/1/1/1/1:2,10:12:2:5:0.833:311,42,20,8,2,0,66	SG	1175	gi|168014097|ref|XP_001759592.1|	predicted protein [Physcomitrella patens subsp. patens]	AT2G40010.1	Ribosomal protein L10 family protein		Ribosomal protein L10 family protein; FUNCTIONS IN: structural constituent of ribosome; INVOLVED IN: translational elongation, translation, ribosome biogenesis; LOCATED IN: cytosolic ribosome, ribosome; EXPRESSED IN: 19 plant structures; EXPRESSED DURING: 13 growth stages; CONTAINS InterPro DOMAIN/s: Ribosomal protein 60S (InterPro:IPR001813), Ribosomal protein L10 (InterPro:IPR001790); BEST Arab…
Sp2_comp136010_c0_seq1	655	.	G	A	17.6	.	DP=4;VDB=0.0313;AF1=1;AC1=2;DP4=0,0,2,2;MQ=16;FQ=-39	GT:PL:GQ	1/1:50,12,0:20	Sp2_comp136010_c0_seq1	655	.	G	A	189.83	PASS	AC=6;AF=1.00;AN=6;DP=5;Dels=0.00;FS=0.000;HaplotypeScore=0.0000;MLEAC=6;MLEAF=1.00;MQ=60.00;MQ0=0;QD=21.83	GT:AD:DP:GQ:MLPSAC:MLPSAF:PL	1/1/1/1/1/1:0,5:5:4:6:1.00:214,39,24,15,9,4,0	SG	1175	gi|168014097|ref|XP_001759592.1|	predicted protein [Physcomitrella patens subsp. patens]	AT2G40010.1	Ribosomal protein L10 family protein		Ribosomal protein L10 family protein; FUNCTIONS IN: structural constituent of ribosome; INVOLVED IN: translational elongation, translation, ribosome biogenesis; LOCATED IN: cytosolic ribosome, ribosome; EXPRESSED IN: 19 plant structures; EXPRESSED DURING: 13 growth stages; CONTAINS InterPro DOMAIN/s: Ribosomal protein 60S (InterPro:IPR001813), Ribosomal protein L10 (InterPro:IPR001790); BEST Arab…
Sp2_comp136010_c0_seq1	995	.	T	C	19.1	.	DP=7;VDB=0.0175;AF1=0.5;AC1=1;DP4=4,0,1,2;MQ=43;FQ=22;PV4=0.14,6.9e-05,1,0.35	GT:PL:GQ	0/1:49,0,95:52	Sp2_comp136010_c0_seq1	995	.	T	C	81.81	PASS	AC=2;AF=0.333;AN=6;BaseQRankSum=-1.106;DP=11;Dels=0.00;FS=2.632;HaplotypeScore=1.9997;MLEAC=2;MLEAF=0.333;MQ=59.65;MQ0=0;MQRankSum=0.978;QD=7.44;ReadPosRankSum=-1.531	GT:AD:DP:GQ:MLPSAC:MLPSAF:PL	0/0/0/0/1/1:8,3:11:1:2:0.333:104,4,0,1,6,18,197	SG	1175	gi|168014097|ref|XP_001759592.1|	predicted protein [Physcomitrella patens subsp. patens]	AT2G40010.1	Ribosomal protein L10 family protein		Ribosomal protein L10 family protein; FUNCTIONS IN: structural constituent of ribosome; INVOLVED IN: translational elongation, translation, ribosome biogenesis; LOCATED IN: cytosolic ribosome, ribosome; EXPRESSED IN: 19 plant structures; EXPRESSED DURING: 13 growth stages; CONTAINS InterPro DOMAIN/s: Ribosomal protein 60S (InterPro:IPR001813), Ribosomal protein L10 (InterPro:IPR001790); BEST Arab…
Sp2_comp136011_c0_seq1	133	.	T	G	142	.	DP=13;VDB=0.0380;AF1=1;AC1=2;DP4=0,0,7,5;MQ=45;FQ=-63	GT:PL:GQ	1/1:175,36,0:69	Sp2_comp136011_c0_seq1	133	.	T	G	483.35	PASS	AC=6;AF=1.00;AN=6;DP=21;Dels=0.00;FS=0.000;HaplotypeScore=0.9996;MLEAC=6;MLEAF=1.00;MQ=60.00;MQ0=0;QD=23.02	GT:AD:DP:GQ:MLPSAC:MLPSAF:PL	1/1/1/1/1/1:0,21:21:10:6:1.00:509,93,57,36,21,10,0	SG	943	gi|359491684|ref|XP_003634305.1|	PREDICTED: uncharacterized protein LOC100852985 [Vitis vinifera]	AT1G18680.1	HNH endonuclease domain-containing protein		HNH endonuclease domain-containing protein; FUNCTIONS IN: endonuclease activity, nucleic acid binding; INVOLVED IN: N-terminal protein myristoylation; LOCATED IN: chloroplast; EXPRESSED IN: 7 plant structures; EXPRESSED DURING: L mature pollen stage, M germinated pollen stage, 4 anthesis, petal differentiation and expansion stage; CONTAINS InterPro DOMAIN/s: HNH nuclease (InterPro:IPR003615), HNH…
Sp2_comp136011_c0_seq1	166	.	T	G	32	.	DP=24;VDB=0.0322;AF1=1;AC1=2;DP4=0,0,1,2;MQ=43;FQ=-36	GT:PL:GQ	1/1:64,9,0:16	Sp2_comp136011_c0_seq1	166	.	T	G	260.12	PASS	AC=6;AF=1.00;AN=6;DP=32;Dels=0.00;FS=0.000;HaplotypeScore=0.0000;MLEAC=6;MLEAF=1.00;MQ=60.00;MQ0=0;QD=8.13	GT:AD:DP:GQ:MLPSAC:MLPSAF:PL	1/1/1/1/1/1:0,16:32:6:6:1.00:285,54,33,21,12,6,0	SG	943	gi|359491684|ref|XP_003634305.1|	PREDICTED: uncharacterized protein LOC100852985 [Vitis vinifera]	AT1G18680.1	HNH endonuclease domain-containing protein		HNH endonuclease domain-containing protein; FUNCTIONS IN: endonuclease activity, nucleic acid binding; INVOLVED IN: N-terminal protein myristoylation; LOCATED IN: chloroplast; EXPRESSED IN: 7 plant structures; EXPRESSED DURING: L mature pollen stage, M germinated pollen stage, 4 anthesis, petal differentiation and expansion stage; CONTAINS InterPro DOMAIN/s: HNH nuclease (InterPro:IPR003615), HNH…
Sp2_comp136011_c0_seq1	185	.	A	T	47	.	DP=31;VDB=0.0365;AF1=0.5;AC1=1;DP4=10,4,3,5;MQ=44;FQ=50;PV4=0.19,5.6e-11,0.15,1	GT:PL:GQ	0/1:77,0,255:80	Sp2_comp136011_c0_seq1	185	.	A	T	584.12	PASS	AC=4;AF=0.667;AN=6;BaseQRankSum=-0.496;DP=39;Dels=0.00;FS=0.000;HaplotypeScore=0.0000;MLEAC=4;MLEAF=0.667;MQ=60.00;MQ0=0;MQRankSum=1.544;QD=14.98;ReadPosRankSum=-1.600	GT:AD:DP:GQ:MLPSAC:MLPSAF:PL	0/0/1/1/1/1:22,17:39:2:4:0.667:608,59,18,2,0,17,387	SG	943	gi|359491684|ref|XP_003634305.1|	PREDICTED: uncharacterized protein LOC100852985 [Vitis vinifera]	AT1G18680.1	HNH endonuclease domain-containing protein		HNH endonuclease domain-containing protein; FUNCTIONS IN: endonuclease activity, nucleic acid binding; INVOLVED IN: N-terminal protein myristoylation; LOCATED IN: chloroplast; EXPRESSED IN: 7 plant structures; EXPRESSED DURING: L mature pollen stage, M germinated pollen stage, 4 anthesis, petal differentiation and expansion stage; CONTAINS InterPro DOMAIN/s: HNH nuclease (InterPro:IPR003615), HNH…
Sp2_comp136011_c0_seq1	191	.	G	C	121	.	DP=31;VDB=0.0365;AF1=0.5;AC1=1;DP4=9,4,12,5;MQ=45;FQ=124;PV4=1,9.7e-16,1,0.42	GT:PL:GQ	0/1:151,0,237:99	Sp2_comp136011_c0_seq1	191	.	G	C	628.5	PASS	AC=4;AF=0.667;AN=6;BaseQRankSum=0.437;DP=39;Dels=0.00;FS=0.000;HaplotypeScore=0.0000;MLEAC=4;MLEAF=0.667;MQ=60.00;MQ0=0;MQRankSum=0.718;QD=16.12;ReadPosRankSum=-0.718	GT:AD:DP:GQ:MLPSAC:MLPSAF:PL	0/0/1/1/1/1:21,18:39:4:4:0.667:653,63,21,4,0,14,349	SG	943	gi|359491684|ref|XP_003634305.1|	PREDICTED: uncharacterized protein LOC100852985 [Vitis vinifera]	AT1G18680.1	HNH endonuclease domain-containing protein		HNH endonuclease domain-containing protein; FUNCTIONS IN: endonuclease activity, nucleic acid binding; INVOLVED IN: N-terminal protein myristoylation; LOCATED IN: chloroplast; EXPRESSED IN: 7 plant structures; EXPRESSED DURING: L mature pollen stage, M germinated pollen stage, 4 anthesis, petal differentiation and expansion stage; CONTAINS InterPro DOMAIN/s: HNH nuclease (InterPro:IPR003615), HNH…
Sp2_comp136011_c0_seq1	406	.	T	C	146	.	DP=52;VDB=0.0322;AF1=0.5;AC1=1;DP4=9,7,18,8;MQ=49;FQ=149;PV4=0.51,2.2e-16,0.053,1	GT:PL:GQ	0/1:176,0,255:99	Sp2_comp136011_c0_seq1	406	.	T	C	1258.18	PASS	AC=4;AF=0.667;AN=6;BaseQRankSum=-0.149;DP=52;Dels=0.00;FS=0.000;HaplotypeScore=0.9995;MLEAC=4;MLEAF=0.667;MQ=60.00;MQ0=0;MQRankSum=0.089;QD=24.20;ReadPosRankSum=1.715	GT:AD:DP:GQ:MLPSAC:MLPSAF:PL	0/0/1/1/1/1:16,36:52:14:4:0.667:1284,147,57,16,0,14,527	SG	943	gi|359491684|ref|XP_003634305.1|	PREDICTED: uncharacterized protein LOC100852985 [Vitis vinifera]	AT1G18680.1	HNH endonuclease domain-containing protein		HNH endonuclease domain-containing protein; FUNCTIONS IN: endonuclease activity, nucleic acid binding; INVOLVED IN: N-terminal protein myristoylation; LOCATED IN: chloroplast; EXPRESSED IN: 7 plant structures; EXPRESSED DURING: L mature pollen stage, M germinated pollen stage, 4 anthesis, petal differentiation and expansion stage; CONTAINS InterPro DOMAIN/s: HNH nuclease (InterPro:IPR003615), HNH…
Sp2_comp136011_c0_seq1	519	.	G	C	103	.	DP=35;VDB=0.0216;AF1=0.5;AC1=1;DP4=5,7,5,10;MQ=49;FQ=106;PV4=0.71,3.3e-12,0.18,1	GT:PL:GQ	0/1:133,0,222:99	Sp2_comp136011_c0_seq1	519	.	G	C	689.18	PASS	AC=4;AF=0.667;AN=6;BaseQRankSum=0.054;DP=35;Dels=0.00;FS=1.479;HaplotypeScore=0.0000;MLEAC=4;MLEAF=0.667;MQ=60.00;MQ0=0;MQRankSum=0.198;QD=19.69;ReadPosRankSum=0.450	GT:AD:DP:GQ:MLPSAC:MLPSAF:PL	0/0/1/1/1/1:13,22:35:5:4:0.667:714,79,27,5,0,16,384	SG	943	gi|359491684|ref|XP_003634305.1|	PREDICTED: uncharacterized protein LOC100852985 [Vitis vinifera]	AT1G18680.1	HNH endonuclease domain-containing protein		HNH endonuclease domain-containing protein; FUNCTIONS IN: endonuclease activity, nucleic acid binding; INVOLVED IN: N-terminal protein myristoylation; LOCATED IN: chloroplast; EXPRESSED IN: 7 plant structures; EXPRESSED DURING: L mature pollen stage, M germinated pollen stage, 4 anthesis, petal differentiation and expansion stage; CONTAINS InterPro DOMAIN/s: HNH nuclease (InterPro:IPR003615), HNH…
Sp2_comp136011_c0_seq1	566	.	A	G	3.54	.	DP=36;VDB=0.0373;AF1=0.4998;AC1=1;DP4=8,12,5,1;MQ=47;FQ=5.47;PV4=0.16,2.9e-10,0.088,0.15	GT:PL:GQ	0/1:31,0,255:30	Sp2_comp136011_c0_seq1	566	.	A	G	462.05	PASS	AC=2;AF=0.333;AN=6;BaseQRankSum=0.671;DP=39;Dels=0.00;FS=7.160;HaplotypeScore=1.9598;MLEAC=2;MLEAF=0.333;MQ=60.00;MQ0=0;MQRankSum=-1.328;QD=11.85;ReadPosRankSum=0.585	GT:AD:DP:GQ:MLPSAC:MLPSAF:PL	0/0/0/0/1/1:23,16:39:2:2:0.333:486,23,0,2,24,79,2147483647	SG	943	gi|359491684|ref|XP_003634305.1|	PREDICTED: uncharacterized protein LOC100852985 [Vitis vinifera]	AT1G18680.1	HNH endonuclease domain-containing protein		HNH endonuclease domain-containing protein; FUNCTIONS IN: endonuclease activity, nucleic acid binding; INVOLVED IN: N-terminal protein myristoylation; LOCATED IN: chloroplast; EXPRESSED IN: 7 plant structures; EXPRESSED DURING: L mature pollen stage, M germinated pollen stage, 4 anthesis, petal differentiation and expansion stage; CONTAINS InterPro DOMAIN/s: HNH nuclease (InterPro:IPR003615), HNH…
Sp2_comp136011_c0_seq1	639	.	T	C	141	.	DP=34;VDB=0.0345;AF1=1;AC1=2;DP4=0,0,14,2;MQ=42;FQ=-75	GT:PL:GQ	1/1:174,48,0:93	Sp2_comp136011_c0_seq1	639	.	T	C	783.01	PASS	AC=6;AF=1.00;AN=6;DP=39;Dels=0.00;FS=0.000;HaplotypeScore=1.4450;MLEAC=6;MLEAF=1.00;MQ=60.00;MQ0=0;QD=20.08	GT:AD:DP:GQ:MLPSAC:MLPSAF:PL	1/1/1/1/1/1:0,39:39:16:6:1.00:809,156,95,60,35,16,0	SG	943	gi|359491684|ref|XP_003634305.1|	PREDICTED: uncharacterized protein LOC100852985 [Vitis vinifera]	AT1G18680.1	HNH endonuclease domain-containing protein		HNH endonuclease domain-containing protein; FUNCTIONS IN: endonuclease activity, nucleic acid binding; INVOLVED IN: N-terminal protein myristoylation; LOCATED IN: chloroplast; EXPRESSED IN: 7 plant structures; EXPRESSED DURING: L mature pollen stage, M germinated pollen stage, 4 anthesis, petal differentiation and expansion stage; CONTAINS InterPro DOMAIN/s: HNH nuclease (InterPro:IPR003615), HNH…
Sp2_comp136011_c0_seq1	648	.	G	A	36.5	.	DP=27;VDB=0.0140;AF1=1;AC1=2;DP4=0,0,4,0;MQ=34;FQ=-39	GT:PL:GQ	1/1:69,12,0:21	Sp2_comp136011_c0_seq1	648	.	G	A	944.93	PASS	AC=6;AF=1.00;AN=6;DP=32;Dels=0.00;FS=0.000;HaplotypeScore=0.5784;MLEAC=6;MLEAF=1.00;MQ=60.00;MQ0=0;QD=29.53	GT:AD:DP:GQ:MLPSAC:MLPSAF:PL	1/1/1/1/1/1:0,31:32:22:6:1.00:971,218,133,84,49,22,0	SG	943	gi|359491684|ref|XP_003634305.1|	PREDICTED: uncharacterized protein LOC100852985 [Vitis vinifera]	AT1G18680.1	HNH endonuclease domain-containing protein		HNH endonuclease domain-containing protein; FUNCTIONS IN: endonuclease activity, nucleic acid binding; INVOLVED IN: N-terminal protein myristoylation; LOCATED IN: chloroplast; EXPRESSED IN: 7 plant structures; EXPRESSED DURING: L mature pollen stage, M germinated pollen stage, 4 anthesis, petal differentiation and expansion stage; CONTAINS InterPro DOMAIN/s: HNH nuclease (InterPro:IPR003615), HNH…
Sp2_comp136011_c0_seq1	650	.	G	C	21	.	DP=27;VDB=0.0140;AF1=1;AC1=2;DP4=0,0,3,0;MQ=39;FQ=-36	GT:PL:GQ	1/1:53,9,0:15	Sp2_comp136011_c0_seq1	650	.	G	C	889.94	PASS	AC=6;AF=1.00;AN=6;DP=32;Dels=0.00;FS=0.000;HaplotypeScore=0.5784;MLEAC=6;MLEAF=1.00;MQ=60.00;MQ0=0;QD=27.81	GT:AD:DP:GQ:MLPSAC:MLPSAF:PL	1/1/1/1/1/1:0,32:32:21:6:1.00:916,210,129,81,48,21,0	SG	943	gi|359491684|ref|XP_003634305.1|	PREDICTED: uncharacterized protein LOC100852985 [Vitis vinifera]	AT1G18680.1	HNH endonuclease domain-containing protein		HNH endonuclease domain-containing protein; FUNCTIONS IN: endonuclease activity, nucleic acid binding; INVOLVED IN: N-terminal protein myristoylation; LOCATED IN: chloroplast; EXPRESSED IN: 7 plant structures; EXPRESSED DURING: L mature pollen stage, M germinated pollen stage, 4 anthesis, petal differentiation and expansion stage; CONTAINS InterPro DOMAIN/s: HNH nuclease (InterPro:IPR003615), HNH…
Sp2_comp136011_c0_seq1	675	.	T	C	42.1	.	DP=44;VDB=0.0398;AF1=0.5163;AC1=1;DP4=1,0,1,4;MQ=43;FQ=-15.1;PV4=0.33,0.0072,0.26,1	GT:PL:GQ	0/1:72,0,12:15	Sp2_comp136011_c0_seq1	675	.	T	C	489.33	PASS	AC=5;AF=0.833;AN=6;BaseQRankSum=-0.115;DP=47;Dels=0.00;FS=0.000;HaplotypeScore=1.9660;MLEAC=5;MLEAF=0.833;MQ=60.00;MQ0=0;MQRankSum=1.501;QD=10.41;ReadPosRankSum=1.347	GT:AD:DP:GQ:MLPSAC:MLPSAF:PL	0/1/1/1/1/1:1,45:47:12:5:0.833:515,118,65,35,14,0,12	SG	943	gi|359491684|ref|XP_003634305.1|	PREDICTED: uncharacterized protein LOC100852985 [Vitis vinifera]	AT1G18680.1	HNH endonuclease domain-containing protein		HNH endonuclease domain-containing protein; FUNCTIONS IN: endonuclease activity, nucleic acid binding; INVOLVED IN: N-terminal protein myristoylation; LOCATED IN: chloroplast; EXPRESSED IN: 7 plant structures; EXPRESSED DURING: L mature pollen stage, M germinated pollen stage, 4 anthesis, petal differentiation and expansion stage; CONTAINS InterPro DOMAIN/s: HNH nuclease (InterPro:IPR003615), HNH…
Sp2_comp136011_c0_seq1	681	.	G	C	68	.	DP=49;VDB=0.0373;AF1=0.5;AC1=1;DP4=9,17,5,7;MQ=43;FQ=71;PV4=0.73,1.9e-07,0.47,0.47	GT:PL:GQ	0/1:98,0,255:99	Sp2_comp136011_c0_seq1	681	.	G	C	314.24	PASS	AC=3;AF=0.500;AN=6;BaseQRankSum=-1.349;DP=52;Dels=0.00;FS=4.341;HaplotypeScore=0.5784;MLEAC=3;MLEAF=0.500;MQ=60.00;MQ0=0;MQRankSum=-0.358;QD=6.04;ReadPosRankSum=-1.033	GT:AD:DP:GQ:MLPSAC:MLPSAF:PL	0/0/0/1/1/1:31,21:52:2:3:0.500:338,24,2,0,11,45,490	SG	943	gi|359491684|ref|XP_003634305.1|	PREDICTED: uncharacterized protein LOC100852985 [Vitis vinifera]	AT1G18680.1	HNH endonuclease domain-containing protein		HNH endonuclease domain-containing protein; FUNCTIONS IN: endonuclease activity, nucleic acid binding; INVOLVED IN: N-terminal protein myristoylation; LOCATED IN: chloroplast; EXPRESSED IN: 7 plant structures; EXPRESSED DURING: L mature pollen stage, M germinated pollen stage, 4 anthesis, petal differentiation and expansion stage; CONTAINS InterPro DOMAIN/s: HNH nuclease (InterPro:IPR003615), HNH…
Sp2_comp136011_c0_seq1	757	.	G	A	128	.	DP=40;VDB=0.0399;AF1=0.5;AC1=1;DP4=2,17,5,15;MQ=48;FQ=131;PV4=0.41,3.5e-13,1,1	GT:PL:GQ	0/1:158,0,227:99	Sp2_comp136011_c0_seq1	757	.	G	A	703.51	PASS	AC=3;AF=0.500;AN=6;BaseQRankSum=0.488;DP=40;Dels=0.00;FS=3.899;HaplotypeScore=0.8941;MLEAC=3;MLEAF=0.500;MQ=59.98;MQ0=0;MQRankSum=0.460;QD=17.59;ReadPosRankSum=0.650	GT:AD:DP:GQ:MLPSAC:MLPSAF:PL	0/0/0/1/1/1:19,21:40:1:3:0.500:727,60,16,0,1,25,516	SG	943	gi|359491684|ref|XP_003634305.1|	PREDICTED: uncharacterized protein LOC100852985 [Vitis vinifera]	AT1G18680.1	HNH endonuclease domain-containing protein		HNH endonuclease domain-containing protein; FUNCTIONS IN: endonuclease activity, nucleic acid binding; INVOLVED IN: N-terminal protein myristoylation; LOCATED IN: chloroplast; EXPRESSED IN: 7 plant structures; EXPRESSED DURING: L mature pollen stage, M germinated pollen stage, 4 anthesis, petal differentiation and expansion stage; CONTAINS InterPro DOMAIN/s: HNH nuclease (InterPro:IPR003615), HNH…
Sp2_comp136011_c0_seq1	83	.	C	T	30	.	DP=8;VDB=0.0116;AF1=0.5;AC1=1;DP4=2,3,3,0;MQ=49;FQ=33;PV4=0.2,0.43,0.12,1	GT:PL:GQ	0/1:60,0,145:63	Sp2_comp136011_c0_seq1	83	.	C	T	123.82	PASS	AC=3;AF=0.500;AN=6;BaseQRankSum=-0.437;DP=13;Dels=0.00;FS=0.000;HaplotypeScore=0.0000;MLEAC=3;MLEAF=0.500;MQ=60.00;MQ0=0;MQRankSum=-0.533;QD=9.52;ReadPosRankSum=0.000	GT:AD:DP:GQ:MLPSAC:MLPSAF:PL	0/0/0/1/1/1:8,5:13:2:3:0.500:146,10,2,0,2,10,147	SG	943	gi|359491684|ref|XP_003634305.1|	PREDICTED: uncharacterized protein LOC100852985 [Vitis vinifera]	AT1G18680.1	HNH endonuclease domain-containing protein		HNH endonuclease domain-containing protein; FUNCTIONS IN: endonuclease activity, nucleic acid binding; INVOLVED IN: N-terminal protein myristoylation; LOCATED IN: chloroplast; EXPRESSED IN: 7 plant structures; EXPRESSED DURING: L mature pollen stage, M germinated pollen stage, 4 anthesis, petal differentiation and expansion stage; CONTAINS InterPro DOMAIN/s: HNH nuclease (InterPro:IPR003615), HNH…
Sp2_comp136011_c0_seq1	839	.	T	A	87.5	.	DP=6;VDB=0.0003;AF1=1;AC1=2;DP4=0,0,0,4;MQ=42;FQ=-39	GT:PL:GQ	1/1:120,12,0:21	Sp2_comp136011_c0_seq1	839	.	T	A	275.12	PASS	AC=6;AF=1.00;AN=6;DP=8;Dels=0.00;FS=0.000;HaplotypeScore=0.0000;MLEAC=6;MLEAF=1.00;MQ=60.00;MQ0=0;QD=34.39	GT:AD:DP:GQ:MLPSAC:MLPSAF:PL	1/1/1/1/1/1:0,8:8:6:6:1.00:300,54,33,21,12,6,0	SG	943	gi|359491684|ref|XP_003634305.1|	PREDICTED: uncharacterized protein LOC100852985 [Vitis vinifera]	AT1G18680.1	HNH endonuclease domain-containing protein		HNH endonuclease domain-containing protein; FUNCTIONS IN: endonuclease activity, nucleic acid binding; INVOLVED IN: N-terminal protein myristoylation; LOCATED IN: chloroplast; EXPRESSED IN: 7 plant structures; EXPRESSED DURING: L mature pollen stage, M germinated pollen stage, 4 anthesis, petal differentiation and expansion stage; CONTAINS InterPro DOMAIN/s: HNH nuclease (InterPro:IPR003615), HNH…
Sp2_comp136012_c0_seq1	298	.	T	C	42	.	DP=20;VDB=0.0365;AF1=0.5;AC1=1;DP4=9,5,3,3;MQ=49;FQ=45;PV4=0.64,6.5e-07,0.017,1	GT:PL:GQ	0/1:72,0,255:75	Sp2_comp136012_c0_seq1	298	.	T	C	169.95	PASS	AC=2;AF=0.333;AN=6;BaseQRankSum=0.701;DP=20;Dels=0.00;FS=1.922;HaplotypeScore=4.9992;MLEAC=2;MLEAF=0.333;MQ=60.00;MQ0=0;MQRankSum=-0.371;QD=8.50;ReadPosRankSum=0.371	GT:AD:DP:GQ:MLPSAC:MLPSAF:PL	0/0/0/0/1/1:14,6:20:4:2:0.333:194,4,0,7,24,60,2147483647	SG	554	gi|296040661|gb|ADG85298.1|	cytochrome c biogenesis C [Silene latifolia]	ATMG00900.1	cytochrome C biogenesis 256	cytochrome c biogenesis orf256	cytochrome C biogenesis 256 (CCB256); FUNCTIONS IN: heme transporter activity; INVOLVED IN: cytochrome complex assembly, respiratory chain complex IV assembly, protein complex assembly, heme transport; LOCATED IN: membrane; CONTAINS InterPro DOMAIN/s: Cytochrome c-type biogenesis protein CcmC (InterPro:IPR003557), Cytochrome c assembly protein (InterPro:IPR002541); BEST Arabidopsis thaliana prote…
Sp2_comp136013_c0_seq1	179	.	A	T	52.5	.	DP=4;VDB=0.0324;AF1=1;AC1=2;DP4=0,0,2,2;MQ=43;FQ=-39	GT:PL:GQ	1/1:85,12,0:21	Sp2_comp136013_c0_seq1	179	.	A	T	190.83	PASS	AC=6;AF=1.00;AN=6;DP=5;Dels=0.00;FS=0.000;HaplotypeScore=0.0000;MLEAC=6;MLEAF=1.00;MQ=60.00;MQ0=0;QD=27.05	GT:AD:DP:GQ:MLPSAC:MLPSAF:PL	1/1/1/1/1/1:0,5:5:4:6:1.00:215,39,24,15,9,4,0	SG	411	No hit in this database		No hit in this database
Sp2_comp136013_c0_seq1	204	.	G	T	13.9	.	DP=2;VDB=0.0173;AF1=1;AC1=2;DP4=0,0,1,1;MQ=40;FQ=-33	GT:PL:GQ	1/1:45,6,0:10	Sp2_comp136013_c0_seq1	204	.	G	T	66.71	PASS	AC=6;AF=1.00;AN=6;DP=2;Dels=0.00;FS=0.000;HaplotypeScore=0.0000;MLEAC=6;MLEAF=1.00;MQ=60.00;MQ0=0;QD=33.36	GT:AD:DP:GQ:MLPSAC:MLPSAF:PL	1/1/1/1/1/1:0,2:2:2:6:1.00:89,16,10,6,4,2,0	SG	411	No hit in this database		No hit in this database
Sp2_comp136013_c0_seq1	87	.	A	T	83.1	.	DP=6;VDB=0.0244;AF1=1;AC1=2;DP4=0,0,1,5;MQ=47;FQ=-45	GT:PL:GQ	1/1:116,18,0:33	Sp2_comp136013_c0_seq1	87	.	A	T	185.83	PASS	AC=6;AF=1.00;AN=6;DP=7;Dels=0.00;FS=0.000;HaplotypeScore=0.0000;MLEAC=6;MLEAF=1.00;MQ=60.00;MQ0=0;QD=26.55	GT:AD:DP:GQ:MLPSAC:MLPSAF:PL	1/1/1/1/1/1:0,7:7:4:6:1.00:210,39,24,15,9,4,0	SG	411	No hit in this database		No hit in this database
Sp2_comp136014_c0_seq1	336	.	A	G	33	.	DP=15;VDB=0.0343;AF1=0.5;AC1=1;DP4=4,5,1,2;MQ=47;FQ=36;PV4=1,1,4.7e-05,1	GT:PL:GQ	0/1:63,0,217:66	Sp2_comp136014_c0_seq1	336	.	A	G	39.96	LowQual	AC=1;AF=0.167;AN=6;BaseQRankSum=-1.408;DP=15;Dels=0.00;FS=9.961;HaplotypeScore=0.0000;MLEAC=1;MLEAF=0.167;MQ=60.00;MQ0=0;MQRankSum=-0.551;QD=2.66;ReadPosRankSum=-1.776	GT:AD:DP:GQ:MLPSAC:MLPSAF:PL	0/0/0/0/0/1:10,5:15:3:1:0.167:64,0,3,10,24,49,353	SG	451	No hit in this database		No hit in this database
Sp2_comp136014_c0_seq1	432	.	A	G	61.5	.	DP=4;VDB=0.0014;AF1=1;AC1=2;DP4=0,0,0,4;MQ=39;FQ=-39	GT:PL:GQ	1/1:94,12,0:21	Sp2_comp136014_c0_seq1	432	.	A	G	216.19	PASS	AC=5;AF=0.833;AN=6;BaseQRankSum=0.747;DP=8;Dels=0.00;FS=0.000;HaplotypeScore=0.0000;MLEAC=5;MLEAF=0.833;MQ=44.73;MQ0=0;MQRankSum=0.747;QD=27.02;ReadPosRankSum=-0.747	GT:AD:DP:GQ:MLPSAC:MLPSAF:PL	0/1/1/1/1/1:1,7:8:3:5:0.833:240,35,18,9,3,0,13	SG	451	No hit in this database		No hit in this database
Sp2_comp136014_c0_seq1	438	.	G	C	24	.	DP=4;VDB=0.0014;AF1=1;AC1=2;DP4=0,0,0,3;MQ=45;FQ=-36	GT:PL:GQ	1/1:56,9,0:15	Sp2_comp136014_c0_seq1	438	.	G	C	221.19	PASS	AC=5;AF=0.833;AN=6;BaseQRankSum=-0.747;DP=8;Dels=0.00;FS=0.000;HaplotypeScore=0.0000;MLEAC=5;MLEAF=0.833;MQ=44.73;MQ0=0;MQRankSum=0.747;QD=27.65;ReadPosRankSum=0.747	GT:AD:DP:GQ:MLPSAC:MLPSAF:PL	0/1/1/1/1/1:1,7:8:3:5:0.833:245,35,18,9,3,0,13	SG	451	No hit in this database		No hit in this database
Sp2_comp136016_c0_seq2	150	.	G	A	8.64	.	DP=4;VDB=0.0194;AF1=0.5;AC1=1;DP4=2,0,1,1;MQ=41;FQ=11.2;PV4=1,0.019,0.077,1	GT:PL:GQ	0/1:38,0,52:40	Sp2_comp136016_c0_seq2	150	.	G	A	268.17	PASS	AC=4;AF=0.667;AN=6;BaseQRankSum=0.591;DP=22;Dels=0.00;FS=0.000;HaplotypeScore=0.0000;MLEAC=4;MLEAF=0.667;MQ=56.15;MQ0=0;MQRankSum=-1.313;QD=12.19;ReadPosRankSum=-0.328	GT:AD:DP:GQ:MLPSAC:MLPSAF:PL	0/0/1/1/1/1:11,11:22:1:4:0.667:291,28,9,1,0,7,172	SG	434	No hit in this database		No hit in this database
Sp2_comp136016_c0_seq2	377	.	C	A	88	.	DP=11;VDB=0.0066;AF1=0.5;AC1=1;DP4=2,0,3,6;MQ=50;FQ=16.1;PV4=0.18,3.8e-06,0.24,0.33	GT:PL:GQ	0/1:118,0,43:46	Sp2_comp136016_c0_seq2	377	.	C	A	429.58	PASS	AC=5;AF=0.833;AN=6;BaseQRankSum=-1.738;DP=13;Dels=0.00;FS=0.000;HaplotypeScore=0.0000;MLEAC=5;MLEAF=0.833;MQ=60.00;MQ0=0;MQRankSum=-1.448;QD=33.04;ReadPosRankSum=-1.448	GT:AD:DP:GQ:MLPSAC:MLPSAF:PL	0/1/1/1/1/1:2,11:13:8:5:0.833:455,70,38,20,8,0,29	SG	434	No hit in this database		No hit in this database
Sp2_comp136017_c0_seq1	102	.	G	C	84.5	.	DP=4;VDB=0.0271;AF1=1;AC1=2;DP4=0,0,3,1;MQ=49;FQ=-39	GT:PL:GQ	1/1:117,12,0:21	Sp2_comp136017_c0_seq1	102	.	G	C	150.4	PASS	AC=6;AF=1.00;AN=6;DP=4;Dels=0.00;FS=0.000;HaplotypeScore=0.0000;MLEAC=6;MLEAF=1.00;MQ=60.00;MQ0=0;QD=30.22	GT:AD:DP:GQ:MLPSAC:MLPSAF:PL	1/1/1/1/1/1:0,4:4:3:6:1.00:174,31,19,12,7,3,0	SG	983	gi|225444416|ref|XP_002265832.1|	PREDICTED: uncharacterized protein LOC100253788 [Vitis vinifera]	AT1G26760.1	SET domain protein 35		SET domain protein 35 (SDG35); FUNCTIONS IN: binding; INVOLVED IN: biological_process unknown; EXPRESSED IN: 21 plant structures; EXPRESSED DURING: 12 growth stages; CONTAINS InterPro DOMAIN/s: SET domain (InterPro:IPR001214), Tetratricopeptide-like helical (InterPro:IPR011990), Tetratricopeptide repeat-containing (InterPro:IPR013026), Tetratricopeptide repeat (InterPro:IPR019734); BEST Arabidops…
[truncated: 74,503 more rows]
