# Supplementary material for: Comparative analysis of the root transcriptomes of cultivated sweetpotato (Ipomoea batatas [L.] Lam) and its wild ancestor (Ipomoea trifida [Kunth] G. Don)
Source: BMC Plant Biol. 2017 Jan 13;17:9. doi: 10.1186/s12870-016-0950-x (PMC5234144; doi:10.1186/s12870-016-0950-x)
Supplement: Additional file 12: — SNPs identified in I. trifida (Sp2). (ZIP 89.7 MB) [file 12870_2016_950_MOESM12_ESM.zip › Add. file 12-2. SNPs identified in It (Sp2).xlsx]

## Sheet: Sheet1
																						Blastx results from nr blast		Blastx results from Arabidopsis (TAIR10) database				OrthoMCL
Contig ID	POS	ID	REF	ALT	QUAL	FILTER	INFO1	INFO2	INFO3	Contig ID	POS	ID	REF	ALT	QUAL	FILTER	INFO4	INFO5	INFO6	SG/GATK/SAM	Lengths	Hit ID	Hit Description	Arabidopsis_HitID	Arabidopsis_Hit_ShortDescription	Arabidopsis_Hit_CuratorSummary	Arabidopsis_Hit_Computational_description	OrthoMCL_paralogs	OrthoMCLorthologs
Sp2_comp145970_c0_seq7	755	.	C	T	26	.	DP=21;VDB=0.0244;AF1=0.5;AC1=1;DP4=8,7,4,2;MQ=44;FQ=29;PV4=0.66,5.3e-05,0.00057,1	GT:PL:GQ	0/1:56,0,255:59	Sp2_comp145970_c0_seq7	755	.	C	T	250.3	PASS	AC=2;AF=0.333;AN=6;BaseQRankSum=1.868;DP=24;Dels=0.00;FS=1.680;HaplotypeScore=0.9998;MLEAC=2;MLEAF=0.333;MQ=59.36;MQ0=0;MQRankSum=-1.317;QD=10.43;ReadPosRankSum=0.398	GT:AD:DP:GQ:MLPSAC:MLPSAF:PL	0/0/0/0/1/1:16,8:24:6:2:0.333:275,9,0,6,24,64,2147483647	SG	811	gi|350538695|ref|NP_001234611.1|	AvrPto-dependent Pto-interacting protein 3 [Solanum lycopersicum]	AT2G44830.1	Protein kinase superfamily protein		Protein kinase superfamily protein; FUNCTIONS IN: kinase activity; INVOLVED IN: protein amino acid phosphorylation; LOCATED IN: plasma membrane, nucleus; EXPRESSED IN: 19 plant structures; EXPRESSED DURING: 11 growth stages; CONTAINS InterPro DOMAIN/s: Protein kinase, catalytic domain (InterPro:IPR000719), Serine/threonine-protein kinase domain (InterPro:IPR002290), Tyrosine-protein kinase, catal…		OG1_6165
Sp2_comp145970_c0_seq7	405	.	G	A	683.08	PASS	AC=3;AF=0.500;AN=6;BaseQRankSum=0.310;DP=38;Dels=0.00;FS=7.408;HaplotypeScore=0.7887;MLEAC=3;MLEAF=0.500;MQ=58.80;MQ0=0;MQRankSum=0.370;QD=17.98;ReadPosRankSum=0.577	GT:AD:DP:GQ:MLPSAC:MLPSAF:PL	0/0/0/1/1/1:16,22:38:2:3:0.500:707,65,17,0,2,30,565											GATK	811	gi|350538695|ref|NP_001234611.1|	AvrPto-dependent Pto-interacting protein 3 [Solanum lycopersicum]	AT2G44830.1	Protein kinase superfamily protein		Protein kinase superfamily protein; FUNCTIONS IN: kinase activity; INVOLVED IN: protein amino acid phosphorylation; LOCATED IN: plasma membrane, nucleus; EXPRESSED IN: 19 plant structures; EXPRESSED DURING: 11 growth stages; CONTAINS InterPro DOMAIN/s: Protein kinase, catalytic domain (InterPro:IPR000719), Serine/threonine-protein kinase domain (InterPro:IPR002290), Tyrosine-protein kinase, catal…		OG1_6165
Sp2_comp145970_c0_seq7	770	.	G	A	156.95	PASS	AC=2;AF=0.333;AN=6;BaseQRankSum=-0.584;DP=23;Dels=0.00;FS=7.501;HaplotypeScore=0.0000;MLEAC=2;MLEAF=0.333;MQ=58.00;MQ0=1;MQRankSum=-0.662;QD=6.82;ReadPosRankSum=1.051	GT:AD:DP:GQ:MLPSAC:MLPSAF:PL	0/0/0/0/1/1:17,6:23:4:2:0.333:181,4,0,7,24,60,2147483647											GATK	811	gi|350538695|ref|NP_001234611.1|	AvrPto-dependent Pto-interacting protein 3 [Solanum lycopersicum]	AT2G44830.1	Protein kinase superfamily protein		Protein kinase superfamily protein; FUNCTIONS IN: kinase activity; INVOLVED IN: protein amino acid phosphorylation; LOCATED IN: plasma membrane, nucleus; EXPRESSED IN: 19 plant structures; EXPRESSED DURING: 11 growth stages; CONTAINS InterPro DOMAIN/s: Protein kinase, catalytic domain (InterPro:IPR000719), Serine/threonine-protein kinase domain (InterPro:IPR002290), Tyrosine-protein kinase, catal…		OG1_6165
Sp2_comp145970_c0_seq7	784	.	G	A	100.54	PASS	AC=2;AF=0.333;AN=6;BaseQRankSum=0.157;DP=26;Dels=0.00;FS=8.686;HaplotypeScore=6.0881;MLEAC=2;MLEAF=0.333;MQ=54.24;MQ0=2;MQRankSum=-0.157;QD=3.87;ReadPosRankSum=0.548	GT:AD:DP:GQ:MLPSAC:MLPSAF:PL	0/0/0/0/1/1:21,5:26:2:2:0.333:124,2,0,7,24,58,466											GATK	811	gi|350538695|ref|NP_001234611.1|	AvrPto-dependent Pto-interacting protein 3 [Solanum lycopersicum]	AT2G44830.1	Protein kinase superfamily protein		Protein kinase superfamily protein; FUNCTIONS IN: kinase activity; INVOLVED IN: protein amino acid phosphorylation; LOCATED IN: plasma membrane, nucleus; EXPRESSED IN: 19 plant structures; EXPRESSED DURING: 11 growth stages; CONTAINS InterPro DOMAIN/s: Protein kinase, catalytic domain (InterPro:IPR000719), Serine/threonine-protein kinase domain (InterPro:IPR002290), Tyrosine-protein kinase, catal…		OG1_6165
Sp2_comp145970_c0_seq7	791	.	G	A	94.25	PASS	AC=1;AF=0.167;AN=6;BaseQRankSum=-0.454;DP=26;Dels=0.00;FS=2.128;HaplotypeScore=1.1567;MLEAC=1;MLEAF=0.167;MQ=49.99;MQ0=3;MQRankSum=-2.846;QD=3.63;ReadPosRankSum=-1.443	GT:AD:DP:GQ:MLPSAC:MLPSAF:PL	0/0/0/0/0/1:20,6:26:0:1:0.167:117,0,0,8,24,56,394											GATK	811	gi|350538695|ref|NP_001234611.1|	AvrPto-dependent Pto-interacting protein 3 [Solanum lycopersicum]	AT2G44830.1	Protein kinase superfamily protein		Protein kinase superfamily protein; FUNCTIONS IN: kinase activity; INVOLVED IN: protein amino acid phosphorylation; LOCATED IN: plasma membrane, nucleus; EXPRESSED IN: 19 plant structures; EXPRESSED DURING: 11 growth stages; CONTAINS InterPro DOMAIN/s: Protein kinase, catalytic domain (InterPro:IPR000719), Serine/threonine-protein kinase domain (InterPro:IPR002290), Tyrosine-protein kinase, catal…		OG1_6165
Sp2_comp108975_c0_seq2	1087	.	C	T	186	.	DP=2126;VDB=0.0380;AF1=0.5;AC1=1;DP4=545,486,556,491;MQ=49;FQ=189;PV4=0.93,0,3.4e-08,1	GT:PL:GQ	0/1:216,0,255:99	Sp2_comp108975_c0_seq2	1087	.	C	T	3852.9	PASS	AC=3;AF=0.500;AN=6;BaseQRankSum=0.671;DP=249;Dels=0.00;FS=5.446;HaplotypeScore=0.0000;MLEAC=3;MLEAF=0.500;MQ=60.00;MQ0=0;MQRankSum=-0.806;QD=15.47;ReadPosRankSum=2.382	GT:AD:DP:GQ:MLPSAC:MLPSAF:PL	0/0/0/1/1/1:126,123:249:52:3:0.500:3879,285,52,0,70,2147483647,2147483647	SG	1994	gi|460396214|ref|XP_004243673.1|	PREDICTED: serine/threonine-protein kinase HT1-like [Solanum lycopersicum]	AT4G31170.3	Protein kinase superfamily protein		Protein kinase superfamily protein; FUNCTIONS IN: protein serine/threonine/tyrosine kinase activity, kinase activity; INVOLVED IN: protein amino acid phosphorylation; LOCATED IN: cellular_component unknown; EXPRESSED IN: 22 plant structures; EXPRESSED DURING: 13 growth stages; CONTAINS InterPro DOMAIN/s: Protein kinase, catalytic domain (InterPro:IPR000719), Serine-threonine/tyrosine-protein kina…		OG1_6174
Sp2_comp108975_c0_seq2	1981	.	C	G	165	.	DP=23;VDB=0.0001;AF1=0.5;AC1=1;DP4=0,9,1,11;MQ=46;FQ=116;PV4=1,0.15,0.11,0.32	GT:PL:GQ	0/1:195,0,143:99	Sp2_comp108975_c0_seq2	1981	.	C	G	418.67	PASS	AC=3;AF=0.500;AN=6;BaseQRankSum=-0.337;DP=31;Dels=0.00;FS=1.779;HaplotypeScore=4.7435;MLEAC=3;MLEAF=0.500;MQ=58.61;MQ0=0;MQRankSum=0.695;QD=13.51;ReadPosRankSum=-1.131	GT:AD:DP:GQ:MLPSAC:MLPSAF:PL	0/0/0/1/1/1:17,14:31:4:3:0.500:443,26,4,0,10,40,537	SG	1994	gi|460396214|ref|XP_004243673.1|	PREDICTED: serine/threonine-protein kinase HT1-like [Solanum lycopersicum]	AT4G31170.3	Protein kinase superfamily protein		Protein kinase superfamily protein; FUNCTIONS IN: protein serine/threonine/tyrosine kinase activity, kinase activity; INVOLVED IN: protein amino acid phosphorylation; LOCATED IN: cellular_component unknown; EXPRESSED IN: 22 plant structures; EXPRESSED DURING: 13 growth stages; CONTAINS InterPro DOMAIN/s: Protein kinase, catalytic domain (InterPro:IPR000719), Serine-threonine/tyrosine-protein kina…		OG1_6174
Sp2_comp146707_c0_seq5	100	.	T	C	3.55	.	DP=1;AF1=1;AC1=2;DP4=0,0,1,0;MQ=60;FQ=-30	GT:PL:GQ	0/1:31,3,0:4	Sp2_comp146707_c0_seq5	100	.	T	C	51.71	PASS	AC=6;AF=1.00;AN=6;DP=2;Dels=0.00;FS=0.000;HaplotypeScore=0.0000;MLEAC=6;MLEAF=1.00;MQ=60.00;MQ0=0;QD=25.86	GT:AD:DP:GQ:MLPSAC:MLPSAF:PL	1/1/1/1/1/1:0,2:2:2:6:1.00:74,16,10,6,4,2,0	SG	2222	gi|460404783|ref|XP_004247860.1|	PREDICTED: high mobility group B protein 15-like [Solanum lycopersicum]	AT1G04880.1	HMG (high mobility group) box protein with ARID/BRIGHT DNA-binding domain		HMG (high mobility group) box protein with ARID/BRIGHT DNA-binding domain; FUNCTIONS IN: sequence-specific DNA binding transcription factor activity; INVOLVED IN: regulation of transcription; LOCATED IN: intracellular, nucleus; EXPRESSED IN: 10 plant structures; EXPRESSED DURING: 7 growth stages; CONTAINS InterPro DOMAIN/s: High mobility group, superfamily (InterPro:IPR009071), High mobility grou…		OG1_6176
Sp2_comp146707_c0_seq5	105	.	T	C	3.55	.	DP=1;AF1=1;AC1=2;DP4=0,0,1,0;MQ=60;FQ=-30	GT:PL:GQ	0/1:31,3,0:4	Sp2_comp146707_c0_seq5	105	.	T	C	48.71	LowQual	AC=6;AF=1.00;AN=6;DP=2;Dels=0.00;FS=0.000;HaplotypeScore=0.0000;MLEAC=6;MLEAF=1.00;MQ=60.00;MQ0=0;QD=24.36	GT:AD:DP:GQ:MLPSAC:MLPSAF:PL	1/1/1/1/1/1:0,2:2:2:6:1.00:71,16,10,6,4,2,0	SG	2222	gi|460404783|ref|XP_004247860.1|	PREDICTED: high mobility group B protein 15-like [Solanum lycopersicum]	AT1G04880.1	HMG (high mobility group) box protein with ARID/BRIGHT DNA-binding domain		HMG (high mobility group) box protein with ARID/BRIGHT DNA-binding domain; FUNCTIONS IN: sequence-specific DNA binding transcription factor activity; INVOLVED IN: regulation of transcription; LOCATED IN: intracellular, nucleus; EXPRESSED IN: 10 plant structures; EXPRESSED DURING: 7 growth stages; CONTAINS InterPro DOMAIN/s: High mobility group, superfamily (InterPro:IPR009071), High mobility grou…		OG1_6176
Sp2_comp146707_c0_seq5	145	.	T	C	40.8	.	DP=4;VDB=0.0014;AF1=1;AC1=2;DP4=0,0,2,0;MQ=41;FQ=-33	GT:PL:GQ	1/1:72,6,0:10	Sp2_comp146707_c0_seq5	145	.	T	C	163.83	PASS	AC=6;AF=1.00;AN=6;DP=5;Dels=0.00;FS=0.000;HaplotypeScore=0.0000;MLEAC=6;MLEAF=1.00;MQ=60.00;MQ0=0;QD=32.77	GT:AD:DP:GQ:MLPSAC:MLPSAF:PL	1/1/1/1/1/1:0,5:5:4:6:1.00:188,39,24,15,9,4,0	SG	2222	gi|460404783|ref|XP_004247860.1|	PREDICTED: high mobility group B protein 15-like [Solanum lycopersicum]	AT1G04880.1	HMG (high mobility group) box protein with ARID/BRIGHT DNA-binding domain		HMG (high mobility group) box protein with ARID/BRIGHT DNA-binding domain; FUNCTIONS IN: sequence-specific DNA binding transcription factor activity; INVOLVED IN: regulation of transcription; LOCATED IN: intracellular, nucleus; EXPRESSED IN: 10 plant structures; EXPRESSED DURING: 7 growth stages; CONTAINS InterPro DOMAIN/s: High mobility group, superfamily (InterPro:IPR009071), High mobility grou…		OG1_6176
Sp2_comp146707_c0_seq5	156	.	G	T	38.5	.	DP=4;VDB=0.0014;AF1=1;AC1=2;DP4=0,0,4,0;MQ=46;FQ=-39	GT:PL:GQ	1/1:71,12,0:21	Sp2_comp146707_c0_seq5	156	.	G	T	139.4	PASS	AC=6;AF=1.00;AN=6;DP=4;Dels=0.00;FS=0.000;HaplotypeScore=0.0000;MLEAC=6;MLEAF=1.00;MQ=60.00;MQ0=0;QD=34.85	GT:AD:DP:GQ:MLPSAC:MLPSAF:PL	1/1/1/1/1/1:0,4:4:3:6:1.00:163,31,19,12,7,3,0	SG	2222	gi|460404783|ref|XP_004247860.1|	PREDICTED: high mobility group B protein 15-like [Solanum lycopersicum]	AT1G04880.1	HMG (high mobility group) box protein with ARID/BRIGHT DNA-binding domain		HMG (high mobility group) box protein with ARID/BRIGHT DNA-binding domain; FUNCTIONS IN: sequence-specific DNA binding transcription factor activity; INVOLVED IN: regulation of transcription; LOCATED IN: intracellular, nucleus; EXPRESSED IN: 10 plant structures; EXPRESSED DURING: 7 growth stages; CONTAINS InterPro DOMAIN/s: High mobility group, superfamily (InterPro:IPR009071), High mobility grou…		OG1_6176
Sp2_comp146707_c0_seq5	412	.	A	G	225	.	DP=27;VDB=0.0322;AF1=0.5;AC1=1;DP4=4,6,5,11;MQ=47;FQ=183;PV4=0.69,1,3.6e-09,0.49	GT:PL:GQ	0/1:255,0,210:99	Sp2_comp146707_c0_seq5	412	.	A	G	605.15	PASS	AC=4;AF=0.667;AN=6;BaseQRankSum=2.048;DP=27;Dels=0.00;FS=1.632;HaplotypeScore=0.0000;MLEAC=4;MLEAF=0.667;MQ=60.00;MQ0=0;MQRankSum=-0.518;QD=22.41;ReadPosRankSum=0.222	GT:AD:DP:GQ:MLPSAC:MLPSAF:PL	0/0/1/1/1/1:11,16:27:2:4:0.667:629,57,18,2,0,15,349	SG	2222	gi|460404783|ref|XP_004247860.1|	PREDICTED: high mobility group B protein 15-like [Solanum lycopersicum]	AT1G04880.1	HMG (high mobility group) box protein with ARID/BRIGHT DNA-binding domain		HMG (high mobility group) box protein with ARID/BRIGHT DNA-binding domain; FUNCTIONS IN: sequence-specific DNA binding transcription factor activity; INVOLVED IN: regulation of transcription; LOCATED IN: intracellular, nucleus; EXPRESSED IN: 10 plant structures; EXPRESSED DURING: 7 growth stages; CONTAINS InterPro DOMAIN/s: High mobility group, superfamily (InterPro:IPR009071), High mobility grou…		OG1_6176
Sp2_comp146707_c0_seq5	666	.	T	C	142	.	DP=67;VDB=0.0398;AF1=0.5;AC1=1;DP4=22,16,16,11;MQ=50;FQ=145;PV4=1,4.8e-26,0.00031,0.29	GT:PL:GQ	0/1:172,0,255:99	Sp2_comp146707_c0_seq5	666	.	T	C	907.91	PASS	AC=2;AF=0.333;AN=6;BaseQRankSum=0.209;DP=68;Dels=0.00;FS=0.000;HaplotypeScore=1.6006;MLEAC=2;MLEAF=0.333;MQ=59.72;MQ0=0;MQRankSum=-1.183;QD=13.35;ReadPosRankSum=-0.513	GT:AD:DP:GQ:MLPSAC:MLPSAF:PL	0/0/0/0/1/1:39,29:68:0:2:0.333:931,44,0,0,33,121,2147483647	SG	2222	gi|460404783|ref|XP_004247860.1|	PREDICTED: high mobility group B protein 15-like [Solanum lycopersicum]	AT1G04880.1	HMG (high mobility group) box protein with ARID/BRIGHT DNA-binding domain		HMG (high mobility group) box protein with ARID/BRIGHT DNA-binding domain; FUNCTIONS IN: sequence-specific DNA binding transcription factor activity; INVOLVED IN: regulation of transcription; LOCATED IN: intracellular, nucleus; EXPRESSED IN: 10 plant structures; EXPRESSED DURING: 7 growth stages; CONTAINS InterPro DOMAIN/s: High mobility group, superfamily (InterPro:IPR009071), High mobility grou…		OG1_6176
Sp2_comp146707_c0_seq5	84	.	G	A	3.02	.	DP=1;AF1=1;AC1=2;DP4=0,0,1,0;MQ=60;FQ=-30	GT:PL:GQ	0/1:30,3,0:4	Sp2_comp146707_c0_seq5	84	.	G	A	56.71	PASS	AC=6;AF=1.00;AN=6;DP=2;Dels=0.00;FS=0.000;HaplotypeScore=0.0000;MLEAC=6;MLEAF=1.00;MQ=60.00;MQ0=0;QD=28.36	GT:AD:DP:GQ:MLPSAC:MLPSAF:PL	1/1/1/1/1/1:0,2:2:2:6:1.00:79,16,10,6,4,2,0	SG	2222	gi|460404783|ref|XP_004247860.1|	PREDICTED: high mobility group B protein 15-like [Solanum lycopersicum]	AT1G04880.1	HMG (high mobility group) box protein with ARID/BRIGHT DNA-binding domain		HMG (high mobility group) box protein with ARID/BRIGHT DNA-binding domain; FUNCTIONS IN: sequence-specific DNA binding transcription factor activity; INVOLVED IN: regulation of transcription; LOCATED IN: intracellular, nucleus; EXPRESSED IN: 10 plant structures; EXPRESSED DURING: 7 growth stages; CONTAINS InterPro DOMAIN/s: High mobility group, superfamily (InterPro:IPR009071), High mobility grou…		OG1_6176
Sp2_comp146707_c0_seq5	90	.	C	G	46.71	LowQual	AC=6;AF=1.00;AN=6;DP=2;Dels=0.00;FS=0.000;HaplotypeScore=0.0000;MLEAC=6;MLEAF=1.00;MQ=60.00;MQ0=0;QD=23.36	GT:AD:DP:GQ:MLPSAC:MLPSAF:PL	1/1/1/1/1/1:0,2:2:2:6:1.00:69,16,10,6,4,2,0											GATK	2222	gi|460404783|ref|XP_004247860.1|	PREDICTED: high mobility group B protein 15-like [Solanum lycopersicum]	AT1G04880.1	HMG (high mobility group) box protein with ARID/BRIGHT DNA-binding domain		HMG (high mobility group) box protein with ARID/BRIGHT DNA-binding domain; FUNCTIONS IN: sequence-specific DNA binding transcription factor activity; INVOLVED IN: regulation of transcription; LOCATED IN: intracellular, nucleus; EXPRESSED IN: 10 plant structures; EXPRESSED DURING: 7 growth stages; CONTAINS InterPro DOMAIN/s: High mobility group, superfamily (InterPro:IPR009071), High mobility grou…		OG1_6176
Sp2_comp146707_c0_seq5	53	.	A	G	6.2	.	DP=1;AF1=1;AC1=2;DP4=0,0,1,0;MQ=60;FQ=-30	GT:PL:GQ	1/1:35,3,0:4											SAM	2222	gi|460404783|ref|XP_004247860.1|	PREDICTED: high mobility group B protein 15-like [Solanum lycopersicum]	AT1G04880.1	HMG (high mobility group) box protein with ARID/BRIGHT DNA-binding domain		HMG (high mobility group) box protein with ARID/BRIGHT DNA-binding domain; FUNCTIONS IN: sequence-specific DNA binding transcription factor activity; INVOLVED IN: regulation of transcription; LOCATED IN: intracellular, nucleus; EXPRESSED IN: 10 plant structures; EXPRESSED DURING: 7 growth stages; CONTAINS InterPro DOMAIN/s: High mobility group, superfamily (InterPro:IPR009071), High mobility grou…		OG1_6176
Sp2_comp146707_c0_seq5	7	.	T	C	3.55	.	DP=1;AF1=1;AC1=2;DP4=0,0,1,0;MQ=60;FQ=-30	GT:PL:GQ	0/1:31,3,0:4											SAM	2222	gi|460404783|ref|XP_004247860.1|	PREDICTED: high mobility group B protein 15-like [Solanum lycopersicum]	AT1G04880.1	HMG (high mobility group) box protein with ARID/BRIGHT DNA-binding domain		HMG (high mobility group) box protein with ARID/BRIGHT DNA-binding domain; FUNCTIONS IN: sequence-specific DNA binding transcription factor activity; INVOLVED IN: regulation of transcription; LOCATED IN: intracellular, nucleus; EXPRESSED IN: 10 plant structures; EXPRESSED DURING: 7 growth stages; CONTAINS InterPro DOMAIN/s: High mobility group, superfamily (InterPro:IPR009071), High mobility grou…		OG1_6176
Sp2_comp146849_c0_seq32	1287	.	C	T	51	.	DP=33;VDB=0.0003;AF1=0.5;AC1=1;DP4=4,7,9,1;MQ=47;FQ=54;PV4=0.024,2e-10,1,1	GT:PL:GQ	0/1:81,0,203:84	Sp2_comp146849_c0_seq32	1287	.	C	T	1712.69	PASS	AC=3;AF=0.500;AN=6;BaseQRankSum=-0.224;DP=100;Dels=0.00;FS=8.164;HaplotypeScore=5.8618;MLEAC=3;MLEAF=0.500;MQ=58.35;MQ0=0;MQRankSum=-0.274;QD=17.13;ReadPosRankSum=0.922	GT:AD:DP:GQ:MLPSAC:MLPSAF:PL	0/0/0/1/1/1:47,53:100:7:3:0.500:1738,147,38,0,7,77,2147483647	SG	1313	gi|460367944|ref|XP_004229830.1|	PREDICTED: cell division protein FtsY homolog, chloroplastic-like [Solanum lycopersicum]	AT2G45770.1	signal recognition particle receptor protein, chloroplast (FTSY)	chloroplast SRP receptor homolog, alpha subunit CPFTSY. Required for LHCP integration into isolated thylakoids.	CPFTSY; FUNCTIONS IN: nucleoside-triphosphatase activity, GTP binding, nucleotide binding; INVOLVED IN: protein import into chloroplast thylakoid membrane, protein targeting, thylakoid membrane organization, photosynthetic electron transport in photosystem II; LOCATED IN: chloroplast, signal recognition particle, endoplasmic reticulum targeting, chloroplast thylakoid; EXPRESSED IN: 22 plant struc…		OG1_6180
Sp2_comp146849_c0_seq32	325	.	T	A	115	.	DP=170;VDB=0.0271;AF1=0.5;AC1=1;DP4=39,40,27,24;MQ=49;FQ=118;PV4=0.72,7.2e-56,0.0025,1	GT:PL:GQ	0/1:145,0,255:99	Sp2_comp146849_c0_seq32	325	.	T	A	3159.91	PASS	AC=3;AF=0.500;AN=6;BaseQRankSum=0.480;DP=174;Dels=0.00;FS=1.894;HaplotypeScore=5.1363;MLEAC=3;MLEAF=0.500;MQ=60.00;MQ0=0;MQRankSum=0.065;QD=18.16;ReadPosRankSum=1.990	GT:AD:DP:GQ:MLPSAC:MLPSAF:PL	0/0/0/1/1/1:81,93:174:27:3:0.500:3186,247,57,0,27,177,2147483647	SG	1313	gi|460367944|ref|XP_004229830.1|	PREDICTED: cell division protein FtsY homolog, chloroplastic-like [Solanum lycopersicum]	AT2G45770.1	signal recognition particle receptor protein, chloroplast (FTSY)	chloroplast SRP receptor homolog, alpha subunit CPFTSY. Required for LHCP integration into isolated thylakoids.	CPFTSY; FUNCTIONS IN: nucleoside-triphosphatase activity, GTP binding, nucleotide binding; INVOLVED IN: protein import into chloroplast thylakoid membrane, protein targeting, thylakoid membrane organization, photosynthetic electron transport in photosystem II; LOCATED IN: chloroplast, signal recognition particle, endoplasmic reticulum targeting, chloroplast thylakoid; EXPRESSED IN: 22 plant struc…		OG1_6180
Sp2_comp146849_c0_seq32	441	.	G	A	225	.	DP=182;VDB=0.0398;AF1=0.5;AC1=1;DP4=49,50,38,40;MQ=46;FQ=225;PV4=1,0.022,3.2e-11,1	GT:PL:GQ	0/1:255,0,255:99	Sp2_comp146849_c0_seq32	441	.	G	A	3087.9	PASS	AC=3;AF=0.500;AN=6;BaseQRankSum=-1.250;DP=195;Dels=0.00;FS=1.107;HaplotypeScore=0.0000;MLEAC=3;MLEAF=0.500;MQ=60.00;MQ0=0;MQRankSum=0.433;QD=15.84;ReadPosRankSum=0.105	GT:AD:DP:GQ:MLPSAC:MLPSAF:PL	0/0/0/1/1/1:100,95:195:37:3:0.500:3114,214,37,0,58,263,2147483647	SG	1313	gi|460367944|ref|XP_004229830.1|	PREDICTED: cell division protein FtsY homolog, chloroplastic-like [Solanum lycopersicum]	AT2G45770.1	signal recognition particle receptor protein, chloroplast (FTSY)	chloroplast SRP receptor homolog, alpha subunit CPFTSY. Required for LHCP integration into isolated thylakoids.	CPFTSY; FUNCTIONS IN: nucleoside-triphosphatase activity, GTP binding, nucleotide binding; INVOLVED IN: protein import into chloroplast thylakoid membrane, protein targeting, thylakoid membrane organization, photosynthetic electron transport in photosystem II; LOCATED IN: chloroplast, signal recognition particle, endoplasmic reticulum targeting, chloroplast thylakoid; EXPRESSED IN: 22 plant struc…		OG1_6180
Sp2_comp146849_c0_seq32	462	.	A	T	159	.	DP=182;VDB=0.0393;AF1=0.5;AC1=1;DP4=44,52,36,44;MQ=47;FQ=162;PV4=1,3.6e-59,4e-06,1	GT:PL:GQ	0/1:189,0,255:99	Sp2_comp146849_c0_seq32	462	.	A	T	3463.9	PASS	AC=3;AF=0.500;AN=6;BaseQRankSum=4.031;DP=203;Dels=0.00;FS=3.173;HaplotypeScore=0.9995;MLEAC=3;MLEAF=0.500;MQ=59.57;MQ0=0;MQRankSum=-2.599;QD=17.06;ReadPosRankSum=-0.126	GT:AD:DP:GQ:MLPSAC:MLPSAF:PL	0/0/0/1/1/1:103,100:203:48:3:0.500:3490,243,48,0,51,250,2147483647	SG	1313	gi|460367944|ref|XP_004229830.1|	PREDICTED: cell division protein FtsY homolog, chloroplastic-like [Solanum lycopersicum]	AT2G45770.1	signal recognition particle receptor protein, chloroplast (FTSY)	chloroplast SRP receptor homolog, alpha subunit CPFTSY. Required for LHCP integration into isolated thylakoids.	CPFTSY; FUNCTIONS IN: nucleoside-triphosphatase activity, GTP binding, nucleotide binding; INVOLVED IN: protein import into chloroplast thylakoid membrane, protein targeting, thylakoid membrane organization, photosynthetic electron transport in photosystem II; LOCATED IN: chloroplast, signal recognition particle, endoplasmic reticulum targeting, chloroplast thylakoid; EXPRESSED IN: 22 plant struc…		OG1_6180
Sp2_comp146849_c0_seq32	879	.	G	A	163	.	DP=177;VDB=0.0365;AF1=0.5;AC1=1;DP4=37,42,36,49;MQ=49;FQ=166;PV4=0.64,1.7e-59,0.1,1	GT:PL:GQ	0/1:193,0,255:99	Sp2_comp146849_c0_seq32	879	.	G	A	3089.91	PASS	AC=3;AF=0.500;AN=6;BaseQRankSum=0.988;DP=177;Dels=0.00;FS=0.000;HaplotypeScore=1.6281;MLEAC=3;MLEAF=0.500;MQ=59.91;MQ0=0;MQRankSum=1.817;QD=17.46;ReadPosRankSum=-0.520	GT:AD:DP:GQ:MLPSAC:MLPSAF:PL	0/0/0/1/1/1:80,97:177:32:3:0.500:3116,228,50,0,32,186,2147483647	SG	1313	gi|460367944|ref|XP_004229830.1|	PREDICTED: cell division protein FtsY homolog, chloroplastic-like [Solanum lycopersicum]	AT2G45770.1	signal recognition particle receptor protein, chloroplast (FTSY)	chloroplast SRP receptor homolog, alpha subunit CPFTSY. Required for LHCP integration into isolated thylakoids.	CPFTSY; FUNCTIONS IN: nucleoside-triphosphatase activity, GTP binding, nucleotide binding; INVOLVED IN: protein import into chloroplast thylakoid membrane, protein targeting, thylakoid membrane organization, photosynthetic electron transport in photosystem II; LOCATED IN: chloroplast, signal recognition particle, endoplasmic reticulum targeting, chloroplast thylakoid; EXPRESSED IN: 22 plant struc…		OG1_6180
Sp2_comp146849_c0_seq32	144	.	G	T	190.82	PASS	AC=4;AF=0.667;AN=6;BaseQRankSum=0.246;DP=43;Dels=0.00;FS=7.689;HaplotypeScore=0.0000;MLEAC=4;MLEAF=0.667;MQ=55.60;MQ0=0;MQRankSum=1.905;QD=4.44;ReadPosRankSum=-3.823	GT:AD:DP:GQ:MLPSAC:MLPSAF:PL	0/0/1/1/1/1:14,29:43:0:4:0.667:213,28,12,4,0,0,60											GATK	1313	gi|460367944|ref|XP_004229830.1|	PREDICTED: cell division protein FtsY homolog, chloroplastic-like [Solanum lycopersicum]	AT2G45770.1	signal recognition particle receptor protein, chloroplast (FTSY)	chloroplast SRP receptor homolog, alpha subunit CPFTSY. Required for LHCP integration into isolated thylakoids.	CPFTSY; FUNCTIONS IN: nucleoside-triphosphatase activity, GTP binding, nucleotide binding; INVOLVED IN: protein import into chloroplast thylakoid membrane, protein targeting, thylakoid membrane organization, photosynthetic electron transport in photosystem II; LOCATED IN: chloroplast, signal recognition particle, endoplasmic reticulum targeting, chloroplast thylakoid; EXPRESSED IN: 22 plant struc…		OG1_6180
Sp2_comp147097_c0_seq2	1014	.	T	C	37	.	DP=103;VDB=0.0398;AF1=0.5;AC1=1;DP4=26,24,13,5;MQ=48;FQ=40;PV4=0.17,5.4e-18,0.077,0.031	GT:PL:GQ	0/1:67,0,255:70	Sp2_comp147097_c0_seq2	1014	.	T	C	1657.93	PASS	AC=3;AF=0.500;AN=6;BaseQRankSum=3.225;DP=104;Dels=0.00;FS=0.000;HaplotypeScore=5.6607;MLEAC=3;MLEAF=0.500;MQ=59.96;MQ0=0;MQRankSum=-1.593;QD=15.94;ReadPosRankSum=-0.553	GT:AD:DP:GQ:MLPSAC:MLPSAF:PL	0/0/0/1/1/1:51,53:104:25:3:0.500:1684,125,25,0,25,125,2147483647	SG	1931	gi|213495898|gb|ACJ49169.1|	protection of telomeres 1 protein [Solanum tuberosum]	AT2G05210.3	Nucleic acid-binding, OB-fold-like protein	Encodes AtPOT1a, an accessory factor for telomerase required for positive telomere length regulation. Note on nomenclature: different names have been given to Arabidopsis POT-like genes (Kuchar and Fajkus, 2004; Shakirov et al, 2005; Tani and Murata, 2005). According to a unifying nomenclature (Surovtseva et al, 2007), At2g05210 (previously named AtPOT1) is designated AtPOT1a, while At5g06310 (pr…	Protection of Telomeres 1a (AtPOT1a); CONTAINS InterPro DOMAIN/s: Nucleic acid-binding, OB-fold-like (InterPro:IPR016027), Nucleic acid-binding, OB-fold (InterPro:IPR012340), Telomere end binding protein (InterPro:IPR011564); BEST Arabidopsis thaliana protein match is: Nucleic acid-binding, OB-fold-like protein (TAIR:AT5G06310.1); Has 30201 Blast hits to 17322 proteins in 780 species: Archae - 12…		OG1_6183
Sp2_comp147097_c0_seq2	1477	.	C	T	225	.	DP=77;VDB=0.0298;AF1=0.5;AC1=1;DP4=24,18,17,17;MQ=48;FQ=225;PV4=0.64,1,6.4e-34,1	GT:PL:GQ	0/1:255,0,255:99	Sp2_comp147097_c0_seq2	1477	.	C	T	1232.7	PASS	AC=3;AF=0.500;AN=6;BaseQRankSum=2.811;DP=88;Dels=0.00;FS=0.829;HaplotypeScore=12.4370;MLEAC=3;MLEAF=0.500;MQ=58.27;MQ0=0;MQRankSum=-0.153;QD=14.01;ReadPosRankSum=2.577	GT:AD:DP:GQ:MLPSAC:MLPSAF:PL	0/0/0/1/1/1:47,37:88:7:3:0.500:1258,69,7,0,31,125,2147483647	SG	1931	gi|213495898|gb|ACJ49169.1|	protection of telomeres 1 protein [Solanum tuberosum]	AT2G05210.3	Nucleic acid-binding, OB-fold-like protein	Encodes AtPOT1a, an accessory factor for telomerase required for positive telomere length regulation. Note on nomenclature: different names have been given to Arabidopsis POT-like genes (Kuchar and Fajkus, 2004; Shakirov et al, 2005; Tani and Murata, 2005). According to a unifying nomenclature (Surovtseva et al, 2007), At2g05210 (previously named AtPOT1) is designated AtPOT1a, while At5g06310 (pr…	Protection of Telomeres 1a (AtPOT1a); CONTAINS InterPro DOMAIN/s: Nucleic acid-binding, OB-fold-like (InterPro:IPR016027), Nucleic acid-binding, OB-fold (InterPro:IPR012340), Telomere end binding protein (InterPro:IPR011564); BEST Arabidopsis thaliana protein match is: Nucleic acid-binding, OB-fold-like protein (TAIR:AT5G06310.1); Has 30201 Blast hits to 17322 proteins in 780 species: Archae - 12…		OG1_6183
Sp2_comp147097_c0_seq2	1655	.	C	T	86	.	DP=83;VDB=0.0399;AF1=0.5;AC1=1;DP4=26,17,10,9;MQ=50;FQ=89;PV4=0.59,1.8e-25,3.4e-05,0.23	GT:PL:GQ	0/1:116,0,255:99	Sp2_comp147097_c0_seq2	1655	.	C	T	1188.24	PASS	AC=3;AF=0.500;AN=6;BaseQRankSum=-0.450;DP=83;Dels=0.00;FS=1.813;HaplotypeScore=0.0000;MLEAC=3;MLEAF=0.500;MQ=60.00;MQ0=0;MQRankSum=-0.847;QD=14.32;ReadPosRankSum=0.658	GT:AD:DP:GQ:MLPSAC:MLPSAF:PL	0/0/0/1/1/1:43,40:83:11:3:0.500:1214,81,11,0,29,123,2147483647	SG	1931	gi|213495898|gb|ACJ49169.1|	protection of telomeres 1 protein [Solanum tuberosum]	AT2G05210.3	Nucleic acid-binding, OB-fold-like protein	Encodes AtPOT1a, an accessory factor for telomerase required for positive telomere length regulation. Note on nomenclature: different names have been given to Arabidopsis POT-like genes (Kuchar and Fajkus, 2004; Shakirov et al, 2005; Tani and Murata, 2005). According to a unifying nomenclature (Surovtseva et al, 2007), At2g05210 (previously named AtPOT1) is designated AtPOT1a, while At5g06310 (pr…	Protection of Telomeres 1a (AtPOT1a); CONTAINS InterPro DOMAIN/s: Nucleic acid-binding, OB-fold-like (InterPro:IPR016027), Nucleic acid-binding, OB-fold (InterPro:IPR012340), Telomere end binding protein (InterPro:IPR011564); BEST Arabidopsis thaliana protein match is: Nucleic acid-binding, OB-fold-like protein (TAIR:AT5G06310.1); Has 30201 Blast hits to 17322 proteins in 780 species: Archae - 12…		OG1_6183
Sp2_comp147097_c0_seq2	1829	.	C	G	88	.	DP=35;VDB=0.0271;AF1=0.5;AC1=1;DP4=3,16,4,9;MQ=44;FQ=91;PV4=0.4,1.2e-11,0.071,1	GT:PL:GQ	0/1:118,0,247:99	Sp2_comp147097_c0_seq2	1829	.	C	G	450.5	PASS	AC=2;AF=0.333;AN=6;BaseQRankSum=1.665;DP=35;Dels=0.00;FS=1.725;HaplotypeScore=0.0000;MLEAC=2;MLEAF=0.333;MQ=60.00;MQ0=0;MQRankSum=0.139;QD=12.87;ReadPosRankSum=1.457	GT:AD:DP:GQ:MLPSAC:MLPSAF:PL	0/0/0/0/1/1:20,15:35:1:2:0.333:474,21,0,1,18,63,2147483647	SG	1931	gi|213495898|gb|ACJ49169.1|	protection of telomeres 1 protein [Solanum tuberosum]	AT2G05210.3	Nucleic acid-binding, OB-fold-like protein	Encodes AtPOT1a, an accessory factor for telomerase required for positive telomere length regulation. Note on nomenclature: different names have been given to Arabidopsis POT-like genes (Kuchar and Fajkus, 2004; Shakirov et al, 2005; Tani and Murata, 2005). According to a unifying nomenclature (Surovtseva et al, 2007), At2g05210 (previously named AtPOT1) is designated AtPOT1a, while At5g06310 (pr…	Protection of Telomeres 1a (AtPOT1a); CONTAINS InterPro DOMAIN/s: Nucleic acid-binding, OB-fold-like (InterPro:IPR016027), Nucleic acid-binding, OB-fold (InterPro:IPR012340), Telomere end binding protein (InterPro:IPR011564); BEST Arabidopsis thaliana protein match is: Nucleic acid-binding, OB-fold-like protein (TAIR:AT5G06310.1); Has 30201 Blast hits to 17322 proteins in 780 species: Archae - 12…		OG1_6183
Sp2_comp147097_c0_seq2	1834	.	G	C	222	.	DP=25;VDB=0.0216;AF1=1;AC1=2;DP4=0,0,6,19;MQ=42;FQ=-102	GT:PL:GQ	1/1:255,75,0:99	Sp2_comp147097_c0_seq2	1834	.	G	C	1033.95	PASS	AC=6;AF=1.00;AN=6;DP=25;Dels=0.00;FS=0.000;HaplotypeScore=0.0000;MLEAC=6;MLEAF=1.00;MQ=60.00;MQ0=0;QD=24.48	GT:AD:DP:GQ:MLPSAC:MLPSAF:PL	1/1/1/1/1/1:0,25:25:20:6:1.00:1060,194,119,75,44,20,0	SG	1931	gi|213495898|gb|ACJ49169.1|	protection of telomeres 1 protein [Solanum tuberosum]	AT2G05210.3	Nucleic acid-binding, OB-fold-like protein	Encodes AtPOT1a, an accessory factor for telomerase required for positive telomere length regulation. Note on nomenclature: different names have been given to Arabidopsis POT-like genes (Kuchar and Fajkus, 2004; Shakirov et al, 2005; Tani and Murata, 2005). According to a unifying nomenclature (Surovtseva et al, 2007), At2g05210 (previously named AtPOT1) is designated AtPOT1a, while At5g06310 (pr…	Protection of Telomeres 1a (AtPOT1a); CONTAINS InterPro DOMAIN/s: Nucleic acid-binding, OB-fold-like (InterPro:IPR016027), Nucleic acid-binding, OB-fold (InterPro:IPR012340), Telomere end binding protein (InterPro:IPR011564); BEST Arabidopsis thaliana protein match is: Nucleic acid-binding, OB-fold-like protein (TAIR:AT5G06310.1); Has 30201 Blast hits to 17322 proteins in 780 species: Archae - 12…		OG1_6183
Sp2_comp147097_c0_seq2	1892	.	C	T	75.3	.	DP=5;VDB=0.0002;AF1=1;AC1=2;DP4=0,0,0,5;MQ=30;FQ=-42	GT:PL:GQ	1/1:108,15,0:27	Sp2_comp147097_c0_seq2	1892	.	C	T	194.83	PASS	AC=6;AF=1.00;AN=6;DP=5;Dels=0.00;FS=0.000;HaplotypeScore=0.0000;MLEAC=6;MLEAF=1.00;MQ=60.00;MQ0=0;QD=37.61	GT:AD:DP:GQ:MLPSAC:MLPSAF:PL	1/1/1/1/1/1:0,5:5:4:6:1.00:219,39,24,15,9,4,0	SG	1931	gi|213495898|gb|ACJ49169.1|	protection of telomeres 1 protein [Solanum tuberosum]	AT2G05210.3	Nucleic acid-binding, OB-fold-like protein	Encodes AtPOT1a, an accessory factor for telomerase required for positive telomere length regulation. Note on nomenclature: different names have been given to Arabidopsis POT-like genes (Kuchar and Fajkus, 2004; Shakirov et al, 2005; Tani and Murata, 2005). According to a unifying nomenclature (Surovtseva et al, 2007), At2g05210 (previously named AtPOT1) is designated AtPOT1a, while At5g06310 (pr…	Protection of Telomeres 1a (AtPOT1a); CONTAINS InterPro DOMAIN/s: Nucleic acid-binding, OB-fold-like (InterPro:IPR016027), Nucleic acid-binding, OB-fold (InterPro:IPR012340), Telomere end binding protein (InterPro:IPR011564); BEST Arabidopsis thaliana protein match is: Nucleic acid-binding, OB-fold-like protein (TAIR:AT5G06310.1); Has 30201 Blast hits to 17322 proteins in 780 species: Archae - 12…		OG1_6183
Sp2_comp147097_c0_seq2	397	.	G	A	43	.	DP=101;VDB=0.0398;AF1=0.5;AC1=1;DP4=21,26,7,10;MQ=46;FQ=46;PV4=1,4.4e-23,1,1	GT:PL:GQ	0/1:73,0,255:76	Sp2_comp147097_c0_seq2	397	.	G	A	1769.99	PASS	AC=3;AF=0.500;AN=6;BaseQRankSum=1.465;DP=104;Dels=0.00;FS=1.588;HaplotypeScore=2.8149;MLEAC=3;MLEAF=0.500;MQ=60.00;MQ0=0;MQRankSum=0.260;QD=17.02;ReadPosRankSum=1.328	GT:AD:DP:GQ:MLPSAC:MLPSAF:PL	0/0/0/1/1/1:49,55:104:17:3:0.500:1796,148,35,0,17,107,2147483647	SG	1931	gi|213495898|gb|ACJ49169.1|	protection of telomeres 1 protein [Solanum tuberosum]	AT2G05210.3	Nucleic acid-binding, OB-fold-like protein	Encodes AtPOT1a, an accessory factor for telomerase required for positive telomere length regulation. Note on nomenclature: different names have been given to Arabidopsis POT-like genes (Kuchar and Fajkus, 2004; Shakirov et al, 2005; Tani and Murata, 2005). According to a unifying nomenclature (Surovtseva et al, 2007), At2g05210 (previously named AtPOT1) is designated AtPOT1a, while At5g06310 (pr…	Protection of Telomeres 1a (AtPOT1a); CONTAINS InterPro DOMAIN/s: Nucleic acid-binding, OB-fold-like (InterPro:IPR016027), Nucleic acid-binding, OB-fold (InterPro:IPR012340), Telomere end binding protein (InterPro:IPR011564); BEST Arabidopsis thaliana protein match is: Nucleic acid-binding, OB-fold-like protein (TAIR:AT5G06310.1); Has 30201 Blast hits to 17322 proteins in 780 species: Archae - 12…		OG1_6183
Sp2_comp147097_c0_seq2	531	.	A	G	222	.	DP=130;VDB=0.0380;AF1=1;AC1=2;DP4=0,0,62,63;MQ=40;FQ=-282	GT:PL:GQ	1/1:255,255,0:99	Sp2_comp147097_c0_seq2	531	.	A	G	5247.9	PASS	AC=6;AF=1.00;AN=6;DP=134;Dels=0.00;FS=0.000;HaplotypeScore=0.0000;MLEAC=6;MLEAF=1.00;MQ=59.59;MQ0=0;QD=26.10	GT:AD:DP:GQ:MLPSAC:MLPSAF:PL	1/1/1/1/1/1:0,134:134:99:6:1.00:5274,980,601,379,222,100,0	SG	1931	gi|213495898|gb|ACJ49169.1|	protection of telomeres 1 protein [Solanum tuberosum]	AT2G05210.3	Nucleic acid-binding, OB-fold-like protein	Encodes AtPOT1a, an accessory factor for telomerase required for positive telomere length regulation. Note on nomenclature: different names have been given to Arabidopsis POT-like genes (Kuchar and Fajkus, 2004; Shakirov et al, 2005; Tani and Murata, 2005). According to a unifying nomenclature (Surovtseva et al, 2007), At2g05210 (previously named AtPOT1) is designated AtPOT1a, while At5g06310 (pr…	Protection of Telomeres 1a (AtPOT1a); CONTAINS InterPro DOMAIN/s: Nucleic acid-binding, OB-fold-like (InterPro:IPR016027), Nucleic acid-binding, OB-fold (InterPro:IPR012340), Telomere end binding protein (InterPro:IPR011564); BEST Arabidopsis thaliana protein match is: Nucleic acid-binding, OB-fold-like protein (TAIR:AT5G06310.1); Has 30201 Blast hits to 17322 proteins in 780 species: Archae - 12…		OG1_6183
Sp2_comp147097_c0_seq2	554	.	A	G	222	.	DP=113;VDB=0.0400;AF1=1;AC1=2;DP4=0,0,52,44;MQ=37;FQ=-282	GT:PL:GQ	1/1:255,255,0:99	Sp2_comp147097_c0_seq2	554	.	A	G	4301.9	PASS	AC=6;AF=1.00;AN=6;DP=117;Dels=0.00;FS=0.000;HaplotypeScore=0.0000;MLEAC=6;MLEAF=1.00;MQ=59.53;MQ0=0;QD=29.65	GT:AD:DP:GQ:MLPSAC:MLPSAF:PL	1/1/1/1/1/1:0,117:117:83:6:1.00:4328,817,501,316,185,83,0	SG	1931	gi|213495898|gb|ACJ49169.1|	protection of telomeres 1 protein [Solanum tuberosum]	AT2G05210.3	Nucleic acid-binding, OB-fold-like protein	Encodes AtPOT1a, an accessory factor for telomerase required for positive telomere length regulation. Note on nomenclature: different names have been given to Arabidopsis POT-like genes (Kuchar and Fajkus, 2004; Shakirov et al, 2005; Tani and Murata, 2005). According to a unifying nomenclature (Surovtseva et al, 2007), At2g05210 (previously named AtPOT1) is designated AtPOT1a, while At5g06310 (pr…	Protection of Telomeres 1a (AtPOT1a); CONTAINS InterPro DOMAIN/s: Nucleic acid-binding, OB-fold-like (InterPro:IPR016027), Nucleic acid-binding, OB-fold (InterPro:IPR012340), Telomere end binding protein (InterPro:IPR011564); BEST Arabidopsis thaliana protein match is: Nucleic acid-binding, OB-fold-like protein (TAIR:AT5G06310.1); Has 30201 Blast hits to 17322 proteins in 780 species: Archae - 12…		OG1_6183
Sp2_comp147097_c0_seq2	79	.	T	A	40.8	.	DP=4;VDB=0.0070;AF1=1;AC1=2;DP4=0,0,2,0;MQ=60;FQ=-33	GT:PL:GQ	1/1:72,6,0:10	Sp2_comp147097_c0_seq2	79	.	T	A	100.16	PASS	AC=6;AF=1.00;AN=6;DP=5;Dels=0.00;FS=0.000;HaplotypeScore=0.0000;MLEAC=6;MLEAF=1.00;MQ=60.00;MQ0=0;QD=20.03	GT:AD:DP:GQ:MLPSAC:MLPSAF:PL	1/1/1/1/1/1:0,5:5:2:6:1.00:123,23,14,9,5,2,0	SG	1931	gi|213495898|gb|ACJ49169.1|	protection of telomeres 1 protein [Solanum tuberosum]	AT2G05210.3	Nucleic acid-binding, OB-fold-like protein	Encodes AtPOT1a, an accessory factor for telomerase required for positive telomere length regulation. Note on nomenclature: different names have been given to Arabidopsis POT-like genes (Kuchar and Fajkus, 2004; Shakirov et al, 2005; Tani and Murata, 2005). According to a unifying nomenclature (Surovtseva et al, 2007), At2g05210 (previously named AtPOT1) is designated AtPOT1a, while At5g06310 (pr…	Protection of Telomeres 1a (AtPOT1a); CONTAINS InterPro DOMAIN/s: Nucleic acid-binding, OB-fold-like (InterPro:IPR016027), Nucleic acid-binding, OB-fold (InterPro:IPR012340), Telomere end binding protein (InterPro:IPR011564); BEST Arabidopsis thaliana protein match is: Nucleic acid-binding, OB-fold-like protein (TAIR:AT5G06310.1); Has 30201 Blast hits to 17322 proteins in 780 species: Archae - 12…		OG1_6183
Sp2_comp147097_c0_seq2	964	.	T	C	225	.	DP=106;VDB=0.0322;AF1=0.5;AC1=1;DP4=30,21,21,32;MQ=47;FQ=225;PV4=0.077,1,4.6e-09,1	GT:PL:GQ	0/1:255,0,255:99	Sp2_comp147097_c0_seq2	964	.	T	C	1876.95	PASS	AC=3;AF=0.500;AN=6;BaseQRankSum=-0.355;DP=109;Dels=0.00;FS=10.696;HaplotypeScore=4.2776;MLEAC=3;MLEAF=0.500;MQ=59.88;MQ0=0;MQRankSum=-1.768;QD=17.22;ReadPosRankSum=1.471	GT:AD:DP:GQ:MLPSAC:MLPSAF:PL	0/0/0/1/1/1:52,57:109:20:3:0.500:1903,144,32,0,20,116,2147483647	SG	1931	gi|213495898|gb|ACJ49169.1|	protection of telomeres 1 protein [Solanum tuberosum]	AT2G05210.3	Nucleic acid-binding, OB-fold-like protein	Encodes AtPOT1a, an accessory factor for telomerase required for positive telomere length regulation. Note on nomenclature: different names have been given to Arabidopsis POT-like genes (Kuchar and Fajkus, 2004; Shakirov et al, 2005; Tani and Murata, 2005). According to a unifying nomenclature (Surovtseva et al, 2007), At2g05210 (previously named AtPOT1) is designated AtPOT1a, while At5g06310 (pr…	Protection of Telomeres 1a (AtPOT1a); CONTAINS InterPro DOMAIN/s: Nucleic acid-binding, OB-fold-like (InterPro:IPR016027), Nucleic acid-binding, OB-fold (InterPro:IPR012340), Telomere end binding protein (InterPro:IPR011564); BEST Arabidopsis thaliana protein match is: Nucleic acid-binding, OB-fold-like protein (TAIR:AT5G06310.1); Has 30201 Blast hits to 17322 proteins in 780 species: Archae - 12…		OG1_6183
Sp2_comp147097_c0_seq2	1092	.	C	T	166.9		AC=1;AF=0.167;AN=6;BaseQRankSum=-2.775;DP=137;Dels=0.00;FS=4.166;HaplotypeScore=2.4677;MLEAC=1;MLEAF=0.167;MQ=59.78;MQ0=0;MQRankSum=-1.599;QD=1.22;ReadPosRankSum=-0.030	GT:AD:DP:GQ:MLPSAC:MLPSAF:PL	0/0/0/0/0/1:123,13:137:92:1:0.167:193,0,92,2147483647,2147483647,2147483647,2147483647											GATK	1931	gi|213495898|gb|ACJ49169.1|	protection of telomeres 1 protein [Solanum tuberosum]	AT2G05210.3	Nucleic acid-binding, OB-fold-like protein	Encodes AtPOT1a, an accessory factor for telomerase required for positive telomere length regulation. Note on nomenclature: different names have been given to Arabidopsis POT-like genes (Kuchar and Fajkus, 2004; Shakirov et al, 2005; Tani and Murata, 2005). According to a unifying nomenclature (Surovtseva et al, 2007), At2g05210 (previously named AtPOT1) is designated AtPOT1a, while At5g06310 (pr…	Protection of Telomeres 1a (AtPOT1a); CONTAINS InterPro DOMAIN/s: Nucleic acid-binding, OB-fold-like (InterPro:IPR016027), Nucleic acid-binding, OB-fold (InterPro:IPR012340), Telomere end binding protein (InterPro:IPR011564); BEST Arabidopsis thaliana protein match is: Nucleic acid-binding, OB-fold-like protein (TAIR:AT5G06310.1); Has 30201 Blast hits to 17322 proteins in 780 species: Archae - 12…		OG1_6183
Sp2_comp147097_c0_seq2	1129	.	A	C	307.9		AC=1;AF=0.167;AN=6;BaseQRankSum=-1.124;DP=156;Dels=0.00;FS=0.000;HaplotypeScore=0.7340;MLEAC=1;MLEAF=0.167;MQ=59.84;MQ0=0;MQRankSum=1.335;QD=1.97;ReadPosRankSum=-0.234	GT:AD:DP:GQ:MLPSAC:MLPSAF:PL	0/0/0/0/0/1:141,15:156:97:1:0.167:334,0,97,2147483647,2147483647,2147483647,2147483647											GATK	1931	gi|213495898|gb|ACJ49169.1|	protection of telomeres 1 protein [Solanum tuberosum]	AT2G05210.3	Nucleic acid-binding, OB-fold-like protein	Encodes AtPOT1a, an accessory factor for telomerase required for positive telomere length regulation. Note on nomenclature: different names have been given to Arabidopsis POT-like genes (Kuchar and Fajkus, 2004; Shakirov et al, 2005; Tani and Murata, 2005). According to a unifying nomenclature (Surovtseva et al, 2007), At2g05210 (previously named AtPOT1) is designated AtPOT1a, while At5g06310 (pr…	Protection of Telomeres 1a (AtPOT1a); CONTAINS InterPro DOMAIN/s: Nucleic acid-binding, OB-fold-like (InterPro:IPR016027), Nucleic acid-binding, OB-fold (InterPro:IPR012340), Telomere end binding protein (InterPro:IPR011564); BEST Arabidopsis thaliana protein match is: Nucleic acid-binding, OB-fold-like protein (TAIR:AT5G06310.1); Has 30201 Blast hits to 17322 proteins in 780 species: Archae - 12…		OG1_6183
Sp2_comp147097_c0_seq2	1141	.	T	C	348.9	PASS	AC=1;AF=0.167;AN=6;BaseQRankSum=2.023;DP=166;Dels=0.00;FS=0.000;HaplotypeScore=1.8320;MLEAC=1;MLEAF=0.167;MQ=59.85;MQ0=0;MQRankSum=-0.885;QD=2.10;ReadPosRankSum=0.512	GT:AD:DP:GQ:MLPSAC:MLPSAF:PL	0/0/0/0/0/1:151,15:166:99:1:0.167:375,0,99,2147483647,2147483647,2147483647,2147483647											GATK	1931	gi|213495898|gb|ACJ49169.1|	protection of telomeres 1 protein [Solanum tuberosum]	AT2G05210.3	Nucleic acid-binding, OB-fold-like protein	Encodes AtPOT1a, an accessory factor for telomerase required for positive telomere length regulation. Note on nomenclature: different names have been given to Arabidopsis POT-like genes (Kuchar and Fajkus, 2004; Shakirov et al, 2005; Tani and Murata, 2005). According to a unifying nomenclature (Surovtseva et al, 2007), At2g05210 (previously named AtPOT1) is designated AtPOT1a, while At5g06310 (pr…	Protection of Telomeres 1a (AtPOT1a); CONTAINS InterPro DOMAIN/s: Nucleic acid-binding, OB-fold-like (InterPro:IPR016027), Nucleic acid-binding, OB-fold (InterPro:IPR012340), Telomere end binding protein (InterPro:IPR011564); BEST Arabidopsis thaliana protein match is: Nucleic acid-binding, OB-fold-like protein (TAIR:AT5G06310.1); Has 30201 Blast hits to 17322 proteins in 780 species: Archae - 12…		OG1_6183
Sp2_comp147097_c0_seq2	1177	.	A	T	239.9		AC=1;AF=0.167;AN=6;BaseQRankSum=0.245;DP=135;Dels=0.00;FS=6.482;HaplotypeScore=0.9665;MLEAC=1;MLEAF=0.167;MQ=60.00;MQ0=0;MQRankSum=0.535;QD=1.78;ReadPosRankSum=0.953	GT:AD:DP:GQ:MLPSAC:MLPSAF:PL	0/0/0/0/0/1:124,11:135:86:1:0.167:266,0,86,2147483647,2147483647,2147483647,2147483647											GATK	1931	gi|213495898|gb|ACJ49169.1|	protection of telomeres 1 protein [Solanum tuberosum]	AT2G05210.3	Nucleic acid-binding, OB-fold-like protein	Encodes AtPOT1a, an accessory factor for telomerase required for positive telomere length regulation. Note on nomenclature: different names have been given to Arabidopsis POT-like genes (Kuchar and Fajkus, 2004; Shakirov et al, 2005; Tani and Murata, 2005). According to a unifying nomenclature (Surovtseva et al, 2007), At2g05210 (previously named AtPOT1) is designated AtPOT1a, while At5g06310 (pr…	Protection of Telomeres 1a (AtPOT1a); CONTAINS InterPro DOMAIN/s: Nucleic acid-binding, OB-fold-like (InterPro:IPR016027), Nucleic acid-binding, OB-fold (InterPro:IPR012340), Telomere end binding protein (InterPro:IPR011564); BEST Arabidopsis thaliana protein match is: Nucleic acid-binding, OB-fold-like protein (TAIR:AT5G06310.1); Has 30201 Blast hits to 17322 proteins in 780 species: Archae - 12…		OG1_6183
Sp2_comp147097_c0_seq2	1182	.	T	C	189.9		AC=1;AF=0.167;AN=6;BaseQRankSum=1.491;DP=135;Dels=0.00;FS=5.264;HaplotypeScore=2.7550;MLEAC=1;MLEAF=0.167;MQ=60.00;MQ0=0;MQRankSum=0.336;QD=1.41;ReadPosRankSum=1.617	GT:AD:DP:GQ:MLPSAC:MLPSAF:PL	0/0/0/0/0/1:125,9:135:89:1:0.167:216,0,89,2147483647,2147483647,2147483647,2147483647											GATK	1931	gi|213495898|gb|ACJ49169.1|	protection of telomeres 1 protein [Solanum tuberosum]	AT2G05210.3	Nucleic acid-binding, OB-fold-like protein	Encodes AtPOT1a, an accessory factor for telomerase required for positive telomere length regulation. Note on nomenclature: different names have been given to Arabidopsis POT-like genes (Kuchar and Fajkus, 2004; Shakirov et al, 2005; Tani and Murata, 2005). According to a unifying nomenclature (Surovtseva et al, 2007), At2g05210 (previously named AtPOT1) is designated AtPOT1a, while At5g06310 (pr…	Protection of Telomeres 1a (AtPOT1a); CONTAINS InterPro DOMAIN/s: Nucleic acid-binding, OB-fold-like (InterPro:IPR016027), Nucleic acid-binding, OB-fold (InterPro:IPR012340), Telomere end binding protein (InterPro:IPR011564); BEST Arabidopsis thaliana protein match is: Nucleic acid-binding, OB-fold-like protein (TAIR:AT5G06310.1); Has 30201 Blast hits to 17322 proteins in 780 species: Archae - 12…		OG1_6183
Sp2_comp147097_c0_seq2	1186	.	T	G	203.9		AC=1;AF=0.167;AN=6;BaseQRankSum=2.124;DP=126;Dels=0.00;FS=4.995;HaplotypeScore=4.7546;MLEAC=1;MLEAF=0.167;MQ=60.00;MQ0=0;MQRankSum=-1.482;QD=1.62;ReadPosRankSum=0.528	GT:AD:DP:GQ:MLPSAC:MLPSAF:PL	0/0/0/0/0/1:116,10:126:74:1:0.167:230,0,74,2147483647,2147483647,2147483647,2147483647											GATK	1931	gi|213495898|gb|ACJ49169.1|	protection of telomeres 1 protein [Solanum tuberosum]	AT2G05210.3	Nucleic acid-binding, OB-fold-like protein	Encodes AtPOT1a, an accessory factor for telomerase required for positive telomere length regulation. Note on nomenclature: different names have been given to Arabidopsis POT-like genes (Kuchar and Fajkus, 2004; Shakirov et al, 2005; Tani and Murata, 2005). According to a unifying nomenclature (Surovtseva et al, 2007), At2g05210 (previously named AtPOT1) is designated AtPOT1a, while At5g06310 (pr…	Protection of Telomeres 1a (AtPOT1a); CONTAINS InterPro DOMAIN/s: Nucleic acid-binding, OB-fold-like (InterPro:IPR016027), Nucleic acid-binding, OB-fold (InterPro:IPR012340), Telomere end binding protein (InterPro:IPR011564); BEST Arabidopsis thaliana protein match is: Nucleic acid-binding, OB-fold-like protein (TAIR:AT5G06310.1); Has 30201 Blast hits to 17322 proteins in 780 species: Archae - 12…		OG1_6183
Sp2_comp147097_c0_seq2	1198	.	T	A	129.9		AC=1;AF=0.167;AN=6;BaseQRankSum=-2.950;DP=111;Dels=0.00;FS=5.292;HaplotypeScore=3.7881;MLEAC=1;MLEAF=0.167;MQ=59.83;MQ0=0;MQRankSum=0.487;QD=1.17;ReadPosRankSum=0.158	GT:AD:DP:GQ:MLPSAC:MLPSAF:PL	0/0/0/0/0/1:103,8:111:67:1:0.167:156,0,67,2147483647,2147483647,2147483647,2147483647											GATK	1931	gi|213495898|gb|ACJ49169.1|	protection of telomeres 1 protein [Solanum tuberosum]	AT2G05210.3	Nucleic acid-binding, OB-fold-like protein	Encodes AtPOT1a, an accessory factor for telomerase required for positive telomere length regulation. Note on nomenclature: different names have been given to Arabidopsis POT-like genes (Kuchar and Fajkus, 2004; Shakirov et al, 2005; Tani and Murata, 2005). According to a unifying nomenclature (Surovtseva et al, 2007), At2g05210 (previously named AtPOT1) is designated AtPOT1a, while At5g06310 (pr…	Protection of Telomeres 1a (AtPOT1a); CONTAINS InterPro DOMAIN/s: Nucleic acid-binding, OB-fold-like (InterPro:IPR016027), Nucleic acid-binding, OB-fold (InterPro:IPR012340), Telomere end binding protein (InterPro:IPR011564); BEST Arabidopsis thaliana protein match is: Nucleic acid-binding, OB-fold-like protein (TAIR:AT5G06310.1); Has 30201 Blast hits to 17322 proteins in 780 species: Archae - 12…		OG1_6183
Sp2_comp147097_c0_seq2	1743	.	T	G	34.9	LowQual;	AC=1;AF=0.167;AN=6;BaseQRankSum=-1.117;DP=84;Dels=0.00;FS=1.633;HaplotypeScore=1.7172;MLEAC=1;MLEAF=0.167;MQ=59.76;MQ0=0;MQRankSum=-0.883;QD=0.42;ReadPosRankSum=1.117	GT:AD:DP:GQ:MLPSAC:MLPSAF:PL	0/0/0/0/0/1:76,8:84:58:1:0.167:61,0,58,141,2147483647,2147483647,2147483647											GATK	1931	gi|213495898|gb|ACJ49169.1|	protection of telomeres 1 protein [Solanum tuberosum]	AT2G05210.3	Nucleic acid-binding, OB-fold-like protein	Encodes AtPOT1a, an accessory factor for telomerase required for positive telomere length regulation. Note on nomenclature: different names have been given to Arabidopsis POT-like genes (Kuchar and Fajkus, 2004; Shakirov et al, 2005; Tani and Murata, 2005). According to a unifying nomenclature (Surovtseva et al, 2007), At2g05210 (previously named AtPOT1) is designated AtPOT1a, while At5g06310 (pr…	Protection of Telomeres 1a (AtPOT1a); CONTAINS InterPro DOMAIN/s: Nucleic acid-binding, OB-fold-like (InterPro:IPR016027), Nucleic acid-binding, OB-fold (InterPro:IPR012340), Telomere end binding protein (InterPro:IPR011564); BEST Arabidopsis thaliana protein match is: Nucleic acid-binding, OB-fold-like protein (TAIR:AT5G06310.1); Has 30201 Blast hits to 17322 proteins in 780 species: Archae - 12…		OG1_6183
Sp2_comp147097_c0_seq2	41	.	T	G	8.65	.	DP=1;AF1=1;AC1=2;DP4=0,0,1,0;MQ=60;FQ=-30	GT:PL:GQ	1/1:38,3,0:5											SAM	1931	gi|213495898|gb|ACJ49169.1|	protection of telomeres 1 protein [Solanum tuberosum]	AT2G05210.3	Nucleic acid-binding, OB-fold-like protein	Encodes AtPOT1a, an accessory factor for telomerase required for positive telomere length regulation. Note on nomenclature: different names have been given to Arabidopsis POT-like genes (Kuchar and Fajkus, 2004; Shakirov et al, 2005; Tani and Murata, 2005). According to a unifying nomenclature (Surovtseva et al, 2007), At2g05210 (previously named AtPOT1) is designated AtPOT1a, while At5g06310 (pr…	Protection of Telomeres 1a (AtPOT1a); CONTAINS InterPro DOMAIN/s: Nucleic acid-binding, OB-fold-like (InterPro:IPR016027), Nucleic acid-binding, OB-fold (InterPro:IPR012340), Telomere end binding protein (InterPro:IPR011564); BEST Arabidopsis thaliana protein match is: Nucleic acid-binding, OB-fold-like protein (TAIR:AT5G06310.1); Has 30201 Blast hits to 17322 proteins in 780 species: Archae - 12…		OG1_6183
Sp2_comp147097_c0_seq2	47	.	T	C	3.54	.	DP=2;AF1=0.5;AC1=1;DP4=1,0,1,0;MQ=60;FQ=3.54;PV4=1,1,1,1	GT:PL:GQ	0/1:31,0,31:29											SAM	1931	gi|213495898|gb|ACJ49169.1|	protection of telomeres 1 protein [Solanum tuberosum]	AT2G05210.3	Nucleic acid-binding, OB-fold-like protein	Encodes AtPOT1a, an accessory factor for telomerase required for positive telomere length regulation. Note on nomenclature: different names have been given to Arabidopsis POT-like genes (Kuchar and Fajkus, 2004; Shakirov et al, 2005; Tani and Murata, 2005). According to a unifying nomenclature (Surovtseva et al, 2007), At2g05210 (previously named AtPOT1) is designated AtPOT1a, while At5g06310 (pr…	Protection of Telomeres 1a (AtPOT1a); CONTAINS InterPro DOMAIN/s: Nucleic acid-binding, OB-fold-like (InterPro:IPR016027), Nucleic acid-binding, OB-fold (InterPro:IPR012340), Telomere end binding protein (InterPro:IPR011564); BEST Arabidopsis thaliana protein match is: Nucleic acid-binding, OB-fold-like protein (TAIR:AT5G06310.1); Has 30201 Blast hits to 17322 proteins in 780 species: Archae - 12…		OG1_6183
Sp2_comp147173_c1_seq2	199	.	G	A	33.9	LowQual;	AC=1;AF=0.167;AN=6;BaseQRankSum=0.658;DP=82;Dels=0.00;FS=0.000;HaplotypeScore=13.9968;MLEAC=1;MLEAF=0.167;MQ=59.86;MQ0=0;MQRankSum=0.550;QD=0.41;ReadPosRankSum=0.153	GT:AD:DP:GQ:MLPSAC:MLPSAF:PL	0/0/0/0/0/1:75,7:82:58:1:0.167:60,0,58,141,2147483647,2147483647,2147483647											GATK	3251	gi|65736533|dbj|BAD98515.1|	TONSOKU protein [Nicotiana tabacum]	AT3G18730.1	tetratricopeptide repeat (TPR)-containing protein	Encodes a protein with an important role in cell division control and plant morphogenesis and may also play a role in genome maintenance. May be involved in mitosis through interaction with TSA1. In cells synchronized for cell division, TSA1 and TSK relocalize to ends of spindle microtubules that are ahead of separating chromatids during metaphase and anaphase of mitosis.	TONSOKU (TSK); FUNCTIONS IN: protein binding; INVOLVED IN: G2/M transition of mitotic cell cycle, meristem structural organization, regulation of meristem structural organization, cell division; LOCATED IN: nucleus, membrane; EXPRESSED IN: leaf; CONTAINS InterPro DOMAIN/s: Tetratricopeptide-like helical (InterPro:IPR011990), Tetratricopeptide repeat (InterPro:IPR019734); Has 6425 Blast hits to 38…		OG1_6186
Sp2_comp147173_c1_seq2	2971	.	A	C	126.9		AC=1;AF=0.167;AN=6;BaseQRankSum=0.887;DP=237;Dels=0.00;FS=1.202;HaplotypeScore=2.7328;MLEAC=1;MLEAF=0.167;MQ=59.88;MQ0=0;MQRankSum=0.271;QD=0.54;ReadPosRankSum=-0.769	GT:AD:DP:GQ:MLPSAC:MLPSAF:PL	0/0/0/0/0/1:226,11:237:99:1:0.167:153,0,183,2147483647,2147483647,2147483647,2147483647											GATK	3251	gi|65736533|dbj|BAD98515.1|	TONSOKU protein [Nicotiana tabacum]	AT3G18730.1	tetratricopeptide repeat (TPR)-containing protein	Encodes a protein with an important role in cell division control and plant morphogenesis and may also play a role in genome maintenance. May be involved in mitosis through interaction with TSA1. In cells synchronized for cell division, TSA1 and TSK relocalize to ends of spindle microtubules that are ahead of separating chromatids during metaphase and anaphase of mitosis.	TONSOKU (TSK); FUNCTIONS IN: protein binding; INVOLVED IN: G2/M transition of mitotic cell cycle, meristem structural organization, regulation of meristem structural organization, cell division; LOCATED IN: nucleus, membrane; EXPRESSED IN: leaf; CONTAINS InterPro DOMAIN/s: Tetratricopeptide-like helical (InterPro:IPR011990), Tetratricopeptide repeat (InterPro:IPR019734); Has 6425 Blast hits to 38…		OG1_6186
Sp2_comp147204_c0_seq2	184	.	T	G	101	.	DP=59;VDB=0.0393;AF1=0.5;AC1=1;DP4=19,20,10,10;MQ=42;FQ=104;PV4=1,4.1e-24,1,1	GT:PL:GQ	0/1:131,0,255:99	Sp2_comp147204_c0_seq2	184	.	T	G	663.1	PASS	AC=2;AF=0.333;AN=6;BaseQRankSum=1.161;DP=59;Dels=0.00;FS=0.000;HaplotypeScore=0.9999;MLEAC=2;MLEAF=0.333;MQ=60.00;MQ0=0;MQRankSum=-0.008;QD=11.24;ReadPosRankSum=0.024	GT:AD:DP:GQ:MLPSAC:MLPSAF:PL	0/0/0/0/1/1:39,20:59:14:2:0.333:689,22,0,14,57,155,2147483647	SG	1111	gi|460397178|ref|XP_004244145.1|	PREDICTED: putative F-box protein At3g58860-like [Solanum lycopersicum]	AT3G59240.1	RNI-like superfamily protein		RNI-like superfamily protein; CONTAINS InterPro DOMAIN/s: FBD (InterPro:IPR013596), FBD-like (InterPro:IPR006566), Leucine-rich repeat 2 (InterPro:IPR013101); BEST Arabidopsis thaliana protein match is: F-box/RNI-like superfamily protein (TAIR:AT3G49150.1); Has 1728 Blast hits to 1678 proteins in 25 species: Archae - 0; Bacteria - 0; Metazoa - 0; Fungi - 0; Plants - 1728; Viruses - 0; Other Eukar…		OG1_6187
Sp2_comp147204_c0_seq2	194	.	T	A	225	.	DP=59;VDB=0.0400;AF1=0.5;AC1=1;DP4=13,11,16,15;MQ=40;FQ=225;PV4=1,1,1.3e-07,1	GT:PL:GQ	0/1:255,0,255:99	Sp2_comp147204_c0_seq2	194	.	T	A	1149.37	PASS	AC=3;AF=0.500;AN=6;BaseQRankSum=1.723;DP=61;Dels=0.00;FS=0.000;HaplotypeScore=0.9999;MLEAC=3;MLEAF=0.500;MQ=59.15;MQ0=0;MQRankSum=0.634;QD=18.84;ReadPosRankSum=1.186	GT:AD:DP:GQ:MLPSAC:MLPSAF:PL	0/0/0/1/1/1:26,34:61:4:3:0.500:1174,95,25,0,4,46,813	SG	1111	gi|460397178|ref|XP_004244145.1|	PREDICTED: putative F-box protein At3g58860-like [Solanum lycopersicum]	AT3G59240.1	RNI-like superfamily protein		RNI-like superfamily protein; CONTAINS InterPro DOMAIN/s: FBD (InterPro:IPR013596), FBD-like (InterPro:IPR006566), Leucine-rich repeat 2 (InterPro:IPR013101); BEST Arabidopsis thaliana protein match is: F-box/RNI-like superfamily protein (TAIR:AT3G49150.1); Has 1728 Blast hits to 1678 proteins in 25 species: Archae - 0; Bacteria - 0; Metazoa - 0; Fungi - 0; Plants - 1728; Viruses - 0; Other Eukar…		OG1_6187
Sp2_comp147204_c0_seq2	266	.	G	A	142	.	DP=68;VDB=0.0384;AF1=0.5;AC1=1;DP4=14,21,17,11;MQ=44;FQ=145;PV4=0.13,2e-28,0.00069,1	GT:PL:GQ	0/1:172,0,255:99	Sp2_comp147204_c0_seq2	266	.	G	A	919.36	PASS	AC=3;AF=0.500;AN=6;BaseQRankSum=-0.685;DP=68;Dels=0.00;FS=6.493;HaplotypeScore=2.8295;MLEAC=3;MLEAF=0.500;MQ=59.21;MQ0=1;MQRankSum=-0.082;QD=13.52;ReadPosRankSum=0.384	GT:AD:DP:GQ:MLPSAC:MLPSAF:PL	0/0/0/1/1/1:36,32:68:4:3:0.500:944,51,4,0,28,107,2147483647	SG	1111	gi|460397178|ref|XP_004244145.1|	PREDICTED: putative F-box protein At3g58860-like [Solanum lycopersicum]	AT3G59240.1	RNI-like superfamily protein		RNI-like superfamily protein; CONTAINS InterPro DOMAIN/s: FBD (InterPro:IPR013596), FBD-like (InterPro:IPR006566), Leucine-rich repeat 2 (InterPro:IPR013101); BEST Arabidopsis thaliana protein match is: F-box/RNI-like superfamily protein (TAIR:AT3G49150.1); Has 1728 Blast hits to 1678 proteins in 25 species: Archae - 0; Bacteria - 0; Metazoa - 0; Fungi - 0; Plants - 1728; Viruses - 0; Other Eukar…		OG1_6187
Sp2_comp147204_c0_seq2	320	.	T	A	110	.	DP=64;VDB=0.0393;AF1=0.5;AC1=1;DP4=12,13,10,7;MQ=49;FQ=113;PV4=0.54,4.7e-17,0.0019,0.012	GT:PL:GQ	0/1:140,0,255:99	Sp2_comp147204_c0_seq2	320	.	T	A	1192.92	PASS	AC=3;AF=0.500;AN=6;BaseQRankSum=-0.775;DP=65;Dels=0.00;FS=3.572;HaplotypeScore=0.7340;MLEAC=3;MLEAF=0.500;MQ=60.00;MQ0=0;MQRankSum=1.237;QD=18.35;ReadPosRankSum=-0.245	GT:AD:DP:GQ:MLPSAC:MLPSAF:PL	0/0/0/1/1/1:28,37:65:0:3:0.500:1216,109,30,0,0,39,858	SG	1111	gi|460397178|ref|XP_004244145.1|	PREDICTED: putative F-box protein At3g58860-like [Solanum lycopersicum]	AT3G59240.1	RNI-like superfamily protein		RNI-like superfamily protein; CONTAINS InterPro DOMAIN/s: FBD (InterPro:IPR013596), FBD-like (InterPro:IPR006566), Leucine-rich repeat 2 (InterPro:IPR013101); BEST Arabidopsis thaliana protein match is: F-box/RNI-like superfamily protein (TAIR:AT3G49150.1); Has 1728 Blast hits to 1678 proteins in 25 species: Archae - 0; Bacteria - 0; Metazoa - 0; Fungi - 0; Plants - 1728; Viruses - 0; Other Eukar…		OG1_6187
Sp2_comp147204_c0_seq2	368	.	T	C	165	.	DP=80;VDB=0.0380;AF1=0.5;AC1=1;DP4=20,13,26,18;MQ=49;FQ=168;PV4=1,5.4e-26,0.11,1	GT:PL:GQ	0/1:195,0,255:99	Sp2_comp147204_c0_seq2	368	.	T	C	1645.91	PASS	AC=3;AF=0.500;AN=6;BaseQRankSum=1.593;DP=81;Dels=0.00;FS=0.864;HaplotypeScore=0.7887;MLEAC=3;MLEAF=0.500;MQ=60.00;MQ0=0;MQRankSum=0.273;QD=20.32;ReadPosRankSum=-0.024	GT:AD:DP:GQ:MLPSAC:MLPSAF:PL	0/0/0/1/1/1:34,47:81:0:3:0.500:1669,144,39,0,0,53,1084	SG	1111	gi|460397178|ref|XP_004244145.1|	PREDICTED: putative F-box protein At3g58860-like [Solanum lycopersicum]	AT3G59240.1	RNI-like superfamily protein		RNI-like superfamily protein; CONTAINS InterPro DOMAIN/s: FBD (InterPro:IPR013596), FBD-like (InterPro:IPR006566), Leucine-rich repeat 2 (InterPro:IPR013101); BEST Arabidopsis thaliana protein match is: F-box/RNI-like superfamily protein (TAIR:AT3G49150.1); Has 1728 Blast hits to 1678 proteins in 25 species: Archae - 0; Bacteria - 0; Metazoa - 0; Fungi - 0; Plants - 1728; Viruses - 0; Other Eukar…		OG1_6187
Sp2_comp147204_c0_seq2	564	.	T	C	20	.	DP=82;VDB=0.0400;AF1=0.5;AC1=1;DP4=26,10,4,7;MQ=48;FQ=23;PV4=0.069,2.2e-22,0.44,0.27	GT:PL:GQ	0/1:50,0,255:53	Sp2_comp147204_c0_seq2	564	.	T	C	1285.42	PASS	AC=3;AF=0.500;AN=6;BaseQRankSum=-0.328;DP=81;Dels=0.00;FS=4.544;HaplotypeScore=3.9973;MLEAC=3;MLEAF=0.500;MQ=59.44;MQ0=0;MQRankSum=-0.039;QD=15.87;ReadPosRankSum=-0.125	GT:AD:DP:GQ:MLPSAC:MLPSAF:PL	0/0/0/1/1/1:37,43:81:9:3:0.500:1311,113,27,0,9,71,2147483647	SG	1111	gi|460397178|ref|XP_004244145.1|	PREDICTED: putative F-box protein At3g58860-like [Solanum lycopersicum]	AT3G59240.1	RNI-like superfamily protein		RNI-like superfamily protein; CONTAINS InterPro DOMAIN/s: FBD (InterPro:IPR013596), FBD-like (InterPro:IPR006566), Leucine-rich repeat 2 (InterPro:IPR013101); BEST Arabidopsis thaliana protein match is: F-box/RNI-like superfamily protein (TAIR:AT3G49150.1); Has 1728 Blast hits to 1678 proteins in 25 species: Archae - 0; Bacteria - 0; Metazoa - 0; Fungi - 0; Plants - 1728; Viruses - 0; Other Eukar…		OG1_6187
Sp2_comp147204_c0_seq2	638	.	T	C	124	.	DP=104;VDB=0.0365;AF1=0.5;AC1=1;DP4=30,25,14,19;MQ=49;FQ=127;PV4=0.38,7.5e-36,0.34,1	GT:PL:GQ	0/1:154,0,255:99	Sp2_comp147204_c0_seq2	638	.	T	C	1558.17	PASS	AC=3;AF=0.500;AN=6;BaseQRankSum=-1.433;DP=104;Dels=0.00;FS=4.746;HaplotypeScore=2.9985;MLEAC=3;MLEAF=0.500;MQ=60.00;MQ0=0;MQRankSum=0.521;QD=14.98;ReadPosRankSum=-0.208	GT:AD:DP:GQ:MLPSAC:MLPSAF:PL	0/0/0/1/1/1:55,49:104:12:3:0.500:1584,97,12,0,39,160,2147483647	SG	1111	gi|460397178|ref|XP_004244145.1|	PREDICTED: putative F-box protein At3g58860-like [Solanum lycopersicum]	AT3G59240.1	RNI-like superfamily protein		RNI-like superfamily protein; CONTAINS InterPro DOMAIN/s: FBD (InterPro:IPR013596), FBD-like (InterPro:IPR006566), Leucine-rich repeat 2 (InterPro:IPR013101); BEST Arabidopsis thaliana protein match is: F-box/RNI-like superfamily protein (TAIR:AT3G49150.1); Has 1728 Blast hits to 1678 proteins in 25 species: Archae - 0; Bacteria - 0; Metazoa - 0; Fungi - 0; Plants - 1728; Viruses - 0; Other Eukar…		OG1_6187
Sp2_comp147204_c0_seq2	728	.	C	A	225	.	DP=101;VDB=0.0400;AF1=0.5;AC1=1;DP4=27,15,28,23;MQ=46;FQ=225;PV4=0.4,0.14,5.3e-06,0.18	GT:PL:GQ	0/1:255,0,255:99	Sp2_comp147204_c0_seq2	728	.	C	A	1857.88	PASS	AC=3;AF=0.500;AN=6;BaseQRankSum=-1.617;DP=102;Dels=0.00;FS=2.667;HaplotypeScore=2.6796;MLEAC=3;MLEAF=0.500;MQ=59.72;MQ0=0;MQRankSum=0.745;QD=18.21;ReadPosRankSum=-0.793	GT:AD:DP:GQ:MLPSAC:MLPSAF:PL	0/0/0/1/1/1:44,58:102:6:3:0.500:1883,162,42,0,6,78,2147483647	SG	1111	gi|460397178|ref|XP_004244145.1|	PREDICTED: putative F-box protein At3g58860-like [Solanum lycopersicum]	AT3G59240.1	RNI-like superfamily protein		RNI-like superfamily protein; CONTAINS InterPro DOMAIN/s: FBD (InterPro:IPR013596), FBD-like (InterPro:IPR006566), Leucine-rich repeat 2 (InterPro:IPR013101); BEST Arabidopsis thaliana protein match is: F-box/RNI-like superfamily protein (TAIR:AT3G49150.1); Has 1728 Blast hits to 1678 proteins in 25 species: Archae - 0; Bacteria - 0; Metazoa - 0; Fungi - 0; Plants - 1728; Viruses - 0; Other Eukar…		OG1_6187
Sp2_comp147204_c0_seq2	73	.	G	C	225	.	DP=37;VDB=0.0190;AF1=0.5;AC1=1;DP4=10,5,13,8;MQ=46;FQ=225;PV4=1,0.31,0.00015,0.24	GT:PL:GQ	0/1:255,0,255:99	Sp2_comp147204_c0_seq2	73	.	G	C	712.51	PASS	AC=3;AF=0.500;AN=6;BaseQRankSum=-1.491;DP=44;Dels=0.00;FS=0.000;HaplotypeScore=0.7340;MLEAC=3;MLEAF=0.500;MQ=60.00;MQ0=0;MQRankSum=-0.242;QD=16.19;ReadPosRankSum=-0.395	GT:AD:DP:GQ:MLPSAC:MLPSAF:PL	0/0/0/1/1/1:15,29:44:1:3:0.500:736,62,16,0,1,27,535	SG	1111	gi|460397178|ref|XP_004244145.1|	PREDICTED: putative F-box protein At3g58860-like [Solanum lycopersicum]	AT3G59240.1	RNI-like superfamily protein		RNI-like superfamily protein; CONTAINS InterPro DOMAIN/s: FBD (InterPro:IPR013596), FBD-like (InterPro:IPR006566), Leucine-rich repeat 2 (InterPro:IPR013101); BEST Arabidopsis thaliana protein match is: F-box/RNI-like superfamily protein (TAIR:AT3G49150.1); Has 1728 Blast hits to 1678 proteins in 25 species: Archae - 0; Bacteria - 0; Metazoa - 0; Fungi - 0; Plants - 1728; Viruses - 0; Other Eukar…		OG1_6187
Sp2_comp147204_c0_seq2	809	.	A	G	137	.	DP=100;VDB=0.0399;AF1=0.5;AC1=1;DP4=12,29,14,18;MQ=47;FQ=140;PV4=0.23,1.4e-30,0.38,0.055	GT:PL:GQ	0/1:167,0,255:99	Sp2_comp147204_c0_seq2	809	.	A	G	2074.91	PASS	AC=3;AF=0.500;AN=6;BaseQRankSum=-0.820;DP=101;Dels=0.00;FS=8.414;HaplotypeScore=2.9973;MLEAC=3;MLEAF=0.500;MQ=59.78;MQ0=0;MQRankSum=-1.135;QD=20.54;ReadPosRankSum=0.196	GT:AD:DP:GQ:MLPSAC:MLPSAF:PL	0/0/0/1/1/1:41,60:101:0:3:0.500:2098,186,51,0,0,67,2147483647	SG	1111	gi|460397178|ref|XP_004244145.1|	PREDICTED: putative F-box protein At3g58860-like [Solanum lycopersicum]	AT3G59240.1	RNI-like superfamily protein		RNI-like superfamily protein; CONTAINS InterPro DOMAIN/s: FBD (InterPro:IPR013596), FBD-like (InterPro:IPR006566), Leucine-rich repeat 2 (InterPro:IPR013101); BEST Arabidopsis thaliana protein match is: F-box/RNI-like superfamily protein (TAIR:AT3G49150.1); Has 1728 Blast hits to 1678 proteins in 25 species: Archae - 0; Bacteria - 0; Metazoa - 0; Fungi - 0; Plants - 1728; Viruses - 0; Other Eukar…		OG1_6187
Sp2_comp147204_c0_seq2	986	.	T	C	64	.	DP=110;VDB=0.0365;AF1=0.5;AC1=1;DP4=24,28,10,10;MQ=50;FQ=67;PV4=0.8,1.7e-32,0.0015,0.017	GT:PL:GQ	0/1:94,0,255:97	Sp2_comp147204_c0_seq2	986	.	T	C	1346.97	PASS	AC=3;AF=0.500;AN=6;BaseQRankSum=-1.314;DP=87;Dels=0.00;FS=8.980;HaplotypeScore=0.7340;MLEAC=3;MLEAF=0.500;MQ=59.68;MQ0=0;MQRankSum=1.016;QD=15.48;ReadPosRankSum=-1.832	GT:AD:DP:GQ:MLPSAC:MLPSAF:PL	0/0/0/1/1/1:41,46:87:21:3:0.500:1373,105,21,0,21,105,2147483647	SG	1111	gi|460397178|ref|XP_004244145.1|	PREDICTED: putative F-box protein At3g58860-like [Solanum lycopersicum]	AT3G59240.1	RNI-like superfamily protein		RNI-like superfamily protein; CONTAINS InterPro DOMAIN/s: FBD (InterPro:IPR013596), FBD-like (InterPro:IPR006566), Leucine-rich repeat 2 (InterPro:IPR013101); BEST Arabidopsis thaliana protein match is: F-box/RNI-like superfamily protein (TAIR:AT3G49150.1); Has 1728 Blast hits to 1678 proteins in 25 species: Archae - 0; Bacteria - 0; Metazoa - 0; Fungi - 0; Plants - 1728; Viruses - 0; Other Eukar…		OG1_6187
Sp2_comp147282_c1_seq13	606	.	G	A	168	.	DP=15;VDB=0.0380;AF1=1;AC1=2;DP4=0,0,8,7;MQ=47;FQ=-72	GT:PL:GQ	1/1:201,45,0:87	Sp2_comp147282_c1_seq13	606	.	G	A	614.18	PASS	AC=6;AF=1.00;AN=6;DP=15;Dels=0.00;FS=0.000;HaplotypeScore=0.0000;MLEAC=6;MLEAF=1.00;MQ=60.00;MQ0=0;QD=29.48	GT:AD:DP:GQ:MLPSAC:MLPSAF:PL	1/1/1/1/1/1:0,15:15:12:6:1.00:640,117,72,45,26,12,0	SG	853	gi|460408246|ref|XP_004249557.1|	PREDICTED: probable leucine-rich repeat receptor-like protein kinase At5g49770-like [Solanum lycopersicum]	AT1G79620.1	Leucine-rich repeat protein kinase family protein		Leucine-rich repeat protein kinase family protein; FUNCTIONS IN: protein serine/threonine kinase activity, kinase activity, ATP binding; INVOLVED IN: transmembrane receptor protein tyrosine kinase signaling pathway, protein amino acid phosphorylation; LOCATED IN: endomembrane system; EXPRESSED IN: 8 plant structures; EXPRESSED DURING: 4 anthesis, petal differentiation and expansion stage; CONTAIN…		OG1_6190
Sp2_comp147282_c1_seq13	546	.	C	G	347.79	PASS	AC=6;AF=1.00;AN=6;DP=11;Dels=0.00;FS=0.000;HaplotypeScore=0.0000;MLEAC=6;MLEAF=1.00;MQ=60.00;MQ0=0;QD=31.62	GT:AD:DP:GQ:MLPSAC:MLPSAF:PL	1/1/1/1/1/1:0,11:11:7:6:1.00:373,70,43,27,16,7,0											GATK	853	gi|460408246|ref|XP_004249557.1|	PREDICTED: probable leucine-rich repeat receptor-like protein kinase At5g49770-like [Solanum lycopersicum]	AT1G79620.1	Leucine-rich repeat protein kinase family protein		Leucine-rich repeat protein kinase family protein; FUNCTIONS IN: protein serine/threonine kinase activity, kinase activity, ATP binding; INVOLVED IN: transmembrane receptor protein tyrosine kinase signaling pathway, protein amino acid phosphorylation; LOCATED IN: endomembrane system; EXPRESSED IN: 8 plant structures; EXPRESSED DURING: 4 anthesis, petal differentiation and expansion stage; CONTAIN…		OG1_6190
Sp2_comp147369_c0_seq4	418	.	A	G	225	.	DP=26;VDB=0.0400;AF1=0.5;AC1=1;DP4=6,4,9,6;MQ=47;FQ=176;PV4=1,1,4.4e-16,1	GT:PL:GQ	0/1:255,0,203:99	Sp2_comp147369_c0_seq4	418	.	A	G	548.58	PASS	AC=4;AF=0.667;AN=6;BaseQRankSum=1.239;DP=26;Dels=0.00;FS=0.000;HaplotypeScore=0.7340;MLEAC=4;MLEAF=0.667;MQ=60.00;MQ0=0;MQRankSum=0.132;QD=21.10;ReadPosRankSum=-0.343	GT:AD:DP:GQ:MLPSAC:MLPSAF:PL	0/0/1/1/1/1:10,16:26:1:4:0.667:572,50,15,1,0,16,337	SG	6032	gi|460387665|ref|XP_004239495.1|	PREDICTED: uncharacterized protein LOC101252084 [Solanum lycopersicum]	AT1G24460.1			unknown protein; FUNCTIONS IN: molecular_function unknown; INVOLVED IN: biological_process unknown; LOCATED IN: cellular_component unknown; EXPRESSED IN: 23 plant structures; EXPRESSED DURING: 14 growth stages; BEST Arabidopsis thaliana protein match is: unknown protein (TAIR:AT4G31570.1); Has 181008 Blast hits to 85359 proteins in 3551 species: Archae - 3290; Bacteria - 48304; Metazoa - 70793; F…		OG1_6193
Sp2_comp147369_c0_seq4	4616	.	G	T	84	.	DP=83;VDB=0.0322;AF1=0.5;AC1=1;DP4=20,16,10,8;MQ=49;FQ=87;PV4=1,2.7e-31,0.028,0.32	GT:PL:GQ	0/1:114,0,255:99	Sp2_comp147369_c0_seq4	4616	.	G	T	1622.17	PASS	AC=3;AF=0.500;AN=6;BaseQRankSum=1.970;DP=87;Dels=0.01;FS=0.811;HaplotypeScore=4.5860;MLEAC=3;MLEAF=0.500;MQ=59.99;MQ0=0;MQRankSum=1.052;QD=18.65;ReadPosRankSum=2.922	GT:AD:DP:GQ:MLPSAC:MLPSAF:PL	0/0/0/1/1/1:40,46:86:12:3:0.500:1648,128,31,0,12,86,2147483647	SG	6032	gi|460387665|ref|XP_004239495.1|	PREDICTED: uncharacterized protein LOC101252084 [Solanum lycopersicum]	AT1G24460.1			unknown protein; FUNCTIONS IN: molecular_function unknown; INVOLVED IN: biological_process unknown; LOCATED IN: cellular_component unknown; EXPRESSED IN: 23 plant structures; EXPRESSED DURING: 14 growth stages; BEST Arabidopsis thaliana protein match is: unknown protein (TAIR:AT4G31570.1); Has 181008 Blast hits to 85359 proteins in 3551 species: Archae - 3290; Bacteria - 48304; Metazoa - 70793; F…		OG1_6193
Sp2_comp147369_c0_seq4	5697	.	G	A	225	.	DP=96;VDB=0.0392;AF1=0.5;AC1=1;DP4=28,22,21,19;MQ=48;FQ=225;PV4=0.83,0.33,8.1e-46,1	GT:PL:GQ	0/1:255,0,255:99	Sp2_comp147369_c0_seq4	5697	.	G	A	1380.32	PASS	AC=3;AF=0.500;AN=6;BaseQRankSum=-0.866;DP=96;Dels=0.00;FS=0.000;HaplotypeScore=0.0000;MLEAC=3;MLEAF=0.500;MQ=59.96;MQ0=0;MQRankSum=0.433;QD=14.38;ReadPosRankSum=0.206	GT:AD:DP:GQ:MLPSAC:MLPSAF:PL	0/0/0/1/1/1:51,45:96:10:3:0.500:1406,85,10,0,37,147,2147483647	SG	6032	gi|460387665|ref|XP_004239495.1|	PREDICTED: uncharacterized protein LOC101252084 [Solanum lycopersicum]	AT1G24460.1			unknown protein; FUNCTIONS IN: molecular_function unknown; INVOLVED IN: biological_process unknown; LOCATED IN: cellular_component unknown; EXPRESSED IN: 23 plant structures; EXPRESSED DURING: 14 growth stages; BEST Arabidopsis thaliana protein match is: unknown protein (TAIR:AT4G31570.1); Has 181008 Blast hits to 85359 proteins in 3551 species: Archae - 3290; Bacteria - 48304; Metazoa - 70793; F…		OG1_6193
Sp2_comp147369_c0_seq4	92	.	G	A	65	.	DP=3;VDB=0.0210;AF1=1;AC1=2;DP4=0,0,3,0;MQ=55;FQ=-36	GT:PL:GQ	1/1:97,9,0:16	Sp2_comp147369_c0_seq4	92	.	G	A	108.16	PASS	AC=6;AF=1.00;AN=6;DP=3;Dels=0.00;FS=0.000;HaplotypeScore=0.0000;MLEAC=6;MLEAF=1.00;MQ=60.00;MQ0=0;QD=24.84	GT:AD:DP:GQ:MLPSAC:MLPSAF:PL	1/1/1/1/1/1:0,3:3:2:6:1.00:131,23,14,9,5,2,0	SG	6032	gi|460387665|ref|XP_004239495.1|	PREDICTED: uncharacterized protein LOC101252084 [Solanum lycopersicum]	AT1G24460.1			unknown protein; FUNCTIONS IN: molecular_function unknown; INVOLVED IN: biological_process unknown; LOCATED IN: cellular_component unknown; EXPRESSED IN: 23 plant structures; EXPRESSED DURING: 14 growth stages; BEST Arabidopsis thaliana protein match is: unknown protein (TAIR:AT4G31570.1); Has 181008 Blast hits to 85359 proteins in 3551 species: Archae - 3290; Bacteria - 48304; Metazoa - 70793; F…		OG1_6193
Sp2_comp147568_c0_seq19	1263	.	G	A	188	.	DP=230;VDB=0.0298;AF1=0.5;AC1=1;DP4=32,82,29,79;MQ=49;FQ=191;PV4=0.88,2.6e-69,0.047,1	GT:PL:GQ	0/1:218,0,255:99	Sp2_comp147568_c0_seq19	1263	.	G	A	1227.88		AC=2;AF=0.333;AN=6;BaseQRankSum=-2.199;DP=190;Dels=0.00;FS=0.706;HaplotypeScore=71.3597;MLEAC=2;MLEAF=0.333;MQ=52.07;MQ0=0;MQRankSum=6.050;QD=6.46;ReadPosRankSum=1.682	GT:AD:DP:GQ:MLPSAC:MLPSAF:PL	0/0/0/0/1/1:150,40:190:6:2:0.333:1253,59,0,6,63,2147483647,2147483647	SG	1422	gi|508703898|gb|EOX95794.1|	3'-5'-exoribonuclease family protein isoform 2 [Theobroma cacao]	AT3G61620.2	3'-5'-exoribonuclease family protein	exonuclease RRP41 (RRP41)	RRP41; FUNCTIONS IN: 3'-5'-exoribonuclease activity, RNA binding; INVOLVED IN: RNA processing; LOCATED IN: cellular_component unknown; EXPRESSED IN: 22 plant structures; EXPRESSED DURING: 13 growth stages; CONTAINS InterPro DOMAIN/s: Exoribonuclease, phosphorolytic domain 2 (InterPro:IPR015847), Exoribonuclease, phosphorolytic domain 1 (InterPro:IPR001247), Ribosomal protein S5 domain 2-type fold…		OG1_6195
Sp2_comp147568_c0_seq19	1192	.	A	G	245.9		AC=1;AF=0.167;AN=6;BaseQRankSum=2.667;DP=250;Dels=0.00;FS=25.263;HaplotypeScore=4.4966;MLEAC=1;MLEAF=0.167;MQ=59.49;MQ0=0;MQRankSum=-3.079;QD=0.98;ReadPosRankSum=-4.359	GT:AD:DP:GQ:MLPSAC:MLPSAF:PL	0/0/0/0/0/1:239,11:250:79:1:0.167:272,0,79,2147483647,2147483647,2147483647,2147483647											GATK	1422	gi|508703898|gb|EOX95794.1|	3'-5'-exoribonuclease family protein isoform 2 [Theobroma cacao]	AT3G61620.2	3'-5'-exoribonuclease family protein	exonuclease RRP41 (RRP41)	RRP41; FUNCTIONS IN: 3'-5'-exoribonuclease activity, RNA binding; INVOLVED IN: RNA processing; LOCATED IN: cellular_component unknown; EXPRESSED IN: 22 plant structures; EXPRESSED DURING: 13 growth stages; CONTAINS InterPro DOMAIN/s: Exoribonuclease, phosphorolytic domain 2 (InterPro:IPR015847), Exoribonuclease, phosphorolytic domain 1 (InterPro:IPR001247), Ribosomal protein S5 domain 2-type fold…		OG1_6195
Sp2_comp147568_c0_seq19	1213	.	T	G	294.91		AC=1;AF=0.167;AN=6;BaseQRankSum=3.683;DP=246;Dels=0.00;FS=61.193;HaplotypeScore=58.2619;MLEAC=1;MLEAF=0.167;MQ=57.13;MQ0=0;MQRankSum=-4.193;QD=1.20;ReadPosRankSum=-5.479	GT:AD:DP:GQ:MLPSAC:MLPSAF:PL	0/0/0/0/0/1:137,108:246:27:1:0.167:321,0,27,95,2147483647,2147483647,2147483647											GATK	1422	gi|508703898|gb|EOX95794.1|	3'-5'-exoribonuclease family protein isoform 2 [Theobroma cacao]	AT3G61620.2	3'-5'-exoribonuclease family protein	exonuclease RRP41 (RRP41)	RRP41; FUNCTIONS IN: 3'-5'-exoribonuclease activity, RNA binding; INVOLVED IN: RNA processing; LOCATED IN: cellular_component unknown; EXPRESSED IN: 22 plant structures; EXPRESSED DURING: 13 growth stages; CONTAINS InterPro DOMAIN/s: Exoribonuclease, phosphorolytic domain 2 (InterPro:IPR015847), Exoribonuclease, phosphorolytic domain 1 (InterPro:IPR001247), Ribosomal protein S5 domain 2-type fold…		OG1_6195
Sp2_comp147568_c0_seq19	1222	.	C	T	419.9		AC=1;AF=0.167;AN=6;BaseQRankSum=-0.617;DP=249;Dels=0.00;FS=35.679;HaplotypeScore=106.4348;MLEAC=1;MLEAF=0.167;MQ=56.16;MQ0=0;MQRankSum=-3.787;QD=1.69;ReadPosRankSum=-2.807	GT:AD:DP:GQ:MLPSAC:MLPSAF:PL	0/0/0/0/0/1:181,68:249:43:1:0.167:446,0,43,132,2147483647,2147483647,2147483647											GATK	1422	gi|508703898|gb|EOX95794.1|	3'-5'-exoribonuclease family protein isoform 2 [Theobroma cacao]	AT3G61620.2	3'-5'-exoribonuclease family protein	exonuclease RRP41 (RRP41)	RRP41; FUNCTIONS IN: 3'-5'-exoribonuclease activity, RNA binding; INVOLVED IN: RNA processing; LOCATED IN: cellular_component unknown; EXPRESSED IN: 22 plant structures; EXPRESSED DURING: 13 growth stages; CONTAINS InterPro DOMAIN/s: Exoribonuclease, phosphorolytic domain 2 (InterPro:IPR015847), Exoribonuclease, phosphorolytic domain 1 (InterPro:IPR001247), Ribosomal protein S5 domain 2-type fold…		OG1_6195
Sp2_comp147568_c0_seq19	1226	.	G	T	208.9		AC=1;AF=0.167;AN=6;BaseQRankSum=0.677;DP=248;Dels=0.00;FS=18.144;HaplotypeScore=58.6985;MLEAC=1;MLEAF=0.167;MQ=56.28;MQ0=0;MQRankSum=-0.571;QD=0.84;ReadPosRankSum=3.465	GT:AD:DP:GQ:MLPSAC:MLPSAF:PL	0/0/0/0/0/1:195,53:248:73:1:0.167:235,0,73,2147483647,2147483647,2147483647,2147483647											GATK	1422	gi|508703898|gb|EOX95794.1|	3'-5'-exoribonuclease family protein isoform 2 [Theobroma cacao]	AT3G61620.2	3'-5'-exoribonuclease family protein	exonuclease RRP41 (RRP41)	RRP41; FUNCTIONS IN: 3'-5'-exoribonuclease activity, RNA binding; INVOLVED IN: RNA processing; LOCATED IN: cellular_component unknown; EXPRESSED IN: 22 plant structures; EXPRESSED DURING: 13 growth stages; CONTAINS InterPro DOMAIN/s: Exoribonuclease, phosphorolytic domain 2 (InterPro:IPR015847), Exoribonuclease, phosphorolytic domain 1 (InterPro:IPR001247), Ribosomal protein S5 domain 2-type fold…		OG1_6195
Sp2_comp147568_c0_seq19	258	.	T	A	253.9		AC=1;AF=0.167;AN=6;BaseQRankSum=3.690;DP=250;Dels=0.00;FS=74.715;HaplotypeScore=3.5200;MLEAC=1;MLEAF=0.167;MQ=58.54;MQ0=0;MQRankSum=-3.616;QD=1.02;ReadPosRankSum=-6.727	GT:AD:DP:GQ:MLPSAC:MLPSAF:PL	0/0/0/0/0/1:195,55:250:99:1:0.167:280,0,141,2147483647,2147483647,2147483647,2147483647											GATK	1422	gi|508703898|gb|EOX95794.1|	3'-5'-exoribonuclease family protein isoform 2 [Theobroma cacao]	AT3G61620.2	3'-5'-exoribonuclease family protein	exonuclease RRP41 (RRP41)	RRP41; FUNCTIONS IN: 3'-5'-exoribonuclease activity, RNA binding; INVOLVED IN: RNA processing; LOCATED IN: cellular_component unknown; EXPRESSED IN: 22 plant structures; EXPRESSED DURING: 13 growth stages; CONTAINS InterPro DOMAIN/s: Exoribonuclease, phosphorolytic domain 2 (InterPro:IPR015847), Exoribonuclease, phosphorolytic domain 1 (InterPro:IPR001247), Ribosomal protein S5 domain 2-type fold…		OG1_6195
Sp2_comp147568_c0_seq19	341	.	G	T	519.9	PASS	AC=1;AF=0.167;AN=6;BaseQRankSum=1.205;DP=249;Dels=0.00;FS=0.571;HaplotypeScore=0.0000;MLEAC=1;MLEAF=0.167;MQ=59.84;MQ0=1;MQRankSum=0.672;QD=2.09;ReadPosRankSum=3.224	GT:AD:DP:GQ:MLPSAC:MLPSAF:PL	0/0/0/0/0/1:196,53:249:96:1:0.167:546,0,96,2147483647,2147483647,2147483647,2147483647											GATK	1422	gi|508703898|gb|EOX95794.1|	3'-5'-exoribonuclease family protein isoform 2 [Theobroma cacao]	AT3G61620.2	3'-5'-exoribonuclease family protein	exonuclease RRP41 (RRP41)	RRP41; FUNCTIONS IN: 3'-5'-exoribonuclease activity, RNA binding; INVOLVED IN: RNA processing; LOCATED IN: cellular_component unknown; EXPRESSED IN: 22 plant structures; EXPRESSED DURING: 13 growth stages; CONTAINS InterPro DOMAIN/s: Exoribonuclease, phosphorolytic domain 2 (InterPro:IPR015847), Exoribonuclease, phosphorolytic domain 1 (InterPro:IPR001247), Ribosomal protein S5 domain 2-type fold…		OG1_6195
Sp2_comp147568_c0_seq19	544	.	A	G	697.9	PASS	AC=1;AF=0.167;AN=6;BaseQRankSum=0.407;DP=250;Dels=0.00;FS=0.000;HaplotypeScore=9.5868;MLEAC=1;MLEAF=0.167;MQ=59.76;MQ0=0;MQRankSum=-0.467;QD=2.79;ReadPosRankSum=1.401	GT:AD:DP:GQ:MLPSAC:MLPSAF:PL	0/0/0/0/0/1:221,29:250:99:1:0.167:724,0,126,2147483647,2147483647,2147483647,2147483647											GATK	1422	gi|508703898|gb|EOX95794.1|	3'-5'-exoribonuclease family protein isoform 2 [Theobroma cacao]	AT3G61620.2	3'-5'-exoribonuclease family protein	exonuclease RRP41 (RRP41)	RRP41; FUNCTIONS IN: 3'-5'-exoribonuclease activity, RNA binding; INVOLVED IN: RNA processing; LOCATED IN: cellular_component unknown; EXPRESSED IN: 22 plant structures; EXPRESSED DURING: 13 growth stages; CONTAINS InterPro DOMAIN/s: Exoribonuclease, phosphorolytic domain 2 (InterPro:IPR015847), Exoribonuclease, phosphorolytic domain 1 (InterPro:IPR001247), Ribosomal protein S5 domain 2-type fold…		OG1_6195
Sp2_comp147646_c0_seq5	129	.	C	T	222	.	DP=103;VDB=0.0399;AF1=1;AC1=2;DP4=0,0,60,32;MQ=48;FQ=-282	GT:PL:GQ	1/1:255,255,0:99	Sp2_comp147646_c0_seq5	129	.	C	T	3638.9	PASS	AC=6;AF=1.00;AN=6;DP=103;Dels=0.00;FS=0.000;HaplotypeScore=0.8321;MLEAC=6;MLEAF=1.00;MQ=60.00;MQ0=0;QD=28.28	GT:AD:DP:GQ:MLPSAC:MLPSAF:PL	1/1/1/1/1/1:0,102:103:74:6:1.00:3665,723,444,280,164,74,0	SG	1602	gi|224118084|ref|XP_002317728.1|	predicted protein [Populus trichocarpa]	AT3G19950.1	RING/U-box superfamily protein		RING/U-box superfamily protein; FUNCTIONS IN: zinc ion binding; EXPRESSED IN: 24 plant structures; EXPRESSED DURING: 15 growth stages; CONTAINS InterPro DOMAIN/s: Zinc finger, RING-type (InterPro:IPR001841), Zinc finger, C3HC4 RING-type (InterPro:IPR018957); BEST Arabidopsis thaliana protein match is: RING/U-box superfamily protein (TAIR:AT1G55530.1); Has 11106 Blast hits to 11075 proteins in 297…		OG1_6199
Sp2_comp147646_c0_seq5	449	.	A	C	169	.	DP=166;VDB=0.0099;AF1=0.5;AC1=1;DP4=62,58,21,20;MQ=48;FQ=172;PV4=1,0.018,6.7e-31,1	GT:PL:GQ	0/1:199,0,255:99	Sp2_comp147646_c0_seq5	449	.	A	C	1192.88	PASS	AC=2;AF=0.333;AN=6;BaseQRankSum=-3.763;DP=185;Dels=0.00;FS=5.793;HaplotypeScore=1.7287;MLEAC=2;MLEAF=0.333;MQ=60.00;MQ0=0;MQRankSum=1.087;QD=6.45;ReadPosRankSum=-0.214	GT:AD:DP:GQ:MLPSAC:MLPSAF:PL	0/0/0/0/1/1:125,59:185:6:2:0.333:1218,6,0,79,2147483647,2147483647,2147483647	SG	1602	gi|224118084|ref|XP_002317728.1|	predicted protein [Populus trichocarpa]	AT3G19950.1	RING/U-box superfamily protein		RING/U-box superfamily protein; FUNCTIONS IN: zinc ion binding; EXPRESSED IN: 24 plant structures; EXPRESSED DURING: 15 growth stages; CONTAINS InterPro DOMAIN/s: Zinc finger, RING-type (InterPro:IPR001841), Zinc finger, C3HC4 RING-type (InterPro:IPR018957); BEST Arabidopsis thaliana protein match is: RING/U-box superfamily protein (TAIR:AT1G55530.1); Has 11106 Blast hits to 11075 proteins in 297…		OG1_6199
Sp2_comp147646_c0_seq5	504	.	T	C	161	.	DP=181;VDB=0.0380;AF1=0.5;AC1=1;DP4=21,33,38,41;MQ=48;FQ=164;PV4=0.37,7.4e-59,1,1	GT:PL:GQ	0/1:191,0,255:99	Sp2_comp147646_c0_seq5	504	.	T	C	4296.9	PASS	AC=4;AF=0.667;AN=6;BaseQRankSum=-0.207;DP=183;Dels=0.00;FS=2.859;HaplotypeScore=9.1870;MLEAC=4;MLEAF=0.667;MQ=59.90;MQ0=0;MQRankSum=-2.033;QD=23.48;ReadPosRankSum=1.726	GT:AD:DP:GQ:MLPSAC:MLPSAF:PL	0/0/1/1/1/1:58,125:183:46:4:0.667:4323,493,193,53,0,46,1766	SG	1602	gi|224118084|ref|XP_002317728.1|	predicted protein [Populus trichocarpa]	AT3G19950.1	RING/U-box superfamily protein		RING/U-box superfamily protein; FUNCTIONS IN: zinc ion binding; EXPRESSED IN: 24 plant structures; EXPRESSED DURING: 15 growth stages; CONTAINS InterPro DOMAIN/s: Zinc finger, RING-type (InterPro:IPR001841), Zinc finger, C3HC4 RING-type (InterPro:IPR018957); BEST Arabidopsis thaliana protein match is: RING/U-box superfamily protein (TAIR:AT1G55530.1); Has 11106 Blast hits to 11075 proteins in 297…		OG1_6199
Sp2_comp147646_c0_seq5	373	.	T	G	32.9	LowQual;	AC=1;AF=0.167;AN=6;BaseQRankSum=-1.087;DP=145;Dels=0.00;FS=7.800;HaplotypeScore=8.2745;MLEAC=1;MLEAF=0.167;MQ=59.76;MQ0=0;MQRankSum=0.440;QD=0.23;ReadPosRankSum=-3.439	GT:AD:DP:GQ:MLPSAC:MLPSAF:PL	0/0/0/0/0/1:139,5:145:59:1:0.167:59,0,100,2147483647,2147483647,2147483647,2147483647											GATK	1602	gi|224118084|ref|XP_002317728.1|	predicted protein [Populus trichocarpa]	AT3G19950.1	RING/U-box superfamily protein		RING/U-box superfamily protein; FUNCTIONS IN: zinc ion binding; EXPRESSED IN: 24 plant structures; EXPRESSED DURING: 15 growth stages; CONTAINS InterPro DOMAIN/s: Zinc finger, RING-type (InterPro:IPR001841), Zinc finger, C3HC4 RING-type (InterPro:IPR018957); BEST Arabidopsis thaliana protein match is: RING/U-box superfamily protein (TAIR:AT1G55530.1); Has 11106 Blast hits to 11075 proteins in 297…		OG1_6199
Sp2_comp147646_c0_seq5	377	.	G	A	52.9		AC=1;AF=0.167;AN=6;BaseQRankSum=2.370;DP=153;Dels=0.00;FS=40.712;HaplotypeScore=9.2639;MLEAC=1;MLEAF=0.167;MQ=59.77;MQ0=0;MQRankSum=-0.143;QD=0.35;ReadPosRankSum=-1.776	GT:AD:DP:GQ:MLPSAC:MLPSAF:PL	0/0/0/0/0/1:134,19:153:79:1:0.167:79,0,110,2147483647,2147483647,2147483647,2147483647											GATK	1602	gi|224118084|ref|XP_002317728.1|	predicted protein [Populus trichocarpa]	AT3G19950.1	RING/U-box superfamily protein		RING/U-box superfamily protein; FUNCTIONS IN: zinc ion binding; EXPRESSED IN: 24 plant structures; EXPRESSED DURING: 15 growth stages; CONTAINS InterPro DOMAIN/s: Zinc finger, RING-type (InterPro:IPR001841), Zinc finger, C3HC4 RING-type (InterPro:IPR018957); BEST Arabidopsis thaliana protein match is: RING/U-box superfamily protein (TAIR:AT1G55530.1); Has 11106 Blast hits to 11075 proteins in 297…		OG1_6199
Sp2_comp147646_c0_seq5	398	.	C	G	114.9		AC=1;AF=0.167;AN=6;BaseQRankSum=2.125;DP=159;Dels=0.00;FS=27.625;HaplotypeScore=3.6619;MLEAC=1;MLEAF=0.167;MQ=59.86;MQ0=0;MQRankSum=-0.243;QD=0.72;ReadPosRankSum=1.748	GT:AD:DP:GQ:MLPSAC:MLPSAF:PL	0/0/0/0/0/1:134,25:159:99:1:0.167:141,0,103,2147483647,2147483647,2147483647,2147483647											GATK	1602	gi|224118084|ref|XP_002317728.1|	predicted protein [Populus trichocarpa]	AT3G19950.1	RING/U-box superfamily protein		RING/U-box superfamily protein; FUNCTIONS IN: zinc ion binding; EXPRESSED IN: 24 plant structures; EXPRESSED DURING: 15 growth stages; CONTAINS InterPro DOMAIN/s: Zinc finger, RING-type (InterPro:IPR001841), Zinc finger, C3HC4 RING-type (InterPro:IPR018957); BEST Arabidopsis thaliana protein match is: RING/U-box superfamily protein (TAIR:AT1G55530.1); Has 11106 Blast hits to 11075 proteins in 297…		OG1_6199
Sp2_comp147646_c0_seq5	410	.	C	T	451.9	PASS	AC=1;AF=0.167;AN=6;BaseQRankSum=0.875;DP=158;Dels=0.00;FS=26.521;HaplotypeScore=4.3314;MLEAC=1;MLEAF=0.167;MQ=60.00;MQ0=0;MQRankSum=0.445;QD=2.86;ReadPosRankSum=1.120	GT:AD:DP:GQ:MLPSAC:MLPSAF:PL	0/0/0/0/0/1:123,35:158:63:1:0.167:478,0,63,2147483647,2147483647,2147483647,2147483647											GATK	1602	gi|224118084|ref|XP_002317728.1|	predicted protein [Populus trichocarpa]	AT3G19950.1	RING/U-box superfamily protein		RING/U-box superfamily protein; FUNCTIONS IN: zinc ion binding; EXPRESSED IN: 24 plant structures; EXPRESSED DURING: 15 growth stages; CONTAINS InterPro DOMAIN/s: Zinc finger, RING-type (InterPro:IPR001841), Zinc finger, C3HC4 RING-type (InterPro:IPR018957); BEST Arabidopsis thaliana protein match is: RING/U-box superfamily protein (TAIR:AT1G55530.1); Has 11106 Blast hits to 11075 proteins in 297…		OG1_6199
Sp2_comp147646_c0_seq5	416	.	T	C	661.9	PASS	AC=1;AF=0.167;AN=6;BaseQRankSum=0.755;DP=167;Dels=0.00;FS=10.243;HaplotypeScore=5.3256;MLEAC=1;MLEAF=0.167;MQ=60.00;MQ0=0;MQRankSum=1.126;QD=3.96;ReadPosRankSum=1.172	GT:AD:DP:GQ:MLPSAC:MLPSAF:PL	0/0/0/0/0/1:122,42:167:44:1:0.167:688,0,44,152,2147483647,2147483647,2147483647											GATK	1602	gi|224118084|ref|XP_002317728.1|	predicted protein [Populus trichocarpa]	AT3G19950.1	RING/U-box superfamily protein		RING/U-box superfamily protein; FUNCTIONS IN: zinc ion binding; EXPRESSED IN: 24 plant structures; EXPRESSED DURING: 15 growth stages; CONTAINS InterPro DOMAIN/s: Zinc finger, RING-type (InterPro:IPR001841), Zinc finger, C3HC4 RING-type (InterPro:IPR018957); BEST Arabidopsis thaliana protein match is: RING/U-box superfamily protein (TAIR:AT1G55530.1); Has 11106 Blast hits to 11075 proteins in 297…		OG1_6199
Sp2_comp147646_c0_seq5	498	.	C	T	1694.9	PASS	AC=2;AF=0.333;AN=6;BaseQRankSum=0.236;DP=197;Dels=0.00;FS=4.584;HaplotypeScore=7.4533;MLEAC=2;MLEAF=0.333;MQ=59.91;MQ0=0;MQRankSum=-1.538;QD=8.60;ReadPosRankSum=-1.473	GT:AD:DP:GQ:MLPSAC:MLPSAF:PL	0/0/0/0/1/1:137,60:197:38:2:0.333:1721,38,0,68,2147483647,2147483647,2147483647											GATK	1602	gi|224118084|ref|XP_002317728.1|	predicted protein [Populus trichocarpa]	AT3G19950.1	RING/U-box superfamily protein		RING/U-box superfamily protein; FUNCTIONS IN: zinc ion binding; EXPRESSED IN: 24 plant structures; EXPRESSED DURING: 15 growth stages; CONTAINS InterPro DOMAIN/s: Zinc finger, RING-type (InterPro:IPR001841), Zinc finger, C3HC4 RING-type (InterPro:IPR018957); BEST Arabidopsis thaliana protein match is: RING/U-box superfamily protein (TAIR:AT1G55530.1); Has 11106 Blast hits to 11075 proteins in 297…		OG1_6199
Sp2_comp147646_c0_seq5	533	.	G	A	907.91	PASS	AC=1;AF=0.167;AN=6;BaseQRankSum=-2.302;DP=152;Dels=0.00;FS=9.108;HaplotypeScore=3.6377;MLEAC=1;MLEAF=0.167;MQ=60.00;MQ0=0;MQRankSum=-0.946;QD=5.97;ReadPosRankSum=0.911	GT:AD:DP:GQ:MLPSAC:MLPSAF:PL	0/0/0/0/0/1:113,39:152:0:1:0.167:931,0,0,73,2147483647,2147483647,2147483647											GATK	1602	gi|224118084|ref|XP_002317728.1|	predicted protein [Populus trichocarpa]	AT3G19950.1	RING/U-box superfamily protein		RING/U-box superfamily protein; FUNCTIONS IN: zinc ion binding; EXPRESSED IN: 24 plant structures; EXPRESSED DURING: 15 growth stages; CONTAINS InterPro DOMAIN/s: Zinc finger, RING-type (InterPro:IPR001841), Zinc finger, C3HC4 RING-type (InterPro:IPR018957); BEST Arabidopsis thaliana protein match is: RING/U-box superfamily protein (TAIR:AT1G55530.1); Has 11106 Blast hits to 11075 proteins in 297…		OG1_6199
Sp2_comp147646_c0_seq5	554	.	G	A	1135.44	PASS	AC=1;AF=0.167;AN=6;BaseQRankSum=-0.732;DP=171;Dels=0.00;FS=8.715;HaplotypeScore=0.7340;MLEAC=1;MLEAF=0.167;MQ=60.00;MQ0=0;MQRankSum=-0.322;QD=6.64;ReadPosRankSum=0.821	GT:AD:DP:GQ:MLPSAC:MLPSAF:PL	0/0/0/0/0/1:131,40:171:1:1:0.167:1159,0,1,83,2147483647,2147483647,2147483647											GATK	1602	gi|224118084|ref|XP_002317728.1|	predicted protein [Populus trichocarpa]	AT3G19950.1	RING/U-box superfamily protein		RING/U-box superfamily protein; FUNCTIONS IN: zinc ion binding; EXPRESSED IN: 24 plant structures; EXPRESSED DURING: 15 growth stages; CONTAINS InterPro DOMAIN/s: Zinc finger, RING-type (InterPro:IPR001841), Zinc finger, C3HC4 RING-type (InterPro:IPR018957); BEST Arabidopsis thaliana protein match is: RING/U-box superfamily protein (TAIR:AT1G55530.1); Has 11106 Blast hits to 11075 proteins in 297…		OG1_6199
Sp2_comp147708_c0_seq10	1004	.	A	T	222	.	DP=194;VDB=0.0345;AF1=1;AC1=2;DP4=0,0,101,89;MQ=38;FQ=-282	GT:PL:GQ	1/1:255,255,0:99	Sp2_comp147708_c0_seq10	1004	.	A	T	8070.9	PASS	AC=6;AF=1.00;AN=6;DP=198;Dels=0.00;FS=0.000;HaplotypeScore=1.7900;MLEAC=6;MLEAF=1.00;MQ=60.00;MQ0=0;QD=31.12	GT:AD:DP:GQ:MLPSAC:MLPSAF:PL	1/1/1/1/1/1:0,198:198:99:6:1.00:8097,1501,921,581,340,153,0	SG	1735	gi|359473982|ref|XP_003631384.1|	PREDICTED: F-box/kelch-repeat protein At3g61590-like [Vitis vinifera]	AT3G61590.2	Galactose oxidase/kelch repeat superfamily protein		HAWAIIAN SKIRT (HWS); FUNCTIONS IN: ubiquitin-protein ligase activity; INVOLVED IN: organ development; LOCATED IN: cellular_component unknown; EXPRESSED IN: 25 plant structures; EXPRESSED DURING: 15 growth stages; CONTAINS InterPro DOMAIN/s: F-box domain, cyclin-like (InterPro:IPR001810), F-box domain, Skp2-like (InterPro:IPR022364), Galactose oxidase/kelch, beta-propeller (InterPro:IPR011043), F…		OG1_6202
Sp2_comp147708_c0_seq10	1222	.	C	T	60.5	.	DP=177;VDB=0.0322;AF1=1;AC1=2;DP4=0,0,2,2;MQ=49;FQ=-39	GT:PL:GQ	1/1:93,12,0:21	Sp2_comp147708_c0_seq10	1222	.	C	T	284.6		AC=6;AF=1.00;AN=6;DP=181;Dels=0.00;FS=0.000;HaplotypeScore=163.4233;MLEAC=6;MLEAF=1.00;MQ=59.86;MQ0=0;QD=1.57	GT:AD:DP:GQ:MLPSAC:MLPSAF:PL	1/1/1/1/1/1:1,169:181:8:6:1.00:310,78,48,30,18,8,0	SG	1735	gi|359473982|ref|XP_003631384.1|	PREDICTED: F-box/kelch-repeat protein At3g61590-like [Vitis vinifera]	AT3G61590.2	Galactose oxidase/kelch repeat superfamily protein		HAWAIIAN SKIRT (HWS); FUNCTIONS IN: ubiquitin-protein ligase activity; INVOLVED IN: organ development; LOCATED IN: cellular_component unknown; EXPRESSED IN: 25 plant structures; EXPRESSED DURING: 15 growth stages; CONTAINS InterPro DOMAIN/s: F-box domain, cyclin-like (InterPro:IPR001810), F-box domain, Skp2-like (InterPro:IPR022364), Galactose oxidase/kelch, beta-propeller (InterPro:IPR011043), F…		OG1_6202
Sp2_comp147708_c0_seq10	1395	.	G	T	222	.	DP=266;VDB=0.0392;AF1=1;AC1=2;DP4=0,0,125,133;MQ=44;FQ=-282	GT:PL:GQ	1/1:255,255,0:99	Sp2_comp147708_c0_seq10	1395	.	G	T	9546.9	PASS	AC=6;AF=1.00;AN=6;DP=244;Dels=0.00;FS=0.000;HaplotypeScore=1.7882;MLEAC=6;MLEAF=1.00;MQ=59.71;MQ0=0;QD=32.67	GT:AD:DP:GQ:MLPSAC:MLPSAF:PL	1/1/1/1/1/1:0,243:244:99:6:1.00:9573,1774,1088,686,401,181,0	SG	1735	gi|359473982|ref|XP_003631384.1|	PREDICTED: F-box/kelch-repeat protein At3g61590-like [Vitis vinifera]	AT3G61590.2	Galactose oxidase/kelch repeat superfamily protein		HAWAIIAN SKIRT (HWS); FUNCTIONS IN: ubiquitin-protein ligase activity; INVOLVED IN: organ development; LOCATED IN: cellular_component unknown; EXPRESSED IN: 25 plant structures; EXPRESSED DURING: 15 growth stages; CONTAINS InterPro DOMAIN/s: F-box domain, cyclin-like (InterPro:IPR001810), F-box domain, Skp2-like (InterPro:IPR022364), Galactose oxidase/kelch, beta-propeller (InterPro:IPR011043), F…		OG1_6202
Sp2_comp147708_c0_seq10	1425	.	C	T	222	.	DP=198;VDB=0.0380;AF1=1;AC1=2;DP4=1,0,89,93;MQ=41;FQ=-282;PV4=0.49,0.068,0.0084,0.25	GT:PL:GQ	1/1:255,255,0:99	Sp2_comp147708_c0_seq10	1425	.	C	T	7781.9	PASS	AC=6;AF=1.00;AN=6;BaseQRankSum=-1.698;DP=206;Dels=0.00;FS=0.000;HaplotypeScore=5.2205;MLEAC=6;MLEAF=1.00;MQ=60.00;MQ0=0;MQRankSum=0.959;QD=30.91;ReadPosRankSum=-0.622	GT:AD:DP:GQ:MLPSAC:MLPSAF:PL	1/1/1/1/1/1:1,205:206:99:6:1.00:7808,1464,881,541,301,116,0	SG	1735	gi|359473982|ref|XP_003631384.1|	PREDICTED: F-box/kelch-repeat protein At3g61590-like [Vitis vinifera]	AT3G61590.2	Galactose oxidase/kelch repeat superfamily protein		HAWAIIAN SKIRT (HWS); FUNCTIONS IN: ubiquitin-protein ligase activity; INVOLVED IN: organ development; LOCATED IN: cellular_component unknown; EXPRESSED IN: 25 plant structures; EXPRESSED DURING: 15 growth stages; CONTAINS InterPro DOMAIN/s: F-box domain, cyclin-like (InterPro:IPR001810), F-box domain, Skp2-like (InterPro:IPR022364), Galactose oxidase/kelch, beta-propeller (InterPro:IPR011043), F…		OG1_6202
Sp2_comp147708_c0_seq10	1449	.	G	A	222	.	DP=207;VDB=0.0399;AF1=1;AC1=2;DP4=1,1,93,92;MQ=42;FQ=-282;PV4=1,9.6e-12,0.0036,1	GT:PL:GQ	1/1:255,255,0:99	Sp2_comp147708_c0_seq10	1449	.	G	A	8481.9	PASS	AC=6;AF=1.00;AN=6;BaseQRankSum=0.212;DP=216;Dels=0.00;FS=0.000;HaplotypeScore=9.9300;MLEAC=6;MLEAF=1.00;MQ=60.00;MQ0=0;MQRankSum=-0.986;QD=30.45;ReadPosRankSum=0.863	GT:AD:DP:GQ:MLPSAC:MLPSAF:PL	1/1/1/1/1/1:3,212:215:94:6:1.00:8508,1519,902,541,288,94,0	SG	1735	gi|359473982|ref|XP_003631384.1|	PREDICTED: F-box/kelch-repeat protein At3g61590-like [Vitis vinifera]	AT3G61590.2	Galactose oxidase/kelch repeat superfamily protein		HAWAIIAN SKIRT (HWS); FUNCTIONS IN: ubiquitin-protein ligase activity; INVOLVED IN: organ development; LOCATED IN: cellular_component unknown; EXPRESSED IN: 25 plant structures; EXPRESSED DURING: 15 growth stages; CONTAINS InterPro DOMAIN/s: F-box domain, cyclin-like (InterPro:IPR001810), F-box domain, Skp2-like (InterPro:IPR022364), Galactose oxidase/kelch, beta-propeller (InterPro:IPR011043), F…		OG1_6202
Sp2_comp147708_c0_seq10	1501	.	A	C	225	.	DP=181;VDB=0.0190;AF1=0.5;AC1=1;DP4=50,41,45,42;MQ=42;FQ=225;PV4=0.76,0.43,1.3e-06,1	GT:PL:GQ	0/1:255,0,255:99	Sp2_comp147708_c0_seq10	1501	.	A	C	4595.93	PASS	AC=3;AF=0.500;AN=6;BaseQRankSum=0.270;DP=250;Dels=0.00;FS=0.000;HaplotypeScore=3.3345;MLEAC=3;MLEAF=0.500;MQ=60.00;MQ0=0;MQRankSum=-0.264;QD=18.38;ReadPosRankSum=0.488	GT:AD:DP:GQ:MLPSAC:MLPSAF:PL	0/0/0/1/1/1:112,137:250:22:3:0.500:4622,387,98,0,22,212,2147483647	SG	1735	gi|359473982|ref|XP_003631384.1|	PREDICTED: F-box/kelch-repeat protein At3g61590-like [Vitis vinifera]	AT3G61590.2	Galactose oxidase/kelch repeat superfamily protein		HAWAIIAN SKIRT (HWS); FUNCTIONS IN: ubiquitin-protein ligase activity; INVOLVED IN: organ development; LOCATED IN: cellular_component unknown; EXPRESSED IN: 25 plant structures; EXPRESSED DURING: 15 growth stages; CONTAINS InterPro DOMAIN/s: F-box domain, cyclin-like (InterPro:IPR001810), F-box domain, Skp2-like (InterPro:IPR022364), Galactose oxidase/kelch, beta-propeller (InterPro:IPR011043), F…		OG1_6202
Sp2_comp147708_c0_seq10	157	.	T	C	7.8	.	DP=26;VDB=0.0019;AF1=0.5;AC1=1;DP4=9,1,1,3;MQ=48;FQ=10.4;PV4=0.041,2.6e-05,1,0.036	GT:PL:GQ	0/1:37,0,184:39	Sp2_comp147708_c0_seq10	157	.	T	C	533.57	PASS	AC=4;AF=0.667;AN=6;BaseQRankSum=1.351;DP=32;Dels=0.00;FS=0.000;HaplotypeScore=3.9978;MLEAC=4;MLEAF=0.667;MQ=54.94;MQ0=2;MQRankSum=1.642;QD=16.67;ReadPosRankSum=1.226	GT:AD:DP:GQ:MLPSAC:MLPSAF:PL	0/0/1/1/1/1:16,16:32:4:4:0.667:558,60,21,4,0,12,310	SG	1735	gi|359473982|ref|XP_003631384.1|	PREDICTED: F-box/kelch-repeat protein At3g61590-like [Vitis vinifera]	AT3G61590.2	Galactose oxidase/kelch repeat superfamily protein		HAWAIIAN SKIRT (HWS); FUNCTIONS IN: ubiquitin-protein ligase activity; INVOLVED IN: organ development; LOCATED IN: cellular_component unknown; EXPRESSED IN: 25 plant structures; EXPRESSED DURING: 15 growth stages; CONTAINS InterPro DOMAIN/s: F-box domain, cyclin-like (InterPro:IPR001810), F-box domain, Skp2-like (InterPro:IPR022364), Galactose oxidase/kelch, beta-propeller (InterPro:IPR011043), F…		OG1_6202
Sp2_comp147708_c0_seq10	176	.	C	A	76	.	DP=33;VDB=0.0118;AF1=0.5;AC1=1;DP4=9,3,5,5;MQ=48;FQ=79;PV4=0.38,3.9e-13,1,0.34	GT:PL:GQ	0/1:106,0,232:99	Sp2_comp147708_c0_seq10	176	.	C	A	731.87	PASS	AC=4;AF=0.667;AN=6;BaseQRankSum=-1.441;DP=33;Dels=0.00;FS=0.000;HaplotypeScore=0.0000;MLEAC=4;MLEAF=0.667;MQ=59.13;MQ0=0;MQRankSum=2.564;QD=22.18;ReadPosRankSum=-0.094	GT:AD:DP:GQ:MLPSAC:MLPSAF:PL	0/0/1/1/1/1:12,21:33:7:4:0.667:757,83,30,7,0,13,389	SG	1735	gi|359473982|ref|XP_003631384.1|	PREDICTED: F-box/kelch-repeat protein At3g61590-like [Vitis vinifera]	AT3G61590.2	Galactose oxidase/kelch repeat superfamily protein		HAWAIIAN SKIRT (HWS); FUNCTIONS IN: ubiquitin-protein ligase activity; INVOLVED IN: organ development; LOCATED IN: cellular_component unknown; EXPRESSED IN: 25 plant structures; EXPRESSED DURING: 15 growth stages; CONTAINS InterPro DOMAIN/s: F-box domain, cyclin-like (InterPro:IPR001810), F-box domain, Skp2-like (InterPro:IPR022364), Galactose oxidase/kelch, beta-propeller (InterPro:IPR011043), F…		OG1_6202
Sp2_comp147708_c0_seq10	196	.	T	G	51	.	DP=44;VDB=0.0345;AF1=0.5;AC1=1;DP4=11,4,3,5;MQ=49;FQ=54;PV4=0.18,1.9e-12,1,0.13	GT:PL:GQ	0/1:81,0,255:84	Sp2_comp147708_c0_seq10	196	.	T	G	962.51	PASS	AC=4;AF=0.667;AN=6;BaseQRankSum=-0.256;DP=44;Dels=0.00;FS=0.000;HaplotypeScore=2.8311;MLEAC=4;MLEAF=0.667;MQ=59.35;MQ0=0;MQRankSum=-0.354;QD=21.88;ReadPosRankSum=-0.134	GT:AD:DP:GQ:MLPSAC:MLPSAF:PL	0/0/1/1/1/1:16,28:44:9:4:0.667:988,107,39,9,0,16,491	SG	1735	gi|359473982|ref|XP_003631384.1|	PREDICTED: F-box/kelch-repeat protein At3g61590-like [Vitis vinifera]	AT3G61590.2	Galactose oxidase/kelch repeat superfamily protein		HAWAIIAN SKIRT (HWS); FUNCTIONS IN: ubiquitin-protein ligase activity; INVOLVED IN: organ development; LOCATED IN: cellular_component unknown; EXPRESSED IN: 25 plant structures; EXPRESSED DURING: 15 growth stages; CONTAINS InterPro DOMAIN/s: F-box domain, cyclin-like (InterPro:IPR001810), F-box domain, Skp2-like (InterPro:IPR022364), Galactose oxidase/kelch, beta-propeller (InterPro:IPR011043), F…		OG1_6202
Sp2_comp147708_c0_seq10	639	.	A	G	213	.	DP=179;VDB=0.0392;AF1=1;AC1=2;DP4=0,0,66,35;MQ=49;FQ=-282	GT:PL:GQ	1/1:246,255,0:99	Sp2_comp147708_c0_seq10	639	.	A	G	7405.9	PASS	AC=6;AF=1.00;AN=6;DP=193;Dels=0.00;FS=0.000;HaplotypeScore=4.4496;MLEAC=6;MLEAF=1.00;MQ=59.77;MQ0=0;QD=35.19	GT:AD:DP:GQ:MLPSAC:MLPSAF:PL	1/1/1/1/1/1:0,193:193:99:6:1.00:7432,1400,859,542,317,143,0	SG	1735	gi|359473982|ref|XP_003631384.1|	PREDICTED: F-box/kelch-repeat protein At3g61590-like [Vitis vinifera]	AT3G61590.2	Galactose oxidase/kelch repeat superfamily protein		HAWAIIAN SKIRT (HWS); FUNCTIONS IN: ubiquitin-protein ligase activity; INVOLVED IN: organ development; LOCATED IN: cellular_component unknown; EXPRESSED IN: 25 plant structures; EXPRESSED DURING: 15 growth stages; CONTAINS InterPro DOMAIN/s: F-box domain, cyclin-like (InterPro:IPR001810), F-box domain, Skp2-like (InterPro:IPR022364), Galactose oxidase/kelch, beta-propeller (InterPro:IPR011043), F…		OG1_6202
Sp2_comp147708_c0_seq10	966	.	G	A	222	.	DP=198;VDB=0.0380;AF1=1;AC1=2;DP4=0,0,71,60;MQ=39;FQ=-282	GT:PL:GQ	1/1:255,255,0:99	Sp2_comp147708_c0_seq10	966	.	G	A	7927.9	PASS	AC=6;AF=1.00;AN=6;DP=204;Dels=0.00;FS=0.000;HaplotypeScore=0.0000;MLEAC=6;MLEAF=1.00;MQ=60.00;MQ0=0;QD=31.21	GT:AD:DP:GQ:MLPSAC:MLPSAF:PL	1/1/1/1/1/1:0,204:204:99:6:1.00:7954,1517,930,587,343,154,0	SG	1735	gi|359473982|ref|XP_003631384.1|	PREDICTED: F-box/kelch-repeat protein At3g61590-like [Vitis vinifera]	AT3G61590.2	Galactose oxidase/kelch repeat superfamily protein		HAWAIIAN SKIRT (HWS); FUNCTIONS IN: ubiquitin-protein ligase activity; INVOLVED IN: organ development; LOCATED IN: cellular_component unknown; EXPRESSED IN: 25 plant structures; EXPRESSED DURING: 15 growth stages; CONTAINS InterPro DOMAIN/s: F-box domain, cyclin-like (InterPro:IPR001810), F-box domain, Skp2-like (InterPro:IPR022364), Galactose oxidase/kelch, beta-propeller (InterPro:IPR011043), F…		OG1_6202
Sp2_comp147708_c0_seq10	440	.	A	T	2181.88	PASS	AC=3;AF=0.500;AN=6;BaseQRankSum=1.447;DP=172;Dels=0.00;FS=3.588;HaplotypeScore=2.9991;MLEAC=3;MLEAF=0.500;MQ=59.64;MQ0=0;MQRankSum=0.561;QD=12.69;ReadPosRankSum=0.226	GT:AD:DP:GQ:MLPSAC:MLPSAF:PL	0/0/0/1/1/1:99,73:172:6:3:0.500:2207,122,6,0,75,2147483647,2147483647											GATK	1735	gi|359473982|ref|XP_003631384.1|	PREDICTED: F-box/kelch-repeat protein At3g61590-like [Vitis vinifera]	AT3G61590.2	Galactose oxidase/kelch repeat superfamily protein		HAWAIIAN SKIRT (HWS); FUNCTIONS IN: ubiquitin-protein ligase activity; INVOLVED IN: organ development; LOCATED IN: cellular_component unknown; EXPRESSED IN: 25 plant structures; EXPRESSED DURING: 15 growth stages; CONTAINS InterPro DOMAIN/s: F-box domain, cyclin-like (InterPro:IPR001810), F-box domain, Skp2-like (InterPro:IPR022364), Galactose oxidase/kelch, beta-propeller (InterPro:IPR011043), F…		OG1_6202
Sp2_comp147781_c0_seq7	1247	.	A	G	222	.	DP=71;VDB=0.0400;AF1=1;AC1=2;DP4=0,0,39,30;MQ=44;FQ=-235	GT:PL:GQ	1/1:255,208,0:99	Sp2_comp147781_c0_seq7	1247	.	A	G	2851.9	PASS	AC=6;AF=1.00;AN=6;DP=72;Dels=0.00;FS=0.000;HaplotypeScore=0.9995;MLEAC=6;MLEAF=1.00;MQ=60.00;MQ0=0;QD=29.60	GT:AD:DP:GQ:MLPSAC:MLPSAF:PL	1/1/1/1/1/1:0,72:72:55:6:1.00:2878,537,329,208,121,55,0	SG	1593	gi|359490478|ref|XP_002273113.2|	PREDICTED: uncharacterized membrane protein yjcL-like [Vitis vinifera]	AT5G52540.1	Protein of unknown function (DUF819)		Protein of unknown function (DUF819); LOCATED IN: chloroplast envelope; EXPRESSED IN: 22 plant structures; EXPRESSED DURING: 13 growth stages; CONTAINS InterPro DOMAIN/s: Protein of unknown function DUF819 (InterPro:IPR008537); BEST Arabidopsis thaliana protein match is: Protein of unknown function (DUF819) (TAIR:AT5G24000.1); Has 1807 Blast hits to 1807 proteins in 277 species: Archae - 0; Bacte…		OG1_6207
Sp2_comp147781_c0_seq7	1257	.	G	C	205	.	DP=69;VDB=0.0392;AF1=1;AC1=2;DP4=0,0,22,24;MQ=44;FQ=-165	GT:PL:GQ	1/1:238,138,0:99	Sp2_comp147781_c0_seq7	1257	.	G	C	2667.9	PASS	AC=6;AF=1.00;AN=6;DP=69;Dels=0.00;FS=0.000;HaplotypeScore=0.0000;MLEAC=6;MLEAF=1.00;MQ=60.00;MQ0=0;QD=31.27	GT:AD:DP:GQ:MLPSAC:MLPSAF:PL	1/1/1/1/1/1:0,69:69:51:6:1.00:2694,506,310,196,114,51,0	SG	1593	gi|359490478|ref|XP_002273113.2|	PREDICTED: uncharacterized membrane protein yjcL-like [Vitis vinifera]	AT5G52540.1	Protein of unknown function (DUF819)		Protein of unknown function (DUF819); LOCATED IN: chloroplast envelope; EXPRESSED IN: 22 plant structures; EXPRESSED DURING: 13 growth stages; CONTAINS InterPro DOMAIN/s: Protein of unknown function DUF819 (InterPro:IPR008537); BEST Arabidopsis thaliana protein match is: Protein of unknown function (DUF819) (TAIR:AT5G24000.1); Has 1807 Blast hits to 1807 proteins in 277 species: Archae - 0; Bacte…		OG1_6207
Sp2_comp147781_c0_seq7	235	.	A	G	161	.	DP=73;VDB=0.0398;AF1=0.5;AC1=1;DP4=7,9,14,36;MQ=47;FQ=156;PV4=0.35,1.3e-19,1,1	GT:PL:GQ	0/1:191,0,184:99	Sp2_comp147781_c0_seq7	235	.	A	G	1961.54	PASS	AC=5;AF=0.833;AN=6;BaseQRankSum=1.286;DP=73;Dels=0.00;FS=6.163;HaplotypeScore=3.3880;MLEAC=5;MLEAF=0.833;MQ=60.00;MQ0=0;MQRankSum=0.119;QD=26.87;ReadPosRankSum=1.193	GT:AD:DP:GQ:MLPSAC:MLPSAF:PL	0/1/1/1/1/1:18,55:73:8:5:0.833:1987,265,123,49,8,0,419	SG	1593	gi|359490478|ref|XP_002273113.2|	PREDICTED: uncharacterized membrane protein yjcL-like [Vitis vinifera]	AT5G52540.1	Protein of unknown function (DUF819)		Protein of unknown function (DUF819); LOCATED IN: chloroplast envelope; EXPRESSED IN: 22 plant structures; EXPRESSED DURING: 13 growth stages; CONTAINS InterPro DOMAIN/s: Protein of unknown function DUF819 (InterPro:IPR008537); BEST Arabidopsis thaliana protein match is: Protein of unknown function (DUF819) (TAIR:AT5G24000.1); Has 1807 Blast hits to 1807 proteins in 277 species: Archae - 0; Bacte…		OG1_6207
Sp2_comp147781_c0_seq7	230	.	T	C	321.32	PASS	AC=1;AF=0.167;AN=6;BaseQRankSum=1.317;DP=69;Dels=0.00;FS=10.026;HaplotypeScore=1.4679;MLEAC=1;MLEAF=0.167;MQ=60.00;MQ0=0;MQRankSum=0.546;QD=4.66;ReadPosRankSum=-0.982	GT:AD:DP:GQ:MLPSAC:MLPSAF:PL	0/0/0/0/0/1:54,15:69:10:1:0.167:347,0,10,51,125,2147483647,2147483647											GATK	1593	gi|359490478|ref|XP_002273113.2|	PREDICTED: uncharacterized membrane protein yjcL-like [Vitis vinifera]	AT5G52540.1	Protein of unknown function (DUF819)		Protein of unknown function (DUF819); LOCATED IN: chloroplast envelope; EXPRESSED IN: 22 plant structures; EXPRESSED DURING: 13 growth stages; CONTAINS InterPro DOMAIN/s: Protein of unknown function DUF819 (InterPro:IPR008537); BEST Arabidopsis thaliana protein match is: Protein of unknown function (DUF819) (TAIR:AT5G24000.1); Has 1807 Blast hits to 1807 proteins in 277 species: Archae - 0; Bacte…		OG1_6207
Sp2_comp147781_c0_seq7	46	.	G	C	57	.	DP=13;VDB=0.0002;AF1=0.5;AC1=1;DP4=2,0,3,0;MQ=56;FQ=22;PV4=1,1,1,1	GT:PL:GQ	0/1:87,0,49:52											SAM	1593	gi|359490478|ref|XP_002273113.2|	PREDICTED: uncharacterized membrane protein yjcL-like [Vitis vinifera]	AT5G52540.1	Protein of unknown function (DUF819)		Protein of unknown function (DUF819); LOCATED IN: chloroplast envelope; EXPRESSED IN: 22 plant structures; EXPRESSED DURING: 13 growth stages; CONTAINS InterPro DOMAIN/s: Protein of unknown function DUF819 (InterPro:IPR008537); BEST Arabidopsis thaliana protein match is: Protein of unknown function (DUF819) (TAIR:AT5G24000.1); Has 1807 Blast hits to 1807 proteins in 277 species: Archae - 0; Bacte…		OG1_6207
Sp2_comp147867_c1_seq11	1350	.	C	T	221	.	DP=338;VDB=0.0392;AF1=1;AC1=2;DP4=2,1,95,65;MQ=44;FQ=-282;PV4=1,0.0032,1,0.4	GT:PL:GQ	1/1:254,255,0:99	Sp2_comp147867_c1_seq11	1350	.	C	T	9275.9	PASS	AC=6;AF=1.00;AN=6;BaseQRankSum=-0.261;DP=250;Dels=0.00;FS=0.000;HaplotypeScore=6.6296;MLEAC=6;MLEAF=1.00;MQ=59.81;MQ0=0;MQRankSum=-0.675;QD=26.85;ReadPosRankSum=0.636	GT:AD:DP:GQ:MLPSAC:MLPSAF:PL	1/1/1/1/1/1:2,248:250:99:6:1.00:9302,1737,1035,626,337,116,0	SG	1889	gi|209954687|dbj|BAG80534.1|	putative glycosyltransferase [Lycium barbarum]	AT1G05680.1	Uridine diphosphate glycosyltransferase 74E2	Encodes a UDP-glucosyltransferase, UGT74E2, that acts on IBA (indole-3-butyric acid) and affects auxin homeostasis. The transcript and protein levels of this enzyme are strongly induced by H2O2 and may allow integration of ROS (reactive oxygen species) and auxin signaling. This enzyme can also transfer glycosyl groups to several compounds related to the explosive TNT when this synthetic compound …	Uridine diphosphate glycosyltransferase 74E2 (UGT74E2); CONTAINS InterPro DOMAIN/s: UDP-glucuronosyl/UDP-glucosyltransferase (InterPro:IPR002213); BEST Arabidopsis thaliana protein match is: UDP-Glycosyltransferase superfamily protein (TAIR:AT1G05675.1); Has 8397 Blast hits to 8309 proteins in 513 species: Archae - 0; Bacteria - 605; Metazoa - 2499; Fungi - 31; Plants - 5061; Viruses - 123; Other…		OG1_6210
Sp2_comp147867_c1_seq11	1377	.	G	A	222	.	DP=334;VDB=0.0380;AF1=1;AC1=2;DP4=2,0,169,143;MQ=43;FQ=-282;PV4=0.5,1.3e-10,1,1	GT:PL:GQ	1/1:255,255,0:99	Sp2_comp147867_c1_seq11	1377	.	G	A	9655.9	PASS	AC=6;AF=1.00;AN=6;BaseQRankSum=-0.557;DP=250;Dels=0.00;FS=2.125;HaplotypeScore=7.2978;MLEAC=6;MLEAF=1.00;MQ=59.66;MQ0=0;MQRankSum=1.752;QD=30.33;ReadPosRankSum=-0.703	GT:AD:DP:GQ:MLPSAC:MLPSAF:PL	1/1/1/1/1/1:3,246:250:79:6:1.00:9682,1679,984,579,294,79,0	SG	1889	gi|209954687|dbj|BAG80534.1|	putative glycosyltransferase [Lycium barbarum]	AT1G05680.1	Uridine diphosphate glycosyltransferase 74E2	Encodes a UDP-glucosyltransferase, UGT74E2, that acts on IBA (indole-3-butyric acid) and affects auxin homeostasis. The transcript and protein levels of this enzyme are strongly induced by H2O2 and may allow integration of ROS (reactive oxygen species) and auxin signaling. This enzyme can also transfer glycosyl groups to several compounds related to the explosive TNT when this synthetic compound …	Uridine diphosphate glycosyltransferase 74E2 (UGT74E2); CONTAINS InterPro DOMAIN/s: UDP-glucuronosyl/UDP-glucosyltransferase (InterPro:IPR002213); BEST Arabidopsis thaliana protein match is: UDP-Glycosyltransferase superfamily protein (TAIR:AT1G05675.1); Has 8397 Blast hits to 8309 proteins in 513 species: Archae - 0; Bacteria - 605; Metazoa - 2499; Fungi - 31; Plants - 5061; Viruses - 123; Other…		OG1_6210
Sp2_comp147867_c1_seq11	1497	.	T	G	222	.	DP=336;VDB=0.0400;AF1=1;AC1=2;DP4=0,0,162,150;MQ=29;FQ=-282	GT:PL:GQ	1/1:255,255,0:99	Sp2_comp147867_c1_seq11	1497	.	T	G	9433.9	PASS	AC=6;AF=1.00;AN=6;BaseQRankSum=1.718;DP=243;Dels=0.00;FS=0.000;HaplotypeScore=2.5220;MLEAC=6;MLEAF=1.00;MQ=59.88;MQ0=0;MQRankSum=-0.621;QD=31.63;ReadPosRankSum=-0.361	GT:AD:DP:GQ:MLPSAC:MLPSAF:PL	1/1/1/1/1/1:1,242:243:99:6:1.00:9460,1804,1106,698,408,184,0	SG	1889	gi|209954687|dbj|BAG80534.1|	putative glycosyltransferase [Lycium barbarum]	AT1G05680.1	Uridine diphosphate glycosyltransferase 74E2	Encodes a UDP-glucosyltransferase, UGT74E2, that acts on IBA (indole-3-butyric acid) and affects auxin homeostasis. The transcript and protein levels of this enzyme are strongly induced by H2O2 and may allow integration of ROS (reactive oxygen species) and auxin signaling. This enzyme can also transfer glycosyl groups to several compounds related to the explosive TNT when this synthetic compound …	Uridine diphosphate glycosyltransferase 74E2 (UGT74E2); CONTAINS InterPro DOMAIN/s: UDP-glucuronosyl/UDP-glucosyltransferase (InterPro:IPR002213); BEST Arabidopsis thaliana protein match is: UDP-Glycosyltransferase superfamily protein (TAIR:AT1G05675.1); Has 8397 Blast hits to 8309 proteins in 513 species: Archae - 0; Bacteria - 605; Metazoa - 2499; Fungi - 31; Plants - 5061; Viruses - 123; Other…		OG1_6210
Sp2_comp147867_c1_seq11	1509	.	G	T	222	.	DP=328;VDB=0.0380;AF1=1;AC1=2;DP4=0,0,167,149;MQ=32;FQ=-282	GT:PL:GQ	1/1:255,255,0:99	Sp2_comp147867_c1_seq11	1509	.	G	T	10055.9	PASS	AC=6;AF=1.00;AN=6;DP=250;Dels=0.00;FS=0.000;HaplotypeScore=0.7887;MLEAC=6;MLEAF=1.00;MQ=60.00;MQ0=0;QD=30.26	GT:AD:DP:GQ:MLPSAC:MLPSAF:PL	1/1/1/1/1/1:0,249:250:99:6:1.00:10082,1875,1150,725,424,191,0	SG	1889	gi|209954687|dbj|BAG80534.1|	putative glycosyltransferase [Lycium barbarum]	AT1G05680.1	Uridine diphosphate glycosyltransferase 74E2	Encodes a UDP-glucosyltransferase, UGT74E2, that acts on IBA (indole-3-butyric acid) and affects auxin homeostasis. The transcript and protein levels of this enzyme are strongly induced by H2O2 and may allow integration of ROS (reactive oxygen species) and auxin signaling. This enzyme can also transfer glycosyl groups to several compounds related to the explosive TNT when this synthetic compound …	Uridine diphosphate glycosyltransferase 74E2 (UGT74E2); CONTAINS InterPro DOMAIN/s: UDP-glucuronosyl/UDP-glucosyltransferase (InterPro:IPR002213); BEST Arabidopsis thaliana protein match is: UDP-Glycosyltransferase superfamily protein (TAIR:AT1G05675.1); Has 8397 Blast hits to 8309 proteins in 513 species: Archae - 0; Bacteria - 605; Metazoa - 2499; Fungi - 31; Plants - 5061; Viruses - 123; Other…		OG1_6210
Sp2_comp147867_c1_seq11	1564	.	G	T	222	.	DP=285;VDB=0.0365;AF1=1;AC1=2;DP4=0,0,123,145;MQ=39;FQ=-282	GT:PL:GQ	1/1:255,255,0:99	Sp2_comp147867_c1_seq11	1564	.	G	T	9508.9	PASS	AC=6;AF=1.00;AN=6;DP=249;Dels=0.00;FS=0.000;HaplotypeScore=0.7340;MLEAC=6;MLEAF=1.00;MQ=59.91;MQ0=0;QD=30.35	GT:AD:DP:GQ:MLPSAC:MLPSAF:PL	1/1/1/1/1/1:0,249:249:99:6:1.00:9535,1851,1135,716,419,188,0	SG	1889	gi|209954687|dbj|BAG80534.1|	putative glycosyltransferase [Lycium barbarum]	AT1G05680.1	Uridine diphosphate glycosyltransferase 74E2	Encodes a UDP-glucosyltransferase, UGT74E2, that acts on IBA (indole-3-butyric acid) and affects auxin homeostasis. The transcript and protein levels of this enzyme are strongly induced by H2O2 and may allow integration of ROS (reactive oxygen species) and auxin signaling. This enzyme can also transfer glycosyl groups to several compounds related to the explosive TNT when this synthetic compound …	Uridine diphosphate glycosyltransferase 74E2 (UGT74E2); CONTAINS InterPro DOMAIN/s: UDP-glucuronosyl/UDP-glucosyltransferase (InterPro:IPR002213); BEST Arabidopsis thaliana protein match is: UDP-Glycosyltransferase superfamily protein (TAIR:AT1G05675.1); Has 8397 Blast hits to 8309 proteins in 513 species: Archae - 0; Bacteria - 605; Metazoa - 2499; Fungi - 31; Plants - 5061; Viruses - 123; Other…		OG1_6210
Sp2_comp147867_c1_seq11	1614	.	C	T	218	.	DP=232;VDB=0.0380;AF1=1;AC1=2;DP4=0,1,57,67;MQ=35;FQ=-282;PV4=1,0.28,0.12,1	GT:PL:GQ	1/1:251,255,0:99	Sp2_comp147867_c1_seq11	1614	.	C	T	8702.9	PASS	AC=6;AF=1.00;AN=6;BaseQRankSum=0.389;DP=250;Dels=0.00;FS=0.000;HaplotypeScore=3.6150;MLEAC=6;MLEAF=1.00;MQ=59.85;MQ0=0;MQRankSum=-1.647;QD=34.81;ReadPosRankSum=1.676	GT:AD:DP:GQ:MLPSAC:MLPSAF:PL	1/1/1/1/1/1:1,249:250:99:6:1.00:8729,1688,1022,632,357,145,0	SG	1889	gi|209954687|dbj|BAG80534.1|	putative glycosyltransferase [Lycium barbarum]	AT1G05680.1	Uridine diphosphate glycosyltransferase 74E2	Encodes a UDP-glucosyltransferase, UGT74E2, that acts on IBA (indole-3-butyric acid) and affects auxin homeostasis. The transcript and protein levels of this enzyme are strongly induced by H2O2 and may allow integration of ROS (reactive oxygen species) and auxin signaling. This enzyme can also transfer glycosyl groups to several compounds related to the explosive TNT when this synthetic compound …	Uridine diphosphate glycosyltransferase 74E2 (UGT74E2); CONTAINS InterPro DOMAIN/s: UDP-glucuronosyl/UDP-glucosyltransferase (InterPro:IPR002213); BEST Arabidopsis thaliana protein match is: UDP-Glycosyltransferase superfamily protein (TAIR:AT1G05675.1); Has 8397 Blast hits to 8309 proteins in 513 species: Archae - 0; Bacteria - 605; Metazoa - 2499; Fungi - 31; Plants - 5061; Viruses - 123; Other…		OG1_6210
Sp2_comp147867_c1_seq11	1626	.	G	A	210	.	DP=235;VDB=0.0392;AF1=1;AC1=2;DP4=0,0,35,68;MQ=31;FQ=-282	GT:PL:GQ	1/1:243,255,0:99	Sp2_comp147867_c1_seq11	1626	.	G	A	9183.9	PASS	AC=6;AF=1.00;AN=6;DP=242;Dels=0.00;FS=0.000;HaplotypeScore=3.5176;MLEAC=6;MLEAF=1.00;MQ=59.85;MQ0=0;QD=27.45	GT:AD:DP:GQ:MLPSAC:MLPSAF:PL	1/1/1/1/1/1:0,242:242:99:6:1.00:9210,1743,1069,674,394,177,0	SG	1889	gi|209954687|dbj|BAG80534.1|	putative glycosyltransferase [Lycium barbarum]	AT1G05680.1	Uridine diphosphate glycosyltransferase 74E2	Encodes a UDP-glucosyltransferase, UGT74E2, that acts on IBA (indole-3-butyric acid) and affects auxin homeostasis. The transcript and protein levels of this enzyme are strongly induced by H2O2 and may allow integration of ROS (reactive oxygen species) and auxin signaling. This enzyme can also transfer glycosyl groups to several compounds related to the explosive TNT when this synthetic compound …	Uridine diphosphate glycosyltransferase 74E2 (UGT74E2); CONTAINS InterPro DOMAIN/s: UDP-glucuronosyl/UDP-glucosyltransferase (InterPro:IPR002213); BEST Arabidopsis thaliana protein match is: UDP-Glycosyltransferase superfamily protein (TAIR:AT1G05675.1); Has 8397 Blast hits to 8309 proteins in 513 species: Archae - 0; Bacteria - 605; Metazoa - 2499; Fungi - 31; Plants - 5061; Viruses - 123; Other…		OG1_6210
Sp2_comp147867_c1_seq11	1628	.	T	C	222	.	DP=234;VDB=0.0380;AF1=1;AC1=2;DP4=0,0,33,74;MQ=33;FQ=-282	GT:PL:GQ	1/1:255,255,0:99	Sp2_comp147867_c1_seq11	1628	.	T	C	9023.9	PASS	AC=6;AF=1.00;AN=6;DP=245;Dels=0.00;FS=0.000;HaplotypeScore=1.8533;MLEAC=6;MLEAF=1.00;MQ=59.85;MQ0=0;QD=31.74	GT:AD:DP:GQ:MLPSAC:MLPSAF:PL	1/1/1/1/1/1:0,243:245:99:6:1.00:9050,1727,1059,668,391,176,0	SG	1889	gi|209954687|dbj|BAG80534.1|	putative glycosyltransferase [Lycium barbarum]	AT1G05680.1	Uridine diphosphate glycosyltransferase 74E2	Encodes a UDP-glucosyltransferase, UGT74E2, that acts on IBA (indole-3-butyric acid) and affects auxin homeostasis. The transcript and protein levels of this enzyme are strongly induced by H2O2 and may allow integration of ROS (reactive oxygen species) and auxin signaling. This enzyme can also transfer glycosyl groups to several compounds related to the explosive TNT when this synthetic compound …	Uridine diphosphate glycosyltransferase 74E2 (UGT74E2); CONTAINS InterPro DOMAIN/s: UDP-glucuronosyl/UDP-glucosyltransferase (InterPro:IPR002213); BEST Arabidopsis thaliana protein match is: UDP-Glycosyltransferase superfamily protein (TAIR:AT1G05675.1); Has 8397 Blast hits to 8309 proteins in 513 species: Archae - 0; Bacteria - 605; Metazoa - 2499; Fungi - 31; Plants - 5061; Viruses - 123; Other…		OG1_6210
Sp2_comp147867_c1_seq11	1635	.	A	G	212	.	DP=237;VDB=0.0392;AF1=1;AC1=2;DP4=0,0,48,86;MQ=34;FQ=-282	GT:PL:GQ	1/1:245,255,0:99	Sp2_comp147867_c1_seq11	1635	.	A	G	8951.9	PASS	AC=6;AF=1.00;AN=6;DP=249;Dels=0.00;FS=0.000;HaplotypeScore=1.8188;MLEAC=6;MLEAF=1.00;MQ=59.74;MQ0=0;QD=28.24	GT:AD:DP:GQ:MLPSAC:MLPSAF:PL	1/1/1/1/1/1:0,249:249:99:6:1.00:8978,1696,1040,656,384,173,0	SG	1889	gi|209954687|dbj|BAG80534.1|	putative glycosyltransferase [Lycium barbarum]	AT1G05680.1	Uridine diphosphate glycosyltransferase 74E2	Encodes a UDP-glucosyltransferase, UGT74E2, that acts on IBA (indole-3-butyric acid) and affects auxin homeostasis. The transcript and protein levels of this enzyme are strongly induced by H2O2 and may allow integration of ROS (reactive oxygen species) and auxin signaling. This enzyme can also transfer glycosyl groups to several compounds related to the explosive TNT when this synthetic compound …	Uridine diphosphate glycosyltransferase 74E2 (UGT74E2); CONTAINS InterPro DOMAIN/s: UDP-glucuronosyl/UDP-glucosyltransferase (InterPro:IPR002213); BEST Arabidopsis thaliana protein match is: UDP-Glycosyltransferase superfamily protein (TAIR:AT1G05675.1); Has 8397 Blast hits to 8309 proteins in 513 species: Archae - 0; Bacteria - 605; Metazoa - 2499; Fungi - 31; Plants - 5061; Viruses - 123; Other…		OG1_6210
Sp2_comp147867_c1_seq11	1781	.	C	T	136	.	DP=211;VDB=0.0345;AF1=0.5;AC1=1;DP4=36,57,39,36;MQ=49;FQ=139;PV4=0.089,8.8e-79,1,0.22	GT:PL:GQ	0/1:166,0,255:99	Sp2_comp147867_c1_seq11	1781	.	C	T	4112.92	PASS	AC=3;AF=0.500;AN=6;BaseQRankSum=0.907;DP=222;Dels=0.00;FS=2.332;HaplotypeScore=2.8528;MLEAC=3;MLEAF=0.500;MQ=59.78;MQ0=0;MQRankSum=-0.965;QD=18.53;ReadPosRankSum=1.798	GT:AD:DP:GQ:MLPSAC:MLPSAF:PL	0/0/0/1/1/1:101,121:222:24:3:0.500:4139,338,84,0,24,198,2147483647	SG	1889	gi|209954687|dbj|BAG80534.1|	putative glycosyltransferase [Lycium barbarum]	AT1G05680.1	Uridine diphosphate glycosyltransferase 74E2	Encodes a UDP-glucosyltransferase, UGT74E2, that acts on IBA (indole-3-butyric acid) and affects auxin homeostasis. The transcript and protein levels of this enzyme are strongly induced by H2O2 and may allow integration of ROS (reactive oxygen species) and auxin signaling. This enzyme can also transfer glycosyl groups to several compounds related to the explosive TNT when this synthetic compound …	Uridine diphosphate glycosyltransferase 74E2 (UGT74E2); CONTAINS InterPro DOMAIN/s: UDP-glucuronosyl/UDP-glucosyltransferase (InterPro:IPR002213); BEST Arabidopsis thaliana protein match is: UDP-Glycosyltransferase superfamily protein (TAIR:AT1G05675.1); Has 8397 Blast hits to 8309 proteins in 513 species: Archae - 0; Bacteria - 605; Metazoa - 2499; Fungi - 31; Plants - 5061; Viruses - 123; Other…		OG1_6210
Sp2_comp147867_c1_seq11	203	.	T	G	38	.	DP=40;VDB=0.0244;AF1=0.5;AC1=1;DP4=3,2,1,5;MQ=42;FQ=41;PV4=0.24,8.5e-07,1,0.23	GT:PL:GQ	0/1:68,0,111:71	Sp2_comp147867_c1_seq11	203	.	T	G	1260.92	PASS	AC=5;AF=0.833;AN=6;BaseQRankSum=1.321;DP=42;Dels=0.00;FS=2.386;HaplotypeScore=0.9933;MLEAC=5;MLEAF=0.833;MQ=60.00;MQ0=0;MQRankSum=-0.039;QD=30.02;ReadPosRankSum=0.311	GT:AD:DP:GQ:MLPSAC:MLPSAF:PL	0/1/1/1/1/1:5,37:42:24:5:0.833:1287,217,117,61,24,0,81	SG	1889	gi|209954687|dbj|BAG80534.1|	putative glycosyltransferase [Lycium barbarum]	AT1G05680.1	Uridine diphosphate glycosyltransferase 74E2	Encodes a UDP-glucosyltransferase, UGT74E2, that acts on IBA (indole-3-butyric acid) and affects auxin homeostasis. The transcript and protein levels of this enzyme are strongly induced by H2O2 and may allow integration of ROS (reactive oxygen species) and auxin signaling. This enzyme can also transfer glycosyl groups to several compounds related to the explosive TNT when this synthetic compound …	Uridine diphosphate glycosyltransferase 74E2 (UGT74E2); CONTAINS InterPro DOMAIN/s: UDP-glucuronosyl/UDP-glucosyltransferase (InterPro:IPR002213); BEST Arabidopsis thaliana protein match is: UDP-Glycosyltransferase superfamily protein (TAIR:AT1G05675.1); Has 8397 Blast hits to 8309 proteins in 513 species: Archae - 0; Bacteria - 605; Metazoa - 2499; Fungi - 31; Plants - 5061; Viruses - 123; Other…		OG1_6210
Sp2_comp147867_c1_seq11	205	.	T	C	69	.	DP=43;VDB=0.0298;AF1=0.5;AC1=1;DP4=3,2,3,5;MQ=43;FQ=71.5;PV4=0.59,2.2e-08,1,0.34	GT:PL:GQ	0/1:99,0,108:99	Sp2_comp147867_c1_seq11	205	.	T	C	1282.92	PASS	AC=5;AF=0.833;AN=6;BaseQRankSum=-0.199;DP=45;Dels=0.00;FS=2.095;HaplotypeScore=0.9933;MLEAC=5;MLEAF=0.833;MQ=60.00;MQ0=0;MQRankSum=0.776;QD=28.51;ReadPosRankSum=-0.596	GT:AD:DP:GQ:MLPSAC:MLPSAF:PL	0/1/1/1/1/1:5,40:45:24:5:0.833:1309,217,117,61,24,0,83	SG	1889	gi|209954687|dbj|BAG80534.1|	putative glycosyltransferase [Lycium barbarum]	AT1G05680.1	Uridine diphosphate glycosyltransferase 74E2	Encodes a UDP-glucosyltransferase, UGT74E2, that acts on IBA (indole-3-butyric acid) and affects auxin homeostasis. The transcript and protein levels of this enzyme are strongly induced by H2O2 and may allow integration of ROS (reactive oxygen species) and auxin signaling. This enzyme can also transfer glycosyl groups to several compounds related to the explosive TNT when this synthetic compound …	Uridine diphosphate glycosyltransferase 74E2 (UGT74E2); CONTAINS InterPro DOMAIN/s: UDP-glucuronosyl/UDP-glucosyltransferase (InterPro:IPR002213); BEST Arabidopsis thaliana protein match is: UDP-Glycosyltransferase superfamily protein (TAIR:AT1G05675.1); Has 8397 Blast hits to 8309 proteins in 513 species: Archae - 0; Bacteria - 605; Metazoa - 2499; Fungi - 31; Plants - 5061; Viruses - 123; Other…		OG1_6210
Sp2_comp147867_c1_seq11	222	.	C	G	141	.	DP=48;VDB=0.0345;AF1=0.5;AC1=1;DP4=2,2,18,11;MQ=44;FQ=17.1;PV4=1,2e-17,0.4,0.007	GT:PL:GQ	0/1:171,0,44:47	Sp2_comp147867_c1_seq11	222	.	C	G	1574.91	PASS	AC=5;AF=0.833;AN=6;BaseQRankSum=-1.842;DP=50;Dels=0.00;FS=2.238;HaplotypeScore=11.9965;MLEAC=5;MLEAF=0.833;MQ=60.00;MQ0=0;MQRankSum=-1.019;QD=31.50;ReadPosRankSum=-2.485	GT:AD:DP:GQ:MLPSAC:MLPSAF:PL	0/1/1/1/1/1:4,46:50:31:5:0.833:1601,266,145,77,31,0,81	SG	1889	gi|209954687|dbj|BAG80534.1|	putative glycosyltransferase [Lycium barbarum]	AT1G05680.1	Uridine diphosphate glycosyltransferase 74E2	Encodes a UDP-glucosyltransferase, UGT74E2, that acts on IBA (indole-3-butyric acid) and affects auxin homeostasis. The transcript and protein levels of this enzyme are strongly induced by H2O2 and may allow integration of ROS (reactive oxygen species) and auxin signaling. This enzyme can also transfer glycosyl groups to several compounds related to the explosive TNT when this synthetic compound …	Uridine diphosphate glycosyltransferase 74E2 (UGT74E2); CONTAINS InterPro DOMAIN/s: UDP-glucuronosyl/UDP-glucosyltransferase (InterPro:IPR002213); BEST Arabidopsis thaliana protein match is: UDP-Glycosyltransferase superfamily protein (TAIR:AT1G05675.1); Has 8397 Blast hits to 8309 proteins in 513 species: Archae - 0; Bacteria - 605; Metazoa - 2499; Fungi - 31; Plants - 5061; Viruses - 123; Other…		OG1_6210
Sp2_comp147867_c1_seq11	332	.	C	G	114	.	DP=30;VDB=0.0322;AF1=1;AC1=2;DP4=0,0,5,4;MQ=44;FQ=-54	GT:PL:GQ	1/1:147,27,0:51	Sp2_comp147867_c1_seq11	332	.	C	G	1001.99	PASS	AC=5;AF=0.833;AN=6;BaseQRankSum=0.924;DP=40;Dels=0.00;FS=5.316;HaplotypeScore=0.0000;MLEAC=5;MLEAF=0.833;MQ=59.32;MQ0=0;MQRankSum=0.068;QD=25.05;ReadPosRankSum=0.023	GT:AD:DP:GQ:MLPSAC:MLPSAF:PL	0/1/1/1/1/1:4,36:40:17:5:0.833:1028,168,89,46,17,0,75	SG	1889	gi|209954687|dbj|BAG80534.1|	putative glycosyltransferase [Lycium barbarum]	AT1G05680.1	Uridine diphosphate glycosyltransferase 74E2	Encodes a UDP-glucosyltransferase, UGT74E2, that acts on IBA (indole-3-butyric acid) and affects auxin homeostasis. The transcript and protein levels of this enzyme are strongly induced by H2O2 and may allow integration of ROS (reactive oxygen species) and auxin signaling. This enzyme can also transfer glycosyl groups to several compounds related to the explosive TNT when this synthetic compound …	Uridine diphosphate glycosyltransferase 74E2 (UGT74E2); CONTAINS InterPro DOMAIN/s: UDP-glucuronosyl/UDP-glucosyltransferase (InterPro:IPR002213); BEST Arabidopsis thaliana protein match is: UDP-Glycosyltransferase superfamily protein (TAIR:AT1G05675.1); Has 8397 Blast hits to 8309 proteins in 513 species: Archae - 0; Bacteria - 605; Metazoa - 2499; Fungi - 31; Plants - 5061; Viruses - 123; Other…		OG1_6210
Sp2_comp147867_c1_seq11	401	.	G	A	222	.	DP=50;VDB=0.0399;AF1=1;AC1=2;DP4=5,0,22,14;MQ=40;FQ=-40;PV4=0.15,1,1,0.039	GT:PL:GQ	1/1:255,13,0:23	Sp2_comp147867_c1_seq11	401	.	G	A	1310.17	PASS	AC=5;AF=0.833;AN=6;BaseQRankSum=1.575;DP=117;Dels=0.00;FS=6.428;HaplotypeScore=7.9979;MLEAC=5;MLEAF=0.833;MQ=59.51;MQ0=0;MQRankSum=-0.147;QD=11.20;ReadPosRankSum=-2.582	GT:AD:DP:GQ:MLPSAC:MLPSAF:PL	0/1/1/1/1/1:14,103:117:12:5:0.833:1336,189,93,42,12,0,213	SG	1889	gi|209954687|dbj|BAG80534.1|	putative glycosyltransferase [Lycium barbarum]	AT1G05680.1	Uridine diphosphate glycosyltransferase 74E2	Encodes a UDP-glucosyltransferase, UGT74E2, that acts on IBA (indole-3-butyric acid) and affects auxin homeostasis. The transcript and protein levels of this enzyme are strongly induced by H2O2 and may allow integration of ROS (reactive oxygen species) and auxin signaling. This enzyme can also transfer glycosyl groups to several compounds related to the explosive TNT when this synthetic compound …	Uridine diphosphate glycosyltransferase 74E2 (UGT74E2); CONTAINS InterPro DOMAIN/s: UDP-glucuronosyl/UDP-glucosyltransferase (InterPro:IPR002213); BEST Arabidopsis thaliana protein match is: UDP-Glycosyltransferase superfamily protein (TAIR:AT1G05675.1); Has 8397 Blast hits to 8309 proteins in 513 species: Archae - 0; Bacteria - 605; Metazoa - 2499; Fungi - 31; Plants - 5061; Viruses - 123; Other…		OG1_6210
Sp2_comp147867_c1_seq11	747	.	G	A	222	.	DP=206;VDB=0.0322;AF1=1;AC1=2;DP4=1,0,101,97;MQ=48;FQ=-282;PV4=1,0.012,1,1	GT:PL:GQ	1/1:255,255,0:99	Sp2_comp147867_c1_seq11	747	.	G	A	8285.9	PASS	AC=6;AF=1.00;AN=6;BaseQRankSum=1.836;DP=208;Dels=0.00;FS=2.104;HaplotypeScore=3.5053;MLEAC=6;MLEAF=1.00;MQ=59.62;MQ0=0;MQRankSum=1.092;QD=25.63;ReadPosRankSum=1.449	GT:AD:DP:GQ:MLPSAC:MLPSAF:PL	1/1/1/1/1/1:3,205:208:99:6:1.00:8312,1491,902,558,315,128,0	SG	1889	gi|209954687|dbj|BAG80534.1|	putative glycosyltransferase [Lycium barbarum]	AT1G05680.1	Uridine diphosphate glycosyltransferase 74E2	Encodes a UDP-glucosyltransferase, UGT74E2, that acts on IBA (indole-3-butyric acid) and affects auxin homeostasis. The transcript and protein levels of this enzyme are strongly induced by H2O2 and may allow integration of ROS (reactive oxygen species) and auxin signaling. This enzyme can also transfer glycosyl groups to several compounds related to the explosive TNT when this synthetic compound …	Uridine diphosphate glycosyltransferase 74E2 (UGT74E2); CONTAINS InterPro DOMAIN/s: UDP-glucuronosyl/UDP-glucosyltransferase (InterPro:IPR002213); BEST Arabidopsis thaliana protein match is: UDP-Glycosyltransferase superfamily protein (TAIR:AT1G05675.1); Has 8397 Blast hits to 8309 proteins in 513 species: Archae - 0; Bacteria - 605; Metazoa - 2499; Fungi - 31; Plants - 5061; Viruses - 123; Other…		OG1_6210
Sp2_comp147867_c1_seq11	350	.	G	A	48.91	LowQual;	AC=1;AF=0.167;AN=6;BaseQRankSum=1.390;DP=59;Dels=0.00;FS=8.844;HaplotypeScore=2.9993;MLEAC=1;MLEAF=0.167;MQ=59.44;MQ0=0;MQRankSum=-0.328;QD=0.83;ReadPosRankSum=-0.953	GT:AD:DP:GQ:MLPSAC:MLPSAF:PL	0/0/0/0/0/1:55,4:59:29:1:0.167:75,0,29,72,2147483647,2147483647,2147483647											GATK	1889	gi|209954687|dbj|BAG80534.1|	putative glycosyltransferase [Lycium barbarum]	AT1G05680.1	Uridine diphosphate glycosyltransferase 74E2	Encodes a UDP-glucosyltransferase, UGT74E2, that acts on IBA (indole-3-butyric acid) and affects auxin homeostasis. The transcript and protein levels of this enzyme are strongly induced by H2O2 and may allow integration of ROS (reactive oxygen species) and auxin signaling. This enzyme can also transfer glycosyl groups to several compounds related to the explosive TNT when this synthetic compound …	Uridine diphosphate glycosyltransferase 74E2 (UGT74E2); CONTAINS InterPro DOMAIN/s: UDP-glucuronosyl/UDP-glucosyltransferase (InterPro:IPR002213); BEST Arabidopsis thaliana protein match is: UDP-Glycosyltransferase superfamily protein (TAIR:AT1G05675.1); Has 8397 Blast hits to 8309 proteins in 513 species: Archae - 0; Bacteria - 605; Metazoa - 2499; Fungi - 31; Plants - 5061; Viruses - 123; Other…		OG1_6210
Sp2_comp147867_c1_seq11	410	.	A	T	165.91		AC=1;AF=0.167;AN=6;BaseQRankSum=-1.140;DP=133;Dels=0.00;FS=2.605;HaplotypeScore=1.9969;MLEAC=1;MLEAF=0.167;MQ=59.57;MQ0=0;MQRankSum=-1.243;QD=1.25;ReadPosRankSum=3.266	GT:AD:DP:GQ:MLPSAC:MLPSAF:PL	0/0/0/0/0/1:119,14:133:31:1:0.167:192,0,31,86,2147483647,2147483647,2147483647											GATK	1889	gi|209954687|dbj|BAG80534.1|	putative glycosyltransferase [Lycium barbarum]	AT1G05680.1	Uridine diphosphate glycosyltransferase 74E2	Encodes a UDP-glucosyltransferase, UGT74E2, that acts on IBA (indole-3-butyric acid) and affects auxin homeostasis. The transcript and protein levels of this enzyme are strongly induced by H2O2 and may allow integration of ROS (reactive oxygen species) and auxin signaling. This enzyme can also transfer glycosyl groups to several compounds related to the explosive TNT when this synthetic compound …	Uridine diphosphate glycosyltransferase 74E2 (UGT74E2); CONTAINS InterPro DOMAIN/s: UDP-glucuronosyl/UDP-glucosyltransferase (InterPro:IPR002213); BEST Arabidopsis thaliana protein match is: UDP-Glycosyltransferase superfamily protein (TAIR:AT1G05675.1); Has 8397 Blast hits to 8309 proteins in 513 species: Archae - 0; Bacteria - 605; Metazoa - 2499; Fungi - 31; Plants - 5061; Viruses - 123; Other…		OG1_6210
Sp2_comp147867_c1_seq11	965	.	A	G	110.9		AC=1;AF=0.167;AN=6;BaseQRankSum=0.490;DP=250;Dels=0.00;FS=6.531;HaplotypeScore=14.9430;MLEAC=1;MLEAF=0.167;MQ=59.53;MQ0=1;MQRankSum=0.083;QD=0.44;ReadPosRankSum=0.058	GT:AD:DP:GQ:MLPSAC:MLPSAF:PL	0/0/0/0/0/1:239,11:250:99:1:0.167:137,0,201,2147483647,2147483647,2147483647,2147483647											GATK	1889	gi|209954687|dbj|BAG80534.1|	putative glycosyltransferase [Lycium barbarum]	AT1G05680.1	Uridine diphosphate glycosyltransferase 74E2	Encodes a UDP-glucosyltransferase, UGT74E2, that acts on IBA (indole-3-butyric acid) and affects auxin homeostasis. The transcript and protein levels of this enzyme are strongly induced by H2O2 and may allow integration of ROS (reactive oxygen species) and auxin signaling. This enzyme can also transfer glycosyl groups to several compounds related to the explosive TNT when this synthetic compound …	Uridine diphosphate glycosyltransferase 74E2 (UGT74E2); CONTAINS InterPro DOMAIN/s: UDP-glucuronosyl/UDP-glucosyltransferase (InterPro:IPR002213); BEST Arabidopsis thaliana protein match is: UDP-Glycosyltransferase superfamily protein (TAIR:AT1G05675.1); Has 8397 Blast hits to 8309 proteins in 513 species: Archae - 0; Bacteria - 605; Metazoa - 2499; Fungi - 31; Plants - 5061; Viruses - 123; Other…		OG1_6210
Sp2_comp147867_c1_seq11	102	.	G	C	11.3	.	DP=1;AF1=1;AC1=2;DP4=0,0,1,0;MQ=60;FQ=-30	GT:PL:GQ	1/1:41,3,0:5											SAM	1889	gi|209954687|dbj|BAG80534.1|	putative glycosyltransferase [Lycium barbarum]	AT1G05680.1	Uridine diphosphate glycosyltransferase 74E2	Encodes a UDP-glucosyltransferase, UGT74E2, that acts on IBA (indole-3-butyric acid) and affects auxin homeostasis. The transcript and protein levels of this enzyme are strongly induced by H2O2 and may allow integration of ROS (reactive oxygen species) and auxin signaling. This enzyme can also transfer glycosyl groups to several compounds related to the explosive TNT when this synthetic compound …	Uridine diphosphate glycosyltransferase 74E2 (UGT74E2); CONTAINS InterPro DOMAIN/s: UDP-glucuronosyl/UDP-glucosyltransferase (InterPro:IPR002213); BEST Arabidopsis thaliana protein match is: UDP-Glycosyltransferase superfamily protein (TAIR:AT1G05675.1); Has 8397 Blast hits to 8309 proteins in 513 species: Archae - 0; Bacteria - 605; Metazoa - 2499; Fungi - 31; Plants - 5061; Viruses - 123; Other…		OG1_6210
Sp2_comp147867_c1_seq11	122	.	T	C	6.2	.	DP=3;AF1=0.5001;AC1=1;DP4=1,0,1,0;MQ=60;FQ=4.93;PV4=1,1,1,1	GT:PL:GQ	0/1:35,0,32:33											SAM	1889	gi|209954687|dbj|BAG80534.1|	putative glycosyltransferase [Lycium barbarum]	AT1G05680.1	Uridine diphosphate glycosyltransferase 74E2	Encodes a UDP-glucosyltransferase, UGT74E2, that acts on IBA (indole-3-butyric acid) and affects auxin homeostasis. The transcript and protein levels of this enzyme are strongly induced by H2O2 and may allow integration of ROS (reactive oxygen species) and auxin signaling. This enzyme can also transfer glycosyl groups to several compounds related to the explosive TNT when this synthetic compound …	Uridine diphosphate glycosyltransferase 74E2 (UGT74E2); CONTAINS InterPro DOMAIN/s: UDP-glucuronosyl/UDP-glucosyltransferase (InterPro:IPR002213); BEST Arabidopsis thaliana protein match is: UDP-Glycosyltransferase superfamily protein (TAIR:AT1G05675.1); Has 8397 Blast hits to 8309 proteins in 513 species: Archae - 0; Bacteria - 605; Metazoa - 2499; Fungi - 31; Plants - 5061; Viruses - 123; Other…		OG1_6210
Sp2_comp147867_c1_seq11	123	.	C	G	40.8	.	DP=3;VDB=0.0163;AF1=1;AC1=2;DP4=0,0,2,0;MQ=60;FQ=-33	GT:PL:GQ	1/1:72,6,0:10											SAM	1889	gi|209954687|dbj|BAG80534.1|	putative glycosyltransferase [Lycium barbarum]	AT1G05680.1	Uridine diphosphate glycosyltransferase 74E2	Encodes a UDP-glucosyltransferase, UGT74E2, that acts on IBA (indole-3-butyric acid) and affects auxin homeostasis. The transcript and protein levels of this enzyme are strongly induced by H2O2 and may allow integration of ROS (reactive oxygen species) and auxin signaling. This enzyme can also transfer glycosyl groups to several compounds related to the explosive TNT when this synthetic compound …	Uridine diphosphate glycosyltransferase 74E2 (UGT74E2); CONTAINS InterPro DOMAIN/s: UDP-glucuronosyl/UDP-glucosyltransferase (InterPro:IPR002213); BEST Arabidopsis thaliana protein match is: UDP-Glycosyltransferase superfamily protein (TAIR:AT1G05675.1); Has 8397 Blast hits to 8309 proteins in 513 species: Archae - 0; Bacteria - 605; Metazoa - 2499; Fungi - 31; Plants - 5061; Viruses - 123; Other…		OG1_6210
Sp2_comp147955_c0_seq4	109	.	C	T	77.5	.	DP=4;VDB=0.0300;AF1=1;AC1=2;DP4=0,0,3,1;MQ=50;FQ=-39	GT:PL:GQ	1/1:110,12,0:21	Sp2_comp147955_c0_seq4	109	.	C	T	121.4	PASS	AC=6;AF=1.00;AN=6;DP=4;Dels=0.00;FS=0.000;HaplotypeScore=0.0000;MLEAC=6;MLEAF=1.00;MQ=60.00;MQ0=0;QD=30.35	GT:AD:DP:GQ:MLPSAC:MLPSAF:PL	1/1/1/1/1/1:0,4:4:3:6:1.00:145,31,19,12,7,3,0	SG	2152	gi|225447013|ref|XP_002268282.1|	PREDICTED: probable beta-1,3-galactosyltransferase 2 [Vitis vinifera]	AT1G05170.1	Galactosyltransferase family protein		Galactosyltransferase family protein; FUNCTIONS IN: transferase activity, transferring hexosyl groups, transferase activity, transferring glycosyl groups; INVOLVED IN: protein amino acid glycosylation; LOCATED IN: membrane; EXPRESSED IN: 14 plant structures; EXPRESSED DURING: 4 anthesis, C globular stage, 4 leaf senescence stage, petal differentiation and expansion stage, E expanded cotyledon sta…		OG1_6214
Sp2_comp147955_c0_seq4	1563	.	G	A	222	.	DP=363;VDB=0.0345;AF1=1;AC1=2;DP4=0,0,197,136;MQ=45;FQ=-282	GT:PL:GQ	1/1:255,255,0:99	Sp2_comp147955_c0_seq4	1563	.	G	A	8993.9	PASS	AC=6;AF=1.00;AN=6;DP=250;Dels=0.00;FS=0.000;HaplotypeScore=0.7340;MLEAC=6;MLEAF=1.00;MQ=59.89;MQ0=0;QD=32.14	GT:AD:DP:GQ:MLPSAC:MLPSAF:PL	1/1/1/1/1/1:0,250:250:99:6:1.00:9020,1750,1073,677,396,178,0	SG	2152	gi|225447013|ref|XP_002268282.1|	PREDICTED: probable beta-1,3-galactosyltransferase 2 [Vitis vinifera]	AT1G05170.1	Galactosyltransferase family protein		Galactosyltransferase family protein; FUNCTIONS IN: transferase activity, transferring hexosyl groups, transferase activity, transferring glycosyl groups; INVOLVED IN: protein amino acid glycosylation; LOCATED IN: membrane; EXPRESSED IN: 14 plant structures; EXPRESSED DURING: 4 anthesis, C globular stage, 4 leaf senescence stage, petal differentiation and expansion stage, E expanded cotyledon sta…		OG1_6214
Sp2_comp147955_c0_seq4	1812	.	T	C	108	.	DP=174;VDB=0.0140;AF1=1;AC1=2;DP4=0,0,3,5;MQ=46;FQ=-51	GT:PL:GQ	1/1:141,24,0:45	Sp2_comp147955_c0_seq4	1812	.	T	C	4984.9		AC=6;AF=1.00;AN=6;BaseQRankSum=-1.190;DP=173;Dels=0.00;FS=7.872;HaplotypeScore=35.7945;MLEAC=6;MLEAF=1.00;MQ=60.00;MQ0=0;MQRankSum=0.471;QD=28.81;ReadPosRankSum=-4.541	GT:AD:DP:GQ:MLPSAC:MLPSAF:PL	1/1/1/1/1/1:38,135:173:99:6:1.00:5011,988,606,382,224,101,0	SG	2152	gi|225447013|ref|XP_002268282.1|	PREDICTED: probable beta-1,3-galactosyltransferase 2 [Vitis vinifera]	AT1G05170.1	Galactosyltransferase family protein		Galactosyltransferase family protein; FUNCTIONS IN: transferase activity, transferring hexosyl groups, transferase activity, transferring glycosyl groups; INVOLVED IN: protein amino acid glycosylation; LOCATED IN: membrane; EXPRESSED IN: 14 plant structures; EXPRESSED DURING: 4 anthesis, C globular stage, 4 leaf senescence stage, petal differentiation and expansion stage, E expanded cotyledon sta…		OG1_6214
Sp2_comp147955_c0_seq4	241	.	A	G	15.9	.	DP=2;VDB=0.0192;AF1=1;AC1=2;DP4=0,0,1,1;MQ=49;FQ=-33	GT:PL:GQ	1/1:47,6,0:10	Sp2_comp147955_c0_seq4	241	.	A	G	52.71	PASS	AC=6;AF=1.00;AN=6;DP=2;Dels=0.00;FS=0.000;HaplotypeScore=0.0000;MLEAC=6;MLEAF=1.00;MQ=60.00;MQ0=0;QD=26.36	GT:AD:DP:GQ:MLPSAC:MLPSAF:PL	1/1/1/1/1/1:0,2:2:2:6:1.00:75,16,10,6,4,2,0	SG	2152	gi|225447013|ref|XP_002268282.1|	PREDICTED: probable beta-1,3-galactosyltransferase 2 [Vitis vinifera]	AT1G05170.1	Galactosyltransferase family protein		Galactosyltransferase family protein; FUNCTIONS IN: transferase activity, transferring hexosyl groups, transferase activity, transferring glycosyl groups; INVOLVED IN: protein amino acid glycosylation; LOCATED IN: membrane; EXPRESSED IN: 14 plant structures; EXPRESSED DURING: 4 anthesis, C globular stage, 4 leaf senescence stage, petal differentiation and expansion stage, E expanded cotyledon sta…		OG1_6214
Sp2_comp148075_c0_seq7	1611	.	A	G	222	.	DP=1255;VDB=0.0322;AF1=1;AC1=2;DP4=0,0,575,617;MQ=48;FQ=-282	GT:PL:GQ	1/1:255,255,0:99	Sp2_comp148075_c0_seq7	1611	.	A	G	7613.9	PASS	AC=6;AF=1.00;AN=6;DP=250;Dels=0.00;FS=0.000;HaplotypeScore=1.5661;MLEAC=6;MLEAF=1.00;MQ=59.88;MQ0=0;QD=30.46	GT:AD:DP:GQ:MLPSAC:MLPSAF:PL	1/1/1/1/1/1:0,249:250:99:6:1.00:7640,1423,873,551,322,145,0	SG	1928	gi|460412152|ref|XP_004251466.1|	PREDICTED: dihydrolipoyllysine-residue succinyltransferase component of 2-oxoglutarate dehydrogenase complex 1, mitochondrial-like [Solanum lycopersicum]	AT5G55070.1	Dihydrolipoamide succinyltransferase		Dihydrolipoamide succinyltransferase; FUNCTIONS IN: zinc ion binding, acyltransferase activity; INVOLVED IN: response to oxidative stress, metabolic process; LOCATED IN: cytosolic ribosome, mitochondrion; EXPRESSED IN: 27 plant structures; EXPRESSED DURING: 15 growth stages; CONTAINS InterPro DOMAIN/s: 2-oxo acid dehydrogenase, lipoyl-binding site (InterPro:IPR003016), Dihydrolipoamide succinyltr…		OG1_6215
Sp2_comp148075_c0_seq7	1769	.	C	G	222	.	DP=843;VDB=0.0322;AF1=1;AC1=2;DP4=1,1,210,573;MQ=39;FQ=-282;PV4=0.47,1,0.014,0.17	GT:PL:GQ	1/1:255,255,0:99	Sp2_comp148075_c0_seq7	1769	.	C	G	9633.9	PASS	AC=6;AF=1.00;AN=6;DP=248;Dels=0.00;FS=0.000;HaplotypeScore=0.9995;MLEAC=6;MLEAF=1.00;MQ=59.90;MQ0=0;QD=32.95	GT:AD:DP:GQ:MLPSAC:MLPSAF:PL	1/1/1/1/1/1:0,248:248:99:6:1.00:9660,1867,1145,722,423,190,0	SG	1928	gi|460412152|ref|XP_004251466.1|	PREDICTED: dihydrolipoyllysine-residue succinyltransferase component of 2-oxoglutarate dehydrogenase complex 1, mitochondrial-like [Solanum lycopersicum]	AT5G55070.1	Dihydrolipoamide succinyltransferase		Dihydrolipoamide succinyltransferase; FUNCTIONS IN: zinc ion binding, acyltransferase activity; INVOLVED IN: response to oxidative stress, metabolic process; LOCATED IN: cytosolic ribosome, mitochondrion; EXPRESSED IN: 27 plant structures; EXPRESSED DURING: 15 growth stages; CONTAINS InterPro DOMAIN/s: 2-oxo acid dehydrogenase, lipoyl-binding site (InterPro:IPR003016), Dihydrolipoamide succinyltr…		OG1_6215
Sp2_comp148075_c0_seq7	1883	.	T	A	104	.	DP=26;VDB=0.0011;AF1=1;AC1=2;DP4=0,0,1,22;MQ=45;FQ=-96	GT:PL:GQ	1/1:137,69,0:99	Sp2_comp148075_c0_seq7	1883	.	T	A	1016.96	PASS	AC=6;AF=1.00;AN=6;DP=28;Dels=0.00;FS=0.000;HaplotypeScore=0.0000;MLEAC=6;MLEAF=1.00;MQ=60.00;MQ0=0;QD=30.82	GT:AD:DP:GQ:MLPSAC:MLPSAF:PL	1/1/1/1/1/1:0,27:28:19:6:1.00:1043,187,114,72,42,19,0	SG	1928	gi|460412152|ref|XP_004251466.1|	PREDICTED: dihydrolipoyllysine-residue succinyltransferase component of 2-oxoglutarate dehydrogenase complex 1, mitochondrial-like [Solanum lycopersicum]	AT5G55070.1	Dihydrolipoamide succinyltransferase		Dihydrolipoamide succinyltransferase; FUNCTIONS IN: zinc ion binding, acyltransferase activity; INVOLVED IN: response to oxidative stress, metabolic process; LOCATED IN: cytosolic ribosome, mitochondrion; EXPRESSED IN: 27 plant structures; EXPRESSED DURING: 15 growth stages; CONTAINS InterPro DOMAIN/s: 2-oxo acid dehydrogenase, lipoyl-binding site (InterPro:IPR003016), Dihydrolipoamide succinyltr…		OG1_6215
Sp2_comp148075_c0_seq7	1890	.	C	T	96	.	DP=20;VDB=0.0008;AF1=1;AC1=2;DP4=0,0,1,14;MQ=43;FQ=-72	GT:PL:GQ	1/1:129,45,0:87	Sp2_comp148075_c0_seq7	1890	.	C	T	813.01	PASS	AC=6;AF=1.00;AN=6;DP=22;Dels=0.00;FS=0.000;HaplotypeScore=0.9995;MLEAC=6;MLEAF=1.00;MQ=60.00;MQ0=0;QD=31.40	GT:AD:DP:GQ:MLPSAC:MLPSAF:PL	1/1/1/1/1/1:0,22:22:16:6:1.00:839,156,95,60,35,16,0	SG	1928	gi|460412152|ref|XP_004251466.1|	PREDICTED: dihydrolipoyllysine-residue succinyltransferase component of 2-oxoglutarate dehydrogenase complex 1, mitochondrial-like [Solanum lycopersicum]	AT5G55070.1	Dihydrolipoamide succinyltransferase		Dihydrolipoamide succinyltransferase; FUNCTIONS IN: zinc ion binding, acyltransferase activity; INVOLVED IN: response to oxidative stress, metabolic process; LOCATED IN: cytosolic ribosome, mitochondrion; EXPRESSED IN: 27 plant structures; EXPRESSED DURING: 15 growth stages; CONTAINS InterPro DOMAIN/s: 2-oxo acid dehydrogenase, lipoyl-binding site (InterPro:IPR003016), Dihydrolipoamide succinyltr…		OG1_6215
Sp2_comp148075_c0_seq7	22	.	C	G	43.8	.	DP=2;VDB=0.0196;AF1=1;AC1=2;DP4=0,0,2,0;MQ=60;FQ=-33	GT:PL:GQ	1/1:75,6,0:10	Sp2_comp148075_c0_seq7	22	.	C	G	69.71	PASS	AC=6;AF=1.00;AN=6;DP=2;Dels=0.00;FS=0.000;HaplotypeScore=0.0000;MLEAC=6;MLEAF=1.00;MQ=60.00;MQ0=0;QD=34.86	GT:AD:DP:GQ:MLPSAC:MLPSAF:PL	1/1/1/1/1/1:0,2:2:2:6:1.00:92,16,10,6,4,2,0	SG	1928	gi|460412152|ref|XP_004251466.1|	PREDICTED: dihydrolipoyllysine-residue succinyltransferase component of 2-oxoglutarate dehydrogenase complex 1, mitochondrial-like [Solanum lycopersicum]	AT5G55070.1	Dihydrolipoamide succinyltransferase		Dihydrolipoamide succinyltransferase; FUNCTIONS IN: zinc ion binding, acyltransferase activity; INVOLVED IN: response to oxidative stress, metabolic process; LOCATED IN: cytosolic ribosome, mitochondrion; EXPRESSED IN: 27 plant structures; EXPRESSED DURING: 15 growth stages; CONTAINS InterPro DOMAIN/s: 2-oxo acid dehydrogenase, lipoyl-binding site (InterPro:IPR003016), Dihydrolipoamide succinyltr…		OG1_6215
Sp2_comp148075_c0_seq7	410	.	A	C	222	.	DP=1215;VDB=0.0380;AF1=1;AC1=2;DP4=0,1,565,555;MQ=49;FQ=-282;PV4=0.5,0.002,0.37,1	GT:PL:GQ	1/1:255,255,0:99	Sp2_comp148075_c0_seq7	410	.	A	C	9581.9	PASS	AC=6;AF=1.00;AN=6;DP=250;Dels=0.00;FS=0.000;HaplotypeScore=3.7066;MLEAC=6;MLEAF=1.00;MQ=59.79;MQ0=0;QD=30.48	GT:AD:DP:GQ:MLPSAC:MLPSAF:PL	1/1/1/1/1/1:0,250:250:99:6:1.00:9608,1866,1144,722,422,190,0	SG	1928	gi|460412152|ref|XP_004251466.1|	PREDICTED: dihydrolipoyllysine-residue succinyltransferase component of 2-oxoglutarate dehydrogenase complex 1, mitochondrial-like [Solanum lycopersicum]	AT5G55070.1	Dihydrolipoamide succinyltransferase		Dihydrolipoamide succinyltransferase; FUNCTIONS IN: zinc ion binding, acyltransferase activity; INVOLVED IN: response to oxidative stress, metabolic process; LOCATED IN: cytosolic ribosome, mitochondrion; EXPRESSED IN: 27 plant structures; EXPRESSED DURING: 15 growth stages; CONTAINS InterPro DOMAIN/s: 2-oxo acid dehydrogenase, lipoyl-binding site (InterPro:IPR003016), Dihydrolipoamide succinyltr…		OG1_6215
Sp2_comp148075_c0_seq7	1062	.	T	C	1223.9	PASS	AC=1;AF=0.167;AN=6;BaseQRankSum=-2.822;DP=250;Dels=0.00;FS=1.228;HaplotypeScore=3.6434;MLEAC=1;MLEAF=0.167;MQ=59.29;MQ0=0;MQRankSum=1.304;QD=4.90;ReadPosRankSum=-1.343	GT:AD:DP:GQ:MLPSAC:MLPSAF:PL	0/0/0/0/0/1:199,51:250:55:1:0.167:1250,0,55,218,2147483647,2147483647,2147483647											GATK	1928	gi|460412152|ref|XP_004251466.1|	PREDICTED: dihydrolipoyllysine-residue succinyltransferase component of 2-oxoglutarate dehydrogenase complex 1, mitochondrial-like [Solanum lycopersicum]	AT5G55070.1	Dihydrolipoamide succinyltransferase		Dihydrolipoamide succinyltransferase; FUNCTIONS IN: zinc ion binding, acyltransferase activity; INVOLVED IN: response to oxidative stress, metabolic process; LOCATED IN: cytosolic ribosome, mitochondrion; EXPRESSED IN: 27 plant structures; EXPRESSED DURING: 15 growth stages; CONTAINS InterPro DOMAIN/s: 2-oxo acid dehydrogenase, lipoyl-binding site (InterPro:IPR003016), Dihydrolipoamide succinyltr…		OG1_6215
Sp2_comp148075_c0_seq7	1227	.	C	T	375.9		AC=1;AF=0.167;AN=6;BaseQRankSum=4.034;DP=250;Dels=0.00;FS=11.191;HaplotypeScore=2.8648;MLEAC=1;MLEAF=0.167;MQ=59.05;MQ0=0;MQRankSum=-1.031;QD=1.50;ReadPosRankSum=2.768	GT:AD:DP:GQ:MLPSAC:MLPSAF:PL	0/0/0/0/0/1:227,23:250:99:1:0.167:402,0,157,2147483647,2147483647,2147483647,2147483647											GATK	1928	gi|460412152|ref|XP_004251466.1|	PREDICTED: dihydrolipoyllysine-residue succinyltransferase component of 2-oxoglutarate dehydrogenase complex 1, mitochondrial-like [Solanum lycopersicum]	AT5G55070.1	Dihydrolipoamide succinyltransferase		Dihydrolipoamide succinyltransferase; FUNCTIONS IN: zinc ion binding, acyltransferase activity; INVOLVED IN: response to oxidative stress, metabolic process; LOCATED IN: cytosolic ribosome, mitochondrion; EXPRESSED IN: 27 plant structures; EXPRESSED DURING: 15 growth stages; CONTAINS InterPro DOMAIN/s: 2-oxo acid dehydrogenase, lipoyl-binding site (InterPro:IPR003016), Dihydrolipoamide succinyltr…		OG1_6215
Sp2_comp148075_c0_seq7	1600	.	G	A	122.16		AC=5;AF=0.833;AN=6;BaseQRankSum=1.617;DP=242;Dels=0.00;FS=0.000;HaplotypeScore=3.6164;MLEAC=5;MLEAF=0.833;MQ=59.78;MQ0=0;MQRankSum=-0.726;QD=0.50;ReadPosRankSum=1.718	GT:AD:DP:GQ:MLPSAC:MLPSAF:PL	0/1/1/1/1/1:1,241:242:3:5:0.833:146,35,18,8,3,0,23											GATK	1928	gi|460412152|ref|XP_004251466.1|	PREDICTED: dihydrolipoyllysine-residue succinyltransferase component of 2-oxoglutarate dehydrogenase complex 1, mitochondrial-like [Solanum lycopersicum]	AT5G55070.1	Dihydrolipoamide succinyltransferase		Dihydrolipoamide succinyltransferase; FUNCTIONS IN: zinc ion binding, acyltransferase activity; INVOLVED IN: response to oxidative stress, metabolic process; LOCATED IN: cytosolic ribosome, mitochondrion; EXPRESSED IN: 27 plant structures; EXPRESSED DURING: 15 growth stages; CONTAINS InterPro DOMAIN/s: 2-oxo acid dehydrogenase, lipoyl-binding site (InterPro:IPR003016), Dihydrolipoamide succinyltr…		OG1_6215
Sp2_comp148075_c0_seq7	1900	.	C	T	180.83	PASS	AC=6;AF=1.00;AN=6;DP=5;Dels=0.00;FS=0.000;HaplotypeScore=0.0000;MLEAC=6;MLEAF=1.00;MQ=60.00;MQ0=0;QD=37.15	GT:AD:DP:GQ:MLPSAC:MLPSAF:PL	1/1/1/1/1/1:0,5:5:4:6:1.00:205,39,24,15,9,4,0											GATK	1928	gi|460412152|ref|XP_004251466.1|	PREDICTED: dihydrolipoyllysine-residue succinyltransferase component of 2-oxoglutarate dehydrogenase complex 1, mitochondrial-like [Solanum lycopersicum]	AT5G55070.1	Dihydrolipoamide succinyltransferase		Dihydrolipoamide succinyltransferase; FUNCTIONS IN: zinc ion binding, acyltransferase activity; INVOLVED IN: response to oxidative stress, metabolic process; LOCATED IN: cytosolic ribosome, mitochondrion; EXPRESSED IN: 27 plant structures; EXPRESSED DURING: 15 growth stages; CONTAINS InterPro DOMAIN/s: 2-oxo acid dehydrogenase, lipoyl-binding site (InterPro:IPR003016), Dihydrolipoamide succinyltr…		OG1_6215
Sp2_comp148075_c0_seq7	558	.	G	A	685.9	PASS	AC=1;AF=0.167;AN=6;BaseQRankSum=1.154;DP=249;Dels=0.00;FS=1.560;HaplotypeScore=10.4761;MLEAC=1;MLEAF=0.167;MQ=59.60;MQ0=1;MQRankSum=-0.164;QD=2.75;ReadPosRankSum=2.694	GT:AD:DP:GQ:MLPSAC:MLPSAF:PL	0/0/0/0/0/1:219,30:249:99:1:0.167:712,0,120,2147483647,2147483647,2147483647,2147483647											GATK	1928	gi|460412152|ref|XP_004251466.1|	PREDICTED: dihydrolipoyllysine-residue succinyltransferase component of 2-oxoglutarate dehydrogenase complex 1, mitochondrial-like [Solanum lycopersicum]	AT5G55070.1	Dihydrolipoamide succinyltransferase		Dihydrolipoamide succinyltransferase; FUNCTIONS IN: zinc ion binding, acyltransferase activity; INVOLVED IN: response to oxidative stress, metabolic process; LOCATED IN: cytosolic ribosome, mitochondrion; EXPRESSED IN: 27 plant structures; EXPRESSED DURING: 15 growth stages; CONTAINS InterPro DOMAIN/s: 2-oxo acid dehydrogenase, lipoyl-binding site (InterPro:IPR003016), Dihydrolipoamide succinyltr…		OG1_6215
Sp2_comp148075_c0_seq7	864	.	T	C	3490.99		AC=3;AF=0.500;AN=6;BaseQRankSum=3.088;DP=250;Dels=0.00;FS=0.470;HaplotypeScore=168.1527;MLEAC=3;MLEAF=0.500;MQ=59.81;MQ0=0;MQRankSum=0.045;QD=13.96;ReadPosRankSum=-1.273	GT:AD:DP:GQ:MLPSAC:MLPSAF:PL	0/0/0/1/1/1:136,113:250:17:3:0.500:3517,314,80,0,17,167,2147483647											GATK	1928	gi|460412152|ref|XP_004251466.1|	PREDICTED: dihydrolipoyllysine-residue succinyltransferase component of 2-oxoglutarate dehydrogenase complex 1, mitochondrial-like [Solanum lycopersicum]	AT5G55070.1	Dihydrolipoamide succinyltransferase		Dihydrolipoamide succinyltransferase; FUNCTIONS IN: zinc ion binding, acyltransferase activity; INVOLVED IN: response to oxidative stress, metabolic process; LOCATED IN: cytosolic ribosome, mitochondrion; EXPRESSED IN: 27 plant structures; EXPRESSED DURING: 15 growth stages; CONTAINS InterPro DOMAIN/s: 2-oxo acid dehydrogenase, lipoyl-binding site (InterPro:IPR003016), Dihydrolipoamide succinyltr…		OG1_6215
Sp2_comp148075_c0_seq7	900	.	C	G	454.9		AC=1;AF=0.167;AN=6;BaseQRankSum=-0.416;DP=250;Dels=0.00;FS=0.736;HaplotypeScore=3.8222;MLEAC=1;MLEAF=0.167;MQ=59.79;MQ0=0;MQRankSum=0.882;QD=1.82;ReadPosRankSum=0.263	GT:AD:DP:GQ:MLPSAC:MLPSAF:PL	0/0/0/0/0/1:219,30:250:99:1:0.167:481,0,145,2147483647,2147483647,2147483647,2147483647											GATK	1928	gi|460412152|ref|XP_004251466.1|	PREDICTED: dihydrolipoyllysine-residue succinyltransferase component of 2-oxoglutarate dehydrogenase complex 1, mitochondrial-like [Solanum lycopersicum]	AT5G55070.1	Dihydrolipoamide succinyltransferase		Dihydrolipoamide succinyltransferase; FUNCTIONS IN: zinc ion binding, acyltransferase activity; INVOLVED IN: response to oxidative stress, metabolic process; LOCATED IN: cytosolic ribosome, mitochondrion; EXPRESSED IN: 27 plant structures; EXPRESSED DURING: 15 growth stages; CONTAINS InterPro DOMAIN/s: 2-oxo acid dehydrogenase, lipoyl-binding site (InterPro:IPR003016), Dihydrolipoamide succinyltr…		OG1_6215
Sp2_comp148075_c0_seq7	7	.	A	T	3.54	.	DP=2;AF1=0.5;AC1=1;DP4=1,0,1,0;MQ=60;FQ=3.54;PV4=1,1,1,1	GT:PL:GQ	0/1:31,0,31:29											SAM	1928	gi|460412152|ref|XP_004251466.1|	PREDICTED: dihydrolipoyllysine-residue succinyltransferase component of 2-oxoglutarate dehydrogenase complex 1, mitochondrial-like [Solanum lycopersicum]	AT5G55070.1	Dihydrolipoamide succinyltransferase		Dihydrolipoamide succinyltransferase; FUNCTIONS IN: zinc ion binding, acyltransferase activity; INVOLVED IN: response to oxidative stress, metabolic process; LOCATED IN: cytosolic ribosome, mitochondrion; EXPRESSED IN: 27 plant structures; EXPRESSED DURING: 15 growth stages; CONTAINS InterPro DOMAIN/s: 2-oxo acid dehydrogenase, lipoyl-binding site (InterPro:IPR003016), Dihydrolipoamide succinyltr…		OG1_6215
Sp2_comp148115_c0_seq5	1166	.	A	G	222	.	DP=30;VDB=0.0365;AF1=1;AC1=2;DP4=0,0,9,16;MQ=46;FQ=-102	GT:PL:GQ	1/1:255,75,0:99	Sp2_comp148115_c0_seq5	1166	.	A	G	1016.94	PASS	AC=6;AF=1.00;AN=6;DP=31;Dels=0.00;FS=0.000;HaplotypeScore=1.4538;MLEAC=6;MLEAF=1.00;MQ=60.00;MQ0=0;QD=32.80	GT:AD:DP:GQ:MLPSAC:MLPSAF:PL	1/1/1/1/1/1:0,30:31:21:6:1.00:1043,210,129,81,48,21,0	SG	2288	gi|460383814|ref|XP_004237612.1|	PREDICTED: pentatricopeptide repeat-containing protein At2g22070-like [Solanum lycopersicum]	AT2G22070.1	pentatricopeptide (PPR) repeat-containing protein		pentatricopeptide (PPR) repeat-containing protein; CONTAINS InterPro DOMAIN/s: Pentatricopeptide repeat (InterPro:IPR002885); BEST Arabidopsis thaliana protein match is: Pentatricopeptide repeat (PPR) superfamily protein (TAIR:AT1G25360.1); Has 47939 Blast hits to 14346 proteins in 287 species: Archae - 0; Bacteria - 20; Metazoa - 98; Fungi - 122; Plants - 46979; Viruses - 0; Other Eukaryotes - 7…		OG1_6216
Sp2_comp148115_c0_seq5	1866	.	G	T	222	.	DP=18;VDB=0.0373;AF1=1;AC1=2;DP4=0,0,11,7;MQ=44;FQ=-81	GT:PL:GQ	1/1:255,54,0:99	Sp2_comp148115_c0_seq5	1866	.	G	T	929.97	PASS	AC=6;AF=1.00;AN=6;DP=23;Dels=0.00;FS=0.000;HaplotypeScore=0.0000;MLEAC=6;MLEAF=1.00;MQ=58.39;MQ0=0;QD=25.87	GT:AD:DP:GQ:MLPSAC:MLPSAF:PL	1/1/1/1/1/1:0,23:23:18:6:1.00:956,179,110,69,40,18,0	SG	2288	gi|460383814|ref|XP_004237612.1|	PREDICTED: pentatricopeptide repeat-containing protein At2g22070-like [Solanum lycopersicum]	AT2G22070.1	pentatricopeptide (PPR) repeat-containing protein		pentatricopeptide (PPR) repeat-containing protein; CONTAINS InterPro DOMAIN/s: Pentatricopeptide repeat (InterPro:IPR002885); BEST Arabidopsis thaliana protein match is: Pentatricopeptide repeat (PPR) superfamily protein (TAIR:AT1G25360.1); Has 47939 Blast hits to 14346 proteins in 287 species: Archae - 0; Bacteria - 20; Metazoa - 98; Fungi - 122; Plants - 46979; Viruses - 0; Other Eukaryotes - 7…		OG1_6216
Sp2_comp148115_c0_seq5	1923	.	T	C	43.5	.	DP=16;VDB=0.0398;AF1=1;AC1=2;DP4=0,0,3,1;MQ=47;FQ=-39	GT:PL:GQ	1/1:76,12,0:21	Sp2_comp148115_c0_seq5	1923	.	T	C	547.25	PASS	AC=6;AF=1.00;AN=6;DP=16;Dels=0.00;FS=0.000;HaplotypeScore=0.0000;MLEAC=6;MLEAF=1.00;MQ=60.00;MQ0=0;QD=34.20	GT:AD:DP:GQ:MLPSAC:MLPSAF:PL	1/1/1/1/1/1:0,16:16:11:6:1.00:573,109,67,42,25,11,0	SG	2288	gi|460383814|ref|XP_004237612.1|	PREDICTED: pentatricopeptide repeat-containing protein At2g22070-like [Solanum lycopersicum]	AT2G22070.1	pentatricopeptide (PPR) repeat-containing protein		pentatricopeptide (PPR) repeat-containing protein; CONTAINS InterPro DOMAIN/s: Pentatricopeptide repeat (InterPro:IPR002885); BEST Arabidopsis thaliana protein match is: Pentatricopeptide repeat (PPR) superfamily protein (TAIR:AT1G25360.1); Has 47939 Blast hits to 14346 proteins in 287 species: Archae - 0; Bacteria - 20; Metazoa - 98; Fungi - 122; Plants - 46979; Viruses - 0; Other Eukaryotes - 7…		OG1_6216
Sp2_comp148115_c0_seq5	2196	.	G	T	86	.	DP=11;VDB=0.0118;AF1=1;AC1=2;DP4=0,0,0,11;MQ=48;FQ=-60	GT:PL:GQ	1/1:119,33,0:63	Sp2_comp148115_c0_seq5	2196	.	G	T	443.47	PASS	AC=6;AF=1.00;AN=6;DP=11;Dels=0.00;FS=0.000;HaplotypeScore=0.0000;MLEAC=6;MLEAF=1.00;MQ=60.00;MQ0=0;QD=28.98	GT:AD:DP:GQ:MLPSAC:MLPSAF:PL	1/1/1/1/1/1:0,11:11:9:6:1.00:469,86,52,33,19,9,0	SG	2288	gi|460383814|ref|XP_004237612.1|	PREDICTED: pentatricopeptide repeat-containing protein At2g22070-like [Solanum lycopersicum]	AT2G22070.1	pentatricopeptide (PPR) repeat-containing protein		pentatricopeptide (PPR) repeat-containing protein; CONTAINS InterPro DOMAIN/s: Pentatricopeptide repeat (InterPro:IPR002885); BEST Arabidopsis thaliana protein match is: Pentatricopeptide repeat (PPR) superfamily protein (TAIR:AT1G25360.1); Has 47939 Blast hits to 14346 proteins in 287 species: Archae - 0; Bacteria - 20; Metazoa - 98; Fungi - 122; Plants - 46979; Viruses - 0; Other Eukaryotes - 7…		OG1_6216
Sp2_comp148115_c0_seq5	320	.	A	C	222	.	DP=37;VDB=0.0398;AF1=1;AC1=2;DP4=0,0,15,19;MQ=48;FQ=-129	GT:PL:GQ	1/1:255,102,0:99	Sp2_comp148115_c0_seq5	320	.	A	C	1511.91	PASS	AC=6;AF=1.00;AN=6;DP=39;Dels=0.00;FS=0.000;HaplotypeScore=0.0000;MLEAC=6;MLEAF=1.00;MQ=60.00;MQ0=0;QD=25.09	GT:AD:DP:GQ:MLPSAC:MLPSAF:PL	1/1/1/1/1/1:0,39:39:29:6:1.00:1538,288,176,111,65,29,0	SG	2288	gi|460383814|ref|XP_004237612.1|	PREDICTED: pentatricopeptide repeat-containing protein At2g22070-like [Solanum lycopersicum]	AT2G22070.1	pentatricopeptide (PPR) repeat-containing protein		pentatricopeptide (PPR) repeat-containing protein; CONTAINS InterPro DOMAIN/s: Pentatricopeptide repeat (InterPro:IPR002885); BEST Arabidopsis thaliana protein match is: Pentatricopeptide repeat (PPR) superfamily protein (TAIR:AT1G25360.1); Has 47939 Blast hits to 14346 proteins in 287 species: Archae - 0; Bacteria - 20; Metazoa - 98; Fungi - 122; Plants - 46979; Viruses - 0; Other Eukaryotes - 7…		OG1_6216
Sp2_comp148115_c0_seq5	383	.	G	T	186	.	DP=26;VDB=0.0365;AF1=1;AC1=2;DP4=0,0,7,19;MQ=49;FQ=-105	GT:PL:GQ	1/1:219,78,0:99	Sp2_comp148115_c0_seq5	383	.	G	T	1110.94	PASS	AC=6;AF=1.00;AN=6;DP=26;Dels=0.00;FS=0.000;HaplotypeScore=0.0000;MLEAC=6;MLEAF=1.00;MQ=60.00;MQ0=0;QD=25.28	GT:AD:DP:GQ:MLPSAC:MLPSAF:PL	1/1/1/1/1/1:0,26:26:21:6:1.00:1137,202,124,78,46,21,0	SG	2288	gi|460383814|ref|XP_004237612.1|	PREDICTED: pentatricopeptide repeat-containing protein At2g22070-like [Solanum lycopersicum]	AT2G22070.1	pentatricopeptide (PPR) repeat-containing protein		pentatricopeptide (PPR) repeat-containing protein; CONTAINS InterPro DOMAIN/s: Pentatricopeptide repeat (InterPro:IPR002885); BEST Arabidopsis thaliana protein match is: Pentatricopeptide repeat (PPR) superfamily protein (TAIR:AT1G25360.1); Has 47939 Blast hits to 14346 proteins in 287 species: Archae - 0; Bacteria - 20; Metazoa - 98; Fungi - 122; Plants - 46979; Viruses - 0; Other Eukaryotes - 7…		OG1_6216
Sp2_comp148115_c0_seq5	905	.	C	T	136	.	DP=34;VDB=0.0400;AF1=1;AC1=2;DP4=0,0,4,10;MQ=50;FQ=-69	GT:PL:GQ	1/1:169,42,0:81	Sp2_comp148115_c0_seq5	905	.	C	T	1245.92	PASS	AC=6;AF=1.00;AN=6;DP=34;Dels=0.00;FS=0.000;HaplotypeScore=0.0000;MLEAC=6;MLEAF=1.00;MQ=60.00;MQ0=0;QD=29.30	GT:AD:DP:GQ:MLPSAC:MLPSAF:PL	1/1/1/1/1/1:0,34:34:25:6:1.00:1272,249,153,96,56,25,0	SG	2288	gi|460383814|ref|XP_004237612.1|	PREDICTED: pentatricopeptide repeat-containing protein At2g22070-like [Solanum lycopersicum]	AT2G22070.1	pentatricopeptide (PPR) repeat-containing protein		pentatricopeptide (PPR) repeat-containing protein; CONTAINS InterPro DOMAIN/s: Pentatricopeptide repeat (InterPro:IPR002885); BEST Arabidopsis thaliana protein match is: Pentatricopeptide repeat (PPR) superfamily protein (TAIR:AT1G25360.1); Has 47939 Blast hits to 14346 proteins in 287 species: Archae - 0; Bacteria - 20; Metazoa - 98; Fungi - 122; Plants - 46979; Viruses - 0; Other Eukaryotes - 7…		OG1_6216
Sp2_comp148164_c0_seq3	133	.	A	G	225	.	DP=372;VDB=0.0004;AF1=0.5;AC1=1;DP4=163,23,164,12;MQ=45;FQ=225;PV4=0.078,0.17,5e-10,0.4	GT:PL:GQ	0/1:255,0,255:99	Sp2_comp148164_c0_seq3	133	.	A	G	4470.9	PASS	AC=3;AF=0.500;AN=6;BaseQRankSum=-0.495;DP=250;Dels=0.00;FS=5.139;HaplotypeScore=1.9660;MLEAC=3;MLEAF=0.500;MQ=59.80;MQ0=0;MQRankSum=0.848;QD=17.88;ReadPosRankSum=-1.406	GT:AD:DP:GQ:MLPSAC:MLPSAF:PL	0/0/0/1/1/1:118,131:250:49:3:0.500:4497,332,73,0,49,276,2147483647	SG	1920	gi|460385920|ref|XP_004238648.1|	PREDICTED: F-box/kelch-repeat protein At1g23390-like [Solanum lycopersicum]	AT1G23390.1	Kelch repeat-containing F-box family protein		Kelch repeat-containing F-box family protein; CONTAINS InterPro DOMAIN/s: F-box domain, cyclin-like (InterPro:IPR001810), F-box domain, Skp2-like (InterPro:IPR022364), Galactose oxidase/kelch, beta-propeller (InterPro:IPR011043), Kelch-type beta propeller (InterPro:IPR015915); BEST Arabidopsis thaliana protein match is: Galactose oxidase/kelch repeat superfamily protein (TAIR:AT3G24760.1); Has 14…		OG1_6217
Sp2_comp148164_c0_seq3	1414	.	G	A	4.77	.	DP=2072;VDB=0.0322;AF1=0.5004;AC1=1;DP4=0,2,2,0;MQ=38;FQ=-3.52;PV4=0.33,0.011,1,1	GT:PL:GQ	0/1:33,0,27:30	Sp2_comp148164_c0_seq3	1414	.	G	A	130.4		AC=6;AF=1.00;AN=6;DP=240;Dels=0.00;FS=0.000;HaplotypeScore=222.8847;MLEAC=6;MLEAF=1.00;MQ=59.91;MQ0=0;QD=0.54	GT:AD:DP:GQ:MLPSAC:MLPSAF:PL	1/1/1/1/1/1:0,239:239:5:6:1.00:155,46,28,18,11,5,0	SG	1920	gi|460385920|ref|XP_004238648.1|	PREDICTED: F-box/kelch-repeat protein At1g23390-like [Solanum lycopersicum]	AT1G23390.1	Kelch repeat-containing F-box family protein		Kelch repeat-containing F-box family protein; CONTAINS InterPro DOMAIN/s: F-box domain, cyclin-like (InterPro:IPR001810), F-box domain, Skp2-like (InterPro:IPR022364), Galactose oxidase/kelch, beta-propeller (InterPro:IPR011043), Kelch-type beta propeller (InterPro:IPR015915); BEST Arabidopsis thaliana protein match is: Galactose oxidase/kelch repeat superfamily protein (TAIR:AT3G24760.1); Has 14…		OG1_6217
Sp2_comp148164_c0_seq3	1587	.	G	A	222	.	DP=264;VDB=0.0008;AF1=1;AC1=2;DP4=0,0,75,172;MQ=35;FQ=-282	GT:PL:GQ	1/1:255,255,0:99	Sp2_comp148164_c0_seq3	1587	.	G	A	1202.92	PASS	AC=6;AF=1.00;AN=6;DP=250;Dels=0.00;FS=0.000;HaplotypeScore=1.8661;MLEAC=6;MLEAF=1.00;MQ=58.95;MQ0=0;QD=4.81	GT:AD:DP:GQ:MLPSAC:MLPSAF:PL	1/1/1/1/1/1:0,250:250:24:6:1.00:1229,233,143,90,53,24,0	SG	1920	gi|460385920|ref|XP_004238648.1|	PREDICTED: F-box/kelch-repeat protein At1g23390-like [Solanum lycopersicum]	AT1G23390.1	Kelch repeat-containing F-box family protein		Kelch repeat-containing F-box family protein; CONTAINS InterPro DOMAIN/s: F-box domain, cyclin-like (InterPro:IPR001810), F-box domain, Skp2-like (InterPro:IPR022364), Galactose oxidase/kelch, beta-propeller (InterPro:IPR011043), Kelch-type beta propeller (InterPro:IPR015915); BEST Arabidopsis thaliana protein match is: Galactose oxidase/kelch repeat superfamily protein (TAIR:AT3G24760.1); Has 14…		OG1_6217
Sp2_comp148164_c0_seq3	1598	.	C	T	222	.	DP=396;VDB=0.0066;AF1=1;AC1=2;DP4=0,0,132,247;MQ=37;FQ=-282	GT:PL:GQ	1/1:255,255,0:99	Sp2_comp148164_c0_seq3	1598	.	C	T	3631.9	PASS	AC=6;AF=1.00;AN=6;DP=250;Dels=0.00;FS=0.000;HaplotypeScore=2.7165;MLEAC=6;MLEAF=1.00;MQ=59.03;MQ0=0;QD=14.53	GT:AD:DP:GQ:MLPSAC:MLPSAF:PL	1/1/1/1/1/1:0,249:250:70:6:1.00:3658,692,425,268,157,70,0	SG	1920	gi|460385920|ref|XP_004238648.1|	PREDICTED: F-box/kelch-repeat protein At1g23390-like [Solanum lycopersicum]	AT1G23390.1	Kelch repeat-containing F-box family protein		Kelch repeat-containing F-box family protein; CONTAINS InterPro DOMAIN/s: F-box domain, cyclin-like (InterPro:IPR001810), F-box domain, Skp2-like (InterPro:IPR022364), Galactose oxidase/kelch, beta-propeller (InterPro:IPR011043), Kelch-type beta propeller (InterPro:IPR015915); BEST Arabidopsis thaliana protein match is: Galactose oxidase/kelch repeat superfamily protein (TAIR:AT3G24760.1); Has 14…		OG1_6217
Sp2_comp148164_c0_seq3	171	.	T	G	222	.	DP=1047;VDB=0.0099;AF1=1;AC1=2;DP4=0,0,58,87;MQ=41;FQ=-282	GT:PL:GQ	1/1:255,255,0:99	Sp2_comp148164_c0_seq3	171	.	T	G	6458.9	PASS	AC=6;AF=1.00;AN=6;DP=250;Dels=0.00;FS=0.000;HaplotypeScore=3.7672;MLEAC=6;MLEAF=1.00;MQ=59.46;MQ0=1;QD=25.84	GT:AD:DP:GQ:MLPSAC:MLPSAF:PL	1/1/1/1/1/1:0,250:250:99:6:1.00:6485,1360,834,526,308,139,0	SG	1920	gi|460385920|ref|XP_004238648.1|	PREDICTED: F-box/kelch-repeat protein At1g23390-like [Solanum lycopersicum]	AT1G23390.1	Kelch repeat-containing F-box family protein		Kelch repeat-containing F-box family protein; CONTAINS InterPro DOMAIN/s: F-box domain, cyclin-like (InterPro:IPR001810), F-box domain, Skp2-like (InterPro:IPR022364), Galactose oxidase/kelch, beta-propeller (InterPro:IPR011043), Kelch-type beta propeller (InterPro:IPR015915); BEST Arabidopsis thaliana protein match is: Galactose oxidase/kelch repeat superfamily protein (TAIR:AT3G24760.1); Has 14…		OG1_6217
Sp2_comp148164_c0_seq3	1753	.	A	C	143	.	DP=958;VDB=0.0298;AF1=0.5;AC1=1;DP4=125,240,148,163;MQ=49;FQ=146;PV4=0.00053,2.9e-271,1,0.006	GT:PL:GQ	0/1:173,0,255:99	Sp2_comp148164_c0_seq3	1753	.	A	C	5130.91	PASS	AC=4;AF=0.667;AN=6;BaseQRankSum=-0.071;DP=249;Dels=0.00;FS=1.721;HaplotypeScore=6.4523;MLEAC=4;MLEAF=0.667;MQ=59.86;MQ0=0;MQRankSum=0.142;QD=20.61;ReadPosRankSum=1.727	GT:AD:DP:GQ:MLPSAC:MLPSAF:PL	0/0/1/1/1/1:91,158:249:28:4:0.667:5157,526,174,28,0,121,2147483647	SG	1920	gi|460385920|ref|XP_004238648.1|	PREDICTED: F-box/kelch-repeat protein At1g23390-like [Solanum lycopersicum]	AT1G23390.1	Kelch repeat-containing F-box family protein		Kelch repeat-containing F-box family protein; CONTAINS InterPro DOMAIN/s: F-box domain, cyclin-like (InterPro:IPR001810), F-box domain, Skp2-like (InterPro:IPR022364), Galactose oxidase/kelch, beta-propeller (InterPro:IPR011043), Kelch-type beta propeller (InterPro:IPR015915); BEST Arabidopsis thaliana protein match is: Galactose oxidase/kelch repeat superfamily protein (TAIR:AT3G24760.1); Has 14…		OG1_6217
Sp2_comp148164_c0_seq3	220	.	T	G	129	.	DP=1686;VDB=0.0345;AF1=0.5;AC1=1;DP4=7,3,23,17;MQ=38;FQ=79;PV4=0.72,1.3e-15,1.7e-05,1	GT:PL:GQ	0/1:159,0,106:99	Sp2_comp148164_c0_seq3	220	.	T	G	4567.9	PASS	AC=6;AF=1.00;AN=6;BaseQRankSum=0.206;DP=250;Dels=0.00;FS=0.000;HaplotypeScore=2.7319;MLEAC=6;MLEAF=1.00;MQ=59.93;MQ0=0;MQRankSum=-1.005;QD=18.27;ReadPosRankSum=1.684	GT:AD:DP:GQ:MLPSAC:MLPSAF:PL	1/1/1/1/1/1:1,143:250:78:6:1.00:4594,1040,624,381,210,78,0	SG	1920	gi|460385920|ref|XP_004238648.1|	PREDICTED: F-box/kelch-repeat protein At1g23390-like [Solanum lycopersicum]	AT1G23390.1	Kelch repeat-containing F-box family protein		Kelch repeat-containing F-box family protein; CONTAINS InterPro DOMAIN/s: F-box domain, cyclin-like (InterPro:IPR001810), F-box domain, Skp2-like (InterPro:IPR022364), Galactose oxidase/kelch, beta-propeller (InterPro:IPR011043), Kelch-type beta propeller (InterPro:IPR015915); BEST Arabidopsis thaliana protein match is: Galactose oxidase/kelch repeat superfamily protein (TAIR:AT3G24760.1); Has 14…		OG1_6217
Sp2_comp148164_c0_seq3	389	.	T	C	210	.	DP=2622;VDB=0.0380;AF1=0.5;AC1=1;DP4=453,527,700,709;MQ=48;FQ=213;PV4=0.1,0,3.5e-17,1	GT:PL:GQ	0/1:240,0,255:99	Sp2_comp148164_c0_seq3	389	.	T	C	3901.91	PASS	AC=3;AF=0.500;AN=6;BaseQRankSum=-0.227;DP=250;Dels=0.00;FS=3.668;HaplotypeScore=6.4936;MLEAC=3;MLEAF=0.500;MQ=59.88;MQ0=0;MQRankSum=0.094;QD=15.61;ReadPosRankSum=1.277	GT:AD:DP:GQ:MLPSAC:MLPSAF:PL	0/0/0/1/1/1:114,136:250:31:3:0.500:3928,344,83,0,31,225,2147483647	SG	1920	gi|460385920|ref|XP_004238648.1|	PREDICTED: F-box/kelch-repeat protein At1g23390-like [Solanum lycopersicum]	AT1G23390.1	Kelch repeat-containing F-box family protein		Kelch repeat-containing F-box family protein; CONTAINS InterPro DOMAIN/s: F-box domain, cyclin-like (InterPro:IPR001810), F-box domain, Skp2-like (InterPro:IPR022364), Galactose oxidase/kelch, beta-propeller (InterPro:IPR011043), Kelch-type beta propeller (InterPro:IPR015915); BEST Arabidopsis thaliana protein match is: Galactose oxidase/kelch repeat superfamily protein (TAIR:AT3G24760.1); Has 14…		OG1_6217
Sp2_comp148164_c0_seq3	567	.	T	C	207	.	DP=2156;VDB=0.0392;AF1=0.5;AC1=1;DP4=493,480,577,502;MQ=44;FQ=210;PV4=0.22,0,3.8e-130,1	GT:PL:GQ	0/1:237,0,255:99	Sp2_comp148164_c0_seq3	567	.	T	C	3301.91	PASS	AC=3;AF=0.500;AN=6;BaseQRankSum=1.798;DP=250;Dels=0.00;FS=1.022;HaplotypeScore=0.9999;MLEAC=3;MLEAF=0.500;MQ=60.00;MQ0=0;MQRankSum=0.486;QD=13.21;ReadPosRankSum=-0.589	GT:AD:DP:GQ:MLPSAC:MLPSAF:PL	0/0/0/1/1/1:124,126:250:32:3:0.500:3328,216,32,0,74,2147483647,2147483647	SG	1920	gi|460385920|ref|XP_004238648.1|	PREDICTED: F-box/kelch-repeat protein At1g23390-like [Solanum lycopersicum]	AT1G23390.1	Kelch repeat-containing F-box family protein		Kelch repeat-containing F-box family protein; CONTAINS InterPro DOMAIN/s: F-box domain, cyclin-like (InterPro:IPR001810), F-box domain, Skp2-like (InterPro:IPR022364), Galactose oxidase/kelch, beta-propeller (InterPro:IPR011043), Kelch-type beta propeller (InterPro:IPR015915); BEST Arabidopsis thaliana protein match is: Galactose oxidase/kelch repeat superfamily protein (TAIR:AT3G24760.1); Has 14…		OG1_6217
Sp2_comp148164_c0_seq3	583	.	C	T	192	.	DP=2049;VDB=0.0392;AF1=0.5;AC1=1;DP4=436,462,537,476;MQ=45;FQ=195;PV4=0.054,0,3.7e-76,1	GT:PL:GQ	0/1:222,0,255:99	Sp2_comp148164_c0_seq3	583	.	C	T	4007.99	PASS	AC=3;AF=0.500;AN=6;BaseQRankSum=0.561;DP=250;Dels=0.00;FS=0.000;HaplotypeScore=3.5769;MLEAC=3;MLEAF=0.500;MQ=59.90;MQ0=0;MQRankSum=0.811;QD=16.03;ReadPosRankSum=-1.049	GT:AD:DP:GQ:MLPSAC:MLPSAF:PL	0/0/0/1/1/1:101,149:250:17:3:0.500:4034,361,92,0,17,187,2147483647	SG	1920	gi|460385920|ref|XP_004238648.1|	PREDICTED: F-box/kelch-repeat protein At1g23390-like [Solanum lycopersicum]	AT1G23390.1	Kelch repeat-containing F-box family protein		Kelch repeat-containing F-box family protein; CONTAINS InterPro DOMAIN/s: F-box domain, cyclin-like (InterPro:IPR001810), F-box domain, Skp2-like (InterPro:IPR022364), Galactose oxidase/kelch, beta-propeller (InterPro:IPR011043), Kelch-type beta propeller (InterPro:IPR015915); BEST Arabidopsis thaliana protein match is: Galactose oxidase/kelch repeat superfamily protein (TAIR:AT3G24760.1); Has 14…		OG1_6217
Sp2_comp148164_c0_seq3	598	.	C	T	189	.	DP=2167;VDB=0.0392;AF1=0.5;AC1=1;DP4=542,599,403,478;MQ=45;FQ=192;PV4=0.44,0,1,1	GT:PL:GQ	0/1:219,0,255:99	Sp2_comp148164_c0_seq3	598	.	C	T	2822.69	PASS	AC=3;AF=0.500;AN=6;BaseQRankSum=-0.897;DP=250;Dels=0.00;FS=4.559;HaplotypeScore=7.3193;MLEAC=3;MLEAF=0.500;MQ=59.92;MQ0=0;MQRankSum=-0.309;QD=11.29;ReadPosRankSum=-0.490	GT:AD:DP:GQ:MLPSAC:MLPSAF:PL	0/0/0/1/1/1:142,108:250:7:3:0.500:2848,166,7,0,104,2147483647,2147483647	SG	1920	gi|460385920|ref|XP_004238648.1|	PREDICTED: F-box/kelch-repeat protein At1g23390-like [Solanum lycopersicum]	AT1G23390.1	Kelch repeat-containing F-box family protein		Kelch repeat-containing F-box family protein; CONTAINS InterPro DOMAIN/s: F-box domain, cyclin-like (InterPro:IPR001810), F-box domain, Skp2-like (InterPro:IPR022364), Galactose oxidase/kelch, beta-propeller (InterPro:IPR011043), Kelch-type beta propeller (InterPro:IPR015915); BEST Arabidopsis thaliana protein match is: Galactose oxidase/kelch repeat superfamily protein (TAIR:AT3G24760.1); Has 14…		OG1_6217
Sp2_comp148164_c0_seq3	817	.	C	A	222	.	DP=2777;VDB=0.0399;AF1=1;AC1=2;DP4=0,0,1225,1280;MQ=45;FQ=-282	GT:PL:GQ	1/1:255,255,0:99	Sp2_comp148164_c0_seq3	817	.	C	A	7639.9	PASS	AC=6;AF=1.00;AN=6;BaseQRankSum=1.702;DP=250;Dels=0.00;FS=0.000;HaplotypeScore=4.0758;MLEAC=6;MLEAF=1.00;MQ=59.72;MQ0=0;MQRankSum=-1.732;QD=30.56;ReadPosRankSum=-0.851	GT:AD:DP:GQ:MLPSAC:MLPSAF:PL	1/1/1/1/1/1:1,247:249:99:6:1.00:7666,1601,982,620,363,163,0	SG	1920	gi|460385920|ref|XP_004238648.1|	PREDICTED: F-box/kelch-repeat protein At1g23390-like [Solanum lycopersicum]	AT1G23390.1	Kelch repeat-containing F-box family protein		Kelch repeat-containing F-box family protein; CONTAINS InterPro DOMAIN/s: F-box domain, cyclin-like (InterPro:IPR001810), F-box domain, Skp2-like (InterPro:IPR022364), Galactose oxidase/kelch, beta-propeller (InterPro:IPR011043), Kelch-type beta propeller (InterPro:IPR015915); BEST Arabidopsis thaliana protein match is: Galactose oxidase/kelch repeat superfamily protein (TAIR:AT3G24760.1); Has 14…		OG1_6217
Sp2_comp148164_c0_seq3	823	.	C	G	225	.	DP=2739;VDB=0.0399;AF1=0.5;AC1=1;DP4=581,565,651,651;MQ=45;FQ=225;PV4=0.75,1,7.7e-309,1	GT:PL:GQ	0/1:255,0,255:99	Sp2_comp148164_c0_seq3	823	.	C	G	3191.91	PASS	AC=3;AF=0.500;AN=6;BaseQRankSum=-0.964;DP=250;Dels=0.00;FS=2.243;HaplotypeScore=10.4350;MLEAC=3;MLEAF=0.500;MQ=59.64;MQ0=0;MQRankSum=-0.402;QD=12.77;ReadPosRankSum=0.793	GT:AD:DP:GQ:MLPSAC:MLPSAF:PL	0/0/0/1/1/1:128,122:250:39:3:0.500:3218,238,39,0,72,2147483647,2147483647	SG	1920	gi|460385920|ref|XP_004238648.1|	PREDICTED: F-box/kelch-repeat protein At1g23390-like [Solanum lycopersicum]	AT1G23390.1	Kelch repeat-containing F-box family protein		Kelch repeat-containing F-box family protein; CONTAINS InterPro DOMAIN/s: F-box domain, cyclin-like (InterPro:IPR001810), F-box domain, Skp2-like (InterPro:IPR022364), Galactose oxidase/kelch, beta-propeller (InterPro:IPR011043), Kelch-type beta propeller (InterPro:IPR015915); BEST Arabidopsis thaliana protein match is: Galactose oxidase/kelch repeat superfamily protein (TAIR:AT3G24760.1); Has 14…		OG1_6217
Sp2_comp148164_c0_seq3	916	.	T	G	225	.	DP=2997;VDB=0.0380;AF1=0.5;AC1=1;DP4=934,719,551,506;MQ=48;FQ=225;PV4=0.027,1.4e-13,2.2e-281,1	GT:PL:GQ	0/1:255,0,255:99	Sp2_comp148164_c0_seq3	916	.	T	G	1713.9	PASS	AC=2;AF=0.333;AN=6;BaseQRankSum=-1.012;DP=250;Dels=0.00;FS=2.182;HaplotypeScore=1.6385;MLEAC=2;MLEAF=0.333;MQ=59.71;MQ0=0;MQRankSum=-0.411;QD=6.86;ReadPosRankSum=-2.783	GT:AD:DP:GQ:MLPSAC:MLPSAF:PL	0/0/0/0/1/1:142,108:250:38:2:0.333:1740,86,0,38,178,2147483647,2147483647	SG	1920	gi|460385920|ref|XP_004238648.1|	PREDICTED: F-box/kelch-repeat protein At1g23390-like [Solanum lycopersicum]	AT1G23390.1	Kelch repeat-containing F-box family protein		Kelch repeat-containing F-box family protein; CONTAINS InterPro DOMAIN/s: F-box domain, cyclin-like (InterPro:IPR001810), F-box domain, Skp2-like (InterPro:IPR022364), Galactose oxidase/kelch, beta-propeller (InterPro:IPR011043), Kelch-type beta propeller (InterPro:IPR015915); BEST Arabidopsis thaliana protein match is: Galactose oxidase/kelch repeat superfamily protein (TAIR:AT3G24760.1); Has 14…		OG1_6217
Sp2_comp148164_c0_seq3	169	.	C	T	2092.17	PASS	AC=2;AF=0.333;AN=6;BaseQRankSum=3.314;DP=250;Dels=0.00;FS=20.157;HaplotypeScore=3.7663;MLEAC=2;MLEAF=0.333;MQ=59.46;MQ0=1;MQRankSum=0.209;QD=8.37;ReadPosRankSum=0.420	GT:AD:DP:GQ:MLPSAC:MLPSAF:PL	0/0/0/0/1/1:133,117:250:12:2:0.333:2118,128,0,12,133,2147483647,2147483647											GATK	1920	gi|460385920|ref|XP_004238648.1|	PREDICTED: F-box/kelch-repeat protein At1g23390-like [Solanum lycopersicum]	AT1G23390.1	Kelch repeat-containing F-box family protein		Kelch repeat-containing F-box family protein; CONTAINS InterPro DOMAIN/s: F-box domain, cyclin-like (InterPro:IPR001810), F-box domain, Skp2-like (InterPro:IPR022364), Galactose oxidase/kelch, beta-propeller (InterPro:IPR011043), Kelch-type beta propeller (InterPro:IPR015915); BEST Arabidopsis thaliana protein match is: Galactose oxidase/kelch repeat superfamily protein (TAIR:AT3G24760.1); Has 14…		OG1_6217
Sp2_comp148164_c0_seq3	1849	.	C	T	1760.32		AC=4;AF=0.667;AN=6;BaseQRankSum=4.602;DP=246;Dels=0.00;FS=4.080;HaplotypeScore=65.8752;MLEAC=4;MLEAF=0.667;MQ=59.33;MQ0=3;MQRankSum=1.316;QD=7.16;ReadPosRankSum=6.442	GT:AD:DP:GQ:MLPSAC:MLPSAF:PL	0/0/1/1/1/1:40,206:246:10:4:0.667:1786,190,63,10,0,43,935											GATK	1920	gi|460385920|ref|XP_004238648.1|	PREDICTED: F-box/kelch-repeat protein At1g23390-like [Solanum lycopersicum]	AT1G23390.1	Kelch repeat-containing F-box family protein		Kelch repeat-containing F-box family protein; CONTAINS InterPro DOMAIN/s: F-box domain, cyclin-like (InterPro:IPR001810), F-box domain, Skp2-like (InterPro:IPR022364), Galactose oxidase/kelch, beta-propeller (InterPro:IPR011043), Kelch-type beta propeller (InterPro:IPR015915); BEST Arabidopsis thaliana protein match is: Galactose oxidase/kelch repeat superfamily protein (TAIR:AT3G24760.1); Has 14…		OG1_6217
Sp2_comp148164_c0_seq3	1850	.	T	C	1452		AC=3;AF=0.500;AN=6;BaseQRankSum=3.989;DP=245;Dels=0.00;FS=11.517;HaplotypeScore=65.8752;MLEAC=3;MLEAF=0.500;MQ=59.32;MQ0=3;MQRankSum=1.104;QD=5.93;ReadPosRankSum=7.835	GT:AD:DP:GQ:MLPSAC:MLPSAF:PL	0/0/0/1/1/1:48,197:245:17:3:0.500:1478,119,26,0,17,98,2147483647											GATK	1920	gi|460385920|ref|XP_004238648.1|	PREDICTED: F-box/kelch-repeat protein At1g23390-like [Solanum lycopersicum]	AT1G23390.1	Kelch repeat-containing F-box family protein		Kelch repeat-containing F-box family protein; CONTAINS InterPro DOMAIN/s: F-box domain, cyclin-like (InterPro:IPR001810), F-box domain, Skp2-like (InterPro:IPR022364), Galactose oxidase/kelch, beta-propeller (InterPro:IPR011043), Kelch-type beta propeller (InterPro:IPR015915); BEST Arabidopsis thaliana protein match is: Galactose oxidase/kelch repeat superfamily protein (TAIR:AT3G24760.1); Has 14…		OG1_6217
Sp2_comp148164_c0_seq3	221	.	C	G	2174.91	PASS	AC=3;AF=0.500;AN=6;BaseQRankSum=1.391;DP=250;Dels=0.00;FS=4.481;HaplotypeScore=2.7319;MLEAC=3;MLEAF=0.500;MQ=59.81;MQ0=0;MQRankSum=-0.434;QD=8.70;ReadPosRankSum=4.780	GT:AD:DP:GQ:MLPSAC:MLPSAF:PL	0/0/0/1/1/1:160,90:250:29:3:0.500:2201,221,50,0,29,173,2147483647											GATK	1920	gi|460385920|ref|XP_004238648.1|	PREDICTED: F-box/kelch-repeat protein At1g23390-like [Solanum lycopersicum]	AT1G23390.1	Kelch repeat-containing F-box family protein		Kelch repeat-containing F-box family protein; CONTAINS InterPro DOMAIN/s: F-box domain, cyclin-like (InterPro:IPR001810), F-box domain, Skp2-like (InterPro:IPR022364), Galactose oxidase/kelch, beta-propeller (InterPro:IPR011043), Kelch-type beta propeller (InterPro:IPR015915); BEST Arabidopsis thaliana protein match is: Galactose oxidase/kelch repeat superfamily protein (TAIR:AT3G24760.1); Has 14…		OG1_6217
Sp2_comp148164_c0_seq3	829	.	G	A	2451.91	PASS	AC=2;AF=0.333;AN=6;BaseQRankSum=2.481;DP=250;Dels=0.00;FS=2.354;HaplotypeScore=6.3471;MLEAC=2;MLEAF=0.333;MQ=59.23;MQ0=0;MQRankSum=0.682;QD=9.81;ReadPosRankSum=2.835	GT:AD:DP:GQ:MLPSAC:MLPSAF:PL	0/0/0/0/1/1:145,105:250:28:2:0.333:2478,107,0,28,162,2147483647,2147483647											GATK	1920	gi|460385920|ref|XP_004238648.1|	PREDICTED: F-box/kelch-repeat protein At1g23390-like [Solanum lycopersicum]	AT1G23390.1	Kelch repeat-containing F-box family protein		Kelch repeat-containing F-box family protein; CONTAINS InterPro DOMAIN/s: F-box domain, cyclin-like (InterPro:IPR001810), F-box domain, Skp2-like (InterPro:IPR022364), Galactose oxidase/kelch, beta-propeller (InterPro:IPR011043), Kelch-type beta propeller (InterPro:IPR015915); BEST Arabidopsis thaliana protein match is: Galactose oxidase/kelch repeat superfamily protein (TAIR:AT3G24760.1); Has 14…		OG1_6217
Sp2_comp148164_c0_seq3	1537	.	T	C	60.1	.	DP=44;VDB=0.0000;AF1=1;AC1=2;DP4=0,0,0,7;MQ=44;FQ=-48	GT:PL:GQ	1/1:93,21,0:39											SAM	1920	gi|460385920|ref|XP_004238648.1|	PREDICTED: F-box/kelch-repeat protein At1g23390-like [Solanum lycopersicum]	AT1G23390.1	Kelch repeat-containing F-box family protein		Kelch repeat-containing F-box family protein; CONTAINS InterPro DOMAIN/s: F-box domain, cyclin-like (InterPro:IPR001810), F-box domain, Skp2-like (InterPro:IPR022364), Galactose oxidase/kelch, beta-propeller (InterPro:IPR011043), Kelch-type beta propeller (InterPro:IPR015915); BEST Arabidopsis thaliana protein match is: Galactose oxidase/kelch repeat superfamily protein (TAIR:AT3G24760.1); Has 14…		OG1_6217
Sp2_comp148164_c0_seq3	37	.	T	A	11.3	.	DP=1;AF1=1;AC1=2;DP4=0,0,1,0;MQ=60;FQ=-30	GT:PL:GQ	1/1:41,3,0:5											SAM	1920	gi|460385920|ref|XP_004238648.1|	PREDICTED: F-box/kelch-repeat protein At1g23390-like [Solanum lycopersicum]	AT1G23390.1	Kelch repeat-containing F-box family protein		Kelch repeat-containing F-box family protein; CONTAINS InterPro DOMAIN/s: F-box domain, cyclin-like (InterPro:IPR001810), F-box domain, Skp2-like (InterPro:IPR022364), Galactose oxidase/kelch, beta-propeller (InterPro:IPR011043), Kelch-type beta propeller (InterPro:IPR015915); BEST Arabidopsis thaliana protein match is: Galactose oxidase/kelch repeat superfamily protein (TAIR:AT3G24760.1); Has 14…		OG1_6217
Sp2_comp148164_c0_seq3	68	.	T	C	43.8	.	DP=2;VDB=0.0133;AF1=1;AC1=2;DP4=0,0,2,0;MQ=60;FQ=-33	GT:PL:GQ	1/1:75,6,0:10											SAM	1920	gi|460385920|ref|XP_004238648.1|	PREDICTED: F-box/kelch-repeat protein At1g23390-like [Solanum lycopersicum]	AT1G23390.1	Kelch repeat-containing F-box family protein		Kelch repeat-containing F-box family protein; CONTAINS InterPro DOMAIN/s: F-box domain, cyclin-like (InterPro:IPR001810), F-box domain, Skp2-like (InterPro:IPR022364), Galactose oxidase/kelch, beta-propeller (InterPro:IPR011043), Kelch-type beta propeller (InterPro:IPR015915); BEST Arabidopsis thaliana protein match is: Galactose oxidase/kelch repeat superfamily protein (TAIR:AT3G24760.1); Has 14…		OG1_6217
Sp2_comp148252_c0_seq5	1241	.	C	A	156	.	DP=398;VDB=0.0398;AF1=0.5;AC1=1;DP4=63,162,48,117;MQ=48;FQ=159;PV4=0.82,2.3e-151,3.7e-05,1	GT:PL:GQ	0/1:186,0,255:99	Sp2_comp148252_c0_seq5	1241	.	C	A	3271.42		AC=3;AF=0.500;AN=6;BaseQRankSum=-1.092;DP=250;Dels=0.00;FS=1.084;HaplotypeScore=28.5996;MLEAC=3;MLEAF=0.500;MQ=57.44;MQ0=2;MQRankSum=1.157;QD=13.09;ReadPosRankSum=-2.308	GT:AD:DP:GQ:MLPSAC:MLPSAF:PL	0/0/0/1/1/1:147,103:250:9:3:0.500:3297,171,9,0,103,2147483647,2147483647	SG	3970	gi|460401462|ref|XP_004246243.1|	PREDICTED: auxilin-related protein 1-like [Solanum lycopersicum]	AT4G12770.1	Chaperone DnaJ-domain superfamily protein		Chaperone DnaJ-domain superfamily protein; FUNCTIONS IN: heat shock protein binding; INVOLVED IN: biological_process unknown; LOCATED IN: cytosol, plasma membrane; EXPRESSED IN: male gametophyte, guard cell, cultured cell, pollen tube; EXPRESSED DURING: M germinated pollen stage; CONTAINS InterPro DOMAIN/s: Heat shock protein DnaJ, N-terminal (InterPro:IPR001623); BEST Arabidopsis thaliana protei…		OG1_6218
Sp2_comp148252_c0_seq5	1316	.	T	C	222	.	DP=485;VDB=0.0380;AF1=1;AC1=2;DP4=0,0,252,194;MQ=45;FQ=-282	GT:PL:GQ	1/1:255,255,0:99	Sp2_comp148252_c0_seq5	1316	.	T	C	9561.9	PASS	AC=6;AF=1.00;AN=6;DP=250;Dels=0.00;FS=0.000;HaplotypeScore=0.7340;MLEAC=6;MLEAF=1.00;MQ=59.80;MQ0=0;QD=30.36	GT:AD:DP:GQ:MLPSAC:MLPSAF:PL	1/1/1/1/1/1:0,249:250:99:6:1.00:9588,1796,1102,695,407,183,0	SG	3970	gi|460401462|ref|XP_004246243.1|	PREDICTED: auxilin-related protein 1-like [Solanum lycopersicum]	AT4G12770.1	Chaperone DnaJ-domain superfamily protein		Chaperone DnaJ-domain superfamily protein; FUNCTIONS IN: heat shock protein binding; INVOLVED IN: biological_process unknown; LOCATED IN: cytosol, plasma membrane; EXPRESSED IN: male gametophyte, guard cell, cultured cell, pollen tube; EXPRESSED DURING: M germinated pollen stage; CONTAINS InterPro DOMAIN/s: Heat shock protein DnaJ, N-terminal (InterPro:IPR001623); BEST Arabidopsis thaliana protei…		OG1_6218
Sp2_comp148252_c0_seq5	1581	.	C	T	117	.	DP=561;VDB=0.0365;AF1=0.5;AC1=1;DP4=49,12,21,20;MQ=43;FQ=120;PV4=0.0025,4.1e-46,1,1	GT:PL:GQ	0/1:147,0,255:99	Sp2_comp148252_c0_seq5	1581	.	C	T	2946.36	PASS	AC=4;AF=0.667;AN=6;BaseQRankSum=-2.989;DP=250;Dels=0.00;FS=8.333;HaplotypeScore=9.8287;MLEAC=4;MLEAF=0.667;MQ=58.03;MQ0=0;MQRankSum=2.970;QD=11.79;ReadPosRankSum=5.179	GT:AD:DP:GQ:MLPSAC:MLPSAF:PL	0/0/1/1/1/1:139,111:250:4:4:0.667:2971,402,171,56,0,4,857	SG	3970	gi|460401462|ref|XP_004246243.1|	PREDICTED: auxilin-related protein 1-like [Solanum lycopersicum]	AT4G12770.1	Chaperone DnaJ-domain superfamily protein		Chaperone DnaJ-domain superfamily protein; FUNCTIONS IN: heat shock protein binding; INVOLVED IN: biological_process unknown; LOCATED IN: cytosol, plasma membrane; EXPRESSED IN: male gametophyte, guard cell, cultured cell, pollen tube; EXPRESSED DURING: M germinated pollen stage; CONTAINS InterPro DOMAIN/s: Heat shock protein DnaJ, N-terminal (InterPro:IPR001623); BEST Arabidopsis thaliana protei…		OG1_6218
Sp2_comp148252_c0_seq5	1934	.	T	C	222	.	DP=619;VDB=0.0380;AF1=1;AC1=2;DP4=1,0,147,93;MQ=48;FQ=-282;PV4=1,4.5e-20,1,1	GT:PL:GQ	1/1:255,255,0:99	Sp2_comp148252_c0_seq5	1934	.	T	C	8095.9	PASS	AC=6;AF=1.00;AN=6;BaseQRankSum=-0.109;DP=250;Dels=0.00;FS=14.281;HaplotypeScore=2.7332;MLEAC=6;MLEAF=1.00;MQ=58.33;MQ0=0;MQRankSum=6.688;QD=32.38;ReadPosRankSum=4.694	GT:AD:DP:GQ:MLPSAC:MLPSAF:PL	1/1/1/1/1/1:16,234:250:99:6:1.00:8122,1607,971,599,336,134,0	SG	3970	gi|460401462|ref|XP_004246243.1|	PREDICTED: auxilin-related protein 1-like [Solanum lycopersicum]	AT4G12770.1	Chaperone DnaJ-domain superfamily protein		Chaperone DnaJ-domain superfamily protein; FUNCTIONS IN: heat shock protein binding; INVOLVED IN: biological_process unknown; LOCATED IN: cytosol, plasma membrane; EXPRESSED IN: male gametophyte, guard cell, cultured cell, pollen tube; EXPRESSED DURING: M germinated pollen stage; CONTAINS InterPro DOMAIN/s: Heat shock protein DnaJ, N-terminal (InterPro:IPR001623); BEST Arabidopsis thaliana protei…		OG1_6218
Sp2_comp148252_c0_seq5	2220	.	T	C	142	.	DP=415;VDB=0.0345;AF1=0.5;AC1=1;DP4=102,94,99,48;MQ=49;FQ=145;PV4=0.0055,9.7e-130,0.43,1	GT:PL:GQ	0/1:172,0,255:99	Sp2_comp148252_c0_seq5	2220	.	T	C	4516.91	PASS	AC=3;AF=0.500;AN=6;BaseQRankSum=-0.441;DP=250;Dels=0.00;FS=1.591;HaplotypeScore=4.3045;MLEAC=3;MLEAF=0.500;MQ=59.73;MQ0=0;MQRankSum=0.721;QD=18.07;ReadPosRankSum=3.571	GT:AD:DP:GQ:MLPSAC:MLPSAF:PL	0/0/0/1/1/1:112,138:250:27:3:0.500:4543,366,90,0,27,219,2147483647	SG	3970	gi|460401462|ref|XP_004246243.1|	PREDICTED: auxilin-related protein 1-like [Solanum lycopersicum]	AT4G12770.1	Chaperone DnaJ-domain superfamily protein		Chaperone DnaJ-domain superfamily protein; FUNCTIONS IN: heat shock protein binding; INVOLVED IN: biological_process unknown; LOCATED IN: cytosol, plasma membrane; EXPRESSED IN: male gametophyte, guard cell, cultured cell, pollen tube; EXPRESSED DURING: M germinated pollen stage; CONTAINS InterPro DOMAIN/s: Heat shock protein DnaJ, N-terminal (InterPro:IPR001623); BEST Arabidopsis thaliana protei…		OG1_6218
Sp2_comp148252_c0_seq5	2748	.	C	T	176	.	DP=332;VDB=0.0392;AF1=0.5;AC1=1;DP4=97,56,98,79;MQ=50;FQ=179;PV4=0.15,6.6e-138,0.032,0.17	GT:PL:GQ	0/1:206,0,255:99	Sp2_comp148252_c0_seq5	2748	.	C	T	4717.9		AC=3;AF=0.500;AN=6;BaseQRankSum=0.901;DP=248;Dels=0.00;FS=4.419;HaplotypeScore=14.9390;MLEAC=3;MLEAF=0.500;MQ=59.21;MQ0=1;MQRankSum=1.268;QD=19.02;ReadPosRankSum=-1.345	GT:AD:DP:GQ:MLPSAC:MLPSAF:PL	0/0/0/1/1/1:122,126:248:34:3:0.500:4744,359,86,0,34,240,2147483647	SG	3970	gi|460401462|ref|XP_004246243.1|	PREDICTED: auxilin-related protein 1-like [Solanum lycopersicum]	AT4G12770.1	Chaperone DnaJ-domain superfamily protein		Chaperone DnaJ-domain superfamily protein; FUNCTIONS IN: heat shock protein binding; INVOLVED IN: biological_process unknown; LOCATED IN: cytosol, plasma membrane; EXPRESSED IN: male gametophyte, guard cell, cultured cell, pollen tube; EXPRESSED DURING: M germinated pollen stage; CONTAINS InterPro DOMAIN/s: Heat shock protein DnaJ, N-terminal (InterPro:IPR001623); BEST Arabidopsis thaliana protei…		OG1_6218
Sp2_comp148252_c0_seq5	2843	.	A	G	222	.	DP=323;VDB=0.0400;AF1=1;AC1=2;DP4=0,1,141,152;MQ=45;FQ=-282;PV4=1,1,0.00098,0.2	GT:PL:GQ	1/1:255,255,0:99	Sp2_comp148252_c0_seq5	2843	.	A	G	10068.9	PASS	AC=6;AF=1.00;AN=6;BaseQRankSum=0.643;DP=250;Dels=0.00;FS=0.000;HaplotypeScore=4.3537;MLEAC=6;MLEAF=1.00;MQ=59.90;MQ0=0;MQRankSum=0.042;QD=29.76;ReadPosRankSum=-1.564	GT:AD:DP:GQ:MLPSAC:MLPSAF:PL	1/1/1/1/1/1:1,247:250:99:6:1.00:10095,1818,1100,681,384,155,0	SG	3970	gi|460401462|ref|XP_004246243.1|	PREDICTED: auxilin-related protein 1-like [Solanum lycopersicum]	AT4G12770.1	Chaperone DnaJ-domain superfamily protein		Chaperone DnaJ-domain superfamily protein; FUNCTIONS IN: heat shock protein binding; INVOLVED IN: biological_process unknown; LOCATED IN: cytosol, plasma membrane; EXPRESSED IN: male gametophyte, guard cell, cultured cell, pollen tube; EXPRESSED DURING: M germinated pollen stage; CONTAINS InterPro DOMAIN/s: Heat shock protein DnaJ, N-terminal (InterPro:IPR001623); BEST Arabidopsis thaliana protei…		OG1_6218
Sp2_comp148252_c0_seq5	3239	.	A	G	167	.	DP=336;VDB=0.0399;AF1=0.5;AC1=1;DP4=85,87,87,70;MQ=49;FQ=170;PV4=0.32,6.1e-122,6.9e-08,0.47	GT:PL:GQ	0/1:197,0,255:99	Sp2_comp148252_c0_seq5	3239	.	A	G	4282.9	PASS	AC=3;AF=0.500;AN=6;BaseQRankSum=1.177;DP=247;Dels=0.00;FS=7.897;HaplotypeScore=0.0000;MLEAC=3;MLEAF=0.500;MQ=59.85;MQ0=0;MQRankSum=-0.088;QD=17.34;ReadPosRankSum=-0.925	GT:AD:DP:GQ:MLPSAC:MLPSAF:PL	0/0/0/1/1/1:126,121:247:55:3:0.500:4309,293,55,0,70,2147483647,2147483647	SG	3970	gi|460401462|ref|XP_004246243.1|	PREDICTED: auxilin-related protein 1-like [Solanum lycopersicum]	AT4G12770.1	Chaperone DnaJ-domain superfamily protein		Chaperone DnaJ-domain superfamily protein; FUNCTIONS IN: heat shock protein binding; INVOLVED IN: biological_process unknown; LOCATED IN: cytosol, plasma membrane; EXPRESSED IN: male gametophyte, guard cell, cultured cell, pollen tube; EXPRESSED DURING: M germinated pollen stage; CONTAINS InterPro DOMAIN/s: Heat shock protein DnaJ, N-terminal (InterPro:IPR001623); BEST Arabidopsis thaliana protei…		OG1_6218
Sp2_comp148252_c0_seq5	343	.	G	C	222	.	DP=666;VDB=0.0380;AF1=1;AC1=2;DP4=0,0,385,249;MQ=49;FQ=-282	GT:PL:GQ	1/1:255,255,0:99	Sp2_comp148252_c0_seq5	343	.	G	C	9355.9	PASS	AC=6;AF=1.00;AN=6;DP=250;Dels=0.00;FS=0.000;HaplotypeScore=0.0000;MLEAC=6;MLEAF=1.00;MQ=59.93;MQ0=0;QD=36.25	GT:AD:DP:GQ:MLPSAC:MLPSAF:PL	1/1/1/1/1/1:0,250:250:99:6:1.00:9382,1750,1073,677,396,178,0	SG	3970	gi|460401462|ref|XP_004246243.1|	PREDICTED: auxilin-related protein 1-like [Solanum lycopersicum]	AT4G12770.1	Chaperone DnaJ-domain superfamily protein		Chaperone DnaJ-domain superfamily protein; FUNCTIONS IN: heat shock protein binding; INVOLVED IN: biological_process unknown; LOCATED IN: cytosol, plasma membrane; EXPRESSED IN: male gametophyte, guard cell, cultured cell, pollen tube; EXPRESSED DURING: M germinated pollen stage; CONTAINS InterPro DOMAIN/s: Heat shock protein DnaJ, N-terminal (InterPro:IPR001623); BEST Arabidopsis thaliana protei…		OG1_6218
Sp2_comp148252_c0_seq5	3469	.	G	T	222	.	DP=287;VDB=0.0398;AF1=1;AC1=2;DP4=0,0,110,150;MQ=39;FQ=-282	GT:PL:GQ	1/1:255,255,0:99	Sp2_comp148252_c0_seq5	3469	.	G	T	9137.9	PASS	AC=6;AF=1.00;AN=6;DP=246;Dels=0.00;FS=0.000;HaplotypeScore=1.9977;MLEAC=6;MLEAF=1.00;MQ=59.77;MQ0=0;QD=30.17	GT:AD:DP:GQ:MLPSAC:MLPSAF:PL	1/1/1/1/1/1:0,245:246:99:6:1.00:9164,1758,1078,680,398,179,0	SG	3970	gi|460401462|ref|XP_004246243.1|	PREDICTED: auxilin-related protein 1-like [Solanum lycopersicum]	AT4G12770.1	Chaperone DnaJ-domain superfamily protein		Chaperone DnaJ-domain superfamily protein; FUNCTIONS IN: heat shock protein binding; INVOLVED IN: biological_process unknown; LOCATED IN: cytosol, plasma membrane; EXPRESSED IN: male gametophyte, guard cell, cultured cell, pollen tube; EXPRESSED DURING: M germinated pollen stage; CONTAINS InterPro DOMAIN/s: Heat shock protein DnaJ, N-terminal (InterPro:IPR001623); BEST Arabidopsis thaliana protei…		OG1_6218
Sp2_comp148252_c0_seq5	3500	.	G	A	222	.	DP=193;VDB=0.0244;AF1=1;AC1=2;DP4=0,0,77,107;MQ=35;FQ=-282	GT:PL:GQ	1/1:255,255,0:99	Sp2_comp148252_c0_seq5	3500	.	G	A	9147.9	PASS	AC=6;AF=1.00;AN=6;DP=238;Dels=0.00;FS=0.000;HaplotypeScore=2.4095;MLEAC=6;MLEAF=1.00;MQ=59.87;MQ0=0;QD=35.72	GT:AD:DP:GQ:MLPSAC:MLPSAF:PL	1/1/1/1/1/1:0,238:238:99:6:1.00:9174,1758,1078,680,398,179,0	SG	3970	gi|460401462|ref|XP_004246243.1|	PREDICTED: auxilin-related protein 1-like [Solanum lycopersicum]	AT4G12770.1	Chaperone DnaJ-domain superfamily protein		Chaperone DnaJ-domain superfamily protein; FUNCTIONS IN: heat shock protein binding; INVOLVED IN: biological_process unknown; LOCATED IN: cytosol, plasma membrane; EXPRESSED IN: male gametophyte, guard cell, cultured cell, pollen tube; EXPRESSED DURING: M germinated pollen stage; CONTAINS InterPro DOMAIN/s: Heat shock protein DnaJ, N-terminal (InterPro:IPR001623); BEST Arabidopsis thaliana protei…		OG1_6218
Sp2_comp148252_c0_seq5	3644	.	A	G	172	.	DP=128;VDB=0.0399;AF1=0.5;AC1=1;DP4=34,30,22,38;MQ=47;FQ=175;PV4=0.074,1.7e-44,0.099,1	GT:PL:GQ	0/1:202,0,255:99	Sp2_comp148252_c0_seq5	3644	.	A	G	1838.92	PASS	AC=3;AF=0.500;AN=6;BaseQRankSum=-1.056;DP=173;Dels=0.00;FS=9.126;HaplotypeScore=2.8655;MLEAC=3;MLEAF=0.500;MQ=59.75;MQ0=1;MQRankSum=-0.036;QD=10.63;ReadPosRankSum=-0.249	GT:AD:DP:GQ:MLPSAC:MLPSAF:PL	0/0/0/1/1/1:91,82:173:25:3:0.500:1865,133,25,0,31,147,2147483647	SG	3970	gi|460401462|ref|XP_004246243.1|	PREDICTED: auxilin-related protein 1-like [Solanum lycopersicum]	AT4G12770.1	Chaperone DnaJ-domain superfamily protein		Chaperone DnaJ-domain superfamily protein; FUNCTIONS IN: heat shock protein binding; INVOLVED IN: biological_process unknown; LOCATED IN: cytosol, plasma membrane; EXPRESSED IN: male gametophyte, guard cell, cultured cell, pollen tube; EXPRESSED DURING: M germinated pollen stage; CONTAINS InterPro DOMAIN/s: Heat shock protein DnaJ, N-terminal (InterPro:IPR001623); BEST Arabidopsis thaliana protei…		OG1_6218
Sp2_comp148252_c0_seq5	1037	.	A	T	1492.32	PASS	AC=1;AF=0.167;AN=6;BaseQRankSum=1.462;DP=250;Dels=0.00;FS=2.506;HaplotypeScore=9.2301;MLEAC=1;MLEAF=0.167;MQ=58.84;MQ0=0;MQRankSum=-0.694;QD=5.97;ReadPosRankSum=1.303	GT:AD:DP:GQ:MLPSAC:MLPSAF:PL	0/0/0/0/0/1:178,69:250:10:1:0.167:1518,0,10,134,2147483647,2147483647,2147483647											GATK	3970	gi|460401462|ref|XP_004246243.1|	PREDICTED: auxilin-related protein 1-like [Solanum lycopersicum]	AT4G12770.1	Chaperone DnaJ-domain superfamily protein		Chaperone DnaJ-domain superfamily protein; FUNCTIONS IN: heat shock protein binding; INVOLVED IN: biological_process unknown; LOCATED IN: cytosol, plasma membrane; EXPRESSED IN: male gametophyte, guard cell, cultured cell, pollen tube; EXPRESSED DURING: M germinated pollen stage; CONTAINS InterPro DOMAIN/s: Heat shock protein DnaJ, N-terminal (InterPro:IPR001623); BEST Arabidopsis thaliana protei…		OG1_6218
Sp2_comp148252_c0_seq5	1074	.	G	T	1378.9	PASS	AC=1;AF=0.167;AN=6;BaseQRankSum=-1.462;DP=250;Dels=0.00;FS=2.741;HaplotypeScore=2.9980;MLEAC=1;MLEAF=0.167;MQ=59.20;MQ0=0;MQRankSum=0.423;QD=5.52;ReadPosRankSum=4.098	GT:AD:DP:GQ:MLPSAC:MLPSAF:PL	0/0/0/0/0/1:198,52:250:33:1:0.167:1405,0,33,181,2147483647,2147483647,2147483647											GATK	3970	gi|460401462|ref|XP_004246243.1|	PREDICTED: auxilin-related protein 1-like [Solanum lycopersicum]	AT4G12770.1	Chaperone DnaJ-domain superfamily protein		Chaperone DnaJ-domain superfamily protein; FUNCTIONS IN: heat shock protein binding; INVOLVED IN: biological_process unknown; LOCATED IN: cytosol, plasma membrane; EXPRESSED IN: male gametophyte, guard cell, cultured cell, pollen tube; EXPRESSED DURING: M germinated pollen stage; CONTAINS InterPro DOMAIN/s: Heat shock protein DnaJ, N-terminal (InterPro:IPR001623); BEST Arabidopsis thaliana protei…		OG1_6218
Sp2_comp148252_c0_seq5	1233	.	A	G	352.9		AC=1;AF=0.167;AN=6;BaseQRankSum=5.846;DP=250;Dels=0.00;FS=6.988;HaplotypeScore=100.7279;MLEAC=1;MLEAF=0.167;MQ=57.44;MQ0=2;MQRankSum=-1.483;QD=1.41;ReadPosRankSum=4.788	GT:AD:DP:GQ:MLPSAC:MLPSAF:PL	0/0/0/0/0/1:211,38:250:99:1:0.167:379,0,140,2147483647,2147483647,2147483647,2147483647											GATK	3970	gi|460401462|ref|XP_004246243.1|	PREDICTED: auxilin-related protein 1-like [Solanum lycopersicum]	AT4G12770.1	Chaperone DnaJ-domain superfamily protein		Chaperone DnaJ-domain superfamily protein; FUNCTIONS IN: heat shock protein binding; INVOLVED IN: biological_process unknown; LOCATED IN: cytosol, plasma membrane; EXPRESSED IN: male gametophyte, guard cell, cultured cell, pollen tube; EXPRESSED DURING: M germinated pollen stage; CONTAINS InterPro DOMAIN/s: Heat shock protein DnaJ, N-terminal (InterPro:IPR001623); BEST Arabidopsis thaliana protei…		OG1_6218
Sp2_comp148318_c0_seq4	1397	.	T	C	163	.	DP=474;VDB=0.0399;AF1=0.5;AC1=1;DP4=127,111,120,100;MQ=47;FQ=166;PV4=0.85,1.2e-185,6.7e-08,1	GT:PL:GQ	0/1:193,0,255:99	Sp2_comp148318_c0_seq4	1397	.	T	C	4286.9	PASS	AC=3;AF=0.500;AN=6;BaseQRankSum=0.186;DP=250;Dels=0.00;FS=5.205;HaplotypeScore=3.7199;MLEAC=3;MLEAF=0.500;MQ=59.96;MQ0=0;MQRankSum=0.307;QD=17.15;ReadPosRankSum=-1.423	GT:AD:DP:GQ:MLPSAC:MLPSAF:PL	0/0/0/1/1/1:123,127:250:55:3:0.500:4313,317,67,0,55,290,2147483647	SG	1973	gi|460388478|ref|XP_004239894.1|	PREDICTED: CBL-interacting protein kinase 1-like [Solanum lycopersicum]	AT3G17510.1	CBL-interacting protein kinase 1	Encodes a CBL-interacting protein kinase. Specifically interacts with ECT1 and ECT2.	CBL-interacting protein kinase 1 (CIPK1); CONTAINS InterPro DOMAIN/s: Protein kinase, ATP binding site (InterPro:IPR017441), Serine/threonine-protein kinase domain (InterPro:IPR002290), NAF/FISL domain (InterPro:IPR018451), Serine/threonine-protein kinase-like domain (InterPro:IPR017442), Serine/threonine-protein kinase, active site (InterPro:IPR008271), Protein kinase-like domain (InterPro:IPR01…		OG1_6222
Sp2_comp148318_c0_seq4	1856	.	A	G	7.59	.	DP=7;VDB=0.0002;AF1=1;AC1=2;DP4=0,0,0,2;MQ=50;FQ=-33	GT:PL:GQ	1/1:38,6,0:7	Sp2_comp148318_c0_seq4	1856	.	A	G	47.71	LowQual	AC=6;AF=1.00;AN=6;DP=6;Dels=0.00;FS=0.000;HaplotypeScore=0.0000;MLEAC=6;MLEAF=1.00;MQ=57.90;MQ0=0;QD=7.95	GT:AD:DP:GQ:MLPSAC:MLPSAF:PL	1/1/1/1/1/1:0,6:6:2:6:1.00:70,16,10,6,4,2,0	SG	1973	gi|460388478|ref|XP_004239894.1|	PREDICTED: CBL-interacting protein kinase 1-like [Solanum lycopersicum]	AT3G17510.1	CBL-interacting protein kinase 1	Encodes a CBL-interacting protein kinase. Specifically interacts with ECT1 and ECT2.	CBL-interacting protein kinase 1 (CIPK1); CONTAINS InterPro DOMAIN/s: Protein kinase, ATP binding site (InterPro:IPR017441), Serine/threonine-protein kinase domain (InterPro:IPR002290), NAF/FISL domain (InterPro:IPR018451), Serine/threonine-protein kinase-like domain (InterPro:IPR017442), Serine/threonine-protein kinase, active site (InterPro:IPR008271), Protein kinase-like domain (InterPro:IPR01…		OG1_6222
Sp2_comp148318_c0_seq4	311	.	G	A	222	.	DP=734;VDB=0.0380;AF1=1;AC1=2;DP4=1,0,351,349;MQ=45;FQ=-282;PV4=1,1,0.031,1	GT:PL:GQ	1/1:255,255,0:99	Sp2_comp148318_c0_seq4	311	.	G	A	9601.9	PASS	AC=6;AF=1.00;AN=6;BaseQRankSum=1.122;DP=250;Dels=0.00;FS=0.000;HaplotypeScore=5.7853;MLEAC=6;MLEAF=1.00;MQ=59.87;MQ0=0;MQRankSum=-0.748;QD=28.10;ReadPosRankSum=1.524	GT:AD:DP:GQ:MLPSAC:MLPSAF:PL	1/1/1/1/1/1:1,249:250:99:6:1.00:9628,1736,1051,651,367,150,0	SG	1973	gi|460388478|ref|XP_004239894.1|	PREDICTED: CBL-interacting protein kinase 1-like [Solanum lycopersicum]	AT3G17510.1	CBL-interacting protein kinase 1	Encodes a CBL-interacting protein kinase. Specifically interacts with ECT1 and ECT2.	CBL-interacting protein kinase 1 (CIPK1); CONTAINS InterPro DOMAIN/s: Protein kinase, ATP binding site (InterPro:IPR017441), Serine/threonine-protein kinase domain (InterPro:IPR002290), NAF/FISL domain (InterPro:IPR018451), Serine/threonine-protein kinase-like domain (InterPro:IPR017442), Serine/threonine-protein kinase, active site (InterPro:IPR008271), Protein kinase-like domain (InterPro:IPR01…		OG1_6222
Sp2_comp148318_c0_seq4	418	.	A	T	222	.	DP=731;VDB=0.0392;AF1=1;AC1=2;DP4=0,0,340,353;MQ=40;FQ=-282	GT:PL:GQ	1/1:255,255,0:99	Sp2_comp148318_c0_seq4	418	.	A	T	7172.9	PASS	AC=6;AF=1.00;AN=6;DP=249;Dels=0.00;FS=0.000;HaplotypeScore=3.6580;MLEAC=6;MLEAF=1.00;MQ=59.72;MQ0=0;QD=28.81	GT:AD:DP:GQ:MLPSAC:MLPSAF:PL	1/1/1/1/1/1:0,249:249:99:6:1.00:7199,1385,849,536,313,141,0	SG	1973	gi|460388478|ref|XP_004239894.1|	PREDICTED: CBL-interacting protein kinase 1-like [Solanum lycopersicum]	AT3G17510.1	CBL-interacting protein kinase 1	Encodes a CBL-interacting protein kinase. Specifically interacts with ECT1 and ECT2.	CBL-interacting protein kinase 1 (CIPK1); CONTAINS InterPro DOMAIN/s: Protein kinase, ATP binding site (InterPro:IPR017441), Serine/threonine-protein kinase domain (InterPro:IPR002290), NAF/FISL domain (InterPro:IPR018451), Serine/threonine-protein kinase-like domain (InterPro:IPR017442), Serine/threonine-protein kinase, active site (InterPro:IPR008271), Protein kinase-like domain (InterPro:IPR01…		OG1_6222
Sp2_comp148318_c0_seq4	449	.	G	A	222	.	DP=756;VDB=0.0392;AF1=1;AC1=2;DP4=0,1,329,379;MQ=40;FQ=-282;PV4=1,0.16,0.11,0.23	GT:PL:GQ	1/1:255,255,0:99	Sp2_comp148318_c0_seq4	449	.	G	A	8825.9	PASS	AC=6;AF=1.00;AN=6;DP=250;Dels=0.00;FS=0.000;HaplotypeScore=3.8652;MLEAC=6;MLEAF=1.00;MQ=59.91;MQ0=0;QD=37.07	GT:AD:DP:GQ:MLPSAC:MLPSAF:PL	1/1/1/1/1/1:0,250:250:99:6:1.00:8852,1710,1049,662,387,174,0	SG	1973	gi|460388478|ref|XP_004239894.1|	PREDICTED: CBL-interacting protein kinase 1-like [Solanum lycopersicum]	AT3G17510.1	CBL-interacting protein kinase 1	Encodes a CBL-interacting protein kinase. Specifically interacts with ECT1 and ECT2.	CBL-interacting protein kinase 1 (CIPK1); CONTAINS InterPro DOMAIN/s: Protein kinase, ATP binding site (InterPro:IPR017441), Serine/threonine-protein kinase domain (InterPro:IPR002290), NAF/FISL domain (InterPro:IPR018451), Serine/threonine-protein kinase-like domain (InterPro:IPR017442), Serine/threonine-protein kinase, active site (InterPro:IPR008271), Protein kinase-like domain (InterPro:IPR01…		OG1_6222
Sp2_comp148318_c0_seq4	605	.	C	T	225	.	DP=547;VDB=0.0392;AF1=0.5;AC1=1;DP4=147,132,136,121;MQ=47;FQ=225;PV4=1,4.1e-05,2.2e-50,1	GT:PL:GQ	0/1:255,0,255:99	Sp2_comp148318_c0_seq4	605	.	C	T	4304.9	PASS	AC=3;AF=0.500;AN=6;BaseQRankSum=-2.991;DP=250;Dels=0.00;FS=0.979;HaplotypeScore=2.8287;MLEAC=3;MLEAF=0.500;MQ=59.79;MQ0=0;MQRankSum=0.202;QD=17.22;ReadPosRankSum=0.885	GT:AD:DP:GQ:MLPSAC:MLPSAF:PL	0/0/0/1/1/1:123,127:250:52:3:0.500:4331,334,73,0,52,286,2147483647	SG	1973	gi|460388478|ref|XP_004239894.1|	PREDICTED: CBL-interacting protein kinase 1-like [Solanum lycopersicum]	AT3G17510.1	CBL-interacting protein kinase 1	Encodes a CBL-interacting protein kinase. Specifically interacts with ECT1 and ECT2.	CBL-interacting protein kinase 1 (CIPK1); CONTAINS InterPro DOMAIN/s: Protein kinase, ATP binding site (InterPro:IPR017441), Serine/threonine-protein kinase domain (InterPro:IPR002290), NAF/FISL domain (InterPro:IPR018451), Serine/threonine-protein kinase-like domain (InterPro:IPR017442), Serine/threonine-protein kinase, active site (InterPro:IPR008271), Protein kinase-like domain (InterPro:IPR01…		OG1_6222
Sp2_comp148318_c0_seq4	959	.	T	C	225	.	DP=467;VDB=0.0400;AF1=0.5;AC1=1;DP4=117,130,94,100;MQ=44;FQ=225;PV4=0.85,1,1,1	GT:PL:GQ	0/1:255,0,255:99	Sp2_comp148318_c0_seq4	959	.	T	C	4231.9	PASS	AC=3;AF=0.500;AN=6;BaseQRankSum=0.675;DP=250;Dels=0.00;FS=21.251;HaplotypeScore=3.7322;MLEAC=3;MLEAF=0.500;MQ=59.78;MQ0=0;MQRankSum=-1.434;QD=16.93;ReadPosRankSum=-1.324	GT:AD:DP:GQ:MLPSAC:MLPSAF:PL	0/0/0/1/1/1:126,123:250:59:3:0.500:4258,304,59,0,65,2147483647,2147483647	SG	1973	gi|460388478|ref|XP_004239894.1|	PREDICTED: CBL-interacting protein kinase 1-like [Solanum lycopersicum]	AT3G17510.1	CBL-interacting protein kinase 1	Encodes a CBL-interacting protein kinase. Specifically interacts with ECT1 and ECT2.	CBL-interacting protein kinase 1 (CIPK1); CONTAINS InterPro DOMAIN/s: Protein kinase, ATP binding site (InterPro:IPR017441), Serine/threonine-protein kinase domain (InterPro:IPR002290), NAF/FISL domain (InterPro:IPR018451), Serine/threonine-protein kinase-like domain (InterPro:IPR017442), Serine/threonine-protein kinase, active site (InterPro:IPR008271), Protein kinase-like domain (InterPro:IPR01…		OG1_6222
Sp2_comp148318_c0_seq4	201	.	A	T	3646.9	PASS	AC=3;AF=0.500;AN=6;BaseQRankSum=-1.492;DP=250;Dels=0.00;FS=0.000;HaplotypeScore=5.3337;MLEAC=3;MLEAF=0.500;MQ=59.56;MQ0=0;MQRankSum=0.024;QD=14.59;ReadPosRankSum=-1.657	GT:AD:DP:GQ:MLPSAC:MLPSAF:PL	0/0/0/1/1/1:120,130:250:56:3:0.500:3673,290,59,0,56,284,2147483647											GATK	1973	gi|460388478|ref|XP_004239894.1|	PREDICTED: CBL-interacting protein kinase 1-like [Solanum lycopersicum]	AT3G17510.1	CBL-interacting protein kinase 1	Encodes a CBL-interacting protein kinase. Specifically interacts with ECT1 and ECT2.	CBL-interacting protein kinase 1 (CIPK1); CONTAINS InterPro DOMAIN/s: Protein kinase, ATP binding site (InterPro:IPR017441), Serine/threonine-protein kinase domain (InterPro:IPR002290), NAF/FISL domain (InterPro:IPR018451), Serine/threonine-protein kinase-like domain (InterPro:IPR017442), Serine/threonine-protein kinase, active site (InterPro:IPR008271), Protein kinase-like domain (InterPro:IPR01…		OG1_6222
Sp2_comp150980_c0_seq1	1178	.	A	C	222	.	DP=754;VDB=0.0380;AF1=1;AC1=2;DP4=0,1,354,343;MQ=46;FQ=-282;PV4=0.49,2.7e-08,1,0.36	GT:PL:GQ	1/1:255,255,0:99	Sp2_comp150980_c0_seq1	1178	.	A	C	8988.9	PASS	AC=6;AF=1.00;AN=6;DP=250;Dels=0.00;FS=0.000;HaplotypeScore=5.5860;MLEAC=6;MLEAF=1.00;MQ=59.86;MQ0=0;QD=24.43	GT:AD:DP:GQ:MLPSAC:MLPSAF:PL	1/1/1/1/1/1:0,248:250:99:6:1.00:9015,1657,1016,641,375,169,0	SG	2579	gi|508777821|gb|EOY25077.1|	Auxin response factor 9 isoform 1 [Theobroma cacao]	AT4G23980.1	auxin response factor 9	Encodes auxin response factor 9 (ARF9).	auxin response factor 9 (ARF9); FUNCTIONS IN: sequence-specific DNA binding transcription factor activity; INVOLVED IN: regulation of transcription, DNA-dependent; LOCATED IN: nucleus; EXPRESSED IN: 22 plant structures; EXPRESSED DURING: 13 growth stages; CONTAINS InterPro DOMAIN/s: Aux/IAA-ARF-dimerisation (InterPro:IPR011525), Transcriptional factor B3 (InterPro:IPR003340), AUX/IAA protein (Int…		OG1_6228
Sp2_comp150980_c0_seq1	1292	.	A	G	84	.	DP=911;VDB=0.0399;AF1=0.5;AC1=1;DP4=210,235,95,137;MQ=50;FQ=87;PV4=0.12,5.5e-247,0.12,0.087	GT:PL:GQ	0/1:114,0,255:99	Sp2_comp150980_c0_seq1	1292	.	A	G	3641.9	PASS	AC=3;AF=0.500;AN=6;BaseQRankSum=-0.993;DP=249;Dels=0.00;FS=1.612;HaplotypeScore=3.9971;MLEAC=3;MLEAF=0.500;MQ=59.75;MQ0=0;MQRankSum=2.042;QD=14.63;ReadPosRankSum=-0.077	GT:AD:DP:GQ:MLPSAC:MLPSAF:PL	0/0/0/1/1/1:118,131:249:55:3:0.500:3668,285,58,0,55,278,2147483647	SG	2579	gi|508777821|gb|EOY25077.1|	Auxin response factor 9 isoform 1 [Theobroma cacao]	AT4G23980.1	auxin response factor 9	Encodes auxin response factor 9 (ARF9).	auxin response factor 9 (ARF9); FUNCTIONS IN: sequence-specific DNA binding transcription factor activity; INVOLVED IN: regulation of transcription, DNA-dependent; LOCATED IN: nucleus; EXPRESSED IN: 22 plant structures; EXPRESSED DURING: 13 growth stages; CONTAINS InterPro DOMAIN/s: Aux/IAA-ARF-dimerisation (InterPro:IPR011525), Transcriptional factor B3 (InterPro:IPR003340), AUX/IAA protein (Int…		OG1_6228
Sp2_comp150980_c0_seq1	1823	.	A	T	101	.	DP=631;VDB=0.0380;AF1=0.5;AC1=1;DP4=144,149,63,81;MQ=49;FQ=104;PV4=0.31,8.3e-115,0.06,0.012	GT:PL:GQ	0/1:131,0,255:99	Sp2_comp150980_c0_seq1	1823	.	A	T	3863.9	PASS	AC=3;AF=0.500;AN=6;BaseQRankSum=3.087;DP=249;Dels=0.00;FS=7.078;HaplotypeScore=5.7859;MLEAC=3;MLEAF=0.500;MQ=59.88;MQ0=0;MQRankSum=1.026;QD=15.52;ReadPosRankSum=0.498	GT:AD:DP:GQ:MLPSAC:MLPSAF:PL	0/0/0/1/1/1:118,128:249:41:3:0.500:3890,313,71,0,41,243,2147483647	SG	2579	gi|508777821|gb|EOY25077.1|	Auxin response factor 9 isoform 1 [Theobroma cacao]	AT4G23980.1	auxin response factor 9	Encodes auxin response factor 9 (ARF9).	auxin response factor 9 (ARF9); FUNCTIONS IN: sequence-specific DNA binding transcription factor activity; INVOLVED IN: regulation of transcription, DNA-dependent; LOCATED IN: nucleus; EXPRESSED IN: 22 plant structures; EXPRESSED DURING: 13 growth stages; CONTAINS InterPro DOMAIN/s: Aux/IAA-ARF-dimerisation (InterPro:IPR011525), Transcriptional factor B3 (InterPro:IPR003340), AUX/IAA protein (Int…		OG1_6228
Sp2_comp150980_c0_seq1	1940	.	G	A	222	.	DP=498;VDB=0.0380;AF1=1;AC1=2;DP4=1,1,220,246;MQ=45;FQ=-282;PV4=1,1,0.0013,1	GT:PL:GQ	1/1:255,255,0:99	Sp2_comp150980_c0_seq1	1940	.	G	A	3883.9	PASS	AC=5;AF=0.833;AN=6;BaseQRankSum=3.721;DP=250;Dels=0.00;FS=3.655;HaplotypeScore=4.9978;MLEAC=5;MLEAF=0.833;MQ=54.37;MQ0=0;MQRankSum=13.377;QD=15.54;ReadPosRankSum=3.362	GT:AD:DP:GQ:MLPSAC:MLPSAF:PL	0/1/1/1/1/1:145,105:250:74:5:0.833:3910,635,348,184,74,0,148	SG	2579	gi|508777821|gb|EOY25077.1|	Auxin response factor 9 isoform 1 [Theobroma cacao]	AT4G23980.1	auxin response factor 9	Encodes auxin response factor 9 (ARF9).	auxin response factor 9 (ARF9); FUNCTIONS IN: sequence-specific DNA binding transcription factor activity; INVOLVED IN: regulation of transcription, DNA-dependent; LOCATED IN: nucleus; EXPRESSED IN: 22 plant structures; EXPRESSED DURING: 13 growth stages; CONTAINS InterPro DOMAIN/s: Aux/IAA-ARF-dimerisation (InterPro:IPR011525), Transcriptional factor B3 (InterPro:IPR003340), AUX/IAA protein (Int…		OG1_6228
Sp2_comp150980_c0_seq1	2330	.	T	G	171	.	DP=573;VDB=0.0400;AF1=0.5;AC1=1;DP4=143,139,119,137;MQ=48;FQ=174;PV4=0.34,3.8e-209,8e-10,1	GT:PL:GQ	0/1:201,0,255:99	Sp2_comp150980_c0_seq1	2330	.	T	G	3876.9	PASS	AC=3;AF=0.500;AN=6;BaseQRankSum=-0.219;DP=250;Dels=0.00;FS=2.781;HaplotypeScore=3.9639;MLEAC=3;MLEAF=0.500;MQ=60.00;MQ0=0;MQRankSum=-1.257;QD=15.51;ReadPosRankSum=0.633	GT:AD:DP:GQ:MLPSAC:MLPSAF:PL	0/0/0/1/1/1:130,120:250:41:3:0.500:3903,260,41,0,83,2147483647,2147483647	SG	2579	gi|508777821|gb|EOY25077.1|	Auxin response factor 9 isoform 1 [Theobroma cacao]	AT4G23980.1	auxin response factor 9	Encodes auxin response factor 9 (ARF9).	auxin response factor 9 (ARF9); FUNCTIONS IN: sequence-specific DNA binding transcription factor activity; INVOLVED IN: regulation of transcription, DNA-dependent; LOCATED IN: nucleus; EXPRESSED IN: 22 plant structures; EXPRESSED DURING: 13 growth stages; CONTAINS InterPro DOMAIN/s: Aux/IAA-ARF-dimerisation (InterPro:IPR011525), Transcriptional factor B3 (InterPro:IPR003340), AUX/IAA protein (Int…		OG1_6228
Sp2_comp150980_c0_seq1	2396	.	A	T	225	.	DP=506;VDB=0.0271;AF1=0.5;AC1=1;DP4=106,129,119,132;MQ=47;FQ=225;PV4=0.65,1.7e-12,1.6e-10,1	GT:PL:GQ	0/1:255,0,255:99	Sp2_comp150980_c0_seq1	2396	.	A	T	4213.9	PASS	AC=3;AF=0.500;AN=6;BaseQRankSum=-5.230;DP=250;Dels=0.00;FS=0.481;HaplotypeScore=5.6978;MLEAC=3;MLEAF=0.500;MQ=59.87;MQ0=1;MQRankSum=-0.494;QD=16.86;ReadPosRankSum=-1.099	GT:AD:DP:GQ:MLPSAC:MLPSAF:PL	0/0/0/1/1/1:117,133:250:47:3:0.500:4240,331,74,0,47,268,2147483647	SG	2579	gi|508777821|gb|EOY25077.1|	Auxin response factor 9 isoform 1 [Theobroma cacao]	AT4G23980.1	auxin response factor 9	Encodes auxin response factor 9 (ARF9).	auxin response factor 9 (ARF9); FUNCTIONS IN: sequence-specific DNA binding transcription factor activity; INVOLVED IN: regulation of transcription, DNA-dependent; LOCATED IN: nucleus; EXPRESSED IN: 22 plant structures; EXPRESSED DURING: 13 growth stages; CONTAINS InterPro DOMAIN/s: Aux/IAA-ARF-dimerisation (InterPro:IPR011525), Transcriptional factor B3 (InterPro:IPR003340), AUX/IAA protein (Int…		OG1_6228
Sp2_comp150980_c0_seq1	2430	.	C	T	69	.	DP=506;VDB=0.0392;AF1=0.5;AC1=1;DP4=125,146,73,71;MQ=48;FQ=72;PV4=0.41,7.3e-194,1,2.4e-08	GT:PL:GQ	0/1:99,0,255:99	Sp2_comp150980_c0_seq1	2430	.	C	T	3843.9	PASS	AC=3;AF=0.500;AN=6;BaseQRankSum=-2.523;DP=245;Dels=0.00;FS=8.195;HaplotypeScore=5.2435;MLEAC=3;MLEAF=0.500;MQ=60.00;MQ0=0;MQRankSum=-1.279;QD=15.69;ReadPosRankSum=-3.313	GT:AD:DP:GQ:MLPSAC:MLPSAF:PL	0/0/0/1/1/1:130,115:245:36:3:0.500:3870,243,36,0,84,2147483647,2147483647	SG	2579	gi|508777821|gb|EOY25077.1|	Auxin response factor 9 isoform 1 [Theobroma cacao]	AT4G23980.1	auxin response factor 9	Encodes auxin response factor 9 (ARF9).	auxin response factor 9 (ARF9); FUNCTIONS IN: sequence-specific DNA binding transcription factor activity; INVOLVED IN: regulation of transcription, DNA-dependent; LOCATED IN: nucleus; EXPRESSED IN: 22 plant structures; EXPRESSED DURING: 13 growth stages; CONTAINS InterPro DOMAIN/s: Aux/IAA-ARF-dimerisation (InterPro:IPR011525), Transcriptional factor B3 (InterPro:IPR003340), AUX/IAA protein (Int…		OG1_6228
Sp2_comp150980_c0_seq1	2525	.	G	A	87	.	DP=219;VDB=0.0025;AF1=0.5;AC1=1;DP4=60,52,44,14;MQ=48;FQ=90;PV4=0.0049,3.2e-63,1,0.0077	GT:PL:GQ	0/1:117,0,255:99	Sp2_comp150980_c0_seq1	2525	.	G	A	2847.32	PASS	AC=3;AF=0.500;AN=6;BaseQRankSum=-0.536;DP=203;Dels=0.00;FS=6.407;HaplotypeScore=0.7340;MLEAC=3;MLEAF=0.500;MQ=55.01;MQ0=0;MQRankSum=2.806;QD=14.03;ReadPosRankSum=0.088	GT:AD:DP:GQ:MLPSAC:MLPSAF:PL	0/0/0/1/1/1:115,88:203:10:3:0.500:2873,154,10,0,88,2147483647,2147483647	SG	2579	gi|508777821|gb|EOY25077.1|	Auxin response factor 9 isoform 1 [Theobroma cacao]	AT4G23980.1	auxin response factor 9	Encodes auxin response factor 9 (ARF9).	auxin response factor 9 (ARF9); FUNCTIONS IN: sequence-specific DNA binding transcription factor activity; INVOLVED IN: regulation of transcription, DNA-dependent; LOCATED IN: nucleus; EXPRESSED IN: 22 plant structures; EXPRESSED DURING: 13 growth stages; CONTAINS InterPro DOMAIN/s: Aux/IAA-ARF-dimerisation (InterPro:IPR011525), Transcriptional factor B3 (InterPro:IPR003340), AUX/IAA protein (Int…		OG1_6228
Sp2_comp150980_c0_seq1	326	.	A	C	174	.	DP=810;VDB=0.0380;AF1=0.5;AC1=1;DP4=238,164,246,147;MQ=49;FQ=177;PV4=0.35,0,6.3e-10,1	GT:PL:GQ	0/1:204,0,255:99	Sp2_comp150980_c0_seq1	326	.	A	C	3304.93	PASS	AC=3;AF=0.500;AN=6;BaseQRankSum=0.782;DP=250;Dels=0.00;FS=4.601;HaplotypeScore=8.8692;MLEAC=3;MLEAF=0.500;MQ=59.61;MQ0=0;MQRankSum=-2.106;QD=13.22;ReadPosRankSum=-0.914	GT:AD:DP:GQ:MLPSAC:MLPSAF:PL	0/0/0/1/1/1:83,167:250:22:3:0.500:3331,275,67,0,22,171,2147483647	SG	2579	gi|508777821|gb|EOY25077.1|	Auxin response factor 9 isoform 1 [Theobroma cacao]	AT4G23980.1	auxin response factor 9	Encodes auxin response factor 9 (ARF9).	auxin response factor 9 (ARF9); FUNCTIONS IN: sequence-specific DNA binding transcription factor activity; INVOLVED IN: regulation of transcription, DNA-dependent; LOCATED IN: nucleus; EXPRESSED IN: 22 plant structures; EXPRESSED DURING: 13 growth stages; CONTAINS InterPro DOMAIN/s: Aux/IAA-ARF-dimerisation (InterPro:IPR011525), Transcriptional factor B3 (InterPro:IPR003340), AUX/IAA protein (Int…		OG1_6228
Sp2_comp150980_c0_seq1	46	.	C	T	3.54	.	DP=40;VDB=0.0042;AF1=0.4998;AC1=1;DP4=19,5,7,0;MQ=47;FQ=5.47;PV4=0.56,3.9e-09,1,0.057	GT:PL:GQ	0/1:31,0,255:30	Sp2_comp150980_c0_seq1	46	.	C	T	338.62	PASS	AC=2;AF=0.333;AN=6;BaseQRankSum=0.089;DP=46;Dels=0.00;FS=3.570;HaplotypeScore=0.9734;MLEAC=2;MLEAF=0.333;MQ=60.00;MQ0=0;MQRankSum=-0.335;QD=7.36;ReadPosRankSum=-0.870	GT:AD:DP:GQ:MLPSAC:MLPSAF:PL	0/0/0/0/1/1:27,19:46:10:2:0.333:364,10,0,11,39,101,2147483647	SG	2579	gi|508777821|gb|EOY25077.1|	Auxin response factor 9 isoform 1 [Theobroma cacao]	AT4G23980.1	auxin response factor 9	Encodes auxin response factor 9 (ARF9).	auxin response factor 9 (ARF9); FUNCTIONS IN: sequence-specific DNA binding transcription factor activity; INVOLVED IN: regulation of transcription, DNA-dependent; LOCATED IN: nucleus; EXPRESSED IN: 22 plant structures; EXPRESSED DURING: 13 growth stages; CONTAINS InterPro DOMAIN/s: Aux/IAA-ARF-dimerisation (InterPro:IPR011525), Transcriptional factor B3 (InterPro:IPR003340), AUX/IAA protein (Int…		OG1_6228
Sp2_comp150980_c0_seq1	864	.	T	C	205	.	DP=716;VDB=0.0365;AF1=1;AC1=2;DP4=1,1,100,99;MQ=46;FQ=-282;PV4=1,2.7e-20,0.31,1	GT:PL:GQ	1/1:238,255,0:99	Sp2_comp150980_c0_seq1	864	.	T	C	9151.9	PASS	AC=6;AF=1.00;AN=6;DP=248;Dels=0.00;FS=0.000;HaplotypeScore=4.9433;MLEAC=6;MLEAF=1.00;MQ=59.78;MQ0=0;QD=31.90	GT:AD:DP:GQ:MLPSAC:MLPSAF:PL	1/1/1/1/1/1:0,248:248:99:6:1.00:9178,1804,1107,698,408,184,0	SG	2579	gi|508777821|gb|EOY25077.1|	Auxin response factor 9 isoform 1 [Theobroma cacao]	AT4G23980.1	auxin response factor 9	Encodes auxin response factor 9 (ARF9).	auxin response factor 9 (ARF9); FUNCTIONS IN: sequence-specific DNA binding transcription factor activity; INVOLVED IN: regulation of transcription, DNA-dependent; LOCATED IN: nucleus; EXPRESSED IN: 22 plant structures; EXPRESSED DURING: 13 growth stages; CONTAINS InterPro DOMAIN/s: Aux/IAA-ARF-dimerisation (InterPro:IPR011525), Transcriptional factor B3 (InterPro:IPR003340), AUX/IAA protein (Int…		OG1_6228
Sp2_comp150980_c0_seq1	140	.	A	G	738.07		AC=5;AF=0.833;AN=6;BaseQRankSum=0.302;DP=63;Dels=0.00;FS=1.023;HaplotypeScore=33.9909;MLEAC=5;MLEAF=0.833;MQ=59.47;MQ0=0;MQRankSum=-1.426;QD=11.72;ReadPosRankSum=-1.173	GT:AD:DP:GQ:MLPSAC:MLPSAF:PL	0/1/1/1/1/1:38,25:63:14:5:0.833:764,133,72,37,14,0,48											GATK	2579	gi|508777821|gb|EOY25077.1|	Auxin response factor 9 isoform 1 [Theobroma cacao]	AT4G23980.1	auxin response factor 9	Encodes auxin response factor 9 (ARF9).	auxin response factor 9 (ARF9); FUNCTIONS IN: sequence-specific DNA binding transcription factor activity; INVOLVED IN: regulation of transcription, DNA-dependent; LOCATED IN: nucleus; EXPRESSED IN: 22 plant structures; EXPRESSED DURING: 13 growth stages; CONTAINS InterPro DOMAIN/s: Aux/IAA-ARF-dimerisation (InterPro:IPR011525), Transcriptional factor B3 (InterPro:IPR003340), AUX/IAA protein (Int…		OG1_6228
Sp2_comp150980_c0_seq1	1949	.	C	T	36.9	LowQual;	AC=1;AF=0.167;AN=6;BaseQRankSum=1.314;DP=226;Dels=0.00;FS=1.631;HaplotypeScore=2.9964;MLEAC=1;MLEAF=0.167;MQ=56.33;MQ0=0;MQRankSum=-12.891;QD=0.16;ReadPosRankSum=2.770	GT:AD:DP:GQ:MLPSAC:MLPSAF:PL	0/0/0/0/0/1:127,99:226:63:1:0.167:63,0,104,2147483647,2147483647,2147483647,2147483647											GATK	2579	gi|508777821|gb|EOY25077.1|	Auxin response factor 9 isoform 1 [Theobroma cacao]	AT4G23980.1	auxin response factor 9	Encodes auxin response factor 9 (ARF9).	auxin response factor 9 (ARF9); FUNCTIONS IN: sequence-specific DNA binding transcription factor activity; INVOLVED IN: regulation of transcription, DNA-dependent; LOCATED IN: nucleus; EXPRESSED IN: 22 plant structures; EXPRESSED DURING: 13 growth stages; CONTAINS InterPro DOMAIN/s: Aux/IAA-ARF-dimerisation (InterPro:IPR011525), Transcriptional factor B3 (InterPro:IPR003340), AUX/IAA protein (Int…		OG1_6228
Sp2_comp150980_c0_seq1	24	.	C	A	67.46	PASS	AC=1;AF=0.167;AN=6;BaseQRankSum=-0.250;DP=19;Dels=0.00;FS=0.000;HaplotypeScore=2.5316;MLEAC=1;MLEAF=0.167;MQ=60.00;MQ0=0;MQRankSum=-0.150;QD=3.55;ReadPosRankSum=1.150	GT:AD:DP:GQ:MLPSAC:MLPSAF:PL	0/0/0/0/0/1:15,4:19:4:1:0.167:92,0,4,15,34,70,2147483647											GATK	2579	gi|508777821|gb|EOY25077.1|	Auxin response factor 9 isoform 1 [Theobroma cacao]	AT4G23980.1	auxin response factor 9	Encodes auxin response factor 9 (ARF9).	auxin response factor 9 (ARF9); FUNCTIONS IN: sequence-specific DNA binding transcription factor activity; INVOLVED IN: regulation of transcription, DNA-dependent; LOCATED IN: nucleus; EXPRESSED IN: 22 plant structures; EXPRESSED DURING: 13 growth stages; CONTAINS InterPro DOMAIN/s: Aux/IAA-ARF-dimerisation (InterPro:IPR011525), Transcriptional factor B3 (InterPro:IPR003340), AUX/IAA protein (Int…		OG1_6228
Sp2_comp150980_c0_seq1	315	.	T	A	96.9		AC=1;AF=0.167;AN=6;BaseQRankSum=-4.257;DP=249;Dels=0.00;FS=23.105;HaplotypeScore=191.0979;MLEAC=1;MLEAF=0.167;MQ=59.68;MQ0=0;MQRankSum=-0.109;QD=0.39;ReadPosRankSum=-6.718	GT:AD:DP:GQ:MLPSAC:MLPSAF:PL	0/0/0/0/0/1:228,20:249:99:1:0.167:123,0,172,2147483647,2147483647,2147483647,2147483647											GATK	2579	gi|508777821|gb|EOY25077.1|	Auxin response factor 9 isoform 1 [Theobroma cacao]	AT4G23980.1	auxin response factor 9	Encodes auxin response factor 9 (ARF9).	auxin response factor 9 (ARF9); FUNCTIONS IN: sequence-specific DNA binding transcription factor activity; INVOLVED IN: regulation of transcription, DNA-dependent; LOCATED IN: nucleus; EXPRESSED IN: 22 plant structures; EXPRESSED DURING: 13 growth stages; CONTAINS InterPro DOMAIN/s: Aux/IAA-ARF-dimerisation (InterPro:IPR011525), Transcriptional factor B3 (InterPro:IPR003340), AUX/IAA protein (Int…		OG1_6228
Sp2_comp150980_c0_seq1	433	.	A	G	1817.9	PASS	AC=2;AF=0.333;AN=6;BaseQRankSum=-1.499;DP=250;Dels=0.00;FS=4.350;HaplotypeScore=2.7880;MLEAC=2;MLEAF=0.333;MQ=59.79;MQ0=0;MQRankSum=-0.506;QD=7.27;ReadPosRankSum=-1.199	GT:AD:DP:GQ:MLPSAC:MLPSAF:PL	0/0/0/0/1/1:140,109:250:56:2:0.333:1844,56,0,60,220,2147483647,2147483647											GATK	2579	gi|508777821|gb|EOY25077.1|	Auxin response factor 9 isoform 1 [Theobroma cacao]	AT4G23980.1	auxin response factor 9	Encodes auxin response factor 9 (ARF9).	auxin response factor 9 (ARF9); FUNCTIONS IN: sequence-specific DNA binding transcription factor activity; INVOLVED IN: regulation of transcription, DNA-dependent; LOCATED IN: nucleus; EXPRESSED IN: 22 plant structures; EXPRESSED DURING: 13 growth stages; CONTAINS InterPro DOMAIN/s: Aux/IAA-ARF-dimerisation (InterPro:IPR011525), Transcriptional factor B3 (InterPro:IPR003340), AUX/IAA protein (Int…		OG1_6228
Sp2_comp148731_c0_seq4	109	.	G	T	59	.	DP=6;VDB=0.0400;AF1=0.5032;AC1=1;DP4=0,1,3,2;MQ=52;FQ=-8.63;PV4=1,0.063,1,1	GT:PL:GQ	0/1:89,0,19:22	Sp2_comp148731_c0_seq4	109	.	G	T	184.75	PASS	AC=5;AF=0.833;AN=6;BaseQRankSum=0.198;DP=7;Dels=0.00;FS=0.000;HaplotypeScore=0.0000;MLEAC=5;MLEAF=0.833;MQ=60.00;MQ0=0;MQRankSum=0.922;QD=26.39;ReadPosRankSum=0.922	GT:AD:DP:GQ:MLPSAC:MLPSAF:PL	0/1/1/1/1/1:2,5:7:2:5:0.833:208,28,14,6,2,0,30	SG	2047	gi|460366826|ref|XP_004229279.1|	PREDICTED: uncharacterized protein LOC101266863 [Solanum lycopersicum]	AT5G49220.1	Protein of unknown function (DUF789)		Protein of unknown function (DUF789); CONTAINS InterPro DOMAIN/s: Protein of unknown function DUF789 (InterPro:IPR008507); BEST Arabidopsis thaliana protein match is: Protein of unknown function (DUF789) (TAIR:AT4G16100.1); Has 30201 Blast hits to 17322 proteins in 780 species: Archae - 12; Bacteria - 1396; Metazoa - 17338; Fungi - 3422; Plants - 5037; Viruses - 0; Other Eukaryotes - 2996 (source…		OG1_6234
Sp2_comp148731_c0_seq4	1549	.	G	A	222	.	DP=105;VDB=0.0380;AF1=1;AC1=2;DP4=0,0,55,32;MQ=38;FQ=-282	GT:PL:GQ	1/1:255,255,0:99	Sp2_comp148731_c0_seq4	1549	.	G	A	3462.9	PASS	AC=6;AF=1.00;AN=6;DP=106;Dels=0.00;FS=0.000;HaplotypeScore=1.9989;MLEAC=6;MLEAF=1.00;MQ=59.86;MQ0=0;QD=32.67	GT:AD:DP:GQ:MLPSAC:MLPSAF:PL	1/1/1/1/1/1:0,106:106:70:6:1.00:3489,692,424,268,157,70,0	SG	2047	gi|460366826|ref|XP_004229279.1|	PREDICTED: uncharacterized protein LOC101266863 [Solanum lycopersicum]	AT5G49220.1	Protein of unknown function (DUF789)		Protein of unknown function (DUF789); CONTAINS InterPro DOMAIN/s: Protein of unknown function DUF789 (InterPro:IPR008507); BEST Arabidopsis thaliana protein match is: Protein of unknown function (DUF789) (TAIR:AT4G16100.1); Has 30201 Blast hits to 17322 proteins in 780 species: Archae - 12; Bacteria - 1396; Metazoa - 17338; Fungi - 3422; Plants - 5037; Viruses - 0; Other Eukaryotes - 2996 (source…		OG1_6234
Sp2_comp148731_c0_seq4	1783	.	T	A	222	.	DP=121;VDB=0.0345;AF1=1;AC1=2;DP4=0,0,57,52;MQ=44;FQ=-282	GT:PL:GQ	1/1:255,255,0:99	Sp2_comp148731_c0_seq4	1783	.	T	A	4585.9	PASS	AC=6;AF=1.00;AN=6;DP=125;Dels=0.00;FS=0.000;HaplotypeScore=0.7340;MLEAC=6;MLEAF=1.00;MQ=60.00;MQ0=0;QD=32.04	GT:AD:DP:GQ:MLPSAC:MLPSAF:PL	1/1/1/1/1/1:0,125:125:89:6:1.00:4612,879,539,340,199,89,0	SG	2047	gi|460366826|ref|XP_004229279.1|	PREDICTED: uncharacterized protein LOC101266863 [Solanum lycopersicum]	AT5G49220.1	Protein of unknown function (DUF789)		Protein of unknown function (DUF789); CONTAINS InterPro DOMAIN/s: Protein of unknown function DUF789 (InterPro:IPR008507); BEST Arabidopsis thaliana protein match is: Protein of unknown function (DUF789) (TAIR:AT4G16100.1); Has 30201 Blast hits to 17322 proteins in 780 species: Archae - 12; Bacteria - 1396; Metazoa - 17338; Fungi - 3422; Plants - 5037; Viruses - 0; Other Eukaryotes - 2996 (source…		OG1_6234
Sp2_comp148731_c0_seq4	417	.	T	C	225	.	DP=185;VDB=0.0399;AF1=0.5;AC1=1;DP4=43,39,59,37;MQ=47;FQ=225;PV4=0.29,0.16,8e-61,1	GT:PL:GQ	0/1:255,0,255:99	Sp2_comp148731_c0_seq4	417	.	T	C	3397.01	PASS	AC=3;AF=0.500;AN=6;BaseQRankSum=-1.966;DP=185;Dels=0.00;FS=6.371;HaplotypeScore=5.1637;MLEAC=3;MLEAF=0.500;MQ=60.00;MQ0=0;MQRankSum=-0.054;QD=18.36;ReadPosRankSum=-0.681	GT:AD:DP:GQ:MLPSAC:MLPSAF:PL	0/0/0/1/1/1:82,103:185:16:3:0.500:3423,287,73,0,16,154,2147483647	SG	2047	gi|460366826|ref|XP_004229279.1|	PREDICTED: uncharacterized protein LOC101266863 [Solanum lycopersicum]	AT5G49220.1	Protein of unknown function (DUF789)		Protein of unknown function (DUF789); CONTAINS InterPro DOMAIN/s: Protein of unknown function DUF789 (InterPro:IPR008507); BEST Arabidopsis thaliana protein match is: Protein of unknown function (DUF789) (TAIR:AT4G16100.1); Has 30201 Blast hits to 17322 proteins in 780 species: Archae - 12; Bacteria - 1396; Metazoa - 17338; Fungi - 3422; Plants - 5037; Viruses - 0; Other Eukaryotes - 2996 (source…		OG1_6234
Sp2_comp148731_c0_seq4	770	.	G	A	225	.	DP=196;VDB=0.0400;AF1=0.5;AC1=1;DP4=69,52,35,31;MQ=47;FQ=225;PV4=0.65,1,9.5e-37,1	GT:PL:GQ	0/1:255,0,255:99	Sp2_comp148731_c0_seq4	770	.	G	A	2345.9	PASS	AC=2;AF=0.333;AN=6;BaseQRankSum=0.838;DP=201;Dels=0.00;FS=1.146;HaplotypeScore=5.1910;MLEAC=2;MLEAF=0.333;MQ=60.00;MQ0=0;MQRankSum=-0.984;QD=11.67;ReadPosRankSum=1.248	GT:AD:DP:GQ:MLPSAC:MLPSAF:PL	0/0/0/0/1/1:127,74:201:35:2:0.333:2372,86,0,35,169,2147483647,2147483647	SG	2047	gi|460366826|ref|XP_004229279.1|	PREDICTED: uncharacterized protein LOC101266863 [Solanum lycopersicum]	AT5G49220.1	Protein of unknown function (DUF789)		Protein of unknown function (DUF789); CONTAINS InterPro DOMAIN/s: Protein of unknown function DUF789 (InterPro:IPR008507); BEST Arabidopsis thaliana protein match is: Protein of unknown function (DUF789) (TAIR:AT4G16100.1); Has 30201 Blast hits to 17322 proteins in 780 species: Archae - 12; Bacteria - 1396; Metazoa - 17338; Fungi - 3422; Plants - 5037; Viruses - 0; Other Eukaryotes - 2996 (source…		OG1_6234
Sp2_comp148731_c0_seq4	34	.	T	G	45.8	.	DP=2;VDB=0.0182;AF1=1;AC1=2;DP4=0,0,1,1;MQ=60;FQ=-33	GT:PL:GQ	1/1:77,6,0:10											SAM	2047	gi|460366826|ref|XP_004229279.1|	PREDICTED: uncharacterized protein LOC101266863 [Solanum lycopersicum]	AT5G49220.1	Protein of unknown function (DUF789)		Protein of unknown function (DUF789); CONTAINS InterPro DOMAIN/s: Protein of unknown function DUF789 (InterPro:IPR008507); BEST Arabidopsis thaliana protein match is: Protein of unknown function (DUF789) (TAIR:AT4G16100.1); Has 30201 Blast hits to 17322 proteins in 780 species: Archae - 12; Bacteria - 1396; Metazoa - 17338; Fungi - 3422; Plants - 5037; Viruses - 0; Other Eukaryotes - 2996 (source…		OG1_6234
Sp2_comp148731_c0_seq4	55	.	T	C	34.8	.	DP=2;VDB=0.0182;AF1=1;AC1=2;DP4=0,0,1,1;MQ=60;FQ=-33	GT:PL:GQ	1/1:66,6,0:10											SAM	2047	gi|460366826|ref|XP_004229279.1|	PREDICTED: uncharacterized protein LOC101266863 [Solanum lycopersicum]	AT5G49220.1	Protein of unknown function (DUF789)		Protein of unknown function (DUF789); CONTAINS InterPro DOMAIN/s: Protein of unknown function DUF789 (InterPro:IPR008507); BEST Arabidopsis thaliana protein match is: Protein of unknown function (DUF789) (TAIR:AT4G16100.1); Has 30201 Blast hits to 17322 proteins in 780 species: Archae - 12; Bacteria - 1396; Metazoa - 17338; Fungi - 3422; Plants - 5037; Viruses - 0; Other Eukaryotes - 2996 (source…		OG1_6234
Sp2_comp148731_c0_seq4	88	.	A	T	8.65	.	DP=4;VDB=0.0322;AF1=1;AC1=2;DP4=0,0,0,1;MQ=60;FQ=-30	GT:PL:GQ	1/1:38,3,0:5											SAM	2047	gi|460366826|ref|XP_004229279.1|	PREDICTED: uncharacterized protein LOC101266863 [Solanum lycopersicum]	AT5G49220.1	Protein of unknown function (DUF789)		Protein of unknown function (DUF789); CONTAINS InterPro DOMAIN/s: Protein of unknown function DUF789 (InterPro:IPR008507); BEST Arabidopsis thaliana protein match is: Protein of unknown function (DUF789) (TAIR:AT4G16100.1); Has 30201 Blast hits to 17322 proteins in 780 species: Archae - 12; Bacteria - 1396; Metazoa - 17338; Fungi - 3422; Plants - 5037; Viruses - 0; Other Eukaryotes - 2996 (source…		OG1_6234
Sp2_comp131303_c1_seq1	284	.	C	A	222	.	DP=255;VDB=0.0392;AF1=1;AC1=2;DP4=0,0,110,129;MQ=47;FQ=-282	GT:PL:GQ	1/1:255,255,0:99	Sp2_comp131303_c1_seq1	284	.	C	A	9363.9	PASS	AC=6;AF=1.00;AN=6;BaseQRankSum=1.718;DP=249;Dels=0.00;FS=0.000;HaplotypeScore=3.2561;MLEAC=6;MLEAF=1.00;MQ=59.94;MQ0=0;MQRankSum=1.634;QD=28.33;ReadPosRankSum=0.922	GT:AD:DP:GQ:MLPSAC:MLPSAF:PL	1/1/1/1/1/1:1,247:249:99:6:1.00:9390,1804,1107,698,408,184,0	SG	947	gi|460410078|ref|XP_004250458.1|	PREDICTED: uncharacterized protein LOC101266383 [Solanum lycopersicum]	AT5G64360.1	Chaperone DnaJ-domain superfamily protein		Chaperone DnaJ-domain superfamily protein; FUNCTIONS IN: heat shock protein binding; INVOLVED IN: protein folding; LOCATED IN: cellular_component unknown; EXPRESSED IN: 21 plant structures; EXPRESSED DURING: 13 growth stages; CONTAINS InterPro DOMAIN/s: Molecular chaperone, heat shock protein, Hsp40, DnaJ (InterPro:IPR015609), Heat shock protein DnaJ, N-terminal (InterPro:IPR001623); BEST Arabido…		OG1_6236
Sp2_comp131303_c1_seq1	290	.	C	A	222	.	DP=244;VDB=0.0345;AF1=1;AC1=2;DP4=0,0,105,125;MQ=47;FQ=-282	GT:PL:GQ	1/1:255,255,0:99	Sp2_comp131303_c1_seq1	290	.	C	A	9940.9	PASS	AC=6;AF=1.00;AN=6;DP=250;Dels=0.00;FS=0.000;HaplotypeScore=0.7340;MLEAC=6;MLEAF=1.00;MQ=59.94;MQ0=0;QD=31.22	GT:AD:DP:GQ:MLPSAC:MLPSAF:PL	1/1/1/1/1/1:0,250:250:99:6:1.00:9967,1828,1121,707,414,186,0	SG	947	gi|460410078|ref|XP_004250458.1|	PREDICTED: uncharacterized protein LOC101266383 [Solanum lycopersicum]	AT5G64360.1	Chaperone DnaJ-domain superfamily protein		Chaperone DnaJ-domain superfamily protein; FUNCTIONS IN: heat shock protein binding; INVOLVED IN: protein folding; LOCATED IN: cellular_component unknown; EXPRESSED IN: 21 plant structures; EXPRESSED DURING: 13 growth stages; CONTAINS InterPro DOMAIN/s: Molecular chaperone, heat shock protein, Hsp40, DnaJ (InterPro:IPR015609), Heat shock protein DnaJ, N-terminal (InterPro:IPR001623); BEST Arabido…		OG1_6236
Sp2_comp131303_c1_seq1	944	.	C	T	35.8	.	DP=5;VDB=0.0002;AF1=1;AC1=2;DP4=0,0,0,2;MQ=45;FQ=-33	GT:PL:GQ	1/1:67,6,0:10	Sp2_comp131303_c1_seq1	944	.	C	T	131.4	PASS	AC=6;AF=1.00;AN=6;DP=5;Dels=0.00;FS=0.000;HaplotypeScore=0.0000;MLEAC=6;MLEAF=1.00;MQ=60.00;MQ0=0;QD=26.28	GT:AD:DP:GQ:MLPSAC:MLPSAF:PL	1/1/1/1/1/1:1,4:5:3:6:1.00:155,31,19,12,7,3,0	SG	947	gi|460410078|ref|XP_004250458.1|	PREDICTED: uncharacterized protein LOC101266383 [Solanum lycopersicum]	AT5G64360.1	Chaperone DnaJ-domain superfamily protein		Chaperone DnaJ-domain superfamily protein; FUNCTIONS IN: heat shock protein binding; INVOLVED IN: protein folding; LOCATED IN: cellular_component unknown; EXPRESSED IN: 21 plant structures; EXPRESSED DURING: 13 growth stages; CONTAINS InterPro DOMAIN/s: Molecular chaperone, heat shock protein, Hsp40, DnaJ (InterPro:IPR015609), Heat shock protein DnaJ, N-terminal (InterPro:IPR001623); BEST Arabido…		OG1_6236
Sp2_comp131303_c1_seq1	571	.	A	G	47.9	LowQual;	AC=1;AF=0.167;AN=6;BaseQRankSum=-2.233;DP=250;Dels=0.00;FS=7.404;HaplotypeScore=9.9920;MLEAC=1;MLEAF=0.167;MQ=58.69;MQ0=0;MQRankSum=0.160;QD=0.19;ReadPosRankSum=-3.139	GT:AD:DP:GQ:MLPSAC:MLPSAF:PL	0/0/0/0/0/1:242,6:250:74:1:0.167:74,0,113,2147483647,2147483647,2147483647,2147483647											GATK	947	gi|460410078|ref|XP_004250458.1|	PREDICTED: uncharacterized protein LOC101266383 [Solanum lycopersicum]	AT5G64360.1	Chaperone DnaJ-domain superfamily protein		Chaperone DnaJ-domain superfamily protein; FUNCTIONS IN: heat shock protein binding; INVOLVED IN: protein folding; LOCATED IN: cellular_component unknown; EXPRESSED IN: 21 plant structures; EXPRESSED DURING: 13 growth stages; CONTAINS InterPro DOMAIN/s: Molecular chaperone, heat shock protein, Hsp40, DnaJ (InterPro:IPR015609), Heat shock protein DnaJ, N-terminal (InterPro:IPR001623); BEST Arabido…		OG1_6236
Sp2_comp131303_c1_seq1	694	.	G	C	135.9		AC=1;AF=0.167;AN=6;BaseQRankSum=5.178;DP=245;Dels=0.00;FS=58.766;HaplotypeScore=1.7333;MLEAC=1;MLEAF=0.167;MQ=59.77;MQ0=0;MQRankSum=-1.029;QD=0.55;ReadPosRankSum=1.260	GT:AD:DP:GQ:MLPSAC:MLPSAF:PL	0/0/0/0/0/1:216,29:245:99:1:0.167:162,0,173,2147483647,2147483647,2147483647,2147483647											GATK	947	gi|460410078|ref|XP_004250458.1|	PREDICTED: uncharacterized protein LOC101266383 [Solanum lycopersicum]	AT5G64360.1	Chaperone DnaJ-domain superfamily protein		Chaperone DnaJ-domain superfamily protein; FUNCTIONS IN: heat shock protein binding; INVOLVED IN: protein folding; LOCATED IN: cellular_component unknown; EXPRESSED IN: 21 plant structures; EXPRESSED DURING: 13 growth stages; CONTAINS InterPro DOMAIN/s: Molecular chaperone, heat shock protein, Hsp40, DnaJ (InterPro:IPR015609), Heat shock protein DnaJ, N-terminal (InterPro:IPR001623); BEST Arabido…		OG1_6236
Sp2_comp131303_c1_seq1	704	.	A	G	95.9		AC=1;AF=0.167;AN=6;BaseQRankSum=3.351;DP=234;Dels=0.00;FS=44.460;HaplotypeScore=1.5317;MLEAC=1;MLEAF=0.167;MQ=59.85;MQ0=0;MQRankSum=-0.028;QD=0.41;ReadPosRankSum=2.335	GT:AD:DP:GQ:MLPSAC:MLPSAF:PL	0/0/0/0/0/1:211,23:234:99:1:0.167:122,0,173,2147483647,2147483647,2147483647,2147483647											GATK	947	gi|460410078|ref|XP_004250458.1|	PREDICTED: uncharacterized protein LOC101266383 [Solanum lycopersicum]	AT5G64360.1	Chaperone DnaJ-domain superfamily protein		Chaperone DnaJ-domain superfamily protein; FUNCTIONS IN: heat shock protein binding; INVOLVED IN: protein folding; LOCATED IN: cellular_component unknown; EXPRESSED IN: 21 plant structures; EXPRESSED DURING: 13 growth stages; CONTAINS InterPro DOMAIN/s: Molecular chaperone, heat shock protein, Hsp40, DnaJ (InterPro:IPR015609), Heat shock protein DnaJ, N-terminal (InterPro:IPR001623); BEST Arabido…		OG1_6236
Sp2_comp148862_c1_seq5	1081	.	A	G	152	.	DP=56;VDB=0.0398;AF1=0.5;AC1=1;DP4=18,8,16,10;MQ=42;FQ=155;PV4=0.77,6.9e-20,9.9e-07,0.43	GT:PL:GQ	0/1:182,0,255:99	Sp2_comp148862_c1_seq5	1081	.	A	G	1110.89	PASS	AC=3;AF=0.500;AN=6;BaseQRankSum=-1.261;DP=62;Dels=0.00;FS=3.633;HaplotypeScore=0.0000;MLEAC=3;MLEAF=0.500;MQ=60.00;MQ0=0;MQRankSum=1.052;QD=17.92;ReadPosRankSum=-1.007	GT:AD:DP:GQ:MLPSAC:MLPSAF:PL	0/0/0/1/1/1:28,34:62:6:3:0.500:1136,95,24,0,6,53,929	SG	1737	gi|460404000|ref|XP_004247473.1|	PREDICTED: mitochondrial substrate carrier family protein ucpB-like [Solanum lycopersicum]	AT4G03115.1	Mitochondrial substrate carrier family protein		Mitochondrial substrate carrier family protein; FUNCTIONS IN: binding; INVOLVED IN: transport, transmembrane transport; LOCATED IN: mitochondrial inner membrane, membrane; CONTAINS InterPro DOMAIN/s: Mitochondrial substrate carrier (InterPro:IPR001993), Mitochondrial substrate/solute carrier (InterPro:IPR018108); BEST Arabidopsis thaliana protein match is: plant uncoupling mitochondrial protein 1…		OG1_6239
Sp2_comp148862_c1_seq5	1097	.	G	C	83	.	DP=61;VDB=0.0373;AF1=0.5;AC1=1;DP4=17,13,15,6;MQ=40;FQ=86;PV4=0.38,6.2e-23,5e-05,0.18	GT:PL:GQ	0/1:113,0,255:99	Sp2_comp148862_c1_seq5	1097	.	G	C	1263.7	PASS	AC=3;AF=0.500;AN=6;BaseQRankSum=0.019;DP=69;Dels=0.00;FS=0.000;HaplotypeScore=0.0000;MLEAC=3;MLEAF=0.500;MQ=60.00;MQ0=0;MQRankSum=-1.414;QD=18.31;ReadPosRankSum=0.167	GT:AD:DP:GQ:MLPSAC:MLPSAF:PL	0/0/0/1/1/1:30,39:69:7:3:0.500:1289,110,28,0,7,61,2147483647	SG	1737	gi|460404000|ref|XP_004247473.1|	PREDICTED: mitochondrial substrate carrier family protein ucpB-like [Solanum lycopersicum]	AT4G03115.1	Mitochondrial substrate carrier family protein		Mitochondrial substrate carrier family protein; FUNCTIONS IN: binding; INVOLVED IN: transport, transmembrane transport; LOCATED IN: mitochondrial inner membrane, membrane; CONTAINS InterPro DOMAIN/s: Mitochondrial substrate carrier (InterPro:IPR001993), Mitochondrial substrate/solute carrier (InterPro:IPR018108); BEST Arabidopsis thaliana protein match is: plant uncoupling mitochondrial protein 1…		OG1_6239
Sp2_comp148862_c1_seq5	1107	.	C	T	209	.	DP=48;VDB=0.0345;AF1=1;AC1=2;DP4=0,0,18,17;MQ=38;FQ=-132	GT:PL:GQ	1/1:242,105,0:99	Sp2_comp148862_c1_seq5	1107	.	C	T	2278.9	PASS	AC=6;AF=1.00;AN=6;DP=56;Dels=0.00;FS=0.000;HaplotypeScore=0.0000;MLEAC=6;MLEAF=1.00;MQ=60.00;MQ0=0;QD=29.69	GT:AD:DP:GQ:MLPSAC:MLPSAF:PL	1/1/1/1/1/1:0,56:56:44:6:1.00:2305,428,262,166,97,44,0	SG	1737	gi|460404000|ref|XP_004247473.1|	PREDICTED: mitochondrial substrate carrier family protein ucpB-like [Solanum lycopersicum]	AT4G03115.1	Mitochondrial substrate carrier family protein		Mitochondrial substrate carrier family protein; FUNCTIONS IN: binding; INVOLVED IN: transport, transmembrane transport; LOCATED IN: mitochondrial inner membrane, membrane; CONTAINS InterPro DOMAIN/s: Mitochondrial substrate carrier (InterPro:IPR001993), Mitochondrial substrate/solute carrier (InterPro:IPR018108); BEST Arabidopsis thaliana protein match is: plant uncoupling mitochondrial protein 1…		OG1_6239
Sp2_comp148862_c1_seq5	1110	.	T	A	25	.	DP=48;VDB=0.0345;AF1=0.5;AC1=1;DP4=12,12,5,5;MQ=38;FQ=28;PV4=1,1.9e-12,6.2e-07,0.046	GT:PL:GQ	0/1:55,0,255:58	Sp2_comp148862_c1_seq5	1110	.	T	A	1103.37	PASS	AC=3;AF=0.500;AN=6;BaseQRankSum=0.157;DP=56;Dels=0.00;FS=0.000;HaplotypeScore=0.0000;MLEAC=3;MLEAF=0.500;MQ=60.00;MQ0=0;MQRankSum=0.058;QD=19.70;ReadPosRankSum=0.820	GT:AD:DP:GQ:MLPSAC:MLPSAF:PL	0/0/0/1/1/1:24,32:56:4:3:0.500:1128,95,25,0,4,46,849	SG	1737	gi|460404000|ref|XP_004247473.1|	PREDICTED: mitochondrial substrate carrier family protein ucpB-like [Solanum lycopersicum]	AT4G03115.1	Mitochondrial substrate carrier family protein		Mitochondrial substrate carrier family protein; FUNCTIONS IN: binding; INVOLVED IN: transport, transmembrane transport; LOCATED IN: mitochondrial inner membrane, membrane; CONTAINS InterPro DOMAIN/s: Mitochondrial substrate carrier (InterPro:IPR001993), Mitochondrial substrate/solute carrier (InterPro:IPR018108); BEST Arabidopsis thaliana protein match is: plant uncoupling mitochondrial protein 1…		OG1_6239
Sp2_comp148862_c1_seq5	1123	.	C	G	140	.	DP=54;VDB=0.0365;AF1=0.5;AC1=1;DP4=16,12,13,9;MQ=35;FQ=143;PV4=1,1,5.3e-10,1	GT:PL:GQ	0/1:170,0,255:99	Sp2_comp148862_c1_seq5	1123	.	C	G	1068.23	PASS	AC=3;AF=0.500;AN=6;BaseQRankSum=1.308;DP=64;Dels=0.00;FS=0.000;HaplotypeScore=1.7329;MLEAC=3;MLEAF=0.500;MQ=60.00;MQ0=0;MQRankSum=0.827;QD=16.69;ReadPosRankSum=1.464	GT:AD:DP:GQ:MLPSAC:MLPSAF:PL	0/0/0/1/1/1:29,35:64:12:3:0.500:1094,81,18,0,12,67,2147483647	SG	1737	gi|460404000|ref|XP_004247473.1|	PREDICTED: mitochondrial substrate carrier family protein ucpB-like [Solanum lycopersicum]	AT4G03115.1	Mitochondrial substrate carrier family protein		Mitochondrial substrate carrier family protein; FUNCTIONS IN: binding; INVOLVED IN: transport, transmembrane transport; LOCATED IN: mitochondrial inner membrane, membrane; CONTAINS InterPro DOMAIN/s: Mitochondrial substrate carrier (InterPro:IPR001993), Mitochondrial substrate/solute carrier (InterPro:IPR018108); BEST Arabidopsis thaliana protein match is: plant uncoupling mitochondrial protein 1…		OG1_6239
Sp2_comp148862_c1_seq5	1131	.	T	C	215	.	DP=58;VDB=0.0398;AF1=1;AC1=2;DP4=0,0,25,24;MQ=33;FQ=-175	GT:PL:GQ	1/1:248,148,0:99	Sp2_comp148862_c1_seq5	1131	.	T	C	2382.9	PASS	AC=6;AF=1.00;AN=6;DP=68;Dels=0.00;FS=0.000;HaplotypeScore=1.4679;MLEAC=6;MLEAF=1.00;MQ=60.00;MQ0=0;QD=30.56	GT:AD:DP:GQ:MLPSAC:MLPSAF:PL	1/1/1/1/1/1:0,68:68:47:6:1.00:2409,459,281,178,104,47,0	SG	1737	gi|460404000|ref|XP_004247473.1|	PREDICTED: mitochondrial substrate carrier family protein ucpB-like [Solanum lycopersicum]	AT4G03115.1	Mitochondrial substrate carrier family protein		Mitochondrial substrate carrier family protein; FUNCTIONS IN: binding; INVOLVED IN: transport, transmembrane transport; LOCATED IN: mitochondrial inner membrane, membrane; CONTAINS InterPro DOMAIN/s: Mitochondrial substrate carrier (InterPro:IPR001993), Mitochondrial substrate/solute carrier (InterPro:IPR018108); BEST Arabidopsis thaliana protein match is: plant uncoupling mitochondrial protein 1…		OG1_6239
Sp2_comp148862_c1_seq5	1138	.	A	G	113	.	DP=60;VDB=0.0400;AF1=0.5;AC1=1;DP4=15,15,14,11;MQ=33;FQ=116;PV4=0.79,4.6e-17,9.4e-07,1	GT:PL:GQ	0/1:143,0,255:99	Sp2_comp148862_c1_seq5	1138	.	A	G	1105.1	PASS	AC=3;AF=0.500;AN=6;BaseQRankSum=1.018;DP=69;Dels=0.00;FS=0.938;HaplotypeScore=3.5336;MLEAC=3;MLEAF=0.500;MQ=60.00;MQ0=0;MQRankSum=-0.230;QD=16.02;ReadPosRankSum=1.241	GT:AD:DP:GQ:MLPSAC:MLPSAF:PL	0/0/0/1/1/1:32,37:69:15:3:0.500:1131,84,18,0,15,77,2147483647	SG	1737	gi|460404000|ref|XP_004247473.1|	PREDICTED: mitochondrial substrate carrier family protein ucpB-like [Solanum lycopersicum]	AT4G03115.1	Mitochondrial substrate carrier family protein		Mitochondrial substrate carrier family protein; FUNCTIONS IN: binding; INVOLVED IN: transport, transmembrane transport; LOCATED IN: mitochondrial inner membrane, membrane; CONTAINS InterPro DOMAIN/s: Mitochondrial substrate carrier (InterPro:IPR001993), Mitochondrial substrate/solute carrier (InterPro:IPR018108); BEST Arabidopsis thaliana protein match is: plant uncoupling mitochondrial protein 1…		OG1_6239
Sp2_comp148862_c1_seq5	1177	.	A	G	213	.	DP=63;VDB=0.0392;AF1=1;AC1=2;DP4=0,0,25,18;MQ=31;FQ=-156	GT:PL:GQ	1/1:246,129,0:99	Sp2_comp148862_c1_seq5	1177	.	A	G	2299.9	PASS	AC=6;AF=1.00;AN=6;DP=69;Dels=0.00;FS=0.000;HaplotypeScore=0.0000;MLEAC=6;MLEAF=1.00;MQ=60.00;MQ0=0;QD=33.33	GT:AD:DP:GQ:MLPSAC:MLPSAF:PL	1/1/1/1/1/1:0,66:69:46:6:1.00:2326,451,277,175,102,46,0	SG	1737	gi|460404000|ref|XP_004247473.1|	PREDICTED: mitochondrial substrate carrier family protein ucpB-like [Solanum lycopersicum]	AT4G03115.1	Mitochondrial substrate carrier family protein		Mitochondrial substrate carrier family protein; FUNCTIONS IN: binding; INVOLVED IN: transport, transmembrane transport; LOCATED IN: mitochondrial inner membrane, membrane; CONTAINS InterPro DOMAIN/s: Mitochondrial substrate carrier (InterPro:IPR001993), Mitochondrial substrate/solute carrier (InterPro:IPR018108); BEST Arabidopsis thaliana protein match is: plant uncoupling mitochondrial protein 1…		OG1_6239
Sp2_comp148862_c1_seq5	1180	.	G	A	157	.	DP=64;VDB=0.0392;AF1=0.5;AC1=1;DP4=16,12,12,15;MQ=33;FQ=160;PV4=0.42,2.9e-15,0.32,0.47	GT:PL:GQ	0/1:187,0,255:99	Sp2_comp148862_c1_seq5	1180	.	G	A	1019.17	PASS	AC=3;AF=0.500;AN=6;BaseQRankSum=-1.170;DP=70;Dels=0.00;FS=1.986;HaplotypeScore=0.0000;MLEAC=3;MLEAF=0.500;MQ=60.00;MQ0=0;MQRankSum=-1.206;QD=14.56;ReadPosRankSum=1.902	GT:AD:DP:GQ:MLPSAC:MLPSAF:PL	0/0/0/1/1/1:35,35:70:13:3:0.500:1045,75,13,0,19,89,2147483647	SG	1737	gi|460404000|ref|XP_004247473.1|	PREDICTED: mitochondrial substrate carrier family protein ucpB-like [Solanum lycopersicum]	AT4G03115.1	Mitochondrial substrate carrier family protein		Mitochondrial substrate carrier family protein; FUNCTIONS IN: binding; INVOLVED IN: transport, transmembrane transport; LOCATED IN: mitochondrial inner membrane, membrane; CONTAINS InterPro DOMAIN/s: Mitochondrial substrate carrier (InterPro:IPR001993), Mitochondrial substrate/solute carrier (InterPro:IPR018108); BEST Arabidopsis thaliana protein match is: plant uncoupling mitochondrial protein 1…		OG1_6239
Sp2_comp148862_c1_seq5	1204	.	T	C	222	.	DP=76;VDB=0.0380;AF1=1;AC1=2;DP4=0,0,38,36;MQ=37;FQ=-250	GT:PL:GQ	1/1:255,223,0:99	Sp2_comp148862_c1_seq5	1204	.	T	C	3087.9	PASS	AC=6;AF=1.00;AN=6;DP=79;Dels=0.00;FS=0.000;HaplotypeScore=0.6651;MLEAC=6;MLEAF=1.00;MQ=60.00;MQ0=0;QD=27.99	GT:AD:DP:GQ:MLPSAC:MLPSAF:PL	1/1/1/1/1/1:0,79:79:60:6:1.00:3114,591,363,229,134,60,0	SG	1737	gi|460404000|ref|XP_004247473.1|	PREDICTED: mitochondrial substrate carrier family protein ucpB-like [Solanum lycopersicum]	AT4G03115.1	Mitochondrial substrate carrier family protein		Mitochondrial substrate carrier family protein; FUNCTIONS IN: binding; INVOLVED IN: transport, transmembrane transport; LOCATED IN: mitochondrial inner membrane, membrane; CONTAINS InterPro DOMAIN/s: Mitochondrial substrate carrier (InterPro:IPR001993), Mitochondrial substrate/solute carrier (InterPro:IPR018108); BEST Arabidopsis thaliana protein match is: plant uncoupling mitochondrial protein 1…		OG1_6239
Sp2_comp148862_c1_seq5	1215	.	A	G	222	.	DP=82;VDB=0.0392;AF1=1;AC1=2;DP4=0,0,40,39;MQ=38;FQ=-265	GT:PL:GQ	1/1:255,238,0:99	Sp2_comp148862_c1_seq5	1215	.	A	G	3227.04	PASS	AC=6;AF=1.00;AN=6;DP=85;Dels=0.00;FS=0.000;HaplotypeScore=0.0000;MLEAC=6;MLEAF=1.00;MQ=59.71;MQ0=0;QD=26.98	GT:AD:DP:GQ:MLPSAC:MLPSAF:PL	1/1/1/1/1/1:0,85:85:63:6:1.00:3253,622,382,241,141,63,0	SG	1737	gi|460404000|ref|XP_004247473.1|	PREDICTED: mitochondrial substrate carrier family protein ucpB-like [Solanum lycopersicum]	AT4G03115.1	Mitochondrial substrate carrier family protein		Mitochondrial substrate carrier family protein; FUNCTIONS IN: binding; INVOLVED IN: transport, transmembrane transport; LOCATED IN: mitochondrial inner membrane, membrane; CONTAINS InterPro DOMAIN/s: Mitochondrial substrate carrier (InterPro:IPR001993), Mitochondrial substrate/solute carrier (InterPro:IPR018108); BEST Arabidopsis thaliana protein match is: plant uncoupling mitochondrial protein 1…		OG1_6239
Sp2_comp148862_c1_seq5	1219	.	C	T	67	.	DP=83;VDB=0.0399;AF1=0.5;AC1=1;DP4=19,19,10,6;MQ=39;FQ=70;PV4=0.55,5.3e-23,0.022,0.011	GT:PL:GQ	0/1:97,0,255:99	Sp2_comp148862_c1_seq5	1219	.	C	T	1489.17	PASS	AC=3;AF=0.500;AN=6;BaseQRankSum=0.147;DP=86;Dels=0.00;FS=0.000;HaplotypeScore=0.0000;MLEAC=3;MLEAF=0.500;MQ=59.71;MQ0=0;MQRankSum=-1.813;QD=17.32;ReadPosRankSum=0.026	GT:AD:DP:GQ:MLPSAC:MLPSAF:PL	0/0/0/1/1/1:39,47:86:12:3:0.500:1515,125,30,0,12,84,2147483647	SG	1737	gi|460404000|ref|XP_004247473.1|	PREDICTED: mitochondrial substrate carrier family protein ucpB-like [Solanum lycopersicum]	AT4G03115.1	Mitochondrial substrate carrier family protein		Mitochondrial substrate carrier family protein; FUNCTIONS IN: binding; INVOLVED IN: transport, transmembrane transport; LOCATED IN: mitochondrial inner membrane, membrane; CONTAINS InterPro DOMAIN/s: Mitochondrial substrate carrier (InterPro:IPR001993), Mitochondrial substrate/solute carrier (InterPro:IPR018108); BEST Arabidopsis thaliana protein match is: plant uncoupling mitochondrial protein 1…		OG1_6239
Sp2_comp148862_c1_seq5	1264	.	A	G	107	.	DP=83;VDB=0.0399;AF1=0.5;AC1=1;DP4=17,25,13,10;MQ=43;FQ=110;PV4=0.3,1.5e-27,0.071,0.028	GT:PL:GQ	0/1:137,0,255:99	Sp2_comp148862_c1_seq5	1264	.	A	G	1288.02	PASS	AC=3;AF=0.500;AN=6;BaseQRankSum=-0.198;DP=86;Dels=0.00;FS=0.000;HaplotypeScore=0.0000;MLEAC=3;MLEAF=0.500;MQ=59.60;MQ0=0;MQRankSum=0.630;QD=14.98;ReadPosRankSum=-0.955	GT:AD:DP:GQ:MLPSAC:MLPSAF:PL	0/0/0/1/1/1:46,40:86:16:3:0.500:1314,90,16,0,25,111,2147483647	SG	1737	gi|460404000|ref|XP_004247473.1|	PREDICTED: mitochondrial substrate carrier family protein ucpB-like [Solanum lycopersicum]	AT4G03115.1	Mitochondrial substrate carrier family protein		Mitochondrial substrate carrier family protein; FUNCTIONS IN: binding; INVOLVED IN: transport, transmembrane transport; LOCATED IN: mitochondrial inner membrane, membrane; CONTAINS InterPro DOMAIN/s: Mitochondrial substrate carrier (InterPro:IPR001993), Mitochondrial substrate/solute carrier (InterPro:IPR018108); BEST Arabidopsis thaliana protein match is: plant uncoupling mitochondrial protein 1…		OG1_6239
Sp2_comp148862_c1_seq5	1303	.	A	G	140	.	DP=68;VDB=0.0399;AF1=0.5;AC1=1;DP4=13,21,15,13;MQ=47;FQ=143;PV4=0.31,5.3e-28,0.033,1	GT:PL:GQ	0/1:170,0,255:99	Sp2_comp148862_c1_seq5	1303	.	A	G	1093.1	PASS	AC=3;AF=0.500;AN=6;BaseQRankSum=-0.190;DP=68;Dels=0.00;FS=6.614;HaplotypeScore=0.9993;MLEAC=3;MLEAF=0.500;MQ=60.00;MQ0=0;MQRankSum=0.519;QD=16.08;ReadPosRankSum=0.190	GT:AD:DP:GQ:MLPSAC:MLPSAF:PL	0/0/0/1/1/1:36,32:68:15:3:0.500:1119,77,15,0,18,84,2147483647	SG	1737	gi|460404000|ref|XP_004247473.1|	PREDICTED: mitochondrial substrate carrier family protein ucpB-like [Solanum lycopersicum]	AT4G03115.1	Mitochondrial substrate carrier family protein		Mitochondrial substrate carrier family protein; FUNCTIONS IN: binding; INVOLVED IN: transport, transmembrane transport; LOCATED IN: mitochondrial inner membrane, membrane; CONTAINS InterPro DOMAIN/s: Mitochondrial substrate carrier (InterPro:IPR001993), Mitochondrial substrate/solute carrier (InterPro:IPR018108); BEST Arabidopsis thaliana protein match is: plant uncoupling mitochondrial protein 1…		OG1_6239
Sp2_comp148862_c1_seq5	1338	.	G	A	220	.	DP=66;VDB=0.0400;AF1=1;AC1=2;DP4=0,0,19,20;MQ=45;FQ=-144	GT:PL:GQ	1/1:253,117,0:99	Sp2_comp148862_c1_seq5	1338	.	G	A	2502.9	PASS	AC=6;AF=1.00;AN=6;DP=66;Dels=0.00;FS=0.000;HaplotypeScore=0.8667;MLEAC=6;MLEAF=1.00;MQ=59.37;MQ0=0;QD=24.20	GT:AD:DP:GQ:MLPSAC:MLPSAF:PL	1/1/1/1/1/1:0,66:66:50:6:1.00:2529,490,300,190,111,50,0	SG	1737	gi|460404000|ref|XP_004247473.1|	PREDICTED: mitochondrial substrate carrier family protein ucpB-like [Solanum lycopersicum]	AT4G03115.1	Mitochondrial substrate carrier family protein		Mitochondrial substrate carrier family protein; FUNCTIONS IN: binding; INVOLVED IN: transport, transmembrane transport; LOCATED IN: mitochondrial inner membrane, membrane; CONTAINS InterPro DOMAIN/s: Mitochondrial substrate carrier (InterPro:IPR001993), Mitochondrial substrate/solute carrier (InterPro:IPR018108); BEST Arabidopsis thaliana protein match is: plant uncoupling mitochondrial protein 1…		OG1_6239
Sp2_comp148862_c1_seq5	1348	.	G	A	222	.	DP=61;VDB=0.0392;AF1=1;AC1=2;DP4=0,0,31,28;MQ=45;FQ=-205	GT:PL:GQ	1/1:255,178,0:99	Sp2_comp148862_c1_seq5	1348	.	G	A	2395.9	PASS	AC=6;AF=1.00;AN=6;BaseQRankSum=-2.045;DP=67;Dels=0.00;FS=0.000;HaplotypeScore=3.8653;MLEAC=6;MLEAF=1.00;MQ=58.88;MQ0=0;MQRankSum=2.229;QD=32.08;ReadPosRankSum=1.897	GT:AD:DP:GQ:MLPSAC:MLPSAF:PL	1/1/1/1/1/1:2,65:67:47:6:1.00:2422,459,281,178,104,47,0	SG	1737	gi|460404000|ref|XP_004247473.1|	PREDICTED: mitochondrial substrate carrier family protein ucpB-like [Solanum lycopersicum]	AT4G03115.1	Mitochondrial substrate carrier family protein		Mitochondrial substrate carrier family protein; FUNCTIONS IN: binding; INVOLVED IN: transport, transmembrane transport; LOCATED IN: mitochondrial inner membrane, membrane; CONTAINS InterPro DOMAIN/s: Mitochondrial substrate carrier (InterPro:IPR001993), Mitochondrial substrate/solute carrier (InterPro:IPR018108); BEST Arabidopsis thaliana protein match is: plant uncoupling mitochondrial protein 1…		OG1_6239
Sp2_comp148862_c1_seq5	1447	.	G	C	15.9	.	DP=25;VDB=0.0271;AF1=1;AC1=2;DP4=0,0,1,1;MQ=49;FQ=-33	GT:PL:GQ	1/1:47,6,0:10	Sp2_comp148862_c1_seq5	1447	.	G	C	896.94		AC=6;AF=1.00;AN=6;DP=31;Dels=0.00;FS=0.000;HaplotypeScore=15.4641;MLEAC=6;MLEAF=1.00;MQ=60.00;MQ0=0;QD=28.93	GT:AD:DP:GQ:MLPSAC:MLPSAF:PL	1/1/1/1/1/1:0,31:31:21:6:1.00:923,210,129,81,48,21,0	SG	1737	gi|460404000|ref|XP_004247473.1|	PREDICTED: mitochondrial substrate carrier family protein ucpB-like [Solanum lycopersicum]	AT4G03115.1	Mitochondrial substrate carrier family protein		Mitochondrial substrate carrier family protein; FUNCTIONS IN: binding; INVOLVED IN: transport, transmembrane transport; LOCATED IN: mitochondrial inner membrane, membrane; CONTAINS InterPro DOMAIN/s: Mitochondrial substrate carrier (InterPro:IPR001993), Mitochondrial substrate/solute carrier (InterPro:IPR018108); BEST Arabidopsis thaliana protein match is: plant uncoupling mitochondrial protein 1…		OG1_6239
Sp2_comp148862_c1_seq5	1503	.	T	C	220	.	DP=30;VDB=0.0380;AF1=1;AC1=2;DP4=0,0,12,17;MQ=41;FQ=-114	GT:PL:GQ	1/1:253,87,0:99	Sp2_comp148862_c1_seq5	1503	.	T	C	2233.9	PASS	AC=6;AF=1.00;AN=6;DP=84;Dels=0.00;FS=0.000;HaplotypeScore=0.7340;MLEAC=6;MLEAF=1.00;MQ=55.14;MQ0=0;QD=26.59	GT:AD:DP:GQ:MLPSAC:MLPSAF:PL	1/1/1/1/1/1:0,84:84:45:6:1.00:2260,443,272,172,100,45,0	SG	1737	gi|460404000|ref|XP_004247473.1|	PREDICTED: mitochondrial substrate carrier family protein ucpB-like [Solanum lycopersicum]	AT4G03115.1	Mitochondrial substrate carrier family protein		Mitochondrial substrate carrier family protein; FUNCTIONS IN: binding; INVOLVED IN: transport, transmembrane transport; LOCATED IN: mitochondrial inner membrane, membrane; CONTAINS InterPro DOMAIN/s: Mitochondrial substrate carrier (InterPro:IPR001993), Mitochondrial substrate/solute carrier (InterPro:IPR018108); BEST Arabidopsis thaliana protein match is: plant uncoupling mitochondrial protein 1…		OG1_6239
Sp2_comp148862_c1_seq5	1527	.	G	A	109	.	DP=19;VDB=0.0081;AF1=1;AC1=2;DP4=0,0,4,10;MQ=36;FQ=-69	GT:PL:GQ	1/1:142,42,0:81	Sp2_comp148862_c1_seq5	1527	.	G	A	914.94	PASS	AC=6;AF=1.00;AN=6;DP=41;Dels=0.00;FS=0.000;HaplotypeScore=0.0000;MLEAC=6;MLEAF=1.00;MQ=58.35;MQ0=0;QD=22.32	GT:AD:DP:GQ:MLPSAC:MLPSAF:PL	1/1/1/1/1/1:0,41:41:21:6:1.00:941,202,124,78,46,21,0	SG	1737	gi|460404000|ref|XP_004247473.1|	PREDICTED: mitochondrial substrate carrier family protein ucpB-like [Solanum lycopersicum]	AT4G03115.1	Mitochondrial substrate carrier family protein		Mitochondrial substrate carrier family protein; FUNCTIONS IN: binding; INVOLVED IN: transport, transmembrane transport; LOCATED IN: mitochondrial inner membrane, membrane; CONTAINS InterPro DOMAIN/s: Mitochondrial substrate carrier (InterPro:IPR001993), Mitochondrial substrate/solute carrier (InterPro:IPR018108); BEST Arabidopsis thaliana protein match is: plant uncoupling mitochondrial protein 1…		OG1_6239
Sp2_comp148862_c1_seq5	1544	.	C	T	147	.	DP=22;VDB=0.0298;AF1=1;AC1=2;DP4=0,0,3,14;MQ=39;FQ=-78	GT:PL:GQ	1/1:180,51,0:99	Sp2_comp148862_c1_seq5	1544	.	C	T	1039.94	PASS	AC=6;AF=1.00;AN=6;DP=52;Dels=0.00;FS=0.000;HaplotypeScore=0.5784;MLEAC=6;MLEAF=1.00;MQ=58.44;MQ0=0;QD=20.00	GT:AD:DP:GQ:MLPSAC:MLPSAF:PL	1/1/1/1/1/1:0,49:52:21:6:1.00:1066,210,129,81,48,21,0	SG	1737	gi|460404000|ref|XP_004247473.1|	PREDICTED: mitochondrial substrate carrier family protein ucpB-like [Solanum lycopersicum]	AT4G03115.1	Mitochondrial substrate carrier family protein		Mitochondrial substrate carrier family protein; FUNCTIONS IN: binding; INVOLVED IN: transport, transmembrane transport; LOCATED IN: mitochondrial inner membrane, membrane; CONTAINS InterPro DOMAIN/s: Mitochondrial substrate carrier (InterPro:IPR001993), Mitochondrial substrate/solute carrier (InterPro:IPR018108); BEST Arabidopsis thaliana protein match is: plant uncoupling mitochondrial protein 1…		OG1_6239
Sp2_comp148862_c1_seq5	1636	.	G	T	93	.	DP=11;VDB=0.0392;AF1=1;AC1=2;DP4=0,0,2,6;MQ=48;FQ=-51	GT:PL:GQ	1/1:126,24,0:45	Sp2_comp148862_c1_seq5	1636	.	G	T	522.25		AC=6;AF=1.00;AN=6;DP=24;Dels=0.00;FS=0.000;HaplotypeScore=50.2584;MLEAC=6;MLEAF=1.00;MQ=58.20;MQ0=0;QD=21.76	GT:AD:DP:GQ:MLPSAC:MLPSAF:PL	1/1/1/1/1/1:0,24:24:11:6:1.00:548,109,67,42,25,11,0	SG	1737	gi|460404000|ref|XP_004247473.1|	PREDICTED: mitochondrial substrate carrier family protein ucpB-like [Solanum lycopersicum]	AT4G03115.1	Mitochondrial substrate carrier family protein		Mitochondrial substrate carrier family protein; FUNCTIONS IN: binding; INVOLVED IN: transport, transmembrane transport; LOCATED IN: mitochondrial inner membrane, membrane; CONTAINS InterPro DOMAIN/s: Mitochondrial substrate carrier (InterPro:IPR001993), Mitochondrial substrate/solute carrier (InterPro:IPR018108); BEST Arabidopsis thaliana protein match is: plant uncoupling mitochondrial protein 1…		OG1_6239
Sp2_comp148862_c1_seq5	436	.	G	A	167	.	DP=56;VDB=0.0384;AF1=1;AC1=2;DP4=0,0,15,10;MQ=45;FQ=-102	GT:PL:GQ	1/1:200,75,0:99	Sp2_comp148862_c1_seq5	436	.	G	A	2249.9	PASS	AC=6;AF=1.00;AN=6;DP=63;Dels=0.00;FS=0.000;HaplotypeScore=0.0000;MLEAC=6;MLEAF=1.00;MQ=60.00;MQ0=0;QD=31.23	GT:AD:DP:GQ:MLPSAC:MLPSAF:PL	1/1/1/1/1/1:0,63:63:44:6:1.00:2276,436,267,169,99,44,0	SG	1737	gi|460404000|ref|XP_004247473.1|	PREDICTED: mitochondrial substrate carrier family protein ucpB-like [Solanum lycopersicum]	AT4G03115.1	Mitochondrial substrate carrier family protein		Mitochondrial substrate carrier family protein; FUNCTIONS IN: binding; INVOLVED IN: transport, transmembrane transport; LOCATED IN: mitochondrial inner membrane, membrane; CONTAINS InterPro DOMAIN/s: Mitochondrial substrate carrier (InterPro:IPR001993), Mitochondrial substrate/solute carrier (InterPro:IPR018108); BEST Arabidopsis thaliana protein match is: plant uncoupling mitochondrial protein 1…		OG1_6239
Sp2_comp148862_c1_seq5	465	.	G	A	203	.	DP=49;VDB=0.0164;AF1=1;AC1=2;DP4=0,0,28,21;MQ=46;FQ=-175	GT:PL:GQ	1/1:236,148,0:99	Sp2_comp148862_c1_seq5	465	.	G	A	1973.9		AC=6;AF=1.00;AN=6;DP=49;Dels=0.00;FS=0.000;HaplotypeScore=46.9547;MLEAC=6;MLEAF=1.00;MQ=60.00;MQ0=0;QD=28.94	GT:AD:DP:GQ:MLPSAC:MLPSAF:PL	1/1/1/1/1/1:0,49:49:36:6:1.00:2000,358,219,138,81,36,0	SG	1737	gi|460404000|ref|XP_004247473.1|	PREDICTED: mitochondrial substrate carrier family protein ucpB-like [Solanum lycopersicum]	AT4G03115.1	Mitochondrial substrate carrier family protein		Mitochondrial substrate carrier family protein; FUNCTIONS IN: binding; INVOLVED IN: transport, transmembrane transport; LOCATED IN: mitochondrial inner membrane, membrane; CONTAINS InterPro DOMAIN/s: Mitochondrial substrate carrier (InterPro:IPR001993), Mitochondrial substrate/solute carrier (InterPro:IPR018108); BEST Arabidopsis thaliana protein match is: plant uncoupling mitochondrial protein 1…		OG1_6239
Sp2_comp148862_c1_seq5	777	.	C	T	157	.	DP=87;VDB=0.0298;AF1=0.5;AC1=1;DP4=21,19,26,17;MQ=50;FQ=160;PV4=0.51,6.4e-34,0.049,1	GT:PL:GQ	0/1:187,0,255:99	Sp2_comp148862_c1_seq5	777	.	C	T	1621.04	PASS	AC=3;AF=0.500;AN=6;BaseQRankSum=-0.315;DP=90;Dels=0.00;FS=5.366;HaplotypeScore=0.9995;MLEAC=3;MLEAF=0.500;MQ=60.00;MQ0=0;MQRankSum=0.670;QD=18.01;ReadPosRankSum=0.323	GT:AD:DP:GQ:MLPSAC:MLPSAF:PL	0/0/0/1/1/1:43,47:90:15:3:0.500:1647,128,30,0,15,94,2147483647	SG	1737	gi|460404000|ref|XP_004247473.1|	PREDICTED: mitochondrial substrate carrier family protein ucpB-like [Solanum lycopersicum]	AT4G03115.1	Mitochondrial substrate carrier family protein		Mitochondrial substrate carrier family protein; FUNCTIONS IN: binding; INVOLVED IN: transport, transmembrane transport; LOCATED IN: mitochondrial inner membrane, membrane; CONTAINS InterPro DOMAIN/s: Mitochondrial substrate carrier (InterPro:IPR001993), Mitochondrial substrate/solute carrier (InterPro:IPR018108); BEST Arabidopsis thaliana protein match is: plant uncoupling mitochondrial protein 1…		OG1_6239
Sp2_comp148862_c1_seq5	862	.	T	G	139	.	DP=94;VDB=0.0398;AF1=0.5;AC1=1;DP4=22,35,15,20;MQ=45;FQ=142;PV4=0.83,4.3e-30,1,0.15	GT:PL:GQ	0/1:169,0,255:99	Sp2_comp148862_c1_seq5	862	.	T	G	1188.17	PASS	AC=2;AF=0.333;AN=6;BaseQRankSum=1.839;DP=99;Dels=0.00;FS=0.000;HaplotypeScore=2.1557;MLEAC=2;MLEAF=0.333;MQ=59.71;MQ0=0;MQRankSum=0.483;QD=12.00;ReadPosRankSum=-1.758	GT:AD:DP:GQ:MLPSAC:MLPSAF:PL	0/0/0/0/1/1:62,36:99:12:2:0.333:1214,48,0,12,72,2147483647,2147483647	SG	1737	gi|460404000|ref|XP_004247473.1|	PREDICTED: mitochondrial substrate carrier family protein ucpB-like [Solanum lycopersicum]	AT4G03115.1	Mitochondrial substrate carrier family protein		Mitochondrial substrate carrier family protein; FUNCTIONS IN: binding; INVOLVED IN: transport, transmembrane transport; LOCATED IN: mitochondrial inner membrane, membrane; CONTAINS InterPro DOMAIN/s: Mitochondrial substrate carrier (InterPro:IPR001993), Mitochondrial substrate/solute carrier (InterPro:IPR018108); BEST Arabidopsis thaliana protein match is: plant uncoupling mitochondrial protein 1…		OG1_6239
Sp2_comp148862_c1_seq5	886	.	T	C	222	.	DP=92;VDB=0.0399;AF1=1;AC1=2;DP4=0,0,34,49;MQ=43;FQ=-277	GT:PL:GQ	1/1:255,250,0:99	Sp2_comp148862_c1_seq5	886	.	T	C	3732.9	PASS	AC=6;AF=1.00;AN=6;DP=94;Dels=0.00;FS=0.000;HaplotypeScore=0.0000;MLEAC=6;MLEAF=1.00;MQ=59.70;MQ0=0;QD=34.25	GT:AD:DP:GQ:MLPSAC:MLPSAF:PL	1/1/1/1/1/1:0,94:94:72:6:1.00:3759,708,434,274,160,72,0	SG	1737	gi|460404000|ref|XP_004247473.1|	PREDICTED: mitochondrial substrate carrier family protein ucpB-like [Solanum lycopersicum]	AT4G03115.1	Mitochondrial substrate carrier family protein		Mitochondrial substrate carrier family protein; FUNCTIONS IN: binding; INVOLVED IN: transport, transmembrane transport; LOCATED IN: mitochondrial inner membrane, membrane; CONTAINS InterPro DOMAIN/s: Mitochondrial substrate carrier (InterPro:IPR001993), Mitochondrial substrate/solute carrier (InterPro:IPR018108); BEST Arabidopsis thaliana protein match is: plant uncoupling mitochondrial protein 1…		OG1_6239
Sp2_comp148862_c1_seq5	959	.	G	A	222	.	DP=63;VDB=0.0380;AF1=1;AC1=2;DP4=0,0,26,30;MQ=45;FQ=-196	GT:PL:GQ	1/1:255,169,0:99	Sp2_comp148862_c1_seq5	959	.	G	A	2000.9	PASS	AC=6;AF=1.00;AN=6;DP=63;Dels=0.00;FS=0.000;HaplotypeScore=0.0000;MLEAC=6;MLEAF=1.00;MQ=60.00;MQ0=0;QD=31.76	GT:AD:DP:GQ:MLPSAC:MLPSAF:PL	1/1/1/1/1/1:0,63:63:44:6:1.00:2027,435,267,168,99,44,0	SG	1737	gi|460404000|ref|XP_004247473.1|	PREDICTED: mitochondrial substrate carrier family protein ucpB-like [Solanum lycopersicum]	AT4G03115.1	Mitochondrial substrate carrier family protein		Mitochondrial substrate carrier family protein; FUNCTIONS IN: binding; INVOLVED IN: transport, transmembrane transport; LOCATED IN: mitochondrial inner membrane, membrane; CONTAINS InterPro DOMAIN/s: Mitochondrial substrate carrier (InterPro:IPR001993), Mitochondrial substrate/solute carrier (InterPro:IPR018108); BEST Arabidopsis thaliana protein match is: plant uncoupling mitochondrial protein 1…		OG1_6239
Sp2_comp148862_c1_seq5	1030	.	A	C	695.76	PASS	AC=3;AF=0.500;AN=6;BaseQRankSum=1.472;DP=49;Dels=0.00;FS=5.900;HaplotypeScore=0.8321;MLEAC=3;MLEAF=0.500;MQ=60.00;MQ0=0;MQRankSum=0.010;QD=14.20;ReadPosRankSum=1.172	GT:AD:DP:GQ:MLPSAC:MLPSAF:PL	0/0/0/1/1/1:26,23:49:7:3:0.500:721,49,7,0,17,70,2147483647											GATK	1737	gi|460404000|ref|XP_004247473.1|	PREDICTED: mitochondrial substrate carrier family protein ucpB-like [Solanum lycopersicum]	AT4G03115.1	Mitochondrial substrate carrier family protein		Mitochondrial substrate carrier family protein; FUNCTIONS IN: binding; INVOLVED IN: transport, transmembrane transport; LOCATED IN: mitochondrial inner membrane, membrane; CONTAINS InterPro DOMAIN/s: Mitochondrial substrate carrier (InterPro:IPR001993), Mitochondrial substrate/solute carrier (InterPro:IPR018108); BEST Arabidopsis thaliana protein match is: plant uncoupling mitochondrial protein 1…		OG1_6239
Sp2_comp148862_c1_seq5	1446	.	T	C	850.95	PASS	AC=6;AF=1.00;AN=6;DP=29;Dels=0.00;FS=0.000;HaplotypeScore=11.5981;MLEAC=6;MLEAF=1.00;MQ=60.00;MQ0=0;QD=29.34	GT:AD:DP:GQ:MLPSAC:MLPSAF:PL	1/1/1/1/1/1:0,29:29:20:6:1.00:877,194,119,75,44,20,0											GATK	1737	gi|460404000|ref|XP_004247473.1|	PREDICTED: mitochondrial substrate carrier family protein ucpB-like [Solanum lycopersicum]	AT4G03115.1	Mitochondrial substrate carrier family protein		Mitochondrial substrate carrier family protein; FUNCTIONS IN: binding; INVOLVED IN: transport, transmembrane transport; LOCATED IN: mitochondrial inner membrane, membrane; CONTAINS InterPro DOMAIN/s: Mitochondrial substrate carrier (InterPro:IPR001993), Mitochondrial substrate/solute carrier (InterPro:IPR018108); BEST Arabidopsis thaliana protein match is: plant uncoupling mitochondrial protein 1…		OG1_6239
Sp2_comp148862_c1_seq5	1530	.	G	C	84.4	PASS	AC=6;AF=1.00;AN=6;DP=41;Dels=0.00;FS=0.000;HaplotypeScore=0.0000;MLEAC=6;MLEAF=1.00;MQ=58.35;MQ0=0;QD=2.06	GT:AD:DP:GQ:MLPSAC:MLPSAF:PL	1/1/1/1/1/1:0,41:41:3:6:1.00:108,31,19,12,7,3,0											GATK	1737	gi|460404000|ref|XP_004247473.1|	PREDICTED: mitochondrial substrate carrier family protein ucpB-like [Solanum lycopersicum]	AT4G03115.1	Mitochondrial substrate carrier family protein		Mitochondrial substrate carrier family protein; FUNCTIONS IN: binding; INVOLVED IN: transport, transmembrane transport; LOCATED IN: mitochondrial inner membrane, membrane; CONTAINS InterPro DOMAIN/s: Mitochondrial substrate carrier (InterPro:IPR001993), Mitochondrial substrate/solute carrier (InterPro:IPR018108); BEST Arabidopsis thaliana protein match is: plant uncoupling mitochondrial protein 1…		OG1_6239
Sp2_comp148862_c1_seq5	32	.	G	C	10.4	.	DP=1;AF1=1;AC1=2;DP4=0,0,1,0;MQ=60;FQ=-30	GT:PL:GQ	1/1:40,3,0:5											SAM	1737	gi|460404000|ref|XP_004247473.1|	PREDICTED: mitochondrial substrate carrier family protein ucpB-like [Solanum lycopersicum]	AT4G03115.1	Mitochondrial substrate carrier family protein		Mitochondrial substrate carrier family protein; FUNCTIONS IN: binding; INVOLVED IN: transport, transmembrane transport; LOCATED IN: mitochondrial inner membrane, membrane; CONTAINS InterPro DOMAIN/s: Mitochondrial substrate carrier (InterPro:IPR001993), Mitochondrial substrate/solute carrier (InterPro:IPR018108); BEST Arabidopsis thaliana protein match is: plant uncoupling mitochondrial protein 1…		OG1_6239
Sp2_comp148888_c0_seq50	1169	.	T	A	48	.	DP=102;VDB=0.0322;AF1=0.5;AC1=1;DP4=1,1,5,1;MQ=50;FQ=18.1;PV4=0.46,6.3e-05,0.21,0.079	GT:PL:GQ	0/1:78,0,45:48	Sp2_comp148888_c0_seq50	1169	.	T	A	3625.99	PASS	AC=6;AF=1.00;AN=6;BaseQRankSum=1.085;DP=110;Dels=0.00;FS=0.000;HaplotypeScore=2.7880;MLEAC=6;MLEAF=1.00;MQ=59.89;MQ0=0;MQRankSum=-1.532;QD=32.96;ReadPosRankSum=-0.145	GT:AD:DP:GQ:MLPSAC:MLPSAF:PL	1/1/1/1/1/1:2,108:110:17:6:1.00:3652,715,410,233,110,17,0	SG	1782	gi|508782387|gb|EOY29643.1|	Kinase superfamily protein [Theobroma cacao]	AT4G32660.1	Protein kinase superfamily protein	Encodes protein kinase AME3.	AME3; FUNCTIONS IN: protein serine/threonine kinase activity, protein kinase activity, kinase activity, ATP binding; INVOLVED IN: protein amino acid phosphorylation; LOCATED IN: cellular_component unknown; EXPRESSED IN: 24 plant structures; EXPRESSED DURING: 15 growth stages; CONTAINS InterPro DOMAIN/s: Protein kinase, catalytic domain (InterPro:IPR000719), Serine/threonine-protein kinase domain …		OG1_6242
Sp2_comp148888_c0_seq50	1601	.	T	A	222	.	DP=61;VDB=0.0398;AF1=1;AC1=2;DP4=0,0,21,36;MQ=45;FQ=-199	GT:PL:GQ	1/1:255,172,0:99	Sp2_comp148888_c0_seq50	1601	.	T	A	2526.9	PASS	AC=6;AF=1.00;AN=6;DP=63;Dels=0.00;FS=0.000;HaplotypeScore=0.0000;MLEAC=6;MLEAF=1.00;MQ=59.35;MQ0=0;QD=30.54	GT:AD:DP:GQ:MLPSAC:MLPSAF:PL	1/1/1/1/1/1:0,63:63:49:6:1.00:2553,482,296,187,109,49,0	SG	1782	gi|508782387|gb|EOY29643.1|	Kinase superfamily protein [Theobroma cacao]	AT4G32660.1	Protein kinase superfamily protein	Encodes protein kinase AME3.	AME3; FUNCTIONS IN: protein serine/threonine kinase activity, protein kinase activity, kinase activity, ATP binding; INVOLVED IN: protein amino acid phosphorylation; LOCATED IN: cellular_component unknown; EXPRESSED IN: 24 plant structures; EXPRESSED DURING: 15 growth stages; CONTAINS InterPro DOMAIN/s: Protein kinase, catalytic domain (InterPro:IPR000719), Serine/threonine-protein kinase domain …		OG1_6242
Sp2_comp148888_c0_seq50	398	.	C	T	222	.	DP=196;VDB=0.0399;AF1=1;AC1=2;DP4=0,0,93,89;MQ=49;FQ=-282	GT:PL:GQ	1/1:255,255,0:99	Sp2_comp148888_c0_seq50	398	.	C	T	7910.9	PASS	AC=6;AF=1.00;AN=6;DP=198;Dels=0.00;FS=0.000;HaplotypeScore=0.7887;MLEAC=6;MLEAF=1.00;MQ=60.00;MQ0=0;QD=33.36	GT:AD:DP:GQ:MLPSAC:MLPSAF:PL	1/1/1/1/1/1:0,198:198:99:6:1.00:7937,1470,902,569,333,150,0	SG	1782	gi|508782387|gb|EOY29643.1|	Kinase superfamily protein [Theobroma cacao]	AT4G32660.1	Protein kinase superfamily protein	Encodes protein kinase AME3.	AME3; FUNCTIONS IN: protein serine/threonine kinase activity, protein kinase activity, kinase activity, ATP binding; INVOLVED IN: protein amino acid phosphorylation; LOCATED IN: cellular_component unknown; EXPRESSED IN: 24 plant structures; EXPRESSED DURING: 15 growth stages; CONTAINS InterPro DOMAIN/s: Protein kinase, catalytic domain (InterPro:IPR000719), Serine/threonine-protein kinase domain …		OG1_6242
Sp2_comp148929_c0_seq4	355	.	T	C	222	.	DP=985;VDB=0.0392;AF1=1;AC1=2;DP4=8,6,443,442;MQ=49;FQ=-282;PV4=0.79,7.7e-37,1,1	GT:PL:GQ	1/1:255,255,0:99	Sp2_comp148929_c0_seq4	355	.	T	C	7885.9	PASS	AC=5;AF=0.833;AN=6;BaseQRankSum=1.893;DP=250;Dels=0.00;FS=3.241;HaplotypeScore=4.5955;MLEAC=5;MLEAF=0.833;MQ=59.85;MQ0=0;MQRankSum=0.182;QD=31.54;ReadPosRankSum=1.096	GT:AD:DP:GQ:MLPSAC:MLPSAF:PL	0/1/1/1/1/1:10,240:250:63:5:0.833:7912,1334,746,406,171,0,63	SG	2075	gi|449446604|ref|XP_004141061.1|	PREDICTED: T-complex protein 1 subunit beta-like [Cucumis sativus]	AT5G20890.1	TCP-1/cpn60 chaperonin family protein		TCP-1/cpn60 chaperonin family protein; FUNCTIONS IN: unfolded protein binding, ATP binding; INVOLVED IN: protein folding, cellular protein metabolic process; LOCATED IN: anchored to plasma membrane, cell wall; EXPRESSED IN: 24 plant structures; EXPRESSED DURING: 14 growth stages; CONTAINS InterPro DOMAIN/s: Chaperonin Cpn60/TCP-1 (InterPro:IPR002423), Chaperone, tailless complex polypeptide 1 (In…		OG1_6245
Sp2_comp148929_c0_seq4	985	.	A	G	222	.	DP=1191;VDB=0.0392;AF1=1;AC1=2;DP4=5,4,263,245;MQ=46;FQ=-282;PV4=1,1,1,1	GT:PL:GQ	1/1:255,255,0:99	Sp2_comp148929_c0_seq4	985	.	A	G	8844.9	PASS	AC=6;AF=1.00;AN=6;BaseQRankSum=0.342;DP=250;Dels=0.00;FS=1.739;HaplotypeScore=2.8648;MLEAC=6;MLEAF=1.00;MQ=59.87;MQ0=0;MQRankSum=0.060;QD=28.28;ReadPosRankSum=-0.467	GT:AD:DP:GQ:MLPSAC:MLPSAF:PL	1/1/1/1/1/1:5,245:250:37:6:1.00:8871,1532,880,501,236,37,0	SG	2075	gi|449446604|ref|XP_004141061.1|	PREDICTED: T-complex protein 1 subunit beta-like [Cucumis sativus]	AT5G20890.1	TCP-1/cpn60 chaperonin family protein		TCP-1/cpn60 chaperonin family protein; FUNCTIONS IN: unfolded protein binding, ATP binding; INVOLVED IN: protein folding, cellular protein metabolic process; LOCATED IN: anchored to plasma membrane, cell wall; EXPRESSED IN: 24 plant structures; EXPRESSED DURING: 14 growth stages; CONTAINS InterPro DOMAIN/s: Chaperonin Cpn60/TCP-1 (InterPro:IPR002423), Chaperone, tailless complex polypeptide 1 (In…		OG1_6245
Sp2_comp149115_c0_seq14	1494	.	C	A	42	.	DP=120;VDB=0.0190;AF1=0.5;AC1=1;DP4=34,44,8,17;MQ=41;FQ=45;PV4=0.36,5.7e-31,1,1	GT:PL:GQ	0/1:72,0,255:75	Sp2_comp149115_c0_seq14	1494	.	C	A	426.9		AC=1;AF=0.167;AN=6;BaseQRankSum=-3.912;DP=250;Dels=0.00;FS=12.544;HaplotypeScore=22.6529;MLEAC=1;MLEAF=0.167;MQ=59.55;MQ0=0;MQRankSum=0.536;QD=1.71;ReadPosRankSum=0.950	GT:AD:DP:GQ:MLPSAC:MLPSAF:PL	0/0/0/0/0/1:230,20:250:99:1:0.167:453,0,106,2147483647,2147483647,2147483647,2147483647	SG	1970	gi|460400117|ref|XP_004245582.1|	PREDICTED: DNA repair helicase XPB1-like [Solanum lycopersicum]	AT5G41370.1	homolog of xeroderma pigmentosum complementation group B 1	Encodes XPB1, a DNA repair protein and transcription factor. Arabidopsis thaliana has duplicated XPB gene (AtXPB1 and AtXPB2, with high similarity to each other). XPB proteins are involved in both DNA repair and transcription, they are component of the transcription factor IIH (TFIIH) and are responsible for DNA helicase activity during nucleotide (nt) excision repair (NER). Complementation assay…	homolog of xeroderma pigmentosum complementation group B 1 (XPB1); FUNCTIONS IN: in 7 functions; INVOLVED IN: response to UV, response to toxin; LOCATED IN: nucleus, cytoplasm; EXPRESSED IN: whole plant, male gametophyte, pollen tube; EXPRESSED DURING: L mature pollen stage, M germinated pollen stage, seedling growth; CONTAINS InterPro DOMAIN/s: Restriction endonuclease, type I, R subunit/Type II…		OG1_6247
Sp2_comp149115_c0_seq14	1716	.	T	C	31	.	DP=239;VDB=0.0365;AF1=0.5;AC1=1;DP4=67,42,15,25;MQ=46;FQ=34;PV4=0.015,6.4e-56,1,0.00039	GT:PL:GQ	0/1:61,0,255:64	Sp2_comp149115_c0_seq14	1716	.	T	C	3367.9		AC=3;AF=0.500;AN=6;BaseQRankSum=2.042;DP=241;Dels=0.00;FS=2.890;HaplotypeScore=16.3587;MLEAC=3;MLEAF=0.500;MQ=59.88;MQ0=0;MQRankSum=-0.078;QD=13.97;ReadPosRankSum=-1.581	GT:AD:DP:GQ:MLPSAC:MLPSAF:PL	0/0/0/1/1/1:121,119:240:34:3:0.500:3394,270,61,0,34,207,2147483647	SG	1970	gi|460400117|ref|XP_004245582.1|	PREDICTED: DNA repair helicase XPB1-like [Solanum lycopersicum]	AT5G41370.1	homolog of xeroderma pigmentosum complementation group B 1	Encodes XPB1, a DNA repair protein and transcription factor. Arabidopsis thaliana has duplicated XPB gene (AtXPB1 and AtXPB2, with high similarity to each other). XPB proteins are involved in both DNA repair and transcription, they are component of the transcription factor IIH (TFIIH) and are responsible for DNA helicase activity during nucleotide (nt) excision repair (NER). Complementation assay…	homolog of xeroderma pigmentosum complementation group B 1 (XPB1); FUNCTIONS IN: in 7 functions; INVOLVED IN: response to UV, response to toxin; LOCATED IN: nucleus, cytoplasm; EXPRESSED IN: whole plant, male gametophyte, pollen tube; EXPRESSED DURING: L mature pollen stage, M germinated pollen stage, seedling growth; CONTAINS InterPro DOMAIN/s: Restriction endonuclease, type I, R subunit/Type II…		OG1_6247
Sp2_comp149115_c0_seq14	1747	.	G	A	153	.	DP=283;VDB=0.0345;AF1=0.5;AC1=1;DP4=96,63,70,52;MQ=49;FQ=156;PV4=0.63,8.9e-109,0.00015,1	GT:PL:GQ	0/1:183,0,255:99	Sp2_comp149115_c0_seq14	1747	.	G	A	3296.91	PASS	AC=2;AF=0.333;AN=6;BaseQRankSum=-0.741;DP=250;Dels=0.00;FS=2.181;HaplotypeScore=2.9639;MLEAC=2;MLEAF=0.333;MQ=59.87;MQ0=0;MQRankSum=0.569;QD=13.19;ReadPosRankSum=-0.562	GT:AD:DP:GQ:MLPSAC:MLPSAF:PL	0/0/0/0/1/1:141,109:250:0:2:0.333:3320,153,0,0,114,2147483647,2147483647	SG	1970	gi|460400117|ref|XP_004245582.1|	PREDICTED: DNA repair helicase XPB1-like [Solanum lycopersicum]	AT5G41370.1	homolog of xeroderma pigmentosum complementation group B 1	Encodes XPB1, a DNA repair protein and transcription factor. Arabidopsis thaliana has duplicated XPB gene (AtXPB1 and AtXPB2, with high similarity to each other). XPB proteins are involved in both DNA repair and transcription, they are component of the transcription factor IIH (TFIIH) and are responsible for DNA helicase activity during nucleotide (nt) excision repair (NER). Complementation assay…	homolog of xeroderma pigmentosum complementation group B 1 (XPB1); FUNCTIONS IN: in 7 functions; INVOLVED IN: response to UV, response to toxin; LOCATED IN: nucleus, cytoplasm; EXPRESSED IN: whole plant, male gametophyte, pollen tube; EXPRESSED DURING: L mature pollen stage, M germinated pollen stage, seedling growth; CONTAINS InterPro DOMAIN/s: Restriction endonuclease, type I, R subunit/Type II…		OG1_6247
Sp2_comp149115_c0_seq14	1587	.	T	A	1011.9	PASS	AC=1;AF=0.167;AN=6;BaseQRankSum=-0.082;DP=250;Dels=0.00;FS=4.291;HaplotypeScore=5.7290;MLEAC=1;MLEAF=0.167;MQ=59.98;MQ0=0;MQRankSum=0.639;QD=4.05;ReadPosRankSum=0.542	GT:AD:DP:GQ:MLPSAC:MLPSAF:PL	0/0/0/0/0/1:211,38:250:72:1:0.167:1038,0,72,2147483647,2147483647,2147483647,2147483647											GATK	1970	gi|460400117|ref|XP_004245582.1|	PREDICTED: DNA repair helicase XPB1-like [Solanum lycopersicum]	AT5G41370.1	homolog of xeroderma pigmentosum complementation group B 1	Encodes XPB1, a DNA repair protein and transcription factor. Arabidopsis thaliana has duplicated XPB gene (AtXPB1 and AtXPB2, with high similarity to each other). XPB proteins are involved in both DNA repair and transcription, they are component of the transcription factor IIH (TFIIH) and are responsible for DNA helicase activity during nucleotide (nt) excision repair (NER). Complementation assay…	homolog of xeroderma pigmentosum complementation group B 1 (XPB1); FUNCTIONS IN: in 7 functions; INVOLVED IN: response to UV, response to toxin; LOCATED IN: nucleus, cytoplasm; EXPRESSED IN: whole plant, male gametophyte, pollen tube; EXPRESSED DURING: L mature pollen stage, M germinated pollen stage, seedling growth; CONTAINS InterPro DOMAIN/s: Restriction endonuclease, type I, R subunit/Type II…		OG1_6247
Sp2_comp149115_c0_seq14	1602	.	T	G	1092.9		AC=1;AF=0.167;AN=6;BaseQRankSum=-1.466;DP=250;Dels=0.00;FS=1.404;HaplotypeScore=25.9881;MLEAC=1;MLEAF=0.167;MQ=59.98;MQ0=0;MQRankSum=0.816;QD=4.37;ReadPosRankSum=-0.714	GT:AD:DP:GQ:MLPSAC:MLPSAF:PL	0/0/0/0/0/1:209,40:250:62:1:0.167:1119,0,62,2147483647,2147483647,2147483647,2147483647											GATK	1970	gi|460400117|ref|XP_004245582.1|	PREDICTED: DNA repair helicase XPB1-like [Solanum lycopersicum]	AT5G41370.1	homolog of xeroderma pigmentosum complementation group B 1	Encodes XPB1, a DNA repair protein and transcription factor. Arabidopsis thaliana has duplicated XPB gene (AtXPB1 and AtXPB2, with high similarity to each other). XPB proteins are involved in both DNA repair and transcription, they are component of the transcription factor IIH (TFIIH) and are responsible for DNA helicase activity during nucleotide (nt) excision repair (NER). Complementation assay…	homolog of xeroderma pigmentosum complementation group B 1 (XPB1); FUNCTIONS IN: in 7 functions; INVOLVED IN: response to UV, response to toxin; LOCATED IN: nucleus, cytoplasm; EXPRESSED IN: whole plant, male gametophyte, pollen tube; EXPRESSED DURING: L mature pollen stage, M germinated pollen stage, seedling growth; CONTAINS InterPro DOMAIN/s: Restriction endonuclease, type I, R subunit/Type II…		OG1_6247
Sp2_comp149115_c0_seq14	1669	.	G	A	813.9		AC=1;AF=0.167;AN=6;BaseQRankSum=-1.159;DP=250;Dels=0.00;FS=1.580;HaplotypeScore=32.7699;MLEAC=1;MLEAF=0.167;MQ=59.85;MQ0=0;MQRankSum=-1.143;QD=3.26;ReadPosRankSum=2.173	GT:AD:DP:GQ:MLPSAC:MLPSAF:PL	0/0/0/0/0/1:220,30:250:48:1:0.167:840,0,48,174,2147483647,2147483647,2147483647											GATK	1970	gi|460400117|ref|XP_004245582.1|	PREDICTED: DNA repair helicase XPB1-like [Solanum lycopersicum]	AT5G41370.1	homolog of xeroderma pigmentosum complementation group B 1	Encodes XPB1, a DNA repair protein and transcription factor. Arabidopsis thaliana has duplicated XPB gene (AtXPB1 and AtXPB2, with high similarity to each other). XPB proteins are involved in both DNA repair and transcription, they are component of the transcription factor IIH (TFIIH) and are responsible for DNA helicase activity during nucleotide (nt) excision repair (NER). Complementation assay…	homolog of xeroderma pigmentosum complementation group B 1 (XPB1); FUNCTIONS IN: in 7 functions; INVOLVED IN: response to UV, response to toxin; LOCATED IN: nucleus, cytoplasm; EXPRESSED IN: whole plant, male gametophyte, pollen tube; EXPRESSED DURING: L mature pollen stage, M germinated pollen stage, seedling growth; CONTAINS InterPro DOMAIN/s: Restriction endonuclease, type I, R subunit/Type II…		OG1_6247
Sp2_comp149197_c0_seq4	1412	.	T	C	225	.	DP=445;VDB=0.0392;AF1=0.5;AC1=1;DP4=121,123,94,84;MQ=48;FQ=225;PV4=0.55,0.27,5.1e-126,1	GT:PL:GQ	0/1:255,0,255:99	Sp2_comp149197_c0_seq4	1412	.	T	C	3901.91	PASS	AC=3;AF=0.500;AN=6;BaseQRankSum=1.146;DP=250;Dels=0.00;FS=2.861;HaplotypeScore=1.9962;MLEAC=3;MLEAF=0.500;MQ=59.78;MQ0=0;MQRankSum=2.283;QD=15.61;ReadPosRankSum=-0.029	GT:AD:DP:GQ:MLPSAC:MLPSAF:PL	0/0/0/1/1/1:132,118:250:30:3:0.500:3928,231,30,0,90,2147483647,2147483647	SG	2180	gi|225438527|ref|XP_002279361.1|	PREDICTED: UPF0202 protein At1g10490 [Vitis vinifera]	AT1G10490.1	Domain of unknown function (DUF1726) ;Putative ATPase (DUF699)		CONTAINS InterPro DOMAIN/s: Domain of unknown function DUF1726 (InterPro:IPR013562), Domain of unknown function DUF699, exodeoxyribonuclease V alpha chain (InterPro:IPR007807); BEST Arabidopsis thaliana protein match is: Domain of unknown function (DUF1726) ;Putative ATPase (DUF699) (TAIR:AT3G57940.1); Has 1351 Blast hits to 1310 proteins in 616 species: Archae - 139; Bacteria - 698; Metazoa - 17…		OG1_6253
Sp2_comp149197_c0_seq4	1464	.	T	C	124	.	DP=415;VDB=0.0271;AF1=0.5;AC1=1;DP4=106,72,64,54;MQ=48;FQ=127;PV4=0.4,1.2e-124,1,0.0039	GT:PL:GQ	0/1:154,0,255:99	Sp2_comp149197_c0_seq4	1464	.	T	C	4720.93	PASS	AC=3;AF=0.500;AN=6;BaseQRankSum=-0.430;DP=250;Dels=0.00;FS=2.208;HaplotypeScore=2.7601;MLEAC=3;MLEAF=0.500;MQ=59.44;MQ0=1;MQRankSum=-1.223;QD=18.88;ReadPosRankSum=1.120	GT:AD:DP:GQ:MLPSAC:MLPSAF:PL	0/0/0/1/1/1:110,140:250:22:3:0.500:4747,397,100,0,22,215,2147483647	SG	2180	gi|225438527|ref|XP_002279361.1|	PREDICTED: UPF0202 protein At1g10490 [Vitis vinifera]	AT1G10490.1	Domain of unknown function (DUF1726) ;Putative ATPase (DUF699)		CONTAINS InterPro DOMAIN/s: Domain of unknown function DUF1726 (InterPro:IPR013562), Domain of unknown function DUF699, exodeoxyribonuclease V alpha chain (InterPro:IPR007807); BEST Arabidopsis thaliana protein match is: Domain of unknown function (DUF1726) ;Putative ATPase (DUF699) (TAIR:AT3G57940.1); Has 1351 Blast hits to 1310 proteins in 616 species: Archae - 139; Bacteria - 698; Metazoa - 17…		OG1_6253
Sp2_comp149197_c0_seq4	1622	.	G	C	147	.	DP=579;VDB=0.0399;AF1=0.5;AC1=1;DP4=179,145,128,107;MQ=47;FQ=150;PV4=0.86,7.8e-203,9.4e-53,1	GT:PL:GQ	0/1:177,0,255:99	Sp2_comp149197_c0_seq4	1622	.	G	C	3605.11	PASS	AC=3;AF=0.500;AN=6;BaseQRankSum=-0.431;DP=250;Dels=0.00;FS=0.000;HaplotypeScore=0.9832;MLEAC=3;MLEAF=0.500;MQ=59.83;MQ0=0;MQRankSum=0.204;QD=14.42;ReadPosRankSum=-0.008	GT:AD:DP:GQ:MLPSAC:MLPSAF:PL	0/0/0/1/1/1:140,110:250:13:3:0.500:3631,194,13,0,110,2147483647,2147483647	SG	2180	gi|225438527|ref|XP_002279361.1|	PREDICTED: UPF0202 protein At1g10490 [Vitis vinifera]	AT1G10490.1	Domain of unknown function (DUF1726) ;Putative ATPase (DUF699)		CONTAINS InterPro DOMAIN/s: Domain of unknown function DUF1726 (InterPro:IPR013562), Domain of unknown function DUF699, exodeoxyribonuclease V alpha chain (InterPro:IPR007807); BEST Arabidopsis thaliana protein match is: Domain of unknown function (DUF1726) ;Putative ATPase (DUF699) (TAIR:AT3G57940.1); Has 1351 Blast hits to 1310 proteins in 616 species: Archae - 139; Bacteria - 698; Metazoa - 17…		OG1_6253
Sp2_comp149197_c0_seq4	1655	.	T	C	49	.	DP=655;VDB=0.0400;AF1=0.5;AC1=1;DP4=193,165,93,56;MQ=47;FQ=52;PV4=0.095,1.2e-177,5.1e-77,2e-06	GT:PL:GQ	0/1:79,0,255:82	Sp2_comp149197_c0_seq4	1655	.	T	C	3301.07	PASS	AC=3;AF=0.500;AN=6;BaseQRankSum=-0.080;DP=250;Dels=0.00;FS=2.794;HaplotypeScore=5.2124;MLEAC=3;MLEAF=0.500;MQ=59.85;MQ0=0;MQRankSum=-1.363;QD=13.20;ReadPosRankSum=-0.451	GT:AD:DP:GQ:MLPSAC:MLPSAF:PL	0/0/0/1/1/1:135,114:250:14:3:0.500:3327,188,14,0,102,2147483647,2147483647	SG	2180	gi|225438527|ref|XP_002279361.1|	PREDICTED: UPF0202 protein At1g10490 [Vitis vinifera]	AT1G10490.1	Domain of unknown function (DUF1726) ;Putative ATPase (DUF699)		CONTAINS InterPro DOMAIN/s: Domain of unknown function DUF1726 (InterPro:IPR013562), Domain of unknown function DUF699, exodeoxyribonuclease V alpha chain (InterPro:IPR007807); BEST Arabidopsis thaliana protein match is: Domain of unknown function (DUF1726) ;Putative ATPase (DUF699) (TAIR:AT3G57940.1); Has 1351 Blast hits to 1310 proteins in 616 species: Archae - 139; Bacteria - 698; Metazoa - 17…		OG1_6253
Sp2_comp149197_c0_seq4	1664	.	A	T	141	.	DP=642;VDB=0.0365;AF1=0.5;AC1=1;DP4=189,173,136,132;MQ=47;FQ=144;PV4=0.75,7.9e-226,6.4e-87,0.23	GT:PL:GQ	0/1:171,0,255:99	Sp2_comp149197_c0_seq4	1664	.	A	T	3623.92	PASS	AC=3;AF=0.500;AN=6;BaseQRankSum=0.314;DP=250;Dels=0.00;FS=0.000;HaplotypeScore=2.5577;MLEAC=3;MLEAF=0.500;MQ=59.87;MQ0=0;MQRankSum=0.782;QD=14.50;ReadPosRankSum=0.245	GT:AD:DP:GQ:MLPSAC:MLPSAF:PL	0/0/0/1/1/1:140,110:250:25:3:0.500:3650,219,25,0,95,2147483647,2147483647	SG	2180	gi|225438527|ref|XP_002279361.1|	PREDICTED: UPF0202 protein At1g10490 [Vitis vinifera]	AT1G10490.1	Domain of unknown function (DUF1726) ;Putative ATPase (DUF699)		CONTAINS InterPro DOMAIN/s: Domain of unknown function DUF1726 (InterPro:IPR013562), Domain of unknown function DUF699, exodeoxyribonuclease V alpha chain (InterPro:IPR007807); BEST Arabidopsis thaliana protein match is: Domain of unknown function (DUF1726) ;Putative ATPase (DUF699) (TAIR:AT3G57940.1); Has 1351 Blast hits to 1310 proteins in 616 species: Archae - 139; Bacteria - 698; Metazoa - 17…		OG1_6253
Sp2_comp149197_c0_seq4	1682	.	C	T	146	.	DP=702;VDB=0.0365;AF1=0.5;AC1=1;DP4=207,194,145,142;MQ=47;FQ=149;PV4=0.82,1.2e-232,3.3e-65,1	GT:PL:GQ	0/1:176,0,255:99	Sp2_comp149197_c0_seq4	1682	.	C	T	3582.04	PASS	AC=3;AF=0.500;AN=6;BaseQRankSum=0.737;DP=250;Dels=0.00;FS=3.538;HaplotypeScore=0.7340;MLEAC=3;MLEAF=0.500;MQ=59.79;MQ0=1;MQRankSum=-0.388;QD=14.33;ReadPosRankSum=-0.168	GT:AD:DP:GQ:MLPSAC:MLPSAF:PL	0/0/0/1/1/1:143,107:250:15:3:0.500:3608,196,15,0,105,2147483647,2147483647	SG	2180	gi|225438527|ref|XP_002279361.1|	PREDICTED: UPF0202 protein At1g10490 [Vitis vinifera]	AT1G10490.1	Domain of unknown function (DUF1726) ;Putative ATPase (DUF699)		CONTAINS InterPro DOMAIN/s: Domain of unknown function DUF1726 (InterPro:IPR013562), Domain of unknown function DUF699, exodeoxyribonuclease V alpha chain (InterPro:IPR007807); BEST Arabidopsis thaliana protein match is: Domain of unknown function (DUF1726) ;Putative ATPase (DUF699) (TAIR:AT3G57940.1); Has 1351 Blast hits to 1310 proteins in 616 species: Archae - 139; Bacteria - 698; Metazoa - 17…		OG1_6253
Sp2_comp149197_c0_seq4	2037	.	C	T	201	.	DP=313;VDB=0.0380;AF1=1;AC1=2;DP4=0,6,90,86;MQ=43;FQ=-282;PV4=0.029,3.9e-09,0.0083,1	GT:PL:GQ	1/1:234,255,0:99	Sp2_comp149197_c0_seq4	2037	.	C	T	9846.9	PASS	AC=6;AF=1.00;AN=6;BaseQRankSum=1.143;DP=247;Dels=0.00;FS=0.000;HaplotypeScore=1.8316;MLEAC=6;MLEAF=1.00;MQ=60.00;MQ0=0;MQRankSum=-0.877;QD=32.73;ReadPosRankSum=1.718	GT:AD:DP:GQ:MLPSAC:MLPSAF:PL	1/1/1/1/1/1:1,246:247:99:6:1.00:9873,1829,1108,687,389,159,0	SG	2180	gi|225438527|ref|XP_002279361.1|	PREDICTED: UPF0202 protein At1g10490 [Vitis vinifera]	AT1G10490.1	Domain of unknown function (DUF1726) ;Putative ATPase (DUF699)		CONTAINS InterPro DOMAIN/s: Domain of unknown function DUF1726 (InterPro:IPR013562), Domain of unknown function DUF699, exodeoxyribonuclease V alpha chain (InterPro:IPR007807); BEST Arabidopsis thaliana protein match is: Domain of unknown function (DUF1726) ;Putative ATPase (DUF699) (TAIR:AT3G57940.1); Has 1351 Blast hits to 1310 proteins in 616 species: Archae - 139; Bacteria - 698; Metazoa - 17…		OG1_6253
Sp2_comp149197_c0_seq4	29	.	A	G	3.55	.	DP=8;VDB=0.0000;AF1=1;AC1=2;DP4=0,0,1,0;MQ=60;FQ=-30	GT:PL:GQ	0/1:31,3,0:4											SAM	2180	gi|225438527|ref|XP_002279361.1|	PREDICTED: UPF0202 protein At1g10490 [Vitis vinifera]	AT1G10490.1	Domain of unknown function (DUF1726) ;Putative ATPase (DUF699)		CONTAINS InterPro DOMAIN/s: Domain of unknown function DUF1726 (InterPro:IPR013562), Domain of unknown function DUF699, exodeoxyribonuclease V alpha chain (InterPro:IPR007807); BEST Arabidopsis thaliana protein match is: Domain of unknown function (DUF1726) ;Putative ATPase (DUF699) (TAIR:AT3G57940.1); Has 1351 Blast hits to 1310 proteins in 616 species: Archae - 139; Bacteria - 698; Metazoa - 17…		OG1_6253
Sp2_comp149326_c0_seq18	149	.	C	A	225	.	DP=345;VDB=0.0081;AF1=0.5;AC1=1;DP4=173,18,119,11;MQ=41;FQ=225;PV4=0.84,1,1.2e-09,1	GT:PL:GQ	0/1:255,0,255:99	Sp2_comp149326_c0_seq18	149	.	C	A	4213.69		AC=3;AF=0.500;AN=6;BaseQRankSum=2.430;DP=250;Dels=0.00;FS=0.000;HaplotypeScore=61.8111;MLEAC=3;MLEAF=0.500;MQ=54.09;MQ0=0;MQRankSum=-4.902;QD=16.85;ReadPosRankSum=-1.389	GT:AD:DP:GQ:MLPSAC:MLPSAF:PL	0/0/0/1/1/1:116,134:250:7:3:0.500:4239,365,97,0,7,155,2147483647	SG	970	No hit in this database		No hit in this database					OG1_6254
Sp2_comp149326_c0_seq18	150	.	G	A	225	.	DP=346;VDB=0.0216;AF1=0.5;AC1=1;DP4=128,11,163,11;MQ=41;FQ=225;PV4=0.66,0.073,1,0.048	GT:PL:GQ	0/1:255,0,255:99	Sp2_comp149326_c0_seq18	150	.	G	A	2150.9		AC=2;AF=0.333;AN=6;BaseQRankSum=-1.904;DP=250;Dels=0.00;FS=1.660;HaplotypeScore=61.8063;MLEAC=2;MLEAF=0.333;MQ=54.07;MQ0=0;MQRankSum=4.614;QD=8.60;ReadPosRankSum=2.290	GT:AD:DP:GQ:MLPSAC:MLPSAF:PL	0/0/0/0/1/1:141,107:250:38:2:0.333:2177,83,0,38,178,2147483647,2147483647	SG	970	No hit in this database		No hit in this database					OG1_6254
Sp2_comp149326_c0_seq18	238	.	C	T	177	.	DP=482;VDB=0.0322;AF1=0.5;AC1=1;DP4=107,65,114,96;MQ=42;FQ=180;PV4=0.14,3.4e-124,1,1	GT:PL:GQ	0/1:207,0,255:99	Sp2_comp149326_c0_seq18	238	.	C	T	1880.9	PASS	AC=2;AF=0.333;AN=6;BaseQRankSum=-0.305;DP=250;Dels=0.00;FS=4.067;HaplotypeScore=6.3283;MLEAC=2;MLEAF=0.333;MQ=55.76;MQ0=0;MQRankSum=4.228;QD=7.52;ReadPosRankSum=1.570	GT:AD:DP:GQ:MLPSAC:MLPSAF:PL	0/0/0/0/1/1:182,68:250:36:2:0.333:1907,72,0,36,163,2147483647,2147483647	SG	970	No hit in this database		No hit in this database					OG1_6254
Sp2_comp149326_c0_seq18	272	.	A	G	225	.	DP=631;VDB=0.0271;AF1=0.5;AC1=1;DP4=208,182,113,103;MQ=44;FQ=225;PV4=0.87,1.8e-05,1.1e-17,1	GT:PL:GQ	0/1:255,0,255:99	Sp2_comp149326_c0_seq18	272	.	A	G	2717.88	PASS	AC=3;AF=0.500;AN=6;BaseQRankSum=-1.453;DP=250;Dels=0.00;FS=0.973;HaplotypeScore=8.4669;MLEAC=3;MLEAF=0.500;MQ=59.44;MQ0=0;MQRankSum=0.258;QD=10.87;ReadPosRankSum=0.724	GT:AD:DP:GQ:MLPSAC:MLPSAF:PL	0/0/0/1/1/1:128,122:250:6:3:0.500:2743,147,6,0,94,2147483647,2147483647	SG	970	No hit in this database		No hit in this database					OG1_6254
Sp2_comp149326_c0_seq18	298	.	T	C	55	.	DP=764;VDB=0.0392;AF1=0.5;AC1=1;DP4=224,277,104,107;MQ=46;FQ=58;PV4=0.28,5.7e-163,1,1	GT:PL:GQ	0/1:85,0,255:88	Sp2_comp149326_c0_seq18	298	.	T	C	2012.9		AC=2;AF=0.333;AN=6;BaseQRankSum=1.502;DP=250;Dels=0.00;FS=0.000;HaplotypeScore=61.3897;MLEAC=2;MLEAF=0.333;MQ=59.45;MQ0=0;MQRankSum=-0.236;QD=8.05;ReadPosRankSum=-0.635	GT:AD:DP:GQ:MLPSAC:MLPSAF:PL	0/0/0/0/1/1:170,79:250:46:2:0.333:2039,46,0,76,2147483647,2147483647,2147483647	SG	970	No hit in this database		No hit in this database					OG1_6254
Sp2_comp149326_c0_seq18	518	.	C	T	222	.	DP=28;VDB=0.0008;AF1=1;AC1=2;DP4=0,0,12,11;MQ=40;FQ=-96	GT:PL:GQ	1/1:255,69,0:99	Sp2_comp149326_c0_seq18	518	.	C	T	989.95	PASS	AC=6;AF=1.00;AN=6;DP=81;Dels=0.00;FS=0.000;HaplotypeScore=0.0000;MLEAC=6;MLEAF=1.00;MQ=60.00;MQ0=0;QD=12.22	GT:AD:DP:GQ:MLPSAC:MLPSAF:PL	1/1/1/1/1/1:0,81:81:20:6:1.00:1016,194,119,75,44,20,0	SG	970	No hit in this database		No hit in this database					OG1_6254
Sp2_comp149326_c0_seq18	641	.	G	T	185	.	DP=68;VDB=0.0399;AF1=1;AC1=2;DP4=0,0,12,21;MQ=49;FQ=-126	GT:PL:GQ	1/1:218,99,0:99	Sp2_comp149326_c0_seq18	641	.	G	T	2569.9	PASS	AC=6;AF=1.00;AN=6;DP=67;Dels=0.01;FS=0.000;HaplotypeScore=0.0000;MLEAC=6;MLEAF=1.00;MQ=60.00;MQ0=0;QD=30.23	GT:AD:DP:GQ:MLPSAC:MLPSAF:PL	1/1/1/1/1/1:0,66:66:51:6:1.00:2596,498,305,193,113,51,0	SG	970	No hit in this database		No hit in this database					OG1_6254
Sp2_comp149326_c0_seq18	831	.	C	T	78.5	.	DP=4;VDB=0.0126;AF1=1;AC1=2;DP4=0,0,0,4;MQ=39;FQ=-39	GT:PL:GQ	1/1:111,12,0:21	Sp2_comp149326_c0_seq18	831	.	C	T	143.4	PASS	AC=6;AF=1.00;AN=6;DP=4;Dels=0.00;FS=0.000;HaplotypeScore=0.0000;MLEAC=6;MLEAF=1.00;MQ=48.67;MQ0=0;QD=28.52	GT:AD:DP:GQ:MLPSAC:MLPSAF:PL	1/1/1/1/1/1:0,4:4:3:6:1.00:167,31,19,12,7,3,0	SG	970	No hit in this database		No hit in this database					OG1_6254
Sp2_comp149326_c0_seq18	145	.	C	A	2060.9		AC=2;AF=0.333;AN=6;BaseQRankSum=0.000;DP=250;Dels=0.00;FS=3.461;HaplotypeScore=72.3864;MLEAC=2;MLEAF=0.333;MQ=55.08;MQ0=0;MQRankSum=-6.879;QD=8.24;ReadPosRankSum=-2.217	GT:AD:DP:GQ:MLPSAC:MLPSAF:PL	0/0/0/0/1/1:182,68:250:50:2:0.333:2087,50,0,77,2147483647,2147483647,2147483647											GATK	970	No hit in this database		No hit in this database					OG1_6254
Sp2_comp149326_c0_seq18	178	.	C	A	2735.36		AC=3;AF=0.500;AN=6;BaseQRankSum=2.833;DP=250;Dels=0.00;FS=3.272;HaplotypeScore=166.3459;MLEAC=3;MLEAF=0.500;MQ=51.95;MQ0=0;MQRankSum=-7.982;QD=10.94;ReadPosRankSum=-7.691	GT:AD:DP:GQ:MLPSAC:MLPSAF:PL	0/0/0/1/1/1:163,87:250:4:3:0.500:2760,146,4,0,100,2147483647,2147483647											GATK	970	No hit in this database		No hit in this database					OG1_6254
Sp2_comp149326_c0_seq18	180	.	G	A	3630.1		AC=3;AF=0.500;AN=6;BaseQRankSum=0.602;DP=248;Dels=0.00;FS=0.508;HaplotypeScore=167.6761;MLEAC=3;MLEAF=0.500;MQ=51.88;MQ0=0;MQRankSum=-3.246;QD=14.64;ReadPosRankSum=-4.497	GT:AD:DP:GQ:MLPSAC:MLPSAF:PL	0/0/0/1/1/1:127,121:248:5:3:0.500:3655,355,95,0,5,145,2147483647											GATK	970	No hit in this database		No hit in this database					OG1_6254
Sp2_comp149326_c0_seq18	186	.	C	A,T	1978.9		AC=1,2;AF=0.167,0.333;AN=6;BaseQRankSum=1.535;DP=250;Dels=0.00;FS=6.939;HaplotypeScore=83.3427;MLEAC=1,2;MLEAF=0.167,0.333;MQ=51.24;MQ0=0;MQRankSum=-2.288;QD=7.92;ReadPosRankSum=-2.141	GT:AD:DP:GQ:MLPSAC:MLPSAF	0/0/0/1/2/2:152,34,64:250:35:1,2:0.167,0.333											GATK	970	No hit in this database		No hit in this database					OG1_6254
Sp2_comp149326_c0_seq18	187	.	C	T	2107.9		AC=3;AF=0.500;AN=6;BaseQRankSum=1.218;DP=250;Dels=0.00;FS=6.984;HaplotypeScore=227.0998;MLEAC=3;MLEAF=0.500;MQ=51.38;MQ0=0;MQRankSum=-2.975;QD=8.43;ReadPosRankSum=-4.326	GT:AD:DP:GQ:MLPSAC:MLPSAF:PL	0/0/0/1/1/1:164,85:250:33:3:0.500:2134,190,33,0,52,233,2147483647											GATK	970	No hit in this database		No hit in this database					OG1_6254
Sp2_comp149326_c0_seq18	252	.	T	C	2337.1	PASS	AC=3;AF=0.500;AN=6;BaseQRankSum=-0.008;DP=250;Dels=0.00;FS=1.003;HaplotypeScore=1.5226;MLEAC=3;MLEAF=0.500;MQ=57.45;MQ0=0;MQRankSum=-3.844;QD=9.35;ReadPosRankSum=1.942	GT:AD:DP:GQ:MLPSAC:MLPSAF:PL	0/0/0/1/1/1:108,142:250:5:3:0.500:2362,131,5,0,86,2147483647,2147483647											GATK	970	No hit in this database		No hit in this database					OG1_6254
Sp2_comp149326_c0_seq18	277	.	T	G	40.9	LowQual;	AC=1;AF=0.167;AN=6;BaseQRankSum=1.392;DP=250;Dels=0.00;FS=1.462;HaplotypeScore=9.4714;MLEAC=1;MLEAF=0.167;MQ=59.54;MQ0=0;MQRankSum=-0.530;QD=0.16;ReadPosRankSum=1.908	GT:AD:DP:GQ:MLPSAC:MLPSAF:PL	0/0/0/0/0/1:243,7:250:67:1:0.167:67,0,171,2147483647,2147483647,2147483647,2147483647											GATK	970	No hit in this database		No hit in this database					OG1_6254
Sp2_comp149326_c0_seq18	325	.	C	T	179.9		AC=1;AF=0.167;AN=6;BaseQRankSum=0.062;DP=249;Dels=0.00;FS=10.182;HaplotypeScore=82.6632;MLEAC=1;MLEAF=0.167;MQ=59.66;MQ0=0;MQRankSum=0.110;QD=0.72;ReadPosRankSum=-0.076	GT:AD:DP:GQ:MLPSAC:MLPSAF:PL	0/0/0/0/0/1:234,15:249:99:1:0.167:206,0,140,2147483647,2147483647,2147483647,2147483647											GATK	970	No hit in this database		No hit in this database					OG1_6254
Sp2_comp149326_c0_seq18	328	.	C	A	1042.44		AC=1;AF=0.167;AN=6;BaseQRankSum=0.675;DP=249;Dels=0.00;FS=0.000;HaplotypeScore=61.3958;MLEAC=1;MLEAF=0.167;MQ=59.66;MQ0=0;MQRankSum=0.690;QD=4.19;ReadPosRankSum=2.977	GT:AD:DP:GQ:MLPSAC:MLPSAF:PL	0/0/0/0/0/1:164,85:249:1:1:0.167:1066,0,1,100,2147483647,2147483647,2147483647											GATK	970	No hit in this database		No hit in this database					OG1_6254
Sp2_comp149326_c0_seq18	329	.	C	T	974.69		AC=1;AF=0.167;AN=6;BaseQRankSum=0.756;DP=249;Dels=0.00;FS=0.494;HaplotypeScore=58.1963;MLEAC=1;MLEAF=0.167;MQ=59.66;MQ0=0;MQRankSum=0.593;QD=3.91;ReadPosRankSum=2.712	GT:AD:DP:GQ:MLPSAC:MLPSAF:PL	0/0/0/0/0/1:163,85:249:7:1:0.167:1000,0,7,110,2147483647,2147483647,2147483647											GATK	970	No hit in this database		No hit in this database					OG1_6254
Sp2_comp149326_c0_seq18	354	.	G	T	495.9	PASS	AC=1;AF=0.167;AN=6;BaseQRankSum=1.368;DP=248;Dels=0.00;FS=56.220;HaplotypeScore=11.2620;MLEAC=1;MLEAF=0.167;MQ=59.31;MQ0=0;MQRankSum=0.332;QD=2.00;ReadPosRankSum=-4.684	GT:AD:DP:GQ:MLPSAC:MLPSAF:PL	0/0/0/0/0/1:135,112:248:44:1:0.167:522,0,44,142,2147483647,2147483647,2147483647											GATK	970	No hit in this database		No hit in this database					OG1_6254
Sp2_comp149326_c0_seq18	362	.	C	A	460.9		AC=1;AF=0.167;AN=6;BaseQRankSum=-3.789;DP=250;Dels=0.00;FS=4.955;HaplotypeScore=71.0573;MLEAC=1;MLEAF=0.167;MQ=59.35;MQ0=0;MQRankSum=2.935;QD=1.84;ReadPosRankSum=-2.705	GT:AD:DP:GQ:MLPSAC:MLPSAF:PL	0/0/0/0/0/1:230,20:250:53:1:0.167:487,0,53,160,2147483647,2147483647,2147483647											GATK	970	No hit in this database		No hit in this database					OG1_6254
Sp2_comp149326_c0_seq18	382	.	A	T	851.9		AC=1;AF=0.167;AN=6;BaseQRankSum=-0.805;DP=249;Dels=0.00;FS=2.419;HaplotypeScore=88.3935;MLEAC=1;MLEAF=0.167;MQ=59.59;MQ0=0;MQRankSum=0.158;QD=3.42;ReadPosRankSum=-0.832	GT:AD:DP:GQ:MLPSAC:MLPSAF:PL	0/0/0/0/0/1:214,34:249:63:1:0.167:878,0,63,2147483647,2147483647,2147483647,2147483647											GATK	970	No hit in this database		No hit in this database					OG1_6254
Sp2_comp149326_c0_seq18	385	.	T	C	771.9		AC=1;AF=0.167;AN=6;BaseQRankSum=-2.955;DP=244;Dels=0.00;FS=5.356;HaplotypeScore=72.6284;MLEAC=1;MLEAF=0.167;MQ=59.61;MQ0=0;MQRankSum=0.875;QD=3.16;ReadPosRankSum=-1.840	GT:AD:DP:GQ:MLPSAC:MLPSAF:PL	0/0/0/0/0/1:202,42:244:67:1:0.167:798,0,67,2147483647,2147483647,2147483647,2147483647											GATK	970	No hit in this database		No hit in this database					OG1_6254
Sp2_comp149326_c0_seq18	453	.	C	T	452.9		AC=1;AF=0.167;AN=6;BaseQRankSum=0.484;DP=250;Dels=0.00;FS=0.000;HaplotypeScore=26.5880;MLEAC=1;MLEAF=0.167;MQ=59.63;MQ0=0;MQRankSum=0.652;QD=1.81;ReadPosRankSum=0.174	GT:AD:DP:GQ:MLPSAC:MLPSAF:PL	0/0/0/0/0/1:226,23:249:99:1:0.167:479,0,140,2147483647,2147483647,2147483647,2147483647											GATK	970	No hit in this database		No hit in this database					OG1_6254
Sp2_comp149326_c0_seq18	462	.	A	G	2096.9		AC=2;AF=0.333;AN=6;BaseQRankSum=0.609;DP=250;Dels=0.00;FS=5.810;HaplotypeScore=23.7211;MLEAC=2;MLEAF=0.333;MQ=58.83;MQ0=0;MQRankSum=0.024;QD=8.39;ReadPosRankSum=1.097	GT:AD:DP:GQ:MLPSAC:MLPSAF:PL	0/0/0/0/1/1:170,80:250:57:2:0.333:2123,57,0,76,2147483647,2147483647,2147483647											GATK	970	No hit in this database		No hit in this database					OG1_6254
Sp2_comp149326_c0_seq18	209	.	C	A	32	.	DP=160;VDB=0.0244;AF1=0.5;AC1=1;DP4=70,36,30,7;MQ=37;FQ=35;PV4=0.099,9.6e-08,1,1	GT:PL:GQ	0/1:62,0,255:65											SAM	970	No hit in this database		No hit in this database					OG1_6254
Sp2_comp149326_c0_seq18	210	.	C	T	54	.	DP=168;VDB=0.0244;AF1=0.5;AC1=1;DP4=81,28,31,14;MQ=38;FQ=57;PV4=0.55,3.7e-12,8.3e-18,1	GT:PL:GQ	0/1:84,0,255:87											SAM	970	No hit in this database		No hit in this database					OG1_6254
Sp2_comp149326_c0_seq18	224	.	A	C	222	.	DP=229;VDB=0.0190;AF1=1;AC1=2;DP4=2,1,137,70;MQ=38;FQ=-282;PV4=1,1,0.0057,0.093	GT:PL:GQ	1/1:255,255,0:99											SAM	970	No hit in this database		No hit in this database					OG1_6254
Sp2_comp149326_c0_seq18	398	.	G	A	30	.	DP=1532;VDB=0.0164;AF1=0.5;AC1=1;DP4=549,565,162,230;MQ=46;FQ=33;PV4=0.0068,0,0.0039,1	GT:PL:GQ	0/1:60,0,255:63											SAM	970	No hit in this database		No hit in this database					OG1_6254
Sp2_comp149326_c0_seq18	41	.	C	A	4.13	.	DP=1;AF1=1;AC1=2;DP4=0,0,1,0;MQ=40;FQ=-30	GT:PL:GQ	0/1:32,3,0:3											SAM	970	No hit in this database		No hit in this database					OG1_6254
Sp2_comp149331_c0_seq41	218	.	T	A	365.47		AC=6;AF=1.00;AN=6;DP=223;Dels=0.00;FS=0.000;HaplotypeScore=0.0000;MLEAC=6;MLEAF=1.00;MQ=59.93;MQ0=0;QD=1.64	GT:AD:DP:GQ:MLPSAC:MLPSAF:PL	1/1/1/1/1/1:0,223:223:9:6:1.00:391,86,52,33,19,9,0											GATK	793	gi|460370234|ref|XP_004230959.1|	PREDICTED: AP-3 complex subunit sigma-like [Solanum lycopersicum]	AT3G50860.1	Clathrin adaptor complex small chain family protein		Clathrin adaptor complex small chain family protein; FUNCTIONS IN: protein transporter activity; INVOLVED IN: intracellular protein transport, transport, vesicle-mediated transport, protein transport; LOCATED IN: membrane coat, clathrin vesicle coat; EXPRESSED IN: 22 plant structures; EXPRESSED DURING: 13 growth stages; CONTAINS InterPro DOMAIN/s: Adaptor protein complex, sigma subunit (InterPro:…		OG1_6255
Sp2_comp149331_c0_seq41	219	.	G	C	364.47		AC=6;AF=1.00;AN=6;DP=223;Dels=0.00;FS=0.000;HaplotypeScore=0.0000;MLEAC=6;MLEAF=1.00;MQ=59.93;MQ0=0;QD=1.63	GT:AD:DP:GQ:MLPSAC:MLPSAF:PL	1/1/1/1/1/1:0,223:223:9:6:1.00:390,86,52,33,19,9,0											GATK	793	gi|460370234|ref|XP_004230959.1|	PREDICTED: AP-3 complex subunit sigma-like [Solanum lycopersicum]	AT3G50860.1	Clathrin adaptor complex small chain family protein		Clathrin adaptor complex small chain family protein; FUNCTIONS IN: protein transporter activity; INVOLVED IN: intracellular protein transport, transport, vesicle-mediated transport, protein transport; LOCATED IN: membrane coat, clathrin vesicle coat; EXPRESSED IN: 22 plant structures; EXPRESSED DURING: 13 growth stages; CONTAINS InterPro DOMAIN/s: Adaptor protein complex, sigma subunit (InterPro:…		OG1_6255
Sp2_comp149360_c1_seq25	100	.	A	G	30.5	.	DP=7;VDB=0.0089;AF1=0.8294;AC1=1;DP4=1,0,0,2;MQ=40;FQ=-26;PV4=0.33,0,1,0.047	GT:PL:GQ	0/1:59,0,1:4	Sp2_comp149360_c1_seq25	100	.	A	G	73.56	PASS	AC=4;AF=0.667;AN=6;BaseQRankSum=-0.406;DP=6;Dels=0.00;FS=0.000;HaplotypeScore=1.9972;MLEAC=4;MLEAF=0.667;MQ=58.31;MQ0=0;MQRankSum=0.406;QD=12.26;ReadPosRankSum=-0.406	GT:AD:DP:GQ:MLPSAC:MLPSAF:PL	0/0/1/1/1/1:3,3:6:0:4:0.667:95,14,6,2,0,0,36	SG	1004	gi|460407556|ref|XP_004249218.1|	PREDICTED: probable calcium-binding protein CML49-like [Solanum lycopersicum]	AT3G10300.3	Calcium-binding EF-hand family protein		Calcium-binding EF-hand family protein; FUNCTIONS IN: calcium ion binding; INVOLVED IN: biological_process unknown; LOCATED IN: cellular_component unknown; EXPRESSED IN: 22 plant structures; EXPRESSED DURING: 14 growth stages; CONTAINS InterPro DOMAIN/s: EF-Hand 1, calcium-binding site (InterPro:IPR018247), EF-HAND 2 (InterPro:IPR018249), EF-hand-like domain (InterPro:IPR011992), Calcium-binding …		OG1_6258
Sp2_comp149360_c1_seq25	193	.	C	T	6.98	.	DP=6;VDB=0.0030;AF1=0.5001;AC1=1;DP4=1,2,0,3;MQ=31;FQ=5.14;PV4=1,5e-06,1,1	GT:PL:GQ	0/1:36,0,32:34	Sp2_comp149360_c1_seq25	193	.	C	T	44.82	LowQual;	AC=1;AF=0.167;AN=6;BaseQRankSum=0.754;DP=21;Dels=0.00;FS=0.000;HaplotypeScore=15.5541;MLEAC=1;MLEAF=0.167;MQ=53.88;MQ0=0;MQRankSum=0.151;QD=2.13;ReadPosRankSum=-1.357	GT:AD:DP:GQ:MLPSAC:MLPSAF:PL	0/0/0/0/0/1:18,3:21:0:1:0.167:67,0,0,4,12,28,235	SG	1004	gi|460407556|ref|XP_004249218.1|	PREDICTED: probable calcium-binding protein CML49-like [Solanum lycopersicum]	AT3G10300.3	Calcium-binding EF-hand family protein		Calcium-binding EF-hand family protein; FUNCTIONS IN: calcium ion binding; INVOLVED IN: biological_process unknown; LOCATED IN: cellular_component unknown; EXPRESSED IN: 22 plant structures; EXPRESSED DURING: 14 growth stages; CONTAINS InterPro DOMAIN/s: EF-Hand 1, calcium-binding site (InterPro:IPR018247), EF-HAND 2 (InterPro:IPR018249), EF-hand-like domain (InterPro:IPR011992), Calcium-binding …		OG1_6258
Sp2_comp149360_c1_seq25	344	.	T	G	225	.	DP=174;VDB=0.0118;AF1=0.5;AC1=1;DP4=69,14,77,13;MQ=38;FQ=225;PV4=0.68,1.8e-05,2.4e-21,1	GT:PL:GQ	0/1:255,0,255:99	Sp2_comp149360_c1_seq25	344	.	T	G	3460.99		AC=3;AF=0.500;AN=6;BaseQRankSum=-1.071;DP=182;Dels=0.00;FS=0.782;HaplotypeScore=164.9499;MLEAC=3;MLEAF=0.500;MQ=59.51;MQ0=1;MQRankSum=-1.157;QD=19.02;ReadPosRankSum=0.597	GT:AD:DP:GQ:MLPSAC:MLPSAF:PL	0/0/0/1/1/1:89,93:182:17:3:0.500:3487,270,68,0,17,151,2147483647	SG	1004	gi|460407556|ref|XP_004249218.1|	PREDICTED: probable calcium-binding protein CML49-like [Solanum lycopersicum]	AT3G10300.3	Calcium-binding EF-hand family protein		Calcium-binding EF-hand family protein; FUNCTIONS IN: calcium ion binding; INVOLVED IN: biological_process unknown; LOCATED IN: cellular_component unknown; EXPRESSED IN: 22 plant structures; EXPRESSED DURING: 14 growth stages; CONTAINS InterPro DOMAIN/s: EF-Hand 1, calcium-binding site (InterPro:IPR018247), EF-HAND 2 (InterPro:IPR018249), EF-hand-like domain (InterPro:IPR011992), Calcium-binding …		OG1_6258
Sp2_comp149360_c1_seq25	38	.	A	G	203	.	DP=12;VDB=0.0004;AF1=1;AC1=2;DP4=0,0,5,4;MQ=49;FQ=-54	GT:PL:GQ	1/1:236,27,0:51	Sp2_comp149360_c1_seq25	38	.	A	G	94.16	PASS	AC=6;AF=1.00;AN=6;DP=13;Dels=0.00;FS=0.000;HaplotypeScore=0.0000;MLEAC=6;MLEAF=1.00;MQ=49.19;MQ0=0;QD=7.24	GT:AD:DP:GQ:MLPSAC:MLPSAF:PL	1/1/1/1/1/1:0,13:13:2:6:1.00:117,23,14,9,5,2,0	SG	1004	gi|460407556|ref|XP_004249218.1|	PREDICTED: probable calcium-binding protein CML49-like [Solanum lycopersicum]	AT3G10300.3	Calcium-binding EF-hand family protein		Calcium-binding EF-hand family protein; FUNCTIONS IN: calcium ion binding; INVOLVED IN: biological_process unknown; LOCATED IN: cellular_component unknown; EXPRESSED IN: 22 plant structures; EXPRESSED DURING: 14 growth stages; CONTAINS InterPro DOMAIN/s: EF-Hand 1, calcium-binding site (InterPro:IPR018247), EF-HAND 2 (InterPro:IPR018249), EF-hand-like domain (InterPro:IPR011992), Calcium-binding …		OG1_6258
Sp2_comp149360_c1_seq25	48	.	T	C	214	.	DP=12;VDB=0.0025;AF1=1;AC1=2;DP4=0,0,5,6;MQ=48;FQ=-60	GT:PL:GQ	1/1:247,33,0:63	Sp2_comp149360_c1_seq25	48	.	T	C	109.16	PASS	AC=6;AF=1.00;AN=6;DP=14;Dels=0.00;FS=0.000;HaplotypeScore=0.0000;MLEAC=6;MLEAF=1.00;MQ=48.89;MQ0=1;QD=7.80	GT:AD:DP:GQ:MLPSAC:MLPSAF:PL	1/1/1/1/1/1:0,14:14:2:6:1.00:132,23,14,9,5,2,0	SG	1004	gi|460407556|ref|XP_004249218.1|	PREDICTED: probable calcium-binding protein CML49-like [Solanum lycopersicum]	AT3G10300.3	Calcium-binding EF-hand family protein		Calcium-binding EF-hand family protein; FUNCTIONS IN: calcium ion binding; INVOLVED IN: biological_process unknown; LOCATED IN: cellular_component unknown; EXPRESSED IN: 22 plant structures; EXPRESSED DURING: 14 growth stages; CONTAINS InterPro DOMAIN/s: EF-Hand 1, calcium-binding site (InterPro:IPR018247), EF-HAND 2 (InterPro:IPR018249), EF-hand-like domain (InterPro:IPR011992), Calcium-binding …		OG1_6258
Sp2_comp149360_c1_seq25	615	.	G	A	225	.	DP=1308;VDB=0.0365;AF1=0.5;AC1=1;DP4=311,341,284,318;MQ=46;FQ=225;PV4=0.87,1,4.9e-118,1	GT:PL:GQ	0/1:255,0,255:99	Sp2_comp149360_c1_seq25	615	.	G	A	3438.9		AC=3;AF=0.500;AN=6;BaseQRankSum=-0.643;DP=250;Dels=0.00;FS=4.442;HaplotypeScore=18.5365;MLEAC=3;MLEAF=0.500;MQ=59.71;MQ0=1;MQRankSum=-0.640;QD=13.76;ReadPosRankSum=-0.941	GT:AD:DP:GQ:MLPSAC:MLPSAF:PL	0/0/0/1/1/1:128,120:250:37:3:0.500:3465,241,37,0,79,2147483647,2147483647	SG	1004	gi|460407556|ref|XP_004249218.1|	PREDICTED: probable calcium-binding protein CML49-like [Solanum lycopersicum]	AT3G10300.3	Calcium-binding EF-hand family protein		Calcium-binding EF-hand family protein; FUNCTIONS IN: calcium ion binding; INVOLVED IN: biological_process unknown; LOCATED IN: cellular_component unknown; EXPRESSED IN: 22 plant structures; EXPRESSED DURING: 14 growth stages; CONTAINS InterPro DOMAIN/s: EF-Hand 1, calcium-binding site (InterPro:IPR018247), EF-HAND 2 (InterPro:IPR018249), EF-hand-like domain (InterPro:IPR011992), Calcium-binding …		OG1_6258
Sp2_comp149360_c1_seq25	666	.	G	A	176	.	DP=1281;VDB=0.0380;AF1=0.5;AC1=1;DP4=295,325,311,322;MQ=48;FQ=179;PV4=0.61,0,5.6e-44,1	GT:PL:GQ	0/1:206,0,255:99	Sp2_comp149360_c1_seq25	666	.	G	A	3952.9	PASS	AC=3;AF=0.500;AN=6;BaseQRankSum=-1.047;DP=249;Dels=0.00;FS=6.946;HaplotypeScore=8.4879;MLEAC=3;MLEAF=0.500;MQ=59.72;MQ0=1;MQRankSum=0.341;QD=15.88;ReadPosRankSum=0.456	GT:AD:DP:GQ:MLPSAC:MLPSAF:PL	0/0/0/1/1/1:122,127:249:56:3:0.500:3979,283,56,0,59,291,2147483647	SG	1004	gi|460407556|ref|XP_004249218.1|	PREDICTED: probable calcium-binding protein CML49-like [Solanum lycopersicum]	AT3G10300.3	Calcium-binding EF-hand family protein		Calcium-binding EF-hand family protein; FUNCTIONS IN: calcium ion binding; INVOLVED IN: biological_process unknown; LOCATED IN: cellular_component unknown; EXPRESSED IN: 22 plant structures; EXPRESSED DURING: 14 growth stages; CONTAINS InterPro DOMAIN/s: EF-Hand 1, calcium-binding site (InterPro:IPR018247), EF-HAND 2 (InterPro:IPR018249), EF-hand-like domain (InterPro:IPR011992), Calcium-binding …		OG1_6258
Sp2_comp149360_c1_seq25	897	.	G	A	145	.	DP=1206;VDB=0.0392;AF1=0.5;AC1=1;DP4=265,332,222,142;MQ=40;FQ=148;PV4=6e-07,1.9e-318,3.4e-06,0.0089	GT:PL:GQ	0/1:175,0,255:99	Sp2_comp149360_c1_seq25	897	.	G	A	3427.97	PASS	AC=3;AF=0.500;AN=6;BaseQRankSum=-0.305;DP=250;Dels=0.00;FS=0.974;HaplotypeScore=1.9654;MLEAC=3;MLEAF=0.500;MQ=59.89;MQ0=0;MQRankSum=0.126;QD=13.71;ReadPosRankSum=1.458	GT:AD:DP:GQ:MLPSAC:MLPSAF:PL	0/0/0/1/1/1:132,118:250:18:3:0.500:3454,198,18,0,99,2147483647,2147483647	SG	1004	gi|460407556|ref|XP_004249218.1|	PREDICTED: probable calcium-binding protein CML49-like [Solanum lycopersicum]	AT3G10300.3	Calcium-binding EF-hand family protein		Calcium-binding EF-hand family protein; FUNCTIONS IN: calcium ion binding; INVOLVED IN: biological_process unknown; LOCATED IN: cellular_component unknown; EXPRESSED IN: 22 plant structures; EXPRESSED DURING: 14 growth stages; CONTAINS InterPro DOMAIN/s: EF-Hand 1, calcium-binding site (InterPro:IPR018247), EF-HAND 2 (InterPro:IPR018249), EF-hand-like domain (InterPro:IPR011992), Calcium-binding …		OG1_6258
Sp2_comp149360_c1_seq25	905	.	A	T	222	.	DP=1188;VDB=0.0399;AF1=1;AC1=2;DP4=0,0,460,663;MQ=40;FQ=-282	GT:PL:GQ	1/1:255,255,0:99	Sp2_comp149360_c1_seq25	905	.	A	T	9149.9	PASS	AC=6;AF=1.00;AN=6;DP=250;Dels=0.00;FS=0.000;HaplotypeScore=4.8640;MLEAC=6;MLEAF=1.00;MQ=59.78;MQ0=0;QD=26.64	GT:AD:DP:GQ:MLPSAC:MLPSAF:PL	1/1/1/1/1/1:0,249:250:99:6:1.00:9176,1789,1097,692,405,182,0	SG	1004	gi|460407556|ref|XP_004249218.1|	PREDICTED: probable calcium-binding protein CML49-like [Solanum lycopersicum]	AT3G10300.3	Calcium-binding EF-hand family protein		Calcium-binding EF-hand family protein; FUNCTIONS IN: calcium ion binding; INVOLVED IN: biological_process unknown; LOCATED IN: cellular_component unknown; EXPRESSED IN: 22 plant structures; EXPRESSED DURING: 14 growth stages; CONTAINS InterPro DOMAIN/s: EF-Hand 1, calcium-binding site (InterPro:IPR018247), EF-HAND 2 (InterPro:IPR018249), EF-hand-like domain (InterPro:IPR011992), Calcium-binding …		OG1_6258
Sp2_comp149360_c1_seq25	284	.	G	T	173.68	PASS	AC=1;AF=0.167;AN=6;BaseQRankSum=-1.318;DP=38;Dels=0.00;FS=0.000;HaplotypeScore=8.7834;MLEAC=1;MLEAF=0.167;MQ=58.29;MQ0=0;MQRankSum=-4.104;QD=4.57;ReadPosRankSum=-4.104	GT:AD:DP:GQ:MLPSAC:MLPSAF:PL	0/0/0/0/0/1:31,7:38:3:1:0.167:198,0,3,22,57,126,2147483647											GATK	1004	gi|460407556|ref|XP_004249218.1|	PREDICTED: probable calcium-binding protein CML49-like [Solanum lycopersicum]	AT3G10300.3	Calcium-binding EF-hand family protein		Calcium-binding EF-hand family protein; FUNCTIONS IN: calcium ion binding; INVOLVED IN: biological_process unknown; LOCATED IN: cellular_component unknown; EXPRESSED IN: 22 plant structures; EXPRESSED DURING: 14 growth stages; CONTAINS InterPro DOMAIN/s: EF-Hand 1, calcium-binding site (InterPro:IPR018247), EF-HAND 2 (InterPro:IPR018249), EF-hand-like domain (InterPro:IPR011992), Calcium-binding …		OG1_6258
Sp2_comp149360_c1_seq25	450	.	A	T	3194.66		AC=3;AF=0.500;AN=6;BaseQRankSum=-1.907;DP=250;Dels=0.00;FS=4.289;HaplotypeScore=16.3252;MLEAC=3;MLEAF=0.500;MQ=59.88;MQ0=0;MQRankSum=-0.244;QD=12.78;ReadPosRankSum=-1.097	GT:AD:DP:GQ:MLPSAC:MLPSAF:PL	0/0/0/1/1/1:140,109:249:3:3:0.500:3219,168,3,0,118,2147483647,2147483647											GATK	1004	gi|460407556|ref|XP_004249218.1|	PREDICTED: probable calcium-binding protein CML49-like [Solanum lycopersicum]	AT3G10300.3	Calcium-binding EF-hand family protein		Calcium-binding EF-hand family protein; FUNCTIONS IN: calcium ion binding; INVOLVED IN: biological_process unknown; LOCATED IN: cellular_component unknown; EXPRESSED IN: 22 plant structures; EXPRESSED DURING: 14 growth stages; CONTAINS InterPro DOMAIN/s: EF-Hand 1, calcium-binding site (InterPro:IPR018247), EF-HAND 2 (InterPro:IPR018249), EF-hand-like domain (InterPro:IPR011992), Calcium-binding …		OG1_6258
Sp2_comp149360_c1_seq25	20	.	A	G	196	.	DP=12;VDB=0.0001;AF1=1;AC1=2;DP4=0,0,7,3;MQ=44;FQ=-57	GT:PL:GQ	1/1:229,30,0:57											SAM	1004	gi|460407556|ref|XP_004249218.1|	PREDICTED: probable calcium-binding protein CML49-like [Solanum lycopersicum]	AT3G10300.3	Calcium-binding EF-hand family protein		Calcium-binding EF-hand family protein; FUNCTIONS IN: calcium ion binding; INVOLVED IN: biological_process unknown; LOCATED IN: cellular_component unknown; EXPRESSED IN: 22 plant structures; EXPRESSED DURING: 14 growth stages; CONTAINS InterPro DOMAIN/s: EF-Hand 1, calcium-binding site (InterPro:IPR018247), EF-HAND 2 (InterPro:IPR018249), EF-hand-like domain (InterPro:IPR011992), Calcium-binding …		OG1_6258
Sp2_comp149360_c1_seq25	22	.	A	T	190	.	DP=14;VDB=0.0003;AF1=1;AC1=2;DP4=1,0,6,3;MQ=44;FQ=-44;PV4=1,0.079,1,0.42	GT:PL:GQ	1/1:223,17,0:31											SAM	1004	gi|460407556|ref|XP_004249218.1|	PREDICTED: probable calcium-binding protein CML49-like [Solanum lycopersicum]	AT3G10300.3	Calcium-binding EF-hand family protein		Calcium-binding EF-hand family protein; FUNCTIONS IN: calcium ion binding; INVOLVED IN: biological_process unknown; LOCATED IN: cellular_component unknown; EXPRESSED IN: 22 plant structures; EXPRESSED DURING: 14 growth stages; CONTAINS InterPro DOMAIN/s: EF-Hand 1, calcium-binding site (InterPro:IPR018247), EF-HAND 2 (InterPro:IPR018249), EF-hand-like domain (InterPro:IPR011992), Calcium-binding …		OG1_6258
Sp2_comp149360_c1_seq25	351	.	G	T	222	.	DP=97;VDB=0.0118;AF1=1;AC1=2;DP4=1,0,76,19;MQ=31;FQ=-282;PV4=1,1,1,1	GT:PL:GQ	1/1:255,255,0:99											SAM	1004	gi|460407556|ref|XP_004249218.1|	PREDICTED: probable calcium-binding protein CML49-like [Solanum lycopersicum]	AT3G10300.3	Calcium-binding EF-hand family protein		Calcium-binding EF-hand family protein; FUNCTIONS IN: calcium ion binding; INVOLVED IN: biological_process unknown; LOCATED IN: cellular_component unknown; EXPRESSED IN: 22 plant structures; EXPRESSED DURING: 14 growth stages; CONTAINS InterPro DOMAIN/s: EF-Hand 1, calcium-binding site (InterPro:IPR018247), EF-HAND 2 (InterPro:IPR018249), EF-hand-like domain (InterPro:IPR011992), Calcium-binding …		OG1_6258
Sp2_comp149360_c1_seq25	76	.	C	A	59	.	DP=9;VDB=0.0164;AF1=0.5013;AC1=1;DP4=0,1,0,3;MQ=55;FQ=-5.45;PV4=1,1,1,0.21	GT:PL:GQ	0/1:89,0,23:26											SAM	1004	gi|460407556|ref|XP_004249218.1|	PREDICTED: probable calcium-binding protein CML49-like [Solanum lycopersicum]	AT3G10300.3	Calcium-binding EF-hand family protein		Calcium-binding EF-hand family protein; FUNCTIONS IN: calcium ion binding; INVOLVED IN: biological_process unknown; LOCATED IN: cellular_component unknown; EXPRESSED IN: 22 plant structures; EXPRESSED DURING: 14 growth stages; CONTAINS InterPro DOMAIN/s: EF-Hand 1, calcium-binding site (InterPro:IPR018247), EF-HAND 2 (InterPro:IPR018249), EF-hand-like domain (InterPro:IPR011992), Calcium-binding …		OG1_6258
Sp2_comp149396_c0_seq2	1042	.	C	T	101	.	DP=111;VDB=0.0400;AF1=0.5;AC1=1;DP4=26,24,17,13;MQ=49;FQ=104;PV4=0.82,2.2e-33,0.0031,0.043	GT:PL:GQ	0/1:131,0,255:99	Sp2_comp149396_c0_seq2	1042	.	C	T	1772.93	PASS	AC=3;AF=0.500;AN=6;BaseQRankSum=-1.202;DP=114;Dels=0.00;FS=0.000;HaplotypeScore=2.1330;MLEAC=3;MLEAF=0.500;MQ=59.93;MQ0=0;MQRankSum=0.684;QD=15.55;ReadPosRankSum=-1.022	GT:AD:DP:GQ:MLPSAC:MLPSAF:PL	0/0/0/1/1/1:54,60:114:22:3:0.500:1799,142,31,0,22,121,2147483647	SG	1688	gi|508773473|gb|EOY20729.1|	RCD one 5, putative isoform 2 [Theobroma cacao]	AT5G62520.1	similar to RCD one 5	Encodes a protein with similarity to RCD1 but without the WWE domain. The protein does have a PARP signature upstream of the C-terminal protein interaction domain. The PARP signature may bind NAD+ and attach the ADP-ribose-moiety from NAD+ to the target molecule. Its presence suggests a role for the protein in ADP ribosylation. Up-regulated by NaCl. SRO5 and P5CDH (an overlapping gene in the anti…	similar to RCD one 5 (SRO5); FUNCTIONS IN: NAD+ ADP-ribosyltransferase activity; INVOLVED IN: oxygen and reactive oxygen species metabolic process, response to salt stress; LOCATED IN: mitochondrion; EXPRESSED IN: 19 plant structures; EXPRESSED DURING: 11 growth stages; CONTAINS InterPro DOMAIN/s: Poly(ADP-ribose) polymerase, catalytic domain (InterPro:IPR012317), RST domain of plant C-terminal (…		OG1_6260
Sp2_comp149396_c0_seq2	1082	.	C	T	119	.	DP=91;VDB=0.0399;AF1=0.5;AC1=1;DP4=22,23,11,17;MQ=46;FQ=122;PV4=0.47,3.7e-22,8.9e-10,0.48	GT:PL:GQ	0/1:149,0,255:99	Sp2_comp149396_c0_seq2	1082	.	C	T	1465.95	PASS	AC=3;AF=0.500;AN=6;BaseQRankSum=0.348;DP=95;Dels=0.00;FS=3.801;HaplotypeScore=1.7675;MLEAC=3;MLEAF=0.500;MQ=60.00;MQ0=0;MQRankSum=-0.817;QD=15.43;ReadPosRankSum=0.681	GT:AD:DP:GQ:MLPSAC:MLPSAF:PL	0/0/0/1/1/1:47,48:95:21:3:0.500:1492,110,21,0,24,117,2147483647	SG	1688	gi|508773473|gb|EOY20729.1|	RCD one 5, putative isoform 2 [Theobroma cacao]	AT5G62520.1	similar to RCD one 5	Encodes a protein with similarity to RCD1 but without the WWE domain. The protein does have a PARP signature upstream of the C-terminal protein interaction domain. The PARP signature may bind NAD+ and attach the ADP-ribose-moiety from NAD+ to the target molecule. Its presence suggests a role for the protein in ADP ribosylation. Up-regulated by NaCl. SRO5 and P5CDH (an overlapping gene in the anti…	similar to RCD one 5 (SRO5); FUNCTIONS IN: NAD+ ADP-ribosyltransferase activity; INVOLVED IN: oxygen and reactive oxygen species metabolic process, response to salt stress; LOCATED IN: mitochondrion; EXPRESSED IN: 19 plant structures; EXPRESSED DURING: 11 growth stages; CONTAINS InterPro DOMAIN/s: Poly(ADP-ribose) polymerase, catalytic domain (InterPro:IPR012317), RST domain of plant C-terminal (…		OG1_6260
Sp2_comp149396_c0_seq2	1101	.	T	C	158	.	DP=88;VDB=0.0400;AF1=0.5;AC1=1;DP4=21,26,18,21;MQ=44;FQ=161;PV4=1,3.7e-24,1.5e-10,1	GT:PL:GQ	0/1:188,0,255:99	Sp2_comp149396_c0_seq2	1101	.	T	C	1380.04	PASS	AC=3;AF=0.500;AN=6;BaseQRankSum=0.404;DP=91;Dels=0.00;FS=0.791;HaplotypeScore=1.9994;MLEAC=3;MLEAF=0.500;MQ=60.00;MQ0=0;MQRankSum=0.525;QD=15.17;ReadPosRankSum=2.060	GT:AD:DP:GQ:MLPSAC:MLPSAF:PL	0/0/0/1/1/1:47,44:91:15:3:0.500:1406,93,15,0,30,128,2147483647	SG	1688	gi|508773473|gb|EOY20729.1|	RCD one 5, putative isoform 2 [Theobroma cacao]	AT5G62520.1	similar to RCD one 5	Encodes a protein with similarity to RCD1 but without the WWE domain. The protein does have a PARP signature upstream of the C-terminal protein interaction domain. The PARP signature may bind NAD+ and attach the ADP-ribose-moiety from NAD+ to the target molecule. Its presence suggests a role for the protein in ADP ribosylation. Up-regulated by NaCl. SRO5 and P5CDH (an overlapping gene in the anti…	similar to RCD one 5 (SRO5); FUNCTIONS IN: NAD+ ADP-ribosyltransferase activity; INVOLVED IN: oxygen and reactive oxygen species metabolic process, response to salt stress; LOCATED IN: mitochondrion; EXPRESSED IN: 19 plant structures; EXPRESSED DURING: 11 growth stages; CONTAINS InterPro DOMAIN/s: Poly(ADP-ribose) polymerase, catalytic domain (InterPro:IPR012317), RST domain of plant C-terminal (…		OG1_6260
Sp2_comp149396_c0_seq2	1105	.	T	A	167	.	DP=90;VDB=0.0400;AF1=0.5;AC1=1;DP4=21,27,18,21;MQ=44;FQ=170;PV4=0.83,1.1e-19,1.8e-10,1	GT:PL:GQ	0/1:197,0,255:99	Sp2_comp149396_c0_seq2	1105	.	T	A	1346.12	PASS	AC=3;AF=0.500;AN=6;BaseQRankSum=0.083;DP=93;Dels=0.00;FS=0.000;HaplotypeScore=1.9994;MLEAC=3;MLEAF=0.500;MQ=60.00;MQ0=0;MQRankSum=-0.163;QD=14.47;ReadPosRankSum=1.777	GT:AD:DP:GQ:MLPSAC:MLPSAF:PL	0/0/0/1/1/1:48,44:93:13:3:0.500:1372,91,13,0,32,133,2147483647	SG	1688	gi|508773473|gb|EOY20729.1|	RCD one 5, putative isoform 2 [Theobroma cacao]	AT5G62520.1	similar to RCD one 5	Encodes a protein with similarity to RCD1 but without the WWE domain. The protein does have a PARP signature upstream of the C-terminal protein interaction domain. The PARP signature may bind NAD+ and attach the ADP-ribose-moiety from NAD+ to the target molecule. Its presence suggests a role for the protein in ADP ribosylation. Up-regulated by NaCl. SRO5 and P5CDH (an overlapping gene in the anti…	similar to RCD one 5 (SRO5); FUNCTIONS IN: NAD+ ADP-ribosyltransferase activity; INVOLVED IN: oxygen and reactive oxygen species metabolic process, response to salt stress; LOCATED IN: mitochondrion; EXPRESSED IN: 19 plant structures; EXPRESSED DURING: 11 growth stages; CONTAINS InterPro DOMAIN/s: Poly(ADP-ribose) polymerase, catalytic domain (InterPro:IPR012317), RST domain of plant C-terminal (…		OG1_6260
Sp2_comp149396_c0_seq2	1144	.	G	T	91	.	DP=71;VDB=0.0271;AF1=0.5;AC1=1;DP4=15,22,8,12;MQ=43;FQ=94;PV4=1,4.8e-16,1.8e-11,1	GT:PL:GQ	0/1:121,0,255:99	Sp2_comp149396_c0_seq2	1144	.	G	T	995.55	PASS	AC=3;AF=0.500;AN=6;BaseQRankSum=0.041;DP=73;Dels=0.00;FS=0.000;HaplotypeScore=1.6281;MLEAC=3;MLEAF=0.500;MQ=60.00;MQ0=0;MQRankSum=-0.855;QD=13.64;ReadPosRankSum=-1.220	GT:AD:DP:GQ:MLPSAC:MLPSAF:PL	0/0/0/1/1/1:40,33:73:8:3:0.500:1021,66,8,0,26,108,2147483647	SG	1688	gi|508773473|gb|EOY20729.1|	RCD one 5, putative isoform 2 [Theobroma cacao]	AT5G62520.1	similar to RCD one 5	Encodes a protein with similarity to RCD1 but without the WWE domain. The protein does have a PARP signature upstream of the C-terminal protein interaction domain. The PARP signature may bind NAD+ and attach the ADP-ribose-moiety from NAD+ to the target molecule. Its presence suggests a role for the protein in ADP ribosylation. Up-regulated by NaCl. SRO5 and P5CDH (an overlapping gene in the anti…	similar to RCD one 5 (SRO5); FUNCTIONS IN: NAD+ ADP-ribosyltransferase activity; INVOLVED IN: oxygen and reactive oxygen species metabolic process, response to salt stress; LOCATED IN: mitochondrion; EXPRESSED IN: 19 plant structures; EXPRESSED DURING: 11 growth stages; CONTAINS InterPro DOMAIN/s: Poly(ADP-ribose) polymerase, catalytic domain (InterPro:IPR012317), RST domain of plant C-terminal (…		OG1_6260
Sp2_comp149396_c0_seq2	1190	.	T	C	112	.	DP=73;VDB=0.0400;AF1=0.5;AC1=1;DP4=21,21,10,12;MQ=41;FQ=115;PV4=0.8,3.6e-18,0.029,1	GT:PL:GQ	0/1:142,0,255:99	Sp2_comp149396_c0_seq2	1190	.	T	C	883.44	PASS	AC=3;AF=0.500;AN=6;BaseQRankSum=0.304;DP=83;Dels=0.00;FS=0.000;HaplotypeScore=1.7333;MLEAC=3;MLEAF=0.500;MQ=56.95;MQ0=0;MQRankSum=1.116;QD=10.64;ReadPosRankSum=1.174	GT:AD:DP:GQ:MLPSAC:MLPSAF:PL	0/0/0/1/1/1:51,32:83:1:3:0.500:907,49,1,0,34,126,2147483647	SG	1688	gi|508773473|gb|EOY20729.1|	RCD one 5, putative isoform 2 [Theobroma cacao]	AT5G62520.1	similar to RCD one 5	Encodes a protein with similarity to RCD1 but without the WWE domain. The protein does have a PARP signature upstream of the C-terminal protein interaction domain. The PARP signature may bind NAD+ and attach the ADP-ribose-moiety from NAD+ to the target molecule. Its presence suggests a role for the protein in ADP ribosylation. Up-regulated by NaCl. SRO5 and P5CDH (an overlapping gene in the anti…	similar to RCD one 5 (SRO5); FUNCTIONS IN: NAD+ ADP-ribosyltransferase activity; INVOLVED IN: oxygen and reactive oxygen species metabolic process, response to salt stress; LOCATED IN: mitochondrion; EXPRESSED IN: 19 plant structures; EXPRESSED DURING: 11 growth stages; CONTAINS InterPro DOMAIN/s: Poly(ADP-ribose) polymerase, catalytic domain (InterPro:IPR012317), RST domain of plant C-terminal (…		OG1_6260
Sp2_comp149396_c0_seq2	1315	.	T	C	225	.	DP=35;VDB=0.0271;AF1=0.5;AC1=1;DP4=1,10,12,11;MQ=45;FQ=134;PV4=0.024,1,0.12,1	GT:PL:GQ	0/1:255,0,161:99	Sp2_comp149396_c0_seq2	1315	.	T	C	897.83	PASS	AC=4;AF=0.667;AN=6;BaseQRankSum=0.172;DP=45;Dels=0.00;FS=18.851;HaplotypeScore=0.0000;MLEAC=4;MLEAF=0.667;MQ=57.68;MQ0=0;MQRankSum=1.281;QD=19.95;ReadPosRankSum=0.277	GT:AD:DP:GQ:MLPSAC:MLPSAF:PL	0/0/1/1/1/1:11,34:45:8:4:0.667:923,99,39,11,0,8,346	SG	1688	gi|508773473|gb|EOY20729.1|	RCD one 5, putative isoform 2 [Theobroma cacao]	AT5G62520.1	similar to RCD one 5	Encodes a protein with similarity to RCD1 but without the WWE domain. The protein does have a PARP signature upstream of the C-terminal protein interaction domain. The PARP signature may bind NAD+ and attach the ADP-ribose-moiety from NAD+ to the target molecule. Its presence suggests a role for the protein in ADP ribosylation. Up-regulated by NaCl. SRO5 and P5CDH (an overlapping gene in the anti…	similar to RCD one 5 (SRO5); FUNCTIONS IN: NAD+ ADP-ribosyltransferase activity; INVOLVED IN: oxygen and reactive oxygen species metabolic process, response to salt stress; LOCATED IN: mitochondrion; EXPRESSED IN: 19 plant structures; EXPRESSED DURING: 11 growth stages; CONTAINS InterPro DOMAIN/s: Poly(ADP-ribose) polymerase, catalytic domain (InterPro:IPR012317), RST domain of plant C-terminal (…		OG1_6260
Sp2_comp149396_c0_seq2	1431	.	G	A	83.4	.	DP=35;VDB=0.0365;AF1=0.5554;AC1=1;DP4=0,2,4,5;MQ=49;FQ=-20;PV4=0.49,1,1,0.31	GT:PL:GQ	0/1:113,0,7:10	Sp2_comp149396_c0_seq2	1431	.	G	A	1044.88	PASS	AC=5;AF=0.833;AN=6;BaseQRankSum=-0.959;DP=36;Dels=0.00;FS=3.790;HaplotypeScore=0.0000;MLEAC=5;MLEAF=0.833;MQ=60.00;MQ0=0;MQRankSum=1.559;QD=29.02;ReadPosRankSum=-0.839	GT:AD:DP:GQ:MLPSAC:MLPSAF:PL	0/1/1/1/1/1:7,29:36:6:5:0.833:1070,147,69,29,6,0,214	SG	1688	gi|508773473|gb|EOY20729.1|	RCD one 5, putative isoform 2 [Theobroma cacao]	AT5G62520.1	similar to RCD one 5	Encodes a protein with similarity to RCD1 but without the WWE domain. The protein does have a PARP signature upstream of the C-terminal protein interaction domain. The PARP signature may bind NAD+ and attach the ADP-ribose-moiety from NAD+ to the target molecule. Its presence suggests a role for the protein in ADP ribosylation. Up-regulated by NaCl. SRO5 and P5CDH (an overlapping gene in the anti…	similar to RCD one 5 (SRO5); FUNCTIONS IN: NAD+ ADP-ribosyltransferase activity; INVOLVED IN: oxygen and reactive oxygen species metabolic process, response to salt stress; LOCATED IN: mitochondrion; EXPRESSED IN: 19 plant structures; EXPRESSED DURING: 11 growth stages; CONTAINS InterPro DOMAIN/s: Poly(ADP-ribose) polymerase, catalytic domain (InterPro:IPR012317), RST domain of plant C-terminal (…		OG1_6260
Sp2_comp149396_c0_seq2	1636	.	C	G	74	.	DP=3;VDB=0.0163;AF1=1;AC1=2;DP4=0,0,2,1;MQ=45;FQ=-36	GT:PL:GQ	1/1:106,9,0:16	Sp2_comp149396_c0_seq2	1636	.	C	G	90.82	PASS	AC=3;AF=0.500;AN=6;BaseQRankSum=-0.358;DP=5;Dels=0.00;FS=0.000;HaplotypeScore=0.0000;MLEAC=3;MLEAF=0.500;MQ=60.00;MQ0=0;MQRankSum=0.358;QD=18.16;ReadPosRankSum=-0.358	GT:AD:DP:GQ:MLPSAC:MLPSAF:PL	0/0/0/1/1/1:2,3:5:0:3:0.500:112,10,3,0,0,3,72	SG	1688	gi|508773473|gb|EOY20729.1|	RCD one 5, putative isoform 2 [Theobroma cacao]	AT5G62520.1	similar to RCD one 5	Encodes a protein with similarity to RCD1 but without the WWE domain. The protein does have a PARP signature upstream of the C-terminal protein interaction domain. The PARP signature may bind NAD+ and attach the ADP-ribose-moiety from NAD+ to the target molecule. Its presence suggests a role for the protein in ADP ribosylation. Up-regulated by NaCl. SRO5 and P5CDH (an overlapping gene in the anti…	similar to RCD one 5 (SRO5); FUNCTIONS IN: NAD+ ADP-ribosyltransferase activity; INVOLVED IN: oxygen and reactive oxygen species metabolic process, response to salt stress; LOCATED IN: mitochondrion; EXPRESSED IN: 19 plant structures; EXPRESSED DURING: 11 growth stages; CONTAINS InterPro DOMAIN/s: Poly(ADP-ribose) polymerase, catalytic domain (InterPro:IPR012317), RST domain of plant C-terminal (…		OG1_6260
Sp2_comp149396_c0_seq2	367	.	G	T	225	.	DP=113;VDB=0.0365;AF1=0.5;AC1=1;DP4=30,23,32,24;MQ=47;FQ=225;PV4=1,1,7.7e-13,1	GT:PL:GQ	0/1:255,0,255:99	Sp2_comp149396_c0_seq2	367	.	G	T	1940.92	PASS	AC=3;AF=0.500;AN=6;BaseQRankSum=2.651;DP=112;Dels=0.00;FS=2.482;HaplotypeScore=1.8319;MLEAC=3;MLEAF=0.500;MQ=59.94;MQ0=0;MQRankSum=-0.212;QD=17.33;ReadPosRankSum=0.724	GT:AD:DP:GQ:MLPSAC:MLPSAF:PL	0/0/0/1/1/1:56,56:112:25:3:0.500:1967,130,25,0,28,137,2147483647	SG	1688	gi|508773473|gb|EOY20729.1|	RCD one 5, putative isoform 2 [Theobroma cacao]	AT5G62520.1	similar to RCD one 5	Encodes a protein with similarity to RCD1 but without the WWE domain. The protein does have a PARP signature upstream of the C-terminal protein interaction domain. The PARP signature may bind NAD+ and attach the ADP-ribose-moiety from NAD+ to the target molecule. Its presence suggests a role for the protein in ADP ribosylation. Up-regulated by NaCl. SRO5 and P5CDH (an overlapping gene in the anti…	similar to RCD one 5 (SRO5); FUNCTIONS IN: NAD+ ADP-ribosyltransferase activity; INVOLVED IN: oxygen and reactive oxygen species metabolic process, response to salt stress; LOCATED IN: mitochondrion; EXPRESSED IN: 19 plant structures; EXPRESSED DURING: 11 growth stages; CONTAINS InterPro DOMAIN/s: Poly(ADP-ribose) polymerase, catalytic domain (InterPro:IPR012317), RST domain of plant C-terminal (…		OG1_6260
Sp2_comp149396_c0_seq2	430	.	G	A	93	.	DP=177;VDB=0.0322;AF1=0.5;AC1=1;DP4=49,45,18,31;MQ=48;FQ=96;PV4=0.11,3.2e-56,1,0.19	GT:PL:GQ	0/1:123,0,255:99	Sp2_comp149396_c0_seq2	430	.	G	A	2794.91	PASS	AC=3;AF=0.500;AN=6;BaseQRankSum=0.290;DP=188;Dels=0.00;FS=2.523;HaplotypeScore=1.7337;MLEAC=3;MLEAF=0.500;MQ=60.00;MQ0=0;MQRankSum=-0.705;QD=14.87;ReadPosRankSum=0.702	GT:AD:DP:GQ:MLPSAC:MLPSAF:PL	0/0/0/1/1/1:95,93:188:29:3:0.500:2821,184,29,0,59,254,2147483647	SG	1688	gi|508773473|gb|EOY20729.1|	RCD one 5, putative isoform 2 [Theobroma cacao]	AT5G62520.1	similar to RCD one 5	Encodes a protein with similarity to RCD1 but without the WWE domain. The protein does have a PARP signature upstream of the C-terminal protein interaction domain. The PARP signature may bind NAD+ and attach the ADP-ribose-moiety from NAD+ to the target molecule. Its presence suggests a role for the protein in ADP ribosylation. Up-regulated by NaCl. SRO5 and P5CDH (an overlapping gene in the anti…	similar to RCD one 5 (SRO5); FUNCTIONS IN: NAD+ ADP-ribosyltransferase activity; INVOLVED IN: oxygen and reactive oxygen species metabolic process, response to salt stress; LOCATED IN: mitochondrion; EXPRESSED IN: 19 plant structures; EXPRESSED DURING: 11 growth stages; CONTAINS InterPro DOMAIN/s: Poly(ADP-ribose) polymerase, catalytic domain (InterPro:IPR012317), RST domain of plant C-terminal (…		OG1_6260
Sp2_comp149396_c0_seq2	757	.	G	A	87	.	DP=65;VDB=0.0393;AF1=0.5;AC1=1;DP4=21,22,10,9;MQ=49;FQ=90;PV4=1,8.4e-22,1.2e-07,0.45	GT:PL:GQ	0/1:117,0,255:99	Sp2_comp149396_c0_seq2	757	.	G	A	597.08	PASS	AC=2;AF=0.333;AN=6;BaseQRankSum=1.331;DP=72;Dels=0.00;FS=0.000;HaplotypeScore=0.9999;MLEAC=2;MLEAF=0.333;MQ=59.90;MQ0=0;MQRankSum=-1.436;QD=8.29;ReadPosRankSum=-2.257	GT:AD:DP:GQ:MLPSAC:MLPSAF:PL	0/0/0/0/1/1:46,26:72:15:2:0.333:623,15,0,20,72,2147483647,2147483647	SG	1688	gi|508773473|gb|EOY20729.1|	RCD one 5, putative isoform 2 [Theobroma cacao]	AT5G62520.1	similar to RCD one 5	Encodes a protein with similarity to RCD1 but without the WWE domain. The protein does have a PARP signature upstream of the C-terminal protein interaction domain. The PARP signature may bind NAD+ and attach the ADP-ribose-moiety from NAD+ to the target molecule. Its presence suggests a role for the protein in ADP ribosylation. Up-regulated by NaCl. SRO5 and P5CDH (an overlapping gene in the anti…	similar to RCD one 5 (SRO5); FUNCTIONS IN: NAD+ ADP-ribosyltransferase activity; INVOLVED IN: oxygen and reactive oxygen species metabolic process, response to salt stress; LOCATED IN: mitochondrion; EXPRESSED IN: 19 plant structures; EXPRESSED DURING: 11 growth stages; CONTAINS InterPro DOMAIN/s: Poly(ADP-ribose) polymerase, catalytic domain (InterPro:IPR012317), RST domain of plant C-terminal (…		OG1_6260
Sp2_comp149396_c0_seq2	784	.	G	A	112	.	DP=67;VDB=0.0400;AF1=0.5;AC1=1;DP4=17,23,11,12;MQ=48;FQ=115;PV4=0.79,4.3e-25,1.1e-08,1	GT:PL:GQ	0/1:142,0,255:99	Sp2_comp149396_c0_seq2	784	.	G	A	808.88	PASS	AC=2;AF=0.333;AN=6;BaseQRankSum=0.409;DP=73;Dels=0.00;FS=0.000;HaplotypeScore=1.7834;MLEAC=2;MLEAF=0.333;MQ=60.00;MQ0=0;MQRankSum=-0.757;QD=11.08;ReadPosRankSum=1.923	GT:AD:DP:GQ:MLPSAC:MLPSAF:PL	0/0/0/0/1/1:43,30:73:6:2:0.333:834,36,0,6,45,141,2147483647	SG	1688	gi|508773473|gb|EOY20729.1|	RCD one 5, putative isoform 2 [Theobroma cacao]	AT5G62520.1	similar to RCD one 5	Encodes a protein with similarity to RCD1 but without the WWE domain. The protein does have a PARP signature upstream of the C-terminal protein interaction domain. The PARP signature may bind NAD+ and attach the ADP-ribose-moiety from NAD+ to the target molecule. Its presence suggests a role for the protein in ADP ribosylation. Up-regulated by NaCl. SRO5 and P5CDH (an overlapping gene in the anti…	similar to RCD one 5 (SRO5); FUNCTIONS IN: NAD+ ADP-ribosyltransferase activity; INVOLVED IN: oxygen and reactive oxygen species metabolic process, response to salt stress; LOCATED IN: mitochondrion; EXPRESSED IN: 19 plant structures; EXPRESSED DURING: 11 growth stages; CONTAINS InterPro DOMAIN/s: Poly(ADP-ribose) polymerase, catalytic domain (InterPro:IPR012317), RST domain of plant C-terminal (…		OG1_6260
Sp2_comp149396_c0_seq2	807	.	C	T	144	.	DP=62;VDB=0.0380;AF1=0.5;AC1=1;DP4=15,16,15,15;MQ=47;FQ=147;PV4=1,4.1e-31,1.4e-05,1	GT:PL:GQ	0/1:174,0,255:99	Sp2_comp149396_c0_seq2	807	.	C	T	1076.17	PASS	AC=3;AF=0.500;AN=6;BaseQRankSum=0.056;DP=67;Dels=0.00;FS=0.000;HaplotypeScore=0.0000;MLEAC=3;MLEAF=0.500;MQ=60.00;MQ0=0;MQRankSum=-0.194;QD=16.06;ReadPosRankSum=0.696	GT:AD:DP:GQ:MLPSAC:MLPSAF:PL	0/0/0/1/1/1:33,34:67:15:3:0.500:1102,77,15,0,15,77,2147483647	SG	1688	gi|508773473|gb|EOY20729.1|	RCD one 5, putative isoform 2 [Theobroma cacao]	AT5G62520.1	similar to RCD one 5	Encodes a protein with similarity to RCD1 but without the WWE domain. The protein does have a PARP signature upstream of the C-terminal protein interaction domain. The PARP signature may bind NAD+ and attach the ADP-ribose-moiety from NAD+ to the target molecule. Its presence suggests a role for the protein in ADP ribosylation. Up-regulated by NaCl. SRO5 and P5CDH (an overlapping gene in the anti…	similar to RCD one 5 (SRO5); FUNCTIONS IN: NAD+ ADP-ribosyltransferase activity; INVOLVED IN: oxygen and reactive oxygen species metabolic process, response to salt stress; LOCATED IN: mitochondrion; EXPRESSED IN: 19 plant structures; EXPRESSED DURING: 11 growth stages; CONTAINS InterPro DOMAIN/s: Poly(ADP-ribose) polymerase, catalytic domain (InterPro:IPR012317), RST domain of plant C-terminal (…		OG1_6260
Sp2_comp149396_c0_seq2	829	.	G	A	95	.	DP=65;VDB=0.0392;AF1=0.5;AC1=1;DP4=14,18,6,13;MQ=47;FQ=98;PV4=0.55,4.3e-23,6e-07,0.44	GT:PL:GQ	0/1:125,0,255:99	Sp2_comp149396_c0_seq2	829	.	G	A	889.23	PASS	AC=3;AF=0.500;AN=6;BaseQRankSum=-1.713;DP=67;Dels=0.00;FS=0.938;HaplotypeScore=3.8147;MLEAC=3;MLEAF=0.500;MQ=60.00;MQ0=0;MQRankSum=-1.123;QD=13.27;ReadPosRankSum=0.276	GT:AD:DP:GQ:MLPSAC:MLPSAF:PL	0/0/0/1/1/1:34,33:67:12:3:0.500:915,69,12,0,18,84,2147483647	SG	1688	gi|508773473|gb|EOY20729.1|	RCD one 5, putative isoform 2 [Theobroma cacao]	AT5G62520.1	similar to RCD one 5	Encodes a protein with similarity to RCD1 but without the WWE domain. The protein does have a PARP signature upstream of the C-terminal protein interaction domain. The PARP signature may bind NAD+ and attach the ADP-ribose-moiety from NAD+ to the target molecule. Its presence suggests a role for the protein in ADP ribosylation. Up-regulated by NaCl. SRO5 and P5CDH (an overlapping gene in the anti…	similar to RCD one 5 (SRO5); FUNCTIONS IN: NAD+ ADP-ribosyltransferase activity; INVOLVED IN: oxygen and reactive oxygen species metabolic process, response to salt stress; LOCATED IN: mitochondrion; EXPRESSED IN: 19 plant structures; EXPRESSED DURING: 11 growth stages; CONTAINS InterPro DOMAIN/s: Poly(ADP-ribose) polymerase, catalytic domain (InterPro:IPR012317), RST domain of plant C-terminal (…		OG1_6260
Sp2_comp149396_c0_seq2	866	.	G	C	182	.	DP=68;VDB=0.0400;AF1=0.5;AC1=1;DP4=18,14,20,16;MQ=48;FQ=185;PV4=1,3.2e-17,1,0.34	GT:PL:GQ	0/1:212,0,255:99	Sp2_comp149396_c0_seq2	866	.	G	C	1227.11	PASS	AC=3;AF=0.500;AN=6;BaseQRankSum=0.409;DP=71;Dels=0.00;FS=0.000;HaplotypeScore=0.0000;MLEAC=3;MLEAF=0.500;MQ=60.00;MQ0=0;MQRankSum=-2.104;QD=17.28;ReadPosRankSum=0.017	GT:AD:DP:GQ:MLPSAC:MLPSAF:PL	0/0/0/1/1/1:33,38:71:14:3:0.500:1253,94,20,0,14,80,2147483647	SG	1688	gi|508773473|gb|EOY20729.1|	RCD one 5, putative isoform 2 [Theobroma cacao]	AT5G62520.1	similar to RCD one 5	Encodes a protein with similarity to RCD1 but without the WWE domain. The protein does have a PARP signature upstream of the C-terminal protein interaction domain. The PARP signature may bind NAD+ and attach the ADP-ribose-moiety from NAD+ to the target molecule. Its presence suggests a role for the protein in ADP ribosylation. Up-regulated by NaCl. SRO5 and P5CDH (an overlapping gene in the anti…	similar to RCD one 5 (SRO5); FUNCTIONS IN: NAD+ ADP-ribosyltransferase activity; INVOLVED IN: oxygen and reactive oxygen species metabolic process, response to salt stress; LOCATED IN: mitochondrion; EXPRESSED IN: 19 plant structures; EXPRESSED DURING: 11 growth stages; CONTAINS InterPro DOMAIN/s: Poly(ADP-ribose) polymerase, catalytic domain (InterPro:IPR012317), RST domain of plant C-terminal (…		OG1_6260
Sp2_comp149396_c0_seq2	871	.	A	G	128	.	DP=72;VDB=0.0398;AF1=0.5;AC1=1;DP4=22,15,13,13;MQ=48;FQ=131;PV4=0.61,2.3e-28,0.00093,0.18	GT:PL:GQ	0/1:158,0,255:99	Sp2_comp149396_c0_seq2	871	.	A	G	1221.04	PASS	AC=3;AF=0.500;AN=6;BaseQRankSum=0.239;DP=75;Dels=0.00;FS=0.000;HaplotypeScore=0.0000;MLEAC=3;MLEAF=0.500;MQ=60.00;MQ0=0;MQRankSum=0.260;QD=16.28;ReadPosRankSum=-0.578	GT:AD:DP:GQ:MLPSAC:MLPSAF:PL	0/0/0/1/1/1:39,36:75:18:3:0.500:1247,92,18,0,18,92,2147483647	SG	1688	gi|508773473|gb|EOY20729.1|	RCD one 5, putative isoform 2 [Theobroma cacao]	AT5G62520.1	similar to RCD one 5	Encodes a protein with similarity to RCD1 but without the WWE domain. The protein does have a PARP signature upstream of the C-terminal protein interaction domain. The PARP signature may bind NAD+ and attach the ADP-ribose-moiety from NAD+ to the target molecule. Its presence suggests a role for the protein in ADP ribosylation. Up-regulated by NaCl. SRO5 and P5CDH (an overlapping gene in the anti…	similar to RCD one 5 (SRO5); FUNCTIONS IN: NAD+ ADP-ribosyltransferase activity; INVOLVED IN: oxygen and reactive oxygen species metabolic process, response to salt stress; LOCATED IN: mitochondrion; EXPRESSED IN: 19 plant structures; EXPRESSED DURING: 11 growth stages; CONTAINS InterPro DOMAIN/s: Poly(ADP-ribose) polymerase, catalytic domain (InterPro:IPR012317), RST domain of plant C-terminal (…		OG1_6260
Sp2_comp149396_c0_seq2	933	.	C	T	186	.	DP=102;VDB=0.0399;AF1=0.5;AC1=1;DP4=23,24,23,21;MQ=48;FQ=189;PV4=0.83,6.9e-27,0.1,0.26	GT:PL:GQ	0/1:216,0,255:99	Sp2_comp149396_c0_seq2	933	.	C	T	1440.95	PASS	AC=3;AF=0.500;AN=6;BaseQRankSum=-0.942;DP=106;Dels=0.00;FS=0.758;HaplotypeScore=0.0000;MLEAC=3;MLEAF=0.500;MQ=60.00;MQ0=0;MQRankSum=-1.496;QD=13.59;ReadPosRankSum=-1.062	GT:AD:DP:GQ:MLPSAC:MLPSAF:PL	0/0/0/1/1/1:50,56:106:21:3:0.500:1467,110,21,0,24,117,2147483647	SG	1688	gi|508773473|gb|EOY20729.1|	RCD one 5, putative isoform 2 [Theobroma cacao]	AT5G62520.1	similar to RCD one 5	Encodes a protein with similarity to RCD1 but without the WWE domain. The protein does have a PARP signature upstream of the C-terminal protein interaction domain. The PARP signature may bind NAD+ and attach the ADP-ribose-moiety from NAD+ to the target molecule. Its presence suggests a role for the protein in ADP ribosylation. Up-regulated by NaCl. SRO5 and P5CDH (an overlapping gene in the anti…	similar to RCD one 5 (SRO5); FUNCTIONS IN: NAD+ ADP-ribosyltransferase activity; INVOLVED IN: oxygen and reactive oxygen species metabolic process, response to salt stress; LOCATED IN: mitochondrion; EXPRESSED IN: 19 plant structures; EXPRESSED DURING: 11 growth stages; CONTAINS InterPro DOMAIN/s: Poly(ADP-ribose) polymerase, catalytic domain (InterPro:IPR012317), RST domain of plant C-terminal (…		OG1_6260
Sp2_comp149396_c0_seq2	1098	.	C	T	1150.1	PASS	AC=3;AF=0.500;AN=6;BaseQRankSum=0.803;DP=99;Dels=0.00;FS=0.000;HaplotypeScore=2.9973;MLEAC=3;MLEAF=0.500;MQ=60.00;MQ0=0;MQRankSum=0.895;QD=11.62;ReadPosRankSum=-1.698	GT:AD:DP:GQ:MLPSAC:MLPSAF:PL	0/0/0/1/1/1:50,49:99:5:3:0.500:1175,70,5,0,38,147,2147483647											GATK	1688	gi|508773473|gb|EOY20729.1|	RCD one 5, putative isoform 2 [Theobroma cacao]	AT5G62520.1	similar to RCD one 5	Encodes a protein with similarity to RCD1 but without the WWE domain. The protein does have a PARP signature upstream of the C-terminal protein interaction domain. The PARP signature may bind NAD+ and attach the ADP-ribose-moiety from NAD+ to the target molecule. Its presence suggests a role for the protein in ADP ribosylation. Up-regulated by NaCl. SRO5 and P5CDH (an overlapping gene in the anti…	similar to RCD one 5 (SRO5); FUNCTIONS IN: NAD+ ADP-ribosyltransferase activity; INVOLVED IN: oxygen and reactive oxygen species metabolic process, response to salt stress; LOCATED IN: mitochondrion; EXPRESSED IN: 19 plant structures; EXPRESSED DURING: 11 growth stages; CONTAINS InterPro DOMAIN/s: Poly(ADP-ribose) polymerase, catalytic domain (InterPro:IPR012317), RST domain of plant C-terminal (…		OG1_6260
Sp2_comp149396_c0_seq2	1489	.	G	T	116.38	PASS	AC=1;AF=0.167;AN=6;BaseQRankSum=-0.396;DP=26;Dels=0.00;FS=4.813;HaplotypeScore=1.7005;MLEAC=1;MLEAF=0.167;MQ=60.00;MQ0=0;MQRankSum=-1.126;QD=4.48;ReadPosRankSum=-1.734	GT:AD:DP:GQ:MLPSAC:MLPSAF:PL	0/0/0/0/0/1:20,6:26:4:1:0.167:141,0,4,21,49,105,2147483647											GATK	1688	gi|508773473|gb|EOY20729.1|	RCD one 5, putative isoform 2 [Theobroma cacao]	AT5G62520.1	similar to RCD one 5	Encodes a protein with similarity to RCD1 but without the WWE domain. The protein does have a PARP signature upstream of the C-terminal protein interaction domain. The PARP signature may bind NAD+ and attach the ADP-ribose-moiety from NAD+ to the target molecule. Its presence suggests a role for the protein in ADP ribosylation. Up-regulated by NaCl. SRO5 and P5CDH (an overlapping gene in the anti…	similar to RCD one 5 (SRO5); FUNCTIONS IN: NAD+ ADP-ribosyltransferase activity; INVOLVED IN: oxygen and reactive oxygen species metabolic process, response to salt stress; LOCATED IN: mitochondrion; EXPRESSED IN: 19 plant structures; EXPRESSED DURING: 11 growth stages; CONTAINS InterPro DOMAIN/s: Poly(ADP-ribose) polymerase, catalytic domain (InterPro:IPR012317), RST domain of plant C-terminal (…		OG1_6260
Sp2_comp149396_c0_seq2	56	.	T	C	61	.	DP=3;VDB=0.0020;AF1=1;AC1=2;DP4=0,0,3,0;MQ=60;FQ=-36	GT:PL:GQ	1/1:93,9,0:16											SAM	1688	gi|508773473|gb|EOY20729.1|	RCD one 5, putative isoform 2 [Theobroma cacao]	AT5G62520.1	similar to RCD one 5	Encodes a protein with similarity to RCD1 but without the WWE domain. The protein does have a PARP signature upstream of the C-terminal protein interaction domain. The PARP signature may bind NAD+ and attach the ADP-ribose-moiety from NAD+ to the target molecule. Its presence suggests a role for the protein in ADP ribosylation. Up-regulated by NaCl. SRO5 and P5CDH (an overlapping gene in the anti…	similar to RCD one 5 (SRO5); FUNCTIONS IN: NAD+ ADP-ribosyltransferase activity; INVOLVED IN: oxygen and reactive oxygen species metabolic process, response to salt stress; LOCATED IN: mitochondrion; EXPRESSED IN: 19 plant structures; EXPRESSED DURING: 11 growth stages; CONTAINS InterPro DOMAIN/s: Poly(ADP-ribose) polymerase, catalytic domain (InterPro:IPR012317), RST domain of plant C-terminal (…		OG1_6260
Sp2_comp149432_c0_seq4	1390	.	T	C	225	.	DP=104;VDB=0.0384;AF1=0.5;AC1=1;DP4=29,36,18,17;MQ=47;FQ=225;PV4=0.54,0.03,4.5e-11,0.23	GT:PL:GQ	0/1:255,0,255:99	Sp2_comp149432_c0_seq4	1390	.	T	C	1156.95	PASS	AC=2;AF=0.333;AN=6;BaseQRankSum=-0.942;DP=105;Dels=0.00;FS=1.628;HaplotypeScore=11.9692;MLEAC=2;MLEAF=0.333;MQ=60.00;MQ0=0;MQRankSum=0.773;QD=11.02;ReadPosRankSum=-1.374	GT:AD:DP:GQ:MLPSAC:MLPSAF:PL	0/0/0/0/1/1:67,38:105:20:2:0.333:1183,42,0,20,90,2147483647,2147483647	SG	3188	gi|460398290|ref|XP_004244695.1|	PREDICTED: uncharacterized protein LOC101253008 [Solanum lycopersicum]	AT4G31570.1			CONTAINS InterPro DOMAIN/s: Prefoldin (InterPro:IPR009053); BEST Arabidopsis thaliana protein match is: unknown protein (TAIR:AT1G24460.1); Has 194354 Blast hits to 66887 proteins in 3244 species: Archae - 3688; Bacteria - 38556; Metazoa - 84828; Fungi - 17265; Plants - 10589; Viruses - 805; Other Eukaryotes - 38623 (source: NCBI BLink).		OG1_6263
Sp2_comp149432_c0_seq4	1919	.	G	A	135	.	DP=92;VDB=0.0400;AF1=0.5;AC1=1;DP4=24,26,17,24;MQ=50;FQ=138;PV4=0.67,2.6e-41,1,1	GT:PL:GQ	0/1:165,0,255:99	Sp2_comp149432_c0_seq4	1919	.	G	A	1493.32	PASS	AC=3;AF=0.500;AN=6;BaseQRankSum=1.901;DP=92;Dels=0.00;FS=2.750;HaplotypeScore=3.7849;MLEAC=3;MLEAF=0.500;MQ=59.73;MQ0=0;MQRankSum=0.584;QD=16.23;ReadPosRankSum=1.023	GT:AD:DP:GQ:MLPSAC:MLPSAF:PL	0/0/0/1/1/1:50,42:92:10:3:0.500:1519,85,10,0,37,148,2147483647	SG	3188	gi|460398290|ref|XP_004244695.1|	PREDICTED: uncharacterized protein LOC101253008 [Solanum lycopersicum]	AT4G31570.1			CONTAINS InterPro DOMAIN/s: Prefoldin (InterPro:IPR009053); BEST Arabidopsis thaliana protein match is: unknown protein (TAIR:AT1G24460.1); Has 194354 Blast hits to 66887 proteins in 3244 species: Archae - 3688; Bacteria - 38556; Metazoa - 84828; Fungi - 17265; Plants - 10589; Viruses - 805; Other Eukaryotes - 38623 (source: NCBI BLink).		OG1_6263
Sp2_comp149432_c0_seq4	2234	.	A	G	225	.	DP=87;VDB=0.0380;AF1=0.5;AC1=1;DP4=23,18,25,17;MQ=47;FQ=225;PV4=0.83,0.00036,1.9e-33,1	GT:PL:GQ	0/1:255,0,255:99	Sp2_comp149432_c0_seq4	2234	.	A	G	1461.98	PASS	AC=3;AF=0.500;AN=6;BaseQRankSum=-1.730;DP=87;Dels=0.00;FS=0.000;HaplotypeScore=0.9995;MLEAC=3;MLEAF=0.500;MQ=60.00;MQ0=0;MQRankSum=-0.276;QD=16.80;ReadPosRankSum=-0.480	GT:AD:DP:GQ:MLPSAC:MLPSAF:PL	0/0/0/1/1/1:41,46:87:19:3:0.500:1488,100,19,0,22,107,2147483647	SG	3188	gi|460398290|ref|XP_004244695.1|	PREDICTED: uncharacterized protein LOC101253008 [Solanum lycopersicum]	AT4G31570.1			CONTAINS InterPro DOMAIN/s: Prefoldin (InterPro:IPR009053); BEST Arabidopsis thaliana protein match is: unknown protein (TAIR:AT1G24460.1); Has 194354 Blast hits to 66887 proteins in 3244 species: Archae - 3688; Bacteria - 38556; Metazoa - 84828; Fungi - 17265; Plants - 10589; Viruses - 805; Other Eukaryotes - 38623 (source: NCBI BLink).		OG1_6263
Sp2_comp149432_c0_seq4	2311	.	G	C	142	.	DP=80;VDB=0.0398;AF1=0.5;AC1=1;DP4=12,24,17,19;MQ=49;FQ=145;PV4=0.34,5.7e-39,1,1	GT:PL:GQ	0/1:172,0,255:99	Sp2_comp149432_c0_seq4	2311	.	G	C	1346.04	PASS	AC=3;AF=0.500;AN=6;BaseQRankSum=0.477;DP=80;Dels=0.00;FS=5.872;HaplotypeScore=1.9891;MLEAC=3;MLEAF=0.500;MQ=59.69;MQ0=0;MQRankSum=-0.881;QD=16.83;ReadPosRankSum=-0.349	GT:AD:DP:GQ:MLPSAC:MLPSAF:PL	0/0/0/1/1/1:37,43:80:18:3:0.500:1372,92,18,0,18,92,2147483647	SG	3188	gi|460398290|ref|XP_004244695.1|	PREDICTED: uncharacterized protein LOC101253008 [Solanum lycopersicum]	AT4G31570.1			CONTAINS InterPro DOMAIN/s: Prefoldin (InterPro:IPR009053); BEST Arabidopsis thaliana protein match is: unknown protein (TAIR:AT1G24460.1); Has 194354 Blast hits to 66887 proteins in 3244 species: Archae - 3688; Bacteria - 38556; Metazoa - 84828; Fungi - 17265; Plants - 10589; Viruses - 805; Other Eukaryotes - 38623 (source: NCBI BLink).		OG1_6263
Sp2_comp149432_c0_seq4	2353	.	T	A	139	.	DP=75;VDB=0.0399;AF1=0.5;AC1=1;DP4=26,15,13,19;MQ=49;FQ=142;PV4=0.062,2.9e-31,0.18,1	GT:PL:GQ	0/1:169,0,255:99	Sp2_comp149432_c0_seq4	2353	.	T	A	1164.7	PASS	AC=3;AF=0.500;AN=6;BaseQRankSum=0.516;DP=75;Dels=0.00;FS=11.801;HaplotypeScore=0.0000;MLEAC=3;MLEAF=0.500;MQ=59.67;MQ0=0;MQRankSum=0.303;QD=15.53;ReadPosRankSum=-0.452	GT:AD:DP:GQ:MLPSAC:MLPSAF:PL	0/0/0/1/1/1:41,34:75:7:3:0.500:1190,66,7,0,31,122,2147483647	SG	3188	gi|460398290|ref|XP_004244695.1|	PREDICTED: uncharacterized protein LOC101253008 [Solanum lycopersicum]	AT4G31570.1			CONTAINS InterPro DOMAIN/s: Prefoldin (InterPro:IPR009053); BEST Arabidopsis thaliana protein match is: unknown protein (TAIR:AT1G24460.1); Has 194354 Blast hits to 66887 proteins in 3244 species: Archae - 3688; Bacteria - 38556; Metazoa - 84828; Fungi - 17265; Plants - 10589; Viruses - 805; Other Eukaryotes - 38623 (source: NCBI BLink).		OG1_6263
Sp2_comp149432_c0_seq4	2690	.	A	C	51	.	DP=52;VDB=0.0118;AF1=0.5;AC1=1;DP4=19,19,5,8;MQ=49;FQ=54;PV4=0.53,1e-18,1,1	GT:PL:GQ	0/1:81,0,255:84	Sp2_comp149432_c0_seq4	2690	.	A	C	413.38	PASS	AC=2;AF=0.333;AN=6;BaseQRankSum=0.179;DP=52;Dels=0.00;FS=2.791;HaplotypeScore=0.7887;MLEAC=2;MLEAF=0.333;MQ=59.42;MQ0=1;MQRankSum=-0.813;QD=7.95;ReadPosRankSum=1.805	GT:AD:DP:GQ:MLPSAC:MLPSAF:PL	0/0/0/0/1/1:38,14:52:4:2:0.333:438,4,0,22,69,2147483647,2147483647	SG	3188	gi|460398290|ref|XP_004244695.1|	PREDICTED: uncharacterized protein LOC101253008 [Solanum lycopersicum]	AT4G31570.1			CONTAINS InterPro DOMAIN/s: Prefoldin (InterPro:IPR009053); BEST Arabidopsis thaliana protein match is: unknown protein (TAIR:AT1G24460.1); Has 194354 Blast hits to 66887 proteins in 3244 species: Archae - 3688; Bacteria - 38556; Metazoa - 84828; Fungi - 17265; Plants - 10589; Viruses - 805; Other Eukaryotes - 38623 (source: NCBI BLink).		OG1_6263
Sp2_comp149432_c0_seq4	806	.	C	T	21	.	DP=173;VDB=0.0399;AF1=0.5;AC1=1;DP4=46,47,12,16;MQ=49;FQ=24;PV4=0.67,3.2e-46,1,1	GT:PL:GQ	0/1:51,0,255:54	Sp2_comp149432_c0_seq4	806	.	C	T	2436.32	PASS	AC=3;AF=0.500;AN=6;BaseQRankSum=0.519;DP=175;Dels=0.00;FS=5.545;HaplotypeScore=3.2560;MLEAC=3;MLEAF=0.500;MQ=59.70;MQ0=1;MQRankSum=0.183;QD=13.92;ReadPosRankSum=0.754	GT:AD:DP:GQ:MLPSAC:MLPSAF:PL	0/0/0/1/1/1:97,77:175:10:3:0.500:2462,135,10,0,73,2147483647,2147483647	SG	3188	gi|460398290|ref|XP_004244695.1|	PREDICTED: uncharacterized protein LOC101253008 [Solanum lycopersicum]	AT4G31570.1			CONTAINS InterPro DOMAIN/s: Prefoldin (InterPro:IPR009053); BEST Arabidopsis thaliana protein match is: unknown protein (TAIR:AT1G24460.1); Has 194354 Blast hits to 66887 proteins in 3244 species: Archae - 3688; Bacteria - 38556; Metazoa - 84828; Fungi - 17265; Plants - 10589; Viruses - 805; Other Eukaryotes - 38623 (source: NCBI BLink).		OG1_6263
Sp2_comp149432_c0_seq4	895	.	C	T	225	.	DP=138;VDB=0.0400;AF1=0.5;AC1=1;DP4=31,29,33,39;MQ=47;FQ=225;PV4=0.6,0.042,1.4e-34,0.35	GT:PL:GQ	0/1:255,0,255:99	Sp2_comp149432_c0_seq4	895	.	C	T	2630.11	PASS	AC=3;AF=0.500;AN=6;BaseQRankSum=-2.393;DP=140;Dels=0.00;FS=3.054;HaplotypeScore=3.9606;MLEAC=3;MLEAF=0.500;MQ=59.48;MQ0=1;MQRankSum=-0.054;QD=18.79;ReadPosRankSum=-0.427	GT:AD:DP:GQ:MLPSAC:MLPSAF:PL	0/0/0/1/1/1:61,79:140:13:3:0.500:2656,220,55,0,13,122,2147483647	SG	3188	gi|460398290|ref|XP_004244695.1|	PREDICTED: uncharacterized protein LOC101253008 [Solanum lycopersicum]	AT4G31570.1			CONTAINS InterPro DOMAIN/s: Prefoldin (InterPro:IPR009053); BEST Arabidopsis thaliana protein match is: unknown protein (TAIR:AT1G24460.1); Has 194354 Blast hits to 66887 proteins in 3244 species: Archae - 3688; Bacteria - 38556; Metazoa - 84828; Fungi - 17265; Plants - 10589; Viruses - 805; Other Eukaryotes - 38623 (source: NCBI BLink).		OG1_6263
Sp2_comp149432_c0_seq4	30	.	G	C	10.4	.	DP=1;AF1=1;AC1=2;DP4=0,0,1,0;MQ=60;FQ=-30	GT:PL:GQ	1/1:40,3,0:5											SAM	3188	gi|460398290|ref|XP_004244695.1|	PREDICTED: uncharacterized protein LOC101253008 [Solanum lycopersicum]	AT4G31570.1			CONTAINS InterPro DOMAIN/s: Prefoldin (InterPro:IPR009053); BEST Arabidopsis thaliana protein match is: unknown protein (TAIR:AT1G24460.1); Has 194354 Blast hits to 66887 proteins in 3244 species: Archae - 3688; Bacteria - 38556; Metazoa - 84828; Fungi - 17265; Plants - 10589; Viruses - 805; Other Eukaryotes - 38623 (source: NCBI BLink).		OG1_6263
Sp2_comp149432_c0_seq4	45	.	T	A	3.01	.	DP=5;AF1=0.4998;AC1=1;DP4=2,0,1,0;MQ=57;FQ=4.77;PV4=1,1,1,1	GT:PL:GQ	0/1:30,0,59:28											SAM	3188	gi|460398290|ref|XP_004244695.1|	PREDICTED: uncharacterized protein LOC101253008 [Solanum lycopersicum]	AT4G31570.1			CONTAINS InterPro DOMAIN/s: Prefoldin (InterPro:IPR009053); BEST Arabidopsis thaliana protein match is: unknown protein (TAIR:AT1G24460.1); Has 194354 Blast hits to 66887 proteins in 3244 species: Archae - 3688; Bacteria - 38556; Metazoa - 84828; Fungi - 17265; Plants - 10589; Viruses - 805; Other Eukaryotes - 38623 (source: NCBI BLink).		OG1_6263
Sp2_comp149524_c1_seq12	154	.	C	G	151	.	DP=166;VDB=0.0400;AF1=0.5;AC1=1;DP4=45,47,30,25;MQ=48;FQ=154;PV4=0.61,1.1e-29,0.41,1	GT:PL:GQ	0/1:181,0,255:99	Sp2_comp149524_c1_seq12	154	.	C	G	1801.93	PASS	AC=2;AF=0.333;AN=6;BaseQRankSum=-1.653;DP=183;Dels=0.00;FS=2.783;HaplotypeScore=9.2076;MLEAC=2;MLEAF=0.333;MQ=59.77;MQ0=0;MQRankSum=1.200;QD=9.85;ReadPosRankSum=0.921	GT:AD:DP:GQ:MLPSAC:MLPSAF:PL	0/0/0/0/1/1:120,63:183:22:2:0.333:1828,82,0,22,126,2147483647,2147483647	SG	897	gi|147784698|emb|CAN63693.1|	hypothetical protein VITISV_026816 [Vitis vinifera]	AT1G62730.1	Terpenoid synthases superfamily protein		Terpenoid synthases superfamily protein; FUNCTIONS IN: transferase activity; INVOLVED IN: biosynthetic process; EXPRESSED IN: 24 plant structures; EXPRESSED DURING: 14 growth stages; CONTAINS InterPro DOMAIN/s: Terpenoid synthase (InterPro:IPR008949), Squalene/phytoene synthase (InterPro:IPR002060); Has 1013 Blast hits to 1013 proteins in 466 species: Archae - 0; Bacteria - 638; Metazoa - 104; Fu…		OG1_6266
Sp2_comp149524_c1_seq12	217	.	C	T	225	.	DP=136;VDB=0.0345;AF1=0.5;AC1=1;DP4=29,44,19,39;MQ=47;FQ=225;PV4=0.47,1,2.2e-14,0.47	GT:PL:GQ	0/1:255,0,255:99	Sp2_comp149524_c1_seq12	217	.	C	T	2023.17	PASS	AC=3;AF=0.500;AN=6;BaseQRankSum=-1.152;DP=153;Dels=0.00;FS=2.111;HaplotypeScore=3.4141;MLEAC=3;MLEAF=0.500;MQ=59.30;MQ0=0;MQRankSum=0.748;QD=13.22;ReadPosRankSum=-1.133	GT:AD:DP:GQ:MLPSAC:MLPSAF:PL	0/0/0/1/1/1:80,72:153:12:3:0.500:2049,117,12,0,54,215,2147483647	SG	897	gi|147784698|emb|CAN63693.1|	hypothetical protein VITISV_026816 [Vitis vinifera]	AT1G62730.1	Terpenoid synthases superfamily protein		Terpenoid synthases superfamily protein; FUNCTIONS IN: transferase activity; INVOLVED IN: biosynthetic process; EXPRESSED IN: 24 plant structures; EXPRESSED DURING: 14 growth stages; CONTAINS InterPro DOMAIN/s: Terpenoid synthase (InterPro:IPR008949), Squalene/phytoene synthase (InterPro:IPR002060); Has 1013 Blast hits to 1013 proteins in 466 species: Archae - 0; Bacteria - 638; Metazoa - 104; Fu…		OG1_6266
Sp2_comp149524_c1_seq12	340	.	G	T	145	.	DP=133;VDB=0.0400;AF1=0.5;AC1=1;DP4=36,32,32,15;MQ=50;FQ=148;PV4=0.12,3.6e-45,1.9e-05,1	GT:PL:GQ	0/1:175,0,255:99	Sp2_comp149524_c1_seq12	340	.	G	T	1755.54		AC=3;AF=0.500;AN=6;BaseQRankSum=-0.166;DP=134;Dels=0.00;FS=4.235;HaplotypeScore=42.8138;MLEAC=3;MLEAF=0.500;MQ=59.78;MQ0=0;MQRankSum=-0.999;QD=13.10;ReadPosRankSum=0.858	GT:AD:DP:GQ:MLPSAC:MLPSAF:PL	0/0/0/1/1/1:68,66:134:8:3:0.500:1781,102,8,0,54,207,2147483647	SG	897	gi|147784698|emb|CAN63693.1|	hypothetical protein VITISV_026816 [Vitis vinifera]	AT1G62730.1	Terpenoid synthases superfamily protein		Terpenoid synthases superfamily protein; FUNCTIONS IN: transferase activity; INVOLVED IN: biosynthetic process; EXPRESSED IN: 24 plant structures; EXPRESSED DURING: 14 growth stages; CONTAINS InterPro DOMAIN/s: Terpenoid synthase (InterPro:IPR008949), Squalene/phytoene synthase (InterPro:IPR002060); Has 1013 Blast hits to 1013 proteins in 466 species: Archae - 0; Bacteria - 638; Metazoa - 104; Fu…		OG1_6266
Sp2_comp149524_c1_seq12	349	.	C	A	80	.	DP=140;VDB=0.0393;AF1=0.5;AC1=1;DP4=44,27,12,23;MQ=49;FQ=83;PV4=0.012,4.1e-39,1,0.028	GT:PL:GQ	0/1:110,0,255:99	Sp2_comp149524_c1_seq12	349	.	C	A	2270.91		AC=3;AF=0.500;AN=6;BaseQRankSum=1.648;DP=153;Dels=0.00;FS=7.251;HaplotypeScore=22.7210;MLEAC=3;MLEAF=0.500;MQ=59.95;MQ0=0;MQRankSum=1.129;QD=14.84;ReadPosRankSum=0.986	GT:AD:DP:GQ:MLPSAC:MLPSAF:PL	0/0/0/1/1/1:88,65:153:28:3:0.500:2297,157,28,0,40,185,2147483647	SG	897	gi|147784698|emb|CAN63693.1|	hypothetical protein VITISV_026816 [Vitis vinifera]	AT1G62730.1	Terpenoid synthases superfamily protein		Terpenoid synthases superfamily protein; FUNCTIONS IN: transferase activity; INVOLVED IN: biosynthetic process; EXPRESSED IN: 24 plant structures; EXPRESSED DURING: 14 growth stages; CONTAINS InterPro DOMAIN/s: Terpenoid synthase (InterPro:IPR008949), Squalene/phytoene synthase (InterPro:IPR002060); Has 1013 Blast hits to 1013 proteins in 466 species: Archae - 0; Bacteria - 638; Metazoa - 104; Fu…		OG1_6266
Sp2_comp149524_c1_seq12	446	.	A	C	183	.	DP=180;VDB=0.0365;AF1=0.5;AC1=1;DP4=35,39,58,41;MQ=48;FQ=186;PV4=0.17,7.8e-70,1.4e-05,1	GT:PL:GQ	0/1:213,0,255:99	Sp2_comp149524_c1_seq12	446	.	A	C	3582.54	PASS	AC=3;AF=0.500;AN=6;BaseQRankSum=-0.635;DP=182;Dels=0.00;FS=8.810;HaplotypeScore=1.7333;MLEAC=3;MLEAF=0.500;MQ=59.82;MQ0=0;MQRankSum=1.108;QD=19.68;ReadPosRankSum=1.576	GT:AD:DP:GQ:MLPSAC:MLPSAF:PL	0/0/0/1/1/1:76,106:182:8:3:0.500:3608,303,80,0,8,136,2147483647	SG	897	gi|147784698|emb|CAN63693.1|	hypothetical protein VITISV_026816 [Vitis vinifera]	AT1G62730.1	Terpenoid synthases superfamily protein		Terpenoid synthases superfamily protein; FUNCTIONS IN: transferase activity; INVOLVED IN: biosynthetic process; EXPRESSED IN: 24 plant structures; EXPRESSED DURING: 14 growth stages; CONTAINS InterPro DOMAIN/s: Terpenoid synthase (InterPro:IPR008949), Squalene/phytoene synthase (InterPro:IPR002060); Has 1013 Blast hits to 1013 proteins in 466 species: Archae - 0; Bacteria - 638; Metazoa - 104; Fu…		OG1_6266
Sp2_comp149524_c1_seq12	50	.	A	T	186	.	DP=51;VDB=0.0025;AF1=0.5;AC1=1;DP4=15,1,32,1;MQ=47;FQ=140;PV4=1,1,6.1e-05,1	GT:PL:GQ	0/1:216,0,167:99	Sp2_comp149524_c1_seq12	50	.	A	T	1214.25	PASS	AC=4;AF=0.667;AN=6;BaseQRankSum=0.546;DP=53;Dels=0.00;FS=0.000;HaplotypeScore=0.8941;MLEAC=4;MLEAF=0.667;MQ=60.00;MQ0=0;MQRankSum=-0.039;QD=22.91;ReadPosRankSum=1.678	GT:AD:DP:GQ:MLPSAC:MLPSAF:PL	0/0/1/1/1/1:17,36:53:12:4:0.667:1240,129,48,12,0,17,543	SG	897	gi|147784698|emb|CAN63693.1|	hypothetical protein VITISV_026816 [Vitis vinifera]	AT1G62730.1	Terpenoid synthases superfamily protein		Terpenoid synthases superfamily protein; FUNCTIONS IN: transferase activity; INVOLVED IN: biosynthetic process; EXPRESSED IN: 24 plant structures; EXPRESSED DURING: 14 growth stages; CONTAINS InterPro DOMAIN/s: Terpenoid synthase (InterPro:IPR008949), Squalene/phytoene synthase (InterPro:IPR002060); Has 1013 Blast hits to 1013 proteins in 466 species: Archae - 0; Bacteria - 638; Metazoa - 104; Fu…		OG1_6266
Sp2_comp149524_c1_seq12	613	.	C	G	225	.	DP=197;VDB=0.0392;AF1=0.5;AC1=1;DP4=56,54,35,48;MQ=45;FQ=225;PV4=0.25,0.019,7.4e-20,0.49	GT:PL:GQ	0/1:255,0,255:99	Sp2_comp149524_c1_seq12	613	.	C	G	2831.23		AC=3;AF=0.500;AN=6;BaseQRankSum=-1.299;DP=195;Dels=0.00;FS=4.139;HaplotypeScore=45.4783;MLEAC=3;MLEAF=0.500;MQ=60.00;MQ0=0;MQRankSum=-1.319;QD=14.52;ReadPosRankSum=-0.277	GT:AD:DP:GQ:MLPSAC:MLPSAF:PL	0/0/0/1/1/1:109,86:195:11:3:0.500:2857,154,11,0,86,2147483647,2147483647	SG	897	gi|147784698|emb|CAN63693.1|	hypothetical protein VITISV_026816 [Vitis vinifera]	AT1G62730.1	Terpenoid synthases superfamily protein		Terpenoid synthases superfamily protein; FUNCTIONS IN: transferase activity; INVOLVED IN: biosynthetic process; EXPRESSED IN: 24 plant structures; EXPRESSED DURING: 14 growth stages; CONTAINS InterPro DOMAIN/s: Terpenoid synthase (InterPro:IPR008949), Squalene/phytoene synthase (InterPro:IPR002060); Has 1013 Blast hits to 1013 proteins in 466 species: Archae - 0; Bacteria - 638; Metazoa - 104; Fu…		OG1_6266
Sp2_comp149524_c1_seq12	643	.	G	A	38	.	DP=186;VDB=0.0345;AF1=0.5;AC1=1;DP4=42,67,10,25;MQ=43;FQ=41;PV4=0.32,1.5e-28,3.6e-11,1	GT:PL:GQ	0/1:68,0,255:71	Sp2_comp149524_c1_seq12	643	.	G	A	2470.36		AC=2;AF=0.333;AN=6;BaseQRankSum=1.256;DP=186;Dels=0.00;FS=1.888;HaplotypeScore=35.0749;MLEAC=2;MLEAF=0.333;MQ=60.00;MQ0=0;MQRankSum=1.141;QD=13.28;ReadPosRankSum=2.072	GT:AD:DP:GQ:MLPSAC:MLPSAF:PL	0/0/0/0/1/1:107,79:186:4:2:0.333:2495,117,0,4,99,2147483647,2147483647	SG	897	gi|147784698|emb|CAN63693.1|	hypothetical protein VITISV_026816 [Vitis vinifera]	AT1G62730.1	Terpenoid synthases superfamily protein		Terpenoid synthases superfamily protein; FUNCTIONS IN: transferase activity; INVOLVED IN: biosynthetic process; EXPRESSED IN: 24 plant structures; EXPRESSED DURING: 14 growth stages; CONTAINS InterPro DOMAIN/s: Terpenoid synthase (InterPro:IPR008949), Squalene/phytoene synthase (InterPro:IPR002060); Has 1013 Blast hits to 1013 proteins in 466 species: Archae - 0; Bacteria - 638; Metazoa - 104; Fu…		OG1_6266
Sp2_comp149524_c1_seq12	844	.	T	C	50	.	DP=131;VDB=0.0053;AF1=0.5;AC1=1;DP4=45,52,15,16;MQ=48;FQ=53;PV4=1,2.4e-35,0.2,1	GT:PL:GQ	0/1:80,0,255:83	Sp2_comp149524_c1_seq12	844	.	T	C	711.93	PASS	AC=1;AF=0.167;AN=6;BaseQRankSum=-0.161;DP=129;Dels=0.00;FS=2.154;HaplotypeScore=5.5972;MLEAC=1;MLEAF=0.167;MQ=59.92;MQ0=0;MQRankSum=0.520;QD=5.52;ReadPosRankSum=0.605	GT:AD:DP:GQ:MLPSAC:MLPSAF:PL	0/0/0/0/0/1:101,27:129:22:1:0.167:738,0,22,101,2147483647,2147483647,2147483647	SG	897	gi|147784698|emb|CAN63693.1|	hypothetical protein VITISV_026816 [Vitis vinifera]	AT1G62730.1	Terpenoid synthases superfamily protein		Terpenoid synthases superfamily protein; FUNCTIONS IN: transferase activity; INVOLVED IN: biosynthetic process; EXPRESSED IN: 24 plant structures; EXPRESSED DURING: 14 growth stages; CONTAINS InterPro DOMAIN/s: Terpenoid synthase (InterPro:IPR008949), Squalene/phytoene synthase (InterPro:IPR002060); Has 1013 Blast hits to 1013 proteins in 466 species: Archae - 0; Bacteria - 638; Metazoa - 104; Fu…		OG1_6266
Sp2_comp149524_c1_seq12	307	.	G	A	254.9	PASS	AC=1;AF=0.167;AN=6;BaseQRankSum=-0.979;DP=99;Dels=0.00;FS=2.684;HaplotypeScore=0.7887;MLEAC=1;MLEAF=0.167;MQ=59.59;MQ0=0;MQRankSum=1.823;QD=2.57;ReadPosRankSum=-0.833	GT:AD:DP:GQ:MLPSAC:MLPSAF:PL	0/0/0/0/0/1:88,11:99:50:1:0.167:281,0,50,136,2147483647,2147483647,2147483647											GATK	897	gi|147784698|emb|CAN63693.1|	hypothetical protein VITISV_026816 [Vitis vinifera]	AT1G62730.1	Terpenoid synthases superfamily protein		Terpenoid synthases superfamily protein; FUNCTIONS IN: transferase activity; INVOLVED IN: biosynthetic process; EXPRESSED IN: 24 plant structures; EXPRESSED DURING: 14 growth stages; CONTAINS InterPro DOMAIN/s: Terpenoid synthase (InterPro:IPR008949), Squalene/phytoene synthase (InterPro:IPR002060); Has 1013 Blast hits to 1013 proteins in 466 species: Archae - 0; Bacteria - 638; Metazoa - 104; Fu…		OG1_6266
Sp2_comp149524_c1_seq12	491	.	G	A	886.9		AC=1;AF=0.167;AN=6;BaseQRankSum=0.062;DP=200;Dels=0.00;FS=3.570;HaplotypeScore=34.9685;MLEAC=1;MLEAF=0.167;MQ=59.83;MQ0=0;MQRankSum=-0.615;QD=4.43;ReadPosRankSum=0.542	GT:AD:DP:GQ:MLPSAC:MLPSAF:PL	0/0/0/0/0/1:168,32:200:68:1:0.167:913,0,68,2147483647,2147483647,2147483647,2147483647											GATK	897	gi|147784698|emb|CAN63693.1|	hypothetical protein VITISV_026816 [Vitis vinifera]	AT1G62730.1	Terpenoid synthases superfamily protein		Terpenoid synthases superfamily protein; FUNCTIONS IN: transferase activity; INVOLVED IN: biosynthetic process; EXPRESSED IN: 24 plant structures; EXPRESSED DURING: 14 growth stages; CONTAINS InterPro DOMAIN/s: Terpenoid synthase (InterPro:IPR008949), Squalene/phytoene synthase (InterPro:IPR002060); Has 1013 Blast hits to 1013 proteins in 466 species: Archae - 0; Bacteria - 638; Metazoa - 104; Fu…		OG1_6266
Sp2_comp149524_c1_seq12	496	.	T	C	2305.01		AC=2;AF=0.333;AN=6;BaseQRankSum=-3.561;DP=197;Dels=0.00;FS=1.147;HaplotypeScore=72.9384;MLEAC=2;MLEAF=0.333;MQ=59.66;MQ0=0;MQRankSum=0.180;QD=11.70;ReadPosRankSum=-1.057	GT:AD:DP:GQ:MLPSAC:MLPSAF:PL	0/0/0/0/1/1:120,77:197:16:2:0.333:2331,107,0,16,130,2147483647,2147483647											GATK	897	gi|147784698|emb|CAN63693.1|	hypothetical protein VITISV_026816 [Vitis vinifera]	AT1G62730.1	Terpenoid synthases superfamily protein		Terpenoid synthases superfamily protein; FUNCTIONS IN: transferase activity; INVOLVED IN: biosynthetic process; EXPRESSED IN: 24 plant structures; EXPRESSED DURING: 14 growth stages; CONTAINS InterPro DOMAIN/s: Terpenoid synthase (InterPro:IPR008949), Squalene/phytoene synthase (InterPro:IPR002060); Has 1013 Blast hits to 1013 proteins in 466 species: Archae - 0; Bacteria - 638; Metazoa - 104; Fu…		OG1_6266
Sp2_comp149524_c1_seq12	694	.	T	C	1009.91	PASS	AC=1;AF=0.167;AN=6;BaseQRankSum=0.025;DP=187;Dels=0.00;FS=0.681;HaplotypeScore=4.5247;MLEAC=1;MLEAF=0.167;MQ=59.80;MQ0=0;MQRankSum=0.660;QD=5.40;ReadPosRankSum=-1.445	GT:AD:DP:GQ:MLPSAC:MLPSAF:PL	0/0/0/0/0/1:149,38:187:30:1:0.167:1036,0,30,138,2147483647,2147483647,2147483647											GATK	897	gi|147784698|emb|CAN63693.1|	hypothetical protein VITISV_026816 [Vitis vinifera]	AT1G62730.1	Terpenoid synthases superfamily protein		Terpenoid synthases superfamily protein; FUNCTIONS IN: transferase activity; INVOLVED IN: biosynthetic process; EXPRESSED IN: 24 plant structures; EXPRESSED DURING: 14 growth stages; CONTAINS InterPro DOMAIN/s: Terpenoid synthase (InterPro:IPR008949), Squalene/phytoene synthase (InterPro:IPR002060); Has 1013 Blast hits to 1013 proteins in 466 species: Archae - 0; Bacteria - 638; Metazoa - 104; Fu…		OG1_6266
Sp2_comp149524_c1_seq12	4	.	C	A	35.8	.	DP=2;VDB=0.0099;AF1=1;AC1=2;DP4=0,0,2,0;MQ=60;FQ=-33	GT:PL:GQ	1/1:67,6,0:10											SAM	897	gi|147784698|emb|CAN63693.1|	hypothetical protein VITISV_026816 [Vitis vinifera]	AT1G62730.1	Terpenoid synthases superfamily protein		Terpenoid synthases superfamily protein; FUNCTIONS IN: transferase activity; INVOLVED IN: biosynthetic process; EXPRESSED IN: 24 plant structures; EXPRESSED DURING: 14 growth stages; CONTAINS InterPro DOMAIN/s: Terpenoid synthase (InterPro:IPR008949), Squalene/phytoene synthase (InterPro:IPR002060); Has 1013 Blast hits to 1013 proteins in 466 species: Archae - 0; Bacteria - 638; Metazoa - 104; Fu…		OG1_6266
Sp2_comp149545_c2_seq4	1137	.	A	G	225	.	DP=70;VDB=0.0271;AF1=0.5;AC1=1;DP4=20,19,11,20;MQ=47;FQ=225;PV4=0.23,0.07,1.8e-05,1	GT:PL:GQ	0/1:255,0,255:99	Sp2_comp149545_c2_seq4	1137	.	A	G	1110.7	PASS	AC=3;AF=0.500;AN=6;BaseQRankSum=1.001;DP=73;Dels=0.00;FS=4.599;HaplotypeScore=0.0000;MLEAC=3;MLEAF=0.500;MQ=59.59;MQ0=0;MQRankSum=0.824;QD=15.22;ReadPosRankSum=0.116	GT:AD:DP:GQ:MLPSAC:MLPSAF:PL	0/0/0/1/1/1:39,34:73:7:3:0.500:1136,64,7,0,28,112,2147483647	SG	2008	gi|460384717|ref|XP_004238056.1|	PREDICTED: uncharacterized membrane protein C2G11.09-like [Solanum lycopersicum]	AT1G58520.1	lipases;hydrolases, acting on ester bonds		RXW8; LOCATED IN: endomembrane system, membrane; CONTAINS InterPro DOMAIN/s: Protein of unknown function DUF221 (InterPro:IPR003864); BEST Arabidopsis thaliana protein match is: Early-responsive to dehydration stress protein (ERD4) (TAIR:AT1G10090.1); Has 30201 Blast hits to 17322 proteins in 780 species: Archae - 12; Bacteria - 1396; Metazoa - 17338; Fungi - 3422; Plants - 5037; Viruses - 0; Oth…		OG1_6267
Sp2_comp149545_c2_seq4	1212	.	G	A	138	.	DP=63;VDB=0.0392;AF1=0.5;AC1=1;DP4=19,20,13,11;MQ=49;FQ=141;PV4=0.8,1e-22,0.00072,0.45	GT:PL:GQ	0/1:168,0,255:99	Sp2_comp149545_c2_seq4	1212	.	G	A	796.1	PASS	AC=2;AF=0.333;AN=6;BaseQRankSum=-0.991;DP=64;Dels=0.00;FS=0.945;HaplotypeScore=0.9867;MLEAC=2;MLEAF=0.333;MQ=60.00;MQ0=0;MQRankSum=-0.165;QD=12.44;ReadPosRankSum=0.138	GT:AD:DP:GQ:MLPSAC:MLPSAF:PL	0/0/0/0/1/1:39,25:64:5:2:0.333:821,35,0,5,42,133,2147483647	SG	2008	gi|460384717|ref|XP_004238056.1|	PREDICTED: uncharacterized membrane protein C2G11.09-like [Solanum lycopersicum]	AT1G58520.1	lipases;hydrolases, acting on ester bonds		RXW8; LOCATED IN: endomembrane system, membrane; CONTAINS InterPro DOMAIN/s: Protein of unknown function DUF221 (InterPro:IPR003864); BEST Arabidopsis thaliana protein match is: Early-responsive to dehydration stress protein (ERD4) (TAIR:AT1G10090.1); Has 30201 Blast hits to 17322 proteins in 780 species: Archae - 12; Bacteria - 1396; Metazoa - 17338; Fungi - 3422; Plants - 5037; Viruses - 0; Oth…		OG1_6267
Sp2_comp149545_c2_seq4	1239	.	T	C	85	.	DP=71;VDB=0.0393;AF1=0.5;AC1=1;DP4=17,20,10,6;MQ=49;FQ=88;PV4=0.37,5.1e-17,0.0056,0.059	GT:PL:GQ	0/1:115,0,255:99	Sp2_comp149545_c2_seq4	1239	.	T	C	1032.33	PASS	AC=3;AF=0.500;AN=6;BaseQRankSum=-1.306;DP=71;Dels=0.00;FS=8.153;HaplotypeScore=1.7074;MLEAC=3;MLEAF=0.500;MQ=60.00;MQ0=0;MQRankSum=0.282;QD=14.54;ReadPosRankSum=-1.663	GT:AD:DP:GQ:MLPSAC:MLPSAF:PL	0/0/0/1/1/1:37,34:71:10:3:0.500:1058,68,10,0,25,103,2147483647	SG	2008	gi|460384717|ref|XP_004238056.1|	PREDICTED: uncharacterized membrane protein C2G11.09-like [Solanum lycopersicum]	AT1G58520.1	lipases;hydrolases, acting on ester bonds		RXW8; LOCATED IN: endomembrane system, membrane; CONTAINS InterPro DOMAIN/s: Protein of unknown function DUF221 (InterPro:IPR003864); BEST Arabidopsis thaliana protein match is: Early-responsive to dehydration stress protein (ERD4) (TAIR:AT1G10090.1); Has 30201 Blast hits to 17322 proteins in 780 species: Archae - 12; Bacteria - 1396; Metazoa - 17338; Fungi - 3422; Plants - 5037; Viruses - 0; Oth…		OG1_6267
Sp2_comp149545_c2_seq4	60	.	G	A	76	.	DP=32;VDB=0.0216;AF1=0.5;AC1=1;DP4=13,9,6,3;MQ=54;FQ=79;PV4=1,3.1e-06,0.43,0.086	GT:PL:GQ	0/1:106,0,255:99	Sp2_comp149545_c2_seq4	60	.	G	A	184.83	PASS	AC=2;AF=0.333;AN=6;BaseQRankSum=-0.090;DP=35;Dels=0.00;FS=1.402;HaplotypeScore=1.7876;MLEAC=2;MLEAF=0.333;MQ=60.00;MQ0=0;MQRankSum=-0.487;QD=5.28;ReadPosRankSum=-1.171	GT:AD:DP:GQ:MLPSAC:MLPSAF:PL	0/0/0/0/1/1:22,12:35:4:2:0.333:209,4,0,8,27,66,2147483647	SG	2008	gi|460384717|ref|XP_004238056.1|	PREDICTED: uncharacterized membrane protein C2G11.09-like [Solanum lycopersicum]	AT1G58520.1	lipases;hydrolases, acting on ester bonds		RXW8; LOCATED IN: endomembrane system, membrane; CONTAINS InterPro DOMAIN/s: Protein of unknown function DUF221 (InterPro:IPR003864); BEST Arabidopsis thaliana protein match is: Early-responsive to dehydration stress protein (ERD4) (TAIR:AT1G10090.1); Has 30201 Blast hits to 17322 proteins in 780 species: Archae - 12; Bacteria - 1396; Metazoa - 17338; Fungi - 3422; Plants - 5037; Viruses - 0; Oth…		OG1_6267
Sp2_comp149545_c2_seq4	87	.	C	G	41	.	DP=42;VDB=0.0345;AF1=0.5;AC1=1;DP4=11,13,2,6;MQ=51;FQ=44;PV4=0.42,5.2e-09,0.21,0.13	GT:PL:GQ	0/1:71,0,255:74	Sp2_comp149545_c2_seq4	87	.	C	G	419.7	PASS	AC=2;AF=0.333;AN=6;BaseQRankSum=-1.114;DP=44;Dels=0.00;FS=0.000;HaplotypeScore=0.9789;MLEAC=2;MLEAF=0.333;MQ=60.00;MQ0=0;MQRankSum=0.877;QD=9.54;ReadPosRankSum=-1.090	GT:AD:DP:GQ:MLPSAC:MLPSAF:PL	0/0/0/0/1/1:25,19:44:3:2:0.333:444,21,0,3,24,77,2147483647	SG	2008	gi|460384717|ref|XP_004238056.1|	PREDICTED: uncharacterized membrane protein C2G11.09-like [Solanum lycopersicum]	AT1G58520.1	lipases;hydrolases, acting on ester bonds		RXW8; LOCATED IN: endomembrane system, membrane; CONTAINS InterPro DOMAIN/s: Protein of unknown function DUF221 (InterPro:IPR003864); BEST Arabidopsis thaliana protein match is: Early-responsive to dehydration stress protein (ERD4) (TAIR:AT1G10090.1); Has 30201 Blast hits to 17322 proteins in 780 species: Archae - 12; Bacteria - 1396; Metazoa - 17338; Fungi - 3422; Plants - 5037; Viruses - 0; Oth…		OG1_6267
Sp2_comp149545_c2_seq4	903	.	G	A	162	.	DP=82;VDB=0.0400;AF1=0.5;AC1=1;DP4=21,25,17,17;MQ=49;FQ=165;PV4=0.82,4.7e-28,0.00098,1	GT:PL:GQ	0/1:192,0,255:99	Sp2_comp149545_c2_seq4	903	.	G	A	998.91	PASS	AC=2;AF=0.333;AN=6;BaseQRankSum=-0.965;DP=85;Dels=0.00;FS=1.764;HaplotypeScore=4.2641;MLEAC=2;MLEAF=0.333;MQ=60.00;MQ0=0;MQRankSum=0.334;QD=11.75;ReadPosRankSum=0.271	GT:AD:DP:GQ:MLPSAC:MLPSAF:PL	0/0/0/0/1/1:49,36:85:0:2:0.333:1022,51,0,0,39,142,2147483647	SG	2008	gi|460384717|ref|XP_004238056.1|	PREDICTED: uncharacterized membrane protein C2G11.09-like [Solanum lycopersicum]	AT1G58520.1	lipases;hydrolases, acting on ester bonds		RXW8; LOCATED IN: endomembrane system, membrane; CONTAINS InterPro DOMAIN/s: Protein of unknown function DUF221 (InterPro:IPR003864); BEST Arabidopsis thaliana protein match is: Early-responsive to dehydration stress protein (ERD4) (TAIR:AT1G10090.1); Has 30201 Blast hits to 17322 proteins in 780 species: Archae - 12; Bacteria - 1396; Metazoa - 17338; Fungi - 3422; Plants - 5037; Viruses - 0; Oth…		OG1_6267
Sp2_comp149545_c2_seq4	345	.	A	G	31.91	LowQual;	AC=1;AF=0.167;AN=6;BaseQRankSum=0.056;DP=55;Dels=0.00;FS=0.000;HaplotypeScore=0.0000;MLEAC=1;MLEAF=0.167;MQ=60.00;MQ0=0;MQRankSum=0.019;QD=0.58;ReadPosRankSum=1.946	GT:AD:DP:GQ:MLPSAC:MLPSAF:PL	0/0/0/0/0/1:52,3:55:40:1:0.167:58,0,40,99,2147483647,2147483647,2147483647											GATK	2008	gi|460384717|ref|XP_004238056.1|	PREDICTED: uncharacterized membrane protein C2G11.09-like [Solanum lycopersicum]	AT1G58520.1	lipases;hydrolases, acting on ester bonds		RXW8; LOCATED IN: endomembrane system, membrane; CONTAINS InterPro DOMAIN/s: Protein of unknown function DUF221 (InterPro:IPR003864); BEST Arabidopsis thaliana protein match is: Early-responsive to dehydration stress protein (ERD4) (TAIR:AT1G10090.1); Has 30201 Blast hits to 17322 proteins in 780 species: Archae - 12; Bacteria - 1396; Metazoa - 17338; Fungi - 3422; Plants - 5037; Viruses - 0; Oth…		OG1_6267
Sp2_comp149545_c2_seq4	6	.	A	G	159	.	DP=20;VDB=0.0000;AF1=0.5;AC1=1;DP4=9,2,7,2;MQ=59;FQ=162;PV4=1,1,1,1	GT:PL:GQ	0/1:189,0,207:99											SAM	2008	gi|460384717|ref|XP_004238056.1|	PREDICTED: uncharacterized membrane protein C2G11.09-like [Solanum lycopersicum]	AT1G58520.1	lipases;hydrolases, acting on ester bonds		RXW8; LOCATED IN: endomembrane system, membrane; CONTAINS InterPro DOMAIN/s: Protein of unknown function DUF221 (InterPro:IPR003864); BEST Arabidopsis thaliana protein match is: Early-responsive to dehydration stress protein (ERD4) (TAIR:AT1G10090.1); Has 30201 Blast hits to 17322 proteins in 780 species: Archae - 12; Bacteria - 1396; Metazoa - 17338; Fungi - 3422; Plants - 5037; Viruses - 0; Oth…		OG1_6267
Sp2_comp149642_c0_seq4	1053	.	T	C	222	.	DP=177;VDB=0.0345;AF1=1;AC1=2;DP4=0,7,79,85;MQ=39;FQ=-282;PV4=0.016,0.12,1,1	GT:PL:GQ	1/1:255,255,0:99	Sp2_comp149642_c0_seq4	1053	.	T	C	6215.88	PASS	AC=5;AF=0.833;AN=6;BaseQRankSum=0.732;DP=243;Dels=0.00;FS=9.043;HaplotypeScore=3.9982;MLEAC=5;MLEAF=0.833;MQ=58.41;MQ0=0;MQRankSum=4.430;QD=25.58;ReadPosRankSum=5.410	GT:AD:DP:GQ:MLPSAC:MLPSAF:PL	0/1/1/1/1/1:75,168:243:6:5:0.833:6241,776,340,119,6,0,1562	SG	2774	gi|460400419|ref|XP_004245732.1|	PREDICTED: elongation factor G, chloroplastic-like [Solanum lycopersicum]	AT1G62750.1	Translation elongation factor EFG/EF2 protein	Nuclear encoded protein consists of the five domains conserved in EF-G proteins, with two GTP-binding sites in the first domain, and an additional transit peptide at the N-terminus. Localized in chloroplasts. Point mutation results in a delay in the onset of germination. At early developmental stage embryos still contain undifferentiated proplastids. The greening of cotyledons is severely impaire…	SNOWY COTYLEDON 1 (SCO1); FUNCTIONS IN: translation factor activity, nucleic acid binding, GTP binding, translation elongation factor activity, ATP binding; INVOLVED IN: post-embryonic development, chloroplast organization, seed germination; LOCATED IN: mitochondrion, apoplast, chloroplast stroma, chloroplast, chloroplast envelope; EXPRESSED IN: 25 plant structures; EXPRESSED DURING: 14 growth st…		OG1_6271
Sp2_comp149642_c0_seq4	1122	.	C	T	178	.	DP=180;VDB=0.0399;AF1=0.5;AC1=1;DP4=38,49,39,50;MQ=46;FQ=181;PV4=1,5.6e-52,0.00052,1	GT:PL:GQ	0/1:208,0,255:99	Sp2_comp149642_c0_seq4	1122	.	C	T	3377.9		AC=3;AF=0.500;AN=6;BaseQRankSum=1.610;DP=214;Dels=0.00;FS=0.000;HaplotypeScore=30.7622;MLEAC=3;MLEAF=0.500;MQ=58.88;MQ0=0;MQRankSum=1.060;QD=15.78;ReadPosRankSum=0.331	GT:AD:DP:GQ:MLPSAC:MLPSAF:PL	0/0/0/1/1/1:88,126:214:34:3:0.500:3404,260,59,0,34,204,2147483647	SG	2774	gi|460400419|ref|XP_004245732.1|	PREDICTED: elongation factor G, chloroplastic-like [Solanum lycopersicum]	AT1G62750.1	Translation elongation factor EFG/EF2 protein	Nuclear encoded protein consists of the five domains conserved in EF-G proteins, with two GTP-binding sites in the first domain, and an additional transit peptide at the N-terminus. Localized in chloroplasts. Point mutation results in a delay in the onset of germination. At early developmental stage embryos still contain undifferentiated proplastids. The greening of cotyledons is severely impaire…	SNOWY COTYLEDON 1 (SCO1); FUNCTIONS IN: translation factor activity, nucleic acid binding, GTP binding, translation elongation factor activity, ATP binding; INVOLVED IN: post-embryonic development, chloroplast organization, seed germination; LOCATED IN: mitochondrion, apoplast, chloroplast stroma, chloroplast, chloroplast envelope; EXPRESSED IN: 25 plant structures; EXPRESSED DURING: 14 growth st…		OG1_6271
Sp2_comp149642_c0_seq4	1137	.	A	G	222	.	DP=172;VDB=0.0399;AF1=1;AC1=2;DP4=0,1,71,79;MQ=47;FQ=-282;PV4=1,0.00075,1,1	GT:PL:GQ	1/1:255,255,0:99	Sp2_comp149642_c0_seq4	1137	.	A	G	6362.9	PASS	AC=5;AF=0.833;AN=6;BaseQRankSum=-2.470;DP=204;Dels=0.00;FS=1.677;HaplotypeScore=3.7871;MLEAC=5;MLEAF=0.833;MQ=58.39;MQ0=0;MQRankSum=2.805;QD=31.19;ReadPosRankSum=-2.573	GT:AD:DP:GQ:MLPSAC:MLPSAF:PL	0/1/1/1/1/1:29,175:204:99:5:0.833:6389,1076,596,321,133,0,153	SG	2774	gi|460400419|ref|XP_004245732.1|	PREDICTED: elongation factor G, chloroplastic-like [Solanum lycopersicum]	AT1G62750.1	Translation elongation factor EFG/EF2 protein	Nuclear encoded protein consists of the five domains conserved in EF-G proteins, with two GTP-binding sites in the first domain, and an additional transit peptide at the N-terminus. Localized in chloroplasts. Point mutation results in a delay in the onset of germination. At early developmental stage embryos still contain undifferentiated proplastids. The greening of cotyledons is severely impaire…	SNOWY COTYLEDON 1 (SCO1); FUNCTIONS IN: translation factor activity, nucleic acid binding, GTP binding, translation elongation factor activity, ATP binding; INVOLVED IN: post-embryonic development, chloroplast organization, seed germination; LOCATED IN: mitochondrion, apoplast, chloroplast stroma, chloroplast, chloroplast envelope; EXPRESSED IN: 25 plant structures; EXPRESSED DURING: 14 growth st…		OG1_6271
Sp2_comp149642_c0_seq4	1446	.	T	C	187	.	DP=171;VDB=0.0345;AF1=1;AC1=2;DP4=0,0,25,11;MQ=50;FQ=-135	GT:PL:GQ	1/1:220,108,0:99	Sp2_comp149642_c0_seq4	1446	.	T	C	5598.9	PASS	AC=6;AF=1.00;AN=6;BaseQRankSum=2.035;DP=179;Dels=0.00;FS=0.000;HaplotypeScore=4.9928;MLEAC=6;MLEAF=1.00;MQ=58.74;MQ0=0;MQRankSum=3.403;QD=31.28;ReadPosRankSum=1.228	GT:AD:DP:GQ:MLPSAC:MLPSAF:PL	1/1/1/1/1/1:4,153:179:47:6:1.00:5625,1032,604,355,180,47,0	SG	2774	gi|460400419|ref|XP_004245732.1|	PREDICTED: elongation factor G, chloroplastic-like [Solanum lycopersicum]	AT1G62750.1	Translation elongation factor EFG/EF2 protein	Nuclear encoded protein consists of the five domains conserved in EF-G proteins, with two GTP-binding sites in the first domain, and an additional transit peptide at the N-terminus. Localized in chloroplasts. Point mutation results in a delay in the onset of germination. At early developmental stage embryos still contain undifferentiated proplastids. The greening of cotyledons is severely impaire…	SNOWY COTYLEDON 1 (SCO1); FUNCTIONS IN: translation factor activity, nucleic acid binding, GTP binding, translation elongation factor activity, ATP binding; INVOLVED IN: post-embryonic development, chloroplast organization, seed germination; LOCATED IN: mitochondrion, apoplast, chloroplast stroma, chloroplast, chloroplast envelope; EXPRESSED IN: 25 plant structures; EXPRESSED DURING: 14 growth st…		OG1_6271
Sp2_comp149642_c0_seq4	187	.	C	T	156	.	DP=109;VDB=0.0322;AF1=1;AC1=2;DP4=3,2,64,28;MQ=44;FQ=-157;PV4=0.64,4.2e-11,0.019,1	GT:PL:GQ	1/1:189,130,0:99	Sp2_comp149642_c0_seq4	187	.	C	T	3852.9	PASS	AC=5;AF=0.833;AN=6;BaseQRankSum=0.967;DP=109;Dels=0.00;FS=0.000;HaplotypeScore=0.0000;MLEAC=5;MLEAF=0.833;MQ=60.00;MQ0=0;MQRankSum=0.170;QD=35.76;ReadPosRankSum=0.258	GT:AD:DP:GQ:MLPSAC:MLPSAF:PL	0/1/1/1/1/1:5,104:109:81:5:0.833:3879,657,364,196,81,0,81	SG	2774	gi|460400419|ref|XP_004245732.1|	PREDICTED: elongation factor G, chloroplastic-like [Solanum lycopersicum]	AT1G62750.1	Translation elongation factor EFG/EF2 protein	Nuclear encoded protein consists of the five domains conserved in EF-G proteins, with two GTP-binding sites in the first domain, and an additional transit peptide at the N-terminus. Localized in chloroplasts. Point mutation results in a delay in the onset of germination. At early developmental stage embryos still contain undifferentiated proplastids. The greening of cotyledons is severely impaire…	SNOWY COTYLEDON 1 (SCO1); FUNCTIONS IN: translation factor activity, nucleic acid binding, GTP binding, translation elongation factor activity, ATP binding; INVOLVED IN: post-embryonic development, chloroplast organization, seed germination; LOCATED IN: mitochondrion, apoplast, chloroplast stroma, chloroplast, chloroplast envelope; EXPRESSED IN: 25 plant structures; EXPRESSED DURING: 14 growth st…		OG1_6271
Sp2_comp149642_c0_seq4	219	.	G	A	222	.	DP=121;VDB=0.0345;AF1=1;AC1=2;DP4=2,1,72,37;MQ=43;FQ=-269;PV4=1,1,0.0028,1	GT:PL:GQ	1/1:255,242,0:99	Sp2_comp149642_c0_seq4	219	.	G	A	4286.44	PASS	AC=6;AF=1.00;AN=6;BaseQRankSum=0.940;DP=121;Dels=0.00;FS=0.000;HaplotypeScore=1.9774;MLEAC=6;MLEAF=1.00;MQ=59.95;MQ0=0;MQRankSum=0.564;QD=33.00;ReadPosRankSum=1.231	GT:AD:DP:GQ:MLPSAC:MLPSAF:PL	1/1/1/1/1/1:3,118:121:1:6:1.00:4310,770,433,238,102,1,0	SG	2774	gi|460400419|ref|XP_004245732.1|	PREDICTED: elongation factor G, chloroplastic-like [Solanum lycopersicum]	AT1G62750.1	Translation elongation factor EFG/EF2 protein	Nuclear encoded protein consists of the five domains conserved in EF-G proteins, with two GTP-binding sites in the first domain, and an additional transit peptide at the N-terminus. Localized in chloroplasts. Point mutation results in a delay in the onset of germination. At early developmental stage embryos still contain undifferentiated proplastids. The greening of cotyledons is severely impaire…	SNOWY COTYLEDON 1 (SCO1); FUNCTIONS IN: translation factor activity, nucleic acid binding, GTP binding, translation elongation factor activity, ATP binding; INVOLVED IN: post-embryonic development, chloroplast organization, seed germination; LOCATED IN: mitochondrion, apoplast, chloroplast stroma, chloroplast, chloroplast envelope; EXPRESSED IN: 25 plant structures; EXPRESSED DURING: 14 growth st…		OG1_6271
Sp2_comp149642_c0_seq4	2253	.	C	T	161	.	DP=248;VDB=0.0392;AF1=0.5;AC1=1;DP4=75,67,42,52;MQ=44;FQ=164;PV4=0.23,6.6e-65,1,1	GT:PL:GQ	0/1:191,0,255:99	Sp2_comp149642_c0_seq4	2253	.	C	T	2075.93		AC=2;AF=0.333;AN=6;BaseQRankSum=-1.882;DP=249;Dels=0.00;FS=9.639;HaplotypeScore=66.4200;MLEAC=2;MLEAF=0.333;MQ=59.09;MQ0=1;MQRankSum=0.832;QD=8.34;ReadPosRankSum=3.063	GT:AD:DP:GQ:MLPSAC:MLPSAF:PL	0/0/0/0/1/1:180,69:249:22:2:0.333:2102,88,0,22,132,2147483647,2147483647	SG	2774	gi|460400419|ref|XP_004245732.1|	PREDICTED: elongation factor G, chloroplastic-like [Solanum lycopersicum]	AT1G62750.1	Translation elongation factor EFG/EF2 protein	Nuclear encoded protein consists of the five domains conserved in EF-G proteins, with two GTP-binding sites in the first domain, and an additional transit peptide at the N-terminus. Localized in chloroplasts. Point mutation results in a delay in the onset of germination. At early developmental stage embryos still contain undifferentiated proplastids. The greening of cotyledons is severely impaire…	SNOWY COTYLEDON 1 (SCO1); FUNCTIONS IN: translation factor activity, nucleic acid binding, GTP binding, translation elongation factor activity, ATP binding; INVOLVED IN: post-embryonic development, chloroplast organization, seed germination; LOCATED IN: mitochondrion, apoplast, chloroplast stroma, chloroplast, chloroplast envelope; EXPRESSED IN: 25 plant structures; EXPRESSED DURING: 14 growth st…		OG1_6271
Sp2_comp149642_c0_seq4	26	.	A	C	37.8	.	DP=3;VDB=0.0098;AF1=1;AC1=2;DP4=0,0,2,0;MQ=60;FQ=-33	GT:PL:GQ	1/1:69,6,0:10	Sp2_comp149642_c0_seq4	26	.	A	C	63.71	PASS	AC=6;AF=1.00;AN=6;DP=4;Dels=0.00;FS=0.000;HaplotypeScore=0.0000;MLEAC=6;MLEAF=1.00;MQ=60.00;MQ0=0;QD=15.93	GT:AD:DP:GQ:MLPSAC:MLPSAF:PL	1/1/1/1/1/1:0,4:4:2:6:1.00:86,16,10,6,4,2,0	SG	2774	gi|460400419|ref|XP_004245732.1|	PREDICTED: elongation factor G, chloroplastic-like [Solanum lycopersicum]	AT1G62750.1	Translation elongation factor EFG/EF2 protein	Nuclear encoded protein consists of the five domains conserved in EF-G proteins, with two GTP-binding sites in the first domain, and an additional transit peptide at the N-terminus. Localized in chloroplasts. Point mutation results in a delay in the onset of germination. At early developmental stage embryos still contain undifferentiated proplastids. The greening of cotyledons is severely impaire…	SNOWY COTYLEDON 1 (SCO1); FUNCTIONS IN: translation factor activity, nucleic acid binding, GTP binding, translation elongation factor activity, ATP binding; INVOLVED IN: post-embryonic development, chloroplast organization, seed germination; LOCATED IN: mitochondrion, apoplast, chloroplast stroma, chloroplast, chloroplast envelope; EXPRESSED IN: 25 plant structures; EXPRESSED DURING: 14 growth st…		OG1_6271
Sp2_comp149642_c0_seq4	2636	.	T	G	89.1	.	DP=8;VDB=0.0025;AF1=1;AC1=2;DP4=0,0,2,5;MQ=49;FQ=-48	GT:PL:GQ	1/1:122,21,0:39	Sp2_comp149642_c0_seq4	2636	.	T	G	280.12	PASS	AC=6;AF=1.00;AN=6;DP=8;Dels=0.00;FS=0.000;HaplotypeScore=0.0000;MLEAC=6;MLEAF=1.00;MQ=60.00;MQ0=0;QD=31.11	GT:AD:DP:GQ:MLPSAC:MLPSAF:PL	1/1/1/1/1/1:0,8:8:6:6:1.00:305,54,33,21,12,6,0	SG	2774	gi|460400419|ref|XP_004245732.1|	PREDICTED: elongation factor G, chloroplastic-like [Solanum lycopersicum]	AT1G62750.1	Translation elongation factor EFG/EF2 protein	Nuclear encoded protein consists of the five domains conserved in EF-G proteins, with two GTP-binding sites in the first domain, and an additional transit peptide at the N-terminus. Localized in chloroplasts. Point mutation results in a delay in the onset of germination. At early developmental stage embryos still contain undifferentiated proplastids. The greening of cotyledons is severely impaire…	SNOWY COTYLEDON 1 (SCO1); FUNCTIONS IN: translation factor activity, nucleic acid binding, GTP binding, translation elongation factor activity, ATP binding; INVOLVED IN: post-embryonic development, chloroplast organization, seed germination; LOCATED IN: mitochondrion, apoplast, chloroplast stroma, chloroplast, chloroplast envelope; EXPRESSED IN: 25 plant structures; EXPRESSED DURING: 14 growth st…		OG1_6271
Sp2_comp149642_c0_seq4	292	.	G	T	90.3	.	DP=106;VDB=0.0345;AF1=0.543;AC1=1;DP4=0,1,4,4;MQ=35;FQ=-19;PV4=1,0.0021,0.084,6.1e-06	GT:PL:GQ	0/1:120,0,8:11	Sp2_comp149642_c0_seq4	292	.	G	T	383.95		AC=5;AF=0.833;AN=6;BaseQRankSum=0.606;DP=114;Dels=0.00;FS=0.000;HaplotypeScore=99.2349;MLEAC=5;MLEAF=0.833;MQ=59.63;MQ0=0;MQRankSum=2.649;QD=3.37;ReadPosRankSum=2.240	GT:AD:DP:GQ:MLPSAC:MLPSAF:PL	0/1/1/1/1/1:5,109:114:6:5:0.833:409,70,36,17,6,0,54	SG	2774	gi|460400419|ref|XP_004245732.1|	PREDICTED: elongation factor G, chloroplastic-like [Solanum lycopersicum]	AT1G62750.1	Translation elongation factor EFG/EF2 protein	Nuclear encoded protein consists of the five domains conserved in EF-G proteins, with two GTP-binding sites in the first domain, and an additional transit peptide at the N-terminus. Localized in chloroplasts. Point mutation results in a delay in the onset of germination. At early developmental stage embryos still contain undifferentiated proplastids. The greening of cotyledons is severely impaire…	SNOWY COTYLEDON 1 (SCO1); FUNCTIONS IN: translation factor activity, nucleic acid binding, GTP binding, translation elongation factor activity, ATP binding; INVOLVED IN: post-embryonic development, chloroplast organization, seed germination; LOCATED IN: mitochondrion, apoplast, chloroplast stroma, chloroplast, chloroplast envelope; EXPRESSED IN: 25 plant structures; EXPRESSED DURING: 14 growth st…		OG1_6271
Sp2_comp149642_c0_seq4	411	.	C	A,G	113	.	DP=83;VDB=0.0400;AF1=1;AC1=2;DP4=0,0,27,21;MQ=43;FQ=-118	GT:PL:GQ	1/1:255,200,109,253,0,199:99	Sp2_comp149642_c0_seq4	411	.	C	A,G	2529.91	PASS	AC=3,3;AF=0.500,0.500;AN=6;DP=93;Dels=0.00;FS=0.000;HaplotypeScore=2.5216;MLEAC=1,2;MLEAF=0.167,0.333;MQ=58.37;MQ0=0;QD=27.20	GT:AD:DP:GQ:MLPSAC:MLPSAF	1/1/1/2/2/2:0,37,56:93:4:3,3:0.500,0.500	SG	2774	gi|460400419|ref|XP_004245732.1|	PREDICTED: elongation factor G, chloroplastic-like [Solanum lycopersicum]	AT1G62750.1	Translation elongation factor EFG/EF2 protein	Nuclear encoded protein consists of the five domains conserved in EF-G proteins, with two GTP-binding sites in the first domain, and an additional transit peptide at the N-terminus. Localized in chloroplasts. Point mutation results in a delay in the onset of germination. At early developmental stage embryos still contain undifferentiated proplastids. The greening of cotyledons is severely impaire…	SNOWY COTYLEDON 1 (SCO1); FUNCTIONS IN: translation factor activity, nucleic acid binding, GTP binding, translation elongation factor activity, ATP binding; INVOLVED IN: post-embryonic development, chloroplast organization, seed germination; LOCATED IN: mitochondrion, apoplast, chloroplast stroma, chloroplast, chloroplast envelope; EXPRESSED IN: 25 plant structures; EXPRESSED DURING: 14 growth st…		OG1_6271
Sp2_comp149642_c0_seq4	573	.	C	T	113	.	DP=189;VDB=0.0399;AF1=0.5;AC1=1;DP4=20,25,65,69;MQ=41;FQ=116;PV4=0.73,9.3e-71,1,1	GT:PL:GQ	0/1:143,0,172:99	Sp2_comp149642_c0_seq4	573	.	C	T	3855.95	PASS	AC=4;AF=0.667;AN=6;BaseQRankSum=1.277;DP=250;Dels=0.00;FS=2.828;HaplotypeScore=0.8667;MLEAC=4;MLEAF=0.667;MQ=59.02;MQ0=2;MQRankSum=2.651;QD=15.42;ReadPosRankSum=1.321	GT:AD:DP:GQ:MLPSAC:MLPSAF:PL	0/0/1/1/1/1:139,110:250:20:4:0.667:3882,381,126,20,0,88,2147483647	SG	2774	gi|460400419|ref|XP_004245732.1|	PREDICTED: elongation factor G, chloroplastic-like [Solanum lycopersicum]	AT1G62750.1	Translation elongation factor EFG/EF2 protein	Nuclear encoded protein consists of the five domains conserved in EF-G proteins, with two GTP-binding sites in the first domain, and an additional transit peptide at the N-terminus. Localized in chloroplasts. Point mutation results in a delay in the onset of germination. At early developmental stage embryos still contain undifferentiated proplastids. The greening of cotyledons is severely impaire…	SNOWY COTYLEDON 1 (SCO1); FUNCTIONS IN: translation factor activity, nucleic acid binding, GTP binding, translation elongation factor activity, ATP binding; INVOLVED IN: post-embryonic development, chloroplast organization, seed germination; LOCATED IN: mitochondrion, apoplast, chloroplast stroma, chloroplast, chloroplast envelope; EXPRESSED IN: 25 plant structures; EXPRESSED DURING: 14 growth st…		OG1_6271
Sp2_comp149642_c0_seq4	630	.	T	G	139	.	DP=193;VDB=0.0400;AF1=0.5;AC1=1;DP4=17,13,24,29;MQ=37;FQ=125;PV4=0.37,0.023,1,4.4e-06	GT:PL:GQ	0/1:169,0,152:99	Sp2_comp149642_c0_seq4	630	.	T	G	4732.9	PASS	AC=4;AF=0.667;AN=6;BaseQRankSum=0.039;DP=234;Dels=0.00;FS=2.281;HaplotypeScore=4.9980;MLEAC=4;MLEAF=0.667;MQ=59.41;MQ0=2;MQRankSum=1.499;QD=20.23;ReadPosRankSum=-4.252	GT:AD:DP:GQ:MLPSAC:MLPSAF:PL	0/0/1/1/1/1:92,142:234:55:4:0.667:4759,558,217,59,0,55,2047	SG	2774	gi|460400419|ref|XP_004245732.1|	PREDICTED: elongation factor G, chloroplastic-like [Solanum lycopersicum]	AT1G62750.1	Translation elongation factor EFG/EF2 protein	Nuclear encoded protein consists of the five domains conserved in EF-G proteins, with two GTP-binding sites in the first domain, and an additional transit peptide at the N-terminus. Localized in chloroplasts. Point mutation results in a delay in the onset of germination. At early developmental stage embryos still contain undifferentiated proplastids. The greening of cotyledons is severely impaire…	SNOWY COTYLEDON 1 (SCO1); FUNCTIONS IN: translation factor activity, nucleic acid binding, GTP binding, translation elongation factor activity, ATP binding; INVOLVED IN: post-embryonic development, chloroplast organization, seed germination; LOCATED IN: mitochondrion, apoplast, chloroplast stroma, chloroplast, chloroplast envelope; EXPRESSED IN: 25 plant structures; EXPRESSED DURING: 14 growth st…		OG1_6271
Sp2_comp149642_c0_seq4	717	.	G	A	165	.	DP=226;VDB=0.0392;AF1=0.5;AC1=1;DP4=36,32,65,77;MQ=42;FQ=168;PV4=0.38,5.3e-83,1,0.33	GT:PL:GQ	0/1:195,0,255:99	Sp2_comp149642_c0_seq4	717	.	G	A	4530.96		AC=3;AF=0.500;AN=6;BaseQRankSum=1.222;DP=249;Dels=0.00;FS=1.539;HaplotypeScore=56.8269;MLEAC=3;MLEAF=0.500;MQ=59.78;MQ0=0;MQRankSum=1.848;QD=18.20;ReadPosRankSum=1.206	GT:AD:DP:GQ:MLPSAC:MLPSAF:PL	0/0/0/1/1/1:118,129:249:19:3:0.500:4557,372,95,0,19,197,2147483647	SG	2774	gi|460400419|ref|XP_004245732.1|	PREDICTED: elongation factor G, chloroplastic-like [Solanum lycopersicum]	AT1G62750.1	Translation elongation factor EFG/EF2 protein	Nuclear encoded protein consists of the five domains conserved in EF-G proteins, with two GTP-binding sites in the first domain, and an additional transit peptide at the N-terminus. Localized in chloroplasts. Point mutation results in a delay in the onset of germination. At early developmental stage embryos still contain undifferentiated proplastids. The greening of cotyledons is severely impaire…	SNOWY COTYLEDON 1 (SCO1); FUNCTIONS IN: translation factor activity, nucleic acid binding, GTP binding, translation elongation factor activity, ATP binding; INVOLVED IN: post-embryonic development, chloroplast organization, seed germination; LOCATED IN: mitochondrion, apoplast, chloroplast stroma, chloroplast, chloroplast envelope; EXPRESSED IN: 25 plant structures; EXPRESSED DURING: 14 growth st…		OG1_6271
Sp2_comp149642_c0_seq4	74	.	A	G	222	.	DP=15;VDB=0.0140;AF1=1;AC1=2;DP4=0,0,12,3;MQ=40;FQ=-72	GT:PL:GQ	1/1:255,45,0:87	Sp2_comp149642_c0_seq4	74	.	A	G	594.25	PASS	AC=6;AF=1.00;AN=6;DP=17;Dels=0.00;FS=0.000;HaplotypeScore=0.0000;MLEAC=6;MLEAF=1.00;MQ=60.00;MQ0=0;QD=34.96	GT:AD:DP:GQ:MLPSAC:MLPSAF:PL	1/1/1/1/1/1:0,17:17:11:6:1.00:620,109,67,42,25,11,0	SG	2774	gi|460400419|ref|XP_004245732.1|	PREDICTED: elongation factor G, chloroplastic-like [Solanum lycopersicum]	AT1G62750.1	Translation elongation factor EFG/EF2 protein	Nuclear encoded protein consists of the five domains conserved in EF-G proteins, with two GTP-binding sites in the first domain, and an additional transit peptide at the N-terminus. Localized in chloroplasts. Point mutation results in a delay in the onset of germination. At early developmental stage embryos still contain undifferentiated proplastids. The greening of cotyledons is severely impaire…	SNOWY COTYLEDON 1 (SCO1); FUNCTIONS IN: translation factor activity, nucleic acid binding, GTP binding, translation elongation factor activity, ATP binding; INVOLVED IN: post-embryonic development, chloroplast organization, seed germination; LOCATED IN: mitochondrion, apoplast, chloroplast stroma, chloroplast, chloroplast envelope; EXPRESSED IN: 25 plant structures; EXPRESSED DURING: 14 growth st…		OG1_6271
Sp2_comp149642_c0_seq4	849	.	T	C	203	.	DP=142;VDB=0.0400;AF1=1;AC1=2;DP4=1,1,42,37;MQ=46;FQ=-215;PV4=1,6.1e-08,1,1	GT:PL:GQ	1/1:236,188,0:99	Sp2_comp149642_c0_seq4	849	.	T	C	3682.9	PASS	AC=3;AF=0.500;AN=6;BaseQRankSum=-1.264;DP=248;Dels=0.00;FS=3.518;HaplotypeScore=3.7232;MLEAC=3;MLEAF=0.500;MQ=59.06;MQ0=0;MQRankSum=1.010;QD=14.85;ReadPosRankSum=-0.092	GT:AD:DP:GQ:MLPSAC:MLPSAF:PL	0/0/0/1/1/1:135,113:248:51:3:0.500:3709,266,51,0,60,2147483647,2147483647	SG	2774	gi|460400419|ref|XP_004245732.1|	PREDICTED: elongation factor G, chloroplastic-like [Solanum lycopersicum]	AT1G62750.1	Translation elongation factor EFG/EF2 protein	Nuclear encoded protein consists of the five domains conserved in EF-G proteins, with two GTP-binding sites in the first domain, and an additional transit peptide at the N-terminus. Localized in chloroplasts. Point mutation results in a delay in the onset of germination. At early developmental stage embryos still contain undifferentiated proplastids. The greening of cotyledons is severely impaire…	SNOWY COTYLEDON 1 (SCO1); FUNCTIONS IN: translation factor activity, nucleic acid binding, GTP binding, translation elongation factor activity, ATP binding; INVOLVED IN: post-embryonic development, chloroplast organization, seed germination; LOCATED IN: mitochondrion, apoplast, chloroplast stroma, chloroplast, chloroplast envelope; EXPRESSED IN: 25 plant structures; EXPRESSED DURING: 14 growth st…		OG1_6271
Sp2_comp149642_c0_seq4	93	.	A	G	222	.	DP=22;VDB=0.0392;AF1=1;AC1=2;DP4=0,0,16,3;MQ=41;FQ=-84	GT:PL:GQ	1/1:255,57,0:99	Sp2_comp149642_c0_seq4	93	.	A	G	781.04	PASS	AC=6;AF=1.00;AN=6;DP=23;Dels=0.00;FS=0.000;HaplotypeScore=0.0000;MLEAC=6;MLEAF=1.00;MQ=60.00;MQ0=0;QD=33.96	GT:AD:DP:GQ:MLPSAC:MLPSAF:PL	1/1/1/1/1/1:0,23:23:15:6:1.00:807,148,91,57,33,15,0	SG	2774	gi|460400419|ref|XP_004245732.1|	PREDICTED: elongation factor G, chloroplastic-like [Solanum lycopersicum]	AT1G62750.1	Translation elongation factor EFG/EF2 protein	Nuclear encoded protein consists of the five domains conserved in EF-G proteins, with two GTP-binding sites in the first domain, and an additional transit peptide at the N-terminus. Localized in chloroplasts. Point mutation results in a delay in the onset of germination. At early developmental stage embryos still contain undifferentiated proplastids. The greening of cotyledons is severely impaire…	SNOWY COTYLEDON 1 (SCO1); FUNCTIONS IN: translation factor activity, nucleic acid binding, GTP binding, translation elongation factor activity, ATP binding; INVOLVED IN: post-embryonic development, chloroplast organization, seed germination; LOCATED IN: mitochondrion, apoplast, chloroplast stroma, chloroplast, chloroplast envelope; EXPRESSED IN: 25 plant structures; EXPRESSED DURING: 14 growth st…		OG1_6271
Sp2_comp149642_c0_seq4	1060	.	G	C	488.9	PASS	AC=1;AF=0.167;AN=6;BaseQRankSum=-1.384;DP=243;Dels=0.00;FS=17.917;HaplotypeScore=7.7859;MLEAC=1;MLEAF=0.167;MQ=58.29;MQ0=0;MQRankSum=-2.573;QD=2.01;ReadPosRankSum=-3.524	GT:AD:DP:GQ:MLPSAC:MLPSAF:PL	0/0/0/0/0/1:184,59:243:90:1:0.167:515,0,90,2147483647,2147483647,2147483647,2147483647											GATK	2774	gi|460400419|ref|XP_004245732.1|	PREDICTED: elongation factor G, chloroplastic-like [Solanum lycopersicum]	AT1G62750.1	Translation elongation factor EFG/EF2 protein	Nuclear encoded protein consists of the five domains conserved in EF-G proteins, with two GTP-binding sites in the first domain, and an additional transit peptide at the N-terminus. Localized in chloroplasts. Point mutation results in a delay in the onset of germination. At early developmental stage embryos still contain undifferentiated proplastids. The greening of cotyledons is severely impaire…	SNOWY COTYLEDON 1 (SCO1); FUNCTIONS IN: translation factor activity, nucleic acid binding, GTP binding, translation elongation factor activity, ATP binding; INVOLVED IN: post-embryonic development, chloroplast organization, seed germination; LOCATED IN: mitochondrion, apoplast, chloroplast stroma, chloroplast, chloroplast envelope; EXPRESSED IN: 25 plant structures; EXPRESSED DURING: 14 growth st…		OG1_6271
Sp2_comp149642_c0_seq4	1061	.	A	T	477.9		AC=1;AF=0.167;AN=6;BaseQRankSum=0.029;DP=244;Dels=0.00;FS=16.365;HaplotypeScore=7.7859;MLEAC=1;MLEAF=0.167;MQ=58.30;MQ0=0;MQRankSum=-2.889;QD=1.96;ReadPosRankSum=-3.728	GT:AD:DP:GQ:MLPSAC:MLPSAF:PL	0/0/0/0/0/1:185,59:244:90:1:0.167:504,0,90,2147483647,2147483647,2147483647,2147483647											GATK	2774	gi|460400419|ref|XP_004245732.1|	PREDICTED: elongation factor G, chloroplastic-like [Solanum lycopersicum]	AT1G62750.1	Translation elongation factor EFG/EF2 protein	Nuclear encoded protein consists of the five domains conserved in EF-G proteins, with two GTP-binding sites in the first domain, and an additional transit peptide at the N-terminus. Localized in chloroplasts. Point mutation results in a delay in the onset of germination. At early developmental stage embryos still contain undifferentiated proplastids. The greening of cotyledons is severely impaire…	SNOWY COTYLEDON 1 (SCO1); FUNCTIONS IN: translation factor activity, nucleic acid binding, GTP binding, translation elongation factor activity, ATP binding; INVOLVED IN: post-embryonic development, chloroplast organization, seed germination; LOCATED IN: mitochondrion, apoplast, chloroplast stroma, chloroplast, chloroplast envelope; EXPRESSED IN: 25 plant structures; EXPRESSED DURING: 14 growth st…		OG1_6271
Sp2_comp149642_c0_seq4	1072	.	G	A	75.9		AC=1;AF=0.167;AN=6;BaseQRankSum=0.762;DP=221;Dels=0.00;FS=14.684;HaplotypeScore=6.7856;MLEAC=1;MLEAF=0.167;MQ=58.86;MQ0=0;MQRankSum=-2.603;QD=0.34;ReadPosRankSum=-1.191	GT:AD:DP:GQ:MLPSAC:MLPSAF:PL	0/0/0/0/0/1:189,32:221:99:1:0.167:102,0,141,2147483647,2147483647,2147483647,2147483647											GATK	2774	gi|460400419|ref|XP_004245732.1|	PREDICTED: elongation factor G, chloroplastic-like [Solanum lycopersicum]	AT1G62750.1	Translation elongation factor EFG/EF2 protein	Nuclear encoded protein consists of the five domains conserved in EF-G proteins, with two GTP-binding sites in the first domain, and an additional transit peptide at the N-terminus. Localized in chloroplasts. Point mutation results in a delay in the onset of germination. At early developmental stage embryos still contain undifferentiated proplastids. The greening of cotyledons is severely impaire…	SNOWY COTYLEDON 1 (SCO1); FUNCTIONS IN: translation factor activity, nucleic acid binding, GTP binding, translation elongation factor activity, ATP binding; INVOLVED IN: post-embryonic development, chloroplast organization, seed germination; LOCATED IN: mitochondrion, apoplast, chloroplast stroma, chloroplast, chloroplast envelope; EXPRESSED IN: 25 plant structures; EXPRESSED DURING: 14 growth st…		OG1_6271
Sp2_comp149642_c0_seq4	1080	.	T	C	94.9		AC=1;AF=0.167;AN=6;BaseQRankSum=2.052;DP=214;Dels=0.00;FS=24.872;HaplotypeScore=3.4676;MLEAC=1;MLEAF=0.167;MQ=58.94;MQ0=0;MQRankSum=-3.933;QD=0.44;ReadPosRankSum=1.770	GT:AD:DP:GQ:MLPSAC:MLPSAF:PL	0/0/0/0/0/1:187,27:214:99:1:0.167:121,0,151,2147483647,2147483647,2147483647,2147483647											GATK	2774	gi|460400419|ref|XP_004245732.1|	PREDICTED: elongation factor G, chloroplastic-like [Solanum lycopersicum]	AT1G62750.1	Translation elongation factor EFG/EF2 protein	Nuclear encoded protein consists of the five domains conserved in EF-G proteins, with two GTP-binding sites in the first domain, and an additional transit peptide at the N-terminus. Localized in chloroplasts. Point mutation results in a delay in the onset of germination. At early developmental stage embryos still contain undifferentiated proplastids. The greening of cotyledons is severely impaire…	SNOWY COTYLEDON 1 (SCO1); FUNCTIONS IN: translation factor activity, nucleic acid binding, GTP binding, translation elongation factor activity, ATP binding; INVOLVED IN: post-embryonic development, chloroplast organization, seed germination; LOCATED IN: mitochondrion, apoplast, chloroplast stroma, chloroplast, chloroplast envelope; EXPRESSED IN: 25 plant structures; EXPRESSED DURING: 14 growth st…		OG1_6271
[truncated: 74,609 more rows]
