# Supplementary material for: Comparative analysis of the root transcriptomes of cultivated sweetpotato (Ipomoea batatas [L.] Lam) and its wild ancestor (Ipomoea trifida [Kunth] G. Don)
Source: BMC Plant Biol. 2017 Jan 13;17:9. doi: 10.1186/s12870-016-0950-x (PMC5234144; doi:10.1186/s12870-016-0950-x)
Supplement: Additional file 12: — SNPs identified in I. trifida (Sp2). (ZIP 89.7 MB) [file 12870_2016_950_MOESM12_ESM.zip › Add. file 12-1. SNPs identified in It (Sp2).xlsx]

## Sheet: Sheet1
																						Blastx results from nr blast		Blastx results from Arabidopsis (TAIR10) database				OrthoMCL
Contig ID	POS	ID	REF	ALT	QUAL	FILTER	INFO1	INFO2	INFO3	Contig ID	POS	ID	REF	ALT	QUAL	FILTER	INFO4	INFO5	INFO6	SG/GATK/SAM	Lengths	Hit ID	Hit Description	Arabidopsis_HitID	Arabidopsis_Hit_ShortDescription	Arabidopsis_Hit_CuratorSummary	Arabidopsis_Hit_Computational_description	OrthoMCL_paralogs	OrthoMCLorthologs
Sp2_comp147502_c0_seq3	1020	.	A	T	79	.	DP=81;VDB=0.0392;AF1=0.5;AC1=1;DP4=32,22,7,16;MQ=48;FQ=82;PV4=0.026,1.4e-31,0.0095,1	GT:PL:GQ	0/1:109,0,255:99	Sp2_comp147502_c0_seq3	1020	.	A	T	807.95	PASS	AC=2;AF=0.333;AN=6;BaseQRankSum=1.022;DP=82;Dels=0.00;FS=9.763;HaplotypeScore=0.7340;MLEAC=2;MLEAF=0.333;MQ=60.00;MQ0=0;MQRankSum=0.376;QD=9.85;ReadPosRankSum=0.552	GT:AD:DP:GQ:MLPSAC:MLPSAF:PL	0/0/0/0/1/1:54,28:82:22:2:0.333:834,22,0,23,84,2147483647,2147483647	SG	1590	gi|296089879|emb|CBI39698.3|	unnamed protein product [Vitis vinifera]	AT3G13080.1	multidrug resistance-associated protein 3	encodes an ATP-dependent MRP-like ABC transporter able to transport glutathione-conjugates as well as chlorophyll catabolites. The expression of this gene is upregulated by herbicide safeners such as benoxacor and fenclorim.	multidrug resistance-associated protein 3 (MRP3); FUNCTIONS IN: chlorophyll catabolite transmembrane transporter activity, ATPase activity, coupled to transmembrane movement of substances, glutathione S-conjugate-exporting ATPase activity; INVOLVED IN: transport, transmembrane transport; LOCATED IN: apoplast, vacuolar membrane, plasma membrane, plant-type vacuole; EXPRESSED IN: 6 plant structures…		OG1_1000
Sp2_comp147502_c0_seq3	1055	.	C	G	85	.	DP=87;VDB=0.0399;AF1=0.5;AC1=1;DP4=36,23,11,13;MQ=48;FQ=88;PV4=0.23,4.7e-32,0.0015,1	GT:PL:GQ	0/1:115,0,255:99	Sp2_comp147502_c0_seq3	1055	.	C	G	806.97	PASS	AC=2;AF=0.333;AN=6;BaseQRankSum=0.409;DP=86;Dels=0.00;FS=6.252;HaplotypeScore=4.9972;MLEAC=2;MLEAF=0.333;MQ=60.00;MQ0=0;MQRankSum=-0.108;QD=9.38;ReadPosRankSum=0.748	GT:AD:DP:GQ:MLPSAC:MLPSAF:PL	0/0/0/0/1/1:60,26:86:18:2:0.333:833,18,0,30,102,2147483647,2147483647	SG	1590	gi|296089879|emb|CBI39698.3|	unnamed protein product [Vitis vinifera]	AT3G13080.1	multidrug resistance-associated protein 3	encodes an ATP-dependent MRP-like ABC transporter able to transport glutathione-conjugates as well as chlorophyll catabolites. The expression of this gene is upregulated by herbicide safeners such as benoxacor and fenclorim.	multidrug resistance-associated protein 3 (MRP3); FUNCTIONS IN: chlorophyll catabolite transmembrane transporter activity, ATPase activity, coupled to transmembrane movement of substances, glutathione S-conjugate-exporting ATPase activity; INVOLVED IN: transport, transmembrane transport; LOCATED IN: apoplast, vacuolar membrane, plasma membrane, plant-type vacuole; EXPRESSED IN: 6 plant structures…		OG1_1000
Sp2_comp147502_c0_seq3	1257	.	A	G	225	.	DP=85;VDB=0.0244;AF1=0.5;AC1=1;DP4=12,5,39,27;MQ=46;FQ=140;PV4=0.42,9.6e-14,1.3e-12,1	GT:PL:GQ	0/1:255,0,167:99	Sp2_comp147502_c0_seq3	1257	.	A	G	2556.32	PASS	AC=5;AF=0.833;AN=6;BaseQRankSum=0.288;DP=88;Dels=0.01;FS=1.041;HaplotypeScore=5.6587;MLEAC=5;MLEAF=0.833;MQ=60.00;MQ0=0;MQRankSum=0.854;QD=29.05;ReadPosRankSum=1.504	GT:AD:DP:GQ:MLPSAC:MLPSAF:PL	0/1/1/1/1/1:18,69:87:10:5:0.833:2582,335,154,61,10,0,570	SG	1590	gi|296089879|emb|CBI39698.3|	unnamed protein product [Vitis vinifera]	AT3G13080.1	multidrug resistance-associated protein 3	encodes an ATP-dependent MRP-like ABC transporter able to transport glutathione-conjugates as well as chlorophyll catabolites. The expression of this gene is upregulated by herbicide safeners such as benoxacor and fenclorim.	multidrug resistance-associated protein 3 (MRP3); FUNCTIONS IN: chlorophyll catabolite transmembrane transporter activity, ATPase activity, coupled to transmembrane movement of substances, glutathione S-conjugate-exporting ATPase activity; INVOLVED IN: transport, transmembrane transport; LOCATED IN: apoplast, vacuolar membrane, plasma membrane, plant-type vacuole; EXPRESSED IN: 6 plant structures…		OG1_1000
Sp2_comp147502_c0_seq3	156	.	C	T	225	.	DP=133;VDB=0.0365;AF1=0.5;AC1=1;DP4=34,23,30,43;MQ=45;FQ=225;PV4=0.051,0.45,0.0018,1	GT:PL:GQ	0/1:255,0,255:99	Sp2_comp147502_c0_seq3	156	.	C	T	2715.69	PASS	AC=3;AF=0.500;AN=6;BaseQRankSum=0.232;DP=137;Dels=0.00;FS=13.983;HaplotypeScore=0.7340;MLEAC=3;MLEAF=0.500;MQ=59.90;MQ0=0;MQRankSum=-0.119;QD=19.82;ReadPosRankSum=0.453	GT:AD:DP:GQ:MLPSAC:MLPSAF:PL	0/0/0/1/1/1:61,76:137:7:3:0.500:2741,221,58,0,7,103,2147483647	SG	1590	gi|296089879|emb|CBI39698.3|	unnamed protein product [Vitis vinifera]	AT3G13080.1	multidrug resistance-associated protein 3	encodes an ATP-dependent MRP-like ABC transporter able to transport glutathione-conjugates as well as chlorophyll catabolites. The expression of this gene is upregulated by herbicide safeners such as benoxacor and fenclorim.	multidrug resistance-associated protein 3 (MRP3); FUNCTIONS IN: chlorophyll catabolite transmembrane transporter activity, ATPase activity, coupled to transmembrane movement of substances, glutathione S-conjugate-exporting ATPase activity; INVOLVED IN: transport, transmembrane transport; LOCATED IN: apoplast, vacuolar membrane, plasma membrane, plant-type vacuole; EXPRESSED IN: 6 plant structures…		OG1_1000
Sp2_comp147502_c0_seq3	168	.	T	G	148	.	DP=131;VDB=0.0365;AF1=0.5;AC1=1;DP4=12,8,24,27;MQ=45;FQ=151;PV4=0.43,2.6e-27,0.11,0.11	GT:PL:GQ	0/1:178,0,255:99	Sp2_comp147502_c0_seq3	168	.	T	C,G	3604.9	PASS	AC=3,2;AF=0.500,0.333;AN=6;BaseQRankSum=-0.301;DP=136;Dels=0.00;FS=6.306;HaplotypeScore=4.7745;MLEAC=2,1;MLEAF=0.333,0.167;MQ=59.90;MQ0=0;MQRankSum=1.408;QD=26.51;ReadPosRankSum=-1.542	GT:AD:DP:GQ:MLPSAC:MLPSAF	0/1/1/1/2/2:24,77,35:136:12:3,2:0.500,0.333	SG	1590	gi|296089879|emb|CBI39698.3|	unnamed protein product [Vitis vinifera]	AT3G13080.1	multidrug resistance-associated protein 3	encodes an ATP-dependent MRP-like ABC transporter able to transport glutathione-conjugates as well as chlorophyll catabolites. The expression of this gene is upregulated by herbicide safeners such as benoxacor and fenclorim.	multidrug resistance-associated protein 3 (MRP3); FUNCTIONS IN: chlorophyll catabolite transmembrane transporter activity, ATPase activity, coupled to transmembrane movement of substances, glutathione S-conjugate-exporting ATPase activity; INVOLVED IN: transport, transmembrane transport; LOCATED IN: apoplast, vacuolar membrane, plasma membrane, plant-type vacuole; EXPRESSED IN: 6 plant structures…		OG1_1000
Sp2_comp147502_c0_seq3	351	.	T	G	52	.	DP=121;VDB=0.0392;AF1=0.5;AC1=1;DP4=9,5,53,46;MQ=45;FQ=11.3;PV4=0.57,2.7e-33,0.17,1	GT:PL:GQ	0/1:82,0,38:41	Sp2_comp147502_c0_seq3	351	.	T	G	4062.9	PASS	AC=5;AF=0.833;AN=6;BaseQRankSum=2.338;DP=140;Dels=0.00;FS=0.000;HaplotypeScore=1.8401;MLEAC=5;MLEAF=0.833;MQ=57.62;MQ0=0;MQRankSum=4.498;QD=29.02;ReadPosRankSum=5.496	GT:AD:DP:GQ:MLPSAC:MLPSAF:PL	0/1/1/1/1/1:33,107:140:55:5:0.833:4089,601,314,155,55,0,389	SG	1590	gi|296089879|emb|CBI39698.3|	unnamed protein product [Vitis vinifera]	AT3G13080.1	multidrug resistance-associated protein 3	encodes an ATP-dependent MRP-like ABC transporter able to transport glutathione-conjugates as well as chlorophyll catabolites. The expression of this gene is upregulated by herbicide safeners such as benoxacor and fenclorim.	multidrug resistance-associated protein 3 (MRP3); FUNCTIONS IN: chlorophyll catabolite transmembrane transporter activity, ATPase activity, coupled to transmembrane movement of substances, glutathione S-conjugate-exporting ATPase activity; INVOLVED IN: transport, transmembrane transport; LOCATED IN: apoplast, vacuolar membrane, plasma membrane, plant-type vacuole; EXPRESSED IN: 6 plant structures…		OG1_1000
Sp2_comp147502_c0_seq3	44	.	G	A	148	.	DP=84;VDB=0.0014;AF1=0.5;AC1=1;DP4=45,18,15,4;MQ=55;FQ=151;PV4=0.77,0.2,0.098,0.28	GT:PL:GQ	0/1:178,0,255:99	Sp2_comp147502_c0_seq3	44	.	G	A	267.1	PASS	AC=1;AF=0.167;AN=6;BaseQRankSum=-0.813;DP=89;Dels=0.00;FS=1.065;HaplotypeScore=4.9488;MLEAC=1;MLEAF=0.167;MQ=59.90;MQ0=0;MQRankSum=-0.519;QD=3.00;ReadPosRankSum=1.390	GT:AD:DP:GQ:MLPSAC:MLPSAF:PL	0/0/0/0/0/1:68,21:89:5:1:0.167:292,0,5,30,77,2147483647,2147483647	SG	1590	gi|296089879|emb|CBI39698.3|	unnamed protein product [Vitis vinifera]	AT3G13080.1	multidrug resistance-associated protein 3	encodes an ATP-dependent MRP-like ABC transporter able to transport glutathione-conjugates as well as chlorophyll catabolites. The expression of this gene is upregulated by herbicide safeners such as benoxacor and fenclorim.	multidrug resistance-associated protein 3 (MRP3); FUNCTIONS IN: chlorophyll catabolite transmembrane transporter activity, ATPase activity, coupled to transmembrane movement of substances, glutathione S-conjugate-exporting ATPase activity; INVOLVED IN: transport, transmembrane transport; LOCATED IN: apoplast, vacuolar membrane, plasma membrane, plant-type vacuole; EXPRESSED IN: 6 plant structures…		OG1_1000
Sp2_comp147502_c0_seq3	462	.	G	A	171	.	DP=141;VDB=0.0400;AF1=0.5;AC1=1;DP4=21,25,29,52;MQ=46;FQ=174;PV4=0.35,1.4e-39,0.0009,1	GT:PL:GQ	0/1:201,0,255:99	Sp2_comp147502_c0_seq3	462	.	G	A	3267.1		AC=4;AF=0.667;AN=6;BaseQRankSum=-0.111;DP=166;Dels=0.01;FS=11.110;HaplotypeScore=31.1542;MLEAC=4;MLEAF=0.667;MQ=59.79;MQ0=0;MQRankSum=1.355;QD=19.68;ReadPosRankSum=0.274	GT:AD:DP:GQ:MLPSAC:MLPSAF:PL	0/0/1/1/1/1:67,97:165:5:4:0.667:3292,301,87,5,0,98,2147483647	SG	1590	gi|296089879|emb|CBI39698.3|	unnamed protein product [Vitis vinifera]	AT3G13080.1	multidrug resistance-associated protein 3	encodes an ATP-dependent MRP-like ABC transporter able to transport glutathione-conjugates as well as chlorophyll catabolites. The expression of this gene is upregulated by herbicide safeners such as benoxacor and fenclorim.	multidrug resistance-associated protein 3 (MRP3); FUNCTIONS IN: chlorophyll catabolite transmembrane transporter activity, ATPase activity, coupled to transmembrane movement of substances, glutathione S-conjugate-exporting ATPase activity; INVOLVED IN: transport, transmembrane transport; LOCATED IN: apoplast, vacuolar membrane, plasma membrane, plant-type vacuole; EXPRESSED IN: 6 plant structures…		OG1_1000
Sp2_comp147502_c0_seq3	511	.	G	C	225	.	DP=99;VDB=0.0380;AF1=0.5;AC1=1;DP4=16,7,37,33;MQ=44;FQ=182;PV4=0.23,1,3.2e-09,1	GT:PL:GQ	0/1:255,0,209:99	Sp2_comp147502_c0_seq3	511	.	G	C	2652.42	PASS	AC=3;AF=0.500;AN=6;BaseQRankSum=1.107;DP=136;Dels=0.00;FS=16.562;HaplotypeScore=0.0000;MLEAC=3;MLEAF=0.500;MQ=59.47;MQ0=0;MQRankSum=0.323;QD=19.50;ReadPosRankSum=-0.871	GT:AD:DP:GQ:MLPSAC:MLPSAF:PL	0/0/0/1/1/1:57,79:136:9:3:0.500:2678,222,57,0,9,110,2147483647	SG	1590	gi|296089879|emb|CBI39698.3|	unnamed protein product [Vitis vinifera]	AT3G13080.1	multidrug resistance-associated protein 3	encodes an ATP-dependent MRP-like ABC transporter able to transport glutathione-conjugates as well as chlorophyll catabolites. The expression of this gene is upregulated by herbicide safeners such as benoxacor and fenclorim.	multidrug resistance-associated protein 3 (MRP3); FUNCTIONS IN: chlorophyll catabolite transmembrane transporter activity, ATPase activity, coupled to transmembrane movement of substances, glutathione S-conjugate-exporting ATPase activity; INVOLVED IN: transport, transmembrane transport; LOCATED IN: apoplast, vacuolar membrane, plasma membrane, plant-type vacuole; EXPRESSED IN: 6 plant structures…		OG1_1000
Sp2_comp147502_c0_seq3	681	.	C	T	139	.	DP=137;VDB=0.0392;AF1=0.5;AC1=1;DP4=10,10,34,26;MQ=47;FQ=142;PV4=0.62,1.3e-31,0.00021,0.42	GT:PL:GQ	0/1:169,0,238:99	Sp2_comp147502_c0_seq3	681	.	C	T	4178.9	PASS	AC=5;AF=0.833;AN=6;BaseQRankSum=-1.442;DP=138;Dels=0.00;FS=0.903;HaplotypeScore=0.9789;MLEAC=5;MLEAF=0.833;MQ=60.00;MQ0=0;MQRankSum=0.442;QD=30.28;ReadPosRankSum=-0.558	GT:AD:DP:GQ:MLPSAC:MLPSAF:PL	0/1/1/1/1/1:21,117:138:44:5:0.833:4205,615,309,144,44,0,628	SG	1590	gi|296089879|emb|CBI39698.3|	unnamed protein product [Vitis vinifera]	AT3G13080.1	multidrug resistance-associated protein 3	encodes an ATP-dependent MRP-like ABC transporter able to transport glutathione-conjugates as well as chlorophyll catabolites. The expression of this gene is upregulated by herbicide safeners such as benoxacor and fenclorim.	multidrug resistance-associated protein 3 (MRP3); FUNCTIONS IN: chlorophyll catabolite transmembrane transporter activity, ATPase activity, coupled to transmembrane movement of substances, glutathione S-conjugate-exporting ATPase activity; INVOLVED IN: transport, transmembrane transport; LOCATED IN: apoplast, vacuolar membrane, plasma membrane, plant-type vacuole; EXPRESSED IN: 6 plant structures…		OG1_1000
Sp2_comp147502_c0_seq3	728	.	C	G	225	.	DP=136;VDB=0.0380;AF1=0.5;AC1=1;DP4=12,13,40,63;MQ=44;FQ=141;PV4=0.5,0.086,6.5e-19,1	GT:PL:GQ	0/1:255,0,168:99	Sp2_comp147502_c0_seq3	728	.	C	G	4014.91	PASS	AC=5;AF=0.833;AN=6;BaseQRankSum=-1.296;DP=138;Dels=0.00;FS=4.220;HaplotypeScore=5.2223;MLEAC=5;MLEAF=0.833;MQ=60.00;MQ0=0;MQRankSum=-3.196;QD=29.09;ReadPosRankSum=-0.047	GT:AD:DP:GQ:MLPSAC:MLPSAF:PL	0/1/1/1/1/1:25,113:138:26:5:0.833:4041,552,263,111,26,0,785	SG	1590	gi|296089879|emb|CBI39698.3|	unnamed protein product [Vitis vinifera]	AT3G13080.1	multidrug resistance-associated protein 3	encodes an ATP-dependent MRP-like ABC transporter able to transport glutathione-conjugates as well as chlorophyll catabolites. The expression of this gene is upregulated by herbicide safeners such as benoxacor and fenclorim.	multidrug resistance-associated protein 3 (MRP3); FUNCTIONS IN: chlorophyll catabolite transmembrane transporter activity, ATPase activity, coupled to transmembrane movement of substances, glutathione S-conjugate-exporting ATPase activity; INVOLVED IN: transport, transmembrane transport; LOCATED IN: apoplast, vacuolar membrane, plasma membrane, plant-type vacuole; EXPRESSED IN: 6 plant structures…		OG1_1000
Sp2_comp147502_c0_seq3	789	.	G	A	225	.	DP=94;VDB=0.0380;AF1=0.5;AC1=1;DP4=9,7,32,38;MQ=43;FQ=121;PV4=0.58,1,7.8e-11,1	GT:PL:GQ	0/1:255,0,148:99	Sp2_comp147502_c0_seq3	789	.	G	A	2821.92	PASS	AC=5;AF=0.833;AN=6;BaseQRankSum=0.158;DP=95;Dels=0.00;FS=3.729;HaplotypeScore=0.7887;MLEAC=5;MLEAF=0.833;MQ=59.75;MQ0=0;MQRankSum=-0.616;QD=29.70;ReadPosRankSum=0.595	GT:AD:DP:GQ:MLPSAC:MLPSAF:PL	0/1/1/1/1/1:16,78:95:24:5:0.833:2848,405,198,88,24,0,471	SG	1590	gi|296089879|emb|CBI39698.3|	unnamed protein product [Vitis vinifera]	AT3G13080.1	multidrug resistance-associated protein 3	encodes an ATP-dependent MRP-like ABC transporter able to transport glutathione-conjugates as well as chlorophyll catabolites. The expression of this gene is upregulated by herbicide safeners such as benoxacor and fenclorim.	multidrug resistance-associated protein 3 (MRP3); FUNCTIONS IN: chlorophyll catabolite transmembrane transporter activity, ATPase activity, coupled to transmembrane movement of substances, glutathione S-conjugate-exporting ATPase activity; INVOLVED IN: transport, transmembrane transport; LOCATED IN: apoplast, vacuolar membrane, plasma membrane, plant-type vacuole; EXPRESSED IN: 6 plant structures…		OG1_1000
Sp2_comp147502_c0_seq3	979	.	G	C	172	.	DP=84;VDB=0.0398;AF1=0.5;AC1=1;DP4=28,35,8,11;MQ=48;FQ=175;PV4=1,0.16,6.6e-23,0.016	GT:PL:GQ	0/1:202,0,255:99	Sp2_comp147502_c0_seq3	979	.	G	C	569.67	PASS	AC=1;AF=0.167;AN=6;BaseQRankSum=-0.828;DP=86;Dels=0.00;FS=0.000;HaplotypeScore=1.9729;MLEAC=1;MLEAF=0.167;MQ=60.00;MQ0=0;MQRankSum=-1.598;QD=6.62;ReadPosRankSum=-2.062	GT:AD:DP:GQ:MLPSAC:MLPSAF:PL	0/0/0/0/0/1:67,19:86:3:1:0.167:594,0,3,47,132,2147483647,2147483647	SG	1590	gi|296089879|emb|CBI39698.3|	unnamed protein product [Vitis vinifera]	AT3G13080.1	multidrug resistance-associated protein 3	encodes an ATP-dependent MRP-like ABC transporter able to transport glutathione-conjugates as well as chlorophyll catabolites. The expression of this gene is upregulated by herbicide safeners such as benoxacor and fenclorim.	multidrug resistance-associated protein 3 (MRP3); FUNCTIONS IN: chlorophyll catabolite transmembrane transporter activity, ATPase activity, coupled to transmembrane movement of substances, glutathione S-conjugate-exporting ATPase activity; INVOLVED IN: transport, transmembrane transport; LOCATED IN: apoplast, vacuolar membrane, plasma membrane, plant-type vacuole; EXPRESSED IN: 6 plant structures…		OG1_1000
Sp2_comp149921_c0_seq1	1054	.	A	G	222	.	DP=325;VDB=0.0380;AF1=1;AC1=2;DP4=0,0,100,194;MQ=44;FQ=-282	GT:PL:GQ	1/1:255,255,0:99	Sp2_comp149921_c0_seq1	1054	.	A	G	10059.9	PASS	AC=6;AF=1.00;AN=6;DP=248;Dels=0.00;FS=0.000;HaplotypeScore=2.9654;MLEAC=6;MLEAF=1.00;MQ=59.71;MQ0=0;QD=37.42	GT:AD:DP:GQ:MLPSAC:MLPSAF:PL	1/1/1/1/1/1:0,248:248:99:6:1.00:10086,1867,1145,722,423,190,0	SG	4988	gi|460396968|ref|XP_004244041.1|	PREDICTED: ABC transporter C family member 3-like [Solanum lycopersicum]	AT3G13080.1	multidrug resistance-associated protein 3	encodes an ATP-dependent MRP-like ABC transporter able to transport glutathione-conjugates as well as chlorophyll catabolites. The expression of this gene is upregulated by herbicide safeners such as benoxacor and fenclorim.	multidrug resistance-associated protein 3 (MRP3); FUNCTIONS IN: chlorophyll catabolite transmembrane transporter activity, ATPase activity, coupled to transmembrane movement of substances, glutathione S-conjugate-exporting ATPase activity; INVOLVED IN: transport, transmembrane transport; LOCATED IN: apoplast, vacuolar membrane, plasma membrane, plant-type vacuole; EXPRESSED IN: 6 plant structures…		OG1_1000
Sp2_comp149921_c0_seq1	1678	.	A	T	225	.	DP=254;VDB=0.0392;AF1=0.5;AC1=1;DP4=59,68,54,64;MQ=47;FQ=225;PV4=1,0.33,7.2e-23,1	GT:PL:GQ	0/1:255,0,255:99	Sp2_comp149921_c0_seq1	1678	.	A	T	3778.9	PASS	AC=3;AF=0.500;AN=6;BaseQRankSum=-0.803;DP=229;Dels=0.00;FS=1.032;HaplotypeScore=11.7035;MLEAC=3;MLEAF=0.500;MQ=59.77;MQ0=0;MQRankSum=-1.980;QD=16.50;ReadPosRankSum=-0.426	GT:AD:DP:GQ:MLPSAC:MLPSAF:PL	0/0/0/1/1/1:117,112:229:43:3:0.500:3805,250,43,0,70,2147483647,2147483647	SG	4988	gi|460396968|ref|XP_004244041.1|	PREDICTED: ABC transporter C family member 3-like [Solanum lycopersicum]	AT3G13080.1	multidrug resistance-associated protein 3	encodes an ATP-dependent MRP-like ABC transporter able to transport glutathione-conjugates as well as chlorophyll catabolites. The expression of this gene is upregulated by herbicide safeners such as benoxacor and fenclorim.	multidrug resistance-associated protein 3 (MRP3); FUNCTIONS IN: chlorophyll catabolite transmembrane transporter activity, ATPase activity, coupled to transmembrane movement of substances, glutathione S-conjugate-exporting ATPase activity; INVOLVED IN: transport, transmembrane transport; LOCATED IN: apoplast, vacuolar membrane, plasma membrane, plant-type vacuole; EXPRESSED IN: 6 plant structures…		OG1_1000
Sp2_comp149921_c0_seq1	169	.	T	C	46	.	DP=3;VDB=0.0222;AF1=1;AC1=2;DP4=0,0,2,1;MQ=28;FQ=-36	GT:PL:GQ	1/1:78,9,0:16	Sp2_comp149921_c0_seq1	169	.	T	C	103.16	PASS	AC=6;AF=1.00;AN=6;DP=6;Dels=0.00;FS=0.000;HaplotypeScore=0.0000;MLEAC=6;MLEAF=1.00;MQ=60.00;MQ0=0;QD=17.19	GT:AD:DP:GQ:MLPSAC:MLPSAF:PL	1/1/1/1/1/1:0,6:6:2:6:1.00:126,23,14,9,5,2,0	SG	4988	gi|460396968|ref|XP_004244041.1|	PREDICTED: ABC transporter C family member 3-like [Solanum lycopersicum]	AT3G13080.1	multidrug resistance-associated protein 3	encodes an ATP-dependent MRP-like ABC transporter able to transport glutathione-conjugates as well as chlorophyll catabolites. The expression of this gene is upregulated by herbicide safeners such as benoxacor and fenclorim.	multidrug resistance-associated protein 3 (MRP3); FUNCTIONS IN: chlorophyll catabolite transmembrane transporter activity, ATPase activity, coupled to transmembrane movement of substances, glutathione S-conjugate-exporting ATPase activity; INVOLVED IN: transport, transmembrane transport; LOCATED IN: apoplast, vacuolar membrane, plasma membrane, plant-type vacuole; EXPRESSED IN: 6 plant structures…		OG1_1000
Sp2_comp149921_c0_seq1	182	.	G	C	161	.	DP=8;VDB=0.0081;AF1=1;AC1=2;DP4=0,0,6,2;MQ=35;FQ=-51	GT:PL:GQ	1/1:194,24,0:45	Sp2_comp149921_c0_seq1	182	.	G	C	319.03	PASS	AC=6;AF=1.00;AN=6;DP=11;Dels=0.00;FS=0.000;HaplotypeScore=0.0000;MLEAC=6;MLEAF=1.00;MQ=60.00;MQ0=0;QD=29.00	GT:AD:DP:GQ:MLPSAC:MLPSAF:PL	1/1/1/1/1/1:0,11:11:6:6:1.00:344,62,38,24,14,6,0	SG	4988	gi|460396968|ref|XP_004244041.1|	PREDICTED: ABC transporter C family member 3-like [Solanum lycopersicum]	AT3G13080.1	multidrug resistance-associated protein 3	encodes an ATP-dependent MRP-like ABC transporter able to transport glutathione-conjugates as well as chlorophyll catabolites. The expression of this gene is upregulated by herbicide safeners such as benoxacor and fenclorim.	multidrug resistance-associated protein 3 (MRP3); FUNCTIONS IN: chlorophyll catabolite transmembrane transporter activity, ATPase activity, coupled to transmembrane movement of substances, glutathione S-conjugate-exporting ATPase activity; INVOLVED IN: transport, transmembrane transport; LOCATED IN: apoplast, vacuolar membrane, plasma membrane, plant-type vacuole; EXPRESSED IN: 6 plant structures…		OG1_1000
Sp2_comp149921_c0_seq1	1822	.	T	C	225	.	DP=262;VDB=0.0400;AF1=0.5;AC1=1;DP4=75,75,36,53;MQ=48;FQ=225;PV4=0.18,1,1.2e-54,1	GT:PL:GQ	0/1:255,0,255:99	Sp2_comp149921_c0_seq1	1822	.	T	C	3171.97	PASS	AC=2;AF=0.333;AN=6;BaseQRankSum=1.432;DP=250;Dels=0.00;FS=2.155;HaplotypeScore=2.7331;MLEAC=2;MLEAF=0.333;MQ=59.90;MQ0=0;MQRankSum=-0.024;QD=12.69;ReadPosRankSum=1.071	GT:AD:DP:GQ:MLPSAC:MLPSAF:PL	0/0/0/0/1/1:145,104:250:18:2:0.333:3198,134,0,18,153,2147483647,2147483647	SG	4988	gi|460396968|ref|XP_004244041.1|	PREDICTED: ABC transporter C family member 3-like [Solanum lycopersicum]	AT3G13080.1	multidrug resistance-associated protein 3	encodes an ATP-dependent MRP-like ABC transporter able to transport glutathione-conjugates as well as chlorophyll catabolites. The expression of this gene is upregulated by herbicide safeners such as benoxacor and fenclorim.	multidrug resistance-associated protein 3 (MRP3); FUNCTIONS IN: chlorophyll catabolite transmembrane transporter activity, ATPase activity, coupled to transmembrane movement of substances, glutathione S-conjugate-exporting ATPase activity; INVOLVED IN: transport, transmembrane transport; LOCATED IN: apoplast, vacuolar membrane, plasma membrane, plant-type vacuole; EXPRESSED IN: 6 plant structures…		OG1_1000
Sp2_comp149921_c0_seq1	1966	.	T	G	174	.	DP=285;VDB=0.0345;AF1=0.5;AC1=1;DP4=76,74,70,62;MQ=46;FQ=177;PV4=0.72,2.2e-113,1.7e-24,1	GT:PL:GQ	0/1:204,0,255:99	Sp2_comp149921_c0_seq1	1966	.	T	G	3813.92	PASS	AC=3;AF=0.500;AN=6;BaseQRankSum=-1.064;DP=249;Dels=0.00;FS=1.539;HaplotypeScore=1.6006;MLEAC=3;MLEAF=0.500;MQ=59.59;MQ0=1;MQRankSum=-1.493;QD=15.32;ReadPosRankSum=2.384	GT:AD:DP:GQ:MLPSAC:MLPSAF:PL	0/0/0/1/1/1:136,113:249:25:3:0.500:3840,222,25,0,97,2147483647,2147483647	SG	4988	gi|460396968|ref|XP_004244041.1|	PREDICTED: ABC transporter C family member 3-like [Solanum lycopersicum]	AT3G13080.1	multidrug resistance-associated protein 3	encodes an ATP-dependent MRP-like ABC transporter able to transport glutathione-conjugates as well as chlorophyll catabolites. The expression of this gene is upregulated by herbicide safeners such as benoxacor and fenclorim.	multidrug resistance-associated protein 3 (MRP3); FUNCTIONS IN: chlorophyll catabolite transmembrane transporter activity, ATPase activity, coupled to transmembrane movement of substances, glutathione S-conjugate-exporting ATPase activity; INVOLVED IN: transport, transmembrane transport; LOCATED IN: apoplast, vacuolar membrane, plasma membrane, plant-type vacuole; EXPRESSED IN: 6 plant structures…		OG1_1000
Sp2_comp149921_c0_seq1	1969	.	A	G	172	.	DP=289;VDB=0.0365;AF1=0.5;AC1=1;DP4=75,76,73,60;MQ=46;FQ=175;PV4=0.41,9.1e-116,8.7e-25,0.45	GT:PL:GQ	0/1:202,0,255:99	Sp2_comp149921_c0_seq1	1969	.	A	G	3785.92	PASS	AC=3;AF=0.500;AN=6;BaseQRankSum=-2.151;DP=250;Dels=0.00;FS=2.152;HaplotypeScore=0.0000;MLEAC=3;MLEAF=0.500;MQ=59.59;MQ0=1;MQRankSum=-0.508;QD=15.14;ReadPosRankSum=2.285	GT:AD:DP:GQ:MLPSAC:MLPSAF:PL	0/0/0/1/1/1:137,113:250:25:3:0.500:3812,222,25,0,97,2147483647,2147483647	SG	4988	gi|460396968|ref|XP_004244041.1|	PREDICTED: ABC transporter C family member 3-like [Solanum lycopersicum]	AT3G13080.1	multidrug resistance-associated protein 3	encodes an ATP-dependent MRP-like ABC transporter able to transport glutathione-conjugates as well as chlorophyll catabolites. The expression of this gene is upregulated by herbicide safeners such as benoxacor and fenclorim.	multidrug resistance-associated protein 3 (MRP3); FUNCTIONS IN: chlorophyll catabolite transmembrane transporter activity, ATPase activity, coupled to transmembrane movement of substances, glutathione S-conjugate-exporting ATPase activity; INVOLVED IN: transport, transmembrane transport; LOCATED IN: apoplast, vacuolar membrane, plasma membrane, plant-type vacuole; EXPRESSED IN: 6 plant structures…		OG1_1000
Sp2_comp149921_c0_seq1	1984	.	G	C	153	.	DP=295;VDB=0.0392;AF1=0.5;AC1=1;DP4=80,82,61,60;MQ=45;FQ=156;PV4=0.9,1.4e-90,1e-24,1	GT:PL:GQ	0/1:183,0,255:99	Sp2_comp149921_c0_seq1	1984	.	G	C	3695.92	PASS	AC=3;AF=0.500;AN=6;BaseQRankSum=-1.175;DP=249;Dels=0.00;FS=2.157;HaplotypeScore=1.7005;MLEAC=3;MLEAF=0.500;MQ=59.65;MQ0=1;MQRankSum=-2.863;QD=14.84;ReadPosRankSum=-0.775	GT:AD:DP:GQ:MLPSAC:MLPSAF:PL	0/0/0/1/1/1:132,116:249:24:3:0.500:3722,217,24,0,96,2147483647,2147483647	SG	4988	gi|460396968|ref|XP_004244041.1|	PREDICTED: ABC transporter C family member 3-like [Solanum lycopersicum]	AT3G13080.1	multidrug resistance-associated protein 3	encodes an ATP-dependent MRP-like ABC transporter able to transport glutathione-conjugates as well as chlorophyll catabolites. The expression of this gene is upregulated by herbicide safeners such as benoxacor and fenclorim.	multidrug resistance-associated protein 3 (MRP3); FUNCTIONS IN: chlorophyll catabolite transmembrane transporter activity, ATPase activity, coupled to transmembrane movement of substances, glutathione S-conjugate-exporting ATPase activity; INVOLVED IN: transport, transmembrane transport; LOCATED IN: apoplast, vacuolar membrane, plasma membrane, plant-type vacuole; EXPRESSED IN: 6 plant structures…		OG1_1000
Sp2_comp149921_c0_seq1	2161	.	A	C	194	.	DP=288;VDB=0.0399;AF1=0.5;AC1=1;DP4=54,62,74,86;MQ=49;FQ=197;PV4=1,3.7e-87,1.8e-06,1	GT:PL:GQ	0/1:224,0,255:99	Sp2_comp149921_c0_seq1	2161	.	A	C	5309.23	PASS	AC=4;AF=0.667;AN=6;BaseQRankSum=0.879;DP=250;Dels=0.00;FS=0.000;HaplotypeScore=5.4858;MLEAC=4;MLEAF=0.667;MQ=59.76;MQ0=1;MQRankSum=-0.572;QD=21.24;ReadPosRankSum=0.171	GT:AD:DP:GQ:MLPSAC:MLPSAF:PL	0/0/1/1/1/1:101,149:250:11:4:0.667:5335,483,144,11,0,147,2147483647	SG	4988	gi|460396968|ref|XP_004244041.1|	PREDICTED: ABC transporter C family member 3-like [Solanum lycopersicum]	AT3G13080.1	multidrug resistance-associated protein 3	encodes an ATP-dependent MRP-like ABC transporter able to transport glutathione-conjugates as well as chlorophyll catabolites. The expression of this gene is upregulated by herbicide safeners such as benoxacor and fenclorim.	multidrug resistance-associated protein 3 (MRP3); FUNCTIONS IN: chlorophyll catabolite transmembrane transporter activity, ATPase activity, coupled to transmembrane movement of substances, glutathione S-conjugate-exporting ATPase activity; INVOLVED IN: transport, transmembrane transport; LOCATED IN: apoplast, vacuolar membrane, plasma membrane, plant-type vacuole; EXPRESSED IN: 6 plant structures…		OG1_1000
Sp2_comp149921_c0_seq1	2166	.	G	A	37	.	DP=280;VDB=0.0392;AF1=0.5;AC1=1;DP4=52,60,19,25;MQ=49;FQ=40;PV4=0.73,1.7e-56,9e-11,0.0013	GT:PL:GQ	0/1:67,0,255:70	Sp2_comp149921_c0_seq1	2166	.	G	A	4958.97	PASS	AC=4;AF=0.667;AN=6;BaseQRankSum=-0.139;DP=249;Dels=0.00;FS=0.480;HaplotypeScore=3.4865;MLEAC=4;MLEAF=0.667;MQ=59.76;MQ0=1;MQRankSum=1.101;QD=19.92;ReadPosRankSum=-0.319	GT:AD:DP:GQ:MLPSAC:MLPSAF:PL	0/0/1/1/1/1:98,150:248:18:4:0.667:4985,510,159,18,0,140,2147483647	SG	4988	gi|460396968|ref|XP_004244041.1|	PREDICTED: ABC transporter C family member 3-like [Solanum lycopersicum]	AT3G13080.1	multidrug resistance-associated protein 3	encodes an ATP-dependent MRP-like ABC transporter able to transport glutathione-conjugates as well as chlorophyll catabolites. The expression of this gene is upregulated by herbicide safeners such as benoxacor and fenclorim.	multidrug resistance-associated protein 3 (MRP3); FUNCTIONS IN: chlorophyll catabolite transmembrane transporter activity, ATPase activity, coupled to transmembrane movement of substances, glutathione S-conjugate-exporting ATPase activity; INVOLVED IN: transport, transmembrane transport; LOCATED IN: apoplast, vacuolar membrane, plasma membrane, plant-type vacuole; EXPRESSED IN: 6 plant structures…		OG1_1000
Sp2_comp149921_c0_seq1	221	.	A	G	222	.	DP=18;VDB=0.0081;AF1=1;AC1=2;DP4=0,0,12,6;MQ=39;FQ=-81	GT:PL:GQ	1/1:255,54,0:99	Sp2_comp149921_c0_seq1	221	.	A	G	663.12	PASS	AC=6;AF=1.00;AN=6;DP=24;Dels=0.00;FS=0.000;HaplotypeScore=0.0000;MLEAC=6;MLEAF=1.00;MQ=60.00;MQ0=0;QD=27.63	GT:AD:DP:GQ:MLPSAC:MLPSAF:PL	1/1/1/1/1/1:0,24:24:13:6:1.00:689,124,76,48,28,13,0	SG	4988	gi|460396968|ref|XP_004244041.1|	PREDICTED: ABC transporter C family member 3-like [Solanum lycopersicum]	AT3G13080.1	multidrug resistance-associated protein 3	encodes an ATP-dependent MRP-like ABC transporter able to transport glutathione-conjugates as well as chlorophyll catabolites. The expression of this gene is upregulated by herbicide safeners such as benoxacor and fenclorim.	multidrug resistance-associated protein 3 (MRP3); FUNCTIONS IN: chlorophyll catabolite transmembrane transporter activity, ATPase activity, coupled to transmembrane movement of substances, glutathione S-conjugate-exporting ATPase activity; INVOLVED IN: transport, transmembrane transport; LOCATED IN: apoplast, vacuolar membrane, plasma membrane, plant-type vacuole; EXPRESSED IN: 6 plant structures…		OG1_1000
Sp2_comp149921_c0_seq1	2294	.	C	T	161	.	DP=205;VDB=0.0380;AF1=0.5;AC1=1;DP4=65,41,53,42;MQ=47;FQ=164;PV4=0.47,2.6e-76,0.064,1	GT:PL:GQ	0/1:191,0,255:99	Sp2_comp149921_c0_seq1	2294	.	C	T	3277.07	PASS	AC=2;AF=0.333;AN=6;BaseQRankSum=0.412;DP=249;Dels=0.00;FS=2.813;HaplotypeScore=4.5205;MLEAC=2;MLEAF=0.333;MQ=59.64;MQ0=0;MQRankSum=0.790;QD=13.16;ReadPosRankSum=0.628	GT:AD:DP:GQ:MLPSAC:MLPSAF:PL	0/0/0/0/1/1:144,105:249:14:2:0.333:3303,142,0,14,148,2147483647,2147483647	SG	4988	gi|460396968|ref|XP_004244041.1|	PREDICTED: ABC transporter C family member 3-like [Solanum lycopersicum]	AT3G13080.1	multidrug resistance-associated protein 3	encodes an ATP-dependent MRP-like ABC transporter able to transport glutathione-conjugates as well as chlorophyll catabolites. The expression of this gene is upregulated by herbicide safeners such as benoxacor and fenclorim.	multidrug resistance-associated protein 3 (MRP3); FUNCTIONS IN: chlorophyll catabolite transmembrane transporter activity, ATPase activity, coupled to transmembrane movement of substances, glutathione S-conjugate-exporting ATPase activity; INVOLVED IN: transport, transmembrane transport; LOCATED IN: apoplast, vacuolar membrane, plasma membrane, plant-type vacuole; EXPRESSED IN: 6 plant structures…		OG1_1000
Sp2_comp149921_c0_seq1	2348	.	G	T	174	.	DP=168;VDB=0.0345;AF1=0.5;AC1=1;DP4=30,53,38,45;MQ=46;FQ=177;PV4=0.27,3.1e-49,0.47,1	GT:PL:GQ	0/1:204,0,255:99	Sp2_comp149921_c0_seq1	2348	.	G	T	1457.32	PASS	AC=3;AF=0.500;AN=6;BaseQRankSum=2.120;DP=250;Dels=0.00;FS=2.146;HaplotypeScore=2.9699;MLEAC=3;MLEAF=0.500;MQ=59.72;MQ0=0;MQRankSum=1.336;QD=5.83;ReadPosRankSum=-0.712	GT:AD:DP:GQ:MLPSAC:MLPSAF:PL	0/0/0/1/1/1:108,142:250:10:3:0.500:1483,125,31,0,10,76,2147483647	SG	4988	gi|460396968|ref|XP_004244041.1|	PREDICTED: ABC transporter C family member 3-like [Solanum lycopersicum]	AT3G13080.1	multidrug resistance-associated protein 3	encodes an ATP-dependent MRP-like ABC transporter able to transport glutathione-conjugates as well as chlorophyll catabolites. The expression of this gene is upregulated by herbicide safeners such as benoxacor and fenclorim.	multidrug resistance-associated protein 3 (MRP3); FUNCTIONS IN: chlorophyll catabolite transmembrane transporter activity, ATPase activity, coupled to transmembrane movement of substances, glutathione S-conjugate-exporting ATPase activity; INVOLVED IN: transport, transmembrane transport; LOCATED IN: apoplast, vacuolar membrane, plasma membrane, plant-type vacuole; EXPRESSED IN: 6 plant structures…		OG1_1000
Sp2_comp149921_c0_seq1	2352	.	G	T	100	.	DP=191;VDB=0.0365;AF1=0.5;AC1=1;DP4=41,55,20,27;MQ=46;FQ=103;PV4=1,2.5e-53,0.25,1	GT:PL:GQ	0/1:130,0,255:99	Sp2_comp149921_c0_seq1	2352	.	G	T	1582.94	PASS	AC=3;AF=0.500;AN=6;BaseQRankSum=1.896;DP=250;Dels=0.00;FS=0.000;HaplotypeScore=2.9723;MLEAC=3;MLEAF=0.500;MQ=59.72;MQ0=0;MQRankSum=0.464;QD=6.33;ReadPosRankSum=1.404	GT:AD:DP:GQ:MLPSAC:MLPSAF:PL	0/0/0/1/1/1:114,136:250:22:3:0.500:1609,118,22,0,28,132,2147483647	SG	4988	gi|460396968|ref|XP_004244041.1|	PREDICTED: ABC transporter C family member 3-like [Solanum lycopersicum]	AT3G13080.1	multidrug resistance-associated protein 3	encodes an ATP-dependent MRP-like ABC transporter able to transport glutathione-conjugates as well as chlorophyll catabolites. The expression of this gene is upregulated by herbicide safeners such as benoxacor and fenclorim.	multidrug resistance-associated protein 3 (MRP3); FUNCTIONS IN: chlorophyll catabolite transmembrane transporter activity, ATPase activity, coupled to transmembrane movement of substances, glutathione S-conjugate-exporting ATPase activity; INVOLVED IN: transport, transmembrane transport; LOCATED IN: apoplast, vacuolar membrane, plasma membrane, plant-type vacuole; EXPRESSED IN: 6 plant structures…		OG1_1000
Sp2_comp149921_c0_seq1	2599	.	G	A	174	.	DP=281;VDB=0.0365;AF1=0.5;AC1=1;DP4=47,69,74,78;MQ=50;FQ=177;PV4=0.22,1.7e-109,0.17,1	GT:PL:GQ	0/1:204,0,255:99	Sp2_comp149921_c0_seq1	2599	.	G	A	5383.32	PASS	AC=4;AF=0.667;AN=6;BaseQRankSum=1.810;DP=250;Dels=0.00;FS=2.894;HaplotypeScore=5.1218;MLEAC=4;MLEAF=0.667;MQ=59.70;MQ0=0;MQRankSum=0.723;QD=21.53;ReadPosRankSum=1.899	GT:AD:DP:GQ:MLPSAC:MLPSAF:PL	0/0/1/1/1/1:100,150:250:10:4:0.667:5409,477,141,10,0,148,2147483647	SG	4988	gi|460396968|ref|XP_004244041.1|	PREDICTED: ABC transporter C family member 3-like [Solanum lycopersicum]	AT3G13080.1	multidrug resistance-associated protein 3	encodes an ATP-dependent MRP-like ABC transporter able to transport glutathione-conjugates as well as chlorophyll catabolites. The expression of this gene is upregulated by herbicide safeners such as benoxacor and fenclorim.	multidrug resistance-associated protein 3 (MRP3); FUNCTIONS IN: chlorophyll catabolite transmembrane transporter activity, ATPase activity, coupled to transmembrane movement of substances, glutathione S-conjugate-exporting ATPase activity; INVOLVED IN: transport, transmembrane transport; LOCATED IN: apoplast, vacuolar membrane, plasma membrane, plant-type vacuole; EXPRESSED IN: 6 plant structures…		OG1_1000
Sp2_comp149921_c0_seq1	2896	.	T	G	159	.	DP=239;VDB=0.0380;AF1=0.5;AC1=1;DP4=58,52,68,49;MQ=49;FQ=162;PV4=0.43,1.1e-123,0.19,1	GT:PL:GQ	0/1:189,0,255:99	Sp2_comp149921_c0_seq1	2896	.	T	G	4367.9		AC=3;AF=0.500;AN=6;BaseQRankSum=0.006;DP=250;Dels=0.00;FS=11.283;HaplotypeScore=15.9884;MLEAC=3;MLEAF=0.500;MQ=59.23;MQ0=0;MQRankSum=0.270;QD=17.47;ReadPosRankSum=0.999	GT:AD:DP:GQ:MLPSAC:MLPSAF:PL	0/0/0/1/1/1:126,124:250:38:3:0.500:4394,332,77,0,38,242,2147483647	SG	4988	gi|460396968|ref|XP_004244041.1|	PREDICTED: ABC transporter C family member 3-like [Solanum lycopersicum]	AT3G13080.1	multidrug resistance-associated protein 3	encodes an ATP-dependent MRP-like ABC transporter able to transport glutathione-conjugates as well as chlorophyll catabolites. The expression of this gene is upregulated by herbicide safeners such as benoxacor and fenclorim.	multidrug resistance-associated protein 3 (MRP3); FUNCTIONS IN: chlorophyll catabolite transmembrane transporter activity, ATPase activity, coupled to transmembrane movement of substances, glutathione S-conjugate-exporting ATPase activity; INVOLVED IN: transport, transmembrane transport; LOCATED IN: apoplast, vacuolar membrane, plasma membrane, plant-type vacuole; EXPRESSED IN: 6 plant structures…		OG1_1000
Sp2_comp149921_c0_seq1	3004	.	G	A	225	.	DP=191;VDB=0.0400;AF1=0.5;AC1=1;DP4=43,70,38,36;MQ=48;FQ=225;PV4=0.097,1,2.8e-13,0.23	GT:PL:GQ	0/1:255,0,255:99	Sp2_comp149921_c0_seq1	3004	.	G	A	2584.11	PASS	AC=2;AF=0.333;AN=6;BaseQRankSum=1.047;DP=193;Dels=0.00;FS=8.773;HaplotypeScore=2.9968;MLEAC=2;MLEAF=0.333;MQ=59.71;MQ0=0;MQRankSum=-0.170;QD=13.39;ReadPosRankSum=-0.745	GT:AD:DP:GQ:MLPSAC:MLPSAF:PL	0/0/0/0/1/1:115,76:193:13:2:0.333:2610,110,0,13,120,2147483647,2147483647	SG	4988	gi|460396968|ref|XP_004244041.1|	PREDICTED: ABC transporter C family member 3-like [Solanum lycopersicum]	AT3G13080.1	multidrug resistance-associated protein 3	encodes an ATP-dependent MRP-like ABC transporter able to transport glutathione-conjugates as well as chlorophyll catabolites. The expression of this gene is upregulated by herbicide safeners such as benoxacor and fenclorim.	multidrug resistance-associated protein 3 (MRP3); FUNCTIONS IN: chlorophyll catabolite transmembrane transporter activity, ATPase activity, coupled to transmembrane movement of substances, glutathione S-conjugate-exporting ATPase activity; INVOLVED IN: transport, transmembrane transport; LOCATED IN: apoplast, vacuolar membrane, plasma membrane, plant-type vacuole; EXPRESSED IN: 6 plant structures…		OG1_1000
Sp2_comp149921_c0_seq1	307	.	T	C	222	.	DP=79;VDB=0.0322;AF1=1;AC1=2;DP4=0,0,39,28;MQ=44;FQ=-229	GT:PL:GQ	1/1:255,202,0:99	Sp2_comp149921_c0_seq1	307	.	T	C	3153.9	PASS	AC=6;AF=1.00;AN=6;DP=87;Dels=0.00;FS=0.000;HaplotypeScore=0.0000;MLEAC=6;MLEAF=1.00;MQ=60.00;MQ0=0;QD=30.44	GT:AD:DP:GQ:MLPSAC:MLPSAF:PL	1/1/1/1/1/1:0,87:87:60:6:1.00:3180,591,362,229,134,60,0	SG	4988	gi|460396968|ref|XP_004244041.1|	PREDICTED: ABC transporter C family member 3-like [Solanum lycopersicum]	AT3G13080.1	multidrug resistance-associated protein 3	encodes an ATP-dependent MRP-like ABC transporter able to transport glutathione-conjugates as well as chlorophyll catabolites. The expression of this gene is upregulated by herbicide safeners such as benoxacor and fenclorim.	multidrug resistance-associated protein 3 (MRP3); FUNCTIONS IN: chlorophyll catabolite transmembrane transporter activity, ATPase activity, coupled to transmembrane movement of substances, glutathione S-conjugate-exporting ATPase activity; INVOLVED IN: transport, transmembrane transport; LOCATED IN: apoplast, vacuolar membrane, plasma membrane, plant-type vacuole; EXPRESSED IN: 6 plant structures…		OG1_1000
Sp2_comp149921_c0_seq1	3301	.	T	C	145	.	DP=195;VDB=0.0298;AF1=0.5;AC1=1;DP4=47,63,32,48;MQ=49;FQ=148;PV4=0.77,5.4e-77,1,1	GT:PL:GQ	0/1:175,0,255:99	Sp2_comp149921_c0_seq1	3301	.	T	C	2791.36	PASS	AC=3;AF=0.500;AN=6;BaseQRankSum=-0.121;DP=195;Dels=0.00;FS=0.000;HaplotypeScore=0.9973;MLEAC=3;MLEAF=0.500;MQ=59.83;MQ0=0;MQRankSum=0.270;QD=14.31;ReadPosRankSum=0.742	GT:AD:DP:GQ:MLPSAC:MLPSAF:PL	0/0/0/1/1/1:112,83:195:4:3:0.500:2816,137,4,0,91,2147483647,2147483647	SG	4988	gi|460396968|ref|XP_004244041.1|	PREDICTED: ABC transporter C family member 3-like [Solanum lycopersicum]	AT3G13080.1	multidrug resistance-associated protein 3	encodes an ATP-dependent MRP-like ABC transporter able to transport glutathione-conjugates as well as chlorophyll catabolites. The expression of this gene is upregulated by herbicide safeners such as benoxacor and fenclorim.	multidrug resistance-associated protein 3 (MRP3); FUNCTIONS IN: chlorophyll catabolite transmembrane transporter activity, ATPase activity, coupled to transmembrane movement of substances, glutathione S-conjugate-exporting ATPase activity; INVOLVED IN: transport, transmembrane transport; LOCATED IN: apoplast, vacuolar membrane, plasma membrane, plant-type vacuole; EXPRESSED IN: 6 plant structures…		OG1_1000
Sp2_comp149921_c0_seq1	3493	.	G	T	169	.	DP=218;VDB=0.0400;AF1=1;AC1=2;DP4=0,0,17,10;MQ=48;FQ=-108	GT:PL:GQ	1/1:202,81,0:99	Sp2_comp149921_c0_seq1	3493	.	G	T	8225.9	PASS	AC=6;AF=1.00;AN=6;BaseQRankSum=-0.647;DP=234;Dels=0.00;FS=0.000;HaplotypeScore=3.9981;MLEAC=6;MLEAF=1.00;MQ=59.49;MQ0=0;MQRankSum=1.078;QD=26.28;ReadPosRankSum=-0.602	GT:AD:DP:GQ:MLPSAC:MLPSAF:PL	1/1/1/1/1/1:1,233:234:99:6:1.00:8252,1604,967,595,332,130,0	SG	4988	gi|460396968|ref|XP_004244041.1|	PREDICTED: ABC transporter C family member 3-like [Solanum lycopersicum]	AT3G13080.1	multidrug resistance-associated protein 3	encodes an ATP-dependent MRP-like ABC transporter able to transport glutathione-conjugates as well as chlorophyll catabolites. The expression of this gene is upregulated by herbicide safeners such as benoxacor and fenclorim.	multidrug resistance-associated protein 3 (MRP3); FUNCTIONS IN: chlorophyll catabolite transmembrane transporter activity, ATPase activity, coupled to transmembrane movement of substances, glutathione S-conjugate-exporting ATPase activity; INVOLVED IN: transport, transmembrane transport; LOCATED IN: apoplast, vacuolar membrane, plasma membrane, plant-type vacuole; EXPRESSED IN: 6 plant structures…		OG1_1000
Sp2_comp149921_c0_seq1	3543	.	G	T	222	.	DP=180;VDB=0.0322;AF1=1;AC1=2;DP4=0,0,85,86;MQ=47;FQ=-282	GT:PL:GQ	1/1:255,255,0:99	Sp2_comp149921_c0_seq1	3543	.	G	T	7570.9	PASS	AC=6;AF=1.00;AN=6;DP=183;Dels=0.00;FS=0.000;HaplotypeScore=0.7887;MLEAC=6;MLEAF=1.00;MQ=59.87;MQ0=0;QD=27.59	GT:AD:DP:GQ:MLPSAC:MLPSAF:PL	1/1/1/1/1/1:0,183:183:99:6:1.00:7597,1361,835,527,308,139,0	SG	4988	gi|460396968|ref|XP_004244041.1|	PREDICTED: ABC transporter C family member 3-like [Solanum lycopersicum]	AT3G13080.1	multidrug resistance-associated protein 3	encodes an ATP-dependent MRP-like ABC transporter able to transport glutathione-conjugates as well as chlorophyll catabolites. The expression of this gene is upregulated by herbicide safeners such as benoxacor and fenclorim.	multidrug resistance-associated protein 3 (MRP3); FUNCTIONS IN: chlorophyll catabolite transmembrane transporter activity, ATPase activity, coupled to transmembrane movement of substances, glutathione S-conjugate-exporting ATPase activity; INVOLVED IN: transport, transmembrane transport; LOCATED IN: apoplast, vacuolar membrane, plasma membrane, plant-type vacuole; EXPRESSED IN: 6 plant structures…		OG1_1000
Sp2_comp149921_c0_seq1	3580	.	T	A	225	.	DP=169;VDB=0.0400;AF1=0.5;AC1=1;DP4=34,36,31,58;MQ=46;FQ=225;PV4=0.1,1,1.7e-36,1	GT:PL:GQ	0/1:255,0,255:99	Sp2_comp149921_c0_seq1	3580	.	T	A	3362.32	PASS	AC=3;AF=0.500;AN=6;BaseQRankSum=0.850;DP=170;Dels=0.00;FS=5.665;HaplotypeScore=1.9998;MLEAC=3;MLEAF=0.500;MQ=60.00;MQ0=0;MQRankSum=1.057;QD=19.78;ReadPosRankSum=0.768	GT:AD:DP:GQ:MLPSAC:MLPSAF:PL	0/0/0/1/1/1:72,98:170:10:3:0.500:3388,281,73,0,10,135,2147483647	SG	4988	gi|460396968|ref|XP_004244041.1|	PREDICTED: ABC transporter C family member 3-like [Solanum lycopersicum]	AT3G13080.1	multidrug resistance-associated protein 3	encodes an ATP-dependent MRP-like ABC transporter able to transport glutathione-conjugates as well as chlorophyll catabolites. The expression of this gene is upregulated by herbicide safeners such as benoxacor and fenclorim.	multidrug resistance-associated protein 3 (MRP3); FUNCTIONS IN: chlorophyll catabolite transmembrane transporter activity, ATPase activity, coupled to transmembrane movement of substances, glutathione S-conjugate-exporting ATPase activity; INVOLVED IN: transport, transmembrane transport; LOCATED IN: apoplast, vacuolar membrane, plasma membrane, plant-type vacuole; EXPRESSED IN: 6 plant structures…		OG1_1000
Sp2_comp149921_c0_seq1	3628	.	G	A	162	.	DP=162;VDB=0.0322;AF1=1;AC1=2;DP4=5,4,72,78;MQ=47;FQ=-259;PV4=0.74,4.3e-20,1,1	GT:PL:GQ	1/1:195,232,0:99	Sp2_comp149921_c0_seq1	3628	.	G	A	5962.9	PASS	AC=5;AF=0.833;AN=6;BaseQRankSum=0.631;DP=169;Dels=0.00;FS=11.995;HaplotypeScore=0.8667;MLEAC=5;MLEAF=0.833;MQ=59.72;MQ0=0;MQRankSum=2.339;QD=32.19;ReadPosRankSum=3.622	GT:AD:DP:GQ:MLPSAC:MLPSAF:PL	0/1/1/1/1/1:16,153:169:99:5:0.833:5989,978,543,293,121,0,110	SG	4988	gi|460396968|ref|XP_004244041.1|	PREDICTED: ABC transporter C family member 3-like [Solanum lycopersicum]	AT3G13080.1	multidrug resistance-associated protein 3	encodes an ATP-dependent MRP-like ABC transporter able to transport glutathione-conjugates as well as chlorophyll catabolites. The expression of this gene is upregulated by herbicide safeners such as benoxacor and fenclorim.	multidrug resistance-associated protein 3 (MRP3); FUNCTIONS IN: chlorophyll catabolite transmembrane transporter activity, ATPase activity, coupled to transmembrane movement of substances, glutathione S-conjugate-exporting ATPase activity; INVOLVED IN: transport, transmembrane transport; LOCATED IN: apoplast, vacuolar membrane, plasma membrane, plant-type vacuole; EXPRESSED IN: 6 plant structures…		OG1_1000
Sp2_comp149921_c0_seq1	408	.	T	C	222	.	DP=412;VDB=0.0400;AF1=1;AC1=2;DP4=0,0,261,127;MQ=37;FQ=-282	GT:PL:GQ	1/1:255,255,0:99	Sp2_comp149921_c0_seq1	408	.	T	C	9993.9	PASS	AC=6;AF=1.00;AN=6;DP=250;Dels=0.00;FS=0.000;HaplotypeScore=2.8659;MLEAC=6;MLEAF=1.00;MQ=59.92;MQ0=0;QD=29.36	GT:AD:DP:GQ:MLPSAC:MLPSAF:PL	1/1/1/1/1/1:0,250:250:99:6:1.00:10020,1851,1135,716,419,188,0	SG	4988	gi|460396968|ref|XP_004244041.1|	PREDICTED: ABC transporter C family member 3-like [Solanum lycopersicum]	AT3G13080.1	multidrug resistance-associated protein 3	encodes an ATP-dependent MRP-like ABC transporter able to transport glutathione-conjugates as well as chlorophyll catabolites. The expression of this gene is upregulated by herbicide safeners such as benoxacor and fenclorim.	multidrug resistance-associated protein 3 (MRP3); FUNCTIONS IN: chlorophyll catabolite transmembrane transporter activity, ATPase activity, coupled to transmembrane movement of substances, glutathione S-conjugate-exporting ATPase activity; INVOLVED IN: transport, transmembrane transport; LOCATED IN: apoplast, vacuolar membrane, plasma membrane, plant-type vacuole; EXPRESSED IN: 6 plant structures…		OG1_1000
Sp2_comp149921_c0_seq1	4177	.	G	A	225	.	DP=179;VDB=0.0380;AF1=0.5;AC1=1;DP4=48,58,32,38;MQ=48;FQ=225;PV4=1,1,8.3e-42,0.41	GT:PL:GQ	0/1:255,0,255:99	Sp2_comp149921_c0_seq1	4177	.	G	A	2448.01	PASS	AC=2;AF=0.333;AN=6;BaseQRankSum=1.556;DP=184;Dels=0.00;FS=0.559;HaplotypeScore=4.5643;MLEAC=2;MLEAF=0.333;MQ=59.82;MQ0=0;MQRankSum=1.081;QD=13.30;ReadPosRankSum=-0.001	GT:AD:DP:GQ:MLPSAC:MLPSAF:PL	0/0/0/0/1/1:113,71:184:16:2:0.333:2474,101,0,16,123,2147483647,2147483647	SG	4988	gi|460396968|ref|XP_004244041.1|	PREDICTED: ABC transporter C family member 3-like [Solanum lycopersicum]	AT3G13080.1	multidrug resistance-associated protein 3	encodes an ATP-dependent MRP-like ABC transporter able to transport glutathione-conjugates as well as chlorophyll catabolites. The expression of this gene is upregulated by herbicide safeners such as benoxacor and fenclorim.	multidrug resistance-associated protein 3 (MRP3); FUNCTIONS IN: chlorophyll catabolite transmembrane transporter activity, ATPase activity, coupled to transmembrane movement of substances, glutathione S-conjugate-exporting ATPase activity; INVOLVED IN: transport, transmembrane transport; LOCATED IN: apoplast, vacuolar membrane, plasma membrane, plant-type vacuole; EXPRESSED IN: 6 plant structures…		OG1_1000
Sp2_comp149921_c0_seq1	426	.	C	T	222	.	DP=426;VDB=0.0380;AF1=1;AC1=2;DP4=0,0,260,149;MQ=36;FQ=-282	GT:PL:GQ	1/1:255,255,0:99	Sp2_comp149921_c0_seq1	426	.	C	T	9921.9	PASS	AC=6;AF=1.00;AN=6;DP=250;Dels=0.00;FS=0.000;HaplotypeScore=1.8660;MLEAC=6;MLEAF=1.00;MQ=59.80;MQ0=0;QD=28.80	GT:AD:DP:GQ:MLPSAC:MLPSAF:PL	1/1/1/1/1/1:0,248:250:99:6:1.00:9948,1813,1112,701,410,184,0	SG	4988	gi|460396968|ref|XP_004244041.1|	PREDICTED: ABC transporter C family member 3-like [Solanum lycopersicum]	AT3G13080.1	multidrug resistance-associated protein 3	encodes an ATP-dependent MRP-like ABC transporter able to transport glutathione-conjugates as well as chlorophyll catabolites. The expression of this gene is upregulated by herbicide safeners such as benoxacor and fenclorim.	multidrug resistance-associated protein 3 (MRP3); FUNCTIONS IN: chlorophyll catabolite transmembrane transporter activity, ATPase activity, coupled to transmembrane movement of substances, glutathione S-conjugate-exporting ATPase activity; INVOLVED IN: transport, transmembrane transport; LOCATED IN: apoplast, vacuolar membrane, plasma membrane, plant-type vacuole; EXPRESSED IN: 6 plant structures…		OG1_1000
Sp2_comp149921_c0_seq1	4309	.	C	T	184	.	DP=149;VDB=0.0380;AF1=1;AC1=2;DP4=0,0,24,32;MQ=44;FQ=-196	GT:PL:GQ	1/1:217,169,0:99	Sp2_comp149921_c0_seq1	4309	.	C	T	5931.9	PASS	AC=6;AF=1.00;AN=6;DP=150;Dels=0.00;FS=0.000;HaplotypeScore=0.0000;MLEAC=6;MLEAF=1.00;MQ=60.00;MQ0=0;QD=30.25	GT:AD:DP:GQ:MLPSAC:MLPSAF:PL	1/1/1/1/1/1:0,150:150:99:6:1.00:5958,1089,668,421,247,111,0	SG	4988	gi|460396968|ref|XP_004244041.1|	PREDICTED: ABC transporter C family member 3-like [Solanum lycopersicum]	AT3G13080.1	multidrug resistance-associated protein 3	encodes an ATP-dependent MRP-like ABC transporter able to transport glutathione-conjugates as well as chlorophyll catabolites. The expression of this gene is upregulated by herbicide safeners such as benoxacor and fenclorim.	multidrug resistance-associated protein 3 (MRP3); FUNCTIONS IN: chlorophyll catabolite transmembrane transporter activity, ATPase activity, coupled to transmembrane movement of substances, glutathione S-conjugate-exporting ATPase activity; INVOLVED IN: transport, transmembrane transport; LOCATED IN: apoplast, vacuolar membrane, plasma membrane, plant-type vacuole; EXPRESSED IN: 6 plant structures…		OG1_1000
Sp2_comp149921_c0_seq1	4314	.	G	A	46.3	.	DP=144;VDB=0.0365;AF1=1;AC1=2;DP4=0,0,1,4;MQ=37;FQ=-42	GT:PL:GQ	1/1:79,15,0:27	Sp2_comp149921_c0_seq1	4314	.	G	A	5403.9	PASS	AC=6;AF=1.00;AN=6;DP=145;Dels=0.00;FS=0.000;HaplotypeScore=0.0000;MLEAC=6;MLEAF=1.00;MQ=60.00;MQ0=0;QD=28.62	GT:AD:DP:GQ:MLPSAC:MLPSAF:PL	1/1/1/1/1/1:0,145:145:99:6:1.00:5430,1089,668,421,246,111,0	SG	4988	gi|460396968|ref|XP_004244041.1|	PREDICTED: ABC transporter C family member 3-like [Solanum lycopersicum]	AT3G13080.1	multidrug resistance-associated protein 3	encodes an ATP-dependent MRP-like ABC transporter able to transport glutathione-conjugates as well as chlorophyll catabolites. The expression of this gene is upregulated by herbicide safeners such as benoxacor and fenclorim.	multidrug resistance-associated protein 3 (MRP3); FUNCTIONS IN: chlorophyll catabolite transmembrane transporter activity, ATPase activity, coupled to transmembrane movement of substances, glutathione S-conjugate-exporting ATPase activity; INVOLVED IN: transport, transmembrane transport; LOCATED IN: apoplast, vacuolar membrane, plasma membrane, plant-type vacuole; EXPRESSED IN: 6 plant structures…		OG1_1000
Sp2_comp149921_c0_seq1	4372	.	G	T	222	.	DP=168;VDB=0.0380;AF1=1;AC1=2;DP4=0,0,93,69;MQ=38;FQ=-282	GT:PL:GQ	1/1:255,255,0:99	Sp2_comp149921_c0_seq1	4372	.	G	T	6936.9	PASS	AC=6;AF=1.00;AN=6;DP=168;Dels=0.00;FS=0.000;HaplotypeScore=0.9997;MLEAC=6;MLEAF=1.00;MQ=60.00;MQ0=0;QD=28.83	GT:AD:DP:GQ:MLPSAC:MLPSAF:PL	1/1/1/1/1/1:0,168:168:99:6:1.00:6963,1260,773,488,285,128,0	SG	4988	gi|460396968|ref|XP_004244041.1|	PREDICTED: ABC transporter C family member 3-like [Solanum lycopersicum]	AT3G13080.1	multidrug resistance-associated protein 3	encodes an ATP-dependent MRP-like ABC transporter able to transport glutathione-conjugates as well as chlorophyll catabolites. The expression of this gene is upregulated by herbicide safeners such as benoxacor and fenclorim.	multidrug resistance-associated protein 3 (MRP3); FUNCTIONS IN: chlorophyll catabolite transmembrane transporter activity, ATPase activity, coupled to transmembrane movement of substances, glutathione S-conjugate-exporting ATPase activity; INVOLVED IN: transport, transmembrane transport; LOCATED IN: apoplast, vacuolar membrane, plasma membrane, plant-type vacuole; EXPRESSED IN: 6 plant structures…		OG1_1000
Sp2_comp149921_c0_seq1	4386	.	A	G	171	.	DP=156;VDB=0.0345;AF1=1;AC1=2;DP4=0,0,33,10;MQ=40;FQ=-156	GT:PL:GQ	1/1:204,129,0:99	Sp2_comp149921_c0_seq1	4386	.	A	G	6004.9	PASS	AC=6;AF=1.00;AN=6;DP=156;Dels=0.00;FS=0.000;HaplotypeScore=0.0000;MLEAC=6;MLEAF=1.00;MQ=60.00;MQ0=0;QD=30.85	GT:AD:DP:GQ:MLPSAC:MLPSAF:PL	1/1/1/1/1/1:0,155:155:99:6:1.00:6031,1151,706,445,261,117,0	SG	4988	gi|460396968|ref|XP_004244041.1|	PREDICTED: ABC transporter C family member 3-like [Solanum lycopersicum]	AT3G13080.1	multidrug resistance-associated protein 3	encodes an ATP-dependent MRP-like ABC transporter able to transport glutathione-conjugates as well as chlorophyll catabolites. The expression of this gene is upregulated by herbicide safeners such as benoxacor and fenclorim.	multidrug resistance-associated protein 3 (MRP3); FUNCTIONS IN: chlorophyll catabolite transmembrane transporter activity, ATPase activity, coupled to transmembrane movement of substances, glutathione S-conjugate-exporting ATPase activity; INVOLVED IN: transport, transmembrane transport; LOCATED IN: apoplast, vacuolar membrane, plasma membrane, plant-type vacuole; EXPRESSED IN: 6 plant structures…		OG1_1000
Sp2_comp149921_c0_seq1	4401	.	C	T	222	.	DP=189;VDB=0.0400;AF1=1;AC1=2;DP4=0,0,91,84;MQ=39;FQ=-282	GT:PL:GQ	1/1:255,255,0:99	Sp2_comp149921_c0_seq1	4401	.	C	T	7585.9	PASS	AC=6;AF=1.00;AN=6;DP=187;Dels=0.00;FS=0.000;HaplotypeScore=0.0000;MLEAC=6;MLEAF=1.00;MQ=60.00;MQ0=0;QD=30.51	GT:AD:DP:GQ:MLPSAC:MLPSAF:PL	1/1/1/1/1/1:0,187:187:99:6:1.00:7612,1392,854,539,315,142,0	SG	4988	gi|460396968|ref|XP_004244041.1|	PREDICTED: ABC transporter C family member 3-like [Solanum lycopersicum]	AT3G13080.1	multidrug resistance-associated protein 3	encodes an ATP-dependent MRP-like ABC transporter able to transport glutathione-conjugates as well as chlorophyll catabolites. The expression of this gene is upregulated by herbicide safeners such as benoxacor and fenclorim.	multidrug resistance-associated protein 3 (MRP3); FUNCTIONS IN: chlorophyll catabolite transmembrane transporter activity, ATPase activity, coupled to transmembrane movement of substances, glutathione S-conjugate-exporting ATPase activity; INVOLVED IN: transport, transmembrane transport; LOCATED IN: apoplast, vacuolar membrane, plasma membrane, plant-type vacuole; EXPRESSED IN: 6 plant structures…		OG1_1000
Sp2_comp149921_c0_seq1	4420	.	A	G	203	.	DP=175;VDB=0.0380;AF1=1;AC1=2;DP4=0,0,44,23;MQ=38;FQ=-229	GT:PL:GQ	1/1:236,202,0:99	Sp2_comp149921_c0_seq1	4420	.	A	G	6830.9	PASS	AC=6;AF=1.00;AN=6;BaseQRankSum=0.600;DP=176;Dels=0.00;FS=0.000;HaplotypeScore=1.7297;MLEAC=6;MLEAF=1.00;MQ=59.81;MQ0=0;MQRankSum=2.421;QD=30.51;ReadPosRankSum=2.153	GT:AD:DP:GQ:MLPSAC:MLPSAF:PL	1/1/1/1/1/1:2,174:176:99:6:1.00:6857,1283,787,497,291,131,0	SG	4988	gi|460396968|ref|XP_004244041.1|	PREDICTED: ABC transporter C family member 3-like [Solanum lycopersicum]	AT3G13080.1	multidrug resistance-associated protein 3	encodes an ATP-dependent MRP-like ABC transporter able to transport glutathione-conjugates as well as chlorophyll catabolites. The expression of this gene is upregulated by herbicide safeners such as benoxacor and fenclorim.	multidrug resistance-associated protein 3 (MRP3); FUNCTIONS IN: chlorophyll catabolite transmembrane transporter activity, ATPase activity, coupled to transmembrane movement of substances, glutathione S-conjugate-exporting ATPase activity; INVOLVED IN: transport, transmembrane transport; LOCATED IN: apoplast, vacuolar membrane, plasma membrane, plant-type vacuole; EXPRESSED IN: 6 plant structures…		OG1_1000
Sp2_comp149921_c0_seq1	4614	.	G	C	222	.	DP=154;VDB=0.0345;AF1=1;AC1=2;DP4=0,0,61,91;MQ=45;FQ=-282	GT:PL:GQ	1/1:255,255,0:99	Sp2_comp149921_c0_seq1	4614	.	G	C	6331.9	PASS	AC=6;AF=1.00;AN=6;DP=154;Dels=0.00;FS=0.000;HaplotypeScore=0.9995;MLEAC=6;MLEAF=1.00;MQ=59.82;MQ0=0;QD=32.31	GT:AD:DP:GQ:MLPSAC:MLPSAF:PL	1/1/1/1/1/1:0,154:154:99:6:1.00:6358,1159,711,448,262,118,0	SG	4988	gi|460396968|ref|XP_004244041.1|	PREDICTED: ABC transporter C family member 3-like [Solanum lycopersicum]	AT3G13080.1	multidrug resistance-associated protein 3	encodes an ATP-dependent MRP-like ABC transporter able to transport glutathione-conjugates as well as chlorophyll catabolites. The expression of this gene is upregulated by herbicide safeners such as benoxacor and fenclorim.	multidrug resistance-associated protein 3 (MRP3); FUNCTIONS IN: chlorophyll catabolite transmembrane transporter activity, ATPase activity, coupled to transmembrane movement of substances, glutathione S-conjugate-exporting ATPase activity; INVOLVED IN: transport, transmembrane transport; LOCATED IN: apoplast, vacuolar membrane, plasma membrane, plant-type vacuole; EXPRESSED IN: 6 plant structures…		OG1_1000
Sp2_comp149921_c0_seq1	4654	.	A	C	153	.	DP=121;VDB=0.0398;AF1=1;AC1=2;DP4=0,0,15,5;MQ=44;FQ=-87	GT:PL:GQ	1/1:186,60,0:99	Sp2_comp149921_c0_seq1	4654	.	A	C	4008.9	PASS	AC=6;AF=1.00;AN=6;DP=121;Dels=0.00;FS=0.000;HaplotypeScore=0.0000;MLEAC=6;MLEAF=1.00;MQ=59.77;MQ0=0;QD=33.13	GT:AD:DP:GQ:MLPSAC:MLPSAF:PL	1/1/1/1/1/1:0,121:121:82:6:1.00:4035,801,491,310,181,82,0	SG	4988	gi|460396968|ref|XP_004244041.1|	PREDICTED: ABC transporter C family member 3-like [Solanum lycopersicum]	AT3G13080.1	multidrug resistance-associated protein 3	encodes an ATP-dependent MRP-like ABC transporter able to transport glutathione-conjugates as well as chlorophyll catabolites. The expression of this gene is upregulated by herbicide safeners such as benoxacor and fenclorim.	multidrug resistance-associated protein 3 (MRP3); FUNCTIONS IN: chlorophyll catabolite transmembrane transporter activity, ATPase activity, coupled to transmembrane movement of substances, glutathione S-conjugate-exporting ATPase activity; INVOLVED IN: transport, transmembrane transport; LOCATED IN: apoplast, vacuolar membrane, plasma membrane, plant-type vacuole; EXPRESSED IN: 6 plant structures…		OG1_1000
Sp2_comp149921_c0_seq1	4723	.	G	A	205	.	DP=137;VDB=0.0392;AF1=1;AC1=2;DP4=0,0,31,34;MQ=45;FQ=-223	GT:PL:GQ	1/1:238,196,0:99	Sp2_comp149921_c0_seq1	4723	.	G	A	5522.9	PASS	AC=6;AF=1.00;AN=6;DP=138;Dels=0.00;FS=0.000;HaplotypeScore=0.0000;MLEAC=6;MLEAF=1.00;MQ=60.00;MQ0=0;QD=25.93	GT:AD:DP:GQ:MLPSAC:MLPSAF:PL	1/1/1/1/1/1:0,138:138:99:6:1.00:5549,1035,634,400,234,105,0	SG	4988	gi|460396968|ref|XP_004244041.1|	PREDICTED: ABC transporter C family member 3-like [Solanum lycopersicum]	AT3G13080.1	multidrug resistance-associated protein 3	encodes an ATP-dependent MRP-like ABC transporter able to transport glutathione-conjugates as well as chlorophyll catabolites. The expression of this gene is upregulated by herbicide safeners such as benoxacor and fenclorim.	multidrug resistance-associated protein 3 (MRP3); FUNCTIONS IN: chlorophyll catabolite transmembrane transporter activity, ATPase activity, coupled to transmembrane movement of substances, glutathione S-conjugate-exporting ATPase activity; INVOLVED IN: transport, transmembrane transport; LOCATED IN: apoplast, vacuolar membrane, plasma membrane, plant-type vacuole; EXPRESSED IN: 6 plant structures…		OG1_1000
Sp2_comp149921_c0_seq1	4751	.	C	G	222	.	DP=148;VDB=0.0392;AF1=1;AC1=2;DP4=0,0,76,63;MQ=43;FQ=-282	GT:PL:GQ	1/1:255,255,0:99	Sp2_comp149921_c0_seq1	4751	.	C	G	5978.9	PASS	AC=6;AF=1.00;AN=6;DP=149;Dels=0.00;FS=0.000;HaplotypeScore=0.0000;MLEAC=6;MLEAF=1.00;MQ=60.00;MQ0=0;QD=30.33	GT:AD:DP:GQ:MLPSAC:MLPSAF:PL	1/1/1/1/1/1:0,149:149:99:6:1.00:6005,1089,668,421,246,111,0	SG	4988	gi|460396968|ref|XP_004244041.1|	PREDICTED: ABC transporter C family member 3-like [Solanum lycopersicum]	AT3G13080.1	multidrug resistance-associated protein 3	encodes an ATP-dependent MRP-like ABC transporter able to transport glutathione-conjugates as well as chlorophyll catabolites. The expression of this gene is upregulated by herbicide safeners such as benoxacor and fenclorim.	multidrug resistance-associated protein 3 (MRP3); FUNCTIONS IN: chlorophyll catabolite transmembrane transporter activity, ATPase activity, coupled to transmembrane movement of substances, glutathione S-conjugate-exporting ATPase activity; INVOLVED IN: transport, transmembrane transport; LOCATED IN: apoplast, vacuolar membrane, plasma membrane, plant-type vacuole; EXPRESSED IN: 6 plant structures…		OG1_1000
Sp2_comp149921_c0_seq1	4821	.	G	C	222	.	DP=156;VDB=0.0400;AF1=1;AC1=2;DP4=0,0,83,62;MQ=36;FQ=-282	GT:PL:GQ	1/1:255,255,0:99	Sp2_comp149921_c0_seq1	4821	.	G	C	6330.9	PASS	AC=6;AF=1.00;AN=6;DP=162;Dels=0.00;FS=0.000;HaplotypeScore=7.5650;MLEAC=6;MLEAF=1.00;MQ=59.85;MQ0=0;QD=27.13	GT:AD:DP:GQ:MLPSAC:MLPSAF:PL	1/1/1/1/1/1:0,162:162:99:6:1.00:6357,1175,720,454,266,120,0	SG	4988	gi|460396968|ref|XP_004244041.1|	PREDICTED: ABC transporter C family member 3-like [Solanum lycopersicum]	AT3G13080.1	multidrug resistance-associated protein 3	encodes an ATP-dependent MRP-like ABC transporter able to transport glutathione-conjugates as well as chlorophyll catabolites. The expression of this gene is upregulated by herbicide safeners such as benoxacor and fenclorim.	multidrug resistance-associated protein 3 (MRP3); FUNCTIONS IN: chlorophyll catabolite transmembrane transporter activity, ATPase activity, coupled to transmembrane movement of substances, glutathione S-conjugate-exporting ATPase activity; INVOLVED IN: transport, transmembrane transport; LOCATED IN: apoplast, vacuolar membrane, plasma membrane, plant-type vacuole; EXPRESSED IN: 6 plant structures…		OG1_1000
Sp2_comp149921_c0_seq1	4862	.	C	T	222	.	DP=149;VDB=0.0392;AF1=1;AC1=2;DP4=0,0,56,74;MQ=38;FQ=-282	GT:PL:GQ	1/1:255,255,0:99	Sp2_comp149921_c0_seq1	4862	.	C	T	5111.9	PASS	AC=6;AF=1.00;AN=6;DP=156;Dels=0.00;FS=0.000;HaplotypeScore=0.9995;MLEAC=6;MLEAF=1.00;MQ=59.84;MQ0=0;QD=32.77	GT:AD:DP:GQ:MLPSAC:MLPSAF:PL	1/1/1/1/1/1:0,156:156:99:6:1.00:5138,1042,639,403,236,106,0	SG	4988	gi|460396968|ref|XP_004244041.1|	PREDICTED: ABC transporter C family member 3-like [Solanum lycopersicum]	AT3G13080.1	multidrug resistance-associated protein 3	encodes an ATP-dependent MRP-like ABC transporter able to transport glutathione-conjugates as well as chlorophyll catabolites. The expression of this gene is upregulated by herbicide safeners such as benoxacor and fenclorim.	multidrug resistance-associated protein 3 (MRP3); FUNCTIONS IN: chlorophyll catabolite transmembrane transporter activity, ATPase activity, coupled to transmembrane movement of substances, glutathione S-conjugate-exporting ATPase activity; INVOLVED IN: transport, transmembrane transport; LOCATED IN: apoplast, vacuolar membrane, plasma membrane, plant-type vacuole; EXPRESSED IN: 6 plant structures…		OG1_1000
Sp2_comp149921_c0_seq1	4945	.	A	T	116	.	DP=92;VDB=0.0033;AF1=0.5;AC1=1;DP4=6,30,6,23;MQ=46;FQ=119;PV4=0.75,2.6e-28,0.018,0.079	GT:PL:GQ	0/1:146,0,255:99	Sp2_comp149921_c0_seq1	4945	.	A	T	2131.36	PASS	AC=4;AF=0.667;AN=6;BaseQRankSum=0.353;DP=99;Dels=0.00;FS=3.803;HaplotypeScore=2.9830;MLEAC=4;MLEAF=0.667;MQ=59.85;MQ0=0;MQRankSum=0.738;QD=21.53;ReadPosRankSum=-0.296	GT:AD:DP:GQ:MLPSAC:MLPSAF:PL	0/0/1/1/1/1:40,59:99:4:4:0.667:2156,194,57,4,0,61,2147483647	SG	4988	gi|460396968|ref|XP_004244041.1|	PREDICTED: ABC transporter C family member 3-like [Solanum lycopersicum]	AT3G13080.1	multidrug resistance-associated protein 3	encodes an ATP-dependent MRP-like ABC transporter able to transport glutathione-conjugates as well as chlorophyll catabolites. The expression of this gene is upregulated by herbicide safeners such as benoxacor and fenclorim.	multidrug resistance-associated protein 3 (MRP3); FUNCTIONS IN: chlorophyll catabolite transmembrane transporter activity, ATPase activity, coupled to transmembrane movement of substances, glutathione S-conjugate-exporting ATPase activity; INVOLVED IN: transport, transmembrane transport; LOCATED IN: apoplast, vacuolar membrane, plasma membrane, plant-type vacuole; EXPRESSED IN: 6 plant structures…		OG1_1000
Sp2_comp149921_c0_seq1	4977	.	C	T	71	.	DP=46;VDB=0.0001;AF1=1;AC1=2;DP4=0,0,0,13;MQ=45;FQ=-66	GT:PL:GQ	1/1:104,39,0:75	Sp2_comp149921_c0_seq1	4977	.	C	T	2114.9	PASS	AC=6;AF=1.00;AN=6;DP=53;Dels=0.00;FS=0.000;HaplotypeScore=0.9998;MLEAC=6;MLEAF=1.00;MQ=59.71;MQ0=0;QD=28.99	GT:AD:DP:GQ:MLPSAC:MLPSAF:PL	1/1/1/1/1/1:0,53:53:41:6:1.00:2141,404,248,157,92,41,0	SG	4988	gi|460396968|ref|XP_004244041.1|	PREDICTED: ABC transporter C family member 3-like [Solanum lycopersicum]	AT3G13080.1	multidrug resistance-associated protein 3	encodes an ATP-dependent MRP-like ABC transporter able to transport glutathione-conjugates as well as chlorophyll catabolites. The expression of this gene is upregulated by herbicide safeners such as benoxacor and fenclorim.	multidrug resistance-associated protein 3 (MRP3); FUNCTIONS IN: chlorophyll catabolite transmembrane transporter activity, ATPase activity, coupled to transmembrane movement of substances, glutathione S-conjugate-exporting ATPase activity; INVOLVED IN: transport, transmembrane transport; LOCATED IN: apoplast, vacuolar membrane, plasma membrane, plant-type vacuole; EXPRESSED IN: 6 plant structures…		OG1_1000
Sp2_comp149921_c0_seq1	706	.	T	A	225	.	DP=557;VDB=0.0380;AF1=0.5;AC1=1;DP4=142,166,111,116;MQ=46;FQ=225;PV4=0.54,0.063,6.4e-37,1	GT:PL:GQ	0/1:255,0,255:99	Sp2_comp149921_c0_seq1	706	.	T	A	3472.23	PASS	AC=3;AF=0.500;AN=6;BaseQRankSum=-0.034;DP=250;Dels=0.00;FS=0.479;HaplotypeScore=2.9491;MLEAC=3;MLEAF=0.500;MQ=59.73;MQ0=0;MQRankSum=-0.813;QD=13.89;ReadPosRankSum=0.853	GT:AD:DP:GQ:MLPSAC:MLPSAF:PL	0/0/0/1/1/1:145,105:250:11:3:0.500:3498,189,11,0,111,2147483647,2147483647	SG	4988	gi|460396968|ref|XP_004244041.1|	PREDICTED: ABC transporter C family member 3-like [Solanum lycopersicum]	AT3G13080.1	multidrug resistance-associated protein 3	encodes an ATP-dependent MRP-like ABC transporter able to transport glutathione-conjugates as well as chlorophyll catabolites. The expression of this gene is upregulated by herbicide safeners such as benoxacor and fenclorim.	multidrug resistance-associated protein 3 (MRP3); FUNCTIONS IN: chlorophyll catabolite transmembrane transporter activity, ATPase activity, coupled to transmembrane movement of substances, glutathione S-conjugate-exporting ATPase activity; INVOLVED IN: transport, transmembrane transport; LOCATED IN: apoplast, vacuolar membrane, plasma membrane, plant-type vacuole; EXPRESSED IN: 6 plant structures…		OG1_1000
Sp2_comp149921_c0_seq1	754	.	A	C	201	.	DP=510;VDB=0.0380;AF1=0.5;AC1=1;DP4=102,126,114,134;MQ=47;FQ=204;PV4=0.85,3e-132,1,1	GT:PL:GQ	0/1:231,0,255:99	Sp2_comp149921_c0_seq1	754	.	A	C	4507.04	PASS	AC=3;AF=0.500;AN=6;BaseQRankSum=1.251;DP=250;Dels=0.00;FS=1.587;HaplotypeScore=5.0359;MLEAC=3;MLEAF=0.500;MQ=59.55;MQ0=0;MQRankSum=-1.912;QD=18.03;ReadPosRankSum=-0.151	GT:AD:DP:GQ:MLPSAC:MLPSAF:PL	0/0/0/1/1/1:105,145:250:15:3:0.500:4533,393,102,0,15,191,2147483647	SG	4988	gi|460396968|ref|XP_004244041.1|	PREDICTED: ABC transporter C family member 3-like [Solanum lycopersicum]	AT3G13080.1	multidrug resistance-associated protein 3	encodes an ATP-dependent MRP-like ABC transporter able to transport glutathione-conjugates as well as chlorophyll catabolites. The expression of this gene is upregulated by herbicide safeners such as benoxacor and fenclorim.	multidrug resistance-associated protein 3 (MRP3); FUNCTIONS IN: chlorophyll catabolite transmembrane transporter activity, ATPase activity, coupled to transmembrane movement of substances, glutathione S-conjugate-exporting ATPase activity; INVOLVED IN: transport, transmembrane transport; LOCATED IN: apoplast, vacuolar membrane, plasma membrane, plant-type vacuole; EXPRESSED IN: 6 plant structures…		OG1_1000
Sp2_comp149921_c0_seq1	833	.	C	T	222	.	DP=403;VDB=0.0392;AF1=1;AC1=2;DP4=0,0,188,180;MQ=42;FQ=-282	GT:PL:GQ	1/1:255,255,0:99	Sp2_comp149921_c0_seq1	833	.	C	T	8951.9	PASS	AC=6;AF=1.00;AN=6;DP=250;Dels=0.00;FS=0.000;HaplotypeScore=4.6905;MLEAC=6;MLEAF=1.00;MQ=59.83;MQ0=0;QD=32.71	GT:AD:DP:GQ:MLPSAC:MLPSAF:PL	1/1/1/1/1/1:0,250:250:99:6:1.00:8978,1672,1026,647,379,170,0	SG	4988	gi|460396968|ref|XP_004244041.1|	PREDICTED: ABC transporter C family member 3-like [Solanum lycopersicum]	AT3G13080.1	multidrug resistance-associated protein 3	encodes an ATP-dependent MRP-like ABC transporter able to transport glutathione-conjugates as well as chlorophyll catabolites. The expression of this gene is upregulated by herbicide safeners such as benoxacor and fenclorim.	multidrug resistance-associated protein 3 (MRP3); FUNCTIONS IN: chlorophyll catabolite transmembrane transporter activity, ATPase activity, coupled to transmembrane movement of substances, glutathione S-conjugate-exporting ATPase activity; INVOLVED IN: transport, transmembrane transport; LOCATED IN: apoplast, vacuolar membrane, plasma membrane, plant-type vacuole; EXPRESSED IN: 6 plant structures…		OG1_1000
Sp2_comp155382_c0_seq6	1148	.	C	G	26	.	DP=12;VDB=0.0400;AF1=1;AC1=2;DP4=0,0,1,2;MQ=50;FQ=-36	GT:PL:GQ	1/1:58,9,0:16	Sp2_comp155382_c0_seq6	1148	.	C	G	394.47	PASS	AC=6;AF=1.00;AN=6;DP=12;Dels=0.00;FS=0.000;HaplotypeScore=0.0000;MLEAC=6;MLEAF=1.00;MQ=60.00;MQ0=0;QD=32.87	GT:AD:DP:GQ:MLPSAC:MLPSAF:PL	1/1/1/1/1/1:0,12:12:9:6:1.00:420,86,52,33,19,9,0	SG	4737	gi|460367254|ref|XP_004229490.1|	PREDICTED: ABC transporter C family member 4-like [Solanum lycopersicum]	AT2G47800.1	multidrug resistance-associated protein 4	Encodes a plasma membrane localized ATPase transporter involved in multidrug transport. The expression of this gene is upregulated by herbicide safeners such as benoxacor, fluxofenim and fenclorim.	multidrug resistance-associated protein 4 (MRP4); FUNCTIONS IN: ATPase activity, coupled to transmembrane movement of substances, folic acid transporter activity; INVOLVED IN: response to water deprivation, drug transmembrane transport, response to wounding, response to nematode, stomatal movement; LOCATED IN: vacuolar membrane, plasma membrane, vacuole, plant-type vacuole; EXPRESSED IN: 27 plant…		OG1_1000
Sp2_comp155382_c0_seq6	1343	.	C	T	29	.	DP=12;VDB=0.0222;AF1=0.5;AC1=1;DP4=4,5,0,3;MQ=48;FQ=32;PV4=0.49,1,7.5e-05,0.29	GT:PL:GQ	0/1:59,0,206:62	Sp2_comp155382_c0_seq6	1343	.	C	T	78.46	PASS	AC=1;AF=0.167;AN=6;BaseQRankSum=1.664;DP=12;Dels=0.00;FS=3.090;HaplotypeScore=0.0000;MLEAC=1;MLEAF=0.167;MQ=60.00;MQ0=0;MQRankSum=0.925;QD=6.54;ReadPosRankSum=-0.185	GT:AD:DP:GQ:MLPSAC:MLPSAF:PL	0/0/0/0/0/1:9,3:12:0:1:0.167:101,0,0,6,18,42,329	SG	4737	gi|460367254|ref|XP_004229490.1|	PREDICTED: ABC transporter C family member 4-like [Solanum lycopersicum]	AT2G47800.1	multidrug resistance-associated protein 4	Encodes a plasma membrane localized ATPase transporter involved in multidrug transport. The expression of this gene is upregulated by herbicide safeners such as benoxacor, fluxofenim and fenclorim.	multidrug resistance-associated protein 4 (MRP4); FUNCTIONS IN: ATPase activity, coupled to transmembrane movement of substances, folic acid transporter activity; INVOLVED IN: response to water deprivation, drug transmembrane transport, response to wounding, response to nematode, stomatal movement; LOCATED IN: vacuolar membrane, plasma membrane, vacuole, plant-type vacuole; EXPRESSED IN: 27 plant…		OG1_1000
Sp2_comp155382_c0_seq6	1610	.	G	T	122	.	DP=12;VDB=0.0298;AF1=1;AC1=2;DP4=0,0,2,8;MQ=45;FQ=-57	GT:PL:GQ	1/1:155,30,0:57	Sp2_comp155382_c0_seq6	1610	.	G	T	427.47	PASS	AC=6;AF=1.00;AN=6;DP=12;Dels=0.00;FS=0.000;HaplotypeScore=0.0000;MLEAC=6;MLEAF=1.00;MQ=60.00;MQ0=0;QD=32.91	GT:AD:DP:GQ:MLPSAC:MLPSAF:PL	1/1/1/1/1/1:0,12:12:9:6:1.00:453,86,52,33,19,9,0	SG	4737	gi|460367254|ref|XP_004229490.1|	PREDICTED: ABC transporter C family member 4-like [Solanum lycopersicum]	AT2G47800.1	multidrug resistance-associated protein 4	Encodes a plasma membrane localized ATPase transporter involved in multidrug transport. The expression of this gene is upregulated by herbicide safeners such as benoxacor, fluxofenim and fenclorim.	multidrug resistance-associated protein 4 (MRP4); FUNCTIONS IN: ATPase activity, coupled to transmembrane movement of substances, folic acid transporter activity; INVOLVED IN: response to water deprivation, drug transmembrane transport, response to wounding, response to nematode, stomatal movement; LOCATED IN: vacuolar membrane, plasma membrane, vacuole, plant-type vacuole; EXPRESSED IN: 27 plant…		OG1_1000
Sp2_comp155382_c0_seq6	1658	.	C	T	66.3	.	DP=10;VDB=0.0398;AF1=1;AC1=2;DP4=0,0,3,2;MQ=45;FQ=-42	GT:PL:GQ	1/1:99,15,0:27	Sp2_comp155382_c0_seq6	1658	.	C	T	389.6	PASS	AC=6;AF=1.00;AN=6;BaseQRankSum=0.322;DP=12;Dels=0.00;FS=0.000;HaplotypeScore=0.0000;MLEAC=6;MLEAF=1.00;MQ=60.00;MQ0=0;MQRankSum=0.322;QD=32.47;ReadPosRankSum=-0.967	GT:AD:DP:GQ:MLPSAC:MLPSAF:PL	1/1/1/1/1/1:2,10:12:8:6:1.00:415,78,48,30,18,8,0	SG	4737	gi|460367254|ref|XP_004229490.1|	PREDICTED: ABC transporter C family member 4-like [Solanum lycopersicum]	AT2G47800.1	multidrug resistance-associated protein 4	Encodes a plasma membrane localized ATPase transporter involved in multidrug transport. The expression of this gene is upregulated by herbicide safeners such as benoxacor, fluxofenim and fenclorim.	multidrug resistance-associated protein 4 (MRP4); FUNCTIONS IN: ATPase activity, coupled to transmembrane movement of substances, folic acid transporter activity; INVOLVED IN: response to water deprivation, drug transmembrane transport, response to wounding, response to nematode, stomatal movement; LOCATED IN: vacuolar membrane, plasma membrane, vacuole, plant-type vacuole; EXPRESSED IN: 27 plant…		OG1_1000
Sp2_comp155382_c0_seq6	1781	.	T	C	20.1	.	DP=14;VDB=0.0373;AF1=0.5006;AC1=1;DP4=1,0,1,2;MQ=50;FQ=-3.54;PV4=1,0.00083,1,0.41	GT:PL:GQ	0/1:50,0,26:29	Sp2_comp155382_c0_seq6	1781	.	T	C	371.77	PASS	AC=5;AF=0.833;AN=6;BaseQRankSum=0.000;DP=14;Dels=0.00;FS=0.000;HaplotypeScore=0.0000;MLEAC=5;MLEAF=0.833;MQ=60.00;MQ0=0;MQRankSum=-0.744;QD=26.56;ReadPosRankSum=0.248	GT:AD:DP:GQ:MLPSAC:MLPSAF:PL	0/1/1/1/1/1:1,13:14:7:5:0.833:397,63,34,17,7,0,27	SG	4737	gi|460367254|ref|XP_004229490.1|	PREDICTED: ABC transporter C family member 4-like [Solanum lycopersicum]	AT2G47800.1	multidrug resistance-associated protein 4	Encodes a plasma membrane localized ATPase transporter involved in multidrug transport. The expression of this gene is upregulated by herbicide safeners such as benoxacor, fluxofenim and fenclorim.	multidrug resistance-associated protein 4 (MRP4); FUNCTIONS IN: ATPase activity, coupled to transmembrane movement of substances, folic acid transporter activity; INVOLVED IN: response to water deprivation, drug transmembrane transport, response to wounding, response to nematode, stomatal movement; LOCATED IN: vacuolar membrane, plasma membrane, vacuole, plant-type vacuole; EXPRESSED IN: 27 plant…		OG1_1000
Sp2_comp155382_c0_seq6	2897	.	T	A	11.3	.	DP=20;VDB=0.0224;AF1=0.5;AC1=1;DP4=7,10,2,1;MQ=49;FQ=14.2;PV4=0.57,0.15,9.2e-10,1	GT:PL:GQ	0/1:41,0,255:43	Sp2_comp155382_c0_seq6	2897	.	T	A	56.71	PASS	AC=1;AF=0.167;AN=6;BaseQRankSum=-0.318;DP=20;Dels=0.00;FS=2.473;HaplotypeScore=0.9665;MLEAC=1;MLEAF=0.167;MQ=60.00;MQ0=0;MQRankSum=0.212;QD=2.84;ReadPosRankSum=0.847	GT:AD:DP:GQ:MLPSAC:MLPSAF:PL	0/0/0/0/0/1:17,3:20:7:1:0.167:82,0,7,23,50,98,2147483647	SG	4737	gi|460367254|ref|XP_004229490.1|	PREDICTED: ABC transporter C family member 4-like [Solanum lycopersicum]	AT2G47800.1	multidrug resistance-associated protein 4	Encodes a plasma membrane localized ATPase transporter involved in multidrug transport. The expression of this gene is upregulated by herbicide safeners such as benoxacor, fluxofenim and fenclorim.	multidrug resistance-associated protein 4 (MRP4); FUNCTIONS IN: ATPase activity, coupled to transmembrane movement of substances, folic acid transporter activity; INVOLVED IN: response to water deprivation, drug transmembrane transport, response to wounding, response to nematode, stomatal movement; LOCATED IN: vacuolar membrane, plasma membrane, vacuole, plant-type vacuole; EXPRESSED IN: 27 plant…		OG1_1000
Sp2_comp155382_c0_seq6	3621	.	A	G	225	.	DP=22;VDB=0.0392;AF1=0.5;AC1=1;DP4=3,2,9,8;MQ=46;FQ=69;PV4=1,1,1.7e-09,1	GT:PL:GQ	0/1:255,0,96:99	Sp2_comp155382_c0_seq6	3621	.	A	G	650.54	PASS	AC=5;AF=0.833;AN=6;BaseQRankSum=1.018;DP=22;Dels=0.00;FS=0.000;HaplotypeScore=0.0000;MLEAC=5;MLEAF=0.833;MQ=60.00;MQ0=0;MQRankSum=-0.313;QD=29.57;ReadPosRankSum=1.332	GT:AD:DP:GQ:MLPSAC:MLPSAF:PL	0/1/1/1/1/1:5,17:22:1:5:0.833:674,84,38,14,1,0,150	SG	4737	gi|460367254|ref|XP_004229490.1|	PREDICTED: ABC transporter C family member 4-like [Solanum lycopersicum]	AT2G47800.1	multidrug resistance-associated protein 4	Encodes a plasma membrane localized ATPase transporter involved in multidrug transport. The expression of this gene is upregulated by herbicide safeners such as benoxacor, fluxofenim and fenclorim.	multidrug resistance-associated protein 4 (MRP4); FUNCTIONS IN: ATPase activity, coupled to transmembrane movement of substances, folic acid transporter activity; INVOLVED IN: response to water deprivation, drug transmembrane transport, response to wounding, response to nematode, stomatal movement; LOCATED IN: vacuolar membrane, plasma membrane, vacuole, plant-type vacuole; EXPRESSED IN: 27 plant…		OG1_1000
Sp2_comp155382_c0_seq6	3821	.	A	T	152	.	DP=30;VDB=0.0322;AF1=0.5;AC1=1;DP4=3,1,15,10;MQ=45;FQ=26;PV4=1,4.1e-09,9.5e-05,1	GT:PL:GQ	0/1:182,0,53:56	Sp2_comp155382_c0_seq6	3821	.	A	T	1063.07	PASS	AC=5;AF=0.833;AN=6;BaseQRankSum=-0.294;DP=35;Dels=0.00;FS=0.000;HaplotypeScore=0.0000;MLEAC=5;MLEAF=0.833;MQ=59.67;MQ0=0;MQRankSum=0.615;QD=30.37;ReadPosRankSum=0.882	GT:AD:DP:GQ:MLPSAC:MLPSAF:PL	0/1/1/1/1/1:4,31:35:14:5:0.833:1089,161,83,41,14,0,120	SG	4737	gi|460367254|ref|XP_004229490.1|	PREDICTED: ABC transporter C family member 4-like [Solanum lycopersicum]	AT2G47800.1	multidrug resistance-associated protein 4	Encodes a plasma membrane localized ATPase transporter involved in multidrug transport. The expression of this gene is upregulated by herbicide safeners such as benoxacor, fluxofenim and fenclorim.	multidrug resistance-associated protein 4 (MRP4); FUNCTIONS IN: ATPase activity, coupled to transmembrane movement of substances, folic acid transporter activity; INVOLVED IN: response to water deprivation, drug transmembrane transport, response to wounding, response to nematode, stomatal movement; LOCATED IN: vacuolar membrane, plasma membrane, vacuole, plant-type vacuole; EXPRESSED IN: 27 plant…		OG1_1000
Sp2_comp155382_c0_seq6	3842	.	A	T	225	.	DP=27;VDB=0.0322;AF1=0.5001;AC1=1;DP4=2,1,12,11;MQ=44;FQ=6.99;PV4=1,0.36,6.1e-06,1	GT:PL:GQ	0/1:255,0,33:36	Sp2_comp155382_c0_seq6	3842	.	A	T	1034.01	PASS	AC=5;AF=0.833;AN=6;BaseQRankSum=-0.367;DP=32;Dels=0.00;FS=0.000;HaplotypeScore=0.0000;MLEAC=5;MLEAF=0.833;MQ=59.64;MQ0=0;MQRankSum=-0.568;QD=32.31;ReadPosRankSum=1.236	GT:AD:DP:GQ:MLPSAC:MLPSAF:PL	0/1/1/1/1/1:3,28:32:16:5:0.833:1060,161,85,43,16,0,86	SG	4737	gi|460367254|ref|XP_004229490.1|	PREDICTED: ABC transporter C family member 4-like [Solanum lycopersicum]	AT2G47800.1	multidrug resistance-associated protein 4	Encodes a plasma membrane localized ATPase transporter involved in multidrug transport. The expression of this gene is upregulated by herbicide safeners such as benoxacor, fluxofenim and fenclorim.	multidrug resistance-associated protein 4 (MRP4); FUNCTIONS IN: ATPase activity, coupled to transmembrane movement of substances, folic acid transporter activity; INVOLVED IN: response to water deprivation, drug transmembrane transport, response to wounding, response to nematode, stomatal movement; LOCATED IN: vacuolar membrane, plasma membrane, vacuole, plant-type vacuole; EXPRESSED IN: 27 plant…		OG1_1000
Sp2_comp155382_c0_seq6	3978	.	A	T	162	.	DP=40;VDB=0.0400;AF1=0.5;AC1=1;DP4=4,6,17,12;MQ=49;FQ=146;PV4=0.46,4.6e-16,0.05,1	GT:PL:GQ	0/1:192,0,173:99	Sp2_comp155382_c0_seq6	3978	.	A	T	1064.72	PASS	AC=4;AF=0.667;AN=6;BaseQRankSum=0.484;DP=40;Dels=0.00;FS=5.224;HaplotypeScore=0.9989;MLEAC=4;MLEAF=0.667;MQ=60.00;MQ0=0;MQRankSum=0.796;QD=26.62;ReadPosRankSum=0.109	GT:AD:DP:GQ:MLPSAC:MLPSAF:PL	0/0/1/1/1/1:10,30:40:3:4:0.667:1089,129,54,17,0,3,323	SG	4737	gi|460367254|ref|XP_004229490.1|	PREDICTED: ABC transporter C family member 4-like [Solanum lycopersicum]	AT2G47800.1	multidrug resistance-associated protein 4	Encodes a plasma membrane localized ATPase transporter involved in multidrug transport. The expression of this gene is upregulated by herbicide safeners such as benoxacor, fluxofenim and fenclorim.	multidrug resistance-associated protein 4 (MRP4); FUNCTIONS IN: ATPase activity, coupled to transmembrane movement of substances, folic acid transporter activity; INVOLVED IN: response to water deprivation, drug transmembrane transport, response to wounding, response to nematode, stomatal movement; LOCATED IN: vacuolar membrane, plasma membrane, vacuole, plant-type vacuole; EXPRESSED IN: 27 plant…		OG1_1000
Sp2_comp155382_c0_seq6	4379	.	C	T	150	.	DP=30;VDB=0.0399;AF1=0.5006;AC1=1;DP4=1,2,13,12;MQ=49;FQ=-3.53;PV4=1,6.2e-09,0.17,0.23	GT:PL:GQ	0/1:180,0,26:29	Sp2_comp155382_c0_seq6	4379	.	C	T	938.07	PASS	AC=5;AF=0.833;AN=6;BaseQRankSum=-0.251;DP=30;Dels=0.00;FS=2.235;HaplotypeScore=0.0000;MLEAC=5;MLEAF=0.833;MQ=60.00;MQ0=0;MQRankSum=-0.036;QD=31.27;ReadPosRankSum=-1.253	GT:AD:DP:GQ:MLPSAC:MLPSAF:PL	0/1/1/1/1/1:3,27:30:14:5:0.833:964,147,77,39,14,0,87	SG	4737	gi|460367254|ref|XP_004229490.1|	PREDICTED: ABC transporter C family member 4-like [Solanum lycopersicum]	AT2G47800.1	multidrug resistance-associated protein 4	Encodes a plasma membrane localized ATPase transporter involved in multidrug transport. The expression of this gene is upregulated by herbicide safeners such as benoxacor, fluxofenim and fenclorim.	multidrug resistance-associated protein 4 (MRP4); FUNCTIONS IN: ATPase activity, coupled to transmembrane movement of substances, folic acid transporter activity; INVOLVED IN: response to water deprivation, drug transmembrane transport, response to wounding, response to nematode, stomatal movement; LOCATED IN: vacuolar membrane, plasma membrane, vacuole, plant-type vacuole; EXPRESSED IN: 27 plant…		OG1_1000
Sp2_comp156028_c0_seq1	1048	.	G	C	99	.	DP=826;VDB=0.0380;AF1=0.5;AC1=1;DP4=156,204,108,105;MQ=47;FQ=102;PV4=0.099,2.2e-242,1.2e-31,4.1e-11	GT:PL:GQ	0/1:129,0,255:99	Sp2_comp156028_c0_seq1	1048	.	G	C	4637.32	PASS	AC=3;AF=0.500;AN=6;BaseQRankSum=-1.597;DP=250;Dels=0.00;FS=2.860;HaplotypeScore=11.1179;MLEAC=3;MLEAF=0.500;MQ=59.88;MQ0=1;MQRankSum=-0.364;QD=18.55;ReadPosRankSum=-1.479	GT:AD:DP:GQ:MLPSAC:MLPSAF:PL	0/0/0/1/1/1:103,147:250:10:3:0.500:4663,403,106,0,10,179,2147483647	SG	5144	gi|460403906|ref|XP_004247427.1|	PREDICTED: ABC transporter C family member 4-like [Solanum lycopersicum]	AT2G47800.1	multidrug resistance-associated protein 4	Encodes a plasma membrane localized ATPase transporter involved in multidrug transport. The expression of this gene is upregulated by herbicide safeners such as benoxacor, fluxofenim and fenclorim.	multidrug resistance-associated protein 4 (MRP4); FUNCTIONS IN: ATPase activity, coupled to transmembrane movement of substances, folic acid transporter activity; INVOLVED IN: response to water deprivation, drug transmembrane transport, response to wounding, response to nematode, stomatal movement; LOCATED IN: vacuolar membrane, plasma membrane, vacuole, plant-type vacuole; EXPRESSED IN: 27 plant…		OG1_1000
Sp2_comp156028_c0_seq1	1638	.	A	T	127	.	DP=765;VDB=0.0393;AF1=0.5;AC1=1;DP4=184,173,205,167;MQ=29;FQ=130;PV4=0.37,1.4e-305,1.1e-31,1	GT:PL:GQ	0/1:157,0,255:99	Sp2_comp156028_c0_seq1	1638	.	A	T	4312.9	PASS	AC=3;AF=0.500;AN=6;BaseQRankSum=-0.979;DP=250;Dels=0.00;FS=10.985;HaplotypeScore=2.6552;MLEAC=3;MLEAF=0.500;MQ=59.54;MQ0=0;MQRankSum=0.250;QD=17.25;ReadPosRankSum=-1.582	GT:AD:DP:GQ:MLPSAC:MLPSAF:PL	0/0/0/1/1/1:118,132:250:47:3:0.500:4339,343,77,0,47,274,2147483647	SG	5144	gi|460403906|ref|XP_004247427.1|	PREDICTED: ABC transporter C family member 4-like [Solanum lycopersicum]	AT2G47800.1	multidrug resistance-associated protein 4	Encodes a plasma membrane localized ATPase transporter involved in multidrug transport. The expression of this gene is upregulated by herbicide safeners such as benoxacor, fluxofenim and fenclorim.	multidrug resistance-associated protein 4 (MRP4); FUNCTIONS IN: ATPase activity, coupled to transmembrane movement of substances, folic acid transporter activity; INVOLVED IN: response to water deprivation, drug transmembrane transport, response to wounding, response to nematode, stomatal movement; LOCATED IN: vacuolar membrane, plasma membrane, vacuole, plant-type vacuole; EXPRESSED IN: 27 plant…		OG1_1000
Sp2_comp156028_c0_seq1	2202	.	C	T	174	.	DP=1200;VDB=0.0380;AF1=0.5;AC1=1;DP4=294,240,294,304;MQ=49;FQ=177;PV4=0.049,0,0.00014,1	GT:PL:GQ	0/1:204,0,255:99	Sp2_comp156028_c0_seq1	2202	.	C	T	4519.93	PASS	AC=3;AF=0.500;AN=6;BaseQRankSum=0.796;DP=250;Dels=0.00;FS=15.285;HaplotypeScore=3.5436;MLEAC=3;MLEAF=0.500;MQ=60.00;MQ0=0;MQRankSum=0.717;QD=18.08;ReadPosRankSum=1.123	GT:AD:DP:GQ:MLPSAC:MLPSAF:PL	0/0/0/1/1/1:108,142:250:22:3:0.500:4546,394,100,0,22,213,2147483647	SG	5144	gi|460403906|ref|XP_004247427.1|	PREDICTED: ABC transporter C family member 4-like [Solanum lycopersicum]	AT2G47800.1	multidrug resistance-associated protein 4	Encodes a plasma membrane localized ATPase transporter involved in multidrug transport. The expression of this gene is upregulated by herbicide safeners such as benoxacor, fluxofenim and fenclorim.	multidrug resistance-associated protein 4 (MRP4); FUNCTIONS IN: ATPase activity, coupled to transmembrane movement of substances, folic acid transporter activity; INVOLVED IN: response to water deprivation, drug transmembrane transport, response to wounding, response to nematode, stomatal movement; LOCATED IN: vacuolar membrane, plasma membrane, vacuole, plant-type vacuole; EXPRESSED IN: 27 plant…		OG1_1000
Sp2_comp156028_c0_seq1	2286	.	C	A	146	.	DP=1117;VDB=0.0392;AF1=0.5;AC1=1;DP4=246,342,229,274;MQ=43;FQ=149;PV4=0.22,0,3.7e-12,1	GT:PL:GQ	0/1:176,0,255:99	Sp2_comp156028_c0_seq1	2286	.	C	A	4045.9	PASS	AC=3;AF=0.500;AN=6;BaseQRankSum=0.732;DP=248;Dels=0.00;FS=4.419;HaplotypeScore=4.3968;MLEAC=3;MLEAF=0.500;MQ=59.55;MQ0=0;MQRankSum=-2.008;QD=16.31;ReadPosRankSum=-0.350	GT:AD:DP:GQ:MLPSAC:MLPSAF:PL	0/0/0/1/1/1:129,119:248:50:3:0.500:4072,275,50,0,71,2147483647,2147483647	SG	5144	gi|460403906|ref|XP_004247427.1|	PREDICTED: ABC transporter C family member 4-like [Solanum lycopersicum]	AT2G47800.1	multidrug resistance-associated protein 4	Encodes a plasma membrane localized ATPase transporter involved in multidrug transport. The expression of this gene is upregulated by herbicide safeners such as benoxacor, fluxofenim and fenclorim.	multidrug resistance-associated protein 4 (MRP4); FUNCTIONS IN: ATPase activity, coupled to transmembrane movement of substances, folic acid transporter activity; INVOLVED IN: response to water deprivation, drug transmembrane transport, response to wounding, response to nematode, stomatal movement; LOCATED IN: vacuolar membrane, plasma membrane, vacuole, plant-type vacuole; EXPRESSED IN: 27 plant…		OG1_1000
Sp2_comp156028_c0_seq1	2632	.	G	C	222	.	DP=1305;VDB=0.0392;AF1=1;AC1=2;DP4=0,0,580,657;MQ=43;FQ=-282	GT:PL:GQ	1/1:255,255,0:99	Sp2_comp156028_c0_seq1	2632	.	G	C	9341.9	PASS	AC=6;AF=1.00;AN=6;DP=248;Dels=0.00;FS=0.000;HaplotypeScore=2.8629;MLEAC=6;MLEAF=1.00;MQ=59.75;MQ0=0;QD=28.40	GT:AD:DP:GQ:MLPSAC:MLPSAF:PL	1/1/1/1/1/1:0,248:248:99:6:1.00:9368,1789,1097,692,405,182,0	SG	5144	gi|460403906|ref|XP_004247427.1|	PREDICTED: ABC transporter C family member 4-like [Solanum lycopersicum]	AT2G47800.1	multidrug resistance-associated protein 4	Encodes a plasma membrane localized ATPase transporter involved in multidrug transport. The expression of this gene is upregulated by herbicide safeners such as benoxacor, fluxofenim and fenclorim.	multidrug resistance-associated protein 4 (MRP4); FUNCTIONS IN: ATPase activity, coupled to transmembrane movement of substances, folic acid transporter activity; INVOLVED IN: response to water deprivation, drug transmembrane transport, response to wounding, response to nematode, stomatal movement; LOCATED IN: vacuolar membrane, plasma membrane, vacuole, plant-type vacuole; EXPRESSED IN: 27 plant…		OG1_1000
Sp2_comp156028_c0_seq1	2637	.	C	T	179	.	DP=1340;VDB=0.0399;AF1=0.5;AC1=1;DP4=291,313,323,374;MQ=43;FQ=182;PV4=0.54,0,1.3e-83,1	GT:PL:GQ	0/1:209,0,255:99	Sp2_comp156028_c0_seq1	2637	.	C	T	3559.9	PASS	AC=3;AF=0.500;AN=6;BaseQRankSum=-0.824;DP=249;Dels=0.00;FS=1.548;HaplotypeScore=2.8629;MLEAC=3;MLEAF=0.500;MQ=59.75;MQ0=0;MQRankSum=-1.046;QD=14.30;ReadPosRankSum=-0.955	GT:AD:DP:GQ:MLPSAC:MLPSAF:PL	0/0/0/1/1/1:116,133:249:40:3:0.500:3586,238,40,0,70,2147483647,2147483647	SG	5144	gi|460403906|ref|XP_004247427.1|	PREDICTED: ABC transporter C family member 4-like [Solanum lycopersicum]	AT2G47800.1	multidrug resistance-associated protein 4	Encodes a plasma membrane localized ATPase transporter involved in multidrug transport. The expression of this gene is upregulated by herbicide safeners such as benoxacor, fluxofenim and fenclorim.	multidrug resistance-associated protein 4 (MRP4); FUNCTIONS IN: ATPase activity, coupled to transmembrane movement of substances, folic acid transporter activity; INVOLVED IN: response to water deprivation, drug transmembrane transport, response to wounding, response to nematode, stomatal movement; LOCATED IN: vacuolar membrane, plasma membrane, vacuole, plant-type vacuole; EXPRESSED IN: 27 plant…		OG1_1000
Sp2_comp156028_c0_seq1	2947	.	C	T	175	.	DP=1350;VDB=0.0392;AF1=0.5;AC1=1;DP4=303,284,362,362;MQ=49;FQ=178;PV4=0.58,0,5.3e-09,1	GT:PL:GQ	0/1:205,0,255:99	Sp2_comp156028_c0_seq1	2947	.	C	T	4484.9	PASS	AC=3;AF=0.500;AN=6;BaseQRankSum=2.643;DP=250;Dels=0.00;FS=4.336;HaplotypeScore=4.8265;MLEAC=3;MLEAF=0.500;MQ=59.81;MQ0=0;MQRankSum=1.372;QD=17.94;ReadPosRankSum=1.828	GT:AD:DP:GQ:MLPSAC:MLPSAF:PL	0/0/0/1/1/1:119,131:250:45:3:0.500:4511,343,78,0,45,266,2147483647	SG	5144	gi|460403906|ref|XP_004247427.1|	PREDICTED: ABC transporter C family member 4-like [Solanum lycopersicum]	AT2G47800.1	multidrug resistance-associated protein 4	Encodes a plasma membrane localized ATPase transporter involved in multidrug transport. The expression of this gene is upregulated by herbicide safeners such as benoxacor, fluxofenim and fenclorim.	multidrug resistance-associated protein 4 (MRP4); FUNCTIONS IN: ATPase activity, coupled to transmembrane movement of substances, folic acid transporter activity; INVOLVED IN: response to water deprivation, drug transmembrane transport, response to wounding, response to nematode, stomatal movement; LOCATED IN: vacuolar membrane, plasma membrane, vacuole, plant-type vacuole; EXPRESSED IN: 27 plant…		OG1_1000
Sp2_comp156028_c0_seq1	3828	.	T	A	170	.	DP=1511;VDB=0.0345;AF1=0.5;AC1=1;DP4=331,371,343,410;MQ=49;FQ=173;PV4=0.56,0,4.5e-07,1	GT:PL:GQ	0/1:200,0,255:99	Sp2_comp156028_c0_seq1	3828	.	T	A	4277.9	PASS	AC=3;AF=0.500;AN=6;BaseQRankSum=2.110;DP=250;Dels=0.00;FS=12.459;HaplotypeScore=6.6545;MLEAC=3;MLEAF=0.500;MQ=60.00;MQ0=0;MQRankSum=-1.680;QD=17.11;ReadPosRankSum=1.141	GT:AD:DP:GQ:MLPSAC:MLPSAF:PL	0/0/0/1/1/1:119,130:250:56:3:0.500:4304,310,65,0,56,289,2147483647	SG	5144	gi|460403906|ref|XP_004247427.1|	PREDICTED: ABC transporter C family member 4-like [Solanum lycopersicum]	AT2G47800.1	multidrug resistance-associated protein 4	Encodes a plasma membrane localized ATPase transporter involved in multidrug transport. The expression of this gene is upregulated by herbicide safeners such as benoxacor, fluxofenim and fenclorim.	multidrug resistance-associated protein 4 (MRP4); FUNCTIONS IN: ATPase activity, coupled to transmembrane movement of substances, folic acid transporter activity; INVOLVED IN: response to water deprivation, drug transmembrane transport, response to wounding, response to nematode, stomatal movement; LOCATED IN: vacuolar membrane, plasma membrane, vacuole, plant-type vacuole; EXPRESSED IN: 27 plant…		OG1_1000
Sp2_comp156028_c0_seq1	4194	.	A	G	180	.	DP=1822;VDB=0.0345;AF1=0.5;AC1=1;DP4=440,496,384,457;MQ=47;FQ=183;PV4=0.6,0,1,1	GT:PL:GQ	0/1:210,0,255:99	Sp2_comp156028_c0_seq1	4194	.	A	G	3967.9	PASS	AC=3;AF=0.500;AN=6;BaseQRankSum=1.776;DP=250;Dels=0.00;FS=6.970;HaplotypeScore=3.5992;MLEAC=3;MLEAF=0.500;MQ=59.70;MQ0=0;MQRankSum=-0.467;QD=15.87;ReadPosRankSum=-0.022	GT:AD:DP:GQ:MLPSAC:MLPSAF:PL	0/0/0/1/1/1:130,120:250:51:3:0.500:3994,280,51,0,69,2147483647,2147483647	SG	5144	gi|460403906|ref|XP_004247427.1|	PREDICTED: ABC transporter C family member 4-like [Solanum lycopersicum]	AT2G47800.1	multidrug resistance-associated protein 4	Encodes a plasma membrane localized ATPase transporter involved in multidrug transport. The expression of this gene is upregulated by herbicide safeners such as benoxacor, fluxofenim and fenclorim.	multidrug resistance-associated protein 4 (MRP4); FUNCTIONS IN: ATPase activity, coupled to transmembrane movement of substances, folic acid transporter activity; INVOLVED IN: response to water deprivation, drug transmembrane transport, response to wounding, response to nematode, stomatal movement; LOCATED IN: vacuolar membrane, plasma membrane, vacuole, plant-type vacuole; EXPRESSED IN: 27 plant…		OG1_1000
Sp2_comp156028_c0_seq1	4218	.	C	T	225	.	DP=1884;VDB=0.0365;AF1=0.5;AC1=1;DP4=383,498,397,538;MQ=47;FQ=225;PV4=0.67,1.4e-10,9.6e-127,1	GT:PL:GQ	0/1:255,0,255:99	Sp2_comp156028_c0_seq1	4218	.	C	T	4065.9	PASS	AC=3;AF=0.500;AN=6;BaseQRankSum=-1.401;DP=250;Dels=0.00;FS=6.355;HaplotypeScore=8.2835;MLEAC=3;MLEAF=0.500;MQ=59.62;MQ0=0;MQRankSum=0.742;QD=16.26;ReadPosRankSum=-0.306	GT:AD:DP:GQ:MLPSAC:MLPSAF:PL	0/0/0/1/1/1:110,136:250:35:3:0.500:4092,342,81,0,35,237,2147483647	SG	5144	gi|460403906|ref|XP_004247427.1|	PREDICTED: ABC transporter C family member 4-like [Solanum lycopersicum]	AT2G47800.1	multidrug resistance-associated protein 4	Encodes a plasma membrane localized ATPase transporter involved in multidrug transport. The expression of this gene is upregulated by herbicide safeners such as benoxacor, fluxofenim and fenclorim.	multidrug resistance-associated protein 4 (MRP4); FUNCTIONS IN: ATPase activity, coupled to transmembrane movement of substances, folic acid transporter activity; INVOLVED IN: response to water deprivation, drug transmembrane transport, response to wounding, response to nematode, stomatal movement; LOCATED IN: vacuolar membrane, plasma membrane, vacuole, plant-type vacuole; EXPRESSED IN: 27 plant…		OG1_1000
Sp2_comp156028_c0_seq1	4335	.	C	T	225	.	DP=2078;VDB=0.0380;AF1=0.5;AC1=1;DP4=524,423,629,396;MQ=44;FQ=225;PV4=0.007,1,1,1	GT:PL:GQ	0/1:255,0,255:99	Sp2_comp156028_c0_seq1	4335	.	C	T	4165.01	PASS	AC=3;AF=0.500;AN=6;BaseQRankSum=0.458;DP=249;Dels=0.00;FS=0.476;HaplotypeScore=7.9054;MLEAC=3;MLEAF=0.500;MQ=60.00;MQ0=0;MQRankSum=-1.079;QD=16.73;ReadPosRankSum=1.643	GT:AD:DP:GQ:MLPSAC:MLPSAF:PL	0/0/0/1/1/1:97,152:249:16:3:0.500:4191,364,94,0,16,182,2147483647	SG	5144	gi|460403906|ref|XP_004247427.1|	PREDICTED: ABC transporter C family member 4-like [Solanum lycopersicum]	AT2G47800.1	multidrug resistance-associated protein 4	Encodes a plasma membrane localized ATPase transporter involved in multidrug transport. The expression of this gene is upregulated by herbicide safeners such as benoxacor, fluxofenim and fenclorim.	multidrug resistance-associated protein 4 (MRP4); FUNCTIONS IN: ATPase activity, coupled to transmembrane movement of substances, folic acid transporter activity; INVOLVED IN: response to water deprivation, drug transmembrane transport, response to wounding, response to nematode, stomatal movement; LOCATED IN: vacuolar membrane, plasma membrane, vacuole, plant-type vacuole; EXPRESSED IN: 27 plant…		OG1_1000
Sp2_comp156028_c0_seq1	4815	.	G	A	177	.	DP=2223;VDB=0.0380;AF1=0.5;AC1=1;DP4=446,570,443,638;MQ=49;FQ=180;PV4=0.18,0,1.5e-05,1	GT:PL:GQ	0/1:207,0,255:99	Sp2_comp156028_c0_seq1	4815	.	G	A	4062.9	PASS	AC=3;AF=0.500;AN=6;BaseQRankSum=0.883;DP=250;Dels=0.00;FS=1.585;HaplotypeScore=1.9994;MLEAC=3;MLEAF=0.500;MQ=59.99;MQ0=0;MQRankSum=-1.956;QD=16.25;ReadPosRankSum=1.444	GT:AD:DP:GQ:MLPSAC:MLPSAF:PL	0/0/0/1/1/1:115,134:250:48:3:0.500:4089,314,69,0,48,265,2147483647	SG	5144	gi|460403906|ref|XP_004247427.1|	PREDICTED: ABC transporter C family member 4-like [Solanum lycopersicum]	AT2G47800.1	multidrug resistance-associated protein 4	Encodes a plasma membrane localized ATPase transporter involved in multidrug transport. The expression of this gene is upregulated by herbicide safeners such as benoxacor, fluxofenim and fenclorim.	multidrug resistance-associated protein 4 (MRP4); FUNCTIONS IN: ATPase activity, coupled to transmembrane movement of substances, folic acid transporter activity; INVOLVED IN: response to water deprivation, drug transmembrane transport, response to wounding, response to nematode, stomatal movement; LOCATED IN: vacuolar membrane, plasma membrane, vacuole, plant-type vacuole; EXPRESSED IN: 27 plant…		OG1_1000
Sp2_comp156028_c0_seq1	573	.	G	A	186	.	DP=741;VDB=0.0365;AF1=0.5;AC1=1;DP4=163,184,160,202;MQ=49;FQ=189;PV4=0.5,2.4e-261,0.0062,1	GT:PL:GQ	0/1:216,0,255:99	Sp2_comp156028_c0_seq1	573	.	G	A	4200.9	PASS	AC=3;AF=0.500;AN=6;BaseQRankSum=-0.357;DP=249;Dels=0.00;FS=0.469;HaplotypeScore=1.7719;MLEAC=3;MLEAF=0.500;MQ=59.79;MQ0=0;MQRankSum=1.660;QD=16.87;ReadPosRankSum=2.193	GT:AD:DP:GQ:MLPSAC:MLPSAF:PL	0/0/0/1/1/1:123,125:249:56:3:0.500:4227,313,65,0,56,292,2147483647	SG	5144	gi|460403906|ref|XP_004247427.1|	PREDICTED: ABC transporter C family member 4-like [Solanum lycopersicum]	AT2G47800.1	multidrug resistance-associated protein 4	Encodes a plasma membrane localized ATPase transporter involved in multidrug transport. The expression of this gene is upregulated by herbicide safeners such as benoxacor, fluxofenim and fenclorim.	multidrug resistance-associated protein 4 (MRP4); FUNCTIONS IN: ATPase activity, coupled to transmembrane movement of substances, folic acid transporter activity; INVOLVED IN: response to water deprivation, drug transmembrane transport, response to wounding, response to nematode, stomatal movement; LOCATED IN: vacuolar membrane, plasma membrane, vacuole, plant-type vacuole; EXPRESSED IN: 27 plant…		OG1_1000
Sp2_comp156273_c0_seq1	1071	.	T	G	95	.	DP=364;VDB=0.0365;AF1=0.5;AC1=1;DP4=103,70,49,49;MQ=49;FQ=98;PV4=0.16,1.2e-105,0.074,0.022	GT:PL:GQ	0/1:125,0,255:99	Sp2_comp156273_c0_seq1	1071	.	T	G	4420.9	PASS	AC=3;AF=0.500;AN=6;BaseQRankSum=-1.611;DP=250;Dels=0.00;FS=4.435;HaplotypeScore=4.2853;MLEAC=3;MLEAF=0.500;MQ=59.89;MQ0=0;MQRankSum=0.334;QD=17.68;ReadPosRankSum=-1.728	GT:AD:DP:GQ:MLPSAC:MLPSAF:PL	0/0/0/1/1/1:118,132:250:43:3:0.500:4447,348,79,0,43,264,2147483647	SG	5254	gi|508702404|gb|EOX94300.1|	Multidrug resistance-associated protein 5 isoform 1 [Theobroma cacao]	AT1G04120.1	multidrug resistance-associated protein 5	encodes a high-affinity inositol hexakisphosphate transporter that plays a role in guard cell signaling and phytate storage. It is a member of MRP subfamily / ABC transporter subfamily C.	multidrug resistance-associated protein 5 (MRP5); FUNCTIONS IN: ATPase activity, coupled to transmembrane movement of substances, sulfonylurea receptor activity; INVOLVED IN: response to salt stress, cellular potassium ion homeostasis; LOCATED IN: vacuolar membrane, plasma membrane, plant-type vacuole; EXPRESSED IN: 25 plant structures; EXPRESSED DURING: 14 growth stages; CONTAINS InterPro DOMAIN…		OG1_1000
Sp2_comp156273_c0_seq1	1161	.	C	T	225	.	DP=324;VDB=0.0392;AF1=0.5;AC1=1;DP4=65,83,70,91;MQ=47;FQ=225;PV4=1,1,5.9e-21,1	GT:PL:GQ	0/1:255,0,255:99	Sp2_comp156273_c0_seq1	1161	.	C	T	4585.9	PASS	AC=3;AF=0.500;AN=6;BaseQRankSum=1.745;DP=250;Dels=0.00;FS=2.192;HaplotypeScore=11.8316;MLEAC=3;MLEAF=0.500;MQ=59.78;MQ0=0;MQRankSum=1.577;QD=18.34;ReadPosRankSum=1.796	GT:AD:DP:GQ:MLPSAC:MLPSAF:PL	0/0/0/1/1/1:116,134:250:36:3:0.500:4612,357,84,0,36,245,2147483647	SG	5254	gi|508702404|gb|EOX94300.1|	Multidrug resistance-associated protein 5 isoform 1 [Theobroma cacao]	AT1G04120.1	multidrug resistance-associated protein 5	encodes a high-affinity inositol hexakisphosphate transporter that plays a role in guard cell signaling and phytate storage. It is a member of MRP subfamily / ABC transporter subfamily C.	multidrug resistance-associated protein 5 (MRP5); FUNCTIONS IN: ATPase activity, coupled to transmembrane movement of substances, sulfonylurea receptor activity; INVOLVED IN: response to salt stress, cellular potassium ion homeostasis; LOCATED IN: vacuolar membrane, plasma membrane, plant-type vacuole; EXPRESSED IN: 25 plant structures; EXPRESSED DURING: 14 growth stages; CONTAINS InterPro DOMAIN…		OG1_1000
Sp2_comp156273_c0_seq1	1581	.	A	G	225	.	DP=282;VDB=0.0399;AF1=0.5;AC1=1;DP4=57,64,72,77;MQ=47;FQ=225;PV4=0.9,1,8.2e-112,1	GT:PL:GQ	0/1:255,0,255:99	Sp2_comp156273_c0_seq1	1581	.	A	G	5044.04	PASS	AC=3;AF=0.500;AN=6;BaseQRankSum=3.638;DP=250;Dels=0.00;FS=2.819;HaplotypeScore=4.9647;MLEAC=3;MLEAF=0.500;MQ=59.93;MQ0=0;MQRankSum=-0.425;QD=20.18;ReadPosRankSum=-2.453	GT:AD:DP:GQ:MLPSAC:MLPSAF:PL	0/0/0/1/1/1:108,142:250:15:3:0.500:5070,416,108,0,15,199,2147483647	SG	5254	gi|508702404|gb|EOX94300.1|	Multidrug resistance-associated protein 5 isoform 1 [Theobroma cacao]	AT1G04120.1	multidrug resistance-associated protein 5	encodes a high-affinity inositol hexakisphosphate transporter that plays a role in guard cell signaling and phytate storage. It is a member of MRP subfamily / ABC transporter subfamily C.	multidrug resistance-associated protein 5 (MRP5); FUNCTIONS IN: ATPase activity, coupled to transmembrane movement of substances, sulfonylurea receptor activity; INVOLVED IN: response to salt stress, cellular potassium ion homeostasis; LOCATED IN: vacuolar membrane, plasma membrane, plant-type vacuole; EXPRESSED IN: 25 plant structures; EXPRESSED DURING: 14 growth stages; CONTAINS InterPro DOMAIN…		OG1_1000
Sp2_comp156273_c0_seq1	217	.	G	A	222	.	DP=329;VDB=0.0322;AF1=1;AC1=2;DP4=1,0,192,112;MQ=47;FQ=-282;PV4=1,6.6e-10,0.33,0.25	GT:PL:GQ	1/1:255,255,0:99	Sp2_comp156273_c0_seq1	217	.	G	A	7622.9	PASS	AC=6;AF=1.00;AN=6;BaseQRankSum=-0.693;DP=250;Dels=0.00;FS=0.000;HaplotypeScore=7.3084;MLEAC=6;MLEAF=1.00;MQ=59.90;MQ0=0;MQRankSum=-1.663;QD=30.49;ReadPosRankSum=-0.166	GT:AD:DP:GQ:MLPSAC:MLPSAF:PL	1/1/1/1/1/1:1,249:250:99:6:1.00:7649,1356,816,500,277,106,0	SG	5254	gi|508702404|gb|EOX94300.1|	Multidrug resistance-associated protein 5 isoform 1 [Theobroma cacao]	AT1G04120.1	multidrug resistance-associated protein 5	encodes a high-affinity inositol hexakisphosphate transporter that plays a role in guard cell signaling and phytate storage. It is a member of MRP subfamily / ABC transporter subfamily C.	multidrug resistance-associated protein 5 (MRP5); FUNCTIONS IN: ATPase activity, coupled to transmembrane movement of substances, sulfonylurea receptor activity; INVOLVED IN: response to salt stress, cellular potassium ion homeostasis; LOCATED IN: vacuolar membrane, plasma membrane, plant-type vacuole; EXPRESSED IN: 25 plant structures; EXPRESSED DURING: 14 growth stages; CONTAINS InterPro DOMAIN…		OG1_1000
Sp2_comp156273_c0_seq1	2568	.	G	A	225	.	DP=279;VDB=0.0380;AF1=0.5;AC1=1;DP4=68,73,72,56;MQ=46;FQ=225;PV4=0.22,0.37,1.7e-10,1	GT:PL:GQ	0/1:255,0,255:99	Sp2_comp156273_c0_seq1	2568	.	G	A	4199.9	PASS	AC=3;AF=0.500;AN=6;BaseQRankSum=-0.412;DP=247;Dels=0.00;FS=5.174;HaplotypeScore=4.7376;MLEAC=3;MLEAF=0.500;MQ=59.78;MQ0=1;MQRankSum=0.085;QD=17.00;ReadPosRankSum=-0.322	GT:AD:DP:GQ:MLPSAC:MLPSAF:PL	0/0/0/1/1/1:127,120:247:54:3:0.500:4226,287,54,0,69,2147483647,2147483647	SG	5254	gi|508702404|gb|EOX94300.1|	Multidrug resistance-associated protein 5 isoform 1 [Theobroma cacao]	AT1G04120.1	multidrug resistance-associated protein 5	encodes a high-affinity inositol hexakisphosphate transporter that plays a role in guard cell signaling and phytate storage. It is a member of MRP subfamily / ABC transporter subfamily C.	multidrug resistance-associated protein 5 (MRP5); FUNCTIONS IN: ATPase activity, coupled to transmembrane movement of substances, sulfonylurea receptor activity; INVOLVED IN: response to salt stress, cellular potassium ion homeostasis; LOCATED IN: vacuolar membrane, plasma membrane, plant-type vacuole; EXPRESSED IN: 25 plant structures; EXPRESSED DURING: 14 growth stages; CONTAINS InterPro DOMAIN…		OG1_1000
Sp2_comp156273_c0_seq1	2835	.	C	T	134	.	DP=212;VDB=0.0399;AF1=0.5;AC1=1;DP4=43,58,14,53;MQ=49;FQ=137;PV4=0.0045,5.3e-50,0.089,1	GT:PL:GQ	0/1:164,0,255:99	Sp2_comp156273_c0_seq1	2835	.	C	T	2997.9	PASS	AC=3;AF=0.500;AN=6;BaseQRankSum=-1.429;DP=212;Dels=0.00;FS=2.409;HaplotypeScore=6.8496;MLEAC=3;MLEAF=0.500;MQ=60.00;MQ0=0;MQRankSum=0.045;QD=14.14;ReadPosRankSum=-0.573	GT:AD:DP:GQ:MLPSAC:MLPSAF:PL	0/0/0/1/1/1:107,105:212:36:3:0.500:3024,214,36,0,63,2147483647,2147483647	SG	5254	gi|508702404|gb|EOX94300.1|	Multidrug resistance-associated protein 5 isoform 1 [Theobroma cacao]	AT1G04120.1	multidrug resistance-associated protein 5	encodes a high-affinity inositol hexakisphosphate transporter that plays a role in guard cell signaling and phytate storage. It is a member of MRP subfamily / ABC transporter subfamily C.	multidrug resistance-associated protein 5 (MRP5); FUNCTIONS IN: ATPase activity, coupled to transmembrane movement of substances, sulfonylurea receptor activity; INVOLVED IN: response to salt stress, cellular potassium ion homeostasis; LOCATED IN: vacuolar membrane, plasma membrane, plant-type vacuole; EXPRESSED IN: 25 plant structures; EXPRESSED DURING: 14 growth stages; CONTAINS InterPro DOMAIN…		OG1_1000
Sp2_comp156273_c0_seq1	2866	.	C	T	173	.	DP=220;VDB=0.0399;AF1=0.5;AC1=1;DP4=61,43,67,41;MQ=49;FQ=176;PV4=0.67,7.1e-86,1,1	GT:PL:GQ	0/1:203,0,255:99	Sp2_comp156273_c0_seq1	2866	.	C	T	4156.9	PASS	AC=3;AF=0.500;AN=6;BaseQRankSum=0.761;DP=231;Dels=0.00;FS=2.998;HaplotypeScore=7.7517;MLEAC=3;MLEAF=0.500;MQ=59.69;MQ0=0;MQRankSum=1.491;QD=18.00;ReadPosRankSum=0.647	GT:AD:DP:GQ:MLPSAC:MLPSAF:PL	0/0/0/1/1/1:114,117:231:41:3:0.500:4183,313,71,0,41,243,2147483647	SG	5254	gi|508702404|gb|EOX94300.1|	Multidrug resistance-associated protein 5 isoform 1 [Theobroma cacao]	AT1G04120.1	multidrug resistance-associated protein 5	encodes a high-affinity inositol hexakisphosphate transporter that plays a role in guard cell signaling and phytate storage. It is a member of MRP subfamily / ABC transporter subfamily C.	multidrug resistance-associated protein 5 (MRP5); FUNCTIONS IN: ATPase activity, coupled to transmembrane movement of substances, sulfonylurea receptor activity; INVOLVED IN: response to salt stress, cellular potassium ion homeostasis; LOCATED IN: vacuolar membrane, plasma membrane, plant-type vacuole; EXPRESSED IN: 25 plant structures; EXPRESSED DURING: 14 growth stages; CONTAINS InterPro DOMAIN…		OG1_1000
Sp2_comp156273_c0_seq1	2975	.	G	C	222	.	DP=243;VDB=0.0392;AF1=1;AC1=2;DP4=0,0,89,138;MQ=49;FQ=-282	GT:PL:GQ	1/1:255,255,0:99	Sp2_comp156273_c0_seq1	2975	.	G	C	9786.9	PASS	AC=6;AF=1.00;AN=6;DP=245;Dels=0.00;FS=0.000;HaplotypeScore=0.9996;MLEAC=6;MLEAF=1.00;MQ=60.00;MQ0=0;QD=26.76	GT:AD:DP:GQ:MLPSAC:MLPSAF:PL	1/1/1/1/1/1:0,245:245:99:6:1.00:9813,1797,1102,695,407,183,0	SG	5254	gi|508702404|gb|EOX94300.1|	Multidrug resistance-associated protein 5 isoform 1 [Theobroma cacao]	AT1G04120.1	multidrug resistance-associated protein 5	encodes a high-affinity inositol hexakisphosphate transporter that plays a role in guard cell signaling and phytate storage. It is a member of MRP subfamily / ABC transporter subfamily C.	multidrug resistance-associated protein 5 (MRP5); FUNCTIONS IN: ATPase activity, coupled to transmembrane movement of substances, sulfonylurea receptor activity; INVOLVED IN: response to salt stress, cellular potassium ion homeostasis; LOCATED IN: vacuolar membrane, plasma membrane, plant-type vacuole; EXPRESSED IN: 25 plant structures; EXPRESSED DURING: 14 growth stages; CONTAINS InterPro DOMAIN…		OG1_1000
Sp2_comp156273_c0_seq1	3492	.	T	C	225	.	DP=135;VDB=0.0271;AF1=0.5;AC1=1;DP4=26,35,31,43;MQ=47;FQ=225;PV4=1,0.0014,5.5e-108,1	GT:PL:GQ	0/1:255,0,255:99	Sp2_comp156273_c0_seq1	3492	.	T	C	2842.07	PASS	AC=3;AF=0.500;AN=6;BaseQRankSum=0.054;DP=137;Dels=0.00;FS=0.000;HaplotypeScore=0.8321;MLEAC=3;MLEAF=0.500;MQ=60.00;MQ0=0;MQRankSum=0.691;QD=20.75;ReadPosRankSum=0.214	GT:AD:DP:GQ:MLPSAC:MLPSAF:PL	0/0/0/1/1/1:61,76:137:14:3:0.500:2868,222,56,0,14,125,2147483647	SG	5254	gi|508702404|gb|EOX94300.1|	Multidrug resistance-associated protein 5 isoform 1 [Theobroma cacao]	AT1G04120.1	multidrug resistance-associated protein 5	encodes a high-affinity inositol hexakisphosphate transporter that plays a role in guard cell signaling and phytate storage. It is a member of MRP subfamily / ABC transporter subfamily C.	multidrug resistance-associated protein 5 (MRP5); FUNCTIONS IN: ATPase activity, coupled to transmembrane movement of substances, sulfonylurea receptor activity; INVOLVED IN: response to salt stress, cellular potassium ion homeostasis; LOCATED IN: vacuolar membrane, plasma membrane, plant-type vacuole; EXPRESSED IN: 25 plant structures; EXPRESSED DURING: 14 growth stages; CONTAINS InterPro DOMAIN…		OG1_1000
Sp2_comp156273_c0_seq1	3878	.	T	C	169	.	DP=184;VDB=0.0365;AF1=0.5;AC1=1;DP4=43,47,40,47;MQ=49;FQ=172;PV4=0.88,1.7e-63,1,1	GT:PL:GQ	0/1:199,0,255:99	Sp2_comp156273_c0_seq1	3878	.	T	C	3095.9	PASS	AC=3;AF=0.500;AN=6;BaseQRankSum=-0.025;DP=190;Dels=0.00;FS=0.000;HaplotypeScore=6.6494;MLEAC=3;MLEAF=0.500;MQ=59.66;MQ0=0;MQRankSum=1.620;QD=16.29;ReadPosRankSum=0.945	GT:AD:DP:GQ:MLPSAC:MLPSAF:PL	0/0/0/1/1/1:95,95:190:43:3:0.500:3122,220,43,0,46,227,2147483647	SG	5254	gi|508702404|gb|EOX94300.1|	Multidrug resistance-associated protein 5 isoform 1 [Theobroma cacao]	AT1G04120.1	multidrug resistance-associated protein 5	encodes a high-affinity inositol hexakisphosphate transporter that plays a role in guard cell signaling and phytate storage. It is a member of MRP subfamily / ABC transporter subfamily C.	multidrug resistance-associated protein 5 (MRP5); FUNCTIONS IN: ATPase activity, coupled to transmembrane movement of substances, sulfonylurea receptor activity; INVOLVED IN: response to salt stress, cellular potassium ion homeostasis; LOCATED IN: vacuolar membrane, plasma membrane, plant-type vacuole; EXPRESSED IN: 25 plant structures; EXPRESSED DURING: 14 growth stages; CONTAINS InterPro DOMAIN…		OG1_1000
Sp2_comp156273_c0_seq1	3972	.	G	A	169	.	DP=161;VDB=0.0400;AF1=0.5;AC1=1;DP4=39,39,35,43;MQ=49;FQ=172;PV4=0.63,2.3e-59,1.3e-06,1	GT:PL:GQ	0/1:199,0,255:99	Sp2_comp156273_c0_seq1	3972	.	G	A	2858.9	PASS	AC=3;AF=0.500;AN=6;BaseQRankSum=1.313;DP=167;Dels=0.00;FS=0.565;HaplotypeScore=7.7661;MLEAC=3;MLEAF=0.500;MQ=59.82;MQ0=0;MQRankSum=1.284;QD=17.12;ReadPosRankSum=0.350	GT:AD:DP:GQ:MLPSAC:MLPSAF:PL	0/0/0/1/1/1:84,83:167:37:3:0.500:2885,195,37,0,46,216,2147483647	SG	5254	gi|508702404|gb|EOX94300.1|	Multidrug resistance-associated protein 5 isoform 1 [Theobroma cacao]	AT1G04120.1	multidrug resistance-associated protein 5	encodes a high-affinity inositol hexakisphosphate transporter that plays a role in guard cell signaling and phytate storage. It is a member of MRP subfamily / ABC transporter subfamily C.	multidrug resistance-associated protein 5 (MRP5); FUNCTIONS IN: ATPase activity, coupled to transmembrane movement of substances, sulfonylurea receptor activity; INVOLVED IN: response to salt stress, cellular potassium ion homeostasis; LOCATED IN: vacuolar membrane, plasma membrane, plant-type vacuole; EXPRESSED IN: 25 plant structures; EXPRESSED DURING: 14 growth stages; CONTAINS InterPro DOMAIN…		OG1_1000
Sp2_comp156273_c0_seq1	489	.	C	T	31	.	DP=463;VDB=0.0345;AF1=0.5;AC1=1;DP4=130,92,44,53;MQ=48;FQ=34;PV4=0.037,9e-116,0.05,0.072	GT:PL:GQ	0/1:61,0,255:64	Sp2_comp156273_c0_seq1	489	.	C	T	3534.91	PASS	AC=3;AF=0.500;AN=6;BaseQRankSum=-0.951;DP=250;Dels=0.00;FS=0.467;HaplotypeScore=4.3336;MLEAC=3;MLEAF=0.500;MQ=59.72;MQ0=0;MQRankSum=0.440;QD=14.14;ReadPosRankSum=1.837	GT:AD:DP:GQ:MLPSAC:MLPSAF:PL	0/0/0/1/1/1:135,115:250:30:3:0.500:3561,231,30,0,90,2147483647,2147483647	SG	5254	gi|508702404|gb|EOX94300.1|	Multidrug resistance-associated protein 5 isoform 1 [Theobroma cacao]	AT1G04120.1	multidrug resistance-associated protein 5	encodes a high-affinity inositol hexakisphosphate transporter that plays a role in guard cell signaling and phytate storage. It is a member of MRP subfamily / ABC transporter subfamily C.	multidrug resistance-associated protein 5 (MRP5); FUNCTIONS IN: ATPase activity, coupled to transmembrane movement of substances, sulfonylurea receptor activity; INVOLVED IN: response to salt stress, cellular potassium ion homeostasis; LOCATED IN: vacuolar membrane, plasma membrane, plant-type vacuole; EXPRESSED IN: 25 plant structures; EXPRESSED DURING: 14 growth stages; CONTAINS InterPro DOMAIN…		OG1_1000
Sp2_comp156273_c0_seq1	654	.	C	T	4.77	.	DP=480;VDB=0.0398;AF1=0.4999;AC1=1;DP4=140,73,41,47;MQ=46;FQ=6.99;PV4=0.0028,2.5e-71,2.9e-19,0.34	GT:PL:GQ	0/1:33,0,255:33	Sp2_comp156273_c0_seq1	654	.	C	T	3262.9	PASS	AC=3;AF=0.500;AN=6;BaseQRankSum=-1.170;DP=250;Dels=0.00;FS=3.877;HaplotypeScore=4.0466;MLEAC=3;MLEAF=0.500;MQ=59.70;MQ0=0;MQRankSum=0.398;QD=13.05;ReadPosRankSum=-1.988	GT:AD:DP:GQ:MLPSAC:MLPSAF:PL	0/0/0/1/1/1:124,126:250:38:3:0.500:3289,287,65,0,38,225,2147483647	SG	5254	gi|508702404|gb|EOX94300.1|	Multidrug resistance-associated protein 5 isoform 1 [Theobroma cacao]	AT1G04120.1	multidrug resistance-associated protein 5	encodes a high-affinity inositol hexakisphosphate transporter that plays a role in guard cell signaling and phytate storage. It is a member of MRP subfamily / ABC transporter subfamily C.	multidrug resistance-associated protein 5 (MRP5); FUNCTIONS IN: ATPase activity, coupled to transmembrane movement of substances, sulfonylurea receptor activity; INVOLVED IN: response to salt stress, cellular potassium ion homeostasis; LOCATED IN: vacuolar membrane, plasma membrane, plant-type vacuole; EXPRESSED IN: 25 plant structures; EXPRESSED DURING: 14 growth stages; CONTAINS InterPro DOMAIN…		OG1_1000
Sp2_comp156273_c0_seq1	711	.	T	C	174	.	DP=496;VDB=0.0399;AF1=0.5;AC1=1;DP4=116,120,116,119;MQ=48;FQ=177;PV4=1,1.1e-173,3.4e-09,1	GT:PL:GQ	0/1:204,0,255:99	Sp2_comp156273_c0_seq1	711	.	T	C	4506.91	PASS	AC=3;AF=0.500;AN=6;BaseQRankSum=1.699;DP=250;Dels=0.00;FS=0.000;HaplotypeScore=4.4515;MLEAC=3;MLEAF=0.500;MQ=59.88;MQ0=1;MQRankSum=-1.386;QD=18.03;ReadPosRankSum=-1.111	GT:AD:DP:GQ:MLPSAC:MLPSAF:PL	0/0/0/1/1/1:114,136:250:29:3:0.500:4533,363,89,0,29,224,2147483647	SG	5254	gi|508702404|gb|EOX94300.1|	Multidrug resistance-associated protein 5 isoform 1 [Theobroma cacao]	AT1G04120.1	multidrug resistance-associated protein 5	encodes a high-affinity inositol hexakisphosphate transporter that plays a role in guard cell signaling and phytate storage. It is a member of MRP subfamily / ABC transporter subfamily C.	multidrug resistance-associated protein 5 (MRP5); FUNCTIONS IN: ATPase activity, coupled to transmembrane movement of substances, sulfonylurea receptor activity; INVOLVED IN: response to salt stress, cellular potassium ion homeostasis; LOCATED IN: vacuolar membrane, plasma membrane, plant-type vacuole; EXPRESSED IN: 25 plant structures; EXPRESSED DURING: 14 growth stages; CONTAINS InterPro DOMAIN…		OG1_1000
Sp2_comp156273_c0_seq1	783	.	A	G	225	.	DP=497;VDB=0.0392;AF1=0.5;AC1=1;DP4=119,109,113,113;MQ=47;FQ=225;PV4=0.71,1,2.1e-58,0.5	GT:PL:GQ	0/1:255,0,255:99	Sp2_comp156273_c0_seq1	783	.	A	G	3827.9	PASS	AC=3;AF=0.500;AN=6;BaseQRankSum=2.634;DP=250;Dels=0.00;FS=0.000;HaplotypeScore=7.4406;MLEAC=3;MLEAF=0.500;MQ=60.00;MQ0=0;MQRankSum=1.125;QD=15.31;ReadPosRankSum=0.291	GT:AD:DP:GQ:MLPSAC:MLPSAF:PL	0/0/0/1/1/1:126,122:250:54:3:0.500:3854,293,60,0,54,278,2147483647	SG	5254	gi|508702404|gb|EOX94300.1|	Multidrug resistance-associated protein 5 isoform 1 [Theobroma cacao]	AT1G04120.1	multidrug resistance-associated protein 5	encodes a high-affinity inositol hexakisphosphate transporter that plays a role in guard cell signaling and phytate storage. It is a member of MRP subfamily / ABC transporter subfamily C.	multidrug resistance-associated protein 5 (MRP5); FUNCTIONS IN: ATPase activity, coupled to transmembrane movement of substances, sulfonylurea receptor activity; INVOLVED IN: response to salt stress, cellular potassium ion homeostasis; LOCATED IN: vacuolar membrane, plasma membrane, plant-type vacuole; EXPRESSED IN: 25 plant structures; EXPRESSED DURING: 14 growth stages; CONTAINS InterPro DOMAIN…		OG1_1000
Sp2_comp156273_c0_seq1	954	.	C	T	225	.	DP=307;VDB=0.0380;AF1=0.5;AC1=1;DP4=68,71,72,92;MQ=47;FQ=225;PV4=0.42,1,2.3e-25,1	GT:PL:GQ	0/1:255,0,255:99	Sp2_comp156273_c0_seq1	954	.	C	T	4963.9	PASS	AC=3;AF=0.500;AN=6;BaseQRankSum=2.658;DP=250;Dels=0.00;FS=4.282;HaplotypeScore=1.9989;MLEAC=3;MLEAF=0.500;MQ=59.70;MQ0=0;MQRankSum=-0.192;QD=19.86;ReadPosRankSum=0.445	GT:AD:DP:GQ:MLPSAC:MLPSAF:PL	0/0/0/1/1/1:116,134:250:37:3:0.500:4990,369,88,0,37,251,2147483647	SG	5254	gi|508702404|gb|EOX94300.1|	Multidrug resistance-associated protein 5 isoform 1 [Theobroma cacao]	AT1G04120.1	multidrug resistance-associated protein 5	encodes a high-affinity inositol hexakisphosphate transporter that plays a role in guard cell signaling and phytate storage. It is a member of MRP subfamily / ABC transporter subfamily C.	multidrug resistance-associated protein 5 (MRP5); FUNCTIONS IN: ATPase activity, coupled to transmembrane movement of substances, sulfonylurea receptor activity; INVOLVED IN: response to salt stress, cellular potassium ion homeostasis; LOCATED IN: vacuolar membrane, plasma membrane, plant-type vacuole; EXPRESSED IN: 25 plant structures; EXPRESSED DURING: 14 growth stages; CONTAINS InterPro DOMAIN…		OG1_1000
Sp2_comp156386_c0_seq2	1088	.	C	T	62	.	DP=216;VDB=0.0392;AF1=0.5;AC1=1;DP4=26,16,83,86;MQ=45;FQ=49.9;PV4=0.17,4e-54,1,0.13	GT:PL:GQ	0/1:92,0,77:80	Sp2_comp156386_c0_seq2	1088	.	C	T	6762.96	PASS	AC=5;AF=0.833;AN=6;BaseQRankSum=1.110;DP=241;Dels=0.00;FS=0.000;HaplotypeScore=9.8602;MLEAC=5;MLEAF=0.833;MQ=59.44;MQ0=0;MQRankSum=2.136;QD=28.06;ReadPosRankSum=0.253	GT:AD:DP:GQ:MLPSAC:MLPSAF:PL	0/1/1/1/1/1:59,181:241:19:5:0.833:6789,860,389,148,19,0,1544	SG	2513	gi|460376814|ref|XP_004234191.1|	PREDICTED: ABC transporter C family member 10-like [Solanum lycopersicum]	AT3G59140.1	multidrug resistance-associated protein 14	member of MRP subfamily	multidrug resistance-associated protein 14 (MRP14); FUNCTIONS IN: ATPase activity, coupled to transmembrane movement of substances; INVOLVED IN: transport, transmembrane transport; LOCATED IN: plasma membrane; EXPRESSED IN: 17 plant structures; EXPRESSED DURING: 9 growth stages; CONTAINS InterPro DOMAIN/s: ATPase, AAA+ type, core (InterPro:IPR003593), ABC transporter-like (InterPro:IPR003439), AB…		OG1_1000
Sp2_comp156386_c0_seq2	1373	.	C	T	46	.	DP=277;VDB=0.0380;AF1=0.5;AC1=1;DP4=65,63,31,26;MQ=46;FQ=49;PV4=0.75,1.2e-63,2.8e-07,0.27	GT:PL:GQ	0/1:76,0,255:79	Sp2_comp156386_c0_seq2	1373	.	C	T	4958.91		AC=4;AF=0.667;AN=6;BaseQRankSum=-1.271;DP=250;Dels=0.00;FS=0.999;HaplotypeScore=167.5353;MLEAC=4;MLEAF=0.667;MQ=59.58;MQ0=0;MQRankSum=-2.169;QD=19.84;ReadPosRankSum=0.411	GT:AD:DP:GQ:MLPSAC:MLPSAF:PL	0/0/1/1/1/1:95,154:250:28:4:0.667:4985,516,171,28,0,118,2147483647	SG	2513	gi|460376814|ref|XP_004234191.1|	PREDICTED: ABC transporter C family member 10-like [Solanum lycopersicum]	AT3G59140.1	multidrug resistance-associated protein 14	member of MRP subfamily	multidrug resistance-associated protein 14 (MRP14); FUNCTIONS IN: ATPase activity, coupled to transmembrane movement of substances; INVOLVED IN: transport, transmembrane transport; LOCATED IN: plasma membrane; EXPRESSED IN: 17 plant structures; EXPRESSED DURING: 9 growth stages; CONTAINS InterPro DOMAIN/s: ATPase, AAA+ type, core (InterPro:IPR003593), ABC transporter-like (InterPro:IPR003439), AB…		OG1_1000
Sp2_comp156386_c0_seq2	1376	.	G	A	114	.	DP=275;VDB=0.0380;AF1=0.5;AC1=1;DP4=74,65,44,35;MQ=46;FQ=117;PV4=0.78,7.3e-65,1,0.14	GT:PL:GQ	0/1:144,0,255:99	Sp2_comp156386_c0_seq2	1376	.	G	A	3353.67		AC=3;AF=0.500;AN=6;BaseQRankSum=1.417;DP=250;Dels=0.00;FS=0.993;HaplotypeScore=115.0245;MLEAC=3;MLEAF=0.500;MQ=59.58;MQ0=0;MQRankSum=0.050;QD=13.41;ReadPosRankSum=0.358	GT:AD:DP:GQ:MLPSAC:MLPSAF:PL	0/0/0/1/1/1:149,101:250:3:3:0.500:3378,163,3,0,114,2147483647,2147483647	SG	2513	gi|460376814|ref|XP_004234191.1|	PREDICTED: ABC transporter C family member 10-like [Solanum lycopersicum]	AT3G59140.1	multidrug resistance-associated protein 14	member of MRP subfamily	multidrug resistance-associated protein 14 (MRP14); FUNCTIONS IN: ATPase activity, coupled to transmembrane movement of substances; INVOLVED IN: transport, transmembrane transport; LOCATED IN: plasma membrane; EXPRESSED IN: 17 plant structures; EXPRESSED DURING: 9 growth stages; CONTAINS InterPro DOMAIN/s: ATPase, AAA+ type, core (InterPro:IPR003593), ABC transporter-like (InterPro:IPR003439), AB…		OG1_1000
Sp2_comp156386_c0_seq2	1391	.	C	T	174	.	DP=290;VDB=0.0400;AF1=1;AC1=2;DP4=7,5,80,69;MQ=42;FQ=-282;PV4=1,6e-55,1,0.0001	GT:PL:GQ	1/1:207,255,0:99	Sp2_comp156386_c0_seq2	1391	.	C	T	6367.91	PASS	AC=5;AF=0.833;AN=6;BaseQRankSum=0.648;DP=249;Dels=0.00;FS=5.851;HaplotypeScore=5.4993;MLEAC=5;MLEAF=0.833;MQ=59.55;MQ0=0;MQRankSum=-0.906;QD=25.57;ReadPosRankSum=-0.365	GT:AD:DP:GQ:MLPSAC:MLPSAF:PL	0/1/1/1/1/1:48,201:249:27:5:0.833:6394,874,404,160,27,0,1366	SG	2513	gi|460376814|ref|XP_004234191.1|	PREDICTED: ABC transporter C family member 10-like [Solanum lycopersicum]	AT3G59140.1	multidrug resistance-associated protein 14	member of MRP subfamily	multidrug resistance-associated protein 14 (MRP14); FUNCTIONS IN: ATPase activity, coupled to transmembrane movement of substances; INVOLVED IN: transport, transmembrane transport; LOCATED IN: plasma membrane; EXPRESSED IN: 17 plant structures; EXPRESSED DURING: 9 growth stages; CONTAINS InterPro DOMAIN/s: ATPase, AAA+ type, core (InterPro:IPR003593), ABC transporter-like (InterPro:IPR003439), AB…		OG1_1000
Sp2_comp156386_c0_seq2	1466	.	C	T	225	.	DP=271;VDB=0.0365;AF1=0.5;AC1=1;DP4=70,81,37,61;MQ=39;FQ=225;PV4=0.19,0.00031,1.3e-10,1	GT:PL:GQ	0/1:255,0,255:99	Sp2_comp156386_c0_seq2	1466	.	C	T	2537.9	PASS	AC=2;AF=0.333;AN=6;BaseQRankSum=-3.526;DP=250;Dels=0.00;FS=0.000;HaplotypeScore=5.2411;MLEAC=2;MLEAF=0.333;MQ=59.73;MQ0=0;MQRankSum=1.035;QD=10.15;ReadPosRankSum=-0.158	GT:AD:DP:GQ:MLPSAC:MLPSAF:PL	0/0/0/0/1/1:158,91:250:34:2:0.333:2564,108,0,34,184,2147483647,2147483647	SG	2513	gi|460376814|ref|XP_004234191.1|	PREDICTED: ABC transporter C family member 10-like [Solanum lycopersicum]	AT3G59140.1	multidrug resistance-associated protein 14	member of MRP subfamily	multidrug resistance-associated protein 14 (MRP14); FUNCTIONS IN: ATPase activity, coupled to transmembrane movement of substances; INVOLVED IN: transport, transmembrane transport; LOCATED IN: plasma membrane; EXPRESSED IN: 17 plant structures; EXPRESSED DURING: 9 growth stages; CONTAINS InterPro DOMAIN/s: ATPase, AAA+ type, core (InterPro:IPR003593), ABC transporter-like (InterPro:IPR003439), AB…		OG1_1000
Sp2_comp156386_c0_seq2	1517	.	C	T	225	.	DP=295;VDB=0.0164;AF1=0.5;AC1=1;DP4=111,72,53,49;MQ=40;FQ=225;PV4=0.17,1,6.8e-15,1	GT:PL:GQ	0/1:255,0,255:99	Sp2_comp156386_c0_seq2	1517	.	C	T	3135.92		AC=2;AF=0.333;AN=6;BaseQRankSum=1.322;DP=249;Dels=0.00;FS=6.298;HaplotypeScore=93.0333;MLEAC=2;MLEAF=0.333;MQ=59.89;MQ0=0;MQRankSum=0.298;QD=12.59;ReadPosRankSum=1.993	GT:AD:DP:GQ:MLPSAC:MLPSAF:PL	0/0/0/0/1/1:155,94:249:23:2:0.333:3162,131,0,23,169,2147483647,2147483647	SG	2513	gi|460376814|ref|XP_004234191.1|	PREDICTED: ABC transporter C family member 10-like [Solanum lycopersicum]	AT3G59140.1	multidrug resistance-associated protein 14	member of MRP subfamily	multidrug resistance-associated protein 14 (MRP14); FUNCTIONS IN: ATPase activity, coupled to transmembrane movement of substances; INVOLVED IN: transport, transmembrane transport; LOCATED IN: plasma membrane; EXPRESSED IN: 17 plant structures; EXPRESSED DURING: 9 growth stages; CONTAINS InterPro DOMAIN/s: ATPase, AAA+ type, core (InterPro:IPR003593), ABC transporter-like (InterPro:IPR003439), AB…		OG1_1000
Sp2_comp156386_c0_seq2	1559	.	G	A	80	.	DP=398;VDB=0.0392;AF1=0.5;AC1=1;DP4=41,25,109,104;MQ=45;FQ=83;PV4=0.12,7.4e-99,1,1	GT:PL:GQ	0/1:110,0,151:99	Sp2_comp156386_c0_seq2	1559	.	G	A	6613.91		AC=5;AF=0.833;AN=6;BaseQRankSum=-2.372;DP=248;Dels=0.00;FS=12.406;HaplotypeScore=51.9236;MLEAC=5;MLEAF=0.833;MQ=59.84;MQ0=0;MQRankSum=2.482;QD=26.67;ReadPosRankSum=1.616	GT:AD:DP:GQ:MLPSAC:MLPSAF:PL	0/1/1/1/1/1:52,196:248:30:5:0.833:6640,922,427,170,30,0,1496	SG	2513	gi|460376814|ref|XP_004234191.1|	PREDICTED: ABC transporter C family member 10-like [Solanum lycopersicum]	AT3G59140.1	multidrug resistance-associated protein 14	member of MRP subfamily	multidrug resistance-associated protein 14 (MRP14); FUNCTIONS IN: ATPase activity, coupled to transmembrane movement of substances; INVOLVED IN: transport, transmembrane transport; LOCATED IN: plasma membrane; EXPRESSED IN: 17 plant structures; EXPRESSED DURING: 9 growth stages; CONTAINS InterPro DOMAIN/s: ATPase, AAA+ type, core (InterPro:IPR003593), ABC transporter-like (InterPro:IPR003439), AB…		OG1_1000
Sp2_comp156386_c0_seq2	1859	.	C	T	225	.	DP=430;VDB=0.0399;AF1=0.5;AC1=1;DP4=124,130,78,85;MQ=46;FQ=225;PV4=0.92,0.34,0.014,1	GT:PL:GQ	0/1:255,0,255:99	Sp2_comp156386_c0_seq2	1859	.	C	T	3021.91	PASS	AC=2;AF=0.333;AN=6;BaseQRankSum=0.861;DP=250;Dels=0.00;FS=0.000;HaplotypeScore=1.7883;MLEAC=2;MLEAF=0.333;MQ=59.73;MQ0=0;MQRankSum=0.054;QD=12.09;ReadPosRankSum=1.960	GT:AD:DP:GQ:MLPSAC:MLPSAF:PL	0/0/0/0/1/1:157,92:249:30:2:0.333:3048,124,0,30,184,2147483647,2147483647	SG	2513	gi|460376814|ref|XP_004234191.1|	PREDICTED: ABC transporter C family member 10-like [Solanum lycopersicum]	AT3G59140.1	multidrug resistance-associated protein 14	member of MRP subfamily	multidrug resistance-associated protein 14 (MRP14); FUNCTIONS IN: ATPase activity, coupled to transmembrane movement of substances; INVOLVED IN: transport, transmembrane transport; LOCATED IN: plasma membrane; EXPRESSED IN: 17 plant structures; EXPRESSED DURING: 9 growth stages; CONTAINS InterPro DOMAIN/s: ATPase, AAA+ type, core (InterPro:IPR003593), ABC transporter-like (InterPro:IPR003439), AB…		OG1_1000
Sp2_comp156386_c0_seq2	2414	.	C	A	225	.	DP=50;VDB=0.0003;AF1=0.5;AC1=1;DP4=8,22,3,17;MQ=46;FQ=225;PV4=0.49,1,0.19,1	GT:PL:GQ	0/1:255,0,255:99	Sp2_comp156386_c0_seq2	2414	.	C	A	688.36	PASS	AC=2;AF=0.333;AN=6;BaseQRankSum=2.657;DP=49;Dels=0.00;FS=3.079;HaplotypeScore=0.9789;MLEAC=2;MLEAF=0.333;MQ=60.00;MQ0=0;MQRankSum=1.098;QD=14.05;ReadPosRankSum=-0.462	GT:AD:DP:GQ:MLPSAC:MLPSAF:PL	0/0/0/0/1/1:30,19:49:4:2:0.333:713,28,0,4,33,105,2147483647	SG	2513	gi|460376814|ref|XP_004234191.1|	PREDICTED: ABC transporter C family member 10-like [Solanum lycopersicum]	AT3G59140.1	multidrug resistance-associated protein 14	member of MRP subfamily	multidrug resistance-associated protein 14 (MRP14); FUNCTIONS IN: ATPase activity, coupled to transmembrane movement of substances; INVOLVED IN: transport, transmembrane transport; LOCATED IN: plasma membrane; EXPRESSED IN: 17 plant structures; EXPRESSED DURING: 9 growth stages; CONTAINS InterPro DOMAIN/s: ATPase, AAA+ type, core (InterPro:IPR003593), ABC transporter-like (InterPro:IPR003439), AB…		OG1_1000
Sp2_comp156386_c0_seq2	300	.	A	G	45	.	DP=263;VDB=0.0399;AF1=0.5;AC1=1;DP4=76,75,32,35;MQ=43;FQ=48;PV4=0.77,3.2e-29,1,0.0098	GT:PL:GQ	0/1:75,0,255:78	Sp2_comp156386_c0_seq2	300	.	A	G	2894.9		AC=2;AF=0.333;AN=6;BaseQRankSum=-1.115;DP=250;Dels=0.00;FS=2.227;HaplotypeScore=173.1368;MLEAC=2;MLEAF=0.333;MQ=59.96;MQ0=0;MQRankSum=1.877;QD=11.58;ReadPosRankSum=-0.365	GT:AD:DP:GQ:MLPSAC:MLPSAF:PL	0/0/0/0/1/1:160,90:250:39:2:0.333:2921,115,0,39,202,2147483647,2147483647	SG	2513	gi|460376814|ref|XP_004234191.1|	PREDICTED: ABC transporter C family member 10-like [Solanum lycopersicum]	AT3G59140.1	multidrug resistance-associated protein 14	member of MRP subfamily	multidrug resistance-associated protein 14 (MRP14); FUNCTIONS IN: ATPase activity, coupled to transmembrane movement of substances; INVOLVED IN: transport, transmembrane transport; LOCATED IN: plasma membrane; EXPRESSED IN: 17 plant structures; EXPRESSED DURING: 9 growth stages; CONTAINS InterPro DOMAIN/s: ATPase, AAA+ type, core (InterPro:IPR003593), ABC transporter-like (InterPro:IPR003439), AB…		OG1_1000
Sp2_comp156386_c0_seq2	607	.	A	G	92	.	DP=291;VDB=0.0322;AF1=0.5;AC1=1;DP4=97,122,32,32;MQ=47;FQ=95;PV4=0.48,1,5.3e-58,1	GT:PL:GQ	0/1:122,0,255:99	Sp2_comp156386_c0_seq2	607	.	A	G	1782.67	PASS	AC=1;AF=0.167;AN=6;BaseQRankSum=3.246;DP=248;Dels=0.00;FS=0.547;HaplotypeScore=4.6956;MLEAC=1;MLEAF=0.167;MQ=59.89;MQ0=0;MQRankSum=-0.804;QD=7.19;ReadPosRankSum=1.001	GT:AD:DP:GQ:MLPSAC:MLPSAF:PL	0/0/0/0/0/1:188,60:248:3:1:0.167:1807,0,3,127,2147483647,2147483647,2147483647	SG	2513	gi|460376814|ref|XP_004234191.1|	PREDICTED: ABC transporter C family member 10-like [Solanum lycopersicum]	AT3G59140.1	multidrug resistance-associated protein 14	member of MRP subfamily	multidrug resistance-associated protein 14 (MRP14); FUNCTIONS IN: ATPase activity, coupled to transmembrane movement of substances; INVOLVED IN: transport, transmembrane transport; LOCATED IN: plasma membrane; EXPRESSED IN: 17 plant structures; EXPRESSED DURING: 9 growth stages; CONTAINS InterPro DOMAIN/s: ATPase, AAA+ type, core (InterPro:IPR003593), ABC transporter-like (InterPro:IPR003439), AB…		OG1_1000
Sp2_comp156386_c0_seq2	734	.	G	A	225	.	DP=249;VDB=0.0392;AF1=0.5;AC1=1;DP4=69,61,53,54;MQ=46;FQ=225;PV4=0.6,0.38,2.5e-09,1	GT:PL:GQ	0/1:255,0,255:99	Sp2_comp156386_c0_seq2	734	.	G	A	3701.92		AC=3;AF=0.500;AN=6;BaseQRankSum=-0.450;DP=250;Dels=0.00;FS=0.465;HaplotypeScore=52.7120;MLEAC=3;MLEAF=0.500;MQ=60.00;MQ0=0;MQRankSum=-1.866;QD=14.81;ReadPosRankSum=-0.024	GT:AD:DP:GQ:MLPSAC:MLPSAF:PL	0/0/0/1/1/1:136,112:250:25:3:0.500:3728,217,25,0,94,2147483647,2147483647	SG	2513	gi|460376814|ref|XP_004234191.1|	PREDICTED: ABC transporter C family member 10-like [Solanum lycopersicum]	AT3G59140.1	multidrug resistance-associated protein 14	member of MRP subfamily	multidrug resistance-associated protein 14 (MRP14); FUNCTIONS IN: ATPase activity, coupled to transmembrane movement of substances; INVOLVED IN: transport, transmembrane transport; LOCATED IN: plasma membrane; EXPRESSED IN: 17 plant structures; EXPRESSED DURING: 9 growth stages; CONTAINS InterPro DOMAIN/s: ATPase, AAA+ type, core (InterPro:IPR003593), ABC transporter-like (InterPro:IPR003439), AB…		OG1_1000
Sp2_comp156386_c0_seq2	8	.	C	T	225	.	DP=67;VDB=0.0000;AF1=0.5;AC1=1;DP4=25,10,10,20;MQ=54;FQ=225;PV4=0.0029,0.47,0.27,0.12	GT:PL:GQ	0/1:255,0,255:99	Sp2_comp156386_c0_seq2	8	.	C	T	334.1	PASS	AC=2;AF=0.333;AN=6;BaseQRankSum=1.056;DP=56;Dels=0.00;FS=0.000;HaplotypeScore=0.9997;MLEAC=2;MLEAF=0.333;MQ=55.13;MQ0=0;MQRankSum=0.761;QD=5.97;ReadPosRankSum=0.485	GT:AD:DP:GQ:MLPSAC:MLPSAF:PL	0/0/0/0/1/1:37,19:56:6:2:0.333:359,12,0,6,27,75,2147483647	SG	2513	gi|460376814|ref|XP_004234191.1|	PREDICTED: ABC transporter C family member 10-like [Solanum lycopersicum]	AT3G59140.1	multidrug resistance-associated protein 14	member of MRP subfamily	multidrug resistance-associated protein 14 (MRP14); FUNCTIONS IN: ATPase activity, coupled to transmembrane movement of substances; INVOLVED IN: transport, transmembrane transport; LOCATED IN: plasma membrane; EXPRESSED IN: 17 plant structures; EXPRESSED DURING: 9 growth stages; CONTAINS InterPro DOMAIN/s: ATPase, AAA+ type, core (InterPro:IPR003593), ABC transporter-like (InterPro:IPR003439), AB…		OG1_1000
Sp2_comp156386_c0_seq2	998	.	G	A	82	.	DP=220;VDB=0.0380;AF1=0.5;AC1=1;DP4=55,40,29,18;MQ=48;FQ=85;PV4=0.72,1.1e-52,0.22,0.13	GT:PL:GQ	0/1:112,0,255:99	Sp2_comp156386_c0_seq2	998	.	G	A	2768.91		AC=2;AF=0.333;AN=6;BaseQRankSum=0.720;DP=247;Dels=0.00;FS=5.357;HaplotypeScore=164.6829;MLEAC=2;MLEAF=0.333;MQ=59.63;MQ0=0;MQRankSum=0.649;QD=11.21;ReadPosRankSum=-1.423	GT:AD:DP:GQ:MLPSAC:MLPSAF:PL	0/0/0/0/1/1:154,93:247:32:2:0.333:2795,113,0,32,180,2147483647,2147483647	SG	2513	gi|460376814|ref|XP_004234191.1|	PREDICTED: ABC transporter C family member 10-like [Solanum lycopersicum]	AT3G59140.1	multidrug resistance-associated protein 14	member of MRP subfamily	multidrug resistance-associated protein 14 (MRP14); FUNCTIONS IN: ATPase activity, coupled to transmembrane movement of substances; INVOLVED IN: transport, transmembrane transport; LOCATED IN: plasma membrane; EXPRESSED IN: 17 plant structures; EXPRESSED DURING: 9 growth stages; CONTAINS InterPro DOMAIN/s: ATPase, AAA+ type, core (InterPro:IPR003593), ABC transporter-like (InterPro:IPR003439), AB…		OG1_1000
Sp2_comp156386_c1_seq1	105	.	C	T	27	.	DP=167;VDB=0.0392;AF1=0.5;AC1=1;DP4=38,58,10,22;MQ=44;FQ=30;PV4=0.53,6e-42,1,0.009	GT:PL:GQ	0/1:57,0,255:60	Sp2_comp156386_c1_seq1	105	.	C	T	1662.54		AC=2;AF=0.333;AN=6;BaseQRankSum=-0.033;DP=136;Dels=0.00;FS=0.000;HaplotypeScore=33.2098;MLEAC=2;MLEAF=0.333;MQ=59.57;MQ0=0;MQRankSum=1.283;QD=12.22;ReadPosRankSum=-0.434	GT:AD:DP:GQ:MLPSAC:MLPSAF:PL	0/0/0/0/1/1:82,54:136:8:2:0.333:1688,78,0,8,81,2147483647,2147483647	SG	2797	gi|460376814|ref|XP_004234191.1|	PREDICTED: ABC transporter C family member 10-like [Solanum lycopersicum]	AT3G59140.1	multidrug resistance-associated protein 14	member of MRP subfamily	multidrug resistance-associated protein 14 (MRP14); FUNCTIONS IN: ATPase activity, coupled to transmembrane movement of substances; INVOLVED IN: transport, transmembrane transport; LOCATED IN: plasma membrane; EXPRESSED IN: 17 plant structures; EXPRESSED DURING: 9 growth stages; CONTAINS InterPro DOMAIN/s: ATPase, AAA+ type, core (InterPro:IPR003593), ABC transporter-like (InterPro:IPR003439), AB…		OG1_1000
Sp2_comp156386_c1_seq1	1128	.	G	A	225	.	DP=172;VDB=0.0345;AF1=0.5;AC1=1;DP4=53,54,31,30;MQ=46;FQ=225;PV4=1,0.12,0.16,1	GT:PL:GQ	0/1:255,0,255:99	Sp2_comp156386_c1_seq1	1128	.	G	A	2001.92	PASS	AC=2;AF=0.333;AN=6;BaseQRankSum=-1.125;DP=173;Dels=0.00;FS=0.000;HaplotypeScore=3.8318;MLEAC=2;MLEAF=0.333;MQ=59.81;MQ0=0;MQRankSum=0.814;QD=11.57;ReadPosRankSum=1.209	GT:AD:DP:GQ:MLPSAC:MLPSAF:PL	0/0/0/0/1/1:109,63:173:25:2:0.333:2028,81,0,25,135,2147483647,2147483647	SG	2797	gi|460376814|ref|XP_004234191.1|	PREDICTED: ABC transporter C family member 10-like [Solanum lycopersicum]	AT3G59140.1	multidrug resistance-associated protein 14	member of MRP subfamily	multidrug resistance-associated protein 14 (MRP14); FUNCTIONS IN: ATPase activity, coupled to transmembrane movement of substances; INVOLVED IN: transport, transmembrane transport; LOCATED IN: plasma membrane; EXPRESSED IN: 17 plant structures; EXPRESSED DURING: 9 growth stages; CONTAINS InterPro DOMAIN/s: ATPase, AAA+ type, core (InterPro:IPR003593), ABC transporter-like (InterPro:IPR003439), AB…		OG1_1000
Sp2_comp156386_c1_seq1	1302	.	G	A	136	.	DP=111;VDB=0.0380;AF1=0.5;AC1=1;DP4=24,27,12,27;MQ=49;FQ=139;PV4=0.13,3.1e-43,0.29,0.22	GT:PL:GQ	0/1:166,0,255:99	Sp2_comp156386_c1_seq1	1302	.	G	A	1971.92	PASS	AC=3;AF=0.500;AN=6;BaseQRankSum=-1.199;DP=115;Dels=0.00;FS=0.000;HaplotypeScore=0.9999;MLEAC=3;MLEAF=0.500;MQ=59.68;MQ0=0;MQRankSum=-0.167;QD=17.15;ReadPosRankSum=0.292	GT:AD:DP:GQ:MLPSAC:MLPSAF:PL	0/0/0/1/1/1:56,59:115:24:3:0.500:1998,152,33,0,24,131,2147483647	SG	2797	gi|460376814|ref|XP_004234191.1|	PREDICTED: ABC transporter C family member 10-like [Solanum lycopersicum]	AT3G59140.1	multidrug resistance-associated protein 14	member of MRP subfamily	multidrug resistance-associated protein 14 (MRP14); FUNCTIONS IN: ATPase activity, coupled to transmembrane movement of substances; INVOLVED IN: transport, transmembrane transport; LOCATED IN: plasma membrane; EXPRESSED IN: 17 plant structures; EXPRESSED DURING: 9 growth stages; CONTAINS InterPro DOMAIN/s: ATPase, AAA+ type, core (InterPro:IPR003593), ABC transporter-like (InterPro:IPR003439), AB…		OG1_1000
Sp2_comp156386_c1_seq1	1418	.	C	T	225	.	DP=118;VDB=0.0380;AF1=0.5;AC1=1;DP4=31,20,37,27;MQ=44;FQ=225;PV4=0.85,0.19,3.3e-06,1	GT:PL:GQ	0/1:255,0,255:99	Sp2_comp156386_c1_seq1	1418	.	C	T	2374.67	PASS	AC=3;AF=0.500;AN=6;BaseQRankSum=-0.714;DP=117;Dels=0.00;FS=2.397;HaplotypeScore=0.9992;MLEAC=3;MLEAF=0.500;MQ=59.82;MQ0=0;MQRankSum=-0.901;QD=20.30;ReadPosRankSum=0.477	GT:AD:DP:GQ:MLPSAC:MLPSAF:PL	0/0/0/1/1/1:50,67:117:3:3:0.500:2399,211,57,0,3,85,2147483647	SG	2797	gi|460376814|ref|XP_004234191.1|	PREDICTED: ABC transporter C family member 10-like [Solanum lycopersicum]	AT3G59140.1	multidrug resistance-associated protein 14	member of MRP subfamily	multidrug resistance-associated protein 14 (MRP14); FUNCTIONS IN: ATPase activity, coupled to transmembrane movement of substances; INVOLVED IN: transport, transmembrane transport; LOCATED IN: plasma membrane; EXPRESSED IN: 17 plant structures; EXPRESSED DURING: 9 growth stages; CONTAINS InterPro DOMAIN/s: ATPase, AAA+ type, core (InterPro:IPR003593), ABC transporter-like (InterPro:IPR003439), AB…		OG1_1000
Sp2_comp156386_c1_seq1	1440	.	T	C	44	.	DP=136;VDB=0.0400;AF1=0.5;AC1=1;DP4=34,31,14,10;MQ=46;FQ=47;PV4=0.64,2.9e-33,1.3e-05,1	GT:PL:GQ	0/1:74,0,255:77	Sp2_comp156386_c1_seq1	1440	.	T	C	1850.94	PASS	AC=3;AF=0.500;AN=6;BaseQRankSum=0.597;DP=134;Dels=0.00;FS=0.000;HaplotypeScore=4.4529;MLEAC=3;MLEAF=0.500;MQ=59.84;MQ0=0;MQRankSum=-1.263;QD=13.81;ReadPosRankSum=1.367	GT:AD:DP:GQ:MLPSAC:MLPSAF:PL	0/0/0/1/1/1:64,69:134:21:3:0.500:1877,130,21,0,39,171,2147483647	SG	2797	gi|460376814|ref|XP_004234191.1|	PREDICTED: ABC transporter C family member 10-like [Solanum lycopersicum]	AT3G59140.1	multidrug resistance-associated protein 14	member of MRP subfamily	multidrug resistance-associated protein 14 (MRP14); FUNCTIONS IN: ATPase activity, coupled to transmembrane movement of substances; INVOLVED IN: transport, transmembrane transport; LOCATED IN: plasma membrane; EXPRESSED IN: 17 plant structures; EXPRESSED DURING: 9 growth stages; CONTAINS InterPro DOMAIN/s: ATPase, AAA+ type, core (InterPro:IPR003593), ABC transporter-like (InterPro:IPR003439), AB…		OG1_1000
Sp2_comp156386_c1_seq1	1485	.	C	T	87	.	DP=133;VDB=0.0345;AF1=0.5;AC1=1;DP4=35,34,23,13;MQ=47;FQ=90;PV4=0.22,1.3e-49,1,0.14	GT:PL:GQ	0/1:117,0,255:99	Sp2_comp156386_c1_seq1	1485	.	C	T	2171.92	PASS	AC=3;AF=0.500;AN=6;BaseQRankSum=-0.729;DP=140;Dels=0.01;FS=3.090;HaplotypeScore=5.4766;MLEAC=3;MLEAF=0.500;MQ=58.87;MQ0=1;MQRankSum=0.068;QD=15.51;ReadPosRankSum=1.949	GT:AD:DP:GQ:MLPSAC:MLPSAF:PL	0/0/0/1/1/1:74,65:139:23:3:0.500:2198,143,23,0,44,192,2147483647	SG	2797	gi|460376814|ref|XP_004234191.1|	PREDICTED: ABC transporter C family member 10-like [Solanum lycopersicum]	AT3G59140.1	multidrug resistance-associated protein 14	member of MRP subfamily	multidrug resistance-associated protein 14 (MRP14); FUNCTIONS IN: ATPase activity, coupled to transmembrane movement of substances; INVOLVED IN: transport, transmembrane transport; LOCATED IN: plasma membrane; EXPRESSED IN: 17 plant structures; EXPRESSED DURING: 9 growth stages; CONTAINS InterPro DOMAIN/s: ATPase, AAA+ type, core (InterPro:IPR003593), ABC transporter-like (InterPro:IPR003439), AB…		OG1_1000
Sp2_comp156386_c1_seq1	1514	.	G	T	65	.	DP=141;VDB=0.0400;AF1=0.5;AC1=1;DP4=38,38,12,19;MQ=49;FQ=68;PV4=0.39,2.4e-47,1,0.013	GT:PL:GQ	0/1:95,0,255:98	Sp2_comp156386_c1_seq1	1514	.	G	T	2191.92	PASS	AC=3;AF=0.500;AN=6;BaseQRankSum=-0.190;DP=146;Dels=0.00;FS=6.079;HaplotypeScore=1.5661;MLEAC=3;MLEAF=0.500;MQ=58.92;MQ0=1;MQRankSum=-0.614;QD=15.01;ReadPosRankSum=0.318	GT:AD:DP:GQ:MLPSAC:MLPSAF:PL	0/0/0/1/1/1:78,68:146:24:3:0.500:2218,148,24,0,45,197,2147483647	SG	2797	gi|460376814|ref|XP_004234191.1|	PREDICTED: ABC transporter C family member 10-like [Solanum lycopersicum]	AT3G59140.1	multidrug resistance-associated protein 14	member of MRP subfamily	multidrug resistance-associated protein 14 (MRP14); FUNCTIONS IN: ATPase activity, coupled to transmembrane movement of substances; INVOLVED IN: transport, transmembrane transport; LOCATED IN: plasma membrane; EXPRESSED IN: 17 plant structures; EXPRESSED DURING: 9 growth stages; CONTAINS InterPro DOMAIN/s: ATPase, AAA+ type, core (InterPro:IPR003593), ABC transporter-like (InterPro:IPR003439), AB…		OG1_1000
Sp2_comp156386_c1_seq1	153	.	A	T	225	.	DP=175;VDB=0.0400;AF1=0.5;AC1=1;DP4=47,51,42,27;MQ=42;FQ=225;PV4=0.12,1,0.14,1	GT:PL:GQ	0/1:255,0,255:99	Sp2_comp156386_c1_seq1	153	.	A	T	2713.42		AC=3;AF=0.500;AN=6;BaseQRankSum=1.480;DP=239;Dels=0.00;FS=8.927;HaplotypeScore=70.6520;MLEAC=3;MLEAF=0.500;MQ=57.52;MQ0=0;MQRankSum=5.878;QD=11.35;ReadPosRankSum=1.408	GT:AD:DP:GQ:MLPSAC:MLPSAF:PL	0/0/0/1/1/1:158,81:239:9:3:0.500:2739,143,9,0,84,2147483647,2147483647	SG	2797	gi|460376814|ref|XP_004234191.1|	PREDICTED: ABC transporter C family member 10-like [Solanum lycopersicum]	AT3G59140.1	multidrug resistance-associated protein 14	member of MRP subfamily	multidrug resistance-associated protein 14 (MRP14); FUNCTIONS IN: ATPase activity, coupled to transmembrane movement of substances; INVOLVED IN: transport, transmembrane transport; LOCATED IN: plasma membrane; EXPRESSED IN: 17 plant structures; EXPRESSED DURING: 9 growth stages; CONTAINS InterPro DOMAIN/s: ATPase, AAA+ type, core (InterPro:IPR003593), ABC transporter-like (InterPro:IPR003439), AB…		OG1_1000
Sp2_comp156386_c1_seq1	1615	.	G	A	225	.	DP=136;VDB=0.0345;AF1=0.5;AC1=1;DP4=29,49,30,20;MQ=44;FQ=225;PV4=0.018,0.00027,0.0055,1	GT:PL:GQ	0/1:255,0,255:99	Sp2_comp156386_c1_seq1	1615	.	G	A	1513.67	PASS	AC=3;AF=0.500;AN=6;BaseQRankSum=-3.592;DP=129;Dels=0.00;FS=5.425;HaplotypeScore=2.9988;MLEAC=3;MLEAF=0.500;MQ=59.77;MQ0=1;MQRankSum=0.414;QD=11.73;ReadPosRankSum=1.620	GT:AD:DP:GQ:MLPSAC:MLPSAF:PL	0/0/0/1/1/1:70,59:129:3:3:0.500:1538,87,3,0,57,213,2147483647	SG	2797	gi|460376814|ref|XP_004234191.1|	PREDICTED: ABC transporter C family member 10-like [Solanum lycopersicum]	AT3G59140.1	multidrug resistance-associated protein 14	member of MRP subfamily	multidrug resistance-associated protein 14 (MRP14); FUNCTIONS IN: ATPase activity, coupled to transmembrane movement of substances; INVOLVED IN: transport, transmembrane transport; LOCATED IN: plasma membrane; EXPRESSED IN: 17 plant structures; EXPRESSED DURING: 9 growth stages; CONTAINS InterPro DOMAIN/s: ATPase, AAA+ type, core (InterPro:IPR003593), ABC transporter-like (InterPro:IPR003439), AB…		OG1_1000
Sp2_comp156386_c1_seq1	18	.	G	A	225	.	DP=106;VDB=0.0002;AF1=0.5;AC1=1;DP4=34,20,32,11;MQ=54;FQ=225;PV4=0.28,0.038,1,1	GT:PL:GQ	0/1:255,0,255:99	Sp2_comp156386_c1_seq1	18	.	G	A	580.87	PASS	AC=3;AF=0.500;AN=6;BaseQRankSum=0.018;DP=111;Dels=0.00;FS=0.877;HaplotypeScore=11.0922;MLEAC=3;MLEAF=0.500;MQ=57.35;MQ0=0;MQRankSum=-2.056;QD=5.23;ReadPosRankSum=0.635	GT:AD:DP:GQ:MLPSAC:MLPSAF:PL	0/0/0/1/1/1:60,51:111:7:3:0.500:606,41,7,0,13,55,693	SG	2797	gi|460376814|ref|XP_004234191.1|	PREDICTED: ABC transporter C family member 10-like [Solanum lycopersicum]	AT3G59140.1	multidrug resistance-associated protein 14	member of MRP subfamily	multidrug resistance-associated protein 14 (MRP14); FUNCTIONS IN: ATPase activity, coupled to transmembrane movement of substances; INVOLVED IN: transport, transmembrane transport; LOCATED IN: plasma membrane; EXPRESSED IN: 17 plant structures; EXPRESSED DURING: 9 growth stages; CONTAINS InterPro DOMAIN/s: ATPase, AAA+ type, core (InterPro:IPR003593), ABC transporter-like (InterPro:IPR003439), AB…		OG1_1000
Sp2_comp156386_c1_seq1	1808	.	C	T	79	.	DP=100;VDB=0.0400;AF1=0.5;AC1=1;DP4=6,7,42,37;MQ=44;FQ=16.1;PV4=0.77,8.3e-35,1,1	GT:PL:GQ	0/1:109,0,43:46	Sp2_comp156386_c1_seq1	1808	.	C	T	3399.9	PASS	AC=5;AF=0.833;AN=6;BaseQRankSum=-0.359;DP=100;Dels=0.00;FS=1.122;HaplotypeScore=2.9996;MLEAC=5;MLEAF=0.833;MQ=59.76;MQ0=0;MQRankSum=-0.113;QD=34.00;ReadPosRankSum=-1.250	GT:AD:DP:GQ:MLPSAC:MLPSAF:PL	0/1/1/1/1/1:13,87:100:43:5:0.833:3426,503,260,127,43,0,386	SG	2797	gi|460376814|ref|XP_004234191.1|	PREDICTED: ABC transporter C family member 10-like [Solanum lycopersicum]	AT3G59140.1	multidrug resistance-associated protein 14	member of MRP subfamily	multidrug resistance-associated protein 14 (MRP14); FUNCTIONS IN: ATPase activity, coupled to transmembrane movement of substances; INVOLVED IN: transport, transmembrane transport; LOCATED IN: plasma membrane; EXPRESSED IN: 17 plant structures; EXPRESSED DURING: 9 growth stages; CONTAINS InterPro DOMAIN/s: ATPase, AAA+ type, core (InterPro:IPR003593), ABC transporter-like (InterPro:IPR003439), AB…		OG1_1000
Sp2_comp156386_c1_seq1	1846	.	G	T	75	.	DP=93;VDB=0.0400;AF1=0.5;AC1=1;DP4=34,42,8,9;MQ=46;FQ=78;PV4=1,0.042,4.7e-18,0.12	GT:PL:GQ	0/1:105,0,255:99	Sp2_comp156386_c1_seq1	1846	.	G	T	489.92	PASS	AC=1;AF=0.167;AN=6;BaseQRankSum=0.088;DP=93;Dels=0.00;FS=1.048;HaplotypeScore=1.7883;MLEAC=1;MLEAF=0.167;MQ=59.74;MQ0=0;MQRankSum=0.675;QD=5.27;ReadPosRankSum=-0.469	GT:AD:DP:GQ:MLPSAC:MLPSAF:PL	0/0/0/0/0/1:76,16:93:24:1:0.167:516,0,24,88,2147483647,2147483647,2147483647	SG	2797	gi|460376814|ref|XP_004234191.1|	PREDICTED: ABC transporter C family member 10-like [Solanum lycopersicum]	AT3G59140.1	multidrug resistance-associated protein 14	member of MRP subfamily	multidrug resistance-associated protein 14 (MRP14); FUNCTIONS IN: ATPase activity, coupled to transmembrane movement of substances; INVOLVED IN: transport, transmembrane transport; LOCATED IN: plasma membrane; EXPRESSED IN: 17 plant structures; EXPRESSED DURING: 9 growth stages; CONTAINS InterPro DOMAIN/s: ATPase, AAA+ type, core (InterPro:IPR003593), ABC transporter-like (InterPro:IPR003439), AB…		OG1_1000
Sp2_comp156386_c1_seq1	1983	.	T	C	225	.	DP=105;VDB=0.0392;AF1=0.5;AC1=1;DP4=10,11,45,36;MQ=45;FQ=161;PV4=0.62,0.44,0.43,0.38	GT:PL:GQ	0/1:255,0,188:99	Sp2_comp156386_c1_seq1	1983	.	T	C	3178.96	PASS	AC=5;AF=0.833;AN=6;BaseQRankSum=1.005;DP=104;Dels=0.00;FS=2.085;HaplotypeScore=0.9997;MLEAC=5;MLEAF=0.833;MQ=58.86;MQ0=0;MQRankSum=0.038;QD=30.57;ReadPosRankSum=-1.597	GT:AD:DP:GQ:MLPSAC:MLPSAF:PL	0/1/1/1/1/1:20,84:104:19:5:0.833:3205,419,200,85,19,0,604	SG	2797	gi|460376814|ref|XP_004234191.1|	PREDICTED: ABC transporter C family member 10-like [Solanum lycopersicum]	AT3G59140.1	multidrug resistance-associated protein 14	member of MRP subfamily	multidrug resistance-associated protein 14 (MRP14); FUNCTIONS IN: ATPase activity, coupled to transmembrane movement of substances; INVOLVED IN: transport, transmembrane transport; LOCATED IN: plasma membrane; EXPRESSED IN: 17 plant structures; EXPRESSED DURING: 9 growth stages; CONTAINS InterPro DOMAIN/s: ATPase, AAA+ type, core (InterPro:IPR003593), ABC transporter-like (InterPro:IPR003439), AB…		OG1_1000
Sp2_comp156386_c1_seq1	2198	.	C	G	100	.	DP=135;VDB=0.0398;AF1=0.5;AC1=1;DP4=60,49,13,9;MQ=48;FQ=103;PV4=0.82,1,3.2e-08,1	GT:PL:GQ	0/1:130,0,255:99	Sp2_comp156386_c1_seq1	2198	.	C	G	634.9	PASS	AC=1;AF=0.167;AN=6;BaseQRankSum=0.954;DP=132;Dels=0.00;FS=1.877;HaplotypeScore=4.9750;MLEAC=1;MLEAF=0.167;MQ=60.00;MQ0=0;MQRankSum=-0.366;QD=4.81;ReadPosRankSum=0.420	GT:AD:DP:GQ:MLPSAC:MLPSAF:PL	0/0/0/0/0/1:109,23:132:38:1:0.167:661,0,38,131,2147483647,2147483647,2147483647	SG	2797	gi|460376814|ref|XP_004234191.1|	PREDICTED: ABC transporter C family member 10-like [Solanum lycopersicum]	AT3G59140.1	multidrug resistance-associated protein 14	member of MRP subfamily	multidrug resistance-associated protein 14 (MRP14); FUNCTIONS IN: ATPase activity, coupled to transmembrane movement of substances; INVOLVED IN: transport, transmembrane transport; LOCATED IN: plasma membrane; EXPRESSED IN: 17 plant structures; EXPRESSED DURING: 9 growth stages; CONTAINS InterPro DOMAIN/s: ATPase, AAA+ type, core (InterPro:IPR003593), ABC transporter-like (InterPro:IPR003439), AB…		OG1_1000
Sp2_comp156386_c1_seq1	2369	.	T	A	155	.	DP=62;VDB=0.0399;AF1=1;AC1=2;DP4=0,0,5,9;MQ=38;FQ=-69	GT:PL:GQ	1/1:188,42,0:81	Sp2_comp156386_c1_seq1	2369	.	T	A	2390.9		AC=6;AF=1.00;AN=6;DP=75;Dels=0.00;FS=0.000;HaplotypeScore=40.4861;MLEAC=6;MLEAF=1.00;MQ=46.76;MQ0=0;QD=31.88	GT:AD:DP:GQ:MLPSAC:MLPSAF:PL	1/1/1/1/1/1:0,75:75:51:6:1.00:2417,498,305,193,113,51,0	SG	2797	gi|460376814|ref|XP_004234191.1|	PREDICTED: ABC transporter C family member 10-like [Solanum lycopersicum]	AT3G59140.1	multidrug resistance-associated protein 14	member of MRP subfamily	multidrug resistance-associated protein 14 (MRP14); FUNCTIONS IN: ATPase activity, coupled to transmembrane movement of substances; INVOLVED IN: transport, transmembrane transport; LOCATED IN: plasma membrane; EXPRESSED IN: 17 plant structures; EXPRESSED DURING: 9 growth stages; CONTAINS InterPro DOMAIN/s: ATPase, AAA+ type, core (InterPro:IPR003593), ABC transporter-like (InterPro:IPR003439), AB…		OG1_1000
Sp2_comp156386_c1_seq1	2471	.	G	C	225	.	DP=104;VDB=0.0392;AF1=0.5;AC1=1;DP4=25,31,17,28;MQ=44;FQ=225;PV4=0.55,0.49,1,1	GT:PL:GQ	0/1:255,0,255:99	Sp2_comp156386_c1_seq1	2471	.	G	C	1549.04	PASS	AC=3;AF=0.500;AN=6;BaseQRankSum=0.061;DP=100;Dels=0.00;FS=3.823;HaplotypeScore=0.0000;MLEAC=3;MLEAF=0.500;MQ=59.81;MQ0=0;MQRankSum=-0.032;QD=15.49;ReadPosRankSum=-0.096	GT:AD:DP:GQ:MLPSAC:MLPSAF:PL	0/0/0/1/1/1:53,47:100:15:3:0.500:1575,99,15,0,33,141,2147483647	SG	2797	gi|460376814|ref|XP_004234191.1|	PREDICTED: ABC transporter C family member 10-like [Solanum lycopersicum]	AT3G59140.1	multidrug resistance-associated protein 14	member of MRP subfamily	multidrug resistance-associated protein 14 (MRP14); FUNCTIONS IN: ATPase activity, coupled to transmembrane movement of substances; INVOLVED IN: transport, transmembrane transport; LOCATED IN: plasma membrane; EXPRESSED IN: 17 plant structures; EXPRESSED DURING: 9 growth stages; CONTAINS InterPro DOMAIN/s: ATPase, AAA+ type, core (InterPro:IPR003593), ABC transporter-like (InterPro:IPR003439), AB…		OG1_1000
Sp2_comp156386_c1_seq1	2603	.	G	C	120	.	DP=76;VDB=0.0099;AF1=0.5;AC1=1;DP4=2,13,13,47;MQ=46;FQ=98;PV4=0.72,3.4e-29,1,1	GT:PL:GQ	0/1:150,0,125:99	Sp2_comp156386_c1_seq1	2603	.	G	C	2467.95		AC=5;AF=0.833;AN=6;BaseQRankSum=1.978;DP=81;Dels=0.00;FS=10.830;HaplotypeScore=13.9937;MLEAC=5;MLEAF=0.833;MQ=59.90;MQ0=0;MQRankSum=0.920;QD=30.47;ReadPosRankSum=1.900	GT:AD:DP:GQ:MLPSAC:MLPSAF:PL	0/1/1/1/1/1:19,62:81:20:5:0.833:2494,335,164,73,20,0,401	SG	2797	gi|460376814|ref|XP_004234191.1|	PREDICTED: ABC transporter C family member 10-like [Solanum lycopersicum]	AT3G59140.1	multidrug resistance-associated protein 14	member of MRP subfamily	multidrug resistance-associated protein 14 (MRP14); FUNCTIONS IN: ATPase activity, coupled to transmembrane movement of substances; INVOLVED IN: transport, transmembrane transport; LOCATED IN: plasma membrane; EXPRESSED IN: 17 plant structures; EXPRESSED DURING: 9 growth stages; CONTAINS InterPro DOMAIN/s: ATPase, AAA+ type, core (InterPro:IPR003593), ABC transporter-like (InterPro:IPR003439), AB…		OG1_1000
Sp2_comp156386_c1_seq1	445	.	C	T	37	.	DP=173;VDB=0.0271;AF1=0.5;AC1=1;DP4=46,34,15,15;MQ=46;FQ=40;PV4=0.52,5e-51,0.018,0.36	GT:PL:GQ	0/1:67,0,255:70	Sp2_comp156386_c1_seq1	445	.	C	T	3069.9	PASS	AC=3;AF=0.500;AN=6;BaseQRankSum=1.513;DP=180;Dels=0.00;FS=6.286;HaplotypeScore=2.4678;MLEAC=3;MLEAF=0.500;MQ=55.39;MQ0=0;MQRankSum=-9.629;QD=17.06;ReadPosRankSum=1.115	GT:AD:DP:GQ:MLPSAC:MLPSAF:PL	0/0/0/1/1/1:87,93:180:38:3:0.500:3096,236,50,0,38,208,2147483647	SG	2797	gi|460376814|ref|XP_004234191.1|	PREDICTED: ABC transporter C family member 10-like [Solanum lycopersicum]	AT3G59140.1	multidrug resistance-associated protein 14	member of MRP subfamily	multidrug resistance-associated protein 14 (MRP14); FUNCTIONS IN: ATPase activity, coupled to transmembrane movement of substances; INVOLVED IN: transport, transmembrane transport; LOCATED IN: plasma membrane; EXPRESSED IN: 17 plant structures; EXPRESSED DURING: 9 growth stages; CONTAINS InterPro DOMAIN/s: ATPase, AAA+ type, core (InterPro:IPR003593), ABC transporter-like (InterPro:IPR003439), AB…		OG1_1000
Sp2_comp156386_c1_seq1	45	.	G	A	25	.	DP=141;VDB=0.0042;AF1=0.5;AC1=1;DP4=57,46,12,7;MQ=53;FQ=28;PV4=0.62,9e-05,0.088,0.23	GT:PL:GQ	0/1:55,0,255:58	Sp2_comp156386_c1_seq1	45	.	G	A	454.44	PASS	AC=1;AF=0.167;AN=6;BaseQRankSum=1.286;DP=129;Dels=0.00;FS=3.032;HaplotypeScore=0.0000;MLEAC=1;MLEAF=0.167;MQ=58.94;MQ0=0;MQRankSum=1.524;QD=3.52;ReadPosRankSum=0.451	GT:AD:DP:GQ:MLPSAC:MLPSAF:PL	0/0/0/0/0/1:98,31:129:1:1:0.167:478,0,1,37,107,2147483647,2147483647	SG	2797	gi|460376814|ref|XP_004234191.1|	PREDICTED: ABC transporter C family member 10-like [Solanum lycopersicum]	AT3G59140.1	multidrug resistance-associated protein 14	member of MRP subfamily	multidrug resistance-associated protein 14 (MRP14); FUNCTIONS IN: ATPase activity, coupled to transmembrane movement of substances; INVOLVED IN: transport, transmembrane transport; LOCATED IN: plasma membrane; EXPRESSED IN: 17 plant structures; EXPRESSED DURING: 9 growth stages; CONTAINS InterPro DOMAIN/s: ATPase, AAA+ type, core (InterPro:IPR003593), ABC transporter-like (InterPro:IPR003439), AB…		OG1_1000
Sp2_comp156386_c1_seq1	450	.	C	T	225	.	DP=181;VDB=0.0345;AF1=0.5;AC1=1;DP4=46,40,40,42;MQ=45;FQ=225;PV4=0.64,1,0.00018,1	GT:PL:GQ	0/1:255,0,255:99	Sp2_comp156386_c1_seq1	450	.	C	T	2897.91	PASS	AC=3;AF=0.500;AN=6;BaseQRankSum=-0.650;DP=188;Dels=0.00;FS=6.188;HaplotypeScore=3.2017;MLEAC=3;MLEAF=0.500;MQ=55.58;MQ0=0;MQRankSum=-9.303;QD=15.41;ReadPosRankSum=0.762	GT:AD:DP:GQ:MLPSAC:MLPSAF:PL	0/0/0/1/1/1:91,96:188:32:3:0.500:2924,194,32,0,57,250,2147483647	SG	2797	gi|460376814|ref|XP_004234191.1|	PREDICTED: ABC transporter C family member 10-like [Solanum lycopersicum]	AT3G59140.1	multidrug resistance-associated protein 14	member of MRP subfamily	multidrug resistance-associated protein 14 (MRP14); FUNCTIONS IN: ATPase activity, coupled to transmembrane movement of substances; INVOLVED IN: transport, transmembrane transport; LOCATED IN: plasma membrane; EXPRESSED IN: 17 plant structures; EXPRESSED DURING: 9 growth stages; CONTAINS InterPro DOMAIN/s: ATPase, AAA+ type, core (InterPro:IPR003593), ABC transporter-like (InterPro:IPR003439), AB…		OG1_1000
Sp2_comp156386_c1_seq1	701	.	G	A	225	.	DP=177;VDB=0.0365;AF1=0.5;AC1=1;DP4=51,58,32,33;MQ=45;FQ=225;PV4=0.88,0.0065,0.15,0.31	GT:PL:GQ	0/1:255,0,255:99	Sp2_comp156386_c1_seq1	701	.	G	A	2187.97	PASS	AC=2;AF=0.333;AN=6;BaseQRankSum=-1.562;DP=178;Dels=0.00;FS=0.570;HaplotypeScore=2.5221;MLEAC=2;MLEAF=0.333;MQ=59.87;MQ0=0;MQRankSum=0.957;QD=12.29;ReadPosRankSum=-1.338	GT:AD:DP:GQ:MLPSAC:MLPSAF:PL	0/0/0/0/1/1:110,68:178:18:2:0.333:2214,93,0,18,123,2147483647,2147483647	SG	2797	gi|460376814|ref|XP_004234191.1|	PREDICTED: ABC transporter C family member 10-like [Solanum lycopersicum]	AT3G59140.1	multidrug resistance-associated protein 14	member of MRP subfamily	multidrug resistance-associated protein 14 (MRP14); FUNCTIONS IN: ATPase activity, coupled to transmembrane movement of substances; INVOLVED IN: transport, transmembrane transport; LOCATED IN: plasma membrane; EXPRESSED IN: 17 plant structures; EXPRESSED DURING: 9 growth stages; CONTAINS InterPro DOMAIN/s: ATPase, AAA+ type, core (InterPro:IPR003593), ABC transporter-like (InterPro:IPR003439), AB…		OG1_1000
Sp2_comp156386_c1_seq1	797	.	T	A	152	.	DP=158;VDB=0.0298;AF1=0.5;AC1=1;DP4=50,43,29,31;MQ=44;FQ=155;PV4=0.62,6.8e-44,1,1	GT:PL:GQ	0/1:182,0,255:99	Sp2_comp156386_c1_seq1	797	.	T	A	2055.36	PASS	AC=2;AF=0.333;AN=6;BaseQRankSum=-2.404;DP=159;Dels=0.00;FS=2.842;HaplotypeScore=1.6281;MLEAC=2;MLEAF=0.333;MQ=60.00;MQ0=0;MQRankSum=-0.290;QD=12.93;ReadPosRankSum=0.061	GT:AD:DP:GQ:MLPSAC:MLPSAF:PL	0/0/0/0/1/1:95,64:159:4:2:0.333:2080,100,0,4,87,2147483647,2147483647	SG	2797	gi|460376814|ref|XP_004234191.1|	PREDICTED: ABC transporter C family member 10-like [Solanum lycopersicum]	AT3G59140.1	multidrug resistance-associated protein 14	member of MRP subfamily	multidrug resistance-associated protein 14 (MRP14); FUNCTIONS IN: ATPase activity, coupled to transmembrane movement of substances; INVOLVED IN: transport, transmembrane transport; LOCATED IN: plasma membrane; EXPRESSED IN: 17 plant structures; EXPRESSED DURING: 9 growth stages; CONTAINS InterPro DOMAIN/s: ATPase, AAA+ type, core (InterPro:IPR003593), ABC transporter-like (InterPro:IPR003439), AB…		OG1_1000
Sp2_comp156386_c1_seq1	915	.	G	A	86	.	DP=123;VDB=0.0380;AF1=0.5;AC1=1;DP4=46,36,19,19;MQ=45;FQ=89;PV4=0.56,4.5e-50,1,1	GT:PL:GQ	0/1:116,0,255:99	Sp2_comp156386_c1_seq1	915	.	G	A	1305.91	PASS	AC=2;AF=0.333;AN=6;BaseQRankSum=1.639;DP=124;Dels=0.00;FS=2.515;HaplotypeScore=1.9993;MLEAC=2;MLEAF=0.333;MQ=60.00;MQ0=0;MQRankSum=0.595;QD=10.53;ReadPosRankSum=0.530	GT:AD:DP:GQ:MLPSAC:MLPSAF:PL	0/0/0/0/1/1:84,39:124:33:2:0.333:1332,37,0,33,126,2147483647,2147483647	SG	2797	gi|460376814|ref|XP_004234191.1|	PREDICTED: ABC transporter C family member 10-like [Solanum lycopersicum]	AT3G59140.1	multidrug resistance-associated protein 14	member of MRP subfamily	multidrug resistance-associated protein 14 (MRP14); FUNCTIONS IN: ATPase activity, coupled to transmembrane movement of substances; INVOLVED IN: transport, transmembrane transport; LOCATED IN: plasma membrane; EXPRESSED IN: 17 plant structures; EXPRESSED DURING: 9 growth stages; CONTAINS InterPro DOMAIN/s: ATPase, AAA+ type, core (InterPro:IPR003593), ABC transporter-like (InterPro:IPR003439), AB…		OG1_1000
Sp2_comp157168_c1_seq5	1041	.	C	T	128	.	DP=13;VDB=0.0392;AF1=1;AC1=2;DP4=0,0,4,5;MQ=48;FQ=-54	GT:PL:GQ	1/1:161,27,0:51	Sp2_comp157168_c1_seq5	1041	.	C	T	505.34	PASS	AC=6;AF=1.00;AN=6;DP=13;Dels=0.00;FS=0.000;HaplotypeScore=0.0000;MLEAC=6;MLEAF=1.00;MQ=60.00;MQ0=0;QD=29.45	GT:AD:DP:GQ:MLPSAC:MLPSAF:PL	1/1/1/1/1/1:0,13:13:10:6:1.00:531,101,62,39,23,10,0	SG	3720	gi|460400049|ref|XP_004245548.1|	PREDICTED: ABC transporter C family member 10-like [Solanum lycopersicum]	AT3G59140.1	multidrug resistance-associated protein 14	member of MRP subfamily	multidrug resistance-associated protein 14 (MRP14); FUNCTIONS IN: ATPase activity, coupled to transmembrane movement of substances; INVOLVED IN: transport, transmembrane transport; LOCATED IN: plasma membrane; EXPRESSED IN: 17 plant structures; EXPRESSED DURING: 9 growth stages; CONTAINS InterPro DOMAIN/s: ATPase, AAA+ type, core (InterPro:IPR003593), ABC transporter-like (InterPro:IPR003439), AB…		OG1_1000
Sp2_comp157168_c1_seq5	1431	.	G	C	87.1	.	DP=6;VDB=0.0003;AF1=1;AC1=2;DP4=0,0,3,3;MQ=48;FQ=-45	GT:PL:GQ	1/1:120,18,0:33	Sp2_comp157168_c1_seq5	1431	.	G	C	232.4	PASS	AC=6;AF=1.00;AN=6;DP=7;Dels=0.00;FS=0.000;HaplotypeScore=0.0000;MLEAC=6;MLEAF=1.00;MQ=60.00;MQ0=0;QD=33.20	GT:AD:DP:GQ:MLPSAC:MLPSAF:PL	1/1/1/1/1/1:0,7:7:5:6:1.00:257,47,29,18,11,5,0	SG	3720	gi|460400049|ref|XP_004245548.1|	PREDICTED: ABC transporter C family member 10-like [Solanum lycopersicum]	AT3G59140.1	multidrug resistance-associated protein 14	member of MRP subfamily	multidrug resistance-associated protein 14 (MRP14); FUNCTIONS IN: ATPase activity, coupled to transmembrane movement of substances; INVOLVED IN: transport, transmembrane transport; LOCATED IN: plasma membrane; EXPRESSED IN: 17 plant structures; EXPRESSED DURING: 9 growth stages; CONTAINS InterPro DOMAIN/s: ATPase, AAA+ type, core (InterPro:IPR003593), ABC transporter-like (InterPro:IPR003439), AB…		OG1_1000
Sp2_comp157168_c1_seq5	1790	.	G	C	99	.	DP=8;VDB=0.0380;AF1=1;AC1=2;DP4=0,0,5,3;MQ=43;FQ=-51	GT:PL:GQ	1/1:132,24,0:45	Sp2_comp157168_c1_seq5	1790	.	G	C	261.12	PASS	AC=6;AF=1.00;AN=6;DP=8;Dels=0.00;FS=0.000;HaplotypeScore=0.0000;MLEAC=6;MLEAF=1.00;MQ=56.12;MQ0=1;QD=32.64	GT:AD:DP:GQ:MLPSAC:MLPSAF:PL	1/1/1/1/1/1:0,8:8:6:6:1.00:286,54,33,21,12,6,0	SG	3720	gi|460400049|ref|XP_004245548.1|	PREDICTED: ABC transporter C family member 10-like [Solanum lycopersicum]	AT3G59140.1	multidrug resistance-associated protein 14	member of MRP subfamily	multidrug resistance-associated protein 14 (MRP14); FUNCTIONS IN: ATPase activity, coupled to transmembrane movement of substances; INVOLVED IN: transport, transmembrane transport; LOCATED IN: plasma membrane; EXPRESSED IN: 17 plant structures; EXPRESSED DURING: 9 growth stages; CONTAINS InterPro DOMAIN/s: ATPase, AAA+ type, core (InterPro:IPR003593), ABC transporter-like (InterPro:IPR003439), AB…		OG1_1000
Sp2_comp157168_c1_seq5	1920	.	C	T	192	.	DP=9;VDB=0.0400;AF1=1;AC1=2;DP4=0,0,3,5;MQ=46;FQ=-51	GT:PL:GQ	1/1:225,24,0:45	Sp2_comp157168_c1_seq5	1920	.	C	T	335.79	PASS	AC=6;AF=1.00;AN=6;DP=9;Dels=0.00;FS=0.000;HaplotypeScore=0.0000;MLEAC=6;MLEAF=1.00;MQ=60.00;MQ0=0;QD=30.10	GT:AD:DP:GQ:MLPSAC:MLPSAF:PL	1/1/1/1/1/1:0,9:9:7:6:1.00:361,70,43,27,16,7,0	SG	3720	gi|460400049|ref|XP_004245548.1|	PREDICTED: ABC transporter C family member 10-like [Solanum lycopersicum]	AT3G59140.1	multidrug resistance-associated protein 14	member of MRP subfamily	multidrug resistance-associated protein 14 (MRP14); FUNCTIONS IN: ATPase activity, coupled to transmembrane movement of substances; INVOLVED IN: transport, transmembrane transport; LOCATED IN: plasma membrane; EXPRESSED IN: 17 plant structures; EXPRESSED DURING: 9 growth stages; CONTAINS InterPro DOMAIN/s: ATPase, AAA+ type, core (InterPro:IPR003593), ABC transporter-like (InterPro:IPR003439), AB…		OG1_1000
Sp2_comp157168_c1_seq5	201	.	T	C	127	.	DP=18;VDB=0.0393;AF1=1;AC1=2;DP4=0,0,6,4;MQ=48;FQ=-57	GT:PL:GQ	1/1:160,30,0:57	Sp2_comp157168_c1_seq5	201	.	T	C	675.12	PASS	AC=6;AF=1.00;AN=6;BaseQRankSum=1.552;DP=19;Dels=0.00;FS=0.000;HaplotypeScore=0.0000;MLEAC=6;MLEAF=1.00;MQ=60.00;MQ0=0;MQRankSum=0.639;QD=29.48;ReadPosRankSum=1.552	GT:AD:DP:GQ:MLPSAC:MLPSAF:PL	1/1/1/1/1/1:1,18:19:13:6:1.00:701,132,81,51,30,13,0	SG	3720	gi|460400049|ref|XP_004245548.1|	PREDICTED: ABC transporter C family member 10-like [Solanum lycopersicum]	AT3G59140.1	multidrug resistance-associated protein 14	member of MRP subfamily	multidrug resistance-associated protein 14 (MRP14); FUNCTIONS IN: ATPase activity, coupled to transmembrane movement of substances; INVOLVED IN: transport, transmembrane transport; LOCATED IN: plasma membrane; EXPRESSED IN: 17 plant structures; EXPRESSED DURING: 9 growth stages; CONTAINS InterPro DOMAIN/s: ATPase, AAA+ type, core (InterPro:IPR003593), ABC transporter-like (InterPro:IPR003439), AB…		OG1_1000
Sp2_comp157168_c1_seq5	2193	.	A	G	12	.	DP=11;VDB=0.0365;AF1=1;AC1=2;DP4=0,0,1,1;MQ=50;FQ=-33	GT:PL:GQ	1/1:43,6,0:9	Sp2_comp157168_c1_seq5	2193	.	A	G	424.47	PASS	AC=6;AF=1.00;AN=6;DP=11;Dels=0.00;FS=0.000;HaplotypeScore=0.0000;MLEAC=6;MLEAF=1.00;MQ=60.00;MQ0=0;QD=29.68	GT:AD:DP:GQ:MLPSAC:MLPSAF:PL	1/1/1/1/1/1:0,11:11:9:6:1.00:450,86,52,33,19,9,0	SG	3720	gi|460400049|ref|XP_004245548.1|	PREDICTED: ABC transporter C family member 10-like [Solanum lycopersicum]	AT3G59140.1	multidrug resistance-associated protein 14	member of MRP subfamily	multidrug resistance-associated protein 14 (MRP14); FUNCTIONS IN: ATPase activity, coupled to transmembrane movement of substances; INVOLVED IN: transport, transmembrane transport; LOCATED IN: plasma membrane; EXPRESSED IN: 17 plant structures; EXPRESSED DURING: 9 growth stages; CONTAINS InterPro DOMAIN/s: ATPase, AAA+ type, core (InterPro:IPR003593), ABC transporter-like (InterPro:IPR003439), AB…		OG1_1000
Sp2_comp157168_c1_seq5	2457	.	G	A	22	.	DP=7;VDB=0.0216;AF1=1;AC1=2;DP4=0,0,0,3;MQ=50;FQ=-36	GT:PL:GQ	1/1:54,9,0:15	Sp2_comp157168_c1_seq5	2457	.	G	A	259.12	PASS	AC=6;AF=1.00;AN=6;DP=7;Dels=0.00;FS=0.000;HaplotypeScore=0.0000;MLEAC=6;MLEAF=1.00;MQ=60.00;MQ0=0;QD=32.54	GT:AD:DP:GQ:MLPSAC:MLPSAF:PL	1/1/1/1/1/1:0,7:7:6:6:1.00:284,54,33,21,12,6,0	SG	3720	gi|460400049|ref|XP_004245548.1|	PREDICTED: ABC transporter C family member 10-like [Solanum lycopersicum]	AT3G59140.1	multidrug resistance-associated protein 14	member of MRP subfamily	multidrug resistance-associated protein 14 (MRP14); FUNCTIONS IN: ATPase activity, coupled to transmembrane movement of substances; INVOLVED IN: transport, transmembrane transport; LOCATED IN: plasma membrane; EXPRESSED IN: 17 plant structures; EXPRESSED DURING: 9 growth stages; CONTAINS InterPro DOMAIN/s: ATPase, AAA+ type, core (InterPro:IPR003593), ABC transporter-like (InterPro:IPR003439), AB…		OG1_1000
Sp2_comp157168_c1_seq5	2541	.	G	T	185	.	DP=9;VDB=0.0322;AF1=1;AC1=2;DP4=0,0,7,2;MQ=39;FQ=-54	GT:PL:GQ	1/1:218,27,0:51	Sp2_comp157168_c1_seq5	2541	.	G	T	357.79	PASS	AC=6;AF=1.00;AN=6;DP=9;Dels=0.00;FS=0.000;HaplotypeScore=0.0000;MLEAC=6;MLEAF=1.00;MQ=60.00;MQ0=0;QD=27.93	GT:AD:DP:GQ:MLPSAC:MLPSAF:PL	1/1/1/1/1/1:0,9:9:7:6:1.00:383,70,43,27,16,7,0	SG	3720	gi|460400049|ref|XP_004245548.1|	PREDICTED: ABC transporter C family member 10-like [Solanum lycopersicum]	AT3G59140.1	multidrug resistance-associated protein 14	member of MRP subfamily	multidrug resistance-associated protein 14 (MRP14); FUNCTIONS IN: ATPase activity, coupled to transmembrane movement of substances; INVOLVED IN: transport, transmembrane transport; LOCATED IN: plasma membrane; EXPRESSED IN: 17 plant structures; EXPRESSED DURING: 9 growth stages; CONTAINS InterPro DOMAIN/s: ATPase, AAA+ type, core (InterPro:IPR003593), ABC transporter-like (InterPro:IPR003439), AB…		OG1_1000
Sp2_comp157168_c1_seq5	2567	.	T	C	77.1	.	DP=11;VDB=0.0398;AF1=1;AC1=2;DP4=0,0,4,2;MQ=41;FQ=-45	GT:PL:GQ	1/1:110,18,0:33	Sp2_comp157168_c1_seq5	2567	.	T	C	393.6	PASS	AC=6;AF=1.00;AN=6;DP=11;Dels=0.00;FS=0.000;HaplotypeScore=0.0000;MLEAC=6;MLEAF=1.00;MQ=60.00;MQ0=0;QD=27.78	GT:AD:DP:GQ:MLPSAC:MLPSAF:PL	1/1/1/1/1/1:0,11:11:8:6:1.00:419,78,48,30,18,8,0	SG	3720	gi|460400049|ref|XP_004245548.1|	PREDICTED: ABC transporter C family member 10-like [Solanum lycopersicum]	AT3G59140.1	multidrug resistance-associated protein 14	member of MRP subfamily	multidrug resistance-associated protein 14 (MRP14); FUNCTIONS IN: ATPase activity, coupled to transmembrane movement of substances; INVOLVED IN: transport, transmembrane transport; LOCATED IN: plasma membrane; EXPRESSED IN: 17 plant structures; EXPRESSED DURING: 9 growth stages; CONTAINS InterPro DOMAIN/s: ATPase, AAA+ type, core (InterPro:IPR003593), ABC transporter-like (InterPro:IPR003439), AB…		OG1_1000
Sp2_comp157168_c1_seq5	2601	.	C	T	130	.	DP=10;VDB=0.0380;AF1=1;AC1=2;DP4=0,0,4,6;MQ=39;FQ=-57	GT:PL:GQ	1/1:163,30,0:57	Sp2_comp157168_c1_seq5	2601	.	C	T	406.6	PASS	AC=6;AF=1.00;AN=6;DP=10;Dels=0.00;FS=0.000;HaplotypeScore=0.0000;MLEAC=6;MLEAF=1.00;MQ=60.00;MQ0=0;QD=35.17	GT:AD:DP:GQ:MLPSAC:MLPSAF:PL	1/1/1/1/1/1:0,10:10:8:6:1.00:432,78,48,30,18,8,0	SG	3720	gi|460400049|ref|XP_004245548.1|	PREDICTED: ABC transporter C family member 10-like [Solanum lycopersicum]	AT3G59140.1	multidrug resistance-associated protein 14	member of MRP subfamily	multidrug resistance-associated protein 14 (MRP14); FUNCTIONS IN: ATPase activity, coupled to transmembrane movement of substances; INVOLVED IN: transport, transmembrane transport; LOCATED IN: plasma membrane; EXPRESSED IN: 17 plant structures; EXPRESSED DURING: 9 growth stages; CONTAINS InterPro DOMAIN/s: ATPase, AAA+ type, core (InterPro:IPR003593), ABC transporter-like (InterPro:IPR003439), AB…		OG1_1000
Sp2_comp157168_c1_seq5	2615	.	C	G	213	.	DP=10;VDB=0.0399;AF1=1;AC1=2;DP4=0,0,3,6;MQ=40;FQ=-54	GT:PL:GQ	1/1:246,27,0:51	Sp2_comp157168_c1_seq5	2615	.	C	G	370.79	PASS	AC=6;AF=1.00;AN=6;DP=10;Dels=0.00;FS=0.000;HaplotypeScore=0.0000;MLEAC=6;MLEAF=1.00;MQ=60.00;MQ0=0;QD=29.83	GT:AD:DP:GQ:MLPSAC:MLPSAF:PL	1/1/1/1/1/1:0,10:10:7:6:1.00:396,70,43,27,16,7,0	SG	3720	gi|460400049|ref|XP_004245548.1|	PREDICTED: ABC transporter C family member 10-like [Solanum lycopersicum]	AT3G59140.1	multidrug resistance-associated protein 14	member of MRP subfamily	multidrug resistance-associated protein 14 (MRP14); FUNCTIONS IN: ATPase activity, coupled to transmembrane movement of substances; INVOLVED IN: transport, transmembrane transport; LOCATED IN: plasma membrane; EXPRESSED IN: 17 plant structures; EXPRESSED DURING: 9 growth stages; CONTAINS InterPro DOMAIN/s: ATPase, AAA+ type, core (InterPro:IPR003593), ABC transporter-like (InterPro:IPR003439), AB…		OG1_1000
Sp2_comp157168_c1_seq5	2712	.	A	G	77.1	.	DP=7;VDB=0.0298;AF1=1;AC1=2;DP4=0,0,5,1;MQ=47;FQ=-45	GT:PL:GQ	1/1:110,18,0:33	Sp2_comp157168_c1_seq5	2712	.	A	G	255.12	PASS	AC=6;AF=1.00;AN=6;DP=7;Dels=0.00;FS=0.000;HaplotypeScore=0.0000;MLEAC=6;MLEAF=1.00;MQ=60.00;MQ0=0;QD=32.99	GT:AD:DP:GQ:MLPSAC:MLPSAF:PL	1/1/1/1/1/1:0,7:7:6:6:1.00:280,54,33,21,12,6,0	SG	3720	gi|460400049|ref|XP_004245548.1|	PREDICTED: ABC transporter C family member 10-like [Solanum lycopersicum]	AT3G59140.1	multidrug resistance-associated protein 14	member of MRP subfamily	multidrug resistance-associated protein 14 (MRP14); FUNCTIONS IN: ATPase activity, coupled to transmembrane movement of substances; INVOLVED IN: transport, transmembrane transport; LOCATED IN: plasma membrane; EXPRESSED IN: 17 plant structures; EXPRESSED DURING: 9 growth stages; CONTAINS InterPro DOMAIN/s: ATPase, AAA+ type, core (InterPro:IPR003593), ABC transporter-like (InterPro:IPR003439), AB…		OG1_1000
Sp2_comp157168_c1_seq5	324	.	C	T	188	.	DP=21;VDB=0.0392;AF1=1;AC1=2;DP4=0,0,7,13;MQ=48;FQ=-87	GT:PL:GQ	1/1:221,60,0:99	Sp2_comp157168_c1_seq5	324	.	C	T	819.01	PASS	AC=6;AF=1.00;AN=6;DP=21;Dels=0.00;FS=0.000;HaplotypeScore=0.0000;MLEAC=6;MLEAF=1.00;MQ=58.70;MQ0=0;QD=29.77	GT:AD:DP:GQ:MLPSAC:MLPSAF:PL	1/1/1/1/1/1:0,21:21:16:6:1.00:845,156,95,60,35,16,0	SG	3720	gi|460400049|ref|XP_004245548.1|	PREDICTED: ABC transporter C family member 10-like [Solanum lycopersicum]	AT3G59140.1	multidrug resistance-associated protein 14	member of MRP subfamily	multidrug resistance-associated protein 14 (MRP14); FUNCTIONS IN: ATPase activity, coupled to transmembrane movement of substances; INVOLVED IN: transport, transmembrane transport; LOCATED IN: plasma membrane; EXPRESSED IN: 17 plant structures; EXPRESSED DURING: 9 growth stages; CONTAINS InterPro DOMAIN/s: ATPase, AAA+ type, core (InterPro:IPR003593), ABC transporter-like (InterPro:IPR003439), AB…		OG1_1000
Sp2_comp157168_c1_seq5	3451	.	C	G	145	.	DP=7;VDB=0.0399;AF1=1;AC1=2;DP4=0,0,3,3;MQ=45;FQ=-45	GT:PL:GQ	1/1:178,18,0:33	Sp2_comp157168_c1_seq5	3451	.	C	G	175.83	PASS	AC=6;AF=1.00;AN=6;DP=6;Dels=0.00;FS=0.000;HaplotypeScore=0.0000;MLEAC=6;MLEAF=1.00;MQ=60.00;MQ0=0;QD=29.31	GT:AD:DP:GQ:MLPSAC:MLPSAF:PL	1/1/1/1/1/1:0,6:6:4:6:1.00:200,39,24,15,9,4,0	SG	3720	gi|460400049|ref|XP_004245548.1|	PREDICTED: ABC transporter C family member 10-like [Solanum lycopersicum]	AT3G59140.1	multidrug resistance-associated protein 14	member of MRP subfamily	multidrug resistance-associated protein 14 (MRP14); FUNCTIONS IN: ATPase activity, coupled to transmembrane movement of substances; INVOLVED IN: transport, transmembrane transport; LOCATED IN: plasma membrane; EXPRESSED IN: 17 plant structures; EXPRESSED DURING: 9 growth stages; CONTAINS InterPro DOMAIN/s: ATPase, AAA+ type, core (InterPro:IPR003593), ABC transporter-like (InterPro:IPR003439), AB…		OG1_1000
Sp2_comp157168_c1_seq5	3504	.	T	C	109	.	DP=4;VDB=0.0271;AF1=1;AC1=2;DP4=0,0,2,2;MQ=43;FQ=-39	GT:PL:GQ	1/1:141,12,0:21	Sp2_comp157168_c1_seq5	3504	.	T	C	152.4	PASS	AC=6;AF=1.00;AN=6;DP=4;Dels=0.00;FS=0.000;HaplotypeScore=0.0000;MLEAC=6;MLEAF=1.00;MQ=60.00;MQ0=0;QD=34.97	GT:AD:DP:GQ:MLPSAC:MLPSAF:PL	1/1/1/1/1/1:0,4:4:3:6:1.00:176,31,19,12,7,3,0	SG	3720	gi|460400049|ref|XP_004245548.1|	PREDICTED: ABC transporter C family member 10-like [Solanum lycopersicum]	AT3G59140.1	multidrug resistance-associated protein 14	member of MRP subfamily	multidrug resistance-associated protein 14 (MRP14); FUNCTIONS IN: ATPase activity, coupled to transmembrane movement of substances; INVOLVED IN: transport, transmembrane transport; LOCATED IN: plasma membrane; EXPRESSED IN: 17 plant structures; EXPRESSED DURING: 9 growth stages; CONTAINS InterPro DOMAIN/s: ATPase, AAA+ type, core (InterPro:IPR003593), ABC transporter-like (InterPro:IPR003439), AB…		OG1_1000
Sp2_comp157168_c1_seq5	573	.	C	T	125	.	DP=19;VDB=0.0393;AF1=1;AC1=2;DP4=0,0,3,8;MQ=47;FQ=-60	GT:PL:GQ	1/1:158,33,0:63	Sp2_comp157168_c1_seq5	573	.	C	T	682.12	PASS	AC=6;AF=1.00;AN=6;DP=19;Dels=0.00;FS=0.000;HaplotypeScore=0.0000;MLEAC=6;MLEAF=1.00;MQ=60.00;MQ0=0;QD=26.61	GT:AD:DP:GQ:MLPSAC:MLPSAF:PL	1/1/1/1/1/1:0,19:19:13:6:1.00:708,132,81,51,30,13,0	SG	3720	gi|460400049|ref|XP_004245548.1|	PREDICTED: ABC transporter C family member 10-like [Solanum lycopersicum]	AT3G59140.1	multidrug resistance-associated protein 14	member of MRP subfamily	multidrug resistance-associated protein 14 (MRP14); FUNCTIONS IN: ATPase activity, coupled to transmembrane movement of substances; INVOLVED IN: transport, transmembrane transport; LOCATED IN: plasma membrane; EXPRESSED IN: 17 plant structures; EXPRESSED DURING: 9 growth stages; CONTAINS InterPro DOMAIN/s: ATPase, AAA+ type, core (InterPro:IPR003593), ABC transporter-like (InterPro:IPR003439), AB…		OG1_1000
Sp2_comp157168_c1_seq5	605	.	C	A	59.3	.	DP=14;VDB=0.0380;AF1=1;AC1=2;DP4=0,0,4,1;MQ=48;FQ=-42	GT:PL:GQ	1/1:92,15,0:27	Sp2_comp157168_c1_seq5	605	.	C	A	524.25	PASS	AC=6;AF=1.00;AN=6;DP=14;Dels=0.00;FS=0.000;HaplotypeScore=0.0000;MLEAC=6;MLEAF=1.00;MQ=60.00;MQ0=0;QD=23.87	GT:AD:DP:GQ:MLPSAC:MLPSAF:PL	1/1/1/1/1/1:0,14:14:11:6:1.00:550,109,67,42,25,11,0	SG	3720	gi|460400049|ref|XP_004245548.1|	PREDICTED: ABC transporter C family member 10-like [Solanum lycopersicum]	AT3G59140.1	multidrug resistance-associated protein 14	member of MRP subfamily	multidrug resistance-associated protein 14 (MRP14); FUNCTIONS IN: ATPase activity, coupled to transmembrane movement of substances; INVOLVED IN: transport, transmembrane transport; LOCATED IN: plasma membrane; EXPRESSED IN: 17 plant structures; EXPRESSED DURING: 9 growth stages; CONTAINS InterPro DOMAIN/s: ATPase, AAA+ type, core (InterPro:IPR003593), ABC transporter-like (InterPro:IPR003439), AB…		OG1_1000
Sp2_comp157168_c1_seq5	667	.	C	G	15.9	.	DP=6;VDB=0.0263;AF1=1;AC1=2;DP4=0,0,2,0;MQ=49;FQ=-33	GT:PL:GQ	1/1:47,6,0:10	Sp2_comp157168_c1_seq5	667	.	C	G	222.4	PASS	AC=6;AF=1.00;AN=6;DP=6;Dels=0.00;FS=0.000;HaplotypeScore=0.0000;MLEAC=6;MLEAF=1.00;MQ=60.00;MQ0=0;QD=25.43	GT:AD:DP:GQ:MLPSAC:MLPSAF:PL	1/1/1/1/1/1:0,6:6:5:6:1.00:247,47,29,18,11,5,0	SG	3720	gi|460400049|ref|XP_004245548.1|	PREDICTED: ABC transporter C family member 10-like [Solanum lycopersicum]	AT3G59140.1	multidrug resistance-associated protein 14	member of MRP subfamily	multidrug resistance-associated protein 14 (MRP14); FUNCTIONS IN: ATPase activity, coupled to transmembrane movement of substances; INVOLVED IN: transport, transmembrane transport; LOCATED IN: plasma membrane; EXPRESSED IN: 17 plant structures; EXPRESSED DURING: 9 growth stages; CONTAINS InterPro DOMAIN/s: ATPase, AAA+ type, core (InterPro:IPR003593), ABC transporter-like (InterPro:IPR003439), AB…		OG1_1000
Sp2_comp157168_c1_seq5	69	.	A	G	222	.	DP=23;VDB=0.0345;AF1=1;AC1=2;DP4=0,0,11,9;MQ=48;FQ=-87	GT:PL:GQ	1/1:255,60,0:99	Sp2_comp157168_c1_seq5	69	.	A	G	554.18	PASS	AC=6;AF=1.00;AN=6;DP=21;Dels=0.00;FS=0.000;HaplotypeScore=0.0000;MLEAC=6;MLEAF=1.00;MQ=58.60;MQ0=0;QD=26.39	GT:AD:DP:GQ:MLPSAC:MLPSAF:PL	1/1/1/1/1/1:0,21:21:12:6:1.00:580,117,72,45,26,12,0	SG	3720	gi|460400049|ref|XP_004245548.1|	PREDICTED: ABC transporter C family member 10-like [Solanum lycopersicum]	AT3G59140.1	multidrug resistance-associated protein 14	member of MRP subfamily	multidrug resistance-associated protein 14 (MRP14); FUNCTIONS IN: ATPase activity, coupled to transmembrane movement of substances; INVOLVED IN: transport, transmembrane transport; LOCATED IN: plasma membrane; EXPRESSED IN: 17 plant structures; EXPRESSED DURING: 9 growth stages; CONTAINS InterPro DOMAIN/s: ATPase, AAA+ type, core (InterPro:IPR003593), ABC transporter-like (InterPro:IPR003439), AB…		OG1_1000
Sp2_comp157168_c1_seq5	747	.	A	C	222	.	DP=14;VDB=0.0322;AF1=1;AC1=2;DP4=0,0,7,6;MQ=43;FQ=-66	GT:PL:GQ	1/1:255,39,0:75	Sp2_comp157168_c1_seq5	747	.	A	C	544.34	PASS	AC=6;AF=1.00;AN=6;DP=14;Dels=0.00;FS=0.000;HaplotypeScore=0.0000;MLEAC=6;MLEAF=1.00;MQ=60.00;MQ0=0;QD=32.42	GT:AD:DP:GQ:MLPSAC:MLPSAF:PL	1/1/1/1/1/1:0,14:14:10:6:1.00:570,101,62,39,23,10,0	SG	3720	gi|460400049|ref|XP_004245548.1|	PREDICTED: ABC transporter C family member 10-like [Solanum lycopersicum]	AT3G59140.1	multidrug resistance-associated protein 14	member of MRP subfamily	multidrug resistance-associated protein 14 (MRP14); FUNCTIONS IN: ATPase activity, coupled to transmembrane movement of substances; INVOLVED IN: transport, transmembrane transport; LOCATED IN: plasma membrane; EXPRESSED IN: 17 plant structures; EXPRESSED DURING: 9 growth stages; CONTAINS InterPro DOMAIN/s: ATPase, AAA+ type, core (InterPro:IPR003593), ABC transporter-like (InterPro:IPR003439), AB…		OG1_1000
Sp2_comp157168_c1_seq5	780	.	A	G	157	.	DP=15;VDB=0.0399;AF1=1;AC1=2;DP4=0,0,8,6;MQ=44;FQ=-69	GT:PL:GQ	1/1:190,42,0:81	Sp2_comp157168_c1_seq5	780	.	A	G	630.18	PASS	AC=6;AF=1.00;AN=6;DP=16;Dels=0.00;FS=0.000;HaplotypeScore=0.0000;MLEAC=6;MLEAF=1.00;MQ=60.00;MQ0=0;QD=29.47	GT:AD:DP:GQ:MLPSAC:MLPSAF:PL	1/1/1/1/1/1:0,16:16:12:6:1.00:656,117,72,45,26,12,0	SG	3720	gi|460400049|ref|XP_004245548.1|	PREDICTED: ABC transporter C family member 10-like [Solanum lycopersicum]	AT3G59140.1	multidrug resistance-associated protein 14	member of MRP subfamily	multidrug resistance-associated protein 14 (MRP14); FUNCTIONS IN: ATPase activity, coupled to transmembrane movement of substances; INVOLVED IN: transport, transmembrane transport; LOCATED IN: plasma membrane; EXPRESSED IN: 17 plant structures; EXPRESSED DURING: 9 growth stages; CONTAINS InterPro DOMAIN/s: ATPase, AAA+ type, core (InterPro:IPR003593), ABC transporter-like (InterPro:IPR003439), AB…		OG1_1000
Sp2_comp157168_c1_seq5	875	.	A	G	84.1	.	DP=14;VDB=0.0345;AF1=1;AC1=2;DP4=0,0,3,3;MQ=46;FQ=-45	GT:PL:GQ	1/1:117,18,0:33	Sp2_comp157168_c1_seq5	875	.	A	G	561.25	PASS	AC=6;AF=1.00;AN=6;DP=14;Dels=0.00;FS=0.000;HaplotypeScore=0.0000;MLEAC=6;MLEAF=1.00;MQ=60.00;MQ0=0;QD=30.87	GT:AD:DP:GQ:MLPSAC:MLPSAF:PL	1/1/1/1/1/1:0,14:14:11:6:1.00:587,109,67,42,25,11,0	SG	3720	gi|460400049|ref|XP_004245548.1|	PREDICTED: ABC transporter C family member 10-like [Solanum lycopersicum]	AT3G59140.1	multidrug resistance-associated protein 14	member of MRP subfamily	multidrug resistance-associated protein 14 (MRP14); FUNCTIONS IN: ATPase activity, coupled to transmembrane movement of substances; INVOLVED IN: transport, transmembrane transport; LOCATED IN: plasma membrane; EXPRESSED IN: 17 plant structures; EXPRESSED DURING: 9 growth stages; CONTAINS InterPro DOMAIN/s: ATPase, AAA+ type, core (InterPro:IPR003593), ABC transporter-like (InterPro:IPR003439), AB…		OG1_1000
Sp2_comp157168_c1_seq5	936	.	T	G	210	.	DP=20;VDB=0.0325;AF1=1;AC1=2;DP4=0,0,9,11;MQ=48;FQ=-87	GT:PL:GQ	1/1:243,60,0:99	Sp2_comp157168_c1_seq5	936	.	T	G	779.01	PASS	AC=6;AF=1.00;AN=6;DP=20;Dels=0.00;FS=0.000;HaplotypeScore=0.0000;MLEAC=6;MLEAF=1.00;MQ=60.00;MQ0=0;QD=32.84	GT:AD:DP:GQ:MLPSAC:MLPSAF:PL	1/1/1/1/1/1:0,20:20:16:6:1.00:805,156,95,60,35,16,0	SG	3720	gi|460400049|ref|XP_004245548.1|	PREDICTED: ABC transporter C family member 10-like [Solanum lycopersicum]	AT3G59140.1	multidrug resistance-associated protein 14	member of MRP subfamily	multidrug resistance-associated protein 14 (MRP14); FUNCTIONS IN: ATPase activity, coupled to transmembrane movement of substances; INVOLVED IN: transport, transmembrane transport; LOCATED IN: plasma membrane; EXPRESSED IN: 17 plant structures; EXPRESSED DURING: 9 growth stages; CONTAINS InterPro DOMAIN/s: ATPase, AAA+ type, core (InterPro:IPR003593), ABC transporter-like (InterPro:IPR003439), AB…		OG1_1000
Sp2_comp157168_c1_seq5	996	.	A	T	8.44	.	DP=14;VDB=0.0244;AF1=1;AC1=2;DP4=0,0,2,0;MQ=50;FQ=-33	GT:PL:GQ	1/1:39,6,0:8	Sp2_comp157168_c1_seq5	996	.	A	T	525.25	PASS	AC=6;AF=1.00;AN=6;DP=14;Dels=0.00;FS=0.000;HaplotypeScore=0.0000;MLEAC=6;MLEAF=1.00;MQ=60.00;MQ0=0;QD=31.71	GT:AD:DP:GQ:MLPSAC:MLPSAF:PL	1/1/1/1/1/1:0,14:14:11:6:1.00:551,109,67,42,25,11,0	SG	3720	gi|460400049|ref|XP_004245548.1|	PREDICTED: ABC transporter C family member 10-like [Solanum lycopersicum]	AT3G59140.1	multidrug resistance-associated protein 14	member of MRP subfamily	multidrug resistance-associated protein 14 (MRP14); FUNCTIONS IN: ATPase activity, coupled to transmembrane movement of substances; INVOLVED IN: transport, transmembrane transport; LOCATED IN: plasma membrane; EXPRESSED IN: 17 plant structures; EXPRESSED DURING: 9 growth stages; CONTAINS InterPro DOMAIN/s: ATPase, AAA+ type, core (InterPro:IPR003593), ABC transporter-like (InterPro:IPR003439), AB…		OG1_1000
Sp2_comp147502_c0_seq3	1034	.	A	T	285.9	PASS	AC=1;AF=0.167;AN=6;BaseQRankSum=0.163;DP=82;Dels=0.00;FS=9.926;HaplotypeScore=1.7128;MLEAC=1;MLEAF=0.167;MQ=60.00;MQ0=0;MQRankSum=1.048;QD=3.49;ReadPosRankSum=-0.667	GT:AD:DP:GQ:MLPSAC:MLPSAF:PL	0/0/0/0/0/1:71,11:82:36:1:0.167:312,0,36,103,2147483647,2147483647,2147483647											GATK	1590	gi|296089879|emb|CBI39698.3|	unnamed protein product [Vitis vinifera]	AT3G13080.1	multidrug resistance-associated protein 3	encodes an ATP-dependent MRP-like ABC transporter able to transport glutathione-conjugates as well as chlorophyll catabolites. The expression of this gene is upregulated by herbicide safeners such as benoxacor and fenclorim.	multidrug resistance-associated protein 3 (MRP3); FUNCTIONS IN: chlorophyll catabolite transmembrane transporter activity, ATPase activity, coupled to transmembrane movement of substances, glutathione S-conjugate-exporting ATPase activity; INVOLVED IN: transport, transmembrane transport; LOCATED IN: apoplast, vacuolar membrane, plasma membrane, plant-type vacuole; EXPRESSED IN: 6 plant structures…		OG1_1000
Sp2_comp147502_c0_seq3	1070	.	T	G	131.9		AC=1;AF=0.167;AN=6;BaseQRankSum=-0.481;DP=88;Dels=0.00;FS=11.305;HaplotypeScore=0.9995;MLEAC=1;MLEAF=0.167;MQ=59.66;MQ0=1;MQRankSum=0.188;QD=1.50;ReadPosRankSum=-0.481	GT:AD:DP:GQ:MLPSAC:MLPSAF:PL	0/0/0/0/0/1:78,9:88:52:1:0.167:158,0,52,131,2147483647,2147483647,2147483647											GATK	1590	gi|296089879|emb|CBI39698.3|	unnamed protein product [Vitis vinifera]	AT3G13080.1	multidrug resistance-associated protein 3	encodes an ATP-dependent MRP-like ABC transporter able to transport glutathione-conjugates as well as chlorophyll catabolites. The expression of this gene is upregulated by herbicide safeners such as benoxacor and fenclorim.	multidrug resistance-associated protein 3 (MRP3); FUNCTIONS IN: chlorophyll catabolite transmembrane transporter activity, ATPase activity, coupled to transmembrane movement of substances, glutathione S-conjugate-exporting ATPase activity; INVOLVED IN: transport, transmembrane transport; LOCATED IN: apoplast, vacuolar membrane, plasma membrane, plant-type vacuole; EXPRESSED IN: 6 plant structures…		OG1_1000
Sp2_comp147502_c0_seq3	1131	.	G	T	321.9	PASS	AC=1;AF=0.167;AN=6;BaseQRankSum=-0.448;DP=116;Dels=0.00;FS=0.953;HaplotypeScore=1.7333;MLEAC=1;MLEAF=0.167;MQ=60.00;MQ0=0;MQRankSum=1.052;QD=2.78;ReadPosRankSum=-0.433	GT:AD:DP:GQ:MLPSAC:MLPSAF:PL	0/0/0/0/0/1:97,19:116:52:1:0.167:348,0,52,145,2147483647,2147483647,2147483647											GATK	1590	gi|296089879|emb|CBI39698.3|	unnamed protein product [Vitis vinifera]	AT3G13080.1	multidrug resistance-associated protein 3	encodes an ATP-dependent MRP-like ABC transporter able to transport glutathione-conjugates as well as chlorophyll catabolites. The expression of this gene is upregulated by herbicide safeners such as benoxacor and fenclorim.	multidrug resistance-associated protein 3 (MRP3); FUNCTIONS IN: chlorophyll catabolite transmembrane transporter activity, ATPase activity, coupled to transmembrane movement of substances, glutathione S-conjugate-exporting ATPase activity; INVOLVED IN: transport, transmembrane transport; LOCATED IN: apoplast, vacuolar membrane, plasma membrane, plant-type vacuole; EXPRESSED IN: 6 plant structures…		OG1_1000
Sp2_comp147502_c0_seq3	1143	.	C	T	256.9	PASS	AC=1;AF=0.167;AN=6;BaseQRankSum=0.004;DP=115;Dels=0.00;FS=2.430;HaplotypeScore=1.8665;MLEAC=1;MLEAF=0.167;MQ=60.00;MQ0=0;MQRankSum=-0.902;QD=2.23;ReadPosRankSum=1.843	GT:AD:DP:GQ:MLPSAC:MLPSAF:PL	0/0/0/0/0/1:101,14:115:62:1:0.167:283,0,62,2147483647,2147483647,2147483647,2147483647											GATK	1590	gi|296089879|emb|CBI39698.3|	unnamed protein product [Vitis vinifera]	AT3G13080.1	multidrug resistance-associated protein 3	encodes an ATP-dependent MRP-like ABC transporter able to transport glutathione-conjugates as well as chlorophyll catabolites. The expression of this gene is upregulated by herbicide safeners such as benoxacor and fenclorim.	multidrug resistance-associated protein 3 (MRP3); FUNCTIONS IN: chlorophyll catabolite transmembrane transporter activity, ATPase activity, coupled to transmembrane movement of substances, glutathione S-conjugate-exporting ATPase activity; INVOLVED IN: transport, transmembrane transport; LOCATED IN: apoplast, vacuolar membrane, plasma membrane, plant-type vacuole; EXPRESSED IN: 6 plant structures…		OG1_1000
Sp2_comp147502_c0_seq3	1174	.	T	C	85.9		AC=1;AF=0.167;AN=6;BaseQRankSum=0.588;DP=82;Dels=0.00;FS=1.411;HaplotypeScore=0.0000;MLEAC=1;MLEAF=0.167;MQ=60.00;MQ0=0;MQRankSum=0.489;QD=1.05;ReadPosRankSum=1.325	GT:AD:DP:GQ:MLPSAC:MLPSAF:PL	0/0/0/0/0/1:72,10:82:42:1:0.167:112,0,42,113,2147483647,2147483647,2147483647											GATK	1590	gi|296089879|emb|CBI39698.3|	unnamed protein product [Vitis vinifera]	AT3G13080.1	multidrug resistance-associated protein 3	encodes an ATP-dependent MRP-like ABC transporter able to transport glutathione-conjugates as well as chlorophyll catabolites. The expression of this gene is upregulated by herbicide safeners such as benoxacor and fenclorim.	multidrug resistance-associated protein 3 (MRP3); FUNCTIONS IN: chlorophyll catabolite transmembrane transporter activity, ATPase activity, coupled to transmembrane movement of substances, glutathione S-conjugate-exporting ATPase activity; INVOLVED IN: transport, transmembrane transport; LOCATED IN: apoplast, vacuolar membrane, plasma membrane, plant-type vacuole; EXPRESSED IN: 6 plant structures…		OG1_1000
Sp2_comp147502_c0_seq3	1175	.	T	C	83.9		AC=1;AF=0.167;AN=6;BaseQRankSum=1.644;DP=83;Dels=0.00;FS=1.387;HaplotypeScore=0.0000;MLEAC=1;MLEAF=0.167;MQ=60.00;MQ0=0;MQRankSum=-1.224;QD=1.01;ReadPosRankSum=1.420	GT:AD:DP:GQ:MLPSAC:MLPSAF:PL	0/0/0/0/0/1:73,10:83:43:1:0.167:110,0,43,115,2147483647,2147483647,2147483647											GATK	1590	gi|296089879|emb|CBI39698.3|	unnamed protein product [Vitis vinifera]	AT3G13080.1	multidrug resistance-associated protein 3	encodes an ATP-dependent MRP-like ABC transporter able to transport glutathione-conjugates as well as chlorophyll catabolites. The expression of this gene is upregulated by herbicide safeners such as benoxacor and fenclorim.	multidrug resistance-associated protein 3 (MRP3); FUNCTIONS IN: chlorophyll catabolite transmembrane transporter activity, ATPase activity, coupled to transmembrane movement of substances, glutathione S-conjugate-exporting ATPase activity; INVOLVED IN: transport, transmembrane transport; LOCATED IN: apoplast, vacuolar membrane, plasma membrane, plant-type vacuole; EXPRESSED IN: 6 plant structures…		OG1_1000
Sp2_comp147502_c0_seq3	1301	.	C	A	428.9	PASS	AC=1;AF=0.167;AN=6;BaseQRankSum=1.315;DP=108;Dels=0.00;FS=0.000;HaplotypeScore=0.0000;MLEAC=1;MLEAF=0.167;MQ=60.00;MQ0=0;MQRankSum=-0.148;QD=3.97;ReadPosRankSum=0.677	GT:AD:DP:GQ:MLPSAC:MLPSAF:PL	0/0/0/0/0/1:93,15:108:36:1:0.167:455,0,36,115,2147483647,2147483647,2147483647											GATK	1590	gi|296089879|emb|CBI39698.3|	unnamed protein product [Vitis vinifera]	AT3G13080.1	multidrug resistance-associated protein 3	encodes an ATP-dependent MRP-like ABC transporter able to transport glutathione-conjugates as well as chlorophyll catabolites. The expression of this gene is upregulated by herbicide safeners such as benoxacor and fenclorim.	multidrug resistance-associated protein 3 (MRP3); FUNCTIONS IN: chlorophyll catabolite transmembrane transporter activity, ATPase activity, coupled to transmembrane movement of substances, glutathione S-conjugate-exporting ATPase activity; INVOLVED IN: transport, transmembrane transport; LOCATED IN: apoplast, vacuolar membrane, plasma membrane, plant-type vacuole; EXPRESSED IN: 6 plant structures…		OG1_1000
Sp2_comp147502_c0_seq3	1305	.	C	T	409.9	PASS	AC=1;AF=0.167;AN=6;BaseQRankSum=0.755;DP=111;Dels=0.00;FS=0.982;HaplotypeScore=0.0000;MLEAC=1;MLEAF=0.167;MQ=60.00;MQ0=0;MQRankSum=-0.379;QD=3.69;ReadPosRankSum=-0.584	GT:AD:DP:GQ:MLPSAC:MLPSAF:PL	0/0/0/0/0/1:93,18:111:35:1:0.167:436,0,35,113,2147483647,2147483647,2147483647											GATK	1590	gi|296089879|emb|CBI39698.3|	unnamed protein product [Vitis vinifera]	AT3G13080.1	multidrug resistance-associated protein 3	encodes an ATP-dependent MRP-like ABC transporter able to transport glutathione-conjugates as well as chlorophyll catabolites. The expression of this gene is upregulated by herbicide safeners such as benoxacor and fenclorim.	multidrug resistance-associated protein 3 (MRP3); FUNCTIONS IN: chlorophyll catabolite transmembrane transporter activity, ATPase activity, coupled to transmembrane movement of substances, glutathione S-conjugate-exporting ATPase activity; INVOLVED IN: transport, transmembrane transport; LOCATED IN: apoplast, vacuolar membrane, plasma membrane, plant-type vacuole; EXPRESSED IN: 6 plant structures…		OG1_1000
Sp2_comp147502_c0_seq3	133	.	G	C	177.9		AC=1;AF=0.167;AN=6;BaseQRankSum=-1.729;DP=149;Dels=0.00;FS=14.872;HaplotypeScore=1.7675;MLEAC=1;MLEAF=0.167;MQ=59.91;MQ0=0;MQRankSum=-0.253;QD=1.19;ReadPosRankSum=-1.451	GT:AD:DP:GQ:MLPSAC:MLPSAF:PL	0/0/0/0/0/1:129,20:149:94:1:0.167:204,0,94,2147483647,2147483647,2147483647,2147483647											GATK	1590	gi|296089879|emb|CBI39698.3|	unnamed protein product [Vitis vinifera]	AT3G13080.1	multidrug resistance-associated protein 3	encodes an ATP-dependent MRP-like ABC transporter able to transport glutathione-conjugates as well as chlorophyll catabolites. The expression of this gene is upregulated by herbicide safeners such as benoxacor and fenclorim.	multidrug resistance-associated protein 3 (MRP3); FUNCTIONS IN: chlorophyll catabolite transmembrane transporter activity, ATPase activity, coupled to transmembrane movement of substances, glutathione S-conjugate-exporting ATPase activity; INVOLVED IN: transport, transmembrane transport; LOCATED IN: apoplast, vacuolar membrane, plasma membrane, plant-type vacuole; EXPRESSED IN: 6 plant structures…		OG1_1000
Sp2_comp147502_c0_seq3	1474	.	A	G	72.91		AC=1;AF=0.167;AN=6;BaseQRankSum=0.865;DP=59;Dels=0.00;FS=3.905;HaplotypeScore=0.7887;MLEAC=1;MLEAF=0.167;MQ=59.95;MQ0=0;MQRankSum=0.966;QD=1.24;ReadPosRankSum=1.567	GT:AD:DP:GQ:MLPSAC:MLPSAF:PL	0/0/0/0/0/1:53,6:59:31:1:0.167:99,0,31,85,2147483647,2147483647,2147483647											GATK	1590	gi|296089879|emb|CBI39698.3|	unnamed protein product [Vitis vinifera]	AT3G13080.1	multidrug resistance-associated protein 3	encodes an ATP-dependent MRP-like ABC transporter able to transport glutathione-conjugates as well as chlorophyll catabolites. The expression of this gene is upregulated by herbicide safeners such as benoxacor and fenclorim.	multidrug resistance-associated protein 3 (MRP3); FUNCTIONS IN: chlorophyll catabolite transmembrane transporter activity, ATPase activity, coupled to transmembrane movement of substances, glutathione S-conjugate-exporting ATPase activity; INVOLVED IN: transport, transmembrane transport; LOCATED IN: apoplast, vacuolar membrane, plasma membrane, plant-type vacuole; EXPRESSED IN: 6 plant structures…		OG1_1000
Sp2_comp147502_c0_seq3	1475	.	T	C	56.91		AC=1;AF=0.167;AN=6;BaseQRankSum=0.213;DP=59;Dels=0.00;FS=1.848;HaplotypeScore=0.7887;MLEAC=1;MLEAF=0.167;MQ=59.95;MQ0=0;MQRankSum=0.414;QD=0.96;ReadPosRankSum=1.618	GT:AD:DP:GQ:MLPSAC:MLPSAF:PL	0/0/0/0/0/1:53,6:59:31:1:0.167:83,0,31,85,2147483647,2147483647,2147483647											GATK	1590	gi|296089879|emb|CBI39698.3|	unnamed protein product [Vitis vinifera]	AT3G13080.1	multidrug resistance-associated protein 3	encodes an ATP-dependent MRP-like ABC transporter able to transport glutathione-conjugates as well as chlorophyll catabolites. The expression of this gene is upregulated by herbicide safeners such as benoxacor and fenclorim.	multidrug resistance-associated protein 3 (MRP3); FUNCTIONS IN: chlorophyll catabolite transmembrane transporter activity, ATPase activity, coupled to transmembrane movement of substances, glutathione S-conjugate-exporting ATPase activity; INVOLVED IN: transport, transmembrane transport; LOCATED IN: apoplast, vacuolar membrane, plasma membrane, plant-type vacuole; EXPRESSED IN: 6 plant structures…		OG1_1000
Sp2_comp147502_c0_seq3	1540	.	A	G	137.01	PASS	AC=1;AF=0.167;AN=6;BaseQRankSum=1.221;DP=50;Dels=0.00;FS=1.359;HaplotypeScore=0.8321;MLEAC=1;MLEAF=0.167;MQ=56.69;MQ0=0;MQRankSum=0.639;QD=2.74;ReadPosRankSum=3.592	GT:AD:DP:GQ:MLPSAC:MLPSAF:PL	0/0/0/0/0/1:38,12:50:16:1:0.167:163,0,16,49,103,2147483647,2147483647											GATK	1590	gi|296089879|emb|CBI39698.3|	unnamed protein product [Vitis vinifera]	AT3G13080.1	multidrug resistance-associated protein 3	encodes an ATP-dependent MRP-like ABC transporter able to transport glutathione-conjugates as well as chlorophyll catabolites. The expression of this gene is upregulated by herbicide safeners such as benoxacor and fenclorim.	multidrug resistance-associated protein 3 (MRP3); FUNCTIONS IN: chlorophyll catabolite transmembrane transporter activity, ATPase activity, coupled to transmembrane movement of substances, glutathione S-conjugate-exporting ATPase activity; INVOLVED IN: transport, transmembrane transport; LOCATED IN: apoplast, vacuolar membrane, plasma membrane, plant-type vacuole; EXPRESSED IN: 6 plant structures…		OG1_1000
Sp2_comp147502_c0_seq3	1541	.	C	T	127.01	PASS	AC=1;AF=0.167;AN=6;BaseQRankSum=-0.314;DP=50;Dels=0.00;FS=1.359;HaplotypeScore=0.8321;MLEAC=1;MLEAF=0.167;MQ=56.69;MQ0=0;MQRankSum=0.593;QD=2.54;ReadPosRankSum=3.336	GT:AD:DP:GQ:MLPSAC:MLPSAF:PL	0/0/0/0/0/1:38,12:50:16:1:0.167:153,0,16,49,103,2147483647,2147483647											GATK	1590	gi|296089879|emb|CBI39698.3|	unnamed protein product [Vitis vinifera]	AT3G13080.1	multidrug resistance-associated protein 3	encodes an ATP-dependent MRP-like ABC transporter able to transport glutathione-conjugates as well as chlorophyll catabolites. The expression of this gene is upregulated by herbicide safeners such as benoxacor and fenclorim.	multidrug resistance-associated protein 3 (MRP3); FUNCTIONS IN: chlorophyll catabolite transmembrane transporter activity, ATPase activity, coupled to transmembrane movement of substances, glutathione S-conjugate-exporting ATPase activity; INVOLVED IN: transport, transmembrane transport; LOCATED IN: apoplast, vacuolar membrane, plasma membrane, plant-type vacuole; EXPRESSED IN: 6 plant structures…		OG1_1000
Sp2_comp147502_c0_seq3	162	.	T	A	2030.69		AC=3;AF=0.500;AN=6;BaseQRankSum=-1.067;DP=139;Dels=0.00;FS=7.688;HaplotypeScore=46.7764;MLEAC=3;MLEAF=0.500;MQ=59.91;MQ0=0;MQRankSum=0.732;QD=14.61;ReadPosRankSum=-1.386	GT:AD:DP:GQ:MLPSAC:MLPSAF:PL	0/0/0/1/1/1:60,79:139:7:3:0.500:2056,211,55,0,7,100,2147483647											GATK	1590	gi|296089879|emb|CBI39698.3|	unnamed protein product [Vitis vinifera]	AT3G13080.1	multidrug resistance-associated protein 3	encodes an ATP-dependent MRP-like ABC transporter able to transport glutathione-conjugates as well as chlorophyll catabolites. The expression of this gene is upregulated by herbicide safeners such as benoxacor and fenclorim.	multidrug resistance-associated protein 3 (MRP3); FUNCTIONS IN: chlorophyll catabolite transmembrane transporter activity, ATPase activity, coupled to transmembrane movement of substances, glutathione S-conjugate-exporting ATPase activity; INVOLVED IN: transport, transmembrane transport; LOCATED IN: apoplast, vacuolar membrane, plasma membrane, plant-type vacuole; EXPRESSED IN: 6 plant structures…		OG1_1000
Sp2_comp147502_c0_seq3	170	.	A	C	970.54		AC=2;AF=0.333;AN=6;BaseQRankSum=1.170;DP=136;Dels=0.00;FS=3.623;HaplotypeScore=49.7613;MLEAC=2;MLEAF=0.333;MQ=59.90;MQ0=0;MQRankSum=0.770;QD=7.14;ReadPosRankSum=0.086	GT:AD:DP:GQ:MLPSAC:MLPSAF:PL	0/0/0/0/1/1:99,35:136:8:2:0.333:996,8,0,57,178,2147483647,2147483647											GATK	1590	gi|296089879|emb|CBI39698.3|	unnamed protein product [Vitis vinifera]	AT3G13080.1	multidrug resistance-associated protein 3	encodes an ATP-dependent MRP-like ABC transporter able to transport glutathione-conjugates as well as chlorophyll catabolites. The expression of this gene is upregulated by herbicide safeners such as benoxacor and fenclorim.	multidrug resistance-associated protein 3 (MRP3); FUNCTIONS IN: chlorophyll catabolite transmembrane transporter activity, ATPase activity, coupled to transmembrane movement of substances, glutathione S-conjugate-exporting ATPase activity; INVOLVED IN: transport, transmembrane transport; LOCATED IN: apoplast, vacuolar membrane, plasma membrane, plant-type vacuole; EXPRESSED IN: 6 plant structures…		OG1_1000
Sp2_comp147502_c0_seq3	345	.	G	C	299.9	PASS	AC=1;AF=0.167;AN=6;BaseQRankSum=-0.013;DP=117;Dels=0.00;FS=4.110;HaplotypeScore=2.8233;MLEAC=1;MLEAF=0.167;MQ=59.77;MQ0=0;MQRankSum=-0.606;QD=2.56;ReadPosRankSum=-1.267	GT:AD:DP:GQ:MLPSAC:MLPSAF:PL	0/0/0/0/0/1:102,15:117:59:1:0.167:326,0,59,160,2147483647,2147483647,2147483647											GATK	1590	gi|296089879|emb|CBI39698.3|	unnamed protein product [Vitis vinifera]	AT3G13080.1	multidrug resistance-associated protein 3	encodes an ATP-dependent MRP-like ABC transporter able to transport glutathione-conjugates as well as chlorophyll catabolites. The expression of this gene is upregulated by herbicide safeners such as benoxacor and fenclorim.	multidrug resistance-associated protein 3 (MRP3); FUNCTIONS IN: chlorophyll catabolite transmembrane transporter activity, ATPase activity, coupled to transmembrane movement of substances, glutathione S-conjugate-exporting ATPase activity; INVOLVED IN: transport, transmembrane transport; LOCATED IN: apoplast, vacuolar membrane, plasma membrane, plant-type vacuole; EXPRESSED IN: 6 plant structures…		OG1_1000
Sp2_comp147502_c0_seq3	58	.	C	T	169.9		AC=1;AF=0.167;AN=6;BaseQRankSum=0.436;DP=112;Dels=0.00;FS=1.450;HaplotypeScore=20.8466;MLEAC=1;MLEAF=0.167;MQ=60.00;MQ0=0;MQRankSum=0.065;QD=1.52;ReadPosRankSum=-1.985	GT:AD:DP:GQ:MLPSAC:MLPSAF:PL	0/0/0/0/0/1:103,9:112:42:1:0.167:196,0,42,111,2147483647,2147483647,2147483647											GATK	1590	gi|296089879|emb|CBI39698.3|	unnamed protein product [Vitis vinifera]	AT3G13080.1	multidrug resistance-associated protein 3	encodes an ATP-dependent MRP-like ABC transporter able to transport glutathione-conjugates as well as chlorophyll catabolites. The expression of this gene is upregulated by herbicide safeners such as benoxacor and fenclorim.	multidrug resistance-associated protein 3 (MRP3); FUNCTIONS IN: chlorophyll catabolite transmembrane transporter activity, ATPase activity, coupled to transmembrane movement of substances, glutathione S-conjugate-exporting ATPase activity; INVOLVED IN: transport, transmembrane transport; LOCATED IN: apoplast, vacuolar membrane, plasma membrane, plant-type vacuole; EXPRESSED IN: 6 plant structures…		OG1_1000
Sp2_comp147502_c0_seq3	606	.	C	T	495.9	PASS	AC=1;AF=0.167;AN=6;BaseQRankSum=0.876;DP=146;Dels=0.00;FS=6.273;HaplotypeScore=3.9778;MLEAC=1;MLEAF=0.167;MQ=60.00;MQ0=0;MQRankSum=-1.333;QD=3.40;ReadPosRankSum=1.244	GT:AD:DP:GQ:MLPSAC:MLPSAF:PL	0/0/0/0/0/1:125,21:146:53:1:0.167:522,0,53,162,2147483647,2147483647,2147483647											GATK	1590	gi|296089879|emb|CBI39698.3|	unnamed protein product [Vitis vinifera]	AT3G13080.1	multidrug resistance-associated protein 3	encodes an ATP-dependent MRP-like ABC transporter able to transport glutathione-conjugates as well as chlorophyll catabolites. The expression of this gene is upregulated by herbicide safeners such as benoxacor and fenclorim.	multidrug resistance-associated protein 3 (MRP3); FUNCTIONS IN: chlorophyll catabolite transmembrane transporter activity, ATPase activity, coupled to transmembrane movement of substances, glutathione S-conjugate-exporting ATPase activity; INVOLVED IN: transport, transmembrane transport; LOCATED IN: apoplast, vacuolar membrane, plasma membrane, plant-type vacuole; EXPRESSED IN: 6 plant structures…		OG1_1000
Sp2_comp147502_c0_seq3	61	.	G	C	171.9		AC=1;AF=0.167;AN=6;BaseQRankSum=0.285;DP=116;Dels=0.00;FS=3.051;HaplotypeScore=22.8456;MLEAC=1;MLEAF=0.167;MQ=60.00;MQ0=0;MQRankSum=-0.907;QD=1.48;ReadPosRankSum=-1.928	GT:AD:DP:GQ:MLPSAC:MLPSAF:PL	0/0/0/0/0/1:105,10:116:49:1:0.167:198,0,49,126,2147483647,2147483647,2147483647											GATK	1590	gi|296089879|emb|CBI39698.3|	unnamed protein product [Vitis vinifera]	AT3G13080.1	multidrug resistance-associated protein 3	encodes an ATP-dependent MRP-like ABC transporter able to transport glutathione-conjugates as well as chlorophyll catabolites. The expression of this gene is upregulated by herbicide safeners such as benoxacor and fenclorim.	multidrug resistance-associated protein 3 (MRP3); FUNCTIONS IN: chlorophyll catabolite transmembrane transporter activity, ATPase activity, coupled to transmembrane movement of substances, glutathione S-conjugate-exporting ATPase activity; INVOLVED IN: transport, transmembrane transport; LOCATED IN: apoplast, vacuolar membrane, plasma membrane, plant-type vacuole; EXPRESSED IN: 6 plant structures…		OG1_1000
Sp2_comp147502_c0_seq3	68	.	C	T	605.03		AC=1;AF=0.167;AN=6;BaseQRankSum=-1.641;DP=121;Dels=0.00;FS=0.000;HaplotypeScore=32.8607;MLEAC=1;MLEAF=0.167;MQ=60.00;MQ0=0;MQRankSum=1.058;QD=5.00;ReadPosRankSum=-1.325	GT:AD:DP:GQ:MLPSAC:MLPSAF:PL	0/0/0/0/0/1:92,29:121:2:1:0.167:629,0,2,48,140,2147483647,2147483647											GATK	1590	gi|296089879|emb|CBI39698.3|	unnamed protein product [Vitis vinifera]	AT3G13080.1	multidrug resistance-associated protein 3	encodes an ATP-dependent MRP-like ABC transporter able to transport glutathione-conjugates as well as chlorophyll catabolites. The expression of this gene is upregulated by herbicide safeners such as benoxacor and fenclorim.	multidrug resistance-associated protein 3 (MRP3); FUNCTIONS IN: chlorophyll catabolite transmembrane transporter activity, ATPase activity, coupled to transmembrane movement of substances, glutathione S-conjugate-exporting ATPase activity; INVOLVED IN: transport, transmembrane transport; LOCATED IN: apoplast, vacuolar membrane, plasma membrane, plant-type vacuole; EXPRESSED IN: 6 plant structures…		OG1_1000
Sp2_comp147502_c0_seq3	708	.	T	A	759.91	PASS	AC=1;AF=0.167;AN=6;BaseQRankSum=-0.754;DP=143;Dels=0.00;FS=0.000;HaplotypeScore=1.7337;MLEAC=1;MLEAF=0.167;MQ=60.00;MQ0=0;MQRankSum=-0.286;QD=5.31;ReadPosRankSum=-1.825	GT:AD:DP:GQ:MLPSAC:MLPSAF:PL	0/0/0/0/0/1:116,27:143:32:1:0.167:786,0,32,129,2147483647,2147483647,2147483647											GATK	1590	gi|296089879|emb|CBI39698.3|	unnamed protein product [Vitis vinifera]	AT3G13080.1	multidrug resistance-associated protein 3	encodes an ATP-dependent MRP-like ABC transporter able to transport glutathione-conjugates as well as chlorophyll catabolites. The expression of this gene is upregulated by herbicide safeners such as benoxacor and fenclorim.	multidrug resistance-associated protein 3 (MRP3); FUNCTIONS IN: chlorophyll catabolite transmembrane transporter activity, ATPase activity, coupled to transmembrane movement of substances, glutathione S-conjugate-exporting ATPase activity; INVOLVED IN: transport, transmembrane transport; LOCATED IN: apoplast, vacuolar membrane, plasma membrane, plant-type vacuole; EXPRESSED IN: 6 plant structures…		OG1_1000
Sp2_comp147502_c0_seq3	76	.	T	A	185.9		AC=1;AF=0.167;AN=6;BaseQRankSum=0.812;DP=120;Dels=0.00;FS=2.824;HaplotypeScore=12.6972;MLEAC=1;MLEAF=0.167;MQ=60.00;MQ0=0;MQRankSum=0.528;QD=1.55;ReadPosRankSum=0.060	GT:AD:DP:GQ:MLPSAC:MLPSAF:PL	0/0/0/0/0/1:109,11:120:56:1:0.167:212,0,56,148,2147483647,2147483647,2147483647											GATK	1590	gi|296089879|emb|CBI39698.3|	unnamed protein product [Vitis vinifera]	AT3G13080.1	multidrug resistance-associated protein 3	encodes an ATP-dependent MRP-like ABC transporter able to transport glutathione-conjugates as well as chlorophyll catabolites. The expression of this gene is upregulated by herbicide safeners such as benoxacor and fenclorim.	multidrug resistance-associated protein 3 (MRP3); FUNCTIONS IN: chlorophyll catabolite transmembrane transporter activity, ATPase activity, coupled to transmembrane movement of substances, glutathione S-conjugate-exporting ATPase activity; INVOLVED IN: transport, transmembrane transport; LOCATED IN: apoplast, vacuolar membrane, plasma membrane, plant-type vacuole; EXPRESSED IN: 6 plant structures…		OG1_1000
Sp2_comp147502_c0_seq3	855	.	A	C	652.67	PASS	AC=1;AF=0.167;AN=6;BaseQRankSum=-1.126;DP=101;Dels=0.00;FS=3.136;HaplotypeScore=0.9989;MLEAC=1;MLEAF=0.167;MQ=59.78;MQ0=0;MQRankSum=-1.828;QD=6.46;ReadPosRankSum=0.892	GT:AD:DP:GQ:MLPSAC:MLPSAF:PL	0/0/0/0/0/1:76,25:101:3:1:0.167:677,0,3,57,160,2147483647,2147483647											GATK	1590	gi|296089879|emb|CBI39698.3|	unnamed protein product [Vitis vinifera]	AT3G13080.1	multidrug resistance-associated protein 3	encodes an ATP-dependent MRP-like ABC transporter able to transport glutathione-conjugates as well as chlorophyll catabolites. The expression of this gene is upregulated by herbicide safeners such as benoxacor and fenclorim.	multidrug resistance-associated protein 3 (MRP3); FUNCTIONS IN: chlorophyll catabolite transmembrane transporter activity, ATPase activity, coupled to transmembrane movement of substances, glutathione S-conjugate-exporting ATPase activity; INVOLVED IN: transport, transmembrane transport; LOCATED IN: apoplast, vacuolar membrane, plasma membrane, plant-type vacuole; EXPRESSED IN: 6 plant structures…		OG1_1000
Sp2_comp147502_c0_seq3	866	.	G	A	451.92	PASS	AC=1;AF=0.167;AN=6;BaseQRankSum=-0.212;DP=93;Dels=0.00;FS=2.217;HaplotypeScore=0.0000;MLEAC=1;MLEAF=0.167;MQ=59.76;MQ0=0;MQRankSum=-0.497;QD=4.86;ReadPosRankSum=-0.684	GT:AD:DP:GQ:MLPSAC:MLPSAF:PL	0/0/0/0/0/1:74,18:93:24:1:0.167:478,0,24,88,2147483647,2147483647,2147483647											GATK	1590	gi|296089879|emb|CBI39698.3|	unnamed protein product [Vitis vinifera]	AT3G13080.1	multidrug resistance-associated protein 3	encodes an ATP-dependent MRP-like ABC transporter able to transport glutathione-conjugates as well as chlorophyll catabolites. The expression of this gene is upregulated by herbicide safeners such as benoxacor and fenclorim.	multidrug resistance-associated protein 3 (MRP3); FUNCTIONS IN: chlorophyll catabolite transmembrane transporter activity, ATPase activity, coupled to transmembrane movement of substances, glutathione S-conjugate-exporting ATPase activity; INVOLVED IN: transport, transmembrane transport; LOCATED IN: apoplast, vacuolar membrane, plasma membrane, plant-type vacuole; EXPRESSED IN: 6 plant structures…		OG1_1000
Sp2_comp147502_c0_seq3	90	.	T	C	73.9		AC=1;AF=0.167;AN=6;BaseQRankSum=1.754;DP=128;Dels=0.00;FS=1.315;HaplotypeScore=3.8297;MLEAC=1;MLEAF=0.167;MQ=60.00;MQ0=0;MQRankSum=0.697;QD=0.58;ReadPosRankSum=3.059	GT:AD:DP:GQ:MLPSAC:MLPSAF:PL	0/0/0/0/0/1:118,10:128:81:1:0.167:100,0,81,2147483647,2147483647,2147483647,2147483647											GATK	1590	gi|296089879|emb|CBI39698.3|	unnamed protein product [Vitis vinifera]	AT3G13080.1	multidrug resistance-associated protein 3	encodes an ATP-dependent MRP-like ABC transporter able to transport glutathione-conjugates as well as chlorophyll catabolites. The expression of this gene is upregulated by herbicide safeners such as benoxacor and fenclorim.	multidrug resistance-associated protein 3 (MRP3); FUNCTIONS IN: chlorophyll catabolite transmembrane transporter activity, ATPase activity, coupled to transmembrane movement of substances, glutathione S-conjugate-exporting ATPase activity; INVOLVED IN: transport, transmembrane transport; LOCATED IN: apoplast, vacuolar membrane, plasma membrane, plant-type vacuole; EXPRESSED IN: 6 plant structures…		OG1_1000
Sp2_comp149921_c0_seq1	189	.	C	A	218.03	PASS	AC=6;AF=1.00;AN=6;DP=13;Dels=0.00;FS=0.000;HaplotypeScore=0.0000;MLEAC=6;MLEAF=1.00;MQ=60.00;MQ0=0;QD=16.77	GT:AD:DP:GQ:MLPSAC:MLPSAF:PL	1/1/1/1/1/1:0,13:13:6:6:1.00:243,62,38,24,14,6,0											GATK	4988	gi|460396968|ref|XP_004244041.1|	PREDICTED: ABC transporter C family member 3-like [Solanum lycopersicum]	AT3G13080.1	multidrug resistance-associated protein 3	encodes an ATP-dependent MRP-like ABC transporter able to transport glutathione-conjugates as well as chlorophyll catabolites. The expression of this gene is upregulated by herbicide safeners such as benoxacor and fenclorim.	multidrug resistance-associated protein 3 (MRP3); FUNCTIONS IN: chlorophyll catabolite transmembrane transporter activity, ATPase activity, coupled to transmembrane movement of substances, glutathione S-conjugate-exporting ATPase activity; INVOLVED IN: transport, transmembrane transport; LOCATED IN: apoplast, vacuolar membrane, plasma membrane, plant-type vacuole; EXPRESSED IN: 6 plant structures…		OG1_1000
Sp2_comp149921_c0_seq1	190	.	C	A	218.03	PASS	AC=6;AF=1.00;AN=6;DP=13;Dels=0.00;FS=0.000;HaplotypeScore=0.0000;MLEAC=6;MLEAF=1.00;MQ=60.00;MQ0=0;QD=16.77	GT:AD:DP:GQ:MLPSAC:MLPSAF:PL	1/1/1/1/1/1:0,13:13:6:6:1.00:243,62,38,24,14,6,0											GATK	4988	gi|460396968|ref|XP_004244041.1|	PREDICTED: ABC transporter C family member 3-like [Solanum lycopersicum]	AT3G13080.1	multidrug resistance-associated protein 3	encodes an ATP-dependent MRP-like ABC transporter able to transport glutathione-conjugates as well as chlorophyll catabolites. The expression of this gene is upregulated by herbicide safeners such as benoxacor and fenclorim.	multidrug resistance-associated protein 3 (MRP3); FUNCTIONS IN: chlorophyll catabolite transmembrane transporter activity, ATPase activity, coupled to transmembrane movement of substances, glutathione S-conjugate-exporting ATPase activity; INVOLVED IN: transport, transmembrane transport; LOCATED IN: apoplast, vacuolar membrane, plasma membrane, plant-type vacuole; EXPRESSED IN: 6 plant structures…		OG1_1000
Sp2_comp149921_c0_seq1	202	.	G	T	487.34	PASS	AC=6;AF=1.00;AN=6;DP=21;Dels=0.00;FS=0.000;HaplotypeScore=0.0000;MLEAC=6;MLEAF=1.00;MQ=60.00;MQ0=0;QD=23.21	GT:AD:DP:GQ:MLPSAC:MLPSAF:PL	1/1/1/1/1/1:0,21:21:10:6:1.00:513,101,62,39,23,10,0											GATK	4988	gi|460396968|ref|XP_004244041.1|	PREDICTED: ABC transporter C family member 3-like [Solanum lycopersicum]	AT3G13080.1	multidrug resistance-associated protein 3	encodes an ATP-dependent MRP-like ABC transporter able to transport glutathione-conjugates as well as chlorophyll catabolites. The expression of this gene is upregulated by herbicide safeners such as benoxacor and fenclorim.	multidrug resistance-associated protein 3 (MRP3); FUNCTIONS IN: chlorophyll catabolite transmembrane transporter activity, ATPase activity, coupled to transmembrane movement of substances, glutathione S-conjugate-exporting ATPase activity; INVOLVED IN: transport, transmembrane transport; LOCATED IN: apoplast, vacuolar membrane, plasma membrane, plant-type vacuole; EXPRESSED IN: 6 plant structures…		OG1_1000
Sp2_comp149921_c0_seq1	2330	.	T	C	247.78		AC=5;AF=0.833;AN=6;BaseQRankSum=1.231;DP=83;Dels=0.00;FS=0.000;HaplotypeScore=69.9516;MLEAC=5;MLEAF=0.833;MQ=59.67;MQ0=0;MQRankSum=-0.897;QD=2.99;ReadPosRankSum=1.482	GT:AD:DP:GQ:MLPSAC:MLPSAF:PL	0/1/1/1/1/1:1,82:83:7:5:0.833:273,63,34,17,7,0,23											GATK	4988	gi|460396968|ref|XP_004244041.1|	PREDICTED: ABC transporter C family member 3-like [Solanum lycopersicum]	AT3G13080.1	multidrug resistance-associated protein 3	encodes an ATP-dependent MRP-like ABC transporter able to transport glutathione-conjugates as well as chlorophyll catabolites. The expression of this gene is upregulated by herbicide safeners such as benoxacor and fenclorim.	multidrug resistance-associated protein 3 (MRP3); FUNCTIONS IN: chlorophyll catabolite transmembrane transporter activity, ATPase activity, coupled to transmembrane movement of substances, glutathione S-conjugate-exporting ATPase activity; INVOLVED IN: transport, transmembrane transport; LOCATED IN: apoplast, vacuolar membrane, plasma membrane, plant-type vacuole; EXPRESSED IN: 6 plant structures…		OG1_1000
Sp2_comp149921_c0_seq1	2745	.	G	A	121.9		AC=1;AF=0.167;AN=6;BaseQRankSum=0.838;DP=239;Dels=0.00;FS=16.890;HaplotypeScore=2.6000;MLEAC=1;MLEAF=0.167;MQ=58.62;MQ0=1;MQRankSum=-4.720;QD=0.51;ReadPosRankSum=0.171	GT:AD:DP:GQ:MLPSAC:MLPSAF:PL	0/0/0/0/0/1:225,14:239:99:1:0.167:148,0,174,2147483647,2147483647,2147483647,2147483647											GATK	4988	gi|460396968|ref|XP_004244041.1|	PREDICTED: ABC transporter C family member 3-like [Solanum lycopersicum]	AT3G13080.1	multidrug resistance-associated protein 3	encodes an ATP-dependent MRP-like ABC transporter able to transport glutathione-conjugates as well as chlorophyll catabolites. The expression of this gene is upregulated by herbicide safeners such as benoxacor and fenclorim.	multidrug resistance-associated protein 3 (MRP3); FUNCTIONS IN: chlorophyll catabolite transmembrane transporter activity, ATPase activity, coupled to transmembrane movement of substances, glutathione S-conjugate-exporting ATPase activity; INVOLVED IN: transport, transmembrane transport; LOCATED IN: apoplast, vacuolar membrane, plasma membrane, plant-type vacuole; EXPRESSED IN: 6 plant structures…		OG1_1000
Sp2_comp149921_c0_seq1	2791	.	T	G	629.9	PASS	AC=1;AF=0.167;AN=6;BaseQRankSum=0.068;DP=233;Dels=0.00;FS=8.640;HaplotypeScore=5.4899;MLEAC=1;MLEAF=0.167;MQ=58.46;MQ0=1;MQRankSum=-2.704;QD=2.70;ReadPosRankSum=2.392	GT:AD:DP:GQ:MLPSAC:MLPSAF:PL	0/0/0/0/0/1:205,28:233:99:1:0.167:656,0,121,2147483647,2147483647,2147483647,2147483647											GATK	4988	gi|460396968|ref|XP_004244041.1|	PREDICTED: ABC transporter C family member 3-like [Solanum lycopersicum]	AT3G13080.1	multidrug resistance-associated protein 3	encodes an ATP-dependent MRP-like ABC transporter able to transport glutathione-conjugates as well as chlorophyll catabolites. The expression of this gene is upregulated by herbicide safeners such as benoxacor and fenclorim.	multidrug resistance-associated protein 3 (MRP3); FUNCTIONS IN: chlorophyll catabolite transmembrane transporter activity, ATPase activity, coupled to transmembrane movement of substances, glutathione S-conjugate-exporting ATPase activity; INVOLVED IN: transport, transmembrane transport; LOCATED IN: apoplast, vacuolar membrane, plasma membrane, plant-type vacuole; EXPRESSED IN: 6 plant structures…		OG1_1000
Sp2_comp149921_c0_seq1	2794	.	T	G	625.9		AC=1;AF=0.167;AN=6;BaseQRankSum=1.015;DP=231;Dels=0.00;FS=7.046;HaplotypeScore=104.7653;MLEAC=1;MLEAF=0.167;MQ=58.50;MQ0=1;MQRankSum=-3.658;QD=2.71;ReadPosRankSum=2.401	GT:AD:DP:GQ:MLPSAC:MLPSAF:PL	0/0/0/0/0/1:202,28:231:99:1:0.167:652,0,117,2147483647,2147483647,2147483647,2147483647											GATK	4988	gi|460396968|ref|XP_004244041.1|	PREDICTED: ABC transporter C family member 3-like [Solanum lycopersicum]	AT3G13080.1	multidrug resistance-associated protein 3	encodes an ATP-dependent MRP-like ABC transporter able to transport glutathione-conjugates as well as chlorophyll catabolites. The expression of this gene is upregulated by herbicide safeners such as benoxacor and fenclorim.	multidrug resistance-associated protein 3 (MRP3); FUNCTIONS IN: chlorophyll catabolite transmembrane transporter activity, ATPase activity, coupled to transmembrane movement of substances, glutathione S-conjugate-exporting ATPase activity; INVOLVED IN: transport, transmembrane transport; LOCATED IN: apoplast, vacuolar membrane, plasma membrane, plant-type vacuole; EXPRESSED IN: 6 plant structures…		OG1_1000
Sp2_comp149921_c0_seq1	2800	.	C	T	339.9		AC=1;AF=0.167;AN=6;BaseQRankSum=1.148;DP=218;Dels=0.00;FS=0.869;HaplotypeScore=109.6020;MLEAC=1;MLEAF=0.167;MQ=58.97;MQ0=0;MQRankSum=-2.547;QD=1.56;ReadPosRankSum=3.782	GT:AD:DP:GQ:MLPSAC:MLPSAF:PL	0/0/0/0/0/1:194,24:218:99:1:0.167:366,0,119,2147483647,2147483647,2147483647,2147483647											GATK	4988	gi|460396968|ref|XP_004244041.1|	PREDICTED: ABC transporter C family member 3-like [Solanum lycopersicum]	AT3G13080.1	multidrug resistance-associated protein 3	encodes an ATP-dependent MRP-like ABC transporter able to transport glutathione-conjugates as well as chlorophyll catabolites. The expression of this gene is upregulated by herbicide safeners such as benoxacor and fenclorim.	multidrug resistance-associated protein 3 (MRP3); FUNCTIONS IN: chlorophyll catabolite transmembrane transporter activity, ATPase activity, coupled to transmembrane movement of substances, glutathione S-conjugate-exporting ATPase activity; INVOLVED IN: transport, transmembrane transport; LOCATED IN: apoplast, vacuolar membrane, plasma membrane, plant-type vacuole; EXPRESSED IN: 6 plant structures…		OG1_1000
Sp2_comp149921_c0_seq1	2804	.	T	A	240.9		AC=1;AF=0.167;AN=6;BaseQRankSum=1.048;DP=214;Dels=0.00;FS=2.832;HaplotypeScore=86.6530;MLEAC=1;MLEAF=0.167;MQ=59.09;MQ0=0;MQRankSum=-2.234;QD=1.13;ReadPosRankSum=3.409	GT:AD:DP:GQ:MLPSAC:MLPSAF:PL	0/0/0/0/0/1:190,24:214:99:1:0.167:267,0,126,2147483647,2147483647,2147483647,2147483647											GATK	4988	gi|460396968|ref|XP_004244041.1|	PREDICTED: ABC transporter C family member 3-like [Solanum lycopersicum]	AT3G13080.1	multidrug resistance-associated protein 3	encodes an ATP-dependent MRP-like ABC transporter able to transport glutathione-conjugates as well as chlorophyll catabolites. The expression of this gene is upregulated by herbicide safeners such as benoxacor and fenclorim.	multidrug resistance-associated protein 3 (MRP3); FUNCTIONS IN: chlorophyll catabolite transmembrane transporter activity, ATPase activity, coupled to transmembrane movement of substances, glutathione S-conjugate-exporting ATPase activity; INVOLVED IN: transport, transmembrane transport; LOCATED IN: apoplast, vacuolar membrane, plasma membrane, plant-type vacuole; EXPRESSED IN: 6 plant structures…		OG1_1000
Sp2_comp149921_c0_seq1	2809	.	A	G	229.9		AC=1;AF=0.167;AN=6;BaseQRankSum=1.226;DP=219;Dels=0.00;FS=2.555;HaplotypeScore=62.9260;MLEAC=1;MLEAF=0.167;MQ=59.03;MQ0=0;MQRankSum=-1.462;QD=1.05;ReadPosRankSum=3.086	GT:AD:DP:GQ:MLPSAC:MLPSAF:PL	0/0/0/0/0/1:207,12:219:99:1:0.167:256,0,154,2147483647,2147483647,2147483647,2147483647											GATK	4988	gi|460396968|ref|XP_004244041.1|	PREDICTED: ABC transporter C family member 3-like [Solanum lycopersicum]	AT3G13080.1	multidrug resistance-associated protein 3	encodes an ATP-dependent MRP-like ABC transporter able to transport glutathione-conjugates as well as chlorophyll catabolites. The expression of this gene is upregulated by herbicide safeners such as benoxacor and fenclorim.	multidrug resistance-associated protein 3 (MRP3); FUNCTIONS IN: chlorophyll catabolite transmembrane transporter activity, ATPase activity, coupled to transmembrane movement of substances, glutathione S-conjugate-exporting ATPase activity; INVOLVED IN: transport, transmembrane transport; LOCATED IN: apoplast, vacuolar membrane, plasma membrane, plant-type vacuole; EXPRESSED IN: 6 plant structures…		OG1_1000
Sp2_comp149921_c0_seq1	2821	.	C	T	575.9	PASS	AC=1;AF=0.167;AN=6;BaseQRankSum=-0.393;DP=225;Dels=0.00;FS=2.531;HaplotypeScore=2.8659;MLEAC=1;MLEAF=0.167;MQ=58.96;MQ0=0;MQRankSum=-2.803;QD=2.56;ReadPosRankSum=-0.496	GT:AD:DP:GQ:MLPSAC:MLPSAF:PL	0/0/0/0/0/1:195,30:225:99:1:0.167:602,0,117,2147483647,2147483647,2147483647,2147483647											GATK	4988	gi|460396968|ref|XP_004244041.1|	PREDICTED: ABC transporter C family member 3-like [Solanum lycopersicum]	AT3G13080.1	multidrug resistance-associated protein 3	encodes an ATP-dependent MRP-like ABC transporter able to transport glutathione-conjugates as well as chlorophyll catabolites. The expression of this gene is upregulated by herbicide safeners such as benoxacor and fenclorim.	multidrug resistance-associated protein 3 (MRP3); FUNCTIONS IN: chlorophyll catabolite transmembrane transporter activity, ATPase activity, coupled to transmembrane movement of substances, glutathione S-conjugate-exporting ATPase activity; INVOLVED IN: transport, transmembrane transport; LOCATED IN: apoplast, vacuolar membrane, plasma membrane, plant-type vacuole; EXPRESSED IN: 6 plant structures…		OG1_1000
Sp2_comp149921_c0_seq1	2830	.	T	G	155.9		AC=1;AF=0.167;AN=6;BaseQRankSum=-0.080;DP=234;Dels=0.00;FS=0.000;HaplotypeScore=3.4870;MLEAC=1;MLEAF=0.167;MQ=59.14;MQ0=0;MQRankSum=-2.953;QD=0.67;ReadPosRankSum=-0.029	GT:AD:DP:GQ:MLPSAC:MLPSAF:PL	0/0/0/0/0/1:206,27:234:99:1:0.167:182,0,152,2147483647,2147483647,2147483647,2147483647											GATK	4988	gi|460396968|ref|XP_004244041.1|	PREDICTED: ABC transporter C family member 3-like [Solanum lycopersicum]	AT3G13080.1	multidrug resistance-associated protein 3	encodes an ATP-dependent MRP-like ABC transporter able to transport glutathione-conjugates as well as chlorophyll catabolites. The expression of this gene is upregulated by herbicide safeners such as benoxacor and fenclorim.	multidrug resistance-associated protein 3 (MRP3); FUNCTIONS IN: chlorophyll catabolite transmembrane transporter activity, ATPase activity, coupled to transmembrane movement of substances, glutathione S-conjugate-exporting ATPase activity; INVOLVED IN: transport, transmembrane transport; LOCATED IN: apoplast, vacuolar membrane, plasma membrane, plant-type vacuole; EXPRESSED IN: 6 plant structures…		OG1_1000
Sp2_comp149921_c0_seq1	2831	.	T	G	166.9		AC=1;AF=0.167;AN=6;BaseQRankSum=-0.059;DP=235;Dels=0.00;FS=0.000;HaplotypeScore=3.4870;MLEAC=1;MLEAF=0.167;MQ=59.15;MQ0=0;MQRankSum=-3.808;QD=0.71;ReadPosRankSum=-0.122	GT:AD:DP:GQ:MLPSAC:MLPSAF:PL	0/0/0/0/0/1:208,27:235:99:1:0.167:193,0,150,2147483647,2147483647,2147483647,2147483647											GATK	4988	gi|460396968|ref|XP_004244041.1|	PREDICTED: ABC transporter C family member 3-like [Solanum lycopersicum]	AT3G13080.1	multidrug resistance-associated protein 3	encodes an ATP-dependent MRP-like ABC transporter able to transport glutathione-conjugates as well as chlorophyll catabolites. The expression of this gene is upregulated by herbicide safeners such as benoxacor and fenclorim.	multidrug resistance-associated protein 3 (MRP3); FUNCTIONS IN: chlorophyll catabolite transmembrane transporter activity, ATPase activity, coupled to transmembrane movement of substances, glutathione S-conjugate-exporting ATPase activity; INVOLVED IN: transport, transmembrane transport; LOCATED IN: apoplast, vacuolar membrane, plasma membrane, plant-type vacuole; EXPRESSED IN: 6 plant structures…		OG1_1000
Sp2_comp149921_c0_seq1	2840	.	G	T	379.9		AC=1;AF=0.167;AN=6;BaseQRankSum=-0.414;DP=250;Dels=0.00;FS=5.233;HaplotypeScore=19.3590;MLEAC=1;MLEAF=0.167;MQ=59.20;MQ0=0;MQRankSum=-3.305;QD=1.52;ReadPosRankSum=-0.706	GT:AD:DP:GQ:MLPSAC:MLPSAF:PL	0/0/0/0/0/1:224,26:250:99:1:0.167:406,0,162,2147483647,2147483647,2147483647,2147483647											GATK	4988	gi|460396968|ref|XP_004244041.1|	PREDICTED: ABC transporter C family member 3-like [Solanum lycopersicum]	AT3G13080.1	multidrug resistance-associated protein 3	encodes an ATP-dependent MRP-like ABC transporter able to transport glutathione-conjugates as well as chlorophyll catabolites. The expression of this gene is upregulated by herbicide safeners such as benoxacor and fenclorim.	multidrug resistance-associated protein 3 (MRP3); FUNCTIONS IN: chlorophyll catabolite transmembrane transporter activity, ATPase activity, coupled to transmembrane movement of substances, glutathione S-conjugate-exporting ATPase activity; INVOLVED IN: transport, transmembrane transport; LOCATED IN: apoplast, vacuolar membrane, plasma membrane, plant-type vacuole; EXPRESSED IN: 6 plant structures…		OG1_1000
Sp2_comp149921_c0_seq1	2851	.	T	C	88.9		AC=1;AF=0.167;AN=6;BaseQRankSum=0.400;DP=250;Dels=0.00;FS=0.000;HaplotypeScore=18.7864;MLEAC=1;MLEAF=0.167;MQ=59.44;MQ0=0;MQRankSum=-2.357;QD=0.36;ReadPosRankSum=0.081	GT:AD:DP:GQ:MLPSAC:MLPSAF:PL	0/0/0/0/0/1:233,16:250:99:1:0.167:115,0,188,2147483647,2147483647,2147483647,2147483647											GATK	4988	gi|460396968|ref|XP_004244041.1|	PREDICTED: ABC transporter C family member 3-like [Solanum lycopersicum]	AT3G13080.1	multidrug resistance-associated protein 3	encodes an ATP-dependent MRP-like ABC transporter able to transport glutathione-conjugates as well as chlorophyll catabolites. The expression of this gene is upregulated by herbicide safeners such as benoxacor and fenclorim.	multidrug resistance-associated protein 3 (MRP3); FUNCTIONS IN: chlorophyll catabolite transmembrane transporter activity, ATPase activity, coupled to transmembrane movement of substances, glutathione S-conjugate-exporting ATPase activity; INVOLVED IN: transport, transmembrane transport; LOCATED IN: apoplast, vacuolar membrane, plasma membrane, plant-type vacuole; EXPRESSED IN: 6 plant structures…		OG1_1000
Sp2_comp149921_c0_seq1	3130	.	A	C	2783.88	PASS	AC=3;AF=0.500;AN=6;BaseQRankSum=0.382;DP=204;Dels=0.00;FS=5.940;HaplotypeScore=4.3967;MLEAC=3;MLEAF=0.500;MQ=59.87;MQ0=0;MQRankSum=1.045;QD=13.65;ReadPosRankSum=0.657	GT:AD:DP:GQ:MLPSAC:MLPSAF:PL	0/0/0/1/1/1:116,88:204:6:3:0.500:2809,145,6,0,91,2147483647,2147483647											GATK	4988	gi|460396968|ref|XP_004244041.1|	PREDICTED: ABC transporter C family member 3-like [Solanum lycopersicum]	AT3G13080.1	multidrug resistance-associated protein 3	encodes an ATP-dependent MRP-like ABC transporter able to transport glutathione-conjugates as well as chlorophyll catabolites. The expression of this gene is upregulated by herbicide safeners such as benoxacor and fenclorim.	multidrug resistance-associated protein 3 (MRP3); FUNCTIONS IN: chlorophyll catabolite transmembrane transporter activity, ATPase activity, coupled to transmembrane movement of substances, glutathione S-conjugate-exporting ATPase activity; INVOLVED IN: transport, transmembrane transport; LOCATED IN: apoplast, vacuolar membrane, plasma membrane, plant-type vacuole; EXPRESSED IN: 6 plant structures…		OG1_1000
Sp2_comp149921_c0_seq1	3409	.	C	T	118.9		AC=1;AF=0.167;AN=6;BaseQRankSum=2.175;DP=207;Dels=0.00;FS=9.264;HaplotypeScore=3.6982;MLEAC=1;MLEAF=0.167;MQ=59.90;MQ0=0;MQRankSum=0.128;QD=0.57;ReadPosRankSum=1.888	GT:AD:DP:GQ:MLPSAC:MLPSAF:PL	0/0/0/0/0/1:191,16:207:99:1:0.167:145,0,157,2147483647,2147483647,2147483647,2147483647											GATK	4988	gi|460396968|ref|XP_004244041.1|	PREDICTED: ABC transporter C family member 3-like [Solanum lycopersicum]	AT3G13080.1	multidrug resistance-associated protein 3	encodes an ATP-dependent MRP-like ABC transporter able to transport glutathione-conjugates as well as chlorophyll catabolites. The expression of this gene is upregulated by herbicide safeners such as benoxacor and fenclorim.	multidrug resistance-associated protein 3 (MRP3); FUNCTIONS IN: chlorophyll catabolite transmembrane transporter activity, ATPase activity, coupled to transmembrane movement of substances, glutathione S-conjugate-exporting ATPase activity; INVOLVED IN: transport, transmembrane transport; LOCATED IN: apoplast, vacuolar membrane, plasma membrane, plant-type vacuole; EXPRESSED IN: 6 plant structures…		OG1_1000
Sp2_comp149921_c0_seq1	3411	.	A	G	76.9		AC=1;AF=0.167;AN=6;BaseQRankSum=1.307;DP=210;Dels=0.00;FS=6.887;HaplotypeScore=4.6965;MLEAC=1;MLEAF=0.167;MQ=59.91;MQ0=0;MQRankSum=-0.783;QD=0.37;ReadPosRankSum=2.028	GT:AD:DP:GQ:MLPSAC:MLPSAF:PL	0/0/0/0/0/1:193,17:210:99:1:0.167:103,0,158,2147483647,2147483647,2147483647,2147483647											GATK	4988	gi|460396968|ref|XP_004244041.1|	PREDICTED: ABC transporter C family member 3-like [Solanum lycopersicum]	AT3G13080.1	multidrug resistance-associated protein 3	encodes an ATP-dependent MRP-like ABC transporter able to transport glutathione-conjugates as well as chlorophyll catabolites. The expression of this gene is upregulated by herbicide safeners such as benoxacor and fenclorim.	multidrug resistance-associated protein 3 (MRP3); FUNCTIONS IN: chlorophyll catabolite transmembrane transporter activity, ATPase activity, coupled to transmembrane movement of substances, glutathione S-conjugate-exporting ATPase activity; INVOLVED IN: transport, transmembrane transport; LOCATED IN: apoplast, vacuolar membrane, plasma membrane, plant-type vacuole; EXPRESSED IN: 6 plant structures…		OG1_1000
Sp2_comp149921_c0_seq1	3439	.	G	A	260.9		AC=1;AF=0.167;AN=6;BaseQRankSum=0.427;DP=248;Dels=0.00;FS=1.801;HaplotypeScore=2.8454;MLEAC=1;MLEAF=0.167;MQ=59.76;MQ0=0;MQRankSum=-1.484;QD=1.05;ReadPosRankSum=2.221	GT:AD:DP:GQ:MLPSAC:MLPSAF:PL	0/0/0/0/0/1:226,22:248:99:1:0.167:287,0,173,2147483647,2147483647,2147483647,2147483647											GATK	4988	gi|460396968|ref|XP_004244041.1|	PREDICTED: ABC transporter C family member 3-like [Solanum lycopersicum]	AT3G13080.1	multidrug resistance-associated protein 3	encodes an ATP-dependent MRP-like ABC transporter able to transport glutathione-conjugates as well as chlorophyll catabolites. The expression of this gene is upregulated by herbicide safeners such as benoxacor and fenclorim.	multidrug resistance-associated protein 3 (MRP3); FUNCTIONS IN: chlorophyll catabolite transmembrane transporter activity, ATPase activity, coupled to transmembrane movement of substances, glutathione S-conjugate-exporting ATPase activity; INVOLVED IN: transport, transmembrane transport; LOCATED IN: apoplast, vacuolar membrane, plasma membrane, plant-type vacuole; EXPRESSED IN: 6 plant structures…		OG1_1000
Sp2_comp149921_c0_seq1	3442	.	G	T	266.9		AC=1;AF=0.167;AN=6;BaseQRankSum=-1.350;DP=230;Dels=0.00;FS=1.895;HaplotypeScore=1.8455;MLEAC=1;MLEAF=0.167;MQ=59.74;MQ0=0;MQRankSum=-0.752;QD=1.16;ReadPosRankSum=1.847	GT:AD:DP:GQ:MLPSAC:MLPSAF:PL	0/0/0/0/0/1:208,21:230:99:1:0.167:293,0,158,2147483647,2147483647,2147483647,2147483647											GATK	4988	gi|460396968|ref|XP_004244041.1|	PREDICTED: ABC transporter C family member 3-like [Solanum lycopersicum]	AT3G13080.1	multidrug resistance-associated protein 3	encodes an ATP-dependent MRP-like ABC transporter able to transport glutathione-conjugates as well as chlorophyll catabolites. The expression of this gene is upregulated by herbicide safeners such as benoxacor and fenclorim.	multidrug resistance-associated protein 3 (MRP3); FUNCTIONS IN: chlorophyll catabolite transmembrane transporter activity, ATPase activity, coupled to transmembrane movement of substances, glutathione S-conjugate-exporting ATPase activity; INVOLVED IN: transport, transmembrane transport; LOCATED IN: apoplast, vacuolar membrane, plasma membrane, plant-type vacuole; EXPRESSED IN: 6 plant structures…		OG1_1000
Sp2_comp149921_c0_seq1	3457	.	C	T	241.9		AC=1;AF=0.167;AN=6;BaseQRankSum=1.070;DP=225;Dels=0.00;FS=0.990;HaplotypeScore=0.8321;MLEAC=1;MLEAF=0.167;MQ=59.75;MQ0=0;MQRankSum=0.054;QD=1.08;ReadPosRankSum=2.070	GT:AD:DP:GQ:MLPSAC:MLPSAF:PL	0/0/0/0/0/1:209,16:225:99:1:0.167:268,0,159,2147483647,2147483647,2147483647,2147483647											GATK	4988	gi|460396968|ref|XP_004244041.1|	PREDICTED: ABC transporter C family member 3-like [Solanum lycopersicum]	AT3G13080.1	multidrug resistance-associated protein 3	encodes an ATP-dependent MRP-like ABC transporter able to transport glutathione-conjugates as well as chlorophyll catabolites. The expression of this gene is upregulated by herbicide safeners such as benoxacor and fenclorim.	multidrug resistance-associated protein 3 (MRP3); FUNCTIONS IN: chlorophyll catabolite transmembrane transporter activity, ATPase activity, coupled to transmembrane movement of substances, glutathione S-conjugate-exporting ATPase activity; INVOLVED IN: transport, transmembrane transport; LOCATED IN: apoplast, vacuolar membrane, plasma membrane, plant-type vacuole; EXPRESSED IN: 6 plant structures…		OG1_1000
Sp2_comp149921_c0_seq1	3460	.	G	A	218.9		AC=1;AF=0.167;AN=6;BaseQRankSum=1.755;DP=226;Dels=0.00;FS=2.121;HaplotypeScore=0.8321;MLEAC=1;MLEAF=0.167;MQ=59.75;MQ0=0;MQRankSum=0.093;QD=0.97;ReadPosRankSum=1.961	GT:AD:DP:GQ:MLPSAC:MLPSAF:PL	0/0/0/0/0/1:210,16:226:99:1:0.167:245,0,159,2147483647,2147483647,2147483647,2147483647											GATK	4988	gi|460396968|ref|XP_004244041.1|	PREDICTED: ABC transporter C family member 3-like [Solanum lycopersicum]	AT3G13080.1	multidrug resistance-associated protein 3	encodes an ATP-dependent MRP-like ABC transporter able to transport glutathione-conjugates as well as chlorophyll catabolites. The expression of this gene is upregulated by herbicide safeners such as benoxacor and fenclorim.	multidrug resistance-associated protein 3 (MRP3); FUNCTIONS IN: chlorophyll catabolite transmembrane transporter activity, ATPase activity, coupled to transmembrane movement of substances, glutathione S-conjugate-exporting ATPase activity; INVOLVED IN: transport, transmembrane transport; LOCATED IN: apoplast, vacuolar membrane, plasma membrane, plant-type vacuole; EXPRESSED IN: 6 plant structures…		OG1_1000
Sp2_comp149921_c0_seq1	3463	.	T	C	252.9		AC=1;AF=0.167;AN=6;BaseQRankSum=0.819;DP=227;Dels=0.00;FS=0.989;HaplotypeScore=2.7652;MLEAC=1;MLEAF=0.167;MQ=59.75;MQ0=0;MQRankSum=-1.988;QD=1.11;ReadPosRankSum=1.731	GT:AD:DP:GQ:MLPSAC:MLPSAF:PL	0/0/0/0/0/1:211,16:227:99:1:0.167:279,0,160,2147483647,2147483647,2147483647,2147483647											GATK	4988	gi|460396968|ref|XP_004244041.1|	PREDICTED: ABC transporter C family member 3-like [Solanum lycopersicum]	AT3G13080.1	multidrug resistance-associated protein 3	encodes an ATP-dependent MRP-like ABC transporter able to transport glutathione-conjugates as well as chlorophyll catabolites. The expression of this gene is upregulated by herbicide safeners such as benoxacor and fenclorim.	multidrug resistance-associated protein 3 (MRP3); FUNCTIONS IN: chlorophyll catabolite transmembrane transporter activity, ATPase activity, coupled to transmembrane movement of substances, glutathione S-conjugate-exporting ATPase activity; INVOLVED IN: transport, transmembrane transport; LOCATED IN: apoplast, vacuolar membrane, plasma membrane, plant-type vacuole; EXPRESSED IN: 6 plant structures…		OG1_1000
Sp2_comp149921_c0_seq1	3469	.	T	G	283.9		AC=1;AF=0.167;AN=6;BaseQRankSum=0.259;DP=224;Dels=0.00;FS=0.000;HaplotypeScore=3.7646;MLEAC=1;MLEAF=0.167;MQ=59.52;MQ0=0;MQRankSum=-2.139;QD=1.27;ReadPosRankSum=-0.244	GT:AD:DP:GQ:MLPSAC:MLPSAF:PL	0/0/0/0/0/1:205,19:224:99:1:0.167:310,0,155,2147483647,2147483647,2147483647,2147483647											GATK	4988	gi|460396968|ref|XP_004244041.1|	PREDICTED: ABC transporter C family member 3-like [Solanum lycopersicum]	AT3G13080.1	multidrug resistance-associated protein 3	encodes an ATP-dependent MRP-like ABC transporter able to transport glutathione-conjugates as well as chlorophyll catabolites. The expression of this gene is upregulated by herbicide safeners such as benoxacor and fenclorim.	multidrug resistance-associated protein 3 (MRP3); FUNCTIONS IN: chlorophyll catabolite transmembrane transporter activity, ATPase activity, coupled to transmembrane movement of substances, glutathione S-conjugate-exporting ATPase activity; INVOLVED IN: transport, transmembrane transport; LOCATED IN: apoplast, vacuolar membrane, plasma membrane, plant-type vacuole; EXPRESSED IN: 6 plant structures…		OG1_1000
Sp2_comp149921_c0_seq1	3481	.	C	G	108.9		AC=1;AF=0.167;AN=6;BaseQRankSum=-0.558;DP=218;Dels=0.00;FS=1.066;HaplotypeScore=3.9323;MLEAC=1;MLEAF=0.167;MQ=59.40;MQ0=0;MQRankSum=-1.053;QD=0.50;ReadPosRankSum=0.366	GT:AD:DP:GQ:MLPSAC:MLPSAF:PL	0/0/0/0/0/1:204,14:218:99:1:0.167:135,0,165,2147483647,2147483647,2147483647,2147483647											GATK	4988	gi|460396968|ref|XP_004244041.1|	PREDICTED: ABC transporter C family member 3-like [Solanum lycopersicum]	AT3G13080.1	multidrug resistance-associated protein 3	encodes an ATP-dependent MRP-like ABC transporter able to transport glutathione-conjugates as well as chlorophyll catabolites. The expression of this gene is upregulated by herbicide safeners such as benoxacor and fenclorim.	multidrug resistance-associated protein 3 (MRP3); FUNCTIONS IN: chlorophyll catabolite transmembrane transporter activity, ATPase activity, coupled to transmembrane movement of substances, glutathione S-conjugate-exporting ATPase activity; INVOLVED IN: transport, transmembrane transport; LOCATED IN: apoplast, vacuolar membrane, plasma membrane, plant-type vacuole; EXPRESSED IN: 6 plant structures…		OG1_1000
Sp2_comp149921_c0_seq1	3483	.	T	G	126.9		AC=1;AF=0.167;AN=6;BaseQRankSum=0.029;DP=213;Dels=0.00;FS=2.296;HaplotypeScore=1.9997;MLEAC=1;MLEAF=0.167;MQ=59.38;MQ0=0;MQRankSum=-0.751;QD=0.60;ReadPosRankSum=0.119	GT:AD:DP:GQ:MLPSAC:MLPSAF:PL	0/0/0/0/0/1:199,14:213:99:1:0.167:153,0,160,2147483647,2147483647,2147483647,2147483647											GATK	4988	gi|460396968|ref|XP_004244041.1|	PREDICTED: ABC transporter C family member 3-like [Solanum lycopersicum]	AT3G13080.1	multidrug resistance-associated protein 3	encodes an ATP-dependent MRP-like ABC transporter able to transport glutathione-conjugates as well as chlorophyll catabolites. The expression of this gene is upregulated by herbicide safeners such as benoxacor and fenclorim.	multidrug resistance-associated protein 3 (MRP3); FUNCTIONS IN: chlorophyll catabolite transmembrane transporter activity, ATPase activity, coupled to transmembrane movement of substances, glutathione S-conjugate-exporting ATPase activity; INVOLVED IN: transport, transmembrane transport; LOCATED IN: apoplast, vacuolar membrane, plasma membrane, plant-type vacuole; EXPRESSED IN: 6 plant structures…		OG1_1000
Sp2_comp149921_c0_seq1	3637	.	G	C	192.9		AC=1;AF=0.167;AN=6;BaseQRankSum=-0.649;DP=173;Dels=0.00;FS=19.526;HaplotypeScore=0.0000;MLEAC=1;MLEAF=0.167;MQ=59.78;MQ0=0;MQRankSum=1.758;QD=1.12;ReadPosRankSum=-2.588	GT:AD:DP:GQ:MLPSAC:MLPSAF:PL	0/0/0/0/0/1:155,18:173:99:1:0.167:219,0,116,2147483647,2147483647,2147483647,2147483647											GATK	4988	gi|460396968|ref|XP_004244041.1|	PREDICTED: ABC transporter C family member 3-like [Solanum lycopersicum]	AT3G13080.1	multidrug resistance-associated protein 3	encodes an ATP-dependent MRP-like ABC transporter able to transport glutathione-conjugates as well as chlorophyll catabolites. The expression of this gene is upregulated by herbicide safeners such as benoxacor and fenclorim.	multidrug resistance-associated protein 3 (MRP3); FUNCTIONS IN: chlorophyll catabolite transmembrane transporter activity, ATPase activity, coupled to transmembrane movement of substances, glutathione S-conjugate-exporting ATPase activity; INVOLVED IN: transport, transmembrane transport; LOCATED IN: apoplast, vacuolar membrane, plasma membrane, plant-type vacuole; EXPRESSED IN: 6 plant structures…		OG1_1000
Sp2_comp149921_c0_seq1	3645	.	C	T	40.9	LowQual;	AC=1;AF=0.167;AN=6;BaseQRankSum=0.469;DP=173;Dels=0.00;FS=10.625;HaplotypeScore=0.0000;MLEAC=1;MLEAF=0.167;MQ=59.94;MQ0=0;MQRankSum=2.120;QD=0.24;ReadPosRankSum=-1.285	GT:AD:DP:GQ:MLPSAC:MLPSAF:PL	0/0/0/0/0/1:154,19:173:67:1:0.167:67,0,120,2147483647,2147483647,2147483647,2147483647											GATK	4988	gi|460396968|ref|XP_004244041.1|	PREDICTED: ABC transporter C family member 3-like [Solanum lycopersicum]	AT3G13080.1	multidrug resistance-associated protein 3	encodes an ATP-dependent MRP-like ABC transporter able to transport glutathione-conjugates as well as chlorophyll catabolites. The expression of this gene is upregulated by herbicide safeners such as benoxacor and fenclorim.	multidrug resistance-associated protein 3 (MRP3); FUNCTIONS IN: chlorophyll catabolite transmembrane transporter activity, ATPase activity, coupled to transmembrane movement of substances, glutathione S-conjugate-exporting ATPase activity; INVOLVED IN: transport, transmembrane transport; LOCATED IN: apoplast, vacuolar membrane, plasma membrane, plant-type vacuole; EXPRESSED IN: 6 plant structures…		OG1_1000
Sp2_comp149921_c0_seq1	3646	.	C	A	43.9	LowQual;	AC=1;AF=0.167;AN=6;BaseQRankSum=1.066;DP=174;Dels=0.00;FS=10.646;HaplotypeScore=0.0000;MLEAC=1;MLEAF=0.167;MQ=59.94;MQ0=0;MQRankSum=-0.930;QD=0.25;ReadPosRankSum=-1.051	GT:AD:DP:GQ:MLPSAC:MLPSAF:PL	0/0/0/0/0/1:155,19:174:70:1:0.167:70,0,122,2147483647,2147483647,2147483647,2147483647											GATK	4988	gi|460396968|ref|XP_004244041.1|	PREDICTED: ABC transporter C family member 3-like [Solanum lycopersicum]	AT3G13080.1	multidrug resistance-associated protein 3	encodes an ATP-dependent MRP-like ABC transporter able to transport glutathione-conjugates as well as chlorophyll catabolites. The expression of this gene is upregulated by herbicide safeners such as benoxacor and fenclorim.	multidrug resistance-associated protein 3 (MRP3); FUNCTIONS IN: chlorophyll catabolite transmembrane transporter activity, ATPase activity, coupled to transmembrane movement of substances, glutathione S-conjugate-exporting ATPase activity; INVOLVED IN: transport, transmembrane transport; LOCATED IN: apoplast, vacuolar membrane, plasma membrane, plant-type vacuole; EXPRESSED IN: 6 plant structures…		OG1_1000
Sp2_comp149921_c0_seq1	3652	.	A	C	351.9		AC=1;AF=0.167;AN=6;BaseQRankSum=0.924;DP=181;Dels=0.00;FS=13.802;HaplotypeScore=3.9970;MLEAC=1;MLEAF=0.167;MQ=59.94;MQ0=0;MQRankSum=0.504;QD=1.94;ReadPosRankSum=0.282	GT:AD:DP:GQ:MLPSAC:MLPSAF:PL	0/0/0/0/0/1:158,22:181:99:1:0.167:378,0,104,2147483647,2147483647,2147483647,2147483647											GATK	4988	gi|460396968|ref|XP_004244041.1|	PREDICTED: ABC transporter C family member 3-like [Solanum lycopersicum]	AT3G13080.1	multidrug resistance-associated protein 3	encodes an ATP-dependent MRP-like ABC transporter able to transport glutathione-conjugates as well as chlorophyll catabolites. The expression of this gene is upregulated by herbicide safeners such as benoxacor and fenclorim.	multidrug resistance-associated protein 3 (MRP3); FUNCTIONS IN: chlorophyll catabolite transmembrane transporter activity, ATPase activity, coupled to transmembrane movement of substances, glutathione S-conjugate-exporting ATPase activity; INVOLVED IN: transport, transmembrane transport; LOCATED IN: apoplast, vacuolar membrane, plasma membrane, plant-type vacuole; EXPRESSED IN: 6 plant structures…		OG1_1000
Sp2_comp149921_c0_seq1	3655	.	G	A	342.9		AC=1;AF=0.167;AN=6;BaseQRankSum=-0.099;DP=183;Dels=0.00;FS=9.274;HaplotypeScore=6.7839;MLEAC=1;MLEAF=0.167;MQ=59.94;MQ0=0;MQRankSum=0.385;QD=1.87;ReadPosRankSum=1.004	GT:AD:DP:GQ:MLPSAC:MLPSAF:PL	0/0/0/0/0/1:160,23:183:99:1:0.167:369,0,106,2147483647,2147483647,2147483647,2147483647											GATK	4988	gi|460396968|ref|XP_004244041.1|	PREDICTED: ABC transporter C family member 3-like [Solanum lycopersicum]	AT3G13080.1	multidrug resistance-associated protein 3	encodes an ATP-dependent MRP-like ABC transporter able to transport glutathione-conjugates as well as chlorophyll catabolites. The expression of this gene is upregulated by herbicide safeners such as benoxacor and fenclorim.	multidrug resistance-associated protein 3 (MRP3); FUNCTIONS IN: chlorophyll catabolite transmembrane transporter activity, ATPase activity, coupled to transmembrane movement of substances, glutathione S-conjugate-exporting ATPase activity; INVOLVED IN: transport, transmembrane transport; LOCATED IN: apoplast, vacuolar membrane, plasma membrane, plant-type vacuole; EXPRESSED IN: 6 plant structures…		OG1_1000
Sp2_comp149921_c0_seq1	3671	.	C	A	414.9		AC=1;AF=0.167;AN=6;BaseQRankSum=1.074;DP=206;Dels=0.00;FS=0.765;HaplotypeScore=13.0464;MLEAC=1;MLEAF=0.167;MQ=59.80;MQ0=0;MQRankSum=0.446;QD=2.01;ReadPosRankSum=2.716	GT:AD:DP:GQ:MLPSAC:MLPSAF:PL	0/0/0/0/0/1:177,29:206:99:1:0.167:441,0,110,2147483647,2147483647,2147483647,2147483647											GATK	4988	gi|460396968|ref|XP_004244041.1|	PREDICTED: ABC transporter C family member 3-like [Solanum lycopersicum]	AT3G13080.1	multidrug resistance-associated protein 3	encodes an ATP-dependent MRP-like ABC transporter able to transport glutathione-conjugates as well as chlorophyll catabolites. The expression of this gene is upregulated by herbicide safeners such as benoxacor and fenclorim.	multidrug resistance-associated protein 3 (MRP3); FUNCTIONS IN: chlorophyll catabolite transmembrane transporter activity, ATPase activity, coupled to transmembrane movement of substances, glutathione S-conjugate-exporting ATPase activity; INVOLVED IN: transport, transmembrane transport; LOCATED IN: apoplast, vacuolar membrane, plasma membrane, plant-type vacuole; EXPRESSED IN: 6 plant structures…		OG1_1000
Sp2_comp149921_c0_seq1	3680	.	C	G	573.9	PASS	AC=1;AF=0.167;AN=6;BaseQRankSum=0.745;DP=199;Dels=0.00;FS=0.730;HaplotypeScore=3.5998;MLEAC=1;MLEAF=0.167;MQ=59.60;MQ0=0;MQRankSum=-1.115;QD=2.88;ReadPosRankSum=2.719	GT:AD:DP:GQ:MLPSAC:MLPSAF:PL	0/0/0/0/0/1:166,33:199:90:1:0.167:600,0,90,2147483647,2147483647,2147483647,2147483647											GATK	4988	gi|460396968|ref|XP_004244041.1|	PREDICTED: ABC transporter C family member 3-like [Solanum lycopersicum]	AT3G13080.1	multidrug resistance-associated protein 3	encodes an ATP-dependent MRP-like ABC transporter able to transport glutathione-conjugates as well as chlorophyll catabolites. The expression of this gene is upregulated by herbicide safeners such as benoxacor and fenclorim.	multidrug resistance-associated protein 3 (MRP3); FUNCTIONS IN: chlorophyll catabolite transmembrane transporter activity, ATPase activity, coupled to transmembrane movement of substances, glutathione S-conjugate-exporting ATPase activity; INVOLVED IN: transport, transmembrane transport; LOCATED IN: apoplast, vacuolar membrane, plasma membrane, plant-type vacuole; EXPRESSED IN: 6 plant structures…		OG1_1000
Sp2_comp149921_c0_seq1	3682	.	A	T	547.9	PASS	AC=1;AF=0.167;AN=6;BaseQRankSum=0.496;DP=209;Dels=0.00;FS=0.000;HaplotypeScore=2.6001;MLEAC=1;MLEAF=0.167;MQ=59.62;MQ0=0;MQRankSum=0.202;QD=2.62;ReadPosRankSum=2.501	GT:AD:DP:GQ:MLPSAC:MLPSAF:PL	0/0/0/0/0/1:174,35:209:99:1:0.167:574,0,99,2147483647,2147483647,2147483647,2147483647											GATK	4988	gi|460396968|ref|XP_004244041.1|	PREDICTED: ABC transporter C family member 3-like [Solanum lycopersicum]	AT3G13080.1	multidrug resistance-associated protein 3	encodes an ATP-dependent MRP-like ABC transporter able to transport glutathione-conjugates as well as chlorophyll catabolites. The expression of this gene is upregulated by herbicide safeners such as benoxacor and fenclorim.	multidrug resistance-associated protein 3 (MRP3); FUNCTIONS IN: chlorophyll catabolite transmembrane transporter activity, ATPase activity, coupled to transmembrane movement of substances, glutathione S-conjugate-exporting ATPase activity; INVOLVED IN: transport, transmembrane transport; LOCATED IN: apoplast, vacuolar membrane, plasma membrane, plant-type vacuole; EXPRESSED IN: 6 plant structures…		OG1_1000
Sp2_comp149921_c0_seq1	3691	.	G	A	806.9	PASS	AC=1;AF=0.167;AN=6;BaseQRankSum=1.076;DP=226;Dels=0.00;FS=0.661;HaplotypeScore=3.9893;MLEAC=1;MLEAF=0.167;MQ=59.64;MQ0=0;MQRankSum=0.990;QD=3.57;ReadPosRankSum=2.460	GT:AD:DP:GQ:MLPSAC:MLPSAF:PL	0/0/0/0/0/1:189,37:226:96:1:0.167:833,0,96,2147483647,2147483647,2147483647,2147483647											GATK	4988	gi|460396968|ref|XP_004244041.1|	PREDICTED: ABC transporter C family member 3-like [Solanum lycopersicum]	AT3G13080.1	multidrug resistance-associated protein 3	encodes an ATP-dependent MRP-like ABC transporter able to transport glutathione-conjugates as well as chlorophyll catabolites. The expression of this gene is upregulated by herbicide safeners such as benoxacor and fenclorim.	multidrug resistance-associated protein 3 (MRP3); FUNCTIONS IN: chlorophyll catabolite transmembrane transporter activity, ATPase activity, coupled to transmembrane movement of substances, glutathione S-conjugate-exporting ATPase activity; INVOLVED IN: transport, transmembrane transport; LOCATED IN: apoplast, vacuolar membrane, plasma membrane, plant-type vacuole; EXPRESSED IN: 6 plant structures…		OG1_1000
Sp2_comp149921_c0_seq1	3715	.	T	G	876.9	PASS	AC=1;AF=0.167;AN=6;BaseQRankSum=0.506;DP=224;Dels=0.00;FS=2.341;HaplotypeScore=3.5884;MLEAC=1;MLEAF=0.167;MQ=59.16;MQ0=0;MQRankSum=-0.135;QD=3.91;ReadPosRankSum=0.143	GT:AD:DP:GQ:MLPSAC:MLPSAF:PL	0/0/0/0/0/1:187,37:224:81:1:0.167:903,0,81,2147483647,2147483647,2147483647,2147483647											GATK	4988	gi|460396968|ref|XP_004244041.1|	PREDICTED: ABC transporter C family member 3-like [Solanum lycopersicum]	AT3G13080.1	multidrug resistance-associated protein 3	encodes an ATP-dependent MRP-like ABC transporter able to transport glutathione-conjugates as well as chlorophyll catabolites. The expression of this gene is upregulated by herbicide safeners such as benoxacor and fenclorim.	multidrug resistance-associated protein 3 (MRP3); FUNCTIONS IN: chlorophyll catabolite transmembrane transporter activity, ATPase activity, coupled to transmembrane movement of substances, glutathione S-conjugate-exporting ATPase activity; INVOLVED IN: transport, transmembrane transport; LOCATED IN: apoplast, vacuolar membrane, plasma membrane, plant-type vacuole; EXPRESSED IN: 6 plant structures…		OG1_1000
Sp2_comp149921_c0_seq1	3721	.	C	T	818.9	PASS	AC=1;AF=0.167;AN=6;BaseQRankSum=0.355;DP=226;Dels=0.00;FS=3.353;HaplotypeScore=8.4137;MLEAC=1;MLEAF=0.167;MQ=59.22;MQ0=0;MQRankSum=0.039;QD=3.62;ReadPosRankSum=-0.104	GT:AD:DP:GQ:MLPSAC:MLPSAF:PL	0/0/0/0/0/1:190,36:226:84:1:0.167:845,0,84,2147483647,2147483647,2147483647,2147483647											GATK	4988	gi|460396968|ref|XP_004244041.1|	PREDICTED: ABC transporter C family member 3-like [Solanum lycopersicum]	AT3G13080.1	multidrug resistance-associated protein 3	encodes an ATP-dependent MRP-like ABC transporter able to transport glutathione-conjugates as well as chlorophyll catabolites. The expression of this gene is upregulated by herbicide safeners such as benoxacor and fenclorim.	multidrug resistance-associated protein 3 (MRP3); FUNCTIONS IN: chlorophyll catabolite transmembrane transporter activity, ATPase activity, coupled to transmembrane movement of substances, glutathione S-conjugate-exporting ATPase activity; INVOLVED IN: transport, transmembrane transport; LOCATED IN: apoplast, vacuolar membrane, plasma membrane, plant-type vacuole; EXPRESSED IN: 6 plant structures…		OG1_1000
Sp2_comp149921_c0_seq1	3727	.	A	T	191.9		AC=1;AF=0.167;AN=6;BaseQRankSum=-0.373;DP=220;Dels=0.00;FS=7.217;HaplotypeScore=8.5465;MLEAC=1;MLEAF=0.167;MQ=59.34;MQ0=0;MQRankSum=0.822;QD=0.87;ReadPosRankSum=-0.507	GT:AD:DP:GQ:MLPSAC:MLPSAF:PL	0/0/0/0/0/1:186,34:220:99:1:0.167:218,0,126,2147483647,2147483647,2147483647,2147483647											GATK	4988	gi|460396968|ref|XP_004244041.1|	PREDICTED: ABC transporter C family member 3-like [Solanum lycopersicum]	AT3G13080.1	multidrug resistance-associated protein 3	encodes an ATP-dependent MRP-like ABC transporter able to transport glutathione-conjugates as well as chlorophyll catabolites. The expression of this gene is upregulated by herbicide safeners such as benoxacor and fenclorim.	multidrug resistance-associated protein 3 (MRP3); FUNCTIONS IN: chlorophyll catabolite transmembrane transporter activity, ATPase activity, coupled to transmembrane movement of substances, glutathione S-conjugate-exporting ATPase activity; INVOLVED IN: transport, transmembrane transport; LOCATED IN: apoplast, vacuolar membrane, plasma membrane, plant-type vacuole; EXPRESSED IN: 6 plant structures…		OG1_1000
Sp2_comp149921_c0_seq1	3730	.	G	A	213.9		AC=1;AF=0.167;AN=6;BaseQRankSum=2.643;DP=225;Dels=0.00;FS=15.348;HaplotypeScore=7.5476;MLEAC=1;MLEAF=0.167;MQ=59.35;MQ0=0;MQRankSum=-0.948;QD=0.95;ReadPosRankSum=0.785	GT:AD:DP:GQ:MLPSAC:MLPSAF:PL	0/0/0/0/0/1:194,30:225:99:1:0.167:240,0,129,2147483647,2147483647,2147483647,2147483647											GATK	4988	gi|460396968|ref|XP_004244041.1|	PREDICTED: ABC transporter C family member 3-like [Solanum lycopersicum]	AT3G13080.1	multidrug resistance-associated protein 3	encodes an ATP-dependent MRP-like ABC transporter able to transport glutathione-conjugates as well as chlorophyll catabolites. The expression of this gene is upregulated by herbicide safeners such as benoxacor and fenclorim.	multidrug resistance-associated protein 3 (MRP3); FUNCTIONS IN: chlorophyll catabolite transmembrane transporter activity, ATPase activity, coupled to transmembrane movement of substances, glutathione S-conjugate-exporting ATPase activity; INVOLVED IN: transport, transmembrane transport; LOCATED IN: apoplast, vacuolar membrane, plasma membrane, plant-type vacuole; EXPRESSED IN: 6 plant structures…		OG1_1000
Sp2_comp149921_c0_seq1	3740	.	T	C	515.9	PASS	AC=1;AF=0.167;AN=6;BaseQRankSum=1.789;DP=236;Dels=0.00;FS=20.193;HaplotypeScore=5.4599;MLEAC=1;MLEAF=0.167;MQ=59.38;MQ0=0;MQRankSum=-1.237;QD=2.19;ReadPosRankSum=1.375	GT:AD:DP:GQ:MLPSAC:MLPSAF:PL	0/0/0/0/0/1:211,25:236:99:1:0.167:542,0,126,2147483647,2147483647,2147483647,2147483647											GATK	4988	gi|460396968|ref|XP_004244041.1|	PREDICTED: ABC transporter C family member 3-like [Solanum lycopersicum]	AT3G13080.1	multidrug resistance-associated protein 3	encodes an ATP-dependent MRP-like ABC transporter able to transport glutathione-conjugates as well as chlorophyll catabolites. The expression of this gene is upregulated by herbicide safeners such as benoxacor and fenclorim.	multidrug resistance-associated protein 3 (MRP3); FUNCTIONS IN: chlorophyll catabolite transmembrane transporter activity, ATPase activity, coupled to transmembrane movement of substances, glutathione S-conjugate-exporting ATPase activity; INVOLVED IN: transport, transmembrane transport; LOCATED IN: apoplast, vacuolar membrane, plasma membrane, plant-type vacuole; EXPRESSED IN: 6 plant structures…		OG1_1000
Sp2_comp149921_c0_seq1	3745	.	A	T	534.9	PASS	AC=1;AF=0.167;AN=6;BaseQRankSum=2.379;DP=234;Dels=0.00;FS=15.933;HaplotypeScore=6.6978;MLEAC=1;MLEAF=0.167;MQ=59.38;MQ0=0;MQRankSum=0.564;QD=2.29;ReadPosRankSum=1.199	GT:AD:DP:GQ:MLPSAC:MLPSAF:PL	0/0/0/0/0/1:211,23:234:99:1:0.167:561,0,128,2147483647,2147483647,2147483647,2147483647											GATK	4988	gi|460396968|ref|XP_004244041.1|	PREDICTED: ABC transporter C family member 3-like [Solanum lycopersicum]	AT3G13080.1	multidrug resistance-associated protein 3	encodes an ATP-dependent MRP-like ABC transporter able to transport glutathione-conjugates as well as chlorophyll catabolites. The expression of this gene is upregulated by herbicide safeners such as benoxacor and fenclorim.	multidrug resistance-associated protein 3 (MRP3); FUNCTIONS IN: chlorophyll catabolite transmembrane transporter activity, ATPase activity, coupled to transmembrane movement of substances, glutathione S-conjugate-exporting ATPase activity; INVOLVED IN: transport, transmembrane transport; LOCATED IN: apoplast, vacuolar membrane, plasma membrane, plant-type vacuole; EXPRESSED IN: 6 plant structures…		OG1_1000
Sp2_comp149921_c0_seq1	3754	.	A	G	83.9		AC=1;AF=0.167;AN=6;BaseQRankSum=1.705;DP=219;Dels=0.00;FS=9.679;HaplotypeScore=9.4308;MLEAC=1;MLEAF=0.167;MQ=59.53;MQ0=0;MQRankSum=-1.242;QD=0.38;ReadPosRankSum=1.856	GT:AD:DP:GQ:MLPSAC:MLPSAF:PL	0/0/0/0/0/1:209,10:219:99:1:0.167:110,0,167,2147483647,2147483647,2147483647,2147483647											GATK	4988	gi|460396968|ref|XP_004244041.1|	PREDICTED: ABC transporter C family member 3-like [Solanum lycopersicum]	AT3G13080.1	multidrug resistance-associated protein 3	encodes an ATP-dependent MRP-like ABC transporter able to transport glutathione-conjugates as well as chlorophyll catabolites. The expression of this gene is upregulated by herbicide safeners such as benoxacor and fenclorim.	multidrug resistance-associated protein 3 (MRP3); FUNCTIONS IN: chlorophyll catabolite transmembrane transporter activity, ATPase activity, coupled to transmembrane movement of substances, glutathione S-conjugate-exporting ATPase activity; INVOLVED IN: transport, transmembrane transport; LOCATED IN: apoplast, vacuolar membrane, plasma membrane, plant-type vacuole; EXPRESSED IN: 6 plant structures…		OG1_1000
Sp2_comp149921_c0_seq1	3757	.	G	A	47.9	LowQual;	AC=1;AF=0.167;AN=6;BaseQRankSum=3.035;DP=221;Dels=0.00;FS=5.465;HaplotypeScore=8.6968;MLEAC=1;MLEAF=0.167;MQ=59.53;MQ0=0;MQRankSum=-2.222;QD=0.22;ReadPosRankSum=2.880	GT:AD:DP:GQ:MLPSAC:MLPSAF:PL	0/0/0/0/0/1:213,8:221:74:1:0.167:74,0,176,2147483647,2147483647,2147483647,2147483647											GATK	4988	gi|460396968|ref|XP_004244041.1|	PREDICTED: ABC transporter C family member 3-like [Solanum lycopersicum]	AT3G13080.1	multidrug resistance-associated protein 3	encodes an ATP-dependent MRP-like ABC transporter able to transport glutathione-conjugates as well as chlorophyll catabolites. The expression of this gene is upregulated by herbicide safeners such as benoxacor and fenclorim.	multidrug resistance-associated protein 3 (MRP3); FUNCTIONS IN: chlorophyll catabolite transmembrane transporter activity, ATPase activity, coupled to transmembrane movement of substances, glutathione S-conjugate-exporting ATPase activity; INVOLVED IN: transport, transmembrane transport; LOCATED IN: apoplast, vacuolar membrane, plasma membrane, plant-type vacuole; EXPRESSED IN: 6 plant structures…		OG1_1000
Sp2_comp149921_c0_seq1	3763	.	G	A	64.9		AC=1;AF=0.167;AN=6;BaseQRankSum=-2.431;DP=218;Dels=0.00;FS=2.862;HaplotypeScore=6.6444;MLEAC=1;MLEAF=0.167;MQ=59.42;MQ0=0;MQRankSum=-1.364;QD=0.30;ReadPosRankSum=1.159	GT:AD:DP:GQ:MLPSAC:MLPSAF:PL	0/0/0/0/0/1:208,10:218:91:1:0.167:91,0,165,2147483647,2147483647,2147483647,2147483647											GATK	4988	gi|460396968|ref|XP_004244041.1|	PREDICTED: ABC transporter C family member 3-like [Solanum lycopersicum]	AT3G13080.1	multidrug resistance-associated protein 3	encodes an ATP-dependent MRP-like ABC transporter able to transport glutathione-conjugates as well as chlorophyll catabolites. The expression of this gene is upregulated by herbicide safeners such as benoxacor and fenclorim.	multidrug resistance-associated protein 3 (MRP3); FUNCTIONS IN: chlorophyll catabolite transmembrane transporter activity, ATPase activity, coupled to transmembrane movement of substances, glutathione S-conjugate-exporting ATPase activity; INVOLVED IN: transport, transmembrane transport; LOCATED IN: apoplast, vacuolar membrane, plasma membrane, plant-type vacuole; EXPRESSED IN: 6 plant structures…		OG1_1000
Sp2_comp149921_c0_seq1	78	.	C	T	37.02	LowQual	AC=4;AF=0.667;AN=6;BaseQRankSum=-1.666;DP=9;Dels=0.00;FS=0.000;HaplotypeScore=0.9993;MLEAC=4;MLEAF=0.667;MQ=55.20;MQ0=0;MQRankSum=1.179;QD=4.11;ReadPosRankSum=0.067	GT:AD:DP:GQ:MLPSAC:MLPSAF:PL	0/0/1/1/1/1:7,2:9:1:4:0.667:58,8,3,1,0,1,28											GATK	4988	gi|460396968|ref|XP_004244041.1|	PREDICTED: ABC transporter C family member 3-like [Solanum lycopersicum]	AT3G13080.1	multidrug resistance-associated protein 3	encodes an ATP-dependent MRP-like ABC transporter able to transport glutathione-conjugates as well as chlorophyll catabolites. The expression of this gene is upregulated by herbicide safeners such as benoxacor and fenclorim.	multidrug resistance-associated protein 3 (MRP3); FUNCTIONS IN: chlorophyll catabolite transmembrane transporter activity, ATPase activity, coupled to transmembrane movement of substances, glutathione S-conjugate-exporting ATPase activity; INVOLVED IN: transport, transmembrane transport; LOCATED IN: apoplast, vacuolar membrane, plasma membrane, plant-type vacuole; EXPRESSED IN: 6 plant structures…		OG1_1000
Sp2_comp155382_c0_seq6	1249	.	C	A	430.25	PASS	AC=4;AF=0.667;AN=6;BaseQRankSum=0.736;DP=17;Dels=0.00;FS=2.197;HaplotypeScore=0.9999;MLEAC=4;MLEAF=0.667;MQ=60.00;MQ0=0;MQRankSum=-0.510;QD=25.31;ReadPosRankSum=-0.623	GT:AD:DP:GQ:MLPSAC:MLPSAF:PL	0/0/1/1/1/1:4,13:17:0:4:0.667:453,56,24,8,0,0,132											GATK	4737	gi|460367254|ref|XP_004229490.1|	PREDICTED: ABC transporter C family member 4-like [Solanum lycopersicum]	AT2G47800.1	multidrug resistance-associated protein 4	Encodes a plasma membrane localized ATPase transporter involved in multidrug transport. The expression of this gene is upregulated by herbicide safeners such as benoxacor, fluxofenim and fenclorim.	multidrug resistance-associated protein 4 (MRP4); FUNCTIONS IN: ATPase activity, coupled to transmembrane movement of substances, folic acid transporter activity; INVOLVED IN: response to water deprivation, drug transmembrane transport, response to wounding, response to nematode, stomatal movement; LOCATED IN: vacuolar membrane, plasma membrane, vacuole, plant-type vacuole; EXPRESSED IN: 27 plant…		OG1_1000
Sp2_comp155382_c0_seq6	4525	.	A	G	58.12	PASS	AC=1;AF=0.167;AN=6;BaseQRankSum=-0.034;DP=27;Dels=0.00;FS=0.000;HaplotypeScore=0.0000;MLEAC=1;MLEAF=0.167;MQ=60.00;MQ0=0;MQRankSum=-0.102;QD=2.15;ReadPosRankSum=-0.580	GT:AD:DP:GQ:MLPSAC:MLPSAF:PL	0/0/0/0/0/1:23,4:27:13:1:0.167:84,0,13,37,73,2147483647,2147483647											GATK	4737	gi|460367254|ref|XP_004229490.1|	PREDICTED: ABC transporter C family member 4-like [Solanum lycopersicum]	AT2G47800.1	multidrug resistance-associated protein 4	Encodes a plasma membrane localized ATPase transporter involved in multidrug transport. The expression of this gene is upregulated by herbicide safeners such as benoxacor, fluxofenim and fenclorim.	multidrug resistance-associated protein 4 (MRP4); FUNCTIONS IN: ATPase activity, coupled to transmembrane movement of substances, folic acid transporter activity; INVOLVED IN: response to water deprivation, drug transmembrane transport, response to wounding, response to nematode, stomatal movement; LOCATED IN: vacuolar membrane, plasma membrane, vacuole, plant-type vacuole; EXPRESSED IN: 27 plant…		OG1_1000
Sp2_comp156028_c0_seq1	1431	.	G	A	4830.32	PASS	AC=3;AF=0.500;AN=6;BaseQRankSum=-0.165;DP=250;Dels=0.00;FS=1.695;HaplotypeScore=1.9995;MLEAC=3;MLEAF=0.500;MQ=59.76;MQ0=0;MQRankSum=0.038;QD=19.32;ReadPosRankSum=1.396	GT:AD:DP:GQ:MLPSAC:MLPSAF:PL	0/0/0/1/1/1:105,145:250:10:3:0.500:4856,422,112,0,10,185,2147483647											GATK	5144	gi|460403906|ref|XP_004247427.1|	PREDICTED: ABC transporter C family member 4-like [Solanum lycopersicum]	AT2G47800.1	multidrug resistance-associated protein 4	Encodes a plasma membrane localized ATPase transporter involved in multidrug transport. The expression of this gene is upregulated by herbicide safeners such as benoxacor, fluxofenim and fenclorim.	multidrug resistance-associated protein 4 (MRP4); FUNCTIONS IN: ATPase activity, coupled to transmembrane movement of substances, folic acid transporter activity; INVOLVED IN: response to water deprivation, drug transmembrane transport, response to wounding, response to nematode, stomatal movement; LOCATED IN: vacuolar membrane, plasma membrane, vacuole, plant-type vacuole; EXPRESSED IN: 27 plant…		OG1_1000
Sp2_comp156028_c0_seq1	1869	.	C	A	90.4		AC=6;AF=1.00;AN=6;DP=244;Dels=0.00;FS=0.000;HaplotypeScore=1.6624;MLEAC=6;MLEAF=1.00;MQ=59.71;MQ0=0;QD=0.37	GT:AD:DP:GQ:MLPSAC:MLPSAF:PL	1/1/1/1/1/1:0,244:244:3:6:1.00:114,31,19,12,7,3,0											GATK	5144	gi|460403906|ref|XP_004247427.1|	PREDICTED: ABC transporter C family member 4-like [Solanum lycopersicum]	AT2G47800.1	multidrug resistance-associated protein 4	Encodes a plasma membrane localized ATPase transporter involved in multidrug transport. The expression of this gene is upregulated by herbicide safeners such as benoxacor, fluxofenim and fenclorim.	multidrug resistance-associated protein 4 (MRP4); FUNCTIONS IN: ATPase activity, coupled to transmembrane movement of substances, folic acid transporter activity; INVOLVED IN: response to water deprivation, drug transmembrane transport, response to wounding, response to nematode, stomatal movement; LOCATED IN: vacuolar membrane, plasma membrane, vacuole, plant-type vacuole; EXPRESSED IN: 27 plant…		OG1_1000
Sp2_comp156028_c0_seq1	1870	.	A	C	112.83		AC=6;AF=1.00;AN=6;DP=250;Dels=0.00;FS=0.000;HaplotypeScore=0.0000;MLEAC=6;MLEAF=1.00;MQ=59.72;MQ0=0;QD=0.45	GT:AD:DP:GQ:MLPSAC:MLPSAF:PL	1/1/1/1/1/1:1,248:250:4:6:1.00:137,39,24,15,9,4,0											GATK	5144	gi|460403906|ref|XP_004247427.1|	PREDICTED: ABC transporter C family member 4-like [Solanum lycopersicum]	AT2G47800.1	multidrug resistance-associated protein 4	Encodes a plasma membrane localized ATPase transporter involved in multidrug transport. The expression of this gene is upregulated by herbicide safeners such as benoxacor, fluxofenim and fenclorim.	multidrug resistance-associated protein 4 (MRP4); FUNCTIONS IN: ATPase activity, coupled to transmembrane movement of substances, folic acid transporter activity; INVOLVED IN: response to water deprivation, drug transmembrane transport, response to wounding, response to nematode, stomatal movement; LOCATED IN: vacuolar membrane, plasma membrane, vacuole, plant-type vacuole; EXPRESSED IN: 27 plant…		OG1_1000
Sp2_comp156028_c0_seq1	3073	.	A	G	1346.9	PASS	AC=2;AF=0.333;AN=6;BaseQRankSum=3.510;DP=250;Dels=0.00;FS=1.051;HaplotypeScore=3.6401;MLEAC=2;MLEAF=0.333;MQ=59.95;MQ0=0;MQRankSum=0.243;QD=5.39;ReadPosRankSum=3.561	GT:AD:DP:GQ:MLPSAC:MLPSAF:PL	0/0/0/0/1/1:151,99:250:52:2:0.333:1373,52,0,70,2147483647,2147483647,2147483647											GATK	5144	gi|460403906|ref|XP_004247427.1|	PREDICTED: ABC transporter C family member 4-like [Solanum lycopersicum]	AT2G47800.1	multidrug resistance-associated protein 4	Encodes a plasma membrane localized ATPase transporter involved in multidrug transport. The expression of this gene is upregulated by herbicide safeners such as benoxacor, fluxofenim and fenclorim.	multidrug resistance-associated protein 4 (MRP4); FUNCTIONS IN: ATPase activity, coupled to transmembrane movement of substances, folic acid transporter activity; INVOLVED IN: response to water deprivation, drug transmembrane transport, response to wounding, response to nematode, stomatal movement; LOCATED IN: vacuolar membrane, plasma membrane, vacuole, plant-type vacuole; EXPRESSED IN: 27 plant…		OG1_1000
Sp2_comp156028_c0_seq1	3074	.	A	G	1088.92	PASS	AC=2;AF=0.333;AN=6;BaseQRankSum=2.074;DP=250;Dels=0.00;FS=1.072;HaplotypeScore=3.6401;MLEAC=2;MLEAF=0.333;MQ=59.95;MQ0=0;MQRankSum=1.026;QD=4.36;ReadPosRankSum=2.349	GT:AD:DP:GQ:MLPSAC:MLPSAF:PL	0/0/0/0/1/1:152,98:250:25:2:0.333:1115,25,0,85,2147483647,2147483647,2147483647											GATK	5144	gi|460403906|ref|XP_004247427.1|	PREDICTED: ABC transporter C family member 4-like [Solanum lycopersicum]	AT2G47800.1	multidrug resistance-associated protein 4	Encodes a plasma membrane localized ATPase transporter involved in multidrug transport. The expression of this gene is upregulated by herbicide safeners such as benoxacor, fluxofenim and fenclorim.	multidrug resistance-associated protein 4 (MRP4); FUNCTIONS IN: ATPase activity, coupled to transmembrane movement of substances, folic acid transporter activity; INVOLVED IN: response to water deprivation, drug transmembrane transport, response to wounding, response to nematode, stomatal movement; LOCATED IN: vacuolar membrane, plasma membrane, vacuole, plant-type vacuole; EXPRESSED IN: 27 plant…		OG1_1000
Sp2_comp156273_c0_seq1	167	.	T	A	1242.59		AC=4;AF=0.667;AN=6;BaseQRankSum=8.458;DP=248;Dels=0.00;FS=9.572;HaplotypeScore=198.6039;MLEAC=4;MLEAF=0.667;MQ=59.99;MQ0=0;MQRankSum=0.530;QD=5.01;ReadPosRankSum=11.324	GT:AD:DP:GQ:MLPSAC:MLPSAF:PL	0/0/1/1/1/1:77,171:248:8:4:0.667:1268,155,63,19,0,8,386											GATK	5254	gi|508702404|gb|EOX94300.1|	Multidrug resistance-associated protein 5 isoform 1 [Theobroma cacao]	AT1G04120.1	multidrug resistance-associated protein 5	encodes a high-affinity inositol hexakisphosphate transporter that plays a role in guard cell signaling and phytate storage. It is a member of MRP subfamily / ABC transporter subfamily C.	multidrug resistance-associated protein 5 (MRP5); FUNCTIONS IN: ATPase activity, coupled to transmembrane movement of substances, sulfonylurea receptor activity; INVOLVED IN: response to salt stress, cellular potassium ion homeostasis; LOCATED IN: vacuolar membrane, plasma membrane, plant-type vacuole; EXPRESSED IN: 25 plant structures; EXPRESSED DURING: 14 growth stages; CONTAINS InterPro DOMAIN…		OG1_1000
Sp2_comp156273_c0_seq1	191	.	A	G	50.9		AC=1;AF=0.167;AN=6;BaseQRankSum=-1.999;DP=250;Dels=0.00;FS=23.649;HaplotypeScore=12.9439;MLEAC=1;MLEAF=0.167;MQ=60.00;MQ0=0;MQRankSum=0.520;QD=0.20;ReadPosRankSum=-4.944	GT:AD:DP:GQ:MLPSAC:MLPSAF:PL	0/0/0/0/0/1:235,12:250:77:1:0.167:77,0,87,2147483647,2147483647,2147483647,2147483647											GATK	5254	gi|508702404|gb|EOX94300.1|	Multidrug resistance-associated protein 5 isoform 1 [Theobroma cacao]	AT1G04120.1	multidrug resistance-associated protein 5	encodes a high-affinity inositol hexakisphosphate transporter that plays a role in guard cell signaling and phytate storage. It is a member of MRP subfamily / ABC transporter subfamily C.	multidrug resistance-associated protein 5 (MRP5); FUNCTIONS IN: ATPase activity, coupled to transmembrane movement of substances, sulfonylurea receptor activity; INVOLVED IN: response to salt stress, cellular potassium ion homeostasis; LOCATED IN: vacuolar membrane, plasma membrane, plant-type vacuole; EXPRESSED IN: 25 plant structures; EXPRESSED DURING: 14 growth stages; CONTAINS InterPro DOMAIN…		OG1_1000
Sp2_comp156273_c0_seq1	567	.	C	G	2315.92	PASS	AC=3;AF=0.500;AN=6;BaseQRankSum=-1.886;DP=243;Dels=0.00;FS=1.588;HaplotypeScore=3.9172;MLEAC=3;MLEAF=0.500;MQ=59.66;MQ0=1;MQRankSum=-0.743;QD=9.53;ReadPosRankSum=-0.660	GT:AD:DP:GQ:MLPSAC:MLPSAF:PL	0/0/0/1/1/1:121,122:243:24:3:0.500:2342,198,24,0,82,2147483647,2147483647											GATK	5254	gi|508702404|gb|EOX94300.1|	Multidrug resistance-associated protein 5 isoform 1 [Theobroma cacao]	AT1G04120.1	multidrug resistance-associated protein 5	encodes a high-affinity inositol hexakisphosphate transporter that plays a role in guard cell signaling and phytate storage. It is a member of MRP subfamily / ABC transporter subfamily C.	multidrug resistance-associated protein 5 (MRP5); FUNCTIONS IN: ATPase activity, coupled to transmembrane movement of substances, sulfonylurea receptor activity; INVOLVED IN: response to salt stress, cellular potassium ion homeostasis; LOCATED IN: vacuolar membrane, plasma membrane, plant-type vacuole; EXPRESSED IN: 25 plant structures; EXPRESSED DURING: 14 growth stages; CONTAINS InterPro DOMAIN…		OG1_1000
Sp2_comp156273_c0_seq1	570	.	T	C	1481.91	PASS	AC=2;AF=0.333;AN=6;BaseQRankSum=0.831;DP=244;Dels=0.00;FS=2.210;HaplotypeScore=5.5726;MLEAC=2;MLEAF=0.333;MQ=59.66;MQ0=1;MQRankSum=-0.268;QD=6.07;ReadPosRankSum=-0.205	GT:AD:DP:GQ:MLPSAC:MLPSAF:PL	0/0/0/0/1/1:125,118:244:32:2:0.333:1508,78,0,32,154,2147483647,2147483647											GATK	5254	gi|508702404|gb|EOX94300.1|	Multidrug resistance-associated protein 5 isoform 1 [Theobroma cacao]	AT1G04120.1	multidrug resistance-associated protein 5	encodes a high-affinity inositol hexakisphosphate transporter that plays a role in guard cell signaling and phytate storage. It is a member of MRP subfamily / ABC transporter subfamily C.	multidrug resistance-associated protein 5 (MRP5); FUNCTIONS IN: ATPase activity, coupled to transmembrane movement of substances, sulfonylurea receptor activity; INVOLVED IN: response to salt stress, cellular potassium ion homeostasis; LOCATED IN: vacuolar membrane, plasma membrane, plant-type vacuole; EXPRESSED IN: 25 plant structures; EXPRESSED DURING: 14 growth stages; CONTAINS InterPro DOMAIN…		OG1_1000
Sp2_comp156273_c0_seq1	572	.	G	T	1338.9	PASS	AC=2;AF=0.333;AN=6;BaseQRankSum=-0.059;DP=250;Dels=0.00;FS=0.000;HaplotypeScore=4.7059;MLEAC=2;MLEAF=0.333;MQ=59.67;MQ0=1;MQRankSum=0.263;QD=5.36;ReadPosRankSum=-0.410	GT:AD:DP:GQ:MLPSAC:MLPSAF:PL	0/0/0/0/1/1:127,121:250:41:2:0.333:1365,66,0,41,172,2147483647,2147483647											GATK	5254	gi|508702404|gb|EOX94300.1|	Multidrug resistance-associated protein 5 isoform 1 [Theobroma cacao]	AT1G04120.1	multidrug resistance-associated protein 5	encodes a high-affinity inositol hexakisphosphate transporter that plays a role in guard cell signaling and phytate storage. It is a member of MRP subfamily / ABC transporter subfamily C.	multidrug resistance-associated protein 5 (MRP5); FUNCTIONS IN: ATPase activity, coupled to transmembrane movement of substances, sulfonylurea receptor activity; INVOLVED IN: response to salt stress, cellular potassium ion homeostasis; LOCATED IN: vacuolar membrane, plasma membrane, plant-type vacuole; EXPRESSED IN: 25 plant structures; EXPRESSED DURING: 14 growth stages; CONTAINS InterPro DOMAIN…		OG1_1000
Sp2_comp156386_c0_seq2	1198	.	T	C	204.9		AC=1;AF=0.167;AN=6;BaseQRankSum=0.876;DP=250;Dels=0.00;FS=0.000;HaplotypeScore=1.9961;MLEAC=1;MLEAF=0.167;MQ=58.22;MQ0=1;MQRankSum=-6.210;QD=0.82;ReadPosRankSum=-1.872	GT:AD:DP:GQ:MLPSAC:MLPSAF:PL	0/0/0/0/0/1:232,18:250:99:1:0.167:231,0,172,2147483647,2147483647,2147483647,2147483647											GATK	2513	gi|460376814|ref|XP_004234191.1|	PREDICTED: ABC transporter C family member 10-like [Solanum lycopersicum]	AT3G59140.1	multidrug resistance-associated protein 14	member of MRP subfamily	multidrug resistance-associated protein 14 (MRP14); FUNCTIONS IN: ATPase activity, coupled to transmembrane movement of substances; INVOLVED IN: transport, transmembrane transport; LOCATED IN: plasma membrane; EXPRESSED IN: 17 plant structures; EXPRESSED DURING: 9 growth stages; CONTAINS InterPro DOMAIN/s: ATPase, AAA+ type, core (InterPro:IPR003593), ABC transporter-like (InterPro:IPR003439), AB…		OG1_1000
Sp2_comp156386_c0_seq2	1205	.	C	T	132.9		AC=1;AF=0.167;AN=6;BaseQRankSum=1.891;DP=248;Dels=0.00;FS=0.000;HaplotypeScore=3.9953;MLEAC=1;MLEAF=0.167;MQ=58.32;MQ0=0;MQRankSum=-6.474;QD=0.54;ReadPosRankSum=-1.041	GT:AD:DP:GQ:MLPSAC:MLPSAF:PL	0/0/0/0/0/1:233,15:248:99:1:0.167:159,0,177,2147483647,2147483647,2147483647,2147483647											GATK	2513	gi|460376814|ref|XP_004234191.1|	PREDICTED: ABC transporter C family member 10-like [Solanum lycopersicum]	AT3G59140.1	multidrug resistance-associated protein 14	member of MRP subfamily	multidrug resistance-associated protein 14 (MRP14); FUNCTIONS IN: ATPase activity, coupled to transmembrane movement of substances; INVOLVED IN: transport, transmembrane transport; LOCATED IN: plasma membrane; EXPRESSED IN: 17 plant structures; EXPRESSED DURING: 9 growth stages; CONTAINS InterPro DOMAIN/s: ATPase, AAA+ type, core (InterPro:IPR003593), ABC transporter-like (InterPro:IPR003439), AB…		OG1_1000
Sp2_comp156386_c0_seq2	1214	.	T	C	55.9		AC=1;AF=0.167;AN=6;BaseQRankSum=2.492;DP=249;Dels=0.00;FS=1.104;HaplotypeScore=2.7879;MLEAC=1;MLEAF=0.167;MQ=58.61;MQ0=0;MQRankSum=-5.834;QD=0.22;ReadPosRankSum=0.967	GT:AD:DP:GQ:MLPSAC:MLPSAF:PL	0/0/0/0/0/1:237,12:249:82:1:0.167:82,0,188,2147483647,2147483647,2147483647,2147483647											GATK	2513	gi|460376814|ref|XP_004234191.1|	PREDICTED: ABC transporter C family member 10-like [Solanum lycopersicum]	AT3G59140.1	multidrug resistance-associated protein 14	member of MRP subfamily	multidrug resistance-associated protein 14 (MRP14); FUNCTIONS IN: ATPase activity, coupled to transmembrane movement of substances; INVOLVED IN: transport, transmembrane transport; LOCATED IN: plasma membrane; EXPRESSED IN: 17 plant structures; EXPRESSED DURING: 9 growth stages; CONTAINS InterPro DOMAIN/s: ATPase, AAA+ type, core (InterPro:IPR003593), ABC transporter-like (InterPro:IPR003439), AB…		OG1_1000
Sp2_comp156386_c0_seq2	1232	.	T	C	476.9		AC=1;AF=0.167;AN=6;BaseQRankSum=-0.173;DP=250;Dels=0.00;FS=8.659;HaplotypeScore=1.6553;MLEAC=1;MLEAF=0.167;MQ=58.41;MQ0=0;MQRankSum=-4.281;QD=1.91;ReadPosRankSum=-1.449	GT:AD:DP:GQ:MLPSAC:MLPSAF:PL	0/0/0/0/0/1:216,34:250:99:1:0.167:503,0,134,2147483647,2147483647,2147483647,2147483647											GATK	2513	gi|460376814|ref|XP_004234191.1|	PREDICTED: ABC transporter C family member 10-like [Solanum lycopersicum]	AT3G59140.1	multidrug resistance-associated protein 14	member of MRP subfamily	multidrug resistance-associated protein 14 (MRP14); FUNCTIONS IN: ATPase activity, coupled to transmembrane movement of substances; INVOLVED IN: transport, transmembrane transport; LOCATED IN: plasma membrane; EXPRESSED IN: 17 plant structures; EXPRESSED DURING: 9 growth stages; CONTAINS InterPro DOMAIN/s: ATPase, AAA+ type, core (InterPro:IPR003593), ABC transporter-like (InterPro:IPR003439), AB…		OG1_1000
Sp2_comp156386_c0_seq2	1286	.	A	G	1126.9	PASS	AC=1;AF=0.167;AN=6;BaseQRankSum=-1.701;DP=250;Dels=0.00;FS=14.664;HaplotypeScore=0.9999;MLEAC=1;MLEAF=0.167;MQ=59.66;MQ0=1;MQRankSum=2.127;QD=4.51;ReadPosRankSum=-0.142	GT:AD:DP:GQ:MLPSAC:MLPSAF:PL	0/0/0/0/0/1:200,50:250:67:1:0.167:1153,0,67,2147483647,2147483647,2147483647,2147483647											GATK	2513	gi|460376814|ref|XP_004234191.1|	PREDICTED: ABC transporter C family member 10-like [Solanum lycopersicum]	AT3G59140.1	multidrug resistance-associated protein 14	member of MRP subfamily	multidrug resistance-associated protein 14 (MRP14); FUNCTIONS IN: ATPase activity, coupled to transmembrane movement of substances; INVOLVED IN: transport, transmembrane transport; LOCATED IN: plasma membrane; EXPRESSED IN: 17 plant structures; EXPRESSED DURING: 9 growth stages; CONTAINS InterPro DOMAIN/s: ATPase, AAA+ type, core (InterPro:IPR003593), ABC transporter-like (InterPro:IPR003439), AB…		OG1_1000
Sp2_comp156386_c0_seq2	1445	.	C	T	1012.9	PASS	AC=1;AF=0.167;AN=6;BaseQRankSum=-2.124;DP=250;Dels=0.00;FS=3.705;HaplotypeScore=3.4408;MLEAC=1;MLEAF=0.167;MQ=59.79;MQ0=0;MQRankSum=-0.019;QD=4.05;ReadPosRankSum=-0.294	GT:AD:DP:GQ:MLPSAC:MLPSAF:PL	0/0/0/0/0/1:200,50:250:72:1:0.167:1039,0,72,2147483647,2147483647,2147483647,2147483647											GATK	2513	gi|460376814|ref|XP_004234191.1|	PREDICTED: ABC transporter C family member 10-like [Solanum lycopersicum]	AT3G59140.1	multidrug resistance-associated protein 14	member of MRP subfamily	multidrug resistance-associated protein 14 (MRP14); FUNCTIONS IN: ATPase activity, coupled to transmembrane movement of substances; INVOLVED IN: transport, transmembrane transport; LOCATED IN: plasma membrane; EXPRESSED IN: 17 plant structures; EXPRESSED DURING: 9 growth stages; CONTAINS InterPro DOMAIN/s: ATPase, AAA+ type, core (InterPro:IPR003593), ABC transporter-like (InterPro:IPR003439), AB…		OG1_1000
Sp2_comp156386_c0_seq2	1510	.	C	T	1310.9		AC=1;AF=0.167;AN=6;BaseQRankSum=0.861;DP=250;Dels=0.00;FS=0.000;HaplotypeScore=137.0262;MLEAC=1;MLEAF=0.167;MQ=59.89;MQ0=0;MQRankSum=0.246;QD=5.24;ReadPosRankSum=1.712	GT:AD:DP:GQ:MLPSAC:MLPSAF:PL	0/0/0/0/0/1:205,45:250:59:1:0.167:1337,0,59,227,2147483647,2147483647,2147483647											GATK	2513	gi|460376814|ref|XP_004234191.1|	PREDICTED: ABC transporter C family member 10-like [Solanum lycopersicum]	AT3G59140.1	multidrug resistance-associated protein 14	member of MRP subfamily	multidrug resistance-associated protein 14 (MRP14); FUNCTIONS IN: ATPase activity, coupled to transmembrane movement of substances; INVOLVED IN: transport, transmembrane transport; LOCATED IN: plasma membrane; EXPRESSED IN: 17 plant structures; EXPRESSED DURING: 9 growth stages; CONTAINS InterPro DOMAIN/s: ATPase, AAA+ type, core (InterPro:IPR003593), ABC transporter-like (InterPro:IPR003439), AB…		OG1_1000
Sp2_comp156386_c0_seq2	1513	.	C	T	3066.01		AC=2;AF=0.333;AN=6;BaseQRankSum=0.642;DP=249;Dels=0.00;FS=3.639;HaplotypeScore=95.2445;MLEAC=2;MLEAF=0.333;MQ=59.89;MQ0=0;MQRankSum=-1.399;QD=12.31;ReadPosRankSum=1.291	GT:AD:DP:GQ:MLPSAC:MLPSAF:PL	0/0/0/0/1/1:155,94:249:16:2:0.333:3092,137,0,16,150,2147483647,2147483647											GATK	2513	gi|460376814|ref|XP_004234191.1|	PREDICTED: ABC transporter C family member 10-like [Solanum lycopersicum]	AT3G59140.1	multidrug resistance-associated protein 14	member of MRP subfamily	multidrug resistance-associated protein 14 (MRP14); FUNCTIONS IN: ATPase activity, coupled to transmembrane movement of substances; INVOLVED IN: transport, transmembrane transport; LOCATED IN: plasma membrane; EXPRESSED IN: 17 plant structures; EXPRESSED DURING: 9 growth stages; CONTAINS InterPro DOMAIN/s: ATPase, AAA+ type, core (InterPro:IPR003593), ABC transporter-like (InterPro:IPR003439), AB…		OG1_1000
Sp2_comp156386_c0_seq2	1556	.	C	T	2814.9		AC=2;AF=0.333;AN=6;BaseQRankSum=0.710;DP=249;Dels=0.00;FS=12.058;HaplotypeScore=50.9237;MLEAC=2;MLEAF=0.333;MQ=59.84;MQ0=0;MQRankSum=-0.261;QD=11.30;ReadPosRankSum=1.030	GT:AD:DP:GQ:MLPSAC:MLPSAF:PL	0/0/0/0/1/1:158,91:249:39:2:0.333:2841,109,0,39,199,2147483647,2147483647											GATK	2513	gi|460376814|ref|XP_004234191.1|	PREDICTED: ABC transporter C family member 10-like [Solanum lycopersicum]	AT3G59140.1	multidrug resistance-associated protein 14	member of MRP subfamily	multidrug resistance-associated protein 14 (MRP14); FUNCTIONS IN: ATPase activity, coupled to transmembrane movement of substances; INVOLVED IN: transport, transmembrane transport; LOCATED IN: plasma membrane; EXPRESSED IN: 17 plant structures; EXPRESSED DURING: 9 growth stages; CONTAINS InterPro DOMAIN/s: ATPase, AAA+ type, core (InterPro:IPR003593), ABC transporter-like (InterPro:IPR003439), AB…		OG1_1000
Sp2_comp156386_c0_seq2	1903	.	C	T	864.9	PASS	AC=1;AF=0.167;AN=6;BaseQRankSum=0.197;DP=250;Dels=0.00;FS=1.514;HaplotypeScore=10.6592;MLEAC=1;MLEAF=0.167;MQ=59.79;MQ0=0;MQRankSum=0.165;QD=3.46;ReadPosRankSum=2.032	GT:AD:DP:GQ:MLPSAC:MLPSAF:PL	0/0/0/0/0/1:218,32:250:99:1:0.167:891,0,108,2147483647,2147483647,2147483647,2147483647											GATK	2513	gi|460376814|ref|XP_004234191.1|	PREDICTED: ABC transporter C family member 10-like [Solanum lycopersicum]	AT3G59140.1	multidrug resistance-associated protein 14	member of MRP subfamily	multidrug resistance-associated protein 14 (MRP14); FUNCTIONS IN: ATPase activity, coupled to transmembrane movement of substances; INVOLVED IN: transport, transmembrane transport; LOCATED IN: plasma membrane; EXPRESSED IN: 17 plant structures; EXPRESSED DURING: 9 growth stages; CONTAINS InterPro DOMAIN/s: ATPase, AAA+ type, core (InterPro:IPR003593), ABC transporter-like (InterPro:IPR003439), AB…		OG1_1000
Sp2_comp156386_c0_seq2	2076	.	T	C	512.9		AC=1;AF=0.167;AN=6;BaseQRankSum=1.635;DP=250;Dels=0.00;FS=17.383;HaplotypeScore=13.2687;MLEAC=1;MLEAF=0.167;MQ=59.82;MQ0=1;MQRankSum=-0.730;QD=2.05;ReadPosRankSum=1.205	GT:AD:DP:GQ:MLPSAC:MLPSAF:PL	0/0/0/0/0/1:228,22:250:99:1:0.167:539,0,156,2147483647,2147483647,2147483647,2147483647											GATK	2513	gi|460376814|ref|XP_004234191.1|	PREDICTED: ABC transporter C family member 10-like [Solanum lycopersicum]	AT3G59140.1	multidrug resistance-associated protein 14	member of MRP subfamily	multidrug resistance-associated protein 14 (MRP14); FUNCTIONS IN: ATPase activity, coupled to transmembrane movement of substances; INVOLVED IN: transport, transmembrane transport; LOCATED IN: plasma membrane; EXPRESSED IN: 17 plant structures; EXPRESSED DURING: 9 growth stages; CONTAINS InterPro DOMAIN/s: ATPase, AAA+ type, core (InterPro:IPR003593), ABC transporter-like (InterPro:IPR003439), AB…		OG1_1000
Sp2_comp156386_c0_seq2	290	.	G	C	1247.9		AC=1;AF=0.167;AN=6;BaseQRankSum=2.450;DP=250;Dels=0.00;FS=4.946;HaplotypeScore=89.0306;MLEAC=1;MLEAF=0.167;MQ=59.96;MQ0=0;MQRankSum=1.354;QD=4.99;ReadPosRankSum=0.475	GT:AD:DP:GQ:MLPSAC:MLPSAF:PL	0/0/0/0/0/1:207,43:250:69:1:0.167:1274,0,69,2147483647,2147483647,2147483647,2147483647											GATK	2513	gi|460376814|ref|XP_004234191.1|	PREDICTED: ABC transporter C family member 10-like [Solanum lycopersicum]	AT3G59140.1	multidrug resistance-associated protein 14	member of MRP subfamily	multidrug resistance-associated protein 14 (MRP14); FUNCTIONS IN: ATPase activity, coupled to transmembrane movement of substances; INVOLVED IN: transport, transmembrane transport; LOCATED IN: plasma membrane; EXPRESSED IN: 17 plant structures; EXPRESSED DURING: 9 growth stages; CONTAINS InterPro DOMAIN/s: ATPase, AAA+ type, core (InterPro:IPR003593), ABC transporter-like (InterPro:IPR003439), AB…		OG1_1000
Sp2_comp156386_c0_seq2	413	.	C	T	1321.9	PASS	AC=1;AF=0.167;AN=6;BaseQRankSum=-0.338;DP=249;Dels=0.00;FS=0.000;HaplotypeScore=3.5978;MLEAC=1;MLEAF=0.167;MQ=60.00;MQ0=0;MQRankSum=1.055;QD=5.31;ReadPosRankSum=0.318	GT:AD:DP:GQ:MLPSAC:MLPSAF:PL	0/0/0/0/0/1:200,49:249:54:1:0.167:1348,0,54,218,2147483647,2147483647,2147483647											GATK	2513	gi|460376814|ref|XP_004234191.1|	PREDICTED: ABC transporter C family member 10-like [Solanum lycopersicum]	AT3G59140.1	multidrug resistance-associated protein 14	member of MRP subfamily	multidrug resistance-associated protein 14 (MRP14); FUNCTIONS IN: ATPase activity, coupled to transmembrane movement of substances; INVOLVED IN: transport, transmembrane transport; LOCATED IN: plasma membrane; EXPRESSED IN: 17 plant structures; EXPRESSED DURING: 9 growth stages; CONTAINS InterPro DOMAIN/s: ATPase, AAA+ type, core (InterPro:IPR003593), ABC transporter-like (InterPro:IPR003439), AB…		OG1_1000
Sp2_comp156386_c0_seq2	632	.	C	T	2371.9		AC=2;AF=0.333;AN=6;BaseQRankSum=0.508;DP=249;Dels=0.00;FS=4.704;HaplotypeScore=130.0828;MLEAC=2;MLEAF=0.333;MQ=59.89;MQ0=0;MQRankSum=-0.661;QD=9.53;ReadPosRankSum=-0.808	GT:AD:DP:GQ:MLPSAC:MLPSAF:PL	0/0/0/0/1/1:167,81:249:60:2:0.333:2398,76,0,60,2147483647,2147483647,2147483647											GATK	2513	gi|460376814|ref|XP_004234191.1|	PREDICTED: ABC transporter C family member 10-like [Solanum lycopersicum]	AT3G59140.1	multidrug resistance-associated protein 14	member of MRP subfamily	multidrug resistance-associated protein 14 (MRP14); FUNCTIONS IN: ATPase activity, coupled to transmembrane movement of substances; INVOLVED IN: transport, transmembrane transport; LOCATED IN: plasma membrane; EXPRESSED IN: 17 plant structures; EXPRESSED DURING: 9 growth stages; CONTAINS InterPro DOMAIN/s: ATPase, AAA+ type, core (InterPro:IPR003593), ABC transporter-like (InterPro:IPR003439), AB…		OG1_1000
Sp2_comp156386_c0_seq2	753	.	A	T	1140.9	PASS	AC=1;AF=0.167;AN=6;BaseQRankSum=2.046;DP=225;Dels=0.00;FS=10.319;HaplotypeScore=0.9998;MLEAC=1;MLEAF=0.167;MQ=60.00;MQ0=0;MQRankSum=1.789;QD=5.07;ReadPosRankSum=1.802	GT:AD:DP:GQ:MLPSAC:MLPSAF:PL	0/0/0/0/0/1:181,44:225:47:1:0.167:1167,0,47,195,2147483647,2147483647,2147483647											GATK	2513	gi|460376814|ref|XP_004234191.1|	PREDICTED: ABC transporter C family member 10-like [Solanum lycopersicum]	AT3G59140.1	multidrug resistance-associated protein 14	member of MRP subfamily	multidrug resistance-associated protein 14 (MRP14); FUNCTIONS IN: ATPase activity, coupled to transmembrane movement of substances; INVOLVED IN: transport, transmembrane transport; LOCATED IN: plasma membrane; EXPRESSED IN: 17 plant structures; EXPRESSED DURING: 9 growth stages; CONTAINS InterPro DOMAIN/s: ATPase, AAA+ type, core (InterPro:IPR003593), ABC transporter-like (InterPro:IPR003439), AB…		OG1_1000
Sp2_comp156386_c0_seq2	917	.	G	A	1208.9	PASS	AC=1;AF=0.167;AN=6;BaseQRankSum=-0.120;DP=246;Dels=0.00;FS=0.621;HaplotypeScore=7.3544;MLEAC=1;MLEAF=0.167;MQ=59.70;MQ0=0;MQRankSum=-0.689;QD=4.91;ReadPosRankSum=1.359	GT:AD:DP:GQ:MLPSAC:MLPSAF:PL	0/0/0/0/0/1:203,43:246:72:1:0.167:1235,0,72,2147483647,2147483647,2147483647,2147483647											GATK	2513	gi|460376814|ref|XP_004234191.1|	PREDICTED: ABC transporter C family member 10-like [Solanum lycopersicum]	AT3G59140.1	multidrug resistance-associated protein 14	member of MRP subfamily	multidrug resistance-associated protein 14 (MRP14); FUNCTIONS IN: ATPase activity, coupled to transmembrane movement of substances; INVOLVED IN: transport, transmembrane transport; LOCATED IN: plasma membrane; EXPRESSED IN: 17 plant structures; EXPRESSED DURING: 9 growth stages; CONTAINS InterPro DOMAIN/s: ATPase, AAA+ type, core (InterPro:IPR003593), ABC transporter-like (InterPro:IPR003439), AB…		OG1_1000
Sp2_comp156386_c0_seq2	950	.	T	C	190.9		AC=1;AF=0.167;AN=6;BaseQRankSum=-1.961;DP=250;Dels=0.00;FS=1.038;HaplotypeScore=15.8604;MLEAC=1;MLEAF=0.167;MQ=59.83;MQ0=0;MQRankSum=-0.504;QD=0.76;ReadPosRankSum=-1.128	GT:AD:DP:GQ:MLPSAC:MLPSAF:PL	0/0/0/0/0/1:236,14:250:99:1:0.167:217,0,185,2147483647,2147483647,2147483647,2147483647											GATK	2513	gi|460376814|ref|XP_004234191.1|	PREDICTED: ABC transporter C family member 10-like [Solanum lycopersicum]	AT3G59140.1	multidrug resistance-associated protein 14	member of MRP subfamily	multidrug resistance-associated protein 14 (MRP14); FUNCTIONS IN: ATPase activity, coupled to transmembrane movement of substances; INVOLVED IN: transport, transmembrane transport; LOCATED IN: plasma membrane; EXPRESSED IN: 17 plant structures; EXPRESSED DURING: 9 growth stages; CONTAINS InterPro DOMAIN/s: ATPase, AAA+ type, core (InterPro:IPR003593), ABC transporter-like (InterPro:IPR003439), AB…		OG1_1000
Sp2_comp156386_c0_seq2	996	.	G	A	517.9		AC=1;AF=0.167;AN=6;BaseQRankSum=2.045;DP=234;Dels=0.00;FS=2.020;HaplotypeScore=108.8526;MLEAC=1;MLEAF=0.167;MQ=59.61;MQ0=0;MQRankSum=0.291;QD=2.21;ReadPosRankSum=-0.063	GT:AD:DP:GQ:MLPSAC:MLPSAF:PL	0/0/0/0/0/1:184,50:234:84:1:0.167:544,0,84,2147483647,2147483647,2147483647,2147483647											GATK	2513	gi|460376814|ref|XP_004234191.1|	PREDICTED: ABC transporter C family member 10-like [Solanum lycopersicum]	AT3G59140.1	multidrug resistance-associated protein 14	member of MRP subfamily	multidrug resistance-associated protein 14 (MRP14); FUNCTIONS IN: ATPase activity, coupled to transmembrane movement of substances; INVOLVED IN: transport, transmembrane transport; LOCATED IN: plasma membrane; EXPRESSED IN: 17 plant structures; EXPRESSED DURING: 9 growth stages; CONTAINS InterPro DOMAIN/s: ATPase, AAA+ type, core (InterPro:IPR003593), ABC transporter-like (InterPro:IPR003439), AB…		OG1_1000
Sp2_comp156386_c1_seq1	1035	.	A	C	51.9		AC=1;AF=0.167;AN=6;BaseQRankSum=1.550;DP=128;Dels=0.00;FS=3.887;HaplotypeScore=11.5922;MLEAC=1;MLEAF=0.167;MQ=60.00;MQ0=0;MQRankSum=-0.152;QD=0.41;ReadPosRankSum=1.133	GT:AD:DP:GQ:MLPSAC:MLPSAF:PL	0/0/0/0/0/1:122,6:128:78:1:0.167:78,0,97,2147483647,2147483647,2147483647,2147483647											GATK	2797	gi|460376814|ref|XP_004234191.1|	PREDICTED: ABC transporter C family member 10-like [Solanum lycopersicum]	AT3G59140.1	multidrug resistance-associated protein 14	member of MRP subfamily	multidrug resistance-associated protein 14 (MRP14); FUNCTIONS IN: ATPase activity, coupled to transmembrane movement of substances; INVOLVED IN: transport, transmembrane transport; LOCATED IN: plasma membrane; EXPRESSED IN: 17 plant structures; EXPRESSED DURING: 9 growth stages; CONTAINS InterPro DOMAIN/s: ATPase, AAA+ type, core (InterPro:IPR003593), ABC transporter-like (InterPro:IPR003439), AB…		OG1_1000
Sp2_comp156386_c1_seq1	1189	.	G	A	816.91	PASS	AC=1;AF=0.167;AN=6;BaseQRankSum=-0.888;DP=148;Dels=0.00;FS=0.000;HaplotypeScore=0.0000;MLEAC=1;MLEAF=0.167;MQ=59.72;MQ0=0;MQRankSum=-0.314;QD=5.52;ReadPosRankSum=1.268	GT:AD:DP:GQ:MLPSAC:MLPSAF:PL	0/0/0/0/0/1:118,30:148:26:1:0.167:843,0,26,119,2147483647,2147483647,2147483647											GATK	2797	gi|460376814|ref|XP_004234191.1|	PREDICTED: ABC transporter C family member 10-like [Solanum lycopersicum]	AT3G59140.1	multidrug resistance-associated protein 14	member of MRP subfamily	multidrug resistance-associated protein 14 (MRP14); FUNCTIONS IN: ATPase activity, coupled to transmembrane movement of substances; INVOLVED IN: transport, transmembrane transport; LOCATED IN: plasma membrane; EXPRESSED IN: 17 plant structures; EXPRESSED DURING: 9 growth stages; CONTAINS InterPro DOMAIN/s: ATPase, AAA+ type, core (InterPro:IPR003593), ABC transporter-like (InterPro:IPR003439), AB…		OG1_1000
Sp2_comp156386_c1_seq1	1230	.	T	A	545.9	PASS	AC=1;AF=0.167;AN=6;BaseQRankSum=-0.340;DP=126;Dels=0.00;FS=21.231;HaplotypeScore=2.3113;MLEAC=1;MLEAF=0.167;MQ=59.38;MQ0=0;MQRankSum=-0.893;QD=4.33;ReadPosRankSum=-0.566	GT:AD:DP:GQ:MLPSAC:MLPSAF:PL	0/0/0/0/0/1:104,22:126:40:1:0.167:572,0,40,133,2147483647,2147483647,2147483647											GATK	2797	gi|460376814|ref|XP_004234191.1|	PREDICTED: ABC transporter C family member 10-like [Solanum lycopersicum]	AT3G59140.1	multidrug resistance-associated protein 14	member of MRP subfamily	multidrug resistance-associated protein 14 (MRP14); FUNCTIONS IN: ATPase activity, coupled to transmembrane movement of substances; INVOLVED IN: transport, transmembrane transport; LOCATED IN: plasma membrane; EXPRESSED IN: 17 plant structures; EXPRESSED DURING: 9 growth stages; CONTAINS InterPro DOMAIN/s: ATPase, AAA+ type, core (InterPro:IPR003593), ABC transporter-like (InterPro:IPR003439), AB…		OG1_1000
Sp2_comp156386_c1_seq1	1250	.	G	A	352.9	PASS	AC=1;AF=0.167;AN=6;BaseQRankSum=0.211;DP=123;Dels=0.00;FS=20.598;HaplotypeScore=0.9995;MLEAC=1;MLEAF=0.167;MQ=59.36;MQ0=0;MQRankSum=0.370;QD=2.87;ReadPosRankSum=1.437	GT:AD:DP:GQ:MLPSAC:MLPSAF:PL	0/0/0/0/0/1:109,14:123:61:1:0.167:379,0,61,2147483647,2147483647,2147483647,2147483647											GATK	2797	gi|460376814|ref|XP_004234191.1|	PREDICTED: ABC transporter C family member 10-like [Solanum lycopersicum]	AT3G59140.1	multidrug resistance-associated protein 14	member of MRP subfamily	multidrug resistance-associated protein 14 (MRP14); FUNCTIONS IN: ATPase activity, coupled to transmembrane movement of substances; INVOLVED IN: transport, transmembrane transport; LOCATED IN: plasma membrane; EXPRESSED IN: 17 plant structures; EXPRESSED DURING: 9 growth stages; CONTAINS InterPro DOMAIN/s: ATPase, AAA+ type, core (InterPro:IPR003593), ABC transporter-like (InterPro:IPR003439), AB…		OG1_1000
Sp2_comp156386_c1_seq1	1269	.	A	G	232.9		AC=1;AF=0.167;AN=6;BaseQRankSum=0.432;DP=127;Dels=0.00;FS=14.521;HaplotypeScore=7.8036;MLEAC=1;MLEAF=0.167;MQ=59.51;MQ0=0;MQRankSum=-0.021;QD=1.83;ReadPosRankSum=0.172	GT:AD:DP:GQ:MLPSAC:MLPSAF:PL	0/0/0/0/0/1:114,12:127:77:1:0.167:259,0,77,2147483647,2147483647,2147483647,2147483647											GATK	2797	gi|460376814|ref|XP_004234191.1|	PREDICTED: ABC transporter C family member 10-like [Solanum lycopersicum]	AT3G59140.1	multidrug resistance-associated protein 14	member of MRP subfamily	multidrug resistance-associated protein 14 (MRP14); FUNCTIONS IN: ATPase activity, coupled to transmembrane movement of substances; INVOLVED IN: transport, transmembrane transport; LOCATED IN: plasma membrane; EXPRESSED IN: 17 plant structures; EXPRESSED DURING: 9 growth stages; CONTAINS InterPro DOMAIN/s: ATPase, AAA+ type, core (InterPro:IPR003593), ABC transporter-like (InterPro:IPR003439), AB…		OG1_1000
Sp2_comp156386_c1_seq1	1290	.	T	C	104.9		AC=1;AF=0.167;AN=6;BaseQRankSum=0.793;DP=114;Dels=0.00;FS=14.917;HaplotypeScore=1.9997;MLEAC=1;MLEAF=0.167;MQ=59.68;MQ0=0;MQRankSum=0.615;QD=0.92;ReadPosRankSum=-0.945	GT:AD:DP:GQ:MLPSAC:MLPSAF:PL	0/0/0/0/0/1:108,6:114:84:1:0.167:131,0,84,2147483647,2147483647,2147483647,2147483647											GATK	2797	gi|460376814|ref|XP_004234191.1|	PREDICTED: ABC transporter C family member 10-like [Solanum lycopersicum]	AT3G59140.1	multidrug resistance-associated protein 14	member of MRP subfamily	multidrug resistance-associated protein 14 (MRP14); FUNCTIONS IN: ATPase activity, coupled to transmembrane movement of substances; INVOLVED IN: transport, transmembrane transport; LOCATED IN: plasma membrane; EXPRESSED IN: 17 plant structures; EXPRESSED DURING: 9 growth stages; CONTAINS InterPro DOMAIN/s: ATPase, AAA+ type, core (InterPro:IPR003593), ABC transporter-like (InterPro:IPR003439), AB…		OG1_1000
Sp2_comp156386_c1_seq1	1532	.	G	A	214.9		AC=1;AF=0.167;AN=6;BaseQRankSum=0.972;DP=150;Dels=0.00;FS=1.095;HaplotypeScore=3.6937;MLEAC=1;MLEAF=0.167;MQ=58.95;MQ0=1;MQRankSum=-1.300;QD=1.43;ReadPosRankSum=1.197	GT:AD:DP:GQ:MLPSAC:MLPSAF:PL	0/0/0/0/0/1:136,14:150:97:1:0.167:241,0,97,2147483647,2147483647,2147483647,2147483647											GATK	2797	gi|460376814|ref|XP_004234191.1|	PREDICTED: ABC transporter C family member 10-like [Solanum lycopersicum]	AT3G59140.1	multidrug resistance-associated protein 14	member of MRP subfamily	multidrug resistance-associated protein 14 (MRP14); FUNCTIONS IN: ATPase activity, coupled to transmembrane movement of substances; INVOLVED IN: transport, transmembrane transport; LOCATED IN: plasma membrane; EXPRESSED IN: 17 plant structures; EXPRESSED DURING: 9 growth stages; CONTAINS InterPro DOMAIN/s: ATPase, AAA+ type, core (InterPro:IPR003593), ABC transporter-like (InterPro:IPR003439), AB…		OG1_1000
Sp2_comp156386_c1_seq1	1600	.	T	C	397.9		AC=1;AF=0.167;AN=6;BaseQRankSum=2.284;DP=141;Dels=0.00;FS=3.824;HaplotypeScore=15.9971;MLEAC=1;MLEAF=0.167;MQ=59.79;MQ0=1;MQRankSum=0.627;QD=2.82;ReadPosRankSum=1.738	GT:AD:DP:GQ:MLPSAC:MLPSAF:PL	0/0/0/0/0/1:126,15:141:72:1:0.167:424,0,72,2147483647,2147483647,2147483647,2147483647											GATK	2797	gi|460376814|ref|XP_004234191.1|	PREDICTED: ABC transporter C family member 10-like [Solanum lycopersicum]	AT3G59140.1	multidrug resistance-associated protein 14	member of MRP subfamily	multidrug resistance-associated protein 14 (MRP14); FUNCTIONS IN: ATPase activity, coupled to transmembrane movement of substances; INVOLVED IN: transport, transmembrane transport; LOCATED IN: plasma membrane; EXPRESSED IN: 17 plant structures; EXPRESSED DURING: 9 growth stages; CONTAINS InterPro DOMAIN/s: ATPase, AAA+ type, core (InterPro:IPR003593), ABC transporter-like (InterPro:IPR003439), AB…		OG1_1000
Sp2_comp156386_c1_seq1	1714	.	T	G	283.9	PASS	AC=1;AF=0.167;AN=6;BaseQRankSum=-0.974;DP=127;Dels=0.00;FS=2.453;HaplotypeScore=4.9974;MLEAC=1;MLEAF=0.167;MQ=59.19;MQ0=0;MQRankSum=-1.054;QD=2.24;ReadPosRankSum=0.561	GT:AD:DP:GQ:MLPSAC:MLPSAF:PL	0/0/0/0/0/1:114,13:127:70:1:0.167:310,0,70,2147483647,2147483647,2147483647,2147483647											GATK	2797	gi|460376814|ref|XP_004234191.1|	PREDICTED: ABC transporter C family member 10-like [Solanum lycopersicum]	AT3G59140.1	multidrug resistance-associated protein 14	member of MRP subfamily	multidrug resistance-associated protein 14 (MRP14); FUNCTIONS IN: ATPase activity, coupled to transmembrane movement of substances; INVOLVED IN: transport, transmembrane transport; LOCATED IN: plasma membrane; EXPRESSED IN: 17 plant structures; EXPRESSED DURING: 9 growth stages; CONTAINS InterPro DOMAIN/s: ATPase, AAA+ type, core (InterPro:IPR003593), ABC transporter-like (InterPro:IPR003439), AB…		OG1_1000
Sp2_comp156386_c1_seq1	1718	.	T	C	416.9	PASS	AC=1;AF=0.167;AN=6;BaseQRankSum=0.660;DP=124;Dels=0.00;FS=1.023;HaplotypeScore=4.9974;MLEAC=1;MLEAF=0.167;MQ=59.17;MQ0=0;MQRankSum=0.555;QD=3.36;ReadPosRankSum=0.548	GT:AD:DP:GQ:MLPSAC:MLPSAF:PL	0/0/0/0/0/1:108,16:124:56:1:0.167:443,0,56,159,2147483647,2147483647,2147483647											GATK	2797	gi|460376814|ref|XP_004234191.1|	PREDICTED: ABC transporter C family member 10-like [Solanum lycopersicum]	AT3G59140.1	multidrug resistance-associated protein 14	member of MRP subfamily	multidrug resistance-associated protein 14 (MRP14); FUNCTIONS IN: ATPase activity, coupled to transmembrane movement of substances; INVOLVED IN: transport, transmembrane transport; LOCATED IN: plasma membrane; EXPRESSED IN: 17 plant structures; EXPRESSED DURING: 9 growth stages; CONTAINS InterPro DOMAIN/s: ATPase, AAA+ type, core (InterPro:IPR003593), ABC transporter-like (InterPro:IPR003439), AB…		OG1_1000
Sp2_comp156386_c1_seq1	1796	.	G	C	271.9	PASS	AC=1;AF=0.167;AN=6;BaseQRankSum=1.165;DP=101;Dels=0.00;FS=0.000;HaplotypeScore=0.9998;MLEAC=1;MLEAF=0.167;MQ=59.77;MQ0=0;MQRankSum=-0.233;QD=2.69;ReadPosRankSum=-0.529	GT:AD:DP:GQ:MLPSAC:MLPSAF:PL	0/0/0/0/0/1:91,10:101:57:1:0.167:298,0,57,152,2147483647,2147483647,2147483647											GATK	2797	gi|460376814|ref|XP_004234191.1|	PREDICTED: ABC transporter C family member 10-like [Solanum lycopersicum]	AT3G59140.1	multidrug resistance-associated protein 14	member of MRP subfamily	multidrug resistance-associated protein 14 (MRP14); FUNCTIONS IN: ATPase activity, coupled to transmembrane movement of substances; INVOLVED IN: transport, transmembrane transport; LOCATED IN: plasma membrane; EXPRESSED IN: 17 plant structures; EXPRESSED DURING: 9 growth stages; CONTAINS InterPro DOMAIN/s: ATPase, AAA+ type, core (InterPro:IPR003593), ABC transporter-like (InterPro:IPR003439), AB…		OG1_1000
Sp2_comp156386_c1_seq1	2086	.	G	A	741.97	PASS	AC=1;AF=0.167;AN=6;BaseQRankSum=0.016;DP=121;Dels=0.00;FS=1.764;HaplotypeScore=3.9986;MLEAC=1;MLEAF=0.167;MQ=59.84;MQ0=0;MQRankSum=-0.458;QD=6.13;ReadPosRankSum=1.640	GT:AD:DP:GQ:MLPSAC:MLPSAF:PL	0/0/0/0/0/1:94,27:121:18:1:0.167:768,0,18,92,2147483647,2147483647,2147483647											GATK	2797	gi|460376814|ref|XP_004234191.1|	PREDICTED: ABC transporter C family member 10-like [Solanum lycopersicum]	AT3G59140.1	multidrug resistance-associated protein 14	member of MRP subfamily	multidrug resistance-associated protein 14 (MRP14); FUNCTIONS IN: ATPase activity, coupled to transmembrane movement of substances; INVOLVED IN: transport, transmembrane transport; LOCATED IN: plasma membrane; EXPRESSED IN: 17 plant structures; EXPRESSED DURING: 9 growth stages; CONTAINS InterPro DOMAIN/s: ATPase, AAA+ type, core (InterPro:IPR003593), ABC transporter-like (InterPro:IPR003439), AB…		OG1_1000
Sp2_comp156386_c1_seq1	2097	.	C	G	186.9		AC=1;AF=0.167;AN=6;BaseQRankSum=1.842;DP=118;Dels=0.00;FS=0.864;HaplotypeScore=0.0000;MLEAC=1;MLEAF=0.167;MQ=59.84;MQ0=0;MQRankSum=0.645;QD=1.58;ReadPosRankSum=1.274	GT:AD:DP:GQ:MLPSAC:MLPSAF:PL	0/0/0/0/0/1:94,24:118:53:1:0.167:213,0,53,147,2147483647,2147483647,2147483647											GATK	2797	gi|460376814|ref|XP_004234191.1|	PREDICTED: ABC transporter C family member 10-like [Solanum lycopersicum]	AT3G59140.1	multidrug resistance-associated protein 14	member of MRP subfamily	multidrug resistance-associated protein 14 (MRP14); FUNCTIONS IN: ATPase activity, coupled to transmembrane movement of substances; INVOLVED IN: transport, transmembrane transport; LOCATED IN: plasma membrane; EXPRESSED IN: 17 plant structures; EXPRESSED DURING: 9 growth stages; CONTAINS InterPro DOMAIN/s: ATPase, AAA+ type, core (InterPro:IPR003593), ABC transporter-like (InterPro:IPR003439), AB…		OG1_1000
Sp2_comp156386_c1_seq1	2098	.	A	G	177.9		AC=1;AF=0.167;AN=6;BaseQRankSum=1.258;DP=122;Dels=0.00;FS=0.000;HaplotypeScore=0.0000;MLEAC=1;MLEAF=0.167;MQ=59.84;MQ0=0;MQRankSum=0.475;QD=1.46;ReadPosRankSum=0.500	GT:AD:DP:GQ:MLPSAC:MLPSAF:PL	0/0/0/0/0/1:96,26:122:52:1:0.167:204,0,52,145,2147483647,2147483647,2147483647											GATK	2797	gi|460376814|ref|XP_004234191.1|	PREDICTED: ABC transporter C family member 10-like [Solanum lycopersicum]	AT3G59140.1	multidrug resistance-associated protein 14	member of MRP subfamily	multidrug resistance-associated protein 14 (MRP14); FUNCTIONS IN: ATPase activity, coupled to transmembrane movement of substances; INVOLVED IN: transport, transmembrane transport; LOCATED IN: plasma membrane; EXPRESSED IN: 17 plant structures; EXPRESSED DURING: 9 growth stages; CONTAINS InterPro DOMAIN/s: ATPase, AAA+ type, core (InterPro:IPR003593), ABC transporter-like (InterPro:IPR003439), AB…		OG1_1000
Sp2_comp156386_c1_seq1	2180	.	C	T	140.9		AC=1;AF=0.167;AN=6;BaseQRankSum=0.305;DP=131;Dels=0.00;FS=3.036;HaplotypeScore=1.6649;MLEAC=1;MLEAF=0.167;MQ=60.00;MQ0=0;MQRankSum=-0.323;QD=1.08;ReadPosRankSum=0.555	GT:AD:DP:GQ:MLPSAC:MLPSAF:PL	0/0/0/0/0/1:108,23:131:66:1:0.167:167,0,66,2147483647,2147483647,2147483647,2147483647											GATK	2797	gi|460376814|ref|XP_004234191.1|	PREDICTED: ABC transporter C family member 10-like [Solanum lycopersicum]	AT3G59140.1	multidrug resistance-associated protein 14	member of MRP subfamily	multidrug resistance-associated protein 14 (MRP14); FUNCTIONS IN: ATPase activity, coupled to transmembrane movement of substances; INVOLVED IN: transport, transmembrane transport; LOCATED IN: plasma membrane; EXPRESSED IN: 17 plant structures; EXPRESSED DURING: 9 growth stages; CONTAINS InterPro DOMAIN/s: ATPase, AAA+ type, core (InterPro:IPR003593), ABC transporter-like (InterPro:IPR003439), AB…		OG1_1000
Sp2_comp156386_c1_seq1	225	.	C	T	818.9		AC=1;AF=0.167;AN=6;BaseQRankSum=0.552;DP=195;Dels=0.00;FS=0.000;HaplotypeScore=117.9721;MLEAC=1;MLEAF=0.167;MQ=60.00;MQ0=0;MQRankSum=-1.560;QD=4.20;ReadPosRankSum=0.498	GT:AD:DP:GQ:MLPSAC:MLPSAF:PL	0/0/0/0/0/1:165,29:194:58:1:0.167:845,0,58,193,2147483647,2147483647,2147483647											GATK	2797	gi|460376814|ref|XP_004234191.1|	PREDICTED: ABC transporter C family member 10-like [Solanum lycopersicum]	AT3G59140.1	multidrug resistance-associated protein 14	member of MRP subfamily	multidrug resistance-associated protein 14 (MRP14); FUNCTIONS IN: ATPase activity, coupled to transmembrane movement of substances; INVOLVED IN: transport, transmembrane transport; LOCATED IN: plasma membrane; EXPRESSED IN: 17 plant structures; EXPRESSED DURING: 9 growth stages; CONTAINS InterPro DOMAIN/s: ATPase, AAA+ type, core (InterPro:IPR003593), ABC transporter-like (InterPro:IPR003439), AB…		OG1_1000
Sp2_comp156386_c1_seq1	2282	.	C	T	483.9	PASS	AC=1;AF=0.167;AN=6;BaseQRankSum=-0.754;DP=107;Dels=0.00;FS=2.304;HaplotypeScore=3.6907;MLEAC=1;MLEAF=0.167;MQ=57.51;MQ0=0;MQRankSum=1.717;QD=4.52;ReadPosRankSum=2.109	GT:AD:DP:GQ:MLPSAC:MLPSAF:PL	0/0/0/0/0/1:90,17:107:34:1:0.167:510,0,34,114,2147483647,2147483647,2147483647											GATK	2797	gi|460376814|ref|XP_004234191.1|	PREDICTED: ABC transporter C family member 10-like [Solanum lycopersicum]	AT3G59140.1	multidrug resistance-associated protein 14	member of MRP subfamily	multidrug resistance-associated protein 14 (MRP14); FUNCTIONS IN: ATPase activity, coupled to transmembrane movement of substances; INVOLVED IN: transport, transmembrane transport; LOCATED IN: plasma membrane; EXPRESSED IN: 17 plant structures; EXPRESSED DURING: 9 growth stages; CONTAINS InterPro DOMAIN/s: ATPase, AAA+ type, core (InterPro:IPR003593), ABC transporter-like (InterPro:IPR003439), AB…		OG1_1000
Sp2_comp156386_c1_seq1	2565	.	G	C	83.9		AC=1;AF=0.167;AN=6;BaseQRankSum=-0.256;DP=112;Dels=0.00;FS=10.302;HaplotypeScore=0.0000;MLEAC=1;MLEAF=0.167;MQ=59.47;MQ0=0;MQRankSum=-1.179;QD=0.75;ReadPosRankSum=2.580	GT:AD:DP:GQ:MLPSAC:MLPSAF:PL	0/0/0/0/0/1:97,15:112:62:1:0.167:110,0,62,2147483647,2147483647,2147483647,2147483647											GATK	2797	gi|460376814|ref|XP_004234191.1|	PREDICTED: ABC transporter C family member 10-like [Solanum lycopersicum]	AT3G59140.1	multidrug resistance-associated protein 14	member of MRP subfamily	multidrug resistance-associated protein 14 (MRP14); FUNCTIONS IN: ATPase activity, coupled to transmembrane movement of substances; INVOLVED IN: transport, transmembrane transport; LOCATED IN: plasma membrane; EXPRESSED IN: 17 plant structures; EXPRESSED DURING: 9 growth stages; CONTAINS InterPro DOMAIN/s: ATPase, AAA+ type, core (InterPro:IPR003593), ABC transporter-like (InterPro:IPR003439), AB…		OG1_1000
Sp2_comp156386_c1_seq1	2598	.	C	G	115.9		AC=1;AF=0.167;AN=6;BaseQRankSum=-0.276;DP=88;Dels=0.00;FS=0.000;HaplotypeScore=5.9975;MLEAC=1;MLEAF=0.167;MQ=59.83;MQ0=0;MQRankSum=-0.410;QD=1.32;ReadPosRankSum=-0.729	GT:AD:DP:GQ:MLPSAC:MLPSAF:PL	0/0/0/0/0/1:81,6:88:50:1:0.167:142,0,50,127,2147483647,2147483647,2147483647											GATK	2797	gi|460376814|ref|XP_004234191.1|	PREDICTED: ABC transporter C family member 10-like [Solanum lycopersicum]	AT3G59140.1	multidrug resistance-associated protein 14	member of MRP subfamily	multidrug resistance-associated protein 14 (MRP14); FUNCTIONS IN: ATPase activity, coupled to transmembrane movement of substances; INVOLVED IN: transport, transmembrane transport; LOCATED IN: plasma membrane; EXPRESSED IN: 17 plant structures; EXPRESSED DURING: 9 growth stages; CONTAINS InterPro DOMAIN/s: ATPase, AAA+ type, core (InterPro:IPR003593), ABC transporter-like (InterPro:IPR003439), AB…		OG1_1000
Sp2_comp156386_c1_seq1	2609	.	G	C	98.9		AC=1;AF=0.167;AN=6;BaseQRankSum=-1.048;DP=78;Dels=0.00;FS=7.831;HaplotypeScore=8.8284;MLEAC=1;MLEAF=0.167;MQ=59.89;MQ0=0;MQRankSum=-0.517;QD=1.27;ReadPosRankSum=-1.149	GT:AD:DP:GQ:MLPSAC:MLPSAF:PL	0/0/0/0/0/1:67,11:78:48:1:0.167:125,0,48,120,2147483647,2147483647,2147483647											GATK	2797	gi|460376814|ref|XP_004234191.1|	PREDICTED: ABC transporter C family member 10-like [Solanum lycopersicum]	AT3G59140.1	multidrug resistance-associated protein 14	member of MRP subfamily	multidrug resistance-associated protein 14 (MRP14); FUNCTIONS IN: ATPase activity, coupled to transmembrane movement of substances; INVOLVED IN: transport, transmembrane transport; LOCATED IN: plasma membrane; EXPRESSED IN: 17 plant structures; EXPRESSED DURING: 9 growth stages; CONTAINS InterPro DOMAIN/s: ATPase, AAA+ type, core (InterPro:IPR003593), ABC transporter-like (InterPro:IPR003439), AB…		OG1_1000
Sp2_comp156386_c1_seq1	2617	.	T	G	65.9		AC=1;AF=0.167;AN=6;BaseQRankSum=0.918;DP=65;Dels=0.00;FS=4.915;HaplotypeScore=14.8290;MLEAC=1;MLEAF=0.167;MQ=59.87;MQ0=0;MQRankSum=0.873;QD=1.01;ReadPosRankSum=0.759	GT:AD:DP:GQ:MLPSAC:MLPSAF:PL	0/0/0/0/0/1:59,6:65:44:1:0.167:92,0,44,110,2147483647,2147483647,2147483647											GATK	2797	gi|460376814|ref|XP_004234191.1|	PREDICTED: ABC transporter C family member 10-like [Solanum lycopersicum]	AT3G59140.1	multidrug resistance-associated protein 14	member of MRP subfamily	multidrug resistance-associated protein 14 (MRP14); FUNCTIONS IN: ATPase activity, coupled to transmembrane movement of substances; INVOLVED IN: transport, transmembrane transport; LOCATED IN: plasma membrane; EXPRESSED IN: 17 plant structures; EXPRESSED DURING: 9 growth stages; CONTAINS InterPro DOMAIN/s: ATPase, AAA+ type, core (InterPro:IPR003593), ABC transporter-like (InterPro:IPR003439), AB…		OG1_1000
Sp2_comp156386_c1_seq1	530	.	T	A	2264.91	PASS	AC=3;AF=0.500;AN=6;BaseQRankSum=-1.309;DP=170;Dels=0.00;FS=1.203;HaplotypeScore=2.7970;MLEAC=3;MLEAF=0.500;MQ=59.60;MQ0=0;MQRankSum=0.424;QD=13.32;ReadPosRankSum=-1.222	GT:AD:DP:GQ:MLPSAC:MLPSAF:PL	0/0/0/1/1/1:83,87:170:30:3:0.500:2291,164,30,0,42,193,2147483647											GATK	2797	gi|460376814|ref|XP_004234191.1|	PREDICTED: ABC transporter C family member 10-like [Solanum lycopersicum]	AT3G59140.1	multidrug resistance-associated protein 14	member of MRP subfamily	multidrug resistance-associated protein 14 (MRP14); FUNCTIONS IN: ATPase activity, coupled to transmembrane movement of substances; INVOLVED IN: transport, transmembrane transport; LOCATED IN: plasma membrane; EXPRESSED IN: 17 plant structures; EXPRESSED DURING: 9 growth stages; CONTAINS InterPro DOMAIN/s: ATPase, AAA+ type, core (InterPro:IPR003593), ABC transporter-like (InterPro:IPR003439), AB…		OG1_1000
Sp2_comp156386_c1_seq1	582	.	A	G	57.9		AC=1;AF=0.167;AN=6;BaseQRankSum=-0.976;DP=172;Dels=0.00;FS=6.347;HaplotypeScore=4.8321;MLEAC=1;MLEAF=0.167;MQ=59.61;MQ0=0;MQRankSum=-0.728;QD=0.34;ReadPosRankSum=0.178	GT:AD:DP:GQ:MLPSAC:MLPSAF:PL	0/0/0/0/0/1:165,7:172:84:1:0.167:84,0,116,2147483647,2147483647,2147483647,2147483647											GATK	2797	gi|460376814|ref|XP_004234191.1|	PREDICTED: ABC transporter C family member 10-like [Solanum lycopersicum]	AT3G59140.1	multidrug resistance-associated protein 14	member of MRP subfamily	multidrug resistance-associated protein 14 (MRP14); FUNCTIONS IN: ATPase activity, coupled to transmembrane movement of substances; INVOLVED IN: transport, transmembrane transport; LOCATED IN: plasma membrane; EXPRESSED IN: 17 plant structures; EXPRESSED DURING: 9 growth stages; CONTAINS InterPro DOMAIN/s: ATPase, AAA+ type, core (InterPro:IPR003593), ABC transporter-like (InterPro:IPR003439), AB…		OG1_1000
Sp2_comp156386_c1_seq1	583	.	A	G	52.9		AC=1;AF=0.167;AN=6;BaseQRankSum=-0.560;DP=173;Dels=0.00;FS=8.540;HaplotypeScore=4.8321;MLEAC=1;MLEAF=0.167;MQ=59.61;MQ0=0;MQRankSum=-0.213;QD=0.31;ReadPosRankSum=-0.307	GT:AD:DP:GQ:MLPSAC:MLPSAF:PL	0/0/0/0/0/1:165,8:173:79:1:0.167:79,0,117,2147483647,2147483647,2147483647,2147483647											GATK	2797	gi|460376814|ref|XP_004234191.1|	PREDICTED: ABC transporter C family member 10-like [Solanum lycopersicum]	AT3G59140.1	multidrug resistance-associated protein 14	member of MRP subfamily	multidrug resistance-associated protein 14 (MRP14); FUNCTIONS IN: ATPase activity, coupled to transmembrane movement of substances; INVOLVED IN: transport, transmembrane transport; LOCATED IN: plasma membrane; EXPRESSED IN: 17 plant structures; EXPRESSED DURING: 9 growth stages; CONTAINS InterPro DOMAIN/s: ATPase, AAA+ type, core (InterPro:IPR003593), ABC transporter-like (InterPro:IPR003439), AB…		OG1_1000
Sp2_comp156386_c1_seq1	831	.	C	T	3395.03	PASS	AC=5;AF=0.833;AN=6;BaseQRankSum=0.821;DP=145;Dels=0.00;FS=1.642;HaplotypeScore=0.0000;MLEAC=5;MLEAF=0.833;MQ=59.86;MQ0=0;MQRankSum=-0.267;QD=23.41;ReadPosRankSum=0.783	GT:AD:DP:GQ:MLPSAC:MLPSAF:PL	0/1/1/1/1/1:31,114:145:2:5:0.833:3419,454,197,68,2,0,958											GATK	2797	gi|460376814|ref|XP_004234191.1|	PREDICTED: ABC transporter C family member 10-like [Solanum lycopersicum]	AT3G59140.1	multidrug resistance-associated protein 14	member of MRP subfamily	multidrug resistance-associated protein 14 (MRP14); FUNCTIONS IN: ATPase activity, coupled to transmembrane movement of substances; INVOLVED IN: transport, transmembrane transport; LOCATED IN: plasma membrane; EXPRESSED IN: 17 plant structures; EXPRESSED DURING: 9 growth stages; CONTAINS InterPro DOMAIN/s: ATPase, AAA+ type, core (InterPro:IPR003593), ABC transporter-like (InterPro:IPR003439), AB…		OG1_1000
Sp2_comp156386_c1_seq1	972	.	T	C	377.9	PASS	AC=1;AF=0.167;AN=6;BaseQRankSum=1.326;DP=126;Dels=0.00;FS=2.267;HaplotypeScore=0.7340;MLEAC=1;MLEAF=0.167;MQ=59.84;MQ0=0;MQRankSum=-0.718;QD=3.00;ReadPosRankSum=0.072	GT:AD:DP:GQ:MLPSAC:MLPSAF:PL	0/0/0/0/0/1:111,15:126:60:1:0.167:404,0,60,168,2147483647,2147483647,2147483647											GATK	2797	gi|460376814|ref|XP_004234191.1|	PREDICTED: ABC transporter C family member 10-like [Solanum lycopersicum]	AT3G59140.1	multidrug resistance-associated protein 14	member of MRP subfamily	multidrug resistance-associated protein 14 (MRP14); FUNCTIONS IN: ATPase activity, coupled to transmembrane movement of substances; INVOLVED IN: transport, transmembrane transport; LOCATED IN: plasma membrane; EXPRESSED IN: 17 plant structures; EXPRESSED DURING: 9 growth stages; CONTAINS InterPro DOMAIN/s: ATPase, AAA+ type, core (InterPro:IPR003593), ABC transporter-like (InterPro:IPR003439), AB…		OG1_1000
Sp2_comp156386_c1_seq1	985	.	G	A	422.9	PASS	AC=1;AF=0.167;AN=6;BaseQRankSum=-0.003;DP=130;Dels=0.00;FS=3.323;HaplotypeScore=2.9987;MLEAC=1;MLEAF=0.167;MQ=59.84;MQ0=0;MQRankSum=-1.031;QD=3.25;ReadPosRankSum=-1.721	GT:AD:DP:GQ:MLPSAC:MLPSAF:PL	0/0/0/0/0/1:109,20:130:56:1:0.167:449,0,56,161,2147483647,2147483647,2147483647											GATK	2797	gi|460376814|ref|XP_004234191.1|	PREDICTED: ABC transporter C family member 10-like [Solanum lycopersicum]	AT3G59140.1	multidrug resistance-associated protein 14	member of MRP subfamily	multidrug resistance-associated protein 14 (MRP14); FUNCTIONS IN: ATPase activity, coupled to transmembrane movement of substances; INVOLVED IN: transport, transmembrane transport; LOCATED IN: plasma membrane; EXPRESSED IN: 17 plant structures; EXPRESSED DURING: 9 growth stages; CONTAINS InterPro DOMAIN/s: ATPase, AAA+ type, core (InterPro:IPR003593), ABC transporter-like (InterPro:IPR003439), AB…		OG1_1000
Sp2_comp156386_c1_seq1	990	.	G	A	405.9		AC=1;AF=0.167;AN=6;BaseQRankSum=0.589;DP=137;Dels=0.00;FS=6.506;HaplotypeScore=37.9881;MLEAC=1;MLEAF=0.167;MQ=59.85;MQ0=0;MQRankSum=-0.470;QD=2.96;ReadPosRankSum=-0.539	GT:AD:DP:GQ:MLPSAC:MLPSAF:PL	0/0/0/0/0/1:118,19:137:68:1:0.167:432,0,68,2147483647,2147483647,2147483647,2147483647											GATK	2797	gi|460376814|ref|XP_004234191.1|	PREDICTED: ABC transporter C family member 10-like [Solanum lycopersicum]	AT3G59140.1	multidrug resistance-associated protein 14	member of MRP subfamily	multidrug resistance-associated protein 14 (MRP14); FUNCTIONS IN: ATPase activity, coupled to transmembrane movement of substances; INVOLVED IN: transport, transmembrane transport; LOCATED IN: plasma membrane; EXPRESSED IN: 17 plant structures; EXPRESSED DURING: 9 growth stages; CONTAINS InterPro DOMAIN/s: ATPase, AAA+ type, core (InterPro:IPR003593), ABC transporter-like (InterPro:IPR003439), AB…		OG1_1000
Sp2_comp157168_c1_seq5	1899	.	A	G	244.12	PASS	AC=6;AF=1.00;AN=6;DP=8;Dels=0.00;FS=0.000;HaplotypeScore=0.0000;MLEAC=6;MLEAF=1.00;MQ=60.00;MQ0=0;QD=30.51	GT:AD:DP:GQ:MLPSAC:MLPSAF:PL	1/1/1/1/1/1:0,8:8:6:6:1.00:269,54,33,21,12,6,0											GATK	3720	gi|460400049|ref|XP_004245548.1|	PREDICTED: ABC transporter C family member 10-like [Solanum lycopersicum]	AT3G59140.1	multidrug resistance-associated protein 14	member of MRP subfamily	multidrug resistance-associated protein 14 (MRP14); FUNCTIONS IN: ATPase activity, coupled to transmembrane movement of substances; INVOLVED IN: transport, transmembrane transport; LOCATED IN: plasma membrane; EXPRESSED IN: 17 plant structures; EXPRESSED DURING: 9 growth stages; CONTAINS InterPro DOMAIN/s: ATPase, AAA+ type, core (InterPro:IPR003593), ABC transporter-like (InterPro:IPR003439), AB…		OG1_1000
Sp2_comp157168_c1_seq5	2646	.	T	C	263.12	PASS	AC=6;AF=1.00;AN=6;DP=9;Dels=0.00;FS=0.000;HaplotypeScore=0.0000;MLEAC=6;MLEAF=1.00;MQ=60.00;MQ0=0;QD=29.24	GT:AD:DP:GQ:MLPSAC:MLPSAF:PL	1/1/1/1/1/1:0,9:9:6:6:1.00:288,54,33,21,12,6,0											GATK	3720	gi|460400049|ref|XP_004245548.1|	PREDICTED: ABC transporter C family member 10-like [Solanum lycopersicum]	AT3G59140.1	multidrug resistance-associated protein 14	member of MRP subfamily	multidrug resistance-associated protein 14 (MRP14); FUNCTIONS IN: ATPase activity, coupled to transmembrane movement of substances; INVOLVED IN: transport, transmembrane transport; LOCATED IN: plasma membrane; EXPRESSED IN: 17 plant structures; EXPRESSED DURING: 9 growth stages; CONTAINS InterPro DOMAIN/s: ATPase, AAA+ type, core (InterPro:IPR003593), ABC transporter-like (InterPro:IPR003439), AB…		OG1_1000
Sp2_comp149921_c0_seq1	25	.	A	G	93.1	.	DP=6;VDB=0.0004;AF1=1;AC1=2;DP4=0,0,4,2;MQ=32;FQ=-45	GT:PL:GQ	1/1:126,18,0:33											SAM	4988	gi|460396968|ref|XP_004244041.1|	PREDICTED: ABC transporter C family member 3-like [Solanum lycopersicum]	AT3G13080.1	multidrug resistance-associated protein 3	encodes an ATP-dependent MRP-like ABC transporter able to transport glutathione-conjugates as well as chlorophyll catabolites. The expression of this gene is upregulated by herbicide safeners such as benoxacor and fenclorim.	multidrug resistance-associated protein 3 (MRP3); FUNCTIONS IN: chlorophyll catabolite transmembrane transporter activity, ATPase activity, coupled to transmembrane movement of substances, glutathione S-conjugate-exporting ATPase activity; INVOLVED IN: transport, transmembrane transport; LOCATED IN: apoplast, vacuolar membrane, plasma membrane, plant-type vacuole; EXPRESSED IN: 6 plant structures…		OG1_1000
Sp2_comp149921_c0_seq1	74	.	C	T	3.91	.	DP=10;VDB=0.0014;AF1=0.5937;AC1=1;DP4=1,0,1,1;MQ=22;FQ=-22;PV4=1,0.017,1,1	GT:PL:GQ	0/1:31,0,5:11											SAM	4988	gi|460396968|ref|XP_004244041.1|	PREDICTED: ABC transporter C family member 3-like [Solanum lycopersicum]	AT3G13080.1	multidrug resistance-associated protein 3	encodes an ATP-dependent MRP-like ABC transporter able to transport glutathione-conjugates as well as chlorophyll catabolites. The expression of this gene is upregulated by herbicide safeners such as benoxacor and fenclorim.	multidrug resistance-associated protein 3 (MRP3); FUNCTIONS IN: chlorophyll catabolite transmembrane transporter activity, ATPase activity, coupled to transmembrane movement of substances, glutathione S-conjugate-exporting ATPase activity; INVOLVED IN: transport, transmembrane transport; LOCATED IN: apoplast, vacuolar membrane, plasma membrane, plant-type vacuole; EXPRESSED IN: 6 plant structures…		OG1_1000
Sp2_comp149921_c0_seq1	79	.	G	A	3.91	.	DP=10;VDB=0.0014;AF1=0.5937;AC1=1;DP4=1,0,1,1;MQ=22;FQ=-22;PV4=1,0.017,1,1	GT:PL:GQ	0/1:31,0,5:11											SAM	4988	gi|460396968|ref|XP_004244041.1|	PREDICTED: ABC transporter C family member 3-like [Solanum lycopersicum]	AT3G13080.1	multidrug resistance-associated protein 3	encodes an ATP-dependent MRP-like ABC transporter able to transport glutathione-conjugates as well as chlorophyll catabolites. The expression of this gene is upregulated by herbicide safeners such as benoxacor and fenclorim.	multidrug resistance-associated protein 3 (MRP3); FUNCTIONS IN: chlorophyll catabolite transmembrane transporter activity, ATPase activity, coupled to transmembrane movement of substances, glutathione S-conjugate-exporting ATPase activity; INVOLVED IN: transport, transmembrane transport; LOCATED IN: apoplast, vacuolar membrane, plasma membrane, plant-type vacuole; EXPRESSED IN: 6 plant structures…		OG1_1000
Sp2_comp156028_c0_seq1	144	.	A	T	45	.	DP=44;VDB=0.0393;AF1=0.5;AC1=1;DP4=18,14,6,5;MQ=49;FQ=48;PV4=1,4.6e-15,1,1	GT:PL:GQ	0/1:75,0,255:78											SAM	5144	gi|460403906|ref|XP_004247427.1|	PREDICTED: ABC transporter C family member 4-like [Solanum lycopersicum]	AT2G47800.1	multidrug resistance-associated protein 4	Encodes a plasma membrane localized ATPase transporter involved in multidrug transport. The expression of this gene is upregulated by herbicide safeners such as benoxacor, fluxofenim and fenclorim.	multidrug resistance-associated protein 4 (MRP4); FUNCTIONS IN: ATPase activity, coupled to transmembrane movement of substances, folic acid transporter activity; INVOLVED IN: response to water deprivation, drug transmembrane transport, response to wounding, response to nematode, stomatal movement; LOCATED IN: vacuolar membrane, plasma membrane, vacuole, plant-type vacuole; EXPRESSED IN: 27 plant…		OG1_1000
Sp2_comp156273_c0_seq1	4	.	A	T	4.77	.	DP=1;AF1=1;AC1=2;DP4=0,0,1,0;MQ=60;FQ=-30	GT:PL:GQ	0/1:33,3,0:3											SAM	5254	gi|508702404|gb|EOX94300.1|	Multidrug resistance-associated protein 5 isoform 1 [Theobroma cacao]	AT1G04120.1	multidrug resistance-associated protein 5	encodes a high-affinity inositol hexakisphosphate transporter that plays a role in guard cell signaling and phytate storage. It is a member of MRP subfamily / ABC transporter subfamily C.	multidrug resistance-associated protein 5 (MRP5); FUNCTIONS IN: ATPase activity, coupled to transmembrane movement of substances, sulfonylurea receptor activity; INVOLVED IN: response to salt stress, cellular potassium ion homeostasis; LOCATED IN: vacuolar membrane, plasma membrane, plant-type vacuole; EXPRESSED IN: 25 plant structures; EXPRESSED DURING: 14 growth stages; CONTAINS InterPro DOMAIN…		OG1_1000
Sp2_comp156386_c0_seq2	43	.	C	T	32	.	DP=123;VDB=0.0021;AF1=0.5;AC1=1;DP4=26,26,7,1;MQ=55;FQ=35;PV4=0.063,1,0.16,1	GT:PL:GQ	0/1:62,0,255:65											SAM	2513	gi|460376814|ref|XP_004234191.1|	PREDICTED: ABC transporter C family member 10-like [Solanum lycopersicum]	AT3G59140.1	multidrug resistance-associated protein 14	member of MRP subfamily	multidrug resistance-associated protein 14 (MRP14); FUNCTIONS IN: ATPase activity, coupled to transmembrane movement of substances; INVOLVED IN: transport, transmembrane transport; LOCATED IN: plasma membrane; EXPRESSED IN: 17 plant structures; EXPRESSED DURING: 9 growth stages; CONTAINS InterPro DOMAIN/s: ATPase, AAA+ type, core (InterPro:IPR003593), ABC transporter-like (InterPro:IPR003439), AB…		OG1_1000
Sp2_comp140845_c0_seq2	1204	.	G	C	129	.	DP=150;VDB=0.0400;AF1=0.5;AC1=1;DP4=22,42,19,31;MQ=49;FQ=132;PV4=0.7,7.3e-51,0.074,1	GT:PL:GQ	0/1:159,0,255:99	Sp2_comp140845_c0_seq2	1204	.	G	C	2555.97	PASS	AC=3;AF=0.500;AN=6;BaseQRankSum=-1.615;DP=157;Dels=0.00;FS=2.163;HaplotypeScore=0.9979;MLEAC=3;MLEAF=0.500;MQ=59.79;MQ0=0;MQRankSum=1.382;QD=16.28;ReadPosRankSum=0.272	GT:AD:DP:GQ:MLPSAC:MLPSAF:PL	0/0/0/1/1/1:67,90:157:18:3:0.500:2582,223,54,0,18,139,2147483647	SG	1386	gi|460400877|ref|XP_004245958.1|	PREDICTED: uncharacterized protein LOC101261843 [Solanum lycopersicum]	No hit in this database					OG1_10002
Sp2_comp140845_c0_seq2	1224	.	T	G	134	.	DP=109;VDB=0.0322;AF1=0.5;AC1=1;DP4=15,33,10,25;MQ=49;FQ=137;PV4=0.81,1.2e-30,0.049,0.46	GT:PL:GQ	0/1:164,0,255:99	Sp2_comp140845_c0_seq2	1224	.	T	G	2088.42	PASS	AC=3;AF=0.500;AN=6;BaseQRankSum=0.537;DP=115;Dels=0.00;FS=4.094;HaplotypeScore=0.0000;MLEAC=3;MLEAF=0.500;MQ=59.60;MQ0=0;MQRankSum=1.151;QD=18.16;ReadPosRankSum=1.099	GT:AD:DP:GQ:MLPSAC:MLPSAF:PL	0/0/0/1/1/1:48,67:115:9:3:0.500:2114,177,45,0,9,93,2147483647	SG	1386	gi|460400877|ref|XP_004245958.1|	PREDICTED: uncharacterized protein LOC101261843 [Solanum lycopersicum]	No hit in this database					OG1_10002
Sp2_comp140845_c0_seq2	1291	.	C	G	11.3	.	DP=40;VDB=0.0011;AF1=0.5;AC1=1;DP4=6,19,0,9;MQ=49;FQ=14.2;PV4=0.16,1.3e-12,8.3e-05,0.23	GT:PL:GQ	0/1:41,0,255:43	Sp2_comp140845_c0_seq2	1291	.	C	G	411.66	PASS	AC=2;AF=0.333;AN=6;BaseQRankSum=-0.112;DP=40;Dels=0.00;FS=11.739;HaplotypeScore=0.0000;MLEAC=2;MLEAF=0.333;MQ=60.00;MQ0=0;MQRankSum=0.810;QD=10.29;ReadPosRankSum=0.838	GT:AD:DP:GQ:MLPSAC:MLPSAF:PL	0/0/0/0/1/1:25,15:40:8:2:0.333:437,15,0,8,36,99,2147483647	SG	1386	gi|460400877|ref|XP_004245958.1|	PREDICTED: uncharacterized protein LOC101261843 [Solanum lycopersicum]	No hit in this database					OG1_10002
Sp2_comp140845_c0_seq2	569	.	G	C	225	.	DP=168;VDB=0.0392;AF1=0.5;AC1=1;DP4=49,39,39,35;MQ=47;FQ=225;PV4=0.75,1,5.6e-09,1	GT:PL:GQ	0/1:255,0,255:99	Sp2_comp140845_c0_seq2	569	.	G	C	2634.17	PASS	AC=3;AF=0.500;AN=6;BaseQRankSum=0.367;DP=183;Dels=0.00;FS=1.827;HaplotypeScore=2.9992;MLEAC=3;MLEAF=0.500;MQ=59.49;MQ0=0;MQRankSum=0.712;QD=14.39;ReadPosRankSum=0.633	GT:AD:DP:GQ:MLPSAC:MLPSAF:PL	0/0/0/1/1/1:100,83:183:12:3:0.500:2660,142,12,0,73,2147483647,2147483647	SG	1386	gi|460400877|ref|XP_004245958.1|	PREDICTED: uncharacterized protein LOC101261843 [Solanum lycopersicum]	No hit in this database					OG1_10002
Sp2_comp140845_c0_seq2	688	.	A	G	149	.	DP=129;VDB=0.0373;AF1=0.5;AC1=1;DP4=30,39,22,27;MQ=49;FQ=152;PV4=1,3.1e-29,7.6e-07,0.46	GT:PL:GQ	0/1:179,0,255:99	Sp2_comp140845_c0_seq2	688	.	A	G	1735.03	PASS	AC=3;AF=0.500;AN=6;BaseQRankSum=1.857;DP=132;Dels=0.00;FS=0.000;HaplotypeScore=6.0247;MLEAC=3;MLEAF=0.500;MQ=60.00;MQ0=0;MQRankSum=-0.471;QD=13.14;ReadPosRankSum=-0.415	GT:AD:DP:GQ:MLPSAC:MLPSAF:PL	0/0/0/1/1/1:75,55:132:2:3:0.500:1759,88,2,0,59,221,2147483647	SG	1386	gi|460400877|ref|XP_004245958.1|	PREDICTED: uncharacterized protein LOC101261843 [Solanum lycopersicum]	No hit in this database					OG1_10002
Sp2_comp140845_c0_seq2	1308	.	C	G	96.92	PASS	AC=2;AF=0.333;AN=6;BaseQRankSum=1.110;DP=15;Dels=0.00;FS=2.869;HaplotypeScore=0.0000;MLEAC=2;MLEAF=0.333;MQ=60.00;MQ0=0;MQRankSum=0.065;QD=6.46;ReadPosRankSum=-1.893	GT:AD:DP:GQ:MLPSAC:MLPSAF:PL	0/0/0/0/1/1:11,4:15:1:2:0.333:120,1,0,7,21,50,421											GATK	1386	gi|460400877|ref|XP_004245958.1|	PREDICTED: uncharacterized protein LOC101261843 [Solanum lycopersicum]	No hit in this database					OG1_10002
Sp2_comp140845_c0_seq2	1310	.	C	A	95.92	PASS	AC=2;AF=0.333;AN=6;BaseQRankSum=1.501;DP=15;Dels=0.00;FS=2.869;HaplotypeScore=0.0000;MLEAC=2;MLEAF=0.333;MQ=60.00;MQ0=0;MQRankSum=0.457;QD=6.39;ReadPosRankSum=-1.893	GT:AD:DP:GQ:MLPSAC:MLPSAF:PL	0/0/0/0/1/1:11,4:15:1:2:0.333:119,1,0,7,21,50,415											GATK	1386	gi|460400877|ref|XP_004245958.1|	PREDICTED: uncharacterized protein LOC101261843 [Solanum lycopersicum]	No hit in this database					OG1_10002
Sp2_comp147114_c0_seq1	1004	.	T	A	66	.	DP=29;VDB=0.0001;AF1=0.5;AC1=1;DP4=7,7,5,6;MQ=27;FQ=69;PV4=1,0.00011,0.18,1	GT:PL:GQ	0/1:96,0,177:99	Sp2_comp147114_c0_seq1	1004	.	T	A	1787.67		AC=3;AF=0.500;AN=6;BaseQRankSum=-0.579;DP=200;Dels=0.00;FS=1.250;HaplotypeScore=240.2783;MLEAC=3;MLEAF=0.500;MQ=56.86;MQ0=0;MQRankSum=1.345;QD=8.94;ReadPosRankSum=1.237	GT:AD:DP:GQ:MLPSAC:MLPSAF:PL	0/0/0/1/1/1:122,78:200:3:3:0.500:1812,93,3,0,63,2147483647,2147483647	SG	1998	gi|357606304|gb|EHJ65007.1|	ATP synthase [Danaus plexippus]	ATMG01190.1	ATP synthase subunit 1	ATPase subunit 1	ATP synthase subunit 1 (ATP1); FUNCTIONS IN: copper ion binding, cobalt ion binding, zinc ion binding; INVOLVED IN: response to oxidative stress; LOCATED IN: mitochondrion, cell wall; EXPRESSED IN: cotyledon, guard cell, seed, leaf; CONTAINS InterPro DOMAIN/s: ATPase, alpha/beta subunit, nucleotide-binding domain, active site (InterPro:IPR020003), ATPase, F1 complex, alpha subunit (InterPro:IPR00…		OG1_10009
Sp2_comp147114_c0_seq1	1248	.	G	T	10.4	.	DP=6;VDB=0.0139;AF1=0.5;AC1=1;DP4=2,1,1,2;MQ=29;FQ=13;PV4=1,0.0041,0.34,0.14	GT:PL:GQ	0/1:40,0,52:42	Sp2_comp147114_c0_seq1	1248	.	G	T	38.22	LowQual	AC=2;AF=0.333;AN=6;BaseQRankSum=0.457;DP=15;Dels=0.00;FS=0.000;HaplotypeScore=0.0000;MLEAC=2;MLEAF=0.333;MQ=58.03;MQ0=0;MQRankSum=0.065;QD=2.55;ReadPosRankSum=-1.501	GT:AD:DP:GQ:MLPSAC:MLPSAF:PL	0/0/0/0/1/1:4,11:15:1:2:0.333:60,2,0,1,6,16,155	SG	1998	gi|357606304|gb|EHJ65007.1|	ATP synthase [Danaus plexippus]	ATMG01190.1	ATP synthase subunit 1	ATPase subunit 1	ATP synthase subunit 1 (ATP1); FUNCTIONS IN: copper ion binding, cobalt ion binding, zinc ion binding; INVOLVED IN: response to oxidative stress; LOCATED IN: mitochondrion, cell wall; EXPRESSED IN: cotyledon, guard cell, seed, leaf; CONTAINS InterPro DOMAIN/s: ATPase, alpha/beta subunit, nucleotide-binding domain, active site (InterPro:IPR020003), ATPase, F1 complex, alpha subunit (InterPro:IPR00…		OG1_10009
Sp2_comp147114_c0_seq1	613	.	A	T	17.1	.	DP=9;VDB=0.0161;AF1=0.5;AC1=1;DP4=2,3,0,2;MQ=45;FQ=20.1;PV4=1,1,1,1	GT:PL:GQ	0/1:47,0,104:50	Sp2_comp147114_c0_seq1	613	.	A	T	39.82	LowQual;	AC=1;AF=0.167;AN=6;BaseQRankSum=-0.036;DP=31;Dels=0.00;FS=8.377;HaplotypeScore=16.5179;MLEAC=1;MLEAF=0.167;MQ=56.41;MQ0=0;MQRankSum=1.683;QD=1.28;ReadPosRankSum=-0.394	GT:AD:DP:GQ:MLPSAC:MLPSAF:PL	0/0/0/0/0/1:28,3:31:0:1:0.167:62,0,0,4,12,28,220	SG	1998	gi|357606304|gb|EHJ65007.1|	ATP synthase [Danaus plexippus]	ATMG01190.1	ATP synthase subunit 1	ATPase subunit 1	ATP synthase subunit 1 (ATP1); FUNCTIONS IN: copper ion binding, cobalt ion binding, zinc ion binding; INVOLVED IN: response to oxidative stress; LOCATED IN: mitochondrion, cell wall; EXPRESSED IN: cotyledon, guard cell, seed, leaf; CONTAINS InterPro DOMAIN/s: ATPase, alpha/beta subunit, nucleotide-binding domain, active site (InterPro:IPR020003), ATPase, F1 complex, alpha subunit (InterPro:IPR00…		OG1_10009
Sp2_comp147114_c0_seq1	685	.	T	G	134	.	DP=14;VDB=0.0006;AF1=0.5008;AC1=1;DP4=0,2,5,7;MQ=31;FQ=-4.12;PV4=0.51,1,0.0027,1	GT:PL:GQ	0/1:164,0,25:28	Sp2_comp147114_c0_seq1	685	.	T	G	2653.9		AC=5;AF=0.833;AN=6;BaseQRankSum=1.013;DP=155;Dels=0.00;FS=1.540;HaplotypeScore=200.6363;MLEAC=5;MLEAF=0.833;MQ=55.97;MQ0=1;MQRankSum=-0.314;QD=17.12;ReadPosRankSum=-0.279	GT:AD:DP:GQ:MLPSAC:MLPSAF:PL	0/1/1/1/1/1:7,148:155:54:5:0.833:2680,447,246,132,54,0,70	SG	1998	gi|357606304|gb|EHJ65007.1|	ATP synthase [Danaus plexippus]	ATMG01190.1	ATP synthase subunit 1	ATPase subunit 1	ATP synthase subunit 1 (ATP1); FUNCTIONS IN: copper ion binding, cobalt ion binding, zinc ion binding; INVOLVED IN: response to oxidative stress; LOCATED IN: mitochondrion, cell wall; EXPRESSED IN: cotyledon, guard cell, seed, leaf; CONTAINS InterPro DOMAIN/s: ATPase, alpha/beta subunit, nucleotide-binding domain, active site (InterPro:IPR020003), ATPase, F1 complex, alpha subunit (InterPro:IPR00…		OG1_10009
Sp2_comp147114_c0_seq1	718	.	T	A,G	92.5	.	DP=18;VDB=0.0271;AF1=0.8294;AC1=1;DP4=1,0,4,10;MQ=26;FQ=-26;PV4=0.33,0.091,0.008,0.33	GT:PL:GQ	0/1:132,11,12,109,0,130:4	Sp2_comp147114_c0_seq1	718	.	T	A,G	2384.67		AC=2,2;AF=0.333,0.333;AN=6;BaseQRankSum=1.280;DP=188;Dels=0.00;FS=13.755;HaplotypeScore=81.6692;MLEAC=2,1;MLEAF=0.333,0.167;MQ=55.94;MQ0=1;MQRankSum=5.093;QD=12.68;ReadPosRankSum=-1.727	GT:AD:DP:GQ:MLPSAC:MLPSAF	0/0/1/1/2/2:58,60,61:188:16:2,2:0.333,0.333	SG	1998	gi|357606304|gb|EHJ65007.1|	ATP synthase [Danaus plexippus]	ATMG01190.1	ATP synthase subunit 1	ATPase subunit 1	ATP synthase subunit 1 (ATP1); FUNCTIONS IN: copper ion binding, cobalt ion binding, zinc ion binding; INVOLVED IN: response to oxidative stress; LOCATED IN: mitochondrion, cell wall; EXPRESSED IN: cotyledon, guard cell, seed, leaf; CONTAINS InterPro DOMAIN/s: ATPase, alpha/beta subunit, nucleotide-binding domain, active site (InterPro:IPR020003), ATPase, F1 complex, alpha subunit (InterPro:IPR00…		OG1_10009
Sp2_comp147114_c0_seq1	721	.	C	T	66.3	.	DP=19;VDB=0.0345;AF1=0.543;AC1=1;DP4=1,0,2,7;MQ=28;FQ=-19;PV4=0.3,0.001,0.018,0.38	GT:PL:GQ	0/1:96,0,8:11	Sp2_comp147114_c0_seq1	721	.	C	A,G,T	2382.9		AC=1,2,2;AF=0.167,0.333,0.333;AN=6;BaseQRankSum=-1.762;DP=157;Dels=0.00;FS=0.000;HaplotypeScore=62.1627;MLEAC=1,1,1;MLEAF=0.167,0.167,0.167;MQ=57.65;MQ0=1;MQRankSum=0.185;QD=15.18;ReadPosRankSum=0.570	GT:AD:DP:GQ:MLPSAC:MLPSAF	0/1/2/2/3/3:3,20,72,62:157:6:1,2,2:0.167,0.333,0.333	SG	1998	gi|357606304|gb|EHJ65007.1|	ATP synthase [Danaus plexippus]	ATMG01190.1	ATP synthase subunit 1	ATPase subunit 1	ATP synthase subunit 1 (ATP1); FUNCTIONS IN: copper ion binding, cobalt ion binding, zinc ion binding; INVOLVED IN: response to oxidative stress; LOCATED IN: mitochondrion, cell wall; EXPRESSED IN: cotyledon, guard cell, seed, leaf; CONTAINS InterPro DOMAIN/s: ATPase, alpha/beta subunit, nucleotide-binding domain, active site (InterPro:IPR020003), ATPase, F1 complex, alpha subunit (InterPro:IPR00…		OG1_10009
Sp2_comp147114_c0_seq1	741	.	A	G	93.6	.	DP=17;VDB=0.0322;AF1=1;AC1=2;DP4=1,0,3,12;MQ=26;FQ=-38;PV4=0.25,0.00083,0.0094,0.2	GT:PL:GQ	1/1:126,11,0:19	Sp2_comp147114_c0_seq1	741	.	A	G	2603.91		AC=5;AF=0.833;AN=6;BaseQRankSum=1.347;DP=123;Dels=0.00;FS=0.000;HaplotypeScore=87.5943;MLEAC=5;MLEAF=0.833;MQ=56.78;MQ0=1;MQRankSum=2.065;QD=21.17;ReadPosRankSum=-1.388	GT:AD:DP:GQ:MLPSAC:MLPSAF:PL	0/1/1/1/1/1:21,101:123:30:5:0.833:2630,391,198,94,30,0,313	SG	1998	gi|357606304|gb|EHJ65007.1|	ATP synthase [Danaus plexippus]	ATMG01190.1	ATP synthase subunit 1	ATPase subunit 1	ATP synthase subunit 1 (ATP1); FUNCTIONS IN: copper ion binding, cobalt ion binding, zinc ion binding; INVOLVED IN: response to oxidative stress; LOCATED IN: mitochondrion, cell wall; EXPRESSED IN: cotyledon, guard cell, seed, leaf; CONTAINS InterPro DOMAIN/s: ATPase, alpha/beta subunit, nucleotide-binding domain, active site (InterPro:IPR020003), ATPase, F1 complex, alpha subunit (InterPro:IPR00…		OG1_10009
Sp2_comp147114_c0_seq1	766	.	G	A	41	.	DP=9;VDB=0.0392;AF1=0.5;AC1=1;DP4=0,4,1,4;MQ=30;FQ=25;PV4=1,0.00063,1,0.17	GT:PL:GQ	0/1:71,0,52:55	Sp2_comp147114_c0_seq1	766	.	G	A	660.07		AC=2;AF=0.333;AN=6;BaseQRankSum=3.099;DP=97;Dels=0.00;FS=2.779;HaplotypeScore=79.3626;MLEAC=2;MLEAF=0.333;MQ=55.24;MQ0=1;MQRankSum=0.004;QD=6.80;ReadPosRankSum=-0.349	GT:AD:DP:GQ:MLPSAC:MLPSAF:PL	0/0/0/0/1/1:62,35:97:15:2:0.333:686,21,0,15,60,2147483647,2147483647	SG	1998	gi|357606304|gb|EHJ65007.1|	ATP synthase [Danaus plexippus]	ATMG01190.1	ATP synthase subunit 1	ATPase subunit 1	ATP synthase subunit 1 (ATP1); FUNCTIONS IN: copper ion binding, cobalt ion binding, zinc ion binding; INVOLVED IN: response to oxidative stress; LOCATED IN: mitochondrion, cell wall; EXPRESSED IN: cotyledon, guard cell, seed, leaf; CONTAINS InterPro DOMAIN/s: ATPase, alpha/beta subunit, nucleotide-binding domain, active site (InterPro:IPR020003), ATPase, F1 complex, alpha subunit (InterPro:IPR00…		OG1_10009
Sp2_comp147114_c0_seq1	781	.	C	G	38	.	DP=9;VDB=0.0014;AF1=0.5;AC1=1;DP4=1,1,0,7;MQ=30;FQ=10.4;PV4=0.22,9.2e-05,0.00093,1	GT:PL:GQ	0/1:68,0,37:40	Sp2_comp147114_c0_seq1	781	.	C	G	1717.92		AC=5;AF=0.833;AN=6;BaseQRankSum=2.007;DP=86;Dels=0.00;FS=0.000;HaplotypeScore=38.7255;MLEAC=5;MLEAF=0.833;MQ=55.36;MQ0=1;MQRankSum=-1.376;QD=19.98;ReadPosRankSum=3.269	GT:AD:DP:GQ:MLPSAC:MLPSAF:PL	0/1/1/1/1/1:8,78:86:25:5:0.833:1744,266,139,69,25,0,156	SG	1998	gi|357606304|gb|EHJ65007.1|	ATP synthase [Danaus plexippus]	ATMG01190.1	ATP synthase subunit 1	ATPase subunit 1	ATP synthase subunit 1 (ATP1); FUNCTIONS IN: copper ion binding, cobalt ion binding, zinc ion binding; INVOLVED IN: response to oxidative stress; LOCATED IN: mitochondrion, cell wall; EXPRESSED IN: cotyledon, guard cell, seed, leaf; CONTAINS InterPro DOMAIN/s: ATPase, alpha/beta subunit, nucleotide-binding domain, active site (InterPro:IPR020003), ATPase, F1 complex, alpha subunit (InterPro:IPR00…		OG1_10009
Sp2_comp147114_c0_seq1	913	.	C	G	79	.	DP=16;VDB=0.0053;AF1=0.5006;AC1=1;DP4=1,2,4,6;MQ=25;FQ=-3.53;PV4=1,0.33,0.38,1	GT:PL:GQ	0/1:109,0,26:29	Sp2_comp147114_c0_seq1	913	.	C	A,G	1925.9		AC=1,4;AF=0.167,0.667;AN=6;BaseQRankSum=0.278;DP=235;Dels=0.00;FS=0.000;HaplotypeScore=71.3945;MLEAC=1,2;MLEAF=0.167,0.333;MQ=56.90;MQ0=0;MQRankSum=0.734;QD=8.20;ReadPosRankSum=1.147	GT:AD:DP:GQ:MLPSAC:MLPSAF	0/1/2/2/2/2:13,97,125:235:20:1,4:0.167,0.667	SG	1998	gi|357606304|gb|EHJ65007.1|	ATP synthase [Danaus plexippus]	ATMG01190.1	ATP synthase subunit 1	ATPase subunit 1	ATP synthase subunit 1 (ATP1); FUNCTIONS IN: copper ion binding, cobalt ion binding, zinc ion binding; INVOLVED IN: response to oxidative stress; LOCATED IN: mitochondrion, cell wall; EXPRESSED IN: cotyledon, guard cell, seed, leaf; CONTAINS InterPro DOMAIN/s: ATPase, alpha/beta subunit, nucleotide-binding domain, active site (InterPro:IPR020003), ATPase, F1 complex, alpha subunit (InterPro:IPR00…		OG1_10009
Sp2_comp147114_c0_seq1	916	.	A	G	5.46	.	DP=16;VDB=0.0126;AF1=0.4999;AC1=1;DP4=5,6,2,2;MQ=25;FQ=7.8;PV4=1,0.02,0.37,1	GT:PL:GQ	0/1:34,0,142:34	Sp2_comp147114_c0_seq1	916	.	A	G	717.17		AC=2;AF=0.333;AN=6;BaseQRankSum=-2.655;DP=228;Dels=0.00;FS=2.430;HaplotypeScore=114.3664;MLEAC=2;MLEAF=0.333;MQ=56.80;MQ0=0;MQRankSum=-0.764;QD=3.15;ReadPosRankSum=3.425	GT:AD:DP:GQ:MLPSAC:MLPSAF:PL	0/0/0/0/1/1:84,144:228:12:2:0.333:743,28,0,12,57,161,2147483647	SG	1998	gi|357606304|gb|EHJ65007.1|	ATP synthase [Danaus plexippus]	ATMG01190.1	ATP synthase subunit 1	ATPase subunit 1	ATP synthase subunit 1 (ATP1); FUNCTIONS IN: copper ion binding, cobalt ion binding, zinc ion binding; INVOLVED IN: response to oxidative stress; LOCATED IN: mitochondrion, cell wall; EXPRESSED IN: cotyledon, guard cell, seed, leaf; CONTAINS InterPro DOMAIN/s: ATPase, alpha/beta subunit, nucleotide-binding domain, active site (InterPro:IPR020003), ATPase, F1 complex, alpha subunit (InterPro:IPR00…		OG1_10009
Sp2_comp147114_c0_seq1	940	.	C	T	19.1	.	DP=38;VDB=0.0190;AF1=0.5;AC1=1;DP4=2,2,2,4;MQ=27;FQ=22;PV4=1,5e-06,0.035,1	GT:PL:GQ	0/1:49,0,72:52	Sp2_comp147114_c0_seq1	940	.	C	A,G,T	2262.9		AC=1,1,3;AF=0.167,0.167,0.500;AN=6;BaseQRankSum=0.744;DP=212;Dels=0.00;FS=4.441;HaplotypeScore=78.7262;MLEAC=1,1,1;MLEAF=0.167,0.167,0.167;MQ=56.63;MQ0=2;MQRankSum=-0.170;QD=10.67;ReadPosRankSum=2.778	GT:AD:DP:GQ:MLPSAC:MLPSAF	0/1/2/3/3/3:5,57,73,77:212:48:1,1,3:0.167,0.167,0.500	SG	1998	gi|357606304|gb|EHJ65007.1|	ATP synthase [Danaus plexippus]	ATMG01190.1	ATP synthase subunit 1	ATPase subunit 1	ATP synthase subunit 1 (ATP1); FUNCTIONS IN: copper ion binding, cobalt ion binding, zinc ion binding; INVOLVED IN: response to oxidative stress; LOCATED IN: mitochondrion, cell wall; EXPRESSED IN: cotyledon, guard cell, seed, leaf; CONTAINS InterPro DOMAIN/s: ATPase, alpha/beta subunit, nucleotide-binding domain, active site (InterPro:IPR020003), ATPase, F1 complex, alpha subunit (InterPro:IPR00…		OG1_10009
Sp2_comp147114_c0_seq1	952	.	C	G	102	.	DP=38;VDB=0.0244;AF1=0.5;AC1=1;DP4=4,4,15,12;MQ=25;FQ=59;PV4=1,6.8e-08,0.15,0.48	GT:PL:GQ	0/1:132,0,86:89	Sp2_comp147114_c0_seq1	952	.	C	A,G	4203.9		AC=1,4;AF=0.167,0.667;AN=6;BaseQRankSum=0.828;DP=215;Dels=0.00;FS=1.050;HaplotypeScore=181.8157;MLEAC=1,3;MLEAF=0.167,0.500;MQ=55.94;MQ0=2;MQRankSum=-0.396;QD=19.55;ReadPosRankSum=0.300	GT:AD:DP:GQ:MLPSAC:MLPSAF	0/1/2/2/2/2:16,7,188:215:99:1,4:0.167,0.667	SG	1998	gi|357606304|gb|EHJ65007.1|	ATP synthase [Danaus plexippus]	ATMG01190.1	ATP synthase subunit 1	ATPase subunit 1	ATP synthase subunit 1 (ATP1); FUNCTIONS IN: copper ion binding, cobalt ion binding, zinc ion binding; INVOLVED IN: response to oxidative stress; LOCATED IN: mitochondrion, cell wall; EXPRESSED IN: cotyledon, guard cell, seed, leaf; CONTAINS InterPro DOMAIN/s: ATPase, alpha/beta subunit, nucleotide-binding domain, active site (InterPro:IPR020003), ATPase, F1 complex, alpha subunit (InterPro:IPR00…		OG1_10009
Sp2_comp147114_c0_seq1	955	.	C	G	81	.	DP=38;VDB=0.0298;AF1=0.5;AC1=1;DP4=10,8,8,9;MQ=25;FQ=84;PV4=0.74,1e-06,0.074,1	GT:PL:GQ	0/1:111,0,201:99	Sp2_comp147114_c0_seq1	955	.	C	A,G	2297.9		AC=1,2;AF=0.167,0.333;AN=6;BaseQRankSum=2.691;DP=216;Dels=0.00;FS=4.666;HaplotypeScore=124.0552;MLEAC=1,2;MLEAF=0.167,0.333;MQ=56.06;MQ0=2;MQRankSum=1.335;QD=10.64;ReadPosRankSum=3.364	GT:AD:DP:GQ:MLPSAC:MLPSAF	0/0/0/1/2/2:96,41,78:216:9:1,2:0.167,0.333	SG	1998	gi|357606304|gb|EHJ65007.1|	ATP synthase [Danaus plexippus]	ATMG01190.1	ATP synthase subunit 1	ATPase subunit 1	ATP synthase subunit 1 (ATP1); FUNCTIONS IN: copper ion binding, cobalt ion binding, zinc ion binding; INVOLVED IN: response to oxidative stress; LOCATED IN: mitochondrion, cell wall; EXPRESSED IN: cotyledon, guard cell, seed, leaf; CONTAINS InterPro DOMAIN/s: ATPase, alpha/beta subunit, nucleotide-binding domain, active site (InterPro:IPR020003), ATPase, F1 complex, alpha subunit (InterPro:IPR00…		OG1_10009
Sp2_comp147114_c0_seq1	958	.	C	G	86	.	DP=38;VDB=0.0271;AF1=0.5;AC1=1;DP4=8,8,8,9;MQ=26;FQ=89;PV4=1,4.4e-14,0.046,1	GT:PL:GQ	0/1:116,0,195:99	Sp2_comp147114_c0_seq1	958	.	C	A,G	2117.9		AC=1,2;AF=0.167,0.333;AN=6;BaseQRankSum=0.120;DP=220;Dels=0.00;FS=5.312;HaplotypeScore=143.3870;MLEAC=1,2;MLEAF=0.167,0.333;MQ=55.88;MQ0=3;MQRankSum=2.681;QD=9.63;ReadPosRankSum=1.622	GT:AD:DP:GQ:MLPSAC:MLPSAF	0/0/0/1/2/2:134,7,79:220:19:1,2:0.167,0.333	SG	1998	gi|357606304|gb|EHJ65007.1|	ATP synthase [Danaus plexippus]	ATMG01190.1	ATP synthase subunit 1	ATPase subunit 1	ATP synthase subunit 1 (ATP1); FUNCTIONS IN: copper ion binding, cobalt ion binding, zinc ion binding; INVOLVED IN: response to oxidative stress; LOCATED IN: mitochondrion, cell wall; EXPRESSED IN: cotyledon, guard cell, seed, leaf; CONTAINS InterPro DOMAIN/s: ATPase, alpha/beta subunit, nucleotide-binding domain, active site (InterPro:IPR020003), ATPase, F1 complex, alpha subunit (InterPro:IPR00…		OG1_10009
Sp2_comp147114_c0_seq1	1012	.	G	C	675.32		AC=3;AF=0.500;AN=6;BaseQRankSum=0.514;DP=169;Dels=0.00;FS=0.000;HaplotypeScore=203.6046;MLEAC=3;MLEAF=0.500;MQ=56.78;MQ0=0;MQRankSum=3.290;QD=4.00;ReadPosRankSum=4.175	GT:AD:DP:GQ:MLPSAC:MLPSAF:PL	0/0/0/1/1/1:61,103:169:4:3:0.500:671,84,22,0,4,43,2147483617											GATK	1998	gi|357606304|gb|EHJ65007.1|	ATP synthase [Danaus plexippus]	ATMG01190.1	ATP synthase subunit 1	ATPase subunit 1	ATP synthase subunit 1 (ATP1); FUNCTIONS IN: copper ion binding, cobalt ion binding, zinc ion binding; INVOLVED IN: response to oxidative stress; LOCATED IN: mitochondrion, cell wall; EXPRESSED IN: cotyledon, guard cell, seed, leaf; CONTAINS InterPro DOMAIN/s: ATPase, alpha/beta subunit, nucleotide-binding domain, active site (InterPro:IPR020003), ATPase, F1 complex, alpha subunit (InterPro:IPR00…		OG1_10009
Sp2_comp147114_c0_seq1	1014	.	G	A	88.95		AC=1;AF=0.167;AN=6;BaseQRankSum=-0.756;DP=165;Dels=0.00;FS=0.000;HaplotypeScore=202.6058;MLEAC=1;MLEAF=0.167;MQ=56.70;MQ0=0;MQRankSum=2.621;QD=0.54;ReadPosRankSum=1.799	GT:AD:DP:GQ:MLPSAC:MLPSAF:PL	0/0/0/0/0/1:107,57:165:20:1:0.167:115,0,20,60,125,2147483647,2147483647											GATK	1998	gi|357606304|gb|EHJ65007.1|	ATP synthase [Danaus plexippus]	ATMG01190.1	ATP synthase subunit 1	ATPase subunit 1	ATP synthase subunit 1 (ATP1); FUNCTIONS IN: copper ion binding, cobalt ion binding, zinc ion binding; INVOLVED IN: response to oxidative stress; LOCATED IN: mitochondrion, cell wall; EXPRESSED IN: cotyledon, guard cell, seed, leaf; CONTAINS InterPro DOMAIN/s: ATPase, alpha/beta subunit, nucleotide-binding domain, active site (InterPro:IPR020003), ATPase, F1 complex, alpha subunit (InterPro:IPR00…		OG1_10009
Sp2_comp147114_c0_seq1	1015	.	C	A,G	784.9		AC=3,1;AF=0.500,0.167;AN=6;BaseQRankSum=3.300;DP=164;Dels=0.00;FS=22.884;HaplotypeScore=155.6233;MLEAC=2,1;MLEAF=0.333,0.167;MQ=56.68;MQ0=0;MQRankSum=-1.810;QD=4.79;ReadPosRankSum=3.012	GT:AD:DP:GQ:MLPSAC:MLPSAF	0/0/1/1/1/2:25,116,18:164:12:3,1:0.500,0.167											GATK	1998	gi|357606304|gb|EHJ65007.1|	ATP synthase [Danaus plexippus]	ATMG01190.1	ATP synthase subunit 1	ATPase subunit 1	ATP synthase subunit 1 (ATP1); FUNCTIONS IN: copper ion binding, cobalt ion binding, zinc ion binding; INVOLVED IN: response to oxidative stress; LOCATED IN: mitochondrion, cell wall; EXPRESSED IN: cotyledon, guard cell, seed, leaf; CONTAINS InterPro DOMAIN/s: ATPase, alpha/beta subunit, nucleotide-binding domain, active site (InterPro:IPR020003), ATPase, F1 complex, alpha subunit (InterPro:IPR00…		OG1_10009
Sp2_comp147114_c0_seq1	1017	.	C	A	483.97		AC=2;AF=0.333;AN=6;BaseQRankSum=4.833;DP=164;Dels=0.00;FS=14.956;HaplotypeScore=215.6005;MLEAC=2;MLEAF=0.333;MQ=56.68;MQ0=0;MQRankSum=-0.637;QD=2.95;ReadPosRankSum=-1.510	GT:AD:DP:GQ:MLPSAC:MLPSAF:PL	0/0/0/0/1/1:102,59:164:19:2:0.333:510,26,0,19,75,2147483647,2147483647											GATK	1998	gi|357606304|gb|EHJ65007.1|	ATP synthase [Danaus plexippus]	ATMG01190.1	ATP synthase subunit 1	ATPase subunit 1	ATP synthase subunit 1 (ATP1); FUNCTIONS IN: copper ion binding, cobalt ion binding, zinc ion binding; INVOLVED IN: response to oxidative stress; LOCATED IN: mitochondrion, cell wall; EXPRESSED IN: cotyledon, guard cell, seed, leaf; CONTAINS InterPro DOMAIN/s: ATPase, alpha/beta subunit, nucleotide-binding domain, active site (InterPro:IPR020003), ATPase, F1 complex, alpha subunit (InterPro:IPR00…		OG1_10009
Sp2_comp147114_c0_seq1	1027	.	G	A	971.94		AC=2;AF=0.333;AN=6;BaseQRankSum=2.236;DP=153;Dels=0.00;FS=0.000;HaplotypeScore=48.9133;MLEAC=2;MLEAF=0.333;MQ=56.38;MQ0=0;MQRankSum=1.889;QD=6.35;ReadPosRankSum=-0.597	GT:AD:DP:GQ:MLPSAC:MLPSAF:PL	0/0/0/0/1/1:119,34:153:21:2:0.333:998,21,0,34,117,2147483647,2147483647											GATK	1998	gi|357606304|gb|EHJ65007.1|	ATP synthase [Danaus plexippus]	ATMG01190.1	ATP synthase subunit 1	ATPase subunit 1	ATP synthase subunit 1 (ATP1); FUNCTIONS IN: copper ion binding, cobalt ion binding, zinc ion binding; INVOLVED IN: response to oxidative stress; LOCATED IN: mitochondrion, cell wall; EXPRESSED IN: cotyledon, guard cell, seed, leaf; CONTAINS InterPro DOMAIN/s: ATPase, alpha/beta subunit, nucleotide-binding domain, active site (InterPro:IPR020003), ATPase, F1 complex, alpha subunit (InterPro:IPR00…		OG1_10009
Sp2_comp147114_c0_seq1	1033	.	G	A	1425.23		AC=5;AF=0.833;AN=6;BaseQRankSum=0.900;DP=75;Dels=0.00;FS=17.280;HaplotypeScore=33.9783;MLEAC=5;MLEAF=0.833;MQ=56.05;MQ0=0;MQRankSum=-1.154;QD=19.00;ReadPosRankSum=-1.407	GT:AD:DP:GQ:MLPSAC:MLPSAF:PL	0/1/1/1/1/1:12,62:75:11:5:0.833:1451,210,101,44,11,0,264											GATK	1998	gi|357606304|gb|EHJ65007.1|	ATP synthase [Danaus plexippus]	ATMG01190.1	ATP synthase subunit 1	ATPase subunit 1	ATP synthase subunit 1 (ATP1); FUNCTIONS IN: copper ion binding, cobalt ion binding, zinc ion binding; INVOLVED IN: response to oxidative stress; LOCATED IN: mitochondrion, cell wall; EXPRESSED IN: cotyledon, guard cell, seed, leaf; CONTAINS InterPro DOMAIN/s: ATPase, alpha/beta subunit, nucleotide-binding domain, active site (InterPro:IPR020003), ATPase, F1 complex, alpha subunit (InterPro:IPR00…		OG1_10009
Sp2_comp147114_c0_seq1	1039	.	G	C	531.87		AC=3;AF=0.500;AN=6;BaseQRankSum=1.283;DP=53;Dels=0.00;FS=1.171;HaplotypeScore=28.9813;MLEAC=3;MLEAF=0.500;MQ=57.79;MQ0=0;MQRankSum=-0.332;QD=10.04;ReadPosRankSum=-2.270	GT:AD:DP:GQ:MLPSAC:MLPSAF:PL	0/0/0/1/1/1:30,23:53:7:3:0.500:557,58,13,0,7,44,660											GATK	1998	gi|357606304|gb|EHJ65007.1|	ATP synthase [Danaus plexippus]	ATMG01190.1	ATP synthase subunit 1	ATPase subunit 1	ATP synthase subunit 1 (ATP1); FUNCTIONS IN: copper ion binding, cobalt ion binding, zinc ion binding; INVOLVED IN: response to oxidative stress; LOCATED IN: mitochondrion, cell wall; EXPRESSED IN: cotyledon, guard cell, seed, leaf; CONTAINS InterPro DOMAIN/s: ATPase, alpha/beta subunit, nucleotide-binding domain, active site (InterPro:IPR020003), ATPase, F1 complex, alpha subunit (InterPro:IPR00…		OG1_10009
Sp2_comp147114_c0_seq1	1040	.	A	C	536.87		AC=3;AF=0.500;AN=6;BaseQRankSum=1.569;DP=51;Dels=0.00;FS=0.000;HaplotypeScore=25.9823;MLEAC=3;MLEAF=0.500;MQ=57.70;MQ0=0;MQRankSum=-0.428;QD=10.53;ReadPosRankSum=-2.368	GT:AD:DP:GQ:MLPSAC:MLPSAF:PL	0/0/0/1/1/1:29,22:51:7:3:0.500:562,58,13,0,7,44,625											GATK	1998	gi|357606304|gb|EHJ65007.1|	ATP synthase [Danaus plexippus]	ATMG01190.1	ATP synthase subunit 1	ATPase subunit 1	ATP synthase subunit 1 (ATP1); FUNCTIONS IN: copper ion binding, cobalt ion binding, zinc ion binding; INVOLVED IN: response to oxidative stress; LOCATED IN: mitochondrion, cell wall; EXPRESSED IN: cotyledon, guard cell, seed, leaf; CONTAINS InterPro DOMAIN/s: ATPase, alpha/beta subunit, nucleotide-binding domain, active site (InterPro:IPR020003), ATPase, F1 complex, alpha subunit (InterPro:IPR00…		OG1_10009
Sp2_comp147114_c0_seq1	1045	.	G	T	153.42		AC=1;AF=0.167;AN=6;BaseQRankSum=1.494;DP=44;Dels=0.00;FS=0.000;HaplotypeScore=16.9871;MLEAC=1;MLEAF=0.167;MQ=57.33;MQ0=0;MQRankSum=0.198;QD=3.49;ReadPosRankSum=3.081	GT:AD:DP:GQ:MLPSAC:MLPSAF:PL	0/0/0/0/0/1:30,13:44:9:1:0.167:179,0,9,33,75,2147483647,2147483647											GATK	1998	gi|357606304|gb|EHJ65007.1|	ATP synthase [Danaus plexippus]	ATMG01190.1	ATP synthase subunit 1	ATPase subunit 1	ATP synthase subunit 1 (ATP1); FUNCTIONS IN: copper ion binding, cobalt ion binding, zinc ion binding; INVOLVED IN: response to oxidative stress; LOCATED IN: mitochondrion, cell wall; EXPRESSED IN: cotyledon, guard cell, seed, leaf; CONTAINS InterPro DOMAIN/s: ATPase, alpha/beta subunit, nucleotide-binding domain, active site (InterPro:IPR020003), ATPase, F1 complex, alpha subunit (InterPro:IPR00…		OG1_10009
Sp2_comp147114_c0_seq1	1051	.	G	A	72.82	PASS	AC=1;AF=0.167;AN=6;BaseQRankSum=-0.191;DP=22;Dels=0.00;FS=2.817;HaplotypeScore=10.9933;MLEAC=1;MLEAF=0.167;MQ=58.81;MQ0=0;MQRankSum=-0.861;QD=3.31;ReadPosRankSum=-1.435	GT:AD:DP:GQ:MLPSAC:MLPSAF:PL	0/0/0/0/0/1:19,3:22:1:1:0.167:96,0,1,8,22,49,373											GATK	1998	gi|357606304|gb|EHJ65007.1|	ATP synthase [Danaus plexippus]	ATMG01190.1	ATP synthase subunit 1	ATPase subunit 1	ATP synthase subunit 1 (ATP1); FUNCTIONS IN: copper ion binding, cobalt ion binding, zinc ion binding; INVOLVED IN: response to oxidative stress; LOCATED IN: mitochondrion, cell wall; EXPRESSED IN: cotyledon, guard cell, seed, leaf; CONTAINS InterPro DOMAIN/s: ATPase, alpha/beta subunit, nucleotide-binding domain, active site (InterPro:IPR020003), ATPase, F1 complex, alpha subunit (InterPro:IPR00…		OG1_10009
Sp2_comp147114_c0_seq1	1054	.	G	A	31.2	LowQual;	AC=1;AF=0.167;AN=6;BaseQRankSum=-0.191;DP=22;Dels=0.00;FS=2.817;HaplotypeScore=10.9933;MLEAC=1;MLEAF=0.167;MQ=58.81;MQ0=0;MQRankSum=-1.722;QD=1.42;ReadPosRankSum=-0.765	GT:AD:DP:GQ:MLPSAC:MLPSAF:PL	0/0/0/0/0/1:19,3:22:5:1:0.167:56,0,5,15,32,63,2147483647											GATK	1998	gi|357606304|gb|EHJ65007.1|	ATP synthase [Danaus plexippus]	ATMG01190.1	ATP synthase subunit 1	ATPase subunit 1	ATP synthase subunit 1 (ATP1); FUNCTIONS IN: copper ion binding, cobalt ion binding, zinc ion binding; INVOLVED IN: response to oxidative stress; LOCATED IN: mitochondrion, cell wall; EXPRESSED IN: cotyledon, guard cell, seed, leaf; CONTAINS InterPro DOMAIN/s: ATPase, alpha/beta subunit, nucleotide-binding domain, active site (InterPro:IPR020003), ATPase, F1 complex, alpha subunit (InterPro:IPR00…		OG1_10009
Sp2_comp147114_c0_seq1	1057	.	G	A	223.83	PASS	AC=4;AF=0.667;AN=6;BaseQRankSum=-0.584;DP=21;Dels=0.00;FS=2.128;HaplotypeScore=7.9963;MLEAC=4;MLEAF=0.667;MQ=58.75;MQ0=0;MQRankSum=-1.440;QD=10.66;ReadPosRankSum=0.428	GT:AD:DP:GQ:MLPSAC:MLPSAF:PL	0/0/1/1/1/1:6,15:21:3:4:0.667:247,32,12,3,0,4,123											GATK	1998	gi|357606304|gb|EHJ65007.1|	ATP synthase [Danaus plexippus]	ATMG01190.1	ATP synthase subunit 1	ATPase subunit 1	ATP synthase subunit 1 (ATP1); FUNCTIONS IN: copper ion binding, cobalt ion binding, zinc ion binding; INVOLVED IN: response to oxidative stress; LOCATED IN: mitochondrion, cell wall; EXPRESSED IN: cotyledon, guard cell, seed, leaf; CONTAINS InterPro DOMAIN/s: ATPase, alpha/beta subunit, nucleotide-binding domain, active site (InterPro:IPR020003), ATPase, F1 complex, alpha subunit (InterPro:IPR00…		OG1_10009
Sp2_comp147114_c0_seq1	1270	.	G	A	205.93		AC=3;AF=0.500;AN=6;BaseQRankSum=0.053;DP=36;Dels=0.00;FS=1.496;HaplotypeScore=38.7748;MLEAC=3;MLEAF=0.500;MQ=57.13;MQ0=0;MQRankSum=0.159;QD=5.72;ReadPosRankSum=1.466	GT:AD:DP:GQ:MLPSAC:MLPSAF:PL	0/0/0/1/1/1:10,26:36:2:3:0.500:229,20,5,0,2,13,210											GATK	1998	gi|357606304|gb|EHJ65007.1|	ATP synthase [Danaus plexippus]	ATMG01190.1	ATP synthase subunit 1	ATPase subunit 1	ATP synthase subunit 1 (ATP1); FUNCTIONS IN: copper ion binding, cobalt ion binding, zinc ion binding; INVOLVED IN: response to oxidative stress; LOCATED IN: mitochondrion, cell wall; EXPRESSED IN: cotyledon, guard cell, seed, leaf; CONTAINS InterPro DOMAIN/s: ATPase, alpha/beta subunit, nucleotide-binding domain, active site (InterPro:IPR020003), ATPase, F1 complex, alpha subunit (InterPro:IPR00…		OG1_10009
Sp2_comp147114_c0_seq1	1273	.	C	G	163.52		AC=3;AF=0.500;AN=6;BaseQRankSum=0.125;DP=38;Dels=0.00;FS=1.559;HaplotypeScore=43.7727;MLEAC=3;MLEAF=0.500;MQ=57.28;MQ0=0;MQRankSum=-1.056;QD=4.30;ReadPosRankSum=2.202	GT:AD:DP:GQ:MLPSAC:MLPSAF:PL	0/0/0/1/1/1:8,30:38:4:3:0.500:187,18,4,0,4,18,244											GATK	1998	gi|357606304|gb|EHJ65007.1|	ATP synthase [Danaus plexippus]	ATMG01190.1	ATP synthase subunit 1	ATPase subunit 1	ATP synthase subunit 1 (ATP1); FUNCTIONS IN: copper ion binding, cobalt ion binding, zinc ion binding; INVOLVED IN: response to oxidative stress; LOCATED IN: mitochondrion, cell wall; EXPRESSED IN: cotyledon, guard cell, seed, leaf; CONTAINS InterPro DOMAIN/s: ATPase, alpha/beta subunit, nucleotide-binding domain, active site (InterPro:IPR020003), ATPase, F1 complex, alpha subunit (InterPro:IPR00…		OG1_10009
Sp2_comp147114_c0_seq1	1275	.	G	T	231.11		AC=3;AF=0.500;AN=6;BaseQRankSum=-0.245;DP=40;Dels=0.00;FS=1.918;HaplotypeScore=48.7710;MLEAC=3;MLEAF=0.500;MQ=57.42;MQ0=0;MQRankSum=0.105;QD=5.78;ReadPosRankSum=1.085	GT:AD:DP:GQ:MLPSAC:MLPSAF:PL	0/0/0/1/1/1:6,17:40:0:3:0.500:243,30,9,0,0,9,193											GATK	1998	gi|357606304|gb|EHJ65007.1|	ATP synthase [Danaus plexippus]	ATMG01190.1	ATP synthase subunit 1	ATPase subunit 1	ATP synthase subunit 1 (ATP1); FUNCTIONS IN: copper ion binding, cobalt ion binding, zinc ion binding; INVOLVED IN: response to oxidative stress; LOCATED IN: mitochondrion, cell wall; EXPRESSED IN: cotyledon, guard cell, seed, leaf; CONTAINS InterPro DOMAIN/s: ATPase, alpha/beta subunit, nucleotide-binding domain, active site (InterPro:IPR020003), ATPase, F1 complex, alpha subunit (InterPro:IPR00…		OG1_10009
Sp2_comp147114_c0_seq1	1285	.	G	A,T	467.91		AC=1,3;AF=0.167,0.500;AN=6;BaseQRankSum=-0.971;DP=69;Dels=0.00;FS=11.854;HaplotypeScore=30.4762;MLEAC=1,2;MLEAF=0.167,0.333;MQ=53.29;MQ0=2;MQRankSum=2.258;QD=6.78;ReadPosRankSum=1.049	GT:AD:DP:GQ:MLPSAC:MLPSAF	0/0/1/2/2/2:43,2,24:69:5:1,3:0.167,0.500											GATK	1998	gi|357606304|gb|EHJ65007.1|	ATP synthase [Danaus plexippus]	ATMG01190.1	ATP synthase subunit 1	ATPase subunit 1	ATP synthase subunit 1 (ATP1); FUNCTIONS IN: copper ion binding, cobalt ion binding, zinc ion binding; INVOLVED IN: response to oxidative stress; LOCATED IN: mitochondrion, cell wall; EXPRESSED IN: cotyledon, guard cell, seed, leaf; CONTAINS InterPro DOMAIN/s: ATPase, alpha/beta subunit, nucleotide-binding domain, active site (InterPro:IPR020003), ATPase, F1 complex, alpha subunit (InterPro:IPR00…		OG1_10009
Sp2_comp147114_c0_seq1	1297	.	G	A	552.58		AC=3;AF=0.500;AN=6;BaseQRankSum=1.070;DP=72;Dels=0.00;FS=9.027;HaplotypeScore=80.0831;MLEAC=3;MLEAF=0.500;MQ=52.59;MQ0=2;MQRankSum=2.072;QD=7.67;ReadPosRankSum=2.629	GT:AD:DP:GQ:MLPSAC:MLPSAF:PL	0/0/0/1/1/1:24,48:72:1:3:0.500:576,50,13,0,1,22,409											GATK	1998	gi|357606304|gb|EHJ65007.1|	ATP synthase [Danaus plexippus]	ATMG01190.1	ATP synthase subunit 1	ATPase subunit 1	ATP synthase subunit 1 (ATP1); FUNCTIONS IN: copper ion binding, cobalt ion binding, zinc ion binding; INVOLVED IN: response to oxidative stress; LOCATED IN: mitochondrion, cell wall; EXPRESSED IN: cotyledon, guard cell, seed, leaf; CONTAINS InterPro DOMAIN/s: ATPase, alpha/beta subunit, nucleotide-binding domain, active site (InterPro:IPR020003), ATPase, F1 complex, alpha subunit (InterPro:IPR00…		OG1_10009
Sp2_comp147114_c0_seq1	1300	.	A	G	487.59		AC=3;AF=0.500;AN=6;BaseQRankSum=2.412;DP=70;Dels=0.00;FS=4.029;HaplotypeScore=76.0849;MLEAC=3;MLEAF=0.500;MQ=52.37;MQ0=2;MQRankSum=2.593;QD=6.97;ReadPosRankSum=1.175	GT:AD:DP:GQ:MLPSAC:MLPSAF:PL	0/0/0/1/1/1:52,18:70:5:3:0.500:512,38,8,0,5,31,432											GATK	1998	gi|357606304|gb|EHJ65007.1|	ATP synthase [Danaus plexippus]	ATMG01190.1	ATP synthase subunit 1	ATPase subunit 1	ATP synthase subunit 1 (ATP1); FUNCTIONS IN: copper ion binding, cobalt ion binding, zinc ion binding; INVOLVED IN: response to oxidative stress; LOCATED IN: mitochondrion, cell wall; EXPRESSED IN: cotyledon, guard cell, seed, leaf; CONTAINS InterPro DOMAIN/s: ATPase, alpha/beta subunit, nucleotide-binding domain, active site (InterPro:IPR020003), ATPase, F1 complex, alpha subunit (InterPro:IPR00…		OG1_10009
Sp2_comp147114_c0_seq1	1311	.	G	A	497.35		AC=3;AF=0.500;AN=6;BaseQRankSum=-2.251;DP=70;Dels=0.00;FS=3.762;HaplotypeScore=65.7274;MLEAC=3;MLEAF=0.500;MQ=52.33;MQ0=2;MQRankSum=2.735;QD=7.11;ReadPosRankSum=-0.382	GT:AD:DP:GQ:MLPSAC:MLPSAF:PL	0/0/0/1/1/1:45,25:70:5:3:0.500:522,45,11,0,5,31,485											GATK	1998	gi|357606304|gb|EHJ65007.1|	ATP synthase [Danaus plexippus]	ATMG01190.1	ATP synthase subunit 1	ATPase subunit 1	ATP synthase subunit 1 (ATP1); FUNCTIONS IN: copper ion binding, cobalt ion binding, zinc ion binding; INVOLVED IN: response to oxidative stress; LOCATED IN: mitochondrion, cell wall; EXPRESSED IN: cotyledon, guard cell, seed, leaf; CONTAINS InterPro DOMAIN/s: ATPase, alpha/beta subunit, nucleotide-binding domain, active site (InterPro:IPR020003), ATPase, F1 complex, alpha subunit (InterPro:IPR00…		OG1_10009
Sp2_comp147114_c0_seq1	1318	.	C	T	536.35		AC=3;AF=0.500;AN=6;BaseQRankSum=-1.062;DP=61;Dels=0.00;FS=0.000;HaplotypeScore=33.6978;MLEAC=3;MLEAF=0.500;MQ=53.01;MQ0=2;MQRankSum=3.153;QD=8.79;ReadPosRankSum=0.354	GT:AD:DP:GQ:MLPSAC:MLPSAF:PL	0/0/0/1/1/1:43,18:61:5:3:0.500:561,45,11,0,5,31,494											GATK	1998	gi|357606304|gb|EHJ65007.1|	ATP synthase [Danaus plexippus]	ATMG01190.1	ATP synthase subunit 1	ATPase subunit 1	ATP synthase subunit 1 (ATP1); FUNCTIONS IN: copper ion binding, cobalt ion binding, zinc ion binding; INVOLVED IN: response to oxidative stress; LOCATED IN: mitochondrion, cell wall; EXPRESSED IN: cotyledon, guard cell, seed, leaf; CONTAINS InterPro DOMAIN/s: ATPase, alpha/beta subunit, nucleotide-binding domain, active site (InterPro:IPR020003), ATPase, F1 complex, alpha subunit (InterPro:IPR00…		OG1_10009
Sp2_comp147114_c0_seq1	1339	.	G	A	463.87	PASS	AC=4;AF=0.667;AN=6;BaseQRankSum=0.092;DP=25;Dels=0.00;FS=6.908;HaplotypeScore=8.9978;MLEAC=4;MLEAF=0.667;MQ=58.71;MQ0=0;MQRankSum=-1.194;QD=18.55;ReadPosRankSum=1.133	GT:AD:DP:GQ:MLPSAC:MLPSAF:PL	0/0/1/1/1/1:8,16:25:4:4:0.667:488,50,18,4,0,8,234											GATK	1998	gi|357606304|gb|EHJ65007.1|	ATP synthase [Danaus plexippus]	ATMG01190.1	ATP synthase subunit 1	ATPase subunit 1	ATP synthase subunit 1 (ATP1); FUNCTIONS IN: copper ion binding, cobalt ion binding, zinc ion binding; INVOLVED IN: response to oxidative stress; LOCATED IN: mitochondrion, cell wall; EXPRESSED IN: cotyledon, guard cell, seed, leaf; CONTAINS InterPro DOMAIN/s: ATPase, alpha/beta subunit, nucleotide-binding domain, active site (InterPro:IPR020003), ATPase, F1 complex, alpha subunit (InterPro:IPR00…		OG1_10009
Sp2_comp147114_c0_seq1	1342	.	G	C	443.87	PASS	AC=4;AF=0.667;AN=6;BaseQRankSum=-0.417;DP=29;Dels=0.00;FS=5.620;HaplotypeScore=6.9984;MLEAC=4;MLEAF=0.667;MQ=56.50;MQ0=0;MQRankSum=0.110;QD=15.31;ReadPosRankSum=2.215	GT:AD:DP:GQ:MLPSAC:MLPSAF:PL	0/0/1/1/1/1:13,16:29:4:4:0.667:468,50,18,4,0,8,232											GATK	1998	gi|357606304|gb|EHJ65007.1|	ATP synthase [Danaus plexippus]	ATMG01190.1	ATP synthase subunit 1	ATPase subunit 1	ATP synthase subunit 1 (ATP1); FUNCTIONS IN: copper ion binding, cobalt ion binding, zinc ion binding; INVOLVED IN: response to oxidative stress; LOCATED IN: mitochondrion, cell wall; EXPRESSED IN: cotyledon, guard cell, seed, leaf; CONTAINS InterPro DOMAIN/s: ATPase, alpha/beta subunit, nucleotide-binding domain, active site (InterPro:IPR020003), ATPase, F1 complex, alpha subunit (InterPro:IPR00…		OG1_10009
Sp2_comp147114_c0_seq1	607	.	C	G	78.46		AC=1;AF=0.167;AN=6;BaseQRankSum=2.205;DP=27;Dels=0.00;FS=18.266;HaplotypeScore=13.7849;MLEAC=1;MLEAF=0.167;MQ=55.86;MQ0=0;MQRankSum=-1.333;QD=2.91;ReadPosRankSum=-0.513	GT:AD:DP:GQ:MLPSAC:MLPSAF:PL	0/0/0/0/0/1:13,13:27:0:1:0.167:101,0,0,6,18,42,316											GATK	1998	gi|357606304|gb|EHJ65007.1|	ATP synthase [Danaus plexippus]	ATMG01190.1	ATP synthase subunit 1	ATPase subunit 1	ATP synthase subunit 1 (ATP1); FUNCTIONS IN: copper ion binding, cobalt ion binding, zinc ion binding; INVOLVED IN: response to oxidative stress; LOCATED IN: mitochondrion, cell wall; EXPRESSED IN: cotyledon, guard cell, seed, leaf; CONTAINS InterPro DOMAIN/s: ATPase, alpha/beta subunit, nucleotide-binding domain, active site (InterPro:IPR020003), ATPase, F1 complex, alpha subunit (InterPro:IPR00…		OG1_10009
Sp2_comp147114_c0_seq1	610	.	T	C	76.32		AC=2;AF=0.333;AN=6;BaseQRankSum=1.239;DP=27;Dels=0.00;FS=17.346;HaplotypeScore=14.5188;MLEAC=2;MLEAF=0.333;MQ=55.86;MQ0=0;MQRankSum=-1.397;QD=2.83;ReadPosRankSum=-0.712	GT:AD:DP:GQ:MLPSAC:MLPSAF:PL	0/0/0/0/1/1:10,17:27:2:2:0.333:99,2,0,3,12,30,245											GATK	1998	gi|357606304|gb|EHJ65007.1|	ATP synthase [Danaus plexippus]	ATMG01190.1	ATP synthase subunit 1	ATPase subunit 1	ATP synthase subunit 1 (ATP1); FUNCTIONS IN: copper ion binding, cobalt ion binding, zinc ion binding; INVOLVED IN: response to oxidative stress; LOCATED IN: mitochondrion, cell wall; EXPRESSED IN: cotyledon, guard cell, seed, leaf; CONTAINS InterPro DOMAIN/s: ATPase, alpha/beta subunit, nucleotide-binding domain, active site (InterPro:IPR020003), ATPase, F1 complex, alpha subunit (InterPro:IPR00…		OG1_10009
Sp2_comp147114_c0_seq1	625	.	C	G	46.46	LowQual;	AC=1;AF=0.167;AN=6;BaseQRankSum=-2.415;DP=32;Dels=0.00;FS=0.000;HaplotypeScore=13.7285;MLEAC=1;MLEAF=0.167;MQ=56.27;MQ0=0;MQRankSum=2.144;QD=1.45;ReadPosRankSum=0.203	GT:AD:DP:GQ:MLPSAC:MLPSAF:PL	0/0/0/0/0/1:23,8:32:0:1:0.167:69,0,0,6,18,42,338											GATK	1998	gi|357606304|gb|EHJ65007.1|	ATP synthase [Danaus plexippus]	ATMG01190.1	ATP synthase subunit 1	ATPase subunit 1	ATP synthase subunit 1 (ATP1); FUNCTIONS IN: copper ion binding, cobalt ion binding, zinc ion binding; INVOLVED IN: response to oxidative stress; LOCATED IN: mitochondrion, cell wall; EXPRESSED IN: cotyledon, guard cell, seed, leaf; CONTAINS InterPro DOMAIN/s: ATPase, alpha/beta subunit, nucleotide-binding domain, active site (InterPro:IPR020003), ATPase, F1 complex, alpha subunit (InterPro:IPR00…		OG1_10009
Sp2_comp147114_c0_seq1	631	.	C	G	99.07		AC=2;AF=0.333;AN=6;BaseQRankSum=-0.811;DP=26;Dels=0.00;FS=6.629;HaplotypeScore=17.9932;MLEAC=2;MLEAF=0.333;MQ=59.03;MQ0=0;MQRankSum=-0.753;QD=3.81;ReadPosRankSum=2.144	GT:AD:DP:GQ:MLPSAC:MLPSAF:PL	0/0/0/0/1/1:11,14:26:2:2:0.333:122,5,0,2,9,26,252											GATK	1998	gi|357606304|gb|EHJ65007.1|	ATP synthase [Danaus plexippus]	ATMG01190.1	ATP synthase subunit 1	ATPase subunit 1	ATP synthase subunit 1 (ATP1); FUNCTIONS IN: copper ion binding, cobalt ion binding, zinc ion binding; INVOLVED IN: response to oxidative stress; LOCATED IN: mitochondrion, cell wall; EXPRESSED IN: cotyledon, guard cell, seed, leaf; CONTAINS InterPro DOMAIN/s: ATPase, alpha/beta subunit, nucleotide-binding domain, active site (InterPro:IPR020003), ATPase, F1 complex, alpha subunit (InterPro:IPR00…		OG1_10009
Sp2_comp147114_c0_seq1	643	.	A	G	56.45		AC=2;AF=0.333;AN=6;BaseQRankSum=-3.187;DP=45;Dels=0.00;FS=1.636;HaplotypeScore=36.6460;MLEAC=2;MLEAF=0.333;MQ=58.64;MQ0=0;MQRankSum=1.489;QD=1.25;ReadPosRankSum=3.603	GT:AD:DP:GQ:MLPSAC:MLPSAF:PL	0/0/0/0/1/1:36,8:45:2:2:0.333:79,3,0,2,9,24,213											GATK	1998	gi|357606304|gb|EHJ65007.1|	ATP synthase [Danaus plexippus]	ATMG01190.1	ATP synthase subunit 1	ATPase subunit 1	ATP synthase subunit 1 (ATP1); FUNCTIONS IN: copper ion binding, cobalt ion binding, zinc ion binding; INVOLVED IN: response to oxidative stress; LOCATED IN: mitochondrion, cell wall; EXPRESSED IN: cotyledon, guard cell, seed, leaf; CONTAINS InterPro DOMAIN/s: ATPase, alpha/beta subunit, nucleotide-binding domain, active site (InterPro:IPR020003), ATPase, F1 complex, alpha subunit (InterPro:IPR00…		OG1_10009
Sp2_comp147114_c0_seq1	649	.	C	G	438.68		AC=5;AF=0.833;AN=6;BaseQRankSum=-0.074;DP=55;Dels=0.00;FS=34.513;HaplotypeScore=41.6445;MLEAC=5;MLEAF=0.833;MQ=57.42;MQ0=0;MQRankSum=2.263;QD=7.98;ReadPosRankSum=1.158	GT:AD:DP:GQ:MLPSAC:MLPSAF:PL	0/1/1/1/1/1:13,42:55:1:5:0.833:462,63,28,10,1,0,123											GATK	1998	gi|357606304|gb|EHJ65007.1|	ATP synthase [Danaus plexippus]	ATMG01190.1	ATP synthase subunit 1	ATPase subunit 1	ATP synthase subunit 1 (ATP1); FUNCTIONS IN: copper ion binding, cobalt ion binding, zinc ion binding; INVOLVED IN: response to oxidative stress; LOCATED IN: mitochondrion, cell wall; EXPRESSED IN: cotyledon, guard cell, seed, leaf; CONTAINS InterPro DOMAIN/s: ATPase, alpha/beta subunit, nucleotide-binding domain, active site (InterPro:IPR020003), ATPase, F1 complex, alpha subunit (InterPro:IPR00…		OG1_10009
Sp2_comp147114_c0_seq1	652	.	C	T	93.68		AC=1;AF=0.167;AN=6;BaseQRankSum=-1.162;DP=63;Dels=0.00;FS=0.000;HaplotypeScore=31.6509;MLEAC=1;MLEAF=0.167;MQ=57.40;MQ0=0;MQRankSum=-0.243;QD=1.49;ReadPosRankSum=-2.387	GT:AD:DP:GQ:MLPSAC:MLPSAF:PL	0/0/0/0/0/1:56,7:63:1:1:0.167:117,0,1,10,28,63,2147483647											GATK	1998	gi|357606304|gb|EHJ65007.1|	ATP synthase [Danaus plexippus]	ATMG01190.1	ATP synthase subunit 1	ATPase subunit 1	ATP synthase subunit 1 (ATP1); FUNCTIONS IN: copper ion binding, cobalt ion binding, zinc ion binding; INVOLVED IN: response to oxidative stress; LOCATED IN: mitochondrion, cell wall; EXPRESSED IN: cotyledon, guard cell, seed, leaf; CONTAINS InterPro DOMAIN/s: ATPase, alpha/beta subunit, nucleotide-binding domain, active site (InterPro:IPR020003), ATPase, F1 complex, alpha subunit (InterPro:IPR00…		OG1_10009
Sp2_comp147114_c0_seq1	668	.	G	A	77.83		AC=2;AF=0.333;AN=6;BaseQRankSum=-0.250;DP=123;Dels=0.00;FS=1.743;HaplotypeScore=26.3858;MLEAC=2;MLEAF=0.333;MQ=56.50;MQ0=0;MQRankSum=0.107;QD=0.63;ReadPosRankSum=2.441	GT:AD:DP:GQ:MLPSAC:MLPSAF:PL	0/0/0/0/1/1:46,77:123:2:2:0.333:101,2,0,5,18,44,363											GATK	1998	gi|357606304|gb|EHJ65007.1|	ATP synthase [Danaus plexippus]	ATMG01190.1	ATP synthase subunit 1	ATPase subunit 1	ATP synthase subunit 1 (ATP1); FUNCTIONS IN: copper ion binding, cobalt ion binding, zinc ion binding; INVOLVED IN: response to oxidative stress; LOCATED IN: mitochondrion, cell wall; EXPRESSED IN: cotyledon, guard cell, seed, leaf; CONTAINS InterPro DOMAIN/s: ATPase, alpha/beta subunit, nucleotide-binding domain, active site (InterPro:IPR020003), ATPase, F1 complex, alpha subunit (InterPro:IPR00…		OG1_10009
Sp2_comp147114_c0_seq1	669	.	T	C	69.4		AC=1;AF=0.167;AN=6;BaseQRankSum=1.414;DP=124;Dels=0.00;FS=0.000;HaplotypeScore=70.7770;MLEAC=1;MLEAF=0.167;MQ=56.43;MQ0=0;MQRankSum=0.457;QD=0.56;ReadPosRankSum=1.458	GT:AD:DP:GQ:MLPSAC:MLPSAF:PL	0/0/0/0/0/1:46,3:124:1:1:0.167:81,0,1,8,22,49,2147483635											GATK	1998	gi|357606304|gb|EHJ65007.1|	ATP synthase [Danaus plexippus]	ATMG01190.1	ATP synthase subunit 1	ATPase subunit 1	ATP synthase subunit 1 (ATP1); FUNCTIONS IN: copper ion binding, cobalt ion binding, zinc ion binding; INVOLVED IN: response to oxidative stress; LOCATED IN: mitochondrion, cell wall; EXPRESSED IN: cotyledon, guard cell, seed, leaf; CONTAINS InterPro DOMAIN/s: ATPase, alpha/beta subunit, nucleotide-binding domain, active site (InterPro:IPR020003), ATPase, F1 complex, alpha subunit (InterPro:IPR00…		OG1_10009
Sp2_comp147114_c0_seq1	676	.	A	G	151.92		AC=1;AF=0.167;AN=6;BaseQRankSum=-0.425;DP=140;Dels=0.00;FS=0.000;HaplotypeScore=71.1978;MLEAC=1;MLEAF=0.167;MQ=56.04;MQ0=1;MQRankSum=0.651;QD=1.09;ReadPosRankSum=3.386	GT:AD:DP:GQ:MLPSAC:MLPSAF:PL	0/0/0/0/0/1:127,12:140:24:1:0.167:178,0,24,71,2147483647,2147483647,2147483647											GATK	1998	gi|357606304|gb|EHJ65007.1|	ATP synthase [Danaus plexippus]	ATMG01190.1	ATP synthase subunit 1	ATPase subunit 1	ATP synthase subunit 1 (ATP1); FUNCTIONS IN: copper ion binding, cobalt ion binding, zinc ion binding; INVOLVED IN: response to oxidative stress; LOCATED IN: mitochondrion, cell wall; EXPRESSED IN: cotyledon, guard cell, seed, leaf; CONTAINS InterPro DOMAIN/s: ATPase, alpha/beta subunit, nucleotide-binding domain, active site (InterPro:IPR020003), ATPase, F1 complex, alpha subunit (InterPro:IPR00…		OG1_10009
Sp2_comp147114_c0_seq1	691	.	G	A,C	1743.9		AC=2,2;AF=0.333,0.333;AN=6;BaseQRankSum=1.071;DP=151;Dels=0.00;FS=7.228;HaplotypeScore=87.3468;MLEAC=2,1;MLEAF=0.333,0.167;MQ=56.28;MQ0=1;MQRankSum=4.024;QD=11.55;ReadPosRankSum=4.070	GT:AD:DP:GQ:MLPSAC:MLPSAF	0/0/1/1/2/2:48,62,41:151:3:2,2:0.333,0.333											GATK	1998	gi|357606304|gb|EHJ65007.1|	ATP synthase [Danaus plexippus]	ATMG01190.1	ATP synthase subunit 1	ATPase subunit 1	ATP synthase subunit 1 (ATP1); FUNCTIONS IN: copper ion binding, cobalt ion binding, zinc ion binding; INVOLVED IN: response to oxidative stress; LOCATED IN: mitochondrion, cell wall; EXPRESSED IN: cotyledon, guard cell, seed, leaf; CONTAINS InterPro DOMAIN/s: ATPase, alpha/beta subunit, nucleotide-binding domain, active site (InterPro:IPR020003), ATPase, F1 complex, alpha subunit (InterPro:IPR00…		OG1_10009
Sp2_comp147114_c0_seq1	694	.	T	C,G	2180.9		AC=2,4;AF=0.333,0.667;AN=6;BaseQRankSum=0.639;DP=151;Dels=0.00;FS=0.000;HaplotypeScore=70.0506;MLEAC=1,2;MLEAF=0.167,0.333;MQ=56.28;MQ0=1;MQRankSum=0.507;QD=14.44;ReadPosRankSum=1.669	GT:AD:DP:GQ:MLPSAC:MLPSAF	1/1/2/2/2/2:2,59,90:151:11:2,4:0.333,0.667											GATK	1998	gi|357606304|gb|EHJ65007.1|	ATP synthase [Danaus plexippus]	ATMG01190.1	ATP synthase subunit 1	ATPase subunit 1	ATP synthase subunit 1 (ATP1); FUNCTIONS IN: copper ion binding, cobalt ion binding, zinc ion binding; INVOLVED IN: response to oxidative stress; LOCATED IN: mitochondrion, cell wall; EXPRESSED IN: cotyledon, guard cell, seed, leaf; CONTAINS InterPro DOMAIN/s: ATPase, alpha/beta subunit, nucleotide-binding domain, active site (InterPro:IPR020003), ATPase, F1 complex, alpha subunit (InterPro:IPR00…		OG1_10009
Sp2_comp147114_c0_seq1	697	.	A	C,G	1810.9		AC=1,4;AF=0.167,0.667;AN=6;BaseQRankSum=1.567;DP=161;Dels=0.00;FS=2.990;HaplotypeScore=82.0434;MLEAC=1,2;MLEAF=0.167,0.333;MQ=56.22;MQ0=1;MQRankSum=-0.673;QD=11.25;ReadPosRankSum=4.529	GT:AD:DP:GQ:MLPSAC:MLPSAF	0/1/2/2/2/2:26,39,96:161:29:1,4:0.167,0.667											GATK	1998	gi|357606304|gb|EHJ65007.1|	ATP synthase [Danaus plexippus]	ATMG01190.1	ATP synthase subunit 1	ATPase subunit 1	ATP synthase subunit 1 (ATP1); FUNCTIONS IN: copper ion binding, cobalt ion binding, zinc ion binding; INVOLVED IN: response to oxidative stress; LOCATED IN: mitochondrion, cell wall; EXPRESSED IN: cotyledon, guard cell, seed, leaf; CONTAINS InterPro DOMAIN/s: ATPase, alpha/beta subunit, nucleotide-binding domain, active site (InterPro:IPR020003), ATPase, F1 complex, alpha subunit (InterPro:IPR00…		OG1_10009
Sp2_comp147114_c0_seq1	712	.	G	A	54.9		AC=1;AF=0.167;AN=6;BaseQRankSum=1.275;DP=208;Dels=0.00;FS=3.280;HaplotypeScore=114.5285;MLEAC=1;MLEAF=0.167;MQ=56.22;MQ0=1;MQRankSum=0.239;QD=0.26;ReadPosRankSum=-0.741	GT:AD:DP:GQ:MLPSAC:MLPSAF:PL	0/0/0/0/0/1:200,8:208:81:1:0.167:81,0,83,2147483647,2147483647,2147483647,2147483647											GATK	1998	gi|357606304|gb|EHJ65007.1|	ATP synthase [Danaus plexippus]	ATMG01190.1	ATP synthase subunit 1	ATPase subunit 1	ATP synthase subunit 1 (ATP1); FUNCTIONS IN: copper ion binding, cobalt ion binding, zinc ion binding; INVOLVED IN: response to oxidative stress; LOCATED IN: mitochondrion, cell wall; EXPRESSED IN: cotyledon, guard cell, seed, leaf; CONTAINS InterPro DOMAIN/s: ATPase, alpha/beta subunit, nucleotide-binding domain, active site (InterPro:IPR020003), ATPase, F1 complex, alpha subunit (InterPro:IPR00…		OG1_10009
Sp2_comp147114_c0_seq1	739	.	C	G	103.9		AC=1;AF=0.167;AN=6;BaseQRankSum=-0.791;DP=151;Dels=0.00;FS=0.000;HaplotypeScore=69.4760;MLEAC=1;MLEAF=0.167;MQ=57.06;MQ0=1;MQRankSum=0.306;QD=0.69;ReadPosRankSum=1.226	GT:AD:DP:GQ:MLPSAC:MLPSAF:PL	0/0/0/0/0/1:137,12:151:71:1:0.167:130,0,71,2147483647,2147483647,2147483647,2147483647											GATK	1998	gi|357606304|gb|EHJ65007.1|	ATP synthase [Danaus plexippus]	ATMG01190.1	ATP synthase subunit 1	ATPase subunit 1	ATP synthase subunit 1 (ATP1); FUNCTIONS IN: copper ion binding, cobalt ion binding, zinc ion binding; INVOLVED IN: response to oxidative stress; LOCATED IN: mitochondrion, cell wall; EXPRESSED IN: cotyledon, guard cell, seed, leaf; CONTAINS InterPro DOMAIN/s: ATPase, alpha/beta subunit, nucleotide-binding domain, active site (InterPro:IPR020003), ATPase, F1 complex, alpha subunit (InterPro:IPR00…		OG1_10009
Sp2_comp147114_c0_seq1	742	.	C	T	35.9	LowQual;	AC=1;AF=0.167;AN=6;BaseQRankSum=-0.868;DP=119;Dels=0.00;FS=1.463;HaplotypeScore=84.5973;MLEAC=1;MLEAF=0.167;MQ=56.87;MQ0=1;MQRankSum=-1.166;QD=0.30;ReadPosRankSum=0.914	GT:AD:DP:GQ:MLPSAC:MLPSAF:PL	0/0/0/0/0/1:112,7:119:61:1:0.167:62,0,61,2147483647,2147483647,2147483647,2147483647											GATK	1998	gi|357606304|gb|EHJ65007.1|	ATP synthase [Danaus plexippus]	ATMG01190.1	ATP synthase subunit 1	ATPase subunit 1	ATP synthase subunit 1 (ATP1); FUNCTIONS IN: copper ion binding, cobalt ion binding, zinc ion binding; INVOLVED IN: response to oxidative stress; LOCATED IN: mitochondrion, cell wall; EXPRESSED IN: cotyledon, guard cell, seed, leaf; CONTAINS InterPro DOMAIN/s: ATPase, alpha/beta subunit, nucleotide-binding domain, active site (InterPro:IPR020003), ATPase, F1 complex, alpha subunit (InterPro:IPR00…		OG1_10009
Sp2_comp147114_c0_seq1	747	.	T	A,C	1966.9		AC=1,4;AF=0.167,0.667;AN=6;BaseQRankSum=2.318;DP=116;Dels=0.00;FS=1.124;HaplotypeScore=73.8617;MLEAC=1,3;MLEAF=0.167,0.500;MQ=56.80;MQ0=1;MQRankSum=2.550;QD=16.96;ReadPosRankSum=-1.444	GT:AD:DP:GQ:MLPSAC:MLPSAF	0/1/2/2/2/2:13,7,96:116:53:1,4:0.167,0.667											GATK	1998	gi|357606304|gb|EHJ65007.1|	ATP synthase [Danaus plexippus]	ATMG01190.1	ATP synthase subunit 1	ATPase subunit 1	ATP synthase subunit 1 (ATP1); FUNCTIONS IN: copper ion binding, cobalt ion binding, zinc ion binding; INVOLVED IN: response to oxidative stress; LOCATED IN: mitochondrion, cell wall; EXPRESSED IN: cotyledon, guard cell, seed, leaf; CONTAINS InterPro DOMAIN/s: ATPase, alpha/beta subunit, nucleotide-binding domain, active site (InterPro:IPR020003), ATPase, F1 complex, alpha subunit (InterPro:IPR00…		OG1_10009
Sp2_comp147114_c0_seq1	751	.	C	G	764.94		AC=2;AF=0.333;AN=6;BaseQRankSum=0.946;DP=127;Dels=0.00;FS=0.000;HaplotypeScore=80.8836;MLEAC=2;MLEAF=0.333;MQ=55.92;MQ0=1;MQRankSum=2.845;QD=6.02;ReadPosRankSum=1.581	GT:AD:DP:GQ:MLPSAC:MLPSAF:PL	0/0/0/0/1/1:95,31:127:23:2:0.333:791,25,0,23,87,2147483647,2147483647											GATK	1998	gi|357606304|gb|EHJ65007.1|	ATP synthase [Danaus plexippus]	ATMG01190.1	ATP synthase subunit 1	ATPase subunit 1	ATP synthase subunit 1 (ATP1); FUNCTIONS IN: copper ion binding, cobalt ion binding, zinc ion binding; INVOLVED IN: response to oxidative stress; LOCATED IN: mitochondrion, cell wall; EXPRESSED IN: cotyledon, guard cell, seed, leaf; CONTAINS InterPro DOMAIN/s: ATPase, alpha/beta subunit, nucleotide-binding domain, active site (InterPro:IPR020003), ATPase, F1 complex, alpha subunit (InterPro:IPR00…		OG1_10009
Sp2_comp147114_c0_seq1	753	.	A	G	797.95		AC=2;AF=0.333;AN=6;BaseQRankSum=-0.544;DP=126;Dels=0.00;FS=0.000;HaplotypeScore=96.4345;MLEAC=2;MLEAF=0.333;MQ=55.90;MQ0=1;MQRankSum=1.399;QD=6.33;ReadPosRankSum=1.882	GT:AD:DP:GQ:MLPSAC:MLPSAF:PL	0/0/0/0/1/1:91,35:126:20:2:0.333:824,29,0,20,81,2147483647,2147483647											GATK	1998	gi|357606304|gb|EHJ65007.1|	ATP synthase [Danaus plexippus]	ATMG01190.1	ATP synthase subunit 1	ATPase subunit 1	ATP synthase subunit 1 (ATP1); FUNCTIONS IN: copper ion binding, cobalt ion binding, zinc ion binding; INVOLVED IN: response to oxidative stress; LOCATED IN: mitochondrion, cell wall; EXPRESSED IN: cotyledon, guard cell, seed, leaf; CONTAINS InterPro DOMAIN/s: ATPase, alpha/beta subunit, nucleotide-binding domain, active site (InterPro:IPR020003), ATPase, F1 complex, alpha subunit (InterPro:IPR00…		OG1_10009
Sp2_comp147114_c0_seq1	772	.	G	A	291.07		AC=1;AF=0.167;AN=6;BaseQRankSum=2.027;DP=96;Dels=0.00;FS=6.498;HaplotypeScore=84.4329;MLEAC=1;MLEAF=0.167;MQ=55.42;MQ0=1;MQRankSum=1.212;QD=3.03;ReadPosRankSum=1.756	GT:AD:DP:GQ:MLPSAC:MLPSAF:PL	0/0/0/0/0/1:80,16:96:14:1:0.167:317,0,14,56,129,2147483647,2147483647											GATK	1998	gi|357606304|gb|EHJ65007.1|	ATP synthase [Danaus plexippus]	ATMG01190.1	ATP synthase subunit 1	ATPase subunit 1	ATP synthase subunit 1 (ATP1); FUNCTIONS IN: copper ion binding, cobalt ion binding, zinc ion binding; INVOLVED IN: response to oxidative stress; LOCATED IN: mitochondrion, cell wall; EXPRESSED IN: cotyledon, guard cell, seed, leaf; CONTAINS InterPro DOMAIN/s: ATPase, alpha/beta subunit, nucleotide-binding domain, active site (InterPro:IPR020003), ATPase, F1 complex, alpha subunit (InterPro:IPR00…		OG1_10009
Sp2_comp147114_c0_seq1	778	.	G	A	1639.92		AC=5;AF=0.833;AN=6;BaseQRankSum=0.897;DP=87;Dels=0.00;FS=4.579;HaplotypeScore=39.7016;MLEAC=5;MLEAF=0.833;MQ=55.14;MQ0=1;MQRankSum=-1.591;QD=18.85;ReadPosRankSum=1.355	GT:AD:DP:GQ:MLPSAC:MLPSAF:PL	0/1/1/1/1/1:12,75:87:23:5:0.833:1666,265,137,66,23,0,202											GATK	1998	gi|357606304|gb|EHJ65007.1|	ATP synthase [Danaus plexippus]	ATMG01190.1	ATP synthase subunit 1	ATPase subunit 1	ATP synthase subunit 1 (ATP1); FUNCTIONS IN: copper ion binding, cobalt ion binding, zinc ion binding; INVOLVED IN: response to oxidative stress; LOCATED IN: mitochondrion, cell wall; EXPRESSED IN: cotyledon, guard cell, seed, leaf; CONTAINS InterPro DOMAIN/s: ATPase, alpha/beta subunit, nucleotide-binding domain, active site (InterPro:IPR020003), ATPase, F1 complex, alpha subunit (InterPro:IPR00…		OG1_10009
Sp2_comp147114_c0_seq1	790	.	G	A	66.9		AC=1;AF=0.167;AN=6;BaseQRankSum=0.573;DP=118;Dels=0.00;FS=25.675;HaplotypeScore=32.2267;MLEAC=1;MLEAF=0.167;MQ=53.55;MQ0=1;MQRankSum=-2.095;QD=0.57;ReadPosRankSum=4.993	GT:AD:DP:GQ:MLPSAC:MLPSAF:PL	0/0/0/0/0/1:99,13:118:33:1:0.167:93,0,33,83,2147483647,2147483647,2147483647											GATK	1998	gi|357606304|gb|EHJ65007.1|	ATP synthase [Danaus plexippus]	ATMG01190.1	ATP synthase subunit 1	ATPase subunit 1	ATP synthase subunit 1 (ATP1); FUNCTIONS IN: copper ion binding, cobalt ion binding, zinc ion binding; INVOLVED IN: response to oxidative stress; LOCATED IN: mitochondrion, cell wall; EXPRESSED IN: cotyledon, guard cell, seed, leaf; CONTAINS InterPro DOMAIN/s: ATPase, alpha/beta subunit, nucleotide-binding domain, active site (InterPro:IPR020003), ATPase, F1 complex, alpha subunit (InterPro:IPR00…		OG1_10009
Sp2_comp147114_c0_seq1	799	.	A	C,G	1088.91		AC=1,4;AF=0.167,0.667;AN=6;BaseQRankSum=-0.454;DP=98;Dels=0.00;FS=2.432;HaplotypeScore=34.0534;MLEAC=1,3;MLEAF=0.167,0.500;MQ=53.84;MQ0=0;MQRankSum=-1.937;QD=11.11;ReadPosRankSum=-1.877	GT:AD:DP:GQ:MLPSAC:MLPSAF	0/1/2/2/2/2:15,2,79:98:9:1,4:0.167,0.667											GATK	1998	gi|357606304|gb|EHJ65007.1|	ATP synthase [Danaus plexippus]	ATMG01190.1	ATP synthase subunit 1	ATPase subunit 1	ATP synthase subunit 1 (ATP1); FUNCTIONS IN: copper ion binding, cobalt ion binding, zinc ion binding; INVOLVED IN: response to oxidative stress; LOCATED IN: mitochondrion, cell wall; EXPRESSED IN: cotyledon, guard cell, seed, leaf; CONTAINS InterPro DOMAIN/s: ATPase, alpha/beta subunit, nucleotide-binding domain, active site (InterPro:IPR020003), ATPase, F1 complex, alpha subunit (InterPro:IPR00…		OG1_10009
Sp2_comp147114_c0_seq1	802	.	G	A	960.42		AC=4;AF=0.667;AN=6;BaseQRankSum=0.516;DP=96;Dels=0.00;FS=0.000;HaplotypeScore=58.0366;MLEAC=4;MLEAF=0.667;MQ=53.70;MQ0=0;MQRankSum=-0.033;QD=10.00;ReadPosRankSum=-0.857	GT:AD:DP:GQ:MLPSAC:MLPSAF:PL	0/0/1/1/1/1:20,72:96:12:4:0.667:986,117,45,12,0,12,420											GATK	1998	gi|357606304|gb|EHJ65007.1|	ATP synthase [Danaus plexippus]	ATMG01190.1	ATP synthase subunit 1	ATPase subunit 1	ATP synthase subunit 1 (ATP1); FUNCTIONS IN: copper ion binding, cobalt ion binding, zinc ion binding; INVOLVED IN: response to oxidative stress; LOCATED IN: mitochondrion, cell wall; EXPRESSED IN: cotyledon, guard cell, seed, leaf; CONTAINS InterPro DOMAIN/s: ATPase, alpha/beta subunit, nucleotide-binding domain, active site (InterPro:IPR020003), ATPase, F1 complex, alpha subunit (InterPro:IPR00…		OG1_10009
Sp2_comp147114_c0_seq1	815	.	G	C	645.99		AC=4;AF=0.667;AN=6;BaseQRankSum=-1.916;DP=82;Dels=0.00;FS=2.542;HaplotypeScore=35.6203;MLEAC=4;MLEAF=0.667;MQ=52.63;MQ0=0;MQRankSum=-1.916;QD=7.88;ReadPosRankSum=-0.869	GT:AD:DP:GQ:MLPSAC:MLPSAF:PL	0/0/1/1/1/1:14,68:82:8:4:0.667:671,79,30,8,0,9,304											GATK	1998	gi|357606304|gb|EHJ65007.1|	ATP synthase [Danaus plexippus]	ATMG01190.1	ATP synthase subunit 1	ATPase subunit 1	ATP synthase subunit 1 (ATP1); FUNCTIONS IN: copper ion binding, cobalt ion binding, zinc ion binding; INVOLVED IN: response to oxidative stress; LOCATED IN: mitochondrion, cell wall; EXPRESSED IN: cotyledon, guard cell, seed, leaf; CONTAINS InterPro DOMAIN/s: ATPase, alpha/beta subunit, nucleotide-binding domain, active site (InterPro:IPR020003), ATPase, F1 complex, alpha subunit (InterPro:IPR00…		OG1_10009
Sp2_comp147114_c0_seq1	820	.	A	G	385.87		AC=4;AF=0.667;AN=6;BaseQRankSum=-0.558;DP=75;Dels=0.00;FS=5.953;HaplotypeScore=16.9803;MLEAC=4;MLEAF=0.667;MQ=51.89;MQ0=0;MQRankSum=-1.124;QD=5.14;ReadPosRankSum=-0.455	GT:AD:DP:GQ:MLPSAC:MLPSAF:PL	0/0/1/1/1/1:8,67:75:4:4:0.667:410,50,18,4,0,8,234											GATK	1998	gi|357606304|gb|EHJ65007.1|	ATP synthase [Danaus plexippus]	ATMG01190.1	ATP synthase subunit 1	ATPase subunit 1	ATP synthase subunit 1 (ATP1); FUNCTIONS IN: copper ion binding, cobalt ion binding, zinc ion binding; INVOLVED IN: response to oxidative stress; LOCATED IN: mitochondrion, cell wall; EXPRESSED IN: cotyledon, guard cell, seed, leaf; CONTAINS InterPro DOMAIN/s: ATPase, alpha/beta subunit, nucleotide-binding domain, active site (InterPro:IPR020003), ATPase, F1 complex, alpha subunit (InterPro:IPR00…		OG1_10009
Sp2_comp147114_c0_seq1	889	.	G	C	153		AC=1;AF=0.167;AN=6;BaseQRankSum=1.560;DP=249;Dels=0.00;FS=3.106;HaplotypeScore=245.5935;MLEAC=1;MLEAF=0.167;MQ=57.59;MQ0=1;MQRankSum=-0.107;QD=0.61;ReadPosRankSum=0.672	GT:AD:DP:GQ:MLPSAC:MLPSAF:PL	0/0/0/0/0/1:208,41:249:0:1:0.167:176,0,0,14,39,91,2147483647											GATK	1998	gi|357606304|gb|EHJ65007.1|	ATP synthase [Danaus plexippus]	ATMG01190.1	ATP synthase subunit 1	ATPase subunit 1	ATP synthase subunit 1 (ATP1); FUNCTIONS IN: copper ion binding, cobalt ion binding, zinc ion binding; INVOLVED IN: response to oxidative stress; LOCATED IN: mitochondrion, cell wall; EXPRESSED IN: cotyledon, guard cell, seed, leaf; CONTAINS InterPro DOMAIN/s: ATPase, alpha/beta subunit, nucleotide-binding domain, active site (InterPro:IPR020003), ATPase, F1 complex, alpha subunit (InterPro:IPR00…		OG1_10009
Sp2_comp147114_c0_seq1	891	.	G	A	125.11		AC=1;AF=0.167;AN=6;BaseQRankSum=1.138;DP=242;Dels=0.00;FS=5.367;HaplotypeScore=186.3406;MLEAC=1;MLEAF=0.167;MQ=58.04;MQ0=1;MQRankSum=0.285;QD=0.52;ReadPosRankSum=1.220	GT:AD:DP:GQ:MLPSAC:MLPSAF:PL	0/0/0/0/0/1:203,39:242:5:1:0.167:150,0,5,23,53,112,2147483647											GATK	1998	gi|357606304|gb|EHJ65007.1|	ATP synthase [Danaus plexippus]	ATMG01190.1	ATP synthase subunit 1	ATPase subunit 1	ATP synthase subunit 1 (ATP1); FUNCTIONS IN: copper ion binding, cobalt ion binding, zinc ion binding; INVOLVED IN: response to oxidative stress; LOCATED IN: mitochondrion, cell wall; EXPRESSED IN: cotyledon, guard cell, seed, leaf; CONTAINS InterPro DOMAIN/s: ATPase, alpha/beta subunit, nucleotide-binding domain, active site (InterPro:IPR020003), ATPase, F1 complex, alpha subunit (InterPro:IPR00…		OG1_10009
Sp2_comp147114_c0_seq1	892	.	C	A	165.18		AC=1;AF=0.167;AN=6;BaseQRankSum=0.772;DP=235;Dels=0.00;FS=16.653;HaplotypeScore=193.3383;MLEAC=1;MLEAF=0.167;MQ=58.46;MQ0=1;MQRankSum=1.468;QD=0.70;ReadPosRankSum=1.013	GT:AD:DP:GQ:MLPSAC:MLPSAF:PL	0/0/0/0/0/1:201,27:235:0:1:0.167:176,0,0,13,39,90,2147483633											GATK	1998	gi|357606304|gb|EHJ65007.1|	ATP synthase [Danaus plexippus]	ATMG01190.1	ATP synthase subunit 1	ATPase subunit 1	ATP synthase subunit 1 (ATP1); FUNCTIONS IN: copper ion binding, cobalt ion binding, zinc ion binding; INVOLVED IN: response to oxidative stress; LOCATED IN: mitochondrion, cell wall; EXPRESSED IN: cotyledon, guard cell, seed, leaf; CONTAINS InterPro DOMAIN/s: ATPase, alpha/beta subunit, nucleotide-binding domain, active site (InterPro:IPR020003), ATPase, F1 complex, alpha subunit (InterPro:IPR00…		OG1_10009
Sp2_comp147114_c0_seq1	922	.	G	A,T	1093.9		AC=2,1;AF=0.333,0.167;AN=6;BaseQRankSum=2.129;DP=234;Dels=0.00;FS=7.897;HaplotypeScore=99.6447;MLEAC=2,1;MLEAF=0.333,0.167;MQ=56.49;MQ0=2;MQRankSum=2.473;QD=4.67;ReadPosRankSum=-0.952	GT:AD:DP:GQ:MLPSAC:MLPSAF	0/0/0/1/1/2:170,58,5:234:19:2,1:0.333,0.167											GATK	1998	gi|357606304|gb|EHJ65007.1|	ATP synthase [Danaus plexippus]	ATMG01190.1	ATP synthase subunit 1	ATPase subunit 1	ATP synthase subunit 1 (ATP1); FUNCTIONS IN: copper ion binding, cobalt ion binding, zinc ion binding; INVOLVED IN: response to oxidative stress; LOCATED IN: mitochondrion, cell wall; EXPRESSED IN: cotyledon, guard cell, seed, leaf; CONTAINS InterPro DOMAIN/s: ATPase, alpha/beta subunit, nucleotide-binding domain, active site (InterPro:IPR020003), ATPase, F1 complex, alpha subunit (InterPro:IPR00…		OG1_10009
Sp2_comp147114_c0_seq1	925	.	G	A	1068.03		AC=3;AF=0.500;AN=6;BaseQRankSum=0.137;DP=225;Dels=0.00;FS=10.701;HaplotypeScore=91.6589;MLEAC=3;MLEAF=0.500;MQ=56.48;MQ0=2;MQRankSum=0.172;QD=4.75;ReadPosRankSum=-0.843	GT:AD:DP:GQ:MLPSAC:MLPSAF:PL	0/0/0/1/1/1:166,59:225:2:3:0.500:1092,58,2,0,38,141,2147483647											GATK	1998	gi|357606304|gb|EHJ65007.1|	ATP synthase [Danaus plexippus]	ATMG01190.1	ATP synthase subunit 1	ATPase subunit 1	ATP synthase subunit 1 (ATP1); FUNCTIONS IN: copper ion binding, cobalt ion binding, zinc ion binding; INVOLVED IN: response to oxidative stress; LOCATED IN: mitochondrion, cell wall; EXPRESSED IN: cotyledon, guard cell, seed, leaf; CONTAINS InterPro DOMAIN/s: ATPase, alpha/beta subunit, nucleotide-binding domain, active site (InterPro:IPR020003), ATPase, F1 complex, alpha subunit (InterPro:IPR00…		OG1_10009
Sp2_comp147114_c0_seq1	928	.	G	A,C	2289.17		AC=4,1;AF=0.667,0.167;AN=6;BaseQRankSum=-0.877;DP=228;Dels=0.00;FS=0.665;HaplotypeScore=85.6519;MLEAC=4,1;MLEAF=0.667,0.167;MQ=56.71;MQ0=2;MQRankSum=-1.274;QD=10.04;ReadPosRankSum=2.094	GT:AD:DP:GQ:MLPSAC:MLPSAF	0/1/1/1/1/2:37,186,5:228:12:4,1:0.667,0.167											GATK	1998	gi|357606304|gb|EHJ65007.1|	ATP synthase [Danaus plexippus]	ATMG01190.1	ATP synthase subunit 1	ATPase subunit 1	ATP synthase subunit 1 (ATP1); FUNCTIONS IN: copper ion binding, cobalt ion binding, zinc ion binding; INVOLVED IN: response to oxidative stress; LOCATED IN: mitochondrion, cell wall; EXPRESSED IN: cotyledon, guard cell, seed, leaf; CONTAINS InterPro DOMAIN/s: ATPase, alpha/beta subunit, nucleotide-binding domain, active site (InterPro:IPR020003), ATPase, F1 complex, alpha subunit (InterPro:IPR00…		OG1_10009
Sp2_comp147114_c0_seq1	931	.	C	T	49.9	LowQual;	AC=1;AF=0.167;AN=6;BaseQRankSum=1.803;DP=244;Dels=0.00;FS=1.652;HaplotypeScore=184.2077;MLEAC=1;MLEAF=0.167;MQ=56.83;MQ0=2;MQRankSum=-0.475;QD=0.20;ReadPosRankSum=-0.206	GT:AD:DP:GQ:MLPSAC:MLPSAF:PL	0/0/0/0/0/1:238,6:244:75:1:0.167:76,0,75,2147483647,2147483647,2147483647,2147483647											GATK	1998	gi|357606304|gb|EHJ65007.1|	ATP synthase [Danaus plexippus]	ATMG01190.1	ATP synthase subunit 1	ATPase subunit 1	ATP synthase subunit 1 (ATP1); FUNCTIONS IN: copper ion binding, cobalt ion binding, zinc ion binding; INVOLVED IN: response to oxidative stress; LOCATED IN: mitochondrion, cell wall; EXPRESSED IN: cotyledon, guard cell, seed, leaf; CONTAINS InterPro DOMAIN/s: ATPase, alpha/beta subunit, nucleotide-binding domain, active site (InterPro:IPR020003), ATPase, F1 complex, alpha subunit (InterPro:IPR00…		OG1_10009
Sp2_comp147114_c0_seq1	937	.	A	G,T	348.9		AC=1,1;AF=0.167,0.167;AN=6;BaseQRankSum=1.395;DP=229;Dels=0.00;FS=0.000;HaplotypeScore=133.4330;MLEAC=1,1;MLEAF=0.167,0.167;MQ=56.58;MQ0=2;MQRankSum=-0.619;QD=1.52;ReadPosRankSum=2.257	GT:AD:DP:GQ:MLPSAC:MLPSAF	0/0/0/0/1/2:167,6,55:229:76:1,1:0.167,0.167											GATK	1998	gi|357606304|gb|EHJ65007.1|	ATP synthase [Danaus plexippus]	ATMG01190.1	ATP synthase subunit 1	ATPase subunit 1	ATP synthase subunit 1 (ATP1); FUNCTIONS IN: copper ion binding, cobalt ion binding, zinc ion binding; INVOLVED IN: response to oxidative stress; LOCATED IN: mitochondrion, cell wall; EXPRESSED IN: cotyledon, guard cell, seed, leaf; CONTAINS InterPro DOMAIN/s: ATPase, alpha/beta subunit, nucleotide-binding domain, active site (InterPro:IPR020003), ATPase, F1 complex, alpha subunit (InterPro:IPR00…		OG1_10009
Sp2_comp147114_c0_seq1	943	.	G	A	1692.98		AC=4;AF=0.667;AN=6;BaseQRankSum=-2.586;DP=217;Dels=0.00;FS=0.598;HaplotypeScore=189.3783;MLEAC=4;MLEAF=0.667;MQ=56.57;MQ0=2;MQRankSum=2.340;QD=7.80;ReadPosRankSum=-1.468	GT:AD:DP:GQ:MLPSAC:MLPSAF:PL	0/0/1/1/1/1:72,140:217:18:4:0.667:1719,201,75,18,0,27,816											GATK	1998	gi|357606304|gb|EHJ65007.1|	ATP synthase [Danaus plexippus]	ATMG01190.1	ATP synthase subunit 1	ATPase subunit 1	ATP synthase subunit 1 (ATP1); FUNCTIONS IN: copper ion binding, cobalt ion binding, zinc ion binding; INVOLVED IN: response to oxidative stress; LOCATED IN: mitochondrion, cell wall; EXPRESSED IN: cotyledon, guard cell, seed, leaf; CONTAINS InterPro DOMAIN/s: ATPase, alpha/beta subunit, nucleotide-binding domain, active site (InterPro:IPR020003), ATPase, F1 complex, alpha subunit (InterPro:IPR00…		OG1_10009
Sp2_comp147114_c0_seq1	961	.	C	A	1647.92		AC=2;AF=0.333;AN=6;BaseQRankSum=2.995;DP=243;Dels=0.00;FS=1.200;HaplotypeScore=252.7707;MLEAC=2;MLEAF=0.333;MQ=55.60;MQ0=6;MQRankSum=0.128;QD=6.78;ReadPosRankSum=2.408	GT:AD:DP:GQ:MLPSAC:MLPSAF:PL	0/0/0/0/1/1:157,82:243:23:2:0.333:1674,66,0,23,117,2147483647,2147483647											GATK	1998	gi|357606304|gb|EHJ65007.1|	ATP synthase [Danaus plexippus]	ATMG01190.1	ATP synthase subunit 1	ATPase subunit 1	ATP synthase subunit 1 (ATP1); FUNCTIONS IN: copper ion binding, cobalt ion binding, zinc ion binding; INVOLVED IN: response to oxidative stress; LOCATED IN: mitochondrion, cell wall; EXPRESSED IN: cotyledon, guard cell, seed, leaf; CONTAINS InterPro DOMAIN/s: ATPase, alpha/beta subunit, nucleotide-binding domain, active site (InterPro:IPR020003), ATPase, F1 complex, alpha subunit (InterPro:IPR00…		OG1_10009
Sp2_comp147114_c0_seq1	970	.	A	T	1214.93		AC=2;AF=0.333;AN=6;BaseQRankSum=0.721;DP=238;Dels=0.00;FS=3.106;HaplotypeScore=213.4222;MLEAC=2;MLEAF=0.333;MQ=54.96;MQ0=9;MQRankSum=0.767;QD=5.10;ReadPosRankSum=1.162	GT:AD:DP:GQ:MLPSAC:MLPSAF:PL	0/0/0/0/1/1:171,66:238:22:2:0.333:1241,22,0,61,2147483647,2147483647,2147483647											GATK	1998	gi|357606304|gb|EHJ65007.1|	ATP synthase [Danaus plexippus]	ATMG01190.1	ATP synthase subunit 1	ATPase subunit 1	ATP synthase subunit 1 (ATP1); FUNCTIONS IN: copper ion binding, cobalt ion binding, zinc ion binding; INVOLVED IN: response to oxidative stress; LOCATED IN: mitochondrion, cell wall; EXPRESSED IN: cotyledon, guard cell, seed, leaf; CONTAINS InterPro DOMAIN/s: ATPase, alpha/beta subunit, nucleotide-binding domain, active site (InterPro:IPR020003), ATPase, F1 complex, alpha subunit (InterPro:IPR00…		OG1_10009
Sp2_comp147114_c0_seq1	985	.	C	T	475.9		AC=1;AF=0.167;AN=6;BaseQRankSum=-0.658;DP=244;Dels=0.00;FS=0.000;HaplotypeScore=152.1268;MLEAC=1;MLEAF=0.167;MQ=54.93;MQ0=9;MQRankSum=3.371;QD=1.95;ReadPosRankSum=0.319	GT:AD:DP:GQ:MLPSAC:MLPSAF:PL	0/0/0/0/0/1:215,29:244:80:1:0.167:502,0,80,2147483647,2147483647,2147483647,2147483647											GATK	1998	gi|357606304|gb|EHJ65007.1|	ATP synthase [Danaus plexippus]	ATMG01190.1	ATP synthase subunit 1	ATPase subunit 1	ATP synthase subunit 1 (ATP1); FUNCTIONS IN: copper ion binding, cobalt ion binding, zinc ion binding; INVOLVED IN: response to oxidative stress; LOCATED IN: mitochondrion, cell wall; EXPRESSED IN: cotyledon, guard cell, seed, leaf; CONTAINS InterPro DOMAIN/s: ATPase, alpha/beta subunit, nucleotide-binding domain, active site (InterPro:IPR020003), ATPase, F1 complex, alpha subunit (InterPro:IPR00…		OG1_10009
Sp2_comp147114_c0_seq1	993	.	A	T	109.9		AC=1;AF=0.167;AN=6;BaseQRankSum=0.232;DP=227;Dels=0.00;FS=2.318;HaplotypeScore=153.9114;MLEAC=1;MLEAF=0.167;MQ=56.72;MQ0=7;MQRankSum=1.018;QD=0.48;ReadPosRankSum=-0.002	GT:AD:DP:GQ:MLPSAC:MLPSAF:PL	0/0/0/0/0/1:210,16:227:99:1:0.167:136,0,113,2147483647,2147483647,2147483647,2147483647											GATK	1998	gi|357606304|gb|EHJ65007.1|	ATP synthase [Danaus plexippus]	ATMG01190.1	ATP synthase subunit 1	ATPase subunit 1	ATP synthase subunit 1 (ATP1); FUNCTIONS IN: copper ion binding, cobalt ion binding, zinc ion binding; INVOLVED IN: response to oxidative stress; LOCATED IN: mitochondrion, cell wall; EXPRESSED IN: cotyledon, guard cell, seed, leaf; CONTAINS InterPro DOMAIN/s: ATPase, alpha/beta subunit, nucleotide-binding domain, active site (InterPro:IPR020003), ATPase, F1 complex, alpha subunit (InterPro:IPR00…		OG1_10009
Sp2_comp147114_c0_seq1	996	.	A	G	374.94		AC=1;AF=0.167;AN=6;BaseQRankSum=1.368;DP=193;Dels=0.00;FS=1.871;HaplotypeScore=166.7804;MLEAC=1;MLEAF=0.167;MQ=58.04;MQ0=0;MQRankSum=3.340;QD=1.94;ReadPosRankSum=2.667	GT:AD:DP:GQ:MLPSAC:MLPSAF:PL	0/0/0/0/0/1:100,93:193:21:1:0.167:401,0,21,79,2147483647,2147483647,2147483647											GATK	1998	gi|357606304|gb|EHJ65007.1|	ATP synthase [Danaus plexippus]	ATMG01190.1	ATP synthase subunit 1	ATPase subunit 1	ATP synthase subunit 1 (ATP1); FUNCTIONS IN: copper ion binding, cobalt ion binding, zinc ion binding; INVOLVED IN: response to oxidative stress; LOCATED IN: mitochondrion, cell wall; EXPRESSED IN: cotyledon, guard cell, seed, leaf; CONTAINS InterPro DOMAIN/s: ATPase, alpha/beta subunit, nucleotide-binding domain, active site (InterPro:IPR020003), ATPase, F1 complex, alpha subunit (InterPro:IPR00…		OG1_10009
Sp2_comp147114_c0_seq1	997	.	G	A	148.9		AC=1;AF=0.167;AN=6;BaseQRankSum=1.042;DP=187;Dels=0.00;FS=0.574;HaplotypeScore=166.7804;MLEAC=1;MLEAF=0.167;MQ=57.97;MQ0=0;MQRankSum=1.820;QD=0.80;ReadPosRankSum=2.060	GT:AD:DP:GQ:MLPSAC:MLPSAF:PL	0/0/0/0/0/1:108,79:187:48:1:0.167:175,0,48,124,2147483647,2147483647,2147483647											GATK	1998	gi|357606304|gb|EHJ65007.1|	ATP synthase [Danaus plexippus]	ATMG01190.1	ATP synthase subunit 1	ATPase subunit 1	ATP synthase subunit 1 (ATP1); FUNCTIONS IN: copper ion binding, cobalt ion binding, zinc ion binding; INVOLVED IN: response to oxidative stress; LOCATED IN: mitochondrion, cell wall; EXPRESSED IN: cotyledon, guard cell, seed, leaf; CONTAINS InterPro DOMAIN/s: ATPase, alpha/beta subunit, nucleotide-binding domain, active site (InterPro:IPR020003), ATPase, F1 complex, alpha subunit (InterPro:IPR00…		OG1_10009
Sp2_comp147977_c0_seq2	1824	.	A	T	35.8	.	DP=2;VDB=0.0088;AF1=1;AC1=2;DP4=0,0,1,1;MQ=53;FQ=-33	GT:PL:GQ	1/1:67,6,0:10	Sp2_comp147977_c0_seq2	1824	.	A	T	62.71	PASS	AC=6;AF=1.00;AN=6;DP=2;Dels=0.00;FS=0.000;HaplotypeScore=0.0000;MLEAC=6;MLEAF=1.00;MQ=60.00;MQ0=0;QD=31.36	GT:AD:DP:GQ:MLPSAC:MLPSAF:PL	1/1/1/1/1/1:0,2:2:2:6:1.00:85,16,10,6,4,2,0	SG	2127	gi|508776033|gb|EOY23289.1|	Ferric reduction oxidase 2 [Theobroma cacao]	AT1G01580.1	ferric reduction oxidase 2	Encodes the low-iron-inducible ferric chelate reductase responsible for reduction of iron at the root surface. It is likely to be the major Fe(III) chelate reductase in Arabidopsis iron metabolism. Coordinately regulated with IRT1, the major transporter responsible for high-affinity iron uptake from the soil, at both transcriptional and posttranscriptional levels. Steady state mRNA levels are reg…	ferric reduction oxidase 2 (FRO2); CONTAINS InterPro DOMAIN/s: Ferredoxin reductase-type FAD-binding domain (InterPro:IPR017927), Ferric reductase, NAD binding (InterPro:IPR013121), FAD-binding 8 (InterPro:IPR013112), Riboflavin synthase-like beta-barrel (InterPro:IPR017938), Ferric reductase-like transmembrane component, N-terminal (InterPro:IPR013130); BEST Arabidopsis thaliana protein match is…		OG1_10010
Sp2_comp147977_c0_seq2	1845	.	C	G	25.8	.	DP=2;VDB=0.0088;AF1=1;AC1=2;DP4=0,0,1,1;MQ=53;FQ=-33	GT:PL:GQ	1/1:57,6,0:10	Sp2_comp147977_c0_seq2	1845	.	C	G	57.71	PASS	AC=6;AF=1.00;AN=6;DP=2;Dels=0.00;FS=0.000;HaplotypeScore=0.0000;MLEAC=6;MLEAF=1.00;MQ=60.00;MQ0=0;QD=28.86	GT:AD:DP:GQ:MLPSAC:MLPSAF:PL	1/1/1/1/1/1:0,2:2:2:6:1.00:80,16,10,6,4,2,0	SG	2127	gi|508776033|gb|EOY23289.1|	Ferric reduction oxidase 2 [Theobroma cacao]	AT1G01580.1	ferric reduction oxidase 2	Encodes the low-iron-inducible ferric chelate reductase responsible for reduction of iron at the root surface. It is likely to be the major Fe(III) chelate reductase in Arabidopsis iron metabolism. Coordinately regulated with IRT1, the major transporter responsible for high-affinity iron uptake from the soil, at both transcriptional and posttranscriptional levels. Steady state mRNA levels are reg…	ferric reduction oxidase 2 (FRO2); CONTAINS InterPro DOMAIN/s: Ferredoxin reductase-type FAD-binding domain (InterPro:IPR017927), Ferric reductase, NAD binding (InterPro:IPR013121), FAD-binding 8 (InterPro:IPR013112), Riboflavin synthase-like beta-barrel (InterPro:IPR017938), Ferric reductase-like transmembrane component, N-terminal (InterPro:IPR013130); BEST Arabidopsis thaliana protein match is…		OG1_10010
[truncated: 74,620 more rows]
