# Supplementary material for: Comparative analysis of the root transcriptomes of cultivated sweetpotato (Ipomoea batatas [L.] Lam) and its wild ancestor (Ipomoea trifida [Kunth] G. Don)
Source: BMC Plant Biol. 2017 Jan 13;17:9. doi: 10.1186/s12870-016-0950-x (PMC5234144; doi:10.1186/s12870-016-0950-x)
Supplement: Additional file 13: — InDels identified in I. batatas (Sp1). (ZIP 34.3 MB) [file 12870_2016_950_MOESM13_ESM.zip]

Archive with 3 entries (3 files):
- Add. file 13-3. InDels identified in Ib (Sp1).xlsx
- Add. file 13-2. InDels identified in Ib (Sp1).xlsx
- Add. file 13-1. InDels identified in Ib (Sp1).xlsx
