# Supplementary material for: Comparative analysis of the root transcriptomes of cultivated sweetpotato (Ipomoea batatas [L.] Lam) and its wild ancestor (Ipomoea trifida [Kunth] G. Don)
Source: BMC Plant Biol. 2017 Jan 13;17:9. doi: 10.1186/s12870-016-0950-x (PMC5234144; doi:10.1186/s12870-016-0950-x)
Supplement: Additional file 13: — InDels identified in I. batatas (Sp1). (ZIP 34.3 MB) [file 12870_2016_950_MOESM13_ESM.zip › Add. file 13-3. InDels identified in Ib (Sp1).xlsx]

## Sheet: Sheet1
																						Blastn results from Sweet potato gene index						Blastx results from nr blast		Blastx results from Arabidopsis (TAIR10) database				Blastx results from Casava (Phytozome) database		Blastx results from potato (Phytozome) database			Trinotate information								OrthoMCL
Contig ID	POS	ID	REF	ALT	QUAL	FILTER	INFO1	INFO2	INFO3	Contig ID	POS	ID	REF	ALT	QUAL	FILTER	INFO4	INFO5	INFO6	SG/GATK/SAM	Lengths	Sweet potato geneid	Uniref Hit ID	Uniref Hit Description	Arabidopsis Hit ID	Arabidopsis Hit Description	Description	Hit ID	Hit Description	Arabidopsis_HitID	Arabidopsis_Hit_ShortDescription	Arabidopsis_Hit_CuratorSummary	Arabidopsis_Hit_Computational_description	Casava_HitID	Casava_Hit_Description	Potato_Hit_ID	Potato_Hit_Description	transcript_id	prot_id	TopBlastHit	Pfam	SignalP	TmHMM	eggnog	gene_ontology	prot_seq	OrthoMCL_paralogs	OrthoMCLorthologs
Sp1_comp330945_c0_seq1	285	.	C	CGGTAGACGA	217	.	INDEL;DP=110;VDB=0.0118;AF1=0.5;AC1=1;DP4=23,17,42,24;MQ=50;FQ=217;PV4=0.54,4.6e-08,0.036,1	GT:PL:GQ	0/1:255,0,255:99	Sp1_comp330945_c0_seq1	285	.	C	CGGTAGACGA	8870.87	PASS	AC=4;AF=0.667;AN=6;BaseQRankSum=0.461;DP=124;FS=0.000;MLEAC=4;MLEAF=0.667;MQ=59.82;MQ0=0;MQRankSum=-0.379;QD=23.85;ReadPosRankSum=1.115	GT:AD:DP:GQ:MLPSAC:MLPSAF:PL	0/0/1/1/1/1:40,82:124:32:4:0.667:8906,334,126,32,0,41,4497	SG	3037	SPGI:CN13654	UniRef100_UPI00019832A2	PREDICTED: hypothetical protein n=1 Tax=Vitis vinifera RepID=UPI00019832A2	tr|Q2V3Y4|Q2V3Y4_ARATH	Uncharacterized protein At3g04910.2 OS=Arabidopsis thaliana GN=At3g04910	with no lysine kinase	gi|460403765|ref|XP_004247358.1|	PREDICTED: serine/threonine-protein kinase WNK1-like [Solanum lycopersicum]	AT3G04910.1	with no lysine (K) kinase 1	Serine/threonine protein kinase, whose transcription is regulated by circadian rhythm.	with no lysine (K) kinase 1 (WNK1); FUNCTIONS IN: protein serine/threonine kinase activity, protein kinase activity, kinase activity; INVOLVED IN: protein amino acid phosphorylation, circadian rhythm; LOCATED IN: membrane; EXPRESSED IN: 22 plant structures; EXPRESSED DURING: 13 growth stages; CONTAINS InterPro DOMAIN/s: Protein kinase, catalytic domain (InterPro:IPR000719), Serine/threonine-prote…	cassava4.1_002531m|PACid:17965555	with no lysine (K) kinase 1	PGSC0003DMP400052402|PACid:24399432	with no lysine (K) kinase 1	comp330945_c0_seq1:464-2626(-)	m.208029	sp|Q9CAV6|WNK1_ARATH`Q9CAV6`Q:1-719,H:1-699`53.24%ID`E:0`RecName: Full=Serine/threonine-protein kinase WNK1; Short=AtWNK1; EC=2.7.11.1; AltName: Full=Protein kinase with no lysine 1;`Eukaryota; Viridiplantae; Streptophyta; Embryophyta; Tracheophyta; Spermatophyta; Magnoliophyta; eudicotyledons; core eudicotyledons; rosids; malvids; Brassicales; Brassicaceae; Camelineae; Arabidopsis.	PF00069.20^Pkinase^Protein kinase domain^27-281^E:2.9e-51`PF07714.12^Pkinase_Tyr^Protein tyrosine kinase^27-275^E:6.3e-35	.	.	COG0515^ Serine/threonine protein kinase	GO:0016020^cellular_component^membrane`GO:0005524^molecular_function^ATP binding`GO:0004674^molecular_function^protein serine/threonine kinase activity`GO:0007623^biological_process^circadian rhythm	MDNVTEIESDDSEFVEVDPTGRYGRYNEILGKGASKTVYRAFDEYEGIEVAWNQVKLHDFMQSPEDLERLYCEIHLLKTLKHKNIMKFYTSWVDTENRNINFVTEMFTSGTLRQYRLKHKRVNIRAVKHWCKQILEGLLYLHSRSPPVIHRDLKCDNIFINGNQGEVKIGDLGLAAILRKSHAARCVGTPEFMAPEVYAEEYNELVDIYSFGMCILEIVTFEYPYSECTHPAQIYKKVISGKKPDALYKVTDPEVRRFVEKCLATVSDRLSARELLDDPFLQDDDFAFDMKMRALDYEKDYNMGPMLIQPHLKFNHNNGSLVNGYSNYLGFERDDNLDYHRNEIDLFMSQDNDGNLENLDISIQGQMKEDNGIFLRLRIADKEGRVRNIYFPFNLESDT…
Sp1_comp330945_c0_seq1	406	.	ACCC	AC	216	.	INDEL;DP=236;VDB=0.0322;AF1=0.5;AC1=1;DP4=47,31,18,12;MQ=46;FQ=217;PV4=1,0.23,1,1	GT:PL:GQ	0/1:254,0,255:99											SAM	3037	SPGI:CN13654	UniRef100_UPI00019832A2	PREDICTED: hypothetical protein n=1 Tax=Vitis vinifera RepID=UPI00019832A2	tr|Q2V3Y4|Q2V3Y4_ARATH	Uncharacterized protein At3g04910.2 OS=Arabidopsis thaliana GN=At3g04910	with no lysine kinase	gi|460403765|ref|XP_004247358.1|	PREDICTED: serine/threonine-protein kinase WNK1-like [Solanum lycopersicum]	AT3G04910.1	with no lysine (K) kinase 1	Serine/threonine protein kinase, whose transcription is regulated by circadian rhythm.	with no lysine (K) kinase 1 (WNK1); FUNCTIONS IN: protein serine/threonine kinase activity, protein kinase activity, kinase activity; INVOLVED IN: protein amino acid phosphorylation, circadian rhythm; LOCATED IN: membrane; EXPRESSED IN: 22 plant structures; EXPRESSED DURING: 13 growth stages; CONTAINS InterPro DOMAIN/s: Protein kinase, catalytic domain (InterPro:IPR000719), Serine/threonine-prote…	cassava4.1_002531m|PACid:17965555	with no lysine (K) kinase 1	PGSC0003DMP400052402|PACid:24399432	with no lysine (K) kinase 1	comp330945_c0_seq1:464-2626(-)	m.208029	sp|Q9CAV6|WNK1_ARATH`Q9CAV6`Q:1-719,H:1-699`53.24%ID`E:0`RecName: Full=Serine/threonine-protein kinase WNK1; Short=AtWNK1; EC=2.7.11.1; AltName: Full=Protein kinase with no lysine 1;`Eukaryota; Viridiplantae; Streptophyta; Embryophyta; Tracheophyta; Spermatophyta; Magnoliophyta; eudicotyledons; core eudicotyledons; rosids; malvids; Brassicales; Brassicaceae; Camelineae; Arabidopsis.	PF00069.20^Pkinase^Protein kinase domain^27-281^E:2.9e-51`PF07714.12^Pkinase_Tyr^Protein tyrosine kinase^27-275^E:6.3e-35	.	.	COG0515^ Serine/threonine protein kinase	GO:0016020^cellular_component^membrane`GO:0005524^molecular_function^ATP binding`GO:0004674^molecular_function^protein serine/threonine kinase activity`GO:0007623^biological_process^circadian rhythm	MDNVTEIESDDSEFVEVDPTGRYGRYNEILGKGASKTVYRAFDEYEGIEVAWNQVKLHDFMQSPEDLERLYCEIHLLKTLKHKNIMKFYTSWVDTENRNINFVTEMFTSGTLRQYRLKHKRVNIRAVKHWCKQILEGLLYLHSRSPPVIHRDLKCDNIFINGNQGEVKIGDLGLAAILRKSHAARCVGTPEFMAPEVYAEEYNELVDIYSFGMCILEIVTFEYPYSECTHPAQIYKKVISGKKPDALYKVTDPEVRRFVEKCLATVSDRLSARELLDDPFLQDDDFAFDMKMRALDYEKDYNMGPMLIQPHLKFNHNNGSLVNGYSNYLGFERDDNLDYHRNEIDLFMSQDNDGNLENLDISIQGQMKEDNGIFLRLRIADKEGRVRNIYFPFNLESDT…
Sp1_comp330946_c0_seq15	1512	.	G	GTATATAC	5699.86	PASS	AC=2;AF=0.333;AN=6;BaseQRankSum=3.209;DP=250;FS=15.794;MLEAC=2;MLEAF=0.333;MQ=59.88;MQ0=0;MQRankSum=-1.305;QD=9.77;RPA=1,2;RU=TATATAC;ReadPosRankSum=3.630;STR	GT:AD:DP:GQ:MLPSAC:MLPSAF:PL	0/0/0/0/1/1:172,67:249:35:2:0.333:5735,35,0,97,2147483647,2147483647,2147483647											GATK	1698	SPGI:CN08684	UniRef100_D1HNQ4	Whole genome shotgun sequence of line PN40024, scaffold_105.assembly12x (Fragment) n=1 Tax=Vitis vinifera RepID=D1HNQ4_VITVI	tr|Q6DBH0|Q6DBH0_ARATH	At5g01450 OS=Arabidopsis thaliana GN=At5g01450	protein binding zinc ion binding	gi|460402530|ref|XP_004246765.1|	PREDICTED: uncharacterized protein LOC101252808 [Solanum lycopersicum]	AT5G01450.1	RING/U-box superfamily protein		RING/U-box superfamily protein; FUNCTIONS IN: zinc ion binding; INVOLVED IN: biological_process unknown; LOCATED IN: cellular_component unknown; EXPRESSED IN: 24 plant structures; EXPRESSED DURING: 11 growth stages; CONTAINS InterPro DOMAIN/s: Zinc finger, RING-type (InterPro:IPR001841); BEST Arabidopsis thaliana protein match is: RING/U-box superfamily protein (TAIR:AT2G38185.2); Has 1494 Blast …	cassava4.1_008030m|PACid:17991946	RING/U-box superfamily protein	PGSC0003DMP400039980|PACid:24399938	RING/U-box superfamily protein	comp330946_c0_seq15:87-1469(+)	m.208060	sp|Q4FE47|XB35_ARATH`Q4FE47`Q:409-460,H:411-462`44.23%ID`E:1e-07`RecName: Full=Putative E3 ubiquitin-protein ligase XBAT35; EC=6.3.2.-; AltName: Full=Ankyrin repeat domain and RING finger-containing protein XBAT35; AltName: Full=Protein XB3 homolog 5;`Eukaryota; Viridiplantae; Streptophyta; Embryophyta; Tracheophyta; Spermatophyta; Magnoliophyta; eudicotyledons; core eudicotyledons; rosids; malvi…	PF13920.1^zf-C3HC4_3^Zinc finger, C3HC4 type (RING finger)^407-453^E:8.4e-12`PF13923.1^zf-C3HC4_2^Zinc finger, C3HC4 type (RING finger)^409-447^E:6.4e-07	.	ExpAA=46.00`PredHel=2`Topology=i72-94o313-335i	NOG317888	GO:0005737^cellular_component^cytoplasm`GO:0005634^cellular_component^nucleus`GO:0046872^molecular_function^metal ion binding`GO:0004842^molecular_function^ubiquitin-protein ligase activity`GO:0008270^molecular_function^zinc ion binding	MDEADRTQSTSLIVPASETASGSGVREEVDDDDRRPPQPFPQRSTAVDDAYHPHFQQTNNDQTVQSFSDDTWSCVVVVITFWFFVSMTLIWGVYGTSNLQLGPNSSIMIKPNPLFVEQITVEEIDNARGGPMLYGLYRNPPLDIVATWSEAYKTSLPANTHKEWTYYFNAGSQISISYNVNSLSSSSLVLVIAQGSDGLAQWLEDPSYPNGAFSWNLIHGNGTIWQDILKSSSYHVAVGNLNSEMVEAHLNIKIKAFLYSTNEAYYKCRITQNQCGLSLFFPGGNVALLTSPSQRPDTADGVWTVKLSYGPRWITYLLGIGGTCFLVFLAQRILNNLHRSRQDTSRAQLEDAGSERFPMLSDKHDDNSSLGSSYCSLSQDEDAEEPTSSSTLDGKPVKD…
Sp1_comp330947_c0_seq3	5453	.	A	ACTGAGTGTTTCAAGGC	182	.	INDEL;DP=13;VDB=0.0399;AF1=1;AC1=2;DP4=0,0,8,0;MQ=50;FQ=-58.5	GT:PL:GQ	1/1:223,24,0:45	Sp1_comp330947_c0_seq3	5453	.	A	ACTGAGTGTTTCAAGGC	1397.99	PASS	AC=6;AF=1.00;AN=6;DP=10;FS=0.000;MLEAC=6;MLEAF=1.00;MQ=60.00;MQ0=0;QD=26.21	GT:AD:DP:GQ:MLPSAC:MLPSAF:PL	1/1/1/1/1/1:0,8:10:6:6:1.00:1432,62,38,24,14,6,0	SG	5741	SPGI:CN22797	UniRef100_D1H2C1	Whole genome shotgun sequence of line PN40024, scaffold_0.assembly12x (Fragment) n=1 Tax=Vitis vinifera RepID=D1H2C1_VITVI	-No-Hit-	No Matching Hit found	zinc finger protein 291	gi|460381500|ref|XP_004236487.1|	PREDICTED: uncharacterized protein LOC101264110 [Solanum lycopersicum]	No hit in this database				cassava4.1_000101m|PACid:17974009	KOG3869	PGSC0003DMP400042483|PACid:24404189	PGSC0003DMP400042483	comp330947_c0_seq3:342-5270(+)	m.208067	sp|Q9BY12|SCAPE_HUMAN`Q9BY12`Q:1303-1520,H:1151-1348`32.14%ID`E:3e-25`RecName: Full=S phase cyclin A-associated protein in the endoplasmic reticulum; Short=S phase cyclin A-associated protein in the ER; AltName: Full=Zinc finger protein 291;`Eukaryota; Metazoa; Chordata; Craniata; Vertebrata; Euteleostomi; Mammalia; Eutheria; Euarchontoglires; Primates; Haplorrhini; Catarrhini; Hominidae; Homo.	.	.	.	NOG283905	GO:0005783^cellular_component^endoplasmic reticulum`GO:0005634^cellular_component^nucleus`GO:0046872^molecular_function^metal ion binding`GO:0008270^molecular_function^zinc ion binding	MESSNVVDNDQSSGWMQVKKKHRSGSKSSTHGWAGGLPGRSDSASPHSCLLDVNREKNEGTSQPLKAERRYASKASAGVANSCSVPHKGETTTHYLDKCVVSQGNTNFNTPLSVGANVTGKGVIDEHLQRNNQDVLPKIKWGDLDDTALMLHFGDNVGAEIKFGEIANHNLVGRKYEKVNDSVSQICSIYPEENELPIDQDPQSHLMSQNNEFVGEKSMEVEEIFSEDVKIEITSEKILDPPSAAVPNHRGHHMHSKTKDDDSFNKFNQTNSGVFVEELGPSAIPAASCTLENSKVPIIDGNSKMAGTSQDSESAGPDKVQPEIHGESSLEASIGDVRAQGDSESKTQNIGAIDAYDNSESKERFRQRLWCFLFENLNRAVDELYLLCELECDMEQTKE…		OG1_8560
Sp1_comp330947_c0_seq3	5613	.	TCCAGGACATAACCA	TCCA	217	.	INDEL;DP=150;VDB=0.0380;AF1=0.5;AC1=1;DP4=25,55,18,28;MQ=48;FQ=217;PV4=0.44,1,1,1	GT:PL:GQ	0/1:255,0,255:99	Sp1_comp330947_c0_seq3	5613	.	TCCAGGACATAA	T	6220.87	PASS	AC=2;AF=0.333;AN=6;BaseQRankSum=2.605;DP=192;FS=3.158;MLEAC=2;MLEAF=0.333;MQ=60.00;MQ0=0;MQRankSum=1.825;QD=8.84;ReadPosRankSum=1.400	GT:AD:DP:GQ:MLPSAC:MLPSAF:PL	0/0/0/0/1/1:118,48:192:30:2:0.333:6256,30,0,63,2147483647,2147483647,2147483647	SG	5741	SPGI:CN22797	UniRef100_D1H2C1	Whole genome shotgun sequence of line PN40024, scaffold_0.assembly12x (Fragment) n=1 Tax=Vitis vinifera RepID=D1H2C1_VITVI	-No-Hit-	No Matching Hit found	zinc finger protein 291	gi|460381500|ref|XP_004236487.1|	PREDICTED: uncharacterized protein LOC101264110 [Solanum lycopersicum]	No hit in this database				cassava4.1_000101m|PACid:17974009	KOG3869	PGSC0003DMP400042483|PACid:24404189	PGSC0003DMP400042483	comp330947_c0_seq3:342-5270(+)	m.208067	sp|Q9BY12|SCAPE_HUMAN`Q9BY12`Q:1303-1520,H:1151-1348`32.14%ID`E:3e-25`RecName: Full=S phase cyclin A-associated protein in the endoplasmic reticulum; Short=S phase cyclin A-associated protein in the ER; AltName: Full=Zinc finger protein 291;`Eukaryota; Metazoa; Chordata; Craniata; Vertebrata; Euteleostomi; Mammalia; Eutheria; Euarchontoglires; Primates; Haplorrhini; Catarrhini; Hominidae; Homo.	.	.	.	NOG283905	GO:0005783^cellular_component^endoplasmic reticulum`GO:0005634^cellular_component^nucleus`GO:0046872^molecular_function^metal ion binding`GO:0008270^molecular_function^zinc ion binding	MESSNVVDNDQSSGWMQVKKKHRSGSKSSTHGWAGGLPGRSDSASPHSCLLDVNREKNEGTSQPLKAERRYASKASAGVANSCSVPHKGETTTHYLDKCVVSQGNTNFNTPLSVGANVTGKGVIDEHLQRNNQDVLPKIKWGDLDDTALMLHFGDNVGAEIKFGEIANHNLVGRKYEKVNDSVSQICSIYPEENELPIDQDPQSHLMSQNNEFVGEKSMEVEEIFSEDVKIEITSEKILDPPSAAVPNHRGHHMHSKTKDDDSFNKFNQTNSGVFVEELGPSAIPAASCTLENSKVPIIDGNSKMAGTSQDSESAGPDKVQPEIHGESSLEASIGDVRAQGDSESKTQNIGAIDAYDNSESKERFRQRLWCFLFENLNRAVDELYLLCELECDMEQTKE…		OG1_8560
Sp1_comp330947_c0_seq3	2618	.	C	CA	751.03	PASS	AC=2;AF=0.333;AN=6;BaseQRankSum=1.623;DP=122;FS=0.000;MLEAC=2;MLEAF=0.333;MQ=60.00;MQ0=0;MQRankSum=2.583;QD=6.16;RPA=6,7;RU=A;ReadPosRankSum=-0.284;STR	GT:AD:DP:GQ:MLPSAC:MLPSAF:PL	0/0/0/0/1/1:85,32:122:14:2:0.333:786,14,0,50,159,2147483647,2147483647											GATK	5741	SPGI:CN22797	UniRef100_D1H2C1	Whole genome shotgun sequence of line PN40024, scaffold_0.assembly12x (Fragment) n=1 Tax=Vitis vinifera RepID=D1H2C1_VITVI	-No-Hit-	No Matching Hit found	zinc finger protein 291	gi|460381500|ref|XP_004236487.1|	PREDICTED: uncharacterized protein LOC101264110 [Solanum lycopersicum]	No hit in this database				cassava4.1_000101m|PACid:17974009	KOG3869	PGSC0003DMP400042483|PACid:24404189	PGSC0003DMP400042483	comp330947_c0_seq3:342-5270(+)	m.208067	sp|Q9BY12|SCAPE_HUMAN`Q9BY12`Q:1303-1520,H:1151-1348`32.14%ID`E:3e-25`RecName: Full=S phase cyclin A-associated protein in the endoplasmic reticulum; Short=S phase cyclin A-associated protein in the ER; AltName: Full=Zinc finger protein 291;`Eukaryota; Metazoa; Chordata; Craniata; Vertebrata; Euteleostomi; Mammalia; Eutheria; Euarchontoglires; Primates; Haplorrhini; Catarrhini; Hominidae; Homo.	.	.	.	NOG283905	GO:0005783^cellular_component^endoplasmic reticulum`GO:0005634^cellular_component^nucleus`GO:0046872^molecular_function^metal ion binding`GO:0008270^molecular_function^zinc ion binding	MESSNVVDNDQSSGWMQVKKKHRSGSKSSTHGWAGGLPGRSDSASPHSCLLDVNREKNEGTSQPLKAERRYASKASAGVANSCSVPHKGETTTHYLDKCVVSQGNTNFNTPLSVGANVTGKGVIDEHLQRNNQDVLPKIKWGDLDDTALMLHFGDNVGAEIKFGEIANHNLVGRKYEKVNDSVSQICSIYPEENELPIDQDPQSHLMSQNNEFVGEKSMEVEEIFSEDVKIEITSEKILDPPSAAVPNHRGHHMHSKTKDDDSFNKFNQTNSGVFVEELGPSAIPAASCTLENSKVPIIDGNSKMAGTSQDSESAGPDKVQPEIHGESSLEASIGDVRAQGDSESKTQNIGAIDAYDNSESKERFRQRLWCFLFENLNRAVDELYLLCELECDMEQTKE…		OG1_8560
Sp1_comp330947_c0_seq3	5155	.	GTTC	G	3858.86	PASS	AC=2;AF=0.333;AN=6;BaseQRankSum=-1.609;DP=250;FS=0.500;MLEAC=2;MLEAF=0.333;MQ=59.66;MQ0=0;MQRankSum=0.732;QD=15.44;RPA=5,4;RU=TTC;ReadPosRankSum=0.866;STR	GT:AD:DP:GQ:MLPSAC:MLPSAF:PL	0/0/0/0/1/1:150,85:248:38:2:0.333:3894,111,0,38,196,2147483647,2147483647											GATK	5741	SPGI:CN22797	UniRef100_D1H2C1	Whole genome shotgun sequence of line PN40024, scaffold_0.assembly12x (Fragment) n=1 Tax=Vitis vinifera RepID=D1H2C1_VITVI	-No-Hit-	No Matching Hit found	zinc finger protein 291	gi|460381500|ref|XP_004236487.1|	PREDICTED: uncharacterized protein LOC101264110 [Solanum lycopersicum]	No hit in this database				cassava4.1_000101m|PACid:17974009	KOG3869	PGSC0003DMP400042483|PACid:24404189	PGSC0003DMP400042483	comp330947_c0_seq3:342-5270(+)	m.208067	sp|Q9BY12|SCAPE_HUMAN`Q9BY12`Q:1303-1520,H:1151-1348`32.14%ID`E:3e-25`RecName: Full=S phase cyclin A-associated protein in the endoplasmic reticulum; Short=S phase cyclin A-associated protein in the ER; AltName: Full=Zinc finger protein 291;`Eukaryota; Metazoa; Chordata; Craniata; Vertebrata; Euteleostomi; Mammalia; Eutheria; Euarchontoglires; Primates; Haplorrhini; Catarrhini; Hominidae; Homo.	.	.	.	NOG283905	GO:0005783^cellular_component^endoplasmic reticulum`GO:0005634^cellular_component^nucleus`GO:0046872^molecular_function^metal ion binding`GO:0008270^molecular_function^zinc ion binding	MESSNVVDNDQSSGWMQVKKKHRSGSKSSTHGWAGGLPGRSDSASPHSCLLDVNREKNEGTSQPLKAERRYASKASAGVANSCSVPHKGETTTHYLDKCVVSQGNTNFNTPLSVGANVTGKGVIDEHLQRNNQDVLPKIKWGDLDDTALMLHFGDNVGAEIKFGEIANHNLVGRKYEKVNDSVSQICSIYPEENELPIDQDPQSHLMSQNNEFVGEKSMEVEEIFSEDVKIEITSEKILDPPSAAVPNHRGHHMHSKTKDDDSFNKFNQTNSGVFVEELGPSAIPAASCTLENSKVPIIDGNSKMAGTSQDSESAGPDKVQPEIHGESSLEASIGDVRAQGDSESKTQNIGAIDAYDNSESKERFRQRLWCFLFENLNRAVDELYLLCELECDMEQTKE…		OG1_8560
Sp1_comp330947_c0_seq3	5686	.	TGTCCGGGTTCTGAAG	TG	89.5	.	INDEL;DP=60;VDB=0.0053;AF1=0.5;AC1=1;DP4=7,31,0,11;MQ=46;FQ=92.5;PV4=0.33,0.45,1,0.11	GT:PL:GQ	0/1:127,0,255:99											SAM	5741	SPGI:CN22797	UniRef100_D1H2C1	Whole genome shotgun sequence of line PN40024, scaffold_0.assembly12x (Fragment) n=1 Tax=Vitis vinifera RepID=D1H2C1_VITVI	-No-Hit-	No Matching Hit found	zinc finger protein 291	gi|460381500|ref|XP_004236487.1|	PREDICTED: uncharacterized protein LOC101264110 [Solanum lycopersicum]	No hit in this database				cassava4.1_000101m|PACid:17974009	KOG3869	PGSC0003DMP400042483|PACid:24404189	PGSC0003DMP400042483	comp330947_c0_seq3:342-5270(+)	m.208067	sp|Q9BY12|SCAPE_HUMAN`Q9BY12`Q:1303-1520,H:1151-1348`32.14%ID`E:3e-25`RecName: Full=S phase cyclin A-associated protein in the endoplasmic reticulum; Short=S phase cyclin A-associated protein in the ER; AltName: Full=Zinc finger protein 291;`Eukaryota; Metazoa; Chordata; Craniata; Vertebrata; Euteleostomi; Mammalia; Eutheria; Euarchontoglires; Primates; Haplorrhini; Catarrhini; Hominidae; Homo.	.	.	.	NOG283905	GO:0005783^cellular_component^endoplasmic reticulum`GO:0005634^cellular_component^nucleus`GO:0046872^molecular_function^metal ion binding`GO:0008270^molecular_function^zinc ion binding	MESSNVVDNDQSSGWMQVKKKHRSGSKSSTHGWAGGLPGRSDSASPHSCLLDVNREKNEGTSQPLKAERRYASKASAGVANSCSVPHKGETTTHYLDKCVVSQGNTNFNTPLSVGANVTGKGVIDEHLQRNNQDVLPKIKWGDLDDTALMLHFGDNVGAEIKFGEIANHNLVGRKYEKVNDSVSQICSIYPEENELPIDQDPQSHLMSQNNEFVGEKSMEVEEIFSEDVKIEITSEKILDPPSAAVPNHRGHHMHSKTKDDDSFNKFNQTNSGVFVEELGPSAIPAASCTLENSKVPIIDGNSKMAGTSQDSESAGPDKVQPEIHGESSLEASIGDVRAQGDSESKTQNIGAIDAYDNSESKERFRQRLWCFLFENLNRAVDELYLLCELECDMEQTKE…		OG1_8560
Sp1_comp330948_c0_seq1	2142	.	ATTCAG	ATTCAGTTCAG	141	.	INDEL;DP=8;VDB=0.0081;AF1=1;AC1=2;DP4=0,0,6,0;MQ=47;FQ=-52.5	GT:PL:GQ	1/1:181,18,0:33	Sp1_comp330948_c0_seq1	2142	.	A	ATTCAG	541.99	PASS	AC=6;AF=1.00;AN=6;DP=8;FS=0.000;MLEAC=6;MLEAF=1.00;MQ=60.00;MQ0=0;QD=28.02;RPA=1,2;RU=TTCAG;STR	GT:AD:DP:GQ:MLPSAC:MLPSAF:PL	1/1/1/1/1/1:0,8:8:6:6:1.00:576,62,38,24,14,6,0	SG	3210	No hit in this database						gi|460368154|ref|XP_004229934.1|	PREDICTED: cytochrome P450 86A2-like [Solanum lycopersicum]	AT2G45970.1	cytochrome P450, family 86, subfamily A, polypeptide 8	Encodes a member of the CYP86A subfamily of cytochrome p450 genes. Expressed at moderate levels in flowers, leaves, roots and stems.	cytochrome P450, family 86, subfamily A, polypeptide 8 (CYP86A8); FUNCTIONS IN: alkane 1-monooxygenase activity, oxygen binding; INVOLVED IN: fatty acid metabolic process; LOCATED IN: endomembrane system; EXPRESSED IN: 13 plant structures; EXPRESSED DURING: 7 growth stages; CONTAINS InterPro DOMAIN/s: Cytochrome P450 (InterPro:IPR001128), Cytochrome P450, E-class, group I (InterPro:IPR002401), Cy…	cassava4.1_005077m|PACid:17975723	cytochrome P450, family 86, subfamily A, polypeptide 8	PGSC0003DMP400068917|PACid:24422510	cytochrome P450, family 86, subfamily A, polypeptide 2	comp330948_c0_seq1:473-2116(-)	m.208069	sp|O23066|C86A2_ARATH`O23066`Q:1-522,H:1-520`74.14%ID`E:0`RecName: Full=Cytochrome P450 86A2; EC=1.14.-.-;`Eukaryota; Viridiplantae; Streptophyta; Embryophyta; Tracheophyta; Spermatophyta; Magnoliophyta; eudicotyledons; core eudicotyledons; rosids; malvids; Brassicales; Brassicaceae; Camelineae; Arabidopsis.	PF00067.17^p450^Cytochrome P450^28-503^E:5.4e-66	.	ExpAA=19.03`PredHel=1`Topology=i5-23o	COG2124^ Cytochrome P450	GO:0016021^cellular_component^integral to membrane`GO:0018685^molecular_function^alkane 1-monooxygenase activity`GO:0009055^molecular_function^electron carrier activity`GO:0020037^molecular_function^heme binding`GO:0005506^molecular_function^iron ion binding`GO:0006631^biological_process^fatty acid metabolic process	MDLGVALLLFSGVTCYLLWFTFISRSLKGPRVWPLLGSLPGLIENAERMHEWIADNLRACGGTYQTCICAVPFLARKQGLVTVTCDPKNLEHILKTRFDNYPKGPNWQSVFHELLGQGIFNSDGDTWLFQRKTAALEFTTRTLRQAMGRWVNRAIKVRFCPVLETAQVEGKPVDLQDLLLRLTFDNICGLAFGKDPETLAPGLPENTFATAFDRATEASLQRFILPEVIWKVKKWLRLGMEVSLSRSLEQLDEYMSSIIKARRIELQQTDNINLHDDLLSRFMRKKESDDKVLQHVALNFILAGRDTSSVALCWFFSLIMQNPRVEENILREICTVLAETRGGNFGNGGDLSAWLDEPLQFEEVDKLVYLKAALSETLRLYPSVPEDSKHVIADDVLPD…		OG1_6670
Sp1_comp330948_c0_seq1	425	.	CAA	CAAA	214	.	INDEL;DP=17;VDB=0.0322;AF1=1;AC1=2;DP4=0,0,7,10;MQ=50;FQ=-85.5	GT:PL:GQ	1/1:255,51,0:99	Sp1_comp330948_c0_seq1	425	.	C	CA	657.08	PASS	AC=6;AF=1.00;AN=6;DP=17;FS=0.000;MLEAC=6;MLEAF=1.00;MQ=60.00;MQ0=0;QD=29.56;RPA=2,3;RU=A;STR	GT:AD:DP:GQ:MLPSAC:MLPSAF:PL	1/1/1/1/1/1:0,17:17:13:6:1.00:692,132,81,51,30,13,0	SG	3210	No hit in this database						gi|460368154|ref|XP_004229934.1|	PREDICTED: cytochrome P450 86A2-like [Solanum lycopersicum]	AT2G45970.1	cytochrome P450, family 86, subfamily A, polypeptide 8	Encodes a member of the CYP86A subfamily of cytochrome p450 genes. Expressed at moderate levels in flowers, leaves, roots and stems.	cytochrome P450, family 86, subfamily A, polypeptide 8 (CYP86A8); FUNCTIONS IN: alkane 1-monooxygenase activity, oxygen binding; INVOLVED IN: fatty acid metabolic process; LOCATED IN: endomembrane system; EXPRESSED IN: 13 plant structures; EXPRESSED DURING: 7 growth stages; CONTAINS InterPro DOMAIN/s: Cytochrome P450 (InterPro:IPR001128), Cytochrome P450, E-class, group I (InterPro:IPR002401), Cy…	cassava4.1_005077m|PACid:17975723	cytochrome P450, family 86, subfamily A, polypeptide 8	PGSC0003DMP400068917|PACid:24422510	cytochrome P450, family 86, subfamily A, polypeptide 2	comp330948_c0_seq1:473-2116(-)	m.208069	sp|O23066|C86A2_ARATH`O23066`Q:1-522,H:1-520`74.14%ID`E:0`RecName: Full=Cytochrome P450 86A2; EC=1.14.-.-;`Eukaryota; Viridiplantae; Streptophyta; Embryophyta; Tracheophyta; Spermatophyta; Magnoliophyta; eudicotyledons; core eudicotyledons; rosids; malvids; Brassicales; Brassicaceae; Camelineae; Arabidopsis.	PF00067.17^p450^Cytochrome P450^28-503^E:5.4e-66	.	ExpAA=19.03`PredHel=1`Topology=i5-23o	COG2124^ Cytochrome P450	GO:0016021^cellular_component^integral to membrane`GO:0018685^molecular_function^alkane 1-monooxygenase activity`GO:0009055^molecular_function^electron carrier activity`GO:0020037^molecular_function^heme binding`GO:0005506^molecular_function^iron ion binding`GO:0006631^biological_process^fatty acid metabolic process	MDLGVALLLFSGVTCYLLWFTFISRSLKGPRVWPLLGSLPGLIENAERMHEWIADNLRACGGTYQTCICAVPFLARKQGLVTVTCDPKNLEHILKTRFDNYPKGPNWQSVFHELLGQGIFNSDGDTWLFQRKTAALEFTTRTLRQAMGRWVNRAIKVRFCPVLETAQVEGKPVDLQDLLLRLTFDNICGLAFGKDPETLAPGLPENTFATAFDRATEASLQRFILPEVIWKVKKWLRLGMEVSLSRSLEQLDEYMSSIIKARRIELQQTDNINLHDDLLSRFMRKKESDDKVLQHVALNFILAGRDTSSVALCWFFSLIMQNPRVEENILREICTVLAETRGGNFGNGGDLSAWLDEPLQFEEVDKLVYLKAALSETLRLYPSVPEDSKHVIADDVLPD…		OG1_6670
Sp1_comp330948_c0_seq1	518	.	TGGGGG	TGGGGGG	68.5	.	INDEL;DP=8;VDB=0.0118;AF1=1;AC1=2;DP4=0,0,4,3;MQ=47;FQ=-55.5	GT:PL:GQ	1/1:109,21,0:39	Sp1_comp330948_c0_seq1	518	.	T	TG	213.34	PASS	AC=6;AF=1.00;AN=6;BaseQRankSum=0.747;DP=11;FS=0.000;MLEAC=6;MLEAF=1.00;MQ=60.00;MQ0=0;MQRankSum=0.747;QD=19.39;RPA=5,6;RU=G;ReadPosRankSum=0.747;STR	GT:AD:DP:GQ:MLPSAC:MLPSAF:PL	1/1/1/1/1/1:1,7:11:5:6:1.00:247,52,32,20,11,5,0	SG	3210	No hit in this database						gi|460368154|ref|XP_004229934.1|	PREDICTED: cytochrome P450 86A2-like [Solanum lycopersicum]	AT2G45970.1	cytochrome P450, family 86, subfamily A, polypeptide 8	Encodes a member of the CYP86A subfamily of cytochrome p450 genes. Expressed at moderate levels in flowers, leaves, roots and stems.	cytochrome P450, family 86, subfamily A, polypeptide 8 (CYP86A8); FUNCTIONS IN: alkane 1-monooxygenase activity, oxygen binding; INVOLVED IN: fatty acid metabolic process; LOCATED IN: endomembrane system; EXPRESSED IN: 13 plant structures; EXPRESSED DURING: 7 growth stages; CONTAINS InterPro DOMAIN/s: Cytochrome P450 (InterPro:IPR001128), Cytochrome P450, E-class, group I (InterPro:IPR002401), Cy…	cassava4.1_005077m|PACid:17975723	cytochrome P450, family 86, subfamily A, polypeptide 8	PGSC0003DMP400068917|PACid:24422510	cytochrome P450, family 86, subfamily A, polypeptide 2	comp330948_c0_seq1:473-2116(-)	m.208069	sp|O23066|C86A2_ARATH`O23066`Q:1-522,H:1-520`74.14%ID`E:0`RecName: Full=Cytochrome P450 86A2; EC=1.14.-.-;`Eukaryota; Viridiplantae; Streptophyta; Embryophyta; Tracheophyta; Spermatophyta; Magnoliophyta; eudicotyledons; core eudicotyledons; rosids; malvids; Brassicales; Brassicaceae; Camelineae; Arabidopsis.	PF00067.17^p450^Cytochrome P450^28-503^E:5.4e-66	.	ExpAA=19.03`PredHel=1`Topology=i5-23o	COG2124^ Cytochrome P450	GO:0016021^cellular_component^integral to membrane`GO:0018685^molecular_function^alkane 1-monooxygenase activity`GO:0009055^molecular_function^electron carrier activity`GO:0020037^molecular_function^heme binding`GO:0005506^molecular_function^iron ion binding`GO:0006631^biological_process^fatty acid metabolic process	MDLGVALLLFSGVTCYLLWFTFISRSLKGPRVWPLLGSLPGLIENAERMHEWIADNLRACGGTYQTCICAVPFLARKQGLVTVTCDPKNLEHILKTRFDNYPKGPNWQSVFHELLGQGIFNSDGDTWLFQRKTAALEFTTRTLRQAMGRWVNRAIKVRFCPVLETAQVEGKPVDLQDLLLRLTFDNICGLAFGKDPETLAPGLPENTFATAFDRATEASLQRFILPEVIWKVKKWLRLGMEVSLSRSLEQLDEYMSSIIKARRIELQQTDNINLHDDLLSRFMRKKESDDKVLQHVALNFILAGRDTSSVALCWFFSLIMQNPRVEENILREICTVLAETRGGNFGNGGDLSAWLDEPLQFEEVDKLVYLKAALSETLRLYPSVPEDSKHVIADDVLPD…		OG1_6670
Sp1_comp330948_c0_seq1	1075	.	CGTTTCCGAAGTTTCCG	CGTTTCCG	5.08	.	INDEL;DP=8;VDB=0.0345;AF1=0.5;AC1=1;DP4=0,2,1,0;MQ=46;FQ=7.35;PV4=0.33,0.096,1,0.4	GT:PL:GQ	0/1:41,0,72:41											SAM	3210	No hit in this database						gi|460368154|ref|XP_004229934.1|	PREDICTED: cytochrome P450 86A2-like [Solanum lycopersicum]	AT2G45970.1	cytochrome P450, family 86, subfamily A, polypeptide 8	Encodes a member of the CYP86A subfamily of cytochrome p450 genes. Expressed at moderate levels in flowers, leaves, roots and stems.	cytochrome P450, family 86, subfamily A, polypeptide 8 (CYP86A8); FUNCTIONS IN: alkane 1-monooxygenase activity, oxygen binding; INVOLVED IN: fatty acid metabolic process; LOCATED IN: endomembrane system; EXPRESSED IN: 13 plant structures; EXPRESSED DURING: 7 growth stages; CONTAINS InterPro DOMAIN/s: Cytochrome P450 (InterPro:IPR001128), Cytochrome P450, E-class, group I (InterPro:IPR002401), Cy…	cassava4.1_005077m|PACid:17975723	cytochrome P450, family 86, subfamily A, polypeptide 8	PGSC0003DMP400068917|PACid:24422510	cytochrome P450, family 86, subfamily A, polypeptide 2	comp330948_c0_seq1:473-2116(-)	m.208069	sp|O23066|C86A2_ARATH`O23066`Q:1-522,H:1-520`74.14%ID`E:0`RecName: Full=Cytochrome P450 86A2; EC=1.14.-.-;`Eukaryota; Viridiplantae; Streptophyta; Embryophyta; Tracheophyta; Spermatophyta; Magnoliophyta; eudicotyledons; core eudicotyledons; rosids; malvids; Brassicales; Brassicaceae; Camelineae; Arabidopsis.	PF00067.17^p450^Cytochrome P450^28-503^E:5.4e-66	.	ExpAA=19.03`PredHel=1`Topology=i5-23o	COG2124^ Cytochrome P450	GO:0016021^cellular_component^integral to membrane`GO:0018685^molecular_function^alkane 1-monooxygenase activity`GO:0009055^molecular_function^electron carrier activity`GO:0020037^molecular_function^heme binding`GO:0005506^molecular_function^iron ion binding`GO:0006631^biological_process^fatty acid metabolic process	MDLGVALLLFSGVTCYLLWFTFISRSLKGPRVWPLLGSLPGLIENAERMHEWIADNLRACGGTYQTCICAVPFLARKQGLVTVTCDPKNLEHILKTRFDNYPKGPNWQSVFHELLGQGIFNSDGDTWLFQRKTAALEFTTRTLRQAMGRWVNRAIKVRFCPVLETAQVEGKPVDLQDLLLRLTFDNICGLAFGKDPETLAPGLPENTFATAFDRATEASLQRFILPEVIWKVKKWLRLGMEVSLSRSLEQLDEYMSSIIKARRIELQQTDNINLHDDLLSRFMRKKESDDKVLQHVALNFILAGRDTSSVALCWFFSLIMQNPRVEENILREICTVLAETRGGNFGNGGDLSAWLDEPLQFEEVDKLVYLKAALSETLRLYPSVPEDSKHVIADDVLPD…		OG1_6670
Sp1_comp330948_c0_seq1	145	.	AATATA	AATA	53.2	.	INDEL;DP=2;VDB=0.0176;AF1=1;AC1=2;DP4=0,0,2,0;MQ=60;FQ=-40.5	GT:PL:GQ	1/1:92,6,0:10											SAM	3210	No hit in this database						gi|460368154|ref|XP_004229934.1|	PREDICTED: cytochrome P450 86A2-like [Solanum lycopersicum]	AT2G45970.1	cytochrome P450, family 86, subfamily A, polypeptide 8	Encodes a member of the CYP86A subfamily of cytochrome p450 genes. Expressed at moderate levels in flowers, leaves, roots and stems.	cytochrome P450, family 86, subfamily A, polypeptide 8 (CYP86A8); FUNCTIONS IN: alkane 1-monooxygenase activity, oxygen binding; INVOLVED IN: fatty acid metabolic process; LOCATED IN: endomembrane system; EXPRESSED IN: 13 plant structures; EXPRESSED DURING: 7 growth stages; CONTAINS InterPro DOMAIN/s: Cytochrome P450 (InterPro:IPR001128), Cytochrome P450, E-class, group I (InterPro:IPR002401), Cy…	cassava4.1_005077m|PACid:17975723	cytochrome P450, family 86, subfamily A, polypeptide 8	PGSC0003DMP400068917|PACid:24422510	cytochrome P450, family 86, subfamily A, polypeptide 2	comp330948_c0_seq1:473-2116(-)	m.208069	sp|O23066|C86A2_ARATH`O23066`Q:1-522,H:1-520`74.14%ID`E:0`RecName: Full=Cytochrome P450 86A2; EC=1.14.-.-;`Eukaryota; Viridiplantae; Streptophyta; Embryophyta; Tracheophyta; Spermatophyta; Magnoliophyta; eudicotyledons; core eudicotyledons; rosids; malvids; Brassicales; Brassicaceae; Camelineae; Arabidopsis.	PF00067.17^p450^Cytochrome P450^28-503^E:5.4e-66	.	ExpAA=19.03`PredHel=1`Topology=i5-23o	COG2124^ Cytochrome P450	GO:0016021^cellular_component^integral to membrane`GO:0018685^molecular_function^alkane 1-monooxygenase activity`GO:0009055^molecular_function^electron carrier activity`GO:0020037^molecular_function^heme binding`GO:0005506^molecular_function^iron ion binding`GO:0006631^biological_process^fatty acid metabolic process	MDLGVALLLFSGVTCYLLWFTFISRSLKGPRVWPLLGSLPGLIENAERMHEWIADNLRACGGTYQTCICAVPFLARKQGLVTVTCDPKNLEHILKTRFDNYPKGPNWQSVFHELLGQGIFNSDGDTWLFQRKTAALEFTTRTLRQAMGRWVNRAIKVRFCPVLETAQVEGKPVDLQDLLLRLTFDNICGLAFGKDPETLAPGLPENTFATAFDRATEASLQRFILPEVIWKVKKWLRLGMEVSLSRSLEQLDEYMSSIIKARRIELQQTDNINLHDDLLSRFMRKKESDDKVLQHVALNFILAGRDTSSVALCWFFSLIMQNPRVEENILREICTVLAETRGGNFGNGGDLSAWLDEPLQFEEVDKLVYLKAALSETLRLYPSVPEDSKHVIADDVLPD…		OG1_6670
Sp1_comp330949_c0_seq1	389	.	GTTTTT	GTTTTTT	88.5	.	INDEL;DP=10;VDB=0.0365;AF1=1;AC1=2;DP4=0,0,5,4;MQ=49;FQ=-61.5	GT:PL:GQ	1/1:129,27,0:51	Sp1_comp330949_c0_seq1	389	.	G	GT	381.41	PASS	AC=6;AF=1.00;AN=6;DP=13;FS=0.000;MLEAC=6;MLEAF=1.00;MQ=58.70;MQ0=0;QD=29.34;RPA=5,6;RU=T;STR	GT:AD:DP:GQ:MLPSAC:MLPSAF:PL	1/1/1/1/1/1:0,12:13:9:6:1.00:416,93,57,36,21,9,0	SG	3134	SPGI:SNFRFM4LP02TJJMK	UniRef100_A5BC94	Putative uncharacterized protein n=1 Tax=Vitis vinifera RepID=A5BC94_VITVI	-No-Hit-		hypothetical protein [Vitis vinifera]	gi|460378844|ref|XP_004235178.1|	PREDICTED: U-box domain-containing protein 35-like [Solanum lycopersicum]	AT4G25160.1	U-box domain-containing protein kinase family protein		U-box domain-containing protein kinase family protein; FUNCTIONS IN: ubiquitin-protein ligase activity, protein serine/threonine kinase activity, protein kinase activity, kinase activity, ATP binding; INVOLVED IN: protein amino acid phosphorylation, protein ubiquitination, response to stress; LOCATED IN: ubiquitin ligase complex; EXPRESSED IN: 10 plant structures; EXPRESSED DURING: 4 anthesis, C …	cassava4.1_002465m|PACid:17982131	U-box domain-containing protein kinase family protein	PGSC0003DMP400032858|PACid:24379166	U-box domain-containing protein kinase family protein	comp330949_c0_seq1:191-583(-)	m.208076	.	.	.	.	.	.	MGVGTAEITGRTCNSLKRIFPSGTNLSSAQFTTYLLFDFPLIATATTKEGEGGNAFRPSISDCKNCFSAKLYPQLFMDEKMSRLKNQGIAWVLPEAFKQEMKNTTFSLSKKTIQWQKNKDSHSIMTYEYI*		OG1_2429
Sp1_comp330949_c0_seq1	141	.	CGG	C	72.2	.	INDEL;DP=2;VDB=0.0122;AF1=1;AC1=2;DP4=0,0,1,1;MQ=60;FQ=-40.5	GT:PL:GQ	1/1:111,6,0:10											SAM	3134	SPGI:SNFRFM4LP02TJJMK	UniRef100_A5BC94	Putative uncharacterized protein n=1 Tax=Vitis vinifera RepID=A5BC94_VITVI	-No-Hit-		hypothetical protein [Vitis vinifera]	gi|460378844|ref|XP_004235178.1|	PREDICTED: U-box domain-containing protein 35-like [Solanum lycopersicum]	AT4G25160.1	U-box domain-containing protein kinase family protein		U-box domain-containing protein kinase family protein; FUNCTIONS IN: ubiquitin-protein ligase activity, protein serine/threonine kinase activity, protein kinase activity, kinase activity, ATP binding; INVOLVED IN: protein amino acid phosphorylation, protein ubiquitination, response to stress; LOCATED IN: ubiquitin ligase complex; EXPRESSED IN: 10 plant structures; EXPRESSED DURING: 4 anthesis, C …	cassava4.1_002465m|PACid:17982131	U-box domain-containing protein kinase family protein	PGSC0003DMP400032858|PACid:24379166	U-box domain-containing protein kinase family protein	comp330949_c0_seq1:191-583(-)	m.208076	.	.	.	.	.	.	MGVGTAEITGRTCNSLKRIFPSGTNLSSAQFTTYLLFDFPLIATATTKEGEGGNAFRPSISDCKNCFSAKLYPQLFMDEKMSRLKNQGIAWVLPEAFKQEMKNTTFSLSKKTIQWQKNKDSHSIMTYEYI*		OG1_2429
Sp1_comp330953_c0_seq8	170	.	AGCAT	A	723.31	PASS	AC=6;AF=1.00;AN=6;DP=32;FS=0.000;MLEAC=6;MLEAF=1.00;MQ=47.31;MQ0=0;QD=16.95;RPA=2,1;RU=GCAT;STR	GT:AD:DP:GQ:MLPSAC:MLPSAF:PL	1/1/1/1/1/1:0,12:22:10:6:1.00:758,93,57,36,21,10,0											GATK	287	No hit in this database						No hit in this database		No hit in this database				No hit in this database		No hit in this database
Sp1_comp330953_c0_seq8	82	.	AT	A	1750.28	PASS	AC=5;AF=0.833;AN=6;BaseQRankSum=0.188;DP=83;FS=0.000;MLEAC=5;MLEAF=0.833;MQ=56.29;MQ0=0;MQRankSum=0.484;QD=21.09;ReadPosRankSum=3.243	GT:AD:DP:GQ:MLPSAC:MLPSAF:PL	0/1/1/1/1/1:23,43:80:10:5:0.833:1785,212,99,41,10,0,121											GATK	287	No hit in this database						No hit in this database		No hit in this database				No hit in this database		No hit in this database
Sp1_comp330953_c1_seq1	155	.	CATATAT	CATAT	214	.	INDEL;DP=204;VDB=0.0365;AF1=1;AC1=2;DP4=0,0,87,75;MQ=49;FQ=-290	GT:PL:GQ	1/1:255,255,0:99	Sp1_comp330953_c1_seq1	155	.	CAT	C	9480.86	PASS	AC=6;AF=1.00;AN=6;BaseQRankSum=-0.450;DP=214;FS=1.822;MLEAC=6;MLEAF=1.00;MQ=60.00;MQ0=0;MQRankSum=0.525;QD=28.42;RPA=3,2;RU=AT;ReadPosRankSum=-0.850;STR	GT:AD:DP:GQ:MLPSAC:MLPSAF:PL	1/1/1/1/1/1:5,202:214:50:6:1.00:9516,1428,825,475,232,50,0	SG	852	SPGI:SNFRFM4LP02QP9WU			-No-Hit-		---NA---	No hit in this database		No hit in this database				No hit in this database		No hit in this database
Sp1_comp330953_c1_seq1	354	.	CTAGT	CT	214	.	INDEL;DP=150;VDB=0.0298;AF1=1;AC1=2;DP4=3,3,59,66;MQ=49;FQ=-229;PV4=1,1,1,1	GT:PL:GQ	1/1:255,194,0:99	Sp1_comp330953_c1_seq1	354	.	CTAG	C	8320.86	PASS	AC=5;AF=0.833;AN=6;BaseQRankSum=1.265;DP=171;FS=0.000;MLEAC=5;MLEAF=0.833;MQ=59.89;MQ0=0;MQRankSum=-0.886;QD=26.82;ReadPosRankSum=0.018	GT:AD:DP:GQ:MLPSAC:MLPSAF:PL	0/1/1/1/1/1:20,139:171:74:5:0.833:8356,832,433,213,74,0,950	SG	852	SPGI:SNFRFM4LP02QP9WU			-No-Hit-		---NA---	No hit in this database		No hit in this database				No hit in this database		No hit in this database
Sp1_comp330953_c1_seq1	165	.	TGC	T	61.5	.	INDEL;DP=218;VDB=0.0380;AF1=0.5;AC1=1;DP4=4,16,2,3;MQ=45;FQ=64.5;PV4=0.56,0.053,1,1	GT:PL:GQ	0/1:99,0,255:99											SAM	852	SPGI:SNFRFM4LP02QP9WU			-No-Hit-		---NA---	No hit in this database		No hit in this database				No hit in this database		No hit in this database
Sp1_comp330953_c1_seq1	795	.	TTTATTATTATTATT	TTTATTATTATTATTATT	169	.	INDEL;DP=68;VDB=0.0099;AF1=0.5;AC1=1;DP4=18,26,6,8;MQ=40;FQ=172;PV4=1,1,0.23,0.037	GT:PL:GQ	0/1:207,0,255:99											SAM	852	SPGI:SNFRFM4LP02QP9WU			-No-Hit-		---NA---	No hit in this database		No hit in this database				No hit in this database		No hit in this database
Sp1_comp330954_c0_seq1	652	.	CCTATAG	CCTATAGACTATAG	83.5	.	INDEL;DP=6;VDB=0.0053;AF1=0.5;AC1=1;DP4=3,0,1,2;MQ=50;FQ=75.1;PV4=0.4,1,0.19,1	GT:PL:GQ	0/1:121,0,110:99	Sp1_comp330954_c0_seq1	652	.	C	CCTATAGA	698.82	PASS	AC=3;AF=0.500;AN=6;BaseQRankSum=0.000;DP=15;FS=2.081;MLEAC=3;MLEAF=0.500;MQ=58.02;MQ0=0;MQRankSum=0.652;QD=19.97;ReadPosRankSum=0.150	GT:AD:DP:GQ:MLPSAC:MLPSAF:PL	0/0/0/1/1/1:7,8:15:2:3:0.500:731,23,5,0,2,16,632	SG	4281	SPGI:SNFRFM4LP02Q14G3	UniRef100_UPI0001984769	PREDICTED: hypothetical protein n=1 Tax=Vitis vinifera RepID=UPI0001984769	sp|O80647|PP195_ARATH	Pentatricopeptide repeat-containing protein At2g39620 OS=Arabidopsis thaliana GN=PCMP-E33	pentatricopeptide repeat-containing	gi|359486639|ref|XP_002284011.2|	PREDICTED: pentatricopeptide repeat-containing protein At2g39620-like [Vitis vinifera]	AT2G39620.1	Pentatricopeptide repeat (PPR) superfamily protein		Pentatricopeptide repeat (PPR) superfamily protein; CONTAINS InterPro DOMAIN/s: Pentatricopeptide repeat (InterPro:IPR002885); BEST Arabidopsis thaliana protein match is: Pentatricopeptide repeat (PPR) superfamily protein (TAIR:AT3G09040.1); Has 57584 Blast hits to 13450 proteins in 210 species: Archae - 0; Bacteria - 3; Metazoa - 36; Fungi - 107; Plants - 56697; Viruses - 0; Other Eukaryotes - 7…	cassava4.1_032452m|PACid:17990505	Pentatricopeptide repeat (PPR) superfamily protein	PGSC0003DMP400022545|PACid:24383789	Pentatricopeptide repeat (PPR) superfamily protein	comp330954_c0_seq1:3550-3933(-)	m.208110	.	.	.	.	.	.	MLQSFNIKTFPQEFFLSGALVKSSLRRSFLLTMFIEHLLDPGSSLPSFPLANRHFKDHDVGNSFIFNSLSGSVAPLPSTQRCMVGLHFLNFQCNSCCSTSSGKYNMAFCICMQPHLLHVHFQTIHST*		OG1_9838
Sp1_comp330954_c0_seq1	719	.	AT	ATCAACGGGGTTTCTT	113	.	INDEL;DP=4;VDB=0.0041;AF1=1;AC1=2;DP4=0,0,4,0;MQ=50;FQ=-46.5	GT:PL:GQ	1/1:153,12,0:21											SAM	4281	SPGI:SNFRFM4LP02Q14G3	UniRef100_UPI0001984769	PREDICTED: hypothetical protein n=1 Tax=Vitis vinifera RepID=UPI0001984769	sp|O80647|PP195_ARATH	Pentatricopeptide repeat-containing protein At2g39620 OS=Arabidopsis thaliana GN=PCMP-E33	pentatricopeptide repeat-containing	gi|359486639|ref|XP_002284011.2|	PREDICTED: pentatricopeptide repeat-containing protein At2g39620-like [Vitis vinifera]	AT2G39620.1	Pentatricopeptide repeat (PPR) superfamily protein		Pentatricopeptide repeat (PPR) superfamily protein; CONTAINS InterPro DOMAIN/s: Pentatricopeptide repeat (InterPro:IPR002885); BEST Arabidopsis thaliana protein match is: Pentatricopeptide repeat (PPR) superfamily protein (TAIR:AT3G09040.1); Has 57584 Blast hits to 13450 proteins in 210 species: Archae - 0; Bacteria - 3; Metazoa - 36; Fungi - 107; Plants - 56697; Viruses - 0; Other Eukaryotes - 7…	cassava4.1_032452m|PACid:17990505	Pentatricopeptide repeat (PPR) superfamily protein	PGSC0003DMP400022545|PACid:24383789	Pentatricopeptide repeat (PPR) superfamily protein	comp330954_c0_seq1:3550-3933(-)	m.208110	.	.	.	.	.	.	MLQSFNIKTFPQEFFLSGALVKSSLRRSFLLTMFIEHLLDPGSSLPSFPLANRHFKDHDVGNSFIFNSLSGSVAPLPSTQRCMVGLHFLNFQCNSCCSTSSGKYNMAFCICMQPHLLHVHFQTIHST*		OG1_9838
Sp1_comp330955_c0_seq4	1755	.	GGAGAAT	G	16814.9	PASS	AC=5;AF=0.833;AN=6;BaseQRankSum=-2.000;DP=243;FS=7.797;MLEAC=5;MLEAF=0.833;MQ=57.95;MQ0=0;MQRankSum=0.589;QD=34.60;ReadPosRankSum=-3.943	GT:AD:DP:GQ:MLPSAC:MLPSAF:PL	0/1/1/1/1/1:48,188:240:38:5:0.833:16850,979,459,188,38,0,3720											GATK	1993	SPGI:CN12972	UniRef100_UPI00019840FE	PREDICTED: hypothetical protein n=1 Tax=Vitis vinifera RepID=UPI00019840FE	tr|Q0WVW9|Q0WVW9_ARATH	DNA repair protein-like OS=Arabidopsis thaliana GN=At5g50340	dna repair protein	gi|460379775|ref|XP_004235636.1|	PREDICTED: DNA repair protein RadA homolog [Solanum lycopersicum]	AT5G50340.1	ATP-dependent peptidases;nucleotide binding;serine-type endopeptidases;DNA helicases;ATP binding;damaged DNA binding;nucleoside-triphosphatases		ATP-dependent peptidases;nucleotide binding;serine-type endopeptidases;DNA helicases;ATP binding;damaged DNA binding;nucleoside-triphosphatases; FUNCTIONS IN: in 7 functions; INVOLVED IN: DNA repair, proteolysis, DNA replication; LOCATED IN: cellular_component unknown; EXPRESSED IN: 22 plant structures; EXPRESSED DURING: 13 growth stages; CONTAINS InterPro DOMAIN/s: Peptidase S16, Lon C-terminal …	cassava4.1_003128m|PACid:17984127	ATP-dependent peptidases;nucleotide binding;serine-type endopeptidases;DNA helicases;ATP binding;damaged DNA binding;nucleoside-triphosphatases	PGSC0003DMP400004469|PACid:24402422	ATP-dependent peptidases;nucleotide binding;serine-type endopeptidases;DNA helicases;ATP binding;damaged DNA binding;nucleoside-triphosphatases	comp330955_c0_seq4:121-1956(+)	m.208120	sp|Q48761|RADA_LISMO`Q48761`Q:174-561,H:2-366`40.25%ID`E:4e-91`RecName: Full=DNA repair protein RadA homolog; AltName: Full=DNA repair protein Sms homolog;`Bacteria; Firmicutes; Bacilli; Bacillales; Listeriaceae; Listeria.	PF13481.1^AAA_25^AAA domain^267-416^E:2.8e-27`PF06745.8^KaiC^KaiC^269-470^E:4e-07	.	ExpAA=18.89`PredHel=1`Topology=o584-606i	COG1066^ Predicted ATP-dependent serine protease	GO:0005524^molecular_function^ATP binding`GO:0003684^molecular_function^damaged DNA binding`GO:0046872^molecular_function^metal ion binding`GO:0017111^molecular_function^nucleoside-triphosphatase activity`GO:0006281^biological_process^DNA repair	MITQFKRFPGLSRAAKPLISPTVHFSRALLQFADMRAFRALHFQKHLFNPSSNRRLLNPPITSCKYSPNPRFSRLFGSTPRRMFPEESTAVSHDVNGWGGGPKEQSSIETFYEPTTGRVVTRRGQSNDEASPREAGSSTGNGGSSNSTSSRYEYGSESRVYGEVVGSRGGKRKGKGKSKAVWVCSDCGYTDGQWWGVCKECNAVNTLKRFSQGDDRPTGGLGISENVIRSWLPQRSDNSMPMKLSDVNKGINKINWRIPLSGLFGAEVERVLGGGLVPGSLVLVGGDPGVGKSTLLLQIAAILGEGHGTTESAPVVYVSGEESIEQIGNRADRMRIGTEQLFLYTSTDVEDILEKVQRFTPRALIIDSIQTVYLRGVAGSAGGLTQVKECTEAFLRFAK…		OG1_17452
Sp1_comp330955_c0_seq4	1969	.	GGTTT	GT	193	.	INDEL;DP=114;VDB=0.0006;AF1=0.5;AC1=1;DP4=2,16,0,57;MQ=47;FQ=128;PV4=0.055,1,1,1	GT:PL:GQ	0/1:231,0,163:99											SAM	1993	SPGI:CN12972	UniRef100_UPI00019840FE	PREDICTED: hypothetical protein n=1 Tax=Vitis vinifera RepID=UPI00019840FE	tr|Q0WVW9|Q0WVW9_ARATH	DNA repair protein-like OS=Arabidopsis thaliana GN=At5g50340	dna repair protein	gi|460379775|ref|XP_004235636.1|	PREDICTED: DNA repair protein RadA homolog [Solanum lycopersicum]	AT5G50340.1	ATP-dependent peptidases;nucleotide binding;serine-type endopeptidases;DNA helicases;ATP binding;damaged DNA binding;nucleoside-triphosphatases		ATP-dependent peptidases;nucleotide binding;serine-type endopeptidases;DNA helicases;ATP binding;damaged DNA binding;nucleoside-triphosphatases; FUNCTIONS IN: in 7 functions; INVOLVED IN: DNA repair, proteolysis, DNA replication; LOCATED IN: cellular_component unknown; EXPRESSED IN: 22 plant structures; EXPRESSED DURING: 13 growth stages; CONTAINS InterPro DOMAIN/s: Peptidase S16, Lon C-terminal …	cassava4.1_003128m|PACid:17984127	ATP-dependent peptidases;nucleotide binding;serine-type endopeptidases;DNA helicases;ATP binding;damaged DNA binding;nucleoside-triphosphatases	PGSC0003DMP400004469|PACid:24402422	ATP-dependent peptidases;nucleotide binding;serine-type endopeptidases;DNA helicases;ATP binding;damaged DNA binding;nucleoside-triphosphatases	comp330955_c0_seq4:121-1956(+)	m.208120	sp|Q48761|RADA_LISMO`Q48761`Q:174-561,H:2-366`40.25%ID`E:4e-91`RecName: Full=DNA repair protein RadA homolog; AltName: Full=DNA repair protein Sms homolog;`Bacteria; Firmicutes; Bacilli; Bacillales; Listeriaceae; Listeria.	PF13481.1^AAA_25^AAA domain^267-416^E:2.8e-27`PF06745.8^KaiC^KaiC^269-470^E:4e-07	.	ExpAA=18.89`PredHel=1`Topology=o584-606i	COG1066^ Predicted ATP-dependent serine protease	GO:0005524^molecular_function^ATP binding`GO:0003684^molecular_function^damaged DNA binding`GO:0046872^molecular_function^metal ion binding`GO:0017111^molecular_function^nucleoside-triphosphatase activity`GO:0006281^biological_process^DNA repair	MITQFKRFPGLSRAAKPLISPTVHFSRALLQFADMRAFRALHFQKHLFNPSSNRRLLNPPITSCKYSPNPRFSRLFGSTPRRMFPEESTAVSHDVNGWGGGPKEQSSIETFYEPTTGRVVTRRGQSNDEASPREAGSSTGNGGSSNSTSSRYEYGSESRVYGEVVGSRGGKRKGKGKSKAVWVCSDCGYTDGQWWGVCKECNAVNTLKRFSQGDDRPTGGLGISENVIRSWLPQRSDNSMPMKLSDVNKGINKINWRIPLSGLFGAEVERVLGGGLVPGSLVLVGGDPGVGKSTLLLQIAAILGEGHGTTESAPVVYVSGEESIEQIGNRADRMRIGTEQLFLYTSTDVEDILEKVQRFTPRALIIDSIQTVYLRGVAGSAGGLTQVKECTEAFLRFAK…		OG1_17452
Sp1_comp330955_c0_seq4	1976	.	TTTT	TTTTAATCTTGTTT	11.8	.	INDEL;DP=105;VDB=0.0003;AF1=0.5;AC1=1;DP4=2,17,0,3;MQ=44;FQ=14.6;PV4=1,1,1,1	GT:PL:GQ	0/1:49,0,255:51											SAM	1993	SPGI:CN12972	UniRef100_UPI00019840FE	PREDICTED: hypothetical protein n=1 Tax=Vitis vinifera RepID=UPI00019840FE	tr|Q0WVW9|Q0WVW9_ARATH	DNA repair protein-like OS=Arabidopsis thaliana GN=At5g50340	dna repair protein	gi|460379775|ref|XP_004235636.1|	PREDICTED: DNA repair protein RadA homolog [Solanum lycopersicum]	AT5G50340.1	ATP-dependent peptidases;nucleotide binding;serine-type endopeptidases;DNA helicases;ATP binding;damaged DNA binding;nucleoside-triphosphatases		ATP-dependent peptidases;nucleotide binding;serine-type endopeptidases;DNA helicases;ATP binding;damaged DNA binding;nucleoside-triphosphatases; FUNCTIONS IN: in 7 functions; INVOLVED IN: DNA repair, proteolysis, DNA replication; LOCATED IN: cellular_component unknown; EXPRESSED IN: 22 plant structures; EXPRESSED DURING: 13 growth stages; CONTAINS InterPro DOMAIN/s: Peptidase S16, Lon C-terminal …	cassava4.1_003128m|PACid:17984127	ATP-dependent peptidases;nucleotide binding;serine-type endopeptidases;DNA helicases;ATP binding;damaged DNA binding;nucleoside-triphosphatases	PGSC0003DMP400004469|PACid:24402422	ATP-dependent peptidases;nucleotide binding;serine-type endopeptidases;DNA helicases;ATP binding;damaged DNA binding;nucleoside-triphosphatases	comp330955_c0_seq4:121-1956(+)	m.208120	sp|Q48761|RADA_LISMO`Q48761`Q:174-561,H:2-366`40.25%ID`E:4e-91`RecName: Full=DNA repair protein RadA homolog; AltName: Full=DNA repair protein Sms homolog;`Bacteria; Firmicutes; Bacilli; Bacillales; Listeriaceae; Listeria.	PF13481.1^AAA_25^AAA domain^267-416^E:2.8e-27`PF06745.8^KaiC^KaiC^269-470^E:4e-07	.	ExpAA=18.89`PredHel=1`Topology=o584-606i	COG1066^ Predicted ATP-dependent serine protease	GO:0005524^molecular_function^ATP binding`GO:0003684^molecular_function^damaged DNA binding`GO:0046872^molecular_function^metal ion binding`GO:0017111^molecular_function^nucleoside-triphosphatase activity`GO:0006281^biological_process^DNA repair	MITQFKRFPGLSRAAKPLISPTVHFSRALLQFADMRAFRALHFQKHLFNPSSNRRLLNPPITSCKYSPNPRFSRLFGSTPRRMFPEESTAVSHDVNGWGGGPKEQSSIETFYEPTTGRVVTRRGQSNDEASPREAGSSTGNGGSSNSTSSRYEYGSESRVYGEVVGSRGGKRKGKGKSKAVWVCSDCGYTDGQWWGVCKECNAVNTLKRFSQGDDRPTGGLGISENVIRSWLPQRSDNSMPMKLSDVNKGINKINWRIPLSGLFGAEVERVLGGGLVPGSLVLVGGDPGVGKSTLLLQIAAILGEGHGTTESAPVVYVSGEESIEQIGNRADRMRIGTEQLFLYTSTDVEDILEKVQRFTPRALIIDSIQTVYLRGVAGSAGGLTQVKECTEAFLRFAK…		OG1_17452
Sp1_comp330955_c0_seq4	43	.	TTACTGTA	TTA	215	.	INDEL;DP=7;VDB=0.0002;AF1=1;AC1=2;DP4=0,0,4,2;MQ=58;FQ=-52.5	GT:PL:GQ	1/1:255,18,0:33											SAM	1993	SPGI:CN12972	UniRef100_UPI00019840FE	PREDICTED: hypothetical protein n=1 Tax=Vitis vinifera RepID=UPI00019840FE	tr|Q0WVW9|Q0WVW9_ARATH	DNA repair protein-like OS=Arabidopsis thaliana GN=At5g50340	dna repair protein	gi|460379775|ref|XP_004235636.1|	PREDICTED: DNA repair protein RadA homolog [Solanum lycopersicum]	AT5G50340.1	ATP-dependent peptidases;nucleotide binding;serine-type endopeptidases;DNA helicases;ATP binding;damaged DNA binding;nucleoside-triphosphatases		ATP-dependent peptidases;nucleotide binding;serine-type endopeptidases;DNA helicases;ATP binding;damaged DNA binding;nucleoside-triphosphatases; FUNCTIONS IN: in 7 functions; INVOLVED IN: DNA repair, proteolysis, DNA replication; LOCATED IN: cellular_component unknown; EXPRESSED IN: 22 plant structures; EXPRESSED DURING: 13 growth stages; CONTAINS InterPro DOMAIN/s: Peptidase S16, Lon C-terminal …	cassava4.1_003128m|PACid:17984127	ATP-dependent peptidases;nucleotide binding;serine-type endopeptidases;DNA helicases;ATP binding;damaged DNA binding;nucleoside-triphosphatases	PGSC0003DMP400004469|PACid:24402422	ATP-dependent peptidases;nucleotide binding;serine-type endopeptidases;DNA helicases;ATP binding;damaged DNA binding;nucleoside-triphosphatases	comp330955_c0_seq4:121-1956(+)	m.208120	sp|Q48761|RADA_LISMO`Q48761`Q:174-561,H:2-366`40.25%ID`E:4e-91`RecName: Full=DNA repair protein RadA homolog; AltName: Full=DNA repair protein Sms homolog;`Bacteria; Firmicutes; Bacilli; Bacillales; Listeriaceae; Listeria.	PF13481.1^AAA_25^AAA domain^267-416^E:2.8e-27`PF06745.8^KaiC^KaiC^269-470^E:4e-07	.	ExpAA=18.89`PredHel=1`Topology=o584-606i	COG1066^ Predicted ATP-dependent serine protease	GO:0005524^molecular_function^ATP binding`GO:0003684^molecular_function^damaged DNA binding`GO:0046872^molecular_function^metal ion binding`GO:0017111^molecular_function^nucleoside-triphosphatase activity`GO:0006281^biological_process^DNA repair	MITQFKRFPGLSRAAKPLISPTVHFSRALLQFADMRAFRALHFQKHLFNPSSNRRLLNPPITSCKYSPNPRFSRLFGSTPRRMFPEESTAVSHDVNGWGGGPKEQSSIETFYEPTTGRVVTRRGQSNDEASPREAGSSTGNGGSSNSTSSRYEYGSESRVYGEVVGSRGGKRKGKGKSKAVWVCSDCGYTDGQWWGVCKECNAVNTLKRFSQGDDRPTGGLGISENVIRSWLPQRSDNSMPMKLSDVNKGINKINWRIPLSGLFGAEVERVLGGGLVPGSLVLVGGDPGVGKSTLLLQIAAILGEGHGTTESAPVVYVSGEESIEQIGNRADRMRIGTEQLFLYTSTDVEDILEKVQRFTPRALIIDSIQTVYLRGVAGSAGGLTQVKECTEAFLRFAK…		OG1_17452
Sp1_comp330955_c0_seq4	516	.	AAGAGAAGCCGGTTCGAG	AAG	217	.	INDEL;DP=116;VDB=0.0380;AF1=0.5;AC1=1;DP4=24,51,11,9;MQ=46;FQ=217;PV4=0.071,1,0.31,1	GT:PL:GQ	0/1:255,0,255:99											SAM	1993	SPGI:CN12972	UniRef100_UPI00019840FE	PREDICTED: hypothetical protein n=1 Tax=Vitis vinifera RepID=UPI00019840FE	tr|Q0WVW9|Q0WVW9_ARATH	DNA repair protein-like OS=Arabidopsis thaliana GN=At5g50340	dna repair protein	gi|460379775|ref|XP_004235636.1|	PREDICTED: DNA repair protein RadA homolog [Solanum lycopersicum]	AT5G50340.1	ATP-dependent peptidases;nucleotide binding;serine-type endopeptidases;DNA helicases;ATP binding;damaged DNA binding;nucleoside-triphosphatases		ATP-dependent peptidases;nucleotide binding;serine-type endopeptidases;DNA helicases;ATP binding;damaged DNA binding;nucleoside-triphosphatases; FUNCTIONS IN: in 7 functions; INVOLVED IN: DNA repair, proteolysis, DNA replication; LOCATED IN: cellular_component unknown; EXPRESSED IN: 22 plant structures; EXPRESSED DURING: 13 growth stages; CONTAINS InterPro DOMAIN/s: Peptidase S16, Lon C-terminal …	cassava4.1_003128m|PACid:17984127	ATP-dependent peptidases;nucleotide binding;serine-type endopeptidases;DNA helicases;ATP binding;damaged DNA binding;nucleoside-triphosphatases	PGSC0003DMP400004469|PACid:24402422	ATP-dependent peptidases;nucleotide binding;serine-type endopeptidases;DNA helicases;ATP binding;damaged DNA binding;nucleoside-triphosphatases	comp330955_c0_seq4:121-1956(+)	m.208120	sp|Q48761|RADA_LISMO`Q48761`Q:174-561,H:2-366`40.25%ID`E:4e-91`RecName: Full=DNA repair protein RadA homolog; AltName: Full=DNA repair protein Sms homolog;`Bacteria; Firmicutes; Bacilli; Bacillales; Listeriaceae; Listeria.	PF13481.1^AAA_25^AAA domain^267-416^E:2.8e-27`PF06745.8^KaiC^KaiC^269-470^E:4e-07	.	ExpAA=18.89`PredHel=1`Topology=o584-606i	COG1066^ Predicted ATP-dependent serine protease	GO:0005524^molecular_function^ATP binding`GO:0003684^molecular_function^damaged DNA binding`GO:0046872^molecular_function^metal ion binding`GO:0017111^molecular_function^nucleoside-triphosphatase activity`GO:0006281^biological_process^DNA repair	MITQFKRFPGLSRAAKPLISPTVHFSRALLQFADMRAFRALHFQKHLFNPSSNRRLLNPPITSCKYSPNPRFSRLFGSTPRRMFPEESTAVSHDVNGWGGGPKEQSSIETFYEPTTGRVVTRRGQSNDEASPREAGSSTGNGGSSNSTSSRYEYGSESRVYGEVVGSRGGKRKGKGKSKAVWVCSDCGYTDGQWWGVCKECNAVNTLKRFSQGDDRPTGGLGISENVIRSWLPQRSDNSMPMKLSDVNKGINKINWRIPLSGLFGAEVERVLGGGLVPGSLVLVGGDPGVGKSTLLLQIAAILGEGHGTTESAPVVYVSGEESIEQIGNRADRMRIGTEQLFLYTSTDVEDILEKVQRFTPRALIIDSIQTVYLRGVAGSAGGLTQVKECTEAFLRFAK…		OG1_17452
Sp1_comp330956_c0_seq1	126	.	G	GTT	275.98	PASS	AC=3;AF=0.500;AN=6;BaseQRankSum=0.634;DP=20;FS=0.000;MLEAC=3;MLEAF=0.500;MQ=53.50;MQ0=0;MQRankSum=0.362;QD=13.80;ReadPosRankSum=0.996	GT:AD:DP:GQ:MLPSAC:MLPSAF:PL	0/0/0/1/1/1:11,7:18:1:3:0.500:308,13,1,0,7,23,81											GATK	292	No hit in this database						No hit in this database		No hit in this database				No hit in this database		No hit in this database
Sp1_comp330956_c0_seq1	98	.	TC	T	180.12	PASS	AC=4;AF=0.667;AN=6;BaseQRankSum=1.203;DP=16;FS=7.782;MLEAC=4;MLEAF=0.667;MQ=53.23;MQ0=0;MQRankSum=-0.248;QD=11.26;RPA=4,3;RU=C;ReadPosRankSum=-1.001;STR	GT:AD:DP:GQ:MLPSAC:MLPSAF:PL	0/0/1/1/1/1:3,6:15:0:4:0.667:211,26,11,3,0,0,11											GATK	292	No hit in this database						No hit in this database		No hit in this database				No hit in this database		No hit in this database
Sp1_comp330956_c1_seq4	406	.	TC	T	3.25	.	INDEL;DP=1;AF1=1;AC1=2;DP4=0,0,0,1;MQ=50;FQ=-37.5	GT:PL:GQ	0/1:38,3,0:4											SAM	488	SPGI:SNFRFM4LP02Q3UXA	UniRef100_UPI000198466B	PREDICTED: hypothetical protein n=1 Tax=Vitis vinifera RepID=UPI000198466B	sp|Q8L783|CAX5_ARATH	Vacuolar cation/proton exchanger 5 OS=Arabidopsis thaliana GN=CAX5	vacuolar cation proton	No hit in this database		No hit in this database				No hit in this database		No hit in this database
Sp1_comp330956_c1_seq4	56	.	TTTCTTCTTC	TTTCTTC	26.5	.	INDEL;DP=12;VDB=0.0118;AF1=0.5001;AC1=1;DP4=0,1,1,2;MQ=49;FQ=3.81;PV4=1,0.007,1,0.024	GT:PL:GQ	0/1:64,0,36:39											SAM	488	SPGI:SNFRFM4LP02Q3UXA	UniRef100_UPI000198466B	PREDICTED: hypothetical protein n=1 Tax=Vitis vinifera RepID=UPI000198466B	sp|Q8L783|CAX5_ARATH	Vacuolar cation/proton exchanger 5 OS=Arabidopsis thaliana GN=CAX5	vacuolar cation proton	No hit in this database		No hit in this database				No hit in this database		No hit in this database
Sp1_comp330956_c2_seq2	625	.	TTTC	T	180	.	INDEL;DP=23;VDB=0.0345;AF1=1;AC1=2;DP4=0,0,5,6;MQ=48;FQ=-67.5	GT:PL:GQ	1/1:221,33,0:63	Sp1_comp330956_c2_seq2	625	.	TTTC	T	737.38	PASS	AC=5;AF=0.833;AN=6;BaseQRankSum=1.123;DP=26;FS=5.478;MLEAC=5;MLEAF=0.833;MQ=59.55;MQ0=0;MQRankSum=0.194;QD=28.36;ReadPosRankSum=0.426	GT:AD:DP:GQ:MLPSAC:MLPSAF:PL	0/1/1/1/1/1:4,20:26:9:5:0.833:772,110,57,28,9,0,39	SG	816	SPGI:CN24598	UniRef100_UPI000198466B	PREDICTED: hypothetical protein n=1 Tax=Vitis vinifera RepID=UPI000198466B	sp|Q8L783|CAX5_ARATH	Vacuolar cation/proton exchanger 5 OS=Arabidopsis thaliana GN=CAX5	vacuolar cation proton	gi|460395298|ref|XP_004243221.1|	PREDICTED: vacuolar cation/proton exchanger 5-like [Solanum lycopersicum]	AT1G55730.2	cation exchanger 5	member of Low affinity calcium antiporter CAX2 family	cation exchanger 5 (CAX5); FUNCTIONS IN: cation:cation antiporter activity, calcium:cation antiporter activity; INVOLVED IN: cation transport, transmembrane transport; LOCATED IN: integral to membrane; CONTAINS InterPro DOMAIN/s: Sodium/calcium exchanger membrane region (InterPro:IPR004837), Calcium/proton exchanger superfamily (InterPro:IPR004798), Calcium/proton exchanger (InterPro:IPR004713); …	cassava4.1_024415m|PACid:17993878	cation exchanger 5	PGSC0003DMP400054144|PACid:24417034	cation exchanger 5	comp330956_c2_seq2:1-378(-)	m.208146	sp|Q8L783|CAX5_ARATH`Q8L783`Q:47-126,H:56-135`62.5%ID`E:3e-23`RecName: Full=Vacuolar cation/proton exchanger 5; AltName: Full=Ca(2+)/H(+) antiporter CAX5; AltName: Full=Ca(2+)/H(+) exchanger 5; AltName: Full=Protein CATION EXCHANGER 5;`Eukaryota; Viridiplantae; Streptophyta; Embryophyta; Tracheophyta; Spermatophyta; Magnoliophyta; eudicotyledons; core eudicotyledons; rosids; malvids; Brassicales;…	.	.	.	COG0387^ Ca2+/H+ antiporter	GO:0016021^cellular_component^integral to membrane`GO:0005774^cellular_component^vacuolar membrane`GO:0015369^molecular_function^calcium:hydrogen antiporter activity	MGSFDGRAVLEFHDESLVSPDHVIGRPISLDPSPRRSFFYTSSDDFSCKCILNRMLASIKIVFLSKKLNILITCGPLAVLVDKFSTHHGWIFILSLLGIIPLAERLGWATEQLAFFTGPTVGGLLN
Sp1_comp330956_c2_seq2	517	.	A	ACAG	364.07	PASS	AC=2;AF=0.333;AN=6;BaseQRankSum=0.971;DP=31;FS=1.702;MLEAC=2;MLEAF=0.333;MQ=57.80;MQ0=0;MQRankSum=1.874;QD=11.74;RPA=1,2;RU=CAG;ReadPosRankSum=-0.655;STR	GT:AD:DP:GQ:MLPSAC:MLPSAF:PL	0/0/0/0/1/1:23,8:31:2:2:0.333:397,2,0,15,45,107,2147483647											GATK	816	SPGI:CN24598	UniRef100_UPI000198466B	PREDICTED: hypothetical protein n=1 Tax=Vitis vinifera RepID=UPI000198466B	sp|Q8L783|CAX5_ARATH	Vacuolar cation/proton exchanger 5 OS=Arabidopsis thaliana GN=CAX5	vacuolar cation proton	gi|460395298|ref|XP_004243221.1|	PREDICTED: vacuolar cation/proton exchanger 5-like [Solanum lycopersicum]	AT1G55730.2	cation exchanger 5	member of Low affinity calcium antiporter CAX2 family	cation exchanger 5 (CAX5); FUNCTIONS IN: cation:cation antiporter activity, calcium:cation antiporter activity; INVOLVED IN: cation transport, transmembrane transport; LOCATED IN: integral to membrane; CONTAINS InterPro DOMAIN/s: Sodium/calcium exchanger membrane region (InterPro:IPR004837), Calcium/proton exchanger superfamily (InterPro:IPR004798), Calcium/proton exchanger (InterPro:IPR004713); …	cassava4.1_024415m|PACid:17993878	cation exchanger 5	PGSC0003DMP400054144|PACid:24417034	cation exchanger 5	comp330956_c2_seq2:1-378(-)	m.208146	sp|Q8L783|CAX5_ARATH`Q8L783`Q:47-126,H:56-135`62.5%ID`E:3e-23`RecName: Full=Vacuolar cation/proton exchanger 5; AltName: Full=Ca(2+)/H(+) antiporter CAX5; AltName: Full=Ca(2+)/H(+) exchanger 5; AltName: Full=Protein CATION EXCHANGER 5;`Eukaryota; Viridiplantae; Streptophyta; Embryophyta; Tracheophyta; Spermatophyta; Magnoliophyta; eudicotyledons; core eudicotyledons; rosids; malvids; Brassicales;…	.	.	.	COG0387^ Ca2+/H+ antiporter	GO:0016021^cellular_component^integral to membrane`GO:0005774^cellular_component^vacuolar membrane`GO:0015369^molecular_function^calcium:hydrogen antiporter activity	MGSFDGRAVLEFHDESLVSPDHVIGRPISLDPSPRRSFFYTSSDDFSCKCILNRMLASIKIVFLSKKLNILITCGPLAVLVDKFSTHHGWIFILSLLGIIPLAERLGWATEQLAFFTGPTVGGLLN
Sp1_comp330956_c2_seq2	378	.	T	TCTG	64.5	.	INDEL;DP=29;VDB=0.0398;AF1=0.5;AC1=1;DP4=8,10,1,3;MQ=44;FQ=67.5;PV4=0.62,1,1,1	GT:PL:GQ	0/1:102,0,255:99											SAM	816	SPGI:CN24598	UniRef100_UPI000198466B	PREDICTED: hypothetical protein n=1 Tax=Vitis vinifera RepID=UPI000198466B	sp|Q8L783|CAX5_ARATH	Vacuolar cation/proton exchanger 5 OS=Arabidopsis thaliana GN=CAX5	vacuolar cation proton	gi|460395298|ref|XP_004243221.1|	PREDICTED: vacuolar cation/proton exchanger 5-like [Solanum lycopersicum]	AT1G55730.2	cation exchanger 5	member of Low affinity calcium antiporter CAX2 family	cation exchanger 5 (CAX5); FUNCTIONS IN: cation:cation antiporter activity, calcium:cation antiporter activity; INVOLVED IN: cation transport, transmembrane transport; LOCATED IN: integral to membrane; CONTAINS InterPro DOMAIN/s: Sodium/calcium exchanger membrane region (InterPro:IPR004837), Calcium/proton exchanger superfamily (InterPro:IPR004798), Calcium/proton exchanger (InterPro:IPR004713); …	cassava4.1_024415m|PACid:17993878	cation exchanger 5	PGSC0003DMP400054144|PACid:24417034	cation exchanger 5	comp330956_c2_seq2:1-378(-)	m.208146	sp|Q8L783|CAX5_ARATH`Q8L783`Q:47-126,H:56-135`62.5%ID`E:3e-23`RecName: Full=Vacuolar cation/proton exchanger 5; AltName: Full=Ca(2+)/H(+) antiporter CAX5; AltName: Full=Ca(2+)/H(+) exchanger 5; AltName: Full=Protein CATION EXCHANGER 5;`Eukaryota; Viridiplantae; Streptophyta; Embryophyta; Tracheophyta; Spermatophyta; Magnoliophyta; eudicotyledons; core eudicotyledons; rosids; malvids; Brassicales;…	.	.	.	COG0387^ Ca2+/H+ antiporter	GO:0016021^cellular_component^integral to membrane`GO:0005774^cellular_component^vacuolar membrane`GO:0015369^molecular_function^calcium:hydrogen antiporter activity	MGSFDGRAVLEFHDESLVSPDHVIGRPISLDPSPRRSFFYTSSDDFSCKCILNRMLASIKIVFLSKKLNILITCGPLAVLVDKFSTHHGWIFILSLLGIIPLAERLGWATEQLAFFTGPTVGGLLN
Sp1_comp330956_c2_seq2	704	.	CGGT	CGGTGTTGGT	127	.	INDEL;DP=27;VDB=0.0298;AF1=0.5;AC1=1;DP4=0,3,2,3;MQ=45;FQ=6.56;PV4=0.46,1,0.00037,1	GT:PL:GQ	0/1:165,0,40:43											SAM	816	SPGI:CN24598	UniRef100_UPI000198466B	PREDICTED: hypothetical protein n=1 Tax=Vitis vinifera RepID=UPI000198466B	sp|Q8L783|CAX5_ARATH	Vacuolar cation/proton exchanger 5 OS=Arabidopsis thaliana GN=CAX5	vacuolar cation proton	gi|460395298|ref|XP_004243221.1|	PREDICTED: vacuolar cation/proton exchanger 5-like [Solanum lycopersicum]	AT1G55730.2	cation exchanger 5	member of Low affinity calcium antiporter CAX2 family	cation exchanger 5 (CAX5); FUNCTIONS IN: cation:cation antiporter activity, calcium:cation antiporter activity; INVOLVED IN: cation transport, transmembrane transport; LOCATED IN: integral to membrane; CONTAINS InterPro DOMAIN/s: Sodium/calcium exchanger membrane region (InterPro:IPR004837), Calcium/proton exchanger superfamily (InterPro:IPR004798), Calcium/proton exchanger (InterPro:IPR004713); …	cassava4.1_024415m|PACid:17993878	cation exchanger 5	PGSC0003DMP400054144|PACid:24417034	cation exchanger 5	comp330956_c2_seq2:1-378(-)	m.208146	sp|Q8L783|CAX5_ARATH`Q8L783`Q:47-126,H:56-135`62.5%ID`E:3e-23`RecName: Full=Vacuolar cation/proton exchanger 5; AltName: Full=Ca(2+)/H(+) antiporter CAX5; AltName: Full=Ca(2+)/H(+) exchanger 5; AltName: Full=Protein CATION EXCHANGER 5;`Eukaryota; Viridiplantae; Streptophyta; Embryophyta; Tracheophyta; Spermatophyta; Magnoliophyta; eudicotyledons; core eudicotyledons; rosids; malvids; Brassicales;…	.	.	.	COG0387^ Ca2+/H+ antiporter	GO:0016021^cellular_component^integral to membrane`GO:0005774^cellular_component^vacuolar membrane`GO:0015369^molecular_function^calcium:hydrogen antiporter activity	MGSFDGRAVLEFHDESLVSPDHVIGRPISLDPSPRRSFFYTSSDDFSCKCILNRMLASIKIVFLSKKLNILITCGPLAVLVDKFSTHHGWIFILSLLGIIPLAERLGWATEQLAFFTGPTVGGLLN
Sp1_comp330957_c0_seq3	218	.	CT	C	4500.87	PASS	AC=3;AF=0.500;AN=6;BaseQRankSum=-1.979;DP=249;FS=40.048;MLEAC=3;MLEAF=0.500;MQ=59.49;MQ0=0;MQRankSum=1.069;QD=18.08;RPA=5,4;RU=T;ReadPosRankSum=-0.267;STR	GT:AD:DP:GQ:MLPSAC:MLPSAF:PL	0/0/0/1/1/1:101,137:248:0:3:0.500:4533,437,120,0,0,156,2147483647											GATK	578	SPGI:SNFRFM4LP02RHLC8			-No-Hit-		---NA---	No hit in this database		No hit in this database				No hit in this database		No hit in this database
Sp1_comp330957_c0_seq3	486	.	GTT	G,GT	8238.86	PASS	AC=5,1;AF=0.833,0.167;AN=6;DP=229;FS=0.000;MLEAC=4,1;MLEAF=0.667,0.167;MQ=59.87;MQ0=0;QD=32.25;RPA=7,5,6;RU=T;STR	GT:AD:DP:GQ:MLPSAC:MLPSAF	1/1/1/1/1/2:0,203,22:228:99:5,1:0.833,0.167											GATK	578	SPGI:SNFRFM4LP02RHLC8			-No-Hit-		---NA---	No hit in this database		No hit in this database				No hit in this database		No hit in this database
Sp1_comp330957_c0_seq3	30	.	TTCTCT	TTCTCTCT	214	.	INDEL;DP=218;VDB=0.0005;AF1=1;AC1=2;DP4=0,0,21,21;MQ=43;FQ=-152	GT:PL:GQ	1/1:255,117,0:99											SAM	578	SPGI:SNFRFM4LP02RHLC8			-No-Hit-		---NA---	No hit in this database		No hit in this database				No hit in this database		No hit in this database
Sp1_comp330957_c1_seq6	169	.	AGGGGG	AGGGGGG,AAGGGGGG	102	.	INDEL;DP=125;VDB=0.0244;AF1=1;AC1=2;DP4=0,0,27,5;MQ=49;FQ=-128	GT:PL:GQ	1/1:143,93,0,121,56,118:99	Sp1_comp330957_c1_seq6	169	.	A	AG	5764.86	PASS	AC=5;AF=0.833;AN=6;BaseQRankSum=-1.107;DP=247;FS=36.308;MLEAC=5;MLEAF=0.833;MQ=57.52;MQ0=0;MQRankSum=0.904;QD=23.34;RPA=5,6;RU=G;ReadPosRankSum=-4.296;STR	GT:AD:DP:GQ:MLPSAC:MLPSAF:PL	0/1/1/1/1/1:27,193:241:99:5:0.833:5800,1143,599,297,105,0,560	SG	570	SPGI:CN24967	no hit		-No-Hit-	No Matching Hit found	---NA---	No hit in this database		No hit in this database				No hit in this database		No hit in this database
Sp1_comp330957_c1_seq6	209	.	A	AATGCTGGC	217	.	INDEL;DP=133;VDB=0.0365;AF1=0.5;AC1=1;DP4=16,18,6,7;MQ=46;FQ=217;PV4=1,0.0005,1,1	GT:PL:GQ	0/1:255,0,255:99	Sp1_comp330957_c1_seq6	209	.	A	AATGCTGGC	5841.86	PASS	AC=2;AF=0.333;AN=6;BaseQRankSum=3.623;DP=168;FS=13.437;MLEAC=2;MLEAF=0.333;MQ=57.49;MQ0=0;MQRankSum=-1.453;QD=13.04;ReadPosRankSum=3.185	GT:AD:DP:GQ:MLPSAC:MLPSAF:PL	0/0/0/0/1/1:106,55:164:36:2:0.333:5877,63,0,36,154,2147483647,2147483647	SG	570	SPGI:CN24967	no hit		-No-Hit-	No Matching Hit found	---NA---	No hit in this database		No hit in this database				No hit in this database		No hit in this database
Sp1_comp330957_c1_seq6	264	.	CT	CTT	204	.	INDEL;DP=117;VDB=0.0400;AF1=0.5;AC1=1;DP4=4,8,18,8;MQ=45;FQ=65.5;PV4=0.075,1,1,1	GT:PL:GQ	0/1:242,0,100:99	Sp1_comp330957_c1_seq6	264	.	C	CT	1357.88	PASS	AC=2;AF=0.333;AN=6;BaseQRankSum=1.884;DP=164;FS=4.337;MLEAC=2;MLEAF=0.333;MQ=58.27;MQ0=0;MQRankSum=0.344;QD=8.28;RPA=1,2;RU=T;ReadPosRankSum=1.099;STR	GT:AD:DP:GQ:MLPSAC:MLPSAF:PL	0/0/0/0/1/1:107,42:160:23:2:0.333:1393,23,0,60,196,2147483647,2147483647	SG	570	SPGI:CN24967	no hit		-No-Hit-	No Matching Hit found	---NA---	No hit in this database		No hit in this database				No hit in this database		No hit in this database
Sp1_comp330957_c1_seq6	270	.	TC	TCC	217	.	INDEL;DP=109;VDB=0.0399;AF1=0.5;AC1=1;DP4=4,6,23,22;MQ=49;FQ=8.19;PV4=0.73,1,1,1	GT:PL:GQ	0/1:255,0,42:45	Sp1_comp330957_c1_seq6	270	.	T	TC	2345.87	PASS	AC=3;AF=0.500;AN=6;BaseQRankSum=-2.119;DP=147;FS=2.168;MLEAC=3;MLEAF=0.500;MQ=58.21;MQ0=0;MQRankSum=2.212;QD=15.96;RPA=1,2;RU=C;ReadPosRankSum=-3.083;STR	GT:AD:DP:GQ:MLPSAC:MLPSAF:PL	0/0/0/1/1/1:69,66:143:30:3:0.500:2381,162,30,0,39,183,2147483647	SG	570	SPGI:CN24967	no hit		-No-Hit-	No Matching Hit found	---NA---	No hit in this database		No hit in this database				No hit in this database		No hit in this database
Sp1_comp330957_c1_seq6	174	.	G	GGCTATGAGC	217	.	INDEL;DP=132;VDB=0.0298;AF1=0.5;AC1=1;DP4=22,7,24,12;MQ=49;FQ=217;PV4=0.58,1,1,1	GT:PL:GQ	0/1:255,0,255:99											SAM	570	SPGI:CN24967	no hit		-No-Hit-	No Matching Hit found	---NA---	No hit in this database		No hit in this database				No hit in this database		No hit in this database
Sp1_comp330957_c1_seq6	284	.	GAGATCTACAGATCT	GAGATCT	212	.	INDEL;DP=102;VDB=0.0380;AF1=0.5;AC1=1;DP4=26,27,7,7;MQ=49;FQ=214;PV4=1,0.0008,1,1	GT:PL:GQ	0/1:250,0,255:99											SAM	570	SPGI:CN24967	no hit		-No-Hit-	No Matching Hit found	---NA---	No hit in this database		No hit in this database				No hit in this database		No hit in this database
Sp1_comp330957_c1_seq6	93	.	CT	C	64.5	.	INDEL;DP=17;VDB=0.0392;AF1=0.5;AC1=1;DP4=3,3,4,2;MQ=48;FQ=67.5;PV4=1,0.029,0.023,1	GT:PL:GQ	0/1:102,0,146:99											SAM	570	SPGI:CN24967	no hit		-No-Hit-	No Matching Hit found	---NA---	No hit in this database		No hit in this database				No hit in this database		No hit in this database
Sp1_comp330958_c0_seq1	147	.	CTT	CTTT	9.04	.	INDEL;DP=92;VDB=0.0345;AF1=0.5;AC1=1;DP4=44,23,6,3;MQ=50;FQ=11.8;PV4=1,1,1,0.39	GT:PL:GQ	0/1:46,0,213:48											SAM	4848	SPGI:CN05388	UniRef100_B7ZGK5	Nck-associated protein 1 n=1 Tax=Lotus japonicus RepID=B7ZGK5_LOTJA	sp|Q5S2C4-1|NCKP1_ARATH	Isoform 1 of Protein NAP1 OS=Arabidopsis thaliana GN=NAP1	protein	gi|460374896|ref|XP_004233244.1|	PREDICTED: protein NAP1-like [Solanum lycopersicum]	AT2G35110.2	transcription activators	Component of the WAVE protein complex which act as activators of ARP2/3 complex involved in actin nucleation. Required for trichome morphogenesis. Mutant displays distorted trichomes, a phenotype that can be phenocopied by treatment of WT plants with actin-interacting drugs.	GNARLED (GRL); CONTAINS InterPro DOMAIN/s: Nck-associated protein 1 (InterPro:IPR019137); Has 35333 Blast hits to 34131 proteins in 2444 species: Archae - 798; Bacteria - 22429; Metazoa - 974; Fungi - 991; Plants - 531; Viruses - 0; Other Eukaryotes - 9610 (source: NCBI BLink).	cassava4.1_002543m|PACid:17965327	transcription activators	No hit in this database		comp330958_c0_seq1:457-4611(+)	m.208161	sp|Q5S2C4|NCKP1_ARATH`Q5S2C4`Q:1-1384,H:1-1422`75.52%ID`E:0`RecName: Full=Protein NAP1; AltName: Full=ARP2/3 regulatory protein subunit NAPP; AltName: Full=NAP of plants; AltName: Full=Nck-associated protein 1; Short=AtNAP1; Short=AtNAP125; AltName: Full=Protein GNARLED; AltName: Full=p125Nap1;`Eukaryota; Viridiplantae; Streptophyta; Embryophyta; Tracheophyta; Spermatophyta; Magnoliophyta; eudico…	PF09735.4^Nckap1^Membrane-associated apoptosis protein^115-1270^E:0	.	.	NOG287735	GO:0031209^cellular_component^SCAR complex`GO:0045010^biological_process^actin nucleation`GO:0009825^biological_process^multidimensional cell growth`GO:0045893^biological_process^positive regulation of transcription, DNA-dependent`GO:0010090^biological_process^trichome morphogenesis	MAKSRQHFPADEVLSSSPTGVRSREWEGPGRWTEYLGHDVASTAAHKASRTAGTDGTAANSSSGSSHKGLNMQWVYQLTQVAEGLMAKMYRFNQILDYPDVIGHVFSEAFWKSGVFPNHPKICIFLSRKFPEHHSKLQLERVDKIALDAINDGAEVHLQSLEPWIQLLLDLMAFREHALRLILDLSSTVITLLPHQNSLILHAFMDLICAFVRVNLFSEKIPRKMMLQTYNLLHAISRNDRDCDFYHRLIQFVDSYDPPLKGLHEDLNFVSPRIGEVLEAVGPIIFLSTDTRKLRNEGFLSPFHPRYPDILTNSAHPMRAQDLANVTSYREWVLFGYLVCPDELLRVTSIDIASVVLKENLVLPLFRDEYILLHEDYQLYVLPRVLESKKMAKSGRTKQ…
Sp1_comp330959_c0_seq7	1529	.	CCAGAG	C	169	.	INDEL;DP=30;VDB=0.0140;AF1=0.5;AC1=1;DP4=3,8,1,6;MQ=49;FQ=172;PV4=1,0.34,1,1	GT:PL:GQ	0/1:207,0,255:99											SAM	1614	SPGI:CN14991	UniRef100_Q9FT92	Uncharacterized protein At5g08430 n=2 Tax=Arabidopsis thaliana RepID=Y5843_ARATH	sp|Q9FT92|Y5843_ARATH	Uncharacterized protein At5g08430 OS=Arabidopsis thaliana GN=At5g08430	protein binding	gi|460367499|ref|XP_004229611.1|	PREDICTED: uncharacterized protein At5g08430-like [Solanum lycopersicum]	AT5G08430.1	SWIB/MDM2 domain;Plus-3;GYF		SWIB/MDM2 domain;Plus-3;GYF; FUNCTIONS IN: DNA binding; INVOLVED IN: histone modification, transcription initiation; LOCATED IN: nucleus; EXPRESSED IN: 23 plant structures; EXPRESSED DURING: 15 growth stages; CONTAINS InterPro DOMAIN/s: Plus-3 domain, subgroup (InterPro:IPR018144), SWIB/MDM2 domain (InterPro:IPR003121), Plus-3 (InterPro:IPR004343), GYF (InterPro:IPR003169); BEST Arabidopsis thali…	cassava4.1_007437m|PACid:17979743	SWIB/MDM2 domain;Plus-3;GYF	PGSC0003DMP400043126|PACid:24418862	zinc ion binding;DNA binding
Sp1_comp330959_c0_seq7	1581	.	AAGGCAGG	AAGG	5.79	.	INDEL;DP=7;VDB=0.0008;AF1=0.5;AC1=1;DP4=0,1,0,1;MQ=49;FQ=6.46;PV4=1,1,1,1	GT:PL:GQ	0/1:42,0,44:42											SAM	1614	SPGI:CN14991	UniRef100_Q9FT92	Uncharacterized protein At5g08430 n=2 Tax=Arabidopsis thaliana RepID=Y5843_ARATH	sp|Q9FT92|Y5843_ARATH	Uncharacterized protein At5g08430 OS=Arabidopsis thaliana GN=At5g08430	protein binding	gi|460367499|ref|XP_004229611.1|	PREDICTED: uncharacterized protein At5g08430-like [Solanum lycopersicum]	AT5G08430.1	SWIB/MDM2 domain;Plus-3;GYF		SWIB/MDM2 domain;Plus-3;GYF; FUNCTIONS IN: DNA binding; INVOLVED IN: histone modification, transcription initiation; LOCATED IN: nucleus; EXPRESSED IN: 23 plant structures; EXPRESSED DURING: 15 growth stages; CONTAINS InterPro DOMAIN/s: Plus-3 domain, subgroup (InterPro:IPR018144), SWIB/MDM2 domain (InterPro:IPR003121), Plus-3 (InterPro:IPR004343), GYF (InterPro:IPR003169); BEST Arabidopsis thali…	cassava4.1_007437m|PACid:17979743	SWIB/MDM2 domain;Plus-3;GYF	PGSC0003DMP400043126|PACid:24418862	zinc ion binding;DNA binding
Sp1_comp330959_c0_seq7	923	.	TC	TCAC	160	.	INDEL;DP=140;VDB=0.0399;AF1=0.5;AC1=1;DP4=1,5,9,19;MQ=48;FQ=23.5;PV4=0.64,0.037,1,1	GT:PL:GQ	0/1:198,0,58:61											SAM	1614	SPGI:CN14991	UniRef100_Q9FT92	Uncharacterized protein At5g08430 n=2 Tax=Arabidopsis thaliana RepID=Y5843_ARATH	sp|Q9FT92|Y5843_ARATH	Uncharacterized protein At5g08430 OS=Arabidopsis thaliana GN=At5g08430	protein binding	gi|460367499|ref|XP_004229611.1|	PREDICTED: uncharacterized protein At5g08430-like [Solanum lycopersicum]	AT5G08430.1	SWIB/MDM2 domain;Plus-3;GYF		SWIB/MDM2 domain;Plus-3;GYF; FUNCTIONS IN: DNA binding; INVOLVED IN: histone modification, transcription initiation; LOCATED IN: nucleus; EXPRESSED IN: 23 plant structures; EXPRESSED DURING: 15 growth stages; CONTAINS InterPro DOMAIN/s: Plus-3 domain, subgroup (InterPro:IPR018144), SWIB/MDM2 domain (InterPro:IPR003121), Plus-3 (InterPro:IPR004343), GYF (InterPro:IPR003169); BEST Arabidopsis thali…	cassava4.1_007437m|PACid:17979743	SWIB/MDM2 domain;Plus-3;GYF	PGSC0003DMP400043126|PACid:24418862	zinc ion binding;DNA binding
Sp1_comp330961_c0_seq1	2382	.	AGCTGCTGCTGCTGCTGCTGCT	AGCTGCTGCTGCTGCT,AGCTGCTGCTGCTGCTGCT	3.81	.	INDEL;DP=7;VDB=0.0305;AF1=1;AC1=2;DP4=0,0,2,0;MQ=42;FQ=-37.5	GT:PL:GQ	0/1:75,39,36,39,0,36:4											SAM	3155	No hit in this database						gi|508723363|gb|EOY15260.1|	Plant regulator RWP-RK family protein, putative [Theobroma cacao]	AT1G20640.2	Plant regulator RWP-RK family protein		Plant regulator RWP-RK family protein; CONTAINS InterPro DOMAIN/s: Octicosapeptide/Phox/Bem1p (InterPro:IPR000270), Plant regulator RWP-RK (InterPro:IPR003035); BEST Arabidopsis thaliana protein match is: Plant regulator RWP-RK family protein (TAIR:AT1G76350.1); Has 35333 Blast hits to 34131 proteins in 2444 species: Archae - 798; Bacteria - 22429; Metazoa - 974; Fungi - 991; Plants - 531; Viruse…	cassava4.1_001188m|PACid:17990139	Plant regulator RWP-RK family protein	PGSC0003DMP400017484|PACid:24382301	Plant regulator RWP-RK family protein	comp330961_c0_seq1:325-2919(+)	m.208175	sp|Q9SFW8|NLP5_ARATH`Q9SFW8`Q:18-854,H:9-787`48.5%ID`E:0`RecName: Full=Protein NLP5; Short=AtNLP5; AltName: Full=NIN-like protein 5; AltName: Full=Nodule inception protein-like protein 5;`Eukaryota; Viridiplantae; Streptophyta; Embryophyta; Tracheophyta; Spermatophyta; Magnoliophyta; eudicotyledons; core eudicotyledons; rosids; malvids; Brassicales; Brassicaceae; Camelineae; Arabidopsis.	PF02042.10^RWP-RK^RWP-RK domain^572-622^E:2.2e-26`PF00564.19^PB1^PB1 domain^779-856^E:8.9e-20	.	.	NOG320188	GO:0005634^cellular_component^nucleus`GO:0003677^molecular_function^DNA binding`GO:0003700^molecular_function^sequence-specific DNA binding transcription factor activity`GO:0006351^biological_process^transcription, DNA-dependent	MDGGLCPSATLLNVSSSDSFMDLDYMNELLCWVERSEGSDVLLHHSPPTASYMWPVLEANNNGQEERQRASLLPENLSGFQYRTAISPSGQSRRCLVEGSERGWWVCPKTGNSITDRLVRAVEYINEFSRDKNVLIQIWVPVSKGGKCVLTTSGQPFQLNKNCPQLAHYRDISENFQFPAEEDSNESSGLPGRVFLDKLPEWTPDVQFFKKDEYPRVGHAQQYNVRGSLAVPVFEQSGCSCLGVIEVVLTTQKLKYLPQLESVCKALEAVNLRGSILPNARDAKACDLTYQAVLGEIHDVFRSACETHRLPLAQTWVPCIQQGKEGCRHSDDNLIHCVSTVDSACYVADPHVRGFHEACSEHHLLKGQGLVGRAFMTNQACFSADVMSSSKAEYPLAHY…		OG1_1693
Sp1_comp330961_c0_seq1	2622	.	AGGTGGTGGTG	AGGTGGTG	59.5	.	INDEL;DP=15;VDB=0.0393;AF1=0.5;AC1=1;DP4=5,5,2,2;MQ=47;FQ=62.5;PV4=1,0.00032,0.28,1	GT:PL:GQ	0/1:97,0,255:99											SAM	3155	No hit in this database						gi|508723363|gb|EOY15260.1|	Plant regulator RWP-RK family protein, putative [Theobroma cacao]	AT1G20640.2	Plant regulator RWP-RK family protein		Plant regulator RWP-RK family protein; CONTAINS InterPro DOMAIN/s: Octicosapeptide/Phox/Bem1p (InterPro:IPR000270), Plant regulator RWP-RK (InterPro:IPR003035); BEST Arabidopsis thaliana protein match is: Plant regulator RWP-RK family protein (TAIR:AT1G76350.1); Has 35333 Blast hits to 34131 proteins in 2444 species: Archae - 798; Bacteria - 22429; Metazoa - 974; Fungi - 991; Plants - 531; Viruse…	cassava4.1_001188m|PACid:17990139	Plant regulator RWP-RK family protein	PGSC0003DMP400017484|PACid:24382301	Plant regulator RWP-RK family protein	comp330961_c0_seq1:325-2919(+)	m.208175	sp|Q9SFW8|NLP5_ARATH`Q9SFW8`Q:18-854,H:9-787`48.5%ID`E:0`RecName: Full=Protein NLP5; Short=AtNLP5; AltName: Full=NIN-like protein 5; AltName: Full=Nodule inception protein-like protein 5;`Eukaryota; Viridiplantae; Streptophyta; Embryophyta; Tracheophyta; Spermatophyta; Magnoliophyta; eudicotyledons; core eudicotyledons; rosids; malvids; Brassicales; Brassicaceae; Camelineae; Arabidopsis.	PF02042.10^RWP-RK^RWP-RK domain^572-622^E:2.2e-26`PF00564.19^PB1^PB1 domain^779-856^E:8.9e-20	.	.	NOG320188	GO:0005634^cellular_component^nucleus`GO:0003677^molecular_function^DNA binding`GO:0003700^molecular_function^sequence-specific DNA binding transcription factor activity`GO:0006351^biological_process^transcription, DNA-dependent	MDGGLCPSATLLNVSSSDSFMDLDYMNELLCWVERSEGSDVLLHHSPPTASYMWPVLEANNNGQEERQRASLLPENLSGFQYRTAISPSGQSRRCLVEGSERGWWVCPKTGNSITDRLVRAVEYINEFSRDKNVLIQIWVPVSKGGKCVLTTSGQPFQLNKNCPQLAHYRDISENFQFPAEEDSNESSGLPGRVFLDKLPEWTPDVQFFKKDEYPRVGHAQQYNVRGSLAVPVFEQSGCSCLGVIEVVLTTQKLKYLPQLESVCKALEAVNLRGSILPNARDAKACDLTYQAVLGEIHDVFRSACETHRLPLAQTWVPCIQQGKEGCRHSDDNLIHCVSTVDSACYVADPHVRGFHEACSEHHLLKGQGLVGRAFMTNQACFSADVMSSSKAEYPLAHY…		OG1_1693
Sp1_comp330961_c0_seq1	3070	.	CATATAT	CATAT	69.5	.	INDEL;DP=4;VDB=0.0333;AF1=0.5001;AC1=1;DP4=0,1,0,3;MQ=46;FQ=-3.84;PV4=1,0.0019,1,1	GT:PL:GQ	0/1:107,0,33:36											SAM	3155	No hit in this database						gi|508723363|gb|EOY15260.1|	Plant regulator RWP-RK family protein, putative [Theobroma cacao]	AT1G20640.2	Plant regulator RWP-RK family protein		Plant regulator RWP-RK family protein; CONTAINS InterPro DOMAIN/s: Octicosapeptide/Phox/Bem1p (InterPro:IPR000270), Plant regulator RWP-RK (InterPro:IPR003035); BEST Arabidopsis thaliana protein match is: Plant regulator RWP-RK family protein (TAIR:AT1G76350.1); Has 35333 Blast hits to 34131 proteins in 2444 species: Archae - 798; Bacteria - 22429; Metazoa - 974; Fungi - 991; Plants - 531; Viruse…	cassava4.1_001188m|PACid:17990139	Plant regulator RWP-RK family protein	PGSC0003DMP400017484|PACid:24382301	Plant regulator RWP-RK family protein	comp330961_c0_seq1:325-2919(+)	m.208175	sp|Q9SFW8|NLP5_ARATH`Q9SFW8`Q:18-854,H:9-787`48.5%ID`E:0`RecName: Full=Protein NLP5; Short=AtNLP5; AltName: Full=NIN-like protein 5; AltName: Full=Nodule inception protein-like protein 5;`Eukaryota; Viridiplantae; Streptophyta; Embryophyta; Tracheophyta; Spermatophyta; Magnoliophyta; eudicotyledons; core eudicotyledons; rosids; malvids; Brassicales; Brassicaceae; Camelineae; Arabidopsis.	PF02042.10^RWP-RK^RWP-RK domain^572-622^E:2.2e-26`PF00564.19^PB1^PB1 domain^779-856^E:8.9e-20	.	.	NOG320188	GO:0005634^cellular_component^nucleus`GO:0003677^molecular_function^DNA binding`GO:0003700^molecular_function^sequence-specific DNA binding transcription factor activity`GO:0006351^biological_process^transcription, DNA-dependent	MDGGLCPSATLLNVSSSDSFMDLDYMNELLCWVERSEGSDVLLHHSPPTASYMWPVLEANNNGQEERQRASLLPENLSGFQYRTAISPSGQSRRCLVEGSERGWWVCPKTGNSITDRLVRAVEYINEFSRDKNVLIQIWVPVSKGGKCVLTTSGQPFQLNKNCPQLAHYRDISENFQFPAEEDSNESSGLPGRVFLDKLPEWTPDVQFFKKDEYPRVGHAQQYNVRGSLAVPVFEQSGCSCLGVIEVVLTTQKLKYLPQLESVCKALEAVNLRGSILPNARDAKACDLTYQAVLGEIHDVFRSACETHRLPLAQTWVPCIQQGKEGCRHSDDNLIHCVSTVDSACYVADPHVRGFHEACSEHHLLKGQGLVGRAFMTNQACFSADVMSSSKAEYPLAHY…		OG1_1693
Sp1_comp330962_c0_seq7	2437	.	ATC	ATCTC	28.5	.	INDEL;DP=36;VDB=0.0271;AF1=0.5;AC1=1;DP4=5,8,0,3;MQ=49;FQ=31.5;PV4=0.51,1,0.39,0.4	GT:PL:GQ	0/1:66,0,225:69	Sp1_comp330962_c0_seq7	2437	.	A	ATC	474.57	PASS	AC=2;AF=0.333;AN=6;BaseQRankSum=-0.587;DP=36;FS=5.511;MLEAC=2;MLEAF=0.333;MQ=60.00;MQ0=0;MQRankSum=1.292;QD=13.18;RPA=1,2;RU=TC;ReadPosRankSum=-0.117;STR	GT:AD:DP:GQ:MLPSAC:MLPSAF:PL	0/0/0/0/1/1:24,12:36:9:2:0.333:509,13,0,9,36,97,2147483647	SG	2597	SPGI:SNDV035164.1	UniRef100_B9S4H4	Receptor protein kinase CLAVATA1, putative n=1 Tax=Ricinus communis RepID=B9S4H4_RICCO	sp|Q9LVM0|Y5830_ARATH	Probable inactive receptor kinase At5g58300 OS=Arabidopsis thaliana GN=At5g58300	leucine-rich repeat transmembrane protein	gi|460378927|ref|XP_004235218.1|	PREDICTED: probable inactive receptor kinase At5g58300-like [Solanum lycopersicum]	AT3G08680.2	Leucine-rich repeat protein kinase family protein		Leucine-rich repeat protein kinase family protein; FUNCTIONS IN: protein serine/threonine kinase activity, kinase activity, ATP binding; INVOLVED IN: transmembrane receptor protein tyrosine kinase signaling pathway, protein amino acid phosphorylation; LOCATED IN: plasma membrane, plant-type cell wall; EXPRESSED IN: 26 plant structures; EXPRESSED DURING: 14 growth stages; CONTAINS InterPro DOMAIN/…	cassava4.1_003517m|PACid:17966733	Leucine-rich repeat protein kinase family protein	PGSC0003DMP400009334|PACid:24402511	Leucine-rich repeat protein kinase family protein	comp330962_c0_seq7:250-2148(-)	m.208190	sp|Q9LVM0|Y5830_ARATH`Q9LVM0`Q:20-628,H:42-652`60.74%ID`E:0`RecName: Full=Probable inactive receptor kinase At5g58300; Flags: Precursor;`Eukaryota; Viridiplantae; Streptophyta; Embryophyta; Tracheophyta; Spermatophyta; Magnoliophyta; eudicotyledons; core eudicotyledons; rosids; malvids; Brassicales; Brassicaceae; Camelineae; Arabidopsis.	PF08263.7^LRRNT_2^Leucine rich repeat N-terminal domain^24-61^E:1.1e-06`PF00560.28^LRR_1^Leucine Rich Repeat^92-111^E:0.25`PF13504.1^LRR_7^Leucine rich repeat^92-104^E:10`PF13504.1^LRR_7^Leucine rich repeat^136-150^E:100`PF13504.1^LRR_7^Leucine rich repeat^161-170^E:7800`PF13504.1^LRR_7^Leucine rich repeat^182-195^E:7.2`PF00560.28^LRR_1^Leucine Rich Repeat^183-204^E:0.091`PF00069.20^Pkinase^Prote…	sigP:1`21`0.742`YES	ExpAA=28.58`PredHel=1`Topology=i249-271o	COG0515^ Serine/threonine protein kinase	GO:0016021^cellular_component^integral to membrane`GO:0005886^cellular_component^plasma membrane`GO:0005524^molecular_function^ATP binding`GO:0004672^molecular_function^protein kinase activity	MRIHIFLAAVASVFVLRGIVADLDSDGQALLEFSASVPHRRKLNWNSTLPICSSWTGIKCSKDGTRVVAIHLPGVGLYGSIPPNSIGKLDALRVLSLRGNRLNGNLPSDILSIASLQSVYLQQNNFTGNIPTSLSPQLGVLNLSFNSFTGEIPLAVKNLSRLSVLNLQYNLLSGAVPDLDSSRLKNLNLSHNMLNGSIPDSLKKFPFSSFMGNSRLCGEPLPQCLAPSPLSSPPIPEKQTPTASKKLSIAAIIIITVGACSVLFLLALAIVFFCLKRKISDGSGEVKERVAYGGKSEKPEDFGSGVQDAEKNKLVFFQGCSYSFDLEDLLRASAEVLGKGSYGTAYKAVLDEAMIVVVKRLREVCVGKREFEQHMEIIGRIAQHPNIVPPRAYYFSKDE…		OG1_2229
Sp1_comp330962_c0_seq7	993	.	TAGGGTGCTG	T	12276.9	PASS	AC=3;AF=0.500;AN=6;BaseQRankSum=2.454;DP=250;FS=11.497;MLEAC=3;MLEAF=0.500;MQ=60.00;MQ0=0;MQRankSum=0.539;QD=16.37;ReadPosRankSum=2.748	GT:AD:DP:GQ:MLPSAC:MLPSAF:PL	0/0/0/1/1/1:126,106:250:29:3:0.500:12312,226,29,0,89,2147483647,2147483647											GATK	2597	SPGI:SNDV035164.1	UniRef100_B9S4H4	Receptor protein kinase CLAVATA1, putative n=1 Tax=Ricinus communis RepID=B9S4H4_RICCO	sp|Q9LVM0|Y5830_ARATH	Probable inactive receptor kinase At5g58300 OS=Arabidopsis thaliana GN=At5g58300	leucine-rich repeat transmembrane protein	gi|460378927|ref|XP_004235218.1|	PREDICTED: probable inactive receptor kinase At5g58300-like [Solanum lycopersicum]	AT3G08680.2	Leucine-rich repeat protein kinase family protein		Leucine-rich repeat protein kinase family protein; FUNCTIONS IN: protein serine/threonine kinase activity, kinase activity, ATP binding; INVOLVED IN: transmembrane receptor protein tyrosine kinase signaling pathway, protein amino acid phosphorylation; LOCATED IN: plasma membrane, plant-type cell wall; EXPRESSED IN: 26 plant structures; EXPRESSED DURING: 14 growth stages; CONTAINS InterPro DOMAIN/…	cassava4.1_003517m|PACid:17966733	Leucine-rich repeat protein kinase family protein	PGSC0003DMP400009334|PACid:24402511	Leucine-rich repeat protein kinase family protein	comp330962_c0_seq7:250-2148(-)	m.208190	sp|Q9LVM0|Y5830_ARATH`Q9LVM0`Q:20-628,H:42-652`60.74%ID`E:0`RecName: Full=Probable inactive receptor kinase At5g58300; Flags: Precursor;`Eukaryota; Viridiplantae; Streptophyta; Embryophyta; Tracheophyta; Spermatophyta; Magnoliophyta; eudicotyledons; core eudicotyledons; rosids; malvids; Brassicales; Brassicaceae; Camelineae; Arabidopsis.	PF08263.7^LRRNT_2^Leucine rich repeat N-terminal domain^24-61^E:1.1e-06`PF00560.28^LRR_1^Leucine Rich Repeat^92-111^E:0.25`PF13504.1^LRR_7^Leucine rich repeat^92-104^E:10`PF13504.1^LRR_7^Leucine rich repeat^136-150^E:100`PF13504.1^LRR_7^Leucine rich repeat^161-170^E:7800`PF13504.1^LRR_7^Leucine rich repeat^182-195^E:7.2`PF00560.28^LRR_1^Leucine Rich Repeat^183-204^E:0.091`PF00069.20^Pkinase^Prote…	sigP:1`21`0.742`YES	ExpAA=28.58`PredHel=1`Topology=i249-271o	COG0515^ Serine/threonine protein kinase	GO:0016021^cellular_component^integral to membrane`GO:0005886^cellular_component^plasma membrane`GO:0005524^molecular_function^ATP binding`GO:0004672^molecular_function^protein kinase activity	MRIHIFLAAVASVFVLRGIVADLDSDGQALLEFSASVPHRRKLNWNSTLPICSSWTGIKCSKDGTRVVAIHLPGVGLYGSIPPNSIGKLDALRVLSLRGNRLNGNLPSDILSIASLQSVYLQQNNFTGNIPTSLSPQLGVLNLSFNSFTGEIPLAVKNLSRLSVLNLQYNLLSGAVPDLDSSRLKNLNLSHNMLNGSIPDSLKKFPFSSFMGNSRLCGEPLPQCLAPSPLSSPPIPEKQTPTASKKLSIAAIIIITVGACSVLFLLALAIVFFCLKRKISDGSGEVKERVAYGGKSEKPEDFGSGVQDAEKNKLVFFQGCSYSFDLEDLLRASAEVLGKGSYGTAYKAVLDEAMIVVVKRLREVCVGKREFEQHMEIIGRIAQHPNIVPPRAYYFSKDE…		OG1_2229
Sp1_comp330962_c0_seq7	2379	.	CATGCTATGCTA	CATGCTA	217	.	INDEL;DP=78;VDB=0.0380;AF1=0.5;AC1=1;DP4=16,24,7,13;MQ=49;FQ=217;PV4=0.78,1,1,1	GT:PL:GQ	0/1:255,0,255:99											SAM	2597	SPGI:SNDV035164.1	UniRef100_B9S4H4	Receptor protein kinase CLAVATA1, putative n=1 Tax=Ricinus communis RepID=B9S4H4_RICCO	sp|Q9LVM0|Y5830_ARATH	Probable inactive receptor kinase At5g58300 OS=Arabidopsis thaliana GN=At5g58300	leucine-rich repeat transmembrane protein	gi|460378927|ref|XP_004235218.1|	PREDICTED: probable inactive receptor kinase At5g58300-like [Solanum lycopersicum]	AT3G08680.2	Leucine-rich repeat protein kinase family protein		Leucine-rich repeat protein kinase family protein; FUNCTIONS IN: protein serine/threonine kinase activity, kinase activity, ATP binding; INVOLVED IN: transmembrane receptor protein tyrosine kinase signaling pathway, protein amino acid phosphorylation; LOCATED IN: plasma membrane, plant-type cell wall; EXPRESSED IN: 26 plant structures; EXPRESSED DURING: 14 growth stages; CONTAINS InterPro DOMAIN/…	cassava4.1_003517m|PACid:17966733	Leucine-rich repeat protein kinase family protein	PGSC0003DMP400009334|PACid:24402511	Leucine-rich repeat protein kinase family protein	comp330962_c0_seq7:250-2148(-)	m.208190	sp|Q9LVM0|Y5830_ARATH`Q9LVM0`Q:20-628,H:42-652`60.74%ID`E:0`RecName: Full=Probable inactive receptor kinase At5g58300; Flags: Precursor;`Eukaryota; Viridiplantae; Streptophyta; Embryophyta; Tracheophyta; Spermatophyta; Magnoliophyta; eudicotyledons; core eudicotyledons; rosids; malvids; Brassicales; Brassicaceae; Camelineae; Arabidopsis.	PF08263.7^LRRNT_2^Leucine rich repeat N-terminal domain^24-61^E:1.1e-06`PF00560.28^LRR_1^Leucine Rich Repeat^92-111^E:0.25`PF13504.1^LRR_7^Leucine rich repeat^92-104^E:10`PF13504.1^LRR_7^Leucine rich repeat^136-150^E:100`PF13504.1^LRR_7^Leucine rich repeat^161-170^E:7800`PF13504.1^LRR_7^Leucine rich repeat^182-195^E:7.2`PF00560.28^LRR_1^Leucine Rich Repeat^183-204^E:0.091`PF00069.20^Pkinase^Prote…	sigP:1`21`0.742`YES	ExpAA=28.58`PredHel=1`Topology=i249-271o	COG0515^ Serine/threonine protein kinase	GO:0016021^cellular_component^integral to membrane`GO:0005886^cellular_component^plasma membrane`GO:0005524^molecular_function^ATP binding`GO:0004672^molecular_function^protein kinase activity	MRIHIFLAAVASVFVLRGIVADLDSDGQALLEFSASVPHRRKLNWNSTLPICSSWTGIKCSKDGTRVVAIHLPGVGLYGSIPPNSIGKLDALRVLSLRGNRLNGNLPSDILSIASLQSVYLQQNNFTGNIPTSLSPQLGVLNLSFNSFTGEIPLAVKNLSRLSVLNLQYNLLSGAVPDLDSSRLKNLNLSHNMLNGSIPDSLKKFPFSSFMGNSRLCGEPLPQCLAPSPLSSPPIPEKQTPTASKKLSIAAIIIITVGACSVLFLLALAIVFFCLKRKISDGSGEVKERVAYGGKSEKPEDFGSGVQDAEKNKLVFFQGCSYSFDLEDLLRASAEVLGKGSYGTAYKAVLDEAMIVVVKRLREVCVGKREFEQHMEIIGRIAQHPNIVPPRAYYFSKDE…		OG1_2229
Sp1_comp330963_c0_seq10	1071	.	C	CCTA	917.84	PASS	AC=5;AF=0.833;AN=6;BaseQRankSum=-1.123;DP=37;FS=0.000;MLEAC=5;MLEAF=0.833;MQ=56.70;MQ0=0;MQRankSum=0.133;QD=24.81;ReadPosRankSum=-1.998	GT:AD:DP:GQ:MLPSAC:MLPSAF:PL	0/1/1/1/1/1:8,28:37:6:5:0.833:952,137,65,27,6,0,59											GATK	1305	SPGI:CN13679	UniRef100_C6SWT2	Putative uncharacterized protein n=1 Tax=Glycine max RepID=C6SWT2_SOYBN	tr|Q8VYI0|Q8VYI0_ARATH	At1g65700/F1E22_3 OS=Arabidopsis thaliana GN=At1g65700	small nuclear	gi|351723875|ref|NP_001237294.1|	uncharacterized protein LOC100305829 [Glycine max]	AT1G65700.2	Small nuclear ribonucleoprotein family protein		Small nuclear ribonucleoprotein family protein; CONTAINS InterPro DOMAIN/s: Like-Sm ribonucleoprotein (LSM) domain (InterPro:IPR001163), Like-Sm ribonucleoprotein (LSM) domain, eukaryotic/archaea-type (InterPro:IPR006649), Like-Sm ribonucleoprotein (LSM)-related domain (InterPro:IPR010920); BEST Arabidopsis thaliana protein match is: Small nuclear ribonucleoprotein family protein (TAIR:AT1G19120.…	cassava4.1_020009m|PACid:17981950	Small nuclear ribonucleoprotein family protein	PGSC0003DMP400010493|PACid:24393881	Small nuclear ribonucleoprotein family protein
Sp1_comp330963_c0_seq10	1223	.	AAAC	A	439.09	PASS	AC=4;AF=0.667;AN=6;BaseQRankSum=0.234;DP=38;FS=20.434;MLEAC=4;MLEAF=0.667;MQ=43.58;MQ0=0;MQRankSum=0.983;QD=11.55;ReadPosRankSum=3.325	GT:AD:DP:GQ:MLPSAC:MLPSAF:PL	0/0/1/1/1/1:6,12:35:4:4:0.667:472,46,17,4,0,6,82											GATK	1305	SPGI:CN13679	UniRef100_C6SWT2	Putative uncharacterized protein n=1 Tax=Glycine max RepID=C6SWT2_SOYBN	tr|Q8VYI0|Q8VYI0_ARATH	At1g65700/F1E22_3 OS=Arabidopsis thaliana GN=At1g65700	small nuclear	gi|351723875|ref|NP_001237294.1|	uncharacterized protein LOC100305829 [Glycine max]	AT1G65700.2	Small nuclear ribonucleoprotein family protein		Small nuclear ribonucleoprotein family protein; CONTAINS InterPro DOMAIN/s: Like-Sm ribonucleoprotein (LSM) domain (InterPro:IPR001163), Like-Sm ribonucleoprotein (LSM) domain, eukaryotic/archaea-type (InterPro:IPR006649), Like-Sm ribonucleoprotein (LSM)-related domain (InterPro:IPR010920); BEST Arabidopsis thaliana protein match is: Small nuclear ribonucleoprotein family protein (TAIR:AT1G19120.…	cassava4.1_020009m|PACid:17981950	Small nuclear ribonucleoprotein family protein	PGSC0003DMP400010493|PACid:24393881	Small nuclear ribonucleoprotein family protein
Sp1_comp330963_c0_seq10	82	.	C	CTT	11009.9	PASS	AC=6;AF=1.00;AN=6;DP=247;FS=0.000;MLEAC=6;MLEAF=1.00;MQ=58.70;MQ0=0;QD=31.93;RPA=3,5;RU=T;STR	GT:AD:DP:GQ:MLPSAC:MLPSAF:PL	1/1/1/1/1/1:0,239:240:99:6:1.00:11045,1859,1140,719,421,189,0											GATK	1305	SPGI:CN13679	UniRef100_C6SWT2	Putative uncharacterized protein n=1 Tax=Glycine max RepID=C6SWT2_SOYBN	tr|Q8VYI0|Q8VYI0_ARATH	At1g65700/F1E22_3 OS=Arabidopsis thaliana GN=At1g65700	small nuclear	gi|351723875|ref|NP_001237294.1|	uncharacterized protein LOC100305829 [Glycine max]	AT1G65700.2	Small nuclear ribonucleoprotein family protein		Small nuclear ribonucleoprotein family protein; CONTAINS InterPro DOMAIN/s: Like-Sm ribonucleoprotein (LSM) domain (InterPro:IPR001163), Like-Sm ribonucleoprotein (LSM) domain, eukaryotic/archaea-type (InterPro:IPR006649), Like-Sm ribonucleoprotein (LSM)-related domain (InterPro:IPR010920); BEST Arabidopsis thaliana protein match is: Small nuclear ribonucleoprotein family protein (TAIR:AT1G19120.…	cassava4.1_020009m|PACid:17981950	Small nuclear ribonucleoprotein family protein	PGSC0003DMP400010493|PACid:24393881	Small nuclear ribonucleoprotein family protein
Sp1_comp330963_c0_seq10	885	.	AACACA	AACACACA	61.2	.	INDEL;DP=3;VDB=0.0192;AF1=1;AC1=2;DP4=0,0,1,1;MQ=50;FQ=-40.5	GT:PL:GQ	1/1:100,6,0:10											SAM	1305	SPGI:CN13679	UniRef100_C6SWT2	Putative uncharacterized protein n=1 Tax=Glycine max RepID=C6SWT2_SOYBN	tr|Q8VYI0|Q8VYI0_ARATH	At1g65700/F1E22_3 OS=Arabidopsis thaliana GN=At1g65700	small nuclear	gi|351723875|ref|NP_001237294.1|	uncharacterized protein LOC100305829 [Glycine max]	AT1G65700.2	Small nuclear ribonucleoprotein family protein		Small nuclear ribonucleoprotein family protein; CONTAINS InterPro DOMAIN/s: Like-Sm ribonucleoprotein (LSM) domain (InterPro:IPR001163), Like-Sm ribonucleoprotein (LSM) domain, eukaryotic/archaea-type (InterPro:IPR006649), Like-Sm ribonucleoprotein (LSM)-related domain (InterPro:IPR010920); BEST Arabidopsis thaliana protein match is: Small nuclear ribonucleoprotein family protein (TAIR:AT1G19120.…	cassava4.1_020009m|PACid:17981950	Small nuclear ribonucleoprotein family protein	PGSC0003DMP400010493|PACid:24393881	Small nuclear ribonucleoprotein family protein
Sp1_comp330963_c1_seq1	248	.	TCCGCCGCCG	TCCGCCGCCGCCG	217	.	INDEL;DP=30;VDB=0.0322;AF1=0.5;AC1=1;DP4=3,1,14,5;MQ=48;FQ=76.5;PV4=1,1,0.19,0.12	GT:PL:GQ	0/1:255,0,111:99	Sp1_comp330963_c1_seq1	248	.	T	TCCG	1028.51	PASS	AC=5;AF=0.833;AN=6;BaseQRankSum=0.556;DP=31;FS=0.000;MLEAC=5;MLEAF=0.833;MQ=60.00;MQ0=0;MQRankSum=-1.075;QD=33.18;RPA=3,4;RU=CCG;ReadPosRankSum=-2.706;STR	GT:AD:DP:GQ:MLPSAC:MLPSAF:PL	0/1/1/1/1/1:4,21:31:8:5:0.833:1063,119,59,27,8,0,174	SG	990	No hit in this database						gi|460375962|ref|XP_004233771.1|	PREDICTED: uncharacterized protein LOC101250659 [Solanum lycopersicum]	AT1G06440.1	Ubiquitin carboxyl-terminal hydrolase family protein		Ubiquitin carboxyl-terminal hydrolase family protein; LOCATED IN: mitochondrion; EXPRESSED IN: shoot apex, root; CONTAINS InterPro DOMAIN/s: RNA recognition domain, plant (InterPro:IPR021099); BEST Arabidopsis thaliana protein match is: Ubiquitin carboxyl-terminal hydrolase family protein (TAIR:AT4G33495.1); Has 412 Blast hits to 405 proteins in 17 species: Archae - 0; Bacteria - 0; Metazoa - 0; …	cassava4.1_034452m|PACid:17960341	Ubiquitin carboxyl-terminal hydrolase family protein	PGSC0003DMP400030974|PACid:24426080	Ubiquitin carboxyl-terminal hydrolase family protein	comp330963_c1_seq1:194-991(+)	m.208200	.	PF11955.3^PORR^Plant organelle RNA recognition domain^40-265^E:2.4e-55	.	.	.	.	MAIRMLRKLSSKPPTSCSSAAVTVHLRCKTTSAEYVASRARDITFEKLMEKYKNLFRVIAIQDLILASRSNPPSVSVDFLNRLSQRLHLNRGATAFLRRYPHIFRIFYHTAKSQPYCALTETALEIARLEAQAIDSSLPLAVERLVRVLSMSLTKTVPLRAIFKLWKELGLPDDFESSVIAENSHLFALDDGNEPNTHVLKLVTEVPKDSLVASVENWRIKECCGEDCCVDRTEILYSFKHSYPPGMRLKRDFKAKVKEWQGVPY
Sp1_comp330963_c1_seq1	167	.	GCGGAGGC	G	1313.79	PASS	AC=4;AF=0.667;AN=6;BaseQRankSum=1.362;DP=25;FS=0.000;MLEAC=4;MLEAF=0.667;MQ=60.00;MQ0=0;MQRankSum=-0.662;QD=22.52;ReadPosRankSum=-1.362	GT:AD:DP:GQ:MLPSAC:MLPSAF:PL	0/0/1/1/1/1:6,15:25:4:4:0.667:1347,66,27,8,0,4,531											GATK	990	No hit in this database						gi|460375962|ref|XP_004233771.1|	PREDICTED: uncharacterized protein LOC101250659 [Solanum lycopersicum]	AT1G06440.1	Ubiquitin carboxyl-terminal hydrolase family protein		Ubiquitin carboxyl-terminal hydrolase family protein; LOCATED IN: mitochondrion; EXPRESSED IN: shoot apex, root; CONTAINS InterPro DOMAIN/s: RNA recognition domain, plant (InterPro:IPR021099); BEST Arabidopsis thaliana protein match is: Ubiquitin carboxyl-terminal hydrolase family protein (TAIR:AT4G33495.1); Has 412 Blast hits to 405 proteins in 17 species: Archae - 0; Bacteria - 0; Metazoa - 0; …	cassava4.1_034452m|PACid:17960341	Ubiquitin carboxyl-terminal hydrolase family protein	PGSC0003DMP400030974|PACid:24426080	Ubiquitin carboxyl-terminal hydrolase family protein	comp330963_c1_seq1:194-991(+)	m.208200	.	PF11955.3^PORR^Plant organelle RNA recognition domain^40-265^E:2.4e-55	.	.	.	.	MAIRMLRKLSSKPPTSCSSAAVTVHLRCKTTSAEYVASRARDITFEKLMEKYKNLFRVIAIQDLILASRSNPPSVSVDFLNRLSQRLHLNRGATAFLRRYPHIFRIFYHTAKSQPYCALTETALEIARLEAQAIDSSLPLAVERLVRVLSMSLTKTVPLRAIFKLWKELGLPDDFESSVIAENSHLFALDDGNEPNTHVLKLVTEVPKDSLVASVENWRIKECCGEDCCVDRTEILYSFKHSYPPGMRLKRDFKAKVKEWQGVPY
Sp1_comp330964_c1_seq1	142	.	AT	ATT	214	.	INDEL;DP=71;VDB=0.0216;AF1=1;AC1=2;DP4=0,0,26,5;MQ=45;FQ=-128	GT:PL:GQ	1/1:255,93,0:99	Sp1_comp330964_c1_seq1	142	.	A	AT	1331.13	PASS	AC=6;AF=1.00;AN=6;BaseQRankSum=-0.322;DP=72;FS=0.000;MLEAC=6;MLEAF=1.00;MQ=60.00;MQ0=0;MQRankSum=0.678;QD=18.49;RPA=1,2;RU=T;ReadPosRankSum=-0.651;STR	GT:AD:DP:GQ:MLPSAC:MLPSAF:PL	1/1/1/1/1/1:30,35:72:12:6:1.00:1366,204,111,62,31,12,0	SG	2708	SPGI:CN16261	UniRef100_UPI0001982C7B	PREDICTED: hypothetical protein n=1 Tax=Vitis vinifera RepID=UPI0001982C7B	tr|Q56YQ6|Q56YQ6_ARATH	Putative kinesin heavy chain OS=Arabidopsis thaliana GN=At2g21300	kinesin heavy chain	gi|462397206|gb|EMJ03005.1|	hypothetical protein PRUPE_ppa001038mg [Prunus persica]	AT2G21300.2	ATP binding microtubule motor family protein		ATP binding microtubule motor family protein; FUNCTIONS IN: microtubule motor activity, ATP binding; INVOLVED IN: microtubule-based movement; LOCATED IN: plasma membrane; EXPRESSED IN: 22 plant structures; EXPRESSED DURING: 11 growth stages; CONTAINS InterPro DOMAIN/s: Protein of unknown function DUF3490 (InterPro:IPR021881), Kinesin, motor region, conserved site (InterPro:IPR019821), Kinesin, mo…	cassava4.1_026630m|PACid:17991561	ATP binding microtubule motor family protein	PGSC0003DMP400009818|PACid:24420119	ATP binding microtubule motor family protein	comp330964_c1_seq1:258-2708(-)	m.208201	sp|Q6S001|KIF11_DICDI`Q6S001`Q:3-332,H:137-483`41.55%ID`E:8e-70`RecName: Full=Kinesin-related protein 11; AltName: Full=Kinesin family member 11; AltName: Full=Kinesin-7;`Eukaryota; Amoebozoa; Mycetozoa; Dictyosteliida; Dictyostelium.	PF00225.18^Kinesin^Kinesin motor domain^5-258^E:3.5e-83`PF11995.3^DUF3490^Domain of unknown function (DUF3490)^641-799^E:2.3e-70	.	.	COG5059^ Kinesin-like protein	GO:0005737^cellular_component^cytoplasm`GO:0005615^cellular_component^extracellular space`GO:0005874^cellular_component^microtubule`GO:0005875^cellular_component^microtubule associated complex`GO:0005524^molecular_function^ATP binding`GO:0003777^molecular_function^microtubule motor activity`GO:0007018^biological_process^microtubule-based movement`GO:0006810^biological_process^transport	GGSKDIALSVVRGVNSTIFAYGQTSSGKTYTMNGITEYTVADIYDYIQKHEERAFVLKFSAMEIYNEVVRDLLSSDNSPLRLLDDPEKGTIIEKLTEETLRDWNHLKELLSICEAQRQIGETYLNETSSRSHQILRLTIESSAREFIGKDNKTTLSASVNFVDLAGSERASQALSVGQRLKEGCHINRSLLTLGTVIRKLSKGRNGHVNYRDSKLTRILQPALGGNARTAIICTLSPARSHVEQSRNTLLFACCAKEVTTNAQVNVVMSDKALVKHLQKELARLESELRGPGTCCDHVALLRKKDMQIEKLEKEVKELAKQRDLAQSQVENLVQVKGTDQGSSQKRELSDECSSSGSEDEDSFFSSDLSKRRKELASRNGEVSDEHCKEVHCIEMDPSG…		OG1_3487
Sp1_comp330964_c1_seq1	143	.	TCCAA	T	217	.	INDEL;DP=72;VDB=0.0244;AF1=0.5;AC1=1;DP4=15,4,20,4;MQ=47;FQ=217;PV4=1,1,1,1	GT:PL:GQ	0/1:255,0,255:99	Sp1_comp330964_c1_seq1	143	.	TCCAA	T	3000.86	PASS	AC=5;AF=0.833;AN=6;BaseQRankSum=2.955;DP=73;FS=17.494;MLEAC=5;MLEAF=0.833;MQ=60.00;MQ0=0;MQRankSum=1.608;QD=30.83;ReadPosRankSum=2.431	GT:AD:DP:GQ:MLPSAC:MLPSAF:PL	0/1/1/1/1/1:4,67:73:49:5:0.833:3036,395,223,120,49,0,53	SG	2708	SPGI:CN16261	UniRef100_UPI0001982C7B	PREDICTED: hypothetical protein n=1 Tax=Vitis vinifera RepID=UPI0001982C7B	tr|Q56YQ6|Q56YQ6_ARATH	Putative kinesin heavy chain OS=Arabidopsis thaliana GN=At2g21300	kinesin heavy chain	gi|462397206|gb|EMJ03005.1|	hypothetical protein PRUPE_ppa001038mg [Prunus persica]	AT2G21300.2	ATP binding microtubule motor family protein		ATP binding microtubule motor family protein; FUNCTIONS IN: microtubule motor activity, ATP binding; INVOLVED IN: microtubule-based movement; LOCATED IN: plasma membrane; EXPRESSED IN: 22 plant structures; EXPRESSED DURING: 11 growth stages; CONTAINS InterPro DOMAIN/s: Protein of unknown function DUF3490 (InterPro:IPR021881), Kinesin, motor region, conserved site (InterPro:IPR019821), Kinesin, mo…	cassava4.1_026630m|PACid:17991561	ATP binding microtubule motor family protein	PGSC0003DMP400009818|PACid:24420119	ATP binding microtubule motor family protein	comp330964_c1_seq1:258-2708(-)	m.208201	sp|Q6S001|KIF11_DICDI`Q6S001`Q:3-332,H:137-483`41.55%ID`E:8e-70`RecName: Full=Kinesin-related protein 11; AltName: Full=Kinesin family member 11; AltName: Full=Kinesin-7;`Eukaryota; Amoebozoa; Mycetozoa; Dictyosteliida; Dictyostelium.	PF00225.18^Kinesin^Kinesin motor domain^5-258^E:3.5e-83`PF11995.3^DUF3490^Domain of unknown function (DUF3490)^641-799^E:2.3e-70	.	.	COG5059^ Kinesin-like protein	GO:0005737^cellular_component^cytoplasm`GO:0005615^cellular_component^extracellular space`GO:0005874^cellular_component^microtubule`GO:0005875^cellular_component^microtubule associated complex`GO:0005524^molecular_function^ATP binding`GO:0003777^molecular_function^microtubule motor activity`GO:0007018^biological_process^microtubule-based movement`GO:0006810^biological_process^transport	GGSKDIALSVVRGVNSTIFAYGQTSSGKTYTMNGITEYTVADIYDYIQKHEERAFVLKFSAMEIYNEVVRDLLSSDNSPLRLLDDPEKGTIIEKLTEETLRDWNHLKELLSICEAQRQIGETYLNETSSRSHQILRLTIESSAREFIGKDNKTTLSASVNFVDLAGSERASQALSVGQRLKEGCHINRSLLTLGTVIRKLSKGRNGHVNYRDSKLTRILQPALGGNARTAIICTLSPARSHVEQSRNTLLFACCAKEVTTNAQVNVVMSDKALVKHLQKELARLESELRGPGTCCDHVALLRKKDMQIEKLEKEVKELAKQRDLAQSQVENLVQVKGTDQGSSQKRELSDECSSSGSEDEDSFFSSDLSKRRKELASRNGEVSDEHCKEVHCIEMDPSG…		OG1_3487
Sp1_comp330964_c1_seq1	2530	.	G	GA	2601.87	PASS	AC=3;AF=0.500;AN=6;BaseQRankSum=6.582;DP=250;FS=22.283;MLEAC=3;MLEAF=0.500;MQ=59.88;MQ0=0;MQRankSum=0.098;QD=10.41;RPA=1,2;RU=A;ReadPosRankSum=3.865;STR	GT:AD:DP:GQ:MLPSAC:MLPSAF:PL	0/0/0/1/1/1:114,73:249:29:3:0.500:2637,174,34,0,29,127,2147483647											GATK	2708	SPGI:CN16261	UniRef100_UPI0001982C7B	PREDICTED: hypothetical protein n=1 Tax=Vitis vinifera RepID=UPI0001982C7B	tr|Q56YQ6|Q56YQ6_ARATH	Putative kinesin heavy chain OS=Arabidopsis thaliana GN=At2g21300	kinesin heavy chain	gi|462397206|gb|EMJ03005.1|	hypothetical protein PRUPE_ppa001038mg [Prunus persica]	AT2G21300.2	ATP binding microtubule motor family protein		ATP binding microtubule motor family protein; FUNCTIONS IN: microtubule motor activity, ATP binding; INVOLVED IN: microtubule-based movement; LOCATED IN: plasma membrane; EXPRESSED IN: 22 plant structures; EXPRESSED DURING: 11 growth stages; CONTAINS InterPro DOMAIN/s: Protein of unknown function DUF3490 (InterPro:IPR021881), Kinesin, motor region, conserved site (InterPro:IPR019821), Kinesin, mo…	cassava4.1_026630m|PACid:17991561	ATP binding microtubule motor family protein	PGSC0003DMP400009818|PACid:24420119	ATP binding microtubule motor family protein	comp330964_c1_seq1:258-2708(-)	m.208201	sp|Q6S001|KIF11_DICDI`Q6S001`Q:3-332,H:137-483`41.55%ID`E:8e-70`RecName: Full=Kinesin-related protein 11; AltName: Full=Kinesin family member 11; AltName: Full=Kinesin-7;`Eukaryota; Amoebozoa; Mycetozoa; Dictyosteliida; Dictyostelium.	PF00225.18^Kinesin^Kinesin motor domain^5-258^E:3.5e-83`PF11995.3^DUF3490^Domain of unknown function (DUF3490)^641-799^E:2.3e-70	.	.	COG5059^ Kinesin-like protein	GO:0005737^cellular_component^cytoplasm`GO:0005615^cellular_component^extracellular space`GO:0005874^cellular_component^microtubule`GO:0005875^cellular_component^microtubule associated complex`GO:0005524^molecular_function^ATP binding`GO:0003777^molecular_function^microtubule motor activity`GO:0007018^biological_process^microtubule-based movement`GO:0006810^biological_process^transport	GGSKDIALSVVRGVNSTIFAYGQTSSGKTYTMNGITEYTVADIYDYIQKHEERAFVLKFSAMEIYNEVVRDLLSSDNSPLRLLDDPEKGTIIEKLTEETLRDWNHLKELLSICEAQRQIGETYLNETSSRSHQILRLTIESSAREFIGKDNKTTLSASVNFVDLAGSERASQALSVGQRLKEGCHINRSLLTLGTVIRKLSKGRNGHVNYRDSKLTRILQPALGGNARTAIICTLSPARSHVEQSRNTLLFACCAKEVTTNAQVNVVMSDKALVKHLQKELARLESELRGPGTCCDHVALLRKKDMQIEKLEKEVKELAKQRDLAQSQVENLVQVKGTDQGSSQKRELSDECSSSGSEDEDSFFSSDLSKRRKELASRNGEVSDEHCKEVHCIEMDPSG…		OG1_3487
Sp1_comp330964_c1_seq1	1642	.	CC	CCTTC	217	.	INDEL;DP=111;VDB=0.0380;AF1=0.5;AC1=1;DP4=35,41,13,11;MQ=46;FQ=217;PV4=0.64,1,1,1	GT:PL:GQ	0/1:255,0,255:99											SAM	2708	SPGI:CN16261	UniRef100_UPI0001982C7B	PREDICTED: hypothetical protein n=1 Tax=Vitis vinifera RepID=UPI0001982C7B	tr|Q56YQ6|Q56YQ6_ARATH	Putative kinesin heavy chain OS=Arabidopsis thaliana GN=At2g21300	kinesin heavy chain	gi|462397206|gb|EMJ03005.1|	hypothetical protein PRUPE_ppa001038mg [Prunus persica]	AT2G21300.2	ATP binding microtubule motor family protein		ATP binding microtubule motor family protein; FUNCTIONS IN: microtubule motor activity, ATP binding; INVOLVED IN: microtubule-based movement; LOCATED IN: plasma membrane; EXPRESSED IN: 22 plant structures; EXPRESSED DURING: 11 growth stages; CONTAINS InterPro DOMAIN/s: Protein of unknown function DUF3490 (InterPro:IPR021881), Kinesin, motor region, conserved site (InterPro:IPR019821), Kinesin, mo…	cassava4.1_026630m|PACid:17991561	ATP binding microtubule motor family protein	PGSC0003DMP400009818|PACid:24420119	ATP binding microtubule motor family protein	comp330964_c1_seq1:258-2708(-)	m.208201	sp|Q6S001|KIF11_DICDI`Q6S001`Q:3-332,H:137-483`41.55%ID`E:8e-70`RecName: Full=Kinesin-related protein 11; AltName: Full=Kinesin family member 11; AltName: Full=Kinesin-7;`Eukaryota; Amoebozoa; Mycetozoa; Dictyosteliida; Dictyostelium.	PF00225.18^Kinesin^Kinesin motor domain^5-258^E:3.5e-83`PF11995.3^DUF3490^Domain of unknown function (DUF3490)^641-799^E:2.3e-70	.	.	COG5059^ Kinesin-like protein	GO:0005737^cellular_component^cytoplasm`GO:0005615^cellular_component^extracellular space`GO:0005874^cellular_component^microtubule`GO:0005875^cellular_component^microtubule associated complex`GO:0005524^molecular_function^ATP binding`GO:0003777^molecular_function^microtubule motor activity`GO:0007018^biological_process^microtubule-based movement`GO:0006810^biological_process^transport	GGSKDIALSVVRGVNSTIFAYGQTSSGKTYTMNGITEYTVADIYDYIQKHEERAFVLKFSAMEIYNEVVRDLLSSDNSPLRLLDDPEKGTIIEKLTEETLRDWNHLKELLSICEAQRQIGETYLNETSSRSHQILRLTIESSAREFIGKDNKTTLSASVNFVDLAGSERASQALSVGQRLKEGCHINRSLLTLGTVIRKLSKGRNGHVNYRDSKLTRILQPALGGNARTAIICTLSPARSHVEQSRNTLLFACCAKEVTTNAQVNVVMSDKALVKHLQKELARLESELRGPGTCCDHVALLRKKDMQIEKLEKEVKELAKQRDLAQSQVENLVQVKGTDQGSSQKRELSDECSSSGSEDEDSFFSSDLSKRRKELASRNGEVSDEHCKEVHCIEMDPSG…		OG1_3487
Sp1_comp330965_c0_seq1	338	.	C	CGGCCATT	214	.	INDEL;DP=65;VDB=0.0216;AF1=1;AC1=2;DP4=0,0,17,27;MQ=44;FQ=-167	GT:PL:GQ	1/1:255,132,0:99	Sp1_comp330965_c0_seq1	338	.	C	CGGCCATT,CGGCCAGT	7219.86	PASS	AC=5,1;AF=0.833,0.167;AN=6;DP=78;FS=0.000;MLEAC=2,1;MLEAF=0.333,0.167;MQ=60.00;MQ0=0;QD=29.74	GT:AD:DP:GQ:MLPSAC:MLPSAF	1/1/1/1/1/2:0,61,11:78:26:5,1:0.833,0.167	SG	1894	SPGI:CN13536	UniRef100_B9T680	Transcription factor, putative n=1 Tax=Ricinus communis RepID=B9T680_RICCO	sp|P0C884|SCL34_ARATH	Scarecrow-like protein 34 OS=Arabidopsis thaliana GN=SCL34	gras family transcription factor	gi|460393903|ref|XP_004242547.1|	PREDICTED: scarecrow-like protein 14-like [Solanum lycopersicum]	AT1G07530.1	SCARECROW-like 14	Encodes a member of the GRAS family of transcription factors. The protein interacts with the TGA2 transcription factor and affects the transcription of stress-responsive genes. The protein is found in the nucleus and is also exported to the cytoplasm.	SCARECROW-like 14 (SCL14); CONTAINS InterPro DOMAIN/s: Transcription factor GRAS (InterPro:IPR005202); BEST Arabidopsis thaliana protein match is: GRAS family transcription factor (TAIR:AT2G29060.1); Has 2535 Blast hits to 2449 proteins in 301 species: Archae - 0; Bacteria - 12; Metazoa - 27; Fungi - 4; Plants - 2483; Viruses - 0; Other Eukaryotes - 9 (source: NCBI BLink).	cassava4.1_002718m|PACid:17981802	SCARECROW-like 14	PGSC0003DMP400053022|PACid:24397381	SCARECROW-like 14	comp330965_c0_seq1:376-1893(-)	m.208204	sp|Q9XE58|SCL14_ARATH`Q9XE58`Q:37-498,H:303-766`51.58%ID`E:3e-161`RecName: Full=Scarecrow-like protein 14; Short=AtSCL14; AltName: Full=GRAS family protein 2; Short=AtGRAS-2;`Eukaryota; Viridiplantae; Streptophyta; Embryophyta; Tracheophyta; Spermatophyta; Magnoliophyta; eudicotyledons; core eudicotyledons; rosids; malvids; Brassicales; Brassicaceae; Camelineae; Arabidopsis.	PF03514.9^GRAS^GRAS domain family^128-497^E:8.7e-108	.	.	NOG319005	GO:0005829^cellular_component^cytosol`GO:0005634^cellular_component^nucleus`GO:0003700^molecular_function^sequence-specific DNA binding transcription factor activity`GO:0045893^biological_process^positive regulation of transcription, DNA-dependent`GO:0009410^biological_process^response to xenobiotic stimulus`GO:0006351^biological_process^transcription, DNA-dependent	LENRPCMLQDSLALQAAEKSFYEALTDCNFSDERNRKRDNYGDGDVEGRASKLVAGFTAEESEQTEAYDKTLLCSANNPGFYSDPPWCHLDYSMEQTPRFTPAVTVQSKRGRPRAGEKRVESGKQVDLRSLLLESAEAAANYNGRTASDRLKLIRQHSSPYGDAAERTAHYFANSLEARLAGTGTELYTAFSRRRMSAAEMLKAYQVYVTACPFKKMSNIFANKTIGKLTRKATAIHIIDFGILYGFQWPCFIQGISLRPSGPPKLRITGIDFPQPGFRPAERVEDTGRRLANYCKRFNVPFEYTAIAAKRWDTISLDELKTDREELLIVNCLYRLKNTPDDENSPRDAVLNLIKKTNPDFFIHGVINGTYNSSYFPSRFKEALFHFSSLFDMLDTAIP…
Sp1_comp330965_c0_seq1	158	.	T	TAA	1535	PASS	AC=6;AF=1.00;AN=6;DP=44;FS=0.000;MLEAC=6;MLEAF=1.00;MQ=59.40;MQ0=0;QD=34.89;RPA=4,6;RU=A;STR	GT:AD:DP:GQ:MLPSAC:MLPSAF:PL	1/1/1/1/1/1:0,41:44:32:6:1.00:1570,319,195,123,72,32,0											GATK	1894	SPGI:CN13536	UniRef100_B9T680	Transcription factor, putative n=1 Tax=Ricinus communis RepID=B9T680_RICCO	sp|P0C884|SCL34_ARATH	Scarecrow-like protein 34 OS=Arabidopsis thaliana GN=SCL34	gras family transcription factor	gi|460393903|ref|XP_004242547.1|	PREDICTED: scarecrow-like protein 14-like [Solanum lycopersicum]	AT1G07530.1	SCARECROW-like 14	Encodes a member of the GRAS family of transcription factors. The protein interacts with the TGA2 transcription factor and affects the transcription of stress-responsive genes. The protein is found in the nucleus and is also exported to the cytoplasm.	SCARECROW-like 14 (SCL14); CONTAINS InterPro DOMAIN/s: Transcription factor GRAS (InterPro:IPR005202); BEST Arabidopsis thaliana protein match is: GRAS family transcription factor (TAIR:AT2G29060.1); Has 2535 Blast hits to 2449 proteins in 301 species: Archae - 0; Bacteria - 12; Metazoa - 27; Fungi - 4; Plants - 2483; Viruses - 0; Other Eukaryotes - 9 (source: NCBI BLink).	cassava4.1_002718m|PACid:17981802	SCARECROW-like 14	PGSC0003DMP400053022|PACid:24397381	SCARECROW-like 14	comp330965_c0_seq1:376-1893(-)	m.208204	sp|Q9XE58|SCL14_ARATH`Q9XE58`Q:37-498,H:303-766`51.58%ID`E:3e-161`RecName: Full=Scarecrow-like protein 14; Short=AtSCL14; AltName: Full=GRAS family protein 2; Short=AtGRAS-2;`Eukaryota; Viridiplantae; Streptophyta; Embryophyta; Tracheophyta; Spermatophyta; Magnoliophyta; eudicotyledons; core eudicotyledons; rosids; malvids; Brassicales; Brassicaceae; Camelineae; Arabidopsis.	PF03514.9^GRAS^GRAS domain family^128-497^E:8.7e-108	.	.	NOG319005	GO:0005829^cellular_component^cytosol`GO:0005634^cellular_component^nucleus`GO:0003700^molecular_function^sequence-specific DNA binding transcription factor activity`GO:0045893^biological_process^positive regulation of transcription, DNA-dependent`GO:0009410^biological_process^response to xenobiotic stimulus`GO:0006351^biological_process^transcription, DNA-dependent	LENRPCMLQDSLALQAAEKSFYEALTDCNFSDERNRKRDNYGDGDVEGRASKLVAGFTAEESEQTEAYDKTLLCSANNPGFYSDPPWCHLDYSMEQTPRFTPAVTVQSKRGRPRAGEKRVESGKQVDLRSLLLESAEAAANYNGRTASDRLKLIRQHSSPYGDAAERTAHYFANSLEARLAGTGTELYTAFSRRRMSAAEMLKAYQVYVTACPFKKMSNIFANKTIGKLTRKATAIHIIDFGILYGFQWPCFIQGISLRPSGPPKLRITGIDFPQPGFRPAERVEDTGRRLANYCKRFNVPFEYTAIAAKRWDTISLDELKTDREELLIVNCLYRLKNTPDDENSPRDAVLNLIKKTNPDFFIHGVINGTYNSSYFPSRFKEALFHFSSLFDMLDTAIP…
Sp1_comp330965_c0_seq1	188	.	AGT	A	3504.86	PASS	AC=6;AF=1.00;AN=6;DP=65;FS=0.000;MLEAC=6;MLEAF=1.00;MQ=60.00;MQ0=0;QD=30.78	GT:AD:DP:GQ:MLPSAC:MLPSAF:PL	1/1/1/1/1/1:0,65:65:51:6:1.00:3540,506,310,196,114,51,0											GATK	1894	SPGI:CN13536	UniRef100_B9T680	Transcription factor, putative n=1 Tax=Ricinus communis RepID=B9T680_RICCO	sp|P0C884|SCL34_ARATH	Scarecrow-like protein 34 OS=Arabidopsis thaliana GN=SCL34	gras family transcription factor	gi|460393903|ref|XP_004242547.1|	PREDICTED: scarecrow-like protein 14-like [Solanum lycopersicum]	AT1G07530.1	SCARECROW-like 14	Encodes a member of the GRAS family of transcription factors. The protein interacts with the TGA2 transcription factor and affects the transcription of stress-responsive genes. The protein is found in the nucleus and is also exported to the cytoplasm.	SCARECROW-like 14 (SCL14); CONTAINS InterPro DOMAIN/s: Transcription factor GRAS (InterPro:IPR005202); BEST Arabidopsis thaliana protein match is: GRAS family transcription factor (TAIR:AT2G29060.1); Has 2535 Blast hits to 2449 proteins in 301 species: Archae - 0; Bacteria - 12; Metazoa - 27; Fungi - 4; Plants - 2483; Viruses - 0; Other Eukaryotes - 9 (source: NCBI BLink).	cassava4.1_002718m|PACid:17981802	SCARECROW-like 14	PGSC0003DMP400053022|PACid:24397381	SCARECROW-like 14	comp330965_c0_seq1:376-1893(-)	m.208204	sp|Q9XE58|SCL14_ARATH`Q9XE58`Q:37-498,H:303-766`51.58%ID`E:3e-161`RecName: Full=Scarecrow-like protein 14; Short=AtSCL14; AltName: Full=GRAS family protein 2; Short=AtGRAS-2;`Eukaryota; Viridiplantae; Streptophyta; Embryophyta; Tracheophyta; Spermatophyta; Magnoliophyta; eudicotyledons; core eudicotyledons; rosids; malvids; Brassicales; Brassicaceae; Camelineae; Arabidopsis.	PF03514.9^GRAS^GRAS domain family^128-497^E:8.7e-108	.	.	NOG319005	GO:0005829^cellular_component^cytosol`GO:0005634^cellular_component^nucleus`GO:0003700^molecular_function^sequence-specific DNA binding transcription factor activity`GO:0045893^biological_process^positive regulation of transcription, DNA-dependent`GO:0009410^biological_process^response to xenobiotic stimulus`GO:0006351^biological_process^transcription, DNA-dependent	LENRPCMLQDSLALQAAEKSFYEALTDCNFSDERNRKRDNYGDGDVEGRASKLVAGFTAEESEQTEAYDKTLLCSANNPGFYSDPPWCHLDYSMEQTPRFTPAVTVQSKRGRPRAGEKRVESGKQVDLRSLLLESAEAAANYNGRTASDRLKLIRQHSSPYGDAAERTAHYFANSLEARLAGTGTELYTAFSRRRMSAAEMLKAYQVYVTACPFKKMSNIFANKTIGKLTRKATAIHIIDFGILYGFQWPCFIQGISLRPSGPPKLRITGIDFPQPGFRPAERVEDTGRRLANYCKRFNVPFEYTAIAAKRWDTISLDELKTDREELLIVNCLYRLKNTPDDENSPRDAVLNLIKKTNPDFFIHGVINGTYNSSYFPSRFKEALFHFSSLFDMLDTAIP…
Sp1_comp330965_c1_seq1	1374	.	ATCGTACATTCGTAC	ATCGTAC	214	.	INDEL;DP=124;VDB=0.0042;AF1=1;AC1=2;DP4=0,0,44,60;MQ=44;FQ=-290	GT:PL:GQ	1/1:255,255,0:99	Sp1_comp330965_c1_seq1	1374	.	ATCGTACAT	A	21575.9	PASS	AC=6;AF=1.00;AN=6;DP=248;FS=0.000;MLEAC=6;MLEAF=1.00;MQ=52.34;MQ0=0;QD=32.62	GT:AD:DP:GQ:MLPSAC:MLPSAF:PL	1/1/1/1/1/1:0,205:210:99:6:1.00:21611,1595,978,617,361,162,0	SG	3436	SPGI:CN06476	UniRef100_Q1PCS0	GRAS1 n=1 Tax=Nicotiana tabacum RepID=Q1PCS0_TOBAC	sp|O80933|SCL9_ARATH	Scarecrow-like protein 9 OS=Arabidopsis thaliana GN=SCL9	gras family transcription factor	gi|350539890|ref|NP_001234310.1|	GRAS4 protein [Solanum lycopersicum]	AT1G07530.1	SCARECROW-like 14	Encodes a member of the GRAS family of transcription factors. The protein interacts with the TGA2 transcription factor and affects the transcription of stress-responsive genes. The protein is found in the nucleus and is also exported to the cytoplasm.	SCARECROW-like 14 (SCL14); CONTAINS InterPro DOMAIN/s: Transcription factor GRAS (InterPro:IPR005202); BEST Arabidopsis thaliana protein match is: GRAS family transcription factor (TAIR:AT2G29060.1); Has 2535 Blast hits to 2449 proteins in 301 species: Archae - 0; Bacteria - 12; Metazoa - 27; Fungi - 4; Plants - 2483; Viruses - 0; Other Eukaryotes - 9 (source: NCBI BLink).	cassava4.1_002718m|PACid:17981802	SCARECROW-like 14	PGSC0003DMP400042954|PACid:24419916	SCARECROW-like 14	comp330965_c1_seq1:1388-3286(-)	m.208205	sp|P0C883|SCL33_ARATH`P0C883`Q:23-631,H:40-694`43.18%ID`E:3e-167`RecName: Full=Scarecrow-like protein 33; Short=AtSCL33; AltName: Full=GRAS family protein 12; Short=AtGRAS-12;`Eukaryota; Viridiplantae; Streptophyta; Embryophyta; Tracheophyta; Spermatophyta; Magnoliophyta; eudicotyledons; core eudicotyledons; rosids; malvids; Brassicales; Brassicaceae; Camelineae; Arabidopsis.	PF03514.9^GRAS^GRAS domain family^259-629^E:8.9e-109	.	.	NOG319005	GO:0005634^cellular_component^nucleus`GO:0006355^biological_process^regulation of transcription, DNA-dependent`GO:0006351^biological_process^transcription, DNA-dependent	MEALVQELFTTPNDFVYNHHSKPVNPKPSEQRFNLVERSAGEGEEGDYSDAILKYISQMLMEEEDLENQPCMFRDCMALHATEKYFSDVLNGSGDNSPLSIPQYDASFAGSSPSNCSSDLNNGDSDLSPQFQSSFNGSLFSHYASRGAAIGLPNDSNILSNLDMEVKESEGENSPSKGKRNHYYYSSDDGSAETQRSNKHLASYAPADEPEPLDMYDDVLLCSNKKNSKTELQQKGQSKGGRNRRGKKKETQKEFVDLRGLLTQCAQAMASYDTRTVTQLLKKIRDHSSPQGNGHERMAFYLANALDARLNGTGTALYISNSPSNISAADILKAYQMYITASPFKKVSNMFANKYIRKVAAGAPRLHIIDFGILYGFQWPCLIQGLSTRPGGPPRLRIT…		OG1_5917
Sp1_comp330965_c1_seq1	140	.	TAGAGAGAGA	TAGAGAGAGAGA	214	.	INDEL;DP=102;VDB=0.0081;AF1=1;AC1=2;DP4=0,0,39,12;MQ=49;FQ=-189	GT:PL:GQ	1/1:255,154,0:99	Sp1_comp330965_c1_seq1	140	.	T	TAG	3429.87	PASS	AC=5;AF=0.833;AN=6;BaseQRankSum=0.604;DP=104;FS=4.503;MLEAC=5;MLEAF=0.833;MQ=59.78;MQ0=0;MQRankSum=-0.086;QD=32.98;RPA=4,5;RU=AG;ReadPosRankSum=-0.386;STR	GT:AD:DP:GQ:MLPSAC:MLPSAF:PL	0/1/1/1/1/1:17,84:104:30:5:0.833:3465,465,231,105,30,0,427	SG	3436	SPGI:CN06476	UniRef100_Q1PCS0	GRAS1 n=1 Tax=Nicotiana tabacum RepID=Q1PCS0_TOBAC	sp|O80933|SCL9_ARATH	Scarecrow-like protein 9 OS=Arabidopsis thaliana GN=SCL9	gras family transcription factor	gi|350539890|ref|NP_001234310.1|	GRAS4 protein [Solanum lycopersicum]	AT1G07530.1	SCARECROW-like 14	Encodes a member of the GRAS family of transcription factors. The protein interacts with the TGA2 transcription factor and affects the transcription of stress-responsive genes. The protein is found in the nucleus and is also exported to the cytoplasm.	SCARECROW-like 14 (SCL14); CONTAINS InterPro DOMAIN/s: Transcription factor GRAS (InterPro:IPR005202); BEST Arabidopsis thaliana protein match is: GRAS family transcription factor (TAIR:AT2G29060.1); Has 2535 Blast hits to 2449 proteins in 301 species: Archae - 0; Bacteria - 12; Metazoa - 27; Fungi - 4; Plants - 2483; Viruses - 0; Other Eukaryotes - 9 (source: NCBI BLink).	cassava4.1_002718m|PACid:17981802	SCARECROW-like 14	PGSC0003DMP400042954|PACid:24419916	SCARECROW-like 14	comp330965_c1_seq1:1388-3286(-)	m.208205	sp|P0C883|SCL33_ARATH`P0C883`Q:23-631,H:40-694`43.18%ID`E:3e-167`RecName: Full=Scarecrow-like protein 33; Short=AtSCL33; AltName: Full=GRAS family protein 12; Short=AtGRAS-12;`Eukaryota; Viridiplantae; Streptophyta; Embryophyta; Tracheophyta; Spermatophyta; Magnoliophyta; eudicotyledons; core eudicotyledons; rosids; malvids; Brassicales; Brassicaceae; Camelineae; Arabidopsis.	PF03514.9^GRAS^GRAS domain family^259-629^E:8.9e-109	.	.	NOG319005	GO:0005634^cellular_component^nucleus`GO:0006355^biological_process^regulation of transcription, DNA-dependent`GO:0006351^biological_process^transcription, DNA-dependent	MEALVQELFTTPNDFVYNHHSKPVNPKPSEQRFNLVERSAGEGEEGDYSDAILKYISQMLMEEEDLENQPCMFRDCMALHATEKYFSDVLNGSGDNSPLSIPQYDASFAGSSPSNCSSDLNNGDSDLSPQFQSSFNGSLFSHYASRGAAIGLPNDSNILSNLDMEVKESEGENSPSKGKRNHYYYSSDDGSAETQRSNKHLASYAPADEPEPLDMYDDVLLCSNKKNSKTELQQKGQSKGGRNRRGKKKETQKEFVDLRGLLTQCAQAMASYDTRTVTQLLKKIRDHSSPQGNGHERMAFYLANALDARLNGTGTALYISNSPSNISAADILKAYQMYITASPFKKVSNMFANKYIRKVAAGAPRLHIIDFGILYGFQWPCLIQGLSTRPGGPPRLRIT…		OG1_5917
Sp1_comp330965_c1_seq1	1303	.	ATCCGAATCTTAATCTCACAATAATGGTTCCGAATCTTAATCTCACAATAATGGT	ATCCGAATCTTAATCTCACAATAATGGT	89.5	.	INDEL;DP=120;VDB=0.0025;AF1=1;AC1=2;DP4=0,0,15,1;MQ=31;FQ=-82.5	GT:PL:GQ	1/1:130,48,0:93											SAM	3436	SPGI:CN06476	UniRef100_Q1PCS0	GRAS1 n=1 Tax=Nicotiana tabacum RepID=Q1PCS0_TOBAC	sp|O80933|SCL9_ARATH	Scarecrow-like protein 9 OS=Arabidopsis thaliana GN=SCL9	gras family transcription factor	gi|350539890|ref|NP_001234310.1|	GRAS4 protein [Solanum lycopersicum]	AT1G07530.1	SCARECROW-like 14	Encodes a member of the GRAS family of transcription factors. The protein interacts with the TGA2 transcription factor and affects the transcription of stress-responsive genes. The protein is found in the nucleus and is also exported to the cytoplasm.	SCARECROW-like 14 (SCL14); CONTAINS InterPro DOMAIN/s: Transcription factor GRAS (InterPro:IPR005202); BEST Arabidopsis thaliana protein match is: GRAS family transcription factor (TAIR:AT2G29060.1); Has 2535 Blast hits to 2449 proteins in 301 species: Archae - 0; Bacteria - 12; Metazoa - 27; Fungi - 4; Plants - 2483; Viruses - 0; Other Eukaryotes - 9 (source: NCBI BLink).	cassava4.1_002718m|PACid:17981802	SCARECROW-like 14	PGSC0003DMP400042954|PACid:24419916	SCARECROW-like 14	comp330965_c1_seq1:1388-3286(-)	m.208205	sp|P0C883|SCL33_ARATH`P0C883`Q:23-631,H:40-694`43.18%ID`E:3e-167`RecName: Full=Scarecrow-like protein 33; Short=AtSCL33; AltName: Full=GRAS family protein 12; Short=AtGRAS-12;`Eukaryota; Viridiplantae; Streptophyta; Embryophyta; Tracheophyta; Spermatophyta; Magnoliophyta; eudicotyledons; core eudicotyledons; rosids; malvids; Brassicales; Brassicaceae; Camelineae; Arabidopsis.	PF03514.9^GRAS^GRAS domain family^259-629^E:8.9e-109	.	.	NOG319005	GO:0005634^cellular_component^nucleus`GO:0006355^biological_process^regulation of transcription, DNA-dependent`GO:0006351^biological_process^transcription, DNA-dependent	MEALVQELFTTPNDFVYNHHSKPVNPKPSEQRFNLVERSAGEGEEGDYSDAILKYISQMLMEEEDLENQPCMFRDCMALHATEKYFSDVLNGSGDNSPLSIPQYDASFAGSSPSNCSSDLNNGDSDLSPQFQSSFNGSLFSHYASRGAAIGLPNDSNILSNLDMEVKESEGENSPSKGKRNHYYYSSDDGSAETQRSNKHLASYAPADEPEPLDMYDDVLLCSNKKNSKTELQQKGQSKGGRNRRGKKKETQKEFVDLRGLLTQCAQAMASYDTRTVTQLLKKIRDHSSPQGNGHERMAFYLANALDARLNGTGTALYISNSPSNISAADILKAYQMYITASPFKKVSNMFANKYIRKVAAGAPRLHIIDFGILYGFQWPCLIQGLSTRPGGPPRLRIT…		OG1_5917
Sp1_comp330965_c1_seq1	136	.	TAGA	TAGAGA	210	.	INDEL;DP=100;VDB=0.0081;AF1=1;AC1=2;DP4=0,0,6,5;MQ=45;FQ=-67.5	GT:PL:GQ	1/1:251,33,0:63											SAM	3436	SPGI:CN06476	UniRef100_Q1PCS0	GRAS1 n=1 Tax=Nicotiana tabacum RepID=Q1PCS0_TOBAC	sp|O80933|SCL9_ARATH	Scarecrow-like protein 9 OS=Arabidopsis thaliana GN=SCL9	gras family transcription factor	gi|350539890|ref|NP_001234310.1|	GRAS4 protein [Solanum lycopersicum]	AT1G07530.1	SCARECROW-like 14	Encodes a member of the GRAS family of transcription factors. The protein interacts with the TGA2 transcription factor and affects the transcription of stress-responsive genes. The protein is found in the nucleus and is also exported to the cytoplasm.	SCARECROW-like 14 (SCL14); CONTAINS InterPro DOMAIN/s: Transcription factor GRAS (InterPro:IPR005202); BEST Arabidopsis thaliana protein match is: GRAS family transcription factor (TAIR:AT2G29060.1); Has 2535 Blast hits to 2449 proteins in 301 species: Archae - 0; Bacteria - 12; Metazoa - 27; Fungi - 4; Plants - 2483; Viruses - 0; Other Eukaryotes - 9 (source: NCBI BLink).	cassava4.1_002718m|PACid:17981802	SCARECROW-like 14	PGSC0003DMP400042954|PACid:24419916	SCARECROW-like 14	comp330965_c1_seq1:1388-3286(-)	m.208205	sp|P0C883|SCL33_ARATH`P0C883`Q:23-631,H:40-694`43.18%ID`E:3e-167`RecName: Full=Scarecrow-like protein 33; Short=AtSCL33; AltName: Full=GRAS family protein 12; Short=AtGRAS-12;`Eukaryota; Viridiplantae; Streptophyta; Embryophyta; Tracheophyta; Spermatophyta; Magnoliophyta; eudicotyledons; core eudicotyledons; rosids; malvids; Brassicales; Brassicaceae; Camelineae; Arabidopsis.	PF03514.9^GRAS^GRAS domain family^259-629^E:8.9e-109	.	.	NOG319005	GO:0005634^cellular_component^nucleus`GO:0006355^biological_process^regulation of transcription, DNA-dependent`GO:0006351^biological_process^transcription, DNA-dependent	MEALVQELFTTPNDFVYNHHSKPVNPKPSEQRFNLVERSAGEGEEGDYSDAILKYISQMLMEEEDLENQPCMFRDCMALHATEKYFSDVLNGSGDNSPLSIPQYDASFAGSSPSNCSSDLNNGDSDLSPQFQSSFNGSLFSHYASRGAAIGLPNDSNILSNLDMEVKESEGENSPSKGKRNHYYYSSDDGSAETQRSNKHLASYAPADEPEPLDMYDDVLLCSNKKNSKTELQQKGQSKGGRNRRGKKKETQKEFVDLRGLLTQCAQAMASYDTRTVTQLLKKIRDHSSPQGNGHERMAFYLANALDARLNGTGTALYISNSPSNISAADILKAYQMYITASPFKKVSNMFANKYIRKVAAGAPRLHIIDFGILYGFQWPCLIQGLSTRPGGPPRLRIT…		OG1_5917
Sp1_comp330965_c1_seq1	148	.	GA	GAGAA	104	.	INDEL;DP=108;VDB=0.0099;AF1=1;AC1=2;DP4=1,0,13,1;MQ=49;FQ=-47.5;PV4=1,0.25,0.39,1	GT:PL:GQ	1/1:144,13,0:23											SAM	3436	SPGI:CN06476	UniRef100_Q1PCS0	GRAS1 n=1 Tax=Nicotiana tabacum RepID=Q1PCS0_TOBAC	sp|O80933|SCL9_ARATH	Scarecrow-like protein 9 OS=Arabidopsis thaliana GN=SCL9	gras family transcription factor	gi|350539890|ref|NP_001234310.1|	GRAS4 protein [Solanum lycopersicum]	AT1G07530.1	SCARECROW-like 14	Encodes a member of the GRAS family of transcription factors. The protein interacts with the TGA2 transcription factor and affects the transcription of stress-responsive genes. The protein is found in the nucleus and is also exported to the cytoplasm.	SCARECROW-like 14 (SCL14); CONTAINS InterPro DOMAIN/s: Transcription factor GRAS (InterPro:IPR005202); BEST Arabidopsis thaliana protein match is: GRAS family transcription factor (TAIR:AT2G29060.1); Has 2535 Blast hits to 2449 proteins in 301 species: Archae - 0; Bacteria - 12; Metazoa - 27; Fungi - 4; Plants - 2483; Viruses - 0; Other Eukaryotes - 9 (source: NCBI BLink).	cassava4.1_002718m|PACid:17981802	SCARECROW-like 14	PGSC0003DMP400042954|PACid:24419916	SCARECROW-like 14	comp330965_c1_seq1:1388-3286(-)	m.208205	sp|P0C883|SCL33_ARATH`P0C883`Q:23-631,H:40-694`43.18%ID`E:3e-167`RecName: Full=Scarecrow-like protein 33; Short=AtSCL33; AltName: Full=GRAS family protein 12; Short=AtGRAS-12;`Eukaryota; Viridiplantae; Streptophyta; Embryophyta; Tracheophyta; Spermatophyta; Magnoliophyta; eudicotyledons; core eudicotyledons; rosids; malvids; Brassicales; Brassicaceae; Camelineae; Arabidopsis.	PF03514.9^GRAS^GRAS domain family^259-629^E:8.9e-109	.	.	NOG319005	GO:0005634^cellular_component^nucleus`GO:0006355^biological_process^regulation of transcription, DNA-dependent`GO:0006351^biological_process^transcription, DNA-dependent	MEALVQELFTTPNDFVYNHHSKPVNPKPSEQRFNLVERSAGEGEEGDYSDAILKYISQMLMEEEDLENQPCMFRDCMALHATEKYFSDVLNGSGDNSPLSIPQYDASFAGSSPSNCSSDLNNGDSDLSPQFQSSFNGSLFSHYASRGAAIGLPNDSNILSNLDMEVKESEGENSPSKGKRNHYYYSSDDGSAETQRSNKHLASYAPADEPEPLDMYDDVLLCSNKKNSKTELQQKGQSKGGRNRRGKKKETQKEFVDLRGLLTQCAQAMASYDTRTVTQLLKKIRDHSSPQGNGHERMAFYLANALDARLNGTGTALYISNSPSNISAADILKAYQMYITASPFKKVSNMFANKYIRKVAAGAPRLHIIDFGILYGFQWPCLIQGLSTRPGGPPRLRIT…		OG1_5917
Sp1_comp330965_c1_seq1	3361	.	GTGATGATGA	GTGATGATGATGATGA	85.4	.	INDEL;DP=55;VDB=0.0008;AF1=1;AC1=2;DP4=0,0,0,3;MQ=50;FQ=-43.5	GT:PL:GQ	1/1:125,9,0:16											SAM	3436	SPGI:CN06476	UniRef100_Q1PCS0	GRAS1 n=1 Tax=Nicotiana tabacum RepID=Q1PCS0_TOBAC	sp|O80933|SCL9_ARATH	Scarecrow-like protein 9 OS=Arabidopsis thaliana GN=SCL9	gras family transcription factor	gi|350539890|ref|NP_001234310.1|	GRAS4 protein [Solanum lycopersicum]	AT1G07530.1	SCARECROW-like 14	Encodes a member of the GRAS family of transcription factors. The protein interacts with the TGA2 transcription factor and affects the transcription of stress-responsive genes. The protein is found in the nucleus and is also exported to the cytoplasm.	SCARECROW-like 14 (SCL14); CONTAINS InterPro DOMAIN/s: Transcription factor GRAS (InterPro:IPR005202); BEST Arabidopsis thaliana protein match is: GRAS family transcription factor (TAIR:AT2G29060.1); Has 2535 Blast hits to 2449 proteins in 301 species: Archae - 0; Bacteria - 12; Metazoa - 27; Fungi - 4; Plants - 2483; Viruses - 0; Other Eukaryotes - 9 (source: NCBI BLink).	cassava4.1_002718m|PACid:17981802	SCARECROW-like 14	PGSC0003DMP400042954|PACid:24419916	SCARECROW-like 14	comp330965_c1_seq1:1388-3286(-)	m.208205	sp|P0C883|SCL33_ARATH`P0C883`Q:23-631,H:40-694`43.18%ID`E:3e-167`RecName: Full=Scarecrow-like protein 33; Short=AtSCL33; AltName: Full=GRAS family protein 12; Short=AtGRAS-12;`Eukaryota; Viridiplantae; Streptophyta; Embryophyta; Tracheophyta; Spermatophyta; Magnoliophyta; eudicotyledons; core eudicotyledons; rosids; malvids; Brassicales; Brassicaceae; Camelineae; Arabidopsis.	PF03514.9^GRAS^GRAS domain family^259-629^E:8.9e-109	.	.	NOG319005	GO:0005634^cellular_component^nucleus`GO:0006355^biological_process^regulation of transcription, DNA-dependent`GO:0006351^biological_process^transcription, DNA-dependent	MEALVQELFTTPNDFVYNHHSKPVNPKPSEQRFNLVERSAGEGEEGDYSDAILKYISQMLMEEEDLENQPCMFRDCMALHATEKYFSDVLNGSGDNSPLSIPQYDASFAGSSPSNCSSDLNNGDSDLSPQFQSSFNGSLFSHYASRGAAIGLPNDSNILSNLDMEVKESEGENSPSKGKRNHYYYSSDDGSAETQRSNKHLASYAPADEPEPLDMYDDVLLCSNKKNSKTELQQKGQSKGGRNRRGKKKETQKEFVDLRGLLTQCAQAMASYDTRTVTQLLKKIRDHSSPQGNGHERMAFYLANALDARLNGTGTALYISNSPSNISAADILKAYQMYITASPFKKVSNMFANKYIRKVAAGAPRLHIIDFGILYGFQWPCLIQGLSTRPGGPPRLRIT…		OG1_5917
Sp1_comp330966_c0_seq8	1002	.	GATCA	GATCATCA	217	.	INDEL;DP=41;VDB=0.0400;AF1=0.5;AC1=1;DP4=9,7,4,13;MQ=49;FQ=217;PV4=0.08,1,1,1	GT:PL:GQ	0/1:255,0,255:99	Sp1_comp330966_c0_seq8	1002	.	G	GATC	2106.28	PASS	AC=2;AF=0.333;AN=6;BaseQRankSum=0.450;DP=175;FS=0.000;MLEAC=2;MLEAF=0.333;MQ=59.92;MQ0=0;MQRankSum=-0.610;QD=12.04;RPA=1,2;RU=ATC;ReadPosRankSum=-1.599;STR	GT:AD:DP:GQ:MLPSAC:MLPSAF:PL	0/0/0/0/1/1:126,44:175:10:2:0.333:2141,10,0,80,2147483647,2147483647,2147483647	SG	1736	SPGI:CN06597	UniRef100_UPI0001982B9B	PREDICTED: hypothetical protein n=1 Tax=Vitis vinifera RepID=UPI0001982B9B	sp|Q9LK64-1|MRP3_ARATH	Isoform 1 of Multidrug resistance-associated protein 3 OS=Arabidopsis thaliana GN=MRP3	multidrug resistance protein abc transporter famil	gi|225425888|ref|XP_002266601.1|	PREDICTED: ABC transporter C family member 3-like [Vitis vinifera]	AT3G13080.2	multidrug resistance-associated protein 3	encodes an ATP-dependent MRP-like ABC transporter able to transport glutathione-conjugates as well as chlorophyll catabolites. The expression of this gene is upregulated by herbicide safeners such as benoxacor and fenclorim.	multidrug resistance-associated protein 3 (MRP3); FUNCTIONS IN: chlorophyll catabolite transmembrane transporter activity, ATPase activity, coupled to transmembrane movement of substances, glutathione S-conjugate-exporting ATPase activity; INVOLVED IN: transport, transmembrane transport; LOCATED IN: apoplast, vacuolar membrane, plasma membrane, plant-type vacuole; EXPRESSED IN: 6 plant structures…	cassava4.1_032403m|PACid:17963436	multidrug resistance-associated protein 3	PGSC0003DMP400030462|PACid:24388525	multidrug resistance-associated protein 3	comp330966_c0_seq8:1246-1599(+)	m.208253	sp|Q7GB25|AB5C_ARATH`Q7GB25`Q:6-67,H:989-1050`58.06%ID`E:7e-15`RecName: Full=ABC transporter C family member 5; Short=ABC transporter ABCC.5; Short=AtABCC5; EC=3.6.3.44; AltName: Full=ATP-energized glutathione S-conjugate pump 5; AltName: Full=Glutathione S-conjugate-transporting ATPase 5; AltName: Full=Multidrug resistance-associated protein 5;`Eukaryota; Viridiplantae; Streptophyta; Embryophyta…	PF00664.18^ABC_membrane^ABC transporter transmembrane region^12-71^E:6.3e-06	.	ExpAA=19.75`PredHel=1`Topology=i9-31o	COG1132^ ABC-type multidrug transport system, ATPase and permease components	GO:0016021^cellular_component^integral to membrane`GO:0000325^cellular_component^plant-type vacuole`GO:0005774^cellular_component^vacuolar membrane`GO:0005524^molecular_function^ATP binding`GO:0042626^molecular_function^ATPase activity, coupled to transmembrane movement of substances`GO:0008281^molecular_function^sulfonylurea receptor activity`GO:0008559^molecular_function^xenobiotic-transporting…	MSRAKLLRIFVLLSGGSSIFILGRAVLLSTIAIETAQQLFVQMAKSVFRAPLSFFDSTPSSRILNRVRTYTTTQNLFQCISFNIRSSDQILTYLFFPFSPPQIKARWIQIFHIDWQG*		OG1_6972
Sp1_comp330966_c0_seq8	1051	.	AGTGATCAGC	A	217	.	INDEL;DP=52;VDB=0.0271;AF1=0.5;AC1=1;DP4=22,10,9,4;MQ=45;FQ=217;PV4=1,0.27,1,1	GT:PL:GQ	0/1:255,0,255:99											SAM	1736	SPGI:CN06597	UniRef100_UPI0001982B9B	PREDICTED: hypothetical protein n=1 Tax=Vitis vinifera RepID=UPI0001982B9B	sp|Q9LK64-1|MRP3_ARATH	Isoform 1 of Multidrug resistance-associated protein 3 OS=Arabidopsis thaliana GN=MRP3	multidrug resistance protein abc transporter famil	gi|225425888|ref|XP_002266601.1|	PREDICTED: ABC transporter C family member 3-like [Vitis vinifera]	AT3G13080.2	multidrug resistance-associated protein 3	encodes an ATP-dependent MRP-like ABC transporter able to transport glutathione-conjugates as well as chlorophyll catabolites. The expression of this gene is upregulated by herbicide safeners such as benoxacor and fenclorim.	multidrug resistance-associated protein 3 (MRP3); FUNCTIONS IN: chlorophyll catabolite transmembrane transporter activity, ATPase activity, coupled to transmembrane movement of substances, glutathione S-conjugate-exporting ATPase activity; INVOLVED IN: transport, transmembrane transport; LOCATED IN: apoplast, vacuolar membrane, plasma membrane, plant-type vacuole; EXPRESSED IN: 6 plant structures…	cassava4.1_032403m|PACid:17963436	multidrug resistance-associated protein 3	PGSC0003DMP400030462|PACid:24388525	multidrug resistance-associated protein 3	comp330966_c0_seq8:1246-1599(+)	m.208253	sp|Q7GB25|AB5C_ARATH`Q7GB25`Q:6-67,H:989-1050`58.06%ID`E:7e-15`RecName: Full=ABC transporter C family member 5; Short=ABC transporter ABCC.5; Short=AtABCC5; EC=3.6.3.44; AltName: Full=ATP-energized glutathione S-conjugate pump 5; AltName: Full=Glutathione S-conjugate-transporting ATPase 5; AltName: Full=Multidrug resistance-associated protein 5;`Eukaryota; Viridiplantae; Streptophyta; Embryophyta…	PF00664.18^ABC_membrane^ABC transporter transmembrane region^12-71^E:6.3e-06	.	ExpAA=19.75`PredHel=1`Topology=i9-31o	COG1132^ ABC-type multidrug transport system, ATPase and permease components	GO:0016021^cellular_component^integral to membrane`GO:0000325^cellular_component^plant-type vacuole`GO:0005774^cellular_component^vacuolar membrane`GO:0005524^molecular_function^ATP binding`GO:0042626^molecular_function^ATPase activity, coupled to transmembrane movement of substances`GO:0008281^molecular_function^sulfonylurea receptor activity`GO:0008559^molecular_function^xenobiotic-transporting…	MSRAKLLRIFVLLSGGSSIFILGRAVLLSTIAIETAQQLFVQMAKSVFRAPLSFFDSTPSSRILNRVRTYTTTQNLFQCISFNIRSSDQILTYLFFPFSPPQIKARWIQIFHIDWQG*		OG1_6972
Sp1_comp330966_c0_seq8	1712	.	A	ATT	17.5	.	INDEL;DP=54;VDB=0.0011;AF1=0.5;AC1=1;DP4=16,28,2,4;MQ=47;FQ=20.5;PV4=1,1,1,1	GT:PL:GQ	0/1:55,0,255:58											SAM	1736	SPGI:CN06597	UniRef100_UPI0001982B9B	PREDICTED: hypothetical protein n=1 Tax=Vitis vinifera RepID=UPI0001982B9B	sp|Q9LK64-1|MRP3_ARATH	Isoform 1 of Multidrug resistance-associated protein 3 OS=Arabidopsis thaliana GN=MRP3	multidrug resistance protein abc transporter famil	gi|225425888|ref|XP_002266601.1|	PREDICTED: ABC transporter C family member 3-like [Vitis vinifera]	AT3G13080.2	multidrug resistance-associated protein 3	encodes an ATP-dependent MRP-like ABC transporter able to transport glutathione-conjugates as well as chlorophyll catabolites. The expression of this gene is upregulated by herbicide safeners such as benoxacor and fenclorim.	multidrug resistance-associated protein 3 (MRP3); FUNCTIONS IN: chlorophyll catabolite transmembrane transporter activity, ATPase activity, coupled to transmembrane movement of substances, glutathione S-conjugate-exporting ATPase activity; INVOLVED IN: transport, transmembrane transport; LOCATED IN: apoplast, vacuolar membrane, plasma membrane, plant-type vacuole; EXPRESSED IN: 6 plant structures…	cassava4.1_032403m|PACid:17963436	multidrug resistance-associated protein 3	PGSC0003DMP400030462|PACid:24388525	multidrug resistance-associated protein 3	comp330966_c0_seq8:1246-1599(+)	m.208253	sp|Q7GB25|AB5C_ARATH`Q7GB25`Q:6-67,H:989-1050`58.06%ID`E:7e-15`RecName: Full=ABC transporter C family member 5; Short=ABC transporter ABCC.5; Short=AtABCC5; EC=3.6.3.44; AltName: Full=ATP-energized glutathione S-conjugate pump 5; AltName: Full=Glutathione S-conjugate-transporting ATPase 5; AltName: Full=Multidrug resistance-associated protein 5;`Eukaryota; Viridiplantae; Streptophyta; Embryophyta…	PF00664.18^ABC_membrane^ABC transporter transmembrane region^12-71^E:6.3e-06	.	ExpAA=19.75`PredHel=1`Topology=i9-31o	COG1132^ ABC-type multidrug transport system, ATPase and permease components	GO:0016021^cellular_component^integral to membrane`GO:0000325^cellular_component^plant-type vacuole`GO:0005774^cellular_component^vacuolar membrane`GO:0005524^molecular_function^ATP binding`GO:0042626^molecular_function^ATPase activity, coupled to transmembrane movement of substances`GO:0008281^molecular_function^sulfonylurea receptor activity`GO:0008559^molecular_function^xenobiotic-transporting…	MSRAKLLRIFVLLSGGSSIFILGRAVLLSTIAIETAQQLFVQMAKSVFRAPLSFFDSTPSSRILNRVRTYTTTQNLFQCISFNIRSSDQILTYLFFPFSPPQIKARWIQIFHIDWQG*		OG1_6972
Sp1_comp330966_c1_seq2	1428	.	CTTTTTTTT	CTTTTTT	30.4	.	INDEL;DP=3;VDB=0.0042;AF1=1;AC1=2;DP4=0,0,2,1;MQ=50;FQ=-43.5	GT:PL:GQ	1/1:70,9,0:16	Sp1_comp330966_c1_seq2	1428	.	CTT	C	735.97	PASS	AC=6;AF=1.00;AN=6;BaseQRankSum=-1.583;DP=26;FS=0.000;MLEAC=6;MLEAF=1.00;MQ=55.90;MQ0=0;MQRankSum=-1.131;QD=28.31;RPA=8,6;RU=T;ReadPosRankSum=-0.980;STR	GT:AD:DP:GQ:MLPSAC:MLPSAF:PL	1/1/1/1/1/1:1,22:8:16:6:1.00:771,166,101,63,37,16,0	SG	1730	SPGI:SNFRFM4LP02TEXZQ			-No-Hit-		---NA---	gi|449445162|ref|XP_004140342.1|	PREDICTED: uncharacterized protein LOC101203390 [Cucumis sativus]	AT5G13460.1	IQ-domain 11		IQ-domain 11 (IQD11); FUNCTIONS IN: calmodulin binding; INVOLVED IN: biological_process unknown; LOCATED IN: plasma membrane; EXPRESSED IN: 22 plant structures; EXPRESSED DURING: 13 growth stages; CONTAINS InterPro DOMAIN/s: IQ calmodulin-binding region (InterPro:IPR000048); BEST Arabidopsis thaliana protein match is: IQ-domain 12 (TAIR:AT5G03960.1); Has 1807 Blast hits to 1807 proteins in 277 sp…	cassava4.1_010690m|PACid:17973262	IQ-domain 11	PGSC0003DMP400012086|PACid:24421203	IQ-domain 11
Sp1_comp330966_c1_seq2	1498	.	ATGAGACTTGAGA	ATGAGA	217	.	INDEL;DP=30;VDB=0.0380;AF1=0.5;AC1=1;DP4=2,2,6,13;MQ=49;FQ=82.5;PV4=0.59,6.5e-05,0.1,1	GT:PL:GQ	0/1:255,0,117:99	Sp1_comp330966_c1_seq2	1498	.	ATGAGACT	A	1968.51	PASS	AC=5;AF=0.833;AN=6;BaseQRankSum=-0.185;DP=45;FS=2.442;MLEAC=5;MLEAF=0.833;MQ=60.00;MQ0=0;MQRankSum=1.445;QD=18.75;ReadPosRankSum=2.187	GT:AD:DP:GQ:MLPSAC:MLPSAF:PL	0/1/1/1/1/1:4,21:45:8:5:0.833:2003,119,59,28,8,0,326	SG	1730	SPGI:SNFRFM4LP02TEXZQ			-No-Hit-		---NA---	gi|449445162|ref|XP_004140342.1|	PREDICTED: uncharacterized protein LOC101203390 [Cucumis sativus]	AT5G13460.1	IQ-domain 11		IQ-domain 11 (IQD11); FUNCTIONS IN: calmodulin binding; INVOLVED IN: biological_process unknown; LOCATED IN: plasma membrane; EXPRESSED IN: 22 plant structures; EXPRESSED DURING: 13 growth stages; CONTAINS InterPro DOMAIN/s: IQ calmodulin-binding region (InterPro:IPR000048); BEST Arabidopsis thaliana protein match is: IQ-domain 12 (TAIR:AT5G03960.1); Has 1807 Blast hits to 1807 proteins in 277 sp…	cassava4.1_010690m|PACid:17973262	IQ-domain 11	PGSC0003DMP400012086|PACid:24421203	IQ-domain 11
Sp1_comp330966_c1_seq2	1425	.	TAAC	T	724.36	PASS	AC=4;AF=0.667;AN=6;BaseQRankSum=-1.236;DP=27;FS=0.000;MLEAC=4;MLEAF=0.667;MQ=55.66;MQ0=0;MQRankSum=-1.303;QD=26.83;ReadPosRankSum=0.902	GT:AD:DP:GQ:MLPSAC:MLPSAF:PL	0/0/1/1/1/1:7,16:19:6:4:0.667:758,68,27,8,0,6,395											GATK	1730	SPGI:SNFRFM4LP02TEXZQ			-No-Hit-		---NA---	gi|449445162|ref|XP_004140342.1|	PREDICTED: uncharacterized protein LOC101203390 [Cucumis sativus]	AT5G13460.1	IQ-domain 11		IQ-domain 11 (IQD11); FUNCTIONS IN: calmodulin binding; INVOLVED IN: biological_process unknown; LOCATED IN: plasma membrane; EXPRESSED IN: 22 plant structures; EXPRESSED DURING: 13 growth stages; CONTAINS InterPro DOMAIN/s: IQ calmodulin-binding region (InterPro:IPR000048); BEST Arabidopsis thaliana protein match is: IQ-domain 12 (TAIR:AT5G03960.1); Has 1807 Blast hits to 1807 proteins in 277 sp…	cassava4.1_010690m|PACid:17973262	IQ-domain 11	PGSC0003DMP400012086|PACid:24421203	IQ-domain 11
Sp1_comp330966_c1_seq2	1430	.	T	TAC	505.46	PASS	AC=3;AF=0.500;AN=6;BaseQRankSum=-2.204;DP=33;FS=0.000;MLEAC=3;MLEAF=0.500;MQ=56.80;MQ0=0;MQRankSum=-1.287;QD=15.32;ReadPosRankSum=-1.855	GT:AD:DP:GQ:MLPSAC:MLPSAF:PL	0/0/0/1/1/1:15,14:24:5:3:0.500:539,29,5,0,9,39,251											GATK	1730	SPGI:SNFRFM4LP02TEXZQ			-No-Hit-		---NA---	gi|449445162|ref|XP_004140342.1|	PREDICTED: uncharacterized protein LOC101203390 [Cucumis sativus]	AT5G13460.1	IQ-domain 11		IQ-domain 11 (IQD11); FUNCTIONS IN: calmodulin binding; INVOLVED IN: biological_process unknown; LOCATED IN: plasma membrane; EXPRESSED IN: 22 plant structures; EXPRESSED DURING: 13 growth stages; CONTAINS InterPro DOMAIN/s: IQ calmodulin-binding region (InterPro:IPR000048); BEST Arabidopsis thaliana protein match is: IQ-domain 12 (TAIR:AT5G03960.1); Has 1807 Blast hits to 1807 proteins in 277 sp…	cassava4.1_010690m|PACid:17973262	IQ-domain 11	PGSC0003DMP400012086|PACid:24421203	IQ-domain 11
Sp1_comp330966_c1_seq2	1257	.	GAA	GAAAA	96.6	.	INDEL;DP=60;VDB=0.0298;AF1=0.5129;AC1=1;DP4=0,2,7,6;MQ=46;FQ=-21.6;PV4=0.47,0.0051,1,1	GT:PL:GQ	0/1:134,0,13:16											SAM	1730	SPGI:SNFRFM4LP02TEXZQ			-No-Hit-		---NA---	gi|449445162|ref|XP_004140342.1|	PREDICTED: uncharacterized protein LOC101203390 [Cucumis sativus]	AT5G13460.1	IQ-domain 11		IQ-domain 11 (IQD11); FUNCTIONS IN: calmodulin binding; INVOLVED IN: biological_process unknown; LOCATED IN: plasma membrane; EXPRESSED IN: 22 plant structures; EXPRESSED DURING: 13 growth stages; CONTAINS InterPro DOMAIN/s: IQ calmodulin-binding region (InterPro:IPR000048); BEST Arabidopsis thaliana protein match is: IQ-domain 12 (TAIR:AT5G03960.1); Has 1807 Blast hits to 1807 proteins in 277 sp…	cassava4.1_010690m|PACid:17973262	IQ-domain 11	PGSC0003DMP400012086|PACid:24421203	IQ-domain 11
Sp1_comp330966_c1_seq2	1403	.	ATCAATGAATTCATCCAGAGACTAACTT	AT	129	.	INDEL;DP=19;VDB=0.0345;AF1=0.5;AC1=1;DP4=3,7,3,3;MQ=39;FQ=132;PV4=0.61,1,1,1	GT:PL:GQ	0/1:167,0,181:99											SAM	1730	SPGI:SNFRFM4LP02TEXZQ			-No-Hit-		---NA---	gi|449445162|ref|XP_004140342.1|	PREDICTED: uncharacterized protein LOC101203390 [Cucumis sativus]	AT5G13460.1	IQ-domain 11		IQ-domain 11 (IQD11); FUNCTIONS IN: calmodulin binding; INVOLVED IN: biological_process unknown; LOCATED IN: plasma membrane; EXPRESSED IN: 22 plant structures; EXPRESSED DURING: 13 growth stages; CONTAINS InterPro DOMAIN/s: IQ calmodulin-binding region (InterPro:IPR000048); BEST Arabidopsis thaliana protein match is: IQ-domain 12 (TAIR:AT5G03960.1); Has 1807 Blast hits to 1807 proteins in 277 sp…	cassava4.1_010690m|PACid:17973262	IQ-domain 11	PGSC0003DMP400012086|PACid:24421203	IQ-domain 11
Sp1_comp330967_c0_seq1	4875	.	T	TCCTC	214	.	INDEL;DP=51;VDB=0.0216;AF1=1;AC1=2;DP4=2,0,6,20;MQ=46;FQ=-65.5;PV4=0.074,1,1,1	GT:PL:GQ	1/1:255,31,0:59	Sp1_comp330967_c0_seq1	4875	.	T	TCCTC	1928.63	PASS	AC=3;AF=0.500;AN=6;BaseQRankSum=-1.762;DP=65;FS=2.545;MLEAC=3;MLEAF=0.500;MQ=59.89;MQ0=0;MQRankSum=-0.416;QD=22.25;ReadPosRankSum=-1.432	GT:AD:DP:GQ:MLPSAC:MLPSAF:PL	0/0/0/1/1/1:29,36:65:3:3:0.500:1962,109,28,0,3,47,538	SG	4959	SPGI:CN03494	UniRef100_D1I0C2	Whole genome shotgun sequence of line PN40024, scaffold_11.assembly12x (Fragment) n=1 Tax=Vitis vinifera RepID=D1I0C2_VITVI	tr|Q9LQU6|Q9LQU6_ARATH	F10B6.25 OS=Arabidopsis thaliana	protein	gi|460394369|ref|XP_004242776.1|	PREDICTED: nuclear pore complex protein Nup155-like [Solanum lycopersicum]	AT1G14850.1	nucleoporin 155	Encodes a protein similar to nucleoporin, a a major component of the nuclear pore complex (NPC) involved in cellular nucleo-cytoplasmic transport	nucleoporin 155 (NUP155); FUNCTIONS IN: nucleocytoplasmic transporter activity; INVOLVED IN: nucleocytoplasmic transport; LOCATED IN: nucleolus, plasma membrane, chloroplast, nuclear pore; EXPRESSED IN: 25 plant structures; EXPRESSED DURING: 13 growth stages; CONTAINS InterPro DOMAIN/s: Nucleoporin, Nup133/Nup155-like, N-terminal (InterPro:IPR014908), Nucleoporin, Nup155-like (InterPro:IPR004870)…	cassava4.1_000211m|PACid:17965135	nucleoporin 155	No hit in this database		comp330967_c0_seq1:273-4721(+)	m.208591	sp|O75694|NU155_HUMAN`O75694`Q:14-1373,H:47-1309`25.33%ID`E:2e-96`RecName: Full=Nuclear pore complex protein Nup155; AltName: Full=155 kDa nucleoporin; AltName: Full=Nucleoporin Nup155;`Eukaryota; Metazoa; Chordata; Craniata; Vertebrata; Euteleostomi; Mammalia; Eutheria; Euarchontoglires; Primates; Haplorrhini; Catarrhini; Hominidae; Homo.	PF08801.6^Nucleoporin_N^Nup133 N terminal like^53-535^E:1.1e-75`PF03177.9^Nucleoporin_C^Non-repetitive/WGA-negative nucleoporin C-terminal^683-1327^E:1.9e-116	.	.	COG5308^ Nuclear pore complex subunit	GO:0005635^cellular_component^nuclear envelope`GO:0031965^cellular_component^nuclear membrane`GO:0005643^cellular_component^nuclear pore`GO:0017056^molecular_function^structural constituent of nuclear pore`GO:0005215^molecular_function^transporter activity`GO:0005975^biological_process^carbohydrate metabolic process`GO:0019221^biological_process^cytokine-mediated signaling pathway`GO:0015758^biol…	MSDIVLRDVSNAGLVVSDRIGRDVAAQTDLEEALEASRYASHPYTTHPREWPPSVEVVDSWELPPVLIERYNASGGEGTALCGIFPEIRRAWASVDESLFLWRFDKWDGQCSEYSVDEQAICAVGLAKAKPGIFVEAIQYLLVLATPVELNLVGVCCSGSSDGIDPYSEVSLQSLPEYTIPSDGVTMSCIACTDSGHIFLAGRDGHIYGLQYTTGSGWQKRCRKVCLTAGLGSVISRWIVPNVFKFGAVDPIVEMVVDNERNILYARTEEMKLQIFLFCPDGVGPLKKVAEERNLINQRDPYVGRQPTASRTPRSSRTSIVTISPLSILESKWLHVVAVLSDGRRMYLSTSSGGNTGSVGGLGVLNNQKPNCLKVVATRPAPPLGAGGGLSFGAISLAS…
Sp1_comp330967_c0_seq1	208	.	GTT	GTTT	67.5	.	INDEL;DP=68;VDB=0.0399;AF1=0.5;AC1=1;DP4=31,19,6,5;MQ=48;FQ=70.5;PV4=0.74,1,0.33,0.18	GT:PL:GQ	0/1:105,0,252:99											SAM	4959	SPGI:CN03494	UniRef100_D1I0C2	Whole genome shotgun sequence of line PN40024, scaffold_11.assembly12x (Fragment) n=1 Tax=Vitis vinifera RepID=D1I0C2_VITVI	tr|Q9LQU6|Q9LQU6_ARATH	F10B6.25 OS=Arabidopsis thaliana	protein	gi|460394369|ref|XP_004242776.1|	PREDICTED: nuclear pore complex protein Nup155-like [Solanum lycopersicum]	AT1G14850.1	nucleoporin 155	Encodes a protein similar to nucleoporin, a a major component of the nuclear pore complex (NPC) involved in cellular nucleo-cytoplasmic transport	nucleoporin 155 (NUP155); FUNCTIONS IN: nucleocytoplasmic transporter activity; INVOLVED IN: nucleocytoplasmic transport; LOCATED IN: nucleolus, plasma membrane, chloroplast, nuclear pore; EXPRESSED IN: 25 plant structures; EXPRESSED DURING: 13 growth stages; CONTAINS InterPro DOMAIN/s: Nucleoporin, Nup133/Nup155-like, N-terminal (InterPro:IPR014908), Nucleoporin, Nup155-like (InterPro:IPR004870)…	cassava4.1_000211m|PACid:17965135	nucleoporin 155	No hit in this database		comp330967_c0_seq1:273-4721(+)	m.208591	sp|O75694|NU155_HUMAN`O75694`Q:14-1373,H:47-1309`25.33%ID`E:2e-96`RecName: Full=Nuclear pore complex protein Nup155; AltName: Full=155 kDa nucleoporin; AltName: Full=Nucleoporin Nup155;`Eukaryota; Metazoa; Chordata; Craniata; Vertebrata; Euteleostomi; Mammalia; Eutheria; Euarchontoglires; Primates; Haplorrhini; Catarrhini; Hominidae; Homo.	PF08801.6^Nucleoporin_N^Nup133 N terminal like^53-535^E:1.1e-75`PF03177.9^Nucleoporin_C^Non-repetitive/WGA-negative nucleoporin C-terminal^683-1327^E:1.9e-116	.	.	COG5308^ Nuclear pore complex subunit	GO:0005635^cellular_component^nuclear envelope`GO:0031965^cellular_component^nuclear membrane`GO:0005643^cellular_component^nuclear pore`GO:0017056^molecular_function^structural constituent of nuclear pore`GO:0005215^molecular_function^transporter activity`GO:0005975^biological_process^carbohydrate metabolic process`GO:0019221^biological_process^cytokine-mediated signaling pathway`GO:0015758^biol…	MSDIVLRDVSNAGLVVSDRIGRDVAAQTDLEEALEASRYASHPYTTHPREWPPSVEVVDSWELPPVLIERYNASGGEGTALCGIFPEIRRAWASVDESLFLWRFDKWDGQCSEYSVDEQAICAVGLAKAKPGIFVEAIQYLLVLATPVELNLVGVCCSGSSDGIDPYSEVSLQSLPEYTIPSDGVTMSCIACTDSGHIFLAGRDGHIYGLQYTTGSGWQKRCRKVCLTAGLGSVISRWIVPNVFKFGAVDPIVEMVVDNERNILYARTEEMKLQIFLFCPDGVGPLKKVAEERNLINQRDPYVGRQPTASRTPRSSRTSIVTISPLSILESKWLHVVAVLSDGRRMYLSTSSGGNTGSVGGLGVLNNQKPNCLKVVATRPAPPLGAGGGLSFGAISLAS…
Sp1_comp330968_c0_seq1	329	.	GCTA	G	67.4	.	INDEL;DP=32;VDB=0.0365;AF1=1;AC1=2;DP4=0,0,2,1;MQ=49;FQ=-43.5	GT:PL:GQ	1/1:107,9,0:16											SAM	780	No hit in this database						gi|460388109|ref|XP_004239712.1|	PREDICTED: uncharacterized protein LOC101266420 [Solanum lycopersicum]	AT5G04500.1	glycosyltransferase family protein 47	a member of the Glycosyltransferase Family 64 (according to CAZy Database)	glycosyltransferase family protein 47; FUNCTIONS IN: transferase activity, transferring glycosyl groups; INVOLVED IN: biological_process unknown; LOCATED IN: intrinsic to endoplasmic reticulum membrane; EXPRESSED IN: embryo, leaf whorl, sperm cell, flower; EXPRESSED DURING: 4 anthesis, C globular stage; CONTAINS InterPro DOMAIN/s: EXTL2, alpha-1,4-N-acetylhexosaminyltransferase (InterPro:IPR01533…	cassava4.1_002024m|PACid:17978890	glycosyltransferase family protein 47	PGSC0003DMP400047569|PACid:24407668	glycosyltransferase family protein 47	comp330968_c0_seq1:2-394(-)	m.208592	.	.	.	ExpAA=22.74`PredHel=1`Topology=o31-53i	.	.	MGSNPIPTSSAHAGWRNKSGNSSNSNSDSRALISPLAFFFFSFVLLGSIAGLYTRLLLAPNVHSSLSTSGCHEDNEGSWAIGVFYGDSPFSLKPIEDMNEERPKAAAWPVANPVVTCASASQAVPSNFVAD
Sp1_comp330968_c1_seq1	446	.	G	GA	1938.87	PASS	AC=2;AF=0.333;AN=6;BaseQRankSum=0.849;DP=250;FS=7.148;MLEAC=2;MLEAF=0.333;MQ=60.00;MQ0=0;MQRankSum=-0.751;QD=7.76;RPA=2,3;RU=A;ReadPosRankSum=1.600;STR	GT:AD:DP:GQ:MLPSAC:MLPSAF:PL	0/0/0/0/1/1:174,66:250:30:2:0.333:1974,30,0,101,2147483647,2147483647,2147483647											GATK	783	SPGI:SNFRFM4LP02RGR6U			-No-Hit-		---NA---	gi|460388109|ref|XP_004239712.1|	PREDICTED: uncharacterized protein LOC101266420 [Solanum lycopersicum]	AT5G04500.1	glycosyltransferase family protein 47	a member of the Glycosyltransferase Family 64 (according to CAZy Database)	glycosyltransferase family protein 47; FUNCTIONS IN: transferase activity, transferring glycosyl groups; INVOLVED IN: biological_process unknown; LOCATED IN: intrinsic to endoplasmic reticulum membrane; EXPRESSED IN: embryo, leaf whorl, sperm cell, flower; EXPRESSED DURING: 4 anthesis, C globular stage; CONTAINS InterPro DOMAIN/s: EXTL2, alpha-1,4-N-acetylhexosaminyltransferase (InterPro:IPR01533…	cassava4.1_002024m|PACid:17978890	glycosyltransferase family protein 47	PGSC0003DMP400040426|PACid:24387332	glycosyltransferase family protein 47	comp330968_c1_seq1:1-429(-)	m.208593	.	.	.	ExpAA=23.29`PredHel=1`Topology=o35-57i	.	.	MGSNPVAISGAGGWWCWRNSSGNGGKSNGGDLCGVSSAFTFFLVSFLLLGSIAALYARLMFTPNVHAGLPTLGCCEDNEGSWSIGVFYGDSPFSLKPIDDMNLQRDKSAAWPVANPVVTCASASQAGIPSNFVADPFLYVKGD
Sp1_comp330968_c1_seq1	612	.	GA	G	5402.86	PASS	AC=4;AF=0.667;AN=6;BaseQRankSum=-2.819;DP=248;FS=0.000;MLEAC=4;MLEAF=0.667;MQ=59.93;MQ0=0;MQRankSum=0.538;QD=21.79;RPA=4,3;RU=A;ReadPosRankSum=-2.793;STR	GT:AD:DP:GQ:MLPSAC:MLPSAF:PL	0/0/1/1/1/1:88,157:247:44:4:0.667:5438,597,211,44,0,103,2147483647											GATK	783	SPGI:SNFRFM4LP02RGR6U			-No-Hit-		---NA---	gi|460388109|ref|XP_004239712.1|	PREDICTED: uncharacterized protein LOC101266420 [Solanum lycopersicum]	AT5G04500.1	glycosyltransferase family protein 47	a member of the Glycosyltransferase Family 64 (according to CAZy Database)	glycosyltransferase family protein 47; FUNCTIONS IN: transferase activity, transferring glycosyl groups; INVOLVED IN: biological_process unknown; LOCATED IN: intrinsic to endoplasmic reticulum membrane; EXPRESSED IN: embryo, leaf whorl, sperm cell, flower; EXPRESSED DURING: 4 anthesis, C globular stage; CONTAINS InterPro DOMAIN/s: EXTL2, alpha-1,4-N-acetylhexosaminyltransferase (InterPro:IPR01533…	cassava4.1_002024m|PACid:17978890	glycosyltransferase family protein 47	PGSC0003DMP400040426|PACid:24387332	glycosyltransferase family protein 47	comp330968_c1_seq1:1-429(-)	m.208593	.	.	.	ExpAA=23.29`PredHel=1`Topology=o35-57i	.	.	MGSNPVAISGAGGWWCWRNSSGNGGKSNGGDLCGVSSAFTFFLVSFLLLGSIAALYARLMFTPNVHAGLPTLGCCEDNEGSWSIGVFYGDSPFSLKPIDDMNLQRDKSAAWPVANPVVTCASASQAGIPSNFVADPFLYVKGD
Sp1_comp330968_c3_seq1	27	.	ATTTTT	ATTTT	65.5	.	INDEL;DP=50;VDB=0.0006;AF1=0.5;AC1=1;DP4=9,2,22,5;MQ=43;FQ=9.05;PV4=1,1.2e-10,0.35,1	GT:PL:GQ	0/1:103,0,43:46											SAM	462	SPGI:SNFRFM4LP02TJEGT	UniRef100_B9T3V5	Transferase, transferring glycosyl groups, putative n=1 Tax=Ricinus communis RepID=B9T3V5_RICCO	tr|Q84WB7|Q84WB7_ARATH	Putative uncharacterized protein At5g04500 OS=Arabidopsis thaliana GN=At5g04500	protein	gi|460409176|ref|XP_004250015.1|	PREDICTED: uncharacterized protein LOC101257919 [Solanum lycopersicum]	AT5G04500.1	glycosyltransferase family protein 47	a member of the Glycosyltransferase Family 64 (according to CAZy Database)	glycosyltransferase family protein 47; FUNCTIONS IN: transferase activity, transferring glycosyl groups; INVOLVED IN: biological_process unknown; LOCATED IN: intrinsic to endoplasmic reticulum membrane; EXPRESSED IN: embryo, leaf whorl, sperm cell, flower; EXPRESSED DURING: 4 anthesis, C globular stage; CONTAINS InterPro DOMAIN/s: EXTL2, alpha-1,4-N-acetylhexosaminyltransferase (InterPro:IPR01533…	cassava4.1_002024m|PACid:17978890	glycosyltransferase family protein 47	PGSC0003DMP400040426|PACid:24387332	glycosyltransferase family protein 47
Sp1_comp330968_c4_seq2	160	.	GTTTTTTT	GTTTTTTTT,GTTTTTT	39.5	.	INDEL;DP=12;VDB=0.0365;AF1=1;AC1=2;DP4=0,0,8,3;MQ=50;FQ=-64.5	GT:PL:GQ	1/1:80,30,0,79,18,76:57	Sp1_comp330968_c4_seq2	160	.	G	GT	286.23	PASS	AC=6;AF=1.00;AN=6;BaseQRankSum=-0.290;DP=12;FS=0.000;MLEAC=6;MLEAF=1.00;MQ=60.00;MQ0=0;MQRankSum=0.579;QD=23.85;RPA=7,8;RU=T;ReadPosRankSum=1.159;STR	GT:AD:DP:GQ:MLPSAC:MLPSAF:PL	1/1/1/1/1/1:1,11:12:5:6:1.00:320,73,42,25,13,5,0	SG	2230	SPGI:SNFRFM4LP02P255A	UniRef100_B9T3V5	Transferase, transferring glycosyl groups, putative n=1 Tax=Ricinus communis RepID=B9T3V5_RICCO	tr|Q84WB7|Q84WB7_ARATH	Putative uncharacterized protein At5g04500 OS=Arabidopsis thaliana GN=At5g04500	protein	gi|460409176|ref|XP_004250015.1|	PREDICTED: uncharacterized protein LOC101257919 [Solanum lycopersicum]	AT5G04500.1	glycosyltransferase family protein 47	a member of the Glycosyltransferase Family 64 (according to CAZy Database)	glycosyltransferase family protein 47; FUNCTIONS IN: transferase activity, transferring glycosyl groups; INVOLVED IN: biological_process unknown; LOCATED IN: intrinsic to endoplasmic reticulum membrane; EXPRESSED IN: embryo, leaf whorl, sperm cell, flower; EXPRESSED DURING: 4 anthesis, C globular stage; CONTAINS InterPro DOMAIN/s: EXTL2, alpha-1,4-N-acetylhexosaminyltransferase (InterPro:IPR01533…	cassava4.1_002024m|PACid:17978890	glycosyltransferase family protein 47	PGSC0003DMP400047569|PACid:24407668	glycosyltransferase family protein 47	comp330968_c4_seq2:363-2228(-)	m.208598	sp|Q9Y169|EXT2_DROME`Q9Y169`Q:375-612,H:455-693`35.63%ID`E:2e-33`RecName: Full=Exostosin-2; EC=2.4.1.224; EC=2.4.1.225; AltName: Full=Protein sister of tout-velu;`Eukaryota; Metazoa; Ecdysozoa; Arthropoda; Hexapoda; Insecta; Pterygota; Neoptera; Endopterygota; Diptera; Brachycera; Muscomorpha; Ephydroidea; Drosophilidae; Drosophila; Sophophora.	PF09258.5^Glyco_transf_64^Glycosyl transferase family 64 domain^375-606^E:2.7e-60	.	ExpAA=46.26`PredHel=2`Topology=o252-274i336-358o	NOG272619	GO:0005783^cellular_component^endoplasmic reticulum`GO:0005794^cellular_component^Golgi apparatus`GO:0000139^cellular_component^Golgi membrane`GO:0016021^cellular_component^integral to membrane`GO:0031227^cellular_component^intrinsic to endoplasmic reticulum membrane`GO:0050508^molecular_function^glucuronosyl-N-acetylglucosaminyl-proteoglycan 4-alpha-N-acetylglucosaminyltransferase activity`GO:00…	FLYVKGDTLFLFFETKNAITMQGDIGVARSTDKGATWEQLGIALDEDWHLSYPYVFDYNGNTYMMPEGSAKGDLRLYRAVNFPTEWKLERVIIKKPLVDSFIIPHDGKYWLFGSDHSGIGTQKNGQLEIWYSTTPLGPWKPHKKNPIYNTDKSMGARNGGRPFVYNGNIYRAGQDCGSTYGRRVRLFKIEALTTHEFKETEVSLGIKESLKGQNAWNGARSHHLDAQQLSTGEWIAVMDGDRVPSGDVNRRFVLGCTTIIGVAALVMLLGMLLGAVKSIVPLSWCPHNVGKRSDVLLTWERPNSLSSNLRLFCSRLNRASLSLRARIKSNTCTGRLVIACTFVVAAVLMCLGVNYIYGGNGAQEPYPLNGQYSQFTLLTMTYDARMWNLKMYIKHYSRC…		OG1_4714
Sp1_comp330968_c4_seq2	347	.	TAGA	TAGAGA	217	.	INDEL;DP=91;VDB=0.0399;AF1=0.5;AC1=1;DP4=10,19,24,32;MQ=42;FQ=217;PV4=0.49,1,1,0.31	GT:PL:GQ	0/1:255,0,255:99	Sp1_comp330968_c4_seq2	347	.	T	TAG	2534.03	PASS	AC=4;AF=0.667;AN=6;BaseQRankSum=1.094;DP=95;FS=1.799;MLEAC=4;MLEAF=0.667;MQ=59.66;MQ0=0;MQRankSum=0.260;QD=26.67;RPA=1,2;RU=AG;ReadPosRankSum=-1.548;STR	GT:AD:DP:GQ:MLPSAC:MLPSAF:PL	0/0/1/1/1/1:33,58:95:14:4:0.667:2569,218,75,14,0,43,1372	SG	2230	SPGI:SNFRFM4LP02P255A	UniRef100_B9T3V5	Transferase, transferring glycosyl groups, putative n=1 Tax=Ricinus communis RepID=B9T3V5_RICCO	tr|Q84WB7|Q84WB7_ARATH	Putative uncharacterized protein At5g04500 OS=Arabidopsis thaliana GN=At5g04500	protein	gi|460409176|ref|XP_004250015.1|	PREDICTED: uncharacterized protein LOC101257919 [Solanum lycopersicum]	AT5G04500.1	glycosyltransferase family protein 47	a member of the Glycosyltransferase Family 64 (according to CAZy Database)	glycosyltransferase family protein 47; FUNCTIONS IN: transferase activity, transferring glycosyl groups; INVOLVED IN: biological_process unknown; LOCATED IN: intrinsic to endoplasmic reticulum membrane; EXPRESSED IN: embryo, leaf whorl, sperm cell, flower; EXPRESSED DURING: 4 anthesis, C globular stage; CONTAINS InterPro DOMAIN/s: EXTL2, alpha-1,4-N-acetylhexosaminyltransferase (InterPro:IPR01533…	cassava4.1_002024m|PACid:17978890	glycosyltransferase family protein 47	PGSC0003DMP400047569|PACid:24407668	glycosyltransferase family protein 47	comp330968_c4_seq2:363-2228(-)	m.208598	sp|Q9Y169|EXT2_DROME`Q9Y169`Q:375-612,H:455-693`35.63%ID`E:2e-33`RecName: Full=Exostosin-2; EC=2.4.1.224; EC=2.4.1.225; AltName: Full=Protein sister of tout-velu;`Eukaryota; Metazoa; Ecdysozoa; Arthropoda; Hexapoda; Insecta; Pterygota; Neoptera; Endopterygota; Diptera; Brachycera; Muscomorpha; Ephydroidea; Drosophilidae; Drosophila; Sophophora.	PF09258.5^Glyco_transf_64^Glycosyl transferase family 64 domain^375-606^E:2.7e-60	.	ExpAA=46.26`PredHel=2`Topology=o252-274i336-358o	NOG272619	GO:0005783^cellular_component^endoplasmic reticulum`GO:0005794^cellular_component^Golgi apparatus`GO:0000139^cellular_component^Golgi membrane`GO:0016021^cellular_component^integral to membrane`GO:0031227^cellular_component^intrinsic to endoplasmic reticulum membrane`GO:0050508^molecular_function^glucuronosyl-N-acetylglucosaminyl-proteoglycan 4-alpha-N-acetylglucosaminyltransferase activity`GO:00…	FLYVKGDTLFLFFETKNAITMQGDIGVARSTDKGATWEQLGIALDEDWHLSYPYVFDYNGNTYMMPEGSAKGDLRLYRAVNFPTEWKLERVIIKKPLVDSFIIPHDGKYWLFGSDHSGIGTQKNGQLEIWYSTTPLGPWKPHKKNPIYNTDKSMGARNGGRPFVYNGNIYRAGQDCGSTYGRRVRLFKIEALTTHEFKETEVSLGIKESLKGQNAWNGARSHHLDAQQLSTGEWIAVMDGDRVPSGDVNRRFVLGCTTIIGVAALVMLLGMLLGAVKSIVPLSWCPHNVGKRSDVLLTWERPNSLSSNLRLFCSRLNRASLSLRARIKSNTCTGRLVIACTFVVAAVLMCLGVNYIYGGNGAQEPYPLNGQYSQFTLLTMTYDARMWNLKMYIKHYSRC…		OG1_4714
Sp1_comp330968_c4_seq2	1974	.	CTCGG	C	1732.06	PASS	AC=3;AF=0.500;AN=6;BaseQRankSum=2.200;DP=123;FS=1.051;MLEAC=3;MLEAF=0.500;MQ=49.89;MQ0=0;MQRankSum=-5.409;QD=10.56;ReadPosRankSum=6.469	GT:AD:DP:GQ:MLPSAC:MLPSAF:PL	0/0/0/1/1/1:34,27:108:5:3:0.500:1766,53,5,0,26,102,2147483647											GATK	2230	SPGI:SNFRFM4LP02P255A	UniRef100_B9T3V5	Transferase, transferring glycosyl groups, putative n=1 Tax=Ricinus communis RepID=B9T3V5_RICCO	tr|Q84WB7|Q84WB7_ARATH	Putative uncharacterized protein At5g04500 OS=Arabidopsis thaliana GN=At5g04500	protein	gi|460409176|ref|XP_004250015.1|	PREDICTED: uncharacterized protein LOC101257919 [Solanum lycopersicum]	AT5G04500.1	glycosyltransferase family protein 47	a member of the Glycosyltransferase Family 64 (according to CAZy Database)	glycosyltransferase family protein 47; FUNCTIONS IN: transferase activity, transferring glycosyl groups; INVOLVED IN: biological_process unknown; LOCATED IN: intrinsic to endoplasmic reticulum membrane; EXPRESSED IN: embryo, leaf whorl, sperm cell, flower; EXPRESSED DURING: 4 anthesis, C globular stage; CONTAINS InterPro DOMAIN/s: EXTL2, alpha-1,4-N-acetylhexosaminyltransferase (InterPro:IPR01533…	cassava4.1_002024m|PACid:17978890	glycosyltransferase family protein 47	PGSC0003DMP400047569|PACid:24407668	glycosyltransferase family protein 47	comp330968_c4_seq2:363-2228(-)	m.208598	sp|Q9Y169|EXT2_DROME`Q9Y169`Q:375-612,H:455-693`35.63%ID`E:2e-33`RecName: Full=Exostosin-2; EC=2.4.1.224; EC=2.4.1.225; AltName: Full=Protein sister of tout-velu;`Eukaryota; Metazoa; Ecdysozoa; Arthropoda; Hexapoda; Insecta; Pterygota; Neoptera; Endopterygota; Diptera; Brachycera; Muscomorpha; Ephydroidea; Drosophilidae; Drosophila; Sophophora.	PF09258.5^Glyco_transf_64^Glycosyl transferase family 64 domain^375-606^E:2.7e-60	.	ExpAA=46.26`PredHel=2`Topology=o252-274i336-358o	NOG272619	GO:0005783^cellular_component^endoplasmic reticulum`GO:0005794^cellular_component^Golgi apparatus`GO:0000139^cellular_component^Golgi membrane`GO:0016021^cellular_component^integral to membrane`GO:0031227^cellular_component^intrinsic to endoplasmic reticulum membrane`GO:0050508^molecular_function^glucuronosyl-N-acetylglucosaminyl-proteoglycan 4-alpha-N-acetylglucosaminyltransferase activity`GO:00…	FLYVKGDTLFLFFETKNAITMQGDIGVARSTDKGATWEQLGIALDEDWHLSYPYVFDYNGNTYMMPEGSAKGDLRLYRAVNFPTEWKLERVIIKKPLVDSFIIPHDGKYWLFGSDHSGIGTQKNGQLEIWYSTTPLGPWKPHKKNPIYNTDKSMGARNGGRPFVYNGNIYRAGQDCGSTYGRRVRLFKIEALTTHEFKETEVSLGIKESLKGQNAWNGARSHHLDAQQLSTGEWIAVMDGDRVPSGDVNRRFVLGCTTIIGVAALVMLLGMLLGAVKSIVPLSWCPHNVGKRSDVLLTWERPNSLSSNLRLFCSRLNRASLSLRARIKSNTCTGRLVIACTFVVAAVLMCLGVNYIYGGNGAQEPYPLNGQYSQFTLLTMTYDARMWNLKMYIKHYSRC…		OG1_4714
Sp1_comp330968_c4_seq2	1980	.	G	GCAAT	1807.63	PASS	AC=3;AF=0.500;AN=6;BaseQRankSum=3.924;DP=66;FS=1.017;MLEAC=3;MLEAF=0.500;MQ=51.89;MQ0=0;MQRankSum=-5.271;QD=20.54;ReadPosRankSum=5.868	GT:AD:DP:GQ:MLPSAC:MLPSAF:PL	0/0/0/1/1/1:36,27:64:3:3:0.500:1841,49,3,0,30,112,2147483647											GATK	2230	SPGI:SNFRFM4LP02P255A	UniRef100_B9T3V5	Transferase, transferring glycosyl groups, putative n=1 Tax=Ricinus communis RepID=B9T3V5_RICCO	tr|Q84WB7|Q84WB7_ARATH	Putative uncharacterized protein At5g04500 OS=Arabidopsis thaliana GN=At5g04500	protein	gi|460409176|ref|XP_004250015.1|	PREDICTED: uncharacterized protein LOC101257919 [Solanum lycopersicum]	AT5G04500.1	glycosyltransferase family protein 47	a member of the Glycosyltransferase Family 64 (according to CAZy Database)	glycosyltransferase family protein 47; FUNCTIONS IN: transferase activity, transferring glycosyl groups; INVOLVED IN: biological_process unknown; LOCATED IN: intrinsic to endoplasmic reticulum membrane; EXPRESSED IN: embryo, leaf whorl, sperm cell, flower; EXPRESSED DURING: 4 anthesis, C globular stage; CONTAINS InterPro DOMAIN/s: EXTL2, alpha-1,4-N-acetylhexosaminyltransferase (InterPro:IPR01533…	cassava4.1_002024m|PACid:17978890	glycosyltransferase family protein 47	PGSC0003DMP400047569|PACid:24407668	glycosyltransferase family protein 47	comp330968_c4_seq2:363-2228(-)	m.208598	sp|Q9Y169|EXT2_DROME`Q9Y169`Q:375-612,H:455-693`35.63%ID`E:2e-33`RecName: Full=Exostosin-2; EC=2.4.1.224; EC=2.4.1.225; AltName: Full=Protein sister of tout-velu;`Eukaryota; Metazoa; Ecdysozoa; Arthropoda; Hexapoda; Insecta; Pterygota; Neoptera; Endopterygota; Diptera; Brachycera; Muscomorpha; Ephydroidea; Drosophilidae; Drosophila; Sophophora.	PF09258.5^Glyco_transf_64^Glycosyl transferase family 64 domain^375-606^E:2.7e-60	.	ExpAA=46.26`PredHel=2`Topology=o252-274i336-358o	NOG272619	GO:0005783^cellular_component^endoplasmic reticulum`GO:0005794^cellular_component^Golgi apparatus`GO:0000139^cellular_component^Golgi membrane`GO:0016021^cellular_component^integral to membrane`GO:0031227^cellular_component^intrinsic to endoplasmic reticulum membrane`GO:0050508^molecular_function^glucuronosyl-N-acetylglucosaminyl-proteoglycan 4-alpha-N-acetylglucosaminyltransferase activity`GO:00…	FLYVKGDTLFLFFETKNAITMQGDIGVARSTDKGATWEQLGIALDEDWHLSYPYVFDYNGNTYMMPEGSAKGDLRLYRAVNFPTEWKLERVIIKKPLVDSFIIPHDGKYWLFGSDHSGIGTQKNGQLEIWYSTTPLGPWKPHKKNPIYNTDKSMGARNGGRPFVYNGNIYRAGQDCGSTYGRRVRLFKIEALTTHEFKETEVSLGIKESLKGQNAWNGARSHHLDAQQLSTGEWIAVMDGDRVPSGDVNRRFVLGCTTIIGVAALVMLLGMLLGAVKSIVPLSWCPHNVGKRSDVLLTWERPNSLSSNLRLFCSRLNRASLSLRARIKSNTCTGRLVIACTFVVAAVLMCLGVNYIYGGNGAQEPYPLNGQYSQFTLLTMTYDARMWNLKMYIKHYSRC…		OG1_4714
Sp1_comp330969_c0_seq1	263	.	TGG	TG	152	.	INDEL;DP=12;VDB=0.0001;AF1=1;AC1=2;DP4=0,1,4,4;MQ=48;FQ=-38.5;PV4=1,1,1,1	GT:PL:GQ	1/1:190,4,0:7											SAM	280	SPGI:CN07138	no hit		-No-Hit-	No Matching Hit found	---NA---	No hit in this database		No hit in this database				No hit in this database		No hit in this database
Sp1_comp330969_c1_seq2	112	.	GCTAA	G	34.5	.	INDEL;DP=23;VDB=0.0345;AF1=0.5;AC1=1;DP4=5,0,1,2;MQ=38;FQ=37.5;PV4=0.11,0.36,0.29,1	GT:PL:GQ	0/1:72,0,100:75	Sp1_comp330969_c1_seq2	112	.	GCTAA	G	1875.33	PASS	AC=4;AF=0.667;AN=6;BaseQRankSum=1.085;DP=44;FS=1.450;MLEAC=4;MLEAF=0.667;MQ=59.75;MQ0=0;MQRankSum=-0.072;QD=31.97;ReadPosRankSum=1.760	GT:AD:DP:GQ:MLPSAC:MLPSAF:PL	0/0/1/1/1/1:17,27:44:4:4:0.667:1909,95,30,4,0,25,1112	SG	1100	SPGI:CN22372	UniRef100_A5B275	Putative uncharacterized protein n=1 Tax=Vitis vinifera RepID=A5B275_VITVI	sp|Q9SZL5|PP356_ARATH	Pentatricopeptide repeat-containing protein At4g38150 OS=Arabidopsis thaliana GN=At4g38150	pentatricopeptide repeat-containing	gi|460415470|ref|XP_004253081.1|	PREDICTED: pentatricopeptide repeat-containing protein At4g38150-like isoform 1 [Solanum lycopersicum]	AT4G38150.2	Pentatricopeptide repeat (PPR) superfamily protein		Pentatricopeptide repeat (PPR) superfamily protein; CONTAINS InterPro DOMAIN/s: Pentatricopeptide repeat (InterPro:IPR002885); BEST Arabidopsis thaliana protein match is: Tetratricopeptide repeat (TPR)-like superfamily protein (TAIR:AT5G03560.2); Has 35233 Blast hits to 8000 proteins in 207 species: Archae - 4; Bacteria - 10; Metazoa - 48; Fungi - 167; Plants - 34530; Viruses - 0; Other Eukaryote…	cassava4.1_034413m|PACid:17971931	Pentatricopeptide repeat (PPR) superfamily protein	PGSC0003DMP400050999|PACid:24380357	Pentatricopeptide repeat (PPR) superfamily protein	comp330969_c1_seq2:324-1103(+)	m.208603	sp|Q9SZL5|PP356_ARATH`Q9SZL5`Q:68-252,H:44-211`57.3%ID`E:2e-60`RecName: Full=Pentatricopeptide repeat-containing protein At4g38150;`Eukaryota; Viridiplantae; Streptophyta; Embryophyta; Tracheophyta; Spermatophyta; Magnoliophyta; eudicotyledons; core eudicotyledons; rosids; malvids; Brassicales; Brassicaceae; Camelineae; Arabidopsis.	PF13041.1^PPR_2^PPR repeat family^177-219^E:1.9e-09`PF01535.15^PPR^PPR repeat^177-202^E:5.8e-07`PF13812.1^PPR_3^Pentatricopeptide repeat domain^177-202^E:0.034`PF12854.2^PPR_1^PPR repeat^178-199^E:1.5e-05`PF12854.2^PPR_1^PPR repeat^201-234^E:3.7e-08`PF13041.1^PPR_2^PPR repeat family^205-254^E:1.8e-17`PF01535.15^PPR^PPR repeat^208-238^E:1.9e-06`PF13812.1^PPR_3^Pentatricopeptide repeat domain^208-2…	.	.	NOG326438	.	MAALLRMRGSSVYSKHQHSLSFLLNESLCYVQLLKLRSFCSSVKFDDHQHYNNTPNSPNPNTPQSNFSPPEPIPNRPLRDESRRPPFIPRGQRQARRPSASFNRPDGQDRNQSPQASSGEDFLKRFQLGFDHEKSDPNHTNPLKGESSAEESPPPLQDADEIFKKMKETGLIPNAVAMLDGLCKDGLVQEAMKLFGLMREKGTLPEVVIYTAVVEGFCKAYNHDDAVRIFRKMQSNGIIPNAFTYSILIQGLCQGKRLE
Sp1_comp330970_c0_seq1	3748	.	ATTTTTTT	ATTTTTTTTT,ATTTTTTTT,ATTTTTTTTTT	74.5	.	INDEL;DP=53;VDB=0.0244;AF1=1;AC1=2;DP4=0,1,0,15;MQ=49;FQ=-54.5;PV4=1,1,1,1	GT:PL:GQ	1/1:123,28,8,113,2,108,95,0,85,96:37	Sp1_comp330970_c0_seq1	3748	.	A	AT,ATT	589.86	PASS	AC=1,4;AF=0.167,0.667;AN=6;BaseQRankSum=1.609;DP=58;FS=0.000;MLEAC=1,1;MLEAF=0.167,0.167;MQ=58.96;MQ0=0;MQRankSum=0.743;QD=10.17;RPA=7,8,9;RU=T;ReadPosRankSum=1.609;STR	GT:AD:DP:GQ:MLPSAC:MLPSAF	0/1/2/2/2/2:1,5,22:56:7:1,4:0.167,0.667	SG	3961	SPGI:CN23089	UniRef100_A5B9N2	Putative uncharacterized protein n=1 Tax=Vitis vinifera RepID=A5B9N2_VITVI	tr|Q0WLI8|Q0WLI8_ARATH	Putative uncharacterized protein At5g20610 (Fragment) OS=Arabidopsis thaliana GN=At5g20610	protein	gi|460387896|ref|XP_004239608.1|	PREDICTED: uncharacterized protein LOC101248011 [Solanum lycopersicum]	AT5G20610.1			unknown protein; BEST Arabidopsis thaliana protein match is: unknown protein (TAIR:AT5G26160.1); Has 918 Blast hits to 759 proteins in 180 species: Archae - 6; Bacteria - 105; Metazoa - 264; Fungi - 89; Plants - 167; Viruses - 5; Other Eukaryotes - 282 (source: NCBI BLink).	cassava4.1_000598m|PACid:17982146	AT5G20610.1	PGSC0003DMP400019165|PACid:24388071	AT5G20610.1	comp330970_c0_seq1:2-3535(+)	m.208605	.	PF10358.4^NT-C2^N-terminal C2 in EEIG1 and EHBP1 proteins^122-262^E:6.3e-14`PF01476.15^LysM^LysM domain^1131-1175^E:3.1e-10	.	.	.	.	ERERREEREIKHYRIKAERSERAALIFRWRMSSKLESRKKIGQNPGTGKLLNDIESISKALSLDKAQPRRLMSTVSSRSKSVGKTHLPDSKSKAKGANKDLLEDGKKSIWSWKGFKALTHVKSRTFNCCFSLHVHCVEGLPVSFDDLSLVVHWKRRDGELTTRAVRVVQGVAEFEEQLTYSCSVHGSGNGPHHSAKYEAKHFLLYVSICGTPEIDLGKHRVDLTRLLPLTLEELEDEKSTGRWTTSYRLSGKARGATINVSFGYYVIGNNSTVLPASKDVHALQNLRKSGPSGSVALFTESEQTTARRAGSLPASSSASSWSVEDIKELHEVLPVPMSGLSESVNVLYQKLEEEKLDASVNNEKLEIDVISNAPESLKSDSKLLPVTANGNAENECEIS…		OG1_2690
Sp1_comp330970_c0_seq1	3552	.	ATTT	A	217	.	INDEL;DP=195;VDB=0.0392;AF1=0.5;AC1=1;DP4=66,77,17,20;MQ=48;FQ=217;PV4=1,0.014,0.023,1	GT:PL:GQ	0/1:255,0,255:99											SAM	3961	SPGI:CN23089	UniRef100_A5B9N2	Putative uncharacterized protein n=1 Tax=Vitis vinifera RepID=A5B9N2_VITVI	tr|Q0WLI8|Q0WLI8_ARATH	Putative uncharacterized protein At5g20610 (Fragment) OS=Arabidopsis thaliana GN=At5g20610	protein	gi|460387896|ref|XP_004239608.1|	PREDICTED: uncharacterized protein LOC101248011 [Solanum lycopersicum]	AT5G20610.1			unknown protein; BEST Arabidopsis thaliana protein match is: unknown protein (TAIR:AT5G26160.1); Has 918 Blast hits to 759 proteins in 180 species: Archae - 6; Bacteria - 105; Metazoa - 264; Fungi - 89; Plants - 167; Viruses - 5; Other Eukaryotes - 282 (source: NCBI BLink).	cassava4.1_000598m|PACid:17982146	AT5G20610.1	PGSC0003DMP400019165|PACid:24388071	AT5G20610.1	comp330970_c0_seq1:2-3535(+)	m.208605	.	PF10358.4^NT-C2^N-terminal C2 in EEIG1 and EHBP1 proteins^122-262^E:6.3e-14`PF01476.15^LysM^LysM domain^1131-1175^E:3.1e-10	.	.	.	.	ERERREEREIKHYRIKAERSERAALIFRWRMSSKLESRKKIGQNPGTGKLLNDIESISKALSLDKAQPRRLMSTVSSRSKSVGKTHLPDSKSKAKGANKDLLEDGKKSIWSWKGFKALTHVKSRTFNCCFSLHVHCVEGLPVSFDDLSLVVHWKRRDGELTTRAVRVVQGVAEFEEQLTYSCSVHGSGNGPHHSAKYEAKHFLLYVSICGTPEIDLGKHRVDLTRLLPLTLEELEDEKSTGRWTTSYRLSGKARGATINVSFGYYVIGNNSTVLPASKDVHALQNLRKSGPSGSVALFTESEQTTARRAGSLPASSSASSWSVEDIKELHEVLPVPMSGLSESVNVLYQKLEEEKLDASVNNEKLEIDVISNAPESLKSDSKLLPVTANGNAENECEIS…		OG1_2690
Sp1_comp330970_c0_seq1	3740	.	TTATATATAT	TTATATATATAT	217	.	INDEL;DP=56;VDB=0.0216;AF1=0.5;AC1=1;DP4=2,4,5,12;MQ=49;FQ=52.5;PV4=1,1,1,1	GT:PL:GQ	0/1:255,0,87:90											SAM	3961	SPGI:CN23089	UniRef100_A5B9N2	Putative uncharacterized protein n=1 Tax=Vitis vinifera RepID=A5B9N2_VITVI	tr|Q0WLI8|Q0WLI8_ARATH	Putative uncharacterized protein At5g20610 (Fragment) OS=Arabidopsis thaliana GN=At5g20610	protein	gi|460387896|ref|XP_004239608.1|	PREDICTED: uncharacterized protein LOC101248011 [Solanum lycopersicum]	AT5G20610.1			unknown protein; BEST Arabidopsis thaliana protein match is: unknown protein (TAIR:AT5G26160.1); Has 918 Blast hits to 759 proteins in 180 species: Archae - 6; Bacteria - 105; Metazoa - 264; Fungi - 89; Plants - 167; Viruses - 5; Other Eukaryotes - 282 (source: NCBI BLink).	cassava4.1_000598m|PACid:17982146	AT5G20610.1	PGSC0003DMP400019165|PACid:24388071	AT5G20610.1	comp330970_c0_seq1:2-3535(+)	m.208605	.	PF10358.4^NT-C2^N-terminal C2 in EEIG1 and EHBP1 proteins^122-262^E:6.3e-14`PF01476.15^LysM^LysM domain^1131-1175^E:3.1e-10	.	.	.	.	ERERREEREIKHYRIKAERSERAALIFRWRMSSKLESRKKIGQNPGTGKLLNDIESISKALSLDKAQPRRLMSTVSSRSKSVGKTHLPDSKSKAKGANKDLLEDGKKSIWSWKGFKALTHVKSRTFNCCFSLHVHCVEGLPVSFDDLSLVVHWKRRDGELTTRAVRVVQGVAEFEEQLTYSCSVHGSGNGPHHSAKYEAKHFLLYVSICGTPEIDLGKHRVDLTRLLPLTLEELEDEKSTGRWTTSYRLSGKARGATINVSFGYYVIGNNSTVLPASKDVHALQNLRKSGPSGSVALFTESEQTTARRAGSLPASSSASSWSVEDIKELHEVLPVPMSGLSESVNVLYQKLEEEKLDASVNNEKLEIDVISNAPESLKSDSKLLPVTANGNAENECEIS…		OG1_2690
Sp1_comp330973_c0_seq16	3368	.	TGG	TG	45.5	.	INDEL;DP=84;VDB=0.0392;AF1=0.5;AC1=1;DP4=30,27,8,4;MQ=46;FQ=48.5;PV4=0.53,3.6e-05,1,1	GT:PL:GQ	0/1:83,0,255:86	Sp1_comp330973_c0_seq16	3368	.	TG	T	876.89	PASS	AC=2;AF=0.333;AN=6;BaseQRankSum=-0.390;DP=89;FS=3.095;MLEAC=2;MLEAF=0.333;MQ=60.00;MQ0=0;MQRankSum=2.106;QD=9.85;RPA=2,1;RU=G;ReadPosRankSum=0.573;STR	GT:AD:DP:GQ:MLPSAC:MLPSAF:PL	0/0/0/0/1/1:60,27:88:23:2:0.333:912,23,0,27,99,2147483647,2147483647	SG	3968	SPGI:CN24104	UniRef100_UPI0001982DE6	PREDICTED: hypothetical protein n=1 Tax=Vitis vinifera RepID=UPI0001982DE6	tr|Q5FBB9|Q5FBB9_ARATH	Deoxycytidyl transferase OS=Arabidopsis thaliana GN=AtREV1	deoxycytidyl transferase	gi|296083109|emb|CBI22513.3|	unnamed protein product [Vitis vinifera]	AT5G44750.1	DNA-directed DNA polymerases	Homologous to Y-family DNA polymerases, contains BRCT domain. Mutants are sensitive to UV-B radiation. Gene is involved in damage-tolerance mechanisms through translesion synthesis(TLS).	REV1; FUNCTIONS IN: DNA-directed DNA polymerase activity; INVOLVED IN: DNA repair, response to UV-B, response to DNA damage stimulus; LOCATED IN: intracellular, chloroplast; EXPRESSED IN: 24 plant structures; EXPRESSED DURING: 15 growth stages; CONTAINS InterPro DOMAIN/s: DNA polymerase, Y-family, little finger domain (InterPro:IPR017961), DNA-repair protein, UmuC-like (InterPro:IPR001126), DNA-r…	cassava4.1_032603m|PACid:17969870	DNA-directed DNA polymerases	PGSC0003DMP400044630|PACid:24421942	DNA-directed DNA polymerases	comp330973_c0_seq16:2-709(+)	m.208657	sp|A3EWL3|REV1_ARATH`A3EWL3`Q:59-216,H:30-184`66.46%ID`E:7e-56`RecName: Full=DNA repair protein REV1; Short=AtREV1; EC=2.7.7.-; AltName: Full=Rev1-like terminal deoxycytidyl transferase;`Eukaryota; Viridiplantae; Streptophyta; Embryophyta; Tracheophyta; Spermatophyta; Magnoliophyta; eudicotyledons; core eudicotyledons; rosids; malvids; Brassicales; Brassicaceae; Camelineae; Arabidopsis.	PF00533.21^BRCT^BRCA1 C Terminus (BRCT) domain^120-196^E:4.5e-06`PF12738.2^PTCB-BRCT^twin BRCT domain^126-191^E:4.3e-06	.	.	COG0389^ Nucleotidyltransferase/DNA polymerase involved in DNA repair	GO:0005634^cellular_component^nucleus`GO:0003684^molecular_function^damaged DNA binding`GO:0003887^molecular_function^DNA-directed DNA polymerase activity`GO:0000287^molecular_function^magnesium ion binding`GO:0006281^biological_process^DNA repair`GO:0006260^biological_process^DNA replication`GO:0006974^biological_process^response to DNA damage stimulus`GO:0010224^biological_process^response to U…	RHSKTFVASLTVAKQHFHFKATMSFDSSRSANSGSKSKRSLSSNPTSSNTSSKRKKTSQKTLGMAWGANSRSSSRPAFSHSPFSDFGSYMAVKNRKLHQQFDAEASSSSYSGTSSSKESRPIFQGVSIFVDGYTVPSNQELRGYMLRYGGNFENYFSRHRVTHIICSNLPESKIKNVRSFSRGLPVVKPAWVLDSIAANRLLSGFLISWNRLQAKLVTNQSCLPSLLQKTAHLLF*
Sp1_comp330973_c0_seq16	3436	.	ACT	ACTCT	214	.	INDEL;DP=71;VDB=0.0399;AF1=1;AC1=2;DP4=0,0,28,23;MQ=40;FQ=-189	GT:PL:GQ	1/1:255,154,0:99	Sp1_comp330973_c0_seq16	3436	.	A	ACT	3321.86	PASS	AC=6;AF=1.00;AN=6;DP=72;FS=0.000;MLEAC=6;MLEAF=1.00;MQ=59.59;MQ0=0;QD=35.77;RPA=1,2;RU=CT;STR	GT:AD:DP:GQ:MLPSAC:MLPSAF:PL	1/1/1/1/1/1:0,67:71:53:6:1.00:3357,521,320,202,118,53,0	SG	3968	SPGI:CN24104	UniRef100_UPI0001982DE6	PREDICTED: hypothetical protein n=1 Tax=Vitis vinifera RepID=UPI0001982DE6	tr|Q5FBB9|Q5FBB9_ARATH	Deoxycytidyl transferase OS=Arabidopsis thaliana GN=AtREV1	deoxycytidyl transferase	gi|296083109|emb|CBI22513.3|	unnamed protein product [Vitis vinifera]	AT5G44750.1	DNA-directed DNA polymerases	Homologous to Y-family DNA polymerases, contains BRCT domain. Mutants are sensitive to UV-B radiation. Gene is involved in damage-tolerance mechanisms through translesion synthesis(TLS).	REV1; FUNCTIONS IN: DNA-directed DNA polymerase activity; INVOLVED IN: DNA repair, response to UV-B, response to DNA damage stimulus; LOCATED IN: intracellular, chloroplast; EXPRESSED IN: 24 plant structures; EXPRESSED DURING: 15 growth stages; CONTAINS InterPro DOMAIN/s: DNA polymerase, Y-family, little finger domain (InterPro:IPR017961), DNA-repair protein, UmuC-like (InterPro:IPR001126), DNA-r…	cassava4.1_032603m|PACid:17969870	DNA-directed DNA polymerases	PGSC0003DMP400044630|PACid:24421942	DNA-directed DNA polymerases	comp330973_c0_seq16:2-709(+)	m.208657	sp|A3EWL3|REV1_ARATH`A3EWL3`Q:59-216,H:30-184`66.46%ID`E:7e-56`RecName: Full=DNA repair protein REV1; Short=AtREV1; EC=2.7.7.-; AltName: Full=Rev1-like terminal deoxycytidyl transferase;`Eukaryota; Viridiplantae; Streptophyta; Embryophyta; Tracheophyta; Spermatophyta; Magnoliophyta; eudicotyledons; core eudicotyledons; rosids; malvids; Brassicales; Brassicaceae; Camelineae; Arabidopsis.	PF00533.21^BRCT^BRCA1 C Terminus (BRCT) domain^120-196^E:4.5e-06`PF12738.2^PTCB-BRCT^twin BRCT domain^126-191^E:4.3e-06	.	.	COG0389^ Nucleotidyltransferase/DNA polymerase involved in DNA repair	GO:0005634^cellular_component^nucleus`GO:0003684^molecular_function^damaged DNA binding`GO:0003887^molecular_function^DNA-directed DNA polymerase activity`GO:0000287^molecular_function^magnesium ion binding`GO:0006281^biological_process^DNA repair`GO:0006260^biological_process^DNA replication`GO:0006974^biological_process^response to DNA damage stimulus`GO:0010224^biological_process^response to U…	RHSKTFVASLTVAKQHFHFKATMSFDSSRSANSGSKSKRSLSSNPTSSNTSSKRKKTSQKTLGMAWGANSRSSSRPAFSHSPFSDFGSYMAVKNRKLHQQFDAEASSSSYSGTSSSKESRPIFQGVSIFVDGYTVPSNQELRGYMLRYGGNFENYFSRHRVTHIICSNLPESKIKNVRSFSRGLPVVKPAWVLDSIAANRLLSGFLISWNRLQAKLVTNQSCLPSLLQKTAHLLF*
Sp1_comp330973_c0_seq16	3535	.	TGGGG	TGGG	87.5	.	INDEL;DP=85;VDB=0.0365;AF1=1;AC1=2;DP4=0,0,3,4;MQ=39;FQ=-55.5	GT:PL:GQ	1/1:128,21,0:39	Sp1_comp330973_c0_seq16	3535	.	TG	T	3506.86	PASS	AC=6;AF=1.00;AN=6;DP=97;FS=0.000;MLEAC=6;MLEAF=1.00;MQ=60.00;MQ0=0;QD=34.96;RPA=4,3;RU=G;STR	GT:AD:DP:GQ:MLPSAC:MLPSAF:PL	1/1/1/1/1/1:0,90:97:71:6:1.00:3542,700,429,271,158,71,0	SG	3968	SPGI:CN24104	UniRef100_UPI0001982DE6	PREDICTED: hypothetical protein n=1 Tax=Vitis vinifera RepID=UPI0001982DE6	tr|Q5FBB9|Q5FBB9_ARATH	Deoxycytidyl transferase OS=Arabidopsis thaliana GN=AtREV1	deoxycytidyl transferase	gi|296083109|emb|CBI22513.3|	unnamed protein product [Vitis vinifera]	AT5G44750.1	DNA-directed DNA polymerases	Homologous to Y-family DNA polymerases, contains BRCT domain. Mutants are sensitive to UV-B radiation. Gene is involved in damage-tolerance mechanisms through translesion synthesis(TLS).	REV1; FUNCTIONS IN: DNA-directed DNA polymerase activity; INVOLVED IN: DNA repair, response to UV-B, response to DNA damage stimulus; LOCATED IN: intracellular, chloroplast; EXPRESSED IN: 24 plant structures; EXPRESSED DURING: 15 growth stages; CONTAINS InterPro DOMAIN/s: DNA polymerase, Y-family, little finger domain (InterPro:IPR017961), DNA-repair protein, UmuC-like (InterPro:IPR001126), DNA-r…	cassava4.1_032603m|PACid:17969870	DNA-directed DNA polymerases	PGSC0003DMP400044630|PACid:24421942	DNA-directed DNA polymerases	comp330973_c0_seq16:2-709(+)	m.208657	sp|A3EWL3|REV1_ARATH`A3EWL3`Q:59-216,H:30-184`66.46%ID`E:7e-56`RecName: Full=DNA repair protein REV1; Short=AtREV1; EC=2.7.7.-; AltName: Full=Rev1-like terminal deoxycytidyl transferase;`Eukaryota; Viridiplantae; Streptophyta; Embryophyta; Tracheophyta; Spermatophyta; Magnoliophyta; eudicotyledons; core eudicotyledons; rosids; malvids; Brassicales; Brassicaceae; Camelineae; Arabidopsis.	PF00533.21^BRCT^BRCA1 C Terminus (BRCT) domain^120-196^E:4.5e-06`PF12738.2^PTCB-BRCT^twin BRCT domain^126-191^E:4.3e-06	.	.	COG0389^ Nucleotidyltransferase/DNA polymerase involved in DNA repair	GO:0005634^cellular_component^nucleus`GO:0003684^molecular_function^damaged DNA binding`GO:0003887^molecular_function^DNA-directed DNA polymerase activity`GO:0000287^molecular_function^magnesium ion binding`GO:0006281^biological_process^DNA repair`GO:0006260^biological_process^DNA replication`GO:0006974^biological_process^response to DNA damage stimulus`GO:0010224^biological_process^response to U…	RHSKTFVASLTVAKQHFHFKATMSFDSSRSANSGSKSKRSLSSNPTSSNTSSKRKKTSQKTLGMAWGANSRSSSRPAFSHSPFSDFGSYMAVKNRKLHQQFDAEASSSSYSGTSSSKESRPIFQGVSIFVDGYTVPSNQELRGYMLRYGGNFENYFSRHRVTHIICSNLPESKIKNVRSFSRGLPVVKPAWVLDSIAANRLLSGFLISWNRLQAKLVTNQSCLPSLLQKTAHLLF*
Sp1_comp330973_c0_seq16	3640	.	TG	T	1160.47	PASS	AC=4;AF=0.667;AN=6;BaseQRankSum=3.444;DP=111;FS=0.950;MLEAC=4;MLEAF=0.667;MQ=59.60;MQ0=0;MQRankSum=0.623;QD=10.45;ReadPosRankSum=2.631	GT:AD:DP:GQ:MLPSAC:MLPSAF:PL	0/0/1/1/1/1:32,33:111:4:4:0.667:1194,128,48,13,0,4,92											GATK	3968	SPGI:CN24104	UniRef100_UPI0001982DE6	PREDICTED: hypothetical protein n=1 Tax=Vitis vinifera RepID=UPI0001982DE6	tr|Q5FBB9|Q5FBB9_ARATH	Deoxycytidyl transferase OS=Arabidopsis thaliana GN=AtREV1	deoxycytidyl transferase	gi|296083109|emb|CBI22513.3|	unnamed protein product [Vitis vinifera]	AT5G44750.1	DNA-directed DNA polymerases	Homologous to Y-family DNA polymerases, contains BRCT domain. Mutants are sensitive to UV-B radiation. Gene is involved in damage-tolerance mechanisms through translesion synthesis(TLS).	REV1; FUNCTIONS IN: DNA-directed DNA polymerase activity; INVOLVED IN: DNA repair, response to UV-B, response to DNA damage stimulus; LOCATED IN: intracellular, chloroplast; EXPRESSED IN: 24 plant structures; EXPRESSED DURING: 15 growth stages; CONTAINS InterPro DOMAIN/s: DNA polymerase, Y-family, little finger domain (InterPro:IPR017961), DNA-repair protein, UmuC-like (InterPro:IPR001126), DNA-r…	cassava4.1_032603m|PACid:17969870	DNA-directed DNA polymerases	PGSC0003DMP400044630|PACid:24421942	DNA-directed DNA polymerases	comp330973_c0_seq16:2-709(+)	m.208657	sp|A3EWL3|REV1_ARATH`A3EWL3`Q:59-216,H:30-184`66.46%ID`E:7e-56`RecName: Full=DNA repair protein REV1; Short=AtREV1; EC=2.7.7.-; AltName: Full=Rev1-like terminal deoxycytidyl transferase;`Eukaryota; Viridiplantae; Streptophyta; Embryophyta; Tracheophyta; Spermatophyta; Magnoliophyta; eudicotyledons; core eudicotyledons; rosids; malvids; Brassicales; Brassicaceae; Camelineae; Arabidopsis.	PF00533.21^BRCT^BRCA1 C Terminus (BRCT) domain^120-196^E:4.5e-06`PF12738.2^PTCB-BRCT^twin BRCT domain^126-191^E:4.3e-06	.	.	COG0389^ Nucleotidyltransferase/DNA polymerase involved in DNA repair	GO:0005634^cellular_component^nucleus`GO:0003684^molecular_function^damaged DNA binding`GO:0003887^molecular_function^DNA-directed DNA polymerase activity`GO:0000287^molecular_function^magnesium ion binding`GO:0006281^biological_process^DNA repair`GO:0006260^biological_process^DNA replication`GO:0006974^biological_process^response to DNA damage stimulus`GO:0010224^biological_process^response to U…	RHSKTFVASLTVAKQHFHFKATMSFDSSRSANSGSKSKRSLSSNPTSSNTSSKRKKTSQKTLGMAWGANSRSSSRPAFSHSPFSDFGSYMAVKNRKLHQQFDAEASSSSYSGTSSSKESRPIFQGVSIFVDGYTVPSNQELRGYMLRYGGNFENYFSRHRVTHIICSNLPESKIKNVRSFSRGLPVVKPAWVLDSIAANRLLSGFLISWNRLQAKLVTNQSCLPSLLQKTAHLLF*
Sp1_comp330973_c0_seq16	1202	.	TGGATTGCTTTTTTGTGTCAG	TG	144	.	INDEL;DP=29;VDB=0.0398;AF1=0.5;AC1=1;DP4=8,10,2,5;MQ=47;FQ=147;PV4=0.66,1,0.13,1	GT:PL:GQ	0/1:182,0,255:99											SAM	3968	SPGI:CN24104	UniRef100_UPI0001982DE6	PREDICTED: hypothetical protein n=1 Tax=Vitis vinifera RepID=UPI0001982DE6	tr|Q5FBB9|Q5FBB9_ARATH	Deoxycytidyl transferase OS=Arabidopsis thaliana GN=AtREV1	deoxycytidyl transferase	gi|296083109|emb|CBI22513.3|	unnamed protein product [Vitis vinifera]	AT5G44750.1	DNA-directed DNA polymerases	Homologous to Y-family DNA polymerases, contains BRCT domain. Mutants are sensitive to UV-B radiation. Gene is involved in damage-tolerance mechanisms through translesion synthesis(TLS).	REV1; FUNCTIONS IN: DNA-directed DNA polymerase activity; INVOLVED IN: DNA repair, response to UV-B, response to DNA damage stimulus; LOCATED IN: intracellular, chloroplast; EXPRESSED IN: 24 plant structures; EXPRESSED DURING: 15 growth stages; CONTAINS InterPro DOMAIN/s: DNA polymerase, Y-family, little finger domain (InterPro:IPR017961), DNA-repair protein, UmuC-like (InterPro:IPR001126), DNA-r…	cassava4.1_032603m|PACid:17969870	DNA-directed DNA polymerases	PGSC0003DMP400044630|PACid:24421942	DNA-directed DNA polymerases	comp330973_c0_seq16:2-709(+)	m.208657	sp|A3EWL3|REV1_ARATH`A3EWL3`Q:59-216,H:30-184`66.46%ID`E:7e-56`RecName: Full=DNA repair protein REV1; Short=AtREV1; EC=2.7.7.-; AltName: Full=Rev1-like terminal deoxycytidyl transferase;`Eukaryota; Viridiplantae; Streptophyta; Embryophyta; Tracheophyta; Spermatophyta; Magnoliophyta; eudicotyledons; core eudicotyledons; rosids; malvids; Brassicales; Brassicaceae; Camelineae; Arabidopsis.	PF00533.21^BRCT^BRCA1 C Terminus (BRCT) domain^120-196^E:4.5e-06`PF12738.2^PTCB-BRCT^twin BRCT domain^126-191^E:4.3e-06	.	.	COG0389^ Nucleotidyltransferase/DNA polymerase involved in DNA repair	GO:0005634^cellular_component^nucleus`GO:0003684^molecular_function^damaged DNA binding`GO:0003887^molecular_function^DNA-directed DNA polymerase activity`GO:0000287^molecular_function^magnesium ion binding`GO:0006281^biological_process^DNA repair`GO:0006260^biological_process^DNA replication`GO:0006974^biological_process^response to DNA damage stimulus`GO:0010224^biological_process^response to U…	RHSKTFVASLTVAKQHFHFKATMSFDSSRSANSGSKSKRSLSSNPTSSNTSSKRKKTSQKTLGMAWGANSRSSSRPAFSHSPFSDFGSYMAVKNRKLHQQFDAEASSSSYSGTSSSKESRPIFQGVSIFVDGYTVPSNQELRGYMLRYGGNFENYFSRHRVTHIICSNLPESKIKNVRSFSRGLPVVKPAWVLDSIAANRLLSGFLISWNRLQAKLVTNQSCLPSLLQKTAHLLF*
Sp1_comp330973_c0_seq16	2645	.	GTCTCTTTCTCT	GTCTCT	136	.	INDEL;DP=63;VDB=0.0322;AF1=0.5;AC1=1;DP4=25,18,10,4;MQ=45;FQ=139;PV4=0.53,9.2e-17,3.2e-15,1	GT:PL:GQ	0/1:174,0,255:99											SAM	3968	SPGI:CN24104	UniRef100_UPI0001982DE6	PREDICTED: hypothetical protein n=1 Tax=Vitis vinifera RepID=UPI0001982DE6	tr|Q5FBB9|Q5FBB9_ARATH	Deoxycytidyl transferase OS=Arabidopsis thaliana GN=AtREV1	deoxycytidyl transferase	gi|296083109|emb|CBI22513.3|	unnamed protein product [Vitis vinifera]	AT5G44750.1	DNA-directed DNA polymerases	Homologous to Y-family DNA polymerases, contains BRCT domain. Mutants are sensitive to UV-B radiation. Gene is involved in damage-tolerance mechanisms through translesion synthesis(TLS).	REV1; FUNCTIONS IN: DNA-directed DNA polymerase activity; INVOLVED IN: DNA repair, response to UV-B, response to DNA damage stimulus; LOCATED IN: intracellular, chloroplast; EXPRESSED IN: 24 plant structures; EXPRESSED DURING: 15 growth stages; CONTAINS InterPro DOMAIN/s: DNA polymerase, Y-family, little finger domain (InterPro:IPR017961), DNA-repair protein, UmuC-like (InterPro:IPR001126), DNA-r…	cassava4.1_032603m|PACid:17969870	DNA-directed DNA polymerases	PGSC0003DMP400044630|PACid:24421942	DNA-directed DNA polymerases	comp330973_c0_seq16:2-709(+)	m.208657	sp|A3EWL3|REV1_ARATH`A3EWL3`Q:59-216,H:30-184`66.46%ID`E:7e-56`RecName: Full=DNA repair protein REV1; Short=AtREV1; EC=2.7.7.-; AltName: Full=Rev1-like terminal deoxycytidyl transferase;`Eukaryota; Viridiplantae; Streptophyta; Embryophyta; Tracheophyta; Spermatophyta; Magnoliophyta; eudicotyledons; core eudicotyledons; rosids; malvids; Brassicales; Brassicaceae; Camelineae; Arabidopsis.	PF00533.21^BRCT^BRCA1 C Terminus (BRCT) domain^120-196^E:4.5e-06`PF12738.2^PTCB-BRCT^twin BRCT domain^126-191^E:4.3e-06	.	.	COG0389^ Nucleotidyltransferase/DNA polymerase involved in DNA repair	GO:0005634^cellular_component^nucleus`GO:0003684^molecular_function^damaged DNA binding`GO:0003887^molecular_function^DNA-directed DNA polymerase activity`GO:0000287^molecular_function^magnesium ion binding`GO:0006281^biological_process^DNA repair`GO:0006260^biological_process^DNA replication`GO:0006974^biological_process^response to DNA damage stimulus`GO:0010224^biological_process^response to U…	RHSKTFVASLTVAKQHFHFKATMSFDSSRSANSGSKSKRSLSSNPTSSNTSSKRKKTSQKTLGMAWGANSRSSSRPAFSHSPFSDFGSYMAVKNRKLHQQFDAEASSSSYSGTSSSKESRPIFQGVSIFVDGYTVPSNQELRGYMLRYGGNFENYFSRHRVTHIICSNLPESKIKNVRSFSRGLPVVKPAWVLDSIAANRLLSGFLISWNRLQAKLVTNQSCLPSLLQKTAHLLF*
Sp1_comp330973_c0_seq16	44	.	CAA	CAAA	13.7	.	INDEL;DP=14;VDB=0.0053;AF1=0.5;AC1=1;DP4=5,3,2,1;MQ=53;FQ=16.6;PV4=1,0.0031,0.15,0.28	GT:PL:GQ	0/1:51,0,195:54											SAM	3968	SPGI:CN24104	UniRef100_UPI0001982DE6	PREDICTED: hypothetical protein n=1 Tax=Vitis vinifera RepID=UPI0001982DE6	tr|Q5FBB9|Q5FBB9_ARATH	Deoxycytidyl transferase OS=Arabidopsis thaliana GN=AtREV1	deoxycytidyl transferase	gi|296083109|emb|CBI22513.3|	unnamed protein product [Vitis vinifera]	AT5G44750.1	DNA-directed DNA polymerases	Homologous to Y-family DNA polymerases, contains BRCT domain. Mutants are sensitive to UV-B radiation. Gene is involved in damage-tolerance mechanisms through translesion synthesis(TLS).	REV1; FUNCTIONS IN: DNA-directed DNA polymerase activity; INVOLVED IN: DNA repair, response to UV-B, response to DNA damage stimulus; LOCATED IN: intracellular, chloroplast; EXPRESSED IN: 24 plant structures; EXPRESSED DURING: 15 growth stages; CONTAINS InterPro DOMAIN/s: DNA polymerase, Y-family, little finger domain (InterPro:IPR017961), DNA-repair protein, UmuC-like (InterPro:IPR001126), DNA-r…	cassava4.1_032603m|PACid:17969870	DNA-directed DNA polymerases	PGSC0003DMP400044630|PACid:24421942	DNA-directed DNA polymerases	comp330973_c0_seq16:2-709(+)	m.208657	sp|A3EWL3|REV1_ARATH`A3EWL3`Q:59-216,H:30-184`66.46%ID`E:7e-56`RecName: Full=DNA repair protein REV1; Short=AtREV1; EC=2.7.7.-; AltName: Full=Rev1-like terminal deoxycytidyl transferase;`Eukaryota; Viridiplantae; Streptophyta; Embryophyta; Tracheophyta; Spermatophyta; Magnoliophyta; eudicotyledons; core eudicotyledons; rosids; malvids; Brassicales; Brassicaceae; Camelineae; Arabidopsis.	PF00533.21^BRCT^BRCA1 C Terminus (BRCT) domain^120-196^E:4.5e-06`PF12738.2^PTCB-BRCT^twin BRCT domain^126-191^E:4.3e-06	.	.	COG0389^ Nucleotidyltransferase/DNA polymerase involved in DNA repair	GO:0005634^cellular_component^nucleus`GO:0003684^molecular_function^damaged DNA binding`GO:0003887^molecular_function^DNA-directed DNA polymerase activity`GO:0000287^molecular_function^magnesium ion binding`GO:0006281^biological_process^DNA repair`GO:0006260^biological_process^DNA replication`GO:0006974^biological_process^response to DNA damage stimulus`GO:0010224^biological_process^response to U…	RHSKTFVASLTVAKQHFHFKATMSFDSSRSANSGSKSKRSLSSNPTSSNTSSKRKKTSQKTLGMAWGANSRSSSRPAFSHSPFSDFGSYMAVKNRKLHQQFDAEASSSSYSGTSSSKESRPIFQGVSIFVDGYTVPSNQELRGYMLRYGGNFENYFSRHRVTHIICSNLPESKIKNVRSFSRGLPVVKPAWVLDSIAANRLLSGFLISWNRLQAKLVTNQSCLPSLLQKTAHLLF*
Sp1_comp330976_c0_seq6	1450	.	T	TAGTC	112	.	INDEL;DP=34;VDB=0.0003;AF1=0.5;AC1=1;DP4=0,3,0,6;MQ=47;FQ=39.5;PV4=1,0.036,1,1	GT:PL:GQ	0/1:150,0,74:77	Sp1_comp330976_c0_seq6	1450	.	T	TAGTC	672.4	PASS	AC=5;AF=0.833;AN=6;BaseQRankSum=-1.737;DP=13;FS=0.000;MLEAC=5;MLEAF=0.833;MQ=60.00;MQ0=0;MQRankSum=0.401;QD=30.63;ReadPosRankSum=0.668	GT:AD:DP:GQ:MLPSAC:MLPSAF:PL	0/1/1/1/1/1:1,12:13:9:5:0.833:707,77,42,22,9,0,58	SG	1546	SPGI:CN20523	UniRef100_Q0MQL9	CONSTANS-like protein n=1 Tax=Solanum tuberosum RepID=Q0MQL9_SOLTU	sp|Q9FHH8|COL5_ARATH	Zinc finger protein CONSTANS-LIKE 5 OS=Arabidopsis thaliana GN=COL5	constans-like protein	gi|460415413|ref|XP_004253053.1|	PREDICTED: zinc finger protein CONSTANS-LIKE 4-like [Solanum lycopersicum]	AT5G24930.1	CONSTANS-like 4		CONSTANS-like 4 (COL4); FUNCTIONS IN: sequence-specific DNA binding transcription factor activity, zinc ion binding; INVOLVED IN: regulation of transcription; LOCATED IN: intracellular, chloroplast; EXPRESSED IN: 21 plant structures; EXPRESSED DURING: 13 growth stages; CONTAINS InterPro DOMAIN/s: CCT domain (InterPro:IPR010402), Zinc finger, B-box (InterPro:IPR000315); BEST Arabidopsis thaliana p…	cassava4.1_011192m|PACid:17985932	CONSTANS-like 4	PGSC0003DMP400051145|PACid:24379341	CONSTANS-like 4	comp330976_c0_seq6:340-1428(-)	m.208713	sp|Q940T9|COL4_ARATH`Q940T9`Q:8-362,H:1-362`53.95%ID`E:3e-98`RecName: Full=Zinc finger protein CONSTANS-LIKE 4;`Eukaryota; Viridiplantae; Streptophyta; Embryophyta; Tracheophyta; Spermatophyta; Magnoliophyta; eudicotyledons; core eudicotyledons; rosids; malvids; Brassicales; Brassicaceae; Camelineae; Arabidopsis.	PF00643.19^zf-B_box^B-box zinc finger^53-97^E:8.1e-07`PF06203.9^CCT^CCT motif^299-343^E:1.2e-19	.	.	NOG314154	GO:0005634^cellular_component^nucleus`GO:0046872^molecular_function^metal ion binding`GO:0008270^molecular_function^zinc ion binding	MGAETWSLTAKLCDSCKAVSATVFCGADTAFLCLACDSKIHAANKLASRHARVWVCEVCEQAPASFTCKADAAALCVTCDRDIHSANPLARRHERLPVVPFYDSSAAAAKSHGAAGPASPGGDDDTKYFSNESDNQNAEEAEEEAEAASWLLPTPNNAKGVDLEGSEYKSADYLFNDMDPYLDMEMISAGGDQKPHHHHHHQHYNSDGVVPVQKKTETRHVPGPVVDGFPTYEIDFAAGSKPPFMYNFASQSISQSVSSSSMEVGVVPDHNAMADVSNAPFNRTSGGDAVPNPVSGLDREARVLRYREKRKNRKFEKTIRYASRKAYAETRPRIKGRFAKRAETEADSLLAADASYGVVPSY*
Sp1_comp330976_c0_seq6	947	.	ACTCC	ACTCCTCC	217	.	INDEL;DP=249;VDB=0.0298;AF1=0.5;AC1=1;DP4=12,21,63,108;MQ=47;FQ=77.5;PV4=1,1,1,1	GT:PL:GQ	0/1:255,0,112:99	Sp1_comp330976_c0_seq6	947	.	A	ACTC	5928.86	PASS	AC=4;AF=0.667;AN=6;BaseQRankSum=-2.936;DP=247;FS=21.364;MLEAC=4;MLEAF=0.667;MQ=56.73;MQ0=0;MQRankSum=6.552;QD=24.00;RPA=1,2;RU=CTC;ReadPosRankSum=3.873;STR	GT:AD:DP:GQ:MLPSAC:MLPSAF:PL	0/0/1/1/1/1:70,138:242:48:4:0.667:5964,541,200,48,0,75,2147483647	SG	1546	SPGI:CN20523	UniRef100_Q0MQL9	CONSTANS-like protein n=1 Tax=Solanum tuberosum RepID=Q0MQL9_SOLTU	sp|Q9FHH8|COL5_ARATH	Zinc finger protein CONSTANS-LIKE 5 OS=Arabidopsis thaliana GN=COL5	constans-like protein	gi|460415413|ref|XP_004253053.1|	PREDICTED: zinc finger protein CONSTANS-LIKE 4-like [Solanum lycopersicum]	AT5G24930.1	CONSTANS-like 4		CONSTANS-like 4 (COL4); FUNCTIONS IN: sequence-specific DNA binding transcription factor activity, zinc ion binding; INVOLVED IN: regulation of transcription; LOCATED IN: intracellular, chloroplast; EXPRESSED IN: 21 plant structures; EXPRESSED DURING: 13 growth stages; CONTAINS InterPro DOMAIN/s: CCT domain (InterPro:IPR010402), Zinc finger, B-box (InterPro:IPR000315); BEST Arabidopsis thaliana p…	cassava4.1_011192m|PACid:17985932	CONSTANS-like 4	PGSC0003DMP400051145|PACid:24379341	CONSTANS-like 4	comp330976_c0_seq6:340-1428(-)	m.208713	sp|Q940T9|COL4_ARATH`Q940T9`Q:8-362,H:1-362`53.95%ID`E:3e-98`RecName: Full=Zinc finger protein CONSTANS-LIKE 4;`Eukaryota; Viridiplantae; Streptophyta; Embryophyta; Tracheophyta; Spermatophyta; Magnoliophyta; eudicotyledons; core eudicotyledons; rosids; malvids; Brassicales; Brassicaceae; Camelineae; Arabidopsis.	PF00643.19^zf-B_box^B-box zinc finger^53-97^E:8.1e-07`PF06203.9^CCT^CCT motif^299-343^E:1.2e-19	.	.	NOG314154	GO:0005634^cellular_component^nucleus`GO:0046872^molecular_function^metal ion binding`GO:0008270^molecular_function^zinc ion binding	MGAETWSLTAKLCDSCKAVSATVFCGADTAFLCLACDSKIHAANKLASRHARVWVCEVCEQAPASFTCKADAAALCVTCDRDIHSANPLARRHERLPVVPFYDSSAAAAKSHGAAGPASPGGDDDTKYFSNESDNQNAEEAEEEAEAASWLLPTPNNAKGVDLEGSEYKSADYLFNDMDPYLDMEMISAGGDQKPHHHHHHQHYNSDGVVPVQKKTETRHVPGPVVDGFPTYEIDFAAGSKPPFMYNFASQSISQSVSSSSMEVGVVPDHNAMADVSNAPFNRTSGGDAVPNPVSGLDREARVLRYREKRKNRKFEKTIRYASRKAYAETRPRIKGRFAKRAETEADSLLAADASYGVVPSY*
Sp1_comp330976_c0_seq6	1053	.	TATC	T	5052.92	PASS	AC=5;AF=0.833;AN=6;BaseQRankSum=1.436;DP=180;FS=0.000;MLEAC=5;MLEAF=0.833;MQ=59.48;MQ0=0;MQRankSum=1.061;QD=28.07;ReadPosRankSum=-1.444	GT:AD:DP:GQ:MLPSAC:MLPSAF:PL	0/1/1/1/1/1:42,121:178:19:5:0.833:5088,543,252,101,19,0,227											GATK	1546	SPGI:CN20523	UniRef100_Q0MQL9	CONSTANS-like protein n=1 Tax=Solanum tuberosum RepID=Q0MQL9_SOLTU	sp|Q9FHH8|COL5_ARATH	Zinc finger protein CONSTANS-LIKE 5 OS=Arabidopsis thaliana GN=COL5	constans-like protein	gi|460415413|ref|XP_004253053.1|	PREDICTED: zinc finger protein CONSTANS-LIKE 4-like [Solanum lycopersicum]	AT5G24930.1	CONSTANS-like 4		CONSTANS-like 4 (COL4); FUNCTIONS IN: sequence-specific DNA binding transcription factor activity, zinc ion binding; INVOLVED IN: regulation of transcription; LOCATED IN: intracellular, chloroplast; EXPRESSED IN: 21 plant structures; EXPRESSED DURING: 13 growth stages; CONTAINS InterPro DOMAIN/s: CCT domain (InterPro:IPR010402), Zinc finger, B-box (InterPro:IPR000315); BEST Arabidopsis thaliana p…	cassava4.1_011192m|PACid:17985932	CONSTANS-like 4	PGSC0003DMP400051145|PACid:24379341	CONSTANS-like 4	comp330976_c0_seq6:340-1428(-)	m.208713	sp|Q940T9|COL4_ARATH`Q940T9`Q:8-362,H:1-362`53.95%ID`E:3e-98`RecName: Full=Zinc finger protein CONSTANS-LIKE 4;`Eukaryota; Viridiplantae; Streptophyta; Embryophyta; Tracheophyta; Spermatophyta; Magnoliophyta; eudicotyledons; core eudicotyledons; rosids; malvids; Brassicales; Brassicaceae; Camelineae; Arabidopsis.	PF00643.19^zf-B_box^B-box zinc finger^53-97^E:8.1e-07`PF06203.9^CCT^CCT motif^299-343^E:1.2e-19	.	.	NOG314154	GO:0005634^cellular_component^nucleus`GO:0046872^molecular_function^metal ion binding`GO:0008270^molecular_function^zinc ion binding	MGAETWSLTAKLCDSCKAVSATVFCGADTAFLCLACDSKIHAANKLASRHARVWVCEVCEQAPASFTCKADAAALCVTCDRDIHSANPLARRHERLPVVPFYDSSAAAAKSHGAAGPASPGGDDDTKYFSNESDNQNAEEAEEEAEAASWLLPTPNNAKGVDLEGSEYKSADYLFNDMDPYLDMEMISAGGDQKPHHHHHHQHYNSDGVVPVQKKTETRHVPGPVVDGFPTYEIDFAAGSKPPFMYNFASQSISQSVSSSSMEVGVVPDHNAMADVSNAPFNRTSGGDAVPNPVSGLDREARVLRYREKRKNRKFEKTIRYASRKAYAETRPRIKGRFAKRAETEADSLLAADASYGVVPSY*
Sp1_comp330976_c0_seq6	1371	.	A	AGGAT	11174.5	PASS	AC=5;AF=0.833;AN=6;BaseQRankSum=8.062;DP=250;FS=25.489;MLEAC=5;MLEAF=0.833;MQ=59.93;MQ0=0;MQRankSum=-1.755;QD=33.52;ReadPosRankSum=5.806	GT:AD:DP:GQ:MLPSAC:MLPSAF:PL	0/1/1/1/1/1:54,176:250:8:5:0.833:11209,851,375,132,8,0,3274											GATK	1546	SPGI:CN20523	UniRef100_Q0MQL9	CONSTANS-like protein n=1 Tax=Solanum tuberosum RepID=Q0MQL9_SOLTU	sp|Q9FHH8|COL5_ARATH	Zinc finger protein CONSTANS-LIKE 5 OS=Arabidopsis thaliana GN=COL5	constans-like protein	gi|460415413|ref|XP_004253053.1|	PREDICTED: zinc finger protein CONSTANS-LIKE 4-like [Solanum lycopersicum]	AT5G24930.1	CONSTANS-like 4		CONSTANS-like 4 (COL4); FUNCTIONS IN: sequence-specific DNA binding transcription factor activity, zinc ion binding; INVOLVED IN: regulation of transcription; LOCATED IN: intracellular, chloroplast; EXPRESSED IN: 21 plant structures; EXPRESSED DURING: 13 growth stages; CONTAINS InterPro DOMAIN/s: CCT domain (InterPro:IPR010402), Zinc finger, B-box (InterPro:IPR000315); BEST Arabidopsis thaliana p…	cassava4.1_011192m|PACid:17985932	CONSTANS-like 4	PGSC0003DMP400051145|PACid:24379341	CONSTANS-like 4	comp330976_c0_seq6:340-1428(-)	m.208713	sp|Q940T9|COL4_ARATH`Q940T9`Q:8-362,H:1-362`53.95%ID`E:3e-98`RecName: Full=Zinc finger protein CONSTANS-LIKE 4;`Eukaryota; Viridiplantae; Streptophyta; Embryophyta; Tracheophyta; Spermatophyta; Magnoliophyta; eudicotyledons; core eudicotyledons; rosids; malvids; Brassicales; Brassicaceae; Camelineae; Arabidopsis.	PF00643.19^zf-B_box^B-box zinc finger^53-97^E:8.1e-07`PF06203.9^CCT^CCT motif^299-343^E:1.2e-19	.	.	NOG314154	GO:0005634^cellular_component^nucleus`GO:0046872^molecular_function^metal ion binding`GO:0008270^molecular_function^zinc ion binding	MGAETWSLTAKLCDSCKAVSATVFCGADTAFLCLACDSKIHAANKLASRHARVWVCEVCEQAPASFTCKADAAALCVTCDRDIHSANPLARRHERLPVVPFYDSSAAAAKSHGAAGPASPGGDDDTKYFSNESDNQNAEEAEEEAEAASWLLPTPNNAKGVDLEGSEYKSADYLFNDMDPYLDMEMISAGGDQKPHHHHHHQHYNSDGVVPVQKKTETRHVPGPVVDGFPTYEIDFAAGSKPPFMYNFASQSISQSVSSSSMEVGVVPDHNAMADVSNAPFNRTSGGDAVPNPVSGLDREARVLRYREKRKNRKFEKTIRYASRKAYAETRPRIKGRFAKRAETEADSLLAADASYGVVPSY*
Sp1_comp330976_c0_seq6	1372	.	CACCG	C	8775.86	PASS	AC=4;AF=0.667;AN=6;BaseQRankSum=8.067;DP=220;FS=26.004;MLEAC=4;MLEAF=0.667;MQ=60.00;MQ0=0;MQRankSum=-0.576;QD=29.92;ReadPosRankSum=6.943	GT:AD:DP:GQ:MLPSAC:MLPSAF:PL	0/0/1/1/1/1:60,148:220:38:4:0.667:8811,649,263,79,0,38,3843											GATK	1546	SPGI:CN20523	UniRef100_Q0MQL9	CONSTANS-like protein n=1 Tax=Solanum tuberosum RepID=Q0MQL9_SOLTU	sp|Q9FHH8|COL5_ARATH	Zinc finger protein CONSTANS-LIKE 5 OS=Arabidopsis thaliana GN=COL5	constans-like protein	gi|460415413|ref|XP_004253053.1|	PREDICTED: zinc finger protein CONSTANS-LIKE 4-like [Solanum lycopersicum]	AT5G24930.1	CONSTANS-like 4		CONSTANS-like 4 (COL4); FUNCTIONS IN: sequence-specific DNA binding transcription factor activity, zinc ion binding; INVOLVED IN: regulation of transcription; LOCATED IN: intracellular, chloroplast; EXPRESSED IN: 21 plant structures; EXPRESSED DURING: 13 growth stages; CONTAINS InterPro DOMAIN/s: CCT domain (InterPro:IPR010402), Zinc finger, B-box (InterPro:IPR000315); BEST Arabidopsis thaliana p…	cassava4.1_011192m|PACid:17985932	CONSTANS-like 4	PGSC0003DMP400051145|PACid:24379341	CONSTANS-like 4	comp330976_c0_seq6:340-1428(-)	m.208713	sp|Q940T9|COL4_ARATH`Q940T9`Q:8-362,H:1-362`53.95%ID`E:3e-98`RecName: Full=Zinc finger protein CONSTANS-LIKE 4;`Eukaryota; Viridiplantae; Streptophyta; Embryophyta; Tracheophyta; Spermatophyta; Magnoliophyta; eudicotyledons; core eudicotyledons; rosids; malvids; Brassicales; Brassicaceae; Camelineae; Arabidopsis.	PF00643.19^zf-B_box^B-box zinc finger^53-97^E:8.1e-07`PF06203.9^CCT^CCT motif^299-343^E:1.2e-19	.	.	NOG314154	GO:0005634^cellular_component^nucleus`GO:0046872^molecular_function^metal ion binding`GO:0008270^molecular_function^zinc ion binding	MGAETWSLTAKLCDSCKAVSATVFCGADTAFLCLACDSKIHAANKLASRHARVWVCEVCEQAPASFTCKADAAALCVTCDRDIHSANPLARRHERLPVVPFYDSSAAAAKSHGAAGPASPGGDDDTKYFSNESDNQNAEEAEEEAEAASWLLPTPNNAKGVDLEGSEYKSADYLFNDMDPYLDMEMISAGGDQKPHHHHHHQHYNSDGVVPVQKKTETRHVPGPVVDGFPTYEIDFAAGSKPPFMYNFASQSISQSVSSSSMEVGVVPDHNAMADVSNAPFNRTSGGDAVPNPVSGLDREARVLRYREKRKNRKFEKTIRYASRKAYAETRPRIKGRFAKRAETEADSLLAADASYGVVPSY*
Sp1_comp330976_c0_seq6	258	.	A	ACAC	14310.9	PASS	AC=6;AF=1.00;AN=6;DP=249;FS=0.000;MLEAC=6;MLEAF=1.00;MQ=60.00;MQ0=0;QD=29.61	GT:AD:DP:GQ:MLPSAC:MLPSAF:PL	1/1/1/1/1/1:0,245:249:99:6:1.00:14346,1906,1169,737,431,194,0											GATK	1546	SPGI:CN20523	UniRef100_Q0MQL9	CONSTANS-like protein n=1 Tax=Solanum tuberosum RepID=Q0MQL9_SOLTU	sp|Q9FHH8|COL5_ARATH	Zinc finger protein CONSTANS-LIKE 5 OS=Arabidopsis thaliana GN=COL5	constans-like protein	gi|460415413|ref|XP_004253053.1|	PREDICTED: zinc finger protein CONSTANS-LIKE 4-like [Solanum lycopersicum]	AT5G24930.1	CONSTANS-like 4		CONSTANS-like 4 (COL4); FUNCTIONS IN: sequence-specific DNA binding transcription factor activity, zinc ion binding; INVOLVED IN: regulation of transcription; LOCATED IN: intracellular, chloroplast; EXPRESSED IN: 21 plant structures; EXPRESSED DURING: 13 growth stages; CONTAINS InterPro DOMAIN/s: CCT domain (InterPro:IPR010402), Zinc finger, B-box (InterPro:IPR000315); BEST Arabidopsis thaliana p…	cassava4.1_011192m|PACid:17985932	CONSTANS-like 4	PGSC0003DMP400051145|PACid:24379341	CONSTANS-like 4	comp330976_c0_seq6:340-1428(-)	m.208713	sp|Q940T9|COL4_ARATH`Q940T9`Q:8-362,H:1-362`53.95%ID`E:3e-98`RecName: Full=Zinc finger protein CONSTANS-LIKE 4;`Eukaryota; Viridiplantae; Streptophyta; Embryophyta; Tracheophyta; Spermatophyta; Magnoliophyta; eudicotyledons; core eudicotyledons; rosids; malvids; Brassicales; Brassicaceae; Camelineae; Arabidopsis.	PF00643.19^zf-B_box^B-box zinc finger^53-97^E:8.1e-07`PF06203.9^CCT^CCT motif^299-343^E:1.2e-19	.	.	NOG314154	GO:0005634^cellular_component^nucleus`GO:0046872^molecular_function^metal ion binding`GO:0008270^molecular_function^zinc ion binding	MGAETWSLTAKLCDSCKAVSATVFCGADTAFLCLACDSKIHAANKLASRHARVWVCEVCEQAPASFTCKADAAALCVTCDRDIHSANPLARRHERLPVVPFYDSSAAAAKSHGAAGPASPGGDDDTKYFSNESDNQNAEEAEEEAEAASWLLPTPNNAKGVDLEGSEYKSADYLFNDMDPYLDMEMISAGGDQKPHHHHHHQHYNSDGVVPVQKKTETRHVPGPVVDGFPTYEIDFAAGSKPPFMYNFASQSISQSVSSSSMEVGVVPDHNAMADVSNAPFNRTSGGDAVPNPVSGLDREARVLRYREKRKNRKFEKTIRYASRKAYAETRPRIKGRFAKRAETEADSLLAADASYGVVPSY*
Sp1_comp330976_c0_seq6	280	.	CAT	C	3019.86	PASS	AC=2;AF=0.333;AN=6;BaseQRankSum=3.339;DP=248;FS=4.993;MLEAC=2;MLEAF=0.333;MQ=59.91;MQ0=0;MQRankSum=0.956;QD=12.18;RPA=3,2;RU=AT;ReadPosRankSum=-0.018;STR	GT:AD:DP:GQ:MLPSAC:MLPSAF:PL	0/0/0/0/1/1:167,77:248:70:2:0.333:3055,70,0,73,2147483647,2147483647,2147483647											GATK	1546	SPGI:CN20523	UniRef100_Q0MQL9	CONSTANS-like protein n=1 Tax=Solanum tuberosum RepID=Q0MQL9_SOLTU	sp|Q9FHH8|COL5_ARATH	Zinc finger protein CONSTANS-LIKE 5 OS=Arabidopsis thaliana GN=COL5	constans-like protein	gi|460415413|ref|XP_004253053.1|	PREDICTED: zinc finger protein CONSTANS-LIKE 4-like [Solanum lycopersicum]	AT5G24930.1	CONSTANS-like 4		CONSTANS-like 4 (COL4); FUNCTIONS IN: sequence-specific DNA binding transcription factor activity, zinc ion binding; INVOLVED IN: regulation of transcription; LOCATED IN: intracellular, chloroplast; EXPRESSED IN: 21 plant structures; EXPRESSED DURING: 13 growth stages; CONTAINS InterPro DOMAIN/s: CCT domain (InterPro:IPR010402), Zinc finger, B-box (InterPro:IPR000315); BEST Arabidopsis thaliana p…	cassava4.1_011192m|PACid:17985932	CONSTANS-like 4	PGSC0003DMP400051145|PACid:24379341	CONSTANS-like 4	comp330976_c0_seq6:340-1428(-)	m.208713	sp|Q940T9|COL4_ARATH`Q940T9`Q:8-362,H:1-362`53.95%ID`E:3e-98`RecName: Full=Zinc finger protein CONSTANS-LIKE 4;`Eukaryota; Viridiplantae; Streptophyta; Embryophyta; Tracheophyta; Spermatophyta; Magnoliophyta; eudicotyledons; core eudicotyledons; rosids; malvids; Brassicales; Brassicaceae; Camelineae; Arabidopsis.	PF00643.19^zf-B_box^B-box zinc finger^53-97^E:8.1e-07`PF06203.9^CCT^CCT motif^299-343^E:1.2e-19	.	.	NOG314154	GO:0005634^cellular_component^nucleus`GO:0046872^molecular_function^metal ion binding`GO:0008270^molecular_function^zinc ion binding	MGAETWSLTAKLCDSCKAVSATVFCGADTAFLCLACDSKIHAANKLASRHARVWVCEVCEQAPASFTCKADAAALCVTCDRDIHSANPLARRHERLPVVPFYDSSAAAAKSHGAAGPASPGGDDDTKYFSNESDNQNAEEAEEEAEAASWLLPTPNNAKGVDLEGSEYKSADYLFNDMDPYLDMEMISAGGDQKPHHHHHHQHYNSDGVVPVQKKTETRHVPGPVVDGFPTYEIDFAAGSKPPFMYNFASQSISQSVSSSSMEVGVVPDHNAMADVSNAPFNRTSGGDAVPNPVSGLDREARVLRYREKRKNRKFEKTIRYASRKAYAETRPRIKGRFAKRAETEADSLLAADASYGVVPSY*
Sp1_comp330976_c0_seq6	298	.	G	GAGCT	4750.86	PASS	AC=2;AF=0.333;AN=6;BaseQRankSum=3.570;DP=250;FS=3.377;MLEAC=2;MLEAF=0.333;MQ=59.91;MQ0=0;MQRankSum=0.574;QD=14.25;ReadPosRankSum=1.964	GT:AD:DP:GQ:MLPSAC:MLPSAF:PL	0/0/0/0/1/1:161,77:250:47:2:0.333:4786,88,0,47,200,2147483647,2147483647											GATK	1546	SPGI:CN20523	UniRef100_Q0MQL9	CONSTANS-like protein n=1 Tax=Solanum tuberosum RepID=Q0MQL9_SOLTU	sp|Q9FHH8|COL5_ARATH	Zinc finger protein CONSTANS-LIKE 5 OS=Arabidopsis thaliana GN=COL5	constans-like protein	gi|460415413|ref|XP_004253053.1|	PREDICTED: zinc finger protein CONSTANS-LIKE 4-like [Solanum lycopersicum]	AT5G24930.1	CONSTANS-like 4		CONSTANS-like 4 (COL4); FUNCTIONS IN: sequence-specific DNA binding transcription factor activity, zinc ion binding; INVOLVED IN: regulation of transcription; LOCATED IN: intracellular, chloroplast; EXPRESSED IN: 21 plant structures; EXPRESSED DURING: 13 growth stages; CONTAINS InterPro DOMAIN/s: CCT domain (InterPro:IPR010402), Zinc finger, B-box (InterPro:IPR000315); BEST Arabidopsis thaliana p…	cassava4.1_011192m|PACid:17985932	CONSTANS-like 4	PGSC0003DMP400051145|PACid:24379341	CONSTANS-like 4	comp330976_c0_seq6:340-1428(-)	m.208713	sp|Q940T9|COL4_ARATH`Q940T9`Q:8-362,H:1-362`53.95%ID`E:3e-98`RecName: Full=Zinc finger protein CONSTANS-LIKE 4;`Eukaryota; Viridiplantae; Streptophyta; Embryophyta; Tracheophyta; Spermatophyta; Magnoliophyta; eudicotyledons; core eudicotyledons; rosids; malvids; Brassicales; Brassicaceae; Camelineae; Arabidopsis.	PF00643.19^zf-B_box^B-box zinc finger^53-97^E:8.1e-07`PF06203.9^CCT^CCT motif^299-343^E:1.2e-19	.	.	NOG314154	GO:0005634^cellular_component^nucleus`GO:0046872^molecular_function^metal ion binding`GO:0008270^molecular_function^zinc ion binding	MGAETWSLTAKLCDSCKAVSATVFCGADTAFLCLACDSKIHAANKLASRHARVWVCEVCEQAPASFTCKADAAALCVTCDRDIHSANPLARRHERLPVVPFYDSSAAAAKSHGAAGPASPGGDDDTKYFSNESDNQNAEEAEEEAEAASWLLPTPNNAKGVDLEGSEYKSADYLFNDMDPYLDMEMISAGGDQKPHHHHHHQHYNSDGVVPVQKKTETRHVPGPVVDGFPTYEIDFAAGSKPPFMYNFASQSISQSVSSSSMEVGVVPDHNAMADVSNAPFNRTSGGDAVPNPVSGLDREARVLRYREKRKNRKFEKTIRYASRKAYAETRPRIKGRFAKRAETEADSLLAADASYGVVPSY*
Sp1_comp330976_c0_seq6	831	.	G	GGTT	6196.86	PASS	AC=5;AF=0.833;AN=6;BaseQRankSum=1.175;DP=162;FS=6.619;MLEAC=5;MLEAF=0.833;MQ=59.72;MQ0=0;MQRankSum=1.549;QD=24.47;ReadPosRankSum=1.731	GT:AD:DP:GQ:MLPSAC:MLPSAF:PL	0/1/1/1/1/1:29,127:162:46:5:0.833:6232,700,346,157,46,0,292											GATK	1546	SPGI:CN20523	UniRef100_Q0MQL9	CONSTANS-like protein n=1 Tax=Solanum tuberosum RepID=Q0MQL9_SOLTU	sp|Q9FHH8|COL5_ARATH	Zinc finger protein CONSTANS-LIKE 5 OS=Arabidopsis thaliana GN=COL5	constans-like protein	gi|460415413|ref|XP_004253053.1|	PREDICTED: zinc finger protein CONSTANS-LIKE 4-like [Solanum lycopersicum]	AT5G24930.1	CONSTANS-like 4		CONSTANS-like 4 (COL4); FUNCTIONS IN: sequence-specific DNA binding transcription factor activity, zinc ion binding; INVOLVED IN: regulation of transcription; LOCATED IN: intracellular, chloroplast; EXPRESSED IN: 21 plant structures; EXPRESSED DURING: 13 growth stages; CONTAINS InterPro DOMAIN/s: CCT domain (InterPro:IPR010402), Zinc finger, B-box (InterPro:IPR000315); BEST Arabidopsis thaliana p…	cassava4.1_011192m|PACid:17985932	CONSTANS-like 4	PGSC0003DMP400051145|PACid:24379341	CONSTANS-like 4	comp330976_c0_seq6:340-1428(-)	m.208713	sp|Q940T9|COL4_ARATH`Q940T9`Q:8-362,H:1-362`53.95%ID`E:3e-98`RecName: Full=Zinc finger protein CONSTANS-LIKE 4;`Eukaryota; Viridiplantae; Streptophyta; Embryophyta; Tracheophyta; Spermatophyta; Magnoliophyta; eudicotyledons; core eudicotyledons; rosids; malvids; Brassicales; Brassicaceae; Camelineae; Arabidopsis.	PF00643.19^zf-B_box^B-box zinc finger^53-97^E:8.1e-07`PF06203.9^CCT^CCT motif^299-343^E:1.2e-19	.	.	NOG314154	GO:0005634^cellular_component^nucleus`GO:0046872^molecular_function^metal ion binding`GO:0008270^molecular_function^zinc ion binding	MGAETWSLTAKLCDSCKAVSATVFCGADTAFLCLACDSKIHAANKLASRHARVWVCEVCEQAPASFTCKADAAALCVTCDRDIHSANPLARRHERLPVVPFYDSSAAAAKSHGAAGPASPGGDDDTKYFSNESDNQNAEEAEEEAEAASWLLPTPNNAKGVDLEGSEYKSADYLFNDMDPYLDMEMISAGGDQKPHHHHHHQHYNSDGVVPVQKKTETRHVPGPVVDGFPTYEIDFAAGSKPPFMYNFASQSISQSVSSSSMEVGVVPDHNAMADVSNAPFNRTSGGDAVPNPVSGLDREARVLRYREKRKNRKFEKTIRYASRKAYAETRPRIKGRFAKRAETEADSLLAADASYGVVPSY*
Sp1_comp330976_c0_seq6	1063	.	G	GTCGTCT	217	.	INDEL;DP=180;VDB=0.0322;AF1=0.5;AC1=1;DP4=2,7,13,6;MQ=47;FQ=88.5;PV4=0.042,1,1,1	GT:PL:GQ	0/1:255,0,123:99											SAM	1546	SPGI:CN20523	UniRef100_Q0MQL9	CONSTANS-like protein n=1 Tax=Solanum tuberosum RepID=Q0MQL9_SOLTU	sp|Q9FHH8|COL5_ARATH	Zinc finger protein CONSTANS-LIKE 5 OS=Arabidopsis thaliana GN=COL5	constans-like protein	gi|460415413|ref|XP_004253053.1|	PREDICTED: zinc finger protein CONSTANS-LIKE 4-like [Solanum lycopersicum]	AT5G24930.1	CONSTANS-like 4		CONSTANS-like 4 (COL4); FUNCTIONS IN: sequence-specific DNA binding transcription factor activity, zinc ion binding; INVOLVED IN: regulation of transcription; LOCATED IN: intracellular, chloroplast; EXPRESSED IN: 21 plant structures; EXPRESSED DURING: 13 growth stages; CONTAINS InterPro DOMAIN/s: CCT domain (InterPro:IPR010402), Zinc finger, B-box (InterPro:IPR000315); BEST Arabidopsis thaliana p…	cassava4.1_011192m|PACid:17985932	CONSTANS-like 4	PGSC0003DMP400051145|PACid:24379341	CONSTANS-like 4	comp330976_c0_seq6:340-1428(-)	m.208713	sp|Q940T9|COL4_ARATH`Q940T9`Q:8-362,H:1-362`53.95%ID`E:3e-98`RecName: Full=Zinc finger protein CONSTANS-LIKE 4;`Eukaryota; Viridiplantae; Streptophyta; Embryophyta; Tracheophyta; Spermatophyta; Magnoliophyta; eudicotyledons; core eudicotyledons; rosids; malvids; Brassicales; Brassicaceae; Camelineae; Arabidopsis.	PF00643.19^zf-B_box^B-box zinc finger^53-97^E:8.1e-07`PF06203.9^CCT^CCT motif^299-343^E:1.2e-19	.	.	NOG314154	GO:0005634^cellular_component^nucleus`GO:0046872^molecular_function^metal ion binding`GO:0008270^molecular_function^zinc ion binding	MGAETWSLTAKLCDSCKAVSATVFCGADTAFLCLACDSKIHAANKLASRHARVWVCEVCEQAPASFTCKADAAALCVTCDRDIHSANPLARRHERLPVVPFYDSSAAAAKSHGAAGPASPGGDDDTKYFSNESDNQNAEEAEEEAEAASWLLPTPNNAKGVDLEGSEYKSADYLFNDMDPYLDMEMISAGGDQKPHHHHHHQHYNSDGVVPVQKKTETRHVPGPVVDGFPTYEIDFAAGSKPPFMYNFASQSISQSVSSSSMEVGVVPDHNAMADVSNAPFNRTSGGDAVPNPVSGLDREARVLRYREKRKNRKFEKTIRYASRKAYAETRPRIKGRFAKRAETEADSLLAADASYGVVPSY*
Sp1_comp330976_c0_seq6	270	.	ACAGCA	ACA	214	.	INDEL;DP=243;VDB=0.0298;AF1=1;AC1=2;DP4=0,0,5,7;MQ=44;FQ=-70.5	GT:PL:GQ	1/1:255,36,0:69											SAM	1546	SPGI:CN20523	UniRef100_Q0MQL9	CONSTANS-like protein n=1 Tax=Solanum tuberosum RepID=Q0MQL9_SOLTU	sp|Q9FHH8|COL5_ARATH	Zinc finger protein CONSTANS-LIKE 5 OS=Arabidopsis thaliana GN=COL5	constans-like protein	gi|460415413|ref|XP_004253053.1|	PREDICTED: zinc finger protein CONSTANS-LIKE 4-like [Solanum lycopersicum]	AT5G24930.1	CONSTANS-like 4		CONSTANS-like 4 (COL4); FUNCTIONS IN: sequence-specific DNA binding transcription factor activity, zinc ion binding; INVOLVED IN: regulation of transcription; LOCATED IN: intracellular, chloroplast; EXPRESSED IN: 21 plant structures; EXPRESSED DURING: 13 growth stages; CONTAINS InterPro DOMAIN/s: CCT domain (InterPro:IPR010402), Zinc finger, B-box (InterPro:IPR000315); BEST Arabidopsis thaliana p…	cassava4.1_011192m|PACid:17985932	CONSTANS-like 4	PGSC0003DMP400051145|PACid:24379341	CONSTANS-like 4	comp330976_c0_seq6:340-1428(-)	m.208713	sp|Q940T9|COL4_ARATH`Q940T9`Q:8-362,H:1-362`53.95%ID`E:3e-98`RecName: Full=Zinc finger protein CONSTANS-LIKE 4;`Eukaryota; Viridiplantae; Streptophyta; Embryophyta; Tracheophyta; Spermatophyta; Magnoliophyta; eudicotyledons; core eudicotyledons; rosids; malvids; Brassicales; Brassicaceae; Camelineae; Arabidopsis.	PF00643.19^zf-B_box^B-box zinc finger^53-97^E:8.1e-07`PF06203.9^CCT^CCT motif^299-343^E:1.2e-19	.	.	NOG314154	GO:0005634^cellular_component^nucleus`GO:0046872^molecular_function^metal ion binding`GO:0008270^molecular_function^zinc ion binding	MGAETWSLTAKLCDSCKAVSATVFCGADTAFLCLACDSKIHAANKLASRHARVWVCEVCEQAPASFTCKADAAALCVTCDRDIHSANPLARRHERLPVVPFYDSSAAAAKSHGAAGPASPGGDDDTKYFSNESDNQNAEEAEEEAEAASWLLPTPNNAKGVDLEGSEYKSADYLFNDMDPYLDMEMISAGGDQKPHHHHHHQHYNSDGVVPVQKKTETRHVPGPVVDGFPTYEIDFAAGSKPPFMYNFASQSISQSVSSSSMEVGVVPDHNAMADVSNAPFNRTSGGDAVPNPVSGLDREARVLRYREKRKNRKFEKTIRYASRKAYAETRPRIKGRFAKRAETEADSLLAADASYGVVPSY*
Sp1_comp330976_c0_seq6	950	.	CC	CCTC	174	.	INDEL;DP=233;VDB=0.0216;AF1=0.5;AC1=1;DP4=14,21,16,22;MQ=46;FQ=177;PV4=1,1.3e-12,1,1	GT:PL:GQ	0/1:212,0,255:99											SAM	1546	SPGI:CN20523	UniRef100_Q0MQL9	CONSTANS-like protein n=1 Tax=Solanum tuberosum RepID=Q0MQL9_SOLTU	sp|Q9FHH8|COL5_ARATH	Zinc finger protein CONSTANS-LIKE 5 OS=Arabidopsis thaliana GN=COL5	constans-like protein	gi|460415413|ref|XP_004253053.1|	PREDICTED: zinc finger protein CONSTANS-LIKE 4-like [Solanum lycopersicum]	AT5G24930.1	CONSTANS-like 4		CONSTANS-like 4 (COL4); FUNCTIONS IN: sequence-specific DNA binding transcription factor activity, zinc ion binding; INVOLVED IN: regulation of transcription; LOCATED IN: intracellular, chloroplast; EXPRESSED IN: 21 plant structures; EXPRESSED DURING: 13 growth stages; CONTAINS InterPro DOMAIN/s: CCT domain (InterPro:IPR010402), Zinc finger, B-box (InterPro:IPR000315); BEST Arabidopsis thaliana p…	cassava4.1_011192m|PACid:17985932	CONSTANS-like 4	PGSC0003DMP400051145|PACid:24379341	CONSTANS-like 4	comp330976_c0_seq6:340-1428(-)	m.208713	sp|Q940T9|COL4_ARATH`Q940T9`Q:8-362,H:1-362`53.95%ID`E:3e-98`RecName: Full=Zinc finger protein CONSTANS-LIKE 4;`Eukaryota; Viridiplantae; Streptophyta; Embryophyta; Tracheophyta; Spermatophyta; Magnoliophyta; eudicotyledons; core eudicotyledons; rosids; malvids; Brassicales; Brassicaceae; Camelineae; Arabidopsis.	PF00643.19^zf-B_box^B-box zinc finger^53-97^E:8.1e-07`PF06203.9^CCT^CCT motif^299-343^E:1.2e-19	.	.	NOG314154	GO:0005634^cellular_component^nucleus`GO:0046872^molecular_function^metal ion binding`GO:0008270^molecular_function^zinc ion binding	MGAETWSLTAKLCDSCKAVSATVFCGADTAFLCLACDSKIHAANKLASRHARVWVCEVCEQAPASFTCKADAAALCVTCDRDIHSANPLARRHERLPVVPFYDSSAAAAKSHGAAGPASPGGDDDTKYFSNESDNQNAEEAEEEAEAASWLLPTPNNAKGVDLEGSEYKSADYLFNDMDPYLDMEMISAGGDQKPHHHHHHQHYNSDGVVPVQKKTETRHVPGPVVDGFPTYEIDFAAGSKPPFMYNFASQSISQSVSSSSMEVGVVPDHNAMADVSNAPFNRTSGGDAVPNPVSGLDREARVLRYREKRKNRKFEKTIRYASRKAYAETRPRIKGRFAKRAETEADSLLAADASYGVVPSY*
Sp1_comp330976_c0_seq6	952	.	C	CCCT	217	.	INDEL;DP=224;VDB=0.0164;AF1=0.5;AC1=1;DP4=13,21,64,109;MQ=47;FQ=93.5;PV4=1,1,1,1	GT:PL:GQ	0/1:255,0,128:99											SAM	1546	SPGI:CN20523	UniRef100_Q0MQL9	CONSTANS-like protein n=1 Tax=Solanum tuberosum RepID=Q0MQL9_SOLTU	sp|Q9FHH8|COL5_ARATH	Zinc finger protein CONSTANS-LIKE 5 OS=Arabidopsis thaliana GN=COL5	constans-like protein	gi|460415413|ref|XP_004253053.1|	PREDICTED: zinc finger protein CONSTANS-LIKE 4-like [Solanum lycopersicum]	AT5G24930.1	CONSTANS-like 4		CONSTANS-like 4 (COL4); FUNCTIONS IN: sequence-specific DNA binding transcription factor activity, zinc ion binding; INVOLVED IN: regulation of transcription; LOCATED IN: intracellular, chloroplast; EXPRESSED IN: 21 plant structures; EXPRESSED DURING: 13 growth stages; CONTAINS InterPro DOMAIN/s: CCT domain (InterPro:IPR010402), Zinc finger, B-box (InterPro:IPR000315); BEST Arabidopsis thaliana p…	cassava4.1_011192m|PACid:17985932	CONSTANS-like 4	PGSC0003DMP400051145|PACid:24379341	CONSTANS-like 4	comp330976_c0_seq6:340-1428(-)	m.208713	sp|Q940T9|COL4_ARATH`Q940T9`Q:8-362,H:1-362`53.95%ID`E:3e-98`RecName: Full=Zinc finger protein CONSTANS-LIKE 4;`Eukaryota; Viridiplantae; Streptophyta; Embryophyta; Tracheophyta; Spermatophyta; Magnoliophyta; eudicotyledons; core eudicotyledons; rosids; malvids; Brassicales; Brassicaceae; Camelineae; Arabidopsis.	PF00643.19^zf-B_box^B-box zinc finger^53-97^E:8.1e-07`PF06203.9^CCT^CCT motif^299-343^E:1.2e-19	.	.	NOG314154	GO:0005634^cellular_component^nucleus`GO:0046872^molecular_function^metal ion binding`GO:0008270^molecular_function^zinc ion binding	MGAETWSLTAKLCDSCKAVSATVFCGADTAFLCLACDSKIHAANKLASRHARVWVCEVCEQAPASFTCKADAAALCVTCDRDIHSANPLARRHERLPVVPFYDSSAAAAKSHGAAGPASPGGDDDTKYFSNESDNQNAEEAEEEAEAASWLLPTPNNAKGVDLEGSEYKSADYLFNDMDPYLDMEMISAGGDQKPHHHHHHQHYNSDGVVPVQKKTETRHVPGPVVDGFPTYEIDFAAGSKPPFMYNFASQSISQSVSSSSMEVGVVPDHNAMADVSNAPFNRTSGGDAVPNPVSGLDREARVLRYREKRKNRKFEKTIRYASRKAYAETRPRIKGRFAKRAETEADSLLAADASYGVVPSY*
Sp1_comp330977_c0_seq1	2604	.	AGTTGTTGT	AGTTGT	217	.	INDEL;DP=36;VDB=0.0216;AF1=0.5;AC1=1;DP4=4,13,4,12;MQ=48;FQ=217;PV4=1,0.069,1,0.13	GT:PL:GQ	0/1:255,0,255:99	Sp1_comp330977_c0_seq1	2604	.	AGTT	A	871.84	PASS	AC=3;AF=0.500;AN=6;BaseQRankSum=-0.427;DP=38;FS=0.000;MLEAC=3;MLEAF=0.500;MQ=60.00;MQ0=0;MQRankSum=0.649;QD=22.94;RPA=2,1;RU=GTT;ReadPosRankSum=-1.851;STR	GT:AD:DP:GQ:MLPSAC:MLPSAF:PL	0/0/0/1/1/1:18,18:38:9:3:0.500:906,46,9,0,9,46,901	SG	2722	SPGI:CN13327	UniRef100_B9GQ41	Predicted protein n=1 Tax=Populus trichocarpa RepID=B9GQ41_POPTR	sp|Q8VXV7|LDL1_ARATH	Lysine-specific histone demethylase 1 homolog 1 OS=Arabidopsis thaliana GN=LDL1	flavin-containing amine oxidase domain-containing	gi|508723314|gb|EOY15211.1|	LSD1-like 1 [Theobroma cacao]	AT1G62830.1	LSD1-like 1	Encodes a homolog of human Lysine-Specific Demethylase1. Involved in H3K4 methylation of target genes including the flowering time loci FLC and FWA. Located in nucleus. Negatively regulates root elongation. Involved in repression of LRP1 via histone deacetylation.	LSD1-like 1 (LDL1); CONTAINS InterPro DOMAIN/s: Amine oxidase (InterPro:IPR002937), SWIRM (InterPro:IPR007526); BEST Arabidopsis thaliana protein match is: Flavin containing amine oxidoreductase family protein (TAIR:AT3G10390.1); Has 6747 Blast hits to 5826 proteins in 999 species: Archae - 53; Bacteria - 2706; Metazoa - 1658; Fungi - 565; Plants - 779; Viruses - 0; Other Eukaryotes - 986 (source…	cassava4.1_001812m|PACid:17972320	LSD1-like 1	PGSC0003DMP400013171|PACid:24407741	Flavin containing amine oxidoreductase family protein	comp330977_c0_seq1:71-2512(+)	m.208716	sp|Q8VXV7|LDL1_ARATH`Q8VXV7`Q:118-809,H:138-837`69.12%ID`E:0`RecName: Full=Lysine-specific histone demethylase 1 homolog 1; EC=1.-.-.-; AltName: Full=Flavin-containing amine oxidase domain-containing protein 1; AltName: Full=Protein LSD1-LIKE 1;`Eukaryota; Viridiplantae; Streptophyta; Embryophyta; Tracheophyta; Spermatophyta; Magnoliophyta; eudicotyledons; core eudicotyledons; rosids; malvids; Br…	PF04433.12^SWIRM^SWIRM domain^142-225^E:4.1e-16`PF13450.1^NAD_binding_8^NAD(P)-binding Rossmann-like domain^249-310^E:8.5e-10`PF01593.19^Amino_oxidase^Flavin containing amine oxidoreductase^254-683^E:1e-98	.	.	COG1231^ Monoamine oxidase	GO:0005634^cellular_component^nucleus`GO:0003677^molecular_function^DNA binding`GO:0016491^molecular_function^oxidoreductase activity`GO:0016575^biological_process^histone deacetylation`GO:0051568^biological_process^histone H3-K4 methylation`GO:0006355^biological_process^regulation of transcription, DNA-dependent`GO:0048364^biological_process^root development`GO:0006351^biological_process^transcr…	METADSPPDCADNVVSDEQATESNNNVPDNGHSSPPQTTSEPAVSDSQPEQVPAPEQQLPAGPPPVKRRRRRKRFFTDMISTAPSAAAVSGLRVRRPNPKPSAGYAYSETDFAAGEEDLSKNPHRRKRVSDLAKEVDIEALIAISVGFPVDSLTEEEIEANVVSQIGGDEQANYIVVRNHILARWRSNVSVWLTKDHALESIRAEHKNLVNSAYNFLIHHGYINFGLAPAIKEAKLKPPEGVSKGTVIVVGAGLSGLVAARQLIFLGFTVVVLEGRARPGGRVRSKKMSGGNNGVIAAADLGGSVLTGINGNPLGVLARQLGLPLHKVRDICPLYLPNGKTVNSDIDSKVETSFNKLLDRVCKLRQAMMIEVKSIDVSLGTALETFRSVYKVAEDPQER…		OG1_8088
Sp1_comp330978_c0_seq1	240	.	G	GC,GCA	81.5	.	INDEL;DP=116;VDB=0.0244;AF1=0.5;AC1=1;DP4=3,4,14,7;MQ=49;FQ=78.3;PV4=0.38,1,1,1	GT:PL:GQ	0/1:153,34,148,3,0,119:99	Sp1_comp330978_c0_seq1	240	.	G	GCAAA,GCA	964.86	PASS	AC=1,1;AF=0.167,0.167;AN=6;BaseQRankSum=0.129;DP=139;FS=9.603;MLEAC=1,1;MLEAF=0.167,0.167;MQ=58.38;MQ0=0;MQRankSum=1.866;QD=6.94;ReadPosRankSum=1.703	GT:AD:DP:GQ:MLPSAC:MLPSAF	0/0/0/0/1/2:82,19,18:137:31:1,1:0.167,0.167	SG	422	No hit in this database						No hit in this database		No hit in this database				No hit in this database		No hit in this database
Sp1_comp330978_c0_seq1	241	.	GAAAAAAAAA	GAAAAAAAAAA,GAAAAAAAAAAA,GAAAAAAAAAAAAAAAA	22.5	.	INDEL;DP=117;VDB=0.0244;AF1=1;AC1=2;DP4=1,0,46,29;MQ=49;FQ=-121;PV4=1,1,1,0.29	GT:PL:GQ	1/1:232,255,169,170,110,126,92,124,0,82:99	Sp1_comp330978_c0_seq1	241	.	G	GAA,GA	2074.86	PASS	AC=2,3;AF=0.333,0.500;AN=6;BaseQRankSum=-1.696;DP=140;FS=0.000;MLEAC=1,1;MLEAF=0.167,0.167;MQ=58.39;MQ0=0;MQRankSum=3.491;QD=14.82;RPA=9,11,10;RU=A;ReadPosRankSum=2.402;STR	GT:AD:DP:GQ:MLPSAC:MLPSAF	0/1/1/2/2/2:5,40,58:138:28:2,3:0.333,0.500	SG	422	No hit in this database						No hit in this database		No hit in this database				No hit in this database		No hit in this database
Sp1_comp330978_c1_seq1	77	.	C	CT	21.3	.	INDEL;DP=2;VDB=0.0186;AF1=1;AC1=2;DP4=0,0,1,1;MQ=41;FQ=-40.5	GT:PL:GQ	1/1:60,6,0:10											SAM	2351	SPGI:CN06594	UniRef100_B9S4A0	Putative uncharacterized protein n=1 Tax=Ricinus communis RepID=B9S4A0_RICCO	tr|Q8W4N1|Q8W4N1_ARATH	Putative uncharacterized protein At3g10980 OS=Arabidopsis thaliana GN=At3g10980/F9F8.20	protein	gi|460390463|ref|XP_004240851.1|	PREDICTED: uncharacterized protein LOC101251191 isoform 1 [Solanum lycopersicum]	AT3G10980.1	PLAC8 family protein		PLAC8 family protein; FUNCTIONS IN: molecular_function unknown; INVOLVED IN: biological_process unknown; LOCATED IN: plasma membrane; EXPRESSED IN: male gametophyte, cultured cell; EXPRESSED DURING: M germinated pollen stage; CONTAINS InterPro DOMAIN/s: Protein of unknown function Cys-rich (InterPro:IPR006461), Protein of unknown function DUF2985 (InterPro:IPR021369); BEST Arabidopsis thaliana pr…	cassava4.1_004786m|PACid:17983160	PLAC8 family protein	PGSC0003DMP400011749|PACid:24394823	PLAC8 family protein	comp330978_c1_seq1:509-2170(-)	m.208718	.	PF11204.3^DUF2985^Protein of unknown function (DUF2985)^112-190^E:9.2e-24`PF04749.12^PLAC8^PLAC8 family^325-456^E:8.5e-26	.	ExpAA=132.05`PredHel=6`Topology=i121-143o213-235i248-270o336-353i360-382o392-414i	.	.	MGSNDVSENDGKVLESNSNTALHISSSQRGLVSDGNPQKRFEGGSISIPKRLQFLKFGNLASPSAKFQQIAEERDEISRAVPSSGSRHLRERLHRLFSRKIDWMSLKKLCKEWIRNPLNMALLVWIVCVAVSGAILFLVMTGMLNHALPKKSERDAWFEVNNQILNALFTLMCLYQHPKRLYHLVLLIRWKPEDISRLRKEYCKNGTYKPNEWAHMMVVVSLLNLNCFAQYALCGLNWGYKRSDRPAIGVGLCISVAIGAPAFAGVYAMLSPLGKEYSAEGDEEAQVQLTIAESSRMGQLRRKSLEKKFSFASDEGRNLEASPRWSGGVLDFWNDISLAYLSLFCTFCVFGWNMERLGFGNMYVHIATFLLFCMAPFWIFNLAAGTIDNNTVRGALGVT…		OG1_4214
Sp1_comp330978_c3_seq3	122	.	C	CAAA,CCAA	10353.9	PASS	AC=4,1;AF=0.667,0.167;AN=6;BaseQRankSum=1.989;DP=249;FS=5.767;MLEAC=2,1;MLEAF=0.333,0.167;MQ=59.43;MQ0=0;MQRankSum=1.061;QD=30.83;ReadPosRankSum=1.238	GT:AD:DP:GQ:MLPSAC:MLPSAF	0/1/1/1/1/2:42,151,40:222:68:4,1:0.667,0.167											GATK	2152	SPGI:CN02049	UniRef100_UPI00015C880B	PREDICTED: hypothetical protein n=1 Tax=Vitis vinifera RepID=UPI00015C880B	tr|Q9CAI5|Q9CAI5_ARATH	At1g72710 OS=Arabidopsis thaliana GN=CKL2	protein kinase adk1	gi|460396369|ref|XP_004243748.1|	PREDICTED: casein kinase I isoform delta-like [Solanum lycopersicum]	AT4G26100.1	casein kinase 1	Encodes a member of the casein kinase 1 protein family that is expressed in punctate particles at the cell periphery suggesting possible plasmodesmatal localization.	casein kinase 1 (CK1); FUNCTIONS IN: protein serine/threonine kinase activity, protein kinase activity, kinase activity, ATP binding; INVOLVED IN: protein amino acid phosphorylation; LOCATED IN: plasmodesma; EXPRESSED IN: 24 plant structures; EXPRESSED DURING: 15 growth stages; CONTAINS InterPro DOMAIN/s: Protein kinase, ATP binding site (InterPro:IPR017441), Protein kinase, catalytic domain (Int…	cassava4.1_006811m|PACid:17982160	casein kinase 1-like protein 2	PGSC0003DMP400055690|PACid:24417127	casein kinase 1-like protein 2	comp330978_c3_seq3:217-1632(+)	m.208723	sp|P42158|KC1D_ARATH`P42158`Q:1-467,H:1-447`72.82%ID`E:0`RecName: Full=Casein kinase I isoform delta-like; Short=CKI-delta; EC=2.7.11.1;`Eukaryota; Viridiplantae; Streptophyta; Embryophyta; Tracheophyta; Spermatophyta; Magnoliophyta; eudicotyledons; core eudicotyledons; rosids; malvids; Brassicales; Brassicaceae; Camelineae; Arabidopsis.	PF00069.20^Pkinase^Protein kinase domain^9-244^E:5e-39`PF07714.12^Pkinase_Tyr^Protein tyrosine kinase^11-269^E:7.1e-16	.	.	COG0515^ Serine/threonine protein kinase	GO:0005737^cellular_component^cytoplasm`GO:0009506^cellular_component^plasmodesma`GO:0005524^molecular_function^ATP binding`GO:0004674^molecular_function^protein serine/threonine kinase activity	MEPRVGNKYRLGRKIGSGSFGEIYLGTNIQTNEEVAIKLENVKTKHPQLLYESKLYRILQGGTGIPNVRWFGVEGDYNVLVMDLLGPSLEDLFNFCSRKLSLKTVLMLADQMINRVEFVHSKSFLHRDIKPDNFLMGLGRRANQVYIIDFGLAKKYRDTSTHQHIPYRENKNLTGTARYASMNTHLGIEQSRRDDLESLGYVLMYFLRGSLPWQGLKAGTKKQKYEKISEKKVSTSIEALCRGYPTEFASYFHYCRSLRFEDKPDYAYLKRIFRDLFIREGFQFDYVFDWTILKYQQSQISATPSRPLGAGAGTSSGIPPAIVNVERQSGEEEGRQAARRRGSGPLLQAPGLSKQKSPIGNESTSKDAMLSTPTAMGRTSGSLRRGAVSGNRESLTVGN…		OG1_2394
Sp1_comp330978_c3_seq3	1690	.	GC	G	5983.87	PASS	AC=5;AF=0.833;AN=6;BaseQRankSum=3.278;DP=250;FS=7.004;MLEAC=5;MLEAF=0.833;MQ=59.58;MQ0=0;MQRankSum=0.500;QD=23.94;RPA=7,6;RU=C;ReadPosRankSum=2.175;STR	GT:AD:DP:GQ:MLPSAC:MLPSAF:PL	0/1/1/1/1/1:50,187:249:30:5:0.833:6019,952,440,175,30,0,1158											GATK	2152	SPGI:CN02049	UniRef100_UPI00015C880B	PREDICTED: hypothetical protein n=1 Tax=Vitis vinifera RepID=UPI00015C880B	tr|Q9CAI5|Q9CAI5_ARATH	At1g72710 OS=Arabidopsis thaliana GN=CKL2	protein kinase adk1	gi|460396369|ref|XP_004243748.1|	PREDICTED: casein kinase I isoform delta-like [Solanum lycopersicum]	AT4G26100.1	casein kinase 1	Encodes a member of the casein kinase 1 protein family that is expressed in punctate particles at the cell periphery suggesting possible plasmodesmatal localization.	casein kinase 1 (CK1); FUNCTIONS IN: protein serine/threonine kinase activity, protein kinase activity, kinase activity, ATP binding; INVOLVED IN: protein amino acid phosphorylation; LOCATED IN: plasmodesma; EXPRESSED IN: 24 plant structures; EXPRESSED DURING: 15 growth stages; CONTAINS InterPro DOMAIN/s: Protein kinase, ATP binding site (InterPro:IPR017441), Protein kinase, catalytic domain (Int…	cassava4.1_006811m|PACid:17982160	casein kinase 1-like protein 2	PGSC0003DMP400055690|PACid:24417127	casein kinase 1-like protein 2	comp330978_c3_seq3:217-1632(+)	m.208723	sp|P42158|KC1D_ARATH`P42158`Q:1-467,H:1-447`72.82%ID`E:0`RecName: Full=Casein kinase I isoform delta-like; Short=CKI-delta; EC=2.7.11.1;`Eukaryota; Viridiplantae; Streptophyta; Embryophyta; Tracheophyta; Spermatophyta; Magnoliophyta; eudicotyledons; core eudicotyledons; rosids; malvids; Brassicales; Brassicaceae; Camelineae; Arabidopsis.	PF00069.20^Pkinase^Protein kinase domain^9-244^E:5e-39`PF07714.12^Pkinase_Tyr^Protein tyrosine kinase^11-269^E:7.1e-16	.	.	COG0515^ Serine/threonine protein kinase	GO:0005737^cellular_component^cytoplasm`GO:0009506^cellular_component^plasmodesma`GO:0005524^molecular_function^ATP binding`GO:0004674^molecular_function^protein serine/threonine kinase activity	MEPRVGNKYRLGRKIGSGSFGEIYLGTNIQTNEEVAIKLENVKTKHPQLLYESKLYRILQGGTGIPNVRWFGVEGDYNVLVMDLLGPSLEDLFNFCSRKLSLKTVLMLADQMINRVEFVHSKSFLHRDIKPDNFLMGLGRRANQVYIIDFGLAKKYRDTSTHQHIPYRENKNLTGTARYASMNTHLGIEQSRRDDLESLGYVLMYFLRGSLPWQGLKAGTKKQKYEKISEKKVSTSIEALCRGYPTEFASYFHYCRSLRFEDKPDYAYLKRIFRDLFIREGFQFDYVFDWTILKYQQSQISATPSRPLGAGAGTSSGIPPAIVNVERQSGEEEGRQAARRRGSGPLLQAPGLSKQKSPIGNESTSKDAMLSTPTAMGRTSGSLRRGAVSGNRESLTVGN…		OG1_2394
Sp1_comp330978_c3_seq3	1751	.	G	GGAAAGACC	15611.9	PASS	AC=4;AF=0.667;AN=6;BaseQRankSum=-0.183;DP=250;FS=16.984;MLEAC=4;MLEAF=0.667;MQ=59.81;MQ0=0;MQRankSum=1.026;QD=23.42;ReadPosRankSum=-0.237	GT:AD:DP:GQ:MLPSAC:MLPSAF:PL	0/0/1/1/1/1:80,162:250:62:4:0.667:15647,657,247,62,0,84,2147483647											GATK	2152	SPGI:CN02049	UniRef100_UPI00015C880B	PREDICTED: hypothetical protein n=1 Tax=Vitis vinifera RepID=UPI00015C880B	tr|Q9CAI5|Q9CAI5_ARATH	At1g72710 OS=Arabidopsis thaliana GN=CKL2	protein kinase adk1	gi|460396369|ref|XP_004243748.1|	PREDICTED: casein kinase I isoform delta-like [Solanum lycopersicum]	AT4G26100.1	casein kinase 1	Encodes a member of the casein kinase 1 protein family that is expressed in punctate particles at the cell periphery suggesting possible plasmodesmatal localization.	casein kinase 1 (CK1); FUNCTIONS IN: protein serine/threonine kinase activity, protein kinase activity, kinase activity, ATP binding; INVOLVED IN: protein amino acid phosphorylation; LOCATED IN: plasmodesma; EXPRESSED IN: 24 plant structures; EXPRESSED DURING: 15 growth stages; CONTAINS InterPro DOMAIN/s: Protein kinase, ATP binding site (InterPro:IPR017441), Protein kinase, catalytic domain (Int…	cassava4.1_006811m|PACid:17982160	casein kinase 1-like protein 2	PGSC0003DMP400055690|PACid:24417127	casein kinase 1-like protein 2	comp330978_c3_seq3:217-1632(+)	m.208723	sp|P42158|KC1D_ARATH`P42158`Q:1-467,H:1-447`72.82%ID`E:0`RecName: Full=Casein kinase I isoform delta-like; Short=CKI-delta; EC=2.7.11.1;`Eukaryota; Viridiplantae; Streptophyta; Embryophyta; Tracheophyta; Spermatophyta; Magnoliophyta; eudicotyledons; core eudicotyledons; rosids; malvids; Brassicales; Brassicaceae; Camelineae; Arabidopsis.	PF00069.20^Pkinase^Protein kinase domain^9-244^E:5e-39`PF07714.12^Pkinase_Tyr^Protein tyrosine kinase^11-269^E:7.1e-16	.	.	COG0515^ Serine/threonine protein kinase	GO:0005737^cellular_component^cytoplasm`GO:0009506^cellular_component^plasmodesma`GO:0005524^molecular_function^ATP binding`GO:0004674^molecular_function^protein serine/threonine kinase activity	MEPRVGNKYRLGRKIGSGSFGEIYLGTNIQTNEEVAIKLENVKTKHPQLLYESKLYRILQGGTGIPNVRWFGVEGDYNVLVMDLLGPSLEDLFNFCSRKLSLKTVLMLADQMINRVEFVHSKSFLHRDIKPDNFLMGLGRRANQVYIIDFGLAKKYRDTSTHQHIPYRENKNLTGTARYASMNTHLGIEQSRRDDLESLGYVLMYFLRGSLPWQGLKAGTKKQKYEKISEKKVSTSIEALCRGYPTEFASYFHYCRSLRFEDKPDYAYLKRIFRDLFIREGFQFDYVFDWTILKYQQSQISATPSRPLGAGAGTSSGIPPAIVNVERQSGEEEGRQAARRRGSGPLLQAPGLSKQKSPIGNESTSKDAMLSTPTAMGRTSGSLRRGAVSGNRESLTVGN…		OG1_2394
Sp1_comp330978_c3_seq3	2125	.	CTCCTTT	CT	46.2	.	INDEL;DP=3;VDB=0.0070;AF1=1;AC1=2;DP4=0,0,0,2;MQ=47;FQ=-40.5	GT:PL:GQ	1/1:85,6,0:10											SAM	2152	SPGI:CN02049	UniRef100_UPI00015C880B	PREDICTED: hypothetical protein n=1 Tax=Vitis vinifera RepID=UPI00015C880B	tr|Q9CAI5|Q9CAI5_ARATH	At1g72710 OS=Arabidopsis thaliana GN=CKL2	protein kinase adk1	gi|460396369|ref|XP_004243748.1|	PREDICTED: casein kinase I isoform delta-like [Solanum lycopersicum]	AT4G26100.1	casein kinase 1	Encodes a member of the casein kinase 1 protein family that is expressed in punctate particles at the cell periphery suggesting possible plasmodesmatal localization.	casein kinase 1 (CK1); FUNCTIONS IN: protein serine/threonine kinase activity, protein kinase activity, kinase activity, ATP binding; INVOLVED IN: protein amino acid phosphorylation; LOCATED IN: plasmodesma; EXPRESSED IN: 24 plant structures; EXPRESSED DURING: 15 growth stages; CONTAINS InterPro DOMAIN/s: Protein kinase, ATP binding site (InterPro:IPR017441), Protein kinase, catalytic domain (Int…	cassava4.1_006811m|PACid:17982160	casein kinase 1-like protein 2	PGSC0003DMP400055690|PACid:24417127	casein kinase 1-like protein 2	comp330978_c3_seq3:217-1632(+)	m.208723	sp|P42158|KC1D_ARATH`P42158`Q:1-467,H:1-447`72.82%ID`E:0`RecName: Full=Casein kinase I isoform delta-like; Short=CKI-delta; EC=2.7.11.1;`Eukaryota; Viridiplantae; Streptophyta; Embryophyta; Tracheophyta; Spermatophyta; Magnoliophyta; eudicotyledons; core eudicotyledons; rosids; malvids; Brassicales; Brassicaceae; Camelineae; Arabidopsis.	PF00069.20^Pkinase^Protein kinase domain^9-244^E:5e-39`PF07714.12^Pkinase_Tyr^Protein tyrosine kinase^11-269^E:7.1e-16	.	.	COG0515^ Serine/threonine protein kinase	GO:0005737^cellular_component^cytoplasm`GO:0009506^cellular_component^plasmodesma`GO:0005524^molecular_function^ATP binding`GO:0004674^molecular_function^protein serine/threonine kinase activity	MEPRVGNKYRLGRKIGSGSFGEIYLGTNIQTNEEVAIKLENVKTKHPQLLYESKLYRILQGGTGIPNVRWFGVEGDYNVLVMDLLGPSLEDLFNFCSRKLSLKTVLMLADQMINRVEFVHSKSFLHRDIKPDNFLMGLGRRANQVYIIDFGLAKKYRDTSTHQHIPYRENKNLTGTARYASMNTHLGIEQSRRDDLESLGYVLMYFLRGSLPWQGLKAGTKKQKYEKISEKKVSTSIEALCRGYPTEFASYFHYCRSLRFEDKPDYAYLKRIFRDLFIREGFQFDYVFDWTILKYQQSQISATPSRPLGAGAGTSSGIPPAIVNVERQSGEEEGRQAARRRGSGPLLQAPGLSKQKSPIGNESTSKDAMLSTPTAMGRTSGSLRRGAVSGNRESLTVGN…		OG1_2394
Sp1_comp330979_c0_seq32	180	.	CT	CTCAAGT	54.5	.	INDEL;DP=49;VDB=0.0345;AF1=0.5;AC1=1;DP4=10,3,1,4;MQ=47;FQ=57.5;PV4=0.047,1,0.0025,0.34	GT:PL:GQ	0/1:92,0,255:95	Sp1_comp330979_c0_seq32	180	.	C	CTCAAG	4953.92	PASS	AC=4;AF=0.667;AN=6;BaseQRankSum=1.003;DP=92;FS=1.044;MLEAC=4;MLEAF=0.667;MQ=59.44;MQ0=0;MQRankSum=-1.394;QD=32.31;ReadPosRankSum=0.480	GT:AD:DP:GQ:MLPSAC:MLPSAF:PL	0/0/1/1/1/1:27,64:91:19:4:0.667:4989,278,111,32,0,19,1902	SG	448	SPGI:SNFRFM4LP02T03U6			-No-Hit-		---NA---	No hit in this database		No hit in this database				No hit in this database		No hit in this database
Sp1_comp330979_c0_seq32	206	.	TC	TCAAGCAGTGGTCCTCAAC	217	.	INDEL;DP=69;VDB=0.0118;AF1=0.5;AC1=1;DP4=12,5,8,14;MQ=46;FQ=217;PV4=0.054,0.26,0.012,1	GT:PL:GQ	0/1:255,0,255:99	Sp1_comp330979_c0_seq32	206	.	T	TCAAGCAGTGGTCCTCAA,TCAAGTAGTGGTCCTCAA	17792.9	PASS	AC=3,1;AF=0.500,0.167;AN=6;BaseQRankSum=3.667;DP=139;FS=7.911;MLEAC=2,1;MLEAF=0.333,0.167;MQ=59.29;MQ0=0;MQRankSum=0.845;QD=22.59;ReadPosRankSum=3.196	GT:AD:DP:GQ:MLPSAC:MLPSAF	0/0/1/1/1/2:42,74,20:139:33:3,1:0.500,0.167	SG	448	SPGI:SNFRFM4LP02T03U6			-No-Hit-		---NA---	No hit in this database		No hit in this database				No hit in this database		No hit in this database
Sp1_comp330979_c0_seq32	300	.	CCT	CCTTACT	44.5	.	INDEL;DP=31;VDB=0.0271;AF1=0.5;AC1=1;DP4=12,6,2,2;MQ=44;FQ=47.5;PV4=0.6,1,0.022,1	GT:PL:GQ	0/1:82,0,255:85											SAM	448	SPGI:SNFRFM4LP02T03U6			-No-Hit-		---NA---	No hit in this database		No hit in this database				No hit in this database		No hit in this database
Sp1_comp330979_c0_seq32	363	.	TTGGGA	TTGGGACTTGGGAGCCTGGGA	195	.	INDEL;DP=46;VDB=0.0190;AF1=0.5;AC1=1;DP4=18,11,2,10;MQ=49;FQ=198;PV4=0.015,7.4e-14,0.004,0.48	GT:PL:GQ	0/1:233,0,255:99											SAM	448	SPGI:SNFRFM4LP02T03U6			-No-Hit-		---NA---	No hit in this database		No hit in this database				No hit in this database		No hit in this database
Sp1_comp330980_c0_seq5	2017	.	TTGAGTTCTATA	T	6.56	.	INDEL;DP=3;VDB=0.0133;AF1=1;AC1=2;DP4=0,0,0,1;MQ=43;FQ=-37.5	GT:PL:GQ	1/1:43,3,0:4											SAM	2055	SPGI:SNFRFM4LP02RSODY	UniRef100_A5C8V0	Putative uncharacterized protein n=1 Tax=Vitis vinifera RepID=A5C8V0_VITVI	sp|P0C8R0|PP416_ARATH	Putative pentatricopeptide repeat-containing protein At5g43820 OS=Arabidopsis thaliana GN=At5g43820	pentatricopeptide repeat-containing protein	gi|297745567|emb|CBI40732.3|	unnamed protein product [Vitis vinifera]	AT5G43820.1	Pentatricopeptide repeat (PPR) superfamily protein		Pentatricopeptide repeat (PPR) superfamily protein; CONTAINS InterPro DOMAIN/s: Pentatricopeptide repeat (InterPro:IPR002885); BEST Arabidopsis thaliana protein match is: Tetratricopeptide repeat (TPR)-like superfamily protein (TAIR:AT5G15010.1); Has 33976 Blast hits to 11353 proteins in 260 species: Archae - 0; Bacteria - 8; Metazoa - 169; Fungi - 383; Plants - 32575; Viruses - 0; Other Eukaryot…	cassava4.1_005681m|PACid:17979552	Pentatricopeptide repeat (PPR) superfamily protein	PGSC0003DMP400036677|PACid:24428703	Pentatricopeptide repeat (PPR) superfamily protein	comp330980_c0_seq5:2-1495(+)	m.208741	sp|P0C8R0|PP416_ARATH`P0C8R0`Q:2-497,H:57-546`55.44%ID`E:0`RecName: Full=Putative pentatricopeptide repeat-containing protein At5g43820;`Eukaryota; Viridiplantae; Streptophyta; Embryophyta; Tracheophyta; Spermatophyta; Magnoliophyta; eudicotyledons; core eudicotyledons; rosids; malvids; Brassicales; Brassicaceae; Camelineae; Arabidopsis.	PF01535.15^PPR^PPR repeat^104-133^E:0.0031`PF13812.1^PPR_3^Pentatricopeptide repeat domain^104-135^E:0.0085`PF01535.15^PPR^PPR repeat^175-201^E:0.52`PF13041.1^PPR_2^PPR repeat family^207-251^E:2.3e-07`PF01535.15^PPR^PPR repeat^208-237^E:0.0016`PF13812.1^PPR_3^Pentatricopeptide repeat domain^208-239^E:0.0039`PF12854.2^PPR_1^PPR repeat^236-265^E:1.6e-05`PF01535.15^PPR^PPR repeat^243-271^E:0.007`PF1…	.	.	NOG329636	.	ELLPIRHIFSIRKSTAVSSSDAQKQSEIVALDGVLPPEDKFRGVFLQKLRGISAIERALASVGLDPTLDLVAKVVNRGNLGGEAMVTFFSWAMKQKTIAKDANTYNVILKALGRRKFFTHMMALFENMRAEGITPTSTTIFIVLDSFIRARQVSKAIQLYGKLEDYGFKCDTEALNVLLQSLCRRSHVGAASSLLVKMKERVALDGMTYSIVIGGWARFGRVNEIEKALKNMIEDGFDPDNMTYSYVLEGLGRAGQLHDAIEIFEGLDEKGHIQHAEVYNSMISNFISAGQIDEGLKYYRRMLSNNCEPNAETYTRLISAFLKARRVADTIEMFDEMIGKGIIPSTGTVTSFLEPLCSYGPPHAALMIYKKAREAGCVISPSAFKLLLMRLSRFGKCGM…
Sp1_comp330981_c0_seq1	3021	.	A	AT	567.08	PASS	AC=6;AF=1.00;AN=6;DP=27;FS=0.000;MLEAC=6;MLEAF=1.00;MQ=58.98;MQ0=0;QD=21.00;RPA=4,5;RU=T;STR	GT:AD:DP:GQ:MLPSAC:MLPSAF:PL	1/1/1/1/1/1:0,17:26:13:6:1.00:602,132,81,51,30,13,0											GATK	3130	SPGI:CN05113	UniRef100_Q4TVR0	NRG1 n=1 Tax=Nicotiana benthamiana RepID=Q4TVR0_NICBE	sp|Q9FKZ1|DRL42_ARATH	Probable disease resistance protein At5g66900 OS=Arabidopsis thaliana GN=At5g66900	leucine-rich repeat-containing	gi|66737320|gb|AAY54606.1|	NRG1 [Nicotiana benthamiana]	AT5G66900.1	Disease resistance protein (CC-NBS-LRR class) family		Disease resistance protein (CC-NBS-LRR class) family; FUNCTIONS IN: ATP binding; INVOLVED IN: apoptosis, defense response; CONTAINS InterPro DOMAIN/s: NB-ARC (InterPro:IPR002182), Powdery mildew resistance protein, RPW8 domain (InterPro:IPR008808), Disease resistance protein (InterPro:IPR000767); BEST Arabidopsis thaliana protein match is: Disease resistance protein (CC-NBS-LRR class) family (TAI…	cassava4.1_024731m|PACid:17967887	Disease resistance protein (CC-NBS-LRR class) family	PGSC0003DMP400014064|PACid:24385763	ADR1-like 1	comp330981_c0_seq1:491-2971(-)	m.208742	sp|Q9FKZ1|DRL42_ARATH`Q9FKZ1`Q:3-818,H:5-807`38.19%ID`E:2e-153`RecName: Full=Probable disease resistance protein At5g66900;`Eukaryota; Viridiplantae; Streptophyta; Embryophyta; Tracheophyta; Spermatophyta; Magnoliophyta; eudicotyledons; core eudicotyledons; rosids; malvids; Brassicales; Brassicaceae; Camelineae; Arabidopsis.	PF05659.6^RPW8^Arabidopsis broad-spectrum mildew resistance protein RPW8^3-142^E:3.6e-32`PF13504.1^LRR_7^Leucine rich repeat^144-152^E:3400`PF00931.17^NB-ARC^NB-ARC domain^190-448^E:5.4e-39`PF13504.1^LRR_7^Leucine rich repeat^584-596^E:340`PF13504.1^LRR_7^Leucine rich repeat^658-675^E:4300`PF00560.28^LRR_1^Leucine Rich Repeat^683-705^E:0.25`PF13504.1^LRR_7^Leucine rich repeat^683-699^E:3.4`PF1350…	sigP:1`10`0.458`YES	.	COG4886^ Leucine-rich repeat (LRR) protein	GO:0043531^molecular_function^ADP binding`GO:0005524^molecular_function^ATP binding`GO:0006952^biological_process^defense response	MAASLIGGSLLGVAFDKLYVVVVDSCRKVAAFRSEFESLKLTLTQIKPIFKDIEKLNKLTGTREVETNVLIKQLTEAEALIEECVKIKRHHLCKKWRFSKKLAKLEKSLSRFFAMDVQIQSFRDIKKALVNLNGIDDKTNEILGHLKNLTLNQGIGIGATAIGTPNAFPGWADVPAVPDGLVGFDSPLLELKKMVLKDEADEPVVVISAPGGCGKTSLVKLLCHDKEIEDKYKHISFVTVSRTPNLRSIIHKIFNKLNNGSVPVFQSNEDALHQLELLLQKHLVGNSILLVLDDVWNESLSVLEKLIFPIQNYKVLVTTRCRFPQFKYTYKLQLLSDNDAMVLFCNYAFEGGKYNGRRDLVDKVVKSCGGFPLALKVVGSSLRGQHLSGIQRQSKSQIL…
Sp1_comp330981_c0_seq1	376	.	CAT	C,CATAAT	11760.9	PASS	AC=1,5;AF=0.167,0.833;AN=6;DP=250;FS=0.000;MLEAC=1,1;MLEAF=0.167,0.167;MQ=59.84;MQ0=0;QD=29.81	GT:AD:DP:GQ:MLPSAC:MLPSAF	1/2/2/2/2/2:0,51,195:250:38:1,5:0.167,0.833											GATK	3130	SPGI:CN05113	UniRef100_Q4TVR0	NRG1 n=1 Tax=Nicotiana benthamiana RepID=Q4TVR0_NICBE	sp|Q9FKZ1|DRL42_ARATH	Probable disease resistance protein At5g66900 OS=Arabidopsis thaliana GN=At5g66900	leucine-rich repeat-containing	gi|66737320|gb|AAY54606.1|	NRG1 [Nicotiana benthamiana]	AT5G66900.1	Disease resistance protein (CC-NBS-LRR class) family		Disease resistance protein (CC-NBS-LRR class) family; FUNCTIONS IN: ATP binding; INVOLVED IN: apoptosis, defense response; CONTAINS InterPro DOMAIN/s: NB-ARC (InterPro:IPR002182), Powdery mildew resistance protein, RPW8 domain (InterPro:IPR008808), Disease resistance protein (InterPro:IPR000767); BEST Arabidopsis thaliana protein match is: Disease resistance protein (CC-NBS-LRR class) family (TAI…	cassava4.1_024731m|PACid:17967887	Disease resistance protein (CC-NBS-LRR class) family	PGSC0003DMP400014064|PACid:24385763	ADR1-like 1	comp330981_c0_seq1:491-2971(-)	m.208742	sp|Q9FKZ1|DRL42_ARATH`Q9FKZ1`Q:3-818,H:5-807`38.19%ID`E:2e-153`RecName: Full=Probable disease resistance protein At5g66900;`Eukaryota; Viridiplantae; Streptophyta; Embryophyta; Tracheophyta; Spermatophyta; Magnoliophyta; eudicotyledons; core eudicotyledons; rosids; malvids; Brassicales; Brassicaceae; Camelineae; Arabidopsis.	PF05659.6^RPW8^Arabidopsis broad-spectrum mildew resistance protein RPW8^3-142^E:3.6e-32`PF13504.1^LRR_7^Leucine rich repeat^144-152^E:3400`PF00931.17^NB-ARC^NB-ARC domain^190-448^E:5.4e-39`PF13504.1^LRR_7^Leucine rich repeat^584-596^E:340`PF13504.1^LRR_7^Leucine rich repeat^658-675^E:4300`PF00560.28^LRR_1^Leucine Rich Repeat^683-705^E:0.25`PF13504.1^LRR_7^Leucine rich repeat^683-699^E:3.4`PF1350…	sigP:1`10`0.458`YES	.	COG4886^ Leucine-rich repeat (LRR) protein	GO:0043531^molecular_function^ADP binding`GO:0005524^molecular_function^ATP binding`GO:0006952^biological_process^defense response	MAASLIGGSLLGVAFDKLYVVVVDSCRKVAAFRSEFESLKLTLTQIKPIFKDIEKLNKLTGTREVETNVLIKQLTEAEALIEECVKIKRHHLCKKWRFSKKLAKLEKSLSRFFAMDVQIQSFRDIKKALVNLNGIDDKTNEILGHLKNLTLNQGIGIGATAIGTPNAFPGWADVPAVPDGLVGFDSPLLELKKMVLKDEADEPVVVISAPGGCGKTSLVKLLCHDKEIEDKYKHISFVTVSRTPNLRSIIHKIFNKLNNGSVPVFQSNEDALHQLELLLQKHLVGNSILLVLDDVWNESLSVLEKLIFPIQNYKVLVTTRCRFPQFKYTYKLQLLSDNDAMVLFCNYAFEGGKYNGRRDLVDKVVKSCGGFPLALKVVGSSLRGQHLSGIQRQSKSQIL…
Sp1_comp330981_c0_seq1	1305	.	TCA	T	217	.	INDEL;DP=138;VDB=0.0392;AF1=0.5;AC1=1;DP4=46,48,13,20;MQ=49;FQ=217;PV4=0.42,9.9e-14,1,1	GT:PL:GQ	0/1:255,0,255:99											SAM	3130	SPGI:CN05113	UniRef100_Q4TVR0	NRG1 n=1 Tax=Nicotiana benthamiana RepID=Q4TVR0_NICBE	sp|Q9FKZ1|DRL42_ARATH	Probable disease resistance protein At5g66900 OS=Arabidopsis thaliana GN=At5g66900	leucine-rich repeat-containing	gi|66737320|gb|AAY54606.1|	NRG1 [Nicotiana benthamiana]	AT5G66900.1	Disease resistance protein (CC-NBS-LRR class) family		Disease resistance protein (CC-NBS-LRR class) family; FUNCTIONS IN: ATP binding; INVOLVED IN: apoptosis, defense response; CONTAINS InterPro DOMAIN/s: NB-ARC (InterPro:IPR002182), Powdery mildew resistance protein, RPW8 domain (InterPro:IPR008808), Disease resistance protein (InterPro:IPR000767); BEST Arabidopsis thaliana protein match is: Disease resistance protein (CC-NBS-LRR class) family (TAI…	cassava4.1_024731m|PACid:17967887	Disease resistance protein (CC-NBS-LRR class) family	PGSC0003DMP400014064|PACid:24385763	ADR1-like 1	comp330981_c0_seq1:491-2971(-)	m.208742	sp|Q9FKZ1|DRL42_ARATH`Q9FKZ1`Q:3-818,H:5-807`38.19%ID`E:2e-153`RecName: Full=Probable disease resistance protein At5g66900;`Eukaryota; Viridiplantae; Streptophyta; Embryophyta; Tracheophyta; Spermatophyta; Magnoliophyta; eudicotyledons; core eudicotyledons; rosids; malvids; Brassicales; Brassicaceae; Camelineae; Arabidopsis.	PF05659.6^RPW8^Arabidopsis broad-spectrum mildew resistance protein RPW8^3-142^E:3.6e-32`PF13504.1^LRR_7^Leucine rich repeat^144-152^E:3400`PF00931.17^NB-ARC^NB-ARC domain^190-448^E:5.4e-39`PF13504.1^LRR_7^Leucine rich repeat^584-596^E:340`PF13504.1^LRR_7^Leucine rich repeat^658-675^E:4300`PF00560.28^LRR_1^Leucine Rich Repeat^683-705^E:0.25`PF13504.1^LRR_7^Leucine rich repeat^683-699^E:3.4`PF1350…	sigP:1`10`0.458`YES	.	COG4886^ Leucine-rich repeat (LRR) protein	GO:0043531^molecular_function^ADP binding`GO:0005524^molecular_function^ATP binding`GO:0006952^biological_process^defense response	MAASLIGGSLLGVAFDKLYVVVVDSCRKVAAFRSEFESLKLTLTQIKPIFKDIEKLNKLTGTREVETNVLIKQLTEAEALIEECVKIKRHHLCKKWRFSKKLAKLEKSLSRFFAMDVQIQSFRDIKKALVNLNGIDDKTNEILGHLKNLTLNQGIGIGATAIGTPNAFPGWADVPAVPDGLVGFDSPLLELKKMVLKDEADEPVVVISAPGGCGKTSLVKLLCHDKEIEDKYKHISFVTVSRTPNLRSIIHKIFNKLNNGSVPVFQSNEDALHQLELLLQKHLVGNSILLVLDDVWNESLSVLEKLIFPIQNYKVLVTTRCRFPQFKYTYKLQLLSDNDAMVLFCNYAFEGGKYNGRRDLVDKVVKSCGGFPLALKVVGSSLRGQHLSGIQRQSKSQIL…
Sp1_comp330982_c0_seq1	3133	.	CA	C	15.4	.	INDEL;DP=27;VDB=0.0298;AF1=1;AC1=2;DP4=0,0,1,1;MQ=28;FQ=-40.5	GT:PL:GQ	1/1:54,6,0:10	Sp1_comp330982_c0_seq1	3133	.	CA	C	1057.88	PASS	AC=6;AF=1.00;AN=6;DP=34;FS=0.000;MLEAC=6;MLEAF=1.00;MQ=59.49;MQ0=0;QD=31.11	GT:AD:DP:GQ:MLPSAC:MLPSAF:PL	1/1/1/1/1/1:0,30:34:24:6:1.00:1093,237,146,93,54,24,0	SG	3451	SPGI:CN04871	UniRef100_A5ADU1	Putative uncharacterized protein n=1 Tax=Vitis vinifera RepID=A5ADU1_VITVI	sp|Q7PC84|PDR11_ARATH	Probable pleiotropic drug resistance protein 11 OS=Arabidopsis thaliana GN=PDR11	atp-binding cassette	gi|359481989|ref|XP_002277172.2|	PREDICTED: pleiotropic drug resistance protein 2 [Vitis vinifera]	AT1G66950.1	pleiotropic drug resistance 11		pleiotropic drug resistance 11 (PDR11); FUNCTIONS IN: ATPase activity, coupled to transmembrane movement of substances; INVOLVED IN: drug transmembrane transport; LOCATED IN: membrane; EXPRESSED IN: 9 plant structures; EXPRESSED DURING: 4 anthesis, C globular stage, petal differentiation and expansion stage; CONTAINS InterPro DOMAIN/s: ATPase, AAA+ type, core (InterPro:IPR003593), ABC transporter…	cassava4.1_000238m|PACid:17972440	pleiotropic drug resistance 11	PGSC0003DMP400040659|PACid:24389138	pleiotropic drug resistance 6	comp330982_c0_seq1:1-3135(-)	m.208744	sp|Q7PC84|AB39G_ARATH`Q7PC84`Q:5-1045,H:9-1055`71.02%ID`E:0`RecName: Full=ABC transporter G family member 39; Short=ABC transporter ABCG.39; Short=AtABCG39; AltName: Full=Probable pleiotropic drug resistance protein 11;`Eukaryota; Viridiplantae; Streptophyta; Embryophyta; Tracheophyta; Spermatophyta; Magnoliophyta; eudicotyledons; core eudicotyledons; rosids; malvids; Brassicales; Brassicaceae; C…	PF00005.22^ABC_tran^ABC transporter^187-369^E:5.8e-17`PF01061.19^ABC2_membrane^ABC-2 type transporter^523-735^E:5.3e-40`PF08370.6^PDR_assoc^Plant PDR ABC transporter associated^751-806^E:4.8e-21`PF00005.22^ABC_tran^ABC transporter^872-1023^E:4.6e-19	.	ExpAA=135.03`PredHel=6`Topology=i539-561o576-598i618-640o655-677i684-706o769-791i	COG1131^ ABC-type multidrug transport system, ATPase component	GO:0016021^cellular_component^integral to membrane`GO:0005886^cellular_component^plasma membrane`GO:0005524^molecular_function^ATP binding`GO:0016887^molecular_function^ATPase activity`GO:0006200^biological_process^ATP catabolic process`GO:0006855^biological_process^drug transmembrane transport`GO:0000302^biological_process^response to reactive oxygen species	MMEGDDPEISRSSRRSLASSSRRSWQSASLREVAWLATPEAFGRSARREDEEDELRWAAIERLPTFDRMRKGVLKKHAVDGDGRLVAEEIDITKLGKQEKEMLMESILRAVEEDNDRFLLRFRERIDRVGVDIPKIEVRYEHLSVVGETYVGRRALPTLANTTMNALESVLRMVHLAPSNRRSIQILKDVSGIIKPSRMTLLLGPPGAGKTTLMRALAGKLDNDLKKTGKITYCGHEFHEFVPQRTCAYISQHDLHHGELTVRETLDFSGRCLGVGTRYELLAELSRRERDAGIKPDPELDAFLKSISVVGQKTSLVTDYIIKILGLEICADITVGDEMRRGISGGQKKRVTTGEMLVGPAKVLLMDEISTGLDSSTTFQIVKYMSQLVHIMDVTMVIS…		OG1_1087
Sp1_comp330982_c0_seq1	3355	.	AATG	AATGAAGATG	18.3	.	INDEL;DP=6;VDB=0.0006;AF1=1;AC1=2;DP4=0,0,0,2;MQ=36;FQ=-40.5	GT:PL:GQ	1/1:57,6,0:10	Sp1_comp330982_c0_seq1	3355	.	A	AATGAAG	1124.3	PASS	AC=6;AF=1.00;AN=6;DP=13;FS=0.000;MLEAC=6;MLEAF=1.00;MQ=60.00;MQ0=0;QD=27.91	GT:AD:DP:GQ:MLPSAC:MLPSAF:PL	1/1/1/1/1/1:0,13:13:10:6:1.00:1159,101,62,39,23,10,0	SG	3451	SPGI:CN04871	UniRef100_A5ADU1	Putative uncharacterized protein n=1 Tax=Vitis vinifera RepID=A5ADU1_VITVI	sp|Q7PC84|PDR11_ARATH	Probable pleiotropic drug resistance protein 11 OS=Arabidopsis thaliana GN=PDR11	atp-binding cassette	gi|359481989|ref|XP_002277172.2|	PREDICTED: pleiotropic drug resistance protein 2 [Vitis vinifera]	AT1G66950.1	pleiotropic drug resistance 11		pleiotropic drug resistance 11 (PDR11); FUNCTIONS IN: ATPase activity, coupled to transmembrane movement of substances; INVOLVED IN: drug transmembrane transport; LOCATED IN: membrane; EXPRESSED IN: 9 plant structures; EXPRESSED DURING: 4 anthesis, C globular stage, petal differentiation and expansion stage; CONTAINS InterPro DOMAIN/s: ATPase, AAA+ type, core (InterPro:IPR003593), ABC transporter…	cassava4.1_000238m|PACid:17972440	pleiotropic drug resistance 11	PGSC0003DMP400040659|PACid:24389138	pleiotropic drug resistance 6	comp330982_c0_seq1:1-3135(-)	m.208744	sp|Q7PC84|AB39G_ARATH`Q7PC84`Q:5-1045,H:9-1055`71.02%ID`E:0`RecName: Full=ABC transporter G family member 39; Short=ABC transporter ABCG.39; Short=AtABCG39; AltName: Full=Probable pleiotropic drug resistance protein 11;`Eukaryota; Viridiplantae; Streptophyta; Embryophyta; Tracheophyta; Spermatophyta; Magnoliophyta; eudicotyledons; core eudicotyledons; rosids; malvids; Brassicales; Brassicaceae; C…	PF00005.22^ABC_tran^ABC transporter^187-369^E:5.8e-17`PF01061.19^ABC2_membrane^ABC-2 type transporter^523-735^E:5.3e-40`PF08370.6^PDR_assoc^Plant PDR ABC transporter associated^751-806^E:4.8e-21`PF00005.22^ABC_tran^ABC transporter^872-1023^E:4.6e-19	.	ExpAA=135.03`PredHel=6`Topology=i539-561o576-598i618-640o655-677i684-706o769-791i	COG1131^ ABC-type multidrug transport system, ATPase component	GO:0016021^cellular_component^integral to membrane`GO:0005886^cellular_component^plasma membrane`GO:0005524^molecular_function^ATP binding`GO:0016887^molecular_function^ATPase activity`GO:0006200^biological_process^ATP catabolic process`GO:0006855^biological_process^drug transmembrane transport`GO:0000302^biological_process^response to reactive oxygen species	MMEGDDPEISRSSRRSLASSSRRSWQSASLREVAWLATPEAFGRSARREDEEDELRWAAIERLPTFDRMRKGVLKKHAVDGDGRLVAEEIDITKLGKQEKEMLMESILRAVEEDNDRFLLRFRERIDRVGVDIPKIEVRYEHLSVVGETYVGRRALPTLANTTMNALESVLRMVHLAPSNRRSIQILKDVSGIIKPSRMTLLLGPPGAGKTTLMRALAGKLDNDLKKTGKITYCGHEFHEFVPQRTCAYISQHDLHHGELTVRETLDFSGRCLGVGTRYELLAELSRRERDAGIKPDPELDAFLKSISVVGQKTSLVTDYIIKILGLEICADITVGDEMRRGISGGQKKRVTTGEMLVGPAKVLLMDEISTGLDSSTTFQIVKYMSQLVHIMDVTMVIS…		OG1_1087
Sp1_comp330982_c0_seq1	3153	.	C	CT	825.92	PASS	AC=6;AF=1.00;AN=6;DP=24;FS=0.000;MLEAC=6;MLEAF=1.00;MQ=59.27;MQ0=0;QD=34.41	GT:AD:DP:GQ:MLPSAC:MLPSAF:PL	1/1/1/1/1/1:0,24:24:19:6:1.00:861,187,114,72,42,19,0											GATK	3451	SPGI:CN04871	UniRef100_A5ADU1	Putative uncharacterized protein n=1 Tax=Vitis vinifera RepID=A5ADU1_VITVI	sp|Q7PC84|PDR11_ARATH	Probable pleiotropic drug resistance protein 11 OS=Arabidopsis thaliana GN=PDR11	atp-binding cassette	gi|359481989|ref|XP_002277172.2|	PREDICTED: pleiotropic drug resistance protein 2 [Vitis vinifera]	AT1G66950.1	pleiotropic drug resistance 11		pleiotropic drug resistance 11 (PDR11); FUNCTIONS IN: ATPase activity, coupled to transmembrane movement of substances; INVOLVED IN: drug transmembrane transport; LOCATED IN: membrane; EXPRESSED IN: 9 plant structures; EXPRESSED DURING: 4 anthesis, C globular stage, petal differentiation and expansion stage; CONTAINS InterPro DOMAIN/s: ATPase, AAA+ type, core (InterPro:IPR003593), ABC transporter…	cassava4.1_000238m|PACid:17972440	pleiotropic drug resistance 11	PGSC0003DMP400040659|PACid:24389138	pleiotropic drug resistance 6	comp330982_c0_seq1:1-3135(-)	m.208744	sp|Q7PC84|AB39G_ARATH`Q7PC84`Q:5-1045,H:9-1055`71.02%ID`E:0`RecName: Full=ABC transporter G family member 39; Short=ABC transporter ABCG.39; Short=AtABCG39; AltName: Full=Probable pleiotropic drug resistance protein 11;`Eukaryota; Viridiplantae; Streptophyta; Embryophyta; Tracheophyta; Spermatophyta; Magnoliophyta; eudicotyledons; core eudicotyledons; rosids; malvids; Brassicales; Brassicaceae; C…	PF00005.22^ABC_tran^ABC transporter^187-369^E:5.8e-17`PF01061.19^ABC2_membrane^ABC-2 type transporter^523-735^E:5.3e-40`PF08370.6^PDR_assoc^Plant PDR ABC transporter associated^751-806^E:4.8e-21`PF00005.22^ABC_tran^ABC transporter^872-1023^E:4.6e-19	.	ExpAA=135.03`PredHel=6`Topology=i539-561o576-598i618-640o655-677i684-706o769-791i	COG1131^ ABC-type multidrug transport system, ATPase component	GO:0016021^cellular_component^integral to membrane`GO:0005886^cellular_component^plasma membrane`GO:0005524^molecular_function^ATP binding`GO:0016887^molecular_function^ATPase activity`GO:0006200^biological_process^ATP catabolic process`GO:0006855^biological_process^drug transmembrane transport`GO:0000302^biological_process^response to reactive oxygen species	MMEGDDPEISRSSRRSLASSSRRSWQSASLREVAWLATPEAFGRSARREDEEDELRWAAIERLPTFDRMRKGVLKKHAVDGDGRLVAEEIDITKLGKQEKEMLMESILRAVEEDNDRFLLRFRERIDRVGVDIPKIEVRYEHLSVVGETYVGRRALPTLANTTMNALESVLRMVHLAPSNRRSIQILKDVSGIIKPSRMTLLLGPPGAGKTTLMRALAGKLDNDLKKTGKITYCGHEFHEFVPQRTCAYISQHDLHHGELTVRETLDFSGRCLGVGTRYELLAELSRRERDAGIKPDPELDAFLKSISVVGQKTSLVTDYIIKILGLEICADITVGDEMRRGISGGQKKRVTTGEMLVGPAKVLLMDEISTGLDSSTTFQIVKYMSQLVHIMDVTMVIS…		OG1_1087
Sp1_comp330982_c0_seq1	3156	.	CCT	C	1137.92	PASS	AC=6;AF=1.00;AN=6;DP=24;FS=0.000;MLEAC=6;MLEAF=1.00;MQ=59.27;MQ0=0;QD=32.39	GT:AD:DP:GQ:MLPSAC:MLPSAF:PL	1/1/1/1/1/1:0,24:24:19:6:1.00:1173,187,115,72,42,19,0											GATK	3451	SPGI:CN04871	UniRef100_A5ADU1	Putative uncharacterized protein n=1 Tax=Vitis vinifera RepID=A5ADU1_VITVI	sp|Q7PC84|PDR11_ARATH	Probable pleiotropic drug resistance protein 11 OS=Arabidopsis thaliana GN=PDR11	atp-binding cassette	gi|359481989|ref|XP_002277172.2|	PREDICTED: pleiotropic drug resistance protein 2 [Vitis vinifera]	AT1G66950.1	pleiotropic drug resistance 11		pleiotropic drug resistance 11 (PDR11); FUNCTIONS IN: ATPase activity, coupled to transmembrane movement of substances; INVOLVED IN: drug transmembrane transport; LOCATED IN: membrane; EXPRESSED IN: 9 plant structures; EXPRESSED DURING: 4 anthesis, C globular stage, petal differentiation and expansion stage; CONTAINS InterPro DOMAIN/s: ATPase, AAA+ type, core (InterPro:IPR003593), ABC transporter…	cassava4.1_000238m|PACid:17972440	pleiotropic drug resistance 11	PGSC0003DMP400040659|PACid:24389138	pleiotropic drug resistance 6	comp330982_c0_seq1:1-3135(-)	m.208744	sp|Q7PC84|AB39G_ARATH`Q7PC84`Q:5-1045,H:9-1055`71.02%ID`E:0`RecName: Full=ABC transporter G family member 39; Short=ABC transporter ABCG.39; Short=AtABCG39; AltName: Full=Probable pleiotropic drug resistance protein 11;`Eukaryota; Viridiplantae; Streptophyta; Embryophyta; Tracheophyta; Spermatophyta; Magnoliophyta; eudicotyledons; core eudicotyledons; rosids; malvids; Brassicales; Brassicaceae; C…	PF00005.22^ABC_tran^ABC transporter^187-369^E:5.8e-17`PF01061.19^ABC2_membrane^ABC-2 type transporter^523-735^E:5.3e-40`PF08370.6^PDR_assoc^Plant PDR ABC transporter associated^751-806^E:4.8e-21`PF00005.22^ABC_tran^ABC transporter^872-1023^E:4.6e-19	.	ExpAA=135.03`PredHel=6`Topology=i539-561o576-598i618-640o655-677i684-706o769-791i	COG1131^ ABC-type multidrug transport system, ATPase component	GO:0016021^cellular_component^integral to membrane`GO:0005886^cellular_component^plasma membrane`GO:0005524^molecular_function^ATP binding`GO:0016887^molecular_function^ATPase activity`GO:0006200^biological_process^ATP catabolic process`GO:0006855^biological_process^drug transmembrane transport`GO:0000302^biological_process^response to reactive oxygen species	MMEGDDPEISRSSRRSLASSSRRSWQSASLREVAWLATPEAFGRSARREDEEDELRWAAIERLPTFDRMRKGVLKKHAVDGDGRLVAEEIDITKLGKQEKEMLMESILRAVEEDNDRFLLRFRERIDRVGVDIPKIEVRYEHLSVVGETYVGRRALPTLANTTMNALESVLRMVHLAPSNRRSIQILKDVSGIIKPSRMTLLLGPPGAGKTTLMRALAGKLDNDLKKTGKITYCGHEFHEFVPQRTCAYISQHDLHHGELTVRETLDFSGRCLGVGTRYELLAELSRRERDAGIKPDPELDAFLKSISVVGQKTSLVTDYIIKILGLEICADITVGDEMRRGISGGQKKRVTTGEMLVGPAKVLLMDEISTGLDSSTTFQIVKYMSQLVHIMDVTMVIS…		OG1_1087
Sp1_comp330982_c0_seq1	3191	.	TG	T	820.34	PASS	AC=5;AF=0.833;AN=6;BaseQRankSum=0.985;DP=27;FS=1.906;MLEAC=5;MLEAF=0.833;MQ=59.35;MQ0=0;MQRankSum=0.781;QD=30.38;ReadPosRankSum=0.442	GT:AD:DP:GQ:MLPSAC:MLPSAF:PL	0/1/1/1/1/1:5,20:27:4:5:0.833:854,105,49,21,4,0,173											GATK	3451	SPGI:CN04871	UniRef100_A5ADU1	Putative uncharacterized protein n=1 Tax=Vitis vinifera RepID=A5ADU1_VITVI	sp|Q7PC84|PDR11_ARATH	Probable pleiotropic drug resistance protein 11 OS=Arabidopsis thaliana GN=PDR11	atp-binding cassette	gi|359481989|ref|XP_002277172.2|	PREDICTED: pleiotropic drug resistance protein 2 [Vitis vinifera]	AT1G66950.1	pleiotropic drug resistance 11		pleiotropic drug resistance 11 (PDR11); FUNCTIONS IN: ATPase activity, coupled to transmembrane movement of substances; INVOLVED IN: drug transmembrane transport; LOCATED IN: membrane; EXPRESSED IN: 9 plant structures; EXPRESSED DURING: 4 anthesis, C globular stage, petal differentiation and expansion stage; CONTAINS InterPro DOMAIN/s: ATPase, AAA+ type, core (InterPro:IPR003593), ABC transporter…	cassava4.1_000238m|PACid:17972440	pleiotropic drug resistance 11	PGSC0003DMP400040659|PACid:24389138	pleiotropic drug resistance 6	comp330982_c0_seq1:1-3135(-)	m.208744	sp|Q7PC84|AB39G_ARATH`Q7PC84`Q:5-1045,H:9-1055`71.02%ID`E:0`RecName: Full=ABC transporter G family member 39; Short=ABC transporter ABCG.39; Short=AtABCG39; AltName: Full=Probable pleiotropic drug resistance protein 11;`Eukaryota; Viridiplantae; Streptophyta; Embryophyta; Tracheophyta; Spermatophyta; Magnoliophyta; eudicotyledons; core eudicotyledons; rosids; malvids; Brassicales; Brassicaceae; C…	PF00005.22^ABC_tran^ABC transporter^187-369^E:5.8e-17`PF01061.19^ABC2_membrane^ABC-2 type transporter^523-735^E:5.3e-40`PF08370.6^PDR_assoc^Plant PDR ABC transporter associated^751-806^E:4.8e-21`PF00005.22^ABC_tran^ABC transporter^872-1023^E:4.6e-19	.	ExpAA=135.03`PredHel=6`Topology=i539-561o576-598i618-640o655-677i684-706o769-791i	COG1131^ ABC-type multidrug transport system, ATPase component	GO:0016021^cellular_component^integral to membrane`GO:0005886^cellular_component^plasma membrane`GO:0005524^molecular_function^ATP binding`GO:0016887^molecular_function^ATPase activity`GO:0006200^biological_process^ATP catabolic process`GO:0006855^biological_process^drug transmembrane transport`GO:0000302^biological_process^response to reactive oxygen species	MMEGDDPEISRSSRRSLASSSRRSWQSASLREVAWLATPEAFGRSARREDEEDELRWAAIERLPTFDRMRKGVLKKHAVDGDGRLVAEEIDITKLGKQEKEMLMESILRAVEEDNDRFLLRFRERIDRVGVDIPKIEVRYEHLSVVGETYVGRRALPTLANTTMNALESVLRMVHLAPSNRRSIQILKDVSGIIKPSRMTLLLGPPGAGKTTLMRALAGKLDNDLKKTGKITYCGHEFHEFVPQRTCAYISQHDLHHGELTVRETLDFSGRCLGVGTRYELLAELSRRERDAGIKPDPELDAFLKSISVVGQKTSLVTDYIIKILGLEICADITVGDEMRRGISGGQKKRVTTGEMLVGPAKVLLMDEISTGLDSSTTFQIVKYMSQLVHIMDVTMVIS…		OG1_1087
Sp1_comp330982_c0_seq1	3342	.	G	GGAGCT	705.56	PASS	AC=6;AF=1.00;AN=6;DP=10;FS=0.000;MLEAC=6;MLEAF=1.00;MQ=60.00;MQ0=0;QD=28.47;RPA=1,2;RU=GAGCT;STR	GT:AD:DP:GQ:MLPSAC:MLPSAF:PL	1/1/1/1/1/1:0,10:10:8:6:1.00:740,78,48,30,18,8,0											GATK	3451	SPGI:CN04871	UniRef100_A5ADU1	Putative uncharacterized protein n=1 Tax=Vitis vinifera RepID=A5ADU1_VITVI	sp|Q7PC84|PDR11_ARATH	Probable pleiotropic drug resistance protein 11 OS=Arabidopsis thaliana GN=PDR11	atp-binding cassette	gi|359481989|ref|XP_002277172.2|	PREDICTED: pleiotropic drug resistance protein 2 [Vitis vinifera]	AT1G66950.1	pleiotropic drug resistance 11		pleiotropic drug resistance 11 (PDR11); FUNCTIONS IN: ATPase activity, coupled to transmembrane movement of substances; INVOLVED IN: drug transmembrane transport; LOCATED IN: membrane; EXPRESSED IN: 9 plant structures; EXPRESSED DURING: 4 anthesis, C globular stage, petal differentiation and expansion stage; CONTAINS InterPro DOMAIN/s: ATPase, AAA+ type, core (InterPro:IPR003593), ABC transporter…	cassava4.1_000238m|PACid:17972440	pleiotropic drug resistance 11	PGSC0003DMP400040659|PACid:24389138	pleiotropic drug resistance 6	comp330982_c0_seq1:1-3135(-)	m.208744	sp|Q7PC84|AB39G_ARATH`Q7PC84`Q:5-1045,H:9-1055`71.02%ID`E:0`RecName: Full=ABC transporter G family member 39; Short=ABC transporter ABCG.39; Short=AtABCG39; AltName: Full=Probable pleiotropic drug resistance protein 11;`Eukaryota; Viridiplantae; Streptophyta; Embryophyta; Tracheophyta; Spermatophyta; Magnoliophyta; eudicotyledons; core eudicotyledons; rosids; malvids; Brassicales; Brassicaceae; C…	PF00005.22^ABC_tran^ABC transporter^187-369^E:5.8e-17`PF01061.19^ABC2_membrane^ABC-2 type transporter^523-735^E:5.3e-40`PF08370.6^PDR_assoc^Plant PDR ABC transporter associated^751-806^E:4.8e-21`PF00005.22^ABC_tran^ABC transporter^872-1023^E:4.6e-19	.	ExpAA=135.03`PredHel=6`Topology=i539-561o576-598i618-640o655-677i684-706o769-791i	COG1131^ ABC-type multidrug transport system, ATPase component	GO:0016021^cellular_component^integral to membrane`GO:0005886^cellular_component^plasma membrane`GO:0005524^molecular_function^ATP binding`GO:0016887^molecular_function^ATPase activity`GO:0006200^biological_process^ATP catabolic process`GO:0006855^biological_process^drug transmembrane transport`GO:0000302^biological_process^response to reactive oxygen species	MMEGDDPEISRSSRRSLASSSRRSWQSASLREVAWLATPEAFGRSARREDEEDELRWAAIERLPTFDRMRKGVLKKHAVDGDGRLVAEEIDITKLGKQEKEMLMESILRAVEEDNDRFLLRFRERIDRVGVDIPKIEVRYEHLSVVGETYVGRRALPTLANTTMNALESVLRMVHLAPSNRRSIQILKDVSGIIKPSRMTLLLGPPGAGKTTLMRALAGKLDNDLKKTGKITYCGHEFHEFVPQRTCAYISQHDLHHGELTVRETLDFSGRCLGVGTRYELLAELSRRERDAGIKPDPELDAFLKSISVVGQKTSLVTDYIIKILGLEICADITVGDEMRRGISGGQKKRVTTGEMLVGPAKVLLMDEISTGLDSSTTFQIVKYMSQLVHIMDVTMVIS…		OG1_1087
Sp1_comp330985_c0_seq1	124	.	GGGAGG	GGGAGGAGG	217	.	INDEL;DP=122;VDB=0.0271;AF1=0.5;AC1=1;DP4=36,30,24,24;MQ=50;FQ=217;PV4=0.71,1,1,1	GT:PL:GQ	0/1:255,0,255:99	Sp1_comp330985_c0_seq1	124	.	G	GGGA	1909.99	PASS	AC=2;AF=0.333;AN=6;BaseQRankSum=0.763;DP=99;FS=0.775;MLEAC=2;MLEAF=0.333;MQ=60.00;MQ0=0;MQRankSum=1.485;QD=19.29;RPA=1,2;RU=GGA;ReadPosRankSum=0.885;STR	GT:AD:DP:GQ:MLPSAC:MLPSAF:PL	0/0/0/0/1/1:58,40:99:2:2:0.333:1943,64,0,2,54,190,2147483647	SG	267	SPGI:SN169172_1376_2073			-No-Hit-		dna binding	No hit in this database		No hit in this database				No hit in this database		No hit in this database
Sp1_comp330985_c0_seq1	168	.	TAAA	TAA	200	.	INDEL;DP=108;VDB=0.0393;AF1=1;AC1=2;DP4=1,5,19,31;MQ=48;FQ=-34.5;PV4=0.4,0.00023,1,0.14	GT:PL:GQ	1/1:236,0,0:3	Sp1_comp330985_c0_seq1	168	.	TA	T	3484.86	PASS	AC=5;AF=0.833;AN=6;BaseQRankSum=0.156;DP=99;FS=8.297;MLEAC=5;MLEAF=0.833;MQ=60.00;MQ0=0;MQRankSum=0.156;QD=31.14;RPA=3,2;RU=A;ReadPosRankSum=0.427;STR	GT:AD:DP:GQ:MLPSAC:MLPSAF:PL	0/1/1/1/1/1:8,86:99:59:5:0.833:3520,545,294,153,59,0,191	SG	267	SPGI:SN169172_1376_2073			-No-Hit-		dna binding	No hit in this database		No hit in this database				No hit in this database		No hit in this database
Sp1_comp330985_c0_seq1	194	.	ACC	AC	101	.	INDEL;DP=77;VDB=0.0190;AF1=0.5;AC1=1;DP4=8,18,9,10;MQ=47;FQ=104;PV4=0.35,0.045,1,0.23	GT:PL:GQ	0/1:139,0,235:99											SAM	267	SPGI:SN169172_1376_2073			-No-Hit-		dna binding	No hit in this database		No hit in this database				No hit in this database		No hit in this database
Sp1_comp330985_c2_seq1	565	.	GAA	GAAA	214	.	INDEL;DP=99;VDB=0.0345;AF1=1;AC1=2;DP4=2,1,13,21;MQ=44;FQ=-85.5;PV4=0.55,1,0.12,0.12	GT:PL:GQ	1/1:255,51,0:99	Sp1_comp330985_c2_seq1	565	.	G	GA	1521.9	PASS	AC=3;AF=0.500;AN=6;BaseQRankSum=0.504;DP=100;FS=0.000;MLEAC=3;MLEAF=0.500;MQ=60.00;MQ0=0;MQRankSum=-1.115;QD=15.22;RPA=2,3;RU=A;ReadPosRankSum=-0.044;STR	GT:AD:DP:GQ:MLPSAC:MLPSAF:PL	0/0/0/1/1/1:46,45:100:22:3:0.500:1557,113,22,0,25,120,2147483647	SG	794	SPGI:CN29422	no hit		-No-Hit-	No Matching Hit found	---NA---	No hit in this database		No hit in this database				No hit in this database		No hit in this database		comp330985_c2_seq1:378-710(-)	m.208780	.	.	.	.	.	.	MIILSIWRRNEMITHREQKEQPEIIHHSKTLNHTNILQLLLLFLFLKDSPINTSVLYETTQFTSHLQDDETKNPERIHKVPTQEIPKNSQGTLSLHLCSPRLFLALHTAL*		OG1_8333
Sp1_comp330985_c3_seq1	271	.	GTTTTTTTTT	GTTTTTT,GTTTTTTT,GTTTTTTTT	93.6	.	INDEL;DP=36;VDB=0.0365;AF1=1;AC1=2;DP4=0,0,4,10;MQ=47;FQ=-52.5	GT:PL:GQ	1/1:178,62,44,139,0,127,176,36,118,163:33	Sp1_comp330985_c3_seq1	271	.	GTTT	GT,G	1456.86	PASS	AC=4,2;AF=0.667,0.333;AN=6;DP=45;FS=0.000;MLEAC=2,1;MLEAF=0.333,0.167;MQ=57.81;MQ0=0;QD=32.37;RPA=9,7,6;RU=T;STR	GT:AD:DP:GQ:MLPSAC:MLPSAF	1/1/1/1/2/2:0,20,13:39:9:4,2:0.667,0.333	SG	366	No hit in this database						No hit in this database		No hit in this database				No hit in this database		No hit in this database
Sp1_comp330988_c0_seq2	141	.	CAAAAAA	CAAAAA	35.5	.	INDEL;DP=91;VDB=0.0380;AF1=0.5;AC1=1;DP4=21,15,37,10;MQ=48;FQ=38.4;PV4=0.056,1,1,0.061	GT:PL:GQ	0/1:73,0,92:76	Sp1_comp330988_c0_seq2	141	.	CA	CAA,C	1200.86	PASS	AC=1,2;AF=0.167,0.333;AN=6;BaseQRankSum=0.792;DP=94;FS=12.457;MLEAC=1,1;MLEAF=0.167,0.167;MQ=59.74;MQ0=0;MQRankSum=0.742;QD=12.78;RPA=6,7,5;RU=A;ReadPosRankSum=-1.680;STR	GT:AD:DP:GQ:MLPSAC:MLPSAF	0/0/0/1/2/2:40,8,40:94:1:1,2:0.167,0.333	SG	2065	SPGI:CN16904	UniRef100_B9SDP2	D-lactate dehydrogenase, putative n=1 Tax=Ricinus communis RepID=B9SDP2_RICCO	tr|Q94AX4|Q94AX4_ARATH	AT5g06580/F15M7_11 OS=Arabidopsis thaliana GN=At5g06580	fad linked oxidase domain protein	gi|508717769|gb|EOY09666.1|	FAD-linked oxidases family protein isoform 1 [Theobroma cacao]	AT5G06580.1	FAD-linked oxidases family protein	Encodes a protein with glycolate dehydrogenase activity, which was shown to complement various subunits of the E. coli glycolate oxidase complex. It has not been ruled out that the enzyme might be involved in other catalytic activities in vivo.	FAD-linked oxidases family protein; FUNCTIONS IN: glycolate oxidase activity, glycolate dehydrogenase activity, D-lactate dehydrogenase (cytochrome) activity, ATP binding; LOCATED IN: mitochondrion; EXPRESSED IN: 22 plant structures; EXPRESSED DURING: 13 growth stages; CONTAINS InterPro DOMAIN/s: FAD-linked oxidase, FAD-binding, subdomain 2 (InterPro:IPR016168), FAD-binding, type 2 (InterPro:IPR0…	cassava4.1_004573m|PACid:17959964	FAD-linked oxidases family protein	PGSC0003DMP400015218|PACid:24406859	FAD-linked oxidases family protein	comp330988_c0_seq2:165-1895(+)	m.208816	sp|Q94AX4|DLD_ARATH`Q94AX4`Q:55-576,H:49-567`80.65%ID`E:0`RecName: Full=D-lactate dehydrogenase [cytochrome], mitochondrial; Short=AtD-LDH; EC=1.1.2.4; AltName: Full=D-lactate ferricytochrome C oxidoreductase; AltName: Full=Glycolate deshydrogenase; Flags: Precursor;`Eukaryota; Viridiplantae; Streptophyta; Embryophyta; Tracheophyta; Spermatophyta; Magnoliophyta; eudicotyledons; core eudicotyledon…	PF01565.18^FAD_binding_4^FAD binding domain^155-291^E:2.4e-39`PF02913.14^FAD-oxidase_C^FAD linked oxidases, C-terminal domain^328-569^E:5.3e-65	.	.	COG0277^ FAD/FMN-containing dehydrogenases	GO:0005739^cellular_component^mitochondrion`GO:0005524^molecular_function^ATP binding`GO:0004458^molecular_function^D-lactate dehydrogenase (cytochrome) activity`GO:0050660^molecular_function^flavin adenine dinucleotide binding`GO:0019154^molecular_function^glycolate dehydrogenase activity`GO:0008891^molecular_function^glycolate oxidase activity`GO:0008762^molecular_function^UDP-N-acetylmuramate …	MSSFSWLSRLRSSSRLTYNAFKNSFSHRQSQSVQSSLLRERIIITSENAHSFFSWIPSLLPLALALSAGSLALHSQTNHNHSFSLSEAPNSIDSSVKIGGKGSTDYVVKGSYKEVPQELIDELKEICQDNMTMDYDERYTHGKPENSFHKAVNIPDVVVFPRSEEEVSKIVKACNKHKAPIVPYGGATSIEGHTLSPNGGVCIDMTLMNRVKSLHVEDMDVVVEPGIGWMVLNEYLEPHGLFFPLDPGPGATIGGMCATRCSGSLAVRYGTMRDNVISLKAVLANGDVVKTASRARKSAAGYDLTRLMIGSEGTLGVITEVTLRLQKIPQSSVVAMCNFPTIKDAADVAIATMLSGIQVSRVELLDEVQVRAINTANGKNLPEVPTLMFEFIGTEAYAR…		OG1_7937
Sp1_comp330988_c0_seq2	1933	.	A	ATCGAT	6581.86	PASS	AC=3;AF=0.500;AN=6;BaseQRankSum=2.731;DP=196;FS=0.613;MLEAC=3;MLEAF=0.500;MQ=60.00;MQ0=0;MQRankSum=-1.007;QD=20.15;ReadPosRankSum=-1.161	GT:AD:DP:GQ:MLPSAC:MLPSAF:PL	0/0/0/1/1/1:97,92:196:41:3:0.500:6617,224,41,0,55,255,2147483647											GATK	2065	SPGI:CN16904	UniRef100_B9SDP2	D-lactate dehydrogenase, putative n=1 Tax=Ricinus communis RepID=B9SDP2_RICCO	tr|Q94AX4|Q94AX4_ARATH	AT5g06580/F15M7_11 OS=Arabidopsis thaliana GN=At5g06580	fad linked oxidase domain protein	gi|508717769|gb|EOY09666.1|	FAD-linked oxidases family protein isoform 1 [Theobroma cacao]	AT5G06580.1	FAD-linked oxidases family protein	Encodes a protein with glycolate dehydrogenase activity, which was shown to complement various subunits of the E. coli glycolate oxidase complex. It has not been ruled out that the enzyme might be involved in other catalytic activities in vivo.	FAD-linked oxidases family protein; FUNCTIONS IN: glycolate oxidase activity, glycolate dehydrogenase activity, D-lactate dehydrogenase (cytochrome) activity, ATP binding; LOCATED IN: mitochondrion; EXPRESSED IN: 22 plant structures; EXPRESSED DURING: 13 growth stages; CONTAINS InterPro DOMAIN/s: FAD-linked oxidase, FAD-binding, subdomain 2 (InterPro:IPR016168), FAD-binding, type 2 (InterPro:IPR0…	cassava4.1_004573m|PACid:17959964	FAD-linked oxidases family protein	PGSC0003DMP400015218|PACid:24406859	FAD-linked oxidases family protein	comp330988_c0_seq2:165-1895(+)	m.208816	sp|Q94AX4|DLD_ARATH`Q94AX4`Q:55-576,H:49-567`80.65%ID`E:0`RecName: Full=D-lactate dehydrogenase [cytochrome], mitochondrial; Short=AtD-LDH; EC=1.1.2.4; AltName: Full=D-lactate ferricytochrome C oxidoreductase; AltName: Full=Glycolate deshydrogenase; Flags: Precursor;`Eukaryota; Viridiplantae; Streptophyta; Embryophyta; Tracheophyta; Spermatophyta; Magnoliophyta; eudicotyledons; core eudicotyledon…	PF01565.18^FAD_binding_4^FAD binding domain^155-291^E:2.4e-39`PF02913.14^FAD-oxidase_C^FAD linked oxidases, C-terminal domain^328-569^E:5.3e-65	.	.	COG0277^ FAD/FMN-containing dehydrogenases	GO:0005739^cellular_component^mitochondrion`GO:0005524^molecular_function^ATP binding`GO:0004458^molecular_function^D-lactate dehydrogenase (cytochrome) activity`GO:0050660^molecular_function^flavin adenine dinucleotide binding`GO:0019154^molecular_function^glycolate dehydrogenase activity`GO:0008891^molecular_function^glycolate oxidase activity`GO:0008762^molecular_function^UDP-N-acetylmuramate …	MSSFSWLSRLRSSSRLTYNAFKNSFSHRQSQSVQSSLLRERIIITSENAHSFFSWIPSLLPLALALSAGSLALHSQTNHNHSFSLSEAPNSIDSSVKIGGKGSTDYVVKGSYKEVPQELIDELKEICQDNMTMDYDERYTHGKPENSFHKAVNIPDVVVFPRSEEEVSKIVKACNKHKAPIVPYGGATSIEGHTLSPNGGVCIDMTLMNRVKSLHVEDMDVVVEPGIGWMVLNEYLEPHGLFFPLDPGPGATIGGMCATRCSGSLAVRYGTMRDNVISLKAVLANGDVVKTASRARKSAAGYDLTRLMIGSEGTLGVITEVTLRLQKIPQSSVVAMCNFPTIKDAADVAIATMLSGIQVSRVELLDEVQVRAINTANGKNLPEVPTLMFEFIGTEAYAR…		OG1_7937
Sp1_comp330988_c0_seq2	1934	.	CT	C	2149.88	PASS	AC=6;AF=1.00;AN=6;BaseQRankSum=7.058;DP=155;FS=3.589;MLEAC=6;MLEAF=1.00;MQ=60.00;MQ0=0;MQRankSum=-0.798;QD=13.87;ReadPosRankSum=4.585	GT:AD:DP:GQ:MLPSAC:MLPSAF:PL	1/1/1/1/1/1:28,100:155:24:6:1.00:2185,417,243,141,71,24,0											GATK	2065	SPGI:CN16904	UniRef100_B9SDP2	D-lactate dehydrogenase, putative n=1 Tax=Ricinus communis RepID=B9SDP2_RICCO	tr|Q94AX4|Q94AX4_ARATH	AT5g06580/F15M7_11 OS=Arabidopsis thaliana GN=At5g06580	fad linked oxidase domain protein	gi|508717769|gb|EOY09666.1|	FAD-linked oxidases family protein isoform 1 [Theobroma cacao]	AT5G06580.1	FAD-linked oxidases family protein	Encodes a protein with glycolate dehydrogenase activity, which was shown to complement various subunits of the E. coli glycolate oxidase complex. It has not been ruled out that the enzyme might be involved in other catalytic activities in vivo.	FAD-linked oxidases family protein; FUNCTIONS IN: glycolate oxidase activity, glycolate dehydrogenase activity, D-lactate dehydrogenase (cytochrome) activity, ATP binding; LOCATED IN: mitochondrion; EXPRESSED IN: 22 plant structures; EXPRESSED DURING: 13 growth stages; CONTAINS InterPro DOMAIN/s: FAD-linked oxidase, FAD-binding, subdomain 2 (InterPro:IPR016168), FAD-binding, type 2 (InterPro:IPR0…	cassava4.1_004573m|PACid:17959964	FAD-linked oxidases family protein	PGSC0003DMP400015218|PACid:24406859	FAD-linked oxidases family protein	comp330988_c0_seq2:165-1895(+)	m.208816	sp|Q94AX4|DLD_ARATH`Q94AX4`Q:55-576,H:49-567`80.65%ID`E:0`RecName: Full=D-lactate dehydrogenase [cytochrome], mitochondrial; Short=AtD-LDH; EC=1.1.2.4; AltName: Full=D-lactate ferricytochrome C oxidoreductase; AltName: Full=Glycolate deshydrogenase; Flags: Precursor;`Eukaryota; Viridiplantae; Streptophyta; Embryophyta; Tracheophyta; Spermatophyta; Magnoliophyta; eudicotyledons; core eudicotyledon…	PF01565.18^FAD_binding_4^FAD binding domain^155-291^E:2.4e-39`PF02913.14^FAD-oxidase_C^FAD linked oxidases, C-terminal domain^328-569^E:5.3e-65	.	.	COG0277^ FAD/FMN-containing dehydrogenases	GO:0005739^cellular_component^mitochondrion`GO:0005524^molecular_function^ATP binding`GO:0004458^molecular_function^D-lactate dehydrogenase (cytochrome) activity`GO:0050660^molecular_function^flavin adenine dinucleotide binding`GO:0019154^molecular_function^glycolate dehydrogenase activity`GO:0008891^molecular_function^glycolate oxidase activity`GO:0008762^molecular_function^UDP-N-acetylmuramate …	MSSFSWLSRLRSSSRLTYNAFKNSFSHRQSQSVQSSLLRERIIITSENAHSFFSWIPSLLPLALALSAGSLALHSQTNHNHSFSLSEAPNSIDSSVKIGGKGSTDYVVKGSYKEVPQELIDELKEICQDNMTMDYDERYTHGKPENSFHKAVNIPDVVVFPRSEEEVSKIVKACNKHKAPIVPYGGATSIEGHTLSPNGGVCIDMTLMNRVKSLHVEDMDVVVEPGIGWMVLNEYLEPHGLFFPLDPGPGATIGGMCATRCSGSLAVRYGTMRDNVISLKAVLANGDVVKTASRARKSAAGYDLTRLMIGSEGTLGVITEVTLRLQKIPQSSVVAMCNFPTIKDAADVAIATMLSGIQVSRVELLDEVQVRAINTANGKNLPEVPTLMFEFIGTEAYAR…		OG1_7937
Sp1_comp330988_c0_seq2	2015	.	TTTGTTGTT	TTTGTT	47.5	.	INDEL;DP=10;VDB=0.0033;AF1=0.5;AC1=1;DP4=0,5,0,4;MQ=40;FQ=50.4;PV4=1,1,0.041,1	GT:PL:GQ	0/1:85,0,107:88											SAM	2065	SPGI:CN16904	UniRef100_B9SDP2	D-lactate dehydrogenase, putative n=1 Tax=Ricinus communis RepID=B9SDP2_RICCO	tr|Q94AX4|Q94AX4_ARATH	AT5g06580/F15M7_11 OS=Arabidopsis thaliana GN=At5g06580	fad linked oxidase domain protein	gi|508717769|gb|EOY09666.1|	FAD-linked oxidases family protein isoform 1 [Theobroma cacao]	AT5G06580.1	FAD-linked oxidases family protein	Encodes a protein with glycolate dehydrogenase activity, which was shown to complement various subunits of the E. coli glycolate oxidase complex. It has not been ruled out that the enzyme might be involved in other catalytic activities in vivo.	FAD-linked oxidases family protein; FUNCTIONS IN: glycolate oxidase activity, glycolate dehydrogenase activity, D-lactate dehydrogenase (cytochrome) activity, ATP binding; LOCATED IN: mitochondrion; EXPRESSED IN: 22 plant structures; EXPRESSED DURING: 13 growth stages; CONTAINS InterPro DOMAIN/s: FAD-linked oxidase, FAD-binding, subdomain 2 (InterPro:IPR016168), FAD-binding, type 2 (InterPro:IPR0…	cassava4.1_004573m|PACid:17959964	FAD-linked oxidases family protein	PGSC0003DMP400015218|PACid:24406859	FAD-linked oxidases family protein	comp330988_c0_seq2:165-1895(+)	m.208816	sp|Q94AX4|DLD_ARATH`Q94AX4`Q:55-576,H:49-567`80.65%ID`E:0`RecName: Full=D-lactate dehydrogenase [cytochrome], mitochondrial; Short=AtD-LDH; EC=1.1.2.4; AltName: Full=D-lactate ferricytochrome C oxidoreductase; AltName: Full=Glycolate deshydrogenase; Flags: Precursor;`Eukaryota; Viridiplantae; Streptophyta; Embryophyta; Tracheophyta; Spermatophyta; Magnoliophyta; eudicotyledons; core eudicotyledon…	PF01565.18^FAD_binding_4^FAD binding domain^155-291^E:2.4e-39`PF02913.14^FAD-oxidase_C^FAD linked oxidases, C-terminal domain^328-569^E:5.3e-65	.	.	COG0277^ FAD/FMN-containing dehydrogenases	GO:0005739^cellular_component^mitochondrion`GO:0005524^molecular_function^ATP binding`GO:0004458^molecular_function^D-lactate dehydrogenase (cytochrome) activity`GO:0050660^molecular_function^flavin adenine dinucleotide binding`GO:0019154^molecular_function^glycolate dehydrogenase activity`GO:0008891^molecular_function^glycolate oxidase activity`GO:0008762^molecular_function^UDP-N-acetylmuramate …	MSSFSWLSRLRSSSRLTYNAFKNSFSHRQSQSVQSSLLRERIIITSENAHSFFSWIPSLLPLALALSAGSLALHSQTNHNHSFSLSEAPNSIDSSVKIGGKGSTDYVVKGSYKEVPQELIDELKEICQDNMTMDYDERYTHGKPENSFHKAVNIPDVVVFPRSEEEVSKIVKACNKHKAPIVPYGGATSIEGHTLSPNGGVCIDMTLMNRVKSLHVEDMDVVVEPGIGWMVLNEYLEPHGLFFPLDPGPGATIGGMCATRCSGSLAVRYGTMRDNVISLKAVLANGDVVKTASRARKSAAGYDLTRLMIGSEGTLGVITEVTLRLQKIPQSSVVAMCNFPTIKDAADVAIATMLSGIQVSRVELLDEVQVRAINTANGKNLPEVPTLMFEFIGTEAYAR…		OG1_7937
Sp1_comp330988_c0_seq2	2057	.	A	ATTTG	7.35	.	INDEL;DP=1;AF1=1;AC1=2;DP4=0,0,0,1;MQ=49;FQ=-37.5	GT:PL:GQ	1/1:44,3,0:4											SAM	2065	SPGI:CN16904	UniRef100_B9SDP2	D-lactate dehydrogenase, putative n=1 Tax=Ricinus communis RepID=B9SDP2_RICCO	tr|Q94AX4|Q94AX4_ARATH	AT5g06580/F15M7_11 OS=Arabidopsis thaliana GN=At5g06580	fad linked oxidase domain protein	gi|508717769|gb|EOY09666.1|	FAD-linked oxidases family protein isoform 1 [Theobroma cacao]	AT5G06580.1	FAD-linked oxidases family protein	Encodes a protein with glycolate dehydrogenase activity, which was shown to complement various subunits of the E. coli glycolate oxidase complex. It has not been ruled out that the enzyme might be involved in other catalytic activities in vivo.	FAD-linked oxidases family protein; FUNCTIONS IN: glycolate oxidase activity, glycolate dehydrogenase activity, D-lactate dehydrogenase (cytochrome) activity, ATP binding; LOCATED IN: mitochondrion; EXPRESSED IN: 22 plant structures; EXPRESSED DURING: 13 growth stages; CONTAINS InterPro DOMAIN/s: FAD-linked oxidase, FAD-binding, subdomain 2 (InterPro:IPR016168), FAD-binding, type 2 (InterPro:IPR0…	cassava4.1_004573m|PACid:17959964	FAD-linked oxidases family protein	PGSC0003DMP400015218|PACid:24406859	FAD-linked oxidases family protein	comp330988_c0_seq2:165-1895(+)	m.208816	sp|Q94AX4|DLD_ARATH`Q94AX4`Q:55-576,H:49-567`80.65%ID`E:0`RecName: Full=D-lactate dehydrogenase [cytochrome], mitochondrial; Short=AtD-LDH; EC=1.1.2.4; AltName: Full=D-lactate ferricytochrome C oxidoreductase; AltName: Full=Glycolate deshydrogenase; Flags: Precursor;`Eukaryota; Viridiplantae; Streptophyta; Embryophyta; Tracheophyta; Spermatophyta; Magnoliophyta; eudicotyledons; core eudicotyledon…	PF01565.18^FAD_binding_4^FAD binding domain^155-291^E:2.4e-39`PF02913.14^FAD-oxidase_C^FAD linked oxidases, C-terminal domain^328-569^E:5.3e-65	.	.	COG0277^ FAD/FMN-containing dehydrogenases	GO:0005739^cellular_component^mitochondrion`GO:0005524^molecular_function^ATP binding`GO:0004458^molecular_function^D-lactate dehydrogenase (cytochrome) activity`GO:0050660^molecular_function^flavin adenine dinucleotide binding`GO:0019154^molecular_function^glycolate dehydrogenase activity`GO:0008891^molecular_function^glycolate oxidase activity`GO:0008762^molecular_function^UDP-N-acetylmuramate …	MSSFSWLSRLRSSSRLTYNAFKNSFSHRQSQSVQSSLLRERIIITSENAHSFFSWIPSLLPLALALSAGSLALHSQTNHNHSFSLSEAPNSIDSSVKIGGKGSTDYVVKGSYKEVPQELIDELKEICQDNMTMDYDERYTHGKPENSFHKAVNIPDVVVFPRSEEEVSKIVKACNKHKAPIVPYGGATSIEGHTLSPNGGVCIDMTLMNRVKSLHVEDMDVVVEPGIGWMVLNEYLEPHGLFFPLDPGPGATIGGMCATRCSGSLAVRYGTMRDNVISLKAVLANGDVVKTASRARKSAAGYDLTRLMIGSEGTLGVITEVTLRLQKIPQSSVVAMCNFPTIKDAADVAIATMLSGIQVSRVELLDEVQVRAINTANGKNLPEVPTLMFEFIGTEAYAR…		OG1_7937
Sp1_comp330988_c0_seq2	967	.	G	GCATTTAT	217	.	INDEL;DP=124;VDB=0.0365;AF1=0.5;AC1=1;DP4=27,44,22,20;MQ=47;FQ=217;PV4=0.17,4.5e-12,1,1	GT:PL:GQ	0/1:255,0,255:99											SAM	2065	SPGI:CN16904	UniRef100_B9SDP2	D-lactate dehydrogenase, putative n=1 Tax=Ricinus communis RepID=B9SDP2_RICCO	tr|Q94AX4|Q94AX4_ARATH	AT5g06580/F15M7_11 OS=Arabidopsis thaliana GN=At5g06580	fad linked oxidase domain protein	gi|508717769|gb|EOY09666.1|	FAD-linked oxidases family protein isoform 1 [Theobroma cacao]	AT5G06580.1	FAD-linked oxidases family protein	Encodes a protein with glycolate dehydrogenase activity, which was shown to complement various subunits of the E. coli glycolate oxidase complex. It has not been ruled out that the enzyme might be involved in other catalytic activities in vivo.	FAD-linked oxidases family protein; FUNCTIONS IN: glycolate oxidase activity, glycolate dehydrogenase activity, D-lactate dehydrogenase (cytochrome) activity, ATP binding; LOCATED IN: mitochondrion; EXPRESSED IN: 22 plant structures; EXPRESSED DURING: 13 growth stages; CONTAINS InterPro DOMAIN/s: FAD-linked oxidase, FAD-binding, subdomain 2 (InterPro:IPR016168), FAD-binding, type 2 (InterPro:IPR0…	cassava4.1_004573m|PACid:17959964	FAD-linked oxidases family protein	PGSC0003DMP400015218|PACid:24406859	FAD-linked oxidases family protein	comp330988_c0_seq2:165-1895(+)	m.208816	sp|Q94AX4|DLD_ARATH`Q94AX4`Q:55-576,H:49-567`80.65%ID`E:0`RecName: Full=D-lactate dehydrogenase [cytochrome], mitochondrial; Short=AtD-LDH; EC=1.1.2.4; AltName: Full=D-lactate ferricytochrome C oxidoreductase; AltName: Full=Glycolate deshydrogenase; Flags: Precursor;`Eukaryota; Viridiplantae; Streptophyta; Embryophyta; Tracheophyta; Spermatophyta; Magnoliophyta; eudicotyledons; core eudicotyledon…	PF01565.18^FAD_binding_4^FAD binding domain^155-291^E:2.4e-39`PF02913.14^FAD-oxidase_C^FAD linked oxidases, C-terminal domain^328-569^E:5.3e-65	.	.	COG0277^ FAD/FMN-containing dehydrogenases	GO:0005739^cellular_component^mitochondrion`GO:0005524^molecular_function^ATP binding`GO:0004458^molecular_function^D-lactate dehydrogenase (cytochrome) activity`GO:0050660^molecular_function^flavin adenine dinucleotide binding`GO:0019154^molecular_function^glycolate dehydrogenase activity`GO:0008891^molecular_function^glycolate oxidase activity`GO:0008762^molecular_function^UDP-N-acetylmuramate …	MSSFSWLSRLRSSSRLTYNAFKNSFSHRQSQSVQSSLLRERIIITSENAHSFFSWIPSLLPLALALSAGSLALHSQTNHNHSFSLSEAPNSIDSSVKIGGKGSTDYVVKGSYKEVPQELIDELKEICQDNMTMDYDERYTHGKPENSFHKAVNIPDVVVFPRSEEEVSKIVKACNKHKAPIVPYGGATSIEGHTLSPNGGVCIDMTLMNRVKSLHVEDMDVVVEPGIGWMVLNEYLEPHGLFFPLDPGPGATIGGMCATRCSGSLAVRYGTMRDNVISLKAVLANGDVVKTASRARKSAAGYDLTRLMIGSEGTLGVITEVTLRLQKIPQSSVVAMCNFPTIKDAADVAIATMLSGIQVSRVELLDEVQVRAINTANGKNLPEVPTLMFEFIGTEAYAR…		OG1_7937
Sp1_comp330990_c0_seq1	1356	.	A	ATTCCTT	18555.9	PASS	AC=6;AF=1.00;AN=6;BaseQRankSum=1.277;DP=228;FS=0.000;MLEAC=6;MLEAF=1.00;MQ=58.96;MQ0=0;MQRankSum=1.669;QD=31.09;ReadPosRankSum=1.293	GT:AD:DP:GQ:MLPSAC:MLPSAF:PL	1/1/1/1/1/1:1,220:226:99:6:1.00:18591,1657,998,613,340,131,0											GATK	2567	SPGI:CN11303	UniRef100_UPI000198531C	PREDICTED: hypothetical protein n=1 Tax=Vitis vinifera RepID=UPI000198531C	tr|Q9XID3|Q9XID3_ARATH	At1g34300/F23M19_5 OS=Arabidopsis thaliana GN=At1g34300	serine-threonine protein plant-	gi|460384855|ref|XP_004238122.1|	PREDICTED: putative receptor protein kinase ZmPK1-like [Solanum lycopersicum]	AT4G00340.1	receptor-like protein kinase 4	Encodes a receptor-like protein kinase that is expressed in roots.	receptor-like protein kinase 4 (RLK4); FUNCTIONS IN: sugar binding, protein kinase activity; INVOLVED IN: protein amino acid phosphorylation; LOCATED IN: plasma membrane, membrane; EXPRESSED IN: 7 plant structures; EXPRESSED DURING: 4 anthesis, C globular stage, petal differentiation and expansion stage, E expanded cotyledon stage; CONTAINS InterPro DOMAIN/s: Curculin-like (mannose-binding) lecti…	cassava4.1_001853m|PACid:17984273	S-locus lectin protein kinase family protein	PGSC0003DMP400005946|PACid:24382589	receptor-like protein kinase 4	comp330990_c0_seq1:140-2566(-)	m.208822	sp|P17801|KPRO_MAIZE`P17801`Q:21-807,H:14-817`40.24%ID`E:0`RecName: Full=Putative receptor protein kinase ZmPK1; EC=2.7.11.1; Flags: Precursor;`Eukaryota; Viridiplantae; Streptophyta; Embryophyta; Tracheophyta; Spermatophyta; Magnoliophyta; Liliopsida; Poales; Poaceae; PACMAD clade; Panicoideae; Andropogoneae; Zea.	PF01453.19^B_lectin^D-mannose binding lectin^86-187^E:1.1e-24`PF00954.15^S_locus_glycop^S-locus glycoprotein family^238-331^E:2e-10`PF08276.6^PAN_2^PAN-like domain^355-409^E:1.4e-06`PF00024.21^PAN_1^PAN domain^358-408^E:1.2e-05`PF14295.1^PAN_4^PAN domain^365-400^E:0.025`PF07714.12^Pkinase_Tyr^Protein tyrosine kinase^527-802^E:8.7e-41`PF00069.20^Pkinase^Protein kinase domain^528-800^E:2.8e-52	sigP:1`33`0.536`YES	.	.	GO:0016021^cellular_component^integral to membrane`GO:0005524^molecular_function^ATP binding`GO:0004674^molecular_function^protein serine/threonine kinase activity`GO:0048544^biological_process^recognition of pollen	YTLKPLRVHTKPSNIKMNLHILIILLASHLSSSSQTTTLNNGASLSAPQDFLTSTPNGNFTAGFYPVGENAYSFAIWFTQPLIDGNHTVVWMANRDRPVNGVKSKLSLLKSGNLALNDAGQTDVWSTQTTSYSPVHLKLLDNGNLVLQDPTIPIPLWQSFDSPTDILLPQQRITGTSNLVSARSKTNHSSGFYKLFFDADNVLRILYDGFGLTSVFWPSPWLVSWAAGRTTYNSSKTAVLNPFGHFSSSDQFKFNTTDHGESIPRILKLDSDGNLRVYSLDEKNKIWKVTWQVISQTCTIHGICGLNSLCNYIGHSGTRKCSCLPGHRAKNKTDWAYGCEPEFNLSCDGSSNSTNFGFVELNHVEFYGYDFKYIPNITLEDCRQKCLEKCRCRGFQYNF…		OG1_3046
Sp1_comp330990_c0_seq1	1720	.	TCTCGTC	T	22007.9	PASS	AC=6;AF=1.00;AN=6;DP=242;FS=0.000;MLEAC=6;MLEAF=1.00;MQ=59.77;MQ0=0;QD=27.76	GT:AD:DP:GQ:MLPSAC:MLPSAF:PL	1/1/1/1/1/1:0,234:241:99:6:1.00:22043,1821,1116,704,412,185,0											GATK	2567	SPGI:CN11303	UniRef100_UPI000198531C	PREDICTED: hypothetical protein n=1 Tax=Vitis vinifera RepID=UPI000198531C	tr|Q9XID3|Q9XID3_ARATH	At1g34300/F23M19_5 OS=Arabidopsis thaliana GN=At1g34300	serine-threonine protein plant-	gi|460384855|ref|XP_004238122.1|	PREDICTED: putative receptor protein kinase ZmPK1-like [Solanum lycopersicum]	AT4G00340.1	receptor-like protein kinase 4	Encodes a receptor-like protein kinase that is expressed in roots.	receptor-like protein kinase 4 (RLK4); FUNCTIONS IN: sugar binding, protein kinase activity; INVOLVED IN: protein amino acid phosphorylation; LOCATED IN: plasma membrane, membrane; EXPRESSED IN: 7 plant structures; EXPRESSED DURING: 4 anthesis, C globular stage, petal differentiation and expansion stage, E expanded cotyledon stage; CONTAINS InterPro DOMAIN/s: Curculin-like (mannose-binding) lecti…	cassava4.1_001853m|PACid:17984273	S-locus lectin protein kinase family protein	PGSC0003DMP400005946|PACid:24382589	receptor-like protein kinase 4	comp330990_c0_seq1:140-2566(-)	m.208822	sp|P17801|KPRO_MAIZE`P17801`Q:21-807,H:14-817`40.24%ID`E:0`RecName: Full=Putative receptor protein kinase ZmPK1; EC=2.7.11.1; Flags: Precursor;`Eukaryota; Viridiplantae; Streptophyta; Embryophyta; Tracheophyta; Spermatophyta; Magnoliophyta; Liliopsida; Poales; Poaceae; PACMAD clade; Panicoideae; Andropogoneae; Zea.	PF01453.19^B_lectin^D-mannose binding lectin^86-187^E:1.1e-24`PF00954.15^S_locus_glycop^S-locus glycoprotein family^238-331^E:2e-10`PF08276.6^PAN_2^PAN-like domain^355-409^E:1.4e-06`PF00024.21^PAN_1^PAN domain^358-408^E:1.2e-05`PF14295.1^PAN_4^PAN domain^365-400^E:0.025`PF07714.12^Pkinase_Tyr^Protein tyrosine kinase^527-802^E:8.7e-41`PF00069.20^Pkinase^Protein kinase domain^528-800^E:2.8e-52	sigP:1`33`0.536`YES	.	.	GO:0016021^cellular_component^integral to membrane`GO:0005524^molecular_function^ATP binding`GO:0004674^molecular_function^protein serine/threonine kinase activity`GO:0048544^biological_process^recognition of pollen	YTLKPLRVHTKPSNIKMNLHILIILLASHLSSSSQTTTLNNGASLSAPQDFLTSTPNGNFTAGFYPVGENAYSFAIWFTQPLIDGNHTVVWMANRDRPVNGVKSKLSLLKSGNLALNDAGQTDVWSTQTTSYSPVHLKLLDNGNLVLQDPTIPIPLWQSFDSPTDILLPQQRITGTSNLVSARSKTNHSSGFYKLFFDADNVLRILYDGFGLTSVFWPSPWLVSWAAGRTTYNSSKTAVLNPFGHFSSSDQFKFNTTDHGESIPRILKLDSDGNLRVYSLDEKNKIWKVTWQVISQTCTIHGICGLNSLCNYIGHSGTRKCSCLPGHRAKNKTDWAYGCEPEFNLSCDGSSNSTNFGFVELNHVEFYGYDFKYIPNITLEDCRQKCLEKCRCRGFQYNF…		OG1_3046
Sp1_comp330991_c0_seq2	1708	.	C	CAGA	214	.	INDEL;DP=70;VDB=0.0298;AF1=1;AC1=2;DP4=0,0,37,17;MQ=49;FQ=-198	GT:PL:GQ	1/1:255,163,0:99	Sp1_comp330991_c0_seq2	1708	.	C	CAGA	4505.86	PASS	AC=6;AF=1.00;AN=6;DP=88;FS=0.000;MLEAC=6;MLEAF=1.00;MQ=59.61;MQ0=0;QD=31.40	GT:AD:DP:GQ:MLPSAC:MLPSAF:PL	1/1/1/1/1/1:0,88:88:69:6:1.00:4541,668,411,260,152,69,0	SG	2263	No hit in this database						gi|508781773|gb|EOY29029.1|	Root phototropism protein, putative isoform 1 [Theobroma cacao]	AT5G47800.1	Phototropic-responsive NPH3 family protein		Phototropic-responsive NPH3 family protein; FUNCTIONS IN: signal transducer activity; INVOLVED IN: response to light stimulus; EXPRESSED IN: 22 plant structures; EXPRESSED DURING: 13 growth stages; CONTAINS InterPro DOMAIN/s: NPH3 (InterPro:IPR004249), BTB/POZ (InterPro:IPR013069), BTB/POZ fold (InterPro:IPR011333), BTB/POZ-like (InterPro:IPR000210); BEST Arabidopsis thaliana protein match is: Ph…	cassava4.1_004180m|PACid:17970477	Phototropic-responsive NPH3 family protein	PGSC0003DMP400032413|PACid:24387814	Phototropic-responsive NPH3 family protein	comp330991_c0_seq2:297-992(+)	m.208827	sp|Q9FIK1|Y5780_ARATH`Q9FIK1`Q:1-224,H:1-223`64.73%ID`E:2e-108`RecName: Full=BTB/POZ domain-containing protein At5g47800;`Eukaryota; Viridiplantae; Streptophyta; Embryophyta; Tracheophyta; Spermatophyta; Magnoliophyta; eudicotyledons; core eudicotyledons; rosids; malvids; Brassicales; Brassicaceae; Camelineae; Arabidopsis.	PF03000.9^NPH3^NPH3 family^199-226^E:5.2e-05	.	.	NOG328888	GO:0004871^molecular_function^signal transducer activity`GO:0016567^biological_process^protein ubiquitination`GO:0009416^biological_process^response to light stimulus`GO:0007165^biological_process^signal transduction	MKFMKIGTRPDTFFTEDATRTMVSDMPSDLTILINNIRFLLHKFPLLPKCGLLQRLCSSAEDSGDVVVELHDVPGGEVAFELCAKFCYGITINVSAQNFVAAFCAAKFLRMTDVFEKGNLVPKLEAFFASCILEGWKDSILALQTTEKLAEWAENLGVMRKCIDSIVEKVLSPPVKVRWSYTYTRPGYDQRRRQQSVPKDWWTEDLSELSIDHFRCIISAVKSTTRCSRSS*
Sp1_comp330991_c0_seq2	263	.	G	GT	217	.	INDEL;DP=48;VDB=0.0392;AF1=0.5;AC1=1;DP4=11,6,17,10;MQ=46;FQ=191;PV4=1,1,0.38,1	GT:PL:GQ	0/1:255,0,226:99	Sp1_comp330991_c0_seq2	263	.	G	GT	1088.34	PASS	AC=3;AF=0.500;AN=6;BaseQRankSum=0.166;DP=51;FS=0.000;MLEAC=3;MLEAF=0.500;MQ=60.00;MQ0=0;MQRankSum=-0.362;QD=21.34;ReadPosRankSum=1.143	GT:AD:DP:GQ:MLPSAC:MLPSAF:PL	0/0/0/1/1/1:22,28:51:4:3:0.500:1122,85,22,0,4,43,849	SG	2263	No hit in this database						gi|508781773|gb|EOY29029.1|	Root phototropism protein, putative isoform 1 [Theobroma cacao]	AT5G47800.1	Phototropic-responsive NPH3 family protein		Phototropic-responsive NPH3 family protein; FUNCTIONS IN: signal transducer activity; INVOLVED IN: response to light stimulus; EXPRESSED IN: 22 plant structures; EXPRESSED DURING: 13 growth stages; CONTAINS InterPro DOMAIN/s: NPH3 (InterPro:IPR004249), BTB/POZ (InterPro:IPR013069), BTB/POZ fold (InterPro:IPR011333), BTB/POZ-like (InterPro:IPR000210); BEST Arabidopsis thaliana protein match is: Ph…	cassava4.1_004180m|PACid:17970477	Phototropic-responsive NPH3 family protein	PGSC0003DMP400032413|PACid:24387814	Phototropic-responsive NPH3 family protein	comp330991_c0_seq2:297-992(+)	m.208827	sp|Q9FIK1|Y5780_ARATH`Q9FIK1`Q:1-224,H:1-223`64.73%ID`E:2e-108`RecName: Full=BTB/POZ domain-containing protein At5g47800;`Eukaryota; Viridiplantae; Streptophyta; Embryophyta; Tracheophyta; Spermatophyta; Magnoliophyta; eudicotyledons; core eudicotyledons; rosids; malvids; Brassicales; Brassicaceae; Camelineae; Arabidopsis.	PF03000.9^NPH3^NPH3 family^199-226^E:5.2e-05	.	.	NOG328888	GO:0004871^molecular_function^signal transducer activity`GO:0016567^biological_process^protein ubiquitination`GO:0009416^biological_process^response to light stimulus`GO:0007165^biological_process^signal transduction	MKFMKIGTRPDTFFTEDATRTMVSDMPSDLTILINNIRFLLHKFPLLPKCGLLQRLCSSAEDSGDVVVELHDVPGGEVAFELCAKFCYGITINVSAQNFVAAFCAAKFLRMTDVFEKGNLVPKLEAFFASCILEGWKDSILALQTTEKLAEWAENLGVMRKCIDSIVEKVLSPPVKVRWSYTYTRPGYDQRRRQQSVPKDWWTEDLSELSIDHFRCIISAVKSTTRCSRSS*
Sp1_comp330993_c0_seq5	2985	.	TCAGCTGC	TC	214	.	INDEL;DP=22;VDB=0.0001;AF1=1;AC1=2;DP4=0,0,3,9;MQ=49;FQ=-70.5	GT:PL:GQ	1/1:255,36,0:69											SAM	3180	SPGI:SNEE879217.1			-No-Hit-		---NA---	gi|147818071|emb|CAN62796.1|	hypothetical protein VITISV_026839 [Vitis vinifera]	AT4G39110.1	Malectin/receptor-like protein kinase family protein		Malectin/receptor-like protein kinase family protein; FUNCTIONS IN: kinase activity; INVOLVED IN: protein amino acid phosphorylation; LOCATED IN: chloroplast; EXPRESSED IN: 10 plant structures; EXPRESSED DURING: L mature pollen stage, M germinated pollen stage, 4 anthesis, C globular stage, petal differentiation and expansion stage; CONTAINS InterPro DOMAIN/s: Protein kinase, ATP binding site (In…	cassava4.1_001200m|PACid:17989830	Leucine-rich repeat protein kinase family protein	PGSC0003DMP400053403|PACid:24426518	Leucine-rich repeat protein kinase family protein	comp330993_c0_seq5:323-2767(+)	m.208836	sp|Q8LKZ1|NORK_PEA`Q8LKZ1`Q:373-814,H:487-924`68.17%ID`E:0`RecName: Full=Nodulation receptor kinase; EC=2.7.11.1; Flags: Precursor;`Eukaryota; Viridiplantae; Streptophyta; Embryophyta; Tracheophyta; Spermatophyta; Magnoliophyta; eudicotyledons; core eudicotyledons; rosids; fabids; Fabales; Fabaceae; Papilionoideae; Fabeae; Pisum.	PF12819.2^Malectin_like^Carbohydrate-binding protein of the ER^39-348^E:4.2e-63`PF11721.3^Malectin^Di-glucose binding within endoplasmic reticulum^229-337^E:9.3e-06`PF07714.12^Pkinase_Tyr^Protein tyrosine kinase^489-757^E:5.1e-43`PF00069.20^Pkinase^Protein kinase domain^489-696^E:7e-41	sigP:1`32`0.635`YES	ExpAA=50.75`PredHel=2`Topology=i13-32o413-435i	.	GO:0016021^cellular_component^integral to membrane`GO:0005524^molecular_function^ATP binding`GO:0004674^molecular_function^protein serine/threonine kinase activity`GO:0009877^biological_process^nodulation	MMEVVDCWNSRTATRYILFCIIIILFVQSAFAQEGFISIQCCGDGNVTEPSTNISWISDENWYPERQGCQDIIDEPRKARFFSLDLGRKWCYTLPTWRDQDYLVRGTFISGNLQNTSFDVLIGVTPIARVKSVNNEEKVEGIFKAITNYTNFCLLKNKGEPYISRLELRPINSNYLNKEPPHLLKLVHRVDAGNQGADIRYPYDPHDRIWRPNVHNGSNFTTILSLIADNDNVTIDKKFAPPIEVLKTAVTHPERLEFVHEDLDTGHYNYVLHLHLFELNDSVQAGQRVFDIYINNEMRQRVDILASDSRYQVVVLNFTANRFLNLTLAKASNVSQLGPICTAYEILKALPWTKETATEEGDTIIHVKNELLQHRKIHYSSKFVSSIKESNLTTANTTK…
Sp1_comp330996_c1_seq10	132	.	TAA	TAAA	93.5	.	INDEL;DP=17;VDB=0.0019;AF1=1;AC1=2;DP4=0,0,6,2;MQ=41;FQ=-58.5	GT:PL:GQ	1/1:134,24,0:45	Sp1_comp330996_c1_seq10	132	.	T	TA	657.08	PASS	AC=6;AF=1.00;AN=6;DP=17;FS=0.000;MLEAC=6;MLEAF=1.00;MQ=59.51;MQ0=0;QD=30.91;RPA=2,3;RU=A;STR	GT:AD:DP:GQ:MLPSAC:MLPSAF:PL	1/1/1/1/1/1:0,17:17:13:6:1.00:692,132,81,51,30,13,0	SG	1305	SPGI:SNDC881981.1			tr|Q680K2|Q680K2_ARAT	MRNA, complete cds, clone: RAFL22-43-L07 OS=Arabidopsis thaliana GN=At4g39970	---NA---	gi|356525461|ref|XP_003531343.1|	PREDICTED: protein CbbY, chromosomal-like [Glycine max]	AT4G39970.1	Haloacid dehalogenase-like hydrolase (HAD) superfamily protein		Haloacid dehalogenase-like hydrolase (HAD) superfamily protein; FUNCTIONS IN: hydrolase activity, catalytic activity; INVOLVED IN: metabolic process; LOCATED IN: chloroplast, chloroplast stroma, chloroplast envelope; EXPRESSED IN: 23 plant structures; EXPRESSED DURING: 13 growth stages; CONTAINS InterPro DOMAIN/s: Haloacid dehalogenase-like hydrolase (InterPro:IPR005834), HAD-superfamily hydrolas…	cassava4.1_012518m|PACid:17993911	Haloacid dehalogenase-like hydrolase (HAD) superfamily protein	PGSC0003DMP400028235|PACid:24408094	Haloacid dehalogenase-like hydrolase (HAD) superfamily protein	comp330996_c1_seq10:295-1305(-)	m.208865	sp|O33513|CBBY_RHOCA`O33513`Q:82-318,H:3-216`35.98%ID`E:3e-33`RecName: Full=Protein CbbY;`Bacteria; Proteobacteria; Alphaproteobacteria; Rhodobacterales; Rhodobacteraceae; Rhodobacter.	PF00702.21^Hydrolase^haloacid dehalogenase-like hydrolase^83-291^E:1.1e-09`PF13419.1^HAD_2^Haloacid dehalogenase-like hydrolase^85-295^E:2.5e-21`PF13242.1^Hydrolase_like^HAD-hyrolase-like^253-311^E:8.9e-08	.	.	.	GO:0016787^molecular_function^hydrolase activity	RNFPIATRTIPAKSPNRRRRRRGEWTVAAMAACTALLSPPSLSSSSNSLFFSTPVARASGLRTQPLSSRVKRLSVSASARALDALIFDCDGVILESEHLHRQAYNDAFSHFNVRCPSSPSSEPLDWGVEFYDDLQNRIGGGKPKMRWYFKEHGWPTSTISDKPPEDDADRAKLIDILQDWKTERYKQIIKSGTVKPRPGVLRLMDETKAAGKKLAVCSAATKSSVILCLENLIGMERFHGLDCFLAGDDVKEKKPDPSIYITAAKKLGVSERNCLVVEDSVIGLQAATSAGMSCVISYTSSTANQDFKEAIAKYPDLSDVRLKDLELLLQDVVSMK*
Sp1_comp330996_c1_seq10	238	.	A	AAGCCTAATCAAACACC	214	.	INDEL;DP=38;VDB=0.0244;AF1=1;AC1=2;DP4=0,0,10,17;MQ=47;FQ=-116	GT:PL:GQ	1/1:255,81,0:99	Sp1_comp330996_c1_seq10	238	.	A	AAGCCTAATCAAACACC	15190	PASS	AC=6;AF=1.00;AN=6;DP=96;FS=0.000;MLEAC=5;MLEAF=0.833;MQ=58.56;MQ0=0;QD=29.67	GT:AD:DP:GQ:MLPSAC:MLPSAF:PL	1/1/1/1/1/1:0,91:92:72:6:1.00:15208,708,434,274,160,72,0	SG	1305	SPGI:SNDC881981.1			tr|Q680K2|Q680K2_ARAT	MRNA, complete cds, clone: RAFL22-43-L07 OS=Arabidopsis thaliana GN=At4g39970	---NA---	gi|356525461|ref|XP_003531343.1|	PREDICTED: protein CbbY, chromosomal-like [Glycine max]	AT4G39970.1	Haloacid dehalogenase-like hydrolase (HAD) superfamily protein		Haloacid dehalogenase-like hydrolase (HAD) superfamily protein; FUNCTIONS IN: hydrolase activity, catalytic activity; INVOLVED IN: metabolic process; LOCATED IN: chloroplast, chloroplast stroma, chloroplast envelope; EXPRESSED IN: 23 plant structures; EXPRESSED DURING: 13 growth stages; CONTAINS InterPro DOMAIN/s: Haloacid dehalogenase-like hydrolase (InterPro:IPR005834), HAD-superfamily hydrolas…	cassava4.1_012518m|PACid:17993911	Haloacid dehalogenase-like hydrolase (HAD) superfamily protein	PGSC0003DMP400028235|PACid:24408094	Haloacid dehalogenase-like hydrolase (HAD) superfamily protein	comp330996_c1_seq10:295-1305(-)	m.208865	sp|O33513|CBBY_RHOCA`O33513`Q:82-318,H:3-216`35.98%ID`E:3e-33`RecName: Full=Protein CbbY;`Bacteria; Proteobacteria; Alphaproteobacteria; Rhodobacterales; Rhodobacteraceae; Rhodobacter.	PF00702.21^Hydrolase^haloacid dehalogenase-like hydrolase^83-291^E:1.1e-09`PF13419.1^HAD_2^Haloacid dehalogenase-like hydrolase^85-295^E:2.5e-21`PF13242.1^Hydrolase_like^HAD-hyrolase-like^253-311^E:8.9e-08	.	.	.	GO:0016787^molecular_function^hydrolase activity	RNFPIATRTIPAKSPNRRRRRRGEWTVAAMAACTALLSPPSLSSSSNSLFFSTPVARASGLRTQPLSSRVKRLSVSASARALDALIFDCDGVILESEHLHRQAYNDAFSHFNVRCPSSPSSEPLDWGVEFYDDLQNRIGGGKPKMRWYFKEHGWPTSTISDKPPEDDADRAKLIDILQDWKTERYKQIIKSGTVKPRPGVLRLMDETKAAGKKLAVCSAATKSSVILCLENLIGMERFHGLDCFLAGDDVKEKKPDPSIYITAAKKLGVSERNCLVVEDSVIGLQAATSAGMSCVISYTSSTANQDFKEAIAKYPDLSDVRLKDLELLLQDVVSMK*
Sp1_comp330996_c1_seq10	110	.	T	TA	71.25	PASS	AC=2;AF=0.333;AN=6;BaseQRankSum=-0.352;DP=19;FS=2.884;MLEAC=2;MLEAF=0.333;MQ=59.56;MQ0=0;MQRankSum=0.452;QD=3.75;RPA=10,11;RU=A;ReadPosRankSum=0.754;STR	GT:AD:DP:GQ:MLPSAC:MLPSAF:PL	0/0/0/0/1/1:11,6:19:3:2:0.333:104,7,0,3,15,41,257											GATK	1305	SPGI:SNDC881981.1			tr|Q680K2|Q680K2_ARAT	MRNA, complete cds, clone: RAFL22-43-L07 OS=Arabidopsis thaliana GN=At4g39970	---NA---	gi|356525461|ref|XP_003531343.1|	PREDICTED: protein CbbY, chromosomal-like [Glycine max]	AT4G39970.1	Haloacid dehalogenase-like hydrolase (HAD) superfamily protein		Haloacid dehalogenase-like hydrolase (HAD) superfamily protein; FUNCTIONS IN: hydrolase activity, catalytic activity; INVOLVED IN: metabolic process; LOCATED IN: chloroplast, chloroplast stroma, chloroplast envelope; EXPRESSED IN: 23 plant structures; EXPRESSED DURING: 13 growth stages; CONTAINS InterPro DOMAIN/s: Haloacid dehalogenase-like hydrolase (InterPro:IPR005834), HAD-superfamily hydrolas…	cassava4.1_012518m|PACid:17993911	Haloacid dehalogenase-like hydrolase (HAD) superfamily protein	PGSC0003DMP400028235|PACid:24408094	Haloacid dehalogenase-like hydrolase (HAD) superfamily protein	comp330996_c1_seq10:295-1305(-)	m.208865	sp|O33513|CBBY_RHOCA`O33513`Q:82-318,H:3-216`35.98%ID`E:3e-33`RecName: Full=Protein CbbY;`Bacteria; Proteobacteria; Alphaproteobacteria; Rhodobacterales; Rhodobacteraceae; Rhodobacter.	PF00702.21^Hydrolase^haloacid dehalogenase-like hydrolase^83-291^E:1.1e-09`PF13419.1^HAD_2^Haloacid dehalogenase-like hydrolase^85-295^E:2.5e-21`PF13242.1^Hydrolase_like^HAD-hyrolase-like^253-311^E:8.9e-08	.	.	.	GO:0016787^molecular_function^hydrolase activity	RNFPIATRTIPAKSPNRRRRRRGEWTVAAMAACTALLSPPSLSSSSNSLFFSTPVARASGLRTQPLSSRVKRLSVSASARALDALIFDCDGVILESEHLHRQAYNDAFSHFNVRCPSSPSSEPLDWGVEFYDDLQNRIGGGKPKMRWYFKEHGWPTSTISDKPPEDDADRAKLIDILQDWKTERYKQIIKSGTVKPRPGVLRLMDETKAAGKKLAVCSAATKSSVILCLENLIGMERFHGLDCFLAGDDVKEKKPDPSIYITAAKKLGVSERNCLVVEDSVIGLQAATSAGMSCVISYTSSTANQDFKEAIAKYPDLSDVRLKDLELLLQDVVSMK*
Sp1_comp330996_c1_seq10	1071	.	CCGAAG	CCGAAGAAGGCGAAG	217	.	INDEL;DP=52;VDB=0.0399;AF1=0.5;AC1=1;DP4=5,4,14,20;MQ=42;FQ=10.8;PV4=0.48,1,1,1	GT:PL:GQ	0/1:255,0,45:48											SAM	1305	SPGI:SNDC881981.1			tr|Q680K2|Q680K2_ARAT	MRNA, complete cds, clone: RAFL22-43-L07 OS=Arabidopsis thaliana GN=At4g39970	---NA---	gi|356525461|ref|XP_003531343.1|	PREDICTED: protein CbbY, chromosomal-like [Glycine max]	AT4G39970.1	Haloacid dehalogenase-like hydrolase (HAD) superfamily protein		Haloacid dehalogenase-like hydrolase (HAD) superfamily protein; FUNCTIONS IN: hydrolase activity, catalytic activity; INVOLVED IN: metabolic process; LOCATED IN: chloroplast, chloroplast stroma, chloroplast envelope; EXPRESSED IN: 23 plant structures; EXPRESSED DURING: 13 growth stages; CONTAINS InterPro DOMAIN/s: Haloacid dehalogenase-like hydrolase (InterPro:IPR005834), HAD-superfamily hydrolas…	cassava4.1_012518m|PACid:17993911	Haloacid dehalogenase-like hydrolase (HAD) superfamily protein	PGSC0003DMP400028235|PACid:24408094	Haloacid dehalogenase-like hydrolase (HAD) superfamily protein	comp330996_c1_seq10:295-1305(-)	m.208865	sp|O33513|CBBY_RHOCA`O33513`Q:82-318,H:3-216`35.98%ID`E:3e-33`RecName: Full=Protein CbbY;`Bacteria; Proteobacteria; Alphaproteobacteria; Rhodobacterales; Rhodobacteraceae; Rhodobacter.	PF00702.21^Hydrolase^haloacid dehalogenase-like hydrolase^83-291^E:1.1e-09`PF13419.1^HAD_2^Haloacid dehalogenase-like hydrolase^85-295^E:2.5e-21`PF13242.1^Hydrolase_like^HAD-hyrolase-like^253-311^E:8.9e-08	.	.	.	GO:0016787^molecular_function^hydrolase activity	RNFPIATRTIPAKSPNRRRRRRGEWTVAAMAACTALLSPPSLSSSSNSLFFSTPVARASGLRTQPLSSRVKRLSVSASARALDALIFDCDGVILESEHLHRQAYNDAFSHFNVRCPSSPSSEPLDWGVEFYDDLQNRIGGGKPKMRWYFKEHGWPTSTISDKPPEDDADRAKLIDILQDWKTERYKQIIKSGTVKPRPGVLRLMDETKAAGKKLAVCSAATKSSVILCLENLIGMERFHGLDCFLAGDDVKEKKPDPSIYITAAKKLGVSERNCLVVEDSVIGLQAATSAGMSCVISYTSSTANQDFKEAIAKYPDLSDVRLKDLELLLQDVVSMK*
Sp1_comp330996_c1_seq10	1073	.	GAAG	GAAGAAGCCAAAG	217	.	INDEL;DP=53;VDB=0.0400;AF1=0.5;AC1=1;DP4=5,5,14,21;MQ=42;FQ=30.5;PV4=0.72,1,1,1	GT:PL:GQ	0/1:255,0,65:68											SAM	1305	SPGI:SNDC881981.1			tr|Q680K2|Q680K2_ARAT	MRNA, complete cds, clone: RAFL22-43-L07 OS=Arabidopsis thaliana GN=At4g39970	---NA---	gi|356525461|ref|XP_003531343.1|	PREDICTED: protein CbbY, chromosomal-like [Glycine max]	AT4G39970.1	Haloacid dehalogenase-like hydrolase (HAD) superfamily protein		Haloacid dehalogenase-like hydrolase (HAD) superfamily protein; FUNCTIONS IN: hydrolase activity, catalytic activity; INVOLVED IN: metabolic process; LOCATED IN: chloroplast, chloroplast stroma, chloroplast envelope; EXPRESSED IN: 23 plant structures; EXPRESSED DURING: 13 growth stages; CONTAINS InterPro DOMAIN/s: Haloacid dehalogenase-like hydrolase (InterPro:IPR005834), HAD-superfamily hydrolas…	cassava4.1_012518m|PACid:17993911	Haloacid dehalogenase-like hydrolase (HAD) superfamily protein	PGSC0003DMP400028235|PACid:24408094	Haloacid dehalogenase-like hydrolase (HAD) superfamily protein	comp330996_c1_seq10:295-1305(-)	m.208865	sp|O33513|CBBY_RHOCA`O33513`Q:82-318,H:3-216`35.98%ID`E:3e-33`RecName: Full=Protein CbbY;`Bacteria; Proteobacteria; Alphaproteobacteria; Rhodobacterales; Rhodobacteraceae; Rhodobacter.	PF00702.21^Hydrolase^haloacid dehalogenase-like hydrolase^83-291^E:1.1e-09`PF13419.1^HAD_2^Haloacid dehalogenase-like hydrolase^85-295^E:2.5e-21`PF13242.1^Hydrolase_like^HAD-hyrolase-like^253-311^E:8.9e-08	.	.	.	GO:0016787^molecular_function^hydrolase activity	RNFPIATRTIPAKSPNRRRRRRGEWTVAAMAACTALLSPPSLSSSSNSLFFSTPVARASGLRTQPLSSRVKRLSVSASARALDALIFDCDGVILESEHLHRQAYNDAFSHFNVRCPSSPSSEPLDWGVEFYDDLQNRIGGGKPKMRWYFKEHGWPTSTISDKPPEDDADRAKLIDILQDWKTERYKQIIKSGTVKPRPGVLRLMDETKAAGKKLAVCSAATKSSVILCLENLIGMERFHGLDCFLAGDDVKEKKPDPSIYITAAKKLGVSERNCLVVEDSVIGLQAATSAGMSCVISYTSSTANQDFKEAIAKYPDLSDVRLKDLELLLQDVVSMK*
Sp1_comp330996_c1_seq10	1239	.	CACGACGACG	CACGACGACGACG	217	.	INDEL;DP=46;VDB=0.0066;AF1=0.5;AC1=1;DP4=0,18,3,16;MQ=48;FQ=197;PV4=0.23,1,0.12,1	GT:PL:GQ	0/1:255,0,232:99											SAM	1305	SPGI:SNDC881981.1			tr|Q680K2|Q680K2_ARAT	MRNA, complete cds, clone: RAFL22-43-L07 OS=Arabidopsis thaliana GN=At4g39970	---NA---	gi|356525461|ref|XP_003531343.1|	PREDICTED: protein CbbY, chromosomal-like [Glycine max]	AT4G39970.1	Haloacid dehalogenase-like hydrolase (HAD) superfamily protein		Haloacid dehalogenase-like hydrolase (HAD) superfamily protein; FUNCTIONS IN: hydrolase activity, catalytic activity; INVOLVED IN: metabolic process; LOCATED IN: chloroplast, chloroplast stroma, chloroplast envelope; EXPRESSED IN: 23 plant structures; EXPRESSED DURING: 13 growth stages; CONTAINS InterPro DOMAIN/s: Haloacid dehalogenase-like hydrolase (InterPro:IPR005834), HAD-superfamily hydrolas…	cassava4.1_012518m|PACid:17993911	Haloacid dehalogenase-like hydrolase (HAD) superfamily protein	PGSC0003DMP400028235|PACid:24408094	Haloacid dehalogenase-like hydrolase (HAD) superfamily protein	comp330996_c1_seq10:295-1305(-)	m.208865	sp|O33513|CBBY_RHOCA`O33513`Q:82-318,H:3-216`35.98%ID`E:3e-33`RecName: Full=Protein CbbY;`Bacteria; Proteobacteria; Alphaproteobacteria; Rhodobacterales; Rhodobacteraceae; Rhodobacter.	PF00702.21^Hydrolase^haloacid dehalogenase-like hydrolase^83-291^E:1.1e-09`PF13419.1^HAD_2^Haloacid dehalogenase-like hydrolase^85-295^E:2.5e-21`PF13242.1^Hydrolase_like^HAD-hyrolase-like^253-311^E:8.9e-08	.	.	.	GO:0016787^molecular_function^hydrolase activity	RNFPIATRTIPAKSPNRRRRRRGEWTVAAMAACTALLSPPSLSSSSNSLFFSTPVARASGLRTQPLSSRVKRLSVSASARALDALIFDCDGVILESEHLHRQAYNDAFSHFNVRCPSSPSSEPLDWGVEFYDDLQNRIGGGKPKMRWYFKEHGWPTSTISDKPPEDDADRAKLIDILQDWKTERYKQIIKSGTVKPRPGVLRLMDETKAAGKKLAVCSAATKSSVILCLENLIGMERFHGLDCFLAGDDVKEKKPDPSIYITAAKKLGVSERNCLVVEDSVIGLQAATSAGMSCVISYTSSTANQDFKEAIAKYPDLSDVRLKDLELLLQDVVSMK*
Sp1_comp330996_c1_seq10	75	.	TT	TTAT	21.3	.	INDEL;DP=6;VDB=0.0164;AF1=1;AC1=2;DP4=0,0,0,2;MQ=46;FQ=-40.5	GT:PL:GQ	1/1:60,6,0:10											SAM	1305	SPGI:SNDC881981.1			tr|Q680K2|Q680K2_ARAT	MRNA, complete cds, clone: RAFL22-43-L07 OS=Arabidopsis thaliana GN=At4g39970	---NA---	gi|356525461|ref|XP_003531343.1|	PREDICTED: protein CbbY, chromosomal-like [Glycine max]	AT4G39970.1	Haloacid dehalogenase-like hydrolase (HAD) superfamily protein		Haloacid dehalogenase-like hydrolase (HAD) superfamily protein; FUNCTIONS IN: hydrolase activity, catalytic activity; INVOLVED IN: metabolic process; LOCATED IN: chloroplast, chloroplast stroma, chloroplast envelope; EXPRESSED IN: 23 plant structures; EXPRESSED DURING: 13 growth stages; CONTAINS InterPro DOMAIN/s: Haloacid dehalogenase-like hydrolase (InterPro:IPR005834), HAD-superfamily hydrolas…	cassava4.1_012518m|PACid:17993911	Haloacid dehalogenase-like hydrolase (HAD) superfamily protein	PGSC0003DMP400028235|PACid:24408094	Haloacid dehalogenase-like hydrolase (HAD) superfamily protein	comp330996_c1_seq10:295-1305(-)	m.208865	sp|O33513|CBBY_RHOCA`O33513`Q:82-318,H:3-216`35.98%ID`E:3e-33`RecName: Full=Protein CbbY;`Bacteria; Proteobacteria; Alphaproteobacteria; Rhodobacterales; Rhodobacteraceae; Rhodobacter.	PF00702.21^Hydrolase^haloacid dehalogenase-like hydrolase^83-291^E:1.1e-09`PF13419.1^HAD_2^Haloacid dehalogenase-like hydrolase^85-295^E:2.5e-21`PF13242.1^Hydrolase_like^HAD-hyrolase-like^253-311^E:8.9e-08	.	.	.	GO:0016787^molecular_function^hydrolase activity	RNFPIATRTIPAKSPNRRRRRRGEWTVAAMAACTALLSPPSLSSSSNSLFFSTPVARASGLRTQPLSSRVKRLSVSASARALDALIFDCDGVILESEHLHRQAYNDAFSHFNVRCPSSPSSEPLDWGVEFYDDLQNRIGGGKPKMRWYFKEHGWPTSTISDKPPEDDADRAKLIDILQDWKTERYKQIIKSGTVKPRPGVLRLMDETKAAGKKLAVCSAATKSSVILCLENLIGMERFHGLDCFLAGDDVKEKKPDPSIYITAAKKLGVSERNCLVVEDSVIGLQAATSAGMSCVISYTSSTANQDFKEAIAKYPDLSDVRLKDLELLLQDVVSMK*
Sp1_comp330997_c0_seq2	102	.	ACCCCCC	ACCCCC	41.9	.	INDEL;DP=30;VDB=0.0380;AF1=1;AC1=2;DP4=1,0,7,2;MQ=50;FQ=-47.5;PV4=1,1.5e-05,0.38,1	GT:PL:GQ	1/1:82,13,0:23	Sp1_comp330997_c0_seq2	102	.	AC	A	812.64	PASS	AC=5;AF=0.833;AN=6;BaseQRankSum=1.185;DP=32;FS=1.995;MLEAC=5;MLEAF=0.833;MQ=60.00;MQ0=0;MQRankSum=-0.684;QD=25.40;RPA=6,5;RU=C;ReadPosRankSum=-0.866;STR	GT:AD:DP:GQ:MLPSAC:MLPSAF:PL	0/1/1/1/1/1:7,25:32:3:5:0.833:846,126,57,22,3,0,175	SG	3035	No hit in this database						gi|460389450|ref|XP_004240365.1|	PREDICTED: telomere repeat-binding protein 5-like [Solanum lycopersicum]	AT1G07540.1	TRF-like 2	Arabidopsis thaliana telomere-binding protein, putative (At1g07540)	TRF-like 2 (TRFL2); FUNCTIONS IN: DNA binding; INVOLVED IN: regulation of transcription; EXPRESSED IN: petal, leaf whorl, flower; EXPRESSED DURING: 4 anthesis, petal differentiation and expansion stage; CONTAINS InterPro DOMAIN/s: SANT, DNA-binding (InterPro:IPR001005), Homeodomain-like (InterPro:IPR009057), HTH transcriptional regulator, Myb-type, DNA-binding (InterPro:IPR017930), Homeodomain-re…	cassava4.1_002767m|PACid:17967823	TRF-like 2	PGSC0003DMP400003825|PACid:24397450	TRF-like 2	comp330997_c0_seq2:482-2557(-)	m.208870	sp|Q6R0E3|TRP5_ARATH`Q6R0E3`Q:1-691,H:1-630`45.2%ID`E:1e-149`RecName: Full=Telomere repeat-binding protein 5; AltName: Full=Protein TRF-LIKE 2;`Eukaryota; Viridiplantae; Streptophyta; Embryophyta; Tracheophyta; Spermatophyta; Magnoliophyta; eudicotyledons; core eudicotyledons; rosids; malvids; Brassicales; Brassicaceae; Camelineae; Arabidopsis.	.	.	.	NOG323246	GO:0005634^cellular_component^nucleus`GO:0003682^molecular_function^chromatin binding`GO:0003677^molecular_function^DNA binding`GO:0006355^biological_process^regulation of transcription, DNA-dependent`GO:0006351^biological_process^transcription, DNA-dependent	MVLQKRLDYGFNGYRVPPMPRSTRSARKRGVNWRKAEDGQMCAFDLLATVAGKLLLEGESSSQSLEKDSVDREKQSLEKDSVDREKRNEDRIMQEKPGNRGSCERNFFLSELVSQAPVFSNFSYELPNARNDSLSPKSVITTSDSSDKFAPVEQLVNSGSKLEPGNGGVSGCKVFSSCKLGTGVAKPRKHEVLNNGKVLSDTKVGMCSSNVLWDRKPSSTFVCSDNSVKLTLSKDHIPCGSFPASRGNVKLGNRDDDENSSVCTQPSTANKAFEPALPWKLLASEYCEVNPKSNDEERRNADVEMKPALGNKKNNLKCERSLRDYPFKKRKLYDCSSVSNSDRAISNEGNCSSHTKGYNEDASNYTPPTAQKTAGTSTSAPGGCAFFRTGDSQVKLRIK…		OG1_1464
Sp1_comp330997_c0_seq2	1928	.	G	GGCA	214	.	INDEL;DP=233;VDB=0.0398;AF1=1;AC1=2;DP4=17,0,82,91;MQ=45;FQ=-286;PV4=9e-06,1,1,1	GT:PL:GQ	1/1:255,251,0:99	Sp1_comp330997_c0_seq2	1928	.	G	GGCA	7149.86	PASS	AC=5;AF=0.833;AN=6;BaseQRankSum=3.929;DP=243;FS=14.317;MLEAC=5;MLEAF=0.833;MQ=59.65;MQ0=0;MQRankSum=0.168;QD=29.42;ReadPosRankSum=4.955	GT:AD:DP:GQ:MLPSAC:MLPSAF:PL	0/1/1/1/1/1:9,229:241:63:5:0.833:7185,1489,841,460,194,0,63	SG	3035	No hit in this database						gi|460389450|ref|XP_004240365.1|	PREDICTED: telomere repeat-binding protein 5-like [Solanum lycopersicum]	AT1G07540.1	TRF-like 2	Arabidopsis thaliana telomere-binding protein, putative (At1g07540)	TRF-like 2 (TRFL2); FUNCTIONS IN: DNA binding; INVOLVED IN: regulation of transcription; EXPRESSED IN: petal, leaf whorl, flower; EXPRESSED DURING: 4 anthesis, petal differentiation and expansion stage; CONTAINS InterPro DOMAIN/s: SANT, DNA-binding (InterPro:IPR001005), Homeodomain-like (InterPro:IPR009057), HTH transcriptional regulator, Myb-type, DNA-binding (InterPro:IPR017930), Homeodomain-re…	cassava4.1_002767m|PACid:17967823	TRF-like 2	PGSC0003DMP400003825|PACid:24397450	TRF-like 2	comp330997_c0_seq2:482-2557(-)	m.208870	sp|Q6R0E3|TRP5_ARATH`Q6R0E3`Q:1-691,H:1-630`45.2%ID`E:1e-149`RecName: Full=Telomere repeat-binding protein 5; AltName: Full=Protein TRF-LIKE 2;`Eukaryota; Viridiplantae; Streptophyta; Embryophyta; Tracheophyta; Spermatophyta; Magnoliophyta; eudicotyledons; core eudicotyledons; rosids; malvids; Brassicales; Brassicaceae; Camelineae; Arabidopsis.	.	.	.	NOG323246	GO:0005634^cellular_component^nucleus`GO:0003682^molecular_function^chromatin binding`GO:0003677^molecular_function^DNA binding`GO:0006355^biological_process^regulation of transcription, DNA-dependent`GO:0006351^biological_process^transcription, DNA-dependent	MVLQKRLDYGFNGYRVPPMPRSTRSARKRGVNWRKAEDGQMCAFDLLATVAGKLLLEGESSSQSLEKDSVDREKQSLEKDSVDREKRNEDRIMQEKPGNRGSCERNFFLSELVSQAPVFSNFSYELPNARNDSLSPKSVITTSDSSDKFAPVEQLVNSGSKLEPGNGGVSGCKVFSSCKLGTGVAKPRKHEVLNNGKVLSDTKVGMCSSNVLWDRKPSSTFVCSDNSVKLTLSKDHIPCGSFPASRGNVKLGNRDDDENSSVCTQPSTANKAFEPALPWKLLASEYCEVNPKSNDEERRNADVEMKPALGNKKNNLKCERSLRDYPFKKRKLYDCSSVSNSDRAISNEGNCSSHTKGYNEDASNYTPPTAQKTAGTSTSAPGGCAFFRTGDSQVKLRIK…		OG1_1464
Sp1_comp330997_c0_seq2	337	.	ACCCCCC	ACCCCCCC	99.5	.	INDEL;DP=147;VDB=0.0380;AF1=1;AC1=2;DP4=0,0,39,13;MQ=49;FQ=-192	GT:PL:GQ	1/1:140,157,0:99	Sp1_comp330997_c0_seq2	337	.	A	AC	4685.86	PASS	AC=6;AF=1.00;AN=6;DP=151;FS=0.000;MLEAC=6;MLEAF=1.00;MQ=59.83;MQ0=0;QD=31.03;RPA=6,7;RU=C;STR	GT:AD:DP:GQ:MLPSAC:MLPSAF:PL	1/1/1/1/1/1:0,140:151:99:6:1.00:4721,1086,667,421,246,111,0	SG	3035	No hit in this database						gi|460389450|ref|XP_004240365.1|	PREDICTED: telomere repeat-binding protein 5-like [Solanum lycopersicum]	AT1G07540.1	TRF-like 2	Arabidopsis thaliana telomere-binding protein, putative (At1g07540)	TRF-like 2 (TRFL2); FUNCTIONS IN: DNA binding; INVOLVED IN: regulation of transcription; EXPRESSED IN: petal, leaf whorl, flower; EXPRESSED DURING: 4 anthesis, petal differentiation and expansion stage; CONTAINS InterPro DOMAIN/s: SANT, DNA-binding (InterPro:IPR001005), Homeodomain-like (InterPro:IPR009057), HTH transcriptional regulator, Myb-type, DNA-binding (InterPro:IPR017930), Homeodomain-re…	cassava4.1_002767m|PACid:17967823	TRF-like 2	PGSC0003DMP400003825|PACid:24397450	TRF-like 2	comp330997_c0_seq2:482-2557(-)	m.208870	sp|Q6R0E3|TRP5_ARATH`Q6R0E3`Q:1-691,H:1-630`45.2%ID`E:1e-149`RecName: Full=Telomere repeat-binding protein 5; AltName: Full=Protein TRF-LIKE 2;`Eukaryota; Viridiplantae; Streptophyta; Embryophyta; Tracheophyta; Spermatophyta; Magnoliophyta; eudicotyledons; core eudicotyledons; rosids; malvids; Brassicales; Brassicaceae; Camelineae; Arabidopsis.	.	.	.	NOG323246	GO:0005634^cellular_component^nucleus`GO:0003682^molecular_function^chromatin binding`GO:0003677^molecular_function^DNA binding`GO:0006355^biological_process^regulation of transcription, DNA-dependent`GO:0006351^biological_process^transcription, DNA-dependent	MVLQKRLDYGFNGYRVPPMPRSTRSARKRGVNWRKAEDGQMCAFDLLATVAGKLLLEGESSSQSLEKDSVDREKQSLEKDSVDREKRNEDRIMQEKPGNRGSCERNFFLSELVSQAPVFSNFSYELPNARNDSLSPKSVITTSDSSDKFAPVEQLVNSGSKLEPGNGGVSGCKVFSSCKLGTGVAKPRKHEVLNNGKVLSDTKVGMCSSNVLWDRKPSSTFVCSDNSVKLTLSKDHIPCGSFPASRGNVKLGNRDDDENSSVCTQPSTANKAFEPALPWKLLASEYCEVNPKSNDEERRNADVEMKPALGNKKNNLKCERSLRDYPFKKRKLYDCSSVSNSDRAISNEGNCSSHTKGYNEDASNYTPPTAQKTAGTSTSAPGGCAFFRTGDSQVKLRIK…		OG1_1464
Sp1_comp330997_c0_seq2	357	.	GAAAA	GAAA	211	.	INDEL;DP=147;VDB=0.0345;AF1=1;AC1=2;DP4=0,0,36,25;MQ=41;FQ=-219	GT:PL:GQ	1/1:252,184,0:99	Sp1_comp330997_c0_seq2	357	.	GA	G	6539.86	PASS	AC=5;AF=0.833;AN=6;BaseQRankSum=1.109;DP=193;FS=2.311;MLEAC=5;MLEAF=0.833;MQ=58.64;MQ0=0;MQRankSum=6.146;QD=33.89;RPA=4,3;RU=A;ReadPosRankSum=5.207;STR	GT:AD:DP:GQ:MLPSAC:MLPSAF:PL	0/1/1/1/1/1:14,175:162:99:5:0.833:6575,1125,612,321,127,0,305	SG	3035	No hit in this database						gi|460389450|ref|XP_004240365.1|	PREDICTED: telomere repeat-binding protein 5-like [Solanum lycopersicum]	AT1G07540.1	TRF-like 2	Arabidopsis thaliana telomere-binding protein, putative (At1g07540)	TRF-like 2 (TRFL2); FUNCTIONS IN: DNA binding; INVOLVED IN: regulation of transcription; EXPRESSED IN: petal, leaf whorl, flower; EXPRESSED DURING: 4 anthesis, petal differentiation and expansion stage; CONTAINS InterPro DOMAIN/s: SANT, DNA-binding (InterPro:IPR001005), Homeodomain-like (InterPro:IPR009057), HTH transcriptional regulator, Myb-type, DNA-binding (InterPro:IPR017930), Homeodomain-re…	cassava4.1_002767m|PACid:17967823	TRF-like 2	PGSC0003DMP400003825|PACid:24397450	TRF-like 2	comp330997_c0_seq2:482-2557(-)	m.208870	sp|Q6R0E3|TRP5_ARATH`Q6R0E3`Q:1-691,H:1-630`45.2%ID`E:1e-149`RecName: Full=Telomere repeat-binding protein 5; AltName: Full=Protein TRF-LIKE 2;`Eukaryota; Viridiplantae; Streptophyta; Embryophyta; Tracheophyta; Spermatophyta; Magnoliophyta; eudicotyledons; core eudicotyledons; rosids; malvids; Brassicales; Brassicaceae; Camelineae; Arabidopsis.	.	.	.	NOG323246	GO:0005634^cellular_component^nucleus`GO:0003682^molecular_function^chromatin binding`GO:0003677^molecular_function^DNA binding`GO:0006355^biological_process^regulation of transcription, DNA-dependent`GO:0006351^biological_process^transcription, DNA-dependent	MVLQKRLDYGFNGYRVPPMPRSTRSARKRGVNWRKAEDGQMCAFDLLATVAGKLLLEGESSSQSLEKDSVDREKQSLEKDSVDREKRNEDRIMQEKPGNRGSCERNFFLSELVSQAPVFSNFSYELPNARNDSLSPKSVITTSDSSDKFAPVEQLVNSGSKLEPGNGGVSGCKVFSSCKLGTGVAKPRKHEVLNNGKVLSDTKVGMCSSNVLWDRKPSSTFVCSDNSVKLTLSKDHIPCGSFPASRGNVKLGNRDDDENSSVCTQPSTANKAFEPALPWKLLASEYCEVNPKSNDEERRNADVEMKPALGNKKNNLKCERSLRDYPFKKRKLYDCSSVSNSDRAISNEGNCSSHTKGYNEDASNYTPPTAQKTAGTSTSAPGGCAFFRTGDSQVKLRIK…		OG1_1464
Sp1_comp330997_c0_seq2	1534	.	C	CGGAATTGGAATT,CGGAATT	19346.9	PASS	AC=1,5;AF=0.167,0.833;AN=6;DP=244;FS=0.000;MLEAC=1,1;MLEAF=0.167,0.167;MQ=59.99;MQ0=0;QD=33.98;RPA=1,3,2;RU=GGAATT;STR	GT:AD:DP:GQ:MLPSAC:MLPSAF	1/2/2/2/2/2:0,47,170:244:23:1,5:0.167,0.833											GATK	3035	No hit in this database						gi|460389450|ref|XP_004240365.1|	PREDICTED: telomere repeat-binding protein 5-like [Solanum lycopersicum]	AT1G07540.1	TRF-like 2	Arabidopsis thaliana telomere-binding protein, putative (At1g07540)	TRF-like 2 (TRFL2); FUNCTIONS IN: DNA binding; INVOLVED IN: regulation of transcription; EXPRESSED IN: petal, leaf whorl, flower; EXPRESSED DURING: 4 anthesis, petal differentiation and expansion stage; CONTAINS InterPro DOMAIN/s: SANT, DNA-binding (InterPro:IPR001005), Homeodomain-like (InterPro:IPR009057), HTH transcriptional regulator, Myb-type, DNA-binding (InterPro:IPR017930), Homeodomain-re…	cassava4.1_002767m|PACid:17967823	TRF-like 2	PGSC0003DMP400003825|PACid:24397450	TRF-like 2	comp330997_c0_seq2:482-2557(-)	m.208870	sp|Q6R0E3|TRP5_ARATH`Q6R0E3`Q:1-691,H:1-630`45.2%ID`E:1e-149`RecName: Full=Telomere repeat-binding protein 5; AltName: Full=Protein TRF-LIKE 2;`Eukaryota; Viridiplantae; Streptophyta; Embryophyta; Tracheophyta; Spermatophyta; Magnoliophyta; eudicotyledons; core eudicotyledons; rosids; malvids; Brassicales; Brassicaceae; Camelineae; Arabidopsis.	.	.	.	NOG323246	GO:0005634^cellular_component^nucleus`GO:0003682^molecular_function^chromatin binding`GO:0003677^molecular_function^DNA binding`GO:0006355^biological_process^regulation of transcription, DNA-dependent`GO:0006351^biological_process^transcription, DNA-dependent	MVLQKRLDYGFNGYRVPPMPRSTRSARKRGVNWRKAEDGQMCAFDLLATVAGKLLLEGESSSQSLEKDSVDREKQSLEKDSVDREKRNEDRIMQEKPGNRGSCERNFFLSELVSQAPVFSNFSYELPNARNDSLSPKSVITTSDSSDKFAPVEQLVNSGSKLEPGNGGVSGCKVFSSCKLGTGVAKPRKHEVLNNGKVLSDTKVGMCSSNVLWDRKPSSTFVCSDNSVKLTLSKDHIPCGSFPASRGNVKLGNRDDDENSSVCTQPSTANKAFEPALPWKLLASEYCEVNPKSNDEERRNADVEMKPALGNKKNNLKCERSLRDYPFKKRKLYDCSSVSNSDRAISNEGNCSSHTKGYNEDASNYTPPTAQKTAGTSTSAPGGCAFFRTGDSQVKLRIK…		OG1_1464
Sp1_comp330997_c0_seq2	1532	.	G	GCCGGAA	106	.	INDEL;DP=242;VDB=0.0392;AF1=0.5;AC1=1;DP4=5,7,5,6;MQ=45;FQ=109;PV4=1,0.004,1,1	GT:PL:GQ	0/1:144,0,195:99											SAM	3035	No hit in this database						gi|460389450|ref|XP_004240365.1|	PREDICTED: telomere repeat-binding protein 5-like [Solanum lycopersicum]	AT1G07540.1	TRF-like 2	Arabidopsis thaliana telomere-binding protein, putative (At1g07540)	TRF-like 2 (TRFL2); FUNCTIONS IN: DNA binding; INVOLVED IN: regulation of transcription; EXPRESSED IN: petal, leaf whorl, flower; EXPRESSED DURING: 4 anthesis, petal differentiation and expansion stage; CONTAINS InterPro DOMAIN/s: SANT, DNA-binding (InterPro:IPR001005), Homeodomain-like (InterPro:IPR009057), HTH transcriptional regulator, Myb-type, DNA-binding (InterPro:IPR017930), Homeodomain-re…	cassava4.1_002767m|PACid:17967823	TRF-like 2	PGSC0003DMP400003825|PACid:24397450	TRF-like 2	comp330997_c0_seq2:482-2557(-)	m.208870	sp|Q6R0E3|TRP5_ARATH`Q6R0E3`Q:1-691,H:1-630`45.2%ID`E:1e-149`RecName: Full=Telomere repeat-binding protein 5; AltName: Full=Protein TRF-LIKE 2;`Eukaryota; Viridiplantae; Streptophyta; Embryophyta; Tracheophyta; Spermatophyta; Magnoliophyta; eudicotyledons; core eudicotyledons; rosids; malvids; Brassicales; Brassicaceae; Camelineae; Arabidopsis.	.	.	.	NOG323246	GO:0005634^cellular_component^nucleus`GO:0003682^molecular_function^chromatin binding`GO:0003677^molecular_function^DNA binding`GO:0006355^biological_process^regulation of transcription, DNA-dependent`GO:0006351^biological_process^transcription, DNA-dependent	MVLQKRLDYGFNGYRVPPMPRSTRSARKRGVNWRKAEDGQMCAFDLLATVAGKLLLEGESSSQSLEKDSVDREKQSLEKDSVDREKRNEDRIMQEKPGNRGSCERNFFLSELVSQAPVFSNFSYELPNARNDSLSPKSVITTSDSSDKFAPVEQLVNSGSKLEPGNGGVSGCKVFSSCKLGTGVAKPRKHEVLNNGKVLSDTKVGMCSSNVLWDRKPSSTFVCSDNSVKLTLSKDHIPCGSFPASRGNVKLGNRDDDENSSVCTQPSTANKAFEPALPWKLLASEYCEVNPKSNDEERRNADVEMKPALGNKKNNLKCERSLRDYPFKKRKLYDCSSVSNSDRAISNEGNCSSHTKGYNEDASNYTPPTAQKTAGTSTSAPGGCAFFRTGDSQVKLRIK…		OG1_1464
Sp1_comp330997_c0_seq2	1539	.	TTGGA	TTGGAATGGA	217	.	INDEL;DP=230;VDB=0.0298;AF1=0.5;AC1=1;DP4=5,7,19,17;MQ=46;FQ=106;PV4=0.74,1,1,1	GT:PL:GQ	0/1:255,0,141:99											SAM	3035	No hit in this database						gi|460389450|ref|XP_004240365.1|	PREDICTED: telomere repeat-binding protein 5-like [Solanum lycopersicum]	AT1G07540.1	TRF-like 2	Arabidopsis thaliana telomere-binding protein, putative (At1g07540)	TRF-like 2 (TRFL2); FUNCTIONS IN: DNA binding; INVOLVED IN: regulation of transcription; EXPRESSED IN: petal, leaf whorl, flower; EXPRESSED DURING: 4 anthesis, petal differentiation and expansion stage; CONTAINS InterPro DOMAIN/s: SANT, DNA-binding (InterPro:IPR001005), Homeodomain-like (InterPro:IPR009057), HTH transcriptional regulator, Myb-type, DNA-binding (InterPro:IPR017930), Homeodomain-re…	cassava4.1_002767m|PACid:17967823	TRF-like 2	PGSC0003DMP400003825|PACid:24397450	TRF-like 2	comp330997_c0_seq2:482-2557(-)	m.208870	sp|Q6R0E3|TRP5_ARATH`Q6R0E3`Q:1-691,H:1-630`45.2%ID`E:1e-149`RecName: Full=Telomere repeat-binding protein 5; AltName: Full=Protein TRF-LIKE 2;`Eukaryota; Viridiplantae; Streptophyta; Embryophyta; Tracheophyta; Spermatophyta; Magnoliophyta; eudicotyledons; core eudicotyledons; rosids; malvids; Brassicales; Brassicaceae; Camelineae; Arabidopsis.	.	.	.	NOG323246	GO:0005634^cellular_component^nucleus`GO:0003682^molecular_function^chromatin binding`GO:0003677^molecular_function^DNA binding`GO:0006355^biological_process^regulation of transcription, DNA-dependent`GO:0006351^biological_process^transcription, DNA-dependent	MVLQKRLDYGFNGYRVPPMPRSTRSARKRGVNWRKAEDGQMCAFDLLATVAGKLLLEGESSSQSLEKDSVDREKQSLEKDSVDREKRNEDRIMQEKPGNRGSCERNFFLSELVSQAPVFSNFSYELPNARNDSLSPKSVITTSDSSDKFAPVEQLVNSGSKLEPGNGGVSGCKVFSSCKLGTGVAKPRKHEVLNNGKVLSDTKVGMCSSNVLWDRKPSSTFVCSDNSVKLTLSKDHIPCGSFPASRGNVKLGNRDDDENSSVCTQPSTANKAFEPALPWKLLASEYCEVNPKSNDEERRNADVEMKPALGNKKNNLKCERSLRDYPFKKRKLYDCSSVSNSDRAISNEGNCSSHTKGYNEDASNYTPPTAQKTAGTSTSAPGGCAFFRTGDSQVKLRIK…		OG1_1464
Sp1_comp330997_c0_seq2	207	.	TTGCCTTTCTTCTATTAGG	T	217	.	INDEL;DP=128;VDB=0.0399;AF1=0.5;AC1=1;DP4=68,33,11,16;MQ=47;FQ=217;PV4=0.015,1,1,1	GT:PL:GQ	0/1:255,0,255:99											SAM	3035	No hit in this database						gi|460389450|ref|XP_004240365.1|	PREDICTED: telomere repeat-binding protein 5-like [Solanum lycopersicum]	AT1G07540.1	TRF-like 2	Arabidopsis thaliana telomere-binding protein, putative (At1g07540)	TRF-like 2 (TRFL2); FUNCTIONS IN: DNA binding; INVOLVED IN: regulation of transcription; EXPRESSED IN: petal, leaf whorl, flower; EXPRESSED DURING: 4 anthesis, petal differentiation and expansion stage; CONTAINS InterPro DOMAIN/s: SANT, DNA-binding (InterPro:IPR001005), Homeodomain-like (InterPro:IPR009057), HTH transcriptional regulator, Myb-type, DNA-binding (InterPro:IPR017930), Homeodomain-re…	cassava4.1_002767m|PACid:17967823	TRF-like 2	PGSC0003DMP400003825|PACid:24397450	TRF-like 2	comp330997_c0_seq2:482-2557(-)	m.208870	sp|Q6R0E3|TRP5_ARATH`Q6R0E3`Q:1-691,H:1-630`45.2%ID`E:1e-149`RecName: Full=Telomere repeat-binding protein 5; AltName: Full=Protein TRF-LIKE 2;`Eukaryota; Viridiplantae; Streptophyta; Embryophyta; Tracheophyta; Spermatophyta; Magnoliophyta; eudicotyledons; core eudicotyledons; rosids; malvids; Brassicales; Brassicaceae; Camelineae; Arabidopsis.	.	.	.	NOG323246	GO:0005634^cellular_component^nucleus`GO:0003682^molecular_function^chromatin binding`GO:0003677^molecular_function^DNA binding`GO:0006355^biological_process^regulation of transcription, DNA-dependent`GO:0006351^biological_process^transcription, DNA-dependent	MVLQKRLDYGFNGYRVPPMPRSTRSARKRGVNWRKAEDGQMCAFDLLATVAGKLLLEGESSSQSLEKDSVDREKQSLEKDSVDREKRNEDRIMQEKPGNRGSCERNFFLSELVSQAPVFSNFSYELPNARNDSLSPKSVITTSDSSDKFAPVEQLVNSGSKLEPGNGGVSGCKVFSSCKLGTGVAKPRKHEVLNNGKVLSDTKVGMCSSNVLWDRKPSSTFVCSDNSVKLTLSKDHIPCGSFPASRGNVKLGNRDDDENSSVCTQPSTANKAFEPALPWKLLASEYCEVNPKSNDEERRNADVEMKPALGNKKNNLKCERSLRDYPFKKRKLYDCSSVSNSDRAISNEGNCSSHTKGYNEDASNYTPPTAQKTAGTSTSAPGGCAFFRTGDSQVKLRIK…		OG1_1464
Sp1_comp330997_c0_seq2	2767	.	CTTT	CTTTT	65.5	.	INDEL;DP=189;VDB=0.0365;AF1=0.5;AC1=1;DP4=34,50,7,12;MQ=46;FQ=68.5;PV4=1,1,1,1	GT:PL:GQ	0/1:103,0,186:99											SAM	3035	No hit in this database						gi|460389450|ref|XP_004240365.1|	PREDICTED: telomere repeat-binding protein 5-like [Solanum lycopersicum]	AT1G07540.1	TRF-like 2	Arabidopsis thaliana telomere-binding protein, putative (At1g07540)	TRF-like 2 (TRFL2); FUNCTIONS IN: DNA binding; INVOLVED IN: regulation of transcription; EXPRESSED IN: petal, leaf whorl, flower; EXPRESSED DURING: 4 anthesis, petal differentiation and expansion stage; CONTAINS InterPro DOMAIN/s: SANT, DNA-binding (InterPro:IPR001005), Homeodomain-like (InterPro:IPR009057), HTH transcriptional regulator, Myb-type, DNA-binding (InterPro:IPR017930), Homeodomain-re…	cassava4.1_002767m|PACid:17967823	TRF-like 2	PGSC0003DMP400003825|PACid:24397450	TRF-like 2	comp330997_c0_seq2:482-2557(-)	m.208870	sp|Q6R0E3|TRP5_ARATH`Q6R0E3`Q:1-691,H:1-630`45.2%ID`E:1e-149`RecName: Full=Telomere repeat-binding protein 5; AltName: Full=Protein TRF-LIKE 2;`Eukaryota; Viridiplantae; Streptophyta; Embryophyta; Tracheophyta; Spermatophyta; Magnoliophyta; eudicotyledons; core eudicotyledons; rosids; malvids; Brassicales; Brassicaceae; Camelineae; Arabidopsis.	.	.	.	NOG323246	GO:0005634^cellular_component^nucleus`GO:0003682^molecular_function^chromatin binding`GO:0003677^molecular_function^DNA binding`GO:0006355^biological_process^regulation of transcription, DNA-dependent`GO:0006351^biological_process^transcription, DNA-dependent	MVLQKRLDYGFNGYRVPPMPRSTRSARKRGVNWRKAEDGQMCAFDLLATVAGKLLLEGESSSQSLEKDSVDREKQSLEKDSVDREKRNEDRIMQEKPGNRGSCERNFFLSELVSQAPVFSNFSYELPNARNDSLSPKSVITTSDSSDKFAPVEQLVNSGSKLEPGNGGVSGCKVFSSCKLGTGVAKPRKHEVLNNGKVLSDTKVGMCSSNVLWDRKPSSTFVCSDNSVKLTLSKDHIPCGSFPASRGNVKLGNRDDDENSSVCTQPSTANKAFEPALPWKLLASEYCEVNPKSNDEERRNADVEMKPALGNKKNNLKCERSLRDYPFKKRKLYDCSSVSNSDRAISNEGNCSSHTKGYNEDASNYTPPTAQKTAGTSTSAPGGCAFFRTGDSQVKLRIK…		OG1_1464
Sp1_comp330997_c0_seq2	2849	.	ACCC	ACC	194	.	INDEL;DP=145;VDB=0.0322;AF1=0.5;AC1=1;DP4=33,24,19,12;MQ=48;FQ=197;PV4=0.82,1,1,0.06	GT:PL:GQ	0/1:232,0,247:99											SAM	3035	No hit in this database						gi|460389450|ref|XP_004240365.1|	PREDICTED: telomere repeat-binding protein 5-like [Solanum lycopersicum]	AT1G07540.1	TRF-like 2	Arabidopsis thaliana telomere-binding protein, putative (At1g07540)	TRF-like 2 (TRFL2); FUNCTIONS IN: DNA binding; INVOLVED IN: regulation of transcription; EXPRESSED IN: petal, leaf whorl, flower; EXPRESSED DURING: 4 anthesis, petal differentiation and expansion stage; CONTAINS InterPro DOMAIN/s: SANT, DNA-binding (InterPro:IPR001005), Homeodomain-like (InterPro:IPR009057), HTH transcriptional regulator, Myb-type, DNA-binding (InterPro:IPR017930), Homeodomain-re…	cassava4.1_002767m|PACid:17967823	TRF-like 2	PGSC0003DMP400003825|PACid:24397450	TRF-like 2	comp330997_c0_seq2:482-2557(-)	m.208870	sp|Q6R0E3|TRP5_ARATH`Q6R0E3`Q:1-691,H:1-630`45.2%ID`E:1e-149`RecName: Full=Telomere repeat-binding protein 5; AltName: Full=Protein TRF-LIKE 2;`Eukaryota; Viridiplantae; Streptophyta; Embryophyta; Tracheophyta; Spermatophyta; Magnoliophyta; eudicotyledons; core eudicotyledons; rosids; malvids; Brassicales; Brassicaceae; Camelineae; Arabidopsis.	.	.	.	NOG323246	GO:0005634^cellular_component^nucleus`GO:0003682^molecular_function^chromatin binding`GO:0003677^molecular_function^DNA binding`GO:0006355^biological_process^regulation of transcription, DNA-dependent`GO:0006351^biological_process^transcription, DNA-dependent	MVLQKRLDYGFNGYRVPPMPRSTRSARKRGVNWRKAEDGQMCAFDLLATVAGKLLLEGESSSQSLEKDSVDREKQSLEKDSVDREKRNEDRIMQEKPGNRGSCERNFFLSELVSQAPVFSNFSYELPNARNDSLSPKSVITTSDSSDKFAPVEQLVNSGSKLEPGNGGVSGCKVFSSCKLGTGVAKPRKHEVLNNGKVLSDTKVGMCSSNVLWDRKPSSTFVCSDNSVKLTLSKDHIPCGSFPASRGNVKLGNRDDDENSSVCTQPSTANKAFEPALPWKLLASEYCEVNPKSNDEERRNADVEMKPALGNKKNNLKCERSLRDYPFKKRKLYDCSSVSNSDRAISNEGNCSSHTKGYNEDASNYTPPTAQKTAGTSTSAPGGCAFFRTGDSQVKLRIK…		OG1_1464
Sp1_comp330997_c0_seq2	290	.	AG	A	45.5	.	INDEL;DP=149;VDB=0.0400;AF1=0.5;AC1=1;DP4=43,35,3,13;MQ=46;FQ=48.5;PV4=0.012,0.032,1,1	GT:PL:GQ	0/1:83,0,255:86											SAM	3035	No hit in this database						gi|460389450|ref|XP_004240365.1|	PREDICTED: telomere repeat-binding protein 5-like [Solanum lycopersicum]	AT1G07540.1	TRF-like 2	Arabidopsis thaliana telomere-binding protein, putative (At1g07540)	TRF-like 2 (TRFL2); FUNCTIONS IN: DNA binding; INVOLVED IN: regulation of transcription; EXPRESSED IN: petal, leaf whorl, flower; EXPRESSED DURING: 4 anthesis, petal differentiation and expansion stage; CONTAINS InterPro DOMAIN/s: SANT, DNA-binding (InterPro:IPR001005), Homeodomain-like (InterPro:IPR009057), HTH transcriptional regulator, Myb-type, DNA-binding (InterPro:IPR017930), Homeodomain-re…	cassava4.1_002767m|PACid:17967823	TRF-like 2	PGSC0003DMP400003825|PACid:24397450	TRF-like 2	comp330997_c0_seq2:482-2557(-)	m.208870	sp|Q6R0E3|TRP5_ARATH`Q6R0E3`Q:1-691,H:1-630`45.2%ID`E:1e-149`RecName: Full=Telomere repeat-binding protein 5; AltName: Full=Protein TRF-LIKE 2;`Eukaryota; Viridiplantae; Streptophyta; Embryophyta; Tracheophyta; Spermatophyta; Magnoliophyta; eudicotyledons; core eudicotyledons; rosids; malvids; Brassicales; Brassicaceae; Camelineae; Arabidopsis.	.	.	.	NOG323246	GO:0005634^cellular_component^nucleus`GO:0003682^molecular_function^chromatin binding`GO:0003677^molecular_function^DNA binding`GO:0006355^biological_process^regulation of transcription, DNA-dependent`GO:0006351^biological_process^transcription, DNA-dependent	MVLQKRLDYGFNGYRVPPMPRSTRSARKRGVNWRKAEDGQMCAFDLLATVAGKLLLEGESSSQSLEKDSVDREKQSLEKDSVDREKRNEDRIMQEKPGNRGSCERNFFLSELVSQAPVFSNFSYELPNARNDSLSPKSVITTSDSSDKFAPVEQLVNSGSKLEPGNGGVSGCKVFSSCKLGTGVAKPRKHEVLNNGKVLSDTKVGMCSSNVLWDRKPSSTFVCSDNSVKLTLSKDHIPCGSFPASRGNVKLGNRDDDENSSVCTQPSTANKAFEPALPWKLLASEYCEVNPKSNDEERRNADVEMKPALGNKKNNLKCERSLRDYPFKKRKLYDCSSVSNSDRAISNEGNCSSHTKGYNEDASNYTPPTAQKTAGTSTSAPGGCAFFRTGDSQVKLRIK…		OG1_1464
Sp1_comp330997_c0_seq2	3016	.	C	CA	30.5	.	INDEL;DP=5;VDB=0.0001;AF1=0.5;AC1=1;DP4=0,2,1,1;MQ=46;FQ=19.4;PV4=1,1,0.015,0.0068	GT:PL:GQ	0/1:68,0,54:57											SAM	3035	No hit in this database						gi|460389450|ref|XP_004240365.1|	PREDICTED: telomere repeat-binding protein 5-like [Solanum lycopersicum]	AT1G07540.1	TRF-like 2	Arabidopsis thaliana telomere-binding protein, putative (At1g07540)	TRF-like 2 (TRFL2); FUNCTIONS IN: DNA binding; INVOLVED IN: regulation of transcription; EXPRESSED IN: petal, leaf whorl, flower; EXPRESSED DURING: 4 anthesis, petal differentiation and expansion stage; CONTAINS InterPro DOMAIN/s: SANT, DNA-binding (InterPro:IPR001005), Homeodomain-like (InterPro:IPR009057), HTH transcriptional regulator, Myb-type, DNA-binding (InterPro:IPR017930), Homeodomain-re…	cassava4.1_002767m|PACid:17967823	TRF-like 2	PGSC0003DMP400003825|PACid:24397450	TRF-like 2	comp330997_c0_seq2:482-2557(-)	m.208870	sp|Q6R0E3|TRP5_ARATH`Q6R0E3`Q:1-691,H:1-630`45.2%ID`E:1e-149`RecName: Full=Telomere repeat-binding protein 5; AltName: Full=Protein TRF-LIKE 2;`Eukaryota; Viridiplantae; Streptophyta; Embryophyta; Tracheophyta; Spermatophyta; Magnoliophyta; eudicotyledons; core eudicotyledons; rosids; malvids; Brassicales; Brassicaceae; Camelineae; Arabidopsis.	.	.	.	NOG323246	GO:0005634^cellular_component^nucleus`GO:0003682^molecular_function^chromatin binding`GO:0003677^molecular_function^DNA binding`GO:0006355^biological_process^regulation of transcription, DNA-dependent`GO:0006351^biological_process^transcription, DNA-dependent	MVLQKRLDYGFNGYRVPPMPRSTRSARKRGVNWRKAEDGQMCAFDLLATVAGKLLLEGESSSQSLEKDSVDREKQSLEKDSVDREKRNEDRIMQEKPGNRGSCERNFFLSELVSQAPVFSNFSYELPNARNDSLSPKSVITTSDSSDKFAPVEQLVNSGSKLEPGNGGVSGCKVFSSCKLGTGVAKPRKHEVLNNGKVLSDTKVGMCSSNVLWDRKPSSTFVCSDNSVKLTLSKDHIPCGSFPASRGNVKLGNRDDDENSSVCTQPSTANKAFEPALPWKLLASEYCEVNPKSNDEERRNADVEMKPALGNKKNNLKCERSLRDYPFKKRKLYDCSSVSNSDRAISNEGNCSSHTKGYNEDASNYTPPTAQKTAGTSTSAPGGCAFFRTGDSQVKLRIK…		OG1_1464
Sp1_comp330997_c0_seq2	76	.	TA	TAAACA	97	.	INDEL;DP=20;VDB=0.0066;AF1=1;AC1=2;DP4=0,0,3,1;MQ=40;FQ=-46.5	GT:PL:GQ	1/1:137,12,0:21											SAM	3035	No hit in this database						gi|460389450|ref|XP_004240365.1|	PREDICTED: telomere repeat-binding protein 5-like [Solanum lycopersicum]	AT1G07540.1	TRF-like 2	Arabidopsis thaliana telomere-binding protein, putative (At1g07540)	TRF-like 2 (TRFL2); FUNCTIONS IN: DNA binding; INVOLVED IN: regulation of transcription; EXPRESSED IN: petal, leaf whorl, flower; EXPRESSED DURING: 4 anthesis, petal differentiation and expansion stage; CONTAINS InterPro DOMAIN/s: SANT, DNA-binding (InterPro:IPR001005), Homeodomain-like (InterPro:IPR009057), HTH transcriptional regulator, Myb-type, DNA-binding (InterPro:IPR017930), Homeodomain-re…	cassava4.1_002767m|PACid:17967823	TRF-like 2	PGSC0003DMP400003825|PACid:24397450	TRF-like 2	comp330997_c0_seq2:482-2557(-)	m.208870	sp|Q6R0E3|TRP5_ARATH`Q6R0E3`Q:1-691,H:1-630`45.2%ID`E:1e-149`RecName: Full=Telomere repeat-binding protein 5; AltName: Full=Protein TRF-LIKE 2;`Eukaryota; Viridiplantae; Streptophyta; Embryophyta; Tracheophyta; Spermatophyta; Magnoliophyta; eudicotyledons; core eudicotyledons; rosids; malvids; Brassicales; Brassicaceae; Camelineae; Arabidopsis.	.	.	.	NOG323246	GO:0005634^cellular_component^nucleus`GO:0003682^molecular_function^chromatin binding`GO:0003677^molecular_function^DNA binding`GO:0006355^biological_process^regulation of transcription, DNA-dependent`GO:0006351^biological_process^transcription, DNA-dependent	MVLQKRLDYGFNGYRVPPMPRSTRSARKRGVNWRKAEDGQMCAFDLLATVAGKLLLEGESSSQSLEKDSVDREKQSLEKDSVDREKRNEDRIMQEKPGNRGSCERNFFLSELVSQAPVFSNFSYELPNARNDSLSPKSVITTSDSSDKFAPVEQLVNSGSKLEPGNGGVSGCKVFSSCKLGTGVAKPRKHEVLNNGKVLSDTKVGMCSSNVLWDRKPSSTFVCSDNSVKLTLSKDHIPCGSFPASRGNVKLGNRDDDENSSVCTQPSTANKAFEPALPWKLLASEYCEVNPKSNDEERRNADVEMKPALGNKKNNLKCERSLRDYPFKKRKLYDCSSVSNSDRAISNEGNCSSHTKGYNEDASNYTPPTAQKTAGTSTSAPGGCAFFRTGDSQVKLRIK…		OG1_1464
Sp1_comp330999_c0_seq26	215	.	TGC	TGCAGC	50.4	.	INDEL;DP=7;VDB=0.0373;AF1=1;AC1=2;DP4=0,0,2,1;MQ=35;FQ=-43.5	GT:PL:GQ	1/1:90,9,0:16	Sp1_comp330999_c0_seq26	215	.	T	TGCA	425.99	PASS	AC=6;AF=1.00;AN=6;DP=8;FS=0.000;MLEAC=6;MLEAF=1.00;MQ=60.00;MQ0=0;QD=30.00	GT:AD:DP:GQ:MLPSAC:MLPSAF:PL	1/1/1/1/1/1:0,8:8:6:6:1.00:460,62,38,24,14,6,0	SG	724	SPGI:CN13223	no hit		-No-Hit-	No Matching Hit found	---NA---	No hit in this database		No hit in this database				No hit in this database		No hit in this database		comp330999_c0_seq26:3-452(+)	m.208900	.	.	.	.	.	.	DDSPPKSTVLQPMAHLISDDLMKAIDEEATTKRENPIASQRPHSTRTYRSQSTPIDNMEPVKKYGVLDCQYAATKYGGILIPFDNGSGECVVNQPAIDSLEARRRYLFTQVERSPNTIPSSSLLRFVVNRRNKRRQTIEANPKASNQLI*
Sp1_comp330999_c0_seq26	261	.	AGCGGGGAGTG	AG	133	.	INDEL;DP=8;VDB=0.0365;AF1=1;AC1=2;DP4=0,0,3,1;MQ=49;FQ=-46.5	GT:PL:GQ	1/1:173,12,0:21	Sp1_comp330999_c0_seq26	261	.	AGCGGGGAGT	A	1137.45	PASS	AC=3;AF=0.500;AN=6;BaseQRankSum=1.466;DP=20;FS=2.304;MLEAC=3;MLEAF=0.500;MQ=54.88;MQ0=0;MQRankSum=2.621;QD=18.96;ReadPosRankSum=0.844	GT:AD:DP:GQ:MLPSAC:MLPSAF:PL	0/0/0/1/1/1:8,10:20:2:3:0.500:1170,30,8,0,2,16,496	SG	724	SPGI:CN13223	no hit		-No-Hit-	No Matching Hit found	---NA---	No hit in this database		No hit in this database				No hit in this database		No hit in this database		comp330999_c0_seq26:3-452(+)	m.208900	.	.	.	.	.	.	DDSPPKSTVLQPMAHLISDDLMKAIDEEATTKRENPIASQRPHSTRTYRSQSTPIDNMEPVKKYGVLDCQYAATKYGGILIPFDNGSGECVVNQPAIDSLEARRRYLFTQVERSPNTIPSSSLLRFVVNRRNKRRQTIEANPKASNQLI*
Sp1_comp330999_c0_seq26	323	.	GTTT	G	1196.73	PASS	AC=4;AF=0.667;AN=6;BaseQRankSum=-0.745;DP=38;FS=1.475;MLEAC=4;MLEAF=0.667;MQ=58.73;MQ0=0;MQRankSum=-0.134;QD=31.49;ReadPosRankSum=3.273	GT:AD:DP:GQ:MLPSAC:MLPSAF:PL	0/0/1/1/1/1:11,22:35:8:4:0.667:1231,89,33,8,0,12,627											GATK	724	SPGI:CN13223	no hit		-No-Hit-	No Matching Hit found	---NA---	No hit in this database		No hit in this database				No hit in this database		No hit in this database		comp330999_c0_seq26:3-452(+)	m.208900	.	.	.	.	.	.	DDSPPKSTVLQPMAHLISDDLMKAIDEEATTKRENPIASQRPHSTRTYRSQSTPIDNMEPVKKYGVLDCQYAATKYGGILIPFDNGSGECVVNQPAIDSLEARRRYLFTQVERSPNTIPSSSLLRFVVNRRNKRRQTIEANPKASNQLI*
Sp1_comp330999_c0_seq26	356	.	A	ATCGCGG	2481.74	PASS	AC=4;AF=0.667;AN=6;BaseQRankSum=-3.021;DP=42;FS=7.712;MLEAC=4;MLEAF=0.667;MQ=60.00;MQ0=0;MQRankSum=-0.654;QD=29.54;ReadPosRankSum=-1.545	GT:AD:DP:GQ:MLPSAC:MLPSAF:PL	0/0/1/1/1/1:12,30:42:7:4:0.667:2516,133,54,16,0,7,1035											GATK	724	SPGI:CN13223	no hit		-No-Hit-	No Matching Hit found	---NA---	No hit in this database		No hit in this database				No hit in this database		No hit in this database		comp330999_c0_seq26:3-452(+)	m.208900	.	.	.	.	.	.	DDSPPKSTVLQPMAHLISDDLMKAIDEEATTKRENPIASQRPHSTRTYRSQSTPIDNMEPVKKYGVLDCQYAATKYGGILIPFDNGSGECVVNQPAIDSLEARRRYLFTQVERSPNTIPSSSLLRFVVNRRNKRRQTIEANPKASNQLI*
Sp1_comp330999_c0_seq26	450	.	TAAAG	T	570.75	PASS	AC=6;AF=1.00;AN=6;DP=14;FS=0.000;MLEAC=6;MLEAF=1.00;MQ=60.00;MQ0=0;QD=30.58	GT:AD:DP:GQ:MLPSAC:MLPSAF:PL	1/1/1/1/1/1:0,9:14:7:6:1.00:605,69,43,27,16,7,0											GATK	724	SPGI:CN13223	no hit		-No-Hit-	No Matching Hit found	---NA---	No hit in this database		No hit in this database				No hit in this database		No hit in this database		comp330999_c0_seq26:3-452(+)	m.208900	.	.	.	.	.	.	DDSPPKSTVLQPMAHLISDDLMKAIDEEATTKRENPIASQRPHSTRTYRSQSTPIDNMEPVKKYGVLDCQYAATKYGGILIPFDNGSGECVVNQPAIDSLEARRRYLFTQVERSPNTIPSSSLLRFVVNRRNKRRQTIEANPKASNQLI*
Sp1_comp330999_c0_seq26	469	.	C	CA	320.75	PASS	AC=6;AF=1.00;AN=6;DP=11;FS=0.000;MLEAC=6;MLEAF=1.00;MQ=54.27;MQ0=0;QD=29.16;RPA=3,4;RU=A;STR	GT:AD:DP:GQ:MLPSAC:MLPSAF:PL	1/1/1/1/1/1:0,9:9:7:6:1.00:355,70,43,27,16,7,0											GATK	724	SPGI:CN13223	no hit		-No-Hit-	No Matching Hit found	---NA---	No hit in this database		No hit in this database				No hit in this database		No hit in this database		comp330999_c0_seq26:3-452(+)	m.208900	.	.	.	.	.	.	DDSPPKSTVLQPMAHLISDDLMKAIDEEATTKRENPIASQRPHSTRTYRSQSTPIDNMEPVKKYGVLDCQYAATKYGGILIPFDNGSGECVVNQPAIDSLEARRRYLFTQVERSPNTIPSSSLLRFVVNRRNKRRQTIEANPKASNQLI*
Sp1_comp331000_c0_seq3	1815	.	T	TGCTGCAGCA	17680.9	PASS	AC=4;AF=0.667;AN=6;BaseQRankSum=-3.843;DP=248;FS=3.303;MLEAC=4;MLEAF=0.667;MQ=60.00;MQ0=0;MQRankSum=-0.070;QD=23.76;ReadPosRankSum=-2.890	GT:AD:DP:GQ:MLPSAC:MLPSAF:PL	0/0/1/1/1/1:65,168:248:22:4:0.667:17716,745,310,98,0,22,5039											GATK	2598	SPGI:CN08669	UniRef100_B9RCZ6	Putative uncharacterized protein n=1 Tax=Ricinus communis RepID=B9RCZ6_RICCO	tr|Q38816|Q38816_ARATH	BZIP protein OS=Arabidopsis thaliana	bzip protein	gi|460367776|ref|XP_004229746.1|	PREDICTED: uncharacterized protein LOC101257405 [Solanum lycopersicum]	AT3G60320.1	Protein of unknown function (DUF630 and DUF632)		Protein of unknown function (DUF630 and DUF632); CONTAINS InterPro DOMAIN/s: Protein of unknown function DUF630 (InterPro:IPR006868), Protein of unknown function DUF632 (InterPro:IPR006867); BEST Arabidopsis thaliana protein match is: Protein of unknown function (DUF630 and DUF632) (TAIR:AT1G02110.1); Has 6322 Blast hits to 3163 proteins in 311 species: Archae - 2; Bacteria - 139; Metazoa - 1165;…	cassava4.1_001884m|PACid:17988837	Protein of unknown function (DUF630 and DUF632)	PGSC0003DMP400045092|PACid:24423185	Protein of unknown function (DUF630 and DUF632)	comp331000_c0_seq3:351-2597(-)	m.208907	.	PF04782.7^DUF632^Protein of unknown function (DUF632)^311-617^E:1.8e-105	.	.	.	.	PPEAAAAARIPSPSPSIYQPPPPHYSVASQQRQPQVHRKKPVKLPHILSESSFPATPRNHNFFENENYTYDAKANSTYSSTPSQASSVWNWENFYPPSPPSSEYFEQLHKNNASSRDHHLTDDNDEFDDKSSSYSQFSTAIPRGKDRNASFKRFDFFDNQSVNDDKASVYSSHSHYSNANLRNQTQSRQNHDLHRRSNWDSEAEREEVQCSEWEDHDHYSTTSSSSSDVDEEHEDKGELRSEAGESQSNFRSASVKNEEAAATKLRSDSKNYSVPKLDKLSEGGSSSMSWGNGTAKEDLVSDKRIVVRHKDLAEIVAAIKEYFDKAAAAGEQVSEMLETGRAQLDRSFKQMKKTVYHSSGILSNLSSSWTSKPPLAVKYKFEPSSIHEPGGSKSLCSTL…
Sp1_comp331000_c0_seq3	339	.	G	GT,GTT	5362.86	PASS	AC=4,2;AF=0.667,0.333;AN=6;DP=249;FS=0.000;MLEAC=2,1;MLEAF=0.333,0.167;MQ=58.93;MQ0=0;QD=21.54;RPA=7,8,9;RU=T;STR	GT:AD:DP:GQ:MLPSAC:MLPSAF	1/1/1/1/2/2:0,131,73:247:47:4,2:0.667,0.333											GATK	2598	SPGI:CN08669	UniRef100_B9RCZ6	Putative uncharacterized protein n=1 Tax=Ricinus communis RepID=B9RCZ6_RICCO	tr|Q38816|Q38816_ARATH	BZIP protein OS=Arabidopsis thaliana	bzip protein	gi|460367776|ref|XP_004229746.1|	PREDICTED: uncharacterized protein LOC101257405 [Solanum lycopersicum]	AT3G60320.1	Protein of unknown function (DUF630 and DUF632)		Protein of unknown function (DUF630 and DUF632); CONTAINS InterPro DOMAIN/s: Protein of unknown function DUF630 (InterPro:IPR006868), Protein of unknown function DUF632 (InterPro:IPR006867); BEST Arabidopsis thaliana protein match is: Protein of unknown function (DUF630 and DUF632) (TAIR:AT1G02110.1); Has 6322 Blast hits to 3163 proteins in 311 species: Archae - 2; Bacteria - 139; Metazoa - 1165;…	cassava4.1_001884m|PACid:17988837	Protein of unknown function (DUF630 and DUF632)	PGSC0003DMP400045092|PACid:24423185	Protein of unknown function (DUF630 and DUF632)	comp331000_c0_seq3:351-2597(-)	m.208907	.	PF04782.7^DUF632^Protein of unknown function (DUF632)^311-617^E:1.8e-105	.	.	.	.	PPEAAAAARIPSPSPSIYQPPPPHYSVASQQRQPQVHRKKPVKLPHILSESSFPATPRNHNFFENENYTYDAKANSTYSSTPSQASSVWNWENFYPPSPPSSEYFEQLHKNNASSRDHHLTDDNDEFDDKSSSYSQFSTAIPRGKDRNASFKRFDFFDNQSVNDDKASVYSSHSHYSNANLRNQTQSRQNHDLHRRSNWDSEAEREEVQCSEWEDHDHYSTTSSSSSDVDEEHEDKGELRSEAGESQSNFRSASVKNEEAAATKLRSDSKNYSVPKLDKLSEGGSSSMSWGNGTAKEDLVSDKRIVVRHKDLAEIVAAIKEYFDKAAAAGEQVSEMLETGRAQLDRSFKQMKKTVYHSSGILSNLSSSWTSKPPLAVKYKFEPSSIHEPGGSKSLCSTL…
Sp1_comp331000_c0_seq3	81	.	GA	G	1417.5	PASS	AC=3;AF=0.500;AN=6;BaseQRankSum=0.575;DP=81;FS=2.980;MLEAC=3;MLEAF=0.500;MQ=59.75;MQ0=0;MQRankSum=-0.488;QD=17.50;RPA=5,4;RU=A;ReadPosRankSum=2.268;STR	GT:AD:DP:GQ:MLPSAC:MLPSAF:PL	0/0/0/1/1/1:36,44:81:8:3:0.500:1452,131,33,0,8,72,2147483647											GATK	2598	SPGI:CN08669	UniRef100_B9RCZ6	Putative uncharacterized protein n=1 Tax=Ricinus communis RepID=B9RCZ6_RICCO	tr|Q38816|Q38816_ARATH	BZIP protein OS=Arabidopsis thaliana	bzip protein	gi|460367776|ref|XP_004229746.1|	PREDICTED: uncharacterized protein LOC101257405 [Solanum lycopersicum]	AT3G60320.1	Protein of unknown function (DUF630 and DUF632)		Protein of unknown function (DUF630 and DUF632); CONTAINS InterPro DOMAIN/s: Protein of unknown function DUF630 (InterPro:IPR006868), Protein of unknown function DUF632 (InterPro:IPR006867); BEST Arabidopsis thaliana protein match is: Protein of unknown function (DUF630 and DUF632) (TAIR:AT1G02110.1); Has 6322 Blast hits to 3163 proteins in 311 species: Archae - 2; Bacteria - 139; Metazoa - 1165;…	cassava4.1_001884m|PACid:17988837	Protein of unknown function (DUF630 and DUF632)	PGSC0003DMP400045092|PACid:24423185	Protein of unknown function (DUF630 and DUF632)	comp331000_c0_seq3:351-2597(-)	m.208907	.	PF04782.7^DUF632^Protein of unknown function (DUF632)^311-617^E:1.8e-105	.	.	.	.	PPEAAAAARIPSPSPSIYQPPPPHYSVASQQRQPQVHRKKPVKLPHILSESSFPATPRNHNFFENENYTYDAKANSTYSSTPSQASSVWNWENFYPPSPPSSEYFEQLHKNNASSRDHHLTDDNDEFDDKSSSYSQFSTAIPRGKDRNASFKRFDFFDNQSVNDDKASVYSSHSHYSNANLRNQTQSRQNHDLHRRSNWDSEAEREEVQCSEWEDHDHYSTTSSSSSDVDEEHEDKGELRSEAGESQSNFRSASVKNEEAAATKLRSDSKNYSVPKLDKLSEGGSSSMSWGNGTAKEDLVSDKRIVVRHKDLAEIVAAIKEYFDKAAAAGEQVSEMLETGRAQLDRSFKQMKKTVYHSSGILSNLSSSWTSKPPLAVKYKFEPSSIHEPGGSKSLCSTL…
Sp1_comp331000_c0_seq3	87	.	GTT	GTTTT	217	.	INDEL;DP=91;VDB=0.0118;AF1=0.5;AC1=1;DP4=8,1,11,2;MQ=48;FQ=72.5;PV4=1,1,1,0.012	GT:PL:GQ	0/1:255,0,107:99											SAM	2598	SPGI:CN08669	UniRef100_B9RCZ6	Putative uncharacterized protein n=1 Tax=Ricinus communis RepID=B9RCZ6_RICCO	tr|Q38816|Q38816_ARATH	BZIP protein OS=Arabidopsis thaliana	bzip protein	gi|460367776|ref|XP_004229746.1|	PREDICTED: uncharacterized protein LOC101257405 [Solanum lycopersicum]	AT3G60320.1	Protein of unknown function (DUF630 and DUF632)		Protein of unknown function (DUF630 and DUF632); CONTAINS InterPro DOMAIN/s: Protein of unknown function DUF630 (InterPro:IPR006868), Protein of unknown function DUF632 (InterPro:IPR006867); BEST Arabidopsis thaliana protein match is: Protein of unknown function (DUF630 and DUF632) (TAIR:AT1G02110.1); Has 6322 Blast hits to 3163 proteins in 311 species: Archae - 2; Bacteria - 139; Metazoa - 1165;…	cassava4.1_001884m|PACid:17988837	Protein of unknown function (DUF630 and DUF632)	PGSC0003DMP400045092|PACid:24423185	Protein of unknown function (DUF630 and DUF632)	comp331000_c0_seq3:351-2597(-)	m.208907	.	PF04782.7^DUF632^Protein of unknown function (DUF632)^311-617^E:1.8e-105	.	.	.	.	PPEAAAAARIPSPSPSIYQPPPPHYSVASQQRQPQVHRKKPVKLPHILSESSFPATPRNHNFFENENYTYDAKANSTYSSTPSQASSVWNWENFYPPSPPSSEYFEQLHKNNASSRDHHLTDDNDEFDDKSSSYSQFSTAIPRGKDRNASFKRFDFFDNQSVNDDKASVYSSHSHYSNANLRNQTQSRQNHDLHRRSNWDSEAEREEVQCSEWEDHDHYSTTSSSSSDVDEEHEDKGELRSEAGESQSNFRSASVKNEEAAATKLRSDSKNYSVPKLDKLSEGGSSSMSWGNGTAKEDLVSDKRIVVRHKDLAEIVAAIKEYFDKAAAAGEQVSEMLETGRAQLDRSFKQMKKTVYHSSGILSNLSSSWTSKPPLAVKYKFEPSSIHEPGGSKSLCSTL…
Sp1_comp331002_c0_seq1	283	.	GTTT	GTTTT	116	.	INDEL;DP=103;VDB=0.0365;AF1=0.5;AC1=1;DP4=11,14,9,3;MQ=49;FQ=119;PV4=0.094,1,0.06,1	GT:PL:GQ	0/1:154,0,255:99	Sp1_comp331002_c0_seq1	283	.	G	GT	836.92	PASS	AC=2;AF=0.333;AN=6;BaseQRankSum=1.326;DP=111;FS=4.247;MLEAC=2;MLEAF=0.333;MQ=59.83;MQ0=0;MQRankSum=-0.596;QD=7.54;RPA=3,4;RU=T;ReadPosRankSum=1.871;STR	GT:AD:DP:GQ:MLPSAC:MLPSAF:PL	0/0/0/0/1/1:70,29:111:19:2:0.333:872,19,0,36,123,2147483647,2147483647	SG	3268	SPGI:CN08318	UniRef100_B9RQV1	Putative uncharacterized protein n=1 Tax=Ricinus communis RepID=B9RQV1_RICCO	sp|Q9LYG9|Y5208_ARATH	Uncharacterized protein At5g12080 OS=Arabidopsis thaliana GN=At5g12080	msl10 (mechanosensitive channel of small conductan	gi|460399048|ref|XP_004245056.1|	PREDICTED: mechanosensitive ion channel protein 10-like [Solanum lycopersicum]	AT5G12080.3	mechanosensitive channel of small conductance-like 10		mechanosensitive channel of small conductance-like 10 (MSL10); FUNCTIONS IN: mechanically-gated ion channel activity; INVOLVED IN: detection of mechanical stimulus; LOCATED IN: plasma membrane, membrane; EXPRESSED IN: 26 plant structures; EXPRESSED DURING: 13 growth stages; CONTAINS InterPro DOMAIN/s: Membrane protein, At2g17000, predicted (InterPro:IPR016688), Like-Sm ribonucleoprotein (LSM)-rel…	cassava4.1_002139m|PACid:17970589	mechanosensitive channel of small conductance-like 10	PGSC0003DMP400037690|PACid:24391321	mechanosensitive channel of small conductance-like 10	comp331002_c0_seq1:650-2995(-)	m.208941	sp|Q9LYG9|MSL10_ARATH`Q9LYG9`Q:44-772,H:21-732`54.78%ID`E:0`RecName: Full=Mechanosensitive ion channel protein 10; AltName: Full=Mechanosensitive channel of small conductance-like 10; AltName: Full=MscS-Like protein 10; Short=AtMSL10;`Eukaryota; Viridiplantae; Streptophyta; Embryophyta; Tracheophyta; Spermatophyta; Magnoliophyta; eudicotyledons; core eudicotyledons; rosids; malvids; Brassicales; …	PF00924.13^MS_channel^Mechanosensitive ion channel^555-756^E:2.5e-21	.	ExpAA=139.85`PredHel=6`Topology=i201-223o243-265i286-308o323-345i557-579o589-611i	COG0668^ Small-conductance mechanosensitive channel	GO:0016021^cellular_component^integral to membrane`GO:0005886^cellular_component^plasma membrane`GO:0008381^molecular_function^mechanically-gated ion channel activity`GO:0050982^biological_process^detection of mechanical stimulus	MDSSGEFKKSCEVAVLIHGDDKDSRNNPHELNLPDGSRDQKGTPLANSPQRVSLDSSFDSQKGVPVSGPSPEMGSHNKPPRIPGTDTLTRRKSFSKSVYSRSKSRFGEQSVPIDPSMFEENYDHDVNSPWRSNASSRASPKANVGQNAPGVTQKEFSRTVSVSVMQKTPVMASPGRFGGVDEHEAIYNKVNIRKKLRLRKVKLKVLMDWLVFLSLLGFLIACLTTEKLQNLKIWELEIWKWVVLVMVIISGMLVSKWLIHFIALLIELNFLLKKKVLYFVYGLKKIVQVFIWLSWVLVTWVLLFTTGVRRTHLANKILDYITWTIVSLLIGAFLWLLKTLLLKILAASFHVNTFFDRIQESLFHQYILLTLSGLPVMESAQMAGGGANSTTAQLSFDKP…		OG1_2867
Sp1_comp331002_c0_seq1	310	.	ATG	A	217	.	INDEL;DP=102;VDB=0.0400;AF1=0.5;AC1=1;DP4=5,13,18,16;MQ=49;FQ=217;PV4=0.14,1.5e-07,0.079,1	GT:PL:GQ	0/1:255,0,255:99	Sp1_comp331002_c0_seq1	310	.	ATG	A	2864.97	PASS	AC=5;AF=0.833;AN=6;BaseQRankSum=-0.381;DP=102;FS=11.736;MLEAC=5;MLEAF=0.833;MQ=60.00;MQ0=0;MQRankSum=-0.252;QD=28.09;ReadPosRankSum=1.582	GT:AD:DP:GQ:MLPSAC:MLPSAF:PL	0/1/1/1/1/1:18,80:102:16:5:0.833:2900,357,174,74,16,0,781	SG	3268	SPGI:CN08318	UniRef100_B9RQV1	Putative uncharacterized protein n=1 Tax=Ricinus communis RepID=B9RQV1_RICCO	sp|Q9LYG9|Y5208_ARATH	Uncharacterized protein At5g12080 OS=Arabidopsis thaliana GN=At5g12080	msl10 (mechanosensitive channel of small conductan	gi|460399048|ref|XP_004245056.1|	PREDICTED: mechanosensitive ion channel protein 10-like [Solanum lycopersicum]	AT5G12080.3	mechanosensitive channel of small conductance-like 10		mechanosensitive channel of small conductance-like 10 (MSL10); FUNCTIONS IN: mechanically-gated ion channel activity; INVOLVED IN: detection of mechanical stimulus; LOCATED IN: plasma membrane, membrane; EXPRESSED IN: 26 plant structures; EXPRESSED DURING: 13 growth stages; CONTAINS InterPro DOMAIN/s: Membrane protein, At2g17000, predicted (InterPro:IPR016688), Like-Sm ribonucleoprotein (LSM)-rel…	cassava4.1_002139m|PACid:17970589	mechanosensitive channel of small conductance-like 10	PGSC0003DMP400037690|PACid:24391321	mechanosensitive channel of small conductance-like 10	comp331002_c0_seq1:650-2995(-)	m.208941	sp|Q9LYG9|MSL10_ARATH`Q9LYG9`Q:44-772,H:21-732`54.78%ID`E:0`RecName: Full=Mechanosensitive ion channel protein 10; AltName: Full=Mechanosensitive channel of small conductance-like 10; AltName: Full=MscS-Like protein 10; Short=AtMSL10;`Eukaryota; Viridiplantae; Streptophyta; Embryophyta; Tracheophyta; Spermatophyta; Magnoliophyta; eudicotyledons; core eudicotyledons; rosids; malvids; Brassicales; …	PF00924.13^MS_channel^Mechanosensitive ion channel^555-756^E:2.5e-21	.	ExpAA=139.85`PredHel=6`Topology=i201-223o243-265i286-308o323-345i557-579o589-611i	COG0668^ Small-conductance mechanosensitive channel	GO:0016021^cellular_component^integral to membrane`GO:0005886^cellular_component^plasma membrane`GO:0008381^molecular_function^mechanically-gated ion channel activity`GO:0050982^biological_process^detection of mechanical stimulus	MDSSGEFKKSCEVAVLIHGDDKDSRNNPHELNLPDGSRDQKGTPLANSPQRVSLDSSFDSQKGVPVSGPSPEMGSHNKPPRIPGTDTLTRRKSFSKSVYSRSKSRFGEQSVPIDPSMFEENYDHDVNSPWRSNASSRASPKANVGQNAPGVTQKEFSRTVSVSVMQKTPVMASPGRFGGVDEHEAIYNKVNIRKKLRLRKVKLKVLMDWLVFLSLLGFLIACLTTEKLQNLKIWELEIWKWVVLVMVIISGMLVSKWLIHFIALLIELNFLLKKKVLYFVYGLKKIVQVFIWLSWVLVTWVLLFTTGVRRTHLANKILDYITWTIVSLLIGAFLWLLKTLLLKILAASFHVNTFFDRIQESLFHQYILLTLSGLPVMESAQMAGGGANSTTAQLSFDKP…		OG1_2867
Sp1_comp331002_c0_seq1	3142	.	AAG	AAGCAG	121	.	INDEL;DP=20;VDB=0.0025;AF1=1;AC1=2;DP4=0,0,1,9;MQ=48;FQ=-64.5	GT:PL:GQ	1/1:162,30,0:57	Sp1_comp331002_c0_seq1	3142	.	A	AAGC	1286.91	PASS	AC=6;AF=1.00;AN=6;DP=30;FS=0.000;MLEAC=6;MLEAF=1.00;MQ=55.86;MQ0=0;QD=28.17	GT:AD:DP:GQ:MLPSAC:MLPSAF:PL	1/1/1/1/1/1:0,25:26:20:6:1.00:1322,195,119,75,44,20,0	SG	3268	SPGI:CN08318	UniRef100_B9RQV1	Putative uncharacterized protein n=1 Tax=Ricinus communis RepID=B9RQV1_RICCO	sp|Q9LYG9|Y5208_ARATH	Uncharacterized protein At5g12080 OS=Arabidopsis thaliana GN=At5g12080	msl10 (mechanosensitive channel of small conductan	gi|460399048|ref|XP_004245056.1|	PREDICTED: mechanosensitive ion channel protein 10-like [Solanum lycopersicum]	AT5G12080.3	mechanosensitive channel of small conductance-like 10		mechanosensitive channel of small conductance-like 10 (MSL10); FUNCTIONS IN: mechanically-gated ion channel activity; INVOLVED IN: detection of mechanical stimulus; LOCATED IN: plasma membrane, membrane; EXPRESSED IN: 26 plant structures; EXPRESSED DURING: 13 growth stages; CONTAINS InterPro DOMAIN/s: Membrane protein, At2g17000, predicted (InterPro:IPR016688), Like-Sm ribonucleoprotein (LSM)-rel…	cassava4.1_002139m|PACid:17970589	mechanosensitive channel of small conductance-like 10	PGSC0003DMP400037690|PACid:24391321	mechanosensitive channel of small conductance-like 10	comp331002_c0_seq1:650-2995(-)	m.208941	sp|Q9LYG9|MSL10_ARATH`Q9LYG9`Q:44-772,H:21-732`54.78%ID`E:0`RecName: Full=Mechanosensitive ion channel protein 10; AltName: Full=Mechanosensitive channel of small conductance-like 10; AltName: Full=MscS-Like protein 10; Short=AtMSL10;`Eukaryota; Viridiplantae; Streptophyta; Embryophyta; Tracheophyta; Spermatophyta; Magnoliophyta; eudicotyledons; core eudicotyledons; rosids; malvids; Brassicales; …	PF00924.13^MS_channel^Mechanosensitive ion channel^555-756^E:2.5e-21	.	ExpAA=139.85`PredHel=6`Topology=i201-223o243-265i286-308o323-345i557-579o589-611i	COG0668^ Small-conductance mechanosensitive channel	GO:0016021^cellular_component^integral to membrane`GO:0005886^cellular_component^plasma membrane`GO:0008381^molecular_function^mechanically-gated ion channel activity`GO:0050982^biological_process^detection of mechanical stimulus	MDSSGEFKKSCEVAVLIHGDDKDSRNNPHELNLPDGSRDQKGTPLANSPQRVSLDSSFDSQKGVPVSGPSPEMGSHNKPPRIPGTDTLTRRKSFSKSVYSRSKSRFGEQSVPIDPSMFEENYDHDVNSPWRSNASSRASPKANVGQNAPGVTQKEFSRTVSVSVMQKTPVMASPGRFGGVDEHEAIYNKVNIRKKLRLRKVKLKVLMDWLVFLSLLGFLIACLTTEKLQNLKIWELEIWKWVVLVMVIISGMLVSKWLIHFIALLIELNFLLKKKVLYFVYGLKKIVQVFIWLSWVLVTWVLLFTTGVRRTHLANKILDYITWTIVSLLIGAFLWLLKTLLLKILAASFHVNTFFDRIQESLFHQYILLTLSGLPVMESAQMAGGGANSTTAQLSFDKP…		OG1_2867
Sp1_comp331002_c0_seq1	596	.	CATATATA	CATA	217	.	INDEL;DP=147;VDB=0.0365;AF1=0.5;AC1=1;DP4=14,4,10,11;MQ=46;FQ=217;PV4=0.098,0.0011,1,0.18	GT:PL:GQ	0/1:255,0,255:99	Sp1_comp331002_c0_seq1	596	.	CATAT	C	3179.47	PASS	AC=3;AF=0.500;AN=6;BaseQRankSum=2.918;DP=160;FS=1.399;MLEAC=3;MLEAF=0.500;MQ=59.70;MQ0=0;MQRankSum=-0.587;QD=14.90;RPA=3,1;RU=AT;ReadPosRankSum=3.883;STR	GT:AD:DP:GQ:MLPSAC:MLPSAF:PL	0/0/0/1/1/1:74,57:159:8:3:0.500:3214,108,8,0,59,227,2147483647	SG	3268	SPGI:CN08318	UniRef100_B9RQV1	Putative uncharacterized protein n=1 Tax=Ricinus communis RepID=B9RQV1_RICCO	sp|Q9LYG9|Y5208_ARATH	Uncharacterized protein At5g12080 OS=Arabidopsis thaliana GN=At5g12080	msl10 (mechanosensitive channel of small conductan	gi|460399048|ref|XP_004245056.1|	PREDICTED: mechanosensitive ion channel protein 10-like [Solanum lycopersicum]	AT5G12080.3	mechanosensitive channel of small conductance-like 10		mechanosensitive channel of small conductance-like 10 (MSL10); FUNCTIONS IN: mechanically-gated ion channel activity; INVOLVED IN: detection of mechanical stimulus; LOCATED IN: plasma membrane, membrane; EXPRESSED IN: 26 plant structures; EXPRESSED DURING: 13 growth stages; CONTAINS InterPro DOMAIN/s: Membrane protein, At2g17000, predicted (InterPro:IPR016688), Like-Sm ribonucleoprotein (LSM)-rel…	cassava4.1_002139m|PACid:17970589	mechanosensitive channel of small conductance-like 10	PGSC0003DMP400037690|PACid:24391321	mechanosensitive channel of small conductance-like 10	comp331002_c0_seq1:650-2995(-)	m.208941	sp|Q9LYG9|MSL10_ARATH`Q9LYG9`Q:44-772,H:21-732`54.78%ID`E:0`RecName: Full=Mechanosensitive ion channel protein 10; AltName: Full=Mechanosensitive channel of small conductance-like 10; AltName: Full=MscS-Like protein 10; Short=AtMSL10;`Eukaryota; Viridiplantae; Streptophyta; Embryophyta; Tracheophyta; Spermatophyta; Magnoliophyta; eudicotyledons; core eudicotyledons; rosids; malvids; Brassicales; …	PF00924.13^MS_channel^Mechanosensitive ion channel^555-756^E:2.5e-21	.	ExpAA=139.85`PredHel=6`Topology=i201-223o243-265i286-308o323-345i557-579o589-611i	COG0668^ Small-conductance mechanosensitive channel	GO:0016021^cellular_component^integral to membrane`GO:0005886^cellular_component^plasma membrane`GO:0008381^molecular_function^mechanically-gated ion channel activity`GO:0050982^biological_process^detection of mechanical stimulus	MDSSGEFKKSCEVAVLIHGDDKDSRNNPHELNLPDGSRDQKGTPLANSPQRVSLDSSFDSQKGVPVSGPSPEMGSHNKPPRIPGTDTLTRRKSFSKSVYSRSKSRFGEQSVPIDPSMFEENYDHDVNSPWRSNASSRASPKANVGQNAPGVTQKEFSRTVSVSVMQKTPVMASPGRFGGVDEHEAIYNKVNIRKKLRLRKVKLKVLMDWLVFLSLLGFLIACLTTEKLQNLKIWELEIWKWVVLVMVIISGMLVSKWLIHFIALLIELNFLLKKKVLYFVYGLKKIVQVFIWLSWVLVTWVLLFTTGVRRTHLANKILDYITWTIVSLLIGAFLWLLKTLLLKILAASFHVNTFFDRIQESLFHQYILLTLSGLPVMESAQMAGGGANSTTAQLSFDKP…		OG1_2867
Sp1_comp331002_c0_seq1	602	.	TAGACA	TAGACAGACA	214	.	INDEL;DP=132;VDB=0.0365;AF1=1;AC1=2;DP4=0,0,24,34;MQ=48;FQ=-210	GT:PL:GQ	1/1:255,175,0:99	Sp1_comp331002_c0_seq1	602	.	T	TAGAC	3369.87	PASS	AC=3;AF=0.500;AN=6;BaseQRankSum=-0.354;DP=140;FS=0.682;MLEAC=3;MLEAF=0.500;MQ=59.79;MQ0=0;MQRankSum=-0.218;QD=18.05;RPA=1,2;RU=AGAC;ReadPosRankSum=-2.282;STR	GT:AD:DP:GQ:MLPSAC:MLPSAF:PL	0/0/0/1/1/1:62,58:139:26:3:0.500:3405,141,26,0,35,161,2147483647	SG	3268	SPGI:CN08318	UniRef100_B9RQV1	Putative uncharacterized protein n=1 Tax=Ricinus communis RepID=B9RQV1_RICCO	sp|Q9LYG9|Y5208_ARATH	Uncharacterized protein At5g12080 OS=Arabidopsis thaliana GN=At5g12080	msl10 (mechanosensitive channel of small conductan	gi|460399048|ref|XP_004245056.1|	PREDICTED: mechanosensitive ion channel protein 10-like [Solanum lycopersicum]	AT5G12080.3	mechanosensitive channel of small conductance-like 10		mechanosensitive channel of small conductance-like 10 (MSL10); FUNCTIONS IN: mechanically-gated ion channel activity; INVOLVED IN: detection of mechanical stimulus; LOCATED IN: plasma membrane, membrane; EXPRESSED IN: 26 plant structures; EXPRESSED DURING: 13 growth stages; CONTAINS InterPro DOMAIN/s: Membrane protein, At2g17000, predicted (InterPro:IPR016688), Like-Sm ribonucleoprotein (LSM)-rel…	cassava4.1_002139m|PACid:17970589	mechanosensitive channel of small conductance-like 10	PGSC0003DMP400037690|PACid:24391321	mechanosensitive channel of small conductance-like 10	comp331002_c0_seq1:650-2995(-)	m.208941	sp|Q9LYG9|MSL10_ARATH`Q9LYG9`Q:44-772,H:21-732`54.78%ID`E:0`RecName: Full=Mechanosensitive ion channel protein 10; AltName: Full=Mechanosensitive channel of small conductance-like 10; AltName: Full=MscS-Like protein 10; Short=AtMSL10;`Eukaryota; Viridiplantae; Streptophyta; Embryophyta; Tracheophyta; Spermatophyta; Magnoliophyta; eudicotyledons; core eudicotyledons; rosids; malvids; Brassicales; …	PF00924.13^MS_channel^Mechanosensitive ion channel^555-756^E:2.5e-21	.	ExpAA=139.85`PredHel=6`Topology=i201-223o243-265i286-308o323-345i557-579o589-611i	COG0668^ Small-conductance mechanosensitive channel	GO:0016021^cellular_component^integral to membrane`GO:0005886^cellular_component^plasma membrane`GO:0008381^molecular_function^mechanically-gated ion channel activity`GO:0050982^biological_process^detection of mechanical stimulus	MDSSGEFKKSCEVAVLIHGDDKDSRNNPHELNLPDGSRDQKGTPLANSPQRVSLDSSFDSQKGVPVSGPSPEMGSHNKPPRIPGTDTLTRRKSFSKSVYSRSKSRFGEQSVPIDPSMFEENYDHDVNSPWRSNASSRASPKANVGQNAPGVTQKEFSRTVSVSVMQKTPVMASPGRFGGVDEHEAIYNKVNIRKKLRLRKVKLKVLMDWLVFLSLLGFLIACLTTEKLQNLKIWELEIWKWVVLVMVIISGMLVSKWLIHFIALLIELNFLLKKKVLYFVYGLKKIVQVFIWLSWVLVTWVLLFTTGVRRTHLANKILDYITWTIVSLLIGAFLWLLKTLLLKILAASFHVNTFFDRIQESLFHQYILLTLSGLPVMESAQMAGGGANSTTAQLSFDKP…		OG1_2867
Sp1_comp331002_c0_seq1	307	.	CAT	C	1745.63	PASS	AC=5;AF=0.833;AN=6;BaseQRankSum=1.185;DP=106;FS=3.149;MLEAC=5;MLEAF=0.833;MQ=60.00;MQ0=0;MQRankSum=-0.411;QD=16.47;RPA=2,1;RU=AT;ReadPosRankSum=2.479;STR	GT:AD:DP:GQ:MLPSAC:MLPSAF:PL	0/1/1/1/1/1:24,77:106:3:5:0.833:1779,323,146,52,3,0,835											GATK	3268	SPGI:CN08318	UniRef100_B9RQV1	Putative uncharacterized protein n=1 Tax=Ricinus communis RepID=B9RQV1_RICCO	sp|Q9LYG9|Y5208_ARATH	Uncharacterized protein At5g12080 OS=Arabidopsis thaliana GN=At5g12080	msl10 (mechanosensitive channel of small conductan	gi|460399048|ref|XP_004245056.1|	PREDICTED: mechanosensitive ion channel protein 10-like [Solanum lycopersicum]	AT5G12080.3	mechanosensitive channel of small conductance-like 10		mechanosensitive channel of small conductance-like 10 (MSL10); FUNCTIONS IN: mechanically-gated ion channel activity; INVOLVED IN: detection of mechanical stimulus; LOCATED IN: plasma membrane, membrane; EXPRESSED IN: 26 plant structures; EXPRESSED DURING: 13 growth stages; CONTAINS InterPro DOMAIN/s: Membrane protein, At2g17000, predicted (InterPro:IPR016688), Like-Sm ribonucleoprotein (LSM)-rel…	cassava4.1_002139m|PACid:17970589	mechanosensitive channel of small conductance-like 10	PGSC0003DMP400037690|PACid:24391321	mechanosensitive channel of small conductance-like 10	comp331002_c0_seq1:650-2995(-)	m.208941	sp|Q9LYG9|MSL10_ARATH`Q9LYG9`Q:44-772,H:21-732`54.78%ID`E:0`RecName: Full=Mechanosensitive ion channel protein 10; AltName: Full=Mechanosensitive channel of small conductance-like 10; AltName: Full=MscS-Like protein 10; Short=AtMSL10;`Eukaryota; Viridiplantae; Streptophyta; Embryophyta; Tracheophyta; Spermatophyta; Magnoliophyta; eudicotyledons; core eudicotyledons; rosids; malvids; Brassicales; …	PF00924.13^MS_channel^Mechanosensitive ion channel^555-756^E:2.5e-21	.	ExpAA=139.85`PredHel=6`Topology=i201-223o243-265i286-308o323-345i557-579o589-611i	COG0668^ Small-conductance mechanosensitive channel	GO:0016021^cellular_component^integral to membrane`GO:0005886^cellular_component^plasma membrane`GO:0008381^molecular_function^mechanically-gated ion channel activity`GO:0050982^biological_process^detection of mechanical stimulus	MDSSGEFKKSCEVAVLIHGDDKDSRNNPHELNLPDGSRDQKGTPLANSPQRVSLDSSFDSQKGVPVSGPSPEMGSHNKPPRIPGTDTLTRRKSFSKSVYSRSKSRFGEQSVPIDPSMFEENYDHDVNSPWRSNASSRASPKANVGQNAPGVTQKEFSRTVSVSVMQKTPVMASPGRFGGVDEHEAIYNKVNIRKKLRLRKVKLKVLMDWLVFLSLLGFLIACLTTEKLQNLKIWELEIWKWVVLVMVIISGMLVSKWLIHFIALLIELNFLLKKKVLYFVYGLKKIVQVFIWLSWVLVTWVLLFTTGVRRTHLANKILDYITWTIVSLLIGAFLWLLKTLLLKILAASFHVNTFFDRIQESLFHQYILLTLSGLPVMESAQMAGGGANSTTAQLSFDKP…		OG1_2867
Sp1_comp331002_c0_seq1	3147	.	AG	A	626.08	PASS	AC=6;AF=1.00;AN=6;DP=16;FS=0.000;MLEAC=6;MLEAF=1.00;MQ=60.00;MQ0=0;QD=30.40	GT:AD:DP:GQ:MLPSAC:MLPSAF:PL	1/1/1/1/1/1:0,16:16:13:6:1.00:661,124,76,48,28,13,0											GATK	3268	SPGI:CN08318	UniRef100_B9RQV1	Putative uncharacterized protein n=1 Tax=Ricinus communis RepID=B9RQV1_RICCO	sp|Q9LYG9|Y5208_ARATH	Uncharacterized protein At5g12080 OS=Arabidopsis thaliana GN=At5g12080	msl10 (mechanosensitive channel of small conductan	gi|460399048|ref|XP_004245056.1|	PREDICTED: mechanosensitive ion channel protein 10-like [Solanum lycopersicum]	AT5G12080.3	mechanosensitive channel of small conductance-like 10		mechanosensitive channel of small conductance-like 10 (MSL10); FUNCTIONS IN: mechanically-gated ion channel activity; INVOLVED IN: detection of mechanical stimulus; LOCATED IN: plasma membrane, membrane; EXPRESSED IN: 26 plant structures; EXPRESSED DURING: 13 growth stages; CONTAINS InterPro DOMAIN/s: Membrane protein, At2g17000, predicted (InterPro:IPR016688), Like-Sm ribonucleoprotein (LSM)-rel…	cassava4.1_002139m|PACid:17970589	mechanosensitive channel of small conductance-like 10	PGSC0003DMP400037690|PACid:24391321	mechanosensitive channel of small conductance-like 10	comp331002_c0_seq1:650-2995(-)	m.208941	sp|Q9LYG9|MSL10_ARATH`Q9LYG9`Q:44-772,H:21-732`54.78%ID`E:0`RecName: Full=Mechanosensitive ion channel protein 10; AltName: Full=Mechanosensitive channel of small conductance-like 10; AltName: Full=MscS-Like protein 10; Short=AtMSL10;`Eukaryota; Viridiplantae; Streptophyta; Embryophyta; Tracheophyta; Spermatophyta; Magnoliophyta; eudicotyledons; core eudicotyledons; rosids; malvids; Brassicales; …	PF00924.13^MS_channel^Mechanosensitive ion channel^555-756^E:2.5e-21	.	ExpAA=139.85`PredHel=6`Topology=i201-223o243-265i286-308o323-345i557-579o589-611i	COG0668^ Small-conductance mechanosensitive channel	GO:0016021^cellular_component^integral to membrane`GO:0005886^cellular_component^plasma membrane`GO:0008381^molecular_function^mechanically-gated ion channel activity`GO:0050982^biological_process^detection of mechanical stimulus	MDSSGEFKKSCEVAVLIHGDDKDSRNNPHELNLPDGSRDQKGTPLANSPQRVSLDSSFDSQKGVPVSGPSPEMGSHNKPPRIPGTDTLTRRKSFSKSVYSRSKSRFGEQSVPIDPSMFEENYDHDVNSPWRSNASSRASPKANVGQNAPGVTQKEFSRTVSVSVMQKTPVMASPGRFGGVDEHEAIYNKVNIRKKLRLRKVKLKVLMDWLVFLSLLGFLIACLTTEKLQNLKIWELEIWKWVVLVMVIISGMLVSKWLIHFIALLIELNFLLKKKVLYFVYGLKKIVQVFIWLSWVLVTWVLLFTTGVRRTHLANKILDYITWTIVSLLIGAFLWLLKTLLLKILAASFHVNTFFDRIQESLFHQYILLTLSGLPVMESAQMAGGGANSTTAQLSFDKP…		OG1_2867
Sp1_comp331002_c0_seq1	405	.	TGTGCCC	T	3422.63	PASS	AC=3;AF=0.500;AN=6;BaseQRankSum=2.911;DP=126;FS=0.000;MLEAC=3;MLEAF=0.500;MQ=59.42;MQ0=0;MQRankSum=0.117;QD=13.58;ReadPosRankSum=5.618	GT:AD:DP:GQ:MLPSAC:MLPSAF:PL	0/0/0/1/1/1:68,50:126:3:3:0.500:3456,86,3,0,58,214,2147483647											GATK	3268	SPGI:CN08318	UniRef100_B9RQV1	Putative uncharacterized protein n=1 Tax=Ricinus communis RepID=B9RQV1_RICCO	sp|Q9LYG9|Y5208_ARATH	Uncharacterized protein At5g12080 OS=Arabidopsis thaliana GN=At5g12080	msl10 (mechanosensitive channel of small conductan	gi|460399048|ref|XP_004245056.1|	PREDICTED: mechanosensitive ion channel protein 10-like [Solanum lycopersicum]	AT5G12080.3	mechanosensitive channel of small conductance-like 10		mechanosensitive channel of small conductance-like 10 (MSL10); FUNCTIONS IN: mechanically-gated ion channel activity; INVOLVED IN: detection of mechanical stimulus; LOCATED IN: plasma membrane, membrane; EXPRESSED IN: 26 plant structures; EXPRESSED DURING: 13 growth stages; CONTAINS InterPro DOMAIN/s: Membrane protein, At2g17000, predicted (InterPro:IPR016688), Like-Sm ribonucleoprotein (LSM)-rel…	cassava4.1_002139m|PACid:17970589	mechanosensitive channel of small conductance-like 10	PGSC0003DMP400037690|PACid:24391321	mechanosensitive channel of small conductance-like 10	comp331002_c0_seq1:650-2995(-)	m.208941	sp|Q9LYG9|MSL10_ARATH`Q9LYG9`Q:44-772,H:21-732`54.78%ID`E:0`RecName: Full=Mechanosensitive ion channel protein 10; AltName: Full=Mechanosensitive channel of small conductance-like 10; AltName: Full=MscS-Like protein 10; Short=AtMSL10;`Eukaryota; Viridiplantae; Streptophyta; Embryophyta; Tracheophyta; Spermatophyta; Magnoliophyta; eudicotyledons; core eudicotyledons; rosids; malvids; Brassicales; …	PF00924.13^MS_channel^Mechanosensitive ion channel^555-756^E:2.5e-21	.	ExpAA=139.85`PredHel=6`Topology=i201-223o243-265i286-308o323-345i557-579o589-611i	COG0668^ Small-conductance mechanosensitive channel	GO:0016021^cellular_component^integral to membrane`GO:0005886^cellular_component^plasma membrane`GO:0008381^molecular_function^mechanically-gated ion channel activity`GO:0050982^biological_process^detection of mechanical stimulus	MDSSGEFKKSCEVAVLIHGDDKDSRNNPHELNLPDGSRDQKGTPLANSPQRVSLDSSFDSQKGVPVSGPSPEMGSHNKPPRIPGTDTLTRRKSFSKSVYSRSKSRFGEQSVPIDPSMFEENYDHDVNSPWRSNASSRASPKANVGQNAPGVTQKEFSRTVSVSVMQKTPVMASPGRFGGVDEHEAIYNKVNIRKKLRLRKVKLKVLMDWLVFLSLLGFLIACLTTEKLQNLKIWELEIWKWVVLVMVIISGMLVSKWLIHFIALLIELNFLLKKKVLYFVYGLKKIVQVFIWLSWVLVTWVLLFTTGVRRTHLANKILDYITWTIVSLLIGAFLWLLKTLLLKILAASFHVNTFFDRIQESLFHQYILLTLSGLPVMESAQMAGGGANSTTAQLSFDKP…		OG1_2867
Sp1_comp331002_c0_seq1	439	.	CATAT	C	4058.93	PASS	AC=3;AF=0.500;AN=6;BaseQRankSum=0.201;DP=169;FS=2.117;MLEAC=3;MLEAF=0.500;MQ=58.69;MQ0=0;MQRankSum=-1.511;QD=18.01;RPA=3,1;RU=AT;ReadPosRankSum=-4.589;STR	GT:AD:DP:GQ:MLPSAC:MLPSAF:PL	0/0/0/1/1/1:79,66:167:18:3:0.500:4094,140,18,0,57,231,2147483647											GATK	3268	SPGI:CN08318	UniRef100_B9RQV1	Putative uncharacterized protein n=1 Tax=Ricinus communis RepID=B9RQV1_RICCO	sp|Q9LYG9|Y5208_ARATH	Uncharacterized protein At5g12080 OS=Arabidopsis thaliana GN=At5g12080	msl10 (mechanosensitive channel of small conductan	gi|460399048|ref|XP_004245056.1|	PREDICTED: mechanosensitive ion channel protein 10-like [Solanum lycopersicum]	AT5G12080.3	mechanosensitive channel of small conductance-like 10		mechanosensitive channel of small conductance-like 10 (MSL10); FUNCTIONS IN: mechanically-gated ion channel activity; INVOLVED IN: detection of mechanical stimulus; LOCATED IN: plasma membrane, membrane; EXPRESSED IN: 26 plant structures; EXPRESSED DURING: 13 growth stages; CONTAINS InterPro DOMAIN/s: Membrane protein, At2g17000, predicted (InterPro:IPR016688), Like-Sm ribonucleoprotein (LSM)-rel…	cassava4.1_002139m|PACid:17970589	mechanosensitive channel of small conductance-like 10	PGSC0003DMP400037690|PACid:24391321	mechanosensitive channel of small conductance-like 10	comp331002_c0_seq1:650-2995(-)	m.208941	sp|Q9LYG9|MSL10_ARATH`Q9LYG9`Q:44-772,H:21-732`54.78%ID`E:0`RecName: Full=Mechanosensitive ion channel protein 10; AltName: Full=Mechanosensitive channel of small conductance-like 10; AltName: Full=MscS-Like protein 10; Short=AtMSL10;`Eukaryota; Viridiplantae; Streptophyta; Embryophyta; Tracheophyta; Spermatophyta; Magnoliophyta; eudicotyledons; core eudicotyledons; rosids; malvids; Brassicales; …	PF00924.13^MS_channel^Mechanosensitive ion channel^555-756^E:2.5e-21	.	ExpAA=139.85`PredHel=6`Topology=i201-223o243-265i286-308o323-345i557-579o589-611i	COG0668^ Small-conductance mechanosensitive channel	GO:0016021^cellular_component^integral to membrane`GO:0005886^cellular_component^plasma membrane`GO:0008381^molecular_function^mechanically-gated ion channel activity`GO:0050982^biological_process^detection of mechanical stimulus	MDSSGEFKKSCEVAVLIHGDDKDSRNNPHELNLPDGSRDQKGTPLANSPQRVSLDSSFDSQKGVPVSGPSPEMGSHNKPPRIPGTDTLTRRKSFSKSVYSRSKSRFGEQSVPIDPSMFEENYDHDVNSPWRSNASSRASPKANVGQNAPGVTQKEFSRTVSVSVMQKTPVMASPGRFGGVDEHEAIYNKVNIRKKLRLRKVKLKVLMDWLVFLSLLGFLIACLTTEKLQNLKIWELEIWKWVVLVMVIISGMLVSKWLIHFIALLIELNFLLKKKVLYFVYGLKKIVQVFIWLSWVLVTWVLLFTTGVRRTHLANKILDYITWTIVSLLIGAFLWLLKTLLLKILAASFHVNTFFDRIQESLFHQYILLTLSGLPVMESAQMAGGGANSTTAQLSFDKP…		OG1_2867
Sp1_comp331002_c0_seq1	458	.	TGGAG	T	2806.88	PASS	AC=2;AF=0.333;AN=6;BaseQRankSum=3.730;DP=162;FS=1.442;MLEAC=2;MLEAF=0.333;MQ=59.09;MQ0=0;MQRankSum=-0.887;QD=12.99;RPA=2,1;RU=GGAG;ReadPosRankSum=2.408;STR	GT:AD:DP:GQ:MLPSAC:MLPSAF:PL	0/0/0/0/1/1:86,47:160:25:2:0.333:2842,58,0,25,117,2147483647,2147483647											GATK	3268	SPGI:CN08318	UniRef100_B9RQV1	Putative uncharacterized protein n=1 Tax=Ricinus communis RepID=B9RQV1_RICCO	sp|Q9LYG9|Y5208_ARATH	Uncharacterized protein At5g12080 OS=Arabidopsis thaliana GN=At5g12080	msl10 (mechanosensitive channel of small conductan	gi|460399048|ref|XP_004245056.1|	PREDICTED: mechanosensitive ion channel protein 10-like [Solanum lycopersicum]	AT5G12080.3	mechanosensitive channel of small conductance-like 10		mechanosensitive channel of small conductance-like 10 (MSL10); FUNCTIONS IN: mechanically-gated ion channel activity; INVOLVED IN: detection of mechanical stimulus; LOCATED IN: plasma membrane, membrane; EXPRESSED IN: 26 plant structures; EXPRESSED DURING: 13 growth stages; CONTAINS InterPro DOMAIN/s: Membrane protein, At2g17000, predicted (InterPro:IPR016688), Like-Sm ribonucleoprotein (LSM)-rel…	cassava4.1_002139m|PACid:17970589	mechanosensitive channel of small conductance-like 10	PGSC0003DMP400037690|PACid:24391321	mechanosensitive channel of small conductance-like 10	comp331002_c0_seq1:650-2995(-)	m.208941	sp|Q9LYG9|MSL10_ARATH`Q9LYG9`Q:44-772,H:21-732`54.78%ID`E:0`RecName: Full=Mechanosensitive ion channel protein 10; AltName: Full=Mechanosensitive channel of small conductance-like 10; AltName: Full=MscS-Like protein 10; Short=AtMSL10;`Eukaryota; Viridiplantae; Streptophyta; Embryophyta; Tracheophyta; Spermatophyta; Magnoliophyta; eudicotyledons; core eudicotyledons; rosids; malvids; Brassicales; …	PF00924.13^MS_channel^Mechanosensitive ion channel^555-756^E:2.5e-21	.	ExpAA=139.85`PredHel=6`Topology=i201-223o243-265i286-308o323-345i557-579o589-611i	COG0668^ Small-conductance mechanosensitive channel	GO:0016021^cellular_component^integral to membrane`GO:0005886^cellular_component^plasma membrane`GO:0008381^molecular_function^mechanically-gated ion channel activity`GO:0050982^biological_process^detection of mechanical stimulus	MDSSGEFKKSCEVAVLIHGDDKDSRNNPHELNLPDGSRDQKGTPLANSPQRVSLDSSFDSQKGVPVSGPSPEMGSHNKPPRIPGTDTLTRRKSFSKSVYSRSKSRFGEQSVPIDPSMFEENYDHDVNSPWRSNASSRASPKANVGQNAPGVTQKEFSRTVSVSVMQKTPVMASPGRFGGVDEHEAIYNKVNIRKKLRLRKVKLKVLMDWLVFLSLLGFLIACLTTEKLQNLKIWELEIWKWVVLVMVIISGMLVSKWLIHFIALLIELNFLLKKKVLYFVYGLKKIVQVFIWLSWVLVTWVLLFTTGVRRTHLANKILDYITWTIVSLLIGAFLWLLKTLLLKILAASFHVNTFFDRIQESLFHQYILLTLSGLPVMESAQMAGGGANSTTAQLSFDKP…		OG1_2867
Sp1_comp331002_c0_seq1	635	.	GA	G	1457.93	PASS	AC=3;AF=0.500;AN=6;BaseQRankSum=-2.247;DP=129;FS=1.542;MLEAC=3;MLEAF=0.500;MQ=59.78;MQ0=0;MQRankSum=-0.652;QD=11.30;RPA=3,2;RU=A;ReadPosRankSum=-2.881;STR	GT:AD:DP:GQ:MLPSAC:MLPSAF:PL	0/0/0/1/1/1:55,57:103:18:3:0.500:1493,109,18,0,34,149,2147483647											GATK	3268	SPGI:CN08318	UniRef100_B9RQV1	Putative uncharacterized protein n=1 Tax=Ricinus communis RepID=B9RQV1_RICCO	sp|Q9LYG9|Y5208_ARATH	Uncharacterized protein At5g12080 OS=Arabidopsis thaliana GN=At5g12080	msl10 (mechanosensitive channel of small conductan	gi|460399048|ref|XP_004245056.1|	PREDICTED: mechanosensitive ion channel protein 10-like [Solanum lycopersicum]	AT5G12080.3	mechanosensitive channel of small conductance-like 10		mechanosensitive channel of small conductance-like 10 (MSL10); FUNCTIONS IN: mechanically-gated ion channel activity; INVOLVED IN: detection of mechanical stimulus; LOCATED IN: plasma membrane, membrane; EXPRESSED IN: 26 plant structures; EXPRESSED DURING: 13 growth stages; CONTAINS InterPro DOMAIN/s: Membrane protein, At2g17000, predicted (InterPro:IPR016688), Like-Sm ribonucleoprotein (LSM)-rel…	cassava4.1_002139m|PACid:17970589	mechanosensitive channel of small conductance-like 10	PGSC0003DMP400037690|PACid:24391321	mechanosensitive channel of small conductance-like 10	comp331002_c0_seq1:650-2995(-)	m.208941	sp|Q9LYG9|MSL10_ARATH`Q9LYG9`Q:44-772,H:21-732`54.78%ID`E:0`RecName: Full=Mechanosensitive ion channel protein 10; AltName: Full=Mechanosensitive channel of small conductance-like 10; AltName: Full=MscS-Like protein 10; Short=AtMSL10;`Eukaryota; Viridiplantae; Streptophyta; Embryophyta; Tracheophyta; Spermatophyta; Magnoliophyta; eudicotyledons; core eudicotyledons; rosids; malvids; Brassicales; …	PF00924.13^MS_channel^Mechanosensitive ion channel^555-756^E:2.5e-21	.	ExpAA=139.85`PredHel=6`Topology=i201-223o243-265i286-308o323-345i557-579o589-611i	COG0668^ Small-conductance mechanosensitive channel	GO:0016021^cellular_component^integral to membrane`GO:0005886^cellular_component^plasma membrane`GO:0008381^molecular_function^mechanically-gated ion channel activity`GO:0050982^biological_process^detection of mechanical stimulus	MDSSGEFKKSCEVAVLIHGDDKDSRNNPHELNLPDGSRDQKGTPLANSPQRVSLDSSFDSQKGVPVSGPSPEMGSHNKPPRIPGTDTLTRRKSFSKSVYSRSKSRFGEQSVPIDPSMFEENYDHDVNSPWRSNASSRASPKANVGQNAPGVTQKEFSRTVSVSVMQKTPVMASPGRFGGVDEHEAIYNKVNIRKKLRLRKVKLKVLMDWLVFLSLLGFLIACLTTEKLQNLKIWELEIWKWVVLVMVIISGMLVSKWLIHFIALLIELNFLLKKKVLYFVYGLKKIVQVFIWLSWVLVTWVLLFTTGVRRTHLANKILDYITWTIVSLLIGAFLWLLKTLLLKILAASFHVNTFFDRIQESLFHQYILLTLSGLPVMESAQMAGGGANSTTAQLSFDKP…		OG1_2867
Sp1_comp331002_c0_seq1	48	.	CATATATTAATATATATTA	CATATATTA	22.5	.	INDEL;DP=1;AF1=1;AC1=2;DP4=0,0,1,0;MQ=60;FQ=-37.5	GT:PL:GQ	1/1:60,3,0:6											SAM	3268	SPGI:CN08318	UniRef100_B9RQV1	Putative uncharacterized protein n=1 Tax=Ricinus communis RepID=B9RQV1_RICCO	sp|Q9LYG9|Y5208_ARATH	Uncharacterized protein At5g12080 OS=Arabidopsis thaliana GN=At5g12080	msl10 (mechanosensitive channel of small conductan	gi|460399048|ref|XP_004245056.1|	PREDICTED: mechanosensitive ion channel protein 10-like [Solanum lycopersicum]	AT5G12080.3	mechanosensitive channel of small conductance-like 10		mechanosensitive channel of small conductance-like 10 (MSL10); FUNCTIONS IN: mechanically-gated ion channel activity; INVOLVED IN: detection of mechanical stimulus; LOCATED IN: plasma membrane, membrane; EXPRESSED IN: 26 plant structures; EXPRESSED DURING: 13 growth stages; CONTAINS InterPro DOMAIN/s: Membrane protein, At2g17000, predicted (InterPro:IPR016688), Like-Sm ribonucleoprotein (LSM)-rel…	cassava4.1_002139m|PACid:17970589	mechanosensitive channel of small conductance-like 10	PGSC0003DMP400037690|PACid:24391321	mechanosensitive channel of small conductance-like 10	comp331002_c0_seq1:650-2995(-)	m.208941	sp|Q9LYG9|MSL10_ARATH`Q9LYG9`Q:44-772,H:21-732`54.78%ID`E:0`RecName: Full=Mechanosensitive ion channel protein 10; AltName: Full=Mechanosensitive channel of small conductance-like 10; AltName: Full=MscS-Like protein 10; Short=AtMSL10;`Eukaryota; Viridiplantae; Streptophyta; Embryophyta; Tracheophyta; Spermatophyta; Magnoliophyta; eudicotyledons; core eudicotyledons; rosids; malvids; Brassicales; …	PF00924.13^MS_channel^Mechanosensitive ion channel^555-756^E:2.5e-21	.	ExpAA=139.85`PredHel=6`Topology=i201-223o243-265i286-308o323-345i557-579o589-611i	COG0668^ Small-conductance mechanosensitive channel	GO:0016021^cellular_component^integral to membrane`GO:0005886^cellular_component^plasma membrane`GO:0008381^molecular_function^mechanically-gated ion channel activity`GO:0050982^biological_process^detection of mechanical stimulus	MDSSGEFKKSCEVAVLIHGDDKDSRNNPHELNLPDGSRDQKGTPLANSPQRVSLDSSFDSQKGVPVSGPSPEMGSHNKPPRIPGTDTLTRRKSFSKSVYSRSKSRFGEQSVPIDPSMFEENYDHDVNSPWRSNASSRASPKANVGQNAPGVTQKEFSRTVSVSVMQKTPVMASPGRFGGVDEHEAIYNKVNIRKKLRLRKVKLKVLMDWLVFLSLLGFLIACLTTEKLQNLKIWELEIWKWVVLVMVIISGMLVSKWLIHFIALLIELNFLLKKKVLYFVYGLKKIVQVFIWLSWVLVTWVLLFTTGVRRTHLANKILDYITWTIVSLLIGAFLWLLKTLLLKILAASFHVNTFFDRIQESLFHQYILLTLSGLPVMESAQMAGGGANSTTAQLSFDKP…		OG1_2867
Sp1_comp331002_c0_seq1	604	.	GACA	GACAAACA	214	.	INDEL;DP=134;VDB=0.0392;AF1=1;AC1=2;DP4=2,0,22,32;MQ=48;FQ=-142;PV4=0.18,1,0.33,1	GT:PL:GQ	1/1:255,107,0:99											SAM	3268	SPGI:CN08318	UniRef100_B9RQV1	Putative uncharacterized protein n=1 Tax=Ricinus communis RepID=B9RQV1_RICCO	sp|Q9LYG9|Y5208_ARATH	Uncharacterized protein At5g12080 OS=Arabidopsis thaliana GN=At5g12080	msl10 (mechanosensitive channel of small conductan	gi|460399048|ref|XP_004245056.1|	PREDICTED: mechanosensitive ion channel protein 10-like [Solanum lycopersicum]	AT5G12080.3	mechanosensitive channel of small conductance-like 10		mechanosensitive channel of small conductance-like 10 (MSL10); FUNCTIONS IN: mechanically-gated ion channel activity; INVOLVED IN: detection of mechanical stimulus; LOCATED IN: plasma membrane, membrane; EXPRESSED IN: 26 plant structures; EXPRESSED DURING: 13 growth stages; CONTAINS InterPro DOMAIN/s: Membrane protein, At2g17000, predicted (InterPro:IPR016688), Like-Sm ribonucleoprotein (LSM)-rel…	cassava4.1_002139m|PACid:17970589	mechanosensitive channel of small conductance-like 10	PGSC0003DMP400037690|PACid:24391321	mechanosensitive channel of small conductance-like 10	comp331002_c0_seq1:650-2995(-)	m.208941	sp|Q9LYG9|MSL10_ARATH`Q9LYG9`Q:44-772,H:21-732`54.78%ID`E:0`RecName: Full=Mechanosensitive ion channel protein 10; AltName: Full=Mechanosensitive channel of small conductance-like 10; AltName: Full=MscS-Like protein 10; Short=AtMSL10;`Eukaryota; Viridiplantae; Streptophyta; Embryophyta; Tracheophyta; Spermatophyta; Magnoliophyta; eudicotyledons; core eudicotyledons; rosids; malvids; Brassicales; …	PF00924.13^MS_channel^Mechanosensitive ion channel^555-756^E:2.5e-21	.	ExpAA=139.85`PredHel=6`Topology=i201-223o243-265i286-308o323-345i557-579o589-611i	COG0668^ Small-conductance mechanosensitive channel	GO:0016021^cellular_component^integral to membrane`GO:0005886^cellular_component^plasma membrane`GO:0008381^molecular_function^mechanically-gated ion channel activity`GO:0050982^biological_process^detection of mechanical stimulus	MDSSGEFKKSCEVAVLIHGDDKDSRNNPHELNLPDGSRDQKGTPLANSPQRVSLDSSFDSQKGVPVSGPSPEMGSHNKPPRIPGTDTLTRRKSFSKSVYSRSKSRFGEQSVPIDPSMFEENYDHDVNSPWRSNASSRASPKANVGQNAPGVTQKEFSRTVSVSVMQKTPVMASPGRFGGVDEHEAIYNKVNIRKKLRLRKVKLKVLMDWLVFLSLLGFLIACLTTEKLQNLKIWELEIWKWVVLVMVIISGMLVSKWLIHFIALLIELNFLLKKKVLYFVYGLKKIVQVFIWLSWVLVTWVLLFTTGVRRTHLANKILDYITWTIVSLLIGAFLWLLKTLLLKILAASFHVNTFFDRIQESLFHQYILLTLSGLPVMESAQMAGGGANSTTAQLSFDKP…		OG1_2867
Sp1_comp331002_c0_seq1	634	.	CG	C	16.5	.	INDEL;DP=124;VDB=0.0392;AF1=1;AC1=2;DP4=0,0,2,1;MQ=29;FQ=-43.5	GT:PL:GQ	1/1:56,9,0:15											SAM	3268	SPGI:CN08318	UniRef100_B9RQV1	Putative uncharacterized protein n=1 Tax=Ricinus communis RepID=B9RQV1_RICCO	sp|Q9LYG9|Y5208_ARATH	Uncharacterized protein At5g12080 OS=Arabidopsis thaliana GN=At5g12080	msl10 (mechanosensitive channel of small conductan	gi|460399048|ref|XP_004245056.1|	PREDICTED: mechanosensitive ion channel protein 10-like [Solanum lycopersicum]	AT5G12080.3	mechanosensitive channel of small conductance-like 10		mechanosensitive channel of small conductance-like 10 (MSL10); FUNCTIONS IN: mechanically-gated ion channel activity; INVOLVED IN: detection of mechanical stimulus; LOCATED IN: plasma membrane, membrane; EXPRESSED IN: 26 plant structures; EXPRESSED DURING: 13 growth stages; CONTAINS InterPro DOMAIN/s: Membrane protein, At2g17000, predicted (InterPro:IPR016688), Like-Sm ribonucleoprotein (LSM)-rel…	cassava4.1_002139m|PACid:17970589	mechanosensitive channel of small conductance-like 10	PGSC0003DMP400037690|PACid:24391321	mechanosensitive channel of small conductance-like 10	comp331002_c0_seq1:650-2995(-)	m.208941	sp|Q9LYG9|MSL10_ARATH`Q9LYG9`Q:44-772,H:21-732`54.78%ID`E:0`RecName: Full=Mechanosensitive ion channel protein 10; AltName: Full=Mechanosensitive channel of small conductance-like 10; AltName: Full=MscS-Like protein 10; Short=AtMSL10;`Eukaryota; Viridiplantae; Streptophyta; Embryophyta; Tracheophyta; Spermatophyta; Magnoliophyta; eudicotyledons; core eudicotyledons; rosids; malvids; Brassicales; …	PF00924.13^MS_channel^Mechanosensitive ion channel^555-756^E:2.5e-21	.	ExpAA=139.85`PredHel=6`Topology=i201-223o243-265i286-308o323-345i557-579o589-611i	COG0668^ Small-conductance mechanosensitive channel	GO:0016021^cellular_component^integral to membrane`GO:0005886^cellular_component^plasma membrane`GO:0008381^molecular_function^mechanically-gated ion channel activity`GO:0050982^biological_process^detection of mechanical stimulus	MDSSGEFKKSCEVAVLIHGDDKDSRNNPHELNLPDGSRDQKGTPLANSPQRVSLDSSFDSQKGVPVSGPSPEMGSHNKPPRIPGTDTLTRRKSFSKSVYSRSKSRFGEQSVPIDPSMFEENYDHDVNSPWRSNASSRASPKANVGQNAPGVTQKEFSRTVSVSVMQKTPVMASPGRFGGVDEHEAIYNKVNIRKKLRLRKVKLKVLMDWLVFLSLLGFLIACLTTEKLQNLKIWELEIWKWVVLVMVIISGMLVSKWLIHFIALLIELNFLLKKKVLYFVYGLKKIVQVFIWLSWVLVTWVLLFTTGVRRTHLANKILDYITWTIVSLLIGAFLWLLKTLLLKILAASFHVNTFFDRIQESLFHQYILLTLSGLPVMESAQMAGGGANSTTAQLSFDKP…		OG1_2867
Sp1_comp331003_c0_seq49	321	.	TGAGAGGC	T	217	.	INDEL;DP=248;VDB=0.0365;AF1=0.5;AC1=1;DP4=91,74,50,22;MQ=49;FQ=217;PV4=0.044,6.1e-07,1,1	GT:PL:GQ	0/1:255,0,255:99	Sp1_comp331003_c0_seq49	321	.	TGAGAGGC	T	7042.86	PASS	AC=2;AF=0.333;AN=6;BaseQRankSum=-0.279;DP=250;FS=10.723;MLEAC=2;MLEAF=0.333;MQ=60.00;MQ0=0;MQRankSum=-1.091;QD=12.07;ReadPosRankSum=3.542	GT:AD:DP:GQ:MLPSAC:MLPSAF:PL	0/0/0/0/1/1:165,75:250:66:2:0.333:7078,66,0,74,2147483647,2147483647,2147483647	SG	1059	SPGI:SNFRFM4LP02QE8F2	UniRef100_Q2HPK5	Putative cadmium/zinc-transporting ATPase (Fragment) n=1 Tax=Solanum tuberosum RepID=Q2HPK5_SOLTU	sp|Q9M3H5|AHM1_ARATH	Putative cadmium/zinc-transporting ATPase HMA1, chloroplastic OS=Arabidopsis thaliana GN=HMA1	cadmium resistance protein	gi|460383095|ref|XP_004237267.1|	PREDICTED: ubiquitin-like-specific protease 1D-like [Solanum lycopersicum]	AT1G60220.1	UB-like protease 1D	Encodes a deSUMOylating enzyme. In vitro it has both peptidase activity and isopeptidase activity: it can cleave C-terminal residues from SUMO to activate it for attachment to a target protein and it can also act on the isopeptide bond between SUMO and another protein. sGFP:OTS1 protein accumulates in the nucleus. Double mutant analysis with ULP1C/OTS2 indicates that these genes are involved in s…	UB-like protease 1D (ULP1D); CONTAINS InterPro DOMAIN/s: Peptidase C48, SUMO/Sentrin/Ubl1 (InterPro:IPR003653); BEST Arabidopsis thaliana protein match is: Cysteine proteinases superfamily protein (TAIR:AT1G10570.2); Has 2556 Blast hits to 2339 proteins in 246 species: Archae - 0; Bacteria - 12; Metazoa - 1276; Fungi - 441; Plants - 318; Viruses - 13; Other Eukaryotes - 496 (source: NCBI BLink).	cassava4.1_007090m|PACid:17982285	UB-like protease 1D	PGSC0003DMP400047684|PACid:24410145	Cysteine proteinases superfamily protein	comp331003_c0_seq49:448-1059(-)	m.209024	sp|Q2PS26|ULP1D_ARATH`Q2PS26`Q:1-189,H:388-578`60.73%ID`E:4e-78`RecName: Full=Ubiquitin-like-specific protease 1D; EC=3.4.22.68; AltName: Full=Protein OVERLY TOLERANT TO SALT 1;`Eukaryota; Viridiplantae; Streptophyta; Embryophyta; Tracheophyta; Spermatophyta; Magnoliophyta; eudicotyledons; core eudicotyledons; rosids; malvids; Brassicales; Brassicaceae; Camelineae; Arabidopsis.	PF02902.14^Peptidase_C48^Ulp1 protease family, C-terminal catalytic domain^1-172^E:6.1e-39	.	.	COG5160^ Protease, Ulp1 family	GO:0016607^cellular_component^nuclear speck`GO:0005634^cellular_component^nucleus`GO:0016929^molecular_function^SUMO-specific protease activity`GO:0016926^biological_process^protein desumoylation`GO:0006508^biological_process^proteolysis`GO:0009651^biological_process^response to salt stress`GO:0010228^biological_process^vegetative to reproductive phase transition of meristem	FNTYFYNKLKEAMLNKQNDKESSFVKLRRWWKGVNLFEKAYLFLPIHESLHWSLVIICIPDKEDESGPIVLHLDSLMFHCSKPIFNNTRKFLIEEWKILKDEGPHFPIADKIWEKLPRRIEEKEIEVPQQKNDYDCGPFVLFFIERFIDEVSERLKRKDLDMFGKKWFKPHEASNLRQKLKSILAKEFKRASKALKNGTDDLT*		OG1_7291
Sp1_comp331003_c0_seq49	403	.	TTG	T	7504.86	PASS	AC=4;AF=0.667;AN=6;BaseQRankSum=1.107;DP=242;FS=0.000;MLEAC=4;MLEAF=0.667;MQ=59.85;MQ0=0;MQRankSum=-1.305;QD=31.01;RPA=2,1;RU=TG;ReadPosRankSum=1.612;STR	GT:AD:DP:GQ:MLPSAC:MLPSAF:PL	0/0/1/1/1/1:69,166:242:47:4:0.667:7540,725,292,86,0,47,2789											GATK	1059	SPGI:SNFRFM4LP02QE8F2	UniRef100_Q2HPK5	Putative cadmium/zinc-transporting ATPase (Fragment) n=1 Tax=Solanum tuberosum RepID=Q2HPK5_SOLTU	sp|Q9M3H5|AHM1_ARATH	Putative cadmium/zinc-transporting ATPase HMA1, chloroplastic OS=Arabidopsis thaliana GN=HMA1	cadmium resistance protein	gi|460383095|ref|XP_004237267.1|	PREDICTED: ubiquitin-like-specific protease 1D-like [Solanum lycopersicum]	AT1G60220.1	UB-like protease 1D	Encodes a deSUMOylating enzyme. In vitro it has both peptidase activity and isopeptidase activity: it can cleave C-terminal residues from SUMO to activate it for attachment to a target protein and it can also act on the isopeptide bond between SUMO and another protein. sGFP:OTS1 protein accumulates in the nucleus. Double mutant analysis with ULP1C/OTS2 indicates that these genes are involved in s…	UB-like protease 1D (ULP1D); CONTAINS InterPro DOMAIN/s: Peptidase C48, SUMO/Sentrin/Ubl1 (InterPro:IPR003653); BEST Arabidopsis thaliana protein match is: Cysteine proteinases superfamily protein (TAIR:AT1G10570.2); Has 2556 Blast hits to 2339 proteins in 246 species: Archae - 0; Bacteria - 12; Metazoa - 1276; Fungi - 441; Plants - 318; Viruses - 13; Other Eukaryotes - 496 (source: NCBI BLink).	cassava4.1_007090m|PACid:17982285	UB-like protease 1D	PGSC0003DMP400047684|PACid:24410145	Cysteine proteinases superfamily protein	comp331003_c0_seq49:448-1059(-)	m.209024	sp|Q2PS26|ULP1D_ARATH`Q2PS26`Q:1-189,H:388-578`60.73%ID`E:4e-78`RecName: Full=Ubiquitin-like-specific protease 1D; EC=3.4.22.68; AltName: Full=Protein OVERLY TOLERANT TO SALT 1;`Eukaryota; Viridiplantae; Streptophyta; Embryophyta; Tracheophyta; Spermatophyta; Magnoliophyta; eudicotyledons; core eudicotyledons; rosids; malvids; Brassicales; Brassicaceae; Camelineae; Arabidopsis.	PF02902.14^Peptidase_C48^Ulp1 protease family, C-terminal catalytic domain^1-172^E:6.1e-39	.	.	COG5160^ Protease, Ulp1 family	GO:0016607^cellular_component^nuclear speck`GO:0005634^cellular_component^nucleus`GO:0016929^molecular_function^SUMO-specific protease activity`GO:0016926^biological_process^protein desumoylation`GO:0006508^biological_process^proteolysis`GO:0009651^biological_process^response to salt stress`GO:0010228^biological_process^vegetative to reproductive phase transition of meristem	FNTYFYNKLKEAMLNKQNDKESSFVKLRRWWKGVNLFEKAYLFLPIHESLHWSLVIICIPDKEDESGPIVLHLDSLMFHCSKPIFNNTRKFLIEEWKILKDEGPHFPIADKIWEKLPRRIEEKEIEVPQQKNDYDCGPFVLFFIERFIDEVSERLKRKDLDMFGKKWFKPHEASNLRQKLKSILAKEFKRASKALKNGTDDLT*		OG1_7291
Sp1_comp331003_c0_seq49	220	.	AAGGAAA	AAGGAAAGTAGGAAA	112	.	INDEL;DP=191;VDB=0.0365;AF1=0.5;AC1=1;DP4=100,43,18,8;MQ=48;FQ=115;PV4=1,6.3e-05,2.5e-07,1	GT:PL:GQ	0/1:150,0,255:99											SAM	1059	SPGI:SNFRFM4LP02QE8F2	UniRef100_Q2HPK5	Putative cadmium/zinc-transporting ATPase (Fragment) n=1 Tax=Solanum tuberosum RepID=Q2HPK5_SOLTU	sp|Q9M3H5|AHM1_ARATH	Putative cadmium/zinc-transporting ATPase HMA1, chloroplastic OS=Arabidopsis thaliana GN=HMA1	cadmium resistance protein	gi|460383095|ref|XP_004237267.1|	PREDICTED: ubiquitin-like-specific protease 1D-like [Solanum lycopersicum]	AT1G60220.1	UB-like protease 1D	Encodes a deSUMOylating enzyme. In vitro it has both peptidase activity and isopeptidase activity: it can cleave C-terminal residues from SUMO to activate it for attachment to a target protein and it can also act on the isopeptide bond between SUMO and another protein. sGFP:OTS1 protein accumulates in the nucleus. Double mutant analysis with ULP1C/OTS2 indicates that these genes are involved in s…	UB-like protease 1D (ULP1D); CONTAINS InterPro DOMAIN/s: Peptidase C48, SUMO/Sentrin/Ubl1 (InterPro:IPR003653); BEST Arabidopsis thaliana protein match is: Cysteine proteinases superfamily protein (TAIR:AT1G10570.2); Has 2556 Blast hits to 2339 proteins in 246 species: Archae - 0; Bacteria - 12; Metazoa - 1276; Fungi - 441; Plants - 318; Viruses - 13; Other Eukaryotes - 496 (source: NCBI BLink).	cassava4.1_007090m|PACid:17982285	UB-like protease 1D	PGSC0003DMP400047684|PACid:24410145	Cysteine proteinases superfamily protein	comp331003_c0_seq49:448-1059(-)	m.209024	sp|Q2PS26|ULP1D_ARATH`Q2PS26`Q:1-189,H:388-578`60.73%ID`E:4e-78`RecName: Full=Ubiquitin-like-specific protease 1D; EC=3.4.22.68; AltName: Full=Protein OVERLY TOLERANT TO SALT 1;`Eukaryota; Viridiplantae; Streptophyta; Embryophyta; Tracheophyta; Spermatophyta; Magnoliophyta; eudicotyledons; core eudicotyledons; rosids; malvids; Brassicales; Brassicaceae; Camelineae; Arabidopsis.	PF02902.14^Peptidase_C48^Ulp1 protease family, C-terminal catalytic domain^1-172^E:6.1e-39	.	.	COG5160^ Protease, Ulp1 family	GO:0016607^cellular_component^nuclear speck`GO:0005634^cellular_component^nucleus`GO:0016929^molecular_function^SUMO-specific protease activity`GO:0016926^biological_process^protein desumoylation`GO:0006508^biological_process^proteolysis`GO:0009651^biological_process^response to salt stress`GO:0010228^biological_process^vegetative to reproductive phase transition of meristem	FNTYFYNKLKEAMLNKQNDKESSFVKLRRWWKGVNLFEKAYLFLPIHESLHWSLVIICIPDKEDESGPIVLHLDSLMFHCSKPIFNNTRKFLIEEWKILKDEGPHFPIADKIWEKLPRRIEEKEIEVPQQKNDYDCGPFVLFFIERFIDEVSERLKRKDLDMFGKKWFKPHEASNLRQKLKSILAKEFKRASKALKNGTDDLT*		OG1_7291
Sp1_comp331004_c0_seq4	155	.	TAAAAAA	TAAAAAAAA,TAAAAAAAAA,TAAAAAAAAAA	14.4	.	INDEL;DP=55;VDB=0.0345;AF1=1;AC1=2;DP4=0,0,4,0;MQ=48;FQ=-40.5	GT:PL:GQ	1/1:93,46,40,52,0,49,61,9,17,58:10	Sp1_comp331004_c0_seq4	155	.	T	TAA,TAAA	1110.87	PASS	AC=2,2;AF=0.333,0.333;AN=6;BaseQRankSum=2.031;DP=58;FS=7.489;MLEAC=2,1;MLEAF=0.333,0.167;MQ=60.00;MQ0=0;MQRankSum=0.801;QD=19.15;RPA=6,8,9;RU=A;ReadPosRankSum=0.200;STR	GT:AD:DP:GQ:MLPSAC:MLPSAF	0/0/1/1/2/2:11,16,15:58:5:2,2:0.333,0.333	SG	1841	SPGI:CN08533	UniRef100_A1XEH5	CYP82M1v4 n=1 Tax=Nicotiana tabacum RepID=A1XEH5_TOBAC	tr|O49396|O49396_ARATH	Cytochrome P450-like protein OS=Arabidopsis thaliana GN=F10N7.240	cytochrome p450 monooxygenase cyp82e3	gi|147821972|emb|CAN77159.1|	hypothetical protein VITISV_019026 [Vitis vinifera]	AT4G31940.1	cytochrome P450, family 82, subfamily C, polypeptide 4	member of CYP82C	cytochrome P450, family 82, subfamily C, polypeptide 4 (CYP82C4); FUNCTIONS IN: electron carrier activity, monooxygenase activity, iron ion binding, oxygen binding, heme binding; INVOLVED IN: oxidation reduction; LOCATED IN: endomembrane system; EXPRESSED IN: root; CONTAINS InterPro DOMAIN/s: Cytochrome P450 (InterPro:IPR001128), Cytochrome P450, E-class, group I (InterPro:IPR002401), Cytochrome …	cassava4.1_005530m|PACid:17971569	cytochrome P450, family 82, subfamily C, polypeptide 2	PGSC0003DMP400049048|PACid:24410631	cytochrome P450, family 82, subfamily C, polypeptide 4	comp331004_c0_seq4:210-1781(-)	m.209043	sp|Q9SZ46|C82C4_ARATH`Q9SZ46`Q:5-523,H:4-523`43.29%ID`E:1e-153`RecName: Full=Cytochrome P450 82C4; EC=1.14.-.-;`Eukaryota; Viridiplantae; Streptophyta; Embryophyta; Tracheophyta; Spermatophyta; Magnoliophyta; eudicotyledons; core eudicotyledons; rosids; malvids; Brassicales; Brassicaceae; Camelineae; Arabidopsis.	PF00067.17^p450^Cytochrome P450^36-506^E:1.2e-91	.	ExpAA=30.55`PredHel=2`Topology=o4-23i227-249o	COG2124^ Cytochrome P450	GO:0016021^cellular_component^integral to membrane`GO:0009055^molecular_function^electron carrier activity`GO:0020037^molecular_function^heme binding`GO:0005506^molecular_function^iron ion binding`GO:0004497^molecular_function^monooxygenase activity`GO:0016705^molecular_function^oxidoreductase activity, acting on paired donors, with incorporation or reduction of molecular oxygen`GO:0071281^biolog…	MDIFTYFSSIFALVALLLISLSWRRARKSSRSAPEAGGAWPIVGHLHLLRAPVPLVRTLSALADKYGPVFMIRLGKPRALVVSNWEAVKDCFATNDKLLAARPTTSQGKYLGYDYAVFSFSTYNSYWRKIRKLVVVELLSNRRLEKLKHVWVTELQANIKELYTTCSISVGSNINPSKNKVINMNQWFEHLTLNLIVKIVAGRRYEYRSDGVVDQEAECMKKVFKEVMFLWGEVVSGDTICPLWLFRWLDYEGHVKTMKRVAKALDAILQDWVDARKRENGKNEDQGFIDVMLLMIDDKFLEGQTYTRDTIIKATVLSMLQDGSETFSVHFTWILSVLLKNREALERVQEEIDANVGRERWVEDSDIKNLPYLQAVVKETLRIYPPAPFLVPHEAIEDC…		OG1_3774
Sp1_comp331004_c0_seq4	191	.	A	AT	44.5	.	INDEL;DP=79;VDB=0.0244;AF1=0.5;AC1=1;DP4=2,3,1,2;MQ=50;FQ=47.5;PV4=1,1,0.017,0.0053	GT:PL:GQ	0/1:82,0,138:85	Sp1_comp331004_c0_seq4	191	.	A	AT	2722.5	PASS	AC=4;AF=0.667;AN=6;BaseQRankSum=0.716;DP=91;FS=1.995;MLEAC=4;MLEAF=0.667;MQ=60.00;MQ0=0;MQRankSum=-0.105;QD=29.92;ReadPosRankSum=2.158	GT:AD:DP:GQ:MLPSAC:MLPSAF:PL	0/0/1/1/1/1:24,66:91:8:4:0.667:2757,302,126,40,0,8,675	SG	1841	SPGI:CN08533	UniRef100_A1XEH5	CYP82M1v4 n=1 Tax=Nicotiana tabacum RepID=A1XEH5_TOBAC	tr|O49396|O49396_ARATH	Cytochrome P450-like protein OS=Arabidopsis thaliana GN=F10N7.240	cytochrome p450 monooxygenase cyp82e3	gi|147821972|emb|CAN77159.1|	hypothetical protein VITISV_019026 [Vitis vinifera]	AT4G31940.1	cytochrome P450, family 82, subfamily C, polypeptide 4	member of CYP82C	cytochrome P450, family 82, subfamily C, polypeptide 4 (CYP82C4); FUNCTIONS IN: electron carrier activity, monooxygenase activity, iron ion binding, oxygen binding, heme binding; INVOLVED IN: oxidation reduction; LOCATED IN: endomembrane system; EXPRESSED IN: root; CONTAINS InterPro DOMAIN/s: Cytochrome P450 (InterPro:IPR001128), Cytochrome P450, E-class, group I (InterPro:IPR002401), Cytochrome …	cassava4.1_005530m|PACid:17971569	cytochrome P450, family 82, subfamily C, polypeptide 2	PGSC0003DMP400049048|PACid:24410631	cytochrome P450, family 82, subfamily C, polypeptide 4	comp331004_c0_seq4:210-1781(-)	m.209043	sp|Q9SZ46|C82C4_ARATH`Q9SZ46`Q:5-523,H:4-523`43.29%ID`E:1e-153`RecName: Full=Cytochrome P450 82C4; EC=1.14.-.-;`Eukaryota; Viridiplantae; Streptophyta; Embryophyta; Tracheophyta; Spermatophyta; Magnoliophyta; eudicotyledons; core eudicotyledons; rosids; malvids; Brassicales; Brassicaceae; Camelineae; Arabidopsis.	PF00067.17^p450^Cytochrome P450^36-506^E:1.2e-91	.	ExpAA=30.55`PredHel=2`Topology=o4-23i227-249o	COG2124^ Cytochrome P450	GO:0016021^cellular_component^integral to membrane`GO:0009055^molecular_function^electron carrier activity`GO:0020037^molecular_function^heme binding`GO:0005506^molecular_function^iron ion binding`GO:0004497^molecular_function^monooxygenase activity`GO:0016705^molecular_function^oxidoreductase activity, acting on paired donors, with incorporation or reduction of molecular oxygen`GO:0071281^biolog…	MDIFTYFSSIFALVALLLISLSWRRARKSSRSAPEAGGAWPIVGHLHLLRAPVPLVRTLSALADKYGPVFMIRLGKPRALVVSNWEAVKDCFATNDKLLAARPTTSQGKYLGYDYAVFSFSTYNSYWRKIRKLVVVELLSNRRLEKLKHVWVTELQANIKELYTTCSISVGSNINPSKNKVINMNQWFEHLTLNLIVKIVAGRRYEYRSDGVVDQEAECMKKVFKEVMFLWGEVVSGDTICPLWLFRWLDYEGHVKTMKRVAKALDAILQDWVDARKRENGKNEDQGFIDVMLLMIDDKFLEGQTYTRDTIIKATVLSMLQDGSETFSVHFTWILSVLLKNREALERVQEEIDANVGRERWVEDSDIKNLPYLQAVVKETLRIYPPAPFLVPHEAIEDC…		OG1_3774
Sp1_comp331004_c0_seq4	935	.	T	TCTTCCC	217	.	INDEL;DP=55;VDB=0.0393;AF1=0.5;AC1=1;DP4=9,10,7,11;MQ=48;FQ=217;PV4=0.74,0.44,0.11,1	GT:PL:GQ	0/1:255,0,255:99	Sp1_comp331004_c0_seq4	935	.	T	TCTTCCC	2134.39	PASS	AC=4;AF=0.667;AN=6;BaseQRankSum=0.277;DP=61;FS=0.000;MLEAC=4;MLEAF=0.667;MQ=60.00;MQ0=0;MQRankSum=-0.623;QD=17.50;ReadPosRankSum=1.609	GT:AD:DP:GQ:MLPSAC:MLPSAF:PL	0/0/1/1/1/1:19,37:61:9:4:0.667:2169,126,45,9,0,24,1469	SG	1841	SPGI:CN08533	UniRef100_A1XEH5	CYP82M1v4 n=1 Tax=Nicotiana tabacum RepID=A1XEH5_TOBAC	tr|O49396|O49396_ARATH	Cytochrome P450-like protein OS=Arabidopsis thaliana GN=F10N7.240	cytochrome p450 monooxygenase cyp82e3	gi|147821972|emb|CAN77159.1|	hypothetical protein VITISV_019026 [Vitis vinifera]	AT4G31940.1	cytochrome P450, family 82, subfamily C, polypeptide 4	member of CYP82C	cytochrome P450, family 82, subfamily C, polypeptide 4 (CYP82C4); FUNCTIONS IN: electron carrier activity, monooxygenase activity, iron ion binding, oxygen binding, heme binding; INVOLVED IN: oxidation reduction; LOCATED IN: endomembrane system; EXPRESSED IN: root; CONTAINS InterPro DOMAIN/s: Cytochrome P450 (InterPro:IPR001128), Cytochrome P450, E-class, group I (InterPro:IPR002401), Cytochrome …	cassava4.1_005530m|PACid:17971569	cytochrome P450, family 82, subfamily C, polypeptide 2	PGSC0003DMP400049048|PACid:24410631	cytochrome P450, family 82, subfamily C, polypeptide 4	comp331004_c0_seq4:210-1781(-)	m.209043	sp|Q9SZ46|C82C4_ARATH`Q9SZ46`Q:5-523,H:4-523`43.29%ID`E:1e-153`RecName: Full=Cytochrome P450 82C4; EC=1.14.-.-;`Eukaryota; Viridiplantae; Streptophyta; Embryophyta; Tracheophyta; Spermatophyta; Magnoliophyta; eudicotyledons; core eudicotyledons; rosids; malvids; Brassicales; Brassicaceae; Camelineae; Arabidopsis.	PF00067.17^p450^Cytochrome P450^36-506^E:1.2e-91	.	ExpAA=30.55`PredHel=2`Topology=o4-23i227-249o	COG2124^ Cytochrome P450	GO:0016021^cellular_component^integral to membrane`GO:0009055^molecular_function^electron carrier activity`GO:0020037^molecular_function^heme binding`GO:0005506^molecular_function^iron ion binding`GO:0004497^molecular_function^monooxygenase activity`GO:0016705^molecular_function^oxidoreductase activity, acting on paired donors, with incorporation or reduction of molecular oxygen`GO:0071281^biolog…	MDIFTYFSSIFALVALLLISLSWRRARKSSRSAPEAGGAWPIVGHLHLLRAPVPLVRTLSALADKYGPVFMIRLGKPRALVVSNWEAVKDCFATNDKLLAARPTTSQGKYLGYDYAVFSFSTYNSYWRKIRKLVVVELLSNRRLEKLKHVWVTELQANIKELYTTCSISVGSNINPSKNKVINMNQWFEHLTLNLIVKIVAGRRYEYRSDGVVDQEAECMKKVFKEVMFLWGEVVSGDTICPLWLFRWLDYEGHVKTMKRVAKALDAILQDWVDARKRENGKNEDQGFIDVMLLMIDDKFLEGQTYTRDTIIKATVLSMLQDGSETFSVHFTWILSVLLKNREALERVQEEIDANVGRERWVEDSDIKNLPYLQAVVKETLRIYPPAPFLVPHEAIEDC…		OG1_3774
Sp1_comp331004_c0_seq4	1285	.	CAAG	C	124	.	INDEL;DP=56;VDB=0.0298;AF1=0.5;AC1=1;DP4=20,27,5,4;MQ=48;FQ=127;PV4=0.49,0.043,0.12,0.32	GT:PL:GQ	0/1:162,0,255:99											SAM	1841	SPGI:CN08533	UniRef100_A1XEH5	CYP82M1v4 n=1 Tax=Nicotiana tabacum RepID=A1XEH5_TOBAC	tr|O49396|O49396_ARATH	Cytochrome P450-like protein OS=Arabidopsis thaliana GN=F10N7.240	cytochrome p450 monooxygenase cyp82e3	gi|147821972|emb|CAN77159.1|	hypothetical protein VITISV_019026 [Vitis vinifera]	AT4G31940.1	cytochrome P450, family 82, subfamily C, polypeptide 4	member of CYP82C	cytochrome P450, family 82, subfamily C, polypeptide 4 (CYP82C4); FUNCTIONS IN: electron carrier activity, monooxygenase activity, iron ion binding, oxygen binding, heme binding; INVOLVED IN: oxidation reduction; LOCATED IN: endomembrane system; EXPRESSED IN: root; CONTAINS InterPro DOMAIN/s: Cytochrome P450 (InterPro:IPR001128), Cytochrome P450, E-class, group I (InterPro:IPR002401), Cytochrome …	cassava4.1_005530m|PACid:17971569	cytochrome P450, family 82, subfamily C, polypeptide 2	PGSC0003DMP400049048|PACid:24410631	cytochrome P450, family 82, subfamily C, polypeptide 4	comp331004_c0_seq4:210-1781(-)	m.209043	sp|Q9SZ46|C82C4_ARATH`Q9SZ46`Q:5-523,H:4-523`43.29%ID`E:1e-153`RecName: Full=Cytochrome P450 82C4; EC=1.14.-.-;`Eukaryota; Viridiplantae; Streptophyta; Embryophyta; Tracheophyta; Spermatophyta; Magnoliophyta; eudicotyledons; core eudicotyledons; rosids; malvids; Brassicales; Brassicaceae; Camelineae; Arabidopsis.	PF00067.17^p450^Cytochrome P450^36-506^E:1.2e-91	.	ExpAA=30.55`PredHel=2`Topology=o4-23i227-249o	COG2124^ Cytochrome P450	GO:0016021^cellular_component^integral to membrane`GO:0009055^molecular_function^electron carrier activity`GO:0020037^molecular_function^heme binding`GO:0005506^molecular_function^iron ion binding`GO:0004497^molecular_function^monooxygenase activity`GO:0016705^molecular_function^oxidoreductase activity, acting on paired donors, with incorporation or reduction of molecular oxygen`GO:0071281^biolog…	MDIFTYFSSIFALVALLLISLSWRRARKSSRSAPEAGGAWPIVGHLHLLRAPVPLVRTLSALADKYGPVFMIRLGKPRALVVSNWEAVKDCFATNDKLLAARPTTSQGKYLGYDYAVFSFSTYNSYWRKIRKLVVVELLSNRRLEKLKHVWVTELQANIKELYTTCSISVGSNINPSKNKVINMNQWFEHLTLNLIVKIVAGRRYEYRSDGVVDQEAECMKKVFKEVMFLWGEVVSGDTICPLWLFRWLDYEGHVKTMKRVAKALDAILQDWVDARKRENGKNEDQGFIDVMLLMIDDKFLEGQTYTRDTIIKATVLSMLQDGSETFSVHFTWILSVLLKNREALERVQEEIDANVGRERWVEDSDIKNLPYLQAVVKETLRIYPPAPFLVPHEAIEDC…		OG1_3774
[truncated: 13,231 more rows]
