# Supplementary material for: Comparative analysis of the root transcriptomes of cultivated sweetpotato (Ipomoea batatas [L.] Lam) and its wild ancestor (Ipomoea trifida [Kunth] G. Don)
Source: BMC Plant Biol. 2017 Jan 13;17:9. doi: 10.1186/s12870-016-0950-x (PMC5234144; doi:10.1186/s12870-016-0950-x)
Supplement: Additional file 13: — InDels identified in I. batatas (Sp1). (ZIP 34.3 MB) [file 12870_2016_950_MOESM13_ESM.zip › Add. file 13-2. InDels identified in Ib (Sp1).xlsx]

## Sheet: Sheet1
																						Blastn results from Sweet potato gene index						Blastx results from nr blast		Blastx results from Arabidopsis (TAIR10) database				Blastx results from Casava (Phytozome) database		Blastx results from potato (Phytozome) database			Trinotate information								OrthoMCL
Contig ID	POS	ID	REF	ALT	QUAL	FILTER	INFO1	INFO2	INFO3	Contig ID	POS	ID	REF	ALT	QUAL	FILTER	INFO4	INFO5	INFO6	SG/GATK/SAM	Lengths	Sweet potato geneid	Uniref Hit ID	Uniref Hit Description	Arabidopsis Hit ID	Arabidopsis Hit Description	Description	Hit ID	Hit Description	Arabidopsis_HitID	Arabidopsis_Hit_ShortDescription	Arabidopsis_Hit_CuratorSummary	Arabidopsis_Hit_Computational_description	Casava_HitID	Casava_Hit_Description	Potato_Hit_ID	Potato_Hit_Description	transcript_id	prot_id	TopBlastHit	Pfam	SignalP	TmHMM	eggnog	gene_ontology	prot_seq	OrthoMCL_paralogs	OrthoMCLorthologs
Sp1_comp312989_c0_seq1	70	.	AGAAT	AGAATTGAAT	112	.	INDEL;DP=18;VDB=0.0081;AF1=0.5163;AC1=1;DP4=1,0,4,1;MQ=51;FQ=-22.5;PV4=1,1,1,1	GT:PL:GQ	0/1:149,0,12:15											SAM	1788	SPGI:CN18674	UniRef100_C5X189	Putative uncharacterized protein Sb01g008500 n=1 Tax=Sorghum bicolor RepID=C5X189_SORBI	tr|Q9FLG2|Q9FLG2_ARATH	MRS2-2 OS=Arabidopsis thaliana GN=MRS2-2	magnesium transporter	gi|460376488|ref|XP_004234030.1|	PREDICTED: magnesium transporter MRS2-I-like [Solanum lycopersicum]	AT5G64560.1	magnesium transporter 9	Transmembrane magnesium transporter. One of 9 family members.	magnesium transporter 9 (MGT9); FUNCTIONS IN: magnesium ion transmembrane transporter activity, metal ion transmembrane transporter activity; INVOLVED IN: transmembrane transport, metal ion transport; LOCATED IN: membrane; EXPRESSED IN: 30 plant structures; EXPRESSED DURING: 13 growth stages; CONTAINS InterPro DOMAIN/s: Mg2+ transporter protein, CorA-like (InterPro:IPR002523); BEST Arabidopsis th…	cassava4.1_008988m|PACid:17962047	magnesium transporter 9	PGSC0003DMP400026473|PACid:24401204	magnesium transporter 7	comp312989_c0_seq1:401-1567(+)	m.106994	sp|B8AJT9|MRS2I_ORYSI`B8AJT9`Q:16-388,H:20-381`80%ID`E:0`RecName: Full=Magnesium transporter MRS2-I;`Eukaryota; Viridiplantae; Streptophyta; Embryophyta; Tracheophyta; Spermatophyta; Magnoliophyta; Liliopsida; Poales; Poaceae; BEP clade; Ehrhartoideae; Oryzeae; Oryza.	PF01442.13^Apolipoprotein^Apolipoprotein A1/A4/E domain^95-215^E:0.18`PF01544.13^CorA^CorA-like Mg2+ transporter protein^276-376^E:3.1e-11`PF01442.13^Apolipoprotein^Apolipoprotein A1/A4/E domain^279-291^E:2500	.	ExpAA=44.97`PredHel=2`Topology=o324-346i358-380o	NOG284534	GO:0016021^cellular_component^integral to membrane`GO:0015095^molecular_function^magnesium ion transmembrane transporter activity	MMLGREGGYLVPADPKKKGAGSRSWLLMEASGQEIVLDVDKYAIMHRVQIHARDLRILDPLLSYPSTILGRERAIVLNLEHIKAIITSEEVLLRDPFDENVTPVVEELRRRLKPVNANHEDQGEGKDAVAQQDVETAEEDESPFEFRALEIALEAICSFLAARTIDLETDVYPALDMLTSKISSKNLDRVRKLKSQMTRLTGRVQKVRDELEQLLDDDDDMADLYLSRKLAGASSPVSASASWFLASPTIGSKISRASRASVATVRGDENDVEDLEMLLEAYFMQIDGTLNKLNTLREYIDNTEDYINIQLDNHRNQLIQLELFLSSGTVVMSIYSLVAGIFGMNIPYSWNDNHGYMFKWVVIVTGIFCAVLFILIISYARHKGLVGS*		OG1_16050
Sp1_comp312989_c0_seq1	99	.	GGG	GGGAAGG	99.5	.	INDEL;DP=43;VDB=0.0140;AF1=0.5;AC1=1;DP4=8,2,3,1;MQ=49;FQ=102;PV4=1,1,1,1	GT:PL:GQ	0/1:137,0,249:99											SAM	1788	SPGI:CN18674	UniRef100_C5X189	Putative uncharacterized protein Sb01g008500 n=1 Tax=Sorghum bicolor RepID=C5X189_SORBI	tr|Q9FLG2|Q9FLG2_ARATH	MRS2-2 OS=Arabidopsis thaliana GN=MRS2-2	magnesium transporter	gi|460376488|ref|XP_004234030.1|	PREDICTED: magnesium transporter MRS2-I-like [Solanum lycopersicum]	AT5G64560.1	magnesium transporter 9	Transmembrane magnesium transporter. One of 9 family members.	magnesium transporter 9 (MGT9); FUNCTIONS IN: magnesium ion transmembrane transporter activity, metal ion transmembrane transporter activity; INVOLVED IN: transmembrane transport, metal ion transport; LOCATED IN: membrane; EXPRESSED IN: 30 plant structures; EXPRESSED DURING: 13 growth stages; CONTAINS InterPro DOMAIN/s: Mg2+ transporter protein, CorA-like (InterPro:IPR002523); BEST Arabidopsis th…	cassava4.1_008988m|PACid:17962047	magnesium transporter 9	PGSC0003DMP400026473|PACid:24401204	magnesium transporter 7	comp312989_c0_seq1:401-1567(+)	m.106994	sp|B8AJT9|MRS2I_ORYSI`B8AJT9`Q:16-388,H:20-381`80%ID`E:0`RecName: Full=Magnesium transporter MRS2-I;`Eukaryota; Viridiplantae; Streptophyta; Embryophyta; Tracheophyta; Spermatophyta; Magnoliophyta; Liliopsida; Poales; Poaceae; BEP clade; Ehrhartoideae; Oryzeae; Oryza.	PF01442.13^Apolipoprotein^Apolipoprotein A1/A4/E domain^95-215^E:0.18`PF01544.13^CorA^CorA-like Mg2+ transporter protein^276-376^E:3.1e-11`PF01442.13^Apolipoprotein^Apolipoprotein A1/A4/E domain^279-291^E:2500	.	ExpAA=44.97`PredHel=2`Topology=o324-346i358-380o	NOG284534	GO:0016021^cellular_component^integral to membrane`GO:0015095^molecular_function^magnesium ion transmembrane transporter activity	MMLGREGGYLVPADPKKKGAGSRSWLLMEASGQEIVLDVDKYAIMHRVQIHARDLRILDPLLSYPSTILGRERAIVLNLEHIKAIITSEEVLLRDPFDENVTPVVEELRRRLKPVNANHEDQGEGKDAVAQQDVETAEEDESPFEFRALEIALEAICSFLAARTIDLETDVYPALDMLTSKISSKNLDRVRKLKSQMTRLTGRVQKVRDELEQLLDDDDDMADLYLSRKLAGASSPVSASASWFLASPTIGSKISRASRASVATVRGDENDVEDLEMLLEAYFMQIDGTLNKLNTLREYIDNTEDYINIQLDNHRNQLIQLELFLSSGTVVMSIYSLVAGIFGMNIPYSWNDNHGYMFKWVVIVTGIFCAVLFILIISYARHKGLVGS*		OG1_16050
Sp1_comp312993_c0_seq1	280	.	G	GA	204.28	PASS	AC=4;AF=0.667;AN=6;BaseQRankSum=-1.386;DP=10;FS=0.000;MLEAC=4;MLEAF=0.667;MQ=55.84;MQ0=0;MQRankSum=1.818;QD=20.43;RPA=4,5;RU=A;ReadPosRankSum=-2.166;STR	GT:AD:DP:GQ:MLPSAC:MLPSAF:PL	0/0/1/1/1/1:3,7:10:2:4:0.667:236,30,12,3,0,2,89											GATK	509	No hit in this database						No hit in this database		No hit in this database				No hit in this database		No hit in this database
Sp1_comp312993_c0_seq1	293	.	AT	A	488.3	PASS	AC=6;AF=1.00;AN=6;DP=13;FS=0.000;MLEAC=6;MLEAF=1.00;MQ=56.83;MQ0=0;QD=29.17;RPA=3,2;RU=T;STR	GT:AD:DP:GQ:MLPSAC:MLPSAF:PL	1/1/1/1/1/1:0,13:13:10:6:1.00:523,101,62,39,23,10,0											GATK	509	No hit in this database						No hit in this database		No hit in this database				No hit in this database		No hit in this database
Sp1_comp312993_c0_seq1	63	.	TGGGGG	TGGGG	59.5	.	INDEL;DP=22;VDB=0.0164;AF1=0.5;AC1=1;DP4=3,5,6,4;MQ=51;FQ=43.4;PV4=0.64,0.046,1,1	GT:PL:GQ	0/1:97,0,78:81											SAM	509	No hit in this database						No hit in this database		No hit in this database				No hit in this database		No hit in this database
Sp1_comp312994_c0_seq1	528	.	AGTTCTTTAGCTTGGTTCAGACGTTC	AGTTC	12.7	.	INDEL;DP=2;VDB=0.0073;AF1=1;AC1=2;DP4=0,0,1,0;MQ=50;FQ=-37.5	GT:PL:GQ	1/1:50,3,0:5											SAM	651	No hit in this database						No hit in this database		No hit in this database				No hit in this database		No hit in this database
Sp1_comp312996_c0_seq5	1517	.	CAGTTAGTT	CAGTT	217	.	INDEL;DP=135;VDB=0.0380;AF1=0.5;AC1=1;DP4=14,29,16,33;MQ=40;FQ=217;PV4=1,2.1e-11,0.00033,1	GT:PL:GQ	0/1:255,0,255:99	Sp1_comp312996_c0_seq5	1517	.	CAGTT	C	4562.4	PASS	AC=4;AF=0.667;AN=6;BaseQRankSum=-0.411;DP=138;FS=3.674;MLEAC=4;MLEAF=0.667;MQ=60.00;MQ0=0;MQRankSum=2.432;QD=24.80;RPA=2,1;RU=AGTT;ReadPosRankSum=1.625;STR	GT:AD:DP:GQ:MLPSAC:MLPSAF:PL	0/0/1/1/1/1:51,73:138:1:4:0.667:4595,237,66,1,0,83,2147483647	SG	1704	SPGI:CN26583	UniRef100_B9I7I4	Predicted protein (Fragment) n=1 Tax=Populus trichocarpa RepID=B9I7I4_POPTR	tr|Q0WPW1|Q0WPW1_ARATH	Putative uncharacterized protein At5g27710 OS=Arabidopsis thaliana GN=At5g27710	protein	gi|508719605|gb|EOY11502.1|	T-box protein 41 [Theobroma cacao]	AT5G27710.1			unknown protein; Has 49 Blast hits to 49 proteins in 17 species: Archae - 0; Bacteria - 0; Metazoa - 0; Fungi - 0; Plants - 48; Viruses - 0; Other Eukaryotes - 1 (source: NCBI BLink).	cassava4.1_013093m|PACid:17966602	AT5G27710.1	PGSC0003DMP400013350|PACid:24401501	AT5G27710.1	comp312996_c0_seq5:455-1495(-)	m.107012	.	.	sigP:1`22`0.636`YES	.	.	.	MGFNTSSPIKFAFFFSLSFALASRSTSDTAFFPNFSIRKLNLRRFSSLLPSPEPAVPKATPADLLALLGTKQQASAINAREAQELRACLKFLVPFVPRYESSQAWSALGLELSGSEGRQEENELVWWPPEPVMELARLAVDSGGDPGSIHWALDPTVIHVPDVEGSKKNRCELTRTPYGRHFINEEINSYLKFLFEMIVSRGPEVGLNVSLNRYDLFHGHLFLATDSRRLGILFHAKEYLAYDEKVFPVNMGYCQIGSNVTYDDSINLRNILWLAPLPSESTKEWLAPGVLVVLDAHPDGVIYRDLIPEYVNFVRTLYEDDFGQAVVDVNYLNVGIEAPEFQLFIC*		OG1_11928
Sp1_comp312996_c0_seq5	318	.	GA	GACA	214	.	INDEL;DP=97;VDB=0.0271;AF1=1;AC1=2;DP4=0,0,57,39;MQ=49;FQ=-290	GT:PL:GQ	1/1:255,255,0:99	Sp1_comp312996_c0_seq5	318	.	G	GAC	5311.86	PASS	AC=6;AF=1.00;AN=6;DP=103;FS=0.000;MLEAC=6;MLEAF=1.00;MQ=59.78;MQ0=0;QD=27.25	GT:AD:DP:GQ:MLPSAC:MLPSAF:PL	1/1/1/1/1/1:0,102:103:81:6:1.00:5347,794,487,307,180,81,0	SG	1704	SPGI:CN26583	UniRef100_B9I7I4	Predicted protein (Fragment) n=1 Tax=Populus trichocarpa RepID=B9I7I4_POPTR	tr|Q0WPW1|Q0WPW1_ARATH	Putative uncharacterized protein At5g27710 OS=Arabidopsis thaliana GN=At5g27710	protein	gi|508719605|gb|EOY11502.1|	T-box protein 41 [Theobroma cacao]	AT5G27710.1			unknown protein; Has 49 Blast hits to 49 proteins in 17 species: Archae - 0; Bacteria - 0; Metazoa - 0; Fungi - 0; Plants - 48; Viruses - 0; Other Eukaryotes - 1 (source: NCBI BLink).	cassava4.1_013093m|PACid:17966602	AT5G27710.1	PGSC0003DMP400013350|PACid:24401501	AT5G27710.1	comp312996_c0_seq5:455-1495(-)	m.107012	.	.	sigP:1`22`0.636`YES	.	.	.	MGFNTSSPIKFAFFFSLSFALASRSTSDTAFFPNFSIRKLNLRRFSSLLPSPEPAVPKATPADLLALLGTKQQASAINAREAQELRACLKFLVPFVPRYESSQAWSALGLELSGSEGRQEENELVWWPPEPVMELARLAVDSGGDPGSIHWALDPTVIHVPDVEGSKKNRCELTRTPYGRHFINEEINSYLKFLFEMIVSRGPEVGLNVSLNRYDLFHGHLFLATDSRRLGILFHAKEYLAYDEKVFPVNMGYCQIGSNVTYDDSINLRNILWLAPLPSESTKEWLAPGVLVVLDAHPDGVIYRDLIPEYVNFVRTLYEDDFGQAVVDVNYLNVGIEAPEFQLFIC*		OG1_11928
Sp1_comp312997_c0_seq1	317	.	AT	ATT,AATT	35.2	.	INDEL;DP=18;VDB=0.0271;AF1=1;AC1=2;DP4=0,0,5,0;MQ=38;FQ=-44.5	GT:PL:GQ	1/1:135,70,60,75,0,69:17	Sp1_comp312997_c0_seq1	317	.	A	AT	330.41	PASS	AC=6;AF=1.00;AN=6;DP=12;FS=0.000;MLEAC=6;MLEAF=1.00;MQ=60.00;MQ0=0;QD=27.53;RPA=1,2;RU=T;STR	GT:AD:DP:GQ:MLPSAC:MLPSAF:PL	1/1/1/1/1/1:0,12:12:9:6:1.00:365,90,56,35,21,9,0	SG	409	No hit in this database						No hit in this database		No hit in this database				No hit in this database		No hit in this database
Sp1_comp312997_c0_seq1	201	.	GGGAGCA	GGGAGCACTGGAGCA	21.5	.	INDEL;DP=19;VDB=0.0380;AF1=0.5;AC1=1;DP4=3,5,2,0;MQ=46;FQ=24.5;PV4=0.44,0.47,1,1	GT:PL:GQ	0/1:59,0,246:62											SAM	409	No hit in this database						No hit in this database		No hit in this database				No hit in this database		No hit in this database
Sp1_comp312998_c0_seq2	159	.	GT	GTT	26.2	.	INDEL;DP=40;VDB=0.0365;AF1=1;AC1=2;DP4=0,0,1,1;MQ=44;FQ=-40.5	GT:PL:GQ	1/1:65,6,0:10	Sp1_comp312998_c0_seq2	159	.	G	GT	1335.95	PASS	AC=2;AF=0.333;AN=6;BaseQRankSum=1.484;DP=182;FS=11.373;MLEAC=2;MLEAF=0.333;MQ=51.63;MQ0=0;MQRankSum=-3.899;QD=7.34;RPA=1,2;RU=T;ReadPosRankSum=-7.623;STR	GT:AD:DP:GQ:MLPSAC:MLPSAF:PL	0/0/0/0/1/1:113,42:156:17:2:0.333:1371,17,0,67,2147483647,2147483647,2147483647	SG	298	SPGI:SNFRFM4LP02QNSMT			-No-Hit-		---NA---	No hit in this database		No hit in this database				No hit in this database		No hit in this database
Sp1_comp312998_c0_seq2	117	.	T	TG	6961.86	PASS	AC=5;AF=0.833;AN=6;BaseQRankSum=0.992;DP=235;FS=0.643;MLEAC=5;MLEAF=0.833;MQ=54.71;MQ0=0;MQRankSum=-5.720;QD=29.62;RPA=1,2;RU=G;ReadPosRankSum=4.249;STR	GT:AD:DP:GQ:MLPSAC:MLPSAF:PL	0/1/1/1/1/1:40,179:235:99:5:0.833:6997,1052,551,276,102,0,162											GATK	298	SPGI:SNFRFM4LP02QNSMT			-No-Hit-		---NA---	No hit in this database		No hit in this database				No hit in this database		No hit in this database
Sp1_comp312998_c0_seq2	77	.	CAAA	CAAAA	30.5	.	INDEL;DP=34;VDB=0.0118;AF1=0.5;AC1=1;DP4=3,0,4,0;MQ=49;FQ=24;PV4=1,0.29,0.43,1	GT:PL:GQ	0/1:68,0,59:62											SAM	298	SPGI:SNFRFM4LP02QNSMT			-No-Hit-		---NA---	No hit in this database		No hit in this database				No hit in this database		No hit in this database
Sp1_comp312999_c0_seq1	118	.	G	GT	97.02	PASS	AC=3;AF=0.500;AN=6;BaseQRankSum=-0.259;DP=12;FS=0.000;MLEAC=3;MLEAF=0.500;MQ=60.00;MQ0=0;MQRankSum=-0.779;QD=8.08;RPA=8,9;RU=T;ReadPosRankSum=-0.467;STR	GT:AD:DP:GQ:MLPSAC:MLPSAF:PL	0/0/0/1/1/1:6,6:12:3:3:0.500:129,14,3,0,3,16,158											GATK	503	No hit in this database						No hit in this database		No hit in this database				No hit in this database		No hit in this database
Sp1_comp313002_c0_seq1	281	.	TG	T	1454.87	PASS	AC=6;AF=1.00;AN=6;BaseQRankSum=2.202;DP=86;FS=0.000;MLEAC=6;MLEAF=1.00;MQ=60.00;MQ0=0;MQRankSum=0.578;QD=16.92;ReadPosRankSum=0.141	GT:AD:DP:GQ:MLPSAC:MLPSAF:PL	1/1/1/1/1/1:4,53:86:31:6:1.00:1490,302,190,120,70,31,0											GATK	541	No hit in this database						No hit in this database		No hit in this database				No hit in this database		No hit in this database
Sp1_comp313002_c0_seq1	238	.	CAAA	CAAATATCAATGAACTTTAAAA	12.7	.	INDEL;DP=36;VDB=0.0081;AF1=1;AC1=2;DP4=0,0,1,0;MQ=50;FQ=-37.5	GT:PL:GQ	1/1:50,3,0:5											SAM	541	No hit in this database						No hit in this database		No hit in this database				No hit in this database		No hit in this database
Sp1_comp313002_c0_seq1	246	.	ATA	ATACTA,AATACTA	22.5	.	INDEL;DP=38;VDB=0.0081;AF1=0.504;AC1=1;DP4=0,1,5,0;MQ=49;FQ=-16.6;PV4=0.17,1,0.35,1	GT:PL:GQ	0/1:93,33,51,41,0,61:21											SAM	541	No hit in this database						No hit in this database		No hit in this database				No hit in this database		No hit in this database
Sp1_comp313002_c0_seq1	346	.	T	TATACA	90.5	.	INDEL;DP=132;VDB=0.0298;AF1=0.5;AC1=1;DP4=15,9,5,7;MQ=47;FQ=93.5;PV4=0.3,3.4e-10,1,1	GT:PL:GQ	0/1:128,0,255:99											SAM	541	No hit in this database						No hit in this database		No hit in this database				No hit in this database		No hit in this database
Sp1_comp313004_c0_seq1	1187	.	C	CTAAATTTATA	217	.	INDEL;DP=37;VDB=0.0365;AF1=0.5;AC1=1;DP4=5,2,12,13;MQ=45;FQ=152;PV4=0.4,1,0.01,1	GT:PL:GQ	0/1:255,0,187:99	Sp1_comp313004_c0_seq1	1187	.	C	CTAAATTTATA	3858.19	PASS	AC=5;AF=0.833;AN=6;BaseQRankSum=-0.178;DP=43;FS=6.463;MLEAC=5;MLEAF=0.833;MQ=59.61;MQ0=0;MQRankSum=-0.605;QD=26.92;ReadPosRankSum=-0.748	GT:AD:DP:GQ:MLPSAC:MLPSAF:PL	0/1/1/1/1/1:7,33:43:11:5:0.833:3893,182,89,40,11,0,1131	SG	1282	SPGI:SNEE881266.1	UniRef100_B9SHH4	Transcription factor, putative n=1 Tax=Ricinus communis RepID=B9SHH4_RICCO	tr|Q9FK47|Q9FK47_ARATH	Transfactor-like protein OS=Arabidopsis thaliana GN=At5g18240	myr1 (myb-related protein 1) transcription factor	gi|460408006|ref|XP_004249439.1|	PREDICTED: uncharacterized protein LOC101257914 isoform 1 [Solanum lycopersicum]	AT5G18240.4	myb-related protein 1	Encodes MYR1 (MYR1).	myb-related protein 1 (MYR1); FUNCTIONS IN: sequence-specific DNA binding transcription factor activity; INVOLVED IN: regulation of transcription; EXPRESSED IN: 21 plant structures; EXPRESSED DURING: 10 growth stages; CONTAINS InterPro DOMAIN/s: Homeodomain-like (InterPro:IPR009057), Myb, DNA-binding (InterPro:IPR014778), Myb-like DNA-binding domain, SHAQKYF class (InterPro:IPR006447), HTH transc…	cassava4.1_008636m|PACid:17974519	Homeodomain-like superfamily protein	PGSC0003DMP400048927|PACid:24413082	Homeodomain-like superfamily protein	comp313004_c0_seq1:2-991(+)	m.107037	sp|Q9SAK5|APL_ARATH`Q9SAK5`Q:1-117,H:75-175`47.86%ID`E:5e-20`RecName: Full=Myb family transcription factor APL; Short=AtAPL; AltName: Full=Protein ALTERED PHLOEM DEVELOPMENT;`Eukaryota; Viridiplantae; Streptophyta; Embryophyta; Tracheophyta; Spermatophyta; Magnoliophyta; eudicotyledons; core eudicotyledons; rosids; malvids; Brassicales; Brassicaceae; Camelineae; Arabidopsis.	PF14379.1^Myb_CC_LHEQLE^MYB-CC type transfactor, LHEQLE motif^64-112^E:9e-22	.	.	NOG261203	GO:0005634^cellular_component^nucleus`GO:0003682^molecular_function^chromatin binding`GO:0003677^molecular_function^DNA binding`GO:0003700^molecular_function^sequence-specific DNA binding transcription factor activity`GO:0010088^biological_process^phloem development`GO:0006351^biological_process^transcription, DNA-dependent`GO:0010089^biological_process^xylem development	TLYHLKSHLQKYRLSKNLHGHANSGSNKAMSSRMDAATGSDKIPEANGNHMNSANIGPLANTNLPISEAIQIQIEVQRRLHEQLEVQRQLQLRIEAQGKYLQAVLEKAQETLGRQDLGKMGLEAAKAQLSELVSKVSNQCLNSAFSGIKELPGFCQQQAQATQPTDCSLDSCLTSSEGSLRDHEMRNSQMGLRSLNFGAHMESTDLYNETRLKQTEFRWCDDIWENRKYLSKMDEETKNNGLSVSTGLQGGKWNGNSNYSDRRFTGTDADVKLFAQAVDRSDTSKPEKQKTSQEYKLPYFGPKLDLNTDDKTDVASSCKQLDLNGFSWN*
Sp1_comp313005_c0_seq1	126	.	TTTTTGT	TT	26.2	.	INDEL;DP=5;VDB=0.0271;AF1=1;AC1=2;DP4=0,0,0,2;MQ=50;FQ=-40.5	GT:PL:GQ	1/1:65,6,0:10	Sp1_comp313005_c0_seq1	126	.	TTTTTG	T	479.99	PASS	AC=6;AF=1.00;AN=6;DP=10;FS=0.000;MLEAC=6;MLEAF=1.00;MQ=60.00;MQ0=0;QD=28.80	GT:AD:DP:GQ:MLPSAC:MLPSAF:PL	1/1/1/1/1/1:0,8:10:6:6:1.00:514,62,38,24,14,6,0	SG	533	SPGI:CN27707	no hit		-No-Hit-	No Matching Hit found	---NA---	No hit in this database		No hit in this database				No hit in this database		No hit in this database
Sp1_comp313005_c0_seq1	396	.	ACC	AC	23.2	.	INDEL;DP=15;VDB=0.0392;AF1=1;AC1=2;DP4=0,0,0,2;MQ=50;FQ=-40.5	GT:PL:GQ	1/1:62,6,0:10	Sp1_comp313005_c0_seq1	396	.	AC	A	517.3	PASS	AC=6;AF=1.00;AN=6;DP=14;FS=0.000;MLEAC=6;MLEAF=1.00;MQ=60.00;MQ0=0;QD=29.91;RPA=2,1;RU=C;STR	GT:AD:DP:GQ:MLPSAC:MLPSAF:PL	1/1/1/1/1/1:0,13:14:10:6:1.00:552,101,62,39,23,10,0	SG	533	SPGI:CN27707	no hit		-No-Hit-	No Matching Hit found	---NA---	No hit in this database		No hit in this database				No hit in this database		No hit in this database
Sp1_comp313005_c0_seq1	407	.	CTTC	CTTCCTTTC	214	.	INDEL;DP=14;VDB=0.0322;AF1=1;AC1=2;DP4=0,0,3,5;MQ=49;FQ=-58.5	GT:PL:GQ	1/1:255,24,0:45	Sp1_comp313005_c0_seq1	407	.	C	CTTCCT	839.43	PASS	AC=6;AF=1.00;AN=6;DP=13;FS=0.000;MLEAC=6;MLEAF=1.00;MQ=60.00;MQ0=0;QD=37.03	GT:AD:DP:GQ:MLPSAC:MLPSAF:PL	1/1/1/1/1/1:0,11:13:9:6:1.00:874,86,52,33,19,9,0	SG	533	SPGI:CN27707	no hit		-No-Hit-	No Matching Hit found	---NA---	No hit in this database		No hit in this database				No hit in this database		No hit in this database
Sp1_comp313005_c0_seq1	70	.	TCTTCTTTCCTT	TCTT	181	.	INDEL;DP=5;VDB=0.0099;AF1=1;AC1=2;DP4=0,0,3,2;MQ=51;FQ=-49.5	GT:PL:GQ	1/1:221,15,0:27											SAM	533	SPGI:CN27707	no hit		-No-Hit-	No Matching Hit found	---NA---	No hit in this database		No hit in this database				No hit in this database		No hit in this database
Sp1_comp313006_c0_seq2	71	.	AACGTACGTACG	AACGTACG	72.2	.	INDEL;DP=2;VDB=0.0186;AF1=1;AC1=2;DP4=0,0,1,1;MQ=60;FQ=-40.5	GT:PL:GQ	1/1:111,6,0:10											SAM	363	No hit in this database						No hit in this database		No hit in this database				No hit in this database		No hit in this database
Sp1_comp313011_c0_seq4	527	.	AATGGGAAT	A	2318.95	PASS	AC=6;AF=1.00;AN=6;DP=41;FS=0.000;MLEAC=6;MLEAF=1.00;MQ=58.12;MQ0=0;QD=21.21	GT:AD:DP:GQ:MLPSAC:MLPSAF:PL	1/1/1/1/1/1:0,22:41:17:6:1.00:2354,171,105,66,39,17,0											GATK	997	SPGI:SNFRFM4LP02QT4MX			-No-Hit-		---NA---	No hit in this database		No hit in this database				No hit in this database		No hit in this database
Sp1_comp313011_c0_seq4	846	.	T	TGTACTCA	838.92	PASS	AC=5;AF=0.833;AN=6;BaseQRankSum=-0.354;DP=16;FS=0.000;MLEAC=5;MLEAF=0.833;MQ=49.25;MQ0=0;MQRankSum=0.589;QD=22.47;ReadPosRankSum=-0.118	GT:AD:DP:GQ:MLPSAC:MLPSAF:PL	0/1/1/1/1/1:2,9:11:3:5:0.833:872,49,24,10,3,0,176											GATK	997	SPGI:SNFRFM4LP02QT4MX			-No-Hit-		---NA---	No hit in this database		No hit in this database				No hit in this database		No hit in this database
Sp1_comp313011_c0_seq4	873	.	ATC	A	1105.93	PASS	AC=5;AF=0.833;AN=6;BaseQRankSum=-0.075;DP=28;FS=0.000;MLEAC=5;MLEAF=0.833;MQ=54.52;MQ0=0;MQRankSum=-1.281;QD=29.23;ReadPosRankSum=1.281	GT:AD:DP:GQ:MLPSAC:MLPSAF:PL	0/1/1/1/1/1:1,22:24:18:5:0.833:1141,147,82,44,18,0,30											GATK	997	SPGI:SNFRFM4LP02QT4MX			-No-Hit-		---NA---	No hit in this database		No hit in this database				No hit in this database		No hit in this database
Sp1_comp313011_c0_seq4	942	.	A	AATG	20.3	.	INDEL;DP=9;VDB=0.0001;AF1=1;AC1=2;DP4=0,0,0,2;MQ=46;FQ=-40.5	GT:PL:GQ	1/1:59,6,0:10											SAM	997	SPGI:SNFRFM4LP02QT4MX			-No-Hit-		---NA---	No hit in this database		No hit in this database				No hit in this database		No hit in this database
Sp1_comp313012_c0_seq1	1308	.	GTGA	GTGATGAATGA	136	.	INDEL;DP=14;VDB=0.0008;AF1=0.5;AC1=1;DP4=0,5,1,4;MQ=39;FQ=36.5;PV4=1,1,1,1	GT:PL:GQ	0/1:174,0,71:74											SAM	1343	SPGI:SNCO500281.1			-No-Hit-		---NA---	gi|117646985|dbj|BAF36564.1|	alternative oxidase [Nicotiana tabacum]	AT3G22370.1	alternative oxidase 1A	Encodes AOX1a, an isoform of alternative oxidase that is expressed in rosettes, flowers, and root. The alternative oxidase of plant mitochondria transfers electrons from the ubiquinone pool to oxygen without energy conservations. It is regulated through transcriptional control and by pyruvate. Plays a role in shoot acclimation to low temperature. Also is capable of ameliorating reactive oxygen sp…	alternative oxidase 1A (AOX1A); FUNCTIONS IN: alternative oxidase activity; INVOLVED IN: oxidation reduction, cellular respiration, response to cold, response to stress, mitochondria-nucleus signaling pathway; LOCATED IN: mitochondrion; EXPRESSED IN: 26 plant structures; EXPRESSED DURING: 14 growth stages; CONTAINS InterPro DOMAIN/s: Alternative oxidase (InterPro:IPR002680); BEST Arabidopsis thal…	cassava4.1_010822m|PACid:17991048	alternative oxidase 2	PGSC0003DMP400022226|PACid:24418623	alternative oxidase 2	comp313012_c0_seq1:218-1300(+)	m.107043	sp|Q41224|AOX1_TOBAC`Q41224`Q:1-360,H:1-353`75.82%ID`E:0`RecName: Full=Ubiquinol oxidase 1, mitochondrial; EC=1.10.3.11; AltName: Full=Alternative oxidase 1; Flags: Precursor;`Eukaryota; Viridiplantae; Streptophyta; Embryophyta; Tracheophyta; Spermatophyta; Magnoliophyta; eudicotyledons; core eudicotyledons; asterids; lamiids; Solanales; Solanaceae; Nicotianoideae; Nicotianeae; Nicotiana.	PF01786.12^AOX^Alternative oxidase^150-342^E:1.1e-84	.	.	.	GO:0016021^cellular_component^integral to membrane`GO:0005743^cellular_component^mitochondrial inner membrane`GO:0070469^cellular_component^respiratory chain`GO:0009916^molecular_function^alternative oxidase activity`GO:0046872^molecular_function^metal ion binding`GO:0022900^biological_process^electron transport chain`GO:0007585^biological_process^respiratory gaseous exchange	MMSRGGTRLARSLTGHVAPRYFSTAVLRRPATAAGGEAGIGGVFRGGAAAALLNGNPAKASEEVMVAWMRFPVMGSRRMSTVAVGDDKQKEKDEKNGGAATTGGRTDSAVVSYWGVDPPKVSKEDGTEWKWQCFRPWETYKADLSIDLKKHHVPVTFLDKMAYWTVKALRFPTDIFFQRRYGCRAMMLETVAAVPGMVGGMLLHCKSLRRFEHSGGWIKALLEEAENERMHLMTFMEVSQPRWYERALVFAVQGVFFNAYFAAYLISPKLAHRIVGYLEEEAIHSYTEFLKELDKGNIENVPAPAIALDYWRLPPGSTLRDVVLVVRADEAHHRDVNHFASDIHYQGQELKDSPAPLGYH*
Sp1_comp313012_c0_seq1	1311	.	A	ATGAT	23.5	.	INDEL;DP=13;VDB=0.0004;AF1=0.5;AC1=1;DP4=0,5,0,2;MQ=33;FQ=26.2;PV4=1,1,1,1	GT:PL:GQ	0/1:61,0,72:64											SAM	1343	SPGI:SNCO500281.1			-No-Hit-		---NA---	gi|117646985|dbj|BAF36564.1|	alternative oxidase [Nicotiana tabacum]	AT3G22370.1	alternative oxidase 1A	Encodes AOX1a, an isoform of alternative oxidase that is expressed in rosettes, flowers, and root. The alternative oxidase of plant mitochondria transfers electrons from the ubiquinone pool to oxygen without energy conservations. It is regulated through transcriptional control and by pyruvate. Plays a role in shoot acclimation to low temperature. Also is capable of ameliorating reactive oxygen sp…	alternative oxidase 1A (AOX1A); FUNCTIONS IN: alternative oxidase activity; INVOLVED IN: oxidation reduction, cellular respiration, response to cold, response to stress, mitochondria-nucleus signaling pathway; LOCATED IN: mitochondrion; EXPRESSED IN: 26 plant structures; EXPRESSED DURING: 14 growth stages; CONTAINS InterPro DOMAIN/s: Alternative oxidase (InterPro:IPR002680); BEST Arabidopsis thal…	cassava4.1_010822m|PACid:17991048	alternative oxidase 2	PGSC0003DMP400022226|PACid:24418623	alternative oxidase 2	comp313012_c0_seq1:218-1300(+)	m.107043	sp|Q41224|AOX1_TOBAC`Q41224`Q:1-360,H:1-353`75.82%ID`E:0`RecName: Full=Ubiquinol oxidase 1, mitochondrial; EC=1.10.3.11; AltName: Full=Alternative oxidase 1; Flags: Precursor;`Eukaryota; Viridiplantae; Streptophyta; Embryophyta; Tracheophyta; Spermatophyta; Magnoliophyta; eudicotyledons; core eudicotyledons; asterids; lamiids; Solanales; Solanaceae; Nicotianoideae; Nicotianeae; Nicotiana.	PF01786.12^AOX^Alternative oxidase^150-342^E:1.1e-84	.	.	.	GO:0016021^cellular_component^integral to membrane`GO:0005743^cellular_component^mitochondrial inner membrane`GO:0070469^cellular_component^respiratory chain`GO:0009916^molecular_function^alternative oxidase activity`GO:0046872^molecular_function^metal ion binding`GO:0022900^biological_process^electron transport chain`GO:0007585^biological_process^respiratory gaseous exchange	MMSRGGTRLARSLTGHVAPRYFSTAVLRRPATAAGGEAGIGGVFRGGAAAALLNGNPAKASEEVMVAWMRFPVMGSRRMSTVAVGDDKQKEKDEKNGGAATTGGRTDSAVVSYWGVDPPKVSKEDGTEWKWQCFRPWETYKADLSIDLKKHHVPVTFLDKMAYWTVKALRFPTDIFFQRRYGCRAMMLETVAAVPGMVGGMLLHCKSLRRFEHSGGWIKALLEEAENERMHLMTFMEVSQPRWYERALVFAVQGVFFNAYFAAYLISPKLAHRIVGYLEEEAIHSYTEFLKELDKGNIENVPAPAIALDYWRLPPGSTLRDVVLVVRADEAHHRDVNHFASDIHYQGQELKDSPAPLGYH*
Sp1_comp313012_c0_seq1	357	.	GTGCTGC	GTGC	9.71	.	INDEL;DP=5;VDB=0.0393;AF1=1;AC1=2;DP4=0,0,2,0;MQ=37;FQ=-40.5	GT:PL:GQ	1/1:48,6,0:8											SAM	1343	SPGI:SNCO500281.1			-No-Hit-		---NA---	gi|117646985|dbj|BAF36564.1|	alternative oxidase [Nicotiana tabacum]	AT3G22370.1	alternative oxidase 1A	Encodes AOX1a, an isoform of alternative oxidase that is expressed in rosettes, flowers, and root. The alternative oxidase of plant mitochondria transfers electrons from the ubiquinone pool to oxygen without energy conservations. It is regulated through transcriptional control and by pyruvate. Plays a role in shoot acclimation to low temperature. Also is capable of ameliorating reactive oxygen sp…	alternative oxidase 1A (AOX1A); FUNCTIONS IN: alternative oxidase activity; INVOLVED IN: oxidation reduction, cellular respiration, response to cold, response to stress, mitochondria-nucleus signaling pathway; LOCATED IN: mitochondrion; EXPRESSED IN: 26 plant structures; EXPRESSED DURING: 14 growth stages; CONTAINS InterPro DOMAIN/s: Alternative oxidase (InterPro:IPR002680); BEST Arabidopsis thal…	cassava4.1_010822m|PACid:17991048	alternative oxidase 2	PGSC0003DMP400022226|PACid:24418623	alternative oxidase 2	comp313012_c0_seq1:218-1300(+)	m.107043	sp|Q41224|AOX1_TOBAC`Q41224`Q:1-360,H:1-353`75.82%ID`E:0`RecName: Full=Ubiquinol oxidase 1, mitochondrial; EC=1.10.3.11; AltName: Full=Alternative oxidase 1; Flags: Precursor;`Eukaryota; Viridiplantae; Streptophyta; Embryophyta; Tracheophyta; Spermatophyta; Magnoliophyta; eudicotyledons; core eudicotyledons; asterids; lamiids; Solanales; Solanaceae; Nicotianoideae; Nicotianeae; Nicotiana.	PF01786.12^AOX^Alternative oxidase^150-342^E:1.1e-84	.	.	.	GO:0016021^cellular_component^integral to membrane`GO:0005743^cellular_component^mitochondrial inner membrane`GO:0070469^cellular_component^respiratory chain`GO:0009916^molecular_function^alternative oxidase activity`GO:0046872^molecular_function^metal ion binding`GO:0022900^biological_process^electron transport chain`GO:0007585^biological_process^respiratory gaseous exchange	MMSRGGTRLARSLTGHVAPRYFSTAVLRRPATAAGGEAGIGGVFRGGAAAALLNGNPAKASEEVMVAWMRFPVMGSRRMSTVAVGDDKQKEKDEKNGGAATTGGRTDSAVVSYWGVDPPKVSKEDGTEWKWQCFRPWETYKADLSIDLKKHHVPVTFLDKMAYWTVKALRFPTDIFFQRRYGCRAMMLETVAAVPGMVGGMLLHCKSLRRFEHSGGWIKALLEEAENERMHLMTFMEVSQPRWYERALVFAVQGVFFNAYFAAYLISPKLAHRIVGYLEEEAIHSYTEFLKELDKGNIENVPAPAIALDYWRLPPGSTLRDVVLVVRADEAHHRDVNHFASDIHYQGQELKDSPAPLGYH*
Sp1_comp313013_c0_seq1	100	.	T	TGCCAG	460.69	PASS	AC=3;AF=0.500;AN=6;BaseQRankSum=-0.529;DP=12;FS=0.000;MLEAC=3;MLEAF=0.500;MQ=58.38;MQ0=0;MQRankSum=0.244;QD=23.03;ReadPosRankSum=0.529	GT:AD:DP:GQ:MLPSAC:MLPSAF:PL	0/0/0/1/1/1:5,7:12:0:3:0.500:492,22,6,0,0,8,173											GATK	363	No hit in this database						No hit in this database		No hit in this database				No hit in this database		No hit in this database
Sp1_comp313013_c0_seq1	125	.	TC	T	358.79	PASS	AC=4;AF=0.667;AN=6;BaseQRankSum=1.485;DP=14;FS=0.000;MLEAC=4;MLEAF=0.667;MQ=58.61;MQ0=0;MQRankSum=-0.354;QD=25.63;ReadPosRankSum=1.626	GT:AD:DP:GQ:MLPSAC:MLPSAF:PL	0/0/1/1/1/1:4,10:14:2:4:0.667:391,44,18,5,0,2,145											GATK	363	No hit in this database						No hit in this database		No hit in this database				No hit in this database		No hit in this database
Sp1_comp313016_c0_seq1	264	.	TTTTTTTCTT	TTT	175	.	INDEL;DP=107;VDB=0.0053;AF1=0.5;AC1=1;DP4=3,0,1,7;MQ=47;FQ=7.36;PV4=0.024,1,0.0022,1	GT:PL:GQ	0/1:213,0,41:44											SAM	314	SPGI:CN24351	UniRef100_P93561	Amino acid transporter n=1 Tax=Solanum tuberosum RepID=P93561_SOLTU	tr|P92934|P92934_ARATH	Amino acid permease 6 OS=Arabidopsis thaliana GN=AAP6	amino acid permease 6	gi|24370975|emb|CAA70968.2|	amino acid transporter [Solanum tuberosum]	AT5G49630.1	amino acid permease 6	Is a high affinity amino acid transporter capable of transporting aspartate and tryptophan. May be involved in the amino acid uptake from xylem.	amino acid permease 6 (AAP6); FUNCTIONS IN: acidic amino acid transmembrane transporter activity, neutral amino acid transmembrane transporter activity, amino acid transmembrane transporter activity; INVOLVED IN: response to water deprivation, response to salt stress, aspartate transport, tryptophan transport; LOCATED IN: plasma membrane, membrane; EXPRESSED IN: 22 plant structures; EXPRESSED DUR…	cassava4.1_006537m|PACid:17968540	amino acid permease 6	PGSC0003DMP400008841|PACid:24383619	amino acid permease 6
Sp1_comp313016_c0_seq1	265	.	TTTTTTCTT	TTT	86.6	.	INDEL;DP=85;VDB=0.0014;AF1=0.5102;AC1=1;DP4=1,0,0,4;MQ=46;FQ=-20.6;PV4=0.2,1,0.0024,1	GT:PL:GQ	0/1:124,0,14:17											SAM	314	SPGI:CN24351	UniRef100_P93561	Amino acid transporter n=1 Tax=Solanum tuberosum RepID=P93561_SOLTU	tr|P92934|P92934_ARATH	Amino acid permease 6 OS=Arabidopsis thaliana GN=AAP6	amino acid permease 6	gi|24370975|emb|CAA70968.2|	amino acid transporter [Solanum tuberosum]	AT5G49630.1	amino acid permease 6	Is a high affinity amino acid transporter capable of transporting aspartate and tryptophan. May be involved in the amino acid uptake from xylem.	amino acid permease 6 (AAP6); FUNCTIONS IN: acidic amino acid transmembrane transporter activity, neutral amino acid transmembrane transporter activity, amino acid transmembrane transporter activity; INVOLVED IN: response to water deprivation, response to salt stress, aspartate transport, tryptophan transport; LOCATED IN: plasma membrane, membrane; EXPRESSED IN: 22 plant structures; EXPRESSED DUR…	cassava4.1_006537m|PACid:17968540	amino acid permease 6	PGSC0003DMP400008841|PACid:24383619	amino acid permease 6
Sp1_comp313016_c0_seq1	266	.	TTTTTCTT	TTT	51.4	.	INDEL;DP=76;VDB=0.0006;AF1=1;AC1=2;DP4=0,0,0,3;MQ=44;FQ=-43.5	GT:PL:GQ	1/1:91,9,0:16											SAM	314	SPGI:CN24351	UniRef100_P93561	Amino acid transporter n=1 Tax=Solanum tuberosum RepID=P93561_SOLTU	tr|P92934|P92934_ARATH	Amino acid permease 6 OS=Arabidopsis thaliana GN=AAP6	amino acid permease 6	gi|24370975|emb|CAA70968.2|	amino acid transporter [Solanum tuberosum]	AT5G49630.1	amino acid permease 6	Is a high affinity amino acid transporter capable of transporting aspartate and tryptophan. May be involved in the amino acid uptake from xylem.	amino acid permease 6 (AAP6); FUNCTIONS IN: acidic amino acid transmembrane transporter activity, neutral amino acid transmembrane transporter activity, amino acid transmembrane transporter activity; INVOLVED IN: response to water deprivation, response to salt stress, aspartate transport, tryptophan transport; LOCATED IN: plasma membrane, membrane; EXPRESSED IN: 22 plant structures; EXPRESSED DUR…	cassava4.1_006537m|PACid:17968540	amino acid permease 6	PGSC0003DMP400008841|PACid:24383619	amino acid permease 6
Sp1_comp313016_c1_seq3	327	.	TGAGGCC	T	54.5	.	INDEL;DP=142;VDB=0.0345;AF1=0.5;AC1=1;DP4=2,19,2,2;MQ=47;FQ=57.5;PV4=0.11,1,0.39,0.14	GT:PL:GQ	0/1:92,0,255:95											SAM	2070	SPGI:CN09816	UniRef100_UPI0001985438	PREDICTED: hypothetical protein n=1 Tax=Vitis vinifera RepID=UPI0001985438	tr|Q9C553|Q9C553_ARATH	At1g51580 OS=Arabidopsis thaliana GN=F19C24.19		gi|460384701|ref|XP_004238048.1|	PREDICTED: KH domain-containing protein At4g18375-like [Solanum lycopersicum]	AT1G51580.1	RNA-binding KH domain-containing protein		RNA-binding KH domain-containing protein; FUNCTIONS IN: RNA binding, nucleic acid binding; EXPRESSED IN: 23 plant structures; EXPRESSED DURING: 13 growth stages; CONTAINS InterPro DOMAIN/s: K Homology, type 1, subgroup (InterPro:IPR018111), K Homology (InterPro:IPR004087), K Homology, type 1 (InterPro:IPR004088); BEST Arabidopsis thaliana protein match is: RNA-binding KH domain-containing protein…	cassava4.1_002873m|PACid:17960992	RNA-binding KH domain-containing protein	PGSC0003DMP400008775|PACid:24385333	RNA-binding KH domain-containing protein	comp313016_c1_seq3:113-2182(+)	m.107059	sp|P58223|Y4837_ARATH`P58223`Q:48-683,H:39-604`25.48%ID`E:9e-43`RecName: Full=KH domain-containing protein At4g18375;`Eukaryota; Viridiplantae; Streptophyta; Embryophyta; Tracheophyta; Spermatophyta; Magnoliophyta; eudicotyledons; core eudicotyledons; rosids; malvids; Brassicales; Brassicaceae; Camelineae; Arabidopsis.	PF00013.24^KH_1^KH domain^48-97^E:1.3e-06`PF13014.1^KH_3^KH domain^56-96^E:8.4e-05`PF00013.24^KH_1^KH domain^183-250^E:6.7e-12`PF13014.1^KH_3^KH domain^192-238^E:6.3e-08`PF00013.24^KH_1^KH domain^324-375^E:1.1e-13`PF13014.1^KH_3^KH domain^333-374^E:1.2e-10`PF00013.24^KH_1^KH domain^411-476^E:8.8e-13`PF13014.1^KH_3^KH domain^418-464^E:4.5e-10`PF00013.24^KH_1^KH domain^617-678^E:1.5e-09	.	.	NOG297635	GO:0005634^cellular_component^nucleus`GO:0003723^molecular_function^RNA binding	MSVKLTPSKRPYDRSIAETNDRGKWQKSAGLGSEKSPLNTSTPSKFLRVLCPVSRIGFIIGEDGNILPEIGQATGAEVRIEEAIPGCDERVVVVVGSGNKDGAGSEQHEAKVEETDTKDTDNEMAVNDGNGESKHSAEVEDSKLRREISAIQEALLCLFERMAKEDLEKDRGDDEGNSSSFLTLRLLIFSSQVNCLMGKGGSVLKQMSSESGAEIHILAREKLPLCASSSDDLVQISGQHGAVKKAIESISQQLLESSPLEQDPLPANASGPSSQPFGHRSSSQDSHPRPNNPFNGPRPPYSTGYHDGETGFRGQMNPPQDALTFRLLCPDEKVGGVIGKGGSIIKTIQHETGCEIQVLEGAADSEDRIIAISGSVHPHDRISPPQDAVLRVQSRIFRA…
Sp1_comp313018_c0_seq1	531	.	AACACACACAC	AACACACACACACACAC,AACACACACACACAC	96.5	.	INDEL;DP=68;VDB=0.0118;AF1=1;AC1=2;DP4=0,0,4,7;MQ=47;FQ=-55.5	GT:PL:GQ	1/1:255,139,118,237,0,225:39	Sp1_comp313018_c0_seq1	531	.	AAC	AACACAC,A	1522.86	PASS	AC=2,2;AF=0.333,0.333;AN=6;BaseQRankSum=-1.398;DP=93;FS=5.055;MLEAC=2,1;MLEAF=0.333,0.167;MQ=59.29;MQ0=0;MQRankSum=0.867;QD=16.37;RPA=5,7,4;RU=AC;ReadPosRankSum=-1.469;STR	GT:AD:DP:GQ:MLPSAC:MLPSAF	0/0/1/1/2/2:9,23,16:93:1:2,2:0.333,0.333	SG	720	SPGI:CN04302	UniRef100_B9RKP4	Putative uncharacterized protein n=1 Tax=Ricinus communis RepID=B9RKP4_RICCO	tr|Q0WL91|Q0WL91_ARATH	Putative uncharacterized protein At2g20120 OS=Arabidopsis thaliana GN=At2g20120	cov1 (continuous vascular ring)	gi|462397988|gb|EMJ03656.1|	hypothetical protein PRUPE_ppa010091mg [Prunus persica]	AT2G20120.1	Protein of unknown function (DUF502)	Encodes an integral membrane protein of unknown function, highly conserved between plants and bacteria; is likely to be involved in a mechanism that negatively regulates the differentiation of vascular tissue in the stem. Mutants display a dramatic increase in vascular tissue development in the stem in place of the interfascicular region that normally separates the vascular bundles.	CONTINUOUS VASCULAR RING (COV1); FUNCTIONS IN: molecular_function unknown; INVOLVED IN: stem vascular tissue pattern formation; LOCATED IN: integral to membrane; EXPRESSED IN: stem, root, flower, leaf; CONTAINS InterPro DOMAIN/s: Protein of unknown function DUF502 (InterPro:IPR007462); BEST Arabidopsis thaliana protein match is: like COV 1 (TAIR:AT2G20130.1); Has 30201 Blast hits to 17322 protein…	cassava4.1_015873m|PACid:17985775	Protein of unknown function (DUF502)	PGSC0003DMP400000619|PACid:24377852	Protein of unknown function (DUF502)	comp313018_c0_seq1:1-474(-)	m.107080	.	PF04367.8^DUF502^Protein of unknown function (DUF502)^107-157^E:4.9e-13	.	ExpAA=49.11`PredHel=2`Topology=i63-85o95-117i	.	.	MGDEQSGAMGLLGSTSRERDRELLIPGAETVDGDDHDAACSQHHHSGRDTFYKVARSWASNKFMTGCVILFPIAVTFYLTWWFIHFVDGFFSPIYAHLGINVFGLGFVTSITFIFLVGVFTSSWLGASVLSLGEWLIKRMPFIRHIYNASKQISSAIS
Sp1_comp313018_c0_seq1	555	.	T	TTC	611.21	PASS	AC=6;AF=1.00;AN=6;DP=22;FS=0.000;MLEAC=6;MLEAF=1.00;MQ=60.00;MQ0=0;QD=27.78;RPA=3,4;RU=TC;STR	GT:AD:DP:GQ:MLPSAC:MLPSAF:PL	1/1/1/1/1/1:0,14:22:11:6:1.00:646,109,67,42,25,11,0											GATK	720	SPGI:CN04302	UniRef100_B9RKP4	Putative uncharacterized protein n=1 Tax=Ricinus communis RepID=B9RKP4_RICCO	tr|Q0WL91|Q0WL91_ARATH	Putative uncharacterized protein At2g20120 OS=Arabidopsis thaliana GN=At2g20120	cov1 (continuous vascular ring)	gi|462397988|gb|EMJ03656.1|	hypothetical protein PRUPE_ppa010091mg [Prunus persica]	AT2G20120.1	Protein of unknown function (DUF502)	Encodes an integral membrane protein of unknown function, highly conserved between plants and bacteria; is likely to be involved in a mechanism that negatively regulates the differentiation of vascular tissue in the stem. Mutants display a dramatic increase in vascular tissue development in the stem in place of the interfascicular region that normally separates the vascular bundles.	CONTINUOUS VASCULAR RING (COV1); FUNCTIONS IN: molecular_function unknown; INVOLVED IN: stem vascular tissue pattern formation; LOCATED IN: integral to membrane; EXPRESSED IN: stem, root, flower, leaf; CONTAINS InterPro DOMAIN/s: Protein of unknown function DUF502 (InterPro:IPR007462); BEST Arabidopsis thaliana protein match is: like COV 1 (TAIR:AT2G20130.1); Has 30201 Blast hits to 17322 protein…	cassava4.1_015873m|PACid:17985775	Protein of unknown function (DUF502)	PGSC0003DMP400000619|PACid:24377852	Protein of unknown function (DUF502)	comp313018_c0_seq1:1-474(-)	m.107080	.	PF04367.8^DUF502^Protein of unknown function (DUF502)^107-157^E:4.9e-13	.	ExpAA=49.11`PredHel=2`Topology=i63-85o95-117i	.	.	MGDEQSGAMGLLGSTSRERDRELLIPGAETVDGDDHDAACSQHHHSGRDTFYKVARSWASNKFMTGCVILFPIAVTFYLTWWFIHFVDGFFSPIYAHLGINVFGLGFVTSITFIFLVGVFTSSWLGASVLSLGEWLIKRMPFIRHIYNASKQISSAIS
Sp1_comp313018_c0_seq1	538	.	ACACTC	AC	31.5	.	INDEL;DP=40;VDB=0.0081;AF1=0.5;AC1=1;DP4=1,2,0,2;MQ=45;FQ=24.1;PV4=1,1,1,1	GT:PL:GQ	0/1:69,0,59:62											SAM	720	SPGI:CN04302	UniRef100_B9RKP4	Putative uncharacterized protein n=1 Tax=Ricinus communis RepID=B9RKP4_RICCO	tr|Q0WL91|Q0WL91_ARATH	Putative uncharacterized protein At2g20120 OS=Arabidopsis thaliana GN=At2g20120	cov1 (continuous vascular ring)	gi|462397988|gb|EMJ03656.1|	hypothetical protein PRUPE_ppa010091mg [Prunus persica]	AT2G20120.1	Protein of unknown function (DUF502)	Encodes an integral membrane protein of unknown function, highly conserved between plants and bacteria; is likely to be involved in a mechanism that negatively regulates the differentiation of vascular tissue in the stem. Mutants display a dramatic increase in vascular tissue development in the stem in place of the interfascicular region that normally separates the vascular bundles.	CONTINUOUS VASCULAR RING (COV1); FUNCTIONS IN: molecular_function unknown; INVOLVED IN: stem vascular tissue pattern formation; LOCATED IN: integral to membrane; EXPRESSED IN: stem, root, flower, leaf; CONTAINS InterPro DOMAIN/s: Protein of unknown function DUF502 (InterPro:IPR007462); BEST Arabidopsis thaliana protein match is: like COV 1 (TAIR:AT2G20130.1); Has 30201 Blast hits to 17322 protein…	cassava4.1_015873m|PACid:17985775	Protein of unknown function (DUF502)	PGSC0003DMP400000619|PACid:24377852	Protein of unknown function (DUF502)	comp313018_c0_seq1:1-474(-)	m.107080	.	PF04367.8^DUF502^Protein of unknown function (DUF502)^107-157^E:4.9e-13	.	ExpAA=49.11`PredHel=2`Topology=i63-85o95-117i	.	.	MGDEQSGAMGLLGSTSRERDRELLIPGAETVDGDDHDAACSQHHHSGRDTFYKVARSWASNKFMTGCVILFPIAVTFYLTWWFIHFVDGFFSPIYAHLGINVFGLGFVTSITFIFLVGVFTSSWLGASVLSLGEWLIKRMPFIRHIYNASKQISSAIS
Sp1_comp313021_c0_seq1	479	.	GTTT	GTT	80.5	.	INDEL;DP=208;VDB=0.0392;AF1=0.5;AC1=1;DP4=66,77,22,24;MQ=47;FQ=83.5;PV4=0.87,1.4e-22,1,0.36	GT:PL:GQ	0/1:118,0,255:99	Sp1_comp313021_c0_seq1	479	.	GT	G	1824.86	PASS	AC=2;AF=0.333;AN=6;BaseQRankSum=0.731;DP=206;FS=0.000;MLEAC=2;MLEAF=0.333;MQ=59.88;MQ0=0;MQRankSum=0.586;QD=8.86;RPA=3,2;RU=T;ReadPosRankSum=-0.441;STR	GT:AD:DP:GQ:MLPSAC:MLPSAF:PL	0/0/0/0/1/1:142,60:206:41:2:0.333:1860,41,0,73,2147483647,2147483647,2147483647	SG	949	SPGI:SNFRFM4LP02SQFKG			-No-Hit-		---NA---	gi|296086141|emb|CBI31582.3|	unnamed protein product [Vitis vinifera]	No hit in this database				cassava4.1_008729m|PACid:17986384	AT3G54000.1	PGSC0003DMP400033344|PACid:24411489	AT3G54000.1	comp313021_c0_seq1:340-735(-)	m.107085	.	.	.	.	.	.	MTPTPFSNKNWDSLFFLPFKQQRKTAIHHSLWLEPTKLTIKTCVSSILFLLKYFFHQGLTNKTFYSLNPKPTHKNPIFFHNILIQTFFASLRLTPTATTININAVANINYTLYFTFPIRKLPKTNFLVSKY*
Sp1_comp313021_c0_seq1	68	.	GACTCCCA	GA	215	.	INDEL;DP=233;VDB=0.0190;AF1=1;AC1=2;DP4=9,5,86,62;MQ=48;FQ=-50.5;PV4=0.78,1,0.42,1	GT:PL:GQ	1/1:255,16,0:29											SAM	949	SPGI:SNFRFM4LP02SQFKG			-No-Hit-		---NA---	gi|296086141|emb|CBI31582.3|	unnamed protein product [Vitis vinifera]	No hit in this database				cassava4.1_008729m|PACid:17986384	AT3G54000.1	PGSC0003DMP400033344|PACid:24411489	AT3G54000.1	comp313021_c0_seq1:340-735(-)	m.107085	.	.	.	.	.	.	MTPTPFSNKNWDSLFFLPFKQQRKTAIHHSLWLEPTKLTIKTCVSSILFLLKYFFHQGLTNKTFYSLNPKPTHKNPIFFHNILIQTFFASLRLTPTATTININAVANINYTLYFTFPIRKLPKTNFLVSKY*
Sp1_comp313021_c0_seq1	77	.	TCCCATCCCCATCCCCATC	TCCCATCCCCATC	214	.	INDEL;DP=243;VDB=0.0271;AF1=1;AC1=2;DP4=9,6,101,74;MQ=48;FQ=-96.5;PV4=1,1,0.42,1	GT:PL:GQ	1/1:255,62,0:99											SAM	949	SPGI:SNFRFM4LP02SQFKG			-No-Hit-		---NA---	gi|296086141|emb|CBI31582.3|	unnamed protein product [Vitis vinifera]	No hit in this database				cassava4.1_008729m|PACid:17986384	AT3G54000.1	PGSC0003DMP400033344|PACid:24411489	AT3G54000.1	comp313021_c0_seq1:340-735(-)	m.107085	.	.	.	.	.	.	MTPTPFSNKNWDSLFFLPFKQQRKTAIHHSLWLEPTKLTIKTCVSSILFLLKYFFHQGLTNKTFYSLNPKPTHKNPIFFHNILIQTFFASLRLTPTATTININAVANINYTLYFTFPIRKLPKTNFLVSKY*
Sp1_comp313021_c0_seq1	90	.	CCCATCACC	CCC	217	.	INDEL;DP=245;VDB=0.0271;AF1=0.5;AC1=1;DP4=27,25,24,46;MQ=45;FQ=217;PV4=0.064,1.3e-10,1,1	GT:PL:GQ	0/1:255,0,255:99											SAM	949	SPGI:SNFRFM4LP02SQFKG			-No-Hit-		---NA---	gi|296086141|emb|CBI31582.3|	unnamed protein product [Vitis vinifera]	No hit in this database				cassava4.1_008729m|PACid:17986384	AT3G54000.1	PGSC0003DMP400033344|PACid:24411489	AT3G54000.1	comp313021_c0_seq1:340-735(-)	m.107085	.	.	.	.	.	.	MTPTPFSNKNWDSLFFLPFKQQRKTAIHHSLWLEPTKLTIKTCVSSILFLLKYFFHQGLTNKTFYSLNPKPTHKNPIFFHNILIQTFFASLRLTPTATTININAVANINYTLYFTFPIRKLPKTNFLVSKY*
Sp1_comp313022_c0_seq2	1703	.	TCAACAA	TCAACAACAA	214	.	INDEL;DP=27;VDB=0.0399;AF1=1;AC1=2;DP4=0,0,14,11;MQ=49;FQ=-110	GT:PL:GQ	1/1:255,75,0:99	Sp1_comp313022_c0_seq2	1703	.	T	TCAA	1371.91	PASS	AC=6;AF=1.00;AN=6;DP=27;FS=0.000;MLEAC=6;MLEAF=1.00;MQ=60.00;MQ0=0;QD=35.60;RPA=2,3;RU=CAA;STR	GT:AD:DP:GQ:MLPSAC:MLPSAF:PL	1/1/1/1/1/1:0,25:27:20:6:1.00:1407,195,119,75,44,20,0	SG	3031	SPGI:CN26054	no hit		-No-Hit-	No Matching Hit found	---NA---	gi|460396754|ref|XP_004243936.1|	PREDICTED: DNA repair protein RAD7-like [Solanum lycopersicum]	AT2G06040.1			CONTAINS InterPro DOMAIN/s: Leucine-rich repeat, cysteine-containing subtype (InterPro:IPR006553); BEST Arabidopsis thaliana protein match is: RNI-like superfamily protein (TAIR:AT5G21900.1); Has 5028 Blast hits to 2547 proteins in 240 species: Archae - 0; Bacteria - 125; Metazoa - 2326; Fungi - 765; Plants - 1373; Viruses - 0; Other Eukaryotes - 439 (source: NCBI BLink).	cassava4.1_001417m|PACid:17990721	AT2G06040.1	PGSC0003DMP400023049|PACid:24415478	AT2G06040.1	comp313022_c0_seq2:283-2880(-)	m.107090	sp|O74999|RAD7_SCHPO`O74999`Q:461-818,H:188-544`26.34%ID`E:2e-18`RecName: Full=DNA repair protein rhp7; AltName: Full=RAD7 homolog;`Eukaryota; Fungi; Dikarya; Ascomycota; Taphrinomycotina; Schizosaccharomycetes; Schizosaccharomycetales; Schizosaccharomycetaceae; Schizosaccharomyces.	PF13504.1^LRR_7^Leucine rich repeat^287-292^E:15000`PF13504.1^LRR_7^Leucine rich repeat^462-469^E:15000`PF13504.1^LRR_7^Leucine rich repeat^542-553^E:2300`PF13504.1^LRR_7^Leucine rich repeat^573-588^E:10000`PF13504.1^LRR_7^Leucine rich repeat^599-611^E:600`PF13504.1^LRR_7^Leucine rich repeat^628-640^E:350`PF13504.1^LRR_7^Leucine rich repeat^653-661^E:15000`PF13504.1^LRR_7^Leucine rich repeat^679-…	.	.	NOG262619^ Glyoxalase/Bleomycin resistance protein/dioxygenase	GO:0044732^cellular_component^mitotic spindle pole body`GO:0000109^cellular_component^nucleotide-excision repair complex`GO:0034644^biological_process^cellular response to UV`GO:0006289^biological_process^nucleotide-excision repair	MTVLRSREVVPTPKSVDLLKKRKKEVVEPSTPEKSVEALSNLPGETTPLTGSSRKRSVPPDAVPRRSLRLAAKFSNAFSDISTASNGCDLGNLKDGDGIEKGGLSLEEKGDKIMGEVGKHKLVSVVEELKIRRDTVLNNCGDHSREPVECSKEGSRTKRRRMEVDTIRLKAQTEVDTSKRFLSLRSGKKIMKEVEVNNGGSVFVAGGIEGGQKSSPGKGSEDVPKGSGAPEVLQLISSAVTNLKLNATMDGEGNLDKKRLTVEEKGKGKVAERSLLMASSSVRFEVDLSNNNKDVTGVNATRRLSRNEKGKGVVIDNDLSKDFCTLNKDSGSKVETSHAAEHEATQHGEQIKESTVNVTNIERGYRKQFRDIAKRSAPRFAHFSSQEEGNLVDEAVRDT…
Sp1_comp313022_c0_seq2	2879	.	AT	A	251.08	PASS	AC=6;AF=1.00;AN=6;DP=7;FS=0.000;MLEAC=6;MLEAF=1.00;MQ=57.57;MQ0=0;QD=31.24;RPA=3,2;RU=T;STR	GT:AD:DP:GQ:MLPSAC:MLPSAF:PL	1/1/1/1/1/1:0,7:7:6:6:1.00:285,54,33,21,12,6,0											GATK	3031	SPGI:CN26054	no hit		-No-Hit-	No Matching Hit found	---NA---	gi|460396754|ref|XP_004243936.1|	PREDICTED: DNA repair protein RAD7-like [Solanum lycopersicum]	AT2G06040.1			CONTAINS InterPro DOMAIN/s: Leucine-rich repeat, cysteine-containing subtype (InterPro:IPR006553); BEST Arabidopsis thaliana protein match is: RNI-like superfamily protein (TAIR:AT5G21900.1); Has 5028 Blast hits to 2547 proteins in 240 species: Archae - 0; Bacteria - 125; Metazoa - 2326; Fungi - 765; Plants - 1373; Viruses - 0; Other Eukaryotes - 439 (source: NCBI BLink).	cassava4.1_001417m|PACid:17990721	AT2G06040.1	PGSC0003DMP400023049|PACid:24415478	AT2G06040.1	comp313022_c0_seq2:283-2880(-)	m.107090	sp|O74999|RAD7_SCHPO`O74999`Q:461-818,H:188-544`26.34%ID`E:2e-18`RecName: Full=DNA repair protein rhp7; AltName: Full=RAD7 homolog;`Eukaryota; Fungi; Dikarya; Ascomycota; Taphrinomycotina; Schizosaccharomycetes; Schizosaccharomycetales; Schizosaccharomycetaceae; Schizosaccharomyces.	PF13504.1^LRR_7^Leucine rich repeat^287-292^E:15000`PF13504.1^LRR_7^Leucine rich repeat^462-469^E:15000`PF13504.1^LRR_7^Leucine rich repeat^542-553^E:2300`PF13504.1^LRR_7^Leucine rich repeat^573-588^E:10000`PF13504.1^LRR_7^Leucine rich repeat^599-611^E:600`PF13504.1^LRR_7^Leucine rich repeat^628-640^E:350`PF13504.1^LRR_7^Leucine rich repeat^653-661^E:15000`PF13504.1^LRR_7^Leucine rich repeat^679-…	.	.	NOG262619^ Glyoxalase/Bleomycin resistance protein/dioxygenase	GO:0044732^cellular_component^mitotic spindle pole body`GO:0000109^cellular_component^nucleotide-excision repair complex`GO:0034644^biological_process^cellular response to UV`GO:0006289^biological_process^nucleotide-excision repair	MTVLRSREVVPTPKSVDLLKKRKKEVVEPSTPEKSVEALSNLPGETTPLTGSSRKRSVPPDAVPRRSLRLAAKFSNAFSDISTASNGCDLGNLKDGDGIEKGGLSLEEKGDKIMGEVGKHKLVSVVEELKIRRDTVLNNCGDHSREPVECSKEGSRTKRRRMEVDTIRLKAQTEVDTSKRFLSLRSGKKIMKEVEVNNGGSVFVAGGIEGGQKSSPGKGSEDVPKGSGAPEVLQLISSAVTNLKLNATMDGEGNLDKKRLTVEEKGKGKVAERSLLMASSSVRFEVDLSNNNKDVTGVNATRRLSRNEKGKGVVIDNDLSKDFCTLNKDSGSKVETSHAAEHEATQHGEQIKESTVNVTNIERGYRKQFRDIAKRSAPRFAHFSSQEEGNLVDEAVRDT…
Sp1_comp313025_c1_seq1	1160	.	GTATA	GTA	78.5	.	INDEL;DP=14;VDB=0.0298;AF1=0.5;AC1=1;DP4=1,9,1,3;MQ=50;FQ=81.5;PV4=0.51,0.024,1,0.12	GT:PL:GQ	0/1:116,0,250:99											SAM	1298	SPGI:CN16395	UniRef100_A5AIK5	Putative uncharacterized protein n=1 Tax=Vitis vinifera RepID=A5AIK5_VITVI			protein	gi|460405178|ref|XP_004248053.1|	PREDICTED: calmodulin-binding receptor-like cytoplasmic kinase 2-like isoform 2 [Solanum lycopersicum]	AT4G00330.1	calmodulin-binding receptor-like cytoplasmic kinase 2	high overall homology to CRCK1	calmodulin-binding receptor-like cytoplasmic kinase 2 (CRCK2); FUNCTIONS IN: protein serine/threonine kinase activity, protein kinase activity, kinase activity, ATP binding; INVOLVED IN: pollen development; EXPRESSED IN: 22 plant structures; EXPRESSED DURING: 13 growth stages; CONTAINS InterPro DOMAIN/s: Protein kinase, ATP binding site (InterPro:IPR017441), Protein kinase, catalytic domain (Inte…	cassava4.1_031809m|PACid:17989865	calmodulin-binding receptor-like cytoplasmic kinase 1	PGSC0003DMP400033736|PACid:24412892	calmodulin-binding receptor-like cytoplasmic kinase 2	comp313025_c1_seq1:3-794(+)	m.107100	sp|Q8VZJ9|CRCK2_ARATH`Q8VZJ9`Q:4-262,H:145-405`70.11%ID`E:4e-133`RecName: Full=Calmodulin-binding receptor-like cytoplasmic kinase 2; EC=2.7.11.1;`Eukaryota; Viridiplantae; Streptophyta; Embryophyta; Tracheophyta; Spermatophyta; Magnoliophyta; eudicotyledons; core eudicotyledons; rosids; malvids; Brassicales; Brassicaceae; Camelineae; Arabidopsis.	PF00069.20^Pkinase^Protein kinase domain^2-254^E:4.2e-43`PF07714.12^Pkinase_Tyr^Protein tyrosine kinase^3-253^E:8.1e-45	.	.	COG0515^ Serine/threonine protein kinase	GO:0005737^cellular_component^cytoplasm`GO:0005524^molecular_function^ATP binding`GO:0004674^molecular_function^protein serine/threonine kinase activity`GO:0009555^biological_process^pollen development	TLVAVKRVKTNIYDKHLGAEFRNEVETLAKIEHLNLVRFYGFLEQEDEKIIVVEYVSNGTLREHLDCLRGNVLDLATRLDIAIDVAHAITYLHMYTDHPIIHRDIKSSNILLTENCRAKVADFGFARLAADSETGATHVSTQVKGTAGYLDPEYLRTYQLSEKSDVYSFGILLVELVTGRQPIEPSRNINERITARWAMKKFSEGDATLTLDIRLERSAANIWATEQILGLALQCLAAHRHDRPAMKKCAETLWSIRKDYKES*
Sp1_comp313026_c0_seq1	1411	.	CCGCGCGC	CCGC	20.5	.	INDEL;DP=18;VDB=0.0345;AF1=0.5;AC1=1;DP4=5,6,1,1;MQ=49;FQ=23.5;PV4=1,0.29,0.36,0.014	GT:PL:GQ	0/1:58,0,255:61	Sp1_comp313026_c0_seq1	1411	.	CCGCG	C	532.42	PASS	AC=3;AF=0.500;AN=6;BaseQRankSum=1.292;DP=20;FS=0.000;MLEAC=3;MLEAF=0.500;MQ=60.00;MQ0=0;MQRankSum=-0.380;QD=19.97;RPA=3,1;RU=CG;ReadPosRankSum=-1.216;STR	GT:AD:DP:GQ:MLPSAC:MLPSAF:PL	0/0/0/1/1/1:11,9:20:2:3:0.500:565,19,2,0,8,33,704	SG	1561	No hit in this database						gi|460402500|ref|XP_004246750.1|	PREDICTED: uncharacterized protein LOC101248326 [Solanum lycopersicum]	AT5G01360.1	Plant protein of unknown function (DUF828)	Encodes a member of the TBL (TRICHOME BIREFRINGENCE-LIKE) gene family containing a plant-specific DUF231 (domain of unknown function) domain. TBL gene family has 46 members, two of which (TBR/AT5G06700 and TBL3/AT5G01360) have been shown to be involved in the synthesis and deposition of secondary wall cellulose, presumably by influencing the esterification state of pectic polymers. A nomenclature…	TRICHOME BIREFRINGENCE-LIKE 3 (TBL3); CONTAINS InterPro DOMAIN/s: Protein of unknown function DUF231, plant (InterPro:IPR004253); BEST Arabidopsis thaliana protein match is: Plant protein of unknown function (DUF828) (TAIR:AT3G55990.1); Has 30201 Blast hits to 17322 proteins in 780 species: Archae - 12; Bacteria - 1396; Metazoa - 17338; Fungi - 3422; Plants - 5037; Viruses - 0; Other Eukaryotes -…	cassava4.1_032818m|PACid:17980265	Plant protein of unknown function (DUF828)	PGSC0003DMP400007904|PACid:24399942	Plant protein of unknown function (DUF828)	comp313026_c0_seq1:86-1375(+)	m.107101	.	PF14416.1^PMR5N^PMR5 N terminal Domain^85-138^E:1.6e-18`PF13839.1^PC-Esterase^GDSL/SGNH-like Acyl-Esterase family found in Pmr5 and Cas1p^140-429^E:6.4e-80	.	ExpAA=21.96`PredHel=1`Topology=i12-31o	.	.	MTGTPKPPGIKLSLPALTAIICTLAFIALLYTERISLLSSSNIFKFKSCPKRHAAKPKKLIPDGKELESRPISEATDDRFEFDAEECSLTGGKWVFNTSIKPLYTDSSCPYVDRQFSCVKNGREDSDYRHWVWLPDDCILPSFNPENALRKIRGKRMMFVGDSLQRNQWESFVCLVNSVIPEDQKSMKRGHVHSVFRVKEYNATIEFYWAPFLVESNTDIQIIADAKKRIIKVDSISRRGKHWLGVDILVFNTYVWWMSGLRANALWGSFENGDDGYEAFDTPVSYRLALRTWANWIDSNIDPNKTRVFFTTMSPTHTRSEDWGKEGGLKCFNETRPVTKKGHWGTGSNLEMMGVVSSVMKKMKVPVTFINITQLSEYRIDGHASIYNELGGKLLTDEQ…
Sp1_comp313026_c0_seq1	1380	.	CACG	C	331.49	PASS	AC=2;AF=0.333;AN=6;BaseQRankSum=-0.211;DP=24;FS=16.484;MLEAC=2;MLEAF=0.333;MQ=60.00;MQ0=0;MQRankSum=0.987;QD=13.81;ReadPosRankSum=0.352	GT:AD:DP:GQ:MLPSAC:MLPSAF:PL	0/0/0/0/1/1:15,7:24:6:2:0.333:365,7,0,6,24,62,2147483647											GATK	1561	No hit in this database						gi|460402500|ref|XP_004246750.1|	PREDICTED: uncharacterized protein LOC101248326 [Solanum lycopersicum]	AT5G01360.1	Plant protein of unknown function (DUF828)	Encodes a member of the TBL (TRICHOME BIREFRINGENCE-LIKE) gene family containing a plant-specific DUF231 (domain of unknown function) domain. TBL gene family has 46 members, two of which (TBR/AT5G06700 and TBL3/AT5G01360) have been shown to be involved in the synthesis and deposition of secondary wall cellulose, presumably by influencing the esterification state of pectic polymers. A nomenclature…	TRICHOME BIREFRINGENCE-LIKE 3 (TBL3); CONTAINS InterPro DOMAIN/s: Protein of unknown function DUF231, plant (InterPro:IPR004253); BEST Arabidopsis thaliana protein match is: Plant protein of unknown function (DUF828) (TAIR:AT3G55990.1); Has 30201 Blast hits to 17322 proteins in 780 species: Archae - 12; Bacteria - 1396; Metazoa - 17338; Fungi - 3422; Plants - 5037; Viruses - 0; Other Eukaryotes -…	cassava4.1_032818m|PACid:17980265	Plant protein of unknown function (DUF828)	PGSC0003DMP400007904|PACid:24399942	Plant protein of unknown function (DUF828)	comp313026_c0_seq1:86-1375(+)	m.107101	.	PF14416.1^PMR5N^PMR5 N terminal Domain^85-138^E:1.6e-18`PF13839.1^PC-Esterase^GDSL/SGNH-like Acyl-Esterase family found in Pmr5 and Cas1p^140-429^E:6.4e-80	.	ExpAA=21.96`PredHel=1`Topology=i12-31o	.	.	MTGTPKPPGIKLSLPALTAIICTLAFIALLYTERISLLSSSNIFKFKSCPKRHAAKPKKLIPDGKELESRPISEATDDRFEFDAEECSLTGGKWVFNTSIKPLYTDSSCPYVDRQFSCVKNGREDSDYRHWVWLPDDCILPSFNPENALRKIRGKRMMFVGDSLQRNQWESFVCLVNSVIPEDQKSMKRGHVHSVFRVKEYNATIEFYWAPFLVESNTDIQIIADAKKRIIKVDSISRRGKHWLGVDILVFNTYVWWMSGLRANALWGSFENGDDGYEAFDTPVSYRLALRTWANWIDSNIDPNKTRVFFTTMSPTHTRSEDWGKEGGLKCFNETRPVTKKGHWGTGSNLEMMGVVSSVMKKMKVPVTFINITQLSEYRIDGHASIYNELGGKLLTDEQ…
Sp1_comp313028_c1_seq1	112	.	C	CACGG	2516.06	PASS	AC=4;AF=0.667;AN=6;BaseQRankSum=-0.007;DP=66;FS=0.000;MLEAC=4;MLEAF=0.667;MQ=60.00;MQ0=0;MQRankSum=0.814;QD=28.59;ReadPosRankSum=-1.664	GT:AD:DP:GQ:MLPSAC:MLPSAF:PL	0/0/1/1/1/1:17,48:66:5:4:0.667:2550,221,93,30,0,5,953											GATK	497	SPGI:CN26683	UniRef100_Q9AT09	PTP-1 n=1 Tax=Craterostigma plantagineum RepID=Q9AT09_CRAPL	-No-Hit-	No Matching Hit found	---NA---	gi|460384509|ref|XP_004237953.1|	PREDICTED: uncharacterized protein LOC101267111 isoform 2 [Solanum lycopersicum]	No hit in this database				No hit in this database		PGSC0003DMP400053729|PACid:24384338	AT2G14095.1
Sp1_comp313032_c0_seq1	244	.	GTTT	GTT	7.35	.	INDEL;DP=7;VDB=0.0216;AF1=0.5;AC1=1;DP4=4,1,1,1;MQ=47;FQ=9.94;PV4=1,0.49,1,0.064	GT:PL:GQ	0/1:44,0,102:45											SAM	334	No hit in this database						No hit in this database		No hit in this database				No hit in this database		No hit in this database
Sp1_comp313033_c0_seq1	110	.	TATTG	TATTGCATTGCATTG	99.4	.	INDEL;DP=3;VDB=0.0149;AF1=1;AC1=2;DP4=0,0,1,2;MQ=49;FQ=-43.5	GT:PL:GQ	1/1:139,9,0:16											SAM	1586	No hit in this database						gi|255573105|ref|XP_002527482.1|	conserved hypothetical protein [Ricinus communis]	No hit in this database				cassava4.1_031340m|PACid:17981413	LRR and NB-ARC domains-containing disease resistance protein	PGSC0003DMP400016422|PACid:24390844	disease resistance protein (TIR-NBS-LRR class)
Sp1_comp313033_c0_seq1	1467	.	ACAGCTTATAGGTAGTAAGTAG	A	7.35	.	INDEL;DP=2;VDB=0.0129;AF1=0.5;AC1=1;DP4=0,1,1,0;MQ=50;FQ=7.35;PV4=1,1,1,1	GT:PL:GQ	0/1:44,0,44:44											SAM	1586	No hit in this database						gi|255573105|ref|XP_002527482.1|	conserved hypothetical protein [Ricinus communis]	No hit in this database				cassava4.1_031340m|PACid:17981413	LRR and NB-ARC domains-containing disease resistance protein	PGSC0003DMP400016422|PACid:24390844	disease resistance protein (TIR-NBS-LRR class)
Sp1_comp313033_c0_seq1	58	.	AATAAGTGGTAGATAA	AATAA	22.5	.	INDEL;DP=1;AF1=1;AC1=2;DP4=0,0,1,0;MQ=60;FQ=-37.5	GT:PL:GQ	1/1:60,3,0:6											SAM	1586	No hit in this database						gi|255573105|ref|XP_002527482.1|	conserved hypothetical protein [Ricinus communis]	No hit in this database				cassava4.1_031340m|PACid:17981413	LRR and NB-ARC domains-containing disease resistance protein	PGSC0003DMP400016422|PACid:24390844	disease resistance protein (TIR-NBS-LRR class)
Sp1_comp313036_c1_seq1	1033	.	TCAGCAGACAGCAG	TCAG	214	.	INDEL;DP=141;VDB=0.0216;AF1=1;AC1=2;DP4=0,0,59,55;MQ=43;FQ=-290	GT:PL:GQ	1/1:255,255,0:99	Sp1_comp313036_c1_seq1	1033	.	TCAGCAGACAG	TCAG,T	14829.9	PASS	AC=1,5;AF=0.167,0.833;AN=6;DP=204;FS=0.000;MLEAC=1,1;MLEAF=0.167,0.167;MQ=59.89;MQ0=0;QD=22.96	GT:AD:DP:GQ:MLPSAC:MLPSAF	1/2/2/2/2/2:0,25,116:204:5:1,5:0.167,0.833	SG	1323	SPGI:CN11622	UniRef100_UPI0001983E8A	PREDICTED: hypothetical protein isoform 2 n=1 Tax=Vitis vinifera RepID=UPI0001983E8A	tr|Q3EBM0|Q3EBM0_ARATH	Uncharacterized protein At2g36670.1 OS=Arabidopsis thaliana GN=At2g36670	aspartic proteinase asp1	gi|460402184|ref|XP_004246594.1|	PREDICTED: aspartic proteinase-like protein 2-like [Solanum lycopersicum]	AT2G36670.1	Eukaryotic aspartyl protease family protein		Eukaryotic aspartyl protease family protein; FUNCTIONS IN: aspartic-type endopeptidase activity; INVOLVED IN: proteolysis; LOCATED IN: endomembrane system; EXPRESSED IN: 22 plant structures; EXPRESSED DURING: 13 growth stages; CONTAINS InterPro DOMAIN/s: Peptidase aspartic (InterPro:IPR021109), Peptidase aspartic, catalytic (InterPro:IPR009007), Peptidase A1 (InterPro:IPR001461), Twin-arginine tr…	cassava4.1_022068m|PACid:17982363	Eukaryotic aspartyl protease family protein	PGSC0003DMP400023010|PACid:24401378	Eukaryotic aspartyl protease family protein	comp313036_c1_seq1:960-1271(-)	m.107117	.	.	.	.	.	.	MLYNFHMWGVMPNTNKRNKTYYKIHNLLLYYNKLMEDTRSIRYNKACQEPNASACIGVLQLRFHQFGINYCHNPVLLSADSATIFTPTVLPSPAIIIMCGNSG*
Sp1_comp313036_c1_seq1	1102	.	CCGAT	C	18.3	.	INDEL;DP=139;VDB=0.0244;AF1=1;AC1=2;DP4=0,0,2,0;MQ=47;FQ=-40.5	GT:PL:GQ	1/1:57,6,0:10	Sp1_comp313036_c1_seq1	1102	.	CCGAT	C	9686.86	PASS	AC=6;AF=1.00;AN=6;BaseQRankSum=1.894;DP=205;FS=11.200;MLEAC=6;MLEAF=1.00;MQ=60.00;MQ0=0;MQRankSum=-1.375;QD=32.37;ReadPosRankSum=1.504	GT:AD:DP:GQ:MLPSAC:MLPSAF:PL	1/1/1/1/1/1:5,188:164:43:6:1.00:9722,1304,754,433,210,43,0	SG	1323	SPGI:CN11622	UniRef100_UPI0001983E8A	PREDICTED: hypothetical protein isoform 2 n=1 Tax=Vitis vinifera RepID=UPI0001983E8A	tr|Q3EBM0|Q3EBM0_ARATH	Uncharacterized protein At2g36670.1 OS=Arabidopsis thaliana GN=At2g36670	aspartic proteinase asp1	gi|460402184|ref|XP_004246594.1|	PREDICTED: aspartic proteinase-like protein 2-like [Solanum lycopersicum]	AT2G36670.1	Eukaryotic aspartyl protease family protein		Eukaryotic aspartyl protease family protein; FUNCTIONS IN: aspartic-type endopeptidase activity; INVOLVED IN: proteolysis; LOCATED IN: endomembrane system; EXPRESSED IN: 22 plant structures; EXPRESSED DURING: 13 growth stages; CONTAINS InterPro DOMAIN/s: Peptidase aspartic (InterPro:IPR021109), Peptidase aspartic, catalytic (InterPro:IPR009007), Peptidase A1 (InterPro:IPR001461), Twin-arginine tr…	cassava4.1_022068m|PACid:17982363	Eukaryotic aspartyl protease family protein	PGSC0003DMP400023010|PACid:24401378	Eukaryotic aspartyl protease family protein	comp313036_c1_seq1:960-1271(-)	m.107117	.	.	.	.	.	.	MLYNFHMWGVMPNTNKRNKTYYKIHNLLLYYNKLMEDTRSIRYNKACQEPNASACIGVLQLRFHQFGINYCHNPVLLSADSATIFTPTVLPSPAIIIMCGNSG*
Sp1_comp313036_c1_seq1	1104	.	GATGCATGC	GATGC	7.98	.	INDEL;DP=66;VDB=0.0190;AF1=1;AC1=2;DP4=0,0,2,0;MQ=45;FQ=-40.5	GT:PL:GQ	1/1:46,6,0:8	Sp1_comp313036_c1_seq1	1104	.	GATGC	G	12133.9	PASS	AC=6;AF=1.00;AN=6;DP=197;FS=0.000;MLEAC=6;MLEAF=1.00;MQ=60.00;MQ0=0;QD=22.81;RPA=2,1;RU=ATGC;STR	GT:AD:DP:GQ:MLPSAC:MLPSAF:PL	1/1/1/1/1/1:0,181:77:99:6:1.00:12169,1408,863,545,319,143,0	SG	1323	SPGI:CN11622	UniRef100_UPI0001983E8A	PREDICTED: hypothetical protein isoform 2 n=1 Tax=Vitis vinifera RepID=UPI0001983E8A	tr|Q3EBM0|Q3EBM0_ARATH	Uncharacterized protein At2g36670.1 OS=Arabidopsis thaliana GN=At2g36670	aspartic proteinase asp1	gi|460402184|ref|XP_004246594.1|	PREDICTED: aspartic proteinase-like protein 2-like [Solanum lycopersicum]	AT2G36670.1	Eukaryotic aspartyl protease family protein		Eukaryotic aspartyl protease family protein; FUNCTIONS IN: aspartic-type endopeptidase activity; INVOLVED IN: proteolysis; LOCATED IN: endomembrane system; EXPRESSED IN: 22 plant structures; EXPRESSED DURING: 13 growth stages; CONTAINS InterPro DOMAIN/s: Peptidase aspartic (InterPro:IPR021109), Peptidase aspartic, catalytic (InterPro:IPR009007), Peptidase A1 (InterPro:IPR001461), Twin-arginine tr…	cassava4.1_022068m|PACid:17982363	Eukaryotic aspartyl protease family protein	PGSC0003DMP400023010|PACid:24401378	Eukaryotic aspartyl protease family protein	comp313036_c1_seq1:960-1271(-)	m.107117	.	.	.	.	.	.	MLYNFHMWGVMPNTNKRNKTYYKIHNLLLYYNKLMEDTRSIRYNKACQEPNASACIGVLQLRFHQFGINYCHNPVLLSADSATIFTPTVLPSPAIIIMCGNSG*
Sp1_comp313036_c1_seq1	1213	.	GTTTT	GTTT	96.6	.	INDEL;DP=79;VDB=0.0118;AF1=0.5207;AC1=1;DP4=1,9,5,43;MQ=37;FQ=-23.5;PV4=1,0.0025,1,1	GT:PL:GQ	0/1:134,0,11:14	Sp1_comp313036_c1_seq1	1213	.	GT	G	2668.86	PASS	AC=5;AF=0.833;AN=6;BaseQRankSum=0.092;DP=86;FS=0.000;MLEAC=5;MLEAF=0.833;MQ=60.00;MQ0=0;MQRankSum=-0.673;QD=31.03;RPA=4,3;RU=T;ReadPosRankSum=0.716;STR	GT:AD:DP:GQ:MLPSAC:MLPSAF:PL	0/1/1/1/1/1:10,72:86:40:5:0.833:2704,433,226,112,40,0,260	SG	1323	SPGI:CN11622	UniRef100_UPI0001983E8A	PREDICTED: hypothetical protein isoform 2 n=1 Tax=Vitis vinifera RepID=UPI0001983E8A	tr|Q3EBM0|Q3EBM0_ARATH	Uncharacterized protein At2g36670.1 OS=Arabidopsis thaliana GN=At2g36670	aspartic proteinase asp1	gi|460402184|ref|XP_004246594.1|	PREDICTED: aspartic proteinase-like protein 2-like [Solanum lycopersicum]	AT2G36670.1	Eukaryotic aspartyl protease family protein		Eukaryotic aspartyl protease family protein; FUNCTIONS IN: aspartic-type endopeptidase activity; INVOLVED IN: proteolysis; LOCATED IN: endomembrane system; EXPRESSED IN: 22 plant structures; EXPRESSED DURING: 13 growth stages; CONTAINS InterPro DOMAIN/s: Peptidase aspartic (InterPro:IPR021109), Peptidase aspartic, catalytic (InterPro:IPR009007), Peptidase A1 (InterPro:IPR001461), Twin-arginine tr…	cassava4.1_022068m|PACid:17982363	Eukaryotic aspartyl protease family protein	PGSC0003DMP400023010|PACid:24401378	Eukaryotic aspartyl protease family protein	comp313036_c1_seq1:960-1271(-)	m.107117	.	.	.	.	.	.	MLYNFHMWGVMPNTNKRNKTYYKIHNLLLYYNKLMEDTRSIRYNKACQEPNASACIGVLQLRFHQFGINYCHNPVLLSADSATIFTPTVLPSPAIIIMCGNSG*
Sp1_comp313036_c1_seq1	778	.	ATTTTTT	ATTTTTTTTT	217	.	INDEL;DP=209;VDB=0.0400;AF1=0.5;AC1=1;DP4=19,17,25,29;MQ=46;FQ=54.5;PV4=0.67,1,1,1	GT:PL:GQ	0/1:255,0,89:92	Sp1_comp313036_c1_seq1	778	.	A	AT,ATTT	2827.86	PASS	AC=1,2;AF=0.167,0.333;AN=6;BaseQRankSum=-0.944;DP=217;FS=9.434;MLEAC=1,1;MLEAF=0.167,0.167;MQ=60.00;MQ0=0;MQRankSum=0.507;QD=13.03;RPA=6,7,9;RU=T;ReadPosRankSum=1.244;STR	GT:AD:DP:GQ:MLPSAC:MLPSAF	0/0/0/1/2/2:106,38,47:217:17:1,2:0.167,0.333	SG	1323	SPGI:CN11622	UniRef100_UPI0001983E8A	PREDICTED: hypothetical protein isoform 2 n=1 Tax=Vitis vinifera RepID=UPI0001983E8A	tr|Q3EBM0|Q3EBM0_ARATH	Uncharacterized protein At2g36670.1 OS=Arabidopsis thaliana GN=At2g36670	aspartic proteinase asp1	gi|460402184|ref|XP_004246594.1|	PREDICTED: aspartic proteinase-like protein 2-like [Solanum lycopersicum]	AT2G36670.1	Eukaryotic aspartyl protease family protein		Eukaryotic aspartyl protease family protein; FUNCTIONS IN: aspartic-type endopeptidase activity; INVOLVED IN: proteolysis; LOCATED IN: endomembrane system; EXPRESSED IN: 22 plant structures; EXPRESSED DURING: 13 growth stages; CONTAINS InterPro DOMAIN/s: Peptidase aspartic (InterPro:IPR021109), Peptidase aspartic, catalytic (InterPro:IPR009007), Peptidase A1 (InterPro:IPR001461), Twin-arginine tr…	cassava4.1_022068m|PACid:17982363	Eukaryotic aspartyl protease family protein	PGSC0003DMP400023010|PACid:24401378	Eukaryotic aspartyl protease family protein	comp313036_c1_seq1:960-1271(-)	m.107117	.	.	.	.	.	.	MLYNFHMWGVMPNTNKRNKTYYKIHNLLLYYNKLMEDTRSIRYNKACQEPNASACIGVLQLRFHQFGINYCHNPVLLSADSATIFTPTVLPSPAIIIMCGNSG*
Sp1_comp313036_c1_seq1	943	.	CAA	CA	112	.	INDEL;DP=158;VDB=0.0392;AF1=1;AC1=2;DP4=0,0,7,7;MQ=23;FQ=-76.5	GT:PL:GQ	1/1:153,42,0:81	Sp1_comp313036_c1_seq1	943	.	CA	C	9969.86	PASS	AC=6;AF=1.00;AN=6;DP=249;FS=0.000;MLEAC=6;MLEAF=1.00;MQ=59.93;MQ0=0;QD=29.32;RPA=2,1;RU=A;STR	GT:AD:DP:GQ:MLPSAC:MLPSAF:PL	1/1/1/1/1/1:0,236:249:99:6:1.00:10005,1836,1126,710,416,187,0	SG	1323	SPGI:CN11622	UniRef100_UPI0001983E8A	PREDICTED: hypothetical protein isoform 2 n=1 Tax=Vitis vinifera RepID=UPI0001983E8A	tr|Q3EBM0|Q3EBM0_ARATH	Uncharacterized protein At2g36670.1 OS=Arabidopsis thaliana GN=At2g36670	aspartic proteinase asp1	gi|460402184|ref|XP_004246594.1|	PREDICTED: aspartic proteinase-like protein 2-like [Solanum lycopersicum]	AT2G36670.1	Eukaryotic aspartyl protease family protein		Eukaryotic aspartyl protease family protein; FUNCTIONS IN: aspartic-type endopeptidase activity; INVOLVED IN: proteolysis; LOCATED IN: endomembrane system; EXPRESSED IN: 22 plant structures; EXPRESSED DURING: 13 growth stages; CONTAINS InterPro DOMAIN/s: Peptidase aspartic (InterPro:IPR021109), Peptidase aspartic, catalytic (InterPro:IPR009007), Peptidase A1 (InterPro:IPR001461), Twin-arginine tr…	cassava4.1_022068m|PACid:17982363	Eukaryotic aspartyl protease family protein	PGSC0003DMP400023010|PACid:24401378	Eukaryotic aspartyl protease family protein	comp313036_c1_seq1:960-1271(-)	m.107117	.	.	.	.	.	.	MLYNFHMWGVMPNTNKRNKTYYKIHNLLLYYNKLMEDTRSIRYNKACQEPNASACIGVLQLRFHQFGINYCHNPVLLSADSATIFTPTVLPSPAIIIMCGNSG*
Sp1_comp313038_c0_seq2	226	.	A	AT	686.95	PASS	AC=6;AF=1.00;AN=6;DP=24;FS=0.000;MLEAC=6;MLEAF=1.00;MQ=60.00;MQ0=0;QD=28.62	GT:AD:DP:GQ:MLPSAC:MLPSAF:PL	1/1/1/1/1/1:0,23:24:17:6:1.00:722,154,97,63,37,17,0											GATK	638	SPGI:SNFRFM4LP02QAKAM			-No-Hit-		---NA---	No hit in this database		No hit in this database				No hit in this database		No hit in this database
Sp1_comp313038_c0_seq2	270	.	A	AT	411.43	PASS	AC=6;AF=1.00;AN=6;DP=13;FS=0.000;MLEAC=6;MLEAF=1.00;MQ=60.00;MQ0=0;QD=31.65;RPA=2,3;RU=T;STR	GT:AD:DP:GQ:MLPSAC:MLPSAF:PL	1/1/1/1/1/1:0,11:13:9:6:1.00:446,86,52,33,19,9,0											GATK	638	SPGI:SNFRFM4LP02QAKAM			-No-Hit-		---NA---	No hit in this database		No hit in this database				No hit in this database		No hit in this database
Sp1_comp313038_c0_seq2	277	.	TCC	T	458.56	PASS	AC=6;AF=1.00;AN=6;DP=11;FS=0.000;MLEAC=6;MLEAF=1.00;MQ=60.00;MQ0=0;QD=26.84;RPA=4,2;RU=C;STR	GT:AD:DP:GQ:MLPSAC:MLPSAF:PL	1/1/1/1/1/1:0,10:11:8:6:1.00:493,78,48,30,18,8,0											GATK	638	SPGI:SNFRFM4LP02QAKAM			-No-Hit-		---NA---	No hit in this database		No hit in this database				No hit in this database		No hit in this database
Sp1_comp313041_c0_seq1	166	.	ACC	AC	179	.	INDEL;DP=20;VDB=0.0014;AF1=1;AC1=2;DP4=0,0,9,2;MQ=45;FQ=-67.5	GT:PL:GQ	1/1:220,33,0:63	Sp1_comp313041_c0_seq1	166	.	AC	A	681.14	PASS	AC=6;AF=1.00;AN=6;BaseQRankSum=-0.315;DP=22;FS=0.000;MLEAC=6;MLEAF=1.00;MQ=60.00;MQ0=0;MQRankSum=-0.189;QD=30.96;RPA=2,1;RU=C;ReadPosRankSum=1.323;STR	GT:AD:DP:GQ:MLPSAC:MLPSAF:PL	1/1/1/1/1/1:2,18:22:12:6:1.00:716,127,77,47,27,12,0	SG	3198	SPGI:CN14466	UniRef100_A7ISW5	Copper P1B-ATPase n=1 Tax=Glycine max RepID=A7ISW5_SOYBN	tr|B9DFX7|B9DFX7_ARATH	AT5G21930 protein OS=Arabidopsis thaliana GN=At5g21930	p-type atpase superfamily	gi|460399025|ref|XP_004245045.1|	PREDICTED: copper-transporting ATPase PAA2, chloroplastic-like [Solanum lycopersicum]	AT5G21930.2	P-type ATPase of Arabidopsis 2	P-Type ATPase, mediates copper transport to chloroplast thylakoid lumen. Required for accumulation of copper-containing plastocyanin in the thylakoid lumen and for effective photosynthetic electron transport	P-type ATPase of Arabidopsis 2 (PAA2); CONTAINS InterPro DOMAIN/s: Heavy metal transport/detoxification protein (InterPro:IPR006121), ATPase, P type, cation/copper-transporter (InterPro:IPR006403), ATPase, P-type, ATPase-associated domain (InterPro:IPR008250), Haloacid dehalogenase-like hydrolase (InterPro:IPR005834), ATPase, P-type, K/Mg/Cd/Cu/Zn/Na/Ca/Na/H-transporter (InterPro:IPR001757), ATPa…	cassava4.1_001410m|PACid:17970348	P-type ATPase of Arabidopsis 2	PGSC0003DMP400016690|PACid:24429207	copper-exporting ATPase / responsive-to-antagonist 1 / copper-transporting ATPase (RAN1)	comp313041_c0_seq1:226-2898(+)	m.107132	sp|B9DFX7|HMA8_ARATH`B9DFX7`Q:1-875,H:1-876`70.33%ID`E:0`RecName: Full=Copper-transporting ATPase PAA2, chloroplastic; EC=3.6.3.4; AltName: Full=Protein HEAVY METAL ATPASE 8; Flags: Precursor;`Eukaryota; Viridiplantae; Streptophyta; Embryophyta; Tracheophyta; Spermatophyta; Magnoliophyta; eudicotyledons; core eudicotyledons; rosids; malvids; Brassicales; Brassicaceae; Camelineae; Arabidopsis.	PF00403.21^HMA^Heavy-metal-associated domain^78-143^E:1e-06`PF00122.15^E1-E2_ATPase^E1-E2 ATPase^286-536^E:5.1e-49`PF00702.21^Hydrolase^haloacid dehalogenase-like hydrolase^541-773^E:9.4e-40`PF12710.2^HAD^haloacid dehalogenase-like hydrolase^545-769^E:9.8e-13	.	ExpAA=112.97`PredHel=3`Topology=o445-467i821-840o850-872i	COG2217^ Cation transport ATPase	GO:0009535^cellular_component^chloroplast thylakoid membrane`GO:0016021^cellular_component^integral to membrane`GO:0005524^molecular_function^ATP binding`GO:0005375^molecular_function^copper ion transmembrane transporter activity`GO:0004008^molecular_function^copper-exporting ATPase activity`GO:0046872^molecular_function^metal ion binding`GO:0006754^biological_process^ATP biosynthetic process`GO:…	MAANLLRFSLSPNQKLTPSFRYSNVRNFQFNPLLRRQRRTDPHLLRNGVFAKAVEVNPVSTKPPVQKQAKPDDSTVLLDVTGMMCGACVSRVKSIISADDRVESAVVNMLTETAAVKLKPTAAAVEEGSAAEELAKRLTDCGFPTKKRASGLGIEDKVKKWKEMVAKKEALLVESRNRVAFAWSLVALCCGAHGSHILHSLGIHVGHGSIMELLHNSYLKGGLALGALLGPGRDLLFDGLQAFMKGSPNMNSLVGFGSLAAFAISAVSLLNPELQWDAAFFDEPVMLLGFVLLGRSLEERARLKASSDMNELLSLISTQSRLVIAPSGSDSSSDVVSSDAMCIEVPTDDIRVGDSLLVLPGETIPVDGKVVAGRSVVDESMLTGESLPVFKERGLSVSA…
Sp1_comp313041_c0_seq1	2917	.	TCCACGCC	T	9644.9	PASS	AC=3;AF=0.500;AN=6;BaseQRankSum=2.490;DP=247;FS=4.588;MLEAC=3;MLEAF=0.500;MQ=59.71;MQ0=0;MQRankSum=-0.154;QD=16.73;ReadPosRankSum=2.702	GT:AD:DP:GQ:MLPSAC:MLPSAF:PL	0/0/0/1/1/1:88,107:246:21:3:0.500:9680,315,78,0,21,182,2147483647											GATK	3198	SPGI:CN14466	UniRef100_A7ISW5	Copper P1B-ATPase n=1 Tax=Glycine max RepID=A7ISW5_SOYBN	tr|B9DFX7|B9DFX7_ARATH	AT5G21930 protein OS=Arabidopsis thaliana GN=At5g21930	p-type atpase superfamily	gi|460399025|ref|XP_004245045.1|	PREDICTED: copper-transporting ATPase PAA2, chloroplastic-like [Solanum lycopersicum]	AT5G21930.2	P-type ATPase of Arabidopsis 2	P-Type ATPase, mediates copper transport to chloroplast thylakoid lumen. Required for accumulation of copper-containing plastocyanin in the thylakoid lumen and for effective photosynthetic electron transport	P-type ATPase of Arabidopsis 2 (PAA2); CONTAINS InterPro DOMAIN/s: Heavy metal transport/detoxification protein (InterPro:IPR006121), ATPase, P type, cation/copper-transporter (InterPro:IPR006403), ATPase, P-type, ATPase-associated domain (InterPro:IPR008250), Haloacid dehalogenase-like hydrolase (InterPro:IPR005834), ATPase, P-type, K/Mg/Cd/Cu/Zn/Na/Ca/Na/H-transporter (InterPro:IPR001757), ATPa…	cassava4.1_001410m|PACid:17970348	P-type ATPase of Arabidopsis 2	PGSC0003DMP400016690|PACid:24429207	copper-exporting ATPase / responsive-to-antagonist 1 / copper-transporting ATPase (RAN1)	comp313041_c0_seq1:226-2898(+)	m.107132	sp|B9DFX7|HMA8_ARATH`B9DFX7`Q:1-875,H:1-876`70.33%ID`E:0`RecName: Full=Copper-transporting ATPase PAA2, chloroplastic; EC=3.6.3.4; AltName: Full=Protein HEAVY METAL ATPASE 8; Flags: Precursor;`Eukaryota; Viridiplantae; Streptophyta; Embryophyta; Tracheophyta; Spermatophyta; Magnoliophyta; eudicotyledons; core eudicotyledons; rosids; malvids; Brassicales; Brassicaceae; Camelineae; Arabidopsis.	PF00403.21^HMA^Heavy-metal-associated domain^78-143^E:1e-06`PF00122.15^E1-E2_ATPase^E1-E2 ATPase^286-536^E:5.1e-49`PF00702.21^Hydrolase^haloacid dehalogenase-like hydrolase^541-773^E:9.4e-40`PF12710.2^HAD^haloacid dehalogenase-like hydrolase^545-769^E:9.8e-13	.	ExpAA=112.97`PredHel=3`Topology=o445-467i821-840o850-872i	COG2217^ Cation transport ATPase	GO:0009535^cellular_component^chloroplast thylakoid membrane`GO:0016021^cellular_component^integral to membrane`GO:0005524^molecular_function^ATP binding`GO:0005375^molecular_function^copper ion transmembrane transporter activity`GO:0004008^molecular_function^copper-exporting ATPase activity`GO:0046872^molecular_function^metal ion binding`GO:0006754^biological_process^ATP biosynthetic process`GO:…	MAANLLRFSLSPNQKLTPSFRYSNVRNFQFNPLLRRQRRTDPHLLRNGVFAKAVEVNPVSTKPPVQKQAKPDDSTVLLDVTGMMCGACVSRVKSIISADDRVESAVVNMLTETAAVKLKPTAAAVEEGSAAEELAKRLTDCGFPTKKRASGLGIEDKVKKWKEMVAKKEALLVESRNRVAFAWSLVALCCGAHGSHILHSLGIHVGHGSIMELLHNSYLKGGLALGALLGPGRDLLFDGLQAFMKGSPNMNSLVGFGSLAAFAISAVSLLNPELQWDAAFFDEPVMLLGFVLLGRSLEERARLKASSDMNELLSLISTQSRLVIAPSGSDSSSDVVSSDAMCIEVPTDDIRVGDSLLVLPGETIPVDGKVVAGRSVVDESMLTGESLPVFKERGLSVSA…
Sp1_comp313041_c0_seq1	168	.	CAAA	CAA	46.5	.	INDEL;DP=21;VDB=0.0025;AF1=0.5064;AC1=1;DP4=1,0,4,0;MQ=46;FQ=-18.6;PV4=1,1,0.28,1	GT:PL:GQ	0/1:84,0,16:19											SAM	3198	SPGI:CN14466	UniRef100_A7ISW5	Copper P1B-ATPase n=1 Tax=Glycine max RepID=A7ISW5_SOYBN	tr|B9DFX7|B9DFX7_ARATH	AT5G21930 protein OS=Arabidopsis thaliana GN=At5g21930	p-type atpase superfamily	gi|460399025|ref|XP_004245045.1|	PREDICTED: copper-transporting ATPase PAA2, chloroplastic-like [Solanum lycopersicum]	AT5G21930.2	P-type ATPase of Arabidopsis 2	P-Type ATPase, mediates copper transport to chloroplast thylakoid lumen. Required for accumulation of copper-containing plastocyanin in the thylakoid lumen and for effective photosynthetic electron transport	P-type ATPase of Arabidopsis 2 (PAA2); CONTAINS InterPro DOMAIN/s: Heavy metal transport/detoxification protein (InterPro:IPR006121), ATPase, P type, cation/copper-transporter (InterPro:IPR006403), ATPase, P-type, ATPase-associated domain (InterPro:IPR008250), Haloacid dehalogenase-like hydrolase (InterPro:IPR005834), ATPase, P-type, K/Mg/Cd/Cu/Zn/Na/Ca/Na/H-transporter (InterPro:IPR001757), ATPa…	cassava4.1_001410m|PACid:17970348	P-type ATPase of Arabidopsis 2	PGSC0003DMP400016690|PACid:24429207	copper-exporting ATPase / responsive-to-antagonist 1 / copper-transporting ATPase (RAN1)	comp313041_c0_seq1:226-2898(+)	m.107132	sp|B9DFX7|HMA8_ARATH`B9DFX7`Q:1-875,H:1-876`70.33%ID`E:0`RecName: Full=Copper-transporting ATPase PAA2, chloroplastic; EC=3.6.3.4; AltName: Full=Protein HEAVY METAL ATPASE 8; Flags: Precursor;`Eukaryota; Viridiplantae; Streptophyta; Embryophyta; Tracheophyta; Spermatophyta; Magnoliophyta; eudicotyledons; core eudicotyledons; rosids; malvids; Brassicales; Brassicaceae; Camelineae; Arabidopsis.	PF00403.21^HMA^Heavy-metal-associated domain^78-143^E:1e-06`PF00122.15^E1-E2_ATPase^E1-E2 ATPase^286-536^E:5.1e-49`PF00702.21^Hydrolase^haloacid dehalogenase-like hydrolase^541-773^E:9.4e-40`PF12710.2^HAD^haloacid dehalogenase-like hydrolase^545-769^E:9.8e-13	.	ExpAA=112.97`PredHel=3`Topology=o445-467i821-840o850-872i	COG2217^ Cation transport ATPase	GO:0009535^cellular_component^chloroplast thylakoid membrane`GO:0016021^cellular_component^integral to membrane`GO:0005524^molecular_function^ATP binding`GO:0005375^molecular_function^copper ion transmembrane transporter activity`GO:0004008^molecular_function^copper-exporting ATPase activity`GO:0046872^molecular_function^metal ion binding`GO:0006754^biological_process^ATP biosynthetic process`GO:…	MAANLLRFSLSPNQKLTPSFRYSNVRNFQFNPLLRRQRRTDPHLLRNGVFAKAVEVNPVSTKPPVQKQAKPDDSTVLLDVTGMMCGACVSRVKSIISADDRVESAVVNMLTETAAVKLKPTAAAVEEGSAAEELAKRLTDCGFPTKKRASGLGIEDKVKKWKEMVAKKEALLVESRNRVAFAWSLVALCCGAHGSHILHSLGIHVGHGSIMELLHNSYLKGGLALGALLGPGRDLLFDGLQAFMKGSPNMNSLVGFGSLAAFAISAVSLLNPELQWDAAFFDEPVMLLGFVLLGRSLEERARLKASSDMNELLSLISTQSRLVIAPSGSDSSSDVVSSDAMCIEVPTDDIRVGDSLLVLPGETIPVDGKVVAGRSVVDESMLTGESLPVFKERGLSVSA…
Sp1_comp313045_c0_seq1	2345	.	TA	T	3268.95	PASS	AC=3;AF=0.500;AN=6;BaseQRankSum=1.246;DP=250;FS=0.000;MLEAC=3;MLEAF=0.500;MQ=60.00;MQ0=0;MQRankSum=-1.171;QD=13.08;RPA=3,2;RU=A;ReadPosRankSum=2.467;STR	GT:AD:DP:GQ:MLPSAC:MLPSAF:PL	0/0/0/1/1/1:95,120:250:17:3:0.500:3304,289,74,0,17,159,2147483647											GATK	2662	SPGI:SNEE884297.1	UniRef100_UPI00015CC06B	PREDICTED: hypothetical protein n=1 Tax=Vitis vinifera RepID=UPI00015CC06B	tr|Q0WT48|Q0WT48_ARATH	Putative DnaJ protein OS=Arabidopsis thaliana GN=At1g79940	protein	gi|460376824|ref|XP_004234196.1|	PREDICTED: translocation protein SEC63 homolog [Solanum lycopersicum]	AT1G79940.3	DnaJ / Sec63 Brl domains-containing protein	J domain protein localized in ER membrane. Mutants have defective pollen germination.	ATERDJ2A; FUNCTIONS IN: unfolded protein binding, heat shock protein binding; INVOLVED IN: protein folding; LOCATED IN: mitochondrion, integral to endoplasmic reticulum membrane, endoplasmic reticulum, plasma membrane; EXPRESSED IN: 24 plant structures; EXPRESSED DURING: 13 growth stages; CONTAINS InterPro DOMAIN/s: Molecular chaperone, heat shock protein, Hsp40, DnaJ (InterPro:IPR015609), Sec63 …	cassava4.1_002911m|PACid:17989949	DnaJ / Sec63 Brl domains-containing protein	PGSC0003DMP400016796|PACid:24405013	DnaJ / Sec63 Brl domains-containing protein	comp313045_c0_seq1:141-2285(+)	m.107151	sp|Q5R660|SEC63_PONAB`Q5R660`Q:11-470,H:15-470`28.95%ID`E:1e-39`RecName: Full=Translocation protein SEC63 homolog;`Eukaryota; Metazoa; Chordata; Craniata; Vertebrata; Euteleostomi; Mammalia; Eutheria; Euarchontoglires; Primates; Haplorrhini; Catarrhini; Hominidae; Pongo.	PF00226.26^DnaJ^DnaJ domain^99-160^E:5.6e-24`PF02889.11^Sec63^Sec63 Brl domain^204-599^E:1.2e-73	.	ExpAA=69.58`PredHel=3`Topology=o10-32i62-84o190-212i	.	GO:0005789^cellular_component^endoplasmic reticulum membrane`GO:0016021^cellular_component^integral to membrane`GO:0006457^biological_process^protein folding`GO:0015031^biological_process^protein transport	MADNQENSALFPIFILSVIGLPLVPYTVLKIFRAATRSTRNIHCECSVCTRSGKYRKSNSQWISSFLSCSNVTLILLWLIVGLVAYSVKQSRSEIQVFEPFSILGLEPGASDSAIKKAYRRLSIQYHPDKNPDPDANKYFVEYISKAYQALTDPISRENFEKYGHPDGRQGFQVGIALPEFLLAGASGGVLLIWILGGMILLPLIIGVIYLSRSSQYSGNVRRETLSTYFNSVKPSLAPSKIMEVFIKAAEYMEIPVRRSDDEPLQKLFSVVKGELNLDGKNAKQEQAKYWKQHPSLIKTELLIQAHLTRKAETLSPDLQKDYKHVLQLAPRLLEELFVMANLPRTSKGHGWLRPAIGVVELSQCIVQAIPLSARKATRGSSEGVAPFLQLPHFSDSVI…		OG1_9798
Sp1_comp313045_c0_seq1	2395	.	CA	C	3043.03	PASS	AC=2;AF=0.333;AN=6;BaseQRankSum=1.649;DP=226;FS=0.534;MLEAC=2;MLEAF=0.333;MQ=59.88;MQ0=0;MQRankSum=0.063;QD=13.46;RPA=2,1;RU=A;ReadPosRankSum=-0.078;STR	GT:AD:DP:GQ:MLPSAC:MLPSAF:PL	0/0/0/0/1/1:135,88:226:14:2:0.333:3078,134,0,14,141,2147483647,2147483647											GATK	2662	SPGI:SNEE884297.1	UniRef100_UPI00015CC06B	PREDICTED: hypothetical protein n=1 Tax=Vitis vinifera RepID=UPI00015CC06B	tr|Q0WT48|Q0WT48_ARATH	Putative DnaJ protein OS=Arabidopsis thaliana GN=At1g79940	protein	gi|460376824|ref|XP_004234196.1|	PREDICTED: translocation protein SEC63 homolog [Solanum lycopersicum]	AT1G79940.3	DnaJ / Sec63 Brl domains-containing protein	J domain protein localized in ER membrane. Mutants have defective pollen germination.	ATERDJ2A; FUNCTIONS IN: unfolded protein binding, heat shock protein binding; INVOLVED IN: protein folding; LOCATED IN: mitochondrion, integral to endoplasmic reticulum membrane, endoplasmic reticulum, plasma membrane; EXPRESSED IN: 24 plant structures; EXPRESSED DURING: 13 growth stages; CONTAINS InterPro DOMAIN/s: Molecular chaperone, heat shock protein, Hsp40, DnaJ (InterPro:IPR015609), Sec63 …	cassava4.1_002911m|PACid:17989949	DnaJ / Sec63 Brl domains-containing protein	PGSC0003DMP400016796|PACid:24405013	DnaJ / Sec63 Brl domains-containing protein	comp313045_c0_seq1:141-2285(+)	m.107151	sp|Q5R660|SEC63_PONAB`Q5R660`Q:11-470,H:15-470`28.95%ID`E:1e-39`RecName: Full=Translocation protein SEC63 homolog;`Eukaryota; Metazoa; Chordata; Craniata; Vertebrata; Euteleostomi; Mammalia; Eutheria; Euarchontoglires; Primates; Haplorrhini; Catarrhini; Hominidae; Pongo.	PF00226.26^DnaJ^DnaJ domain^99-160^E:5.6e-24`PF02889.11^Sec63^Sec63 Brl domain^204-599^E:1.2e-73	.	ExpAA=69.58`PredHel=3`Topology=o10-32i62-84o190-212i	.	GO:0005789^cellular_component^endoplasmic reticulum membrane`GO:0016021^cellular_component^integral to membrane`GO:0006457^biological_process^protein folding`GO:0015031^biological_process^protein transport	MADNQENSALFPIFILSVIGLPLVPYTVLKIFRAATRSTRNIHCECSVCTRSGKYRKSNSQWISSFLSCSNVTLILLWLIVGLVAYSVKQSRSEIQVFEPFSILGLEPGASDSAIKKAYRRLSIQYHPDKNPDPDANKYFVEYISKAYQALTDPISRENFEKYGHPDGRQGFQVGIALPEFLLAGASGGVLLIWILGGMILLPLIIGVIYLSRSSQYSGNVRRETLSTYFNSVKPSLAPSKIMEVFIKAAEYMEIPVRRSDDEPLQKLFSVVKGELNLDGKNAKQEQAKYWKQHPSLIKTELLIQAHLTRKAETLSPDLQKDYKHVLQLAPRLLEELFVMANLPRTSKGHGWLRPAIGVVELSQCIVQAIPLSARKATRGSSEGVAPFLQLPHFSDSVI…		OG1_9798
Sp1_comp313046_c0_seq1	326	.	AAGAGA	AAGA	217	.	INDEL;DP=58;VDB=0.0399;AF1=0.5;AC1=1;DP4=6,6,21,19;MQ=49;FQ=217;PV4=1,8.5e-06,0.14,1	GT:PL:GQ	0/1:255,0,255:99	Sp1_comp313046_c0_seq1	326	.	AAG	A	1896.06	PASS	AC=5;AF=0.833;AN=6;BaseQRankSum=0.010;DP=58;FS=0.000;MLEAC=5;MLEAF=0.833;MQ=60.00;MQ0=0;MQRankSum=0.239;QD=32.69;RPA=2,1;RU=AG;ReadPosRankSum=1.321;STR	GT:AD:DP:GQ:MLPSAC:MLPSAF:PL	0/1/1/1/1/1:12,42:58:5:5:0.833:1930,210,95,36,5,0,467	SG	479	No hit in this database						gi|47933777|gb|AAT39459.1|	protein disulfide isomerase [Ipomoea batatas]	AT1G77510.1	PDI-like 1-2	Encodes a protein disulfide isomerase-like (PDIL) protein, a member of a multigene family within the thioredoxin (TRX) superfamily. Transcript levels for this gene are up-regulated in response to three different chemical inducers of ER stress (dithiothreitol, beta-mercaptoethanol, and tunicamycin). AtIRE1-2 does not appear to be required for this response, but the atbzip60 mutant has a diminished…	PDI-like 1-2 (PDIL1-2); FUNCTIONS IN: protein disulfide isomerase activity; INVOLVED IN: response to cadmium ion, response to salt stress, response to endoplasmic reticulum stress; LOCATED IN: endoplasmic reticulum, plasma membrane, chloroplast; EXPRESSED IN: 28 plant structures; EXPRESSED DURING: 15 growth stages; CONTAINS InterPro DOMAIN/s: Thioredoxin fold (InterPro:IPR012335), Disulphide isom…	cassava4.1_006109m|PACid:17991358	PDI-like 1-1	PGSC0003DMP400007420|PACid:24396552	PDI-like 1-1
Sp1_comp313046_c0_seq1	242	.	CCA	CCACA	204	.	INDEL;DP=65;VDB=0.0392;AF1=0.5;AC1=1;DP4=27,21,6,7;MQ=49;FQ=207;PV4=0.55,1,0.00064,0.3	GT:PL:GQ	0/1:242,0,255:99											SAM	479	No hit in this database						gi|47933777|gb|AAT39459.1|	protein disulfide isomerase [Ipomoea batatas]	AT1G77510.1	PDI-like 1-2	Encodes a protein disulfide isomerase-like (PDIL) protein, a member of a multigene family within the thioredoxin (TRX) superfamily. Transcript levels for this gene are up-regulated in response to three different chemical inducers of ER stress (dithiothreitol, beta-mercaptoethanol, and tunicamycin). AtIRE1-2 does not appear to be required for this response, but the atbzip60 mutant has a diminished…	PDI-like 1-2 (PDIL1-2); FUNCTIONS IN: protein disulfide isomerase activity; INVOLVED IN: response to cadmium ion, response to salt stress, response to endoplasmic reticulum stress; LOCATED IN: endoplasmic reticulum, plasma membrane, chloroplast; EXPRESSED IN: 28 plant structures; EXPRESSED DURING: 15 growth stages; CONTAINS InterPro DOMAIN/s: Thioredoxin fold (InterPro:IPR012335), Disulphide isom…	cassava4.1_006109m|PACid:17991358	PDI-like 1-1	PGSC0003DMP400007420|PACid:24396552	PDI-like 1-1
Sp1_comp313046_c0_seq1	419	.	TGGGAGGGGAGGG	TGGGAGGG	217	.	INDEL;DP=35;VDB=0.0140;AF1=0.5;AC1=1;DP4=4,3,10,9;MQ=45;FQ=146;PV4=1,0.00017,1,1	GT:PL:GQ	0/1:255,0,181:99											SAM	479	No hit in this database						gi|47933777|gb|AAT39459.1|	protein disulfide isomerase [Ipomoea batatas]	AT1G77510.1	PDI-like 1-2	Encodes a protein disulfide isomerase-like (PDIL) protein, a member of a multigene family within the thioredoxin (TRX) superfamily. Transcript levels for this gene are up-regulated in response to three different chemical inducers of ER stress (dithiothreitol, beta-mercaptoethanol, and tunicamycin). AtIRE1-2 does not appear to be required for this response, but the atbzip60 mutant has a diminished…	PDI-like 1-2 (PDIL1-2); FUNCTIONS IN: protein disulfide isomerase activity; INVOLVED IN: response to cadmium ion, response to salt stress, response to endoplasmic reticulum stress; LOCATED IN: endoplasmic reticulum, plasma membrane, chloroplast; EXPRESSED IN: 28 plant structures; EXPRESSED DURING: 15 growth stages; CONTAINS InterPro DOMAIN/s: Thioredoxin fold (InterPro:IPR012335), Disulphide isom…	cassava4.1_006109m|PACid:17991358	PDI-like 1-1	PGSC0003DMP400007420|PACid:24396552	PDI-like 1-1
Sp1_comp313049_c0_seq1	125	.	CAAA	CA	96.5	.	INDEL;DP=18;VDB=0.0400;AF1=0.5;AC1=1;DP4=5,4,3,2;MQ=50;FQ=99.5;PV4=1,1.3e-05,1,1	GT:PL:GQ	0/1:134,0,255:99	Sp1_comp313049_c0_seq1	125	.	CAA	C	285.97	PASS	AC=3;AF=0.500;AN=6;BaseQRankSum=-1.059;DP=18;FS=0.000;MLEAC=3;MLEAF=0.500;MQ=60.00;MQ0=0;MQRankSum=0.000;QD=15.89;RPA=3,1;RU=A;ReadPosRankSum=0.212;STR	GT:AD:DP:GQ:MLPSAC:MLPSAF:PL	0/0/0/1/1/1:9,7:18:1:3:0.500:318,13,1,0,7,27,424	SG	690	No hit in this database						gi|508719805|gb|EOY11702.1|	Tetratricopeptide repeat (TPR)-like superfamily protein [Theobroma cacao]	AT5G52630.1	mitochondrial RNAediting factor 1	Encodes a member of the DYW subfamily of pentatricopeptide repeat (PPR) proteins. Loss of MEF1 function affects RNA editing at specific sites in the mitochondrial genome but do not exhibit obvious phenotypes.	mitochondrial RNAediting factor 1 (MEF1); CONTAINS InterPro DOMAIN/s: Pentatricopeptide repeat (InterPro:IPR002885); BEST Arabidopsis thaliana protein match is: Pentatricopeptide repeat (PPR) superfamily protein (TAIR:AT5G04780.1); Has 1807 Blast hits to 1807 proteins in 277 species: Archae - 0; Bacteria - 0; Metazoa - 736; Fungi - 347; Plants - 385; Viruses - 0; Other Eukaryotes - 339 (source: N…	cassava4.1_003935m|PACid:17993315	Tetratricopeptide repeat (TPR)-like superfamily protein	PGSC0003DMP400004944|PACid:24421737	Tetratricopeptide repeat (TPR)-like superfamily protein
Sp1_comp313049_c0_seq1	240	.	ATTGCTT	ATT	152	.	INDEL;DP=10;VDB=0.0399;AF1=0.5;AC1=1;DP4=3,1,3,2;MQ=49;FQ=114;PV4=1,0.18,0.39,0.2	GT:PL:GQ	0/1:190,0,149:99	Sp1_comp313049_c0_seq1	240	.	ATTGC	A	291.09	PASS	AC=3;AF=0.500;AN=6;BaseQRankSum=0.851;DP=11;FS=2.341;MLEAC=3;MLEAF=0.500;MQ=60.00;MQ0=0;MQRankSum=0.851;QD=19.85;ReadPosRankSum=-1.453	GT:AD:DP:GQ:MLPSAC:MLPSAF:PL	0/0/0/1/1/1:5,5:10:3:3:0.500:323,13,3,0,3,13,323	SG	690	No hit in this database						gi|508719805|gb|EOY11702.1|	Tetratricopeptide repeat (TPR)-like superfamily protein [Theobroma cacao]	AT5G52630.1	mitochondrial RNAediting factor 1	Encodes a member of the DYW subfamily of pentatricopeptide repeat (PPR) proteins. Loss of MEF1 function affects RNA editing at specific sites in the mitochondrial genome but do not exhibit obvious phenotypes.	mitochondrial RNAediting factor 1 (MEF1); CONTAINS InterPro DOMAIN/s: Pentatricopeptide repeat (InterPro:IPR002885); BEST Arabidopsis thaliana protein match is: Pentatricopeptide repeat (PPR) superfamily protein (TAIR:AT5G04780.1); Has 1807 Blast hits to 1807 proteins in 277 species: Archae - 0; Bacteria - 0; Metazoa - 736; Fungi - 347; Plants - 385; Viruses - 0; Other Eukaryotes - 339 (source: N…	cassava4.1_003935m|PACid:17993315	Tetratricopeptide repeat (TPR)-like superfamily protein	PGSC0003DMP400004944|PACid:24421737	Tetratricopeptide repeat (TPR)-like superfamily protein
Sp1_comp313049_c0_seq1	445	.	GGTT	GGTTCGTT	20.5	.	INDEL;DP=9;VDB=0.0118;AF1=0.5;AC1=1;DP4=1,3,0,2;MQ=44;FQ=23.5;PV4=1,0.0019,0.32,1	GT:PL:GQ	0/1:58,0,145:61											SAM	690	No hit in this database						gi|508719805|gb|EOY11702.1|	Tetratricopeptide repeat (TPR)-like superfamily protein [Theobroma cacao]	AT5G52630.1	mitochondrial RNAediting factor 1	Encodes a member of the DYW subfamily of pentatricopeptide repeat (PPR) proteins. Loss of MEF1 function affects RNA editing at specific sites in the mitochondrial genome but do not exhibit obvious phenotypes.	mitochondrial RNAediting factor 1 (MEF1); CONTAINS InterPro DOMAIN/s: Pentatricopeptide repeat (InterPro:IPR002885); BEST Arabidopsis thaliana protein match is: Pentatricopeptide repeat (PPR) superfamily protein (TAIR:AT5G04780.1); Has 1807 Blast hits to 1807 proteins in 277 species: Archae - 0; Bacteria - 0; Metazoa - 736; Fungi - 347; Plants - 385; Viruses - 0; Other Eukaryotes - 339 (source: N…	cassava4.1_003935m|PACid:17993315	Tetratricopeptide repeat (TPR)-like superfamily protein	PGSC0003DMP400004944|PACid:24421737	Tetratricopeptide repeat (TPR)-like superfamily protein
Sp1_comp313051_c0_seq1	1400	.	ATGTTGTT	ATGTT	116	.	INDEL;DP=91;VDB=0.0190;AF1=0.5;AC1=1;DP4=23,51,3,10;MQ=47;FQ=119;PV4=0.75,0.18,1,1	GT:PL:GQ	0/1:154,0,255:99											SAM	1519	SPGI:CN30227	UniRef100_UPI0001982CBA	PREDICTED: hypothetical protein n=1 Tax=Vitis vinifera RepID=UPI0001982CBA	tr|Q9LPJ1|Q9LPJ1_ARATH		PREDICTED: hypothetical protein [Vitis vinifera]	gi|460400661|ref|XP_004245851.1|	PREDICTED: uncharacterized protein LOC101256112 isoform 1 [Solanum lycopersicum]	AT1G32730.1			unknown protein; LOCATED IN: chloroplast; EXPRESSED IN: 12 plant structures; EXPRESSED DURING: 6 growth stages; CONTAINS InterPro DOMAIN/s: Protein of unknown function DUF702 (InterPro:IPR007818); Has 120 Blast hits to 118 proteins in 39 species: Archae - 0; Bacteria - 8; Metazoa - 63; Fungi - 4; Plants - 33; Viruses - 0; Other Eukaryotes - 12 (source: NCBI BLink).	cassava4.1_025300m|PACid:17968011	AT1G32730.1	No hit in this database		comp313051_c0_seq1:173-1279(+)	m.107163	.	PF05142.7^DUF702^Domain of unknown function (DUF702)^36-70^E:3.3e-05	.	.	.	.	MAASSPALSNPTADSPAAVSTPPTTNASKNLRGLNKPKCIKCGNVARSRCPYQSCKSCCAKAQNPCHIHVLKGQSNLPDKALSSGSPIVDQQSTEASHPGASHRPASFRQLSTNFAQFNNLQTPLRRKPLTRKDAQVINEWRFLKLKEFRDNNIEIENEAFDRYMQNVFLLEEVFGVNSEQDGQTEDGSSSENPKPATEEAVSMEAMVAGFKLQLRSDPVRIENTRKRMQYIVDQGLKKLRKLESDEVTGDLSQPENPETFKSPQAEWTSALGELIDKMNKARNEEDLKACWEMKTELFNRHNKEKQENSEVVEASKDPCVPIPQTGISLKGESSYSPPKWFTTTTIDDEELCRISAQFDSLEDIEDL*
Sp1_comp313052_c0_seq3	1487	.	AC	ACTCC	111	.	INDEL;DP=237;VDB=0.0365;AF1=0.5;AC1=1;DP4=13,15,70,116;MQ=48;FQ=22.5;PV4=0.41,9.4e-24,1,0.21	GT:PL:GQ	0/1:149,0,57:60											SAM	1710	SPGI:CN11918	UniRef100_D1I1K2	Whole genome shotgun sequence of line PN40024, scaffold_11.assembly12x (Fragment) n=1 Tax=Vitis vinifera RepID=D1I1K2_VITVI	tr|Q500W8|Q500W8_ARATH	At1g26520 OS=Arabidopsis thaliana	protein	gi|460386760|ref|XP_004239064.1|	PREDICTED: COBW domain-containing protein 1-like [Solanum lycopersicum]	AT1G26520.1	Cobalamin biosynthesis CobW-like protein		Cobalamin biosynthesis CobW-like protein; CONTAINS InterPro DOMAIN/s: Cobalamin (vitamin B12) biosynthesis CobW-like (InterPro:IPR003495), Cobalamin (vitamin B12) biosynthesis CobW-like, C-terminal (InterPro:IPR011629); BEST Arabidopsis thaliana protein match is: Cobalamin biosynthesis CobW-like protein (TAIR:AT1G15730.1); Has 8517 Blast hits to 8427 proteins in 1716 species: Archae - 88; Bacteri…	cassava4.1_009814m|PACid:17978376	Cobalamin biosynthesis CobW-like protein	PGSC0003DMP400049363|PACid:24387082	Cobalamin biosynthesis CobW-like protein	comp313052_c0_seq3:204-1349(+)	m.107166	sp|Q99MB4|CBWD1_RAT`Q99MB4`Q:41-379,H:41-378`40.35%ID`E:2e-75`RecName: Full=COBW domain-containing protein 1; AltName: Full=Cobalamin synthase W domain-containing protein 1;`Eukaryota; Metazoa; Chordata; Craniata; Vertebrata; Euteleostomi; Mammalia; Eutheria; Euarchontoglires; Glires; Rodentia; Sciurognathi; Muroidea; Muridae; Murinae; Rattus.	PF02492.14^cobW^CobW/HypB/UreG, nucleotide-binding domain^43-234^E:7.9e-51`PF01926.18^MMR_HSR1^50S ribosome-binding GTPase^45-177^E:3.7e-05`PF07683.9^CobW_C^Cobalamin synthesis protein cobW C-terminal domain^281-376^E:9.7e-17	.	.	COG0523^ Putative GTPases (G3E family)	GO:0005524^molecular_function^ATP binding	MEEDGEEPPLAVEITAAVNESTPHPSTQINHQPEITDAPPVGVTVITGYLGAGKSTLINYILSAQHGKKIAVILNEFGEELGVERAMINEGESGGLVEEWVELANGCICCTVKHSLVQALEQLVQRKERLDHILLETTGLANPAPLASVLWLDDQLESAVKLDSIITVVDAKNLRYQLKVHHESSSFPEAYLQIAYADVVILNKIDLVSQDGSGSALDELEKEIHNINSLANIIHSVRCQVDLSKILNCQAYDPTHVTHLEALLEANKSLTTRDLHDTGVRTLCICESQQINLDKIRVWLEELLWDKKYGMDIYRCKGILRVMNSDQLYTLQGVREIYEIVPTRDWRNGENQMNKIVFIGKSLNEDILLDSLRACVVETST*
Sp1_comp313052_c0_seq3	1641	.	CACTGTACT	CACT	44.5	.	INDEL;DP=10;VDB=0.0006;AF1=0.5025;AC1=1;DP4=0,1,0,3;MQ=43;FQ=-14.7;PV4=1,1,0.33,1	GT:PL:GQ	0/1:82,0,20:23											SAM	1710	SPGI:CN11918	UniRef100_D1I1K2	Whole genome shotgun sequence of line PN40024, scaffold_11.assembly12x (Fragment) n=1 Tax=Vitis vinifera RepID=D1I1K2_VITVI	tr|Q500W8|Q500W8_ARATH	At1g26520 OS=Arabidopsis thaliana	protein	gi|460386760|ref|XP_004239064.1|	PREDICTED: COBW domain-containing protein 1-like [Solanum lycopersicum]	AT1G26520.1	Cobalamin biosynthesis CobW-like protein		Cobalamin biosynthesis CobW-like protein; CONTAINS InterPro DOMAIN/s: Cobalamin (vitamin B12) biosynthesis CobW-like (InterPro:IPR003495), Cobalamin (vitamin B12) biosynthesis CobW-like, C-terminal (InterPro:IPR011629); BEST Arabidopsis thaliana protein match is: Cobalamin biosynthesis CobW-like protein (TAIR:AT1G15730.1); Has 8517 Blast hits to 8427 proteins in 1716 species: Archae - 88; Bacteri…	cassava4.1_009814m|PACid:17978376	Cobalamin biosynthesis CobW-like protein	PGSC0003DMP400049363|PACid:24387082	Cobalamin biosynthesis CobW-like protein	comp313052_c0_seq3:204-1349(+)	m.107166	sp|Q99MB4|CBWD1_RAT`Q99MB4`Q:41-379,H:41-378`40.35%ID`E:2e-75`RecName: Full=COBW domain-containing protein 1; AltName: Full=Cobalamin synthase W domain-containing protein 1;`Eukaryota; Metazoa; Chordata; Craniata; Vertebrata; Euteleostomi; Mammalia; Eutheria; Euarchontoglires; Glires; Rodentia; Sciurognathi; Muroidea; Muridae; Murinae; Rattus.	PF02492.14^cobW^CobW/HypB/UreG, nucleotide-binding domain^43-234^E:7.9e-51`PF01926.18^MMR_HSR1^50S ribosome-binding GTPase^45-177^E:3.7e-05`PF07683.9^CobW_C^Cobalamin synthesis protein cobW C-terminal domain^281-376^E:9.7e-17	.	.	COG0523^ Putative GTPases (G3E family)	GO:0005524^molecular_function^ATP binding	MEEDGEEPPLAVEITAAVNESTPHPSTQINHQPEITDAPPVGVTVITGYLGAGKSTLINYILSAQHGKKIAVILNEFGEELGVERAMINEGESGGLVEEWVELANGCICCTVKHSLVQALEQLVQRKERLDHILLETTGLANPAPLASVLWLDDQLESAVKLDSIITVVDAKNLRYQLKVHHESSSFPEAYLQIAYADVVILNKIDLVSQDGSGSALDELEKEIHNINSLANIIHSVRCQVDLSKILNCQAYDPTHVTHLEALLEANKSLTTRDLHDTGVRTLCICESQQINLDKIRVWLEELLWDKKYGMDIYRCKGILRVMNSDQLYTLQGVREIYEIVPTRDWRNGENQMNKIVFIGKSLNEDILLDSLRACVVETST*
Sp1_comp313052_c0_seq3	79	.	T	TC	60.5	.	INDEL;DP=91;VDB=0.0019;AF1=1;AC1=2;DP4=0,0,7,0;MQ=60;FQ=-55.5	GT:PL:GQ	1/1:101,21,0:39											SAM	1710	SPGI:CN11918	UniRef100_D1I1K2	Whole genome shotgun sequence of line PN40024, scaffold_11.assembly12x (Fragment) n=1 Tax=Vitis vinifera RepID=D1I1K2_VITVI	tr|Q500W8|Q500W8_ARATH	At1g26520 OS=Arabidopsis thaliana	protein	gi|460386760|ref|XP_004239064.1|	PREDICTED: COBW domain-containing protein 1-like [Solanum lycopersicum]	AT1G26520.1	Cobalamin biosynthesis CobW-like protein		Cobalamin biosynthesis CobW-like protein; CONTAINS InterPro DOMAIN/s: Cobalamin (vitamin B12) biosynthesis CobW-like (InterPro:IPR003495), Cobalamin (vitamin B12) biosynthesis CobW-like, C-terminal (InterPro:IPR011629); BEST Arabidopsis thaliana protein match is: Cobalamin biosynthesis CobW-like protein (TAIR:AT1G15730.1); Has 8517 Blast hits to 8427 proteins in 1716 species: Archae - 88; Bacteri…	cassava4.1_009814m|PACid:17978376	Cobalamin biosynthesis CobW-like protein	PGSC0003DMP400049363|PACid:24387082	Cobalamin biosynthesis CobW-like protein	comp313052_c0_seq3:204-1349(+)	m.107166	sp|Q99MB4|CBWD1_RAT`Q99MB4`Q:41-379,H:41-378`40.35%ID`E:2e-75`RecName: Full=COBW domain-containing protein 1; AltName: Full=Cobalamin synthase W domain-containing protein 1;`Eukaryota; Metazoa; Chordata; Craniata; Vertebrata; Euteleostomi; Mammalia; Eutheria; Euarchontoglires; Glires; Rodentia; Sciurognathi; Muroidea; Muridae; Murinae; Rattus.	PF02492.14^cobW^CobW/HypB/UreG, nucleotide-binding domain^43-234^E:7.9e-51`PF01926.18^MMR_HSR1^50S ribosome-binding GTPase^45-177^E:3.7e-05`PF07683.9^CobW_C^Cobalamin synthesis protein cobW C-terminal domain^281-376^E:9.7e-17	.	.	COG0523^ Putative GTPases (G3E family)	GO:0005524^molecular_function^ATP binding	MEEDGEEPPLAVEITAAVNESTPHPSTQINHQPEITDAPPVGVTVITGYLGAGKSTLINYILSAQHGKKIAVILNEFGEELGVERAMINEGESGGLVEEWVELANGCICCTVKHSLVQALEQLVQRKERLDHILLETTGLANPAPLASVLWLDDQLESAVKLDSIITVVDAKNLRYQLKVHHESSSFPEAYLQIAYADVVILNKIDLVSQDGSGSALDELEKEIHNINSLANIIHSVRCQVDLSKILNCQAYDPTHVTHLEALLEANKSLTTRDLHDTGVRTLCICESQQINLDKIRVWLEELLWDKKYGMDIYRCKGILRVMNSDQLYTLQGVREIYEIVPTRDWRNGENQMNKIVFIGKSLNEDILLDSLRACVVETST*
Sp1_comp313055_c0_seq2	672	.	T	TCTGTCC	888.56	PASS	AC=6;AF=1.00;AN=6;DP=10;FS=0.000;MLEAC=6;MLEAF=1.00;MQ=60.00;MQ0=0;QD=31.11	GT:AD:DP:GQ:MLPSAC:MLPSAF:PL	1/1/1/1/1/1:0,10:10:8:6:1.00:923,78,48,30,18,8,0											GATK	1011	No hit in this database						No hit in this database		No hit in this database				No hit in this database		PGSC0003DMP400052768|PACid:24395860	Protein of unknown function (DUF3741)	comp313055_c0_seq2:48-1013(+)	m.107180	.	.	.	.	.	.	MEDPDWMRLRKDDPRSRGSMWRRFKHALGYYGARKKFLKRRTKLVSNDPDESLKLLDYKPGHMNGSEWSDLLISNANSRLIKSESYPPPGSKRRGGYKPSALKEKEIEVWVSVNSSGESCRHARTELEKLRNTTSLNDSSADKYTRLFGPSFGKEKVLQTCKSLSVRKEVEIPFLPLRRIRSVSSAESINLHQVESLRSASFVHHYPLSEEGSSGMNTASLVGENSVGCDGRREKIVSIDDVVGLNLDAIAENVFEELIVLDTSDSSGGEEDFINLFPSDIEEVSAAYKISEGSEDKCSNAKDDDFAINSSKSLNTGSKNP
Sp1_comp313055_c0_seq2	683	.	CAGT	C	738.3	PASS	AC=6;AF=1.00;AN=6;DP=13;FS=0.000;MLEAC=6;MLEAF=1.00;MQ=60.00;MQ0=0;QD=30.69;RPA=2,1;RU=AGT;STR	GT:AD:DP:GQ:MLPSAC:MLPSAF:PL	1/1/1/1/1/1:0,13:13:10:6:1.00:773,101,62,39,23,10,0											GATK	1011	No hit in this database						No hit in this database		No hit in this database				No hit in this database		PGSC0003DMP400052768|PACid:24395860	Protein of unknown function (DUF3741)	comp313055_c0_seq2:48-1013(+)	m.107180	.	.	.	.	.	.	MEDPDWMRLRKDDPRSRGSMWRRFKHALGYYGARKKFLKRRTKLVSNDPDESLKLLDYKPGHMNGSEWSDLLISNANSRLIKSESYPPPGSKRRGGYKPSALKEKEIEVWVSVNSSGESCRHARTELEKLRNTTSLNDSSADKYTRLFGPSFGKEKVLQTCKSLSVRKEVEIPFLPLRRIRSVSSAESINLHQVESLRSASFVHHYPLSEEGSSGMNTASLVGENSVGCDGRREKIVSIDDVVGLNLDAIAENVFEELIVLDTSDSSGGEEDFINLFPSDIEEVSAAYKISEGSEDKCSNAKDDDFAINSSKSLNTGSKNP
Sp1_comp313055_c0_seq2	838	.	GTGAT	GTGATGAT	172	.	INDEL;DP=11;VDB=0.0305;AF1=0.5008;AC1=1;DP4=1,0,3,3;MQ=48;FQ=-9.98;PV4=1,1,1,0.15	GT:PL:GQ	0/1:210,0,25:28											SAM	1011	No hit in this database						No hit in this database		No hit in this database				No hit in this database		PGSC0003DMP400052768|PACid:24395860	Protein of unknown function (DUF3741)	comp313055_c0_seq2:48-1013(+)	m.107180	.	.	.	.	.	.	MEDPDWMRLRKDDPRSRGSMWRRFKHALGYYGARKKFLKRRTKLVSNDPDESLKLLDYKPGHMNGSEWSDLLISNANSRLIKSESYPPPGSKRRGGYKPSALKEKEIEVWVSVNSSGESCRHARTELEKLRNTTSLNDSSADKYTRLFGPSFGKEKVLQTCKSLSVRKEVEIPFLPLRRIRSVSSAESINLHQVESLRSASFVHHYPLSEEGSSGMNTASLVGENSVGCDGRREKIVSIDDVVGLNLDAIAENVFEELIVLDTSDSSGGEEDFINLFPSDIEEVSAAYKISEGSEDKCSNAKDDDFAINSSKSLNTGSKNP
Sp1_comp313056_c0_seq1	100	.	GTC	G	185.69	PASS	AC=2;AF=0.333;AN=6;BaseQRankSum=-0.529;DP=12;FS=2.533;MLEAC=2;MLEAF=0.333;MQ=59.09;MQ0=0;MQRankSum=0.135;QD=15.47;RPA=2,1;RU=TC;ReadPosRankSum=0.831;STR	GT:AD:DP:GQ:MLPSAC:MLPSAF:PL	0/0/0/0/1/1:7,5:12:0:2:0.333:217,8,0,0,6,22,319											GATK	391	No hit in this database						No hit in this database		No hit in this database				No hit in this database		No hit in this database
Sp1_comp313056_c0_seq1	299	.	TCTTCTCCTCCTCCTTCT	TCTTCT	52.2	.	INDEL;DP=10;VDB=0.0244;AF1=1;AC1=2;DP4=0,0,0,2;MQ=50;FQ=-40.5	GT:PL:GQ	1/1:91,6,0:10											SAM	391	No hit in this database						No hit in this database		No hit in this database				No hit in this database		No hit in this database
Sp1_comp313058_c0_seq1	138	.	GGCTGCTGC	GGCTGCTGCTGC	101	.	INDEL;DP=72;VDB=0.0244;AF1=0.5;AC1=1;DP4=4,2,3,3;MQ=43;FQ=103;PV4=1,0.43,0.46,1	GT:PL:GQ	0/1:139,0,142:99	Sp1_comp313058_c0_seq1	138	.	G	GGCT	2094.98	PASS	AC=3;AF=0.500;AN=6;BaseQRankSum=-0.059;DP=89;FS=4.289;MLEAC=3;MLEAF=0.500;MQ=59.50;MQ0=0;MQRankSum=0.825;QD=23.54;RPA=2,3;RU=GCT;ReadPosRankSum=-2.155;STR	GT:AD:DP:GQ:MLPSAC:MLPSAF:PL	0/0/0/1/1/1:40,43:89:16:3:0.500:2130,117,26,0,16,93,2147483647	SG	2334	SPGI:CN03425	UniRef100_D1I9S3	Whole genome shotgun sequence of line PN40024, scaffold_7.assembly12x (Fragment) n=1 Tax=Vitis vinifera RepID=D1I9S3_VITVI	tr|Q9SVY2|Q9SVY2_ARATH	Carboxyl terminal protease-like protein OS=Arabidopsis thaliana GN=F15B8.130	carboxyl-terminal protease	gi|460378046|ref|XP_004234791.1|	PREDICTED: carboxyl-terminal-processing protease-like [Solanum lycopersicum]	AT3G57680.1	Peptidase S41 family protein		Peptidase S41 family protein; FUNCTIONS IN: serine-type peptidase activity; INVOLVED IN: proteolysis, intracellular signaling pathway; LOCATED IN: chloroplast thylakoid lumen, membrane; EXPRESSED IN: 22 plant structures; EXPRESSED DURING: 13 growth stages; CONTAINS InterPro DOMAIN/s: Peptidase S41 (InterPro:IPR005151), PDZ/DHR/GLGF (InterPro:IPR001478), Peptidase S41A, C-terminal peptidase (Inter…	cassava4.1_005756m|PACid:17979943	Peptidase S41 family protein	PGSC0003DMP400056330|PACid:24398873	Peptidase S41 family protein	comp313058_c0_seq1:594-2108(-)	m.107183	sp|P42784|CTPA_SYNP2`P42784`Q:105-467,H:23-373`43.8%ID`E:5e-96`RecName: Full=Carboxyl-terminal-processing protease; EC=3.4.21.102; Flags: Precursor;`Bacteria; Cyanobacteria; Chroococcales; Synechococcus.	PF00595.19^PDZ^PDZ domain (Also known as DHR or GLGF)^194-265^E:3e-10`PF13180.1^PDZ_2^PDZ domain^203-267^E:2.1e-08`PF03572.13^Peptidase_S41^Peptidase family S41^307-469^E:1.1e-53	.	.	COG0793^ Periplasmic protease	GO:0005576^cellular_component^extracellular region`GO:0008236^molecular_function^serine-type peptidase activity`GO:0006508^biological_process^proteolysis	METLCSKLDLGHYSMSNPLIRPNSKPYFSYGFSCFNHGRKPGSRLVVPQALDKRKSTPRLKNESPGEENENLFRWVARGVLGFAAAASVCSNFPVLAETITVAFPVSHTPEVNTVQRTLVEAWGLIRESFVDPTFNHQDWDLKLQETMVEMFPLRSEDAAYNKIRGMLSTLGDPYTRIISPKEYQSFRIGSDGNLQGVGLFISIEPKSGHLVVLSCVENSPAARAGIHEGDELIEINGEKLDGIDGEAAAQKLRGRAGTTVTVKVHSGNVSGRNDLREVKLPREVIKLSPISSAIITHRMSDGRLSKTGYVKLSTFSQTAAVEMENTVQEMENQGVQSYILDLRNNPGGLVKAGLDIAQLWLDGDETLVNTIDRDGNMQPISMVDGHAVTHDPLVVLVN…		OG1_2840
Sp1_comp313058_c0_seq1	469	.	AATGTC	A	5780.86	PASS	AC=2;AF=0.333;AN=6;BaseQRankSum=2.760;DP=250;FS=11.646;MLEAC=2;MLEAF=0.333;MQ=59.91;MQ0=0;MQRankSum=1.047;QD=13.87;RPA=2,1;RU=ATGTC;ReadPosRankSum=6.365;STR	GT:AD:DP:GQ:MLPSAC:MLPSAF:PL	0/0/0/0/1/1:149,86:250:35:2:0.333:5816,114,0,35,190,2147483647,2147483647											GATK	2334	SPGI:CN03425	UniRef100_D1I9S3	Whole genome shotgun sequence of line PN40024, scaffold_7.assembly12x (Fragment) n=1 Tax=Vitis vinifera RepID=D1I9S3_VITVI	tr|Q9SVY2|Q9SVY2_ARATH	Carboxyl terminal protease-like protein OS=Arabidopsis thaliana GN=F15B8.130	carboxyl-terminal protease	gi|460378046|ref|XP_004234791.1|	PREDICTED: carboxyl-terminal-processing protease-like [Solanum lycopersicum]	AT3G57680.1	Peptidase S41 family protein		Peptidase S41 family protein; FUNCTIONS IN: serine-type peptidase activity; INVOLVED IN: proteolysis, intracellular signaling pathway; LOCATED IN: chloroplast thylakoid lumen, membrane; EXPRESSED IN: 22 plant structures; EXPRESSED DURING: 13 growth stages; CONTAINS InterPro DOMAIN/s: Peptidase S41 (InterPro:IPR005151), PDZ/DHR/GLGF (InterPro:IPR001478), Peptidase S41A, C-terminal peptidase (Inter…	cassava4.1_005756m|PACid:17979943	Peptidase S41 family protein	PGSC0003DMP400056330|PACid:24398873	Peptidase S41 family protein	comp313058_c0_seq1:594-2108(-)	m.107183	sp|P42784|CTPA_SYNP2`P42784`Q:105-467,H:23-373`43.8%ID`E:5e-96`RecName: Full=Carboxyl-terminal-processing protease; EC=3.4.21.102; Flags: Precursor;`Bacteria; Cyanobacteria; Chroococcales; Synechococcus.	PF00595.19^PDZ^PDZ domain (Also known as DHR or GLGF)^194-265^E:3e-10`PF13180.1^PDZ_2^PDZ domain^203-267^E:2.1e-08`PF03572.13^Peptidase_S41^Peptidase family S41^307-469^E:1.1e-53	.	.	COG0793^ Periplasmic protease	GO:0005576^cellular_component^extracellular region`GO:0008236^molecular_function^serine-type peptidase activity`GO:0006508^biological_process^proteolysis	METLCSKLDLGHYSMSNPLIRPNSKPYFSYGFSCFNHGRKPGSRLVVPQALDKRKSTPRLKNESPGEENENLFRWVARGVLGFAAAASVCSNFPVLAETITVAFPVSHTPEVNTVQRTLVEAWGLIRESFVDPTFNHQDWDLKLQETMVEMFPLRSEDAAYNKIRGMLSTLGDPYTRIISPKEYQSFRIGSDGNLQGVGLFISIEPKSGHLVVLSCVENSPAARAGIHEGDELIEINGEKLDGIDGEAAAQKLRGRAGTTVTVKVHSGNVSGRNDLREVKLPREVIKLSPISSAIITHRMSDGRLSKTGYVKLSTFSQTAAVEMENTVQEMENQGVQSYILDLRNNPGGLVKAGLDIAQLWLDGDETLVNTIDRDGNMQPISMVDGHAVTHDPLVVLVN…		OG1_2840
Sp1_comp313058_c0_seq1	501	.	TG	T	3971.86	PASS	AC=3;AF=0.500;AN=6;BaseQRankSum=4.809;DP=249;FS=20.945;MLEAC=3;MLEAF=0.500;MQ=60.00;MQ0=0;MQRankSum=-1.153;QD=15.95;ReadPosRankSum=3.244	GT:AD:DP:GQ:MLPSAC:MLPSAF:PL	0/0/0/1/1/1:129,119:249:48:3:0.500:4007,281,48,0,78,2147483647,2147483647											GATK	2334	SPGI:CN03425	UniRef100_D1I9S3	Whole genome shotgun sequence of line PN40024, scaffold_7.assembly12x (Fragment) n=1 Tax=Vitis vinifera RepID=D1I9S3_VITVI	tr|Q9SVY2|Q9SVY2_ARATH	Carboxyl terminal protease-like protein OS=Arabidopsis thaliana GN=F15B8.130	carboxyl-terminal protease	gi|460378046|ref|XP_004234791.1|	PREDICTED: carboxyl-terminal-processing protease-like [Solanum lycopersicum]	AT3G57680.1	Peptidase S41 family protein		Peptidase S41 family protein; FUNCTIONS IN: serine-type peptidase activity; INVOLVED IN: proteolysis, intracellular signaling pathway; LOCATED IN: chloroplast thylakoid lumen, membrane; EXPRESSED IN: 22 plant structures; EXPRESSED DURING: 13 growth stages; CONTAINS InterPro DOMAIN/s: Peptidase S41 (InterPro:IPR005151), PDZ/DHR/GLGF (InterPro:IPR001478), Peptidase S41A, C-terminal peptidase (Inter…	cassava4.1_005756m|PACid:17979943	Peptidase S41 family protein	PGSC0003DMP400056330|PACid:24398873	Peptidase S41 family protein	comp313058_c0_seq1:594-2108(-)	m.107183	sp|P42784|CTPA_SYNP2`P42784`Q:105-467,H:23-373`43.8%ID`E:5e-96`RecName: Full=Carboxyl-terminal-processing protease; EC=3.4.21.102; Flags: Precursor;`Bacteria; Cyanobacteria; Chroococcales; Synechococcus.	PF00595.19^PDZ^PDZ domain (Also known as DHR or GLGF)^194-265^E:3e-10`PF13180.1^PDZ_2^PDZ domain^203-267^E:2.1e-08`PF03572.13^Peptidase_S41^Peptidase family S41^307-469^E:1.1e-53	.	.	COG0793^ Periplasmic protease	GO:0005576^cellular_component^extracellular region`GO:0008236^molecular_function^serine-type peptidase activity`GO:0006508^biological_process^proteolysis	METLCSKLDLGHYSMSNPLIRPNSKPYFSYGFSCFNHGRKPGSRLVVPQALDKRKSTPRLKNESPGEENENLFRWVARGVLGFAAAASVCSNFPVLAETITVAFPVSHTPEVNTVQRTLVEAWGLIRESFVDPTFNHQDWDLKLQETMVEMFPLRSEDAAYNKIRGMLSTLGDPYTRIISPKEYQSFRIGSDGNLQGVGLFISIEPKSGHLVVLSCVENSPAARAGIHEGDELIEINGEKLDGIDGEAAAQKLRGRAGTTVTVKVHSGNVSGRNDLREVKLPREVIKLSPISSAIITHRMSDGRLSKTGYVKLSTFSQTAAVEMENTVQEMENQGVQSYILDLRNNPGGLVKAGLDIAQLWLDGDETLVNTIDRDGNMQPISMVDGHAVTHDPLVVLVN…		OG1_2840
Sp1_comp313058_c0_seq1	2229	.	TG	T	217	.	INDEL;DP=146;VDB=0.0298;AF1=0.5;AC1=1;DP4=10,50,10,17;MQ=48;FQ=217;PV4=0.053,0.0039,1,0.00053	GT:PL:GQ	0/1:255,0,255:99											SAM	2334	SPGI:CN03425	UniRef100_D1I9S3	Whole genome shotgun sequence of line PN40024, scaffold_7.assembly12x (Fragment) n=1 Tax=Vitis vinifera RepID=D1I9S3_VITVI	tr|Q9SVY2|Q9SVY2_ARATH	Carboxyl terminal protease-like protein OS=Arabidopsis thaliana GN=F15B8.130	carboxyl-terminal protease	gi|460378046|ref|XP_004234791.1|	PREDICTED: carboxyl-terminal-processing protease-like [Solanum lycopersicum]	AT3G57680.1	Peptidase S41 family protein		Peptidase S41 family protein; FUNCTIONS IN: serine-type peptidase activity; INVOLVED IN: proteolysis, intracellular signaling pathway; LOCATED IN: chloroplast thylakoid lumen, membrane; EXPRESSED IN: 22 plant structures; EXPRESSED DURING: 13 growth stages; CONTAINS InterPro DOMAIN/s: Peptidase S41 (InterPro:IPR005151), PDZ/DHR/GLGF (InterPro:IPR001478), Peptidase S41A, C-terminal peptidase (Inter…	cassava4.1_005756m|PACid:17979943	Peptidase S41 family protein	PGSC0003DMP400056330|PACid:24398873	Peptidase S41 family protein	comp313058_c0_seq1:594-2108(-)	m.107183	sp|P42784|CTPA_SYNP2`P42784`Q:105-467,H:23-373`43.8%ID`E:5e-96`RecName: Full=Carboxyl-terminal-processing protease; EC=3.4.21.102; Flags: Precursor;`Bacteria; Cyanobacteria; Chroococcales; Synechococcus.	PF00595.19^PDZ^PDZ domain (Also known as DHR or GLGF)^194-265^E:3e-10`PF13180.1^PDZ_2^PDZ domain^203-267^E:2.1e-08`PF03572.13^Peptidase_S41^Peptidase family S41^307-469^E:1.1e-53	.	.	COG0793^ Periplasmic protease	GO:0005576^cellular_component^extracellular region`GO:0008236^molecular_function^serine-type peptidase activity`GO:0006508^biological_process^proteolysis	METLCSKLDLGHYSMSNPLIRPNSKPYFSYGFSCFNHGRKPGSRLVVPQALDKRKSTPRLKNESPGEENENLFRWVARGVLGFAAAASVCSNFPVLAETITVAFPVSHTPEVNTVQRTLVEAWGLIRESFVDPTFNHQDWDLKLQETMVEMFPLRSEDAAYNKIRGMLSTLGDPYTRIISPKEYQSFRIGSDGNLQGVGLFISIEPKSGHLVVLSCVENSPAARAGIHEGDELIEINGEKLDGIDGEAAAQKLRGRAGTTVTVKVHSGNVSGRNDLREVKLPREVIKLSPISSAIITHRMSDGRLSKTGYVKLSTFSQTAAVEMENTVQEMENQGVQSYILDLRNNPGGLVKAGLDIAQLWLDGDETLVNTIDRDGNMQPISMVDGHAVTHDPLVVLVN…		OG1_2840
Sp1_comp313058_c0_seq1	285	.	CTGATT	CTGATTTGATT	121	.	INDEL;DP=19;VDB=0.0025;AF1=0.5;AC1=1;DP4=2,7,1,5;MQ=45;FQ=124;PV4=1,1,0.17,1	GT:PL:GQ	0/1:159,0,208:99											SAM	2334	SPGI:CN03425	UniRef100_D1I9S3	Whole genome shotgun sequence of line PN40024, scaffold_7.assembly12x (Fragment) n=1 Tax=Vitis vinifera RepID=D1I9S3_VITVI	tr|Q9SVY2|Q9SVY2_ARATH	Carboxyl terminal protease-like protein OS=Arabidopsis thaliana GN=F15B8.130	carboxyl-terminal protease	gi|460378046|ref|XP_004234791.1|	PREDICTED: carboxyl-terminal-processing protease-like [Solanum lycopersicum]	AT3G57680.1	Peptidase S41 family protein		Peptidase S41 family protein; FUNCTIONS IN: serine-type peptidase activity; INVOLVED IN: proteolysis, intracellular signaling pathway; LOCATED IN: chloroplast thylakoid lumen, membrane; EXPRESSED IN: 22 plant structures; EXPRESSED DURING: 13 growth stages; CONTAINS InterPro DOMAIN/s: Peptidase S41 (InterPro:IPR005151), PDZ/DHR/GLGF (InterPro:IPR001478), Peptidase S41A, C-terminal peptidase (Inter…	cassava4.1_005756m|PACid:17979943	Peptidase S41 family protein	PGSC0003DMP400056330|PACid:24398873	Peptidase S41 family protein	comp313058_c0_seq1:594-2108(-)	m.107183	sp|P42784|CTPA_SYNP2`P42784`Q:105-467,H:23-373`43.8%ID`E:5e-96`RecName: Full=Carboxyl-terminal-processing protease; EC=3.4.21.102; Flags: Precursor;`Bacteria; Cyanobacteria; Chroococcales; Synechococcus.	PF00595.19^PDZ^PDZ domain (Also known as DHR or GLGF)^194-265^E:3e-10`PF13180.1^PDZ_2^PDZ domain^203-267^E:2.1e-08`PF03572.13^Peptidase_S41^Peptidase family S41^307-469^E:1.1e-53	.	.	COG0793^ Periplasmic protease	GO:0005576^cellular_component^extracellular region`GO:0008236^molecular_function^serine-type peptidase activity`GO:0006508^biological_process^proteolysis	METLCSKLDLGHYSMSNPLIRPNSKPYFSYGFSCFNHGRKPGSRLVVPQALDKRKSTPRLKNESPGEENENLFRWVARGVLGFAAAASVCSNFPVLAETITVAFPVSHTPEVNTVQRTLVEAWGLIRESFVDPTFNHQDWDLKLQETMVEMFPLRSEDAAYNKIRGMLSTLGDPYTRIISPKEYQSFRIGSDGNLQGVGLFISIEPKSGHLVVLSCVENSPAARAGIHEGDELIEINGEKLDGIDGEAAAQKLRGRAGTTVTVKVHSGNVSGRNDLREVKLPREVIKLSPISSAIITHRMSDGRLSKTGYVKLSTFSQTAAVEMENTVQEMENQGVQSYILDLRNNPGGLVKAGLDIAQLWLDGDETLVNTIDRDGNMQPISMVDGHAVTHDPLVVLVN…		OG1_2840
Sp1_comp313059_c0_seq1	100	.	A	AC	41.2	.	INDEL;DP=5;VDB=0.0399;AF1=1;AC1=2;DP4=0,0,1,1;MQ=50;FQ=-40.5	GT:PL:GQ	1/1:80,6,0:10											SAM	428	No hit in this database						No hit in this database		No hit in this database				No hit in this database		No hit in this database
Sp1_comp313059_c1_seq1	400	.	AG	A	263.08	PASS	AC=6;AF=1.00;AN=6;DP=7;FS=0.000;MLEAC=6;MLEAF=1.00;MQ=60.00;MQ0=0;QD=27.62;RPA=2,1;RU=G;STR	GT:AD:DP:GQ:MLPSAC:MLPSAF:PL	1/1/1/1/1/1:0,7:7:6:6:1.00:297,54,33,21,12,6,0											GATK	934	No hit in this database						No hit in this database		No hit in this database				No hit in this database		No hit in this database
Sp1_comp313059_c1_seq1	591	.	ATT	ATTTTTAGCTTT	94.5	.	INDEL;DP=10;VDB=0.0118;AF1=0.5;AC1=1;DP4=2,3,2,2;MQ=47;FQ=97.5;PV4=1,0.22,0.0046,1	GT:PL:GQ	0/1:132,0,193:99											SAM	934	No hit in this database						No hit in this database		No hit in this database				No hit in this database		No hit in this database
Sp1_comp313059_c1_seq1	835	.	GTCAGTC	GTCAGTCACTCAGTC	29.5	.	INDEL;DP=9;VDB=0.0322;AF1=0.5;AC1=1;DP4=1,1,2,0;MQ=48;FQ=32.4;PV4=1,0.0095,0.0061,1	GT:PL:GQ	0/1:67,0,88:70											SAM	934	No hit in this database						No hit in this database		No hit in this database				No hit in this database		No hit in this database
Sp1_comp313060_c0_seq1	186	.	ACAATTGAGGGAAGCAAAAATCTC	A	217	.	INDEL;DP=31;VDB=0.0190;AF1=0.5;AC1=1;DP4=3,1,6,3;MQ=48;FQ=69.5;PV4=1,1,1,1	GT:PL:GQ	0/1:255,0,104:99	Sp1_comp313060_c0_seq1	186	.	ACAATTGAGGGAAGCAAAAATCTC	A	4117.44	PASS	AC=4;AF=0.667;AN=6;BaseQRankSum=-0.689;DP=48;FS=3.541;MLEAC=4;MLEAF=0.667;MQ=55.95;MQ0=0;MQRankSum=-0.775;QD=11.19;ReadPosRankSum=3.443	GT:AD:DP:GQ:MLPSAC:MLPSAF:PL	0/0/1/1/1/1:11,19:48:4:4:0.667:4151,71,24,4,0,15,2731	SG	651	SPGI:CN17925	UniRef100_D1H6C7	Whole genome shotgun sequence of line PN40024, scaffold_21.assembly12x (Fragment) n=1 Tax=Vitis vinifera RepID=D1H6C7_VITVI	sp|P53665|ACPM_ARATH	Acyl carrier protein, mitochondrial OS=Arabidopsis thaliana GN=At2g44620	---NA---	gi|462415065|gb|EMJ19802.1|	hypothetical protein PRUPE_ppa013401mg [Prunus persica]	AT2G44620.1	mitochondrial acyl carrier protein 1	Encodes a member of the mitochondrial acyl carrier protein (ACP) family. As part of the mitochondrial matrix, it is likely to be involved in fatty acid or lipoic acid biogenesis. Its acylated form is predominantly present in the mitochondrial membrane while the non-acylated form is soluble.	mitochondrial acyl carrier protein 1 (MTACP-1); FUNCTIONS IN: phosphopantetheine binding, acyl carrier activity, cofactor binding; INVOLVED IN: fatty acid biosynthetic process; LOCATED IN: mitochondrion, mitochondrial matrix; EXPRESSED IN: 23 plant structures; EXPRESSED DURING: 15 growth stages; CONTAINS InterPro DOMAIN/s: Phosphopantetheine-binding (InterPro:IPR006163), Acyl carrier protein (ACP…	cassava4.1_019232m|PACid:17989031	mitochondrial acyl carrier protein 1	PGSC0003DMP400003024|PACid:24421443	mitochondrial acyl carrier protein 1
Sp1_comp313060_c0_seq1	191	.	TGAGGGAAGCAAAAATCTCTGGAG	TG	34.5	.	INDEL;DP=20;VDB=0.0099;AF1=0.5;AC1=1;DP4=8,3,0,3;MQ=46;FQ=37.5;PV4=0.055,0.001,1,1	GT:PL:GQ	0/1:72,0,255:75	Sp1_comp313060_c0_seq1	191	.	TGAGGGAAGCAAAAATCTCTGGA	T	3345.72	PASS	AC=4;AF=0.667;AN=6;BaseQRankSum=-2.360;DP=30;FS=5.636;MLEAC=4;MLEAF=0.667;MQ=59.32;MQ0=0;MQRankSum=-0.022;QD=15.21;ReadPosRankSum=1.641	GT:AD:DP:GQ:MLPSAC:MLPSAF:PL	0/0/1/1/1/1:11,18:20:3:4:0.667:3379,64,21,3,0,16,2547	SG	651	SPGI:CN17925	UniRef100_D1H6C7	Whole genome shotgun sequence of line PN40024, scaffold_21.assembly12x (Fragment) n=1 Tax=Vitis vinifera RepID=D1H6C7_VITVI	sp|P53665|ACPM_ARATH	Acyl carrier protein, mitochondrial OS=Arabidopsis thaliana GN=At2g44620	---NA---	gi|462415065|gb|EMJ19802.1|	hypothetical protein PRUPE_ppa013401mg [Prunus persica]	AT2G44620.1	mitochondrial acyl carrier protein 1	Encodes a member of the mitochondrial acyl carrier protein (ACP) family. As part of the mitochondrial matrix, it is likely to be involved in fatty acid or lipoic acid biogenesis. Its acylated form is predominantly present in the mitochondrial membrane while the non-acylated form is soluble.	mitochondrial acyl carrier protein 1 (MTACP-1); FUNCTIONS IN: phosphopantetheine binding, acyl carrier activity, cofactor binding; INVOLVED IN: fatty acid biosynthetic process; LOCATED IN: mitochondrion, mitochondrial matrix; EXPRESSED IN: 23 plant structures; EXPRESSED DURING: 15 growth stages; CONTAINS InterPro DOMAIN/s: Phosphopantetheine-binding (InterPro:IPR006163), Acyl carrier protein (ACP…	cassava4.1_019232m|PACid:17989031	mitochondrial acyl carrier protein 1	PGSC0003DMP400003024|PACid:24421443	mitochondrial acyl carrier protein 1
Sp1_comp313060_c1_seq1	95	.	ACAGTGA	ACAGTGACTCAGTGA	214	.	INDEL;DP=30;VDB=0.0033;AF1=1;AC1=2;DP4=0,0,26,3;MQ=50;FQ=-122	GT:PL:GQ	1/1:255,87,0:99	Sp1_comp313060_c1_seq1	95	.	A	ACAGTGACT	2532.92	PASS	AC=6;AF=1.00;AN=6;DP=24;FS=0.000;MLEAC=6;MLEAF=1.00;MQ=60.00;MQ0=0;QD=23.81	GT:AD:DP:GQ:MLPSAC:MLPSAF:PL	1/1/1/1/1/1:0,24:24:19:6:1.00:2568,187,115,72,42,19,0	SG	223	SPGI:CN18221	no hit		sp|P53665|ACPM_ARATH	Acyl carrier protein, mitochondrial OS=Arabidopsis thaliana GN=At2g44620	---NA---	gi|460367697|ref|XP_004229707.1|	PREDICTED: acyl carrier protein 1, mitochondrial-like [Solanum lycopersicum]	No hit in this database				No hit in this database		PGSC0003DMP400003024|PACid:24421443	mitochondrial acyl carrier protein 1
Sp1_comp313062_c0_seq1	191	.	TTAGCTATCAATA	TTA	17.3	.	INDEL;DP=2;VDB=0.0194;AF1=1;AC1=2;DP4=0,0,0,2;MQ=30;FQ=-40.5	GT:PL:GQ	1/1:56,6,0:10											SAM	237	No hit in this database						No hit in this database		No hit in this database				No hit in this database		No hit in this database
Sp1_comp313062_c1_seq2	101	.	GTTTTTTT	GTTTTTT	59.5	.	INDEL;DP=136;VDB=0.0392;AF1=1;AC1=2;DP4=5,1,26,17;MQ=48;FQ=-97.5;PV4=0.39,1,0.2,0.12	GT:PL:GQ	1/1:100,63,0:99	Sp1_comp313062_c1_seq2	101	.	GT	G	1948.95	PASS	AC=4;AF=0.667;AN=6;BaseQRankSum=0.374;DP=138;FS=4.613;MLEAC=4;MLEAF=0.667;MQ=60.00;MQ0=0;MQRankSum=0.533;QD=14.12;RPA=7,6;RU=T;ReadPosRankSum=1.474;STR	GT:AD:DP:GQ:MLPSAC:MLPSAF:PL	0/0/1/1/1/1:61,66:138:18:4:0.667:1984,237,83,18,0,23,245	SG	585	SPGI:CN30193	UniRef100_A5B8P6	Putative uncharacterized protein n=1 Tax=Vitis vinifera RepID=A5B8P6_VITVI	sp|Q9LU15|AHP4_ARATH		histidine phosphotransfer protein	gi|508779672|gb|EOY26928.1|	Histidine phosphotransfer protein [Theobroma cacao]	AT3G16360.2	HPT phosphotransmitter 4	Encodes AHP4, a histidine-containing phosphotransmitter involved in Histidine (His)-to-Aspartate (Asp) phosphorelay signal transduction. AHP4 is one of the six Arabidopsis thaliana histidine phosphotransfer proteins (AHPs). AHPs function as redundant positive regulators of cytokinin signaling. Members of the AHP gene family include: AT3G21510 (AHP1), AT3G29350 (AHP2), AT5G39340 (AHP3), AT3G16360 …	HPT phosphotransmitter 4 (AHP4); CONTAINS InterPro DOMAIN/s: Signal transduction histidine kinase, phosphotransfer (Hpt) domain (InterPro:IPR008207); BEST Arabidopsis thaliana protein match is: histidine-containing phosphotransmitter 2 (TAIR:AT3G29350.1).	cassava4.1_023309m|PACid:17984104	HPT phosphotransmitter 4	PGSC0003DMP400032369|PACid:24408712	HPT phosphotransmitter 4	comp313062_c1_seq2:129-581(+)	m.107192	sp|Q9LU15|AHP4_ARATH`Q9LU15`Q:20-135,H:9-124`68.1%ID`E:3e-53`RecName: Full=Histidine-containing phosphotransfer protein 4;`Eukaryota; Viridiplantae; Streptophyta; Embryophyta; Tracheophyta; Spermatophyta; Magnoliophyta; eudicotyledons; core eudicotyledons; rosids; malvids; Brassicales; Brassicaceae; Camelineae; Arabidopsis.	PF01627.18^Hpt^Hpt domain^44-127^E:6.3e-10	.	.	NOG294003	GO:0005737^cellular_component^cytoplasm`GO:0005829^cellular_component^cytosol`GO:0005634^cellular_component^nucleus`GO:0004871^molecular_function^signal transducer activity`GO:0009736^biological_process^cytokinin mediated signaling pathway`GO:0000160^biological_process^phosphorelay signal transduction system	MERNHLPRQLATMRKSLFDQGYLDDQFVQLEELQDDVNPNFAEEVVTLFYRDSARLVQNIEHALERSPLDFAKLDGLMHQFKDSCSSIGARKVKYECTQFREHCRVANAEGCKRSFLQLKKEYSTLQKKLKAYFQFARQAGPVEVACRPN*
Sp1_comp313062_c1_seq2	102	.	TTT	TTTAATT	217	.	INDEL;DP=73;VDB=0.0392;AF1=0.5;AC1=1;DP4=5,2,38,15;MQ=50;FQ=61.5;PV4=1,0.16,1,0.15	GT:PL:GQ	0/1:255,0,96:99	Sp1_comp313062_c1_seq2	102	.	T	TTTAA	3129	PASS	AC=3;AF=0.500;AN=6;BaseQRankSum=0.851;DP=139;FS=5.893;MLEAC=3;MLEAF=0.500;MQ=60.00;MQ0=0;MQRankSum=0.174;QD=16.88;ReadPosRankSum=-1.895	GT:AD:DP:GQ:MLPSAC:MLPSAF:PL	0/0/0/1/1/1:73,59:75:15:3:0.500:3164,123,15,0,51,206,2147483647	SG	585	SPGI:CN30193	UniRef100_A5B8P6	Putative uncharacterized protein n=1 Tax=Vitis vinifera RepID=A5B8P6_VITVI	sp|Q9LU15|AHP4_ARATH		histidine phosphotransfer protein	gi|508779672|gb|EOY26928.1|	Histidine phosphotransfer protein [Theobroma cacao]	AT3G16360.2	HPT phosphotransmitter 4	Encodes AHP4, a histidine-containing phosphotransmitter involved in Histidine (His)-to-Aspartate (Asp) phosphorelay signal transduction. AHP4 is one of the six Arabidopsis thaliana histidine phosphotransfer proteins (AHPs). AHPs function as redundant positive regulators of cytokinin signaling. Members of the AHP gene family include: AT3G21510 (AHP1), AT3G29350 (AHP2), AT5G39340 (AHP3), AT3G16360 …	HPT phosphotransmitter 4 (AHP4); CONTAINS InterPro DOMAIN/s: Signal transduction histidine kinase, phosphotransfer (Hpt) domain (InterPro:IPR008207); BEST Arabidopsis thaliana protein match is: histidine-containing phosphotransmitter 2 (TAIR:AT3G29350.1).	cassava4.1_023309m|PACid:17984104	HPT phosphotransmitter 4	PGSC0003DMP400032369|PACid:24408712	HPT phosphotransmitter 4	comp313062_c1_seq2:129-581(+)	m.107192	sp|Q9LU15|AHP4_ARATH`Q9LU15`Q:20-135,H:9-124`68.1%ID`E:3e-53`RecName: Full=Histidine-containing phosphotransfer protein 4;`Eukaryota; Viridiplantae; Streptophyta; Embryophyta; Tracheophyta; Spermatophyta; Magnoliophyta; eudicotyledons; core eudicotyledons; rosids; malvids; Brassicales; Brassicaceae; Camelineae; Arabidopsis.	PF01627.18^Hpt^Hpt domain^44-127^E:6.3e-10	.	.	NOG294003	GO:0005737^cellular_component^cytoplasm`GO:0005829^cellular_component^cytosol`GO:0005634^cellular_component^nucleus`GO:0004871^molecular_function^signal transducer activity`GO:0009736^biological_process^cytokinin mediated signaling pathway`GO:0000160^biological_process^phosphorelay signal transduction system	MERNHLPRQLATMRKSLFDQGYLDDQFVQLEELQDDVNPNFAEEVVTLFYRDSARLVQNIEHALERSPLDFAKLDGLMHQFKDSCSSIGARKVKYECTQFREHCRVANAEGCKRSFLQLKKEYSTLQKKLKAYFQFARQAGPVEVACRPN*
Sp1_comp313062_c1_seq2	104	.	T	TAATA	30.5	.	INDEL;DP=133;VDB=0.0365;AF1=0.5;AC1=1;DP4=26,21,7,5;MQ=48;FQ=33.5;PV4=1,0.00062,1,1	GT:PL:GQ	0/1:68,0,255:71											SAM	585	SPGI:CN30193	UniRef100_A5B8P6	Putative uncharacterized protein n=1 Tax=Vitis vinifera RepID=A5B8P6_VITVI	sp|Q9LU15|AHP4_ARATH		histidine phosphotransfer protein	gi|508779672|gb|EOY26928.1|	Histidine phosphotransfer protein [Theobroma cacao]	AT3G16360.2	HPT phosphotransmitter 4	Encodes AHP4, a histidine-containing phosphotransmitter involved in Histidine (His)-to-Aspartate (Asp) phosphorelay signal transduction. AHP4 is one of the six Arabidopsis thaliana histidine phosphotransfer proteins (AHPs). AHPs function as redundant positive regulators of cytokinin signaling. Members of the AHP gene family include: AT3G21510 (AHP1), AT3G29350 (AHP2), AT5G39340 (AHP3), AT3G16360 …	HPT phosphotransmitter 4 (AHP4); CONTAINS InterPro DOMAIN/s: Signal transduction histidine kinase, phosphotransfer (Hpt) domain (InterPro:IPR008207); BEST Arabidopsis thaliana protein match is: histidine-containing phosphotransmitter 2 (TAIR:AT3G29350.1).	cassava4.1_023309m|PACid:17984104	HPT phosphotransmitter 4	PGSC0003DMP400032369|PACid:24408712	HPT phosphotransmitter 4	comp313062_c1_seq2:129-581(+)	m.107192	sp|Q9LU15|AHP4_ARATH`Q9LU15`Q:20-135,H:9-124`68.1%ID`E:3e-53`RecName: Full=Histidine-containing phosphotransfer protein 4;`Eukaryota; Viridiplantae; Streptophyta; Embryophyta; Tracheophyta; Spermatophyta; Magnoliophyta; eudicotyledons; core eudicotyledons; rosids; malvids; Brassicales; Brassicaceae; Camelineae; Arabidopsis.	PF01627.18^Hpt^Hpt domain^44-127^E:6.3e-10	.	.	NOG294003	GO:0005737^cellular_component^cytoplasm`GO:0005829^cellular_component^cytosol`GO:0005634^cellular_component^nucleus`GO:0004871^molecular_function^signal transducer activity`GO:0009736^biological_process^cytokinin mediated signaling pathway`GO:0000160^biological_process^phosphorelay signal transduction system	MERNHLPRQLATMRKSLFDQGYLDDQFVQLEELQDDVNPNFAEEVVTLFYRDSARLVQNIEHALERSPLDFAKLDGLMHQFKDSCSSIGARKVKYECTQFREHCRVANAEGCKRSFLQLKKEYSTLQKKLKAYFQFARQAGPVEVACRPN*
Sp1_comp313065_c0_seq2	1211	.	ATTT	ATTTT	214	.	INDEL;DP=36;VDB=0.0393;AF1=1;AC1=2;DP4=0,0,14,12;MQ=43;FQ=-113	GT:PL:GQ	1/1:255,78,0:99	Sp1_comp313065_c0_seq2	1211	.	A	AT	1649.86	PASS	AC=6;AF=1.00;AN=6;DP=47;FS=0.000;MLEAC=6;MLEAF=1.00;MQ=60.00;MQ0=0;QD=30.75;RPA=3,4;RU=T;STR	GT:AD:DP:GQ:MLPSAC:MLPSAF:PL	1/1/1/1/1/1:0,45:47:36:6:1.00:1685,349,214,135,79,36,0	SG	1339	SPGI:CN17500	UniRef100_B9MV03	Predicted protein n=1 Tax=Populus trichocarpa RepID=B9MV03_POPTR	tr|Q8VYN8|Q8VYN8_ARATH	Putative uncharacterized protein OS=Arabidopsis thaliana GN=At4g25170	predicted protein [Populus trichocarpa]	gi|460367826|ref|XP_004229771.1|	PREDICTED: uncharacterized protein LOC101265167 [Solanum lycopersicum]	AT4G25170.1	Uncharacterised conserved protein (UCP012943)		Uncharacterised conserved protein (UCP012943); CONTAINS InterPro DOMAIN/s: Uncharacterised conserved protein UCP012943 (InterPro:IPR016606); BEST Arabidopsis thaliana protein match is: Uncharacterised conserved protein (UCP012943) (TAIR:AT5G61490.1); Has 30201 Blast hits to 17322 proteins in 780 species: Archae - 12; Bacteria - 1396; Metazoa - 17338; Fungi - 3422; Plants - 5037; Viruses - 0; Othe…	cassava4.1_013866m|PACid:17989034	Uncharacterised conserved protein (UCP012943)	PGSC0003DMP400045058|PACid:24418569	Uncharacterised conserved protein (UCP012943)	comp313065_c0_seq2:2-802(+)	m.107198	.	.	.	.	.	.	LILPIIIEVDLLATSKRTEKNMGGGALLPPLARAVGGHSHPADIITPPPSPPLPSRTVANFQSRQPIPSISSAPPDAGPSRPLDSIFGPLPSRTELEKAMSDLRFMQEISAARRELSWLCSDHSRTVQSSGFGRLCDAFHMLQTEPSVQKMVLSIACDKAVWDAILNNPAVQDLQGLLSAAKDEEESLSSSPEKLDIVAVMMKWIMDILELIQKLGALAGLIFQPDEDKAMQTSELSGVLEEKIRSSFLLSIVLLFIVVATRIHEH*		OG1_3461
Sp1_comp313065_c0_seq2	821	.	GTAGCAACATAGCAACATAGCA	GTAGCAACATAGCA	217	.	INDEL;DP=173;VDB=0.0380;AF1=0.5;AC1=1;DP4=9,25,2,27;MQ=45;FQ=217;PV4=0.052,2.9e-10,0.0037,0.46	GT:PL:GQ	0/1:255,0,255:99	Sp1_comp313065_c0_seq2	821	.	GTAGCAACA	G	6380.93	PASS	AC=4;AF=0.667;AN=6;BaseQRankSum=1.652;DP=225;FS=1.790;MLEAC=4;MLEAF=0.667;MQ=59.90;MQ0=0;MQRankSum=-0.445;QD=10.63;RPA=2,1;RU=TAGCAACA;ReadPosRankSum=-0.503;STR	GT:AD:DP:GQ:MLPSAC:MLPSAF:PL	0/0/1/1/1/1:42,74:225:18:4:0.667:6416,263,92,18,0,49,3329	SG	1339	SPGI:CN17500	UniRef100_B9MV03	Predicted protein n=1 Tax=Populus trichocarpa RepID=B9MV03_POPTR	tr|Q8VYN8|Q8VYN8_ARATH	Putative uncharacterized protein OS=Arabidopsis thaliana GN=At4g25170	predicted protein [Populus trichocarpa]	gi|460367826|ref|XP_004229771.1|	PREDICTED: uncharacterized protein LOC101265167 [Solanum lycopersicum]	AT4G25170.1	Uncharacterised conserved protein (UCP012943)		Uncharacterised conserved protein (UCP012943); CONTAINS InterPro DOMAIN/s: Uncharacterised conserved protein UCP012943 (InterPro:IPR016606); BEST Arabidopsis thaliana protein match is: Uncharacterised conserved protein (UCP012943) (TAIR:AT5G61490.1); Has 30201 Blast hits to 17322 proteins in 780 species: Archae - 12; Bacteria - 1396; Metazoa - 17338; Fungi - 3422; Plants - 5037; Viruses - 0; Othe…	cassava4.1_013866m|PACid:17989034	Uncharacterised conserved protein (UCP012943)	PGSC0003DMP400045058|PACid:24418569	Uncharacterised conserved protein (UCP012943)	comp313065_c0_seq2:2-802(+)	m.107198	.	.	.	.	.	.	LILPIIIEVDLLATSKRTEKNMGGGALLPPLARAVGGHSHPADIITPPPSPPLPSRTVANFQSRQPIPSISSAPPDAGPSRPLDSIFGPLPSRTELEKAMSDLRFMQEISAARRELSWLCSDHSRTVQSSGFGRLCDAFHMLQTEPSVQKMVLSIACDKAVWDAILNNPAVQDLQGLLSAAKDEEESLSSSPEKLDIVAVMMKWIMDILELIQKLGALAGLIFQPDEDKAMQTSELSGVLEEKIRSSFLLSIVLLFIVVATRIHEH*		OG1_3461
Sp1_comp313065_c0_seq2	870	.	GAACC	G	217	.	INDEL;DP=91;VDB=0.0216;AF1=0.5;AC1=1;DP4=6,13,7,20;MQ=48;FQ=217;PV4=0.75,5e-11,0.065,1	GT:PL:GQ	0/1:255,0,255:99	Sp1_comp313065_c0_seq2	870	.	GAACC	G	3907.4	PASS	AC=4;AF=0.667;AN=6;BaseQRankSum=4.195;DP=103;FS=4.292;MLEAC=4;MLEAF=0.667;MQ=59.74;MQ0=0;MQRankSum=1.040;QD=28.45;ReadPosRankSum=0.591	GT:AD:DP:GQ:MLPSAC:MLPSAF:PL	0/0/1/1/1/1:39,56:102:1:4:0.667:3940,182,51,1,0,63,2147483647	SG	1339	SPGI:CN17500	UniRef100_B9MV03	Predicted protein n=1 Tax=Populus trichocarpa RepID=B9MV03_POPTR	tr|Q8VYN8|Q8VYN8_ARATH	Putative uncharacterized protein OS=Arabidopsis thaliana GN=At4g25170	predicted protein [Populus trichocarpa]	gi|460367826|ref|XP_004229771.1|	PREDICTED: uncharacterized protein LOC101265167 [Solanum lycopersicum]	AT4G25170.1	Uncharacterised conserved protein (UCP012943)		Uncharacterised conserved protein (UCP012943); CONTAINS InterPro DOMAIN/s: Uncharacterised conserved protein UCP012943 (InterPro:IPR016606); BEST Arabidopsis thaliana protein match is: Uncharacterised conserved protein (UCP012943) (TAIR:AT5G61490.1); Has 30201 Blast hits to 17322 proteins in 780 species: Archae - 12; Bacteria - 1396; Metazoa - 17338; Fungi - 3422; Plants - 5037; Viruses - 0; Othe…	cassava4.1_013866m|PACid:17989034	Uncharacterised conserved protein (UCP012943)	PGSC0003DMP400045058|PACid:24418569	Uncharacterised conserved protein (UCP012943)	comp313065_c0_seq2:2-802(+)	m.107198	.	.	.	.	.	.	LILPIIIEVDLLATSKRTEKNMGGGALLPPLARAVGGHSHPADIITPPPSPPLPSRTVANFQSRQPIPSISSAPPDAGPSRPLDSIFGPLPSRTELEKAMSDLRFMQEISAARRELSWLCSDHSRTVQSSGFGRLCDAFHMLQTEPSVQKMVLSIACDKAVWDAILNNPAVQDLQGLLSAAKDEEESLSSSPEKLDIVAVMMKWIMDILELIQKLGALAGLIFQPDEDKAMQTSELSGVLEEKIRSSFLLSIVLLFIVVATRIHEH*		OG1_3461
Sp1_comp313065_c0_seq2	1085	.	CTA	C	901.97	PASS	AC=6;AF=1.00;AN=6;DP=20;FS=0.000;MLEAC=6;MLEAF=1.00;MQ=60.00;MQ0=0;QD=28.74;RPA=2,1;RU=TA;STR	GT:AD:DP:GQ:MLPSAC:MLPSAF:PL	1/1/1/1/1/1:0,20:18:16:6:1.00:937,156,95,60,35,16,0											GATK	1339	SPGI:CN17500	UniRef100_B9MV03	Predicted protein n=1 Tax=Populus trichocarpa RepID=B9MV03_POPTR	tr|Q8VYN8|Q8VYN8_ARATH	Putative uncharacterized protein OS=Arabidopsis thaliana GN=At4g25170	predicted protein [Populus trichocarpa]	gi|460367826|ref|XP_004229771.1|	PREDICTED: uncharacterized protein LOC101265167 [Solanum lycopersicum]	AT4G25170.1	Uncharacterised conserved protein (UCP012943)		Uncharacterised conserved protein (UCP012943); CONTAINS InterPro DOMAIN/s: Uncharacterised conserved protein UCP012943 (InterPro:IPR016606); BEST Arabidopsis thaliana protein match is: Uncharacterised conserved protein (UCP012943) (TAIR:AT5G61490.1); Has 30201 Blast hits to 17322 proteins in 780 species: Archae - 12; Bacteria - 1396; Metazoa - 17338; Fungi - 3422; Plants - 5037; Viruses - 0; Othe…	cassava4.1_013866m|PACid:17989034	Uncharacterised conserved protein (UCP012943)	PGSC0003DMP400045058|PACid:24418569	Uncharacterised conserved protein (UCP012943)	comp313065_c0_seq2:2-802(+)	m.107198	.	.	.	.	.	.	LILPIIIEVDLLATSKRTEKNMGGGALLPPLARAVGGHSHPADIITPPPSPPLPSRTVANFQSRQPIPSISSAPPDAGPSRPLDSIFGPLPSRTELEKAMSDLRFMQEISAARRELSWLCSDHSRTVQSSGFGRLCDAFHMLQTEPSVQKMVLSIACDKAVWDAILNNPAVQDLQGLLSAAKDEEESLSSSPEKLDIVAVMMKWIMDILELIQKLGALAGLIFQPDEDKAMQTSELSGVLEEKIRSSFLLSIVLLFIVVATRIHEH*		OG1_3461
Sp1_comp313065_c0_seq2	137	.	ACGCCACCGCCGT	A	9042.86	PASS	AC=2;AF=0.333;AN=6;BaseQRankSum=1.938;DP=250;FS=0.595;MLEAC=2;MLEAF=0.333;MQ=59.66;MQ0=0;MQRankSum=0.867;QD=9.04;ReadPosRankSum=2.243	GT:AD:DP:GQ:MLPSAC:MLPSAF:PL	0/0/0/0/1/1:160,67:249:47:2:0.333:9078,47,0,82,2147483647,2147483647,2147483647											GATK	1339	SPGI:CN17500	UniRef100_B9MV03	Predicted protein n=1 Tax=Populus trichocarpa RepID=B9MV03_POPTR	tr|Q8VYN8|Q8VYN8_ARATH	Putative uncharacterized protein OS=Arabidopsis thaliana GN=At4g25170	predicted protein [Populus trichocarpa]	gi|460367826|ref|XP_004229771.1|	PREDICTED: uncharacterized protein LOC101265167 [Solanum lycopersicum]	AT4G25170.1	Uncharacterised conserved protein (UCP012943)		Uncharacterised conserved protein (UCP012943); CONTAINS InterPro DOMAIN/s: Uncharacterised conserved protein UCP012943 (InterPro:IPR016606); BEST Arabidopsis thaliana protein match is: Uncharacterised conserved protein (UCP012943) (TAIR:AT5G61490.1); Has 30201 Blast hits to 17322 proteins in 780 species: Archae - 12; Bacteria - 1396; Metazoa - 17338; Fungi - 3422; Plants - 5037; Viruses - 0; Othe…	cassava4.1_013866m|PACid:17989034	Uncharacterised conserved protein (UCP012943)	PGSC0003DMP400045058|PACid:24418569	Uncharacterised conserved protein (UCP012943)	comp313065_c0_seq2:2-802(+)	m.107198	.	.	.	.	.	.	LILPIIIEVDLLATSKRTEKNMGGGALLPPLARAVGGHSHPADIITPPPSPPLPSRTVANFQSRQPIPSISSAPPDAGPSRPLDSIFGPLPSRTELEKAMSDLRFMQEISAARRELSWLCSDHSRTVQSSGFGRLCDAFHMLQTEPSVQKMVLSIACDKAVWDAILNNPAVQDLQGLLSAAKDEEESLSSSPEKLDIVAVMMKWIMDILELIQKLGALAGLIFQPDEDKAMQTSELSGVLEEKIRSSFLLSIVLLFIVVATRIHEH*		OG1_3461
Sp1_comp313065_c0_seq2	1269	.	GTTGCTA	GTTGCTACTTGCTA	214	.	INDEL;DP=58;VDB=0.0271;AF1=1;AC1=2;DP4=0,0,21,25;MQ=48;FQ=-173	GT:PL:GQ	1/1:255,138,0:99											SAM	1339	SPGI:CN17500	UniRef100_B9MV03	Predicted protein n=1 Tax=Populus trichocarpa RepID=B9MV03_POPTR	tr|Q8VYN8|Q8VYN8_ARATH	Putative uncharacterized protein OS=Arabidopsis thaliana GN=At4g25170	predicted protein [Populus trichocarpa]	gi|460367826|ref|XP_004229771.1|	PREDICTED: uncharacterized protein LOC101265167 [Solanum lycopersicum]	AT4G25170.1	Uncharacterised conserved protein (UCP012943)		Uncharacterised conserved protein (UCP012943); CONTAINS InterPro DOMAIN/s: Uncharacterised conserved protein UCP012943 (InterPro:IPR016606); BEST Arabidopsis thaliana protein match is: Uncharacterised conserved protein (UCP012943) (TAIR:AT5G61490.1); Has 30201 Blast hits to 17322 proteins in 780 species: Archae - 12; Bacteria - 1396; Metazoa - 17338; Fungi - 3422; Plants - 5037; Viruses - 0; Othe…	cassava4.1_013866m|PACid:17989034	Uncharacterised conserved protein (UCP012943)	PGSC0003DMP400045058|PACid:24418569	Uncharacterised conserved protein (UCP012943)	comp313065_c0_seq2:2-802(+)	m.107198	.	.	.	.	.	.	LILPIIIEVDLLATSKRTEKNMGGGALLPPLARAVGGHSHPADIITPPPSPPLPSRTVANFQSRQPIPSISSAPPDAGPSRPLDSIFGPLPSRTELEKAMSDLRFMQEISAARRELSWLCSDHSRTVQSSGFGRLCDAFHMLQTEPSVQKMVLSIACDKAVWDAILNNPAVQDLQGLLSAAKDEEESLSSSPEKLDIVAVMMKWIMDILELIQKLGALAGLIFQPDEDKAMQTSELSGVLEEKIRSSFLLSIVLLFIVVATRIHEH*		OG1_3461
Sp1_comp313065_c0_seq2	35	.	TTA	TTACTA	147	.	INDEL;DP=12;VDB=0.0006;AF1=0.5;AC1=1;DP4=5,0,7,0;MQ=51;FQ=140;PV4=1,1,0.037,0.16	GT:PL:GQ	0/1:185,0,175:99											SAM	1339	SPGI:CN17500	UniRef100_B9MV03	Predicted protein n=1 Tax=Populus trichocarpa RepID=B9MV03_POPTR	tr|Q8VYN8|Q8VYN8_ARATH	Putative uncharacterized protein OS=Arabidopsis thaliana GN=At4g25170	predicted protein [Populus trichocarpa]	gi|460367826|ref|XP_004229771.1|	PREDICTED: uncharacterized protein LOC101265167 [Solanum lycopersicum]	AT4G25170.1	Uncharacterised conserved protein (UCP012943)		Uncharacterised conserved protein (UCP012943); CONTAINS InterPro DOMAIN/s: Uncharacterised conserved protein UCP012943 (InterPro:IPR016606); BEST Arabidopsis thaliana protein match is: Uncharacterised conserved protein (UCP012943) (TAIR:AT5G61490.1); Has 30201 Blast hits to 17322 proteins in 780 species: Archae - 12; Bacteria - 1396; Metazoa - 17338; Fungi - 3422; Plants - 5037; Viruses - 0; Othe…	cassava4.1_013866m|PACid:17989034	Uncharacterised conserved protein (UCP012943)	PGSC0003DMP400045058|PACid:24418569	Uncharacterised conserved protein (UCP012943)	comp313065_c0_seq2:2-802(+)	m.107198	.	.	.	.	.	.	LILPIIIEVDLLATSKRTEKNMGGGALLPPLARAVGGHSHPADIITPPPSPPLPSRTVANFQSRQPIPSISSAPPDAGPSRPLDSIFGPLPSRTELEKAMSDLRFMQEISAARRELSWLCSDHSRTVQSSGFGRLCDAFHMLQTEPSVQKMVLSIACDKAVWDAILNNPAVQDLQGLLSAAKDEEESLSSSPEKLDIVAVMMKWIMDILELIQKLGALAGLIFQPDEDKAMQTSELSGVLEEKIRSSFLLSIVLLFIVVATRIHEH*		OG1_3461
Sp1_comp313065_c0_seq2	951	.	CATAT	CATATATAT	173	.	INDEL;DP=10;VDB=0.0066;AF1=1;AC1=2;DP4=0,0,3,2;MQ=49;FQ=-49.5	GT:PL:GQ	1/1:213,15,0:27											SAM	1339	SPGI:CN17500	UniRef100_B9MV03	Predicted protein n=1 Tax=Populus trichocarpa RepID=B9MV03_POPTR	tr|Q8VYN8|Q8VYN8_ARATH	Putative uncharacterized protein OS=Arabidopsis thaliana GN=At4g25170	predicted protein [Populus trichocarpa]	gi|460367826|ref|XP_004229771.1|	PREDICTED: uncharacterized protein LOC101265167 [Solanum lycopersicum]	AT4G25170.1	Uncharacterised conserved protein (UCP012943)		Uncharacterised conserved protein (UCP012943); CONTAINS InterPro DOMAIN/s: Uncharacterised conserved protein UCP012943 (InterPro:IPR016606); BEST Arabidopsis thaliana protein match is: Uncharacterised conserved protein (UCP012943) (TAIR:AT5G61490.1); Has 30201 Blast hits to 17322 proteins in 780 species: Archae - 12; Bacteria - 1396; Metazoa - 17338; Fungi - 3422; Plants - 5037; Viruses - 0; Othe…	cassava4.1_013866m|PACid:17989034	Uncharacterised conserved protein (UCP012943)	PGSC0003DMP400045058|PACid:24418569	Uncharacterised conserved protein (UCP012943)	comp313065_c0_seq2:2-802(+)	m.107198	.	.	.	.	.	.	LILPIIIEVDLLATSKRTEKNMGGGALLPPLARAVGGHSHPADIITPPPSPPLPSRTVANFQSRQPIPSISSAPPDAGPSRPLDSIFGPLPSRTELEKAMSDLRFMQEISAARRELSWLCSDHSRTVQSSGFGRLCDAFHMLQTEPSVQKMVLSIACDKAVWDAILNNPAVQDLQGLLSAAKDEEESLSSSPEKLDIVAVMMKWIMDILELIQKLGALAGLIFQPDEDKAMQTSELSGVLEEKIRSSFLLSIVLLFIVVATRIHEH*		OG1_3461
Sp1_comp313066_c0_seq1	621	.	AATGCTCCAAACTA	AA	85.4	.	INDEL;DP=12;VDB=0.0271;AF1=1;AC1=2;DP4=0,0,3,0;MQ=50;FQ=-43.5	GT:PL:GQ	1/1:125,9,0:16	Sp1_comp313066_c0_seq1	621	.	AATGCTCCAAACT	A	1563.21	PASS	AC=6;AF=1.00;AN=6;DP=16;FS=0.000;MLEAC=6;MLEAF=1.00;MQ=56.50;MQ0=0;QD=24.43	GT:AD:DP:GQ:MLPSAC:MLPSAF:PL	1/1/1/1/1/1:0,14:16:11:6:1.00:1598,109,67,42,25,11,0	SG	751	No hit in this database						gi|147861256|emb|CAN83987.1|	hypothetical protein VITISV_032602 [Vitis vinifera]	AT4G17800.1	Predicted AT-hook DNA-binding family protein		Predicted AT-hook DNA-binding family protein; CONTAINS InterPro DOMAIN/s: Protein of unknown function DUF296 (InterPro:IPR005175), Predicted AT-hook DNA-binding (InterPro:IPR014476); BEST Arabidopsis thaliana protein match is: Predicted AT-hook DNA-binding family protein (TAIR:AT2G35270.1); Has 956 Blast hits to 951 proteins in 109 species: Archae - 0; Bacteria - 110; Metazoa - 54; Fungi - 9; Pla…	cassava4.1_034448m|PACid:17994023	Predicted AT-hook DNA-binding family protein	PGSC0003DMP400002138|PACid:24390371	Predicted AT-hook DNA-binding family protein
Sp1_comp313066_c0_seq1	622	.	ATGCTCCAAACT	A,AT	9.94	.	INDEL;DP=4;VDB=0.0271;AF1=1;AC1=2;DP4=0,0,0,2;MQ=50;FQ=-37.5	GT:PL:GQ	1/1:91,47,44,47,0,44:5	Sp1_comp313066_c0_seq1	622	.	ATGCTCCAAAC	A	1417.21	PASS	AC=6;AF=1.00;AN=6;DP=16;FS=0.000;MLEAC=6;MLEAF=1.00;MQ=56.50;MQ0=0;QD=26.57	GT:AD:DP:GQ:MLPSAC:MLPSAF:PL	1/1/1/1/1/1:0,14:8:11:6:1.00:1452,109,67,42,25,11,0	SG	751	No hit in this database						gi|147861256|emb|CAN83987.1|	hypothetical protein VITISV_032602 [Vitis vinifera]	AT4G17800.1	Predicted AT-hook DNA-binding family protein		Predicted AT-hook DNA-binding family protein; CONTAINS InterPro DOMAIN/s: Protein of unknown function DUF296 (InterPro:IPR005175), Predicted AT-hook DNA-binding (InterPro:IPR014476); BEST Arabidopsis thaliana protein match is: Predicted AT-hook DNA-binding family protein (TAIR:AT2G35270.1); Has 956 Blast hits to 951 proteins in 109 species: Archae - 0; Bacteria - 110; Metazoa - 54; Fungi - 9; Pla…	cassava4.1_034448m|PACid:17994023	Predicted AT-hook DNA-binding family protein	PGSC0003DMP400002138|PACid:24390371	Predicted AT-hook DNA-binding family protein
Sp1_comp313066_c0_seq1	564	.	TTTTTTG	TTTTTGTTTTTG	31.5	.	INDEL;DP=28;VDB=0.0271;AF1=0.5001;AC1=1;DP4=0,2,1,2;MQ=48;FQ=-3.28;PV4=1,1,0.25,1	GT:PL:GQ	0/1:69,0,34:37											SAM	751	No hit in this database						gi|147861256|emb|CAN83987.1|	hypothetical protein VITISV_032602 [Vitis vinifera]	AT4G17800.1	Predicted AT-hook DNA-binding family protein		Predicted AT-hook DNA-binding family protein; CONTAINS InterPro DOMAIN/s: Protein of unknown function DUF296 (InterPro:IPR005175), Predicted AT-hook DNA-binding (InterPro:IPR014476); BEST Arabidopsis thaliana protein match is: Predicted AT-hook DNA-binding family protein (TAIR:AT2G35270.1); Has 956 Blast hits to 951 proteins in 109 species: Archae - 0; Bacteria - 110; Metazoa - 54; Fungi - 9; Pla…	cassava4.1_034448m|PACid:17994023	Predicted AT-hook DNA-binding family protein	PGSC0003DMP400002138|PACid:24390371	Predicted AT-hook DNA-binding family protein
Sp1_comp313066_c0_seq1	565	.	TTTT	TTTTGATTT	140	.	INDEL;DP=28;VDB=0.0322;AF1=0.5;AC1=1;DP4=1,4,3,2;MQ=46;FQ=48.5;PV4=0.52,1,1,1	GT:PL:GQ	0/1:178,0,83:86											SAM	751	No hit in this database						gi|147861256|emb|CAN83987.1|	hypothetical protein VITISV_032602 [Vitis vinifera]	AT4G17800.1	Predicted AT-hook DNA-binding family protein		Predicted AT-hook DNA-binding family protein; CONTAINS InterPro DOMAIN/s: Protein of unknown function DUF296 (InterPro:IPR005175), Predicted AT-hook DNA-binding (InterPro:IPR014476); BEST Arabidopsis thaliana protein match is: Predicted AT-hook DNA-binding family protein (TAIR:AT2G35270.1); Has 956 Blast hits to 951 proteins in 109 species: Archae - 0; Bacteria - 110; Metazoa - 54; Fungi - 9; Pla…	cassava4.1_034448m|PACid:17994023	Predicted AT-hook DNA-binding family protein	PGSC0003DMP400002138|PACid:24390371	Predicted AT-hook DNA-binding family protein
Sp1_comp313066_c0_seq1	568	.	TTGATTTTTTAAACTATGT	TT	32.5	.	INDEL;DP=27;VDB=0.0345;AF1=0.5;AC1=1;DP4=0,3,1,2;MQ=49;FQ=35.4;PV4=1,1,0.19,1	GT:PL:GQ	0/1:70,0,89:73											SAM	751	No hit in this database						gi|147861256|emb|CAN83987.1|	hypothetical protein VITISV_032602 [Vitis vinifera]	AT4G17800.1	Predicted AT-hook DNA-binding family protein		Predicted AT-hook DNA-binding family protein; CONTAINS InterPro DOMAIN/s: Protein of unknown function DUF296 (InterPro:IPR005175), Predicted AT-hook DNA-binding (InterPro:IPR014476); BEST Arabidopsis thaliana protein match is: Predicted AT-hook DNA-binding family protein (TAIR:AT2G35270.1); Has 956 Blast hits to 951 proteins in 109 species: Archae - 0; Bacteria - 110; Metazoa - 54; Fungi - 9; Pla…	cassava4.1_034448m|PACid:17994023	Predicted AT-hook DNA-binding family protein	PGSC0003DMP400002138|PACid:24390371	Predicted AT-hook DNA-binding family protein
Sp1_comp313068_c0_seq1	1750	.	TTTATT	TTT	217	.	INDEL;DP=107;VDB=0.0345;AF1=0.5;AC1=1;DP4=12,24,10,20;MQ=46;FQ=217;PV4=1,0.0019,1,0.22	GT:PL:GQ	0/1:255,0,255:99	Sp1_comp313068_c0_seq1	1750	.	TTTA	T	2875.99	PASS	AC=4;AF=0.667;AN=6;BaseQRankSum=1.098;DP=106;FS=0.848;MLEAC=4;MLEAF=0.667;MQ=59.91;MQ0=0;MQRankSum=0.926;QD=27.13;ReadPosRankSum=0.051	GT:AD:DP:GQ:MLPSAC:MLPSAF:PL	0/0/1/1/1/1:38,55:106:2:4:0.667:2909,181,52,2,0,61,2147483647	SG	1930	SPGI:CN21721	UniRef100_B9SR69	Solanesyl diphosphate synthase, putative n=1 Tax=Ricinus communis RepID=B9SR69_RICCO	tr|Q76FS5|Q76FS5_ARATH	At1g17050 OS=Arabidopsis thaliana GN=At-SPS2	solanesyl diphosphate synthase	gi|224061363|ref|XP_002300442.1|	predicted protein [Populus trichocarpa]	AT1G17050.1	solanesyl diphosphate synthase 2	Encodes a protein with solanesyl diphosphate synthase activity.	solanesyl diphosphate synthase 2 (SPS2); FUNCTIONS IN: trans-octaprenyltranstransferase activity; INVOLVED IN: ubiquinone biosynthetic process; LOCATED IN: chloroplast, plastid; EXPRESSED IN: 22 plant structures; EXPRESSED DURING: 13 growth stages; CONTAINS InterPro DOMAIN/s: Solanesyl diphosphate synthase (InterPro:IPR014120), Polyprenyl synthetase-related (InterPro:IPR017446), Terpenoid synthas…	cassava4.1_008417m|PACid:17973462	solanesyl diphosphate synthase 2	PGSC0003DMP400012558|PACid:24417658	solanesyl diphosphate synthase 1	comp313068_c0_seq1:265-1536(-)	m.107205	sp|Q76FS5|SPS2_ARATH`Q76FS5`Q:56-422,H:49-416`75.54%ID`E:0`RecName: Full=Solanesyl diphosphate synthase 2, chloroplastic; Short=AtSPS2; EC=2.5.1.85; AltName: Full=All-trans-nonaprenyl-diphosphate synthase 2 (geranylgeranyl-diphosphate specific); Flags: Precursor;`Eukaryota; Viridiplantae; Streptophyta; Embryophyta; Tracheophyta; Spermatophyta; Magnoliophyta; eudicotyledons; core eudicotyledons; r…	PF00348.12^polyprenyl_synt^Polyprenyl synthetase^132-375^E:4.1e-70	.	.	COG0142^ Geranylgeranyl pyrophosphate synthase	GO:0009570^cellular_component^chloroplast stroma`GO:0052924^molecular_function^all-trans-nonaprenyl-diphosphate synthase (geranylgeranyl-diphosphate specific) activity`GO:0046872^molecular_function^metal ion binding`GO:0050347^molecular_function^trans-octaprenyltranstransferase activity`GO:0008299^biological_process^isoprenoid biosynthetic process`GO:0015979^biological_process^photosynthesis`GO:0…	MMSAAYHNLEFGRTRLNSAAACGCSSNSSIDRHSAKKFLLRNVNNGGGGGFRARKLLCCRREIGRCNVFSTKAPESFLNGVTPDSSPMLDLKKDSGSPISVANLFEVVTDDLLTLNKNLQSIVGAENPVLMSAAEQIFSAGGKRMRPALVFLVSRATAETAGLKELTKEHRRLAEIIEMIHTASLIHDDVLDESNMRRGKETVHQIYGTRVAVLAGDFMFAQSSWYLANLENIEVIKLISQVIKDFASGEIKQASSLFDCDVRLEDYLIKSYYKTASLIAASTKGAAIFSGVDSEISEQMYQYGRNLGLSFQIVDDILDFTQSAEQLGKPAGSDLAKGNLTAPVIFALENEPKLRDMIESEFCEAGALEEAIGVVKSCGGIARAQELAKEKADIAIQNL…		OG1_11738
Sp1_comp313068_c0_seq1	1765	.	GA	GAA	54.5	.	INDEL;DP=94;VDB=0.0392;AF1=0.5;AC1=1;DP4=8,7,0,5;MQ=45;FQ=57.5;PV4=0.055,1,1,1.3e-18	GT:PL:GQ	0/1:92,0,143:95	Sp1_comp313068_c0_seq1	1765	.	G	GA	2099.65	PASS	AC=4;AF=0.667;AN=6;BaseQRankSum=0.789;DP=96;FS=0.000;MLEAC=4;MLEAF=0.667;MQ=59.90;MQ0=0;MQRankSum=0.163;QD=21.87;RPA=1,2;RU=A;ReadPosRankSum=-1.973;STR	GT:AD:DP:GQ:MLPSAC:MLPSAF:PL	0/0/1/1/1/1:37,57:96:7:4:0.667:2134,197,61,7,0,55,1230	SG	1930	SPGI:CN21721	UniRef100_B9SR69	Solanesyl diphosphate synthase, putative n=1 Tax=Ricinus communis RepID=B9SR69_RICCO	tr|Q76FS5|Q76FS5_ARATH	At1g17050 OS=Arabidopsis thaliana GN=At-SPS2	solanesyl diphosphate synthase	gi|224061363|ref|XP_002300442.1|	predicted protein [Populus trichocarpa]	AT1G17050.1	solanesyl diphosphate synthase 2	Encodes a protein with solanesyl diphosphate synthase activity.	solanesyl diphosphate synthase 2 (SPS2); FUNCTIONS IN: trans-octaprenyltranstransferase activity; INVOLVED IN: ubiquinone biosynthetic process; LOCATED IN: chloroplast, plastid; EXPRESSED IN: 22 plant structures; EXPRESSED DURING: 13 growth stages; CONTAINS InterPro DOMAIN/s: Solanesyl diphosphate synthase (InterPro:IPR014120), Polyprenyl synthetase-related (InterPro:IPR017446), Terpenoid synthas…	cassava4.1_008417m|PACid:17973462	solanesyl diphosphate synthase 2	PGSC0003DMP400012558|PACid:24417658	solanesyl diphosphate synthase 1	comp313068_c0_seq1:265-1536(-)	m.107205	sp|Q76FS5|SPS2_ARATH`Q76FS5`Q:56-422,H:49-416`75.54%ID`E:0`RecName: Full=Solanesyl diphosphate synthase 2, chloroplastic; Short=AtSPS2; EC=2.5.1.85; AltName: Full=All-trans-nonaprenyl-diphosphate synthase 2 (geranylgeranyl-diphosphate specific); Flags: Precursor;`Eukaryota; Viridiplantae; Streptophyta; Embryophyta; Tracheophyta; Spermatophyta; Magnoliophyta; eudicotyledons; core eudicotyledons; r…	PF00348.12^polyprenyl_synt^Polyprenyl synthetase^132-375^E:4.1e-70	.	.	COG0142^ Geranylgeranyl pyrophosphate synthase	GO:0009570^cellular_component^chloroplast stroma`GO:0052924^molecular_function^all-trans-nonaprenyl-diphosphate synthase (geranylgeranyl-diphosphate specific) activity`GO:0046872^molecular_function^metal ion binding`GO:0050347^molecular_function^trans-octaprenyltranstransferase activity`GO:0008299^biological_process^isoprenoid biosynthetic process`GO:0015979^biological_process^photosynthesis`GO:0…	MMSAAYHNLEFGRTRLNSAAACGCSSNSSIDRHSAKKFLLRNVNNGGGGGFRARKLLCCRREIGRCNVFSTKAPESFLNGVTPDSSPMLDLKKDSGSPISVANLFEVVTDDLLTLNKNLQSIVGAENPVLMSAAEQIFSAGGKRMRPALVFLVSRATAETAGLKELTKEHRRLAEIIEMIHTASLIHDDVLDESNMRRGKETVHQIYGTRVAVLAGDFMFAQSSWYLANLENIEVIKLISQVIKDFASGEIKQASSLFDCDVRLEDYLIKSYYKTASLIAASTKGAAIFSGVDSEISEQMYQYGRNLGLSFQIVDDILDFTQSAEQLGKPAGSDLAKGNLTAPVIFALENEPKLRDMIESEFCEAGALEEAIGVVKSCGGIARAQELAKEKADIAIQNL…		OG1_11738
Sp1_comp313068_c0_seq1	1814	.	CATATATAT	CATATATATAT	21.5	.	INDEL;DP=47;VDB=0.0271;AF1=0.5;AC1=1;DP4=4,16,1,3;MQ=45;FQ=24.5;PV4=1,0.024,1,1	GT:PL:GQ	0/1:59,0,255:62	Sp1_comp313068_c0_seq1	1814	.	C	CAT	491.71	PASS	AC=2;AF=0.333;AN=6;BaseQRankSum=0.044;DP=49;FS=6.227;MLEAC=2;MLEAF=0.333;MQ=60.00;MQ0=0;MQRankSum=1.098;QD=10.03;RPA=4,5;RU=AT;ReadPosRankSum=0.220;STR	GT:AD:DP:GQ:MLPSAC:MLPSAF:PL	0/0/0/0/1/1:25,14:49:7:2:0.333:526,18,0,7,33,95,2147483647	SG	1930	SPGI:CN21721	UniRef100_B9SR69	Solanesyl diphosphate synthase, putative n=1 Tax=Ricinus communis RepID=B9SR69_RICCO	tr|Q76FS5|Q76FS5_ARATH	At1g17050 OS=Arabidopsis thaliana GN=At-SPS2	solanesyl diphosphate synthase	gi|224061363|ref|XP_002300442.1|	predicted protein [Populus trichocarpa]	AT1G17050.1	solanesyl diphosphate synthase 2	Encodes a protein with solanesyl diphosphate synthase activity.	solanesyl diphosphate synthase 2 (SPS2); FUNCTIONS IN: trans-octaprenyltranstransferase activity; INVOLVED IN: ubiquinone biosynthetic process; LOCATED IN: chloroplast, plastid; EXPRESSED IN: 22 plant structures; EXPRESSED DURING: 13 growth stages; CONTAINS InterPro DOMAIN/s: Solanesyl diphosphate synthase (InterPro:IPR014120), Polyprenyl synthetase-related (InterPro:IPR017446), Terpenoid synthas…	cassava4.1_008417m|PACid:17973462	solanesyl diphosphate synthase 2	PGSC0003DMP400012558|PACid:24417658	solanesyl diphosphate synthase 1	comp313068_c0_seq1:265-1536(-)	m.107205	sp|Q76FS5|SPS2_ARATH`Q76FS5`Q:56-422,H:49-416`75.54%ID`E:0`RecName: Full=Solanesyl diphosphate synthase 2, chloroplastic; Short=AtSPS2; EC=2.5.1.85; AltName: Full=All-trans-nonaprenyl-diphosphate synthase 2 (geranylgeranyl-diphosphate specific); Flags: Precursor;`Eukaryota; Viridiplantae; Streptophyta; Embryophyta; Tracheophyta; Spermatophyta; Magnoliophyta; eudicotyledons; core eudicotyledons; r…	PF00348.12^polyprenyl_synt^Polyprenyl synthetase^132-375^E:4.1e-70	.	.	COG0142^ Geranylgeranyl pyrophosphate synthase	GO:0009570^cellular_component^chloroplast stroma`GO:0052924^molecular_function^all-trans-nonaprenyl-diphosphate synthase (geranylgeranyl-diphosphate specific) activity`GO:0046872^molecular_function^metal ion binding`GO:0050347^molecular_function^trans-octaprenyltranstransferase activity`GO:0008299^biological_process^isoprenoid biosynthetic process`GO:0015979^biological_process^photosynthesis`GO:0…	MMSAAYHNLEFGRTRLNSAAACGCSSNSSIDRHSAKKFLLRNVNNGGGGGFRARKLLCCRREIGRCNVFSTKAPESFLNGVTPDSSPMLDLKKDSGSPISVANLFEVVTDDLLTLNKNLQSIVGAENPVLMSAAEQIFSAGGKRMRPALVFLVSRATAETAGLKELTKEHRRLAEIIEMIHTASLIHDDVLDESNMRRGKETVHQIYGTRVAVLAGDFMFAQSSWYLANLENIEVIKLISQVIKDFASGEIKQASSLFDCDVRLEDYLIKSYYKTASLIAASTKGAAIFSGVDSEISEQMYQYGRNLGLSFQIVDDILDFTQSAEQLGKPAGSDLAKGNLTAPVIFALENEPKLRDMIESEFCEAGALEEAIGVVKSCGGIARAQELAKEKADIAIQNL…		OG1_11738
Sp1_comp313068_c0_seq1	1838	.	ATTTTTT	ATTTTT	7.35	.	INDEL;DP=37;VDB=0.0365;AF1=0.5;AC1=1;DP4=5,9,2,8;MQ=46;FQ=9.94;PV4=0.65,1,1,1	GT:PL:GQ	0/1:44,0,93:45	Sp1_comp313068_c0_seq1	1838	.	AT	A	580.73	PASS	AC=3;AF=0.500;AN=6;BaseQRankSum=1.138;DP=41;FS=4.945;MLEAC=3;MLEAF=0.500;MQ=59.68;MQ0=0;MQRankSum=1.784;QD=14.16;RPA=6,5;RU=T;ReadPosRankSum=0.913;STR	GT:AD:DP:GQ:MLPSAC:MLPSAF:PL	0/0/0/1/1/1:19,20:41:8:3:0.500:615,53,12,0,8,45,532	SG	1930	SPGI:CN21721	UniRef100_B9SR69	Solanesyl diphosphate synthase, putative n=1 Tax=Ricinus communis RepID=B9SR69_RICCO	tr|Q76FS5|Q76FS5_ARATH	At1g17050 OS=Arabidopsis thaliana GN=At-SPS2	solanesyl diphosphate synthase	gi|224061363|ref|XP_002300442.1|	predicted protein [Populus trichocarpa]	AT1G17050.1	solanesyl diphosphate synthase 2	Encodes a protein with solanesyl diphosphate synthase activity.	solanesyl diphosphate synthase 2 (SPS2); FUNCTIONS IN: trans-octaprenyltranstransferase activity; INVOLVED IN: ubiquinone biosynthetic process; LOCATED IN: chloroplast, plastid; EXPRESSED IN: 22 plant structures; EXPRESSED DURING: 13 growth stages; CONTAINS InterPro DOMAIN/s: Solanesyl diphosphate synthase (InterPro:IPR014120), Polyprenyl synthetase-related (InterPro:IPR017446), Terpenoid synthas…	cassava4.1_008417m|PACid:17973462	solanesyl diphosphate synthase 2	PGSC0003DMP400012558|PACid:24417658	solanesyl diphosphate synthase 1	comp313068_c0_seq1:265-1536(-)	m.107205	sp|Q76FS5|SPS2_ARATH`Q76FS5`Q:56-422,H:49-416`75.54%ID`E:0`RecName: Full=Solanesyl diphosphate synthase 2, chloroplastic; Short=AtSPS2; EC=2.5.1.85; AltName: Full=All-trans-nonaprenyl-diphosphate synthase 2 (geranylgeranyl-diphosphate specific); Flags: Precursor;`Eukaryota; Viridiplantae; Streptophyta; Embryophyta; Tracheophyta; Spermatophyta; Magnoliophyta; eudicotyledons; core eudicotyledons; r…	PF00348.12^polyprenyl_synt^Polyprenyl synthetase^132-375^E:4.1e-70	.	.	COG0142^ Geranylgeranyl pyrophosphate synthase	GO:0009570^cellular_component^chloroplast stroma`GO:0052924^molecular_function^all-trans-nonaprenyl-diphosphate synthase (geranylgeranyl-diphosphate specific) activity`GO:0046872^molecular_function^metal ion binding`GO:0050347^molecular_function^trans-octaprenyltranstransferase activity`GO:0008299^biological_process^isoprenoid biosynthetic process`GO:0015979^biological_process^photosynthesis`GO:0…	MMSAAYHNLEFGRTRLNSAAACGCSSNSSIDRHSAKKFLLRNVNNGGGGGFRARKLLCCRREIGRCNVFSTKAPESFLNGVTPDSSPMLDLKKDSGSPISVANLFEVVTDDLLTLNKNLQSIVGAENPVLMSAAEQIFSAGGKRMRPALVFLVSRATAETAGLKELTKEHRRLAEIIEMIHTASLIHDDVLDESNMRRGKETVHQIYGTRVAVLAGDFMFAQSSWYLANLENIEVIKLISQVIKDFASGEIKQASSLFDCDVRLEDYLIKSYYKTASLIAASTKGAAIFSGVDSEISEQMYQYGRNLGLSFQIVDDILDFTQSAEQLGKPAGSDLAKGNLTAPVIFALENEPKLRDMIESEFCEAGALEEAIGVVKSCGGIARAQELAKEKADIAIQNL…		OG1_11738
Sp1_comp313068_c0_seq1	1476	.	CCGCCG	C	5429.88	PASS	AC=3;AF=0.500;AN=6;BaseQRankSum=2.287;DP=186;FS=5.617;MLEAC=3;MLEAF=0.500;MQ=60.00;MQ0=0;MQRankSum=-0.043;QD=17.52;ReadPosRankSum=1.575	GT:AD:DP:GQ:MLPSAC:MLPSAF:PL	0/0/0/1/1/1:90,77:186:23:3:0.500:5465,168,23,0,62,2147483647,2147483647											GATK	1930	SPGI:CN21721	UniRef100_B9SR69	Solanesyl diphosphate synthase, putative n=1 Tax=Ricinus communis RepID=B9SR69_RICCO	tr|Q76FS5|Q76FS5_ARATH	At1g17050 OS=Arabidopsis thaliana GN=At-SPS2	solanesyl diphosphate synthase	gi|224061363|ref|XP_002300442.1|	predicted protein [Populus trichocarpa]	AT1G17050.1	solanesyl diphosphate synthase 2	Encodes a protein with solanesyl diphosphate synthase activity.	solanesyl diphosphate synthase 2 (SPS2); FUNCTIONS IN: trans-octaprenyltranstransferase activity; INVOLVED IN: ubiquinone biosynthetic process; LOCATED IN: chloroplast, plastid; EXPRESSED IN: 22 plant structures; EXPRESSED DURING: 13 growth stages; CONTAINS InterPro DOMAIN/s: Solanesyl diphosphate synthase (InterPro:IPR014120), Polyprenyl synthetase-related (InterPro:IPR017446), Terpenoid synthas…	cassava4.1_008417m|PACid:17973462	solanesyl diphosphate synthase 2	PGSC0003DMP400012558|PACid:24417658	solanesyl diphosphate synthase 1	comp313068_c0_seq1:265-1536(-)	m.107205	sp|Q76FS5|SPS2_ARATH`Q76FS5`Q:56-422,H:49-416`75.54%ID`E:0`RecName: Full=Solanesyl diphosphate synthase 2, chloroplastic; Short=AtSPS2; EC=2.5.1.85; AltName: Full=All-trans-nonaprenyl-diphosphate synthase 2 (geranylgeranyl-diphosphate specific); Flags: Precursor;`Eukaryota; Viridiplantae; Streptophyta; Embryophyta; Tracheophyta; Spermatophyta; Magnoliophyta; eudicotyledons; core eudicotyledons; r…	PF00348.12^polyprenyl_synt^Polyprenyl synthetase^132-375^E:4.1e-70	.	.	COG0142^ Geranylgeranyl pyrophosphate synthase	GO:0009570^cellular_component^chloroplast stroma`GO:0052924^molecular_function^all-trans-nonaprenyl-diphosphate synthase (geranylgeranyl-diphosphate specific) activity`GO:0046872^molecular_function^metal ion binding`GO:0050347^molecular_function^trans-octaprenyltranstransferase activity`GO:0008299^biological_process^isoprenoid biosynthetic process`GO:0015979^biological_process^photosynthesis`GO:0…	MMSAAYHNLEFGRTRLNSAAACGCSSNSSIDRHSAKKFLLRNVNNGGGGGFRARKLLCCRREIGRCNVFSTKAPESFLNGVTPDSSPMLDLKKDSGSPISVANLFEVVTDDLLTLNKNLQSIVGAENPVLMSAAEQIFSAGGKRMRPALVFLVSRATAETAGLKELTKEHRRLAEIIEMIHTASLIHDDVLDESNMRRGKETVHQIYGTRVAVLAGDFMFAQSSWYLANLENIEVIKLISQVIKDFASGEIKQASSLFDCDVRLEDYLIKSYYKTASLIAASTKGAAIFSGVDSEISEQMYQYGRNLGLSFQIVDDILDFTQSAEQLGKPAGSDLAKGNLTAPVIFALENEPKLRDMIESEFCEAGALEEAIGVVKSCGGIARAQELAKEKADIAIQNL…		OG1_11738
Sp1_comp313068_c0_seq1	1484	.	G	GAT	2376.88	PASS	AC=2;AF=0.333;AN=6;BaseQRankSum=1.887;DP=174;FS=2.055;MLEAC=2;MLEAF=0.333;MQ=60.00;MQ0=0;MQRankSum=-1.496;QD=13.66;ReadPosRankSum=0.629	GT:AD:DP:GQ:MLPSAC:MLPSAF:PL	0/0/0/0/1/1:105,58:174:23:2:0.333:2412,72,0,23,121,2147483647,2147483647											GATK	1930	SPGI:CN21721	UniRef100_B9SR69	Solanesyl diphosphate synthase, putative n=1 Tax=Ricinus communis RepID=B9SR69_RICCO	tr|Q76FS5|Q76FS5_ARATH	At1g17050 OS=Arabidopsis thaliana GN=At-SPS2	solanesyl diphosphate synthase	gi|224061363|ref|XP_002300442.1|	predicted protein [Populus trichocarpa]	AT1G17050.1	solanesyl diphosphate synthase 2	Encodes a protein with solanesyl diphosphate synthase activity.	solanesyl diphosphate synthase 2 (SPS2); FUNCTIONS IN: trans-octaprenyltranstransferase activity; INVOLVED IN: ubiquinone biosynthetic process; LOCATED IN: chloroplast, plastid; EXPRESSED IN: 22 plant structures; EXPRESSED DURING: 13 growth stages; CONTAINS InterPro DOMAIN/s: Solanesyl diphosphate synthase (InterPro:IPR014120), Polyprenyl synthetase-related (InterPro:IPR017446), Terpenoid synthas…	cassava4.1_008417m|PACid:17973462	solanesyl diphosphate synthase 2	PGSC0003DMP400012558|PACid:24417658	solanesyl diphosphate synthase 1	comp313068_c0_seq1:265-1536(-)	m.107205	sp|Q76FS5|SPS2_ARATH`Q76FS5`Q:56-422,H:49-416`75.54%ID`E:0`RecName: Full=Solanesyl diphosphate synthase 2, chloroplastic; Short=AtSPS2; EC=2.5.1.85; AltName: Full=All-trans-nonaprenyl-diphosphate synthase 2 (geranylgeranyl-diphosphate specific); Flags: Precursor;`Eukaryota; Viridiplantae; Streptophyta; Embryophyta; Tracheophyta; Spermatophyta; Magnoliophyta; eudicotyledons; core eudicotyledons; r…	PF00348.12^polyprenyl_synt^Polyprenyl synthetase^132-375^E:4.1e-70	.	.	COG0142^ Geranylgeranyl pyrophosphate synthase	GO:0009570^cellular_component^chloroplast stroma`GO:0052924^molecular_function^all-trans-nonaprenyl-diphosphate synthase (geranylgeranyl-diphosphate specific) activity`GO:0046872^molecular_function^metal ion binding`GO:0050347^molecular_function^trans-octaprenyltranstransferase activity`GO:0008299^biological_process^isoprenoid biosynthetic process`GO:0015979^biological_process^photosynthesis`GO:0…	MMSAAYHNLEFGRTRLNSAAACGCSSNSSIDRHSAKKFLLRNVNNGGGGGFRARKLLCCRREIGRCNVFSTKAPESFLNGVTPDSSPMLDLKKDSGSPISVANLFEVVTDDLLTLNKNLQSIVGAENPVLMSAAEQIFSAGGKRMRPALVFLVSRATAETAGLKELTKEHRRLAEIIEMIHTASLIHDDVLDESNMRRGKETVHQIYGTRVAVLAGDFMFAQSSWYLANLENIEVIKLISQVIKDFASGEIKQASSLFDCDVRLEDYLIKSYYKTASLIAASTKGAAIFSGVDSEISEQMYQYGRNLGLSFQIVDDILDFTQSAEQLGKPAGSDLAKGNLTAPVIFALENEPKLRDMIESEFCEAGALEEAIGVVKSCGGIARAQELAKEKADIAIQNL…		OG1_11738
Sp1_comp313068_c0_seq1	264	.	TCTACT	TCT	123	.	INDEL;DP=241;VDB=0.0399;AF1=0.5;AC1=1;DP4=11,17,17,13;MQ=43;FQ=126;PV4=0.2,2.3e-06,1,1	GT:PL:GQ	0/1:161,0,255:99											SAM	1930	SPGI:CN21721	UniRef100_B9SR69	Solanesyl diphosphate synthase, putative n=1 Tax=Ricinus communis RepID=B9SR69_RICCO	tr|Q76FS5|Q76FS5_ARATH	At1g17050 OS=Arabidopsis thaliana GN=At-SPS2	solanesyl diphosphate synthase	gi|224061363|ref|XP_002300442.1|	predicted protein [Populus trichocarpa]	AT1G17050.1	solanesyl diphosphate synthase 2	Encodes a protein with solanesyl diphosphate synthase activity.	solanesyl diphosphate synthase 2 (SPS2); FUNCTIONS IN: trans-octaprenyltranstransferase activity; INVOLVED IN: ubiquinone biosynthetic process; LOCATED IN: chloroplast, plastid; EXPRESSED IN: 22 plant structures; EXPRESSED DURING: 13 growth stages; CONTAINS InterPro DOMAIN/s: Solanesyl diphosphate synthase (InterPro:IPR014120), Polyprenyl synthetase-related (InterPro:IPR017446), Terpenoid synthas…	cassava4.1_008417m|PACid:17973462	solanesyl diphosphate synthase 2	PGSC0003DMP400012558|PACid:24417658	solanesyl diphosphate synthase 1	comp313068_c0_seq1:265-1536(-)	m.107205	sp|Q76FS5|SPS2_ARATH`Q76FS5`Q:56-422,H:49-416`75.54%ID`E:0`RecName: Full=Solanesyl diphosphate synthase 2, chloroplastic; Short=AtSPS2; EC=2.5.1.85; AltName: Full=All-trans-nonaprenyl-diphosphate synthase 2 (geranylgeranyl-diphosphate specific); Flags: Precursor;`Eukaryota; Viridiplantae; Streptophyta; Embryophyta; Tracheophyta; Spermatophyta; Magnoliophyta; eudicotyledons; core eudicotyledons; r…	PF00348.12^polyprenyl_synt^Polyprenyl synthetase^132-375^E:4.1e-70	.	.	COG0142^ Geranylgeranyl pyrophosphate synthase	GO:0009570^cellular_component^chloroplast stroma`GO:0052924^molecular_function^all-trans-nonaprenyl-diphosphate synthase (geranylgeranyl-diphosphate specific) activity`GO:0046872^molecular_function^metal ion binding`GO:0050347^molecular_function^trans-octaprenyltranstransferase activity`GO:0008299^biological_process^isoprenoid biosynthetic process`GO:0015979^biological_process^photosynthesis`GO:0…	MMSAAYHNLEFGRTRLNSAAACGCSSNSSIDRHSAKKFLLRNVNNGGGGGFRARKLLCCRREIGRCNVFSTKAPESFLNGVTPDSSPMLDLKKDSGSPISVANLFEVVTDDLLTLNKNLQSIVGAENPVLMSAAEQIFSAGGKRMRPALVFLVSRATAETAGLKELTKEHRRLAEIIEMIHTASLIHDDVLDESNMRRGKETVHQIYGTRVAVLAGDFMFAQSSWYLANLENIEVIKLISQVIKDFASGEIKQASSLFDCDVRLEDYLIKSYYKTASLIAASTKGAAIFSGVDSEISEQMYQYGRNLGLSFQIVDDILDFTQSAEQLGKPAGSDLAKGNLTAPVIFALENEPKLRDMIESEFCEAGALEEAIGVVKSCGGIARAQELAKEKADIAIQNL…		OG1_11738
Sp1_comp313068_c0_seq1	39	.	GAAAAAAAAA	GAAAAAAAAAAAAA,GAAAAAAAAAAAA,GAAAAAAAAAAA	61.1	.	INDEL;DP=16;VDB=0.0014;AF1=0.5939;AC1=1;DP4=3,0,6,2;MQ=45;FQ=-29.5;PV4=1,1,0.49,0.19	GT:PL:GQ	0/1:137,39,44,93,0,98,118,25,79,123:8											SAM	1930	SPGI:CN21721	UniRef100_B9SR69	Solanesyl diphosphate synthase, putative n=1 Tax=Ricinus communis RepID=B9SR69_RICCO	tr|Q76FS5|Q76FS5_ARATH	At1g17050 OS=Arabidopsis thaliana GN=At-SPS2	solanesyl diphosphate synthase	gi|224061363|ref|XP_002300442.1|	predicted protein [Populus trichocarpa]	AT1G17050.1	solanesyl diphosphate synthase 2	Encodes a protein with solanesyl diphosphate synthase activity.	solanesyl diphosphate synthase 2 (SPS2); FUNCTIONS IN: trans-octaprenyltranstransferase activity; INVOLVED IN: ubiquinone biosynthetic process; LOCATED IN: chloroplast, plastid; EXPRESSED IN: 22 plant structures; EXPRESSED DURING: 13 growth stages; CONTAINS InterPro DOMAIN/s: Solanesyl diphosphate synthase (InterPro:IPR014120), Polyprenyl synthetase-related (InterPro:IPR017446), Terpenoid synthas…	cassava4.1_008417m|PACid:17973462	solanesyl diphosphate synthase 2	PGSC0003DMP400012558|PACid:24417658	solanesyl diphosphate synthase 1	comp313068_c0_seq1:265-1536(-)	m.107205	sp|Q76FS5|SPS2_ARATH`Q76FS5`Q:56-422,H:49-416`75.54%ID`E:0`RecName: Full=Solanesyl diphosphate synthase 2, chloroplastic; Short=AtSPS2; EC=2.5.1.85; AltName: Full=All-trans-nonaprenyl-diphosphate synthase 2 (geranylgeranyl-diphosphate specific); Flags: Precursor;`Eukaryota; Viridiplantae; Streptophyta; Embryophyta; Tracheophyta; Spermatophyta; Magnoliophyta; eudicotyledons; core eudicotyledons; r…	PF00348.12^polyprenyl_synt^Polyprenyl synthetase^132-375^E:4.1e-70	.	.	COG0142^ Geranylgeranyl pyrophosphate synthase	GO:0009570^cellular_component^chloroplast stroma`GO:0052924^molecular_function^all-trans-nonaprenyl-diphosphate synthase (geranylgeranyl-diphosphate specific) activity`GO:0046872^molecular_function^metal ion binding`GO:0050347^molecular_function^trans-octaprenyltranstransferase activity`GO:0008299^biological_process^isoprenoid biosynthetic process`GO:0015979^biological_process^photosynthesis`GO:0…	MMSAAYHNLEFGRTRLNSAAACGCSSNSSIDRHSAKKFLLRNVNNGGGGGFRARKLLCCRREIGRCNVFSTKAPESFLNGVTPDSSPMLDLKKDSGSPISVANLFEVVTDDLLTLNKNLQSIVGAENPVLMSAAEQIFSAGGKRMRPALVFLVSRATAETAGLKELTKEHRRLAEIIEMIHTASLIHDDVLDESNMRRGKETVHQIYGTRVAVLAGDFMFAQSSWYLANLENIEVIKLISQVIKDFASGEIKQASSLFDCDVRLEDYLIKSYYKTASLIAASTKGAAIFSGVDSEISEQMYQYGRNLGLSFQIVDDILDFTQSAEQLGKPAGSDLAKGNLTAPVIFALENEPKLRDMIESEFCEAGALEEAIGVVKSCGGIARAQELAKEKADIAIQNL…		OG1_11738
Sp1_comp313068_c0_seq1	48	.	AT	ATAAAATT	83.5	.	INDEL;DP=17;VDB=0.0019;AF1=0.5;AC1=1;DP4=3,1,3,1;MQ=41;FQ=75.1;PV4=1,0.15,1,0.086	GT:PL:GQ	0/1:121,0,110:99											SAM	1930	SPGI:CN21721	UniRef100_B9SR69	Solanesyl diphosphate synthase, putative n=1 Tax=Ricinus communis RepID=B9SR69_RICCO	tr|Q76FS5|Q76FS5_ARATH	At1g17050 OS=Arabidopsis thaliana GN=At-SPS2	solanesyl diphosphate synthase	gi|224061363|ref|XP_002300442.1|	predicted protein [Populus trichocarpa]	AT1G17050.1	solanesyl diphosphate synthase 2	Encodes a protein with solanesyl diphosphate synthase activity.	solanesyl diphosphate synthase 2 (SPS2); FUNCTIONS IN: trans-octaprenyltranstransferase activity; INVOLVED IN: ubiquinone biosynthetic process; LOCATED IN: chloroplast, plastid; EXPRESSED IN: 22 plant structures; EXPRESSED DURING: 13 growth stages; CONTAINS InterPro DOMAIN/s: Solanesyl diphosphate synthase (InterPro:IPR014120), Polyprenyl synthetase-related (InterPro:IPR017446), Terpenoid synthas…	cassava4.1_008417m|PACid:17973462	solanesyl diphosphate synthase 2	PGSC0003DMP400012558|PACid:24417658	solanesyl diphosphate synthase 1	comp313068_c0_seq1:265-1536(-)	m.107205	sp|Q76FS5|SPS2_ARATH`Q76FS5`Q:56-422,H:49-416`75.54%ID`E:0`RecName: Full=Solanesyl diphosphate synthase 2, chloroplastic; Short=AtSPS2; EC=2.5.1.85; AltName: Full=All-trans-nonaprenyl-diphosphate synthase 2 (geranylgeranyl-diphosphate specific); Flags: Precursor;`Eukaryota; Viridiplantae; Streptophyta; Embryophyta; Tracheophyta; Spermatophyta; Magnoliophyta; eudicotyledons; core eudicotyledons; r…	PF00348.12^polyprenyl_synt^Polyprenyl synthetase^132-375^E:4.1e-70	.	.	COG0142^ Geranylgeranyl pyrophosphate synthase	GO:0009570^cellular_component^chloroplast stroma`GO:0052924^molecular_function^all-trans-nonaprenyl-diphosphate synthase (geranylgeranyl-diphosphate specific) activity`GO:0046872^molecular_function^metal ion binding`GO:0050347^molecular_function^trans-octaprenyltranstransferase activity`GO:0008299^biological_process^isoprenoid biosynthetic process`GO:0015979^biological_process^photosynthesis`GO:0…	MMSAAYHNLEFGRTRLNSAAACGCSSNSSIDRHSAKKFLLRNVNNGGGGGFRARKLLCCRREIGRCNVFSTKAPESFLNGVTPDSSPMLDLKKDSGSPISVANLFEVVTDDLLTLNKNLQSIVGAENPVLMSAAEQIFSAGGKRMRPALVFLVSRATAETAGLKELTKEHRRLAEIIEMIHTASLIHDDVLDESNMRRGKETVHQIYGTRVAVLAGDFMFAQSSWYLANLENIEVIKLISQVIKDFASGEIKQASSLFDCDVRLEDYLIKSYYKTASLIAASTKGAAIFSGVDSEISEQMYQYGRNLGLSFQIVDDILDFTQSAEQLGKPAGSDLAKGNLTAPVIFALENEPKLRDMIESEFCEAGALEEAIGVVKSCGGIARAQELAKEKADIAIQNL…		OG1_11738
Sp1_comp313072_c0_seq2	69	.	T	TTGTATTTATCTAGAAAAG	197	.	INDEL;DP=8;VDB=0.0053;AF1=1;AC1=2;DP4=0,0,4,2;MQ=48;FQ=-52.5	GT:PL:GQ	1/1:237,18,0:33											SAM	317	SPGI:CN20652	no hit		-No-Hit-	No Matching Hit found	---NA---	No hit in this database		No hit in this database				No hit in this database		No hit in this database
Sp1_comp313073_c1_seq2	326	.	AG	AGAGG	87.4	.	INDEL;DP=7;VDB=0.0118;AF1=1;AC1=2;DP4=0,0,2,1;MQ=50;FQ=-43.5	GT:PL:GQ	1/1:127,9,0:16	Sp1_comp313073_c1_seq2	326	.	A	AGAG	490.58	PASS	AC=6;AF=1.00;AN=6;DP=10;FS=0.000;MLEAC=6;MLEAF=1.00;MQ=60.00;MQ0=0;QD=29.88	GT:AD:DP:GQ:MLPSAC:MLPSAF:PL	1/1/1/1/1/1:0,10:10:8:6:1.00:525,76,47,30,17,8,0	SG	565	No hit in this database						No hit in this database		No hit in this database				No hit in this database		No hit in this database
Sp1_comp313073_c1_seq2	371	.	T	TTA	386.95	PASS	AC=5;AF=0.833;AN=6;BaseQRankSum=-0.751;DP=12;FS=0.000;MLEAC=5;MLEAF=0.833;MQ=60.00;MQ0=0;MQRankSum=0.751;QD=32.25;ReadPosRankSum=-0.751	GT:AD:DP:GQ:MLPSAC:MLPSAF:PL	0/1/1/1/1/1:1,8:12:6:5:0.833:421,52,28,15,6,0,41											GATK	565	No hit in this database						No hit in this database		No hit in this database				No hit in this database		No hit in this database
Sp1_comp313073_c1_seq2	192	.	GAAATACTCAAATAC	GAAATAC	3.25	.	INDEL;DP=6;VDB=0.0384;AF1=0.5;AC1=1;DP4=0,3,0,1;MQ=50;FQ=5.08;PV4=1,1,1,0	GT:PL:GQ	0/1:38,0,66:37											SAM	565	No hit in this database						No hit in this database		No hit in this database				No hit in this database		No hit in this database
Sp1_comp313073_c1_seq2	324	.	CAAG	CAAGAAG	12.7	.	INDEL;DP=7;VDB=0.0099;AF1=1;AC1=2;DP4=0,0,0,1;MQ=50;FQ=-37.5	GT:PL:GQ	1/1:50,3,0:5											SAM	565	No hit in this database						No hit in this database		No hit in this database				No hit in this database		No hit in this database
Sp1_comp313073_c1_seq2	432	.	CTT	CTTTT	98.5	.	INDEL;DP=13;VDB=0.0325;AF1=0.5;AC1=1;DP4=2,2,3,1;MQ=45;FQ=90.1;PV4=1,1,1,1	GT:PL:GQ	0/1:136,0,125:99											SAM	565	No hit in this database						No hit in this database		No hit in this database				No hit in this database		No hit in this database
Sp1_comp313073_c1_seq2	454	.	ACTCT	ACT	3.8	.	INDEL;DP=8;VDB=0.0190;AF1=0.5;AC1=1;DP4=1,1,0,1;MQ=46;FQ=5.8;PV4=1,1,1,1	GT:PL:GQ	0/1:39,0,70:38											SAM	565	No hit in this database						No hit in this database		No hit in this database				No hit in this database		No hit in this database
Sp1_comp313073_c1_seq2	47	.	TAAGAAAGAAAGAAAGA	TAAGAAAGAAAGA	15.6	.	INDEL;DP=2;VDB=0.0099;AF1=1;AC1=2;DP4=0,0,1,0;MQ=60;FQ=-37.5	GT:PL:GQ	1/1:53,3,0:6											SAM	565	No hit in this database						No hit in this database		No hit in this database				No hit in this database		No hit in this database
Sp1_comp313075_c1_seq1	1272	.	GAAA	GAA	205	.	INDEL;DP=86;VDB=0.0164;AF1=0.5;AC1=1;DP4=5,13,7,36;MQ=50;FQ=149;PV4=0.31,1.3e-07,0.04,1	GT:PL:GQ	0/1:243,0,184:99	Sp1_comp313075_c1_seq1	1272	.	GA	G	2284.32	PASS	AC=4;AF=0.667;AN=6;BaseQRankSum=-0.584;DP=87;FS=7.576;MLEAC=4;MLEAF=0.667;MQ=59.90;MQ0=0;MQRankSum=0.244;QD=26.26;RPA=3,2;RU=A;ReadPosRankSum=-0.021;STR	GT:AD:DP:GQ:MLPSAC:MLPSAF:PL	0/0/1/1/1/1:21,61:87:4:4:0.667:2318,284,120,39,0,4,637	SG	1357	SPGI:CN25896	UniRef100_B9SSG7	Putative uncharacterized protein n=1 Tax=Ricinus communis RepID=B9SSG7_RICCO	tr|O23497|O23497_ARATH	Putative uncharacterized protein AT4g16530 OS=Arabidopsis thaliana GN=dl4290w	predicted protein [Populus trichocarpa]	gi|460401272|ref|XP_004246150.1|	PREDICTED: uncharacterized protein LOC101249751 [Solanum lycopersicum]	AT4G16530.1	Family of unknown function (DUF577)		Family of unknown function (DUF577); CONTAINS InterPro DOMAIN/s: Protein of unknown function DUF577 (InterPro:IPR007598); BEST Arabidopsis thaliana protein match is: Family of unknown function (DUF577) (TAIR:AT5G37410.1); Has 736 Blast hits to 673 proteins in 194 species: Archae - 0; Bacteria - 81; Metazoa - 201; Fungi - 106; Plants - 128; Viruses - 0; Other Eukaryotes - 220 (source: NCBI BLink).	cassava4.1_015528m|PACid:17976337	Family of unknown function (DUF577)	PGSC0003DMP400008430|PACid:24391223	Family of unknown function (DUF577)	comp313075_c1_seq1:553-1227(-)	m.107216	.	.	.	.	.	.	MGGHGGLNILPQKRWNVYNYDNREKVRRDEEAAARDEQLKRDDARKRDAELRLEKLRQARGLASASVNEAAAPSSSESKSKSKSEETRLENDSNHINLFEGIRIFDPIEAKPESNDQRPIKKVKKEQPPRVVTAEDEKYKLGYGIVGKGTKLPWYLEKPTKKSDEKSDDDDDDDLRPAKKKSNGKKTVEELRKERLEREKREKQRERAVLKEKSRRDGGFSLRR*
Sp1_comp313075_c1_seq1	492	.	ATTT	ATT	82.5	.	INDEL;DP=196;VDB=0.0392;AF1=0.5;AC1=1;DP4=44,44,13,19;MQ=45;FQ=85.5;PV4=0.41,0.00019,1,1	GT:PL:GQ	0/1:120,0,247:99	Sp1_comp313075_c1_seq1	492	.	AT	A	1610.93	PASS	AC=2;AF=0.333;AN=6;BaseQRankSum=1.992;DP=211;FS=8.174;MLEAC=2;MLEAF=0.333;MQ=59.35;MQ0=0;MQRankSum=0.547;QD=7.63;RPA=3,2;RU=T;ReadPosRankSum=1.233;STR	GT:AD:DP:GQ:MLPSAC:MLPSAF:PL	0/0/0/0/1/1:146,53:209:18:2:0.333:1646,18,0,89,2147483647,2147483647,2147483647	SG	1357	SPGI:CN25896	UniRef100_B9SSG7	Putative uncharacterized protein n=1 Tax=Ricinus communis RepID=B9SSG7_RICCO	tr|O23497|O23497_ARATH	Putative uncharacterized protein AT4g16530 OS=Arabidopsis thaliana GN=dl4290w	predicted protein [Populus trichocarpa]	gi|460401272|ref|XP_004246150.1|	PREDICTED: uncharacterized protein LOC101249751 [Solanum lycopersicum]	AT4G16530.1	Family of unknown function (DUF577)		Family of unknown function (DUF577); CONTAINS InterPro DOMAIN/s: Protein of unknown function DUF577 (InterPro:IPR007598); BEST Arabidopsis thaliana protein match is: Family of unknown function (DUF577) (TAIR:AT5G37410.1); Has 736 Blast hits to 673 proteins in 194 species: Archae - 0; Bacteria - 81; Metazoa - 201; Fungi - 106; Plants - 128; Viruses - 0; Other Eukaryotes - 220 (source: NCBI BLink).	cassava4.1_015528m|PACid:17976337	Family of unknown function (DUF577)	PGSC0003DMP400008430|PACid:24391223	Family of unknown function (DUF577)	comp313075_c1_seq1:553-1227(-)	m.107216	.	.	.	.	.	.	MGGHGGLNILPQKRWNVYNYDNREKVRRDEEAAARDEQLKRDDARKRDAELRLEKLRQARGLASASVNEAAAPSSSESKSKSKSEETRLENDSNHINLFEGIRIFDPIEAKPESNDQRPIKKVKKEQPPRVVTAEDEKYKLGYGIVGKGTKLPWYLEKPTKKSDEKSDDDDDDDLRPAKKKSNGKKTVEELRKERLEREKREKQRERAVLKEKSRRDGGFSLRR*
Sp1_comp313075_c1_seq1	443	.	ACACAATTTGCACGCACAA	ACACAA	188	.	INDEL;DP=179;VDB=0.0400;AF1=0.5;AC1=1;DP4=56,51,12,9;MQ=44;FQ=191;PV4=0.81,1,1,1	GT:PL:GQ	0/1:226,0,255:99											SAM	1357	SPGI:CN25896	UniRef100_B9SSG7	Putative uncharacterized protein n=1 Tax=Ricinus communis RepID=B9SSG7_RICCO	tr|O23497|O23497_ARATH	Putative uncharacterized protein AT4g16530 OS=Arabidopsis thaliana GN=dl4290w	predicted protein [Populus trichocarpa]	gi|460401272|ref|XP_004246150.1|	PREDICTED: uncharacterized protein LOC101249751 [Solanum lycopersicum]	AT4G16530.1	Family of unknown function (DUF577)		Family of unknown function (DUF577); CONTAINS InterPro DOMAIN/s: Protein of unknown function DUF577 (InterPro:IPR007598); BEST Arabidopsis thaliana protein match is: Family of unknown function (DUF577) (TAIR:AT5G37410.1); Has 736 Blast hits to 673 proteins in 194 species: Archae - 0; Bacteria - 81; Metazoa - 201; Fungi - 106; Plants - 128; Viruses - 0; Other Eukaryotes - 220 (source: NCBI BLink).	cassava4.1_015528m|PACid:17976337	Family of unknown function (DUF577)	PGSC0003DMP400008430|PACid:24391223	Family of unknown function (DUF577)	comp313075_c1_seq1:553-1227(-)	m.107216	.	.	.	.	.	.	MGGHGGLNILPQKRWNVYNYDNREKVRRDEEAAARDEQLKRDDARKRDAELRLEKLRQARGLASASVNEAAAPSSSESKSKSKSEETRLENDSNHINLFEGIRIFDPIEAKPESNDQRPIKKVKKEQPPRVVTAEDEKYKLGYGIVGKGTKLPWYLEKPTKKSDEKSDDDDDDDLRPAKKKSNGKKTVEELRKERLEREKREKQRERAVLKEKSRRDGGFSLRR*
Sp1_comp313076_c0_seq2	417	.	TCCCC	TCCC	44.3	.	INDEL;DP=31;VDB=0.0345;AF1=0.6243;AC1=1;DP4=0,1,2,4;MQ=49;FQ=-30.5;PV4=1,2.9e-07,0.43,1	GT:PL:GQ	0/1:81,0,4:7	Sp1_comp313076_c0_seq2	417	.	TC	T	684.1	PASS	AC=5;AF=0.833;AN=6;BaseQRankSum=1.380;DP=31;FS=0.000;MLEAC=5;MLEAF=0.833;MQ=60.00;MQ0=0;MQRankSum=-0.360;QD=22.07;RPA=4,3;RU=C;ReadPosRankSum=1.500;STR	GT:AD:DP:GQ:MLPSAC:MLPSAF:PL	0/1/1/1/1/1:5,23:31:13:5:0.833:719,122,65,33,13,0,23	SG	644	SPGI:CN19630	UniRef100_B9S9V1	Putative uncharacterized protein n=1 Tax=Ricinus communis RepID=B9S9V1_RICCO	tr|Q9LG20|Q9LG20_ARATH	F14J16.17 OS=Arabidopsis thaliana	protein	gi|460413065|ref|XP_004251916.1|	PREDICTED: DNA damage response protein WSS1-like [Solanum lycopersicum]	AT1G55915.1	zinc ion binding		zinc ion binding; FUNCTIONS IN: zinc ion binding; INVOLVED IN: biological_process unknown; LOCATED IN: intracellular; EXPRESSED IN: 9 plant structures; EXPRESSED DURING: 7 growth stages; CONTAINS InterPro DOMAIN/s: WLM (InterPro:IPR013536), Zinc finger, RanBP2-type (InterPro:IPR001876); BEST Arabidopsis thaliana protein match is: unknown protein (TAIR:AT5G35690.1); Has 560 Blast hits to 511 prote…	cassava4.1_011480m|PACid:17967469	zinc ion binding	PGSC0003DMP400051916|PACid:24380362	zinc ion binding	comp313076_c0_seq2:2-376(-)	m.107218	sp|P38838|WSS1_YEAST`P38838`Q:9-116,H:29-136`37.96%ID`E:3e-19`RecName: Full=DNA damage response protein WSS1; AltName: Full=Weak suppressor of SMT3 protein 1;`Eukaryota; Fungi; Dikarya; Ascomycota; Saccharomycotina; Saccharomycetes; Saccharomycetales; Saccharomycetaceae; Saccharomyces.	PF08325.5^WLM^WLM domain^8-123^E:4.1e-46	.	.	NOG247259	GO:0005635^cellular_component^nuclear envelope`GO:0006281^biological_process^DNA repair`GO:0016925^biological_process^protein sumoylation`GO:0006974^biological_process^response to DNA damage stimulus`GO:0010224^biological_process^response to UV-B`GO:0010225^biological_process^response to UV-C	MSMGDMNKVWEIKALKRKPKGEEAQKILERIAKQVQPIMRKHSWRVKVLSEFCPKNPALLGVNVGAGINVKLRLRRVNRDEEFLPFNSVLDTMLHELCHNAHSAHNSSFYKLWDELRKECEDLMS
Sp1_comp313077_c0_seq1	1003	.	A	AGTATTTCCGAGCC	39.5	.	INDEL;DP=171;VDB=0.0190;AF1=0.5;AC1=1;DP4=15,74,0,18;MQ=44;FQ=42.5;PV4=0.07,5.7e-05,1,1	GT:PL:GQ	0/1:77,0,255:80	Sp1_comp313077_c0_seq1	1003	.	A	AGTATTTCCGAGCC	10066.9	PASS	AC=3;AF=0.500;AN=6;BaseQRankSum=-2.163;DP=151;FS=2.845;MLEAC=3;MLEAF=0.500;MQ=59.84;MQ0=0;MQRankSum=0.682;QD=15.38;ReadPosRankSum=-0.569	GT:AD:DP:GQ:MLPSAC:MLPSAF:PL	0/0/0/1/1/1:76,74:151:35:3:0.500:10102,184,35,0,41,199,2147483647	SG	1111	SPGI:CN01704	UniRef100_D1HTN6	Whole genome shotgun sequence of line PN40024, scaffold_22.assembly12x (Fragment) n=1 Tax=Vitis vinifera RepID=D1HTN6_VITVI	tr|Q93WL3|Q93WL3_ARATH	Putative uncharacterized protein OS=Arabidopsis thaliana GN=At4g25370	protein	gi|460376748|ref|XP_004234159.1|	PREDICTED: clp protease-related protein At4g12060, chloroplastic-like [Solanum lycopersicum]	AT4G25370.1	Double Clp-N motif protein		Double Clp-N motif protein; FUNCTIONS IN: ATP binding; INVOLVED IN: protein metabolic process; LOCATED IN: thylakoid, plastid stroma, chloroplast stroma, chloroplast, chloroplast envelope; EXPRESSED IN: 22 plant structures; EXPRESSED DURING: 13 growth stages; CONTAINS InterPro DOMAIN/s: Clp, N-terminal (InterPro:IPR004176); BEST Arabidopsis thaliana protein match is: Double Clp-N motif protein (T…	cassava4.1_015519m|PACid:17964501	Double Clp-N motif protein	PGSC0003DMP400006983|PACid:24390174	Double Clp-N motif protein	comp313077_c0_seq1:234-935(-)	m.107219	sp|Q8GW78|CLP41_ARATH`Q8GW78`Q:80-220,H:89-229`61.7%ID`E:2e-57`RecName: Full=Clp protease-related protein At4g12060, chloroplastic; Flags: Precursor;`Eukaryota; Viridiplantae; Streptophyta; Embryophyta; Tracheophyta; Spermatophyta; Magnoliophyta; eudicotyledons; core eudicotyledons; rosids; malvids; Brassicales; Brassicaceae; Camelineae; Arabidopsis.	PF02861.15^Clp_N^Clp amino terminal domain^96-148^E:7.1e-09`PF02861.15^Clp_N^Clp amino terminal domain^183-220^E:0.043	.	.	COG0542^ ATPases with chaperone activity, ATP-binding subunit	GO:0009941^cellular_component^chloroplast envelope`GO:0009570^cellular_component^chloroplast stroma`GO:0019538^biological_process^protein metabolic process	MATHSLSFFSIPSPSQSCKRPQSENSPAPNLKSLPCSFLGRELSIRVSNWNVPTSKRRSCVVATVAFDLPSTDVEKAPSGKQPKWSARALKAFVMAELEARKLRYTTTGTEALLMGILVEGTSLAAKALRESGVTLFKARDETVKLLGQSDIYIFSPEYPPLTKPARKALEWAVDEKLKSGEDGELTVSHLLLGIWAQEVSAGHIVMATLGFTDEKAKELAKTIDKDIILSFK*
Sp1_comp313077_c0_seq1	997	.	CTTA	CTTATTA	147	.	INDEL;DP=227;VDB=0.0345;AF1=0.5;AC1=1;DP4=3,19,5,4;MQ=44;FQ=143;PV4=0.027,1,1,3.4e-33	GT:PL:GQ	0/1:185,0,178:99											SAM	1111	SPGI:CN01704	UniRef100_D1HTN6	Whole genome shotgun sequence of line PN40024, scaffold_22.assembly12x (Fragment) n=1 Tax=Vitis vinifera RepID=D1HTN6_VITVI	tr|Q93WL3|Q93WL3_ARATH	Putative uncharacterized protein OS=Arabidopsis thaliana GN=At4g25370	protein	gi|460376748|ref|XP_004234159.1|	PREDICTED: clp protease-related protein At4g12060, chloroplastic-like [Solanum lycopersicum]	AT4G25370.1	Double Clp-N motif protein		Double Clp-N motif protein; FUNCTIONS IN: ATP binding; INVOLVED IN: protein metabolic process; LOCATED IN: thylakoid, plastid stroma, chloroplast stroma, chloroplast, chloroplast envelope; EXPRESSED IN: 22 plant structures; EXPRESSED DURING: 13 growth stages; CONTAINS InterPro DOMAIN/s: Clp, N-terminal (InterPro:IPR004176); BEST Arabidopsis thaliana protein match is: Double Clp-N motif protein (T…	cassava4.1_015519m|PACid:17964501	Double Clp-N motif protein	PGSC0003DMP400006983|PACid:24390174	Double Clp-N motif protein	comp313077_c0_seq1:234-935(-)	m.107219	sp|Q8GW78|CLP41_ARATH`Q8GW78`Q:80-220,H:89-229`61.7%ID`E:2e-57`RecName: Full=Clp protease-related protein At4g12060, chloroplastic; Flags: Precursor;`Eukaryota; Viridiplantae; Streptophyta; Embryophyta; Tracheophyta; Spermatophyta; Magnoliophyta; eudicotyledons; core eudicotyledons; rosids; malvids; Brassicales; Brassicaceae; Camelineae; Arabidopsis.	PF02861.15^Clp_N^Clp amino terminal domain^96-148^E:7.1e-09`PF02861.15^Clp_N^Clp amino terminal domain^183-220^E:0.043	.	.	COG0542^ ATPases with chaperone activity, ATP-binding subunit	GO:0009941^cellular_component^chloroplast envelope`GO:0009570^cellular_component^chloroplast stroma`GO:0019538^biological_process^protein metabolic process	MATHSLSFFSIPSPSQSCKRPQSENSPAPNLKSLPCSFLGRELSIRVSNWNVPTSKRRSCVVATVAFDLPSTDVEKAPSGKQPKWSARALKAFVMAELEARKLRYTTTGTEALLMGILVEGTSLAAKALRESGVTLFKARDETVKLLGQSDIYIFSPEYPPLTKPARKALEWAVDEKLKSGEDGELTVSHLLLGIWAQEVSAGHIVMATLGFTDEKAKELAKTIDKDIILSFK*
Sp1_comp313078_c0_seq1	981	.	AACCACCAC	AACCAC	147	.	INDEL;DP=15;VDB=0.0399;AF1=1;AC1=2;DP4=0,0,2,4;MQ=44;FQ=-52.5	GT:PL:GQ	1/1:187,18,0:33	Sp1_comp313078_c0_seq1	981	.	AACC	A	643.99	PASS	AC=3;AF=0.500;AN=6;BaseQRankSum=0.348;DP=27;FS=0.000;MLEAC=3;MLEAF=0.500;MQ=59.08;MQ0=0;MQRankSum=0.985;QD=23.85;RPA=2,1;RU=ACC;ReadPosRankSum=0.000;STR	GT:AD:DP:GQ:MLPSAC:MLPSAF:PL	0/0/0/1/1/1:11,13:27:3:3:0.500:677,38,9,0,3,23,336	SG	1272	SPGI:SNBU692292.1	UniRef100_Q9ZTK1	Disease resistance protein n=1 Tax=Solanum lycopersicum RepID=Q9ZTK1_SOLLC	tr|Q9SRL7|Q9SRL7_ARAT	Disease resistance protein, putative; 7647-10478 OS=Arabidopsis thaliana GN=F11B9.4	disease resistance protein	gi|508702455|gb|EOX94351.1|	Leucine-rich repeat receptor-like protein kinase family protein, putative isoform 1 [Theobroma cacao]	AT4G08850.2	Leucine-rich repeat receptor-like protein kinase family protein		Leucine-rich repeat receptor-like protein kinase family protein; FUNCTIONS IN: kinase activity; INVOLVED IN: protein amino acid phosphorylation; LOCATED IN: plasma membrane, membrane; EXPRESSED IN: 23 plant structures; EXPRESSED DURING: 13 growth stages; CONTAINS InterPro DOMAIN/s: Protein kinase, ATP binding site (InterPro:IPR017441), Protein kinase, catalytic domain (InterPro:IPR000719), Leucin…	cassava4.1_022295m|PACid:17983348	Protein kinase family protein with leucine-rich repeat domain	PGSC0003DMP400006759|PACid:24399196	Leucine-rich repeat receptor-like protein kinase family protein	comp313078_c0_seq1:1-1272(-)	m.107224	sp|Q9C9H7|RLP12_ARATH`Q9C9H7`Q:101-424,H:217-559`35.63%ID`E:2e-51`RecName: Full=Receptor-like protein 12; Short=AtRLP12; Flags: Precursor;`Eukaryota; Viridiplantae; Streptophyta; Embryophyta; Tracheophyta; Spermatophyta; Magnoliophyta; eudicotyledons; core eudicotyledons; rosids; malvids; Brassicales; Brassicaceae; Camelineae; Arabidopsis.	PF08263.7^LRRNT_2^Leucine rich repeat N-terminal domain^46-84^E:1.2e-09`PF12799.2^LRR_4^Leucine Rich repeats (2 copies)^115-152^E:2.4e-08`PF13516.1^LRR_6^Leucine Rich repeat^115-137^E:1.2`PF13504.1^LRR_7^Leucine rich repeat^115-132^E:2.4`PF00560.28^LRR_1^Leucine Rich Repeat^116-138^E:0.4`PF00560.28^LRR_1^Leucine Rich Repeat^140-160^E:0.13`PF13504.1^LRR_7^Leucine rich repeat^140-152^E:1.6`PF13855.…	.	ExpAA=23.83`PredHel=1`Topology=i13-35o	COG4886^ Leucine-rich repeat (LRR) protein	GO:0016021^cellular_component^integral to membrane`GO:0005886^cellular_component^plasma membrane	FKPTTRKNTAKLVLARKILVMQLTSFLLLLVIFSLPLQMQALERAEGRALLQWKETLSNTDGVLDSWSLSNLKNICNWTGITCNTAMYVSKMNLSGGYNFNLTGTLHSFSFLSFPNLTHLVLYNNSFIGSIPSAIANLSKLTFLDLSGNYFEYNIPLGITKLTRLQYLDLSYNNLNGTIPNQISHLHNLQYLDISFNLFGGQLSESIFSNLSKLQAFHCRSNFFQGPFPTNLTSLSMLKIINLYDNHFYGIIPHEVRQLANLIELILGENNFSGAIPPEIGNLNNLEKLIISSNQFFGPMPSALGNLTNLLSLILAHNNLSTTLESFLCNFNSLRILDLSRNNLRGPLPQCLWNFSNKLWFVDLSRNQFEGTIPTEFAKGNHLRYINLNGNHLGGLLPR…		OG1_16160
Sp1_comp313078_c0_seq1	1158	.	T	TATG	717.25	PASS	AC=3;AF=0.500;AN=6;BaseQRankSum=0.573;DP=33;FS=1.400;MLEAC=3;MLEAF=0.500;MQ=56.11;MQ0=0;MQRankSum=2.075;QD=21.73;ReadPosRankSum=1.403	GT:AD:DP:GQ:MLPSAC:MLPSAF:PL	0/0/0/1/1/1:16,15:32:6:3:0.500:751,36,6,0,9,43,610											GATK	1272	SPGI:SNBU692292.1	UniRef100_Q9ZTK1	Disease resistance protein n=1 Tax=Solanum lycopersicum RepID=Q9ZTK1_SOLLC	tr|Q9SRL7|Q9SRL7_ARAT	Disease resistance protein, putative; 7647-10478 OS=Arabidopsis thaliana GN=F11B9.4	disease resistance protein	gi|508702455|gb|EOX94351.1|	Leucine-rich repeat receptor-like protein kinase family protein, putative isoform 1 [Theobroma cacao]	AT4G08850.2	Leucine-rich repeat receptor-like protein kinase family protein		Leucine-rich repeat receptor-like protein kinase family protein; FUNCTIONS IN: kinase activity; INVOLVED IN: protein amino acid phosphorylation; LOCATED IN: plasma membrane, membrane; EXPRESSED IN: 23 plant structures; EXPRESSED DURING: 13 growth stages; CONTAINS InterPro DOMAIN/s: Protein kinase, ATP binding site (InterPro:IPR017441), Protein kinase, catalytic domain (InterPro:IPR000719), Leucin…	cassava4.1_022295m|PACid:17983348	Protein kinase family protein with leucine-rich repeat domain	PGSC0003DMP400006759|PACid:24399196	Leucine-rich repeat receptor-like protein kinase family protein	comp313078_c0_seq1:1-1272(-)	m.107224	sp|Q9C9H7|RLP12_ARATH`Q9C9H7`Q:101-424,H:217-559`35.63%ID`E:2e-51`RecName: Full=Receptor-like protein 12; Short=AtRLP12; Flags: Precursor;`Eukaryota; Viridiplantae; Streptophyta; Embryophyta; Tracheophyta; Spermatophyta; Magnoliophyta; eudicotyledons; core eudicotyledons; rosids; malvids; Brassicales; Brassicaceae; Camelineae; Arabidopsis.	PF08263.7^LRRNT_2^Leucine rich repeat N-terminal domain^46-84^E:1.2e-09`PF12799.2^LRR_4^Leucine Rich repeats (2 copies)^115-152^E:2.4e-08`PF13516.1^LRR_6^Leucine Rich repeat^115-137^E:1.2`PF13504.1^LRR_7^Leucine rich repeat^115-132^E:2.4`PF00560.28^LRR_1^Leucine Rich Repeat^116-138^E:0.4`PF00560.28^LRR_1^Leucine Rich Repeat^140-160^E:0.13`PF13504.1^LRR_7^Leucine rich repeat^140-152^E:1.6`PF13855.…	.	ExpAA=23.83`PredHel=1`Topology=i13-35o	COG4886^ Leucine-rich repeat (LRR) protein	GO:0016021^cellular_component^integral to membrane`GO:0005886^cellular_component^plasma membrane	FKPTTRKNTAKLVLARKILVMQLTSFLLLLVIFSLPLQMQALERAEGRALLQWKETLSNTDGVLDSWSLSNLKNICNWTGITCNTAMYVSKMNLSGGYNFNLTGTLHSFSFLSFPNLTHLVLYNNSFIGSIPSAIANLSKLTFLDLSGNYFEYNIPLGITKLTRLQYLDLSYNNLNGTIPNQISHLHNLQYLDISFNLFGGQLSESIFSNLSKLQAFHCRSNFFQGPFPTNLTSLSMLKIINLYDNHFYGIIPHEVRQLANLIELILGENNFSGAIPPEIGNLNNLEKLIISSNQFFGPMPSALGNLTNLLSLILAHNNLSTTLESFLCNFNSLRILDLSRNNLRGPLPQCLWNFSNKLWFVDLSRNQFEGTIPTEFAKGNHLRYINLNGNHLGGLLPR…		OG1_16160
Sp1_comp313078_c0_seq1	1159	.	C	CTGT	1066.31	PASS	AC=4;AF=0.667;AN=6;BaseQRankSum=0.585;DP=30;FS=0.000;MLEAC=4;MLEAF=0.667;MQ=55.71;MQ0=0;MQRankSum=3.789;QD=28.84;RPA=1,2;RU=TGT;ReadPosRankSum=2.314;STR	GT:AD:DP:GQ:MLPSAC:MLPSAF:PL	0/0/1/1/1/1:8,20:29:5:4:0.667:1100,89,36,11,0,5,354											GATK	1272	SPGI:SNBU692292.1	UniRef100_Q9ZTK1	Disease resistance protein n=1 Tax=Solanum lycopersicum RepID=Q9ZTK1_SOLLC	tr|Q9SRL7|Q9SRL7_ARAT	Disease resistance protein, putative; 7647-10478 OS=Arabidopsis thaliana GN=F11B9.4	disease resistance protein	gi|508702455|gb|EOX94351.1|	Leucine-rich repeat receptor-like protein kinase family protein, putative isoform 1 [Theobroma cacao]	AT4G08850.2	Leucine-rich repeat receptor-like protein kinase family protein		Leucine-rich repeat receptor-like protein kinase family protein; FUNCTIONS IN: kinase activity; INVOLVED IN: protein amino acid phosphorylation; LOCATED IN: plasma membrane, membrane; EXPRESSED IN: 23 plant structures; EXPRESSED DURING: 13 growth stages; CONTAINS InterPro DOMAIN/s: Protein kinase, ATP binding site (InterPro:IPR017441), Protein kinase, catalytic domain (InterPro:IPR000719), Leucin…	cassava4.1_022295m|PACid:17983348	Protein kinase family protein with leucine-rich repeat domain	PGSC0003DMP400006759|PACid:24399196	Leucine-rich repeat receptor-like protein kinase family protein	comp313078_c0_seq1:1-1272(-)	m.107224	sp|Q9C9H7|RLP12_ARATH`Q9C9H7`Q:101-424,H:217-559`35.63%ID`E:2e-51`RecName: Full=Receptor-like protein 12; Short=AtRLP12; Flags: Precursor;`Eukaryota; Viridiplantae; Streptophyta; Embryophyta; Tracheophyta; Spermatophyta; Magnoliophyta; eudicotyledons; core eudicotyledons; rosids; malvids; Brassicales; Brassicaceae; Camelineae; Arabidopsis.	PF08263.7^LRRNT_2^Leucine rich repeat N-terminal domain^46-84^E:1.2e-09`PF12799.2^LRR_4^Leucine Rich repeats (2 copies)^115-152^E:2.4e-08`PF13516.1^LRR_6^Leucine Rich repeat^115-137^E:1.2`PF13504.1^LRR_7^Leucine rich repeat^115-132^E:2.4`PF00560.28^LRR_1^Leucine Rich Repeat^116-138^E:0.4`PF00560.28^LRR_1^Leucine Rich Repeat^140-160^E:0.13`PF13504.1^LRR_7^Leucine rich repeat^140-152^E:1.6`PF13855.…	.	ExpAA=23.83`PredHel=1`Topology=i13-35o	COG4886^ Leucine-rich repeat (LRR) protein	GO:0016021^cellular_component^integral to membrane`GO:0005886^cellular_component^plasma membrane	FKPTTRKNTAKLVLARKILVMQLTSFLLLLVIFSLPLQMQALERAEGRALLQWKETLSNTDGVLDSWSLSNLKNICNWTGITCNTAMYVSKMNLSGGYNFNLTGTLHSFSFLSFPNLTHLVLYNNSFIGSIPSAIANLSKLTFLDLSGNYFEYNIPLGITKLTRLQYLDLSYNNLNGTIPNQISHLHNLQYLDISFNLFGGQLSESIFSNLSKLQAFHCRSNFFQGPFPTNLTSLSMLKIINLYDNHFYGIIPHEVRQLANLIELILGENNFSGAIPPEIGNLNNLEKLIISSNQFFGPMPSALGNLTNLLSLILAHNNLSTTLESFLCNFNSLRILDLSRNNLRGPLPQCLWNFSNKLWFVDLSRNQFEGTIPTEFAKGNHLRYINLNGNHLGGLLPR…		OG1_16160
Sp1_comp313078_c0_seq1	386	.	A	AGATG	1535.92	PASS	AC=6;AF=1.00;AN=6;DP=27;FS=0.000;MLEAC=6;MLEAF=1.00;MQ=57.64;MQ0=0;QD=35.10	GT:AD:DP:GQ:MLPSAC:MLPSAF:PL	1/1/1/1/1/1:0,25:25:19:6:1.00:1571,189,116,73,43,19,0											GATK	1272	SPGI:SNBU692292.1	UniRef100_Q9ZTK1	Disease resistance protein n=1 Tax=Solanum lycopersicum RepID=Q9ZTK1_SOLLC	tr|Q9SRL7|Q9SRL7_ARAT	Disease resistance protein, putative; 7647-10478 OS=Arabidopsis thaliana GN=F11B9.4	disease resistance protein	gi|508702455|gb|EOX94351.1|	Leucine-rich repeat receptor-like protein kinase family protein, putative isoform 1 [Theobroma cacao]	AT4G08850.2	Leucine-rich repeat receptor-like protein kinase family protein		Leucine-rich repeat receptor-like protein kinase family protein; FUNCTIONS IN: kinase activity; INVOLVED IN: protein amino acid phosphorylation; LOCATED IN: plasma membrane, membrane; EXPRESSED IN: 23 plant structures; EXPRESSED DURING: 13 growth stages; CONTAINS InterPro DOMAIN/s: Protein kinase, ATP binding site (InterPro:IPR017441), Protein kinase, catalytic domain (InterPro:IPR000719), Leucin…	cassava4.1_022295m|PACid:17983348	Protein kinase family protein with leucine-rich repeat domain	PGSC0003DMP400006759|PACid:24399196	Leucine-rich repeat receptor-like protein kinase family protein	comp313078_c0_seq1:1-1272(-)	m.107224	sp|Q9C9H7|RLP12_ARATH`Q9C9H7`Q:101-424,H:217-559`35.63%ID`E:2e-51`RecName: Full=Receptor-like protein 12; Short=AtRLP12; Flags: Precursor;`Eukaryota; Viridiplantae; Streptophyta; Embryophyta; Tracheophyta; Spermatophyta; Magnoliophyta; eudicotyledons; core eudicotyledons; rosids; malvids; Brassicales; Brassicaceae; Camelineae; Arabidopsis.	PF08263.7^LRRNT_2^Leucine rich repeat N-terminal domain^46-84^E:1.2e-09`PF12799.2^LRR_4^Leucine Rich repeats (2 copies)^115-152^E:2.4e-08`PF13516.1^LRR_6^Leucine Rich repeat^115-137^E:1.2`PF13504.1^LRR_7^Leucine rich repeat^115-132^E:2.4`PF00560.28^LRR_1^Leucine Rich Repeat^116-138^E:0.4`PF00560.28^LRR_1^Leucine Rich Repeat^140-160^E:0.13`PF13504.1^LRR_7^Leucine rich repeat^140-152^E:1.6`PF13855.…	.	ExpAA=23.83`PredHel=1`Topology=i13-35o	COG4886^ Leucine-rich repeat (LRR) protein	GO:0016021^cellular_component^integral to membrane`GO:0005886^cellular_component^plasma membrane	FKPTTRKNTAKLVLARKILVMQLTSFLLLLVIFSLPLQMQALERAEGRALLQWKETLSNTDGVLDSWSLSNLKNICNWTGITCNTAMYVSKMNLSGGYNFNLTGTLHSFSFLSFPNLTHLVLYNNSFIGSIPSAIANLSKLTFLDLSGNYFEYNIPLGITKLTRLQYLDLSYNNLNGTIPNQISHLHNLQYLDISFNLFGGQLSESIFSNLSKLQAFHCRSNFFQGPFPTNLTSLSMLKIINLYDNHFYGIIPHEVRQLANLIELILGENNFSGAIPPEIGNLNNLEKLIISSNQFFGPMPSALGNLTNLLSLILAHNNLSTTLESFLCNFNSLRILDLSRNNLRGPLPQCLWNFSNKLWFVDLSRNQFEGTIPTEFAKGNHLRYINLNGNHLGGLLPR…		OG1_16160
Sp1_comp313078_c0_seq1	400	.	TATAA	T	1910.9	PASS	AC=6;AF=1.00;AN=6;DP=28;FS=0.000;MLEAC=6;MLEAF=1.00;MQ=57.73;MQ0=0;QD=29.20	GT:AD:DP:GQ:MLPSAC:MLPSAF:PL	1/1/1/1/1/1:0,26:26:21:6:1.00:1946,202,124,78,46,21,0											GATK	1272	SPGI:SNBU692292.1	UniRef100_Q9ZTK1	Disease resistance protein n=1 Tax=Solanum lycopersicum RepID=Q9ZTK1_SOLLC	tr|Q9SRL7|Q9SRL7_ARAT	Disease resistance protein, putative; 7647-10478 OS=Arabidopsis thaliana GN=F11B9.4	disease resistance protein	gi|508702455|gb|EOX94351.1|	Leucine-rich repeat receptor-like protein kinase family protein, putative isoform 1 [Theobroma cacao]	AT4G08850.2	Leucine-rich repeat receptor-like protein kinase family protein		Leucine-rich repeat receptor-like protein kinase family protein; FUNCTIONS IN: kinase activity; INVOLVED IN: protein amino acid phosphorylation; LOCATED IN: plasma membrane, membrane; EXPRESSED IN: 23 plant structures; EXPRESSED DURING: 13 growth stages; CONTAINS InterPro DOMAIN/s: Protein kinase, ATP binding site (InterPro:IPR017441), Protein kinase, catalytic domain (InterPro:IPR000719), Leucin…	cassava4.1_022295m|PACid:17983348	Protein kinase family protein with leucine-rich repeat domain	PGSC0003DMP400006759|PACid:24399196	Leucine-rich repeat receptor-like protein kinase family protein	comp313078_c0_seq1:1-1272(-)	m.107224	sp|Q9C9H7|RLP12_ARATH`Q9C9H7`Q:101-424,H:217-559`35.63%ID`E:2e-51`RecName: Full=Receptor-like protein 12; Short=AtRLP12; Flags: Precursor;`Eukaryota; Viridiplantae; Streptophyta; Embryophyta; Tracheophyta; Spermatophyta; Magnoliophyta; eudicotyledons; core eudicotyledons; rosids; malvids; Brassicales; Brassicaceae; Camelineae; Arabidopsis.	PF08263.7^LRRNT_2^Leucine rich repeat N-terminal domain^46-84^E:1.2e-09`PF12799.2^LRR_4^Leucine Rich repeats (2 copies)^115-152^E:2.4e-08`PF13516.1^LRR_6^Leucine Rich repeat^115-137^E:1.2`PF13504.1^LRR_7^Leucine rich repeat^115-132^E:2.4`PF00560.28^LRR_1^Leucine Rich Repeat^116-138^E:0.4`PF00560.28^LRR_1^Leucine Rich Repeat^140-160^E:0.13`PF13504.1^LRR_7^Leucine rich repeat^140-152^E:1.6`PF13855.…	.	ExpAA=23.83`PredHel=1`Topology=i13-35o	COG4886^ Leucine-rich repeat (LRR) protein	GO:0016021^cellular_component^integral to membrane`GO:0005886^cellular_component^plasma membrane	FKPTTRKNTAKLVLARKILVMQLTSFLLLLVIFSLPLQMQALERAEGRALLQWKETLSNTDGVLDSWSLSNLKNICNWTGITCNTAMYVSKMNLSGGYNFNLTGTLHSFSFLSFPNLTHLVLYNNSFIGSIPSAIANLSKLTFLDLSGNYFEYNIPLGITKLTRLQYLDLSYNNLNGTIPNQISHLHNLQYLDISFNLFGGQLSESIFSNLSKLQAFHCRSNFFQGPFPTNLTSLSMLKIINLYDNHFYGIIPHEVRQLANLIELILGENNFSGAIPPEIGNLNNLEKLIISSNQFFGPMPSALGNLTNLLSLILAHNNLSTTLESFLCNFNSLRILDLSRNNLRGPLPQCLWNFSNKLWFVDLSRNQFEGTIPTEFAKGNHLRYINLNGNHLGGLLPR…		OG1_16160
Sp1_comp313079_c1_seq1	219	.	A	AG	259.79	PASS	AC=4;AF=0.667;AN=6;BaseQRankSum=-0.289;DP=13;FS=6.532;MLEAC=4;MLEAF=0.667;MQ=54.82;MQ0=0;MQRankSum=-1.835;QD=19.98;RPA=2,3;RU=G;ReadPosRankSum=0.000;STR	GT:AD:DP:GQ:MLPSAC:MLPSAF:PL	0/0/1/1/1/1:4,8:13:3:4:0.667:292,32,12,3,0,4,130											GATK	479	No hit in this database						No hit in this database		No hit in this database				No hit in this database		No hit in this database
Sp1_comp313079_c1_seq1	243	.	GA	G	165.09	PASS	AC=3;AF=0.500;AN=6;BaseQRankSum=-0.851;DP=11;FS=0.000;MLEAC=3;MLEAF=0.500;MQ=53.83;MQ0=0;MQRankSum=-1.453;QD=15.01;ReadPosRankSum=2.450	GT:AD:DP:GQ:MLPSAC:MLPSAF:PL	0/0/0/1/1/1:5,5:11:3:3:0.500:197,13,3,0,3,13,171											GATK	479	No hit in this database						No hit in this database		No hit in this database				No hit in this database		No hit in this database
Sp1_comp313080_c1_seq1	117	.	G	GCGTCACAT,GCATCACAT	8878.86	PASS	AC=1,1;AF=0.167,0.167;AN=6;BaseQRankSum=-1.353;DP=250;FS=3.265;MLEAC=1,1;MLEAF=0.167,0.167;MQ=60.00;MQ0=0;MQRankSum=-0.077;QD=13.32;ReadPosRankSum=-1.297	GT:AD:DP:GQ:MLPSAC:MLPSAF	0/0/0/0/1/2:156,52,38:250:38:1,1:0.167,0.167											GATK	220	No hit in this database						gi|224091140|ref|XP_002309194.1|	predicted protein [Populus trichocarpa]	AT4G27960.2	ubiquitin conjugating enzyme 9	ubiquitin conjugating enzyme	ubiquitin conjugating enzyme 9 (UBC9); FUNCTIONS IN: ubiquitin-protein ligase activity; INVOLVED IN: ubiquitin-dependent protein catabolic process; LOCATED IN: endomembrane system; EXPRESSED IN: male gametophyte, pollen tube; EXPRESSED DURING: L mature pollen stage, M germinated pollen stage; CONTAINS InterPro DOMAIN/s: Ubiquitin-conjugating enzyme/RWD-like (InterPro:IPR016135), Ubiquitin-conjuga…	cassava4.1_019172m|PACid:17970943	ubiquitin-conjugating enzyme 28	PGSC0003DMP400056255|PACid:24388836	ubiquitin-conjugating enzyme 10
Sp1_comp313080_c1_seq1	40	.	TA	T	164	.	INDEL;DP=54;VDB=0.0014;AF1=0.5;AC1=1;DP4=14,2,25,1;MQ=51;FQ=167;PV4=0.55,0.1,1,0.17	GT:PL:GQ	0/1:202,0,210:99											SAM	220	No hit in this database						gi|224091140|ref|XP_002309194.1|	predicted protein [Populus trichocarpa]	AT4G27960.2	ubiquitin conjugating enzyme 9	ubiquitin conjugating enzyme	ubiquitin conjugating enzyme 9 (UBC9); FUNCTIONS IN: ubiquitin-protein ligase activity; INVOLVED IN: ubiquitin-dependent protein catabolic process; LOCATED IN: endomembrane system; EXPRESSED IN: male gametophyte, pollen tube; EXPRESSED DURING: L mature pollen stage, M germinated pollen stage; CONTAINS InterPro DOMAIN/s: Ubiquitin-conjugating enzyme/RWD-like (InterPro:IPR016135), Ubiquitin-conjuga…	cassava4.1_019172m|PACid:17970943	ubiquitin-conjugating enzyme 28	PGSC0003DMP400056255|PACid:24388836	ubiquitin-conjugating enzyme 10
Sp1_comp313080_c2_seq1	167	.	TC	T	5064.88	PASS	AC=4;AF=0.667;AN=6;BaseQRankSum=1.332;DP=249;FS=0.580;MLEAC=4;MLEAF=0.667;MQ=59.77;MQ0=0;MQRankSum=3.309;QD=20.34;RPA=7,6;RU=C;ReadPosRankSum=3.685;STR	GT:AD:DP:GQ:MLPSAC:MLPSAF:PL	0/0/1/1/1/1:63,161:248:25:4:0.667:5100,727,302,94,0,25,1441											GATK	472	SPGI:SNFRFM4LP02SCOXN	UniRef100_C6TAY6	Ubiquitin carrier protein n=1 Tax=Glycine max RepID=C6TAY6_SOYBN	sp|P35133|UBC10_ARATH	Ubiquitin-conjugating enzyme E2 10 OS=Arabidopsis thaliana GN=UBC10	protein	gi|356516007|ref|XP_003526688.1|	PREDICTED: ubiquitin-conjugating enzyme E2 10-like [Glycine max]	AT5G53300.4	ubiquitin-conjugating enzyme 10	Encodes a ubiquitin conjugating enzyme.	ubiquitin-conjugating enzyme 10 (UBC10); CONTAINS InterPro DOMAIN/s: Ubiquitin-conjugating enzyme/RWD-like (InterPro:IPR016135), Ubiquitin-conjugating enzyme, E2 (InterPro:IPR000608); BEST Arabidopsis thaliana protein match is: ubiquitin conjugating enzyme 9 (TAIR:AT4G27960.1).	cassava4.1_018427m|PACid:17989928	ubiquitin-conjugating enzyme 10	PGSC0003DMP400015967|PACid:24405500	ubiquitin conjugating enzyme 9
Sp1_comp313080_c2_seq1	240	.	GA	G	8353.86	PASS	AC=5;AF=0.833;AN=6;BaseQRankSum=0.997;DP=250;FS=0.819;MLEAC=5;MLEAF=0.833;MQ=60.00;MQ0=0;MQRankSum=0.632;QD=33.42;RPA=4,3;RU=A;ReadPosRankSum=-0.524;STR	GT:AD:DP:GQ:MLPSAC:MLPSAF:PL	0/1/1/1/1/1:23,222:249:99:5:0.833:8389,1390,745,383,146,0,549											GATK	472	SPGI:SNFRFM4LP02SCOXN	UniRef100_C6TAY6	Ubiquitin carrier protein n=1 Tax=Glycine max RepID=C6TAY6_SOYBN	sp|P35133|UBC10_ARATH	Ubiquitin-conjugating enzyme E2 10 OS=Arabidopsis thaliana GN=UBC10	protein	gi|356516007|ref|XP_003526688.1|	PREDICTED: ubiquitin-conjugating enzyme E2 10-like [Glycine max]	AT5G53300.4	ubiquitin-conjugating enzyme 10	Encodes a ubiquitin conjugating enzyme.	ubiquitin-conjugating enzyme 10 (UBC10); CONTAINS InterPro DOMAIN/s: Ubiquitin-conjugating enzyme/RWD-like (InterPro:IPR016135), Ubiquitin-conjugating enzyme, E2 (InterPro:IPR000608); BEST Arabidopsis thaliana protein match is: ubiquitin conjugating enzyme 9 (TAIR:AT4G27960.1).	cassava4.1_018427m|PACid:17989928	ubiquitin-conjugating enzyme 10	PGSC0003DMP400015967|PACid:24405500	ubiquitin conjugating enzyme 9
Sp1_comp313080_c2_seq1	84	.	A	AACTTC	1230.32	PASS	AC=3;AF=0.500;AN=6;BaseQRankSum=4.736;DP=73;FS=6.156;MLEAC=3;MLEAF=0.500;MQ=59.64;MQ0=0;MQRankSum=-0.585;QD=10.11;ReadPosRankSum=5.188	GT:AD:DP:GQ:MLPSAC:MLPSAF:PL	0/0/0/1/1/1:40,31:73:4:3:0.500:1264,59,4,0,32,122,2147483647											GATK	472	SPGI:SNFRFM4LP02SCOXN	UniRef100_C6TAY6	Ubiquitin carrier protein n=1 Tax=Glycine max RepID=C6TAY6_SOYBN	sp|P35133|UBC10_ARATH	Ubiquitin-conjugating enzyme E2 10 OS=Arabidopsis thaliana GN=UBC10	protein	gi|356516007|ref|XP_003526688.1|	PREDICTED: ubiquitin-conjugating enzyme E2 10-like [Glycine max]	AT5G53300.4	ubiquitin-conjugating enzyme 10	Encodes a ubiquitin conjugating enzyme.	ubiquitin-conjugating enzyme 10 (UBC10); CONTAINS InterPro DOMAIN/s: Ubiquitin-conjugating enzyme/RWD-like (InterPro:IPR016135), Ubiquitin-conjugating enzyme, E2 (InterPro:IPR000608); BEST Arabidopsis thaliana protein match is: ubiquitin conjugating enzyme 9 (TAIR:AT4G27960.1).	cassava4.1_018427m|PACid:17989928	ubiquitin-conjugating enzyme 10	PGSC0003DMP400015967|PACid:24405500	ubiquitin conjugating enzyme 9
Sp1_comp313080_c2_seq1	104	.	ACATCACA	ACATCACATCATCACA	33.5	.	INDEL;DP=117;VDB=0.0164;AF1=0.5;AC1=1;DP4=1,0,1,1;MQ=44;FQ=5.09;PV4=1,1,0.36,1	GT:PL:GQ	0/1:71,0,38:41											SAM	472	SPGI:SNFRFM4LP02SCOXN	UniRef100_C6TAY6	Ubiquitin carrier protein n=1 Tax=Glycine max RepID=C6TAY6_SOYBN	sp|P35133|UBC10_ARATH	Ubiquitin-conjugating enzyme E2 10 OS=Arabidopsis thaliana GN=UBC10	protein	gi|356516007|ref|XP_003526688.1|	PREDICTED: ubiquitin-conjugating enzyme E2 10-like [Glycine max]	AT5G53300.4	ubiquitin-conjugating enzyme 10	Encodes a ubiquitin conjugating enzyme.	ubiquitin-conjugating enzyme 10 (UBC10); CONTAINS InterPro DOMAIN/s: Ubiquitin-conjugating enzyme/RWD-like (InterPro:IPR016135), Ubiquitin-conjugating enzyme, E2 (InterPro:IPR000608); BEST Arabidopsis thaliana protein match is: ubiquitin conjugating enzyme 9 (TAIR:AT4G27960.1).	cassava4.1_018427m|PACid:17989928	ubiquitin-conjugating enzyme 10	PGSC0003DMP400015967|PACid:24405500	ubiquitin conjugating enzyme 9
Sp1_comp313080_c2_seq1	35	.	AATATAT	AATATATAT	5.08	.	INDEL;DP=11;VDB=0.0008;AF1=0.5;AC1=1;DP4=1,1,1,0;MQ=57;FQ=7.36;PV4=1,1,0,0	GT:PL:GQ	0/1:41,0,90:41											SAM	472	SPGI:SNFRFM4LP02SCOXN	UniRef100_C6TAY6	Ubiquitin carrier protein n=1 Tax=Glycine max RepID=C6TAY6_SOYBN	sp|P35133|UBC10_ARATH	Ubiquitin-conjugating enzyme E2 10 OS=Arabidopsis thaliana GN=UBC10	protein	gi|356516007|ref|XP_003526688.1|	PREDICTED: ubiquitin-conjugating enzyme E2 10-like [Glycine max]	AT5G53300.4	ubiquitin-conjugating enzyme 10	Encodes a ubiquitin conjugating enzyme.	ubiquitin-conjugating enzyme 10 (UBC10); CONTAINS InterPro DOMAIN/s: Ubiquitin-conjugating enzyme/RWD-like (InterPro:IPR016135), Ubiquitin-conjugating enzyme, E2 (InterPro:IPR000608); BEST Arabidopsis thaliana protein match is: ubiquitin conjugating enzyme 9 (TAIR:AT4G27960.1).	cassava4.1_018427m|PACid:17989928	ubiquitin-conjugating enzyme 10	PGSC0003DMP400015967|PACid:24405500	ubiquitin conjugating enzyme 9
Sp1_comp313081_c0_seq1	160	.	G	GGATTCATC	61.5	.	INDEL;DP=17;VDB=0.0380;AF1=0.5;AC1=1;DP4=3,3,4,1;MQ=41;FQ=64.5;PV4=0.55,0.17,5.7e-06,1	GT:PL:GQ	0/1:99,0,200:99	Sp1_comp313081_c0_seq1	160	.	G	GGATTCATC	1290.08	PASS	AC=4;AF=0.667;AN=6;BaseQRankSum=-0.421;DP=19;FS=0.000;MLEAC=4;MLEAF=0.667;MQ=60.00;MQ0=0;MQRankSum=0.140;QD=25.46;ReadPosRankSum=0.421	GT:AD:DP:GQ:MLPSAC:MLPSAF:PL	0/0/1/1/1/1:6,12:19:4:4:0.667:1323,48,18,4,0,6,613	SG	367	No hit in this database						No hit in this database		No hit in this database				No hit in this database		No hit in this database
Sp1_comp313081_c0_seq1	72	.	C	CTATTGAAA	80.5	.	INDEL;DP=13;VDB=0.0216;AF1=0.5;AC1=1;DP4=5,1,2,1;MQ=50;FQ=83.5;PV4=1,0.073,1,1	GT:PL:GQ	0/1:118,0,195:99											SAM	367	No hit in this database						No hit in this database		No hit in this database				No hit in this database		No hit in this database
Sp1_comp313082_c0_seq1	45	.	TAAAA	TAAA	36.7	.	INDEL;DP=7;VDB=0.0025;AF1=1;AC1=2;DP4=0,0,5,0;MQ=47;FQ=-49.5	GT:PL:GQ	1/1:77,15,0:27											SAM	1376	SPGI:CN12513	UniRef100_D1J3D7	Whole genome shotgun sequence of line PN40024, scaffold_103.assembly12x (Fragment) n=1 Tax=Vitis vinifera RepID=D1J3D7_VITVI	tr|O64471|O64471_ARATH	At2g19080/T20K24.9 OS=Arabidopsis thaliana GN=At2g19080	protein	gi|460394531|ref|XP_004242856.1|	PREDICTED: mitochondrial outer membrane import complex protein METAXIN-like [Solanum lycopersicum]	AT2G19080.1	metaxin-related		metaxin-related; FUNCTIONS IN: molecular_function unknown; INVOLVED IN: protein targeting to mitochondrion; LOCATED IN: mitochondrial outer membrane, mitochondrion, mitochondrial inner membrane, plastid; EXPRESSED IN: 24 plant structures; EXPRESSED DURING: 13 growth stages; CONTAINS InterPro DOMAIN/s: Outer mitochondrial membrane transport complex protein, Metaxin (InterPro:IPR017410); Has 480 Bl…	cassava4.1_021427m|PACid:17990554	metaxin-related	PGSC0003DMP400014954|PACid:24416652	metaxin-related	comp313082_c0_seq1:141-1112(+)	m.107227	sp|O64471|MTX_ARATH`O64471`Q:9-305,H:11-302`56.38%ID`E:2e-99`RecName: Full=Mitochondrial outer membrane import complex protein METAXIN;`Eukaryota; Viridiplantae; Streptophyta; Embryophyta; Tracheophyta; Spermatophyta; Magnoliophyta; eudicotyledons; core eudicotyledons; rosids; malvids; Brassicales; Brassicaceae; Camelineae; Arabidopsis.	.	.	ExpAA=21.80`PredHel=1`Topology=i287-306o	NOG273294	GO:0005743^cellular_component^mitochondrial inner membrane`GO:0005741^cellular_component^mitochondrial outer membrane`GO:0009536^cellular_component^plastid`GO:0006626^biological_process^protein targeting to mitochondrion	MAEAKEKLTLVTRKACFGLPTACPNCLPVYIYLRFCQRPFDLAFNLIHPDSDQIPYVESGTYVAYNNEKGGVIQSLKDDGMIDDLDSAVRNTPEWASTKAMAESWLADALLYELWLGSDASSVQIYYSDLPWPIGKLLYFKQVHVTKQQLGITKENADKREEEIYRKASSAYEALSTMLGDQSFFFESRPTSLDAAFLGHALLTLFALPDTSVLRSKLLEHDNLVRYTENLKIQFIDATELPSLSQSHTDPSSSTTRRTSNWSSKPKTKPQKKRTEEEKKFRRRAKYFLVTQLVAVLVFLSLLGGSDDGEVELDDDDDGMDYD*
Sp1_comp313085_c0_seq3	1598	.	ATTTTTT	ATTTTTTT	41.5	.	INDEL;DP=15;VDB=0.0118;AF1=0.501;AC1=1;DP4=0,5,3,7;MQ=42;FQ=-10.9;PV4=0.51,1,0.4,1	GT:PL:GQ	0/1:79,0,24:27	Sp1_comp313085_c0_seq3	1598	.	A	AT	298.24	PASS	AC=4;AF=0.667;AN=6;BaseQRankSum=-2.266;DP=16;FS=2.933;MLEAC=4;MLEAF=0.667;MQ=60.00;MQ0=0;MQRankSum=-0.566;QD=18.64;RPA=6,7;RU=T;ReadPosRankSum=0.566;STR	GT:AD:DP:GQ:MLPSAC:MLPSAF:PL	0/0/1/1/1/1:5,11:16:4:4:0.667:331,46,18,5,0,4,133	SG	1688	SPGI:SNFRFM4LP02Q8Z19			tr|Q8VYF4|Q8VYF4_ARATH	Putative uncharacterized protein At3g62660 OS=Arabidopsis thaliana GN=At3g62660	glycosyl transferase	gi|460403824|ref|XP_004247386.1|	PREDICTED: probable galacturonosyltransferase-like 7-like [Solanum lycopersicum]	AT3G62660.1	galacturonosyltransferase-like 7	Encodes a protein with putative galacturonosyltransferase activity.	galacturonosyltransferase-like 7 (GATL7); FUNCTIONS IN: transferase activity, transferring hexosyl groups, polygalacturonate 4-alpha-galacturonosyltransferase activity, transferase activity, transferring glycosyl groups; INVOLVED IN: carbohydrate biosynthetic process; LOCATED IN: endomembrane system; EXPRESSED IN: 23 plant structures; EXPRESSED DURING: 15 growth stages; CONTAINS InterPro DOMAIN/s…	cassava4.1_010284m|PACid:17990350	galacturonosyltransferase-like 7	PGSC0003DMP400055118|PACid:24401605	galacturonosyltransferase-like 7	comp313085_c0_seq3:97-1179(-)	m.107238	sp|Q8VYF4|GATL7_ARATH`Q8VYF4`Q:1-358,H:1-358`79.61%ID`E:0`RecName: Full=Probable galacturonosyltransferase-like 7; EC=2.4.1.-;`Eukaryota; Viridiplantae; Streptophyta; Embryophyta; Tracheophyta; Spermatophyta; Magnoliophyta; eudicotyledons; core eudicotyledons; rosids; malvids; Brassicales; Brassicaceae; Camelineae; Arabidopsis.	PF01501.15^Glyco_transf_8^Glycosyl transferase family 8^84-338^E:1.3e-63	sigP:1`26`0.745`YES	.	NOG302075	GO:0005794^cellular_component^Golgi apparatus`GO:0000139^cellular_component^Golgi membrane`GO:0016021^cellular_component^integral to membrane`GO:0047262^molecular_function^polygalacturonate 4-alpha-galacturonosyltransferase activity`GO:0045489^biological_process^pectin biosynthetic process	MLWMMRFSWFVSAVVVTIVLSPSLQSFPPAEAIRSSNFDSYLRFHNSSGVLDRFSFRKAPLFRSGGECGSALGETGVCDPSLVHVAITLDVEYLRGSIAAVHSILQHSRCPDSVFFHFLVSHANLETLVRSTFPQLKLKVYYFDPERVRSRISTSVRQALEQPLNYARNYLADILEPCVGRVIYLDSDLVVVDDISKLWRTSLGTKTIGAPEYCEANFTNYFTRNFWSDRRFSGTFKGRNPCYFNTGVMVIDLGKWRRFGYTKRIERWMEIQKTNRIYELGSLPPFLLVFAGDLAPIEHRWNQHGLGGDNVRGSCRDLHPGPVSLLHWSGSGKPWLRLDSNKPCPLDSLWSPYDLYGHST*		OG1_9985
Sp1_comp313085_c0_seq3	1487	.	G	GCCGCACTGCACTGCACTGCA,GCCGCACTGCACTGCA	17373.9	PASS	AC=2,4;AF=0.333,0.667;AN=6;DP=133;FS=0.000;MLEAC=1,1;MLEAF=0.167,0.167;MQ=59.94;MQ0=0;QD=23.51	GT:AD:DP:GQ:MLPSAC:MLPSAF	1/1/2/2/2/2:0,23,71:133:0:2,4:0.333,0.667											GATK	1688	SPGI:SNFRFM4LP02Q8Z19			tr|Q8VYF4|Q8VYF4_ARATH	Putative uncharacterized protein At3g62660 OS=Arabidopsis thaliana GN=At3g62660	glycosyl transferase	gi|460403824|ref|XP_004247386.1|	PREDICTED: probable galacturonosyltransferase-like 7-like [Solanum lycopersicum]	AT3G62660.1	galacturonosyltransferase-like 7	Encodes a protein with putative galacturonosyltransferase activity.	galacturonosyltransferase-like 7 (GATL7); FUNCTIONS IN: transferase activity, transferring hexosyl groups, polygalacturonate 4-alpha-galacturonosyltransferase activity, transferase activity, transferring glycosyl groups; INVOLVED IN: carbohydrate biosynthetic process; LOCATED IN: endomembrane system; EXPRESSED IN: 23 plant structures; EXPRESSED DURING: 15 growth stages; CONTAINS InterPro DOMAIN/s…	cassava4.1_010284m|PACid:17990350	galacturonosyltransferase-like 7	PGSC0003DMP400055118|PACid:24401605	galacturonosyltransferase-like 7	comp313085_c0_seq3:97-1179(-)	m.107238	sp|Q8VYF4|GATL7_ARATH`Q8VYF4`Q:1-358,H:1-358`79.61%ID`E:0`RecName: Full=Probable galacturonosyltransferase-like 7; EC=2.4.1.-;`Eukaryota; Viridiplantae; Streptophyta; Embryophyta; Tracheophyta; Spermatophyta; Magnoliophyta; eudicotyledons; core eudicotyledons; rosids; malvids; Brassicales; Brassicaceae; Camelineae; Arabidopsis.	PF01501.15^Glyco_transf_8^Glycosyl transferase family 8^84-338^E:1.3e-63	sigP:1`26`0.745`YES	.	NOG302075	GO:0005794^cellular_component^Golgi apparatus`GO:0000139^cellular_component^Golgi membrane`GO:0016021^cellular_component^integral to membrane`GO:0047262^molecular_function^polygalacturonate 4-alpha-galacturonosyltransferase activity`GO:0045489^biological_process^pectin biosynthetic process	MLWMMRFSWFVSAVVVTIVLSPSLQSFPPAEAIRSSNFDSYLRFHNSSGVLDRFSFRKAPLFRSGGECGSALGETGVCDPSLVHVAITLDVEYLRGSIAAVHSILQHSRCPDSVFFHFLVSHANLETLVRSTFPQLKLKVYYFDPERVRSRISTSVRQALEQPLNYARNYLADILEPCVGRVIYLDSDLVVVDDISKLWRTSLGTKTIGAPEYCEANFTNYFTRNFWSDRRFSGTFKGRNPCYFNTGVMVIDLGKWRRFGYTKRIERWMEIQKTNRIYELGSLPPFLLVFAGDLAPIEHRWNQHGLGGDNVRGSCRDLHPGPVSLLHWSGSGKPWLRLDSNKPCPLDSLWSPYDLYGHST*		OG1_9985
Sp1_comp313085_c0_seq3	1491	.	CAC	CACTGCACTGCACCGTAC	217	.	INDEL;DP=97;VDB=0.0400;AF1=0.5;AC1=1;DP4=0,13,18,34;MQ=49;FQ=4.42;PV4=0.013,1,1,1	GT:PL:GQ	0/1:255,0,37:40											SAM	1688	SPGI:SNFRFM4LP02Q8Z19			tr|Q8VYF4|Q8VYF4_ARATH	Putative uncharacterized protein At3g62660 OS=Arabidopsis thaliana GN=At3g62660	glycosyl transferase	gi|460403824|ref|XP_004247386.1|	PREDICTED: probable galacturonosyltransferase-like 7-like [Solanum lycopersicum]	AT3G62660.1	galacturonosyltransferase-like 7	Encodes a protein with putative galacturonosyltransferase activity.	galacturonosyltransferase-like 7 (GATL7); FUNCTIONS IN: transferase activity, transferring hexosyl groups, polygalacturonate 4-alpha-galacturonosyltransferase activity, transferase activity, transferring glycosyl groups; INVOLVED IN: carbohydrate biosynthetic process; LOCATED IN: endomembrane system; EXPRESSED IN: 23 plant structures; EXPRESSED DURING: 15 growth stages; CONTAINS InterPro DOMAIN/s…	cassava4.1_010284m|PACid:17990350	galacturonosyltransferase-like 7	PGSC0003DMP400055118|PACid:24401605	galacturonosyltransferase-like 7	comp313085_c0_seq3:97-1179(-)	m.107238	sp|Q8VYF4|GATL7_ARATH`Q8VYF4`Q:1-358,H:1-358`79.61%ID`E:0`RecName: Full=Probable galacturonosyltransferase-like 7; EC=2.4.1.-;`Eukaryota; Viridiplantae; Streptophyta; Embryophyta; Tracheophyta; Spermatophyta; Magnoliophyta; eudicotyledons; core eudicotyledons; rosids; malvids; Brassicales; Brassicaceae; Camelineae; Arabidopsis.	PF01501.15^Glyco_transf_8^Glycosyl transferase family 8^84-338^E:1.3e-63	sigP:1`26`0.745`YES	.	NOG302075	GO:0005794^cellular_component^Golgi apparatus`GO:0000139^cellular_component^Golgi membrane`GO:0016021^cellular_component^integral to membrane`GO:0047262^molecular_function^polygalacturonate 4-alpha-galacturonosyltransferase activity`GO:0045489^biological_process^pectin biosynthetic process	MLWMMRFSWFVSAVVVTIVLSPSLQSFPPAEAIRSSNFDSYLRFHNSSGVLDRFSFRKAPLFRSGGECGSALGETGVCDPSLVHVAITLDVEYLRGSIAAVHSILQHSRCPDSVFFHFLVSHANLETLVRSTFPQLKLKVYYFDPERVRSRISTSVRQALEQPLNYARNYLADILEPCVGRVIYLDSDLVVVDDISKLWRTSLGTKTIGAPEYCEANFTNYFTRNFWSDRRFSGTFKGRNPCYFNTGVMVIDLGKWRRFGYTKRIERWMEIQKTNRIYELGSLPPFLLVFAGDLAPIEHRWNQHGLGGDNVRGSCRDLHPGPVSLLHWSGSGKPWLRLDSNKPCPLDSLWSPYDLYGHST*		OG1_9985
Sp1_comp313085_c0_seq3	42	.	TAAAAAAAA	TAAAAAAAAAA,TAAAAAAAAA,TAAAAAAAAAAA	21.6	.	INDEL;DP=57;VDB=0.0025;AF1=0.5163;AC1=1;DP4=1,3,3,7;MQ=46;FQ=-22.5;PV4=1,1,1,1	GT:PL:GQ	0/1:64,5,17,51,5,63,46,0,47,56:15											SAM	1688	SPGI:SNFRFM4LP02Q8Z19			tr|Q8VYF4|Q8VYF4_ARATH	Putative uncharacterized protein At3g62660 OS=Arabidopsis thaliana GN=At3g62660	glycosyl transferase	gi|460403824|ref|XP_004247386.1|	PREDICTED: probable galacturonosyltransferase-like 7-like [Solanum lycopersicum]	AT3G62660.1	galacturonosyltransferase-like 7	Encodes a protein with putative galacturonosyltransferase activity.	galacturonosyltransferase-like 7 (GATL7); FUNCTIONS IN: transferase activity, transferring hexosyl groups, polygalacturonate 4-alpha-galacturonosyltransferase activity, transferase activity, transferring glycosyl groups; INVOLVED IN: carbohydrate biosynthetic process; LOCATED IN: endomembrane system; EXPRESSED IN: 23 plant structures; EXPRESSED DURING: 15 growth stages; CONTAINS InterPro DOMAIN/s…	cassava4.1_010284m|PACid:17990350	galacturonosyltransferase-like 7	PGSC0003DMP400055118|PACid:24401605	galacturonosyltransferase-like 7	comp313085_c0_seq3:97-1179(-)	m.107238	sp|Q8VYF4|GATL7_ARATH`Q8VYF4`Q:1-358,H:1-358`79.61%ID`E:0`RecName: Full=Probable galacturonosyltransferase-like 7; EC=2.4.1.-;`Eukaryota; Viridiplantae; Streptophyta; Embryophyta; Tracheophyta; Spermatophyta; Magnoliophyta; eudicotyledons; core eudicotyledons; rosids; malvids; Brassicales; Brassicaceae; Camelineae; Arabidopsis.	PF01501.15^Glyco_transf_8^Glycosyl transferase family 8^84-338^E:1.3e-63	sigP:1`26`0.745`YES	.	NOG302075	GO:0005794^cellular_component^Golgi apparatus`GO:0000139^cellular_component^Golgi membrane`GO:0016021^cellular_component^integral to membrane`GO:0047262^molecular_function^polygalacturonate 4-alpha-galacturonosyltransferase activity`GO:0045489^biological_process^pectin biosynthetic process	MLWMMRFSWFVSAVVVTIVLSPSLQSFPPAEAIRSSNFDSYLRFHNSSGVLDRFSFRKAPLFRSGGECGSALGETGVCDPSLVHVAITLDVEYLRGSIAAVHSILQHSRCPDSVFFHFLVSHANLETLVRSTFPQLKLKVYYFDPERVRSRISTSVRQALEQPLNYARNYLADILEPCVGRVIYLDSDLVVVDDISKLWRTSLGTKTIGAPEYCEANFTNYFTRNFWSDRRFSGTFKGRNPCYFNTGVMVIDLGKWRRFGYTKRIERWMEIQKTNRIYELGSLPPFLLVFAGDLAPIEHRWNQHGLGGDNVRGSCRDLHPGPVSLLHWSGSGKPWLRLDSNKPCPLDSLWSPYDLYGHST*		OG1_9985
Sp1_comp313085_c0_seq3	48	.	AA	ATA	6.55	.	INDEL;DP=78;VDB=0.0081;AF1=0.5;AC1=1;DP4=5,15,4,16;MQ=44;FQ=8.21;PV4=1,1,1,1	GT:PL:GQ	0/1:43,0,49:44											SAM	1688	SPGI:SNFRFM4LP02Q8Z19			tr|Q8VYF4|Q8VYF4_ARATH	Putative uncharacterized protein At3g62660 OS=Arabidopsis thaliana GN=At3g62660	glycosyl transferase	gi|460403824|ref|XP_004247386.1|	PREDICTED: probable galacturonosyltransferase-like 7-like [Solanum lycopersicum]	AT3G62660.1	galacturonosyltransferase-like 7	Encodes a protein with putative galacturonosyltransferase activity.	galacturonosyltransferase-like 7 (GATL7); FUNCTIONS IN: transferase activity, transferring hexosyl groups, polygalacturonate 4-alpha-galacturonosyltransferase activity, transferase activity, transferring glycosyl groups; INVOLVED IN: carbohydrate biosynthetic process; LOCATED IN: endomembrane system; EXPRESSED IN: 23 plant structures; EXPRESSED DURING: 15 growth stages; CONTAINS InterPro DOMAIN/s…	cassava4.1_010284m|PACid:17990350	galacturonosyltransferase-like 7	PGSC0003DMP400055118|PACid:24401605	galacturonosyltransferase-like 7	comp313085_c0_seq3:97-1179(-)	m.107238	sp|Q8VYF4|GATL7_ARATH`Q8VYF4`Q:1-358,H:1-358`79.61%ID`E:0`RecName: Full=Probable galacturonosyltransferase-like 7; EC=2.4.1.-;`Eukaryota; Viridiplantae; Streptophyta; Embryophyta; Tracheophyta; Spermatophyta; Magnoliophyta; eudicotyledons; core eudicotyledons; rosids; malvids; Brassicales; Brassicaceae; Camelineae; Arabidopsis.	PF01501.15^Glyco_transf_8^Glycosyl transferase family 8^84-338^E:1.3e-63	sigP:1`26`0.745`YES	.	NOG302075	GO:0005794^cellular_component^Golgi apparatus`GO:0000139^cellular_component^Golgi membrane`GO:0016021^cellular_component^integral to membrane`GO:0047262^molecular_function^polygalacturonate 4-alpha-galacturonosyltransferase activity`GO:0045489^biological_process^pectin biosynthetic process	MLWMMRFSWFVSAVVVTIVLSPSLQSFPPAEAIRSSNFDSYLRFHNSSGVLDRFSFRKAPLFRSGGECGSALGETGVCDPSLVHVAITLDVEYLRGSIAAVHSILQHSRCPDSVFFHFLVSHANLETLVRSTFPQLKLKVYYFDPERVRSRISTSVRQALEQPLNYARNYLADILEPCVGRVIYLDSDLVVVDDISKLWRTSLGTKTIGAPEYCEANFTNYFTRNFWSDRRFSGTFKGRNPCYFNTGVMVIDLGKWRRFGYTKRIERWMEIQKTNRIYELGSLPPFLLVFAGDLAPIEHRWNQHGLGGDNVRGSCRDLHPGPVSLLHWSGSGKPWLRLDSNKPCPLDSLWSPYDLYGHST*		OG1_9985
Sp1_comp313090_c0_seq2	591	.	AACA	AA	11.8	.	INDEL;DP=1;AF1=1;AC1=2;DP4=0,0,0,1;MQ=49;FQ=-37.5	GT:PL:GQ	1/1:49,3,0:5											SAM	684	No hit in this database						No hit in this database		No hit in this database				No hit in this database		No hit in this database
Sp1_comp313093_c0_seq1	104	.	AGACGA	AGACGACGA	114	.	INDEL;DP=35;VDB=0.0118;AF1=1;AC1=2;DP4=0,0,5,0;MQ=43;FQ=-49.5	GT:PL:GQ	1/1:154,15,0:27	Sp1_comp313093_c0_seq1	104	.	A	AGAC	672.87	PASS	AC=2;AF=0.333;AN=6;BaseQRankSum=-1.719;DP=41;FS=4.367;MLEAC=2;MLEAF=0.333;MQ=60.00;MQ0=0;MQRankSum=-0.122;QD=16.41;RPA=1,2;RU=GAC;ReadPosRankSum=0.826;STR	GT:AD:DP:GQ:MLPSAC:MLPSAF:PL	0/0/0/0/1/1:26,15:41:6:2:0.333:707,20,0,6,33,96,2147483647	SG	629	SPGI:CN17038	UniRef100_UPI00019833D8	PREDICTED: hypothetical protein n=1 Tax=Vitis vinifera RepID=UPI00019833D8	tr|Q8W453|Q8W453_ARATH	At5g48485 OS=Arabidopsis thaliana GN=DIR1	lipid binding	gi|296089636|emb|CBI39455.3|	unnamed protein product [Vitis vinifera]	AT5G48485.1	Bifunctional inhibitor/lipid-transfer protein/seed storage 2S albumin superfamily protein	encodes a putative apoplastic lipid transfer protein that is involved in systemic acquired resistance. Mutants in this gene exhibit wild-type local resistance to avirulent and virulent Pseudomonas syringae, but pathogenesis-related gene expression is abolished in uninoculated distant leaves and fail to develop SAR to virulent Pseudomonas or Peronospora parasitica.	DEFECTIVE IN INDUCED RESISTANCE 1 (DIR1); FUNCTIONS IN: lipid binding, lipid transporter activity; INVOLVED IN: systemic acquired resistance, lipid transport; LOCATED IN: endomembrane system; EXPRESSED IN: 22 plant structures; EXPRESSED DURING: 13 growth stages; CONTAINS InterPro DOMAIN/s: Bifunctional inhibitor/plant lipid transfer protein/seed storage (InterPro:IPR016140), Plant lipid transfer …	cassava4.1_019845m|PACid:17971377	Bifunctional inhibitor/lipid-transfer protein/seed storage 2S albumin superfamily protein	PGSC0003DMP400004398|PACid:24406591	Bifunctional inhibitor/lipid-transfer protein/seed storage 2S albumin superfamily protein
Sp1_comp313093_c0_seq1	175	.	A	ATT	214	.	INDEL;DP=96;VDB=0.0399;AF1=1;AC1=2;DP4=0,0,43,18;MQ=45;FQ=-219	GT:PL:GQ	1/1:255,184,0:99	Sp1_comp313093_c0_seq1	175	.	A	ATT	5935.86	PASS	AC=6;AF=1.00;AN=6;DP=108;FS=0.000;MLEAC=6;MLEAF=1.00;MQ=59.69;MQ0=0;QD=30.75	GT:AD:DP:GQ:MLPSAC:MLPSAF:PL	1/1/1/1/1/1:0,108:108:86:6:1.00:5971,840,515,325,190,86,0	SG	629	SPGI:CN17038	UniRef100_UPI00019833D8	PREDICTED: hypothetical protein n=1 Tax=Vitis vinifera RepID=UPI00019833D8	tr|Q8W453|Q8W453_ARATH	At5g48485 OS=Arabidopsis thaliana GN=DIR1	lipid binding	gi|296089636|emb|CBI39455.3|	unnamed protein product [Vitis vinifera]	AT5G48485.1	Bifunctional inhibitor/lipid-transfer protein/seed storage 2S albumin superfamily protein	encodes a putative apoplastic lipid transfer protein that is involved in systemic acquired resistance. Mutants in this gene exhibit wild-type local resistance to avirulent and virulent Pseudomonas syringae, but pathogenesis-related gene expression is abolished in uninoculated distant leaves and fail to develop SAR to virulent Pseudomonas or Peronospora parasitica.	DEFECTIVE IN INDUCED RESISTANCE 1 (DIR1); FUNCTIONS IN: lipid binding, lipid transporter activity; INVOLVED IN: systemic acquired resistance, lipid transport; LOCATED IN: endomembrane system; EXPRESSED IN: 22 plant structures; EXPRESSED DURING: 13 growth stages; CONTAINS InterPro DOMAIN/s: Bifunctional inhibitor/plant lipid transfer protein/seed storage (InterPro:IPR016140), Plant lipid transfer …	cassava4.1_019845m|PACid:17971377	Bifunctional inhibitor/lipid-transfer protein/seed storage 2S albumin superfamily protein	PGSC0003DMP400004398|PACid:24406591	Bifunctional inhibitor/lipid-transfer protein/seed storage 2S albumin superfamily protein
Sp1_comp313093_c0_seq1	215	.	GATATA	GATA	217	.	INDEL;DP=155;VDB=0.0271;AF1=0.5;AC1=1;DP4=32,26,14,14;MQ=47;FQ=217;PV4=0.82,1.8e-11,0.29,1	GT:PL:GQ	0/1:255,0,255:99	Sp1_comp313093_c0_seq1	215	.	GAT	G	2473.97	PASS	AC=2;AF=0.333;AN=6;BaseQRankSum=1.490;DP=162;FS=2.923;MLEAC=2;MLEAF=0.333;MQ=60.00;MQ0=0;MQRankSum=0.294;QD=15.27;RPA=2,1;RU=AT;ReadPosRankSum=-0.099;STR	GT:AD:DP:GQ:MLPSAC:MLPSAF:PL	0/0/0/0/1/1:97,60:161:16:2:0.333:2509,87,0,16,111,2147483647,2147483647	SG	629	SPGI:CN17038	UniRef100_UPI00019833D8	PREDICTED: hypothetical protein n=1 Tax=Vitis vinifera RepID=UPI00019833D8	tr|Q8W453|Q8W453_ARATH	At5g48485 OS=Arabidopsis thaliana GN=DIR1	lipid binding	gi|296089636|emb|CBI39455.3|	unnamed protein product [Vitis vinifera]	AT5G48485.1	Bifunctional inhibitor/lipid-transfer protein/seed storage 2S albumin superfamily protein	encodes a putative apoplastic lipid transfer protein that is involved in systemic acquired resistance. Mutants in this gene exhibit wild-type local resistance to avirulent and virulent Pseudomonas syringae, but pathogenesis-related gene expression is abolished in uninoculated distant leaves and fail to develop SAR to virulent Pseudomonas or Peronospora parasitica.	DEFECTIVE IN INDUCED RESISTANCE 1 (DIR1); FUNCTIONS IN: lipid binding, lipid transporter activity; INVOLVED IN: systemic acquired resistance, lipid transport; LOCATED IN: endomembrane system; EXPRESSED IN: 22 plant structures; EXPRESSED DURING: 13 growth stages; CONTAINS InterPro DOMAIN/s: Bifunctional inhibitor/plant lipid transfer protein/seed storage (InterPro:IPR016140), Plant lipid transfer …	cassava4.1_019845m|PACid:17971377	Bifunctional inhibitor/lipid-transfer protein/seed storage 2S albumin superfamily protein	PGSC0003DMP400004398|PACid:24406591	Bifunctional inhibitor/lipid-transfer protein/seed storage 2S albumin superfamily protein
Sp1_comp313093_c0_seq1	142	.	AT	A	1743.38	PASS	AC=5;AF=0.833;AN=6;BaseQRankSum=1.934;DP=66;FS=7.811;MLEAC=5;MLEAF=0.833;MQ=59.16;MQ0=0;MQRankSum=1.934;QD=26.41;RPA=9,8;RU=T;ReadPosRankSum=1.791;STR	GT:AD:DP:GQ:MLPSAC:MLPSAF:PL	0/1/1/1/1/1:4,58:66:9:5:0.833:1778,378,209,112,46,0,9											GATK	629	SPGI:CN17038	UniRef100_UPI00019833D8	PREDICTED: hypothetical protein n=1 Tax=Vitis vinifera RepID=UPI00019833D8	tr|Q8W453|Q8W453_ARATH	At5g48485 OS=Arabidopsis thaliana GN=DIR1	lipid binding	gi|296089636|emb|CBI39455.3|	unnamed protein product [Vitis vinifera]	AT5G48485.1	Bifunctional inhibitor/lipid-transfer protein/seed storage 2S albumin superfamily protein	encodes a putative apoplastic lipid transfer protein that is involved in systemic acquired resistance. Mutants in this gene exhibit wild-type local resistance to avirulent and virulent Pseudomonas syringae, but pathogenesis-related gene expression is abolished in uninoculated distant leaves and fail to develop SAR to virulent Pseudomonas or Peronospora parasitica.	DEFECTIVE IN INDUCED RESISTANCE 1 (DIR1); FUNCTIONS IN: lipid binding, lipid transporter activity; INVOLVED IN: systemic acquired resistance, lipid transport; LOCATED IN: endomembrane system; EXPRESSED IN: 22 plant structures; EXPRESSED DURING: 13 growth stages; CONTAINS InterPro DOMAIN/s: Bifunctional inhibitor/plant lipid transfer protein/seed storage (InterPro:IPR016140), Plant lipid transfer …	cassava4.1_019845m|PACid:17971377	Bifunctional inhibitor/lipid-transfer protein/seed storage 2S albumin superfamily protein	PGSC0003DMP400004398|PACid:24406591	Bifunctional inhibitor/lipid-transfer protein/seed storage 2S albumin superfamily protein
Sp1_comp313096_c0_seq1	1849	.	ATTT	AT	106	.	INDEL;DP=6;VDB=0.0393;AF1=0.5;AC1=1;DP4=1,1,1,3;MQ=43;FQ=7.36;PV4=1,1,1,0.26	GT:PL:GQ	0/1:144,0,41:44											SAM	2150	SPGI:CN04304	UniRef100_Q3Y684	Ethylene receptor n=1 Tax=Petunia x hybrida RepID=Q3Y684_PETHY	sp|Q9ZTP3|EIN4_ARATH	Protein EIN4 OS=Arabidopsis thaliana GN=EIN4	ethylene receptor	gi|5733831|gb|AAC31213.3|	ethylene receptor homolog [Nicotiana tabacum]	AT3G04580.2	Signal transduction histidine kinase, hybrid-type, ethylene sensor	Ethylene receptor, subfamily 2. Has serine kinase activity.	ETHYLENE INSENSITIVE 4 (EIN4); FUNCTIONS IN: ethylene binding, protein histidine kinase activity, receptor activity, glycogen synthase kinase 3 activity; INVOLVED IN: negative regulation of ethylene mediated signaling pathway; LOCATED IN: endomembrane system, endoplasmic reticulum membrane, membrane; EXPRESSED IN: 22 plant structures; EXPRESSED DURING: 13 growth stages; CONTAINS InterPro DOMAIN/s…	cassava4.1_002152m|PACid:17962165	Signal transduction histidine kinase, hybrid-type, ethylene sensor	PGSC0003DMP400028452|PACid:24393782	Signal transduction histidine kinase, hybrid-type, ethylene sensor	comp313096_c0_seq1:3-1781(+)	m.107273	sp|Q0WPQ2|ETR2_ARATH`Q0WPQ2`Q:1-585,H:173-767`53.02%ID`E:0`RecName: Full=Ethylene receptor 2; Short=AtETR2; EC=2.7.11.-; AltName: Full=Protein ETHYLENE RESPONSE 2; AltName: Full=Protein ETR2;`Eukaryota; Viridiplantae; Streptophyta; Embryophyta; Tracheophyta; Spermatophyta; Magnoliophyta; eudicotyledons; core eudicotyledons; rosids; malvids; Brassicales; Brassicaceae; Camelineae; Arabidopsis.	PF01590.21^GAF^GAF domain^15-165^E:2.3e-05`PF00512.20^HisKA^His Kinase A (phospho-acceptor) domain^205-264^E:5.6e-06`PF00072.19^Response_reg^Response regulator receiver domain^467-576^E:6.3e-18	.	.	COG0784^ FOG: CheY-like receiver	GO:0005783^cellular_component^endoplasmic reticulum`GO:0005789^cellular_component^endoplasmic reticulum membrane`GO:0016021^cellular_component^integral to membrane`GO:0005524^molecular_function^ATP binding`GO:0051740^molecular_function^ethylene binding`GO:0046872^molecular_function^metal ion binding`GO:0000156^molecular_function^phosphorelay response regulator activity`GO:0000155^molecular_functi…	WHVRMLTREIRKSLDRHTILYTTLIELSKTLDLHNCAIWMPNEEKTEMDLTHEVRGRSFVDGHNFPIPVLDPVVQEIKQSVEVKLLDPDTPLAVASSGGVCEPGSVAAIRMPMLRVANFKGGTPELVPQCYAILVLVIPAGQGRCWGNQEMGIVKVVADQVAVAISHAAVLEEVQNMRDKLEEQNRALHQAQQDALRASQARNSFQMVMSNGMRRPMHSILGLLSVLQDEQLNCEQKLLRDTLAKTSNVLSTLINDAMDTSTKQNRRFQLEMRSFQLHSMIKEAICLAKCLCTFKGYEFVVEVDKSLPNHVIGNEIRVFQVILHMVGNLLKSSGGGCIKFSVTREKDGQGGKDLGWRTKSSSEHVHVRFEIGIAGNCSKPEGVYKASHCSEAYGRREVE…		OG1_1622
Sp1_comp313096_c0_seq1	1919	.	TTG	TTGATG	53.2	.	INDEL;DP=4;VDB=0.0249;AF1=1;AC1=2;DP4=0,0,1,1;MQ=46;FQ=-40.5	GT:PL:GQ	1/1:92,6,0:10											SAM	2150	SPGI:CN04304	UniRef100_Q3Y684	Ethylene receptor n=1 Tax=Petunia x hybrida RepID=Q3Y684_PETHY	sp|Q9ZTP3|EIN4_ARATH	Protein EIN4 OS=Arabidopsis thaliana GN=EIN4	ethylene receptor	gi|5733831|gb|AAC31213.3|	ethylene receptor homolog [Nicotiana tabacum]	AT3G04580.2	Signal transduction histidine kinase, hybrid-type, ethylene sensor	Ethylene receptor, subfamily 2. Has serine kinase activity.	ETHYLENE INSENSITIVE 4 (EIN4); FUNCTIONS IN: ethylene binding, protein histidine kinase activity, receptor activity, glycogen synthase kinase 3 activity; INVOLVED IN: negative regulation of ethylene mediated signaling pathway; LOCATED IN: endomembrane system, endoplasmic reticulum membrane, membrane; EXPRESSED IN: 22 plant structures; EXPRESSED DURING: 13 growth stages; CONTAINS InterPro DOMAIN/s…	cassava4.1_002152m|PACid:17962165	Signal transduction histidine kinase, hybrid-type, ethylene sensor	PGSC0003DMP400028452|PACid:24393782	Signal transduction histidine kinase, hybrid-type, ethylene sensor	comp313096_c0_seq1:3-1781(+)	m.107273	sp|Q0WPQ2|ETR2_ARATH`Q0WPQ2`Q:1-585,H:173-767`53.02%ID`E:0`RecName: Full=Ethylene receptor 2; Short=AtETR2; EC=2.7.11.-; AltName: Full=Protein ETHYLENE RESPONSE 2; AltName: Full=Protein ETR2;`Eukaryota; Viridiplantae; Streptophyta; Embryophyta; Tracheophyta; Spermatophyta; Magnoliophyta; eudicotyledons; core eudicotyledons; rosids; malvids; Brassicales; Brassicaceae; Camelineae; Arabidopsis.	PF01590.21^GAF^GAF domain^15-165^E:2.3e-05`PF00512.20^HisKA^His Kinase A (phospho-acceptor) domain^205-264^E:5.6e-06`PF00072.19^Response_reg^Response regulator receiver domain^467-576^E:6.3e-18	.	.	COG0784^ FOG: CheY-like receiver	GO:0005783^cellular_component^endoplasmic reticulum`GO:0005789^cellular_component^endoplasmic reticulum membrane`GO:0016021^cellular_component^integral to membrane`GO:0005524^molecular_function^ATP binding`GO:0051740^molecular_function^ethylene binding`GO:0046872^molecular_function^metal ion binding`GO:0000156^molecular_function^phosphorelay response regulator activity`GO:0000155^molecular_functi…	WHVRMLTREIRKSLDRHTILYTTLIELSKTLDLHNCAIWMPNEEKTEMDLTHEVRGRSFVDGHNFPIPVLDPVVQEIKQSVEVKLLDPDTPLAVASSGGVCEPGSVAAIRMPMLRVANFKGGTPELVPQCYAILVLVIPAGQGRCWGNQEMGIVKVVADQVAVAISHAAVLEEVQNMRDKLEEQNRALHQAQQDALRASQARNSFQMVMSNGMRRPMHSILGLLSVLQDEQLNCEQKLLRDTLAKTSNVLSTLINDAMDTSTKQNRRFQLEMRSFQLHSMIKEAICLAKCLCTFKGYEFVVEVDKSLPNHVIGNEIRVFQVILHMVGNLLKSSGGGCIKFSVTREKDGQGGKDLGWRTKSSSEHVHVRFEIGIAGNCSKPEGVYKASHCSEAYGRREVE…		OG1_1622
Sp1_comp313097_c0_seq3	186	.	T	TG	1139.06	PASS	AC=5;AF=0.833;AN=6;BaseQRankSum=2.112;DP=39;FS=1.496;MLEAC=5;MLEAF=0.833;MQ=52.71;MQ0=0;MQRankSum=-1.998;QD=29.21;ReadPosRankSum=-0.628	GT:AD:DP:GQ:MLPSAC:MLPSAF:PL	0/1/1/1/1/1:8,28:38:5:5:0.833:1173,143,67,27,5,0,243											GATK	610	SPGI:CN20475	UniRef100_B9INH9	Predicted protein n=1 Tax=Populus trichocarpa RepID=B9INH9_POPTR	tr|Q7FZR1|Q7FZR1_ARATH	T1N24.21 protein OS=Arabidopsis thaliana GN=At5g25910	protein	No hit in this database		No hit in this database				No hit in this database		No hit in this database
Sp1_comp313097_c0_seq3	200	.	ATAT	A	2082.87	PASS	AC=6;AF=1.00;AN=6;DP=46;FS=0.000;MLEAC=6;MLEAF=1.00;MQ=53.53;MQ0=0;QD=35.45	GT:AD:DP:GQ:MLPSAC:MLPSAF:PL	1/1/1/1/1/1:0,36:45:29:6:1.00:2118,280,172,108,63,29,0											GATK	610	SPGI:CN20475	UniRef100_B9INH9	Predicted protein n=1 Tax=Populus trichocarpa RepID=B9INH9_POPTR	tr|Q7FZR1|Q7FZR1_ARATH	T1N24.21 protein OS=Arabidopsis thaliana GN=At5g25910	protein	No hit in this database		No hit in this database				No hit in this database		No hit in this database
Sp1_comp313097_c0_seq3	214	.	G	GA	1004.61	PASS	AC=4;AF=0.667;AN=6;BaseQRankSum=0.144;DP=41;FS=0.000;MLEAC=4;MLEAF=0.667;MQ=56.55;MQ0=0;MQRankSum=1.068;QD=24.50;RPA=1,2;RU=A;ReadPosRankSum=2.541;STR	GT:AD:DP:GQ:MLPSAC:MLPSAF:PL	0/0/1/1/1/1:13,27:40:9:4:0.667:1039,114,45,12,0,9,369											GATK	610	SPGI:CN20475	UniRef100_B9INH9	Predicted protein n=1 Tax=Populus trichocarpa RepID=B9INH9_POPTR	tr|Q7FZR1|Q7FZR1_ARATH	T1N24.21 protein OS=Arabidopsis thaliana GN=At5g25910	protein	No hit in this database		No hit in this database				No hit in this database		No hit in this database
Sp1_comp313097_c0_seq3	364	.	GC	G	1279.32	PASS	AC=3;AF=0.500;AN=6;BaseQRankSum=0.032;DP=124;FS=4.565;MLEAC=3;MLEAF=0.500;MQ=60.00;MQ0=0;MQRankSum=-1.226;QD=10.32;ReadPosRankSum=1.702	GT:AD:DP:GQ:MLPSAC:MLPSAF:PL	0/0/0/1/1/1:67,53:124:4:3:0.500:1313,83,4,0,54,202,2147483647											GATK	610	SPGI:CN20475	UniRef100_B9INH9	Predicted protein n=1 Tax=Populus trichocarpa RepID=B9INH9_POPTR	tr|Q7FZR1|Q7FZR1_ARATH	T1N24.21 protein OS=Arabidopsis thaliana GN=At5g25910	protein	No hit in this database		No hit in this database				No hit in this database		No hit in this database
Sp1_comp313102_c0_seq4	98	.	CGG	CGGG	21.5	.	INDEL;DP=70;VDB=0.0001;AF1=1;AC1=2;DP4=0,0,3,0;MQ=33;FQ=-43.5	GT:PL:GQ	1/1:61,9,0:15	Sp1_comp313102_c0_seq4	98	.	C	CG	8673.86	PASS	AC=6;AF=1.00;AN=6;DP=248;FS=0.000;MLEAC=6;MLEAF=1.00;MQ=52.32;MQ0=0;QD=34.98;RPA=2,3;RU=G;STR	GT:AD:DP:GQ:MLPSAC:MLPSAF:PL	1/1/1/1/1/1:0,224:244:99:6:1.00:8709,1733,1064,672,393,177,0	SG	813	SPGI:CN21692	no hit		-No-Hit-	No Matching Hit found	---NA---	No hit in this database		No hit in this database				No hit in this database		No hit in this database
Sp1_comp313102_c0_seq4	443	.	A	AC	5074.91	PASS	AC=4;AF=0.667;AN=6;BaseQRankSum=2.147;DP=175;FS=2.298;MLEAC=4;MLEAF=0.667;MQ=51.28;MQ0=0;MQRankSum=-9.844;QD=29.00;ReadPosRankSum=-3.039	GT:AD:DP:GQ:MLPSAC:MLPSAF:PL	0/0/1/1/1/1:46,122:170:20:4:0.667:5110,551,229,71,0,20,1601											GATK	813	SPGI:CN21692	no hit		-No-Hit-	No Matching Hit found	---NA---	No hit in this database		No hit in this database				No hit in this database		No hit in this database
Sp1_comp313102_c0_seq4	516	.	GGAC	G	4744.88	PASS	AC=4;AF=0.667;AN=6;BaseQRankSum=0.454;DP=175;FS=7.864;MLEAC=4;MLEAF=0.667;MQ=56.38;MQ0=0;MQRankSum=-1.681;QD=27.11;RPA=3,2;RU=GAC;ReadPosRankSum=0.823;STR	GT:AD:DP:GQ:MLPSAC:MLPSAF:PL	0/0/1/1/1/1:53,92:174:25:4:0.667:4780,350,123,25,0,60,1017											GATK	813	SPGI:CN21692	no hit		-No-Hit-	No Matching Hit found	---NA---	No hit in this database		No hit in this database				No hit in this database		No hit in this database
Sp1_comp313102_c0_seq4	555	.	TA	T	5809.84	PASS	AC=4;AF=0.667;AN=6;BaseQRankSum=0.441;DP=228;FS=1.235;MLEAC=4;MLEAF=0.667;MQ=58.91;MQ0=0;MQRankSum=0.749;QD=25.48;RPA=4,3;RU=A;ReadPosRankSum=1.580;STR	GT:AD:DP:GQ:MLPSAC:MLPSAF:PL	0/0/1/1/1/1:55,162:228:6:4:0.667:5844,759,324,107,0,6,1583											GATK	813	SPGI:CN21692	no hit		-No-Hit-	No Matching Hit found	---NA---	No hit in this database		No hit in this database				No hit in this database		No hit in this database
Sp1_comp313102_c0_seq4	301	.	ATCCTATATTCCTAT	ATCCTAT	52.2	.	INDEL;DP=2;VDB=0.0190;AF1=1;AC1=2;DP4=0,0,2,0;MQ=50;FQ=-40.5	GT:PL:GQ	1/1:91,6,0:10											SAM	813	SPGI:CN21692	no hit		-No-Hit-	No Matching Hit found	---NA---	No hit in this database		No hit in this database				No hit in this database		No hit in this database
Sp1_comp313102_c0_seq4	43	.	CATAATAAT	CATAAT	18.5	.	INDEL;DP=20;VDB=0.0000;AF1=0.5;AC1=1;DP4=2,1,2,1;MQ=60;FQ=21.5;PV4=1,0.014,1,0.058	GT:PL:GQ	0/1:56,0,138:59											SAM	813	SPGI:CN21692	no hit		-No-Hit-	No Matching Hit found	---NA---	No hit in this database		No hit in this database				No hit in this database		No hit in this database
Sp1_comp313102_c0_seq4	653	.	C	CA	70.5	.	INDEL;DP=14;VDB=0.0120;AF1=0.5;AC1=1;DP4=0,4,2,2;MQ=47;FQ=49.5;PV4=0.43,1,1,0.044	GT:PL:GQ	0/1:108,0,84:87											SAM	813	SPGI:CN21692	no hit		-No-Hit-	No Matching Hit found	---NA---	No hit in this database		No hit in this database				No hit in this database		No hit in this database
Sp1_comp313103_c0_seq1	542	.	GAAAAA	GAAAAAAA,GAAAAAA	89	.	INDEL;DP=9;VDB=0.0393;AF1=1;AC1=2;DP4=0,0,4,2;MQ=50;FQ=-46.5	GT:PL:GQ	1/1:151,34,22,129,0,123:21	Sp1_comp313103_c0_seq1	542	.	G	GAA	191.77	PASS	AC=6;AF=1.00;AN=6;DP=10;FS=0.000;MLEAC=6;MLEAF=1.00;MQ=60.00;MQ0=0;QD=19.18;RPA=5,7;RU=A;STR	GT:AD:DP:GQ:MLPSAC:MLPSAF:PL	1/1/1/1/1/1:0,5:10:4:6:1.00:225,40,25,16,9,4,0	SG	642	No hit in this database						No hit in this database		No hit in this database				No hit in this database		No hit in this database
Sp1_comp313103_c0_seq1	612	.	CAGATA	CAGATAGATA	199	.	INDEL;DP=11;VDB=0.0019;AF1=1;AC1=2;DP4=0,1,7,2;MQ=41;FQ=-36.5;PV4=0.3,1,1,0.32	GT:PL:GQ	1/1:236,2,0:5											SAM	642	No hit in this database						No hit in this database		No hit in this database				No hit in this database		No hit in this database
Sp1_comp313106_c0_seq1	191	.	ACCC	ACC	23.5	.	INDEL;DP=12;VDB=0.0081;AF1=0.5;AC1=1;DP4=3,2,0,3;MQ=43;FQ=26.5;PV4=0.2,0.3,1,1	GT:PL:GQ	0/1:61,0,102:64											SAM	235	No hit in this database						No hit in this database		No hit in this database				No hit in this database		No hit in this database
Sp1_comp313106_c1_seq1	185	.	GGCGGCGGCAGCGGCGGC	GGCGGCGGC	217	.	INDEL;DP=178;VDB=0.0298;AF1=0.5;AC1=1;DP4=18,7,49,20;MQ=40;FQ=217;PV4=1,0.084,7.9e-24,1	GT:PL:GQ	0/1:255,0,255:99	Sp1_comp313106_c1_seq1	185	.	GGCGGCGGCA	G	9296.86	PASS	AC=4;AF=0.667;AN=6;BaseQRankSum=0.864;DP=208;FS=1.404;MLEAC=4;MLEAF=0.667;MQ=59.57;MQ0=0;MQRankSum=1.942;QD=14.90;ReadPosRankSum=3.126	GT:AD:DP:GQ:MLPSAC:MLPSAF:PL	0/0/1/1/1/1:51,100:204:35:4:0.667:9332,395,146,35,0,57,4110	SG	1745	SPGI:CN09932	UniRef100_UPI0001985AFD	PREDICTED: hypothetical protein n=1 Tax=Vitis vinifera RepID=UPI0001985AFD	tr|O80456|O80456_ARATH	At2g23390/F26B6.4 OS=Arabidopsis thaliana GN=At2g23390	unnamed protein product [Vitis vinifera]	gi|460369137|ref|XP_004230420.1|	PREDICTED: uncharacterized protein LOC101258197 [Solanum lycopersicum]	AT2G23390.1			CONTAINS InterPro DOMAIN/s: Protein of unknown function DUF482 (InterPro:IPR007434), Acyl-CoA N-acyltransferase (InterPro:IPR016181); Has 2165 Blast hits to 2163 proteins in 543 species: Archae - 0; Bacteria - 1044; Metazoa - 0; Fungi - 0; Plants - 33; Viruses - 0; Other Eukaryotes - 1088 (source: NCBI BLink).	cassava4.1_006964m|PACid:17964830	AT2G23390.1	PGSC0003DMP400043104|PACid:24421723	AT2G23390.1	comp313106_c1_seq1:183-1589(+)	m.107294	.	PF04339.7^DUF482^Protein of unknown function, DUF482^86-462^E:1.9e-150`PF13480.1^Acetyltransf_6^Acetyltransferase (GNAT) domain^274-409^E:4.3e-14	.	.	.	.	MAAAAAAATSPFLGHKSLHTWKSSPGRFADNSICKFKIQALFWGQRKTVQPAVKDLTLGEFSLTGKGSEGDSENLGKKISISVVSSISEVSPEEWDACSLDATGPEQFNPFLTHAFLSSLEESGSAVKKTGWIPQHIIARDELKNVLGVIPLYLKSHSYGEYVFDHSWANAYHSYGLNYYPKLQCSIPFTPVTSPRILVRNTSYQGEVFDMLVSAMKDLAVKLKVSSLHITFNSSNEWEKLGEKGFLQRIGMQYHWKNRNYKNFDEFLMDMKQSKRKNIRQERKKISSQNLTMKRLRGYEIKAKHWDTFYQFYRNTTDNKWGSAYLTRDFFHHMGSKMGDQVLLIVAEDGDEIVAGALNLIGGDTLYGRLWGCLPEAYYPNLHFEACYYQAIEAAIELN…
Sp1_comp313106_c1_seq1	191	.	GGCAGC	GGCAGCAGC	217	.	INDEL;DP=98;VDB=0.0271;AF1=0.5;AC1=1;DP4=6,8,21,14;MQ=49;FQ=217;PV4=0.35,1,0.19,1	GT:PL:GQ	0/1:255,0,255:99	Sp1_comp313106_c1_seq1	191	.	GGCA	G,GGCAGCA	4655.86	PASS	AC=4,1;AF=0.667,0.167;AN=6;BaseQRankSum=1.058;DP=200;FS=3.628;MLEAC=2,1;MLEAF=0.333,0.167;MQ=59.42;MQ0=0;MQRankSum=-0.930;QD=23.28;ReadPosRankSum=1.602	GT:AD:DP:GQ:MLPSAC:MLPSAF	0/1/1/1/1/2:17,100,35:118:18:4,1:0.667,0.167	SG	1745	SPGI:CN09932	UniRef100_UPI0001985AFD	PREDICTED: hypothetical protein n=1 Tax=Vitis vinifera RepID=UPI0001985AFD	tr|O80456|O80456_ARATH	At2g23390/F26B6.4 OS=Arabidopsis thaliana GN=At2g23390	unnamed protein product [Vitis vinifera]	gi|460369137|ref|XP_004230420.1|	PREDICTED: uncharacterized protein LOC101258197 [Solanum lycopersicum]	AT2G23390.1			CONTAINS InterPro DOMAIN/s: Protein of unknown function DUF482 (InterPro:IPR007434), Acyl-CoA N-acyltransferase (InterPro:IPR016181); Has 2165 Blast hits to 2163 proteins in 543 species: Archae - 0; Bacteria - 1044; Metazoa - 0; Fungi - 0; Plants - 33; Viruses - 0; Other Eukaryotes - 1088 (source: NCBI BLink).	cassava4.1_006964m|PACid:17964830	AT2G23390.1	PGSC0003DMP400043104|PACid:24421723	AT2G23390.1	comp313106_c1_seq1:183-1589(+)	m.107294	.	PF04339.7^DUF482^Protein of unknown function, DUF482^86-462^E:1.9e-150`PF13480.1^Acetyltransf_6^Acetyltransferase (GNAT) domain^274-409^E:4.3e-14	.	.	.	.	MAAAAAAATSPFLGHKSLHTWKSSPGRFADNSICKFKIQALFWGQRKTVQPAVKDLTLGEFSLTGKGSEGDSENLGKKISISVVSSISEVSPEEWDACSLDATGPEQFNPFLTHAFLSSLEESGSAVKKTGWIPQHIIARDELKNVLGVIPLYLKSHSYGEYVFDHSWANAYHSYGLNYYPKLQCSIPFTPVTSPRILVRNTSYQGEVFDMLVSAMKDLAVKLKVSSLHITFNSSNEWEKLGEKGFLQRIGMQYHWKNRNYKNFDEFLMDMKQSKRKNIRQERKKISSQNLTMKRLRGYEIKAKHWDTFYQFYRNTTDNKWGSAYLTRDFFHHMGSKMGDQVLLIVAEDGDEIVAGALNLIGGDTLYGRLWGCLPEAYYPNLHFEACYYQAIEAAIELN…
Sp1_comp313106_c1_seq1	1593	.	A	ATTTCCCTTTAGTAG	39047.9	PASS	AC=6;AF=1.00;AN=6;DP=237;FS=0.000;MLEAC=6;MLEAF=1.00;MQ=59.86;MQ0=0;QD=28.88	GT:AD:DP:GQ:MLPSAC:MLPSAF:PL	1/1/1/1/1/1:0,233:237:99:6:1.00:39083,1813,1112,701,410,184,0											GATK	1745	SPGI:CN09932	UniRef100_UPI0001985AFD	PREDICTED: hypothetical protein n=1 Tax=Vitis vinifera RepID=UPI0001985AFD	tr|O80456|O80456_ARATH	At2g23390/F26B6.4 OS=Arabidopsis thaliana GN=At2g23390	unnamed protein product [Vitis vinifera]	gi|460369137|ref|XP_004230420.1|	PREDICTED: uncharacterized protein LOC101258197 [Solanum lycopersicum]	AT2G23390.1			CONTAINS InterPro DOMAIN/s: Protein of unknown function DUF482 (InterPro:IPR007434), Acyl-CoA N-acyltransferase (InterPro:IPR016181); Has 2165 Blast hits to 2163 proteins in 543 species: Archae - 0; Bacteria - 1044; Metazoa - 0; Fungi - 0; Plants - 33; Viruses - 0; Other Eukaryotes - 1088 (source: NCBI BLink).	cassava4.1_006964m|PACid:17964830	AT2G23390.1	PGSC0003DMP400043104|PACid:24421723	AT2G23390.1	comp313106_c1_seq1:183-1589(+)	m.107294	.	PF04339.7^DUF482^Protein of unknown function, DUF482^86-462^E:1.9e-150`PF13480.1^Acetyltransf_6^Acetyltransferase (GNAT) domain^274-409^E:4.3e-14	.	.	.	.	MAAAAAAATSPFLGHKSLHTWKSSPGRFADNSICKFKIQALFWGQRKTVQPAVKDLTLGEFSLTGKGSEGDSENLGKKISISVVSSISEVSPEEWDACSLDATGPEQFNPFLTHAFLSSLEESGSAVKKTGWIPQHIIARDELKNVLGVIPLYLKSHSYGEYVFDHSWANAYHSYGLNYYPKLQCSIPFTPVTSPRILVRNTSYQGEVFDMLVSAMKDLAVKLKVSSLHITFNSSNEWEKLGEKGFLQRIGMQYHWKNRNYKNFDEFLMDMKQSKRKNIRQERKKISSQNLTMKRLRGYEIKAKHWDTFYQFYRNTTDNKWGSAYLTRDFFHHMGSKMGDQVLLIVAEDGDEIVAGALNLIGGDTLYGRLWGCLPEAYYPNLHFEACYYQAIEAAIELN…
Sp1_comp313106_c1_seq1	149	.	GACTGAA	GACTGAACTCACTGAA	17.5	.	INDEL;DP=148;VDB=0.0164;AF1=0.5;AC1=1;DP4=85,20,16,4;MQ=40;FQ=20.5;PV4=1,1,0.0022,1	GT:PL:GQ	0/1:55,0,255:58											SAM	1745	SPGI:CN09932	UniRef100_UPI0001985AFD	PREDICTED: hypothetical protein n=1 Tax=Vitis vinifera RepID=UPI0001985AFD	tr|O80456|O80456_ARATH	At2g23390/F26B6.4 OS=Arabidopsis thaliana GN=At2g23390	unnamed protein product [Vitis vinifera]	gi|460369137|ref|XP_004230420.1|	PREDICTED: uncharacterized protein LOC101258197 [Solanum lycopersicum]	AT2G23390.1			CONTAINS InterPro DOMAIN/s: Protein of unknown function DUF482 (InterPro:IPR007434), Acyl-CoA N-acyltransferase (InterPro:IPR016181); Has 2165 Blast hits to 2163 proteins in 543 species: Archae - 0; Bacteria - 1044; Metazoa - 0; Fungi - 0; Plants - 33; Viruses - 0; Other Eukaryotes - 1088 (source: NCBI BLink).	cassava4.1_006964m|PACid:17964830	AT2G23390.1	PGSC0003DMP400043104|PACid:24421723	AT2G23390.1	comp313106_c1_seq1:183-1589(+)	m.107294	.	PF04339.7^DUF482^Protein of unknown function, DUF482^86-462^E:1.9e-150`PF13480.1^Acetyltransf_6^Acetyltransferase (GNAT) domain^274-409^E:4.3e-14	.	.	.	.	MAAAAAAATSPFLGHKSLHTWKSSPGRFADNSICKFKIQALFWGQRKTVQPAVKDLTLGEFSLTGKGSEGDSENLGKKISISVVSSISEVSPEEWDACSLDATGPEQFNPFLTHAFLSSLEESGSAVKKTGWIPQHIIARDELKNVLGVIPLYLKSHSYGEYVFDHSWANAYHSYGLNYYPKLQCSIPFTPVTSPRILVRNTSYQGEVFDMLVSAMKDLAVKLKVSSLHITFNSSNEWEKLGEKGFLQRIGMQYHWKNRNYKNFDEFLMDMKQSKRKNIRQERKKISSQNLTMKRLRGYEIKAKHWDTFYQFYRNTTDNKWGSAYLTRDFFHHMGSKMGDQVLLIVAEDGDEIVAGALNLIGGDTLYGRLWGCLPEAYYPNLHFEACYYQAIEAAIELN…
Sp1_comp313106_c1_seq1	1737	.	CGTGT	CGTGTGT	74.5	.	INDEL;DP=46;VDB=0.0001;AF1=0.5;AC1=1;DP4=2,6,0,7;MQ=43;FQ=72.7;PV4=0.47,1,1,0.024	GT:PL:GQ	0/1:112,0,109:99											SAM	1745	SPGI:CN09932	UniRef100_UPI0001985AFD	PREDICTED: hypothetical protein n=1 Tax=Vitis vinifera RepID=UPI0001985AFD	tr|O80456|O80456_ARATH	At2g23390/F26B6.4 OS=Arabidopsis thaliana GN=At2g23390	unnamed protein product [Vitis vinifera]	gi|460369137|ref|XP_004230420.1|	PREDICTED: uncharacterized protein LOC101258197 [Solanum lycopersicum]	AT2G23390.1			CONTAINS InterPro DOMAIN/s: Protein of unknown function DUF482 (InterPro:IPR007434), Acyl-CoA N-acyltransferase (InterPro:IPR016181); Has 2165 Blast hits to 2163 proteins in 543 species: Archae - 0; Bacteria - 1044; Metazoa - 0; Fungi - 0; Plants - 33; Viruses - 0; Other Eukaryotes - 1088 (source: NCBI BLink).	cassava4.1_006964m|PACid:17964830	AT2G23390.1	PGSC0003DMP400043104|PACid:24421723	AT2G23390.1	comp313106_c1_seq1:183-1589(+)	m.107294	.	PF04339.7^DUF482^Protein of unknown function, DUF482^86-462^E:1.9e-150`PF13480.1^Acetyltransf_6^Acetyltransferase (GNAT) domain^274-409^E:4.3e-14	.	.	.	.	MAAAAAAATSPFLGHKSLHTWKSSPGRFADNSICKFKIQALFWGQRKTVQPAVKDLTLGEFSLTGKGSEGDSENLGKKISISVVSSISEVSPEEWDACSLDATGPEQFNPFLTHAFLSSLEESGSAVKKTGWIPQHIIARDELKNVLGVIPLYLKSHSYGEYVFDHSWANAYHSYGLNYYPKLQCSIPFTPVTSPRILVRNTSYQGEVFDMLVSAMKDLAVKLKVSSLHITFNSSNEWEKLGEKGFLQRIGMQYHWKNRNYKNFDEFLMDMKQSKRKNIRQERKKISSQNLTMKRLRGYEIKAKHWDTFYQFYRNTTDNKWGSAYLTRDFFHHMGSKMGDQVLLIVAEDGDEIVAGALNLIGGDTLYGRLWGCLPEAYYPNLHFEACYYQAIEAAIELN…
Sp1_comp313107_c0_seq1	118	.	TGG	TGGGCGG	135	.	INDEL;DP=71;VDB=0.0298;AF1=0.5;AC1=1;DP4=4,0,6,0;MQ=48;FQ=70.5;PV4=1,1,1,1	GT:PL:GQ	0/1:173,0,105:99	Sp1_comp313107_c0_seq1	118	.	T	TGGGC	2386.97	PASS	AC=3;AF=0.500;AN=6;BaseQRankSum=0.235;DP=79;FS=0.000;MLEAC=3;MLEAF=0.500;MQ=60.00;MQ0=0;MQRankSum=-0.015;QD=22.66;ReadPosRankSum=-1.215	GT:AD:DP:GQ:MLPSAC:MLPSAF:PL	0/0/0/1/1/1:38,40:79:17:3:0.500:2422,107,23,0,17,93,2147483647	SG	2141	SPGI:CN10026	UniRef100_C5H8K0	Atypical receptor-like kinase 1 n=1 Tax=Solanum lycopersicum RepID=C5H8K0_SOLLC	sp|O48788|Y2267_ARATH	Probable inactive receptor kinase At2g26730 OS=Arabidopsis thaliana GN=At2g26730	atp binding	gi|350538045|ref|NP_001234580.1|	atypical receptor-like kinase 1 precursor [Solanum lycopersicum]	AT1G48480.1	receptor-like kinase 1	Arabidopsis thaliana receptor-like protein kinase (RKL1) gene	receptor-like kinase 1 (RKL1); FUNCTIONS IN: protein serine/threonine kinase activity, kinase activity, ATP binding; INVOLVED IN: transmembrane receptor protein tyrosine kinase signaling pathway, protein amino acid phosphorylation; LOCATED IN: plasma membrane; EXPRESSED IN: 23 plant structures; EXPRESSED DURING: 13 growth stages; CONTAINS InterPro DOMAIN/s: Protein kinase, ATP binding site (Inter…	cassava4.1_003708m|PACid:17987413	receptor-like kinase 1	PGSC0003DMP400050167|PACid:24395416	receptor-like kinase 1	comp313107_c0_seq1:231-1961(-)	m.107300	sp|Q9LP77|Y1848_ARATH`Q9LP77`Q:20-573,H:32-642`43.73%ID`E:4e-155`RecName: Full=Probable inactive receptor kinase At1g48480; Flags: Precursor;`Eukaryota; Viridiplantae; Streptophyta; Embryophyta; Tracheophyta; Spermatophyta; Magnoliophyta; eudicotyledons; core eudicotyledons; rosids; malvids; Brassicales; Brassicaceae; Camelineae; Arabidopsis.	PF08263.7^LRRNT_2^Leucine rich repeat N-terminal domain^26-58^E:6e-06`PF13504.1^LRR_7^Leucine rich repeat^89-100^E:110`PF00560.28^LRR_1^Leucine Rich Repeat^113-134^E:1.1`PF13504.1^LRR_7^Leucine rich repeat^113-124^E:1000`PF13504.1^LRR_7^Leucine rich repeat^135-152^E:71`PF13504.1^LRR_7^Leucine rich repeat^158-171^E:120`PF00069.20^Pkinase^Protein kinase domain^306-568^E:1.1e-30`PF07714.12^Pkinase_T…	sigP:1`19`0.907`YES	ExpAA=43.47`PredHel=2`Topology=i7-29o215-237i	COG0515^ Serine/threonine protein kinase	GO:0016021^cellular_component^integral to membrane`GO:0005886^cellular_component^plasma membrane`GO:0009506^cellular_component^plasmodesma`GO:0005774^cellular_component^vacuolar membrane`GO:0005524^molecular_function^ATP binding`GO:0004672^molecular_function^protein kinase activity	MGSCGALFFLLLLFPTVFSDLAANTAALLRLQAAVRGRTLRWNTSSLNPCSWEGIKCDSANSSVIELRLPGDGLSGQIPLNTIGNLTELRALSLRRNSLSGPLPSDLDSCTELLKLHLDGNNFSGEIPVSFNKLTKLRVLRLEENQFNGTLPDLESLSHLRDFNVSFNRLTGPVPASYSRFPNESSYAGNSLCGGPLDSCPNDNGDGDKLSAGAIAGIAIGTVIGALLVVLVLFMLWRNRRGKRISAQVPMSPENPYPVLATDNRELDNGFSDRGVGKKEGNEGIVFFEENNENFSLEELLKASAEVLGKGSAGTTYRAYLDGGGEVIVKRLKNVGLGEKEFREKIEVLGSYRHENLVHLLGYFYGKHERLVVYDPMPISLSEALQGSRGGYRKALTWA…		OG1_15944
Sp1_comp313107_c0_seq1	152	.	CATAATA	CATA	168	.	INDEL;DP=109;VDB=0.0244;AF1=1;AC1=2;DP4=0,0,5,2;MQ=47;FQ=-55.5	GT:PL:GQ	1/1:208,21,0:39	Sp1_comp313107_c0_seq1	152	.	CATA	C	6243.86	PASS	AC=6;AF=1.00;AN=6;DP=117;FS=0.000;MLEAC=6;MLEAF=1.00;MQ=59.79;MQ0=0;QD=30.12;RPA=2,1;RU=ATA;STR	GT:AD:DP:GQ:MLPSAC:MLPSAF:PL	1/1/1/1/1/1:0,106:117:84:6:1.00:6279,825,506,319,187,84,0	SG	2141	SPGI:CN10026	UniRef100_C5H8K0	Atypical receptor-like kinase 1 n=1 Tax=Solanum lycopersicum RepID=C5H8K0_SOLLC	sp|O48788|Y2267_ARATH	Probable inactive receptor kinase At2g26730 OS=Arabidopsis thaliana GN=At2g26730	atp binding	gi|350538045|ref|NP_001234580.1|	atypical receptor-like kinase 1 precursor [Solanum lycopersicum]	AT1G48480.1	receptor-like kinase 1	Arabidopsis thaliana receptor-like protein kinase (RKL1) gene	receptor-like kinase 1 (RKL1); FUNCTIONS IN: protein serine/threonine kinase activity, kinase activity, ATP binding; INVOLVED IN: transmembrane receptor protein tyrosine kinase signaling pathway, protein amino acid phosphorylation; LOCATED IN: plasma membrane; EXPRESSED IN: 23 plant structures; EXPRESSED DURING: 13 growth stages; CONTAINS InterPro DOMAIN/s: Protein kinase, ATP binding site (Inter…	cassava4.1_003708m|PACid:17987413	receptor-like kinase 1	PGSC0003DMP400050167|PACid:24395416	receptor-like kinase 1	comp313107_c0_seq1:231-1961(-)	m.107300	sp|Q9LP77|Y1848_ARATH`Q9LP77`Q:20-573,H:32-642`43.73%ID`E:4e-155`RecName: Full=Probable inactive receptor kinase At1g48480; Flags: Precursor;`Eukaryota; Viridiplantae; Streptophyta; Embryophyta; Tracheophyta; Spermatophyta; Magnoliophyta; eudicotyledons; core eudicotyledons; rosids; malvids; Brassicales; Brassicaceae; Camelineae; Arabidopsis.	PF08263.7^LRRNT_2^Leucine rich repeat N-terminal domain^26-58^E:6e-06`PF13504.1^LRR_7^Leucine rich repeat^89-100^E:110`PF00560.28^LRR_1^Leucine Rich Repeat^113-134^E:1.1`PF13504.1^LRR_7^Leucine rich repeat^113-124^E:1000`PF13504.1^LRR_7^Leucine rich repeat^135-152^E:71`PF13504.1^LRR_7^Leucine rich repeat^158-171^E:120`PF00069.20^Pkinase^Protein kinase domain^306-568^E:1.1e-30`PF07714.12^Pkinase_T…	sigP:1`19`0.907`YES	ExpAA=43.47`PredHel=2`Topology=i7-29o215-237i	COG0515^ Serine/threonine protein kinase	GO:0016021^cellular_component^integral to membrane`GO:0005886^cellular_component^plasma membrane`GO:0009506^cellular_component^plasmodesma`GO:0005774^cellular_component^vacuolar membrane`GO:0005524^molecular_function^ATP binding`GO:0004672^molecular_function^protein kinase activity	MGSCGALFFLLLLFPTVFSDLAANTAALLRLQAAVRGRTLRWNTSSLNPCSWEGIKCDSANSSVIELRLPGDGLSGQIPLNTIGNLTELRALSLRRNSLSGPLPSDLDSCTELLKLHLDGNNFSGEIPVSFNKLTKLRVLRLEENQFNGTLPDLESLSHLRDFNVSFNRLTGPVPASYSRFPNESSYAGNSLCGGPLDSCPNDNGDGDKLSAGAIAGIAIGTVIGALLVVLVLFMLWRNRRGKRISAQVPMSPENPYPVLATDNRELDNGFSDRGVGKKEGNEGIVFFEENNENFSLEELLKASAEVLGKGSAGTTYRAYLDGGGEVIVKRLKNVGLGEKEFREKIEVLGSYRHENLVHLLGYFYGKHERLVVYDPMPISLSEALQGSRGGYRKALTWA…		OG1_15944
Sp1_comp313107_c0_seq1	161	.	C	CTG	4697.86	PASS	AC=5;AF=0.833;AN=6;BaseQRankSum=3.685;DP=106;FS=1.120;MLEAC=5;MLEAF=0.833;MQ=59.77;MQ0=0;MQRankSum=-0.405;QD=34.43;ReadPosRankSum=-0.215	GT:AD:DP:GQ:MLPSAC:MLPSAF:PL	0/1/1/1/1/1:17,89:106:35:5:0.833:4733,503,252,116,35,0,740											GATK	2141	SPGI:CN10026	UniRef100_C5H8K0	Atypical receptor-like kinase 1 n=1 Tax=Solanum lycopersicum RepID=C5H8K0_SOLLC	sp|O48788|Y2267_ARATH	Probable inactive receptor kinase At2g26730 OS=Arabidopsis thaliana GN=At2g26730	atp binding	gi|350538045|ref|NP_001234580.1|	atypical receptor-like kinase 1 precursor [Solanum lycopersicum]	AT1G48480.1	receptor-like kinase 1	Arabidopsis thaliana receptor-like protein kinase (RKL1) gene	receptor-like kinase 1 (RKL1); FUNCTIONS IN: protein serine/threonine kinase activity, kinase activity, ATP binding; INVOLVED IN: transmembrane receptor protein tyrosine kinase signaling pathway, protein amino acid phosphorylation; LOCATED IN: plasma membrane; EXPRESSED IN: 23 plant structures; EXPRESSED DURING: 13 growth stages; CONTAINS InterPro DOMAIN/s: Protein kinase, ATP binding site (Inter…	cassava4.1_003708m|PACid:17987413	receptor-like kinase 1	PGSC0003DMP400050167|PACid:24395416	receptor-like kinase 1	comp313107_c0_seq1:231-1961(-)	m.107300	sp|Q9LP77|Y1848_ARATH`Q9LP77`Q:20-573,H:32-642`43.73%ID`E:4e-155`RecName: Full=Probable inactive receptor kinase At1g48480; Flags: Precursor;`Eukaryota; Viridiplantae; Streptophyta; Embryophyta; Tracheophyta; Spermatophyta; Magnoliophyta; eudicotyledons; core eudicotyledons; rosids; malvids; Brassicales; Brassicaceae; Camelineae; Arabidopsis.	PF08263.7^LRRNT_2^Leucine rich repeat N-terminal domain^26-58^E:6e-06`PF13504.1^LRR_7^Leucine rich repeat^89-100^E:110`PF00560.28^LRR_1^Leucine Rich Repeat^113-134^E:1.1`PF13504.1^LRR_7^Leucine rich repeat^113-124^E:1000`PF13504.1^LRR_7^Leucine rich repeat^135-152^E:71`PF13504.1^LRR_7^Leucine rich repeat^158-171^E:120`PF00069.20^Pkinase^Protein kinase domain^306-568^E:1.1e-30`PF07714.12^Pkinase_T…	sigP:1`19`0.907`YES	ExpAA=43.47`PredHel=2`Topology=i7-29o215-237i	COG0515^ Serine/threonine protein kinase	GO:0016021^cellular_component^integral to membrane`GO:0005886^cellular_component^plasma membrane`GO:0009506^cellular_component^plasmodesma`GO:0005774^cellular_component^vacuolar membrane`GO:0005524^molecular_function^ATP binding`GO:0004672^molecular_function^protein kinase activity	MGSCGALFFLLLLFPTVFSDLAANTAALLRLQAAVRGRTLRWNTSSLNPCSWEGIKCDSANSSVIELRLPGDGLSGQIPLNTIGNLTELRALSLRRNSLSGPLPSDLDSCTELLKLHLDGNNFSGEIPVSFNKLTKLRVLRLEENQFNGTLPDLESLSHLRDFNVSFNRLTGPVPASYSRFPNESSYAGNSLCGGPLDSCPNDNGDGDKLSAGAIAGIAIGTVIGALLVVLVLFMLWRNRRGKRISAQVPMSPENPYPVLATDNRELDNGFSDRGVGKKEGNEGIVFFEENNENFSLEELLKASAEVLGKGSAGTTYRAYLDGGGEVIVKRLKNVGLGEKEFREKIEVLGSYRHENLVHLLGYFYGKHERLVVYDPMPISLSEALQGSRGGYRKALTWA…		OG1_15944
Sp1_comp313107_c0_seq1	343	.	TCCCCAG	T	10087.9	PASS	AC=3;AF=0.500;AN=6;BaseQRankSum=2.849;DP=248;FS=9.538;MLEAC=3;MLEAF=0.500;MQ=60.00;MQ0=0;MQRankSum=-1.058;QD=20.34;RPA=2,1;RU=CCCCAG;ReadPosRankSum=3.615;STR	GT:AD:DP:GQ:MLPSAC:MLPSAF:PL	0/0/0/1/1/1:105,125:248:29:3:0.500:10123,363,89,0,29,224,2147483647											GATK	2141	SPGI:CN10026	UniRef100_C5H8K0	Atypical receptor-like kinase 1 n=1 Tax=Solanum lycopersicum RepID=C5H8K0_SOLLC	sp|O48788|Y2267_ARATH	Probable inactive receptor kinase At2g26730 OS=Arabidopsis thaliana GN=At2g26730	atp binding	gi|350538045|ref|NP_001234580.1|	atypical receptor-like kinase 1 precursor [Solanum lycopersicum]	AT1G48480.1	receptor-like kinase 1	Arabidopsis thaliana receptor-like protein kinase (RKL1) gene	receptor-like kinase 1 (RKL1); FUNCTIONS IN: protein serine/threonine kinase activity, kinase activity, ATP binding; INVOLVED IN: transmembrane receptor protein tyrosine kinase signaling pathway, protein amino acid phosphorylation; LOCATED IN: plasma membrane; EXPRESSED IN: 23 plant structures; EXPRESSED DURING: 13 growth stages; CONTAINS InterPro DOMAIN/s: Protein kinase, ATP binding site (Inter…	cassava4.1_003708m|PACid:17987413	receptor-like kinase 1	PGSC0003DMP400050167|PACid:24395416	receptor-like kinase 1	comp313107_c0_seq1:231-1961(-)	m.107300	sp|Q9LP77|Y1848_ARATH`Q9LP77`Q:20-573,H:32-642`43.73%ID`E:4e-155`RecName: Full=Probable inactive receptor kinase At1g48480; Flags: Precursor;`Eukaryota; Viridiplantae; Streptophyta; Embryophyta; Tracheophyta; Spermatophyta; Magnoliophyta; eudicotyledons; core eudicotyledons; rosids; malvids; Brassicales; Brassicaceae; Camelineae; Arabidopsis.	PF08263.7^LRRNT_2^Leucine rich repeat N-terminal domain^26-58^E:6e-06`PF13504.1^LRR_7^Leucine rich repeat^89-100^E:110`PF00560.28^LRR_1^Leucine Rich Repeat^113-134^E:1.1`PF13504.1^LRR_7^Leucine rich repeat^113-124^E:1000`PF13504.1^LRR_7^Leucine rich repeat^135-152^E:71`PF13504.1^LRR_7^Leucine rich repeat^158-171^E:120`PF00069.20^Pkinase^Protein kinase domain^306-568^E:1.1e-30`PF07714.12^Pkinase_T…	sigP:1`19`0.907`YES	ExpAA=43.47`PredHel=2`Topology=i7-29o215-237i	COG0515^ Serine/threonine protein kinase	GO:0016021^cellular_component^integral to membrane`GO:0005886^cellular_component^plasma membrane`GO:0009506^cellular_component^plasmodesma`GO:0005774^cellular_component^vacuolar membrane`GO:0005524^molecular_function^ATP binding`GO:0004672^molecular_function^protein kinase activity	MGSCGALFFLLLLFPTVFSDLAANTAALLRLQAAVRGRTLRWNTSSLNPCSWEGIKCDSANSSVIELRLPGDGLSGQIPLNTIGNLTELRALSLRRNSLSGPLPSDLDSCTELLKLHLDGNNFSGEIPVSFNKLTKLRVLRLEENQFNGTLPDLESLSHLRDFNVSFNRLTGPVPASYSRFPNESSYAGNSLCGGPLDSCPNDNGDGDKLSAGAIAGIAIGTVIGALLVVLVLFMLWRNRRGKRISAQVPMSPENPYPVLATDNRELDNGFSDRGVGKKEGNEGIVFFEENNENFSLEELLKASAEVLGKGSAGTTYRAYLDGGGEVIVKRLKNVGLGEKEFREKIEVLGSYRHENLVHLLGYFYGKHERLVVYDPMPISLSEALQGSRGGYRKALTWA…		OG1_15944
Sp1_comp313107_c0_seq1	530	.	CAGA	C	5951.86	PASS	AC=3;AF=0.500;AN=6;BaseQRankSum=0.747;DP=250;FS=1.547;MLEAC=3;MLEAF=0.500;MQ=59.73;MQ0=0;MQRankSum=-0.475;QD=23.81;RPA=2,1;RU=AGA;ReadPosRankSum=0.915;STR	GT:AD:DP:GQ:MLPSAC:MLPSAF:PL	0/0/0/1/1/1:129,114:250:40:3:0.500:5987,258,40,0,85,2147483647,2147483647											GATK	2141	SPGI:CN10026	UniRef100_C5H8K0	Atypical receptor-like kinase 1 n=1 Tax=Solanum lycopersicum RepID=C5H8K0_SOLLC	sp|O48788|Y2267_ARATH	Probable inactive receptor kinase At2g26730 OS=Arabidopsis thaliana GN=At2g26730	atp binding	gi|350538045|ref|NP_001234580.1|	atypical receptor-like kinase 1 precursor [Solanum lycopersicum]	AT1G48480.1	receptor-like kinase 1	Arabidopsis thaliana receptor-like protein kinase (RKL1) gene	receptor-like kinase 1 (RKL1); FUNCTIONS IN: protein serine/threonine kinase activity, kinase activity, ATP binding; INVOLVED IN: transmembrane receptor protein tyrosine kinase signaling pathway, protein amino acid phosphorylation; LOCATED IN: plasma membrane; EXPRESSED IN: 23 plant structures; EXPRESSED DURING: 13 growth stages; CONTAINS InterPro DOMAIN/s: Protein kinase, ATP binding site (Inter…	cassava4.1_003708m|PACid:17987413	receptor-like kinase 1	PGSC0003DMP400050167|PACid:24395416	receptor-like kinase 1	comp313107_c0_seq1:231-1961(-)	m.107300	sp|Q9LP77|Y1848_ARATH`Q9LP77`Q:20-573,H:32-642`43.73%ID`E:4e-155`RecName: Full=Probable inactive receptor kinase At1g48480; Flags: Precursor;`Eukaryota; Viridiplantae; Streptophyta; Embryophyta; Tracheophyta; Spermatophyta; Magnoliophyta; eudicotyledons; core eudicotyledons; rosids; malvids; Brassicales; Brassicaceae; Camelineae; Arabidopsis.	PF08263.7^LRRNT_2^Leucine rich repeat N-terminal domain^26-58^E:6e-06`PF13504.1^LRR_7^Leucine rich repeat^89-100^E:110`PF00560.28^LRR_1^Leucine Rich Repeat^113-134^E:1.1`PF13504.1^LRR_7^Leucine rich repeat^113-124^E:1000`PF13504.1^LRR_7^Leucine rich repeat^135-152^E:71`PF13504.1^LRR_7^Leucine rich repeat^158-171^E:120`PF00069.20^Pkinase^Protein kinase domain^306-568^E:1.1e-30`PF07714.12^Pkinase_T…	sigP:1`19`0.907`YES	ExpAA=43.47`PredHel=2`Topology=i7-29o215-237i	COG0515^ Serine/threonine protein kinase	GO:0016021^cellular_component^integral to membrane`GO:0005886^cellular_component^plasma membrane`GO:0009506^cellular_component^plasmodesma`GO:0005774^cellular_component^vacuolar membrane`GO:0005524^molecular_function^ATP binding`GO:0004672^molecular_function^protein kinase activity	MGSCGALFFLLLLFPTVFSDLAANTAALLRLQAAVRGRTLRWNTSSLNPCSWEGIKCDSANSSVIELRLPGDGLSGQIPLNTIGNLTELRALSLRRNSLSGPLPSDLDSCTELLKLHLDGNNFSGEIPVSFNKLTKLRVLRLEENQFNGTLPDLESLSHLRDFNVSFNRLTGPVPASYSRFPNESSYAGNSLCGGPLDSCPNDNGDGDKLSAGAIAGIAIGTVIGALLVVLVLFMLWRNRRGKRISAQVPMSPENPYPVLATDNRELDNGFSDRGVGKKEGNEGIVFFEENNENFSLEELLKASAEVLGKGSAGTTYRAYLDGGGEVIVKRLKNVGLGEKEFREKIEVLGSYRHENLVHLLGYFYGKHERLVVYDPMPISLSEALQGSRGGYRKALTWA…		OG1_15944
Sp1_comp313107_c0_seq1	1984	.	AATTATATTATATT	AATTATATT	74.5	.	INDEL;DP=9;VDB=0.0140;AF1=0.5;AC1=1;DP4=0,2,0,3;MQ=50;FQ=42.5;PV4=1,4.1e-06,1,1	GT:PL:GQ	0/1:112,0,77:80											SAM	2141	SPGI:CN10026	UniRef100_C5H8K0	Atypical receptor-like kinase 1 n=1 Tax=Solanum lycopersicum RepID=C5H8K0_SOLLC	sp|O48788|Y2267_ARATH	Probable inactive receptor kinase At2g26730 OS=Arabidopsis thaliana GN=At2g26730	atp binding	gi|350538045|ref|NP_001234580.1|	atypical receptor-like kinase 1 precursor [Solanum lycopersicum]	AT1G48480.1	receptor-like kinase 1	Arabidopsis thaliana receptor-like protein kinase (RKL1) gene	receptor-like kinase 1 (RKL1); FUNCTIONS IN: protein serine/threonine kinase activity, kinase activity, ATP binding; INVOLVED IN: transmembrane receptor protein tyrosine kinase signaling pathway, protein amino acid phosphorylation; LOCATED IN: plasma membrane; EXPRESSED IN: 23 plant structures; EXPRESSED DURING: 13 growth stages; CONTAINS InterPro DOMAIN/s: Protein kinase, ATP binding site (Inter…	cassava4.1_003708m|PACid:17987413	receptor-like kinase 1	PGSC0003DMP400050167|PACid:24395416	receptor-like kinase 1	comp313107_c0_seq1:231-1961(-)	m.107300	sp|Q9LP77|Y1848_ARATH`Q9LP77`Q:20-573,H:32-642`43.73%ID`E:4e-155`RecName: Full=Probable inactive receptor kinase At1g48480; Flags: Precursor;`Eukaryota; Viridiplantae; Streptophyta; Embryophyta; Tracheophyta; Spermatophyta; Magnoliophyta; eudicotyledons; core eudicotyledons; rosids; malvids; Brassicales; Brassicaceae; Camelineae; Arabidopsis.	PF08263.7^LRRNT_2^Leucine rich repeat N-terminal domain^26-58^E:6e-06`PF13504.1^LRR_7^Leucine rich repeat^89-100^E:110`PF00560.28^LRR_1^Leucine Rich Repeat^113-134^E:1.1`PF13504.1^LRR_7^Leucine rich repeat^113-124^E:1000`PF13504.1^LRR_7^Leucine rich repeat^135-152^E:71`PF13504.1^LRR_7^Leucine rich repeat^158-171^E:120`PF00069.20^Pkinase^Protein kinase domain^306-568^E:1.1e-30`PF07714.12^Pkinase_T…	sigP:1`19`0.907`YES	ExpAA=43.47`PredHel=2`Topology=i7-29o215-237i	COG0515^ Serine/threonine protein kinase	GO:0016021^cellular_component^integral to membrane`GO:0005886^cellular_component^plasma membrane`GO:0009506^cellular_component^plasmodesma`GO:0005774^cellular_component^vacuolar membrane`GO:0005524^molecular_function^ATP binding`GO:0004672^molecular_function^protein kinase activity	MGSCGALFFLLLLFPTVFSDLAANTAALLRLQAAVRGRTLRWNTSSLNPCSWEGIKCDSANSSVIELRLPGDGLSGQIPLNTIGNLTELRALSLRRNSLSGPLPSDLDSCTELLKLHLDGNNFSGEIPVSFNKLTKLRVLRLEENQFNGTLPDLESLSHLRDFNVSFNRLTGPVPASYSRFPNESSYAGNSLCGGPLDSCPNDNGDGDKLSAGAIAGIAIGTVIGALLVVLVLFMLWRNRRGKRISAQVPMSPENPYPVLATDNRELDNGFSDRGVGKKEGNEGIVFFEENNENFSLEELLKASAEVLGKGSAGTTYRAYLDGGGEVIVKRLKNVGLGEKEFREKIEVLGSYRHENLVHLLGYFYGKHERLVVYDPMPISLSEALQGSRGGYRKALTWA…		OG1_15944
Sp1_comp313110_c0_seq1	587	.	GTC	GTCTCATCATC	214	.	INDEL;DP=28;VDB=0.0345;AF1=1;AC1=2;DP4=0,0,9,9;MQ=48;FQ=-88.5	GT:PL:GQ	1/1:255,54,0:99	Sp1_comp313110_c0_seq1	587	.	G	GTCTCATCA	3211.89	PASS	AC=6;AF=1.00;AN=6;DP=35;FS=0.000;MLEAC=6;MLEAF=1.00;MQ=59.86;MQ0=0;QD=34.41	GT:AD:DP:GQ:MLPSAC:MLPSAF:PL	1/1/1/1/1/1:0,31:35:24:6:1.00:3247,239,147,93,54,24,0	SG	704	No hit in this database						gi|255549716|ref|XP_002515909.1|	Nodulation receptor kinase precursor, putative [Ricinus communis]	AT2G28970.1	Leucine-rich repeat protein kinase family protein		Leucine-rich repeat protein kinase family protein; FUNCTIONS IN: protein serine/threonine kinase activity, kinase activity, ATP binding; INVOLVED IN: transmembrane receptor protein tyrosine kinase signaling pathway, protein amino acid phosphorylation; LOCATED IN: endomembrane system; EXPRESSED IN: root; CONTAINS InterPro DOMAIN/s: Protein kinase, ATP binding site (InterPro:IPR017441), Protein kin…	cassava4.1_023448m|PACid:17975958	Leucine-rich repeat protein kinase family protein	PGSC0003DMP400004649|PACid:24406707	Leucine-rich repeat transmembrane protein kinase protein	comp313110_c0_seq1:2-577(+)	m.107303	sp|Q9LIG2|RLK6_ARATH`Q9LIG2`Q:1-191,H:704-899`55.28%ID`E:3e-66`RecName: Full=Receptor-like protein kinase At3g21340; EC=2.7.10.1; EC=2.7.11.1; AltName: Full=Leucine-rich repeat receptor-like protein kinase At3g21340; Flags: Precursor;`Eukaryota; Viridiplantae; Streptophyta; Embryophyta; Tracheophyta; Spermatophyta; Magnoliophyta; eudicotyledons; core eudicotyledons; rosids; malvids; Brassicales; …	PF00069.20^Pkinase^Protein kinase domain^1-153^E:8e-22`PF07714.12^Pkinase_Tyr^Protein tyrosine kinase^9-155^E:1.5e-18	.	.	COG0515^ Serine/threonine protein kinase	GO:0016021^cellular_component^integral to membrane`GO:0005886^cellular_component^plasma membrane`GO:0005524^molecular_function^ATP binding`GO:0004674^molecular_function^protein serine/threonine kinase activity`GO:0004714^molecular_function^transmembrane receptor protein tyrosine kinase activity	YLHHGCKPPIVHRDVKCTNILLNEKFQAKIADFGLSRAFPTENGTHISTAIAGTLGYLDPDYVITEKSDVFSFGVVILEIITSRPAIIGKAPDQEHITHWVTTTLENGDIKDVVDPRLLGEFDVNSAWKAVELAMTCVSQDADQRPTMNVVVNELKECLATEMARQGTNSQSSINNSSIATFDLESGPVAR*
Sp1_comp313110_c0_seq1	648	.	ACCGGCC	ACC	32.2	.	INDEL;DP=6;VDB=0.0008;AF1=1;AC1=2;DP4=0,0,1,1;MQ=43;FQ=-40.5	GT:PL:GQ	1/1:71,6,0:10											SAM	704	No hit in this database						gi|255549716|ref|XP_002515909.1|	Nodulation receptor kinase precursor, putative [Ricinus communis]	AT2G28970.1	Leucine-rich repeat protein kinase family protein		Leucine-rich repeat protein kinase family protein; FUNCTIONS IN: protein serine/threonine kinase activity, kinase activity, ATP binding; INVOLVED IN: transmembrane receptor protein tyrosine kinase signaling pathway, protein amino acid phosphorylation; LOCATED IN: endomembrane system; EXPRESSED IN: root; CONTAINS InterPro DOMAIN/s: Protein kinase, ATP binding site (InterPro:IPR017441), Protein kin…	cassava4.1_023448m|PACid:17975958	Leucine-rich repeat protein kinase family protein	PGSC0003DMP400004649|PACid:24406707	Leucine-rich repeat transmembrane protein kinase protein	comp313110_c0_seq1:2-577(+)	m.107303	sp|Q9LIG2|RLK6_ARATH`Q9LIG2`Q:1-191,H:704-899`55.28%ID`E:3e-66`RecName: Full=Receptor-like protein kinase At3g21340; EC=2.7.10.1; EC=2.7.11.1; AltName: Full=Leucine-rich repeat receptor-like protein kinase At3g21340; Flags: Precursor;`Eukaryota; Viridiplantae; Streptophyta; Embryophyta; Tracheophyta; Spermatophyta; Magnoliophyta; eudicotyledons; core eudicotyledons; rosids; malvids; Brassicales; …	PF00069.20^Pkinase^Protein kinase domain^1-153^E:8e-22`PF07714.12^Pkinase_Tyr^Protein tyrosine kinase^9-155^E:1.5e-18	.	.	COG0515^ Serine/threonine protein kinase	GO:0016021^cellular_component^integral to membrane`GO:0005886^cellular_component^plasma membrane`GO:0005524^molecular_function^ATP binding`GO:0004674^molecular_function^protein serine/threonine kinase activity`GO:0004714^molecular_function^transmembrane receptor protein tyrosine kinase activity	YLHHGCKPPIVHRDVKCTNILLNEKFQAKIADFGLSRAFPTENGTHISTAIAGTLGYLDPDYVITEKSDVFSFGVVILEIITSRPAIIGKAPDQEHITHWVTTTLENGDIKDVVDPRLLGEFDVNSAWKAVELAMTCVSQDADQRPTMNVVVNELKECLATEMARQGTNSQSSINNSSIATFDLESGPVAR*
Sp1_comp313113_c1_seq1	6206	.	CCTGCAAGGATACACCCTCT	CCT	32.5	.	INDEL;DP=41;VDB=0.0322;AF1=0.5;AC1=1;DP4=20,13,3,1;MQ=50;FQ=35.5;PV4=1,1,1,1	GT:PL:GQ	0/1:70,0,255:73											SAM	9823	SPGI:CN28656	UniRef100_A5CAG2	Putative uncharacterized protein n=1 Tax=Vitis vinifera RepID=A5CAG2_VITVI	tr|Q9SVB3|Q9SVB3_ARATH	Putative uncharacterized protein AT4g39450 OS=Arabidopsis thaliana GN=AT4g39450	protein	gi|460383844|ref|XP_004237627.1|	PREDICTED: uncharacterized protein LOC101246131 [Solanum lycopersicum]	AT4G39420.2			unknown protein; INVOLVED IN: biological_process unknown; LOCATED IN: cellular_component unknown; EXPRESSED IN: leaf; EXPRESSED DURING: LP.04 four leaves visible, LP.02 two leaves visible; Has 20 Blast hits to 19 proteins in 8 species: Archae - 0; Bacteria - 0; Metazoa - 0; Fungi - 0; Plants - 20; Viruses - 0; Other Eukaryotes - 0 (source: NCBI BLink).	cassava4.1_000027m|PACid:17971227	AT4G39420.2	PGSC0003DMP400046587|PACid:24386362	AT4G39420.2	comp313113_c1_seq1:47-9553(-)	m.107308	sp|Q55GD2|Y8328_DICDI`Q55GD2`Q:2799-3083,H:3454-3749`24.67%ID`E:1e-18`RecName: Full=Protein DDB_G0268328;`Eukaryota; Amoebozoa; Mycetozoa; Dictyosteliida; Dictyostelium.	.	.	.	NOG245863^ Protein involved in Golgi to vacuole transport	GO:0005615^cellular_component^extracellular space	MELPCETEVPPILQLKKWDPSEYQLELSKFREGFLSPTREILLLLSYHCEALLLPLAREKSIKYPENCNYGNSKDSTPLTSRMPTFAVPCSEELGDDIPSTSKSIEMDGIHTLGSDTRKSNNYPFIHDVNSLTWGICEDSYSQYEDKPFRELLFVVGNHGVTVHAFSQSFTSKEEMGSTSENDTGQGSWVEWGPGPPATLSQELDGQQESGWHYDASFNVFDISRNSAAEGRPYSICTKVTNDLPFENISEKRWLRTLLTKVETLKSDEVVYTRFPENSLFDPSAMAVSFRLFHNDSLLLDFLSHGCSSSQEKENTNLSILDPQNSTSADSMPITVGCYRCLRVFSNGSQCLIGFALTLTEFVPHTNERKNSKILVAVAKLLSWGLTWVFTVALDENVE…
Sp1_comp313117_c0_seq1	11	.	TTC	TTCATC	20.5	.	INDEL;DP=22;VDB=0.0000;AF1=0.5001;AC1=1;DP4=1,1,2,0;MQ=52;FQ=-3.85;PV4=1,1,1,0.35	GT:PL:GQ	0/1:58,0,33:36											SAM	911	No hit in this database						gi|460377127|ref|XP_004234346.1|	PREDICTED: ABC transporter B family member 28-like [Solanum lycopersicum]	AT4G25450.2	non-intrinsic ABC protein 8	member of NAP subfamily	non-intrinsic ABC protein 8 (NAP8); FUNCTIONS IN: ATPase activity, coupled to transmembrane movement of substances, transporter activity; INVOLVED IN: transport, transmembrane transport; LOCATED IN: chloroplast, membrane; EXPRESSED IN: 22 plant structures; EXPRESSED DURING: 13 growth stages; CONTAINS InterPro DOMAIN/s: ABC transporter-like (InterPro:IPR003439), ABC transporter, transmembrane doma…	cassava4.1_002547m|PACid:17985527	non-intrinsic ABC protein 8	PGSC0003DMP400025205|PACid:24406016	non-intrinsic ABC protein 8	comp313117_c0_seq1:3-914(+)	m.107319	sp|Q8LPQ6|AB28B_ARATH`Q8LPQ6`Q:97-303,H:73-277`67.15%ID`E:3e-95`RecName: Full=ABC transporter B family member 28; Short=ABC transporter ABCB.28; Short=AtABCB28; AltName: Full=Non-intrinsic ABC protein 8; AltName: Full=TAP-related protein 1;`Eukaryota; Viridiplantae; Streptophyta; Embryophyta; Tracheophyta; Spermatophyta; Magnoliophyta; eudicotyledons; core eudicotyledons; rosids; malvids; Brassic…	PF00664.18^ABC_membrane^ABC transporter transmembrane region^140-300^E:5.7e-15	sigP:1`28`0.525`YES	ExpAA=84.03`PredHel=3`Topology=o135-157i178-200o272-294i	COG1132^ ABC-type multidrug transport system, ATPase and permease components	GO:0009941^cellular_component^chloroplast envelope`GO:0016021^cellular_component^integral to membrane`GO:0005886^cellular_component^plasma membrane`GO:0005524^molecular_function^ATP binding`GO:0015421^molecular_function^oligopeptide-transporting ATPase activity	SSSSSSSTLHASLSRLLLLAFHKHMAAAAAASFTLPFRPFTPPKHRRQPPLLAAHLNHYSRFRVSSLASPRVLARCQKPKRLVISSAYAGPAIDAFVSENELKFEDSGDNFVAQPIEVINWGLLWKLLSDHKLQLAASVLTLVGCTTCTLTMPLLSGRFFEVLIGARPEPLWKVLGRVAVMYSLEPIFTVIFVVNMNAMWEKVMSSLRAQIFQRVLIQKVEFFDRYKVGELTALLTSDLGSLKNIVSENVSRDRGFRALSEIIGTLCLLFALSPQLAPILGVLMLSVSVLVALYKRSTVKVFK
Sp1_comp313117_c0_seq1	77	.	GGCTGCCGCTGCCGC	GGCTGCCGCTGCCGCTGCCGC	24.5	.	INDEL;DP=81;VDB=0.0118;AF1=0.5;AC1=1;DP4=46,19,8,1;MQ=47;FQ=27.5;PV4=0.43,1,0.0019,0.21	GT:PL:GQ	0/1:62,0,255:65											SAM	911	No hit in this database						gi|460377127|ref|XP_004234346.1|	PREDICTED: ABC transporter B family member 28-like [Solanum lycopersicum]	AT4G25450.2	non-intrinsic ABC protein 8	member of NAP subfamily	non-intrinsic ABC protein 8 (NAP8); FUNCTIONS IN: ATPase activity, coupled to transmembrane movement of substances, transporter activity; INVOLVED IN: transport, transmembrane transport; LOCATED IN: chloroplast, membrane; EXPRESSED IN: 22 plant structures; EXPRESSED DURING: 13 growth stages; CONTAINS InterPro DOMAIN/s: ABC transporter-like (InterPro:IPR003439), ABC transporter, transmembrane doma…	cassava4.1_002547m|PACid:17985527	non-intrinsic ABC protein 8	PGSC0003DMP400025205|PACid:24406016	non-intrinsic ABC protein 8	comp313117_c0_seq1:3-914(+)	m.107319	sp|Q8LPQ6|AB28B_ARATH`Q8LPQ6`Q:97-303,H:73-277`67.15%ID`E:3e-95`RecName: Full=ABC transporter B family member 28; Short=ABC transporter ABCB.28; Short=AtABCB28; AltName: Full=Non-intrinsic ABC protein 8; AltName: Full=TAP-related protein 1;`Eukaryota; Viridiplantae; Streptophyta; Embryophyta; Tracheophyta; Spermatophyta; Magnoliophyta; eudicotyledons; core eudicotyledons; rosids; malvids; Brassic…	PF00664.18^ABC_membrane^ABC transporter transmembrane region^140-300^E:5.7e-15	sigP:1`28`0.525`YES	ExpAA=84.03`PredHel=3`Topology=o135-157i178-200o272-294i	COG1132^ ABC-type multidrug transport system, ATPase and permease components	GO:0009941^cellular_component^chloroplast envelope`GO:0016021^cellular_component^integral to membrane`GO:0005886^cellular_component^plasma membrane`GO:0005524^molecular_function^ATP binding`GO:0015421^molecular_function^oligopeptide-transporting ATPase activity	SSSSSSSTLHASLSRLLLLAFHKHMAAAAAASFTLPFRPFTPPKHRRQPPLLAAHLNHYSRFRVSSLASPRVLARCQKPKRLVISSAYAGPAIDAFVSENELKFEDSGDNFVAQPIEVINWGLLWKLLSDHKLQLAASVLTLVGCTTCTLTMPLLSGRFFEVLIGARPEPLWKVLGRVAVMYSLEPIFTVIFVVNMNAMWEKVMSSLRAQIFQRVLIQKVEFFDRYKVGELTALLTSDLGSLKNIVSENVSRDRGFRALSEIIGTLCLLFALSPQLAPILGVLMLSVSVLVALYKRSTVKVFK
Sp1_comp313120_c0_seq1	541	.	TAATCCAATCCA	TAATCCAATCCAATCCA	80.5	.	INDEL;DP=55;VDB=0.0081;AF1=0.5;AC1=1;DP4=8,6,13,11;MQ=19;FQ=43.5;PV4=1,1,0.19,0.38	GT:PL:GQ	0/1:118,0,78:81											SAM	593	SPGI:CN01580	UniRef100_B9RM68	Protein phosphatase-2c, putative n=1 Tax=Ricinus communis RepID=B9RM68_RICCO	sp|Q9M8R7-1|P2C33_ARATH	Isoform 1 of Probable protein phosphatase 2C 33 OS=Arabidopsis thaliana GN=PPC6-1	protein phosphatase-	gi|460383759|ref|XP_004237585.1|	PREDICTED: probable protein phosphatase 2C 33-like [Solanum lycopersicum]	AT3G02750.2	Protein phosphatase 2C family protein		Protein phosphatase 2C family protein; FUNCTIONS IN: protein serine/threonine phosphatase activity, catalytic activity; LOCATED IN: chloroplast; EXPRESSED IN: 24 plant structures; EXPRESSED DURING: 15 growth stages; CONTAINS InterPro DOMAIN/s: Protein phosphatase 2C-related (InterPro:IPR001932), Protein phosphatase 2C (InterPro:IPR015655), Protein phosphatase 2C, N-terminal (InterPro:IPR014045); …	cassava4.1_006214m|PACid:17961615	Protein phosphatase 2C family protein	PGSC0003DMP400040624|PACid:24388326	Protein phosphatase 2C family protein
Sp1_comp313120_c1_seq1	1090	.	TC	TCC	217	.	INDEL;DP=177;VDB=0.0322;AF1=0.5;AC1=1;DP4=35,60,22,36;MQ=48;FQ=217;PV4=1,1,0.016,0.21	GT:PL:GQ	0/1:255,0,255:99	Sp1_comp313120_c1_seq1	1090	.	T	TTC	2047.93	PASS	AC=2;AF=0.333;AN=6;BaseQRankSum=1.496;DP=183;FS=8.715;MLEAC=2;MLEAF=0.333;MQ=60.00;MQ0=0;MQRankSum=-0.773;QD=11.19;ReadPosRankSum=0.592	GT:AD:DP:GQ:MLPSAC:MLPSAF:PL	0/0/0/0/1/1:114,63:183:32:2:0.333:2083,75,0,32,152,2147483647,2147483647	SG	1240	SPGI:CN01580	UniRef100_B9RM68	Protein phosphatase-2c, putative n=1 Tax=Ricinus communis RepID=B9RM68_RICCO	sp|Q9M8R7-1|P2C33_ARATH	Isoform 1 of Probable protein phosphatase 2C 33 OS=Arabidopsis thaliana GN=PPC6-1	protein phosphatase-	gi|255547560|ref|XP_002514837.1|	protein phosphatase-2c, putative [Ricinus communis]	AT3G02750.2	Protein phosphatase 2C family protein		Protein phosphatase 2C family protein; FUNCTIONS IN: protein serine/threonine phosphatase activity, catalytic activity; LOCATED IN: chloroplast; EXPRESSED IN: 24 plant structures; EXPRESSED DURING: 15 growth stages; CONTAINS InterPro DOMAIN/s: Protein phosphatase 2C-related (InterPro:IPR001932), Protein phosphatase 2C (InterPro:IPR015655), Protein phosphatase 2C, N-terminal (InterPro:IPR014045); …	cassava4.1_006214m|PACid:17961615	Protein phosphatase 2C family protein	PGSC0003DMP400018609|PACid:24384627	Protein phosphatase 2C family protein	comp313120_c1_seq1:3-1064(+)	m.107333	sp|Q9M8R7|P2C33_ARATH`Q9M8R7`Q:1-301,H:84-393`69.13%ID`E:6e-142`RecName: Full=Probable protein phosphatase 2C 33; Short=AtPP2C33; EC=3.1.3.16; AltName: Full=AtPPC6;1;`Eukaryota; Viridiplantae; Streptophyta; Embryophyta; Tracheophyta; Spermatophyta; Magnoliophyta; eudicotyledons; core eudicotyledons; rosids; malvids; Brassicales; Brassicaceae; Camelineae; Arabidopsis.	PF00481.16^PP2C^Protein phosphatase 2C^92-279^E:6.5e-42	.	.	COG0631^ Serine/threonine protein phosphatase	GO:0046872^molecular_function^metal ion binding`GO:0004721^molecular_function^phosphoprotein phosphatase activity`GO:0008152^biological_process^metabolic process	WENFGSRRDTVFCGVFDGHGSHGHMVAKRVRDDLPLKLSAHWEVRVKTEDSLLRETSVNTSGINSEDAPFIYADEEPRASIGVEEIEKYPDIFQTVKESFLKAFKVMDRELKTYTNINSNYSGTTAVTLLKQGQNLVIANVGDSRAVLGTRDNEDNSLTAVQLTVDLKPNLPVEAERIRKCKGRVFALREEPEVARVWLPKTNFPGLAMSRALGDFCLKGFGVISVPEVSYRRLTEKDEFIVLATDGIWDVLCNEEVVKIVASAPTRSSAAKRLVEAAVRGWRTKYPTSRTDDCAVVCLFLKAFSVGENEVNNEKVDASATPAEMNGSDAIGNDENALGTESNKEQGKDWSSL*		OG1_15689
Sp1_comp313120_c1_seq1	464	.	AGAT	A	217	.	INDEL;DP=147;VDB=0.0271;AF1=0.5;AC1=1;DP4=31,34,48,30;MQ=46;FQ=217;PV4=0.13,9.9e-35,1,0.48	GT:PL:GQ	0/1:255,0,255:99	Sp1_comp313120_c1_seq1	464	.	AGAT	A	5065.5	PASS	AC=3;AF=0.500;AN=6;BaseQRankSum=-0.639;DP=157;FS=9.928;MLEAC=3;MLEAF=0.500;MQ=59.26;MQ0=0;MQRankSum=-0.521;QD=32.26;ReadPosRankSum=0.915	GT:AD:DP:GQ:MLPSAC:MLPSAF:PL	0/0/0/1/1/1:66,87:155:8:3:0.500:5100,269,71,0,8,122,2147483647	SG	1240	SPGI:CN01580	UniRef100_B9RM68	Protein phosphatase-2c, putative n=1 Tax=Ricinus communis RepID=B9RM68_RICCO	sp|Q9M8R7-1|P2C33_ARATH	Isoform 1 of Probable protein phosphatase 2C 33 OS=Arabidopsis thaliana GN=PPC6-1	protein phosphatase-	gi|255547560|ref|XP_002514837.1|	protein phosphatase-2c, putative [Ricinus communis]	AT3G02750.2	Protein phosphatase 2C family protein		Protein phosphatase 2C family protein; FUNCTIONS IN: protein serine/threonine phosphatase activity, catalytic activity; LOCATED IN: chloroplast; EXPRESSED IN: 24 plant structures; EXPRESSED DURING: 15 growth stages; CONTAINS InterPro DOMAIN/s: Protein phosphatase 2C-related (InterPro:IPR001932), Protein phosphatase 2C (InterPro:IPR015655), Protein phosphatase 2C, N-terminal (InterPro:IPR014045); …	cassava4.1_006214m|PACid:17961615	Protein phosphatase 2C family protein	PGSC0003DMP400018609|PACid:24384627	Protein phosphatase 2C family protein	comp313120_c1_seq1:3-1064(+)	m.107333	sp|Q9M8R7|P2C33_ARATH`Q9M8R7`Q:1-301,H:84-393`69.13%ID`E:6e-142`RecName: Full=Probable protein phosphatase 2C 33; Short=AtPP2C33; EC=3.1.3.16; AltName: Full=AtPPC6;1;`Eukaryota; Viridiplantae; Streptophyta; Embryophyta; Tracheophyta; Spermatophyta; Magnoliophyta; eudicotyledons; core eudicotyledons; rosids; malvids; Brassicales; Brassicaceae; Camelineae; Arabidopsis.	PF00481.16^PP2C^Protein phosphatase 2C^92-279^E:6.5e-42	.	.	COG0631^ Serine/threonine protein phosphatase	GO:0046872^molecular_function^metal ion binding`GO:0004721^molecular_function^phosphoprotein phosphatase activity`GO:0008152^biological_process^metabolic process	WENFGSRRDTVFCGVFDGHGSHGHMVAKRVRDDLPLKLSAHWEVRVKTEDSLLRETSVNTSGINSEDAPFIYADEEPRASIGVEEIEKYPDIFQTVKESFLKAFKVMDRELKTYTNINSNYSGTTAVTLLKQGQNLVIANVGDSRAVLGTRDNEDNSLTAVQLTVDLKPNLPVEAERIRKCKGRVFALREEPEVARVWLPKTNFPGLAMSRALGDFCLKGFGVISVPEVSYRRLTEKDEFIVLATDGIWDVLCNEEVVKIVASAPTRSSAAKRLVEAAVRGWRTKYPTSRTDDCAVVCLFLKAFSVGENEVNNEKVDASATPAEMNGSDAIGNDENALGTESNKEQGKDWSSL*		OG1_15689
Sp1_comp313123_c0_seq1	273	.	AG	A	2014.93	PASS	AC=2;AF=0.333;AN=6;BaseQRankSum=2.225;DP=244;FS=0.000;MLEAC=2;MLEAF=0.333;MQ=59.80;MQ0=0;MQRankSum=0.423;QD=8.26;RPA=2,1;RU=G;ReadPosRankSum=1.450;STR	GT:AD:DP:GQ:MLPSAC:MLPSAF:PL	0/0/0/0/1/1:177,63:244:18:2:0.333:2050,18,0,110,2147483647,2147483647,2147483647											GATK	633	SPGI:SNEE883569.1			-No-Hit-		---NA---	No hit in this database		No hit in this database				No hit in this database		No hit in this database		comp313123_c0_seq1:2-394(+)	m.107345	.	.	.	.	.	.	LALLSICHHQRCLLHEHEQWALLPSLPRQLVPMCSNESAIIEASFAFPRYQVAQILMPSRSHYHGTHSQPASCQVIEGNEAMEVMLMNSDEVENVFHGFEHRLGIEISAIRFACWQNLLHHITLIARRGP*
Sp1_comp313123_c0_seq1	276	.	T	TTGA	9238.86	PASS	AC=4;AF=0.667;AN=6;BaseQRankSum=-1.497;DP=246;FS=3.245;MLEAC=4;MLEAF=0.667;MQ=59.73;MQ0=0;MQRankSum=-0.992;QD=26.47;RPA=1,2;RU=TGA;ReadPosRankSum=0.066;STR	GT:AD:DP:GQ:MLPSAC:MLPSAF:PL	0/0/1/1/1/1:70,171:245:44:4:0.667:9274,751,304,91,0,44,3084											GATK	633	SPGI:SNEE883569.1			-No-Hit-		---NA---	No hit in this database		No hit in this database				No hit in this database		No hit in this database		comp313123_c0_seq1:2-394(+)	m.107345	.	.	.	.	.	.	LALLSICHHQRCLLHEHEQWALLPSLPRQLVPMCSNESAIIEASFAFPRYQVAQILMPSRSHYHGTHSQPASCQVIEGNEAMEVMLMNSDEVENVFHGFEHRLGIEISAIRFACWQNLLHHITLIARRGP*
Sp1_comp313123_c0_seq1	18	.	TATGTCACCATCAGAGATGTC	TATGTC	215	.	INDEL;DP=222;VDB=0.0001;AF1=1;AC1=2;DP4=1,0,24,0;MQ=60;FQ=-49.5;PV4=1,1,1,1	GT:PL:GQ	1/1:255,15,0:27											SAM	633	SPGI:SNEE883569.1			-No-Hit-		---NA---	No hit in this database		No hit in this database				No hit in this database		No hit in this database		comp313123_c0_seq1:2-394(+)	m.107345	.	.	.	.	.	.	LALLSICHHQRCLLHEHEQWALLPSLPRQLVPMCSNESAIIEASFAFPRYQVAQILMPSRSHYHGTHSQPASCQVIEGNEAMEVMLMNSDEVENVFHGFEHRLGIEISAIRFACWQNLLHHITLIARRGP*
Sp1_comp313124_c1_seq1	78	.	CCTTCA	C	5.08	.	INDEL;DP=7;VDB=0.0081;AF1=0.5;AC1=1;DP4=1,1,1,0;MQ=48;FQ=7.36;PV4=1,0.0064,1,0	GT:PL:GQ	0/1:41,0,80:41											SAM	261	No hit in this database						No hit in this database		No hit in this database				No hit in this database		No hit in this database
Sp1_comp313130_c0_seq1	327	.	AACCTTTACCTTTACCTTT	AACCTTTACCTTTACCTTTACCTTT	208	.	INDEL;DP=30;VDB=0.0392;AF1=0.5;AC1=1;DP4=9,6,5,3;MQ=49;FQ=211;PV4=1,1,1,1	GT:PL:GQ	0/1:246,0,255:99	Sp1_comp313130_c0_seq1	327	.	A	AACCTTT	1410.12	PASS	AC=3;AF=0.500;AN=6;BaseQRankSum=1.567;DP=55;FS=6.548;MLEAC=3;MLEAF=0.500;MQ=58.43;MQ0=0;MQRankSum=0.960;QD=12.82;RPA=3,4;RU=ACCTTT;ReadPosRankSum=2.173;STR	GT:AD:DP:GQ:MLPSAC:MLPSAF:PL	0/0/0/1/1/1:23,19:53:5:3:0.500:1444,40,5,0,17,68,2147483647	SG	619	SPGI:SN098278_1901_0551			-No-Hit-		unnamed protein product [Vitis vinifera]	gi|460385048|ref|XP_004238217.1|	PREDICTED: protein DA1-like [Solanum lycopersicum]	AT1G19270.1	DA1		DA1 (DA1); CONTAINS InterPro DOMAIN/s: Zinc finger, LIM-type (InterPro:IPR001781), Ubiquitin interacting motif (InterPro:IPR003903), Protein of unknown function DUF3633 (InterPro:IPR022087); BEST Arabidopsis thaliana protein match is: LIM domain-containing protein (TAIR:AT4G36860.1); Has 3538 Blast hits to 2617 proteins in 167 species: Archae - 0; Bacteria - 18; Metazoa - 3009; Fungi - 63; Plants…	cassava4.1_006548m|PACid:17978954	DA1	PGSC0003DMP400029518|PACid:24386278	DA1	comp313130_c0_seq1:2-622(+)	m.107365	sp|P0C7Q8|DA1_ARATH`P0C7Q8`Q:1-206,H:4-253`45.85%ID`E:9e-59`RecName: Full=Protein DA1; AltName: Full=Protein SUPPRESSOR OF LARGE SEED AND ORGAN PHENOTYPES OF DA1-1 1;`Eukaryota; Viridiplantae; Streptophyta; Embryophyta; Tracheophyta; Spermatophyta; Magnoliophyta; eudicotyledons; core eudicotyledons; rosids; malvids; Brassicales; Brassicaceae; Camelineae; Arabidopsis.	PF02809.15^UIM^Ubiquitin interaction motif^47-51^E:10000`PF02809.15^UIM^Ubiquitin interaction motif^69-82^E:0.13`PF00412.17^LIM^LIM domain^125-177^E:1.5e-09	.	.	NOG312886	GO:0046872^molecular_function^metal ion binding`GO:0043130^molecular_function^ubiquitin binding`GO:0008270^molecular_function^zinc ion binding`GO:0046621^biological_process^negative regulation of organ growth`GO:0048482^biological_process^ovule morphogenesis`GO:0048317^biological_process^seed morphogenesis	LSKFFKGSNHKVSQGQCDWNYEGYREENHPSTSLDSWSDVEDVGSGIALSLPEEDQRGKNVIDGESQLNEDEQLARALQESLKVESPPWQGNQNGGWPGYGYGNWNFYQPLPLPFPYATNYSLICAGCNTEIGHGRFLNCMGTFWHPECFRCHACNQPISDYEFSMSGNYPYHRTCYKVHYHPQCDVCKHFIPTNATGLIEYRAHP
Sp1_comp313130_c0_seq1	103	.	GG	GGTTAGTATTTG	53.5	.	INDEL;DP=55;VDB=0.0392;AF1=0.5;AC1=1;DP4=26,19,2,4;MQ=49;FQ=56.5;PV4=0.39,1,1,0.5	GT:PL:GQ	0/1:91,0,255:94											SAM	619	SPGI:SN098278_1901_0551			-No-Hit-		unnamed protein product [Vitis vinifera]	gi|460385048|ref|XP_004238217.1|	PREDICTED: protein DA1-like [Solanum lycopersicum]	AT1G19270.1	DA1		DA1 (DA1); CONTAINS InterPro DOMAIN/s: Zinc finger, LIM-type (InterPro:IPR001781), Ubiquitin interacting motif (InterPro:IPR003903), Protein of unknown function DUF3633 (InterPro:IPR022087); BEST Arabidopsis thaliana protein match is: LIM domain-containing protein (TAIR:AT4G36860.1); Has 3538 Blast hits to 2617 proteins in 167 species: Archae - 0; Bacteria - 18; Metazoa - 3009; Fungi - 63; Plants…	cassava4.1_006548m|PACid:17978954	DA1	PGSC0003DMP400029518|PACid:24386278	DA1	comp313130_c0_seq1:2-622(+)	m.107365	sp|P0C7Q8|DA1_ARATH`P0C7Q8`Q:1-206,H:4-253`45.85%ID`E:9e-59`RecName: Full=Protein DA1; AltName: Full=Protein SUPPRESSOR OF LARGE SEED AND ORGAN PHENOTYPES OF DA1-1 1;`Eukaryota; Viridiplantae; Streptophyta; Embryophyta; Tracheophyta; Spermatophyta; Magnoliophyta; eudicotyledons; core eudicotyledons; rosids; malvids; Brassicales; Brassicaceae; Camelineae; Arabidopsis.	PF02809.15^UIM^Ubiquitin interaction motif^47-51^E:10000`PF02809.15^UIM^Ubiquitin interaction motif^69-82^E:0.13`PF00412.17^LIM^LIM domain^125-177^E:1.5e-09	.	.	NOG312886	GO:0046872^molecular_function^metal ion binding`GO:0043130^molecular_function^ubiquitin binding`GO:0008270^molecular_function^zinc ion binding`GO:0046621^biological_process^negative regulation of organ growth`GO:0048482^biological_process^ovule morphogenesis`GO:0048317^biological_process^seed morphogenesis	LSKFFKGSNHKVSQGQCDWNYEGYREENHPSTSLDSWSDVEDVGSGIALSLPEEDQRGKNVIDGESQLNEDEQLARALQESLKVESPPWQGNQNGGWPGYGYGNWNFYQPLPLPFPYATNYSLICAGCNTEIGHGRFLNCMGTFWHPECFRCHACNQPISDYEFSMSGNYPYHRTCYKVHYHPQCDVCKHFIPTNATGLIEYRAHP
Sp1_comp313135_c0_seq2	422	.	AC	ACACCGCCGTCGTCATCTTC	214	.	INDEL;DP=147;VDB=0.0099;AF1=1;AC1=2;DP4=0,0,87,53;MQ=49;FQ=-290	GT:PL:GQ	1/1:255,255,0:99	Sp1_comp313135_c0_seq2	422	.	A	ACACCGCCGTCGTCATCTT,ACACCGCCGCCGTCATCTT	25739.9	PASS	AC=5,1;AF=0.833,0.167;AN=6;DP=141;FS=0.000;MLEAC=2,1;MLEAF=0.333,0.167;MQ=59.68;MQ0=0;QD=30.43	GT:AD:DP:GQ:MLPSAC:MLPSAF	1/1/1/1/1/2:0,109,20:141:45:5,1:0.833,0.167	SG	721	SPGI:CN18220	UniRef100_D1HFH2	Whole genome shotgun sequence of line PN40024, scaffold_1.assembly12x (Fragment) n=1 Tax=Vitis vinifera RepID=D1HFH2_VITVI	tr|Q9C7T2|Q9C7T2_ARATH	At1g72230/T9N14_17 OS=Arabidopsis thaliana GN=At1g72230	blue copper protein	gi|460384501|ref|XP_004237949.1|	PREDICTED: blue copper protein-like [Solanum lycopersicum]	AT1G72230.1	Cupredoxin superfamily protein		Cupredoxin superfamily protein; FUNCTIONS IN: electron carrier activity, copper ion binding; LOCATED IN: anchored to membrane; EXPRESSED IN: 17 plant structures; EXPRESSED DURING: 9 growth stages; CONTAINS InterPro DOMAIN/s: Plastocyanin-like (InterPro:IPR003245), Cupredoxin (InterPro:IPR008972), Blue (type 1) copper domain (InterPro:IPR000923); BEST Arabidopsis thaliana protein match is: Cupredo…	cassava4.1_017285m|PACid:17982004	Cupredoxin superfamily protein	PGSC0003DMP400053724|PACid:24384982	Cupredoxin superfamily protein
Sp1_comp313135_c0_seq2	32	.	C	CGAA	214	.	INDEL;DP=112;VDB=0.0019;AF1=1;AC1=2;DP4=0,0,36,17;MQ=46;FQ=-189	GT:PL:GQ	1/1:255,154,0:99											SAM	721	SPGI:CN18220	UniRef100_D1HFH2	Whole genome shotgun sequence of line PN40024, scaffold_1.assembly12x (Fragment) n=1 Tax=Vitis vinifera RepID=D1HFH2_VITVI	tr|Q9C7T2|Q9C7T2_ARATH	At1g72230/T9N14_17 OS=Arabidopsis thaliana GN=At1g72230	blue copper protein	gi|460384501|ref|XP_004237949.1|	PREDICTED: blue copper protein-like [Solanum lycopersicum]	AT1G72230.1	Cupredoxin superfamily protein		Cupredoxin superfamily protein; FUNCTIONS IN: electron carrier activity, copper ion binding; LOCATED IN: anchored to membrane; EXPRESSED IN: 17 plant structures; EXPRESSED DURING: 9 growth stages; CONTAINS InterPro DOMAIN/s: Plastocyanin-like (InterPro:IPR003245), Cupredoxin (InterPro:IPR008972), Blue (type 1) copper domain (InterPro:IPR000923); BEST Arabidopsis thaliana protein match is: Cupredo…	cassava4.1_017285m|PACid:17982004	Cupredoxin superfamily protein	PGSC0003DMP400053724|PACid:24384982	Cupredoxin superfamily protein
Sp1_comp313137_c0_seq2	465	.	TC	T	10230.9	PASS	AC=6;AF=1.00;AN=6;DP=248;FS=0.000;MLEAC=6;MLEAF=1.00;MQ=59.73;MQ0=0;QD=35.76;RPA=2,1;RU=C;STR	GT:AD:DP:GQ:MLPSAC:MLPSAF:PL	1/1/1/1/1/1:0,242:248:99:6:1.00:10266,1883,1155,728,426,192,0											GATK	666	No hit in this database						No hit in this database		No hit in this database				No hit in this database		No hit in this database
Sp1_comp313137_c0_seq2	589	.	ATTCTTC	ATTCTTCTCGCTTTCTTC	214	.	INDEL;DP=126;VDB=0.0298;AF1=1;AC1=2;DP4=0,0,40,47;MQ=31;FQ=-290	GT:PL:GQ	1/1:255,255,0:99											SAM	666	No hit in this database						No hit in this database		No hit in this database				No hit in this database		No hit in this database
Sp1_comp313138_c0_seq1	160	.	AG	A	335.14	PASS	AC=6;AF=1.00;AN=6;DP=20;FS=0.000;MLEAC=6;MLEAF=1.00;MQ=60.00;MQ0=0;QD=16.76	GT:AD:DP:GQ:MLPSAC:MLPSAF:PL	1/1/1/1/1/1:0,16:16:12:6:1.00:370,117,73,46,27,12,0											GATK	566	No hit in this database						No hit in this database		No hit in this database				No hit in this database		No hit in this database
Sp1_comp313138_c0_seq1	226	.	T	TACCC	1129.2	PASS	AC=4;AF=0.667;AN=6;BaseQRankSum=-0.146;DP=25;FS=1.721;MLEAC=4;MLEAF=0.667;MQ=58.94;MQ0=0;MQRankSum=-0.553;QD=33.88;ReadPosRankSum=-1.588	GT:AD:DP:GQ:MLPSAC:MLPSAF:PL	0/0/1/1/1/1:8,17:25:7:4:0.667:1163,71,27,7,0,8,455											GATK	566	No hit in this database						No hit in this database		No hit in this database				No hit in this database		No hit in this database
Sp1_comp313138_c0_seq1	323	.	T	TGGAGG	357.77	PASS	AC=4;AF=0.667;AN=6;BaseQRankSum=0.322;DP=8;FS=0.000;MLEAC=4;MLEAF=0.667;MQ=56.19;MQ0=0;MQRankSum=-0.684;QD=26.83;ReadPosRankSum=0.684	GT:AD:DP:GQ:MLPSAC:MLPSAF:PL	0/0/1/1/1/1:3,5:8:1:4:0.667:389,18,6,1,0,4,224											GATK	566	No hit in this database						No hit in this database		No hit in this database				No hit in this database		No hit in this database
Sp1_comp313138_c0_seq1	347	.	TCA	T	587.86	PASS	AC=5;AF=0.833;AN=6;BaseQRankSum=-0.168;DP=26;FS=0.000;MLEAC=5;MLEAF=0.833;MQ=56.04;MQ0=0;MQRankSum=-0.950;QD=22.61;ReadPosRankSum=0.839	GT:AD:DP:GQ:MLPSAC:MLPSAF:PL	0/1/1/1/1/1:3,16:25:6:5:0.833:622,91,46,21,6,0,130											GATK	566	No hit in this database						No hit in this database		No hit in this database				No hit in this database		No hit in this database
Sp1_comp313138_c0_seq1	352	.	A	AGC	769.39	PASS	AC=5;AF=0.833;AN=6;BaseQRankSum=-0.070;DP=19;FS=0.000;MLEAC=5;MLEAF=0.833;MQ=59.65;MQ0=0;MQRankSum=-1.335;QD=26.56;ReadPosRankSum=-0.070	GT:AD:DP:GQ:MLPSAC:MLPSAF:PL	0/1/1/1/1/1:2,16:19:9:5:0.833:804,98,52,26,9,0,83											GATK	566	No hit in this database						No hit in this database		No hit in this database				No hit in this database		No hit in this database
Sp1_comp313138_c0_seq1	282	.	ATGGTAA	ATGGTAACTGGTAA	58.2	.	INDEL;DP=6;VDB=0.0398;AF1=1;AC1=2;DP4=0,0,1,1;MQ=48;FQ=-40.5	GT:PL:GQ	1/1:97,6,0:10											SAM	566	No hit in this database						No hit in this database		No hit in this database				No hit in this database		No hit in this database
Sp1_comp313138_c0_seq1	419	.	A	AGCAAACAGTTTCATC	7.35	.	INDEL;DP=11;VDB=0.0398;AF1=0.5;AC1=1;DP4=1,0,0,1;MQ=50;FQ=7.35;PV4=1,1,1,1	GT:PL:GQ	0/1:44,0,44:44											SAM	566	No hit in this database						No hit in this database		No hit in this database				No hit in this database		No hit in this database
Sp1_comp313138_c0_seq1	423	.	AA	AACAGTTTCATCCCA	53.5	.	INDEL;DP=8;VDB=0.0322;AF1=0.5;AC1=1;DP4=1,0,1,1;MQ=50;FQ=7.36;PV4=1,0.023,1,1	GT:PL:GQ	0/1:91,0,41:44											SAM	566	No hit in this database						No hit in this database		No hit in this database				No hit in this database		No hit in this database
Sp1_comp313139_c0_seq1	665	.	CTTTTTT	CTTTTT	102	.	INDEL;DP=25;VDB=0.0400;AF1=1;AC1=2;DP4=0,0,4,13;MQ=46;FQ=-85.5	GT:PL:GQ	1/1:143,51,0:99	Sp1_comp313139_c0_seq1	665	.	CT	C	934.06	PASS	AC=6;AF=1.00;AN=6;BaseQRankSum=0.495;DP=33;FS=0.000;MLEAC=6;MLEAF=1.00;MQ=53.75;MQ0=0;MQRankSum=-0.990;QD=28.30;RPA=6,5;RU=T;ReadPosRankSum=1.114;STR	GT:AD:DP:GQ:MLPSAC:MLPSAF:PL	1/1/1/1/1/1:1,27:29:5:6:1.00:968,187,107,61,29,5,0	SG	858	No hit in this database						gi|350539914|ref|NP_001233806.1|	TCP transcription factor 12 [Solanum lycopersicum]	AT1G72010.1	TCP family transcription factor		TCP family transcription factor ; FUNCTIONS IN: sequence-specific DNA binding transcription factor activity; INVOLVED IN: regulation of transcription; LOCATED IN: chloroplast; CONTAINS InterPro DOMAIN/s: Transcription factor, TCP (InterPro:IPR005333), Transcription factor TCP subgroup (InterPro:IPR017887); BEST Arabidopsis thaliana protein match is: TCP family transcription factor (TAIR:AT1G35560…	cassava4.1_008256m|PACid:17960343	TCP family transcription factor	PGSC0003DMP400016357|PACid:24409060	TCP family transcription factor	comp313139_c0_seq1:1-462(-)	m.107389	sp|Q9C7G4|TCP22_ARATH`Q9C7G4`Q:93-154,H:56-117`90.32%ID`E:2e-33`RecName: Full=Transcription factor TCP22;`Eukaryota; Viridiplantae; Streptophyta; Embryophyta; Tracheophyta; Spermatophyta; Magnoliophyta; eudicotyledons; core eudicotyledons; rosids; malvids; Brassicales; Brassicaceae; Camelineae; Arabidopsis.	PF03634.8^TCP^TCP family transcription factor^95-154^E:5.3e-33	.	.	NOG257937	GO:0005634^cellular_component^nucleus`GO:0003677^molecular_function^DNA binding`GO:0003700^molecular_function^sequence-specific DNA binding transcription factor activity`GO:0006351^biological_process^transcription, DNA-dependent	MDFMEPHSNKSSGSGSGNGNGSTNNTSDHHNHHHRPTPPANQEPPPSSLQLVPHISQPDPAGPGSGKAPATQPRDPFMGSISTQNATNNTNSKVVAKKPSKDRHTKVDGRGRRIRMPALCAARVFQLTRELGHKSDGETIEWLLQQAEPAIIAA
Sp1_comp313139_c0_seq1	720	.	CAGAGAGAGAGAGAG	CAGAGAGAG	210	.	INDEL;DP=10;VDB=0.0190;AF1=1;AC1=2;DP4=0,0,2,5;MQ=46;FQ=-55.5	GT:PL:GQ	1/1:250,21,0:39	Sp1_comp313139_c0_seq1	720	.	CAGAGAG	C	548.02	PASS	AC=5;AF=0.833;AN=6;BaseQRankSum=0.067;DP=14;FS=0.000;MLEAC=5;MLEAF=0.833;MQ=55.29;MQ0=0;MQRankSum=1.666;QD=19.57;RPA=7,4;RU=AG;ReadPosRankSum=1.666;STR	GT:AD:DP:GQ:MLPSAC:MLPSAF:PL	0/1/1/1/1/1:2,7:13:1:5:0.833:580,35,16,6,1,0,144	SG	858	No hit in this database						gi|350539914|ref|NP_001233806.1|	TCP transcription factor 12 [Solanum lycopersicum]	AT1G72010.1	TCP family transcription factor		TCP family transcription factor ; FUNCTIONS IN: sequence-specific DNA binding transcription factor activity; INVOLVED IN: regulation of transcription; LOCATED IN: chloroplast; CONTAINS InterPro DOMAIN/s: Transcription factor, TCP (InterPro:IPR005333), Transcription factor TCP subgroup (InterPro:IPR017887); BEST Arabidopsis thaliana protein match is: TCP family transcription factor (TAIR:AT1G35560…	cassava4.1_008256m|PACid:17960343	TCP family transcription factor	PGSC0003DMP400016357|PACid:24409060	TCP family transcription factor	comp313139_c0_seq1:1-462(-)	m.107389	sp|Q9C7G4|TCP22_ARATH`Q9C7G4`Q:93-154,H:56-117`90.32%ID`E:2e-33`RecName: Full=Transcription factor TCP22;`Eukaryota; Viridiplantae; Streptophyta; Embryophyta; Tracheophyta; Spermatophyta; Magnoliophyta; eudicotyledons; core eudicotyledons; rosids; malvids; Brassicales; Brassicaceae; Camelineae; Arabidopsis.	PF03634.8^TCP^TCP family transcription factor^95-154^E:5.3e-33	.	.	NOG257937	GO:0005634^cellular_component^nucleus`GO:0003677^molecular_function^DNA binding`GO:0003700^molecular_function^sequence-specific DNA binding transcription factor activity`GO:0006351^biological_process^transcription, DNA-dependent	MDFMEPHSNKSSGSGSGNGNGSTNNTSDHHNHHHRPTPPANQEPPPSSLQLVPHISQPDPAGPGSGKAPATQPRDPFMGSISTQNATNNTNSKVVAKKPSKDRHTKVDGRGRRIRMPALCAARVFQLTRELGHKSDGETIEWLLQQAEPAIIAA
Sp1_comp313139_c0_seq1	359	.	CGGTGGTG	CGGTGGTGGTG	43.5	.	INDEL;DP=74;VDB=0.0393;AF1=0.5;AC1=1;DP4=7,14,2,2;MQ=47;FQ=46.5;PV4=0.6,0.088,1,1	GT:PL:GQ	0/1:81,0,255:84											SAM	858	No hit in this database						gi|350539914|ref|NP_001233806.1|	TCP transcription factor 12 [Solanum lycopersicum]	AT1G72010.1	TCP family transcription factor		TCP family transcription factor ; FUNCTIONS IN: sequence-specific DNA binding transcription factor activity; INVOLVED IN: regulation of transcription; LOCATED IN: chloroplast; CONTAINS InterPro DOMAIN/s: Transcription factor, TCP (InterPro:IPR005333), Transcription factor TCP subgroup (InterPro:IPR017887); BEST Arabidopsis thaliana protein match is: TCP family transcription factor (TAIR:AT1G35560…	cassava4.1_008256m|PACid:17960343	TCP family transcription factor	PGSC0003DMP400016357|PACid:24409060	TCP family transcription factor	comp313139_c0_seq1:1-462(-)	m.107389	sp|Q9C7G4|TCP22_ARATH`Q9C7G4`Q:93-154,H:56-117`90.32%ID`E:2e-33`RecName: Full=Transcription factor TCP22;`Eukaryota; Viridiplantae; Streptophyta; Embryophyta; Tracheophyta; Spermatophyta; Magnoliophyta; eudicotyledons; core eudicotyledons; rosids; malvids; Brassicales; Brassicaceae; Camelineae; Arabidopsis.	PF03634.8^TCP^TCP family transcription factor^95-154^E:5.3e-33	.	.	NOG257937	GO:0005634^cellular_component^nucleus`GO:0003677^molecular_function^DNA binding`GO:0003700^molecular_function^sequence-specific DNA binding transcription factor activity`GO:0006351^biological_process^transcription, DNA-dependent	MDFMEPHSNKSSGSGSGNGNGSTNNTSDHHNHHHRPTPPANQEPPPSSLQLVPHISQPDPAGPGSGKAPATQPRDPFMGSISTQNATNNTNSKVVAKKPSKDRHTKVDGRGRRIRMPALCAARVFQLTRELGHKSDGETIEWLLQQAEPAIIAA
Sp1_comp313139_c0_seq1	398	.	CTA	CTAGCAGTA	214	.	INDEL;DP=59;VDB=0.0365;AF1=1;AC1=2;DP4=0,0,23,24;MQ=50;FQ=-176	GT:PL:GQ	1/1:255,141,0:99											SAM	858	No hit in this database						gi|350539914|ref|NP_001233806.1|	TCP transcription factor 12 [Solanum lycopersicum]	AT1G72010.1	TCP family transcription factor		TCP family transcription factor ; FUNCTIONS IN: sequence-specific DNA binding transcription factor activity; INVOLVED IN: regulation of transcription; LOCATED IN: chloroplast; CONTAINS InterPro DOMAIN/s: Transcription factor, TCP (InterPro:IPR005333), Transcription factor TCP subgroup (InterPro:IPR017887); BEST Arabidopsis thaliana protein match is: TCP family transcription factor (TAIR:AT1G35560…	cassava4.1_008256m|PACid:17960343	TCP family transcription factor	PGSC0003DMP400016357|PACid:24409060	TCP family transcription factor	comp313139_c0_seq1:1-462(-)	m.107389	sp|Q9C7G4|TCP22_ARATH`Q9C7G4`Q:93-154,H:56-117`90.32%ID`E:2e-33`RecName: Full=Transcription factor TCP22;`Eukaryota; Viridiplantae; Streptophyta; Embryophyta; Tracheophyta; Spermatophyta; Magnoliophyta; eudicotyledons; core eudicotyledons; rosids; malvids; Brassicales; Brassicaceae; Camelineae; Arabidopsis.	PF03634.8^TCP^TCP family transcription factor^95-154^E:5.3e-33	.	.	NOG257937	GO:0005634^cellular_component^nucleus`GO:0003677^molecular_function^DNA binding`GO:0003700^molecular_function^sequence-specific DNA binding transcription factor activity`GO:0006351^biological_process^transcription, DNA-dependent	MDFMEPHSNKSSGSGSGNGNGSTNNTSDHHNHHHRPTPPANQEPPPSSLQLVPHISQPDPAGPGSGKAPATQPRDPFMGSISTQNATNNTNSKVVAKKPSKDRHTKVDGRGRRIRMPALCAARVFQLTRELGHKSDGETIEWLLQQAEPAIIAA
Sp1_comp313139_c2_seq1	1294	.	GAAAAAAA	GAAAAAA,GAAAAAAAA	4.5	.	INDEL;DP=24;VDB=0.0380;AF1=0.5163;AC1=1;DP4=1,4,6,12;MQ=50;FQ=-22.6;PV4=1,1,1,0.46	GT:PL:GQ	0/1:66,26,38,30,0,42:18	Sp1_comp313139_c2_seq1	1294	.	GA	GAA,G	445.9	PASS	AC=3,2;AF=0.500,0.333;AN=6;BaseQRankSum=-1.752;DP=26;FS=0.000;MLEAC=2,1;MLEAF=0.333,0.167;MQ=57.65;MQ0=0;MQRankSum=1.006;QD=17.15;RPA=7,8,6;RU=A;ReadPosRankSum=-0.186;STR	GT:AD:DP:GQ:MLPSAC:MLPSAF	0/1/1/1/2/2:5,9,9:24:0:3,2:0.500,0.333	SG	1476	SPGI:SNFRFM4LP02QP4RK			-No-Hit-		---NA---	gi|350539617|ref|NP_001233966.1|	TCP transcription factor 13 [Solanum lycopersicum]	AT1G58100.1	TCP family transcription factor		TCP family transcription factor ; CONTAINS InterPro DOMAIN/s: Transcription factor, TCP (InterPro:IPR005333), Transcription factor TCP subgroup (InterPro:IPR017887); BEST Arabidopsis thaliana protein match is: TCP family transcription factor (TAIR:AT1G35560.1); Has 469 Blast hits to 463 proteins in 47 species: Archae - 0; Bacteria - 0; Metazoa - 51; Fungi - 2; Plants - 404; Viruses - 0; Other Euk…	cassava4.1_008256m|PACid:17960343	TCP family transcription factor	PGSC0003DMP400045299|PACid:24396542	TCP family transcription factor
Sp1_comp313139_c2_seq1	894	.	GACTACTACT	GACTACT	214	.	INDEL;DP=126;VDB=0.0365;AF1=1;AC1=2;DP4=0,0,29,52;MQ=46;FQ=-279	GT:PL:GQ	1/1:255,244,0:99	Sp1_comp313139_c2_seq1	894	.	GACT	G	5083.86	PASS	AC=6;AF=1.00;AN=6;DP=183;FS=0.000;MLEAC=6;MLEAF=1.00;MQ=57.33;MQ0=0;QD=27.78;RPA=3,2;RU=ACT;STR	GT:AD:DP:GQ:MLPSAC:MLPSAF:PL	1/1/1/1/1/1:0,109:176:86:6:1.00:5119,834,514,325,190,86,0	SG	1476	SPGI:SNFRFM4LP02QP4RK			-No-Hit-		---NA---	gi|350539617|ref|NP_001233966.1|	TCP transcription factor 13 [Solanum lycopersicum]	AT1G58100.1	TCP family transcription factor		TCP family transcription factor ; CONTAINS InterPro DOMAIN/s: Transcription factor, TCP (InterPro:IPR005333), Transcription factor TCP subgroup (InterPro:IPR017887); BEST Arabidopsis thaliana protein match is: TCP family transcription factor (TAIR:AT1G35560.1); Has 469 Blast hits to 463 proteins in 47 species: Archae - 0; Bacteria - 0; Metazoa - 51; Fungi - 2; Plants - 404; Viruses - 0; Other Euk…	cassava4.1_008256m|PACid:17960343	TCP family transcription factor	PGSC0003DMP400045299|PACid:24396542	TCP family transcription factor
Sp1_comp313139_c2_seq1	713	.	GAAC	GAACAAC,G	5036.86	PASS	AC=3,2;AF=0.500,0.333;AN=6;BaseQRankSum=-0.705;DP=212;FS=1.600;MLEAC=1,1;MLEAF=0.167,0.167;MQ=57.03;MQ0=0;MQRankSum=0.283;QD=23.76;RPA=5,6,4;RU=AAC;ReadPosRankSum=0.624;STR	GT:AD:DP:GQ:MLPSAC:MLPSAF	0/1/1/1/2/2:6,83,71:201:23:3,2:0.500,0.333											GATK	1476	SPGI:SNFRFM4LP02QP4RK			-No-Hit-		---NA---	gi|350539617|ref|NP_001233966.1|	TCP transcription factor 13 [Solanum lycopersicum]	AT1G58100.1	TCP family transcription factor		TCP family transcription factor ; CONTAINS InterPro DOMAIN/s: Transcription factor, TCP (InterPro:IPR005333), Transcription factor TCP subgroup (InterPro:IPR017887); BEST Arabidopsis thaliana protein match is: TCP family transcription factor (TAIR:AT1G35560.1); Has 469 Blast hits to 463 proteins in 47 species: Archae - 0; Bacteria - 0; Metazoa - 51; Fungi - 2; Plants - 404; Viruses - 0; Other Euk…	cassava4.1_008256m|PACid:17960343	TCP family transcription factor	PGSC0003DMP400045299|PACid:24396542	TCP family transcription factor
Sp1_comp313139_c2_seq1	716	.	CAA	CAATAA	144	.	INDEL;DP=147;VDB=0.0399;AF1=0.5;AC1=1;DP4=14,24,9,12;MQ=44;FQ=147;PV4=0.78,0.0019,1,1	GT:PL:GQ	0/1:182,0,255:99											SAM	1476	SPGI:SNFRFM4LP02QP4RK			-No-Hit-		---NA---	gi|350539617|ref|NP_001233966.1|	TCP transcription factor 13 [Solanum lycopersicum]	AT1G58100.1	TCP family transcription factor		TCP family transcription factor ; CONTAINS InterPro DOMAIN/s: Transcription factor, TCP (InterPro:IPR005333), Transcription factor TCP subgroup (InterPro:IPR017887); BEST Arabidopsis thaliana protein match is: TCP family transcription factor (TAIR:AT1G35560.1); Has 469 Blast hits to 463 proteins in 47 species: Archae - 0; Bacteria - 0; Metazoa - 51; Fungi - 2; Plants - 404; Viruses - 0; Other Euk…	cassava4.1_008256m|PACid:17960343	TCP family transcription factor	PGSC0003DMP400045299|PACid:24396542	TCP family transcription factor
Sp1_comp313139_c2_seq1	727	.	ACATCATCATCATCA	ACATCATCATCATCATCA	218	.	INDEL;DP=202;VDB=0.0380;AF1=0.5207;AC1=1;DP4=9,2,30,34;MQ=43;FQ=-23.5;PV4=0.049,1,1,1	GT:PL:GQ	0/1:255,0,11:14											SAM	1476	SPGI:SNFRFM4LP02QP4RK			-No-Hit-		---NA---	gi|350539617|ref|NP_001233966.1|	TCP transcription factor 13 [Solanum lycopersicum]	AT1G58100.1	TCP family transcription factor		TCP family transcription factor ; CONTAINS InterPro DOMAIN/s: Transcription factor, TCP (InterPro:IPR005333), Transcription factor TCP subgroup (InterPro:IPR017887); BEST Arabidopsis thaliana protein match is: TCP family transcription factor (TAIR:AT1G35560.1); Has 469 Blast hits to 463 proteins in 47 species: Archae - 0; Bacteria - 0; Metazoa - 51; Fungi - 2; Plants - 404; Viruses - 0; Other Euk…	cassava4.1_008256m|PACid:17960343	TCP family transcription factor	PGSC0003DMP400045299|PACid:24396542	TCP family transcription factor
Sp1_comp313139_c2_seq1	745	.	ACATCATCA	ACATCATCATCA	217	.	INDEL;DP=232;VDB=0.0399;AF1=0.5;AC1=1;DP4=8,4,22,27;MQ=47;FQ=61.5;PV4=0.21,1,1,1	GT:PL:GQ	0/1:255,0,96:99											SAM	1476	SPGI:SNFRFM4LP02QP4RK			-No-Hit-		---NA---	gi|350539617|ref|NP_001233966.1|	TCP transcription factor 13 [Solanum lycopersicum]	AT1G58100.1	TCP family transcription factor		TCP family transcription factor ; CONTAINS InterPro DOMAIN/s: Transcription factor, TCP (InterPro:IPR005333), Transcription factor TCP subgroup (InterPro:IPR017887); BEST Arabidopsis thaliana protein match is: TCP family transcription factor (TAIR:AT1G35560.1); Has 469 Blast hits to 463 proteins in 47 species: Archae - 0; Bacteria - 0; Metazoa - 51; Fungi - 2; Plants - 404; Viruses - 0; Other Euk…	cassava4.1_008256m|PACid:17960343	TCP family transcription factor	PGSC0003DMP400045299|PACid:24396542	TCP family transcription factor
Sp1_comp313140_c1_seq1	155	.	ATCAAGGACAAACTCAA	ATCAA	217	.	INDEL;DP=175;VDB=0.0322;AF1=0.5;AC1=1;DP4=34,22,42,45;MQ=48;FQ=217;PV4=0.17,1,0.13,1	GT:PL:GQ	0/1:255,0,255:99	Sp1_comp313140_c1_seq1	155	.	ATCAAGGACAAAC	A	12157.3	PASS	AC=3;AF=0.500;AN=6;BaseQRankSum=1.951;DP=238;FS=0.000;MLEAC=3;MLEAF=0.500;MQ=54.26;MQ0=0;MQRankSum=-1.607;QD=12.77;ReadPosRankSum=1.094	GT:AD:DP:GQ:MLPSAC:MLPSAF:PL	0/0/0/1/1/1:70,96:216:4:3:0.500:12191,300,81,0,4,122,2147483647	SG	286	No hit in this database						gi|126513143|gb|ABO15685.1|	NBS-NBS-LRR type disease resistance protein [Ipomoea batatas]	No hit in this database				No hit in this database		No hit in this database
Sp1_comp313142_c0_seq2	267	.	CA	C	166	.	INDEL;DP=242;VDB=0.0393;AF1=0.5;AC1=1;DP4=19,17,16,11;MQ=45;FQ=169;PV4=0.8,0.11,0.46,0.032	GT:PL:GQ	0/1:204,0,248:99	Sp1_comp313142_c0_seq2	267	.	CA	C	6012.65	PASS	AC=5;AF=0.833;AN=6;BaseQRankSum=0.858;DP=242;FS=8.068;MLEAC=5;MLEAF=0.833;MQ=59.64;MQ0=0;MQRankSum=0.520;QD=24.85;ReadPosRankSum=-2.456	GT:AD:DP:GQ:MLPSAC:MLPSAF:PL	0/1/1/1/1/1:52,177:240:7:5:0.833:6047,770,343,122,7,0,1685	SG	1586	SPGI:CN01470	UniRef100_B9RYW5	Phosphatidylcholine transfer protein, putative n=1 Tax=Ricinus communis RepID=B9RYW5_RICCO	tr|Q9XIR9|Q9XIR9_ARATH	Putative membrane related protein OS=Arabidopsis thaliana GN=At1g64720	protein	gi|460378523|ref|XP_004235020.1|	PREDICTED: uncharacterized protein LOC101249155 [Solanum lycopersicum]	AT1G64720.1	Polyketide cyclase/dehydrase and lipid transport superfamily protein	membrane related protein CP5	CP5; FUNCTIONS IN: molecular_function unknown; INVOLVED IN: biological_process unknown; LOCATED IN: vacuole; EXPRESSED IN: 23 plant structures; EXPRESSED DURING: 15 growth stages; CONTAINS InterPro DOMAIN/s: Lipid-binding START (InterPro:IPR002913); BEST Arabidopsis thaliana protein match is: Polyketide cyclase/dehydrase and lipid transport superfamily protein (TAIR:AT5G54170.1); Has 365 Blast hi…	cassava4.1_008091m|PACid:17982942	Polyketide cyclase/dehydrase and lipid transport superfamily protein	PGSC0003DMP400005789|PACid:24406042	Polyketide cyclase/dehydrase and lipid transport superfamily protein	comp313142_c0_seq2:289-1491(+)	m.107393	sp|Q8R1R3|STAR7_MOUSE`Q8R1R3`Q:101-241,H:138-277`31.72%ID`E:4e-13`RecName: Full=StAR-related lipid transfer protein 7, mitochondrial; AltName: Full=START domain-containing protein 7; Short=StARD7; Flags: Precursor;`Eukaryota; Metazoa; Chordata; Craniata; Vertebrata; Euteleostomi; Mammalia; Eutheria; Euarchontoglires; Glires; Rodentia; Sciurognathi; Muroidea; Muridae; Murinae; Mus; Mus.	.	.	ExpAA=21.41`PredHel=1`Topology=i2-22o	NOG279691	GO:0005739^cellular_component^mitochondrion	MFAFVVPVCIAFLLGVFVGWNWKPKWARRLWLWNSNFDFSAPFKPHSLSSVVDYSVSEKDQIVLPPDDTPESSSSLQDKNKEIGIVTDVDLEHLYHLVGRKDGGPPWKHMMDRSTPSMSYQAWQRDPESGPPQYCSRTVYEDATPELLRDFFWDDEFRFKWDDMIVHASTIEECPITGTMVVHWVRKFPFFCSDREYIIGRRIWESGRSYYCVTKGVPWPSIPRRDKPRRVDLYYSSWYIRAVEARRSDGEMSSACEVILFHHEDMGIPWEVAKFGVRLGMWGTVKNIERGFRAYQKYRASGGAISRCAFMAQINTKLDPAYLNSSPEGIQSDSTKSQLIGTVDDKPGDRARGGFNIPKLLVIAGAVAVACSLDPGLLPKSLLVEVAKRLSSIGRGGPR…
Sp1_comp313142_c0_seq2	1342	.	AGGG	A	12176.9	PASS	AC=5;AF=0.833;AN=6;BaseQRankSum=1.240;DP=247;FS=0.872;MLEAC=5;MLEAF=0.833;MQ=59.86;MQ0=0;MQRankSum=0.119;QD=28.20;RPA=7,4;RU=G;ReadPosRankSum=2.574;STR	GT:AD:DP:GQ:MLPSAC:MLPSAF:PL	0/1/1/1/1/1:20,215:246:99:5:0.833:12212,1364,736,382,149,0,717											GATK	1586	SPGI:CN01470	UniRef100_B9RYW5	Phosphatidylcholine transfer protein, putative n=1 Tax=Ricinus communis RepID=B9RYW5_RICCO	tr|Q9XIR9|Q9XIR9_ARATH	Putative membrane related protein OS=Arabidopsis thaliana GN=At1g64720	protein	gi|460378523|ref|XP_004235020.1|	PREDICTED: uncharacterized protein LOC101249155 [Solanum lycopersicum]	AT1G64720.1	Polyketide cyclase/dehydrase and lipid transport superfamily protein	membrane related protein CP5	CP5; FUNCTIONS IN: molecular_function unknown; INVOLVED IN: biological_process unknown; LOCATED IN: vacuole; EXPRESSED IN: 23 plant structures; EXPRESSED DURING: 15 growth stages; CONTAINS InterPro DOMAIN/s: Lipid-binding START (InterPro:IPR002913); BEST Arabidopsis thaliana protein match is: Polyketide cyclase/dehydrase and lipid transport superfamily protein (TAIR:AT5G54170.1); Has 365 Blast hi…	cassava4.1_008091m|PACid:17982942	Polyketide cyclase/dehydrase and lipid transport superfamily protein	PGSC0003DMP400005789|PACid:24406042	Polyketide cyclase/dehydrase and lipid transport superfamily protein	comp313142_c0_seq2:289-1491(+)	m.107393	sp|Q8R1R3|STAR7_MOUSE`Q8R1R3`Q:101-241,H:138-277`31.72%ID`E:4e-13`RecName: Full=StAR-related lipid transfer protein 7, mitochondrial; AltName: Full=START domain-containing protein 7; Short=StARD7; Flags: Precursor;`Eukaryota; Metazoa; Chordata; Craniata; Vertebrata; Euteleostomi; Mammalia; Eutheria; Euarchontoglires; Glires; Rodentia; Sciurognathi; Muroidea; Muridae; Murinae; Mus; Mus.	.	.	ExpAA=21.41`PredHel=1`Topology=i2-22o	NOG279691	GO:0005739^cellular_component^mitochondrion	MFAFVVPVCIAFLLGVFVGWNWKPKWARRLWLWNSNFDFSAPFKPHSLSSVVDYSVSEKDQIVLPPDDTPESSSSLQDKNKEIGIVTDVDLEHLYHLVGRKDGGPPWKHMMDRSTPSMSYQAWQRDPESGPPQYCSRTVYEDATPELLRDFFWDDEFRFKWDDMIVHASTIEECPITGTMVVHWVRKFPFFCSDREYIIGRRIWESGRSYYCVTKGVPWPSIPRRDKPRRVDLYYSSWYIRAVEARRSDGEMSSACEVILFHHEDMGIPWEVAKFGVRLGMWGTVKNIERGFRAYQKYRASGGAISRCAFMAQINTKLDPAYLNSSPEGIQSDSTKSQLIGTVDDKPGDRARGGFNIPKLLVIAGAVAVACSLDPGLLPKSLLVEVAKRLSSIGRGGPR…
Sp1_comp313142_c0_seq2	125	.	CCAGTCC	CCAGTCCGGCAGTCC	209	.	INDEL;DP=130;VDB=0.0380;AF1=0.5;AC1=1;DP4=45,23,17,4;MQ=45;FQ=212;PV4=0.28,1,1,1	GT:PL:GQ	0/1:247,0,255:99											SAM	1586	SPGI:CN01470	UniRef100_B9RYW5	Phosphatidylcholine transfer protein, putative n=1 Tax=Ricinus communis RepID=B9RYW5_RICCO	tr|Q9XIR9|Q9XIR9_ARATH	Putative membrane related protein OS=Arabidopsis thaliana GN=At1g64720	protein	gi|460378523|ref|XP_004235020.1|	PREDICTED: uncharacterized protein LOC101249155 [Solanum lycopersicum]	AT1G64720.1	Polyketide cyclase/dehydrase and lipid transport superfamily protein	membrane related protein CP5	CP5; FUNCTIONS IN: molecular_function unknown; INVOLVED IN: biological_process unknown; LOCATED IN: vacuole; EXPRESSED IN: 23 plant structures; EXPRESSED DURING: 15 growth stages; CONTAINS InterPro DOMAIN/s: Lipid-binding START (InterPro:IPR002913); BEST Arabidopsis thaliana protein match is: Polyketide cyclase/dehydrase and lipid transport superfamily protein (TAIR:AT5G54170.1); Has 365 Blast hi…	cassava4.1_008091m|PACid:17982942	Polyketide cyclase/dehydrase and lipid transport superfamily protein	PGSC0003DMP400005789|PACid:24406042	Polyketide cyclase/dehydrase and lipid transport superfamily protein	comp313142_c0_seq2:289-1491(+)	m.107393	sp|Q8R1R3|STAR7_MOUSE`Q8R1R3`Q:101-241,H:138-277`31.72%ID`E:4e-13`RecName: Full=StAR-related lipid transfer protein 7, mitochondrial; AltName: Full=START domain-containing protein 7; Short=StARD7; Flags: Precursor;`Eukaryota; Metazoa; Chordata; Craniata; Vertebrata; Euteleostomi; Mammalia; Eutheria; Euarchontoglires; Glires; Rodentia; Sciurognathi; Muroidea; Muridae; Murinae; Mus; Mus.	.	.	ExpAA=21.41`PredHel=1`Topology=i2-22o	NOG279691	GO:0005739^cellular_component^mitochondrion	MFAFVVPVCIAFLLGVFVGWNWKPKWARRLWLWNSNFDFSAPFKPHSLSSVVDYSVSEKDQIVLPPDDTPESSSSLQDKNKEIGIVTDVDLEHLYHLVGRKDGGPPWKHMMDRSTPSMSYQAWQRDPESGPPQYCSRTVYEDATPELLRDFFWDDEFRFKWDDMIVHASTIEECPITGTMVVHWVRKFPFFCSDREYIIGRRIWESGRSYYCVTKGVPWPSIPRRDKPRRVDLYYSSWYIRAVEARRSDGEMSSACEVILFHHEDMGIPWEVAKFGVRLGMWGTVKNIERGFRAYQKYRASGGAISRCAFMAQINTKLDPAYLNSSPEGIQSDSTKSQLIGTVDDKPGDRARGGFNIPKLLVIAGAVAVACSLDPGLLPKSLLVEVAKRLSSIGRGGPR…
Sp1_comp313142_c0_seq2	16	.	TCAATTCCA	TCA	217	.	INDEL;DP=50;VDB=0.0000;AF1=0.5;AC1=1;DP4=25,8,13,2;MQ=52;FQ=217;PV4=0.47,0.0032,1,1	GT:PL:GQ	0/1:255,0,255:99											SAM	1586	SPGI:CN01470	UniRef100_B9RYW5	Phosphatidylcholine transfer protein, putative n=1 Tax=Ricinus communis RepID=B9RYW5_RICCO	tr|Q9XIR9|Q9XIR9_ARATH	Putative membrane related protein OS=Arabidopsis thaliana GN=At1g64720	protein	gi|460378523|ref|XP_004235020.1|	PREDICTED: uncharacterized protein LOC101249155 [Solanum lycopersicum]	AT1G64720.1	Polyketide cyclase/dehydrase and lipid transport superfamily protein	membrane related protein CP5	CP5; FUNCTIONS IN: molecular_function unknown; INVOLVED IN: biological_process unknown; LOCATED IN: vacuole; EXPRESSED IN: 23 plant structures; EXPRESSED DURING: 15 growth stages; CONTAINS InterPro DOMAIN/s: Lipid-binding START (InterPro:IPR002913); BEST Arabidopsis thaliana protein match is: Polyketide cyclase/dehydrase and lipid transport superfamily protein (TAIR:AT5G54170.1); Has 365 Blast hi…	cassava4.1_008091m|PACid:17982942	Polyketide cyclase/dehydrase and lipid transport superfamily protein	PGSC0003DMP400005789|PACid:24406042	Polyketide cyclase/dehydrase and lipid transport superfamily protein	comp313142_c0_seq2:289-1491(+)	m.107393	sp|Q8R1R3|STAR7_MOUSE`Q8R1R3`Q:101-241,H:138-277`31.72%ID`E:4e-13`RecName: Full=StAR-related lipid transfer protein 7, mitochondrial; AltName: Full=START domain-containing protein 7; Short=StARD7; Flags: Precursor;`Eukaryota; Metazoa; Chordata; Craniata; Vertebrata; Euteleostomi; Mammalia; Eutheria; Euarchontoglires; Glires; Rodentia; Sciurognathi; Muroidea; Muridae; Murinae; Mus; Mus.	.	.	ExpAA=21.41`PredHel=1`Topology=i2-22o	NOG279691	GO:0005739^cellular_component^mitochondrion	MFAFVVPVCIAFLLGVFVGWNWKPKWARRLWLWNSNFDFSAPFKPHSLSSVVDYSVSEKDQIVLPPDDTPESSSSLQDKNKEIGIVTDVDLEHLYHLVGRKDGGPPWKHMMDRSTPSMSYQAWQRDPESGPPQYCSRTVYEDATPELLRDFFWDDEFRFKWDDMIVHASTIEECPITGTMVVHWVRKFPFFCSDREYIIGRRIWESGRSYYCVTKGVPWPSIPRRDKPRRVDLYYSSWYIRAVEARRSDGEMSSACEVILFHHEDMGIPWEVAKFGVRLGMWGTVKNIERGFRAYQKYRASGGAISRCAFMAQINTKLDPAYLNSSPEGIQSDSTKSQLIGTVDDKPGDRARGGFNIPKLLVIAGAVAVACSLDPGLLPKSLLVEVAKRLSSIGRGGPR…
Sp1_comp313142_c0_seq2	208	.	TCTCTGTCTCTTTGCTCT	TCTCT	168	.	INDEL;DP=184;VDB=0.0345;AF1=0.5;AC1=1;DP4=64,59,8,16;MQ=48;FQ=171;PV4=0.12,0.00019,1,1	GT:PL:GQ	0/1:206,0,255:99											SAM	1586	SPGI:CN01470	UniRef100_B9RYW5	Phosphatidylcholine transfer protein, putative n=1 Tax=Ricinus communis RepID=B9RYW5_RICCO	tr|Q9XIR9|Q9XIR9_ARATH	Putative membrane related protein OS=Arabidopsis thaliana GN=At1g64720	protein	gi|460378523|ref|XP_004235020.1|	PREDICTED: uncharacterized protein LOC101249155 [Solanum lycopersicum]	AT1G64720.1	Polyketide cyclase/dehydrase and lipid transport superfamily protein	membrane related protein CP5	CP5; FUNCTIONS IN: molecular_function unknown; INVOLVED IN: biological_process unknown; LOCATED IN: vacuole; EXPRESSED IN: 23 plant structures; EXPRESSED DURING: 15 growth stages; CONTAINS InterPro DOMAIN/s: Lipid-binding START (InterPro:IPR002913); BEST Arabidopsis thaliana protein match is: Polyketide cyclase/dehydrase and lipid transport superfamily protein (TAIR:AT5G54170.1); Has 365 Blast hi…	cassava4.1_008091m|PACid:17982942	Polyketide cyclase/dehydrase and lipid transport superfamily protein	PGSC0003DMP400005789|PACid:24406042	Polyketide cyclase/dehydrase and lipid transport superfamily protein	comp313142_c0_seq2:289-1491(+)	m.107393	sp|Q8R1R3|STAR7_MOUSE`Q8R1R3`Q:101-241,H:138-277`31.72%ID`E:4e-13`RecName: Full=StAR-related lipid transfer protein 7, mitochondrial; AltName: Full=START domain-containing protein 7; Short=StARD7; Flags: Precursor;`Eukaryota; Metazoa; Chordata; Craniata; Vertebrata; Euteleostomi; Mammalia; Eutheria; Euarchontoglires; Glires; Rodentia; Sciurognathi; Muroidea; Muridae; Murinae; Mus; Mus.	.	.	ExpAA=21.41`PredHel=1`Topology=i2-22o	NOG279691	GO:0005739^cellular_component^mitochondrion	MFAFVVPVCIAFLLGVFVGWNWKPKWARRLWLWNSNFDFSAPFKPHSLSSVVDYSVSEKDQIVLPPDDTPESSSSLQDKNKEIGIVTDVDLEHLYHLVGRKDGGPPWKHMMDRSTPSMSYQAWQRDPESGPPQYCSRTVYEDATPELLRDFFWDDEFRFKWDDMIVHASTIEECPITGTMVVHWVRKFPFFCSDREYIIGRRIWESGRSYYCVTKGVPWPSIPRRDKPRRVDLYYSSWYIRAVEARRSDGEMSSACEVILFHHEDMGIPWEVAKFGVRLGMWGTVKNIERGFRAYQKYRASGGAISRCAFMAQINTKLDPAYLNSSPEGIQSDSTKSQLIGTVDDKPGDRARGGFNIPKLLVIAGAVAVACSLDPGLLPKSLLVEVAKRLSSIGRGGPR…
Sp1_comp313142_c0_seq2	75	.	CTAATAA	CTAA	184	.	INDEL;DP=80;VDB=0.0244;AF1=1;AC1=2;DP4=0,1,11,5;MQ=45;FQ=-39.5;PV4=0.35,0.089,0.14,1	GT:PL:GQ	1/1:222,5,0:9											SAM	1586	SPGI:CN01470	UniRef100_B9RYW5	Phosphatidylcholine transfer protein, putative n=1 Tax=Ricinus communis RepID=B9RYW5_RICCO	tr|Q9XIR9|Q9XIR9_ARATH	Putative membrane related protein OS=Arabidopsis thaliana GN=At1g64720	protein	gi|460378523|ref|XP_004235020.1|	PREDICTED: uncharacterized protein LOC101249155 [Solanum lycopersicum]	AT1G64720.1	Polyketide cyclase/dehydrase and lipid transport superfamily protein	membrane related protein CP5	CP5; FUNCTIONS IN: molecular_function unknown; INVOLVED IN: biological_process unknown; LOCATED IN: vacuole; EXPRESSED IN: 23 plant structures; EXPRESSED DURING: 15 growth stages; CONTAINS InterPro DOMAIN/s: Lipid-binding START (InterPro:IPR002913); BEST Arabidopsis thaliana protein match is: Polyketide cyclase/dehydrase and lipid transport superfamily protein (TAIR:AT5G54170.1); Has 365 Blast hi…	cassava4.1_008091m|PACid:17982942	Polyketide cyclase/dehydrase and lipid transport superfamily protein	PGSC0003DMP400005789|PACid:24406042	Polyketide cyclase/dehydrase and lipid transport superfamily protein	comp313142_c0_seq2:289-1491(+)	m.107393	sp|Q8R1R3|STAR7_MOUSE`Q8R1R3`Q:101-241,H:138-277`31.72%ID`E:4e-13`RecName: Full=StAR-related lipid transfer protein 7, mitochondrial; AltName: Full=START domain-containing protein 7; Short=StARD7; Flags: Precursor;`Eukaryota; Metazoa; Chordata; Craniata; Vertebrata; Euteleostomi; Mammalia; Eutheria; Euarchontoglires; Glires; Rodentia; Sciurognathi; Muroidea; Muridae; Murinae; Mus; Mus.	.	.	ExpAA=21.41`PredHel=1`Topology=i2-22o	NOG279691	GO:0005739^cellular_component^mitochondrion	MFAFVVPVCIAFLLGVFVGWNWKPKWARRLWLWNSNFDFSAPFKPHSLSSVVDYSVSEKDQIVLPPDDTPESSSSLQDKNKEIGIVTDVDLEHLYHLVGRKDGGPPWKHMMDRSTPSMSYQAWQRDPESGPPQYCSRTVYEDATPELLRDFFWDDEFRFKWDDMIVHASTIEECPITGTMVVHWVRKFPFFCSDREYIIGRRIWESGRSYYCVTKGVPWPSIPRRDKPRRVDLYYSSWYIRAVEARRSDGEMSSACEVILFHHEDMGIPWEVAKFGVRLGMWGTVKNIERGFRAYQKYRASGGAISRCAFMAQINTKLDPAYLNSSPEGIQSDSTKSQLIGTVDDKPGDRARGGFNIPKLLVIAGAVAVACSLDPGLLPKSLLVEVAKRLSSIGRGGPR…
Sp1_comp313145_c1_seq1	963	.	GA	G	3970.86	PASS	AC=3;AF=0.500;AN=6;BaseQRankSum=1.158;DP=250;FS=1.033;MLEAC=3;MLEAF=0.500;MQ=59.89;MQ0=0;MQRankSum=1.476;QD=15.88;RPA=5,4;RU=A;ReadPosRankSum=-0.534;STR	GT:AD:DP:GQ:MLPSAC:MLPSAF:PL	0/0/0/1/1/1:119,124:249:55:3:0.500:4006,326,69,0,55,293,2147483647											GATK	1165	SPGI:CN04697	UniRef100_Q9ZP18	Purple acid phosphatase (Fragment) n=1 Tax=Ipomoea batatas RepID=Q9ZP18_IPOBA	sp|Q38924|PPA12_ARATH	Fe(3+)-Zn(2+) purple acid phosphatase 12 OS=Arabidopsis thaliana GN=PAP12	purple acid phosphatase	gi|4210712|emb|CAA07280.1|	purple acid phosphatase [Ipomoea batatas]	AT2G27190.1	purple acid phosphatase 12	secreted purple acid phosphatase precursor	purple acid phosphatase 12 (PAP12); FUNCTIONS IN: protein serine/threonine phosphatase activity, acid phosphatase activity; INVOLVED IN: cellular response to phosphate starvation; LOCATED IN: plant-type cell wall; EXPRESSED IN: 24 plant structures; EXPRESSED DURING: 13 growth stages; CONTAINS InterPro DOMAIN/s: Purple acid phosphatase, N-terminal (InterPro:IPR015914), Metallophosphoesterase (Inte…	cassava4.1_005306m|PACid:17969675	purple acid phosphatase 10	PGSC0003DMP400006710|PACid:24386438	purple acid phosphatase 12	comp313145_c1_seq1:2-964(+)	m.107401	sp|Q09131|PPAF_SOYBN`Q09131`Q:1-317,H:144-460`78.86%ID`E:0`RecName: Full=Purple acid phosphatase; EC=3.1.3.2; AltName: Full=Zinc(II) purple acid phosphatase; Flags: Precursor;`Eukaryota; Viridiplantae; Streptophyta; Embryophyta; Tracheophyta; Spermatophyta; Magnoliophyta; eudicotyledons; core eudicotyledons; rosids; fabids; Fabales; Fabaceae; Papilionoideae; Phaseoleae; Glycine.	PF00149.23^Metallophos^Calcineurin-like phosphoesterase^13-211^E:6.5e-27`PF14008.1^Metallophos_C^Iron/zinc purple acid phosphatase-like protein C^236-295^E:7.3e-21	.	.	.	GO:0005615^cellular_component^extracellular space`GO:0003993^molecular_function^acid phosphatase activity`GO:0030145^molecular_function^manganese ion binding	VTPPKPGPDVPYTFGLIGDLGQTYDSNTTLTHYELNPVKGQSLLFVGDLSYADRYPNHDNNRWDTWGRFVERSTAYQPWIWTAGNHEIDFVPDIGETVPFKPYTHRFFMPFESSGSTSPLWYSIKRASAHIIVMSSYSAYGTYTPQWKWLQGELPKVNRSETPWLIVLMHCPMYSSYVHHYMEGETMRVLYEPWFVEYKVDVVFAGHVHSYERTERVSNVAYNIVNGLCSPKNDSSAPVYITIGDGGNSEGLATEMTQPQPSYSAYREASFGHGIFDIKNRTHAHFGWHRNQDGLAVEGDSLWFINRYWMSKEEASVSAV*
Sp1_comp313148_c0_seq2	518	.	G	GAA,GA	1794.86	PASS	AC=2,3;AF=0.333,0.500;AN=6;BaseQRankSum=-5.982;DP=204;FS=2.059;MLEAC=3,1;MLEAF=0.500,0.167;MQ=58.07;MQ0=0;MQRankSum=-0.409;QD=8.80;RPA=4,6,5;RU=A;ReadPosRankSum=1.051;STR	GT:AD:DP:GQ:MLPSAC:MLPSAF	0/1/1/2/2/2:30,61,75:192:19:2,3:0.333,0.500											GATK	716	SPGI:CN07321	UniRef100_B9IGB7	Predicted protein n=1 Tax=Populus trichocarpa RepID=B9IGB7_POPTR	tr|Q9M037|Q9M037_ARATH	Putative uncharacterized protein T10O8_60 OS=Arabidopsis thaliana GN=T10O8_60	protein	gi|224140445|ref|XP_002323593.1|	predicted protein [Populus trichocarpa]	AT5G01350.1			unknown protein; FUNCTIONS IN: molecular_function unknown; INVOLVED IN: biological_process unknown; LOCATED IN: endomembrane system; EXPRESSED IN: 24 plant structures; EXPRESSED DURING: 15 growth stages; Has 30201 Blast hits to 17322 proteins in 780 species: Archae - 12; Bacteria - 1396; Metazoa - 17338; Fungi - 3422; Plants - 5037; Viruses - 0; Other Eukaryotes - 2996 (source: NCBI BLink).	cassava4.1_020699m|PACid:17975558	AT5G01350.1	PGSC0003DMP400033307|PACid:24413722	AT5G01350.1
Sp1_comp313148_c0_seq2	9	.	TCA	T	83.5	.	INDEL;DP=8;VDB=0.0001;AF1=0.5;AC1=1;DP4=4,0,2,1;MQ=53;FQ=86.5;PV4=0.43,0.0011,1,0.2	GT:PL:GQ	0/1:121,0,144:99											SAM	716	SPGI:CN07321	UniRef100_B9IGB7	Predicted protein n=1 Tax=Populus trichocarpa RepID=B9IGB7_POPTR	tr|Q9M037|Q9M037_ARATH	Putative uncharacterized protein T10O8_60 OS=Arabidopsis thaliana GN=T10O8_60	protein	gi|224140445|ref|XP_002323593.1|	predicted protein [Populus trichocarpa]	AT5G01350.1			unknown protein; FUNCTIONS IN: molecular_function unknown; INVOLVED IN: biological_process unknown; LOCATED IN: endomembrane system; EXPRESSED IN: 24 plant structures; EXPRESSED DURING: 15 growth stages; Has 30201 Blast hits to 17322 proteins in 780 species: Archae - 12; Bacteria - 1396; Metazoa - 17338; Fungi - 3422; Plants - 5037; Viruses - 0; Other Eukaryotes - 2996 (source: NCBI BLink).	cassava4.1_020699m|PACid:17975558	AT5G01350.1	PGSC0003DMP400033307|PACid:24413722	AT5G01350.1
Sp1_comp313149_c0_seq1	1100	.	ATGTTTTGT	ATGTTTTGTTTTGT	67.5	.	INDEL;DP=60;VDB=0.0271;AF1=0.5;AC1=1;DP4=15,27,1,6;MQ=49;FQ=70.5;PV4=0.4,1,1,1	GT:PL:GQ	0/1:105,0,255:99											SAM	1433	SPGI:CN16762	UniRef100_B9GLG4	Predicted protein n=1 Tax=Populus trichocarpa RepID=B9GLG4_POPTR	tr|Q9LHN8|Q9LHN8_ARATH	At3g13610 OS=Arabidopsis thaliana GN=At3g13610	leucoanthocyanidin	gi|460411689|ref|XP_004251238.1|	PREDICTED: feruloyl CoA ortho-hydroxylase 2-like [Solanum lycopersicum]	AT3G13610.1	2-oxoglutarate (2OG) and Fe(II)-dependent oxygenase superfamily protein		2-oxoglutarate (2OG) and Fe(II)-dependent oxygenase superfamily protein; CONTAINS InterPro DOMAIN/s: Oxoglutarate/iron-dependent oxygenase (InterPro:IPR005123); BEST Arabidopsis thaliana protein match is: 2-oxoglutarate (2OG) and Fe(II)-dependent oxygenase superfamily protein (TAIR:AT1G55290.1); Has 8779 Blast hits to 8731 proteins in 1013 species: Archae - 0; Bacteria - 1145; Metazoa - 121; Fung…	cassava4.1_010381m|PACid:17964837	2-oxoglutarate (2OG) and Fe(II)-dependent oxygenase superfamily protein	PGSC0003DMP400047644|PACid:24407514	2-oxoglutarate (2OG) and Fe(II)-dependent oxygenase superfamily protein	comp313149_c0_seq1:27-1100(+)	m.107407	sp|Q9LHN8|F6H1_ARATH`Q9LHN8`Q:1-357,H:6-361`55.18%ID`E:3e-150`RecName: Full=Feruloyl CoA ortho-hydroxylase 1; EC=1.14.11.-;`Eukaryota; Viridiplantae; Streptophyta; Embryophyta; Tracheophyta; Spermatophyta; Magnoliophyta; eudicotyledons; core eudicotyledons; rosids; malvids; Brassicales; Brassicaceae; Camelineae; Arabidopsis.	PF14226.1^DIOX_N^non-haem dioxygenase in morphine synthesis N-terminal^58-164^E:3.5e-22`PF03171.15^2OG-FeII_Oxy^2OG-Fe(II) oxygenase superfamily^210-308^E:3.4e-26	.	.	COG3491^ Isopenicillin N synthase and related dioxygenases	GO:0051213^molecular_function^dioxygenase activity`GO:0046872^molecular_function^metal ion binding`GO:0016706^molecular_function^oxidoreductase activity, acting on paired donors, with incorporation or reduction of molecular oxygen, 2-oxoglutarate as one donor, and incorporation of one atom each of oxygen into both donors`GO:0016702^molecular_function^oxidoreductase activity, acting on single dono…	MSAPFSDRQELIDFLVNKGNGVTGLSQMGLSSIPQHFIQPPEARLALGAPNLLSQDSIPIIDASNWDDPNIGKSICEAAENWGFFQIINHGIPFEVLEGVKAAGHRFFELPVEERRKWIKENSPTQTVQLMTSLSPLAVKVLEWKDYLFHIYDSKDESSQLWPSVSKDQVLEYMKWVQPVIRKLLDILLKGLNVEETDEAKKSALMGTLMVNLIYYPKCPNPELTAGAGPHADISSITILLQDDVGGLYVRAPQGDGWIHVPPMKGALVINIGDILQIMSNGRYKSIEHRVIVNSKRNRISVPVFVNPSPDAVIGPLPQVVGRGEKPLYKQVVYSDYFNYFFSKGHEGKHTIEYAKI*
Sp1_comp313149_c0_seq1	1107	.	GT	GTTTT	53.5	.	INDEL;DP=57;VDB=0.0322;AF1=0.5;AC1=1;DP4=15,29,4,2;MQ=49;FQ=56.5;PV4=0.18,1,0.46,0.029	GT:PL:GQ	0/1:91,0,255:94											SAM	1433	SPGI:CN16762	UniRef100_B9GLG4	Predicted protein n=1 Tax=Populus trichocarpa RepID=B9GLG4_POPTR	tr|Q9LHN8|Q9LHN8_ARATH	At3g13610 OS=Arabidopsis thaliana GN=At3g13610	leucoanthocyanidin	gi|460411689|ref|XP_004251238.1|	PREDICTED: feruloyl CoA ortho-hydroxylase 2-like [Solanum lycopersicum]	AT3G13610.1	2-oxoglutarate (2OG) and Fe(II)-dependent oxygenase superfamily protein		2-oxoglutarate (2OG) and Fe(II)-dependent oxygenase superfamily protein; CONTAINS InterPro DOMAIN/s: Oxoglutarate/iron-dependent oxygenase (InterPro:IPR005123); BEST Arabidopsis thaliana protein match is: 2-oxoglutarate (2OG) and Fe(II)-dependent oxygenase superfamily protein (TAIR:AT1G55290.1); Has 8779 Blast hits to 8731 proteins in 1013 species: Archae - 0; Bacteria - 1145; Metazoa - 121; Fung…	cassava4.1_010381m|PACid:17964837	2-oxoglutarate (2OG) and Fe(II)-dependent oxygenase superfamily protein	PGSC0003DMP400047644|PACid:24407514	2-oxoglutarate (2OG) and Fe(II)-dependent oxygenase superfamily protein	comp313149_c0_seq1:27-1100(+)	m.107407	sp|Q9LHN8|F6H1_ARATH`Q9LHN8`Q:1-357,H:6-361`55.18%ID`E:3e-150`RecName: Full=Feruloyl CoA ortho-hydroxylase 1; EC=1.14.11.-;`Eukaryota; Viridiplantae; Streptophyta; Embryophyta; Tracheophyta; Spermatophyta; Magnoliophyta; eudicotyledons; core eudicotyledons; rosids; malvids; Brassicales; Brassicaceae; Camelineae; Arabidopsis.	PF14226.1^DIOX_N^non-haem dioxygenase in morphine synthesis N-terminal^58-164^E:3.5e-22`PF03171.15^2OG-FeII_Oxy^2OG-Fe(II) oxygenase superfamily^210-308^E:3.4e-26	.	.	COG3491^ Isopenicillin N synthase and related dioxygenases	GO:0051213^molecular_function^dioxygenase activity`GO:0046872^molecular_function^metal ion binding`GO:0016706^molecular_function^oxidoreductase activity, acting on paired donors, with incorporation or reduction of molecular oxygen, 2-oxoglutarate as one donor, and incorporation of one atom each of oxygen into both donors`GO:0016702^molecular_function^oxidoreductase activity, acting on single dono…	MSAPFSDRQELIDFLVNKGNGVTGLSQMGLSSIPQHFIQPPEARLALGAPNLLSQDSIPIIDASNWDDPNIGKSICEAAENWGFFQIINHGIPFEVLEGVKAAGHRFFELPVEERRKWIKENSPTQTVQLMTSLSPLAVKVLEWKDYLFHIYDSKDESSQLWPSVSKDQVLEYMKWVQPVIRKLLDILLKGLNVEETDEAKKSALMGTLMVNLIYYPKCPNPELTAGAGPHADISSITILLQDDVGGLYVRAPQGDGWIHVPPMKGALVINIGDILQIMSNGRYKSIEHRVIVNSKRNRISVPVFVNPSPDAVIGPLPQVVGRGEKPLYKQVVYSDYFNYFFSKGHEGKHTIEYAKI*
Sp1_comp3131501_c0_seq1	121	.	TAA	TAAA	3.25	.	INDEL;DP=1;AF1=1;AC1=2;DP4=0,0,1,0;MQ=60;FQ=-37.5	GT:PL:GQ	0/1:38,3,0:4											SAM	234	No hit in this database						No hit in this database		No hit in this database				No hit in this database		No hit in this database
Sp1_comp313153_c0_seq1	289	.	AGCCAAACAATGCCAA	AGCCAA	176	.	INDEL;DP=106;VDB=0.0298;AF1=0.5;AC1=1;DP4=23,37,9,8;MQ=44;FQ=179;PV4=0.4,4.5e-05,3.9e-11,1	GT:PL:GQ	0/1:214,0,255:99	Sp1_comp313153_c0_seq1	289	.	AGCCAAACAAT	A	4509.89	PASS	AC=2;AF=0.333;AN=6;BaseQRankSum=1.504;DP=123;FS=0.763;MLEAC=2;MLEAF=0.333;MQ=59.85;MQ0=0;MQRankSum=1.504;QD=11.00;ReadPosRankSum=3.322	GT:AD:DP:GQ:MLPSAC:MLPSAF:PL	0/0/0/0/1/1:71,38:123:22:2:0.333:4545,46,0,22,99,2147483647,2147483647	SG	615	SPGI:CN28504	no hit		-No-Hit-	No Matching Hit found	---NA---	No hit in this database		No hit in this database				No hit in this database		No hit in this database
Sp1_comp313153_c0_seq1	453	.	AAAGGACTCAAGGA	AAAGGA	217	.	INDEL;DP=125;VDB=0.0298;AF1=0.5;AC1=1;DP4=23,30,32,28;MQ=49;FQ=217;PV4=0.35,5.2e-12,0.00032,1	GT:PL:GQ	0/1:255,0,255:99	Sp1_comp313153_c0_seq1	453	.	AAAGGACTC	A	6440.06	PASS	AC=3;AF=0.500;AN=6;BaseQRankSum=-0.091;DP=120;FS=8.977;MLEAC=3;MLEAF=0.500;MQ=59.88;MQ0=0;MQRankSum=3.143;QD=20.13;ReadPosRankSum=0.497	GT:AD:DP:GQ:MLPSAC:MLPSAF:PL	0/0/0/1/1/1:48,64:120:5:3:0.500:6474,199,53,0,5,87,2147483647	SG	615	SPGI:CN28504	no hit		-No-Hit-	No Matching Hit found	---NA---	No hit in this database		No hit in this database				No hit in this database		No hit in this database
Sp1_comp313153_c0_seq1	180	.	ACTGCAGTTAAAAGAATACATGGGCAAAAAATCTGCAG	ACTGCAG	9.04	.	INDEL;DP=93;VDB=0.0392;AF1=0.5;AC1=1;DP4=40,33,4,3;MQ=48;FQ=11.8;PV4=1,1,0.41,1	GT:PL:GQ	0/1:46,0,255:48											SAM	615	SPGI:CN28504	no hit		-No-Hit-	No Matching Hit found	---NA---	No hit in this database		No hit in this database				No hit in this database		No hit in this database
Sp1_comp313156_c0_seq1	966	.	CTTT	CTTTT	196	.	INDEL;DP=79;VDB=0.0002;AF1=0.5;AC1=1;DP4=8,6,6,12;MQ=46;FQ=163;PV4=0.28,1,0.37,0.011	GT:PL:GQ	0/1:234,0,198:99	Sp1_comp313156_c0_seq1	966	.	C	CT	2089.07	PASS	AC=3;AF=0.500;AN=6;BaseQRankSum=2.516;DP=153;FS=1.519;MLEAC=3;MLEAF=0.500;MQ=55.07;MQ0=0;MQRankSum=4.056;QD=13.65;RPA=3,4;RU=T;ReadPosRankSum=3.938;STR	GT:AD:DP:GQ:MLPSAC:MLPSAF:PL	0/0/0/1/1/1:81,65:151:13:3:0.500:2124,130,13,0,61,2147483647,2147483647	SG	1069	SPGI:CN20152	UniRef100_B9GNN8	Predicted protein n=1 Tax=Populus trichocarpa RepID=B9GNN8_POPTR	tr|Q9FZI9|Q9FZI9_ARATH	F17L21.26 OS=Arabidopsis thaliana	predicted protein [Populus trichocarpa]	gi|255538038|ref|XP_002510084.1|	conserved hypothetical protein [Ricinus communis]	AT1G27461.1			unknown protein; Has 30201 Blast hits to 17322 proteins in 780 species: Archae - 12; Bacteria - 1396; Metazoa - 17338; Fungi - 3422; Plants - 5037; Viruses - 0; Other Eukaryotes - 2996 (source: NCBI BLink).	cassava4.1_031033m|PACid:17992693	AT1G27461.1	PGSC0003DMP400018768|PACid:24384870	AT1G27461.1	comp313156_c0_seq1:1-1068(-)	m.107421	.	.	.	.	.	.	GSGGGFVHIHISSKTNAIIKLSVRHDDDGKERKKEKRFGKGKIPFSAKMMQTLNPYGTTAKTAEIMARYRPIAPKPEASGTGSGSPSSPENSNALPQSISKSPFLRNIWPQLQARPTRTRKRGRSALAPPPLKRARACLQGLSPPYHVMASPAKSWSLQGFAHNPNGFPQIPILPLKCGVDNPVSTIANSITLPFLPRNSPPSIPAKPLEPTSPHNGAENSRAERGIDLNMAAEVPEEIDFMSKFQRPAVITPRPVRPVGSNIYIGCITKDDRQPEKKLPKKPEEVENEVETEVLPAVISDSNHKVRLANSAYKEMVGQPECRWLDYTAYGGDGGSACKRICGEVILKFLDSCDVP		OG1_6309
Sp1_comp313156_c0_seq1	676	.	A	AGGT	7149.86	PASS	AC=4;AF=0.667;AN=6;BaseQRankSum=0.420;DP=247;FS=1.702;MLEAC=4;MLEAF=0.667;MQ=59.83;MQ0=0;MQRankSum=-1.952;QD=28.95;RPA=2,3;RU=GGT;ReadPosRankSum=-1.348;STR	GT:AD:DP:GQ:MLPSAC:MLPSAF:PL	0/0/1/1/1/1:81,142:246:35:4:0.667:7185,533,184,35,0,106,2147483647											GATK	1069	SPGI:CN20152	UniRef100_B9GNN8	Predicted protein n=1 Tax=Populus trichocarpa RepID=B9GNN8_POPTR	tr|Q9FZI9|Q9FZI9_ARATH	F17L21.26 OS=Arabidopsis thaliana	predicted protein [Populus trichocarpa]	gi|255538038|ref|XP_002510084.1|	conserved hypothetical protein [Ricinus communis]	AT1G27461.1			unknown protein; Has 30201 Blast hits to 17322 proteins in 780 species: Archae - 12; Bacteria - 1396; Metazoa - 17338; Fungi - 3422; Plants - 5037; Viruses - 0; Other Eukaryotes - 2996 (source: NCBI BLink).	cassava4.1_031033m|PACid:17992693	AT1G27461.1	PGSC0003DMP400018768|PACid:24384870	AT1G27461.1	comp313156_c0_seq1:1-1068(-)	m.107421	.	.	.	.	.	.	GSGGGFVHIHISSKTNAIIKLSVRHDDDGKERKKEKRFGKGKIPFSAKMMQTLNPYGTTAKTAEIMARYRPIAPKPEASGTGSGSPSSPENSNALPQSISKSPFLRNIWPQLQARPTRTRKRGRSALAPPPLKRARACLQGLSPPYHVMASPAKSWSLQGFAHNPNGFPQIPILPLKCGVDNPVSTIANSITLPFLPRNSPPSIPAKPLEPTSPHNGAENSRAERGIDLNMAAEVPEEIDFMSKFQRPAVITPRPVRPVGSNIYIGCITKDDRQPEKKLPKKPEEVENEVETEVLPAVISDSNHKVRLANSAYKEMVGQPECRWLDYTAYGGDGGSACKRICGEVILKFLDSCDVP		OG1_6309
Sp1_comp313156_c0_seq1	813	.	GACTCCC	G	14760.8	PASS	AC=5;AF=0.833;AN=6;BaseQRankSum=0.352;DP=250;FS=14.955;MLEAC=5;MLEAF=0.833;MQ=59.88;MQ0=0;MQRankSum=-0.297;QD=29.52;RPA=2,1;RU=ACTCCC;ReadPosRankSum=4.422;STR	GT:AD:DP:GQ:MLPSAC:MLPSAF:PL	0/1/1/1/1/1:57,183:249:6:5:0.833:14795,881,385,134,6,0,2281											GATK	1069	SPGI:CN20152	UniRef100_B9GNN8	Predicted protein n=1 Tax=Populus trichocarpa RepID=B9GNN8_POPTR	tr|Q9FZI9|Q9FZI9_ARATH	F17L21.26 OS=Arabidopsis thaliana	predicted protein [Populus trichocarpa]	gi|255538038|ref|XP_002510084.1|	conserved hypothetical protein [Ricinus communis]	AT1G27461.1			unknown protein; Has 30201 Blast hits to 17322 proteins in 780 species: Archae - 12; Bacteria - 1396; Metazoa - 17338; Fungi - 3422; Plants - 5037; Viruses - 0; Other Eukaryotes - 2996 (source: NCBI BLink).	cassava4.1_031033m|PACid:17992693	AT1G27461.1	PGSC0003DMP400018768|PACid:24384870	AT1G27461.1	comp313156_c0_seq1:1-1068(-)	m.107421	.	.	.	.	.	.	GSGGGFVHIHISSKTNAIIKLSVRHDDDGKERKKEKRFGKGKIPFSAKMMQTLNPYGTTAKTAEIMARYRPIAPKPEASGTGSGSPSSPENSNALPQSISKSPFLRNIWPQLQARPTRTRKRGRSALAPPPLKRARACLQGLSPPYHVMASPAKSWSLQGFAHNPNGFPQIPILPLKCGVDNPVSTIANSITLPFLPRNSPPSIPAKPLEPTSPHNGAENSRAERGIDLNMAAEVPEEIDFMSKFQRPAVITPRPVRPVGSNIYIGCITKDDRQPEKKLPKKPEEVENEVETEVLPAVISDSNHKVRLANSAYKEMVGQPECRWLDYTAYGGDGGSACKRICGEVILKFLDSCDVP		OG1_6309
Sp1_comp313156_c0_seq1	951	.	TTCCAAATCTCT	TT	217	.	INDEL;DP=111;VDB=0.0014;AF1=0.5;AC1=1;DP4=26,45,10,14;MQ=46;FQ=217;PV4=0.81,4e-06,0.0056,1	GT:PL:GQ	0/1:255,0,255:99											SAM	1069	SPGI:CN20152	UniRef100_B9GNN8	Predicted protein n=1 Tax=Populus trichocarpa RepID=B9GNN8_POPTR	tr|Q9FZI9|Q9FZI9_ARATH	F17L21.26 OS=Arabidopsis thaliana	predicted protein [Populus trichocarpa]	gi|255538038|ref|XP_002510084.1|	conserved hypothetical protein [Ricinus communis]	AT1G27461.1			unknown protein; Has 30201 Blast hits to 17322 proteins in 780 species: Archae - 12; Bacteria - 1396; Metazoa - 17338; Fungi - 3422; Plants - 5037; Viruses - 0; Other Eukaryotes - 2996 (source: NCBI BLink).	cassava4.1_031033m|PACid:17992693	AT1G27461.1	PGSC0003DMP400018768|PACid:24384870	AT1G27461.1	comp313156_c0_seq1:1-1068(-)	m.107421	.	.	.	.	.	.	GSGGGFVHIHISSKTNAIIKLSVRHDDDGKERKKEKRFGKGKIPFSAKMMQTLNPYGTTAKTAEIMARYRPIAPKPEASGTGSGSPSSPENSNALPQSISKSPFLRNIWPQLQARPTRTRKRGRSALAPPPLKRARACLQGLSPPYHVMASPAKSWSLQGFAHNPNGFPQIPILPLKCGVDNPVSTIANSITLPFLPRNSPPSIPAKPLEPTSPHNGAENSRAERGIDLNMAAEVPEEIDFMSKFQRPAVITPRPVRPVGSNIYIGCITKDDRQPEKKLPKKPEEVENEVETEVLPAVISDSNHKVRLANSAYKEMVGQPECRWLDYTAYGGDGGSACKRICGEVILKFLDSCDVP		OG1_6309
Sp1_comp313158_c0_seq2	202	.	GC	GCGACATTTTCTCCTAAC	32.5	.	INDEL;DP=160;VDB=0.0345;AF1=0.5;AC1=1;DP4=63,61,8,6;MQ=48;FQ=35.5;PV4=0.78,0.27,1,1	GT:PL:GQ	0/1:70,0,255:73											SAM	1516	SPGI:CN26113	UniRef100_D1IL13	Whole genome shotgun sequence of line PN40024, scaffold_17.assembly12x (Fragment) n=2 Tax=Vitis vinifera RepID=D1IL13_VITVI	tr|Q84TK2|Q84TK2_ARATH	Putative uncharacterized protein At1g08125 OS=Arabidopsis thaliana GN=At1g08125	tumor-related protein	gi|296087474|emb|CBI34063.3|	unnamed protein product [Vitis vinifera]	AT1G08125.1	S-adenosyl-L-methionine-dependent methyltransferases superfamily protein		S-adenosyl-L-methionine-dependent methyltransferases superfamily protein; CONTAINS InterPro DOMAIN/s: Methyltransferase-16, putative (InterPro:IPR019410); BEST Arabidopsis thaliana protein match is: S-adenosyl-L-methionine-dependent methyltransferases superfamily protein (TAIR:AT1G73320.1); Has 35333 Blast hits to 34131 proteins in 2444 species: Archae - 798; Bacteria - 22429; Metazoa - 974; Fung…	cassava4.1_012190m|PACid:17963953	S-adenosyl-L-methionine-dependent methyltransferases superfamily protein	PGSC0003DMP400034097|PACid:24408260	S-adenosyl-L-methionine-dependent methyltransferases superfamily protein	comp313158_c0_seq2:408-1355(-)	m.107430	sp|Q9H867|MT21D_HUMAN`Q9H867`Q:27-229,H:31-225`35.27%ID`E:2e-27`RecName: Full=Protein-lysine methyltransferase METTL21D; EC=2.1.1.-; AltName: Full=Methyltransferase-like protein 21D; AltName: Full=VCP lysine methyltransferase; Short=VCP-KMT;`Eukaryota; Metazoa; Chordata; Craniata; Vertebrata; Euteleostomi; Mammalia; Eutheria; Euarchontoglires; Primates; Haplorrhini; Catarrhini; Hominidae; Homo.	PF10294.4^Methyltransf_16^Putative methyltransferase^22-187^E:1.3e-33	.	.	COG0500^ SAM-dependent methyltransferases	GO:0016279^molecular_function^protein-lysine N-methyltransferase activity`GO:0018023^biological_process^peptidyl-lysine trimethylation	MEPDRLNSPHTSAILFEALGYQLQFSQDPNSKHLGTTVWDASMVLVKFLEKNCRKGRFRPSKLKGKRVIELGAGCGVAGFGMALLGCDVVSTDQTEVLPLLMRNVERNTSRVTQMNPDSDSFGSIKVAELNWGDEDHIKAVEPPFDYIIGTDVVYAEHLLEPLLQTILALSGPKTTILLGYEIRSTNVHEKMLELWKRNFEVKTVPKAKMDSNYQHPSIQLFIMSLKPSVESAESIAHGPAQKAKQSESRELKHGSDEEDDDDNSYKADEDDLRVNEVIVDDKLVVDLENRKLSEWETRRYGAIAARLLRDIKIT*
Sp1_comp313158_c0_seq2	203	.	C	CGACATTTTCTCCAAG	26.5	.	INDEL;DP=169;VDB=0.0380;AF1=0.5;AC1=1;DP4=66,63,7,7;MQ=48;FQ=29.5;PV4=1,1,1,1	GT:PL:GQ	0/1:64,0,255:67											SAM	1516	SPGI:CN26113	UniRef100_D1IL13	Whole genome shotgun sequence of line PN40024, scaffold_17.assembly12x (Fragment) n=2 Tax=Vitis vinifera RepID=D1IL13_VITVI	tr|Q84TK2|Q84TK2_ARATH	Putative uncharacterized protein At1g08125 OS=Arabidopsis thaliana GN=At1g08125	tumor-related protein	gi|296087474|emb|CBI34063.3|	unnamed protein product [Vitis vinifera]	AT1G08125.1	S-adenosyl-L-methionine-dependent methyltransferases superfamily protein		S-adenosyl-L-methionine-dependent methyltransferases superfamily protein; CONTAINS InterPro DOMAIN/s: Methyltransferase-16, putative (InterPro:IPR019410); BEST Arabidopsis thaliana protein match is: S-adenosyl-L-methionine-dependent methyltransferases superfamily protein (TAIR:AT1G73320.1); Has 35333 Blast hits to 34131 proteins in 2444 species: Archae - 798; Bacteria - 22429; Metazoa - 974; Fung…	cassava4.1_012190m|PACid:17963953	S-adenosyl-L-methionine-dependent methyltransferases superfamily protein	PGSC0003DMP400034097|PACid:24408260	S-adenosyl-L-methionine-dependent methyltransferases superfamily protein	comp313158_c0_seq2:408-1355(-)	m.107430	sp|Q9H867|MT21D_HUMAN`Q9H867`Q:27-229,H:31-225`35.27%ID`E:2e-27`RecName: Full=Protein-lysine methyltransferase METTL21D; EC=2.1.1.-; AltName: Full=Methyltransferase-like protein 21D; AltName: Full=VCP lysine methyltransferase; Short=VCP-KMT;`Eukaryota; Metazoa; Chordata; Craniata; Vertebrata; Euteleostomi; Mammalia; Eutheria; Euarchontoglires; Primates; Haplorrhini; Catarrhini; Hominidae; Homo.	PF10294.4^Methyltransf_16^Putative methyltransferase^22-187^E:1.3e-33	.	.	COG0500^ SAM-dependent methyltransferases	GO:0016279^molecular_function^protein-lysine N-methyltransferase activity`GO:0018023^biological_process^peptidyl-lysine trimethylation	MEPDRLNSPHTSAILFEALGYQLQFSQDPNSKHLGTTVWDASMVLVKFLEKNCRKGRFRPSKLKGKRVIELGAGCGVAGFGMALLGCDVVSTDQTEVLPLLMRNVERNTSRVTQMNPDSDSFGSIKVAELNWGDEDHIKAVEPPFDYIIGTDVVYAEHLLEPLLQTILALSGPKTTILLGYEIRSTNVHEKMLELWKRNFEVKTVPKAKMDSNYQHPSIQLFIMSLKPSVESAESIAHGPAQKAKQSESRELKHGSDEEDDDDNSYKADEDDLRVNEVIVDDKLVVDLENRKLSEWETRRYGAIAARLLRDIKIT*
Sp1_comp313160_c0_seq1	1553	.	TGGGGG	TGGGG	181	.	INDEL;DP=192;VDB=0.0365;AF1=1;AC1=2;DP4=0,0,46,56;MQ=49;FQ=-290	GT:PL:GQ	1/1:222,255,0:99	Sp1_comp313160_c0_seq1	1553	.	TG	T	6655.86	PASS	AC=6;AF=1.00;AN=6;DP=198;FS=0.000;MLEAC=6;MLEAF=1.00;MQ=60.00;MQ0=0;QD=33.62;RPA=5,4;RU=G;STR	GT:AD:DP:GQ:MLPSAC:MLPSAF:PL	1/1/1/1/1/1:0,174:198:99:6:1.00:6691,1353,830,524,306,138,0	SG	1924	SPGI:CN30303	no hit		-No-Hit-		---NA---	gi|460393554|ref|XP_004242374.1|	PREDICTED: cysteine-rich repeat secretory protein 3-like [Solanum lycopersicum]	AT1G04520.1	plasmodesmata-located protein 2		plasmodesmata-located protein 2 (PDLP2); FUNCTIONS IN: molecular_function unknown; INVOLVED IN: N-terminal protein myristoylation, plasmodesmata-mediated intercellular transport; LOCATED IN: plasmodesma; EXPRESSED IN: 17 plant structures; EXPRESSED DURING: 12 growth stages; CONTAINS InterPro DOMAIN/s: Protein of unknown function DUF26 (InterPro:IPR002902); BEST Arabidopsis thaliana protein match …	cassava4.1_012804m|PACid:17968397	plasmodesmata-located protein 1	PGSC0003DMP400034816|PACid:24395035	plasmodesmata-located protein 2
Sp1_comp313160_c0_seq1	1816	.	GTT	GTTT	214	.	INDEL;DP=29;VDB=0.0380;AF1=1;AC1=2;DP4=0,0,7,8;MQ=49;FQ=-79.5	GT:PL:GQ	1/1:255,45,0:87	Sp1_comp313160_c0_seq1	1816	.	G	GT	1065.89	PASS	AC=6;AF=1.00;AN=6;DP=30;FS=0.000;MLEAC=6;MLEAF=1.00;MQ=60.00;MQ0=0;QD=29.01;RPA=2,3;RU=T;STR	GT:AD:DP:GQ:MLPSAC:MLPSAF:PL	1/1/1/1/1/1:0,28:30:22:6:1.00:1101,218,134,84,49,22,0	SG	1924	SPGI:CN30303	no hit		-No-Hit-		---NA---	gi|460393554|ref|XP_004242374.1|	PREDICTED: cysteine-rich repeat secretory protein 3-like [Solanum lycopersicum]	AT1G04520.1	plasmodesmata-located protein 2		plasmodesmata-located protein 2 (PDLP2); FUNCTIONS IN: molecular_function unknown; INVOLVED IN: N-terminal protein myristoylation, plasmodesmata-mediated intercellular transport; LOCATED IN: plasmodesma; EXPRESSED IN: 17 plant structures; EXPRESSED DURING: 12 growth stages; CONTAINS InterPro DOMAIN/s: Protein of unknown function DUF26 (InterPro:IPR002902); BEST Arabidopsis thaliana protein match …	cassava4.1_012804m|PACid:17968397	plasmodesmata-located protein 1	PGSC0003DMP400034816|PACid:24395035	plasmodesmata-located protein 2
Sp1_comp313160_c0_seq1	1509	.	CA	C	4752.86	PASS	AC=4;AF=0.667;AN=6;BaseQRankSum=3.522;DP=250;FS=0.513;MLEAC=2;MLEAF=0.333;MQ=60.00;MQ0=0;MQRankSum=0.236;QD=19.01;RPA=6,5;RU=A;ReadPosRankSum=1.309;STR	GT:AD:DP:GQ:MLPSAC:MLPSAF:PL	0/0/1/1/1/1:93,149:250:26:4:0.667:4780,533,174,26,0,2147483520,2147483520											GATK	1924	SPGI:CN30303	no hit		-No-Hit-		---NA---	gi|460393554|ref|XP_004242374.1|	PREDICTED: cysteine-rich repeat secretory protein 3-like [Solanum lycopersicum]	AT1G04520.1	plasmodesmata-located protein 2		plasmodesmata-located protein 2 (PDLP2); FUNCTIONS IN: molecular_function unknown; INVOLVED IN: N-terminal protein myristoylation, plasmodesmata-mediated intercellular transport; LOCATED IN: plasmodesma; EXPRESSED IN: 17 plant structures; EXPRESSED DURING: 12 growth stages; CONTAINS InterPro DOMAIN/s: Protein of unknown function DUF26 (InterPro:IPR002902); BEST Arabidopsis thaliana protein match …	cassava4.1_012804m|PACid:17968397	plasmodesmata-located protein 1	PGSC0003DMP400034816|PACid:24395035	plasmodesmata-located protein 2
Sp1_comp313160_c0_seq1	175	.	G	GAA,GA	2312.86	PASS	AC=1,2;AF=0.167,0.333;AN=6;BaseQRankSum=0.854;DP=250;FS=1.411;MLEAC=1,1;MLEAF=0.167,0.167;MQ=59.76;MQ0=0;MQRankSum=-0.562;QD=9.25;RPA=7,9,8;RU=A;ReadPosRankSum=0.333;STR	GT:AD:DP:GQ:MLPSAC:MLPSAF	0/0/0/1/2/2:141,16,84:248:77:1,2:0.167,0.333											GATK	1924	SPGI:CN30303	no hit		-No-Hit-		---NA---	gi|460393554|ref|XP_004242374.1|	PREDICTED: cysteine-rich repeat secretory protein 3-like [Solanum lycopersicum]	AT1G04520.1	plasmodesmata-located protein 2		plasmodesmata-located protein 2 (PDLP2); FUNCTIONS IN: molecular_function unknown; INVOLVED IN: N-terminal protein myristoylation, plasmodesmata-mediated intercellular transport; LOCATED IN: plasmodesma; EXPRESSED IN: 17 plant structures; EXPRESSED DURING: 12 growth stages; CONTAINS InterPro DOMAIN/s: Protein of unknown function DUF26 (InterPro:IPR002902); BEST Arabidopsis thaliana protein match …	cassava4.1_012804m|PACid:17968397	plasmodesmata-located protein 1	PGSC0003DMP400034816|PACid:24395035	plasmodesmata-located protein 2
Sp1_comp313160_c0_seq1	1788	.	C	CTT	542.93	PASS	AC=4;AF=0.667;AN=6;BaseQRankSum=-0.682;DP=51;FS=8.565;MLEAC=4;MLEAF=0.667;MQ=60.00;MQ0=0;MQRankSum=-0.418;QD=10.65;RPA=6,8;RU=T;ReadPosRankSum=1.166;STR	GT:AD:DP:GQ:MLPSAC:MLPSAF:PL	0/0/1/1/1/1:10,20:51:7:4:0.667:577,80,30,7,0,11,350											GATK	1924	SPGI:CN30303	no hit		-No-Hit-		---NA---	gi|460393554|ref|XP_004242374.1|	PREDICTED: cysteine-rich repeat secretory protein 3-like [Solanum lycopersicum]	AT1G04520.1	plasmodesmata-located protein 2		plasmodesmata-located protein 2 (PDLP2); FUNCTIONS IN: molecular_function unknown; INVOLVED IN: N-terminal protein myristoylation, plasmodesmata-mediated intercellular transport; LOCATED IN: plasmodesma; EXPRESSED IN: 17 plant structures; EXPRESSED DURING: 12 growth stages; CONTAINS InterPro DOMAIN/s: Protein of unknown function DUF26 (InterPro:IPR002902); BEST Arabidopsis thaliana protein match …	cassava4.1_012804m|PACid:17968397	plasmodesmata-located protein 1	PGSC0003DMP400034816|PACid:24395035	plasmodesmata-located protein 2
Sp1_comp313160_c0_seq1	260	.	AGATGAAG	A,AGAAG	15333.9	PASS	AC=4,2;AF=0.667,0.333;AN=6;DP=250;FS=0.000;MLEAC=2,1;MLEAF=0.333,0.167;MQ=59.78;MQ0=0;QD=32.47	GT:AD:DP:GQ:MLPSAC:MLPSAF	1/1/1/1/2/2:0,155,73:212:59:4,2:0.667,0.333											GATK	1924	SPGI:CN30303	no hit		-No-Hit-		---NA---	gi|460393554|ref|XP_004242374.1|	PREDICTED: cysteine-rich repeat secretory protein 3-like [Solanum lycopersicum]	AT1G04520.1	plasmodesmata-located protein 2		plasmodesmata-located protein 2 (PDLP2); FUNCTIONS IN: molecular_function unknown; INVOLVED IN: N-terminal protein myristoylation, plasmodesmata-mediated intercellular transport; LOCATED IN: plasmodesma; EXPRESSED IN: 17 plant structures; EXPRESSED DURING: 12 growth stages; CONTAINS InterPro DOMAIN/s: Protein of unknown function DUF26 (InterPro:IPR002902); BEST Arabidopsis thaliana protein match …	cassava4.1_012804m|PACid:17968397	plasmodesmata-located protein 1	PGSC0003DMP400034816|PACid:24395035	plasmodesmata-located protein 2
Sp1_comp313160_c0_seq1	367	.	TC	T	8429.86	PASS	AC=6;AF=1.00;AN=6;DP=246;FS=0.000;MLEAC=6;MLEAF=1.00;MQ=59.92;MQ0=0;QD=34.27;RPA=6,5;RU=C;STR	GT:AD:DP:GQ:MLPSAC:MLPSAF:PL	1/1/1/1/1/1:0,231:244:99:6:1.00:8465,1791,1099,693,406,182,0											GATK	1924	SPGI:CN30303	no hit		-No-Hit-		---NA---	gi|460393554|ref|XP_004242374.1|	PREDICTED: cysteine-rich repeat secretory protein 3-like [Solanum lycopersicum]	AT1G04520.1	plasmodesmata-located protein 2		plasmodesmata-located protein 2 (PDLP2); FUNCTIONS IN: molecular_function unknown; INVOLVED IN: N-terminal protein myristoylation, plasmodesmata-mediated intercellular transport; LOCATED IN: plasmodesma; EXPRESSED IN: 17 plant structures; EXPRESSED DURING: 12 growth stages; CONTAINS InterPro DOMAIN/s: Protein of unknown function DUF26 (InterPro:IPR002902); BEST Arabidopsis thaliana protein match …	cassava4.1_012804m|PACid:17968397	plasmodesmata-located protein 1	PGSC0003DMP400034816|PACid:24395035	plasmodesmata-located protein 2
Sp1_comp313160_c0_seq1	1794	.	TGG	T	38.5	.	INDEL;DP=39;VDB=0.0343;AF1=0.5;AC1=1;DP4=2,3,0,4;MQ=43;FQ=41.5;PV4=0.44,1,0.0017,0.041	GT:PL:GQ	0/1:76,0,112:79											SAM	1924	SPGI:CN30303	no hit		-No-Hit-		---NA---	gi|460393554|ref|XP_004242374.1|	PREDICTED: cysteine-rich repeat secretory protein 3-like [Solanum lycopersicum]	AT1G04520.1	plasmodesmata-located protein 2		plasmodesmata-located protein 2 (PDLP2); FUNCTIONS IN: molecular_function unknown; INVOLVED IN: N-terminal protein myristoylation, plasmodesmata-mediated intercellular transport; LOCATED IN: plasmodesma; EXPRESSED IN: 17 plant structures; EXPRESSED DURING: 12 growth stages; CONTAINS InterPro DOMAIN/s: Protein of unknown function DUF26 (InterPro:IPR002902); BEST Arabidopsis thaliana protein match …	cassava4.1_012804m|PACid:17968397	plasmodesmata-located protein 1	PGSC0003DMP400034816|PACid:24395035	plasmodesmata-located protein 2
Sp1_comp313162_c0_seq1	678	.	CCTCACT	CCTCACTCACT	60.5	.	INDEL;DP=11;VDB=0.0380;AF1=0.5;AC1=1;DP4=1,1,2,1;MQ=49;FQ=29.5;PV4=1,1,0.25,1	GT:PL:GQ	0/1:98,0,64:67											SAM	928	No hit in this database						No hit in this database		No hit in this database				No hit in this database		No hit in this database		comp313162_c0_seq1:366-695(+)	m.107446	.	.	.	ExpAA=20.87`PredHel=1`Topology=o15-37i	.	.	MCLKYSKVVGYAASQPIAFQLIIILKLTTNLALLYVWEIELMFQLIASVQEERNINYIVNGDQLGILEILQVQVGVYTNMANRFCQTLHKMLNIITSQATKEIDPHCNI*
Sp1_comp313162_c0_seq1	683	.	CT	CTCAAT	118	.	INDEL;DP=11;VDB=0.0380;AF1=0.5002;AC1=1;DP4=1,0,3,2;MQ=49;FQ=-4.45;PV4=1,0.055,0.35,0.46	GT:PL:GQ	0/1:156,0,32:35											SAM	928	No hit in this database						No hit in this database		No hit in this database				No hit in this database		No hit in this database		comp313162_c0_seq1:366-695(+)	m.107446	.	.	.	ExpAA=20.87`PredHel=1`Topology=o15-37i	.	.	MCLKYSKVVGYAASQPIAFQLIIILKLTTNLALLYVWEIELMFQLIASVQEERNINYIVNGDQLGILEILQVQVGVYTNMANRFCQTLHKMLNIITSQATKEIDPHCNI*
Sp1_comp313162_c0_seq1	684	.	TG	T	9.05	.	INDEL;DP=11;VDB=0.0380;AF1=0.5002;AC1=1;DP4=1,0,2,0;MQ=50;FQ=-5.21;PV4=1,0.28,1,0.034	GT:PL:GQ	0/1:46,0,31:35											SAM	928	No hit in this database						No hit in this database		No hit in this database				No hit in this database		No hit in this database		comp313162_c0_seq1:366-695(+)	m.107446	.	.	.	ExpAA=20.87`PredHel=1`Topology=o15-37i	.	.	MCLKYSKVVGYAASQPIAFQLIIILKLTTNLALLYVWEIELMFQLIASVQEERNINYIVNGDQLGILEILQVQVGVYTNMANRFCQTLHKMLNIITSQATKEIDPHCNI*
Sp1_comp313162_c0_seq1	856	.	AAACGCAACGCA	AAACGCA	5.08	.	INDEL;DP=6;VDB=0.0190;AF1=0.5;AC1=1;DP4=2,0,1,0;MQ=50;FQ=7.36;PV4=1,0.0046,1,1	GT:PL:GQ	0/1:41,0,83:41											SAM	928	No hit in this database						No hit in this database		No hit in this database				No hit in this database		No hit in this database		comp313162_c0_seq1:366-695(+)	m.107446	.	.	.	ExpAA=20.87`PredHel=1`Topology=o15-37i	.	.	MCLKYSKVVGYAASQPIAFQLIIILKLTTNLALLYVWEIELMFQLIASVQEERNINYIVNGDQLGILEILQVQVGVYTNMANRFCQTLHKMLNIITSQATKEIDPHCNI*
Sp1_comp313163_c0_seq1	578	.	AAGGAG	AAGGAGGAG	214	.	INDEL;DP=35;VDB=0.0140;AF1=1;AC1=2;DP4=0,0,10,12;MQ=41;FQ=-101	GT:PL:GQ	1/1:255,66,0:99	Sp1_comp313163_c0_seq1	578	.	A	AAGG	1847.86	PASS	AC=6;AF=1.00;AN=6;DP=52;FS=0.000;MLEAC=6;MLEAF=1.00;MQ=58.90;MQ0=0;QD=30.94;RPA=1,2;RU=AGG;STR	GT:AD:DP:GQ:MLPSAC:MLPSAF:PL	1/1/1/1/1/1:0,41:50:32:6:1.00:1883,317,195,123,72,32,0	SG	1178	No hit in this database						No hit in this database		No hit in this database				No hit in this database		No hit in this database
Sp1_comp313163_c0_seq1	583	.	G	GGAA	18.3	.	INDEL;DP=36;VDB=0.0164;AF1=1;AC1=2;DP4=0,0,0,2;MQ=42;FQ=-40.5	GT:PL:GQ	1/1:57,6,0:10	Sp1_comp313163_c0_seq1	583	.	G	GGAA	1408.13	PASS	AC=6;AF=1.00;AN=6;BaseQRankSum=1.449;DP=54;FS=0.000;MLEAC=6;MLEAF=1.00;MQ=58.94;MQ0=0;MQRankSum=0.501;QD=26.08;ReadPosRankSum=1.028	GT:AD:DP:GQ:MLPSAC:MLPSAF:PL	1/1/1/1/1/1:2,45:52:12:6:1.00:1443,298,176,102,51,12,0	SG	1178	No hit in this database						No hit in this database		No hit in this database				No hit in this database		No hit in this database
Sp1_comp313163_c0_seq1	757	.	ATATAGA	ATATAGATTATAGA	104	.	INDEL;DP=16;VDB=0.0392;AF1=0.8294;AC1=1;DP4=1,0,5,1;MQ=34;FQ=-33.5;PV4=1,1,1,1	GT:PL:GQ	0/1:140,0,1:4	Sp1_comp313163_c0_seq1	757	.	A	ATATAGAT	3277.5	PASS	AC=5;AF=0.833;AN=6;BaseQRankSum=-1.104;DP=51;FS=0.000;MLEAC=5;MLEAF=0.833;MQ=60.00;MQ0=0;MQRankSum=-1.029;QD=27.54;ReadPosRankSum=0.285	GT:AD:DP:GQ:MLPSAC:MLPSAF:PL	0/1/1/1/1/1:10,39:51:8:5:0.833:3312,203,95,39,8,0,811	SG	1178	No hit in this database						No hit in this database		No hit in this database				No hit in this database		No hit in this database
Sp1_comp313163_c0_seq1	837	.	AG	AGG	171	.	INDEL;DP=19;VDB=0.0008;AF1=0.5;AC1=1;DP4=2,2,2,13;MQ=35;FQ=29.5;PV4=0.18,1,0.42,1	GT:PL:GQ	0/1:209,0,64:67	Sp1_comp313163_c0_seq1	837	.	A	AG	1416.1	PASS	AC=4;AF=0.667;AN=6;BaseQRankSum=-1.503;DP=58;FS=0.000;MLEAC=4;MLEAF=0.667;MQ=59.48;MQ0=0;MQRankSum=-0.774;QD=24.42;RPA=1,2;RU=G;ReadPosRankSum=0.738;STR	GT:AD:DP:GQ:MLPSAC:MLPSAF:PL	0/0/1/1/1/1:17,38:57:14:4:0.667:1451,161,63,18,0,14,574	SG	1178	No hit in this database						No hit in this database		No hit in this database				No hit in this database		No hit in this database
Sp1_comp313163_c0_seq1	1081	.	C	CT	366.84	PASS	AC=4;AF=0.667;AN=6;BaseQRankSum=0.745;DP=19;FS=1.808;MLEAC=4;MLEAF=0.667;MQ=56.60;MQ0=0;MQRankSum=0.044;QD=19.31;RPA=3,4;RU=T;ReadPosRankSum=-1.359;STR	GT:AD:DP:GQ:MLPSAC:MLPSAF:PL	0/0/1/1/1/1:6,13:19:5:4:0.667:400,54,21,6,0,5,185											GATK	1178	No hit in this database						No hit in this database		No hit in this database				No hit in this database		No hit in this database
Sp1_comp313163_c0_seq1	243	.	G	GA	284.08	PASS	AC=6;AF=1.00;AN=6;DP=8;FS=0.000;MLEAC=6;MLEAF=1.00;MQ=53.68;MQ0=0;QD=26.24	GT:AD:DP:GQ:MLPSAC:MLPSAF:PL	1/1/1/1/1/1:0,7:7:6:6:1.00:318,54,33,21,12,6,0											GATK	1178	No hit in this database						No hit in this database		No hit in this database				No hit in this database		No hit in this database
Sp1_comp313163_c0_seq1	409	.	C	CCT	544.43	PASS	AC=6;AF=1.00;AN=6;DP=13;FS=0.000;MLEAC=6;MLEAF=1.00;MQ=56.34;MQ0=0;QD=25.16	GT:AD:DP:GQ:MLPSAC:MLPSAF:PL	1/1/1/1/1/1:0,11:13:9:6:1.00:579,86,52,33,19,9,0											GATK	1178	No hit in this database						No hit in this database		No hit in this database				No hit in this database		No hit in this database
Sp1_comp313163_c0_seq1	475	.	GA	G	158.79	PASS	AC=6;AF=1.00;AN=6;DP=5;FS=0.000;MLEAC=6;MLEAF=1.00;MQ=60.00;MQ0=0;QD=31.76;RPA=5,4;RU=A;STR	GT:AD:DP:GQ:MLPSAC:MLPSAF:PL	1/1/1/1/1/1:0,5:5:4:6:1.00:192,39,24,15,9,4,0											GATK	1178	No hit in this database						No hit in this database		No hit in this database				No hit in this database		No hit in this database
Sp1_comp313163_c0_seq1	500	.	G	GCT	209.79	PASS	AC=6;AF=1.00;AN=6;DP=6;FS=0.000;MLEAC=6;MLEAF=1.00;MQ=60.00;MQ0=0;QD=34.97;RPA=1,2;RU=CT;STR	GT:AD:DP:GQ:MLPSAC:MLPSAF:PL	1/1/1/1/1/1:0,5:6:4:6:1.00:243,39,24,15,9,4,0											GATK	1178	No hit in this database						No hit in this database		No hit in this database				No hit in this database		No hit in this database
Sp1_comp313163_c0_seq1	661	.	CA	C	1151.07	PASS	AC=5;AF=0.833;AN=6;BaseQRankSum=2.266;DP=61;FS=1.253;MLEAC=5;MLEAF=0.833;MQ=58.14;MQ0=0;MQRankSum=0.538;QD=18.87;RPA=4,3;RU=A;ReadPosRankSum=2.642;STR	GT:AD:DP:GQ:MLPSAC:MLPSAF:PL	0/1/1/1/1/1:13,32:59:2:5:0.833:1184,179,90,43,15,0,2											GATK	1178	No hit in this database						No hit in this database		No hit in this database				No hit in this database		No hit in this database
Sp1_comp313163_c0_seq1	703	.	G	GA	468.62	PASS	AC=4;AF=0.667;AN=6;BaseQRankSum=1.802;DP=40;FS=0.000;MLEAC=4;MLEAF=0.667;MQ=60.00;MQ0=0;MQRankSum=-1.028;QD=11.72;ReadPosRankSum=-1.326	GT:AD:DP:GQ:MLPSAC:MLPSAF:PL	0/0/1/1/1/1:13,26:40:8:4:0.667:503,95,35,8,0,15,413											GATK	1178	No hit in this database						No hit in this database		No hit in this database				No hit in this database		No hit in this database
Sp1_comp313163_c0_seq1	706	.	CGTTTTG	C	1102.62	PASS	AC=3;AF=0.500;AN=6;BaseQRankSum=0.599;DP=28;FS=0.000;MLEAC=3;MLEAF=0.500;MQ=60.00;MQ0=0;MQRankSum=0.138;QD=19.69;ReadPosRankSum=2.119	GT:AD:DP:GQ:MLPSAC:MLPSAF:PL	0/0/0/1/1/1:13,15:28:4:3:0.500:1136,43,10,0,4,29,1156											GATK	1178	No hit in this database						No hit in this database		No hit in this database				No hit in this database		No hit in this database
Sp1_comp313163_c0_seq1	89	.	C	CATATATG	660.89	PASS	AC=2;AF=0.333;AN=6;BaseQRankSum=1.604;DP=23;FS=0.000;MLEAC=2;MLEAF=0.333;MQ=58.33;MQ0=0;MQRankSum=1.331;QD=12.31;ReadPosRankSum=1.126	GT:AD:DP:GQ:MLPSAC:MLPSAF:PL	0/0/0/0/1/1:14,8:22:3:2:0.333:694,11,0,3,18,52,1327											GATK	1178	No hit in this database						No hit in this database		No hit in this database				No hit in this database		No hit in this database
Sp1_comp313163_c0_seq1	983	.	CCGTGGGT	C	342.36	PASS	AC=6;AF=1.00;AN=6;DP=14;FS=0.000;MLEAC=6;MLEAF=1.00;MQ=56.12;MQ0=0;QD=10.48	GT:AD:DP:GQ:MLPSAC:MLPSAF:PL	1/1/1/1/1/1:0,4:13:3:6:1.00:375,31,19,12,7,3,0											GATK	1178	No hit in this database						No hit in this database		No hit in this database				No hit in this database		No hit in this database
Sp1_comp313165_c0_seq3	459	.	TTATATATA	TTATA	217	.	INDEL;DP=144;VDB=0.0399;AF1=0.5;AC1=1;DP4=10,11,28,44;MQ=47;FQ=217;PV4=0.61,1,1,1	GT:PL:GQ	0/1:255,0,255:99	Sp1_comp313165_c0_seq3	459	.	TTATA	T	4459.5	PASS	AC=4;AF=0.667;AN=6;BaseQRankSum=-0.532;DP=153;FS=0.000;MLEAC=4;MLEAF=0.667;MQ=59.70;MQ0=0;MQRankSum=0.032;QD=21.86;RPA=4,2;RU=TA;ReadPosRankSum=1.597;STR	GT:AD:DP:GQ:MLPSAC:MLPSAF:PL	0/0/1/1/1/1:47,73:153:8:4:0.667:4494,252,78,8,0,71,2147483647	SG	647	SPGI:CN25966	UniRef100_UPI0001984E79	PREDICTED: hypothetical protein n=1 Tax=Vitis vinifera RepID=UPI0001984E79	tr|Q9LQ84|Q9LQ84_ARATH	Putative uncharacterized protein OS=Arabidopsis thaliana GN=At1g01725	PREDICTED: hypothetical protein [Vitis vinifera]	gi|225454192|ref|XP_002272715.1|	PREDICTED: uncharacterized protein LOC100267043 [Vitis vinifera]	AT4G00530.1			unknown protein; FUNCTIONS IN: molecular_function unknown; INVOLVED IN: biological_process unknown; LOCATED IN: mitochondrion; EXPRESSED IN: 19 plant structures; EXPRESSED DURING: 9 growth stages; BEST Arabidopsis thaliana protein match is: unknown protein (TAIR:AT1G01725.1); Has 1807 Blast hits to 1807 proteins in 277 species: Archae - 0; Bacteria - 0; Metazoa - 736; Fungi - 347; Plants - 385; V…	No hit in this database		PGSC0003DMP400018148|PACid:24413145	AT4G00530.1
Sp1_comp313165_c0_seq3	488	.	GTT	GTTGCACACTT	217	.	INDEL;DP=99;VDB=0.0365;AF1=0.5;AC1=1;DP4=2,8,6,12;MQ=47;FQ=213;PV4=0.67,1,0.19,1	GT:PL:GQ	0/1:255,0,248:99	Sp1_comp313165_c0_seq3	488	.	G	GTTGCACAC	3101.03	PASS	AC=3;AF=0.500;AN=6;BaseQRankSum=0.704;DP=106;FS=0.000;MLEAC=3;MLEAF=0.500;MQ=59.56;MQ0=0;MQRankSum=0.651;QD=10.97;ReadPosRankSum=-2.440	GT:AD:DP:GQ:MLPSAC:MLPSAF:PL	0/0/0/1/1/1:55,48:106:14:3:0.500:3136,100,14,0,38,158,2147483647	SG	647	SPGI:CN25966	UniRef100_UPI0001984E79	PREDICTED: hypothetical protein n=1 Tax=Vitis vinifera RepID=UPI0001984E79	tr|Q9LQ84|Q9LQ84_ARATH	Putative uncharacterized protein OS=Arabidopsis thaliana GN=At1g01725	PREDICTED: hypothetical protein [Vitis vinifera]	gi|225454192|ref|XP_002272715.1|	PREDICTED: uncharacterized protein LOC100267043 [Vitis vinifera]	AT4G00530.1			unknown protein; FUNCTIONS IN: molecular_function unknown; INVOLVED IN: biological_process unknown; LOCATED IN: mitochondrion; EXPRESSED IN: 19 plant structures; EXPRESSED DURING: 9 growth stages; BEST Arabidopsis thaliana protein match is: unknown protein (TAIR:AT1G01725.1); Has 1807 Blast hits to 1807 proteins in 277 species: Archae - 0; Bacteria - 0; Metazoa - 736; Fungi - 347; Plants - 385; V…	No hit in this database		PGSC0003DMP400018148|PACid:24413145	AT4G00530.1
Sp1_comp313166_c0_seq2	105	.	CATATATATA	CATATATA,CATATATATATA	109	.	INDEL;DP=46;VDB=0.0118;AF1=1;AC1=2;DP4=0,0,13,0;MQ=43;FQ=-67.5	GT:PL:GQ	1/1:189,72,39,135,0,129:63	Sp1_comp313166_c0_seq2	105	.	CAT	C	1449.41	PASS	AC=4;AF=0.667;AN=6;BaseQRankSum=-1.549;DP=48;FS=0.000;MLEAC=4;MLEAF=0.667;MQ=60.00;MQ0=0;MQRankSum=-0.744;QD=30.20;RPA=4,3;RU=AT;ReadPosRankSum=-1.964;STR	GT:AD:DP:GQ:MLPSAC:MLPSAF:PL	0/0/1/1/1/1:12,35:48:1:4:0.667:1482,164,70,23,0,1,143	SG	1048	No hit in this database						gi|297802158|ref|XP_002868963.1|	homeobox-leucine zipper protein 22 [Arabidopsis lyrata subsp. lyrata]	AT4G37790.1	Homeobox-leucine zipper protein family	Encodes homeobox protein HAT22, member of the HD-Zip II family.	HAT22; FUNCTIONS IN: sequence-specific DNA binding transcription factor activity; INVOLVED IN: regulation of transcription, DNA-dependent, response to cytokinin stimulus; LOCATED IN: nucleus; EXPRESSED IN: 22 plant structures; EXPRESSED DURING: 13 growth stages; CONTAINS InterPro DOMAIN/s: Homeobox, conserved site (InterPro:IPR017970), Homeobox (InterPro:IPR001356), Homeodomain-like (InterPro:IPR…	cassava4.1_013986m|PACid:17973349	Homeobox-leucine zipper protein family	PGSC0003DMP400008768|PACid:24385640	Homeobox-leucine zipper protein family	comp313166_c0_seq2:148-1047(-)	m.107450	sp|P46604|HAT22_ARATH`P46604`Q:28-299,H:1-278`47.99%ID`E:8e-62`RecName: Full=Homeobox-leucine zipper protein HAT22; AltName: Full=Homeodomain-leucine zipper protein HAT22; Short=HD-ZIP protein 22;`Eukaryota; Viridiplantae; Streptophyta; Embryophyta; Tracheophyta; Spermatophyta; Magnoliophyta; eudicotyledons; core eudicotyledons; rosids; malvids; Brassicales; Brassicaceae; Camelineae; Arabidopsis.	PF00046.24^Homeobox^Homeobox domain^152-206^E:3.5e-15`PF02183.13^HALZ^Homeobox associated leucine zipper^208-241^E:2.7e-14	.	.	NOG259949	GO:0005634^cellular_component^nucleus`GO:0043565^molecular_function^sequence-specific DNA binding`GO:0003700^molecular_function^sequence-specific DNA binding transcription factor activity`GO:0009735^biological_process^response to cytokinin stimulus`GO:0006351^biological_process^transcription, DNA-dependent	MHIYILPSTQFIPYITTTNTSKVALKKMGLEDIYSTKLTLSLGSDDVPHREYDDHHLHRRHVYRQNKRSKPSPISDNYLPSLSLGLPWELKFEAMNDCCLQQASPAPPSSFSDSSLKREREIISGGEDEELEAEEKGSPGDDYQDEEVVGTRKKLRLNKEQSVVLEDSFKQHTTLNSKQKQELARRLSLRPRQVEVWFQNRRARTKLKQTEVDYEVLRKCYETLTDENRRLHKELQELKAANNQTTAPPFHMAATLSMCPSCERTYGGSTDSSAKFSISAAAGGKSHFFRSFLNPSAAC*
Sp1_comp313166_c0_seq2	965	.	ATTTTTTTT	ATTTTTTTTTT,ATTTTTTTTTTT	13	.	INDEL;DP=142;VDB=0.0042;AF1=0.543;AC1=1;DP4=2,40,1,57;MQ=50;FQ=-26.5;PV4=0.57,1,0.082,1	GT:PL:GQ	0/1:187,137,145,68,0,62:11	Sp1_comp313166_c0_seq2	965	.	A	AT,ATT	1576.86	PASS	AC=2,2;AF=0.333,0.333;AN=6;BaseQRankSum=-1.111;DP=147;FS=0.000;MLEAC=2,1;MLEAF=0.333,0.167;MQ=59.71;MQ0=0;MQRankSum=-1.947;QD=10.73;RPA=8,9,10;RU=T;ReadPosRankSum=-0.128;STR	GT:AD:DP:GQ:MLPSAC:MLPSAF	0/0/1/1/2/2:46,29,40:147:12:2,2:0.333,0.333	SG	1048	No hit in this database						gi|297802158|ref|XP_002868963.1|	homeobox-leucine zipper protein 22 [Arabidopsis lyrata subsp. lyrata]	AT4G37790.1	Homeobox-leucine zipper protein family	Encodes homeobox protein HAT22, member of the HD-Zip II family.	HAT22; FUNCTIONS IN: sequence-specific DNA binding transcription factor activity; INVOLVED IN: regulation of transcription, DNA-dependent, response to cytokinin stimulus; LOCATED IN: nucleus; EXPRESSED IN: 22 plant structures; EXPRESSED DURING: 13 growth stages; CONTAINS InterPro DOMAIN/s: Homeobox, conserved site (InterPro:IPR017970), Homeobox (InterPro:IPR001356), Homeodomain-like (InterPro:IPR…	cassava4.1_013986m|PACid:17973349	Homeobox-leucine zipper protein family	PGSC0003DMP400008768|PACid:24385640	Homeobox-leucine zipper protein family	comp313166_c0_seq2:148-1047(-)	m.107450	sp|P46604|HAT22_ARATH`P46604`Q:28-299,H:1-278`47.99%ID`E:8e-62`RecName: Full=Homeobox-leucine zipper protein HAT22; AltName: Full=Homeodomain-leucine zipper protein HAT22; Short=HD-ZIP protein 22;`Eukaryota; Viridiplantae; Streptophyta; Embryophyta; Tracheophyta; Spermatophyta; Magnoliophyta; eudicotyledons; core eudicotyledons; rosids; malvids; Brassicales; Brassicaceae; Camelineae; Arabidopsis.	PF00046.24^Homeobox^Homeobox domain^152-206^E:3.5e-15`PF02183.13^HALZ^Homeobox associated leucine zipper^208-241^E:2.7e-14	.	.	NOG259949	GO:0005634^cellular_component^nucleus`GO:0043565^molecular_function^sequence-specific DNA binding`GO:0003700^molecular_function^sequence-specific DNA binding transcription factor activity`GO:0009735^biological_process^response to cytokinin stimulus`GO:0006351^biological_process^transcription, DNA-dependent	MHIYILPSTQFIPYITTTNTSKVALKKMGLEDIYSTKLTLSLGSDDVPHREYDDHHLHRRHVYRQNKRSKPSPISDNYLPSLSLGLPWELKFEAMNDCCLQQASPAPPSSFSDSSLKREREIISGGEDEELEAEEKGSPGDDYQDEEVVGTRKKLRLNKEQSVVLEDSFKQHTTLNSKQKQELARRLSLRPRQVEVWFQNRRARTKLKQTEVDYEVLRKCYETLTDENRRLHKELQELKAANNQTTAPPFHMAATLSMCPSCERTYGGSTDSSAKFSISAAAGGKSHFFRSFLNPSAAC*
Sp1_comp313166_c0_seq2	96	.	A	AT	1080.9	PASS	AC=6;AF=1.00;AN=6;DP=29;FS=0.000;MLEAC=6;MLEAF=1.00;MQ=60.00;MQ0=0;QD=31.31;RPA=1,2;RU=T;STR	GT:AD:DP:GQ:MLPSAC:MLPSAF:PL	1/1/1/1/1/1:0,27:29:21:6:1.00:1116,210,129,81,48,21,0											GATK	1048	No hit in this database						gi|297802158|ref|XP_002868963.1|	homeobox-leucine zipper protein 22 [Arabidopsis lyrata subsp. lyrata]	AT4G37790.1	Homeobox-leucine zipper protein family	Encodes homeobox protein HAT22, member of the HD-Zip II family.	HAT22; FUNCTIONS IN: sequence-specific DNA binding transcription factor activity; INVOLVED IN: regulation of transcription, DNA-dependent, response to cytokinin stimulus; LOCATED IN: nucleus; EXPRESSED IN: 22 plant structures; EXPRESSED DURING: 13 growth stages; CONTAINS InterPro DOMAIN/s: Homeobox, conserved site (InterPro:IPR017970), Homeobox (InterPro:IPR001356), Homeodomain-like (InterPro:IPR…	cassava4.1_013986m|PACid:17973349	Homeobox-leucine zipper protein family	PGSC0003DMP400008768|PACid:24385640	Homeobox-leucine zipper protein family	comp313166_c0_seq2:148-1047(-)	m.107450	sp|P46604|HAT22_ARATH`P46604`Q:28-299,H:1-278`47.99%ID`E:8e-62`RecName: Full=Homeobox-leucine zipper protein HAT22; AltName: Full=Homeodomain-leucine zipper protein HAT22; Short=HD-ZIP protein 22;`Eukaryota; Viridiplantae; Streptophyta; Embryophyta; Tracheophyta; Spermatophyta; Magnoliophyta; eudicotyledons; core eudicotyledons; rosids; malvids; Brassicales; Brassicaceae; Camelineae; Arabidopsis.	PF00046.24^Homeobox^Homeobox domain^152-206^E:3.5e-15`PF02183.13^HALZ^Homeobox associated leucine zipper^208-241^E:2.7e-14	.	.	NOG259949	GO:0005634^cellular_component^nucleus`GO:0043565^molecular_function^sequence-specific DNA binding`GO:0003700^molecular_function^sequence-specific DNA binding transcription factor activity`GO:0009735^biological_process^response to cytokinin stimulus`GO:0006351^biological_process^transcription, DNA-dependent	MHIYILPSTQFIPYITTTNTSKVALKKMGLEDIYSTKLTLSLGSDDVPHREYDDHHLHRRHVYRQNKRSKPSPISDNYLPSLSLGLPWELKFEAMNDCCLQQASPAPPSSFSDSSLKREREIISGGEDEELEAEEKGSPGDDYQDEEVVGTRKKLRLNKEQSVVLEDSFKQHTTLNSKQKQELARRLSLRPRQVEVWFQNRRARTKLKQTEVDYEVLRKCYETLTDENRRLHKELQELKAANNQTTAPPFHMAATLSMCPSCERTYGGSTDSSAKFSISAAAGGKSHFFRSFLNPSAAC*
Sp1_comp313166_c0_seq2	23	.	CTATA	CTATATA	22.5	.	INDEL;DP=1;AF1=1;AC1=2;DP4=0,0,1,0;MQ=60;FQ=-37.5	GT:PL:GQ	1/1:60,3,0:6											SAM	1048	No hit in this database						gi|297802158|ref|XP_002868963.1|	homeobox-leucine zipper protein 22 [Arabidopsis lyrata subsp. lyrata]	AT4G37790.1	Homeobox-leucine zipper protein family	Encodes homeobox protein HAT22, member of the HD-Zip II family.	HAT22; FUNCTIONS IN: sequence-specific DNA binding transcription factor activity; INVOLVED IN: regulation of transcription, DNA-dependent, response to cytokinin stimulus; LOCATED IN: nucleus; EXPRESSED IN: 22 plant structures; EXPRESSED DURING: 13 growth stages; CONTAINS InterPro DOMAIN/s: Homeobox, conserved site (InterPro:IPR017970), Homeobox (InterPro:IPR001356), Homeodomain-like (InterPro:IPR…	cassava4.1_013986m|PACid:17973349	Homeobox-leucine zipper protein family	PGSC0003DMP400008768|PACid:24385640	Homeobox-leucine zipper protein family	comp313166_c0_seq2:148-1047(-)	m.107450	sp|P46604|HAT22_ARATH`P46604`Q:28-299,H:1-278`47.99%ID`E:8e-62`RecName: Full=Homeobox-leucine zipper protein HAT22; AltName: Full=Homeodomain-leucine zipper protein HAT22; Short=HD-ZIP protein 22;`Eukaryota; Viridiplantae; Streptophyta; Embryophyta; Tracheophyta; Spermatophyta; Magnoliophyta; eudicotyledons; core eudicotyledons; rosids; malvids; Brassicales; Brassicaceae; Camelineae; Arabidopsis.	PF00046.24^Homeobox^Homeobox domain^152-206^E:3.5e-15`PF02183.13^HALZ^Homeobox associated leucine zipper^208-241^E:2.7e-14	.	.	NOG259949	GO:0005634^cellular_component^nucleus`GO:0043565^molecular_function^sequence-specific DNA binding`GO:0003700^molecular_function^sequence-specific DNA binding transcription factor activity`GO:0009735^biological_process^response to cytokinin stimulus`GO:0006351^biological_process^transcription, DNA-dependent	MHIYILPSTQFIPYITTTNTSKVALKKMGLEDIYSTKLTLSLGSDDVPHREYDDHHLHRRHVYRQNKRSKPSPISDNYLPSLSLGLPWELKFEAMNDCCLQQASPAPPSSFSDSSLKREREIISGGEDEELEAEEKGSPGDDYQDEEVVGTRKKLRLNKEQSVVLEDSFKQHTTLNSKQKQELARRLSLRPRQVEVWFQNRRARTKLKQTEVDYEVLRKCYETLTDENRRLHKELQELKAANNQTTAPPFHMAATLSMCPSCERTYGGSTDSSAKFSISAAAGGKSHFFRSFLNPSAAC*
Sp1_comp313166_c0_seq2	964	.	C	CTTT	18.5	.	INDEL;DP=142;VDB=0.0042;AF1=0.5;AC1=1;DP4=12,52,1,12;MQ=49;FQ=21.5;PV4=0.45,2.1e-05,1,1	GT:PL:GQ	0/1:56,0,255:59											SAM	1048	No hit in this database						gi|297802158|ref|XP_002868963.1|	homeobox-leucine zipper protein 22 [Arabidopsis lyrata subsp. lyrata]	AT4G37790.1	Homeobox-leucine zipper protein family	Encodes homeobox protein HAT22, member of the HD-Zip II family.	HAT22; FUNCTIONS IN: sequence-specific DNA binding transcription factor activity; INVOLVED IN: regulation of transcription, DNA-dependent, response to cytokinin stimulus; LOCATED IN: nucleus; EXPRESSED IN: 22 plant structures; EXPRESSED DURING: 13 growth stages; CONTAINS InterPro DOMAIN/s: Homeobox, conserved site (InterPro:IPR017970), Homeobox (InterPro:IPR001356), Homeodomain-like (InterPro:IPR…	cassava4.1_013986m|PACid:17973349	Homeobox-leucine zipper protein family	PGSC0003DMP400008768|PACid:24385640	Homeobox-leucine zipper protein family	comp313166_c0_seq2:148-1047(-)	m.107450	sp|P46604|HAT22_ARATH`P46604`Q:28-299,H:1-278`47.99%ID`E:8e-62`RecName: Full=Homeobox-leucine zipper protein HAT22; AltName: Full=Homeodomain-leucine zipper protein HAT22; Short=HD-ZIP protein 22;`Eukaryota; Viridiplantae; Streptophyta; Embryophyta; Tracheophyta; Spermatophyta; Magnoliophyta; eudicotyledons; core eudicotyledons; rosids; malvids; Brassicales; Brassicaceae; Camelineae; Arabidopsis.	PF00046.24^Homeobox^Homeobox domain^152-206^E:3.5e-15`PF02183.13^HALZ^Homeobox associated leucine zipper^208-241^E:2.7e-14	.	.	NOG259949	GO:0005634^cellular_component^nucleus`GO:0043565^molecular_function^sequence-specific DNA binding`GO:0003700^molecular_function^sequence-specific DNA binding transcription factor activity`GO:0009735^biological_process^response to cytokinin stimulus`GO:0006351^biological_process^transcription, DNA-dependent	MHIYILPSTQFIPYITTTNTSKVALKKMGLEDIYSTKLTLSLGSDDVPHREYDDHHLHRRHVYRQNKRSKPSPISDNYLPSLSLGLPWELKFEAMNDCCLQQASPAPPSSFSDSSLKREREIISGGEDEELEAEEKGSPGDDYQDEEVVGTRKKLRLNKEQSVVLEDSFKQHTTLNSKQKQELARRLSLRPRQVEVWFQNRRARTKLKQTEVDYEVLRKCYETLTDENRRLHKELQELKAANNQTTAPPFHMAATLSMCPSCERTYGGSTDSSAKFSISAAAGGKSHFFRSFLNPSAAC*
Sp1_comp313167_c0_seq1	966	.	C	CTAA	2573.84	PASS	AC=5;AF=0.833;AN=6;BaseQRankSum=-1.920;DP=72;FS=11.773;MLEAC=5;MLEAF=0.833;MQ=60.00;MQ0=0;MQRankSum=2.512;QD=27.21;RPA=1,2;RU=TAA;ReadPosRankSum=0.179;STR	GT:AD:DP:GQ:MLPSAC:MLPSAF:PL	0/1/1/1/1/1:13,47:72:6:5:0.833:2608,238,109,42,6,0,622											GATK	1149	SPGI:CN07788	UniRef100_B9RUU4	Peptidyl-prolyl cis-trans isomerase, putative n=1 Tax=Ricinus communis RepID=B9RUU4_RICCO	sp|Q9SSA5-1|CYP38_ARATH	Isoform 1 of Peptidyl-prolyl cis-trans isomerase CYP38, chloroplastic OS=Arabidopsis thaliana GN=CYP38	protein	gi|460372959|ref|XP_004232290.1|	PREDICTED: peptidyl-prolyl cis-trans isomerase CYP38, chloroplastic-like [Solanum lycopersicum]	AT3G01480.2	cyclophilin 38	Encodes a chloroplast cyclophilin functioning in the assembly and maintenance of photosystem II (PSII) supercomplexes.	cyclophilin 38 (CYP38); FUNCTIONS IN: peptidyl-prolyl cis-trans isomerase activity; INVOLVED IN: protein folding, photosystem II assembly, photosystem II stabilization, defense response to bacterium; LOCATED IN: thylakoid, chloroplast thylakoid membrane, chloroplast thylakoid lumen, chloroplast; EXPRESSED IN: 24 plant structures; EXPRESSED DURING: 13 growth stages; CONTAINS InterPro DOMAIN/s: Cyc…	cassava4.1_007440m|PACid:17976663	cyclophilin 38	PGSC0003DMP400001052|PACid:24428140	cyclophilin 38	comp313167_c0_seq1:371-1081(-)	m.107451	sp|Q9SSA5|CYP38_ARATH`Q9SSA5`Q:23-235,H:2-211`56.48%ID`E:6e-68`RecName: Full=Peptidyl-prolyl cis-trans isomerase CYP38, chloroplastic; Short=PPIase CYP38; EC=5.2.1.8; AltName: Full=Rotamase CYP38; AltName: Full=Thylakoid lumen PPIase; Flags: Precursor;`Eukaryota; Viridiplantae; Streptophyta; Embryophyta; Tracheophyta; Spermatophyta; Magnoliophyta; eudicotyledons; core eudicotyledons; rosids; malv…	.	.	.	COG0652^ Peptidyl-prolyl cis-trans isomerase (rotamase) - cyclophilin family	GO:0009570^cellular_component^chloroplast stroma`GO:0009543^cellular_component^chloroplast thylakoid lumen`GO:0009535^cellular_component^chloroplast thylakoid membrane`GO:0031977^cellular_component^thylakoid lumen`GO:0003755^molecular_function^peptidyl-prolyl cis-trans isomerase activity`GO:0042742^biological_process^defense response to bacterium`GO:0006457^biological_process^protein folding`GO:0…	MFGSPNSMAPSSISSHSHLLVTSSTFNPLKRNSLINGISFAPTFRTQFSSRRLAPLCSSQFPPPFHLPDHKQKDGMFWLKKSAISIALAGWLISGMPALGWGGDGNARSPALPDVSVLISGPPIKDPGALLRYALPIDNKAIREVQKPLEDITESLKVAGVRALDSVERNVRQASRALKQGRTLIVSGLAKSKVEHGTELLNKLEAGLDELQQIVEDRNRDAVAPKQKELLNYVGS*
Sp1_comp313167_c0_seq1	341	.	ACTGCAGAAATCCAATGCCCCAGGAAGATCTCAGCT	ACT	217	.	INDEL;DP=77;VDB=0.0380;AF1=0.5;AC1=1;DP4=27,19,8,7;MQ=50;FQ=217;PV4=0.77,1,1,1	GT:PL:GQ	0/1:255,0,255:99											SAM	1149	SPGI:CN07788	UniRef100_B9RUU4	Peptidyl-prolyl cis-trans isomerase, putative n=1 Tax=Ricinus communis RepID=B9RUU4_RICCO	sp|Q9SSA5-1|CYP38_ARATH	Isoform 1 of Peptidyl-prolyl cis-trans isomerase CYP38, chloroplastic OS=Arabidopsis thaliana GN=CYP38	protein	gi|460372959|ref|XP_004232290.1|	PREDICTED: peptidyl-prolyl cis-trans isomerase CYP38, chloroplastic-like [Solanum lycopersicum]	AT3G01480.2	cyclophilin 38	Encodes a chloroplast cyclophilin functioning in the assembly and maintenance of photosystem II (PSII) supercomplexes.	cyclophilin 38 (CYP38); FUNCTIONS IN: peptidyl-prolyl cis-trans isomerase activity; INVOLVED IN: protein folding, photosystem II assembly, photosystem II stabilization, defense response to bacterium; LOCATED IN: thylakoid, chloroplast thylakoid membrane, chloroplast thylakoid lumen, chloroplast; EXPRESSED IN: 24 plant structures; EXPRESSED DURING: 13 growth stages; CONTAINS InterPro DOMAIN/s: Cyc…	cassava4.1_007440m|PACid:17976663	cyclophilin 38	PGSC0003DMP400001052|PACid:24428140	cyclophilin 38	comp313167_c0_seq1:371-1081(-)	m.107451	sp|Q9SSA5|CYP38_ARATH`Q9SSA5`Q:23-235,H:2-211`56.48%ID`E:6e-68`RecName: Full=Peptidyl-prolyl cis-trans isomerase CYP38, chloroplastic; Short=PPIase CYP38; EC=5.2.1.8; AltName: Full=Rotamase CYP38; AltName: Full=Thylakoid lumen PPIase; Flags: Precursor;`Eukaryota; Viridiplantae; Streptophyta; Embryophyta; Tracheophyta; Spermatophyta; Magnoliophyta; eudicotyledons; core eudicotyledons; rosids; malv…	.	.	.	COG0652^ Peptidyl-prolyl cis-trans isomerase (rotamase) - cyclophilin family	GO:0009570^cellular_component^chloroplast stroma`GO:0009543^cellular_component^chloroplast thylakoid lumen`GO:0009535^cellular_component^chloroplast thylakoid membrane`GO:0031977^cellular_component^thylakoid lumen`GO:0003755^molecular_function^peptidyl-prolyl cis-trans isomerase activity`GO:0042742^biological_process^defense response to bacterium`GO:0006457^biological_process^protein folding`GO:0…	MFGSPNSMAPSSISSHSHLLVTSSTFNPLKRNSLINGISFAPTFRTQFSSRRLAPLCSSQFPPPFHLPDHKQKDGMFWLKKSAISIALAGWLISGMPALGWGGDGNARSPALPDVSVLISGPPIKDPGALLRYALPIDNKAIREVQKPLEDITESLKVAGVRALDSVERNVRQASRALKQGRTLIVSGLAKSKVEHGTELLNKLEAGLDELQQIVEDRNRDAVAPKQKELLNYVGS*
Sp1_comp313167_c1_seq1	385	.	TTAT	TTATAT	217	.	INDEL;DP=70;VDB=0.0392;AF1=0.5;AC1=1;DP4=8,15,9,15;MQ=49;FQ=217;PV4=1,0.0012,0.47,0.49	GT:PL:GQ	0/1:255,0,255:99	Sp1_comp313167_c1_seq1	385	.	T	TTA	943.91	PASS	AC=2;AF=0.333;AN=6;BaseQRankSum=0.500;DP=81;FS=0.995;MLEAC=2;MLEAF=0.333;MQ=59.77;MQ0=0;MQRankSum=0.335;QD=11.65;RPA=1,2;RU=TA;ReadPosRankSum=0.269;STR	GT:AD:DP:GQ:MLPSAC:MLPSAF:PL	0/0/0/0/1/1:53,24:81:21:2:0.333:979,21,0,24,87,2147483647,2147483647	SG	546	SPGI:CN15951	UniRef100_B9RUU4	Peptidyl-prolyl cis-trans isomerase, putative n=1 Tax=Ricinus communis RepID=B9RUU4_RICCO	sp|Q9SSA5-1|CYP38_ARATH	Isoform 1 of Peptidyl-prolyl cis-trans isomerase CYP38, chloroplastic OS=Arabidopsis thaliana GN=CYP38	protein	gi|255552604|ref|XP_002517345.1|	peptidyl-prolyl cis-trans isomerase, putative [Ricinus communis]	AT3G01480.1	cyclophilin 38	Encodes a chloroplast cyclophilin functioning in the assembly and maintenance of photosystem II (PSII) supercomplexes.	cyclophilin 38 (CYP38); FUNCTIONS IN: peptidyl-prolyl cis-trans isomerase activity; INVOLVED IN: protein folding, photosystem II assembly, photosystem II stabilization, defense response to bacterium; LOCATED IN: in 6 components; EXPRESSED IN: 25 plant structures; EXPRESSED DURING: 14 growth stages; CONTAINS InterPro DOMAIN/s: Cyclophilin-like (InterPro:IPR015891), Peptidyl-prolyl cis-trans isomer…	cassava4.1_007440m|PACid:17976663	cyclophilin 38	PGSC0003DMP400001054|PACid:24428143	cyclophilin 38	comp313167_c1_seq1:1-363(+)	m.107458	sp|O49939|TLP40_SPIOL`O49939`Q:1-120,H:330-449`89.17%ID`E:7e-72`RecName: Full=Peptidyl-prolyl cis-trans isomerase, chloroplastic; EC=5.2.1.8; AltName: Full=40 kDa thylakoid lumen PPIase; AltName: Full=40 kDa thylakoid lumen rotamase; Flags: Precursor;`Eukaryota; Viridiplantae; Streptophyta; Embryophyta; Tracheophyta; Spermatophyta; Magnoliophyta; eudicotyledons; core eudicotyledons; Caryophyllale…	PF00160.16^Pro_isomerase^Cyclophilin type peptidyl-prolyl cis-trans isomerase/CLD^31-97^E:1.2e-10	.	.	.	GO:0009543^cellular_component^chloroplast thylakoid lumen`GO:0003755^molecular_function^peptidyl-prolyl cis-trans isomerase activity`GO:0006457^biological_process^protein folding`GO:0000413^biological_process^protein peptidyl-prolyl isomerization	TIPLEIMVNGEKVPFYGATLEELGLYKAQTRLPFNAFGTMAMARDEFENNSASSQVFWLLKESELTPSNANILDGRYAVFGYVTENEDYLADLKVGDVIESMQVVSGLDNLVNPSYKIAG*
Sp1_comp313168_c0_seq1	1442	.	CATA	CATATA	214	.	INDEL;DP=21;VDB=0.0380;AF1=1;AC1=2;DP4=0,0,7,6;MQ=48;FQ=-73.5	GT:PL:GQ	1/1:255,39,0:75	Sp1_comp313168_c0_seq1	1442	.	C	CAT	658.08	PASS	AC=6;AF=1.00;AN=6;DP=21;FS=0.000;MLEAC=6;MLEAF=1.00;MQ=60.00;MQ0=0;QD=31.34;RPA=1,2;RU=AT;STR	GT:AD:DP:GQ:MLPSAC:MLPSAF:PL	1/1/1/1/1/1:0,17:21:13:6:1.00:693,129,79,50,30,13,0	SG	2071	No hit in this database						gi|147782177|emb|CAN63193.1|	hypothetical protein VITISV_017130 [Vitis vinifera]	ATMG00810.1	DNA/RNA polymerases superfamily protein	hypothetical protein	DNA/RNA polymerases superfamily protein; CONTAINS InterPro DOMAIN/s: Reverse transcriptase, RNA-dependent DNA polymerase (InterPro:IPR013103); BEST Arabidopsis thaliana protein match is: cysteine-rich RLK (RECEPTOR-like protein kinase) 8 (TAIR:AT4G23160.1).	cassava4.1_000824m|PACid:17960905	RNA helicase family protein	PGSC0003DMP400018174|PACid:24400256	cysteine-rich RLK (RECEPTOR-like protein kinase) 8
Sp1_comp313168_c0_seq1	1739	.	CT	CTAGCTT	206	.	INDEL;DP=13;VDB=0.0298;AF1=0.5;AC1=1;DP4=2,4,3,4;MQ=49;FQ=157;PV4=1,1,1,1	GT:PL:GQ	0/1:244,0,192:99	Sp1_comp313168_c0_seq1	1739	.	C	CTAGCT	504.89	PASS	AC=3;AF=0.500;AN=6;BaseQRankSum=0.377;DP=13;FS=0.000;MLEAC=3;MLEAF=0.500;MQ=60.00;MQ0=0;MQRankSum=-0.377;QD=23.30;ReadPosRankSum=1.656	GT:AD:DP:GQ:MLPSAC:MLPSAF:PL	0/0/0/1/1/1:6,7:13:2:3:0.500:537,20,5,0,2,13,399	SG	2071	No hit in this database						gi|147782177|emb|CAN63193.1|	hypothetical protein VITISV_017130 [Vitis vinifera]	ATMG00810.1	DNA/RNA polymerases superfamily protein	hypothetical protein	DNA/RNA polymerases superfamily protein; CONTAINS InterPro DOMAIN/s: Reverse transcriptase, RNA-dependent DNA polymerase (InterPro:IPR013103); BEST Arabidopsis thaliana protein match is: cysteine-rich RLK (RECEPTOR-like protein kinase) 8 (TAIR:AT4G23160.1).	cassava4.1_000824m|PACid:17960905	RNA helicase family protein	PGSC0003DMP400018174|PACid:24400256	cysteine-rich RLK (RECEPTOR-like protein kinase) 8
Sp1_comp313168_c0_seq1	1445	.	A	ATG	106	.	INDEL;DP=18;VDB=0.0322;AF1=1;AC1=2;DP4=0,0,0,5;MQ=49;FQ=-49.5	GT:PL:GQ	1/1:146,15,0:27											SAM	2071	No hit in this database						gi|147782177|emb|CAN63193.1|	hypothetical protein VITISV_017130 [Vitis vinifera]	ATMG00810.1	DNA/RNA polymerases superfamily protein	hypothetical protein	DNA/RNA polymerases superfamily protein; CONTAINS InterPro DOMAIN/s: Reverse transcriptase, RNA-dependent DNA polymerase (InterPro:IPR013103); BEST Arabidopsis thaliana protein match is: cysteine-rich RLK (RECEPTOR-like protein kinase) 8 (TAIR:AT4G23160.1).	cassava4.1_000824m|PACid:17960905	RNA helicase family protein	PGSC0003DMP400018174|PACid:24400256	cysteine-rich RLK (RECEPTOR-like protein kinase) 8
Sp1_comp313168_c0_seq1	578	.	CCTTCATGTCTTCA	CCTTCA	22.5	.	INDEL;DP=28;VDB=0.0365;AF1=0.5;AC1=1;DP4=6,14,1,2;MQ=49;FQ=25.5;PV4=1,0.00015,0.022,0.37	GT:PL:GQ	0/1:60,0,255:63											SAM	2071	No hit in this database						gi|147782177|emb|CAN63193.1|	hypothetical protein VITISV_017130 [Vitis vinifera]	ATMG00810.1	DNA/RNA polymerases superfamily protein	hypothetical protein	DNA/RNA polymerases superfamily protein; CONTAINS InterPro DOMAIN/s: Reverse transcriptase, RNA-dependent DNA polymerase (InterPro:IPR013103); BEST Arabidopsis thaliana protein match is: cysteine-rich RLK (RECEPTOR-like protein kinase) 8 (TAIR:AT4G23160.1).	cassava4.1_000824m|PACid:17960905	RNA helicase family protein	PGSC0003DMP400018174|PACid:24400256	cysteine-rich RLK (RECEPTOR-like protein kinase) 8
Sp1_comp313168_c0_seq1	712	.	CAT	C	70.5	.	INDEL;DP=11;VDB=0.0400;AF1=0.5;AC1=1;DP4=6,1,1,2;MQ=49;FQ=73.5;PV4=0.18,0.22,0.14,0.45	GT:PL:GQ	0/1:108,0,209:99											SAM	2071	No hit in this database						gi|147782177|emb|CAN63193.1|	hypothetical protein VITISV_017130 [Vitis vinifera]	ATMG00810.1	DNA/RNA polymerases superfamily protein	hypothetical protein	DNA/RNA polymerases superfamily protein; CONTAINS InterPro DOMAIN/s: Reverse transcriptase, RNA-dependent DNA polymerase (InterPro:IPR013103); BEST Arabidopsis thaliana protein match is: cysteine-rich RLK (RECEPTOR-like protein kinase) 8 (TAIR:AT4G23160.1).	cassava4.1_000824m|PACid:17960905	RNA helicase family protein	PGSC0003DMP400018174|PACid:24400256	cysteine-rich RLK (RECEPTOR-like protein kinase) 8
Sp1_comp313168_c0_seq1	811	.	CTGT	CTGTGT	38.5	.	INDEL;DP=17;VDB=0.0399;AF1=0.5;AC1=1;DP4=7,2,1,3;MQ=46;FQ=41.5;PV4=0.22,0.051,0.17,0.097	GT:PL:GQ	0/1:76,0,224:79											SAM	2071	No hit in this database						gi|147782177|emb|CAN63193.1|	hypothetical protein VITISV_017130 [Vitis vinifera]	ATMG00810.1	DNA/RNA polymerases superfamily protein	hypothetical protein	DNA/RNA polymerases superfamily protein; CONTAINS InterPro DOMAIN/s: Reverse transcriptase, RNA-dependent DNA polymerase (InterPro:IPR013103); BEST Arabidopsis thaliana protein match is: cysteine-rich RLK (RECEPTOR-like protein kinase) 8 (TAIR:AT4G23160.1).	cassava4.1_000824m|PACid:17960905	RNA helicase family protein	PGSC0003DMP400018174|PACid:24400256	cysteine-rich RLK (RECEPTOR-like protein kinase) 8
Sp1_comp313168_c0_seq1	9	.	A	AG	214	.	INDEL;DP=12;VDB=0.0000;AF1=1;AC1=2;DP4=0,0,7,3;MQ=58;FQ=-64.5	GT:PL:GQ	1/1:255,30,0:57											SAM	2071	No hit in this database						gi|147782177|emb|CAN63193.1|	hypothetical protein VITISV_017130 [Vitis vinifera]	ATMG00810.1	DNA/RNA polymerases superfamily protein	hypothetical protein	DNA/RNA polymerases superfamily protein; CONTAINS InterPro DOMAIN/s: Reverse transcriptase, RNA-dependent DNA polymerase (InterPro:IPR013103); BEST Arabidopsis thaliana protein match is: cysteine-rich RLK (RECEPTOR-like protein kinase) 8 (TAIR:AT4G23160.1).	cassava4.1_000824m|PACid:17960905	RNA helicase family protein	PGSC0003DMP400018174|PACid:24400256	cysteine-rich RLK (RECEPTOR-like protein kinase) 8
Sp1_comp313171_c0_seq1	302	.	CTTA	CTTATTA	120	.	INDEL;DP=12;VDB=0.0365;AF1=0.5;AC1=1;DP4=1,2,3,2;MQ=48;FQ=84.5;PV4=1,0.34,0.068,1	GT:PL:GQ	0/1:158,0,119:99	Sp1_comp313171_c0_seq1	302	.	C	CTTA	380.33	PASS	AC=3;AF=0.500;AN=6;BaseQRankSum=0.146;DP=18;FS=0.000;MLEAC=3;MLEAF=0.500;MQ=60.00;MQ0=0;MQRankSum=0.732;QD=21.13;RPA=1,2;RU=TTA;ReadPosRankSum=1.122;STR	GT:AD:DP:GQ:MLPSAC:MLPSAF:PL	0/0/0/1/1/1:7,10:18:0:3:0.500:412,31,8,0,0,12,336	SG	800	No hit in this database						No hit in this database		No hit in this database				No hit in this database		No hit in this database
Sp1_comp313171_c0_seq1	412	.	CTCCAAGAG	C	476.63	PASS	AC=3;AF=0.500;AN=6;BaseQRankSum=-1.159;DP=10;FS=0.000;MLEAC=3;MLEAF=0.500;MQ=60.00;MQ0=0;MQRankSum=0.000;QD=17.87;ReadPosRankSum=1.652	GT:AD:DP:GQ:MLPSAC:MLPSAF:PL	0/0/0/1/1/1:4,5:10:1:3:0.500:508,15,4,0,1,8,328											GATK	800	No hit in this database						No hit in this database		No hit in this database				No hit in this database		No hit in this database
Sp1_comp313171_c0_seq1	340	.	CTA	CTACGGAGTA	45.5	.	INDEL;DP=12;VDB=0.0343;AF1=0.5;AC1=1;DP4=1,0,0,2;MQ=50;FQ=7.36;PV4=0.33,0.5,1,1	GT:PL:GQ	0/1:83,0,41:44											SAM	800	No hit in this database						No hit in this database		No hit in this database				No hit in this database		No hit in this database
Sp1_comp313172_c0_seq2	30	.	ACAT	ACATCAT	205	.	INDEL;DP=10;VDB=0.0001;AF1=0.5;AC1=1;DP4=1,1,5,2;MQ=57;FQ=46.5;PV4=1,0.00017,1,0.31	GT:PL:GQ	0/1:243,0,81:84											SAM	1421	SPGI:CN19006	UniRef100_Q66GI9	Probable anion transporter 4, chloroplastic n=2 Tax=Arabidopsis thaliana RepID=ANTR4_ARATH	tr|B3H4C5|B3H4C5_ARATH	Uncharacterized protein At3g46980.3 OS=Arabidopsis thaliana GN=At3g46980	protein	gi|460402934|ref|XP_004246962.1|	PREDICTED: probable anion transporter 4, chloroplastic-like [Solanum lycopersicum]	AT3G46980.2	phosphate transporter 4;3	Encodes an inorganic phosphate transporter (PHT4;3).	phosphate transporter 4;3 (PHT4;3); FUNCTIONS IN: organic anion transmembrane transporter activity, carbohydrate transmembrane transporter activity, inorganic phosphate transmembrane transporter activity, sugar:hydrogen symporter activity; INVOLVED IN: transmembrane transport; LOCATED IN: membrane; EXPRESSED IN: 23 plant structures; EXPRESSED DURING: 13 growth stages; CONTAINS InterPro DOMAIN/s: …	cassava4.1_005390m|PACid:17966249	phosphate transporter 4;3	PGSC0003DMP400035286|PACid:24399768	phosphate transporter 4;2	comp313172_c0_seq2:177-1424(+)	m.107465	sp|Q66GI9|ANTR4_ARATH`Q66GI9`Q:74-415,H:79-417`71.93%ID`E:2e-166`RecName: Full=Probable anion transporter 4, chloroplastic; AltName: Full=Phosphate transporter PHT4;3; Flags: Precursor;`Eukaryota; Viridiplantae; Streptophyta; Embryophyta; Tracheophyta; Spermatophyta; Magnoliophyta; eudicotyledons; core eudicotyledons; rosids; malvids; Brassicales; Brassicaceae; Camelineae; Arabidopsis.	PF07690.11^MFS_1^Major Facilitator Superfamily^116-398^E:4.7e-44`PF00083.19^Sugar_tr^Sugar (and other) transporter^145-263^E:1.7e-06	.	ExpAA=170.21`PredHel=8`Topology=i115-137o147-169i176-198o208-230i237-259o264-286i338-360o373-395i	COG0477^ Permeases of the major facilitator superfamily	GO:0031969^cellular_component^chloroplast membrane`GO:0016021^cellular_component^integral to membrane`GO:0005315^molecular_function^inorganic phosphate transmembrane transporter activity`GO:0055085^biological_process^transmembrane transport	MYCYTSASNMNSPASLRHTVTSPGLQSLKPSKRRLLSNVKLPSRLSNRSCSEFLTVNSILRREFSTRNLRLTAIKASSNDARSVAGGSFRDRGGVREPSFAEFITSERVKVVAMLALALALCNADRVVMSVAIVPLSASHGWRQSFAGVVQSSFLWGYLISPIAGGTLVDYFGGKVVMAWGVTLWSLATFLTPWAMEVSLWALLSMRMLLGIAEGVALPCMNNMIARWFPQTERSRAVGMAMAGFQLGSAIGLTLSPILMSQGGLFGPFVIFGLSGFLWVLVWVSATSSTPERSRQISLNELRYIQNKGLSHSDVDSKMKTAKVIPPFRRLLSKLPTWSLIVANSMHSWGFFVILSWMPIYFKTIYRVDLRHAAWFSAVPWSMMALMGYIAGVLSDRMI…
Sp1_comp313176_c1_seq1	235	.	CAAAAAAAAA	CAAAAAAAA	6.91	.	INDEL;DP=32;VDB=0.0398;AF1=0.8294;AC1=1;DP4=4,3,12,6;MQ=49;FQ=-33.5;PV4=0.67,9.8e-09,0.27,1	GT:PL:GQ	0/1:42,0,1:5	Sp1_comp313176_c1_seq1	235	.	CA	C	507.17	PASS	AC=4;AF=0.667;AN=6;BaseQRankSum=-0.292;DP=30;FS=3.823;MLEAC=4;MLEAF=0.667;MQ=60.00;MQ0=0;MQRankSum=-0.186;QD=16.91;RPA=9,8;RU=A;ReadPosRankSum=0.027;STR	GT:AD:DP:GQ:MLPSAC:MLPSAF:PL	0/0/1/1/1/1:8,19:30:6:4:0.667:541,82,33,10,0,6,175	SG	407	No hit in this database						No hit in this database		No hit in this database				No hit in this database		No hit in this database
Sp1_comp313178_c0_seq1	327	.	GA	G	67.5	.	INDEL;DP=18;VDB=0.0298;AF1=0.5;AC1=1;DP4=3,5,4,2;MQ=48;FQ=70.5;PV4=0.59,0.014,1,0.29	GT:PL:GQ	0/1:105,0,186:99	Sp1_comp313178_c0_seq1	327	.	GA	G	199.04	PASS	AC=3;AF=0.500;AN=6;BaseQRankSum=0.194;DP=14;FS=5.569;MLEAC=3;MLEAF=0.500;MQ=60.00;MQ0=0;MQRankSum=-1.226;QD=14.22;ReadPosRankSum=-0.271	GT:AD:DP:GQ:MLPSAC:MLPSAF:PL	0/0/0/1/1/1:8,6:14:1:3:0.500:231,11,1,0,7,25,322	SG	429	No hit in this database						No hit in this database		No hit in this database				No hit in this database		No hit in this database
Sp1_comp313178_c0_seq1	224	.	GTATA	GTA	9.04	.	INDEL;DP=19;VDB=0.0271;AF1=0.5;AC1=1;DP4=7,9,1,1;MQ=49;FQ=11.8;PV4=1,0.41,1,0.39	GT:PL:GQ	0/1:46,0,255:48											SAM	429	No hit in this database						No hit in this database		No hit in this database				No hit in this database		No hit in this database
Sp1_comp313179_c2_seq1	660	.	ATCACACG	A	8389.19	PASS	AC=2;AF=0.333;AN=6;BaseQRankSum=-1.930;DP=241;FS=11.174;MLEAC=2;MLEAF=0.333;MQ=59.30;MQ0=0;MQRankSum=0.614;QD=14.92;ReadPosRankSum=4.130	GT:AD:DP:GQ:MLPSAC:MLPSAF:PL	0/0/0/0/1/1:141,94:240:11:2:0.333:8424,146,0,11,141,2147483647,2147483647											GATK	1073	SPGI:CN22447	UniRef100_B9SR46	2-oxoglutarate dehydrogenase, putative n=1 Tax=Ricinus communis RepID=B9SR46_RICCO	tr|Q9ZRQ2|Q9ZRQ2_ARAT	2-oxoglutarate dehydrogenase, E1 subunit OS=Arabidopsis thaliana	2-oxoglutarate e1 component	gi|224100929|ref|XP_002312072.1|	predicted protein [Populus trichocarpa]	AT5G65750.1	2-oxoglutarate dehydrogenase, E1 component		2-oxoglutarate dehydrogenase, E1 component; FUNCTIONS IN: oxoglutarate dehydrogenase (succinyl-transferring) activity, cobalt ion binding, zinc ion binding; INVOLVED IN: response to cadmium ion; LOCATED IN: mitochondrion; EXPRESSED IN: 23 plant structures; EXPRESSED DURING: 11 growth stages; CONTAINS InterPro DOMAIN/s: 2-oxoglutarate dehydrogenase, E1 component (InterPro:IPR011603), Dehydrogenase…	cassava4.1_000822m|PACid:17992054	2-oxoglutarate dehydrogenase, E1 component	PGSC0003DMP400040714|PACid:24387719	2-oxoglutarate dehydrogenase, E1 component
Sp1_comp313179_c2_seq1	956	.	A	ATTTATAG	4283	PASS	AC=4;AF=0.667;AN=6;BaseQRankSum=1.738;DP=74;FS=1.127;MLEAC=4;MLEAF=0.667;MQ=59.63;MQ0=0;MQRankSum=0.439;QD=24.81;ReadPosRankSum=-0.860	GT:AD:DP:GQ:MLPSAC:MLPSAF:PL	0/0/1/1/1/1:24,46:73:15:4:0.667:4318,181,66,15,0,28,2133											GATK	1073	SPGI:CN22447	UniRef100_B9SR46	2-oxoglutarate dehydrogenase, putative n=1 Tax=Ricinus communis RepID=B9SR46_RICCO	tr|Q9ZRQ2|Q9ZRQ2_ARAT	2-oxoglutarate dehydrogenase, E1 subunit OS=Arabidopsis thaliana	2-oxoglutarate e1 component	gi|224100929|ref|XP_002312072.1|	predicted protein [Populus trichocarpa]	AT5G65750.1	2-oxoglutarate dehydrogenase, E1 component		2-oxoglutarate dehydrogenase, E1 component; FUNCTIONS IN: oxoglutarate dehydrogenase (succinyl-transferring) activity, cobalt ion binding, zinc ion binding; INVOLVED IN: response to cadmium ion; LOCATED IN: mitochondrion; EXPRESSED IN: 23 plant structures; EXPRESSED DURING: 11 growth stages; CONTAINS InterPro DOMAIN/s: 2-oxoglutarate dehydrogenase, E1 component (InterPro:IPR011603), Dehydrogenase…	cassava4.1_000822m|PACid:17992054	2-oxoglutarate dehydrogenase, E1 component	PGSC0003DMP400040714|PACid:24387719	2-oxoglutarate dehydrogenase, E1 component
Sp1_comp313179_c2_seq1	740	.	GTTATTAT	GTTAT	46.5	.	INDEL;DP=158;VDB=0.0380;AF1=0.5;AC1=1;DP4=47,46,15,13;MQ=48;FQ=49.5;PV4=0.83,2.3e-61,0.00043,1	GT:PL:GQ	0/1:84,0,255:87											SAM	1073	SPGI:CN22447	UniRef100_B9SR46	2-oxoglutarate dehydrogenase, putative n=1 Tax=Ricinus communis RepID=B9SR46_RICCO	tr|Q9ZRQ2|Q9ZRQ2_ARAT	2-oxoglutarate dehydrogenase, E1 subunit OS=Arabidopsis thaliana	2-oxoglutarate e1 component	gi|224100929|ref|XP_002312072.1|	predicted protein [Populus trichocarpa]	AT5G65750.1	2-oxoglutarate dehydrogenase, E1 component		2-oxoglutarate dehydrogenase, E1 component; FUNCTIONS IN: oxoglutarate dehydrogenase (succinyl-transferring) activity, cobalt ion binding, zinc ion binding; INVOLVED IN: response to cadmium ion; LOCATED IN: mitochondrion; EXPRESSED IN: 23 plant structures; EXPRESSED DURING: 11 growth stages; CONTAINS InterPro DOMAIN/s: 2-oxoglutarate dehydrogenase, E1 component (InterPro:IPR011603), Dehydrogenase…	cassava4.1_000822m|PACid:17992054	2-oxoglutarate dehydrogenase, E1 component	PGSC0003DMP400040714|PACid:24387719	2-oxoglutarate dehydrogenase, E1 component
Sp1_comp313179_c2_seq1	745	.	TATC	T	217	.	INDEL;DP=152;VDB=0.0271;AF1=0.5;AC1=1;DP4=46,48,17,15;MQ=48;FQ=217;PV4=0.84,2.4e-16,7.9e-06,1	GT:PL:GQ	0/1:255,0,255:99											SAM	1073	SPGI:CN22447	UniRef100_B9SR46	2-oxoglutarate dehydrogenase, putative n=1 Tax=Ricinus communis RepID=B9SR46_RICCO	tr|Q9ZRQ2|Q9ZRQ2_ARAT	2-oxoglutarate dehydrogenase, E1 subunit OS=Arabidopsis thaliana	2-oxoglutarate e1 component	gi|224100929|ref|XP_002312072.1|	predicted protein [Populus trichocarpa]	AT5G65750.1	2-oxoglutarate dehydrogenase, E1 component		2-oxoglutarate dehydrogenase, E1 component; FUNCTIONS IN: oxoglutarate dehydrogenase (succinyl-transferring) activity, cobalt ion binding, zinc ion binding; INVOLVED IN: response to cadmium ion; LOCATED IN: mitochondrion; EXPRESSED IN: 23 plant structures; EXPRESSED DURING: 11 growth stages; CONTAINS InterPro DOMAIN/s: 2-oxoglutarate dehydrogenase, E1 component (InterPro:IPR011603), Dehydrogenase…	cassava4.1_000822m|PACid:17992054	2-oxoglutarate dehydrogenase, E1 component	PGSC0003DMP400040714|PACid:24387719	2-oxoglutarate dehydrogenase, E1 component
Sp1_comp313179_c2_seq1	996	.	CATAT	CAT	207	.	INDEL;DP=26;VDB=0.0014;AF1=1;AC1=2;DP4=0,0,2,5;MQ=48;FQ=-55.5	GT:PL:GQ	1/1:247,21,0:39											SAM	1073	SPGI:CN22447	UniRef100_B9SR46	2-oxoglutarate dehydrogenase, putative n=1 Tax=Ricinus communis RepID=B9SR46_RICCO	tr|Q9ZRQ2|Q9ZRQ2_ARAT	2-oxoglutarate dehydrogenase, E1 subunit OS=Arabidopsis thaliana	2-oxoglutarate e1 component	gi|224100929|ref|XP_002312072.1|	predicted protein [Populus trichocarpa]	AT5G65750.1	2-oxoglutarate dehydrogenase, E1 component		2-oxoglutarate dehydrogenase, E1 component; FUNCTIONS IN: oxoglutarate dehydrogenase (succinyl-transferring) activity, cobalt ion binding, zinc ion binding; INVOLVED IN: response to cadmium ion; LOCATED IN: mitochondrion; EXPRESSED IN: 23 plant structures; EXPRESSED DURING: 11 growth stages; CONTAINS InterPro DOMAIN/s: 2-oxoglutarate dehydrogenase, E1 component (InterPro:IPR011603), Dehydrogenase…	cassava4.1_000822m|PACid:17992054	2-oxoglutarate dehydrogenase, E1 component	PGSC0003DMP400040714|PACid:24387719	2-oxoglutarate dehydrogenase, E1 component
Sp1_comp313183_c0_seq1	1085	.	AC	ACCGC	214	.	INDEL;DP=175;VDB=0.0365;AF1=1;AC1=2;DP4=0,0,77,79;MQ=45;FQ=-290	GT:PL:GQ	1/1:255,255,0:99	Sp1_comp313183_c0_seq1	1085	.	A	ACCG	10857.9	PASS	AC=6;AF=1.00;AN=6;DP=180;FS=0.000;MLEAC=6;MLEAF=1.00;MQ=59.85;MQ0=0;QD=29.49	GT:AD:DP:GQ:MLPSAC:MLPSAF:PL	1/1/1/1/1/1:0,178:179:99:6:1.00:10893,1385,849,536,313,141,0	SG	1421	SPGI:CN13886	UniRef100_C5X420	Putative uncharacterized protein Sb02g041270 n=1 Tax=Sorghum bicolor RepID=C5X420_SORBI	tr|Q2HIG7|Q2HIG7_ARATH	At4g26550 OS=Arabidopsis thaliana	protein sft2	gi|460412321|ref|XP_004251550.1|	PREDICTED: protein transport protein SFT2-like [Solanum lycopersicum]	AT4G26550.1	Got1/Sft2-like vescicle transport protein family		Got1/Sft2-like vescicle transport protein family; FUNCTIONS IN: molecular_function unknown; INVOLVED IN: vesicle-mediated transport; LOCATED IN: cellular_component unknown; EXPRESSED IN: 22 plant structures; EXPRESSED DURING: 13 growth stages; CONTAINS InterPro DOMAIN/s: Vesicle transport protein, Got1/SFT2-like (InterPro:IPR007305), Vesicle transport protein, SFT2-like (InterPro:IPR011691); BEST…	cassava4.1_015420m|PACid:17980502	Got1/Sft2-like vescicle transport protein family	PGSC0003DMP400050230|PACid:24380894	Got1/Sft2-like vescicle transport protein family	comp313183_c0_seq1:100-774(+)	m.107491	sp|P38166|SFT2_YEAST`P38166`Q:13-212,H:6-203`26.5%ID`E:3e-18`RecName: Full=Protein transport protein SFT2;`Eukaryota; Fungi; Dikarya; Ascomycota; Saccharomycotina; Saccharomycetes; Saccharomycetales; Saccharomycetaceae; Saccharomyces.	PF04178.7^Got1^Got1/Sft2-like family^98-212^E:7.2e-33	.	ExpAA=83.33`PredHel=4`Topology=o92-114i121-139o154-171i178-200o	COG5102^ Membrane protein involved in ER to Golgi transport	GO:0000139^cellular_component^Golgi membrane`GO:0016021^cellular_component^integral to membrane`GO:0006895^biological_process^Golgi to endosome transport`GO:0015031^biological_process^protein transport	MHKTAQAWFTGGPSNDLQKKSPSLLADWNAYAAAKDDEASSSLGFDLEAAVRTANDKVTGTFGVVSKGVRDLPGNFQSATSTVPSGKALMYFGLFLSAGVFFIFIAFTMFLPVMVIMPQKFAICFTIGCAFIIGSFFALKGPKNQLSHMLSKERLPFTAVFIGSMVGTVYVSMVMHSYILCVLFSVVQVLALAYYAISYFPGGSTGMKFLSSTLASSILRCFGR*
Sp1_comp313183_c0_seq1	1196	.	GCAT	GAT	214	.	INDEL;DP=66;VDB=0.0140;AF1=1;AC1=2;DP4=0,0,12,50;MQ=50;FQ=-213	GT:PL:GQ	1/1:255,178,0:99	Sp1_comp313183_c0_seq1	1196	.	GC	G	2885.86	PASS	AC=6;AF=1.00;AN=6;DP=66;FS=0.000;MLEAC=6;MLEAF=1.00;MQ=60.00;MQ0=0;QD=29.50	GT:AD:DP:GQ:MLPSAC:MLPSAF:PL	1/1/1/1/1/1:0,65:66:51:6:1.00:2921,505,310,196,114,51,0	SG	1421	SPGI:CN13886	UniRef100_C5X420	Putative uncharacterized protein Sb02g041270 n=1 Tax=Sorghum bicolor RepID=C5X420_SORBI	tr|Q2HIG7|Q2HIG7_ARATH	At4g26550 OS=Arabidopsis thaliana	protein sft2	gi|460412321|ref|XP_004251550.1|	PREDICTED: protein transport protein SFT2-like [Solanum lycopersicum]	AT4G26550.1	Got1/Sft2-like vescicle transport protein family		Got1/Sft2-like vescicle transport protein family; FUNCTIONS IN: molecular_function unknown; INVOLVED IN: vesicle-mediated transport; LOCATED IN: cellular_component unknown; EXPRESSED IN: 22 plant structures; EXPRESSED DURING: 13 growth stages; CONTAINS InterPro DOMAIN/s: Vesicle transport protein, Got1/SFT2-like (InterPro:IPR007305), Vesicle transport protein, SFT2-like (InterPro:IPR011691); BEST…	cassava4.1_015420m|PACid:17980502	Got1/Sft2-like vescicle transport protein family	PGSC0003DMP400050230|PACid:24380894	Got1/Sft2-like vescicle transport protein family	comp313183_c0_seq1:100-774(+)	m.107491	sp|P38166|SFT2_YEAST`P38166`Q:13-212,H:6-203`26.5%ID`E:3e-18`RecName: Full=Protein transport protein SFT2;`Eukaryota; Fungi; Dikarya; Ascomycota; Saccharomycotina; Saccharomycetes; Saccharomycetales; Saccharomycetaceae; Saccharomyces.	PF04178.7^Got1^Got1/Sft2-like family^98-212^E:7.2e-33	.	ExpAA=83.33`PredHel=4`Topology=o92-114i121-139o154-171i178-200o	COG5102^ Membrane protein involved in ER to Golgi transport	GO:0000139^cellular_component^Golgi membrane`GO:0016021^cellular_component^integral to membrane`GO:0006895^biological_process^Golgi to endosome transport`GO:0015031^biological_process^protein transport	MHKTAQAWFTGGPSNDLQKKSPSLLADWNAYAAAKDDEASSSLGFDLEAAVRTANDKVTGTFGVVSKGVRDLPGNFQSATSTVPSGKALMYFGLFLSAGVFFIFIAFTMFLPVMVIMPQKFAICFTIGCAFIIGSFFALKGPKNQLSHMLSKERLPFTAVFIGSMVGTVYVSMVMHSYILCVLFSVVQVLALAYYAISYFPGGSTGMKFLSSTLASSILRCFGR*
Sp1_comp313183_c0_seq1	1298	.	GTTTTTTTTT	GTTTTTT,GTTTTTTT	120	.	INDEL;DP=16;VDB=0.0380;AF1=1;AC1=2;DP4=0,0,2,12;MQ=47;FQ=-61.5	GT:PL:GQ	1/1:215,81,54,167,0,152:51	Sp1_comp313183_c0_seq1	1298	.	GTTT	GT,G	571.86	PASS	AC=2,4;AF=0.333,0.667;AN=6;DP=16;FS=0.000;MLEAC=1,1;MLEAF=0.167,0.167;MQ=60.00;MQ0=0;QD=31.57;RPA=9,7,6;RU=T;STR	GT:AD:DP:GQ:MLPSAC:MLPSAF	1/1/2/2/2/2:0,5,9:16:2:2,4:0.333,0.667	SG	1421	SPGI:CN13886	UniRef100_C5X420	Putative uncharacterized protein Sb02g041270 n=1 Tax=Sorghum bicolor RepID=C5X420_SORBI	tr|Q2HIG7|Q2HIG7_ARATH	At4g26550 OS=Arabidopsis thaliana	protein sft2	gi|460412321|ref|XP_004251550.1|	PREDICTED: protein transport protein SFT2-like [Solanum lycopersicum]	AT4G26550.1	Got1/Sft2-like vescicle transport protein family		Got1/Sft2-like vescicle transport protein family; FUNCTIONS IN: molecular_function unknown; INVOLVED IN: vesicle-mediated transport; LOCATED IN: cellular_component unknown; EXPRESSED IN: 22 plant structures; EXPRESSED DURING: 13 growth stages; CONTAINS InterPro DOMAIN/s: Vesicle transport protein, Got1/SFT2-like (InterPro:IPR007305), Vesicle transport protein, SFT2-like (InterPro:IPR011691); BEST…	cassava4.1_015420m|PACid:17980502	Got1/Sft2-like vescicle transport protein family	PGSC0003DMP400050230|PACid:24380894	Got1/Sft2-like vescicle transport protein family	comp313183_c0_seq1:100-774(+)	m.107491	sp|P38166|SFT2_YEAST`P38166`Q:13-212,H:6-203`26.5%ID`E:3e-18`RecName: Full=Protein transport protein SFT2;`Eukaryota; Fungi; Dikarya; Ascomycota; Saccharomycotina; Saccharomycetes; Saccharomycetales; Saccharomycetaceae; Saccharomyces.	PF04178.7^Got1^Got1/Sft2-like family^98-212^E:7.2e-33	.	ExpAA=83.33`PredHel=4`Topology=o92-114i121-139o154-171i178-200o	COG5102^ Membrane protein involved in ER to Golgi transport	GO:0000139^cellular_component^Golgi membrane`GO:0016021^cellular_component^integral to membrane`GO:0006895^biological_process^Golgi to endosome transport`GO:0015031^biological_process^protein transport	MHKTAQAWFTGGPSNDLQKKSPSLLADWNAYAAAKDDEASSSLGFDLEAAVRTANDKVTGTFGVVSKGVRDLPGNFQSATSTVPSGKALMYFGLFLSAGVFFIFIAFTMFLPVMVIMPQKFAICFTIGCAFIIGSFFALKGPKNQLSHMLSKERLPFTAVFIGSMVGTVYVSMVMHSYILCVLFSVVQVLALAYYAISYFPGGSTGMKFLSSTLASSILRCFGR*
[truncated: 39,695 more rows]
