# Supplementary material for: Comparative analysis of the root transcriptomes of cultivated sweetpotato (Ipomoea batatas [L.] Lam) and its wild ancestor (Ipomoea trifida [Kunth] G. Don)
Source: BMC Plant Biol. 2017 Jan 13;17:9. doi: 10.1186/s12870-016-0950-x (PMC5234144; doi:10.1186/s12870-016-0950-x)
Supplement: Additional file 13: — InDels identified in I. batatas (Sp1). (ZIP 34.3 MB) [file 12870_2016_950_MOESM13_ESM.zip › Add. file 13-1. InDels identified in Ib (Sp1).xlsx]

## Sheet: Sheet1
																						Blastn results from Sweet potato gene index						Blastx results from nr blast		Blastx results from Arabidopsis (TAIR10) database				Blastx results from Casava (Phytozome) database		Blastx results from potato (Phytozome) database			Trinotate information								OrthoMCL
Contig ID	POS	ID	REF	ALT	QUAL	FILTER	INFO1	INFO2	INFO3	Contig ID	POS	ID	REF	ALT	QUAL	FILTER	INFO4	INFO5	INFO6	SG/GATK/SAM	Lengths	Sweet potato geneid	Uniref Hit ID	Uniref Hit Description	Arabidopsis Hit ID	Arabidopsis Hit Description	Description	Hit ID	Hit Description	Arabidopsis_HitID	Arabidopsis_Hit_ShortDescription	Arabidopsis_Hit_CuratorSummary	Arabidopsis_Hit_Computational_description	Casava_HitID	Casava_Hit_Description	Potato_Hit_ID	Potato_Hit_Description	transcript_id	prot_id	TopBlastHit	Pfam	SignalP	TmHMM	eggnog	gene_ontology	prot_seq	OrthoMCL_paralogs	OrthoMCLorthologs
Sp1_comp1000121_c0_seq1	175	.	T	TATCC	143	.	INDEL;DP=9;VDB=0.0365;AF1=0.5;AC1=1;DP4=2,1,4,1;MQ=47;FQ=62.5;PV4=1,1,1,1	GT:PL:GQ	0/1:181,0,97:99	Sp1_comp1000121_c0_seq1	175	.	T	TATCC	212.46	PASS	AC=3;AF=0.500;AN=6;BaseQRankSum=0.000;DP=8;FS=0.000;MLEAC=3;MLEAF=0.500;MQ=60.00;MQ0=0;MQRankSum=1.300;QD=19.92;ReadPosRankSum=1.754	GT:AD:DP:GQ:MLPSAC:MLPSAF:PL	0/0/0/1/1/1:3,4:8:0:3:0.500:243,12,3,0,0,5,180	SG	292	No hit in this database						No hit in this database		No hit in this database				No hit in this database		No hit in this database
Sp1_comp1000121_c0_seq1	121	.	A	ATGGACT	54.5	.	INDEL;DP=14;VDB=0.0365;AF1=0.5;AC1=1;DP4=8,3,1,2;MQ=49;FQ=57.5;PV4=0.51,0.48,0.00048,1	GT:PL:GQ	0/1:92,0,255:95											SAM	292	No hit in this database						No hit in this database		No hit in this database				No hit in this database		No hit in this database
Sp1_comp1000132_c0_seq1	219	.	GCAAA	GCAAATAGTCAAA	187	.	INDEL;DP=19;VDB=0.0365;AF1=0.5;AC1=1;DP4=4,6,5,2;MQ=49;FQ=190;PV4=0.33,1,1,0.47	GT:PL:GQ	0/1:225,0,255:99	Sp1_comp1000132_c0_seq1	219	.	G	GCAAATAGT	1101.7	PASS	AC=3;AF=0.500;AN=6;BaseQRankSum=1.929;DP=27;FS=1.580;MLEAC=3;MLEAF=0.500;MQ=60.00;MQ0=0;MQRankSum=1.260;QD=15.30;ReadPosRankSum=0.386	GT:AD:DP:GQ:MLPSAC:MLPSAF:PL	0/0/0/1/1/1:14,12:27:4:3:0.500:1135,26,4,0,9,39,1218	SG	322	No hit in this database						No hit in this database		No hit in this database				No hit in this database		No hit in this database
Sp1_comp1000132_c0_seq1	182	.	CTTAGGC	CTTAGGCAGTTAGGC	15.6	.	INDEL;DP=17;VDB=0.0398;AF1=0.5;AC1=1;DP4=3,5,2,0;MQ=47;FQ=18.5;PV4=0.44,1,0.055,1	GT:PL:GQ	0/1:53,0,255:56											SAM	322	No hit in this database						No hit in this database		No hit in this database				No hit in this database		No hit in this database
Sp1_comp1000257_c0_seq1	132	.	TTTC	T	5.79	.	INDEL;DP=14;VDB=0.0345;AF1=0.5;AC1=1;DP4=3,5,1,1;MQ=50;FQ=8.19;PV4=1,0.00027,1,1	GT:PL:GQ	0/1:42,0,255:43	Sp1_comp1000257_c0_seq1	132	.	TTTC	T	325.01	PASS	AC=3;AF=0.500;AN=6;BaseQRankSum=0.259;DP=12;FS=0.000;MLEAC=3;MLEAF=0.500;MQ=60.00;MQ0=0;MQRankSum=0.259;QD=27.08;ReadPosRankSum=-1.191	GT:AD:DP:GQ:MLPSAC:MLPSAF:PL	0/0/0/1/1/1:6,6:12:3:3:0.500:357,15,3,0,3,15,350	SG	304	No hit in this database						No hit in this database		No hit in this database				No hit in this database		No hit in this database
Sp1_comp1000257_c0_seq1	74	.	TG	TGG	76	.	INDEL;DP=9;VDB=0.0398;AF1=1;AC1=2;DP4=0,0,2,2;MQ=53;FQ=-46.5	GT:PL:GQ	1/1:116,12,0:21											SAM	304	No hit in this database						No hit in this database		No hit in this database				No hit in this database		No hit in this database
Sp1_comp1000503_c0_seq1	192	.	GTTTTTTTT	GTTTTTTT	12	.	INDEL;DP=7;VDB=0.0014;AF1=1;AC1=2;DP4=0,0,2,3;MQ=49;FQ=-49.5	GT:PL:GQ	1/1:52,15,0:22											SAM	260	No hit in this database						No hit in this database		No hit in this database				No hit in this database		No hit in this database
Sp1_comp1000560_c0_seq1	146	.	TATGG	TATGGATGG	12.7	.	INDEL;DP=1;AF1=1;AC1=2;DP4=0,0,0,1;MQ=50;FQ=-37.5	GT:PL:GQ	1/1:50,3,0:5											SAM	274	No hit in this database						No hit in this database		No hit in this database				No hit in this database		No hit in this database
Sp1_comp1000619_c0_seq1	359	.	GAAAAAAAAA	GAAAAAAAAAAAAAAAA,GAAAAAAAAAAAAAAA,GAAAAAAAAAAAAAAAAA	133	.	INDEL;DP=18;VDB=0.0298;AF1=1;AC1=2;DP4=0,0,5,3;MQ=46;FQ=-49.5	GT:PL:GQ	1/1:250,92,77,171,0,165,212,46,129,209:27											SAM	395	No hit in this database						No hit in this database		No hit in this database				No hit in this database		No hit in this database
Sp1_comp1000783_c0_seq1	132	.	CTCAAG	CTCAAGTTCAAG	214	.	INDEL;DP=11;VDB=0.0244;AF1=1;AC1=2;DP4=0,0,5,4;MQ=46;FQ=-61.5	GT:PL:GQ	1/1:255,27,0:51	Sp1_comp1000783_c0_seq1	132	.	C	CTCAAGT	993.31	PASS	AC=6;AF=1.00;AN=6;DP=12;FS=0.000;MLEAC=6;MLEAF=1.00;MQ=60.00;MQ0=0;QD=30.55	GT:AD:DP:GQ:MLPSAC:MLPSAF:PL	1/1/1/1/1/1:0,12:12:10:6:1.00:1028,93,57,36,21,10,0	SG	381	No hit in this database						gi|359489182|ref|XP_002265239.2|	PREDICTED: DNA2-like helicase-like [Vitis vinifera]	AT1G08840.1	DNA replication helicase, putative		embryo defective 2411 (emb2411); FUNCTIONS IN: ATP-dependent DNA helicase activity, DNA binding, ATP binding; INVOLVED IN: DNA replication, embryo development ending in seed dormancy; LOCATED IN: chloroplast; EXPRESSED IN: 23 plant structures; EXPRESSED DURING: 13 growth stages; CONTAINS InterPro DOMAIN/s: DNA helicase, UvrD/REP type (InterPro:IPR000212), DNA replication factor Dna2 (InterPro:IPR…	No hit in this database		No hit in this database
Sp1_comp1000852_c0_seq1	96	.	AT	ATT	66.5	.	INDEL;DP=29;VDB=0.0392;AF1=0.5;AC1=1;DP4=3,3,2,6;MQ=43;FQ=69.5;PV4=0.58,5e-05,0.0006,1	GT:PL:GQ	0/1:104,0,129:99	Sp1_comp1000852_c0_seq1	96	.	A	AT	555.58	PASS	AC=4;AF=0.667;AN=6;BaseQRankSum=-0.311;DP=25;FS=0.000;MLEAC=4;MLEAF=0.667;MQ=60.00;MQ0=0;MQRankSum=-0.651;QD=22.22;RPA=1,2;RU=T;ReadPosRankSum=0.991;STR	GT:AD:DP:GQ:MLPSAC:MLPSAF:PL	0/0/1/1/1/1:9,16:25:4:4:0.667:589,61,21,4,0,11,270	SG	303	No hit in this database						No hit in this database		No hit in this database				No hit in this database		No hit in this database
Sp1_comp1000852_c0_seq1	58	.	GTTTT	GTTT	46.5	.	INDEL;DP=26;VDB=0.0173;AF1=0.5;AC1=1;DP4=3,1,2,3;MQ=57;FQ=27.5;PV4=0.52,5.1e-05,1,1	GT:PL:GQ	0/1:84,0,62:65											SAM	303	No hit in this database						No hit in this database		No hit in this database				No hit in this database		No hit in this database
Sp1_comp1000949_c0_seq1	312	.	TACACACACA	TACACACA	42.5	.	INDEL;DP=7;VDB=0.0400;AF1=0.5;AC1=1;DP4=3,0,1,1;MQ=50;FQ=45.5;PV4=0.4,0.34,0.14,0.14	GT:PL:GQ	0/1:80,0,103:83											SAM	462	No hit in this database						No hit in this database		No hit in this database				No hit in this database		No hit in this database
Sp1_comp1001076_c0_seq1	160	.	AAGAGAGAGAGA	AAGAGAGAGA	64	.	INDEL;DP=28;VDB=0.0392;AF1=1;AC1=2;DP4=0,0,2,2;MQ=40;FQ=-46.5	GT:PL:GQ	1/1:104,12,0:21	Sp1_comp1001076_c0_seq1	160	.	AAG	A	1190.9	PASS	AC=6;AF=1.00;AN=6;DP=31;FS=0.000;MLEAC=6;MLEAF=1.00;MQ=60.00;MQ0=0;QD=32.43;RPA=5,4;RU=AG;STR	GT:AD:DP:GQ:MLPSAC:MLPSAF:PL	1/1/1/1/1/1:0,26:31:21:6:1.00:1226,202,124,78,46,21,0	SG	246	No hit in this database						No hit in this database		No hit in this database				No hit in this database		No hit in this database
Sp1_comp1001076_c0_seq1	47	.	GAAAAAAA	GAAAAAAAAA,GAAAAAAAAAA	22.5	.	INDEL;DP=6;VDB=0.0001;AF1=1;AC1=2;DP4=0,0,1,3;MQ=42;FQ=-43.5	GT:PL:GQ	1/1:93,40,31,59,0,56:15											SAM	246	No hit in this database						No hit in this database		No hit in this database				No hit in this database		No hit in this database
Sp1_comp1001160_c0_seq1	174	.	TTA	T	24.5	.	INDEL;DP=15;VDB=0.0099;AF1=0.5;AC1=1;DP4=5,0,3,1;MQ=43;FQ=26;PV4=0.44,0.22,0.0018,1	GT:PL:GQ	0/1:62,0,66:64											SAM	243	No hit in this database						No hit in this database		No hit in this database				No hit in this database		No hit in this database
Sp1_comp1001160_c0_seq1	196	.	ATT	ATTT	3.25	.	INDEL;DP=11;VDB=0.0014;AF1=1;AC1=2;DP4=0,0,1,0;MQ=45;FQ=-37.5	GT:PL:GQ	0/1:38,3,0:4											SAM	243	No hit in this database						No hit in this database		No hit in this database				No hit in this database		No hit in this database
Sp1_comp1001275_c0_seq1	309	.	G	GC	81.6	.	INDEL;DP=7;VDB=0.0271;AF1=1;AC1=2;DP4=0,0,3,3;MQ=49;FQ=-52.5	GT:PL:GQ	1/1:122,18,0:33	Sp1_comp1001275_c0_seq1	309	.	G	GC	284.08	PASS	AC=6;AF=1.00;AN=6;DP=7;FS=0.000;MLEAC=6;MLEAF=1.00;MQ=60.00;MQ0=0;QD=29.21	GT:AD:DP:GQ:MLPSAC:MLPSAF:PL	1/1/1/1/1/1:0,7:7:6:6:1.00:318,54,33,21,12,6,0	SG	506	No hit in this database						No hit in this database		No hit in this database				No hit in this database		No hit in this database
Sp1_comp1001275_c0_seq1	255	.	C	CGTGCACATTCCG	52.2	.	INDEL;DP=5;VDB=0.0398;AF1=1;AC1=2;DP4=0,0,0,2;MQ=50;FQ=-40.5	GT:PL:GQ	1/1:91,6,0:10											SAM	506	No hit in this database						No hit in this database		No hit in this database				No hit in this database		No hit in this database
Sp1_comp1001275_c0_seq1	379	.	TAAAAAAAA	TAAAAAAAAAAA,TAAAAAAAAA,TAAAAAAAAAA	42.4	.	INDEL;DP=6;VDB=0.0380;AF1=1;AC1=2;DP4=0,0,4,2;MQ=50;FQ=-43.5	GT:PL:GQ	1/1:102,29,20,83,0,77,88,9,64,85:16											SAM	506	No hit in this database						No hit in this database		No hit in this database				No hit in this database		No hit in this database
Sp1_comp1001275_c0_seq1	66	.	CA	CATTCACTA	9.93	.	INDEL;DP=4;VDB=0.0180;AF1=0.5;AC1=1;DP4=3,0,1,0;MQ=53;FQ=12.7;PV4=1,1,1,1	GT:PL:GQ	0/1:47,0,101:49											SAM	506	No hit in this database						No hit in this database		No hit in this database				No hit in this database		No hit in this database
Sp1_comp1001287_c0_seq1	172	.	CTTTTTTT	CTTTTTTTTT	10.6	.	INDEL;DP=8;VDB=0.0305;AF1=1;AC1=2;DP4=0,0,0,2;MQ=46;FQ=-40.5	GT:PL:GQ	1/1:49,6,0:9											SAM	363	No hit in this database						No hit in this database		No hit in this database				No hit in this database		No hit in this database
Sp1_comp1001448_c0_seq1	220	.	GAAA	GAA	80	.	INDEL;DP=6;VDB=0.0398;AF1=1;AC1=2;DP4=0,0,2,2;MQ=43;FQ=-46.5	GT:PL:GQ	1/1:120,12,0:21	Sp1_comp1001448_c0_seq1	220	.	GA	G	210.36	PASS	AC=6;AF=1.00;AN=6;DP=8;FS=0.000;MLEAC=6;MLEAF=1.00;MQ=60.00;MQ0=0;QD=26.30;RPA=3,2;RU=A;STR	GT:AD:DP:GQ:MLPSAC:MLPSAF:PL	1/1/1/1/1/1:0,6:8:5:6:1.00:244,47,29,18,11,5,0	SG	446	No hit in this database						No hit in this database		No hit in this database				No hit in this database		No hit in this database
Sp1_comp1001448_c0_seq1	118	.	AATTC	A	18.5	.	INDEL;DP=9;VDB=0.0345;AF1=0.5;AC1=1;DP4=6,1,0,2;MQ=42;FQ=21.5;PV4=0.083,1,1,0.019	GT:PL:GQ	0/1:56,0,180:59											SAM	446	No hit in this database						No hit in this database		No hit in this database				No hit in this database		No hit in this database
Sp1_comp1001448_c0_seq1	285	.	ACTACAGTTTTTAC	A	82	.	INDEL;DP=4;VDB=0.0254;AF1=1;AC1=2;DP4=0,0,1,3;MQ=39;FQ=-46.5	GT:PL:GQ	1/1:122,12,0:21											SAM	446	No hit in this database						No hit in this database		No hit in this database				No hit in this database		No hit in this database
Sp1_comp1001448_c0_seq1	59	.	ATGCTGTATGTGC	ATGC	62.2	.	INDEL;DP=3;VDB=0.0189;AF1=1;AC1=2;DP4=0,0,2,0;MQ=55;FQ=-40.5	GT:PL:GQ	1/1:101,6,0:10											SAM	446	No hit in this database						No hit in this database		No hit in this database				No hit in this database		No hit in this database
Sp1_comp1001451_c0_seq1	84	.	C	CT	356.21	PASS	AC=4;AF=0.667;AN=6;BaseQRankSum=1.273;DP=18;FS=0.000;MLEAC=4;MLEAF=0.667;MQ=60.00;MQ0=0;MQRankSum=-1.637;QD=19.79;RPA=5,6;RU=T;ReadPosRankSum=0.424;STR	GT:AD:DP:GQ:MLPSAC:MLPSAF:PL	0/0/1/1/1/1:4,12:18:0:4:0.667:388,56,24,8,0,0,105											GATK	286	No hit in this database						No hit in this database		No hit in this database				No hit in this database		No hit in this database
Sp1_comp1001503_c0_seq1	100	.	AGGGGGG	AGGG	217	.	INDEL;DP=148;VDB=0.0345;AF1=0.5;AC1=1;DP4=60,37,29,16;MQ=47;FQ=217;PV4=0.85,0.41,1,1	GT:PL:GQ	0/1:255,0,255:99	Sp1_comp1001503_c0_seq1	100	.	AGGG	A	1863.95	PASS	AC=2;AF=0.333;AN=6;BaseQRankSum=2.507;DP=148;FS=0.000;MLEAC=2;MLEAF=0.333;MQ=59.89;MQ0=0;MQRankSum=-0.777;QD=12.59;RPA=6,3;RU=G;ReadPosRankSum=0.139;STR	GT:AD:DP:GQ:MLPSAC:MLPSAF:PL	0/0/0/0/1/1:101,38:148:17:2:0.333:1899,17,0,59,189,2147483647,2147483647	SG	261	No hit in this database						gi|470115271|ref|XP_004293826.1|	PREDICTED: dnaJ homolog subfamily B member 4-like [Fragaria vesca subsp. vesca]	AT4G28480.1	DNAJ heat shock family protein		DNAJ heat shock family protein; FUNCTIONS IN: unfolded protein binding, heat shock protein binding; INVOLVED IN: protein folding; LOCATED IN: cellular_component unknown; EXPRESSED IN: 24 plant structures; EXPRESSED DURING: 15 growth stages; CONTAINS InterPro DOMAIN/s: Molecular chaperone, heat shock protein, Hsp40, DnaJ (InterPro:IPR015609), HSP40/DnaJ peptide-binding (InterPro:IPR008971), Chaper…	cassava4.1_011173m|PACid:17989205	DNAJ heat shock family protein	PGSC0003DMP400054958|PACid:24426463	DNAJ heat shock family protein
Sp1_comp1001536_c0_seq1	122	.	A	AAATGCATG	123	.	INDEL;DP=12;VDB=0.0365;AF1=1;AC1=2;DP4=0,0,3,1;MQ=46;FQ=-46.5	GT:PL:GQ	1/1:163,12,0:21	Sp1_comp1001536_c0_seq1	122	.	A	AAATGCATG	1735.08	PASS	AC=6;AF=1.00;AN=6;DP=16;FS=0.000;MLEAC=6;MLEAF=1.00;MQ=60.00;MQ0=0;QD=33.76	GT:AD:DP:GQ:MLPSAC:MLPSAF:PL	1/1/1/1/1/1:0,16:16:13:6:1.00:1770,125,76,48,28,13,0	SG	340	No hit in this database						gi|508720824|gb|EOY12721.1|	S-locus lectin protein kinase family protein, putative [Theobroma cacao]	AT4G27300.1	S-locus lectin protein kinase family protein		S-locus lectin protein kinase family protein; FUNCTIONS IN: in 6 functions; INVOLVED IN: protein amino acid phosphorylation, recognition of pollen; LOCATED IN: endomembrane system; EXPRESSED IN: 21 plant structures; EXPRESSED DURING: 11 growth stages; CONTAINS InterPro DOMAIN/s: Curculin-like (mannose-binding) lectin (InterPro:IPR001480), PAN-2 domain (InterPro:IPR013227), Apple-like (InterPro:IP…	cassava4.1_029726m|PACid:17989231	S-locus lectin protein kinase family protein	PGSC0003DMP400008804|PACid:24384977	S-locus lectin protein kinase family protein
Sp1_comp1001536_c0_seq1	87	.	AGATC	A	511.41	PASS	AC=5;AF=0.833;AN=6;BaseQRankSum=0.898;DP=10;FS=0.000;MLEAC=5;MLEAF=0.833;MQ=60.00;MQ0=0;MQRankSum=1.733;QD=27.00;ReadPosRankSum=0.898	GT:AD:DP:GQ:MLPSAC:MLPSAF:PL	0/1/1/1/1/1:2,8:10:2:5:0.833:544,42,20,8,2,0,113											GATK	340	No hit in this database						gi|508720824|gb|EOY12721.1|	S-locus lectin protein kinase family protein, putative [Theobroma cacao]	AT4G27300.1	S-locus lectin protein kinase family protein		S-locus lectin protein kinase family protein; FUNCTIONS IN: in 6 functions; INVOLVED IN: protein amino acid phosphorylation, recognition of pollen; LOCATED IN: endomembrane system; EXPRESSED IN: 21 plant structures; EXPRESSED DURING: 11 growth stages; CONTAINS InterPro DOMAIN/s: Curculin-like (mannose-binding) lectin (InterPro:IPR001480), PAN-2 domain (InterPro:IPR013227), Apple-like (InterPro:IP…	cassava4.1_029726m|PACid:17989231	S-locus lectin protein kinase family protein	PGSC0003DMP400008804|PACid:24384977	S-locus lectin protein kinase family protein
Sp1_comp1001536_c0_seq1	80	.	C	CA	4.42	.	INDEL;DP=8;VDB=0.0081;AF1=1;AC1=2;DP4=0,0,1,0;MQ=60;FQ=-37.5	GT:PL:GQ	0/1:40,3,0:3											SAM	340	No hit in this database						gi|508720824|gb|EOY12721.1|	S-locus lectin protein kinase family protein, putative [Theobroma cacao]	AT4G27300.1	S-locus lectin protein kinase family protein		S-locus lectin protein kinase family protein; FUNCTIONS IN: in 6 functions; INVOLVED IN: protein amino acid phosphorylation, recognition of pollen; LOCATED IN: endomembrane system; EXPRESSED IN: 21 plant structures; EXPRESSED DURING: 11 growth stages; CONTAINS InterPro DOMAIN/s: Curculin-like (mannose-binding) lectin (InterPro:IPR001480), PAN-2 domain (InterPro:IPR013227), Apple-like (InterPro:IP…	cassava4.1_029726m|PACid:17989231	S-locus lectin protein kinase family protein	PGSC0003DMP400008804|PACid:24384977	S-locus lectin protein kinase family protein
Sp1_comp1001549_c0_seq1	234	.	T	TC	60.5	.	INDEL;DP=35;VDB=0.0373;AF1=0.5;AC1=1;DP4=2,3,3,4;MQ=47;FQ=63.5;PV4=1,1,0.094,0.19	GT:PL:GQ	0/1:98,0,127:99	Sp1_comp1001549_c0_seq1	234	.	T	TCATGTTTTC	3395.95	PASS	AC=5;AF=0.833;AN=6;BaseQRankSum=0.259;DP=41;FS=0.000;MLEAC=5;MLEAF=0.833;MQ=58.20;MQ0=0;MQRankSum=-0.907;QD=27.61;ReadPosRankSum=2.140	GT:AD:DP:GQ:MLPSAC:MLPSAF:PL	0/1/1/1/1/1:5,33:41:17:5:0.833:3431,196,101,49,17,0,536	SG	419	No hit in this database						No hit in this database		No hit in this database				No hit in this database		No hit in this database
Sp1_comp1001549_c0_seq1	132	.	T	TGAA	1771.42	PASS	AC=4;AF=0.667;AN=6;BaseQRankSum=-2.141;DP=44;FS=3.080;MLEAC=4;MLEAF=0.667;MQ=59.35;MQ0=0;MQRankSum=-0.190;QD=30.58;RPA=1,2;RU=GAA;ReadPosRankSum=-0.678;STR	GT:AD:DP:GQ:MLPSAC:MLPSAF:PL	0/0/1/1/1/1:11,33:44:1:4:0.667:1804,155,66,22,0,1,497											GATK	419	No hit in this database						No hit in this database		No hit in this database				No hit in this database		No hit in this database
Sp1_comp1001549_c0_seq1	143	.	C	CT	1152.35	PASS	AC=4;AF=0.667;AN=6;BaseQRankSum=0.475;DP=47;FS=1.343;MLEAC=4;MLEAF=0.667;MQ=58.94;MQ0=0;MQRankSum=1.270;QD=24.52;RPA=3,4;RU=T;ReadPosRankSum=0.475;STR	GT:AD:DP:GQ:MLPSAC:MLPSAF:PL	0/0/1/1/1/1:12,33:47:4:4:0.667:1186,151,63,20,0,4,354											GATK	419	No hit in this database						No hit in this database		No hit in this database				No hit in this database		No hit in this database
Sp1_comp1001549_c0_seq1	156	.	TA	T	1042.02	PASS	AC=4;AF=0.667;AN=6;BaseQRankSum=-0.273;DP=44;FS=1.392;MLEAC=4;MLEAF=0.667;MQ=58.86;MQ0=0;MQRankSum=-0.531;QD=23.68;RPA=3,2;RU=A;ReadPosRankSum=-0.016;STR	GT:AD:DP:GQ:MLPSAC:MLPSAF:PL	0/0/1/1/1/1:10,29:44:2:4:0.667:1075,135,57,19,0,2,308											GATK	419	No hit in this database						No hit in this database		No hit in this database				No hit in this database		No hit in this database
Sp1_comp1001549_c0_seq1	175	.	CATAGCACCATTAT	C	2766.19	PASS	AC=4;AF=0.667;AN=6;BaseQRankSum=0.306;DP=33;FS=0.000;MLEAC=4;MLEAF=0.667;MQ=58.48;MQ0=0;MQRankSum=0.194;QD=19.34;ReadPosRankSum=2.139	GT:AD:DP:GQ:MLPSAC:MLPSAF:PL	0/0/1/1/1/1:8,18:33:7:4:0.667:2800,77,30,8,0,7,1015											GATK	419	No hit in this database						No hit in this database		No hit in this database				No hit in this database		No hit in this database
Sp1_comp1001549_c0_seq1	265	.	TTAAG	T	2235.07	PASS	AC=5;AF=0.833;AN=6;BaseQRankSum=0.580;DP=39;FS=3.770;MLEAC=5;MLEAF=0.833;MQ=59.32;MQ0=0;MQRankSum=-1.221;QD=30.03;ReadPosRankSum=-0.821	GT:AD:DP:GQ:MLPSAC:MLPSAF:PL	0/1/1/1/1/1:6,32:39:13:5:0.833:2270,182,91,42,13,0,381											GATK	419	No hit in this database						No hit in this database		No hit in this database				No hit in this database		No hit in this database
Sp1_comp1001549_c0_seq1	288	.	C	CAA	1183.92	PASS	AC=4;AF=0.667;AN=6;BaseQRankSum=-0.735;DP=33;FS=0.000;MLEAC=4;MLEAF=0.667;MQ=59.20;MQ0=0;MQRankSum=-0.651;QD=26.98;RPA=1,3;RU=A;ReadPosRankSum=-0.189;STR	GT:AD:DP:GQ:MLPSAC:MLPSAF:PL	0/0/1/1/1/1:8,25:33:0:4:0.667:1216,119,51,17,0,0,337											GATK	419	No hit in this database						No hit in this database		No hit in this database				No hit in this database		No hit in this database
Sp1_comp1001649_c0_seq1	94	.	T	TG	449.54	PASS	AC=5;AF=0.833;AN=6;BaseQRankSum=-1.738;DP=19;FS=0.000;MLEAC=5;MLEAF=0.833;MQ=49.63;MQ0=0;MQRankSum=0.290;QD=23.66;ReadPosRankSum=-1.448	GT:AD:DP:GQ:MLPSAC:MLPSAF:PL	0/1/1/1/1/1:1,11:13:8:5:0.833:484,70,38,20,8,0,29											GATK	846	No hit in this database						gi|508776352|gb|EOY23608.1|	O-Glycosyl hydrolases family 17 protein [Theobroma cacao]	AT5G24318.1	O-Glycosyl hydrolases family 17 protein		O-Glycosyl hydrolases family 17 protein; FUNCTIONS IN: cation binding, hydrolase activity, hydrolyzing O-glycosyl compounds, catalytic activity; INVOLVED IN: carbohydrate metabolic process; LOCATED IN: endomembrane system; CONTAINS InterPro DOMAIN/s: X8 (InterPro:IPR012946), Glycoside hydrolase, catalytic core (InterPro:IPR017853), Glycoside hydrolase, family 17 (InterPro:IPR000490), Glycoside hy…	cassava4.1_028382m|PACid:17992999	O-Glycosyl hydrolases family 17 protein	PGSC0003DMP400052933|PACid:24398160	O-Glycosyl hydrolases family 17 protein
Sp1_comp1001649_c0_seq1	36	.	GCACA	GCA	6.55	.	INDEL;DP=6;VDB=0.0002;AF1=0.5;AC1=1;DP4=1,1,1,0;MQ=60;FQ=3.83;PV4=1,1,1,1	GT:PL:GQ	0/1:43,0,37:40											SAM	846	No hit in this database						gi|508776352|gb|EOY23608.1|	O-Glycosyl hydrolases family 17 protein [Theobroma cacao]	AT5G24318.1	O-Glycosyl hydrolases family 17 protein		O-Glycosyl hydrolases family 17 protein; FUNCTIONS IN: cation binding, hydrolase activity, hydrolyzing O-glycosyl compounds, catalytic activity; INVOLVED IN: carbohydrate metabolic process; LOCATED IN: endomembrane system; CONTAINS InterPro DOMAIN/s: X8 (InterPro:IPR012946), Glycoside hydrolase, catalytic core (InterPro:IPR017853), Glycoside hydrolase, family 17 (InterPro:IPR000490), Glycoside hy…	cassava4.1_028382m|PACid:17992999	O-Glycosyl hydrolases family 17 protein	PGSC0003DMP400052933|PACid:24398160	O-Glycosyl hydrolases family 17 protein
Sp1_comp1001649_c0_seq1	457	.	TGGGGAGGCACCATTTCTTCCTCGTGGGGGAGGC	TGGGGAGGC	26.5	.	INDEL;DP=15;VDB=0.0298;AF1=0.5;AC1=1;DP4=7,3,1,1;MQ=47;FQ=29.5;PV4=1,1,1,1	GT:PL:GQ	0/1:64,0,255:67											SAM	846	No hit in this database						gi|508776352|gb|EOY23608.1|	O-Glycosyl hydrolases family 17 protein [Theobroma cacao]	AT5G24318.1	O-Glycosyl hydrolases family 17 protein		O-Glycosyl hydrolases family 17 protein; FUNCTIONS IN: cation binding, hydrolase activity, hydrolyzing O-glycosyl compounds, catalytic activity; INVOLVED IN: carbohydrate metabolic process; LOCATED IN: endomembrane system; CONTAINS InterPro DOMAIN/s: X8 (InterPro:IPR012946), Glycoside hydrolase, catalytic core (InterPro:IPR017853), Glycoside hydrolase, family 17 (InterPro:IPR000490), Glycoside hy…	cassava4.1_028382m|PACid:17992999	O-Glycosyl hydrolases family 17 protein	PGSC0003DMP400052933|PACid:24398160	O-Glycosyl hydrolases family 17 protein
Sp1_comp1001737_c0_seq1	279	.	AG	AGG	51.5	.	INDEL;DP=9;VDB=0.0322;AF1=0.5;AC1=1;DP4=3,2,2,1;MQ=50;FQ=54.5;PV4=1,1,1,1	GT:PL:GQ	0/1:89,0,129:92											SAM	463	No hit in this database						No hit in this database		No hit in this database				No hit in this database		No hit in this database
Sp1_comp1001772_c0_seq1	100	.	A	ACAAGAAAC	214	.	INDEL;DP=38;VDB=0.0216;AF1=1;AC1=2;DP4=0,0,14,8;MQ=40;FQ=-97.5	GT:PL:GQ	1/1:255,63,0:99	Sp1_comp1001772_c0_seq1	100	.	A	ACAAGAAAC,ACAAGAATC	3669.86	PASS	AC=3,2;AF=0.500,0.333;AN=6;BaseQRankSum=-0.149;DP=37;FS=0.000;MLEAC=2,1;MLEAF=0.333,0.167;MQ=59.90;MQ0=0;MQRankSum=1.436;QD=31.75;ReadPosRankSum=0.050	GT:AD:DP:GQ:MLPSAC:MLPSAF	0/1/1/1/2/2:1,21,13:37:13:3,2:0.500,0.333	SG	212	No hit in this database						No hit in this database		No hit in this database				No hit in this database		No hit in this database
Sp1_comp1002101_c0_seq1	123	.	CAG	C	7.35	.	INDEL;DP=4;VDB=0.0159;AF1=0.5;AC1=1;DP4=0,1,0,1;MQ=50;FQ=7.35;PV4=1,1,1,1	GT:PL:GQ	0/1:44,0,44:44											SAM	217	No hit in this database						No hit in this database		No hit in this database				No hit in this database		No hit in this database
Sp1_comp1002101_c0_seq1	45	.	CAACCTAAC	CAAC	3.25	.	INDEL;DP=4;VDB=0.0070;AF1=0.5;AC1=1;DP4=2,1,0,1;MQ=52;FQ=5.09;PV4=1,0.0018,0.46,0.16	GT:PL:GQ	0/1:38,0,133:37											SAM	217	No hit in this database						No hit in this database		No hit in this database				No hit in this database		No hit in this database
Sp1_comp1002126_c0_seq1	124	.	GCA	G	119	.	INDEL;DP=7;VDB=0.0392;AF1=0.5;AC1=1;DP4=2,1,2,2;MQ=50;FQ=78.5;PV4=1,0.27,1,0.39	GT:PL:GQ	0/1:157,0,113:99											SAM	285	No hit in this database						No hit in this database		No hit in this database				No hit in this database		No hit in this database
Sp1_comp1002126_c0_seq1	60	.	CAAA	CAAAAA	54.5	.	INDEL;DP=6;VDB=0.0216;AF1=0.5;AC1=1;DP4=3,1,1,1;MQ=54;FQ=57.5;PV4=1,1,1,1	GT:PL:GQ	0/1:92,0,158:95											SAM	285	No hit in this database						No hit in this database		No hit in this database				No hit in this database		No hit in this database
Sp1_comp1002327_c0_seq1	124	.	CT	C	461.54	PASS	AC=2;AF=0.333;AN=6;BaseQRankSum=0.581;DP=47;FS=5.545;MLEAC=2;MLEAF=0.333;MQ=60.00;MQ0=0;MQRankSum=-0.699;QD=9.82;RPA=4,3;RU=T;ReadPosRankSum=0.462;STR	GT:AD:DP:GQ:MLPSAC:MLPSAF:PL	0/0/0/0/1/1:29,16:47:8:2:0.333:496,20,0,8,39,111,2147483647											GATK	242	No hit in this database						No hit in this database		No hit in this database				No hit in this database		No hit in this database
Sp1_comp1002327_c0_seq1	223	.	AG	A	3.25	.	INDEL;DP=1;AF1=1;AC1=2;DP4=0,0,0,1;MQ=44;FQ=-37.5	GT:PL:GQ	0/1:38,3,0:4											SAM	242	No hit in this database						No hit in this database		No hit in this database				No hit in this database		No hit in this database
Sp1_comp1002327_c0_seq1	39	.	AGG	AGGG	214	.	INDEL;DP=50;VDB=0.0019;AF1=1;AC1=2;DP4=0,0,14,6;MQ=56;FQ=-94.5	GT:PL:GQ	1/1:255,60,0:99											SAM	242	No hit in this database						No hit in this database		No hit in this database				No hit in this database		No hit in this database
Sp1_comp1002327_c0_seq1	93	.	GT	G	18.5	.	INDEL;DP=62;VDB=0.0271;AF1=0.5;AC1=1;DP4=11,16,2,5;MQ=49;FQ=21.5;PV4=0.68,6e-12,0.059,1	GT:PL:GQ	0/1:56,0,255:59											SAM	242	No hit in this database						No hit in this database		No hit in this database				No hit in this database		No hit in this database
Sp1_comp1002636_c0_seq1	39	.	TGG	TG	78.5	.	INDEL;DP=13;VDB=0.0011;AF1=0.5;AC1=1;DP4=3,3,1,5;MQ=43;FQ=81.5;PV4=0.55,0.18,0.047,1	GT:PL:GQ	0/1:116,0,155:99											SAM	257	No hit in this database						No hit in this database		No hit in this database				No hit in this database		No hit in this database
Sp1_comp1002666_c0_seq1	132	.	GA	G	260.28	PASS	AC=4;AF=0.667;AN=6;BaseQRankSum=-0.895;DP=11;FS=3.233;MLEAC=4;MLEAF=0.667;MQ=57.32;MQ0=0;MQRankSum=0.296;QD=23.66;ReadPosRankSum=0.895	GT:AD:DP:GQ:MLPSAC:MLPSAF:PL	0/0/1/1/1/1:3,7:10:2:4:0.667:292,30,12,3,0,2,87											GATK	354	No hit in this database						No hit in this database		No hit in this database				No hit in this database		No hit in this database
Sp1_comp1002666_c0_seq1	71	.	GATAGGAAACAAGTATAG	GATAG	7.35	.	INDEL;DP=1;AF1=1;AC1=2;DP4=0,0,1,0;MQ=44;FQ=-37.5	GT:PL:GQ	1/1:44,3,0:4											SAM	354	No hit in this database						No hit in this database		No hit in this database				No hit in this database		No hit in this database
Sp1_comp1002667_c0_seq1	209	.	C	CAAAG	5.08	.	INDEL;DP=1;AF1=1;AC1=2;DP4=0,0,0,1;MQ=60;FQ=-37.5	GT:PL:GQ	1/1:41,3,0:3											SAM	267	No hit in this database						No hit in this database		No hit in this database				No hit in this database		No hit in this database
Sp1_comp1002772_c0_seq1	69	.	TTAA	TTAAAGAAGGTAA	81.2	.	INDEL;DP=2;VDB=0.0174;AF1=1;AC1=2;DP4=0,0,1,1;MQ=60;FQ=-40.5	GT:PL:GQ	1/1:120,6,0:10											SAM	253	No hit in this database						No hit in this database		No hit in this database				No hit in this database		No hit in this database
Sp1_comp1002773_c0_seq1	131	.	AGCGGCGGCG	AGCGGCG	44.5	.	INDEL;DP=6;VDB=0.0365;AF1=0.5004;AC1=1;DP4=1,0,1,1;MQ=50;FQ=-7.4;PV4=1,1,1,1	GT:PL:GQ	0/1:82,0,28:31											SAM	254	No hit in this database						No hit in this database		No hit in this database				No hit in this database		No hit in this database
Sp1_comp1002773_c0_seq1	133	.	CGGCGGCGCGTGG	CGGCGGCGCGTGGCGGCGCGTGG	61.2	.	INDEL;DP=4;VDB=0.0365;AF1=1;AC1=2;DP4=0,0,1,1;MQ=50;FQ=-40.5	GT:PL:GQ	1/1:100,6,0:10											SAM	254	No hit in this database						No hit in this database		No hit in this database				No hit in this database		No hit in this database
Sp1_comp1002800_c0_seq1	278	.	G	GC	67	.	INDEL;DP=5;VDB=0.0011;AF1=1;AC1=2;DP4=0,0,3,1;MQ=49;FQ=-46.5	GT:PL:GQ	1/1:107,12,0:21	Sp1_comp1002800_c0_seq1	278	.	G	GC	238.36	PASS	AC=6;AF=1.00;AN=6;DP=7;FS=0.000;MLEAC=6;MLEAF=1.00;MQ=55.68;MQ0=0;QD=34.05	GT:AD:DP:GQ:MLPSAC:MLPSAF:PL	1/1/1/1/1/1:0,6:6:5:6:1.00:272,47,29,18,11,5,0	SG	460	No hit in this database						No hit in this database		No hit in this database				No hit in this database		No hit in this database
Sp1_comp1002925_c0_seq1	148	.	GATT	GATTATT	107	.	INDEL;DP=12;VDB=0.0392;AF1=1;AC1=2;DP4=0,0,2,2;MQ=43;FQ=-46.5	GT:PL:GQ	1/1:147,12,0:21	Sp1_comp1002925_c0_seq1	148	.	G	GATT	611.43	PASS	AC=6;AF=1.00;AN=6;DP=12;FS=0.000;MLEAC=6;MLEAF=1.00;MQ=57.55;MQ0=0;QD=30.17;RPA=1,2;RU=ATT;STR	GT:AD:DP:GQ:MLPSAC:MLPSAF:PL	1/1/1/1/1/1:0,11:11:9:6:1.00:646,86,52,33,19,9,0	SG	340	No hit in this database						No hit in this database		No hit in this database				No hit in this database		No hit in this database
Sp1_comp1002925_c0_seq1	184	.	TTGTG	TTGTGTG	112	.	INDEL;DP=15;VDB=0.0398;AF1=1;AC1=2;DP4=0,0,5,2;MQ=48;FQ=-55.5	GT:PL:GQ	1/1:152,21,0:39	Sp1_comp1002925_c0_seq1	184	.	T	TTG	622.21	PASS	AC=6;AF=1.00;AN=6;DP=15;FS=0.000;MLEAC=6;MLEAF=1.00;MQ=60.00;MQ0=0;QD=28.81;RPA=2,3;RU=TG;STR	GT:AD:DP:GQ:MLPSAC:MLPSAF:PL	1/1/1/1/1/1:0,14:15:11:6:1.00:657,109,67,42,25,11,0	SG	340	No hit in this database						No hit in this database		No hit in this database				No hit in this database		No hit in this database
Sp1_comp1002925_c0_seq1	76	.	GGAGAGAGAGAGAGAGAGA	GGAGAGAGAGAGAGAGAGAGAGA,GGAGAGAGAGAGAGAGAGAGA	89.5	.	INDEL;DP=11;VDB=0.0345;AF1=0.5008;AC1=1;DP4=0,1,4,3;MQ=40;FQ=-9.98;PV4=1,1,0.22,0.27	GT:PL:GQ	0/1:139,12,37,98,0,129:28											SAM	340	No hit in this database						No hit in this database		No hit in this database				No hit in this database		No hit in this database
Sp1_comp1002941_c0_seq1	170	.	CTT	C	61.2	.	INDEL;DP=7;VDB=0.0001;AF1=1;AC1=2;DP4=0,0,1,1;MQ=50;FQ=-40.5	GT:PL:GQ	1/1:100,6,0:10											SAM	212	SPGI:SNFRFM4LP02RID3X			-No-Hit-		---NA---	No hit in this database		No hit in this database				No hit in this database		No hit in this database
Sp1_comp1003097_c0_seq1	104	.	CAAA	CAAAA	145	.	INDEL;DP=7;VDB=0.0244;AF1=1;AC1=2;DP4=0,0,3,4;MQ=50;FQ=-55.5	GT:PL:GQ	1/1:185,21,0:39											SAM	221	No hit in this database						No hit in this database		No hit in this database				No hit in this database		No hit in this database
Sp1_comp1003546_c0_seq1	128	.	CATATATAT	CATATATATAT	217	.	INDEL;DP=23;VDB=0.0322;AF1=0.5;AC1=1;DP4=4,5,9,5;MQ=47;FQ=211;PV4=0.42,1,0.38,1	GT:PL:GQ	0/1:255,0,246:99	Sp1_comp1003546_c0_seq1	128	.	C	CAT	542.17	PASS	AC=4;AF=0.667;AN=6;BaseQRankSum=-2.488;DP=23;FS=3.796;MLEAC=4;MLEAF=0.667;MQ=60.00;MQ0=0;MQRankSum=1.228;QD=23.57;RPA=4,5;RU=AT;ReadPosRankSum=-1.039;STR	GT:AD:DP:GQ:MLPSAC:MLPSAF:PL	0/0/1/1/1/1:9,14:23:2:4:0.667:575,48,15,2,0,14,342	SG	338	SPGI:CN03149	no hit		-No-Hit-	No Matching Hit found	---NA---	No hit in this database		No hit in this database				No hit in this database		No hit in this database
Sp1_comp1003550_c0_seq1	48	.	GTG	GTGGAAAAGAGGATACTTCCTG	22.5	.	INDEL;DP=1;AF1=1;AC1=2;DP4=0,0,1,0;MQ=60;FQ=-37.5	GT:PL:GQ	1/1:60,3,0:6											SAM	272	No hit in this database						gi|462417923|gb|EMJ22488.1|	hypothetical protein PRUPE_ppa017204mg, partial [Prunus persica]	No hit in this database				No hit in this database		No hit in this database
Sp1_comp1003691_c0_seq1	82	.	TTCTATTCTTTG	T	22.5	.	INDEL;DP=1;AF1=1;AC1=2;DP4=0,0,1,0;MQ=60;FQ=-37.5	GT:PL:GQ	1/1:60,3,0:6											SAM	280	No hit in this database						No hit in this database		No hit in this database				No hit in this database		No hit in this database
Sp1_comp1003727_c0_seq1	181	.	ATTAT	ATTATTTTAT	52.2	.	INDEL;DP=6;VDB=0.0053;AF1=1;AC1=2;DP4=0,0,0,2;MQ=50;FQ=-40.5	GT:PL:GQ	1/1:91,6,0:10											SAM	242	No hit in this database						No hit in this database		No hit in this database				No hit in this database		No hit in this database
Sp1_comp1003838_c0_seq1	132	.	A	ATTG	4.42	.	INDEL;DP=1;AF1=1;AC1=2;DP4=0,0,0,1;MQ=40;FQ=-37.5	GT:PL:GQ	0/1:40,3,0:3											SAM	247	No hit in this database						No hit in this database		No hit in this database				No hit in this database		No hit in this database
Sp1_comp1003981_c0_seq1	162	.	AAGAGTT	A	29.5	.	INDEL;DP=11;VDB=0.0380;AF1=0.5;AC1=1;DP4=3,6,1,1;MQ=49;FQ=32.5;PV4=1,0.28,1,1	GT:PL:GQ	0/1:67,0,255:70											SAM	353	No hit in this database						No hit in this database		No hit in this database				No hit in this database		No hit in this database
Sp1_comp1003981_c0_seq1	88	.	ATCAAA	ATCAAAATTCAAA	4.42	.	INDEL;DP=21;VDB=0.0322;AF1=0.5;AC1=1;DP4=9,9,1,1;MQ=52;FQ=6.56;PV4=1,1,0.29,1	GT:PL:GQ	0/1:40,0,255:40											SAM	353	No hit in this database						No hit in this database		No hit in this database				No hit in this database		No hit in this database
Sp1_comp1004028_c0_seq1	265	.	ATT	ATTT	56.4	.	INDEL;DP=12;VDB=0.0400;AF1=1;AC1=2;DP4=0,0,2,1;MQ=48;FQ=-43.5	GT:PL:GQ	1/1:96,9,0:16											SAM	344	No hit in this database						No hit in this database		No hit in this database				No hit in this database		No hit in this database
Sp1_comp1004481_c0_seq1	83	.	GT	G	119	.	INDEL;DP=9;VDB=0.0398;AF1=1;AC1=2;DP4=0,0,2,3;MQ=53;FQ=-49.5	GT:PL:GQ	1/1:159,15,0:27											SAM	473	No hit in this database						No hit in this database		No hit in this database				No hit in this database		No hit in this database
Sp1_comp1004840_c0_seq1	105	.	ATCTTCATTCTTCA	ATCTTCA	81.2	.	INDEL;DP=2;VDB=0.0161;AF1=1;AC1=2;DP4=0,0,1,1;MQ=60;FQ=-40.5	GT:PL:GQ	1/1:120,6,0:10											SAM	301	No hit in this database						gi|470131918|ref|XP_004301837.1|	PREDICTED: putative ribonuclease H protein At1g65750-like [Fragaria vesca subsp. vesca]	No hit in this database				cassava4.1_027125m|PACid:17973082	cassava4.1_027125m	No hit in this database
Sp1_comp1004861_c0_seq1	286	.	CTA	CTAGCTTA	12.7	.	INDEL;DP=1;AF1=1;AC1=2;DP4=0,0,0,1;MQ=50;FQ=-37.5	GT:PL:GQ	1/1:50,3,0:5											SAM	387	No hit in this database						No hit in this database		No hit in this database				No hit in this database		No hit in this database
Sp1_comp1005441_c0_seq1	101	.	AATATTATAT	AATATTATATATTATAT	27.2	.	INDEL;DP=3;VDB=0.0149;AF1=1;AC1=2;DP4=0,0,2,0;MQ=36;FQ=-40.5	GT:PL:GQ	1/1:66,6,0:10	Sp1_comp1005441_c0_seq1	101	.	A	AATATTAT	610.28	PASS	AC=4;AF=0.667;AN=6;BaseQRankSum=0.895;DP=16;FS=3.010;MLEAC=4;MLEAF=0.667;MQ=55.68;MQ0=0;MQRankSum=0.296;QD=16.35;RPA=1,2;RU=ATATTAT;ReadPosRankSum=0.546;STR	GT:AD:DP:GQ:MLPSAC:MLPSAF:PL	0/0/1/1/1/1:3,7:16:2:4:0.667:642,30,12,3,0,2,204	SG	288	No hit in this database						No hit in this database		No hit in this database				No hit in this database		No hit in this database
Sp1_comp1005441_c0_seq1	58	.	GTAA	GTAATAA	5.79	.	INDEL;DP=4;VDB=0.0143;AF1=0.5001;AC1=1;DP4=1,0,1,0;MQ=54;FQ=-4.15;PV4=1,1,1,1	GT:PL:GQ	0/1:42,0,33:37											SAM	288	No hit in this database						No hit in this database		No hit in this database				No hit in this database		No hit in this database
Sp1_comp1005500_c0_seq1	247	.	ACCCCCC	ACCCCC	36.9	.	INDEL;DP=19;VDB=0.0190;AF1=1;AC1=2;DP4=0,1,2,5;MQ=44;FQ=-41.5;PV4=1,0.1,0.2,1	GT:PL:GQ	1/1:76,7,0:12											SAM	325	No hit in this database						No hit in this database		No hit in this database				No hit in this database		No hit in this database
Sp1_comp1005509_c0_seq1	169	.	CTTT	CTTTTTT	53.4	.	INDEL;DP=3;VDB=0.0163;AF1=1;AC1=2;DP4=0,0,1,2;MQ=52;FQ=-43.5	GT:PL:GQ	1/1:93,9,0:16											SAM	534	No hit in this database						No hit in this database		No hit in this database				No hit in this database		No hit in this database
Sp1_comp1005509_c0_seq1	512	.	AC	ACC	4.42	.	INDEL;DP=1;AF1=1;AC1=2;DP4=0,0,0,1;MQ=50;FQ=-37.5	GT:PL:GQ	0/1:40,3,0:3											SAM	534	No hit in this database						No hit in this database		No hit in this database				No hit in this database		No hit in this database
Sp1_comp1005509_c0_seq1	86	.	TTACTTTCAAGTGTCCTGTTTTGGC	T	22.5	.	INDEL;DP=1;AF1=1;AC1=2;DP4=0,0,1,0;MQ=60;FQ=-37.5	GT:PL:GQ	1/1:60,3,0:6											SAM	534	No hit in this database						No hit in this database		No hit in this database				No hit in this database		No hit in this database
Sp1_comp1005865_c0_seq1	235	.	T	TATG	67.4	.	INDEL;DP=7;VDB=0.0392;AF1=1;AC1=2;DP4=0,0,3,0;MQ=42;FQ=-43.5	GT:PL:GQ	1/1:107,9,0:16	Sp1_comp1005865_c0_seq1	235	.	T	TATG	498.75	PASS	AC=6;AF=1.00;AN=6;DP=10;FS=0.000;MLEAC=6;MLEAF=1.00;MQ=60.00;MQ0=0;QD=28.66	GT:AD:DP:GQ:MLPSAC:MLPSAF:PL	1/1/1/1/1/1:0,9:10:7:6:1.00:533,69,42,27,16,7,0	SG	323	SPGI:SNFRFM4LP02Q66NL			tr|Q9SIS4|Q9SIS4_ARATH	Putative inositol polyphosphate-5-phosphatase OS=Arabidopsis thaliana GN=At2g01900	---NA---	No hit in this database		No hit in this database				No hit in this database		No hit in this database
Sp1_comp1005959_c0_seq1	50	.	ATTTTTTT	ATTTTTT	10	.	INDEL;DP=7;VDB=0.0025;AF1=1;AC1=2;DP4=0,0,6,0;MQ=55;FQ=-52.5	GT:PL:GQ	1/1:50,18,0:24											SAM	294	No hit in this database						No hit in this database		No hit in this database				No hit in this database		No hit in this database
Sp1_comp1005996_c0_seq1	139	.	AC	A	38.5	.	INDEL;DP=25;VDB=0.0392;AF1=0.5;AC1=1;DP4=9,8,3,3;MQ=47;FQ=41.5;PV4=1,6.4e-07,1,1	GT:PL:GQ	0/1:76,0,255:79	Sp1_comp1005996_c0_seq1	139	.	AC	A	149.32	PASS	AC=2;AF=0.333;AN=6;BaseQRankSum=1.634;DP=18;FS=0.000;MLEAC=2;MLEAF=0.333;MQ=60.00;MQ0=0;MQRankSum=1.212;QD=8.30;ReadPosRankSum=-1.528	GT:AD:DP:GQ:MLPSAC:MLPSAF:PL	0/0/0/0/1/1:12,5:18:3:2:0.333:182,3,0,6,21,52,490	SG	231	SPGI:CN10166	no hit		-No-Hit-	No Matching Hit found	---NA---	No hit in this database		No hit in this database				No hit in this database		No hit in this database
Sp1_comp1005996_c0_seq1	11	.	CAAAAAAAA	CAAAAAAAAAAA,CAAAAAAA,CAAAAAAAAAAAA	55.5	.	INDEL;DP=23;VDB=0.0000;AF1=0.505;AC1=1;DP4=5,1,8,3;MQ=59;FQ=-17.6;PV4=1,1,1,0.48	GT:PL:GQ	0/1:106,13,30,87,10,103,81,0,78,92:20											SAM	231	SPGI:CN10166	no hit		-No-Hit-	No Matching Hit found	---NA---	No hit in this database		No hit in this database				No hit in this database		No hit in this database
Sp1_comp1006086_c0_seq1	112	.	GTTGGAAC	GTTGGAACTTGGAAC	43.2	.	INDEL;DP=4;VDB=0.0249;AF1=1;AC1=2;DP4=0,0,1,1;MQ=49;FQ=-40.5	GT:PL:GQ	1/1:82,6,0:10											SAM	349	No hit in this database						No hit in this database		No hit in this database				No hit in this database		No hit in this database
Sp1_comp1006086_c0_seq1	151	.	TTATA	TTA	53.5	.	INDEL;DP=4;VDB=0.0288;AF1=0.5002;AC1=1;DP4=1,0,1,1;MQ=50;FQ=-5.12;PV4=1,1,1,0.097	GT:PL:GQ	0/1:91,0,31:34											SAM	349	No hit in this database						No hit in this database		No hit in this database				No hit in this database		No hit in this database
Sp1_comp1006086_c0_seq1	92	.	T	TAAA,TAA	9.94	.	INDEL;DP=3;VDB=0.0225;AF1=1;AC1=2;DP4=0,0,2,0;MQ=50;FQ=-37.5	GT:PL:GQ	1/1:74,30,27,47,0,44:5											SAM	349	No hit in this database						No hit in this database		No hit in this database				No hit in this database		No hit in this database
Sp1_comp1006128_c0_seq1	110	.	ATCTAAATTCTAAA	ATCTAAA	11.8	.	INDEL;DP=2;VDB=0.0186;AF1=1;AC1=2;DP4=0,0,0,1;MQ=49;FQ=-37.5	GT:PL:GQ	1/1:49,3,0:5											SAM	419	No hit in this database						No hit in this database		No hit in this database				No hit in this database		No hit in this database
Sp1_comp1006181_c0_seq1	261	.	CAAA	CAA	60	.	INDEL;DP=6;VDB=0.0284;AF1=1;AC1=2;DP4=0,0,2,2;MQ=43;FQ=-46.5	GT:PL:GQ	1/1:100,12,0:21	Sp1_comp1006181_c0_seq1	261	.	CA	C	169.79	PASS	AC=6;AF=1.00;AN=6;DP=6;FS=0.000;MLEAC=6;MLEAF=1.00;MQ=60.00;MQ0=0;QD=28.30;RPA=3,2;RU=A;STR	GT:AD:DP:GQ:MLPSAC:MLPSAF:PL	1/1/1/1/1/1:0,5:6:4:6:1.00:203,39,24,15,9,4,0	SG	648	No hit in this database						No hit in this database		No hit in this database				No hit in this database		No hit in this database
Sp1_comp1006181_c0_seq1	25	.	GT	GTT	26.5	.	INDEL;DP=4;VDB=0.0014;AF1=0.5008;AC1=1;DP4=1,0,2,0;MQ=50;FQ=-9.98;PV4=1,1,0,0.089	GT:PL:GQ	0/1:64,0,25:28											SAM	648	No hit in this database						No hit in this database		No hit in this database				No hit in this database		No hit in this database
Sp1_comp1006205_c0_seq1	110	.	AT	A	322.67	PASS	AC=3;AF=0.500;AN=6;BaseQRankSum=-0.155;DP=23;FS=3.834;MLEAC=3;MLEAF=0.500;MQ=54.45;MQ0=0;MQRankSum=-3.132;QD=14.03;RPA=2,1;RU=T;ReadPosRankSum=-1.830;STR	GT:AD:DP:GQ:MLPSAC:MLPSAF:PL	0/0/0/1/1/1:13,10:23:1:3:0.500:355,19,1,0,10,40,482											GATK	326	No hit in this database						No hit in this database		No hit in this database				No hit in this database		No hit in this database
Sp1_comp1006622_c0_seq1	303	.	AATCTACCACAGATCT	AATCT	41.5	.	INDEL;DP=40;VDB=0.0365;AF1=0.5;AC1=1;DP4=14,18,2,2;MQ=48;FQ=44.5;PV4=1,1,1,0.43	GT:PL:GQ	0/1:79,0,255:82											SAM	425	No hit in this database						No hit in this database		No hit in this database				No hit in this database		No hit in this database
Sp1_comp1006622_c0_seq1	361	.	GTTTATTTATTTATT	GTTTATTTATTTATTTATT	107	.	INDEL;DP=16;VDB=0.0164;AF1=0.5129;AC1=1;DP4=1,0,4,1;MQ=42;FQ=-21.6;PV4=1,1,0.37,1	GT:PL:GQ	0/1:144,0,13:16											SAM	425	No hit in this database						No hit in this database		No hit in this database				No hit in this database		No hit in this database
Sp1_comp1006622_c0_seq1	377	.	TCA	T	214	.	INDEL;DP=15;VDB=0.0190;AF1=1;AC1=2;DP4=0,0,6,3;MQ=49;FQ=-61.5	GT:PL:GQ	1/1:255,27,0:51											SAM	425	No hit in this database						No hit in this database		No hit in this database				No hit in this database		No hit in this database
Sp1_comp1007214_c0_seq1	46	.	GCTCCTCCTC	GCTCCTC	69.2	.	INDEL;DP=2;VDB=0.0133;AF1=1;AC1=2;DP4=0,0,1,1;MQ=54;FQ=-40.5	GT:PL:GQ	1/1:108,6,0:10											SAM	314	No hit in this database						No hit in this database		No hit in this database				No hit in this database		No hit in this database
Sp1_comp1007251_c0_seq1	172	.	TTCTCTC	TTCTCTCTC	43.2	.	INDEL;DP=6;VDB=0.0190;AF1=1;AC1=2;DP4=0,0,1,1;MQ=49;FQ=-40.5	GT:PL:GQ	1/1:82,6,0:10											SAM	230	No hit in this database						No hit in this database		No hit in this database				No hit in this database		No hit in this database
Sp1_comp1007284_c0_seq1	135	.	GTT	GTTT	3.25	.	INDEL;DP=1;AF1=1;AC1=2;DP4=0,0,0,1;MQ=60;FQ=-37.5	GT:PL:GQ	0/1:38,3,0:4											SAM	208	No hit in this database						No hit in this database		No hit in this database				No hit in this database		No hit in this database
Sp1_comp1007981_c0_seq1	164	.	GGTATGG	GGTATGGACGTATGG	110	.	INDEL;DP=8;VDB=0.0244;AF1=0.5;AC1=1;DP4=2,0,2,3;MQ=43;FQ=36.5;PV4=0.43,1,0.19,1	GT:PL:GQ	0/1:148,0,71:74	Sp1_comp1007981_c0_seq1	164	.	G	GGTATGGAC	1391.2	PASS	AC=5;AF=0.833;AN=6;BaseQRankSum=1.273;DP=15;FS=0.000;MLEAC=5;MLEAF=0.833;MQ=60.00;MQ0=0;MQRankSum=-1.736;QD=34.78;ReadPosRankSum=0.347	GT:AD:DP:GQ:MLPSAC:MLPSAF:PL	0/1/1/1/1/1:1,14:15:11:5:0.833:1426,91,50,26,11,0,88	SG	281	No hit in this database						No hit in this database		No hit in this database				No hit in this database		No hit in this database
Sp1_comp1008125_c0_seq1	105	.	GTTGGA	GTTGGATTTGGA	109	.	INDEL;DP=4;VDB=0.0145;AF1=1;AC1=2;DP4=0,0,2,2;MQ=53;FQ=-46.5	GT:PL:GQ	1/1:149,12,0:21											SAM	305	No hit in this database						No hit in this database		No hit in this database				No hit in this database		No hit in this database
Sp1_comp1008125_c0_seq1	35	.	TTTATCAGTTATCA	TTTATCA	144	.	INDEL;DP=4;VDB=0.0002;AF1=1;AC1=2;DP4=0,0,4,0;MQ=60;FQ=-46.5	GT:PL:GQ	1/1:184,12,0:21											SAM	305	No hit in this database						No hit in this database		No hit in this database				No hit in this database		No hit in this database
Sp1_comp1008135_c0_seq1	188	.	TGAAAATGCTTTCAAATGG	TG	39.2	.	INDEL;DP=2;VDB=0.0120;AF1=1;AC1=2;DP4=0,0,2,0;MQ=43;FQ=-40.5	GT:PL:GQ	1/1:78,6,0:10											SAM	264	No hit in this database						No hit in this database		No hit in this database				No hit in this database		No hit in this database
Sp1_comp1008485_c0_seq1	77	.	CAA	CA	214	.	INDEL;DP=12;VDB=0.0271;AF1=1;AC1=2;DP4=0,0,7,5;MQ=53;FQ=-70.5	GT:PL:GQ	1/1:255,36,0:69											SAM	205	SPGI:CN24064	no hit		tr|Q8L763|Q8L763_ARATH	Putative uncharacterized protein OS=Arabidopsis thaliana GN=not annotated	---NA---	No hit in this database		No hit in this database				No hit in this database		No hit in this database
Sp1_comp1008578_c0_seq1	127	.	GATATA	GATA	63	.	INDEL;DP=5;VDB=0.0066;AF1=1;AC1=2;DP4=0,0,2,2;MQ=49;FQ=-46.5	GT:PL:GQ	1/1:103,12,0:21											SAM	244	No hit in this database						No hit in this database		No hit in this database				No hit in this database		No hit in this database
Sp1_comp1008785_c0_seq1	95	.	CG	C	122	.	INDEL;DP=8;VDB=0.0118;AF1=1;AC1=2;DP4=0,0,3,4;MQ=46;FQ=-55.5	GT:PL:GQ	1/1:162,21,0:39	Sp1_comp1008785_c0_seq1	95	.	CG	C	262.08	PASS	AC=6;AF=1.00;AN=6;DP=7;FS=0.000;MLEAC=6;MLEAF=1.00;MQ=60.00;MQ0=0;QD=30.89	GT:AD:DP:GQ:MLPSAC:MLPSAF:PL	1/1/1/1/1/1:0,7:7:6:6:1.00:296,54,33,21,12,6,0	SG	204	No hit in this database						No hit in this database		No hit in this database				No hit in this database		No hit in this database
Sp1_comp1008934_c0_seq1	65	.	GTTTT	GTT	214	.	INDEL;DP=13;VDB=0.0042;AF1=1;AC1=2;DP4=0,0,6,6;MQ=54;FQ=-70.5	GT:PL:GQ	1/1:255,36,0:69											SAM	204	No hit in this database						No hit in this database		No hit in this database				No hit in this database		No hit in this database
Sp1_comp1009001_c0_seq1	45	.	TACACA	TACA	89.5	.	INDEL;DP=5;VDB=0.0164;AF1=0.5008;AC1=1;DP4=0,1,2,1;MQ=52;FQ=-9.98;PV4=1,0.0016,1,1	GT:PL:GQ	0/1:127,0,25:28											SAM	298	No hit in this database						No hit in this database		No hit in this database				No hit in this database		No hit in this database
Sp1_comp100905_c0_seq1	139	.	T	TA	28.2	.	INDEL;DP=3;VDB=0.0211;AF1=1;AC1=2;DP4=0,0,1,1;MQ=45;FQ=-40.5	GT:PL:GQ	1/1:67,6,0:10											SAM	388	No hit in this database						No hit in this database		No hit in this database				No hit in this database		No hit in this database
Sp1_comp100905_c0_seq1	219	.	AAAATTTTAAAT	AAAAT	71.4	.	INDEL;DP=3;VDB=0.0194;AF1=1;AC1=2;DP4=0,0,2,1;MQ=40;FQ=-43.5	GT:PL:GQ	1/1:111,9,0:16											SAM	388	No hit in this database						No hit in this database		No hit in this database				No hit in this database		No hit in this database
Sp1_comp100905_c0_seq1	31	.	TC	T	114	.	INDEL;DP=5;VDB=0.0008;AF1=1;AC1=2;DP4=0,0,2,3;MQ=56;FQ=-49.5	GT:PL:GQ	1/1:154,15,0:27											SAM	388	No hit in this database						No hit in this database		No hit in this database				No hit in this database		No hit in this database
Sp1_comp1009562_c0_seq1	113	.	T	TC	397.91	PASS	AC=3;AF=0.500;AN=6;BaseQRankSum=2.862;DP=23;FS=1.674;MLEAC=3;MLEAF=0.500;MQ=59.08;MQ0=0;MQRankSum=-0.154;QD=17.30;ReadPosRankSum=1.262	GT:AD:DP:GQ:MLPSAC:MLPSAF:PL	0/0/0/1/1/1:12,11:23:4:3:0.500:431,26,4,0,7,33,465											GATK	238	No hit in this database						No hit in this database		No hit in this database				No hit in this database		No hit in this database
Sp1_comp1009562_c0_seq1	116	.	C	CT	416.49	PASS	AC=4;AF=0.667;AN=6;BaseQRankSum=0.141;DP=24;FS=1.860;MLEAC=4;MLEAF=0.667;MQ=59.12;MQ0=0;MQRankSum=-0.916;QD=17.35;RPA=6,7;RU=T;ReadPosRankSum=0.634;STR	GT:AD:DP:GQ:MLPSAC:MLPSAF:PL	0/0/1/1/1/1:7,15:24:6:4:0.667:450,62,24,6,0,7,187											GATK	238	No hit in this database						No hit in this database		No hit in this database				No hit in this database		No hit in this database
Sp1_comp1009562_c0_seq1	150	.	T	TAA	643.51	PASS	AC=4;AF=0.667;AN=6;BaseQRankSum=-0.567;DP=30;FS=6.362;MLEAC=4;MLEAF=0.667;MQ=58.71;MQ0=0;MQRankSum=0.518;QD=21.45;RPA=3,5;RU=A;ReadPosRankSum=-1.061;STR	GT:AD:DP:GQ:MLPSAC:MLPSAF:PL	0/0/1/1/1/1:11,16:30:1:4:0.667:676,53,15,1,0,18,463											GATK	238	No hit in this database						No hit in this database		No hit in this database				No hit in this database		No hit in this database
Sp1_comp1009562_c0_seq1	91	.	GTGTAC	G	676.05	PASS	AC=3;AF=0.500;AN=6;BaseQRankSum=0.439;DP=32;FS=3.892;MLEAC=3;MLEAF=0.500;MQ=60.00;MQ0=0;MQRankSum=0.673;QD=12.68;ReadPosRankSum=1.669	GT:AD:DP:GQ:MLPSAC:MLPSAF:PL	0/0/0/1/1/1:10,14:32:0:3:0.500:708,44,12,0,0,17,744											GATK	238	No hit in this database						No hit in this database		No hit in this database				No hit in this database		No hit in this database
Sp1_comp1009641_c0_seq1	150	.	CCAGC	CCAGCAGC	41	.	INDEL;DP=16;VDB=0.0322;AF1=1;AC1=2;DP4=0,0,0,4;MQ=29;FQ=-46.5	GT:PL:GQ	1/1:81,12,0:21											SAM	221	SPGI:CN17906	UniRef100_Q6E0V0	Non-specific lipid-transfer protein n=1 Tax=Nicotiana glauca RepID=Q6E0V0_NICGL	sp|Q9LDB4|NLTP6_ARATH	Non-specific lipid-transfer protein 6 OS=Arabidopsis thaliana GN=LTP6	non-specific lipid transfer protein precursor	gi|67937771|gb|AAY83344.1|	non-specific lipid transfer protein precursor [Fragaria x ananassa]	AT3G08770.1	lipid transfer protein 6	Predicted to encode a PR (pathogenesis-related) protein. Belongs to the lipid transfer protein (PR-14) family with the following members: At2g38540/LTP1, At2g38530/LTP2, At5g59320/LTP3, At5g59310/LTP4, At3g51600/LTP5, At3g08770/LTP6, At2g15050/LTP7, At2g18370/LTP8, At2g15325/LTP9, At5g01870/LTP10, At4g33355/LTP11, At3g51590/LTP12, At5g44265/LTP13, At5g62065/LTP14, At4g08530/LTP15.	lipid transfer protein 6 (LTP6); FUNCTIONS IN: lipid binding; INVOLVED IN: lipid transport; LOCATED IN: endomembrane system; EXPRESSED IN: 18 plant structures; EXPRESSED DURING: 10 growth stages; CONTAINS InterPro DOMAIN/s: Bifunctional inhibitor/plant lipid transfer protein/seed storage (InterPro:IPR016140), Plant lipid transfer protein/seed storage/trypsin-alpha amylase inhibitor (InterPro:IPR0…	cassava4.1_019271m|PACid:17961289	lipid transfer protein 1	PGSC0003DMP400044289|PACid:24391450	lipid transfer protein 3
Sp1_comp1010742_c0_seq1	158	.	ATTTGAA	ATTTGAATTTTGAA	3.8	.	INDEL;DP=4;VDB=0.0333;AF1=0.5;AC1=1;DP4=2,0,1,0;MQ=49;FQ=5.8;PV4=1,0.0033,0,1	GT:PL:GQ	0/1:39,0,83:38											SAM	255	No hit in this database						No hit in this database		No hit in this database				No hit in this database		No hit in this database
Sp1_comp1010793_c0_seq1	87	.	T	TC	4.42	.	INDEL;DP=2;VDB=0.0184;AF1=1;AC1=2;DP4=0,0,1,0;MQ=60;FQ=-37.5	GT:PL:GQ	0/1:40,3,0:3	Sp1_comp1010793_c0_seq1	87	.	T	TC	193.79	PASS	AC=6;AF=1.00;AN=6;DP=5;FS=0.000;MLEAC=6;MLEAF=1.00;MQ=55.90;MQ0=0;QD=31.84	GT:AD:DP:GQ:MLPSAC:MLPSAF:PL	1/1/1/1/1/1:0,5:5:4:6:1.00:227,39,24,15,9,4,0	SG	251	No hit in this database						No hit in this database		No hit in this database				No hit in this database		No hit in this database
Sp1_comp1011136_c0_seq1	121	.	GTCTCTC	GTCTC	71	.	INDEL;DP=13;VDB=0.0164;AF1=1;AC1=2;DP4=0,0,0,4;MQ=50;FQ=-46.5	GT:PL:GQ	1/1:111,12,0:21	Sp1_comp1011136_c0_seq1	121	.	GTC	G	388.75	PASS	AC=6;AF=1.00;AN=6;DP=12;FS=0.000;MLEAC=6;MLEAF=1.00;MQ=57.55;MQ0=0;QD=32.40;RPA=3,2;RU=TC;STR	GT:AD:DP:GQ:MLPSAC:MLPSAF:PL	1/1/1/1/1/1:0,10:11:7:6:1.00:423,73,45,28,16,7,0	SG	226	No hit in this database						No hit in this database		No hit in this database				No hit in this database		No hit in this database
Sp1_comp1011178_c0_seq1	157	.	TCTCGTC	T	776.75	PASS	AC=6;AF=1.00;AN=6;DP=9;FS=0.000;MLEAC=6;MLEAF=1.00;MQ=54.62;MQ0=0;QD=37.23	GT:AD:DP:GQ:MLPSAC:MLPSAF:PL	1/1/1/1/1/1:0,9:9:7:6:1.00:811,70,43,27,16,7,0											GATK	371	No hit in this database						gi|256542490|gb|ACU82907.1|	nucleotide binding site-leucine rich repeat protein, partial [Solanum lycopersicum]	AT1G50180.1	NB-ARC domain-containing disease resistance protein		NB-ARC domain-containing disease resistance protein; FUNCTIONS IN: ATP binding; INVOLVED IN: apoptosis, defense response; LOCATED IN: cellular_component unknown; EXPRESSED IN: shoot; CONTAINS InterPro DOMAIN/s: NB-ARC (InterPro:IPR002182), Disease resistance protein (InterPro:IPR000767); BEST Arabidopsis thaliana protein match is: Disease resistance protein (CC-NBS-LRR class) family (TAIR:AT5G486…	cassava4.1_028950m|PACid:17979917	Disease resistance protein (CC-NBS-LRR class) family	PGSC0003DMP400037870|PACid:24413592	Disease resistance protein (CC-NBS-LRR class) family
Sp1_comp1011178_c0_seq1	199	.	TACG	T	1211.08	PASS	AC=5;AF=0.833;AN=6;BaseQRankSum=1.770;DP=22;FS=0.000;MLEAC=5;MLEAF=0.833;MQ=52.77;MQ0=0;MQRankSum=-2.113;QD=31.41;ReadPosRankSum=2.227	GT:AD:DP:GQ:MLPSAC:MLPSAF:PL	0/1/1/1/1/1:2,20:22:13:5:0.833:1246,126,68,35,13,0,99											GATK	371	No hit in this database						gi|256542490|gb|ACU82907.1|	nucleotide binding site-leucine rich repeat protein, partial [Solanum lycopersicum]	AT1G50180.1	NB-ARC domain-containing disease resistance protein		NB-ARC domain-containing disease resistance protein; FUNCTIONS IN: ATP binding; INVOLVED IN: apoptosis, defense response; LOCATED IN: cellular_component unknown; EXPRESSED IN: shoot; CONTAINS InterPro DOMAIN/s: NB-ARC (InterPro:IPR002182), Disease resistance protein (InterPro:IPR000767); BEST Arabidopsis thaliana protein match is: Disease resistance protein (CC-NBS-LRR class) family (TAIR:AT5G486…	cassava4.1_028950m|PACid:17979917	Disease resistance protein (CC-NBS-LRR class) family	PGSC0003DMP400037870|PACid:24413592	Disease resistance protein (CC-NBS-LRR class) family
Sp1_comp1011610_c0_seq1	115	.	TTATA	TTA	18.3	.	INDEL;DP=6;VDB=0.0392;AF1=1;AC1=2;DP4=0,0,1,1;MQ=33;FQ=-40.5	GT:PL:GQ	1/1:57,6,0:10	Sp1_comp1011610_c0_seq1	115	.	TTA	T	270.36	PASS	AC=6;AF=1.00;AN=6;DP=6;FS=0.000;MLEAC=6;MLEAF=1.00;MQ=60.00;MQ0=0;QD=36.79;RPA=2,1;RU=TA;STR	GT:AD:DP:GQ:MLPSAC:MLPSAF:PL	1/1/1/1/1/1:0,6:6:5:6:1.00:304,47,29,18,11,5,0	SG	218	No hit in this database						No hit in this database		No hit in this database				No hit in this database		No hit in this database
Sp1_comp1011680_c0_seq1	134	.	GGCAAT	G,GAT	2855.86	PASS	AC=5,1;AF=0.833,0.167;AN=6;DP=94;FS=0.000;MLEAC=2,1;MLEAF=0.333,0.167;MQ=58.44;MQ0=0;QD=19.53;RPA=2,1,-1;RU=GCAAT;STR	GT:AD:DP:GQ:MLPSAC:MLPSAF	1/1/1/1/1/2:0,35,10:93:11:5,1:0.833,0.167											GATK	276	SPGI:CN21160	UniRef100_UPI000198376E	PREDICTED: hypothetical protein n=1 Tax=Vitis vinifera RepID=UPI000198376E	tr|Q8L9M7|Q8L9M7_ARATH	At5g19875 OS=Arabidopsis thaliana GN=At5g19875/F28I16.2	protein	No hit in this database		No hit in this database				No hit in this database		No hit in this database
Sp1_comp1011860_c0_seq1	190	.	GCTAGTA	GCTAGTAGCCTAGTA	3.25	.	INDEL;DP=6;VDB=0.0190;AF1=0.5;AC1=1;DP4=1,2,1,0;MQ=49;FQ=5.09;PV4=1,1,1,1	GT:PL:GQ	0/1:38,0,127:37											SAM	260	No hit in this database						gi|297612178|ref|NP_001068267.2|	Os11g0613900 [Oryza sativa Japonica Group]	No hit in this database				No hit in this database		PGSC0003DMP400029097|PACid:24395691	BED zinc finger ;hAT family dimerisation domain
Sp1_comp1011860_c0_seq1	66	.	TAA	TA	16.6	.	INDEL;DP=7;VDB=0.0140;AF1=0.5;AC1=1;DP4=1,2,1,1;MQ=57;FQ=19.5;PV4=1,0.44,1,1	GT:PL:GQ	0/1:54,0,86:57											SAM	260	No hit in this database						gi|297612178|ref|NP_001068267.2|	Os11g0613900 [Oryza sativa Japonica Group]	No hit in this database				No hit in this database		PGSC0003DMP400029097|PACid:24395691	BED zinc finger ;hAT family dimerisation domain
Sp1_comp1012795_c0_seq1	170	.	CA	CAA	97	.	INDEL;DP=5;VDB=0.0393;AF1=1;AC1=2;DP4=0,0,1,3;MQ=44;FQ=-46.5	GT:PL:GQ	1/1:137,12,0:21											SAM	356	No hit in this database						No hit in this database		No hit in this database				No hit in this database		No hit in this database
Sp1_comp1012808_c0_seq1	174	.	GTG	GTGCCTATTTATAATG	7.35	.	INDEL;DP=1;AF1=1;AC1=2;DP4=0,0,0,1;MQ=44;FQ=-37.5	GT:PL:GQ	1/1:44,3,0:4											SAM	719	No hit in this database						No hit in this database		No hit in this database				No hit in this database		No hit in this database
Sp1_comp1013064_c0_seq1	43	.	GGGTACGGT	GGGT	215	.	INDEL;DP=7;VDB=0.0019;AF1=1;AC1=2;DP4=0,0,4,3;MQ=56;FQ=-55.5	GT:PL:GQ	1/1:255,21,0:39											SAM	238	No hit in this database						No hit in this database		No hit in this database				No hit in this database		No hit in this database
Sp1_comp1013163_c0_seq1	144	.	AAGATAT	AAGATATTAGATAT	53.5	.	INDEL;DP=21;VDB=0.0399;AF1=0.5;AC1=1;DP4=7,7,2,1;MQ=46;FQ=56.5;PV4=1,1,1,1	GT:PL:GQ	0/1:91,0,255:94											SAM	227	No hit in this database						No hit in this database		No hit in this database				No hit in this database		No hit in this database
Sp1_comp1013377_c0_seq1	521	.	GAA	GAAA	214	.	INDEL;DP=76;VDB=0.0000;AF1=1;AC1=2;DP4=0,0,32,38;MQ=48;FQ=-246	GT:PL:GQ	1/1:255,211,0:99											SAM	581	No hit in this database						No hit in this database		No hit in this database				No hit in this database		No hit in this database
Sp1_comp1013970_c0_seq1	142	.	CAT	C	207	.	INDEL;DP=31;VDB=0.0392;AF1=0.5;AC1=1;DP4=10,7,6,6;MQ=44;FQ=210;PV4=0.72,5.7e-07,1,0.28	GT:PL:GQ	0/1:245,0,255:99	Sp1_comp1013970_c0_seq1	142	.	CAT	C	499.27	PASS	AC=3;AF=0.500;AN=6;BaseQRankSum=-0.321;DP=29;FS=3.452;MLEAC=3;MLEAF=0.500;MQ=59.01;MQ0=0;MQRankSum=-0.567;QD=17.22;ReadPosRankSum=-0.617	GT:AD:DP:GQ:MLPSAC:MLPSAF:PL	0/0/0/1/1/1:16,11:28:2:3:0.500:532,21,2,0,10,36,122	SG	414	No hit in this database						No hit in this database		No hit in this database				No hit in this database		No hit in this database
Sp1_comp1013970_c0_seq1	254	.	TG	TGGAG	215	.	INDEL;DP=22;VDB=0.0393;AF1=1;AC1=2;DP4=0,0,5,2;MQ=50;FQ=-55.5	GT:PL:GQ	1/1:255,21,0:39	Sp1_comp1013970_c0_seq1	254	.	T	TGGA	1266.95	PASS	AC=6;AF=1.00;AN=6;DP=22;FS=0.000;MLEAC=6;MLEAF=1.00;MQ=60.00;MQ0=0;QD=30.10	GT:AD:DP:GQ:MLPSAC:MLPSAF:PL	1/1/1/1/1/1:0,22:22:17:6:1.00:1302,171,105,66,39,17,0	SG	414	No hit in this database						No hit in this database		No hit in this database				No hit in this database		No hit in this database
Sp1_comp1013970_c0_seq1	283	.	ATATATG	ATATATGGATTATATG	214	.	INDEL;DP=21;VDB=0.0322;AF1=1;AC1=2;DP4=0,0,3,5;MQ=45;FQ=-58.5	GT:PL:GQ	1/1:255,24,0:45	Sp1_comp1013970_c0_seq1	283	.	A	ATATATGGAT	1926	PASS	AC=6;AF=1.00;AN=6;DP=21;FS=0.000;MLEAC=6;MLEAF=1.00;MQ=60.00;MQ0=0;QD=30.57	GT:AD:DP:GQ:MLPSAC:MLPSAF:PL	1/1/1/1/1/1:0,19:21:15:6:1.00:1961,148,91,57,33,15,0	SG	414	No hit in this database						No hit in this database		No hit in this database				No hit in this database		No hit in this database
Sp1_comp1014896_c0_seq1	228	.	T	TG	48	.	INDEL;DP=30;VDB=0.0099;AF1=1;AC1=2;DP4=0,0,1,3;MQ=47;FQ=-46.5	GT:PL:GQ	1/1:88,12,0:21	Sp1_comp1014896_c0_seq1	228	.	T	TG	1986.86	PASS	AC=6;AF=1.00;AN=6;DP=52;FS=0.000;MLEAC=6;MLEAF=1.00;MQ=59.96;MQ0=0;QD=28.70	GT:AD:DP:GQ:MLPSAC:MLPSAF:PL	1/1/1/1/1/1:0,52:52:41:6:1.00:2022,404,248,157,92,41,0	SG	605	No hit in this database						No hit in this database		No hit in this database				No hit in this database		No hit in this database
Sp1_comp1014896_c0_seq1	339	.	CT	CTGCTGT	214	.	INDEL;DP=60;VDB=0.0190;AF1=1;AC1=2;DP4=0,0,23,25;MQ=48;FQ=-179	GT:PL:GQ	1/1:255,144,0:99	Sp1_comp1014896_c0_seq1	339	.	C	CTGCTG	5541.38	PASS	AC=5;AF=0.833;AN=6;BaseQRankSum=-0.949;DP=85;FS=0.000;MLEAC=5;MLEAF=0.833;MQ=59.92;MQ0=0;MQRankSum=-1.031;QD=33.05;ReadPosRankSum=0.825	GT:AD:DP:GQ:MLPSAC:MLPSAF:PL	0/1/1/1/1/1:1,83:85:9:5:0.833:5576,573,324,179,77,0,9	SG	605	No hit in this database						No hit in this database		No hit in this database				No hit in this database		No hit in this database
Sp1_comp1015454_c0_seq1	186	.	CTTATAAA	C	632.58	PASS	AC=5;AF=0.833;AN=6;BaseQRankSum=-0.747;DP=9;FS=0.000;MLEAC=5;MLEAF=0.833;MQ=60.00;MQ0=0;MQRankSum=0.747;QD=30.12;ReadPosRankSum=-0.747	GT:AD:DP:GQ:MLPSAC:MLPSAF:PL	0/1/1/1/1/1:1,7:9:4:5:0.833:666,42,22,11,4,0,84											GATK	536	No hit in this database						No hit in this database		No hit in this database				No hit in this database		No hit in this database
Sp1_comp1015454_c0_seq1	106	.	CTTCAAT	CTTCAATAGTTCAAT	83.5	.	INDEL;DP=10;VDB=0.0190;AF1=0.5;AC1=1;DP4=4,0,2,1;MQ=52;FQ=86.5;PV4=0.43,1,0.22,1	GT:PL:GQ	0/1:121,0,146:99											SAM	536	No hit in this database						No hit in this database		No hit in this database				No hit in this database		No hit in this database
Sp1_comp1015454_c0_seq1	139	.	TGG	TGGGG	81.5	.	INDEL;DP=12;VDB=0.0398;AF1=0.5;AC1=1;DP4=3,2,2,2;MQ=48;FQ=84.5;PV4=1,0.43,0.0014,1	GT:PL:GQ	0/1:119,0,150:99											SAM	536	No hit in this database						No hit in this database		No hit in this database				No hit in this database		No hit in this database
Sp1_comp1015497_c0_seq1	169	.	ATACTA	ATA	103	.	INDEL;DP=25;VDB=0.0365;AF1=0.5;AC1=1;DP4=9,10,4,2;MQ=48;FQ=106;PV4=0.64,4.6e-06,0.0015,1	GT:PL:GQ	0/1:141,0,255:99	Sp1_comp1015497_c0_seq1	169	.	ATAC	A	273.19	PASS	AC=2;AF=0.333;AN=6;BaseQRankSum=0.315;DP=23;FS=1.804;MLEAC=2;MLEAF=0.333;MQ=60.00;MQ0=0;MQRankSum=1.155;QD=11.88;ReadPosRankSum=1.085	GT:AD:DP:GQ:MLPSAC:MLPSAF:PL	0/0/0/0/1/1:17,6:23:2:2:0.333:306,2,0,11,33,78,2147483647	SG	405	No hit in this database						No hit in this database		No hit in this database				No hit in this database		No hit in this database
Sp1_comp1015497_c0_seq1	258	.	T	TA	119	.	INDEL;DP=32;VDB=0.0400;AF1=0.5;AC1=1;DP4=11,6,5,4;MQ=47;FQ=122;PV4=0.69,1,1,1	GT:PL:GQ	0/1:157,0,191:99	Sp1_comp1015497_c0_seq1	258	.	T	TA	366.03	PASS	AC=6;AF=1.00;AN=6;BaseQRankSum=1.220;DP=29;FS=0.000;MLEAC=6;MLEAF=1.00;MQ=60.00;MQ0=0;MQRankSum=1.476;QD=12.62;ReadPosRankSum=-1.091	GT:AD:DP:GQ:MLPSAC:MLPSAF:PL	1/1/1/1/1/1:1,26:29:14:6:1.00:401,126,81,53,31,14,0	SG	405	No hit in this database						No hit in this database		No hit in this database				No hit in this database		No hit in this database
Sp1_comp1015541_c0_seq1	188	.	GAA	GA	70	.	INDEL;DP=6;VDB=0.0244;AF1=1;AC1=2;DP4=0,0,1,3;MQ=45;FQ=-46.5	GT:PL:GQ	1/1:110,12,0:21	Sp1_comp1015541_c0_seq1	188	.	GA	G	297.99	PASS	AC=6;AF=1.00;AN=6;DP=9;FS=0.000;MLEAC=6;MLEAF=1.00;MQ=58.39;MQ0=0;QD=33.11;RPA=2,1;RU=A;STR	GT:AD:DP:GQ:MLPSAC:MLPSAF:PL	1/1/1/1/1/1:0,8:9:6:6:1.00:332,62,38,24,14,6,0	SG	402	No hit in this database						No hit in this database		No hit in this database				No hit in this database		No hit in this database
Sp1_comp1015541_c0_seq1	120	.	TC	T	173.85	PASS	AC=4;AF=0.667;AN=6;BaseQRankSum=1.920;DP=8;FS=0.000;MLEAC=4;MLEAF=0.667;MQ=60.00;MQ0=0;MQRankSum=0.322;QD=21.73;ReadPosRankSum=1.221	GT:AD:DP:GQ:MLPSAC:MLPSAF:PL	0/0/1/1/1/1:3,5:8:1:4:0.667:205,19,7,1,0,3,65											GATK	402	No hit in this database						No hit in this database		No hit in this database				No hit in this database		No hit in this database
Sp1_comp1015541_c0_seq1	255	.	GA	GAAA	81.4	.	INDEL;DP=6;VDB=0.0373;AF1=1;AC1=2;DP4=0,0,1,2;MQ=45;FQ=-43.5	GT:PL:GQ	1/1:121,9,0:16											SAM	402	No hit in this database						No hit in this database		No hit in this database				No hit in this database		No hit in this database
Sp1_comp1015832_c0_seq1	148	.	CTTTAATTT	CTTT	3.25	.	INDEL;DP=10;VDB=0.0271;AF1=0.5;AC1=1;DP4=3,1,0,2;MQ=45;FQ=5.09;PV4=0.4,1.3e-05,0.37,1	GT:PL:GQ	0/1:38,0,142:37	Sp1_comp1015832_c0_seq1	148	.	CTTTAA	C	471.28	PASS	AC=4;AF=0.667;AN=6;BaseQRankSum=0.296;DP=10;FS=3.010;MLEAC=4;MLEAF=0.667;MQ=60.00;MQ0=0;MQRankSum=-1.818;QD=28.28;ReadPosRankSum=1.214	GT:AD:DP:GQ:MLPSAC:MLPSAF:PL	0/0/1/1/1/1:3,7:10:2:4:0.667:503,30,12,3,0,2,205	SG	255	SPGI:SNFRFM4LP02PMDED			-No-Hit-		---NA---	No hit in this database		No hit in this database				No hit in this database		No hit in this database
Sp1_comp1015832_c0_seq1	50	.	TGAGCCATTTCAACACATCA	T	42.5	.	INDEL;DP=5;VDB=0.0006;AF1=0.5;AC1=1;DP4=1,0,2,0;MQ=53;FQ=16.6;PV4=1,0.25,0.071,1	GT:PL:GQ	0/1:80,0,51:54											SAM	255	SPGI:SNFRFM4LP02PMDED			-No-Hit-		---NA---	No hit in this database		No hit in this database				No hit in this database		No hit in this database
Sp1_comp1015948_c0_seq1	260	.	CA	CAAA	214	.	INDEL;DP=9;VDB=0.0365;AF1=1;AC1=2;DP4=0,0,5,3;MQ=47;FQ=-58.5	GT:PL:GQ	1/1:255,24,0:45	Sp1_comp1015948_c0_seq1	260	.	C	CAA	437.75	PASS	AC=6;AF=1.00;AN=6;DP=9;FS=0.000;MLEAC=6;MLEAF=1.00;MQ=60.00;MQ0=0;QD=28.49;RPA=1,3;RU=A;STR	GT:AD:DP:GQ:MLPSAC:MLPSAF:PL	1/1/1/1/1/1:0,9:9:7:6:1.00:472,70,43,27,16,7,0	SG	438	No hit in this database						No hit in this database		No hit in this database				No hit in this database		No hit in this database
Sp1_comp1015948_c0_seq1	341	.	AATATTATAT	AATAT	214	.	INDEL;DP=10;VDB=0.0244;AF1=1;AC1=2;DP4=0,0,3,5;MQ=49;FQ=-58.5	GT:PL:GQ	1/1:255,24,0:45	Sp1_comp1015948_c0_seq1	341	.	AATATT	A	631.75	PASS	AC=6;AF=1.00;AN=6;DP=10;FS=0.000;MLEAC=6;MLEAF=1.00;MQ=60.00;MQ0=0;QD=30.27	GT:AD:DP:GQ:MLPSAC:MLPSAF:PL	1/1/1/1/1/1:0,9:10:7:6:1.00:666,70,43,27,16,7,0	SG	438	No hit in this database						No hit in this database		No hit in this database				No hit in this database		No hit in this database
Sp1_comp1015948_c0_seq1	87	.	ACAGATCAGA	ACAGA	214	.	INDEL;DP=9;VDB=0.0365;AF1=1;AC1=2;DP4=0,0,3,5;MQ=48;FQ=-58.5	GT:PL:GQ	1/1:255,24,0:45	Sp1_comp1015948_c0_seq1	87	.	ACAGAT	A	515.08	PASS	AC=6;AF=1.00;AN=6;DP=8;FS=0.000;MLEAC=6;MLEAF=1.00;MQ=59.51;MQ0=0;QD=26.06	GT:AD:DP:GQ:MLPSAC:MLPSAF:PL	1/1/1/1/1/1:0,7:8:6:6:1.00:549,54,33,21,12,6,0	SG	438	No hit in this database						No hit in this database		No hit in this database				No hit in this database		No hit in this database
Sp1_comp1015948_c0_seq1	177	.	CA	C	187.36	PASS	AC=6;AF=1.00;AN=6;DP=8;FS=0.000;MLEAC=6;MLEAF=1.00;MQ=60.00;MQ0=0;QD=23.42;RPA=6,5;RU=A;STR	GT:AD:DP:GQ:MLPSAC:MLPSAF:PL	1/1/1/1/1/1:0,6:8:5:6:1.00:221,47,29,18,11,5,0											GATK	438	No hit in this database						No hit in this database		No hit in this database				No hit in this database		No hit in this database
Sp1_comp1015948_c0_seq1	22	.	CCCA	CCCAAACGGCCA	214	.	INDEL;DP=12;VDB=0.0000;AF1=1;AC1=2;DP4=0,0,2,6;MQ=56;FQ=-58.5	GT:PL:GQ	1/1:255,24,0:45											SAM	438	No hit in this database						No hit in this database		No hit in this database				No hit in this database		No hit in this database
Sp1_comp1016105_c0_seq1	260	.	CT	CTAGTTTTAT	44.5	.	INDEL;DP=7;VDB=0.0345;AF1=0.5;AC1=1;DP4=1,3,1,2;MQ=45;FQ=47.5;PV4=1,1,0.12,1	GT:PL:GQ	0/1:82,0,153:85											SAM	465	No hit in this database						No hit in this database		No hit in this database				No hit in this database		No hit in this database
Sp1_comp1016342_c0_seq1	106	.	CAAA	CA	64.2	.	INDEL;DP=2;VDB=0.0106;AF1=1;AC1=2;DP4=0,0,1,1;MQ=55;FQ=-40.5	GT:PL:GQ	1/1:103,6,0:10											SAM	302	No hit in this database						No hit in this database		No hit in this database				No hit in this database		No hit in this database
Sp1_comp1016416_c0_seq1	82	.	AGAAGGAAGG	AGAAGG	16.6	.	INDEL;DP=2;VDB=0.0173;AF1=0.5;AC1=1;DP4=1,0,1,0;MQ=60;FQ=16.6;PV4=1,1,1,1	GT:PL:GQ	0/1:54,0,54:54											SAM	227	No hit in this database						No hit in this database		No hit in this database				No hit in this database		No hit in this database
Sp1_comp1018253_c0_seq1	123	.	A	ATGTATGTGTG	634.41	PASS	AC=4;AF=0.667;AN=6;BaseQRankSum=0.248;DP=9;FS=3.332;MLEAC=4;MLEAF=0.667;MQ=60.00;MQ0=0;MQRankSum=0.573;QD=21.15;ReadPosRankSum=1.203	GT:AD:DP:GQ:MLPSAC:MLPSAF:PL	0/0/1/1/1/1:3,6:9:2:4:0.667:666,24,9,2,0,3,241											GATK	216	No hit in this database						No hit in this database		No hit in this database				No hit in this database		No hit in this database
Sp1_comp1018253_c0_seq1	141	.	GCGCG	GCGCGCACGCG	7.35	.	INDEL;DP=7;VDB=0.0244;AF1=0.5;AC1=1;DP4=0,1,0,1;MQ=48;FQ=4.95;PV4=1,1,1,1	GT:PL:GQ	0/1:44,0,39:41											SAM	216	No hit in this database						No hit in this database		No hit in this database				No hit in this database		No hit in this database
Sp1_comp1018352_c0_seq1	294	.	ATTTTTTTT	ATTTTTTTTT,ATTTTTTTTTT,ATTTTTTTTTTT	34.5	.	INDEL;DP=20;VDB=0.0081;AF1=1;AC1=2;DP4=0,0,8,11;MQ=45;FQ=-76.5	GT:PL:GQ	1/1:99,66,24,65,4,56,54,0,10,48:73	Sp1_comp1018352_c0_seq1	294	.	A	AT	440	PASS	AC=6;AF=1.00;AN=6;DP=20;FS=0.000;MLEAC=6;MLEAF=1.00;MQ=60.00;MQ0=0;QD=22.00;RPA=8,9;RU=T;STR	GT:AD:DP:GQ:MLPSAC:MLPSAF:PL	1/1/1/1/1/1:0,20:20:15:6:1.00:475,144,90,58,34,15,0	SG	374	No hit in this database						No hit in this database		No hit in this database				No hit in this database		No hit in this database
Sp1_comp1018440_c0_seq1	159	.	TCGAGGGGAG	T	2051.95	PASS	AC=3;AF=0.500;AN=6;BaseQRankSum=1.701;DP=35;FS=3.180;MLEAC=3;MLEAF=0.500;MQ=45.22;MQ0=0;MQRankSum=-3.303;QD=19.54;ReadPosRankSum=1.781	GT:AD:DP:GQ:MLPSAC:MLPSAF:PL	0/0/0/1/1/1:13,18:31:0:3:0.500:2084,58,16,0,0,20,883											GATK	252	No hit in this database						No hit in this database		No hit in this database				No hit in this database		No hit in this database
Sp1_comp1018440_c0_seq1	169	.	T	TTTA	896.96	PASS	AC=3;AF=0.500;AN=6;BaseQRankSum=3.033;DP=34;FS=5.620;MLEAC=3;MLEAF=0.500;MQ=44.72;MQ0=0;MQRankSum=-3.609;QD=26.38;ReadPosRankSum=1.882	GT:AD:DP:GQ:MLPSAC:MLPSAF:PL	0/0/0/1/1/1:12,17:30:0:3:0.500:929,55,15,0,0,20,833											GATK	252	No hit in this database						No hit in this database		No hit in this database				No hit in this database		No hit in this database
Sp1_comp1019349_c0_seq1	15	.	A	AG	41.2	.	INDEL;DP=3;VDB=0.0050;AF1=1;AC1=2;DP4=0,0,1,1;MQ=60;FQ=-40.5	GT:PL:GQ	1/1:80,6,0:10											SAM	255	No hit in this database						No hit in this database		No hit in this database				No hit in this database		No hit in this database
Sp1_comp1019349_c0_seq1	73	.	TAGAG	TAG	188	.	INDEL;DP=9;VDB=0.0164;AF1=0.5;AC1=1;DP4=1,1,2,4;MQ=51;FQ=40.5;PV4=1,2e-07,1,1	GT:PL:GQ	0/1:226,0,75:78											SAM	255	No hit in this database						No hit in this database		No hit in this database				No hit in this database		No hit in this database
Sp1_comp1019694_c0_seq1	328	.	ATTGTTGTT	ATTGTT	217	.	INDEL;DP=45;VDB=0.0322;AF1=0.5;AC1=1;DP4=8,10,9,6;MQ=42;FQ=217;PV4=0.49,7.4e-05,0.15,0.16	GT:PL:GQ	0/1:255,0,255:99	Sp1_comp1019694_c0_seq1	328	.	ATTG	A	703.08	PASS	AC=2;AF=0.333;AN=6;BaseQRankSum=-0.838;DP=42;FS=9.691;MLEAC=2;MLEAF=0.333;MQ=60.00;MQ0=0;MQRankSum=-0.587;QD=16.74;RPA=2,1;RU=TTG;ReadPosRankSum=-0.279;STR	GT:AD:DP:GQ:MLPSAC:MLPSAF:PL	0/0/0/0/1/1:25,15:42:5:2:0.333:737,21,0,5,30,91,2147483647	SG	443	No hit in this database						No hit in this database		No hit in this database				No hit in this database		No hit in this database
Sp1_comp1019729_c0_seq1	88	.	TGTGCAGCGGTGC	TGTGC	49.5	.	INDEL;DP=6;VDB=0.0099;AF1=0.5;AC1=1;DP4=2,1,1,1;MQ=54;FQ=52.5;PV4=1,0.004,1,1	GT:PL:GQ	0/1:87,0,137:90											SAM	446	No hit in this database						No hit in this database		No hit in this database				No hit in this database		No hit in this database
Sp1_comp1020216_c0_seq1	37	.	GCTTCAT	GCTTCATGCCTTCAT	217	.	INDEL;DP=101;VDB=0.0006;AF1=0.5;AC1=1;DP4=35,17,26,11;MQ=54;FQ=217;PV4=0.82,1,1,1	GT:PL:GQ	0/1:255,0,255:99											SAM	266	No hit in this database						gi|460376622|ref|XP_004234096.1|	PREDICTED: GDSL esterase/lipase At1g28590-like [Solanum lycopersicum]	AT5G45910.1	GDSL-like Lipase/Acylhydrolase superfamily protein		GDSL-like Lipase/Acylhydrolase superfamily protein; FUNCTIONS IN: hydrolase activity, acting on ester bonds, carboxylesterase activity; INVOLVED IN: lipid metabolic process; LOCATED IN: endomembrane system; EXPRESSED IN: 9 plant structures; EXPRESSED DURING: 4 anthesis, C globular stage, D bilateral stage; CONTAINS InterPro DOMAIN/s: Lipase, GDSL (InterPro:IPR001087); BEST Arabidopsis thaliana pr…	cassava4.1_025521m|PACid:17970034	GDSL-like Lipase/Acylhydrolase superfamily protein	PGSC0003DMP400046262|PACid:24411460	GDSL-like Lipase/Acylhydrolase superfamily protein
Sp1_comp1021160_c0_seq1	111	.	AG	A	37.5	.	INDEL;DP=11;VDB=0.0384;AF1=0.5;AC1=1;DP4=1,3,2,2;MQ=49;FQ=40.5;PV4=1,0.068,1,1	GT:PL:GQ	0/1:75,0,106:78	Sp1_comp1021160_c0_seq1	111	.	AG	A	155.75	PASS	AC=2;AF=0.333;AN=6;BaseQRankSum=0.933;DP=14;FS=5.756;MLEAC=2;MLEAF=0.333;MQ=60.00;MQ0=0;MQRankSum=-0.133;QD=11.13;ReadPosRankSum=1.467	GT:AD:DP:GQ:MLPSAC:MLPSAF:PL	0/0/0/0/1/1:9,5:14:2:2:0.333:188,6,0,2,12,34,369	SG	332	No hit in this database						No hit in this database		No hit in this database				No hit in this database		No hit in this database
Sp1_comp1021655_c0_seq1	68	.	TTGAT	TT	28.5	.	INDEL;DP=5;VDB=0.0392;AF1=0.5;AC1=1;DP4=1,1,1,1;MQ=51;FQ=31.5;PV4=1,0.086,0.012,0.33	GT:PL:GQ	0/1:66,0,108:69											SAM	453	No hit in this database						No hit in this database		No hit in this database				No hit in this database		No hit in this database
Sp1_comp1022209_c0_seq1	54	.	TAAAA	TAAA	79.6	.	INDEL;DP=6;VDB=0.0216;AF1=1;AC1=2;DP4=0,0,4,2;MQ=55;FQ=-52.5	GT:PL:GQ	1/1:120,18,0:33											SAM	242	No hit in this database						No hit in this database		No hit in this database				No hit in this database		No hit in this database
Sp1_comp1022320_c0_seq1	125	.	G	GGGCGCCGTCA	111	.	INDEL;DP=9;VDB=0.0400;AF1=0.5;AC1=1;DP4=1,1,2,2;MQ=42;FQ=17.6;PV4=1,0.11,1,1	GT:PL:GQ	0/1:149,0,52:55											SAM	222	No hit in this database						No hit in this database		No hit in this database				No hit in this database		No hit in this database
Sp1_comp1022320_c0_seq1	19	.	CTCTTCTTC	CTCTTCTTCTTC	111	.	INDEL;DP=3;VDB=0.0000;AF1=1;AC1=2;DP4=0,0,3,0;MQ=60;FQ=-43.5	GT:PL:GQ	1/1:151,9,0:16											SAM	222	No hit in this database						No hit in this database		No hit in this database				No hit in this database		No hit in this database
Sp1_comp1023192_c0_seq1	431	.	GATTTAA	GATTTAATCATTTAA	12.7	.	INDEL;DP=1;AF1=1;AC1=2;DP4=0,0,0,1;MQ=50;FQ=-37.5	GT:PL:GQ	1/1:50,3,0:5											SAM	530	No hit in this database						No hit in this database		No hit in this database				No hit in this database		No hit in this database
Sp1_comp1023247_c0_seq1	152	.	TTTTTCC	T	214	.	INDEL;DP=43;VDB=0.0011;AF1=1;AC1=2;DP4=0,0,26,15;MQ=46;FQ=-158	GT:PL:GQ	1/1:255,123,0:99	Sp1_comp1023247_c0_seq1	152	.	TTTTTCC	T	8527.13	PASS	AC=6;AF=1.00;AN=6;BaseQRankSum=0.957;DP=78;FS=0.000;MLEAC=6;MLEAF=1.00;MQ=59.45;MQ0=0;MQRankSum=-1.550;QD=26.74;ReadPosRankSum=0.684	GT:AD:DP:GQ:MLPSAC:MLPSAF:PL	1/1/1/1/1/1:1,75:78:12:6:1.00:8562,529,304,173,81,12,0	SG	241	No hit in this database						No hit in this database		No hit in this database				No hit in this database		No hit in this database
Sp1_comp1023247_c0_seq1	96	.	CTGCGTGC	CTGC	102	.	INDEL;DP=7;VDB=0.0345;AF1=0.5;AC1=1;DP4=2,1,3,1;MQ=51;FQ=102;PV4=1,8e-07,0.058,0.1	GT:PL:GQ	0/1:140,0,140:99											SAM	241	No hit in this database						No hit in this database		No hit in this database				No hit in this database		No hit in this database
Sp1_comp102357_c0_seq1	144	.	GAAAAAAAAAAA	GAAAAAAAAAAAAAAAAA,GAAAAAAAAAAAAA,GAAAAAAAAAAAA	7.35	.	INDEL;DP=14;VDB=0.0081;AF1=1;AC1=2;DP4=0,0,0,3;MQ=47;FQ=-37.5	GT:PL:GQ	1/1:54,13,10,43,0,40,52,9,38,49:4											SAM	220	SPGI:SNFRFM4LP02Q2B6Z			-No-Hit-		---NA---	No hit in this database		No hit in this database				No hit in this database		No hit in this database
Sp1_comp102357_c0_seq1	79	.	ATT	ATTT	217	.	INDEL;DP=36;VDB=0.0140;AF1=0.5;AC1=1;DP4=4,3,9,10;MQ=48;FQ=48.5;PV4=1,1,1,1	GT:PL:GQ	0/1:255,0,83:86											SAM	220	SPGI:SNFRFM4LP02Q2B6Z			-No-Hit-		---NA---	No hit in this database		No hit in this database				No hit in this database		No hit in this database
Sp1_comp1024000_c0_seq1	204	.	ACCC	ACC	214	.	INDEL;DP=36;VDB=0.0345;AF1=1;AC1=2;DP4=0,0,12,14;MQ=44;FQ=-113	GT:PL:GQ	1/1:255,78,0:99	Sp1_comp1024000_c0_seq1	204	.	AC	A	1213.88	PASS	AC=6;AF=1.00;AN=6;DP=36;FS=0.000;MLEAC=6;MLEAF=1.00;MQ=59.37;MQ0=0;QD=33.72;RPA=3,2;RU=C;STR	GT:AD:DP:GQ:MLPSAC:MLPSAF:PL	1/1/1/1/1/1:0,31:36:25:6:1.00:1249,241,148,93,55,25,0	SG	326	No hit in this database						No hit in this database		No hit in this database				No hit in this database		No hit in this database
Sp1_comp1024000_c0_seq1	25	.	ATACGGAGTA	ATA	214	.	INDEL;DP=15;VDB=0.0001;AF1=1;AC1=2;DP4=0,0,6,5;MQ=53;FQ=-67.5	GT:PL:GQ	1/1:255,33,0:63											SAM	326	No hit in this database						No hit in this database		No hit in this database				No hit in this database		No hit in this database
Sp1_comp1024049_c0_seq1	187	.	A	AG	287.79	PASS	AC=4;AF=0.667;AN=6;BaseQRankSum=0.825;DP=18;FS=4.771;MLEAC=4;MLEAF=0.667;MQ=41.64;MQ0=0;MQRankSum=-1.239;QD=15.99;ReadPosRankSum=2.359	GT:AD:DP:GQ:MLPSAC:MLPSAF:PL	0/0/1/1/1/1:4,8:16:3:4:0.667:320,32,12,3,0,4,148											GATK	447	No hit in this database						No hit in this database		No hit in this database				No hit in this database		No hit in this database
Sp1_comp1024134_c0_seq1	440	.	TTGATGATGATG	TTGATGATG	109	.	INDEL;DP=4;VDB=0.0322;AF1=1;AC1=2;DP4=0,0,3,1;MQ=46;FQ=-46.5	GT:PL:GQ	1/1:149,12,0:21											SAM	805	No hit in this database						No hit in this database		No hit in this database				No hit in this database		No hit in this database
Sp1_comp1024336_c0_seq1	287	.	TATGCTTGCTTCTATTTA	T	117	.	INDEL;DP=13;VDB=0.0345;AF1=0.5;AC1=1;DP4=3,4,4,1;MQ=49;FQ=120;PV4=0.29,1,0.15,1	GT:PL:GQ	0/1:155,0,243:99	Sp1_comp1024336_c0_seq1	287	.	TATGCTTGCTTCTATTTA	T	957.13	PASS	AC=2;AF=0.333;AN=6;BaseQRankSum=0.533;DP=13;FS=5.756;MLEAC=2;MLEAF=0.333;MQ=60.00;MQ0=0;MQRankSum=0.817;QD=12.99;ReadPosRankSum=1.092	GT:AD:DP:GQ:MLPSAC:MLPSAF:PL	0/0/0/0/1/1:8,5:13:1:2:0.333:989,7,0,1,9,28,1352	SG	849	No hit in this database						No hit in this database		No hit in this database				No hit in this database		No hit in this database
Sp1_comp1024336_c0_seq1	353	.	TTGTAGA	TTGTAGACTGTAGA	148	.	INDEL;DP=14;VDB=0.0392;AF1=0.5;AC1=1;DP4=3,2,3,2;MQ=48;FQ=133;PV4=1,1,1,1	GT:PL:GQ	0/1:186,0,168:99	Sp1_comp1024336_c0_seq1	353	.	T	TTGTAGAC	493.46	PASS	AC=3;AF=0.500;AN=6;BaseQRankSum=0.387;DP=14;FS=0.000;MLEAC=3;MLEAF=0.500;MQ=60.00;MQ0=0;MQRankSum=-1.532;QD=15.11;ReadPosRankSum=0.143	GT:AD:DP:GQ:MLPSAC:MLPSAF:PL	0/0/0/1/1/1:5,6:14:1:3:0.500:525,18,4,0,1,11,447	SG	849	No hit in this database						No hit in this database		No hit in this database				No hit in this database		No hit in this database
Sp1_comp1024336_c0_seq1	221	.	TTA	TTATA	3.25	.	INDEL;DP=11;VDB=0.0373;AF1=0.5;AC1=1;DP4=1,2,1,0;MQ=50;FQ=5.09;PV4=1,1,1,1	GT:PL:GQ	0/1:38,0,93:37											SAM	849	No hit in this database						No hit in this database		No hit in this database				No hit in this database		No hit in this database
Sp1_comp1024503_c0_seq1	439	.	GC	GCC	133	.	INDEL;DP=6;VDB=0.0244;AF1=1;AC1=2;DP4=0,0,3,2;MQ=49;FQ=-49.5	GT:PL:GQ	1/1:173,15,0:27	Sp1_comp1024503_c0_seq1	439	.	G	GC	188.43	PASS	AC=6;AF=1.00;AN=6;DP=6;FS=0.000;MLEAC=6;MLEAF=1.00;MQ=60.00;MQ0=0;QD=31.40;RPA=1,2;RU=C;STR	GT:AD:DP:GQ:MLPSAC:MLPSAF:PL	1/1/1/1/1/1:0,6:6:5:6:1.00:222,45,28,18,10,5,0	SG	733	No hit in this database						No hit in this database		No hit in this database				No hit in this database		No hit in this database
Sp1_comp1024503_c0_seq1	570	.	CT	CTT	30.2	.	INDEL;DP=6;VDB=0.0053;AF1=1;AC1=2;DP4=0,0,2,0;MQ=38;FQ=-40.5	GT:PL:GQ	1/1:69,6,0:10	Sp1_comp1024503_c0_seq1	570	.	C	CT	203.78	PASS	AC=4;AF=0.667;AN=6;BaseQRankSum=0.572;DP=8;FS=0.000;MLEAC=4;MLEAF=0.667;MQ=60.00;MQ0=0;MQRankSum=-1.067;QD=25.47;RPA=1,2;RU=T;ReadPosRankSum=-0.572;STR	GT:AD:DP:GQ:MLPSAC:MLPSAF:PL	0/0/1/1/1/1:2,6:8:0:4:0.667:235,28,12,4,0,0,65	SG	733	No hit in this database						No hit in this database		No hit in this database				No hit in this database		No hit in this database
Sp1_comp1024503_c0_seq1	582	.	ATTTAATGTCAGCAGGTTTA	ATTTA	80.4	.	INDEL;DP=6;VDB=0.0053;AF1=1;AC1=2;DP4=0,0,0,3;MQ=48;FQ=-43.5	GT:PL:GQ	1/1:120,9,0:16	Sp1_comp1024503_c0_seq1	582	.	ATTTAATGTCAGCAGG	A	858.79	PASS	AC=6;AF=1.00;AN=6;DP=8;FS=0.000;MLEAC=6;MLEAF=1.00;MQ=60.00;MQ0=0;QD=21.47	GT:AD:DP:GQ:MLPSAC:MLPSAF:PL	1/1/1/1/1/1:0,5:8:4:6:1.00:892,39,24,15,9,4,0	SG	733	No hit in this database						No hit in this database		No hit in this database				No hit in this database		No hit in this database
Sp1_comp1024503_c0_seq1	440	.	C	CCA	12.7	.	INDEL;DP=6;VDB=0.0244;AF1=1;AC1=2;DP4=0,0,0,1;MQ=50;FQ=-37.5	GT:PL:GQ	1/1:50,3,0:5											SAM	733	No hit in this database						No hit in this database		No hit in this database				No hit in this database		No hit in this database
Sp1_comp1024503_c0_seq1	636	.	TG	TGAAAACCAAGCCAAG	9.94	.	INDEL;DP=3;VDB=0.0206;AF1=1;AC1=2;DP4=0,0,1,0;MQ=47;FQ=-37.5	GT:PL:GQ	1/1:47,3,0:5											SAM	733	No hit in this database						No hit in this database		No hit in this database				No hit in this database		No hit in this database
Sp1_comp1024693_c0_seq1	173	.	ATTTTTTTTTT	ATTTTTTTTT,ATTTTTTTTTTT	10.8	.	INDEL;DP=27;VDB=0.0244;AF1=1;AC1=2;DP4=0,0,5,7;MQ=25;FQ=-67.5	GT:PL:GQ	1/1:51,33,0,53,24,50:40	Sp1_comp1024693_c0_seq1	173	.	AT	A	91.43	PASS	AC=3;AF=0.500;AN=6;BaseQRankSum=1.749;DP=29;FS=0.000;MLEAC=3;MLEAF=0.500;MQ=25.80;MQ0=0;MQRankSum=-0.143;QD=3.15;RPA=10,9;RU=T;ReadPosRankSum=1.031;STR	GT:AD:DP:GQ:MLPSAC:MLPSAF:PL	0/0/0/1/1/1:6,5:13:2:3:0.500:123,12,2,0,3,11,49	SG	353	No hit in this database						No hit in this database		No hit in this database				No hit in this database		No hit in this database
Sp1_comp1024975_c0_seq1	140	.	CTTATAA	CTTATAAGTTATAA	217	.	INDEL;DP=24;VDB=0.0380;AF1=0.5;AC1=1;DP4=5,3,5,6;MQ=42;FQ=182;PV4=0.65,1,0.49,1	GT:PL:GQ	0/1:255,0,217:99	Sp1_comp1024975_c0_seq1	140	.	C	CTTATAAG	998.69	PASS	AC=3;AF=0.500;AN=6;BaseQRankSum=0.888;DP=24;FS=0.000;MLEAC=3;MLEAF=0.500;MQ=60.00;MQ0=0;MQRankSum=0.036;QD=17.83;ReadPosRankSum=1.102	GT:AD:DP:GQ:MLPSAC:MLPSAF:PL	0/0/0/1/1/1:9,12:24:1:3:0.500:1031,37,10,0,1,16,760	SG	231	No hit in this database						No hit in this database		No hit in this database				No hit in this database		No hit in this database
Sp1_comp1025570_c0_seq1	118	.	GTGC	G	277.02	PASS	AC=5;AF=0.833;AN=6;BaseQRankSum=-0.742;DP=9;FS=0.000;MLEAC=5;MLEAF=0.833;MQ=60.00;MQ0=0;MQRankSum=0.742;QD=30.78;RPA=5,4;RU=TGC;ReadPosRankSum=-0.742;STR	GT:AD:DP:GQ:MLPSAC:MLPSAF:PL	0/1/1/1/1/1:1,6:9:3:5:0.833:310,35,18,9,3,0,42											GATK	222	No hit in this database						No hit in this database		No hit in this database				No hit in this database		No hit in this database
Sp1_comp1025570_c0_seq1	148	.	CTATGATA	CTATGATATGATA	37.5	.	INDEL;DP=11;VDB=0.0190;AF1=0.5;AC1=1;DP4=0,2,1,1;MQ=47;FQ=39.3;PV4=1,1,0.061,1	GT:PL:GQ	0/1:75,0,80:77											SAM	222	No hit in this database						No hit in this database		No hit in this database				No hit in this database		No hit in this database
Sp1_comp1025587_c0_seq1	166	.	TTTCGCACAAT	TT	35.5	.	INDEL;DP=5;VDB=0.0081;AF1=0.5;AC1=1;DP4=2,0,1,1;MQ=42;FQ=27.2;PV4=1,1,1,1	GT:PL:GQ	0/1:73,0,62:65											SAM	202	No hit in this database						No hit in this database		No hit in this database				No hit in this database		No hit in this database
Sp1_comp1025929_c0_seq1	299	.	TAAA	T	158	.	INDEL;DP=12;VDB=0.0164;AF1=0.5;AC1=1;DP4=4,2,4,2;MQ=46;FQ=124;PV4=1,1,1,1	GT:PL:GQ	0/1:196,0,159:99											SAM	353	No hit in this database						No hit in this database		No hit in this database				No hit in this database		No hit in this database
Sp1_comp1025982_c0_seq1	210	.	TAGGAGGA	TAGGAGGAGGA	7.35	.	INDEL;DP=2;VDB=0.0161;AF1=0.5;AC1=1;DP4=1,0,1,0;MQ=50;FQ=7.35;PV4=1,1,1,1	GT:PL:GQ	0/1:44,0,44:44											SAM	448	No hit in this database						gi|462406078|gb|EMJ11542.1|	hypothetical protein PRUPE_ppa001858mg [Prunus persica]	AT5G47580.1			unknown protein; BEST Arabidopsis thaliana protein match is: unknown protein (TAIR:AT4G17250.1); Has 1807 Blast hits to 1807 proteins in 277 species: Archae - 0; Bacteria - 0; Metazoa - 736; Fungi - 347; Plants - 385; Viruses - 0; Other Eukaryotes - 339 (source: NCBI BLink).	cassava4.1_002277m|PACid:17976349	AT5G47580.1	PGSC0003DMP400008515|PACid:24392998	AT5G47580.1
Sp1_comp1026043_c0_seq1	415	.	G	GT	769.97	PASS	AC=6;AF=1.00;AN=6;DP=22;FS=0.000;MLEAC=6;MLEAF=1.00;MQ=54.93;MQ0=0;QD=35.00	GT:AD:DP:GQ:MLPSAC:MLPSAF:PL	1/1/1/1/1/1:0,20:20:16:6:1.00:805,155,95,60,35,16,0											GATK	533	No hit in this database						No hit in this database		No hit in this database				No hit in this database		No hit in this database
Sp1_comp1026043_c0_seq1	93	.	A	AG	804.95	PASS	AC=6;AF=1.00;AN=6;DP=22;FS=0.000;MLEAC=6;MLEAF=1.00;MQ=59.21;MQ0=0;QD=26.88;RPA=1,2;RU=G;STR	GT:AD:DP:GQ:MLPSAC:MLPSAF:PL	1/1/1/1/1/1:0,22:22:17:6:1.00:840,171,105,66,39,17,0											GATK	533	No hit in this database						No hit in this database		No hit in this database				No hit in this database		No hit in this database
Sp1_comp1026043_c0_seq1	98	.	TAA	T	620.21	PASS	AC=6;AF=1.00;AN=6;DP=14;FS=0.000;MLEAC=6;MLEAF=1.00;MQ=59.17;MQ0=0;QD=31.32	GT:AD:DP:GQ:MLPSAC:MLPSAF:PL	1/1/1/1/1/1:0,14:14:11:6:1.00:655,109,67,42,25,11,0											GATK	533	No hit in this database						No hit in this database		No hit in this database				No hit in this database		No hit in this database
Sp1_comp1026519_c0_seq1	424	.	AGGATC	AGGATCGGATC	12.7	.	INDEL;DP=1;AF1=1;AC1=2;DP4=0,0,1,0;MQ=50;FQ=-37.5	GT:PL:GQ	1/1:50,3,0:5											SAM	537	No hit in this database						No hit in this database		No hit in this database				No hit in this database		No hit in this database
Sp1_comp1026841_c0_seq1	104	.	GTA	GTATA	173	.	INDEL;DP=18;VDB=0.0365;AF1=0.505;AC1=1;DP4=1,0,4,6;MQ=48;FQ=-17.6;PV4=0.45,0.022,0.24,0.21	GT:PL:GQ	0/1:210,0,17:20	Sp1_comp1026841_c0_seq1	104	.	G	GTA	675.21	PASS	AC=6;AF=1.00;AN=6;DP=15;FS=0.000;MLEAC=6;MLEAF=1.00;MQ=60.00;MQ0=0;QD=33.51;RPA=1,2;RU=TA;STR	GT:AD:DP:GQ:MLPSAC:MLPSAF:PL	1/1/1/1/1/1:0,14:15:11:6:1.00:710,109,67,42,25,11,0	SG	203	No hit in this database						No hit in this database		No hit in this database				No hit in this database		No hit in this database
Sp1_comp1026996_c0_seq1	158	.	CA	C	152.71	PASS	AC=5;AF=0.833;AN=6;BaseQRankSum=0.736;DP=6;FS=0.000;MLEAC=5;MLEAF=0.833;MQ=60.00;MQ0=0;MQRankSum=-0.736;QD=25.45;RPA=4,3;RU=A;ReadPosRankSum=0.736;STR	GT:AD:DP:GQ:MLPSAC:MLPSAF:PL	0/1/1/1/1/1:1,5:6:2:5:0.833:185,28,14,6,2,0,28											GATK	290	No hit in this database						No hit in this database		No hit in this database				No hit in this database		No hit in this database
Sp1_comp1026996_c0_seq1	210	.	AGAAGAACAGAAAAAGG	AG	12.7	.	INDEL;DP=3;VDB=0.0040;AF1=1;AC1=2;DP4=0,0,0,1;MQ=50;FQ=-37.5	GT:PL:GQ	1/1:50,3,0:5											SAM	290	No hit in this database						No hit in this database		No hit in this database				No hit in this database		No hit in this database
Sp1_comp1027473_c0_seq1	114	.	AACATTA	AACATTACTACATTA	105	.	INDEL;DP=6;VDB=0.0392;AF1=0.5;AC1=1;DP4=1,1,2,2;MQ=46;FQ=27.5;PV4=1,1,0.27,1	GT:PL:GQ	0/1:143,0,62:65											SAM	203	No hit in this database						No hit in this database		No hit in this database				No hit in this database		No hit in this database
Sp1_comp1027473_c0_seq1	68	.	CATATAA	CATATAAGATATAA	57.5	.	INDEL;DP=6;VDB=0.0271;AF1=0.5;AC1=1;DP4=2,1,1,1;MQ=54;FQ=60.5;PV4=1,1,1,1	GT:PL:GQ	0/1:95,0,136:98											SAM	203	No hit in this database						No hit in this database		No hit in this database				No hit in this database		No hit in this database
Sp1_comp1027808_c0_seq1	220	.	GTTTT	GTTT	9.71	.	INDEL;DP=3;VDB=0.0098;AF1=1;AC1=2;DP4=0,0,1,1;MQ=50;FQ=-40.5	GT:PL:GQ	1/1:48,6,0:8											SAM	311	No hit in this database						No hit in this database		No hit in this database				No hit in this database		No hit in this database
Sp1_comp1028690_c0_seq1	245	.	CT	C	3.25	.	INDEL;DP=12;VDB=0.0019;AF1=1;AC1=2;DP4=0,0,0,1;MQ=50;FQ=-37.5	GT:PL:GQ	0/1:38,3,0:4											SAM	293	No hit in this database						No hit in this database		No hit in this database				No hit in this database		No hit in this database
Sp1_comp1028927_c0_seq1	243	.	TAA	T	50.5	.	INDEL;DP=4;VDB=0.0095;AF1=0.5;AC1=1;DP4=1,1,1,1;MQ=50;FQ=50.5;PV4=1,0.072,1,1	GT:PL:GQ	0/1:88,0,88:88											SAM	301	No hit in this database						No hit in this database		No hit in this database				No hit in this database		No hit in this database
Sp1_comp1028927_c0_seq1	64	.	TAAAA	TAAA	7.15	.	INDEL;DP=2;VDB=0.0188;AF1=1;AC1=2;DP4=0,0,2,0;MQ=60;FQ=-40.5	GT:PL:GQ	1/1:45,6,0:7											SAM	301	No hit in this database						No hit in this database		No hit in this database				No hit in this database		No hit in this database
Sp1_comp1029573_c0_seq1	22	.	CACTTTTAAGT	C	140	.	INDEL;DP=67;VDB=0.0001;AF1=0.5;AC1=1;DP4=13,2,12,0;MQ=48;FQ=143;PV4=0.49,0.22,0.0017,1	GT:PL:GQ	0/1:178,0,255:99											SAM	203	No hit in this database						No hit in this database		No hit in this database				No hit in this database		No hit in this database
Sp1_comp1029948_c0_seq1	43	.	TC	T	148	.	INDEL;DP=13;VDB=0.0042;AF1=1;AC1=2;DP4=0,0,4,4;MQ=41;FQ=-58.5	GT:PL:GQ	1/1:189,24,0:45											SAM	219	No hit in this database						No hit in this database		No hit in this database				No hit in this database		No hit in this database
Sp1_comp1029948_c0_seq1	54	.	GA	GAA	33.6	.	INDEL;DP=12;VDB=0.0042;AF1=0.5163;AC1=1;DP4=0,1,1,1;MQ=49;FQ=-22.5;PV4=1,1,1,0.33	GT:PL:GQ	0/1:71,0,12:15											SAM	219	No hit in this database						No hit in this database		No hit in this database				No hit in this database		No hit in this database
Sp1_comp1030421_c0_seq1	416	.	G	GC	236.08	PASS	AC=6;AF=1.00;AN=6;DP=7;FS=0.000;MLEAC=6;MLEAF=1.00;MQ=60.00;MQ0=0;QD=33.73	GT:AD:DP:GQ:MLPSAC:MLPSAF:PL	1/1/1/1/1/1:0,7:7:6:6:1.00:270,54,33,21,12,6,0											GATK	703	No hit in this database						No hit in this database		No hit in this database				No hit in this database		No hit in this database
Sp1_comp1030956_c0_seq1	93	.	T	TTAAAAAAAAAAAG	22.5	.	INDEL;DP=2;VDB=0.0180;AF1=1;AC1=2;DP4=0,0,1,0;MQ=60;FQ=-37.5	GT:PL:GQ	1/1:60,3,0:6											SAM	285	No hit in this database						No hit in this database		No hit in this database				No hit in this database		No hit in this database
Sp1_comp1031394_c0_seq1	109	.	TAAAAAAAA	TAAAAAA	214	.	INDEL;DP=45;VDB=0.0271;AF1=1;AC1=2;DP4=0,0,18,24;MQ=49;FQ=-161	GT:PL:GQ	1/1:255,126,0:99	Sp1_comp1031394_c0_seq1	109	.	TAA	T	1562.87	PASS	AC=6;AF=1.00;AN=6;DP=40;FS=0.000;MLEAC=6;MLEAF=1.00;MQ=60.00;MQ0=0;QD=33.95;RPA=8,6;RU=A;STR	GT:AD:DP:GQ:MLPSAC:MLPSAF:PL	1/1/1/1/1/1:0,36:40:29:6:1.00:1598,280,172,108,63,29,0	SG	219	No hit in this database						No hit in this database		No hit in this database				No hit in this database		No hit in this database
Sp1_comp1032047_c0_seq1	226	.	CATTATATT	CATT	171	.	INDEL;DP=10;VDB=0.0365;AF1=1;AC1=2;DP4=0,0,1,6;MQ=43;FQ=-55.5	GT:PL:GQ	1/1:211,21,0:39	Sp1_comp1032047_c0_seq1	226	.	CATTAT	C	597.99	PASS	AC=6;AF=1.00;AN=6;DP=10;FS=0.000;MLEAC=6;MLEAF=1.00;MQ=60.00;MQ0=0;QD=31.54	GT:AD:DP:GQ:MLPSAC:MLPSAF:PL	1/1/1/1/1/1:0,8:10:6:6:1.00:632,62,38,24,14,6,0	SG	590	No hit in this database						No hit in this database		No hit in this database				No hit in this database		No hit in this database
Sp1_comp1032047_c0_seq1	329	.	AGTGTGGTGTG	AGTGTG	12.7	.	INDEL;DP=1;AF1=1;AC1=2;DP4=0,0,0,1;MQ=50;FQ=-37.5	GT:PL:GQ	1/1:50,3,0:5											SAM	590	No hit in this database						No hit in this database		No hit in this database				No hit in this database		No hit in this database
Sp1_comp1032047_c0_seq1	407	.	ACC	AC	29.2	.	INDEL;DP=2;VDB=0.0047;AF1=1;AC1=2;DP4=0,0,1,1;MQ=50;FQ=-40.5	GT:PL:GQ	1/1:68,6,0:10											SAM	590	No hit in this database						No hit in this database		No hit in this database				No hit in this database		No hit in this database
Sp1_comp1032047_c0_seq1	501	.	TGTAGTA	TGTA	53.5	.	INDEL;DP=3;VDB=0.0220;AF1=0.5;AC1=1;DP4=1,0,1,1;MQ=50;FQ=7.36;PV4=1,0.016,1,0.33	GT:PL:GQ	0/1:91,0,41:44											SAM	590	No hit in this database						No hit in this database		No hit in this database				No hit in this database		No hit in this database
Sp1_comp1032385_c0_seq1	121	.	A	AGGC	412.45	PASS	AC=3;AF=0.500;AN=6;BaseQRankSum=2.355;DP=18;FS=1.957;MLEAC=3;MLEAF=0.500;MQ=57.64;MQ0=0;MQRankSum=-1.644;QD=22.91;ReadPosRankSum=3.154	GT:AD:DP:GQ:MLPSAC:MLPSAF:PL	0/0/0/1/1/1:10,8:18:2:3:0.500:445,16,2,0,8,30,566											GATK	250	No hit in this database						No hit in this database		No hit in this database				No hit in this database		No hit in this database
Sp1_comp1032385_c0_seq1	153	.	ATTTAATTTT	ATTT	81	.	INDEL;DP=12;VDB=0.0216;AF1=0.5718;AC1=1;DP4=1,0,1,4;MQ=46;FQ=-28.5;PV4=0.33,0.29,1,1	GT:PL:GQ	0/1:118,0,6:9											SAM	250	No hit in this database						No hit in this database		No hit in this database				No hit in this database		No hit in this database
Sp1_comp1033438_c0_seq1	203	.	TAAG	TAAGAAG	12.7	.	INDEL;DP=1;AF1=1;AC1=2;DP4=0,0,0,1;MQ=50;FQ=-37.5	GT:PL:GQ	1/1:50,3,0:5											SAM	244	No hit in this database						No hit in this database		No hit in this database				No hit in this database		No hit in this database
Sp1_comp1035978_c0_seq1	30	.	CA	CAA	137	.	INDEL;DP=22;VDB=0.0004;AF1=0.5;AC1=1;DP4=4,0,3,3;MQ=52;FQ=46.5;PV4=0.2,1,0.31,1	GT:PL:GQ	0/1:175,0,81:84											SAM	226	SPGI:SN118368_1464_1268			-No-Hit-		---NA---	No hit in this database		No hit in this database				No hit in this database		No hit in this database
Sp1_comp1036529_c0_seq1	82	.	GCATATA	GCATATAATCATATA	81.2	.	INDEL;DP=3;VDB=0.0181;AF1=1;AC1=2;DP4=0,0,1,1;MQ=60;FQ=-40.5	GT:PL:GQ	1/1:120,6,0:10											SAM	309	No hit in this database						No hit in this database		No hit in this database				No hit in this database		No hit in this database
Sp1_comp1036869_c0_seq1	164	.	ATTTTT	ATTTTTT	18.5	.	INDEL;DP=6;VDB=0.0393;AF1=0.5016;AC1=1;DP4=1,1,2,2;MQ=50;FQ=-12.8;PV4=1,1,1,1	GT:PL:GQ	0/1:56,0,22:25											SAM	288	No hit in this database						No hit in this database		No hit in this database				No hit in this database		No hit in this database
Sp1_comp1037494_c0_seq1	133	.	ATTT	ATT	14.4	.	INDEL;DP=2;VDB=0.0137;AF1=1;AC1=2;DP4=0,0,2,0;MQ=36;FQ=-40.5	GT:PL:GQ	1/1:53,6,0:10											SAM	257	No hit in this database						No hit in this database		No hit in this database				No hit in this database		No hit in this database
Sp1_comp1037647_c0_seq1	151	.	TTGT	TT	14.6	.	INDEL;DP=1;AF1=1;AC1=2;DP4=0,0,1,0;MQ=60;FQ=-37.5	GT:PL:GQ	1/1:52,3,0:6											SAM	350	No hit in this database						No hit in this database		No hit in this database				No hit in this database		No hit in this database
Sp1_comp1037777_c0_seq1	108	.	T	TTTTCGTA	12.7	.	INDEL;DP=1;AF1=1;AC1=2;DP4=0,0,0,1;MQ=50;FQ=-37.5	GT:PL:GQ	1/1:50,3,0:5	Sp1_comp1037777_c0_seq1	108	.	T	TTTTCGTA	704.08	PASS	AC=6;AF=1.00;AN=6;DP=7;FS=0.000;MLEAC=6;MLEAF=1.00;MQ=60.00;MQ0=0;QD=31.16	GT:AD:DP:GQ:MLPSAC:MLPSAF:PL	1/1/1/1/1/1:0,7:7:6:6:1.00:738,54,33,21,12,6,0	SG	210	No hit in this database						No hit in this database		No hit in this database				No hit in this database		No hit in this database
Sp1_comp1037777_c0_seq1	37	.	GTTTTTT	GTTTTTTT	20	.	INDEL;DP=4;VDB=0.0015;AF1=1;AC1=2;DP4=0,0,1,3;MQ=57;FQ=-46.5	GT:PL:GQ	1/1:60,12,0:21											SAM	210	No hit in this database						No hit in this database		No hit in this database				No hit in this database		No hit in this database
Sp1_comp1040171_c0_seq1	240	.	AAAGATGTTT	A	44.5	.	INDEL;DP=6;VDB=0.0033;AF1=0.5;AC1=1;DP4=1,3,1,1;MQ=50;FQ=47.5;PV4=1,1,1,1	GT:PL:GQ	0/1:82,0,160:85											SAM	302	No hit in this database						No hit in this database		No hit in this database				No hit in this database		No hit in this database
Sp1_comp1041078_c0_seq1	142	.	CAAA	C	739.92	PASS	AC=2;AF=0.333;AN=6;BaseQRankSum=0.962;DP=35;FS=1.377;MLEAC=2;MLEAF=0.333;MQ=60.00;MQ0=0;MQRankSum=-0.542;QD=21.14;RPA=4,1;RU=A;ReadPosRankSum=1.207;STR	GT:AD:DP:GQ:MLPSAC:MLPSAF:PL	0/0/0/0/1/1:20,14:35:0:2:0.333:772,23,0,0,18,65,2147483647											GATK	289	No hit in this database						No hit in this database		No hit in this database				No hit in this database		No hit in this database
Sp1_comp1041078_c0_seq1	169	.	AC	A	642.31	PASS	AC=3;AF=0.500;AN=6;BaseQRankSum=-0.038;DP=33;FS=3.093;MLEAC=3;MLEAF=0.500;MQ=60.00;MQ0=0;MQRankSum=1.926;QD=19.46;ReadPosRankSum=-0.076	GT:AD:DP:GQ:MLPSAC:MLPSAF:PL	0/0/0/1/1/1:15,17:33:5:3:0.500:676,48,11,0,5,34,577											GATK	289	No hit in this database						No hit in this database		No hit in this database				No hit in this database		No hit in this database
Sp1_comp1041078_c0_seq1	177	.	A	AT	593.96	PASS	AC=3;AF=0.500;AN=6;BaseQRankSum=-1.439;DP=31;FS=1.529;MLEAC=3;MLEAF=0.500;MQ=60.00;MQ0=0;MQRankSum=-0.244;QD=19.16;RPA=1,2;RU=T;ReadPosRankSum=-0.255;STR	GT:AD:DP:GQ:MLPSAC:MLPSAF:PL	0/0/0/1/1/1:12,17:31:0:3:0.500:626,55,15,0,0,20,422											GATK	289	No hit in this database						No hit in this database		No hit in this database				No hit in this database		No hit in this database
Sp1_comp1042199_c0_seq1	159	.	CAAATAAGTGAAATAA	CAAATAA	4.42	.	INDEL;DP=2;VDB=0.0065;AF1=1;AC1=2;DP4=0,0,1,0;MQ=40;FQ=-37.5	GT:PL:GQ	0/1:40,3,0:3											SAM	500	No hit in this database						No hit in this database		No hit in this database				No hit in this database		No hit in this database
Sp1_comp1042199_c0_seq1	260	.	TAAACTAAGAAAAAACTAAGA	TAAACTAAGA	31.5	.	INDEL;DP=3;VDB=0.0116;AF1=0.504;AC1=1;DP4=1,0,1,1;MQ=39;FQ=-16.6;PV4=1,1,1,1	GT:PL:GQ	0/1:69,0,18:21											SAM	500	No hit in this database						No hit in this database		No hit in this database				No hit in this database		No hit in this database
Sp1_comp1043512_c0_seq1	51	.	ACTACCAATCTACCA	ACTACCA	87.4	.	INDEL;DP=5;VDB=0.0081;AF1=1;AC1=2;DP4=0,0,1,2;MQ=46;FQ=-43.5	GT:PL:GQ	1/1:127,9,0:16											SAM	242	SPGI:CN07331	no hit		tr|Q9FJH9|Q9FJH9_ARATH	Emb|CAB72147.1 OS=Arabidopsis thaliana GN=At5g60760	---NA---	No hit in this database		No hit in this database				No hit in this database		No hit in this database
Sp1_comp1043518_c0_seq1	192	.	GTTTT	GTTT	51	.	INDEL;DP=4;VDB=0.0288;AF1=1;AC1=2;DP4=0,0,2,2;MQ=39;FQ=-46.5	GT:PL:GQ	1/1:91,12,0:21											SAM	465	No hit in this database						No hit in this database		No hit in this database				No hit in this database		No hit in this database
Sp1_comp1043518_c0_seq1	419	.	ATT	AT	76	.	INDEL;DP=4;VDB=0.0070;AF1=1;AC1=2;DP4=0,0,3,1;MQ=43;FQ=-46.5	GT:PL:GQ	1/1:116,12,0:21											SAM	465	No hit in this database						No hit in this database		No hit in this database				No hit in this database		No hit in this database
Sp1_comp1043584_c0_seq1	40	.	T	TC	147	.	INDEL;DP=6;VDB=0.0000;AF1=1;AC1=2;DP4=0,0,4,2;MQ=60;FQ=-52.5	GT:PL:GQ	1/1:187,18,0:33											SAM	428	No hit in this database						No hit in this database		No hit in this database				No hit in this database		No hit in this database
Sp1_comp1043654_c0_seq1	265	.	TAAA	TAAAA	75.7	.	INDEL;DP=5;VDB=0.0399;AF1=1;AC1=2;DP4=0,0,3,2;MQ=47;FQ=-49.5	GT:PL:GQ	1/1:116,15,0:27	Sp1_comp1043654_c0_seq1	265	.	T	TA	240.08	PASS	AC=6;AF=1.00;AN=6;DP=7;FS=0.000;MLEAC=6;MLEAF=1.00;MQ=60.00;MQ0=0;QD=34.30;RPA=3,4;RU=A;STR	GT:AD:DP:GQ:MLPSAC:MLPSAF:PL	1/1/1/1/1/1:0,7:7:6:6:1.00:274,54,33,21,12,6,0	SG	458	No hit in this database						No hit in this database		No hit in this database				No hit in this database		No hit in this database
Sp1_comp1043654_c0_seq1	150	.	CAAA	CAA	4.43	.	INDEL;DP=3;VDB=0.0206;AF1=0.502;AC1=1;DP4=0,1,0,2;MQ=40;FQ=-13.8;PV4=1,0.38,0.27,1	GT:PL:GQ	0/1:40,0,21:27											SAM	458	No hit in this database						No hit in this database		No hit in this database				No hit in this database		No hit in this database
Sp1_comp1043654_c0_seq1	386	.	ACG	ACGCTTAATCG	73.5	.	INDEL;DP=7;VDB=0.0322;AF1=0.5001;AC1=1;DP4=1,0,2,1;MQ=44;FQ=-3.84;PV4=1,0.49,0.33,1	GT:PL:GQ	0/1:111,0,33:36											SAM	458	No hit in this database						No hit in this database		No hit in this database				No hit in this database		No hit in this database
Sp1_comp1044532_c0_seq1	399	.	GT	G	271.58	PASS	AC=5;AF=0.833;AN=6;BaseQRankSum=0.747;DP=8;FS=0.000;MLEAC=5;MLEAF=0.833;MQ=52.26;MQ0=0;MQRankSum=-0.747;QD=33.95;ReadPosRankSum=0.747	GT:AD:DP:GQ:MLPSAC:MLPSAF:PL	0/1/1/1/1/1:1,7:8:4:5:0.833:305,42,22,11,4,0,32											GATK	591	No hit in this database						gi|508711284|gb|EOY03181.1|	Uncharacterized protein TCM_017766 [Theobroma cacao]	No hit in this database				No hit in this database		No hit in this database
Sp1_comp1044532_c0_seq1	412	.	A	AG	224.72	PASS	AC=4;AF=0.667;AN=6;BaseQRankSum=0.540;DP=13;FS=2.158;MLEAC=4;MLEAF=0.667;MQ=53.54;MQ0=0;MQRankSum=-0.849;QD=17.29;RPA=7,8;RU=G;ReadPosRankSum=1.774;STR	GT:AD:DP:GQ:MLPSAC:MLPSAF:PL	0/0/1/1/1/1:4,9:13:3:4:0.667:257,38,15,4,0,3,100											GATK	591	No hit in this database						gi|508711284|gb|EOY03181.1|	Uncharacterized protein TCM_017766 [Theobroma cacao]	No hit in this database				No hit in this database		No hit in this database
Sp1_comp1044761_c0_seq1	224	.	GT	G	17.5	.	INDEL;DP=6;VDB=0.0025;AF1=0.5002;AC1=1;DP4=1,0,0,2;MQ=43;FQ=-5.13;PV4=0.33,0.05,0.2,1	GT:PL:GQ	0/1:55,0,31:34											SAM	386	No hit in this database						No hit in this database		No hit in this database				No hit in this database		No hit in this database
Sp1_comp1044761_c0_seq1	94	.	AGCATCCCAAC	A	51.2	.	INDEL;DP=8;VDB=0.0400;AF1=1;AC1=2;DP4=0,0,2,0;MQ=49;FQ=-40.5	GT:PL:GQ	1/1:90,6,0:10											SAM	386	No hit in this database						No hit in this database		No hit in this database				No hit in this database		No hit in this database
Sp1_comp1045963_c0_seq1	52	.	CAT	C	183	.	INDEL;DP=5;VDB=0.0006;AF1=1;AC1=2;DP4=0,0,4,1;MQ=58;FQ=-49.5	GT:PL:GQ	1/1:223,15,0:27											SAM	244	No hit in this database						No hit in this database		No hit in this database				No hit in this database		No hit in this database
Sp1_comp1046314_c0_seq1	692	.	ATTTTTTTT	ATTTTTTTTTTTT,ATTTTTTTTT	8.19	.	INDEL;DP=3;VDB=0.0224;AF1=1;AC1=2;DP4=0,0,2,1;MQ=48;FQ=-37.5	GT:PL:GQ	1/1:60,18,15,47,0,41:4											SAM	1032	No hit in this database						No hit in this database		No hit in this database				No hit in this database		No hit in this database
Sp1_comp1051727_c0_seq1	154	.	T	TC	23.5	.	INDEL;DP=12;VDB=0.0298;AF1=0.5;AC1=1;DP4=2,1,2,1;MQ=41;FQ=5.78;PV4=1,1,1,1	GT:PL:GQ	0/1:61,0,39:42											SAM	299	No hit in this database						No hit in this database		No hit in this database				No hit in this database		No hit in this database
Sp1_comp1052076_c0_seq1	184	.	GAAAAAAA	GAAAAAA	8.64	.	INDEL;DP=7;VDB=0.0014;AF1=1;AC1=2;DP4=0,1,3,2;MQ=50;FQ=-38.5;PV4=1,0.00022,1,1	GT:PL:GQ	1/1:46,4,0:6											SAM	223	No hit in this database						No hit in this database		No hit in this database				No hit in this database		No hit in this database
Sp1_comp1054637_c0_seq1	214	.	GTAACAC	GTAACACACTAACAC	14.6	.	INDEL;DP=17;VDB=0.0384;AF1=0.5;AC1=1;DP4=6,4,2,0;MQ=50;FQ=17.6;PV4=0.52,1,0.0081,1	GT:PL:GQ	0/1:52,0,255:55											SAM	451	No hit in this database						No hit in this database		No hit in this database				No hit in this database		No hit in this database
Sp1_comp1056069_c0_seq1	120	.	TAAAA	TAAA	79.6	.	INDEL;DP=11;VDB=0.0359;AF1=1;AC1=2;DP4=0,0,4,2;MQ=48;FQ=-52.5	GT:PL:GQ	1/1:120,18,0:33											SAM	202	No hit in this database						No hit in this database		No hit in this database				No hit in this database		No hit in this database
Sp1_comp1056069_c0_seq1	178	.	C	CA	110	.	INDEL;DP=5;VDB=0.0004;AF1=1;AC1=2;DP4=0,0,2,3;MQ=43;FQ=-49.5	GT:PL:GQ	1/1:150,15,0:27											SAM	202	No hit in this database						No hit in this database		No hit in this database				No hit in this database		No hit in this database
Sp1_comp1057872_c0_seq1	376	.	ACTCT	ACT	46.5	.	INDEL;DP=4;VDB=0.0126;AF1=0.5;AC1=1;DP4=1,1,1,1;MQ=47;FQ=30.4;PV4=1,1,1,1	GT:PL:GQ	0/1:84,0,65:68											SAM	435	SPGI:CN02331	no hit		-No-Hit-	No Matching Hit found	---NA---	No hit in this database		No hit in this database				No hit in this database		No hit in this database
Sp1_comp1059937_c0_seq1	81	.	G	GAGATC	7344.86	PASS	AC=5;AF=0.833;AN=6;BaseQRankSum=-0.722;DP=103;FS=4.277;MLEAC=5;MLEAF=0.833;MQ=55.54;MQ0=0;MQRankSum=0.928;QD=27.17;ReadPosRankSum=-2.619	GT:AD:DP:GQ:MLPSAC:MLPSAF:PL	0/1/1/1/1/1:3,95:100:83:5:0.833:7380,643,360,196,83,0,140											GATK	336	No hit in this database						gi|350536387|ref|NP_001234500.1|	protein phosphatase 2C [Solanum lycopersicum]	AT3G15260.2	Protein phosphatase 2C family protein		Protein phosphatase 2C family protein; FUNCTIONS IN: protein serine/threonine phosphatase activity, catalytic activity; EXPRESSED IN: 23 plant structures; EXPRESSED DURING: 14 growth stages; CONTAINS InterPro DOMAIN/s: Protein phosphatase 2C-related (InterPro:IPR001932), Protein phosphatase 2C (InterPro:IPR015655), Protein phosphatase 2C, N-terminal (InterPro:IPR014045); BEST Arabidopsis thaliana…	cassava4.1_013399m|PACid:17979855	Protein phosphatase 2C family protein	PGSC0003DMP400021944|PACid:24414190	Protein phosphatase 2C family protein
Sp1_comp1059937_c0_seq1	108	.	CTCCGTAATATATT	CT	92.4	.	INDEL;DP=3;VDB=0.0225;AF1=1;AC1=2;DP4=0,0,1,2;MQ=47;FQ=-43.5	GT:PL:GQ	1/1:132,9,0:16											SAM	336	No hit in this database						gi|350536387|ref|NP_001234500.1|	protein phosphatase 2C [Solanum lycopersicum]	AT3G15260.2	Protein phosphatase 2C family protein		Protein phosphatase 2C family protein; FUNCTIONS IN: protein serine/threonine phosphatase activity, catalytic activity; EXPRESSED IN: 23 plant structures; EXPRESSED DURING: 14 growth stages; CONTAINS InterPro DOMAIN/s: Protein phosphatase 2C-related (InterPro:IPR001932), Protein phosphatase 2C (InterPro:IPR015655), Protein phosphatase 2C, N-terminal (InterPro:IPR014045); BEST Arabidopsis thaliana…	cassava4.1_013399m|PACid:17979855	Protein phosphatase 2C family protein	PGSC0003DMP400021944|PACid:24414190	Protein phosphatase 2C family protein
Sp1_comp1059939_c0_seq1	233	.	AATGTATGCATATCAT	AAT	44.5	.	INDEL;DP=7;VDB=0.0400;AF1=0.5;AC1=1;DP4=3,1,1,1;MQ=43;FQ=47.5;PV4=1,1,1,1	GT:PL:GQ	0/1:82,0,115:85											SAM	391	No hit in this database						gi|296084996|emb|CBI28411.3|	unnamed protein product [Vitis vinifera]	AT5G55560.1	Protein kinase superfamily protein		Protein kinase superfamily protein; FUNCTIONS IN: protein kinase activity, kinase activity, ATP binding; INVOLVED IN: protein amino acid phosphorylation; LOCATED IN: cellular_component unknown; EXPRESSED IN: 15 plant structures; EXPRESSED DURING: 8 growth stages; CONTAINS InterPro DOMAIN/s: Protein kinase, catalytic domain (InterPro:IPR000719), Serine/threonine-protein kinase-like domain (InterPr…	cassava4.1_012672m|PACid:17988082	Protein kinase superfamily protein	PGSC0003DMP400052704|PACid:24387583	Protein kinase superfamily protein
Sp1_comp1060153_c0_seq1	54	.	CAAAAAA	CAAAAAAA	77.5	.	INDEL;DP=13;VDB=0.0014;AF1=1;AC1=2;DP4=0,0,8,4;MQ=56;FQ=-70.5	GT:PL:GQ	1/1:118,36,0:69											SAM	265	SPGI:SNDV037411.1			-No-Hit-		---NA---	No hit in this database		No hit in this database				No hit in this database		No hit in this database
Sp1_comp1060280_c0_seq1	193	.	CTTA	CTTATTA	39.5	.	INDEL;DP=6;VDB=0.0343;AF1=0.5;AC1=1;DP4=2,1,2,0;MQ=47;FQ=42.4;PV4=1,1,1,1	GT:PL:GQ	0/1:77,0,96:80											SAM	281	No hit in this database						gi|330368847|gb|AEC11888.1|	MYB transcription factor ODO1 [Petunia axillaris]	AT4G22680.1	myb domain protein 85	Encodes a putative transcription factor (MYB85).	myb domain protein 85 (MYB85); CONTAINS InterPro DOMAIN/s: SANT, DNA-binding (InterPro:IPR001005), Homeodomain-like (InterPro:IPR009057), Myb, DNA-binding (InterPro:IPR014778), HTH transcriptional regulator, Myb-type, DNA-binding (InterPro:IPR017930), Homeodomain-related (InterPro:IPR012287), Myb transcription factor (InterPro:IPR015495); BEST Arabidopsis thaliana protein match is: myb domain pro…	cassava4.1_031629m|PACid:17964609	myb domain protein 42	PGSC0003DMP400008480|PACid:24391066	myb domain protein 85
Sp1_comp1060298_c0_seq1	377	.	CTTCTGT	CTTCTGTAGTTCTGT	42.5	.	INDEL;DP=6;VDB=0.0305;AF1=0.5;AC1=1;DP4=1,1,2,0;MQ=47;FQ=37.7;PV4=1,1,1,0.2	GT:PL:GQ	0/1:80,0,73:75											SAM	476	No hit in this database						No hit in this database		No hit in this database				No hit in this database		No hit in this database
Sp1_comp1060345_c0_seq1	327	.	TCC	TC	214	.	INDEL;DP=25;VDB=0.0053;AF1=1;AC1=2;DP4=1,0,11,10;MQ=43;FQ=-60.5;PV4=1,0.00016,0.22,1	GT:PL:GQ	1/1:255,26,0:49											SAM	374	No hit in this database						No hit in this database		No hit in this database				No hit in this database		PGSC0003DMP400004873|PACid:24401660	PGSC0003DMP400004873
Sp1_comp1060505_c0_seq1	782	.	T	TC	33.2	.	INDEL;DP=2;VDB=0.0196;AF1=1;AC1=2;DP4=0,0,1,1;MQ=41;FQ=-40.5	GT:PL:GQ	1/1:72,6,0:10	Sp1_comp1060505_c0_seq1	782	.	T	TC	329.99	PASS	AC=6;AF=1.00;AN=6;DP=16;FS=0.000;MLEAC=6;MLEAF=1.00;MQ=28.89;MQ0=0;QD=20.62	GT:AD:DP:GQ:MLPSAC:MLPSAF:PL	1/1/1/1/1/1:0,8:8:6:6:1.00:364,62,38,24,14,6,0	SG	937	No hit in this database						No hit in this database		No hit in this database				No hit in this database		No hit in this database
Sp1_comp1060515_c0_seq1	345	.	CTTTT	CTTTTT	39.5	.	INDEL;DP=34;VDB=0.0244;AF1=0.5;AC1=1;DP4=12,7,4,4;MQ=50;FQ=42.5;PV4=0.68,0.13,0.12,1	GT:PL:GQ	0/1:77,0,170:80	Sp1_comp1060515_c0_seq1	345	.	C	CT	218.44	PASS	AC=2;AF=0.333;AN=6;BaseQRankSum=1.637;DP=34;FS=0.000;MLEAC=2;MLEAF=0.333;MQ=60.00;MQ0=0;MQRankSum=0.748;QD=6.42;RPA=4,5;RU=T;ReadPosRankSum=-0.505;STR	GT:AD:DP:GQ:MLPSAC:MLPSAF:PL	0/0/0/0/1/1:24,9:34:4:2:0.333:252,4,0,14,45,109,2147483647	SG	453	SPGI:CN26661	UniRef100_Q9SKY3	Putative uncharacterized protein At2g32170 n=1 Tax=Arabidopsis thaliana RepID=Q9SKY3_ARATH	tr|Q9SKY3|Q9SKY3_ARATH	Putative uncharacterized protein At2g32170 OS=Arabidopsis thaliana GN=At2g32170	protein	No hit in this database		No hit in this database				No hit in this database		No hit in this database
Sp1_comp1060515_c0_seq1	239	.	GGCCTAA	GGCCTAAATGCCTAA	94.5	.	INDEL;DP=19;VDB=0.0392;AF1=0.5;AC1=1;DP4=3,8,2,3;MQ=45;FQ=97.5;PV4=1,0.37,0.29,0.25	GT:PL:GQ	0/1:132,0,255:99											SAM	453	SPGI:CN26661	UniRef100_Q9SKY3	Putative uncharacterized protein At2g32170 n=1 Tax=Arabidopsis thaliana RepID=Q9SKY3_ARATH	tr|Q9SKY3|Q9SKY3_ARATH	Putative uncharacterized protein At2g32170 OS=Arabidopsis thaliana GN=At2g32170	protein	No hit in this database		No hit in this database				No hit in this database		No hit in this database
Sp1_comp1060557_c0_seq1	49	.	CATATATA	CATATA	57.2	.	INDEL;DP=2;VDB=0.0196;AF1=1;AC1=2;DP4=0,0,1,1;MQ=60;FQ=-40.5	GT:PL:GQ	1/1:96,6,0:10											SAM	216	No hit in this database						No hit in this database		No hit in this database				No hit in this database		No hit in this database
Sp1_comp1060587_c0_seq1	142	.	CAA	CAAA	47.5	.	INDEL;DP=5;VDB=0.0400;AF1=0.5025;AC1=1;DP4=0,1,3,0;MQ=50;FQ=-14.7;PV4=0.25,1,0.33,1	GT:PL:GQ	0/1:85,0,20:23											SAM	228	No hit in this database						No hit in this database		No hit in this database				No hit in this database		No hit in this database
Sp1_comp1061031_c0_seq1	135	.	A	AGT	1338.9	PASS	AC=6;AF=1.00;AN=6;DP=26;FS=0.000;MLEAC=6;MLEAF=1.00;MQ=60.00;MQ0=0;QD=31.01	GT:AD:DP:GQ:MLPSAC:MLPSAF:PL	1/1/1/1/1/1:0,26:26:21:6:1.00:1374,202,124,78,46,21,0											GATK	279	SPGI:CN27666	no hit		-No-Hit-	No Matching Hit found	---NA---	No hit in this database		No hit in this database				No hit in this database		No hit in this database
Sp1_comp1061031_c0_seq1	239	.	G	GTT	209	.	INDEL;DP=11;VDB=0.0066;AF1=1;AC1=2;DP4=0,0,1,8;MQ=48;FQ=-61.5	GT:PL:GQ	1/1:250,27,0:51											SAM	279	SPGI:CN27666	no hit		-No-Hit-	No Matching Hit found	---NA---	No hit in this database		No hit in this database				No hit in this database		No hit in this database
Sp1_comp1061031_c0_seq1	241	.	TGG	TGGGG	36.7	.	INDEL;DP=11;VDB=0.0053;AF1=1;AC1=2;DP4=0,0,0,5;MQ=48;FQ=-49.5	GT:PL:GQ	1/1:77,15,0:27											SAM	279	SPGI:CN27666	no hit		-No-Hit-	No Matching Hit found	---NA---	No hit in this database		No hit in this database				No hit in this database		No hit in this database
Sp1_comp1061055_c0_seq1	159	.	ATGTTGTTGTTGTT	ATGTTGTTGTT	217	.	INDEL;DP=44;VDB=0.0322;AF1=0.5;AC1=1;DP4=12,9,8,9;MQ=49;FQ=217;PV4=0.74,0.0049,1,1	GT:PL:GQ	0/1:255,0,255:99	Sp1_comp1061055_c0_seq1	159	.	ATGT	A	828.42	PASS	AC=3;AF=0.500;AN=6;BaseQRankSum=0.234;DP=56;FS=1.174;MLEAC=3;MLEAF=0.500;MQ=56.57;MQ0=0;MQRankSum=1.243;QD=14.79;RPA=4,3;RU=TGT;ReadPosRankSum=0.480;STR	GT:AD:DP:GQ:MLPSAC:MLPSAF:PL	0/0/0/1/1/1:25,18:52:1:3:0.500:861,31,1,0,21,79,2147483647	SG	311	No hit in this database						gi|460408670|ref|XP_004249765.1|	PREDICTED: uncharacterized protein LOC101262975 [Solanum lycopersicum]	AT5G17910.2			unknown protein; FUNCTIONS IN: molecular_function unknown; INVOLVED IN: biological_process unknown; LOCATED IN: mitochondrion; EXPRESSED IN: 23 plant structures; EXPRESSED DURING: 15 growth stages; BEST Arabidopsis thaliana protein match is: unknown protein (TAIR:AT2G29620.1).	cassava4.1_000159m|PACid:17969241	AT5G17910.1	PGSC0003DMP400049022|PACid:24412338	AT5G58880.1											OG1_10594
Sp1_comp1061055_c0_seq1	218	.	CCAGAAAGATGATCAG	CCAG	192	.	INDEL;DP=38;VDB=0.0400;AF1=0.5;AC1=1;DP4=11,17,5,4;MQ=48;FQ=195;PV4=0.46,1,1,1	GT:PL:GQ	0/1:230,0,255:99											SAM	311	No hit in this database						gi|460408670|ref|XP_004249765.1|	PREDICTED: uncharacterized protein LOC101262975 [Solanum lycopersicum]	AT5G17910.2			unknown protein; FUNCTIONS IN: molecular_function unknown; INVOLVED IN: biological_process unknown; LOCATED IN: mitochondrion; EXPRESSED IN: 23 plant structures; EXPRESSED DURING: 15 growth stages; BEST Arabidopsis thaliana protein match is: unknown protein (TAIR:AT2G29620.1).	cassava4.1_000159m|PACid:17969241	AT5G17910.1	PGSC0003DMP400049022|PACid:24412338	AT5G58880.1											OG1_10594
Sp1_comp1061105_c0_seq1	349	.	TAG	TAGAAG	131	.	INDEL;DP=8;VDB=0.0392;AF1=1;AC1=2;DP4=0,0,2,5;MQ=32;FQ=-55.5	GT:PL:GQ	1/1:171,21,0:39	Sp1_comp1061105_c0_seq1	349	.	T	TAGA	391.08	PASS	AC=6;AF=1.00;AN=6;DP=7;FS=0.000;MLEAC=6;MLEAF=1.00;MQ=60.00;MQ0=0;QD=36.33	GT:AD:DP:GQ:MLPSAC:MLPSAF:PL	1/1/1/1/1/1:0,7:7:6:6:1.00:425,54,33,21,12,6,0	SG	457	No hit in this database						No hit in this database		No hit in this database				No hit in this database		No hit in this database
Sp1_comp1061105_c0_seq1	16	.	CTAAG	CTAAGTAAG	71.2	.	INDEL;DP=2;VDB=0.0099;AF1=1;AC1=2;DP4=0,0,2,0;MQ=60;FQ=-40.5	GT:PL:GQ	1/1:110,6,0:10											SAM	457	No hit in this database						No hit in this database		No hit in this database				No hit in this database		No hit in this database
Sp1_comp1061494_c0_seq1	152	.	CAA	CA	47.6	.	INDEL;DP=4;VDB=0.0324;AF1=0.5129;AC1=1;DP4=0,1,1,2;MQ=50;FQ=-21.6;PV4=1,1,1,0.23	GT:PL:GQ	0/1:85,0,13:16											SAM	477	No hit in this database						No hit in this database		No hit in this database				No hit in this database		No hit in this database
Sp1_comp1061530_c0_seq1	197	.	AA	AACTTA	93.5	.	INDEL;DP=9;VDB=0.0066;AF1=0.5;AC1=1;DP4=1,1,1,3;MQ=45;FQ=35.5;PV4=1,1,0.16,1	GT:PL:GQ	0/1:131,0,70:73											SAM	239	SPGI:CN07774	UniRef100_B9I0B5	Predicted protein (Fragment) n=1 Tax=Populus trichocarpa RepID=B9I0B5_POPTR	sp|Q9C6I6|ETFA_ARATH	Electron transfer flavoprotein subunit alpha, mitochondrial OS=Arabidopsis thaliana GN=ETFA	electron transfer alpha subunit	No hit in this database		No hit in this database				No hit in this database		No hit in this database
Sp1_comp1061563_c0_seq1	226	.	CGAATT	C	17832.9	PASS	AC=6;AF=1.00;AN=6;DP=244;FS=0.000;MLEAC=6;MLEAF=1.00;MQ=59.82;MQ0=0;QD=32.19	GT:AD:DP:GQ:MLPSAC:MLPSAF:PL	1/1/1/1/1/1:0,226:243:99:6:1.00:17868,1759,1078,680,398,179,0											GATK	441	No hit in this database						No hit in this database		No hit in this database				No hit in this database		No hit in this database
Sp1_comp1061688_c0_seq1	73	.	CTAAAGA	CTAAAGAGTAAAGA	49.5	.	INDEL;DP=4;VDB=0.0324;AF1=0.5;AC1=1;DP4=1,1,2,0;MQ=53;FQ=44.7;PV4=1,1,1,1	GT:PL:GQ	0/1:87,0,80:82											SAM	212	No hit in this database						No hit in this database		No hit in this database				No hit in this database		No hit in this database
Sp1_comp1061825_c0_seq1	253	.	TGT	TGTACAGT	9.94	.	INDEL;DP=1;AF1=1;AC1=2;DP4=0,0,0,1;MQ=47;FQ=-37.5	GT:PL:GQ	1/1:47,3,0:5											SAM	442	No hit in this database						No hit in this database		No hit in this database				No hit in this database		No hit in this database
Sp1_comp1061845_c0_seq1	231	.	AATATATATA	AATATATATATA	34.4	.	INDEL;DP=6;VDB=0.0011;AF1=1;AC1=2;DP4=0,0,3,0;MQ=31;FQ=-43.5	GT:PL:GQ	1/1:74,9,0:16											SAM	250	No hit in this database						No hit in this database		No hit in this database				No hit in this database		No hit in this database
Sp1_comp1062025_c0_seq1	88	.	G	GTA	194.69	PASS	AC=2;AF=0.333;AN=6;BaseQRankSum=1.461;DP=12;FS=0.000;MLEAC=2;MLEAF=0.333;MQ=58.43;MQ0=0;MQRankSum=0.689;QD=16.22;ReadPosRankSum=1.000	GT:AD:DP:GQ:MLPSAC:MLPSAF:PL	0/0/0/0/1/1:7,5:12:0:2:0.333:226,8,0,0,6,22,331											GATK	264	No hit in this database						No hit in this database		No hit in this database				No hit in this database		No hit in this database
Sp1_comp1062053_c0_seq1	81	.	TCTGTGC	TCTGTGCGGCTGTGC	136	.	INDEL;DP=38;VDB=0.0322;AF1=0.5;AC1=1;DP4=7,8,12,1;MQ=44;FQ=139;PV4=0.016,0.024,3.8e-09,0.18	GT:PL:GQ	0/1:174,0,255:99	Sp1_comp1062053_c0_seq1	81	.	T	TCTGTGCGG	1401.25	PASS	AC=3;AF=0.500;AN=6;BaseQRankSum=-0.652;DP=37;FS=6.576;MLEAC=3;MLEAF=0.500;MQ=60.00;MQ0=0;MQRankSum=-0.217;QD=14.20;ReadPosRankSum=-0.850	GT:AD:DP:GQ:MLPSAC:MLPSAF:PL	0/0/0/1/1/1:16,15:37:6:3:0.500:1435,36,6,0,9,43,1587	SG	242	No hit in this database						No hit in this database		No hit in this database				No hit in this database		No hit in this database
Sp1_comp1062053_c0_seq1	135	.	A	AT	628.67	PASS	AC=3;AF=0.500;AN=6;BaseQRankSum=-0.483;DP=43;FS=0.000;MLEAC=3;MLEAF=0.500;MQ=60.00;MQ0=0;MQRankSum=-0.091;QD=14.62;RPA=3,4;RU=T;ReadPosRankSum=0.535;STR	GT:AD:DP:GQ:MLPSAC:MLPSAF:PL	0/0/0/1/1/1:21,20:43:9:3:0.500:663,49,9,0,11,53,647											GATK	242	No hit in this database						No hit in this database		No hit in this database				No hit in this database		No hit in this database
Sp1_comp1062108_c0_seq1	143	.	GTT	GT	22.5	.	INDEL;DP=3;VDB=0.0170;AF1=1;AC1=2;DP4=0,0,1,2;MQ=41;FQ=-43.5	GT:PL:GQ	1/1:62,9,0:15											SAM	223	No hit in this database						No hit in this database		No hit in this database				No hit in this database		No hit in this database
Sp1_comp1062108_c0_seq1	71	.	GAAAAAAAA	GAAAAAAAAAAA,GAAAAAAAAAAAAAA,GAAAAAAAAAAAA	20.3	.	INDEL;DP=4;VDB=0.0070;AF1=1;AC1=2;DP4=0,0,2,2;MQ=49;FQ=-40.5	GT:PL:GQ	1/1:109,56,50,58,0,55,71,13,17,68:10											SAM	223	No hit in this database						No hit in this database		No hit in this database				No hit in this database		No hit in this database
Sp1_comp1062326_c0_seq1	300	.	GT	GTT,G	770.86	PASS	AC=2,1;AF=0.333,0.167;AN=6;BaseQRankSum=-1.682;DP=74;FS=0.000;MLEAC=2,1;MLEAF=0.333,0.167;MQ=60.00;MQ0=0;MQRankSum=-0.343;QD=10.42;RPA=9,10,8;RU=T;ReadPosRankSum=-1.240;STR	GT:AD:DP:GQ:MLPSAC:MLPSAF	0/0/0/1/1/2:30,29,12:74:4:2,1:0.333,0.167											GATK	594	No hit in this database						No hit in this database		No hit in this database				No hit in this database		No hit in this database
Sp1_comp1062468_c0_seq1	128	.	CTTCAGA	CTTCAGACAATTCAGA	149	.	INDEL;DP=16;VDB=0.0365;AF1=1;AC1=2;DP4=0,0,4,2;MQ=39;FQ=-52.5	GT:PL:GQ	1/1:189,18,0:33	Sp1_comp1062468_c0_seq1	128	.	C	CTTCAGACAA	2056.03	PASS	AC=6;AF=1.00;AN=6;DP=20;FS=0.000;MLEAC=6;MLEAF=1.00;MQ=60.00;MQ0=0;QD=34.27	GT:AD:DP:GQ:MLPSAC:MLPSAF:PL	1/1/1/1/1/1:0,18:20:14:6:1.00:2091,140,86,54,32,14,0	SG	303	No hit in this database						No hit in this database		No hit in this database				No hit in this database		No hit in this database
Sp1_comp1062468_c0_seq1	173	.	C	CCA,CCAA	771.87	PASS	AC=4,2;AF=0.667,0.333;AN=6;DP=16;FS=0.000;MLEAC=2,1;MLEAF=0.333,0.167;MQ=60.00;MQ0=0;QD=29.96	GT:AD:DP:GQ:MLPSAC:MLPSAF	1/1/1/1/2/2:0,9,5:16:2:4,2:0.667,0.333											GATK	303	No hit in this database						No hit in this database		No hit in this database				No hit in this database		No hit in this database
Sp1_comp1062468_c0_seq1	27	.	CTT	CTTT	6.55	.	INDEL;DP=15;VDB=0.0006;AF1=0.5;AC1=1;DP4=6,3,1,1;MQ=54;FQ=9.05;PV4=1,1,0.36,1	GT:PL:GQ	0/1:43,0,175:44											SAM	303	No hit in this database						No hit in this database		No hit in this database				No hit in this database		No hit in this database
Sp1_comp1062581_c0_seq1	163	.	CTTATGAAGTTATG	CTTATG	22.5	.	INDEL;DP=1;AF1=1;AC1=2;DP4=0,0,1,0;MQ=60;FQ=-37.5	GT:PL:GQ	1/1:60,3,0:6											SAM	368	No hit in this database						No hit in this database		No hit in this database				No hit in this database		No hit in this database
Sp1_comp1062581_c0_seq1	287	.	CATGATG	CATGATGATG	22.5	.	INDEL;DP=1;AF1=1;AC1=2;DP4=0,0,0,1;MQ=60;FQ=-37.5	GT:PL:GQ	1/1:60,3,0:6											SAM	368	No hit in this database						No hit in this database		No hit in this database				No hit in this database		No hit in this database
Sp1_comp1062582_c0_seq1	73	.	T	TC	41.2	.	INDEL;DP=2;VDB=0.0082;AF1=1;AC1=2;DP4=0,0,1,1;MQ=60;FQ=-40.5	GT:PL:GQ	1/1:80,6,0:10											SAM	595	No hit in this database						No hit in this database		No hit in this database				No hit in this database		No hit in this database
Sp1_comp1062655_c0_seq1	189	.	GAT	G	394.75	PASS	AC=6;AF=1.00;AN=6;DP=12;FS=0.000;MLEAC=6;MLEAF=1.00;MQ=51.21;MQ0=0;QD=32.90;RPA=3,2;RU=AT;STR	GT:AD:DP:GQ:MLPSAC:MLPSAF:PL	1/1/1/1/1/1:0,9:11:7:6:1.00:429,70,43,27,16,7,0											GATK	631	No hit in this database						No hit in this database		No hit in this database				No hit in this database		No hit in this database
Sp1_comp1062811_c0_seq1	137	.	GTTGTTTGTTTGTT	GTTGTTTGTTTGTTTGTT	127	.	INDEL;DP=4;VDB=0.0218;AF1=1;AC1=2;DP4=0,0,3,1;MQ=47;FQ=-46.5	GT:PL:GQ	1/1:167,12,0:21											SAM	439	No hit in this database						No hit in this database		No hit in this database				No hit in this database		No hit in this database
Sp1_comp1062907_c0_seq1	262	.	TAA	TA	214	.	INDEL;DP=27;VDB=0.0345;AF1=1;AC1=2;DP4=0,0,11,9;MQ=48;FQ=-94.5	GT:PL:GQ	1/1:255,60,0:99	Sp1_comp1062907_c0_seq1	262	.	TA	T	1067.9	PASS	AC=6;AF=1.00;AN=6;DP=27;FS=0.000;MLEAC=6;MLEAF=1.00;MQ=60.00;MQ0=0;QD=26.06;RPA=2,1;RU=A;STR	GT:AD:DP:GQ:MLPSAC:MLPSAF:PL	1/1/1/1/1/1:0,26:27:21:6:1.00:1103,202,124,78,46,21,0	SG	367	No hit in this database						gi|2564360|gb|AAC28136.1|	mariner transposase [Atteva punctella]	No hit in this database				No hit in this database		No hit in this database
Sp1_comp1063239_c0_seq1	77	.	TGAGGA	TGAGGAGGA	44.5	.	INDEL;DP=6;VDB=0.0365;AF1=0.5;AC1=1;DP4=2,2,1,1;MQ=54;FQ=47.5;PV4=1,1,0.16,1	GT:PL:GQ	0/1:82,0,165:85											SAM	598	No hit in this database						gi|302771073|ref|XP_002968955.1|	hypothetical protein SELMODRAFT_90391 [Selaginella moellendorffii]	No hit in this database				No hit in this database		No hit in this database
Sp1_comp1063247_c0_seq1	196	.	AC	A	2761.87	PASS	AC=2;AF=0.333;AN=6;BaseQRankSum=4.961;DP=250;FS=6.184;MLEAC=2;MLEAF=0.333;MQ=59.86;MQ0=0;MQRankSum=1.466;QD=11.05;RPA=5,4;RU=C;ReadPosRankSum=1.529;STR	GT:AD:DP:GQ:MLPSAC:MLPSAF:PL	0/0/0/0/1/1:149,91:250:26:2:0.333:2797,130,0,26,174,2147483647,2147483647											GATK	284	SPGI:CN04824	UniRef100_UPI000198359A	PREDICTED: hypothetical protein n=1 Tax=Vitis vinifera RepID=UPI000198359A	tr|Q9LFH7|Q9LFH7_ARATH	Putative uncharacterized protein F4P12_100 OS=Arabidopsis thaliana GN=F4P12_100	cpuorf47 (conserved peptide upstream open reading	gi|186519686|ref|NP_001119160.1|	conserved peptide upstream open reading frame 47 [Arabidopsis thaliana]	AT5G03190.3	conserved peptide upstream open reading frame 47	Upstream open reading frames (uORFs) are small open reading frames found in the 5' UTR of a mature mRNA, and can potentially mediate translational regulation of the largest, or major, ORF (mORF). CPuORF47 represents a conserved upstream opening reading frame relative to major ORF AT5G03190.1	conserved peptide upstream open reading frame 47 (CPUORF47); EXPRESSED IN: 22 plant structures; EXPRESSED DURING: 13 growth stages; BEST Arabidopsis thaliana protein match is: conserved peptide upstream open reading frame 46 (TAIR:AT3G53402.1); Has 30201 Blast hits to 17322 proteins in 780 species: Archae - 12; Bacteria - 1396; Metazoa - 17338; Fungi - 3422; Plants - 5037; Viruses - 0; Other Euka…	No hit in this database		No hit in this database
Sp1_comp1063294_c0_seq1	44	.	ATT	ATTACATTT	120	.	INDEL;DP=4;VDB=0.0059;AF1=0.5;AC1=1;DP4=1,0,2,1;MQ=60;FQ=13.7;PV4=1,1,1,0.33	GT:PL:GQ	0/1:158,0,48:51											SAM	264	No hit in this database						No hit in this database		No hit in this database				No hit in this database		No hit in this database
Sp1_comp1063501_c0_seq1	25	.	TTTG	TTTGTATGTTGAACTATTG	81.2	.	INDEL;DP=4;VDB=0.0002;AF1=1;AC1=2;DP4=0,0,1,1;MQ=60;FQ=-40.5	GT:PL:GQ	1/1:120,6,0:10											SAM	532	No hit in this database						No hit in this database		No hit in this database				No hit in this database		No hit in this database
Sp1_comp1063501_c0_seq1	465	.	CAAGCATTGCCTTT	C	38.5	.	INDEL;DP=9;VDB=0.0118;AF1=0.5;AC1=1;DP4=3,3,1,1;MQ=47;FQ=41.5;PV4=1,0.013,1,1	GT:PL:GQ	0/1:76,0,211:79											SAM	532	No hit in this database						No hit in this database		No hit in this database				No hit in this database		No hit in this database
Sp1_comp1063768_c0_seq1	387	.	GAGAACAGA	GAGAACAGAACAGA	6.56	.	INDEL;DP=1;AF1=1;AC1=2;DP4=0,0,0,1;MQ=43;FQ=-37.5	GT:PL:GQ	1/1:43,3,0:4											SAM	519	No hit in this database						No hit in this database		No hit in this database				No hit in this database		No hit in this database
Sp1_comp1063787_c0_seq1	144	.	CTTT	CTT	52.4	.	INDEL;DP=7;VDB=0.0400;AF1=1;AC1=2;DP4=0,0,2,1;MQ=48;FQ=-43.5	GT:PL:GQ	1/1:92,9,0:16	Sp1_comp1063787_c0_seq1	144	.	CT	C	359.56	PASS	AC=6;AF=1.00;AN=6;DP=12;FS=0.000;MLEAC=6;MLEAF=1.00;MQ=59.37;MQ0=0;QD=29.96;RPA=3,2;RU=T;STR	GT:AD:DP:GQ:MLPSAC:MLPSAF:PL	1/1/1/1/1/1:0,10:12:8:6:1.00:394,78,48,30,18,8,0	SG	239	No hit in this database						No hit in this database		No hit in this database				No hit in this database		No hit in this database
Sp1_comp1063790_c0_seq1	178	.	A	ATACCTAT	172	.	INDEL;DP=13;VDB=0.0298;AF1=0.5;AC1=1;DP4=1,1,4,4;MQ=41;FQ=28.5;PV4=1,0.38,0.22,0.32	GT:PL:GQ	0/1:210,0,63:66	Sp1_comp1063790_c0_seq1	178	.	A	ATACCTAT	654.13	PASS	AC=4;AF=0.667;AN=6;BaseQRankSum=2.313;DP=14;FS=0.000;MLEAC=4;MLEAF=0.667;MQ=60.00;MQ0=0;MQRankSum=-0.212;QD=20.02;ReadPosRankSum=1.256	GT:AD:DP:GQ:MLPSAC:MLPSAF:PL	0/0/1/1/1/1:5,8:14:1:4:0.667:686,28,9,1,0,7,374	SG	516	No hit in this database						No hit in this database		No hit in this database				No hit in this database		No hit in this database
Sp1_comp1063876_c0_seq1	124	.	GATAGGATCATAGGA	GATAGGA	44.4	.	INDEL;DP=3;VDB=0.0204;AF1=1;AC1=2;DP4=0,0,1,2;MQ=30;FQ=-43.5	GT:PL:GQ	1/1:84,9,0:16											SAM	210	No hit in this database						No hit in this database		No hit in this database				No hit in this database		No hit in this database
Sp1_comp1064089_c0_seq1	101	.	ATT	A	44.5	.	INDEL;DP=6;VDB=0.0322;AF1=0.5;AC1=1;DP4=0,4,1,1;MQ=50;FQ=47.5;PV4=0.33,1,1,0.14	GT:PL:GQ	0/1:82,0,118:85											SAM	465	No hit in this database						No hit in this database		No hit in this database				No hit in this database		No hit in this database
Sp1_comp1064089_c0_seq1	178	.	ATTGTTTATTTGTTTAT	ATTGTTTAT	5.08	.	INDEL;DP=3;VDB=0.0206;AF1=0.5;AC1=1;DP4=1,1,1,0;MQ=48;FQ=7.36;PV4=1,1,1,0.27	GT:PL:GQ	0/1:41,0,84:41											SAM	465	No hit in this database						No hit in this database		No hit in this database				No hit in this database		No hit in this database
Sp1_comp1064171_c0_seq1	86	.	AGG	AGGG	75.5	.	INDEL;DP=10;VDB=0.0164;AF1=0.5;AC1=1;DP4=2,4,2,2;MQ=50;FQ=78.4;PV4=1,1,0.43,0.12	GT:PL:GQ	0/1:113,0,132:99											SAM	482	No hit in this database						gi|460376996|ref|XP_004234282.1|	PREDICTED: probable membrane-associated kinase regulator 5-like [Solanum lycopersicum]	AT5G52870.1			unknown protein; BEST Arabidopsis thaliana protein match is: unknown protein (TAIR:AT1G64080.1); Has 1807 Blast hits to 1807 proteins in 277 species: Archae - 0; Bacteria - 0; Metazoa - 736; Fungi - 347; Plants - 385; Viruses - 0; Other Eukaryotes - 339 (source: NCBI BLink).	cassava4.1_020916m|PACid:17989959	AT5G52870.1	PGSC0003DMP400036288|PACid:24402859	AT5G52870.1
Sp1_comp1064449_c0_seq1	160	.	TAA	TAAA	204	.	INDEL;DP=11;VDB=0.0399;AF1=1;AC1=2;DP4=0,0,4,6;MQ=43;FQ=-64.5	GT:PL:GQ	1/1:245,30,0:57	Sp1_comp1064449_c0_seq1	160	.	T	TA	327.75	PASS	AC=6;AF=1.00;AN=6;DP=10;FS=0.000;MLEAC=6;MLEAF=1.00;MQ=60.00;MQ0=0;QD=32.77;RPA=2,3;RU=A;STR	GT:AD:DP:GQ:MLPSAC:MLPSAF:PL	1/1/1/1/1/1:0,9:10:7:6:1.00:362,70,43,27,16,7,0	SG	257	No hit in this database						No hit in this database		No hit in this database				No hit in this database		No hit in this database
Sp1_comp1064449_c0_seq1	46	.	AT	A	29.2	.	INDEL;DP=3;VDB=0.0189;AF1=1;AC1=2;DP4=0,0,2,0;MQ=60;FQ=-40.5	GT:PL:GQ	1/1:68,6,0:10											SAM	257	No hit in this database						No hit in this database		No hit in this database				No hit in this database		No hit in this database
Sp1_comp1064646_c0_seq1	255	.	TTA	T	214	.	INDEL;DP=17;VDB=0.0271;AF1=1;AC1=2;DP4=0,0,6,6;MQ=50;FQ=-70.5	GT:PL:GQ	1/1:255,36,0:69	Sp1_comp1064646_c0_seq1	255	.	TTA	T	445.66	PASS	AC=6;AF=1.00;AN=6;BaseQRankSum=-0.495;DP=14;FS=2.363;MLEAC=6;MLEAF=1.00;MQ=60.00;MQ0=0;MQRankSum=-1.768;QD=31.83;ReadPosRankSum=-0.495	GT:AD:DP:GQ:MLPSAC:MLPSAF:PL	1/1/1/1/1/1:4,10:14:4:6:1.00:479,60,34,19,10,4,0	SG	355	No hit in this database						No hit in this database		No hit in this database				No hit in this database		No hit in this database
Sp1_comp1064646_c0_seq1	121	.	TTTCTT	TTTTTCTTCTT,TTTCTTCTT,TTTTCTTCTT	43.2	.	INDEL;DP=11;VDB=0.0399;AF1=1;AC1=2;DP4=0,0,4,1;MQ=50;FQ=-40.5	GT:PL:GQ	1/1:128,52,46,84,0,78,98,17,49,95:10											SAM	355	No hit in this database						No hit in this database		No hit in this database				No hit in this database		No hit in this database
Sp1_comp1064646_c0_seq1	250	.	CTTTTTT	CTTTTT	22	.	INDEL;DP=19;VDB=0.0392;AF1=1;AC1=2;DP4=0,0,2,2;MQ=50;FQ=-46.5	GT:PL:GQ	1/1:62,12,0:21											SAM	355	No hit in this database						No hit in this database		No hit in this database				No hit in this database		No hit in this database
Sp1_comp1064767_c0_seq1	191	.	TGGGG	TGGG	9.93	.	INDEL;DP=5;VDB=0.0008;AF1=0.5001;AC1=1;DP4=1,1,2,1;MQ=43;FQ=3.12;PV4=1,0.04,0.0026,1	GT:PL:GQ	0/1:47,0,35:39											SAM	244	No hit in this database						No hit in this database		No hit in this database				No hit in this database		No hit in this database
Sp1_comp1064938_c0_seq1	159	.	CCT	CCTTCT	12.7	.	INDEL;DP=2;VDB=0.0186;AF1=1;AC1=2;DP4=0,0,1,0;MQ=50;FQ=-37.5	GT:PL:GQ	1/1:50,3,0:5											SAM	201	No hit in this database						No hit in this database		No hit in this database				No hit in this database		No hit in this database
Sp1_comp1064998_c0_seq1	139	.	GTTTCAC	GTTTCACACTTTCAC	27.2	.	INDEL;DP=2;VDB=0.0186;AF1=1;AC1=2;DP4=0,0,2,0;MQ=36;FQ=-40.5	GT:PL:GQ	1/1:66,6,0:10											SAM	305	No hit in this database						No hit in this database		No hit in this database				No hit in this database		No hit in this database
Sp1_comp1064998_c0_seq1	145	.	C	CACTTTCAA	27.2	.	INDEL;DP=2;VDB=0.0194;AF1=1;AC1=2;DP4=0,0,2,0;MQ=36;FQ=-40.5	GT:PL:GQ	1/1:66,6,0:10											SAM	305	No hit in this database						No hit in this database		No hit in this database				No hit in this database		No hit in this database
Sp1_comp1064998_c0_seq1	210	.	ATACGGAGTA	ATA	139	.	INDEL;DP=4;VDB=0.0004;AF1=1;AC1=2;DP4=0,0,2,2;MQ=49;FQ=-46.5	GT:PL:GQ	1/1:179,12,0:21											SAM	305	No hit in this database						No hit in this database		No hit in this database				No hit in this database		No hit in this database
Sp1_comp1065056_c0_seq1	183	.	AT	ATT	217	.	INDEL;DP=50;VDB=0.0399;AF1=0.5;AC1=1;DP4=10,14,10,12;MQ=47;FQ=217;PV4=1,1,0.003,1	GT:PL:GQ	0/1:255,0,255:99	Sp1_comp1065056_c0_seq1	183	.	A	AT	882.5	PASS	AC=3;AF=0.500;AN=6;BaseQRankSum=1.032;DP=48;FS=1.079;MLEAC=3;MLEAF=0.500;MQ=60.00;MQ0=0;MQRankSum=1.424;QD=18.39;RPA=1,2;RU=T;ReadPosRankSum=2.518;STR	GT:AD:DP:GQ:MLPSAC:MLPSAF:PL	0/0/0/1/1/1:23,25:48:9:3:0.500:917,68,15,0,9,54,824	SG	596	No hit in this database						gi|147859193|emb|CAN79684.1|	hypothetical protein VITISV_003855 [Vitis vinifera]	AT4G23160.1	cysteine-rich RLK (RECEPTOR-like protein kinase) 8	Encodes a cysteine-rich receptor-like protein kinase.	cysteine-rich RLK (RECEPTOR-like protein kinase) 8 (CRK8); FUNCTIONS IN: kinase activity; INVOLVED IN: protein amino acid phosphorylation; CONTAINS InterPro DOMAIN/s: Protein kinase, ATP binding site (InterPro:IPR017441), Reverse transcriptase, RNA-dependent DNA polymerase (InterPro:IPR013103), Serine/threonine-protein kinase domain (InterPro:IPR002290), Protein of unknown function DUF26 (InterPr…	cassava4.1_000824m|PACid:17960905	RNA helicase family protein	PGSC0003DMP400051579|PACid:24398367	PTHR11439
Sp1_comp1065056_c0_seq1	499	.	C	CCTAG	1368.56	PASS	AC=3;AF=0.500;AN=6;BaseQRankSum=1.987;DP=56;FS=3.904;MLEAC=3;MLEAF=0.500;MQ=59.46;MQ0=0;MQRankSum=-0.151;QD=18.33;ReadPosRankSum=0.846	GT:AD:DP:GQ:MLPSAC:MLPSAF:PL	0/0/0/1/1/1:28,25:55:8:3:0.500:1403,55,8,0,18,79,2147483647											GATK	596	No hit in this database						gi|147859193|emb|CAN79684.1|	hypothetical protein VITISV_003855 [Vitis vinifera]	AT4G23160.1	cysteine-rich RLK (RECEPTOR-like protein kinase) 8	Encodes a cysteine-rich receptor-like protein kinase.	cysteine-rich RLK (RECEPTOR-like protein kinase) 8 (CRK8); FUNCTIONS IN: kinase activity; INVOLVED IN: protein amino acid phosphorylation; CONTAINS InterPro DOMAIN/s: Protein kinase, ATP binding site (InterPro:IPR017441), Reverse transcriptase, RNA-dependent DNA polymerase (InterPro:IPR013103), Serine/threonine-protein kinase domain (InterPro:IPR002290), Protein of unknown function DUF26 (InterPr…	cassava4.1_000824m|PACid:17960905	RNA helicase family protein	PGSC0003DMP400051579|PACid:24398367	PTHR11439
Sp1_comp1065176_c0_seq1	11	.	CAA	CA	192	.	INDEL;DP=11;VDB=0.0000;AF1=1;AC1=2;DP4=0,0,6,4;MQ=58;FQ=-64.5	GT:PL:GQ	1/1:233,30,0:57											SAM	225	SPGI:SNFRFM4LP02TA65M			-No-Hit-		---NA---	No hit in this database		No hit in this database				No hit in this database		No hit in this database
Sp1_comp1065216_c0_seq1	219	.	A	AC	259.79	PASS	AC=4;AF=0.667;AN=6;BaseQRankSum=-1.134;DP=12;FS=0.000;MLEAC=4;MLEAF=0.667;MQ=44.94;MQ0=0;MQRankSum=-2.637;QD=21.65;RPA=2,3;RU=C;ReadPosRankSum=-2.262;STR	GT:AD:DP:GQ:MLPSAC:MLPSAF:PL	0/0/1/1/1/1:4,8:12:3:4:0.667:292,32,12,3,0,4,130											GATK	400	No hit in this database						No hit in this database		No hit in this database				No hit in this database		No hit in this database
Sp1_comp1065276_c0_seq1	336	.	AGCCCTAAAGGC	AGC	47.5	.	INDEL;DP=6;VDB=0.0025;AF1=0.5;AC1=1;DP4=3,0,1,1;MQ=50;FQ=50.5;PV4=0.4,0.26,1,1	GT:PL:GQ	0/1:85,0,112:88											SAM	388	No hit in this database						No hit in this database		No hit in this database				No hit in this database		No hit in this database
Sp1_comp1065312_c0_seq1	161	.	AATATGCCGCAT	AAT	26.2	.	INDEL;DP=7;VDB=0.0190;AF1=1;AC1=2;DP4=0,0,1,1;MQ=33;FQ=-40.5	GT:PL:GQ	1/1:65,6,0:10											SAM	473	No hit in this database						No hit in this database		No hit in this database				No hit in this database		No hit in this database
Sp1_comp1065351_c0_seq1	322	.	CAAAA	CAAA	157	.	INDEL;DP=49;VDB=0.0025;AF1=0.5;AC1=1;DP4=3,8,9,23;MQ=48;FQ=46.5;PV4=1,4.7e-24,0.084,1	GT:PL:GQ	0/1:195,0,81:84											SAM	361	SPGI:SNFRFM4LP02SW5IY	UniRef100_D1HJ81	Whole genome shotgun sequence of line PN40024, scaffold_68.assembly12x (Fragment) n=1 Tax=Vitis vinifera RepID=D1HJ81_VITVI	tr|Q84JL7|Q84JL7_ARATH	Putative uncharacterized protein At5g39220 OS=Arabidopsis thaliana GN=At5g39220	alpha beta	gi|359488529|ref|XP_002276896.2|	PREDICTED: 2-hydroxy-6-oxononadienedioate/2-hydroxy-6-oxononatrienedioate hydrolase-like [Vitis vinifera]	AT5G39220.1	alpha/beta-Hydrolases superfamily protein		alpha/beta-Hydrolases superfamily protein; CONTAINS InterPro DOMAIN/s: Alpha/beta hydrolase fold-1 (InterPro:IPR000073); BEST Arabidopsis thaliana protein match is: alpha/beta-Hydrolases superfamily protein (TAIR:AT1G13820.1); Has 3137 Blast hits to 3135 proteins in 734 species: Archae - 56; Bacteria - 2199; Metazoa - 167; Fungi - 8; Plants - 225; Viruses - 0; Other Eukaryotes - 482 (source: NCBI…	cassava4.1_011467m|PACid:17978379	alpha/beta-Hydrolases superfamily protein	PGSC0003DMP400049239|PACid:24387207	alpha/beta-Hydrolases superfamily protein
Sp1_comp1065909_c0_seq1	42	.	AAATA	AA	30.2	.	INDEL;DP=4;VDB=0.0002;AF1=1;AC1=2;DP4=0,0,2,0;MQ=54;FQ=-40.5	GT:PL:GQ	1/1:69,6,0:10											SAM	255	No hit in this database						No hit in this database		No hit in this database				No hit in this database		No hit in this database
Sp1_comp1065909_c0_seq1	57	.	CAAAAAAAAAA	CAAAAAAAAAAAAAA	4.42	.	INDEL;DP=4;VDB=0.0180;AF1=1;AC1=2;DP4=0,0,0,1;MQ=46;FQ=-37.5	GT:PL:GQ	0/1:40,3,0:3											SAM	255	No hit in this database						No hit in this database		No hit in this database				No hit in this database		No hit in this database
Sp1_comp1065998_c0_seq1	255	.	TATGTTT	TATGTTTACATGTTT	12.7	.	INDEL;DP=3;VDB=0.0089;AF1=1;AC1=2;DP4=0,0,1,0;MQ=50;FQ=-37.5	GT:PL:GQ	1/1:50,3,0:5											SAM	320	No hit in this database						No hit in this database		No hit in this database				No hit in this database		No hit in this database
Sp1_comp1066039_c0_seq1	15	.	GTAAAGT	GTAAAGTACTAAAGT	71.2	.	INDEL;DP=2;VDB=0.0194;AF1=1;AC1=2;DP4=0,0,2,0;MQ=60;FQ=-40.5	GT:PL:GQ	1/1:110,6,0:10											SAM	264	No hit in this database						No hit in this database		No hit in this database				No hit in this database		No hit in this database
Sp1_comp1066108_c0_seq1	110	.	TGGGG	TGGG	160	.	INDEL;DP=20;VDB=0.0380;AF1=1;AC1=2;DP4=0,0,5,8;MQ=48;FQ=-73.5	GT:PL:GQ	1/1:201,39,0:75	Sp1_comp1066108_c0_seq1	110	.	TG	T	596.08	PASS	AC=6;AF=1.00;AN=6;DP=17;FS=0.000;MLEAC=6;MLEAF=1.00;MQ=60.00;MQ0=0;QD=26.95;RPA=4,3;RU=G;STR	GT:AD:DP:GQ:MLPSAC:MLPSAF:PL	1/1/1/1/1/1:0,16:17:13:6:1.00:631,124,76,48,28,13,0	SG	237	No hit in this database						No hit in this database		No hit in this database				No hit in this database		No hit in this database
Sp1_comp1066143_c0_seq1	95	.	AT	ATT	4.42	.	INDEL;DP=1;AF1=1;AC1=2;DP4=0,0,1,0;MQ=60;FQ=-37.5	GT:PL:GQ	0/1:40,3,0:3											SAM	217	No hit in this database						No hit in this database		No hit in this database				No hit in this database		No hit in this database
Sp1_comp1066169_c0_seq1	347	.	AGC	A	263.36	PASS	AC=6;AF=1.00;AN=6;DP=6;FS=0.000;MLEAC=6;MLEAF=1.00;MQ=60.00;MQ0=0;QD=28.71;RPA=2,1;RU=GC;STR	GT:AD:DP:GQ:MLPSAC:MLPSAF:PL	1/1/1/1/1/1:0,6:6:5:6:1.00:297,47,29,18,11,5,0											GATK	568	No hit in this database						No hit in this database		No hit in this database				No hit in this database		No hit in this database
Sp1_comp1066169_c0_seq1	235	.	AG	AGG	4.42	.	INDEL;DP=1;AF1=1;AC1=2;DP4=0,0,1,0;MQ=48;FQ=-37.5	GT:PL:GQ	0/1:40,3,0:3											SAM	568	No hit in this database						No hit in this database		No hit in this database				No hit in this database		No hit in this database
Sp1_comp1066169_c0_seq1	65	.	AGG	AGGG	37.2	.	INDEL;DP=2;VDB=0.0143;AF1=1;AC1=2;DP4=0,0,1,1;MQ=60;FQ=-40.5	GT:PL:GQ	1/1:76,6,0:10											SAM	568	No hit in this database						No hit in this database		No hit in this database				No hit in this database		No hit in this database
Sp1_comp1066365_c0_seq1	53	.	GAAAA	GAAAAA	22.5	.	INDEL;DP=5;VDB=0.0190;AF1=1;AC1=2;DP4=0,0,3,0;MQ=57;FQ=-43.5	GT:PL:GQ	1/1:62,9,0:15											SAM	222	No hit in this database						No hit in this database		No hit in this database				No hit in this database		No hit in this database
Sp1_comp1066410_c0_seq1	401	.	CCTCACT	CCT	59.4	.	INDEL;DP=3;VDB=0.0133;AF1=1;AC1=2;DP4=0,0,1,2;MQ=42;FQ=-43.5	GT:PL:GQ	1/1:99,9,0:16	Sp1_comp1066410_c0_seq1	401	.	CCTCA	C	319.79	PASS	AC=6;AF=1.00;AN=6;DP=5;FS=0.000;MLEAC=6;MLEAF=1.00;MQ=56.71;MQ0=0;QD=29.60	GT:AD:DP:GQ:MLPSAC:MLPSAF:PL	1/1/1/1/1/1:0,5:5:4:6:1.00:353,39,24,15,9,4,0	SG	482	No hit in this database						gi|357436479|ref|XP_003588515.1|	hypothetical protein MTR_1g008050 [Medicago truncatula]	No hit in this database				No hit in this database		PGSC0003DMP400033685|PACid:24411356	RNA binding;RNA-directed DNA polymerases
Sp1_comp1066551_c0_seq1	457	.	TAA	TA	214	.	INDEL;DP=21;VDB=0.0380;AF1=1;AC1=2;DP4=0,0,10,11;MQ=45;FQ=-97.5	GT:PL:GQ	1/1:255,63,0:99	Sp1_comp1066551_c0_seq1	457	.	TA	T	855.95	PASS	AC=6;AF=1.00;AN=6;DP=21;FS=0.000;MLEAC=6;MLEAF=1.00;MQ=60.00;MQ0=0;QD=29.90;RPA=2,1;RU=A;STR	GT:AD:DP:GQ:MLPSAC:MLPSAF:PL	1/1/1/1/1/1:0,21:21:17:6:1.00:891,163,100,63,37,17,0	SG	682	No hit in this database						No hit in this database		No hit in this database				No hit in this database		No hit in this database
Sp1_comp1066551_c0_seq1	302	.	T	TA	184.36	PASS	AC=6;AF=1.00;AN=6;DP=6;FS=0.000;MLEAC=6;MLEAF=1.00;MQ=51.85;MQ0=0;QD=30.73;RPA=3,4;RU=A;STR	GT:AD:DP:GQ:MLPSAC:MLPSAF:PL	1/1/1/1/1/1:0,6:6:5:6:1.00:218,47,29,18,11,5,0											GATK	682	No hit in this database						No hit in this database		No hit in this database				No hit in this database		No hit in this database
Sp1_comp1066648_c0_seq1	73	.	TAAAAAAAAAA	TAAAAAA	88.4	.	INDEL;DP=7;VDB=0.0001;AF1=0.6672;AC1=1;DP4=1,0,5,0;MQ=55;FQ=-31.5;PV4=1,0,1,1	GT:PL:GQ	0/1:125,0,3:6											SAM	266	No hit in this database						No hit in this database		No hit in this database				No hit in this database		No hit in this database
Sp1_comp1066726_c0_seq1	228	.	T	TTC	7.35	.	INDEL;DP=1;AF1=1;AC1=2;DP4=0,0,0,1;MQ=44;FQ=-37.5	GT:PL:GQ	1/1:44,3,0:4											SAM	512	No hit in this database						No hit in this database		No hit in this database				No hit in this database		No hit in this database
Sp1_comp1066884_c0_seq1	149	.	CATTATTA	CATTA	6.56	.	INDEL;DP=1;AF1=1;AC1=2;DP4=0,0,0,1;MQ=60;FQ=-37.5	GT:PL:GQ	1/1:43,3,0:4											SAM	423	No hit in this database						No hit in this database		No hit in this database				No hit in this database		No hit in this database
Sp1_comp1066987_c0_seq1	143	.	TATCA	TATCATCA	117	.	INDEL;DP=10;VDB=0.0365;AF1=0.5025;AC1=1;DP4=1,0,3,3;MQ=47;FQ=-14.7;PV4=1,0.059,1,1	GT:PL:GQ	0/1:155,0,20:23	Sp1_comp1066987_c0_seq1	143	.	T	TATC	473.95	PASS	AC=5;AF=0.833;AN=6;BaseQRankSum=1.393;DP=10;FS=0.000;MLEAC=5;MLEAF=0.833;MQ=60.00;MQ0=0;MQRankSum=-1.741;QD=27.36;RPA=1,2;RU=ATC;ReadPosRankSum=0.000;STR	GT:AD:DP:GQ:MLPSAC:MLPSAF:PL	0/1/1/1/1/1:1,9:10:6:5:0.833:508,56,30,15,6,0,44	SG	337	No hit in this database						No hit in this database		No hit in this database				No hit in this database		No hit in this database
Sp1_comp1066987_c0_seq1	148	.	CT	C	314.96	PASS	AC=5;AF=0.833;AN=6;BaseQRankSum=0.696;DP=10;FS=0.000;MLEAC=5;MLEAF=0.833;MQ=60.00;MQ0=0;MQRankSum=-1.393;QD=31.50;RPA=3,2;RU=T;ReadPosRankSum=0.696;STR	GT:AD:DP:GQ:MLPSAC:MLPSAF:PL	0/1/1/1/1/1:1,9:10:6:5:0.833:349,56,30,15,6,0,26											GATK	337	No hit in this database						No hit in this database		No hit in this database				No hit in this database		No hit in this database
Sp1_comp1066987_c0_seq1	28	.	CAA	CA	23.5	.	INDEL;DP=4;VDB=0.0007;AF1=1;AC1=2;DP4=0,0,3,0;MQ=55;FQ=-43.5	GT:PL:GQ	1/1:63,9,0:15											SAM	337	No hit in this database						No hit in this database		No hit in this database				No hit in this database		No hit in this database
Sp1_comp1066987_c0_seq1	71	.	ACC	ACCC	140	.	INDEL;DP=10;VDB=0.0271;AF1=1;AC1=2;DP4=0,0,2,5;MQ=45;FQ=-55.5	GT:PL:GQ	1/1:180,21,0:39											SAM	337	No hit in this database						No hit in this database		No hit in this database				No hit in this database		No hit in this database
Sp1_comp1067045_c0_seq1	438	.	TGGGG	TGGGGG	212	.	INDEL;DP=97;VDB=0.0399;AF1=1;AC1=2;DP4=0,1,24,30;MQ=46;FQ=-178;PV4=1,1,0.23,0.26	GT:PL:GQ	1/1:253,143,0:99	Sp1_comp1067045_c0_seq1	438	.	T	TG	2621.86	PASS	AC=5;AF=0.833;AN=6;BaseQRankSum=0.579;DP=95;FS=0.000;MLEAC=5;MLEAF=0.833;MQ=59.97;MQ0=0;MQRankSum=-2.600;QD=27.60;RPA=4,5;RU=G;ReadPosRankSum=0.779;STR	GT:AD:DP:GQ:MLPSAC:MLPSAF:PL	0/1/1/1/1/1:8,75:95:52:5:0.833:2657,471,255,133,52,0,102	SG	537	No hit in this database						No hit in this database		No hit in this database				No hit in this database		No hit in this database
Sp1_comp1067045_c0_seq1	223	.	GT	GTT	108	.	INDEL;DP=110;VDB=0.0380;AF1=0.5;AC1=1;DP4=22,33,14,6;MQ=49;FQ=111;PV4=0.035,1,1,0.048	GT:PL:GQ	0/1:146,0,234:99											SAM	537	No hit in this database						No hit in this database		No hit in this database				No hit in this database		No hit in this database
Sp1_comp1067045_c0_seq1	224	.	TG	T	97.5	.	INDEL;DP=110;VDB=0.0365;AF1=0.5;AC1=1;DP4=23,35,10,11;MQ=49;FQ=100;PV4=0.61,8.8e-10,1,1	GT:PL:GQ	0/1:135,0,255:99											SAM	537	No hit in this database						No hit in this database		No hit in this database				No hit in this database		No hit in this database
Sp1_comp1067081_c0_seq1	106	.	TGCTC	TGCTCGCTC	179	.	INDEL;DP=10;VDB=0.0019;AF1=1;AC1=2;DP4=0,0,2,7;MQ=36;FQ=-61.5	GT:PL:GQ	1/1:220,27,0:51	Sp1_comp1067081_c0_seq1	106	.	T	TGCTC	598.48	PASS	AC=5;AF=0.833;AN=6;BaseQRankSum=-1.182;DP=15;FS=0.000;MLEAC=5;MLEAF=0.833;MQ=60.00;MQ0=0;MQRankSum=-1.396;QD=29.92;RPA=1,2;RU=GCTC;ReadPosRankSum=-1.396;STR	GT:AD:DP:GQ:MLPSAC:MLPSAF:PL	0/1/1/1/1/1:2,10:15:4:5:0.833:632,56,28,13,4,0,113	SG	265	No hit in this database						No hit in this database		No hit in this database				No hit in this database		No hit in this database
Sp1_comp1067173_c0_seq1	100	.	TC	T	7549.86	PASS	AC=5;AF=0.833;AN=6;BaseQRankSum=0.518;DP=249;FS=49.379;MLEAC=5;MLEAF=0.833;MQ=54.37;MQ0=0;MQRankSum=7.042;QD=30.32;RPA=3,2;RU=C;ReadPosRankSum=8.573;STR	GT:AD:DP:GQ:MLPSAC:MLPSAF:PL	0/1/1/1/1/1:31,198:239:99:5:0.833:7585,1167,601,291,99,0,695											GATK	269	No hit in this database						No hit in this database		No hit in this database				No hit in this database		No hit in this database
Sp1_comp1067173_c0_seq1	122	.	A	AT	1589.88	PASS	AC=2;AF=0.333;AN=6;BaseQRankSum=5.019;DP=234;FS=50.091;MLEAC=2;MLEAF=0.333;MQ=52.99;MQ0=0;MQRankSum=-6.626;QD=6.79;RPA=4,5;RU=T;ReadPosRankSum=-5.213;STR	GT:AD:DP:GQ:MLPSAC:MLPSAF:PL	0/0/0/0/1/1:154,58:225:25:2:0.333:1625,25,0,90,2147483647,2147483647,2147483647											GATK	269	No hit in this database						No hit in this database		No hit in this database				No hit in this database		No hit in this database
Sp1_comp1067410_c0_seq1	243	.	TCTGCATTGACCTGC	TCTGC	54.5	.	INDEL;DP=13;VDB=0.0164;AF1=0.5;AC1=1;DP4=5,4,1,2;MQ=49;FQ=57.5;PV4=1,2.3e-05,0.041,1	GT:PL:GQ	0/1:92,0,255:95											SAM	325	SPGI:CN13226	UniRef100_Q60CZ4	Uncharacterized plant-specific domain TIGR01589 family protein n=1 Tax=Solanum demissum RepID=Q60CZ4_SOLDE	tr|Q56XY3|Q56XY3_ARATH	Putative uncharacterized protein At3g61700 OS=Arabidopsis thaliana GN=At3g61700	uncharacterized plant-specific domain tigr01589 fa	gi|460365011|ref|XP_004228399.1|	PREDICTED: uncharacterized protein LOC101254226 [Solanum lycopersicum]	AT3G61700.1	Plant protein 1589 of unknown function		Plant protein 1589 of unknown function; CONTAINS InterPro DOMAIN/s: Conserved hypothetical protein CHP01589, plant (InterPro:IPR006476); BEST Arabidopsis thaliana protein match is: Plant protein 1589 of unknown function (TAIR:AT2G46420.1); Has 261 Blast hits to 259 proteins in 28 species: Archae - 0; Bacteria - 0; Metazoa - 12; Fungi - 0; Plants - 225; Viruses - 0; Other Eukaryotes - 24 (source: …	cassava4.1_028310m|PACid:17978519	Plant protein 1589 of unknown function	PGSC0003DMP400016978|PACid:24422389	Plant protein 1589 of unknown function
Sp1_comp1067410_c0_seq1	302	.	CAGAGAGAGAGAGA	CAGAGAGAGAGA	33.2	.	INDEL;DP=4;VDB=0.0041;AF1=1;AC1=2;DP4=0,0,0,2;MQ=42;FQ=-40.5	GT:PL:GQ	1/1:72,6,0:10											SAM	325	SPGI:CN13226	UniRef100_Q60CZ4	Uncharacterized plant-specific domain TIGR01589 family protein n=1 Tax=Solanum demissum RepID=Q60CZ4_SOLDE	tr|Q56XY3|Q56XY3_ARATH	Putative uncharacterized protein At3g61700 OS=Arabidopsis thaliana GN=At3g61700	uncharacterized plant-specific domain tigr01589 fa	gi|460365011|ref|XP_004228399.1|	PREDICTED: uncharacterized protein LOC101254226 [Solanum lycopersicum]	AT3G61700.1	Plant protein 1589 of unknown function		Plant protein 1589 of unknown function; CONTAINS InterPro DOMAIN/s: Conserved hypothetical protein CHP01589, plant (InterPro:IPR006476); BEST Arabidopsis thaliana protein match is: Plant protein 1589 of unknown function (TAIR:AT2G46420.1); Has 261 Blast hits to 259 proteins in 28 species: Archae - 0; Bacteria - 0; Metazoa - 12; Fungi - 0; Plants - 225; Viruses - 0; Other Eukaryotes - 24 (source: …	cassava4.1_028310m|PACid:17978519	Plant protein 1589 of unknown function	PGSC0003DMP400016978|PACid:24422389	Plant protein 1589 of unknown function
Sp1_comp1067470_c0_seq1	241	.	TTCTGTAATCTGTA	TTCTGTA	155	.	INDEL;DP=9;VDB=0.0066;AF1=0.5005;AC1=1;DP4=0,1,3,2;MQ=48;FQ=-8.23;PV4=1,9.6e-05,1,1	GT:PL:GQ	0/1:193,0,27:30											SAM	297	No hit in this database						No hit in this database		No hit in this database				No hit in this database		No hit in this database
Sp1_comp1067681_c0_seq1	118	.	AC	A	3.25	.	INDEL;DP=1;AF1=1;AC1=2;DP4=0,0,1,0;MQ=60;FQ=-37.5	GT:PL:GQ	0/1:38,3,0:4											SAM	227	No hit in this database						No hit in this database		No hit in this database				No hit in this database		No hit in this database
Sp1_comp1067848_c0_seq1	172	.	ATC	A	37.5	.	INDEL;DP=24;VDB=0.0322;AF1=0.5;AC1=1;DP4=6,11,3,2;MQ=50;FQ=40.5;PV4=0.61,2.9e-16,1,0.47	GT:PL:GQ	0/1:75,0,255:78											SAM	616	No hit in this database						gi|147823314|emb|CAN77450.1|	hypothetical protein VITISV_016971 [Vitis vinifera]	AT1G40390.1	DNAse I-like superfamily protein		DNAse I-like superfamily protein; CONTAINS InterPro DOMAIN/s: Endonuclease/exonuclease/phosphatase (InterPro:IPR005135), RNA-directed DNA polymerase (reverse transcriptase), related (InterPro:IPR015706); BEST Arabidopsis thaliana protein match is: DNAse I-like superfamily protein (TAIR:AT1G43760.1); Has 796 Blast hits to 793 proteins in 14 species: Archae - 0; Bacteria - 0; Metazoa - 0; Fungi - 0…	cassava4.1_024670m|PACid:17966309	cassava4.1_024670m	PGSC0003DMP400006795|PACid:24398685	DNAse I-like superfamily protein
Sp1_comp1068109_c0_seq1	35	.	GTAATAAACTAATAA	GTAATAA	105	.	INDEL;DP=3;VDB=0.0080;AF1=1;AC1=2;DP4=0,0,2,1;MQ=60;FQ=-43.5	GT:PL:GQ	1/1:145,9,0:16											SAM	227	No hit in this database						No hit in this database		No hit in this database				No hit in this database		No hit in this database
Sp1_comp1068172_c0_seq1	80	.	AAAAACCAAAACCAAAA	AAAAACCAAAACCAAAACCAAAA	22.5	.	INDEL;DP=1;AF1=1;AC1=2;DP4=0,0,0,1;MQ=60;FQ=-37.5	GT:PL:GQ	1/1:60,3,0:6											SAM	341	No hit in this database						No hit in this database		No hit in this database				No hit in this database		No hit in this database
Sp1_comp1068504_c0_seq1	125	.	CTATAT	CTAT	83.4	.	INDEL;DP=5;VDB=0.0066;AF1=1;AC1=2;DP4=0,0,2,1;MQ=50;FQ=-43.5	GT:PL:GQ	1/1:123,9,0:16	Sp1_comp1068504_c0_seq1	125	.	CTA	C	210.79	PASS	AC=6;AF=1.00;AN=6;DP=5;FS=0.000;MLEAC=6;MLEAF=1.00;MQ=60.00;MQ0=0;QD=30.26;RPA=2,1;RU=TA;STR	GT:AD:DP:GQ:MLPSAC:MLPSAF:PL	1/1/1/1/1/1:0,5:5:4:6:1.00:244,39,24,15,9,4,0	SG	271	No hit in this database						No hit in this database		No hit in this database				No hit in this database		No hit in this database
Sp1_comp1068508_c0_seq1	42	.	CT	CTT	60.4	.	INDEL;DP=3;VDB=0.0040;AF1=1;AC1=2;DP4=0,0,3,0;MQ=57;FQ=-43.5	GT:PL:GQ	1/1:100,9,0:16											SAM	288	SPGI:SNFRFM4LP02P1NLE			-No-Hit-		---NA---	No hit in this database		No hit in this database				No hit in this database		No hit in this database
Sp1_comp1068653_c0_seq1	127	.	AGAACAAAG	A	962.68	PASS	AC=2;AF=0.333;AN=6;BaseQRankSum=1.541;DP=40;FS=0.000;MLEAC=2;MLEAF=0.333;MQ=52.72;MQ0=0;MQRankSum=2.735;QD=9.03;ReadPosRankSum=3.232	GT:AD:DP:GQ:MLPSAC:MLPSAF:PL	0/0/0/0/1/1:28,10:40:3:2:0.333:996,3,0,17,54,129,2147483647											GATK	380	No hit in this database						No hit in this database		No hit in this database				No hit in this database		No hit in this database
Sp1_comp1068653_c0_seq1	186	.	C	CAA	1252.87	PASS	AC=3;AF=0.500;AN=6;BaseQRankSum=1.760;DP=59;FS=2.224;MLEAC=3;MLEAF=0.500;MQ=59.14;MQ0=0;MQRankSum=-0.087;QD=21.24;RPA=2,4;RU=A;ReadPosRankSum=-0.537;STR	GT:AD:DP:GQ:MLPSAC:MLPSAF:PL	0/0/0/1/1/1:24,34:59:0:3:0.500:1285,109,30,0,0,39,998											GATK	380	No hit in this database						No hit in this database		No hit in this database				No hit in this database		No hit in this database
Sp1_comp1068653_c0_seq1	226	.	GT	G	885.42	PASS	AC=3;AF=0.500;AN=6;BaseQRankSum=0.103;DP=46;FS=2.555;MLEAC=3;MLEAF=0.500;MQ=59.71;MQ0=0;MQRankSum=0.563;QD=19.25;ReadPosRankSum=-1.321	GT:AD:DP:GQ:MLPSAC:MLPSAF:PL	0/0/0/1/1/1:19,26:46:1:3:0.500:918,82,22,0,1,33,701											GATK	380	No hit in this database						No hit in this database		No hit in this database				No hit in this database		No hit in this database
Sp1_comp1068653_c0_seq1	273	.	CA	CATATTTAATAATCATGGTA	141	.	INDEL;DP=8;VDB=0.0400;AF1=1;AC1=2;DP4=0,0,4,1;MQ=48;FQ=-49.5	GT:PL:GQ	1/1:181,15,0:27											SAM	380	No hit in this database						No hit in this database		No hit in this database				No hit in this database		No hit in this database
Sp1_comp1068700_c0_seq1	147	.	GCTGAAAATCTGAAA	GCTGAAA	85.5	.	INDEL;DP=10;VDB=0.0118;AF1=0.5;AC1=1;DP4=2,2,3,1;MQ=46;FQ=88.5;PV4=1,0.00011,0.0023,1	GT:PL:GQ	0/1:123,0,160:99											SAM	355	No hit in this database						No hit in this database		No hit in this database				No hit in this database		No hit in this database
Sp1_comp1068700_c0_seq1	321	.	CTTTTTT	CTTTT	6.55	.	INDEL;DP=6;VDB=0.0004;AF1=0.5;AC1=1;DP4=3,1,0,2;MQ=46;FQ=9.05;PV4=0.4,0.044,1,0.11	GT:PL:GQ	0/1:43,0,94:44											SAM	355	No hit in this database						No hit in this database		No hit in this database				No hit in this database		No hit in this database
Sp1_comp1068829_c0_seq1	152	.	AGACCCTGG	A	12.7	.	INDEL;DP=1;AF1=1;AC1=2;DP4=0,0,0,1;MQ=50;FQ=-37.5	GT:PL:GQ	1/1:50,3,0:5											SAM	272	No hit in this database						No hit in this database		No hit in this database				No hit in this database		No hit in this database
Sp1_comp1068915_c0_seq1	165	.	AC	A	290.05	PASS	AC=2;AF=0.333;AN=6;BaseQRankSum=-0.263;DP=28;FS=17.268;MLEAC=2;MLEAF=0.333;MQ=50.68;MQ0=0;MQRankSum=-4.128;QD=10.36;RPA=4,3;RU=C;ReadPosRankSum=3.484;STR	GT:AD:DP:GQ:MLPSAC:MLPSAF:PL	0/0/0/0/1/1:14,10:26:0:2:0.333:322,17,0,0,12,45,480											GATK	417	No hit in this database						No hit in this database		No hit in this database				No hit in this database		No hit in this database
Sp1_comp1068915_c0_seq1	63	.	ACCCC	ACCCCC	171	.	INDEL;DP=18;VDB=0.0081;AF1=1;AC1=2;DP4=0,0,12,6;MQ=53;FQ=-88.5	GT:PL:GQ	1/1:212,54,0:99											SAM	417	No hit in this database						No hit in this database		No hit in this database				No hit in this database		No hit in this database
Sp1_comp1068946_c0_seq1	62	.	TAAAAA	TAAAA	33	.	INDEL;DP=4;VDB=0.0017;AF1=1;AC1=2;DP4=0,0,2,2;MQ=60;FQ=-46.5	GT:PL:GQ	1/1:73,12,0:21											SAM	271	No hit in this database						No hit in this database		No hit in this database				No hit in this database		No hit in this database
Sp1_comp1069056_c0_seq1	190	.	CT	CTT	105	.	INDEL;DP=4;VDB=0.0180;AF1=1;AC1=2;DP4=0,0,2,2;MQ=50;FQ=-46.5	GT:PL:GQ	1/1:145,12,0:21											SAM	239	No hit in this database						No hit in this database		No hit in this database				No hit in this database		No hit in this database
Sp1_comp1069056_c0_seq1	80	.	A	AC	3.66	.	INDEL;DP=5;VDB=0.0393;AF1=1;AC1=2;DP4=0,0,1,1;MQ=52;FQ=-40.5	GT:PL:GQ	1/1:40,6,0:4											SAM	239	No hit in this database						No hit in this database		No hit in this database				No hit in this database		No hit in this database
Sp1_comp1069065_c0_seq1	223	.	AATCCC	A	49.5	.	INDEL;DP=13;VDB=0.0025;AF1=0.5;AC1=1;DP4=0,9,0,3;MQ=48;FQ=52.5;PV4=1,0.025,1,0.12	GT:PL:GQ	0/1:87,0,205:90											SAM	294	No hit in this database						gi|449450608|ref|XP_004143054.1|	PREDICTED: probable pectate lyase 5-like [Cucumis sativus]	AT1G67750.1	Pectate lyase family protein		Pectate lyase family protein; FUNCTIONS IN: pectate lyase activity; INVOLVED IN: biological_process unknown; LOCATED IN: endomembrane system; EXPRESSED IN: 21 plant structures; EXPRESSED DURING: 13 growth stages; CONTAINS InterPro DOMAIN/s: Pectin lyase fold/virulence factor (InterPro:IPR011050), AmbAllergen (InterPro:IPR018082), Pectate lyase/Amb allergen (InterPro:IPR002022), Pectin lyase fold …	cassava4.1_008855m|PACid:17963375	Pectate lyase family protein	PGSC0003DMP400019050|PACid:24387918	Pectate lyase family protein
Sp1_comp1069065_c0_seq1	238	.	AGGGGG	AGGGG	38.5	.	INDEL;DP=11;VDB=0.0008;AF1=1;AC1=2;DP4=0,0,0,7;MQ=50;FQ=-55.5	GT:PL:GQ	1/1:79,21,0:39											SAM	294	No hit in this database						gi|449450608|ref|XP_004143054.1|	PREDICTED: probable pectate lyase 5-like [Cucumis sativus]	AT1G67750.1	Pectate lyase family protein		Pectate lyase family protein; FUNCTIONS IN: pectate lyase activity; INVOLVED IN: biological_process unknown; LOCATED IN: endomembrane system; EXPRESSED IN: 21 plant structures; EXPRESSED DURING: 13 growth stages; CONTAINS InterPro DOMAIN/s: Pectin lyase fold/virulence factor (InterPro:IPR011050), AmbAllergen (InterPro:IPR018082), Pectate lyase/Amb allergen (InterPro:IPR002022), Pectin lyase fold …	cassava4.1_008855m|PACid:17963375	Pectate lyase family protein	PGSC0003DMP400019050|PACid:24387918	Pectate lyase family protein
Sp1_comp1069121_c0_seq1	137	.	CAAAAAA	CAAAAAAA,CAAAAAAAA	22.7	.	INDEL;DP=12;VDB=0.0380;AF1=1;AC1=2;DP4=0,0,1,5;MQ=50;FQ=-49.5	GT:PL:GQ	1/1:78,30,15,56,0,53:26	Sp1_comp1069121_c0_seq1	137	.	C	CA	229.94	PASS	AC=5;AF=0.833;AN=6;BaseQRankSum=1.423;DP=13;FS=0.000;MLEAC=5;MLEAF=0.833;MQ=60.00;MQ0=0;MQRankSum=-1.423;QD=17.69;RPA=6,7;RU=A;ReadPosRankSum=1.107;STR	GT:AD:DP:GQ:MLPSAC:MLPSAF:PL	0/1/1/1/1/1:1,10:13:6:5:0.833:264,60,33,17,6,0,20	SG	401	No hit in this database						No hit in this database		No hit in this database				No hit in this database		No hit in this database
Sp1_comp1069121_c0_seq1	225	.	GAAA	GAAAA	82.7	.	INDEL;DP=9;VDB=0.0322;AF1=1;AC1=2;DP4=0,0,1,4;MQ=49;FQ=-49.5	GT:PL:GQ	1/1:123,15,0:27	Sp1_comp1069121_c0_seq1	225	.	G	GA	312.75	PASS	AC=6;AF=1.00;AN=6;DP=9;FS=0.000;MLEAC=6;MLEAF=1.00;MQ=60.00;MQ0=0;QD=34.75;RPA=3,4;RU=A;STR	GT:AD:DP:GQ:MLPSAC:MLPSAF:PL	1/1/1/1/1/1:0,9:9:7:6:1.00:347,70,43,27,16,7,0	SG	401	No hit in this database						No hit in this database		No hit in this database				No hit in this database		No hit in this database
Sp1_comp1069121_c0_seq1	232	.	ATACTCCGT	A	36.5	.	INDEL;DP=8;VDB=0.0066;AF1=0.5;AC1=1;DP4=1,3,2,0;MQ=50;FQ=39.5;PV4=0.4,0.27,1,1	GT:PL:GQ	0/1:74,0,144:77											SAM	401	No hit in this database						No hit in this database		No hit in this database				No hit in this database		No hit in this database
Sp1_comp1069121_c0_seq1	323	.	CCAA	C	214	.	INDEL;DP=14;VDB=0.0081;AF1=1;AC1=2;DP4=0,0,7,4;MQ=48;FQ=-67.5	GT:PL:GQ	1/1:255,33,0:63											SAM	401	No hit in this database						No hit in this database		No hit in this database				No hit in this database		No hit in this database
Sp1_comp1069324_c0_seq1	354	.	TGTTGTTA	TGTTGTTAGTTGTTA	22.2	.	INDEL;DP=2;VDB=0.0159;AF1=1;AC1=2;DP4=0,0,2,0;MQ=34;FQ=-40.5	GT:PL:GQ	1/1:61,6,0:10											SAM	413	SPGI:SNFRFM4LP02QYSQ6			-No-Hit-		---NA---	No hit in this database		No hit in this database				No hit in this database		No hit in this database
Sp1_comp1069541_c0_seq1	213	.	T	TA	23.2	.	INDEL;DP=3;VDB=0.0208;AF1=1;AC1=2;DP4=0,0,1,1;MQ=46;FQ=-40.5	GT:PL:GQ	1/1:62,6,0:10											SAM	280	No hit in this database						No hit in this database		No hit in this database				No hit in this database		No hit in this database
Sp1_comp1069635_c0_seq1	248	.	CTGCTCT	CTGCTCTAGTGCTCT	5.08	.	INDEL;DP=3;VDB=0.0214;AF1=0.5;AC1=1;DP4=0,1,1,0;MQ=49;FQ=5.98;PV4=1,1,1,1	GT:PL:GQ	0/1:41,0,44:41											SAM	312	No hit in this database						No hit in this database		No hit in this database				No hit in this database		No hit in this database
Sp1_comp1069635_c0_seq1	38	.	A	AG	21.3	.	INDEL;DP=2;VDB=0.0099;AF1=1;AC1=2;DP4=0,0,2,0;MQ=60;FQ=-40.5	GT:PL:GQ	1/1:60,6,0:10											SAM	312	No hit in this database						No hit in this database		No hit in this database				No hit in this database		No hit in this database
Sp1_comp1069694_c0_seq1	86	.	T	TG	82	.	INDEL;DP=6;VDB=0.0380;AF1=1;AC1=2;DP4=0,0,2,2;MQ=52;FQ=-46.5	GT:PL:GQ	1/1:122,12,0:21											SAM	276	No hit in this database						No hit in this database		No hit in this database				No hit in this database		No hit in this database
Sp1_comp1069907_c0_seq1	205	.	ATTTT	ATTTTT	43	.	INDEL;DP=5;VDB=0.0053;AF1=1;AC1=2;DP4=0,0,3,1;MQ=48;FQ=-46.5	GT:PL:GQ	1/1:83,12,0:21											SAM	276	No hit in this database						gi|462396836|gb|EMJ02635.1|	hypothetical protein PRUPE_ppa013764mg [Prunus persica]	AT1G75580.1	SAUR-like auxin-responsive protein family		SAUR-like auxin-responsive protein family ; CONTAINS InterPro DOMAIN/s: Auxin responsive SAUR protein (InterPro:IPR003676); BEST Arabidopsis thaliana protein match is: SAUR-like auxin-responsive protein family (TAIR:AT1G19830.1); Has 1403 Blast hits to 1386 proteins in 27 species: Archae - 0; Bacteria - 0; Metazoa - 0; Fungi - 0; Plants - 1402; Viruses - 0; Other Eukaryotes - 1 (source: NCBI BLin…	cassava4.1_021417m|PACid:17990209	SAUR-like auxin-responsive protein family	PGSC0003DMP400006738|PACid:24384116	SAUR-like auxin-responsive protein family
Sp1_comp1069916_c0_seq1	210	.	AG	A	13.7	.	INDEL;DP=8;VDB=0.0298;AF1=0.5;AC1=1;DP4=2,4,1,1;MQ=50;FQ=16.6;PV4=1,2e-07,1,0.064	GT:PL:GQ	0/1:51,0,176:54											SAM	370	No hit in this database						No hit in this database		No hit in this database				No hit in this database		No hit in this database
Sp1_comp1070459_c0_seq1	220	.	AATA	AA	21.5	.	INDEL;DP=12;VDB=0.0118;AF1=0.5;AC1=1;DP4=2,8,1,1;MQ=49;FQ=24.5;PV4=0.45,1.9e-12,0.11,0.41	GT:PL:GQ	0/1:59,0,255:62											SAM	628	No hit in this database						No hit in this database		No hit in this database				No hit in this database		No hit in this database
Sp1_comp1070459_c0_seq1	510	.	T	TC	96.5	.	INDEL;DP=8;VDB=0.0393;AF1=0.5;AC1=1;DP4=2,0,2,3;MQ=47;FQ=14.6;PV4=0.43,1,0.27,0.2	GT:PL:GQ	0/1:134,0,49:52											SAM	628	No hit in this database						No hit in this database		No hit in this database				No hit in this database		No hit in this database
Sp1_comp1070459_c0_seq1	586	.	GTAAGAACTAAGAA	GTAAGAA	3.25	.	INDEL;DP=5;VDB=0.0025;AF1=0.5;AC1=1;DP4=1,2,1,0;MQ=45;FQ=5.09;PV4=1,1,1,1	GT:PL:GQ	0/1:38,0,109:37											SAM	628	No hit in this database						No hit in this database		No hit in this database				No hit in this database		No hit in this database
Sp1_comp1070600_c0_seq1	189	.	TC	T	165.09	PASS	AC=3;AF=0.500;AN=6;BaseQRankSum=-0.676;DP=10;FS=0.000;MLEAC=3;MLEAF=0.500;MQ=60.00;MQ0=0;MQRankSum=0.470;QD=16.51;ReadPosRankSum=-1.268	GT:AD:DP:GQ:MLPSAC:MLPSAF:PL	0/0/0/1/1/1:5,5:10:3:3:0.500:197,13,3,0,3,13,197											GATK	644	No hit in this database						No hit in this database		No hit in this database				No hit in this database		No hit in this database
Sp1_comp1070600_c0_seq1	93	.	T	TC	382.56	PASS	AC=5;AF=0.833;AN=6;BaseQRankSum=-0.869;DP=12;FS=0.000;MLEAC=5;MLEAF=0.833;MQ=60.00;MQ0=0;MQRankSum=1.448;QD=31.88;RPA=3,4;RU=C;ReadPosRankSum=-0.290;STR	GT:AD:DP:GQ:MLPSAC:MLPSAF:PL	0/1/1/1/1/1:1,11:12:8:5:0.833:417,70,38,20,8,0,23											GATK	644	No hit in this database						No hit in this database		No hit in this database				No hit in this database		No hit in this database
Sp1_comp1070600_c0_seq1	203	.	GTCACAA	GTCACAACTCACAA	44.5	.	INDEL;DP=9;VDB=0.0393;AF1=0.5;AC1=1;DP4=2,2,1,1;MQ=50;FQ=47.5;PV4=1,1,1,1	GT:PL:GQ	0/1:82,0,166:85											SAM	644	No hit in this database						No hit in this database		No hit in this database				No hit in this database		No hit in this database
Sp1_comp1070600_c0_seq1	340	.	AGACAGGA	AGACAGGACAGGA	20.5	.	INDEL;DP=14;VDB=0.0359;AF1=0.5;AC1=1;DP4=5,3,2,0;MQ=49;FQ=23.5;PV4=1,0.14,0.11,1	GT:PL:GQ	0/1:58,0,255:61											SAM	644	No hit in this database						No hit in this database		No hit in this database				No hit in this database		No hit in this database
Sp1_comp1070600_c0_seq1	39	.	GAAAA	GAA	13.7	.	INDEL;DP=3;VDB=0.0098;AF1=0.5;AC1=1;DP4=1,0,1,1;MQ=49;FQ=7.02;PV4=1,0.034,0.061,0.33	GT:PL:GQ	0/1:51,0,41:44											SAM	644	No hit in this database						No hit in this database		No hit in this database				No hit in this database		No hit in this database
Sp1_comp1070731_c0_seq1	114	.	CTTTTTT	CTTTTTTT,CTTTTTTTT	7.56	.	INDEL;DP=26;VDB=0.0393;AF1=1;AC1=2;DP4=0,0,1,6;MQ=15;FQ=-49.5	GT:PL:GQ	1/1:56,24,9,45,0,39:18	Sp1_comp1070731_c0_seq1	114	.	C	CT	439.09	PASS	AC=5;AF=0.833;AN=6;BaseQRankSum=-2.511;DP=25;FS=9.394;MLEAC=5;MLEAF=0.833;MQ=60.00;MQ0=0;MQRankSum=-1.234;QD=17.56;RPA=6,7;RU=T;ReadPosRankSum=-0.553;STR	GT:AD:DP:GQ:MLPSAC:MLPSAF:PL	0/1/1/1/1/1:4,18:25:5:5:0.833:473,92,45,20,5,0,96	SG	257	No hit in this database						No hit in this database		No hit in this database				No hit in this database		No hit in this database
Sp1_comp1070731_c0_seq1	84	.	GAT	G	196	.	INDEL;DP=23;VDB=0.0298;AF1=0.5;AC1=1;DP4=1,2,4,7;MQ=44;FQ=7.36;PV4=1,1,1,0.1	GT:PL:GQ	0/1:234,0,41:44	Sp1_comp1070731_c0_seq1	84	.	GAT	G	792.36	PASS	AC=4;AF=0.667;AN=6;BaseQRankSum=-1.771;DP=23;FS=8.622;MLEAC=4;MLEAF=0.667;MQ=59.16;MQ0=0;MQRankSum=-1.370;QD=34.45;ReadPosRankSum=-2.171	GT:AD:DP:GQ:MLPSAC:MLPSAF:PL	0/0/1/1/1/1:7,16:23:6:4:0.667:826,68,27,8,0,6,316	SG	257	No hit in this database						No hit in this database		No hit in this database				No hit in this database		No hit in this database
Sp1_comp1070751_c0_seq1	153	.	TTACCA	T	4897.86	PASS	AC=2;AF=0.333;AN=6;BaseQRankSum=0.306;DP=249;FS=3.337;MLEAC=2;MLEAF=0.333;MQ=59.86;MQ0=0;MQRankSum=-1.066;QD=11.80;RPA=2,1;RU=TACCA;ReadPosRankSum=0.552;STR	GT:AD:DP:GQ:MLPSAC:MLPSAF:PL	0/0/0/0/1/1:169,73:249:56:2:0.333:4933,56,0,83,2147483647,2147483647,2147483647											GATK	580	SPGI:CN13036	UniRef100_D1IWE4	Whole genome shotgun sequence of line PN40024, scaffold_38.assembly12x (Fragment) n=1 Tax=Vitis vinifera RepID=D1IWE4_VITVI	tr|O65682|O65682_ARATH	Putative uncharacterized protein AT4g34580 OS=Arabidopsis thaliana GN=T4L20.160	protein	gi|115444043|ref|NP_001045801.1|	Os02g0133100 [Oryza sativa Japonica Group]	AT4G39170.2	Sec14p-like phosphatidylinositol transfer family protein		Sec14p-like phosphatidylinositol transfer family protein; FUNCTIONS IN: phosphatidylinositol transporter activity, transporter activity; INVOLVED IN: transport; EXPRESSED IN: 23 plant structures; EXPRESSED DURING: 14 growth stages; CONTAINS InterPro DOMAIN/s: Cellular retinaldehyde-binding/triple function, C-terminal (InterPro:IPR001251), Cellular retinaldehyde-binding/triple function, N-terminal…	cassava4.1_006270m|PACid:17961510	Sec14p-like phosphatidylinositol transfer family protein	PGSC0003DMP400006685|PACid:24383396	Sec14p-like phosphatidylinositol transfer family protein
Sp1_comp1071052_c0_seq1	52	.	CCTTCTT	CCTT	38.5	.	INDEL;DP=8;VDB=0.0066;AF1=0.5;AC1=1;DP4=4,2,0,2;MQ=57;FQ=41.5;PV4=0.43,0.0038,0.26,0.43	GT:PL:GQ	0/1:76,0,255:79											SAM	203	No hit in this database						No hit in this database		No hit in this database				No hit in this database		No hit in this database
Sp1_comp1071229_c0_seq1	92	.	CAT	C	271.36	PASS	AC=2;AF=0.333;AN=6;BaseQRankSum=0.568;DP=23;FS=0.000;MLEAC=2;MLEAF=0.333;MQ=60.00;MQ0=0;MQRankSum=0.768;QD=11.80;ReadPosRankSum=-2.372	GT:AD:DP:GQ:MLPSAC:MLPSAF:PL	0/0/0/0/1/1:16,7:23:6:2:0.333:305,6,0,8,27,68,2147483647											GATK	288	No hit in this database						No hit in this database		No hit in this database				No hit in this database		No hit in this database
Sp1_comp1071229_c0_seq1	136	.	CCACA	CCACAACTCACA	36.5	.	INDEL;DP=16;VDB=0.0399;AF1=0.5;AC1=1;DP4=2,2,2,0;MQ=50;FQ=39.5;PV4=0.47,1,1,1	GT:PL:GQ	0/1:74,0,166:77											SAM	288	No hit in this database						No hit in this database		No hit in this database				No hit in this database		No hit in this database
Sp1_comp1071269_c0_seq1	55	.	AGAG	A	22.5	.	INDEL;DP=1;AF1=1;AC1=2;DP4=0,0,1,0;MQ=60;FQ=-37.5	GT:PL:GQ	1/1:60,3,0:6											SAM	212	No hit in this database						No hit in this database		No hit in this database				No hit in this database		No hit in this database
Sp1_comp1071342_c0_seq1	559	.	CAA	CAAA	37.2	.	INDEL;DP=2;VDB=0.0196;AF1=1;AC1=2;DP4=0,0,1,1;MQ=50;FQ=-40.5	GT:PL:GQ	1/1:76,6,0:10											SAM	568	No hit in this database						No hit in this database		No hit in this database				No hit in this database		No hit in this database
Sp1_comp10717_c0_seq1	114	.	AAAGAAG	AAAG	111	.	INDEL;DP=5;VDB=0.0190;AF1=1;AC1=2;DP4=0,0,2,2;MQ=49;FQ=-46.5	GT:PL:GQ	1/1:151,12,0:21											SAM	284	No hit in this database						No hit in this database		No hit in this database				No hit in this database		No hit in this database
Sp1_comp1071703_c0_seq1	156	.	AA	AAAAAAACA	22.5	.	INDEL;DP=1;AF1=1;AC1=2;DP4=0,0,1,0;MQ=60;FQ=-37.5	GT:PL:GQ	1/1:60,3,0:6											SAM	207	No hit in this database						No hit in this database		No hit in this database				No hit in this database		No hit in this database
Sp1_comp1071958_c0_seq1	105	.	TTGT	TTGTGT	217	.	INDEL;DP=96;VDB=0.0345;AF1=0.5;AC1=1;DP4=28,36,18,10;MQ=44;FQ=217;PV4=0.11,0.24,2.8e-11,1	GT:PL:GQ	0/1:255,0,255:99	Sp1_comp1071958_c0_seq1	105	.	T	TTG	1049.38	PASS	AC=2;AF=0.333;AN=6;BaseQRankSum=2.948;DP=73;FS=3.395;MLEAC=2;MLEAF=0.333;MQ=60.00;MQ0=0;MQRankSum=-0.030;QD=14.38;RPA=1,2;RU=TG;ReadPosRankSum=0.808;STR	GT:AD:DP:GQ:MLPSAC:MLPSAF:PL	0/0/0/0/1/1:44,26:73:9:2:0.333:1084,36,0,9,54,161,2147483647	SG	234	No hit in this database						No hit in this database		No hit in this database				No hit in this database		No hit in this database
Sp1_comp1071969_c0_seq1	122	.	ATT	ATTT	109	.	INDEL;DP=67;VDB=0.0345;AF1=0.5;AC1=1;DP4=33,11,11,2;MQ=49;FQ=112;PV4=0.71,1,0.00012,0.099	GT:PL:GQ	0/1:147,0,253:99											SAM	228	No hit in this database						No hit in this database		No hit in this database				No hit in this database		No hit in this database
Sp1_comp1071969_c0_seq1	160	.	AAAGAAG	AAAG	94.5	.	INDEL;DP=62;VDB=0.0140;AF1=0.5;AC1=1;DP4=29,15,5,2;MQ=49;FQ=97.5;PV4=1,0.023,1,0.32	GT:PL:GQ	0/1:132,0,255:99											SAM	228	No hit in this database						No hit in this database		No hit in this database				No hit in this database		No hit in this database
Sp1_comp1072011_c0_seq1	290	.	TGGC	T	214	.	INDEL;DP=27;VDB=0.0008;AF1=1;AC1=2;DP4=0,0,11,10;MQ=45;FQ=-97.5	GT:PL:GQ	1/1:255,63,0:99											SAM	316	No hit in this database						gi|460404578|ref|XP_004247758.1|	PREDICTED: uncharacterized protein LOC101260476 [Solanum lycopersicum]	AT3G23510.1	Cyclopropane-fatty-acyl-phospholipid synthase		Cyclopropane-fatty-acyl-phospholipid synthase; FUNCTIONS IN: cyclopropane-fatty-acyl-phospholipid synthase activity; INVOLVED IN: lipid biosynthetic process; LOCATED IN: endomembrane system; CONTAINS InterPro DOMAIN/s: Amine oxidase (InterPro:IPR002937), Cyclopropane-fatty-acyl-phospholipid/mycolic acid synthase (InterPro:IPR003333), Adrenodoxin reductase (InterPro:IPR000759); BEST Arabidopsis th…	cassava4.1_001873m|PACid:17987023	Cyclopropane-fatty-acyl-phospholipid synthase	PGSC0003DMP400012876|PACid:24383025	Cyclopropane-fatty-acyl-phospholipid synthase
Sp1_comp1072157_c0_seq1	146	.	TAAACATAA	TA	22.5	.	INDEL;DP=1;AF1=1;AC1=2;DP4=0,0,1,0;MQ=60;FQ=-37.5	GT:PL:GQ	1/1:60,3,0:6											SAM	349	No hit in this database						No hit in this database		No hit in this database				No hit in this database		No hit in this database
Sp1_comp1072182_c0_seq1	19	.	CAAA	CAA	25.2	.	INDEL;DP=2;VDB=0.0192;AF1=1;AC1=2;DP4=0,0,1,1;MQ=60;FQ=-40.5	GT:PL:GQ	1/1:64,6,0:10											SAM	248	No hit in this database						No hit in this database		No hit in this database				No hit in this database		No hit in this database
Sp1_comp1072191_c0_seq1	166	.	TGTA	TGTACTCCGTA	122	.	INDEL;DP=8;VDB=0.0190;AF1=0.5;AC1=1;DP4=1,1,1,3;MQ=48;FQ=31.5;PV4=1,1,1,1	GT:PL:GQ	0/1:160,0,66:69	Sp1_comp1072191_c0_seq1	166	.	T	TGTACTCC	544.78	PASS	AC=4;AF=0.667;AN=6;BaseQRankSum=-0.572;DP=8;FS=0.000;MLEAC=4;MLEAF=0.667;MQ=60.00;MQ0=0;MQRankSum=-1.589;QD=29.18;ReadPosRankSum=0.572	GT:AD:DP:GQ:MLPSAC:MLPSAF:PL	0/0/1/1/1/1:2,6:8:0:4:0.667:576,28,12,4,0,0,179	SG	344	No hit in this database						No hit in this database		No hit in this database				No hit in this database		No hit in this database
Sp1_comp1072191_c0_seq1	213	.	CG	CGG	12.7	.	INDEL;DP=9;VDB=0.0322;AF1=0.5;AC1=1;DP4=2,2,1,1;MQ=50;FQ=15.6;PV4=1,1,1,1	GT:PL:GQ	0/1:50,0,104:53	Sp1_comp1072191_c0_seq1	213	.	C	CG	153.63	PASS	AC=3;AF=0.500;AN=6;BaseQRankSum=-0.361;DP=9;FS=0.000;MLEAC=3;MLEAF=0.500;MQ=60.00;MQ0=0;MQRankSum=1.159;QD=17.07;RPA=1,2;RU=G;ReadPosRankSum=0.000;STR	GT:AD:DP:GQ:MLPSAC:MLPSAF:PL	0/0/0/1/1/1:4,5:9:1:3:0.500:185,15,4,0,1,8,135	SG	344	No hit in this database						No hit in this database		No hit in this database				No hit in this database		No hit in this database
Sp1_comp1072248_c0_seq1	137	.	ACC	ACCC	61	.	INDEL;DP=11;VDB=0.0393;AF1=1;AC1=2;DP4=0,0,3,1;MQ=40;FQ=-46.5	GT:PL:GQ	1/1:101,12,0:21	Sp1_comp1072248_c0_seq1	137	.	A	AC	173.68	PASS	AC=6;AF=1.00;AN=6;DP=8;FS=0.000;MLEAC=6;MLEAF=1.00;MQ=60.00;MQ0=0;QD=21.71;RPA=2,3;RU=C;STR	GT:AD:DP:GQ:MLPSAC:MLPSAF:PL	1/1/1/1/1/1:0,6:8:4:6:1.00:207,42,26,17,10,4,0	SG	243	No hit in this database						No hit in this database		No hit in this database				No hit in this database		No hit in this database
Sp1_comp1072248_c0_seq1	30	.	TATAAATAA	TATAAATAAATAA	64.5	.	INDEL;DP=4;VDB=0.0014;AF1=0.5;AC1=1;DP4=1,0,1,1;MQ=60;FQ=16.6;PV4=1,0.13,1,0.33	GT:PL:GQ	0/1:102,0,51:54											SAM	243	No hit in this database						No hit in this database		No hit in this database				No hit in this database		No hit in this database
Sp1_comp1072306_c0_seq1	29	.	CAAGCAAAATTTAA	CAA	45.5	.	INDEL;DP=3;VDB=0.0301;AF1=0.5;AC1=1;DP4=1,0,1,1;MQ=51;FQ=16.6;PV4=1,0.026,0,1	GT:PL:GQ	0/1:83,0,51:54											SAM	251	No hit in this database						No hit in this database		No hit in this database				No hit in this database		No hit in this database
Sp1_comp1072308_c0_seq1	130	.	GACGAAT	G	445.97	PASS	AC=2;AF=0.333;AN=6;BaseQRankSum=-1.002;DP=29;FS=2.059;MLEAC=2;MLEAF=0.333;MQ=40.24;MQ0=0;MQRankSum=-3.241;QD=7.69;ReadPosRankSum=2.062	GT:AD:DP:GQ:MLPSAC:MLPSAF:PL	0/0/0/0/1/1:9,6:15:1:2:0.333:478,9,0,1,9,30,742											GATK	332	No hit in this database						No hit in this database		No hit in this database				No hit in this database		No hit in this database
Sp1_comp1072327_c0_seq1	73	.	TC	T	51.5	.	INDEL;DP=27;VDB=0.0190;AF1=0.5;AC1=1;DP4=10,11,2,3;MQ=52;FQ=54.5;PV4=1,0.002,1,0.42	GT:PL:GQ	0/1:89,0,255:92											SAM	299	No hit in this database						No hit in this database		No hit in this database				No hit in this database		No hit in this database
Sp1_comp1072350_c0_seq1	234	.	ACATGCAACCA	ACA	214	.	INDEL;DP=12;VDB=0.0099;AF1=1;AC1=2;DP4=0,0,5,3;MQ=47;FQ=-58.5	GT:PL:GQ	1/1:255,24,0:45	Sp1_comp1072350_c0_seq1	234	.	ACATGCAAC	A	1736.08	PASS	AC=6;AF=1.00;AN=6;DP=18;FS=0.000;MLEAC=6;MLEAF=1.00;MQ=58.25;MQ0=0;QD=29.33	GT:AD:DP:GQ:MLPSAC:MLPSAF:PL	1/1/1/1/1/1:0,16:18:13:6:1.00:1771,125,76,48,28,13,0	SG	338	No hit in this database						No hit in this database		No hit in this database				No hit in this database		No hit in this database
Sp1_comp1072350_c0_seq1	31	.	GTTTTT	GTTTTTT	31.5	.	INDEL;DP=15;VDB=0.0004;AF1=0.5;AC1=1;DP4=3,2,3,4;MQ=51;FQ=11.8;PV4=1,1,1,0.25	GT:PL:GQ	0/1:69,0,46:49											SAM	338	No hit in this database						No hit in this database		No hit in this database				No hit in this database		No hit in this database
Sp1_comp1072399_c0_seq1	73	.	ATTTTT	ATTTTTT	5.79	.	INDEL;DP=10;VDB=0.0216;AF1=0.5;AC1=1;DP4=6,0,3,1;MQ=52;FQ=7.97;PV4=0.4,1,0.4,1	GT:PL:GQ	0/1:42,0,54:43											SAM	317	No hit in this database						No hit in this database		No hit in this database				No hit in this database		No hit in this database
Sp1_comp1072748_c0_seq1	121	.	GATAAGA	GATAAGATCATAAGA	22.5	.	INDEL;DP=2;VDB=0.0188;AF1=1;AC1=2;DP4=0,0,1,0;MQ=60;FQ=-37.5	GT:PL:GQ	1/1:60,3,0:6											SAM	207	No hit in this database						No hit in this database		No hit in this database				No hit in this database		No hit in this database
Sp1_comp1072997_c0_seq1	20	.	TAGCAGCAGCAGCA	TAGCAGCAGCAGCAGCA	68.5	.	INDEL;DP=10;VDB=0.0004;AF1=0.5;AC1=1;DP4=3,3,2,1;MQ=52;FQ=71.5;PV4=1,1,0.22,1	GT:PL:GQ	0/1:106,0,221:99											SAM	216	No hit in this database						No hit in this database		No hit in this database				No hit in this database		No hit in this database
Sp1_comp1073088_c0_seq1	264	.	TAATAGTAAATAG	TAATAG	81.2	.	INDEL;DP=2;VDB=0.0190;AF1=1;AC1=2;DP4=0,0,1,1;MQ=60;FQ=-40.5	GT:PL:GQ	1/1:120,6,0:10											SAM	394	No hit in this database						No hit in this database		No hit in this database				No hit in this database		No hit in this database
Sp1_comp1073324_c0_seq1	366	.	CAAA	CAAAA	109	.	INDEL;DP=7;VDB=0.0325;AF1=1;AC1=2;DP4=0,0,5,2;MQ=47;FQ=-55.5	GT:PL:GQ	1/1:149,21,0:39	Sp1_comp1073324_c0_seq1	366	.	C	CA	225.71	PASS	AC=6;AF=1.00;AN=6;BaseQRankSum=0.747;DP=8;FS=0.000;MLEAC=6;MLEAF=1.00;MQ=60.00;MQ0=0;MQRankSum=0.747;QD=28.21;RPA=3,4;RU=A;ReadPosRankSum=-0.747;STR	GT:AD:DP:GQ:MLPSAC:MLPSAF:PL	1/1/1/1/1/1:1,7:7:2:6:1.00:258,45,25,14,6,2,0	SG	518	No hit in this database						No hit in this database		No hit in this database				No hit in this database		No hit in this database
Sp1_comp1073324_c0_seq1	350	.	GTTCAGAATTGTTCCCCAAAGCTTTAAGTTT	GTT	3.8	.	INDEL;DP=7;VDB=0.0384;AF1=0.5;AC1=1;DP4=1,1,1,0;MQ=47;FQ=5.8;PV4=1,1,1,1	GT:PL:GQ	0/1:39,0,83:38											SAM	518	No hit in this database						No hit in this database		No hit in this database				No hit in this database		No hit in this database
Sp1_comp1073324_c0_seq1	69	.	ACATACAG	ACATACAGCCATACAG	64.5	.	INDEL;DP=6;VDB=0.0271;AF1=0.5;AC1=1;DP4=2,2,1,1;MQ=55;FQ=67.5;PV4=1,1,1,1	GT:PL:GQ	0/1:102,0,172:99											SAM	518	No hit in this database						No hit in this database		No hit in this database				No hit in this database		No hit in this database
Sp1_comp1073703_c0_seq1	46	.	TTTACAACTTACAA	TTTACAA	129	.	INDEL;DP=26;VDB=0.0019;AF1=1;AC1=2;DP4=0,0,2,1;MQ=60;FQ=-43.5	GT:PL:GQ	1/1:169,9,0:16											SAM	429	No hit in this database						gi|115481476|ref|NP_001064331.1|	Os10g0317000 [Oryza sativa Japonica Group]	No hit in this database				No hit in this database		No hit in this database
Sp1_comp1073719_c0_seq1	106	.	T	TTTGTACATATACATG	110	.	INDEL;DP=4;VDB=0.0301;AF1=0.5;AC1=1;DP4=1,0,2,1;MQ=55;FQ=5.09;PV4=1,1,1,1	GT:PL:GQ	0/1:148,0,38:41											SAM	243	No hit in this database						No hit in this database		No hit in this database				No hit in this database		No hit in this database
Sp1_comp1074085_c0_seq1	260	.	GAAAAAA	GAAAAA	56.5	.	INDEL;DP=39;VDB=0.0365;AF1=0.5006;AC1=1;DP4=6,3,18,8;MQ=49;FQ=-9.1;PV4=1,1,0.24,1	GT:PL:GQ	0/1:94,0,26:29	Sp1_comp1074085_c0_seq1	260	.	GA	G	891.14	PASS	AC=4;AF=0.667;AN=6;BaseQRankSum=0.546;DP=42;FS=1.430;MLEAC=4;MLEAF=0.667;MQ=60.00;MQ0=0;MQRankSum=-1.358;QD=21.22;RPA=6,5;RU=A;ReadPosRankSum=0.484;STR	GT:AD:DP:GQ:MLPSAC:MLPSAF:PL	0/0/1/1/1/1:11,28:42:5:4:0.667:925,125,52,16,0,5,266	SG	565	No hit in this database						No hit in this database		No hit in this database				No hit in this database		No hit in this database
Sp1_comp1074085_c0_seq1	335	.	CAGCCGCCCGGCAGGA	CA	217	.	INDEL;DP=46;VDB=0.0345;AF1=0.5;AC1=1;DP4=16,8,12,9;MQ=49;FQ=217;PV4=0.55,1,1,1	GT:PL:GQ	0/1:255,0,255:99	Sp1_comp1074085_c0_seq1	335	.	CAGCCGCCCGGCAGG	C	3450.74	PASS	AC=3;AF=0.500;AN=6;BaseQRankSum=1.740;DP=49;FS=2.580;MLEAC=3;MLEAF=0.500;MQ=60.00;MQ0=0;MQRankSum=-0.603;QD=15.09;ReadPosRankSum=2.309	GT:AD:DP:GQ:MLPSAC:MLPSAF:PL	0/0/0/1/1/1:24,21:49:7:3:0.500:3485,47,7,0,16,68,2147483647	SG	565	No hit in this database						No hit in this database		No hit in this database				No hit in this database		No hit in this database
Sp1_comp1074136_c0_seq1	452	.	A	AC	4.91	.	INDEL;DP=9;VDB=0.0345;AF1=1;AC1=2;DP4=0,0,1,1;MQ=50;FQ=-40.5	GT:PL:GQ	1/1:42,6,0:6	Sp1_comp1074136_c0_seq1	452	.	A	AC	374.75	PASS	AC=6;AF=1.00;AN=6;DP=9;FS=0.000;MLEAC=6;MLEAF=1.00;MQ=60.00;MQ0=0;QD=31.20	GT:AD:DP:GQ:MLPSAC:MLPSAF:PL	1/1/1/1/1/1:0,9:9:7:6:1.00:409,70,43,27,16,7,0	SG	727	No hit in this database						No hit in this database		No hit in this database				No hit in this database		No hit in this database
Sp1_comp1074136_c0_seq1	471	.	TGG	TGGG	67.4	.	INDEL;DP=10;VDB=0.0365;AF1=1;AC1=2;DP4=0,0,1,2;MQ=48;FQ=-43.5	GT:PL:GQ	1/1:107,9,0:16	Sp1_comp1074136_c0_seq1	471	.	T	TG	413.43	PASS	AC=6;AF=1.00;AN=6;DP=11;FS=0.000;MLEAC=6;MLEAF=1.00;MQ=60.00;MQ0=0;QD=32.20;RPA=2,3;RU=G;STR	GT:AD:DP:GQ:MLPSAC:MLPSAF:PL	1/1/1/1/1/1:0,11:11:9:6:1.00:448,86,52,33,19,9,0	SG	727	No hit in this database						No hit in this database		No hit in this database				No hit in this database		No hit in this database
Sp1_comp1074136_c0_seq1	191	.	AT	A	196.36	PASS	AC=6;AF=1.00;AN=6;DP=6;FS=0.000;MLEAC=6;MLEAF=1.00;MQ=60.00;MQ0=0;QD=32.73;RPA=5,4;RU=T;STR	GT:AD:DP:GQ:MLPSAC:MLPSAF:PL	1/1/1/1/1/1:0,6:6:5:6:1.00:230,47,29,18,11,5,0											GATK	727	No hit in this database						No hit in this database		No hit in this database				No hit in this database		No hit in this database
Sp1_comp1074136_c0_seq1	248	.	G	GCTAATA	421.41	PASS	AC=4;AF=0.667;AN=6;BaseQRankSum=-0.573;DP=9;FS=0.000;MLEAC=4;MLEAF=0.667;MQ=58.04;MQ0=0;MQRankSum=0.573;QD=23.41;ReadPosRankSum=0.248	GT:AD:DP:GQ:MLPSAC:MLPSAF:PL	0/0/1/1/1/1:3,6:9:2:4:0.667:453,24,9,2,0,3,261											GATK	727	No hit in this database						No hit in this database		No hit in this database				No hit in this database		No hit in this database
Sp1_comp1074136_c0_seq1	382	.	AAGATCTACATAG	AAG	25.5	.	INDEL;DP=8;VDB=0.0380;AF1=0.5;AC1=1;DP4=2,4,2,0;MQ=46;FQ=28.5;PV4=0.43,0.38,1,1	GT:PL:GQ	0/1:63,0,181:66											SAM	727	No hit in this database						No hit in this database		No hit in this database				No hit in this database		No hit in this database
Sp1_comp1074164_c0_seq1	260	.	GTGTGGA	GTGTGGACTGTGGA	162	.	INDEL;DP=7;VDB=0.0393;AF1=1;AC1=2;DP4=0,0,3,2;MQ=46;FQ=-49.5	GT:PL:GQ	1/1:202,15,0:27											SAM	393	No hit in this database						No hit in this database		No hit in this database				No hit in this database		No hit in this database
Sp1_comp1074164_c0_seq1	266	.	A	ACTGTGGT	81.8	.	INDEL;DP=8;VDB=0.0325;AF1=0.543;AC1=1;DP4=0,1,2,1;MQ=41;FQ=-26.5;PV4=1,1,1,1	GT:PL:GQ	0/1:119,0,8:11											SAM	393	No hit in this database						No hit in this database		No hit in this database				No hit in this database		No hit in this database
Sp1_comp1074186_c0_seq1	210	.	AAGTATACAACCAG	AAG	74.5	.	INDEL;DP=12;VDB=0.0400;AF1=0.5;AC1=1;DP4=3,4,2,1;MQ=49;FQ=77.5;PV4=1,0.075,1,1	GT:PL:GQ	0/1:112,0,245:99											SAM	367	No hit in this database						No hit in this database		No hit in this database				No hit in this database		No hit in this database
Sp1_comp1074295_c0_seq1	87	.	AT	A	425.31	PASS	AC=6;AF=1.00;AN=6;DP=12;FS=0.000;MLEAC=6;MLEAF=1.00;MQ=60.00;MQ0=0;QD=29.69;RPA=5,4;RU=T;STR	GT:AD:DP:GQ:MLPSAC:MLPSAF:PL	1/1/1/1/1/1:0,12:12:10:6:1.00:460,93,57,36,21,10,0											GATK	579	No hit in this database						No hit in this database		No hit in this database				No hit in this database		No hit in this database
Sp1_comp1074295_c0_seq1	301	.	GTTGATT	GTTGATTACTTGATT	111	.	INDEL;DP=9;VDB=0.0392;AF1=0.5;AC1=1;DP4=3,1,2,2;MQ=48;FQ=113;PV4=1,1,0.11,1	GT:PL:GQ	0/1:149,0,153:99											SAM	579	No hit in this database						No hit in this database		No hit in this database				No hit in this database		No hit in this database
Sp1_comp1074295_c0_seq1	40	.	CCAGCA	CCAGCAGCA	39.2	.	INDEL;DP=5;VDB=0.0001;AF1=1;AC1=2;DP4=0,0,1,1;MQ=60;FQ=-40.5	GT:PL:GQ	1/1:78,6,0:10											SAM	579	No hit in this database						No hit in this database		No hit in this database				No hit in this database		No hit in this database
Sp1_comp1074295_c0_seq1	41	.	CA	CATTA	33.2	.	INDEL;DP=5;VDB=0.0002;AF1=1;AC1=2;DP4=0,0,2,0;MQ=60;FQ=-40.5	GT:PL:GQ	1/1:72,6,0:10											SAM	579	No hit in this database						No hit in this database		No hit in this database				No hit in this database		No hit in this database
Sp1_comp1074592_c0_seq1	1187	.	TTCTTAAATCTTA	TTCTTA	146	.	INDEL;DP=8;VDB=0.0380;AF1=0.5;AC1=1;DP4=2,0,3,2;MQ=48;FQ=36.5;PV4=1,0.0001,0.24,0.48	GT:PL:GQ	0/1:184,0,71:74	Sp1_comp1074592_c0_seq1	1187	.	TTCTTAAA	T	513.78	PASS	AC=4;AF=0.667;AN=6;BaseQRankSum=0.000;DP=8;FS=0.000;MLEAC=4;MLEAF=0.667;MQ=60.00;MQ0=0;MQRankSum=0.000;QD=27.52;ReadPosRankSum=-0.572	GT:AD:DP:GQ:MLPSAC:MLPSAF:PL	0/0/1/1/1/1:2,6:8:0:4:0.667:545,28,12,4,0,0,175	SG	1450	No hit in this database						No hit in this database		No hit in this database				No hit in this database		No hit in this database
Sp1_comp1074592_c0_seq1	1273	.	CTTT	CTTTTT	65.5	.	INDEL;DP=12;VDB=0.0398;AF1=0.5;AC1=1;DP4=4,1,2,2;MQ=45;FQ=68.5;PV4=0.52,0.3,0.00041,1	GT:PL:GQ	0/1:103,0,179:99	Sp1_comp1074592_c0_seq1	1273	.	C	CTT	271.69	PASS	AC=3;AF=0.500;AN=6;BaseQRankSum=0.244;DP=12;FS=5.332;MLEAC=3;MLEAF=0.500;MQ=60.00;MQ0=0;MQRankSum=0.380;QD=22.64;RPA=3,5;RU=T;ReadPosRankSum=-0.380;STR	GT:AD:DP:GQ:MLPSAC:MLPSAF:PL	0/0/0/1/1/1:5,7:12:0:3:0.500:303,22,6,0,0,8,211	SG	1450	No hit in this database						No hit in this database		No hit in this database				No hit in this database		No hit in this database
Sp1_comp1074592_c0_seq1	990	.	CTTTTTTTTT	CTTCTTTTTTTTTTTTT,CTTCTTTTTTTTTTTTTT,CTTCTTTTTTTTTTTTTTTT	45.2	.	INDEL;DP=5;VDB=0.0008;AF1=1;AC1=2;DP4=0,0,2,2;MQ=50;FQ=-40.5	GT:PL:GQ	1/1:124,46,40,83,0,80,83,0,39,80:10											SAM	1450	No hit in this database						No hit in this database		No hit in this database				No hit in this database		No hit in this database
Sp1_comp1074949_c0_seq1	174	.	GTTTGTAATTTTGTA	GTTTGTA	217	.	INDEL;DP=13;VDB=0.0298;AF1=0.5;AC1=1;DP4=2,0,5,5;MQ=43;FQ=22.5;PV4=0.47,0.033,0.018,1	GT:PL:GQ	0/1:255,0,57:60	Sp1_comp1074949_c0_seq1	174	.	GTTTGTAAT	G	1213.9	PASS	AC=5;AF=0.833;AN=6;BaseQRankSum=0.091;DP=15;FS=0.000;MLEAC=5;MLEAF=0.833;MQ=60.00;MQ0=0;MQRankSum=1.004;QD=30.35;ReadPosRankSum=2.100	GT:AD:DP:GQ:MLPSAC:MLPSAF:PL	0/1/1/1/1/1:2,12:15:6:5:0.833:1248,70,36,17,6,0,189	SG	426	No hit in this database						No hit in this database		No hit in this database				No hit in this database		No hit in this database
Sp1_comp1074949_c0_seq1	322	.	A	ATT	214	.	INDEL;DP=8;VDB=0.0365;AF1=1;AC1=2;DP4=0,0,3,5;MQ=50;FQ=-58.5	GT:PL:GQ	1/1:255,24,0:45	Sp1_comp1074949_c0_seq1	322	.	A	ATT	409.99	PASS	AC=6;AF=1.00;AN=6;DP=8;FS=0.000;MLEAC=6;MLEAF=1.00;MQ=60.00;MQ0=0;QD=31.00	GT:AD:DP:GQ:MLPSAC:MLPSAF:PL	1/1/1/1/1/1:0,8:8:6:6:1.00:444,62,38,24,14,6,0	SG	426	No hit in this database						No hit in this database		No hit in this database				No hit in this database		No hit in this database
Sp1_comp1074949_c0_seq1	18	.	CTTTTTTTTTTTT	CTTTTTTTT,CTTTTTTTTTT	17.3	.	INDEL;DP=3;VDB=0.0040;AF1=1;AC1=2;DP4=0,0,3,0;MQ=60;FQ=-40.5	GT:PL:GQ	1/1:64,14,8,55,0,52:10											SAM	426	No hit in this database						No hit in this database		No hit in this database				No hit in this database		No hit in this database
Sp1_comp1074949_c0_seq1	72	.	TAAAAAAAAAAA	TAAAAAAAAA,TAAAAAAAA	6.52	.	INDEL;DP=5;VDB=0.0345;AF1=1;AC1=2;DP4=0,0,3,1;MQ=55;FQ=-43.5	GT:PL:GQ	1/1:60,24,15,42,0,39:10											SAM	426	No hit in this database						No hit in this database		No hit in this database				No hit in this database		No hit in this database
Sp1_comp1075720_c0_seq1	112	.	TT	TTCT,TTCTTTGT	9.71	.	INDEL;DP=13;VDB=0.0345;AF1=1;AC1=2;DP4=0,0,1,2;MQ=41;FQ=-40.5	GT:PL:GQ	1/1:48,6,0,50,3,47:8	Sp1_comp1075720_c0_seq1	112	.	T	TTCTTTG	645.92	PASS	AC=5;AF=0.833;AN=6;BaseQRankSum=0.589;DP=11;FS=0.000;MLEAC=5;MLEAF=0.833;MQ=60.00;MQ0=0;MQRankSum=1.061;QD=29.36;ReadPosRankSum=1.296	GT:AD:DP:GQ:MLPSAC:MLPSAF:PL	0/1/1/1/1/1:2,9:11:3:5:0.833:679,49,24,10,3,0,48	SG	284	No hit in this database						No hit in this database		No hit in this database				No hit in this database		No hit in this database
Sp1_comp1075720_c0_seq1	195	.	CT	C	136	.	INDEL;DP=18;VDB=0.0190;AF1=0.5129;AC1=1;DP4=0,1,3,5;MQ=40;FQ=-21.6;PV4=1,1.8e-07,0.16,0.25	GT:PL:GQ	0/1:173,0,13:16	Sp1_comp1075720_c0_seq1	195	.	CT	C	835.13	PASS	AC=5;AF=0.833;AN=6;BaseQRankSum=0.659;DP=21;FS=0.000;MLEAC=5;MLEAF=0.833;MQ=60.00;MQ0=0;MQRankSum=1.138;QD=29.24;ReadPosRankSum=-0.180	GT:AD:DP:GQ:MLPSAC:MLPSAF:PL	0/1/1/1/1/1:2,19:21:12:5:0.833:870,119,64,33,12,0,60	SG	284	No hit in this database						No hit in this database		No hit in this database				No hit in this database		No hit in this database
Sp1_comp1075720_c0_seq1	130	.	A	AGGTG	427.82	PASS	AC=3;AF=0.500;AN=6;BaseQRankSum=0.340;DP=17;FS=5.497;MLEAC=3;MLEAF=0.500;MQ=60.00;MQ0=0;MQRankSum=-0.340;QD=18.87;RPA=2,3;RU=GGTG;ReadPosRankSum=0.993;STR	GT:AD:DP:GQ:MLPSAC:MLPSAF:PL	0/0/0/1/1/1:7,8:17:2:3:0.500:460,23,5,0,2,16,395											GATK	284	No hit in this database						No hit in this database		No hit in this database				No hit in this database		No hit in this database
Sp1_comp1075720_c0_seq1	151	.	T	TAG	606.89	PASS	AC=4;AF=0.667;AN=6;BaseQRankSum=-1.604;DP=23;FS=4.228;MLEAC=4;MLEAF=0.667;MQ=60.00;MQ0=0;MQRankSum=-0.307;QD=26.39;RPA=1,2;RU=AG;ReadPosRankSum=-0.990;STR	GT:AD:DP:GQ:MLPSAC:MLPSAF:PL	0/0/1/1/1/1:8,14:23:3:4:0.667:640,52,18,3,0,11,343											GATK	284	No hit in this database						No hit in this database		No hit in this database				No hit in this database		No hit in this database
Sp1_comp1075830_c0_seq1	295	.	GCCT	G	7.35	.	INDEL;DP=2;VDB=0.0114;AF1=0.5;AC1=1;DP4=1,0,0,1;MQ=50;FQ=7.35;PV4=1,1,1,1	GT:PL:GQ	0/1:44,0,44:44											SAM	456	No hit in this database						gi|356575426|ref|XP_003555842.1|	PREDICTED: transmembrane ascorbate ferrireductase 1-like [Glycine max]	AT1G14730.1	Cytochrome b561/ferric reductase transmembrane protein family		Cytochrome b561/ferric reductase transmembrane protein family; LOCATED IN: endomembrane system, integral to membrane; EXPRESSED IN: 16 plant structures; EXPRESSED DURING: 7 growth stages; CONTAINS InterPro DOMAIN/s: Cytochrome b561, eukaryote (InterPro:IPR004877), Cytochrome b561/ferric reductase transmembrane (InterPro:IPR006593); BEST Arabidopsis thaliana protein match is: Cytochrome b561/ferri…	cassava4.1_027935m|PACid:17965159	Cytochrome b561/ferric reductase transmembrane protein family	PGSC0003DMP400039521|PACid:24422449	Cytochrome b561/ferric reductase transmembrane protein family										OG1_3686_p
Sp1_comp1075938_c0_seq1	141	.	GTGGGAA	GTGGGAAATTGGGAA	45.5	.	INDEL;DP=3;VDB=0.0020;AF1=0.5;AC1=1;DP4=0,1,0,2;MQ=50;FQ=7.36;PV4=1,1,1,1	GT:PL:GQ	0/1:83,0,41:44											SAM	336	No hit in this database						No hit in this database		No hit in this database				No hit in this database		No hit in this database
Sp1_comp1076362_c0_seq1	133	.	TTGAT	TT	120	.	INDEL;DP=7;VDB=0.0380;AF1=1;AC1=2;DP4=0,0,2,2;MQ=44;FQ=-46.5	GT:PL:GQ	1/1:160,12,0:21	Sp1_comp1076362_c0_seq1	133	.	TTGA	T	341.36	PASS	AC=6;AF=1.00;AN=6;DP=6;FS=0.000;MLEAC=6;MLEAF=1.00;MQ=60.00;MQ0=0;QD=23.13	GT:AD:DP:GQ:MLPSAC:MLPSAF:PL	1/1/1/1/1/1:0,6:6:5:6:1.00:375,47,29,18,11,5,0	SG	237	No hit in this database						No hit in this database		No hit in this database				No hit in this database		No hit in this database
Sp1_comp1076529_c0_seq1	210	.	TTCAATCAA	T	49.2	.	INDEL;DP=5;VDB=0.0118;AF1=1;AC1=2;DP4=0,0,1,1;MQ=44;FQ=-40.5	GT:PL:GQ	1/1:88,6,0:10											SAM	306	No hit in this database						No hit in this database		No hit in this database				No hit in this database		No hit in this database
Sp1_comp1076529_c0_seq1	33	.	ACC	AC	69	.	INDEL;DP=4;VDB=0.0059;AF1=1;AC1=2;DP4=0,0,3,1;MQ=55;FQ=-46.5	GT:PL:GQ	1/1:109,12,0:21											SAM	306	No hit in this database						No hit in this database		No hit in this database				No hit in this database		No hit in this database
Sp1_comp1076549_c0_seq1	171	.	TTCT	TT	88.5	.	INDEL;DP=17;VDB=0.0343;AF1=0.5;AC1=1;DP4=6,5,3,1;MQ=48;FQ=91.5;PV4=0.6,0.12,0.35,1	GT:PL:GQ	0/1:126,0,255:99											SAM	392	No hit in this database						No hit in this database		No hit in this database				No hit in this database		No hit in this database
Sp1_comp1076794_c0_seq1	12	.	CGGTGG	CG	129	.	INDEL;DP=4;VDB=0.0002;AF1=1;AC1=2;DP4=0,0,2,1;MQ=60;FQ=-43.5	GT:PL:GQ	1/1:169,9,0:16											SAM	569	No hit in this database						No hit in this database		No hit in this database				No hit in this database		No hit in this database
Sp1_comp1076794_c0_seq1	307	.	ATTTTTTTTTT	ATTTTTTTT	21.1	.	INDEL;DP=6;VDB=0.0399;AF1=0.5939;AC1=1;DP4=1,0,2,2;MQ=50;FQ=-29.5;PV4=1,1,1,0.25	GT:PL:GQ	0/1:58,0,5:8											SAM	569	No hit in this database						No hit in this database		No hit in this database				No hit in this database		No hit in this database
Sp1_comp1076803_c0_seq1	185	.	TAAACTTGA	TA	102	.	INDEL;DP=13;VDB=0.0322;AF1=0.5;AC1=1;DP4=5,4,3,1;MQ=50;FQ=105;PV4=1,0.38,1,1	GT:PL:GQ	0/1:140,0,255:99											SAM	413	No hit in this database						No hit in this database		No hit in this database				No hit in this database		No hit in this database
Sp1_comp1076998_c0_seq1	119	.	G	GT	178.79	PASS	AC=6;AF=1.00;AN=6;DP=5;FS=0.000;MLEAC=6;MLEAF=1.00;MQ=59.41;MQ0=0;QD=32.57;RPA=1,2;RU=T;STR	GT:AD:DP:GQ:MLPSAC:MLPSAF:PL	1/1/1/1/1/1:0,5:5:4:6:1.00:212,39,24,15,9,4,0											GATK	207	No hit in this database						No hit in this database		No hit in this database				No hit in this database		No hit in this database
Sp1_comp1077557_c0_seq1	67	.	TAAAAA	TAAAAAA	90.5	.	INDEL;DP=11;VDB=0.0322;AF1=1;AC1=2;DP4=0,0,4,5;MQ=52;FQ=-61.5	GT:PL:GQ	1/1:131,27,0:51											SAM	326	No hit in this database						No hit in this database		No hit in this database				No hit in this database		No hit in this database
Sp1_comp1077721_c0_seq1	83	.	GGAGAGA	GGAGA	61.2	.	INDEL;DP=2;VDB=0.0104;AF1=1;AC1=2;DP4=0,0,1,1;MQ=60;FQ=-40.5	GT:PL:GQ	1/1:100,6,0:10											SAM	406	No hit in this database						No hit in this database		No hit in this database				No hit in this database		No hit in this database
Sp1_comp1077912_c0_seq1	221	.	GTTTTT	GTTTTTT,GTTTTTTT	73.5	.	INDEL;DP=21;VDB=0.0399;AF1=1;AC1=2;DP4=0,0,4,5;MQ=49;FQ=-58.5	GT:PL:GQ	1/1:127,37,13,100,0,97:45	Sp1_comp1077912_c0_seq1	221	.	G	GT	562	PASS	AC=6;AF=1.00;AN=6;DP=24;FS=0.000;MLEAC=6;MLEAF=1.00;MQ=60.00;MQ0=0;QD=23.42;RPA=5,6;RU=T;STR	GT:AD:DP:GQ:MLPSAC:MLPSAF:PL	1/1/1/1/1/1:0,19:24:15:6:1.00:597,140,87,55,32,15,0	SG	374	SPGI:CN30803	no hit		-No-Hit-		---NA---	No hit in this database		No hit in this database				No hit in this database		No hit in this database
Sp1_comp1077912_c0_seq1	176	.	ATTACTTAT	A	957.67	PASS	AC=3;AF=0.500;AN=6;BaseQRankSum=-1.023;DP=26;FS=1.643;MLEAC=3;MLEAF=0.500;MQ=60.00;MQ0=0;MQRankSum=-0.527;QD=13.81;RPA=2,1;RU=TTACTTAT;ReadPosRankSum=0.403;STR	GT:AD:DP:GQ:MLPSAC:MLPSAF:PL	0/0/0/1/1/1:13,10:26:1:3:0.500:990,19,1,0,10,40,1307											GATK	374	SPGI:CN30803	no hit		-No-Hit-		---NA---	No hit in this database		No hit in this database				No hit in this database		No hit in this database
Sp1_comp1078121_c0_seq1	123	.	T	TA	258.45	PASS	AC=3;AF=0.500;AN=6;BaseQRankSum=-0.788;DP=17;FS=0.000;MLEAC=3;MLEAF=0.500;MQ=53.15;MQ0=0;MQRankSum=-2.468;QD=15.20;RPA=1,2;RU=A;ReadPosRankSum=-1.208;STR	GT:AD:DP:GQ:MLPSAC:MLPSAF:PL	0/0/0/1/1/1:8,8:16:4:3:0.500:291,20,4,0,4,20,312											GATK	213	No hit in this database						No hit in this database		No hit in this database				No hit in this database		No hit in this database
Sp1_comp1078435_c0_seq1	361	.	AC	ACC	173	.	INDEL;DP=9;VDB=0.0216;AF1=1;AC1=2;DP4=0,0,2,6;MQ=50;FQ=-58.5	GT:PL:GQ	1/1:214,24,0:45	Sp1_comp1078435_c0_seq1	361	.	A	AC	305.99	PASS	AC=6;AF=1.00;AN=6;DP=8;FS=0.000;MLEAC=6;MLEAF=1.00;MQ=60.00;MQ0=0;QD=29.79;RPA=1,2;RU=C;STR	GT:AD:DP:GQ:MLPSAC:MLPSAF:PL	1/1/1/1/1/1:0,8:8:6:6:1.00:340,62,38,24,14,6,0	SG	464	No hit in this database						No hit in this database		No hit in this database				No hit in this database		No hit in this database
Sp1_comp1078487_c0_seq1	431	.	TA	TAA	24.6	.	INDEL;DP=4;VDB=0.0004;AF1=0.5102;AC1=1;DP4=1,0,0,2;MQ=36;FQ=-20.6;PV4=0.33,1,1,0.13	GT:PL:GQ	0/1:62,0,14:17											SAM	447	No hit in this database						No hit in this database		No hit in this database				No hit in this database		No hit in this database
Sp1_comp1078822_c0_seq1	239	.	G	GGTTTTTTTTT	42.2	.	INDEL;DP=3;VDB=0.0133;AF1=1;AC1=2;DP4=0,0,1,1;MQ=48;FQ=-40.5	GT:PL:GQ	1/1:81,6,0:10											SAM	260	No hit in this database						No hit in this database		No hit in this database				No hit in this database		No hit in this database
Sp1_comp1078822_c0_seq1	26	.	CATA	CA	65.2	.	INDEL;DP=2;VDB=0.0171;AF1=1;AC1=2;DP4=0,0,1,1;MQ=60;FQ=-40.5	GT:PL:GQ	1/1:104,6,0:10											SAM	260	No hit in this database						No hit in this database		No hit in this database				No hit in this database		No hit in this database
Sp1_comp1079226_c0_seq1	98	.	A	ACATACACC	9.05	.	INDEL;DP=1;AF1=1;AC1=2;DP4=0,0,1,0;MQ=46;FQ=-37.5	GT:PL:GQ	1/1:46,3,0:5											SAM	329	No hit in this database						No hit in this database		No hit in this database				No hit in this database		No hit in this database
Sp1_comp1079235_c0_seq1	21	.	TA	TAA	72.4	.	INDEL;DP=3;VDB=0.0098;AF1=1;AC1=2;DP4=0,0,2,1;MQ=60;FQ=-43.5	GT:PL:GQ	1/1:112,9,0:16											SAM	443	No hit in this database						No hit in this database		No hit in this database				No hit in this database		No hit in this database
Sp1_comp1079235_c0_seq1	72	.	ATT	AT	71	.	INDEL;DP=5;VDB=0.0393;AF1=1;AC1=2;DP4=0,0,2,2;MQ=55;FQ=-46.5	GT:PL:GQ	1/1:111,12,0:21											SAM	443	No hit in this database						No hit in this database		No hit in this database				No hit in this database		No hit in this database
Sp1_comp1079286_c0_seq1	76	.	ACCCCCC	ACCCCC	39.6	.	INDEL;DP=7;VDB=0.0298;AF1=1;AC1=2;DP4=0,0,4,2;MQ=52;FQ=-52.5	GT:PL:GQ	1/1:80,18,0:33											SAM	284	No hit in this database						No hit in this database		No hit in this database				No hit in this database		No hit in this database
Sp1_comp1079305_c0_seq1	263	.	ACAAAG	ACAAAGGCCAAAG	4.42	.	INDEL;DP=4;VDB=0.0329;AF1=0.5;AC1=1;DP4=1,1,0,1;MQ=49;FQ=6.56;PV4=1,1,0.33,1	GT:PL:GQ	0/1:40,0,90:40											SAM	438	No hit in this database						No hit in this database		No hit in this database				No hit in this database		No hit in this database
Sp1_comp1079305_c0_seq1	366	.	T	TTGA	12.7	.	INDEL;DP=1;VDB=0.0159;AF1=1;AC1=2;DP4=0,0,0,1;MQ=50;FQ=-37.5	GT:PL:GQ	1/1:50,3,0:5											SAM	438	No hit in this database						No hit in this database		No hit in this database				No hit in this database		No hit in this database
Sp1_comp1079681_c0_seq1	117	.	TCCACC	TCC	68.5	.	INDEL;DP=9;VDB=0.0384;AF1=0.5;AC1=1;DP4=3,3,1,2;MQ=47;FQ=71.5;PV4=1,5.7e-08,0.44,1	GT:PL:GQ	0/1:106,0,212:99											SAM	428	No hit in this database						gi|495025824|gb|AGL39704.1|	NAC transcription factor 048 [Jatropha curcas]	AT3G17730.1	NAC domain containing protein 57		NAC domain containing protein 57 (NAC057); FUNCTIONS IN: sequence-specific DNA binding transcription factor activity; INVOLVED IN: multicellular organismal development, regulation of transcription; CONTAINS InterPro DOMAIN/s: No apical meristem (NAM) protein (InterPro:IPR003441); BEST Arabidopsis thaliana protein match is: NAC domain containing protein 28 (TAIR:AT1G65910.1); Has 3040 Blast hits t…	cassava4.1_025277m|PACid:17990528	NAC domain containing protein 57	PGSC0003DMP400054092|PACid:24404408	NAC domain containing protein 57
Sp1_comp1079948_c0_seq1	151	.	GGTATGTA	GGTA	61.2	.	INDEL;DP=3;VDB=0.0149;AF1=1;AC1=2;DP4=0,0,1,1;MQ=50;FQ=-40.5	GT:PL:GQ	1/1:100,6,0:10											SAM	220	No hit in this database						No hit in this database		No hit in this database				No hit in this database		No hit in this database
Sp1_comp1079948_c0_seq1	38	.	ATA	ATACGGAGTA	140	.	INDEL;DP=15;VDB=0.0008;AF1=0.5;AC1=1;DP4=4,4,0,6;MQ=56;FQ=143;PV4=0.085,1,0.0022,0.019	GT:PL:GQ	0/1:178,0,255:99											SAM	220	No hit in this database						No hit in this database		No hit in this database				No hit in this database		No hit in this database
Sp1_comp1080485_c0_seq1	309	.	CTTTTTT	CTTTTT	9.01	.	INDEL;DP=3;VDB=0.0204;AF1=1;AC1=2;DP4=0,0,1,2;MQ=44;FQ=-43.5	GT:PL:GQ	1/1:48,9,0:12											SAM	399	No hit in this database						No hit in this database		No hit in this database				No hit in this database		No hit in this database
Sp1_comp1080571_c0_seq1	106	.	TGCTTGC	T	12.7	.	INDEL;DP=73;VDB=0.0118;AF1=1;AC1=2;DP4=0,0,0,1;MQ=50;FQ=-37.5	GT:PL:GQ	1/1:50,3,0:5	Sp1_comp1080571_c0_seq1	106	.	TGCTTGC	T	3978.92	PASS	AC=3;AF=0.500;AN=6;BaseQRankSum=-0.214;DP=98;FS=1.640;MLEAC=3;MLEAF=0.500;MQ=59.78;MQ0=0;MQRankSum=0.791;QD=20.30;ReadPosRankSum=0.114	GT:AD:DP:GQ:MLPSAC:MLPSAF:PL	0/0/0/1/1/1:53,45:98:20:3:0.500:4014,110,20,0,25,118,2147483647	SG	232	No hit in this database						No hit in this database		No hit in this database				cassava4.1_001198m|PACid:17961507	NB-ARC domain-containing disease resistance protein	PGSC0003DMP400051395|PACid:24383010	Disease resistance protein (CC-NBS-LRR class) family
Sp1_comp1080571_c0_seq1	103	.	A	ATCTGCT	12.7	.	INDEL;DP=63;VDB=0.0118;AF1=1;AC1=2;DP4=0,0,1,0;MQ=50;FQ=-37.5	GT:PL:GQ	1/1:50,3,0:5											SAM	232	No hit in this database						No hit in this database		No hit in this database				cassava4.1_001198m|PACid:17961507	NB-ARC domain-containing disease resistance protein	PGSC0003DMP400051395|PACid:24383010	Disease resistance protein (CC-NBS-LRR class) family
Sp1_comp1080571_c0_seq1	195	.	CTCTT	CTCTTCTT	56.2	.	INDEL;DP=39;VDB=0.0004;AF1=1;AC1=2;DP4=0,0,1,1;MQ=47;FQ=-40.5	GT:PL:GQ	1/1:95,6,0:10											SAM	232	No hit in this database						No hit in this database		No hit in this database				cassava4.1_001198m|PACid:17961507	NB-ARC domain-containing disease resistance protein	PGSC0003DMP400051395|PACid:24383010	Disease resistance protein (CC-NBS-LRR class) family
Sp1_comp1080593_c0_seq1	27	.	ATGTCCTTG	ATGTCCTTGAGTTGTCCTTG	16.6	.	INDEL;DP=2;VDB=0.0099;AF1=0.5;AC1=1;DP4=1,0,1,0;MQ=60;FQ=16.6;PV4=1,1,1,1	GT:PL:GQ	0/1:54,0,54:54											SAM	363	No hit in this database						No hit in this database		No hit in this database				No hit in this database		No hit in this database
Sp1_comp1080645_c0_seq1	113	.	GAATA	G	377.36	PASS	AC=6;AF=1.00;AN=6;DP=8;FS=0.000;MLEAC=6;MLEAF=1.00;MQ=47.17;MQ0=0;QD=27.88;RPA=2,1;RU=AATA;STR	GT:AD:DP:GQ:MLPSAC:MLPSAF:PL	1/1/1/1/1/1:0,6:7:5:6:1.00:411,47,29,18,11,5,0											GATK	272	No hit in this database						No hit in this database		No hit in this database				No hit in this database		No hit in this database
Sp1_comp1080645_c0_seq1	141	.	TA	T	289.99	PASS	AC=6;AF=1.00;AN=6;DP=9;FS=0.000;MLEAC=6;MLEAF=1.00;MQ=48.76;MQ0=0;QD=32.22;RPA=3,2;RU=A;STR	GT:AD:DP:GQ:MLPSAC:MLPSAF:PL	1/1/1/1/1/1:0,8:8:6:6:1.00:324,62,38,24,14,6,0											GATK	272	No hit in this database						No hit in this database		No hit in this database				No hit in this database		No hit in this database
Sp1_comp1080645_c0_seq1	189	.	CATAT	C	1210.85	PASS	AC=5;AF=0.833;AN=6;BaseQRankSum=1.257;DP=25;FS=0.000;MLEAC=5;MLEAF=0.833;MQ=54.04;MQ0=0;MQRankSum=1.419;QD=34.01;RPA=3,1;RU=AT;ReadPosRankSum=1.095;STR	GT:AD:DP:GQ:MLPSAC:MLPSAF:PL	0/1/1/1/1/1:4,19:23:6:5:0.833:1245,105,52,23,6,0,230											GATK	272	No hit in this database						No hit in this database		No hit in this database				No hit in this database		No hit in this database
Sp1_comp1080645_c0_seq1	32	.	CATATATATAT	CAT	214	.	INDEL;DP=36;VDB=0.0000;AF1=1;AC1=2;DP4=0,0,8,9;MQ=60;FQ=-85.5	GT:PL:GQ	1/1:255,51,0:99											SAM	272	No hit in this database						No hit in this database		No hit in this database				No hit in this database		No hit in this database
Sp1_comp1080731_c0_seq1	25	.	TTATTATA	TTA	150	.	INDEL;DP=4;VDB=0.0002;AF1=1;AC1=2;DP4=0,0,3,1;MQ=54;FQ=-46.5	GT:PL:GQ	1/1:190,12,0:21											SAM	328	No hit in this database						No hit in this database		No hit in this database				No hit in this database		No hit in this database
Sp1_comp1080731_c0_seq1	257	.	ATTTTTT	ATTTTTTTTT	5.99	.	INDEL;DP=20;VDB=0.0081;AF1=0.5336;AC1=1;DP4=1,0,2,0;MQ=50;FQ=-25.5;PV4=1,1,1,1	GT:PL:GQ	0/1:42,0,9:14											SAM	328	No hit in this database						No hit in this database		No hit in this database				No hit in this database		No hit in this database
Sp1_comp1080731_c0_seq1	261	.	TTTATT	TTT	80.5	.	INDEL;DP=18;VDB=0.0081;AF1=0.5;AC1=1;DP4=4,1,2,1;MQ=50;FQ=83.5;PV4=1,1,1,0.2	GT:PL:GQ	0/1:118,0,176:99											SAM	328	No hit in this database						No hit in this database		No hit in this database				No hit in this database		No hit in this database
Sp1_comp1080731_c0_seq1	262	.	TTAT	TT	70.5	.	INDEL;DP=15;VDB=0.0081;AF1=0.5;AC1=1;DP4=4,1,4,1;MQ=50;FQ=68.7;PV4=1,1,1,1	GT:PL:GQ	0/1:108,0,105:99											SAM	328	No hit in this database						No hit in this database		No hit in this database				No hit in this database		No hit in this database
Sp1_comp1080787_c0_seq1	148	.	AATTTTTTGTGG	A	85.5	.	INDEL;DP=21;VDB=0.0380;AF1=0.5;AC1=1;DP4=9,7,2,2;MQ=49;FQ=88.5;PV4=1,0.049,1,1	GT:PL:GQ	0/1:123,0,255:99											SAM	346	No hit in this database						No hit in this database		No hit in this database				No hit in this database		No hit in this database
Sp1_comp1081091_c0_seq1	165	.	G	GACCAAAT	175	.	INDEL;DP=9;VDB=0.0384;AF1=0.5;AC1=1;DP4=0,2,2,4;MQ=47;FQ=22.5;PV4=1,1,1,1	GT:PL:GQ	0/1:213,0,57:60	Sp1_comp1081091_c0_seq1	165	.	G	GACCAAAT	448.78	PASS	AC=4;AF=0.667;AN=6;BaseQRankSum=0.000;DP=8;FS=0.000;MLEAC=4;MLEAF=0.667;MQ=60.00;MQ0=0;MQRankSum=-1.589;QD=24.04;ReadPosRankSum=0.572	GT:AD:DP:GQ:MLPSAC:MLPSAF:PL	0/0/1/1/1/1:2,6:8:0:4:0.667:480,27,12,4,0,0,240	SG	257	No hit in this database						No hit in this database		No hit in this database				No hit in this database		No hit in this database
Sp1_comp1081091_c0_seq1	16	.	TACACACACACACAC	TACACACACACACACAC	115	.	INDEL;DP=4;VDB=0.0007;AF1=1;AC1=2;DP4=0,0,2,1;MQ=60;FQ=-43.5	GT:PL:GQ	1/1:155,9,0:16											SAM	257	No hit in this database						No hit in this database		No hit in this database				No hit in this database		No hit in this database
Sp1_comp1081390_c0_seq1	70	.	ATCAACACTTCAACA	ATCAACA	91.5	.	INDEL;DP=11;VDB=0.0190;AF1=0.5;AC1=1;DP4=4,2,3,1;MQ=51;FQ=94.5;PV4=1,0.0011,0.0078,0.051	GT:PL:GQ	0/1:129,0,247:99											SAM	209	No hit in this database						No hit in this database		No hit in this database				No hit in this database		No hit in this database
Sp1_comp1081610_c0_seq1	183	.	ACT	A	12.7	.	INDEL;DP=1;AF1=1;AC1=2;DP4=0,0,0,1;MQ=50;FQ=-37.5	GT:PL:GQ	1/1:50,3,0:5											SAM	268	No hit in this database						No hit in this database		No hit in this database				No hit in this database		No hit in this database
Sp1_comp1081621_c0_seq1	148	.	GTT	GTTTCTTTCACTGGGAAATACTTT	57.2	.	INDEL;DP=3;VDB=0.0116;AF1=1;AC1=2;DP4=0,0,1,1;MQ=48;FQ=-40.5	GT:PL:GQ	1/1:96,6,0:10											SAM	209	No hit in this database						No hit in this database		No hit in this database				No hit in this database		No hit in this database
Sp1_comp1081621_c0_seq1	68	.	GTTTT	GTTTTTT	74.4	.	INDEL;DP=5;VDB=0.0014;AF1=1;AC1=2;DP4=0,0,2,1;MQ=60;FQ=-43.5	GT:PL:GQ	1/1:114,9,0:16											SAM	209	No hit in this database						No hit in this database		No hit in this database				No hit in this database		No hit in this database
Sp1_comp1082130_c0_seq1	145	.	GTGTC	G	715.44	PASS	AC=5;AF=0.833;AN=6;BaseQRankSum=0.714;DP=18;FS=0.000;MLEAC=5;MLEAF=0.833;MQ=59.52;MQ0=0;MQRankSum=-0.510;QD=29.81;ReadPosRankSum=1.531	GT:AD:DP:GQ:MLPSAC:MLPSAF:PL	0/1/1/1/1/1:1,16:18:11:5:0.833:750,103,57,30,12,0,11											GATK	293	No hit in this database						No hit in this database		No hit in this database				No hit in this database		No hit in this database
Sp1_comp1082130_c0_seq1	94	.	GC	G	835.06	PASS	AC=5;AF=0.833;AN=6;BaseQRankSum=1.583;DP=25;FS=0.000;MLEAC=5;MLEAF=0.833;MQ=57.42;MQ0=0;MQRankSum=-0.980;QD=33.40;RPA=3,2;RU=C;ReadPosRankSum=-1.734;STR	GT:AD:DP:GQ:MLPSAC:MLPSAF:PL	0/1/1/1/1/1:1,22:23:15:5:0.833:870,147,82,44,18,0,15											GATK	293	No hit in this database						No hit in this database		No hit in this database				No hit in this database		No hit in this database
Sp1_comp1082291_c0_seq1	94	.	ACT	ACTCT	129	.	INDEL;DP=6;VDB=0.0398;AF1=1;AC1=2;DP4=0,0,1,3;MQ=51;FQ=-46.5	GT:PL:GQ	1/1:169,12,0:21	Sp1_comp1082291_c0_seq1	94	.	A	ACT	239.36	PASS	AC=6;AF=1.00;AN=6;DP=6;FS=0.000;MLEAC=6;MLEAF=1.00;MQ=60.00;MQ0=0;QD=33.84;RPA=1,2;RU=CT;STR	GT:AD:DP:GQ:MLPSAC:MLPSAF:PL	1/1/1/1/1/1:0,6:6:5:6:1.00:273,47,29,18,11,5,0	SG	356	No hit in this database						No hit in this database		No hit in this database				No hit in this database		No hit in this database
Sp1_comp1082318_c0_seq1	124	.	CTTTT	CTT	39.5	.	INDEL;DP=9;VDB=0.0384;AF1=0.5;AC1=1;DP4=1,4,1,2;MQ=46;FQ=42.5;PV4=1,0.0015,0.27,0.4	GT:PL:GQ	0/1:77,0,169:80	Sp1_comp1082318_c0_seq1	124	.	CTT	C	198.77	PASS	AC=4;AF=0.667;AN=6;BaseQRankSum=-0.684;DP=8;FS=0.000;MLEAC=4;MLEAF=0.667;MQ=60.00;MQ0=0;MQRankSum=0.322;QD=24.85;RPA=4,2;RU=T;ReadPosRankSum=-0.956;STR	GT:AD:DP:GQ:MLPSAC:MLPSAF:PL	0/0/1/1/1/1:3,5:8:1:4:0.667:230,18,6,1,0,4,129	SG	290	No hit in this database						No hit in this database		No hit in this database				No hit in this database		No hit in this database
Sp1_comp1082318_c0_seq1	46	.	TT	TTAT	3.8	.	INDEL;DP=9;VDB=0.0025;AF1=0.5;AC1=1;DP4=2,2,1,1;MQ=58;FQ=5.8;PV4=1,0.01,0.089,1	GT:PL:GQ	0/1:39,0,162:38											SAM	290	No hit in this database						No hit in this database		No hit in this database				No hit in this database		No hit in this database
Sp1_comp1082407_c0_seq1	78	.	CCACACACACACACACACA	CCACACACACACACA	13.7	.	INDEL;DP=3;VDB=0.0222;AF1=0.5;AC1=1;DP4=2,0,1,0;MQ=54;FQ=16.6;PV4=1,0.02,1,1	GT:PL:GQ	0/1:51,0,83:54											SAM	260	No hit in this database						No hit in this database		No hit in this database				No hit in this database		No hit in this database
Sp1_comp1082542_c0_seq1	228	.	AAGGG	A	12.7	.	INDEL;DP=1;AF1=1;AC1=2;DP4=0,0,0,1;MQ=50;FQ=-37.5	GT:PL:GQ	1/1:50,3,0:5											SAM	474	No hit in this database						No hit in this database		No hit in this database				No hit in this database		No hit in this database
Sp1_comp1082862_c0_seq1	230	.	G	GAA	10.8	.	INDEL;DP=2;VDB=0.0118;AF1=1;AC1=2;DP4=0,0,1,0;MQ=48;FQ=-37.5	GT:PL:GQ	1/1:48,3,0:5											SAM	526	No hit in this database						No hit in this database		No hit in this database				No hit in this database		No hit in this database
Sp1_comp1082862_c0_seq1	310	.	GAAAAAA	GAAAAAAAAA	84.4	.	INDEL;DP=4;VDB=0.0143;AF1=1;AC1=2;DP4=0,0,2,1;MQ=47;FQ=-43.5	GT:PL:GQ	1/1:124,9,0:16											SAM	526	No hit in this database						No hit in this database		No hit in this database				No hit in this database		No hit in this database
Sp1_comp1083063_c0_seq1	256	.	AGACAATTGAC	AGAC	8.19	.	INDEL;DP=5;VDB=0.0271;AF1=1;AC1=2;DP4=0,0,0,1;MQ=45;FQ=-37.5	GT:PL:GQ	1/1:45,3,0:4											SAM	327	No hit in this database						No hit in this database		No hit in this database				No hit in this database		No hit in this database
Sp1_comp1083108_c0_seq1	268	.	GC	G	131	.	INDEL;DP=6;VDB=0.0019;AF1=1;AC1=2;DP4=0,0,4,2;MQ=40;FQ=-52.5	GT:PL:GQ	1/1:171,18,0:33											SAM	308	No hit in this database						gi|90399287|emb|CAJ86192.1|	H0306F03.15 [Oryza sativa Indica Group]	AT4G23160.1	cysteine-rich RLK (RECEPTOR-like protein kinase) 8	Encodes a cysteine-rich receptor-like protein kinase.	cysteine-rich RLK (RECEPTOR-like protein kinase) 8 (CRK8); FUNCTIONS IN: kinase activity; INVOLVED IN: protein amino acid phosphorylation; CONTAINS InterPro DOMAIN/s: Protein kinase, ATP binding site (InterPro:IPR017441), Reverse transcriptase, RNA-dependent DNA polymerase (InterPro:IPR013103), Serine/threonine-protein kinase domain (InterPro:IPR002290), Protein of unknown function DUF26 (InterPr…	No hit in this database		PGSC0003DMP400018174|PACid:24400256	cysteine-rich RLK (RECEPTOR-like protein kinase) 8
Sp1_comp1083203_c0_seq1	359	.	ATGGTCT	ATGGTCTGGTCT	73.4	.	INDEL;DP=6;VDB=0.0081;AF1=1;AC1=2;DP4=0,0,2,1;MQ=45;FQ=-43.5	GT:PL:GQ	1/1:113,9,0:16											SAM	441	No hit in this database						No hit in this database		No hit in this database				No hit in this database		No hit in this database
Sp1_comp1083701_c0_seq1	203	.	TT	TTCCAGTACAGATGGAT	217	.	INDEL;DP=58;VDB=0.0392;AF1=0.5;AC1=1;DP4=5,6,22,10;MQ=48;FQ=213;PV4=0.28,1,1,1	GT:PL:GQ	0/1:255,0,248:99	Sp1_comp1083701_c0_seq1	203	.	T	TTCCAGTACAGATGGA	13017.9	PASS	AC=5;AF=0.833;AN=6;BaseQRankSum=0.784;DP=96;FS=0.000;MLEAC=5;MLEAF=0.833;MQ=59.06;MQ0=0;MQRankSum=-2.151;QD=27.12;ReadPosRankSum=-0.132	GT:AD:DP:GQ:MLPSAC:MLPSAF:PL	0/1/1/1/1/1:10,82:95:49:5:0.833:13053,503,266,134,49,0,1202	SG	558	No hit in this database						gi|460367046|ref|XP_004229386.1|	PREDICTED: uncharacterized protein LOC101266450 [Solanum lycopersicum]	AT3G62390.1	TRICHOME BIREFRINGENCE-LIKE 6	Encodes a member of the TBL (TRICHOME BIREFRINGENCE-LIKE) gene family containing a plant-specific DUF231 (domain of unknown function) domain. TBL gene family has 46 members, two of which (TBR/AT5G06700 and TBL3/AT5G01360) have been shown to be involved in the synthesis and deposition of secondary wall cellulose, presumably by influencing the esterification state of pectic polymers. A nomenclature…	TRICHOME BIREFRINGENCE-LIKE 6 (TBL6); CONTAINS InterPro DOMAIN/s: Protein of unknown function DUF231, plant (InterPro:IPR004253); BEST Arabidopsis thaliana protein match is: Plant protein of unknown function (DUF828) (TAIR:AT3G12060.1); Has 1344 Blast hits to 1327 proteins in 28 species: Archae - 0; Bacteria - 0; Metazoa - 0; Fungi - 0; Plants - 1344; Viruses - 0; Other Eukaryotes - 0 (source: NC…	cassava4.1_004264m|PACid:17990337	TRICHOME BIREFRINGENCE-LIKE 6	PGSC0003DMP400015846|PACid:24418773	TRICHOME BIREFRINGENCE-LIKE 6
Sp1_comp1083779_c0_seq1	43	.	GTTCAGGTCTTCA	GTTCA	215	.	INDEL;DP=6;VDB=0.0014;AF1=1;AC1=2;DP4=0,0,3,3;MQ=54;FQ=-52.5	GT:PL:GQ	1/1:255,18,0:33											SAM	224	No hit in this database						No hit in this database		No hit in this database				No hit in this database		No hit in this database
Sp1_comp1083837_c0_seq1	215	.	TGC	TGCGC	73.5	.	INDEL;DP=13;VDB=0.0399;AF1=0.5;AC1=1;DP4=2,2,2,3;MQ=49;FQ=76.5;PV4=1,0.028,1,1	GT:PL:GQ	0/1:111,0,153:99	Sp1_comp1083837_c0_seq1	215	.	T	TGC	236.01	PASS	AC=3;AF=0.500;AN=6;BaseQRankSum=-1.073;DP=13;FS=0.000;MLEAC=3;MLEAF=0.500;MQ=60.00;MQ0=0;MQRankSum=-0.467;QD=18.15;RPA=1,2;RU=GC;ReadPosRankSum=0.467;STR	GT:AD:DP:GQ:MLPSAC:MLPSAF:PL	0/0/0/1/1/1:6,6:13:3:3:0.500:268,15,3,0,3,15,268	SG	441	No hit in this database						No hit in this database		No hit in this database				No hit in this database		No hit in this database
Sp1_comp1083837_c0_seq1	280	.	A	AGT	217	.	INDEL;DP=17;VDB=0.0380;AF1=0.5;AC1=1;DP4=4,1,5,6;MQ=47;FQ=65.5;PV4=0.31,1,1,1	GT:PL:GQ	0/1:255,0,100:99	Sp1_comp1083837_c0_seq1	280	.	A	AGT	641.5	PASS	AC=4;AF=0.667;AN=6;BaseQRankSum=1.084;DP=18;FS=5.035;MLEAC=4;MLEAF=0.667;MQ=60.00;MQ0=0;MQRankSum=-0.296;QD=32.77;ReadPosRankSum=0.591	GT:AD:DP:GQ:MLPSAC:MLPSAF:PL	0/0/1/1/1/1:5,13:18:2:4:0.667:674,58,24,7,0,2,215	SG	441	No hit in this database						No hit in this database		No hit in this database				No hit in this database		No hit in this database
Sp1_comp1083837_c0_seq1	199	.	AG	A	12.7	.	INDEL;DP=11;VDB=0.0263;AF1=0.5;AC1=1;DP4=1,2,2,0;MQ=46;FQ=15.6;PV4=0.4,0.024,0.15,0.0089	GT:PL:GQ	0/1:50,0,99:53											SAM	441	No hit in this database						No hit in this database		No hit in this database				No hit in this database		No hit in this database
Sp1_comp1083973_c0_seq1	99	.	GAC	GACAAC	22.5	.	INDEL;DP=1;AF1=1;AC1=2;DP4=0,0,0,1;MQ=60;FQ=-37.5	GT:PL:GQ	1/1:60,3,0:6											SAM	391	No hit in this database						No hit in this database		No hit in this database				No hit in this database		No hit in this database
Sp1_comp1083984_c0_seq1	64	.	GCACGCAC	GC	5.08	.	INDEL;DP=9;VDB=0.0099;AF1=0.5006;AC1=1;DP4=1,0,1,0;MQ=60;FQ=-9.21;PV4=1,1,1,1	GT:PL:GQ	0/1:41,0,26:31											SAM	431	No hit in this database						No hit in this database		No hit in this database				No hit in this database		No hit in this database
Sp1_comp1083984_c0_seq1	76	.	ACGC	AC	153	.	INDEL;DP=7;VDB=0.0099;AF1=1;AC1=2;DP4=0,0,4,2;MQ=49;FQ=-52.5	GT:PL:GQ	1/1:193,18,0:33											SAM	431	No hit in this database						No hit in this database		No hit in this database				No hit in this database		No hit in this database
Sp1_comp1083990_c0_seq1	234	.	CT	C	351.47	PASS	AC=4;AF=0.667;AN=6;BaseQRankSum=1.776;DP=16;FS=4.832;MLEAC=4;MLEAF=0.667;MQ=60.00;MQ0=0;MQRankSum=-0.796;QD=21.97;RPA=2,1;RU=T;ReadPosRankSum=1.898;STR	GT:AD:DP:GQ:MLPSAC:MLPSAF:PL	0/0/1/1/1/1:5,10:16:4:4:0.667:384,41,16,4,0,4,133											GATK	369	No hit in this database						No hit in this database		No hit in this database				No hit in this database		No hit in this database
Sp1_comp1083990_c0_seq1	51	.	ATTGTTG	ATTG	16.6	.	INDEL;DP=3;VDB=0.0222;AF1=0.5;AC1=1;DP4=1,0,1,0;MQ=60;FQ=8.76;PV4=1,1,1,1	GT:PL:GQ	0/1:54,0,43:46											SAM	369	No hit in this database						No hit in this database		No hit in this database				No hit in this database		No hit in this database
Sp1_comp1083990_c0_seq1	67	.	ATTT	ATT	40.5	.	INDEL;DP=5;VDB=0.0271;AF1=0.502;AC1=1;DP4=1,0,2,1;MQ=53;FQ=-13.7;PV4=1,0,1,1	GT:PL:GQ	0/1:78,0,21:24											SAM	369	No hit in this database						No hit in this database		No hit in this database				No hit in this database		No hit in this database
Sp1_comp1084083_c0_seq1	86	.	AT	A	158.79	PASS	AC=6;AF=1.00;AN=6;DP=5;FS=0.000;MLEAC=6;MLEAF=1.00;MQ=57.97;MQ0=0;QD=31.76;RPA=5,4;RU=T;STR	GT:AD:DP:GQ:MLPSAC:MLPSAF:PL	1/1/1/1/1/1:0,5:5:4:6:1.00:192,39,24,15,9,4,0											GATK	435	No hit in this database						No hit in this database		No hit in this database				No hit in this database		No hit in this database
Sp1_comp1084083_c0_seq1	234	.	ATCTAGA	ATCTAGACTCTAGA	12.7	.	INDEL;DP=1;AF1=1;AC1=2;DP4=0,0,0,1;MQ=50;FQ=-37.5	GT:PL:GQ	1/1:50,3,0:5											SAM	435	No hit in this database						No hit in this database		No hit in this database				No hit in this database		No hit in this database
Sp1_comp1084083_c0_seq1	355	.	ATTTTT	ATTT	128	.	INDEL;DP=7;VDB=0.0380;AF1=1;AC1=2;DP4=0,0,3,2;MQ=50;FQ=-49.5	GT:PL:GQ	1/1:168,15,0:27											SAM	435	No hit in this database						No hit in this database		No hit in this database				No hit in this database		No hit in this database
Sp1_comp1084704_c0_seq1	193	.	TTATATAT	TTATATATAT	214	.	INDEL;DP=25;VDB=0.0164;AF1=1;AC1=2;DP4=0,0,10,10;MQ=48;FQ=-94.5	GT:PL:GQ	1/1:255,60,0:99	Sp1_comp1084704_c0_seq1	193	.	T	TTA	985.95	PASS	AC=6;AF=1.00;AN=6;DP=26;FS=0.000;MLEAC=6;MLEAF=1.00;MQ=60.00;MQ0=0;QD=28.89;RPA=3,4;RU=TA;STR	GT:AD:DP:GQ:MLPSAC:MLPSAF:PL	1/1/1/1/1/1:0,22:26:17:6:1.00:1021,171,105,66,39,17,0	SG	390	No hit in this database						No hit in this database		No hit in this database				No hit in this database		No hit in this database
Sp1_comp1084704_c0_seq1	92	.	ACCCCCC	ACCCCC	97.5	.	INDEL;DP=30;VDB=0.0322;AF1=1;AC1=2;DP4=0,0,7,7;MQ=48;FQ=-76.5	GT:PL:GQ	1/1:138,42,0:81	Sp1_comp1084704_c0_seq1	92	.	AC	A	992.89	PASS	AC=6;AF=1.00;AN=6;DP=30;FS=0.000;MLEAC=6;MLEAF=1.00;MQ=60.00;MQ0=0;QD=33.10;RPA=6,5;RU=C;STR	GT:AD:DP:GQ:MLPSAC:MLPSAF:PL	1/1/1/1/1/1:0,28:30:22:6:1.00:1028,218,134,84,49,22,0	SG	390	No hit in this database						No hit in this database		No hit in this database				No hit in this database		No hit in this database
Sp1_comp108482_c0_seq1	119	.	ATTT	ATT	7.35	.	INDEL;DP=15;VDB=0.0392;AF1=0.5;AC1=1;DP4=3,0,2,0;MQ=45;FQ=9.88;PV4=1,0.46,1,0.39	GT:PL:GQ	0/1:44,0,62:45	Sp1_comp108482_c0_seq1	119	.	AT	A	293.75	PASS	AC=4;AF=0.667;AN=6;BaseQRankSum=1.867;DP=15;FS=2.363;MLEAC=4;MLEAF=0.667;MQ=60.00;MQ0=0;MQRankSum=0.800;QD=19.58;RPA=3,2;RU=T;ReadPosRankSum=0.800;STR	GT:AD:DP:GQ:MLPSAC:MLPSAF:PL	0/0/1/1/1/1:5,9:15:2:4:0.667:326,34,12,2,0,6,163	SG	230	No hit in this database						No hit in this database		No hit in this database				No hit in this database		No hit in this database
Sp1_comp108482_c0_seq1	142	.	CTGTG	CTG	56.4	.	INDEL;DP=15;VDB=0.0393;AF1=1;AC1=2;DP4=0,0,2,1;MQ=46;FQ=-43.5	GT:PL:GQ	1/1:96,9,0:16	Sp1_comp108482_c0_seq1	142	.	CTG	C	743.14	PASS	AC=6;AF=1.00;AN=6;DP=16;FS=0.000;MLEAC=6;MLEAF=1.00;MQ=60.00;MQ0=0;QD=29.31;RPA=2,1;RU=TG;STR	GT:AD:DP:GQ:MLPSAC:MLPSAF:PL	1/1/1/1/1/1:0,15:16:12:6:1.00:778,117,72,45,26,12,0	SG	230	No hit in this database						No hit in this database		No hit in this database				No hit in this database		No hit in this database
Sp1_comp108482_c0_seq1	203	.	AATATATA	AATATATATA	8.19	.	INDEL;DP=7;VDB=0.0025;AF1=1;AC1=2;DP4=0,0,1,0;MQ=45;FQ=-37.5	GT:PL:GQ	1/1:45,3,0:4											SAM	230	No hit in this database						No hit in this database		No hit in this database				No hit in this database		No hit in this database
Sp1_comp1084910_c0_seq1	91	.	AAAATAAATAAATAAATAAA	AAAATAAATAAATAAATAAATAAA,AAAATAAATAAATAAATAAATAAATAAATAAA	135	.	INDEL;DP=7;VDB=0.0271;AF1=1;AC1=2;DP4=0,0,5,1;MQ=52;FQ=-46.5	GT:PL:GQ	1/1:249,86,74,174,0,168:21											SAM	263	No hit in this database						No hit in this database		No hit in this database				No hit in this database		No hit in this database
Sp1_comp1085638_c0_seq1	96	.	ATATATGT	AT	5.08	.	INDEL;DP=3;VDB=0.0197;AF1=0.5;AC1=1;DP4=0,1,0,1;MQ=49;FQ=5.98;PV4=1,1,1,1	GT:PL:GQ	0/1:41,0,44:41											SAM	229	No hit in this database						No hit in this database		No hit in this database				No hit in this database		No hit in this database
Sp1_comp1085909_c0_seq1	246	.	TCACCA	TCA	12.7	.	INDEL;DP=1;AF1=1;AC1=2;DP4=0,0,1,0;MQ=50;FQ=-37.5	GT:PL:GQ	1/1:50,3,0:5											SAM	280	No hit in this database						No hit in this database		No hit in this database				No hit in this database		No hit in this database
Sp1_comp1085920_c0_seq1	205	.	TGCTGCGCT	TGCT	7.35	.	INDEL;DP=2;VDB=0.0135;AF1=0.5;AC1=1;DP4=0,1,0,1;MQ=50;FQ=3.93;PV4=1,1,1,1	GT:PL:GQ	0/1:44,0,37:40											SAM	248	No hit in this database						No hit in this database		No hit in this database				No hit in this database		No hit in this database
Sp1_comp1086302_c0_seq1	36	.	CCA	CCAGACCACA	15.6	.	INDEL;DP=13;VDB=0.0006;AF1=0.5;AC1=1;DP4=5,3,1,1;MQ=54;FQ=18.5;PV4=1,0.059,1,1	GT:PL:GQ	0/1:53,0,255:56											SAM	269	No hit in this database						No hit in this database		No hit in this database				No hit in this database		No hit in this database
Sp1_comp1086725_c0_seq1	117	.	GTTACAT	GT	37.5	.	INDEL;DP=10;VDB=0.0393;AF1=0.5;AC1=1;DP4=3,3,1,2;MQ=46;FQ=40.5;PV4=1,0.031,0.0032,0.11	GT:PL:GQ	0/1:75,0,221:78											SAM	260	No hit in this database						No hit in this database		No hit in this database				No hit in this database		No hit in this database
Sp1_comp1087150_c0_seq1	33	.	GTATA	GTA	214	.	INDEL;DP=19;VDB=0.0003;AF1=1;AC1=2;DP4=0,0,6,6;MQ=42;FQ=-70.5	GT:PL:GQ	1/1:255,36,0:69											SAM	511	SPGI:CN09700	UniRef100_Q2HX35	LINE-type retrotransposon LIb DNA, complete sequence, Insertion at the S11 site n=1 Tax=Ipomoea batatas RepID=Q2HX35_IPOBA	tr|Q9ZPE7|Q9ZPE7_ARATH	Cell cycle-related protein OS=Arabidopsis thaliana GN=At4g08950/T3H13.3	protein	gi|87116463|dbj|BAE79384.1|	unnamed protein product [Ipomoea batatas]	AT4G29090.1	Ribonuclease H-like superfamily protein		Ribonuclease H-like superfamily protein; FUNCTIONS IN: RNA binding, RNA-directed DNA polymerase activity, nucleic acid binding; INVOLVED IN: RNA-dependent DNA replication; LOCATED IN: endomembrane system; CONTAINS InterPro DOMAIN/s: Polynucleotidyl transferase, ribonuclease H fold (InterPro:IPR012337), RNA-directed DNA polymerase (reverse transcriptase), related (InterPro:IPR015706); BEST Arabido…	cassava4.1_026951m|PACid:17971894	Ribonuclease H-like superfamily protein	No hit in this database
Sp1_comp1087226_c0_seq1	70	.	TA	T	35.2	.	INDEL;DP=4;VDB=0.0199;AF1=1;AC1=2;DP4=0,0,1,1;MQ=50;FQ=-40.5	GT:PL:GQ	1/1:74,6,0:10											SAM	224	No hit in this database						No hit in this database		No hit in this database				No hit in this database		No hit in this database
Sp1_comp1087914_c0_seq1	132	.	CAAAA	CAAAAA	9.71	.	INDEL;DP=2;VDB=0.0110;AF1=1;AC1=2;DP4=0,0,1,1;MQ=60;FQ=-40.5	GT:PL:GQ	1/1:48,6,0:8											SAM	347	No hit in this database						No hit in this database		No hit in this database				No hit in this database		No hit in this database
Sp1_comp1088014_c0_seq1	184	.	ATTA	ATTACTTA	71.2	.	INDEL;DP=2;VDB=0.0099;AF1=1;AC1=2;DP4=0,0,1,1;MQ=55;FQ=-40.5	GT:PL:GQ	1/1:110,6,0:10											SAM	229	No hit in this database						No hit in this database		No hit in this database				No hit in this database		No hit in this database
Sp1_comp1088014_c0_seq1	29	.	CATC	CATCATATC	81.2	.	INDEL;DP=2;VDB=0.0099;AF1=1;AC1=2;DP4=0,0,1,1;MQ=60;FQ=-40.5	GT:PL:GQ	1/1:120,6,0:10											SAM	229	No hit in this database						No hit in this database		No hit in this database				No hit in this database		No hit in this database
Sp1_comp1088248_c0_seq1	249	.	ACCA	ACCACTTCTTCCTTAAATTCCA	3.25	.	INDEL;DP=2;VDB=0.0186;AF1=0.5;AC1=1;DP4=1,0,1,0;MQ=44;FQ=3.5;PV4=1,1,1,1	GT:PL:GQ	0/1:38,0,39:36											SAM	294	No hit in this database						No hit in this database		No hit in this database				No hit in this database		No hit in this database
Sp1_comp1088248_c0_seq1	58	.	CCAGGCAGGCA	CCAGGCAGGCAGGCAGGCA	85.5	.	INDEL;DP=11;VDB=0.0008;AF1=0.5;AC1=1;DP4=2,3,3,1;MQ=57;FQ=88.5;PV4=0.52,0.061,0.27,0.23	GT:PL:GQ	0/1:123,0,229:99											SAM	294	No hit in this database						No hit in this database		No hit in this database				No hit in this database		No hit in this database
Sp1_comp1088248_c0_seq1	67	.	CAA	CA	3.8	.	INDEL;DP=11;VDB=0.0066;AF1=0.5;AC1=1;DP4=3,3,2,0;MQ=58;FQ=5.8;PV4=0.46,0.00016,1,0.063	GT:PL:GQ	0/1:39,0,176:38											SAM	294	No hit in this database						No hit in this database		No hit in this database				No hit in this database		No hit in this database
Sp1_comp1088248_c0_seq1	68	.	A	AGGC	9.93	.	INDEL;DP=10;VDB=0.0066;AF1=0.5;AC1=1;DP4=3,3,1,1;MQ=55;FQ=12.7;PV4=1,0.34,0.15,0.29	GT:PL:GQ	0/1:47,0,255:49											SAM	294	No hit in this database						No hit in this database		No hit in this database				No hit in this database		No hit in this database
Sp1_comp1088385_c0_seq1	134	.	GA	GAA,G	4059.86	PASS	AC=2,1;AF=0.333,0.167;AN=6;BaseQRankSum=-0.970;DP=250;FS=2.003;MLEAC=1,1;MLEAF=0.167,0.167;MQ=58.53;MQ0=0;MQRankSum=1.960;QD=16.24;RPA=8,9,7;RU=A;ReadPosRankSum=1.541;STR	GT:AD:DP:GQ:MLPSAC:MLPSAF	0/0/0/1/1/2:27,120,85:234:99:2,1:0.333,0.167											GATK	296	SPGI:SNFRFM4LP02REDHZ			-No-Hit-		---NA---	No hit in this database		No hit in this database				No hit in this database		No hit in this database
Sp1_comp1088408_c0_seq1	92	.	TAC	TACAC	36.5	.	INDEL;DP=10;VDB=0.0400;AF1=0.5;AC1=1;DP4=2,0,2,1;MQ=36;FQ=25.3;PV4=1,1,0.23,1	GT:PL:GQ	0/1:74,0,60:63	Sp1_comp1088408_c0_seq1	92	.	T	TAC	393.92	PASS	AC=5;AF=0.833;AN=6;BaseQRankSum=-1.296;DP=11;FS=0.000;MLEAC=5;MLEAF=0.833;MQ=60.00;MQ0=0;MQRankSum=-0.354;QD=27.65;RPA=1,2;RU=AC;ReadPosRankSum=-0.118;STR	GT:AD:DP:GQ:MLPSAC:MLPSAF:PL	0/1/1/1/1/1:2,9:11:3:5:0.833:427,49,24,10,3,0,79	SG	267	No hit in this database						No hit in this database		No hit in this database				No hit in this database		No hit in this database
Sp1_comp1088470_c0_seq1	78	.	GAAAAAAAAAA	GAAAAAAAAAAAAAA	29.2	.	INDEL;DP=6;VDB=0.0014;AF1=1;AC1=2;DP4=0,0,1,1;MQ=60;FQ=-40.5	GT:PL:GQ	1/1:68,6,0:10											SAM	371	No hit in this database						No hit in this database		No hit in this database				No hit in this database		No hit in this database
Sp1_comp1088715_c0_seq1	108	.	G	GACCGCA	3657.11	PASS	AC=5;AF=0.833;AN=6;BaseQRankSum=-1.877;DP=78;FS=15.566;MLEAC=5;MLEAF=0.833;MQ=42.03;MQ0=0;MQRankSum=-2.224;QD=23.44;ReadPosRankSum=2.703	GT:AD:DP:GQ:MLPSAC:MLPSAF:PL	0/1/1/1/1/1:10,44:60:14:5:0.833:3692,237,116,52,14,0,176											GATK	223	No hit in this database						No hit in this database		No hit in this database				No hit in this database		No hit in this database
Sp1_comp1089026_c0_seq1	214	.	TG	T	5.79	.	INDEL;DP=9;VDB=0.0373;AF1=0.5;AC1=1;DP4=3,4,1,1;MQ=50;FQ=8.19;PV4=1,0.00024,1,0.45	GT:PL:GQ	0/1:42,0,200:43											SAM	308	SPGI:SNFRFM4LP02SE5VN			-No-Hit-		---NA---	No hit in this database		No hit in this database				No hit in this database		No hit in this database
Sp1_comp108916_c0_seq1	163	.	ATGCCT	AT	217	.	INDEL;DP=160;VDB=0.0345;AF1=0.5;AC1=1;DP4=8,10,19,13;MQ=41;FQ=171;PV4=0.38,1,1,1	GT:PL:GQ	0/1:255,0,206:99	Sp1_comp108916_c0_seq1	163	.	ATGCC	A	4531.87	PASS	AC=2;AF=0.333;AN=6;BaseQRankSum=-0.445;DP=204;FS=0.551;MLEAC=2;MLEAF=0.333;MQ=59.74;MQ0=0;MQRankSum=1.129;QD=16.66;ReadPosRankSum=-1.140	GT:AD:DP:GQ:MLPSAC:MLPSAF:PL	0/0/0/0/1/1:125,71:196:31:2:0.333:4567,93,0,31,163,2147483647,2147483647	SG	287	No hit in this database						gi|482560944|gb|EOA25135.1|	hypothetical protein CARUB_v10018444mg, partial [Capsella rubella]	AT3G42170.1	BED zinc finger ;hAT family dimerisation domain	transposase-like gene with conserved domains from the family of hAT transposases that includes hobo from Drosophila melanogaster, Activator (Ac) from maize, and Tam3 from snapdragon but lacks several amino acids known to be essential for Ac transposition5. The DAYSLEEPER gene lacks 8 bp duplications and TIRs (a common feature of transcriptionally silent hAT transposases), however, DAYSLEEPER expr…	BED zinc finger ;hAT family dimerisation domain; CONTAINS InterPro DOMAIN/s: HAT dimerisation (InterPro:IPR008906), Zinc finger, BED-type predicted (InterPro:IPR003656); BEST Arabidopsis thaliana protein match is: BED zinc finger ;hAT family dimerisation domain (TAIR:AT1G18560.1); Has 1233 Blast hits to 1128 proteins in 97 species: Archae - 0; Bacteria - 4; Metazoa - 232; Fungi - 219; Plants - 75…	cassava4.1_000487m|PACid:17962890	BED zinc finger ;hAT family dimerisation domain	PGSC0003DMP400028709|PACid:24421634	BED zinc finger ;hAT family dimerisation domain
Sp1_comp108916_c0_seq1	161	.	CTATG	C	52.5	.	INDEL;DP=166;VDB=0.0345;AF1=0.5;AC1=1;DP4=2,9,2,2;MQ=39;FQ=55.5;PV4=0.52,0.0054,0.29,1	GT:PL:GQ	0/1:90,0,218:93											SAM	287	No hit in this database						gi|482560944|gb|EOA25135.1|	hypothetical protein CARUB_v10018444mg, partial [Capsella rubella]	AT3G42170.1	BED zinc finger ;hAT family dimerisation domain	transposase-like gene with conserved domains from the family of hAT transposases that includes hobo from Drosophila melanogaster, Activator (Ac) from maize, and Tam3 from snapdragon but lacks several amino acids known to be essential for Ac transposition5. The DAYSLEEPER gene lacks 8 bp duplications and TIRs (a common feature of transcriptionally silent hAT transposases), however, DAYSLEEPER expr…	BED zinc finger ;hAT family dimerisation domain; CONTAINS InterPro DOMAIN/s: HAT dimerisation (InterPro:IPR008906), Zinc finger, BED-type predicted (InterPro:IPR003656); BEST Arabidopsis thaliana protein match is: BED zinc finger ;hAT family dimerisation domain (TAIR:AT1G18560.1); Has 1233 Blast hits to 1128 proteins in 97 species: Archae - 0; Bacteria - 4; Metazoa - 232; Fungi - 219; Plants - 75…	cassava4.1_000487m|PACid:17962890	BED zinc finger ;hAT family dimerisation domain	PGSC0003DMP400028709|PACid:24421634	BED zinc finger ;hAT family dimerisation domain
Sp1_comp1089538_c0_seq1	460	.	AG	AGG	74.5	.	INDEL;DP=10;VDB=0.0400;AF1=0.5025;AC1=1;DP4=1,0,3,1;MQ=46;FQ=-14.7;PV4=1,1,1,1	GT:PL:GQ	0/1:112,0,20:23	Sp1_comp1089538_c0_seq1	460	.	A	AG	273.79	PASS	AC=4;AF=0.667;AN=6;BaseQRankSum=-1.468;DP=12;FS=0.000;MLEAC=4;MLEAF=0.667;MQ=60.00;MQ0=0;MQRankSum=0.536;QD=22.82;RPA=1,2;RU=G;ReadPosRankSum=-0.600;STR	GT:AD:DP:GQ:MLPSAC:MLPSAF:PL	0/0/1/1/1/1:4,8:12:3:4:0.667:306,32,12,3,0,4,137	SG	683	No hit in this database						No hit in this database		No hit in this database				No hit in this database		No hit in this database
Sp1_comp1089538_c0_seq1	521	.	CA	C	119	.	INDEL;DP=10;VDB=0.0365;AF1=1;AC1=2;DP4=0,0,3,3;MQ=48;FQ=-52.5	GT:PL:GQ	1/1:159,18,0:33	Sp1_comp1089538_c0_seq1	521	.	CA	C	410.56	PASS	AC=6;AF=1.00;AN=6;DP=10;FS=0.000;MLEAC=6;MLEAF=1.00;MQ=60.00;MQ0=0;QD=30.10	GT:AD:DP:GQ:MLPSAC:MLPSAF:PL	1/1/1/1/1/1:0,10:10:8:6:1.00:445,78,48,30,18,8,0	SG	683	No hit in this database						No hit in this database		No hit in this database				No hit in this database		No hit in this database
Sp1_comp1089538_c0_seq1	381	.	TTCT	TT	40.5	.	INDEL;DP=12;VDB=0.0365;AF1=0.5;AC1=1;DP4=4,2,3,0;MQ=45;FQ=43.5;PV4=0.5,1,1,0.42	GT:PL:GQ	0/1:78,0,185:81											SAM	683	No hit in this database						No hit in this database		No hit in this database				No hit in this database		No hit in this database
Sp1_comp1089538_c0_seq1	423	.	AGTGTGTGTGTGTGT	AGTGTGTGTGTGTGTGTGT,AGTGTGTGTGTGTGTGT	124	.	INDEL;DP=11;VDB=0.0393;AF1=1;AC1=2;DP4=0,0,2,4;MQ=49;FQ=-46.5	GT:PL:GQ	1/1:227,75,63,164,0,158:21											SAM	683	No hit in this database						No hit in this database		No hit in this database				No hit in this database		No hit in this database
Sp1_comp1089538_c0_seq1	653	.	T	TGCTCATG	7.35	.	INDEL;DP=2;VDB=0.0165;AF1=1;AC1=2;DP4=0,0,0,1;MQ=44;FQ=-37.5	GT:PL:GQ	1/1:44,3,0:4											SAM	683	No hit in this database						No hit in this database		No hit in this database				No hit in this database		No hit in this database
Sp1_comp1089539_c0_seq1	258	.	CTTT	CTTTT	27.2	.	INDEL;DP=2;VDB=0.0176;AF1=1;AC1=2;DP4=0,0,1,1;MQ=50;FQ=-40.5	GT:PL:GQ	1/1:66,6,0:10											SAM	407	No hit in this database						No hit in this database		No hit in this database				No hit in this database		No hit in this database
Sp1_comp1091561_c0_seq1	166	.	TAAAA	TAA	214	.	INDEL;DP=11;VDB=0.0380;AF1=1;AC1=2;DP4=0,0,6,5;MQ=48;FQ=-67.5	GT:PL:GQ	1/1:255,33,0:63	Sp1_comp1091561_c0_seq1	166	.	TAA	T	509.43	PASS	AC=6;AF=1.00;AN=6;DP=11;FS=0.000;MLEAC=6;MLEAF=1.00;MQ=60.00;MQ0=0;QD=28.08;RPA=4,2;RU=A;STR	GT:AD:DP:GQ:MLPSAC:MLPSAF:PL	1/1/1/1/1/1:0,11:11:9:6:1.00:544,86,52,33,19,9,0	SG	276	No hit in this database						No hit in this database		No hit in this database				No hit in this database		No hit in this database
Sp1_comp1091561_c0_seq1	83	.	CTTTTT	CTTTTTT	8.18	.	INDEL;DP=10;VDB=0.0384;AF1=0.5;AC1=1;DP4=1,5,2,2;MQ=51;FQ=10.8;PV4=0.5,1,0.46,0.053	GT:PL:GQ	0/1:45,0,66:47											SAM	276	No hit in this database						No hit in this database		No hit in this database				No hit in this database		No hit in this database
Sp1_comp1091957_c0_seq1	112	.	GAAAA	GA	150	.	INDEL;DP=9;VDB=0.0322;AF1=0.5002;AC1=1;DP4=1,0,3,2;MQ=48;FQ=-4.45;PV4=1,0.11,0.29,0.27	GT:PL:GQ	0/1:188,0,32:35	Sp1_comp1091957_c0_seq1	112	.	GAAA	G	451.23	PASS	AC=5;AF=0.833;AN=6;BaseQRankSum=0.751;DP=9;FS=0.000;MLEAC=5;MLEAF=0.833;MQ=60.00;MQ0=0;MQRankSum=0.751;QD=30.61;RPA=4,1;RU=A;ReadPosRankSum=0.751;STR	GT:AD:DP:GQ:MLPSAC:MLPSAF:PL	0/1/1/1/1/1:1,8:9:5:5:0.833:485,49,26,13,5,0,48	SG	286	No hit in this database						No hit in this database		No hit in this database				No hit in this database		No hit in this database
Sp1_comp1092122_c0_seq1	138	.	T	TG	1552.07	PASS	AC=4;AF=0.667;AN=6;BaseQRankSum=-0.056;DP=58;FS=6.141;MLEAC=4;MLEAF=0.667;MQ=59.29;MQ0=0;MQRankSum=-0.370;QD=26.76;RPA=1,2;RU=G;ReadPosRankSum=0.944;STR	GT:AD:DP:GQ:MLPSAC:MLPSAF:PL	0/0/1/1/1/1:15,41:57:5:4:0.667:1586,187,78,25,0,5,465											GATK	252	SPGI:CN11485	no hit		sp|Q9SZL8|FRS5_ARATH	Protein FAR1-RELATED SEQUENCE 5 OS=Arabidopsis thaliana GN=FRS5	far1 zinc swim-type	No hit in this database		No hit in this database				No hit in this database		No hit in this database
Sp1_comp1092126_c0_seq1	167	.	TAAA	TAAATGGAAGAGGAAA	12.7	.	INDEL;DP=1;AF1=1;AC1=2;DP4=0,0,0,1;MQ=50;FQ=-37.5	GT:PL:GQ	1/1:50,3,0:5											SAM	215	No hit in this database						No hit in this database		No hit in this database				No hit in this database		No hit in this database
Sp1_comp1092126_c0_seq1	47	.	T	TCTC	22.5	.	INDEL;DP=1;AF1=1;AC1=2;DP4=0,0,1,0;MQ=60;FQ=-37.5	GT:PL:GQ	1/1:60,3,0:6											SAM	215	No hit in this database						No hit in this database		No hit in this database				No hit in this database		No hit in this database
Sp1_comp1092171_c0_seq1	125	.	TTGTGTGTGTGTGT	TTGTGTGTGTGT	214	.	INDEL;DP=7;VDB=0.0322;AF1=1;AC1=2;DP4=0,0,3,4;MQ=49;FQ=-55.5	GT:PL:GQ	1/1:254,21,0:39	Sp1_comp1092171_c0_seq1	125	.	TTG	T	260.02	PASS	AC=5;AF=0.833;AN=6;BaseQRankSum=1.179;DP=13;FS=0.000;MLEAC=5;MLEAF=0.833;MQ=46.75;MQ0=0;MQRankSum=1.666;QD=20.00;RPA=6,5;RU=TG;ReadPosRankSum=1.666;STR	GT:AD:DP:GQ:MLPSAC:MLPSAF:PL	0/1/1/1/1/1:2,7:9:1:5:0.833:292,35,16,6,1,0,68	SG	270	No hit in this database						No hit in this database		No hit in this database				No hit in this database		No hit in this database
Sp1_comp1093060_c0_seq1	129	.	CAAAAAAA	CAAAAAA	7.77	.	INDEL;DP=5;VDB=0.0398;AF1=1;AC1=2;DP4=0,0,3,1;MQ=47;FQ=-46.5	GT:PL:GQ	1/1:47,12,0:15	Sp1_comp1093060_c0_seq1	129	.	CA	C	108.36	PASS	AC=6;AF=1.00;AN=6;DP=9;FS=0.000;MLEAC=6;MLEAF=1.00;MQ=49.05;MQ0=0;QD=12.04;RPA=7,6;RU=A;STR	GT:AD:DP:GQ:MLPSAC:MLPSAF:PL	1/1/1/1/1/1:0,4:7:3:6:1.00:141,31,19,12,7,3,0	SG	294	No hit in this database						No hit in this database		No hit in this database				No hit in this database		No hit in this database
Sp1_comp1093060_c0_seq1	210	.	TTA	T	274.79	PASS	AC=6;AF=1.00;AN=6;DP=5;FS=0.000;MLEAC=6;MLEAF=1.00;MQ=57.16;MQ0=0;QD=33.16;RPA=2,1;RU=TA;STR	GT:AD:DP:GQ:MLPSAC:MLPSAF:PL	1/1/1/1/1/1:0,5:5:4:6:1.00:308,39,24,15,9,4,0											GATK	294	No hit in this database						No hit in this database		No hit in this database				No hit in this database		No hit in this database
Sp1_comp1093169_c0_seq1	86	.	CATAGTGATGATAGTGATG	CATAGTGATG	160	.	INDEL;DP=5;VDB=0.0001;AF1=1;AC1=2;DP4=0,0,4,1;MQ=49;FQ=-49.5	GT:PL:GQ	1/1:200,15,0:27	Sp1_comp1093169_c0_seq1	86	.	CATAGTGATG	C	543.79	PASS	AC=6;AF=1.00;AN=6;DP=5;FS=0.000;MLEAC=6;MLEAF=1.00;MQ=60.00;MQ0=0;QD=34.42;RPA=2,1;RU=ATAGTGATG;STR	GT:AD:DP:GQ:MLPSAC:MLPSAF:PL	1/1/1/1/1/1:0,5:5:4:6:1.00:577,39,24,15,9,4,0	SG	303	No hit in this database						No hit in this database		No hit in this database				No hit in this database		No hit in this database
Sp1_comp1093169_c0_seq1	197	.	CATGGGAATCAA	CATGGGAATCAATGGGAATCAA	41.5	.	INDEL;DP=8;VDB=0.0365;AF1=0.5;AC1=1;DP4=2,3,1,1;MQ=50;FQ=44.5;PV4=1,1,1,1	GT:PL:GQ	0/1:79,0,197:82											SAM	303	No hit in this database						No hit in this database		No hit in this database				No hit in this database		No hit in this database
Sp1_comp1093169_c0_seq1	290	.	GTT	GT	75	.	INDEL;DP=4;VDB=0.0002;AF1=1;AC1=2;DP4=0,0,1,3;MQ=33;FQ=-46.5	GT:PL:GQ	1/1:115,12,0:21											SAM	303	No hit in this database						No hit in this database		No hit in this database				No hit in this database		No hit in this database
Sp1_comp1093337_c0_seq1	271	.	CCTAG	C	71.4	.	INDEL;DP=3;VDB=0.0219;AF1=1;AC1=2;DP4=0,0,2,1;MQ=40;FQ=-43.5	GT:PL:GQ	1/1:111,9,0:16											SAM	637	No hit in this database						No hit in this database		No hit in this database				No hit in this database		No hit in this database
Sp1_comp1093337_c0_seq1	527	.	ATCT	ATCTCT	8.83	.	INDEL;DP=2;VDB=0.0102;AF1=1;AC1=2;DP4=0,0,1,1;MQ=30;FQ=-40.5	GT:PL:GQ	1/1:47,6,0:8											SAM	637	No hit in this database						No hit in this database		No hit in this database				No hit in this database		No hit in this database
Sp1_comp1094602_c0_seq1	84	.	ATTAC	A	355.49	PASS	AC=3;AF=0.500;AN=6;BaseQRankSum=0.466;DP=11;FS=0.000;MLEAC=3;MLEAF=0.500;MQ=60.00;MQ0=0;MQRankSum=0.387;QD=24.24;ReadPosRankSum=1.408	GT:AD:DP:GQ:MLPSAC:MLPSAF:PL	0/0/0/1/1/1:5,6:11:1:3:0.500:387,18,4,0,1,10,111											GATK	212	No hit in this database						No hit in this database		No hit in this database				No hit in this database		No hit in this database
Sp1_comp1094694_c0_seq1	153	.	CT	C	166.46	PASS	AC=3;AF=0.500;AN=6;BaseQRankSum=-1.749;DP=11;FS=6.154;MLEAC=3;MLEAF=0.500;MQ=60.00;MQ0=0;MQRankSum=-0.825;QD=15.13;RPA=5,4;RU=T;ReadPosRankSum=0.717;STR	GT:AD:DP:GQ:MLPSAC:MLPSAF:PL	0/0/0/1/1/1:5,6:11:1:3:0.500:198,18,4,0,1,11,154											GATK	342	No hit in this database						No hit in this database		No hit in this database				No hit in this database		No hit in this database
Sp1_comp1094694_c0_seq1	278	.	ACCAAGAGG	ACCAAGAGGTCCAAGAGG	6.56	.	INDEL;DP=3;VDB=0.0224;AF1=0.5006;AC1=1;DP4=0,1,1,0;MQ=49;FQ=-9.17;PV4=1,1,1,1	GT:PL:GQ	0/1:43,0,26:31											SAM	342	No hit in this database						No hit in this database		No hit in this database				No hit in this database		No hit in this database
Sp1_comp1094713_c0_seq1	286	.	A	AT	153.63	PASS	AC=3;AF=0.500;AN=6;BaseQRankSum=-0.729;DP=10;FS=2.808;MLEAC=3;MLEAF=0.500;MQ=60.00;MQ0=0;MQRankSum=-0.876;QD=15.36;RPA=1,2;RU=T;ReadPosRankSum=-0.361;STR	GT:AD:DP:GQ:MLPSAC:MLPSAF:PL	0/0/0/1/1/1:4,5:10:1:3:0.500:185,15,4,0,1,8,143											GATK	713	No hit in this database						No hit in this database		No hit in this database				No hit in this database		No hit in this database
Sp1_comp1094713_c0_seq1	176	.	CT	CTT	24.5	.	INDEL;DP=17;VDB=0.0216;AF1=0.5;AC1=1;DP4=2,3,2,1;MQ=47;FQ=27.1;PV4=1,1,0.24,0.11	GT:PL:GQ	0/1:62,0,72:65											SAM	713	No hit in this database						No hit in this database		No hit in this database				No hit in this database		No hit in this database
Sp1_comp1095379_c0_seq1	135	.	TTA	TTACTCCGTA	204	.	INDEL;DP=7;VDB=0.0392;AF1=1;AC1=2;DP4=0,0,4,2;MQ=50;FQ=-52.5	GT:PL:GQ	1/1:244,18,0:33	Sp1_comp1095379_c0_seq1	135	.	T	TTACTCCG	570.36	PASS	AC=6;AF=1.00;AN=6;DP=6;FS=0.000;MLEAC=6;MLEAF=1.00;MQ=60.00;MQ0=0;QD=27.39	GT:AD:DP:GQ:MLPSAC:MLPSAF:PL	1/1/1/1/1/1:0,6:6:5:6:1.00:604,47,29,18,11,5,0	SG	543	No hit in this database						No hit in this database		No hit in this database				No hit in this database		No hit in this database
Sp1_comp1095570_c0_seq1	105	.	A	ACATTTTT	214	.	INDEL;DP=20;VDB=0.0190;AF1=1;AC1=2;DP4=0,0,4,11;MQ=48;FQ=-79.5	GT:PL:GQ	1/1:255,45,0:87	Sp1_comp1095570_c0_seq1	105	.	A	ACATTTTT	2785.88	PASS	AC=6;AF=1.00;AN=6;DP=29;FS=0.000;MLEAC=6;MLEAF=1.00;MQ=57.34;MQ0=0;QD=33.58	GT:AD:DP:GQ:MLPSAC:MLPSAF:PL	1/1/1/1/1/1:0,29:29:23:6:1.00:2821,226,138,87,51,23,0	SG	309	No hit in this database						No hit in this database		No hit in this database				No hit in this database		No hit in this database
Sp1_comp1095570_c0_seq1	95	.	G	GC	166	.	INDEL;DP=26;VDB=0.0365;AF1=1;AC1=2;DP4=0,0,5,3;MQ=53;FQ=-58.5	GT:PL:GQ	1/1:207,24,0:45	Sp1_comp1095570_c0_seq1	95	.	G	GT,GC	1257.86	PASS	AC=1,5;AF=0.167,0.833;AN=6;DP=35;FS=0.000;MLEAC=1,1;MLEAF=0.167,0.167;MQ=57.80;MQ0=0;QD=28.22	GT:AD:DP:GQ:MLPSAC:MLPSAF	1/2/2/2/2/2:0,7,28:35:6:1,5:0.167,0.833	SG	309	No hit in this database						No hit in this database		No hit in this database				No hit in this database		No hit in this database
Sp1_comp1095570_c0_seq1	259	.	TTACGTAC	TTAC	139	.	INDEL;DP=8;VDB=0.0042;AF1=1;AC1=2;DP4=0,0,7,1;MQ=34;FQ=-58.5	GT:PL:GQ	1/1:180,24,0:45											SAM	309	No hit in this database						No hit in this database		No hit in this database				No hit in this database		No hit in this database
Sp1_comp1095737_c0_seq1	117	.	C	CTTCCTGTGAAT	23.5	.	INDEL;DP=24;VDB=0.0244;AF1=0.5;AC1=1;DP4=10,10,1,2;MQ=46;FQ=26.5;PV4=1,1,1,1	GT:PL:GQ	0/1:61,0,255:64											SAM	204	No hit in this database						No hit in this database		No hit in this database				No hit in this database		No hit in this database
Sp1_comp1096318_c0_seq1	141	.	CAAA	CAAAA	214	.	INDEL;DP=50;VDB=0.0244;AF1=1;AC1=2;DP4=0,0,16,18;MQ=47;FQ=-137	GT:PL:GQ	1/1:255,102,0:99	Sp1_comp1096318_c0_seq1	141	.	C	CA	1703.86	PASS	AC=6;AF=1.00;AN=6;DP=45;FS=0.000;MLEAC=6;MLEAF=1.00;MQ=59.63;MQ0=0;QD=31.31;RPA=3,4;RU=A;STR	GT:AD:DP:GQ:MLPSAC:MLPSAF:PL	1/1/1/1/1/1:0,45:45:35:6:1.00:1739,345,212,134,78,35,0	SG	325	No hit in this database						No hit in this database		No hit in this database				No hit in this database		No hit in this database
Sp1_comp1096318_c0_seq1	172	.	TAAAAA	TAAAA	14.6	.	INDEL;DP=56;VDB=0.0380;AF1=0.5;AC1=1;DP4=7,1,2,3;MQ=44;FQ=17.5;PV4=0.22,1,1,1	GT:PL:GQ	0/1:52,0,71:55	Sp1_comp1096318_c0_seq1	172	.	TA	T	868.83	PASS	AC=4;AF=0.667;AN=6;BaseQRankSum=0.515;DP=41;FS=1.469;MLEAC=4;MLEAF=0.667;MQ=60.00;MQ0=0;MQRankSum=0.881;QD=21.19;RPA=5,4;RU=A;ReadPosRankSum=-0.382;STR	GT:AD:DP:GQ:MLPSAC:MLPSAF:PL	0/0/1/1/1/1:11,26:41:7:4:0.667:903,113,46,13,0,7,288	SG	325	No hit in this database						No hit in this database		No hit in this database				No hit in this database		No hit in this database
Sp1_comp1097018_c0_seq1	591	.	T	TTTCTTC	704.99	PASS	AC=6;AF=1.00;AN=6;DP=8;FS=0.000;MLEAC=6;MLEAF=1.00;MQ=60.00;MQ0=0;QD=30.72	GT:AD:DP:GQ:MLPSAC:MLPSAF:PL	1/1/1/1/1/1:0,8:8:6:6:1.00:739,62,38,24,14,6,0											GATK	716	No hit in this database						No hit in this database		AT3G17860.3	jasmonate-zim-domain protein 3	JAZs are direct targets of the SCFCOI1 E3 ubiquitin-ligase and JA treatment induces their proteasome-mediated degradation. Furthermore, JAI3 negatively regulates the key transcriptional activator of JA responses, AtMYC2. The C-terminal portion of JAZ3, including the Jas domain, appears to be important for JAZ3-COI1 binding in the presence of coronatine.	jasmonate-zim-domain protein 3 (JAZ3); FUNCTIONS IN: protein binding; INVOLVED IN: jasmonic acid mediated signaling pathway; LOCATED IN: chloroplast; EXPRESSED IN: 23 plant structures; EXPRESSED DURING: 14 growth stages; CONTAINS InterPro DOMAIN/s: Tify (InterPro:IPR010399), CCT domain-like (InterPro:IPR018467); BEST Arabidopsis thaliana protein match is: jasmonate-zim-domain protein 4 (TAIR:AT1G…	cassava4.1_008816m|PACid:17961441	jasmonate-zim-domain protein 3	PGSC0003DMP400055225|PACid:24421656	jasmonate-zim-domain protein 3
Sp1_comp1097018_c0_seq1	159	.	ACCGCCTATAACCTCATTC	A	89.5	.	INDEL;DP=5;VDB=0.0359;AF1=0.5;AC1=1;DP4=1,1,2,1;MQ=50;FQ=49.5;PV4=1,1,1,1	GT:PL:GQ	0/1:127,0,84:87											SAM	716	No hit in this database						No hit in this database		AT3G17860.3	jasmonate-zim-domain protein 3	JAZs are direct targets of the SCFCOI1 E3 ubiquitin-ligase and JA treatment induces their proteasome-mediated degradation. Furthermore, JAI3 negatively regulates the key transcriptional activator of JA responses, AtMYC2. The C-terminal portion of JAZ3, including the Jas domain, appears to be important for JAZ3-COI1 binding in the presence of coronatine.	jasmonate-zim-domain protein 3 (JAZ3); FUNCTIONS IN: protein binding; INVOLVED IN: jasmonic acid mediated signaling pathway; LOCATED IN: chloroplast; EXPRESSED IN: 23 plant structures; EXPRESSED DURING: 14 growth stages; CONTAINS InterPro DOMAIN/s: Tify (InterPro:IPR010399), CCT domain-like (InterPro:IPR018467); BEST Arabidopsis thaliana protein match is: jasmonate-zim-domain protein 4 (TAIR:AT1G…	cassava4.1_008816m|PACid:17961441	jasmonate-zim-domain protein 3	PGSC0003DMP400055225|PACid:24421656	jasmonate-zim-domain protein 3
Sp1_comp1097018_c0_seq1	428	.	TCG	TCGCCG	5.08	.	INDEL;DP=3;VDB=0.0177;AF1=0.5;AC1=1;DP4=1,0,0,1;MQ=46;FQ=4.34;PV4=1,1,1,1	GT:PL:GQ	0/1:41,0,39:40											SAM	716	No hit in this database						No hit in this database		AT3G17860.3	jasmonate-zim-domain protein 3	JAZs are direct targets of the SCFCOI1 E3 ubiquitin-ligase and JA treatment induces their proteasome-mediated degradation. Furthermore, JAI3 negatively regulates the key transcriptional activator of JA responses, AtMYC2. The C-terminal portion of JAZ3, including the Jas domain, appears to be important for JAZ3-COI1 binding in the presence of coronatine.	jasmonate-zim-domain protein 3 (JAZ3); FUNCTIONS IN: protein binding; INVOLVED IN: jasmonic acid mediated signaling pathway; LOCATED IN: chloroplast; EXPRESSED IN: 23 plant structures; EXPRESSED DURING: 14 growth stages; CONTAINS InterPro DOMAIN/s: Tify (InterPro:IPR010399), CCT domain-like (InterPro:IPR018467); BEST Arabidopsis thaliana protein match is: jasmonate-zim-domain protein 4 (TAIR:AT1G…	cassava4.1_008816m|PACid:17961441	jasmonate-zim-domain protein 3	PGSC0003DMP400055225|PACid:24421656	jasmonate-zim-domain protein 3
Sp1_comp1097366_c0_seq1	182	.	CTATTATTATTATTATT	CTATTATTATTATTATTATT,CTATTATTATTATTATTATTATT	158	.	INDEL;DP=6;VDB=0.0244;AF1=1;AC1=2;DP4=0,0,5,1;MQ=54;FQ=-49.5	GT:PL:GQ	1/1:230,47,32,191,0,188:27											SAM	392	No hit in this database						No hit in this database		No hit in this database				No hit in this database		No hit in this database
Sp1_comp1098742_c0_seq1	174	.	GTCCT	GTCCTCCT	214	.	INDEL;DP=8;VDB=0.0140;AF1=1;AC1=2;DP4=0,0,5,3;MQ=49;FQ=-58.5	GT:PL:GQ	1/1:255,24,0:45	Sp1_comp1098742_c0_seq1	174	.	G	GTCC	433.99	PASS	AC=6;AF=1.00;AN=6;DP=8;FS=0.000;MLEAC=6;MLEAF=1.00;MQ=60.00;MQ0=0;QD=31.87;RPA=1,2;RU=TCC;STR	GT:AD:DP:GQ:MLPSAC:MLPSAF:PL	1/1/1/1/1/1:0,8:8:6:6:1.00:468,62,38,24,14,6,0	SG	268	No hit in this database						No hit in this database		No hit in this database				No hit in this database		No hit in this database
Sp1_comp1098742_c0_seq1	62	.	CCCACCCGGCCACCC	CCCACCC	215	.	INDEL;DP=7;VDB=0.0190;AF1=1;AC1=2;DP4=0,0,2,4;MQ=52;FQ=-52.5	GT:PL:GQ	1/1:255,18,0:33											SAM	268	No hit in this database						No hit in this database		No hit in this database				No hit in this database		No hit in this database
Sp1_comp1099226_c0_seq1	212	.	ATA	ATACTCCGTA	13.7	.	INDEL;DP=14;VDB=0.0380;AF1=0.5;AC1=1;DP4=8,4,2,0;MQ=50;FQ=16.6;PV4=1,0.39,1,1	GT:PL:GQ	0/1:51,0,255:54											SAM	329	SPGI:SNFRFM4LP02RULW0			tr|Q9SF91|Q9SF91_ARATH	At3g09900 OS=Arabidopsis thaliana GN=At3g09900	---NA---	No hit in this database		No hit in this database				No hit in this database		No hit in this database
Sp1_comp1099272_c0_seq2	148	.	GATAATA	GATAATAATCATAATA	89.5	.	INDEL;DP=5;VDB=0.0380;AF1=0.5;AC1=1;DP4=1,1,1,2;MQ=48;FQ=39.5;PV4=1,1,1,1	GT:PL:GQ	0/1:127,0,74:77											SAM	214	No hit in this database						No hit in this database		No hit in this database				No hit in this database		No hit in this database
Sp1_comp1099272_c0_seq2	79	.	GAACCAT	GAACCATCAACCAT	142	.	INDEL;DP=6;VDB=0.0322;AF1=0.5002;AC1=1;DP4=0,1,3,2;MQ=50;FQ=-4.45;PV4=1,1,0.49,0.28	GT:PL:GQ	0/1:180,0,32:35											SAM	214	No hit in this database						No hit in this database		No hit in this database				No hit in this database		No hit in this database
Sp1_comp1099431_c0_seq1	98	.	G	GT	267.24	PASS	AC=5;AF=0.833;AN=6;BaseQRankSum=-0.751;DP=9;FS=0.000;MLEAC=5;MLEAF=0.833;MQ=59.36;MQ0=0;MQRankSum=0.751;QD=29.69;RPA=3,4;RU=T;ReadPosRankSum=-0.751;STR	GT:AD:DP:GQ:MLPSAC:MLPSAF:PL	0/1/1/1/1/1:1,8:9:5:5:0.833:301,49,26,13,5,0,25											GATK	490	No hit in this database						No hit in this database		No hit in this database				No hit in this database		No hit in this database
Sp1_comp1099431_c0_seq1	64	.	TG	TGGAAG	22.5	.	INDEL;DP=6;VDB=0.0081;AF1=1;AC1=2;DP4=0,0,1,0;MQ=60;FQ=-37.5	GT:PL:GQ	1/1:60,3,0:6											SAM	490	No hit in this database						No hit in this database		No hit in this database				No hit in this database		No hit in this database
Sp1_comp1099431_c0_seq1	65	.	GAAAAAAAAAA	GGAAAAAAAAAAAAAAAA,GAAAAAAAAAAAAAAA,GGAAAAAAAAAAAAAAA	8.19	.	INDEL;DP=6;VDB=0.0099;AF1=1;AC1=2;DP4=0,0,2,1;MQ=52;FQ=-37.5	GT:PL:GQ	1/1:82,40,37,45,0,42,53,8,13,50:4											SAM	490	No hit in this database						No hit in this database		No hit in this database				No hit in this database		No hit in this database
Sp1_comp1099943_c0_seq1	112	.	GT	GTT	130	.	INDEL;DP=6;VDB=0.0373;AF1=1;AC1=2;DP4=0,0,3,2;MQ=50;FQ=-49.5	GT:PL:GQ	1/1:170,15,0:27	Sp1_comp1099943_c0_seq1	112	.	G	GT	221.36	PASS	AC=6;AF=1.00;AN=6;DP=6;FS=0.000;MLEAC=6;MLEAF=1.00;MQ=60.00;MQ0=0;QD=32.75;RPA=1,2;RU=T;STR	GT:AD:DP:GQ:MLPSAC:MLPSAF:PL	1/1/1/1/1/1:0,6:6:5:6:1.00:255,47,29,18,11,5,0	SG	412	No hit in this database						No hit in this database		No hit in this database				No hit in this database		No hit in this database
Sp1_comp1099943_c0_seq1	203	.	A	AG	21.1	.	INDEL;DP=6;VDB=0.0164;AF1=0.5939;AC1=1;DP4=1,0,2,2;MQ=50;FQ=-29.5;PV4=1,1,1,1	GT:PL:GQ	0/1:58,0,5:8											SAM	412	No hit in this database						No hit in this database		No hit in this database				No hit in this database		No hit in this database
Sp1_comp1099943_c0_seq1	293	.	GCC	GCCC	58.5	.	INDEL;DP=4;VDB=0.0033;AF1=0.5016;AC1=1;DP4=1,0,1,2;MQ=46;FQ=-12.8;PV4=1,1,0.065,1	GT:PL:GQ	0/1:96,0,22:25											SAM	412	No hit in this database						No hit in this database		No hit in this database				No hit in this database		No hit in this database
Sp1_comp1100005_c0_seq1	136	.	CCAACAAC	CCAAC	107	.	INDEL;DP=7;VDB=0.0380;AF1=1;AC1=2;DP4=0,0,2,2;MQ=42;FQ=-46.5	GT:PL:GQ	1/1:147,12,0:21											SAM	216	No hit in this database						No hit in this database		No hit in this database				No hit in this database		No hit in this database
Sp1_comp1101151_c0_seq1	137	.	AATTCCCTGTTAGGTGCACATGCCTTATTTTTCATTC	AATTC	7.35	.	INDEL;DP=2;VDB=0.0135;AF1=0.5;AC1=1;DP4=1,0,1,0;MQ=50;FQ=7.35;PV4=1,1,1,1	GT:PL:GQ	0/1:44,0,44:44											SAM	237	No hit in this database						No hit in this database		No hit in this database				No hit in this database		No hit in this database
Sp1_comp1102639_c0_seq1	250	.	C	CT	372.55	PASS	AC=3;AF=0.500;AN=6;BaseQRankSum=-2.645;DP=31;FS=1.510;MLEAC=3;MLEAF=0.500;MQ=60.00;MQ0=0;MQRankSum=1.334;QD=12.02;RPA=4,5;RU=T;ReadPosRankSum=-1.334;STR	GT:AD:DP:GQ:MLPSAC:MLPSAF:PL	0/0/0/1/1/1:14,13:31:5:3:0.500:406,31,5,0,8,38,457											GATK	495	No hit in this database						No hit in this database		No hit in this database				No hit in this database		No hit in this database
Sp1_comp1102639_c0_seq1	394	.	GACCA	G	306.91	PASS	AC=2;AF=0.333;AN=6;BaseQRankSum=1.526;DP=20;FS=4.506;MLEAC=2;MLEAF=0.333;MQ=59.63;MQ0=0;MQRankSum=-1.691;QD=11.51;ReadPosRankSum=-0.536	GT:AD:DP:GQ:MLPSAC:MLPSAF:PL	0/0/0/0/1/1:14,6:20:4:2:0.333:340,4,0,7,24,60,2147483647											GATK	495	No hit in this database						No hit in this database		No hit in this database				No hit in this database		No hit in this database
Sp1_comp1102639_c0_seq1	95	.	TAA	TA	51.5	.	INDEL;DP=13;VDB=0.0384;AF1=0.5;AC1=1;DP4=6,2,1,3;MQ=53;FQ=54.5;PV4=0.22,0.24,0.22,1	GT:PL:GQ	0/1:89,0,183:92											SAM	495	No hit in this database						No hit in this database		No hit in this database				No hit in this database		No hit in this database
Sp1_comp1102761_c0_seq1	89	.	CAA	CA	23.5	.	INDEL;DP=3;VDB=0.0122;AF1=0.5002;AC1=1;DP4=1,0,1,1;MQ=57;FQ=-5.12;PV4=1,0,1,1	GT:PL:GQ	0/1:61,0,31:34											SAM	318	No hit in this database						No hit in this database		No hit in this database				No hit in this database		No hit in this database
Sp1_comp1102822_c0_seq1	100	.	CTTCAGAATCCTTCCATCATTTGGTAAAACGAAAGTA	C	53.5	.	INDEL;DP=3;VDB=0.0204;AF1=0.5;AC1=1;DP4=0,1,1,1;MQ=50;FQ=7.36;PV4=1,1,1,1	GT:PL:GQ	0/1:91,0,41:44											SAM	277	No hit in this database						No hit in this database		No hit in this database				No hit in this database		No hit in this database
Sp1_comp1102822_c0_seq1	27	.	C	CCTTCCACT	13.7	.	INDEL;DP=3;VDB=0.0080;AF1=0.5;AC1=1;DP4=1,1,1,0;MQ=57;FQ=16.6;PV4=1,1,1,1	GT:PL:GQ	0/1:51,0,101:54											SAM	277	No hit in this database						No hit in this database		No hit in this database				No hit in this database		No hit in this database
Sp1_comp1103166_c0_seq1	172	.	AT	A	585.42	PASS	AC=6;AF=1.00;AN=6;BaseQRankSum=1.926;DP=24;FS=0.000;MLEAC=6;MLEAF=1.00;MQ=58.81;MQ0=0;MQRankSum=-0.465;QD=24.39;ReadPosRankSum=2.192	GT:AD:DP:GQ:MLPSAC:MLPSAF:PL	1/1/1/1/1/1:2,17:24:4:6:1.00:619,99,56,32,15,4,0											GATK	263	No hit in this database						No hit in this database		No hit in this database				No hit in this database		No hit in this database
Sp1_comp1103859_c0_seq1	266	.	ATATTTCA	ATATTTCAGTATTTCA	42.5	.	INDEL;DP=4;VDB=0.0070;AF1=0.5;AC1=1;DP4=0,2,0,2;MQ=50;FQ=42.5;PV4=1,1,1,1	GT:PL:GQ	0/1:80,0,80:80											SAM	403	No hit in this database						No hit in this database		No hit in this database				No hit in this database		No hit in this database
Sp1_comp1103895_c0_seq1	226	.	G	GAGA,GCGA	8154.86	PASS	AC=3,1;AF=0.500,0.167;AN=6;BaseQRankSum=2.924;DP=241;FS=2.516;MLEAC=2,1;MLEAF=0.333,0.167;MQ=59.92;MQ0=0;MQRankSum=-0.693;QD=33.84;ReadPosRankSum=-0.252	GT:AD:DP:GQ:MLPSAC:MLPSAF	0/0/1/1/1/2:76,124,23:241:79:3,1:0.500,0.167											GATK	482	No hit in this database						gi|460372227|ref|XP_004231933.1|	PREDICTED: amino-acid acetyltransferase-like [Solanum lycopersicum]	AT2G22910.1	N-acetyl-l-glutamate synthase 1		N-acetyl-l-glutamate synthase 1 (NAGS1); FUNCTIONS IN: acetyl-CoA:L-glutamate N-acetyltransferase activity, N-acetyltransferase activity; INVOLVED IN: cellular amino acid biosynthetic process, arginine biosynthetic process, metabolic process; LOCATED IN: cytoplasm; EXPRESSED IN: 23 plant structures; EXPRESSED DURING: 13 growth stages; CONTAINS InterPro DOMAIN/s: GCN5-related N-acetyltransferase, …	cassava4.1_003749m|PACid:17984572	N-acetyl-l-glutamate synthase 2	PGSC0003DMP400015945|PACid:24402320	N-acetyl-l-glutamate synthase 1
Sp1_comp1103895_c0_seq1	352	.	G	GCACAA	19172.9	PASS	AC=6;AF=1.00;AN=6;BaseQRankSum=-1.261;DP=235;FS=0.000;MLEAC=6;MLEAF=1.00;MQ=60.00;MQ0=0;MQRankSum=-0.122;QD=29.52;ReadPosRankSum=-0.866	GT:AD:DP:GQ:MLPSAC:MLPSAF:PL	1/1/1/1/1/1:1,227:235:99:6:1.00:19208,1739,1056,658,376,159,0											GATK	482	No hit in this database						gi|460372227|ref|XP_004231933.1|	PREDICTED: amino-acid acetyltransferase-like [Solanum lycopersicum]	AT2G22910.1	N-acetyl-l-glutamate synthase 1		N-acetyl-l-glutamate synthase 1 (NAGS1); FUNCTIONS IN: acetyl-CoA:L-glutamate N-acetyltransferase activity, N-acetyltransferase activity; INVOLVED IN: cellular amino acid biosynthetic process, arginine biosynthetic process, metabolic process; LOCATED IN: cytoplasm; EXPRESSED IN: 23 plant structures; EXPRESSED DURING: 13 growth stages; CONTAINS InterPro DOMAIN/s: GCN5-related N-acetyltransferase, …	cassava4.1_003749m|PACid:17984572	N-acetyl-l-glutamate synthase 2	PGSC0003DMP400015945|PACid:24402320	N-acetyl-l-glutamate synthase 1
Sp1_comp1104123_c0_seq1	123	.	TAAA	TAA	214	.	INDEL;DP=32;VDB=0.0400;AF1=1;AC1=2;DP4=0,0,9,8;MQ=48;FQ=-85.5	GT:PL:GQ	1/1:255,51,0:99	Sp1_comp1104123_c0_seq1	123	.	TA	T	697.03	PASS	AC=6;AF=1.00;AN=6;DP=18;FS=0.000;MLEAC=6;MLEAF=1.00;MQ=60.00;MQ0=0;QD=30.29;RPA=3,2;RU=A;STR	GT:AD:DP:GQ:MLPSAC:MLPSAF:PL	1/1/1/1/1/1:0,18:18:14:6:1.00:732,140,86,54,32,14,0	SG	233	SPGI:SNFRFM4LP02QT4MX			-No-Hit-		---NA---	No hit in this database		No hit in this database				No hit in this database		No hit in this database
Sp1_comp1104123_c0_seq1	111	.	GT	G	254	PASS	AC=5;AF=0.833;AN=6;BaseQRankSum=0.696;DP=16;FS=0.000;MLEAC=5;MLEAF=0.833;MQ=60.00;MQ0=0;MQRankSum=1.044;QD=15.88;RPA=8,7;RU=T;ReadPosRankSum=0.000;STR	GT:AD:DP:GQ:MLPSAC:MLPSAF:PL	0/1/1/1/1/1:1,9:16:6:5:0.833:288,56,30,15,6,0,18											GATK	233	SPGI:SNFRFM4LP02QT4MX			-No-Hit-		---NA---	No hit in this database		No hit in this database				No hit in this database		No hit in this database
Sp1_comp1104480_c0_seq1	87	.	AATA	AATATA	35.4	.	INDEL;DP=24;VDB=0.0365;AF1=1;AC1=2;DP4=0,0,1,2;MQ=48;FQ=-43.5	GT:PL:GQ	1/1:75,9,0:16	Sp1_comp1104480_c0_seq1	87	.	A	AAT	1362.41	PASS	AC=4;AF=0.667;AN=6;BaseQRankSum=2.889;DP=51;FS=2.668;MLEAC=4;MLEAF=0.667;MQ=59.83;MQ0=0;MQRankSum=0.323;QD=26.71;RPA=1,2;RU=AT;ReadPosRankSum=0.949;STR	GT:AD:DP:GQ:MLPSAC:MLPSAF:PL	0/0/1/1/1/1:17,31:51:9:4:0.667:1397,119,42,9,0,21,703	SG	239	SPGI:CN22169	UniRef100_D1IAB1	Whole genome shotgun sequence of line PN40024, scaffold_7.assembly12x (Fragment) n=1 Tax=Vitis vinifera RepID=D1IAB1_VITVI	tr|Q6NMQ7|Q6NMQ7_ARATH	At1g74670 OS=Arabidopsis thaliana GN=At1g74670	gibberellin induced protein	No hit in this database		AT3G10185.1	Gibberellin-regulated family protein	Encodes a Gibberellin-regulated GASA/GAST/Snakin family protein	Gibberellin-regulated family protein; LOCATED IN: endomembrane system; CONTAINS InterPro DOMAIN/s: Gibberellin regulated protein (InterPro:IPR003854); BEST Arabidopsis thaliana protein match is: Gibberellin-regulated family protein (TAIR:AT1G74670.1); Has 470 Blast hits to 470 proteins in 44 species: Archae - 0; Bacteria - 0; Metazoa - 0; Fungi - 0; Plants - 470; Viruses - 0; Other Eukaryotes - 0…	cassava4.1_019796m|PACid:17969063	Gibberellin-regulated family protein	PGSC0003DMP400002503|PACid:24428106	Gibberellin-regulated family protein
Sp1_comp1104480_c0_seq1	125	.	GGCAGA	G	1817.9	PASS	AC=6;AF=1.00;AN=6;DP=46;FS=0.000;MLEAC=6;MLEAF=1.00;MQ=59.75;MQ0=0;QD=23.71	GT:AD:DP:GQ:MLPSAC:MLPSAF:PL	1/1/1/1/1/1:0,27:46:21:6:1.00:1853,210,129,81,48,21,0											GATK	239	SPGI:CN22169	UniRef100_D1IAB1	Whole genome shotgun sequence of line PN40024, scaffold_7.assembly12x (Fragment) n=1 Tax=Vitis vinifera RepID=D1IAB1_VITVI	tr|Q6NMQ7|Q6NMQ7_ARATH	At1g74670 OS=Arabidopsis thaliana GN=At1g74670	gibberellin induced protein	No hit in this database		AT3G10185.1	Gibberellin-regulated family protein	Encodes a Gibberellin-regulated GASA/GAST/Snakin family protein	Gibberellin-regulated family protein; LOCATED IN: endomembrane system; CONTAINS InterPro DOMAIN/s: Gibberellin regulated protein (InterPro:IPR003854); BEST Arabidopsis thaliana protein match is: Gibberellin-regulated family protein (TAIR:AT1G74670.1); Has 470 Blast hits to 470 proteins in 44 species: Archae - 0; Bacteria - 0; Metazoa - 0; Fungi - 0; Plants - 470; Viruses - 0; Other Eukaryotes - 0…	cassava4.1_019796m|PACid:17969063	Gibberellin-regulated family protein	PGSC0003DMP400002503|PACid:24428106	Gibberellin-regulated family protein
Sp1_comp1104480_c0_seq1	141	.	A	ACTAG	1164.83	PASS	AC=3;AF=0.500;AN=6;BaseQRankSum=2.058;DP=42;FS=15.975;MLEAC=3;MLEAF=0.500;MQ=58.13;MQ0=0;MQRankSum=-0.108;QD=20.80;ReadPosRankSum=4.658	GT:AD:DP:GQ:MLPSAC:MLPSAF:PL	0/0/0/1/1/1:21,19:40:7:3:0.500:1199,44,7,0,13,58,1337											GATK	239	SPGI:CN22169	UniRef100_D1IAB1	Whole genome shotgun sequence of line PN40024, scaffold_7.assembly12x (Fragment) n=1 Tax=Vitis vinifera RepID=D1IAB1_VITVI	tr|Q6NMQ7|Q6NMQ7_ARATH	At1g74670 OS=Arabidopsis thaliana GN=At1g74670	gibberellin induced protein	No hit in this database		AT3G10185.1	Gibberellin-regulated family protein	Encodes a Gibberellin-regulated GASA/GAST/Snakin family protein	Gibberellin-regulated family protein; LOCATED IN: endomembrane system; CONTAINS InterPro DOMAIN/s: Gibberellin regulated protein (InterPro:IPR003854); BEST Arabidopsis thaliana protein match is: Gibberellin-regulated family protein (TAIR:AT1G74670.1); Has 470 Blast hits to 470 proteins in 44 species: Archae - 0; Bacteria - 0; Metazoa - 0; Fungi - 0; Plants - 470; Viruses - 0; Other Eukaryotes - 0…	cassava4.1_019796m|PACid:17969063	Gibberellin-regulated family protein	PGSC0003DMP400002503|PACid:24428106	Gibberellin-regulated family protein
Sp1_comp1105222_c0_seq1	131	.	GTATA	GTA	38.5	.	INDEL;DP=10;VDB=0.0190;AF1=0.5;AC1=1;DP4=2,4,1,1;MQ=50;FQ=41.5;PV4=1,0.45,1,1	GT:PL:GQ	0/1:76,0,208:79											SAM	471	SPGI:CN15472	UniRef100_D1IXE7	Whole genome shotgun sequence of line PN40024, scaffold_282.assembly12x (Fragment) n=1 Tax=Vitis vinifera RepID=D1IXE7_VITVI	tr|Q9FLG8|Q9FLG8_ARATH	Putative uncharacterized protein At5g64500 OS=Arabidopsis thaliana GN=At5g64500	sugar transporter spinster transmembrane protein	No hit in this database		No hit in this database				No hit in this database		No hit in this database
Sp1_comp1105688_c0_seq1	257	.	TAAAAAAAAAA	TAAAAAAAAA	11.1	.	INDEL;DP=15;VDB=0.0380;AF1=1;AC1=2;DP4=0,1,3,5;MQ=46;FQ=-49.5;PV4=1,1,0.35,0.27	GT:PL:GQ	1/1:51,15,0:21	Sp1_comp1105688_c0_seq1	257	.	TA	T	264.13	PASS	AC=4;AF=0.667;AN=6;BaseQRankSum=1.256;DP=15;FS=0.000;MLEAC=4;MLEAF=0.667;MQ=59.33;MQ0=0;MQRankSum=-1.381;QD=17.61;RPA=10,9;RU=A;ReadPosRankSum=0.437;STR	GT:AD:DP:GQ:MLPSAC:MLPSAF:PL	0/0/1/1/1/1:5,8:15:1:4:0.667:296,28,9,1,0,7,96	SG	339	No hit in this database						No hit in this database		No hit in this database				No hit in this database		No hit in this database
Sp1_comp1105688_c0_seq1	67	.	CAAAA	CAAA	29.5	.	INDEL;DP=17;VDB=0.0190;AF1=0.5;AC1=1;DP4=6,2,4,1;MQ=52;FQ=32.5;PV4=1,5.4e-06,0.036,1	GT:PL:GQ	0/1:67,0,110:70											SAM	339	No hit in this database						No hit in this database		No hit in this database				No hit in this database		No hit in this database
Sp1_comp1105905_c0_seq1	19	.	GAAATAAATAAATAAAT	GAAATAAATAAATAAATAAAT	22.5	.	INDEL;DP=2;VDB=0.0186;AF1=1;AC1=2;DP4=0,0,1,0;MQ=60;FQ=-37.5	GT:PL:GQ	1/1:60,3,0:6											SAM	362	No hit in this database						No hit in this database		No hit in this database				No hit in this database		No hit in this database
Sp1_comp1106341_c0_seq1	37	.	CCTCTGCT	CCTCTGCTCTGCT	217	.	INDEL;DP=27;VDB=0.0005;AF1=0.5;AC1=1;DP4=3,2,8,9;MQ=54;FQ=131;PV4=1,1,1,1	GT:PL:GQ	0/1:255,0,166:99											SAM	342	No hit in this database						No hit in this database		No hit in this database				No hit in this database		No hit in this database
Sp1_comp1106868_c0_seq1	241	.	GTTGTTGATTGTCT	GT	214	.	INDEL;DP=16;VDB=0.0400;AF1=1;AC1=2;DP4=0,0,4,6;MQ=50;FQ=-64.5	GT:PL:GQ	1/1:255,30,0:57	Sp1_comp1106868_c0_seq1	241	.	GTTGTTGATTGTC	G	1486.88	PASS	AC=4;AF=0.667;AN=6;BaseQRankSum=0.588;DP=16;FS=2.187;MLEAC=4;MLEAF=0.667;MQ=60.00;MQ0=0;MQRankSum=0.849;QD=23.23;ReadPosRankSum=0.457	GT:AD:DP:GQ:MLPSAC:MLPSAF:PL	0/0/1/1/1/1:4,11:16:1:4:0.667:1519,50,21,7,0,1,396	SG	433	No hit in this database						No hit in this database		No hit in this database				No hit in this database		No hit in this database
Sp1_comp1106868_c0_seq1	88	.	AG	A	145	.	INDEL;DP=13;VDB=0.0118;AF1=0.5001;AC1=1;DP4=0,2,4,4;MQ=43;FQ=-3.28;PV4=0.47,0.092,1,1	GT:PL:GQ	0/1:183,0,34:37	Sp1_comp1106868_c0_seq1	88	.	AG	A	865.07	PASS	AC=5;AF=0.833;AN=6;BaseQRankSum=-1.041;DP=26;FS=4.682;MLEAC=5;MLEAF=0.833;MQ=60.00;MQ0=0;MQRankSum=-0.846;QD=33.27;ReadPosRankSum=-1.952	GT:AD:DP:GQ:MLPSAC:MLPSAF:PL	0/1/1/1/1/1:5,21:26:5:5:0.833:899,112,53,23,5,0,172	SG	433	No hit in this database						No hit in this database		No hit in this database				No hit in this database		No hit in this database
Sp1_comp1106868_c0_seq1	24	.	GCC	GC	65.5	.	INDEL;DP=12;VDB=0.0001;AF1=0.5;AC1=1;DP4=0,3,2,2;MQ=58;FQ=42.5;PV4=0.43,2.2e-05,1,1	GT:PL:GQ	0/1:103,0,77:80											SAM	433	No hit in this database						No hit in this database		No hit in this database				No hit in this database		No hit in this database
Sp1_comp1106868_c0_seq1	273	.	TGAAAAG	TG	50.5	.	INDEL;DP=20;VDB=0.0392;AF1=0.5;AC1=1;DP4=2,1,2,1;MQ=47;FQ=53.2;PV4=1,0.02,1,1	GT:PL:GQ	0/1:88,0,100:91											SAM	433	No hit in this database						No hit in this database		No hit in this database				No hit in this database		No hit in this database
Sp1_comp1106868_c0_seq1	51	.	ATTT	ATTTGATTAGATTTTCCCTTT	22.5	.	INDEL;DP=2;VDB=0.0171;AF1=1;AC1=2;DP4=0,0,1,0;MQ=60;FQ=-37.5	GT:PL:GQ	1/1:60,3,0:6											SAM	433	No hit in this database						No hit in this database		No hit in this database				No hit in this database		No hit in this database
Sp1_comp1106946_c0_seq1	157	.	AAGA	AA	64.5	.	INDEL;DP=10;VDB=0.0164;AF1=0.5;AC1=1;DP4=0,2,2,2;MQ=46;FQ=9.05;PV4=0.47,0.041,0.077,0.16	GT:PL:GQ	0/1:102,0,43:46											SAM	223	No hit in this database						No hit in this database		No hit in this database				No hit in this database		No hit in this database
Sp1_comp1106946_c0_seq1	158	.	AG	A	3.25	.	INDEL;DP=6;VDB=0.0164;AF1=0.5;AC1=1;DP4=0,2,1,1;MQ=50;FQ=5.07;PV4=1,0.00036,1,1	GT:PL:GQ	0/1:38,0,62:37											SAM	223	No hit in this database						No hit in this database		No hit in this database				No hit in this database		No hit in this database
Sp1_comp1107386_c0_seq1	479	.	TATATATGAATATATGA	TATATATGA	134	.	INDEL;DP=10;VDB=0.0066;AF1=1;AC1=2;DP4=0,0,0,5;MQ=49;FQ=-49.5	GT:PL:GQ	1/1:174,15,0:27											SAM	522	No hit in this database						gi|460377712|ref|XP_004234634.1|	PREDICTED: heavy metal-associated isoprenylated plant protein 26-like [Solanum lycopersicum]	AT1G22990.1	Heavy metal transport/detoxification superfamily protein		Heavy metal transport/detoxification superfamily protein ; FUNCTIONS IN: metal ion binding; INVOLVED IN: metal ion transport; LOCATED IN: cellular_component unknown; EXPRESSED IN: 9 plant structures; EXPRESSED DURING: LP.04 four leaves visible, 4 anthesis, C globular stage; CONTAINS InterPro DOMAIN/s: Heavy metal transport/detoxification protein (InterPro:IPR006121); BEST Arabidopsis thaliana pro…	cassava4.1_018357m|PACid:17970377	Heavy metal transport/detoxification superfamily protein	PGSC0003DMP400053293|PACid:24426806	Heavy metal transport/detoxification superfamily protein
Sp1_comp1107698_c0_seq1	154	.	GCTA	G	1004.08	PASS	AC=6;AF=1.00;AN=6;DP=16;FS=0.000;MLEAC=6;MLEAF=1.00;MQ=59.76;MQ0=0;QD=30.01	GT:AD:DP:GQ:MLPSAC:MLPSAF:PL	1/1/1/1/1/1:0,16:16:13:6:1.00:1039,125,76,48,28,13,0											GATK	289	No hit in this database						No hit in this database		No hit in this database				No hit in this database		No hit in this database
Sp1_comp1107698_c0_seq1	179	.	A	AACTCT	1706	PASS	AC=5;AF=0.833;AN=6;BaseQRankSum=1.255;DP=24;FS=0.000;MLEAC=5;MLEAF=0.833;MQ=59.56;MQ0=0;MQRankSum=-0.164;QD=32.10;ReadPosRankSum=2.237	GT:AD:DP:GQ:MLPSAC:MLPSAF:PL	0/1/1/1/1/1:2,21:23:15:5:0.833:1741,134,72,38,15,0,28											GATK	289	No hit in this database						No hit in this database		No hit in this database				No hit in this database		No hit in this database
Sp1_comp1107698_c0_seq1	176	.	CTTATTA	CTTA	12.7	.	INDEL;DP=14;VDB=0.0042;AF1=1;AC1=2;DP4=0,0,1,0;MQ=50;FQ=-37.5	GT:PL:GQ	1/1:50,3,0:5											SAM	289	No hit in this database						No hit in this database		No hit in this database				No hit in this database		No hit in this database
Sp1_comp1107698_c0_seq1	78	.	TATCAAAATCAAA	TATCAAA	22.5	.	INDEL;DP=8;VDB=0.0001;AF1=1;AC1=2;DP4=0,0,1,0;MQ=60;FQ=-37.5	GT:PL:GQ	1/1:60,3,0:6											SAM	289	No hit in this database						No hit in this database		No hit in this database				No hit in this database		No hit in this database
Sp1_comp1107755_c0_seq1	101	.	CATATATA	CATATA	108	.	INDEL;DP=16;VDB=0.0393;AF1=0.5;AC1=1;DP4=2,2,2,2;MQ=48;FQ=106;PV4=1,0.34,0.089,1	GT:PL:GQ	0/1:146,0,142:99	Sp1_comp1107755_c0_seq1	101	.	CAT	C	407.79	PASS	AC=4;AF=0.667;AN=6;BaseQRankSum=-0.919;DP=16;FS=0.000;MLEAC=4;MLEAF=0.667;MQ=60.00;MQ0=0;MQRankSum=0.919;QD=25.49;RPA=3,2;RU=AT;ReadPosRankSum=0.495;STR	GT:AD:DP:GQ:MLPSAC:MLPSAF:PL	0/0/1/1/1/1:4,10:16:2:4:0.667:440,44,18,5,0,2,137	SG	251	No hit in this database						No hit in this database		No hit in this database				No hit in this database		No hit in this database
Sp1_comp1107755_c0_seq1	143	.	CTT	CTTTT	56.5	.	INDEL;DP=13;VDB=0.0392;AF1=0.5;AC1=1;DP4=2,2,0,3;MQ=50;FQ=59.5;PV4=0.43,1,0.14,0.083	GT:PL:GQ	0/1:94,0,163:97	Sp1_comp1107755_c0_seq1	143	.	C	CTT	370.72	PASS	AC=4;AF=0.667;AN=6;BaseQRankSum=-2.237;DP=13;FS=0.000;MLEAC=4;MLEAF=0.667;MQ=60.00;MQ0=0;MQRankSum=0.694;QD=28.52;RPA=2,4;RU=T;ReadPosRankSum=-1.312;STR	GT:AD:DP:GQ:MLPSAC:MLPSAF:PL	0/0/1/1/1/1:4,9:13:3:4:0.667:403,38,15,4,0,3,168	SG	251	No hit in this database						No hit in this database		No hit in this database				No hit in this database		No hit in this database
Sp1_comp1108565_c0_seq1	107	.	GA	GAA	4.42	.	INDEL;DP=1;AF1=1;AC1=2;DP4=0,0,0,1;MQ=60;FQ=-37.5	GT:PL:GQ	0/1:40,3,0:3											SAM	273	No hit in this database						No hit in this database		No hit in this database				No hit in this database		No hit in this database
Sp1_comp1108705_c0_seq1	191	.	TCTCTCTATTAAATCCTCT	TCTCT	190	.	INDEL;DP=9;VDB=0.0066;AF1=0.5013;AC1=1;DP4=0,1,5,3;MQ=43;FQ=-11.8;PV4=0.44,0.35,0.18,0.27	GT:PL:GQ	0/1:228,0,23:26	Sp1_comp1108705_c0_seq1	191	.	TCTCTCTATTAAATC	T	1299.23	PASS	AC=5;AF=0.833;AN=6;BaseQRankSum=0.751;DP=9;FS=0.000;MLEAC=5;MLEAF=0.833;MQ=60.00;MQ0=0;MQRankSum=-0.751;QD=30.93;ReadPosRankSum=-0.751	GT:AD:DP:GQ:MLPSAC:MLPSAF:PL	0/1/1/1/1/1:1,8:9:5:5:0.833:1333,49,26,13,5,0,154	SG	316	SPGI:SNFRFM4LP02T0J3O			-No-Hit-		---NA---	No hit in this database		No hit in this database				No hit in this database		No hit in this database
Sp1_comp1108832_c0_seq1	136	.	AATC	A	458.95	PASS	AC=5;AF=0.833;AN=6;BaseQRankSum=0.000;DP=11;FS=0.000;MLEAC=5;MLEAF=0.833;MQ=60.00;MQ0=0;MQRankSum=1.393;QD=29.09;RPA=2,1;RU=ATC;ReadPosRankSum=1.044;STR	GT:AD:DP:GQ:MLPSAC:MLPSAF:PL	0/1/1/1/1/1:1,9:11:6:5:0.833:493,56,30,15,6,0,45											GATK	411	SPGI:CNRepeat-31128	UniRef100_Q8H4T5	Putative uncharacterized protein n=2 Tax=Oryza sativa RepID=Q8H4T5_ORYSJ	sp|P42733|RS113_ARATH		40s ribosomal protein s11	No hit in this database		No hit in this database				No hit in this database		No hit in this database
Sp1_comp1108832_c0_seq1	150	.	TC	T	457.41	PASS	AC=5;AF=0.833;AN=6;BaseQRankSum=0.668;DP=13;FS=0.000;MLEAC=5;MLEAF=0.833;MQ=60.00;MQ0=0;MQRankSum=0.401;QD=29.64;RPA=2,1;RU=C;ReadPosRankSum=1.203;STR	GT:AD:DP:GQ:MLPSAC:MLPSAF:PL	0/1/1/1/1/1:1,12:13:9:5:0.833:492,77,42,22,9,0,25											GATK	411	SPGI:CNRepeat-31128	UniRef100_Q8H4T5	Putative uncharacterized protein n=2 Tax=Oryza sativa RepID=Q8H4T5_ORYSJ	sp|P42733|RS113_ARATH		40s ribosomal protein s11	No hit in this database		No hit in this database				No hit in this database		No hit in this database
Sp1_comp1108832_c0_seq1	277	.	TGTA	T	279.65	PASS	AC=2;AF=0.333;AN=6;BaseQRankSum=-1.447;DP=19;FS=8.903;MLEAC=2;MLEAF=0.333;MQ=60.00;MQ0=0;MQRankSum=-1.272;QD=14.72;ReadPosRankSum=0.219	GT:AD:DP:GQ:MLPSAC:MLPSAF:PL	0/0/0/0/1/1:13,6:19:6:2:0.333:313,6,0,6,21,54,691											GATK	411	SPGI:CNRepeat-31128	UniRef100_Q8H4T5	Putative uncharacterized protein n=2 Tax=Oryza sativa RepID=Q8H4T5_ORYSJ	sp|P42733|RS113_ARATH		40s ribosomal protein s11	No hit in this database		No hit in this database				No hit in this database		No hit in this database
Sp1_comp1109865_c0_seq1	189	.	ATTT	ATTTT	30.5	.	INDEL;DP=6;VDB=0.0380;AF1=0.5;AC1=1;DP4=1,1,2,1;MQ=49;FQ=14.6;PV4=1,1,0.37,1	GT:PL:GQ	0/1:68,0,49:52	Sp1_comp1109865_c0_seq1	189	.	A	AT	184.78	PASS	AC=4;AF=0.667;AN=6;BaseQRankSum=1.067;DP=8;FS=0.000;MLEAC=4;MLEAF=0.667;MQ=60.00;MQ0=0;MQRankSum=0.000;QD=23.10;RPA=3,4;RU=T;ReadPosRankSum=-0.572;STR	GT:AD:DP:GQ:MLPSAC:MLPSAF:PL	0/0/1/1/1/1:2,6:8:0:4:0.667:216,28,12,4,0,0,59	SG	369	No hit in this database						No hit in this database		No hit in this database				No hit in this database		No hit in this database
Sp1_comp1109865_c0_seq1	246	.	GTT	GTTAGAAATT	12.7	.	INDEL;DP=2;VDB=0.0088;AF1=1;AC1=2;DP4=0,0,1,0;MQ=50;FQ=-37.5	GT:PL:GQ	1/1:50,3,0:5											SAM	369	No hit in this database						No hit in this database		No hit in this database				No hit in this database		No hit in this database
Sp1_comp1110041_c0_seq1	102	.	A	ACTATATGT	30.5	.	INDEL;DP=10;VDB=0.0345;AF1=0.5;AC1=1;DP4=0,4,1,1;MQ=43;FQ=33.5;PV4=0.33,1,1,1	GT:PL:GQ	0/1:68,0,112:71											SAM	203	No hit in this database						No hit in this database		No hit in this database				No hit in this database		No hit in this database
Sp1_comp1110366_c0_seq1	95	.	TC	TCC	27.2	.	INDEL;DP=2;VDB=0.0141;AF1=1;AC1=2;DP4=0,0,0,2;MQ=55;FQ=-40.5	GT:PL:GQ	1/1:66,6,0:10											SAM	201	No hit in this database						No hit in this database		No hit in this database				No hit in this database		No hit in this database
Sp1_comp1110518_c0_seq1	216	.	ATAGTAGT	ATAGT	91.5	.	INDEL;DP=18;VDB=0.0393;AF1=0.5;AC1=1;DP4=8,5,1,3;MQ=46;FQ=94.5;PV4=0.29,0.009,1,1	GT:PL:GQ	0/1:129,0,255:99											SAM	517	No hit in this database						No hit in this database		No hit in this database				No hit in this database		No hit in this database
Sp1_comp1110518_c0_seq1	24	.	AG	AGTTCATTCACCG	81.2	.	INDEL;DP=2;VDB=0.0178;AF1=1;AC1=2;DP4=0,0,1,1;MQ=60;FQ=-40.5	GT:PL:GQ	1/1:120,6,0:10											SAM	517	No hit in this database						No hit in this database		No hit in this database				No hit in this database		No hit in this database
Sp1_comp1110518_c0_seq1	441	.	CA	CAA	26.5	.	INDEL;DP=8;VDB=0.0164;AF1=0.5006;AC1=1;DP4=0,1,1,1;MQ=45;FQ=-9.1;PV4=1,1,0.3,1	GT:PL:GQ	0/1:64,0,26:29											SAM	517	No hit in this database						No hit in this database		No hit in this database				No hit in this database		No hit in this database
Sp1_comp1110711_c0_seq1	60	.	AACACAC	AACAC	27.5	.	INDEL;DP=3;VDB=0.0222;AF1=0.5;AC1=1;DP4=1,0,1,1;MQ=57;FQ=15.5;PV4=1,0.23,0.33,0.33	GT:PL:GQ	0/1:65,0,50:53											SAM	264	No hit in this database						No hit in this database		No hit in this database				No hit in this database		No hit in this database
Sp1_comp1110866_c0_seq1	104	.	TAAA	TAA	23.2	.	INDEL;DP=5;VDB=0.0190;AF1=1;AC1=2;DP4=0,0,1,1;MQ=43;FQ=-40.5	GT:PL:GQ	1/1:62,6,0:10											SAM	209	No hit in this database						No hit in this database		No hit in this database				No hit in this database		No hit in this database
Sp1_comp1110866_c0_seq1	48	.	TGCAG	TG	95.7	.	INDEL;DP=7;VDB=0.0172;AF1=1;AC1=2;DP4=0,0,1,4;MQ=52;FQ=-49.5	GT:PL:GQ	1/1:136,15,0:27											SAM	209	No hit in this database						No hit in this database		No hit in this database				No hit in this database		No hit in this database
Sp1_comp1110948_c0_seq1	194	.	TGGGG	TGGG	5.62	.	INDEL;DP=2;VDB=0.0151;AF1=1;AC1=2;DP4=0,0,0,2;MQ=40;FQ=-40.5	GT:PL:GQ	1/1:43,6,0:6											SAM	275	No hit in this database						No hit in this database		No hit in this database				No hit in this database		No hit in this database
Sp1_comp1112516_c0_seq1	279	.	TA	T	210.59	PASS	AC=5;AF=0.833;AN=6;BaseQRankSum=0.747;DP=8;FS=0.000;MLEAC=5;MLEAF=0.833;MQ=60.00;MQ0=0;MQRankSum=0.747;QD=26.32;RPA=6,5;RU=A;ReadPosRankSum=0.747;STR	GT:AD:DP:GQ:MLPSAC:MLPSAF:PL	0/1/1/1/1/1:1,7:8:4:5:0.833:244,42,22,11,4,0,22											GATK	401	No hit in this database						No hit in this database		No hit in this database				No hit in this database		No hit in this database
Sp1_comp1112516_c0_seq1	51	.	GAAA	GAA	39.5	.	INDEL;DP=17;VDB=0.0033;AF1=0.5;AC1=1;DP4=6,4,3,1;MQ=51;FQ=42.5;PV4=1,1,0.041,1	GT:PL:GQ	0/1:77,0,196:80											SAM	401	No hit in this database						No hit in this database		No hit in this database				No hit in this database		No hit in this database
Sp1_comp1112516_c0_seq1	62	.	CAA	C	102	.	INDEL;DP=19;VDB=0.0066;AF1=0.5;AC1=1;DP4=8,4,2,2;MQ=52;FQ=105;PV4=0.6,0.083,1,0.037	GT:PL:GQ	0/1:140,0,255:99											SAM	401	No hit in this database						No hit in this database		No hit in this database				No hit in this database		No hit in this database
Sp1_comp1113401_c0_seq1	37	.	GTAT	GT	4.42	.	INDEL;DP=7;VDB=0.0019;AF1=0.5;AC1=1;DP4=2,1,1,0;MQ=60;FQ=6.56;PV4=1,0.0015,1,1	GT:PL:GQ	0/1:40,0,158:40											SAM	319	No hit in this database						No hit in this database		No hit in this database				No hit in this database		No hit in this database
Sp1_comp1113401_c0_seq1	82	.	AG	AGAACACTTG	106	.	INDEL;DP=7;VDB=0.0118;AF1=0.5;AC1=1;DP4=0,2,1,3;MQ=51;FQ=44.5;PV4=1,0.41,0.35,1	GT:PL:GQ	0/1:144,0,79:82											SAM	319	No hit in this database						No hit in this database		No hit in this database				No hit in this database		No hit in this database
Sp1_comp1113668_c0_seq1	288	.	AGTTCACTGTTCAC	AGTTCAC	12.7	.	INDEL;DP=1;AF1=1;AC1=2;DP4=0,0,0,1;MQ=50;FQ=-37.5	GT:PL:GQ	1/1:50,3,0:5											SAM	325	No hit in this database						No hit in this database		No hit in this database				No hit in this database		No hit in this database
Sp1_comp1113668_c0_seq1	43	.	TGCAGCAGCAGCAGCA	TGCAGCAGCAGCAGCAGCA	215	.	INDEL;DP=8;VDB=0.0008;AF1=1;AC1=2;DP4=0,0,3,4;MQ=48;FQ=-55.5	GT:PL:GQ	1/1:255,21,0:39											SAM	325	No hit in this database						No hit in this database		No hit in this database				No hit in this database		No hit in this database
Sp1_comp111702_c0_seq1	151	.	GCCAATTG	GCCAATTGGCCCAATTG	184	.	INDEL;DP=9;VDB=0.0365;AF1=0.5;AC1=1;DP4=1,1,4,2;MQ=50;FQ=40.5;PV4=1,1,1,1	GT:PL:GQ	0/1:222,0,75:78	Sp1_comp111702_c0_seq1	151	.	G	GCCAATTGGC	949.92	PASS	AC=5;AF=0.833;AN=6;BaseQRankSum=-0.354;DP=11;FS=0.000;MLEAC=5;MLEAF=0.833;MQ=60.00;MQ0=0;MQRankSum=0.589;QD=28.79;ReadPosRankSum=0.589	GT:AD:DP:GQ:MLPSAC:MLPSAF:PL	0/1/1/1/1/1:2,9:11:3:5:0.833:983,49,24,10,3,0,187	SG	288	No hit in this database						No hit in this database		No hit in this database				No hit in this database		No hit in this database
Sp1_comp1117083_c0_seq1	60	.	TGCTTTGTTCTAA	T	22.5	.	INDEL;DP=2;VDB=0.0127;AF1=1;AC1=2;DP4=0,0,1,0;MQ=60;FQ=-37.5	GT:PL:GQ	1/1:60,3,0:6											SAM	239	No hit in this database						No hit in this database		No hit in this database				No hit in this database		No hit in this database
Sp1_comp1119497_c0_seq1	148	.	AGT	AGTGT	111	.	INDEL;DP=6;VDB=0.0219;AF1=1;AC1=2;DP4=0,0,2,2;MQ=48;FQ=-46.5	GT:PL:GQ	1/1:151,12,0:21											SAM	260	No hit in this database						No hit in this database		No hit in this database				No hit in this database		No hit in this database
Sp1_comp1119497_c0_seq1	149	.	GTTATACAGCATCATTTTTA	G	12.7	.	INDEL;DP=6;VDB=0.0219;AF1=1;AC1=2;DP4=0,0,0,1;MQ=50;FQ=-37.5	GT:PL:GQ	1/1:50,3,0:5											SAM	260	No hit in this database						No hit in this database		No hit in this database				No hit in this database		No hit in this database
Sp1_comp1119497_c0_seq1	29	.	GCATCAT	GCAT	8.18	.	INDEL;DP=5;VDB=0.0001;AF1=0.5;AC1=1;DP4=0,4,1,0;MQ=60;FQ=10.8;PV4=0.2,0,1,0.25	GT:PL:GQ	0/1:45,0,171:47											SAM	260	No hit in this database						No hit in this database		No hit in this database				No hit in this database		No hit in this database
Sp1_comp1119838_c0_seq1	564	.	TGCGC	TGC	53.5	.	INDEL;DP=21;VDB=0.0393;AF1=0.5;AC1=1;DP4=3,4,2,4;MQ=46;FQ=56.5;PV4=1,0.00025,0.02,0.12	GT:PL:GQ	0/1:91,0,226:94	Sp1_comp1119838_c0_seq1	564	.	TGC	T	503.7	PASS	AC=4;AF=0.667;AN=6;BaseQRankSum=-0.347;DP=22;FS=0.000;MLEAC=4;MLEAF=0.667;MQ=60.00;MQ0=0;MQRankSum=0.501;QD=22.90;RPA=2,1;RU=GC;ReadPosRankSum=-0.579;STR	GT:AD:DP:GQ:MLPSAC:MLPSAF:PL	0/0/1/1/1/1:8,12:22:1:4:0.667:536,40,12,1,0,12,346	SG	721	No hit in this database						No hit in this database		No hit in this database				No hit in this database		No hit in this database
Sp1_comp1119838_c0_seq1	191	.	A	AGGTT	1641.35	PASS	AC=4;AF=0.667;AN=6;BaseQRankSum=0.650;DP=43;FS=2.943;MLEAC=4;MLEAF=0.667;MQ=53.80;MQ0=0;MQRankSum=-2.815;QD=28.63;ReadPosRankSum=0.303	GT:AD:DP:GQ:MLPSAC:MLPSAF:PL	0/0/1/1/1/1:15,24:39:4:4:0.667:1675,85,28,4,0,21,866											GATK	721	No hit in this database						No hit in this database		No hit in this database				No hit in this database		No hit in this database
Sp1_comp1119838_c0_seq1	196	.	CAGA	C	374.77	PASS	AC=2;AF=0.333;AN=6;BaseQRankSum=2.087;DP=34;FS=3.905;MLEAC=2;MLEAF=0.333;MQ=55.00;MQ0=0;MQRankSum=-3.353;QD=11.02;ReadPosRankSum=0.868	GT:AD:DP:GQ:MLPSAC:MLPSAF:PL	0/0/0/0/1/1:22,8:30:3:2:0.333:408,3,0,13,42,101,2147483647											GATK	721	No hit in this database						No hit in this database		No hit in this database				No hit in this database		No hit in this database
Sp1_comp1119838_c0_seq1	557	.	GT	G	299.69	PASS	AC=3;AF=0.500;AN=6;BaseQRankSum=-1.812;DP=21;FS=1.740;MLEAC=3;MLEAF=0.500;MQ=60.00;MQ0=0;MQRankSum=-0.036;QD=14.27;ReadPosRankSum=-0.107	GT:AD:DP:GQ:MLPSAC:MLPSAF:PL	0/0/0/1/1/1:12,9:21:1:3:0.500:332,16,1,0,10,37,480											GATK	721	No hit in this database						No hit in this database		No hit in this database				No hit in this database		No hit in this database
Sp1_comp1119838_c0_seq1	470	.	T	TA	29.5	.	INDEL;DP=26;VDB=0.0380;AF1=0.5;AC1=1;DP4=8,10,2,3;MQ=49;FQ=32.5;PV4=1,1,0.026,1	GT:PL:GQ	0/1:67,0,255:70											SAM	721	No hit in this database						No hit in this database		No hit in this database				No hit in this database		No hit in this database
Sp1_comp1120635_c0_seq1	189	.	GC	G	153.97	PASS	AC=2;AF=0.333;AN=6;BaseQRankSum=1.473;DP=16;FS=21.553;MLEAC=2;MLEAF=0.333;MQ=54.51;MQ0=0;MQRankSum=-3.241;QD=9.62;RPA=4,3;RU=C;ReadPosRankSum=0.177;STR	GT:AD:DP:GQ:MLPSAC:MLPSAF:PL	0/0/0/0/1/1:9,6:16:1:2:0.333:186,9,0,1,9,30,310											GATK	326	SPGI:CN21694	no hit		-No-Hit-	No Matching Hit found	---NA---	gi|357436083|ref|XP_003588317.1|	hypothetical protein MTR_1g005910 [Medicago truncatula]	No hit in this database				No hit in this database		No hit in this database
Sp1_comp1120782_c0_seq1	251	.	CCTGGGATCCACT	CCT	3.8	.	INDEL;DP=18;VDB=0.0216;AF1=0.5;AC1=1;DP4=10,6,2,0;MQ=50;FQ=5.8;PV4=0.53,0.22,1,1	GT:PL:GQ	0/1:39,0,255:38											SAM	435	No hit in this database						No hit in this database		No hit in this database				No hit in this database		No hit in this database
Sp1_comp1122874_c0_seq1	115	.	TATAATTCCA	TA	58.5	.	INDEL;DP=11;VDB=0.0298;AF1=0.5;AC1=1;DP4=1,2,2,1;MQ=49;FQ=61.5;PV4=1,0.00079,0.1,1	GT:PL:GQ	0/1:96,0,124:99											SAM	300	No hit in this database						No hit in this database		No hit in this database				No hit in this database		No hit in this database
Sp1_comp1124132_c0_seq1	217	.	CAAAAAA	CAAAAAAA,CAAAAAAAA	57.5	.	INDEL;DP=93;VDB=0.0380;AF1=0.5;AC1=1;DP4=11,10,29,25;MQ=46;FQ=11.8;PV4=1,1,8.3e-05,1	GT:PL:GQ	0/1:95,0,46,9,16,63:49	Sp1_comp1124132_c0_seq1	217	.	C	CA	1796.91	PASS	AC=3;AF=0.500;AN=6;BaseQRankSum=0.861;DP=102;FS=1.894;MLEAC=1;MLEAF=0.167;MQ=60.00;MQ0=0;MQRankSum=0.558;QD=17.62;RPA=6,7;RU=A;ReadPosRankSum=-0.897;STR	GT:AD:DP:GQ:MLPSAC:MLPSAF:PL	0/0/0/1/1/1:27,70:96:87:3:0.500:1899,264,87,0,2147483499,2147483499,2147483499	SG	509	No hit in this database						No hit in this database		No hit in this database				No hit in this database		No hit in this database
Sp1_comp1124132_c0_seq1	216	.	AC	A	25.5	.	INDEL;DP=97;VDB=0.0380;AF1=0.5;AC1=1;DP4=12,10,0,6;MQ=48;FQ=28.5;PV4=0.024,0.0064,1.6e-06,1.3e-07	GT:PL:GQ	0/1:63,0,255:66											SAM	509	No hit in this database						No hit in this database		No hit in this database				No hit in this database		No hit in this database
Sp1_comp1126541_c0_seq1	120	.	CCATCA	CCATCATCA	10.8	.	INDEL;DP=2;VDB=0.0057;AF1=1;AC1=2;DP4=0,0,1,0;MQ=60;FQ=-37.5	GT:PL:GQ	1/1:48,3,0:5											SAM	343	No hit in this database						gi|460371610|ref|XP_004231628.1|	PREDICTED: uncharacterized transporter sll0355-like [Solanum lycopersicum]	AT3G02690.1	nodulin MtN21 /EamA-like transporter family protein		nodulin MtN21 /EamA-like transporter family protein; LOCATED IN: chloroplast, membrane; EXPRESSED IN: 22 plant structures; EXPRESSED DURING: 13 growth stages; CONTAINS InterPro DOMAIN/s: Protein of unknown function DUF6, transmembrane (InterPro:IPR000620); Has 18949 Blast hits to 18894 proteins in 2006 species: Archae - 336; Bacteria - 13590; Metazoa - 17; Fungi - 4; Plants - 207; Viruses - 0; Ot…	cassava4.1_008977m|PACid:17979467	nodulin MtN21 /EamA-like transporter family protein	PGSC0003DMP400037183|PACid:24428104	nodulin MtN21 /EamA-like transporter family protein
Sp1_comp1126782_c0_seq1	37	.	GCCC	GCC	98.7	.	INDEL;DP=5;VDB=0.0016;AF1=1;AC1=2;DP4=0,0,3,2;MQ=58;FQ=-49.5	GT:PL:GQ	1/1:139,15,0:27											SAM	219	No hit in this database						No hit in this database		No hit in this database				No hit in this database		No hit in this database
Sp1_comp1131466_c0_seq1	144	.	CAA	CA	83.5	.	INDEL;DP=7;VDB=0.0298;AF1=0.5;AC1=1;DP4=0,2,3,2;MQ=48;FQ=16.6;PV4=0.43,0.086,0.1,1	GT:PL:GQ	0/1:121,0,51:54											SAM	224	No hit in this database						No hit in this database		No hit in this database				No hit in this database		No hit in this database
Sp1_comp1131914_c0_seq1	112	.	A	AT	193.79	PASS	AC=6;AF=1.00;AN=6;DP=5;FS=0.000;MLEAC=6;MLEAF=1.00;MQ=60.00;MQ0=0;QD=31.14	GT:AD:DP:GQ:MLPSAC:MLPSAF:PL	1/1/1/1/1/1:0,5:5:4:6:1.00:227,39,24,15,9,4,0											GATK	250	No hit in this database						No hit in this database		No hit in this database				No hit in this database		No hit in this database
Sp1_comp1132457_c0_seq1	52	.	CTT	CTTT	99.6	.	INDEL;DP=13;VDB=0.0014;AF1=1;AC1=2;DP4=0,0,2,4;MQ=36;FQ=-52.5	GT:PL:GQ	1/1:140,18,0:33											SAM	212	No hit in this database						No hit in this database		No hit in this database				No hit in this database		No hit in this database
Sp1_comp1134297_c0_seq1	91	.	CT	C	24.4	.	INDEL;DP=41;VDB=0.0000;AF1=1;AC1=2;DP4=0,0,3,0;MQ=44;FQ=-43.5	GT:PL:GQ	1/1:64,9,0:15											SAM	306	No hit in this database						No hit in this database		No hit in this database				No hit in this database		No hit in this database
Sp1_comp1135766_c0_seq1	156	.	CGCAGC	CGCAGCAGC	89.5	.	INDEL;DP=6;VDB=0.0399;AF1=0.5;AC1=1;DP4=1,1,2,1;MQ=47;FQ=27.5;PV4=1,1,1,1	GT:PL:GQ	0/1:127,0,62:65											SAM	252	SPGI:SNFRFM4LP02S7MNB	UniRef100_UPI00019833D9	PREDICTED: hypothetical protein n=1 Tax=Vitis vinifera RepID=UPI00019833D9	-No-Hit-		---NA---	gi|462423864|gb|EMJ28127.1|	hypothetical protein PRUPE_ppa015738mg, partial [Prunus persica]	No hit in this database				cassava4.1_005848m|PACid:17971376	UDP-Glycosyltransferase superfamily protein	PGSC0003DMP400023155|PACid:24386962	UDP-Glycosyltransferase superfamily protein
Sp1_comp1138230_c0_seq1	283	.	TAAAAAAAAA	TAAAAAAAAAAA,TAAAAAAAAAAAA	34	.	INDEL;DP=6;VDB=0.0284;AF1=1;AC1=2;DP4=0,0,2,3;MQ=49;FQ=-46.5	GT:PL:GQ	1/1:92,30,18,69,0,66:21											SAM	404	No hit in this database						No hit in this database		No hit in this database				No hit in this database		No hit in this database
Sp1_comp1138230_c0_seq1	95	.	GAAAAAAA	GAAAAA,GAAAAAAAA	61.6	.	INDEL;DP=11;VDB=0.0400;AF1=1;AC1=2;DP4=1,0,6,3;MQ=52;FQ=-39.5;PV4=1,1,1,0.2	GT:PL:GQ	1/1:114,19,14,99,0,98:9											SAM	404	No hit in this database						No hit in this database		No hit in this database				No hit in this database		No hit in this database
Sp1_comp1143617_c0_seq1	63	.	GAAAAAAAAA	GAAAAAAAAAA,GAAAAAAAAAAA,GAAAAAAAAAAAA	30.5	.	INDEL;DP=134;VDB=0.0118;AF1=1;AC1=2;DP4=0,1,27,28;MQ=50;FQ=-139;PV4=1,1,0.47,1	GT:PL:GQ	1/1:128,161,57,63,5,35,85,84,0,77:99											SAM	216	SPGI:CN09517	UniRef100_Q9MB14	Polyphenol oxidase II, chloroplastic n=1 Tax=Ipomoea batatas RepID=PPO2_IPOBA	-No-Hit-	No Matching Hit found	polyphenol oxidase	No hit in this database		No hit in this database				No hit in this database		No hit in this database
Sp1_comp1144095_c0_seq1	65	.	CTTTAATTT	CTTT	97.4	.	INDEL;DP=3;VDB=0.0220;AF1=1;AC1=2;DP4=0,0,2,1;MQ=50;FQ=-43.5	GT:PL:GQ	1/1:137,9,0:16											SAM	351	No hit in this database						gi|147858692|emb|CAN78880.1|	hypothetical protein VITISV_024991 [Vitis vinifera]	AT4G23160.1	cysteine-rich RLK (RECEPTOR-like protein kinase) 8	Encodes a cysteine-rich receptor-like protein kinase.	cysteine-rich RLK (RECEPTOR-like protein kinase) 8 (CRK8); FUNCTIONS IN: kinase activity; INVOLVED IN: protein amino acid phosphorylation; CONTAINS InterPro DOMAIN/s: Protein kinase, ATP binding site (InterPro:IPR017441), Reverse transcriptase, RNA-dependent DNA polymerase (InterPro:IPR013103), Serine/threonine-protein kinase domain (InterPro:IPR002290), Protein of unknown function DUF26 (InterPr…	cassava4.1_000824m|PACid:17960905	RNA helicase family protein	PGSC0003DMP400007993|PACid:24395871	cysteine-rich RLK (RECEPTOR-like protein kinase) 8
Sp1_comp1144511_c0_seq1	136	.	CAAAA	CAAA	111	.	INDEL;DP=10;VDB=0.0345;AF1=1;AC1=2;DP4=0,0,4,4;MQ=49;FQ=-58.5	GT:PL:GQ	1/1:152,24,0:45	Sp1_comp1144511_c0_seq1	136	.	CA	C	280.99	PASS	AC=6;AF=1.00;AN=6;DP=8;FS=0.000;MLEAC=6;MLEAF=1.00;MQ=60.00;MQ0=0;QD=29.17;RPA=4,3;RU=A;STR	GT:AD:DP:GQ:MLPSAC:MLPSAF:PL	1/1/1/1/1/1:0,8:8:6:6:1.00:315,62,38,24,14,6,0	SG	331	No hit in this database						No hit in this database		No hit in this database				No hit in this database		No hit in this database
Sp1_comp1144970_c0_seq1	169	.	AGTACTCTGTACTCT	AGTACTCT	214	.	INDEL;DP=27;VDB=0.0345;AF1=1;AC1=2;DP4=0,0,10,5;MQ=50;FQ=-79.5	GT:PL:GQ	1/1:255,45,0:87	Sp1_comp1144970_c0_seq1	169	.	AGTACTCT	A	1701.03	PASS	AC=6;AF=1.00;AN=6;DP=23;FS=0.000;MLEAC=6;MLEAF=1.00;MQ=60.00;MQ0=0;QD=31.70;RPA=2,1;RU=GTACTCT;STR	GT:AD:DP:GQ:MLPSAC:MLPSAF:PL	1/1/1/1/1/1:0,18:23:14:6:1.00:1736,140,86,54,32,14,0	SG	278	No hit in this database						No hit in this database		No hit in this database				No hit in this database		No hit in this database
Sp1_comp1144970_c0_seq1	33	.	TTCT	TT	112	.	INDEL;DP=6;VDB=0.0031;AF1=0.5;AC1=1;DP4=2,0,0,4;MQ=60;FQ=58.5;PV4=0.067,0.00011,1,1	GT:PL:GQ	0/1:150,0,93:96											SAM	278	No hit in this database						No hit in this database		No hit in this database				No hit in this database		No hit in this database
Sp1_comp1145103_c0_seq1	111	.	ATT	ATTT	3.81	.	INDEL;DP=1;AF1=1;AC1=2;DP4=0,0,1,0;MQ=60;FQ=-37.5	GT:PL:GQ	0/1:39,3,0:4											SAM	229	No hit in this database						No hit in this database		No hit in this database				No hit in this database		No hit in this database
Sp1_comp1145317_c0_seq1	562	.	AGGG	AGGGG	138	.	INDEL;DP=18;VDB=0.0392;AF1=0.6243;AC1=1;DP4=2,0,4,6;MQ=44;FQ=-30.5;PV4=0.45,1,0.092,0.19	GT:PL:GQ	0/1:175,0,4:7	Sp1_comp1145317_c0_seq1	562	.	A	AG	414.7	PASS	AC=5;AF=0.833;AN=6;BaseQRankSum=-0.594;DP=17;FS=0.000;MLEAC=5;MLEAF=0.833;MQ=59.01;MQ0=0;MQRankSum=0.425;QD=24.39;RPA=3,4;RU=G;ReadPosRankSum=0.255;STR	GT:AD:DP:GQ:MLPSAC:MLPSAF:PL	0/1/1/1/1/1:2,13:17:7:5:0.833:449,77,40,19,7,0,63	SG	653	No hit in this database						No hit in this database		No hit in this database				No hit in this database		No hit in this database
Sp1_comp1145317_c0_seq1	605	.	GTTATTCCTTCTTTTTT	GTTTTT,GTTT,GTT	67.4	.	INDEL;DP=8;VDB=0.0033;AF1=1;AC1=2;DP4=0,0,2,4;MQ=43;FQ=-43.5	GT:PL:GQ	1/1:181,83,74,108,0,102,153,49,75,150:16											SAM	653	No hit in this database						No hit in this database		No hit in this database				No hit in this database		No hit in this database
Sp1_comp1145319_c0_seq1	278	.	GATCTAT	GATCTATCATCTAT	3.25	.	INDEL;DP=4;VDB=0.0049;AF1=0.5;AC1=1;DP4=1,2,1,0;MQ=45;FQ=5.09;PV4=1,1,1,1	GT:PL:GQ	0/1:38,0,102:37											SAM	317	No hit in this database						No hit in this database		No hit in this database				No hit in this database		No hit in this database
Sp1_comp1145339_c0_seq1	186	.	GTTT	GTTTT	170	.	INDEL;DP=12;VDB=0.0066;AF1=1;AC1=2;DP4=0,0,2,8;MQ=48;FQ=-64.5	GT:PL:GQ	1/1:211,30,0:57											SAM	237	No hit in this database						No hit in this database		No hit in this database				No hit in this database		No hit in this database
Sp1_comp1145341_c0_seq1	101	.	CA	CATAA	214	.	INDEL;DP=21;VDB=0.0216;AF1=1;AC1=2;DP4=0,0,7,14;MQ=48;FQ=-97.5	GT:PL:GQ	1/1:255,63,0:99	Sp1_comp1145341_c0_seq1	101	.	C	CATA	1275.95	PASS	AC=6;AF=1.00;AN=6;DP=21;FS=0.000;MLEAC=6;MLEAF=1.00;MQ=60.00;MQ0=0;QD=22.36	GT:AD:DP:GQ:MLPSAC:MLPSAF:PL	1/1/1/1/1/1:0,21:21:17:6:1.00:1311,163,100,63,37,17,0	SG	205	No hit in this database						No hit in this database		No hit in this database				No hit in this database		No hit in this database
Sp1_comp1145507_c0_seq1	187	.	GTAC	GTACAGGATAC	22.5	.	INDEL;DP=1;AF1=1;AC1=2;DP4=0,0,0,1;MQ=60;FQ=-37.5	GT:PL:GQ	1/1:60,3,0:6											SAM	233	No hit in this database						No hit in this database		No hit in this database				No hit in this database		No hit in this database
Sp1_comp1145671_c0_seq1	263	.	CACGACGA	CACGA	58.2	.	INDEL;DP=2;VDB=0.0088;AF1=1;AC1=2;DP4=0,0,1,1;MQ=60;FQ=-40.5	GT:PL:GQ	1/1:97,6,0:10											SAM	332	No hit in this database						gi|297740144|emb|CBI30326.3|	unnamed protein product [Vitis vinifera]	No hit in this database				cassava4.1_022973m|PACid:17992322	Long-chain fatty alcohol dehydrogenase family protein	No hit in this database
Sp1_comp1145708_c0_seq1	180	.	C	CACCG	109	.	INDEL;DP=12;VDB=0.0271;AF1=1;AC1=2;DP4=0,0,2,4;MQ=38;FQ=-52.5	GT:PL:GQ	1/1:149,18,0:33	Sp1_comp1145708_c0_seq1	180	.	C	CACCG	857.31	PASS	AC=6;AF=1.00;AN=6;DP=12;FS=0.000;MLEAC=6;MLEAF=1.00;MQ=60.00;MQ0=0;QD=27.40	GT:AD:DP:GQ:MLPSAC:MLPSAF:PL	1/1/1/1/1/1:0,12:12:10:6:1.00:892,93,57,36,21,10,0	SG	378	No hit in this database						No hit in this database		No hit in this database				No hit in this database		No hit in this database
Sp1_comp1145728_c0_seq1	250	.	CCTG	CCTGCCATGGCTG	7.35	.	INDEL;DP=5;VDB=0.0066;AF1=0.5;AC1=1;DP4=0,1,1,0;MQ=49;FQ=5.98;PV4=1,1,1,1	GT:PL:GQ	0/1:44,0,41:42											SAM	284	No hit in this database						No hit in this database		No hit in this database				No hit in this database		No hit in this database
Sp1_comp1145798_c0_seq1	238	.	ATTTT	ATTT	3.25	.	INDEL;DP=93;VDB=0.0298;AF1=0.5;AC1=1;DP4=18,24,7,3;MQ=49;FQ=5.09;PV4=0.17,0.36,1,0.053	GT:PL:GQ	0/1:38,0,180:37											SAM	396	SPGI:SNDV034775.1	UniRef100_B9H5E3	Predicted protein n=1 Tax=Populus trichocarpa RepID=B9H5E3_POPTR	tr|Q9SGR6|Q9SGR6_ARATH	AT1G76160 protein OS=Arabidopsis thaliana GN=AT1G76160		gi|388515321|gb|AFK45722.1|	unknown [Lotus japonicus]	AT1G41830.1	SKU5-similar 6		SKU5-similar 6 (SKS6); FUNCTIONS IN: pectinesterase activity; INVOLVED IN: oxidation reduction; LOCATED IN: apoplast, cell wall, membrane, plant-type cell wall; EXPRESSED IN: 23 plant structures; EXPRESSED DURING: 13 growth stages; CONTAINS InterPro DOMAIN/s: Cupredoxin (InterPro:IPR008972), Multicopper oxidase, type 2 (InterPro:IPR011706), Multicopper oxidase, type 3 (InterPro:IPR011707), Multic…	cassava4.1_020080m|PACid:17990170	SKU5 similar 5	PGSC0003DMP400051060|PACid:24378515	SKU5-similar 6
Sp1_comp1145798_c0_seq1	249	.	CATTTAA	CATTTAATTTAA	217	.	INDEL;DP=94;VDB=0.0298;AF1=0.5;AC1=1;DP4=17,30,4,11;MQ=48;FQ=217;PV4=0.55,1,1,0.4	GT:PL:GQ	0/1:255,0,255:99											SAM	396	SPGI:SNDV034775.1	UniRef100_B9H5E3	Predicted protein n=1 Tax=Populus trichocarpa RepID=B9H5E3_POPTR	tr|Q9SGR6|Q9SGR6_ARATH	AT1G76160 protein OS=Arabidopsis thaliana GN=AT1G76160		gi|388515321|gb|AFK45722.1|	unknown [Lotus japonicus]	AT1G41830.1	SKU5-similar 6		SKU5-similar 6 (SKS6); FUNCTIONS IN: pectinesterase activity; INVOLVED IN: oxidation reduction; LOCATED IN: apoplast, cell wall, membrane, plant-type cell wall; EXPRESSED IN: 23 plant structures; EXPRESSED DURING: 13 growth stages; CONTAINS InterPro DOMAIN/s: Cupredoxin (InterPro:IPR008972), Multicopper oxidase, type 2 (InterPro:IPR011706), Multicopper oxidase, type 3 (InterPro:IPR011707), Multic…	cassava4.1_020080m|PACid:17990170	SKU5 similar 5	PGSC0003DMP400051060|PACid:24378515	SKU5-similar 6
Sp1_comp1145798_c0_seq1	253	.	TAAA	TA	217	.	INDEL;DP=92;VDB=0.0271;AF1=0.5;AC1=1;DP4=18,31,4,12;MQ=48;FQ=217;PV4=0.55,0.28,1,1	GT:PL:GQ	0/1:255,0,255:99											SAM	396	SPGI:SNDV034775.1	UniRef100_B9H5E3	Predicted protein n=1 Tax=Populus trichocarpa RepID=B9H5E3_POPTR	tr|Q9SGR6|Q9SGR6_ARATH	AT1G76160 protein OS=Arabidopsis thaliana GN=AT1G76160		gi|388515321|gb|AFK45722.1|	unknown [Lotus japonicus]	AT1G41830.1	SKU5-similar 6		SKU5-similar 6 (SKS6); FUNCTIONS IN: pectinesterase activity; INVOLVED IN: oxidation reduction; LOCATED IN: apoplast, cell wall, membrane, plant-type cell wall; EXPRESSED IN: 23 plant structures; EXPRESSED DURING: 13 growth stages; CONTAINS InterPro DOMAIN/s: Cupredoxin (InterPro:IPR008972), Multicopper oxidase, type 2 (InterPro:IPR011706), Multicopper oxidase, type 3 (InterPro:IPR011707), Multic…	cassava4.1_020080m|PACid:17990170	SKU5 similar 5	PGSC0003DMP400051060|PACid:24378515	SKU5-similar 6
Sp1_comp1145827_c0_seq1	20	.	TGGG	TGG	12.7	.	INDEL;DP=3;VDB=0.0060;AF1=0.501;AC1=1;DP4=1,0,1,1;MQ=55;FQ=-10.9;PV4=1,0.15,0.33,1	GT:PL:GQ	0/1:50,0,24:27											SAM	422	No hit in this database						No hit in this database		No hit in this database				No hit in this database		No hit in this database
Sp1_comp1145987_c0_seq1	185	.	CAAAAA	CAAAA	44.7	.	INDEL;DP=6;VDB=0.0066;AF1=1;AC1=2;DP4=0,0,3,2;MQ=50;FQ=-49.5	GT:PL:GQ	1/1:85,15,0:27	Sp1_comp1145987_c0_seq1	185	.	CA	C	462.3	PASS	AC=6;AF=1.00;AN=6;DP=13;FS=0.000;MLEAC=6;MLEAF=1.00;MQ=60.00;MQ0=0;QD=30.03;RPA=5,4;RU=A;STR	GT:AD:DP:GQ:MLPSAC:MLPSAF:PL	1/1/1/1/1/1:0,13:13:10:6:1.00:497,101,62,39,23,10,0	SG	387	No hit in this database						No hit in this database		No hit in this database				No hit in this database		No hit in this database
Sp1_comp1145994_c0_seq1	177	.	GGTGT	GGT	214	.	INDEL;DP=20;VDB=0.0099;AF1=1;AC1=2;DP4=0,0,9,10;MQ=46;FQ=-91.5	GT:PL:GQ	1/1:255,57,0:99											SAM	236	No hit in this database						No hit in this database		No hit in this database				No hit in this database		No hit in this database
Sp1_comp1146036_c0_seq1	198	.	GTTTTTT	GTTTTTTTT,GTTTTTTT	53.7	.	INDEL;DP=19;VDB=0.0322;AF1=1;AC1=2;DP4=0,0,6,7;MQ=45;FQ=-49.5	GT:PL:GQ	1/1:161,82,67,110,0,86:27											SAM	270	No hit in this database						No hit in this database		No hit in this database				No hit in this database		No hit in this database
Sp1_comp1146036_c0_seq1	249	.	TAGTACAGTA	TAGTA	3.66	.	INDEL;DP=4;VDB=0.0014;AF1=1;AC1=2;DP4=0,0,2,0;MQ=22;FQ=-40.5	GT:PL:GQ	1/1:40,6,0:4											SAM	270	No hit in this database						No hit in this database		No hit in this database				No hit in this database		No hit in this database
Sp1_comp1146036_c0_seq1	60	.	TAAAAAAAA	TAAAAAAAAAA,TAAAAAAAAA,TTAAAAAAAAAAA	9.74	.	INDEL;DP=10;VDB=0.0053;AF1=0.6243;AC1=1;DP4=1,1,7,1;MQ=50;FQ=-30.5;PV4=0.38,1,0.38,0.26	GT:PL:GQ	0/1:73,27,31,60,18,63,40,0,34,45:7											SAM	270	No hit in this database						No hit in this database		No hit in this database				No hit in this database		No hit in this database
Sp1_comp1146114_c0_seq1	78	.	GTTTTAGTCAACTTTCTTTTTTTTTTTGAGGAATTTTAGTCAACTTTC	GTTTTAGTCAACTTTC	131	.	INDEL;DP=8;VDB=0.0042;AF1=1;AC1=2;DP4=0,0,4,2;MQ=41;FQ=-52.5	GT:PL:GQ	1/1:171,18,0:33											SAM	275	No hit in this database						No hit in this database		No hit in this database				No hit in this database		No hit in this database
Sp1_comp1146138_c0_seq1	236	.	TGACG	TGACGACG	57.5	.	INDEL;DP=15;VDB=0.0322;AF1=0.5;AC1=1;DP4=3,9,2,1;MQ=48;FQ=60.5;PV4=0.24,1,1,1	GT:PL:GQ	0/1:95,0,255:98											SAM	435	No hit in this database						gi|460381281|ref|XP_004236380.1|	PREDICTED: ABC transporter B family member 19-like [Solanum lycopersicum]	AT3G28860.1	ATP binding cassette subfamily B19	Belongs to the family of ATP-binding cassette (ABC) transporters. Also known as AtMDR11 and PGP19. Possibly regulates auxin-dependent responses by influencing basipetal auxin transport in the root. Acts upstream of phyA in regulating hypocotyl elongation and gravitropic response. Exerts nonredundant, partially overlapping functions with the ABC transporter encoded by AtPGP1.	ATP binding cassette subfamily B19 (ABCB19); FUNCTIONS IN: ATPase activity, coupled to transmembrane movement of substances, auxin efflux transmembrane transporter activity; INVOLVED IN: in 14 processes; LOCATED IN: plasma membrane; EXPRESSED IN: 28 plant structures; EXPRESSED DURING: 13 growth stages; CONTAINS InterPro DOMAIN/s: ATPase, AAA+ type, core (InterPro:IPR003593), ABC transporter-like …	cassava4.1_026648m|PACid:17992500	ATP binding cassette subfamily B19	PGSC0003DMP400039733|PACid:24405321	ATP binding cassette subfamily B19
Sp1_comp1146157_c0_seq1	151	.	TGTTTGTGTCTAATTTCATTAGAGGTT	TGTT	21.5	.	INDEL;DP=32;VDB=0.0392;AF1=0.5;AC1=1;DP4=11,14,1,2;MQ=50;FQ=24.5;PV4=1,0.44,1,1	GT:PL:GQ	0/1:59,0,255:62											SAM	348	No hit in this database						No hit in this database		No hit in this database				No hit in this database		No hit in this database
Sp1_comp1146227_c0_seq1	51	.	GACACA	GACA	3.25	.	INDEL;DP=4;VDB=0.0110;AF1=0.5001;AC1=1;DP4=1,1,1,0;MQ=32;FQ=-5.1;PV4=1,0,1,0	GT:PL:GQ	0/1:38,0,32:35											SAM	267	No hit in this database						No hit in this database		No hit in this database				No hit in this database		No hit in this database
Sp1_comp1146390_c0_seq1	61	.	CA	CATA	70.5	.	INDEL;DP=8;VDB=0.0384;AF1=0.5;AC1=1;DP4=2,0,1,2;MQ=48;FQ=19.5;PV4=0.4,1,0.028,0.44	GT:PL:GQ	0/1:108,0,54:57											SAM	225	No hit in this database						No hit in this database		No hit in this database				No hit in this database		No hit in this database
Sp1_comp1146416_c0_seq1	146	.	ATGC	A	705.2	PASS	AC=5;AF=0.833;AN=6;BaseQRankSum=-1.504;DP=18;FS=0.000;MLEAC=5;MLEAF=0.833;MQ=59.53;MQ0=0;MQRankSum=0.116;QD=36.10;RPA=3,2;RU=TGC;ReadPosRankSum=-0.347;STR	GT:AD:DP:GQ:MLPSAC:MLPSAF:PL	0/1/1/1/1/1:1,14:18:11:5:0.833:740,91,50,26,11,0,38											GATK	419	No hit in this database						gi|50838659|dbj|BAD34494.1|	protein kinase [Ipomoea batatas]	AT1G75820.1	Leucine-rich receptor-like protein kinase family protein	Putative receptor kinase with an extracellular leucine-rich domain. Controls shoot and floral meristem size, and contributes to establish and maintain floral meristem identity. Negatively regulated by KAPP (kinase-associated protein phosphatase). CLV3 peptide binds directly CLV1 ectodomain.	CLAVATA 1 (CLV1); CONTAINS InterPro DOMAIN/s: Serine/threonine-protein kinase domain (InterPro:IPR002290), Leucine-rich repeat-containing N-terminal domain, type 2 (InterPro:IPR013210), Leucine-rich repeat (InterPro:IPR001611), Serine/threonine-protein kinase-like domain (InterPro:IPR017442), Serine/threonine-protein kinase, active site (InterPro:IPR008271), Protein kinase-like domain (InterPro:I…	cassava4.1_000983m|PACid:17960485	Leucine-rich receptor-like protein kinase family protein	PGSC0003DMP400017556|PACid:24385882	Leucine-rich receptor-like protein kinase family protein
Sp1_comp1146416_c0_seq1	314	.	TTG	T	686.3	PASS	AC=6;AF=1.00;AN=6;DP=17;FS=0.000;MLEAC=6;MLEAF=1.00;MQ=58.72;MQ0=0;QD=27.98	GT:AD:DP:GQ:MLPSAC:MLPSAF:PL	1/1/1/1/1/1:0,13:17:10:6:1.00:721,101,62,39,23,10,0											GATK	419	No hit in this database						gi|50838659|dbj|BAD34494.1|	protein kinase [Ipomoea batatas]	AT1G75820.1	Leucine-rich receptor-like protein kinase family protein	Putative receptor kinase with an extracellular leucine-rich domain. Controls shoot and floral meristem size, and contributes to establish and maintain floral meristem identity. Negatively regulated by KAPP (kinase-associated protein phosphatase). CLV3 peptide binds directly CLV1 ectodomain.	CLAVATA 1 (CLV1); CONTAINS InterPro DOMAIN/s: Serine/threonine-protein kinase domain (InterPro:IPR002290), Leucine-rich repeat-containing N-terminal domain, type 2 (InterPro:IPR013210), Leucine-rich repeat (InterPro:IPR001611), Serine/threonine-protein kinase-like domain (InterPro:IPR017442), Serine/threonine-protein kinase, active site (InterPro:IPR008271), Protein kinase-like domain (InterPro:I…	cassava4.1_000983m|PACid:17960485	Leucine-rich receptor-like protein kinase family protein	PGSC0003DMP400017556|PACid:24385882	Leucine-rich receptor-like protein kinase family protein
Sp1_comp1146416_c0_seq1	318	.	A	AAG,AGG	605.9	PASS	AC=3,3;AF=0.500,0.500;AN=6;DP=14;FS=0.000;MLEAC=2,1;MLEAF=0.333,0.167;MQ=58.45;MQ0=0;QD=32.49	GT:AD:DP:GQ:MLPSAC:MLPSAF	1/1/1/2/2/2:0,7,6:14:2:3,3:0.500,0.500											GATK	419	No hit in this database						gi|50838659|dbj|BAD34494.1|	protein kinase [Ipomoea batatas]	AT1G75820.1	Leucine-rich receptor-like protein kinase family protein	Putative receptor kinase with an extracellular leucine-rich domain. Controls shoot and floral meristem size, and contributes to establish and maintain floral meristem identity. Negatively regulated by KAPP (kinase-associated protein phosphatase). CLV3 peptide binds directly CLV1 ectodomain.	CLAVATA 1 (CLV1); CONTAINS InterPro DOMAIN/s: Serine/threonine-protein kinase domain (InterPro:IPR002290), Leucine-rich repeat-containing N-terminal domain, type 2 (InterPro:IPR013210), Leucine-rich repeat (InterPro:IPR001611), Serine/threonine-protein kinase-like domain (InterPro:IPR017442), Serine/threonine-protein kinase, active site (InterPro:IPR008271), Protein kinase-like domain (InterPro:I…	cassava4.1_000983m|PACid:17960485	Leucine-rich receptor-like protein kinase family protein	PGSC0003DMP400017556|PACid:24385882	Leucine-rich receptor-like protein kinase family protein
Sp1_comp1146589_c0_seq1	183	.	GAA	GA	146	.	INDEL;DP=207;VDB=0.0216;AF1=1;AC1=2;DP4=0,0,0,44;MQ=50;FQ=-167	GT:PL:GQ	1/1:187,132,0:99											SAM	276	No hit in this database						gi|460412689|ref|XP_004251730.1|	PREDICTED: uncharacterized protein LOC101261588 [Solanum lycopersicum]	No hit in this database				cassava4.1_017087m|PACid:17983522	Bifunctional inhibitor/lipid-transfer protein/seed storage 2S albumin superfamily protein	PGSC0003DMP400005194|PACid:24379834	Bifunctional inhibitor/lipid-transfer protein/seed storage 2S albumin superfamily protein
Sp1_comp1146589_c0_seq1	184	.	AAGAAGA	AA	214	.	INDEL;DP=143;VDB=0.0216;AF1=1;AC1=2;DP4=0,0,9,30;MQ=49;FQ=-152	GT:PL:GQ	1/1:255,117,0:99											SAM	276	No hit in this database						gi|460412689|ref|XP_004251730.1|	PREDICTED: uncharacterized protein LOC101261588 [Solanum lycopersicum]	No hit in this database				cassava4.1_017087m|PACid:17983522	Bifunctional inhibitor/lipid-transfer protein/seed storage 2S albumin superfamily protein	PGSC0003DMP400005194|PACid:24379834	Bifunctional inhibitor/lipid-transfer protein/seed storage 2S albumin superfamily protein
Sp1_comp1146589_c0_seq1	185	.	AGAAGAAAGGAAG	AGAAG	12.7	.	INDEL;DP=159;VDB=0.0216;AF1=1;AC1=2;DP4=0,0,0,1;MQ=50;FQ=-37.5	GT:PL:GQ	1/1:50,3,0:5											SAM	276	No hit in this database						gi|460412689|ref|XP_004251730.1|	PREDICTED: uncharacterized protein LOC101261588 [Solanum lycopersicum]	No hit in this database				cassava4.1_017087m|PACid:17983522	Bifunctional inhibitor/lipid-transfer protein/seed storage 2S albumin superfamily protein	PGSC0003DMP400005194|PACid:24379834	Bifunctional inhibitor/lipid-transfer protein/seed storage 2S albumin superfamily protein
Sp1_comp1146707_c0_seq1	108	.	TACACA	TACA	5.79	.	INDEL;DP=4;VDB=0.0332;AF1=0.5;AC1=1;DP4=1,1,0,1;MQ=54;FQ=8.18;PV4=1,1,1,1	GT:PL:GQ	0/1:42,0,70:43											SAM	209	No hit in this database						No hit in this database		No hit in this database				No hit in this database		No hit in this database
Sp1_comp1146803_c0_seq1	171	.	TA	TACATACATACACA	113	.	INDEL;DP=10;VDB=0.0392;AF1=0.5;AC1=1;DP4=3,2,3,1;MQ=49;FQ=116;PV4=1,1,1,1	GT:PL:GQ	0/1:151,0,185:99											SAM	314	No hit in this database						No hit in this database		No hit in this database				No hit in this database		No hit in this database
Sp1_comp1146865_c0_seq1	150	.	T	TC	86.5	.	INDEL;DP=26;VDB=0.0380;AF1=1;AC1=2;DP4=0,0,3,4;MQ=28;FQ=-55.5	GT:PL:GQ	1/1:127,21,0:39	Sp1_comp1146865_c0_seq1	150	.	T	TC	1055.92	PASS	AC=6;AF=1.00;AN=6;DP=27;FS=0.000;MLEAC=6;MLEAF=1.00;MQ=59.22;MQ0=0;QD=31.54	GT:AD:DP:GQ:MLPSAC:MLPSAF:PL	1/1/1/1/1/1:0,24:27:19:6:1.00:1091,187,115,72,42,19,0	SG	272	SPGI:SNFRFM4LP02QA7NP			-No-Hit-		---NA---	No hit in this database		No hit in this database				No hit in this database		No hit in this database
Sp1_comp1146865_c0_seq1	46	.	CAACCTGAAACATTTCAGT	C	214	.	INDEL;DP=18;VDB=0.0000;AF1=1;AC1=2;DP4=0,0,11,1;MQ=58;FQ=-70.5	GT:PL:GQ	1/1:255,36,0:69											SAM	272	SPGI:SNFRFM4LP02QA7NP			-No-Hit-		---NA---	No hit in this database		No hit in this database				No hit in this database		No hit in this database
Sp1_comp1146961_c0_seq1	170	.	TGG	TG	15.6	.	INDEL;DP=5;VDB=0.0190;AF1=0.5;AC1=1;DP4=2,1,1,1;MQ=49;FQ=18.5;PV4=1,0.2,0.14,1	GT:PL:GQ	0/1:53,0,92:56											SAM	227	SPGI:CN23466	no hit		-No-Hit-	No Matching Hit found	---NA---	No hit in this database		No hit in this database				No hit in this database		No hit in this database
Sp1_comp1147055_c0_seq1	370	.	CATCTAAT	C	182	.	INDEL;DP=9;VDB=0.0003;AF1=1;AC1=2;DP4=0,0,0,8;MQ=50;FQ=-58.5	GT:PL:GQ	1/1:223,24,0:45	Sp1_comp1147055_c0_seq1	370	.	CATCTAAT	C	965.01	PASS	AC=3;AF=0.500;AN=6;BaseQRankSum=-1.625;DP=21;FS=2.017;MLEAC=3;MLEAF=0.500;MQ=53.13;MQ0=0;MQRankSum=2.230;QD=19.69;ReadPosRankSum=0.718	GT:AD:DP:GQ:MLPSAC:MLPSAF:PL	0/0/0/1/1/1:10,10:20:5:3:0.500:998,26,5,0,5,25,910	SG	454	SPGI:CN10392	UniRef100_A5C5R2	Putative uncharacterized protein n=1 Tax=Vitis vinifera RepID=A5C5R2_VITVI	tr|Q8S4F6|Q8S4F6_ARATH	Putative uncharacterized protein At5g01220 OS=Arabidopsis thaliana GN=SQD2	sulfolipid synthase	No hit in this database		No hit in this database				No hit in this database		No hit in this database
Sp1_comp1147231_c0_seq1	119	.	TTTCTTCT	TTTCT	214	.	INDEL;DP=17;VDB=0.0271;AF1=1;AC1=2;DP4=0,0,6,9;MQ=41;FQ=-79.5	GT:PL:GQ	1/1:255,45,0:87	Sp1_comp1147231_c0_seq1	119	.	TTTC	T	1017.03	PASS	AC=6;AF=1.00;AN=6;DP=19;FS=0.000;MLEAC=6;MLEAF=1.00;MQ=60.00;MQ0=0;QD=29.68;RPA=2,1;RU=TTC;STR	GT:AD:DP:GQ:MLPSAC:MLPSAF:PL	1/1/1/1/1/1:0,18:19:14:6:1.00:1052,140,86,54,32,14,0	SG	292	No hit in this database						gi|147776052|emb|CAN63186.1|	hypothetical protein VITISV_037092 [Vitis vinifera]	AT5G19730.1	Pectin lyase-like superfamily protein		Pectin lyase-like superfamily protein; FUNCTIONS IN: pectinesterase activity; INVOLVED IN: cell wall modification; LOCATED IN: cell wall, plant-type cell wall, cytoplasm; EXPRESSED IN: 17 plant structures; EXPRESSED DURING: 8 growth stages; CONTAINS InterPro DOMAIN/s: Pectinesterase, active site (InterPro:IPR018040), Pectin lyase fold/virulence factor (InterPro:IPR011050), Pectinesterase, catalyt…	cassava4.1_010674m|PACid:17985727	Pectin lyase-like superfamily protein	No hit in this database
Sp1_comp1147231_c0_seq1	54	.	ACACCTTTTCTATTTCACC	ACACC	7.35	.	INDEL;DP=15;VDB=0.0011;AF1=0.5002;AC1=1;DP4=0,1,1,0;MQ=44;FQ=-5.27;PV4=1,1,1,1	GT:PL:GQ	0/1:44,0,31:35											SAM	292	No hit in this database						gi|147776052|emb|CAN63186.1|	hypothetical protein VITISV_037092 [Vitis vinifera]	AT5G19730.1	Pectin lyase-like superfamily protein		Pectin lyase-like superfamily protein; FUNCTIONS IN: pectinesterase activity; INVOLVED IN: cell wall modification; LOCATED IN: cell wall, plant-type cell wall, cytoplasm; EXPRESSED IN: 17 plant structures; EXPRESSED DURING: 8 growth stages; CONTAINS InterPro DOMAIN/s: Pectinesterase, active site (InterPro:IPR018040), Pectin lyase fold/virulence factor (InterPro:IPR011050), Pectinesterase, catalyt…	cassava4.1_010674m|PACid:17985727	Pectin lyase-like superfamily protein	No hit in this database
Sp1_comp1147231_c0_seq1	58	.	CTTT	CTTTAATTT	110	.	INDEL;DP=15;VDB=0.0033;AF1=0.5;AC1=1;DP4=1,1,3,1;MQ=44;FQ=21.5;PV4=1,1,1,1	GT:PL:GQ	0/1:148,0,56:59											SAM	292	No hit in this database						gi|147776052|emb|CAN63186.1|	hypothetical protein VITISV_037092 [Vitis vinifera]	AT5G19730.1	Pectin lyase-like superfamily protein		Pectin lyase-like superfamily protein; FUNCTIONS IN: pectinesterase activity; INVOLVED IN: cell wall modification; LOCATED IN: cell wall, plant-type cell wall, cytoplasm; EXPRESSED IN: 17 plant structures; EXPRESSED DURING: 8 growth stages; CONTAINS InterPro DOMAIN/s: Pectinesterase, active site (InterPro:IPR018040), Pectin lyase fold/virulence factor (InterPro:IPR011050), Pectinesterase, catalyt…	cassava4.1_010674m|PACid:17985727	Pectin lyase-like superfamily protein	No hit in this database
Sp1_comp1147303_c0_seq1	144	.	CA	CACACACACACATTATA	12.7	.	INDEL;DP=2;VDB=0.0165;AF1=1;AC1=2;DP4=0,0,0,1;MQ=50;FQ=-37.5	GT:PL:GQ	1/1:50,3,0:5											SAM	324	No hit in this database						No hit in this database		No hit in this database				No hit in this database		No hit in this database
Sp1_comp1147395_c0_seq1	119	.	AAT	AATAT	145	.	INDEL;DP=7;VDB=0.0393;AF1=0.5002;AC1=1;DP4=1,0,3,2;MQ=49;FQ=-4.45;PV4=1,1,0.35,0.42	GT:PL:GQ	0/1:183,0,32:35	Sp1_comp1147395_c0_seq1	119	.	A	AAT	286.02	PASS	AC=5;AF=0.833;AN=6;BaseQRankSum=-1.179;DP=10;FS=0.000;MLEAC=5;MLEAF=0.833;MQ=60.00;MQ0=0;MQRankSum=-1.179;QD=28.60;RPA=1,2;RU=AT;ReadPosRankSum=0.762;STR	GT:AD:DP:GQ:MLPSAC:MLPSAF:PL	0/1/1/1/1/1:2,7:10:1:5:0.833:318,35,16,6,1,0,80	SG	392	No hit in this database						No hit in this database		No hit in this database				No hit in this database		No hit in this database
Sp1_comp1147395_c0_seq1	189	.	ATTCTCATTTCTCA	ATTCTCA	215	.	INDEL;DP=7;VDB=0.0244;AF1=1;AC1=2;DP4=0,0,4,3;MQ=50;FQ=-55.5	GT:PL:GQ	1/1:255,21,0:39	Sp1_comp1147395_c0_seq1	189	.	ATTCTCAT	A	586.08	PASS	AC=6;AF=1.00;AN=6;DP=9;FS=0.000;MLEAC=6;MLEAF=1.00;MQ=60.00;MQ0=0;QD=27.91	GT:AD:DP:GQ:MLPSAC:MLPSAF:PL	1/1/1/1/1/1:0,7:9:6:6:1.00:620,54,33,21,12,6,0	SG	392	No hit in this database						No hit in this database		No hit in this database				No hit in this database		No hit in this database
Sp1_comp1147395_c0_seq1	36	.	CA	CAA	37.4	.	INDEL;DP=3;VDB=0.0040;AF1=1;AC1=2;DP4=0,0,2,1;MQ=45;FQ=-43.5	GT:PL:GQ	1/1:77,9,0:16											SAM	392	No hit in this database						No hit in this database		No hit in this database				No hit in this database		No hit in this database
Sp1_comp1147429_c0_seq1	171	.	TGTGGT	TGTGGTCAGTGGT	65.2	.	INDEL;DP=3;VDB=0.0163;AF1=1;AC1=2;DP4=0,0,1,1;MQ=53;FQ=-40.5	GT:PL:GQ	1/1:104,6,0:10											SAM	303	No hit in this database						No hit in this database		No hit in this database				No hit in this database		No hit in this database
Sp1_comp1147472_c0_seq1	157	.	TTATA	TTA	188	.	INDEL;DP=10;VDB=0.0066;AF1=0.5;AC1=1;DP4=1,1,2,5;MQ=50;FQ=38.5;PV4=1,0.036,0.31,0.25	GT:PL:GQ	0/1:226,0,73:76	Sp1_comp1147472_c0_seq1	157	.	TTA	T	404.41	PASS	AC=5;AF=0.833;AN=6;BaseQRankSum=0.000;DP=10;FS=0.000;MLEAC=5;MLEAF=0.833;MQ=58.31;MQ0=0;MQRankSum=0.480;QD=27.12;RPA=2,1;RU=TA;ReadPosRankSum=0.480;STR	GT:AD:DP:GQ:MLPSAC:MLPSAF:PL	0/1/1/1/1/1:2,8:10:2:5:0.833:437,42,20,8,2,0,79	SG	237	No hit in this database						No hit in this database		No hit in this database				No hit in this database		No hit in this database
Sp1_comp1147472_c0_seq1	25	.	CG	C	180	.	INDEL;DP=38;VDB=0.0000;AF1=0.5;AC1=1;DP4=8,8,5,6;MQ=57;FQ=183;PV4=1,0.43,0.23,1	GT:PL:GQ	0/1:218,0,255:99											SAM	237	No hit in this database						No hit in this database		No hit in this database				No hit in this database		No hit in this database
Sp1_comp1147583_c0_seq1	126	.	GCTATCAGTGGTTACATGTGAA	GCTATCAGTGGTTACATGTGAATACTATCAGTGGTTACATGTGAA	5.08	.	INDEL;DP=3;VDB=0.0163;AF1=0.5;AC1=1;DP4=2,0,1,0;MQ=54;FQ=7.36;PV4=1,1,0.33,1	GT:PL:GQ	0/1:41,0,93:41											SAM	460	No hit in this database						No hit in this database		No hit in this database				No hit in this database		No hit in this database
Sp1_comp1147736_c0_seq1	107	.	TAAAAAAA	TAAAAAAAAAA,TAAAAAAAAA	39.2	.	INDEL;DP=4;VDB=0.0022;AF1=1;AC1=2;DP4=0,0,2,2;MQ=45;FQ=-40.5	GT:PL:GQ	1/1:109,37,31,80,0,74:10											SAM	325	No hit in this database						No hit in this database		No hit in this database				No hit in this database		No hit in this database
Sp1_comp1147736_c0_seq1	160	.	CCAATCAACCGCAAT	CCAAT	12.7	.	INDEL;DP=4;VDB=0.0022;AF1=1;AC1=2;DP4=0,0,0,1;MQ=50;FQ=-37.5	GT:PL:GQ	1/1:50,3,0:5											SAM	325	No hit in this database						No hit in this database		No hit in this database				No hit in this database		No hit in this database
Sp1_comp1147800_c0_seq1	312	.	TAGGAAGTAA	T	553.63	PASS	AC=3;AF=0.500;AN=6;BaseQRankSum=2.219;DP=10;FS=0.000;MLEAC=3;MLEAF=0.500;MQ=59.80;MQ0=0;MQRankSum=-0.729;QD=18.45;ReadPosRankSum=-0.729	GT:AD:DP:GQ:MLPSAC:MLPSAF:PL	0/0/0/1/1/1:4,5:10:1:3:0.500:585,15,4,0,1,8,372											GATK	394	No hit in this database						No hit in this database		No hit in this database				No hit in this database		No hit in this database
Sp1_comp1148028_c0_seq1	85	.	AGGCGGCGGCGG	AGGCGGCGG	173	.	INDEL;DP=11;VDB=0.0081;AF1=0.5;AC1=1;DP4=4,1,4,2;MQ=52;FQ=148;PV4=1,0.003,1,1	GT:PL:GQ	0/1:211,0,183:99	Sp1_comp1148028_c0_seq1	85	.	AGGC	A	270.46	PASS	AC=3;AF=0.500;AN=6;BaseQRankSum=0.387;DP=11;FS=0.000;MLEAC=3;MLEAF=0.500;MQ=60.00;MQ0=0;MQRankSum=0.143;QD=24.59;RPA=3,2;RU=GGC;ReadPosRankSum=0.717;STR	GT:AD:DP:GQ:MLPSAC:MLPSAF:PL	0/0/0/1/1/1:5,6:11:1:3:0.500:302,18,4,0,1,11,246	SG	376	No hit in this database						gi|460396365|ref|XP_004243746.1|	PREDICTED: diacylglycerol O-acyltransferase 1-like [Solanum lycopersicum]	AT2G19450.1	membrane bound O-acyl transferase (MBOAT) family protein	Encodes Acyl-CoA:diacylglycerol acyltransferase (DGAT) catalyzes the final step of the triacylglycerol synthesis pathway. An insertion mutation in the TAG1 gene results in altered lipid phenotype. Role in senescence and seed development.	TRIACYLGLYCEROL BIOSYNTHESIS DEFECT 1 (TAG1); CONTAINS InterPro DOMAIN/s: Membrane bound O-acyl transferase, MBOAT (InterPro:IPR004299); Has 951 Blast hits to 945 proteins in 279 species: Archae - 0; Bacteria - 104; Metazoa - 315; Fungi - 305; Plants - 83; Viruses - 0; Other Eukaryotes - 144 (source: NCBI BLink).	cassava4.1_005675m|PACid:17990717	membrane bound O-acyl transferase (MBOAT) family protein	PGSC0003DMP400055685|PACid:24415360	membrane bound O-acyl transferase (MBOAT) family protein
Sp1_comp1148044_c0_seq1	167	.	C	CTTGAAACGGGGA	217	.	INDEL;DP=74;VDB=0.0140;AF1=0.5;AC1=1;DP4=17,7,35,15;MQ=44;FQ=217;PV4=1,1,1e-08,1	GT:PL:GQ	0/1:255,0,255:99	Sp1_comp1148044_c0_seq1	167	.	C	CTTGAAACGGGGA	6949.2	PASS	AC=4;AF=0.667;AN=6;BaseQRankSum=0.508;DP=67;FS=0.000;MLEAC=4;MLEAF=0.667;MQ=60.00;MQ0=0;MQRankSum=0.132;QD=25.93;ReadPosRankSum=-0.299	GT:AD:DP:GQ:MLPSAC:MLPSAF:PL	0/0/1/1/1/1:19,48:67:11:4:0.667:6984,213,87,27,0,11,3051	SG	261	No hit in this database						gi|460410705|ref|XP_004250761.1|	PREDICTED: probable sucrose-phosphate synthase 4-like [Solanum lycopersicum]	AT4G10120.2	Sucrose-phosphate synthase family protein	Encodes a protein with putative sucrose-phosphate synthase activity.	ATSPS4F; FUNCTIONS IN: transferase activity, transferring glycosyl groups; INVOLVED IN: biosynthetic process, sucrose metabolic process; LOCATED IN: plasma membrane; EXPRESSED IN: 19 plant structures; EXPRESSED DURING: 10 growth stages; CONTAINS InterPro DOMAIN/s: Sucrose-phosphate synthase (InterPro:IPR006380), Sucrose synthase (InterPro:IPR000368), Sucrose phosphate synthase, plant (InterPro:IP…	cassava4.1_000827m|PACid:17968570	Sucrose-phosphate synthase family protein	No hit in this database
Sp1_comp1148044_c0_seq1	97	.	CAAA	CAAATTAAA	3.8	.	INDEL;DP=7;VDB=0.0099;AF1=0.5;AC1=1;DP4=5,1,1,0;MQ=51;FQ=5.8;PV4=1,1,1,1	GT:PL:GQ	0/1:39,0,209:38											SAM	261	No hit in this database						gi|460410705|ref|XP_004250761.1|	PREDICTED: probable sucrose-phosphate synthase 4-like [Solanum lycopersicum]	AT4G10120.2	Sucrose-phosphate synthase family protein	Encodes a protein with putative sucrose-phosphate synthase activity.	ATSPS4F; FUNCTIONS IN: transferase activity, transferring glycosyl groups; INVOLVED IN: biosynthetic process, sucrose metabolic process; LOCATED IN: plasma membrane; EXPRESSED IN: 19 plant structures; EXPRESSED DURING: 10 growth stages; CONTAINS InterPro DOMAIN/s: Sucrose-phosphate synthase (InterPro:IPR006380), Sucrose synthase (InterPro:IPR000368), Sucrose phosphate synthase, plant (InterPro:IP…	cassava4.1_000827m|PACid:17968570	Sucrose-phosphate synthase family protein	No hit in this database
Sp1_comp1148216_c0_seq1	12	.	ATT	ATTT	28.2	.	INDEL;DP=3;VDB=0.0000;AF1=1;AC1=2;DP4=0,0,2,0;MQ=60;FQ=-40.5	GT:PL:GQ	1/1:67,6,0:10											SAM	251	No hit in this database						No hit in this database		No hit in this database				No hit in this database		No hit in this database
Sp1_comp1148216_c0_seq1	161	.	TTCATGG	TTCATGGCCTCATGG	34.5	.	INDEL;DP=9;VDB=0.0398;AF1=0.5;AC1=1;DP4=3,1,2,1;MQ=41;FQ=37.5;PV4=1,0.047,1,1	GT:PL:GQ	0/1:72,0,114:75											SAM	251	No hit in this database						No hit in this database		No hit in this database				No hit in this database		No hit in this database
Sp1_comp1148256_c0_seq1	18	.	GTTC	GTTCTTC	111	.	INDEL;DP=3;VDB=0.0000;AF1=1;AC1=2;DP4=0,0,3,0;MQ=60;FQ=-43.5	GT:PL:GQ	1/1:151,9,0:16											SAM	201	No hit in this database						No hit in this database		No hit in this database				No hit in this database		No hit in this database
Sp1_comp1148262_c0_seq1	418	.	GA	GAA	96	.	INDEL;DP=4;VDB=0.0143;AF1=1;AC1=2;DP4=0,0,3,1;MQ=46;FQ=-46.5	GT:PL:GQ	1/1:136,12,0:21											SAM	498	No hit in this database						gi|147798886|emb|CAN74964.1|	hypothetical protein VITISV_006810 [Vitis vinifera]	No hit in this database				cassava4.1_028745m|PACid:17963960	Heavy metal transport/detoxification superfamily protein	PGSC0003DMP400044170|PACid:24392405	PGSC0003DMP400044170
Sp1_comp1148418_c0_seq1	21	.	AGTGT	AGT	184	.	INDEL;DP=9;VDB=0.0000;AF1=0.5;AC1=1;DP4=1,0,3,3;MQ=59;FQ=5.8;PV4=1,0.058,0.36,1	GT:PL:GQ	0/1:222,0,39:42											SAM	294	No hit in this database						No hit in this database		No hit in this database				No hit in this database		No hit in this database
Sp1_comp1148418_c0_seq1	226	.	A	ATATCTT	100	.	INDEL;DP=15;VDB=0.0271;AF1=0.5;AC1=1;DP4=3,5,3,1;MQ=48;FQ=103;PV4=0.55,1,1,1	GT:PL:GQ	0/1:138,0,255:99											SAM	294	No hit in this database						No hit in this database		No hit in this database				No hit in this database		No hit in this database
Sp1_comp1148433_c0_seq1	85	.	ACCTCCTCCT	ACCTCCT	104	.	INDEL;DP=3;VDB=0.0050;AF1=1;AC1=2;DP4=0,0,3,0;MQ=57;FQ=-43.5	GT:PL:GQ	1/1:144,9,0:16											SAM	289	No hit in this database						No hit in this database		No hit in this database				No hit in this database		No hit in this database
Sp1_comp1148468_c0_seq1	195	.	GGAAAATC	GGAAAATCCGAAAATC	131	.	INDEL;DP=6;VDB=0.0325;AF1=0.505;AC1=1;DP4=0,1,2,2;MQ=49;FQ=-17.6;PV4=1,1,1,1	GT:PL:GQ	0/1:168,0,17:20	Sp1_comp1148468_c0_seq1	195	.	G	GGAAAATCC	604.36	PASS	AC=6;AF=1.00;AN=6;DP=7;FS=0.000;MLEAC=6;MLEAF=1.00;MQ=60.00;MQ0=0;QD=32.38	GT:AD:DP:GQ:MLPSAC:MLPSAF:PL	1/1/1/1/1/1:0,6:7:5:6:1.00:638,47,29,18,11,5,0	SG	397	No hit in this database						No hit in this database		No hit in this database				No hit in this database		No hit in this database
Sp1_comp1148468_c0_seq1	141	.	TAA	TAATAAA	71.5	.	INDEL;DP=5;VDB=0.0216;AF1=0.5;AC1=1;DP4=0,2,3,0;MQ=50;FQ=33.5;PV4=0.1,0.46,1,0.25	GT:PL:GQ	0/1:109,0,68:71											SAM	397	No hit in this database						No hit in this database		No hit in this database				No hit in this database		No hit in this database
Sp1_comp1148522_c0_seq1	68	.	TTTATTATTATTATTATTA	TTTATTATTATTATTA	143	.	INDEL;DP=28;VDB=0.0190;AF1=0.5;AC1=1;DP4=1,2,8,14;MQ=47;FQ=54.5;PV4=1,1,0.15,0.05	GT:PL:GQ	0/1:255,74,163:92											SAM	207	No hit in this database						No hit in this database		No hit in this database				No hit in this database		No hit in this database
Sp1_comp1148546_c0_seq1	98	.	AGGG	AGGGG	88.7	.	INDEL;DP=5;VDB=0.0042;AF1=1;AC1=2;DP4=0,0,4,1;MQ=54;FQ=-49.5	GT:PL:GQ	1/1:129,15,0:27	Sp1_comp1148546_c0_seq1	98	.	A	AG	163.79	PASS	AC=6;AF=1.00;AN=6;DP=5;FS=0.000;MLEAC=6;MLEAF=1.00;MQ=60.00;MQ0=0;QD=32.76;RPA=3,4;RU=G;STR	GT:AD:DP:GQ:MLPSAC:MLPSAF:PL	1/1/1/1/1/1:0,5:5:4:6:1.00:197,39,24,15,9,4,0	SG	467	No hit in this database						No hit in this database		No hit in this database				No hit in this database		No hit in this database
Sp1_comp1148556_c0_seq1	195	.	TAAAA	TAAAAA	91.5	.	INDEL;DP=16;VDB=0.0042;AF1=0.5;AC1=1;DP4=2,4,5,4;MQ=48;FQ=49.5;PV4=0.61,1,0.058,1	GT:PL:GQ	0/1:129,0,84:87											SAM	240	No hit in this database						No hit in this database		No hit in this database				No hit in this database		No hit in this database
Sp1_comp1148747_c0_seq1	176	.	TGAGA	TGA	127	.	INDEL;DP=8;VDB=0.0244;AF1=1;AC1=2;DP4=0,0,3,2;MQ=47;FQ=-49.5	GT:PL:GQ	1/1:167,15,0:27	Sp1_comp1148747_c0_seq1	176	.	TGA	T	406.75	PASS	AC=6;AF=1.00;AN=6;DP=9;FS=0.000;MLEAC=6;MLEAF=1.00;MQ=60.00;MQ0=0;QD=32.54;RPA=2,1;RU=GA;STR	GT:AD:DP:GQ:MLPSAC:MLPSAF:PL	1/1/1/1/1/1:0,9:9:7:6:1.00:441,70,43,27,16,7,0	SG	389	No hit in this database						No hit in this database		No hit in this database				No hit in this database		No hit in this database
Sp1_comp1148747_c0_seq1	281	.	TATGCAGACATGCAG	TATGCAG	135	.	INDEL;DP=9;VDB=0.0216;AF1=1;AC1=2;DP4=0,0,3,1;MQ=50;FQ=-46.5	GT:PL:GQ	1/1:175,12,0:21	Sp1_comp1148747_c0_seq1	281	.	TATGCAGAC	T	781.99	PASS	AC=6;AF=1.00;AN=6;DP=9;FS=0.000;MLEAC=6;MLEAF=1.00;MQ=59.67;MQ0=0;QD=32.58	GT:AD:DP:GQ:MLPSAC:MLPSAF:PL	1/1/1/1/1/1:0,8:9:6:6:1.00:816,62,38,24,14,6,0	SG	389	No hit in this database						No hit in this database		No hit in this database				No hit in this database		No hit in this database
Sp1_comp1148747_c0_seq1	201	.	CTGTA	C	414.99	PASS	AC=6;AF=1.00;AN=6;DP=11;FS=0.000;MLEAC=6;MLEAF=1.00;MQ=60.00;MQ0=0;QD=28.29	GT:AD:DP:GQ:MLPSAC:MLPSAF:PL	1/1/1/1/1/1:0,8:11:6:6:1.00:449,59,36,23,14,6,0											GATK	389	No hit in this database						No hit in this database		No hit in this database				No hit in this database		No hit in this database
Sp1_comp1148865_c0_seq1	201	.	A	ATT	5.08	.	INDEL;DP=3;VDB=0.0098;AF1=0.5;AC1=1;DP4=1,1,0,1;MQ=50;FQ=7.35;PV4=1,1,1,1	GT:PL:GQ	0/1:41,0,72:41											SAM	245	No hit in this database						No hit in this database		No hit in this database				No hit in this database		No hit in this database
Sp1_comp1149204_c0_seq1	128	.	AT	ATT	214	.	INDEL;DP=25;VDB=0.0398;AF1=1;AC1=2;DP4=0,2,10,10;MQ=49;FQ=-60.5;PV4=0.48,1,0.31,0.1	GT:PL:GQ	1/1:255,26,0:49	Sp1_comp1149204_c0_seq1	128	.	A	AT	325.92	PASS	AC=5;AF=0.833;AN=6;BaseQRankSum=-0.825;DP=11;FS=0.000;MLEAC=5;MLEAF=0.833;MQ=60.00;MQ0=0;MQRankSum=0.354;QD=29.63;RPA=1,2;RU=T;ReadPosRankSum=-0.825;STR	GT:AD:DP:GQ:MLPSAC:MLPSAF:PL	0/1/1/1/1/1:2,9:11:3:5:0.833:359,49,24,10,3,0,62	SG	232	No hit in this database						No hit in this database		No hit in this database				No hit in this database		No hit in this database
Sp1_comp1149204_c0_seq1	35	.	GAAAAAAA	GAAAAAAAAA	74.7	.	INDEL;DP=5;VDB=0.0049;AF1=1;AC1=2;DP4=0,0,2,3;MQ=58;FQ=-49.5	GT:PL:GQ	1/1:115,15,0:27											SAM	232	No hit in this database						No hit in this database		No hit in this database				No hit in this database		No hit in this database
Sp1_comp1149283_c0_seq1	66	.	AC	A	64.4	.	INDEL;DP=3;VDB=0.0177;AF1=1;AC1=2;DP4=0,0,2,1;MQ=60;FQ=-43.5	GT:PL:GQ	1/1:104,9,0:16											SAM	209	No hit in this database						No hit in this database		No hit in this database				No hit in this database		No hit in this database
Sp1_comp1149336_c0_seq1	123	.	CTTT	CTT	76.6	.	INDEL;DP=9;VDB=0.0271;AF1=0.5163;AC1=1;DP4=1,0,2,4;MQ=48;FQ=-22.5;PV4=0.43,0.076,1,1	GT:PL:GQ	0/1:114,0,12:15	Sp1_comp1149336_c0_seq1	123	.	CT	C	237.58	PASS	AC=5;AF=0.833;AN=6;BaseQRankSum=0.747;DP=8;FS=0.000;MLEAC=5;MLEAF=0.833;MQ=60.00;MQ0=0;MQRankSum=0.747;QD=29.70;RPA=3,2;RU=T;ReadPosRankSum=0.747;STR	GT:AD:DP:GQ:MLPSAC:MLPSAF:PL	0/1/1/1/1/1:1,7:8:4:5:0.833:271,42,22,11,4,0,27	SG	438	SPGI:CN28012	UniRef100_D1HNG7	Whole genome shotgun sequence of line PN40024, scaffold_50.assembly12x (Fragment) n=1 Tax=Vitis vinifera RepID=D1HNG7_VITVI	tr|Q9CAD5|Q9CAD5_ARATH	Putative uncharacterized protein F24D7.11 OS=Arabidopsis thaliana GN=At1g63700	protein	No hit in this database		No hit in this database				No hit in this database		No hit in this database
Sp1_comp1149336_c0_seq1	253	.	GTTATACTTAT	GTTAT	218	.	INDEL;DP=14;VDB=0.0345;AF1=0.5102;AC1=1;DP4=0,1,8,3;MQ=50;FQ=-20.6;PV4=0.33,6.8e-05,1,0.3	GT:PL:GQ	0/1:255,0,14:17	Sp1_comp1149336_c0_seq1	253	.	GTTATAC	G	922.54	PASS	AC=5;AF=0.833;AN=6;BaseQRankSum=0.290;DP=14;FS=0.000;MLEAC=5;MLEAF=0.833;MQ=60.00;MQ0=0;MQRankSum=-0.869;QD=32.95;ReadPosRankSum=-1.738	GT:AD:DP:GQ:MLPSAC:MLPSAF:PL	0/1/1/1/1/1:1,11:14:8:5:0.833:957,70,38,20,8,0,72	SG	438	SPGI:CN28012	UniRef100_D1HNG7	Whole genome shotgun sequence of line PN40024, scaffold_50.assembly12x (Fragment) n=1 Tax=Vitis vinifera RepID=D1HNG7_VITVI	tr|Q9CAD5|Q9CAD5_ARATH	Putative uncharacterized protein F24D7.11 OS=Arabidopsis thaliana GN=At1g63700	protein	No hit in this database		No hit in this database				No hit in this database		No hit in this database
Sp1_comp1149609_c0_seq1	224	.	GGTTAATG	GG	197	.	INDEL;DP=7;VDB=0.0244;AF1=1;AC1=2;DP4=0,0,3,3;MQ=47;FQ=-52.5	GT:PL:GQ	1/1:237,18,0:33	Sp1_comp1149609_c0_seq1	224	.	GGTTAAT	G	520.36	PASS	AC=6;AF=1.00;AN=6;DP=7;FS=0.000;MLEAC=6;MLEAF=1.00;MQ=60.00;MQ0=0;QD=28.76	GT:AD:DP:GQ:MLPSAC:MLPSAF:PL	1/1/1/1/1/1:0,6:7:5:6:1.00:554,47,29,18,11,5,0	SG	458	No hit in this database						No hit in this database		No hit in this database				No hit in this database		No hit in this database
Sp1_comp1149609_c0_seq1	120	.	TA	TAAAAAAAAAAA	36.5	.	INDEL;DP=7;VDB=0.0392;AF1=0.5013;AC1=1;DP4=1,0,1,1;MQ=54;FQ=-11.8;PV4=1,1,0,1	GT:PL:GQ	0/1:74,0,23:26											SAM	458	No hit in this database						No hit in this database		No hit in this database				No hit in this database		No hit in this database
Sp1_comp1149609_c0_seq1	122	.	TAAAAAAA	TAAAAAAAAA,TAAAAAAAAAAAAAAAAA	55	.	INDEL;DP=7;VDB=0.0365;AF1=1;AC1=2;DP4=0,0,3,3;MQ=50;FQ=-46.5	GT:PL:GQ	1/1:177,94,82,95,0,89:21											SAM	458	No hit in this database						No hit in this database		No hit in this database				No hit in this database		No hit in this database
Sp1_comp1149609_c0_seq1	339	.	TAAA	TAA	41.4	.	INDEL;DP=3;VDB=0.0177;AF1=1;AC1=2;DP4=0,0,0,3;MQ=47;FQ=-43.5	GT:PL:GQ	1/1:81,9,0:16											SAM	458	No hit in this database						No hit in this database		No hit in this database				No hit in this database		No hit in this database
Sp1_comp1149888_c0_seq1	40	.	ATACTA	ATA	215	.	INDEL;DP=7;VDB=0.0000;AF1=1;AC1=2;DP4=0,0,5,2;MQ=59;FQ=-55.5	GT:PL:GQ	1/1:255,21,0:39											SAM	264	No hit in this database						No hit in this database		No hit in this database				No hit in this database		No hit in this database
Sp1_comp1149934_c0_seq1	132	.	CCTTTCTA	C	214	.	INDEL;DP=141;VDB=0.0322;AF1=1;AC1=2;DP4=1,1,54,83;MQ=49;FQ=-290;PV4=1,1,1,1	GT:PL:GQ	1/1:255,255,0:99	Sp1_comp1149934_c0_seq1	132	.	CCTTTCTA	C	11208.9	PASS	AC=5;AF=0.833;AN=6;BaseQRankSum=1.305;DP=116;FS=1.852;MLEAC=5;MLEAF=0.833;MQ=60.00;MQ0=0;MQRankSum=-0.068;QD=26.90;ReadPosRankSum=0.557	GT:AD:DP:GQ:MLPSAC:MLPSAF:PL	0/1/1/1/1/1:5,111:116:92:5:0.833:11244,741,411,222,92,0,318	SG	337	SPGI:CN11403	UniRef100_D1H1W9	Whole genome shotgun sequence of line PN40024, scaffold_0.assembly12x (Fragment) n=1 Tax=Vitis vinifera RepID=D1H1W9_VITVI	tr|Q9FM51|Q9FM51_ARAT	Genomic DNA, chromosome 5, P1 clone: MJH22 OS=Arabidopsis thaliana GN=At5g63010	nucleotide binding	No hit in this database		No hit in this database				No hit in this database		No hit in this database
Sp1_comp1150097_c0_seq1	183	.	GAAAAAAA	GAAAAAAAA,GAAAAAAAAA	16.7	.	INDEL;DP=12;VDB=0.0042;AF1=1;AC1=2;DP4=0,0,2,6;MQ=47;FQ=-52.5	GT:PL:GQ	1/1:87,48,30,53,0,47:29											SAM	233	No hit in this database						No hit in this database		No hit in this database				No hit in this database		No hit in this database
Sp1_comp1150357_c0_seq1	16	.	AATAT	AATATAT	22.5	.	INDEL;DP=1;AF1=1;AC1=2;DP4=0,0,1,0;MQ=60;FQ=-37.5	GT:PL:GQ	1/1:60,3,0:6											SAM	294	No hit in this database						No hit in this database		No hit in this database				No hit in this database		No hit in this database
Sp1_comp1150360_c0_seq1	168	.	AATTA	AA	12.7	.	INDEL;DP=1;AF1=1;AC1=2;DP4=0,0,0,1;MQ=50;FQ=-37.5	GT:PL:GQ	1/1:50,3,0:5											SAM	276	No hit in this database						No hit in this database		No hit in this database				No hit in this database		No hit in this database
Sp1_comp1151066_c0_seq1	217	.	GATTTGACTATTTGACTATT	GATTTGACTATT	214	.	INDEL;DP=14;VDB=0.0322;AF1=1;AC1=2;DP4=0,0,4,9;MQ=49;FQ=-73.5	GT:PL:GQ	1/1:255,39,0:75	Sp1_comp1151066_c0_seq1	217	.	GATTTGACT	G	1192.31	PASS	AC=6;AF=1.00;AN=6;DP=15;FS=0.000;MLEAC=6;MLEAF=1.00;MQ=60.00;MQ0=0;QD=29.81;RPA=2,1;RU=ATTTGACT;STR	GT:AD:DP:GQ:MLPSAC:MLPSAF:PL	1/1/1/1/1/1:0,12:15:10:6:1.00:1227,93,57,36,21,10,0	SG	347	SPGI:SNFRFM4LP02P3YHN	UniRef100_B6DUD0	Squalene synthase (Fragment) n=1 Tax=Linum usitatissimum RepID=B6DUD0_LINUS	sp|P53799|FDFT_ARATH	Squalene synthetase OS=Arabidopsis thaliana GN=SQS1	squalene synthase	No hit in this database		No hit in this database				No hit in this database		No hit in this database
Sp1_comp1151155_c0_seq1	177	.	GTATATATA	GTATATA	9.94	.	INDEL;DP=1;AF1=1;AC1=2;DP4=0,0,1,0;MQ=50;FQ=-37.5	GT:PL:GQ	1/1:47,3,0:5											SAM	222	No hit in this database						No hit in this database		No hit in this database				No hit in this database		No hit in this database
Sp1_comp1151278_c0_seq1	216	.	GAACAACAACA	GAACAACAACAACAACAACA	81.2	.	INDEL;DP=2;VDB=0.0153;AF1=1;AC1=2;DP4=0,0,1,1;MQ=60;FQ=-40.5	GT:PL:GQ	1/1:120,6,0:10											SAM	345	No hit in this database						gi|224108387|ref|XP_002314829.1|	predicted protein [Populus trichocarpa]	AT4G13050.1	Acyl-ACP thioesterase		Acyl-ACP thioesterase; FUNCTIONS IN: acyl carrier activity; INVOLVED IN: fatty acid biosynthetic process; LOCATED IN: chloroplast; EXPRESSED IN: 23 plant structures; EXPRESSED DURING: 13 growth stages; CONTAINS InterPro DOMAIN/s: Acyl-ACP thioesterase (InterPro:IPR002864); BEST Arabidopsis thaliana protein match is: fatA acyl-ACP thioesterase (TAIR:AT3G25110.1); Has 1268 Blast hits to 1268 protei…	cassava4.1_031072m|PACid:17976495	fatty acyl-ACP thioesterases B	PGSC0003DMP400059797|PACid:24389054	fatty acyl-ACP thioesterases B
Sp1_comp1151352_c0_seq1	53	.	A	AT	113	.	INDEL;DP=5;VDB=0.0001;AF1=1;AC1=2;DP4=0,0,4,1;MQ=58;FQ=-49.5	GT:PL:GQ	1/1:153,15,0:27											SAM	274	No hit in this database						No hit in this database		No hit in this database				No hit in this database		No hit in this database
Sp1_comp1151622_c0_seq1	165	.	AT	A	56.5	.	INDEL;DP=4;VDB=0.0287;AF1=0.5004;AC1=1;DP4=0,1,2,1;MQ=50;FQ=-7.4;PV4=1,0.0068,1,0.33	GT:PL:GQ	0/1:94,0,28:31											SAM	311	No hit in this database						No hit in this database		No hit in this database				No hit in this database		No hit in this database
Sp1_comp1151622_c0_seq1	64	.	ATTT	ATTTT	117	.	INDEL;DP=7;VDB=0.0365;AF1=1;AC1=2;DP4=0,0,2,4;MQ=55;FQ=-52.5	GT:PL:GQ	1/1:157,18,0:33											SAM	311	No hit in this database						No hit in this database		No hit in this database				No hit in this database		No hit in this database
Sp1_comp1151641_c0_seq1	96	.	A	AT	316.79	PASS	AC=4;AF=0.667;AN=6;BaseQRankSum=1.061;DP=15;FS=2.363;MLEAC=4;MLEAF=0.667;MQ=55.63;MQ0=0;MQRankSum=-1.061;QD=21.12;RPA=2,3;RU=T;ReadPosRankSum=-1.061;STR	GT:AD:DP:GQ:MLPSAC:MLPSAF:PL	0/0/1/1/1/1:4,10:14:2:4:0.667:349,44,18,5,0,2,126											GATK	267	No hit in this database						No hit in this database		No hit in this database				No hit in this database		No hit in this database
Sp1_comp1151758_c0_seq1	203	.	CTTT	CT	32.5	.	INDEL;DP=4;VDB=0.0324;AF1=0.5;AC1=1;DP4=2,0,1,1;MQ=45;FQ=11.8;PV4=1,0.41,1,0.2	GT:PL:GQ	0/1:70,0,46:49											SAM	279	No hit in this database						No hit in this database		No hit in this database				No hit in this database		No hit in this database
Sp1_comp1152096_c0_seq1	185	.	AGG	AG	214	.	INDEL;DP=14;VDB=0.0190;AF1=1;AC1=2;DP4=0,0,8,5;MQ=48;FQ=-73.5	GT:PL:GQ	1/1:255,39,0:75	Sp1_comp1152096_c0_seq1	185	.	AG	A	389.56	PASS	AC=6;AF=1.00;AN=6;DP=10;FS=0.000;MLEAC=6;MLEAF=1.00;MQ=60.00;MQ0=0;QD=30.50;RPA=2,1;RU=G;STR	GT:AD:DP:GQ:MLPSAC:MLPSAF:PL	1/1/1/1/1/1:0,10:10:8:6:1.00:424,78,48,30,18,8,0	SG	284	No hit in this database						No hit in this database		No hit in this database				No hit in this database		No hit in this database
Sp1_comp1152358_c0_seq1	77	.	ACTG	ACTGCTG	96.5	.	INDEL;DP=7;VDB=0.0365;AF1=0.5;AC1=1;DP4=2,1,1,2;MQ=54;FQ=96.5;PV4=1,1,1,0.26	GT:PL:GQ	0/1:134,0,134:99											SAM	289	No hit in this database						No hit in this database		No hit in this database				No hit in this database		No hit in this database
Sp1_comp1152435_c0_seq1	21	.	AGGG	AGGGG	26.5	.	INDEL;DP=10;VDB=0.0000;AF1=0.5;AC1=1;DP4=2,1,3,0;MQ=57;FQ=26.5;PV4=1,1,1,1	GT:PL:GQ	0/1:64,0,64:64											SAM	293	No hit in this database						No hit in this database		No hit in this database				No hit in this database		No hit in this database
Sp1_comp1152435_c0_seq1	269	.	TAA	TA	23.2	.	INDEL;DP=2;VDB=0.0194;AF1=1;AC1=2;DP4=0,0,0,2;MQ=50;FQ=-40.5	GT:PL:GQ	1/1:62,6,0:10											SAM	293	No hit in this database						No hit in this database		No hit in this database				No hit in this database		No hit in this database
Sp1_comp1152751_c0_seq1	33	.	GT	G	3.66	.	INDEL;DP=4;VDB=0.0059;AF1=1;AC1=2;DP4=0,0,2,0;MQ=60;FQ=-40.5	GT:PL:GQ	1/1:40,6,0:4											SAM	503	No hit in this database						No hit in this database		No hit in this database				No hit in this database		No hit in this database
Sp1_comp1152777_c0_seq1	257	.	TACACA	TACA	41.5	.	INDEL;DP=7;VDB=0.0053;AF1=0.5;AC1=1;DP4=3,2,1,1;MQ=49;FQ=44.5;PV4=1,1,1,1	GT:PL:GQ	0/1:79,0,172:82											SAM	349	SPGI:SNFRFM4LP02PGPG4			tr|Q9SLD2|Q9SLD2_ARATH	At2g19450 OS=Arabidopsis thaliana GN=At2g19450/F3P11.5	---NA---	No hit in this database		No hit in this database				No hit in this database		No hit in this database
Sp1_comp1153027_c0_seq1	164	.	ATTTT	ATTT	143	.	INDEL;DP=23;VDB=0.0305;AF1=1;AC1=2;DP4=0,0,4,9;MQ=48;FQ=-73.5	GT:PL:GQ	1/1:184,39,0:75											SAM	255	No hit in this database						No hit in this database		No hit in this database				No hit in this database		No hit in this database
Sp1_comp1153062_c0_seq1	224	.	CTAAT	C	89.4	.	INDEL;DP=3;VDB=0.0215;AF1=1;AC1=2;DP4=0,0,2,1;MQ=46;FQ=-43.5	GT:PL:GQ	1/1:129,9,0:16											SAM	351	No hit in this database						No hit in this database		No hit in this database				No hit in this database		No hit in this database
Sp1_comp1153129_c0_seq1	257	.	GT	G	19.3	.	INDEL;DP=14;VDB=0.0298;AF1=1;AC1=2;DP4=0,0,0,2;MQ=48;FQ=-40.5	GT:PL:GQ	1/1:58,6,0:10	Sp1_comp1153129_c0_seq1	257	.	GT	G	677.08	PASS	AC=6;AF=1.00;AN=6;DP=18;FS=0.000;MLEAC=6;MLEAF=1.00;MQ=59.07;MQ0=0;QD=32.91	GT:AD:DP:GQ:MLPSAC:MLPSAF:PL	1/1/1/1/1/1:0,16:18:13:6:1.00:712,124,76,48,28,13,0	SG	340	No hit in this database						gi|357439013|ref|XP_003589783.1|	Receptor protein kinase-like protein [Medicago truncatula]	AT3G28890.2	receptor like protein 43		receptor like protein 43 (RLP43); FUNCTIONS IN: kinase activity; INVOLVED IN: signal transduction; LOCATED IN: endomembrane system; EXPRESSED IN: stem, leaf whorl, inflorescence meristem, leaf, stamen; EXPRESSED DURING: LP.04 four leaves visible, 4 anthesis; CONTAINS InterPro DOMAIN/s: Leucine-rich repeat-containing N-terminal domain, type 2 (InterPro:IPR013210), Leucine-rich repeat (InterPro:IPR…	cassava4.1_022295m|PACid:17983348	Protein kinase family protein with leucine-rich repeat domain	PGSC0003DMP400030955|PACid:24383206	Protein kinase family protein with leucine-rich repeat domain
Sp1_comp1153381_c0_seq1	67	.	CTGTG	CTG	10.8	.	INDEL;DP=13;VDB=0.0244;AF1=0.5;AC1=1;DP4=6,5,1,1;MQ=49;FQ=13.7;PV4=1,6.2e-06,1,1	GT:PL:GQ	0/1:48,0,255:50											SAM	334	No hit in this database						No hit in this database		No hit in this database				No hit in this database		No hit in this database
Sp1_comp1153398_c0_seq1	329	.	TAAAAA	TAAAAAAA	8.83	.	INDEL;DP=14;VDB=0.0216;AF1=1;AC1=2;DP4=0,0,2,0;MQ=42;FQ=-40.5	GT:PL:GQ	1/1:47,6,0:8											SAM	396	SPGI:CN30343	no hit		-No-Hit-		---NA---	No hit in this database		No hit in this database				No hit in this database		No hit in this database
Sp1_comp1153741_c0_seq1	218	.	GTTTTTT	GTTTTT	9.01	.	INDEL;DP=5;VDB=0.0042;AF1=1;AC1=2;DP4=0,0,1,2;MQ=50;FQ=-43.5	GT:PL:GQ	1/1:48,9,0:12											SAM	281	No hit in this database						No hit in this database		No hit in this database				No hit in this database		No hit in this database
Sp1_comp1153964_c0_seq1	28	.	A	ATAACATT	31.5	.	INDEL;DP=6;VDB=0.0004;AF1=0.5;AC1=1;DP4=3,1,1,1;MQ=56;FQ=34.5;PV4=1,1,0.049,1	GT:PL:GQ	0/1:69,0,194:72											SAM	319	No hit in this database						No hit in this database		No hit in this database				No hit in this database		No hit in this database
Sp1_comp1154176_c0_seq1	244	.	CA	C	278.99	PASS	AC=6;AF=1.00;AN=6;DP=10;FS=0.000;MLEAC=6;MLEAF=1.00;MQ=60.00;MQ0=0;QD=27.90	GT:AD:DP:GQ:MLPSAC:MLPSAF:PL	1/1/1/1/1/1:0,8:10:6:6:1.00:313,62,38,24,14,6,0											GATK	388	No hit in this database						No hit in this database		No hit in this database				No hit in this database		No hit in this database
Sp1_comp1154176_c0_seq1	288	.	C	CA	201.36	PASS	AC=6;AF=1.00;AN=6;DP=6;FS=0.000;MLEAC=6;MLEAF=1.00;MQ=60.00;MQ0=0;QD=33.56	GT:AD:DP:GQ:MLPSAC:MLPSAF:PL	1/1/1/1/1/1:0,6:6:5:6:1.00:235,47,29,18,11,5,0											GATK	388	No hit in this database						No hit in this database		No hit in this database				No hit in this database		No hit in this database
Sp1_comp1154176_c0_seq1	143	.	GAAT	GAATAAT	120	.	INDEL;DP=9;VDB=0.0343;AF1=0.5;AC1=1;DP4=0,4,2,2;MQ=39;FQ=14.6;PV4=0.43,1,1,1	GT:PL:GQ	0/1:158,0,49:52											SAM	388	No hit in this database						No hit in this database		No hit in this database				No hit in this database		No hit in this database
Sp1_comp1154218_c0_seq1	108	.	ATTTTTTTTTT	ATTTTTTTTTTTT,ATTTTTTTTTTT,ATTTTTTTTTTTTT	29	.	INDEL;DP=24;VDB=0.0400;AF1=1;AC1=2;DP4=1,2,8,9;MQ=49;FQ=-38.5;PV4=1,1,0.36,1	GT:PL:GQ	1/1:90,27,23,72,0,64,79,21,67,77:7	Sp1_comp1154218_c0_seq1	108	.	A	AT,ATT	406.87	PASS	AC=3,2;AF=0.500,0.333;AN=6;BaseQRankSum=0.653;DP=24;FS=0.000;MLEAC=2,1;MLEAF=0.333,0.167;MQ=60.00;MQ0=0;MQRankSum=0.352;QD=16.95;RPA=10,11,12;RU=T;ReadPosRankSum=0.151;STR	GT:AD:DP:GQ:MLPSAC:MLPSAF	0/1/1/1/2/2:3,10,8:24:4:3,2:0.500,0.333	SG	425	No hit in this database						No hit in this database		No hit in this database				No hit in this database		No hit in this database
Sp1_comp1154434_c0_seq1	101	.	GACACAAAAGATCCACATTCACACAAAAGAT	GACACAAAAGAT	51.5	.	INDEL;DP=22;VDB=0.0392;AF1=0.5;AC1=1;DP4=6,9,1,2;MQ=50;FQ=54.5;PV4=1,1,1,1	GT:PL:GQ	0/1:89,0,255:92											SAM	412	No hit in this database						No hit in this database		No hit in this database				No hit in this database		No hit in this database
Sp1_comp1154462_c0_seq1	298	.	AAAAACGAAAA	AAAAA	11.8	.	INDEL;DP=1;AF1=1;AC1=2;DP4=0,0,1,0;MQ=49;FQ=-37.5	GT:PL:GQ	1/1:49,3,0:5											SAM	470	No hit in this database						No hit in this database		No hit in this database				No hit in this database		No hit in this database
Sp1_comp1154804_c0_seq1	184	.	TTTTA	T	214	.	INDEL;DP=37;VDB=0.0164;AF1=1;AC1=2;DP4=0,0,8,13;MQ=47;FQ=-97.5	GT:PL:GQ	1/1:255,63,0:99	Sp1_comp1154804_c0_seq1	184	.	TTTTA	T	1995.63	PASS	AC=4;AF=0.667;AN=6;BaseQRankSum=0.938;DP=58;FS=2.218;MLEAC=4;MLEAF=0.667;MQ=60.00;MQ0=0;MQRankSum=-0.525;QD=25.81;ReadPosRankSum=-0.493	GT:AD:DP:GQ:MLPSAC:MLPSAF:PL	0/0/1/1/1/1:23,35:58:3:4:0.667:2029,115,35,3,0,35,629	SG	312	No hit in this database						No hit in this database		No hit in this database				No hit in this database		No hit in this database
Sp1_comp1154804_c0_seq1	201	.	ATT	ATTT	53.5	.	INDEL;DP=48;VDB=0.0365;AF1=0.5;AC1=1;DP4=0,6,0,5;MQ=42;FQ=55.3;PV4=1,1,1,1	GT:PL:GQ	0/1:91,0,96:93	Sp1_comp1154804_c0_seq1	201	.	A	AT	583.66	PASS	AC=2;AF=0.333;AN=6;BaseQRankSum=-0.399;DP=54;FS=1.111;MLEAC=2;MLEAF=0.333;MQ=60.00;MQ0=0;MQRankSum=0.594;QD=10.81;RPA=2,3;RU=T;ReadPosRankSum=0.166;STR	GT:AD:DP:GQ:MLPSAC:MLPSAF:PL	0/0/0/0/1/1:32,19:54:7:2:0.333:618,26,0,7,39,117,2147483647	SG	312	No hit in this database						No hit in this database		No hit in this database				No hit in this database		No hit in this database
Sp1_comp1154804_c0_seq1	180	.	AT	A	907.88	PASS	AC=6;AF=1.00;AN=6;BaseQRankSum=1.942;DP=59;FS=2.251;MLEAC=6;MLEAF=1.00;MQ=60.00;MQ0=0;MQRankSum=0.901;QD=15.39;RPA=7,6;RU=T;ReadPosRankSum=0.060;STR	GT:AD:DP:GQ:MLPSAC:MLPSAF:PL	1/1/1/1/1/1:3,48:59:25:6:1.00:943,293,181,111,62,25,0											GATK	312	No hit in this database						No hit in this database		No hit in this database				No hit in this database		No hit in this database
Sp1_comp1154843_c0_seq1	154	.	A	AGTCACAGT	2325.03	PASS	AC=5;AF=0.833;AN=6;BaseQRankSum=1.079;DP=27;FS=16.983;MLEAC=5;MLEAF=0.833;MQ=60.00;MQ0=0;MQRankSum=-0.321;QD=32.29;ReadPosRankSum=1.662	GT:AD:DP:GQ:MLPSAC:MLPSAF:PL	0/1/1/1/1/1:6,21:27:2:5:0.833:2358,105,47,18,2,0,590											GATK	329	No hit in this database						No hit in this database		No hit in this database				No hit in this database		No hit in this database
Sp1_comp1154843_c0_seq1	168	.	CG	C	958	PASS	AC=5;AF=0.833;AN=6;BaseQRankSum=1.846;DP=41;FS=0.000;MLEAC=5;MLEAF=0.833;MQ=59.61;MQ0=0;MQRankSum=0.389;QD=23.37;ReadPosRankSum=1.879	GT:AD:DP:GQ:MLPSAC:MLPSAF:PL	0/1/1/1/1/1:9,31:41:2:5:0.833:991,144,65,24,2,0,286											GATK	329	No hit in this database						No hit in this database		No hit in this database				No hit in this database		No hit in this database
Sp1_comp1154843_c0_seq1	51	.	TTTTCTT	TTT	158	.	INDEL;DP=26;VDB=0.0109;AF1=0.5;AC1=1;DP4=3,1,3,4;MQ=50;FQ=40.5;PV4=0.55,1,1,1	GT:PL:GQ	0/1:196,0,75:78											SAM	329	No hit in this database						No hit in this database		No hit in this database				No hit in this database		No hit in this database
Sp1_comp1154843_c0_seq1	52	.	TTTCTTCTTCT	TTTCTTCT	85	.	INDEL;DP=19;VDB=0.0109;AF1=0.5718;AC1=1;DP4=1,0,6,1;MQ=53;FQ=-28.5;PV4=1,0.089,1,0.2	GT:PL:GQ	0/1:122,0,6:9											SAM	329	No hit in this database						No hit in this database		No hit in this database				No hit in this database		No hit in this database
Sp1_comp1154843_c0_seq1	53	.	TTCT	TT	7.62	.	INDEL;DP=12;VDB=0.0109;AF1=0.543;AC1=1;DP4=1,0,2,1;MQ=51;FQ=-26.5;PV4=1,0.0041,1,0.33	GT:PL:GQ	0/1:44,0,8:12											SAM	329	No hit in this database						No hit in this database		No hit in this database				No hit in this database		No hit in this database
Sp1_comp1154937_c0_seq1	387	.	T	TAAAAA	12.7	.	INDEL;DP=1;AF1=1;AC1=2;DP4=0,0,0,1;MQ=50;FQ=-37.5	GT:PL:GQ	1/1:50,3,0:5											SAM	462	No hit in this database						No hit in this database		No hit in this database				No hit in this database		No hit in this database
Sp1_comp1154939_c0_seq1	74	.	ATTAGAAG	A	22.5	.	INDEL;DP=1;AF1=1;AC1=2;DP4=0,0,1,0;MQ=60;FQ=-37.5	GT:PL:GQ	1/1:60,3,0:6											SAM	220	No hit in this database						No hit in this database		No hit in this database				No hit in this database		No hit in this database
Sp1_comp1155016_c0_seq1	193	.	CACATTGTTTATTTTACTTGGTAACA	CACA	3.25	.	INDEL;DP=6;VDB=0.0099;AF1=0.5;AC1=1;DP4=1,2,1,0;MQ=47;FQ=5.09;PV4=1,0.035,1,1	GT:PL:GQ	0/1:38,0,119:37											SAM	370	No hit in this database						No hit in this database		No hit in this database				No hit in this database		No hit in this database
Sp1_comp1155055_c0_seq1	283	.	GA	GAGGGCA	3.81	.	INDEL;DP=5;VDB=0.0019;AF1=1;AC1=2;DP4=0,0,0,1;MQ=39;FQ=-37.5	GT:PL:GQ	0/1:39,3,0:4											SAM	305	No hit in this database						No hit in this database		No hit in this database				No hit in this database		No hit in this database
Sp1_comp1155055_c0_seq1	48	.	AGAGGA	AGAGGAGGA	104	.	INDEL;DP=3;VDB=0.0208;AF1=1;AC1=2;DP4=0,0,3,0;MQ=57;FQ=-43.5	GT:PL:GQ	1/1:144,9,0:16											SAM	305	No hit in this database						No hit in this database		No hit in this database				No hit in this database		No hit in this database
Sp1_comp1155243_c0_seq1	47	.	GTT	GT	30.2	.	INDEL;DP=2;VDB=0.0099;AF1=1;AC1=2;DP4=0,0,1,1;MQ=60;FQ=-40.5	GT:PL:GQ	1/1:69,6,0:10											SAM	376	No hit in this database						No hit in this database		No hit in this database				No hit in this database		No hit in this database
Sp1_comp1155246_c0_seq1	129	.	CATGATTTGTATAAAAAAGTAATAATG	CATG	39.5	.	INDEL;DP=7;VDB=0.0345;AF1=0.5;AC1=1;DP4=1,2,0,2;MQ=49;FQ=42.5;PV4=1,1,1,1	GT:PL:GQ	0/1:77,0,122:80											SAM	290	No hit in this database						No hit in this database		No hit in this database				No hit in this database		No hit in this database
Sp1_comp1155416_c0_seq1	99	.	AC	ACC	34.2	.	INDEL;DP=2;VDB=0.0102;AF1=1;AC1=2;DP4=0,0,2,0;MQ=60;FQ=-40.5	GT:PL:GQ	1/1:73,6,0:10											SAM	217	No hit in this database						No hit in this database		No hit in this database				No hit in this database		No hit in this database
Sp1_comp1155485_c0_seq1	607	.	C	CG	78.5	.	INDEL;DP=10;VDB=0.0305;AF1=0.508;AC1=1;DP4=0,1,4,1;MQ=49;FQ=-19.6;PV4=0.33,1,0.35,1	GT:PL:GQ	0/1:116,0,15:18	Sp1_comp1155485_c0_seq1	607	.	C	CG	193.02	PASS	AC=5;AF=0.833;AN=6;BaseQRankSum=0.742;DP=10;FS=0.000;MLEAC=5;MLEAF=0.833;MQ=60.00;MQ0=0;MQRankSum=0.742;QD=19.30;ReadPosRankSum=0.742	GT:AD:DP:GQ:MLPSAC:MLPSAF:PL	0/1/1/1/1/1:1,6:10:3:5:0.833:226,34,18,9,3,0,33	SG	709	No hit in this database						No hit in this database		No hit in this database				No hit in this database		No hit in this database
Sp1_comp1155594_c0_seq1	183	.	CGGCACCTTGGGCACCT	CGGCACCT	9.05	.	INDEL;DP=1;AF1=1;AC1=2;DP4=0,0,0,1;MQ=46;FQ=-37.5	GT:PL:GQ	1/1:46,3,0:5											SAM	337	No hit in this database						gi|451851731|gb|EMD65029.1|	hypothetical protein COCSADRAFT_87792, partial [Bipolaris sorokiniana ND90Pr]	No hit in this database				No hit in this database		No hit in this database
Sp1_comp1155959_c0_seq1	191	.	CTATTAT	CTAT	38.5	.	INDEL;DP=16;VDB=0.0325;AF1=0.5;AC1=1;DP4=3,7,1,2;MQ=50;FQ=41.5;PV4=1,0.014,0.032,1	GT:PL:GQ	0/1:76,0,255:79											SAM	304	No hit in this database						No hit in this database		No hit in this database				No hit in this database		No hit in this database
Sp1_comp1155959_c0_seq1	246	.	CTTATTTTTATTTATT	CTT	19.5	.	INDEL;DP=10;VDB=0.0140;AF1=0.5;AC1=1;DP4=4,4,0,2;MQ=46;FQ=22.5;PV4=0.47,0.016,1,1	GT:PL:GQ	0/1:57,0,242:60											SAM	304	No hit in this database						No hit in this database		No hit in this database				No hit in this database		No hit in this database
Sp1_comp1156147_c0_seq1	178	.	A	ACAAAGACAGGGGCT	39.5	.	INDEL;DP=4;VDB=0.0301;AF1=0.5;AC1=1;DP4=0,2,1,1;MQ=48;FQ=40.7;PV4=1,0.19,0,1	GT:PL:GQ	0/1:77,0,80:78											SAM	333	No hit in this database						No hit in this database		No hit in this database				No hit in this database		No hit in this database
Sp1_comp1156147_c0_seq1	179	.	A	ACAAAGACAGGGGCTT	42.5	.	INDEL;DP=4;VDB=0.0180;AF1=0.5;AC1=1;DP4=0,2,1,1;MQ=48;FQ=42.5;PV4=1,0.49,0,1	GT:PL:GQ	0/1:80,0,80:80											SAM	333	No hit in this database						No hit in this database		No hit in this database				No hit in this database		No hit in this database
Sp1_comp1156147_c0_seq1	222	.	GATTTTCTCA	G	34.5	.	INDEL;DP=8;VDB=0.0380;AF1=0.5;AC1=1;DP4=3,2,1,1;MQ=45;FQ=37.5;PV4=1,0.1,1,1	GT:PL:GQ	0/1:72,0,170:75											SAM	333	No hit in this database						No hit in this database		No hit in this database				No hit in this database		No hit in this database
Sp1_comp1156451_c0_seq1	91	.	CCTAGCTA	CCTA	217	.	INDEL;DP=72;VDB=0.0365;AF1=0.5;AC1=1;DP4=37,13,15,5;MQ=48;FQ=217;PV4=1,0.29,0.14,1	GT:PL:GQ	0/1:255,0,255:99	Sp1_comp1156451_c0_seq1	91	.	CCTAG	C	1160.84	PASS	AC=2;AF=0.333;AN=6;BaseQRankSum=0.265;DP=77;FS=1.142;MLEAC=2;MLEAF=0.333;MQ=59.29;MQ0=0;MQRankSum=1.834;QD=11.31;ReadPosRankSum=0.006	GT:AD:DP:GQ:MLPSAC:MLPSAF:PL	0/0/0/0/1/1:56,20:76:6:2:0.333:1195,6,0,35,108,2147483647,2147483647	SG	427	No hit in this database						gi|460374233|ref|XP_004232916.1|	PREDICTED: uncharacterized protein LOC101260788 isoform 2 [Solanum lycopersicum]	No hit in this database				cassava4.1_017251m|PACid:17969961	cassava4.1_017251m	PGSC0003DMP400054988|PACid:24427752	PGSC0003DMP400054988
Sp1_comp1156451_c0_seq1	27	.	TCCTAGGCCTAGGCCTA	TCCTAGGCCTA	217	.	INDEL;DP=28;VDB=0.0002;AF1=0.5;AC1=1;DP4=8,2,15,1;MQ=49;FQ=105;PV4=0.54,1,1,1	GT:PL:GQ	0/1:255,0,140:99											SAM	427	No hit in this database						gi|460374233|ref|XP_004232916.1|	PREDICTED: uncharacterized protein LOC101260788 isoform 2 [Solanum lycopersicum]	No hit in this database				cassava4.1_017251m|PACid:17969961	cassava4.1_017251m	PGSC0003DMP400054988|PACid:24427752	PGSC0003DMP400054988
Sp1_comp1156451_c0_seq1	42	.	TAAA	TAA	159	.	INDEL;DP=43;VDB=0.0025;AF1=0.5;AC1=1;DP4=5,4,14,3;MQ=45;FQ=95.5;PV4=0.19,0.012,1,1	GT:PL:GQ	0/1:197,0,130:99											SAM	427	No hit in this database						gi|460374233|ref|XP_004232916.1|	PREDICTED: uncharacterized protein LOC101260788 isoform 2 [Solanum lycopersicum]	No hit in this database				cassava4.1_017251m|PACid:17969961	cassava4.1_017251m	PGSC0003DMP400054988|PACid:24427752	PGSC0003DMP400054988
Sp1_comp1156467_c0_seq1	150	.	CCGCCGAGTT	C	2365.09	PASS	AC=2;AF=0.333;AN=6;BaseQRankSum=1.951;DP=66;FS=5.519;MLEAC=2;MLEAF=0.333;MQ=60.00;MQ0=0;MQRankSum=0.448;QD=11.94;ReadPosRankSum=1.647	GT:AD:DP:GQ:MLPSAC:MLPSAF:PL	0/0/0/0/1/1:40,21:66:13:2:0.333:2400,24,0,13,57,157,2147483647											GATK	339	SPGI:SNEE882502.1	UniRef100_UPI0001985683	PREDICTED: hypothetical protein n=1 Tax=Vitis vinifera RepID=UPI0001985683	tr|Q9SZ29|Q9SZ29_ARATH	Putative NPK1-related protein kinase OS=Arabidopsis thaliana GN=F10M23.230	mitogen-activated protein kinase kinase	gi|470119472|ref|XP_004295838.1|	PREDICTED: mitogen-activated protein kinase kinase kinase ANP1-like [Fragaria vesca subsp. vesca]	AT5G55090.1	mitogen-activated protein kinase kinase kinase 15	member of MEKK subfamily	mitogen-activated protein kinase kinase kinase 15 (MAPKKK15); FUNCTIONS IN: protein serine/threonine kinase activity, protein kinase activity, kinase activity, ATP binding; INVOLVED IN: protein amino acid phosphorylation; LOCATED IN: cellular_component unknown; CONTAINS InterPro DOMAIN/s: Protein kinase, ATP binding site (InterPro:IPR017441), Protein kinase, catalytic domain (InterPro:IPR000719),…	cassava4.1_008711m|PACid:17994184	mitogen-activated protein kinase kinase kinase 15	PGSC0003DMP400056168|PACid:24388156	mitogen-activated protein kinase kinase kinase 17
Sp1_comp1156500_c0_seq1	153	.	GATT	GATTAATT	41.5	.	INDEL;DP=14;VDB=0.0190;AF1=0.5;AC1=1;DP4=2,0,2,1;MQ=36;FQ=25.4;PV4=1,1,0.032,1	GT:PL:GQ	0/1:79,0,60:63											SAM	213	No hit in this database						gi|475489885|gb|EMT03461.1|	Glutamate receptor 2.7 [Aegilops tauschii]	AT2G29100.1	glutamate receptor 2.9	member of Putative ligand-gated ion channel subunit family	glutamate receptor 2.9 (GLR2.9); FUNCTIONS IN: protein binding, intracellular ligand-gated ion channel activity; INVOLVED IN: cellular calcium ion homeostasis, response to light stimulus; LOCATED IN: endomembrane system, membrane; EXPRESSED IN: central cell; CONTAINS InterPro DOMAIN/s: Extracellular solute-binding protein, family 3 (InterPro:IPR001638), Ionotropic glutamate receptor (InterPro:IPR…	cassava4.1_027103m|PACid:17985708	glutamate receptor 2.7	PGSC0003DMP400016198|PACid:24403459	glutamate receptor 2.7
Sp1_comp1156500_c0_seq1	44	.	T	TA	15.6	.	INDEL;DP=9;VDB=0.0033;AF1=0.5;AC1=1;DP4=4,3,1,1;MQ=49;FQ=18.5;PV4=1,1,0.35,1	GT:PL:GQ	0/1:53,0,166:56											SAM	213	No hit in this database						gi|475489885|gb|EMT03461.1|	Glutamate receptor 2.7 [Aegilops tauschii]	AT2G29100.1	glutamate receptor 2.9	member of Putative ligand-gated ion channel subunit family	glutamate receptor 2.9 (GLR2.9); FUNCTIONS IN: protein binding, intracellular ligand-gated ion channel activity; INVOLVED IN: cellular calcium ion homeostasis, response to light stimulus; LOCATED IN: endomembrane system, membrane; EXPRESSED IN: central cell; CONTAINS InterPro DOMAIN/s: Extracellular solute-binding protein, family 3 (InterPro:IPR001638), Ionotropic glutamate receptor (InterPro:IPR…	cassava4.1_027103m|PACid:17985708	glutamate receptor 2.7	PGSC0003DMP400016198|PACid:24403459	glutamate receptor 2.7
Sp1_comp1157317_c0_seq1	174	.	GCCCC	GCCCCC	213	.	INDEL;DP=40;VDB=0.0399;AF1=1;AC1=2;DP4=0,0,13,14;MQ=45;FQ=-116	GT:PL:GQ	1/1:254,81,0:99	Sp1_comp1157317_c0_seq1	174	.	G	GC	1299.87	PASS	AC=6;AF=1.00;AN=6;DP=39;FS=0.000;MLEAC=6;MLEAF=1.00;MQ=59.81;MQ0=0;QD=33.33;RPA=4,5;RU=C;STR	GT:AD:DP:GQ:MLPSAC:MLPSAF:PL	1/1/1/1/1/1:0,36:39:28:6:1.00:1335,280,172,108,63,28,0	SG	281	No hit in this database						No hit in this database		No hit in this database				No hit in this database		No hit in this database
Sp1_comp1157536_c0_seq1	179	.	GTTTCACAC	G	539.78	PASS	AC=4;AF=0.667;AN=6;BaseQRankSum=1.067;DP=9;FS=0.000;MLEAC=4;MLEAF=0.667;MQ=55.94;MQ0=0;MQRankSum=1.067;QD=22.49;ReadPosRankSum=1.589	GT:AD:DP:GQ:MLPSAC:MLPSAF:PL	0/0/1/1/1/1:2,6:9:0:4:0.667:571,28,12,4,0,0,194											GATK	340	No hit in this database						No hit in this database		No hit in this database				No hit in this database		No hit in this database
Sp1_comp1157536_c0_seq1	232	.	CA	C	399.43	PASS	AC=6;AF=1.00;AN=6;DP=11;FS=0.000;MLEAC=6;MLEAF=1.00;MQ=58.59;MQ0=0;QD=29.88;RPA=4,3;RU=A;STR	GT:AD:DP:GQ:MLPSAC:MLPSAF:PL	1/1/1/1/1/1:0,11:11:9:6:1.00:434,86,52,33,19,9,0											GATK	340	No hit in this database						No hit in this database		No hit in this database				No hit in this database		No hit in this database
Sp1_comp1158178_c0_seq1	97	.	TC	TCC	91.7	.	INDEL;DP=6;VDB=0.0400;AF1=1;AC1=2;DP4=0,0,3,2;MQ=45;FQ=-49.5	GT:PL:GQ	1/1:132,15,0:27	Sp1_comp1158178_c0_seq1	97	.	T	TC	250.58	PASS	AC=5;AF=0.833;AN=6;BaseQRankSum=-0.747;DP=8;FS=0.000;MLEAC=5;MLEAF=0.833;MQ=60.00;MQ0=0;MQRankSum=0.747;QD=31.32;RPA=1,2;RU=C;ReadPosRankSum=-0.747;STR	GT:AD:DP:GQ:MLPSAC:MLPSAF:PL	0/1/1/1/1/1:1,7:8:4:5:0.833:284,42,22,11,4,0,29	SG	330	No hit in this database						No hit in this database		No hit in this database				No hit in this database		No hit in this database
Sp1_comp1158178_c0_seq1	47	.	TA	T	4.42	.	INDEL;DP=5;VDB=0.0025;AF1=1;AC1=2;DP4=0,0,1,0;MQ=50;FQ=-37.5	GT:PL:GQ	0/1:40,3,0:3											SAM	330	No hit in this database						No hit in this database		No hit in this database				No hit in this database		No hit in this database
Sp1_comp1158538_c0_seq1	331	.	CTTTTTT	CTTTTTTT	68.5	.	INDEL;DP=12;VDB=0.0343;AF1=1;AC1=2;DP4=0,0,3,6;MQ=47;FQ=-61.5	GT:PL:GQ	1/1:109,27,0:51	Sp1_comp1158538_c0_seq1	331	.	C	CT	305.56	PASS	AC=6;AF=1.00;AN=6;DP=12;FS=0.000;MLEAC=6;MLEAF=1.00;MQ=60.00;MQ0=0;QD=25.46;RPA=6,7;RU=T;STR	GT:AD:DP:GQ:MLPSAC:MLPSAF:PL	1/1/1/1/1/1:0,10:12:8:6:1.00:340,78,48,30,18,8,0	SG	465	No hit in this database						No hit in this database		No hit in this database				No hit in this database		No hit in this database
Sp1_comp1158937_c0_seq1	204	.	CC	CCCGC	45.5	.	INDEL;DP=6;VDB=0.0400;AF1=0.5;AC1=1;DP4=1,0,0,2;MQ=50;FQ=7.36;PV4=0.33,0.46,1,1	GT:PL:GQ	0/1:83,0,41:44											SAM	316	No hit in this database						No hit in this database		No hit in this database				No hit in this database		No hit in this database
Sp1_comp1159005_c0_seq1	26	.	A	AAGT	34.2	.	INDEL;DP=3;VDB=0.0020;AF1=1;AC1=2;DP4=0,0,0,2;MQ=40;FQ=-40.5	GT:PL:GQ	1/1:73,6,0:10											SAM	460	No hit in this database						gi|302911205|ref|XP_003050441.1|	hypothetical protein NECHADRAFT_105311 [Nectria haematococca mpVI 77-13-4]	No hit in this database				No hit in this database		No hit in this database
Sp1_comp1159131_c0_seq1	122	.	G	GCCTAGTTTAATTA	13.7	.	INDEL;DP=3;VDB=0.0181;AF1=0.5;AC1=1;DP4=1,1,1,0;MQ=57;FQ=16.6;PV4=1,1,1,1	GT:PL:GQ	0/1:51,0,101:54											SAM	573	No hit in this database						gi|460367409|ref|XP_004229566.1|	PREDICTED: uncharacterized protein LOC101247158 [Solanum lycopersicum]	AT5G18980.1	ARM repeat superfamily protein		ARM repeat superfamily protein; FUNCTIONS IN: binding; INVOLVED IN: biological_process unknown; LOCATED IN: cellular_component unknown; CONTAINS InterPro DOMAIN/s: Armadillo-like helical (InterPro:IPR011989), Armadillo (InterPro:IPR000225), Armadillo-type fold (InterPro:IPR016024); BEST Arabidopsis thaliana protein match is: ARM repeat superfamily protein (TAIR:AT3G06210.1); Has 1807 Blast hits t…	cassava4.1_001700m|PACid:17962204	ARM repeat superfamily protein	PGSC0003DMP400007747|PACid:24424189	ARM repeat superfamily protein
Sp1_comp1159164_c0_seq1	33	.	ATTT	ATT	61.5	.	INDEL;DP=5;VDB=0.0011;AF1=0.5064;AC1=1;DP4=1,0,3,1;MQ=58;FQ=-18.6;PV4=1,1,1,1	GT:PL:GQ	0/1:99,0,16:19											SAM	356	No hit in this database						No hit in this database		No hit in this database				No hit in this database		No hit in this database
Sp1_comp1159175_c0_seq1	34	.	GAACCATTAACCA	GAACCA	22.5	.	INDEL;DP=1;AF1=1;AC1=2;DP4=0,0,1,0;MQ=60;FQ=-37.5	GT:PL:GQ	1/1:60,3,0:6											SAM	265	No hit in this database						No hit in this database		No hit in this database				No hit in this database		No hit in this database
Sp1_comp1159175_c0_seq1	95	.	GAAAAG	GAAAAGCAAAAAAAAG,GAAAAGCAAAAAAAAAAAAAG,GAAAAGCAAAAAAAAAAAAAAAG	127	.	INDEL;DP=8;VDB=0.0081;AF1=1;AC1=2;DP4=0,0,4,2;MQ=49;FQ=-46.5	GT:PL:GQ	1/1:201,46,34,162,0,159,162,0,119,159:21											SAM	265	No hit in this database						No hit in this database		No hit in this database				No hit in this database		No hit in this database
Sp1_comp1159386_c0_seq1	122	.	GC	G	169.79	PASS	AC=6;AF=1.00;AN=6;DP=5;FS=0.000;MLEAC=6;MLEAF=1.00;MQ=60.00;MQ0=0;QD=33.96;RPA=3,2;RU=C;STR	GT:AD:DP:GQ:MLPSAC:MLPSAF:PL	1/1/1/1/1/1:0,5:5:4:6:1.00:203,39,24,15,9,4,0											GATK	338	No hit in this database						No hit in this database		No hit in this database				No hit in this database		No hit in this database
Sp1_comp1159386_c0_seq1	147	.	AGGGACCAGAGGG	AGG	11.8	.	INDEL;DP=4;VDB=0.0301;AF1=1;AC1=2;DP4=0,0,1,0;MQ=49;FQ=-37.5	GT:PL:GQ	1/1:49,3,0:5											SAM	338	No hit in this database						No hit in this database		No hit in this database				No hit in this database		No hit in this database
Sp1_comp1159386_c0_seq1	274	.	ATTTG	ATTTGGCATTTTG	52.2	.	INDEL;DP=2;VDB=0.0192;AF1=1;AC1=2;DP4=0,0,0,2;MQ=50;FQ=-40.5	GT:PL:GQ	1/1:91,6,0:10											SAM	338	No hit in this database						No hit in this database		No hit in this database				No hit in this database		No hit in this database
Sp1_comp1159759_c0_seq1	146	.	TTCACAT	TTCACATAATCACAT	48.2	.	INDEL;DP=2;VDB=0.0135;AF1=1;AC1=2;DP4=0,0,2,0;MQ=48;FQ=-40.5	GT:PL:GQ	1/1:87,6,0:10											SAM	352	No hit in this database						No hit in this database		No hit in this database				No hit in this database		No hit in this database
Sp1_comp1159759_c0_seq1	215	.	CTATTATTATTATTATTA	CTATTATTATTATTA	23.2	.	INDEL;DP=2;VDB=0.0196;AF1=1;AC1=2;DP4=0,0,0,2;MQ=48;FQ=-40.5	GT:PL:GQ	1/1:62,6,0:10											SAM	352	No hit in this database						No hit in this database		No hit in this database				No hit in this database		No hit in this database
Sp1_comp1159997_c0_seq1	79	.	AGTCGTCGT	AGTCGT	12.7	.	INDEL;DP=1;AF1=1;AC1=2;DP4=0,0,1,0;MQ=50;FQ=-37.5	GT:PL:GQ	1/1:50,3,0:5											SAM	218	SPGI:CN15137	UniRef100_B9GJ31	Predicted protein n=1 Tax=Populus trichocarpa RepID=B9GJ31_POPTR	sp|Q39224|SRG1_ARATH	Protein SRG1 OS=Arabidopsis thaliana GN=SRG1	flavonol synthase flavanone 3-	gi|255557465|ref|XP_002519763.1|	Leucoanthocyanidin dioxygenase, putative [Ricinus communis]	No hit in this database				cassava4.1_009771m|PACid:17964038	senescence-related gene 1	PGSC0003DMP400005533|PACid:24425059	senescence-related gene 1
Sp1_comp1160122_c0_seq1	85	.	ATT	ATTT	108	.	INDEL;DP=7;VDB=0.0345;AF1=0.5;AC1=1;DP4=1,1,3,2;MQ=56;FQ=9.05;PV4=1,1,0.1,1	GT:PL:GQ	0/1:146,0,43:46	Sp1_comp1160122_c0_seq1	85	.	A	AT	153.71	PASS	AC=4;AF=0.667;AN=6;BaseQRankSum=0.198;DP=7;FS=0.000;MLEAC=4;MLEAF=0.667;MQ=60.00;MQ0=0;MQRankSum=-1.495;QD=21.96;RPA=2,3;RU=T;ReadPosRankSum=0.922;STR	GT:AD:DP:GQ:MLPSAC:MLPSAF:PL	0/0/1/1/1/1:2,5:7:1:4:0.667:185,22,9,3,0,1,63	SG	340	No hit in this database						No hit in this database		No hit in this database				No hit in this database		No hit in this database
Sp1_comp1160443_c0_seq1	186	.	ATCTTTCT	ATCT	44.5	.	INDEL;DP=7;VDB=0.0359;AF1=0.5;AC1=1;DP4=1,3,1,1;MQ=50;FQ=47.5;PV4=1,0.00014,1,1	GT:PL:GQ	0/1:82,0,160:85											SAM	285	SPGI:SNFRFM4LP02TCRB9	UniRef100_Q2HPK5	Putative cadmium/zinc-transporting ATPase (Fragment) n=1 Tax=Solanum tuberosum RepID=Q2HPK5_SOLTU	sp|Q9M3H5|AHM1_ARATH	Putative cadmium/zinc-transporting ATPase HMA1, chloroplastic OS=Arabidopsis thaliana GN=HMA1	heavy metal translocating p-type atpase	No hit in this database		No hit in this database				No hit in this database		No hit in this database
Sp1_comp1160606_c0_seq1	90	.	TCCC	TCC	133	.	INDEL;DP=16;VDB=0.0216;AF1=0.5;AC1=1;DP4=2,2,4,5;MQ=51;FQ=38.5;PV4=1,0.18,0.34,1	GT:PL:GQ	0/1:171,0,73:76	Sp1_comp1160606_c0_seq1	90	.	TC	T	251.04	PASS	AC=3;AF=0.500;AN=6;BaseQRankSum=-0.386;DP=15;FS=0.000;MLEAC=3;MLEAF=0.500;MQ=60.00;MQ0=0;MQRankSum=-0.193;QD=16.74;RPA=3,2;RU=C;ReadPosRankSum=-0.471;STR	GT:AD:DP:GQ:MLPSAC:MLPSAF:PL	0/0/0/1/1/1:6,8:15:1:3:0.500:283,25,7,0,1,11,202	SG	331	No hit in this database						No hit in this database		No hit in this database				No hit in this database		No hit in this database
Sp1_comp1160606_c0_seq1	111	.	AT	A	39.5	.	INDEL;DP=15;VDB=0.0118;AF1=0.5;AC1=1;DP4=2,5,1,2;MQ=49;FQ=42.5;PV4=1,1,0.35,0.066	GT:PL:GQ	0/1:77,0,141:80											SAM	331	No hit in this database						No hit in this database		No hit in this database				No hit in this database		No hit in this database
Sp1_comp1160606_c0_seq1	145	.	AAAAATGAAAA	AAAAATGAAAATGAAAA	80.5	.	INDEL;DP=12;VDB=0.0118;AF1=0.5;AC1=1;DP4=1,4,2,1;MQ=50;FQ=83.5;PV4=0.46,1,1,1	GT:PL:GQ	0/1:118,0,184:99											SAM	331	No hit in this database						No hit in this database		No hit in this database				No hit in this database		No hit in this database
Sp1_comp1160692_c0_seq1	81	.	GA	G	158.89	PASS	AC=3;AF=0.500;AN=6;BaseQRankSum=0.811;DP=13;FS=2.276;MLEAC=3;MLEAF=0.500;MQ=60.00;MQ0=0;MQRankSum=-1.093;QD=12.22;RPA=5,4;RU=A;ReadPosRankSum=-0.811;STR	GT:AD:DP:GQ:MLPSAC:MLPSAF:PL	0/0/0/1/1/1:7,6:13:2:3:0.500:191,13,2,0,5,20,223											GATK	332	No hit in this database						No hit in this database		No hit in this database				No hit in this database		No hit in this database
Sp1_comp1160693_c0_seq1	92	.	TAAAAA	TAAAA	71.5	.	INDEL;DP=15;VDB=0.0190;AF1=1;AC1=2;DP4=0,0,4,4;MQ=29;FQ=-58.5	GT:PL:GQ	1/1:112,24,0:45	Sp1_comp1160693_c0_seq1	92	.	TA	T	728.97	PASS	AC=6;AF=1.00;AN=6;DP=20;FS=0.000;MLEAC=6;MLEAF=1.00;MQ=60.00;MQ0=0;QD=32.21;RPA=5,4;RU=A;STR	GT:AD:DP:GQ:MLPSAC:MLPSAF:PL	1/1/1/1/1/1:0,20:20:16:6:1.00:764,156,95,60,35,16,0	SG	352	No hit in this database						No hit in this database		No hit in this database				No hit in this database		No hit in this database
Sp1_comp1160954_c0_seq1	173	.	AAC	A	20.5	.	INDEL;DP=16;VDB=0.0244;AF1=0.5;AC1=1;DP4=4,7,2,1;MQ=47;FQ=23.5;PV4=0.54,2.5e-05,0.16,0.048	GT:PL:GQ	0/1:58,0,255:61											SAM	231	No hit in this database						No hit in this database		No hit in this database				No hit in this database		No hit in this database
Sp1_comp1161023_c0_seq1	99	.	TTA	TTATA	217	.	INDEL;DP=25;VDB=0.0345;AF1=0.5;AC1=1;DP4=2,1,8,11;MQ=44;FQ=24.5;PV4=0.57,1,0.004,1	GT:PL:GQ	0/1:255,0,59:62	Sp1_comp1161023_c0_seq1	99	.	T	TTA	778.67	PASS	AC=5;AF=0.833;AN=6;BaseQRankSum=2.435;DP=21;FS=0.000;MLEAC=5;MLEAF=0.833;MQ=60.00;MQ0=0;MQRankSum=0.318;QD=28.51;RPA=1,2;RU=TA;ReadPosRankSum=2.117;STR	GT:AD:DP:GQ:MLPSAC:MLPSAF:PL	0/1/1/1/1/1:3,17:21:7:5:0.833:813,98,50,23,7,0,115	SG	318	No hit in this database						No hit in this database		No hit in this database				No hit in this database		No hit in this database
Sp1_comp1161203_c0_seq1	8	.	AC	ACC	214	.	INDEL;DP=40;VDB=0.0000;AF1=1;AC1=2;DP4=0,0,30,10;MQ=58;FQ=-155	GT:PL:GQ	1/1:255,120,0:99											SAM	213	No hit in this database						No hit in this database		No hit in this database				No hit in this database		No hit in this database
Sp1_comp1161455_c0_seq1	172	.	TATA	T	608.43	PASS	AC=6;AF=1.00;AN=6;DP=15;FS=0.000;MLEAC=6;MLEAF=1.00;MQ=60.00;MQ0=0;QD=30.45;RPA=2,1;RU=ATA;STR	GT:AD:DP:GQ:MLPSAC:MLPSAF:PL	1/1/1/1/1/1:0,11:15:9:6:1.00:643,86,52,33,19,9,0											GATK	347	SPGI:CN26986	no hit		-No-Hit-	No Matching Hit found	---NA---	No hit in this database		No hit in this database				No hit in this database		No hit in this database
Sp1_comp1161455_c0_seq1	228	.	T	TC	224.49	PASS	AC=2;AF=0.333;AN=6;BaseQRankSum=0.070;DP=22;FS=0.000;MLEAC=2;MLEAF=0.333;MQ=58.49;MQ0=0;MQRankSum=-0.141;QD=10.20;ReadPosRankSum=-3.243	GT:AD:DP:GQ:MLPSAC:MLPSAF:PL	0/0/0/0/1/1:15,7:22:6:2:0.333:258,7,0,6,24,62,2147483647											GATK	347	SPGI:CN26986	no hit		-No-Hit-	No Matching Hit found	---NA---	No hit in this database		No hit in this database				No hit in this database		No hit in this database
Sp1_comp1161455_c0_seq1	267	.	ATATG	A	476.78	PASS	AC=2;AF=0.333;AN=6;BaseQRankSum=-0.996;DP=18;FS=0.000;MLEAC=2;MLEAF=0.333;MQ=58.77;MQ0=0;MQRankSum=-0.725;QD=19.87;ReadPosRankSum=0.091	GT:AD:DP:GQ:MLPSAC:MLPSAF:PL	0/0/0/0/1/1:11,7:18:1:2:0.333:509,10,0,1,12,38,700											GATK	347	SPGI:CN26986	no hit		-No-Hit-	No Matching Hit found	---NA---	No hit in this database		No hit in this database				No hit in this database		No hit in this database
Sp1_comp1161455_c0_seq1	35	.	ACCC	ACCCC	83.6	.	INDEL;DP=8;VDB=0.0001;AF1=1;AC1=2;DP4=0,0,1,5;MQ=58;FQ=-52.5	GT:PL:GQ	1/1:124,18,0:33											SAM	347	SPGI:CN26986	no hit		-No-Hit-	No Matching Hit found	---NA---	No hit in this database		No hit in this database				No hit in this database		No hit in this database
Sp1_comp1161894_c0_seq1	159	.	AGAGGGATGAGGGAT	AGAGGGAT	217	.	INDEL;DP=26;VDB=0.0271;AF1=0.5;AC1=1;DP4=6,4,7,8;MQ=50;FQ=217;PV4=0.69,6.2e-07,1,1	GT:PL:GQ	0/1:255,0,255:99	Sp1_comp1161894_c0_seq1	159	.	AGAGGGAT	A	1339.54	PASS	AC=4;AF=0.667;AN=6;BaseQRankSum=-0.305;DP=28;FS=1.623;MLEAC=4;MLEAF=0.667;MQ=60.00;MQ0=0;MQRankSum=-0.582;QD=20.50;RPA=2,1;RU=GAGGGAT;ReadPosRankSum=0.416;STR	GT:AD:DP:GQ:MLPSAC:MLPSAF:PL	0/0/1/1/1/1:10,15:28:1:4:0.667:1372,51,15,1,0,16,887	SG	727	No hit in this database						No hit in this database		No hit in this database				No hit in this database		No hit in this database
Sp1_comp1161894_c0_seq1	283	.	CTCATCATC	CTCATC	214	.	INDEL;DP=28;VDB=0.0322;AF1=1;AC1=2;DP4=0,0,8,12;MQ=48;FQ=-94.5	GT:PL:GQ	1/1:255,60,0:99	Sp1_comp1161894_c0_seq1	283	.	CTCA	C	1451.9	PASS	AC=6;AF=1.00;AN=6;DP=36;FS=0.000;MLEAC=6;MLEAF=1.00;MQ=59.18;MQ0=0;QD=30.56;RPA=2,1;RU=TCA;STR	GT:AD:DP:GQ:MLPSAC:MLPSAF:PL	1/1/1/1/1/1:0,27:35:21:6:1.00:1487,210,129,81,48,21,0	SG	727	No hit in this database						No hit in this database		No hit in this database				No hit in this database		No hit in this database
Sp1_comp1161894_c0_seq1	352	.	CGCGGCGGC	CGCGGC	9.94	.	INDEL;DP=9;VDB=0.0053;AF1=1;AC1=2;DP4=0,0,1,0;MQ=47;FQ=-37.5	GT:PL:GQ	1/1:47,3,0:5	Sp1_comp1161894_c0_seq1	352	.	CGCG	C	426.99	PASS	AC=6;AF=1.00;AN=6;DP=9;FS=0.000;MLEAC=6;MLEAF=1.00;MQ=56.65;MQ0=0;QD=32.04;RPA=2,1;RU=GCG;STR	GT:AD:DP:GQ:MLPSAC:MLPSAF:PL	1/1/1/1/1/1:0,8:8:6:6:1.00:461,62,38,24,14,6,0	SG	727	No hit in this database						No hit in this database		No hit in this database				No hit in this database		No hit in this database
Sp1_comp1161894_c0_seq1	331	.	CACTGTTTCACTT	C	948.08	PASS	AC=6;AF=1.00;AN=6;DP=10;FS=0.000;MLEAC=6;MLEAF=1.00;MQ=56.99;MQ0=0;QD=23.70	GT:AD:DP:GQ:MLPSAC:MLPSAF:PL	1/1/1/1/1/1:0,7:9:6:6:1.00:982,54,33,21,12,6,0											GATK	727	No hit in this database						No hit in this database		No hit in this database				No hit in this database		No hit in this database
Sp1_comp1162169_c0_seq1	56	.	GACTT	GACTTATACTT	167	.	INDEL;DP=9;VDB=0.0025;AF1=0.5;AC1=1;DP4=2,1,3,2;MQ=54;FQ=102;PV4=1,1,0.12,0.13	GT:PL:GQ	0/1:205,0,137:99											SAM	227	No hit in this database						No hit in this database		No hit in this database				No hit in this database		No hit in this database
Sp1_comp1162188_c0_seq1	105	.	ATCCCCTCCCC	ATCCCC	77.5	.	INDEL;DP=45;VDB=0.0384;AF1=0.5;AC1=1;DP4=11,14,3,2;MQ=48;FQ=80.5;PV4=0.64,1,0.19,1	GT:PL:GQ	0/1:115,0,255:99											SAM	207	No hit in this database						No hit in this database		No hit in this database				No hit in this database		No hit in this database
Sp1_comp1162188_c0_seq1	156	.	GTT	GTTTT	41.5	.	INDEL;DP=23;VDB=0.0099;AF1=0.5;AC1=1;DP4=10,8,2,1;MQ=48;FQ=44.5;PV4=1,1,1,1	GT:PL:GQ	0/1:79,0,255:82											SAM	207	No hit in this database						No hit in this database		No hit in this database				No hit in this database		No hit in this database
Sp1_comp1162188_c0_seq1	76	.	A	ACTGATTTGACTC	169	.	INDEL;DP=43;VDB=0.0244;AF1=0.5;AC1=1;DP4=14,13,4,7;MQ=50;FQ=172;PV4=0.48,1,3e-06,1	GT:PL:GQ	0/1:207,0,255:99											SAM	207	No hit in this database						No hit in this database		No hit in this database				No hit in this database		No hit in this database
Sp1_comp1162396_c0_seq1	170	.	AAATCTA	AAATCTAATCTA	35.5	.	INDEL;DP=16;VDB=0.0164;AF1=0.5;AC1=1;DP4=6,4,3,0;MQ=48;FQ=38.5;PV4=0.5,1,8.8e-09,0.25	GT:PL:GQ	0/1:73,0,255:76	Sp1_comp1162396_c0_seq1	170	.	A	AAATCT	305.5	PASS	AC=2;AF=0.333;AN=6;BaseQRankSum=2.169;DP=18;FS=9.425;MLEAC=2;MLEAF=0.333;MQ=60.00;MQ0=0;MQRankSum=0.000;QD=10.18;RPA=1,2;RU=AATCT;ReadPosRankSum=-0.394;STR	GT:AD:DP:GQ:MLPSAC:MLPSAF:PL	0/0/0/0/1/1:13,5:18:2:2:0.333:338,2,0,7,24,58,918	SG	354	SPGI:CN11302	no hit		-No-Hit-	No Matching Hit found	---NA---	No hit in this database		No hit in this database				No hit in this database		No hit in this database
Sp1_comp1162396_c0_seq1	271	.	A	ACCTCAAGAC	626.83	PASS	AC=2;AF=0.333;AN=6;BaseQRankSum=-0.317;DP=21;FS=0.000;MLEAC=2;MLEAF=0.333;MQ=60.00;MQ0=0;MQRankSum=0.079;QD=9.95;ReadPosRankSum=1.506	GT:AD:DP:GQ:MLPSAC:MLPSAF:PL	0/0/0/0/1/1:13,7:21:4:2:0.333:660,8,0,4,18,50,1662											GATK	354	SPGI:CN11302	no hit		-No-Hit-	No Matching Hit found	---NA---	No hit in this database		No hit in this database				No hit in this database		No hit in this database
Sp1_comp1162396_c0_seq1	46	.	ATG	A	50.2	.	INDEL;DP=7;VDB=0.0099;AF1=1;AC1=2;DP4=0,0,0,2;MQ=49;FQ=-40.5	GT:PL:GQ	1/1:89,6,0:10											SAM	354	SPGI:CN11302	no hit		-No-Hit-	No Matching Hit found	---NA---	No hit in this database		No hit in this database				No hit in this database		No hit in this database
Sp1_comp1162442_c0_seq1	147	.	T	TA	244.43	PASS	AC=6;AF=1.00;AN=6;DP=14;FS=0.000;MLEAC=6;MLEAF=1.00;MQ=51.18;MQ0=0;QD=17.46	GT:AD:DP:GQ:MLPSAC:MLPSAF:PL	1/1/1/1/1/1:0,11:13:9:6:1.00:279,80,50,32,19,9,0											GATK	245	No hit in this database						No hit in this database		No hit in this database				No hit in this database		No hit in this database
Sp1_comp1162442_c0_seq1	90	.	AG	A	381.78	PASS	AC=4;AF=0.667;AN=6;BaseQRankSum=0.453;DP=20;FS=13.088;MLEAC=4;MLEAF=0.667;MQ=50.75;MQ0=0;MQRankSum=1.540;QD=19.09;RPA=2,1;RU=G;ReadPosRankSum=0.000;STR	GT:AD:DP:GQ:MLPSAC:MLPSAF:PL	0/0/1/1/1/1:7,11:19:1:4:0.667:414,38,12,1,0,10,244											GATK	245	No hit in this database						No hit in this database		No hit in this database				No hit in this database		No hit in this database
Sp1_comp1162583_c0_seq1	123	.	TTA	T	185.08	PASS	AC=6;AF=1.00;AN=6;DP=7;FS=0.000;MLEAC=6;MLEAF=1.00;MQ=60.00;MQ0=0;QD=26.44;RPA=2,1;RU=TA;STR	GT:AD:DP:GQ:MLPSAC:MLPSAF:PL	1/1/1/1/1/1:0,7:7:6:6:1.00:219,54,33,21,12,6,0											GATK	219	No hit in this database						No hit in this database		No hit in this database				No hit in this database		No hit in this database
Sp1_comp1162583_c0_seq1	172	.	GAAAAA	GAAAAAA	3.66	.	INDEL;DP=12;VDB=0.0099;AF1=1;AC1=2;DP4=0,0,1,1;MQ=26;FQ=-40.5	GT:PL:GQ	1/1:40,6,0:4											SAM	219	No hit in this database						No hit in this database		No hit in this database				No hit in this database		No hit in this database
Sp1_comp1162772_c0_seq1	132	.	T	TTGGC	1048	PASS	AC=6;AF=1.00;AN=6;DP=20;FS=0.000;MLEAC=6;MLEAF=1.00;MQ=53.28;MQ0=0;QD=29.55	GT:AD:DP:GQ:MLPSAC:MLPSAF:PL	1/1/1/1/1/1:0,19:19:15:6:1.00:1083,148,91,57,33,15,0											GATK	264	No hit in this database						No hit in this database		No hit in this database				No hit in this database		No hit in this database
Sp1_comp1162966_c0_seq1	233	.	CCT	CCTGCT	133	.	INDEL;DP=37;VDB=0.0042;AF1=0.5;AC1=1;DP4=13,11,4,5;MQ=41;FQ=136;PV4=0.71,1,0.038,1	GT:PL:GQ	0/1:171,0,255:99											SAM	287	No hit in this database						gi|56407680|gb|AAV88068.1|	NBS-LRR protein [Ipomoea batatas]	No hit in this database				No hit in this database		PGSC0003DMP400032163|PACid:24390400	Disease resistance protein (CC-NBS-LRR class) family
Sp1_comp1163750_c0_seq1	247	.	A	ACCTTC	79.2	.	INDEL;DP=2;VDB=0.0099;AF1=1;AC1=2;DP4=0,0,1,1;MQ=59;FQ=-40.5	GT:PL:GQ	1/1:118,6,0:10											SAM	286	No hit in this database						No hit in this database		No hit in this database				No hit in this database		No hit in this database
Sp1_comp1163847_c0_seq1	65	.	G	GCGTA	22.5	.	INDEL;DP=1;AF1=1;AC1=2;DP4=0,0,1,0;MQ=60;FQ=-37.5	GT:PL:GQ	1/1:60,3,0:6											SAM	235	No hit in this database						No hit in this database		No hit in this database				cassava4.1_021209m|PACid:17980712	cassava4.1_021209m	No hit in this database
Sp1_comp1163849_c0_seq1	149	.	ACTGTAAGTCTGTAA	ACTGTAA	113	.	INDEL;DP=5;VDB=0.0392;AF1=1;AC1=2;DP4=0,0,0,4;MQ=50;FQ=-46.5	GT:PL:GQ	1/1:153,12,0:21											SAM	303	No hit in this database						gi|242042115|ref|XP_002468452.1|	hypothetical protein SORBIDRAFT_01g046180 [Sorghum bicolor]	AT2G16390.1	SNF2 domain-containing protein / helicase domain-containing protein	Putative chromatin remodeling protein, member of a plant-specific subfamily of SWI2/SNF2-like proteins. Mutations nearly eliminate non-CpG methylation at a target promoter but do not affect rDNA or centromere methylation. Cooperates with PolIVb to facilitate RNA-directed de novo methylation and silencing of homologous DNA. Endogenous targets include intergenic regions near retrotransposon LTRs or…	DEFECTIVE IN RNA-DIRECTED DNA METHYLATION 1 (DRD1); FUNCTIONS IN: helicase activity, DNA binding, ATP binding, nucleic acid binding; INVOLVED IN: DNA methylation, production of siRNA involved in RNA interference; LOCATED IN: cellular_component unknown; EXPRESSED IN: 9 plant structures; EXPRESSED DURING: 6 growth stages; CONTAINS InterPro DOMAIN/s: DEAD-like helicase, N-terminal (InterPro:IPR01400…	cassava4.1_002701m|PACid:17977423	SNF2 domain-containing protein / helicase domain-containing protein	PGSC0003DMP400053904|PACid:24418884	SNF2 domain-containing protein / helicase domain-containing protein
Sp1_comp1164269_c0_seq1	107	.	AG	A	7102.86	PASS	AC=6;AF=1.00;AN=6;DP=243;FS=0.000;MLEAC=6;MLEAF=1.00;MQ=55.39;MQ0=0;QD=29.23	GT:AD:DP:GQ:MLPSAC:MLPSAF:PL	1/1/1/1/1/1:0,171:237:99:6:1.00:7138,1320,810,511,299,135,0											GATK	300	No hit in this database						No hit in this database		No hit in this database				No hit in this database		No hit in this database
Sp1_comp1164269_c0_seq1	131	.	T	TG,TA	3497.86	PASS	AC=1,5;AF=0.167,0.833;AN=6;DP=174;FS=0.000;MLEAC=1,1;MLEAF=0.167,0.167;MQ=55.47;MQ0=0;QD=20.10	GT:AD:DP:GQ:MLPSAC:MLPSAF	1/2/2/2/2/2:0,27,93:169:49:1,5:0.167,0.833											GATK	300	No hit in this database						No hit in this database		No hit in this database				No hit in this database		No hit in this database
Sp1_comp1164269_c0_seq1	13	.	A	AT	171	.	INDEL;DP=36;VDB=0.0000;AF1=1;AC1=2;DP4=0,0,21,0;MQ=59;FQ=-97.5	GT:PL:GQ	1/1:212,63,0:99											SAM	300	No hit in this database						No hit in this database		No hit in this database				No hit in this database		No hit in this database
Sp1_comp1164592_c0_seq1	163	.	TTA	TTAACTA	97.5	.	INDEL;DP=10;VDB=0.0216;AF1=0.5;AC1=1;DP4=1,1,2,3;MQ=40;FQ=40.5;PV4=1,0.25,0.033,1	GT:PL:GQ	0/1:135,0,75:78											SAM	240	No hit in this database						No hit in this database		No hit in this database				No hit in this database		No hit in this database
Sp1_comp1164592_c0_seq1	34	.	A	AC	78.5	.	INDEL;DP=12;VDB=0.0051;AF1=0.5025;AC1=1;DP4=2,0,3,4;MQ=57;FQ=-14.7;PV4=0.44,1,0.16,0.085	GT:PL:GQ	0/1:116,0,20:23											SAM	240	No hit in this database						No hit in this database		No hit in this database				No hit in this database		No hit in this database
Sp1_comp1164980_c0_seq1	71	.	GCACAATACA	G	13.7	.	INDEL;DP=3;VDB=0.0215;AF1=0.5;AC1=1;DP4=2,0,1,0;MQ=54;FQ=16.6;PV4=1,0.097,1,1	GT:PL:GQ	0/1:51,0,83:54											SAM	284	No hit in this database						No hit in this database		No hit in this database				No hit in this database		No hit in this database
Sp1_comp1165208_c0_seq1	135	.	GGACGA	GGA	214	.	INDEL;DP=35;VDB=0.0322;AF1=1;AC1=2;DP4=0,0,9,16;MQ=44;FQ=-110	GT:PL:GQ	1/1:255,75,0:99	Sp1_comp1165208_c0_seq1	135	.	GGAC	G	2167.87	PASS	AC=6;AF=1.00;AN=6;DP=40;FS=0.000;MLEAC=6;MLEAF=1.00;MQ=60.00;MQ0=0;QD=30.14	GT:AD:DP:GQ:MLPSAC:MLPSAF:PL	1/1/1/1/1/1:0,34:39:27:6:1.00:2203,265,162,102,60,27,0	SG	215	No hit in this database						No hit in this database		No hit in this database				No hit in this database		No hit in this database
Sp1_comp1165215_c0_seq1	16	.	TCACA	TCACACA	73.2	.	INDEL;DP=2;VDB=0.0099;AF1=1;AC1=2;DP4=0,0,1,1;MQ=57;FQ=-40.5	GT:PL:GQ	1/1:112,6,0:10											SAM	438	No hit in this database						No hit in this database		No hit in this database				No hit in this database		No hit in this database
Sp1_comp1165263_c0_seq1	153	.	CATA	CA	3.25	.	INDEL;DP=7;VDB=0.0271;AF1=0.5;AC1=1;DP4=2,1,1,0;MQ=50;FQ=5.09;PV4=1,0.034,1,1	GT:PL:GQ	0/1:38,0,128:37											SAM	209	No hit in this database						No hit in this database		No hit in this database				No hit in this database		No hit in this database
Sp1_comp1165263_c0_seq1	175	.	AT	ATCTT	12.7	.	INDEL;DP=2;VDB=0.0182;AF1=1;AC1=2;DP4=0,0,0,1;MQ=50;FQ=-37.5	GT:PL:GQ	1/1:50,3,0:5											SAM	209	No hit in this database						No hit in this database		No hit in this database				No hit in this database		No hit in this database
Sp1_comp1165466_c0_seq1	224	.	T	TA,TTA	2590.86	PASS	AC=4,1;AF=0.667,0.167;AN=6;BaseQRankSum=1.396;DP=82;FS=0.000;MLEAC=4,1;MLEAF=0.667,0.167;MQ=54.85;MQ0=0;MQRankSum=-1.228;QD=31.60;ReadPosRankSum=-2.296	GT:AD:DP:GQ:MLPSAC:MLPSAF	0/1/1/1/1/2:8,56,5:75:53:4,1:0.667,0.167											GATK	409	No hit in this database						No hit in this database		No hit in this database				No hit in this database		No hit in this database
Sp1_comp1165506_c0_seq1	220	.	AACACA	AACA	217	.	INDEL;DP=35;VDB=0.0244;AF1=0.5;AC1=1;DP4=5,11,5,8;MQ=46;FQ=217;PV4=0.71,1,1,1	GT:PL:GQ	0/1:255,0,255:99	Sp1_comp1165506_c0_seq1	220	.	AAC	A	753.05	PASS	AC=3;AF=0.500;AN=6;BaseQRankSum=2.018;DP=35;FS=0.000;MLEAC=3;MLEAF=0.500;MQ=60.00;MQ0=0;MQRankSum=0.673;QD=21.52;RPA=2,1;RU=AC;ReadPosRankSum=0.500;STR	GT:AD:DP:GQ:MLPSAC:MLPSAF:PL	0/0/0/1/1/1:16,18:35:6:3:0.500:787,50,12,0,6,36,683	SG	388	No hit in this database						No hit in this database		No hit in this database				No hit in this database		No hit in this database
Sp1_comp1165506_c0_seq1	123	.	TC	T	388.04	PASS	AC=4;AF=0.667;AN=6;BaseQRankSum=0.238;DP=20;FS=9.442;MLEAC=4;MLEAF=0.667;MQ=60.00;MQ0=0;MQRankSum=1.664;QD=19.40;ReadPosRankSum=-0.396	GT:AD:DP:GQ:MLPSAC:MLPSAF:PL	0/0/1/1/1/1:7,13:20:3:4:0.667:421,46,16,3,0,9,252											GATK	388	No hit in this database						No hit in this database		No hit in this database				No hit in this database		No hit in this database
Sp1_comp1165506_c0_seq1	301	.	ATTT	ATTTTT	32.5	.	INDEL;DP=19;VDB=0.0322;AF1=0.5032;AC1=1;DP4=1,0,1,1;MQ=40;FQ=-15.6;PV4=1,1,1,0.33	GT:PL:GQ	0/1:70,0,19:22											SAM	388	No hit in this database						No hit in this database		No hit in this database				No hit in this database		No hit in this database
Sp1_comp1165506_c0_seq1	304	.	TAAAAAAAAA	TAAAAAAAAAAA,TAAAAAAAAAAAA,TAAAAAAAAAA	10.8	.	INDEL;DP=17;VDB=0.0244;AF1=1;AC1=2;DP4=0,0,4,2;MQ=46;FQ=-43.5	GT:PL:GQ	1/1:94,53,44,51,0,45,93,46,45,90:13											SAM	388	No hit in this database						No hit in this database		No hit in this database				No hit in this database		No hit in this database
Sp1_comp1165506_c0_seq1	58	.	C	CGTTTGCAATTTGCAA	107	.	INDEL;DP=15;VDB=0.0081;AF1=0.5;AC1=1;DP4=5,3,2,2;MQ=52;FQ=110;PV4=1,0.5,0.16,1	GT:PL:GQ	0/1:145,0,255:99											SAM	388	No hit in this database						No hit in this database		No hit in this database				No hit in this database		No hit in this database
Sp1_comp1165506_c0_seq1	59	.	TTTTGCA	TTTTGCAATTTGCA	40.5	.	INDEL;DP=15;VDB=0.0099;AF1=0.5;AC1=1;DP4=4,2,1,2;MQ=47;FQ=43.5;PV4=0.52,1,0.014,0.21	GT:PL:GQ	0/1:78,0,234:81											SAM	388	No hit in this database						No hit in this database		No hit in this database				No hit in this database		No hit in this database
Sp1_comp1165729_c0_seq1	63	.	GTTTCAA	GTTTCAACTTTCAA	16.6	.	INDEL;DP=2;VDB=0.0099;AF1=0.5;AC1=1;DP4=1,0,1,0;MQ=60;FQ=16.6;PV4=1,1,1,1	GT:PL:GQ	0/1:54,0,54:54											SAM	227	No hit in this database						No hit in this database		No hit in this database				No hit in this database		No hit in this database
Sp1_comp1165957_c0_seq1	154	.	AGG	AGGG	13.7	.	INDEL;DP=10;VDB=0.0393;AF1=0.5;AC1=1;DP4=4,2,1,1;MQ=44;FQ=16.6;PV4=1,1,1,0.49	GT:PL:GQ	0/1:51,0,114:54											SAM	453	No hit in this database						No hit in this database		No hit in this database				No hit in this database		No hit in this database
Sp1_comp1165989_c0_seq1	336	.	TTAACCTAACCTAAC	TTAACCTAAC	61.2	.	INDEL;DP=3;VDB=0.0223;AF1=1;AC1=2;DP4=0,0,1,1;MQ=50;FQ=-40.5	GT:PL:GQ	1/1:100,6,0:10											SAM	463	No hit in this database						gi|225461304|ref|XP_002281704.1|	PREDICTED: uncharacterized protein LOC100267563 [Vitis vinifera]	AT5G54240.1	Protein of unknown function (DUF1223)		Protein of unknown function (DUF1223); CONTAINS InterPro DOMAIN/s: Protein of unknown function DUF1223 (InterPro:IPR010634); BEST Arabidopsis thaliana protein match is: Protein of unknown function (DUF1223) (TAIR:AT4G27350.1); Has 1807 Blast hits to 1807 proteins in 277 species: Archae - 0; Bacteria - 0; Metazoa - 736; Fungi - 347; Plants - 385; Viruses - 0; Other Eukaryotes - 339 (source: NCBI B…	cassava4.1_013599m|PACid:17987145	Protein of unknown function (DUF1223)	PGSC0003DMP400033504|PACid:24417497	Protein of unknown function (DUF1223)
Sp1_comp1166028_c0_seq1	19	.	CA	C	124	.	INDEL;DP=12;VDB=0.0000;AF1=1;AC1=2;DP4=0,0,1,5;MQ=46;FQ=-52.5	GT:PL:GQ	1/1:164,18,0:33											SAM	261	No hit in this database						No hit in this database		No hit in this database				No hit in this database		No hit in this database
Sp1_comp1166157_c0_seq1	152	.	TA	T	21.3	.	INDEL;DP=2;VDB=0.0157;AF1=1;AC1=2;DP4=0,0,1,1;MQ=60;FQ=-40.5	GT:PL:GQ	1/1:60,6,0:10											SAM	243	No hit in this database						No hit in this database		No hit in this database				No hit in this database		No hit in this database
Sp1_comp116646_c0_seq1	236	.	CA	C	601.21	PASS	AC=6;AF=1.00;AN=6;DP=14;FS=0.000;MLEAC=6;MLEAF=1.00;MQ=56.97;MQ0=0;QD=26.32	GT:AD:DP:GQ:MLPSAC:MLPSAF:PL	1/1/1/1/1/1:0,14:14:11:6:1.00:636,109,67,42,25,11,0											GATK	351	No hit in this database						No hit in this database		No hit in this database				No hit in this database		No hit in this database
Sp1_comp1167265_c0_seq1	84	.	CTTTT	CTTT	56.7	.	INDEL;DP=11;VDB=0.0400;AF1=1;AC1=2;DP4=0,0,3,2;MQ=52;FQ=-49.5	GT:PL:GQ	1/1:97,15,0:27	Sp1_comp1167265_c0_seq1	84	.	CT	C	391.43	PASS	AC=6;AF=1.00;AN=6;DP=12;FS=0.000;MLEAC=6;MLEAF=1.00;MQ=60.00;MQ0=0;QD=32.62;RPA=4,3;RU=T;STR	GT:AD:DP:GQ:MLPSAC:MLPSAF:PL	1/1/1/1/1/1:0,11:12:9:6:1.00:426,86,52,33,19,9,0	SG	302	No hit in this database						No hit in this database		No hit in this database				No hit in this database		No hit in this database
Sp1_comp1167436_c0_seq1	84	.	C	CT	4.42	.	INDEL;DP=1;AF1=1;AC1=2;DP4=0,0,1,0;MQ=60;FQ=-37.5	GT:PL:GQ	0/1:40,3,0:3											SAM	296	No hit in this database						No hit in this database		No hit in this database				No hit in this database		No hit in this database
Sp1_comp1167573_c0_seq1	270	.	CAATGGCAGCTACTT	C	215	.	INDEL;DP=8;VDB=0.0118;AF1=1;AC1=2;DP4=0,0,3,4;MQ=46;FQ=-55.5	GT:PL:GQ	1/1:255,21,0:39	Sp1_comp1167573_c0_seq1	270	.	CAATGGCAGCTACTT	C	1181.58	PASS	AC=5;AF=0.833;AN=6;BaseQRankSum=0.747;DP=8;FS=0.000;MLEAC=5;MLEAF=0.833;MQ=60.00;MQ0=0;MQRankSum=-0.747;QD=31.65;ReadPosRankSum=0.747	GT:AD:DP:GQ:MLPSAC:MLPSAF:PL	0/1/1/1/1/1:1,7:8:4:5:0.833:1215,42,22,11,4,0,162	SG	503	No hit in this database						No hit in this database		No hit in this database				No hit in this database		No hit in this database
Sp1_comp1167573_c0_seq1	136	.	AATACAAAGTATACAAA	AATACAAAGTATACAAAGTATACAAA	22.5	.	INDEL;DP=15;VDB=0.0399;AF1=0.5;AC1=1;DP4=5,4,2,0;MQ=50;FQ=25.5;PV4=0.49,1,1,1	GT:PL:GQ	0/1:60,0,255:63											SAM	503	No hit in this database						No hit in this database		No hit in this database				No hit in this database		No hit in this database
Sp1_comp1168688_c0_seq1	44	.	G	GGAATAAC	129	.	INDEL;DP=3;VDB=0.0080;AF1=1;AC1=2;DP4=0,0,2,1;MQ=60;FQ=-43.5	GT:PL:GQ	1/1:169,9,0:16											SAM	329	No hit in this database						No hit in this database		No hit in this database				No hit in this database		No hit in this database
Sp1_comp1168740_c0_seq1	165	.	AATGACCC	A	214	.	INDEL;DP=8;VDB=0.0190;AF1=1;AC1=2;DP4=0,0,5,3;MQ=51;FQ=-58.5	GT:PL:GQ	1/1:255,24,0:45	Sp1_comp1168740_c0_seq1	165	.	AATGACCC	A	795.23	PASS	AC=5;AF=0.833;AN=6;BaseQRankSum=-0.751;DP=9;FS=0.000;MLEAC=5;MLEAF=0.833;MQ=60.00;MQ0=0;MQRankSum=-0.751;QD=28.67;ReadPosRankSum=-0.751	GT:AD:DP:GQ:MLPSAC:MLPSAF:PL	0/1/1/1/1/1:1,8:9:5:5:0.833:829,49,26,13,5,0,42	SG	559	No hit in this database						No hit in this database		No hit in this database				No hit in this database		No hit in this database
Sp1_comp1168940_c0_seq1	208	.	TA	TAA	14.6	.	INDEL;DP=8;VDB=0.0216;AF1=0.5;AC1=1;DP4=2,3,1,1;MQ=50;FQ=17.6;PV4=1,1,1,1	GT:PL:GQ	0/1:52,0,126:55											SAM	289	No hit in this database						No hit in this database		No hit in this database				No hit in this database		No hit in this database
Sp1_comp1169034_c0_seq1	146	.	CAAA	CAA	38.6	.	INDEL;DP=7;VDB=0.0118;AF1=1;AC1=2;DP4=1,0,0,3;MQ=43;FQ=-39.5;PV4=0.25,0,1,1	GT:PL:GQ	1/1:77,5,0:9											SAM	226	No hit in this database						No hit in this database		No hit in this database				No hit in this database		No hit in this database
Sp1_comp1169130_c0_seq1	137	.	CGG	CGGG	9.71	.	INDEL;DP=3;VDB=0.0199;AF1=1;AC1=2;DP4=0,0,1,1;MQ=53;FQ=-40.5	GT:PL:GQ	1/1:48,6,0:8											SAM	322	No hit in this database						No hit in this database		No hit in this database				No hit in this database		No hit in this database
Sp1_comp1169417_c0_seq1	105	.	CAAAAAAA	CAAAAAAAAAA,CAAAAAAAAA	42.2	.	INDEL;DP=6;VDB=0.0380;AF1=1;AC1=2;DP4=0,0,2,1;MQ=50;FQ=-40.5	GT:PL:GQ	1/1:101,26,20,80,0,77:10											SAM	245	No hit in this database						No hit in this database		No hit in this database				No hit in this database		No hit in this database
Sp1_comp1169417_c0_seq1	190	.	TTATATA	TTATA	10.8	.	INDEL;DP=3;VDB=0.0107;AF1=1;AC1=2;DP4=0,0,0,1;MQ=48;FQ=-37.5	GT:PL:GQ	1/1:48,3,0:5											SAM	245	No hit in this database						No hit in this database		No hit in this database				No hit in this database		No hit in this database
Sp1_comp1169623_c0_seq1	102	.	C	CT	163.79	PASS	AC=6;AF=1.00;AN=6;DP=5;FS=0.000;MLEAC=6;MLEAF=1.00;MQ=60.00;MQ0=0;QD=32.76;RPA=3,4;RU=T;STR	GT:AD:DP:GQ:MLPSAC:MLPSAF:PL	1/1/1/1/1/1:0,5:5:4:6:1.00:197,39,24,15,9,4,0											GATK	248	No hit in this database						No hit in this database		No hit in this database				No hit in this database		No hit in this database
Sp1_comp1169623_c0_seq1	75	.	GTTTTTTTTTTTT	GTTTTTTT	5.8	.	INDEL;DP=1;AF1=1;AC1=2;DP4=0,0,1,0;MQ=60;FQ=-37.5	GT:PL:GQ	1/1:42,3,0:3											SAM	248	No hit in this database						No hit in this database		No hit in this database				No hit in this database		No hit in this database
Sp1_comp1170418_c0_seq1	200	.	T	TAGTTCA	18.3	.	INDEL;DP=2;VDB=0.0171;AF1=1;AC1=2;DP4=0,0,0,2;MQ=31;FQ=-40.5	GT:PL:GQ	1/1:57,6,0:10											SAM	242	No hit in this database						No hit in this database		No hit in this database				No hit in this database		No hit in this database
Sp1_comp1170455_c0_seq1	124	.	CTATA	CTA	30.5	.	INDEL;DP=20;VDB=0.0400;AF1=0.5;AC1=1;DP4=7,4,0,3;MQ=45;FQ=33.5;PV4=0.19,0.15,0.12,0.22	GT:PL:GQ	0/1:68,0,255:71	Sp1_comp1170455_c0_seq1	124	.	CTA	C	272.3	PASS	AC=2;AF=0.333;AN=6;BaseQRankSum=-0.342;DP=18;FS=8.141;MLEAC=2;MLEAF=0.333;MQ=60.00;MQ0=0;MQRankSum=-0.244;QD=15.13;RPA=2,1;RU=TA;ReadPosRankSum=-0.439;STR	GT:AD:DP:GQ:MLPSAC:MLPSAF:PL	0/0/0/0/1/1:10,7:18:0:2:0.333:304,11,0,0,9,32,456	SG	748	No hit in this database						No hit in this database		No hit in this database				No hit in this database		No hit in this database
Sp1_comp1170455_c0_seq1	655	.	CTTTT	CTTT	48.5	.	INDEL;DP=24;VDB=0.0298;AF1=0.5;AC1=1;DP4=6,6,5,2;MQ=48;FQ=51.5;PV4=0.63,1,0.24,0.073	GT:PL:GQ	0/1:86,0,139:89	Sp1_comp1170455_c0_seq1	655	.	CT	C	190.78	PASS	AC=2;AF=0.333;AN=6;BaseQRankSum=0.000;DP=18;FS=0.000;MLEAC=2;MLEAF=0.333;MQ=60.00;MQ0=0;MQRankSum=-0.091;QD=10.60;RPA=4,3;RU=T;ReadPosRankSum=0.091;STR	GT:AD:DP:GQ:MLPSAC:MLPSAF:PL	0/0/0/0/1/1:11,7:18:1:2:0.333:223,10,0,1,12,38,381	SG	748	No hit in this database						No hit in this database		No hit in this database				No hit in this database		No hit in this database
Sp1_comp1170455_c0_seq1	87	.	G	GAT	199.54	PASS	AC=2;AF=0.333;AN=6;BaseQRankSum=-0.705;DP=17;FS=0.000;MLEAC=2;MLEAF=0.333;MQ=60.00;MQ0=0;MQRankSum=-0.597;QD=11.74;RPA=3,4;RU=AT;ReadPosRankSum=1.681;STR	GT:AD:DP:GQ:MLPSAC:MLPSAF:PL	0/0/0/0/1/1:10,6:17:2:2:0.333:232,8,0,2,12,36,409											GATK	748	No hit in this database						No hit in this database		No hit in this database				No hit in this database		No hit in this database
Sp1_comp1170455_c0_seq1	616	.	GCCCAACCCAACCCAACCCA	GCCCAACCCAACCCAACCCAACCCA	130	.	INDEL;DP=24;VDB=0.0380;AF1=0.5;AC1=1;DP4=7,6,3,2;MQ=49;FQ=133;PV4=1,1,1,1	GT:PL:GQ	0/1:168,0,255:99											SAM	748	No hit in this database						No hit in this database		No hit in this database				No hit in this database		No hit in this database
Sp1_comp1170842_c0_seq1	106	.	TAAAA	TAAA	111	.	INDEL;DP=15;VDB=0.0345;AF1=1;AC1=2;DP4=0,0,4,4;MQ=50;FQ=-58.5	GT:PL:GQ	1/1:152,24,0:45	Sp1_comp1170842_c0_seq1	106	.	TA	T	323.58	PASS	AC=6;AF=1.00;AN=6;DP=15;FS=0.000;MLEAC=6;MLEAF=1.00;MQ=60.00;MQ0=0;QD=21.57;RPA=4,3;RU=A;STR	GT:AD:DP:GQ:MLPSAC:MLPSAF:PL	1/1/1/1/1/1:0,9:15:8:6:1.00:358,74,46,29,17,8,0	SG	203	No hit in this database						No hit in this database		No hit in this database				No hit in this database		No hit in this database
Sp1_comp1170842_c0_seq1	110	.	ACC	AC	47.4	.	INDEL;DP=13;VDB=0.0271;AF1=1;AC1=2;DP4=0,0,3,0;MQ=50;FQ=-43.5	GT:PL:GQ	1/1:87,9,0:16											SAM	203	No hit in this database						No hit in this database		No hit in this database				No hit in this database		No hit in this database
Sp1_comp1170977_c0_seq1	101	.	TA	T	1187.88	PASS	AC=2;AF=0.333;AN=6;BaseQRankSum=1.570;DP=115;FS=1.578;MLEAC=2;MLEAF=0.333;MQ=59.99;MQ0=0;MQRankSum=-0.276;QD=10.33;RPA=4,3;RU=A;ReadPosRankSum=-0.294;STR	GT:AD:DP:GQ:MLPSAC:MLPSAF:PL	0/0/0/0/1/1:74,40:115:23:2:0.333:1223,46,0,23,104,2147483647,2147483647											GATK	246	No hit in this database						No hit in this database		No hit in this database				No hit in this database		No hit in this database
Sp1_comp1171345_c0_seq1	96	.	GCGTTC	GC	71.2	.	INDEL;DP=2;VDB=0.0147;AF1=1;AC1=2;DP4=0,0,1,1;MQ=55;FQ=-40.5	GT:PL:GQ	1/1:110,6,0:10											SAM	202	No hit in this database						No hit in this database		No hit in this database				No hit in this database		No hit in this database
Sp1_comp1171740_c0_seq1	146	.	A	AT	11.8	.	INDEL;DP=20;VDB=0.0322;AF1=1;AC1=2;DP4=0,0,8,3;MQ=46;FQ=-67.5	GT:PL:GQ	1/1:52,33,0:41											SAM	225	No hit in this database						No hit in this database		No hit in this database				No hit in this database		No hit in this database
Sp1_comp1171740_c0_seq1	149	.	A	ACT,ATACT	40.5	.	INDEL;DP=20;VDB=0.0322;AF1=1;AC1=2;DP4=0,0,6,3;MQ=47;FQ=-55.5	GT:PL:GQ	1/1:126,66,45,76,0,70:39											SAM	225	No hit in this database						No hit in this database		No hit in this database				No hit in this database		No hit in this database
Sp1_comp1171740_c0_seq1	200	.	AG	A	185	.	INDEL;DP=10;VDB=0.0006;AF1=1;AC1=2;DP4=0,0,5,4;MQ=45;FQ=-61.5	GT:PL:GQ	1/1:226,27,0:51											SAM	225	No hit in this database						No hit in this database		No hit in this database				No hit in this database		No hit in this database
Sp1_comp1172153_c0_seq1	83	.	T	TA	318.21	PASS	AC=6;AF=1.00;AN=6;DP=22;FS=0.000;MLEAC=6;MLEAF=1.00;MQ=47.26;MQ0=0;QD=14.46	GT:AD:DP:GQ:MLPSAC:MLPSAF:PL	1/1/1/1/1/1:0,16:18:11:6:1.00:353,97,63,41,25,11,0											GATK	247	No hit in this database						No hit in this database		No hit in this database				No hit in this database		No hit in this database
Sp1_comp1172542_c0_seq1	180	.	CTT	CTTTTT	61.2	.	INDEL;DP=9;VDB=0.0008;AF1=1;AC1=2;DP4=0,0,1,1;MQ=50;FQ=-40.5	GT:PL:GQ	1/1:100,6,0:10											SAM	216	No hit in this database						No hit in this database		No hit in this database				No hit in this database		No hit in this database
Sp1_comp1173060_c0_seq1	192	.	CGGTTTAA	CGGTTTAATTGGTTTAA	87.4	.	INDEL;DP=3;VDB=0.0080;AF1=1;AC1=2;DP4=0,0,1,2;MQ=46;FQ=-43.5	GT:PL:GQ	1/1:127,9,0:16											SAM	268	No hit in this database						No hit in this database		No hit in this database				No hit in this database		No hit in this database
Sp1_comp1173060_c0_seq1	40	.	T	TGTTA	125	.	INDEL;DP=7;VDB=0.0001;AF1=0.5;AC1=1;DP4=1,0,4,0;MQ=57;FQ=10.8;PV4=1,1,0.34,1	GT:PL:GQ	0/1:163,0,45:48											SAM	268	No hit in this database						No hit in this database		No hit in this database				No hit in this database		No hit in this database
Sp1_comp1173068_c0_seq1	292	.	AT	ATTT	8.18	.	INDEL;DP=10;VDB=0.0033;AF1=0.5;AC1=1;DP4=5,2,1,1;MQ=47;FQ=10.8;PV4=1,0.029,0.2,1	GT:PL:GQ	0/1:45,0,226:47											SAM	328	No hit in this database						No hit in this database		No hit in this database				No hit in this database		No hit in this database
Sp1_comp1173068_c0_seq1	54	.	GAAAAAA	GAAAAAAAA,GAAAAAAAAA,GAAAAAAA	50.6	.	INDEL;DP=13;VDB=0.0120;AF1=1;AC1=2;DP4=0,1,5,4;MQ=52;FQ=-35.5;PV4=1,1,1,0.2	GT:PL:GQ	1/1:144,58,57,84,0,87,121,34,64,122:4											SAM	328	No hit in this database						No hit in this database		No hit in this database				No hit in this database		No hit in this database
Sp1_comp1173068_c0_seq1	64	.	A	AAAG	37.5	.	INDEL;DP=12;VDB=0.0164;AF1=0.5;AC1=1;DP4=0,2,1,1;MQ=52;FQ=28.2;PV4=1,1,1,1	GT:PL:GQ	0/1:75,0,63:66											SAM	328	No hit in this database						No hit in this database		No hit in this database				No hit in this database		No hit in this database
Sp1_comp1173163_c0_seq1	100	.	GACTTTC	GACTTTCACTTTC	131	.	INDEL;DP=5;VDB=0.0053;AF1=1;AC1=2;DP4=0,0,1,3;MQ=49;FQ=-46.5	GT:PL:GQ	1/1:171,12,0:21											SAM	266	No hit in this database						No hit in this database		No hit in this database				No hit in this database		No hit in this database
Sp1_comp1174253_c0_seq1	289	.	CAGCTAAAGTATAAAG	CAG	50.2	.	INDEL;DP=2;VDB=0.0124;AF1=1;AC1=2;DP4=0,0,1,1;MQ=44;FQ=-40.5	GT:PL:GQ	1/1:89,6,0:10											SAM	410	No hit in this database						No hit in this database		No hit in this database				No hit in this database		No hit in this database
Sp1_comp1175167_c0_seq1	199	.	TCCGAGTGGGTG	T	12.7	.	INDEL;DP=1;AF1=1;AC1=2;DP4=0,0,0,1;MQ=50;FQ=-37.5	GT:PL:GQ	1/1:50,3,0:5											SAM	271	No hit in this database						No hit in this database		No hit in this database				No hit in this database		No hit in this database
Sp1_comp1175190_c0_seq1	66	.	TAAA	T	9.05	.	INDEL;DP=1;VDB=0.0182;AF1=1;AC1=2;DP4=0,0,1,0;MQ=60;FQ=-37.5	GT:PL:GQ	1/1:46,3,0:5											SAM	315	No hit in this database						gi|462402704|gb|EMJ08261.1|	hypothetical protein PRUPE_ppa026905mg, partial [Prunus persica]	AT3G42170.1	BED zinc finger ;hAT family dimerisation domain	transposase-like gene with conserved domains from the family of hAT transposases that includes hobo from Drosophila melanogaster, Activator (Ac) from maize, and Tam3 from snapdragon but lacks several amino acids known to be essential for Ac transposition5. The DAYSLEEPER gene lacks 8 bp duplications and TIRs (a common feature of transcriptionally silent hAT transposases), however, DAYSLEEPER expr…	BED zinc finger ;hAT family dimerisation domain; CONTAINS InterPro DOMAIN/s: HAT dimerisation (InterPro:IPR008906), Zinc finger, BED-type predicted (InterPro:IPR003656); BEST Arabidopsis thaliana protein match is: BED zinc finger ;hAT family dimerisation domain (TAIR:AT1G18560.1); Has 1233 Blast hits to 1128 proteins in 97 species: Archae - 0; Bacteria - 4; Metazoa - 232; Fungi - 219; Plants - 75…	cassava4.1_000487m|PACid:17962890	BED zinc finger ;hAT family dimerisation domain	PGSC0003DMP400028709|PACid:24421634	BED zinc finger ;hAT family dimerisation domain
Sp1_comp1176002_c0_seq1	88	.	AAACATAACA	AAACATAACATAACA	22.5	.	INDEL;DP=2;VDB=0.0049;AF1=1;AC1=2;DP4=0,0,0,1;MQ=60;FQ=-37.5	GT:PL:GQ	1/1:60,3,0:6											SAM	336	No hit in this database						No hit in this database		No hit in this database				No hit in this database		No hit in this database
Sp1_comp1176376_c0_seq1	58	.	CTTTT	CTTT	30.4	.	INDEL;DP=34;VDB=0.0001;AF1=1;AC1=2;DP4=0,0,2,1;MQ=60;FQ=-43.5	GT:PL:GQ	1/1:70,9,0:16											SAM	205	No hit in this database						gi|502156924|ref|XP_004510697.1|	PREDICTED: reticulon-like protein B1-like [Cicer arietinum]	AT3G61560.1	Reticulon family protein		Reticulon family protein; INVOLVED IN: biological_process unknown; LOCATED IN: endoplasmic reticulum, plasma membrane; CONTAINS InterPro DOMAIN/s: Reticulon (InterPro:IPR003388); BEST Arabidopsis thaliana protein match is: Reticulon family protein (TAIR:AT2G46170.1); Has 1228 Blast hits to 1226 proteins in 109 species: Archae - 0; Bacteria - 0; Metazoa - 693; Fungi - 4; Plants - 505; Viruses - 0;…	cassava4.1_014515m|PACid:17975665	Reticulon family protein	PGSC0003DMP400050361|PACid:24394286	VIRB2-interacting protein 2
Sp1_comp1176410_c0_seq1	133	.	AATAG	AATAGGATAAAGAGATCAAATTTTGATAG	162	.	INDEL;DP=6;VDB=0.0118;AF1=0.5005;AC1=1;DP4=0,1,2,3;MQ=49;FQ=-8.23;PV4=1,1,1,1	GT:PL:GQ	0/1:200,0,27:30	Sp1_comp1176410_c0_seq1	133	.	A	AATAGGATAAAGAGATCAAATTTTG	1603.73	PASS	AC=5;AF=0.833;AN=6;BaseQRankSum=0.791;DP=11;FS=0.000;MLEAC=5;MLEAF=0.833;MQ=58.59;MQ0=0;MQRankSum=-1.739;QD=18.22;ReadPosRankSum=1.107	GT:AD:DP:GQ:MLPSAC:MLPSAF:PL	0/1/1/1/1/1:1,10:11:7:5:0.833:1638,63,34,17,7,0,119	SG	215	No hit in this database						No hit in this database		No hit in this database				No hit in this database		No hit in this database
Sp1_comp1176410_c0_seq1	106	.	ACT	A	224.89	PASS	AC=3;AF=0.500;AN=6;BaseQRankSum=1.093;DP=13;FS=0.000;MLEAC=3;MLEAF=0.500;MQ=58.81;MQ0=0;MQRankSum=0.101;QD=17.30;RPA=2,1;RU=CT;ReadPosRankSum=1.369;STR	GT:AD:DP:GQ:MLPSAC:MLPSAF:PL	0/0/0/1/1/1:7,6:13:2:3:0.500:257,13,2,0,5,20,307											GATK	215	No hit in this database						No hit in this database		No hit in this database				No hit in this database		No hit in this database
Sp1_comp1176410_c0_seq1	12	.	TTAGCTAGC	TTAGC	215	.	INDEL;DP=7;VDB=0.0000;AF1=1;AC1=2;DP4=0,0,5,2;MQ=60;FQ=-55.5	GT:PL:GQ	1/1:255,21,0:39											SAM	215	No hit in this database						No hit in this database		No hit in this database				No hit in this database		No hit in this database
Sp1_comp1176767_c0_seq1	159	.	C	CTAT	263.79	PASS	AC=6;AF=1.00;AN=6;DP=5;FS=0.000;MLEAC=6;MLEAF=1.00;MQ=60.00;MQ0=0;QD=31.60;RPA=1,2;RU=TAT;STR	GT:AD:DP:GQ:MLPSAC:MLPSAF:PL	1/1/1/1/1/1:0,5:5:4:6:1.00:297,39,24,15,9,4,0											GATK	346	No hit in this database						No hit in this database		No hit in this database				No hit in this database		No hit in this database
Sp1_comp1177083_c0_seq1	140	.	ATGAGAAGTTGAGAA	ATGAGAA	50.5	.	INDEL;DP=4;VDB=0.0254;AF1=0.5;AC1=1;DP4=0,2,1,1;MQ=50;FQ=44.8;PV4=1,0.3,1,0.21	GT:PL:GQ	0/1:88,0,80:82											SAM	598	No hit in this database						No hit in this database		No hit in this database				No hit in this database		No hit in this database
Sp1_comp1177083_c0_seq1	465	.	GTATCAAC	GTATCAACTATCAAC	50.5	.	INDEL;DP=6;VDB=0.0325;AF1=0.5;AC1=1;DP4=1,1,1,1;MQ=50;FQ=50.5;PV4=1,1,1,0.25	GT:PL:GQ	0/1:88,0,88:88											SAM	598	No hit in this database						No hit in this database		No hit in this database				No hit in this database		No hit in this database
Sp1_comp1177483_c0_seq1	216	.	CAG	C	213.79	PASS	AC=6;AF=1.00;AN=6;DP=5;FS=0.000;MLEAC=6;MLEAF=1.00;MQ=60.00;MQ0=0;QD=30.75;RPA=2,1;RU=AG;STR	GT:AD:DP:GQ:MLPSAC:MLPSAF:PL	1/1/1/1/1/1:0,5:5:4:6:1.00:247,39,24,15,9,4,0											GATK	326	No hit in this database						No hit in this database		No hit in this database				No hit in this database		No hit in this database
Sp1_comp1177483_c0_seq1	166	.	CG	C	28.2	.	INDEL;DP=2;VDB=0.0188;AF1=1;AC1=2;DP4=0,0,2,0;MQ=53;FQ=-40.5	GT:PL:GQ	1/1:67,6,0:10											SAM	326	No hit in this database						No hit in this database		No hit in this database				No hit in this database		No hit in this database
Sp1_comp1177588_c0_seq1	120	.	ATATAAA	ATATAAATTATAAA	3.81	.	INDEL;DP=2;VDB=0.0190;AF1=1;AC1=2;DP4=0,0,0,1;MQ=39;FQ=-37.5	GT:PL:GQ	0/1:39,3,0:4											SAM	267	No hit in this database						No hit in this database		No hit in this database				No hit in this database		No hit in this database
[truncated: 49,058 more rows]
